# Supplementary material for: Core-periphery structure in sectoral international trade networks: A new approach to an old theory
Source: PLoS One. 2020 Apr 2;15(4):e0229547. doi: 10.1371/journal.pone.0229547 (PMC7117750; doi:10.1371/journal.pone.0229547)
Supplement: S7 File — (ZIP) [file pone.0229547.s007.zip › S7_File/RawData 2009/comtrade (21).csv]

Classification	Year	Period	Period Desc.	Aggregate Level	Is Leaf Code	Trade Flow Code	Trade Flow	Reporter Code	Reporter	Reporter ISO	Partner Code	Partner	Partner ISO	2nd Partner Code	2nd Partner	2nd Partner ISO	Customs Proc. Code	Customs	Mode of Transport Code	Mode of Transport	Commodity Code	Commodity	Qty Unit Code	Qty Unit	Qty	Alt Qty Unit Code	Alt Qty Unit	Alt Qty	Netweight (kg)	Gross weight (kg)	Trade Value (US$)	CIF Trade Value (US$)	FOB Trade Value (US$)	Flag
S3	2009	2009	2009	2	0	2	Export	320	Guatemala	GTM	0	World	WLD								00	LIVE ANIMALS	1	No Quantity							1751876			0
S3	2009	2009	2009	2	0	2	Export	320	Guatemala	GTM	124	Canada	CAN								00	LIVE ANIMALS	1	No Quantity							900			0
S3	2009	2009	2009	2	0	2	Export	320	Guatemala	GTM	152	Chile	CHL								00	LIVE ANIMALS	1	No Quantity							1960			0
S3	2009	2009	2009	2	0	2	Export	320	Guatemala	GTM	156	China	CHN								00	LIVE ANIMALS	1	No Quantity							1200			0
S3	2009	2009	2009	2	0	2	Export	320	Guatemala	GTM	188	Costa Rica	CRI								00	LIVE ANIMALS	1	No Quantity							161200			0
S3	2009	2009	2009	2	0	2	Export	320	Guatemala	GTM	222	El Salvador	SLV								00	LIVE ANIMALS	1	No Quantity							752925			0
S3	2009	2009	2009	2	0	2	Export	320	Guatemala	GTM	276	Germany	DEU								00	LIVE ANIMALS	1	No Quantity							6400			0
S3	2009	2009	2009	2	0	2	Export	320	Guatemala	GTM	340	Honduras	HND								00	LIVE ANIMALS	1	No Quantity							555996			0
S3	2009	2009	2009	2	0	2	Export	320	Guatemala	GTM	381	Italy	ITA								00	LIVE ANIMALS	1	No Quantity							6208			0
S3	2009	2009	2009	2	0	2	Export	320	Guatemala	GTM	484	Mexico	MEX								00	LIVE ANIMALS	1	No Quantity							17110			0
S3	2009	2009	2009	2	0	2	Export	320	Guatemala	GTM	558	Nicaragua	NIC								00	LIVE ANIMALS	1	No Quantity							69850			0
S3	2009	2009	2009	2	0	2	Export	320	Guatemala	GTM	591	Panama	PAN								00	LIVE ANIMALS	1	No Quantity							136226			0
S3	2009	2009	2009	2	0	2	Export	320	Guatemala	GTM	699	India	IND								00	LIVE ANIMALS	1	No Quantity							9681			0
S3	2009	2009	2009	2	0	2	Export	320	Guatemala	GTM	842	USA	USA								00	LIVE ANIMALS	1	No Quantity							32220			0
S3	2009	2009	2009	2	0	2	Export	340	Honduras	HND	0	World	WLD								00	LIVE ANIMALS	1	No Quantity							859420			0
S3	2009	2009	2009	2	0	2	Export	340	Honduras	HND	188	Costa Rica	CRI								00	LIVE ANIMALS	1	No Quantity							2200			0
S3	2009	2009	2009	2	0	2	Export	340	Honduras	HND	222	El Salvador	SLV								00	LIVE ANIMALS	1	No Quantity							617505			0
S3	2009	2009	2009	2	0	2	Export	340	Honduras	HND	320	Guatemala	GTM								00	LIVE ANIMALS	1	No Quantity							27500			0
S3	2009	2009	2009	2	0	2	Export	340	Honduras	HND	558	Nicaragua	NIC								00	LIVE ANIMALS	1	No Quantity							212215			0
S3	2009	2009	2009	2	0	2	Export	320	Guatemala	GTM	0	World	WLD								01	MEAT, MEAT PREPARATIONS	1	No Quantity							30874559			0
S3	2009	2009	2009	2	0	2	Export	320	Guatemala	GTM	84	Belize	BLZ								01	MEAT, MEAT PREPARATIONS	1	No Quantity							6187			0
S3	2009	2009	2009	2	0	2	Export	320	Guatemala	GTM	188	Costa Rica	CRI								01	MEAT, MEAT PREPARATIONS	1	No Quantity							2602242			0
S3	2009	2009	2009	2	0	2	Export	320	Guatemala	GTM	208	Denmark	DNK								01	MEAT, MEAT PREPARATIONS	1	No Quantity							2112			0
S3	2009	2009	2009	2	0	2	Export	320	Guatemala	GTM	222	El Salvador	SLV								01	MEAT, MEAT PREPARATIONS	1	No Quantity							19976927			0
S3	2009	2009	2009	2	0	2	Export	320	Guatemala	GTM	251	France	FRA								01	MEAT, MEAT PREPARATIONS	1	No Quantity							100			0
S3	2009	2009	2009	2	0	2	Export	320	Guatemala	GTM	276	Germany	DEU								01	MEAT, MEAT PREPARATIONS	1	No Quantity							200			0
S3	2009	2009	2009	2	0	2	Export	320	Guatemala	GTM	340	Honduras	HND								01	MEAT, MEAT PREPARATIONS	1	No Quantity							4425387			0
S3	2009	2009	2009	2	0	2	Export	320	Guatemala	GTM	344	China, Hong Kong SAR	HKG								01	MEAT, MEAT PREPARATIONS	1	No Quantity							1622619			0
S3	2009	2009	2009	2	0	2	Export	320	Guatemala	GTM	348	Hungary	HUN								01	MEAT, MEAT PREPARATIONS	1	No Quantity							100			0
S3	2009	2009	2009	2	0	2	Export	320	Guatemala	GTM	381	Italy	ITA								01	MEAT, MEAT PREPARATIONS	1	No Quantity							300			0
S3	2009	2009	2009	2	0	2	Export	320	Guatemala	GTM	392	Japan	JPN								01	MEAT, MEAT PREPARATIONS	1	No Quantity							700			0
S3	2009	2009	2009	2	0	2	Export	320	Guatemala	GTM	484	Mexico	MEX								01	MEAT, MEAT PREPARATIONS	1	No Quantity							123721			0
S3	2009	2009	2009	2	0	2	Export	320	Guatemala	GTM	558	Nicaragua	NIC								01	MEAT, MEAT PREPARATIONS	1	No Quantity							1791407			0
S3	2009	2009	2009	2	0	2	Export	320	Guatemala	GTM	591	Panama	PAN								01	MEAT, MEAT PREPARATIONS	1	No Quantity							878			0
S3	2009	2009	2009	2	0	2	Export	320	Guatemala	GTM	704	Viet Nam	VNM								01	MEAT, MEAT PREPARATIONS	1	No Quantity							276009			0
S3	2009	2009	2009	2	0	2	Export	320	Guatemala	GTM	804	Ukraine	UKR								01	MEAT, MEAT PREPARATIONS	1	No Quantity							17962			0
S3	2009	2009	2009	2	0	2	Export	320	Guatemala	GTM	842	USA	USA								01	MEAT, MEAT PREPARATIONS	1	No Quantity							27708			0
S3	2009	2009	2009	2	0	2	Export	340	Honduras	HND	0	World	WLD								01	MEAT, MEAT PREPARATIONS	1	No Quantity							9454552			0
S3	2009	2009	2009	2	0	2	Export	340	Honduras	HND	188	Costa Rica	CRI								01	MEAT, MEAT PREPARATIONS	1	No Quantity							5922			0
S3	2009	2009	2009	2	0	2	Export	340	Honduras	HND	192	Cuba	CUB								01	MEAT, MEAT PREPARATIONS	1	No Quantity							3199			0
S3	2009	2009	2009	2	0	2	Export	340	Honduras	HND	222	El Salvador	SLV								01	MEAT, MEAT PREPARATIONS	1	No Quantity							2838306			0
S3	2009	2009	2009	2	0	2	Export	340	Honduras	HND	320	Guatemala	GTM								01	MEAT, MEAT PREPARATIONS	1	No Quantity							524356			0
S3	2009	2009	2009	2	0	2	Export	340	Honduras	HND	344	China, Hong Kong SAR	HKG								01	MEAT, MEAT PREPARATIONS	1	No Quantity							299905			0
S3	2009	2009	2009	2	0	2	Export	340	Honduras	HND	392	Japan	JPN								01	MEAT, MEAT PREPARATIONS	1	No Quantity							883474			0
S3	2009	2009	2009	2	0	2	Export	340	Honduras	HND	558	Nicaragua	NIC								01	MEAT, MEAT PREPARATIONS	1	No Quantity							28368			0
S3	2009	2009	2009	2	0	2	Export	340	Honduras	HND	704	Viet Nam	VNM								01	MEAT, MEAT PREPARATIONS	1	No Quantity							222862			0
S3	2009	2009	2009	2	0	2	Export	340	Honduras	HND	842	USA	USA								01	MEAT, MEAT PREPARATIONS	1	No Quantity							4648160			0
S3	2009	2009	2009	2	0	2	Export	320	Guatemala	GTM	0	World	WLD								02	DAIRY PRODUCTS,BIRD EGGS	1	No Quantity							8829799			0
S3	2009	2009	2009	2	0	2	Export	320	Guatemala	GTM	32	Argentina	ARG								02	DAIRY PRODUCTS,BIRD EGGS	1	No Quantity							5			0
S3	2009	2009	2009	2	0	2	Export	320	Guatemala	GTM	84	Belize	BLZ								02	DAIRY PRODUCTS,BIRD EGGS	1	No Quantity							27711			0
S3	2009	2009	2009	2	0	2	Export	320	Guatemala	GTM	188	Costa Rica	CRI								02	DAIRY PRODUCTS,BIRD EGGS	1	No Quantity							314435			0
S3	2009	2009	2009	2	0	2	Export	320	Guatemala	GTM	214	Dominican Rep.	DOM								02	DAIRY PRODUCTS,BIRD EGGS	1	No Quantity							37740			0
S3	2009	2009	2009	2	0	2	Export	320	Guatemala	GTM	222	El Salvador	SLV								02	DAIRY PRODUCTS,BIRD EGGS	1	No Quantity							4205206			0
S3	2009	2009	2009	2	0	2	Export	320	Guatemala	GTM	340	Honduras	HND								02	DAIRY PRODUCTS,BIRD EGGS	1	No Quantity							3933490			0
S3	2009	2009	2009	2	0	2	Export	320	Guatemala	GTM	484	Mexico	MEX								02	DAIRY PRODUCTS,BIRD EGGS	1	No Quantity							64719			0
S3	2009	2009	2009	2	0	2	Export	320	Guatemala	GTM	554	New Zealand	NZL								02	DAIRY PRODUCTS,BIRD EGGS	1	No Quantity							4			0
S3	2009	2009	2009	2	0	2	Export	320	Guatemala	GTM	558	Nicaragua	NIC								02	DAIRY PRODUCTS,BIRD EGGS	1	No Quantity							115925			0
S3	2009	2009	2009	2	0	2	Export	320	Guatemala	GTM	842	USA	USA								02	DAIRY PRODUCTS,BIRD EGGS	1	No Quantity							130564			0
S3	2009	2009	2009	2	0	2	Export	340	Honduras	HND	0	World	WLD								02	DAIRY PRODUCTS,BIRD EGGS	1	No Quantity							29707829			0
S3	2009	2009	2009	2	0	2	Export	340	Honduras	HND	188	Costa Rica	CRI								02	DAIRY PRODUCTS,BIRD EGGS	1	No Quantity							960628			0
S3	2009	2009	2009	2	0	2	Export	340	Honduras	HND	222	El Salvador	SLV								02	DAIRY PRODUCTS,BIRD EGGS	1	No Quantity							9208373			0
S3	2009	2009	2009	2	0	2	Export	340	Honduras	HND	320	Guatemala	GTM								02	DAIRY PRODUCTS,BIRD EGGS	1	No Quantity							4636726			0
S3	2009	2009	2009	2	0	2	Export	340	Honduras	HND	558	Nicaragua	NIC								02	DAIRY PRODUCTS,BIRD EGGS	1	No Quantity							809737			0
S3	2009	2009	2009	2	0	2	Export	340	Honduras	HND	842	USA	USA								02	DAIRY PRODUCTS,BIRD EGGS	1	No Quantity							1459059			0
S3	2009	2009	2009	2	0	2	Export	340	Honduras	HND	862	Venezuela	VEN								02	DAIRY PRODUCTS,BIRD EGGS	1	No Quantity							12633306			0
S3	2009	2009	2009	2	0	2	Export	320	Guatemala	GTM	0	World	WLD								03	FISH,CRUSTACEANS,MOLLUSC	1	No Quantity							86736913			0
S3	2009	2009	2009	2	0	2	Export	320	Guatemala	GTM	84	Belize	BLZ								03	FISH,CRUSTACEANS,MOLLUSC	1	No Quantity							1487			0
S3	2009	2009	2009	2	0	2	Export	320	Guatemala	GTM	124	Canada	CAN								03	FISH,CRUSTACEANS,MOLLUSC	1	No Quantity							11216			0
S3	2009	2009	2009	2	0	2	Export	320	Guatemala	GTM	152	Chile	CHL								03	FISH,CRUSTACEANS,MOLLUSC	1	No Quantity							778300			0
S3	2009	2009	2009	2	0	2	Export	320	Guatemala	GTM	156	China	CHN								03	FISH,CRUSTACEANS,MOLLUSC	1	No Quantity							1328374			0
S3	2009	2009	2009	2	0	2	Export	320	Guatemala	GTM	188	Costa Rica	CRI								03	FISH,CRUSTACEANS,MOLLUSC	1	No Quantity							377708			0
S3	2009	2009	2009	2	0	2	Export	320	Guatemala	GTM	214	Dominican Rep.	DOM								03	FISH,CRUSTACEANS,MOLLUSC	1	No Quantity							58197			0
S3	2009	2009	2009	2	0	2	Export	320	Guatemala	GTM	222	El Salvador	SLV								03	FISH,CRUSTACEANS,MOLLUSC	1	No Quantity							887652			0
S3	2009	2009	2009	2	0	2	Export	320	Guatemala	GTM	251	France	FRA								03	FISH,CRUSTACEANS,MOLLUSC	1	No Quantity							4490721			0
S3	2009	2009	2009	2	0	2	Export	320	Guatemala	GTM	340	Honduras	HND								03	FISH,CRUSTACEANS,MOLLUSC	1	No Quantity							15147			0
S3	2009	2009	2009	2	0	2	Export	320	Guatemala	GTM	344	China, Hong Kong SAR	HKG								03	FISH,CRUSTACEANS,MOLLUSC	1	No Quantity							348147			0
S3	2009	2009	2009	2	0	2	Export	320	Guatemala	GTM	392	Japan	JPN								03	FISH,CRUSTACEANS,MOLLUSC	1	No Quantity							172028			0
S3	2009	2009	2009	2	0	2	Export	320	Guatemala	GTM	458	Malaysia	MYS								03	FISH,CRUSTACEANS,MOLLUSC	1	No Quantity							1530			0
S3	2009	2009	2009	2	0	2	Export	320	Guatemala	GTM	484	Mexico	MEX								03	FISH,CRUSTACEANS,MOLLUSC	1	No Quantity							19679778			0
S3	2009	2009	2009	2	0	2	Export	320	Guatemala	GTM	490	Other Asia, nes									03	FISH,CRUSTACEANS,MOLLUSC	1	No Quantity							83236			0
S3	2009	2009	2009	2	0	2	Export	320	Guatemala	GTM	528	Netherlands	NLD								03	FISH,CRUSTACEANS,MOLLUSC	1	No Quantity							458062			0
S3	2009	2009	2009	2	0	2	Export	320	Guatemala	GTM	558	Nicaragua	NIC								03	FISH,CRUSTACEANS,MOLLUSC	1	No Quantity							2055			0
S3	2009	2009	2009	2	0	2	Export	320	Guatemala	GTM	724	Spain	ESP								03	FISH,CRUSTACEANS,MOLLUSC	1	No Quantity							38397465			0
S3	2009	2009	2009	2	0	2	Export	320	Guatemala	GTM	826	United Kingdom	GBR								03	FISH,CRUSTACEANS,MOLLUSC	1	No Quantity							126140			0
S3	2009	2009	2009	2	0	2	Export	320	Guatemala	GTM	842	USA	USA								03	FISH,CRUSTACEANS,MOLLUSC	1	No Quantity							19512451			0
S3	2009	2009	2009	2	0	2	Export	320	Guatemala	GTM	899	Areas, nes									03	FISH,CRUSTACEANS,MOLLUSC	1	No Quantity							7219			0
S3	2009	2009	2009	2	0	2	Export	340	Honduras	HND	0	World	WLD								03	FISH,CRUSTACEANS,MOLLUSC	1	No Quantity							151315313			0
S3	2009	2009	2009	2	0	2	Export	340	Honduras	HND	124	Canada	CAN								03	FISH,CRUSTACEANS,MOLLUSC	1	No Quantity							664846			0
S3	2009	2009	2009	2	0	2	Export	340	Honduras	HND	156	China	CHN								03	FISH,CRUSTACEANS,MOLLUSC	1	No Quantity							56476			0
S3	2009	2009	2009	2	0	2	Export	340	Honduras	HND	192	Cuba	CUB								03	FISH,CRUSTACEANS,MOLLUSC	1	No Quantity							7151			0
S3	2009	2009	2009	2	0	2	Export	340	Honduras	HND	222	El Salvador	SLV								03	FISH,CRUSTACEANS,MOLLUSC	1	No Quantity							1816533			0
S3	2009	2009	2009	2	0	2	Export	340	Honduras	HND	251	France	FRA								03	FISH,CRUSTACEANS,MOLLUSC	1	No Quantity							7913358			0
S3	2009	2009	2009	2	0	2	Export	340	Honduras	HND	276	Germany	DEU								03	FISH,CRUSTACEANS,MOLLUSC	1	No Quantity							11901564			0
S3	2009	2009	2009	2	0	2	Export	340	Honduras	HND	320	Guatemala	GTM								03	FISH,CRUSTACEANS,MOLLUSC	1	No Quantity							1049990			0
S3	2009	2009	2009	2	0	2	Export	340	Honduras	HND	344	China, Hong Kong SAR	HKG								03	FISH,CRUSTACEANS,MOLLUSC	1	No Quantity							19300			0
S3	2009	2009	2009	2	0	2	Export	340	Honduras	HND	388	Jamaica	JAM								03	FISH,CRUSTACEANS,MOLLUSC	1	No Quantity							5000			0
S3	2009	2009	2009	2	0	2	Export	340	Honduras	HND	408	Dem. People's Rep. of Korea	PRK								03	FISH,CRUSTACEANS,MOLLUSC	1	No Quantity							393450			0
S3	2009	2009	2009	2	0	2	Export	340	Honduras	HND	410	Rep. of Korea	KOR								03	FISH,CRUSTACEANS,MOLLUSC	1	No Quantity							10			0
S3	2009	2009	2009	2	0	2	Export	340	Honduras	HND	484	Mexico	MEX								03	FISH,CRUSTACEANS,MOLLUSC	1	No Quantity							4419227			0
S3	2009	2009	2009	2	0	2	Export	340	Honduras	HND	490	Other Asia, nes									03	FISH,CRUSTACEANS,MOLLUSC	1	No Quantity							2733388			0
S3	2009	2009	2009	2	0	2	Export	340	Honduras	HND	530	Neth. Antilles	ANT								03	FISH,CRUSTACEANS,MOLLUSC	1	No Quantity							126800			0
S3	2009	2009	2009	2	0	2	Export	340	Honduras	HND	558	Nicaragua	NIC								03	FISH,CRUSTACEANS,MOLLUSC	1	No Quantity							1566066			0
S3	2009	2009	2009	2	0	2	Export	340	Honduras	HND	724	Spain	ESP								03	FISH,CRUSTACEANS,MOLLUSC	1	No Quantity							21760861			0
S3	2009	2009	2009	2	0	2	Export	340	Honduras	HND	764	Thailand	THA								03	FISH,CRUSTACEANS,MOLLUSC	1	No Quantity							3330			0
S3	2009	2009	2009	2	0	2	Export	340	Honduras	HND	826	United Kingdom	GBR								03	FISH,CRUSTACEANS,MOLLUSC	1	No Quantity							20984143			0
S3	2009	2009	2009	2	0	2	Export	340	Honduras	HND	842	USA	USA								03	FISH,CRUSTACEANS,MOLLUSC	1	No Quantity							75769367			0
S3	2009	2009	2009	2	0	2	Export	340	Honduras	HND	899	Areas, nes									03	FISH,CRUSTACEANS,MOLLUSC	1	No Quantity							124453			0
S3	2009	2009	2009	2	0	2	Export	320	Guatemala	GTM	0	World	WLD								04	CEREALS,CEREAL PREPRTNS.	1	No Quantity							157181437			0
S3	2009	2009	2009	2	0	2	Export	320	Guatemala	GTM	8	Albania	ALB								04	CEREALS,CEREAL PREPRTNS.	1	No Quantity							51870			0
S3	2009	2009	2009	2	0	2	Export	320	Guatemala	GTM	76	Brazil	BRA								04	CEREALS,CEREAL PREPRTNS.	1	No Quantity							163611			0
S3	2009	2009	2009	2	0	2	Export	320	Guatemala	GTM	84	Belize	BLZ								04	CEREALS,CEREAL PREPRTNS.	1	No Quantity							1050573			0
S3	2009	2009	2009	2	0	2	Export	320	Guatemala	GTM	124	Canada	CAN								04	CEREALS,CEREAL PREPRTNS.	1	No Quantity							4077			0
S3	2009	2009	2009	2	0	2	Export	320	Guatemala	GTM	170	Colombia	COL								04	CEREALS,CEREAL PREPRTNS.	1	No Quantity							2696829			0
S3	2009	2009	2009	2	0	2	Export	320	Guatemala	GTM	188	Costa Rica	CRI								04	CEREALS,CEREAL PREPRTNS.	1	No Quantity							19902253			0
S3	2009	2009	2009	2	0	2	Export	320	Guatemala	GTM	192	Cuba	CUB								04	CEREALS,CEREAL PREPRTNS.	1	No Quantity							441726			0
S3	2009	2009	2009	2	0	2	Export	320	Guatemala	GTM	214	Dominican Rep.	DOM								04	CEREALS,CEREAL PREPRTNS.	1	No Quantity							10147275			0
S3	2009	2009	2009	2	0	2	Export	320	Guatemala	GTM	218	Ecuador	ECU								04	CEREALS,CEREAL PREPRTNS.	1	No Quantity							673230			0
S3	2009	2009	2009	2	0	2	Export	320	Guatemala	GTM	222	El Salvador	SLV								04	CEREALS,CEREAL PREPRTNS.	1	No Quantity							39658339			0
S3	2009	2009	2009	2	0	2	Export	320	Guatemala	GTM	251	France	FRA								04	CEREALS,CEREAL PREPRTNS.	1	No Quantity							768143			0
S3	2009	2009	2009	2	0	2	Export	320	Guatemala	GTM	288	Ghana	GHA								04	CEREALS,CEREAL PREPRTNS.	1	No Quantity							2			0
S3	2009	2009	2009	2	0	2	Export	320	Guatemala	GTM	328	Guyana	GUY								04	CEREALS,CEREAL PREPRTNS.	1	No Quantity							193100			0
S3	2009	2009	2009	2	0	2	Export	320	Guatemala	GTM	332	Haiti	HTI								04	CEREALS,CEREAL PREPRTNS.	1	No Quantity							13440			0
S3	2009	2009	2009	2	0	2	Export	320	Guatemala	GTM	340	Honduras	HND								04	CEREALS,CEREAL PREPRTNS.	1	No Quantity							48483472			0
S3	2009	2009	2009	2	0	2	Export	320	Guatemala	GTM	381	Italy	ITA								04	CEREALS,CEREAL PREPRTNS.	1	No Quantity							500			0
S3	2009	2009	2009	2	0	2	Export	320	Guatemala	GTM	388	Jamaica	JAM								04	CEREALS,CEREAL PREPRTNS.	1	No Quantity							45608			0
S3	2009	2009	2009	2	0	2	Export	320	Guatemala	GTM	484	Mexico	MEX								04	CEREALS,CEREAL PREPRTNS.	1	No Quantity							3600198			0
S3	2009	2009	2009	2	0	2	Export	320	Guatemala	GTM	528	Netherlands	NLD								04	CEREALS,CEREAL PREPRTNS.	1	No Quantity							337			0
S3	2009	2009	2009	2	0	2	Export	320	Guatemala	GTM	558	Nicaragua	NIC								04	CEREALS,CEREAL PREPRTNS.	1	No Quantity							9997905			0
S3	2009	2009	2009	2	0	2	Export	320	Guatemala	GTM	591	Panama	PAN								04	CEREALS,CEREAL PREPRTNS.	1	No Quantity							14739720			0
S3	2009	2009	2009	2	0	2	Export	320	Guatemala	GTM	604	Peru	PER								04	CEREALS,CEREAL PREPRTNS.	1	No Quantity							12			0
S3	2009	2009	2009	2	0	2	Export	320	Guatemala	GTM	716	Zimbabwe	ZWE								04	CEREALS,CEREAL PREPRTNS.	1	No Quantity							2			0
S3	2009	2009	2009	2	0	2	Export	320	Guatemala	GTM	724	Spain	ESP								04	CEREALS,CEREAL PREPRTNS.	1	No Quantity							9767			0
S3	2009	2009	2009	2	0	2	Export	320	Guatemala	GTM	842	USA	USA								04	CEREALS,CEREAL PREPRTNS.	1	No Quantity							3808049			0
S3	2009	2009	2009	2	0	2	Export	320	Guatemala	GTM	862	Venezuela	VEN								04	CEREALS,CEREAL PREPRTNS.	1	No Quantity							701532			0
S3	2009	2009	2009	2	0	2	Export	320	Guatemala	GTM	899	Areas, nes									04	CEREALS,CEREAL PREPRTNS.	1	No Quantity							29867			0
S3	2009	2009	2009	2	0	2	Export	340	Honduras	HND	0	World	WLD								04	CEREALS,CEREAL PREPRTNS.	1	No Quantity							30077053			0
S3	2009	2009	2009	2	0	2	Export	340	Honduras	HND	32	Argentina	ARG								04	CEREALS,CEREAL PREPRTNS.	1	No Quantity							22629			0
S3	2009	2009	2009	2	0	2	Export	340	Honduras	HND	84	Belize	BLZ								04	CEREALS,CEREAL PREPRTNS.	1	No Quantity							39319			0
S3	2009	2009	2009	2	0	2	Export	340	Honduras	HND	170	Colombia	COL								04	CEREALS,CEREAL PREPRTNS.	1	No Quantity							39386			0
S3	2009	2009	2009	2	0	2	Export	340	Honduras	HND	188	Costa Rica	CRI								04	CEREALS,CEREAL PREPRTNS.	1	No Quantity							2152852			0
S3	2009	2009	2009	2	0	2	Export	340	Honduras	HND	192	Cuba	CUB								04	CEREALS,CEREAL PREPRTNS.	1	No Quantity							14293			0
S3	2009	2009	2009	2	0	2	Export	340	Honduras	HND	214	Dominican Rep.	DOM								04	CEREALS,CEREAL PREPRTNS.	1	No Quantity							1230191			0
S3	2009	2009	2009	2	0	2	Export	340	Honduras	HND	222	El Salvador	SLV								04	CEREALS,CEREAL PREPRTNS.	1	No Quantity							4135054			0
S3	2009	2009	2009	2	0	2	Export	340	Honduras	HND	320	Guatemala	GTM								04	CEREALS,CEREAL PREPRTNS.	1	No Quantity							13588192			0
S3	2009	2009	2009	2	0	2	Export	340	Honduras	HND	388	Jamaica	JAM								04	CEREALS,CEREAL PREPRTNS.	1	No Quantity							1			0
S3	2009	2009	2009	2	0	2	Export	340	Honduras	HND	558	Nicaragua	NIC								04	CEREALS,CEREAL PREPRTNS.	1	No Quantity							7224296			0
S3	2009	2009	2009	2	0	2	Export	340	Honduras	HND	591	Panama	PAN								04	CEREALS,CEREAL PREPRTNS.	1	No Quantity							190713			0
S3	2009	2009	2009	2	0	2	Export	340	Honduras	HND	724	Spain	ESP								04	CEREALS,CEREAL PREPRTNS.	1	No Quantity							19173			0
S3	2009	2009	2009	2	0	2	Export	340	Honduras	HND	818	Egypt	EGY								04	CEREALS,CEREAL PREPRTNS.	1	No Quantity							6			0
S3	2009	2009	2009	2	0	2	Export	340	Honduras	HND	842	USA	USA								04	CEREALS,CEREAL PREPRTNS.	1	No Quantity							1420948			0
S3	2009	2009	2009	2	0	2	Export	320	Guatemala	GTM	0	World	WLD								05	VEGETABLES AND FRUIT	1	No Quantity							884453252			0
S3	2009	2009	2009	2	0	2	Export	320	Guatemala	GTM	28	Antigua and Barbuda	ATG								05	VEGETABLES AND FRUIT	1	No Quantity							53			0
S3	2009	2009	2009	2	0	2	Export	320	Guatemala	GTM	44	Bahamas	BHS								05	VEGETABLES AND FRUIT	1	No Quantity							18704			0
S3	2009	2009	2009	2	0	2	Export	320	Guatemala	GTM	48	Bahrain	BHR								05	VEGETABLES AND FRUIT	1	No Quantity							238085			0
S3	2009	2009	2009	2	0	2	Export	320	Guatemala	GTM	56	Belgium	BEL								05	VEGETABLES AND FRUIT	1	No Quantity							3081099			0
S3	2009	2009	2009	2	0	2	Export	320	Guatemala	GTM	60	Bermuda	BMU								05	VEGETABLES AND FRUIT	1	No Quantity							60			0
S3	2009	2009	2009	2	0	2	Export	320	Guatemala	GTM	76	Brazil	BRA								05	VEGETABLES AND FRUIT	1	No Quantity							236			0
S3	2009	2009	2009	2	0	2	Export	320	Guatemala	GTM	84	Belize	BLZ								05	VEGETABLES AND FRUIT	1	No Quantity							208516			0
S3	2009	2009	2009	2	0	2	Export	320	Guatemala	GTM	92	Br. Virgin Isds	VGB								05	VEGETABLES AND FRUIT	1	No Quantity							34884167			0
S3	2009	2009	2009	2	0	2	Export	320	Guatemala	GTM	124	Canada	CAN								05	VEGETABLES AND FRUIT	1	No Quantity							1783919			0
S3	2009	2009	2009	2	0	2	Export	320	Guatemala	GTM	152	Chile	CHL								05	VEGETABLES AND FRUIT	1	No Quantity							276425			0
S3	2009	2009	2009	2	0	2	Export	320	Guatemala	GTM	156	China	CHN								05	VEGETABLES AND FRUIT	1	No Quantity							5532			0
S3	2009	2009	2009	2	0	2	Export	320	Guatemala	GTM	170	Colombia	COL								05	VEGETABLES AND FRUIT	1	No Quantity							22794			0
S3	2009	2009	2009	2	0	2	Export	320	Guatemala	GTM	188	Costa Rica	CRI								05	VEGETABLES AND FRUIT	1	No Quantity							13990019			0
S3	2009	2009	2009	2	0	2	Export	320	Guatemala	GTM	192	Cuba	CUB								05	VEGETABLES AND FRUIT	1	No Quantity							442086			0
S3	2009	2009	2009	2	0	2	Export	320	Guatemala	GTM	208	Denmark	DNK								05	VEGETABLES AND FRUIT	1	No Quantity							54413			0
S3	2009	2009	2009	2	0	2	Export	320	Guatemala	GTM	214	Dominican Rep.	DOM								05	VEGETABLES AND FRUIT	1	No Quantity							3759528			0
S3	2009	2009	2009	2	0	2	Export	320	Guatemala	GTM	218	Ecuador	ECU								05	VEGETABLES AND FRUIT	1	No Quantity							81093			0
S3	2009	2009	2009	2	0	2	Export	320	Guatemala	GTM	222	El Salvador	SLV								05	VEGETABLES AND FRUIT	1	No Quantity							62515555			0
S3	2009	2009	2009	2	0	2	Export	320	Guatemala	GTM	251	France	FRA								05	VEGETABLES AND FRUIT	1	No Quantity							351258			0
S3	2009	2009	2009	2	0	2	Export	320	Guatemala	GTM	276	Germany	DEU								05	VEGETABLES AND FRUIT	1	No Quantity							2785668			0
S3	2009	2009	2009	2	0	2	Export	320	Guatemala	GTM	288	Ghana	GHA								05	VEGETABLES AND FRUIT	1	No Quantity							10284			0
S3	2009	2009	2009	2	0	2	Export	320	Guatemala	GTM	328	Guyana	GUY								05	VEGETABLES AND FRUIT	1	No Quantity							23685			0
S3	2009	2009	2009	2	0	2	Export	320	Guatemala	GTM	332	Haiti	HTI								05	VEGETABLES AND FRUIT	1	No Quantity							426584			0
S3	2009	2009	2009	2	0	2	Export	320	Guatemala	GTM	340	Honduras	HND								05	VEGETABLES AND FRUIT	1	No Quantity							11378788			0
S3	2009	2009	2009	2	0	2	Export	320	Guatemala	GTM	344	China, Hong Kong SAR	HKG								05	VEGETABLES AND FRUIT	1	No Quantity							2643			0
S3	2009	2009	2009	2	0	2	Export	320	Guatemala	GTM	364	Iran	IRN								05	VEGETABLES AND FRUIT	1	No Quantity							1822533			0
S3	2009	2009	2009	2	0	2	Export	320	Guatemala	GTM	368	Iraq	IRQ								05	VEGETABLES AND FRUIT	1	No Quantity							46000			0
S3	2009	2009	2009	2	0	2	Export	320	Guatemala	GTM	376	Israel	ISR								05	VEGETABLES AND FRUIT	1	No Quantity							50750			0
S3	2009	2009	2009	2	0	2	Export	320	Guatemala	GTM	381	Italy	ITA								05	VEGETABLES AND FRUIT	1	No Quantity							132345			0
S3	2009	2009	2009	2	0	2	Export	320	Guatemala	GTM	388	Jamaica	JAM								05	VEGETABLES AND FRUIT	1	No Quantity							132279			0
S3	2009	2009	2009	2	0	2	Export	320	Guatemala	GTM	392	Japan	JPN								05	VEGETABLES AND FRUIT	1	No Quantity							2403377			0
S3	2009	2009	2009	2	0	2	Export	320	Guatemala	GTM	400	Jordan	JOR								05	VEGETABLES AND FRUIT	1	No Quantity							1160978			0
S3	2009	2009	2009	2	0	2	Export	320	Guatemala	GTM	414	Kuwait	KWT								05	VEGETABLES AND FRUIT	1	No Quantity							61715			0
S3	2009	2009	2009	2	0	2	Export	320	Guatemala	GTM	428	Latvia	LVA								05	VEGETABLES AND FRUIT	1	No Quantity							10980			0
S3	2009	2009	2009	2	0	2	Export	320	Guatemala	GTM	484	Mexico	MEX								05	VEGETABLES AND FRUIT	1	No Quantity							10791861			0
S3	2009	2009	2009	2	0	2	Export	320	Guatemala	GTM	490	Other Asia, nes									05	VEGETABLES AND FRUIT	1	No Quantity							8149			0
S3	2009	2009	2009	2	0	2	Export	320	Guatemala	GTM	504	Morocco	MAR								05	VEGETABLES AND FRUIT	1	No Quantity							21822			0
S3	2009	2009	2009	2	0	2	Export	320	Guatemala	GTM	528	Netherlands	NLD								05	VEGETABLES AND FRUIT	1	No Quantity							21577790			0
S3	2009	2009	2009	2	0	2	Export	320	Guatemala	GTM	530	Neth. Antilles	ANT								05	VEGETABLES AND FRUIT	1	No Quantity							132275			0
S3	2009	2009	2009	2	0	2	Export	320	Guatemala	GTM	533	Aruba	ABW								05	VEGETABLES AND FRUIT	1	No Quantity							98952			0
S3	2009	2009	2009	2	0	2	Export	320	Guatemala	GTM	558	Nicaragua	NIC								05	VEGETABLES AND FRUIT	1	No Quantity							3229072			0
S3	2009	2009	2009	2	0	2	Export	320	Guatemala	GTM	579	Norway	NOR								05	VEGETABLES AND FRUIT	1	No Quantity							261418			0
S3	2009	2009	2009	2	0	2	Export	320	Guatemala	GTM	591	Panama	PAN								05	VEGETABLES AND FRUIT	1	No Quantity							6276460			0
S3	2009	2009	2009	2	0	2	Export	320	Guatemala	GTM	634	Qatar	QAT								05	VEGETABLES AND FRUIT	1	No Quantity							87620			0
S3	2009	2009	2009	2	0	2	Export	320	Guatemala	GTM	682	Saudi Arabia	SAU								05	VEGETABLES AND FRUIT	1	No Quantity							448124			0
S3	2009	2009	2009	2	0	2	Export	320	Guatemala	GTM	699	India	IND								05	VEGETABLES AND FRUIT	1	No Quantity							68902			0
S3	2009	2009	2009	2	0	2	Export	320	Guatemala	GTM	724	Spain	ESP								05	VEGETABLES AND FRUIT	1	No Quantity							253088			0
S3	2009	2009	2009	2	0	2	Export	320	Guatemala	GTM	752	Sweden	SWE								05	VEGETABLES AND FRUIT	1	No Quantity							508633			0
S3	2009	2009	2009	2	0	2	Export	320	Guatemala	GTM	757	Switzerland	CHE								05	VEGETABLES AND FRUIT	1	No Quantity							30307			0
S3	2009	2009	2009	2	0	2	Export	320	Guatemala	GTM	780	Trinidad and Tobago	TTO								05	VEGETABLES AND FRUIT	1	No Quantity							58175			0
S3	2009	2009	2009	2	0	2	Export	320	Guatemala	GTM	784	United Arab Emirates	ARE								05	VEGETABLES AND FRUIT	1	No Quantity							502271			0
S3	2009	2009	2009	2	0	2	Export	320	Guatemala	GTM	818	Egypt	EGY								05	VEGETABLES AND FRUIT	1	No Quantity							6654			0
S3	2009	2009	2009	2	0	2	Export	320	Guatemala	GTM	826	United Kingdom	GBR								05	VEGETABLES AND FRUIT	1	No Quantity							12161963			0
S3	2009	2009	2009	2	0	2	Export	320	Guatemala	GTM	842	USA	USA								05	VEGETABLES AND FRUIT	1	No Quantity							684483249			0
S3	2009	2009	2009	2	0	2	Export	320	Guatemala	GTM	862	Venezuela	VEN								05	VEGETABLES AND FRUIT	1	No Quantity							1183257			0
S3	2009	2009	2009	2	0	2	Export	320	Guatemala	GTM	899	Areas, nes									05	VEGETABLES AND FRUIT	1	No Quantity							101059			0
S3	2009	2009	2009	2	0	2	Export	340	Honduras	HND	0	World	WLD								05	VEGETABLES AND FRUIT	1	No Quantity							328814282			0
S3	2009	2009	2009	2	0	2	Export	340	Honduras	HND	20	Andorra	AND								05	VEGETABLES AND FRUIT	1	No Quantity							4200			0
S3	2009	2009	2009	2	0	2	Export	340	Honduras	HND	52	Barbados	BRB								05	VEGETABLES AND FRUIT	1	No Quantity							40595			0
S3	2009	2009	2009	2	0	2	Export	340	Honduras	HND	56	Belgium	BEL								05	VEGETABLES AND FRUIT	1	No Quantity							17364571			0
S3	2009	2009	2009	2	0	2	Export	340	Honduras	HND	84	Belize	BLZ								05	VEGETABLES AND FRUIT	1	No Quantity							120017			0
S3	2009	2009	2009	2	0	2	Export	340	Honduras	HND	124	Canada	CAN								05	VEGETABLES AND FRUIT	1	No Quantity							98317			0
S3	2009	2009	2009	2	0	2	Export	340	Honduras	HND	152	Chile	CHL								05	VEGETABLES AND FRUIT	1	No Quantity							3654			0
S3	2009	2009	2009	2	0	2	Export	340	Honduras	HND	156	China	CHN								05	VEGETABLES AND FRUIT	1	No Quantity							12783			0
S3	2009	2009	2009	2	0	2	Export	340	Honduras	HND	188	Costa Rica	CRI								05	VEGETABLES AND FRUIT	1	No Quantity							1178209			0
S3	2009	2009	2009	2	0	2	Export	340	Honduras	HND	192	Cuba	CUB								05	VEGETABLES AND FRUIT	1	No Quantity							6162			0
S3	2009	2009	2009	2	0	2	Export	340	Honduras	HND	214	Dominican Rep.	DOM								05	VEGETABLES AND FRUIT	1	No Quantity							119064			0
S3	2009	2009	2009	2	0	2	Export	340	Honduras	HND	222	El Salvador	SLV								05	VEGETABLES AND FRUIT	1	No Quantity							10522938			0
S3	2009	2009	2009	2	0	2	Export	340	Honduras	HND	251	France	FRA								05	VEGETABLES AND FRUIT	1	No Quantity							107130			0
S3	2009	2009	2009	2	0	2	Export	340	Honduras	HND	276	Germany	DEU								05	VEGETABLES AND FRUIT	1	No Quantity							787325			0
S3	2009	2009	2009	2	0	2	Export	340	Honduras	HND	320	Guatemala	GTM								05	VEGETABLES AND FRUIT	1	No Quantity							7914344			0
S3	2009	2009	2009	2	0	2	Export	340	Honduras	HND	332	Haiti	HTI								05	VEGETABLES AND FRUIT	1	No Quantity							375492			0
S3	2009	2009	2009	2	0	2	Export	340	Honduras	HND	344	China, Hong Kong SAR	HKG								05	VEGETABLES AND FRUIT	1	No Quantity							6404			0
S3	2009	2009	2009	2	0	2	Export	340	Honduras	HND	364	Iran	IRN								05	VEGETABLES AND FRUIT	1	No Quantity							448925			0
S3	2009	2009	2009	2	0	2	Export	340	Honduras	HND	372	Ireland	IRL								05	VEGETABLES AND FRUIT	1	No Quantity							97659			0
S3	2009	2009	2009	2	0	2	Export	340	Honduras	HND	381	Italy	ITA								05	VEGETABLES AND FRUIT	1	No Quantity							130572			0
S3	2009	2009	2009	2	0	2	Export	340	Honduras	HND	388	Jamaica	JAM								05	VEGETABLES AND FRUIT	1	No Quantity							275197			0
S3	2009	2009	2009	2	0	2	Export	340	Honduras	HND	392	Japan	JPN								05	VEGETABLES AND FRUIT	1	No Quantity							378529			0
S3	2009	2009	2009	2	0	2	Export	340	Honduras	HND	484	Mexico	MEX								05	VEGETABLES AND FRUIT	1	No Quantity							9381			0
S3	2009	2009	2009	2	0	2	Export	340	Honduras	HND	528	Netherlands	NLD								05	VEGETABLES AND FRUIT	1	No Quantity							4718042			0
S3	2009	2009	2009	2	0	2	Export	340	Honduras	HND	558	Nicaragua	NIC								05	VEGETABLES AND FRUIT	1	No Quantity							7400498			0
S3	2009	2009	2009	2	0	2	Export	340	Honduras	HND	642	Romania	ROU								05	VEGETABLES AND FRUIT	1	No Quantity							391445			0
S3	2009	2009	2009	2	0	2	Export	340	Honduras	HND	643	Russian Federation	RUS								05	VEGETABLES AND FRUIT	1	No Quantity							23356			0
S3	2009	2009	2009	2	0	2	Export	340	Honduras	HND	724	Spain	ESP								05	VEGETABLES AND FRUIT	1	No Quantity							533581			0
S3	2009	2009	2009	2	0	2	Export	340	Honduras	HND	760	Syria	SYR								05	VEGETABLES AND FRUIT	1	No Quantity							2818685			0
S3	2009	2009	2009	2	0	2	Export	340	Honduras	HND	764	Thailand	THA								05	VEGETABLES AND FRUIT	1	No Quantity							7845			0
S3	2009	2009	2009	2	0	2	Export	340	Honduras	HND	780	Trinidad and Tobago	TTO								05	VEGETABLES AND FRUIT	1	No Quantity							80375			0
S3	2009	2009	2009	2	0	2	Export	340	Honduras	HND	792	Turkey	TUR								05	VEGETABLES AND FRUIT	1	No Quantity							1880813			0
S3	2009	2009	2009	2	0	2	Export	340	Honduras	HND	804	Ukraine	UKR								05	VEGETABLES AND FRUIT	1	No Quantity							19760			0
S3	2009	2009	2009	2	0	2	Export	340	Honduras	HND	826	United Kingdom	GBR								05	VEGETABLES AND FRUIT	1	No Quantity							3115135			0
S3	2009	2009	2009	2	0	2	Export	340	Honduras	HND	842	USA	USA								05	VEGETABLES AND FRUIT	1	No Quantity							267823279			0
S3	2009	2009	2009	2	0	2	Export	320	Guatemala	GTM	0	World	WLD								06	SUGAR,SUGR.PREPTNS,HONEY	1	No Quantity							606917559			0
S3	2009	2009	2009	2	0	2	Export	320	Guatemala	GTM	12	Algeria	DZA								06	SUGAR,SUGR.PREPTNS,HONEY	1	No Quantity							15483			0
S3	2009	2009	2009	2	0	2	Export	320	Guatemala	GTM	28	Antigua and Barbuda	ATG								06	SUGAR,SUGR.PREPTNS,HONEY	1	No Quantity							161949			0
S3	2009	2009	2009	2	0	2	Export	320	Guatemala	GTM	32	Argentina	ARG								06	SUGAR,SUGR.PREPTNS,HONEY	1	No Quantity							95862			0
S3	2009	2009	2009	2	0	2	Export	320	Guatemala	GTM	36	Australia	AUS								06	SUGAR,SUGR.PREPTNS,HONEY	1	No Quantity							14976			0
S3	2009	2009	2009	2	0	2	Export	320	Guatemala	GTM	40	Austria	AUT								06	SUGAR,SUGR.PREPTNS,HONEY	1	No Quantity							43005			0
S3	2009	2009	2009	2	0	2	Export	320	Guatemala	GTM	44	Bahamas	BHS								06	SUGAR,SUGR.PREPTNS,HONEY	1	No Quantity							550893			0
S3	2009	2009	2009	2	0	2	Export	320	Guatemala	GTM	52	Barbados	BRB								06	SUGAR,SUGR.PREPTNS,HONEY	1	No Quantity							457370			0
S3	2009	2009	2009	2	0	2	Export	320	Guatemala	GTM	56	Belgium	BEL								06	SUGAR,SUGR.PREPTNS,HONEY	1	No Quantity							743093			0
S3	2009	2009	2009	2	0	2	Export	320	Guatemala	GTM	60	Bermuda	BMU								06	SUGAR,SUGR.PREPTNS,HONEY	1	No Quantity							38260			0
S3	2009	2009	2009	2	0	2	Export	320	Guatemala	GTM	68	Bolivia (Plurinational State of)	BOL								06	SUGAR,SUGR.PREPTNS,HONEY	1	No Quantity							362290			0
S3	2009	2009	2009	2	0	2	Export	320	Guatemala	GTM	76	Brazil	BRA								06	SUGAR,SUGR.PREPTNS,HONEY	1	No Quantity							219682			0
S3	2009	2009	2009	2	0	2	Export	320	Guatemala	GTM	84	Belize	BLZ								06	SUGAR,SUGR.PREPTNS,HONEY	1	No Quantity							58589			0
S3	2009	2009	2009	2	0	2	Export	320	Guatemala	GTM	124	Canada	CAN								06	SUGAR,SUGR.PREPTNS,HONEY	1	No Quantity							44955730			0
S3	2009	2009	2009	2	0	2	Export	320	Guatemala	GTM	144	Sri Lanka	LKA								06	SUGAR,SUGR.PREPTNS,HONEY	1	No Quantity							588300			0
S3	2009	2009	2009	2	0	2	Export	320	Guatemala	GTM	152	Chile	CHL								06	SUGAR,SUGR.PREPTNS,HONEY	1	No Quantity							82966540			0
S3	2009	2009	2009	2	0	2	Export	320	Guatemala	GTM	156	China	CHN								06	SUGAR,SUGR.PREPTNS,HONEY	1	No Quantity							19200904			0
S3	2009	2009	2009	2	0	2	Export	320	Guatemala	GTM	170	Colombia	COL								06	SUGAR,SUGR.PREPTNS,HONEY	1	No Quantity							72975			0
S3	2009	2009	2009	2	0	2	Export	320	Guatemala	GTM	188	Costa Rica	CRI								06	SUGAR,SUGR.PREPTNS,HONEY	1	No Quantity							3552524			0
S3	2009	2009	2009	2	0	2	Export	320	Guatemala	GTM	192	Cuba	CUB								06	SUGAR,SUGR.PREPTNS,HONEY	1	No Quantity							425			0
S3	2009	2009	2009	2	0	2	Export	320	Guatemala	GTM	212	Dominica	DMA								06	SUGAR,SUGR.PREPTNS,HONEY	1	No Quantity							713039			0
S3	2009	2009	2009	2	0	2	Export	320	Guatemala	GTM	214	Dominican Rep.	DOM								06	SUGAR,SUGR.PREPTNS,HONEY	1	No Quantity							8254178			0
S3	2009	2009	2009	2	0	2	Export	320	Guatemala	GTM	218	Ecuador	ECU								06	SUGAR,SUGR.PREPTNS,HONEY	1	No Quantity							447675			0
S3	2009	2009	2009	2	0	2	Export	320	Guatemala	GTM	222	El Salvador	SLV								06	SUGAR,SUGR.PREPTNS,HONEY	1	No Quantity							3170326			0
S3	2009	2009	2009	2	0	2	Export	320	Guatemala	GTM	276	Germany	DEU								06	SUGAR,SUGR.PREPTNS,HONEY	1	No Quantity							2331592			0
S3	2009	2009	2009	2	0	2	Export	320	Guatemala	GTM	288	Ghana	GHA								06	SUGAR,SUGR.PREPTNS,HONEY	1	No Quantity							7			0
S3	2009	2009	2009	2	0	2	Export	320	Guatemala	GTM	308	Grenada	GRD								06	SUGAR,SUGR.PREPTNS,HONEY	1	No Quantity							758862			0
S3	2009	2009	2009	2	0	2	Export	320	Guatemala	GTM	328	Guyana	GUY								06	SUGAR,SUGR.PREPTNS,HONEY	1	No Quantity							2702049			0
S3	2009	2009	2009	2	0	2	Export	320	Guatemala	GTM	332	Haiti	HTI								06	SUGAR,SUGR.PREPTNS,HONEY	1	No Quantity							3347587			0
S3	2009	2009	2009	2	0	2	Export	320	Guatemala	GTM	340	Honduras	HND								06	SUGAR,SUGR.PREPTNS,HONEY	1	No Quantity							6071348			0
S3	2009	2009	2009	2	0	2	Export	320	Guatemala	GTM	344	China, Hong Kong SAR	HKG								06	SUGAR,SUGR.PREPTNS,HONEY	1	No Quantity							219564			0
S3	2009	2009	2009	2	0	2	Export	320	Guatemala	GTM	360	Indonesia	IDN								06	SUGAR,SUGR.PREPTNS,HONEY	1	No Quantity							22116762			0
S3	2009	2009	2009	2	0	2	Export	320	Guatemala	GTM	372	Ireland	IRL								06	SUGAR,SUGR.PREPTNS,HONEY	1	No Quantity							27269			0
S3	2009	2009	2009	2	0	2	Export	320	Guatemala	GTM	376	Israel	ISR								06	SUGAR,SUGR.PREPTNS,HONEY	1	No Quantity							1320787			0
S3	2009	2009	2009	2	0	2	Export	320	Guatemala	GTM	381	Italy	ITA								06	SUGAR,SUGR.PREPTNS,HONEY	1	No Quantity							488940			0
S3	2009	2009	2009	2	0	2	Export	320	Guatemala	GTM	388	Jamaica	JAM								06	SUGAR,SUGR.PREPTNS,HONEY	1	No Quantity							13298206			0
S3	2009	2009	2009	2	0	2	Export	320	Guatemala	GTM	392	Japan	JPN								06	SUGAR,SUGR.PREPTNS,HONEY	1	No Quantity							145010			0
S3	2009	2009	2009	2	0	2	Export	320	Guatemala	GTM	400	Jordan	JOR								06	SUGAR,SUGR.PREPTNS,HONEY	1	No Quantity							501095			0
S3	2009	2009	2009	2	0	2	Export	320	Guatemala	GTM	408	Dem. People's Rep. of Korea	PRK								06	SUGAR,SUGR.PREPTNS,HONEY	1	No Quantity							22131181			0
S3	2009	2009	2009	2	0	2	Export	320	Guatemala	GTM	410	Rep. of Korea	KOR								06	SUGAR,SUGR.PREPTNS,HONEY	1	No Quantity							59908478			0
S3	2009	2009	2009	2	0	2	Export	320	Guatemala	GTM	414	Kuwait	KWT								06	SUGAR,SUGR.PREPTNS,HONEY	1	No Quantity							10978			0
S3	2009	2009	2009	2	0	2	Export	320	Guatemala	GTM	458	Malaysia	MYS								06	SUGAR,SUGR.PREPTNS,HONEY	1	No Quantity							22430947			0
S3	2009	2009	2009	2	0	2	Export	320	Guatemala	GTM	484	Mexico	MEX								06	SUGAR,SUGR.PREPTNS,HONEY	1	No Quantity							106832234			0
S3	2009	2009	2009	2	0	2	Export	320	Guatemala	GTM	490	Other Asia, nes									06	SUGAR,SUGR.PREPTNS,HONEY	1	No Quantity							22713930			0
S3	2009	2009	2009	2	0	2	Export	320	Guatemala	GTM	500	Montserrat	MSR								06	SUGAR,SUGR.PREPTNS,HONEY	1	No Quantity							9540			0
S3	2009	2009	2009	2	0	2	Export	320	Guatemala	GTM	528	Netherlands	NLD								06	SUGAR,SUGR.PREPTNS,HONEY	1	No Quantity							286928			0
S3	2009	2009	2009	2	0	2	Export	320	Guatemala	GTM	533	Aruba	ABW								06	SUGAR,SUGR.PREPTNS,HONEY	1	No Quantity							151722			0
S3	2009	2009	2009	2	0	2	Export	320	Guatemala	GTM	558	Nicaragua	NIC								06	SUGAR,SUGR.PREPTNS,HONEY	1	No Quantity							4661969			0
S3	2009	2009	2009	2	0	2	Export	320	Guatemala	GTM	591	Panama	PAN								06	SUGAR,SUGR.PREPTNS,HONEY	1	No Quantity							1237596			0
S3	2009	2009	2009	2	0	2	Export	320	Guatemala	GTM	604	Peru	PER								06	SUGAR,SUGR.PREPTNS,HONEY	1	No Quantity							720469			0
S3	2009	2009	2009	2	0	2	Export	320	Guatemala	GTM	608	Philippines	PHL								06	SUGAR,SUGR.PREPTNS,HONEY	1	No Quantity							52005			0
S3	2009	2009	2009	2	0	2	Export	320	Guatemala	GTM	643	Russian Federation	RUS								06	SUGAR,SUGR.PREPTNS,HONEY	1	No Quantity							1869880			0
S3	2009	2009	2009	2	0	2	Export	320	Guatemala	GTM	654	Saint Helena	SHN								06	SUGAR,SUGR.PREPTNS,HONEY	1	No Quantity							68340			0
S3	2009	2009	2009	2	0	2	Export	320	Guatemala	GTM	659	Saint Kitts and Nevis	KNA								06	SUGAR,SUGR.PREPTNS,HONEY	1	No Quantity							65817			0
S3	2009	2009	2009	2	0	2	Export	320	Guatemala	GTM	662	Saint Lucia	LCA								06	SUGAR,SUGR.PREPTNS,HONEY	1	No Quantity							807624			0
S3	2009	2009	2009	2	0	2	Export	320	Guatemala	GTM	670	Saint Vincent and the Grenadines	VCT								06	SUGAR,SUGR.PREPTNS,HONEY	1	No Quantity							759598			0
S3	2009	2009	2009	2	0	2	Export	320	Guatemala	GTM	699	India	IND								06	SUGAR,SUGR.PREPTNS,HONEY	1	No Quantity							2451250			0
S3	2009	2009	2009	2	0	2	Export	320	Guatemala	GTM	702	Singapore	SGP								06	SUGAR,SUGR.PREPTNS,HONEY	1	No Quantity							159576			0
S3	2009	2009	2009	2	0	2	Export	320	Guatemala	GTM	716	Zimbabwe	ZWE								06	SUGAR,SUGR.PREPTNS,HONEY	1	No Quantity							34778			0
S3	2009	2009	2009	2	0	2	Export	320	Guatemala	GTM	724	Spain	ESP								06	SUGAR,SUGR.PREPTNS,HONEY	1	No Quantity							620017			0
S3	2009	2009	2009	2	0	2	Export	320	Guatemala	GTM	740	Suriname	SUR								06	SUGAR,SUGR.PREPTNS,HONEY	1	No Quantity							2410724			0
S3	2009	2009	2009	2	0	2	Export	320	Guatemala	GTM	757	Switzerland	CHE								06	SUGAR,SUGR.PREPTNS,HONEY	1	No Quantity							131580			0
S3	2009	2009	2009	2	0	2	Export	320	Guatemala	GTM	760	Syria	SYR								06	SUGAR,SUGR.PREPTNS,HONEY	1	No Quantity							20100			0
S3	2009	2009	2009	2	0	2	Export	320	Guatemala	GTM	780	Trinidad and Tobago	TTO								06	SUGAR,SUGR.PREPTNS,HONEY	1	No Quantity							7020112			0
S3	2009	2009	2009	2	0	2	Export	320	Guatemala	GTM	784	United Arab Emirates	ARE								06	SUGAR,SUGR.PREPTNS,HONEY	1	No Quantity							763229			0
S3	2009	2009	2009	2	0	2	Export	320	Guatemala	GTM	792	Turkey	TUR								06	SUGAR,SUGR.PREPTNS,HONEY	1	No Quantity							126656			0
S3	2009	2009	2009	2	0	2	Export	320	Guatemala	GTM	818	Egypt	EGY								06	SUGAR,SUGR.PREPTNS,HONEY	1	No Quantity							43161			0
S3	2009	2009	2009	2	0	2	Export	320	Guatemala	GTM	826	United Kingdom	GBR								06	SUGAR,SUGR.PREPTNS,HONEY	1	No Quantity							3578214			0
S3	2009	2009	2009	2	0	2	Export	320	Guatemala	GTM	842	USA	USA								06	SUGAR,SUGR.PREPTNS,HONEY	1	No Quantity							113986374			0
S3	2009	2009	2009	2	0	2	Export	320	Guatemala	GTM	858	Uruguay	URY								06	SUGAR,SUGR.PREPTNS,HONEY	1	No Quantity							28945			0
S3	2009	2009	2009	2	0	2	Export	320	Guatemala	GTM	862	Venezuela	VEN								06	SUGAR,SUGR.PREPTNS,HONEY	1	No Quantity							10810461			0
S3	2009	2009	2009	2	0	2	Export	340	Honduras	HND	0	World	WLD								06	SUGAR,SUGR.PREPTNS,HONEY	1	No Quantity							45547872			0
S3	2009	2009	2009	2	0	2	Export	340	Honduras	HND	52	Barbados	BRB								06	SUGAR,SUGR.PREPTNS,HONEY	1	No Quantity							21172			0
S3	2009	2009	2009	2	0	2	Export	340	Honduras	HND	124	Canada	CAN								06	SUGAR,SUGR.PREPTNS,HONEY	1	No Quantity							1305000			0
S3	2009	2009	2009	2	0	2	Export	340	Honduras	HND	144	Sri Lanka	LKA								06	SUGAR,SUGR.PREPTNS,HONEY	1	No Quantity							1092228			0
S3	2009	2009	2009	2	0	2	Export	340	Honduras	HND	188	Costa Rica	CRI								06	SUGAR,SUGR.PREPTNS,HONEY	1	No Quantity							458559			0
S3	2009	2009	2009	2	0	2	Export	340	Honduras	HND	214	Dominican Rep.	DOM								06	SUGAR,SUGR.PREPTNS,HONEY	1	No Quantity							702553			0
S3	2009	2009	2009	2	0	2	Export	340	Honduras	HND	222	El Salvador	SLV								06	SUGAR,SUGR.PREPTNS,HONEY	1	No Quantity							1612013			0
S3	2009	2009	2009	2	0	2	Export	340	Honduras	HND	320	Guatemala	GTM								06	SUGAR,SUGR.PREPTNS,HONEY	1	No Quantity							3082255			0
S3	2009	2009	2009	2	0	2	Export	340	Honduras	HND	332	Haiti	HTI								06	SUGAR,SUGR.PREPTNS,HONEY	1	No Quantity							495782			0
S3	2009	2009	2009	2	0	2	Export	340	Honduras	HND	388	Jamaica	JAM								06	SUGAR,SUGR.PREPTNS,HONEY	1	No Quantity							2332527			0
S3	2009	2009	2009	2	0	2	Export	340	Honduras	HND	484	Mexico	MEX								06	SUGAR,SUGR.PREPTNS,HONEY	1	No Quantity							509234			0
S3	2009	2009	2009	2	0	2	Export	340	Honduras	HND	528	Netherlands	NLD								06	SUGAR,SUGR.PREPTNS,HONEY	1	No Quantity							2121325			0
S3	2009	2009	2009	2	0	2	Export	340	Honduras	HND	558	Nicaragua	NIC								06	SUGAR,SUGR.PREPTNS,HONEY	1	No Quantity							1549976			0
S3	2009	2009	2009	2	0	2	Export	340	Honduras	HND	586	Pakistan	PAK								06	SUGAR,SUGR.PREPTNS,HONEY	1	No Quantity							855196			0
S3	2009	2009	2009	2	0	2	Export	340	Honduras	HND	591	Panama	PAN								06	SUGAR,SUGR.PREPTNS,HONEY	1	No Quantity							85830			0
S3	2009	2009	2009	2	0	2	Export	340	Honduras	HND	724	Spain	ESP								06	SUGAR,SUGR.PREPTNS,HONEY	1	No Quantity							96259			0
S3	2009	2009	2009	2	0	2	Export	340	Honduras	HND	740	Suriname	SUR								06	SUGAR,SUGR.PREPTNS,HONEY	1	No Quantity							154006			0
S3	2009	2009	2009	2	0	2	Export	340	Honduras	HND	757	Switzerland	CHE								06	SUGAR,SUGR.PREPTNS,HONEY	1	No Quantity							9			0
S3	2009	2009	2009	2	0	2	Export	340	Honduras	HND	780	Trinidad and Tobago	TTO								06	SUGAR,SUGR.PREPTNS,HONEY	1	No Quantity							1631432			0
S3	2009	2009	2009	2	0	2	Export	340	Honduras	HND	826	United Kingdom	GBR								06	SUGAR,SUGR.PREPTNS,HONEY	1	No Quantity							5562703			0
S3	2009	2009	2009	2	0	2	Export	340	Honduras	HND	842	USA	USA								06	SUGAR,SUGR.PREPTNS,HONEY	1	No Quantity							20191961			0
S3	2009	2009	2009	2	0	2	Export	340	Honduras	HND	887	Yemen	YEM								06	SUGAR,SUGR.PREPTNS,HONEY	1	No Quantity							1127438			0
S3	2009	2009	2009	2	0	2	Export	340	Honduras	HND	899	Areas, nes									06	SUGAR,SUGR.PREPTNS,HONEY	1	No Quantity							560414			0
S3	2009	2009	2009	2	0	2	Export	320	Guatemala	GTM	0	World	WLD								07	COFFEE,TEA,COCOA,SPICES	1	No Quantity							904566076			0
S3	2009	2009	2009	2	0	2	Export	320	Guatemala	GTM	4	Afghanistan	AFG								07	COFFEE,TEA,COCOA,SPICES	1	No Quantity							830881			0
S3	2009	2009	2009	2	0	2	Export	320	Guatemala	GTM	24	Angola	AGO								07	COFFEE,TEA,COCOA,SPICES	1	No Quantity							34000			0
S3	2009	2009	2009	2	0	2	Export	320	Guatemala	GTM	36	Australia	AUS								07	COFFEE,TEA,COCOA,SPICES	1	No Quantity							2694730			0
S3	2009	2009	2009	2	0	2	Export	320	Guatemala	GTM	40	Austria	AUT								07	COFFEE,TEA,COCOA,SPICES	1	No Quantity							49774			0
S3	2009	2009	2009	2	0	2	Export	320	Guatemala	GTM	48	Bahrain	BHR								07	COFFEE,TEA,COCOA,SPICES	1	No Quantity							426129			0
S3	2009	2009	2009	2	0	2	Export	320	Guatemala	GTM	50	Bangladesh	BGD								07	COFFEE,TEA,COCOA,SPICES	1	No Quantity							5582642			0
S3	2009	2009	2009	2	0	2	Export	320	Guatemala	GTM	51	Armenia	ARM								07	COFFEE,TEA,COCOA,SPICES	1	No Quantity							76313			0
S3	2009	2009	2009	2	0	2	Export	320	Guatemala	GTM	56	Belgium	BEL								07	COFFEE,TEA,COCOA,SPICES	1	No Quantity							28576715			0
S3	2009	2009	2009	2	0	2	Export	320	Guatemala	GTM	60	Bermuda	BMU								07	COFFEE,TEA,COCOA,SPICES	1	No Quantity							246			0
S3	2009	2009	2009	2	0	2	Export	320	Guatemala	GTM	76	Brazil	BRA								07	COFFEE,TEA,COCOA,SPICES	1	No Quantity							14613			0
S3	2009	2009	2009	2	0	2	Export	320	Guatemala	GTM	84	Belize	BLZ								07	COFFEE,TEA,COCOA,SPICES	1	No Quantity							104062			0
S3	2009	2009	2009	2	0	2	Export	320	Guatemala	GTM	100	Bulgaria	BGR								07	COFFEE,TEA,COCOA,SPICES	1	No Quantity							179438			0
S3	2009	2009	2009	2	0	2	Export	320	Guatemala	GTM	124	Canada	CAN								07	COFFEE,TEA,COCOA,SPICES	1	No Quantity							47553790			0
S3	2009	2009	2009	2	0	2	Export	320	Guatemala	GTM	156	China	CHN								07	COFFEE,TEA,COCOA,SPICES	1	No Quantity							184037			0
S3	2009	2009	2009	2	0	2	Export	320	Guatemala	GTM	170	Colombia	COL								07	COFFEE,TEA,COCOA,SPICES	1	No Quantity							776			0
S3	2009	2009	2009	2	0	2	Export	320	Guatemala	GTM	188	Costa Rica	CRI								07	COFFEE,TEA,COCOA,SPICES	1	No Quantity							3174319			0
S3	2009	2009	2009	2	0	2	Export	320	Guatemala	GTM	192	Cuba	CUB								07	COFFEE,TEA,COCOA,SPICES	1	No Quantity							37310			0
S3	2009	2009	2009	2	0	2	Export	320	Guatemala	GTM	208	Denmark	DNK								07	COFFEE,TEA,COCOA,SPICES	1	No Quantity							236759			0
S3	2009	2009	2009	2	0	2	Export	320	Guatemala	GTM	214	Dominican Rep.	DOM								07	COFFEE,TEA,COCOA,SPICES	1	No Quantity							420408			0
S3	2009	2009	2009	2	0	2	Export	320	Guatemala	GTM	218	Ecuador	ECU								07	COFFEE,TEA,COCOA,SPICES	1	No Quantity							406392			0
S3	2009	2009	2009	2	0	2	Export	320	Guatemala	GTM	222	El Salvador	SLV								07	COFFEE,TEA,COCOA,SPICES	1	No Quantity							13075596			0
S3	2009	2009	2009	2	0	2	Export	320	Guatemala	GTM	233	Estonia	EST								07	COFFEE,TEA,COCOA,SPICES	1	No Quantity							625099			0
S3	2009	2009	2009	2	0	2	Export	320	Guatemala	GTM	246	Finland	FIN								07	COFFEE,TEA,COCOA,SPICES	1	No Quantity							14270801			0
S3	2009	2009	2009	2	0	2	Export	320	Guatemala	GTM	251	France	FRA								07	COFFEE,TEA,COCOA,SPICES	1	No Quantity							2546182			0
S3	2009	2009	2009	2	0	2	Export	320	Guatemala	GTM	276	Germany	DEU								07	COFFEE,TEA,COCOA,SPICES	1	No Quantity							39614660			0
S3	2009	2009	2009	2	0	2	Export	320	Guatemala	GTM	300	Greece	GRC								07	COFFEE,TEA,COCOA,SPICES	1	No Quantity							55688			0
S3	2009	2009	2009	2	0	2	Export	320	Guatemala	GTM	328	Guyana	GUY								07	COFFEE,TEA,COCOA,SPICES	1	No Quantity							1212			0
S3	2009	2009	2009	2	0	2	Export	320	Guatemala	GTM	340	Honduras	HND								07	COFFEE,TEA,COCOA,SPICES	1	No Quantity							1463101			0
S3	2009	2009	2009	2	0	2	Export	320	Guatemala	GTM	344	China, Hong Kong SAR	HKG								07	COFFEE,TEA,COCOA,SPICES	1	No Quantity							176472			0
S3	2009	2009	2009	2	0	2	Export	320	Guatemala	GTM	352	Iceland	ISL								07	COFFEE,TEA,COCOA,SPICES	1	No Quantity							63938			0
S3	2009	2009	2009	2	0	2	Export	320	Guatemala	GTM	376	Israel	ISR								07	COFFEE,TEA,COCOA,SPICES	1	No Quantity							8455636			0
S3	2009	2009	2009	2	0	2	Export	320	Guatemala	GTM	381	Italy	ITA								07	COFFEE,TEA,COCOA,SPICES	1	No Quantity							32367937			0
S3	2009	2009	2009	2	0	2	Export	320	Guatemala	GTM	392	Japan	JPN								07	COFFEE,TEA,COCOA,SPICES	1	No Quantity							88760867			0
S3	2009	2009	2009	2	0	2	Export	320	Guatemala	GTM	400	Jordan	JOR								07	COFFEE,TEA,COCOA,SPICES	1	No Quantity							13653207			0
S3	2009	2009	2009	2	0	2	Export	320	Guatemala	GTM	408	Dem. People's Rep. of Korea	PRK								07	COFFEE,TEA,COCOA,SPICES	1	No Quantity							143325			0
S3	2009	2009	2009	2	0	2	Export	320	Guatemala	GTM	410	Rep. of Korea	KOR								07	COFFEE,TEA,COCOA,SPICES	1	No Quantity							2360532			0
S3	2009	2009	2009	2	0	2	Export	320	Guatemala	GTM	414	Kuwait	KWT								07	COFFEE,TEA,COCOA,SPICES	1	No Quantity							5795392			0
S3	2009	2009	2009	2	0	2	Export	320	Guatemala	GTM	422	Lebanon	LBN								07	COFFEE,TEA,COCOA,SPICES	1	No Quantity							556659			0
S3	2009	2009	2009	2	0	2	Export	320	Guatemala	GTM	428	Latvia	LVA								07	COFFEE,TEA,COCOA,SPICES	1	No Quantity							260618			0
S3	2009	2009	2009	2	0	2	Export	320	Guatemala	GTM	446	China, Macao SAR	MAC								07	COFFEE,TEA,COCOA,SPICES	1	No Quantity							2250			0
S3	2009	2009	2009	2	0	2	Export	320	Guatemala	GTM	458	Malaysia	MYS								07	COFFEE,TEA,COCOA,SPICES	1	No Quantity							2924443			0
S3	2009	2009	2009	2	0	2	Export	320	Guatemala	GTM	484	Mexico	MEX								07	COFFEE,TEA,COCOA,SPICES	1	No Quantity							519359			0
S3	2009	2009	2009	2	0	2	Export	320	Guatemala	GTM	490	Other Asia, nes									07	COFFEE,TEA,COCOA,SPICES	1	No Quantity							1554201			0
S3	2009	2009	2009	2	0	2	Export	320	Guatemala	GTM	504	Morocco	MAR								07	COFFEE,TEA,COCOA,SPICES	1	No Quantity							566226			0
S3	2009	2009	2009	2	0	2	Export	320	Guatemala	GTM	508	Mozambique	MOZ								07	COFFEE,TEA,COCOA,SPICES	1	No Quantity							22979			0
S3	2009	2009	2009	2	0	2	Export	320	Guatemala	GTM	512	Oman	OMN								07	COFFEE,TEA,COCOA,SPICES	1	No Quantity							1127981			0
S3	2009	2009	2009	2	0	2	Export	320	Guatemala	GTM	524	Nepal	NPL								07	COFFEE,TEA,COCOA,SPICES	1	No Quantity							138600			0
S3	2009	2009	2009	2	0	2	Export	320	Guatemala	GTM	528	Netherlands	NLD								07	COFFEE,TEA,COCOA,SPICES	1	No Quantity							14805483			0
S3	2009	2009	2009	2	0	2	Export	320	Guatemala	GTM	554	New Zealand	NZL								07	COFFEE,TEA,COCOA,SPICES	1	No Quantity							1622960			0
S3	2009	2009	2009	2	0	2	Export	320	Guatemala	GTM	558	Nicaragua	NIC								07	COFFEE,TEA,COCOA,SPICES	1	No Quantity							419831			0
S3	2009	2009	2009	2	0	2	Export	320	Guatemala	GTM	579	Norway	NOR								07	COFFEE,TEA,COCOA,SPICES	1	No Quantity							9854908			0
S3	2009	2009	2009	2	0	2	Export	320	Guatemala	GTM	586	Pakistan	PAK								07	COFFEE,TEA,COCOA,SPICES	1	No Quantity							31567492			0
S3	2009	2009	2009	2	0	2	Export	320	Guatemala	GTM	591	Panama	PAN								07	COFFEE,TEA,COCOA,SPICES	1	No Quantity							126734			0
S3	2009	2009	2009	2	0	2	Export	320	Guatemala	GTM	616	Poland	POL								07	COFFEE,TEA,COCOA,SPICES	1	No Quantity							154565			0
S3	2009	2009	2009	2	0	2	Export	320	Guatemala	GTM	620	Portugal	PRT								07	COFFEE,TEA,COCOA,SPICES	1	No Quantity							1800072			0
S3	2009	2009	2009	2	0	2	Export	320	Guatemala	GTM	634	Qatar	QAT								07	COFFEE,TEA,COCOA,SPICES	1	No Quantity							657960			0
S3	2009	2009	2009	2	0	2	Export	320	Guatemala	GTM	642	Romania	ROU								07	COFFEE,TEA,COCOA,SPICES	1	No Quantity							489307			0
S3	2009	2009	2009	2	0	2	Export	320	Guatemala	GTM	643	Russian Federation	RUS								07	COFFEE,TEA,COCOA,SPICES	1	No Quantity							1179575			0
S3	2009	2009	2009	2	0	2	Export	320	Guatemala	GTM	682	Saudi Arabia	SAU								07	COFFEE,TEA,COCOA,SPICES	1	No Quantity							85831558			0
S3	2009	2009	2009	2	0	2	Export	320	Guatemala	GTM	699	India	IND								07	COFFEE,TEA,COCOA,SPICES	1	No Quantity							12192512			0
S3	2009	2009	2009	2	0	2	Export	320	Guatemala	GTM	702	Singapore	SGP								07	COFFEE,TEA,COCOA,SPICES	1	No Quantity							25749497			0
S3	2009	2009	2009	2	0	2	Export	320	Guatemala	GTM	710	South Africa	ZAF								07	COFFEE,TEA,COCOA,SPICES	1	No Quantity							1836668			0
S3	2009	2009	2009	2	0	2	Export	320	Guatemala	GTM	724	Spain	ESP								07	COFFEE,TEA,COCOA,SPICES	1	No Quantity							3865080			0
S3	2009	2009	2009	2	0	2	Export	320	Guatemala	GTM	736	Fmr Sudan	SDN								07	COFFEE,TEA,COCOA,SPICES	1	No Quantity							663015			0
S3	2009	2009	2009	2	0	2	Export	320	Guatemala	GTM	752	Sweden	SWE								07	COFFEE,TEA,COCOA,SPICES	1	No Quantity							2733091			0
S3	2009	2009	2009	2	0	2	Export	320	Guatemala	GTM	757	Switzerland	CHE								07	COFFEE,TEA,COCOA,SPICES	1	No Quantity							2235909			0
S3	2009	2009	2009	2	0	2	Export	320	Guatemala	GTM	760	Syria	SYR								07	COFFEE,TEA,COCOA,SPICES	1	No Quantity							39166586			0
S3	2009	2009	2009	2	0	2	Export	320	Guatemala	GTM	784	United Arab Emirates	ARE								07	COFFEE,TEA,COCOA,SPICES	1	No Quantity							44856300			0
S3	2009	2009	2009	2	0	2	Export	320	Guatemala	GTM	792	Turkey	TUR								07	COFFEE,TEA,COCOA,SPICES	1	No Quantity							6600			0
S3	2009	2009	2009	2	0	2	Export	320	Guatemala	GTM	818	Egypt	EGY								07	COFFEE,TEA,COCOA,SPICES	1	No Quantity							5128645			0
S3	2009	2009	2009	2	0	2	Export	320	Guatemala	GTM	826	United Kingdom	GBR								07	COFFEE,TEA,COCOA,SPICES	1	No Quantity							6320016			0
S3	2009	2009	2009	2	0	2	Export	320	Guatemala	GTM	842	USA	USA								07	COFFEE,TEA,COCOA,SPICES	1	No Quantity							289158591			0
S3	2009	2009	2009	2	0	2	Export	320	Guatemala	GTM	887	Yemen	YEM								07	COFFEE,TEA,COCOA,SPICES	1	No Quantity							456826			0
S3	2009	2009	2009	2	0	2	Export	340	Honduras	HND	0	World	WLD								07	COFFEE,TEA,COCOA,SPICES	1	No Quantity							519490248			0
S3	2009	2009	2009	2	0	2	Export	340	Honduras	HND	36	Australia	AUS								07	COFFEE,TEA,COCOA,SPICES	1	No Quantity							1266002			0
S3	2009	2009	2009	2	0	2	Export	340	Honduras	HND	40	Austria	AUT								07	COFFEE,TEA,COCOA,SPICES	1	No Quantity							275556			0
S3	2009	2009	2009	2	0	2	Export	340	Honduras	HND	56	Belgium	BEL								07	COFFEE,TEA,COCOA,SPICES	1	No Quantity							63512482			0
S3	2009	2009	2009	2	0	2	Export	340	Honduras	HND	100	Bulgaria	BGR								07	COFFEE,TEA,COCOA,SPICES	1	No Quantity							4962212			0
S3	2009	2009	2009	2	0	2	Export	340	Honduras	HND	124	Canada	CAN								07	COFFEE,TEA,COCOA,SPICES	1	No Quantity							6460969			0
S3	2009	2009	2009	2	0	2	Export	340	Honduras	HND	188	Costa Rica	CRI								07	COFFEE,TEA,COCOA,SPICES	1	No Quantity							181297			0
S3	2009	2009	2009	2	0	2	Export	340	Honduras	HND	203	Czechia	CZE								07	COFFEE,TEA,COCOA,SPICES	1	No Quantity							1433903			0
S3	2009	2009	2009	2	0	2	Export	340	Honduras	HND	208	Denmark	DNK								07	COFFEE,TEA,COCOA,SPICES	1	No Quantity							1516665			0
S3	2009	2009	2009	2	0	2	Export	340	Honduras	HND	222	El Salvador	SLV								07	COFFEE,TEA,COCOA,SPICES	1	No Quantity							1315196			0
S3	2009	2009	2009	2	0	2	Export	340	Honduras	HND	233	Estonia	EST								07	COFFEE,TEA,COCOA,SPICES	1	No Quantity							275405			0
S3	2009	2009	2009	2	0	2	Export	340	Honduras	HND	246	Finland	FIN								07	COFFEE,TEA,COCOA,SPICES	1	No Quantity							13238006			0
S3	2009	2009	2009	2	0	2	Export	340	Honduras	HND	251	France	FRA								07	COFFEE,TEA,COCOA,SPICES	1	No Quantity							20641227			0
S3	2009	2009	2009	2	0	2	Export	340	Honduras	HND	276	Germany	DEU								07	COFFEE,TEA,COCOA,SPICES	1	No Quantity							133760644			0
S3	2009	2009	2009	2	0	2	Export	340	Honduras	HND	300	Greece	GRC								07	COFFEE,TEA,COCOA,SPICES	1	No Quantity							350865			0
S3	2009	2009	2009	2	0	2	Export	340	Honduras	HND	320	Guatemala	GTM								07	COFFEE,TEA,COCOA,SPICES	1	No Quantity							150844			0
S3	2009	2009	2009	2	0	2	Export	340	Honduras	HND	344	China, Hong Kong SAR	HKG								07	COFFEE,TEA,COCOA,SPICES	1	No Quantity							301929			0
S3	2009	2009	2009	2	0	2	Export	340	Honduras	HND	372	Ireland	IRL								07	COFFEE,TEA,COCOA,SPICES	1	No Quantity							282090			0
S3	2009	2009	2009	2	0	2	Export	340	Honduras	HND	376	Israel	ISR								07	COFFEE,TEA,COCOA,SPICES	1	No Quantity							1556501			0
S3	2009	2009	2009	2	0	2	Export	340	Honduras	HND	381	Italy	ITA								07	COFFEE,TEA,COCOA,SPICES	1	No Quantity							33201798			0
S3	2009	2009	2009	2	0	2	Export	340	Honduras	HND	392	Japan	JPN								07	COFFEE,TEA,COCOA,SPICES	1	No Quantity							16148319			0
S3	2009	2009	2009	2	0	2	Export	340	Honduras	HND	400	Jordan	JOR								07	COFFEE,TEA,COCOA,SPICES	1	No Quantity							679436			0
S3	2009	2009	2009	2	0	2	Export	340	Honduras	HND	408	Dem. People's Rep. of Korea	PRK								07	COFFEE,TEA,COCOA,SPICES	1	No Quantity							16203008			0
S3	2009	2009	2009	2	0	2	Export	340	Honduras	HND	410	Rep. of Korea	KOR								07	COFFEE,TEA,COCOA,SPICES	1	No Quantity							51237507			0
S3	2009	2009	2009	2	0	2	Export	340	Honduras	HND	434	Libya	LBY								07	COFFEE,TEA,COCOA,SPICES	1	No Quantity							53646			0
S3	2009	2009	2009	2	0	2	Export	340	Honduras	HND	450	Madagascar	MDG								07	COFFEE,TEA,COCOA,SPICES	1	No Quantity							99805			0
S3	2009	2009	2009	2	0	2	Export	340	Honduras	HND	458	Malaysia	MYS								07	COFFEE,TEA,COCOA,SPICES	1	No Quantity							50098			0
S3	2009	2009	2009	2	0	2	Export	340	Honduras	HND	484	Mexico	MEX								07	COFFEE,TEA,COCOA,SPICES	1	No Quantity							1024350			0
S3	2009	2009	2009	2	0	2	Export	340	Honduras	HND	490	Other Asia, nes									07	COFFEE,TEA,COCOA,SPICES	1	No Quantity							1087118			0
S3	2009	2009	2009	2	0	2	Export	340	Honduras	HND	504	Morocco	MAR								07	COFFEE,TEA,COCOA,SPICES	1	No Quantity							537797			0
S3	2009	2009	2009	2	0	2	Export	340	Honduras	HND	528	Netherlands	NLD								07	COFFEE,TEA,COCOA,SPICES	1	No Quantity							11119090			0
S3	2009	2009	2009	2	0	2	Export	340	Honduras	HND	554	New Zealand	NZL								07	COFFEE,TEA,COCOA,SPICES	1	No Quantity							204291			0
S3	2009	2009	2009	2	0	2	Export	340	Honduras	HND	558	Nicaragua	NIC								07	COFFEE,TEA,COCOA,SPICES	1	No Quantity							485065			0
S3	2009	2009	2009	2	0	2	Export	340	Honduras	HND	579	Norway	NOR								07	COFFEE,TEA,COCOA,SPICES	1	No Quantity							2014072			0
S3	2009	2009	2009	2	0	2	Export	340	Honduras	HND	591	Panama	PAN								07	COFFEE,TEA,COCOA,SPICES	1	No Quantity							10500			0
S3	2009	2009	2009	2	0	2	Export	340	Honduras	HND	616	Poland	POL								07	COFFEE,TEA,COCOA,SPICES	1	No Quantity							1069887			0
S3	2009	2009	2009	2	0	2	Export	340	Honduras	HND	620	Portugal	PRT								07	COFFEE,TEA,COCOA,SPICES	1	No Quantity							3560163			0
S3	2009	2009	2009	2	0	2	Export	340	Honduras	HND	642	Romania	ROU								07	COFFEE,TEA,COCOA,SPICES	1	No Quantity							949165			0
S3	2009	2009	2009	2	0	2	Export	340	Honduras	HND	643	Russian Federation	RUS								07	COFFEE,TEA,COCOA,SPICES	1	No Quantity							2711380			0
S3	2009	2009	2009	2	0	2	Export	340	Honduras	HND	703	Slovakia	SVK								07	COFFEE,TEA,COCOA,SPICES	1	No Quantity							40714			0
S3	2009	2009	2009	2	0	2	Export	340	Honduras	HND	704	Viet Nam	VNM								07	COFFEE,TEA,COCOA,SPICES	1	No Quantity							52735			0
S3	2009	2009	2009	2	0	2	Export	340	Honduras	HND	705	Slovenia	SVN								07	COFFEE,TEA,COCOA,SPICES	1	No Quantity							129814			0
S3	2009	2009	2009	2	0	2	Export	340	Honduras	HND	710	South Africa	ZAF								07	COFFEE,TEA,COCOA,SPICES	1	No Quantity							110777			0
S3	2009	2009	2009	2	0	2	Export	340	Honduras	HND	724	Spain	ESP								07	COFFEE,TEA,COCOA,SPICES	1	No Quantity							7589197			0
S3	2009	2009	2009	2	0	2	Export	340	Honduras	HND	752	Sweden	SWE								07	COFFEE,TEA,COCOA,SPICES	1	No Quantity							18708890			0
S3	2009	2009	2009	2	0	2	Export	340	Honduras	HND	757	Switzerland	CHE								07	COFFEE,TEA,COCOA,SPICES	1	No Quantity							5593857			0
S3	2009	2009	2009	2	0	2	Export	340	Honduras	HND	760	Syria	SYR								07	COFFEE,TEA,COCOA,SPICES	1	No Quantity							461197			0
S3	2009	2009	2009	2	0	2	Export	340	Honduras	HND	792	Turkey	TUR								07	COFFEE,TEA,COCOA,SPICES	1	No Quantity							104482			0
S3	2009	2009	2009	2	0	2	Export	340	Honduras	HND	826	United Kingdom	GBR								07	COFFEE,TEA,COCOA,SPICES	1	No Quantity							24465647			0
S3	2009	2009	2009	2	0	2	Export	340	Honduras	HND	842	USA	USA								07	COFFEE,TEA,COCOA,SPICES	1	No Quantity							67822246			0
S3	2009	2009	2009	2	0	2	Export	340	Honduras	HND	899	Areas, nes									07	COFFEE,TEA,COCOA,SPICES	1	No Quantity							482404			0
S3	2009	2009	2009	2	0	2	Export	320	Guatemala	GTM	0	World	WLD								08	ANIMAL FEED STUFF	1	No Quantity							31478392			0
S3	2009	2009	2009	2	0	2	Export	320	Guatemala	GTM	56	Belgium	BEL								08	ANIMAL FEED STUFF	1	No Quantity							13750			0
S3	2009	2009	2009	2	0	2	Export	320	Guatemala	GTM	84	Belize	BLZ								08	ANIMAL FEED STUFF	1	No Quantity							7769334			0
S3	2009	2009	2009	2	0	2	Export	320	Guatemala	GTM	188	Costa Rica	CRI								08	ANIMAL FEED STUFF	1	No Quantity							1305185			0
S3	2009	2009	2009	2	0	2	Export	320	Guatemala	GTM	212	Dominica	DMA								08	ANIMAL FEED STUFF	1	No Quantity							144846			0
S3	2009	2009	2009	2	0	2	Export	320	Guatemala	GTM	214	Dominican Rep.	DOM								08	ANIMAL FEED STUFF	1	No Quantity							840360			0
S3	2009	2009	2009	2	0	2	Export	320	Guatemala	GTM	222	El Salvador	SLV								08	ANIMAL FEED STUFF	1	No Quantity							3735128			0
S3	2009	2009	2009	2	0	2	Export	320	Guatemala	GTM	340	Honduras	HND								08	ANIMAL FEED STUFF	1	No Quantity							10183736			0
S3	2009	2009	2009	2	0	2	Export	320	Guatemala	GTM	388	Jamaica	JAM								08	ANIMAL FEED STUFF	1	No Quantity							143360			0
S3	2009	2009	2009	2	0	2	Export	320	Guatemala	GTM	410	Rep. of Korea	KOR								08	ANIMAL FEED STUFF	1	No Quantity							50			0
S3	2009	2009	2009	2	0	2	Export	320	Guatemala	GTM	484	Mexico	MEX								08	ANIMAL FEED STUFF	1	No Quantity							51916			0
S3	2009	2009	2009	2	0	2	Export	320	Guatemala	GTM	558	Nicaragua	NIC								08	ANIMAL FEED STUFF	1	No Quantity							6140470			0
S3	2009	2009	2009	2	0	2	Export	320	Guatemala	GTM	591	Panama	PAN								08	ANIMAL FEED STUFF	1	No Quantity							977632			0
S3	2009	2009	2009	2	0	2	Export	320	Guatemala	GTM	604	Peru	PER								08	ANIMAL FEED STUFF	1	No Quantity							23296			0
S3	2009	2009	2009	2	0	2	Export	320	Guatemala	GTM	842	USA	USA								08	ANIMAL FEED STUFF	1	No Quantity							1526			0
S3	2009	2009	2009	2	0	2	Export	320	Guatemala	GTM	862	Venezuela	VEN								08	ANIMAL FEED STUFF	1	No Quantity							147803			0
S3	2009	2009	2009	2	0	2	Export	340	Honduras	HND	0	World	WLD								08	ANIMAL FEED STUFF	1	No Quantity							25633812			0
S3	2009	2009	2009	2	0	2	Export	340	Honduras	HND	56	Belgium	BEL								08	ANIMAL FEED STUFF	1	No Quantity							12252			0
S3	2009	2009	2009	2	0	2	Export	340	Honduras	HND	84	Belize	BLZ								08	ANIMAL FEED STUFF	1	No Quantity							1156893			0
S3	2009	2009	2009	2	0	2	Export	340	Honduras	HND	152	Chile	CHL								08	ANIMAL FEED STUFF	1	No Quantity							137410			0
S3	2009	2009	2009	2	0	2	Export	340	Honduras	HND	156	China	CHN								08	ANIMAL FEED STUFF	1	No Quantity							2860			0
S3	2009	2009	2009	2	0	2	Export	340	Honduras	HND	170	Colombia	COL								08	ANIMAL FEED STUFF	1	No Quantity							19564			0
S3	2009	2009	2009	2	0	2	Export	340	Honduras	HND	188	Costa Rica	CRI								08	ANIMAL FEED STUFF	1	No Quantity							5146794			0
S3	2009	2009	2009	2	0	2	Export	340	Honduras	HND	214	Dominican Rep.	DOM								08	ANIMAL FEED STUFF	1	No Quantity							1			0
S3	2009	2009	2009	2	0	2	Export	340	Honduras	HND	222	El Salvador	SLV								08	ANIMAL FEED STUFF	1	No Quantity							9047107			0
S3	2009	2009	2009	2	0	2	Export	340	Honduras	HND	251	France	FRA								08	ANIMAL FEED STUFF	1	No Quantity							53045			0
S3	2009	2009	2009	2	0	2	Export	340	Honduras	HND	320	Guatemala	GTM								08	ANIMAL FEED STUFF	1	No Quantity							3940344			0
S3	2009	2009	2009	2	0	2	Export	340	Honduras	HND	392	Japan	JPN								08	ANIMAL FEED STUFF	1	No Quantity							16761			0
S3	2009	2009	2009	2	0	2	Export	340	Honduras	HND	484	Mexico	MEX								08	ANIMAL FEED STUFF	1	No Quantity							19200			0
S3	2009	2009	2009	2	0	2	Export	340	Honduras	HND	558	Nicaragua	NIC								08	ANIMAL FEED STUFF	1	No Quantity							3873464			0
S3	2009	2009	2009	2	0	2	Export	340	Honduras	HND	591	Panama	PAN								08	ANIMAL FEED STUFF	1	No Quantity							1348216			0
S3	2009	2009	2009	2	0	2	Export	340	Honduras	HND	604	Peru	PER								08	ANIMAL FEED STUFF	1	No Quantity							156465			0
S3	2009	2009	2009	2	0	2	Export	340	Honduras	HND	780	Trinidad and Tobago	TTO								08	ANIMAL FEED STUFF	1	No Quantity							4680			0
S3	2009	2009	2009	2	0	2	Export	340	Honduras	HND	842	USA	USA								08	ANIMAL FEED STUFF	1	No Quantity							698756			0
S3	2009	2009	2009	2	0	2	Export	320	Guatemala	GTM	0	World	WLD								09	MISC.EDIBLE PRODUCTS ETC	1	No Quantity							126578000			0
S3	2009	2009	2009	2	0	2	Export	320	Guatemala	GTM	28	Antigua and Barbuda	ATG								09	MISC.EDIBLE PRODUCTS ETC	1	No Quantity							933			0
S3	2009	2009	2009	2	0	2	Export	320	Guatemala	GTM	32	Argentina	ARG								09	MISC.EDIBLE PRODUCTS ETC	1	No Quantity							75			0
S3	2009	2009	2009	2	0	2	Export	320	Guatemala	GTM	56	Belgium	BEL								09	MISC.EDIBLE PRODUCTS ETC	1	No Quantity							60			0
S3	2009	2009	2009	2	0	2	Export	320	Guatemala	GTM	68	Bolivia (Plurinational State of)	BOL								09	MISC.EDIBLE PRODUCTS ETC	1	No Quantity							393219			0
S3	2009	2009	2009	2	0	2	Export	320	Guatemala	GTM	76	Brazil	BRA								09	MISC.EDIBLE PRODUCTS ETC	1	No Quantity							15537			0
S3	2009	2009	2009	2	0	2	Export	320	Guatemala	GTM	84	Belize	BLZ								09	MISC.EDIBLE PRODUCTS ETC	1	No Quantity							2210017			0
S3	2009	2009	2009	2	0	2	Export	320	Guatemala	GTM	116	Cambodia	KHM								09	MISC.EDIBLE PRODUCTS ETC	1	No Quantity							150			0
S3	2009	2009	2009	2	0	2	Export	320	Guatemala	GTM	124	Canada	CAN								09	MISC.EDIBLE PRODUCTS ETC	1	No Quantity							14968			0
S3	2009	2009	2009	2	0	2	Export	320	Guatemala	GTM	170	Colombia	COL								09	MISC.EDIBLE PRODUCTS ETC	1	No Quantity							27541			0
S3	2009	2009	2009	2	0	2	Export	320	Guatemala	GTM	188	Costa Rica	CRI								09	MISC.EDIBLE PRODUCTS ETC	1	No Quantity							10860411			0
S3	2009	2009	2009	2	0	2	Export	320	Guatemala	GTM	192	Cuba	CUB								09	MISC.EDIBLE PRODUCTS ETC	1	No Quantity							342369			0
S3	2009	2009	2009	2	0	2	Export	320	Guatemala	GTM	214	Dominican Rep.	DOM								09	MISC.EDIBLE PRODUCTS ETC	1	No Quantity							3313599			0
S3	2009	2009	2009	2	0	2	Export	320	Guatemala	GTM	218	Ecuador	ECU								09	MISC.EDIBLE PRODUCTS ETC	1	No Quantity							70434			0
S3	2009	2009	2009	2	0	2	Export	320	Guatemala	GTM	222	El Salvador	SLV								09	MISC.EDIBLE PRODUCTS ETC	1	No Quantity							32076515			0
S3	2009	2009	2009	2	0	2	Export	320	Guatemala	GTM	328	Guyana	GUY								09	MISC.EDIBLE PRODUCTS ETC	1	No Quantity							322725			0
S3	2009	2009	2009	2	0	2	Export	320	Guatemala	GTM	332	Haiti	HTI								09	MISC.EDIBLE PRODUCTS ETC	1	No Quantity							1821106			0
S3	2009	2009	2009	2	0	2	Export	320	Guatemala	GTM	340	Honduras	HND								09	MISC.EDIBLE PRODUCTS ETC	1	No Quantity							22047982			0
S3	2009	2009	2009	2	0	2	Export	320	Guatemala	GTM	388	Jamaica	JAM								09	MISC.EDIBLE PRODUCTS ETC	1	No Quantity							76116			0
S3	2009	2009	2009	2	0	2	Export	320	Guatemala	GTM	484	Mexico	MEX								09	MISC.EDIBLE PRODUCTS ETC	1	No Quantity							18080100			0
S3	2009	2009	2009	2	0	2	Export	320	Guatemala	GTM	530	Neth. Antilles	ANT								09	MISC.EDIBLE PRODUCTS ETC	1	No Quantity							206438			0
S3	2009	2009	2009	2	0	2	Export	320	Guatemala	GTM	558	Nicaragua	NIC								09	MISC.EDIBLE PRODUCTS ETC	1	No Quantity							11135384			0
S3	2009	2009	2009	2	0	2	Export	320	Guatemala	GTM	591	Panama	PAN								09	MISC.EDIBLE PRODUCTS ETC	1	No Quantity							5233279			0
S3	2009	2009	2009	2	0	2	Export	320	Guatemala	GTM	600	Paraguay	PRY								09	MISC.EDIBLE PRODUCTS ETC	1	No Quantity							6			0
S3	2009	2009	2009	2	0	2	Export	320	Guatemala	GTM	724	Spain	ESP								09	MISC.EDIBLE PRODUCTS ETC	1	No Quantity							18			0
S3	2009	2009	2009	2	0	2	Export	320	Guatemala	GTM	740	Suriname	SUR								09	MISC.EDIBLE PRODUCTS ETC	1	No Quantity							667631			0
S3	2009	2009	2009	2	0	2	Export	320	Guatemala	GTM	757	Switzerland	CHE								09	MISC.EDIBLE PRODUCTS ETC	1	No Quantity							4			0
S3	2009	2009	2009	2	0	2	Export	320	Guatemala	GTM	780	Trinidad and Tobago	TTO								09	MISC.EDIBLE PRODUCTS ETC	1	No Quantity							230581			0
S3	2009	2009	2009	2	0	2	Export	320	Guatemala	GTM	842	USA	USA								09	MISC.EDIBLE PRODUCTS ETC	1	No Quantity							17406709			0
S3	2009	2009	2009	2	0	2	Export	320	Guatemala	GTM	862	Venezuela	VEN								09	MISC.EDIBLE PRODUCTS ETC	1	No Quantity							17568			0
S3	2009	2009	2009	2	0	2	Export	320	Guatemala	GTM	899	Areas, nes									09	MISC.EDIBLE PRODUCTS ETC	1	No Quantity							6525			0
S3	2009	2009	2009	2	0	2	Export	340	Honduras	HND	0	World	WLD								09	MISC.EDIBLE PRODUCTS ETC	1	No Quantity							12534401			0
S3	2009	2009	2009	2	0	2	Export	340	Honduras	HND	36	Australia	AUS								09	MISC.EDIBLE PRODUCTS ETC	1	No Quantity							43424			0
S3	2009	2009	2009	2	0	2	Export	340	Honduras	HND	56	Belgium	BEL								09	MISC.EDIBLE PRODUCTS ETC	1	No Quantity							750			0
S3	2009	2009	2009	2	0	2	Export	340	Honduras	HND	84	Belize	BLZ								09	MISC.EDIBLE PRODUCTS ETC	1	No Quantity							962			0
S3	2009	2009	2009	2	0	2	Export	340	Honduras	HND	188	Costa Rica	CRI								09	MISC.EDIBLE PRODUCTS ETC	1	No Quantity							2307746			0
S3	2009	2009	2009	2	0	2	Export	340	Honduras	HND	214	Dominican Rep.	DOM								09	MISC.EDIBLE PRODUCTS ETC	1	No Quantity							208			0
S3	2009	2009	2009	2	0	2	Export	340	Honduras	HND	222	El Salvador	SLV								09	MISC.EDIBLE PRODUCTS ETC	1	No Quantity							5805837			0
S3	2009	2009	2009	2	0	2	Export	340	Honduras	HND	320	Guatemala	GTM								09	MISC.EDIBLE PRODUCTS ETC	1	No Quantity							1863431			0
S3	2009	2009	2009	2	0	2	Export	340	Honduras	HND	388	Jamaica	JAM								09	MISC.EDIBLE PRODUCTS ETC	1	No Quantity							2500			0
S3	2009	2009	2009	2	0	2	Export	340	Honduras	HND	484	Mexico	MEX								09	MISC.EDIBLE PRODUCTS ETC	1	No Quantity							117347			0
S3	2009	2009	2009	2	0	2	Export	340	Honduras	HND	558	Nicaragua	NIC								09	MISC.EDIBLE PRODUCTS ETC	1	No Quantity							1615756			0
S3	2009	2009	2009	2	0	2	Export	340	Honduras	HND	591	Panama	PAN								09	MISC.EDIBLE PRODUCTS ETC	1	No Quantity							263435			0
S3	2009	2009	2009	2	0	2	Export	340	Honduras	HND	792	Turkey	TUR								09	MISC.EDIBLE PRODUCTS ETC	1	No Quantity							9596			0
S3	2009	2009	2009	2	0	2	Export	340	Honduras	HND	842	USA	USA								09	MISC.EDIBLE PRODUCTS ETC	1	No Quantity							503409			0
S3	2009	2009	2009	2	0	2	Export	320	Guatemala	GTM	0	World	WLD								11	BEVERAGES	1	No Quantity							96887968			0
S3	2009	2009	2009	2	0	2	Export	320	Guatemala	GTM	36	Australia	AUS								11	BEVERAGES	1	No Quantity							110830			0
S3	2009	2009	2009	2	0	2	Export	320	Guatemala	GTM	44	Bahamas	BHS								11	BEVERAGES	1	No Quantity							3772			0
S3	2009	2009	2009	2	0	2	Export	320	Guatemala	GTM	52	Barbados	BRB								11	BEVERAGES	1	No Quantity							13156			0
S3	2009	2009	2009	2	0	2	Export	320	Guatemala	GTM	56	Belgium	BEL								11	BEVERAGES	1	No Quantity							5			0
S3	2009	2009	2009	2	0	2	Export	320	Guatemala	GTM	84	Belize	BLZ								11	BEVERAGES	1	No Quantity							151909			0
S3	2009	2009	2009	2	0	2	Export	320	Guatemala	GTM	124	Canada	CAN								11	BEVERAGES	1	No Quantity							592819			0
S3	2009	2009	2009	2	0	2	Export	320	Guatemala	GTM	136	Cayman Isds	CYM								11	BEVERAGES	1	No Quantity							27577			0
S3	2009	2009	2009	2	0	2	Export	320	Guatemala	GTM	152	Chile	CHL								11	BEVERAGES	1	No Quantity							124727			0
S3	2009	2009	2009	2	0	2	Export	320	Guatemala	GTM	170	Colombia	COL								11	BEVERAGES	1	No Quantity							176434			0
S3	2009	2009	2009	2	0	2	Export	320	Guatemala	GTM	188	Costa Rica	CRI								11	BEVERAGES	1	No Quantity							2179701			0
S3	2009	2009	2009	2	0	2	Export	320	Guatemala	GTM	192	Cuba	CUB								11	BEVERAGES	1	No Quantity							276338			0
S3	2009	2009	2009	2	0	2	Export	320	Guatemala	GTM	214	Dominican Rep.	DOM								11	BEVERAGES	1	No Quantity							762089			0
S3	2009	2009	2009	2	0	2	Export	320	Guatemala	GTM	222	El Salvador	SLV								11	BEVERAGES	1	No Quantity							38784595			0
S3	2009	2009	2009	2	0	2	Export	320	Guatemala	GTM	276	Germany	DEU								11	BEVERAGES	1	No Quantity							472260			0
S3	2009	2009	2009	2	0	2	Export	320	Guatemala	GTM	328	Guyana	GUY								11	BEVERAGES	1	No Quantity							12769			0
S3	2009	2009	2009	2	0	2	Export	320	Guatemala	GTM	332	Haiti	HTI								11	BEVERAGES	1	No Quantity							1052			0
S3	2009	2009	2009	2	0	2	Export	320	Guatemala	GTM	340	Honduras	HND								11	BEVERAGES	1	No Quantity							25888838			0
S3	2009	2009	2009	2	0	2	Export	320	Guatemala	GTM	381	Italy	ITA								11	BEVERAGES	1	No Quantity							2174651			0
S3	2009	2009	2009	2	0	2	Export	320	Guatemala	GTM	388	Jamaica	JAM								11	BEVERAGES	1	No Quantity							73500			0
S3	2009	2009	2009	2	0	2	Export	320	Guatemala	GTM	392	Japan	JPN								11	BEVERAGES	1	No Quantity							217060			0
S3	2009	2009	2009	2	0	2	Export	320	Guatemala	GTM	410	Rep. of Korea	KOR								11	BEVERAGES	1	No Quantity							571			0
S3	2009	2009	2009	2	0	2	Export	320	Guatemala	GTM	484	Mexico	MEX								11	BEVERAGES	1	No Quantity							6004280			0
S3	2009	2009	2009	2	0	2	Export	320	Guatemala	GTM	528	Netherlands	NLD								11	BEVERAGES	1	No Quantity							276394			0
S3	2009	2009	2009	2	0	2	Export	320	Guatemala	GTM	558	Nicaragua	NIC								11	BEVERAGES	1	No Quantity							7130415			0
S3	2009	2009	2009	2	0	2	Export	320	Guatemala	GTM	591	Panama	PAN								11	BEVERAGES	1	No Quantity							2523284			0
S3	2009	2009	2009	2	0	2	Export	320	Guatemala	GTM	604	Peru	PER								11	BEVERAGES	1	No Quantity							59664			0
S3	2009	2009	2009	2	0	2	Export	320	Guatemala	GTM	702	Singapore	SGP								11	BEVERAGES	1	No Quantity							118860			0
S3	2009	2009	2009	2	0	2	Export	320	Guatemala	GTM	710	South Africa	ZAF								11	BEVERAGES	1	No Quantity							17766			0
S3	2009	2009	2009	2	0	2	Export	320	Guatemala	GTM	724	Spain	ESP								11	BEVERAGES	1	No Quantity							646055			0
S3	2009	2009	2009	2	0	2	Export	320	Guatemala	GTM	780	Trinidad and Tobago	TTO								11	BEVERAGES	1	No Quantity							10800			0
S3	2009	2009	2009	2	0	2	Export	320	Guatemala	GTM	826	United Kingdom	GBR								11	BEVERAGES	1	No Quantity							432191			0
S3	2009	2009	2009	2	0	2	Export	320	Guatemala	GTM	842	USA	USA								11	BEVERAGES	1	No Quantity							7128262			0
S3	2009	2009	2009	2	0	2	Export	320	Guatemala	GTM	899	Areas, nes									11	BEVERAGES	1	No Quantity							495344			0
S3	2009	2009	2009	2	0	2	Export	340	Honduras	HND	0	World	WLD								11	BEVERAGES	1	No Quantity							1882938			0
S3	2009	2009	2009	2	0	2	Export	340	Honduras	HND	214	Dominican Rep.	DOM								11	BEVERAGES	1	No Quantity							500			0
S3	2009	2009	2009	2	0	2	Export	340	Honduras	HND	222	El Salvador	SLV								11	BEVERAGES	1	No Quantity							107335			0
S3	2009	2009	2009	2	0	2	Export	340	Honduras	HND	251	France	FRA								11	BEVERAGES	1	No Quantity							274			0
S3	2009	2009	2009	2	0	2	Export	340	Honduras	HND	320	Guatemala	GTM								11	BEVERAGES	1	No Quantity							6333			0
S3	2009	2009	2009	2	0	2	Export	340	Honduras	HND	372	Ireland	IRL								11	BEVERAGES	1	No Quantity							48			0
S3	2009	2009	2009	2	0	2	Export	340	Honduras	HND	381	Italy	ITA								11	BEVERAGES	1	No Quantity							1147			0
S3	2009	2009	2009	2	0	2	Export	340	Honduras	HND	484	Mexico	MEX								11	BEVERAGES	1	No Quantity							20193			0
S3	2009	2009	2009	2	0	2	Export	340	Honduras	HND	490	Other Asia, nes									11	BEVERAGES	1	No Quantity							200			0
S3	2009	2009	2009	2	0	2	Export	340	Honduras	HND	558	Nicaragua	NIC								11	BEVERAGES	1	No Quantity							43774			0
S3	2009	2009	2009	2	0	2	Export	340	Honduras	HND	591	Panama	PAN								11	BEVERAGES	1	No Quantity							100982			0
S3	2009	2009	2009	2	0	2	Export	340	Honduras	HND	724	Spain	ESP								11	BEVERAGES	1	No Quantity							2424			0
S3	2009	2009	2009	2	0	2	Export	340	Honduras	HND	757	Switzerland	CHE								11	BEVERAGES	1	No Quantity							174			0
S3	2009	2009	2009	2	0	2	Export	340	Honduras	HND	826	United Kingdom	GBR								11	BEVERAGES	1	No Quantity							16909			0
S3	2009	2009	2009	2	0	2	Export	340	Honduras	HND	842	USA	USA								11	BEVERAGES	1	No Quantity							1582645			0
S3	2009	2009	2009	2	0	2	Export	320	Guatemala	GTM	0	World	WLD								12	TOBACCO,TOBACCO MANUFACT	1	No Quantity							67369713			0
S3	2009	2009	2009	2	0	2	Export	320	Guatemala	GTM	76	Brazil	BRA								12	TOBACCO,TOBACCO MANUFACT	1	No Quantity							42			0
S3	2009	2009	2009	2	0	2	Export	320	Guatemala	GTM	188	Costa Rica	CRI								12	TOBACCO,TOBACCO MANUFACT	1	No Quantity							28820			0
S3	2009	2009	2009	2	0	2	Export	320	Guatemala	GTM	208	Denmark	DNK								12	TOBACCO,TOBACCO MANUFACT	1	No Quantity							55680			0
S3	2009	2009	2009	2	0	2	Export	320	Guatemala	GTM	214	Dominican Rep.	DOM								12	TOBACCO,TOBACCO MANUFACT	1	No Quantity							5568			0
S3	2009	2009	2009	2	0	2	Export	320	Guatemala	GTM	222	El Salvador	SLV								12	TOBACCO,TOBACCO MANUFACT	1	No Quantity							6217516			0
S3	2009	2009	2009	2	0	2	Export	320	Guatemala	GTM	251	France	FRA								12	TOBACCO,TOBACCO MANUFACT	1	No Quantity							1444838			0
S3	2009	2009	2009	2	0	2	Export	320	Guatemala	GTM	276	Germany	DEU								12	TOBACCO,TOBACCO MANUFACT	1	No Quantity							17320517			0
S3	2009	2009	2009	2	0	2	Export	320	Guatemala	GTM	340	Honduras	HND								12	TOBACCO,TOBACCO MANUFACT	1	No Quantity							3218107			0
S3	2009	2009	2009	2	0	2	Export	320	Guatemala	GTM	381	Italy	ITA								12	TOBACCO,TOBACCO MANUFACT	1	No Quantity							735359			0
S3	2009	2009	2009	2	0	2	Export	320	Guatemala	GTM	410	Rep. of Korea	KOR								12	TOBACCO,TOBACCO MANUFACT	1	No Quantity							220374			0
S3	2009	2009	2009	2	0	2	Export	320	Guatemala	GTM	417	Kyrgyzstan	KGZ								12	TOBACCO,TOBACCO MANUFACT	1	No Quantity							351			0
S3	2009	2009	2009	2	0	2	Export	320	Guatemala	GTM	490	Other Asia, nes									12	TOBACCO,TOBACCO MANUFACT	1	No Quantity							719275			0
S3	2009	2009	2009	2	0	2	Export	320	Guatemala	GTM	528	Netherlands	NLD								12	TOBACCO,TOBACCO MANUFACT	1	No Quantity							6116268			0
S3	2009	2009	2009	2	0	2	Export	320	Guatemala	GTM	558	Nicaragua	NIC								12	TOBACCO,TOBACCO MANUFACT	1	No Quantity							2451404			0
S3	2009	2009	2009	2	0	2	Export	320	Guatemala	GTM	591	Panama	PAN								12	TOBACCO,TOBACCO MANUFACT	1	No Quantity							2481230			0
S3	2009	2009	2009	2	0	2	Export	320	Guatemala	GTM	616	Poland	POL								12	TOBACCO,TOBACCO MANUFACT	1	No Quantity							879986			0
S3	2009	2009	2009	2	0	2	Export	320	Guatemala	GTM	643	Russian Federation	RUS								12	TOBACCO,TOBACCO MANUFACT	1	No Quantity							2308174			0
S3	2009	2009	2009	2	0	2	Export	320	Guatemala	GTM	752	Sweden	SWE								12	TOBACCO,TOBACCO MANUFACT	1	No Quantity							1237722			0
S3	2009	2009	2009	2	0	2	Export	320	Guatemala	GTM	792	Turkey	TUR								12	TOBACCO,TOBACCO MANUFACT	1	No Quantity							27648			0
S3	2009	2009	2009	2	0	2	Export	320	Guatemala	GTM	804	Ukraine	UKR								12	TOBACCO,TOBACCO MANUFACT	1	No Quantity							503204			0
S3	2009	2009	2009	2	0	2	Export	320	Guatemala	GTM	807	North Macedonia	MKD								12	TOBACCO,TOBACCO MANUFACT	1	No Quantity							298422			0
S3	2009	2009	2009	2	0	2	Export	320	Guatemala	GTM	826	United Kingdom	GBR								12	TOBACCO,TOBACCO MANUFACT	1	No Quantity							888816			0
S3	2009	2009	2009	2	0	2	Export	320	Guatemala	GTM	842	USA	USA								12	TOBACCO,TOBACCO MANUFACT	1	No Quantity							20210392			0
S3	2009	2009	2009	2	0	2	Export	340	Honduras	HND	0	World	WLD								12	TOBACCO,TOBACCO MANUFACT	1	No Quantity							104803711			0
S3	2009	2009	2009	2	0	2	Export	340	Honduras	HND	28	Antigua and Barbuda	ATG								12	TOBACCO,TOBACCO MANUFACT	1	No Quantity							11501			0
S3	2009	2009	2009	2	0	2	Export	340	Honduras	HND	32	Argentina	ARG								12	TOBACCO,TOBACCO MANUFACT	1	No Quantity							4740			0
S3	2009	2009	2009	2	0	2	Export	340	Honduras	HND	36	Australia	AUS								12	TOBACCO,TOBACCO MANUFACT	1	No Quantity							18877			0
S3	2009	2009	2009	2	0	2	Export	340	Honduras	HND	40	Austria	AUT								12	TOBACCO,TOBACCO MANUFACT	1	No Quantity							4143			0
S3	2009	2009	2009	2	0	2	Export	340	Honduras	HND	44	Bahamas	BHS								12	TOBACCO,TOBACCO MANUFACT	1	No Quantity							395086			0
S3	2009	2009	2009	2	0	2	Export	340	Honduras	HND	51	Armenia	ARM								12	TOBACCO,TOBACCO MANUFACT	1	No Quantity							497			0
S3	2009	2009	2009	2	0	2	Export	340	Honduras	HND	52	Barbados	BRB								12	TOBACCO,TOBACCO MANUFACT	1	No Quantity							1827			0
S3	2009	2009	2009	2	0	2	Export	340	Honduras	HND	56	Belgium	BEL								12	TOBACCO,TOBACCO MANUFACT	1	No Quantity							21834			0
S3	2009	2009	2009	2	0	2	Export	340	Honduras	HND	76	Brazil	BRA								12	TOBACCO,TOBACCO MANUFACT	1	No Quantity							33742			0
S3	2009	2009	2009	2	0	2	Export	340	Honduras	HND	100	Bulgaria	BGR								12	TOBACCO,TOBACCO MANUFACT	1	No Quantity							28844			0
S3	2009	2009	2009	2	0	2	Export	340	Honduras	HND	124	Canada	CAN								12	TOBACCO,TOBACCO MANUFACT	1	No Quantity							652764			0
S3	2009	2009	2009	2	0	2	Export	340	Honduras	HND	156	China	CHN								12	TOBACCO,TOBACCO MANUFACT	1	No Quantity							6710			0
S3	2009	2009	2009	2	0	2	Export	340	Honduras	HND	170	Colombia	COL								12	TOBACCO,TOBACCO MANUFACT	1	No Quantity							702772			0
S3	2009	2009	2009	2	0	2	Export	340	Honduras	HND	188	Costa Rica	CRI								12	TOBACCO,TOBACCO MANUFACT	1	No Quantity							5160324			0
S3	2009	2009	2009	2	0	2	Export	340	Honduras	HND	196	Cyprus	CYP								12	TOBACCO,TOBACCO MANUFACT	1	No Quantity							34504			0
S3	2009	2009	2009	2	0	2	Export	340	Honduras	HND	203	Czechia	CZE								12	TOBACCO,TOBACCO MANUFACT	1	No Quantity							20750			0
S3	2009	2009	2009	2	0	2	Export	340	Honduras	HND	208	Denmark	DNK								12	TOBACCO,TOBACCO MANUFACT	1	No Quantity							28553			0
S3	2009	2009	2009	2	0	2	Export	340	Honduras	HND	212	Dominica	DMA								12	TOBACCO,TOBACCO MANUFACT	1	No Quantity							982			0
S3	2009	2009	2009	2	0	2	Export	340	Honduras	HND	214	Dominican Rep.	DOM								12	TOBACCO,TOBACCO MANUFACT	1	No Quantity							8502098			0
S3	2009	2009	2009	2	0	2	Export	340	Honduras	HND	222	El Salvador	SLV								12	TOBACCO,TOBACCO MANUFACT	1	No Quantity							3752578			0
S3	2009	2009	2009	2	0	2	Export	340	Honduras	HND	233	Estonia	EST								12	TOBACCO,TOBACCO MANUFACT	1	No Quantity							9342			0
S3	2009	2009	2009	2	0	2	Export	340	Honduras	HND	246	Finland	FIN								12	TOBACCO,TOBACCO MANUFACT	1	No Quantity							1590			0
S3	2009	2009	2009	2	0	2	Export	340	Honduras	HND	251	France	FRA								12	TOBACCO,TOBACCO MANUFACT	1	No Quantity							475563			0
S3	2009	2009	2009	2	0	2	Export	340	Honduras	HND	268	Georgia	GEO								12	TOBACCO,TOBACCO MANUFACT	1	No Quantity							3933			0
S3	2009	2009	2009	2	0	2	Export	340	Honduras	HND	276	Germany	DEU								12	TOBACCO,TOBACCO MANUFACT	1	No Quantity							1001624			0
S3	2009	2009	2009	2	0	2	Export	340	Honduras	HND	300	Greece	GRC								12	TOBACCO,TOBACCO MANUFACT	1	No Quantity							37456			0
S3	2009	2009	2009	2	0	2	Export	340	Honduras	HND	320	Guatemala	GTM								12	TOBACCO,TOBACCO MANUFACT	1	No Quantity							4597289			0
S3	2009	2009	2009	2	0	2	Export	340	Honduras	HND	332	Haiti	HTI								12	TOBACCO,TOBACCO MANUFACT	1	No Quantity							11488			0
S3	2009	2009	2009	2	0	2	Export	340	Honduras	HND	348	Hungary	HUN								12	TOBACCO,TOBACCO MANUFACT	1	No Quantity							17922			0
S3	2009	2009	2009	2	0	2	Export	340	Honduras	HND	352	Iceland	ISL								12	TOBACCO,TOBACCO MANUFACT	1	No Quantity							4366			0
S3	2009	2009	2009	2	0	2	Export	340	Honduras	HND	372	Ireland	IRL								12	TOBACCO,TOBACCO MANUFACT	1	No Quantity							24021			0
S3	2009	2009	2009	2	0	2	Export	340	Honduras	HND	376	Israel	ISR								12	TOBACCO,TOBACCO MANUFACT	1	No Quantity							44022			0
S3	2009	2009	2009	2	0	2	Export	340	Honduras	HND	381	Italy	ITA								12	TOBACCO,TOBACCO MANUFACT	1	No Quantity							7064			0
S3	2009	2009	2009	2	0	2	Export	340	Honduras	HND	388	Jamaica	JAM								12	TOBACCO,TOBACCO MANUFACT	1	No Quantity							15564			0
S3	2009	2009	2009	2	0	2	Export	340	Honduras	HND	392	Japan	JPN								12	TOBACCO,TOBACCO MANUFACT	1	No Quantity							34876			0
S3	2009	2009	2009	2	0	2	Export	340	Honduras	HND	400	Jordan	JOR								12	TOBACCO,TOBACCO MANUFACT	1	No Quantity							3312			0
S3	2009	2009	2009	2	0	2	Export	340	Honduras	HND	422	Lebanon	LBN								12	TOBACCO,TOBACCO MANUFACT	1	No Quantity							51852			0
S3	2009	2009	2009	2	0	2	Export	340	Honduras	HND	484	Mexico	MEX								12	TOBACCO,TOBACCO MANUFACT	1	No Quantity							8928			0
S3	2009	2009	2009	2	0	2	Export	340	Honduras	HND	490	Other Asia, nes									12	TOBACCO,TOBACCO MANUFACT	1	No Quantity							589			0
S3	2009	2009	2009	2	0	2	Export	340	Honduras	HND	528	Netherlands	NLD								12	TOBACCO,TOBACCO MANUFACT	1	No Quantity							88241			0
S3	2009	2009	2009	2	0	2	Export	340	Honduras	HND	530	Neth. Antilles	ANT								12	TOBACCO,TOBACCO MANUFACT	1	No Quantity							3224			0
S3	2009	2009	2009	2	0	2	Export	340	Honduras	HND	533	Aruba	ABW								12	TOBACCO,TOBACCO MANUFACT	1	No Quantity							18999			0
S3	2009	2009	2009	2	0	2	Export	340	Honduras	HND	558	Nicaragua	NIC								12	TOBACCO,TOBACCO MANUFACT	1	No Quantity							13821379			0
S3	2009	2009	2009	2	0	2	Export	340	Honduras	HND	586	Pakistan	PAK								12	TOBACCO,TOBACCO MANUFACT	1	No Quantity							6069			0
S3	2009	2009	2009	2	0	2	Export	340	Honduras	HND	591	Panama	PAN								12	TOBACCO,TOBACCO MANUFACT	1	No Quantity							2471167			0
S3	2009	2009	2009	2	0	2	Export	340	Honduras	HND	616	Poland	POL								12	TOBACCO,TOBACCO MANUFACT	1	No Quantity							23180			0
S3	2009	2009	2009	2	0	2	Export	340	Honduras	HND	620	Portugal	PRT								12	TOBACCO,TOBACCO MANUFACT	1	No Quantity							1889			0
S3	2009	2009	2009	2	0	2	Export	340	Honduras	HND	643	Russian Federation	RUS								12	TOBACCO,TOBACCO MANUFACT	1	No Quantity							48528			0
S3	2009	2009	2009	2	0	2	Export	340	Honduras	HND	662	Saint Lucia	LCA								12	TOBACCO,TOBACCO MANUFACT	1	No Quantity							3322			0
S3	2009	2009	2009	2	0	2	Export	340	Honduras	HND	699	India	IND								12	TOBACCO,TOBACCO MANUFACT	1	No Quantity							745			0
S3	2009	2009	2009	2	0	2	Export	340	Honduras	HND	702	Singapore	SGP								12	TOBACCO,TOBACCO MANUFACT	1	No Quantity							2738			0
S3	2009	2009	2009	2	0	2	Export	340	Honduras	HND	703	Slovakia	SVK								12	TOBACCO,TOBACCO MANUFACT	1	No Quantity							5395			0
S3	2009	2009	2009	2	0	2	Export	340	Honduras	HND	705	Slovenia	SVN								12	TOBACCO,TOBACCO MANUFACT	1	No Quantity							2178			0
S3	2009	2009	2009	2	0	2	Export	340	Honduras	HND	710	South Africa	ZAF								12	TOBACCO,TOBACCO MANUFACT	1	No Quantity							4207			0
S3	2009	2009	2009	2	0	2	Export	340	Honduras	HND	724	Spain	ESP								12	TOBACCO,TOBACCO MANUFACT	1	No Quantity							473695			0
S3	2009	2009	2009	2	0	2	Export	340	Honduras	HND	752	Sweden	SWE								12	TOBACCO,TOBACCO MANUFACT	1	No Quantity							1461			0
S3	2009	2009	2009	2	0	2	Export	340	Honduras	HND	757	Switzerland	CHE								12	TOBACCO,TOBACCO MANUFACT	1	No Quantity							516328			0
S3	2009	2009	2009	2	0	2	Export	340	Honduras	HND	780	Trinidad and Tobago	TTO								12	TOBACCO,TOBACCO MANUFACT	1	No Quantity							7470			0
S3	2009	2009	2009	2	0	2	Export	340	Honduras	HND	784	United Arab Emirates	ARE								12	TOBACCO,TOBACCO MANUFACT	1	No Quantity							322006			0
S3	2009	2009	2009	2	0	2	Export	340	Honduras	HND	804	Ukraine	UKR								12	TOBACCO,TOBACCO MANUFACT	1	No Quantity							53760			0
S3	2009	2009	2009	2	0	2	Export	340	Honduras	HND	826	United Kingdom	GBR								12	TOBACCO,TOBACCO MANUFACT	1	No Quantity							8891			0
S3	2009	2009	2009	2	0	2	Export	340	Honduras	HND	842	USA	USA								12	TOBACCO,TOBACCO MANUFACT	1	No Quantity							61029772			0
S3	2009	2009	2009	2	0	2	Export	340	Honduras	HND	858	Uruguay	URY								12	TOBACCO,TOBACCO MANUFACT	1	No Quantity							5623			0
S3	2009	2009	2009	2	0	2	Export	340	Honduras	HND	899	Areas, nes									12	TOBACCO,TOBACCO MANUFACT	1	No Quantity							149517			0
S3	2009	2009	2009	2	0	2	Export	320	Guatemala	GTM	0	World	WLD								21	HIDES,SKINS,FURSKINS,RAW	1	No Quantity							5747258			0
S3	2009	2009	2009	2	0	2	Export	320	Guatemala	GTM	170	Colombia	COL								21	HIDES,SKINS,FURSKINS,RAW	1	No Quantity							49120			0
S3	2009	2009	2009	2	0	2	Export	320	Guatemala	GTM	222	El Salvador	SLV								21	HIDES,SKINS,FURSKINS,RAW	1	No Quantity							2104212			0
S3	2009	2009	2009	2	0	2	Export	320	Guatemala	GTM	340	Honduras	HND								21	HIDES,SKINS,FURSKINS,RAW	1	No Quantity							100			0
S3	2009	2009	2009	2	0	2	Export	320	Guatemala	GTM	344	China, Hong Kong SAR	HKG								21	HIDES,SKINS,FURSKINS,RAW	1	No Quantity							7000			0
S3	2009	2009	2009	2	0	2	Export	320	Guatemala	GTM	484	Mexico	MEX								21	HIDES,SKINS,FURSKINS,RAW	1	No Quantity							3586826			0
S3	2009	2009	2009	2	0	2	Export	340	Honduras	HND	0	World	WLD								21	HIDES,SKINS,FURSKINS,RAW	1	No Quantity							175595			0
S3	2009	2009	2009	2	0	2	Export	340	Honduras	HND	188	Costa Rica	CRI								21	HIDES,SKINS,FURSKINS,RAW	1	No Quantity							6075			0
S3	2009	2009	2009	2	0	2	Export	340	Honduras	HND	222	El Salvador	SLV								21	HIDES,SKINS,FURSKINS,RAW	1	No Quantity							50000			0
S3	2009	2009	2009	2	0	2	Export	340	Honduras	HND	320	Guatemala	GTM								21	HIDES,SKINS,FURSKINS,RAW	1	No Quantity							62800			0
S3	2009	2009	2009	2	0	2	Export	340	Honduras	HND	484	Mexico	MEX								21	HIDES,SKINS,FURSKINS,RAW	1	No Quantity							56430			0
S3	2009	2009	2009	2	0	2	Export	340	Honduras	HND	804	Ukraine	UKR								21	HIDES,SKINS,FURSKINS,RAW	1	No Quantity							160			0
S3	2009	2009	2009	2	0	2	Export	340	Honduras	HND	842	USA	USA								21	HIDES,SKINS,FURSKINS,RAW	1	No Quantity							130			0
S3	2009	2009	2009	2	0	2	Export	320	Guatemala	GTM	0	World	WLD								22	OIL SEED,OLEAGINUS FRUIT	1	No Quantity							33285178			0
S3	2009	2009	2009	2	0	2	Export	320	Guatemala	GTM	36	Australia	AUS								22	OIL SEED,OLEAGINUS FRUIT	1	No Quantity							455394			0
S3	2009	2009	2009	2	0	2	Export	320	Guatemala	GTM	40	Austria	AUT								22	OIL SEED,OLEAGINUS FRUIT	1	No Quantity							49691			0
S3	2009	2009	2009	2	0	2	Export	320	Guatemala	GTM	56	Belgium	BEL								22	OIL SEED,OLEAGINUS FRUIT	1	No Quantity							18480			0
S3	2009	2009	2009	2	0	2	Export	320	Guatemala	GTM	68	Bolivia (Plurinational State of)	BOL								22	OIL SEED,OLEAGINUS FRUIT	1	No Quantity							1900			0
S3	2009	2009	2009	2	0	2	Export	320	Guatemala	GTM	76	Brazil	BRA								22	OIL SEED,OLEAGINUS FRUIT	1	No Quantity							867728			0
S3	2009	2009	2009	2	0	2	Export	320	Guatemala	GTM	124	Canada	CAN								22	OIL SEED,OLEAGINUS FRUIT	1	No Quantity							571781			0
S3	2009	2009	2009	2	0	2	Export	320	Guatemala	GTM	152	Chile	CHL								22	OIL SEED,OLEAGINUS FRUIT	1	No Quantity							40000			0
S3	2009	2009	2009	2	0	2	Export	320	Guatemala	GTM	170	Colombia	COL								22	OIL SEED,OLEAGINUS FRUIT	1	No Quantity							54860			0
S3	2009	2009	2009	2	0	2	Export	320	Guatemala	GTM	188	Costa Rica	CRI								22	OIL SEED,OLEAGINUS FRUIT	1	No Quantity							378439			0
S3	2009	2009	2009	2	0	2	Export	320	Guatemala	GTM	208	Denmark	DNK								22	OIL SEED,OLEAGINUS FRUIT	1	No Quantity							748000			0
S3	2009	2009	2009	2	0	2	Export	320	Guatemala	GTM	218	Ecuador	ECU								22	OIL SEED,OLEAGINUS FRUIT	1	No Quantity							26300			0
S3	2009	2009	2009	2	0	2	Export	320	Guatemala	GTM	222	El Salvador	SLV								22	OIL SEED,OLEAGINUS FRUIT	1	No Quantity							324604			0
S3	2009	2009	2009	2	0	2	Export	320	Guatemala	GTM	251	France	FRA								22	OIL SEED,OLEAGINUS FRUIT	1	No Quantity							1032491			0
S3	2009	2009	2009	2	0	2	Export	320	Guatemala	GTM	276	Germany	DEU								22	OIL SEED,OLEAGINUS FRUIT	1	No Quantity							2379212			0
S3	2009	2009	2009	2	0	2	Export	320	Guatemala	GTM	332	Haiti	HTI								22	OIL SEED,OLEAGINUS FRUIT	1	No Quantity							373			0
S3	2009	2009	2009	2	0	2	Export	320	Guatemala	GTM	340	Honduras	HND								22	OIL SEED,OLEAGINUS FRUIT	1	No Quantity							64801			0
S3	2009	2009	2009	2	0	2	Export	320	Guatemala	GTM	376	Israel	ISR								22	OIL SEED,OLEAGINUS FRUIT	1	No Quantity							77220			0
S3	2009	2009	2009	2	0	2	Export	320	Guatemala	GTM	381	Italy	ITA								22	OIL SEED,OLEAGINUS FRUIT	1	No Quantity							197912			0
S3	2009	2009	2009	2	0	2	Export	320	Guatemala	GTM	392	Japan	JPN								22	OIL SEED,OLEAGINUS FRUIT	1	No Quantity							14340652			0
S3	2009	2009	2009	2	0	2	Export	320	Guatemala	GTM	400	Jordan	JOR								22	OIL SEED,OLEAGINUS FRUIT	1	No Quantity							80680			0
S3	2009	2009	2009	2	0	2	Export	320	Guatemala	GTM	484	Mexico	MEX								22	OIL SEED,OLEAGINUS FRUIT	1	No Quantity							1032802			0
S3	2009	2009	2009	2	0	2	Export	320	Guatemala	GTM	558	Nicaragua	NIC								22	OIL SEED,OLEAGINUS FRUIT	1	No Quantity							3729			0
S3	2009	2009	2009	2	0	2	Export	320	Guatemala	GTM	586	Pakistan	PAK								22	OIL SEED,OLEAGINUS FRUIT	1	No Quantity							8575			0
S3	2009	2009	2009	2	0	2	Export	320	Guatemala	GTM	591	Panama	PAN								22	OIL SEED,OLEAGINUS FRUIT	1	No Quantity							1			0
S3	2009	2009	2009	2	0	2	Export	320	Guatemala	GTM	616	Poland	POL								22	OIL SEED,OLEAGINUS FRUIT	1	No Quantity							199527			0
S3	2009	2009	2009	2	0	2	Export	320	Guatemala	GTM	682	Saudi Arabia	SAU								22	OIL SEED,OLEAGINUS FRUIT	1	No Quantity							77078			0
S3	2009	2009	2009	2	0	2	Export	320	Guatemala	GTM	724	Spain	ESP								22	OIL SEED,OLEAGINUS FRUIT	1	No Quantity							865590			0
S3	2009	2009	2009	2	0	2	Export	320	Guatemala	GTM	752	Sweden	SWE								22	OIL SEED,OLEAGINUS FRUIT	1	No Quantity							435831			0
S3	2009	2009	2009	2	0	2	Export	320	Guatemala	GTM	784	United Arab Emirates	ARE								22	OIL SEED,OLEAGINUS FRUIT	1	No Quantity							38005			0
S3	2009	2009	2009	2	0	2	Export	320	Guatemala	GTM	792	Turkey	TUR								22	OIL SEED,OLEAGINUS FRUIT	1	No Quantity							88000			0
S3	2009	2009	2009	2	0	2	Export	320	Guatemala	GTM	826	United Kingdom	GBR								22	OIL SEED,OLEAGINUS FRUIT	1	No Quantity							1679357			0
S3	2009	2009	2009	2	0	2	Export	320	Guatemala	GTM	842	USA	USA								22	OIL SEED,OLEAGINUS FRUIT	1	No Quantity							7146165			0
S3	2009	2009	2009	2	0	2	Export	340	Honduras	HND	0	World	WLD								22	OIL SEED,OLEAGINUS FRUIT	1	No Quantity							1978243			0
S3	2009	2009	2009	2	0	2	Export	340	Honduras	HND	188	Costa Rica	CRI								22	OIL SEED,OLEAGINUS FRUIT	1	No Quantity							245			0
S3	2009	2009	2009	2	0	2	Export	340	Honduras	HND	320	Guatemala	GTM								22	OIL SEED,OLEAGINUS FRUIT	1	No Quantity							206816			0
S3	2009	2009	2009	2	0	2	Export	340	Honduras	HND	392	Japan	JPN								22	OIL SEED,OLEAGINUS FRUIT	1	No Quantity							1666132			0
S3	2009	2009	2009	2	0	2	Export	340	Honduras	HND	484	Mexico	MEX								22	OIL SEED,OLEAGINUS FRUIT	1	No Quantity							25876			0
S3	2009	2009	2009	2	0	2	Export	340	Honduras	HND	842	USA	USA								22	OIL SEED,OLEAGINUS FRUIT	1	No Quantity							79174			0
S3	2009	2009	2009	2	0	2	Export	320	Guatemala	GTM	0	World	WLD								23	CRUDE RUBBER	1	No Quantity							136558327			0
S3	2009	2009	2009	2	0	2	Export	320	Guatemala	GTM	32	Argentina	ARG								23	CRUDE RUBBER	1	No Quantity							1819537			0
S3	2009	2009	2009	2	0	2	Export	320	Guatemala	GTM	56	Belgium	BEL								23	CRUDE RUBBER	1	No Quantity							1164512			0
S3	2009	2009	2009	2	0	2	Export	320	Guatemala	GTM	68	Bolivia (Plurinational State of)	BOL								23	CRUDE RUBBER	1	No Quantity							42896			0
S3	2009	2009	2009	2	0	2	Export	320	Guatemala	GTM	76	Brazil	BRA								23	CRUDE RUBBER	1	No Quantity							3841100			0
S3	2009	2009	2009	2	0	2	Export	320	Guatemala	GTM	84	Belize	BLZ								23	CRUDE RUBBER	1	No Quantity							40			0
S3	2009	2009	2009	2	0	2	Export	320	Guatemala	GTM	92	Br. Virgin Isds	VGB								23	CRUDE RUBBER	1	No Quantity							326835			0
S3	2009	2009	2009	2	0	2	Export	320	Guatemala	GTM	124	Canada	CAN								23	CRUDE RUBBER	1	No Quantity							64702			0
S3	2009	2009	2009	2	0	2	Export	320	Guatemala	GTM	152	Chile	CHL								23	CRUDE RUBBER	1	No Quantity							7852472			0
S3	2009	2009	2009	2	0	2	Export	320	Guatemala	GTM	156	China	CHN								23	CRUDE RUBBER	1	No Quantity							48309			0
S3	2009	2009	2009	2	0	2	Export	320	Guatemala	GTM	170	Colombia	COL								23	CRUDE RUBBER	1	No Quantity							19703922			0
S3	2009	2009	2009	2	0	2	Export	320	Guatemala	GTM	188	Costa Rica	CRI								23	CRUDE RUBBER	1	No Quantity							7299816			0
S3	2009	2009	2009	2	0	2	Export	320	Guatemala	GTM	218	Ecuador	ECU								23	CRUDE RUBBER	1	No Quantity							411923			0
S3	2009	2009	2009	2	0	2	Export	320	Guatemala	GTM	222	El Salvador	SLV								23	CRUDE RUBBER	1	No Quantity							212229			0
S3	2009	2009	2009	2	0	2	Export	320	Guatemala	GTM	276	Germany	DEU								23	CRUDE RUBBER	1	No Quantity							1167714			0
S3	2009	2009	2009	2	0	2	Export	320	Guatemala	GTM	340	Honduras	HND								23	CRUDE RUBBER	1	No Quantity							35577			0
S3	2009	2009	2009	2	0	2	Export	320	Guatemala	GTM	348	Hungary	HUN								23	CRUDE RUBBER	1	No Quantity							97			0
S3	2009	2009	2009	2	0	2	Export	320	Guatemala	GTM	360	Indonesia	IDN								23	CRUDE RUBBER	1	No Quantity							18329			0
S3	2009	2009	2009	2	0	2	Export	320	Guatemala	GTM	381	Italy	ITA								23	CRUDE RUBBER	1	No Quantity							726848			0
S3	2009	2009	2009	2	0	2	Export	320	Guatemala	GTM	392	Japan	JPN								23	CRUDE RUBBER	1	No Quantity							222517			0
S3	2009	2009	2009	2	0	2	Export	320	Guatemala	GTM	484	Mexico	MEX								23	CRUDE RUBBER	1	No Quantity							52698056			0
S3	2009	2009	2009	2	0	2	Export	320	Guatemala	GTM	528	Netherlands	NLD								23	CRUDE RUBBER	1	No Quantity							636385			0
S3	2009	2009	2009	2	0	2	Export	320	Guatemala	GTM	558	Nicaragua	NIC								23	CRUDE RUBBER	1	No Quantity							112779			0
S3	2009	2009	2009	2	0	2	Export	320	Guatemala	GTM	604	Peru	PER								23	CRUDE RUBBER	1	No Quantity							14025492			0
S3	2009	2009	2009	2	0	2	Export	320	Guatemala	GTM	724	Spain	ESP								23	CRUDE RUBBER	1	No Quantity							1791285			0
S3	2009	2009	2009	2	0	2	Export	320	Guatemala	GTM	842	USA	USA								23	CRUDE RUBBER	1	No Quantity							19852989			0
S3	2009	2009	2009	2	0	2	Export	320	Guatemala	GTM	858	Uruguay	URY								23	CRUDE RUBBER	1	No Quantity							868646			0
S3	2009	2009	2009	2	0	2	Export	320	Guatemala	GTM	862	Venezuela	VEN								23	CRUDE RUBBER	1	No Quantity							1613320			0
S3	2009	2009	2009	2	0	2	Export	340	Honduras	HND	0	World	WLD								23	CRUDE RUBBER	1	No Quantity							543038			0
S3	2009	2009	2009	2	0	2	Export	340	Honduras	HND	188	Costa Rica	CRI								23	CRUDE RUBBER	1	No Quantity							8847			0
S3	2009	2009	2009	2	0	2	Export	340	Honduras	HND	214	Dominican Rep.	DOM								23	CRUDE RUBBER	1	No Quantity							1718			0
S3	2009	2009	2009	2	0	2	Export	340	Honduras	HND	222	El Salvador	SLV								23	CRUDE RUBBER	1	No Quantity							201152			0
S3	2009	2009	2009	2	0	2	Export	340	Honduras	HND	320	Guatemala	GTM								23	CRUDE RUBBER	1	No Quantity							65236			0
S3	2009	2009	2009	2	0	2	Export	340	Honduras	HND	484	Mexico	MEX								23	CRUDE RUBBER	1	No Quantity							212995			0
S3	2009	2009	2009	2	0	2	Export	340	Honduras	HND	764	Thailand	THA								23	CRUDE RUBBER	1	No Quantity							7472			0
S3	2009	2009	2009	2	0	2	Export	340	Honduras	HND	842	USA	USA								23	CRUDE RUBBER	1	No Quantity							45618			0
S3	2009	2009	2009	2	0	2	Export	320	Guatemala	GTM	0	World	WLD								24	CORK AND WOOD	1	No Quantity							16004629			0
S3	2009	2009	2009	2	0	2	Export	320	Guatemala	GTM	52	Barbados	BRB								24	CORK AND WOOD	1	No Quantity							4327			0
S3	2009	2009	2009	2	0	2	Export	320	Guatemala	GTM	84	Belize	BLZ								24	CORK AND WOOD	1	No Quantity							9600			0
S3	2009	2009	2009	2	0	2	Export	320	Guatemala	GTM	124	Canada	CAN								24	CORK AND WOOD	1	No Quantity							306			0
S3	2009	2009	2009	2	0	2	Export	320	Guatemala	GTM	156	China	CHN								24	CORK AND WOOD	1	No Quantity							64830			0
S3	2009	2009	2009	2	0	2	Export	320	Guatemala	GTM	188	Costa Rica	CRI								24	CORK AND WOOD	1	No Quantity							36753			0
S3	2009	2009	2009	2	0	2	Export	320	Guatemala	GTM	214	Dominican Rep.	DOM								24	CORK AND WOOD	1	No Quantity							1419943			0
S3	2009	2009	2009	2	0	2	Export	320	Guatemala	GTM	222	El Salvador	SLV								24	CORK AND WOOD	1	No Quantity							5414063			0
S3	2009	2009	2009	2	0	2	Export	320	Guatemala	GTM	276	Germany	DEU								24	CORK AND WOOD	1	No Quantity							267449			0
S3	2009	2009	2009	2	0	2	Export	320	Guatemala	GTM	328	Guyana	GUY								24	CORK AND WOOD	1	No Quantity							498			0
S3	2009	2009	2009	2	0	2	Export	320	Guatemala	GTM	332	Haiti	HTI								24	CORK AND WOOD	1	No Quantity							7207			0
S3	2009	2009	2009	2	0	2	Export	320	Guatemala	GTM	340	Honduras	HND								24	CORK AND WOOD	1	No Quantity							1851843			0
S3	2009	2009	2009	2	0	2	Export	320	Guatemala	GTM	344	China, Hong Kong SAR	HKG								24	CORK AND WOOD	1	No Quantity							22676			0
S3	2009	2009	2009	2	0	2	Export	320	Guatemala	GTM	484	Mexico	MEX								24	CORK AND WOOD	1	No Quantity							388968			0
S3	2009	2009	2009	2	0	2	Export	320	Guatemala	GTM	528	Netherlands	NLD								24	CORK AND WOOD	1	No Quantity							46908			0
S3	2009	2009	2009	2	0	2	Export	320	Guatemala	GTM	558	Nicaragua	NIC								24	CORK AND WOOD	1	No Quantity							311440			0
S3	2009	2009	2009	2	0	2	Export	320	Guatemala	GTM	591	Panama	PAN								24	CORK AND WOOD	1	No Quantity							11511			0
S3	2009	2009	2009	2	0	2	Export	320	Guatemala	GTM	699	India	IND								24	CORK AND WOOD	1	No Quantity							2043911			0
S3	2009	2009	2009	2	0	2	Export	320	Guatemala	GTM	702	Singapore	SGP								24	CORK AND WOOD	1	No Quantity							8594			0
S3	2009	2009	2009	2	0	2	Export	320	Guatemala	GTM	704	Viet Nam	VNM								24	CORK AND WOOD	1	No Quantity							151979			0
S3	2009	2009	2009	2	0	2	Export	320	Guatemala	GTM	724	Spain	ESP								24	CORK AND WOOD	1	No Quantity							5788			0
S3	2009	2009	2009	2	0	2	Export	320	Guatemala	GTM	842	USA	USA								24	CORK AND WOOD	1	No Quantity							3936035			0
S3	2009	2009	2009	2	0	2	Export	340	Honduras	HND	0	World	WLD								24	CORK AND WOOD	1	No Quantity							22674027			0
S3	2009	2009	2009	2	0	2	Export	340	Honduras	HND	28	Antigua and Barbuda	ATG								24	CORK AND WOOD	1	No Quantity							726672			0
S3	2009	2009	2009	2	0	2	Export	340	Honduras	HND	44	Bahamas	BHS								24	CORK AND WOOD	1	No Quantity							47386			0
S3	2009	2009	2009	2	0	2	Export	340	Honduras	HND	52	Barbados	BRB								24	CORK AND WOOD	1	No Quantity							3053540			0
S3	2009	2009	2009	2	0	2	Export	340	Honduras	HND	56	Belgium	BEL								24	CORK AND WOOD	1	No Quantity							90288			0
S3	2009	2009	2009	2	0	2	Export	340	Honduras	HND	124	Canada	CAN								24	CORK AND WOOD	1	No Quantity							129545			0
S3	2009	2009	2009	2	0	2	Export	340	Honduras	HND	188	Costa Rica	CRI								24	CORK AND WOOD	1	No Quantity							611250			0
S3	2009	2009	2009	2	0	2	Export	340	Honduras	HND	222	El Salvador	SLV								24	CORK AND WOOD	1	No Quantity							880487			0
S3	2009	2009	2009	2	0	2	Export	340	Honduras	HND	251	France	FRA								24	CORK AND WOOD	1	No Quantity							140050			0
S3	2009	2009	2009	2	0	2	Export	340	Honduras	HND	276	Germany	DEU								24	CORK AND WOOD	1	No Quantity							636665			0
S3	2009	2009	2009	2	0	2	Export	340	Honduras	HND	388	Jamaica	JAM								24	CORK AND WOOD	1	No Quantity							662095			0
S3	2009	2009	2009	2	0	2	Export	340	Honduras	HND	528	Netherlands	NLD								24	CORK AND WOOD	1	No Quantity							7203			0
S3	2009	2009	2009	2	0	2	Export	340	Honduras	HND	530	Neth. Antilles	ANT								24	CORK AND WOOD	1	No Quantity							5398856			0
S3	2009	2009	2009	2	0	2	Export	340	Honduras	HND	533	Aruba	ABW								24	CORK AND WOOD	1	No Quantity							1532138			0
S3	2009	2009	2009	2	0	2	Export	340	Honduras	HND	558	Nicaragua	NIC								24	CORK AND WOOD	1	No Quantity							217353			0
S3	2009	2009	2009	2	0	2	Export	340	Honduras	HND	591	Panama	PAN								24	CORK AND WOOD	1	No Quantity							866620			0
S3	2009	2009	2009	2	0	2	Export	340	Honduras	HND	662	Saint Lucia	LCA								24	CORK AND WOOD	1	No Quantity							2717346			0
S3	2009	2009	2009	2	0	2	Export	340	Honduras	HND	670	Saint Vincent and the Grenadines	VCT								24	CORK AND WOOD	1	No Quantity							94543			0
S3	2009	2009	2009	2	0	2	Export	340	Honduras	HND	724	Spain	ESP								24	CORK AND WOOD	1	No Quantity							82819			0
S3	2009	2009	2009	2	0	2	Export	340	Honduras	HND	780	Trinidad and Tobago	TTO								24	CORK AND WOOD	1	No Quantity							1046138			0
S3	2009	2009	2009	2	0	2	Export	340	Honduras	HND	826	United Kingdom	GBR								24	CORK AND WOOD	1	No Quantity							11542			0
S3	2009	2009	2009	2	0	2	Export	340	Honduras	HND	842	USA	USA								24	CORK AND WOOD	1	No Quantity							2950370			0
S3	2009	2009	2009	2	0	2	Export	340	Honduras	HND	899	Areas, nes									24	CORK AND WOOD	1	No Quantity							771121			0
S3	2009	2009	2009	2	0	2	Export	320	Guatemala	GTM	0	World	WLD								25	PULP AND WASTE PAPER	1	No Quantity							8720128			0
S3	2009	2009	2009	2	0	2	Export	320	Guatemala	GTM	152	Chile	CHL								25	PULP AND WASTE PAPER	1	No Quantity							115543			0
S3	2009	2009	2009	2	0	2	Export	320	Guatemala	GTM	156	China	CHN								25	PULP AND WASTE PAPER	1	No Quantity							47500			0
S3	2009	2009	2009	2	0	2	Export	320	Guatemala	GTM	170	Colombia	COL								25	PULP AND WASTE PAPER	1	No Quantity							131971			0
S3	2009	2009	2009	2	0	2	Export	320	Guatemala	GTM	188	Costa Rica	CRI								25	PULP AND WASTE PAPER	1	No Quantity							8381			0
S3	2009	2009	2009	2	0	2	Export	320	Guatemala	GTM	218	Ecuador	ECU								25	PULP AND WASTE PAPER	1	No Quantity							2098700			0
S3	2009	2009	2009	2	0	2	Export	320	Guatemala	GTM	222	El Salvador	SLV								25	PULP AND WASTE PAPER	1	No Quantity							4746009			0
S3	2009	2009	2009	2	0	2	Export	320	Guatemala	GTM	340	Honduras	HND								25	PULP AND WASTE PAPER	1	No Quantity							109551			0
S3	2009	2009	2009	2	0	2	Export	320	Guatemala	GTM	381	Italy	ITA								25	PULP AND WASTE PAPER	1	No Quantity							28521			0
S3	2009	2009	2009	2	0	2	Export	320	Guatemala	GTM	410	Rep. of Korea	KOR								25	PULP AND WASTE PAPER	1	No Quantity							2796			0
S3	2009	2009	2009	2	0	2	Export	320	Guatemala	GTM	484	Mexico	MEX								25	PULP AND WASTE PAPER	1	No Quantity							465717			0
S3	2009	2009	2009	2	0	2	Export	320	Guatemala	GTM	490	Other Asia, nes									25	PULP AND WASTE PAPER	1	No Quantity							164501			0
S3	2009	2009	2009	2	0	2	Export	320	Guatemala	GTM	558	Nicaragua	NIC								25	PULP AND WASTE PAPER	1	No Quantity							588			0
S3	2009	2009	2009	2	0	2	Export	320	Guatemala	GTM	591	Panama	PAN								25	PULP AND WASTE PAPER	1	No Quantity							356349			0
S3	2009	2009	2009	2	0	2	Export	320	Guatemala	GTM	699	India	IND								25	PULP AND WASTE PAPER	1	No Quantity							414987			0
S3	2009	2009	2009	2	0	2	Export	320	Guatemala	GTM	724	Spain	ESP								25	PULP AND WASTE PAPER	1	No Quantity							8151			0
S3	2009	2009	2009	2	0	2	Export	320	Guatemala	GTM	842	USA	USA								25	PULP AND WASTE PAPER	1	No Quantity							20863			0
S3	2009	2009	2009	2	0	2	Export	340	Honduras	HND	0	World	WLD								25	PULP AND WASTE PAPER	1	No Quantity							3530302			0
S3	2009	2009	2009	2	0	2	Export	340	Honduras	HND	84	Belize	BLZ								25	PULP AND WASTE PAPER	1	No Quantity							56789			0
S3	2009	2009	2009	2	0	2	Export	340	Honduras	HND	152	Chile	CHL								25	PULP AND WASTE PAPER	1	No Quantity							2416			0
S3	2009	2009	2009	2	0	2	Export	340	Honduras	HND	170	Colombia	COL								25	PULP AND WASTE PAPER	1	No Quantity							282930			0
S3	2009	2009	2009	2	0	2	Export	340	Honduras	HND	188	Costa Rica	CRI								25	PULP AND WASTE PAPER	1	No Quantity							9225			0
S3	2009	2009	2009	2	0	2	Export	340	Honduras	HND	218	Ecuador	ECU								25	PULP AND WASTE PAPER	1	No Quantity							21885			0
S3	2009	2009	2009	2	0	2	Export	340	Honduras	HND	222	El Salvador	SLV								25	PULP AND WASTE PAPER	1	No Quantity							1644739			0
S3	2009	2009	2009	2	0	2	Export	340	Honduras	HND	320	Guatemala	GTM								25	PULP AND WASTE PAPER	1	No Quantity							873192			0
S3	2009	2009	2009	2	0	2	Export	340	Honduras	HND	332	Haiti	HTI								25	PULP AND WASTE PAPER	1	No Quantity							4681			0
S3	2009	2009	2009	2	0	2	Export	340	Honduras	HND	484	Mexico	MEX								25	PULP AND WASTE PAPER	1	No Quantity							7404			0
S3	2009	2009	2009	2	0	2	Export	340	Honduras	HND	490	Other Asia, nes									25	PULP AND WASTE PAPER	1	No Quantity							88526			0
S3	2009	2009	2009	2	0	2	Export	340	Honduras	HND	558	Nicaragua	NIC								25	PULP AND WASTE PAPER	1	No Quantity							940			0
S3	2009	2009	2009	2	0	2	Export	340	Honduras	HND	591	Panama	PAN								25	PULP AND WASTE PAPER	1	No Quantity							43865			0
S3	2009	2009	2009	2	0	2	Export	340	Honduras	HND	604	Peru	PER								25	PULP AND WASTE PAPER	1	No Quantity							63614			0
S3	2009	2009	2009	2	0	2	Export	340	Honduras	HND	699	India	IND								25	PULP AND WASTE PAPER	1	No Quantity							157554			0
S3	2009	2009	2009	2	0	2	Export	340	Honduras	HND	764	Thailand	THA								25	PULP AND WASTE PAPER	1	No Quantity							3127			0
S3	2009	2009	2009	2	0	2	Export	340	Honduras	HND	842	USA	USA								25	PULP AND WASTE PAPER	1	No Quantity							269415			0
S3	2009	2009	2009	2	0	2	Export	320	Guatemala	GTM	0	World	WLD								26	TEXTILE FIBRES	1	No Quantity							1302289			0
S3	2009	2009	2009	2	0	2	Export	320	Guatemala	GTM	32	Argentina	ARG								26	TEXTILE FIBRES	1	No Quantity							1506			0
S3	2009	2009	2009	2	0	2	Export	320	Guatemala	GTM	51	Armenia	ARM								26	TEXTILE FIBRES	1	No Quantity							499			0
S3	2009	2009	2009	2	0	2	Export	320	Guatemala	GTM	52	Barbados	BRB								26	TEXTILE FIBRES	1	No Quantity							120			0
S3	2009	2009	2009	2	0	2	Export	320	Guatemala	GTM	56	Belgium	BEL								26	TEXTILE FIBRES	1	No Quantity							1785			0
S3	2009	2009	2009	2	0	2	Export	320	Guatemala	GTM	76	Brazil	BRA								26	TEXTILE FIBRES	1	No Quantity							2282			0
S3	2009	2009	2009	2	0	2	Export	320	Guatemala	GTM	84	Belize	BLZ								26	TEXTILE FIBRES	1	No Quantity							17894			0
S3	2009	2009	2009	2	0	2	Export	320	Guatemala	GTM	124	Canada	CAN								26	TEXTILE FIBRES	1	No Quantity							10920			0
S3	2009	2009	2009	2	0	2	Export	320	Guatemala	GTM	152	Chile	CHL								26	TEXTILE FIBRES	1	No Quantity							1993			0
S3	2009	2009	2009	2	0	2	Export	320	Guatemala	GTM	170	Colombia	COL								26	TEXTILE FIBRES	1	No Quantity							4319			0
S3	2009	2009	2009	2	0	2	Export	320	Guatemala	GTM	188	Costa Rica	CRI								26	TEXTILE FIBRES	1	No Quantity							70563			0
S3	2009	2009	2009	2	0	2	Export	320	Guatemala	GTM	192	Cuba	CUB								26	TEXTILE FIBRES	1	No Quantity							15920			0
S3	2009	2009	2009	2	0	2	Export	320	Guatemala	GTM	208	Denmark	DNK								26	TEXTILE FIBRES	1	No Quantity							416			0
S3	2009	2009	2009	2	0	2	Export	320	Guatemala	GTM	214	Dominican Rep.	DOM								26	TEXTILE FIBRES	1	No Quantity							1725			0
S3	2009	2009	2009	2	0	2	Export	320	Guatemala	GTM	218	Ecuador	ECU								26	TEXTILE FIBRES	1	No Quantity							648			0
S3	2009	2009	2009	2	0	2	Export	320	Guatemala	GTM	222	El Salvador	SLV								26	TEXTILE FIBRES	1	No Quantity							384021			0
S3	2009	2009	2009	2	0	2	Export	320	Guatemala	GTM	251	France	FRA								26	TEXTILE FIBRES	1	No Quantity							12233			0
S3	2009	2009	2009	2	0	2	Export	320	Guatemala	GTM	276	Germany	DEU								26	TEXTILE FIBRES	1	No Quantity							49689			0
S3	2009	2009	2009	2	0	2	Export	320	Guatemala	GTM	288	Ghana	GHA								26	TEXTILE FIBRES	1	No Quantity							22287			0
S3	2009	2009	2009	2	0	2	Export	320	Guatemala	GTM	332	Haiti	HTI								26	TEXTILE FIBRES	1	No Quantity							1640			0
S3	2009	2009	2009	2	0	2	Export	320	Guatemala	GTM	340	Honduras	HND								26	TEXTILE FIBRES	1	No Quantity							117496			0
S3	2009	2009	2009	2	0	2	Export	320	Guatemala	GTM	344	China, Hong Kong SAR	HKG								26	TEXTILE FIBRES	1	No Quantity							105			0
S3	2009	2009	2009	2	0	2	Export	320	Guatemala	GTM	376	Israel	ISR								26	TEXTILE FIBRES	1	No Quantity							405			0
S3	2009	2009	2009	2	0	2	Export	320	Guatemala	GTM	381	Italy	ITA								26	TEXTILE FIBRES	1	No Quantity							3902			0
S3	2009	2009	2009	2	0	2	Export	320	Guatemala	GTM	392	Japan	JPN								26	TEXTILE FIBRES	1	No Quantity							84			0
S3	2009	2009	2009	2	0	2	Export	320	Guatemala	GTM	400	Jordan	JOR								26	TEXTILE FIBRES	1	No Quantity							1242			0
S3	2009	2009	2009	2	0	2	Export	320	Guatemala	GTM	410	Rep. of Korea	KOR								26	TEXTILE FIBRES	1	No Quantity							1076			0
S3	2009	2009	2009	2	0	2	Export	320	Guatemala	GTM	422	Lebanon	LBN								26	TEXTILE FIBRES	1	No Quantity							361			0
S3	2009	2009	2009	2	0	2	Export	320	Guatemala	GTM	484	Mexico	MEX								26	TEXTILE FIBRES	1	No Quantity							63363			0
S3	2009	2009	2009	2	0	2	Export	320	Guatemala	GTM	490	Other Asia, nes									26	TEXTILE FIBRES	1	No Quantity							280			0
S3	2009	2009	2009	2	0	2	Export	320	Guatemala	GTM	528	Netherlands	NLD								26	TEXTILE FIBRES	1	No Quantity							166			0
S3	2009	2009	2009	2	0	2	Export	320	Guatemala	GTM	558	Nicaragua	NIC								26	TEXTILE FIBRES	1	No Quantity							31114			0
S3	2009	2009	2009	2	0	2	Export	320	Guatemala	GTM	586	Pakistan	PAK								26	TEXTILE FIBRES	1	No Quantity							114660			0
S3	2009	2009	2009	2	0	2	Export	320	Guatemala	GTM	591	Panama	PAN								26	TEXTILE FIBRES	1	No Quantity							30113			0
S3	2009	2009	2009	2	0	2	Export	320	Guatemala	GTM	600	Paraguay	PRY								26	TEXTILE FIBRES	1	No Quantity							883			0
S3	2009	2009	2009	2	0	2	Export	320	Guatemala	GTM	604	Peru	PER								26	TEXTILE FIBRES	1	No Quantity							453			0
S3	2009	2009	2009	2	0	2	Export	320	Guatemala	GTM	620	Portugal	PRT								26	TEXTILE FIBRES	1	No Quantity							110			0
S3	2009	2009	2009	2	0	2	Export	320	Guatemala	GTM	704	Viet Nam	VNM								26	TEXTILE FIBRES	1	No Quantity							401			0
S3	2009	2009	2009	2	0	2	Export	320	Guatemala	GTM	724	Spain	ESP								26	TEXTILE FIBRES	1	No Quantity							184131			0
S3	2009	2009	2009	2	0	2	Export	320	Guatemala	GTM	752	Sweden	SWE								26	TEXTILE FIBRES	1	No Quantity							4583			0
S3	2009	2009	2009	2	0	2	Export	320	Guatemala	GTM	757	Switzerland	CHE								26	TEXTILE FIBRES	1	No Quantity							195			0
S3	2009	2009	2009	2	0	2	Export	320	Guatemala	GTM	826	United Kingdom	GBR								26	TEXTILE FIBRES	1	No Quantity							1009			0
S3	2009	2009	2009	2	0	2	Export	320	Guatemala	GTM	842	USA	USA								26	TEXTILE FIBRES	1	No Quantity							145242			0
S3	2009	2009	2009	2	0	2	Export	320	Guatemala	GTM	862	Venezuela	VEN								26	TEXTILE FIBRES	1	No Quantity							455			0
S3	2009	2009	2009	2	0	2	Export	340	Honduras	HND	0	World	WLD								26	TEXTILE FIBRES	1	No Quantity							1633701			0
S3	2009	2009	2009	2	0	2	Export	340	Honduras	HND	28	Antigua and Barbuda	ATG								26	TEXTILE FIBRES	1	No Quantity							800			0
S3	2009	2009	2009	2	0	2	Export	340	Honduras	HND	32	Argentina	ARG								26	TEXTILE FIBRES	1	No Quantity							1000			0
S3	2009	2009	2009	2	0	2	Export	340	Honduras	HND	76	Brazil	BRA								26	TEXTILE FIBRES	1	No Quantity							800			0
S3	2009	2009	2009	2	0	2	Export	340	Honduras	HND	124	Canada	CAN								26	TEXTILE FIBRES	1	No Quantity							47991			0
S3	2009	2009	2009	2	0	2	Export	340	Honduras	HND	152	Chile	CHL								26	TEXTILE FIBRES	1	No Quantity							4669			0
S3	2009	2009	2009	2	0	2	Export	340	Honduras	HND	170	Colombia	COL								26	TEXTILE FIBRES	1	No Quantity							4650			0
S3	2009	2009	2009	2	0	2	Export	340	Honduras	HND	188	Costa Rica	CRI								26	TEXTILE FIBRES	1	No Quantity							2813			0
S3	2009	2009	2009	2	0	2	Export	340	Honduras	HND	192	Cuba	CUB								26	TEXTILE FIBRES	1	No Quantity							160			0
S3	2009	2009	2009	2	0	2	Export	340	Honduras	HND	214	Dominican Rep.	DOM								26	TEXTILE FIBRES	1	No Quantity							290			0
S3	2009	2009	2009	2	0	2	Export	340	Honduras	HND	218	Ecuador	ECU								26	TEXTILE FIBRES	1	No Quantity							1180			0
S3	2009	2009	2009	2	0	2	Export	340	Honduras	HND	222	El Salvador	SLV								26	TEXTILE FIBRES	1	No Quantity							87968			0
S3	2009	2009	2009	2	0	2	Export	340	Honduras	HND	276	Germany	DEU								26	TEXTILE FIBRES	1	No Quantity							3595			0
S3	2009	2009	2009	2	0	2	Export	340	Honduras	HND	320	Guatemala	GTM								26	TEXTILE FIBRES	1	No Quantity							101261			0
S3	2009	2009	2009	2	0	2	Export	340	Honduras	HND	381	Italy	ITA								26	TEXTILE FIBRES	1	No Quantity							1340			0
S3	2009	2009	2009	2	0	2	Export	340	Honduras	HND	392	Japan	JPN								26	TEXTILE FIBRES	1	No Quantity							800			0
S3	2009	2009	2009	2	0	2	Export	340	Honduras	HND	410	Rep. of Korea	KOR								26	TEXTILE FIBRES	1	No Quantity							2750			0
S3	2009	2009	2009	2	0	2	Export	340	Honduras	HND	484	Mexico	MEX								26	TEXTILE FIBRES	1	No Quantity							329374			0
S3	2009	2009	2009	2	0	2	Export	340	Honduras	HND	490	Other Asia, nes									26	TEXTILE FIBRES	1	No Quantity							1200			0
S3	2009	2009	2009	2	0	2	Export	340	Honduras	HND	528	Netherlands	NLD								26	TEXTILE FIBRES	1	No Quantity							800			0
S3	2009	2009	2009	2	0	2	Export	340	Honduras	HND	554	New Zealand	NZL								26	TEXTILE FIBRES	1	No Quantity							4825			0
S3	2009	2009	2009	2	0	2	Export	340	Honduras	HND	558	Nicaragua	NIC								26	TEXTILE FIBRES	1	No Quantity							610026			0
S3	2009	2009	2009	2	0	2	Export	340	Honduras	HND	586	Pakistan	PAK								26	TEXTILE FIBRES	1	No Quantity							800			0
S3	2009	2009	2009	2	0	2	Export	340	Honduras	HND	591	Panama	PAN								26	TEXTILE FIBRES	1	No Quantity							3495			0
S3	2009	2009	2009	2	0	2	Export	340	Honduras	HND	604	Peru	PER								26	TEXTILE FIBRES	1	No Quantity							1548			0
S3	2009	2009	2009	2	0	2	Export	340	Honduras	HND	699	India	IND								26	TEXTILE FIBRES	1	No Quantity							800			0
S3	2009	2009	2009	2	0	2	Export	340	Honduras	HND	724	Spain	ESP								26	TEXTILE FIBRES	1	No Quantity							157739			0
S3	2009	2009	2009	2	0	2	Export	340	Honduras	HND	736	Fmr Sudan	SDN								26	TEXTILE FIBRES	1	No Quantity							500			0
S3	2009	2009	2009	2	0	2	Export	340	Honduras	HND	752	Sweden	SWE								26	TEXTILE FIBRES	1	No Quantity							800			0
S3	2009	2009	2009	2	0	2	Export	340	Honduras	HND	757	Switzerland	CHE								26	TEXTILE FIBRES	1	No Quantity							172			0
S3	2009	2009	2009	2	0	2	Export	340	Honduras	HND	780	Trinidad and Tobago	TTO								26	TEXTILE FIBRES	1	No Quantity							800			0
S3	2009	2009	2009	2	0	2	Export	340	Honduras	HND	804	Ukraine	UKR								26	TEXTILE FIBRES	1	No Quantity							1600			0
S3	2009	2009	2009	2	0	2	Export	340	Honduras	HND	826	United Kingdom	GBR								26	TEXTILE FIBRES	1	No Quantity							800			0
S3	2009	2009	2009	2	0	2	Export	340	Honduras	HND	842	USA	USA								26	TEXTILE FIBRES	1	No Quantity							255489			0
S3	2009	2009	2009	2	0	2	Export	340	Honduras	HND	858	Uruguay	URY								26	TEXTILE FIBRES	1	No Quantity							280			0
S3	2009	2009	2009	2	0	2	Export	340	Honduras	HND	862	Venezuela	VEN								26	TEXTILE FIBRES	1	No Quantity							586			0
S3	2009	2009	2009	2	0	2	Export	320	Guatemala	GTM	0	World	WLD								27	CRUDE FERTILIZER,MINERAL	1	No Quantity							6997457			0
S3	2009	2009	2009	2	0	2	Export	320	Guatemala	GTM	32	Argentina	ARG								27	CRUDE FERTILIZER,MINERAL	1	No Quantity							7677			0
S3	2009	2009	2009	2	0	2	Export	320	Guatemala	GTM	52	Barbados	BRB								27	CRUDE FERTILIZER,MINERAL	1	No Quantity							4149			0
S3	2009	2009	2009	2	0	2	Export	320	Guatemala	GTM	56	Belgium	BEL								27	CRUDE FERTILIZER,MINERAL	1	No Quantity							15			0
S3	2009	2009	2009	2	0	2	Export	320	Guatemala	GTM	76	Brazil	BRA								27	CRUDE FERTILIZER,MINERAL	1	No Quantity							4652			0
S3	2009	2009	2009	2	0	2	Export	320	Guatemala	GTM	84	Belize	BLZ								27	CRUDE FERTILIZER,MINERAL	1	No Quantity							114278			0
S3	2009	2009	2009	2	0	2	Export	320	Guatemala	GTM	124	Canada	CAN								27	CRUDE FERTILIZER,MINERAL	1	No Quantity							185			0
S3	2009	2009	2009	2	0	2	Export	320	Guatemala	GTM	156	China	CHN								27	CRUDE FERTILIZER,MINERAL	1	No Quantity							46760			0
S3	2009	2009	2009	2	0	2	Export	320	Guatemala	GTM	170	Colombia	COL								27	CRUDE FERTILIZER,MINERAL	1	No Quantity							46043			0
S3	2009	2009	2009	2	0	2	Export	320	Guatemala	GTM	188	Costa Rica	CRI								27	CRUDE FERTILIZER,MINERAL	1	No Quantity							1608647			0
S3	2009	2009	2009	2	0	2	Export	320	Guatemala	GTM	208	Denmark	DNK								27	CRUDE FERTILIZER,MINERAL	1	No Quantity							40			0
S3	2009	2009	2009	2	0	2	Export	320	Guatemala	GTM	214	Dominican Rep.	DOM								27	CRUDE FERTILIZER,MINERAL	1	No Quantity							27282			0
S3	2009	2009	2009	2	0	2	Export	320	Guatemala	GTM	218	Ecuador	ECU								27	CRUDE FERTILIZER,MINERAL	1	No Quantity							174327			0
S3	2009	2009	2009	2	0	2	Export	320	Guatemala	GTM	222	El Salvador	SLV								27	CRUDE FERTILIZER,MINERAL	1	No Quantity							2096942			0
S3	2009	2009	2009	2	0	2	Export	320	Guatemala	GTM	251	France	FRA								27	CRUDE FERTILIZER,MINERAL	1	No Quantity							30			0
S3	2009	2009	2009	2	0	2	Export	320	Guatemala	GTM	276	Germany	DEU								27	CRUDE FERTILIZER,MINERAL	1	No Quantity							15			0
S3	2009	2009	2009	2	0	2	Export	320	Guatemala	GTM	340	Honduras	HND								27	CRUDE FERTILIZER,MINERAL	1	No Quantity							1431466			0
S3	2009	2009	2009	2	0	2	Export	320	Guatemala	GTM	344	China, Hong Kong SAR	HKG								27	CRUDE FERTILIZER,MINERAL	1	No Quantity							139283			0
S3	2009	2009	2009	2	0	2	Export	320	Guatemala	GTM	381	Italy	ITA								27	CRUDE FERTILIZER,MINERAL	1	No Quantity							20			0
S3	2009	2009	2009	2	0	2	Export	320	Guatemala	GTM	410	Rep. of Korea	KOR								27	CRUDE FERTILIZER,MINERAL	1	No Quantity							26			0
S3	2009	2009	2009	2	0	2	Export	320	Guatemala	GTM	484	Mexico	MEX								27	CRUDE FERTILIZER,MINERAL	1	No Quantity							149598			0
S3	2009	2009	2009	2	0	2	Export	320	Guatemala	GTM	490	Other Asia, nes									27	CRUDE FERTILIZER,MINERAL	1	No Quantity							20000			0
S3	2009	2009	2009	2	0	2	Export	320	Guatemala	GTM	528	Netherlands	NLD								27	CRUDE FERTILIZER,MINERAL	1	No Quantity							8000			0
S3	2009	2009	2009	2	0	2	Export	320	Guatemala	GTM	558	Nicaragua	NIC								27	CRUDE FERTILIZER,MINERAL	1	No Quantity							738486			0
S3	2009	2009	2009	2	0	2	Export	320	Guatemala	GTM	591	Panama	PAN								27	CRUDE FERTILIZER,MINERAL	1	No Quantity							309017			0
S3	2009	2009	2009	2	0	2	Export	320	Guatemala	GTM	600	Paraguay	PRY								27	CRUDE FERTILIZER,MINERAL	1	No Quantity							15			0
S3	2009	2009	2009	2	0	2	Export	320	Guatemala	GTM	724	Spain	ESP								27	CRUDE FERTILIZER,MINERAL	1	No Quantity							16			0
S3	2009	2009	2009	2	0	2	Export	320	Guatemala	GTM	826	United Kingdom	GBR								27	CRUDE FERTILIZER,MINERAL	1	No Quantity							5			0
S3	2009	2009	2009	2	0	2	Export	320	Guatemala	GTM	842	USA	USA								27	CRUDE FERTILIZER,MINERAL	1	No Quantity							4451			0
S3	2009	2009	2009	2	0	2	Export	320	Guatemala	GTM	862	Venezuela	VEN								27	CRUDE FERTILIZER,MINERAL	1	No Quantity							66032			0
S3	2009	2009	2009	2	0	2	Export	340	Honduras	HND	0	World	WLD								27	CRUDE FERTILIZER,MINERAL	1	No Quantity							1161221			0
S3	2009	2009	2009	2	0	2	Export	340	Honduras	HND	152	Chile	CHL								27	CRUDE FERTILIZER,MINERAL	1	No Quantity							9979			0
S3	2009	2009	2009	2	0	2	Export	340	Honduras	HND	188	Costa Rica	CRI								27	CRUDE FERTILIZER,MINERAL	1	No Quantity							1080			0
S3	2009	2009	2009	2	0	2	Export	340	Honduras	HND	222	El Salvador	SLV								27	CRUDE FERTILIZER,MINERAL	1	No Quantity							20318			0
S3	2009	2009	2009	2	0	2	Export	340	Honduras	HND	320	Guatemala	GTM								27	CRUDE FERTILIZER,MINERAL	1	No Quantity							14499			0
S3	2009	2009	2009	2	0	2	Export	340	Honduras	HND	484	Mexico	MEX								27	CRUDE FERTILIZER,MINERAL	1	No Quantity							523			0
S3	2009	2009	2009	2	0	2	Export	340	Honduras	HND	558	Nicaragua	NIC								27	CRUDE FERTILIZER,MINERAL	1	No Quantity							11605			0
S3	2009	2009	2009	2	0	2	Export	340	Honduras	HND	842	USA	USA								27	CRUDE FERTILIZER,MINERAL	1	No Quantity							1098802			0
S3	2009	2009	2009	2	0	2	Export	340	Honduras	HND	899	Areas, nes									27	CRUDE FERTILIZER,MINERAL	1	No Quantity							4415			0
S3	2009	2009	2009	2	0	2	Export	320	Guatemala	GTM	0	World	WLD								28	METALLIFEROUS ORE,SCRAP	1	No Quantity							357870497			0
S3	2009	2009	2009	2	0	2	Export	320	Guatemala	GTM	32	Argentina	ARG								28	METALLIFEROUS ORE,SCRAP	1	No Quantity							11688			0
S3	2009	2009	2009	2	0	2	Export	320	Guatemala	GTM	36	Australia	AUS								28	METALLIFEROUS ORE,SCRAP	1	No Quantity							1824			0
S3	2009	2009	2009	2	0	2	Export	320	Guatemala	GTM	76	Brazil	BRA								28	METALLIFEROUS ORE,SCRAP	1	No Quantity							2424947			0
S3	2009	2009	2009	2	0	2	Export	320	Guatemala	GTM	104	Myanmar	MMR								28	METALLIFEROUS ORE,SCRAP	1	No Quantity							62970			0
S3	2009	2009	2009	2	0	2	Export	320	Guatemala	GTM	124	Canada	CAN								28	METALLIFEROUS ORE,SCRAP	1	No Quantity							64375			0
S3	2009	2009	2009	2	0	2	Export	320	Guatemala	GTM	156	China	CHN								28	METALLIFEROUS ORE,SCRAP	1	No Quantity							6042890			0
S3	2009	2009	2009	2	0	2	Export	320	Guatemala	GTM	188	Costa Rica	CRI								28	METALLIFEROUS ORE,SCRAP	1	No Quantity							910			0
S3	2009	2009	2009	2	0	2	Export	320	Guatemala	GTM	222	El Salvador	SLV								28	METALLIFEROUS ORE,SCRAP	1	No Quantity							318325			0
S3	2009	2009	2009	2	0	2	Export	320	Guatemala	GTM	276	Germany	DEU								28	METALLIFEROUS ORE,SCRAP	1	No Quantity							1479			0
S3	2009	2009	2009	2	0	2	Export	320	Guatemala	GTM	340	Honduras	HND								28	METALLIFEROUS ORE,SCRAP	1	No Quantity							150031			0
S3	2009	2009	2009	2	0	2	Export	320	Guatemala	GTM	344	China, Hong Kong SAR	HKG								28	METALLIFEROUS ORE,SCRAP	1	No Quantity							10670			0
S3	2009	2009	2009	2	0	2	Export	320	Guatemala	GTM	376	Israel	ISR								28	METALLIFEROUS ORE,SCRAP	1	No Quantity							16800			0
S3	2009	2009	2009	2	0	2	Export	320	Guatemala	GTM	410	Rep. of Korea	KOR								28	METALLIFEROUS ORE,SCRAP	1	No Quantity							4074192			0
S3	2009	2009	2009	2	0	2	Export	320	Guatemala	GTM	484	Mexico	MEX								28	METALLIFEROUS ORE,SCRAP	1	No Quantity							17812608			0
S3	2009	2009	2009	2	0	2	Export	320	Guatemala	GTM	490	Other Asia, nes									28	METALLIFEROUS ORE,SCRAP	1	No Quantity							1378728			0
S3	2009	2009	2009	2	0	2	Export	320	Guatemala	GTM	528	Netherlands	NLD								28	METALLIFEROUS ORE,SCRAP	1	No Quantity							340642			0
S3	2009	2009	2009	2	0	2	Export	320	Guatemala	GTM	604	Peru	PER								28	METALLIFEROUS ORE,SCRAP	1	No Quantity							107942			0
S3	2009	2009	2009	2	0	2	Export	320	Guatemala	GTM	699	India	IND								28	METALLIFEROUS ORE,SCRAP	1	No Quantity							637223			0
S3	2009	2009	2009	2	0	2	Export	320	Guatemala	GTM	704	Viet Nam	VNM								28	METALLIFEROUS ORE,SCRAP	1	No Quantity							1044014			0
S3	2009	2009	2009	2	0	2	Export	320	Guatemala	GTM	724	Spain	ESP								28	METALLIFEROUS ORE,SCRAP	1	No Quantity							861272			0
S3	2009	2009	2009	2	0	2	Export	320	Guatemala	GTM	752	Sweden	SWE								28	METALLIFEROUS ORE,SCRAP	1	No Quantity							224936			0
S3	2009	2009	2009	2	0	2	Export	320	Guatemala	GTM	764	Thailand	THA								28	METALLIFEROUS ORE,SCRAP	1	No Quantity							53172			0
S3	2009	2009	2009	2	0	2	Export	320	Guatemala	GTM	826	United Kingdom	GBR								28	METALLIFEROUS ORE,SCRAP	1	No Quantity							28147			0
S3	2009	2009	2009	2	0	2	Export	320	Guatemala	GTM	842	USA	USA								28	METALLIFEROUS ORE,SCRAP	1	No Quantity							322200712			0
S3	2009	2009	2009	2	0	2	Export	340	Honduras	HND	0	World	WLD								28	METALLIFEROUS ORE,SCRAP	1	No Quantity							99297703			0
S3	2009	2009	2009	2	0	2	Export	340	Honduras	HND	56	Belgium	BEL								28	METALLIFEROUS ORE,SCRAP	1	No Quantity							8654534			0
S3	2009	2009	2009	2	0	2	Export	340	Honduras	HND	76	Brazil	BRA								28	METALLIFEROUS ORE,SCRAP	1	No Quantity							1605170			0
S3	2009	2009	2009	2	0	2	Export	340	Honduras	HND	84	Belize	BLZ								28	METALLIFEROUS ORE,SCRAP	1	No Quantity							5880			0
S3	2009	2009	2009	2	0	2	Export	340	Honduras	HND	156	China	CHN								28	METALLIFEROUS ORE,SCRAP	1	No Quantity							47455661			0
S3	2009	2009	2009	2	0	2	Export	340	Honduras	HND	170	Colombia	COL								28	METALLIFEROUS ORE,SCRAP	1	No Quantity							2363			0
S3	2009	2009	2009	2	0	2	Export	340	Honduras	HND	188	Costa Rica	CRI								28	METALLIFEROUS ORE,SCRAP	1	No Quantity							22356			0
S3	2009	2009	2009	2	0	2	Export	340	Honduras	HND	214	Dominican Rep.	DOM								28	METALLIFEROUS ORE,SCRAP	1	No Quantity							31771			0
S3	2009	2009	2009	2	0	2	Export	340	Honduras	HND	222	El Salvador	SLV								28	METALLIFEROUS ORE,SCRAP	1	No Quantity							537048			0
S3	2009	2009	2009	2	0	2	Export	340	Honduras	HND	276	Germany	DEU								28	METALLIFEROUS ORE,SCRAP	1	No Quantity							1400589			0
S3	2009	2009	2009	2	0	2	Export	340	Honduras	HND	320	Guatemala	GTM								28	METALLIFEROUS ORE,SCRAP	1	No Quantity							2078296			0
S3	2009	2009	2009	2	0	2	Export	340	Honduras	HND	344	China, Hong Kong SAR	HKG								28	METALLIFEROUS ORE,SCRAP	1	No Quantity							350554			0
S3	2009	2009	2009	2	0	2	Export	340	Honduras	HND	392	Japan	JPN								28	METALLIFEROUS ORE,SCRAP	1	No Quantity							151011			0
S3	2009	2009	2009	2	0	2	Export	340	Honduras	HND	410	Rep. of Korea	KOR								28	METALLIFEROUS ORE,SCRAP	1	No Quantity							1390287			0
S3	2009	2009	2009	2	0	2	Export	340	Honduras	HND	484	Mexico	MEX								28	METALLIFEROUS ORE,SCRAP	1	No Quantity							19593379			0
S3	2009	2009	2009	2	0	2	Export	340	Honduras	HND	490	Other Asia, nes									28	METALLIFEROUS ORE,SCRAP	1	No Quantity							5489960			0
S3	2009	2009	2009	2	0	2	Export	340	Honduras	HND	558	Nicaragua	NIC								28	METALLIFEROUS ORE,SCRAP	1	No Quantity							1470			0
S3	2009	2009	2009	2	0	2	Export	340	Honduras	HND	699	India	IND								28	METALLIFEROUS ORE,SCRAP	1	No Quantity							3824221			0
S3	2009	2009	2009	2	0	2	Export	340	Honduras	HND	702	Singapore	SGP								28	METALLIFEROUS ORE,SCRAP	1	No Quantity							18707			0
S3	2009	2009	2009	2	0	2	Export	340	Honduras	HND	724	Spain	ESP								28	METALLIFEROUS ORE,SCRAP	1	No Quantity							1947177			0
S3	2009	2009	2009	2	0	2	Export	340	Honduras	HND	764	Thailand	THA								28	METALLIFEROUS ORE,SCRAP	1	No Quantity							100536			0
S3	2009	2009	2009	2	0	2	Export	340	Honduras	HND	842	USA	USA								28	METALLIFEROUS ORE,SCRAP	1	No Quantity							4636733			0
S3	2009	2009	2009	2	0	2	Export	320	Guatemala	GTM	0	World	WLD								29	CRUDE ANIMAL,VEG.MATERL.	1	No Quantity							74615472			0
S3	2009	2009	2009	2	0	2	Export	320	Guatemala	GTM	8	Albania	ALB								29	CRUDE ANIMAL,VEG.MATERL.	1	No Quantity							3109			0
S3	2009	2009	2009	2	0	2	Export	320	Guatemala	GTM	36	Australia	AUS								29	CRUDE ANIMAL,VEG.MATERL.	1	No Quantity							9804			0
S3	2009	2009	2009	2	0	2	Export	320	Guatemala	GTM	40	Austria	AUT								29	CRUDE ANIMAL,VEG.MATERL.	1	No Quantity							500			0
S3	2009	2009	2009	2	0	2	Export	320	Guatemala	GTM	56	Belgium	BEL								29	CRUDE ANIMAL,VEG.MATERL.	1	No Quantity							2242876			0
S3	2009	2009	2009	2	0	2	Export	320	Guatemala	GTM	60	Bermuda	BMU								29	CRUDE ANIMAL,VEG.MATERL.	1	No Quantity							2070			0
S3	2009	2009	2009	2	0	2	Export	320	Guatemala	GTM	76	Brazil	BRA								29	CRUDE ANIMAL,VEG.MATERL.	1	No Quantity							215516			0
S3	2009	2009	2009	2	0	2	Export	320	Guatemala	GTM	84	Belize	BLZ								29	CRUDE ANIMAL,VEG.MATERL.	1	No Quantity							80621			0
S3	2009	2009	2009	2	0	2	Export	320	Guatemala	GTM	124	Canada	CAN								29	CRUDE ANIMAL,VEG.MATERL.	1	No Quantity							695155			0
S3	2009	2009	2009	2	0	2	Export	320	Guatemala	GTM	152	Chile	CHL								29	CRUDE ANIMAL,VEG.MATERL.	1	No Quantity							5915			0
S3	2009	2009	2009	2	0	2	Export	320	Guatemala	GTM	156	China	CHN								29	CRUDE ANIMAL,VEG.MATERL.	1	No Quantity							35887			0
S3	2009	2009	2009	2	0	2	Export	320	Guatemala	GTM	170	Colombia	COL								29	CRUDE ANIMAL,VEG.MATERL.	1	No Quantity							11850			0
S3	2009	2009	2009	2	0	2	Export	320	Guatemala	GTM	188	Costa Rica	CRI								29	CRUDE ANIMAL,VEG.MATERL.	1	No Quantity							649389			0
S3	2009	2009	2009	2	0	2	Export	320	Guatemala	GTM	191	Croatia	HRV								29	CRUDE ANIMAL,VEG.MATERL.	1	No Quantity							17606			0
S3	2009	2009	2009	2	0	2	Export	320	Guatemala	GTM	203	Czechia	CZE								29	CRUDE ANIMAL,VEG.MATERL.	1	No Quantity							25098			0
S3	2009	2009	2009	2	0	2	Export	320	Guatemala	GTM	208	Denmark	DNK								29	CRUDE ANIMAL,VEG.MATERL.	1	No Quantity							184994			0
S3	2009	2009	2009	2	0	2	Export	320	Guatemala	GTM	214	Dominican Rep.	DOM								29	CRUDE ANIMAL,VEG.MATERL.	1	No Quantity							386123			0
S3	2009	2009	2009	2	0	2	Export	320	Guatemala	GTM	218	Ecuador	ECU								29	CRUDE ANIMAL,VEG.MATERL.	1	No Quantity							20			0
S3	2009	2009	2009	2	0	2	Export	320	Guatemala	GTM	222	El Salvador	SLV								29	CRUDE ANIMAL,VEG.MATERL.	1	No Quantity							3588007			0
S3	2009	2009	2009	2	0	2	Export	320	Guatemala	GTM	251	France	FRA								29	CRUDE ANIMAL,VEG.MATERL.	1	No Quantity							309016			0
S3	2009	2009	2009	2	0	2	Export	320	Guatemala	GTM	276	Germany	DEU								29	CRUDE ANIMAL,VEG.MATERL.	1	No Quantity							1914103			0
S3	2009	2009	2009	2	0	2	Export	320	Guatemala	GTM	308	Grenada	GRD								29	CRUDE ANIMAL,VEG.MATERL.	1	No Quantity							2640			0
S3	2009	2009	2009	2	0	2	Export	320	Guatemala	GTM	340	Honduras	HND								29	CRUDE ANIMAL,VEG.MATERL.	1	No Quantity							2576373			0
S3	2009	2009	2009	2	0	2	Export	320	Guatemala	GTM	344	China, Hong Kong SAR	HKG								29	CRUDE ANIMAL,VEG.MATERL.	1	No Quantity							200			0
S3	2009	2009	2009	2	0	2	Export	320	Guatemala	GTM	348	Hungary	HUN								29	CRUDE ANIMAL,VEG.MATERL.	1	No Quantity							821			0
S3	2009	2009	2009	2	0	2	Export	320	Guatemala	GTM	381	Italy	ITA								29	CRUDE ANIMAL,VEG.MATERL.	1	No Quantity							288690			0
S3	2009	2009	2009	2	0	2	Export	320	Guatemala	GTM	392	Japan	JPN								29	CRUDE ANIMAL,VEG.MATERL.	1	No Quantity							785160			0
S3	2009	2009	2009	2	0	2	Export	320	Guatemala	GTM	404	Kenya	KEN								29	CRUDE ANIMAL,VEG.MATERL.	1	No Quantity							2950			0
S3	2009	2009	2009	2	0	2	Export	320	Guatemala	GTM	410	Rep. of Korea	KOR								29	CRUDE ANIMAL,VEG.MATERL.	1	No Quantity							66225			0
S3	2009	2009	2009	2	0	2	Export	320	Guatemala	GTM	422	Lebanon	LBN								29	CRUDE ANIMAL,VEG.MATERL.	1	No Quantity							6110			0
S3	2009	2009	2009	2	0	2	Export	320	Guatemala	GTM	484	Mexico	MEX								29	CRUDE ANIMAL,VEG.MATERL.	1	No Quantity							56190			0
S3	2009	2009	2009	2	0	2	Export	320	Guatemala	GTM	490	Other Asia, nes									29	CRUDE ANIMAL,VEG.MATERL.	1	No Quantity							7858			0
S3	2009	2009	2009	2	0	2	Export	320	Guatemala	GTM	528	Netherlands	NLD								29	CRUDE ANIMAL,VEG.MATERL.	1	No Quantity							22605891			0
S3	2009	2009	2009	2	0	2	Export	320	Guatemala	GTM	530	Neth. Antilles	ANT								29	CRUDE ANIMAL,VEG.MATERL.	1	No Quantity							4228			0
S3	2009	2009	2009	2	0	2	Export	320	Guatemala	GTM	554	New Zealand	NZL								29	CRUDE ANIMAL,VEG.MATERL.	1	No Quantity							4920			0
S3	2009	2009	2009	2	0	2	Export	320	Guatemala	GTM	558	Nicaragua	NIC								29	CRUDE ANIMAL,VEG.MATERL.	1	No Quantity							881052			0
S3	2009	2009	2009	2	0	2	Export	320	Guatemala	GTM	579	Norway	NOR								29	CRUDE ANIMAL,VEG.MATERL.	1	No Quantity							504			0
S3	2009	2009	2009	2	0	2	Export	320	Guatemala	GTM	591	Panama	PAN								29	CRUDE ANIMAL,VEG.MATERL.	1	No Quantity							203896			0
S3	2009	2009	2009	2	0	2	Export	320	Guatemala	GTM	604	Peru	PER								29	CRUDE ANIMAL,VEG.MATERL.	1	No Quantity							31700			0
S3	2009	2009	2009	2	0	2	Export	320	Guatemala	GTM	616	Poland	POL								29	CRUDE ANIMAL,VEG.MATERL.	1	No Quantity							5321			0
S3	2009	2009	2009	2	0	2	Export	320	Guatemala	GTM	620	Portugal	PRT								29	CRUDE ANIMAL,VEG.MATERL.	1	No Quantity							93			0
S3	2009	2009	2009	2	0	2	Export	320	Guatemala	GTM	642	Romania	ROU								29	CRUDE ANIMAL,VEG.MATERL.	1	No Quantity							660			0
S3	2009	2009	2009	2	0	2	Export	320	Guatemala	GTM	643	Russian Federation	RUS								29	CRUDE ANIMAL,VEG.MATERL.	1	No Quantity							5531			0
S3	2009	2009	2009	2	0	2	Export	320	Guatemala	GTM	682	Saudi Arabia	SAU								29	CRUDE ANIMAL,VEG.MATERL.	1	No Quantity							13678			0
S3	2009	2009	2009	2	0	2	Export	320	Guatemala	GTM	702	Singapore	SGP								29	CRUDE ANIMAL,VEG.MATERL.	1	No Quantity							8237			0
S3	2009	2009	2009	2	0	2	Export	320	Guatemala	GTM	710	South Africa	ZAF								29	CRUDE ANIMAL,VEG.MATERL.	1	No Quantity							11941			0
S3	2009	2009	2009	2	0	2	Export	320	Guatemala	GTM	724	Spain	ESP								29	CRUDE ANIMAL,VEG.MATERL.	1	No Quantity							562706			0
S3	2009	2009	2009	2	0	2	Export	320	Guatemala	GTM	757	Switzerland	CHE								29	CRUDE ANIMAL,VEG.MATERL.	1	No Quantity							96283			0
S3	2009	2009	2009	2	0	2	Export	320	Guatemala	GTM	764	Thailand	THA								29	CRUDE ANIMAL,VEG.MATERL.	1	No Quantity							2094			0
S3	2009	2009	2009	2	0	2	Export	320	Guatemala	GTM	792	Turkey	TUR								29	CRUDE ANIMAL,VEG.MATERL.	1	No Quantity							16500			0
S3	2009	2009	2009	2	0	2	Export	320	Guatemala	GTM	800	Uganda	UGA								29	CRUDE ANIMAL,VEG.MATERL.	1	No Quantity							80			0
S3	2009	2009	2009	2	0	2	Export	320	Guatemala	GTM	826	United Kingdom	GBR								29	CRUDE ANIMAL,VEG.MATERL.	1	No Quantity							178295			0
S3	2009	2009	2009	2	0	2	Export	320	Guatemala	GTM	842	USA	USA								29	CRUDE ANIMAL,VEG.MATERL.	1	No Quantity							35802675			0
S3	2009	2009	2009	2	0	2	Export	320	Guatemala	GTM	899	Areas, nes									29	CRUDE ANIMAL,VEG.MATERL.	1	No Quantity							8311			0
S3	2009	2009	2009	2	0	2	Export	340	Honduras	HND	0	World	WLD								29	CRUDE ANIMAL,VEG.MATERL.	1	No Quantity							10658682			0
S3	2009	2009	2009	2	0	2	Export	340	Honduras	HND	24	Angola	AGO								29	CRUDE ANIMAL,VEG.MATERL.	1	No Quantity							35900			0
S3	2009	2009	2009	2	0	2	Export	340	Honduras	HND	36	Australia	AUS								29	CRUDE ANIMAL,VEG.MATERL.	1	No Quantity							9585			0
S3	2009	2009	2009	2	0	2	Export	340	Honduras	HND	56	Belgium	BEL								29	CRUDE ANIMAL,VEG.MATERL.	1	No Quantity							981194			0
S3	2009	2009	2009	2	0	2	Export	340	Honduras	HND	76	Brazil	BRA								29	CRUDE ANIMAL,VEG.MATERL.	1	No Quantity							76054			0
S3	2009	2009	2009	2	0	2	Export	340	Honduras	HND	84	Belize	BLZ								29	CRUDE ANIMAL,VEG.MATERL.	1	No Quantity							60712			0
S3	2009	2009	2009	2	0	2	Export	340	Honduras	HND	124	Canada	CAN								29	CRUDE ANIMAL,VEG.MATERL.	1	No Quantity							104			0
S3	2009	2009	2009	2	0	2	Export	340	Honduras	HND	156	China	CHN								29	CRUDE ANIMAL,VEG.MATERL.	1	No Quantity							64907			0
S3	2009	2009	2009	2	0	2	Export	340	Honduras	HND	170	Colombia	COL								29	CRUDE ANIMAL,VEG.MATERL.	1	No Quantity							45824			0
S3	2009	2009	2009	2	0	2	Export	340	Honduras	HND	188	Costa Rica	CRI								29	CRUDE ANIMAL,VEG.MATERL.	1	No Quantity							450421			0
S3	2009	2009	2009	2	0	2	Export	340	Honduras	HND	214	Dominican Rep.	DOM								29	CRUDE ANIMAL,VEG.MATERL.	1	No Quantity							60000			0
S3	2009	2009	2009	2	0	2	Export	340	Honduras	HND	218	Ecuador	ECU								29	CRUDE ANIMAL,VEG.MATERL.	1	No Quantity							114432			0
S3	2009	2009	2009	2	0	2	Export	340	Honduras	HND	222	El Salvador	SLV								29	CRUDE ANIMAL,VEG.MATERL.	1	No Quantity							84071			0
S3	2009	2009	2009	2	0	2	Export	340	Honduras	HND	251	France	FRA								29	CRUDE ANIMAL,VEG.MATERL.	1	No Quantity							350462			0
S3	2009	2009	2009	2	0	2	Export	340	Honduras	HND	276	Germany	DEU								29	CRUDE ANIMAL,VEG.MATERL.	1	No Quantity							440587			0
S3	2009	2009	2009	2	0	2	Export	340	Honduras	HND	320	Guatemala	GTM								29	CRUDE ANIMAL,VEG.MATERL.	1	No Quantity							401696			0
S3	2009	2009	2009	2	0	2	Export	340	Honduras	HND	376	Israel	ISR								29	CRUDE ANIMAL,VEG.MATERL.	1	No Quantity							56250			0
S3	2009	2009	2009	2	0	2	Export	340	Honduras	HND	381	Italy	ITA								29	CRUDE ANIMAL,VEG.MATERL.	1	No Quantity							214131			0
S3	2009	2009	2009	2	0	2	Export	340	Honduras	HND	528	Netherlands	NLD								29	CRUDE ANIMAL,VEG.MATERL.	1	No Quantity							6400282			0
S3	2009	2009	2009	2	0	2	Export	340	Honduras	HND	558	Nicaragua	NIC								29	CRUDE ANIMAL,VEG.MATERL.	1	No Quantity							73512			0
S3	2009	2009	2009	2	0	2	Export	340	Honduras	HND	591	Panama	PAN								29	CRUDE ANIMAL,VEG.MATERL.	1	No Quantity							18034			0
S3	2009	2009	2009	2	0	2	Export	340	Honduras	HND	699	India	IND								29	CRUDE ANIMAL,VEG.MATERL.	1	No Quantity							8400			0
S3	2009	2009	2009	2	0	2	Export	340	Honduras	HND	724	Spain	ESP								29	CRUDE ANIMAL,VEG.MATERL.	1	No Quantity							160581			0
S3	2009	2009	2009	2	0	2	Export	340	Honduras	HND	764	Thailand	THA								29	CRUDE ANIMAL,VEG.MATERL.	1	No Quantity							15282			0
S3	2009	2009	2009	2	0	2	Export	340	Honduras	HND	826	United Kingdom	GBR								29	CRUDE ANIMAL,VEG.MATERL.	1	No Quantity							48258			0
S3	2009	2009	2009	2	0	2	Export	340	Honduras	HND	842	USA	USA								29	CRUDE ANIMAL,VEG.MATERL.	1	No Quantity							405549			0
S3	2009	2009	2009	2	0	2	Export	340	Honduras	HND	899	Areas, nes									29	CRUDE ANIMAL,VEG.MATERL.	1	No Quantity							82454			0
S3	2009	2009	2009	2	0	2	Export	320	Guatemala	GTM	0	World	WLD								32	COAL, COKE, BRIQUETTES	1	No Quantity							19671			0
S3	2009	2009	2009	2	0	2	Export	320	Guatemala	GTM	84	Belize	BLZ								32	COAL, COKE, BRIQUETTES	1	No Quantity							3600			0
S3	2009	2009	2009	2	0	2	Export	320	Guatemala	GTM	188	Costa Rica	CRI								32	COAL, COKE, BRIQUETTES	1	No Quantity							3			0
S3	2009	2009	2009	2	0	2	Export	320	Guatemala	GTM	222	El Salvador	SLV								32	COAL, COKE, BRIQUETTES	1	No Quantity							4375			0
S3	2009	2009	2009	2	0	2	Export	320	Guatemala	GTM	340	Honduras	HND								32	COAL, COKE, BRIQUETTES	1	No Quantity							11693			0
S3	2009	2009	2009	2	0	2	Export	340	Honduras	HND	0	World	WLD								32	COAL, COKE, BRIQUETTES	1	No Quantity							8150			0
S3	2009	2009	2009	2	0	2	Export	340	Honduras	HND	558	Nicaragua	NIC								32	COAL, COKE, BRIQUETTES	1	No Quantity							8150			0
S3	2009	2009	2009	2	0	2	Export	320	Guatemala	GTM	0	World	WLD								33	PETROLEUM,PETROL.PRODUCT	1	No Quantity							246862913			0
S3	2009	2009	2009	2	0	2	Export	320	Guatemala	GTM	56	Belgium	BEL								33	PETROLEUM,PETROL.PRODUCT	1	No Quantity							33500			0
S3	2009	2009	2009	2	0	2	Export	320	Guatemala	GTM	60	Bermuda	BMU								33	PETROLEUM,PETROL.PRODUCT	1	No Quantity							2208740			0
S3	2009	2009	2009	2	0	2	Export	320	Guatemala	GTM	84	Belize	BLZ								33	PETROLEUM,PETROL.PRODUCT	1	No Quantity							4022767			0
S3	2009	2009	2009	2	0	2	Export	320	Guatemala	GTM	124	Canada	CAN								33	PETROLEUM,PETROL.PRODUCT	1	No Quantity							2			0
S3	2009	2009	2009	2	0	2	Export	320	Guatemala	GTM	170	Colombia	COL								33	PETROLEUM,PETROL.PRODUCT	1	No Quantity							336856			0
S3	2009	2009	2009	2	0	2	Export	320	Guatemala	GTM	188	Costa Rica	CRI								33	PETROLEUM,PETROL.PRODUCT	1	No Quantity							706898			0
S3	2009	2009	2009	2	0	2	Export	320	Guatemala	GTM	214	Dominican Rep.	DOM								33	PETROLEUM,PETROL.PRODUCT	1	No Quantity							79655			0
S3	2009	2009	2009	2	0	2	Export	320	Guatemala	GTM	218	Ecuador	ECU								33	PETROLEUM,PETROL.PRODUCT	1	No Quantity							201546			0
S3	2009	2009	2009	2	0	2	Export	320	Guatemala	GTM	222	El Salvador	SLV								33	PETROLEUM,PETROL.PRODUCT	1	No Quantity							15724390			0
S3	2009	2009	2009	2	0	2	Export	320	Guatemala	GTM	276	Germany	DEU								33	PETROLEUM,PETROL.PRODUCT	1	No Quantity							6277			0
S3	2009	2009	2009	2	0	2	Export	320	Guatemala	GTM	340	Honduras	HND								33	PETROLEUM,PETROL.PRODUCT	1	No Quantity							19897559			0
S3	2009	2009	2009	2	0	2	Export	320	Guatemala	GTM	484	Mexico	MEX								33	PETROLEUM,PETROL.PRODUCT	1	No Quantity							164847			0
S3	2009	2009	2009	2	0	2	Export	320	Guatemala	GTM	558	Nicaragua	NIC								33	PETROLEUM,PETROL.PRODUCT	1	No Quantity							3140932			0
S3	2009	2009	2009	2	0	2	Export	320	Guatemala	GTM	591	Panama	PAN								33	PETROLEUM,PETROL.PRODUCT	1	No Quantity							7674292			0
S3	2009	2009	2009	2	0	2	Export	320	Guatemala	GTM	604	Peru	PER								33	PETROLEUM,PETROL.PRODUCT	1	No Quantity							104786			0
S3	2009	2009	2009	2	0	2	Export	320	Guatemala	GTM	780	Trinidad and Tobago	TTO								33	PETROLEUM,PETROL.PRODUCT	1	No Quantity							481490			0
S3	2009	2009	2009	2	0	2	Export	320	Guatemala	GTM	826	United Kingdom	GBR								33	PETROLEUM,PETROL.PRODUCT	1	No Quantity							1			0
S3	2009	2009	2009	2	0	2	Export	320	Guatemala	GTM	842	USA	USA								33	PETROLEUM,PETROL.PRODUCT	1	No Quantity							192078375			0
S3	2009	2009	2009	2	0	2	Export	340	Honduras	HND	0	World	WLD								33	PETROLEUM,PETROL.PRODUCT	1	No Quantity							2765742			0
S3	2009	2009	2009	2	0	2	Export	340	Honduras	HND	84	Belize	BLZ								33	PETROLEUM,PETROL.PRODUCT	1	No Quantity							66505			0
S3	2009	2009	2009	2	0	2	Export	340	Honduras	HND	156	China	CHN								33	PETROLEUM,PETROL.PRODUCT	1	No Quantity							10397			0
S3	2009	2009	2009	2	0	2	Export	340	Honduras	HND	188	Costa Rica	CRI								33	PETROLEUM,PETROL.PRODUCT	1	No Quantity							578893			0
S3	2009	2009	2009	2	0	2	Export	340	Honduras	HND	222	El Salvador	SLV								33	PETROLEUM,PETROL.PRODUCT	1	No Quantity							921132			0
S3	2009	2009	2009	2	0	2	Export	340	Honduras	HND	251	France	FRA								33	PETROLEUM,PETROL.PRODUCT	1	No Quantity							58338			0
S3	2009	2009	2009	2	0	2	Export	340	Honduras	HND	320	Guatemala	GTM								33	PETROLEUM,PETROL.PRODUCT	1	No Quantity							709328			0
S3	2009	2009	2009	2	0	2	Export	340	Honduras	HND	530	Neth. Antilles	ANT								33	PETROLEUM,PETROL.PRODUCT	1	No Quantity							17534			0
S3	2009	2009	2009	2	0	2	Export	340	Honduras	HND	558	Nicaragua	NIC								33	PETROLEUM,PETROL.PRODUCT	1	No Quantity							91495			0
S3	2009	2009	2009	2	0	2	Export	340	Honduras	HND	591	Panama	PAN								33	PETROLEUM,PETROL.PRODUCT	1	No Quantity							4845			0
S3	2009	2009	2009	2	0	2	Export	340	Honduras	HND	842	USA	USA								33	PETROLEUM,PETROL.PRODUCT	1	No Quantity							307275			0
S3	2009	2009	2009	2	0	2	Export	320	Guatemala	GTM	0	World	WLD								34	GAS,NATURAL,MANUFACTURED	1	No Quantity							45074250			0
S3	2009	2009	2009	2	0	2	Export	320	Guatemala	GTM	84	Belize	BLZ								34	GAS,NATURAL,MANUFACTURED	1	No Quantity							1638795			0
S3	2009	2009	2009	2	0	2	Export	320	Guatemala	GTM	188	Costa Rica	CRI								34	GAS,NATURAL,MANUFACTURED	1	No Quantity							1200			0
S3	2009	2009	2009	2	0	2	Export	320	Guatemala	GTM	222	El Salvador	SLV								34	GAS,NATURAL,MANUFACTURED	1	No Quantity							35993676			0
S3	2009	2009	2009	2	0	2	Export	320	Guatemala	GTM	340	Honduras	HND								34	GAS,NATURAL,MANUFACTURED	1	No Quantity							3032949			0
S3	2009	2009	2009	2	0	2	Export	320	Guatemala	GTM	558	Nicaragua	NIC								34	GAS,NATURAL,MANUFACTURED	1	No Quantity							4407630			0
S3	2009	2009	2009	2	0	2	Export	340	Honduras	HND	0	World	WLD								34	GAS,NATURAL,MANUFACTURED	1	No Quantity							157541260			0
S3	2009	2009	2009	2	0	2	Export	340	Honduras	HND	84	Belize	BLZ								34	GAS,NATURAL,MANUFACTURED	1	No Quantity							2468972			0
S3	2009	2009	2009	2	0	2	Export	340	Honduras	HND	108	Burundi	BDI								34	GAS,NATURAL,MANUFACTURED	1	No Quantity							9285			0
S3	2009	2009	2009	2	0	2	Export	340	Honduras	HND	180	Dem. Rep. of the Congo	COD								34	GAS,NATURAL,MANUFACTURED	1	No Quantity							5045379			0
S3	2009	2009	2009	2	0	2	Export	340	Honduras	HND	188	Costa Rica	CRI								34	GAS,NATURAL,MANUFACTURED	1	No Quantity							5970			0
S3	2009	2009	2009	2	0	2	Export	340	Honduras	HND	214	Dominican Rep.	DOM								34	GAS,NATURAL,MANUFACTURED	1	No Quantity							3374432			0
S3	2009	2009	2009	2	0	2	Export	340	Honduras	HND	222	El Salvador	SLV								34	GAS,NATURAL,MANUFACTURED	1	No Quantity							63289006			0
S3	2009	2009	2009	2	0	2	Export	340	Honduras	HND	226	Equatorial Guinea	GNQ								34	GAS,NATURAL,MANUFACTURED	1	No Quantity							4903979			0
S3	2009	2009	2009	2	0	2	Export	340	Honduras	HND	320	Guatemala	GTM								34	GAS,NATURAL,MANUFACTURED	1	No Quantity							25293978			0
S3	2009	2009	2009	2	0	2	Export	340	Honduras	HND	558	Nicaragua	NIC								34	GAS,NATURAL,MANUFACTURED	1	No Quantity							14133934			0
S3	2009	2009	2009	2	0	2	Export	340	Honduras	HND	566	Nigeria	NGA								34	GAS,NATURAL,MANUFACTURED	1	No Quantity							36653			0
S3	2009	2009	2009	2	0	2	Export	340	Honduras	HND	579	Norway	NOR								34	GAS,NATURAL,MANUFACTURED	1	No Quantity							8791018			0
S3	2009	2009	2009	2	0	2	Export	340	Honduras	HND	826	United Kingdom	GBR								34	GAS,NATURAL,MANUFACTURED	1	No Quantity							7869			0
S3	2009	2009	2009	2	0	2	Export	340	Honduras	HND	842	USA	USA								34	GAS,NATURAL,MANUFACTURED	1	No Quantity							30180785			0
S3	2009	2009	2009	2	0	2	Export	320	Guatemala	GTM	0	World	WLD								41	ANIMAL OILS AND FATS	1	No Quantity							469266			0
S3	2009	2009	2009	2	0	2	Export	320	Guatemala	GTM	188	Costa Rica	CRI								41	ANIMAL OILS AND FATS	1	No Quantity							14441			0
S3	2009	2009	2009	2	0	2	Export	320	Guatemala	GTM	222	El Salvador	SLV								41	ANIMAL OILS AND FATS	1	No Quantity							27143			0
S3	2009	2009	2009	2	0	2	Export	320	Guatemala	GTM	340	Honduras	HND								41	ANIMAL OILS AND FATS	1	No Quantity							417911			0
S3	2009	2009	2009	2	0	2	Export	320	Guatemala	GTM	558	Nicaragua	NIC								41	ANIMAL OILS AND FATS	1	No Quantity							9611			0
S3	2009	2009	2009	2	0	2	Export	320	Guatemala	GTM	842	USA	USA								41	ANIMAL OILS AND FATS	1	No Quantity							160			0
S3	2009	2009	2009	2	0	2	Export	340	Honduras	HND	0	World	WLD								41	ANIMAL OILS AND FATS	1	No Quantity							76153			0
S3	2009	2009	2009	2	0	2	Export	340	Honduras	HND	222	El Salvador	SLV								41	ANIMAL OILS AND FATS	1	No Quantity							24200			0
S3	2009	2009	2009	2	0	2	Export	340	Honduras	HND	558	Nicaragua	NIC								41	ANIMAL OILS AND FATS	1	No Quantity							47742			0
S3	2009	2009	2009	2	0	2	Export	340	Honduras	HND	842	USA	USA								41	ANIMAL OILS AND FATS	1	No Quantity							4211			0
S3	2009	2009	2009	2	0	2	Export	320	Guatemala	GTM	0	World	WLD								42	FIXED VEG. FATS AND OILS	1	No Quantity							132205353			0
S3	2009	2009	2009	2	0	2	Export	320	Guatemala	GTM	32	Argentina	ARG								42	FIXED VEG. FATS AND OILS	1	No Quantity							160680			0
S3	2009	2009	2009	2	0	2	Export	320	Guatemala	GTM	84	Belize	BLZ								42	FIXED VEG. FATS AND OILS	1	No Quantity							8852			0
S3	2009	2009	2009	2	0	2	Export	320	Guatemala	GTM	188	Costa Rica	CRI								42	FIXED VEG. FATS AND OILS	1	No Quantity							498088			0
S3	2009	2009	2009	2	0	2	Export	320	Guatemala	GTM	222	El Salvador	SLV								42	FIXED VEG. FATS AND OILS	1	No Quantity							31575661			0
S3	2009	2009	2009	2	0	2	Export	320	Guatemala	GTM	251	France	FRA								42	FIXED VEG. FATS AND OILS	1	No Quantity							62500			0
S3	2009	2009	2009	2	0	2	Export	320	Guatemala	GTM	276	Germany	DEU								42	FIXED VEG. FATS AND OILS	1	No Quantity							185367			0
S3	2009	2009	2009	2	0	2	Export	320	Guatemala	GTM	332	Haiti	HTI								42	FIXED VEG. FATS AND OILS	1	No Quantity							472072			0
S3	2009	2009	2009	2	0	2	Export	320	Guatemala	GTM	340	Honduras	HND								42	FIXED VEG. FATS AND OILS	1	No Quantity							1498380			0
S3	2009	2009	2009	2	0	2	Export	320	Guatemala	GTM	381	Italy	ITA								42	FIXED VEG. FATS AND OILS	1	No Quantity							11400			0
S3	2009	2009	2009	2	0	2	Export	320	Guatemala	GTM	484	Mexico	MEX								42	FIXED VEG. FATS AND OILS	1	No Quantity							76748171			0
S3	2009	2009	2009	2	0	2	Export	320	Guatemala	GTM	528	Netherlands	NLD								42	FIXED VEG. FATS AND OILS	1	No Quantity							4402784			0
S3	2009	2009	2009	2	0	2	Export	320	Guatemala	GTM	558	Nicaragua	NIC								42	FIXED VEG. FATS AND OILS	1	No Quantity							6981834			0
S3	2009	2009	2009	2	0	2	Export	320	Guatemala	GTM	591	Panama	PAN								42	FIXED VEG. FATS AND OILS	1	No Quantity							7567424			0
S3	2009	2009	2009	2	0	2	Export	320	Guatemala	GTM	842	USA	USA								42	FIXED VEG. FATS AND OILS	1	No Quantity							2032140			0
S3	2009	2009	2009	2	0	2	Export	340	Honduras	HND	0	World	WLD								42	FIXED VEG. FATS AND OILS	1	No Quantity							169096668			0
S3	2009	2009	2009	2	0	2	Export	340	Honduras	HND	124	Canada	CAN								42	FIXED VEG. FATS AND OILS	1	No Quantity							591250			0
S3	2009	2009	2009	2	0	2	Export	340	Honduras	HND	188	Costa Rica	CRI								42	FIXED VEG. FATS AND OILS	1	No Quantity							887909			0
S3	2009	2009	2009	2	0	2	Export	340	Honduras	HND	192	Cuba	CUB								42	FIXED VEG. FATS AND OILS	1	No Quantity							4711			0
S3	2009	2009	2009	2	0	2	Export	340	Honduras	HND	214	Dominican Rep.	DOM								42	FIXED VEG. FATS AND OILS	1	No Quantity							2070391			0
S3	2009	2009	2009	2	0	2	Export	340	Honduras	HND	222	El Salvador	SLV								42	FIXED VEG. FATS AND OILS	1	No Quantity							32734604			0
S3	2009	2009	2009	2	0	2	Export	340	Honduras	HND	276	Germany	DEU								42	FIXED VEG. FATS AND OILS	1	No Quantity							31872327			0
S3	2009	2009	2009	2	0	2	Export	340	Honduras	HND	320	Guatemala	GTM								42	FIXED VEG. FATS AND OILS	1	No Quantity							15307078			0
S3	2009	2009	2009	2	0	2	Export	340	Honduras	HND	381	Italy	ITA								42	FIXED VEG. FATS AND OILS	1	No Quantity							709500			0
S3	2009	2009	2009	2	0	2	Export	340	Honduras	HND	484	Mexico	MEX								42	FIXED VEG. FATS AND OILS	1	No Quantity							37901176			0
S3	2009	2009	2009	2	0	2	Export	340	Honduras	HND	528	Netherlands	NLD								42	FIXED VEG. FATS AND OILS	1	No Quantity							1924264			0
S3	2009	2009	2009	2	0	2	Export	340	Honduras	HND	558	Nicaragua	NIC								42	FIXED VEG. FATS AND OILS	1	No Quantity							15109593			0
S3	2009	2009	2009	2	0	2	Export	340	Honduras	HND	724	Spain	ESP								42	FIXED VEG. FATS AND OILS	1	No Quantity							25			0
S3	2009	2009	2009	2	0	2	Export	340	Honduras	HND	826	United Kingdom	GBR								42	FIXED VEG. FATS AND OILS	1	No Quantity							24176748			0
S3	2009	2009	2009	2	0	2	Export	340	Honduras	HND	842	USA	USA								42	FIXED VEG. FATS AND OILS	1	No Quantity							5807092			0
S3	2009	2009	2009	2	0	2	Export	320	Guatemala	GTM	0	World	WLD								43	ANIMAL,VEG.FATS,OILS,NES	1	No Quantity							22205190			0
S3	2009	2009	2009	2	0	2	Export	320	Guatemala	GTM	84	Belize	BLZ								43	ANIMAL,VEG.FATS,OILS,NES	1	No Quantity							1232900			0
S3	2009	2009	2009	2	0	2	Export	320	Guatemala	GTM	188	Costa Rica	CRI								43	ANIMAL,VEG.FATS,OILS,NES	1	No Quantity							1014344			0
S3	2009	2009	2009	2	0	2	Export	320	Guatemala	GTM	214	Dominican Rep.	DOM								43	ANIMAL,VEG.FATS,OILS,NES	1	No Quantity							183			0
S3	2009	2009	2009	2	0	2	Export	320	Guatemala	GTM	222	El Salvador	SLV								43	ANIMAL,VEG.FATS,OILS,NES	1	No Quantity							13868089			0
S3	2009	2009	2009	2	0	2	Export	320	Guatemala	GTM	276	Germany	DEU								43	ANIMAL,VEG.FATS,OILS,NES	1	No Quantity							2			0
S3	2009	2009	2009	2	0	2	Export	320	Guatemala	GTM	340	Honduras	HND								43	ANIMAL,VEG.FATS,OILS,NES	1	No Quantity							4257271			0
S3	2009	2009	2009	2	0	2	Export	320	Guatemala	GTM	484	Mexico	MEX								43	ANIMAL,VEG.FATS,OILS,NES	1	No Quantity							17025			0
S3	2009	2009	2009	2	0	2	Export	320	Guatemala	GTM	558	Nicaragua	NIC								43	ANIMAL,VEG.FATS,OILS,NES	1	No Quantity							1159885			0
S3	2009	2009	2009	2	0	2	Export	320	Guatemala	GTM	591	Panama	PAN								43	ANIMAL,VEG.FATS,OILS,NES	1	No Quantity							466260			0
S3	2009	2009	2009	2	0	2	Export	320	Guatemala	GTM	780	Trinidad and Tobago	TTO								43	ANIMAL,VEG.FATS,OILS,NES	1	No Quantity							6960			0
S3	2009	2009	2009	2	0	2	Export	320	Guatemala	GTM	842	USA	USA								43	ANIMAL,VEG.FATS,OILS,NES	1	No Quantity							182271			0
S3	2009	2009	2009	2	0	2	Export	340	Honduras	HND	0	World	WLD								43	ANIMAL,VEG.FATS,OILS,NES	1	No Quantity							2882759			0
S3	2009	2009	2009	2	0	2	Export	340	Honduras	HND	84	Belize	BLZ								43	ANIMAL,VEG.FATS,OILS,NES	1	No Quantity							43851			0
S3	2009	2009	2009	2	0	2	Export	340	Honduras	HND	188	Costa Rica	CRI								43	ANIMAL,VEG.FATS,OILS,NES	1	No Quantity							247750			0
S3	2009	2009	2009	2	0	2	Export	340	Honduras	HND	192	Cuba	CUB								43	ANIMAL,VEG.FATS,OILS,NES	1	No Quantity							16695			0
S3	2009	2009	2009	2	0	2	Export	340	Honduras	HND	222	El Salvador	SLV								43	ANIMAL,VEG.FATS,OILS,NES	1	No Quantity							791401			0
S3	2009	2009	2009	2	0	2	Export	340	Honduras	HND	320	Guatemala	GTM								43	ANIMAL,VEG.FATS,OILS,NES	1	No Quantity							1136185			0
S3	2009	2009	2009	2	0	2	Export	340	Honduras	HND	332	Haiti	HTI								43	ANIMAL,VEG.FATS,OILS,NES	1	No Quantity							4775			0
S3	2009	2009	2009	2	0	2	Export	340	Honduras	HND	484	Mexico	MEX								43	ANIMAL,VEG.FATS,OILS,NES	1	No Quantity							8823			0
S3	2009	2009	2009	2	0	2	Export	340	Honduras	HND	558	Nicaragua	NIC								43	ANIMAL,VEG.FATS,OILS,NES	1	No Quantity							251549			0
S3	2009	2009	2009	2	0	2	Export	340	Honduras	HND	591	Panama	PAN								43	ANIMAL,VEG.FATS,OILS,NES	1	No Quantity							16470			0
S3	2009	2009	2009	2	0	2	Export	340	Honduras	HND	724	Spain	ESP								43	ANIMAL,VEG.FATS,OILS,NES	1	No Quantity							364967			0
S3	2009	2009	2009	2	0	2	Export	340	Honduras	HND	842	USA	USA								43	ANIMAL,VEG.FATS,OILS,NES	1	No Quantity							293			0
S3	2009	2009	2009	2	0	2	Export	320	Guatemala	GTM	0	World	WLD								51	ORGANIC CHEMICALS	1	No Quantity							133940988			0
S3	2009	2009	2009	2	0	2	Export	320	Guatemala	GTM	32	Argentina	ARG								51	ORGANIC CHEMICALS	1	No Quantity							2			0
S3	2009	2009	2009	2	0	2	Export	320	Guatemala	GTM	52	Barbados	BRB								51	ORGANIC CHEMICALS	1	No Quantity							5749			0
S3	2009	2009	2009	2	0	2	Export	320	Guatemala	GTM	56	Belgium	BEL								51	ORGANIC CHEMICALS	1	No Quantity							7987191			0
S3	2009	2009	2009	2	0	2	Export	320	Guatemala	GTM	68	Bolivia (Plurinational State of)	BOL								51	ORGANIC CHEMICALS	1	No Quantity							8946			0
S3	2009	2009	2009	2	0	2	Export	320	Guatemala	GTM	84	Belize	BLZ								51	ORGANIC CHEMICALS	1	No Quantity							120414			0
S3	2009	2009	2009	2	0	2	Export	320	Guatemala	GTM	124	Canada	CAN								51	ORGANIC CHEMICALS	1	No Quantity							37179			0
S3	2009	2009	2009	2	0	2	Export	320	Guatemala	GTM	156	China	CHN								51	ORGANIC CHEMICALS	1	No Quantity							11620			0
S3	2009	2009	2009	2	0	2	Export	320	Guatemala	GTM	170	Colombia	COL								51	ORGANIC CHEMICALS	1	No Quantity							15			0
S3	2009	2009	2009	2	0	2	Export	320	Guatemala	GTM	188	Costa Rica	CRI								51	ORGANIC CHEMICALS	1	No Quantity							3124482			0
S3	2009	2009	2009	2	0	2	Export	320	Guatemala	GTM	212	Dominica	DMA								51	ORGANIC CHEMICALS	1	No Quantity							50316			0
S3	2009	2009	2009	2	0	2	Export	320	Guatemala	GTM	214	Dominican Rep.	DOM								51	ORGANIC CHEMICALS	1	No Quantity							843664			0
S3	2009	2009	2009	2	0	2	Export	320	Guatemala	GTM	218	Ecuador	ECU								51	ORGANIC CHEMICALS	1	No Quantity							4950			0
S3	2009	2009	2009	2	0	2	Export	320	Guatemala	GTM	222	El Salvador	SLV								51	ORGANIC CHEMICALS	1	No Quantity							11303261			0
S3	2009	2009	2009	2	0	2	Export	320	Guatemala	GTM	251	France	FRA								51	ORGANIC CHEMICALS	1	No Quantity							2517827			0
S3	2009	2009	2009	2	0	2	Export	320	Guatemala	GTM	276	Germany	DEU								51	ORGANIC CHEMICALS	1	No Quantity							1317547			0
S3	2009	2009	2009	2	0	2	Export	320	Guatemala	GTM	340	Honduras	HND								51	ORGANIC CHEMICALS	1	No Quantity							5482225			0
S3	2009	2009	2009	2	0	2	Export	320	Guatemala	GTM	381	Italy	ITA								51	ORGANIC CHEMICALS	1	No Quantity							9447917			0
S3	2009	2009	2009	2	0	2	Export	320	Guatemala	GTM	388	Jamaica	JAM								51	ORGANIC CHEMICALS	1	No Quantity							1324			0
S3	2009	2009	2009	2	0	2	Export	320	Guatemala	GTM	484	Mexico	MEX								51	ORGANIC CHEMICALS	1	No Quantity							7786454			0
S3	2009	2009	2009	2	0	2	Export	320	Guatemala	GTM	528	Netherlands	NLD								51	ORGANIC CHEMICALS	1	No Quantity							33709640			0
S3	2009	2009	2009	2	0	2	Export	320	Guatemala	GTM	558	Nicaragua	NIC								51	ORGANIC CHEMICALS	1	No Quantity							2779881			0
S3	2009	2009	2009	2	0	2	Export	320	Guatemala	GTM	591	Panama	PAN								51	ORGANIC CHEMICALS	1	No Quantity							1433719			0
S3	2009	2009	2009	2	0	2	Export	320	Guatemala	GTM	604	Peru	PER								51	ORGANIC CHEMICALS	1	No Quantity							17745			0
S3	2009	2009	2009	2	0	2	Export	320	Guatemala	GTM	616	Poland	POL								51	ORGANIC CHEMICALS	1	No Quantity							2160			0
S3	2009	2009	2009	2	0	2	Export	320	Guatemala	GTM	642	Romania	ROU								51	ORGANIC CHEMICALS	1	No Quantity							14939			0
S3	2009	2009	2009	2	0	2	Export	320	Guatemala	GTM	724	Spain	ESP								51	ORGANIC CHEMICALS	1	No Quantity							83916			0
S3	2009	2009	2009	2	0	2	Export	320	Guatemala	GTM	757	Switzerland	CHE								51	ORGANIC CHEMICALS	1	No Quantity							10777653			0
S3	2009	2009	2009	2	0	2	Export	320	Guatemala	GTM	764	Thailand	THA								51	ORGANIC CHEMICALS	1	No Quantity							5265910			0
S3	2009	2009	2009	2	0	2	Export	320	Guatemala	GTM	826	United Kingdom	GBR								51	ORGANIC CHEMICALS	1	No Quantity							108584			0
S3	2009	2009	2009	2	0	2	Export	320	Guatemala	GTM	842	USA	USA								51	ORGANIC CHEMICALS	1	No Quantity							29676327			0
S3	2009	2009	2009	2	0	2	Export	320	Guatemala	GTM	862	Venezuela	VEN								51	ORGANIC CHEMICALS	1	No Quantity							18010			0
S3	2009	2009	2009	2	0	2	Export	320	Guatemala	GTM	899	Areas, nes									51	ORGANIC CHEMICALS	1	No Quantity							1421			0
S3	2009	2009	2009	2	0	2	Export	340	Honduras	HND	0	World	WLD								51	ORGANIC CHEMICALS	1	No Quantity							14172990			0
S3	2009	2009	2009	2	0	2	Export	340	Honduras	HND	76	Brazil	BRA								51	ORGANIC CHEMICALS	1	No Quantity							36706			0
S3	2009	2009	2009	2	0	2	Export	340	Honduras	HND	152	Chile	CHL								51	ORGANIC CHEMICALS	1	No Quantity							18933			0
S3	2009	2009	2009	2	0	2	Export	340	Honduras	HND	156	China	CHN								51	ORGANIC CHEMICALS	1	No Quantity							19968			0
S3	2009	2009	2009	2	0	2	Export	340	Honduras	HND	170	Colombia	COL								51	ORGANIC CHEMICALS	1	No Quantity							20067			0
S3	2009	2009	2009	2	0	2	Export	340	Honduras	HND	188	Costa Rica	CRI								51	ORGANIC CHEMICALS	1	No Quantity							1085778			0
S3	2009	2009	2009	2	0	2	Export	340	Honduras	HND	208	Denmark	DNK								51	ORGANIC CHEMICALS	1	No Quantity							36912			0
S3	2009	2009	2009	2	0	2	Export	340	Honduras	HND	214	Dominican Rep.	DOM								51	ORGANIC CHEMICALS	1	No Quantity							1297754			0
S3	2009	2009	2009	2	0	2	Export	340	Honduras	HND	222	El Salvador	SLV								51	ORGANIC CHEMICALS	1	No Quantity							10445645			0
S3	2009	2009	2009	2	0	2	Export	340	Honduras	HND	320	Guatemala	GTM								51	ORGANIC CHEMICALS	1	No Quantity							518453			0
S3	2009	2009	2009	2	0	2	Export	340	Honduras	HND	484	Mexico	MEX								51	ORGANIC CHEMICALS	1	No Quantity							328879			0
S3	2009	2009	2009	2	0	2	Export	340	Honduras	HND	490	Other Asia, nes									51	ORGANIC CHEMICALS	1	No Quantity							15048			0
S3	2009	2009	2009	2	0	2	Export	340	Honduras	HND	528	Netherlands	NLD								51	ORGANIC CHEMICALS	1	No Quantity							4181			0
S3	2009	2009	2009	2	0	2	Export	340	Honduras	HND	558	Nicaragua	NIC								51	ORGANIC CHEMICALS	1	No Quantity							43176			0
S3	2009	2009	2009	2	0	2	Export	340	Honduras	HND	591	Panama	PAN								51	ORGANIC CHEMICALS	1	No Quantity							2206			0
S3	2009	2009	2009	2	0	2	Export	340	Honduras	HND	724	Spain	ESP								51	ORGANIC CHEMICALS	1	No Quantity							36912			0
S3	2009	2009	2009	2	0	2	Export	340	Honduras	HND	842	USA	USA								51	ORGANIC CHEMICALS	1	No Quantity							262372			0
S3	2009	2009	2009	2	0	2	Export	320	Guatemala	GTM	0	World	WLD								52	INORGANIC CHEMICALS	1	No Quantity							31279070			0
S3	2009	2009	2009	2	0	2	Export	320	Guatemala	GTM	36	Australia	AUS								52	INORGANIC CHEMICALS	1	No Quantity							165000			0
S3	2009	2009	2009	2	0	2	Export	320	Guatemala	GTM	40	Austria	AUT								52	INORGANIC CHEMICALS	1	No Quantity							110000			0
S3	2009	2009	2009	2	0	2	Export	320	Guatemala	GTM	84	Belize	BLZ								52	INORGANIC CHEMICALS	1	No Quantity							581945			0
S3	2009	2009	2009	2	0	2	Export	320	Guatemala	GTM	152	Chile	CHL								52	INORGANIC CHEMICALS	1	No Quantity							6804			0
S3	2009	2009	2009	2	0	2	Export	320	Guatemala	GTM	170	Colombia	COL								52	INORGANIC CHEMICALS	1	No Quantity							42999			0
S3	2009	2009	2009	2	0	2	Export	320	Guatemala	GTM	188	Costa Rica	CRI								52	INORGANIC CHEMICALS	1	No Quantity							3091985			0
S3	2009	2009	2009	2	0	2	Export	320	Guatemala	GTM	192	Cuba	CUB								52	INORGANIC CHEMICALS	1	No Quantity							19343			0
S3	2009	2009	2009	2	0	2	Export	320	Guatemala	GTM	214	Dominican Rep.	DOM								52	INORGANIC CHEMICALS	1	No Quantity							33381			0
S3	2009	2009	2009	2	0	2	Export	320	Guatemala	GTM	218	Ecuador	ECU								52	INORGANIC CHEMICALS	1	No Quantity							160			0
S3	2009	2009	2009	2	0	2	Export	320	Guatemala	GTM	222	El Salvador	SLV								52	INORGANIC CHEMICALS	1	No Quantity							7578931			0
S3	2009	2009	2009	2	0	2	Export	320	Guatemala	GTM	276	Germany	DEU								52	INORGANIC CHEMICALS	1	No Quantity							28809			0
S3	2009	2009	2009	2	0	2	Export	320	Guatemala	GTM	332	Haiti	HTI								52	INORGANIC CHEMICALS	1	No Quantity							6850			0
S3	2009	2009	2009	2	0	2	Export	320	Guatemala	GTM	340	Honduras	HND								52	INORGANIC CHEMICALS	1	No Quantity							13933765			0
S3	2009	2009	2009	2	0	2	Export	320	Guatemala	GTM	484	Mexico	MEX								52	INORGANIC CHEMICALS	1	No Quantity							73016			0
S3	2009	2009	2009	2	0	2	Export	320	Guatemala	GTM	558	Nicaragua	NIC								52	INORGANIC CHEMICALS	1	No Quantity							4831075			0
S3	2009	2009	2009	2	0	2	Export	320	Guatemala	GTM	591	Panama	PAN								52	INORGANIC CHEMICALS	1	No Quantity							518258			0
S3	2009	2009	2009	2	0	2	Export	320	Guatemala	GTM	780	Trinidad and Tobago	TTO								52	INORGANIC CHEMICALS	1	No Quantity							29727			0
S3	2009	2009	2009	2	0	2	Export	320	Guatemala	GTM	842	USA	USA								52	INORGANIC CHEMICALS	1	No Quantity							223942			0
S3	2009	2009	2009	2	0	2	Export	320	Guatemala	GTM	899	Areas, nes									52	INORGANIC CHEMICALS	1	No Quantity							3080			0
S3	2009	2009	2009	2	0	2	Export	340	Honduras	HND	0	World	WLD								52	INORGANIC CHEMICALS	1	No Quantity							1204863			0
S3	2009	2009	2009	2	0	2	Export	340	Honduras	HND	76	Brazil	BRA								52	INORGANIC CHEMICALS	1	No Quantity							488			0
S3	2009	2009	2009	2	0	2	Export	340	Honduras	HND	156	China	CHN								52	INORGANIC CHEMICALS	1	No Quantity							7083			0
S3	2009	2009	2009	2	0	2	Export	340	Honduras	HND	188	Costa Rica	CRI								52	INORGANIC CHEMICALS	1	No Quantity							478691			0
S3	2009	2009	2009	2	0	2	Export	340	Honduras	HND	222	El Salvador	SLV								52	INORGANIC CHEMICALS	1	No Quantity							301188			0
S3	2009	2009	2009	2	0	2	Export	340	Honduras	HND	320	Guatemala	GTM								52	INORGANIC CHEMICALS	1	No Quantity							55250			0
S3	2009	2009	2009	2	0	2	Export	340	Honduras	HND	484	Mexico	MEX								52	INORGANIC CHEMICALS	1	No Quantity							17087			0
S3	2009	2009	2009	2	0	2	Export	340	Honduras	HND	490	Other Asia, nes									52	INORGANIC CHEMICALS	1	No Quantity							3056			0
S3	2009	2009	2009	2	0	2	Export	340	Honduras	HND	558	Nicaragua	NIC								52	INORGANIC CHEMICALS	1	No Quantity							214032			0
S3	2009	2009	2009	2	0	2	Export	340	Honduras	HND	591	Panama	PAN								52	INORGANIC CHEMICALS	1	No Quantity							87794			0
S3	2009	2009	2009	2	0	2	Export	340	Honduras	HND	842	USA	USA								52	INORGANIC CHEMICALS	1	No Quantity							40194			0
S3	2009	2009	2009	2	0	2	Export	320	Guatemala	GTM	0	World	WLD								53	DYES,COLOURING MATERIALS	1	No Quantity							38157417			0
S3	2009	2009	2009	2	0	2	Export	320	Guatemala	GTM	44	Bahamas	BHS								53	DYES,COLOURING MATERIALS	1	No Quantity							2418			0
S3	2009	2009	2009	2	0	2	Export	320	Guatemala	GTM	56	Belgium	BEL								53	DYES,COLOURING MATERIALS	1	No Quantity							15			0
S3	2009	2009	2009	2	0	2	Export	320	Guatemala	GTM	76	Brazil	BRA								53	DYES,COLOURING MATERIALS	1	No Quantity							9920			0
S3	2009	2009	2009	2	0	2	Export	320	Guatemala	GTM	84	Belize	BLZ								53	DYES,COLOURING MATERIALS	1	No Quantity							439456			0
S3	2009	2009	2009	2	0	2	Export	320	Guatemala	GTM	124	Canada	CAN								53	DYES,COLOURING MATERIALS	1	No Quantity							363			0
S3	2009	2009	2009	2	0	2	Export	320	Guatemala	GTM	152	Chile	CHL								53	DYES,COLOURING MATERIALS	1	No Quantity							65712			0
S3	2009	2009	2009	2	0	2	Export	320	Guatemala	GTM	170	Colombia	COL								53	DYES,COLOURING MATERIALS	1	No Quantity							106286			0
S3	2009	2009	2009	2	0	2	Export	320	Guatemala	GTM	188	Costa Rica	CRI								53	DYES,COLOURING MATERIALS	1	No Quantity							3890920			0
S3	2009	2009	2009	2	0	2	Export	320	Guatemala	GTM	192	Cuba	CUB								53	DYES,COLOURING MATERIALS	1	No Quantity							358280			0
S3	2009	2009	2009	2	0	2	Export	320	Guatemala	GTM	214	Dominican Rep.	DOM								53	DYES,COLOURING MATERIALS	1	No Quantity							482377			0
S3	2009	2009	2009	2	0	2	Export	320	Guatemala	GTM	218	Ecuador	ECU								53	DYES,COLOURING MATERIALS	1	No Quantity							277991			0
S3	2009	2009	2009	2	0	2	Export	320	Guatemala	GTM	222	El Salvador	SLV								53	DYES,COLOURING MATERIALS	1	No Quantity							11264537			0
S3	2009	2009	2009	2	0	2	Export	320	Guatemala	GTM	251	France	FRA								53	DYES,COLOURING MATERIALS	1	No Quantity							35			0
S3	2009	2009	2009	2	0	2	Export	320	Guatemala	GTM	276	Germany	DEU								53	DYES,COLOURING MATERIALS	1	No Quantity							25133			0
S3	2009	2009	2009	2	0	2	Export	320	Guatemala	GTM	340	Honduras	HND								53	DYES,COLOURING MATERIALS	1	No Quantity							14281335			0
S3	2009	2009	2009	2	0	2	Export	320	Guatemala	GTM	344	China, Hong Kong SAR	HKG								53	DYES,COLOURING MATERIALS	1	No Quantity							2935			0
S3	2009	2009	2009	2	0	2	Export	320	Guatemala	GTM	410	Rep. of Korea	KOR								53	DYES,COLOURING MATERIALS	1	No Quantity							10600			0
S3	2009	2009	2009	2	0	2	Export	320	Guatemala	GTM	484	Mexico	MEX								53	DYES,COLOURING MATERIALS	1	No Quantity							520836			0
S3	2009	2009	2009	2	0	2	Export	320	Guatemala	GTM	528	Netherlands	NLD								53	DYES,COLOURING MATERIALS	1	No Quantity							1915			0
S3	2009	2009	2009	2	0	2	Export	320	Guatemala	GTM	558	Nicaragua	NIC								53	DYES,COLOURING MATERIALS	1	No Quantity							4249407			0
S3	2009	2009	2009	2	0	2	Export	320	Guatemala	GTM	591	Panama	PAN								53	DYES,COLOURING MATERIALS	1	No Quantity							1894145			0
S3	2009	2009	2009	2	0	2	Export	320	Guatemala	GTM	600	Paraguay	PRY								53	DYES,COLOURING MATERIALS	1	No Quantity							5			0
S3	2009	2009	2009	2	0	2	Export	320	Guatemala	GTM	604	Peru	PER								53	DYES,COLOURING MATERIALS	1	No Quantity							68955			0
S3	2009	2009	2009	2	0	2	Export	320	Guatemala	GTM	724	Spain	ESP								53	DYES,COLOURING MATERIALS	1	No Quantity							34427			0
S3	2009	2009	2009	2	0	2	Export	320	Guatemala	GTM	752	Sweden	SWE								53	DYES,COLOURING MATERIALS	1	No Quantity							5			0
S3	2009	2009	2009	2	0	2	Export	320	Guatemala	GTM	780	Trinidad and Tobago	TTO								53	DYES,COLOURING MATERIALS	1	No Quantity							2803			0
S3	2009	2009	2009	2	0	2	Export	320	Guatemala	GTM	818	Egypt	EGY								53	DYES,COLOURING MATERIALS	1	No Quantity							3096			0
S3	2009	2009	2009	2	0	2	Export	320	Guatemala	GTM	842	USA	USA								53	DYES,COLOURING MATERIALS	1	No Quantity							75817			0
S3	2009	2009	2009	2	0	2	Export	320	Guatemala	GTM	862	Venezuela	VEN								53	DYES,COLOURING MATERIALS	1	No Quantity							62260			0
S3	2009	2009	2009	2	0	2	Export	320	Guatemala	GTM	899	Areas, nes									53	DYES,COLOURING MATERIALS	1	No Quantity							25433			0
S3	2009	2009	2009	2	0	2	Export	340	Honduras	HND	0	World	WLD								53	DYES,COLOURING MATERIALS	1	No Quantity							13631477			0
S3	2009	2009	2009	2	0	2	Export	340	Honduras	HND	32	Argentina	ARG								53	DYES,COLOURING MATERIALS	1	No Quantity							12868			0
S3	2009	2009	2009	2	0	2	Export	340	Honduras	HND	76	Brazil	BRA								53	DYES,COLOURING MATERIALS	1	No Quantity							83124			0
S3	2009	2009	2009	2	0	2	Export	340	Honduras	HND	84	Belize	BLZ								53	DYES,COLOURING MATERIALS	1	No Quantity							40144			0
S3	2009	2009	2009	2	0	2	Export	340	Honduras	HND	124	Canada	CAN								53	DYES,COLOURING MATERIALS	1	No Quantity							45324			0
S3	2009	2009	2009	2	0	2	Export	340	Honduras	HND	170	Colombia	COL								53	DYES,COLOURING MATERIALS	1	No Quantity							1159			0
S3	2009	2009	2009	2	0	2	Export	340	Honduras	HND	188	Costa Rica	CRI								53	DYES,COLOURING MATERIALS	1	No Quantity							1151018			0
S3	2009	2009	2009	2	0	2	Export	340	Honduras	HND	214	Dominican Rep.	DOM								53	DYES,COLOURING MATERIALS	1	No Quantity							614460			0
S3	2009	2009	2009	2	0	2	Export	340	Honduras	HND	218	Ecuador	ECU								53	DYES,COLOURING MATERIALS	1	No Quantity							34190			0
S3	2009	2009	2009	2	0	2	Export	340	Honduras	HND	222	El Salvador	SLV								53	DYES,COLOURING MATERIALS	1	No Quantity							3358813			0
S3	2009	2009	2009	2	0	2	Export	340	Honduras	HND	276	Germany	DEU								53	DYES,COLOURING MATERIALS	1	No Quantity							83			0
S3	2009	2009	2009	2	0	2	Export	340	Honduras	HND	320	Guatemala	GTM								53	DYES,COLOURING MATERIALS	1	No Quantity							2569022			0
S3	2009	2009	2009	2	0	2	Export	340	Honduras	HND	410	Rep. of Korea	KOR								53	DYES,COLOURING MATERIALS	1	No Quantity							75755			0
S3	2009	2009	2009	2	0	2	Export	340	Honduras	HND	484	Mexico	MEX								53	DYES,COLOURING MATERIALS	1	No Quantity							1073333			0
S3	2009	2009	2009	2	0	2	Export	340	Honduras	HND	558	Nicaragua	NIC								53	DYES,COLOURING MATERIALS	1	No Quantity							1666366			0
S3	2009	2009	2009	2	0	2	Export	340	Honduras	HND	591	Panama	PAN								53	DYES,COLOURING MATERIALS	1	No Quantity							952048			0
S3	2009	2009	2009	2	0	2	Export	340	Honduras	HND	604	Peru	PER								53	DYES,COLOURING MATERIALS	1	No Quantity							43099			0
S3	2009	2009	2009	2	0	2	Export	340	Honduras	HND	724	Spain	ESP								53	DYES,COLOURING MATERIALS	1	No Quantity							408125			0
S3	2009	2009	2009	2	0	2	Export	340	Honduras	HND	826	United Kingdom	GBR								53	DYES,COLOURING MATERIALS	1	No Quantity							440			0
S3	2009	2009	2009	2	0	2	Export	340	Honduras	HND	842	USA	USA								53	DYES,COLOURING MATERIALS	1	No Quantity							1501626			0
S3	2009	2009	2009	2	0	2	Export	340	Honduras	HND	858	Uruguay	URY								53	DYES,COLOURING MATERIALS	1	No Quantity							60			0
S3	2009	2009	2009	2	0	2	Export	340	Honduras	HND	862	Venezuela	VEN								53	DYES,COLOURING MATERIALS	1	No Quantity							420			0
S3	2009	2009	2009	2	0	2	Export	320	Guatemala	GTM	0	World	WLD								54	MEDICINAL,PHARM.PRODUCTS	1	No Quantity							168815788			0
S3	2009	2009	2009	2	0	2	Export	320	Guatemala	GTM	32	Argentina	ARG								54	MEDICINAL,PHARM.PRODUCTS	1	No Quantity							30			0
S3	2009	2009	2009	2	0	2	Export	320	Guatemala	GTM	44	Bahamas	BHS								54	MEDICINAL,PHARM.PRODUCTS	1	No Quantity							46342			0
S3	2009	2009	2009	2	0	2	Export	320	Guatemala	GTM	52	Barbados	BRB								54	MEDICINAL,PHARM.PRODUCTS	1	No Quantity							53326			0
S3	2009	2009	2009	2	0	2	Export	320	Guatemala	GTM	68	Bolivia (Plurinational State of)	BOL								54	MEDICINAL,PHARM.PRODUCTS	1	No Quantity							3300			0
S3	2009	2009	2009	2	0	2	Export	320	Guatemala	GTM	76	Brazil	BRA								54	MEDICINAL,PHARM.PRODUCTS	1	No Quantity							1828807			0
S3	2009	2009	2009	2	0	2	Export	320	Guatemala	GTM	84	Belize	BLZ								54	MEDICINAL,PHARM.PRODUCTS	1	No Quantity							935452			0
S3	2009	2009	2009	2	0	2	Export	320	Guatemala	GTM	152	Chile	CHL								54	MEDICINAL,PHARM.PRODUCTS	1	No Quantity							886881			0
S3	2009	2009	2009	2	0	2	Export	320	Guatemala	GTM	156	China	CHN								54	MEDICINAL,PHARM.PRODUCTS	1	No Quantity							23143			0
S3	2009	2009	2009	2	0	2	Export	320	Guatemala	GTM	170	Colombia	COL								54	MEDICINAL,PHARM.PRODUCTS	1	No Quantity							402411			0
S3	2009	2009	2009	2	0	2	Export	320	Guatemala	GTM	188	Costa Rica	CRI								54	MEDICINAL,PHARM.PRODUCTS	1	No Quantity							22826106			0
S3	2009	2009	2009	2	0	2	Export	320	Guatemala	GTM	192	Cuba	CUB								54	MEDICINAL,PHARM.PRODUCTS	1	No Quantity							626758			0
S3	2009	2009	2009	2	0	2	Export	320	Guatemala	GTM	208	Denmark	DNK								54	MEDICINAL,PHARM.PRODUCTS	1	No Quantity							10488			0
S3	2009	2009	2009	2	0	2	Export	320	Guatemala	GTM	212	Dominica	DMA								54	MEDICINAL,PHARM.PRODUCTS	1	No Quantity							5660			0
S3	2009	2009	2009	2	0	2	Export	320	Guatemala	GTM	214	Dominican Rep.	DOM								54	MEDICINAL,PHARM.PRODUCTS	1	No Quantity							4972151			0
S3	2009	2009	2009	2	0	2	Export	320	Guatemala	GTM	218	Ecuador	ECU								54	MEDICINAL,PHARM.PRODUCTS	1	No Quantity							314108			0
S3	2009	2009	2009	2	0	2	Export	320	Guatemala	GTM	222	El Salvador	SLV								54	MEDICINAL,PHARM.PRODUCTS	1	No Quantity							31616438			0
S3	2009	2009	2009	2	0	2	Export	320	Guatemala	GTM	276	Germany	DEU								54	MEDICINAL,PHARM.PRODUCTS	1	No Quantity							275188			0
S3	2009	2009	2009	2	0	2	Export	320	Guatemala	GTM	328	Guyana	GUY								54	MEDICINAL,PHARM.PRODUCTS	1	No Quantity							4360			0
S3	2009	2009	2009	2	0	2	Export	320	Guatemala	GTM	332	Haiti	HTI								54	MEDICINAL,PHARM.PRODUCTS	1	No Quantity							62906			0
S3	2009	2009	2009	2	0	2	Export	320	Guatemala	GTM	340	Honduras	HND								54	MEDICINAL,PHARM.PRODUCTS	1	No Quantity							29067075			0
S3	2009	2009	2009	2	0	2	Export	320	Guatemala	GTM	376	Israel	ISR								54	MEDICINAL,PHARM.PRODUCTS	1	No Quantity							4251			0
S3	2009	2009	2009	2	0	2	Export	320	Guatemala	GTM	381	Italy	ITA								54	MEDICINAL,PHARM.PRODUCTS	1	No Quantity							2160			0
S3	2009	2009	2009	2	0	2	Export	320	Guatemala	GTM	388	Jamaica	JAM								54	MEDICINAL,PHARM.PRODUCTS	1	No Quantity							63878			0
S3	2009	2009	2009	2	0	2	Export	320	Guatemala	GTM	484	Mexico	MEX								54	MEDICINAL,PHARM.PRODUCTS	1	No Quantity							5699906			0
S3	2009	2009	2009	2	0	2	Export	320	Guatemala	GTM	530	Neth. Antilles	ANT								54	MEDICINAL,PHARM.PRODUCTS	1	No Quantity							3630			0
S3	2009	2009	2009	2	0	2	Export	320	Guatemala	GTM	533	Aruba	ABW								54	MEDICINAL,PHARM.PRODUCTS	1	No Quantity							4005			0
S3	2009	2009	2009	2	0	2	Export	320	Guatemala	GTM	558	Nicaragua	NIC								54	MEDICINAL,PHARM.PRODUCTS	1	No Quantity							19598399			0
S3	2009	2009	2009	2	0	2	Export	320	Guatemala	GTM	591	Panama	PAN								54	MEDICINAL,PHARM.PRODUCTS	1	No Quantity							41735288			0
S3	2009	2009	2009	2	0	2	Export	320	Guatemala	GTM	600	Paraguay	PRY								54	MEDICINAL,PHARM.PRODUCTS	1	No Quantity							27723			0
S3	2009	2009	2009	2	0	2	Export	320	Guatemala	GTM	604	Peru	PER								54	MEDICINAL,PHARM.PRODUCTS	1	No Quantity							44075			0
S3	2009	2009	2009	2	0	2	Export	320	Guatemala	GTM	699	India	IND								54	MEDICINAL,PHARM.PRODUCTS	1	No Quantity							16438			0
S3	2009	2009	2009	2	0	2	Export	320	Guatemala	GTM	724	Spain	ESP								54	MEDICINAL,PHARM.PRODUCTS	1	No Quantity							5			0
S3	2009	2009	2009	2	0	2	Export	320	Guatemala	GTM	780	Trinidad and Tobago	TTO								54	MEDICINAL,PHARM.PRODUCTS	1	No Quantity							191238			0
S3	2009	2009	2009	2	0	2	Export	320	Guatemala	GTM	826	United Kingdom	GBR								54	MEDICINAL,PHARM.PRODUCTS	1	No Quantity							12240			0
S3	2009	2009	2009	2	0	2	Export	320	Guatemala	GTM	842	USA	USA								54	MEDICINAL,PHARM.PRODUCTS	1	No Quantity							2959574			0
S3	2009	2009	2009	2	0	2	Export	320	Guatemala	GTM	858	Uruguay	URY								54	MEDICINAL,PHARM.PRODUCTS	1	No Quantity							46025			0
S3	2009	2009	2009	2	0	2	Export	320	Guatemala	GTM	862	Venezuela	VEN								54	MEDICINAL,PHARM.PRODUCTS	1	No Quantity							37262			0
S3	2009	2009	2009	2	0	2	Export	320	Guatemala	GTM	899	Areas, nes									54	MEDICINAL,PHARM.PRODUCTS	1	No Quantity							4408761			0
S3	2009	2009	2009	2	0	2	Export	340	Honduras	HND	0	World	WLD								54	MEDICINAL,PHARM.PRODUCTS	1	No Quantity							26807921			0
S3	2009	2009	2009	2	0	2	Export	340	Honduras	HND	32	Argentina	ARG								54	MEDICINAL,PHARM.PRODUCTS	1	No Quantity							29912			0
S3	2009	2009	2009	2	0	2	Export	340	Honduras	HND	52	Barbados	BRB								54	MEDICINAL,PHARM.PRODUCTS	1	No Quantity							99227			0
S3	2009	2009	2009	2	0	2	Export	340	Honduras	HND	56	Belgium	BEL								54	MEDICINAL,PHARM.PRODUCTS	1	No Quantity							4150			0
S3	2009	2009	2009	2	0	2	Export	340	Honduras	HND	84	Belize	BLZ								54	MEDICINAL,PHARM.PRODUCTS	1	No Quantity							83515			0
S3	2009	2009	2009	2	0	2	Export	340	Honduras	HND	152	Chile	CHL								54	MEDICINAL,PHARM.PRODUCTS	1	No Quantity							61169			0
S3	2009	2009	2009	2	0	2	Export	340	Honduras	HND	170	Colombia	COL								54	MEDICINAL,PHARM.PRODUCTS	1	No Quantity							101201			0
S3	2009	2009	2009	2	0	2	Export	340	Honduras	HND	188	Costa Rica	CRI								54	MEDICINAL,PHARM.PRODUCTS	1	No Quantity							7222320			0
S3	2009	2009	2009	2	0	2	Export	340	Honduras	HND	192	Cuba	CUB								54	MEDICINAL,PHARM.PRODUCTS	1	No Quantity							749586			0
S3	2009	2009	2009	2	0	2	Export	340	Honduras	HND	212	Dominica	DMA								54	MEDICINAL,PHARM.PRODUCTS	1	No Quantity							1439			0
S3	2009	2009	2009	2	0	2	Export	340	Honduras	HND	214	Dominican Rep.	DOM								54	MEDICINAL,PHARM.PRODUCTS	1	No Quantity							1211450			0
S3	2009	2009	2009	2	0	2	Export	340	Honduras	HND	222	El Salvador	SLV								54	MEDICINAL,PHARM.PRODUCTS	1	No Quantity							916399			0
S3	2009	2009	2009	2	0	2	Export	340	Honduras	HND	251	France	FRA								54	MEDICINAL,PHARM.PRODUCTS	1	No Quantity							23607			0
S3	2009	2009	2009	2	0	2	Export	340	Honduras	HND	276	Germany	DEU								54	MEDICINAL,PHARM.PRODUCTS	1	No Quantity							6335			0
S3	2009	2009	2009	2	0	2	Export	340	Honduras	HND	320	Guatemala	GTM								54	MEDICINAL,PHARM.PRODUCTS	1	No Quantity							10894463			0
S3	2009	2009	2009	2	0	2	Export	340	Honduras	HND	332	Haiti	HTI								54	MEDICINAL,PHARM.PRODUCTS	1	No Quantity							83793			0
S3	2009	2009	2009	2	0	2	Export	340	Honduras	HND	388	Jamaica	JAM								54	MEDICINAL,PHARM.PRODUCTS	1	No Quantity							1558701			0
S3	2009	2009	2009	2	0	2	Export	340	Honduras	HND	484	Mexico	MEX								54	MEDICINAL,PHARM.PRODUCTS	1	No Quantity							111974			0
S3	2009	2009	2009	2	0	2	Export	340	Honduras	HND	558	Nicaragua	NIC								54	MEDICINAL,PHARM.PRODUCTS	1	No Quantity							2673645			0
S3	2009	2009	2009	2	0	2	Export	340	Honduras	HND	591	Panama	PAN								54	MEDICINAL,PHARM.PRODUCTS	1	No Quantity							267392			0
S3	2009	2009	2009	2	0	2	Export	340	Honduras	HND	604	Peru	PER								54	MEDICINAL,PHARM.PRODUCTS	1	No Quantity							12			0
S3	2009	2009	2009	2	0	2	Export	340	Honduras	HND	724	Spain	ESP								54	MEDICINAL,PHARM.PRODUCTS	1	No Quantity							11520			0
S3	2009	2009	2009	2	0	2	Export	340	Honduras	HND	740	Suriname	SUR								54	MEDICINAL,PHARM.PRODUCTS	1	No Quantity							40435			0
S3	2009	2009	2009	2	0	2	Export	340	Honduras	HND	780	Trinidad and Tobago	TTO								54	MEDICINAL,PHARM.PRODUCTS	1	No Quantity							236612			0
S3	2009	2009	2009	2	0	2	Export	340	Honduras	HND	826	United Kingdom	GBR								54	MEDICINAL,PHARM.PRODUCTS	1	No Quantity							2229			0
S3	2009	2009	2009	2	0	2	Export	340	Honduras	HND	842	USA	USA								54	MEDICINAL,PHARM.PRODUCTS	1	No Quantity							416599			0
S3	2009	2009	2009	2	0	2	Export	340	Honduras	HND	858	Uruguay	URY								54	MEDICINAL,PHARM.PRODUCTS	1	No Quantity							200			0
S3	2009	2009	2009	2	0	2	Export	340	Honduras	HND	862	Venezuela	VEN								54	MEDICINAL,PHARM.PRODUCTS	1	No Quantity							36			0
S3	2009	2009	2009	2	0	2	Export	320	Guatemala	GTM	0	World	WLD								55	ESSENTL.OILS,PERFUME,ETC	1	No Quantity							269944547			0
S3	2009	2009	2009	2	0	2	Export	320	Guatemala	GTM	28	Antigua and Barbuda	ATG								55	ESSENTL.OILS,PERFUME,ETC	1	No Quantity							100030			0
S3	2009	2009	2009	2	0	2	Export	320	Guatemala	GTM	32	Argentina	ARG								55	ESSENTL.OILS,PERFUME,ETC	1	No Quantity							13551			0
S3	2009	2009	2009	2	0	2	Export	320	Guatemala	GTM	40	Austria	AUT								55	ESSENTL.OILS,PERFUME,ETC	1	No Quantity							172			0
S3	2009	2009	2009	2	0	2	Export	320	Guatemala	GTM	50	Bangladesh	BGD								55	ESSENTL.OILS,PERFUME,ETC	1	No Quantity							9900			0
S3	2009	2009	2009	2	0	2	Export	320	Guatemala	GTM	51	Armenia	ARM								55	ESSENTL.OILS,PERFUME,ETC	1	No Quantity							15			0
S3	2009	2009	2009	2	0	2	Export	320	Guatemala	GTM	52	Barbados	BRB								55	ESSENTL.OILS,PERFUME,ETC	1	No Quantity							213816			0
S3	2009	2009	2009	2	0	2	Export	320	Guatemala	GTM	56	Belgium	BEL								55	ESSENTL.OILS,PERFUME,ETC	1	No Quantity							21133			0
S3	2009	2009	2009	2	0	2	Export	320	Guatemala	GTM	68	Bolivia (Plurinational State of)	BOL								55	ESSENTL.OILS,PERFUME,ETC	1	No Quantity							8250			0
S3	2009	2009	2009	2	0	2	Export	320	Guatemala	GTM	76	Brazil	BRA								55	ESSENTL.OILS,PERFUME,ETC	1	No Quantity							104853			0
S3	2009	2009	2009	2	0	2	Export	320	Guatemala	GTM	84	Belize	BLZ								55	ESSENTL.OILS,PERFUME,ETC	1	No Quantity							940797			0
S3	2009	2009	2009	2	0	2	Export	320	Guatemala	GTM	92	Br. Virgin Isds	VGB								55	ESSENTL.OILS,PERFUME,ETC	1	No Quantity							2580			0
S3	2009	2009	2009	2	0	2	Export	320	Guatemala	GTM	124	Canada	CAN								55	ESSENTL.OILS,PERFUME,ETC	1	No Quantity							150476			0
S3	2009	2009	2009	2	0	2	Export	320	Guatemala	GTM	152	Chile	CHL								55	ESSENTL.OILS,PERFUME,ETC	1	No Quantity							106534			0
S3	2009	2009	2009	2	0	2	Export	320	Guatemala	GTM	156	China	CHN								55	ESSENTL.OILS,PERFUME,ETC	1	No Quantity							62943			0
S3	2009	2009	2009	2	0	2	Export	320	Guatemala	GTM	170	Colombia	COL								55	ESSENTL.OILS,PERFUME,ETC	1	No Quantity							1575681			0
S3	2009	2009	2009	2	0	2	Export	320	Guatemala	GTM	188	Costa Rica	CRI								55	ESSENTL.OILS,PERFUME,ETC	1	No Quantity							34163399			0
S3	2009	2009	2009	2	0	2	Export	320	Guatemala	GTM	192	Cuba	CUB								55	ESSENTL.OILS,PERFUME,ETC	1	No Quantity							603921			0
S3	2009	2009	2009	2	0	2	Export	320	Guatemala	GTM	208	Denmark	DNK								55	ESSENTL.OILS,PERFUME,ETC	1	No Quantity							2940			0
S3	2009	2009	2009	2	0	2	Export	320	Guatemala	GTM	212	Dominica	DMA								55	ESSENTL.OILS,PERFUME,ETC	1	No Quantity							52446			0
S3	2009	2009	2009	2	0	2	Export	320	Guatemala	GTM	214	Dominican Rep.	DOM								55	ESSENTL.OILS,PERFUME,ETC	1	No Quantity							24745054			0
S3	2009	2009	2009	2	0	2	Export	320	Guatemala	GTM	218	Ecuador	ECU								55	ESSENTL.OILS,PERFUME,ETC	1	No Quantity							5			0
S3	2009	2009	2009	2	0	2	Export	320	Guatemala	GTM	222	El Salvador	SLV								55	ESSENTL.OILS,PERFUME,ETC	1	No Quantity							72325994			0
S3	2009	2009	2009	2	0	2	Export	320	Guatemala	GTM	251	France	FRA								55	ESSENTL.OILS,PERFUME,ETC	1	No Quantity							306526			0
S3	2009	2009	2009	2	0	2	Export	320	Guatemala	GTM	276	Germany	DEU								55	ESSENTL.OILS,PERFUME,ETC	1	No Quantity							147562			0
S3	2009	2009	2009	2	0	2	Export	320	Guatemala	GTM	328	Guyana	GUY								55	ESSENTL.OILS,PERFUME,ETC	1	No Quantity							119272			0
S3	2009	2009	2009	2	0	2	Export	320	Guatemala	GTM	332	Haiti	HTI								55	ESSENTL.OILS,PERFUME,ETC	1	No Quantity							95478			0
S3	2009	2009	2009	2	0	2	Export	320	Guatemala	GTM	340	Honduras	HND								55	ESSENTL.OILS,PERFUME,ETC	1	No Quantity							46873171			0
S3	2009	2009	2009	2	0	2	Export	320	Guatemala	GTM	344	China, Hong Kong SAR	HKG								55	ESSENTL.OILS,PERFUME,ETC	1	No Quantity							231427			0
S3	2009	2009	2009	2	0	2	Export	320	Guatemala	GTM	360	Indonesia	IDN								55	ESSENTL.OILS,PERFUME,ETC	1	No Quantity							10575			0
S3	2009	2009	2009	2	0	2	Export	320	Guatemala	GTM	372	Ireland	IRL								55	ESSENTL.OILS,PERFUME,ETC	1	No Quantity							35120			0
S3	2009	2009	2009	2	0	2	Export	320	Guatemala	GTM	381	Italy	ITA								55	ESSENTL.OILS,PERFUME,ETC	1	No Quantity							64055			0
S3	2009	2009	2009	2	0	2	Export	320	Guatemala	GTM	388	Jamaica	JAM								55	ESSENTL.OILS,PERFUME,ETC	1	No Quantity							1528948			0
S3	2009	2009	2009	2	0	2	Export	320	Guatemala	GTM	392	Japan	JPN								55	ESSENTL.OILS,PERFUME,ETC	1	No Quantity							5			0
S3	2009	2009	2009	2	0	2	Export	320	Guatemala	GTM	410	Rep. of Korea	KOR								55	ESSENTL.OILS,PERFUME,ETC	1	No Quantity							38			0
S3	2009	2009	2009	2	0	2	Export	320	Guatemala	GTM	484	Mexico	MEX								55	ESSENTL.OILS,PERFUME,ETC	1	No Quantity							1697370			0
S3	2009	2009	2009	2	0	2	Export	320	Guatemala	GTM	528	Netherlands	NLD								55	ESSENTL.OILS,PERFUME,ETC	1	No Quantity							114704			0
S3	2009	2009	2009	2	0	2	Export	320	Guatemala	GTM	558	Nicaragua	NIC								55	ESSENTL.OILS,PERFUME,ETC	1	No Quantity							40412288			0
S3	2009	2009	2009	2	0	2	Export	320	Guatemala	GTM	570	Niue	NIU								55	ESSENTL.OILS,PERFUME,ETC	1	No Quantity							1031			0
S3	2009	2009	2009	2	0	2	Export	320	Guatemala	GTM	579	Norway	NOR								55	ESSENTL.OILS,PERFUME,ETC	1	No Quantity							25073			0
S3	2009	2009	2009	2	0	2	Export	320	Guatemala	GTM	591	Panama	PAN								55	ESSENTL.OILS,PERFUME,ETC	1	No Quantity							31197632			0
S3	2009	2009	2009	2	0	2	Export	320	Guatemala	GTM	600	Paraguay	PRY								55	ESSENTL.OILS,PERFUME,ETC	1	No Quantity							4			0
S3	2009	2009	2009	2	0	2	Export	320	Guatemala	GTM	604	Peru	PER								55	ESSENTL.OILS,PERFUME,ETC	1	No Quantity							32923			0
S3	2009	2009	2009	2	0	2	Export	320	Guatemala	GTM	616	Poland	POL								55	ESSENTL.OILS,PERFUME,ETC	1	No Quantity							21760			0
S3	2009	2009	2009	2	0	2	Export	320	Guatemala	GTM	662	Saint Lucia	LCA								55	ESSENTL.OILS,PERFUME,ETC	1	No Quantity							76095			0
S3	2009	2009	2009	2	0	2	Export	320	Guatemala	GTM	670	Saint Vincent and the Grenadines	VCT								55	ESSENTL.OILS,PERFUME,ETC	1	No Quantity							38134			0
S3	2009	2009	2009	2	0	2	Export	320	Guatemala	GTM	702	Singapore	SGP								55	ESSENTL.OILS,PERFUME,ETC	1	No Quantity							70250			0
S3	2009	2009	2009	2	0	2	Export	320	Guatemala	GTM	710	South Africa	ZAF								55	ESSENTL.OILS,PERFUME,ETC	1	No Quantity							106			0
S3	2009	2009	2009	2	0	2	Export	320	Guatemala	GTM	724	Spain	ESP								55	ESSENTL.OILS,PERFUME,ETC	1	No Quantity							243751			0
S3	2009	2009	2009	2	0	2	Export	320	Guatemala	GTM	740	Suriname	SUR								55	ESSENTL.OILS,PERFUME,ETC	1	No Quantity							143606			0
S3	2009	2009	2009	2	0	2	Export	320	Guatemala	GTM	752	Sweden	SWE								55	ESSENTL.OILS,PERFUME,ETC	1	No Quantity							3004			0
S3	2009	2009	2009	2	0	2	Export	320	Guatemala	GTM	757	Switzerland	CHE								55	ESSENTL.OILS,PERFUME,ETC	1	No Quantity							244729			0
S3	2009	2009	2009	2	0	2	Export	320	Guatemala	GTM	780	Trinidad and Tobago	TTO								55	ESSENTL.OILS,PERFUME,ETC	1	No Quantity							793760			0
S3	2009	2009	2009	2	0	2	Export	320	Guatemala	GTM	826	United Kingdom	GBR								55	ESSENTL.OILS,PERFUME,ETC	1	No Quantity							632701			0
S3	2009	2009	2009	2	0	2	Export	320	Guatemala	GTM	842	USA	USA								55	ESSENTL.OILS,PERFUME,ETC	1	No Quantity							9516974			0
S3	2009	2009	2009	2	0	2	Export	320	Guatemala	GTM	862	Venezuela	VEN								55	ESSENTL.OILS,PERFUME,ETC	1	No Quantity							38024			0
S3	2009	2009	2009	2	0	2	Export	320	Guatemala	GTM	899	Areas, nes									55	ESSENTL.OILS,PERFUME,ETC	1	No Quantity							23961			0
S3	2009	2009	2009	2	0	2	Export	340	Honduras	HND	0	World	WLD								55	ESSENTL.OILS,PERFUME,ETC	1	No Quantity							56987162			0
S3	2009	2009	2009	2	0	2	Export	340	Honduras	HND	76	Brazil	BRA								55	ESSENTL.OILS,PERFUME,ETC	1	No Quantity							3631			0
S3	2009	2009	2009	2	0	2	Export	340	Honduras	HND	124	Canada	CAN								55	ESSENTL.OILS,PERFUME,ETC	1	No Quantity							162943			0
S3	2009	2009	2009	2	0	2	Export	340	Honduras	HND	152	Chile	CHL								55	ESSENTL.OILS,PERFUME,ETC	1	No Quantity							160			0
S3	2009	2009	2009	2	0	2	Export	340	Honduras	HND	156	China	CHN								55	ESSENTL.OILS,PERFUME,ETC	1	No Quantity							1257			0
S3	2009	2009	2009	2	0	2	Export	340	Honduras	HND	170	Colombia	COL								55	ESSENTL.OILS,PERFUME,ETC	1	No Quantity							11931			0
S3	2009	2009	2009	2	0	2	Export	340	Honduras	HND	188	Costa Rica	CRI								55	ESSENTL.OILS,PERFUME,ETC	1	No Quantity							436641			0
S3	2009	2009	2009	2	0	2	Export	340	Honduras	HND	214	Dominican Rep.	DOM								55	ESSENTL.OILS,PERFUME,ETC	1	No Quantity							2912938			0
S3	2009	2009	2009	2	0	2	Export	340	Honduras	HND	218	Ecuador	ECU								55	ESSENTL.OILS,PERFUME,ETC	1	No Quantity							52726			0
S3	2009	2009	2009	2	0	2	Export	340	Honduras	HND	222	El Salvador	SLV								55	ESSENTL.OILS,PERFUME,ETC	1	No Quantity							26034232			0
S3	2009	2009	2009	2	0	2	Export	340	Honduras	HND	251	France	FRA								55	ESSENTL.OILS,PERFUME,ETC	1	No Quantity							122671			0
S3	2009	2009	2009	2	0	2	Export	340	Honduras	HND	276	Germany	DEU								55	ESSENTL.OILS,PERFUME,ETC	1	No Quantity							121675			0
S3	2009	2009	2009	2	0	2	Export	340	Honduras	HND	320	Guatemala	GTM								55	ESSENTL.OILS,PERFUME,ETC	1	No Quantity							16124977			0
S3	2009	2009	2009	2	0	2	Export	340	Honduras	HND	332	Haiti	HTI								55	ESSENTL.OILS,PERFUME,ETC	1	No Quantity							57574			0
S3	2009	2009	2009	2	0	2	Export	340	Honduras	HND	381	Italy	ITA								55	ESSENTL.OILS,PERFUME,ETC	1	No Quantity							14282			0
S3	2009	2009	2009	2	0	2	Export	340	Honduras	HND	388	Jamaica	JAM								55	ESSENTL.OILS,PERFUME,ETC	1	No Quantity							59379			0
S3	2009	2009	2009	2	0	2	Export	340	Honduras	HND	392	Japan	JPN								55	ESSENTL.OILS,PERFUME,ETC	1	No Quantity							30			0
S3	2009	2009	2009	2	0	2	Export	340	Honduras	HND	484	Mexico	MEX								55	ESSENTL.OILS,PERFUME,ETC	1	No Quantity							1067298			0
S3	2009	2009	2009	2	0	2	Export	340	Honduras	HND	490	Other Asia, nes									55	ESSENTL.OILS,PERFUME,ETC	1	No Quantity							13999			0
S3	2009	2009	2009	2	0	2	Export	340	Honduras	HND	528	Netherlands	NLD								55	ESSENTL.OILS,PERFUME,ETC	1	No Quantity							840			0
S3	2009	2009	2009	2	0	2	Export	340	Honduras	HND	558	Nicaragua	NIC								55	ESSENTL.OILS,PERFUME,ETC	1	No Quantity							8168622			0
S3	2009	2009	2009	2	0	2	Export	340	Honduras	HND	586	Pakistan	PAK								55	ESSENTL.OILS,PERFUME,ETC	1	No Quantity							80			0
S3	2009	2009	2009	2	0	2	Export	340	Honduras	HND	591	Panama	PAN								55	ESSENTL.OILS,PERFUME,ETC	1	No Quantity							585826			0
S3	2009	2009	2009	2	0	2	Export	340	Honduras	HND	600	Paraguay	PRY								55	ESSENTL.OILS,PERFUME,ETC	1	No Quantity							16934			0
S3	2009	2009	2009	2	0	2	Export	340	Honduras	HND	604	Peru	PER								55	ESSENTL.OILS,PERFUME,ETC	1	No Quantity							4375			0
S3	2009	2009	2009	2	0	2	Export	340	Honduras	HND	699	India	IND								55	ESSENTL.OILS,PERFUME,ETC	1	No Quantity							80			0
S3	2009	2009	2009	2	0	2	Export	340	Honduras	HND	702	Singapore	SGP								55	ESSENTL.OILS,PERFUME,ETC	1	No Quantity							2592			0
S3	2009	2009	2009	2	0	2	Export	340	Honduras	HND	724	Spain	ESP								55	ESSENTL.OILS,PERFUME,ETC	1	No Quantity							271786			0
S3	2009	2009	2009	2	0	2	Export	340	Honduras	HND	752	Sweden	SWE								55	ESSENTL.OILS,PERFUME,ETC	1	No Quantity							80			0
S3	2009	2009	2009	2	0	2	Export	340	Honduras	HND	757	Switzerland	CHE								55	ESSENTL.OILS,PERFUME,ETC	1	No Quantity							12			0
S3	2009	2009	2009	2	0	2	Export	340	Honduras	HND	780	Trinidad and Tobago	TTO								55	ESSENTL.OILS,PERFUME,ETC	1	No Quantity							71449			0
S3	2009	2009	2009	2	0	2	Export	340	Honduras	HND	804	Ukraine	UKR								55	ESSENTL.OILS,PERFUME,ETC	1	No Quantity							80			0
S3	2009	2009	2009	2	0	2	Export	340	Honduras	HND	826	United Kingdom	GBR								55	ESSENTL.OILS,PERFUME,ETC	1	No Quantity							1569			0
S3	2009	2009	2009	2	0	2	Export	340	Honduras	HND	842	USA	USA								55	ESSENTL.OILS,PERFUME,ETC	1	No Quantity							591465			0
S3	2009	2009	2009	2	0	2	Export	340	Honduras	HND	858	Uruguay	URY								55	ESSENTL.OILS,PERFUME,ETC	1	No Quantity							917			0
S3	2009	2009	2009	2	0	2	Export	340	Honduras	HND	862	Venezuela	VEN								55	ESSENTL.OILS,PERFUME,ETC	1	No Quantity							41437			0
S3	2009	2009	2009	2	0	2	Export	340	Honduras	HND	899	Areas, nes									55	ESSENTL.OILS,PERFUME,ETC	1	No Quantity							30674			0
S3	2009	2009	2009	2	0	2	Export	320	Guatemala	GTM	0	World	WLD								56	FERTILIZER,EXCEPT GRP272	1	No Quantity							33919921			0
S3	2009	2009	2009	2	0	2	Export	320	Guatemala	GTM	52	Barbados	BRB								56	FERTILIZER,EXCEPT GRP272	1	No Quantity							6988			0
S3	2009	2009	2009	2	0	2	Export	320	Guatemala	GTM	68	Bolivia (Plurinational State of)	BOL								56	FERTILIZER,EXCEPT GRP272	1	No Quantity							264302			0
S3	2009	2009	2009	2	0	2	Export	320	Guatemala	GTM	84	Belize	BLZ								56	FERTILIZER,EXCEPT GRP272	1	No Quantity							6737533			0
S3	2009	2009	2009	2	0	2	Export	320	Guatemala	GTM	124	Canada	CAN								56	FERTILIZER,EXCEPT GRP272	1	No Quantity							265004			0
S3	2009	2009	2009	2	0	2	Export	320	Guatemala	GTM	188	Costa Rica	CRI								56	FERTILIZER,EXCEPT GRP272	1	No Quantity							8347639			0
S3	2009	2009	2009	2	0	2	Export	320	Guatemala	GTM	192	Cuba	CUB								56	FERTILIZER,EXCEPT GRP272	1	No Quantity							467134			0
S3	2009	2009	2009	2	0	2	Export	320	Guatemala	GTM	212	Dominica	DMA								56	FERTILIZER,EXCEPT GRP272	1	No Quantity							56136			0
S3	2009	2009	2009	2	0	2	Export	320	Guatemala	GTM	214	Dominican Rep.	DOM								56	FERTILIZER,EXCEPT GRP272	1	No Quantity							384244			0
S3	2009	2009	2009	2	0	2	Export	320	Guatemala	GTM	218	Ecuador	ECU								56	FERTILIZER,EXCEPT GRP272	1	No Quantity							120477			0
S3	2009	2009	2009	2	0	2	Export	320	Guatemala	GTM	222	El Salvador	SLV								56	FERTILIZER,EXCEPT GRP272	1	No Quantity							2164525			0
S3	2009	2009	2009	2	0	2	Export	320	Guatemala	GTM	340	Honduras	HND								56	FERTILIZER,EXCEPT GRP272	1	No Quantity							8920580			0
S3	2009	2009	2009	2	0	2	Export	320	Guatemala	GTM	428	Latvia	LVA								56	FERTILIZER,EXCEPT GRP272	1	No Quantity							14802			0
S3	2009	2009	2009	2	0	2	Export	320	Guatemala	GTM	484	Mexico	MEX								56	FERTILIZER,EXCEPT GRP272	1	No Quantity							388134			0
S3	2009	2009	2009	2	0	2	Export	320	Guatemala	GTM	558	Nicaragua	NIC								56	FERTILIZER,EXCEPT GRP272	1	No Quantity							4474812			0
S3	2009	2009	2009	2	0	2	Export	320	Guatemala	GTM	591	Panama	PAN								56	FERTILIZER,EXCEPT GRP272	1	No Quantity							897802			0
S3	2009	2009	2009	2	0	2	Export	320	Guatemala	GTM	643	Russian Federation	RUS								56	FERTILIZER,EXCEPT GRP272	1	No Quantity							268800			0
S3	2009	2009	2009	2	0	2	Export	320	Guatemala	GTM	740	Suriname	SUR								56	FERTILIZER,EXCEPT GRP272	1	No Quantity							15780			0
S3	2009	2009	2009	2	0	2	Export	320	Guatemala	GTM	780	Trinidad and Tobago	TTO								56	FERTILIZER,EXCEPT GRP272	1	No Quantity							31707			0
S3	2009	2009	2009	2	0	2	Export	320	Guatemala	GTM	842	USA	USA								56	FERTILIZER,EXCEPT GRP272	1	No Quantity							93522			0
S3	2009	2009	2009	2	0	2	Export	340	Honduras	HND	0	World	WLD								56	FERTILIZER,EXCEPT GRP272	1	No Quantity							11178171			0
S3	2009	2009	2009	2	0	2	Export	340	Honduras	HND	124	Canada	CAN								56	FERTILIZER,EXCEPT GRP272	1	No Quantity							929990			0
S3	2009	2009	2009	2	0	2	Export	340	Honduras	HND	152	Chile	CHL								56	FERTILIZER,EXCEPT GRP272	1	No Quantity							1869645			0
S3	2009	2009	2009	2	0	2	Export	340	Honduras	HND	156	China	CHN								56	FERTILIZER,EXCEPT GRP272	1	No Quantity							7346			0
S3	2009	2009	2009	2	0	2	Export	340	Honduras	HND	188	Costa Rica	CRI								56	FERTILIZER,EXCEPT GRP272	1	No Quantity							396633			0
S3	2009	2009	2009	2	0	2	Export	340	Honduras	HND	222	El Salvador	SLV								56	FERTILIZER,EXCEPT GRP272	1	No Quantity							1624672			0
S3	2009	2009	2009	2	0	2	Export	340	Honduras	HND	320	Guatemala	GTM								56	FERTILIZER,EXCEPT GRP272	1	No Quantity							2395147			0
S3	2009	2009	2009	2	0	2	Export	340	Honduras	HND	484	Mexico	MEX								56	FERTILIZER,EXCEPT GRP272	1	No Quantity							421981			0
S3	2009	2009	2009	2	0	2	Export	340	Honduras	HND	558	Nicaragua	NIC								56	FERTILIZER,EXCEPT GRP272	1	No Quantity							942240			0
S3	2009	2009	2009	2	0	2	Export	340	Honduras	HND	591	Panama	PAN								56	FERTILIZER,EXCEPT GRP272	1	No Quantity							250095			0
S3	2009	2009	2009	2	0	2	Export	340	Honduras	HND	643	Russian Federation	RUS								56	FERTILIZER,EXCEPT GRP272	1	No Quantity							292545			0
S3	2009	2009	2009	2	0	2	Export	340	Honduras	HND	724	Spain	ESP								56	FERTILIZER,EXCEPT GRP272	1	No Quantity							38550			0
S3	2009	2009	2009	2	0	2	Export	340	Honduras	HND	842	USA	USA								56	FERTILIZER,EXCEPT GRP272	1	No Quantity							2009327			0
S3	2009	2009	2009	2	0	2	Export	320	Guatemala	GTM	0	World	WLD								57	PLASTICS IN PRIMARY FORM	1	No Quantity							16293873			0
S3	2009	2009	2009	2	0	2	Export	320	Guatemala	GTM	36	Australia	AUS								57	PLASTICS IN PRIMARY FORM	1	No Quantity							33156			0
S3	2009	2009	2009	2	0	2	Export	320	Guatemala	GTM	40	Austria	AUT								57	PLASTICS IN PRIMARY FORM	1	No Quantity							115			0
S3	2009	2009	2009	2	0	2	Export	320	Guatemala	GTM	56	Belgium	BEL								57	PLASTICS IN PRIMARY FORM	1	No Quantity							32655			0
S3	2009	2009	2009	2	0	2	Export	320	Guatemala	GTM	76	Brazil	BRA								57	PLASTICS IN PRIMARY FORM	1	No Quantity							165480			0
S3	2009	2009	2009	2	0	2	Export	320	Guatemala	GTM	84	Belize	BLZ								57	PLASTICS IN PRIMARY FORM	1	No Quantity							118764			0
S3	2009	2009	2009	2	0	2	Export	320	Guatemala	GTM	124	Canada	CAN								57	PLASTICS IN PRIMARY FORM	1	No Quantity							16885			0
S3	2009	2009	2009	2	0	2	Export	320	Guatemala	GTM	152	Chile	CHL								57	PLASTICS IN PRIMARY FORM	1	No Quantity							41838			0
S3	2009	2009	2009	2	0	2	Export	320	Guatemala	GTM	156	China	CHN								57	PLASTICS IN PRIMARY FORM	1	No Quantity							735919			0
S3	2009	2009	2009	2	0	2	Export	320	Guatemala	GTM	170	Colombia	COL								57	PLASTICS IN PRIMARY FORM	1	No Quantity							383607			0
S3	2009	2009	2009	2	0	2	Export	320	Guatemala	GTM	188	Costa Rica	CRI								57	PLASTICS IN PRIMARY FORM	1	No Quantity							2499035			0
S3	2009	2009	2009	2	0	2	Export	320	Guatemala	GTM	192	Cuba	CUB								57	PLASTICS IN PRIMARY FORM	1	No Quantity							102649			0
S3	2009	2009	2009	2	0	2	Export	320	Guatemala	GTM	214	Dominican Rep.	DOM								57	PLASTICS IN PRIMARY FORM	1	No Quantity							729736			0
S3	2009	2009	2009	2	0	2	Export	320	Guatemala	GTM	218	Ecuador	ECU								57	PLASTICS IN PRIMARY FORM	1	No Quantity							1498480			0
S3	2009	2009	2009	2	0	2	Export	320	Guatemala	GTM	222	El Salvador	SLV								57	PLASTICS IN PRIMARY FORM	1	No Quantity							2785382			0
S3	2009	2009	2009	2	0	2	Export	320	Guatemala	GTM	276	Germany	DEU								57	PLASTICS IN PRIMARY FORM	1	No Quantity							185479			0
S3	2009	2009	2009	2	0	2	Export	320	Guatemala	GTM	308	Grenada	GRD								57	PLASTICS IN PRIMARY FORM	1	No Quantity							80550			0
S3	2009	2009	2009	2	0	2	Export	320	Guatemala	GTM	340	Honduras	HND								57	PLASTICS IN PRIMARY FORM	1	No Quantity							2282372			0
S3	2009	2009	2009	2	0	2	Export	320	Guatemala	GTM	344	China, Hong Kong SAR	HKG								57	PLASTICS IN PRIMARY FORM	1	No Quantity							718640			0
S3	2009	2009	2009	2	0	2	Export	320	Guatemala	GTM	381	Italy	ITA								57	PLASTICS IN PRIMARY FORM	1	No Quantity							81350			0
S3	2009	2009	2009	2	0	2	Export	320	Guatemala	GTM	388	Jamaica	JAM								57	PLASTICS IN PRIMARY FORM	1	No Quantity							134656			0
S3	2009	2009	2009	2	0	2	Export	320	Guatemala	GTM	392	Japan	JPN								57	PLASTICS IN PRIMARY FORM	1	No Quantity							14732			0
S3	2009	2009	2009	2	0	2	Export	320	Guatemala	GTM	410	Rep. of Korea	KOR								57	PLASTICS IN PRIMARY FORM	1	No Quantity							5002			0
S3	2009	2009	2009	2	0	2	Export	320	Guatemala	GTM	422	Lebanon	LBN								57	PLASTICS IN PRIMARY FORM	1	No Quantity							47			0
S3	2009	2009	2009	2	0	2	Export	320	Guatemala	GTM	484	Mexico	MEX								57	PLASTICS IN PRIMARY FORM	1	No Quantity							859562			0
S3	2009	2009	2009	2	0	2	Export	320	Guatemala	GTM	558	Nicaragua	NIC								57	PLASTICS IN PRIMARY FORM	1	No Quantity							472815			0
S3	2009	2009	2009	2	0	2	Export	320	Guatemala	GTM	591	Panama	PAN								57	PLASTICS IN PRIMARY FORM	1	No Quantity							126265			0
S3	2009	2009	2009	2	0	2	Export	320	Guatemala	GTM	604	Peru	PER								57	PLASTICS IN PRIMARY FORM	1	No Quantity							2400			0
S3	2009	2009	2009	2	0	2	Export	320	Guatemala	GTM	608	Philippines	PHL								57	PLASTICS IN PRIMARY FORM	1	No Quantity							46534			0
S3	2009	2009	2009	2	0	2	Export	320	Guatemala	GTM	620	Portugal	PRT								57	PLASTICS IN PRIMARY FORM	1	No Quantity							148			0
S3	2009	2009	2009	2	0	2	Export	320	Guatemala	GTM	699	India	IND								57	PLASTICS IN PRIMARY FORM	1	No Quantity							11557			0
S3	2009	2009	2009	2	0	2	Export	320	Guatemala	GTM	724	Spain	ESP								57	PLASTICS IN PRIMARY FORM	1	No Quantity							36269			0
S3	2009	2009	2009	2	0	2	Export	320	Guatemala	GTM	780	Trinidad and Tobago	TTO								57	PLASTICS IN PRIMARY FORM	1	No Quantity							106396			0
S3	2009	2009	2009	2	0	2	Export	320	Guatemala	GTM	842	USA	USA								57	PLASTICS IN PRIMARY FORM	1	No Quantity							1909073			0
S3	2009	2009	2009	2	0	2	Export	320	Guatemala	GTM	862	Venezuela	VEN								57	PLASTICS IN PRIMARY FORM	1	No Quantity							70077			0
S3	2009	2009	2009	2	0	2	Export	320	Guatemala	GTM	899	Areas, nes									57	PLASTICS IN PRIMARY FORM	1	No Quantity							6248			0
S3	2009	2009	2009	2	0	2	Export	340	Honduras	HND	0	World	WLD								57	PLASTICS IN PRIMARY FORM	1	No Quantity							7369646			0
S3	2009	2009	2009	2	0	2	Export	340	Honduras	HND	76	Brazil	BRA								57	PLASTICS IN PRIMARY FORM	1	No Quantity							34659			0
S3	2009	2009	2009	2	0	2	Export	340	Honduras	HND	152	Chile	CHL								57	PLASTICS IN PRIMARY FORM	1	No Quantity							396471			0
S3	2009	2009	2009	2	0	2	Export	340	Honduras	HND	156	China	CHN								57	PLASTICS IN PRIMARY FORM	1	No Quantity							1273082			0
S3	2009	2009	2009	2	0	2	Export	340	Honduras	HND	170	Colombia	COL								57	PLASTICS IN PRIMARY FORM	1	No Quantity							16500			0
S3	2009	2009	2009	2	0	2	Export	340	Honduras	HND	188	Costa Rica	CRI								57	PLASTICS IN PRIMARY FORM	1	No Quantity							377019			0
S3	2009	2009	2009	2	0	2	Export	340	Honduras	HND	214	Dominican Rep.	DOM								57	PLASTICS IN PRIMARY FORM	1	No Quantity							25190			0
S3	2009	2009	2009	2	0	2	Export	340	Honduras	HND	222	El Salvador	SLV								57	PLASTICS IN PRIMARY FORM	1	No Quantity							816350			0
S3	2009	2009	2009	2	0	2	Export	340	Honduras	HND	276	Germany	DEU								57	PLASTICS IN PRIMARY FORM	1	No Quantity							8400			0
S3	2009	2009	2009	2	0	2	Export	340	Honduras	HND	320	Guatemala	GTM								57	PLASTICS IN PRIMARY FORM	1	No Quantity							618337			0
S3	2009	2009	2009	2	0	2	Export	340	Honduras	HND	344	China, Hong Kong SAR	HKG								57	PLASTICS IN PRIMARY FORM	1	No Quantity							329473			0
S3	2009	2009	2009	2	0	2	Export	340	Honduras	HND	410	Rep. of Korea	KOR								57	PLASTICS IN PRIMARY FORM	1	No Quantity							24319			0
S3	2009	2009	2009	2	0	2	Export	340	Honduras	HND	458	Malaysia	MYS								57	PLASTICS IN PRIMARY FORM	1	No Quantity							10395			0
S3	2009	2009	2009	2	0	2	Export	340	Honduras	HND	484	Mexico	MEX								57	PLASTICS IN PRIMARY FORM	1	No Quantity							1003676			0
S3	2009	2009	2009	2	0	2	Export	340	Honduras	HND	490	Other Asia, nes									57	PLASTICS IN PRIMARY FORM	1	No Quantity							896538			0
S3	2009	2009	2009	2	0	2	Export	340	Honduras	HND	558	Nicaragua	NIC								57	PLASTICS IN PRIMARY FORM	1	No Quantity							44416			0
S3	2009	2009	2009	2	0	2	Export	340	Honduras	HND	591	Panama	PAN								57	PLASTICS IN PRIMARY FORM	1	No Quantity							184564			0
S3	2009	2009	2009	2	0	2	Export	340	Honduras	HND	604	Peru	PER								57	PLASTICS IN PRIMARY FORM	1	No Quantity							77725			0
S3	2009	2009	2009	2	0	2	Export	340	Honduras	HND	699	India	IND								57	PLASTICS IN PRIMARY FORM	1	No Quantity							254068			0
S3	2009	2009	2009	2	0	2	Export	340	Honduras	HND	842	USA	USA								57	PLASTICS IN PRIMARY FORM	1	No Quantity							577847			0
S3	2009	2009	2009	2	0	2	Export	340	Honduras	HND	858	Uruguay	URY								57	PLASTICS IN PRIMARY FORM	1	No Quantity							13452			0
S3	2009	2009	2009	2	0	2	Export	340	Honduras	HND	899	Areas, nes									57	PLASTICS IN PRIMARY FORM	1	No Quantity							387165			0
S3	2009	2009	2009	2	0	2	Export	320	Guatemala	GTM	0	World	WLD								58	PLASTIC,NON-PRIMARY FORM	1	No Quantity							53153918			0
S3	2009	2009	2009	2	0	2	Export	320	Guatemala	GTM	32	Argentina	ARG								58	PLASTIC,NON-PRIMARY FORM	1	No Quantity							1058			0
S3	2009	2009	2009	2	0	2	Export	320	Guatemala	GTM	76	Brazil	BRA								58	PLASTIC,NON-PRIMARY FORM	1	No Quantity							200			0
S3	2009	2009	2009	2	0	2	Export	320	Guatemala	GTM	84	Belize	BLZ								58	PLASTIC,NON-PRIMARY FORM	1	No Quantity							1462657			0
S3	2009	2009	2009	2	0	2	Export	320	Guatemala	GTM	124	Canada	CAN								58	PLASTIC,NON-PRIMARY FORM	1	No Quantity							1392			0
S3	2009	2009	2009	2	0	2	Export	320	Guatemala	GTM	170	Colombia	COL								58	PLASTIC,NON-PRIMARY FORM	1	No Quantity							126050			0
S3	2009	2009	2009	2	0	2	Export	320	Guatemala	GTM	188	Costa Rica	CRI								58	PLASTIC,NON-PRIMARY FORM	1	No Quantity							7186409			0
S3	2009	2009	2009	2	0	2	Export	320	Guatemala	GTM	192	Cuba	CUB								58	PLASTIC,NON-PRIMARY FORM	1	No Quantity							210			0
S3	2009	2009	2009	2	0	2	Export	320	Guatemala	GTM	214	Dominican Rep.	DOM								58	PLASTIC,NON-PRIMARY FORM	1	No Quantity							592836			0
S3	2009	2009	2009	2	0	2	Export	320	Guatemala	GTM	222	El Salvador	SLV								58	PLASTIC,NON-PRIMARY FORM	1	No Quantity							13642634			0
S3	2009	2009	2009	2	0	2	Export	320	Guatemala	GTM	276	Germany	DEU								58	PLASTIC,NON-PRIMARY FORM	1	No Quantity							117			0
S3	2009	2009	2009	2	0	2	Export	320	Guatemala	GTM	332	Haiti	HTI								58	PLASTIC,NON-PRIMARY FORM	1	No Quantity							1225			0
S3	2009	2009	2009	2	0	2	Export	320	Guatemala	GTM	340	Honduras	HND								58	PLASTIC,NON-PRIMARY FORM	1	No Quantity							16853367			0
S3	2009	2009	2009	2	0	2	Export	320	Guatemala	GTM	388	Jamaica	JAM								58	PLASTIC,NON-PRIMARY FORM	1	No Quantity							27714			0
S3	2009	2009	2009	2	0	2	Export	320	Guatemala	GTM	410	Rep. of Korea	KOR								58	PLASTIC,NON-PRIMARY FORM	1	No Quantity							333			0
S3	2009	2009	2009	2	0	2	Export	320	Guatemala	GTM	446	China, Macao SAR	MAC								58	PLASTIC,NON-PRIMARY FORM	1	No Quantity							5844			0
S3	2009	2009	2009	2	0	2	Export	320	Guatemala	GTM	484	Mexico	MEX								58	PLASTIC,NON-PRIMARY FORM	1	No Quantity							996380			0
S3	2009	2009	2009	2	0	2	Export	320	Guatemala	GTM	504	Morocco	MAR								58	PLASTIC,NON-PRIMARY FORM	1	No Quantity							6659			0
S3	2009	2009	2009	2	0	2	Export	320	Guatemala	GTM	508	Mozambique	MOZ								58	PLASTIC,NON-PRIMARY FORM	1	No Quantity							1600			0
S3	2009	2009	2009	2	0	2	Export	320	Guatemala	GTM	528	Netherlands	NLD								58	PLASTIC,NON-PRIMARY FORM	1	No Quantity							47645			0
S3	2009	2009	2009	2	0	2	Export	320	Guatemala	GTM	558	Nicaragua	NIC								58	PLASTIC,NON-PRIMARY FORM	1	No Quantity							3984802			0
S3	2009	2009	2009	2	0	2	Export	320	Guatemala	GTM	591	Panama	PAN								58	PLASTIC,NON-PRIMARY FORM	1	No Quantity							674079			0
S3	2009	2009	2009	2	0	2	Export	320	Guatemala	GTM	604	Peru	PER								58	PLASTIC,NON-PRIMARY FORM	1	No Quantity							1238			0
S3	2009	2009	2009	2	0	2	Export	320	Guatemala	GTM	780	Trinidad and Tobago	TTO								58	PLASTIC,NON-PRIMARY FORM	1	No Quantity							1546			0
S3	2009	2009	2009	2	0	2	Export	320	Guatemala	GTM	842	USA	USA								58	PLASTIC,NON-PRIMARY FORM	1	No Quantity							7537923			0
S3	2009	2009	2009	2	0	2	Export	340	Honduras	HND	0	World	WLD								58	PLASTIC,NON-PRIMARY FORM	1	No Quantity							4386932			0
S3	2009	2009	2009	2	0	2	Export	340	Honduras	HND	32	Argentina	ARG								58	PLASTIC,NON-PRIMARY FORM	1	No Quantity							508			0
S3	2009	2009	2009	2	0	2	Export	340	Honduras	HND	84	Belize	BLZ								58	PLASTIC,NON-PRIMARY FORM	1	No Quantity							50570			0
S3	2009	2009	2009	2	0	2	Export	340	Honduras	HND	152	Chile	CHL								58	PLASTIC,NON-PRIMARY FORM	1	No Quantity							2971			0
S3	2009	2009	2009	2	0	2	Export	340	Honduras	HND	156	China	CHN								58	PLASTIC,NON-PRIMARY FORM	1	No Quantity							11629			0
S3	2009	2009	2009	2	0	2	Export	340	Honduras	HND	170	Colombia	COL								58	PLASTIC,NON-PRIMARY FORM	1	No Quantity							15119			0
S3	2009	2009	2009	2	0	2	Export	340	Honduras	HND	188	Costa Rica	CRI								58	PLASTIC,NON-PRIMARY FORM	1	No Quantity							289247			0
S3	2009	2009	2009	2	0	2	Export	340	Honduras	HND	214	Dominican Rep.	DOM								58	PLASTIC,NON-PRIMARY FORM	1	No Quantity							72864			0
S3	2009	2009	2009	2	0	2	Export	340	Honduras	HND	222	El Salvador	SLV								58	PLASTIC,NON-PRIMARY FORM	1	No Quantity							1240455			0
S3	2009	2009	2009	2	0	2	Export	340	Honduras	HND	251	France	FRA								58	PLASTIC,NON-PRIMARY FORM	1	No Quantity							1715			0
S3	2009	2009	2009	2	0	2	Export	340	Honduras	HND	320	Guatemala	GTM								58	PLASTIC,NON-PRIMARY FORM	1	No Quantity							909934			0
S3	2009	2009	2009	2	0	2	Export	340	Honduras	HND	332	Haiti	HTI								58	PLASTIC,NON-PRIMARY FORM	1	No Quantity							1844			0
S3	2009	2009	2009	2	0	2	Export	340	Honduras	HND	344	China, Hong Kong SAR	HKG								58	PLASTIC,NON-PRIMARY FORM	1	No Quantity							39729			0
S3	2009	2009	2009	2	0	2	Export	340	Honduras	HND	381	Italy	ITA								58	PLASTIC,NON-PRIMARY FORM	1	No Quantity							2341			0
S3	2009	2009	2009	2	0	2	Export	340	Honduras	HND	410	Rep. of Korea	KOR								58	PLASTIC,NON-PRIMARY FORM	1	No Quantity							30788			0
S3	2009	2009	2009	2	0	2	Export	340	Honduras	HND	484	Mexico	MEX								58	PLASTIC,NON-PRIMARY FORM	1	No Quantity							10223			0
S3	2009	2009	2009	2	0	2	Export	340	Honduras	HND	490	Other Asia, nes									58	PLASTIC,NON-PRIMARY FORM	1	No Quantity							120			0
S3	2009	2009	2009	2	0	2	Export	340	Honduras	HND	558	Nicaragua	NIC								58	PLASTIC,NON-PRIMARY FORM	1	No Quantity							1473810			0
S3	2009	2009	2009	2	0	2	Export	340	Honduras	HND	591	Panama	PAN								58	PLASTIC,NON-PRIMARY FORM	1	No Quantity							29983			0
S3	2009	2009	2009	2	0	2	Export	340	Honduras	HND	736	Fmr Sudan	SDN								58	PLASTIC,NON-PRIMARY FORM	1	No Quantity							92			0
S3	2009	2009	2009	2	0	2	Export	340	Honduras	HND	826	United Kingdom	GBR								58	PLASTIC,NON-PRIMARY FORM	1	No Quantity							50			0
S3	2009	2009	2009	2	0	2	Export	340	Honduras	HND	842	USA	USA								58	PLASTIC,NON-PRIMARY FORM	1	No Quantity							202918			0
S3	2009	2009	2009	2	0	2	Export	340	Honduras	HND	862	Venezuela	VEN								58	PLASTIC,NON-PRIMARY FORM	1	No Quantity							22			0
S3	2009	2009	2009	2	0	2	Export	320	Guatemala	GTM	0	World	WLD								59	CHEMICAL MATERIALS NES	1	No Quantity							124950289			0
S3	2009	2009	2009	2	0	2	Export	320	Guatemala	GTM	32	Argentina	ARG								59	CHEMICAL MATERIALS NES	1	No Quantity							506580			0
S3	2009	2009	2009	2	0	2	Export	320	Guatemala	GTM	36	Australia	AUS								59	CHEMICAL MATERIALS NES	1	No Quantity							18540			0
S3	2009	2009	2009	2	0	2	Export	320	Guatemala	GTM	44	Bahamas	BHS								59	CHEMICAL MATERIALS NES	1	No Quantity							3322			0
S3	2009	2009	2009	2	0	2	Export	320	Guatemala	GTM	56	Belgium	BEL								59	CHEMICAL MATERIALS NES	1	No Quantity							43361			0
S3	2009	2009	2009	2	0	2	Export	320	Guatemala	GTM	84	Belize	BLZ								59	CHEMICAL MATERIALS NES	1	No Quantity							3841052			0
S3	2009	2009	2009	2	0	2	Export	320	Guatemala	GTM	124	Canada	CAN								59	CHEMICAL MATERIALS NES	1	No Quantity							81			0
S3	2009	2009	2009	2	0	2	Export	320	Guatemala	GTM	152	Chile	CHL								59	CHEMICAL MATERIALS NES	1	No Quantity							55837			0
S3	2009	2009	2009	2	0	2	Export	320	Guatemala	GTM	156	China	CHN								59	CHEMICAL MATERIALS NES	1	No Quantity							62069			0
S3	2009	2009	2009	2	0	2	Export	320	Guatemala	GTM	170	Colombia	COL								59	CHEMICAL MATERIALS NES	1	No Quantity							1878257			0
S3	2009	2009	2009	2	0	2	Export	320	Guatemala	GTM	188	Costa Rica	CRI								59	CHEMICAL MATERIALS NES	1	No Quantity							20963476			0
S3	2009	2009	2009	2	0	2	Export	320	Guatemala	GTM	192	Cuba	CUB								59	CHEMICAL MATERIALS NES	1	No Quantity							2983676			0
S3	2009	2009	2009	2	0	2	Export	320	Guatemala	GTM	214	Dominican Rep.	DOM								59	CHEMICAL MATERIALS NES	1	No Quantity							7567975			0
S3	2009	2009	2009	2	0	2	Export	320	Guatemala	GTM	218	Ecuador	ECU								59	CHEMICAL MATERIALS NES	1	No Quantity							931277			0
S3	2009	2009	2009	2	0	2	Export	320	Guatemala	GTM	222	El Salvador	SLV								59	CHEMICAL MATERIALS NES	1	No Quantity							24123741			0
S3	2009	2009	2009	2	0	2	Export	320	Guatemala	GTM	251	France	FRA								59	CHEMICAL MATERIALS NES	1	No Quantity							337801			0
S3	2009	2009	2009	2	0	2	Export	320	Guatemala	GTM	276	Germany	DEU								59	CHEMICAL MATERIALS NES	1	No Quantity							15034			0
S3	2009	2009	2009	2	0	2	Export	320	Guatemala	GTM	328	Guyana	GUY								59	CHEMICAL MATERIALS NES	1	No Quantity							83			0
S3	2009	2009	2009	2	0	2	Export	320	Guatemala	GTM	340	Honduras	HND								59	CHEMICAL MATERIALS NES	1	No Quantity							29730700			0
S3	2009	2009	2009	2	0	2	Export	320	Guatemala	GTM	384	Côte d'Ivoire	CIV								59	CHEMICAL MATERIALS NES	1	No Quantity							53898			0
S3	2009	2009	2009	2	0	2	Export	320	Guatemala	GTM	388	Jamaica	JAM								59	CHEMICAL MATERIALS NES	1	No Quantity							166721			0
S3	2009	2009	2009	2	0	2	Export	320	Guatemala	GTM	484	Mexico	MEX								59	CHEMICAL MATERIALS NES	1	No Quantity							1632890			0
S3	2009	2009	2009	2	0	2	Export	320	Guatemala	GTM	528	Netherlands	NLD								59	CHEMICAL MATERIALS NES	1	No Quantity							8326			0
S3	2009	2009	2009	2	0	2	Export	320	Guatemala	GTM	558	Nicaragua	NIC								59	CHEMICAL MATERIALS NES	1	No Quantity							12212460			0
S3	2009	2009	2009	2	0	2	Export	320	Guatemala	GTM	591	Panama	PAN								59	CHEMICAL MATERIALS NES	1	No Quantity							4088312			0
S3	2009	2009	2009	2	0	2	Export	320	Guatemala	GTM	604	Peru	PER								59	CHEMICAL MATERIALS NES	1	No Quantity							861903			0
S3	2009	2009	2009	2	0	2	Export	320	Guatemala	GTM	690	Seychelles	SYC								59	CHEMICAL MATERIALS NES	1	No Quantity							6335			0
S3	2009	2009	2009	2	0	2	Export	320	Guatemala	GTM	724	Spain	ESP								59	CHEMICAL MATERIALS NES	1	No Quantity							12328			0
S3	2009	2009	2009	2	0	2	Export	320	Guatemala	GTM	740	Suriname	SUR								59	CHEMICAL MATERIALS NES	1	No Quantity							274749			0
S3	2009	2009	2009	2	0	2	Export	320	Guatemala	GTM	780	Trinidad and Tobago	TTO								59	CHEMICAL MATERIALS NES	1	No Quantity							228904			0
S3	2009	2009	2009	2	0	2	Export	320	Guatemala	GTM	818	Egypt	EGY								59	CHEMICAL MATERIALS NES	1	No Quantity							900			0
S3	2009	2009	2009	2	0	2	Export	320	Guatemala	GTM	826	United Kingdom	GBR								59	CHEMICAL MATERIALS NES	1	No Quantity							4020			0
S3	2009	2009	2009	2	0	2	Export	320	Guatemala	GTM	842	USA	USA								59	CHEMICAL MATERIALS NES	1	No Quantity							6022539			0
S3	2009	2009	2009	2	0	2	Export	320	Guatemala	GTM	862	Venezuela	VEN								59	CHEMICAL MATERIALS NES	1	No Quantity							1137650			0
S3	2009	2009	2009	2	0	2	Export	320	Guatemala	GTM	899	Areas, nes									59	CHEMICAL MATERIALS NES	1	No Quantity							5175492			0
S3	2009	2009	2009	2	0	2	Export	340	Honduras	HND	0	World	WLD								59	CHEMICAL MATERIALS NES	1	No Quantity							8809295			0
S3	2009	2009	2009	2	0	2	Export	340	Honduras	HND	32	Argentina	ARG								59	CHEMICAL MATERIALS NES	1	No Quantity							53286			0
S3	2009	2009	2009	2	0	2	Export	340	Honduras	HND	52	Barbados	BRB								59	CHEMICAL MATERIALS NES	1	No Quantity							470			0
S3	2009	2009	2009	2	0	2	Export	340	Honduras	HND	124	Canada	CAN								59	CHEMICAL MATERIALS NES	1	No Quantity							51630			0
S3	2009	2009	2009	2	0	2	Export	340	Honduras	HND	156	China	CHN								59	CHEMICAL MATERIALS NES	1	No Quantity							9484			0
S3	2009	2009	2009	2	0	2	Export	340	Honduras	HND	170	Colombia	COL								59	CHEMICAL MATERIALS NES	1	No Quantity							514000			0
S3	2009	2009	2009	2	0	2	Export	340	Honduras	HND	188	Costa Rica	CRI								59	CHEMICAL MATERIALS NES	1	No Quantity							290215			0
S3	2009	2009	2009	2	0	2	Export	340	Honduras	HND	214	Dominican Rep.	DOM								59	CHEMICAL MATERIALS NES	1	No Quantity							446045			0
S3	2009	2009	2009	2	0	2	Export	340	Honduras	HND	222	El Salvador	SLV								59	CHEMICAL MATERIALS NES	1	No Quantity							1427919			0
S3	2009	2009	2009	2	0	2	Export	340	Honduras	HND	251	France	FRA								59	CHEMICAL MATERIALS NES	1	No Quantity							14433			0
S3	2009	2009	2009	2	0	2	Export	340	Honduras	HND	276	Germany	DEU								59	CHEMICAL MATERIALS NES	1	No Quantity							294540			0
S3	2009	2009	2009	2	0	2	Export	340	Honduras	HND	300	Greece	GRC								59	CHEMICAL MATERIALS NES	1	No Quantity							18000			0
S3	2009	2009	2009	2	0	2	Export	340	Honduras	HND	320	Guatemala	GTM								59	CHEMICAL MATERIALS NES	1	No Quantity							2753671			0
S3	2009	2009	2009	2	0	2	Export	340	Honduras	HND	376	Israel	ISR								59	CHEMICAL MATERIALS NES	1	No Quantity							9062			0
S3	2009	2009	2009	2	0	2	Export	340	Honduras	HND	388	Jamaica	JAM								59	CHEMICAL MATERIALS NES	1	No Quantity							1054			0
S3	2009	2009	2009	2	0	2	Export	340	Honduras	HND	484	Mexico	MEX								59	CHEMICAL MATERIALS NES	1	No Quantity							1359432			0
S3	2009	2009	2009	2	0	2	Export	340	Honduras	HND	528	Netherlands	NLD								59	CHEMICAL MATERIALS NES	1	No Quantity							19600			0
S3	2009	2009	2009	2	0	2	Export	340	Honduras	HND	558	Nicaragua	NIC								59	CHEMICAL MATERIALS NES	1	No Quantity							440361			0
S3	2009	2009	2009	2	0	2	Export	340	Honduras	HND	591	Panama	PAN								59	CHEMICAL MATERIALS NES	1	No Quantity							24151			0
S3	2009	2009	2009	2	0	2	Export	340	Honduras	HND	604	Peru	PER								59	CHEMICAL MATERIALS NES	1	No Quantity							183650			0
S3	2009	2009	2009	2	0	2	Export	340	Honduras	HND	842	USA	USA								59	CHEMICAL MATERIALS NES	1	No Quantity							898147			0
S3	2009	2009	2009	2	0	2	Export	340	Honduras	HND	862	Venezuela	VEN								59	CHEMICAL MATERIALS NES	1	No Quantity							145			0
S3	2009	2009	2009	2	0	2	Export	320	Guatemala	GTM	0	World	WLD								61	LEATHER, LEATHER GOODS	1	No Quantity							1291655			0
S3	2009	2009	2009	2	0	2	Export	320	Guatemala	GTM	36	Australia	AUS								61	LEATHER, LEATHER GOODS	1	No Quantity							36			0
S3	2009	2009	2009	2	0	2	Export	320	Guatemala	GTM	84	Belize	BLZ								61	LEATHER, LEATHER GOODS	1	No Quantity							98			0
S3	2009	2009	2009	2	0	2	Export	320	Guatemala	GTM	170	Colombia	COL								61	LEATHER, LEATHER GOODS	1	No Quantity							6633			0
S3	2009	2009	2009	2	0	2	Export	320	Guatemala	GTM	188	Costa Rica	CRI								61	LEATHER, LEATHER GOODS	1	No Quantity							48521			0
S3	2009	2009	2009	2	0	2	Export	320	Guatemala	GTM	214	Dominican Rep.	DOM								61	LEATHER, LEATHER GOODS	1	No Quantity							1474			0
S3	2009	2009	2009	2	0	2	Export	320	Guatemala	GTM	222	El Salvador	SLV								61	LEATHER, LEATHER GOODS	1	No Quantity							212363			0
S3	2009	2009	2009	2	0	2	Export	320	Guatemala	GTM	340	Honduras	HND								61	LEATHER, LEATHER GOODS	1	No Quantity							463194			0
S3	2009	2009	2009	2	0	2	Export	320	Guatemala	GTM	344	China, Hong Kong SAR	HKG								61	LEATHER, LEATHER GOODS	1	No Quantity							1890			0
S3	2009	2009	2009	2	0	2	Export	320	Guatemala	GTM	381	Italy	ITA								61	LEATHER, LEATHER GOODS	1	No Quantity							192			0
S3	2009	2009	2009	2	0	2	Export	320	Guatemala	GTM	484	Mexico	MEX								61	LEATHER, LEATHER GOODS	1	No Quantity							23			0
S3	2009	2009	2009	2	0	2	Export	320	Guatemala	GTM	558	Nicaragua	NIC								61	LEATHER, LEATHER GOODS	1	No Quantity							507720			0
S3	2009	2009	2009	2	0	2	Export	320	Guatemala	GTM	591	Panama	PAN								61	LEATHER, LEATHER GOODS	1	No Quantity							43307			0
S3	2009	2009	2009	2	0	2	Export	320	Guatemala	GTM	724	Spain	ESP								61	LEATHER, LEATHER GOODS	1	No Quantity							2390			0
S3	2009	2009	2009	2	0	2	Export	320	Guatemala	GTM	757	Switzerland	CHE								61	LEATHER, LEATHER GOODS	1	No Quantity							186			0
S3	2009	2009	2009	2	0	2	Export	320	Guatemala	GTM	842	USA	USA								61	LEATHER, LEATHER GOODS	1	No Quantity							3628			0
S3	2009	2009	2009	2	0	2	Export	340	Honduras	HND	0	World	WLD								61	LEATHER, LEATHER GOODS	1	No Quantity							216875			0
S3	2009	2009	2009	2	0	2	Export	340	Honduras	HND	222	El Salvador	SLV								61	LEATHER, LEATHER GOODS	1	No Quantity							216754			0
S3	2009	2009	2009	2	0	2	Export	340	Honduras	HND	320	Guatemala	GTM								61	LEATHER, LEATHER GOODS	1	No Quantity							2			0
S3	2009	2009	2009	2	0	2	Export	340	Honduras	HND	410	Rep. of Korea	KOR								61	LEATHER, LEATHER GOODS	1	No Quantity							69			0
S3	2009	2009	2009	2	0	2	Export	340	Honduras	HND	591	Panama	PAN								61	LEATHER, LEATHER GOODS	1	No Quantity							50			0
S3	2009	2009	2009	2	0	2	Export	320	Guatemala	GTM	0	World	WLD								62	RUBBER MANUFACTURES, NES	1	No Quantity							13654249			0
S3	2009	2009	2009	2	0	2	Export	320	Guatemala	GTM	32	Argentina	ARG								62	RUBBER MANUFACTURES, NES	1	No Quantity							10			0
S3	2009	2009	2009	2	0	2	Export	320	Guatemala	GTM	52	Barbados	BRB								62	RUBBER MANUFACTURES, NES	1	No Quantity							191538			0
S3	2009	2009	2009	2	0	2	Export	320	Guatemala	GTM	60	Bermuda	BMU								62	RUBBER MANUFACTURES, NES	1	No Quantity							75797			0
S3	2009	2009	2009	2	0	2	Export	320	Guatemala	GTM	76	Brazil	BRA								62	RUBBER MANUFACTURES, NES	1	No Quantity							8			0
S3	2009	2009	2009	2	0	2	Export	320	Guatemala	GTM	84	Belize	BLZ								62	RUBBER MANUFACTURES, NES	1	No Quantity							248254			0
S3	2009	2009	2009	2	0	2	Export	320	Guatemala	GTM	124	Canada	CAN								62	RUBBER MANUFACTURES, NES	1	No Quantity							2688			0
S3	2009	2009	2009	2	0	2	Export	320	Guatemala	GTM	152	Chile	CHL								62	RUBBER MANUFACTURES, NES	1	No Quantity							3			0
S3	2009	2009	2009	2	0	2	Export	320	Guatemala	GTM	170	Colombia	COL								62	RUBBER MANUFACTURES, NES	1	No Quantity							24122			0
S3	2009	2009	2009	2	0	2	Export	320	Guatemala	GTM	188	Costa Rica	CRI								62	RUBBER MANUFACTURES, NES	1	No Quantity							1452743			0
S3	2009	2009	2009	2	0	2	Export	320	Guatemala	GTM	192	Cuba	CUB								62	RUBBER MANUFACTURES, NES	1	No Quantity							4717			0
S3	2009	2009	2009	2	0	2	Export	320	Guatemala	GTM	212	Dominica	DMA								62	RUBBER MANUFACTURES, NES	1	No Quantity							136741			0
S3	2009	2009	2009	2	0	2	Export	320	Guatemala	GTM	214	Dominican Rep.	DOM								62	RUBBER MANUFACTURES, NES	1	No Quantity							1465912			0
S3	2009	2009	2009	2	0	2	Export	320	Guatemala	GTM	222	El Salvador	SLV								62	RUBBER MANUFACTURES, NES	1	No Quantity							3093201			0
S3	2009	2009	2009	2	0	2	Export	320	Guatemala	GTM	251	France	FRA								62	RUBBER MANUFACTURES, NES	1	No Quantity							3			0
S3	2009	2009	2009	2	0	2	Export	320	Guatemala	GTM	276	Germany	DEU								62	RUBBER MANUFACTURES, NES	1	No Quantity							15355			0
S3	2009	2009	2009	2	0	2	Export	320	Guatemala	GTM	332	Haiti	HTI								62	RUBBER MANUFACTURES, NES	1	No Quantity							23307			0
S3	2009	2009	2009	2	0	2	Export	320	Guatemala	GTM	340	Honduras	HND								62	RUBBER MANUFACTURES, NES	1	No Quantity							3180936			0
S3	2009	2009	2009	2	0	2	Export	320	Guatemala	GTM	376	Israel	ISR								62	RUBBER MANUFACTURES, NES	1	No Quantity							5			0
S3	2009	2009	2009	2	0	2	Export	320	Guatemala	GTM	381	Italy	ITA								62	RUBBER MANUFACTURES, NES	1	No Quantity							52			0
S3	2009	2009	2009	2	0	2	Export	320	Guatemala	GTM	388	Jamaica	JAM								62	RUBBER MANUFACTURES, NES	1	No Quantity							391023			0
S3	2009	2009	2009	2	0	2	Export	320	Guatemala	GTM	392	Japan	JPN								62	RUBBER MANUFACTURES, NES	1	No Quantity							998			0
S3	2009	2009	2009	2	0	2	Export	320	Guatemala	GTM	410	Rep. of Korea	KOR								62	RUBBER MANUFACTURES, NES	1	No Quantity							50			0
S3	2009	2009	2009	2	0	2	Export	320	Guatemala	GTM	484	Mexico	MEX								62	RUBBER MANUFACTURES, NES	1	No Quantity							135488			0
S3	2009	2009	2009	2	0	2	Export	320	Guatemala	GTM	528	Netherlands	NLD								62	RUBBER MANUFACTURES, NES	1	No Quantity							10512			0
S3	2009	2009	2009	2	0	2	Export	320	Guatemala	GTM	533	Aruba	ABW								62	RUBBER MANUFACTURES, NES	1	No Quantity							56924			0
S3	2009	2009	2009	2	0	2	Export	320	Guatemala	GTM	558	Nicaragua	NIC								62	RUBBER MANUFACTURES, NES	1	No Quantity							2036029			0
S3	2009	2009	2009	2	0	2	Export	320	Guatemala	GTM	591	Panama	PAN								62	RUBBER MANUFACTURES, NES	1	No Quantity							834828			0
S3	2009	2009	2009	2	0	2	Export	320	Guatemala	GTM	604	Peru	PER								62	RUBBER MANUFACTURES, NES	1	No Quantity							362			0
S3	2009	2009	2009	2	0	2	Export	320	Guatemala	GTM	620	Portugal	PRT								62	RUBBER MANUFACTURES, NES	1	No Quantity							26250			0
S3	2009	2009	2009	2	0	2	Export	320	Guatemala	GTM	659	Saint Kitts and Nevis	KNA								62	RUBBER MANUFACTURES, NES	1	No Quantity							54363			0
S3	2009	2009	2009	2	0	2	Export	320	Guatemala	GTM	662	Saint Lucia	LCA								62	RUBBER MANUFACTURES, NES	1	No Quantity							24236			0
S3	2009	2009	2009	2	0	2	Export	320	Guatemala	GTM	670	Saint Vincent and the Grenadines	VCT								62	RUBBER MANUFACTURES, NES	1	No Quantity							22459			0
S3	2009	2009	2009	2	0	2	Export	320	Guatemala	GTM	699	India	IND								62	RUBBER MANUFACTURES, NES	1	No Quantity							1600			0
S3	2009	2009	2009	2	0	2	Export	320	Guatemala	GTM	724	Spain	ESP								62	RUBBER MANUFACTURES, NES	1	No Quantity							5928			0
S3	2009	2009	2009	2	0	2	Export	320	Guatemala	GTM	740	Suriname	SUR								62	RUBBER MANUFACTURES, NES	1	No Quantity							99494			0
S3	2009	2009	2009	2	0	2	Export	320	Guatemala	GTM	842	USA	USA								62	RUBBER MANUFACTURES, NES	1	No Quantity							38313			0
S3	2009	2009	2009	2	0	2	Export	340	Honduras	HND	0	World	WLD								62	RUBBER MANUFACTURES, NES	1	No Quantity							4540583			0
S3	2009	2009	2009	2	0	2	Export	340	Honduras	HND	84	Belize	BLZ								62	RUBBER MANUFACTURES, NES	1	No Quantity							1316			0
S3	2009	2009	2009	2	0	2	Export	340	Honduras	HND	100	Bulgaria	BGR								62	RUBBER MANUFACTURES, NES	1	No Quantity							44800			0
S3	2009	2009	2009	2	0	2	Export	340	Honduras	HND	156	China	CHN								62	RUBBER MANUFACTURES, NES	1	No Quantity							4338			0
S3	2009	2009	2009	2	0	2	Export	340	Honduras	HND	170	Colombia	COL								62	RUBBER MANUFACTURES, NES	1	No Quantity							221246			0
S3	2009	2009	2009	2	0	2	Export	340	Honduras	HND	188	Costa Rica	CRI								62	RUBBER MANUFACTURES, NES	1	No Quantity							1847792			0
S3	2009	2009	2009	2	0	2	Export	340	Honduras	HND	192	Cuba	CUB								62	RUBBER MANUFACTURES, NES	1	No Quantity							50			0
S3	2009	2009	2009	2	0	2	Export	340	Honduras	HND	214	Dominican Rep.	DOM								62	RUBBER MANUFACTURES, NES	1	No Quantity							21188			0
S3	2009	2009	2009	2	0	2	Export	340	Honduras	HND	222	El Salvador	SLV								62	RUBBER MANUFACTURES, NES	1	No Quantity							410239			0
S3	2009	2009	2009	2	0	2	Export	340	Honduras	HND	251	France	FRA								62	RUBBER MANUFACTURES, NES	1	No Quantity							62			0
S3	2009	2009	2009	2	0	2	Export	340	Honduras	HND	276	Germany	DEU								62	RUBBER MANUFACTURES, NES	1	No Quantity							1339242			0
S3	2009	2009	2009	2	0	2	Export	340	Honduras	HND	320	Guatemala	GTM								62	RUBBER MANUFACTURES, NES	1	No Quantity							228063			0
S3	2009	2009	2009	2	0	2	Export	340	Honduras	HND	376	Israel	ISR								62	RUBBER MANUFACTURES, NES	1	No Quantity							731			0
S3	2009	2009	2009	2	0	2	Export	340	Honduras	HND	392	Japan	JPN								62	RUBBER MANUFACTURES, NES	1	No Quantity							10623			0
S3	2009	2009	2009	2	0	2	Export	340	Honduras	HND	484	Mexico	MEX								62	RUBBER MANUFACTURES, NES	1	No Quantity							4075			0
S3	2009	2009	2009	2	0	2	Export	340	Honduras	HND	490	Other Asia, nes									62	RUBBER MANUFACTURES, NES	1	No Quantity							5415			0
S3	2009	2009	2009	2	0	2	Export	340	Honduras	HND	558	Nicaragua	NIC								62	RUBBER MANUFACTURES, NES	1	No Quantity							103578			0
S3	2009	2009	2009	2	0	2	Export	340	Honduras	HND	591	Panama	PAN								62	RUBBER MANUFACTURES, NES	1	No Quantity							179834			0
S3	2009	2009	2009	2	0	2	Export	340	Honduras	HND	604	Peru	PER								62	RUBBER MANUFACTURES, NES	1	No Quantity							17239			0
S3	2009	2009	2009	2	0	2	Export	340	Honduras	HND	736	Fmr Sudan	SDN								62	RUBBER MANUFACTURES, NES	1	No Quantity							1527			0
S3	2009	2009	2009	2	0	2	Export	340	Honduras	HND	764	Thailand	THA								62	RUBBER MANUFACTURES, NES	1	No Quantity							1621			0
S3	2009	2009	2009	2	0	2	Export	340	Honduras	HND	842	USA	USA								62	RUBBER MANUFACTURES, NES	1	No Quantity							97593			0
S3	2009	2009	2009	2	0	2	Export	340	Honduras	HND	899	Areas, nes									62	RUBBER MANUFACTURES, NES	1	No Quantity							11			0
S3	2009	2009	2009	2	0	2	Export	320	Guatemala	GTM	0	World	WLD								63	CORK, WOOD MANUFACTURES	1	No Quantity							35168709			0
S3	2009	2009	2009	2	0	2	Export	320	Guatemala	GTM	32	Argentina	ARG								63	CORK, WOOD MANUFACTURES	1	No Quantity							5411			0
S3	2009	2009	2009	2	0	2	Export	320	Guatemala	GTM	36	Australia	AUS								63	CORK, WOOD MANUFACTURES	1	No Quantity							2735			0
S3	2009	2009	2009	2	0	2	Export	320	Guatemala	GTM	40	Austria	AUT								63	CORK, WOOD MANUFACTURES	1	No Quantity							159			0
S3	2009	2009	2009	2	0	2	Export	320	Guatemala	GTM	44	Bahamas	BHS								63	CORK, WOOD MANUFACTURES	1	No Quantity							35002			0
S3	2009	2009	2009	2	0	2	Export	320	Guatemala	GTM	51	Armenia	ARM								63	CORK, WOOD MANUFACTURES	1	No Quantity							18			0
S3	2009	2009	2009	2	0	2	Export	320	Guatemala	GTM	52	Barbados	BRB								63	CORK, WOOD MANUFACTURES	1	No Quantity							17051			0
S3	2009	2009	2009	2	0	2	Export	320	Guatemala	GTM	56	Belgium	BEL								63	CORK, WOOD MANUFACTURES	1	No Quantity							186			0
S3	2009	2009	2009	2	0	2	Export	320	Guatemala	GTM	68	Bolivia (Plurinational State of)	BOL								63	CORK, WOOD MANUFACTURES	1	No Quantity							12060			0
S3	2009	2009	2009	2	0	2	Export	320	Guatemala	GTM	76	Brazil	BRA								63	CORK, WOOD MANUFACTURES	1	No Quantity							80			0
S3	2009	2009	2009	2	0	2	Export	320	Guatemala	GTM	84	Belize	BLZ								63	CORK, WOOD MANUFACTURES	1	No Quantity							25819			0
S3	2009	2009	2009	2	0	2	Export	320	Guatemala	GTM	92	Br. Virgin Isds	VGB								63	CORK, WOOD MANUFACTURES	1	No Quantity							293592			0
S3	2009	2009	2009	2	0	2	Export	320	Guatemala	GTM	124	Canada	CAN								63	CORK, WOOD MANUFACTURES	1	No Quantity							397520			0
S3	2009	2009	2009	2	0	2	Export	320	Guatemala	GTM	136	Cayman Isds	CYM								63	CORK, WOOD MANUFACTURES	1	No Quantity							44636			0
S3	2009	2009	2009	2	0	2	Export	320	Guatemala	GTM	152	Chile	CHL								63	CORK, WOOD MANUFACTURES	1	No Quantity							43057			0
S3	2009	2009	2009	2	0	2	Export	320	Guatemala	GTM	156	China	CHN								63	CORK, WOOD MANUFACTURES	1	No Quantity							920			0
S3	2009	2009	2009	2	0	2	Export	320	Guatemala	GTM	170	Colombia	COL								63	CORK, WOOD MANUFACTURES	1	No Quantity							184			0
S3	2009	2009	2009	2	0	2	Export	320	Guatemala	GTM	188	Costa Rica	CRI								63	CORK, WOOD MANUFACTURES	1	No Quantity							1990757			0
S3	2009	2009	2009	2	0	2	Export	320	Guatemala	GTM	192	Cuba	CUB								63	CORK, WOOD MANUFACTURES	1	No Quantity							87856			0
S3	2009	2009	2009	2	0	2	Export	320	Guatemala	GTM	203	Czechia	CZE								63	CORK, WOOD MANUFACTURES	1	No Quantity							1600			0
S3	2009	2009	2009	2	0	2	Export	320	Guatemala	GTM	208	Denmark	DNK								63	CORK, WOOD MANUFACTURES	1	No Quantity							22			0
S3	2009	2009	2009	2	0	2	Export	320	Guatemala	GTM	212	Dominica	DMA								63	CORK, WOOD MANUFACTURES	1	No Quantity							18166			0
S3	2009	2009	2009	2	0	2	Export	320	Guatemala	GTM	214	Dominican Rep.	DOM								63	CORK, WOOD MANUFACTURES	1	No Quantity							697929			0
S3	2009	2009	2009	2	0	2	Export	320	Guatemala	GTM	218	Ecuador	ECU								63	CORK, WOOD MANUFACTURES	1	No Quantity							233190			0
S3	2009	2009	2009	2	0	2	Export	320	Guatemala	GTM	222	El Salvador	SLV								63	CORK, WOOD MANUFACTURES	1	No Quantity							3631335			0
S3	2009	2009	2009	2	0	2	Export	320	Guatemala	GTM	251	France	FRA								63	CORK, WOOD MANUFACTURES	1	No Quantity							182993			0
S3	2009	2009	2009	2	0	2	Export	320	Guatemala	GTM	276	Germany	DEU								63	CORK, WOOD MANUFACTURES	1	No Quantity							798			0
S3	2009	2009	2009	2	0	2	Export	320	Guatemala	GTM	308	Grenada	GRD								63	CORK, WOOD MANUFACTURES	1	No Quantity							43244			0
S3	2009	2009	2009	2	0	2	Export	320	Guatemala	GTM	328	Guyana	GUY								63	CORK, WOOD MANUFACTURES	1	No Quantity							8647			0
S3	2009	2009	2009	2	0	2	Export	320	Guatemala	GTM	340	Honduras	HND								63	CORK, WOOD MANUFACTURES	1	No Quantity							3074411			0
S3	2009	2009	2009	2	0	2	Export	320	Guatemala	GTM	344	China, Hong Kong SAR	HKG								63	CORK, WOOD MANUFACTURES	1	No Quantity							64			0
S3	2009	2009	2009	2	0	2	Export	320	Guatemala	GTM	360	Indonesia	IDN								63	CORK, WOOD MANUFACTURES	1	No Quantity							72			0
S3	2009	2009	2009	2	0	2	Export	320	Guatemala	GTM	381	Italy	ITA								63	CORK, WOOD MANUFACTURES	1	No Quantity							4101723			0
S3	2009	2009	2009	2	0	2	Export	320	Guatemala	GTM	392	Japan	JPN								63	CORK, WOOD MANUFACTURES	1	No Quantity							70			0
S3	2009	2009	2009	2	0	2	Export	320	Guatemala	GTM	410	Rep. of Korea	KOR								63	CORK, WOOD MANUFACTURES	1	No Quantity							712			0
S3	2009	2009	2009	2	0	2	Export	320	Guatemala	GTM	422	Lebanon	LBN								63	CORK, WOOD MANUFACTURES	1	No Quantity							20			0
S3	2009	2009	2009	2	0	2	Export	320	Guatemala	GTM	484	Mexico	MEX								63	CORK, WOOD MANUFACTURES	1	No Quantity							2065898			0
S3	2009	2009	2009	2	0	2	Export	320	Guatemala	GTM	490	Other Asia, nes									63	CORK, WOOD MANUFACTURES	1	No Quantity							245824			0
S3	2009	2009	2009	2	0	2	Export	320	Guatemala	GTM	528	Netherlands	NLD								63	CORK, WOOD MANUFACTURES	1	No Quantity							72861			0
S3	2009	2009	2009	2	0	2	Export	320	Guatemala	GTM	558	Nicaragua	NIC								63	CORK, WOOD MANUFACTURES	1	No Quantity							504024			0
S3	2009	2009	2009	2	0	2	Export	320	Guatemala	GTM	591	Panama	PAN								63	CORK, WOOD MANUFACTURES	1	No Quantity							517305			0
S3	2009	2009	2009	2	0	2	Export	320	Guatemala	GTM	600	Paraguay	PRY								63	CORK, WOOD MANUFACTURES	1	No Quantity							55			0
S3	2009	2009	2009	2	0	2	Export	320	Guatemala	GTM	604	Peru	PER								63	CORK, WOOD MANUFACTURES	1	No Quantity							3634			0
S3	2009	2009	2009	2	0	2	Export	320	Guatemala	GTM	620	Portugal	PRT								63	CORK, WOOD MANUFACTURES	1	No Quantity							7979			0
S3	2009	2009	2009	2	0	2	Export	320	Guatemala	GTM	704	Viet Nam	VNM								63	CORK, WOOD MANUFACTURES	1	No Quantity							19255			0
S3	2009	2009	2009	2	0	2	Export	320	Guatemala	GTM	710	South Africa	ZAF								63	CORK, WOOD MANUFACTURES	1	No Quantity							1200			0
S3	2009	2009	2009	2	0	2	Export	320	Guatemala	GTM	724	Spain	ESP								63	CORK, WOOD MANUFACTURES	1	No Quantity							13487			0
S3	2009	2009	2009	2	0	2	Export	320	Guatemala	GTM	740	Suriname	SUR								63	CORK, WOOD MANUFACTURES	1	No Quantity							67880			0
S3	2009	2009	2009	2	0	2	Export	320	Guatemala	GTM	752	Sweden	SWE								63	CORK, WOOD MANUFACTURES	1	No Quantity							104			0
S3	2009	2009	2009	2	0	2	Export	320	Guatemala	GTM	780	Trinidad and Tobago	TTO								63	CORK, WOOD MANUFACTURES	1	No Quantity							57564			0
S3	2009	2009	2009	2	0	2	Export	320	Guatemala	GTM	826	United Kingdom	GBR								63	CORK, WOOD MANUFACTURES	1	No Quantity							2007			0
S3	2009	2009	2009	2	0	2	Export	320	Guatemala	GTM	842	USA	USA								63	CORK, WOOD MANUFACTURES	1	No Quantity							16611535			0
S3	2009	2009	2009	2	0	2	Export	320	Guatemala	GTM	862	Venezuela	VEN								63	CORK, WOOD MANUFACTURES	1	No Quantity							26058			0
S3	2009	2009	2009	2	0	2	Export	340	Honduras	HND	0	World	WLD								63	CORK, WOOD MANUFACTURES	1	No Quantity							22522456			0
S3	2009	2009	2009	2	0	2	Export	340	Honduras	HND	28	Antigua and Barbuda	ATG								63	CORK, WOOD MANUFACTURES	1	No Quantity							35			0
S3	2009	2009	2009	2	0	2	Export	340	Honduras	HND	32	Argentina	ARG								63	CORK, WOOD MANUFACTURES	1	No Quantity							988			0
S3	2009	2009	2009	2	0	2	Export	340	Honduras	HND	44	Bahamas	BHS								63	CORK, WOOD MANUFACTURES	1	No Quantity							180374			0
S3	2009	2009	2009	2	0	2	Export	340	Honduras	HND	52	Barbados	BRB								63	CORK, WOOD MANUFACTURES	1	No Quantity							9085			0
S3	2009	2009	2009	2	0	2	Export	340	Honduras	HND	76	Brazil	BRA								63	CORK, WOOD MANUFACTURES	1	No Quantity							35			0
S3	2009	2009	2009	2	0	2	Export	340	Honduras	HND	84	Belize	BLZ								63	CORK, WOOD MANUFACTURES	1	No Quantity							5230			0
S3	2009	2009	2009	2	0	2	Export	340	Honduras	HND	100	Bulgaria	BGR								63	CORK, WOOD MANUFACTURES	1	No Quantity							4214			0
S3	2009	2009	2009	2	0	2	Export	340	Honduras	HND	124	Canada	CAN								63	CORK, WOOD MANUFACTURES	1	No Quantity							2727			0
S3	2009	2009	2009	2	0	2	Export	340	Honduras	HND	152	Chile	CHL								63	CORK, WOOD MANUFACTURES	1	No Quantity							50534			0
S3	2009	2009	2009	2	0	2	Export	340	Honduras	HND	170	Colombia	COL								63	CORK, WOOD MANUFACTURES	1	No Quantity							19990			0
S3	2009	2009	2009	2	0	2	Export	340	Honduras	HND	188	Costa Rica	CRI								63	CORK, WOOD MANUFACTURES	1	No Quantity							566446			0
S3	2009	2009	2009	2	0	2	Export	340	Honduras	HND	192	Cuba	CUB								63	CORK, WOOD MANUFACTURES	1	No Quantity							428953			0
S3	2009	2009	2009	2	0	2	Export	340	Honduras	HND	214	Dominican Rep.	DOM								63	CORK, WOOD MANUFACTURES	1	No Quantity							787461			0
S3	2009	2009	2009	2	0	2	Export	340	Honduras	HND	218	Ecuador	ECU								63	CORK, WOOD MANUFACTURES	1	No Quantity							195			0
S3	2009	2009	2009	2	0	2	Export	340	Honduras	HND	222	El Salvador	SLV								63	CORK, WOOD MANUFACTURES	1	No Quantity							1635879			0
S3	2009	2009	2009	2	0	2	Export	340	Honduras	HND	251	France	FRA								63	CORK, WOOD MANUFACTURES	1	No Quantity							138145			0
S3	2009	2009	2009	2	0	2	Export	340	Honduras	HND	268	Georgia	GEO								63	CORK, WOOD MANUFACTURES	1	No Quantity							500			0
S3	2009	2009	2009	2	0	2	Export	340	Honduras	HND	276	Germany	DEU								63	CORK, WOOD MANUFACTURES	1	No Quantity							51920			0
S3	2009	2009	2009	2	0	2	Export	340	Honduras	HND	320	Guatemala	GTM								63	CORK, WOOD MANUFACTURES	1	No Quantity							325432			0
S3	2009	2009	2009	2	0	2	Export	340	Honduras	HND	332	Haiti	HTI								63	CORK, WOOD MANUFACTURES	1	No Quantity							22347			0
S3	2009	2009	2009	2	0	2	Export	340	Honduras	HND	381	Italy	ITA								63	CORK, WOOD MANUFACTURES	1	No Quantity							526			0
S3	2009	2009	2009	2	0	2	Export	340	Honduras	HND	388	Jamaica	JAM								63	CORK, WOOD MANUFACTURES	1	No Quantity							31925			0
S3	2009	2009	2009	2	0	2	Export	340	Honduras	HND	484	Mexico	MEX								63	CORK, WOOD MANUFACTURES	1	No Quantity							19199			0
S3	2009	2009	2009	2	0	2	Export	340	Honduras	HND	558	Nicaragua	NIC								63	CORK, WOOD MANUFACTURES	1	No Quantity							1225575			0
S3	2009	2009	2009	2	0	2	Export	340	Honduras	HND	591	Panama	PAN								63	CORK, WOOD MANUFACTURES	1	No Quantity							85904			0
S3	2009	2009	2009	2	0	2	Export	340	Honduras	HND	604	Peru	PER								63	CORK, WOOD MANUFACTURES	1	No Quantity							85			0
S3	2009	2009	2009	2	0	2	Export	340	Honduras	HND	662	Saint Lucia	LCA								63	CORK, WOOD MANUFACTURES	1	No Quantity							193519			0
S3	2009	2009	2009	2	0	2	Export	340	Honduras	HND	699	India	IND								63	CORK, WOOD MANUFACTURES	1	No Quantity							50			0
S3	2009	2009	2009	2	0	2	Export	340	Honduras	HND	724	Spain	ESP								63	CORK, WOOD MANUFACTURES	1	No Quantity							105821			0
S3	2009	2009	2009	2	0	2	Export	340	Honduras	HND	757	Switzerland	CHE								63	CORK, WOOD MANUFACTURES	1	No Quantity							11880			0
S3	2009	2009	2009	2	0	2	Export	340	Honduras	HND	780	Trinidad and Tobago	TTO								63	CORK, WOOD MANUFACTURES	1	No Quantity							67770			0
S3	2009	2009	2009	2	0	2	Export	340	Honduras	HND	804	Ukraine	UKR								63	CORK, WOOD MANUFACTURES	1	No Quantity							70			0
S3	2009	2009	2009	2	0	2	Export	340	Honduras	HND	842	USA	USA								63	CORK, WOOD MANUFACTURES	1	No Quantity							16549642			0
S3	2009	2009	2009	2	0	2	Export	320	Guatemala	GTM	0	World	WLD								64	PAPER,PAPERBOARD,ETC.	1	No Quantity							125955462			0
S3	2009	2009	2009	2	0	2	Export	320	Guatemala	GTM	32	Argentina	ARG								64	PAPER,PAPERBOARD,ETC.	1	No Quantity							32			0
S3	2009	2009	2009	2	0	2	Export	320	Guatemala	GTM	36	Australia	AUS								64	PAPER,PAPERBOARD,ETC.	1	No Quantity							323			0
S3	2009	2009	2009	2	0	2	Export	320	Guatemala	GTM	40	Austria	AUT								64	PAPER,PAPERBOARD,ETC.	1	No Quantity							15			0
S3	2009	2009	2009	2	0	2	Export	320	Guatemala	GTM	44	Bahamas	BHS								64	PAPER,PAPERBOARD,ETC.	1	No Quantity							2455			0
S3	2009	2009	2009	2	0	2	Export	320	Guatemala	GTM	51	Armenia	ARM								64	PAPER,PAPERBOARD,ETC.	1	No Quantity							1			0
S3	2009	2009	2009	2	0	2	Export	320	Guatemala	GTM	52	Barbados	BRB								64	PAPER,PAPERBOARD,ETC.	1	No Quantity							108211			0
S3	2009	2009	2009	2	0	2	Export	320	Guatemala	GTM	56	Belgium	BEL								64	PAPER,PAPERBOARD,ETC.	1	No Quantity							32			0
S3	2009	2009	2009	2	0	2	Export	320	Guatemala	GTM	68	Bolivia (Plurinational State of)	BOL								64	PAPER,PAPERBOARD,ETC.	1	No Quantity							631			0
S3	2009	2009	2009	2	0	2	Export	320	Guatemala	GTM	76	Brazil	BRA								64	PAPER,PAPERBOARD,ETC.	1	No Quantity							231639			0
S3	2009	2009	2009	2	0	2	Export	320	Guatemala	GTM	84	Belize	BLZ								64	PAPER,PAPERBOARD,ETC.	1	No Quantity							698320			0
S3	2009	2009	2009	2	0	2	Export	320	Guatemala	GTM	92	Br. Virgin Isds	VGB								64	PAPER,PAPERBOARD,ETC.	1	No Quantity							7781401			0
S3	2009	2009	2009	2	0	2	Export	320	Guatemala	GTM	124	Canada	CAN								64	PAPER,PAPERBOARD,ETC.	1	No Quantity							32			0
S3	2009	2009	2009	2	0	2	Export	320	Guatemala	GTM	156	China	CHN								64	PAPER,PAPERBOARD,ETC.	1	No Quantity							125			0
S3	2009	2009	2009	2	0	2	Export	320	Guatemala	GTM	170	Colombia	COL								64	PAPER,PAPERBOARD,ETC.	1	No Quantity							262			0
S3	2009	2009	2009	2	0	2	Export	320	Guatemala	GTM	188	Costa Rica	CRI								64	PAPER,PAPERBOARD,ETC.	1	No Quantity							11300231			0
S3	2009	2009	2009	2	0	2	Export	320	Guatemala	GTM	192	Cuba	CUB								64	PAPER,PAPERBOARD,ETC.	1	No Quantity							31985			0
S3	2009	2009	2009	2	0	2	Export	320	Guatemala	GTM	208	Denmark	DNK								64	PAPER,PAPERBOARD,ETC.	1	No Quantity							1580			0
S3	2009	2009	2009	2	0	2	Export	320	Guatemala	GTM	214	Dominican Rep.	DOM								64	PAPER,PAPERBOARD,ETC.	1	No Quantity							947813			0
S3	2009	2009	2009	2	0	2	Export	320	Guatemala	GTM	218	Ecuador	ECU								64	PAPER,PAPERBOARD,ETC.	1	No Quantity							162			0
S3	2009	2009	2009	2	0	2	Export	320	Guatemala	GTM	222	El Salvador	SLV								64	PAPER,PAPERBOARD,ETC.	1	No Quantity							21207148			0
S3	2009	2009	2009	2	0	2	Export	320	Guatemala	GTM	251	France	FRA								64	PAPER,PAPERBOARD,ETC.	1	No Quantity							19816			0
S3	2009	2009	2009	2	0	2	Export	320	Guatemala	GTM	276	Germany	DEU								64	PAPER,PAPERBOARD,ETC.	1	No Quantity							183097			0
S3	2009	2009	2009	2	0	2	Export	320	Guatemala	GTM	332	Haiti	HTI								64	PAPER,PAPERBOARD,ETC.	1	No Quantity							2534			0
S3	2009	2009	2009	2	0	2	Export	320	Guatemala	GTM	340	Honduras	HND								64	PAPER,PAPERBOARD,ETC.	1	No Quantity							27230758			0
S3	2009	2009	2009	2	0	2	Export	320	Guatemala	GTM	344	China, Hong Kong SAR	HKG								64	PAPER,PAPERBOARD,ETC.	1	No Quantity							10			0
S3	2009	2009	2009	2	0	2	Export	320	Guatemala	GTM	364	Iran	IRN								64	PAPER,PAPERBOARD,ETC.	1	No Quantity							84241			0
S3	2009	2009	2009	2	0	2	Export	320	Guatemala	GTM	381	Italy	ITA								64	PAPER,PAPERBOARD,ETC.	1	No Quantity							12708			0
S3	2009	2009	2009	2	0	2	Export	320	Guatemala	GTM	388	Jamaica	JAM								64	PAPER,PAPERBOARD,ETC.	1	No Quantity							106325			0
S3	2009	2009	2009	2	0	2	Export	320	Guatemala	GTM	392	Japan	JPN								64	PAPER,PAPERBOARD,ETC.	1	No Quantity							148			0
S3	2009	2009	2009	2	0	2	Export	320	Guatemala	GTM	410	Rep. of Korea	KOR								64	PAPER,PAPERBOARD,ETC.	1	No Quantity							4583			0
S3	2009	2009	2009	2	0	2	Export	320	Guatemala	GTM	422	Lebanon	LBN								64	PAPER,PAPERBOARD,ETC.	1	No Quantity							2			0
S3	2009	2009	2009	2	0	2	Export	320	Guatemala	GTM	484	Mexico	MEX								64	PAPER,PAPERBOARD,ETC.	1	No Quantity							6025833			0
S3	2009	2009	2009	2	0	2	Export	320	Guatemala	GTM	490	Other Asia, nes									64	PAPER,PAPERBOARD,ETC.	1	No Quantity							11443			0
S3	2009	2009	2009	2	0	2	Export	320	Guatemala	GTM	528	Netherlands	NLD								64	PAPER,PAPERBOARD,ETC.	1	No Quantity							123914			0
S3	2009	2009	2009	2	0	2	Export	320	Guatemala	GTM	530	Neth. Antilles	ANT								64	PAPER,PAPERBOARD,ETC.	1	No Quantity							2629			0
S3	2009	2009	2009	2	0	2	Export	320	Guatemala	GTM	554	New Zealand	NZL								64	PAPER,PAPERBOARD,ETC.	1	No Quantity							565			0
S3	2009	2009	2009	2	0	2	Export	320	Guatemala	GTM	558	Nicaragua	NIC								64	PAPER,PAPERBOARD,ETC.	1	No Quantity							2971755			0
S3	2009	2009	2009	2	0	2	Export	320	Guatemala	GTM	579	Norway	NOR								64	PAPER,PAPERBOARD,ETC.	1	No Quantity							1791			0
S3	2009	2009	2009	2	0	2	Export	320	Guatemala	GTM	591	Panama	PAN								64	PAPER,PAPERBOARD,ETC.	1	No Quantity							6717667			0
S3	2009	2009	2009	2	0	2	Export	320	Guatemala	GTM	600	Paraguay	PRY								64	PAPER,PAPERBOARD,ETC.	1	No Quantity							7			0
S3	2009	2009	2009	2	0	2	Export	320	Guatemala	GTM	604	Peru	PER								64	PAPER,PAPERBOARD,ETC.	1	No Quantity							57321			0
S3	2009	2009	2009	2	0	2	Export	320	Guatemala	GTM	616	Poland	POL								64	PAPER,PAPERBOARD,ETC.	1	No Quantity							22086			0
S3	2009	2009	2009	2	0	2	Export	320	Guatemala	GTM	642	Romania	ROU								64	PAPER,PAPERBOARD,ETC.	1	No Quantity							1334			0
S3	2009	2009	2009	2	0	2	Export	320	Guatemala	GTM	643	Russian Federation	RUS								64	PAPER,PAPERBOARD,ETC.	1	No Quantity							34446			0
S3	2009	2009	2009	2	0	2	Export	320	Guatemala	GTM	690	Seychelles	SYC								64	PAPER,PAPERBOARD,ETC.	1	No Quantity							10864			0
S3	2009	2009	2009	2	0	2	Export	320	Guatemala	GTM	704	Viet Nam	VNM								64	PAPER,PAPERBOARD,ETC.	1	No Quantity							36			0
S3	2009	2009	2009	2	0	2	Export	320	Guatemala	GTM	724	Spain	ESP								64	PAPER,PAPERBOARD,ETC.	1	No Quantity							41090			0
S3	2009	2009	2009	2	0	2	Export	320	Guatemala	GTM	740	Suriname	SUR								64	PAPER,PAPERBOARD,ETC.	1	No Quantity							112			0
S3	2009	2009	2009	2	0	2	Export	320	Guatemala	GTM	752	Sweden	SWE								64	PAPER,PAPERBOARD,ETC.	1	No Quantity							737			0
S3	2009	2009	2009	2	0	2	Export	320	Guatemala	GTM	757	Switzerland	CHE								64	PAPER,PAPERBOARD,ETC.	1	No Quantity							238			0
S3	2009	2009	2009	2	0	2	Export	320	Guatemala	GTM	780	Trinidad and Tobago	TTO								64	PAPER,PAPERBOARD,ETC.	1	No Quantity							1914656			0
S3	2009	2009	2009	2	0	2	Export	320	Guatemala	GTM	792	Turkey	TUR								64	PAPER,PAPERBOARD,ETC.	1	No Quantity							13044			0
S3	2009	2009	2009	2	0	2	Export	320	Guatemala	GTM	804	Ukraine	UKR								64	PAPER,PAPERBOARD,ETC.	1	No Quantity							7524			0
S3	2009	2009	2009	2	0	2	Export	320	Guatemala	GTM	807	North Macedonia	MKD								64	PAPER,PAPERBOARD,ETC.	1	No Quantity							4514			0
S3	2009	2009	2009	2	0	2	Export	320	Guatemala	GTM	826	United Kingdom	GBR								64	PAPER,PAPERBOARD,ETC.	1	No Quantity							16007			0
S3	2009	2009	2009	2	0	2	Export	320	Guatemala	GTM	842	USA	USA								64	PAPER,PAPERBOARD,ETC.	1	No Quantity							37719044			0
S3	2009	2009	2009	2	0	2	Export	320	Guatemala	GTM	899	Areas, nes									64	PAPER,PAPERBOARD,ETC.	1	No Quantity							300185			0
S3	2009	2009	2009	2	0	2	Export	340	Honduras	HND	0	World	WLD								64	PAPER,PAPERBOARD,ETC.	1	No Quantity							43866909			0
S3	2009	2009	2009	2	0	2	Export	340	Honduras	HND	56	Belgium	BEL								64	PAPER,PAPERBOARD,ETC.	1	No Quantity							9815			0
S3	2009	2009	2009	2	0	2	Export	340	Honduras	HND	84	Belize	BLZ								64	PAPER,PAPERBOARD,ETC.	1	No Quantity							4151614			0
S3	2009	2009	2009	2	0	2	Export	340	Honduras	HND	124	Canada	CAN								64	PAPER,PAPERBOARD,ETC.	1	No Quantity							2093			0
S3	2009	2009	2009	2	0	2	Export	340	Honduras	HND	152	Chile	CHL								64	PAPER,PAPERBOARD,ETC.	1	No Quantity							58047			0
S3	2009	2009	2009	2	0	2	Export	340	Honduras	HND	156	China	CHN								64	PAPER,PAPERBOARD,ETC.	1	No Quantity							73835			0
S3	2009	2009	2009	2	0	2	Export	340	Honduras	HND	170	Colombia	COL								64	PAPER,PAPERBOARD,ETC.	1	No Quantity							112206			0
S3	2009	2009	2009	2	0	2	Export	340	Honduras	HND	188	Costa Rica	CRI								64	PAPER,PAPERBOARD,ETC.	1	No Quantity							13947271			0
S3	2009	2009	2009	2	0	2	Export	340	Honduras	HND	214	Dominican Rep.	DOM								64	PAPER,PAPERBOARD,ETC.	1	No Quantity							435967			0
S3	2009	2009	2009	2	0	2	Export	340	Honduras	HND	222	El Salvador	SLV								64	PAPER,PAPERBOARD,ETC.	1	No Quantity							2807290			0
S3	2009	2009	2009	2	0	2	Export	340	Honduras	HND	276	Germany	DEU								64	PAPER,PAPERBOARD,ETC.	1	No Quantity							1515			0
S3	2009	2009	2009	2	0	2	Export	340	Honduras	HND	320	Guatemala	GTM								64	PAPER,PAPERBOARD,ETC.	1	No Quantity							3902825			0
S3	2009	2009	2009	2	0	2	Export	340	Honduras	HND	332	Haiti	HTI								64	PAPER,PAPERBOARD,ETC.	1	No Quantity							2772381			0
S3	2009	2009	2009	2	0	2	Export	340	Honduras	HND	381	Italy	ITA								64	PAPER,PAPERBOARD,ETC.	1	No Quantity							158			0
S3	2009	2009	2009	2	0	2	Export	340	Honduras	HND	388	Jamaica	JAM								64	PAPER,PAPERBOARD,ETC.	1	No Quantity							370			0
S3	2009	2009	2009	2	0	2	Export	340	Honduras	HND	484	Mexico	MEX								64	PAPER,PAPERBOARD,ETC.	1	No Quantity							280074			0
S3	2009	2009	2009	2	0	2	Export	340	Honduras	HND	490	Other Asia, nes									64	PAPER,PAPERBOARD,ETC.	1	No Quantity							27664			0
S3	2009	2009	2009	2	0	2	Export	340	Honduras	HND	530	Neth. Antilles	ANT								64	PAPER,PAPERBOARD,ETC.	1	No Quantity							38586			0
S3	2009	2009	2009	2	0	2	Export	340	Honduras	HND	558	Nicaragua	NIC								64	PAPER,PAPERBOARD,ETC.	1	No Quantity							4842021			0
S3	2009	2009	2009	2	0	2	Export	340	Honduras	HND	591	Panama	PAN								64	PAPER,PAPERBOARD,ETC.	1	No Quantity							1028390			0
S3	2009	2009	2009	2	0	2	Export	340	Honduras	HND	699	India	IND								64	PAPER,PAPERBOARD,ETC.	1	No Quantity							56800			0
S3	2009	2009	2009	2	0	2	Export	340	Honduras	HND	724	Spain	ESP								64	PAPER,PAPERBOARD,ETC.	1	No Quantity							40647			0
S3	2009	2009	2009	2	0	2	Export	340	Honduras	HND	764	Thailand	THA								64	PAPER,PAPERBOARD,ETC.	1	No Quantity							2729			0
S3	2009	2009	2009	2	0	2	Export	340	Honduras	HND	826	United Kingdom	GBR								64	PAPER,PAPERBOARD,ETC.	1	No Quantity							317			0
S3	2009	2009	2009	2	0	2	Export	340	Honduras	HND	842	USA	USA								64	PAPER,PAPERBOARD,ETC.	1	No Quantity							9197238			0
S3	2009	2009	2009	2	0	2	Export	340	Honduras	HND	862	Venezuela	VEN								64	PAPER,PAPERBOARD,ETC.	1	No Quantity							30220			0
S3	2009	2009	2009	2	0	2	Export	340	Honduras	HND	899	Areas, nes									64	PAPER,PAPERBOARD,ETC.	1	No Quantity							46836			0
S3	2009	2009	2009	2	0	2	Export	320	Guatemala	GTM	0	World	WLD								65	TEXTILE YARN,FABRIC,ETC.	1	No Quantity							207471721			0
S3	2009	2009	2009	2	0	2	Export	320	Guatemala	GTM	8	Albania	ALB								65	TEXTILE YARN,FABRIC,ETC.	1	No Quantity							5945			0
S3	2009	2009	2009	2	0	2	Export	320	Guatemala	GTM	32	Argentina	ARG								65	TEXTILE YARN,FABRIC,ETC.	1	No Quantity							1632			0
S3	2009	2009	2009	2	0	2	Export	320	Guatemala	GTM	36	Australia	AUS								65	TEXTILE YARN,FABRIC,ETC.	1	No Quantity							16222			0
S3	2009	2009	2009	2	0	2	Export	320	Guatemala	GTM	40	Austria	AUT								65	TEXTILE YARN,FABRIC,ETC.	1	No Quantity							28723			0
S3	2009	2009	2009	2	0	2	Export	320	Guatemala	GTM	44	Bahamas	BHS								65	TEXTILE YARN,FABRIC,ETC.	1	No Quantity							180			0
S3	2009	2009	2009	2	0	2	Export	320	Guatemala	GTM	51	Armenia	ARM								65	TEXTILE YARN,FABRIC,ETC.	1	No Quantity							44			0
S3	2009	2009	2009	2	0	2	Export	320	Guatemala	GTM	52	Barbados	BRB								65	TEXTILE YARN,FABRIC,ETC.	1	No Quantity							324			0
S3	2009	2009	2009	2	0	2	Export	320	Guatemala	GTM	56	Belgium	BEL								65	TEXTILE YARN,FABRIC,ETC.	1	No Quantity							222319			0
S3	2009	2009	2009	2	0	2	Export	320	Guatemala	GTM	68	Bolivia (Plurinational State of)	BOL								65	TEXTILE YARN,FABRIC,ETC.	1	No Quantity							120			0
S3	2009	2009	2009	2	0	2	Export	320	Guatemala	GTM	76	Brazil	BRA								65	TEXTILE YARN,FABRIC,ETC.	1	No Quantity							257089			0
S3	2009	2009	2009	2	0	2	Export	320	Guatemala	GTM	84	Belize	BLZ								65	TEXTILE YARN,FABRIC,ETC.	1	No Quantity							386547			0
S3	2009	2009	2009	2	0	2	Export	320	Guatemala	GTM	124	Canada	CAN								65	TEXTILE YARN,FABRIC,ETC.	1	No Quantity							65641			0
S3	2009	2009	2009	2	0	2	Export	320	Guatemala	GTM	152	Chile	CHL								65	TEXTILE YARN,FABRIC,ETC.	1	No Quantity							91400			0
S3	2009	2009	2009	2	0	2	Export	320	Guatemala	GTM	156	China	CHN								65	TEXTILE YARN,FABRIC,ETC.	1	No Quantity							423517			0
S3	2009	2009	2009	2	0	2	Export	320	Guatemala	GTM	170	Colombia	COL								65	TEXTILE YARN,FABRIC,ETC.	1	No Quantity							93022			0
S3	2009	2009	2009	2	0	2	Export	320	Guatemala	GTM	188	Costa Rica	CRI								65	TEXTILE YARN,FABRIC,ETC.	1	No Quantity							10083269			0
S3	2009	2009	2009	2	0	2	Export	320	Guatemala	GTM	192	Cuba	CUB								65	TEXTILE YARN,FABRIC,ETC.	1	No Quantity							8018			0
S3	2009	2009	2009	2	0	2	Export	320	Guatemala	GTM	203	Czechia	CZE								65	TEXTILE YARN,FABRIC,ETC.	1	No Quantity							289			0
S3	2009	2009	2009	2	0	2	Export	320	Guatemala	GTM	208	Denmark	DNK								65	TEXTILE YARN,FABRIC,ETC.	1	No Quantity							8161			0
S3	2009	2009	2009	2	0	2	Export	320	Guatemala	GTM	214	Dominican Rep.	DOM								65	TEXTILE YARN,FABRIC,ETC.	1	No Quantity							9948121			0
S3	2009	2009	2009	2	0	2	Export	320	Guatemala	GTM	218	Ecuador	ECU								65	TEXTILE YARN,FABRIC,ETC.	1	No Quantity							125072			0
S3	2009	2009	2009	2	0	2	Export	320	Guatemala	GTM	222	El Salvador	SLV								65	TEXTILE YARN,FABRIC,ETC.	1	No Quantity							61395757			0
S3	2009	2009	2009	2	0	2	Export	320	Guatemala	GTM	251	France	FRA								65	TEXTILE YARN,FABRIC,ETC.	1	No Quantity							18521			0
S3	2009	2009	2009	2	0	2	Export	320	Guatemala	GTM	276	Germany	DEU								65	TEXTILE YARN,FABRIC,ETC.	1	No Quantity							21417			0
S3	2009	2009	2009	2	0	2	Export	320	Guatemala	GTM	300	Greece	GRC								65	TEXTILE YARN,FABRIC,ETC.	1	No Quantity							2135			0
S3	2009	2009	2009	2	0	2	Export	320	Guatemala	GTM	328	Guyana	GUY								65	TEXTILE YARN,FABRIC,ETC.	1	No Quantity							94721			0
S3	2009	2009	2009	2	0	2	Export	320	Guatemala	GTM	332	Haiti	HTI								65	TEXTILE YARN,FABRIC,ETC.	1	No Quantity							85294			0
S3	2009	2009	2009	2	0	2	Export	320	Guatemala	GTM	340	Honduras	HND								65	TEXTILE YARN,FABRIC,ETC.	1	No Quantity							50295086			0
S3	2009	2009	2009	2	0	2	Export	320	Guatemala	GTM	344	China, Hong Kong SAR	HKG								65	TEXTILE YARN,FABRIC,ETC.	1	No Quantity							10222			0
S3	2009	2009	2009	2	0	2	Export	320	Guatemala	GTM	360	Indonesia	IDN								65	TEXTILE YARN,FABRIC,ETC.	1	No Quantity							8591			0
S3	2009	2009	2009	2	0	2	Export	320	Guatemala	GTM	372	Ireland	IRL								65	TEXTILE YARN,FABRIC,ETC.	1	No Quantity							184			0
S3	2009	2009	2009	2	0	2	Export	320	Guatemala	GTM	376	Israel	ISR								65	TEXTILE YARN,FABRIC,ETC.	1	No Quantity							429			0
S3	2009	2009	2009	2	0	2	Export	320	Guatemala	GTM	381	Italy	ITA								65	TEXTILE YARN,FABRIC,ETC.	1	No Quantity							6859			0
S3	2009	2009	2009	2	0	2	Export	320	Guatemala	GTM	388	Jamaica	JAM								65	TEXTILE YARN,FABRIC,ETC.	1	No Quantity							1482			0
S3	2009	2009	2009	2	0	2	Export	320	Guatemala	GTM	392	Japan	JPN								65	TEXTILE YARN,FABRIC,ETC.	1	No Quantity							9797			0
S3	2009	2009	2009	2	0	2	Export	320	Guatemala	GTM	410	Rep. of Korea	KOR								65	TEXTILE YARN,FABRIC,ETC.	1	No Quantity							582058			0
S3	2009	2009	2009	2	0	2	Export	320	Guatemala	GTM	450	Madagascar	MDG								65	TEXTILE YARN,FABRIC,ETC.	1	No Quantity							120			0
S3	2009	2009	2009	2	0	2	Export	320	Guatemala	GTM	484	Mexico	MEX								65	TEXTILE YARN,FABRIC,ETC.	1	No Quantity							29981841			0
S3	2009	2009	2009	2	0	2	Export	320	Guatemala	GTM	490	Other Asia, nes									65	TEXTILE YARN,FABRIC,ETC.	1	No Quantity							40			0
S3	2009	2009	2009	2	0	2	Export	320	Guatemala	GTM	508	Mozambique	MOZ								65	TEXTILE YARN,FABRIC,ETC.	1	No Quantity							11610			0
S3	2009	2009	2009	2	0	2	Export	320	Guatemala	GTM	516	Namibia	NAM								65	TEXTILE YARN,FABRIC,ETC.	1	No Quantity							383			0
[truncated: 1,674 more rows]
