# Supplementary material for: Core-periphery structure in sectoral international trade networks: A new approach to an old theory
Source: PLoS One. 2020 Apr 2;15(4):e0229547. doi: 10.1371/journal.pone.0229547 (PMC7117750; doi:10.1371/journal.pone.0229547)
Supplement: S7 File — (ZIP) [file pone.0229547.s007.zip › S7_File/RawData 2009/comtrade (22).csv]

Classification	Year	Period	Period Desc.	Aggregate Level	Is Leaf Code	Trade Flow Code	Trade Flow	Reporter Code	Reporter	Reporter ISO	Partner Code	Partner	Partner ISO	2nd Partner Code	2nd Partner	2nd Partner ISO	Customs Proc. Code	Customs	Mode of Transport Code	Mode of Transport	Commodity Code	Commodity	Qty Unit Code	Qty Unit	Qty	Alt Qty Unit Code	Alt Qty Unit	Alt Qty	Netweight (kg)	Gross weight (kg)	Trade Value (US$)	CIF Trade Value (US$)	FOB Trade Value (US$)	Flag
S3	2009	2009	2009	2	0	2	Export	344	China, Hong Kong SAR	HKG	0	World	WLD								00	LIVE ANIMALS	1	No Quantity							1041546			0
S3	2009	2009	2009	2	0	2	Export	344	China, Hong Kong SAR	HKG	36	Australia	AUS								00	LIVE ANIMALS	1	No Quantity							27349			0
S3	2009	2009	2009	2	0	2	Export	344	China, Hong Kong SAR	HKG	156	China	CHN								00	LIVE ANIMALS	1	No Quantity							265954			0
S3	2009	2009	2009	2	0	2	Export	344	China, Hong Kong SAR	HKG	203	Czechia	CZE								00	LIVE ANIMALS	1	No Quantity							11991			0
S3	2009	2009	2009	2	0	2	Export	344	China, Hong Kong SAR	HKG	251	France	FRA								00	LIVE ANIMALS	1	No Quantity							11094			0
S3	2009	2009	2009	2	0	2	Export	344	China, Hong Kong SAR	HKG	276	Germany	DEU								00	LIVE ANIMALS	1	No Quantity							14015			0
S3	2009	2009	2009	2	0	2	Export	344	China, Hong Kong SAR	HKG	360	Indonesia	IDN								00	LIVE ANIMALS	1	No Quantity							242291			0
S3	2009	2009	2009	2	0	2	Export	344	China, Hong Kong SAR	HKG	392	Japan	JPN								00	LIVE ANIMALS	1	No Quantity							6764			0
S3	2009	2009	2009	2	0	2	Export	344	China, Hong Kong SAR	HKG	410	Rep. of Korea	KOR								00	LIVE ANIMALS	1	No Quantity							11455			0
S3	2009	2009	2009	2	0	2	Export	344	China, Hong Kong SAR	HKG	458	Malaysia	MYS								00	LIVE ANIMALS	1	No Quantity							28590			0
S3	2009	2009	2009	2	0	2	Export	344	China, Hong Kong SAR	HKG	554	New Zealand	NZL								00	LIVE ANIMALS	1	No Quantity							7353			0
S3	2009	2009	2009	2	0	2	Export	344	China, Hong Kong SAR	HKG	702	Singapore	SGP								00	LIVE ANIMALS	1	No Quantity							101087			0
S3	2009	2009	2009	2	0	2	Export	344	China, Hong Kong SAR	HKG	724	Spain	ESP								00	LIVE ANIMALS	1	No Quantity							241761			0
S3	2009	2009	2009	2	0	2	Export	344	China, Hong Kong SAR	HKG	764	Thailand	THA								00	LIVE ANIMALS	1	No Quantity							2737			0
S3	2009	2009	2009	2	0	2	Export	344	China, Hong Kong SAR	HKG	784	United Arab Emirates	ARE								00	LIVE ANIMALS	1	No Quantity							4729			0
S3	2009	2009	2009	2	0	2	Export	344	China, Hong Kong SAR	HKG	842	USA	USA								00	LIVE ANIMALS	1	No Quantity							64377			0
S3	2009	2009	2009	2	0	2	Export	348	Hungary	HUN	0	World	WLD								00	LIVE ANIMALS	1	No Quantity							312304000			0
S3	2009	2009	2009	2	0	2	Export	348	Hungary	HUN	8	Albania	ALB								00	LIVE ANIMALS	1	No Quantity							1492000			0
S3	2009	2009	2009	2	0	2	Export	348	Hungary	HUN	16	American Samoa	ASM								00	LIVE ANIMALS	1	No Quantity							2000			0
S3	2009	2009	2009	2	0	2	Export	348	Hungary	HUN	28	Antigua and Barbuda	ATG								00	LIVE ANIMALS	1	No Quantity							1000			0
S3	2009	2009	2009	2	0	2	Export	348	Hungary	HUN	31	Azerbaijan	AZE								00	LIVE ANIMALS	1	No Quantity							385000			0
S3	2009	2009	2009	2	0	2	Export	348	Hungary	HUN	40	Austria	AUT								00	LIVE ANIMALS	1	No Quantity							17793000			0
S3	2009	2009	2009	2	0	2	Export	348	Hungary	HUN	48	Bahrain	BHR								00	LIVE ANIMALS	1	No Quantity							66000			0
S3	2009	2009	2009	2	0	2	Export	348	Hungary	HUN	51	Armenia	ARM								00	LIVE ANIMALS	1	No Quantity							109000			0
S3	2009	2009	2009	2	0	2	Export	348	Hungary	HUN	56	Belgium	BEL								00	LIVE ANIMALS	1	No Quantity							566000			0
S3	2009	2009	2009	2	0	2	Export	348	Hungary	HUN	70	Bosnia Herzegovina	BIH								00	LIVE ANIMALS	1	No Quantity							3350000			0
S3	2009	2009	2009	2	0	2	Export	348	Hungary	HUN	76	Brazil	BRA								00	LIVE ANIMALS	1	No Quantity							2000			0
S3	2009	2009	2009	2	0	2	Export	348	Hungary	HUN	100	Bulgaria	BGR								00	LIVE ANIMALS	1	No Quantity							3094000			0
S3	2009	2009	2009	2	0	2	Export	348	Hungary	HUN	112	Belarus	BLR								00	LIVE ANIMALS	1	No Quantity							1990000			0
S3	2009	2009	2009	2	0	2	Export	348	Hungary	HUN	124	Canada	CAN								00	LIVE ANIMALS	1	No Quantity							263000			0
S3	2009	2009	2009	2	0	2	Export	348	Hungary	HUN	152	Chile	CHL								00	LIVE ANIMALS	1	No Quantity							3000			0
S3	2009	2009	2009	2	0	2	Export	348	Hungary	HUN	156	China	CHN								00	LIVE ANIMALS	1	No Quantity							269000			0
S3	2009	2009	2009	2	0	2	Export	348	Hungary	HUN	170	Colombia	COL								00	LIVE ANIMALS	1	No Quantity							5000			0
S3	2009	2009	2009	2	0	2	Export	348	Hungary	HUN	191	Croatia	HRV								00	LIVE ANIMALS	1	No Quantity							22271000			0
S3	2009	2009	2009	2	0	2	Export	348	Hungary	HUN	203	Czechia	CZE								00	LIVE ANIMALS	1	No Quantity							1620000			0
S3	2009	2009	2009	2	0	2	Export	348	Hungary	HUN	233	Estonia	EST								00	LIVE ANIMALS	1	No Quantity							23000			0
S3	2009	2009	2009	2	0	2	Export	348	Hungary	HUN	246	Finland	FIN								00	LIVE ANIMALS	1	No Quantity							84000			0
S3	2009	2009	2009	2	0	2	Export	348	Hungary	HUN	251	France	FRA								00	LIVE ANIMALS	1	No Quantity							5216000			0
S3	2009	2009	2009	2	0	2	Export	348	Hungary	HUN	276	Germany	DEU								00	LIVE ANIMALS	1	No Quantity							1120000			0
S3	2009	2009	2009	2	0	2	Export	348	Hungary	HUN	288	Ghana	GHA								00	LIVE ANIMALS	1	No Quantity							2000			0
S3	2009	2009	2009	2	0	2	Export	348	Hungary	HUN	300	Greece	GRC								00	LIVE ANIMALS	1	No Quantity							32404000			0
S3	2009	2009	2009	2	0	2	Export	348	Hungary	HUN	320	Guatemala	GTM								00	LIVE ANIMALS	1	No Quantity							2000			0
S3	2009	2009	2009	2	0	2	Export	348	Hungary	HUN	376	Israel	ISR								00	LIVE ANIMALS	1	No Quantity							6150000			0
S3	2009	2009	2009	2	0	2	Export	348	Hungary	HUN	381	Italy	ITA								00	LIVE ANIMALS	1	No Quantity							60637000			0
S3	2009	2009	2009	2	0	2	Export	348	Hungary	HUN	392	Japan	JPN								00	LIVE ANIMALS	1	No Quantity							7000			0
S3	2009	2009	2009	2	0	2	Export	348	Hungary	HUN	398	Kazakhstan	KAZ								00	LIVE ANIMALS	1	No Quantity							3580000			0
S3	2009	2009	2009	2	0	2	Export	348	Hungary	HUN	400	Jordan	JOR								00	LIVE ANIMALS	1	No Quantity							2000			0
S3	2009	2009	2009	2	0	2	Export	348	Hungary	HUN	404	Kenya	KEN								00	LIVE ANIMALS	1	No Quantity							2000			0
S3	2009	2009	2009	2	0	2	Export	348	Hungary	HUN	410	Rep. of Korea	KOR								00	LIVE ANIMALS	1	No Quantity							54000			0
S3	2009	2009	2009	2	0	2	Export	348	Hungary	HUN	414	Kuwait	KWT								00	LIVE ANIMALS	1	No Quantity							11000			0
S3	2009	2009	2009	2	0	2	Export	348	Hungary	HUN	422	Lebanon	LBN								00	LIVE ANIMALS	1	No Quantity							2771000			0
S3	2009	2009	2009	2	0	2	Export	348	Hungary	HUN	458	Malaysia	MYS								00	LIVE ANIMALS	1	No Quantity							4000			0
S3	2009	2009	2009	2	0	2	Export	348	Hungary	HUN	470	Malta	MLT								00	LIVE ANIMALS	1	No Quantity							323000			0
S3	2009	2009	2009	2	0	2	Export	348	Hungary	HUN	484	Mexico	MEX								00	LIVE ANIMALS	1	No Quantity							24000			0
S3	2009	2009	2009	2	0	2	Export	348	Hungary	HUN	490	Other Asia, nes									00	LIVE ANIMALS	1	No Quantity							5000			0
S3	2009	2009	2009	2	0	2	Export	348	Hungary	HUN	498	Rep. of Moldova	MDA								00	LIVE ANIMALS	1	No Quantity							4660000			0
S3	2009	2009	2009	2	0	2	Export	348	Hungary	HUN	499	Montenegro	MNE								00	LIVE ANIMALS	1	No Quantity							675000			0
S3	2009	2009	2009	2	0	2	Export	348	Hungary	HUN	524	Nepal	NPL								00	LIVE ANIMALS	1	No Quantity							2000			0
S3	2009	2009	2009	2	0	2	Export	348	Hungary	HUN	528	Netherlands	NLD								00	LIVE ANIMALS	1	No Quantity							14433000			0
S3	2009	2009	2009	2	0	2	Export	348	Hungary	HUN	558	Nicaragua	NIC								00	LIVE ANIMALS	1	No Quantity							9000			0
S3	2009	2009	2009	2	0	2	Export	348	Hungary	HUN	566	Nigeria	NGA								00	LIVE ANIMALS	1	No Quantity							2000			0
S3	2009	2009	2009	2	0	2	Export	348	Hungary	HUN	579	Norway	NOR								00	LIVE ANIMALS	1	No Quantity							1000			0
S3	2009	2009	2009	2	0	2	Export	348	Hungary	HUN	616	Poland	POL								00	LIVE ANIMALS	1	No Quantity							2940000			0
S3	2009	2009	2009	2	0	2	Export	348	Hungary	HUN	634	Qatar	QAT								00	LIVE ANIMALS	1	No Quantity							37000			0
S3	2009	2009	2009	2	0	2	Export	348	Hungary	HUN	642	Romania	ROU								00	LIVE ANIMALS	1	No Quantity							42221000			0
S3	2009	2009	2009	2	0	2	Export	348	Hungary	HUN	643	Russian Federation	RUS								00	LIVE ANIMALS	1	No Quantity							51203000			0
S3	2009	2009	2009	2	0	2	Export	348	Hungary	HUN	682	Saudi Arabia	SAU								00	LIVE ANIMALS	1	No Quantity							27000			0
S3	2009	2009	2009	2	0	2	Export	348	Hungary	HUN	688	Serbia	SRB								00	LIVE ANIMALS	1	No Quantity							5640000			0
S3	2009	2009	2009	2	0	2	Export	348	Hungary	HUN	699	India	IND								00	LIVE ANIMALS	1	No Quantity							10000			0
S3	2009	2009	2009	2	0	2	Export	348	Hungary	HUN	702	Singapore	SGP								00	LIVE ANIMALS	1	No Quantity							2000			0
S3	2009	2009	2009	2	0	2	Export	348	Hungary	HUN	703	Slovakia	SVK								00	LIVE ANIMALS	1	No Quantity							7830000			0
S3	2009	2009	2009	2	0	2	Export	348	Hungary	HUN	705	Slovenia	SVN								00	LIVE ANIMALS	1	No Quantity							7273000			0
S3	2009	2009	2009	2	0	2	Export	348	Hungary	HUN	710	South Africa	ZAF								00	LIVE ANIMALS	1	No Quantity							10000			0
S3	2009	2009	2009	2	0	2	Export	348	Hungary	HUN	724	Spain	ESP								00	LIVE ANIMALS	1	No Quantity							421000			0
S3	2009	2009	2009	2	0	2	Export	348	Hungary	HUN	757	Switzerland	CHE								00	LIVE ANIMALS	1	No Quantity							25000			0
S3	2009	2009	2009	2	0	2	Export	348	Hungary	HUN	760	Syria	SYR								00	LIVE ANIMALS	1	No Quantity							300000			0
S3	2009	2009	2009	2	0	2	Export	348	Hungary	HUN	764	Thailand	THA								00	LIVE ANIMALS	1	No Quantity							8000			0
S3	2009	2009	2009	2	0	2	Export	348	Hungary	HUN	784	United Arab Emirates	ARE								00	LIVE ANIMALS	1	No Quantity							417000			0
S3	2009	2009	2009	2	0	2	Export	348	Hungary	HUN	792	Turkey	TUR								00	LIVE ANIMALS	1	No Quantity							518000			0
S3	2009	2009	2009	2	0	2	Export	348	Hungary	HUN	800	Uganda	UGA								00	LIVE ANIMALS	1	No Quantity							3000			0
S3	2009	2009	2009	2	0	2	Export	348	Hungary	HUN	804	Ukraine	UKR								00	LIVE ANIMALS	1	No Quantity							4340000			0
S3	2009	2009	2009	2	0	2	Export	348	Hungary	HUN	807	North Macedonia	MKD								00	LIVE ANIMALS	1	No Quantity							18000			0
S3	2009	2009	2009	2	0	2	Export	348	Hungary	HUN	818	Egypt	EGY								00	LIVE ANIMALS	1	No Quantity							376000			0
S3	2009	2009	2009	2	0	2	Export	348	Hungary	HUN	826	United Kingdom	GBR								00	LIVE ANIMALS	1	No Quantity							2213000			0
S3	2009	2009	2009	2	0	2	Export	348	Hungary	HUN	842	USA	USA								00	LIVE ANIMALS	1	No Quantity							503000			0
S3	2009	2009	2009	2	0	2	Export	348	Hungary	HUN	860	Uzbekistan	UZB								00	LIVE ANIMALS	1	No Quantity							457000			0
S3	2009	2009	2009	2	0	2	Export	348	Hungary	HUN	894	Zambia	ZMB								00	LIVE ANIMALS	1	No Quantity							2000			0
S3	2009	2009	2009	2	0	2	Export	348	Hungary	HUN	899	Areas, nes									00	LIVE ANIMALS	1	No Quantity							26000			0
S3	2009	2009	2009	2	0	2	Export	344	China, Hong Kong SAR	HKG	0	World	WLD								01	MEAT, MEAT PREPARATIONS	1	No Quantity							1830609051			0
S3	2009	2009	2009	2	0	2	Export	344	China, Hong Kong SAR	HKG	24	Angola	AGO								01	MEAT, MEAT PREPARATIONS	1	No Quantity							833			0
S3	2009	2009	2009	2	0	2	Export	344	China, Hong Kong SAR	HKG	36	Australia	AUS								01	MEAT, MEAT PREPARATIONS	1	No Quantity							35409			0
S3	2009	2009	2009	2	0	2	Export	344	China, Hong Kong SAR	HKG	51	Armenia	ARM								01	MEAT, MEAT PREPARATIONS	1	No Quantity							507548			0
S3	2009	2009	2009	2	0	2	Export	344	China, Hong Kong SAR	HKG	76	Brazil	BRA								01	MEAT, MEAT PREPARATIONS	1	No Quantity							735081			0
S3	2009	2009	2009	2	0	2	Export	344	China, Hong Kong SAR	HKG	90	Solomon Isds	SLB								01	MEAT, MEAT PREPARATIONS	1	No Quantity							5925			0
S3	2009	2009	2009	2	0	2	Export	344	China, Hong Kong SAR	HKG	116	Cambodia	KHM								01	MEAT, MEAT PREPARATIONS	1	No Quantity							55000			0
S3	2009	2009	2009	2	0	2	Export	344	China, Hong Kong SAR	HKG	124	Canada	CAN								01	MEAT, MEAT PREPARATIONS	1	No Quantity							51788			0
S3	2009	2009	2009	2	0	2	Export	344	China, Hong Kong SAR	HKG	156	China	CHN								01	MEAT, MEAT PREPARATIONS	1	No Quantity							591009587			0
S3	2009	2009	2009	2	0	2	Export	344	China, Hong Kong SAR	HKG	251	France	FRA								01	MEAT, MEAT PREPARATIONS	1	No Quantity							30811			0
S3	2009	2009	2009	2	0	2	Export	344	China, Hong Kong SAR	HKG	288	Ghana	GHA								01	MEAT, MEAT PREPARATIONS	1	No Quantity							2967			0
S3	2009	2009	2009	2	0	2	Export	344	China, Hong Kong SAR	HKG	320	Guatemala	GTM								01	MEAT, MEAT PREPARATIONS	1	No Quantity							658			0
S3	2009	2009	2009	2	0	2	Export	344	China, Hong Kong SAR	HKG	360	Indonesia	IDN								01	MEAT, MEAT PREPARATIONS	1	No Quantity							6450			0
S3	2009	2009	2009	2	0	2	Export	344	China, Hong Kong SAR	HKG	372	Ireland	IRL								01	MEAT, MEAT PREPARATIONS	1	No Quantity							74295			0
S3	2009	2009	2009	2	0	2	Export	344	China, Hong Kong SAR	HKG	392	Japan	JPN								01	MEAT, MEAT PREPARATIONS	1	No Quantity							5088			0
S3	2009	2009	2009	2	0	2	Export	344	China, Hong Kong SAR	HKG	408	Dem. People's Rep. of Korea	PRK								01	MEAT, MEAT PREPARATIONS	1	No Quantity							11472			0
S3	2009	2009	2009	2	0	2	Export	344	China, Hong Kong SAR	HKG	446	China, Macao SAR	MAC								01	MEAT, MEAT PREPARATIONS	1	No Quantity							65590199			0
S3	2009	2009	2009	2	0	2	Export	344	China, Hong Kong SAR	HKG	458	Malaysia	MYS								01	MEAT, MEAT PREPARATIONS	1	No Quantity							1328884			0
S3	2009	2009	2009	2	0	2	Export	344	China, Hong Kong SAR	HKG	480	Mauritius	MUS								01	MEAT, MEAT PREPARATIONS	1	No Quantity							14061			0
S3	2009	2009	2009	2	0	2	Export	344	China, Hong Kong SAR	HKG	490	Other Asia, nes									01	MEAT, MEAT PREPARATIONS	1	No Quantity							871246200			0
S3	2009	2009	2009	2	0	2	Export	344	China, Hong Kong SAR	HKG	548	Vanuatu	VUT								01	MEAT, MEAT PREPARATIONS	1	No Quantity							24243			0
S3	2009	2009	2009	2	0	2	Export	344	China, Hong Kong SAR	HKG	554	New Zealand	NZL								01	MEAT, MEAT PREPARATIONS	1	No Quantity							5622			0
S3	2009	2009	2009	2	0	2	Export	344	China, Hong Kong SAR	HKG	583	FS Micronesia	FSM								01	MEAT, MEAT PREPARATIONS	1	No Quantity							11153			0
S3	2009	2009	2009	2	0	2	Export	344	China, Hong Kong SAR	HKG	584	Marshall Isds	MHL								01	MEAT, MEAT PREPARATIONS	1	No Quantity							9696			0
S3	2009	2009	2009	2	0	2	Export	344	China, Hong Kong SAR	HKG	600	Paraguay	PRY								01	MEAT, MEAT PREPARATIONS	1	No Quantity							1541			0
S3	2009	2009	2009	2	0	2	Export	344	China, Hong Kong SAR	HKG	608	Philippines	PHL								01	MEAT, MEAT PREPARATIONS	1	No Quantity							9621			0
S3	2009	2009	2009	2	0	2	Export	344	China, Hong Kong SAR	HKG	690	Seychelles	SYC								01	MEAT, MEAT PREPARATIONS	1	No Quantity							1306			0
S3	2009	2009	2009	2	0	2	Export	344	China, Hong Kong SAR	HKG	702	Singapore	SGP								01	MEAT, MEAT PREPARATIONS	1	No Quantity							101630			0
S3	2009	2009	2009	2	0	2	Export	344	China, Hong Kong SAR	HKG	704	Viet Nam	VNM								01	MEAT, MEAT PREPARATIONS	1	No Quantity							299518428			0
S3	2009	2009	2009	2	0	2	Export	344	China, Hong Kong SAR	HKG	705	Slovenia	SVN								01	MEAT, MEAT PREPARATIONS	1	No Quantity							2947			0
S3	2009	2009	2009	2	0	2	Export	344	China, Hong Kong SAR	HKG	710	South Africa	ZAF								01	MEAT, MEAT PREPARATIONS	1	No Quantity							5768			0
S3	2009	2009	2009	2	0	2	Export	344	China, Hong Kong SAR	HKG	724	Spain	ESP								01	MEAT, MEAT PREPARATIONS	1	No Quantity							33966			0
S3	2009	2009	2009	2	0	2	Export	344	China, Hong Kong SAR	HKG	757	Switzerland	CHE								01	MEAT, MEAT PREPARATIONS	1	No Quantity							998			0
S3	2009	2009	2009	2	0	2	Export	344	China, Hong Kong SAR	HKG	764	Thailand	THA								01	MEAT, MEAT PREPARATIONS	1	No Quantity							82412			0
S3	2009	2009	2009	2	0	2	Export	344	China, Hong Kong SAR	HKG	842	USA	USA								01	MEAT, MEAT PREPARATIONS	1	No Quantity							87464			0
S3	2009	2009	2009	2	0	2	Export	348	Hungary	HUN	0	World	WLD								01	MEAT, MEAT PREPARATIONS	1	No Quantity							1064520000			0
S3	2009	2009	2009	2	0	2	Export	348	Hungary	HUN	8	Albania	ALB								01	MEAT, MEAT PREPARATIONS	1	No Quantity							63000			0
S3	2009	2009	2009	2	0	2	Export	348	Hungary	HUN	31	Azerbaijan	AZE								01	MEAT, MEAT PREPARATIONS	1	No Quantity							191000			0
S3	2009	2009	2009	2	0	2	Export	348	Hungary	HUN	36	Australia	AUS								01	MEAT, MEAT PREPARATIONS	1	No Quantity							1000			0
S3	2009	2009	2009	2	0	2	Export	348	Hungary	HUN	40	Austria	AUT								01	MEAT, MEAT PREPARATIONS	1	No Quantity							102965000			0
S3	2009	2009	2009	2	0	2	Export	348	Hungary	HUN	56	Belgium	BEL								01	MEAT, MEAT PREPARATIONS	1	No Quantity							43106000			0
S3	2009	2009	2009	2	0	2	Export	348	Hungary	HUN	70	Bosnia Herzegovina	BIH								01	MEAT, MEAT PREPARATIONS	1	No Quantity							2936000			0
S3	2009	2009	2009	2	0	2	Export	348	Hungary	HUN	76	Brazil	BRA								01	MEAT, MEAT PREPARATIONS	1	No Quantity							8000			0
S3	2009	2009	2009	2	0	2	Export	348	Hungary	HUN	100	Bulgaria	BGR								01	MEAT, MEAT PREPARATIONS	1	No Quantity							14276000			0
S3	2009	2009	2009	2	0	2	Export	348	Hungary	HUN	124	Canada	CAN								01	MEAT, MEAT PREPARATIONS	1	No Quantity							718000			0
S3	2009	2009	2009	2	0	2	Export	348	Hungary	HUN	156	China	CHN								01	MEAT, MEAT PREPARATIONS	1	No Quantity							695000			0
S3	2009	2009	2009	2	0	2	Export	348	Hungary	HUN	191	Croatia	HRV								01	MEAT, MEAT PREPARATIONS	1	No Quantity							8064000			0
S3	2009	2009	2009	2	0	2	Export	348	Hungary	HUN	196	Cyprus	CYP								01	MEAT, MEAT PREPARATIONS	1	No Quantity							842000			0
S3	2009	2009	2009	2	0	2	Export	348	Hungary	HUN	203	Czechia	CZE								01	MEAT, MEAT PREPARATIONS	1	No Quantity							41603000			0
S3	2009	2009	2009	2	0	2	Export	348	Hungary	HUN	208	Denmark	DNK								01	MEAT, MEAT PREPARATIONS	1	No Quantity							9049000			0
S3	2009	2009	2009	2	0	2	Export	348	Hungary	HUN	233	Estonia	EST								01	MEAT, MEAT PREPARATIONS	1	No Quantity							1978000			0
S3	2009	2009	2009	2	0	2	Export	348	Hungary	HUN	246	Finland	FIN								01	MEAT, MEAT PREPARATIONS	1	No Quantity							114000			0
S3	2009	2009	2009	2	0	2	Export	348	Hungary	HUN	251	France	FRA								01	MEAT, MEAT PREPARATIONS	1	No Quantity							54023000			0
S3	2009	2009	2009	2	0	2	Export	348	Hungary	HUN	268	Georgia	GEO								01	MEAT, MEAT PREPARATIONS	1	No Quantity							377000			0
S3	2009	2009	2009	2	0	2	Export	348	Hungary	HUN	276	Germany	DEU								01	MEAT, MEAT PREPARATIONS	1	No Quantity							154546000			0
S3	2009	2009	2009	2	0	2	Export	348	Hungary	HUN	292	Gibraltar	GIB								01	MEAT, MEAT PREPARATIONS	1	No Quantity							247000			0
S3	2009	2009	2009	2	0	2	Export	348	Hungary	HUN	300	Greece	GRC								01	MEAT, MEAT PREPARATIONS	1	No Quantity							1825000			0
S3	2009	2009	2009	2	0	2	Export	348	Hungary	HUN	324	Guinea	GIN								01	MEAT, MEAT PREPARATIONS	1	No Quantity							83000			0
S3	2009	2009	2009	2	0	2	Export	348	Hungary	HUN	344	China, Hong Kong SAR	HKG								01	MEAT, MEAT PREPARATIONS	1	No Quantity							11626000			0
S3	2009	2009	2009	2	0	2	Export	348	Hungary	HUN	372	Ireland	IRL								01	MEAT, MEAT PREPARATIONS	1	No Quantity							1635000			0
S3	2009	2009	2009	2	0	2	Export	348	Hungary	HUN	376	Israel	ISR								01	MEAT, MEAT PREPARATIONS	1	No Quantity							5317000			0
S3	2009	2009	2009	2	0	2	Export	348	Hungary	HUN	381	Italy	ITA								01	MEAT, MEAT PREPARATIONS	1	No Quantity							71357000			0
S3	2009	2009	2009	2	0	2	Export	348	Hungary	HUN	392	Japan	JPN								01	MEAT, MEAT PREPARATIONS	1	No Quantity							58777000			0
S3	2009	2009	2009	2	0	2	Export	348	Hungary	HUN	408	Dem. People's Rep. of Korea	PRK								01	MEAT, MEAT PREPARATIONS	1	No Quantity							1000			0
S3	2009	2009	2009	2	0	2	Export	348	Hungary	HUN	410	Rep. of Korea	KOR								01	MEAT, MEAT PREPARATIONS	1	No Quantity							16688000			0
S3	2009	2009	2009	2	0	2	Export	348	Hungary	HUN	428	Latvia	LVA								01	MEAT, MEAT PREPARATIONS	1	No Quantity							580000			0
S3	2009	2009	2009	2	0	2	Export	348	Hungary	HUN	440	Lithuania	LTU								01	MEAT, MEAT PREPARATIONS	1	No Quantity							827000			0
S3	2009	2009	2009	2	0	2	Export	348	Hungary	HUN	470	Malta	MLT								01	MEAT, MEAT PREPARATIONS	1	No Quantity							586000			0
S3	2009	2009	2009	2	0	2	Export	348	Hungary	HUN	490	Other Asia, nes									01	MEAT, MEAT PREPARATIONS	1	No Quantity							370000			0
S3	2009	2009	2009	2	0	2	Export	348	Hungary	HUN	498	Rep. of Moldova	MDA								01	MEAT, MEAT PREPARATIONS	1	No Quantity							1921000			0
S3	2009	2009	2009	2	0	2	Export	348	Hungary	HUN	499	Montenegro	MNE								01	MEAT, MEAT PREPARATIONS	1	No Quantity							329000			0
S3	2009	2009	2009	2	0	2	Export	348	Hungary	HUN	528	Netherlands	NLD								01	MEAT, MEAT PREPARATIONS	1	No Quantity							34028000			0
S3	2009	2009	2009	2	0	2	Export	348	Hungary	HUN	530	Neth. Antilles	ANT								01	MEAT, MEAT PREPARATIONS	1	No Quantity							413000			0
S3	2009	2009	2009	2	0	2	Export	348	Hungary	HUN	533	Aruba	ABW								01	MEAT, MEAT PREPARATIONS	1	No Quantity							48000			0
S3	2009	2009	2009	2	0	2	Export	348	Hungary	HUN	579	Norway	NOR								01	MEAT, MEAT PREPARATIONS	1	No Quantity							208000			0
S3	2009	2009	2009	2	0	2	Export	348	Hungary	HUN	586	Pakistan	PAK								01	MEAT, MEAT PREPARATIONS	1	No Quantity							1000			0
S3	2009	2009	2009	2	0	2	Export	348	Hungary	HUN	616	Poland	POL								01	MEAT, MEAT PREPARATIONS	1	No Quantity							20969000			0
S3	2009	2009	2009	2	0	2	Export	348	Hungary	HUN	620	Portugal	PRT								01	MEAT, MEAT PREPARATIONS	1	No Quantity							188000			0
S3	2009	2009	2009	2	0	2	Export	348	Hungary	HUN	642	Romania	ROU								01	MEAT, MEAT PREPARATIONS	1	No Quantity							165585000			0
S3	2009	2009	2009	2	0	2	Export	348	Hungary	HUN	643	Russian Federation	RUS								01	MEAT, MEAT PREPARATIONS	1	No Quantity							26217000			0
S3	2009	2009	2009	2	0	2	Export	348	Hungary	HUN	688	Serbia	SRB								01	MEAT, MEAT PREPARATIONS	1	No Quantity							6067000			0
S3	2009	2009	2009	2	0	2	Export	348	Hungary	HUN	702	Singapore	SGP								01	MEAT, MEAT PREPARATIONS	1	No Quantity							211000			0
S3	2009	2009	2009	2	0	2	Export	348	Hungary	HUN	703	Slovakia	SVK								01	MEAT, MEAT PREPARATIONS	1	No Quantity							55370000			0
S3	2009	2009	2009	2	0	2	Export	348	Hungary	HUN	704	Viet Nam	VNM								01	MEAT, MEAT PREPARATIONS	1	No Quantity							463000			0
S3	2009	2009	2009	2	0	2	Export	348	Hungary	HUN	705	Slovenia	SVN								01	MEAT, MEAT PREPARATIONS	1	No Quantity							21381000			0
S3	2009	2009	2009	2	0	2	Export	348	Hungary	HUN	724	Spain	ESP								01	MEAT, MEAT PREPARATIONS	1	No Quantity							17685000			0
S3	2009	2009	2009	2	0	2	Export	348	Hungary	HUN	752	Sweden	SWE								01	MEAT, MEAT PREPARATIONS	1	No Quantity							8992000			0
S3	2009	2009	2009	2	0	2	Export	348	Hungary	HUN	757	Switzerland	CHE								01	MEAT, MEAT PREPARATIONS	1	No Quantity							38983000			0
S3	2009	2009	2009	2	0	2	Export	348	Hungary	HUN	764	Thailand	THA								01	MEAT, MEAT PREPARATIONS	1	No Quantity							81000			0
S3	2009	2009	2009	2	0	2	Export	348	Hungary	HUN	784	United Arab Emirates	ARE								01	MEAT, MEAT PREPARATIONS	1	No Quantity							645000			0
S3	2009	2009	2009	2	0	2	Export	348	Hungary	HUN	792	Turkey	TUR								01	MEAT, MEAT PREPARATIONS	1	No Quantity							79000			0
S3	2009	2009	2009	2	0	2	Export	348	Hungary	HUN	795	Turkmenistan	TKM								01	MEAT, MEAT PREPARATIONS	1	No Quantity							127000			0
S3	2009	2009	2009	2	0	2	Export	348	Hungary	HUN	804	Ukraine	UKR								01	MEAT, MEAT PREPARATIONS	1	No Quantity							13322000			0
S3	2009	2009	2009	2	0	2	Export	348	Hungary	HUN	807	North Macedonia	MKD								01	MEAT, MEAT PREPARATIONS	1	No Quantity							943000			0
S3	2009	2009	2009	2	0	2	Export	348	Hungary	HUN	818	Egypt	EGY								01	MEAT, MEAT PREPARATIONS	1	No Quantity							12000			0
S3	2009	2009	2009	2	0	2	Export	348	Hungary	HUN	826	United Kingdom	GBR								01	MEAT, MEAT PREPARATIONS	1	No Quantity							43436000			0
S3	2009	2009	2009	2	0	2	Export	348	Hungary	HUN	842	USA	USA								01	MEAT, MEAT PREPARATIONS	1	No Quantity							1342000			0
S3	2009	2009	2009	2	0	2	Export	344	China, Hong Kong SAR	HKG	0	World	WLD								02	DAIRY PRODUCTS,BIRD EGGS	1	No Quantity							80261445			0
S3	2009	2009	2009	2	0	2	Export	344	China, Hong Kong SAR	HKG	36	Australia	AUS								02	DAIRY PRODUCTS,BIRD EGGS	1	No Quantity							33871			0
S3	2009	2009	2009	2	0	2	Export	344	China, Hong Kong SAR	HKG	90	Solomon Isds	SLB								02	DAIRY PRODUCTS,BIRD EGGS	1	No Quantity							2163			0
S3	2009	2009	2009	2	0	2	Export	344	China, Hong Kong SAR	HKG	124	Canada	CAN								02	DAIRY PRODUCTS,BIRD EGGS	1	No Quantity							11649			0
S3	2009	2009	2009	2	0	2	Export	344	China, Hong Kong SAR	HKG	156	China	CHN								02	DAIRY PRODUCTS,BIRD EGGS	1	No Quantity							16207729			0
S3	2009	2009	2009	2	0	2	Export	344	China, Hong Kong SAR	HKG	392	Japan	JPN								02	DAIRY PRODUCTS,BIRD EGGS	1	No Quantity							5385			0
S3	2009	2009	2009	2	0	2	Export	344	China, Hong Kong SAR	HKG	410	Rep. of Korea	KOR								02	DAIRY PRODUCTS,BIRD EGGS	1	No Quantity							44680			0
S3	2009	2009	2009	2	0	2	Export	344	China, Hong Kong SAR	HKG	446	China, Macao SAR	MAC								02	DAIRY PRODUCTS,BIRD EGGS	1	No Quantity							61700749			0
S3	2009	2009	2009	2	0	2	Export	344	China, Hong Kong SAR	HKG	458	Malaysia	MYS								02	DAIRY PRODUCTS,BIRD EGGS	1	No Quantity							40497			0
S3	2009	2009	2009	2	0	2	Export	344	China, Hong Kong SAR	HKG	480	Mauritius	MUS								02	DAIRY PRODUCTS,BIRD EGGS	1	No Quantity							7049			0
S3	2009	2009	2009	2	0	2	Export	344	China, Hong Kong SAR	HKG	490	Other Asia, nes									02	DAIRY PRODUCTS,BIRD EGGS	1	No Quantity							982062			0
S3	2009	2009	2009	2	0	2	Export	344	China, Hong Kong SAR	HKG	528	Netherlands	NLD								02	DAIRY PRODUCTS,BIRD EGGS	1	No Quantity							41015			0
S3	2009	2009	2009	2	0	2	Export	344	China, Hong Kong SAR	HKG	554	New Zealand	NZL								02	DAIRY PRODUCTS,BIRD EGGS	1	No Quantity							2099			0
S3	2009	2009	2009	2	0	2	Export	344	China, Hong Kong SAR	HKG	583	FS Micronesia	FSM								02	DAIRY PRODUCTS,BIRD EGGS	1	No Quantity							14059			0
S3	2009	2009	2009	2	0	2	Export	344	China, Hong Kong SAR	HKG	584	Marshall Isds	MHL								02	DAIRY PRODUCTS,BIRD EGGS	1	No Quantity							1608			0
S3	2009	2009	2009	2	0	2	Export	344	China, Hong Kong SAR	HKG	608	Philippines	PHL								02	DAIRY PRODUCTS,BIRD EGGS	1	No Quantity							33556			0
S3	2009	2009	2009	2	0	2	Export	344	China, Hong Kong SAR	HKG	702	Singapore	SGP								02	DAIRY PRODUCTS,BIRD EGGS	1	No Quantity							550582			0
S3	2009	2009	2009	2	0	2	Export	344	China, Hong Kong SAR	HKG	704	Viet Nam	VNM								02	DAIRY PRODUCTS,BIRD EGGS	1	No Quantity							543088			0
S3	2009	2009	2009	2	0	2	Export	344	China, Hong Kong SAR	HKG	764	Thailand	THA								02	DAIRY PRODUCTS,BIRD EGGS	1	No Quantity							22463			0
S3	2009	2009	2009	2	0	2	Export	344	China, Hong Kong SAR	HKG	784	United Arab Emirates	ARE								02	DAIRY PRODUCTS,BIRD EGGS	1	No Quantity							10217			0
S3	2009	2009	2009	2	0	2	Export	344	China, Hong Kong SAR	HKG	842	USA	USA								02	DAIRY PRODUCTS,BIRD EGGS	1	No Quantity							10			0
S3	2009	2009	2009	2	0	2	Export	344	China, Hong Kong SAR	HKG	862	Venezuela	VEN								02	DAIRY PRODUCTS,BIRD EGGS	1	No Quantity							6915			0
S3	2009	2009	2009	2	0	2	Export	348	Hungary	HUN	0	World	WLD								02	DAIRY PRODUCTS,BIRD EGGS	1	No Quantity							308072000			0
S3	2009	2009	2009	2	0	2	Export	348	Hungary	HUN	8	Albania	ALB								02	DAIRY PRODUCTS,BIRD EGGS	1	No Quantity							771000			0
S3	2009	2009	2009	2	0	2	Export	348	Hungary	HUN	12	Algeria	DZA								02	DAIRY PRODUCTS,BIRD EGGS	1	No Quantity							158000			0
S3	2009	2009	2009	2	0	2	Export	348	Hungary	HUN	31	Azerbaijan	AZE								02	DAIRY PRODUCTS,BIRD EGGS	1	No Quantity							22000			0
S3	2009	2009	2009	2	0	2	Export	348	Hungary	HUN	40	Austria	AUT								02	DAIRY PRODUCTS,BIRD EGGS	1	No Quantity							12772000			0
S3	2009	2009	2009	2	0	2	Export	348	Hungary	HUN	48	Bahrain	BHR								02	DAIRY PRODUCTS,BIRD EGGS	1	No Quantity							77000			0
S3	2009	2009	2009	2	0	2	Export	348	Hungary	HUN	56	Belgium	BEL								02	DAIRY PRODUCTS,BIRD EGGS	1	No Quantity							2147000			0
S3	2009	2009	2009	2	0	2	Export	348	Hungary	HUN	70	Bosnia Herzegovina	BIH								02	DAIRY PRODUCTS,BIRD EGGS	1	No Quantity							2665000			0
S3	2009	2009	2009	2	0	2	Export	348	Hungary	HUN	100	Bulgaria	BGR								02	DAIRY PRODUCTS,BIRD EGGS	1	No Quantity							6044000			0
S3	2009	2009	2009	2	0	2	Export	348	Hungary	HUN	112	Belarus	BLR								02	DAIRY PRODUCTS,BIRD EGGS	1	No Quantity							2408000			0
S3	2009	2009	2009	2	0	2	Export	348	Hungary	HUN	124	Canada	CAN								02	DAIRY PRODUCTS,BIRD EGGS	1	No Quantity							46000			0
S3	2009	2009	2009	2	0	2	Export	348	Hungary	HUN	178	Congo	COG								02	DAIRY PRODUCTS,BIRD EGGS	1	No Quantity							4000			0
S3	2009	2009	2009	2	0	2	Export	348	Hungary	HUN	191	Croatia	HRV								02	DAIRY PRODUCTS,BIRD EGGS	1	No Quantity							5646000			0
S3	2009	2009	2009	2	0	2	Export	348	Hungary	HUN	203	Czechia	CZE								02	DAIRY PRODUCTS,BIRD EGGS	1	No Quantity							6650000			0
S3	2009	2009	2009	2	0	2	Export	348	Hungary	HUN	208	Denmark	DNK								02	DAIRY PRODUCTS,BIRD EGGS	1	No Quantity							880000			0
S3	2009	2009	2009	2	0	2	Export	348	Hungary	HUN	246	Finland	FIN								02	DAIRY PRODUCTS,BIRD EGGS	1	No Quantity							904000			0
S3	2009	2009	2009	2	0	2	Export	348	Hungary	HUN	251	France	FRA								02	DAIRY PRODUCTS,BIRD EGGS	1	No Quantity							11342000			0
S3	2009	2009	2009	2	0	2	Export	348	Hungary	HUN	268	Georgia	GEO								02	DAIRY PRODUCTS,BIRD EGGS	1	No Quantity							31000			0
S3	2009	2009	2009	2	0	2	Export	348	Hungary	HUN	276	Germany	DEU								02	DAIRY PRODUCTS,BIRD EGGS	1	No Quantity							27088000			0
S3	2009	2009	2009	2	0	2	Export	348	Hungary	HUN	300	Greece	GRC								02	DAIRY PRODUCTS,BIRD EGGS	1	No Quantity							3134000			0
S3	2009	2009	2009	2	0	2	Export	348	Hungary	HUN	372	Ireland	IRL								02	DAIRY PRODUCTS,BIRD EGGS	1	No Quantity							1675000			0
S3	2009	2009	2009	2	0	2	Export	348	Hungary	HUN	376	Israel	ISR								02	DAIRY PRODUCTS,BIRD EGGS	1	No Quantity							172000			0
S3	2009	2009	2009	2	0	2	Export	348	Hungary	HUN	381	Italy	ITA								02	DAIRY PRODUCTS,BIRD EGGS	1	No Quantity							63660000			0
S3	2009	2009	2009	2	0	2	Export	348	Hungary	HUN	400	Jordan	JOR								02	DAIRY PRODUCTS,BIRD EGGS	1	No Quantity							2808000			0
S3	2009	2009	2009	2	0	2	Export	348	Hungary	HUN	414	Kuwait	KWT								02	DAIRY PRODUCTS,BIRD EGGS	1	No Quantity							784000			0
S3	2009	2009	2009	2	0	2	Export	348	Hungary	HUN	422	Lebanon	LBN								02	DAIRY PRODUCTS,BIRD EGGS	1	No Quantity							8323000			0
S3	2009	2009	2009	2	0	2	Export	348	Hungary	HUN	434	Libya	LBY								02	DAIRY PRODUCTS,BIRD EGGS	1	No Quantity							1447000			0
S3	2009	2009	2009	2	0	2	Export	348	Hungary	HUN	440	Lithuania	LTU								02	DAIRY PRODUCTS,BIRD EGGS	1	No Quantity							100000			0
S3	2009	2009	2009	2	0	2	Export	348	Hungary	HUN	498	Rep. of Moldova	MDA								02	DAIRY PRODUCTS,BIRD EGGS	1	No Quantity							176000			0
S3	2009	2009	2009	2	0	2	Export	348	Hungary	HUN	499	Montenegro	MNE								02	DAIRY PRODUCTS,BIRD EGGS	1	No Quantity							144000			0
S3	2009	2009	2009	2	0	2	Export	348	Hungary	HUN	528	Netherlands	NLD								02	DAIRY PRODUCTS,BIRD EGGS	1	No Quantity							6557000			0
S3	2009	2009	2009	2	0	2	Export	348	Hungary	HUN	616	Poland	POL								02	DAIRY PRODUCTS,BIRD EGGS	1	No Quantity							9107000			0
S3	2009	2009	2009	2	0	2	Export	348	Hungary	HUN	620	Portugal	PRT								02	DAIRY PRODUCTS,BIRD EGGS	1	No Quantity							1548000			0
S3	2009	2009	2009	2	0	2	Export	348	Hungary	HUN	634	Qatar	QAT								02	DAIRY PRODUCTS,BIRD EGGS	1	No Quantity							324000			0
S3	2009	2009	2009	2	0	2	Export	348	Hungary	HUN	642	Romania	ROU								02	DAIRY PRODUCTS,BIRD EGGS	1	No Quantity							59754000			0
S3	2009	2009	2009	2	0	2	Export	348	Hungary	HUN	643	Russian Federation	RUS								02	DAIRY PRODUCTS,BIRD EGGS	1	No Quantity							615000			0
S3	2009	2009	2009	2	0	2	Export	348	Hungary	HUN	682	Saudi Arabia	SAU								02	DAIRY PRODUCTS,BIRD EGGS	1	No Quantity							5833000			0
S3	2009	2009	2009	2	0	2	Export	348	Hungary	HUN	688	Serbia	SRB								02	DAIRY PRODUCTS,BIRD EGGS	1	No Quantity							10439000			0
S3	2009	2009	2009	2	0	2	Export	348	Hungary	HUN	703	Slovakia	SVK								02	DAIRY PRODUCTS,BIRD EGGS	1	No Quantity							18846000			0
S3	2009	2009	2009	2	0	2	Export	348	Hungary	HUN	704	Viet Nam	VNM								02	DAIRY PRODUCTS,BIRD EGGS	1	No Quantity							13000			0
S3	2009	2009	2009	2	0	2	Export	348	Hungary	HUN	705	Slovenia	SVN								02	DAIRY PRODUCTS,BIRD EGGS	1	No Quantity							13472000			0
S3	2009	2009	2009	2	0	2	Export	348	Hungary	HUN	724	Spain	ESP								02	DAIRY PRODUCTS,BIRD EGGS	1	No Quantity							7150000			0
S3	2009	2009	2009	2	0	2	Export	348	Hungary	HUN	752	Sweden	SWE								02	DAIRY PRODUCTS,BIRD EGGS	1	No Quantity							1027000			0
S3	2009	2009	2009	2	0	2	Export	348	Hungary	HUN	757	Switzerland	CHE								02	DAIRY PRODUCTS,BIRD EGGS	1	No Quantity							1042000			0
S3	2009	2009	2009	2	0	2	Export	348	Hungary	HUN	760	Syria	SYR								02	DAIRY PRODUCTS,BIRD EGGS	1	No Quantity							104000			0
S3	2009	2009	2009	2	0	2	Export	348	Hungary	HUN	784	United Arab Emirates	ARE								02	DAIRY PRODUCTS,BIRD EGGS	1	No Quantity							1577000			0
S3	2009	2009	2009	2	0	2	Export	348	Hungary	HUN	792	Turkey	TUR								02	DAIRY PRODUCTS,BIRD EGGS	1	No Quantity							127000			0
S3	2009	2009	2009	2	0	2	Export	348	Hungary	HUN	804	Ukraine	UKR								02	DAIRY PRODUCTS,BIRD EGGS	1	No Quantity							2052000			0
S3	2009	2009	2009	2	0	2	Export	348	Hungary	HUN	807	North Macedonia	MKD								02	DAIRY PRODUCTS,BIRD EGGS	1	No Quantity							739000			0
S3	2009	2009	2009	2	0	2	Export	348	Hungary	HUN	826	United Kingdom	GBR								02	DAIRY PRODUCTS,BIRD EGGS	1	No Quantity							5253000			0
S3	2009	2009	2009	2	0	2	Export	348	Hungary	HUN	842	USA	USA								02	DAIRY PRODUCTS,BIRD EGGS	1	No Quantity							415000			0
S3	2009	2009	2009	2	0	2	Export	344	China, Hong Kong SAR	HKG	0	World	WLD								03	FISH,CRUSTACEANS,MOLLUSC	1	No Quantity							388037852			0
S3	2009	2009	2009	2	0	2	Export	344	China, Hong Kong SAR	HKG	36	Australia	AUS								03	FISH,CRUSTACEANS,MOLLUSC	1	No Quantity							2533516			0
S3	2009	2009	2009	2	0	2	Export	344	China, Hong Kong SAR	HKG	44	Bahamas	BHS								03	FISH,CRUSTACEANS,MOLLUSC	1	No Quantity							1548			0
S3	2009	2009	2009	2	0	2	Export	344	China, Hong Kong SAR	HKG	56	Belgium	BEL								03	FISH,CRUSTACEANS,MOLLUSC	1	No Quantity							9337			0
S3	2009	2009	2009	2	0	2	Export	344	China, Hong Kong SAR	HKG	76	Brazil	BRA								03	FISH,CRUSTACEANS,MOLLUSC	1	No Quantity							387			0
S3	2009	2009	2009	2	0	2	Export	344	China, Hong Kong SAR	HKG	90	Solomon Isds	SLB								03	FISH,CRUSTACEANS,MOLLUSC	1	No Quantity							2899			0
S3	2009	2009	2009	2	0	2	Export	344	China, Hong Kong SAR	HKG	96	Brunei Darussalam	BRN								03	FISH,CRUSTACEANS,MOLLUSC	1	No Quantity							39507			0
S3	2009	2009	2009	2	0	2	Export	344	China, Hong Kong SAR	HKG	124	Canada	CAN								03	FISH,CRUSTACEANS,MOLLUSC	1	No Quantity							19157907			0
S3	2009	2009	2009	2	0	2	Export	344	China, Hong Kong SAR	HKG	144	Sri Lanka	LKA								03	FISH,CRUSTACEANS,MOLLUSC	1	No Quantity							70559			0
S3	2009	2009	2009	2	0	2	Export	344	China, Hong Kong SAR	HKG	156	China	CHN								03	FISH,CRUSTACEANS,MOLLUSC	1	No Quantity							149885545			0
S3	2009	2009	2009	2	0	2	Export	344	China, Hong Kong SAR	HKG	203	Czechia	CZE								03	FISH,CRUSTACEANS,MOLLUSC	1	No Quantity							15841			0
S3	2009	2009	2009	2	0	2	Export	344	China, Hong Kong SAR	HKG	208	Denmark	DNK								03	FISH,CRUSTACEANS,MOLLUSC	1	No Quantity							13432			0
S3	2009	2009	2009	2	0	2	Export	344	China, Hong Kong SAR	HKG	242	Fiji	FJI								03	FISH,CRUSTACEANS,MOLLUSC	1	No Quantity							4916			0
S3	2009	2009	2009	2	0	2	Export	344	China, Hong Kong SAR	HKG	251	France	FRA								03	FISH,CRUSTACEANS,MOLLUSC	1	No Quantity							82038			0
S3	2009	2009	2009	2	0	2	Export	344	China, Hong Kong SAR	HKG	276	Germany	DEU								03	FISH,CRUSTACEANS,MOLLUSC	1	No Quantity							407661			0
S3	2009	2009	2009	2	0	2	Export	344	China, Hong Kong SAR	HKG	300	Greece	GRC								03	FISH,CRUSTACEANS,MOLLUSC	1	No Quantity							8648			0
S3	2009	2009	2009	2	0	2	Export	344	China, Hong Kong SAR	HKG	320	Guatemala	GTM								03	FISH,CRUSTACEANS,MOLLUSC	1	No Quantity							1162			0
S3	2009	2009	2009	2	0	2	Export	344	China, Hong Kong SAR	HKG	360	Indonesia	IDN								03	FISH,CRUSTACEANS,MOLLUSC	1	No Quantity							37056			0
S3	2009	2009	2009	2	0	2	Export	344	China, Hong Kong SAR	HKG	364	Iran	IRN								03	FISH,CRUSTACEANS,MOLLUSC	1	No Quantity							30896			0
S3	2009	2009	2009	2	0	2	Export	344	China, Hong Kong SAR	HKG	376	Israel	ISR								03	FISH,CRUSTACEANS,MOLLUSC	1	No Quantity							28228			0
S3	2009	2009	2009	2	0	2	Export	344	China, Hong Kong SAR	HKG	381	Italy	ITA								03	FISH,CRUSTACEANS,MOLLUSC	1	No Quantity							112063			0
S3	2009	2009	2009	2	0	2	Export	344	China, Hong Kong SAR	HKG	392	Japan	JPN								03	FISH,CRUSTACEANS,MOLLUSC	1	No Quantity							13349748			0
S3	2009	2009	2009	2	0	2	Export	344	China, Hong Kong SAR	HKG	400	Jordan	JOR								03	FISH,CRUSTACEANS,MOLLUSC	1	No Quantity							1882			0
S3	2009	2009	2009	2	0	2	Export	344	China, Hong Kong SAR	HKG	408	Dem. People's Rep. of Korea	PRK								03	FISH,CRUSTACEANS,MOLLUSC	1	No Quantity							74385			0
S3	2009	2009	2009	2	0	2	Export	344	China, Hong Kong SAR	HKG	410	Rep. of Korea	KOR								03	FISH,CRUSTACEANS,MOLLUSC	1	No Quantity							4603635			0
S3	2009	2009	2009	2	0	2	Export	344	China, Hong Kong SAR	HKG	446	China, Macao SAR	MAC								03	FISH,CRUSTACEANS,MOLLUSC	1	No Quantity							43454215			0
S3	2009	2009	2009	2	0	2	Export	344	China, Hong Kong SAR	HKG	458	Malaysia	MYS								03	FISH,CRUSTACEANS,MOLLUSC	1	No Quantity							6319017			0
S3	2009	2009	2009	2	0	2	Export	344	China, Hong Kong SAR	HKG	480	Mauritius	MUS								03	FISH,CRUSTACEANS,MOLLUSC	1	No Quantity							5057			0
S3	2009	2009	2009	2	0	2	Export	344	China, Hong Kong SAR	HKG	490	Other Asia, nes									03	FISH,CRUSTACEANS,MOLLUSC	1	No Quantity							23414622			0
S3	2009	2009	2009	2	0	2	Export	344	China, Hong Kong SAR	HKG	528	Netherlands	NLD								03	FISH,CRUSTACEANS,MOLLUSC	1	No Quantity							189627			0
S3	2009	2009	2009	2	0	2	Export	344	China, Hong Kong SAR	HKG	554	New Zealand	NZL								03	FISH,CRUSTACEANS,MOLLUSC	1	No Quantity							282047			0
S3	2009	2009	2009	2	0	2	Export	344	China, Hong Kong SAR	HKG	579	Norway	NOR								03	FISH,CRUSTACEANS,MOLLUSC	1	No Quantity							42590			0
S3	2009	2009	2009	2	0	2	Export	344	China, Hong Kong SAR	HKG	583	FS Micronesia	FSM								03	FISH,CRUSTACEANS,MOLLUSC	1	No Quantity							36957			0
S3	2009	2009	2009	2	0	2	Export	344	China, Hong Kong SAR	HKG	584	Marshall Isds	MHL								03	FISH,CRUSTACEANS,MOLLUSC	1	No Quantity							8525			0
S3	2009	2009	2009	2	0	2	Export	344	China, Hong Kong SAR	HKG	586	Pakistan	PAK								03	FISH,CRUSTACEANS,MOLLUSC	1	No Quantity							2870			0
S3	2009	2009	2009	2	0	2	Export	344	China, Hong Kong SAR	HKG	591	Panama	PAN								03	FISH,CRUSTACEANS,MOLLUSC	1	No Quantity							122588			0
S3	2009	2009	2009	2	0	2	Export	344	China, Hong Kong SAR	HKG	598	Papua New Guinea	PNG								03	FISH,CRUSTACEANS,MOLLUSC	1	No Quantity							1445			0
S3	2009	2009	2009	2	0	2	Export	344	China, Hong Kong SAR	HKG	600	Paraguay	PRY								03	FISH,CRUSTACEANS,MOLLUSC	1	No Quantity							8593			0
S3	2009	2009	2009	2	0	2	Export	344	China, Hong Kong SAR	HKG	604	Peru	PER								03	FISH,CRUSTACEANS,MOLLUSC	1	No Quantity							3013			0
S3	2009	2009	2009	2	0	2	Export	344	China, Hong Kong SAR	HKG	608	Philippines	PHL								03	FISH,CRUSTACEANS,MOLLUSC	1	No Quantity							1066893			0
S3	2009	2009	2009	2	0	2	Export	344	China, Hong Kong SAR	HKG	616	Poland	POL								03	FISH,CRUSTACEANS,MOLLUSC	1	No Quantity							5880			0
S3	2009	2009	2009	2	0	2	Export	344	China, Hong Kong SAR	HKG	620	Portugal	PRT								03	FISH,CRUSTACEANS,MOLLUSC	1	No Quantity							163582			0
S3	2009	2009	2009	2	0	2	Export	344	China, Hong Kong SAR	HKG	634	Qatar	QAT								03	FISH,CRUSTACEANS,MOLLUSC	1	No Quantity							4091			0
S3	2009	2009	2009	2	0	2	Export	344	China, Hong Kong SAR	HKG	642	Romania	ROU								03	FISH,CRUSTACEANS,MOLLUSC	1	No Quantity							6317			0
S3	2009	2009	2009	2	0	2	Export	344	China, Hong Kong SAR	HKG	643	Russian Federation	RUS								03	FISH,CRUSTACEANS,MOLLUSC	1	No Quantity							8301			0
S3	2009	2009	2009	2	0	2	Export	344	China, Hong Kong SAR	HKG	682	Saudi Arabia	SAU								03	FISH,CRUSTACEANS,MOLLUSC	1	No Quantity							57140			0
S3	2009	2009	2009	2	0	2	Export	344	China, Hong Kong SAR	HKG	688	Serbia	SRB								03	FISH,CRUSTACEANS,MOLLUSC	1	No Quantity							2954			0
S3	2009	2009	2009	2	0	2	Export	344	China, Hong Kong SAR	HKG	699	India	IND								03	FISH,CRUSTACEANS,MOLLUSC	1	No Quantity							4911			0
S3	2009	2009	2009	2	0	2	Export	344	China, Hong Kong SAR	HKG	702	Singapore	SGP								03	FISH,CRUSTACEANS,MOLLUSC	1	No Quantity							20344855			0
S3	2009	2009	2009	2	0	2	Export	344	China, Hong Kong SAR	HKG	704	Viet Nam	VNM								03	FISH,CRUSTACEANS,MOLLUSC	1	No Quantity							42285109			0
S3	2009	2009	2009	2	0	2	Export	344	China, Hong Kong SAR	HKG	710	South Africa	ZAF								03	FISH,CRUSTACEANS,MOLLUSC	1	No Quantity							45819			0
S3	2009	2009	2009	2	0	2	Export	344	China, Hong Kong SAR	HKG	724	Spain	ESP								03	FISH,CRUSTACEANS,MOLLUSC	1	No Quantity							88397			0
S3	2009	2009	2009	2	0	2	Export	344	China, Hong Kong SAR	HKG	740	Suriname	SUR								03	FISH,CRUSTACEANS,MOLLUSC	1	No Quantity							15097			0
S3	2009	2009	2009	2	0	2	Export	344	China, Hong Kong SAR	HKG	752	Sweden	SWE								03	FISH,CRUSTACEANS,MOLLUSC	1	No Quantity							38608			0
S3	2009	2009	2009	2	0	2	Export	344	China, Hong Kong SAR	HKG	757	Switzerland	CHE								03	FISH,CRUSTACEANS,MOLLUSC	1	No Quantity							20555			0
S3	2009	2009	2009	2	0	2	Export	344	China, Hong Kong SAR	HKG	764	Thailand	THA								03	FISH,CRUSTACEANS,MOLLUSC	1	No Quantity							3147698			0
S3	2009	2009	2009	2	0	2	Export	344	China, Hong Kong SAR	HKG	780	Trinidad and Tobago	TTO								03	FISH,CRUSTACEANS,MOLLUSC	1	No Quantity							3238			0
S3	2009	2009	2009	2	0	2	Export	344	China, Hong Kong SAR	HKG	784	United Arab Emirates	ARE								03	FISH,CRUSTACEANS,MOLLUSC	1	No Quantity							158444			0
S3	2009	2009	2009	2	0	2	Export	344	China, Hong Kong SAR	HKG	826	United Kingdom	GBR								03	FISH,CRUSTACEANS,MOLLUSC	1	No Quantity							414005			0
S3	2009	2009	2009	2	0	2	Export	344	China, Hong Kong SAR	HKG	842	USA	USA								03	FISH,CRUSTACEANS,MOLLUSC	1	No Quantity							55789297			0
S3	2009	2009	2009	2	0	2	Export	344	China, Hong Kong SAR	HKG	862	Venezuela	VEN								03	FISH,CRUSTACEANS,MOLLUSC	1	No Quantity							2701			0
S3	2009	2009	2009	2	0	2	Export	348	Hungary	HUN	0	World	WLD								03	FISH,CRUSTACEANS,MOLLUSC	1	No Quantity							5523000			0
S3	2009	2009	2009	2	0	2	Export	348	Hungary	HUN	36	Australia	AUS								03	FISH,CRUSTACEANS,MOLLUSC	1	No Quantity							2000			0
S3	2009	2009	2009	2	0	2	Export	348	Hungary	HUN	40	Austria	AUT								03	FISH,CRUSTACEANS,MOLLUSC	1	No Quantity							52000			0
S3	2009	2009	2009	2	0	2	Export	348	Hungary	HUN	56	Belgium	BEL								03	FISH,CRUSTACEANS,MOLLUSC	1	No Quantity							569000			0
S3	2009	2009	2009	2	0	2	Export	348	Hungary	HUN	100	Bulgaria	BGR								03	FISH,CRUSTACEANS,MOLLUSC	1	No Quantity							4000			0
S3	2009	2009	2009	2	0	2	Export	348	Hungary	HUN	191	Croatia	HRV								03	FISH,CRUSTACEANS,MOLLUSC	1	No Quantity							46000			0
S3	2009	2009	2009	2	0	2	Export	348	Hungary	HUN	203	Czechia	CZE								03	FISH,CRUSTACEANS,MOLLUSC	1	No Quantity							28000			0
S3	2009	2009	2009	2	0	2	Export	348	Hungary	HUN	251	France	FRA								03	FISH,CRUSTACEANS,MOLLUSC	1	No Quantity							974000			0
S3	2009	2009	2009	2	0	2	Export	348	Hungary	HUN	268	Georgia	GEO								03	FISH,CRUSTACEANS,MOLLUSC	1	No Quantity							2000			0
S3	2009	2009	2009	2	0	2	Export	348	Hungary	HUN	276	Germany	DEU								03	FISH,CRUSTACEANS,MOLLUSC	1	No Quantity							1603000			0
S3	2009	2009	2009	2	0	2	Export	348	Hungary	HUN	360	Indonesia	IDN								03	FISH,CRUSTACEANS,MOLLUSC	1	No Quantity							2000			0
S3	2009	2009	2009	2	0	2	Export	348	Hungary	HUN	368	Iraq	IRQ								03	FISH,CRUSTACEANS,MOLLUSC	1	No Quantity							10000			0
S3	2009	2009	2009	2	0	2	Export	348	Hungary	HUN	381	Italy	ITA								03	FISH,CRUSTACEANS,MOLLUSC	1	No Quantity							605000			0
S3	2009	2009	2009	2	0	2	Export	348	Hungary	HUN	392	Japan	JPN								03	FISH,CRUSTACEANS,MOLLUSC	1	No Quantity							1000			0
S3	2009	2009	2009	2	0	2	Export	348	Hungary	HUN	484	Mexico	MEX								03	FISH,CRUSTACEANS,MOLLUSC	1	No Quantity							4000			0
S3	2009	2009	2009	2	0	2	Export	348	Hungary	HUN	498	Rep. of Moldova	MDA								03	FISH,CRUSTACEANS,MOLLUSC	1	No Quantity							40000			0
S3	2009	2009	2009	2	0	2	Export	348	Hungary	HUN	528	Netherlands	NLD								03	FISH,CRUSTACEANS,MOLLUSC	1	No Quantity							328000			0
S3	2009	2009	2009	2	0	2	Export	348	Hungary	HUN	616	Poland	POL								03	FISH,CRUSTACEANS,MOLLUSC	1	No Quantity							123000			0
S3	2009	2009	2009	2	0	2	Export	348	Hungary	HUN	642	Romania	ROU								03	FISH,CRUSTACEANS,MOLLUSC	1	No Quantity							618000			0
S3	2009	2009	2009	2	0	2	Export	348	Hungary	HUN	688	Serbia	SRB								03	FISH,CRUSTACEANS,MOLLUSC	1	No Quantity							86000			0
S3	2009	2009	2009	2	0	2	Export	348	Hungary	HUN	703	Slovakia	SVK								03	FISH,CRUSTACEANS,MOLLUSC	1	No Quantity							211000			0
S3	2009	2009	2009	2	0	2	Export	348	Hungary	HUN	705	Slovenia	SVN								03	FISH,CRUSTACEANS,MOLLUSC	1	No Quantity							42000			0
S3	2009	2009	2009	2	0	2	Export	348	Hungary	HUN	724	Spain	ESP								03	FISH,CRUSTACEANS,MOLLUSC	1	No Quantity							75000			0
S3	2009	2009	2009	2	0	2	Export	348	Hungary	HUN	757	Switzerland	CHE								03	FISH,CRUSTACEANS,MOLLUSC	1	No Quantity							94000			0
S3	2009	2009	2009	2	0	2	Export	348	Hungary	HUN	764	Thailand	THA								03	FISH,CRUSTACEANS,MOLLUSC	1	No Quantity							2000			0
S3	2009	2009	2009	2	0	2	Export	348	Hungary	HUN	842	USA	USA								03	FISH,CRUSTACEANS,MOLLUSC	1	No Quantity							2000			0
S3	2009	2009	2009	2	0	2	Export	344	China, Hong Kong SAR	HKG	0	World	WLD								04	CEREALS,CEREAL PREPRTNS.	1	No Quantity							155009763			0
S3	2009	2009	2009	2	0	2	Export	344	China, Hong Kong SAR	HKG	36	Australia	AUS								04	CEREALS,CEREAL PREPRTNS.	1	No Quantity							4684302			0
S3	2009	2009	2009	2	0	2	Export	344	China, Hong Kong SAR	HKG	44	Bahamas	BHS								04	CEREALS,CEREAL PREPRTNS.	1	No Quantity							6231			0
S3	2009	2009	2009	2	0	2	Export	344	China, Hong Kong SAR	HKG	48	Bahrain	BHR								04	CEREALS,CEREAL PREPRTNS.	1	No Quantity							42058			0
S3	2009	2009	2009	2	0	2	Export	344	China, Hong Kong SAR	HKG	50	Bangladesh	BGD								04	CEREALS,CEREAL PREPRTNS.	1	No Quantity							215			0
S3	2009	2009	2009	2	0	2	Export	344	China, Hong Kong SAR	HKG	56	Belgium	BEL								04	CEREALS,CEREAL PREPRTNS.	1	No Quantity							20543			0
S3	2009	2009	2009	2	0	2	Export	344	China, Hong Kong SAR	HKG	76	Brazil	BRA								04	CEREALS,CEREAL PREPRTNS.	1	No Quantity							3375			0
S3	2009	2009	2009	2	0	2	Export	344	China, Hong Kong SAR	HKG	90	Solomon Isds	SLB								04	CEREALS,CEREAL PREPRTNS.	1	No Quantity							8726			0
S3	2009	2009	2009	2	0	2	Export	344	China, Hong Kong SAR	HKG	96	Brunei Darussalam	BRN								04	CEREALS,CEREAL PREPRTNS.	1	No Quantity							46996			0
S3	2009	2009	2009	2	0	2	Export	344	China, Hong Kong SAR	HKG	104	Myanmar	MMR								04	CEREALS,CEREAL PREPRTNS.	1	No Quantity							14226			0
S3	2009	2009	2009	2	0	2	Export	344	China, Hong Kong SAR	HKG	116	Cambodia	KHM								04	CEREALS,CEREAL PREPRTNS.	1	No Quantity							183426			0
S3	2009	2009	2009	2	0	2	Export	344	China, Hong Kong SAR	HKG	124	Canada	CAN								04	CEREALS,CEREAL PREPRTNS.	1	No Quantity							8685458			0
S3	2009	2009	2009	2	0	2	Export	344	China, Hong Kong SAR	HKG	156	China	CHN								04	CEREALS,CEREAL PREPRTNS.	1	No Quantity							73742440			0
S3	2009	2009	2009	2	0	2	Export	344	China, Hong Kong SAR	HKG	180	Dem. Rep. of the Congo	COD								04	CEREALS,CEREAL PREPRTNS.	1	No Quantity							137			0
S3	2009	2009	2009	2	0	2	Export	344	China, Hong Kong SAR	HKG	188	Costa Rica	CRI								04	CEREALS,CEREAL PREPRTNS.	1	No Quantity							23210			0
S3	2009	2009	2009	2	0	2	Export	344	China, Hong Kong SAR	HKG	196	Cyprus	CYP								04	CEREALS,CEREAL PREPRTNS.	1	No Quantity							8118			0
S3	2009	2009	2009	2	0	2	Export	344	China, Hong Kong SAR	HKG	208	Denmark	DNK								04	CEREALS,CEREAL PREPRTNS.	1	No Quantity							6822			0
S3	2009	2009	2009	2	0	2	Export	344	China, Hong Kong SAR	HKG	242	Fiji	FJI								04	CEREALS,CEREAL PREPRTNS.	1	No Quantity							2576			0
S3	2009	2009	2009	2	0	2	Export	344	China, Hong Kong SAR	HKG	246	Finland	FIN								04	CEREALS,CEREAL PREPRTNS.	1	No Quantity							979			0
S3	2009	2009	2009	2	0	2	Export	344	China, Hong Kong SAR	HKG	251	France	FRA								04	CEREALS,CEREAL PREPRTNS.	1	No Quantity							537869			0
S3	2009	2009	2009	2	0	2	Export	344	China, Hong Kong SAR	HKG	276	Germany	DEU								04	CEREALS,CEREAL PREPRTNS.	1	No Quantity							220848			0
S3	2009	2009	2009	2	0	2	Export	344	China, Hong Kong SAR	HKG	288	Ghana	GHA								04	CEREALS,CEREAL PREPRTNS.	1	No Quantity							29906			0
S3	2009	2009	2009	2	0	2	Export	344	China, Hong Kong SAR	HKG	316	Guam	GUM								04	CEREALS,CEREAL PREPRTNS.	1	No Quantity							58236			0
S3	2009	2009	2009	2	0	2	Export	344	China, Hong Kong SAR	HKG	320	Guatemala	GTM								04	CEREALS,CEREAL PREPRTNS.	1	No Quantity							47612			0
S3	2009	2009	2009	2	0	2	Export	344	China, Hong Kong SAR	HKG	324	Guinea	GIN								04	CEREALS,CEREAL PREPRTNS.	1	No Quantity							7233			0
S3	2009	2009	2009	2	0	2	Export	344	China, Hong Kong SAR	HKG	328	Guyana	GUY								04	CEREALS,CEREAL PREPRTNS.	1	No Quantity							2235			0
S3	2009	2009	2009	2	0	2	Export	344	China, Hong Kong SAR	HKG	360	Indonesia	IDN								04	CEREALS,CEREAL PREPRTNS.	1	No Quantity							208948			0
S3	2009	2009	2009	2	0	2	Export	344	China, Hong Kong SAR	HKG	372	Ireland	IRL								04	CEREALS,CEREAL PREPRTNS.	1	No Quantity							46599			0
S3	2009	2009	2009	2	0	2	Export	344	China, Hong Kong SAR	HKG	381	Italy	ITA								04	CEREALS,CEREAL PREPRTNS.	1	No Quantity							196972			0
S3	2009	2009	2009	2	0	2	Export	344	China, Hong Kong SAR	HKG	388	Jamaica	JAM								04	CEREALS,CEREAL PREPRTNS.	1	No Quantity							28398			0
S3	2009	2009	2009	2	0	2	Export	344	China, Hong Kong SAR	HKG	392	Japan	JPN								04	CEREALS,CEREAL PREPRTNS.	1	No Quantity							56595			0
S3	2009	2009	2009	2	0	2	Export	344	China, Hong Kong SAR	HKG	404	Kenya	KEN								04	CEREALS,CEREAL PREPRTNS.	1	No Quantity							548			0
S3	2009	2009	2009	2	0	2	Export	344	China, Hong Kong SAR	HKG	408	Dem. People's Rep. of Korea	PRK								04	CEREALS,CEREAL PREPRTNS.	1	No Quantity							8322			0
S3	2009	2009	2009	2	0	2	Export	344	China, Hong Kong SAR	HKG	410	Rep. of Korea	KOR								04	CEREALS,CEREAL PREPRTNS.	1	No Quantity							194714			0
S3	2009	2009	2009	2	0	2	Export	344	China, Hong Kong SAR	HKG	414	Kuwait	KWT								04	CEREALS,CEREAL PREPRTNS.	1	No Quantity							43582			0
S3	2009	2009	2009	2	0	2	Export	344	China, Hong Kong SAR	HKG	446	China, Macao SAR	MAC								04	CEREALS,CEREAL PREPRTNS.	1	No Quantity							31540920			0
S3	2009	2009	2009	2	0	2	Export	344	China, Hong Kong SAR	HKG	450	Madagascar	MDG								04	CEREALS,CEREAL PREPRTNS.	1	No Quantity							2822			0
S3	2009	2009	2009	2	0	2	Export	344	China, Hong Kong SAR	HKG	458	Malaysia	MYS								04	CEREALS,CEREAL PREPRTNS.	1	No Quantity							1732161			0
S3	2009	2009	2009	2	0	2	Export	344	China, Hong Kong SAR	HKG	473	LAIA, nes									04	CEREALS,CEREAL PREPRTNS.	1	No Quantity							37837			0
S3	2009	2009	2009	2	0	2	Export	344	China, Hong Kong SAR	HKG	480	Mauritius	MUS								04	CEREALS,CEREAL PREPRTNS.	1	No Quantity							34949			0
S3	2009	2009	2009	2	0	2	Export	344	China, Hong Kong SAR	HKG	484	Mexico	MEX								04	CEREALS,CEREAL PREPRTNS.	1	No Quantity							4005			0
S3	2009	2009	2009	2	0	2	Export	344	China, Hong Kong SAR	HKG	490	Other Asia, nes									04	CEREALS,CEREAL PREPRTNS.	1	No Quantity							659294			0
S3	2009	2009	2009	2	0	2	Export	344	China, Hong Kong SAR	HKG	516	Namibia	NAM								04	CEREALS,CEREAL PREPRTNS.	1	No Quantity							22427			0
S3	2009	2009	2009	2	0	2	Export	344	China, Hong Kong SAR	HKG	527	Oceania, nes									04	CEREALS,CEREAL PREPRTNS.	1	No Quantity							802622			0
S3	2009	2009	2009	2	0	2	Export	344	China, Hong Kong SAR	HKG	528	Netherlands	NLD								04	CEREALS,CEREAL PREPRTNS.	1	No Quantity							2085956			0
S3	2009	2009	2009	2	0	2	Export	344	China, Hong Kong SAR	HKG	533	Aruba	ABW								04	CEREALS,CEREAL PREPRTNS.	1	No Quantity							15043			0
S3	2009	2009	2009	2	0	2	Export	344	China, Hong Kong SAR	HKG	548	Vanuatu	VUT								04	CEREALS,CEREAL PREPRTNS.	1	No Quantity							81137			0
S3	2009	2009	2009	2	0	2	Export	344	China, Hong Kong SAR	HKG	554	New Zealand	NZL								04	CEREALS,CEREAL PREPRTNS.	1	No Quantity							725797			0
S3	2009	2009	2009	2	0	2	Export	344	China, Hong Kong SAR	HKG	558	Nicaragua	NIC								04	CEREALS,CEREAL PREPRTNS.	1	No Quantity							3194			0
S3	2009	2009	2009	2	0	2	Export	344	China, Hong Kong SAR	HKG	566	Nigeria	NGA								04	CEREALS,CEREAL PREPRTNS.	1	No Quantity							16556			0
S3	2009	2009	2009	2	0	2	Export	344	China, Hong Kong SAR	HKG	579	Norway	NOR								04	CEREALS,CEREAL PREPRTNS.	1	No Quantity							53595			0
S3	2009	2009	2009	2	0	2	Export	344	China, Hong Kong SAR	HKG	580	N. Mariana Isds	MNP								04	CEREALS,CEREAL PREPRTNS.	1	No Quantity							94151			0
S3	2009	2009	2009	2	0	2	Export	344	China, Hong Kong SAR	HKG	583	FS Micronesia	FSM								04	CEREALS,CEREAL PREPRTNS.	1	No Quantity							27291			0
S3	2009	2009	2009	2	0	2	Export	344	China, Hong Kong SAR	HKG	584	Marshall Isds	MHL								04	CEREALS,CEREAL PREPRTNS.	1	No Quantity							1044			0
S3	2009	2009	2009	2	0	2	Export	344	China, Hong Kong SAR	HKG	591	Panama	PAN								04	CEREALS,CEREAL PREPRTNS.	1	No Quantity							140372			0
S3	2009	2009	2009	2	0	2	Export	344	China, Hong Kong SAR	HKG	598	Papua New Guinea	PNG								04	CEREALS,CEREAL PREPRTNS.	1	No Quantity							3701			0
S3	2009	2009	2009	2	0	2	Export	344	China, Hong Kong SAR	HKG	600	Paraguay	PRY								04	CEREALS,CEREAL PREPRTNS.	1	No Quantity							3121			0
S3	2009	2009	2009	2	0	2	Export	344	China, Hong Kong SAR	HKG	604	Peru	PER								04	CEREALS,CEREAL PREPRTNS.	1	No Quantity							1205			0
S3	2009	2009	2009	2	0	2	Export	344	China, Hong Kong SAR	HKG	608	Philippines	PHL								04	CEREALS,CEREAL PREPRTNS.	1	No Quantity							1466163			0
S3	2009	2009	2009	2	0	2	Export	344	China, Hong Kong SAR	HKG	620	Portugal	PRT								04	CEREALS,CEREAL PREPRTNS.	1	No Quantity							4222			0
S3	2009	2009	2009	2	0	2	Export	344	China, Hong Kong SAR	HKG	643	Russian Federation	RUS								04	CEREALS,CEREAL PREPRTNS.	1	No Quantity							27674			0
S3	2009	2009	2009	2	0	2	Export	344	China, Hong Kong SAR	HKG	690	Seychelles	SYC								04	CEREALS,CEREAL PREPRTNS.	1	No Quantity							66351			0
S3	2009	2009	2009	2	0	2	Export	344	China, Hong Kong SAR	HKG	699	India	IND								04	CEREALS,CEREAL PREPRTNS.	1	No Quantity							43076			0
S3	2009	2009	2009	2	0	2	Export	344	China, Hong Kong SAR	HKG	702	Singapore	SGP								04	CEREALS,CEREAL PREPRTNS.	1	No Quantity							7155444			0
S3	2009	2009	2009	2	0	2	Export	344	China, Hong Kong SAR	HKG	704	Viet Nam	VNM								04	CEREALS,CEREAL PREPRTNS.	1	No Quantity							304525			0
S3	2009	2009	2009	2	0	2	Export	344	China, Hong Kong SAR	HKG	710	South Africa	ZAF								04	CEREALS,CEREAL PREPRTNS.	1	No Quantity							570964			0
S3	2009	2009	2009	2	0	2	Export	344	China, Hong Kong SAR	HKG	724	Spain	ESP								04	CEREALS,CEREAL PREPRTNS.	1	No Quantity							57420			0
S3	2009	2009	2009	2	0	2	Export	344	China, Hong Kong SAR	HKG	740	Suriname	SUR								04	CEREALS,CEREAL PREPRTNS.	1	No Quantity							16356			0
S3	2009	2009	2009	2	0	2	Export	344	China, Hong Kong SAR	HKG	752	Sweden	SWE								04	CEREALS,CEREAL PREPRTNS.	1	No Quantity							52579			0
S3	2009	2009	2009	2	0	2	Export	344	China, Hong Kong SAR	HKG	757	Switzerland	CHE								04	CEREALS,CEREAL PREPRTNS.	1	No Quantity							136055			0
S3	2009	2009	2009	2	0	2	Export	344	China, Hong Kong SAR	HKG	764	Thailand	THA								04	CEREALS,CEREAL PREPRTNS.	1	No Quantity							92296			0
S3	2009	2009	2009	2	0	2	Export	344	China, Hong Kong SAR	HKG	768	Togo	TGO								04	CEREALS,CEREAL PREPRTNS.	1	No Quantity							17791			0
S3	2009	2009	2009	2	0	2	Export	344	China, Hong Kong SAR	HKG	780	Trinidad and Tobago	TTO								04	CEREALS,CEREAL PREPRTNS.	1	No Quantity							240039			0
S3	2009	2009	2009	2	0	2	Export	344	China, Hong Kong SAR	HKG	784	United Arab Emirates	ARE								04	CEREALS,CEREAL PREPRTNS.	1	No Quantity							192138			0
S3	2009	2009	2009	2	0	2	Export	344	China, Hong Kong SAR	HKG	792	Turkey	TUR								04	CEREALS,CEREAL PREPRTNS.	1	No Quantity							8720			0
S3	2009	2009	2009	2	0	2	Export	344	China, Hong Kong SAR	HKG	800	Uganda	UGA								04	CEREALS,CEREAL PREPRTNS.	1	No Quantity							2103			0
S3	2009	2009	2009	2	0	2	Export	344	China, Hong Kong SAR	HKG	826	United Kingdom	GBR								04	CEREALS,CEREAL PREPRTNS.	1	No Quantity							3383652			0
S3	2009	2009	2009	2	0	2	Export	344	China, Hong Kong SAR	HKG	842	USA	USA								04	CEREALS,CEREAL PREPRTNS.	1	No Quantity							13746593			0
S3	2009	2009	2009	2	0	2	Export	344	China, Hong Kong SAR	HKG	862	Venezuela	VEN								04	CEREALS,CEREAL PREPRTNS.	1	No Quantity							167947			0
S3	2009	2009	2009	2	0	2	Export	348	Hungary	HUN	0	World	WLD								04	CEREALS,CEREAL PREPRTNS.	1	No Quantity							1443635000			0
S3	2009	2009	2009	2	0	2	Export	348	Hungary	HUN	8	Albania	ALB								04	CEREALS,CEREAL PREPRTNS.	1	No Quantity							5888000			0
S3	2009	2009	2009	2	0	2	Export	348	Hungary	HUN	31	Azerbaijan	AZE								04	CEREALS,CEREAL PREPRTNS.	1	No Quantity							98000			0
S3	2009	2009	2009	2	0	2	Export	348	Hungary	HUN	32	Argentina	ARG								04	CEREALS,CEREAL PREPRTNS.	1	No Quantity							2000			0
S3	2009	2009	2009	2	0	2	Export	348	Hungary	HUN	36	Australia	AUS								04	CEREALS,CEREAL PREPRTNS.	1	No Quantity							94000			0
S3	2009	2009	2009	2	0	2	Export	348	Hungary	HUN	40	Austria	AUT								04	CEREALS,CEREAL PREPRTNS.	1	No Quantity							115550000			0
S3	2009	2009	2009	2	0	2	Export	348	Hungary	HUN	51	Armenia	ARM								04	CEREALS,CEREAL PREPRTNS.	1	No Quantity							1000			0
S3	2009	2009	2009	2	0	2	Export	348	Hungary	HUN	56	Belgium	BEL								04	CEREALS,CEREAL PREPRTNS.	1	No Quantity							26272000			0
S3	2009	2009	2009	2	0	2	Export	348	Hungary	HUN	70	Bosnia Herzegovina	BIH								04	CEREALS,CEREAL PREPRTNS.	1	No Quantity							35768000			0
S3	2009	2009	2009	2	0	2	Export	348	Hungary	HUN	76	Brazil	BRA								04	CEREALS,CEREAL PREPRTNS.	1	No Quantity							11000			0
S3	2009	2009	2009	2	0	2	Export	348	Hungary	HUN	100	Bulgaria	BGR								04	CEREALS,CEREAL PREPRTNS.	1	No Quantity							22658000			0
S3	2009	2009	2009	2	0	2	Export	348	Hungary	HUN	112	Belarus	BLR								04	CEREALS,CEREAL PREPRTNS.	1	No Quantity							1644000			0
S3	2009	2009	2009	2	0	2	Export	348	Hungary	HUN	124	Canada	CAN								04	CEREALS,CEREAL PREPRTNS.	1	No Quantity							402000			0
S3	2009	2009	2009	2	0	2	Export	348	Hungary	HUN	156	China	CHN								04	CEREALS,CEREAL PREPRTNS.	1	No Quantity							2000			0
S3	2009	2009	2009	2	0	2	Export	348	Hungary	HUN	191	Croatia	HRV								04	CEREALS,CEREAL PREPRTNS.	1	No Quantity							24959000			0
S3	2009	2009	2009	2	0	2	Export	348	Hungary	HUN	196	Cyprus	CYP								04	CEREALS,CEREAL PREPRTNS.	1	No Quantity							9569000			0
S3	2009	2009	2009	2	0	2	Export	348	Hungary	HUN	203	Czechia	CZE								04	CEREALS,CEREAL PREPRTNS.	1	No Quantity							15980000			0
S3	2009	2009	2009	2	0	2	Export	348	Hungary	HUN	208	Denmark	DNK								04	CEREALS,CEREAL PREPRTNS.	1	No Quantity							1401000			0
S3	2009	2009	2009	2	0	2	Export	348	Hungary	HUN	233	Estonia	EST								04	CEREALS,CEREAL PREPRTNS.	1	No Quantity							223000			0
S3	2009	2009	2009	2	0	2	Export	348	Hungary	HUN	246	Finland	FIN								04	CEREALS,CEREAL PREPRTNS.	1	No Quantity							614000			0
S3	2009	2009	2009	2	0	2	Export	348	Hungary	HUN	251	France	FRA								04	CEREALS,CEREAL PREPRTNS.	1	No Quantity							31263000			0
S3	2009	2009	2009	2	0	2	Export	348	Hungary	HUN	268	Georgia	GEO								04	CEREALS,CEREAL PREPRTNS.	1	No Quantity							43000			0
S3	2009	2009	2009	2	0	2	Export	348	Hungary	HUN	276	Germany	DEU								04	CEREALS,CEREAL PREPRTNS.	1	No Quantity							139393000			0
S3	2009	2009	2009	2	0	2	Export	348	Hungary	HUN	300	Greece	GRC								04	CEREALS,CEREAL PREPRTNS.	1	No Quantity							52181000			0
S3	2009	2009	2009	2	0	2	Export	348	Hungary	HUN	360	Indonesia	IDN								04	CEREALS,CEREAL PREPRTNS.	1	No Quantity							2000			0
S3	2009	2009	2009	2	0	2	Export	348	Hungary	HUN	364	Iran	IRN								04	CEREALS,CEREAL PREPRTNS.	1	No Quantity							101000			0
S3	2009	2009	2009	2	0	2	Export	348	Hungary	HUN	372	Ireland	IRL								04	CEREALS,CEREAL PREPRTNS.	1	No Quantity							761000			0
S3	2009	2009	2009	2	0	2	Export	348	Hungary	HUN	376	Israel	ISR								04	CEREALS,CEREAL PREPRTNS.	1	No Quantity							17928000			0
S3	2009	2009	2009	2	0	2	Export	348	Hungary	HUN	381	Italy	ITA								04	CEREALS,CEREAL PREPRTNS.	1	No Quantity							359509000			0
S3	2009	2009	2009	2	0	2	Export	348	Hungary	HUN	392	Japan	JPN								04	CEREALS,CEREAL PREPRTNS.	1	No Quantity							125000			0
S3	2009	2009	2009	2	0	2	Export	348	Hungary	HUN	398	Kazakhstan	KAZ								04	CEREALS,CEREAL PREPRTNS.	1	No Quantity							21000			0
S3	2009	2009	2009	2	0	2	Export	348	Hungary	HUN	400	Jordan	JOR								04	CEREALS,CEREAL PREPRTNS.	1	No Quantity							241000			0
S3	2009	2009	2009	2	0	2	Export	348	Hungary	HUN	410	Rep. of Korea	KOR								04	CEREALS,CEREAL PREPRTNS.	1	No Quantity							3317000			0
S3	2009	2009	2009	2	0	2	Export	348	Hungary	HUN	414	Kuwait	KWT								04	CEREALS,CEREAL PREPRTNS.	1	No Quantity							54000			0
S3	2009	2009	2009	2	0	2	Export	348	Hungary	HUN	422	Lebanon	LBN								04	CEREALS,CEREAL PREPRTNS.	1	No Quantity							444000			0
S3	2009	2009	2009	2	0	2	Export	348	Hungary	HUN	428	Latvia	LVA								04	CEREALS,CEREAL PREPRTNS.	1	No Quantity							40000			0
S3	2009	2009	2009	2	0	2	Export	348	Hungary	HUN	434	Libya	LBY								04	CEREALS,CEREAL PREPRTNS.	1	No Quantity							6097000			0
S3	2009	2009	2009	2	0	2	Export	348	Hungary	HUN	440	Lithuania	LTU								04	CEREALS,CEREAL PREPRTNS.	1	No Quantity							846000			0
S3	2009	2009	2009	2	0	2	Export	348	Hungary	HUN	442	Luxembourg	LUX								04	CEREALS,CEREAL PREPRTNS.	1	No Quantity							72000			0
S3	2009	2009	2009	2	0	2	Export	348	Hungary	HUN	470	Malta	MLT								04	CEREALS,CEREAL PREPRTNS.	1	No Quantity							6000			0
S3	2009	2009	2009	2	0	2	Export	348	Hungary	HUN	496	Mongolia	MNG								04	CEREALS,CEREAL PREPRTNS.	1	No Quantity							2000			0
S3	2009	2009	2009	2	0	2	Export	348	Hungary	HUN	498	Rep. of Moldova	MDA								04	CEREALS,CEREAL PREPRTNS.	1	No Quantity							666000			0
S3	2009	2009	2009	2	0	2	Export	348	Hungary	HUN	499	Montenegro	MNE								04	CEREALS,CEREAL PREPRTNS.	1	No Quantity							2196000			0
S3	2009	2009	2009	2	0	2	Export	348	Hungary	HUN	528	Netherlands	NLD								04	CEREALS,CEREAL PREPRTNS.	1	No Quantity							94098000			0
S3	2009	2009	2009	2	0	2	Export	348	Hungary	HUN	579	Norway	NOR								04	CEREALS,CEREAL PREPRTNS.	1	No Quantity							44000			0
S3	2009	2009	2009	2	0	2	Export	348	Hungary	HUN	608	Philippines	PHL								04	CEREALS,CEREAL PREPRTNS.	1	No Quantity							33000			0
S3	2009	2009	2009	2	0	2	Export	348	Hungary	HUN	616	Poland	POL								04	CEREALS,CEREAL PREPRTNS.	1	No Quantity							35581000			0
S3	2009	2009	2009	2	0	2	Export	348	Hungary	HUN	620	Portugal	PRT								04	CEREALS,CEREAL PREPRTNS.	1	No Quantity							1568000			0
S3	2009	2009	2009	2	0	2	Export	348	Hungary	HUN	642	Romania	ROU								04	CEREALS,CEREAL PREPRTNS.	1	No Quantity							247841000			0
S3	2009	2009	2009	2	0	2	Export	348	Hungary	HUN	643	Russian Federation	RUS								04	CEREALS,CEREAL PREPRTNS.	1	No Quantity							10648000			0
S3	2009	2009	2009	2	0	2	Export	348	Hungary	HUN	688	Serbia	SRB								04	CEREALS,CEREAL PREPRTNS.	1	No Quantity							3651000			0
S3	2009	2009	2009	2	0	2	Export	348	Hungary	HUN	703	Slovakia	SVK								04	CEREALS,CEREAL PREPRTNS.	1	No Quantity							64182000			0
S3	2009	2009	2009	2	0	2	Export	348	Hungary	HUN	705	Slovenia	SVN								04	CEREALS,CEREAL PREPRTNS.	1	No Quantity							40918000			0
S3	2009	2009	2009	2	0	2	Export	348	Hungary	HUN	710	South Africa	ZAF								04	CEREALS,CEREAL PREPRTNS.	1	No Quantity							68000			0
S3	2009	2009	2009	2	0	2	Export	348	Hungary	HUN	724	Spain	ESP								04	CEREALS,CEREAL PREPRTNS.	1	No Quantity							26729000			0
S3	2009	2009	2009	2	0	2	Export	348	Hungary	HUN	752	Sweden	SWE								04	CEREALS,CEREAL PREPRTNS.	1	No Quantity							160000			0
S3	2009	2009	2009	2	0	2	Export	348	Hungary	HUN	757	Switzerland	CHE								04	CEREALS,CEREAL PREPRTNS.	1	No Quantity							6269000			0
S3	2009	2009	2009	2	0	2	Export	348	Hungary	HUN	760	Syria	SYR								04	CEREALS,CEREAL PREPRTNS.	1	No Quantity							37000			0
S3	2009	2009	2009	2	0	2	Export	348	Hungary	HUN	788	Tunisia	TUN								04	CEREALS,CEREAL PREPRTNS.	1	No Quantity							5805000			0
S3	2009	2009	2009	2	0	2	Export	348	Hungary	HUN	792	Turkey	TUR								04	CEREALS,CEREAL PREPRTNS.	1	No Quantity							3676000			0
S3	2009	2009	2009	2	0	2	Export	348	Hungary	HUN	795	Turkmenistan	TKM								04	CEREALS,CEREAL PREPRTNS.	1	No Quantity							142000			0
S3	2009	2009	2009	2	0	2	Export	348	Hungary	HUN	804	Ukraine	UKR								04	CEREALS,CEREAL PREPRTNS.	1	No Quantity							19768000			0
S3	2009	2009	2009	2	0	2	Export	348	Hungary	HUN	807	North Macedonia	MKD								04	CEREALS,CEREAL PREPRTNS.	1	No Quantity							1834000			0
S3	2009	2009	2009	2	0	2	Export	348	Hungary	HUN	818	Egypt	EGY								04	CEREALS,CEREAL PREPRTNS.	1	No Quantity							38000			0
S3	2009	2009	2009	2	0	2	Export	348	Hungary	HUN	826	United Kingdom	GBR								04	CEREALS,CEREAL PREPRTNS.	1	No Quantity							3623000			0
S3	2009	2009	2009	2	0	2	Export	348	Hungary	HUN	842	USA	USA								04	CEREALS,CEREAL PREPRTNS.	1	No Quantity							384000			0
S3	2009	2009	2009	2	0	2	Export	348	Hungary	HUN	858	Uruguay	URY								04	CEREALS,CEREAL PREPRTNS.	1	No Quantity							94000			0
S3	2009	2009	2009	2	0	2	Export	344	China, Hong Kong SAR	HKG	0	World	WLD								05	VEGETABLES AND FRUIT	1	No Quantity							1058859437			0
S3	2009	2009	2009	2	0	2	Export	344	China, Hong Kong SAR	HKG	12	Algeria	DZA								05	VEGETABLES AND FRUIT	1	No Quantity							463961			0
S3	2009	2009	2009	2	0	2	Export	344	China, Hong Kong SAR	HKG	36	Australia	AUS								05	VEGETABLES AND FRUIT	1	No Quantity							2448605			0
S3	2009	2009	2009	2	0	2	Export	344	China, Hong Kong SAR	HKG	40	Austria	AUT								05	VEGETABLES AND FRUIT	1	No Quantity							413			0
S3	2009	2009	2009	2	0	2	Export	344	China, Hong Kong SAR	HKG	44	Bahamas	BHS								05	VEGETABLES AND FRUIT	1	No Quantity							3592			0
S3	2009	2009	2009	2	0	2	Export	344	China, Hong Kong SAR	HKG	50	Bangladesh	BGD								05	VEGETABLES AND FRUIT	1	No Quantity							155210			0
S3	2009	2009	2009	2	0	2	Export	344	China, Hong Kong SAR	HKG	56	Belgium	BEL								05	VEGETABLES AND FRUIT	1	No Quantity							63204			0
S3	2009	2009	2009	2	0	2	Export	344	China, Hong Kong SAR	HKG	76	Brazil	BRA								05	VEGETABLES AND FRUIT	1	No Quantity							7151			0
S3	2009	2009	2009	2	0	2	Export	344	China, Hong Kong SAR	HKG	90	Solomon Isds	SLB								05	VEGETABLES AND FRUIT	1	No Quantity							5058			0
S3	2009	2009	2009	2	0	2	Export	344	China, Hong Kong SAR	HKG	96	Brunei Darussalam	BRN								05	VEGETABLES AND FRUIT	1	No Quantity							98760			0
S3	2009	2009	2009	2	0	2	Export	344	China, Hong Kong SAR	HKG	120	Cameroon	CMR								05	VEGETABLES AND FRUIT	1	No Quantity							6931			0
S3	2009	2009	2009	2	0	2	Export	344	China, Hong Kong SAR	HKG	124	Canada	CAN								05	VEGETABLES AND FRUIT	1	No Quantity							8063006			0
S3	2009	2009	2009	2	0	2	Export	344	China, Hong Kong SAR	HKG	144	Sri Lanka	LKA								05	VEGETABLES AND FRUIT	1	No Quantity							1413			0
S3	2009	2009	2009	2	0	2	Export	344	China, Hong Kong SAR	HKG	152	Chile	CHL								05	VEGETABLES AND FRUIT	1	No Quantity							2691			0
S3	2009	2009	2009	2	0	2	Export	344	China, Hong Kong SAR	HKG	156	China	CHN								05	VEGETABLES AND FRUIT	1	No Quantity							714585995			0
S3	2009	2009	2009	2	0	2	Export	344	China, Hong Kong SAR	HKG	178	Congo	COG								05	VEGETABLES AND FRUIT	1	No Quantity							155			0
S3	2009	2009	2009	2	0	2	Export	344	China, Hong Kong SAR	HKG	180	Dem. Rep. of the Congo	COD								05	VEGETABLES AND FRUIT	1	No Quantity							6260			0
S3	2009	2009	2009	2	0	2	Export	344	China, Hong Kong SAR	HKG	188	Costa Rica	CRI								05	VEGETABLES AND FRUIT	1	No Quantity							27639			0
S3	2009	2009	2009	2	0	2	Export	344	China, Hong Kong SAR	HKG	196	Cyprus	CYP								05	VEGETABLES AND FRUIT	1	No Quantity							12803			0
S3	2009	2009	2009	2	0	2	Export	344	China, Hong Kong SAR	HKG	208	Denmark	DNK								05	VEGETABLES AND FRUIT	1	No Quantity							61343			0
S3	2009	2009	2009	2	0	2	Export	344	China, Hong Kong SAR	HKG	214	Dominican Rep.	DOM								05	VEGETABLES AND FRUIT	1	No Quantity							19399			0
S3	2009	2009	2009	2	0	2	Export	344	China, Hong Kong SAR	HKG	242	Fiji	FJI								05	VEGETABLES AND FRUIT	1	No Quantity							20983			0
S3	2009	2009	2009	2	0	2	Export	344	China, Hong Kong SAR	HKG	246	Finland	FIN								05	VEGETABLES AND FRUIT	1	No Quantity							2122			0
S3	2009	2009	2009	2	0	2	Export	344	China, Hong Kong SAR	HKG	251	France	FRA								05	VEGETABLES AND FRUIT	1	No Quantity							294334			0
S3	2009	2009	2009	2	0	2	Export	344	China, Hong Kong SAR	HKG	276	Germany	DEU								05	VEGETABLES AND FRUIT	1	No Quantity							259754			0
S3	2009	2009	2009	2	0	2	Export	344	China, Hong Kong SAR	HKG	288	Ghana	GHA								05	VEGETABLES AND FRUIT	1	No Quantity							12679			0
S3	2009	2009	2009	2	0	2	Export	344	China, Hong Kong SAR	HKG	300	Greece	GRC								05	VEGETABLES AND FRUIT	1	No Quantity							91302			0
S3	2009	2009	2009	2	0	2	Export	344	China, Hong Kong SAR	HKG	316	Guam	GUM								05	VEGETABLES AND FRUIT	1	No Quantity							61944			0
S3	2009	2009	2009	2	0	2	Export	344	China, Hong Kong SAR	HKG	320	Guatemala	GTM								05	VEGETABLES AND FRUIT	1	No Quantity							19234			0
S3	2009	2009	2009	2	0	2	Export	344	China, Hong Kong SAR	HKG	328	Guyana	GUY								05	VEGETABLES AND FRUIT	1	No Quantity							1740			0
S3	2009	2009	2009	2	0	2	Export	344	China, Hong Kong SAR	HKG	340	Honduras	HND								05	VEGETABLES AND FRUIT	1	No Quantity							2399			0
S3	2009	2009	2009	2	0	2	Export	344	China, Hong Kong SAR	HKG	360	Indonesia	IDN								05	VEGETABLES AND FRUIT	1	No Quantity							4072961			0
S3	2009	2009	2009	2	0	2	Export	344	China, Hong Kong SAR	HKG	364	Iran	IRN								05	VEGETABLES AND FRUIT	1	No Quantity							172051			0
S3	2009	2009	2009	2	0	2	Export	344	China, Hong Kong SAR	HKG	372	Ireland	IRL								05	VEGETABLES AND FRUIT	1	No Quantity							42553			0
S3	2009	2009	2009	2	0	2	Export	344	China, Hong Kong SAR	HKG	381	Italy	ITA								05	VEGETABLES AND FRUIT	1	No Quantity							51783			0
S3	2009	2009	2009	2	0	2	Export	344	China, Hong Kong SAR	HKG	388	Jamaica	JAM								05	VEGETABLES AND FRUIT	1	No Quantity							66079			0
S3	2009	2009	2009	2	0	2	Export	344	China, Hong Kong SAR	HKG	392	Japan	JPN								05	VEGETABLES AND FRUIT	1	No Quantity							341913			0
S3	2009	2009	2009	2	0	2	Export	344	China, Hong Kong SAR	HKG	400	Jordan	JOR								05	VEGETABLES AND FRUIT	1	No Quantity							1952195			0
S3	2009	2009	2009	2	0	2	Export	344	China, Hong Kong SAR	HKG	408	Dem. People's Rep. of Korea	PRK								05	VEGETABLES AND FRUIT	1	No Quantity							5538			0
S3	2009	2009	2009	2	0	2	Export	344	China, Hong Kong SAR	HKG	410	Rep. of Korea	KOR								05	VEGETABLES AND FRUIT	1	No Quantity							188200			0
S3	2009	2009	2009	2	0	2	Export	344	China, Hong Kong SAR	HKG	414	Kuwait	KWT								05	VEGETABLES AND FRUIT	1	No Quantity							629988			0
S3	2009	2009	2009	2	0	2	Export	344	China, Hong Kong SAR	HKG	422	Lebanon	LBN								05	VEGETABLES AND FRUIT	1	No Quantity							2921697			0
S3	2009	2009	2009	2	0	2	Export	344	China, Hong Kong SAR	HKG	434	Libya	LBY								05	VEGETABLES AND FRUIT	1	No Quantity							20088			0
S3	2009	2009	2009	2	0	2	Export	344	China, Hong Kong SAR	HKG	446	China, Macao SAR	MAC								05	VEGETABLES AND FRUIT	1	No Quantity							32355499			0
S3	2009	2009	2009	2	0	2	Export	344	China, Hong Kong SAR	HKG	450	Madagascar	MDG								05	VEGETABLES AND FRUIT	1	No Quantity							6344			0
S3	2009	2009	2009	2	0	2	Export	344	China, Hong Kong SAR	HKG	458	Malaysia	MYS								05	VEGETABLES AND FRUIT	1	No Quantity							3923385			0
S3	2009	2009	2009	2	0	2	Export	344	China, Hong Kong SAR	HKG	473	LAIA, nes									05	VEGETABLES AND FRUIT	1	No Quantity							30736			0
S3	2009	2009	2009	2	0	2	Export	344	China, Hong Kong SAR	HKG	480	Mauritius	MUS								05	VEGETABLES AND FRUIT	1	No Quantity							140886			0
S3	2009	2009	2009	2	0	2	Export	344	China, Hong Kong SAR	HKG	484	Mexico	MEX								05	VEGETABLES AND FRUIT	1	No Quantity							108681			0
S3	2009	2009	2009	2	0	2	Export	344	China, Hong Kong SAR	HKG	490	Other Asia, nes									05	VEGETABLES AND FRUIT	1	No Quantity							4314626			0
S3	2009	2009	2009	2	0	2	Export	344	China, Hong Kong SAR	HKG	516	Namibia	NAM								05	VEGETABLES AND FRUIT	1	No Quantity							1342			0
S3	2009	2009	2009	2	0	2	Export	344	China, Hong Kong SAR	HKG	527	Oceania, nes									05	VEGETABLES AND FRUIT	1	No Quantity							570439			0
S3	2009	2009	2009	2	0	2	Export	344	China, Hong Kong SAR	HKG	528	Netherlands	NLD								05	VEGETABLES AND FRUIT	1	No Quantity							1716975			0
S3	2009	2009	2009	2	0	2	Export	344	China, Hong Kong SAR	HKG	533	Aruba	ABW								05	VEGETABLES AND FRUIT	1	No Quantity							17260			0
S3	2009	2009	2009	2	0	2	Export	344	China, Hong Kong SAR	HKG	548	Vanuatu	VUT								05	VEGETABLES AND FRUIT	1	No Quantity							2481			0
S3	2009	2009	2009	2	0	2	Export	344	China, Hong Kong SAR	HKG	554	New Zealand	NZL								05	VEGETABLES AND FRUIT	1	No Quantity							692358			0
S3	2009	2009	2009	2	0	2	Export	344	China, Hong Kong SAR	HKG	566	Nigeria	NGA								05	VEGETABLES AND FRUIT	1	No Quantity							7252			0
S3	2009	2009	2009	2	0	2	Export	344	China, Hong Kong SAR	HKG	579	Norway	NOR								05	VEGETABLES AND FRUIT	1	No Quantity							160959			0
S3	2009	2009	2009	2	0	2	Export	344	China, Hong Kong SAR	HKG	580	N. Mariana Isds	MNP								05	VEGETABLES AND FRUIT	1	No Quantity							55497			0
S3	2009	2009	2009	2	0	2	Export	344	China, Hong Kong SAR	HKG	586	Pakistan	PAK								05	VEGETABLES AND FRUIT	1	No Quantity							2671602			0
S3	2009	2009	2009	2	0	2	Export	344	China, Hong Kong SAR	HKG	591	Panama	PAN								05	VEGETABLES AND FRUIT	1	No Quantity							139561			0
S3	2009	2009	2009	2	0	2	Export	344	China, Hong Kong SAR	HKG	598	Papua New Guinea	PNG								05	VEGETABLES AND FRUIT	1	No Quantity							4454			0
S3	2009	2009	2009	2	0	2	Export	344	China, Hong Kong SAR	HKG	600	Paraguay	PRY								05	VEGETABLES AND FRUIT	1	No Quantity							4545			0
S3	2009	2009	2009	2	0	2	Export	344	China, Hong Kong SAR	HKG	604	Peru	PER								05	VEGETABLES AND FRUIT	1	No Quantity							42544			0
S3	2009	2009	2009	2	0	2	Export	344	China, Hong Kong SAR	HKG	608	Philippines	PHL								05	VEGETABLES AND FRUIT	1	No Quantity							2250373			0
S3	2009	2009	2009	2	0	2	Export	344	China, Hong Kong SAR	HKG	616	Poland	POL								05	VEGETABLES AND FRUIT	1	No Quantity							7584			0
S3	2009	2009	2009	2	0	2	Export	344	China, Hong Kong SAR	HKG	620	Portugal	PRT								05	VEGETABLES AND FRUIT	1	No Quantity							5651			0
S3	2009	2009	2009	2	0	2	Export	344	China, Hong Kong SAR	HKG	642	Romania	ROU								05	VEGETABLES AND FRUIT	1	No Quantity							77			0
S3	2009	2009	2009	2	0	2	Export	344	China, Hong Kong SAR	HKG	643	Russian Federation	RUS								05	VEGETABLES AND FRUIT	1	No Quantity							4133194			0
S3	2009	2009	2009	2	0	2	Export	344	China, Hong Kong SAR	HKG	682	Saudi Arabia	SAU								05	VEGETABLES AND FRUIT	1	No Quantity							3373617			0
S3	2009	2009	2009	2	0	2	Export	344	China, Hong Kong SAR	HKG	690	Seychelles	SYC								05	VEGETABLES AND FRUIT	1	No Quantity							10031			0
S3	2009	2009	2009	2	0	2	Export	344	China, Hong Kong SAR	HKG	699	India	IND								05	VEGETABLES AND FRUIT	1	No Quantity							3898815			0
S3	2009	2009	2009	2	0	2	Export	344	China, Hong Kong SAR	HKG	702	Singapore	SGP								05	VEGETABLES AND FRUIT	1	No Quantity							4782424			0
S3	2009	2009	2009	2	0	2	Export	344	China, Hong Kong SAR	HKG	704	Viet Nam	VNM								05	VEGETABLES AND FRUIT	1	No Quantity							230777374			0
S3	2009	2009	2009	2	0	2	Export	344	China, Hong Kong SAR	HKG	710	South Africa	ZAF								05	VEGETABLES AND FRUIT	1	No Quantity							285261			0
S3	2009	2009	2009	2	0	2	Export	344	China, Hong Kong SAR	HKG	724	Spain	ESP								05	VEGETABLES AND FRUIT	1	No Quantity							130873			0
S3	2009	2009	2009	2	0	2	Export	344	China, Hong Kong SAR	HKG	740	Suriname	SUR								05	VEGETABLES AND FRUIT	1	No Quantity							249704			0
S3	2009	2009	2009	2	0	2	Export	344	China, Hong Kong SAR	HKG	752	Sweden	SWE								05	VEGETABLES AND FRUIT	1	No Quantity							113916			0
S3	2009	2009	2009	2	0	2	Export	344	China, Hong Kong SAR	HKG	757	Switzerland	CHE								05	VEGETABLES AND FRUIT	1	No Quantity							129114			0
S3	2009	2009	2009	2	0	2	Export	344	China, Hong Kong SAR	HKG	764	Thailand	THA								05	VEGETABLES AND FRUIT	1	No Quantity							4272802			0
S3	2009	2009	2009	2	0	2	Export	344	China, Hong Kong SAR	HKG	768	Togo	TGO								05	VEGETABLES AND FRUIT	1	No Quantity							32691			0
S3	2009	2009	2009	2	0	2	Export	344	China, Hong Kong SAR	HKG	780	Trinidad and Tobago	TTO								05	VEGETABLES AND FRUIT	1	No Quantity							107931			0
S3	2009	2009	2009	2	0	2	Export	344	China, Hong Kong SAR	HKG	784	United Arab Emirates	ARE								05	VEGETABLES AND FRUIT	1	No Quantity							5903089			0
S3	2009	2009	2009	2	0	2	Export	344	China, Hong Kong SAR	HKG	788	Tunisia	TUN								05	VEGETABLES AND FRUIT	1	No Quantity							2184831			0
S3	2009	2009	2009	2	0	2	Export	344	China, Hong Kong SAR	HKG	792	Turkey	TUR								05	VEGETABLES AND FRUIT	1	No Quantity							511267			0
S3	2009	2009	2009	2	0	2	Export	344	China, Hong Kong SAR	HKG	804	Ukraine	UKR								05	VEGETABLES AND FRUIT	1	No Quantity							661877			0
S3	2009	2009	2009	2	0	2	Export	344	China, Hong Kong SAR	HKG	818	Egypt	EGY								05	VEGETABLES AND FRUIT	1	No Quantity							1151045			0
S3	2009	2009	2009	2	0	2	Export	344	China, Hong Kong SAR	HKG	826	United Kingdom	GBR								05	VEGETABLES AND FRUIT	1	No Quantity							1665603			0
S3	2009	2009	2009	2	0	2	Export	344	China, Hong Kong SAR	HKG	842	USA	USA								05	VEGETABLES AND FRUIT	1	No Quantity							7931053			0
S3	2009	2009	2009	2	0	2	Export	344	China, Hong Kong SAR	HKG	862	Venezuela	VEN								05	VEGETABLES AND FRUIT	1	No Quantity							56684			0
S3	2009	2009	2009	2	0	2	Export	348	Hungary	HUN	0	World	WLD								05	VEGETABLES AND FRUIT	1	No Quantity							886468000			0
S3	2009	2009	2009	2	0	2	Export	348	Hungary	HUN	8	Albania	ALB								05	VEGETABLES AND FRUIT	1	No Quantity							180000			0
S3	2009	2009	2009	2	0	2	Export	348	Hungary	HUN	31	Azerbaijan	AZE								05	VEGETABLES AND FRUIT	1	No Quantity							3608000			0
S3	2009	2009	2009	2	0	2	Export	348	Hungary	HUN	32	Argentina	ARG								05	VEGETABLES AND FRUIT	1	No Quantity							78000			0
S3	2009	2009	2009	2	0	2	Export	348	Hungary	HUN	36	Australia	AUS								05	VEGETABLES AND FRUIT	1	No Quantity							483000			0
S3	2009	2009	2009	2	0	2	Export	348	Hungary	HUN	40	Austria	AUT								05	VEGETABLES AND FRUIT	1	No Quantity							86298000			0
S3	2009	2009	2009	2	0	2	Export	348	Hungary	HUN	51	Armenia	ARM								05	VEGETABLES AND FRUIT	1	No Quantity							1405000			0
S3	2009	2009	2009	2	0	2	Export	348	Hungary	HUN	56	Belgium	BEL								05	VEGETABLES AND FRUIT	1	No Quantity							23086000			0
S3	2009	2009	2009	2	0	2	Export	348	Hungary	HUN	70	Bosnia Herzegovina	BIH								05	VEGETABLES AND FRUIT	1	No Quantity							3531000			0
S3	2009	2009	2009	2	0	2	Export	348	Hungary	HUN	76	Brazil	BRA								05	VEGETABLES AND FRUIT	1	No Quantity							714000			0
S3	2009	2009	2009	2	0	2	Export	348	Hungary	HUN	100	Bulgaria	BGR								05	VEGETABLES AND FRUIT	1	No Quantity							5578000			0
S3	2009	2009	2009	2	0	2	Export	348	Hungary	HUN	112	Belarus	BLR								05	VEGETABLES AND FRUIT	1	No Quantity							2942000			0
S3	2009	2009	2009	2	0	2	Export	348	Hungary	HUN	124	Canada	CAN								05	VEGETABLES AND FRUIT	1	No Quantity							722000			0
S3	2009	2009	2009	2	0	2	Export	348	Hungary	HUN	152	Chile	CHL								05	VEGETABLES AND FRUIT	1	No Quantity							429000			0
S3	2009	2009	2009	2	0	2	Export	348	Hungary	HUN	156	China	CHN								05	VEGETABLES AND FRUIT	1	No Quantity							1000			0
S3	2009	2009	2009	2	0	2	Export	348	Hungary	HUN	180	Dem. Rep. of the Congo	COD								05	VEGETABLES AND FRUIT	1	No Quantity							19000			0
S3	2009	2009	2009	2	0	2	Export	348	Hungary	HUN	191	Croatia	HRV								05	VEGETABLES AND FRUIT	1	No Quantity							17194000			0
S3	2009	2009	2009	2	0	2	Export	348	Hungary	HUN	196	Cyprus	CYP								05	VEGETABLES AND FRUIT	1	No Quantity							836000			0
S3	2009	2009	2009	2	0	2	Export	348	Hungary	HUN	203	Czechia	CZE								05	VEGETABLES AND FRUIT	1	No Quantity							24506000			0
S3	2009	2009	2009	2	0	2	Export	348	Hungary	HUN	208	Denmark	DNK								05	VEGETABLES AND FRUIT	1	No Quantity							3965000			0
S3	2009	2009	2009	2	0	2	Export	348	Hungary	HUN	214	Dominican Rep.	DOM								05	VEGETABLES AND FRUIT	1	No Quantity							119000			0
S3	2009	2009	2009	2	0	2	Export	348	Hungary	HUN	233	Estonia	EST								05	VEGETABLES AND FRUIT	1	No Quantity							5013000			0
S3	2009	2009	2009	2	0	2	Export	348	Hungary	HUN	246	Finland	FIN								05	VEGETABLES AND FRUIT	1	No Quantity							9088000			0
S3	2009	2009	2009	2	0	2	Export	348	Hungary	HUN	251	France	FRA								05	VEGETABLES AND FRUIT	1	No Quantity							53043000			0
S3	2009	2009	2009	2	0	2	Export	348	Hungary	HUN	268	Georgia	GEO								05	VEGETABLES AND FRUIT	1	No Quantity							272000			0
S3	2009	2009	2009	2	0	2	Export	348	Hungary	HUN	275	State of Palestine	PSE								05	VEGETABLES AND FRUIT	1	No Quantity							35000			0
S3	2009	2009	2009	2	0	2	Export	348	Hungary	HUN	276	Germany	DEU								05	VEGETABLES AND FRUIT	1	No Quantity							231359000			0
S3	2009	2009	2009	2	0	2	Export	348	Hungary	HUN	300	Greece	GRC								05	VEGETABLES AND FRUIT	1	No Quantity							4226000			0
S3	2009	2009	2009	2	0	2	Export	348	Hungary	HUN	364	Iran	IRN								05	VEGETABLES AND FRUIT	1	No Quantity							320000			0
S3	2009	2009	2009	2	0	2	Export	348	Hungary	HUN	368	Iraq	IRQ								05	VEGETABLES AND FRUIT	1	No Quantity							9000			0
S3	2009	2009	2009	2	0	2	Export	348	Hungary	HUN	372	Ireland	IRL								05	VEGETABLES AND FRUIT	1	No Quantity							1774000			0
S3	2009	2009	2009	2	0	2	Export	348	Hungary	HUN	376	Israel	ISR								05	VEGETABLES AND FRUIT	1	No Quantity							840000			0
S3	2009	2009	2009	2	0	2	Export	348	Hungary	HUN	381	Italy	ITA								05	VEGETABLES AND FRUIT	1	No Quantity							25894000			0
S3	2009	2009	2009	2	0	2	Export	348	Hungary	HUN	392	Japan	JPN								05	VEGETABLES AND FRUIT	1	No Quantity							264000			0
S3	2009	2009	2009	2	0	2	Export	348	Hungary	HUN	398	Kazakhstan	KAZ								05	VEGETABLES AND FRUIT	1	No Quantity							7310000			0
S3	2009	2009	2009	2	0	2	Export	348	Hungary	HUN	400	Jordan	JOR								05	VEGETABLES AND FRUIT	1	No Quantity							881000			0
S3	2009	2009	2009	2	0	2	Export	348	Hungary	HUN	404	Kenya	KEN								05	VEGETABLES AND FRUIT	1	No Quantity							73000			0
S3	2009	2009	2009	2	0	2	Export	348	Hungary	HUN	417	Kyrgyzstan	KGZ								05	VEGETABLES AND FRUIT	1	No Quantity							399000			0
S3	2009	2009	2009	2	0	2	Export	348	Hungary	HUN	422	Lebanon	LBN								05	VEGETABLES AND FRUIT	1	No Quantity							695000			0
S3	2009	2009	2009	2	0	2	Export	348	Hungary	HUN	428	Latvia	LVA								05	VEGETABLES AND FRUIT	1	No Quantity							7378000			0
S3	2009	2009	2009	2	0	2	Export	348	Hungary	HUN	440	Lithuania	LTU								05	VEGETABLES AND FRUIT	1	No Quantity							13917000			0
S3	2009	2009	2009	2	0	2	Export	348	Hungary	HUN	450	Madagascar	MDG								05	VEGETABLES AND FRUIT	1	No Quantity							5000			0
S3	2009	2009	2009	2	0	2	Export	348	Hungary	HUN	458	Malaysia	MYS								05	VEGETABLES AND FRUIT	1	No Quantity							417000			0
S3	2009	2009	2009	2	0	2	Export	348	Hungary	HUN	470	Malta	MLT								05	VEGETABLES AND FRUIT	1	No Quantity							73000			0
S3	2009	2009	2009	2	0	2	Export	348	Hungary	HUN	484	Mexico	MEX								05	VEGETABLES AND FRUIT	1	No Quantity							558000			0
S3	2009	2009	2009	2	0	2	Export	348	Hungary	HUN	490	Other Asia, nes									05	VEGETABLES AND FRUIT	1	No Quantity							225000			0
S3	2009	2009	2009	2	0	2	Export	348	Hungary	HUN	496	Mongolia	MNG								05	VEGETABLES AND FRUIT	1	No Quantity							15000			0
S3	2009	2009	2009	2	0	2	Export	348	Hungary	HUN	498	Rep. of Moldova	MDA								05	VEGETABLES AND FRUIT	1	No Quantity							1476000			0
S3	2009	2009	2009	2	0	2	Export	348	Hungary	HUN	499	Montenegro	MNE								05	VEGETABLES AND FRUIT	1	No Quantity							509000			0
S3	2009	2009	2009	2	0	2	Export	348	Hungary	HUN	504	Morocco	MAR								05	VEGETABLES AND FRUIT	1	No Quantity							213000			0
S3	2009	2009	2009	2	0	2	Export	348	Hungary	HUN	512	Oman	OMN								05	VEGETABLES AND FRUIT	1	No Quantity							78000			0
S3	2009	2009	2009	2	0	2	Export	348	Hungary	HUN	528	Netherlands	NLD								05	VEGETABLES AND FRUIT	1	No Quantity							14131000			0
S3	2009	2009	2009	2	0	2	Export	348	Hungary	HUN	554	New Zealand	NZL								05	VEGETABLES AND FRUIT	1	No Quantity							193000			0
S3	2009	2009	2009	2	0	2	Export	348	Hungary	HUN	579	Norway	NOR								05	VEGETABLES AND FRUIT	1	No Quantity							2299000			0
S3	2009	2009	2009	2	0	2	Export	348	Hungary	HUN	586	Pakistan	PAK								05	VEGETABLES AND FRUIT	1	No Quantity							20000			0
S3	2009	2009	2009	2	0	2	Export	348	Hungary	HUN	616	Poland	POL								05	VEGETABLES AND FRUIT	1	No Quantity							55246000			0
S3	2009	2009	2009	2	0	2	Export	348	Hungary	HUN	620	Portugal	PRT								05	VEGETABLES AND FRUIT	1	No Quantity							747000			0
S3	2009	2009	2009	2	0	2	Export	348	Hungary	HUN	642	Romania	ROU								05	VEGETABLES AND FRUIT	1	No Quantity							76212000			0
S3	2009	2009	2009	2	0	2	Export	348	Hungary	HUN	643	Russian Federation	RUS								05	VEGETABLES AND FRUIT	1	No Quantity							56810000			0
S3	2009	2009	2009	2	0	2	Export	348	Hungary	HUN	682	Saudi Arabia	SAU								05	VEGETABLES AND FRUIT	1	No Quantity							680000			0
S3	2009	2009	2009	2	0	2	Export	348	Hungary	HUN	688	Serbia	SRB								05	VEGETABLES AND FRUIT	1	No Quantity							5731000			0
S3	2009	2009	2009	2	0	2	Export	348	Hungary	HUN	699	India	IND								05	VEGETABLES AND FRUIT	1	No Quantity							50000			0
S3	2009	2009	2009	2	0	2	Export	348	Hungary	HUN	702	Singapore	SGP								05	VEGETABLES AND FRUIT	1	No Quantity							319000			0
S3	2009	2009	2009	2	0	2	Export	348	Hungary	HUN	703	Slovakia	SVK								05	VEGETABLES AND FRUIT	1	No Quantity							39022000			0
S3	2009	2009	2009	2	0	2	Export	348	Hungary	HUN	704	Viet Nam	VNM								05	VEGETABLES AND FRUIT	1	No Quantity							363000			0
S3	2009	2009	2009	2	0	2	Export	348	Hungary	HUN	705	Slovenia	SVN								05	VEGETABLES AND FRUIT	1	No Quantity							8713000			0
S3	2009	2009	2009	2	0	2	Export	348	Hungary	HUN	710	South Africa	ZAF								05	VEGETABLES AND FRUIT	1	No Quantity							250000			0
S3	2009	2009	2009	2	0	2	Export	348	Hungary	HUN	724	Spain	ESP								05	VEGETABLES AND FRUIT	1	No Quantity							4836000			0
S3	2009	2009	2009	2	0	2	Export	348	Hungary	HUN	752	Sweden	SWE								05	VEGETABLES AND FRUIT	1	No Quantity							16750000			0
S3	2009	2009	2009	2	0	2	Export	348	Hungary	HUN	757	Switzerland	CHE								05	VEGETABLES AND FRUIT	1	No Quantity							11279000			0
S3	2009	2009	2009	2	0	2	Export	348	Hungary	HUN	762	Tajikistan	TJK								05	VEGETABLES AND FRUIT	1	No Quantity							303000			0
S3	2009	2009	2009	2	0	2	Export	348	Hungary	HUN	788	Tunisia	TUN								05	VEGETABLES AND FRUIT	1	No Quantity							102000			0
S3	2009	2009	2009	2	0	2	Export	348	Hungary	HUN	792	Turkey	TUR								05	VEGETABLES AND FRUIT	1	No Quantity							4647000			0
S3	2009	2009	2009	2	0	2	Export	348	Hungary	HUN	795	Turkmenistan	TKM								05	VEGETABLES AND FRUIT	1	No Quantity							101000			0
S3	2009	2009	2009	2	0	2	Export	348	Hungary	HUN	804	Ukraine	UKR								05	VEGETABLES AND FRUIT	1	No Quantity							16879000			0
S3	2009	2009	2009	2	0	2	Export	348	Hungary	HUN	807	North Macedonia	MKD								05	VEGETABLES AND FRUIT	1	No Quantity							721000			0
S3	2009	2009	2009	2	0	2	Export	348	Hungary	HUN	818	Egypt	EGY								05	VEGETABLES AND FRUIT	1	No Quantity							304000			0
S3	2009	2009	2009	2	0	2	Export	348	Hungary	HUN	826	United Kingdom	GBR								05	VEGETABLES AND FRUIT	1	No Quantity							25624000			0
S3	2009	2009	2009	2	0	2	Export	348	Hungary	HUN	842	USA	USA								05	VEGETABLES AND FRUIT	1	No Quantity							2047000			0
S3	2009	2009	2009	2	0	2	Export	348	Hungary	HUN	862	Venezuela	VEN								05	VEGETABLES AND FRUIT	1	No Quantity							36000			0
S3	2009	2009	2009	2	0	2	Export	344	China, Hong Kong SAR	HKG	0	World	WLD								06	SUGAR,SUGR.PREPTNS,HONEY	1	No Quantity							103156222			0
S3	2009	2009	2009	2	0	2	Export	344	China, Hong Kong SAR	HKG	36	Australia	AUS								06	SUGAR,SUGR.PREPTNS,HONEY	1	No Quantity							2647016			0
S3	2009	2009	2009	2	0	2	Export	344	China, Hong Kong SAR	HKG	40	Austria	AUT								06	SUGAR,SUGR.PREPTNS,HONEY	1	No Quantity							1204624			0
S3	2009	2009	2009	2	0	2	Export	344	China, Hong Kong SAR	HKG	44	Bahamas	BHS								06	SUGAR,SUGR.PREPTNS,HONEY	1	No Quantity							10999			0
S3	2009	2009	2009	2	0	2	Export	344	China, Hong Kong SAR	HKG	48	Bahrain	BHR								06	SUGAR,SUGR.PREPTNS,HONEY	1	No Quantity							150770			0
S3	2009	2009	2009	2	0	2	Export	344	China, Hong Kong SAR	HKG	56	Belgium	BEL								06	SUGAR,SUGR.PREPTNS,HONEY	1	No Quantity							22944			0
S3	2009	2009	2009	2	0	2	Export	344	China, Hong Kong SAR	HKG	76	Brazil	BRA								06	SUGAR,SUGR.PREPTNS,HONEY	1	No Quantity							359311			0
S3	2009	2009	2009	2	0	2	Export	344	China, Hong Kong SAR	HKG	96	Brunei Darussalam	BRN								06	SUGAR,SUGR.PREPTNS,HONEY	1	No Quantity							54416			0
S3	2009	2009	2009	2	0	2	Export	344	China, Hong Kong SAR	HKG	104	Myanmar	MMR								06	SUGAR,SUGR.PREPTNS,HONEY	1	No Quantity							16736			0
S3	2009	2009	2009	2	0	2	Export	344	China, Hong Kong SAR	HKG	116	Cambodia	KHM								06	SUGAR,SUGR.PREPTNS,HONEY	1	No Quantity							26245			0
S3	2009	2009	2009	2	0	2	Export	344	China, Hong Kong SAR	HKG	124	Canada	CAN								06	SUGAR,SUGR.PREPTNS,HONEY	1	No Quantity							3981532			0
S3	2009	2009	2009	2	0	2	Export	344	China, Hong Kong SAR	HKG	144	Sri Lanka	LKA								06	SUGAR,SUGR.PREPTNS,HONEY	1	No Quantity							1023			0
S3	2009	2009	2009	2	0	2	Export	344	China, Hong Kong SAR	HKG	152	Chile	CHL								06	SUGAR,SUGR.PREPTNS,HONEY	1	No Quantity							2857			0
S3	2009	2009	2009	2	0	2	Export	344	China, Hong Kong SAR	HKG	156	China	CHN								06	SUGAR,SUGR.PREPTNS,HONEY	1	No Quantity							26478159			0
S3	2009	2009	2009	2	0	2	Export	344	China, Hong Kong SAR	HKG	188	Costa Rica	CRI								06	SUGAR,SUGR.PREPTNS,HONEY	1	No Quantity							6063			0
S3	2009	2009	2009	2	0	2	Export	344	China, Hong Kong SAR	HKG	196	Cyprus	CYP								06	SUGAR,SUGR.PREPTNS,HONEY	1	No Quantity							525			0
S3	2009	2009	2009	2	0	2	Export	344	China, Hong Kong SAR	HKG	203	Czechia	CZE								06	SUGAR,SUGR.PREPTNS,HONEY	1	No Quantity							451669			0
S3	2009	2009	2009	2	0	2	Export	344	China, Hong Kong SAR	HKG	208	Denmark	DNK								06	SUGAR,SUGR.PREPTNS,HONEY	1	No Quantity							51276			0
S3	2009	2009	2009	2	0	2	Export	344	China, Hong Kong SAR	HKG	214	Dominican Rep.	DOM								06	SUGAR,SUGR.PREPTNS,HONEY	1	No Quantity							635			0
S3	2009	2009	2009	2	0	2	Export	344	China, Hong Kong SAR	HKG	233	Estonia	EST								06	SUGAR,SUGR.PREPTNS,HONEY	1	No Quantity							18758			0
S3	2009	2009	2009	2	0	2	Export	344	China, Hong Kong SAR	HKG	242	Fiji	FJI								06	SUGAR,SUGR.PREPTNS,HONEY	1	No Quantity							1863			0
S3	2009	2009	2009	2	0	2	Export	344	China, Hong Kong SAR	HKG	246	Finland	FIN								06	SUGAR,SUGR.PREPTNS,HONEY	1	No Quantity							11678			0
S3	2009	2009	2009	2	0	2	Export	344	China, Hong Kong SAR	HKG	251	France	FRA								06	SUGAR,SUGR.PREPTNS,HONEY	1	No Quantity							1340761			0
S3	2009	2009	2009	2	0	2	Export	344	China, Hong Kong SAR	HKG	276	Germany	DEU								06	SUGAR,SUGR.PREPTNS,HONEY	1	No Quantity							3268282			0
S3	2009	2009	2009	2	0	2	Export	344	China, Hong Kong SAR	HKG	300	Greece	GRC								06	SUGAR,SUGR.PREPTNS,HONEY	1	No Quantity							103352			0
S3	2009	2009	2009	2	0	2	Export	344	China, Hong Kong SAR	HKG	316	Guam	GUM								06	SUGAR,SUGR.PREPTNS,HONEY	1	No Quantity							4189			0
S3	2009	2009	2009	2	0	2	Export	344	China, Hong Kong SAR	HKG	360	Indonesia	IDN								06	SUGAR,SUGR.PREPTNS,HONEY	1	No Quantity							2225			0
S3	2009	2009	2009	2	0	2	Export	344	China, Hong Kong SAR	HKG	372	Ireland	IRL								06	SUGAR,SUGR.PREPTNS,HONEY	1	No Quantity							350319			0
S3	2009	2009	2009	2	0	2	Export	344	China, Hong Kong SAR	HKG	376	Israel	ISR								06	SUGAR,SUGR.PREPTNS,HONEY	1	No Quantity							183976			0
S3	2009	2009	2009	2	0	2	Export	344	China, Hong Kong SAR	HKG	381	Italy	ITA								06	SUGAR,SUGR.PREPTNS,HONEY	1	No Quantity							560778			0
S3	2009	2009	2009	2	0	2	Export	344	China, Hong Kong SAR	HKG	388	Jamaica	JAM								06	SUGAR,SUGR.PREPTNS,HONEY	1	No Quantity							671			0
S3	2009	2009	2009	2	0	2	Export	344	China, Hong Kong SAR	HKG	392	Japan	JPN								06	SUGAR,SUGR.PREPTNS,HONEY	1	No Quantity							380421			0
S3	2009	2009	2009	2	0	2	Export	344	China, Hong Kong SAR	HKG	400	Jordan	JOR								06	SUGAR,SUGR.PREPTNS,HONEY	1	No Quantity							41952			0
S3	2009	2009	2009	2	0	2	Export	344	China, Hong Kong SAR	HKG	408	Dem. People's Rep. of Korea	PRK								06	SUGAR,SUGR.PREPTNS,HONEY	1	No Quantity							9082			0
S3	2009	2009	2009	2	0	2	Export	344	China, Hong Kong SAR	HKG	410	Rep. of Korea	KOR								06	SUGAR,SUGR.PREPTNS,HONEY	1	No Quantity							208847			0
S3	2009	2009	2009	2	0	2	Export	344	China, Hong Kong SAR	HKG	414	Kuwait	KWT								06	SUGAR,SUGR.PREPTNS,HONEY	1	No Quantity							342153			0
S3	2009	2009	2009	2	0	2	Export	344	China, Hong Kong SAR	HKG	446	China, Macao SAR	MAC								06	SUGAR,SUGR.PREPTNS,HONEY	1	No Quantity							18426379			0
S3	2009	2009	2009	2	0	2	Export	344	China, Hong Kong SAR	HKG	450	Madagascar	MDG								06	SUGAR,SUGR.PREPTNS,HONEY	1	No Quantity							437			0
S3	2009	2009	2009	2	0	2	Export	344	China, Hong Kong SAR	HKG	458	Malaysia	MYS								06	SUGAR,SUGR.PREPTNS,HONEY	1	No Quantity							198664			0
S3	2009	2009	2009	2	0	2	Export	344	China, Hong Kong SAR	HKG	473	LAIA, nes									06	SUGAR,SUGR.PREPTNS,HONEY	1	No Quantity							4749			0
S3	2009	2009	2009	2	0	2	Export	344	China, Hong Kong SAR	HKG	480	Mauritius	MUS								06	SUGAR,SUGR.PREPTNS,HONEY	1	No Quantity							1533			0
S3	2009	2009	2009	2	0	2	Export	344	China, Hong Kong SAR	HKG	484	Mexico	MEX								06	SUGAR,SUGR.PREPTNS,HONEY	1	No Quantity							284680			0
S3	2009	2009	2009	2	0	2	Export	344	China, Hong Kong SAR	HKG	490	Other Asia, nes									06	SUGAR,SUGR.PREPTNS,HONEY	1	No Quantity							354215			0
S3	2009	2009	2009	2	0	2	Export	344	China, Hong Kong SAR	HKG	512	Oman	OMN								06	SUGAR,SUGR.PREPTNS,HONEY	1	No Quantity							50337			0
S3	2009	2009	2009	2	0	2	Export	344	China, Hong Kong SAR	HKG	527	Oceania, nes									06	SUGAR,SUGR.PREPTNS,HONEY	1	No Quantity							24920			0
S3	2009	2009	2009	2	0	2	Export	344	China, Hong Kong SAR	HKG	528	Netherlands	NLD								06	SUGAR,SUGR.PREPTNS,HONEY	1	No Quantity							3827993			0
S3	2009	2009	2009	2	0	2	Export	344	China, Hong Kong SAR	HKG	548	Vanuatu	VUT								06	SUGAR,SUGR.PREPTNS,HONEY	1	No Quantity							17007			0
S3	2009	2009	2009	2	0	2	Export	344	China, Hong Kong SAR	HKG	554	New Zealand	NZL								06	SUGAR,SUGR.PREPTNS,HONEY	1	No Quantity							1057036			0
S3	2009	2009	2009	2	0	2	Export	344	China, Hong Kong SAR	HKG	566	Nigeria	NGA								06	SUGAR,SUGR.PREPTNS,HONEY	1	No Quantity							453			0
S3	2009	2009	2009	2	0	2	Export	344	China, Hong Kong SAR	HKG	579	Norway	NOR								06	SUGAR,SUGR.PREPTNS,HONEY	1	No Quantity							25227			0
S3	2009	2009	2009	2	0	2	Export	344	China, Hong Kong SAR	HKG	580	N. Mariana Isds	MNP								06	SUGAR,SUGR.PREPTNS,HONEY	1	No Quantity							27454			0
S3	2009	2009	2009	2	0	2	Export	344	China, Hong Kong SAR	HKG	583	FS Micronesia	FSM								06	SUGAR,SUGR.PREPTNS,HONEY	1	No Quantity							27101			0
S3	2009	2009	2009	2	0	2	Export	344	China, Hong Kong SAR	HKG	591	Panama	PAN								06	SUGAR,SUGR.PREPTNS,HONEY	1	No Quantity							36522			0
S3	2009	2009	2009	2	0	2	Export	344	China, Hong Kong SAR	HKG	604	Peru	PER								06	SUGAR,SUGR.PREPTNS,HONEY	1	No Quantity							1293			0
S3	2009	2009	2009	2	0	2	Export	344	China, Hong Kong SAR	HKG	608	Philippines	PHL								06	SUGAR,SUGR.PREPTNS,HONEY	1	No Quantity							580197			0
S3	2009	2009	2009	2	0	2	Export	344	China, Hong Kong SAR	HKG	616	Poland	POL								06	SUGAR,SUGR.PREPTNS,HONEY	1	No Quantity							369184			0
S3	2009	2009	2009	2	0	2	Export	344	China, Hong Kong SAR	HKG	620	Portugal	PRT								06	SUGAR,SUGR.PREPTNS,HONEY	1	No Quantity							19898			0
S3	2009	2009	2009	2	0	2	Export	344	China, Hong Kong SAR	HKG	634	Qatar	QAT								06	SUGAR,SUGR.PREPTNS,HONEY	1	No Quantity							90862			0
S3	2009	2009	2009	2	0	2	Export	344	China, Hong Kong SAR	HKG	643	Russian Federation	RUS								06	SUGAR,SUGR.PREPTNS,HONEY	1	No Quantity							57440			0
S3	2009	2009	2009	2	0	2	Export	344	China, Hong Kong SAR	HKG	682	Saudi Arabia	SAU								06	SUGAR,SUGR.PREPTNS,HONEY	1	No Quantity							13			0
S3	2009	2009	2009	2	0	2	Export	344	China, Hong Kong SAR	HKG	690	Seychelles	SYC								06	SUGAR,SUGR.PREPTNS,HONEY	1	No Quantity							7001			0
S3	2009	2009	2009	2	0	2	Export	344	China, Hong Kong SAR	HKG	699	India	IND								06	SUGAR,SUGR.PREPTNS,HONEY	1	No Quantity							1441			0
S3	2009	2009	2009	2	0	2	Export	344	China, Hong Kong SAR	HKG	702	Singapore	SGP								06	SUGAR,SUGR.PREPTNS,HONEY	1	No Quantity							1708025			0
S3	2009	2009	2009	2	0	2	Export	344	China, Hong Kong SAR	HKG	703	Slovakia	SVK								06	SUGAR,SUGR.PREPTNS,HONEY	1	No Quantity							1561			0
S3	2009	2009	2009	2	0	2	Export	344	China, Hong Kong SAR	HKG	704	Viet Nam	VNM								06	SUGAR,SUGR.PREPTNS,HONEY	1	No Quantity							928801			0
S3	2009	2009	2009	2	0	2	Export	344	China, Hong Kong SAR	HKG	705	Slovenia	SVN								06	SUGAR,SUGR.PREPTNS,HONEY	1	No Quantity							204965			0
S3	2009	2009	2009	2	0	2	Export	344	China, Hong Kong SAR	HKG	710	South Africa	ZAF								06	SUGAR,SUGR.PREPTNS,HONEY	1	No Quantity							381675			0
S3	2009	2009	2009	2	0	2	Export	344	China, Hong Kong SAR	HKG	724	Spain	ESP								06	SUGAR,SUGR.PREPTNS,HONEY	1	No Quantity							3011509			0
S3	2009	2009	2009	2	0	2	Export	344	China, Hong Kong SAR	HKG	740	Suriname	SUR								06	SUGAR,SUGR.PREPTNS,HONEY	1	No Quantity							4036			0
S3	2009	2009	2009	2	0	2	Export	344	China, Hong Kong SAR	HKG	752	Sweden	SWE								06	SUGAR,SUGR.PREPTNS,HONEY	1	No Quantity							51099			0
S3	2009	2009	2009	2	0	2	Export	344	China, Hong Kong SAR	HKG	757	Switzerland	CHE								06	SUGAR,SUGR.PREPTNS,HONEY	1	No Quantity							22589			0
S3	2009	2009	2009	2	0	2	Export	344	China, Hong Kong SAR	HKG	764	Thailand	THA								06	SUGAR,SUGR.PREPTNS,HONEY	1	No Quantity							17290			0
S3	2009	2009	2009	2	0	2	Export	344	China, Hong Kong SAR	HKG	780	Trinidad and Tobago	TTO								06	SUGAR,SUGR.PREPTNS,HONEY	1	No Quantity							11027			0
S3	2009	2009	2009	2	0	2	Export	344	China, Hong Kong SAR	HKG	784	United Arab Emirates	ARE								06	SUGAR,SUGR.PREPTNS,HONEY	1	No Quantity							481153			0
S3	2009	2009	2009	2	0	2	Export	344	China, Hong Kong SAR	HKG	818	Egypt	EGY								06	SUGAR,SUGR.PREPTNS,HONEY	1	No Quantity							9056			0
S3	2009	2009	2009	2	0	2	Export	344	China, Hong Kong SAR	HKG	826	United Kingdom	GBR								06	SUGAR,SUGR.PREPTNS,HONEY	1	No Quantity							4127561			0
S3	2009	2009	2009	2	0	2	Export	344	China, Hong Kong SAR	HKG	842	USA	USA								06	SUGAR,SUGR.PREPTNS,HONEY	1	No Quantity							24385499			0
S3	2009	2009	2009	2	0	2	Export	344	China, Hong Kong SAR	HKG	862	Venezuela	VEN								06	SUGAR,SUGR.PREPTNS,HONEY	1	No Quantity							22232			0
S3	2009	2009	2009	2	0	2	Export	348	Hungary	HUN	0	World	WLD								06	SUGAR,SUGR.PREPTNS,HONEY	1	No Quantity							349566000			0
S3	2009	2009	2009	2	0	2	Export	348	Hungary	HUN	31	Azerbaijan	AZE								06	SUGAR,SUGR.PREPTNS,HONEY	1	No Quantity							13000			0
S3	2009	2009	2009	2	0	2	Export	348	Hungary	HUN	32	Argentina	ARG								06	SUGAR,SUGR.PREPTNS,HONEY	1	No Quantity							29000			0
S3	2009	2009	2009	2	0	2	Export	348	Hungary	HUN	36	Australia	AUS								06	SUGAR,SUGR.PREPTNS,HONEY	1	No Quantity							492000			0
S3	2009	2009	2009	2	0	2	Export	348	Hungary	HUN	40	Austria	AUT								06	SUGAR,SUGR.PREPTNS,HONEY	1	No Quantity							17209000			0
S3	2009	2009	2009	2	0	2	Export	348	Hungary	HUN	48	Bahrain	BHR								06	SUGAR,SUGR.PREPTNS,HONEY	1	No Quantity							17000			0
S3	2009	2009	2009	2	0	2	Export	348	Hungary	HUN	51	Armenia	ARM								06	SUGAR,SUGR.PREPTNS,HONEY	1	No Quantity							10000			0
S3	2009	2009	2009	2	0	2	Export	348	Hungary	HUN	56	Belgium	BEL								06	SUGAR,SUGR.PREPTNS,HONEY	1	No Quantity							7277000			0
S3	2009	2009	2009	2	0	2	Export	348	Hungary	HUN	70	Bosnia Herzegovina	BIH								06	SUGAR,SUGR.PREPTNS,HONEY	1	No Quantity							283000			0
S3	2009	2009	2009	2	0	2	Export	348	Hungary	HUN	76	Brazil	BRA								06	SUGAR,SUGR.PREPTNS,HONEY	1	No Quantity							25000			0
S3	2009	2009	2009	2	0	2	Export	348	Hungary	HUN	100	Bulgaria	BGR								06	SUGAR,SUGR.PREPTNS,HONEY	1	No Quantity							2288000			0
S3	2009	2009	2009	2	0	2	Export	348	Hungary	HUN	124	Canada	CAN								06	SUGAR,SUGR.PREPTNS,HONEY	1	No Quantity							262000			0
S3	2009	2009	2009	2	0	2	Export	348	Hungary	HUN	152	Chile	CHL								06	SUGAR,SUGR.PREPTNS,HONEY	1	No Quantity							18000			0
S3	2009	2009	2009	2	0	2	Export	348	Hungary	HUN	170	Colombia	COL								06	SUGAR,SUGR.PREPTNS,HONEY	1	No Quantity							1000			0
S3	2009	2009	2009	2	0	2	Export	348	Hungary	HUN	191	Croatia	HRV								06	SUGAR,SUGR.PREPTNS,HONEY	1	No Quantity							18302000			0
S3	2009	2009	2009	2	0	2	Export	348	Hungary	HUN	196	Cyprus	CYP								06	SUGAR,SUGR.PREPTNS,HONEY	1	No Quantity							54000			0
S3	2009	2009	2009	2	0	2	Export	348	Hungary	HUN	203	Czechia	CZE								06	SUGAR,SUGR.PREPTNS,HONEY	1	No Quantity							34296000			0
S3	2009	2009	2009	2	0	2	Export	348	Hungary	HUN	208	Denmark	DNK								06	SUGAR,SUGR.PREPTNS,HONEY	1	No Quantity							3548000			0
S3	2009	2009	2009	2	0	2	Export	348	Hungary	HUN	233	Estonia	EST								06	SUGAR,SUGR.PREPTNS,HONEY	1	No Quantity							1467000			0
S3	2009	2009	2009	2	0	2	Export	348	Hungary	HUN	246	Finland	FIN								06	SUGAR,SUGR.PREPTNS,HONEY	1	No Quantity							554000			0
S3	2009	2009	2009	2	0	2	Export	348	Hungary	HUN	251	France	FRA								06	SUGAR,SUGR.PREPTNS,HONEY	1	No Quantity							15113000			0
S3	2009	2009	2009	2	0	2	Export	348	Hungary	HUN	276	Germany	DEU								06	SUGAR,SUGR.PREPTNS,HONEY	1	No Quantity							30345000			0
S3	2009	2009	2009	2	0	2	Export	348	Hungary	HUN	300	Greece	GRC								06	SUGAR,SUGR.PREPTNS,HONEY	1	No Quantity							672000			0
S3	2009	2009	2009	2	0	2	Export	348	Hungary	HUN	344	China, Hong Kong SAR	HKG								06	SUGAR,SUGR.PREPTNS,HONEY	1	No Quantity							67000			0
S3	2009	2009	2009	2	0	2	Export	348	Hungary	HUN	352	Iceland	ISL								06	SUGAR,SUGR.PREPTNS,HONEY	1	No Quantity							17000			0
S3	2009	2009	2009	2	0	2	Export	348	Hungary	HUN	372	Ireland	IRL								06	SUGAR,SUGR.PREPTNS,HONEY	1	No Quantity							1898000			0
S3	2009	2009	2009	2	0	2	Export	348	Hungary	HUN	376	Israel	ISR								06	SUGAR,SUGR.PREPTNS,HONEY	1	No Quantity							536000			0
S3	2009	2009	2009	2	0	2	Export	348	Hungary	HUN	381	Italy	ITA								06	SUGAR,SUGR.PREPTNS,HONEY	1	No Quantity							34409000			0
S3	2009	2009	2009	2	0	2	Export	348	Hungary	HUN	392	Japan	JPN								06	SUGAR,SUGR.PREPTNS,HONEY	1	No Quantity							2737000			0
S3	2009	2009	2009	2	0	2	Export	348	Hungary	HUN	398	Kazakhstan	KAZ								06	SUGAR,SUGR.PREPTNS,HONEY	1	No Quantity							113000			0
S3	2009	2009	2009	2	0	2	Export	348	Hungary	HUN	400	Jordan	JOR								06	SUGAR,SUGR.PREPTNS,HONEY	1	No Quantity							19000			0
S3	2009	2009	2009	2	0	2	Export	348	Hungary	HUN	410	Rep. of Korea	KOR								06	SUGAR,SUGR.PREPTNS,HONEY	1	No Quantity							44000			0
S3	2009	2009	2009	2	0	2	Export	348	Hungary	HUN	414	Kuwait	KWT								06	SUGAR,SUGR.PREPTNS,HONEY	1	No Quantity							106000			0
S3	2009	2009	2009	2	0	2	Export	348	Hungary	HUN	422	Lebanon	LBN								06	SUGAR,SUGR.PREPTNS,HONEY	1	No Quantity							455000			0
S3	2009	2009	2009	2	0	2	Export	348	Hungary	HUN	428	Latvia	LVA								06	SUGAR,SUGR.PREPTNS,HONEY	1	No Quantity							89000			0
S3	2009	2009	2009	2	0	2	Export	348	Hungary	HUN	440	Lithuania	LTU								06	SUGAR,SUGR.PREPTNS,HONEY	1	No Quantity							2097000			0
S3	2009	2009	2009	2	0	2	Export	348	Hungary	HUN	442	Luxembourg	LUX								06	SUGAR,SUGR.PREPTNS,HONEY	1	No Quantity							25000			0
S3	2009	2009	2009	2	0	2	Export	348	Hungary	HUN	470	Malta	MLT								06	SUGAR,SUGR.PREPTNS,HONEY	1	No Quantity							10000			0
S3	2009	2009	2009	2	0	2	Export	348	Hungary	HUN	484	Mexico	MEX								06	SUGAR,SUGR.PREPTNS,HONEY	1	No Quantity							38000			0
S3	2009	2009	2009	2	0	2	Export	348	Hungary	HUN	490	Other Asia, nes									06	SUGAR,SUGR.PREPTNS,HONEY	1	No Quantity							53000			0
S3	2009	2009	2009	2	0	2	Export	348	Hungary	HUN	496	Mongolia	MNG								06	SUGAR,SUGR.PREPTNS,HONEY	1	No Quantity							12000			0
S3	2009	2009	2009	2	0	2	Export	348	Hungary	HUN	498	Rep. of Moldova	MDA								06	SUGAR,SUGR.PREPTNS,HONEY	1	No Quantity							12000			0
S3	2009	2009	2009	2	0	2	Export	348	Hungary	HUN	499	Montenegro	MNE								06	SUGAR,SUGR.PREPTNS,HONEY	1	No Quantity							61000			0
S3	2009	2009	2009	2	0	2	Export	348	Hungary	HUN	504	Morocco	MAR								06	SUGAR,SUGR.PREPTNS,HONEY	1	No Quantity							12000			0
S3	2009	2009	2009	2	0	2	Export	348	Hungary	HUN	528	Netherlands	NLD								06	SUGAR,SUGR.PREPTNS,HONEY	1	No Quantity							9169000			0
S3	2009	2009	2009	2	0	2	Export	348	Hungary	HUN	579	Norway	NOR								06	SUGAR,SUGR.PREPTNS,HONEY	1	No Quantity							135000			0
S3	2009	2009	2009	2	0	2	Export	348	Hungary	HUN	616	Poland	POL								06	SUGAR,SUGR.PREPTNS,HONEY	1	No Quantity							9391000			0
S3	2009	2009	2009	2	0	2	Export	348	Hungary	HUN	634	Qatar	QAT								06	SUGAR,SUGR.PREPTNS,HONEY	1	No Quantity							39000			0
S3	2009	2009	2009	2	0	2	Export	348	Hungary	HUN	642	Romania	ROU								06	SUGAR,SUGR.PREPTNS,HONEY	1	No Quantity							37547000			0
S3	2009	2009	2009	2	0	2	Export	348	Hungary	HUN	643	Russian Federation	RUS								06	SUGAR,SUGR.PREPTNS,HONEY	1	No Quantity							3197000			0
S3	2009	2009	2009	2	0	2	Export	348	Hungary	HUN	682	Saudi Arabia	SAU								06	SUGAR,SUGR.PREPTNS,HONEY	1	No Quantity							195000			0
S3	2009	2009	2009	2	0	2	Export	348	Hungary	HUN	688	Serbia	SRB								06	SUGAR,SUGR.PREPTNS,HONEY	1	No Quantity							1261000			0
S3	2009	2009	2009	2	0	2	Export	348	Hungary	HUN	699	India	IND								06	SUGAR,SUGR.PREPTNS,HONEY	1	No Quantity							3000			0
S3	2009	2009	2009	2	0	2	Export	348	Hungary	HUN	702	Singapore	SGP								06	SUGAR,SUGR.PREPTNS,HONEY	1	No Quantity							128000			0
S3	2009	2009	2009	2	0	2	Export	348	Hungary	HUN	703	Slovakia	SVK								06	SUGAR,SUGR.PREPTNS,HONEY	1	No Quantity							84652000			0
S3	2009	2009	2009	2	0	2	Export	348	Hungary	HUN	705	Slovenia	SVN								06	SUGAR,SUGR.PREPTNS,HONEY	1	No Quantity							15199000			0
S3	2009	2009	2009	2	0	2	Export	348	Hungary	HUN	710	South Africa	ZAF								06	SUGAR,SUGR.PREPTNS,HONEY	1	No Quantity							37000			0
S3	2009	2009	2009	2	0	2	Export	348	Hungary	HUN	724	Spain	ESP								06	SUGAR,SUGR.PREPTNS,HONEY	1	No Quantity							1029000			0
S3	2009	2009	2009	2	0	2	Export	348	Hungary	HUN	752	Sweden	SWE								06	SUGAR,SUGR.PREPTNS,HONEY	1	No Quantity							3421000			0
S3	2009	2009	2009	2	0	2	Export	348	Hungary	HUN	757	Switzerland	CHE								06	SUGAR,SUGR.PREPTNS,HONEY	1	No Quantity							1631000			0
S3	2009	2009	2009	2	0	2	Export	348	Hungary	HUN	760	Syria	SYR								06	SUGAR,SUGR.PREPTNS,HONEY	1	No Quantity							9000			0
S3	2009	2009	2009	2	0	2	Export	348	Hungary	HUN	784	United Arab Emirates	ARE								06	SUGAR,SUGR.PREPTNS,HONEY	1	No Quantity							44000			0
S3	2009	2009	2009	2	0	2	Export	348	Hungary	HUN	795	Turkmenistan	TKM								06	SUGAR,SUGR.PREPTNS,HONEY	1	No Quantity							324000			0
S3	2009	2009	2009	2	0	2	Export	348	Hungary	HUN	804	Ukraine	UKR								06	SUGAR,SUGR.PREPTNS,HONEY	1	No Quantity							86000			0
S3	2009	2009	2009	2	0	2	Export	348	Hungary	HUN	807	North Macedonia	MKD								06	SUGAR,SUGR.PREPTNS,HONEY	1	No Quantity							139000			0
S3	2009	2009	2009	2	0	2	Export	348	Hungary	HUN	818	Egypt	EGY								06	SUGAR,SUGR.PREPTNS,HONEY	1	No Quantity							19000			0
S3	2009	2009	2009	2	0	2	Export	348	Hungary	HUN	826	United Kingdom	GBR								06	SUGAR,SUGR.PREPTNS,HONEY	1	No Quantity							4793000			0
S3	2009	2009	2009	2	0	2	Export	348	Hungary	HUN	842	USA	USA								06	SUGAR,SUGR.PREPTNS,HONEY	1	No Quantity							2033000			0
S3	2009	2009	2009	2	0	2	Export	344	China, Hong Kong SAR	HKG	0	World	WLD								07	COFFEE,TEA,COCOA,SPICES	1	No Quantity							83251595			0
S3	2009	2009	2009	2	0	2	Export	344	China, Hong Kong SAR	HKG	32	Argentina	ARG								07	COFFEE,TEA,COCOA,SPICES	1	No Quantity							50353			0
S3	2009	2009	2009	2	0	2	Export	344	China, Hong Kong SAR	HKG	36	Australia	AUS								07	COFFEE,TEA,COCOA,SPICES	1	No Quantity							4051458			0
S3	2009	2009	2009	2	0	2	Export	344	China, Hong Kong SAR	HKG	40	Austria	AUT								07	COFFEE,TEA,COCOA,SPICES	1	No Quantity							7008			0
S3	2009	2009	2009	2	0	2	Export	344	China, Hong Kong SAR	HKG	50	Bangladesh	BGD								07	COFFEE,TEA,COCOA,SPICES	1	No Quantity							5392			0
S3	2009	2009	2009	2	0	2	Export	344	China, Hong Kong SAR	HKG	56	Belgium	BEL								07	COFFEE,TEA,COCOA,SPICES	1	No Quantity							213756			0
S3	2009	2009	2009	2	0	2	Export	344	China, Hong Kong SAR	HKG	124	Canada	CAN								07	COFFEE,TEA,COCOA,SPICES	1	No Quantity							2125901			0
S3	2009	2009	2009	2	0	2	Export	344	China, Hong Kong SAR	HKG	152	Chile	CHL								07	COFFEE,TEA,COCOA,SPICES	1	No Quantity							194			0
S3	2009	2009	2009	2	0	2	Export	344	China, Hong Kong SAR	HKG	156	China	CHN								07	COFFEE,TEA,COCOA,SPICES	1	No Quantity							23855107			0
S3	2009	2009	2009	2	0	2	Export	344	China, Hong Kong SAR	HKG	180	Dem. Rep. of the Congo	COD								07	COFFEE,TEA,COCOA,SPICES	1	No Quantity							2123			0
S3	2009	2009	2009	2	0	2	Export	344	China, Hong Kong SAR	HKG	188	Costa Rica	CRI								07	COFFEE,TEA,COCOA,SPICES	1	No Quantity							9058			0
S3	2009	2009	2009	2	0	2	Export	344	China, Hong Kong SAR	HKG	203	Czechia	CZE								07	COFFEE,TEA,COCOA,SPICES	1	No Quantity							42775			0
S3	2009	2009	2009	2	0	2	Export	344	China, Hong Kong SAR	HKG	204	Benin	BEN								07	COFFEE,TEA,COCOA,SPICES	1	No Quantity							2066			0
S3	2009	2009	2009	2	0	2	Export	344	China, Hong Kong SAR	HKG	208	Denmark	DNK								07	COFFEE,TEA,COCOA,SPICES	1	No Quantity							44820			0
S3	2009	2009	2009	2	0	2	Export	344	China, Hong Kong SAR	HKG	233	Estonia	EST								07	COFFEE,TEA,COCOA,SPICES	1	No Quantity							1937			0
S3	2009	2009	2009	2	0	2	Export	344	China, Hong Kong SAR	HKG	242	Fiji	FJI								07	COFFEE,TEA,COCOA,SPICES	1	No Quantity							14696			0
S3	2009	2009	2009	2	0	2	Export	344	China, Hong Kong SAR	HKG	246	Finland	FIN								07	COFFEE,TEA,COCOA,SPICES	1	No Quantity							2774			0
S3	2009	2009	2009	2	0	2	Export	344	China, Hong Kong SAR	HKG	251	France	FRA								07	COFFEE,TEA,COCOA,SPICES	1	No Quantity							707995			0
S3	2009	2009	2009	2	0	2	Export	344	China, Hong Kong SAR	HKG	266	Gabon	GAB								07	COFFEE,TEA,COCOA,SPICES	1	No Quantity							60104			0
S3	2009	2009	2009	2	0	2	Export	344	China, Hong Kong SAR	HKG	270	Gambia	GMB								07	COFFEE,TEA,COCOA,SPICES	1	No Quantity							39980			0
S3	2009	2009	2009	2	0	2	Export	344	China, Hong Kong SAR	HKG	276	Germany	DEU								07	COFFEE,TEA,COCOA,SPICES	1	No Quantity							45351			0
S3	2009	2009	2009	2	0	2	Export	344	China, Hong Kong SAR	HKG	316	Guam	GUM								07	COFFEE,TEA,COCOA,SPICES	1	No Quantity							1065110			0
S3	2009	2009	2009	2	0	2	Export	344	China, Hong Kong SAR	HKG	320	Guatemala	GTM								07	COFFEE,TEA,COCOA,SPICES	1	No Quantity							25459			0
S3	2009	2009	2009	2	0	2	Export	344	China, Hong Kong SAR	HKG	328	Guyana	GUY								07	COFFEE,TEA,COCOA,SPICES	1	No Quantity							358			0
S3	2009	2009	2009	2	0	2	Export	344	China, Hong Kong SAR	HKG	340	Honduras	HND								07	COFFEE,TEA,COCOA,SPICES	1	No Quantity							3973			0
S3	2009	2009	2009	2	0	2	Export	344	China, Hong Kong SAR	HKG	360	Indonesia	IDN								07	COFFEE,TEA,COCOA,SPICES	1	No Quantity							50995			0
S3	2009	2009	2009	2	0	2	Export	344	China, Hong Kong SAR	HKG	372	Ireland	IRL								07	COFFEE,TEA,COCOA,SPICES	1	No Quantity							48120			0
S3	2009	2009	2009	2	0	2	Export	344	China, Hong Kong SAR	HKG	376	Israel	ISR								07	COFFEE,TEA,COCOA,SPICES	1	No Quantity							91579			0
S3	2009	2009	2009	2	0	2	Export	344	China, Hong Kong SAR	HKG	381	Italy	ITA								07	COFFEE,TEA,COCOA,SPICES	1	No Quantity							94321			0
S3	2009	2009	2009	2	0	2	Export	344	China, Hong Kong SAR	HKG	384	Côte d'Ivoire	CIV								07	COFFEE,TEA,COCOA,SPICES	1	No Quantity							15061			0
S3	2009	2009	2009	2	0	2	Export	344	China, Hong Kong SAR	HKG	388	Jamaica	JAM								07	COFFEE,TEA,COCOA,SPICES	1	No Quantity							9780			0
S3	2009	2009	2009	2	0	2	Export	344	China, Hong Kong SAR	HKG	392	Japan	JPN								07	COFFEE,TEA,COCOA,SPICES	1	No Quantity							2987184			0
S3	2009	2009	2009	2	0	2	Export	344	China, Hong Kong SAR	HKG	408	Dem. People's Rep. of Korea	PRK								07	COFFEE,TEA,COCOA,SPICES	1	No Quantity							1118755			0
S3	2009	2009	2009	2	0	2	Export	344	China, Hong Kong SAR	HKG	410	Rep. of Korea	KOR								07	COFFEE,TEA,COCOA,SPICES	1	No Quantity							5886991			0
S3	2009	2009	2009	2	0	2	Export	344	China, Hong Kong SAR	HKG	414	Kuwait	KWT								07	COFFEE,TEA,COCOA,SPICES	1	No Quantity							2767			0
S3	2009	2009	2009	2	0	2	Export	344	China, Hong Kong SAR	HKG	422	Lebanon	LBN								07	COFFEE,TEA,COCOA,SPICES	1	No Quantity							25986			0
S3	2009	2009	2009	2	0	2	Export	344	China, Hong Kong SAR	HKG	434	Libya	LBY								07	COFFEE,TEA,COCOA,SPICES	1	No Quantity							9018			0
S3	2009	2009	2009	2	0	2	Export	344	China, Hong Kong SAR	HKG	446	China, Macao SAR	MAC								07	COFFEE,TEA,COCOA,SPICES	1	No Quantity							23040793			0
S3	2009	2009	2009	2	0	2	Export	344	China, Hong Kong SAR	HKG	450	Madagascar	MDG								07	COFFEE,TEA,COCOA,SPICES	1	No Quantity							1149			0
S3	2009	2009	2009	2	0	2	Export	344	China, Hong Kong SAR	HKG	458	Malaysia	MYS								07	COFFEE,TEA,COCOA,SPICES	1	No Quantity							471233			0
S3	2009	2009	2009	2	0	2	Export	344	China, Hong Kong SAR	HKG	462	Maldives	MDV								07	COFFEE,TEA,COCOA,SPICES	1	No Quantity							6595			0
S3	2009	2009	2009	2	0	2	Export	344	China, Hong Kong SAR	HKG	473	LAIA, nes									07	COFFEE,TEA,COCOA,SPICES	1	No Quantity							6710			0
S3	2009	2009	2009	2	0	2	Export	344	China, Hong Kong SAR	HKG	480	Mauritius	MUS								07	COFFEE,TEA,COCOA,SPICES	1	No Quantity							1756			0
S3	2009	2009	2009	2	0	2	Export	344	China, Hong Kong SAR	HKG	484	Mexico	MEX								07	COFFEE,TEA,COCOA,SPICES	1	No Quantity							2024			0
S3	2009	2009	2009	2	0	2	Export	344	China, Hong Kong SAR	HKG	490	Other Asia, nes									07	COFFEE,TEA,COCOA,SPICES	1	No Quantity							4915421			0
S3	2009	2009	2009	2	0	2	Export	344	China, Hong Kong SAR	HKG	512	Oman	OMN								07	COFFEE,TEA,COCOA,SPICES	1	No Quantity							12126			0
S3	2009	2009	2009	2	0	2	Export	344	China, Hong Kong SAR	HKG	524	Nepal	NPL								07	COFFEE,TEA,COCOA,SPICES	1	No Quantity							3225			0
S3	2009	2009	2009	2	0	2	Export	344	China, Hong Kong SAR	HKG	527	Oceania, nes									07	COFFEE,TEA,COCOA,SPICES	1	No Quantity							105307			0
S3	2009	2009	2009	2	0	2	Export	344	China, Hong Kong SAR	HKG	528	Netherlands	NLD								07	COFFEE,TEA,COCOA,SPICES	1	No Quantity							320785			0
S3	2009	2009	2009	2	0	2	Export	344	China, Hong Kong SAR	HKG	548	Vanuatu	VUT								07	COFFEE,TEA,COCOA,SPICES	1	No Quantity							365			0
S3	2009	2009	2009	2	0	2	Export	344	China, Hong Kong SAR	HKG	554	New Zealand	NZL								07	COFFEE,TEA,COCOA,SPICES	1	No Quantity							254585			0
S3	2009	2009	2009	2	0	2	Export	344	China, Hong Kong SAR	HKG	558	Nicaragua	NIC								07	COFFEE,TEA,COCOA,SPICES	1	No Quantity							2092			0
S3	2009	2009	2009	2	0	2	Export	344	China, Hong Kong SAR	HKG	579	Norway	NOR								07	COFFEE,TEA,COCOA,SPICES	1	No Quantity							39533			0
S3	2009	2009	2009	2	0	2	Export	344	China, Hong Kong SAR	HKG	583	FS Micronesia	FSM								07	COFFEE,TEA,COCOA,SPICES	1	No Quantity							16498			0
S3	2009	2009	2009	2	0	2	Export	344	China, Hong Kong SAR	HKG	586	Pakistan	PAK								07	COFFEE,TEA,COCOA,SPICES	1	No Quantity							17267			0
S3	2009	2009	2009	2	0	2	Export	344	China, Hong Kong SAR	HKG	591	Panama	PAN								07	COFFEE,TEA,COCOA,SPICES	1	No Quantity							47189			0
S3	2009	2009	2009	2	0	2	Export	344	China, Hong Kong SAR	HKG	604	Peru	PER								07	COFFEE,TEA,COCOA,SPICES	1	No Quantity							10399			0
S3	2009	2009	2009	2	0	2	Export	344	China, Hong Kong SAR	HKG	608	Philippines	PHL								07	COFFEE,TEA,COCOA,SPICES	1	No Quantity							2758627			0
S3	2009	2009	2009	2	0	2	Export	344	China, Hong Kong SAR	HKG	620	Portugal	PRT								07	COFFEE,TEA,COCOA,SPICES	1	No Quantity							6051			0
S3	2009	2009	2009	2	0	2	Export	344	China, Hong Kong SAR	HKG	634	Qatar	QAT								07	COFFEE,TEA,COCOA,SPICES	1	No Quantity							58801			0
S3	2009	2009	2009	2	0	2	Export	344	China, Hong Kong SAR	HKG	682	Saudi Arabia	SAU								07	COFFEE,TEA,COCOA,SPICES	1	No Quantity							2064			0
S3	2009	2009	2009	2	0	2	Export	344	China, Hong Kong SAR	HKG	694	Sierra Leone	SLE								07	COFFEE,TEA,COCOA,SPICES	1	No Quantity							57756			0
S3	2009	2009	2009	2	0	2	Export	344	China, Hong Kong SAR	HKG	699	India	IND								07	COFFEE,TEA,COCOA,SPICES	1	No Quantity							46973			0
S3	2009	2009	2009	2	0	2	Export	344	China, Hong Kong SAR	HKG	702	Singapore	SGP								07	COFFEE,TEA,COCOA,SPICES	1	No Quantity							1745675			0
S3	2009	2009	2009	2	0	2	Export	344	China, Hong Kong SAR	HKG	704	Viet Nam	VNM								07	COFFEE,TEA,COCOA,SPICES	1	No Quantity							376444			0
S3	2009	2009	2009	2	0	2	Export	344	China, Hong Kong SAR	HKG	710	South Africa	ZAF								07	COFFEE,TEA,COCOA,SPICES	1	No Quantity							187755			0
S3	2009	2009	2009	2	0	2	Export	344	China, Hong Kong SAR	HKG	724	Spain	ESP								07	COFFEE,TEA,COCOA,SPICES	1	No Quantity							145993			0
S3	2009	2009	2009	2	0	2	Export	344	China, Hong Kong SAR	HKG	740	Suriname	SUR								07	COFFEE,TEA,COCOA,SPICES	1	No Quantity							22266			0
S3	2009	2009	2009	2	0	2	Export	344	China, Hong Kong SAR	HKG	752	Sweden	SWE								07	COFFEE,TEA,COCOA,SPICES	1	No Quantity							13864			0
S3	2009	2009	2009	2	0	2	Export	344	China, Hong Kong SAR	HKG	757	Switzerland	CHE								07	COFFEE,TEA,COCOA,SPICES	1	No Quantity							181338			0
S3	2009	2009	2009	2	0	2	Export	344	China, Hong Kong SAR	HKG	764	Thailand	THA								07	COFFEE,TEA,COCOA,SPICES	1	No Quantity							338469			0
S3	2009	2009	2009	2	0	2	Export	344	China, Hong Kong SAR	HKG	780	Trinidad and Tobago	TTO								07	COFFEE,TEA,COCOA,SPICES	1	No Quantity							109044			0
S3	2009	2009	2009	2	0	2	Export	344	China, Hong Kong SAR	HKG	784	United Arab Emirates	ARE								07	COFFEE,TEA,COCOA,SPICES	1	No Quantity							30343			0
S3	2009	2009	2009	2	0	2	Export	344	China, Hong Kong SAR	HKG	826	United Kingdom	GBR								07	COFFEE,TEA,COCOA,SPICES	1	No Quantity							890734			0
S3	2009	2009	2009	2	0	2	Export	344	China, Hong Kong SAR	HKG	842	USA	USA								07	COFFEE,TEA,COCOA,SPICES	1	No Quantity							4286042			0
S3	2009	2009	2009	2	0	2	Export	348	Hungary	HUN	0	World	WLD								07	COFFEE,TEA,COCOA,SPICES	1	No Quantity							236327000			0
S3	2009	2009	2009	2	0	2	Export	348	Hungary	HUN	8	Albania	ALB								07	COFFEE,TEA,COCOA,SPICES	1	No Quantity							75000			0
S3	2009	2009	2009	2	0	2	Export	348	Hungary	HUN	31	Azerbaijan	AZE								07	COFFEE,TEA,COCOA,SPICES	1	No Quantity							23000			0
S3	2009	2009	2009	2	0	2	Export	348	Hungary	HUN	36	Australia	AUS								07	COFFEE,TEA,COCOA,SPICES	1	No Quantity							227000			0
S3	2009	2009	2009	2	0	2	Export	348	Hungary	HUN	40	Austria	AUT								07	COFFEE,TEA,COCOA,SPICES	1	No Quantity							6536000			0
S3	2009	2009	2009	2	0	2	Export	348	Hungary	HUN	56	Belgium	BEL								07	COFFEE,TEA,COCOA,SPICES	1	No Quantity							1691000			0
S3	2009	2009	2009	2	0	2	Export	348	Hungary	HUN	70	Bosnia Herzegovina	BIH								07	COFFEE,TEA,COCOA,SPICES	1	No Quantity							395000			0
S3	2009	2009	2009	2	0	2	Export	348	Hungary	HUN	76	Brazil	BRA								07	COFFEE,TEA,COCOA,SPICES	1	No Quantity							61000			0
S3	2009	2009	2009	2	0	2	Export	348	Hungary	HUN	100	Bulgaria	BGR								07	COFFEE,TEA,COCOA,SPICES	1	No Quantity							21643000			0
S3	2009	2009	2009	2	0	2	Export	348	Hungary	HUN	112	Belarus	BLR								07	COFFEE,TEA,COCOA,SPICES	1	No Quantity							441000			0
S3	2009	2009	2009	2	0	2	Export	348	Hungary	HUN	124	Canada	CAN								07	COFFEE,TEA,COCOA,SPICES	1	No Quantity							185000			0
S3	2009	2009	2009	2	0	2	Export	348	Hungary	HUN	152	Chile	CHL								07	COFFEE,TEA,COCOA,SPICES	1	No Quantity							195000			0
S3	2009	2009	2009	2	0	2	Export	348	Hungary	HUN	156	China	CHN								07	COFFEE,TEA,COCOA,SPICES	1	No Quantity							73000			0
S3	2009	2009	2009	2	0	2	Export	348	Hungary	HUN	170	Colombia	COL								07	COFFEE,TEA,COCOA,SPICES	1	No Quantity							7000			0
S3	2009	2009	2009	2	0	2	Export	348	Hungary	HUN	191	Croatia	HRV								07	COFFEE,TEA,COCOA,SPICES	1	No Quantity							5907000			0
S3	2009	2009	2009	2	0	2	Export	348	Hungary	HUN	196	Cyprus	CYP								07	COFFEE,TEA,COCOA,SPICES	1	No Quantity							20000			0
S3	2009	2009	2009	2	0	2	Export	348	Hungary	HUN	203	Czechia	CZE								07	COFFEE,TEA,COCOA,SPICES	1	No Quantity							26154000			0
S3	2009	2009	2009	2	0	2	Export	348	Hungary	HUN	208	Denmark	DNK								07	COFFEE,TEA,COCOA,SPICES	1	No Quantity							2736000			0
S3	2009	2009	2009	2	0	2	Export	348	Hungary	HUN	233	Estonia	EST								07	COFFEE,TEA,COCOA,SPICES	1	No Quantity							483000			0
S3	2009	2009	2009	2	0	2	Export	348	Hungary	HUN	246	Finland	FIN								07	COFFEE,TEA,COCOA,SPICES	1	No Quantity							423000			0
S3	2009	2009	2009	2	0	2	Export	348	Hungary	HUN	251	France	FRA								07	COFFEE,TEA,COCOA,SPICES	1	No Quantity							722000			0
S3	2009	2009	2009	2	0	2	Export	348	Hungary	HUN	268	Georgia	GEO								07	COFFEE,TEA,COCOA,SPICES	1	No Quantity							15000			0
S3	2009	2009	2009	2	0	2	Export	348	Hungary	HUN	276	Germany	DEU								07	COFFEE,TEA,COCOA,SPICES	1	No Quantity							12331000			0
S3	2009	2009	2009	2	0	2	Export	348	Hungary	HUN	300	Greece	GRC								07	COFFEE,TEA,COCOA,SPICES	1	No Quantity							238000			0
S3	2009	2009	2009	2	0	2	Export	348	Hungary	HUN	352	Iceland	ISL								07	COFFEE,TEA,COCOA,SPICES	1	No Quantity							20000			0
S3	2009	2009	2009	2	0	2	Export	348	Hungary	HUN	372	Ireland	IRL								07	COFFEE,TEA,COCOA,SPICES	1	No Quantity							476000			0
S3	2009	2009	2009	2	0	2	Export	348	Hungary	HUN	376	Israel	ISR								07	COFFEE,TEA,COCOA,SPICES	1	No Quantity							189000			0
S3	2009	2009	2009	2	0	2	Export	348	Hungary	HUN	381	Italy	ITA								07	COFFEE,TEA,COCOA,SPICES	1	No Quantity							14890000			0
S3	2009	2009	2009	2	0	2	Export	348	Hungary	HUN	392	Japan	JPN								07	COFFEE,TEA,COCOA,SPICES	1	No Quantity							62000			0
S3	2009	2009	2009	2	0	2	Export	348	Hungary	HUN	398	Kazakhstan	KAZ								07	COFFEE,TEA,COCOA,SPICES	1	No Quantity							520000			0
S3	2009	2009	2009	2	0	2	Export	348	Hungary	HUN	400	Jordan	JOR								07	COFFEE,TEA,COCOA,SPICES	1	No Quantity							8000			0
S3	2009	2009	2009	2	0	2	Export	348	Hungary	HUN	428	Latvia	LVA								07	COFFEE,TEA,COCOA,SPICES	1	No Quantity							179000			0
S3	2009	2009	2009	2	0	2	Export	348	Hungary	HUN	440	Lithuania	LTU								07	COFFEE,TEA,COCOA,SPICES	1	No Quantity							5716000			0
S3	2009	2009	2009	2	0	2	Export	348	Hungary	HUN	450	Madagascar	MDG								07	COFFEE,TEA,COCOA,SPICES	1	No Quantity							28000			0
S3	2009	2009	2009	2	0	2	Export	348	Hungary	HUN	470	Malta	MLT								07	COFFEE,TEA,COCOA,SPICES	1	No Quantity							72000			0
S3	2009	2009	2009	2	0	2	Export	348	Hungary	HUN	480	Mauritius	MUS								07	COFFEE,TEA,COCOA,SPICES	1	No Quantity							95000			0
S3	2009	2009	2009	2	0	2	Export	348	Hungary	HUN	496	Mongolia	MNG								07	COFFEE,TEA,COCOA,SPICES	1	No Quantity							822000			0
S3	2009	2009	2009	2	0	2	Export	348	Hungary	HUN	498	Rep. of Moldova	MDA								07	COFFEE,TEA,COCOA,SPICES	1	No Quantity							470000			0
S3	2009	2009	2009	2	0	2	Export	348	Hungary	HUN	499	Montenegro	MNE								07	COFFEE,TEA,COCOA,SPICES	1	No Quantity							150000			0
S3	2009	2009	2009	2	0	2	Export	348	Hungary	HUN	504	Morocco	MAR								07	COFFEE,TEA,COCOA,SPICES	1	No Quantity							11000			0
S3	2009	2009	2009	2	0	2	Export	348	Hungary	HUN	524	Nepal	NPL								07	COFFEE,TEA,COCOA,SPICES	1	No Quantity							7000			0
S3	2009	2009	2009	2	0	2	Export	348	Hungary	HUN	528	Netherlands	NLD								07	COFFEE,TEA,COCOA,SPICES	1	No Quantity							7189000			0
S3	2009	2009	2009	2	0	2	Export	348	Hungary	HUN	554	New Zealand	NZL								07	COFFEE,TEA,COCOA,SPICES	1	No Quantity							97000			0
S3	2009	2009	2009	2	0	2	Export	348	Hungary	HUN	579	Norway	NOR								07	COFFEE,TEA,COCOA,SPICES	1	No Quantity							23000			0
S3	2009	2009	2009	2	0	2	Export	348	Hungary	HUN	616	Poland	POL								07	COFFEE,TEA,COCOA,SPICES	1	No Quantity							22143000			0
S3	2009	2009	2009	2	0	2	Export	348	Hungary	HUN	620	Portugal	PRT								07	COFFEE,TEA,COCOA,SPICES	1	No Quantity							145000			0
S3	2009	2009	2009	2	0	2	Export	348	Hungary	HUN	642	Romania	ROU								07	COFFEE,TEA,COCOA,SPICES	1	No Quantity							16580000			0
S3	2009	2009	2009	2	0	2	Export	348	Hungary	HUN	643	Russian Federation	RUS								07	COFFEE,TEA,COCOA,SPICES	1	No Quantity							1732000			0
S3	2009	2009	2009	2	0	2	Export	348	Hungary	HUN	688	Serbia	SRB								07	COFFEE,TEA,COCOA,SPICES	1	No Quantity							4465000			0
S3	2009	2009	2009	2	0	2	Export	348	Hungary	HUN	699	India	IND								07	COFFEE,TEA,COCOA,SPICES	1	No Quantity							1000			0
S3	2009	2009	2009	2	0	2	Export	348	Hungary	HUN	702	Singapore	SGP								07	COFFEE,TEA,COCOA,SPICES	1	No Quantity							18000			0
S3	2009	2009	2009	2	0	2	Export	348	Hungary	HUN	703	Slovakia	SVK								07	COFFEE,TEA,COCOA,SPICES	1	No Quantity							59294000			0
S3	2009	2009	2009	2	0	2	Export	348	Hungary	HUN	705	Slovenia	SVN								07	COFFEE,TEA,COCOA,SPICES	1	No Quantity							551000			0
S3	2009	2009	2009	2	0	2	Export	348	Hungary	HUN	724	Spain	ESP								07	COFFEE,TEA,COCOA,SPICES	1	No Quantity							3535000			0
S3	2009	2009	2009	2	0	2	Export	348	Hungary	HUN	752	Sweden	SWE								07	COFFEE,TEA,COCOA,SPICES	1	No Quantity							1482000			0
S3	2009	2009	2009	2	0	2	Export	348	Hungary	HUN	757	Switzerland	CHE								07	COFFEE,TEA,COCOA,SPICES	1	No Quantity							1112000			0
S3	2009	2009	2009	2	0	2	Export	348	Hungary	HUN	764	Thailand	THA								07	COFFEE,TEA,COCOA,SPICES	1	No Quantity							25000			0
S3	2009	2009	2009	2	0	2	Export	348	Hungary	HUN	784	United Arab Emirates	ARE								07	COFFEE,TEA,COCOA,SPICES	1	No Quantity							12000			0
S3	2009	2009	2009	2	0	2	Export	348	Hungary	HUN	804	Ukraine	UKR								07	COFFEE,TEA,COCOA,SPICES	1	No Quantity							5055000			0
S3	2009	2009	2009	2	0	2	Export	348	Hungary	HUN	807	North Macedonia	MKD								07	COFFEE,TEA,COCOA,SPICES	1	No Quantity							79000			0
S3	2009	2009	2009	2	0	2	Export	348	Hungary	HUN	826	United Kingdom	GBR								07	COFFEE,TEA,COCOA,SPICES	1	No Quantity							7484000			0
S3	2009	2009	2009	2	0	2	Export	348	Hungary	HUN	842	USA	USA								07	COFFEE,TEA,COCOA,SPICES	1	No Quantity							956000			0
S3	2009	2009	2009	2	0	2	Export	348	Hungary	HUN	858	Uruguay	URY								07	COFFEE,TEA,COCOA,SPICES	1	No Quantity							53000			0
S3	2009	2009	2009	2	0	2	Export	344	China, Hong Kong SAR	HKG	0	World	WLD								08	ANIMAL FEED STUFF	1	No Quantity							16455060			0
S3	2009	2009	2009	2	0	2	Export	344	China, Hong Kong SAR	HKG	36	Australia	AUS								08	ANIMAL FEED STUFF	1	No Quantity							50329			0
S3	2009	2009	2009	2	0	2	Export	344	China, Hong Kong SAR	HKG	50	Bangladesh	BGD								08	ANIMAL FEED STUFF	1	No Quantity							101025			0
S3	2009	2009	2009	2	0	2	Export	344	China, Hong Kong SAR	HKG	96	Brunei Darussalam	BRN								08	ANIMAL FEED STUFF	1	No Quantity							7280			0
S3	2009	2009	2009	2	0	2	Export	344	China, Hong Kong SAR	HKG	156	China	CHN								08	ANIMAL FEED STUFF	1	No Quantity							6551995			0
S3	2009	2009	2009	2	0	2	Export	344	China, Hong Kong SAR	HKG	276	Germany	DEU								08	ANIMAL FEED STUFF	1	No Quantity							64664			0
S3	2009	2009	2009	2	0	2	Export	344	China, Hong Kong SAR	HKG	360	Indonesia	IDN								08	ANIMAL FEED STUFF	1	No Quantity							175917			0
S3	2009	2009	2009	2	0	2	Export	344	China, Hong Kong SAR	HKG	376	Israel	ISR								08	ANIMAL FEED STUFF	1	No Quantity							12821			0
S3	2009	2009	2009	2	0	2	Export	344	China, Hong Kong SAR	HKG	392	Japan	JPN								08	ANIMAL FEED STUFF	1	No Quantity							88229			0
S3	2009	2009	2009	2	0	2	Export	344	China, Hong Kong SAR	HKG	408	Dem. People's Rep. of Korea	PRK								08	ANIMAL FEED STUFF	1	No Quantity							709			0
S3	2009	2009	2009	2	0	2	Export	344	China, Hong Kong SAR	HKG	410	Rep. of Korea	KOR								08	ANIMAL FEED STUFF	1	No Quantity							83445			0
S3	2009	2009	2009	2	0	2	Export	344	China, Hong Kong SAR	HKG	446	China, Macao SAR	MAC								08	ANIMAL FEED STUFF	1	No Quantity							2242426			0
S3	2009	2009	2009	2	0	2	Export	344	China, Hong Kong SAR	HKG	450	Madagascar	MDG								08	ANIMAL FEED STUFF	1	No Quantity							35422			0
S3	2009	2009	2009	2	0	2	Export	344	China, Hong Kong SAR	HKG	458	Malaysia	MYS								08	ANIMAL FEED STUFF	1	No Quantity							405645			0
S3	2009	2009	2009	2	0	2	Export	344	China, Hong Kong SAR	HKG	490	Other Asia, nes									08	ANIMAL FEED STUFF	1	No Quantity							1390077			0
S3	2009	2009	2009	2	0	2	Export	344	China, Hong Kong SAR	HKG	591	Panama	PAN								08	ANIMAL FEED STUFF	1	No Quantity							78496			0
S3	2009	2009	2009	2	0	2	Export	344	China, Hong Kong SAR	HKG	608	Philippines	PHL								08	ANIMAL FEED STUFF	1	No Quantity							49673			0
S3	2009	2009	2009	2	0	2	Export	344	China, Hong Kong SAR	HKG	634	Qatar	QAT								08	ANIMAL FEED STUFF	1	No Quantity							2016			0
S3	2009	2009	2009	2	0	2	Export	344	China, Hong Kong SAR	HKG	699	India	IND								08	ANIMAL FEED STUFF	1	No Quantity							73733			0
S3	2009	2009	2009	2	0	2	Export	344	China, Hong Kong SAR	HKG	702	Singapore	SGP								08	ANIMAL FEED STUFF	1	No Quantity							56281			0
S3	2009	2009	2009	2	0	2	Export	344	China, Hong Kong SAR	HKG	704	Viet Nam	VNM								08	ANIMAL FEED STUFF	1	No Quantity							501400			0
S3	2009	2009	2009	2	0	2	Export	344	China, Hong Kong SAR	HKG	757	Switzerland	CHE								08	ANIMAL FEED STUFF	1	No Quantity							3579			0
S3	2009	2009	2009	2	0	2	Export	344	China, Hong Kong SAR	HKG	764	Thailand	THA								08	ANIMAL FEED STUFF	1	No Quantity							1876			0
S3	2009	2009	2009	2	0	2	Export	344	China, Hong Kong SAR	HKG	826	United Kingdom	GBR								08	ANIMAL FEED STUFF	1	No Quantity							5119			0
S3	2009	2009	2009	2	0	2	Export	344	China, Hong Kong SAR	HKG	842	USA	USA								08	ANIMAL FEED STUFF	1	No Quantity							4472905			0
S3	2009	2009	2009	2	0	2	Export	348	Hungary	HUN	0	World	WLD								08	ANIMAL FEED STUFF	1	No Quantity							558343000			0
S3	2009	2009	2009	2	0	2	Export	348	Hungary	HUN	8	Albania	ALB								08	ANIMAL FEED STUFF	1	No Quantity							22000			0
S3	2009	2009	2009	2	0	2	Export	348	Hungary	HUN	12	Algeria	DZA								08	ANIMAL FEED STUFF	1	No Quantity							120000			0
S3	2009	2009	2009	2	0	2	Export	348	Hungary	HUN	31	Azerbaijan	AZE								08	ANIMAL FEED STUFF	1	No Quantity							143000			0
S3	2009	2009	2009	2	0	2	Export	348	Hungary	HUN	36	Australia	AUS								08	ANIMAL FEED STUFF	1	No Quantity							1199000			0
S3	2009	2009	2009	2	0	2	Export	348	Hungary	HUN	40	Austria	AUT								08	ANIMAL FEED STUFF	1	No Quantity							17104000			0
S3	2009	2009	2009	2	0	2	Export	348	Hungary	HUN	51	Armenia	ARM								08	ANIMAL FEED STUFF	1	No Quantity							44000			0
S3	2009	2009	2009	2	0	2	Export	348	Hungary	HUN	56	Belgium	BEL								08	ANIMAL FEED STUFF	1	No Quantity							7995000			0
S3	2009	2009	2009	2	0	2	Export	348	Hungary	HUN	70	Bosnia Herzegovina	BIH								08	ANIMAL FEED STUFF	1	No Quantity							6842000			0
S3	2009	2009	2009	2	0	2	Export	348	Hungary	HUN	76	Brazil	BRA								08	ANIMAL FEED STUFF	1	No Quantity							3000			0
S3	2009	2009	2009	2	0	2	Export	348	Hungary	HUN	100	Bulgaria	BGR								08	ANIMAL FEED STUFF	1	No Quantity							9319000			0
S3	2009	2009	2009	2	0	2	Export	348	Hungary	HUN	112	Belarus	BLR								08	ANIMAL FEED STUFF	1	No Quantity							4288000			0
S3	2009	2009	2009	2	0	2	Export	348	Hungary	HUN	191	Croatia	HRV								08	ANIMAL FEED STUFF	1	No Quantity							19163000			0
S3	2009	2009	2009	2	0	2	Export	348	Hungary	HUN	196	Cyprus	CYP								08	ANIMAL FEED STUFF	1	No Quantity							1541000			0
S3	2009	2009	2009	2	0	2	Export	348	Hungary	HUN	203	Czechia	CZE								08	ANIMAL FEED STUFF	1	No Quantity							24015000			0
S3	2009	2009	2009	2	0	2	Export	348	Hungary	HUN	208	Denmark	DNK								08	ANIMAL FEED STUFF	1	No Quantity							1099000			0
S3	2009	2009	2009	2	0	2	Export	348	Hungary	HUN	233	Estonia	EST								08	ANIMAL FEED STUFF	1	No Quantity							2122000			0
S3	2009	2009	2009	2	0	2	Export	348	Hungary	HUN	239	South Georgia and the South Sandwich Islands	SGS								08	ANIMAL FEED STUFF	1	No Quantity							40000			0
S3	2009	2009	2009	2	0	2	Export	348	Hungary	HUN	246	Finland	FIN								08	ANIMAL FEED STUFF	1	No Quantity							3487000			0
S3	2009	2009	2009	2	0	2	Export	348	Hungary	HUN	251	France	FRA								08	ANIMAL FEED STUFF	1	No Quantity							32008000			0
S3	2009	2009	2009	2	0	2	Export	348	Hungary	HUN	268	Georgia	GEO								08	ANIMAL FEED STUFF	1	No Quantity							146000			0
S3	2009	2009	2009	2	0	2	Export	348	Hungary	HUN	276	Germany	DEU								08	ANIMAL FEED STUFF	1	No Quantity							54258000			0
S3	2009	2009	2009	2	0	2	Export	348	Hungary	HUN	300	Greece	GRC								08	ANIMAL FEED STUFF	1	No Quantity							9048000			0
S3	2009	2009	2009	2	0	2	Export	348	Hungary	HUN	360	Indonesia	IDN								08	ANIMAL FEED STUFF	1	No Quantity							2000			0
S3	2009	2009	2009	2	0	2	Export	348	Hungary	HUN	372	Ireland	IRL								08	ANIMAL FEED STUFF	1	No Quantity							1649000			0
S3	2009	2009	2009	2	0	2	Export	348	Hungary	HUN	376	Israel	ISR								08	ANIMAL FEED STUFF	1	No Quantity							71000			0
S3	2009	2009	2009	2	0	2	Export	348	Hungary	HUN	381	Italy	ITA								08	ANIMAL FEED STUFF	1	No Quantity							29765000			0
S3	2009	2009	2009	2	0	2	Export	348	Hungary	HUN	392	Japan	JPN								08	ANIMAL FEED STUFF	1	No Quantity							679000			0
S3	2009	2009	2009	2	0	2	Export	348	Hungary	HUN	398	Kazakhstan	KAZ								08	ANIMAL FEED STUFF	1	No Quantity							921000			0
S3	2009	2009	2009	2	0	2	Export	348	Hungary	HUN	400	Jordan	JOR								08	ANIMAL FEED STUFF	1	No Quantity							1000			0
S3	2009	2009	2009	2	0	2	Export	348	Hungary	HUN	417	Kyrgyzstan	KGZ								08	ANIMAL FEED STUFF	1	No Quantity							163000			0
S3	2009	2009	2009	2	0	2	Export	348	Hungary	HUN	428	Latvia	LVA								08	ANIMAL FEED STUFF	1	No Quantity							1981000			0
S3	2009	2009	2009	2	0	2	Export	348	Hungary	HUN	440	Lithuania	LTU								08	ANIMAL FEED STUFF	1	No Quantity							2948000			0
S3	2009	2009	2009	2	0	2	Export	348	Hungary	HUN	442	Luxembourg	LUX								08	ANIMAL FEED STUFF	1	No Quantity							35000			0
S3	2009	2009	2009	2	0	2	Export	348	Hungary	HUN	470	Malta	MLT								08	ANIMAL FEED STUFF	1	No Quantity							449000			0
S3	2009	2009	2009	2	0	2	Export	348	Hungary	HUN	484	Mexico	MEX								08	ANIMAL FEED STUFF	1	No Quantity							19000			0
S3	2009	2009	2009	2	0	2	Export	348	Hungary	HUN	498	Rep. of Moldova	MDA								08	ANIMAL FEED STUFF	1	No Quantity							3982000			0
S3	2009	2009	2009	2	0	2	Export	348	Hungary	HUN	499	Montenegro	MNE								08	ANIMAL FEED STUFF	1	No Quantity							578000			0
S3	2009	2009	2009	2	0	2	Export	348	Hungary	HUN	504	Morocco	MAR								08	ANIMAL FEED STUFF	1	No Quantity							796000			0
S3	2009	2009	2009	2	0	2	Export	348	Hungary	HUN	528	Netherlands	NLD								08	ANIMAL FEED STUFF	1	No Quantity							8469000			0
S3	2009	2009	2009	2	0	2	Export	348	Hungary	HUN	579	Norway	NOR								08	ANIMAL FEED STUFF	1	No Quantity							1243000			0
S3	2009	2009	2009	2	0	2	Export	348	Hungary	HUN	616	Poland	POL								08	ANIMAL FEED STUFF	1	No Quantity							43501000			0
S3	2009	2009	2009	2	0	2	Export	348	Hungary	HUN	620	Portugal	PRT								08	ANIMAL FEED STUFF	1	No Quantity							4684000			0
S3	2009	2009	2009	2	0	2	Export	348	Hungary	HUN	642	Romania	ROU								08	ANIMAL FEED STUFF	1	No Quantity							104523000			0
S3	2009	2009	2009	2	0	2	Export	348	Hungary	HUN	643	Russian Federation	RUS								08	ANIMAL FEED STUFF	1	No Quantity							27743000			0
S3	2009	2009	2009	2	0	2	Export	348	Hungary	HUN	688	Serbia	SRB								08	ANIMAL FEED STUFF	1	No Quantity							5916000			0
S3	2009	2009	2009	2	0	2	Export	348	Hungary	HUN	703	Slovakia	SVK								08	ANIMAL FEED STUFF	1	No Quantity							13144000			0
S3	2009	2009	2009	2	0	2	Export	348	Hungary	HUN	705	Slovenia	SVN								08	ANIMAL FEED STUFF	1	No Quantity							15780000			0
S3	2009	2009	2009	2	0	2	Export	348	Hungary	HUN	710	South Africa	ZAF								08	ANIMAL FEED STUFF	1	No Quantity							198000			0
S3	2009	2009	2009	2	0	2	Export	348	Hungary	HUN	724	Spain	ESP								08	ANIMAL FEED STUFF	1	No Quantity							5305000			0
S3	2009	2009	2009	2	0	2	Export	348	Hungary	HUN	740	Suriname	SUR								08	ANIMAL FEED STUFF	1	No Quantity							5000			0
S3	2009	2009	2009	2	0	2	Export	348	Hungary	HUN	752	Sweden	SWE								08	ANIMAL FEED STUFF	1	No Quantity							1460000			0
S3	2009	2009	2009	2	0	2	Export	348	Hungary	HUN	757	Switzerland	CHE								08	ANIMAL FEED STUFF	1	No Quantity							5307000			0
S3	2009	2009	2009	2	0	2	Export	348	Hungary	HUN	764	Thailand	THA								08	ANIMAL FEED STUFF	1	No Quantity							29000			0
S3	2009	2009	2009	2	0	2	Export	348	Hungary	HUN	792	Turkey	TUR								08	ANIMAL FEED STUFF	1	No Quantity							3621000			0
S3	2009	2009	2009	2	0	2	Export	348	Hungary	HUN	804	Ukraine	UKR								08	ANIMAL FEED STUFF	1	No Quantity							39795000			0
S3	2009	2009	2009	2	0	2	Export	348	Hungary	HUN	807	North Macedonia	MKD								08	ANIMAL FEED STUFF	1	No Quantity							371000			0
S3	2009	2009	2009	2	0	2	Export	348	Hungary	HUN	818	Egypt	EGY								08	ANIMAL FEED STUFF	1	No Quantity							210000			0
S3	2009	2009	2009	2	0	2	Export	348	Hungary	HUN	826	United Kingdom	GBR								08	ANIMAL FEED STUFF	1	No Quantity							38926000			0
S3	2009	2009	2009	2	0	2	Export	348	Hungary	HUN	842	USA	USA								08	ANIMAL FEED STUFF	1	No Quantity							68000			0
S3	2009	2009	2009	2	0	2	Export	344	China, Hong Kong SAR	HKG	0	World	WLD								09	MISC.EDIBLE PRODUCTS ETC	1	No Quantity							239770192			0
S3	2009	2009	2009	2	0	2	Export	344	China, Hong Kong SAR	HKG	16	American Samoa	ASM								09	MISC.EDIBLE PRODUCTS ETC	1	No Quantity							24923			0
S3	2009	2009	2009	2	0	2	Export	344	China, Hong Kong SAR	HKG	32	Argentina	ARG								09	MISC.EDIBLE PRODUCTS ETC	1	No Quantity							35311			0
S3	2009	2009	2009	2	0	2	Export	344	China, Hong Kong SAR	HKG	36	Australia	AUS								09	MISC.EDIBLE PRODUCTS ETC	1	No Quantity							15169433			0
S3	2009	2009	2009	2	0	2	Export	344	China, Hong Kong SAR	HKG	40	Austria	AUT								09	MISC.EDIBLE PRODUCTS ETC	1	No Quantity							9367			0
S3	2009	2009	2009	2	0	2	Export	344	China, Hong Kong SAR	HKG	44	Bahamas	BHS								09	MISC.EDIBLE PRODUCTS ETC	1	No Quantity							7087			0
S3	2009	2009	2009	2	0	2	Export	344	China, Hong Kong SAR	HKG	48	Bahrain	BHR								09	MISC.EDIBLE PRODUCTS ETC	1	No Quantity							171833			0
S3	2009	2009	2009	2	0	2	Export	344	China, Hong Kong SAR	HKG	50	Bangladesh	BGD								09	MISC.EDIBLE PRODUCTS ETC	1	No Quantity							21			0
S3	2009	2009	2009	2	0	2	Export	344	China, Hong Kong SAR	HKG	56	Belgium	BEL								09	MISC.EDIBLE PRODUCTS ETC	1	No Quantity							1076105			0
S3	2009	2009	2009	2	0	2	Export	344	China, Hong Kong SAR	HKG	68	Bolivia (Plurinational State of)	BOL								09	MISC.EDIBLE PRODUCTS ETC	1	No Quantity							15077			0
S3	2009	2009	2009	2	0	2	Export	344	China, Hong Kong SAR	HKG	76	Brazil	BRA								09	MISC.EDIBLE PRODUCTS ETC	1	No Quantity							152800			0
S3	2009	2009	2009	2	0	2	Export	344	China, Hong Kong SAR	HKG	90	Solomon Isds	SLB								09	MISC.EDIBLE PRODUCTS ETC	1	No Quantity							42536			0
S3	2009	2009	2009	2	0	2	Export	344	China, Hong Kong SAR	HKG	96	Brunei Darussalam	BRN								09	MISC.EDIBLE PRODUCTS ETC	1	No Quantity							108651			0
S3	2009	2009	2009	2	0	2	Export	344	China, Hong Kong SAR	HKG	104	Myanmar	MMR								09	MISC.EDIBLE PRODUCTS ETC	1	No Quantity							211247			0
S3	2009	2009	2009	2	0	2	Export	344	China, Hong Kong SAR	HKG	116	Cambodia	KHM								09	MISC.EDIBLE PRODUCTS ETC	1	No Quantity							140796			0
S3	2009	2009	2009	2	0	2	Export	344	China, Hong Kong SAR	HKG	124	Canada	CAN								09	MISC.EDIBLE PRODUCTS ETC	1	No Quantity							13442137			0
S3	2009	2009	2009	2	0	2	Export	344	China, Hong Kong SAR	HKG	144	Sri Lanka	LKA								09	MISC.EDIBLE PRODUCTS ETC	1	No Quantity							1882			0
S3	2009	2009	2009	2	0	2	Export	344	China, Hong Kong SAR	HKG	152	Chile	CHL								09	MISC.EDIBLE PRODUCTS ETC	1	No Quantity							40277			0
S3	2009	2009	2009	2	0	2	Export	344	China, Hong Kong SAR	HKG	156	China	CHN								09	MISC.EDIBLE PRODUCTS ETC	1	No Quantity							44736960			0
S3	2009	2009	2009	2	0	2	Export	344	China, Hong Kong SAR	HKG	170	Colombia	COL								09	MISC.EDIBLE PRODUCTS ETC	1	No Quantity							144376			0
S3	2009	2009	2009	2	0	2	Export	344	China, Hong Kong SAR	HKG	180	Dem. Rep. of the Congo	COD								09	MISC.EDIBLE PRODUCTS ETC	1	No Quantity							4334			0
S3	2009	2009	2009	2	0	2	Export	344	China, Hong Kong SAR	HKG	188	Costa Rica	CRI								09	MISC.EDIBLE PRODUCTS ETC	1	No Quantity							83934			0
S3	2009	2009	2009	2	0	2	Export	344	China, Hong Kong SAR	HKG	196	Cyprus	CYP								09	MISC.EDIBLE PRODUCTS ETC	1	No Quantity							49274			0
S3	2009	2009	2009	2	0	2	Export	344	China, Hong Kong SAR	HKG	204	Benin	BEN								09	MISC.EDIBLE PRODUCTS ETC	1	No Quantity							5558			0
S3	2009	2009	2009	2	0	2	Export	344	China, Hong Kong SAR	HKG	208	Denmark	DNK								09	MISC.EDIBLE PRODUCTS ETC	1	No Quantity							47839			0
S3	2009	2009	2009	2	0	2	Export	344	China, Hong Kong SAR	HKG	214	Dominican Rep.	DOM								09	MISC.EDIBLE PRODUCTS ETC	1	No Quantity							5006			0
S3	2009	2009	2009	2	0	2	Export	344	China, Hong Kong SAR	HKG	218	Ecuador	ECU								09	MISC.EDIBLE PRODUCTS ETC	1	No Quantity							80398			0
S3	2009	2009	2009	2	0	2	Export	344	China, Hong Kong SAR	HKG	222	El Salvador	SLV								09	MISC.EDIBLE PRODUCTS ETC	1	No Quantity							21656			0
S3	2009	2009	2009	2	0	2	Export	344	China, Hong Kong SAR	HKG	231	Ethiopia	ETH								09	MISC.EDIBLE PRODUCTS ETC	1	No Quantity							774			0
S3	2009	2009	2009	2	0	2	Export	344	China, Hong Kong SAR	HKG	242	Fiji	FJI								09	MISC.EDIBLE PRODUCTS ETC	1	No Quantity							25437			0
S3	2009	2009	2009	2	0	2	Export	344	China, Hong Kong SAR	HKG	246	Finland	FIN								09	MISC.EDIBLE PRODUCTS ETC	1	No Quantity							312947			0
S3	2009	2009	2009	2	0	2	Export	344	China, Hong Kong SAR	HKG	251	France	FRA								09	MISC.EDIBLE PRODUCTS ETC	1	No Quantity							4230867			0
S3	2009	2009	2009	2	0	2	Export	344	China, Hong Kong SAR	HKG	276	Germany	DEU								09	MISC.EDIBLE PRODUCTS ETC	1	No Quantity							888815			0
S3	2009	2009	2009	2	0	2	Export	344	China, Hong Kong SAR	HKG	288	Ghana	GHA								09	MISC.EDIBLE PRODUCTS ETC	1	No Quantity							75159			0
S3	2009	2009	2009	2	0	2	Export	344	China, Hong Kong SAR	HKG	300	Greece	GRC								09	MISC.EDIBLE PRODUCTS ETC	1	No Quantity							118766			0
S3	2009	2009	2009	2	0	2	Export	344	China, Hong Kong SAR	HKG	316	Guam	GUM								09	MISC.EDIBLE PRODUCTS ETC	1	No Quantity							110479			0
S3	2009	2009	2009	2	0	2	Export	344	China, Hong Kong SAR	HKG	320	Guatemala	GTM								09	MISC.EDIBLE PRODUCTS ETC	1	No Quantity							120323			0
S3	2009	2009	2009	2	0	2	Export	344	China, Hong Kong SAR	HKG	324	Guinea	GIN								09	MISC.EDIBLE PRODUCTS ETC	1	No Quantity							34268			0
S3	2009	2009	2009	2	0	2	Export	344	China, Hong Kong SAR	HKG	328	Guyana	GUY								09	MISC.EDIBLE PRODUCTS ETC	1	No Quantity							78574			0
S3	2009	2009	2009	2	0	2	Export	344	China, Hong Kong SAR	HKG	340	Honduras	HND								09	MISC.EDIBLE PRODUCTS ETC	1	No Quantity							159793			0
S3	2009	2009	2009	2	0	2	Export	344	China, Hong Kong SAR	HKG	348	Hungary	HUN								09	MISC.EDIBLE PRODUCTS ETC	1	No Quantity							24407			0
S3	2009	2009	2009	2	0	2	Export	344	China, Hong Kong SAR	HKG	352	Iceland	ISL								09	MISC.EDIBLE PRODUCTS ETC	1	No Quantity							70423			0
S3	2009	2009	2009	2	0	2	Export	344	China, Hong Kong SAR	HKG	360	Indonesia	IDN								09	MISC.EDIBLE PRODUCTS ETC	1	No Quantity							726243			0
S3	2009	2009	2009	2	0	2	Export	344	China, Hong Kong SAR	HKG	372	Ireland	IRL								09	MISC.EDIBLE PRODUCTS ETC	1	No Quantity							1002349			0
S3	2009	2009	2009	2	0	2	Export	344	China, Hong Kong SAR	HKG	376	Israel	ISR								09	MISC.EDIBLE PRODUCTS ETC	1	No Quantity							111878			0
S3	2009	2009	2009	2	0	2	Export	344	China, Hong Kong SAR	HKG	381	Italy	ITA								09	MISC.EDIBLE PRODUCTS ETC	1	No Quantity							418118			0
S3	2009	2009	2009	2	0	2	Export	344	China, Hong Kong SAR	HKG	384	Côte d'Ivoire	CIV								09	MISC.EDIBLE PRODUCTS ETC	1	No Quantity							3703			0
S3	2009	2009	2009	2	0	2	Export	344	China, Hong Kong SAR	HKG	388	Jamaica	JAM								09	MISC.EDIBLE PRODUCTS ETC	1	No Quantity							240715			0
S3	2009	2009	2009	2	0	2	Export	344	China, Hong Kong SAR	HKG	392	Japan	JPN								09	MISC.EDIBLE PRODUCTS ETC	1	No Quantity							15129271			0
S3	2009	2009	2009	2	0	2	Export	344	China, Hong Kong SAR	HKG	404	Kenya	KEN								09	MISC.EDIBLE PRODUCTS ETC	1	No Quantity							1327			0
S3	2009	2009	2009	2	0	2	Export	344	China, Hong Kong SAR	HKG	408	Dem. People's Rep. of Korea	PRK								09	MISC.EDIBLE PRODUCTS ETC	1	No Quantity							3662			0
S3	2009	2009	2009	2	0	2	Export	344	China, Hong Kong SAR	HKG	410	Rep. of Korea	KOR								09	MISC.EDIBLE PRODUCTS ETC	1	No Quantity							7705214			0
S3	2009	2009	2009	2	0	2	Export	344	China, Hong Kong SAR	HKG	414	Kuwait	KWT								09	MISC.EDIBLE PRODUCTS ETC	1	No Quantity							30853			0
S3	2009	2009	2009	2	0	2	Export	344	China, Hong Kong SAR	HKG	422	Lebanon	LBN								09	MISC.EDIBLE PRODUCTS ETC	1	No Quantity							13726			0
S3	2009	2009	2009	2	0	2	Export	344	China, Hong Kong SAR	HKG	446	China, Macao SAR	MAC								09	MISC.EDIBLE PRODUCTS ETC	1	No Quantity							42058794			0
S3	2009	2009	2009	2	0	2	Export	344	China, Hong Kong SAR	HKG	450	Madagascar	MDG								09	MISC.EDIBLE PRODUCTS ETC	1	No Quantity							44524			0
S3	2009	2009	2009	2	0	2	Export	344	China, Hong Kong SAR	HKG	458	Malaysia	MYS								09	MISC.EDIBLE PRODUCTS ETC	1	No Quantity							3759666			0
S3	2009	2009	2009	2	0	2	Export	344	China, Hong Kong SAR	HKG	470	Malta	MLT								09	MISC.EDIBLE PRODUCTS ETC	1	No Quantity							8756			0
S3	2009	2009	2009	2	0	2	Export	344	China, Hong Kong SAR	HKG	473	LAIA, nes									09	MISC.EDIBLE PRODUCTS ETC	1	No Quantity							621393			0
S3	2009	2009	2009	2	0	2	Export	344	China, Hong Kong SAR	HKG	480	Mauritius	MUS								09	MISC.EDIBLE PRODUCTS ETC	1	No Quantity							246516			0
S3	2009	2009	2009	2	0	2	Export	344	China, Hong Kong SAR	HKG	484	Mexico	MEX								09	MISC.EDIBLE PRODUCTS ETC	1	No Quantity							1900			0
S3	2009	2009	2009	2	0	2	Export	344	China, Hong Kong SAR	HKG	490	Other Asia, nes									09	MISC.EDIBLE PRODUCTS ETC	1	No Quantity							5556456			0
S3	2009	2009	2009	2	0	2	Export	344	China, Hong Kong SAR	HKG	512	Oman	OMN								09	MISC.EDIBLE PRODUCTS ETC	1	No Quantity							23827			0
S3	2009	2009	2009	2	0	2	Export	344	China, Hong Kong SAR	HKG	516	Namibia	NAM								09	MISC.EDIBLE PRODUCTS ETC	1	No Quantity							2499			0
S3	2009	2009	2009	2	0	2	Export	344	China, Hong Kong SAR	HKG	524	Nepal	NPL								09	MISC.EDIBLE PRODUCTS ETC	1	No Quantity							4492			0
S3	2009	2009	2009	2	0	2	Export	344	China, Hong Kong SAR	HKG	527	Oceania, nes									09	MISC.EDIBLE PRODUCTS ETC	1	No Quantity							2617484			0
S3	2009	2009	2009	2	0	2	Export	344	China, Hong Kong SAR	HKG	528	Netherlands	NLD								09	MISC.EDIBLE PRODUCTS ETC	1	No Quantity							6760807			0
S3	2009	2009	2009	2	0	2	Export	344	China, Hong Kong SAR	HKG	533	Aruba	ABW								09	MISC.EDIBLE PRODUCTS ETC	1	No Quantity							153037			0
S3	2009	2009	2009	2	0	2	Export	344	China, Hong Kong SAR	HKG	548	Vanuatu	VUT								09	MISC.EDIBLE PRODUCTS ETC	1	No Quantity							8953			0
S3	2009	2009	2009	2	0	2	Export	344	China, Hong Kong SAR	HKG	554	New Zealand	NZL								09	MISC.EDIBLE PRODUCTS ETC	1	No Quantity							1693340			0
S3	2009	2009	2009	2	0	2	Export	344	China, Hong Kong SAR	HKG	558	Nicaragua	NIC								09	MISC.EDIBLE PRODUCTS ETC	1	No Quantity							11536			0
S3	2009	2009	2009	2	0	2	Export	344	China, Hong Kong SAR	HKG	566	Nigeria	NGA								09	MISC.EDIBLE PRODUCTS ETC	1	No Quantity							94241			0
S3	2009	2009	2009	2	0	2	Export	344	China, Hong Kong SAR	HKG	579	Norway	NOR								09	MISC.EDIBLE PRODUCTS ETC	1	No Quantity							296047			0
S3	2009	2009	2009	2	0	2	Export	344	China, Hong Kong SAR	HKG	580	N. Mariana Isds	MNP								09	MISC.EDIBLE PRODUCTS ETC	1	No Quantity							4863			0
S3	2009	2009	2009	2	0	2	Export	344	China, Hong Kong SAR	HKG	583	FS Micronesia	FSM								09	MISC.EDIBLE PRODUCTS ETC	1	No Quantity							9435			0
S3	2009	2009	2009	2	0	2	Export	344	China, Hong Kong SAR	HKG	584	Marshall Isds	MHL								09	MISC.EDIBLE PRODUCTS ETC	1	No Quantity							1291			0
S3	2009	2009	2009	2	0	2	Export	344	China, Hong Kong SAR	HKG	591	Panama	PAN								09	MISC.EDIBLE PRODUCTS ETC	1	No Quantity							426036			0
S3	2009	2009	2009	2	0	2	Export	344	China, Hong Kong SAR	HKG	598	Papua New Guinea	PNG								09	MISC.EDIBLE PRODUCTS ETC	1	No Quantity							16544			0
S3	2009	2009	2009	2	0	2	Export	344	China, Hong Kong SAR	HKG	600	Paraguay	PRY								09	MISC.EDIBLE PRODUCTS ETC	1	No Quantity							8034			0
S3	2009	2009	2009	2	0	2	Export	344	China, Hong Kong SAR	HKG	604	Peru	PER								09	MISC.EDIBLE PRODUCTS ETC	1	No Quantity							431282			0
S3	2009	2009	2009	2	0	2	Export	344	China, Hong Kong SAR	HKG	608	Philippines	PHL								09	MISC.EDIBLE PRODUCTS ETC	1	No Quantity							2055970			0
S3	2009	2009	2009	2	0	2	Export	344	China, Hong Kong SAR	HKG	616	Poland	POL								09	MISC.EDIBLE PRODUCTS ETC	1	No Quantity							7130			0
S3	2009	2009	2009	2	0	2	Export	344	China, Hong Kong SAR	HKG	620	Portugal	PRT								09	MISC.EDIBLE PRODUCTS ETC	1	No Quantity							401988			0
S3	2009	2009	2009	2	0	2	Export	344	China, Hong Kong SAR	HKG	643	Russian Federation	RUS								09	MISC.EDIBLE PRODUCTS ETC	1	No Quantity							135371			0
S3	2009	2009	2009	2	0	2	Export	344	China, Hong Kong SAR	HKG	682	Saudi Arabia	SAU								09	MISC.EDIBLE PRODUCTS ETC	1	No Quantity							50979			0
S3	2009	2009	2009	2	0	2	Export	344	China, Hong Kong SAR	HKG	688	Serbia	SRB								09	MISC.EDIBLE PRODUCTS ETC	1	No Quantity							4010			0
S3	2009	2009	2009	2	0	2	Export	344	China, Hong Kong SAR	HKG	690	Seychelles	SYC								09	MISC.EDIBLE PRODUCTS ETC	1	No Quantity							23023			0
S3	2009	2009	2009	2	0	2	Export	344	China, Hong Kong SAR	HKG	699	India	IND								09	MISC.EDIBLE PRODUCTS ETC	1	No Quantity							129845			0
S3	2009	2009	2009	2	0	2	Export	344	China, Hong Kong SAR	HKG	702	Singapore	SGP								09	MISC.EDIBLE PRODUCTS ETC	1	No Quantity							4922174			0
S3	2009	2009	2009	2	0	2	Export	344	China, Hong Kong SAR	HKG	704	Viet Nam	VNM								09	MISC.EDIBLE PRODUCTS ETC	1	No Quantity							2791526			0
S3	2009	2009	2009	2	0	2	Export	344	China, Hong Kong SAR	HKG	710	South Africa	ZAF								09	MISC.EDIBLE PRODUCTS ETC	1	No Quantity							1309332			0
S3	2009	2009	2009	2	0	2	Export	344	China, Hong Kong SAR	HKG	716	Zimbabwe	ZWE								09	MISC.EDIBLE PRODUCTS ETC	1	No Quantity							2325			0
S3	2009	2009	2009	2	0	2	Export	344	China, Hong Kong SAR	HKG	724	Spain	ESP								09	MISC.EDIBLE PRODUCTS ETC	1	No Quantity							677560			0
S3	2009	2009	2009	2	0	2	Export	344	China, Hong Kong SAR	HKG	740	Suriname	SUR								09	MISC.EDIBLE PRODUCTS ETC	1	No Quantity							464238			0
S3	2009	2009	2009	2	0	2	Export	344	China, Hong Kong SAR	HKG	752	Sweden	SWE								09	MISC.EDIBLE PRODUCTS ETC	1	No Quantity							428632			0
S3	2009	2009	2009	2	0	2	Export	344	China, Hong Kong SAR	HKG	757	Switzerland	CHE								09	MISC.EDIBLE PRODUCTS ETC	1	No Quantity							314794			0
S3	2009	2009	2009	2	0	2	Export	344	China, Hong Kong SAR	HKG	764	Thailand	THA								09	MISC.EDIBLE PRODUCTS ETC	1	No Quantity							717973			0
S3	2009	2009	2009	2	0	2	Export	344	China, Hong Kong SAR	HKG	768	Togo	TGO								09	MISC.EDIBLE PRODUCTS ETC	1	No Quantity							4622			0
S3	2009	2009	2009	2	0	2	Export	344	China, Hong Kong SAR	HKG	780	Trinidad and Tobago	TTO								09	MISC.EDIBLE PRODUCTS ETC	1	No Quantity							490557			0
S3	2009	2009	2009	2	0	2	Export	344	China, Hong Kong SAR	HKG	784	United Arab Emirates	ARE								09	MISC.EDIBLE PRODUCTS ETC	1	No Quantity							125931			0
S3	2009	2009	2009	2	0	2	Export	344	China, Hong Kong SAR	HKG	792	Turkey	TUR								09	MISC.EDIBLE PRODUCTS ETC	1	No Quantity							88861			0
S3	2009	2009	2009	2	0	2	Export	344	China, Hong Kong SAR	HKG	818	Egypt	EGY								09	MISC.EDIBLE PRODUCTS ETC	1	No Quantity							1551			0
S3	2009	2009	2009	2	0	2	Export	344	China, Hong Kong SAR	HKG	826	United Kingdom	GBR								09	MISC.EDIBLE PRODUCTS ETC	1	No Quantity							14064345			0
S3	2009	2009	2009	2	0	2	Export	344	China, Hong Kong SAR	HKG	842	USA	USA								09	MISC.EDIBLE PRODUCTS ETC	1	No Quantity							37899952			0
S3	2009	2009	2009	2	0	2	Export	344	China, Hong Kong SAR	HKG	858	Uruguay	URY								09	MISC.EDIBLE PRODUCTS ETC	1	No Quantity							8882			0
S3	2009	2009	2009	2	0	2	Export	344	China, Hong Kong SAR	HKG	862	Venezuela	VEN								09	MISC.EDIBLE PRODUCTS ETC	1	No Quantity							319962			0
S3	2009	2009	2009	2	0	2	Export	348	Hungary	HUN	0	World	WLD								09	MISC.EDIBLE PRODUCTS ETC	1	No Quantity							258544000			0
S3	2009	2009	2009	2	0	2	Export	348	Hungary	HUN	8	Albania	ALB								09	MISC.EDIBLE PRODUCTS ETC	1	No Quantity							118000			0
S3	2009	2009	2009	2	0	2	Export	348	Hungary	HUN	31	Azerbaijan	AZE								09	MISC.EDIBLE PRODUCTS ETC	1	No Quantity							749000			0
S3	2009	2009	2009	2	0	2	Export	348	Hungary	HUN	32	Argentina	ARG								09	MISC.EDIBLE PRODUCTS ETC	1	No Quantity							187000			0
S3	2009	2009	2009	2	0	2	Export	348	Hungary	HUN	36	Australia	AUS								09	MISC.EDIBLE PRODUCTS ETC	1	No Quantity							85000			0
S3	2009	2009	2009	2	0	2	Export	348	Hungary	HUN	40	Austria	AUT								09	MISC.EDIBLE PRODUCTS ETC	1	No Quantity							28183000			0
S3	2009	2009	2009	2	0	2	Export	348	Hungary	HUN	48	Bahrain	BHR								09	MISC.EDIBLE PRODUCTS ETC	1	No Quantity							20000			0
S3	2009	2009	2009	2	0	2	Export	348	Hungary	HUN	51	Armenia	ARM								09	MISC.EDIBLE PRODUCTS ETC	1	No Quantity							82000			0
S3	2009	2009	2009	2	0	2	Export	348	Hungary	HUN	56	Belgium	BEL								09	MISC.EDIBLE PRODUCTS ETC	1	No Quantity							5761000			0
S3	2009	2009	2009	2	0	2	Export	348	Hungary	HUN	70	Bosnia Herzegovina	BIH								09	MISC.EDIBLE PRODUCTS ETC	1	No Quantity							7129000			0
S3	2009	2009	2009	2	0	2	Export	348	Hungary	HUN	76	Brazil	BRA								09	MISC.EDIBLE PRODUCTS ETC	1	No Quantity							2000			0
S3	2009	2009	2009	2	0	2	Export	348	Hungary	HUN	100	Bulgaria	BGR								09	MISC.EDIBLE PRODUCTS ETC	1	No Quantity							7851000			0
S3	2009	2009	2009	2	0	2	Export	348	Hungary	HUN	112	Belarus	BLR								09	MISC.EDIBLE PRODUCTS ETC	1	No Quantity							442000			0
S3	2009	2009	2009	2	0	2	Export	348	Hungary	HUN	124	Canada	CAN								09	MISC.EDIBLE PRODUCTS ETC	1	No Quantity							127000			0
S3	2009	2009	2009	2	0	2	Export	348	Hungary	HUN	156	China	CHN								09	MISC.EDIBLE PRODUCTS ETC	1	No Quantity							13000			0
S3	2009	2009	2009	2	0	2	Export	348	Hungary	HUN	191	Croatia	HRV								09	MISC.EDIBLE PRODUCTS ETC	1	No Quantity							13510000			0
S3	2009	2009	2009	2	0	2	Export	348	Hungary	HUN	196	Cyprus	CYP								09	MISC.EDIBLE PRODUCTS ETC	1	No Quantity							168000			0
S3	2009	2009	2009	2	0	2	Export	348	Hungary	HUN	203	Czechia	CZE								09	MISC.EDIBLE PRODUCTS ETC	1	No Quantity							21451000			0
S3	2009	2009	2009	2	0	2	Export	348	Hungary	HUN	208	Denmark	DNK								09	MISC.EDIBLE PRODUCTS ETC	1	No Quantity							1518000			0
S3	2009	2009	2009	2	0	2	Export	348	Hungary	HUN	233	Estonia	EST								09	MISC.EDIBLE PRODUCTS ETC	1	No Quantity							1273000			0
S3	2009	2009	2009	2	0	2	Export	348	Hungary	HUN	246	Finland	FIN								09	MISC.EDIBLE PRODUCTS ETC	1	No Quantity							479000			0
S3	2009	2009	2009	2	0	2	Export	348	Hungary	HUN	251	France	FRA								09	MISC.EDIBLE PRODUCTS ETC	1	No Quantity							4503000			0
S3	2009	2009	2009	2	0	2	Export	348	Hungary	HUN	268	Georgia	GEO								09	MISC.EDIBLE PRODUCTS ETC	1	No Quantity							85000			0
S3	2009	2009	2009	2	0	2	Export	348	Hungary	HUN	276	Germany	DEU								09	MISC.EDIBLE PRODUCTS ETC	1	No Quantity							15351000			0
S3	2009	2009	2009	2	0	2	Export	348	Hungary	HUN	300	Greece	GRC								09	MISC.EDIBLE PRODUCTS ETC	1	No Quantity							1060000			0
S3	2009	2009	2009	2	0	2	Export	348	Hungary	HUN	352	Iceland	ISL								09	MISC.EDIBLE PRODUCTS ETC	1	No Quantity							17000			0
S3	2009	2009	2009	2	0	2	Export	348	Hungary	HUN	360	Indonesia	IDN								09	MISC.EDIBLE PRODUCTS ETC	1	No Quantity							10000			0
S3	2009	2009	2009	2	0	2	Export	348	Hungary	HUN	372	Ireland	IRL								09	MISC.EDIBLE PRODUCTS ETC	1	No Quantity							197000			0
S3	2009	2009	2009	2	0	2	Export	348	Hungary	HUN	376	Israel	ISR								09	MISC.EDIBLE PRODUCTS ETC	1	No Quantity							367000			0
S3	2009	2009	2009	2	0	2	Export	348	Hungary	HUN	381	Italy	ITA								09	MISC.EDIBLE PRODUCTS ETC	1	No Quantity							418000			0
S3	2009	2009	2009	2	0	2	Export	348	Hungary	HUN	392	Japan	JPN								09	MISC.EDIBLE PRODUCTS ETC	1	No Quantity							4000			0
S3	2009	2009	2009	2	0	2	Export	348	Hungary	HUN	398	Kazakhstan	KAZ								09	MISC.EDIBLE PRODUCTS ETC	1	No Quantity							1164000			0
S3	2009	2009	2009	2	0	2	Export	348	Hungary	HUN	400	Jordan	JOR								09	MISC.EDIBLE PRODUCTS ETC	1	No Quantity							618000			0
S3	2009	2009	2009	2	0	2	Export	348	Hungary	HUN	404	Kenya	KEN								09	MISC.EDIBLE PRODUCTS ETC	1	No Quantity							2000			0
S3	2009	2009	2009	2	0	2	Export	348	Hungary	HUN	410	Rep. of Korea	KOR								09	MISC.EDIBLE PRODUCTS ETC	1	No Quantity							42000			0
S3	2009	2009	2009	2	0	2	Export	348	Hungary	HUN	414	Kuwait	KWT								09	MISC.EDIBLE PRODUCTS ETC	1	No Quantity							273000			0
S3	2009	2009	2009	2	0	2	Export	348	Hungary	HUN	422	Lebanon	LBN								09	MISC.EDIBLE PRODUCTS ETC	1	No Quantity							443000			0
S3	2009	2009	2009	2	0	2	Export	348	Hungary	HUN	428	Latvia	LVA								09	MISC.EDIBLE PRODUCTS ETC	1	No Quantity							489000			0
S3	2009	2009	2009	2	0	2	Export	348	Hungary	HUN	440	Lithuania	LTU								09	MISC.EDIBLE PRODUCTS ETC	1	No Quantity							3627000			0
S3	2009	2009	2009	2	0	2	Export	348	Hungary	HUN	446	China, Macao SAR	MAC								09	MISC.EDIBLE PRODUCTS ETC	1	No Quantity							22000			0
S3	2009	2009	2009	2	0	2	Export	348	Hungary	HUN	470	Malta	MLT								09	MISC.EDIBLE PRODUCTS ETC	1	No Quantity							39000			0
S3	2009	2009	2009	2	0	2	Export	348	Hungary	HUN	480	Mauritius	MUS								09	MISC.EDIBLE PRODUCTS ETC	1	No Quantity							9000			0
S3	2009	2009	2009	2	0	2	Export	348	Hungary	HUN	490	Other Asia, nes									09	MISC.EDIBLE PRODUCTS ETC	1	No Quantity							2311000			0
S3	2009	2009	2009	2	0	2	Export	348	Hungary	HUN	496	Mongolia	MNG								09	MISC.EDIBLE PRODUCTS ETC	1	No Quantity							50000			0
S3	2009	2009	2009	2	0	2	Export	348	Hungary	HUN	498	Rep. of Moldova	MDA								09	MISC.EDIBLE PRODUCTS ETC	1	No Quantity							1414000			0
S3	2009	2009	2009	2	0	2	Export	348	Hungary	HUN	499	Montenegro	MNE								09	MISC.EDIBLE PRODUCTS ETC	1	No Quantity							552000			0
S3	2009	2009	2009	2	0	2	Export	348	Hungary	HUN	504	Morocco	MAR								09	MISC.EDIBLE PRODUCTS ETC	1	No Quantity							32000			0
S3	2009	2009	2009	2	0	2	Export	348	Hungary	HUN	524	Nepal	NPL								09	MISC.EDIBLE PRODUCTS ETC	1	No Quantity							5000			0
S3	2009	2009	2009	2	0	2	Export	348	Hungary	HUN	528	Netherlands	NLD								09	MISC.EDIBLE PRODUCTS ETC	1	No Quantity							1964000			0
S3	2009	2009	2009	2	0	2	Export	348	Hungary	HUN	579	Norway	NOR								09	MISC.EDIBLE PRODUCTS ETC	1	No Quantity							844000			0
S3	2009	2009	2009	2	0	2	Export	348	Hungary	HUN	616	Poland	POL								09	MISC.EDIBLE PRODUCTS ETC	1	No Quantity							12512000			0
S3	2009	2009	2009	2	0	2	Export	348	Hungary	HUN	620	Portugal	PRT								09	MISC.EDIBLE PRODUCTS ETC	1	No Quantity							344000			0
S3	2009	2009	2009	2	0	2	Export	348	Hungary	HUN	634	Qatar	QAT								09	MISC.EDIBLE PRODUCTS ETC	1	No Quantity							3000			0
S3	2009	2009	2009	2	0	2	Export	348	Hungary	HUN	642	Romania	ROU								09	MISC.EDIBLE PRODUCTS ETC	1	No Quantity							30209000			0
S3	2009	2009	2009	2	0	2	Export	348	Hungary	HUN	643	Russian Federation	RUS								09	MISC.EDIBLE PRODUCTS ETC	1	No Quantity							9873000			0
S3	2009	2009	2009	2	0	2	Export	348	Hungary	HUN	682	Saudi Arabia	SAU								09	MISC.EDIBLE PRODUCTS ETC	1	No Quantity							6042000			0
S3	2009	2009	2009	2	0	2	Export	348	Hungary	HUN	688	Serbia	SRB								09	MISC.EDIBLE PRODUCTS ETC	1	No Quantity							14535000			0
S3	2009	2009	2009	2	0	2	Export	348	Hungary	HUN	702	Singapore	SGP								09	MISC.EDIBLE PRODUCTS ETC	1	No Quantity							7000			0
S3	2009	2009	2009	2	0	2	Export	348	Hungary	HUN	703	Slovakia	SVK								09	MISC.EDIBLE PRODUCTS ETC	1	No Quantity							11846000			0
S3	2009	2009	2009	2	0	2	Export	348	Hungary	HUN	704	Viet Nam	VNM								09	MISC.EDIBLE PRODUCTS ETC	1	No Quantity							5814000			0
S3	2009	2009	2009	2	0	2	Export	348	Hungary	HUN	705	Slovenia	SVN								09	MISC.EDIBLE PRODUCTS ETC	1	No Quantity							21278000			0
S3	2009	2009	2009	2	0	2	Export	348	Hungary	HUN	724	Spain	ESP								09	MISC.EDIBLE PRODUCTS ETC	1	No Quantity							4525000			0
S3	2009	2009	2009	2	0	2	Export	348	Hungary	HUN	752	Sweden	SWE								09	MISC.EDIBLE PRODUCTS ETC	1	No Quantity							2624000			0
S3	2009	2009	2009	2	0	2	Export	348	Hungary	HUN	757	Switzerland	CHE								09	MISC.EDIBLE PRODUCTS ETC	1	No Quantity							2580000			0
S3	2009	2009	2009	2	0	2	Export	348	Hungary	HUN	760	Syria	SYR								09	MISC.EDIBLE PRODUCTS ETC	1	No Quantity							2000			0
S3	2009	2009	2009	2	0	2	Export	348	Hungary	HUN	762	Tajikistan	TJK								09	MISC.EDIBLE PRODUCTS ETC	1	No Quantity							28000			0
S3	2009	2009	2009	2	0	2	Export	348	Hungary	HUN	764	Thailand	THA								09	MISC.EDIBLE PRODUCTS ETC	1	No Quantity							105000			0
S3	2009	2009	2009	2	0	2	Export	348	Hungary	HUN	784	United Arab Emirates	ARE								09	MISC.EDIBLE PRODUCTS ETC	1	No Quantity							370000			0
S3	2009	2009	2009	2	0	2	Export	348	Hungary	HUN	792	Turkey	TUR								09	MISC.EDIBLE PRODUCTS ETC	1	No Quantity							1399000			0
S3	2009	2009	2009	2	0	2	Export	348	Hungary	HUN	795	Turkmenistan	TKM								09	MISC.EDIBLE PRODUCTS ETC	1	No Quantity							13000			0
S3	2009	2009	2009	2	0	2	Export	348	Hungary	HUN	804	Ukraine	UKR								09	MISC.EDIBLE PRODUCTS ETC	1	No Quantity							3308000			0
S3	2009	2009	2009	2	0	2	Export	348	Hungary	HUN	807	North Macedonia	MKD								09	MISC.EDIBLE PRODUCTS ETC	1	No Quantity							1880000			0
S3	2009	2009	2009	2	0	2	Export	348	Hungary	HUN	818	Egypt	EGY								09	MISC.EDIBLE PRODUCTS ETC	1	No Quantity							4000			0
S3	2009	2009	2009	2	0	2	Export	348	Hungary	HUN	826	United Kingdom	GBR								09	MISC.EDIBLE PRODUCTS ETC	1	No Quantity							3216000			0
S3	2009	2009	2009	2	0	2	Export	348	Hungary	HUN	842	USA	USA								09	MISC.EDIBLE PRODUCTS ETC	1	No Quantity							566000			0
S3	2009	2009	2009	2	0	2	Export	348	Hungary	HUN	860	Uzbekistan	UZB								09	MISC.EDIBLE PRODUCTS ETC	1	No Quantity							25000			0
S3	2009	2009	2009	2	0	2	Export	348	Hungary	HUN	887	Yemen	YEM								09	MISC.EDIBLE PRODUCTS ETC	1	No Quantity							376000			0
S3	2009	2009	2009	2	0	2	Export	344	China, Hong Kong SAR	HKG	0	World	WLD								11	BEVERAGES	1	No Quantity							561974469			0
S3	2009	2009	2009	2	0	2	Export	344	China, Hong Kong SAR	HKG	36	Australia	AUS								11	BEVERAGES	1	No Quantity							3092167			0
S3	2009	2009	2009	2	0	2	Export	344	China, Hong Kong SAR	HKG	40	Austria	AUT								11	BEVERAGES	1	No Quantity							22834			0
S3	2009	2009	2009	2	0	2	Export	344	China, Hong Kong SAR	HKG	48	Bahrain	BHR								11	BEVERAGES	1	No Quantity							43027			0
S3	2009	2009	2009	2	0	2	Export	344	China, Hong Kong SAR	HKG	56	Belgium	BEL								11	BEVERAGES	1	No Quantity							165973			0
S3	2009	2009	2009	2	0	2	Export	344	China, Hong Kong SAR	HKG	76	Brazil	BRA								11	BEVERAGES	1	No Quantity							32007			0
S3	2009	2009	2009	2	0	2	Export	344	China, Hong Kong SAR	HKG	90	Solomon Isds	SLB								11	BEVERAGES	1	No Quantity							11889			0
S3	2009	2009	2009	2	0	2	Export	344	China, Hong Kong SAR	HKG	96	Brunei Darussalam	BRN								11	BEVERAGES	1	No Quantity							443944			0
S3	2009	2009	2009	2	0	2	Export	344	China, Hong Kong SAR	HKG	116	Cambodia	KHM								11	BEVERAGES	1	No Quantity							14152			0
S3	2009	2009	2009	2	0	2	Export	344	China, Hong Kong SAR	HKG	124	Canada	CAN								11	BEVERAGES	1	No Quantity							4362876			0
S3	2009	2009	2009	2	0	2	Export	344	China, Hong Kong SAR	HKG	144	Sri Lanka	LKA								11	BEVERAGES	1	No Quantity							4670			0
S3	2009	2009	2009	2	0	2	Export	344	China, Hong Kong SAR	HKG	156	China	CHN								11	BEVERAGES	1	No Quantity							181795651			0
S3	2009	2009	2009	2	0	2	Export	344	China, Hong Kong SAR	HKG	180	Dem. Rep. of the Congo	COD								11	BEVERAGES	1	No Quantity							956			0
S3	2009	2009	2009	2	0	2	Export	344	China, Hong Kong SAR	HKG	196	Cyprus	CYP								11	BEVERAGES	1	No Quantity							590318			0
S3	2009	2009	2009	2	0	2	Export	344	China, Hong Kong SAR	HKG	204	Benin	BEN								11	BEVERAGES	1	No Quantity							51704			0
S3	2009	2009	2009	2	0	2	Export	344	China, Hong Kong SAR	HKG	208	Denmark	DNK								11	BEVERAGES	1	No Quantity							9753			0
S3	2009	2009	2009	2	0	2	Export	344	China, Hong Kong SAR	HKG	214	Dominican Rep.	DOM								11	BEVERAGES	1	No Quantity							4076			0
S3	2009	2009	2009	2	0	2	Export	344	China, Hong Kong SAR	HKG	231	Ethiopia	ETH								11	BEVERAGES	1	No Quantity							10604			0
S3	2009	2009	2009	2	0	2	Export	344	China, Hong Kong SAR	HKG	251	France	FRA								11	BEVERAGES	1	No Quantity							1054294			0
S3	2009	2009	2009	2	0	2	Export	344	China, Hong Kong SAR	HKG	276	Germany	DEU								11	BEVERAGES	1	No Quantity							317400			0
S3	2009	2009	2009	2	0	2	Export	344	China, Hong Kong SAR	HKG	288	Ghana	GHA								11	BEVERAGES	1	No Quantity							52638			0
S3	2009	2009	2009	2	0	2	Export	344	China, Hong Kong SAR	HKG	296	Kiribati	KIR								11	BEVERAGES	1	No Quantity							10204			0
S3	2009	2009	2009	2	0	2	Export	344	China, Hong Kong SAR	HKG	320	Guatemala	GTM								11	BEVERAGES	1	No Quantity							85326			0
S3	2009	2009	2009	2	0	2	Export	344	China, Hong Kong SAR	HKG	360	Indonesia	IDN								11	BEVERAGES	1	No Quantity							358957			0
S3	2009	2009	2009	2	0	2	Export	344	China, Hong Kong SAR	HKG	368	Iraq	IRQ								11	BEVERAGES	1	No Quantity							18785			0
S3	2009	2009	2009	2	0	2	Export	344	China, Hong Kong SAR	HKG	372	Ireland	IRL								11	BEVERAGES	1	No Quantity							25362			0
S3	2009	2009	2009	2	0	2	Export	344	China, Hong Kong SAR	HKG	376	Israel	ISR								11	BEVERAGES	1	No Quantity							14105			0
S3	2009	2009	2009	2	0	2	Export	344	China, Hong Kong SAR	HKG	381	Italy	ITA								11	BEVERAGES	1	No Quantity							137762			0
S3	2009	2009	2009	2	0	2	Export	344	China, Hong Kong SAR	HKG	388	Jamaica	JAM								11	BEVERAGES	1	No Quantity							10061			0
S3	2009	2009	2009	2	0	2	Export	344	China, Hong Kong SAR	HKG	392	Japan	JPN								11	BEVERAGES	1	No Quantity							2355824			0
S3	2009	2009	2009	2	0	2	Export	344	China, Hong Kong SAR	HKG	400	Jordan	JOR								11	BEVERAGES	1	No Quantity							15093			0
S3	2009	2009	2009	2	0	2	Export	344	China, Hong Kong SAR	HKG	408	Dem. People's Rep. of Korea	PRK								11	BEVERAGES	1	No Quantity							101995			0
S3	2009	2009	2009	2	0	2	Export	344	China, Hong Kong SAR	HKG	410	Rep. of Korea	KOR								11	BEVERAGES	1	No Quantity							4378823			0
S3	2009	2009	2009	2	0	2	Export	344	China, Hong Kong SAR	HKG	417	Kyrgyzstan	KGZ								11	BEVERAGES	1	No Quantity							12229			0
S3	2009	2009	2009	2	0	2	Export	344	China, Hong Kong SAR	HKG	422	Lebanon	LBN								11	BEVERAGES	1	No Quantity							37773			0
S3	2009	2009	2009	2	0	2	Export	344	China, Hong Kong SAR	HKG	446	China, Macao SAR	MAC								11	BEVERAGES	1	No Quantity							153272469			0
S3	2009	2009	2009	2	0	2	Export	344	China, Hong Kong SAR	HKG	450	Madagascar	MDG								11	BEVERAGES	1	No Quantity							31			0
S3	2009	2009	2009	2	0	2	Export	344	China, Hong Kong SAR	HKG	454	Malawi	MWI								11	BEVERAGES	1	No Quantity							37633			0
S3	2009	2009	2009	2	0	2	Export	344	China, Hong Kong SAR	HKG	458	Malaysia	MYS								11	BEVERAGES	1	No Quantity							1496730			0
S3	2009	2009	2009	2	0	2	Export	344	China, Hong Kong SAR	HKG	473	LAIA, nes									11	BEVERAGES	1	No Quantity							5468			0
S3	2009	2009	2009	2	0	2	Export	344	China, Hong Kong SAR	HKG	480	Mauritius	MUS								11	BEVERAGES	1	No Quantity							63634			0
S3	2009	2009	2009	2	0	2	Export	344	China, Hong Kong SAR	HKG	490	Other Asia, nes									11	BEVERAGES	1	No Quantity							2205897			0
S3	2009	2009	2009	2	0	2	Export	344	China, Hong Kong SAR	HKG	496	Mongolia	MNG								11	BEVERAGES	1	No Quantity							1251375			0
S3	2009	2009	2009	2	0	2	Export	344	China, Hong Kong SAR	HKG	524	Nepal	NPL								11	BEVERAGES	1	No Quantity							8282			0
S3	2009	2009	2009	2	0	2	Export	344	China, Hong Kong SAR	HKG	527	Oceania, nes									11	BEVERAGES	1	No Quantity							2622			0
S3	2009	2009	2009	2	0	2	Export	344	China, Hong Kong SAR	HKG	528	Netherlands	NLD								11	BEVERAGES	1	No Quantity							3127752			0
S3	2009	2009	2009	2	0	2	Export	344	China, Hong Kong SAR	HKG	533	Aruba	ABW								11	BEVERAGES	1	No Quantity							3146			0
S3	2009	2009	2009	2	0	2	Export	344	China, Hong Kong SAR	HKG	548	Vanuatu	VUT								11	BEVERAGES	1	No Quantity							199			0
S3	2009	2009	2009	2	0	2	Export	344	China, Hong Kong SAR	HKG	554	New Zealand	NZL								11	BEVERAGES	1	No Quantity							223273			0
S3	2009	2009	2009	2	0	2	Export	344	China, Hong Kong SAR	HKG	566	Nigeria	NGA								11	BEVERAGES	1	No Quantity							3062			0
S3	2009	2009	2009	2	0	2	Export	344	China, Hong Kong SAR	HKG	580	N. Mariana Isds	MNP								11	BEVERAGES	1	No Quantity							123854			0
S3	2009	2009	2009	2	0	2	Export	344	China, Hong Kong SAR	HKG	583	FS Micronesia	FSM								11	BEVERAGES	1	No Quantity							1997			0
S3	2009	2009	2009	2	0	2	Export	344	China, Hong Kong SAR	HKG	586	Pakistan	PAK								11	BEVERAGES	1	No Quantity							14190			0
S3	2009	2009	2009	2	0	2	Export	344	China, Hong Kong SAR	HKG	591	Panama	PAN								11	BEVERAGES	1	No Quantity							108417			0
S3	2009	2009	2009	2	0	2	Export	344	China, Hong Kong SAR	HKG	598	Papua New Guinea	PNG								11	BEVERAGES	1	No Quantity							1307227			0
S3	2009	2009	2009	2	0	2	Export	344	China, Hong Kong SAR	HKG	608	Philippines	PHL								11	BEVERAGES	1	No Quantity							739991			0
S3	2009	2009	2009	2	0	2	Export	344	China, Hong Kong SAR	HKG	616	Poland	POL								11	BEVERAGES	1	No Quantity							1363			0
S3	2009	2009	2009	2	0	2	Export	344	China, Hong Kong SAR	HKG	690	Seychelles	SYC								11	BEVERAGES	1	No Quantity							10672			0
S3	2009	2009	2009	2	0	2	Export	344	China, Hong Kong SAR	HKG	699	India	IND								11	BEVERAGES	1	No Quantity							54443			0
S3	2009	2009	2009	2	0	2	Export	344	China, Hong Kong SAR	HKG	702	Singapore	SGP								11	BEVERAGES	1	No Quantity							18558497			0
S3	2009	2009	2009	2	0	2	Export	344	China, Hong Kong SAR	HKG	704	Viet Nam	VNM								11	BEVERAGES	1	No Quantity							162074028			0
S3	2009	2009	2009	2	0	2	Export	344	China, Hong Kong SAR	HKG	710	South Africa	ZAF								11	BEVERAGES	1	No Quantity							215562			0
S3	2009	2009	2009	2	0	2	Export	344	China, Hong Kong SAR	HKG	716	Zimbabwe	ZWE								11	BEVERAGES	1	No Quantity							22060			0
S3	2009	2009	2009	2	0	2	Export	344	China, Hong Kong SAR	HKG	740	Suriname	SUR								11	BEVERAGES	1	No Quantity							8209			0
S3	2009	2009	2009	2	0	2	Export	344	China, Hong Kong SAR	HKG	752	Sweden	SWE								11	BEVERAGES	1	No Quantity							2521			0
S3	2009	2009	2009	2	0	2	Export	344	China, Hong Kong SAR	HKG	757	Switzerland	CHE								11	BEVERAGES	1	No Quantity							311220			0
S3	2009	2009	2009	2	0	2	Export	344	China, Hong Kong SAR	HKG	764	Thailand	THA								11	BEVERAGES	1	No Quantity							794682			0
S3	2009	2009	2009	2	0	2	Export	344	China, Hong Kong SAR	HKG	768	Togo	TGO								11	BEVERAGES	1	No Quantity							45246			0
S3	2009	2009	2009	2	0	2	Export	344	China, Hong Kong SAR	HKG	780	Trinidad and Tobago	TTO								11	BEVERAGES	1	No Quantity							33321			0
S3	2009	2009	2009	2	0	2	Export	344	China, Hong Kong SAR	HKG	784	United Arab Emirates	ARE								11	BEVERAGES	1	No Quantity							3694054			0
S3	2009	2009	2009	2	0	2	Export	344	China, Hong Kong SAR	HKG	792	Turkey	TUR								11	BEVERAGES	1	No Quantity							111807			0
S3	2009	2009	2009	2	0	2	Export	344	China, Hong Kong SAR	HKG	804	Ukraine	UKR								11	BEVERAGES	1	No Quantity							6502			0
S3	2009	2009	2009	2	0	2	Export	344	China, Hong Kong SAR	HKG	818	Egypt	EGY								11	BEVERAGES	1	No Quantity							15635			0
S3	2009	2009	2009	2	0	2	Export	344	China, Hong Kong SAR	HKG	826	United Kingdom	GBR								11	BEVERAGES	1	No Quantity							3613421			0
S3	2009	2009	2009	2	0	2	Export	344	China, Hong Kong SAR	HKG	842	USA	USA								11	BEVERAGES	1	No Quantity							8721088			0
S3	2009	2009	2009	2	0	2	Export	344	China, Hong Kong SAR	HKG	860	Uzbekistan	UZB								11	BEVERAGES	1	No Quantity							6192			0
S3	2009	2009	2009	2	0	2	Export	344	China, Hong Kong SAR	HKG	862	Venezuela	VEN								11	BEVERAGES	1	No Quantity							19939			0
S3	2009	2009	2009	2	0	2	Export	344	China, Hong Kong SAR	HKG	894	Zambia	ZMB								11	BEVERAGES	1	No Quantity							13529			0
S3	2009	2009	2009	2	0	2	Export	348	Hungary	HUN	0	World	WLD								11	BEVERAGES	1	No Quantity							205565000			0
S3	2009	2009	2009	2	0	2	Export	348	Hungary	HUN	8	Albania	ALB								11	BEVERAGES	1	No Quantity							582000			0
S3	2009	2009	2009	2	0	2	Export	348	Hungary	HUN	12	Algeria	DZA								11	BEVERAGES	1	No Quantity							1000			0
S3	2009	2009	2009	2	0	2	Export	348	Hungary	HUN	31	Azerbaijan	AZE								11	BEVERAGES	1	No Quantity							89000			0
S3	2009	2009	2009	2	0	2	Export	348	Hungary	HUN	36	Australia	AUS								11	BEVERAGES	1	No Quantity							159000			0
S3	2009	2009	2009	2	0	2	Export	348	Hungary	HUN	40	Austria	AUT								11	BEVERAGES	1	No Quantity							13803000			0
S3	2009	2009	2009	2	0	2	Export	348	Hungary	HUN	51	Armenia	ARM								11	BEVERAGES	1	No Quantity							79000			0
S3	2009	2009	2009	2	0	2	Export	348	Hungary	HUN	56	Belgium	BEL								11	BEVERAGES	1	No Quantity							460000			0
S3	2009	2009	2009	2	0	2	Export	348	Hungary	HUN	60	Bermuda	BMU								11	BEVERAGES	1	No Quantity							3000			0
S3	2009	2009	2009	2	0	2	Export	348	Hungary	HUN	70	Bosnia Herzegovina	BIH								11	BEVERAGES	1	No Quantity							513000			0
S3	2009	2009	2009	2	0	2	Export	348	Hungary	HUN	76	Brazil	BRA								11	BEVERAGES	1	No Quantity							192000			0
S3	2009	2009	2009	2	0	2	Export	348	Hungary	HUN	100	Bulgaria	BGR								11	BEVERAGES	1	No Quantity							2456000			0
S3	2009	2009	2009	2	0	2	Export	348	Hungary	HUN	112	Belarus	BLR								11	BEVERAGES	1	No Quantity							401000			0
S3	2009	2009	2009	2	0	2	Export	348	Hungary	HUN	124	Canada	CAN								11	BEVERAGES	1	No Quantity							2990000			0
S3	2009	2009	2009	2	0	2	Export	348	Hungary	HUN	136	Cayman Isds	CYM								11	BEVERAGES	1	No Quantity							2000			0
S3	2009	2009	2009	2	0	2	Export	348	Hungary	HUN	152	Chile	CHL								11	BEVERAGES	1	No Quantity							1000			0
S3	2009	2009	2009	2	0	2	Export	348	Hungary	HUN	156	China	CHN								11	BEVERAGES	1	No Quantity							769000			0
S3	2009	2009	2009	2	0	2	Export	348	Hungary	HUN	178	Congo	COG								11	BEVERAGES	1	No Quantity							1000			0
S3	2009	2009	2009	2	0	2	Export	348	Hungary	HUN	191	Croatia	HRV								11	BEVERAGES	1	No Quantity							10602000			0
S3	2009	2009	2009	2	0	2	Export	348	Hungary	HUN	196	Cyprus	CYP								11	BEVERAGES	1	No Quantity							320000			0
S3	2009	2009	2009	2	0	2	Export	348	Hungary	HUN	203	Czechia	CZE								11	BEVERAGES	1	No Quantity							30189000			0
S3	2009	2009	2009	2	0	2	Export	348	Hungary	HUN	208	Denmark	DNK								11	BEVERAGES	1	No Quantity							96000			0
S3	2009	2009	2009	2	0	2	Export	348	Hungary	HUN	233	Estonia	EST								11	BEVERAGES	1	No Quantity							4374000			0
S3	2009	2009	2009	2	0	2	Export	348	Hungary	HUN	246	Finland	FIN								11	BEVERAGES	1	No Quantity							1922000			0
S3	2009	2009	2009	2	0	2	Export	348	Hungary	HUN	251	France	FRA								11	BEVERAGES	1	No Quantity							2515000			0
S3	2009	2009	2009	2	0	2	Export	348	Hungary	HUN	268	Georgia	GEO								11	BEVERAGES	1	No Quantity							57000			0
S3	2009	2009	2009	2	0	2	Export	348	Hungary	HUN	276	Germany	DEU								11	BEVERAGES	1	No Quantity							18781000			0
S3	2009	2009	2009	2	0	2	Export	348	Hungary	HUN	300	Greece	GRC								11	BEVERAGES	1	No Quantity							696000			0
S3	2009	2009	2009	2	0	2	Export	348	Hungary	HUN	324	Guinea	GIN								11	BEVERAGES	1	No Quantity							1000			0
S3	2009	2009	2009	2	0	2	Export	348	Hungary	HUN	344	China, Hong Kong SAR	HKG								11	BEVERAGES	1	No Quantity							237000			0
S3	2009	2009	2009	2	0	2	Export	348	Hungary	HUN	368	Iraq	IRQ								11	BEVERAGES	1	No Quantity							45000			0
S3	2009	2009	2009	2	0	2	Export	348	Hungary	HUN	372	Ireland	IRL								11	BEVERAGES	1	No Quantity							234000			0
S3	2009	2009	2009	2	0	2	Export	348	Hungary	HUN	376	Israel	ISR								11	BEVERAGES	1	No Quantity							45000			0
S3	2009	2009	2009	2	0	2	Export	348	Hungary	HUN	381	Italy	ITA								11	BEVERAGES	1	No Quantity							3669000			0
S3	2009	2009	2009	2	0	2	Export	348	Hungary	HUN	392	Japan	JPN								11	BEVERAGES	1	No Quantity							542000			0
S3	2009	2009	2009	2	0	2	Export	348	Hungary	HUN	398	Kazakhstan	KAZ								11	BEVERAGES	1	No Quantity							486000			0
S3	2009	2009	2009	2	0	2	Export	348	Hungary	HUN	400	Jordan	JOR								11	BEVERAGES	1	No Quantity							1000			0
S3	2009	2009	2009	2	0	2	Export	348	Hungary	HUN	404	Kenya	KEN								11	BEVERAGES	1	No Quantity							1000			0
S3	2009	2009	2009	2	0	2	Export	348	Hungary	HUN	410	Rep. of Korea	KOR								11	BEVERAGES	1	No Quantity							140000			0
S3	2009	2009	2009	2	0	2	Export	348	Hungary	HUN	414	Kuwait	KWT								11	BEVERAGES	1	No Quantity							2000			0
S3	2009	2009	2009	2	0	2	Export	348	Hungary	HUN	422	Lebanon	LBN								11	BEVERAGES	1	No Quantity							11000			0
S3	2009	2009	2009	2	0	2	Export	348	Hungary	HUN	428	Latvia	LVA								11	BEVERAGES	1	No Quantity							3130000			0
S3	2009	2009	2009	2	0	2	Export	348	Hungary	HUN	440	Lithuania	LTU								11	BEVERAGES	1	No Quantity							3858000			0
S3	2009	2009	2009	2	0	2	Export	348	Hungary	HUN	442	Luxembourg	LUX								11	BEVERAGES	1	No Quantity							5000			0
S3	2009	2009	2009	2	0	2	Export	348	Hungary	HUN	458	Malaysia	MYS								11	BEVERAGES	1	No Quantity							28000			0
S3	2009	2009	2009	2	0	2	Export	348	Hungary	HUN	470	Malta	MLT								11	BEVERAGES	1	No Quantity							180000			0
S3	2009	2009	2009	2	0	2	Export	348	Hungary	HUN	484	Mexico	MEX								11	BEVERAGES	1	No Quantity							2000			0
S3	2009	2009	2009	2	0	2	Export	348	Hungary	HUN	490	Other Asia, nes									11	BEVERAGES	1	No Quantity							241000			0
S3	2009	2009	2009	2	0	2	Export	348	Hungary	HUN	496	Mongolia	MNG								11	BEVERAGES	1	No Quantity							52000			0
S3	2009	2009	2009	2	0	2	Export	348	Hungary	HUN	498	Rep. of Moldova	MDA								11	BEVERAGES	1	No Quantity							109000			0
S3	2009	2009	2009	2	0	2	Export	348	Hungary	HUN	499	Montenegro	MNE								11	BEVERAGES	1	No Quantity							312000			0
S3	2009	2009	2009	2	0	2	Export	348	Hungary	HUN	504	Morocco	MAR								11	BEVERAGES	1	No Quantity							1000			0
S3	2009	2009	2009	2	0	2	Export	348	Hungary	HUN	528	Netherlands	NLD								11	BEVERAGES	1	No Quantity							592000			0
S3	2009	2009	2009	2	0	2	Export	348	Hungary	HUN	554	New Zealand	NZL								11	BEVERAGES	1	No Quantity							6000			0
S3	2009	2009	2009	2	0	2	Export	348	Hungary	HUN	566	Nigeria	NGA								11	BEVERAGES	1	No Quantity							3000			0
S3	2009	2009	2009	2	0	2	Export	348	Hungary	HUN	579	Norway	NOR								11	BEVERAGES	1	No Quantity							614000			0
S3	2009	2009	2009	2	0	2	Export	348	Hungary	HUN	586	Pakistan	PAK								11	BEVERAGES	1	No Quantity							2000			0
S3	2009	2009	2009	2	0	2	Export	348	Hungary	HUN	616	Poland	POL								11	BEVERAGES	1	No Quantity							6741000			0
S3	2009	2009	2009	2	0	2	Export	348	Hungary	HUN	620	Portugal	PRT								11	BEVERAGES	1	No Quantity							3000			0
S3	2009	2009	2009	2	0	2	Export	348	Hungary	HUN	642	Romania	ROU								11	BEVERAGES	1	No Quantity							12021000			0
S3	2009	2009	2009	2	0	2	Export	348	Hungary	HUN	643	Russian Federation	RUS								11	BEVERAGES	1	No Quantity							3589000			0
S3	2009	2009	2009	2	0	2	Export	348	Hungary	HUN	686	Senegal	SEN								11	BEVERAGES	1	No Quantity							55000			0
S3	2009	2009	2009	2	0	2	Export	348	Hungary	HUN	688	Serbia	SRB								11	BEVERAGES	1	No Quantity							3385000			0
S3	2009	2009	2009	2	0	2	Export	348	Hungary	HUN	699	India	IND								11	BEVERAGES	1	No Quantity							1000			0
S3	2009	2009	2009	2	0	2	Export	348	Hungary	HUN	702	Singapore	SGP								11	BEVERAGES	1	No Quantity							7000			0
S3	2009	2009	2009	2	0	2	Export	348	Hungary	HUN	703	Slovakia	SVK								11	BEVERAGES	1	No Quantity							37180000			0
S3	2009	2009	2009	2	0	2	Export	348	Hungary	HUN	704	Viet Nam	VNM								11	BEVERAGES	1	No Quantity							438000			0
S3	2009	2009	2009	2	0	2	Export	348	Hungary	HUN	705	Slovenia	SVN								11	BEVERAGES	1	No Quantity							6905000			0
S3	2009	2009	2009	2	0	2	Export	348	Hungary	HUN	710	South Africa	ZAF								11	BEVERAGES	1	No Quantity							3000			0
S3	2009	2009	2009	2	0	2	Export	348	Hungary	HUN	724	Spain	ESP								11	BEVERAGES	1	No Quantity							756000			0
S3	2009	2009	2009	2	0	2	Export	348	Hungary	HUN	752	Sweden	SWE								11	BEVERAGES	1	No Quantity							5195000			0
S3	2009	2009	2009	2	0	2	Export	348	Hungary	HUN	757	Switzerland	CHE								11	BEVERAGES	1	No Quantity							2038000			0
S3	2009	2009	2009	2	0	2	Export	348	Hungary	HUN	764	Thailand	THA								11	BEVERAGES	1	No Quantity							7000			0
S3	2009	2009	2009	2	0	2	Export	348	Hungary	HUN	784	United Arab Emirates	ARE								11	BEVERAGES	1	No Quantity							10000			0
S3	2009	2009	2009	2	0	2	Export	348	Hungary	HUN	792	Turkey	TUR								11	BEVERAGES	1	No Quantity							223000			0
S3	2009	2009	2009	2	0	2	Export	348	Hungary	HUN	804	Ukraine	UKR								11	BEVERAGES	1	No Quantity							1674000			0
S3	2009	2009	2009	2	0	2	Export	348	Hungary	HUN	807	North Macedonia	MKD								11	BEVERAGES	1	No Quantity							818000			0
S3	2009	2009	2009	2	0	2	Export	348	Hungary	HUN	818	Egypt	EGY								11	BEVERAGES	1	No Quantity							1000			0
S3	2009	2009	2009	2	0	2	Export	348	Hungary	HUN	826	United Kingdom	GBR								11	BEVERAGES	1	No Quantity							14334000			0
S3	2009	2009	2009	2	0	2	Export	348	Hungary	HUN	842	USA	USA								11	BEVERAGES	1	No Quantity							3579000			0
S3	2009	2009	2009	2	0	2	Export	344	China, Hong Kong SAR	HKG	0	World	WLD								12	TOBACCO,TOBACCO MANUFACT	1	No Quantity							738201875			0
S3	2009	2009	2009	2	0	2	Export	344	China, Hong Kong SAR	HKG	12	Algeria	DZA								12	TOBACCO,TOBACCO MANUFACT	1	No Quantity							658			0
S3	2009	2009	2009	2	0	2	Export	344	China, Hong Kong SAR	HKG	24	Angola	AGO								12	TOBACCO,TOBACCO MANUFACT	1	No Quantity							266884			0
S3	2009	2009	2009	2	0	2	Export	344	China, Hong Kong SAR	HKG	36	Australia	AUS								12	TOBACCO,TOBACCO MANUFACT	1	No Quantity							13174921			0
S3	2009	2009	2009	2	0	2	Export	344	China, Hong Kong SAR	HKG	40	Austria	AUT								12	TOBACCO,TOBACCO MANUFACT	1	No Quantity							7767			0
S3	2009	2009	2009	2	0	2	Export	344	China, Hong Kong SAR	HKG	48	Bahrain	BHR								12	TOBACCO,TOBACCO MANUFACT	1	No Quantity							3205209			0
S3	2009	2009	2009	2	0	2	Export	344	China, Hong Kong SAR	HKG	50	Bangladesh	BGD								12	TOBACCO,TOBACCO MANUFACT	1	No Quantity							22120			0
S3	2009	2009	2009	2	0	2	Export	344	China, Hong Kong SAR	HKG	56	Belgium	BEL								12	TOBACCO,TOBACCO MANUFACT	1	No Quantity							4064			0
S3	2009	2009	2009	2	0	2	Export	344	China, Hong Kong SAR	HKG	70	Bosnia Herzegovina	BIH								12	TOBACCO,TOBACCO MANUFACT	1	No Quantity							1674			0
S3	2009	2009	2009	2	0	2	Export	344	China, Hong Kong SAR	HKG	76	Brazil	BRA								12	TOBACCO,TOBACCO MANUFACT	1	No Quantity							589			0
S3	2009	2009	2009	2	0	2	Export	344	China, Hong Kong SAR	HKG	116	Cambodia	KHM								12	TOBACCO,TOBACCO MANUFACT	1	No Quantity							6135074			0
S3	2009	2009	2009	2	0	2	Export	344	China, Hong Kong SAR	HKG	120	Cameroon	CMR								12	TOBACCO,TOBACCO MANUFACT	1	No Quantity							207580			0
S3	2009	2009	2009	2	0	2	Export	344	China, Hong Kong SAR	HKG	124	Canada	CAN								12	TOBACCO,TOBACCO MANUFACT	1	No Quantity							57357			0
S3	2009	2009	2009	2	0	2	Export	344	China, Hong Kong SAR	HKG	144	Sri Lanka	LKA								12	TOBACCO,TOBACCO MANUFACT	1	No Quantity							4672272			0
S3	2009	2009	2009	2	0	2	Export	344	China, Hong Kong SAR	HKG	152	Chile	CHL								12	TOBACCO,TOBACCO MANUFACT	1	No Quantity							143912			0
S3	2009	2009	2009	2	0	2	Export	344	China, Hong Kong SAR	HKG	156	China	CHN								12	TOBACCO,TOBACCO MANUFACT	1	No Quantity							348849794			0
S3	2009	2009	2009	2	0	2	Export	344	China, Hong Kong SAR	HKG	178	Congo	COG								12	TOBACCO,TOBACCO MANUFACT	1	No Quantity							548			0
S3	2009	2009	2009	2	0	2	Export	344	China, Hong Kong SAR	HKG	191	Croatia	HRV								12	TOBACCO,TOBACCO MANUFACT	1	No Quantity							5023			0
S3	2009	2009	2009	2	0	2	Export	344	China, Hong Kong SAR	HKG	204	Benin	BEN								12	TOBACCO,TOBACCO MANUFACT	1	No Quantity							10017			0
S3	2009	2009	2009	2	0	2	Export	344	China, Hong Kong SAR	HKG	208	Denmark	DNK								12	TOBACCO,TOBACCO MANUFACT	1	No Quantity							361			0
S3	2009	2009	2009	2	0	2	Export	344	China, Hong Kong SAR	HKG	226	Equatorial Guinea	GNQ								12	TOBACCO,TOBACCO MANUFACT	1	No Quantity							246323			0
S3	2009	2009	2009	2	0	2	Export	344	China, Hong Kong SAR	HKG	231	Ethiopia	ETH								12	TOBACCO,TOBACCO MANUFACT	1	No Quantity							582			0
S3	2009	2009	2009	2	0	2	Export	344	China, Hong Kong SAR	HKG	242	Fiji	FJI								12	TOBACCO,TOBACCO MANUFACT	1	No Quantity							67376			0
S3	2009	2009	2009	2	0	2	Export	344	China, Hong Kong SAR	HKG	251	France	FRA								12	TOBACCO,TOBACCO MANUFACT	1	No Quantity							31348			0
S3	2009	2009	2009	2	0	2	Export	344	China, Hong Kong SAR	HKG	270	Gambia	GMB								12	TOBACCO,TOBACCO MANUFACT	1	No Quantity							94313			0
S3	2009	2009	2009	2	0	2	Export	344	China, Hong Kong SAR	HKG	276	Germany	DEU								12	TOBACCO,TOBACCO MANUFACT	1	No Quantity							25888			0
S3	2009	2009	2009	2	0	2	Export	344	China, Hong Kong SAR	HKG	288	Ghana	GHA								12	TOBACCO,TOBACCO MANUFACT	1	No Quantity							4434			0
S3	2009	2009	2009	2	0	2	Export	344	China, Hong Kong SAR	HKG	300	Greece	GRC								12	TOBACCO,TOBACCO MANUFACT	1	No Quantity							4644			0
S3	2009	2009	2009	2	0	2	Export	344	China, Hong Kong SAR	HKG	308	Grenada	GRD								12	TOBACCO,TOBACCO MANUFACT	1	No Quantity							3349			0
S3	2009	2009	2009	2	0	2	Export	344	China, Hong Kong SAR	HKG	360	Indonesia	IDN								12	TOBACCO,TOBACCO MANUFACT	1	No Quantity							3031091			0
S3	2009	2009	2009	2	0	2	Export	344	China, Hong Kong SAR	HKG	364	Iran	IRN								12	TOBACCO,TOBACCO MANUFACT	1	No Quantity							222216			0
S3	2009	2009	2009	2	0	2	Export	344	China, Hong Kong SAR	HKG	381	Italy	ITA								12	TOBACCO,TOBACCO MANUFACT	1	No Quantity							4193			0
S3	2009	2009	2009	2	0	2	Export	344	China, Hong Kong SAR	HKG	384	Côte d'Ivoire	CIV								12	TOBACCO,TOBACCO MANUFACT	1	No Quantity							219			0
S3	2009	2009	2009	2	0	2	Export	344	China, Hong Kong SAR	HKG	392	Japan	JPN								12	TOBACCO,TOBACCO MANUFACT	1	No Quantity							5417220			0
S3	2009	2009	2009	2	0	2	Export	344	China, Hong Kong SAR	HKG	398	Kazakhstan	KAZ								12	TOBACCO,TOBACCO MANUFACT	1	No Quantity							15282			0
S3	2009	2009	2009	2	0	2	Export	344	China, Hong Kong SAR	HKG	400	Jordan	JOR								12	TOBACCO,TOBACCO MANUFACT	1	No Quantity							2116			0
S3	2009	2009	2009	2	0	2	Export	344	China, Hong Kong SAR	HKG	408	Dem. People's Rep. of Korea	PRK								12	TOBACCO,TOBACCO MANUFACT	1	No Quantity							734395			0
S3	2009	2009	2009	2	0	2	Export	344	China, Hong Kong SAR	HKG	410	Rep. of Korea	KOR								12	TOBACCO,TOBACCO MANUFACT	1	No Quantity							16819105			0
S3	2009	2009	2009	2	0	2	Export	344	China, Hong Kong SAR	HKG	417	Kyrgyzstan	KGZ								12	TOBACCO,TOBACCO MANUFACT	1	No Quantity							10156			0
S3	2009	2009	2009	2	0	2	Export	344	China, Hong Kong SAR	HKG	418	Lao People's Dem. Rep.	LAO								12	TOBACCO,TOBACCO MANUFACT	1	No Quantity							13676			0
S3	2009	2009	2009	2	0	2	Export	344	China, Hong Kong SAR	HKG	422	Lebanon	LBN								12	TOBACCO,TOBACCO MANUFACT	1	No Quantity							22362			0
S3	2009	2009	2009	2	0	2	Export	344	China, Hong Kong SAR	HKG	434	Libya	LBY								12	TOBACCO,TOBACCO MANUFACT	1	No Quantity							21634			0
S3	2009	2009	2009	2	0	2	Export	344	China, Hong Kong SAR	HKG	446	China, Macao SAR	MAC								12	TOBACCO,TOBACCO MANUFACT	1	No Quantity							56673693			0
S3	2009	2009	2009	2	0	2	Export	344	China, Hong Kong SAR	HKG	458	Malaysia	MYS								12	TOBACCO,TOBACCO MANUFACT	1	No Quantity							6926199			0
S3	2009	2009	2009	2	0	2	Export	344	China, Hong Kong SAR	HKG	462	Maldives	MDV								12	TOBACCO,TOBACCO MANUFACT	1	No Quantity							71836			0
S3	2009	2009	2009	2	0	2	Export	344	China, Hong Kong SAR	HKG	480	Mauritius	MUS								12	TOBACCO,TOBACCO MANUFACT	1	No Quantity							6613			0
S3	2009	2009	2009	2	0	2	Export	344	China, Hong Kong SAR	HKG	490	Other Asia, nes									12	TOBACCO,TOBACCO MANUFACT	1	No Quantity							12725476			0
S3	2009	2009	2009	2	0	2	Export	344	China, Hong Kong SAR	HKG	496	Mongolia	MNG								12	TOBACCO,TOBACCO MANUFACT	1	No Quantity							24908			0
S3	2009	2009	2009	2	0	2	Export	344	China, Hong Kong SAR	HKG	524	Nepal	NPL								12	TOBACCO,TOBACCO MANUFACT	1	No Quantity							37092			0
S3	2009	2009	2009	2	0	2	Export	344	China, Hong Kong SAR	HKG	527	Oceania, nes									12	TOBACCO,TOBACCO MANUFACT	1	No Quantity							1163			0
S3	2009	2009	2009	2	0	2	Export	344	China, Hong Kong SAR	HKG	528	Netherlands	NLD								12	TOBACCO,TOBACCO MANUFACT	1	No Quantity							118504			0
S3	2009	2009	2009	2	0	2	Export	344	China, Hong Kong SAR	HKG	548	Vanuatu	VUT								12	TOBACCO,TOBACCO MANUFACT	1	No Quantity							65242			0
S3	2009	2009	2009	2	0	2	Export	344	China, Hong Kong SAR	HKG	554	New Zealand	NZL								12	TOBACCO,TOBACCO MANUFACT	1	No Quantity							318839			0
S3	2009	2009	2009	2	0	2	Export	344	China, Hong Kong SAR	HKG	583	FS Micronesia	FSM								12	TOBACCO,TOBACCO MANUFACT	1	No Quantity							346548			0
S3	2009	2009	2009	2	0	2	Export	344	China, Hong Kong SAR	HKG	586	Pakistan	PAK								12	TOBACCO,TOBACCO MANUFACT	1	No Quantity							4528			0
S3	2009	2009	2009	2	0	2	Export	344	China, Hong Kong SAR	HKG	591	Panama	PAN								12	TOBACCO,TOBACCO MANUFACT	1	No Quantity							514525			0
S3	2009	2009	2009	2	0	2	Export	344	China, Hong Kong SAR	HKG	608	Philippines	PHL								12	TOBACCO,TOBACCO MANUFACT	1	No Quantity							55641224			0
S3	2009	2009	2009	2	0	2	Export	344	China, Hong Kong SAR	HKG	616	Poland	POL								12	TOBACCO,TOBACCO MANUFACT	1	No Quantity							2175			0
S3	2009	2009	2009	2	0	2	Export	344	China, Hong Kong SAR	HKG	624	Guinea-Bissau	GNB								12	TOBACCO,TOBACCO MANUFACT	1	No Quantity							329			0
S3	2009	2009	2009	2	0	2	Export	344	China, Hong Kong SAR	HKG	642	Romania	ROU								12	TOBACCO,TOBACCO MANUFACT	1	No Quantity							3032			0
S3	2009	2009	2009	2	0	2	Export	344	China, Hong Kong SAR	HKG	643	Russian Federation	RUS								12	TOBACCO,TOBACCO MANUFACT	1	No Quantity							21737			0
S3	2009	2009	2009	2	0	2	Export	344	China, Hong Kong SAR	HKG	686	Senegal	SEN								12	TOBACCO,TOBACCO MANUFACT	1	No Quantity							116883			0
S3	2009	2009	2009	2	0	2	Export	344	China, Hong Kong SAR	HKG	688	Serbia	SRB								12	TOBACCO,TOBACCO MANUFACT	1	No Quantity							2366			0
S3	2009	2009	2009	2	0	2	Export	344	China, Hong Kong SAR	HKG	690	Seychelles	SYC								12	TOBACCO,TOBACCO MANUFACT	1	No Quantity							5578			0
S3	2009	2009	2009	2	0	2	Export	344	China, Hong Kong SAR	HKG	699	India	IND								12	TOBACCO,TOBACCO MANUFACT	1	No Quantity							1296283			0
S3	2009	2009	2009	2	0	2	Export	344	China, Hong Kong SAR	HKG	702	Singapore	SGP								12	TOBACCO,TOBACCO MANUFACT	1	No Quantity							81548434			0
S3	2009	2009	2009	2	0	2	Export	344	China, Hong Kong SAR	HKG	703	Slovakia	SVK								12	TOBACCO,TOBACCO MANUFACT	1	No Quantity							3349			0
S3	2009	2009	2009	2	0	2	Export	344	China, Hong Kong SAR	HKG	704	Viet Nam	VNM								12	TOBACCO,TOBACCO MANUFACT	1	No Quantity							93149721			0
S3	2009	2009	2009	2	0	2	Export	344	China, Hong Kong SAR	HKG	705	Slovenia	SVN								12	TOBACCO,TOBACCO MANUFACT	1	No Quantity							4624781			0
S3	2009	2009	2009	2	0	2	Export	344	China, Hong Kong SAR	HKG	710	South Africa	ZAF								12	TOBACCO,TOBACCO MANUFACT	1	No Quantity							2363619			0
S3	2009	2009	2009	2	0	2	Export	344	China, Hong Kong SAR	HKG	716	Zimbabwe	ZWE								12	TOBACCO,TOBACCO MANUFACT	1	No Quantity							110			0
S3	2009	2009	2009	2	0	2	Export	344	China, Hong Kong SAR	HKG	752	Sweden	SWE								12	TOBACCO,TOBACCO MANUFACT	1	No Quantity							66411			0
S3	2009	2009	2009	2	0	2	Export	344	China, Hong Kong SAR	HKG	757	Switzerland	CHE								12	TOBACCO,TOBACCO MANUFACT	1	No Quantity							1601115			0
S3	2009	2009	2009	2	0	2	Export	344	China, Hong Kong SAR	HKG	764	Thailand	THA								12	TOBACCO,TOBACCO MANUFACT	1	No Quantity							5513229			0
S3	2009	2009	2009	2	0	2	Export	344	China, Hong Kong SAR	HKG	768	Togo	TGO								12	TOBACCO,TOBACCO MANUFACT	1	No Quantity							182594			0
S3	2009	2009	2009	2	0	2	Export	344	China, Hong Kong SAR	HKG	776	Tonga	TON								12	TOBACCO,TOBACCO MANUFACT	1	No Quantity							2098			0
S3	2009	2009	2009	2	0	2	Export	344	China, Hong Kong SAR	HKG	784	United Arab Emirates	ARE								12	TOBACCO,TOBACCO MANUFACT	1	No Quantity							9180098			0
S3	2009	2009	2009	2	0	2	Export	344	China, Hong Kong SAR	HKG	792	Turkey	TUR								12	TOBACCO,TOBACCO MANUFACT	1	No Quantity							1321294			0
S3	2009	2009	2009	2	0	2	Export	344	China, Hong Kong SAR	HKG	804	Ukraine	UKR								12	TOBACCO,TOBACCO MANUFACT	1	No Quantity							18109			0
S3	2009	2009	2009	2	0	2	Export	344	China, Hong Kong SAR	HKG	807	North Macedonia	MKD								12	TOBACCO,TOBACCO MANUFACT	1	No Quantity							3349			0
S3	2009	2009	2009	2	0	2	Export	344	China, Hong Kong SAR	HKG	818	Egypt	EGY								12	TOBACCO,TOBACCO MANUFACT	1	No Quantity							86765			0
S3	2009	2009	2009	2	0	2	Export	344	China, Hong Kong SAR	HKG	834	United Rep. of Tanzania	TZA								12	TOBACCO,TOBACCO MANUFACT	1	No Quantity							7676			0
S3	2009	2009	2009	2	0	2	Export	344	China, Hong Kong SAR	HKG	842	USA	USA								12	TOBACCO,TOBACCO MANUFACT	1	No Quantity							45965			0
S3	2009	2009	2009	2	0	2	Export	344	China, Hong Kong SAR	HKG	894	Zambia	ZMB								12	TOBACCO,TOBACCO MANUFACT	1	No Quantity							642			0
S3	2009	2009	2009	2	0	2	Export	348	Hungary	HUN	0	World	WLD								12	TOBACCO,TOBACCO MANUFACT	1	No Quantity							13228000			0
S3	2009	2009	2009	2	0	2	Export	348	Hungary	HUN	40	Austria	AUT								12	TOBACCO,TOBACCO MANUFACT	1	No Quantity							140000			0
S3	2009	2009	2009	2	0	2	Export	348	Hungary	HUN	56	Belgium	BEL								12	TOBACCO,TOBACCO MANUFACT	1	No Quantity							14000			0
S3	2009	2009	2009	2	0	2	Export	348	Hungary	HUN	100	Bulgaria	BGR								12	TOBACCO,TOBACCO MANUFACT	1	No Quantity							18000			0
S3	2009	2009	2009	2	0	2	Export	348	Hungary	HUN	203	Czechia	CZE								12	TOBACCO,TOBACCO MANUFACT	1	No Quantity							51000			0
S3	2009	2009	2009	2	0	2	Export	348	Hungary	HUN	251	France	FRA								12	TOBACCO,TOBACCO MANUFACT	1	No Quantity							442000			0
S3	2009	2009	2009	2	0	2	Export	348	Hungary	HUN	268	Georgia	GEO								12	TOBACCO,TOBACCO MANUFACT	1	No Quantity							505000			0
S3	2009	2009	2009	2	0	2	Export	348	Hungary	HUN	276	Germany	DEU								12	TOBACCO,TOBACCO MANUFACT	1	No Quantity							1778000			0
S3	2009	2009	2009	2	0	2	Export	348	Hungary	HUN	372	Ireland	IRL								12	TOBACCO,TOBACCO MANUFACT	1	No Quantity							460000			0
S3	2009	2009	2009	2	0	2	Export	348	Hungary	HUN	381	Italy	ITA								12	TOBACCO,TOBACCO MANUFACT	1	No Quantity							374000			0
S3	2009	2009	2009	2	0	2	Export	348	Hungary	HUN	417	Kyrgyzstan	KGZ								12	TOBACCO,TOBACCO MANUFACT	1	No Quantity							453000			0
S3	2009	2009	2009	2	0	2	Export	348	Hungary	HUN	428	Latvia	LVA								12	TOBACCO,TOBACCO MANUFACT	1	No Quantity							13000			0
S3	2009	2009	2009	2	0	2	Export	348	Hungary	HUN	442	Luxembourg	LUX								12	TOBACCO,TOBACCO MANUFACT	1	No Quantity							1371000			0
S3	2009	2009	2009	2	0	2	Export	348	Hungary	HUN	490	Other Asia, nes									12	TOBACCO,TOBACCO MANUFACT	1	No Quantity							3000			0
S3	2009	2009	2009	2	0	2	Export	348	Hungary	HUN	528	Netherlands	NLD								12	TOBACCO,TOBACCO MANUFACT	1	No Quantity							60000			0
S3	2009	2009	2009	2	0	2	Export	348	Hungary	HUN	616	Poland	POL								12	TOBACCO,TOBACCO MANUFACT	1	No Quantity							1018000			0
S3	2009	2009	2009	2	0	2	Export	348	Hungary	HUN	620	Portugal	PRT								12	TOBACCO,TOBACCO MANUFACT	1	No Quantity							449000			0
S3	2009	2009	2009	2	0	2	Export	348	Hungary	HUN	643	Russian Federation	RUS								12	TOBACCO,TOBACCO MANUFACT	1	No Quantity							1285000			0
S3	2009	2009	2009	2	0	2	Export	348	Hungary	HUN	688	Serbia	SRB								12	TOBACCO,TOBACCO MANUFACT	1	No Quantity							17000			0
S3	2009	2009	2009	2	0	2	Export	348	Hungary	HUN	703	Slovakia	SVK								12	TOBACCO,TOBACCO MANUFACT	1	No Quantity							131000			0
S3	2009	2009	2009	2	0	2	Export	348	Hungary	HUN	724	Spain	ESP								12	TOBACCO,TOBACCO MANUFACT	1	No Quantity							579000			0
S3	2009	2009	2009	2	0	2	Export	348	Hungary	HUN	752	Sweden	SWE								12	TOBACCO,TOBACCO MANUFACT	1	No Quantity							112000			0
S3	2009	2009	2009	2	0	2	Export	348	Hungary	HUN	757	Switzerland	CHE								12	TOBACCO,TOBACCO MANUFACT	1	No Quantity							33000			0
S3	2009	2009	2009	2	0	2	Export	348	Hungary	HUN	792	Turkey	TUR								12	TOBACCO,TOBACCO MANUFACT	1	No Quantity							106000			0
S3	2009	2009	2009	2	0	2	Export	348	Hungary	HUN	804	Ukraine	UKR								12	TOBACCO,TOBACCO MANUFACT	1	No Quantity							3741000			0
S3	2009	2009	2009	2	0	2	Export	348	Hungary	HUN	826	United Kingdom	GBR								12	TOBACCO,TOBACCO MANUFACT	1	No Quantity							45000			0
S3	2009	2009	2009	2	0	2	Export	348	Hungary	HUN	860	Uzbekistan	UZB								12	TOBACCO,TOBACCO MANUFACT	1	No Quantity							30000			0
S3	2009	2009	2009	2	0	2	Export	344	China, Hong Kong SAR	HKG	0	World	WLD								21	HIDES,SKINS,FURSKINS,RAW	1	No Quantity							680128042			0
S3	2009	2009	2009	2	0	2	Export	344	China, Hong Kong SAR	HKG	50	Bangladesh	BGD								21	HIDES,SKINS,FURSKINS,RAW	1	No Quantity							137299			0
S3	2009	2009	2009	2	0	2	Export	344	China, Hong Kong SAR	HKG	156	China	CHN								21	HIDES,SKINS,FURSKINS,RAW	1	No Quantity							675693931			0
S3	2009	2009	2009	2	0	2	Export	344	China, Hong Kong SAR	HKG	208	Denmark	DNK								21	HIDES,SKINS,FURSKINS,RAW	1	No Quantity							7606			0
S3	2009	2009	2009	2	0	2	Export	344	China, Hong Kong SAR	HKG	246	Finland	FIN								21	HIDES,SKINS,FURSKINS,RAW	1	No Quantity							1962			0
S3	2009	2009	2009	2	0	2	Export	344	China, Hong Kong SAR	HKG	251	France	FRA								21	HIDES,SKINS,FURSKINS,RAW	1	No Quantity							22650			0
S3	2009	2009	2009	2	0	2	Export	344	China, Hong Kong SAR	HKG	276	Germany	DEU								21	HIDES,SKINS,FURSKINS,RAW	1	No Quantity							405208			0
S3	2009	2009	2009	2	0	2	Export	344	China, Hong Kong SAR	HKG	300	Greece	GRC								21	HIDES,SKINS,FURSKINS,RAW	1	No Quantity							123262			0
S3	2009	2009	2009	2	0	2	Export	344	China, Hong Kong SAR	HKG	381	Italy	ITA								21	HIDES,SKINS,FURSKINS,RAW	1	No Quantity							1298036			0
S3	2009	2009	2009	2	0	2	Export	344	China, Hong Kong SAR	HKG	392	Japan	JPN								21	HIDES,SKINS,FURSKINS,RAW	1	No Quantity							238163			0
S3	2009	2009	2009	2	0	2	Export	344	China, Hong Kong SAR	HKG	410	Rep. of Korea	KOR								21	HIDES,SKINS,FURSKINS,RAW	1	No Quantity							2747			0
S3	2009	2009	2009	2	0	2	Export	344	China, Hong Kong SAR	HKG	446	China, Macao SAR	MAC								21	HIDES,SKINS,FURSKINS,RAW	1	No Quantity							653880			0
S3	2009	2009	2009	2	0	2	Export	344	China, Hong Kong SAR	HKG	484	Mexico	MEX								21	HIDES,SKINS,FURSKINS,RAW	1	No Quantity							6512			0
S3	2009	2009	2009	2	0	2	Export	344	China, Hong Kong SAR	HKG	490	Other Asia, nes									21	HIDES,SKINS,FURSKINS,RAW	1	No Quantity							163351			0
S3	2009	2009	2009	2	0	2	Export	344	China, Hong Kong SAR	HKG	528	Netherlands	NLD								21	HIDES,SKINS,FURSKINS,RAW	1	No Quantity							57019			0
S3	2009	2009	2009	2	0	2	Export	344	China, Hong Kong SAR	HKG	643	Russian Federation	RUS								21	HIDES,SKINS,FURSKINS,RAW	1	No Quantity							41643			0
S3	2009	2009	2009	2	0	2	Export	344	China, Hong Kong SAR	HKG	702	Singapore	SGP								21	HIDES,SKINS,FURSKINS,RAW	1	No Quantity							39965			0
S3	2009	2009	2009	2	0	2	Export	344	China, Hong Kong SAR	HKG	704	Viet Nam	VNM								21	HIDES,SKINS,FURSKINS,RAW	1	No Quantity							956479			0
S3	2009	2009	2009	2	0	2	Export	344	China, Hong Kong SAR	HKG	724	Spain	ESP								21	HIDES,SKINS,FURSKINS,RAW	1	No Quantity							100622			0
S3	2009	2009	2009	2	0	2	Export	344	China, Hong Kong SAR	HKG	784	United Arab Emirates	ARE								21	HIDES,SKINS,FURSKINS,RAW	1	No Quantity							11270			0
S3	2009	2009	2009	2	0	2	Export	344	China, Hong Kong SAR	HKG	792	Turkey	TUR								21	HIDES,SKINS,FURSKINS,RAW	1	No Quantity							77402			0
S3	2009	2009	2009	2	0	2	Export	344	China, Hong Kong SAR	HKG	826	United Kingdom	GBR								21	HIDES,SKINS,FURSKINS,RAW	1	No Quantity							88256			0
S3	2009	2009	2009	2	0	2	Export	344	China, Hong Kong SAR	HKG	842	USA	USA								21	HIDES,SKINS,FURSKINS,RAW	1	No Quantity							778			0
S3	2009	2009	2009	2	0	2	Export	348	Hungary	HUN	0	World	WLD								21	HIDES,SKINS,FURSKINS,RAW	1	No Quantity							4171000			0
S3	2009	2009	2009	2	0	2	Export	348	Hungary	HUN	40	Austria	AUT								21	HIDES,SKINS,FURSKINS,RAW	1	No Quantity							522000			0
S3	2009	2009	2009	2	0	2	Export	348	Hungary	HUN	56	Belgium	BEL								21	HIDES,SKINS,FURSKINS,RAW	1	No Quantity							4000			0
S3	2009	2009	2009	2	0	2	Export	348	Hungary	HUN	203	Czechia	CZE								21	HIDES,SKINS,FURSKINS,RAW	1	No Quantity							134000			0
S3	2009	2009	2009	2	0	2	Export	348	Hungary	HUN	276	Germany	DEU								21	HIDES,SKINS,FURSKINS,RAW	1	No Quantity							2606000			0
S3	2009	2009	2009	2	0	2	Export	348	Hungary	HUN	344	China, Hong Kong SAR	HKG								21	HIDES,SKINS,FURSKINS,RAW	1	No Quantity							186000			0
S3	2009	2009	2009	2	0	2	Export	348	Hungary	HUN	381	Italy	ITA								21	HIDES,SKINS,FURSKINS,RAW	1	No Quantity							512000			0
S3	2009	2009	2009	2	0	2	Export	348	Hungary	HUN	616	Poland	POL								21	HIDES,SKINS,FURSKINS,RAW	1	No Quantity							13000			0
S3	2009	2009	2009	2	0	2	Export	348	Hungary	HUN	642	Romania	ROU								21	HIDES,SKINS,FURSKINS,RAW	1	No Quantity							9000			0
S3	2009	2009	2009	2	0	2	Export	348	Hungary	HUN	688	Serbia	SRB								21	HIDES,SKINS,FURSKINS,RAW	1	No Quantity							27000			0
S3	2009	2009	2009	2	0	2	Export	348	Hungary	HUN	703	Slovakia	SVK								21	HIDES,SKINS,FURSKINS,RAW	1	No Quantity							139000			0
S3	2009	2009	2009	2	0	2	Export	348	Hungary	HUN	705	Slovenia	SVN								21	HIDES,SKINS,FURSKINS,RAW	1	No Quantity							19000			0
S3	2009	2009	2009	2	0	2	Export	344	China, Hong Kong SAR	HKG	0	World	WLD								22	OIL SEED,OLEAGINUS FRUIT	1	No Quantity							5743483			0
S3	2009	2009	2009	2	0	2	Export	344	China, Hong Kong SAR	HKG	36	Australia	AUS								22	OIL SEED,OLEAGINUS FRUIT	1	No Quantity							19061			0
S3	2009	2009	2009	2	0	2	Export	344	China, Hong Kong SAR	HKG	56	Belgium	BEL								22	OIL SEED,OLEAGINUS FRUIT	1	No Quantity							2059			0
S3	2009	2009	2009	2	0	2	Export	344	China, Hong Kong SAR	HKG	90	Solomon Isds	SLB								22	OIL SEED,OLEAGINUS FRUIT	1	No Quantity							20073			0
S3	2009	2009	2009	2	0	2	Export	344	China, Hong Kong SAR	HKG	124	Canada	CAN								22	OIL SEED,OLEAGINUS FRUIT	1	No Quantity							203364			0
S3	2009	2009	2009	2	0	2	Export	344	China, Hong Kong SAR	HKG	156	China	CHN								22	OIL SEED,OLEAGINUS FRUIT	1	No Quantity							4103917			0
S3	2009	2009	2009	2	0	2	Export	344	China, Hong Kong SAR	HKG	214	Dominican Rep.	DOM								22	OIL SEED,OLEAGINUS FRUIT	1	No Quantity							7276			0
S3	2009	2009	2009	2	0	2	Export	344	China, Hong Kong SAR	HKG	242	Fiji	FJI								22	OIL SEED,OLEAGINUS FRUIT	1	No Quantity							34			0
S3	2009	2009	2009	2	0	2	Export	344	China, Hong Kong SAR	HKG	251	France	FRA								22	OIL SEED,OLEAGINUS FRUIT	1	No Quantity							623			0
S3	2009	2009	2009	2	0	2	Export	344	China, Hong Kong SAR	HKG	316	Guam	GUM								22	OIL SEED,OLEAGINUS FRUIT	1	No Quantity							3015			0
S3	2009	2009	2009	2	0	2	Export	344	China, Hong Kong SAR	HKG	360	Indonesia	IDN								22	OIL SEED,OLEAGINUS FRUIT	1	No Quantity							2838			0
S3	2009	2009	2009	2	0	2	Export	344	China, Hong Kong SAR	HKG	388	Jamaica	JAM								22	OIL SEED,OLEAGINUS FRUIT	1	No Quantity							1630			0
S3	2009	2009	2009	2	0	2	Export	344	China, Hong Kong SAR	HKG	434	Libya	LBY								22	OIL SEED,OLEAGINUS FRUIT	1	No Quantity							9219			0
S3	2009	2009	2009	2	0	2	Export	344	China, Hong Kong SAR	HKG	446	China, Macao SAR	MAC								22	OIL SEED,OLEAGINUS FRUIT	1	No Quantity							527411			0
S3	2009	2009	2009	2	0	2	Export	344	China, Hong Kong SAR	HKG	458	Malaysia	MYS								22	OIL SEED,OLEAGINUS FRUIT	1	No Quantity							5036			0
S3	2009	2009	2009	2	0	2	Export	344	China, Hong Kong SAR	HKG	490	Other Asia, nes									22	OIL SEED,OLEAGINUS FRUIT	1	No Quantity							3404			0
S3	2009	2009	2009	2	0	2	Export	344	China, Hong Kong SAR	HKG	527	Oceania, nes									22	OIL SEED,OLEAGINUS FRUIT	1	No Quantity							22263			0
S3	2009	2009	2009	2	0	2	Export	344	China, Hong Kong SAR	HKG	528	Netherlands	NLD								22	OIL SEED,OLEAGINUS FRUIT	1	No Quantity							2064			0
S3	2009	2009	2009	2	0	2	Export	344	China, Hong Kong SAR	HKG	554	New Zealand	NZL								22	OIL SEED,OLEAGINUS FRUIT	1	No Quantity							6207			0
S3	2009	2009	2009	2	0	2	Export	344	China, Hong Kong SAR	HKG	579	Norway	NOR								22	OIL SEED,OLEAGINUS FRUIT	1	No Quantity							7454			0
S3	2009	2009	2009	2	0	2	Export	344	China, Hong Kong SAR	HKG	580	N. Mariana Isds	MNP								22	OIL SEED,OLEAGINUS FRUIT	1	No Quantity							4746			0
S3	2009	2009	2009	2	0	2	Export	344	China, Hong Kong SAR	HKG	591	Panama	PAN								22	OIL SEED,OLEAGINUS FRUIT	1	No Quantity							1916			0
S3	2009	2009	2009	2	0	2	Export	344	China, Hong Kong SAR	HKG	604	Peru	PER								22	OIL SEED,OLEAGINUS FRUIT	1	No Quantity							4438			0
S3	2009	2009	2009	2	0	2	Export	344	China, Hong Kong SAR	HKG	702	Singapore	SGP								22	OIL SEED,OLEAGINUS FRUIT	1	No Quantity							4198			0
S3	2009	2009	2009	2	0	2	Export	344	China, Hong Kong SAR	HKG	704	Viet Nam	VNM								22	OIL SEED,OLEAGINUS FRUIT	1	No Quantity							468149			0
S3	2009	2009	2009	2	0	2	Export	344	China, Hong Kong SAR	HKG	710	South Africa	ZAF								22	OIL SEED,OLEAGINUS FRUIT	1	No Quantity							1983			0
S3	2009	2009	2009	2	0	2	Export	344	China, Hong Kong SAR	HKG	740	Suriname	SUR								22	OIL SEED,OLEAGINUS FRUIT	1	No Quantity							3707			0
S3	2009	2009	2009	2	0	2	Export	344	China, Hong Kong SAR	HKG	752	Sweden	SWE								22	OIL SEED,OLEAGINUS FRUIT	1	No Quantity							1030			0
S3	2009	2009	2009	2	0	2	Export	344	China, Hong Kong SAR	HKG	780	Trinidad and Tobago	TTO								22	OIL SEED,OLEAGINUS FRUIT	1	No Quantity							768			0
S3	2009	2009	2009	2	0	2	Export	344	China, Hong Kong SAR	HKG	784	United Arab Emirates	ARE								22	OIL SEED,OLEAGINUS FRUIT	1	No Quantity							13659			0
S3	2009	2009	2009	2	0	2	Export	344	China, Hong Kong SAR	HKG	826	United Kingdom	GBR								22	OIL SEED,OLEAGINUS FRUIT	1	No Quantity							91084			0
S3	2009	2009	2009	2	0	2	Export	344	China, Hong Kong SAR	HKG	842	USA	USA								22	OIL SEED,OLEAGINUS FRUIT	1	No Quantity							200854			0
S3	2009	2009	2009	2	0	2	Export	348	Hungary	HUN	0	World	WLD								22	OIL SEED,OLEAGINUS FRUIT	1	No Quantity							598845000			0
S3	2009	2009	2009	2	0	2	Export	348	Hungary	HUN	8	Albania	ALB								22	OIL SEED,OLEAGINUS FRUIT	1	No Quantity							3000			0
S3	2009	2009	2009	2	0	2	Export	348	Hungary	HUN	40	Austria	AUT								22	OIL SEED,OLEAGINUS FRUIT	1	No Quantity							85128000			0
S3	2009	2009	2009	2	0	2	Export	348	Hungary	HUN	56	Belgium	BEL								22	OIL SEED,OLEAGINUS FRUIT	1	No Quantity							7944000			0
S3	2009	2009	2009	2	0	2	Export	348	Hungary	HUN	70	Bosnia Herzegovina	BIH								22	OIL SEED,OLEAGINUS FRUIT	1	No Quantity							10030000			0
S3	2009	2009	2009	2	0	2	Export	348	Hungary	HUN	100	Bulgaria	BGR								22	OIL SEED,OLEAGINUS FRUIT	1	No Quantity							2914000			0
S3	2009	2009	2009	2	0	2	Export	348	Hungary	HUN	112	Belarus	BLR								22	OIL SEED,OLEAGINUS FRUIT	1	No Quantity							30000			0
S3	2009	2009	2009	2	0	2	Export	348	Hungary	HUN	191	Croatia	HRV								22	OIL SEED,OLEAGINUS FRUIT	1	No Quantity							819000			0
S3	2009	2009	2009	2	0	2	Export	348	Hungary	HUN	196	Cyprus	CYP								22	OIL SEED,OLEAGINUS FRUIT	1	No Quantity							42000			0
S3	2009	2009	2009	2	0	2	Export	348	Hungary	HUN	203	Czechia	CZE								22	OIL SEED,OLEAGINUS FRUIT	1	No Quantity							880000			0
S3	2009	2009	2009	2	0	2	Export	348	Hungary	HUN	208	Denmark	DNK								22	OIL SEED,OLEAGINUS FRUIT	1	No Quantity							45000			0
S3	2009	2009	2009	2	0	2	Export	348	Hungary	HUN	233	Estonia	EST								22	OIL SEED,OLEAGINUS FRUIT	1	No Quantity							11000			0
S3	2009	2009	2009	2	0	2	Export	348	Hungary	HUN	246	Finland	FIN								22	OIL SEED,OLEAGINUS FRUIT	1	No Quantity							978000			0
S3	2009	2009	2009	2	0	2	Export	348	Hungary	HUN	251	France	FRA								22	OIL SEED,OLEAGINUS FRUIT	1	No Quantity							6841000			0
S3	2009	2009	2009	2	0	2	Export	348	Hungary	HUN	276	Germany	DEU								22	OIL SEED,OLEAGINUS FRUIT	1	No Quantity							228561000			0
S3	2009	2009	2009	2	0	2	Export	348	Hungary	HUN	372	Ireland	IRL								22	OIL SEED,OLEAGINUS FRUIT	1	No Quantity							2000			0
S3	2009	2009	2009	2	0	2	Export	348	Hungary	HUN	381	Italy	ITA								22	OIL SEED,OLEAGINUS FRUIT	1	No Quantity							69558000			0
S3	2009	2009	2009	2	0	2	Export	348	Hungary	HUN	398	Kazakhstan	KAZ								22	OIL SEED,OLEAGINUS FRUIT	1	No Quantity							108000			0
S3	2009	2009	2009	2	0	2	Export	348	Hungary	HUN	428	Latvia	LVA								22	OIL SEED,OLEAGINUS FRUIT	1	No Quantity							4000			0
S3	2009	2009	2009	2	0	2	Export	348	Hungary	HUN	440	Lithuania	LTU								22	OIL SEED,OLEAGINUS FRUIT	1	No Quantity							502000			0
S3	2009	2009	2009	2	0	2	Export	348	Hungary	HUN	498	Rep. of Moldova	MDA								22	OIL SEED,OLEAGINUS FRUIT	1	No Quantity							995000			0
S3	2009	2009	2009	2	0	2	Export	348	Hungary	HUN	499	Montenegro	MNE								22	OIL SEED,OLEAGINUS FRUIT	1	No Quantity							1000			0
S3	2009	2009	2009	2	0	2	Export	348	Hungary	HUN	528	Netherlands	NLD								22	OIL SEED,OLEAGINUS FRUIT	1	No Quantity							117572000			0
S3	2009	2009	2009	2	0	2	Export	348	Hungary	HUN	579	Norway	NOR								22	OIL SEED,OLEAGINUS FRUIT	1	No Quantity							333000			0
S3	2009	2009	2009	2	0	2	Export	348	Hungary	HUN	616	Poland	POL								22	OIL SEED,OLEAGINUS FRUIT	1	No Quantity							8241000			0
S3	2009	2009	2009	2	0	2	Export	348	Hungary	HUN	642	Romania	ROU								22	OIL SEED,OLEAGINUS FRUIT	1	No Quantity							15591000			0
S3	2009	2009	2009	2	0	2	Export	348	Hungary	HUN	643	Russian Federation	RUS								22	OIL SEED,OLEAGINUS FRUIT	1	No Quantity							4465000			0
S3	2009	2009	2009	2	0	2	Export	348	Hungary	HUN	688	Serbia	SRB								22	OIL SEED,OLEAGINUS FRUIT	1	No Quantity							866000			0
S3	2009	2009	2009	2	0	2	Export	348	Hungary	HUN	703	Slovakia	SVK								22	OIL SEED,OLEAGINUS FRUIT	1	No Quantity							26367000			0
S3	2009	2009	2009	2	0	2	Export	348	Hungary	HUN	705	Slovenia	SVN								22	OIL SEED,OLEAGINUS FRUIT	1	No Quantity							494000			0
S3	2009	2009	2009	2	0	2	Export	348	Hungary	HUN	710	South Africa	ZAF								22	OIL SEED,OLEAGINUS FRUIT	1	No Quantity							2000			0
S3	2009	2009	2009	2	0	2	Export	348	Hungary	HUN	724	Spain	ESP								22	OIL SEED,OLEAGINUS FRUIT	1	No Quantity							123000			0
S3	2009	2009	2009	2	0	2	Export	348	Hungary	HUN	752	Sweden	SWE								22	OIL SEED,OLEAGINUS FRUIT	1	No Quantity							2733000			0
S3	2009	2009	2009	2	0	2	Export	348	Hungary	HUN	757	Switzerland	CHE								22	OIL SEED,OLEAGINUS FRUIT	1	No Quantity							432000			0
S3	2009	2009	2009	2	0	2	Export	348	Hungary	HUN	764	Thailand	THA								22	OIL SEED,OLEAGINUS FRUIT	1	No Quantity							2000			0
S3	2009	2009	2009	2	0	2	Export	348	Hungary	HUN	792	Turkey	TUR								22	OIL SEED,OLEAGINUS FRUIT	1	No Quantity							26000			0
S3	2009	2009	2009	2	0	2	Export	348	Hungary	HUN	804	Ukraine	UKR								22	OIL SEED,OLEAGINUS FRUIT	1	No Quantity							4619000			0
S3	2009	2009	2009	2	0	2	Export	348	Hungary	HUN	807	North Macedonia	MKD								22	OIL SEED,OLEAGINUS FRUIT	1	No Quantity							2000			0
S3	2009	2009	2009	2	0	2	Export	348	Hungary	HUN	826	United Kingdom	GBR								22	OIL SEED,OLEAGINUS FRUIT	1	No Quantity							1581000			0
S3	2009	2009	2009	2	0	2	Export	344	China, Hong Kong SAR	HKG	0	World	WLD								23	CRUDE RUBBER	1	No Quantity							154646418			0
S3	2009	2009	2009	2	0	2	Export	344	China, Hong Kong SAR	HKG	36	Australia	AUS								23	CRUDE RUBBER	1	No Quantity							3956			0
S3	2009	2009	2009	2	0	2	Export	344	China, Hong Kong SAR	HKG	50	Bangladesh	BGD								23	CRUDE RUBBER	1	No Quantity							232762			0
S3	2009	2009	2009	2	0	2	Export	344	China, Hong Kong SAR	HKG	76	Brazil	BRA								23	CRUDE RUBBER	1	No Quantity							42261			0
S3	2009	2009	2009	2	0	2	Export	344	China, Hong Kong SAR	HKG	144	Sri Lanka	LKA								23	CRUDE RUBBER	1	No Quantity							157746			0
S3	2009	2009	2009	2	0	2	Export	344	China, Hong Kong SAR	HKG	156	China	CHN								23	CRUDE RUBBER	1	No Quantity							140852293			0
S3	2009	2009	2009	2	0	2	Export	344	China, Hong Kong SAR	HKG	360	Indonesia	IDN								23	CRUDE RUBBER	1	No Quantity							1112150			0
S3	2009	2009	2009	2	0	2	Export	344	China, Hong Kong SAR	HKG	364	Iran	IRN								23	CRUDE RUBBER	1	No Quantity							94987			0
S3	2009	2009	2009	2	0	2	Export	344	China, Hong Kong SAR	HKG	392	Japan	JPN								23	CRUDE RUBBER	1	No Quantity							77502			0
S3	2009	2009	2009	2	0	2	Export	344	China, Hong Kong SAR	HKG	410	Rep. of Korea	KOR								23	CRUDE RUBBER	1	No Quantity							444160			0
S3	2009	2009	2009	2	0	2	Export	344	China, Hong Kong SAR	HKG	446	China, Macao SAR	MAC								23	CRUDE RUBBER	1	No Quantity							254122			0
S3	2009	2009	2009	2	0	2	Export	344	China, Hong Kong SAR	HKG	450	Madagascar	MDG								23	CRUDE RUBBER	1	No Quantity							1832			0
S3	2009	2009	2009	2	0	2	Export	344	China, Hong Kong SAR	HKG	458	Malaysia	MYS								23	CRUDE RUBBER	1	No Quantity							144738			0
S3	2009	2009	2009	2	0	2	Export	344	China, Hong Kong SAR	HKG	490	Other Asia, nes									23	CRUDE RUBBER	1	No Quantity							1429468			0
S3	2009	2009	2009	2	0	2	Export	344	China, Hong Kong SAR	HKG	566	Nigeria	NGA								23	CRUDE RUBBER	1	No Quantity							7044			0
S3	2009	2009	2009	2	0	2	Export	344	China, Hong Kong SAR	HKG	586	Pakistan	PAK								23	CRUDE RUBBER	1	No Quantity							8696			0
S3	2009	2009	2009	2	0	2	Export	344	China, Hong Kong SAR	HKG	608	Philippines	PHL								23	CRUDE RUBBER	1	No Quantity							4395			0
S3	2009	2009	2009	2	0	2	Export	344	China, Hong Kong SAR	HKG	699	India	IND								23	CRUDE RUBBER	1	No Quantity							1272585			0
S3	2009	2009	2009	2	0	2	Export	344	China, Hong Kong SAR	HKG	702	Singapore	SGP								23	CRUDE RUBBER	1	No Quantity							286939			0
S3	2009	2009	2009	2	0	2	Export	344	China, Hong Kong SAR	HKG	704	Viet Nam	VNM								23	CRUDE RUBBER	1	No Quantity							7392880			0
S3	2009	2009	2009	2	0	2	Export	344	China, Hong Kong SAR	HKG	764	Thailand	THA								23	CRUDE RUBBER	1	No Quantity							325143			0
S3	2009	2009	2009	2	0	2	Export	344	China, Hong Kong SAR	HKG	842	USA	USA								23	CRUDE RUBBER	1	No Quantity							500757			0
S3	2009	2009	2009	2	0	2	Export	348	Hungary	HUN	0	World	WLD								23	CRUDE RUBBER	1	No Quantity							83541000			0
S3	2009	2009	2009	2	0	2	Export	348	Hungary	HUN	40	Austria	AUT								23	CRUDE RUBBER	1	No Quantity							747000			0
S3	2009	2009	2009	2	0	2	Export	348	Hungary	HUN	56	Belgium	BEL								23	CRUDE RUBBER	1	No Quantity							26000			0
S3	2009	2009	2009	2	0	2	Export	348	Hungary	HUN	70	Bosnia Herzegovina	BIH								23	CRUDE RUBBER	1	No Quantity							11000			0
S3	2009	2009	2009	2	0	2	Export	348	Hungary	HUN	76	Brazil	BRA								23	CRUDE RUBBER	1	No Quantity							3091000			0
S3	2009	2009	2009	2	0	2	Export	348	Hungary	HUN	100	Bulgaria	BGR								23	CRUDE RUBBER	1	No Quantity							457000			0
S3	2009	2009	2009	2	0	2	Export	348	Hungary	HUN	124	Canada	CAN								23	CRUDE RUBBER	1	No Quantity							3011000			0
S3	2009	2009	2009	2	0	2	Export	348	Hungary	HUN	156	China	CHN								23	CRUDE RUBBER	1	No Quantity							1286000			0
S3	2009	2009	2009	2	0	2	Export	348	Hungary	HUN	170	Colombia	COL								23	CRUDE RUBBER	1	No Quantity							292000			0
S3	2009	2009	2009	2	0	2	Export	348	Hungary	HUN	203	Czechia	CZE								23	CRUDE RUBBER	1	No Quantity							66000			0
S3	2009	2009	2009	2	0	2	Export	348	Hungary	HUN	208	Denmark	DNK								23	CRUDE RUBBER	1	No Quantity							22000			0
S3	2009	2009	2009	2	0	2	Export	348	Hungary	HUN	251	France	FRA								23	CRUDE RUBBER	1	No Quantity							5267000			0
S3	2009	2009	2009	2	0	2	Export	348	Hungary	HUN	276	Germany	DEU								23	CRUDE RUBBER	1	No Quantity							15094000			0
S3	2009	2009	2009	2	0	2	Export	348	Hungary	HUN	300	Greece	GRC								23	CRUDE RUBBER	1	No Quantity							3000			0
S3	2009	2009	2009	2	0	2	Export	348	Hungary	HUN	381	Italy	ITA								23	CRUDE RUBBER	1	No Quantity							12439000			0
S3	2009	2009	2009	2	0	2	Export	348	Hungary	HUN	392	Japan	JPN								23	CRUDE RUBBER	1	No Quantity							57000			0
S3	2009	2009	2009	2	0	2	Export	348	Hungary	HUN	528	Netherlands	NLD								23	CRUDE RUBBER	1	No Quantity							37000			0
S3	2009	2009	2009	2	0	2	Export	348	Hungary	HUN	616	Poland	POL								23	CRUDE RUBBER	1	No Quantity							6680000			0
S3	2009	2009	2009	2	0	2	Export	348	Hungary	HUN	620	Portugal	PRT								23	CRUDE RUBBER	1	No Quantity							1000			0
S3	2009	2009	2009	2	0	2	Export	348	Hungary	HUN	642	Romania	ROU								23	CRUDE RUBBER	1	No Quantity							5403000			0
S3	2009	2009	2009	2	0	2	Export	348	Hungary	HUN	643	Russian Federation	RUS								23	CRUDE RUBBER	1	No Quantity							412000			0
S3	2009	2009	2009	2	0	2	Export	348	Hungary	HUN	688	Serbia	SRB								23	CRUDE RUBBER	1	No Quantity							10898000			0
S3	2009	2009	2009	2	0	2	Export	348	Hungary	HUN	702	Singapore	SGP								23	CRUDE RUBBER	1	No Quantity							19000			0
S3	2009	2009	2009	2	0	2	Export	348	Hungary	HUN	703	Slovakia	SVK								23	CRUDE RUBBER	1	No Quantity							2839000			0
S3	2009	2009	2009	2	0	2	Export	348	Hungary	HUN	705	Slovenia	SVN								23	CRUDE RUBBER	1	No Quantity							98000			0
S3	2009	2009	2009	2	0	2	Export	348	Hungary	HUN	724	Spain	ESP								23	CRUDE RUBBER	1	No Quantity							10524000			0
S3	2009	2009	2009	2	0	2	Export	348	Hungary	HUN	757	Switzerland	CHE								23	CRUDE RUBBER	1	No Quantity							168000			0
S3	2009	2009	2009	2	0	2	Export	348	Hungary	HUN	764	Thailand	THA								23	CRUDE RUBBER	1	No Quantity							9000			0
S3	2009	2009	2009	2	0	2	Export	348	Hungary	HUN	792	Turkey	TUR								23	CRUDE RUBBER	1	No Quantity							59000			0
S3	2009	2009	2009	2	0	2	Export	348	Hungary	HUN	804	Ukraine	UKR								23	CRUDE RUBBER	1	No Quantity							27000			0
S3	2009	2009	2009	2	0	2	Export	348	Hungary	HUN	807	North Macedonia	MKD								23	CRUDE RUBBER	1	No Quantity							142000			0
S3	2009	2009	2009	2	0	2	Export	348	Hungary	HUN	826	United Kingdom	GBR								23	CRUDE RUBBER	1	No Quantity							2418000			0
S3	2009	2009	2009	2	0	2	Export	348	Hungary	HUN	842	USA	USA								23	CRUDE RUBBER	1	No Quantity							1938000			0
S3	2009	2009	2009	2	0	2	Export	344	China, Hong Kong SAR	HKG	0	World	WLD								24	CORK AND WOOD	1	No Quantity							126300195			0
S3	2009	2009	2009	2	0	2	Export	344	China, Hong Kong SAR	HKG	36	Australia	AUS								24	CORK AND WOOD	1	No Quantity							14701			0
S3	2009	2009	2009	2	0	2	Export	344	China, Hong Kong SAR	HKG	116	Cambodia	KHM								24	CORK AND WOOD	1	No Quantity							55495			0
S3	2009	2009	2009	2	0	2	Export	344	China, Hong Kong SAR	HKG	124	Canada	CAN								24	CORK AND WOOD	1	No Quantity							17381			0
S3	2009	2009	2009	2	0	2	Export	344	China, Hong Kong SAR	HKG	156	China	CHN								24	CORK AND WOOD	1	No Quantity							121414609			0
S3	2009	2009	2009	2	0	2	Export	344	China, Hong Kong SAR	HKG	208	Denmark	DNK								24	CORK AND WOOD	1	No Quantity							16770			0
S3	2009	2009	2009	2	0	2	Export	344	China, Hong Kong SAR	HKG	251	France	FRA								24	CORK AND WOOD	1	No Quantity							382			0
S3	2009	2009	2009	2	0	2	Export	344	China, Hong Kong SAR	HKG	276	Germany	DEU								24	CORK AND WOOD	1	No Quantity							40061			0
S3	2009	2009	2009	2	0	2	Export	344	China, Hong Kong SAR	HKG	352	Iceland	ISL								24	CORK AND WOOD	1	No Quantity							21673			0
S3	2009	2009	2009	2	0	2	Export	344	China, Hong Kong SAR	HKG	360	Indonesia	IDN								24	CORK AND WOOD	1	No Quantity							7515			0
S3	2009	2009	2009	2	0	2	Export	344	China, Hong Kong SAR	HKG	372	Ireland	IRL								24	CORK AND WOOD	1	No Quantity							221369			0
S3	2009	2009	2009	2	0	2	Export	344	China, Hong Kong SAR	HKG	381	Italy	ITA								24	CORK AND WOOD	1	No Quantity							50191			0
S3	2009	2009	2009	2	0	2	Export	344	China, Hong Kong SAR	HKG	392	Japan	JPN								24	CORK AND WOOD	1	No Quantity							188773			0
S3	2009	2009	2009	2	0	2	Export	344	China, Hong Kong SAR	HKG	410	Rep. of Korea	KOR								24	CORK AND WOOD	1	No Quantity							73542			0
S3	2009	2009	2009	2	0	2	Export	344	China, Hong Kong SAR	HKG	414	Kuwait	KWT								24	CORK AND WOOD	1	No Quantity							41668			0
S3	2009	2009	2009	2	0	2	Export	344	China, Hong Kong SAR	HKG	446	China, Macao SAR	MAC								24	CORK AND WOOD	1	No Quantity							2478827			0
S3	2009	2009	2009	2	0	2	Export	344	China, Hong Kong SAR	HKG	450	Madagascar	MDG								24	CORK AND WOOD	1	No Quantity							10308			0
S3	2009	2009	2009	2	0	2	Export	344	China, Hong Kong SAR	HKG	458	Malaysia	MYS								24	CORK AND WOOD	1	No Quantity							8562			0
S3	2009	2009	2009	2	0	2	Export	344	China, Hong Kong SAR	HKG	480	Mauritius	MUS								24	CORK AND WOOD	1	No Quantity							12672			0
S3	2009	2009	2009	2	0	2	Export	344	China, Hong Kong SAR	HKG	490	Other Asia, nes									24	CORK AND WOOD	1	No Quantity							219515			0
S3	2009	2009	2009	2	0	2	Export	344	China, Hong Kong SAR	HKG	554	New Zealand	NZL								24	CORK AND WOOD	1	No Quantity							14634			0
S3	2009	2009	2009	2	0	2	Export	344	China, Hong Kong SAR	HKG	586	Pakistan	PAK								24	CORK AND WOOD	1	No Quantity							10191			0
S3	2009	2009	2009	2	0	2	Export	344	China, Hong Kong SAR	HKG	608	Philippines	PHL								24	CORK AND WOOD	1	No Quantity							42896			0
S3	2009	2009	2009	2	0	2	Export	344	China, Hong Kong SAR	HKG	682	Saudi Arabia	SAU								24	CORK AND WOOD	1	No Quantity							23053			0
S3	2009	2009	2009	2	0	2	Export	344	China, Hong Kong SAR	HKG	699	India	IND								24	CORK AND WOOD	1	No Quantity							7436			0
S3	2009	2009	2009	2	0	2	Export	344	China, Hong Kong SAR	HKG	702	Singapore	SGP								24	CORK AND WOOD	1	No Quantity							91488			0
S3	2009	2009	2009	2	0	2	Export	344	China, Hong Kong SAR	HKG	704	Viet Nam	VNM								24	CORK AND WOOD	1	No Quantity							198096			0
S3	2009	2009	2009	2	0	2	Export	344	China, Hong Kong SAR	HKG	724	Spain	ESP								24	CORK AND WOOD	1	No Quantity							58249			0
S3	2009	2009	2009	2	0	2	Export	344	China, Hong Kong SAR	HKG	764	Thailand	THA								24	CORK AND WOOD	1	No Quantity							750			0
S3	2009	2009	2009	2	0	2	Export	344	China, Hong Kong SAR	HKG	842	USA	USA								24	CORK AND WOOD	1	No Quantity							959387			0
S3	2009	2009	2009	2	0	2	Export	348	Hungary	HUN	0	World	WLD								24	CORK AND WOOD	1	No Quantity							153874000			0
S3	2009	2009	2009	2	0	2	Export	348	Hungary	HUN	8	Albania	ALB								24	CORK AND WOOD	1	No Quantity							2000			0
S3	2009	2009	2009	2	0	2	Export	348	Hungary	HUN	36	Australia	AUS								24	CORK AND WOOD	1	No Quantity							3000			0
S3	2009	2009	2009	2	0	2	Export	348	Hungary	HUN	40	Austria	AUT								24	CORK AND WOOD	1	No Quantity							75634000			0
S3	2009	2009	2009	2	0	2	Export	348	Hungary	HUN	56	Belgium	BEL								24	CORK AND WOOD	1	No Quantity							803000			0
S3	2009	2009	2009	2	0	2	Export	348	Hungary	HUN	70	Bosnia Herzegovina	BIH								24	CORK AND WOOD	1	No Quantity							51000			0
S3	2009	2009	2009	2	0	2	Export	348	Hungary	HUN	100	Bulgaria	BGR								24	CORK AND WOOD	1	No Quantity							48000			0
S3	2009	2009	2009	2	0	2	Export	348	Hungary	HUN	124	Canada	CAN								24	CORK AND WOOD	1	No Quantity							4000			0
S3	2009	2009	2009	2	0	2	Export	348	Hungary	HUN	152	Chile	CHL								24	CORK AND WOOD	1	No Quantity							16000			0
S3	2009	2009	2009	2	0	2	Export	348	Hungary	HUN	156	China	CHN								24	CORK AND WOOD	1	No Quantity							48000			0
S3	2009	2009	2009	2	0	2	Export	348	Hungary	HUN	191	Croatia	HRV								24	CORK AND WOOD	1	No Quantity							1566000			0
S3	2009	2009	2009	2	0	2	Export	348	Hungary	HUN	203	Czechia	CZE								24	CORK AND WOOD	1	No Quantity							1556000			0
S3	2009	2009	2009	2	0	2	Export	348	Hungary	HUN	208	Denmark	DNK								24	CORK AND WOOD	1	No Quantity							700000			0
S3	2009	2009	2009	2	0	2	Export	348	Hungary	HUN	233	Estonia	EST								24	CORK AND WOOD	1	No Quantity							47000			0
S3	2009	2009	2009	2	0	2	Export	348	Hungary	HUN	246	Finland	FIN								24	CORK AND WOOD	1	No Quantity							16000			0
S3	2009	2009	2009	2	0	2	Export	348	Hungary	HUN	251	France	FRA								24	CORK AND WOOD	1	No Quantity							2178000			0
S3	2009	2009	2009	2	0	2	Export	348	Hungary	HUN	276	Germany	DEU								24	CORK AND WOOD	1	No Quantity							8927000			0
S3	2009	2009	2009	2	0	2	Export	348	Hungary	HUN	300	Greece	GRC								24	CORK AND WOOD	1	No Quantity							1492000			0
S3	2009	2009	2009	2	0	2	Export	348	Hungary	HUN	360	Indonesia	IDN								24	CORK AND WOOD	1	No Quantity							191000			0
S3	2009	2009	2009	2	0	2	Export	348	Hungary	HUN	381	Italy	ITA								24	CORK AND WOOD	1	No Quantity							36796000			0
S3	2009	2009	2009	2	0	2	Export	348	Hungary	HUN	410	Rep. of Korea	KOR								24	CORK AND WOOD	1	No Quantity							202000			0
S3	2009	2009	2009	2	0	2	Export	348	Hungary	HUN	428	Latvia	LVA								24	CORK AND WOOD	1	No Quantity							8000			0
S3	2009	2009	2009	2	0	2	Export	348	Hungary	HUN	440	Lithuania	LTU								24	CORK AND WOOD	1	No Quantity							31000			0
S3	2009	2009	2009	2	0	2	Export	348	Hungary	HUN	442	Luxembourg	LUX								24	CORK AND WOOD	1	No Quantity							21000			0
S3	2009	2009	2009	2	0	2	Export	348	Hungary	HUN	458	Malaysia	MYS								24	CORK AND WOOD	1	No Quantity							2115000			0
S3	2009	2009	2009	2	0	2	Export	348	Hungary	HUN	498	Rep. of Moldova	MDA								24	CORK AND WOOD	1	No Quantity							2000			0
S3	2009	2009	2009	2	0	2	Export	348	Hungary	HUN	499	Montenegro	MNE								24	CORK AND WOOD	1	No Quantity							33000			0
S3	2009	2009	2009	2	0	2	Export	348	Hungary	HUN	528	Netherlands	NLD								24	CORK AND WOOD	1	No Quantity							827000			0
S3	2009	2009	2009	2	0	2	Export	348	Hungary	HUN	579	Norway	NOR								24	CORK AND WOOD	1	No Quantity							33000			0
S3	2009	2009	2009	2	0	2	Export	348	Hungary	HUN	616	Poland	POL								24	CORK AND WOOD	1	No Quantity							1016000			0
S3	2009	2009	2009	2	0	2	Export	348	Hungary	HUN	620	Portugal	PRT								24	CORK AND WOOD	1	No Quantity							1431000			0
S3	2009	2009	2009	2	0	2	Export	348	Hungary	HUN	642	Romania	ROU								24	CORK AND WOOD	1	No Quantity							2409000			0
S3	2009	2009	2009	2	0	2	Export	348	Hungary	HUN	688	Serbia	SRB								24	CORK AND WOOD	1	No Quantity							380000			0
S3	2009	2009	2009	2	0	2	Export	348	Hungary	HUN	702	Singapore	SGP								24	CORK AND WOOD	1	No Quantity							75000			0
S3	2009	2009	2009	2	0	2	Export	348	Hungary	HUN	703	Slovakia	SVK								24	CORK AND WOOD	1	No Quantity							8204000			0
S3	2009	2009	2009	2	0	2	Export	348	Hungary	HUN	705	Slovenia	SVN								24	CORK AND WOOD	1	No Quantity							3143000			0
S3	2009	2009	2009	2	0	2	Export	348	Hungary	HUN	710	South Africa	ZAF								24	CORK AND WOOD	1	No Quantity							13000			0
S3	2009	2009	2009	2	0	2	Export	348	Hungary	HUN	724	Spain	ESP								24	CORK AND WOOD	1	No Quantity							361000			0
S3	2009	2009	2009	2	0	2	Export	348	Hungary	HUN	752	Sweden	SWE								24	CORK AND WOOD	1	No Quantity							332000			0
S3	2009	2009	2009	2	0	2	Export	348	Hungary	HUN	757	Switzerland	CHE								24	CORK AND WOOD	1	No Quantity							1742000			0
S3	2009	2009	2009	2	0	2	Export	348	Hungary	HUN	764	Thailand	THA								24	CORK AND WOOD	1	No Quantity							13000			0
S3	2009	2009	2009	2	0	2	Export	348	Hungary	HUN	784	United Arab Emirates	ARE								24	CORK AND WOOD	1	No Quantity							1000			0
S3	2009	2009	2009	2	0	2	Export	348	Hungary	HUN	804	Ukraine	UKR								24	CORK AND WOOD	1	No Quantity							429000			0
S3	2009	2009	2009	2	0	2	Export	348	Hungary	HUN	807	North Macedonia	MKD								24	CORK AND WOOD	1	No Quantity							46000			0
S3	2009	2009	2009	2	0	2	Export	348	Hungary	HUN	826	United Kingdom	GBR								24	CORK AND WOOD	1	No Quantity							887000			0
S3	2009	2009	2009	2	0	2	Export	348	Hungary	HUN	842	USA	USA								24	CORK AND WOOD	1	No Quantity							42000			0
S3	2009	2009	2009	2	0	2	Export	344	China, Hong Kong SAR	HKG	0	World	WLD								25	PULP AND WASTE PAPER	1	No Quantity							140047246			0
S3	2009	2009	2009	2	0	2	Export	344	China, Hong Kong SAR	HKG	36	Australia	AUS								25	PULP AND WASTE PAPER	1	No Quantity							5522			0
S3	2009	2009	2009	2	0	2	Export	344	China, Hong Kong SAR	HKG	156	China	CHN								25	PULP AND WASTE PAPER	1	No Quantity							135098365			0
S3	2009	2009	2009	2	0	2	Export	344	China, Hong Kong SAR	HKG	608	Philippines	PHL								25	PULP AND WASTE PAPER	1	No Quantity							3427745			0
S3	2009	2009	2009	2	0	2	Export	344	China, Hong Kong SAR	HKG	702	Singapore	SGP								25	PULP AND WASTE PAPER	1	No Quantity							17148			0
S3	2009	2009	2009	2	0	2	Export	344	China, Hong Kong SAR	HKG	704	Viet Nam	VNM								25	PULP AND WASTE PAPER	1	No Quantity							89604			0
S3	2009	2009	2009	2	0	2	Export	344	China, Hong Kong SAR	HKG	710	South Africa	ZAF								25	PULP AND WASTE PAPER	1	No Quantity							117084			0
S3	2009	2009	2009	2	0	2	Export	344	China, Hong Kong SAR	HKG	764	Thailand	THA								25	PULP AND WASTE PAPER	1	No Quantity							1284512			0
S3	2009	2009	2009	2	0	2	Export	344	China, Hong Kong SAR	HKG	842	USA	USA								25	PULP AND WASTE PAPER	1	No Quantity							7267			0
S3	2009	2009	2009	2	0	2	Export	348	Hungary	HUN	0	World	WLD								25	PULP AND WASTE PAPER	1	No Quantity							35643000			0
S3	2009	2009	2009	2	0	2	Export	348	Hungary	HUN	40	Austria	AUT								25	PULP AND WASTE PAPER	1	No Quantity							10552000			0
S3	2009	2009	2009	2	0	2	Export	348	Hungary	HUN	156	China	CHN								25	PULP AND WASTE PAPER	1	No Quantity							25000			0
S3	2009	2009	2009	2	0	2	Export	348	Hungary	HUN	191	Croatia	HRV								25	PULP AND WASTE PAPER	1	No Quantity							20000			0
S3	2009	2009	2009	2	0	2	Export	348	Hungary	HUN	251	France	FRA								25	PULP AND WASTE PAPER	1	No Quantity							1000			0
S3	2009	2009	2009	2	0	2	Export	348	Hungary	HUN	276	Germany	DEU								25	PULP AND WASTE PAPER	1	No Quantity							16069000			0
S3	2009	2009	2009	2	0	2	Export	348	Hungary	HUN	682	Saudi Arabia	SAU								25	PULP AND WASTE PAPER	1	No Quantity							2000			0
S3	2009	2009	2009	2	0	2	Export	348	Hungary	HUN	688	Serbia	SRB								25	PULP AND WASTE PAPER	1	No Quantity							654000			0
S3	2009	2009	2009	2	0	2	Export	348	Hungary	HUN	699	India	IND								25	PULP AND WASTE PAPER	1	No Quantity							1000			0
S3	2009	2009	2009	2	0	2	Export	348	Hungary	HUN	703	Slovakia	SVK								25	PULP AND WASTE PAPER	1	No Quantity							3956000			0
S3	2009	2009	2009	2	0	2	Export	348	Hungary	HUN	705	Slovenia	SVN								25	PULP AND WASTE PAPER	1	No Quantity							3171000			0
S3	2009	2009	2009	2	0	2	Export	348	Hungary	HUN	804	Ukraine	UKR								25	PULP AND WASTE PAPER	1	No Quantity							1176000			0
S3	2009	2009	2009	2	0	2	Export	348	Hungary	HUN	826	United Kingdom	GBR								25	PULP AND WASTE PAPER	1	No Quantity							2000			0
S3	2009	2009	2009	2	0	2	Export	348	Hungary	HUN	842	USA	USA								25	PULP AND WASTE PAPER	1	No Quantity							14000			0
S3	2009	2009	2009	2	0	2	Export	344	China, Hong Kong SAR	HKG	0	World	WLD								26	TEXTILE FIBRES	1	No Quantity							160684751			0
S3	2009	2009	2009	2	0	2	Export	344	China, Hong Kong SAR	HKG	4	Afghanistan	AFG								26	TEXTILE FIBRES	1	No Quantity							113390			0
S3	2009	2009	2009	2	0	2	Export	344	China, Hong Kong SAR	HKG	32	Argentina	ARG								26	TEXTILE FIBRES	1	No Quantity							45			0
S3	2009	2009	2009	2	0	2	Export	344	China, Hong Kong SAR	HKG	36	Australia	AUS								26	TEXTILE FIBRES	1	No Quantity							40816			0
S3	2009	2009	2009	2	0	2	Export	344	China, Hong Kong SAR	HKG	40	Austria	AUT								26	TEXTILE FIBRES	1	No Quantity							33			0
S3	2009	2009	2009	2	0	2	Export	344	China, Hong Kong SAR	HKG	48	Bahrain	BHR								26	TEXTILE FIBRES	1	No Quantity							26			0
S3	2009	2009	2009	2	0	2	Export	344	China, Hong Kong SAR	HKG	50	Bangladesh	BGD								26	TEXTILE FIBRES	1	No Quantity							51720			0
S3	2009	2009	2009	2	0	2	Export	344	China, Hong Kong SAR	HKG	56	Belgium	BEL								26	TEXTILE FIBRES	1	No Quantity							3356			0
S3	2009	2009	2009	2	0	2	Export	344	China, Hong Kong SAR	HKG	76	Brazil	BRA								26	TEXTILE FIBRES	1	No Quantity							486735			0
S3	2009	2009	2009	2	0	2	Export	344	China, Hong Kong SAR	HKG	116	Cambodia	KHM								26	TEXTILE FIBRES	1	No Quantity							469814			0
S3	2009	2009	2009	2	0	2	Export	344	China, Hong Kong SAR	HKG	124	Canada	CAN								26	TEXTILE FIBRES	1	No Quantity							2251			0
S3	2009	2009	2009	2	0	2	Export	344	China, Hong Kong SAR	HKG	144	Sri Lanka	LKA								26	TEXTILE FIBRES	1	No Quantity							66047			0
S3	2009	2009	2009	2	0	2	Export	344	China, Hong Kong SAR	HKG	156	China	CHN								26	TEXTILE FIBRES	1	No Quantity							109881514			0
S3	2009	2009	2009	2	0	2	Export	344	China, Hong Kong SAR	HKG	208	Denmark	DNK								26	TEXTILE FIBRES	1	No Quantity							742			0
S3	2009	2009	2009	2	0	2	Export	344	China, Hong Kong SAR	HKG	246	Finland	FIN								26	TEXTILE FIBRES	1	No Quantity							4			0
S3	2009	2009	2009	2	0	2	Export	344	China, Hong Kong SAR	HKG	251	France	FRA								26	TEXTILE FIBRES	1	No Quantity							14845			0
S3	2009	2009	2009	2	0	2	Export	344	China, Hong Kong SAR	HKG	276	Germany	DEU								26	TEXTILE FIBRES	1	No Quantity							97152			0
S3	2009	2009	2009	2	0	2	Export	344	China, Hong Kong SAR	HKG	300	Greece	GRC								26	TEXTILE FIBRES	1	No Quantity							55			0
S3	2009	2009	2009	2	0	2	Export	344	China, Hong Kong SAR	HKG	360	Indonesia	IDN								26	TEXTILE FIBRES	1	No Quantity							158721			0
S3	2009	2009	2009	2	0	2	Export	344	China, Hong Kong SAR	HKG	364	Iran	IRN								26	TEXTILE FIBRES	1	No Quantity							708			0
S3	2009	2009	2009	2	0	2	Export	344	China, Hong Kong SAR	HKG	376	Israel	ISR								26	TEXTILE FIBRES	1	No Quantity							2567			0
S3	2009	2009	2009	2	0	2	Export	344	China, Hong Kong SAR	HKG	381	Italy	ITA								26	TEXTILE FIBRES	1	No Quantity							10651262			0
S3	2009	2009	2009	2	0	2	Export	344	China, Hong Kong SAR	HKG	392	Japan	JPN								26	TEXTILE FIBRES	1	No Quantity							88921			0
S3	2009	2009	2009	2	0	2	Export	344	China, Hong Kong SAR	HKG	404	Kenya	KEN								26	TEXTILE FIBRES	1	No Quantity							114081			0
S3	2009	2009	2009	2	0	2	Export	344	China, Hong Kong SAR	HKG	410	Rep. of Korea	KOR								26	TEXTILE FIBRES	1	No Quantity							318550			0
S3	2009	2009	2009	2	0	2	Export	344	China, Hong Kong SAR	HKG	446	China, Macao SAR	MAC								26	TEXTILE FIBRES	1	No Quantity							125896			0
S3	2009	2009	2009	2	0	2	Export	344	China, Hong Kong SAR	HKG	450	Madagascar	MDG								26	TEXTILE FIBRES	1	No Quantity							12950			0
S3	2009	2009	2009	2	0	2	Export	344	China, Hong Kong SAR	HKG	458	Malaysia	MYS								26	TEXTILE FIBRES	1	No Quantity							542			0
S3	2009	2009	2009	2	0	2	Export	344	China, Hong Kong SAR	HKG	470	Malta	MLT								26	TEXTILE FIBRES	1	No Quantity							1102			0
S3	2009	2009	2009	2	0	2	Export	344	China, Hong Kong SAR	HKG	490	Other Asia, nes									26	TEXTILE FIBRES	1	No Quantity							563157			0
S3	2009	2009	2009	2	0	2	Export	344	China, Hong Kong SAR	HKG	528	Netherlands	NLD								26	TEXTILE FIBRES	1	No Quantity							699			0
S3	2009	2009	2009	2	0	2	Export	344	China, Hong Kong SAR	HKG	554	New Zealand	NZL								26	TEXTILE FIBRES	1	No Quantity							78			0
S3	2009	2009	2009	2	0	2	Export	344	China, Hong Kong SAR	HKG	566	Nigeria	NGA								26	TEXTILE FIBRES	1	No Quantity							7740			0
S3	2009	2009	2009	2	0	2	Export	344	China, Hong Kong SAR	HKG	579	Norway	NOR								26	TEXTILE FIBRES	1	No Quantity							2320			0
S3	2009	2009	2009	2	0	2	Export	344	China, Hong Kong SAR	HKG	586	Pakistan	PAK								26	TEXTILE FIBRES	1	No Quantity							10408			0
S3	2009	2009	2009	2	0	2	Export	344	China, Hong Kong SAR	HKG	591	Panama	PAN								26	TEXTILE FIBRES	1	No Quantity							123			0
S3	2009	2009	2009	2	0	2	Export	344	China, Hong Kong SAR	HKG	608	Philippines	PHL								26	TEXTILE FIBRES	1	No Quantity							20782857			0
S3	2009	2009	2009	2	0	2	Export	344	China, Hong Kong SAR	HKG	616	Poland	POL								26	TEXTILE FIBRES	1	No Quantity							3995			0
S3	2009	2009	2009	2	0	2	Export	344	China, Hong Kong SAR	HKG	682	Saudi Arabia	SAU								26	TEXTILE FIBRES	1	No Quantity							34583			0
S3	2009	2009	2009	2	0	2	Export	344	China, Hong Kong SAR	HKG	699	India	IND								26	TEXTILE FIBRES	1	No Quantity							450039			0
S3	2009	2009	2009	2	0	2	Export	344	China, Hong Kong SAR	HKG	702	Singapore	SGP								26	TEXTILE FIBRES	1	No Quantity							8361			0
S3	2009	2009	2009	2	0	2	Export	344	China, Hong Kong SAR	HKG	704	Viet Nam	VNM								26	TEXTILE FIBRES	1	No Quantity							12435796			0
S3	2009	2009	2009	2	0	2	Export	344	China, Hong Kong SAR	HKG	710	South Africa	ZAF								26	TEXTILE FIBRES	1	No Quantity							504117			0
S3	2009	2009	2009	2	0	2	Export	344	China, Hong Kong SAR	HKG	724	Spain	ESP								26	TEXTILE FIBRES	1	No Quantity							272			0
S3	2009	2009	2009	2	0	2	Export	344	China, Hong Kong SAR	HKG	752	Sweden	SWE								26	TEXTILE FIBRES	1	No Quantity							4224			0
S3	2009	2009	2009	2	0	2	Export	344	China, Hong Kong SAR	HKG	757	Switzerland	CHE								26	TEXTILE FIBRES	1	No Quantity							232			0
S3	2009	2009	2009	2	0	2	Export	344	China, Hong Kong SAR	HKG	764	Thailand	THA								26	TEXTILE FIBRES	1	No Quantity							592527			0
S3	2009	2009	2009	2	0	2	Export	344	China, Hong Kong SAR	HKG	768	Togo	TGO								26	TEXTILE FIBRES	1	No Quantity							21595			0
S3	2009	2009	2009	2	0	2	Export	344	China, Hong Kong SAR	HKG	792	Turkey	TUR								26	TEXTILE FIBRES	1	No Quantity							2585			0
S3	2009	2009	2009	2	0	2	Export	344	China, Hong Kong SAR	HKG	826	United Kingdom	GBR								26	TEXTILE FIBRES	1	No Quantity							2010596			0
S3	2009	2009	2009	2	0	2	Export	344	China, Hong Kong SAR	HKG	842	USA	USA								26	TEXTILE FIBRES	1	No Quantity							544601			0
S3	2009	2009	2009	2	0	2	Export	348	Hungary	HUN	0	World	WLD								26	TEXTILE FIBRES	1	No Quantity							32274000			0
S3	2009	2009	2009	2	0	2	Export	348	Hungary	HUN	4	Afghanistan	AFG								26	TEXTILE FIBRES	1	No Quantity							2000			0
S3	2009	2009	2009	2	0	2	Export	348	Hungary	HUN	12	Algeria	DZA								26	TEXTILE FIBRES	1	No Quantity							6000			0
S3	2009	2009	2009	2	0	2	Export	348	Hungary	HUN	24	Angola	AGO								26	TEXTILE FIBRES	1	No Quantity							2000			0
S3	2009	2009	2009	2	0	2	Export	348	Hungary	HUN	36	Australia	AUS								26	TEXTILE FIBRES	1	No Quantity							148000			0
S3	2009	2009	2009	2	0	2	Export	348	Hungary	HUN	40	Austria	AUT								26	TEXTILE FIBRES	1	No Quantity							2040000			0
S3	2009	2009	2009	2	0	2	Export	348	Hungary	HUN	50	Bangladesh	BGD								26	TEXTILE FIBRES	1	No Quantity							12000			0
S3	2009	2009	2009	2	0	2	Export	348	Hungary	HUN	56	Belgium	BEL								26	TEXTILE FIBRES	1	No Quantity							671000			0
S3	2009	2009	2009	2	0	2	Export	348	Hungary	HUN	70	Bosnia Herzegovina	BIH								26	TEXTILE FIBRES	1	No Quantity							15000			0
S3	2009	2009	2009	2	0	2	Export	348	Hungary	HUN	76	Brazil	BRA								26	TEXTILE FIBRES	1	No Quantity							11000			0
S3	2009	2009	2009	2	0	2	Export	348	Hungary	HUN	120	Cameroon	CMR								26	TEXTILE FIBRES	1	No Quantity							41000			0
S3	2009	2009	2009	2	0	2	Export	348	Hungary	HUN	124	Canada	CAN								26	TEXTILE FIBRES	1	No Quantity							179000			0
S3	2009	2009	2009	2	0	2	Export	348	Hungary	HUN	140	Central African Rep.	CAF								26	TEXTILE FIBRES	1	No Quantity							10000			0
S3	2009	2009	2009	2	0	2	Export	348	Hungary	HUN	156	China	CHN								26	TEXTILE FIBRES	1	No Quantity							115000			0
S3	2009	2009	2009	2	0	2	Export	348	Hungary	HUN	178	Congo	COG								26	TEXTILE FIBRES	1	No Quantity							45000			0
S3	2009	2009	2009	2	0	2	Export	348	Hungary	HUN	180	Dem. Rep. of the Congo	COD								26	TEXTILE FIBRES	1	No Quantity							8000			0
S3	2009	2009	2009	2	0	2	Export	348	Hungary	HUN	191	Croatia	HRV								26	TEXTILE FIBRES	1	No Quantity							369000			0
S3	2009	2009	2009	2	0	2	Export	348	Hungary	HUN	192	Cuba	CUB								26	TEXTILE FIBRES	1	No Quantity							1000			0
S3	2009	2009	2009	2	0	2	Export	348	Hungary	HUN	203	Czechia	CZE								26	TEXTILE FIBRES	1	No Quantity							12000			0
S3	2009	2009	2009	2	0	2	Export	348	Hungary	HUN	204	Benin	BEN								26	TEXTILE FIBRES	1	No Quantity							2983000			0
S3	2009	2009	2009	2	0	2	Export	348	Hungary	HUN	214	Dominican Rep.	DOM								26	TEXTILE FIBRES	1	No Quantity							5000			0
S3	2009	2009	2009	2	0	2	Export	348	Hungary	HUN	233	Estonia	EST								26	TEXTILE FIBRES	1	No Quantity							24000			0
S3	2009	2009	2009	2	0	2	Export	348	Hungary	HUN	251	France	FRA								26	TEXTILE FIBRES	1	No Quantity							387000			0
S3	2009	2009	2009	2	0	2	Export	348	Hungary	HUN	262	Djibouti	DJI								26	TEXTILE FIBRES	1	No Quantity							261000			0
S3	2009	2009	2009	2	0	2	Export	348	Hungary	HUN	268	Georgia	GEO								26	TEXTILE FIBRES	1	No Quantity							20000			0
S3	2009	2009	2009	2	0	2	Export	348	Hungary	HUN	276	Germany	DEU								26	TEXTILE FIBRES	1	No Quantity							897000			0
S3	2009	2009	2009	2	0	2	Export	348	Hungary	HUN	288	Ghana	GHA								26	TEXTILE FIBRES	1	No Quantity							3769000			0
S3	2009	2009	2009	2	0	2	Export	348	Hungary	HUN	344	China, Hong Kong SAR	HKG								26	TEXTILE FIBRES	1	No Quantity							1000			0
S3	2009	2009	2009	2	0	2	Export	348	Hungary	HUN	352	Iceland	ISL								26	TEXTILE FIBRES	1	No Quantity							4000			0
S3	2009	2009	2009	2	0	2	Export	348	Hungary	HUN	360	Indonesia	IDN								26	TEXTILE FIBRES	1	No Quantity							20000			0
S3	2009	2009	2009	2	0	2	Export	348	Hungary	HUN	364	Iran	IRN								26	TEXTILE FIBRES	1	No Quantity							34000			0
S3	2009	2009	2009	2	0	2	Export	348	Hungary	HUN	368	Iraq	IRQ								26	TEXTILE FIBRES	1	No Quantity							229000			0
S3	2009	2009	2009	2	0	2	Export	348	Hungary	HUN	376	Israel	ISR								26	TEXTILE FIBRES	1	No Quantity							30000			0
S3	2009	2009	2009	2	0	2	Export	348	Hungary	HUN	381	Italy	ITA								26	TEXTILE FIBRES	1	No Quantity							227000			0
S3	2009	2009	2009	2	0	2	Export	348	Hungary	HUN	384	Côte d'Ivoire	CIV								26	TEXTILE FIBRES	1	No Quantity							506000			0
S3	2009	2009	2009	2	0	2	Export	348	Hungary	HUN	392	Japan	JPN								26	TEXTILE FIBRES	1	No Quantity							61000			0
S3	2009	2009	2009	2	0	2	Export	348	Hungary	HUN	398	Kazakhstan	KAZ								26	TEXTILE FIBRES	1	No Quantity							17000			0
S3	2009	2009	2009	2	0	2	Export	348	Hungary	HUN	400	Jordan	JOR								26	TEXTILE FIBRES	1	No Quantity							264000			0
S3	2009	2009	2009	2	0	2	Export	348	Hungary	HUN	404	Kenya	KEN								26	TEXTILE FIBRES	1	No Quantity							137000			0
S3	2009	2009	2009	2	0	2	Export	348	Hungary	HUN	410	Rep. of Korea	KOR								26	TEXTILE FIBRES	1	No Quantity							8000			0
S3	2009	2009	2009	2	0	2	Export	348	Hungary	HUN	414	Kuwait	KWT								26	TEXTILE FIBRES	1	No Quantity							2000			0
S3	2009	2009	2009	2	0	2	Export	348	Hungary	HUN	417	Kyrgyzstan	KGZ								26	TEXTILE FIBRES	1	No Quantity							61000			0
S3	2009	2009	2009	2	0	2	Export	348	Hungary	HUN	422	Lebanon	LBN								26	TEXTILE FIBRES	1	No Quantity							2000			0
S3	2009	2009	2009	2	0	2	Export	348	Hungary	HUN	434	Libya	LBY								26	TEXTILE FIBRES	1	No Quantity							3000			0
S3	2009	2009	2009	2	0	2	Export	348	Hungary	HUN	458	Malaysia	MYS								26	TEXTILE FIBRES	1	No Quantity							6000			0
S3	2009	2009	2009	2	0	2	Export	348	Hungary	HUN	478	Mauritania	MRT								26	TEXTILE FIBRES	1	No Quantity							143000			0
S3	2009	2009	2009	2	0	2	Export	348	Hungary	HUN	480	Mauritius	MUS								26	TEXTILE FIBRES	1	No Quantity							20000			0
S3	2009	2009	2009	2	0	2	Export	348	Hungary	HUN	484	Mexico	MEX								26	TEXTILE FIBRES	1	No Quantity							80000			0
S3	2009	2009	2009	2	0	2	Export	348	Hungary	HUN	490	Other Asia, nes									26	TEXTILE FIBRES	1	No Quantity							7000			0
S3	2009	2009	2009	2	0	2	Export	348	Hungary	HUN	496	Mongolia	MNG								26	TEXTILE FIBRES	1	No Quantity							10000			0
S3	2009	2009	2009	2	0	2	Export	348	Hungary	HUN	504	Morocco	MAR								26	TEXTILE FIBRES	1	No Quantity							4000			0
S3	2009	2009	2009	2	0	2	Export	348	Hungary	HUN	508	Mozambique	MOZ								26	TEXTILE FIBRES	1	No Quantity							21000			0
S3	2009	2009	2009	2	0	2	Export	348	Hungary	HUN	528	Netherlands	NLD								26	TEXTILE FIBRES	1	No Quantity							796000			0
S3	2009	2009	2009	2	0	2	Export	348	Hungary	HUN	530	Neth. Antilles	ANT								26	TEXTILE FIBRES	1	No Quantity							1000			0
S3	2009	2009	2009	2	0	2	Export	348	Hungary	HUN	554	New Zealand	NZL								26	TEXTILE FIBRES	1	No Quantity							5000			0
S3	2009	2009	2009	2	0	2	Export	348	Hungary	HUN	562	Niger	NER								26	TEXTILE FIBRES	1	No Quantity							322000			0
S3	2009	2009	2009	2	0	2	Export	348	Hungary	HUN	566	Nigeria	NGA								26	TEXTILE FIBRES	1	No Quantity							1911000			0
S3	2009	2009	2009	2	0	2	Export	348	Hungary	HUN	579	Norway	NOR								26	TEXTILE FIBRES	1	No Quantity							35000			0
S3	2009	2009	2009	2	0	2	Export	348	Hungary	HUN	586	Pakistan	PAK								26	TEXTILE FIBRES	1	No Quantity							871000			0
S3	2009	2009	2009	2	0	2	Export	348	Hungary	HUN	604	Peru	PER								26	TEXTILE FIBRES	1	No Quantity							3000			0
S3	2009	2009	2009	2	0	2	Export	348	Hungary	HUN	608	Philippines	PHL								26	TEXTILE FIBRES	1	No Quantity							15000			0
S3	2009	2009	2009	2	0	2	Export	348	Hungary	HUN	626	Timor-Leste	TLS								26	TEXTILE FIBRES	1	No Quantity							2000			0
S3	2009	2009	2009	2	0	2	Export	348	Hungary	HUN	634	Qatar	QAT								26	TEXTILE FIBRES	1	No Quantity							3000			0
S3	2009	2009	2009	2	0	2	Export	348	Hungary	HUN	642	Romania	ROU								26	TEXTILE FIBRES	1	No Quantity							4674000			0
S3	2009	2009	2009	2	0	2	Export	348	Hungary	HUN	643	Russian Federation	RUS								26	TEXTILE FIBRES	1	No Quantity							3203000			0
S3	2009	2009	2009	2	0	2	Export	348	Hungary	HUN	682	Saudi Arabia	SAU								26	TEXTILE FIBRES	1	No Quantity							1000			0
S3	2009	2009	2009	2	0	2	Export	348	Hungary	HUN	688	Serbia	SRB								26	TEXTILE FIBRES	1	No Quantity							273000			0
S3	2009	2009	2009	2	0	2	Export	348	Hungary	HUN	694	Sierra Leone	SLE								26	TEXTILE FIBRES	1	No Quantity							147000			0
S3	2009	2009	2009	2	0	2	Export	348	Hungary	HUN	699	India	IND								26	TEXTILE FIBRES	1	No Quantity							635000			0
S3	2009	2009	2009	2	0	2	Export	348	Hungary	HUN	702	Singapore	SGP								26	TEXTILE FIBRES	1	No Quantity							9000			0
S3	2009	2009	2009	2	0	2	Export	348	Hungary	HUN	703	Slovakia	SVK								26	TEXTILE FIBRES	1	No Quantity							1652000			0
S3	2009	2009	2009	2	0	2	Export	348	Hungary	HUN	704	Viet Nam	VNM								26	TEXTILE FIBRES	1	No Quantity							4000			0
S3	2009	2009	2009	2	0	2	Export	348	Hungary	HUN	705	Slovenia	SVN								26	TEXTILE FIBRES	1	No Quantity							221000			0
S3	2009	2009	2009	2	0	2	Export	348	Hungary	HUN	710	South Africa	ZAF								26	TEXTILE FIBRES	1	No Quantity							5000			0
S3	2009	2009	2009	2	0	2	Export	348	Hungary	HUN	736	Fmr Sudan	SDN								26	TEXTILE FIBRES	1	No Quantity							1000			0
S3	2009	2009	2009	2	0	2	Export	348	Hungary	HUN	752	Sweden	SWE								26	TEXTILE FIBRES	1	No Quantity							47000			0
S3	2009	2009	2009	2	0	2	Export	348	Hungary	HUN	757	Switzerland	CHE								26	TEXTILE FIBRES	1	No Quantity							1400000			0
S3	2009	2009	2009	2	0	2	Export	348	Hungary	HUN	760	Syria	SYR								26	TEXTILE FIBRES	1	No Quantity							9000			0
S3	2009	2009	2009	2	0	2	Export	348	Hungary	HUN	764	Thailand	THA								26	TEXTILE FIBRES	1	No Quantity							4000			0
S3	2009	2009	2009	2	0	2	Export	348	Hungary	HUN	768	Togo	TGO								26	TEXTILE FIBRES	1	No Quantity							596000			0
S3	2009	2009	2009	2	0	2	Export	348	Hungary	HUN	784	United Arab Emirates	ARE								26	TEXTILE FIBRES	1	No Quantity							190000			0
S3	2009	2009	2009	2	0	2	Export	348	Hungary	HUN	792	Turkey	TUR								26	TEXTILE FIBRES	1	No Quantity							89000			0
S3	2009	2009	2009	2	0	2	Export	348	Hungary	HUN	800	Uganda	UGA								26	TEXTILE FIBRES	1	No Quantity							39000			0
S3	2009	2009	2009	2	0	2	Export	348	Hungary	HUN	804	Ukraine	UKR								26	TEXTILE FIBRES	1	No Quantity							155000			0
S3	2009	2009	2009	2	0	2	Export	348	Hungary	HUN	807	North Macedonia	MKD								26	TEXTILE FIBRES	1	No Quantity							7000			0
S3	2009	2009	2009	2	0	2	Export	348	Hungary	HUN	818	Egypt	EGY								26	TEXTILE FIBRES	1	No Quantity							26000			0
S3	2009	2009	2009	2	0	2	Export	348	Hungary	HUN	826	United Kingdom	GBR								26	TEXTILE FIBRES	1	No Quantity							496000			0
S3	2009	2009	2009	2	0	2	Export	348	Hungary	HUN	834	United Rep. of Tanzania	TZA								26	TEXTILE FIBRES	1	No Quantity							12000			0
S3	2009	2009	2009	2	0	2	Export	348	Hungary	HUN	842	USA	USA								26	TEXTILE FIBRES	1	No Quantity							475000			0
S3	2009	2009	2009	2	0	2	Export	348	Hungary	HUN	862	Venezuela	VEN								26	TEXTILE FIBRES	1	No Quantity							4000			0
S3	2009	2009	2009	2	0	2	Export	348	Hungary	HUN	887	Yemen	YEM								26	TEXTILE FIBRES	1	No Quantity							6000			0
S3	2009	2009	2009	2	0	2	Export	344	China, Hong Kong SAR	HKG	0	World	WLD								27	CRUDE FERTILIZER,MINERAL	1	No Quantity							52157547			0
S3	2009	2009	2009	2	0	2	Export	344	China, Hong Kong SAR	HKG	36	Australia	AUS								27	CRUDE FERTILIZER,MINERAL	1	No Quantity							11309			0
S3	2009	2009	2009	2	0	2	Export	344	China, Hong Kong SAR	HKG	48	Bahrain	BHR								27	CRUDE FERTILIZER,MINERAL	1	No Quantity							233			0
S3	2009	2009	2009	2	0	2	Export	344	China, Hong Kong SAR	HKG	50	Bangladesh	BGD								27	CRUDE FERTILIZER,MINERAL	1	No Quantity							2709			0
S3	2009	2009	2009	2	0	2	Export	344	China, Hong Kong SAR	HKG	56	Belgium	BEL								27	CRUDE FERTILIZER,MINERAL	1	No Quantity							2677318			0
S3	2009	2009	2009	2	0	2	Export	344	China, Hong Kong SAR	HKG	76	Brazil	BRA								27	CRUDE FERTILIZER,MINERAL	1	No Quantity							1348			0
S3	2009	2009	2009	2	0	2	Export	344	China, Hong Kong SAR	HKG	96	Brunei Darussalam	BRN								27	CRUDE FERTILIZER,MINERAL	1	No Quantity							876			0
S3	2009	2009	2009	2	0	2	Export	344	China, Hong Kong SAR	HKG	104	Myanmar	MMR								27	CRUDE FERTILIZER,MINERAL	1	No Quantity							6188			0
S3	2009	2009	2009	2	0	2	Export	344	China, Hong Kong SAR	HKG	116	Cambodia	KHM								27	CRUDE FERTILIZER,MINERAL	1	No Quantity							50345			0
S3	2009	2009	2009	2	0	2	Export	344	China, Hong Kong SAR	HKG	124	Canada	CAN								27	CRUDE FERTILIZER,MINERAL	1	No Quantity							16760			0
S3	2009	2009	2009	2	0	2	Export	344	China, Hong Kong SAR	HKG	144	Sri Lanka	LKA								27	CRUDE FERTILIZER,MINERAL	1	No Quantity							11270			0
S3	2009	2009	2009	2	0	2	Export	344	China, Hong Kong SAR	HKG	152	Chile	CHL								27	CRUDE FERTILIZER,MINERAL	1	No Quantity							5999			0
S3	2009	2009	2009	2	0	2	Export	344	China, Hong Kong SAR	HKG	156	China	CHN								27	CRUDE FERTILIZER,MINERAL	1	No Quantity							22491612			0
S3	2009	2009	2009	2	0	2	Export	344	China, Hong Kong SAR	HKG	246	Finland	FIN								27	CRUDE FERTILIZER,MINERAL	1	No Quantity							149			0
S3	2009	2009	2009	2	0	2	Export	344	China, Hong Kong SAR	HKG	251	France	FRA								27	CRUDE FERTILIZER,MINERAL	1	No Quantity							39358			0
S3	2009	2009	2009	2	0	2	Export	344	China, Hong Kong SAR	HKG	276	Germany	DEU								27	CRUDE FERTILIZER,MINERAL	1	No Quantity							207475			0
S3	2009	2009	2009	2	0	2	Export	344	China, Hong Kong SAR	HKG	360	Indonesia	IDN								27	CRUDE FERTILIZER,MINERAL	1	No Quantity							169607			0
S3	2009	2009	2009	2	0	2	Export	344	China, Hong Kong SAR	HKG	372	Ireland	IRL								27	CRUDE FERTILIZER,MINERAL	1	No Quantity							2524400			0
S3	2009	2009	2009	2	0	2	Export	344	China, Hong Kong SAR	HKG	376	Israel	ISR								27	CRUDE FERTILIZER,MINERAL	1	No Quantity							56535			0
S3	2009	2009	2009	2	0	2	Export	344	China, Hong Kong SAR	HKG	381	Italy	ITA								27	CRUDE FERTILIZER,MINERAL	1	No Quantity							18081			0
S3	2009	2009	2009	2	0	2	Export	344	China, Hong Kong SAR	HKG	392	Japan	JPN								27	CRUDE FERTILIZER,MINERAL	1	No Quantity							2527822			0
S3	2009	2009	2009	2	0	2	Export	344	China, Hong Kong SAR	HKG	410	Rep. of Korea	KOR								27	CRUDE FERTILIZER,MINERAL	1	No Quantity							3385203			0
S3	2009	2009	2009	2	0	2	Export	344	China, Hong Kong SAR	HKG	446	China, Macao SAR	MAC								27	CRUDE FERTILIZER,MINERAL	1	No Quantity							972576			0
S3	2009	2009	2009	2	0	2	Export	344	China, Hong Kong SAR	HKG	458	Malaysia	MYS								27	CRUDE FERTILIZER,MINERAL	1	No Quantity							17349			0
S3	2009	2009	2009	2	0	2	Export	344	China, Hong Kong SAR	HKG	490	Other Asia, nes									27	CRUDE FERTILIZER,MINERAL	1	No Quantity							2308378			0
S3	2009	2009	2009	2	0	2	Export	344	China, Hong Kong SAR	HKG	528	Netherlands	NLD								27	CRUDE FERTILIZER,MINERAL	1	No Quantity							1199954			0
S3	2009	2009	2009	2	0	2	Export	344	China, Hong Kong SAR	HKG	554	New Zealand	NZL								27	CRUDE FERTILIZER,MINERAL	1	No Quantity							1753			0
S3	2009	2009	2009	2	0	2	Export	344	China, Hong Kong SAR	HKG	579	Norway	NOR								27	CRUDE FERTILIZER,MINERAL	1	No Quantity							2812			0
S3	2009	2009	2009	2	0	2	Export	344	China, Hong Kong SAR	HKG	591	Panama	PAN								27	CRUDE FERTILIZER,MINERAL	1	No Quantity							894			0
S3	2009	2009	2009	2	0	2	Export	344	China, Hong Kong SAR	HKG	608	Philippines	PHL								27	CRUDE FERTILIZER,MINERAL	1	No Quantity							31281			0
S3	2009	2009	2009	2	0	2	Export	344	China, Hong Kong SAR	HKG	616	Poland	POL								27	CRUDE FERTILIZER,MINERAL	1	No Quantity							1368			0
S3	2009	2009	2009	2	0	2	Export	344	China, Hong Kong SAR	HKG	634	Qatar	QAT								27	CRUDE FERTILIZER,MINERAL	1	No Quantity							54001			0
S3	2009	2009	2009	2	0	2	Export	344	China, Hong Kong SAR	HKG	643	Russian Federation	RUS								27	CRUDE FERTILIZER,MINERAL	1	No Quantity							9109			0
S3	2009	2009	2009	2	0	2	Export	344	China, Hong Kong SAR	HKG	699	India	IND								27	CRUDE FERTILIZER,MINERAL	1	No Quantity							8363682			0
S3	2009	2009	2009	2	0	2	Export	344	China, Hong Kong SAR	HKG	702	Singapore	SGP								27	CRUDE FERTILIZER,MINERAL	1	No Quantity							8986			0
S3	2009	2009	2009	2	0	2	Export	344	China, Hong Kong SAR	HKG	704	Viet Nam	VNM								27	CRUDE FERTILIZER,MINERAL	1	No Quantity							233199			0
S3	2009	2009	2009	2	0	2	Export	344	China, Hong Kong SAR	HKG	710	South Africa	ZAF								27	CRUDE FERTILIZER,MINERAL	1	No Quantity							2947874			0
S3	2009	2009	2009	2	0	2	Export	344	China, Hong Kong SAR	HKG	724	Spain	ESP								27	CRUDE FERTILIZER,MINERAL	1	No Quantity							101233			0
S3	2009	2009	2009	2	0	2	Export	344	China, Hong Kong SAR	HKG	740	Suriname	SUR								27	CRUDE FERTILIZER,MINERAL	1	No Quantity							316			0
S3	2009	2009	2009	2	0	2	Export	344	China, Hong Kong SAR	HKG	757	Switzerland	CHE								27	CRUDE FERTILIZER,MINERAL	1	No Quantity							24552			0
S3	2009	2009	2009	2	0	2	Export	344	China, Hong Kong SAR	HKG	764	Thailand	THA								27	CRUDE FERTILIZER,MINERAL	1	No Quantity							234519			0
S3	2009	2009	2009	2	0	2	Export	344	China, Hong Kong SAR	HKG	784	United Arab Emirates	ARE								27	CRUDE FERTILIZER,MINERAL	1	No Quantity							991			0
S3	2009	2009	2009	2	0	2	Export	344	China, Hong Kong SAR	HKG	792	Turkey	TUR								27	CRUDE FERTILIZER,MINERAL	1	No Quantity							1500			0
S3	2009	2009	2009	2	0	2	Export	344	China, Hong Kong SAR	HKG	804	Ukraine	UKR								27	CRUDE FERTILIZER,MINERAL	1	No Quantity							5139			0
S3	2009	2009	2009	2	0	2	Export	344	China, Hong Kong SAR	HKG	818	Egypt	EGY								27	CRUDE FERTILIZER,MINERAL	1	No Quantity							2027			0
S3	2009	2009	2009	2	0	2	Export	344	China, Hong Kong SAR	HKG	826	United Kingdom	GBR								27	CRUDE FERTILIZER,MINERAL	1	No Quantity							26761			0
S3	2009	2009	2009	2	0	2	Export	344	China, Hong Kong SAR	HKG	842	USA	USA								27	CRUDE FERTILIZER,MINERAL	1	No Quantity							1402698			0
S3	2009	2009	2009	2	0	2	Export	348	Hungary	HUN	0	World	WLD								27	CRUDE FERTILIZER,MINERAL	1	No Quantity							34668000			0
S3	2009	2009	2009	2	0	2	Export	348	Hungary	HUN	8	Albania	ALB								27	CRUDE FERTILIZER,MINERAL	1	No Quantity							2000			0
S3	2009	2009	2009	2	0	2	Export	348	Hungary	HUN	31	Azerbaijan	AZE								27	CRUDE FERTILIZER,MINERAL	1	No Quantity							3000			0
S3	2009	2009	2009	2	0	2	Export	348	Hungary	HUN	36	Australia	AUS								27	CRUDE FERTILIZER,MINERAL	1	No Quantity							2000			0
S3	2009	2009	2009	2	0	2	Export	348	Hungary	HUN	40	Austria	AUT								27	CRUDE FERTILIZER,MINERAL	1	No Quantity							9009000			0
S3	2009	2009	2009	2	0	2	Export	348	Hungary	HUN	70	Bosnia Herzegovina	BIH								27	CRUDE FERTILIZER,MINERAL	1	No Quantity							148000			0
S3	2009	2009	2009	2	0	2	Export	348	Hungary	HUN	100	Bulgaria	BGR								27	CRUDE FERTILIZER,MINERAL	1	No Quantity							69000			0
S3	2009	2009	2009	2	0	2	Export	348	Hungary	HUN	191	Croatia	HRV								27	CRUDE FERTILIZER,MINERAL	1	No Quantity							3765000			0
S3	2009	2009	2009	2	0	2	Export	348	Hungary	HUN	203	Czechia	CZE								27	CRUDE FERTILIZER,MINERAL	1	No Quantity							145000			0
S3	2009	2009	2009	2	0	2	Export	348	Hungary	HUN	208	Denmark	DNK								27	CRUDE FERTILIZER,MINERAL	1	No Quantity							6000			0
S3	2009	2009	2009	2	0	2	Export	348	Hungary	HUN	251	France	FRA								27	CRUDE FERTILIZER,MINERAL	1	No Quantity							1000			0
S3	2009	2009	2009	2	0	2	Export	348	Hungary	HUN	276	Germany	DEU								27	CRUDE FERTILIZER,MINERAL	1	No Quantity							1629000			0
S3	2009	2009	2009	2	0	2	Export	348	Hungary	HUN	300	Greece	GRC								27	CRUDE FERTILIZER,MINERAL	1	No Quantity							7000			0
S3	2009	2009	2009	2	0	2	Export	348	Hungary	HUN	381	Italy	ITA								27	CRUDE FERTILIZER,MINERAL	1	No Quantity							170000			0
S3	2009	2009	2009	2	0	2	Export	348	Hungary	HUN	392	Japan	JPN								27	CRUDE FERTILIZER,MINERAL	1	No Quantity							4000			0
S3	2009	2009	2009	2	0	2	Export	348	Hungary	HUN	398	Kazakhstan	KAZ								27	CRUDE FERTILIZER,MINERAL	1	No Quantity							9000			0
S3	2009	2009	2009	2	0	2	Export	348	Hungary	HUN	428	Latvia	LVA								27	CRUDE FERTILIZER,MINERAL	1	No Quantity							30000			0
S3	2009	2009	2009	2	0	2	Export	348	Hungary	HUN	434	Libya	LBY								27	CRUDE FERTILIZER,MINERAL	1	No Quantity							2000			0
S3	2009	2009	2009	2	0	2	Export	348	Hungary	HUN	440	Lithuania	LTU								27	CRUDE FERTILIZER,MINERAL	1	No Quantity							8000			0
S3	2009	2009	2009	2	0	2	Export	348	Hungary	HUN	498	Rep. of Moldova	MDA								27	CRUDE FERTILIZER,MINERAL	1	No Quantity							90000			0
S3	2009	2009	2009	2	0	2	Export	348	Hungary	HUN	499	Montenegro	MNE								27	CRUDE FERTILIZER,MINERAL	1	No Quantity							1000			0
S3	2009	2009	2009	2	0	2	Export	348	Hungary	HUN	566	Nigeria	NGA								27	CRUDE FERTILIZER,MINERAL	1	No Quantity							2000			0
S3	2009	2009	2009	2	0	2	Export	348	Hungary	HUN	579	Norway	NOR								27	CRUDE FERTILIZER,MINERAL	1	No Quantity							30000			0
S3	2009	2009	2009	2	0	2	Export	348	Hungary	HUN	604	Peru	PER								27	CRUDE FERTILIZER,MINERAL	1	No Quantity							4000			0
S3	2009	2009	2009	2	0	2	Export	348	Hungary	HUN	608	Philippines	PHL								27	CRUDE FERTILIZER,MINERAL	1	No Quantity							42000			0
S3	2009	2009	2009	2	0	2	Export	348	Hungary	HUN	616	Poland	POL								27	CRUDE FERTILIZER,MINERAL	1	No Quantity							1102000			0
S3	2009	2009	2009	2	0	2	Export	348	Hungary	HUN	642	Romania	ROU								27	CRUDE FERTILIZER,MINERAL	1	No Quantity							4642000			0
S3	2009	2009	2009	2	0	2	Export	348	Hungary	HUN	643	Russian Federation	RUS								27	CRUDE FERTILIZER,MINERAL	1	No Quantity							490000			0
S3	2009	2009	2009	2	0	2	Export	348	Hungary	HUN	682	Saudi Arabia	SAU								27	CRUDE FERTILIZER,MINERAL	1	No Quantity							1000			0
S3	2009	2009	2009	2	0	2	Export	348	Hungary	HUN	688	Serbia	SRB								27	CRUDE FERTILIZER,MINERAL	1	No Quantity							561000			0
S3	2009	2009	2009	2	0	2	Export	348	Hungary	HUN	702	Singapore	SGP								27	CRUDE FERTILIZER,MINERAL	1	No Quantity							1000			0
S3	2009	2009	2009	2	0	2	Export	348	Hungary	HUN	703	Slovakia	SVK								27	CRUDE FERTILIZER,MINERAL	1	No Quantity							10135000			0
S3	2009	2009	2009	2	0	2	Export	348	Hungary	HUN	705	Slovenia	SVN								27	CRUDE FERTILIZER,MINERAL	1	No Quantity							1585000			0
S3	2009	2009	2009	2	0	2	Export	348	Hungary	HUN	724	Spain	ESP								27	CRUDE FERTILIZER,MINERAL	1	No Quantity							1000			0
S3	2009	2009	2009	2	0	2	Export	348	Hungary	HUN	752	Sweden	SWE								27	CRUDE FERTILIZER,MINERAL	1	No Quantity							10000			0
S3	2009	2009	2009	2	0	2	Export	348	Hungary	HUN	757	Switzerland	CHE								27	CRUDE FERTILIZER,MINERAL	1	No Quantity							14000			0
S3	2009	2009	2009	2	0	2	Export	348	Hungary	HUN	762	Tajikistan	TJK								27	CRUDE FERTILIZER,MINERAL	1	No Quantity							2000			0
S3	2009	2009	2009	2	0	2	Export	348	Hungary	HUN	784	United Arab Emirates	ARE								27	CRUDE FERTILIZER,MINERAL	1	No Quantity							348000			0
S3	2009	2009	2009	2	0	2	Export	348	Hungary	HUN	788	Tunisia	TUN								27	CRUDE FERTILIZER,MINERAL	1	No Quantity							76000			0
S3	2009	2009	2009	2	0	2	Export	348	Hungary	HUN	792	Turkey	TUR								27	CRUDE FERTILIZER,MINERAL	1	No Quantity							1000			0
S3	2009	2009	2009	2	0	2	Export	348	Hungary	HUN	804	Ukraine	UKR								27	CRUDE FERTILIZER,MINERAL	1	No Quantity							509000			0
S3	2009	2009	2009	2	0	2	Export	348	Hungary	HUN	807	North Macedonia	MKD								27	CRUDE FERTILIZER,MINERAL	1	No Quantity							6000			0
S3	2009	2009	2009	2	0	2	Export	348	Hungary	HUN	842	USA	USA								27	CRUDE FERTILIZER,MINERAL	1	No Quantity							6000			0
S3	2009	2009	2009	2	0	2	Export	344	China, Hong Kong SAR	HKG	0	World	WLD								28	METALLIFEROUS ORE,SCRAP	1	No Quantity							673352624			0
S3	2009	2009	2009	2	0	2	Export	344	China, Hong Kong SAR	HKG	36	Australia	AUS								28	METALLIFEROUS ORE,SCRAP	1	No Quantity							259027			0
S3	2009	2009	2009	2	0	2	Export	344	China, Hong Kong SAR	HKG	56	Belgium	BEL								28	METALLIFEROUS ORE,SCRAP	1	No Quantity							3488972			0
S3	2009	2009	2009	2	0	2	Export	344	China, Hong Kong SAR	HKG	76	Brazil	BRA								28	METALLIFEROUS ORE,SCRAP	1	No Quantity							1711			0
S3	2009	2009	2009	2	0	2	Export	344	China, Hong Kong SAR	HKG	156	China	CHN								28	METALLIFEROUS ORE,SCRAP	1	No Quantity							416794205			0
S3	2009	2009	2009	2	0	2	Export	344	China, Hong Kong SAR	HKG	214	Dominican Rep.	DOM								28	METALLIFEROUS ORE,SCRAP	1	No Quantity							20898			0
S3	2009	2009	2009	2	0	2	Export	344	China, Hong Kong SAR	HKG	268	Georgia	GEO								28	METALLIFEROUS ORE,SCRAP	1	No Quantity							21637			0
S3	2009	2009	2009	2	0	2	Export	344	China, Hong Kong SAR	HKG	276	Germany	DEU								28	METALLIFEROUS ORE,SCRAP	1	No Quantity							2080452			0
S3	2009	2009	2009	2	0	2	Export	344	China, Hong Kong SAR	HKG	340	Honduras	HND								28	METALLIFEROUS ORE,SCRAP	1	No Quantity							16909			0
S3	2009	2009	2009	2	0	2	Export	344	China, Hong Kong SAR	HKG	360	Indonesia	IDN								28	METALLIFEROUS ORE,SCRAP	1	No Quantity							1356594			0
S3	2009	2009	2009	2	0	2	Export	344	China, Hong Kong SAR	HKG	364	Iran	IRN								28	METALLIFEROUS ORE,SCRAP	1	No Quantity							5341			0
S3	2009	2009	2009	2	0	2	Export	344	China, Hong Kong SAR	HKG	381	Italy	ITA								28	METALLIFEROUS ORE,SCRAP	1	No Quantity							5729716			0
S3	2009	2009	2009	2	0	2	Export	344	China, Hong Kong SAR	HKG	384	Côte d'Ivoire	CIV								28	METALLIFEROUS ORE,SCRAP	1	No Quantity							1058			0
S3	2009	2009	2009	2	0	2	Export	344	China, Hong Kong SAR	HKG	392	Japan	JPN								28	METALLIFEROUS ORE,SCRAP	1	No Quantity							10624797			0
S3	2009	2009	2009	2	0	2	Export	344	China, Hong Kong SAR	HKG	410	Rep. of Korea	KOR								28	METALLIFEROUS ORE,SCRAP	1	No Quantity							23604069			0
S3	2009	2009	2009	2	0	2	Export	344	China, Hong Kong SAR	HKG	446	China, Macao SAR	MAC								28	METALLIFEROUS ORE,SCRAP	1	No Quantity							228382			0
S3	2009	2009	2009	2	0	2	Export	344	China, Hong Kong SAR	HKG	458	Malaysia	MYS								28	METALLIFEROUS ORE,SCRAP	1	No Quantity							2777204			0
S3	2009	2009	2009	2	0	2	Export	344	China, Hong Kong SAR	HKG	490	Other Asia, nes									28	METALLIFEROUS ORE,SCRAP	1	No Quantity							62203168			0
S3	2009	2009	2009	2	0	2	Export	344	China, Hong Kong SAR	HKG	528	Netherlands	NLD								28	METALLIFEROUS ORE,SCRAP	1	No Quantity							448186			0
S3	2009	2009	2009	2	0	2	Export	344	China, Hong Kong SAR	HKG	586	Pakistan	PAK								28	METALLIFEROUS ORE,SCRAP	1	No Quantity							586190			0
S3	2009	2009	2009	2	0	2	Export	344	China, Hong Kong SAR	HKG	608	Philippines	PHL								28	METALLIFEROUS ORE,SCRAP	1	No Quantity							850756			0
S3	2009	2009	2009	2	0	2	Export	344	China, Hong Kong SAR	HKG	699	India	IND								28	METALLIFEROUS ORE,SCRAP	1	No Quantity							3056450			0
S3	2009	2009	2009	2	0	2	Export	344	China, Hong Kong SAR	HKG	702	Singapore	SGP								28	METALLIFEROUS ORE,SCRAP	1	No Quantity							3683368			0
S3	2009	2009	2009	2	0	2	Export	344	China, Hong Kong SAR	HKG	704	Viet Nam	VNM								28	METALLIFEROUS ORE,SCRAP	1	No Quantity							11515829			0
S3	2009	2009	2009	2	0	2	Export	344	China, Hong Kong SAR	HKG	724	Spain	ESP								28	METALLIFEROUS ORE,SCRAP	1	No Quantity							1184112			0
[truncated: 8,707 more rows]
