# Supplementary material for: Core-periphery structure in sectoral international trade networks: A new approach to an old theory
Source: PLoS One. 2020 Apr 2;15(4):e0229547. doi: 10.1371/journal.pone.0229547 (PMC7117750; doi:10.1371/journal.pone.0229547)
Supplement: S7 File — (ZIP) [file pone.0229547.s007.zip › S7_File/RawData 2009/comtrade (23).csv]

Classification	Year	Period	Period Desc.	Aggregate Level	Is Leaf Code	Trade Flow Code	Trade Flow	Reporter Code	Reporter	Reporter ISO	Partner Code	Partner	Partner ISO	2nd Partner Code	2nd Partner	2nd Partner ISO	Customs Proc. Code	Customs	Mode of Transport Code	Mode of Transport	Commodity Code	Commodity	Qty Unit Code	Qty Unit	Qty	Alt Qty Unit Code	Alt Qty Unit	Alt Qty	Netweight (kg)	Gross weight (kg)	Trade Value (US$)	CIF Trade Value (US$)	FOB Trade Value (US$)	Flag
S3	2009	2009	2009	2	0	2	Export	372	Ireland	IRL	0	World	WLD								00	LIVE ANIMALS	1	No Quantity							411503247			0
S3	2009	2009	2009	2	0	2	Export	372	Ireland	IRL	8	Albania	ALB								00	LIVE ANIMALS	1	No Quantity							94948			0
S3	2009	2009	2009	2	0	2	Export	372	Ireland	IRL	12	Algeria	DZA								00	LIVE ANIMALS	1	No Quantity							170864			0
S3	2009	2009	2009	2	0	2	Export	372	Ireland	IRL	36	Australia	AUS								00	LIVE ANIMALS	1	No Quantity							5626			0
S3	2009	2009	2009	2	0	2	Export	372	Ireland	IRL	40	Austria	AUT								00	LIVE ANIMALS	1	No Quantity							33278			0
S3	2009	2009	2009	2	0	2	Export	372	Ireland	IRL	48	Bahrain	BHR								00	LIVE ANIMALS	1	No Quantity							556			0
S3	2009	2009	2009	2	0	2	Export	372	Ireland	IRL	56	Belgium	BEL								00	LIVE ANIMALS	1	No Quantity							2931155			0
S3	2009	2009	2009	2	0	2	Export	372	Ireland	IRL	60	Bermuda	BMU								00	LIVE ANIMALS	1	No Quantity							139			0
S3	2009	2009	2009	2	0	2	Export	372	Ireland	IRL	76	Brazil	BRA								00	LIVE ANIMALS	1	No Quantity							1667			0
S3	2009	2009	2009	2	0	2	Export	372	Ireland	IRL	124	Canada	CAN								00	LIVE ANIMALS	1	No Quantity							45008			0
S3	2009	2009	2009	2	0	2	Export	372	Ireland	IRL	152	Chile	CHL								00	LIVE ANIMALS	1	No Quantity							166696			0
S3	2009	2009	2009	2	0	2	Export	372	Ireland	IRL	208	Denmark	DNK								00	LIVE ANIMALS	1	No Quantity							456379			0
S3	2009	2009	2009	2	0	2	Export	372	Ireland	IRL	246	Finland	FIN								00	LIVE ANIMALS	1	No Quantity							2317			0
S3	2009	2009	2009	2	0	2	Export	372	Ireland	IRL	251	France	FRA								00	LIVE ANIMALS	1	No Quantity							9800430			0
S3	2009	2009	2009	2	0	2	Export	372	Ireland	IRL	276	Germany	DEU								00	LIVE ANIMALS	1	No Quantity							2816592			0
S3	2009	2009	2009	2	0	2	Export	372	Ireland	IRL	300	Greece	GRC								00	LIVE ANIMALS	1	No Quantity							1839452			0
S3	2009	2009	2009	2	0	2	Export	372	Ireland	IRL	344	China, Hong Kong SAR	HKG								00	LIVE ANIMALS	1	No Quantity							139			0
S3	2009	2009	2009	2	0	2	Export	372	Ireland	IRL	348	Hungary	HUN								00	LIVE ANIMALS	1	No Quantity							1001798			0
S3	2009	2009	2009	2	0	2	Export	372	Ireland	IRL	381	Italy	ITA								00	LIVE ANIMALS	1	No Quantity							63997686			0
S3	2009	2009	2009	2	0	2	Export	372	Ireland	IRL	392	Japan	JPN								00	LIVE ANIMALS	1	No Quantity							1111			0
S3	2009	2009	2009	2	0	2	Export	372	Ireland	IRL	404	Kenya	KEN								00	LIVE ANIMALS	1	No Quantity							139			0
S3	2009	2009	2009	2	0	2	Export	372	Ireland	IRL	410	Rep. of Korea	KOR								00	LIVE ANIMALS	1	No Quantity							15801			0
S3	2009	2009	2009	2	0	2	Export	372	Ireland	IRL	434	Libya	LBY								00	LIVE ANIMALS	1	No Quantity							13225			0
S3	2009	2009	2009	2	0	2	Export	372	Ireland	IRL	458	Malaysia	MYS								00	LIVE ANIMALS	1	No Quantity							1528			0
S3	2009	2009	2009	2	0	2	Export	372	Ireland	IRL	470	Malta	MLT								00	LIVE ANIMALS	1	No Quantity							101			0
S3	2009	2009	2009	2	0	2	Export	372	Ireland	IRL	528	Netherlands	NLD								00	LIVE ANIMALS	1	No Quantity							15168964			0
S3	2009	2009	2009	2	0	2	Export	372	Ireland	IRL	554	New Zealand	NZL								00	LIVE ANIMALS	1	No Quantity							3751			0
S3	2009	2009	2009	2	0	2	Export	372	Ireland	IRL	579	Norway	NOR								00	LIVE ANIMALS	1	No Quantity							27474			0
S3	2009	2009	2009	2	0	2	Export	372	Ireland	IRL	616	Poland	POL								00	LIVE ANIMALS	1	No Quantity							66763			0
S3	2009	2009	2009	2	0	2	Export	372	Ireland	IRL	634	Qatar	QAT								00	LIVE ANIMALS	1	No Quantity							417			0
S3	2009	2009	2009	2	0	2	Export	372	Ireland	IRL	642	Romania	ROU								00	LIVE ANIMALS	1	No Quantity							78907			0
S3	2009	2009	2009	2	0	2	Export	372	Ireland	IRL	643	Russian Federation	RUS								00	LIVE ANIMALS	1	No Quantity							2634972			0
S3	2009	2009	2009	2	0	2	Export	372	Ireland	IRL	646	Rwanda	RWA								00	LIVE ANIMALS	1	No Quantity							76680			0
S3	2009	2009	2009	2	0	2	Export	372	Ireland	IRL	688	Serbia	SRB								00	LIVE ANIMALS	1	No Quantity							343117			0
S3	2009	2009	2009	2	0	2	Export	372	Ireland	IRL	699	India	IND								00	LIVE ANIMALS	1	No Quantity							1747950			0
S3	2009	2009	2009	2	0	2	Export	372	Ireland	IRL	703	Slovakia	SVK								00	LIVE ANIMALS	1	No Quantity							33867			0
S3	2009	2009	2009	2	0	2	Export	372	Ireland	IRL	705	Slovenia	SVN								00	LIVE ANIMALS	1	No Quantity							26505			0
S3	2009	2009	2009	2	0	2	Export	372	Ireland	IRL	710	South Africa	ZAF								00	LIVE ANIMALS	1	No Quantity							5695			0
S3	2009	2009	2009	2	0	2	Export	372	Ireland	IRL	724	Spain	ESP								00	LIVE ANIMALS	1	No Quantity							22958899			0
S3	2009	2009	2009	2	0	2	Export	372	Ireland	IRL	752	Sweden	SWE								00	LIVE ANIMALS	1	No Quantity							125161			0
S3	2009	2009	2009	2	0	2	Export	372	Ireland	IRL	757	Switzerland	CHE								00	LIVE ANIMALS	1	No Quantity							324073			0
S3	2009	2009	2009	2	0	2	Export	372	Ireland	IRL	764	Thailand	THA								00	LIVE ANIMALS	1	No Quantity							879			0
S3	2009	2009	2009	2	0	2	Export	372	Ireland	IRL	784	United Arab Emirates	ARE								00	LIVE ANIMALS	1	No Quantity							5140			0
S3	2009	2009	2009	2	0	2	Export	372	Ireland	IRL	792	Turkey	TUR								00	LIVE ANIMALS	1	No Quantity							417			0
S3	2009	2009	2009	2	0	2	Export	372	Ireland	IRL	818	Egypt	EGY								00	LIVE ANIMALS	1	No Quantity							1389			0
S3	2009	2009	2009	2	0	2	Export	372	Ireland	IRL	826	United Kingdom	GBR								00	LIVE ANIMALS	1	No Quantity							270667571			0
S3	2009	2009	2009	2	0	2	Export	372	Ireland	IRL	842	USA	USA								00	LIVE ANIMALS	1	No Quantity							13807879			0
S3	2009	2009	2009	2	0	2	Export	372	Ireland	IRL	899	Areas, nes									00	LIVE ANIMALS	1	No Quantity							139			0
S3	2009	2009	2009	2	0	2	Export	372	Ireland	IRL	0	World	WLD								01	MEAT, MEAT PREPARATIONS	1	No Quantity							3030618663			0
S3	2009	2009	2009	2	0	2	Export	372	Ireland	IRL	8	Albania	ALB								01	MEAT, MEAT PREPARATIONS	1	No Quantity							143346			0
S3	2009	2009	2009	2	0	2	Export	372	Ireland	IRL	40	Austria	AUT								01	MEAT, MEAT PREPARATIONS	1	No Quantity							548908			0
S3	2009	2009	2009	2	0	2	Export	372	Ireland	IRL	56	Belgium	BEL								01	MEAT, MEAT PREPARATIONS	1	No Quantity							51347956			0
S3	2009	2009	2009	2	0	2	Export	372	Ireland	IRL	60	Bermuda	BMU								01	MEAT, MEAT PREPARATIONS	1	No Quantity							182499			0
S3	2009	2009	2009	2	0	2	Export	372	Ireland	IRL	76	Brazil	BRA								01	MEAT, MEAT PREPARATIONS	1	No Quantity							57175			0
S3	2009	2009	2009	2	0	2	Export	372	Ireland	IRL	100	Bulgaria	BGR								01	MEAT, MEAT PREPARATIONS	1	No Quantity							60038			0
S3	2009	2009	2009	2	0	2	Export	372	Ireland	IRL	124	Canada	CAN								01	MEAT, MEAT PREPARATIONS	1	No Quantity							248825			0
S3	2009	2009	2009	2	0	2	Export	372	Ireland	IRL	156	China	CHN								01	MEAT, MEAT PREPARATIONS	1	No Quantity							618322			0
S3	2009	2009	2009	2	0	2	Export	372	Ireland	IRL	174	Comoros	COM								01	MEAT, MEAT PREPARATIONS	1	No Quantity							93767			0
S3	2009	2009	2009	2	0	2	Export	372	Ireland	IRL	175	Mayotte	MYT								01	MEAT, MEAT PREPARATIONS	1	No Quantity							598387			0
S3	2009	2009	2009	2	0	2	Export	372	Ireland	IRL	196	Cyprus	CYP								01	MEAT, MEAT PREPARATIONS	1	No Quantity							1870060			0
S3	2009	2009	2009	2	0	2	Export	372	Ireland	IRL	203	Czechia	CZE								01	MEAT, MEAT PREPARATIONS	1	No Quantity							15502986			0
S3	2009	2009	2009	2	0	2	Export	372	Ireland	IRL	208	Denmark	DNK								01	MEAT, MEAT PREPARATIONS	1	No Quantity							49012392			0
S3	2009	2009	2009	2	0	2	Export	372	Ireland	IRL	233	Estonia	EST								01	MEAT, MEAT PREPARATIONS	1	No Quantity							468821			0
S3	2009	2009	2009	2	0	2	Export	372	Ireland	IRL	246	Finland	FIN								01	MEAT, MEAT PREPARATIONS	1	No Quantity							4334141			0
S3	2009	2009	2009	2	0	2	Export	372	Ireland	IRL	251	France	FRA								01	MEAT, MEAT PREPARATIONS	1	No Quantity							405166340			0
S3	2009	2009	2009	2	0	2	Export	372	Ireland	IRL	266	Gabon	GAB								01	MEAT, MEAT PREPARATIONS	1	No Quantity							65984			0
S3	2009	2009	2009	2	0	2	Export	372	Ireland	IRL	276	Germany	DEU								01	MEAT, MEAT PREPARATIONS	1	No Quantity							70818467			0
S3	2009	2009	2009	2	0	2	Export	372	Ireland	IRL	288	Ghana	GHA								01	MEAT, MEAT PREPARATIONS	1	No Quantity							844385			0
S3	2009	2009	2009	2	0	2	Export	372	Ireland	IRL	292	Gibraltar	GIB								01	MEAT, MEAT PREPARATIONS	1	No Quantity							224710			0
S3	2009	2009	2009	2	0	2	Export	372	Ireland	IRL	300	Greece	GRC								01	MEAT, MEAT PREPARATIONS	1	No Quantity							1202713			0
S3	2009	2009	2009	2	0	2	Export	372	Ireland	IRL	332	Haiti	HTI								01	MEAT, MEAT PREPARATIONS	1	No Quantity							60633			0
S3	2009	2009	2009	2	0	2	Export	372	Ireland	IRL	344	China, Hong Kong SAR	HKG								01	MEAT, MEAT PREPARATIONS	1	No Quantity							15230965			0
S3	2009	2009	2009	2	0	2	Export	372	Ireland	IRL	348	Hungary	HUN								01	MEAT, MEAT PREPARATIONS	1	No Quantity							2134044			0
S3	2009	2009	2009	2	0	2	Export	372	Ireland	IRL	352	Iceland	ISL								01	MEAT, MEAT PREPARATIONS	1	No Quantity							61504			0
S3	2009	2009	2009	2	0	2	Export	372	Ireland	IRL	381	Italy	ITA								01	MEAT, MEAT PREPARATIONS	1	No Quantity							305282501			0
S3	2009	2009	2009	2	0	2	Export	372	Ireland	IRL	384	Côte d'Ivoire	CIV								01	MEAT, MEAT PREPARATIONS	1	No Quantity							13964			0
S3	2009	2009	2009	2	0	2	Export	372	Ireland	IRL	388	Jamaica	JAM								01	MEAT, MEAT PREPARATIONS	1	No Quantity							60304			0
S3	2009	2009	2009	2	0	2	Export	372	Ireland	IRL	392	Japan	JPN								01	MEAT, MEAT PREPARATIONS	1	No Quantity							4312239			0
S3	2009	2009	2009	2	0	2	Export	372	Ireland	IRL	410	Rep. of Korea	KOR								01	MEAT, MEAT PREPARATIONS	1	No Quantity							191456			0
S3	2009	2009	2009	2	0	2	Export	372	Ireland	IRL	414	Kuwait	KWT								01	MEAT, MEAT PREPARATIONS	1	No Quantity							379790			0
S3	2009	2009	2009	2	0	2	Export	372	Ireland	IRL	430	Liberia	LBR								01	MEAT, MEAT PREPARATIONS	1	No Quantity							32097			0
S3	2009	2009	2009	2	0	2	Export	372	Ireland	IRL	440	Lithuania	LTU								01	MEAT, MEAT PREPARATIONS	1	No Quantity							22400			0
S3	2009	2009	2009	2	0	2	Export	372	Ireland	IRL	442	Luxembourg	LUX								01	MEAT, MEAT PREPARATIONS	1	No Quantity							289989			0
S3	2009	2009	2009	2	0	2	Export	372	Ireland	IRL	458	Malaysia	MYS								01	MEAT, MEAT PREPARATIONS	1	No Quantity							34381			0
S3	2009	2009	2009	2	0	2	Export	372	Ireland	IRL	470	Malta	MLT								01	MEAT, MEAT PREPARATIONS	1	No Quantity							2159242			0
S3	2009	2009	2009	2	0	2	Export	372	Ireland	IRL	490	Other Asia, nes									01	MEAT, MEAT PREPARATIONS	1	No Quantity							940642			0
S3	2009	2009	2009	2	0	2	Export	372	Ireland	IRL	508	Mozambique	MOZ								01	MEAT, MEAT PREPARATIONS	1	No Quantity							129174			0
S3	2009	2009	2009	2	0	2	Export	372	Ireland	IRL	516	Namibia	NAM								01	MEAT, MEAT PREPARATIONS	1	No Quantity							414541			0
S3	2009	2009	2009	2	0	2	Export	372	Ireland	IRL	528	Netherlands	NLD								01	MEAT, MEAT PREPARATIONS	1	No Quantity							201951706			0
S3	2009	2009	2009	2	0	2	Export	372	Ireland	IRL	568	Other Europe, nes									01	MEAT, MEAT PREPARATIONS	1	No Quantity							18292			0
S3	2009	2009	2009	2	0	2	Export	372	Ireland	IRL	579	Norway	NOR								01	MEAT, MEAT PREPARATIONS	1	No Quantity							180524			0
S3	2009	2009	2009	2	0	2	Export	372	Ireland	IRL	608	Philippines	PHL								01	MEAT, MEAT PREPARATIONS	1	No Quantity							438424			0
S3	2009	2009	2009	2	0	2	Export	372	Ireland	IRL	616	Poland	POL								01	MEAT, MEAT PREPARATIONS	1	No Quantity							20706582			0
S3	2009	2009	2009	2	0	2	Export	372	Ireland	IRL	620	Portugal	PRT								01	MEAT, MEAT PREPARATIONS	1	No Quantity							59917270			0
S3	2009	2009	2009	2	0	2	Export	372	Ireland	IRL	634	Qatar	QAT								01	MEAT, MEAT PREPARATIONS	1	No Quantity							53439			0
S3	2009	2009	2009	2	0	2	Export	372	Ireland	IRL	642	Romania	ROU								01	MEAT, MEAT PREPARATIONS	1	No Quantity							251860			0
S3	2009	2009	2009	2	0	2	Export	372	Ireland	IRL	643	Russian Federation	RUS								01	MEAT, MEAT PREPARATIONS	1	No Quantity							402290			0
S3	2009	2009	2009	2	0	2	Export	372	Ireland	IRL	682	Saudi Arabia	SAU								01	MEAT, MEAT PREPARATIONS	1	No Quantity							32463			0
S3	2009	2009	2009	2	0	2	Export	372	Ireland	IRL	688	Serbia	SRB								01	MEAT, MEAT PREPARATIONS	1	No Quantity							26498			0
S3	2009	2009	2009	2	0	2	Export	372	Ireland	IRL	702	Singapore	SGP								01	MEAT, MEAT PREPARATIONS	1	No Quantity							628227			0
S3	2009	2009	2009	2	0	2	Export	372	Ireland	IRL	703	Slovakia	SVK								01	MEAT, MEAT PREPARATIONS	1	No Quantity							385997			0
S3	2009	2009	2009	2	0	2	Export	372	Ireland	IRL	704	Viet Nam	VNM								01	MEAT, MEAT PREPARATIONS	1	No Quantity							8841062			0
S3	2009	2009	2009	2	0	2	Export	372	Ireland	IRL	705	Slovenia	SVN								01	MEAT, MEAT PREPARATIONS	1	No Quantity							52822			0
S3	2009	2009	2009	2	0	2	Export	372	Ireland	IRL	710	South Africa	ZAF								01	MEAT, MEAT PREPARATIONS	1	No Quantity							3167493			0
S3	2009	2009	2009	2	0	2	Export	372	Ireland	IRL	724	Spain	ESP								01	MEAT, MEAT PREPARATIONS	1	No Quantity							91118648			0
S3	2009	2009	2009	2	0	2	Export	372	Ireland	IRL	752	Sweden	SWE								01	MEAT, MEAT PREPARATIONS	1	No Quantity							128531767			0
S3	2009	2009	2009	2	0	2	Export	372	Ireland	IRL	757	Switzerland	CHE								01	MEAT, MEAT PREPARATIONS	1	No Quantity							7849170			0
S3	2009	2009	2009	2	0	2	Export	372	Ireland	IRL	780	Trinidad and Tobago	TTO								01	MEAT, MEAT PREPARATIONS	1	No Quantity							25806			0
S3	2009	2009	2009	2	0	2	Export	372	Ireland	IRL	784	United Arab Emirates	ARE								01	MEAT, MEAT PREPARATIONS	1	No Quantity							138218			0
S3	2009	2009	2009	2	0	2	Export	372	Ireland	IRL	788	Tunisia	TUN								01	MEAT, MEAT PREPARATIONS	1	No Quantity							1518079			0
S3	2009	2009	2009	2	0	2	Export	372	Ireland	IRL	792	Turkey	TUR								01	MEAT, MEAT PREPARATIONS	1	No Quantity							114958			0
S3	2009	2009	2009	2	0	2	Export	372	Ireland	IRL	818	Egypt	EGY								01	MEAT, MEAT PREPARATIONS	1	No Quantity							4487			0
S3	2009	2009	2009	2	0	2	Export	372	Ireland	IRL	826	United Kingdom	GBR								01	MEAT, MEAT PREPARATIONS	1	No Quantity							1561692033			0
S3	2009	2009	2009	2	0	2	Export	372	Ireland	IRL	842	USA	USA								01	MEAT, MEAT PREPARATIONS	1	No Quantity							7313453			0
S3	2009	2009	2009	2	0	2	Export	372	Ireland	IRL	858	Uruguay	URY								01	MEAT, MEAT PREPARATIONS	1	No Quantity							24511			0
S3	2009	2009	2009	2	0	2	Export	372	Ireland	IRL	894	Zambia	ZMB								01	MEAT, MEAT PREPARATIONS	1	No Quantity							33917			0
S3	2009	2009	2009	2	0	2	Export	372	Ireland	IRL	899	Areas, nes									01	MEAT, MEAT PREPARATIONS	1	No Quantity							38576			0
S3	2009	2009	2009	2	0	2	Export	372	Ireland	IRL	0	World	WLD								02	DAIRY PRODUCTS,BIRD EGGS	1	No Quantity							1546712741			0
S3	2009	2009	2009	2	0	2	Export	372	Ireland	IRL	4	Afghanistan	AFG								02	DAIRY PRODUCTS,BIRD EGGS	1	No Quantity							166980			0
S3	2009	2009	2009	2	0	2	Export	372	Ireland	IRL	12	Algeria	DZA								02	DAIRY PRODUCTS,BIRD EGGS	1	No Quantity							28818496			0
S3	2009	2009	2009	2	0	2	Export	372	Ireland	IRL	24	Angola	AGO								02	DAIRY PRODUCTS,BIRD EGGS	1	No Quantity							3801402			0
S3	2009	2009	2009	2	0	2	Export	372	Ireland	IRL	36	Australia	AUS								02	DAIRY PRODUCTS,BIRD EGGS	1	No Quantity							2109271			0
S3	2009	2009	2009	2	0	2	Export	372	Ireland	IRL	40	Austria	AUT								02	DAIRY PRODUCTS,BIRD EGGS	1	No Quantity							4068549			0
S3	2009	2009	2009	2	0	2	Export	372	Ireland	IRL	44	Bahamas	BHS								02	DAIRY PRODUCTS,BIRD EGGS	1	No Quantity							996563			0
S3	2009	2009	2009	2	0	2	Export	372	Ireland	IRL	48	Bahrain	BHR								02	DAIRY PRODUCTS,BIRD EGGS	1	No Quantity							1431329			0
S3	2009	2009	2009	2	0	2	Export	372	Ireland	IRL	52	Barbados	BRB								02	DAIRY PRODUCTS,BIRD EGGS	1	No Quantity							250377			0
S3	2009	2009	2009	2	0	2	Export	372	Ireland	IRL	56	Belgium	BEL								02	DAIRY PRODUCTS,BIRD EGGS	1	No Quantity							93526937			0
S3	2009	2009	2009	2	0	2	Export	372	Ireland	IRL	60	Bermuda	BMU								02	DAIRY PRODUCTS,BIRD EGGS	1	No Quantity							133000			0
S3	2009	2009	2009	2	0	2	Export	372	Ireland	IRL	68	Bolivia (Plurinational State of)	BOL								02	DAIRY PRODUCTS,BIRD EGGS	1	No Quantity							44848			0
S3	2009	2009	2009	2	0	2	Export	372	Ireland	IRL	112	Belarus	BLR								02	DAIRY PRODUCTS,BIRD EGGS	1	No Quantity							33339			0
S3	2009	2009	2009	2	0	2	Export	372	Ireland	IRL	120	Cameroon	CMR								02	DAIRY PRODUCTS,BIRD EGGS	1	No Quantity							371594			0
S3	2009	2009	2009	2	0	2	Export	372	Ireland	IRL	124	Canada	CAN								02	DAIRY PRODUCTS,BIRD EGGS	1	No Quantity							74763			0
S3	2009	2009	2009	2	0	2	Export	372	Ireland	IRL	144	Sri Lanka	LKA								02	DAIRY PRODUCTS,BIRD EGGS	1	No Quantity							184181			0
S3	2009	2009	2009	2	0	2	Export	372	Ireland	IRL	152	Chile	CHL								02	DAIRY PRODUCTS,BIRD EGGS	1	No Quantity							452367			0
S3	2009	2009	2009	2	0	2	Export	372	Ireland	IRL	156	China	CHN								02	DAIRY PRODUCTS,BIRD EGGS	1	No Quantity							24499525			0
S3	2009	2009	2009	2	0	2	Export	372	Ireland	IRL	178	Congo	COG								02	DAIRY PRODUCTS,BIRD EGGS	1	No Quantity							1266972			0
S3	2009	2009	2009	2	0	2	Export	372	Ireland	IRL	180	Dem. Rep. of the Congo	COD								02	DAIRY PRODUCTS,BIRD EGGS	1	No Quantity							12486838			0
S3	2009	2009	2009	2	0	2	Export	372	Ireland	IRL	188	Costa Rica	CRI								02	DAIRY PRODUCTS,BIRD EGGS	1	No Quantity							64367			0
S3	2009	2009	2009	2	0	2	Export	372	Ireland	IRL	196	Cyprus	CYP								02	DAIRY PRODUCTS,BIRD EGGS	1	No Quantity							2450101			0
S3	2009	2009	2009	2	0	2	Export	372	Ireland	IRL	203	Czechia	CZE								02	DAIRY PRODUCTS,BIRD EGGS	1	No Quantity							2022378			0
S3	2009	2009	2009	2	0	2	Export	372	Ireland	IRL	208	Denmark	DNK								02	DAIRY PRODUCTS,BIRD EGGS	1	No Quantity							8823510			0
S3	2009	2009	2009	2	0	2	Export	372	Ireland	IRL	214	Dominican Rep.	DOM								02	DAIRY PRODUCTS,BIRD EGGS	1	No Quantity							2444425			0
S3	2009	2009	2009	2	0	2	Export	372	Ireland	IRL	231	Ethiopia	ETH								02	DAIRY PRODUCTS,BIRD EGGS	1	No Quantity							40307			0
S3	2009	2009	2009	2	0	2	Export	372	Ireland	IRL	246	Finland	FIN								02	DAIRY PRODUCTS,BIRD EGGS	1	No Quantity							578856			0
S3	2009	2009	2009	2	0	2	Export	372	Ireland	IRL	251	France	FRA								02	DAIRY PRODUCTS,BIRD EGGS	1	No Quantity							99309878			0
S3	2009	2009	2009	2	0	2	Export	372	Ireland	IRL	266	Gabon	GAB								02	DAIRY PRODUCTS,BIRD EGGS	1	No Quantity							166752			0
S3	2009	2009	2009	2	0	2	Export	372	Ireland	IRL	268	Georgia	GEO								02	DAIRY PRODUCTS,BIRD EGGS	1	No Quantity							46556			0
S3	2009	2009	2009	2	0	2	Export	372	Ireland	IRL	276	Germany	DEU								02	DAIRY PRODUCTS,BIRD EGGS	1	No Quantity							144114342			0
S3	2009	2009	2009	2	0	2	Export	372	Ireland	IRL	288	Ghana	GHA								02	DAIRY PRODUCTS,BIRD EGGS	1	No Quantity							234215			0
S3	2009	2009	2009	2	0	2	Export	372	Ireland	IRL	292	Gibraltar	GIB								02	DAIRY PRODUCTS,BIRD EGGS	1	No Quantity							176126			0
S3	2009	2009	2009	2	0	2	Export	372	Ireland	IRL	300	Greece	GRC								02	DAIRY PRODUCTS,BIRD EGGS	1	No Quantity							25924975			0
S3	2009	2009	2009	2	0	2	Export	372	Ireland	IRL	344	China, Hong Kong SAR	HKG								02	DAIRY PRODUCTS,BIRD EGGS	1	No Quantity							452910			0
S3	2009	2009	2009	2	0	2	Export	372	Ireland	IRL	348	Hungary	HUN								02	DAIRY PRODUCTS,BIRD EGGS	1	No Quantity							12808			0
S3	2009	2009	2009	2	0	2	Export	372	Ireland	IRL	360	Indonesia	IDN								02	DAIRY PRODUCTS,BIRD EGGS	1	No Quantity							5295658			0
S3	2009	2009	2009	2	0	2	Export	372	Ireland	IRL	364	Iran	IRN								02	DAIRY PRODUCTS,BIRD EGGS	1	No Quantity							1608058			0
S3	2009	2009	2009	2	0	2	Export	372	Ireland	IRL	376	Israel	ISR								02	DAIRY PRODUCTS,BIRD EGGS	1	No Quantity							551618			0
S3	2009	2009	2009	2	0	2	Export	372	Ireland	IRL	381	Italy	ITA								02	DAIRY PRODUCTS,BIRD EGGS	1	No Quantity							15611231			0
S3	2009	2009	2009	2	0	2	Export	372	Ireland	IRL	384	Côte d'Ivoire	CIV								02	DAIRY PRODUCTS,BIRD EGGS	1	No Quantity							344798			0
S3	2009	2009	2009	2	0	2	Export	372	Ireland	IRL	388	Jamaica	JAM								02	DAIRY PRODUCTS,BIRD EGGS	1	No Quantity							79386			0
S3	2009	2009	2009	2	0	2	Export	372	Ireland	IRL	392	Japan	JPN								02	DAIRY PRODUCTS,BIRD EGGS	1	No Quantity							4306459			0
S3	2009	2009	2009	2	0	2	Export	372	Ireland	IRL	400	Jordan	JOR								02	DAIRY PRODUCTS,BIRD EGGS	1	No Quantity							1877048			0
S3	2009	2009	2009	2	0	2	Export	372	Ireland	IRL	404	Kenya	KEN								02	DAIRY PRODUCTS,BIRD EGGS	1	No Quantity							71666			0
S3	2009	2009	2009	2	0	2	Export	372	Ireland	IRL	410	Rep. of Korea	KOR								02	DAIRY PRODUCTS,BIRD EGGS	1	No Quantity							280265			0
S3	2009	2009	2009	2	0	2	Export	372	Ireland	IRL	414	Kuwait	KWT								02	DAIRY PRODUCTS,BIRD EGGS	1	No Quantity							356935			0
S3	2009	2009	2009	2	0	2	Export	372	Ireland	IRL	422	Lebanon	LBN								02	DAIRY PRODUCTS,BIRD EGGS	1	No Quantity							40347			0
S3	2009	2009	2009	2	0	2	Export	372	Ireland	IRL	428	Latvia	LVA								02	DAIRY PRODUCTS,BIRD EGGS	1	No Quantity							986			0
S3	2009	2009	2009	2	0	2	Export	372	Ireland	IRL	434	Libya	LBY								02	DAIRY PRODUCTS,BIRD EGGS	1	No Quantity							1455258			0
S3	2009	2009	2009	2	0	2	Export	372	Ireland	IRL	440	Lithuania	LTU								02	DAIRY PRODUCTS,BIRD EGGS	1	No Quantity							102832			0
S3	2009	2009	2009	2	0	2	Export	372	Ireland	IRL	454	Malawi	MWI								02	DAIRY PRODUCTS,BIRD EGGS	1	No Quantity							2407581			0
S3	2009	2009	2009	2	0	2	Export	372	Ireland	IRL	458	Malaysia	MYS								02	DAIRY PRODUCTS,BIRD EGGS	1	No Quantity							5360779			0
S3	2009	2009	2009	2	0	2	Export	372	Ireland	IRL	462	Maldives	MDV								02	DAIRY PRODUCTS,BIRD EGGS	1	No Quantity							68489			0
S3	2009	2009	2009	2	0	2	Export	372	Ireland	IRL	466	Mali	MLI								02	DAIRY PRODUCTS,BIRD EGGS	1	No Quantity							302832			0
S3	2009	2009	2009	2	0	2	Export	372	Ireland	IRL	470	Malta	MLT								02	DAIRY PRODUCTS,BIRD EGGS	1	No Quantity							3851517			0
S3	2009	2009	2009	2	0	2	Export	372	Ireland	IRL	478	Mauritania	MRT								02	DAIRY PRODUCTS,BIRD EGGS	1	No Quantity							118702			0
S3	2009	2009	2009	2	0	2	Export	372	Ireland	IRL	480	Mauritius	MUS								02	DAIRY PRODUCTS,BIRD EGGS	1	No Quantity							339830			0
S3	2009	2009	2009	2	0	2	Export	372	Ireland	IRL	484	Mexico	MEX								02	DAIRY PRODUCTS,BIRD EGGS	1	No Quantity							594997			0
S3	2009	2009	2009	2	0	2	Export	372	Ireland	IRL	490	Other Asia, nes									02	DAIRY PRODUCTS,BIRD EGGS	1	No Quantity							356204			0
S3	2009	2009	2009	2	0	2	Export	372	Ireland	IRL	504	Morocco	MAR								02	DAIRY PRODUCTS,BIRD EGGS	1	No Quantity							6434236			0
S3	2009	2009	2009	2	0	2	Export	372	Ireland	IRL	512	Oman	OMN								02	DAIRY PRODUCTS,BIRD EGGS	1	No Quantity							392824			0
S3	2009	2009	2009	2	0	2	Export	372	Ireland	IRL	516	Namibia	NAM								02	DAIRY PRODUCTS,BIRD EGGS	1	No Quantity							69775			0
S3	2009	2009	2009	2	0	2	Export	372	Ireland	IRL	528	Netherlands	NLD								02	DAIRY PRODUCTS,BIRD EGGS	1	No Quantity							88082382			0
S3	2009	2009	2009	2	0	2	Export	372	Ireland	IRL	554	New Zealand	NZL								02	DAIRY PRODUCTS,BIRD EGGS	1	No Quantity							1984			0
S3	2009	2009	2009	2	0	2	Export	372	Ireland	IRL	566	Nigeria	NGA								02	DAIRY PRODUCTS,BIRD EGGS	1	No Quantity							21030322			0
S3	2009	2009	2009	2	0	2	Export	372	Ireland	IRL	568	Other Europe, nes									02	DAIRY PRODUCTS,BIRD EGGS	1	No Quantity							9423			0
S3	2009	2009	2009	2	0	2	Export	372	Ireland	IRL	579	Norway	NOR								02	DAIRY PRODUCTS,BIRD EGGS	1	No Quantity							33760			0
S3	2009	2009	2009	2	0	2	Export	372	Ireland	IRL	604	Peru	PER								02	DAIRY PRODUCTS,BIRD EGGS	1	No Quantity							1725747			0
S3	2009	2009	2009	2	0	2	Export	372	Ireland	IRL	608	Philippines	PHL								02	DAIRY PRODUCTS,BIRD EGGS	1	No Quantity							1161724			0
S3	2009	2009	2009	2	0	2	Export	372	Ireland	IRL	616	Poland	POL								02	DAIRY PRODUCTS,BIRD EGGS	1	No Quantity							9036258			0
S3	2009	2009	2009	2	0	2	Export	372	Ireland	IRL	620	Portugal	PRT								02	DAIRY PRODUCTS,BIRD EGGS	1	No Quantity							1303019			0
S3	2009	2009	2009	2	0	2	Export	372	Ireland	IRL	634	Qatar	QAT								02	DAIRY PRODUCTS,BIRD EGGS	1	No Quantity							141174			0
S3	2009	2009	2009	2	0	2	Export	372	Ireland	IRL	642	Romania	ROU								02	DAIRY PRODUCTS,BIRD EGGS	1	No Quantity							204485			0
S3	2009	2009	2009	2	0	2	Export	372	Ireland	IRL	643	Russian Federation	RUS								02	DAIRY PRODUCTS,BIRD EGGS	1	No Quantity							36343			0
S3	2009	2009	2009	2	0	2	Export	372	Ireland	IRL	682	Saudi Arabia	SAU								02	DAIRY PRODUCTS,BIRD EGGS	1	No Quantity							12456262			0
S3	2009	2009	2009	2	0	2	Export	372	Ireland	IRL	686	Senegal	SEN								02	DAIRY PRODUCTS,BIRD EGGS	1	No Quantity							1135411			0
S3	2009	2009	2009	2	0	2	Export	372	Ireland	IRL	690	Seychelles	SYC								02	DAIRY PRODUCTS,BIRD EGGS	1	No Quantity							632353			0
S3	2009	2009	2009	2	0	2	Export	372	Ireland	IRL	699	India	IND								02	DAIRY PRODUCTS,BIRD EGGS	1	No Quantity							7014409			0
S3	2009	2009	2009	2	0	2	Export	372	Ireland	IRL	702	Singapore	SGP								02	DAIRY PRODUCTS,BIRD EGGS	1	No Quantity							1872911			0
S3	2009	2009	2009	2	0	2	Export	372	Ireland	IRL	703	Slovakia	SVK								02	DAIRY PRODUCTS,BIRD EGGS	1	No Quantity							1046215			0
S3	2009	2009	2009	2	0	2	Export	372	Ireland	IRL	704	Viet Nam	VNM								02	DAIRY PRODUCTS,BIRD EGGS	1	No Quantity							2088109			0
S3	2009	2009	2009	2	0	2	Export	372	Ireland	IRL	710	South Africa	ZAF								02	DAIRY PRODUCTS,BIRD EGGS	1	No Quantity							3614068			0
S3	2009	2009	2009	2	0	2	Export	372	Ireland	IRL	724	Spain	ESP								02	DAIRY PRODUCTS,BIRD EGGS	1	No Quantity							22429056			0
S3	2009	2009	2009	2	0	2	Export	372	Ireland	IRL	752	Sweden	SWE								02	DAIRY PRODUCTS,BIRD EGGS	1	No Quantity							1527335			0
S3	2009	2009	2009	2	0	2	Export	372	Ireland	IRL	757	Switzerland	CHE								02	DAIRY PRODUCTS,BIRD EGGS	1	No Quantity							139793			0
S3	2009	2009	2009	2	0	2	Export	372	Ireland	IRL	760	Syria	SYR								02	DAIRY PRODUCTS,BIRD EGGS	1	No Quantity							4800010			0
S3	2009	2009	2009	2	0	2	Export	372	Ireland	IRL	764	Thailand	THA								02	DAIRY PRODUCTS,BIRD EGGS	1	No Quantity							2568949			0
S3	2009	2009	2009	2	0	2	Export	372	Ireland	IRL	780	Trinidad and Tobago	TTO								02	DAIRY PRODUCTS,BIRD EGGS	1	No Quantity							12761566			0
S3	2009	2009	2009	2	0	2	Export	372	Ireland	IRL	784	United Arab Emirates	ARE								02	DAIRY PRODUCTS,BIRD EGGS	1	No Quantity							4613245			0
S3	2009	2009	2009	2	0	2	Export	372	Ireland	IRL	788	Tunisia	TUN								02	DAIRY PRODUCTS,BIRD EGGS	1	No Quantity							1457990			0
S3	2009	2009	2009	2	0	2	Export	372	Ireland	IRL	792	Turkey	TUR								02	DAIRY PRODUCTS,BIRD EGGS	1	No Quantity							5221061			0
S3	2009	2009	2009	2	0	2	Export	372	Ireland	IRL	795	Turkmenistan	TKM								02	DAIRY PRODUCTS,BIRD EGGS	1	No Quantity							63491			0
S3	2009	2009	2009	2	0	2	Export	372	Ireland	IRL	818	Egypt	EGY								02	DAIRY PRODUCTS,BIRD EGGS	1	No Quantity							24951407			0
S3	2009	2009	2009	2	0	2	Export	372	Ireland	IRL	826	United Kingdom	GBR								02	DAIRY PRODUCTS,BIRD EGGS	1	No Quantity							763359126			0
S3	2009	2009	2009	2	0	2	Export	372	Ireland	IRL	834	United Rep. of Tanzania	TZA								02	DAIRY PRODUCTS,BIRD EGGS	1	No Quantity							282095			0
S3	2009	2009	2009	2	0	2	Export	372	Ireland	IRL	842	USA	USA								02	DAIRY PRODUCTS,BIRD EGGS	1	No Quantity							33139567			0
S3	2009	2009	2009	2	0	2	Export	372	Ireland	IRL	854	Burkina Faso	BFA								02	DAIRY PRODUCTS,BIRD EGGS	1	No Quantity							534372			0
S3	2009	2009	2009	2	0	2	Export	372	Ireland	IRL	860	Uzbekistan	UZB								02	DAIRY PRODUCTS,BIRD EGGS	1	No Quantity							723499			0
S3	2009	2009	2009	2	0	2	Export	372	Ireland	IRL	862	Venezuela	VEN								02	DAIRY PRODUCTS,BIRD EGGS	1	No Quantity							497468			0
S3	2009	2009	2009	2	0	2	Export	372	Ireland	IRL	887	Yemen	YEM								02	DAIRY PRODUCTS,BIRD EGGS	1	No Quantity							676917			0
S3	2009	2009	2009	2	0	2	Export	372	Ireland	IRL	894	Zambia	ZMB								02	DAIRY PRODUCTS,BIRD EGGS	1	No Quantity							469359			0
S3	2009	2009	2009	2	0	2	Export	372	Ireland	IRL	899	Areas, nes									02	DAIRY PRODUCTS,BIRD EGGS	1	No Quantity							9930			0
S3	2009	2009	2009	2	0	2	Export	372	Ireland	IRL	0	World	WLD								03	FISH,CRUSTACEANS,MOLLUSC	1	No Quantity							450635335			0
S3	2009	2009	2009	2	0	2	Export	372	Ireland	IRL	40	Austria	AUT								03	FISH,CRUSTACEANS,MOLLUSC	1	No Quantity							654170			0
S3	2009	2009	2009	2	0	2	Export	372	Ireland	IRL	48	Bahrain	BHR								03	FISH,CRUSTACEANS,MOLLUSC	1	No Quantity							914			0
S3	2009	2009	2009	2	0	2	Export	372	Ireland	IRL	56	Belgium	BEL								03	FISH,CRUSTACEANS,MOLLUSC	1	No Quantity							6570123			0
S3	2009	2009	2009	2	0	2	Export	372	Ireland	IRL	100	Bulgaria	BGR								03	FISH,CRUSTACEANS,MOLLUSC	1	No Quantity							41382			0
S3	2009	2009	2009	2	0	2	Export	372	Ireland	IRL	120	Cameroon	CMR								03	FISH,CRUSTACEANS,MOLLUSC	1	No Quantity							1478792			0
S3	2009	2009	2009	2	0	2	Export	372	Ireland	IRL	124	Canada	CAN								03	FISH,CRUSTACEANS,MOLLUSC	1	No Quantity							255585			0
S3	2009	2009	2009	2	0	2	Export	372	Ireland	IRL	152	Chile	CHL								03	FISH,CRUSTACEANS,MOLLUSC	1	No Quantity							151702			0
S3	2009	2009	2009	2	0	2	Export	372	Ireland	IRL	156	China	CHN								03	FISH,CRUSTACEANS,MOLLUSC	1	No Quantity							3768809			0
S3	2009	2009	2009	2	0	2	Export	372	Ireland	IRL	196	Cyprus	CYP								03	FISH,CRUSTACEANS,MOLLUSC	1	No Quantity							83204			0
S3	2009	2009	2009	2	0	2	Export	372	Ireland	IRL	203	Czechia	CZE								03	FISH,CRUSTACEANS,MOLLUSC	1	No Quantity							1818759			0
S3	2009	2009	2009	2	0	2	Export	372	Ireland	IRL	208	Denmark	DNK								03	FISH,CRUSTACEANS,MOLLUSC	1	No Quantity							16669835			0
S3	2009	2009	2009	2	0	2	Export	372	Ireland	IRL	233	Estonia	EST								03	FISH,CRUSTACEANS,MOLLUSC	1	No Quantity							9860			0
S3	2009	2009	2009	2	0	2	Export	372	Ireland	IRL	246	Finland	FIN								03	FISH,CRUSTACEANS,MOLLUSC	1	No Quantity							258071			0
S3	2009	2009	2009	2	0	2	Export	372	Ireland	IRL	251	France	FRA								03	FISH,CRUSTACEANS,MOLLUSC	1	No Quantity							119828081			0
S3	2009	2009	2009	2	0	2	Export	372	Ireland	IRL	266	Gabon	GAB								03	FISH,CRUSTACEANS,MOLLUSC	1	No Quantity							125717			0
S3	2009	2009	2009	2	0	2	Export	372	Ireland	IRL	268	Georgia	GEO								03	FISH,CRUSTACEANS,MOLLUSC	1	No Quantity							105384			0
S3	2009	2009	2009	2	0	2	Export	372	Ireland	IRL	275	State of Palestine	PSE								03	FISH,CRUSTACEANS,MOLLUSC	1	No Quantity							105019			0
S3	2009	2009	2009	2	0	2	Export	372	Ireland	IRL	276	Germany	DEU								03	FISH,CRUSTACEANS,MOLLUSC	1	No Quantity							31829720			0
S3	2009	2009	2009	2	0	2	Export	372	Ireland	IRL	288	Ghana	GHA								03	FISH,CRUSTACEANS,MOLLUSC	1	No Quantity							51833			0
S3	2009	2009	2009	2	0	2	Export	372	Ireland	IRL	300	Greece	GRC								03	FISH,CRUSTACEANS,MOLLUSC	1	No Quantity							1624015			0
S3	2009	2009	2009	2	0	2	Export	372	Ireland	IRL	332	Haiti	HTI								03	FISH,CRUSTACEANS,MOLLUSC	1	No Quantity							426855			0
S3	2009	2009	2009	2	0	2	Export	372	Ireland	IRL	344	China, Hong Kong SAR	HKG								03	FISH,CRUSTACEANS,MOLLUSC	1	No Quantity							1458410			0
S3	2009	2009	2009	2	0	2	Export	372	Ireland	IRL	348	Hungary	HUN								03	FISH,CRUSTACEANS,MOLLUSC	1	No Quantity							16461			0
S3	2009	2009	2009	2	0	2	Export	372	Ireland	IRL	352	Iceland	ISL								03	FISH,CRUSTACEANS,MOLLUSC	1	No Quantity							13827			0
S3	2009	2009	2009	2	0	2	Export	372	Ireland	IRL	360	Indonesia	IDN								03	FISH,CRUSTACEANS,MOLLUSC	1	No Quantity							409265			0
S3	2009	2009	2009	2	0	2	Export	372	Ireland	IRL	376	Israel	ISR								03	FISH,CRUSTACEANS,MOLLUSC	1	No Quantity							291006			0
S3	2009	2009	2009	2	0	2	Export	372	Ireland	IRL	381	Italy	ITA								03	FISH,CRUSTACEANS,MOLLUSC	1	No Quantity							19391796			0
S3	2009	2009	2009	2	0	2	Export	372	Ireland	IRL	388	Jamaica	JAM								03	FISH,CRUSTACEANS,MOLLUSC	1	No Quantity							401098			0
S3	2009	2009	2009	2	0	2	Export	372	Ireland	IRL	392	Japan	JPN								03	FISH,CRUSTACEANS,MOLLUSC	1	No Quantity							3233662			0
S3	2009	2009	2009	2	0	2	Export	372	Ireland	IRL	400	Jordan	JOR								03	FISH,CRUSTACEANS,MOLLUSC	1	No Quantity							213440			0
S3	2009	2009	2009	2	0	2	Export	372	Ireland	IRL	404	Kenya	KEN								03	FISH,CRUSTACEANS,MOLLUSC	1	No Quantity							1065			0
S3	2009	2009	2009	2	0	2	Export	372	Ireland	IRL	410	Rep. of Korea	KOR								03	FISH,CRUSTACEANS,MOLLUSC	1	No Quantity							6185699			0
S3	2009	2009	2009	2	0	2	Export	372	Ireland	IRL	422	Lebanon	LBN								03	FISH,CRUSTACEANS,MOLLUSC	1	No Quantity							8813			0
S3	2009	2009	2009	2	0	2	Export	372	Ireland	IRL	428	Latvia	LVA								03	FISH,CRUSTACEANS,MOLLUSC	1	No Quantity							39943			0
S3	2009	2009	2009	2	0	2	Export	372	Ireland	IRL	434	Libya	LBY								03	FISH,CRUSTACEANS,MOLLUSC	1	No Quantity							4613			0
S3	2009	2009	2009	2	0	2	Export	372	Ireland	IRL	440	Lithuania	LTU								03	FISH,CRUSTACEANS,MOLLUSC	1	No Quantity							9116			0
S3	2009	2009	2009	2	0	2	Export	372	Ireland	IRL	442	Luxembourg	LUX								03	FISH,CRUSTACEANS,MOLLUSC	1	No Quantity							56143			0
S3	2009	2009	2009	2	0	2	Export	372	Ireland	IRL	458	Malaysia	MYS								03	FISH,CRUSTACEANS,MOLLUSC	1	No Quantity							26169			0
S3	2009	2009	2009	2	0	2	Export	372	Ireland	IRL	470	Malta	MLT								03	FISH,CRUSTACEANS,MOLLUSC	1	No Quantity							173085			0
S3	2009	2009	2009	2	0	2	Export	372	Ireland	IRL	490	Other Asia, nes									03	FISH,CRUSTACEANS,MOLLUSC	1	No Quantity							109035			0
S3	2009	2009	2009	2	0	2	Export	372	Ireland	IRL	528	Netherlands	NLD								03	FISH,CRUSTACEANS,MOLLUSC	1	No Quantity							13486350			0
S3	2009	2009	2009	2	0	2	Export	372	Ireland	IRL	562	Niger	NER								03	FISH,CRUSTACEANS,MOLLUSC	1	No Quantity							1277125			0
S3	2009	2009	2009	2	0	2	Export	372	Ireland	IRL	566	Nigeria	NGA								03	FISH,CRUSTACEANS,MOLLUSC	1	No Quantity							34654549			0
S3	2009	2009	2009	2	0	2	Export	372	Ireland	IRL	568	Other Europe, nes									03	FISH,CRUSTACEANS,MOLLUSC	1	No Quantity							9243			0
S3	2009	2009	2009	2	0	2	Export	372	Ireland	IRL	579	Norway	NOR								03	FISH,CRUSTACEANS,MOLLUSC	1	No Quantity							76469			0
S3	2009	2009	2009	2	0	2	Export	372	Ireland	IRL	616	Poland	POL								03	FISH,CRUSTACEANS,MOLLUSC	1	No Quantity							10105953			0
S3	2009	2009	2009	2	0	2	Export	372	Ireland	IRL	620	Portugal	PRT								03	FISH,CRUSTACEANS,MOLLUSC	1	No Quantity							3674531			0
S3	2009	2009	2009	2	0	2	Export	372	Ireland	IRL	642	Romania	ROU								03	FISH,CRUSTACEANS,MOLLUSC	1	No Quantity							238070			0
S3	2009	2009	2009	2	0	2	Export	372	Ireland	IRL	643	Russian Federation	RUS								03	FISH,CRUSTACEANS,MOLLUSC	1	No Quantity							20958942			0
S3	2009	2009	2009	2	0	2	Export	372	Ireland	IRL	699	India	IND								03	FISH,CRUSTACEANS,MOLLUSC	1	No Quantity							114495			0
S3	2009	2009	2009	2	0	2	Export	372	Ireland	IRL	702	Singapore	SGP								03	FISH,CRUSTACEANS,MOLLUSC	1	No Quantity							498984			0
S3	2009	2009	2009	2	0	2	Export	372	Ireland	IRL	703	Slovakia	SVK								03	FISH,CRUSTACEANS,MOLLUSC	1	No Quantity							845077			0
S3	2009	2009	2009	2	0	2	Export	372	Ireland	IRL	724	Spain	ESP								03	FISH,CRUSTACEANS,MOLLUSC	1	No Quantity							66781558			0
S3	2009	2009	2009	2	0	2	Export	372	Ireland	IRL	752	Sweden	SWE								03	FISH,CRUSTACEANS,MOLLUSC	1	No Quantity							5768549			0
S3	2009	2009	2009	2	0	2	Export	372	Ireland	IRL	757	Switzerland	CHE								03	FISH,CRUSTACEANS,MOLLUSC	1	No Quantity							1494513			0
S3	2009	2009	2009	2	0	2	Export	372	Ireland	IRL	764	Thailand	THA								03	FISH,CRUSTACEANS,MOLLUSC	1	No Quantity							1122467			0
S3	2009	2009	2009	2	0	2	Export	372	Ireland	IRL	780	Trinidad and Tobago	TTO								03	FISH,CRUSTACEANS,MOLLUSC	1	No Quantity							861			0
S3	2009	2009	2009	2	0	2	Export	372	Ireland	IRL	784	United Arab Emirates	ARE								03	FISH,CRUSTACEANS,MOLLUSC	1	No Quantity							15205			0
S3	2009	2009	2009	2	0	2	Export	372	Ireland	IRL	792	Turkey	TUR								03	FISH,CRUSTACEANS,MOLLUSC	1	No Quantity							354655			0
S3	2009	2009	2009	2	0	2	Export	372	Ireland	IRL	804	Ukraine	UKR								03	FISH,CRUSTACEANS,MOLLUSC	1	No Quantity							55103			0
S3	2009	2009	2009	2	0	2	Export	372	Ireland	IRL	807	North Macedonia	MKD								03	FISH,CRUSTACEANS,MOLLUSC	1	No Quantity							19240			0
S3	2009	2009	2009	2	0	2	Export	372	Ireland	IRL	818	Egypt	EGY								03	FISH,CRUSTACEANS,MOLLUSC	1	No Quantity							17227759			0
S3	2009	2009	2009	2	0	2	Export	372	Ireland	IRL	826	United Kingdom	GBR								03	FISH,CRUSTACEANS,MOLLUSC	1	No Quantity							53588130			0
S3	2009	2009	2009	2	0	2	Export	372	Ireland	IRL	842	USA	USA								03	FISH,CRUSTACEANS,MOLLUSC	1	No Quantity							308554			0
S3	2009	2009	2009	2	0	2	Export	372	Ireland	IRL	899	Areas, nes									03	FISH,CRUSTACEANS,MOLLUSC	1	No Quantity							58476			0
S3	2009	2009	2009	2	0	2	Export	368	Iraq	IRQ	0	World	WLD								04	CEREALS,CEREAL PREPRTNS.	1	No Quantity							5239			0
S3	2009	2009	2009	2	0	2	Export	368	Iraq	IRQ	124	Canada	CAN								04	CEREALS,CEREAL PREPRTNS.	1	No Quantity							5239			0
S3	2009	2009	2009	2	0	2	Export	372	Ireland	IRL	0	World	WLD								04	CEREALS,CEREAL PREPRTNS.	1	No Quantity							330243108			0
S3	2009	2009	2009	2	0	2	Export	372	Ireland	IRL	4	Afghanistan	AFG								04	CEREALS,CEREAL PREPRTNS.	1	No Quantity							14491			0
S3	2009	2009	2009	2	0	2	Export	372	Ireland	IRL	36	Australia	AUS								04	CEREALS,CEREAL PREPRTNS.	1	No Quantity							43110			0
S3	2009	2009	2009	2	0	2	Export	372	Ireland	IRL	40	Austria	AUT								04	CEREALS,CEREAL PREPRTNS.	1	No Quantity							2662			0
S3	2009	2009	2009	2	0	2	Export	372	Ireland	IRL	48	Bahrain	BHR								04	CEREALS,CEREAL PREPRTNS.	1	No Quantity							11877			0
S3	2009	2009	2009	2	0	2	Export	372	Ireland	IRL	56	Belgium	BEL								04	CEREALS,CEREAL PREPRTNS.	1	No Quantity							89987			0
S3	2009	2009	2009	2	0	2	Export	372	Ireland	IRL	124	Canada	CAN								04	CEREALS,CEREAL PREPRTNS.	1	No Quantity							68054			0
S3	2009	2009	2009	2	0	2	Export	372	Ireland	IRL	196	Cyprus	CYP								04	CEREALS,CEREAL PREPRTNS.	1	No Quantity							4741			0
S3	2009	2009	2009	2	0	2	Export	372	Ireland	IRL	204	Benin	BEN								04	CEREALS,CEREAL PREPRTNS.	1	No Quantity							26273			0
S3	2009	2009	2009	2	0	2	Export	372	Ireland	IRL	208	Denmark	DNK								04	CEREALS,CEREAL PREPRTNS.	1	No Quantity							1795157			0
S3	2009	2009	2009	2	0	2	Export	372	Ireland	IRL	251	France	FRA								04	CEREALS,CEREAL PREPRTNS.	1	No Quantity							1042049			0
S3	2009	2009	2009	2	0	2	Export	372	Ireland	IRL	276	Germany	DEU								04	CEREALS,CEREAL PREPRTNS.	1	No Quantity							1568204			0
S3	2009	2009	2009	2	0	2	Export	372	Ireland	IRL	352	Iceland	ISL								04	CEREALS,CEREAL PREPRTNS.	1	No Quantity							190328			0
S3	2009	2009	2009	2	0	2	Export	372	Ireland	IRL	376	Israel	ISR								04	CEREALS,CEREAL PREPRTNS.	1	No Quantity							641198			0
S3	2009	2009	2009	2	0	2	Export	372	Ireland	IRL	381	Italy	ITA								04	CEREALS,CEREAL PREPRTNS.	1	No Quantity							185216			0
S3	2009	2009	2009	2	0	2	Export	372	Ireland	IRL	392	Japan	JPN								04	CEREALS,CEREAL PREPRTNS.	1	No Quantity							5055			0
S3	2009	2009	2009	2	0	2	Export	372	Ireland	IRL	410	Rep. of Korea	KOR								04	CEREALS,CEREAL PREPRTNS.	1	No Quantity							2528			0
S3	2009	2009	2009	2	0	2	Export	372	Ireland	IRL	440	Lithuania	LTU								04	CEREALS,CEREAL PREPRTNS.	1	No Quantity							4861			0
S3	2009	2009	2009	2	0	2	Export	372	Ireland	IRL	458	Malaysia	MYS								04	CEREALS,CEREAL PREPRTNS.	1	No Quantity							56			0
S3	2009	2009	2009	2	0	2	Export	372	Ireland	IRL	470	Malta	MLT								04	CEREALS,CEREAL PREPRTNS.	1	No Quantity							42780			0
S3	2009	2009	2009	2	0	2	Export	372	Ireland	IRL	528	Netherlands	NLD								04	CEREALS,CEREAL PREPRTNS.	1	No Quantity							3520424			0
S3	2009	2009	2009	2	0	2	Export	372	Ireland	IRL	568	Other Europe, nes									04	CEREALS,CEREAL PREPRTNS.	1	No Quantity							7201			0
S3	2009	2009	2009	2	0	2	Export	372	Ireland	IRL	579	Norway	NOR								04	CEREALS,CEREAL PREPRTNS.	1	No Quantity							28			0
S3	2009	2009	2009	2	0	2	Export	372	Ireland	IRL	586	Pakistan	PAK								04	CEREALS,CEREAL PREPRTNS.	1	No Quantity							20474			0
S3	2009	2009	2009	2	0	2	Export	372	Ireland	IRL	616	Poland	POL								04	CEREALS,CEREAL PREPRTNS.	1	No Quantity							16670			0
S3	2009	2009	2009	2	0	2	Export	372	Ireland	IRL	634	Qatar	QAT								04	CEREALS,CEREAL PREPRTNS.	1	No Quantity							33378			0
S3	2009	2009	2009	2	0	2	Export	372	Ireland	IRL	699	India	IND								04	CEREALS,CEREAL PREPRTNS.	1	No Quantity							46675			0
S3	2009	2009	2009	2	0	2	Export	372	Ireland	IRL	702	Singapore	SGP								04	CEREALS,CEREAL PREPRTNS.	1	No Quantity							118470			0
S3	2009	2009	2009	2	0	2	Export	372	Ireland	IRL	724	Spain	ESP								04	CEREALS,CEREAL PREPRTNS.	1	No Quantity							404136			0
S3	2009	2009	2009	2	0	2	Export	372	Ireland	IRL	752	Sweden	SWE								04	CEREALS,CEREAL PREPRTNS.	1	No Quantity							99804			0
S3	2009	2009	2009	2	0	2	Export	372	Ireland	IRL	757	Switzerland	CHE								04	CEREALS,CEREAL PREPRTNS.	1	No Quantity							359118			0
S3	2009	2009	2009	2	0	2	Export	372	Ireland	IRL	784	United Arab Emirates	ARE								04	CEREALS,CEREAL PREPRTNS.	1	No Quantity							1559			0
S3	2009	2009	2009	2	0	2	Export	372	Ireland	IRL	792	Turkey	TUR								04	CEREALS,CEREAL PREPRTNS.	1	No Quantity							53707			0
S3	2009	2009	2009	2	0	2	Export	372	Ireland	IRL	826	United Kingdom	GBR								04	CEREALS,CEREAL PREPRTNS.	1	No Quantity							312898808			0
S3	2009	2009	2009	2	0	2	Export	372	Ireland	IRL	842	USA	USA								04	CEREALS,CEREAL PREPRTNS.	1	No Quantity							6924029			0
S3	2009	2009	2009	2	0	2	Export	368	Iraq	IRQ	0	World	WLD								05	VEGETABLES AND FRUIT	1	No Quantity							11901720			0
S3	2009	2009	2009	2	0	2	Export	368	Iraq	IRQ	124	Canada	CAN								05	VEGETABLES AND FRUIT	1	No Quantity							4568			0
S3	2009	2009	2009	2	0	2	Export	368	Iraq	IRQ	400	Jordan	JOR								05	VEGETABLES AND FRUIT	1	No Quantity							805354			0
S3	2009	2009	2009	2	0	2	Export	368	Iraq	IRQ	422	Lebanon	LBN								05	VEGETABLES AND FRUIT	1	No Quantity							389834			0
S3	2009	2009	2009	2	0	2	Export	368	Iraq	IRQ	504	Morocco	MAR								05	VEGETABLES AND FRUIT	1	No Quantity							3282032			0
S3	2009	2009	2009	2	0	2	Export	368	Iraq	IRQ	752	Sweden	SWE								05	VEGETABLES AND FRUIT	1	No Quantity							3284			0
S3	2009	2009	2009	2	0	2	Export	368	Iraq	IRQ	760	Syria	SYR								05	VEGETABLES AND FRUIT	1	No Quantity							5407756			0
S3	2009	2009	2009	2	0	2	Export	368	Iraq	IRQ	818	Egypt	EGY								05	VEGETABLES AND FRUIT	1	No Quantity							2008891			0
S3	2009	2009	2009	2	0	2	Export	372	Ireland	IRL	0	World	WLD								05	VEGETABLES AND FRUIT	1	No Quantity							324694611			0
S3	2009	2009	2009	2	0	2	Export	372	Ireland	IRL	8	Albania	ALB								05	VEGETABLES AND FRUIT	1	No Quantity							26592			0
S3	2009	2009	2009	2	0	2	Export	372	Ireland	IRL	36	Australia	AUS								05	VEGETABLES AND FRUIT	1	No Quantity							145025			0
S3	2009	2009	2009	2	0	2	Export	372	Ireland	IRL	40	Austria	AUT								05	VEGETABLES AND FRUIT	1	No Quantity							528068			0
S3	2009	2009	2009	2	0	2	Export	372	Ireland	IRL	48	Bahrain	BHR								05	VEGETABLES AND FRUIT	1	No Quantity							138236			0
S3	2009	2009	2009	2	0	2	Export	372	Ireland	IRL	56	Belgium	BEL								05	VEGETABLES AND FRUIT	1	No Quantity							7794031			0
S3	2009	2009	2009	2	0	2	Export	372	Ireland	IRL	70	Bosnia Herzegovina	BIH								05	VEGETABLES AND FRUIT	1	No Quantity							240939			0
S3	2009	2009	2009	2	0	2	Export	372	Ireland	IRL	100	Bulgaria	BGR								05	VEGETABLES AND FRUIT	1	No Quantity							1135885			0
S3	2009	2009	2009	2	0	2	Export	372	Ireland	IRL	124	Canada	CAN								05	VEGETABLES AND FRUIT	1	No Quantity							8			0
S3	2009	2009	2009	2	0	2	Export	372	Ireland	IRL	156	China	CHN								05	VEGETABLES AND FRUIT	1	No Quantity							13812			0
S3	2009	2009	2009	2	0	2	Export	372	Ireland	IRL	191	Croatia	HRV								05	VEGETABLES AND FRUIT	1	No Quantity							781580			0
S3	2009	2009	2009	2	0	2	Export	372	Ireland	IRL	196	Cyprus	CYP								05	VEGETABLES AND FRUIT	1	No Quantity							31428			0
S3	2009	2009	2009	2	0	2	Export	372	Ireland	IRL	203	Czechia	CZE								05	VEGETABLES AND FRUIT	1	No Quantity							979104			0
S3	2009	2009	2009	2	0	2	Export	372	Ireland	IRL	208	Denmark	DNK								05	VEGETABLES AND FRUIT	1	No Quantity							8639			0
S3	2009	2009	2009	2	0	2	Export	372	Ireland	IRL	233	Estonia	EST								05	VEGETABLES AND FRUIT	1	No Quantity							105874			0
S3	2009	2009	2009	2	0	2	Export	372	Ireland	IRL	242	Fiji	FJI								05	VEGETABLES AND FRUIT	1	No Quantity							645			0
S3	2009	2009	2009	2	0	2	Export	372	Ireland	IRL	246	Finland	FIN								05	VEGETABLES AND FRUIT	1	No Quantity							400			0
S3	2009	2009	2009	2	0	2	Export	372	Ireland	IRL	251	France	FRA								05	VEGETABLES AND FRUIT	1	No Quantity							520212			0
S3	2009	2009	2009	2	0	2	Export	372	Ireland	IRL	276	Germany	DEU								05	VEGETABLES AND FRUIT	1	No Quantity							5570668			0
S3	2009	2009	2009	2	0	2	Export	372	Ireland	IRL	292	Gibraltar	GIB								05	VEGETABLES AND FRUIT	1	No Quantity							711			0
S3	2009	2009	2009	2	0	2	Export	372	Ireland	IRL	300	Greece	GRC								05	VEGETABLES AND FRUIT	1	No Quantity							15772			0
S3	2009	2009	2009	2	0	2	Export	372	Ireland	IRL	316	Guam	GUM								05	VEGETABLES AND FRUIT	1	No Quantity							2074			0
S3	2009	2009	2009	2	0	2	Export	372	Ireland	IRL	348	Hungary	HUN								05	VEGETABLES AND FRUIT	1	No Quantity							633746			0
S3	2009	2009	2009	2	0	2	Export	372	Ireland	IRL	352	Iceland	ISL								05	VEGETABLES AND FRUIT	1	No Quantity							131469			0
S3	2009	2009	2009	2	0	2	Export	372	Ireland	IRL	381	Italy	ITA								05	VEGETABLES AND FRUIT	1	No Quantity							662268			0
S3	2009	2009	2009	2	0	2	Export	372	Ireland	IRL	392	Japan	JPN								05	VEGETABLES AND FRUIT	1	No Quantity							74416			0
S3	2009	2009	2009	2	0	2	Export	372	Ireland	IRL	398	Kazakhstan	KAZ								05	VEGETABLES AND FRUIT	1	No Quantity							29157			0
S3	2009	2009	2009	2	0	2	Export	372	Ireland	IRL	400	Jordan	JOR								05	VEGETABLES AND FRUIT	1	No Quantity							3349			0
S3	2009	2009	2009	2	0	2	Export	372	Ireland	IRL	410	Rep. of Korea	KOR								05	VEGETABLES AND FRUIT	1	No Quantity							521			0
S3	2009	2009	2009	2	0	2	Export	372	Ireland	IRL	414	Kuwait	KWT								05	VEGETABLES AND FRUIT	1	No Quantity							5183			0
S3	2009	2009	2009	2	0	2	Export	372	Ireland	IRL	440	Lithuania	LTU								05	VEGETABLES AND FRUIT	1	No Quantity							33523			0
S3	2009	2009	2009	2	0	2	Export	372	Ireland	IRL	470	Malta	MLT								05	VEGETABLES AND FRUIT	1	No Quantity							97046			0
S3	2009	2009	2009	2	0	2	Export	372	Ireland	IRL	512	Oman	OMN								05	VEGETABLES AND FRUIT	1	No Quantity							335456			0
S3	2009	2009	2009	2	0	2	Export	372	Ireland	IRL	528	Netherlands	NLD								05	VEGETABLES AND FRUIT	1	No Quantity							1573309			0
S3	2009	2009	2009	2	0	2	Export	372	Ireland	IRL	554	New Zealand	NZL								05	VEGETABLES AND FRUIT	1	No Quantity							40442			0
S3	2009	2009	2009	2	0	2	Export	372	Ireland	IRL	568	Other Europe, nes									05	VEGETABLES AND FRUIT	1	No Quantity							11820			0
S3	2009	2009	2009	2	0	2	Export	372	Ireland	IRL	616	Poland	POL								05	VEGETABLES AND FRUIT	1	No Quantity							905251			0
S3	2009	2009	2009	2	0	2	Export	372	Ireland	IRL	620	Portugal	PRT								05	VEGETABLES AND FRUIT	1	No Quantity							98252			0
S3	2009	2009	2009	2	0	2	Export	372	Ireland	IRL	634	Qatar	QAT								05	VEGETABLES AND FRUIT	1	No Quantity							6107			0
S3	2009	2009	2009	2	0	2	Export	372	Ireland	IRL	642	Romania	ROU								05	VEGETABLES AND FRUIT	1	No Quantity							1099071			0
S3	2009	2009	2009	2	0	2	Export	372	Ireland	IRL	643	Russian Federation	RUS								05	VEGETABLES AND FRUIT	1	No Quantity							2288046			0
S3	2009	2009	2009	2	0	2	Export	372	Ireland	IRL	682	Saudi Arabia	SAU								05	VEGETABLES AND FRUIT	1	No Quantity							2409109			0
S3	2009	2009	2009	2	0	2	Export	372	Ireland	IRL	688	Serbia	SRB								05	VEGETABLES AND FRUIT	1	No Quantity							245763			0
S3	2009	2009	2009	2	0	2	Export	372	Ireland	IRL	703	Slovakia	SVK								05	VEGETABLES AND FRUIT	1	No Quantity							625474			0
S3	2009	2009	2009	2	0	2	Export	372	Ireland	IRL	705	Slovenia	SVN								05	VEGETABLES AND FRUIT	1	No Quantity							75784			0
S3	2009	2009	2009	2	0	2	Export	372	Ireland	IRL	710	South Africa	ZAF								05	VEGETABLES AND FRUIT	1	No Quantity							3			0
S3	2009	2009	2009	2	0	2	Export	372	Ireland	IRL	724	Spain	ESP								05	VEGETABLES AND FRUIT	1	No Quantity							1069534			0
S3	2009	2009	2009	2	0	2	Export	372	Ireland	IRL	752	Sweden	SWE								05	VEGETABLES AND FRUIT	1	No Quantity							549705			0
S3	2009	2009	2009	2	0	2	Export	372	Ireland	IRL	757	Switzerland	CHE								05	VEGETABLES AND FRUIT	1	No Quantity							151595			0
S3	2009	2009	2009	2	0	2	Export	372	Ireland	IRL	760	Syria	SYR								05	VEGETABLES AND FRUIT	1	No Quantity							94903			0
S3	2009	2009	2009	2	0	2	Export	372	Ireland	IRL	784	United Arab Emirates	ARE								05	VEGETABLES AND FRUIT	1	No Quantity							513340			0
S3	2009	2009	2009	2	0	2	Export	372	Ireland	IRL	792	Turkey	TUR								05	VEGETABLES AND FRUIT	1	No Quantity							44207			0
S3	2009	2009	2009	2	0	2	Export	372	Ireland	IRL	804	Ukraine	UKR								05	VEGETABLES AND FRUIT	1	No Quantity							42027			0
S3	2009	2009	2009	2	0	2	Export	372	Ireland	IRL	807	North Macedonia	MKD								05	VEGETABLES AND FRUIT	1	No Quantity							613607			0
S3	2009	2009	2009	2	0	2	Export	372	Ireland	IRL	826	United Kingdom	GBR								05	VEGETABLES AND FRUIT	1	No Quantity							292117082			0
S3	2009	2009	2009	2	0	2	Export	372	Ireland	IRL	842	USA	USA								05	VEGETABLES AND FRUIT	1	No Quantity							71413			0
S3	2009	2009	2009	2	0	2	Export	372	Ireland	IRL	899	Areas, nes									05	VEGETABLES AND FRUIT	1	No Quantity							2930			0
S3	2009	2009	2009	2	0	2	Export	368	Iraq	IRQ	0	World	WLD								06	SUGAR,SUGR.PREPTNS,HONEY	1	No Quantity							864991			0
S3	2009	2009	2009	2	0	2	Export	368	Iraq	IRQ	422	Lebanon	LBN								06	SUGAR,SUGR.PREPTNS,HONEY	1	No Quantity							311154			0
S3	2009	2009	2009	2	0	2	Export	368	Iraq	IRQ	458	Malaysia	MYS								06	SUGAR,SUGR.PREPTNS,HONEY	1	No Quantity							9994			0
S3	2009	2009	2009	2	0	2	Export	368	Iraq	IRQ	752	Sweden	SWE								06	SUGAR,SUGR.PREPTNS,HONEY	1	No Quantity							3900			0
S3	2009	2009	2009	2	0	2	Export	368	Iraq	IRQ	760	Syria	SYR								06	SUGAR,SUGR.PREPTNS,HONEY	1	No Quantity							539943			0
S3	2009	2009	2009	2	0	2	Export	372	Ireland	IRL	0	World	WLD								06	SUGAR,SUGR.PREPTNS,HONEY	1	No Quantity							141604583			0
S3	2009	2009	2009	2	0	2	Export	372	Ireland	IRL	28	Antigua and Barbuda	ATG								06	SUGAR,SUGR.PREPTNS,HONEY	1	No Quantity							63900			0
S3	2009	2009	2009	2	0	2	Export	372	Ireland	IRL	36	Australia	AUS								06	SUGAR,SUGR.PREPTNS,HONEY	1	No Quantity							590240			0
S3	2009	2009	2009	2	0	2	Export	372	Ireland	IRL	40	Austria	AUT								06	SUGAR,SUGR.PREPTNS,HONEY	1	No Quantity							737812			0
S3	2009	2009	2009	2	0	2	Export	372	Ireland	IRL	48	Bahrain	BHR								06	SUGAR,SUGR.PREPTNS,HONEY	1	No Quantity							58992			0
S3	2009	2009	2009	2	0	2	Export	372	Ireland	IRL	52	Barbados	BRB								06	SUGAR,SUGR.PREPTNS,HONEY	1	No Quantity							5983			0
S3	2009	2009	2009	2	0	2	Export	372	Ireland	IRL	56	Belgium	BEL								06	SUGAR,SUGR.PREPTNS,HONEY	1	No Quantity							4745286			0
S3	2009	2009	2009	2	0	2	Export	372	Ireland	IRL	72	Botswana	BWA								06	SUGAR,SUGR.PREPTNS,HONEY	1	No Quantity							110113			0
S3	2009	2009	2009	2	0	2	Export	372	Ireland	IRL	100	Bulgaria	BGR								06	SUGAR,SUGR.PREPTNS,HONEY	1	No Quantity							176276			0
S3	2009	2009	2009	2	0	2	Export	372	Ireland	IRL	120	Cameroon	CMR								06	SUGAR,SUGR.PREPTNS,HONEY	1	No Quantity							2935110			0
S3	2009	2009	2009	2	0	2	Export	372	Ireland	IRL	124	Canada	CAN								06	SUGAR,SUGR.PREPTNS,HONEY	1	No Quantity							536117			0
S3	2009	2009	2009	2	0	2	Export	372	Ireland	IRL	144	Sri Lanka	LKA								06	SUGAR,SUGR.PREPTNS,HONEY	1	No Quantity							88312			0
S3	2009	2009	2009	2	0	2	Export	372	Ireland	IRL	156	China	CHN								06	SUGAR,SUGR.PREPTNS,HONEY	1	No Quantity							85993			0
S3	2009	2009	2009	2	0	2	Export	372	Ireland	IRL	191	Croatia	HRV								06	SUGAR,SUGR.PREPTNS,HONEY	1	No Quantity							6715			0
S3	2009	2009	2009	2	0	2	Export	372	Ireland	IRL	196	Cyprus	CYP								06	SUGAR,SUGR.PREPTNS,HONEY	1	No Quantity							16593			0
S3	2009	2009	2009	2	0	2	Export	372	Ireland	IRL	203	Czechia	CZE								06	SUGAR,SUGR.PREPTNS,HONEY	1	No Quantity							3407385			0
S3	2009	2009	2009	2	0	2	Export	372	Ireland	IRL	208	Denmark	DNK								06	SUGAR,SUGR.PREPTNS,HONEY	1	No Quantity							1847749			0
S3	2009	2009	2009	2	0	2	Export	372	Ireland	IRL	233	Estonia	EST								06	SUGAR,SUGR.PREPTNS,HONEY	1	No Quantity							119545			0
S3	2009	2009	2009	2	0	2	Export	372	Ireland	IRL	234	Faeroe Isds	FRO								06	SUGAR,SUGR.PREPTNS,HONEY	1	No Quantity							7193			0
S3	2009	2009	2009	2	0	2	Export	372	Ireland	IRL	242	Fiji	FJI								06	SUGAR,SUGR.PREPTNS,HONEY	1	No Quantity							414			0
S3	2009	2009	2009	2	0	2	Export	372	Ireland	IRL	251	France	FRA								06	SUGAR,SUGR.PREPTNS,HONEY	1	No Quantity							12883061			0
S3	2009	2009	2009	2	0	2	Export	372	Ireland	IRL	266	Gabon	GAB								06	SUGAR,SUGR.PREPTNS,HONEY	1	No Quantity							17389			0
S3	2009	2009	2009	2	0	2	Export	372	Ireland	IRL	268	Georgia	GEO								06	SUGAR,SUGR.PREPTNS,HONEY	1	No Quantity							5162			0
S3	2009	2009	2009	2	0	2	Export	372	Ireland	IRL	276	Germany	DEU								06	SUGAR,SUGR.PREPTNS,HONEY	1	No Quantity							21300477			0
S3	2009	2009	2009	2	0	2	Export	372	Ireland	IRL	288	Ghana	GHA								06	SUGAR,SUGR.PREPTNS,HONEY	1	No Quantity							6811490			0
S3	2009	2009	2009	2	0	2	Export	372	Ireland	IRL	292	Gibraltar	GIB								06	SUGAR,SUGR.PREPTNS,HONEY	1	No Quantity							24902			0
S3	2009	2009	2009	2	0	2	Export	372	Ireland	IRL	344	China, Hong Kong SAR	HKG								06	SUGAR,SUGR.PREPTNS,HONEY	1	No Quantity							118498			0
S3	2009	2009	2009	2	0	2	Export	372	Ireland	IRL	348	Hungary	HUN								06	SUGAR,SUGR.PREPTNS,HONEY	1	No Quantity							667671			0
S3	2009	2009	2009	2	0	2	Export	372	Ireland	IRL	376	Israel	ISR								06	SUGAR,SUGR.PREPTNS,HONEY	1	No Quantity							1195			0
S3	2009	2009	2009	2	0	2	Export	372	Ireland	IRL	381	Italy	ITA								06	SUGAR,SUGR.PREPTNS,HONEY	1	No Quantity							7905841			0
S3	2009	2009	2009	2	0	2	Export	372	Ireland	IRL	392	Japan	JPN								06	SUGAR,SUGR.PREPTNS,HONEY	1	No Quantity							73727			0
S3	2009	2009	2009	2	0	2	Export	372	Ireland	IRL	398	Kazakhstan	KAZ								06	SUGAR,SUGR.PREPTNS,HONEY	1	No Quantity							2246			0
S3	2009	2009	2009	2	0	2	Export	372	Ireland	IRL	400	Jordan	JOR								06	SUGAR,SUGR.PREPTNS,HONEY	1	No Quantity							23806			0
S3	2009	2009	2009	2	0	2	Export	372	Ireland	IRL	404	Kenya	KEN								06	SUGAR,SUGR.PREPTNS,HONEY	1	No Quantity							343364			0
S3	2009	2009	2009	2	0	2	Export	372	Ireland	IRL	410	Rep. of Korea	KOR								06	SUGAR,SUGR.PREPTNS,HONEY	1	No Quantity							30301			0
S3	2009	2009	2009	2	0	2	Export	372	Ireland	IRL	414	Kuwait	KWT								06	SUGAR,SUGR.PREPTNS,HONEY	1	No Quantity							9623			0
S3	2009	2009	2009	2	0	2	Export	372	Ireland	IRL	422	Lebanon	LBN								06	SUGAR,SUGR.PREPTNS,HONEY	1	No Quantity							32332			0
S3	2009	2009	2009	2	0	2	Export	372	Ireland	IRL	430	Liberia	LBR								06	SUGAR,SUGR.PREPTNS,HONEY	1	No Quantity							59477			0
S3	2009	2009	2009	2	0	2	Export	372	Ireland	IRL	434	Libya	LBY								06	SUGAR,SUGR.PREPTNS,HONEY	1	No Quantity							160			0
S3	2009	2009	2009	2	0	2	Export	372	Ireland	IRL	440	Lithuania	LTU								06	SUGAR,SUGR.PREPTNS,HONEY	1	No Quantity							57341			0
S3	2009	2009	2009	2	0	2	Export	372	Ireland	IRL	442	Luxembourg	LUX								06	SUGAR,SUGR.PREPTNS,HONEY	1	No Quantity							89712			0
S3	2009	2009	2009	2	0	2	Export	372	Ireland	IRL	458	Malaysia	MYS								06	SUGAR,SUGR.PREPTNS,HONEY	1	No Quantity							40031			0
S3	2009	2009	2009	2	0	2	Export	372	Ireland	IRL	470	Malta	MLT								06	SUGAR,SUGR.PREPTNS,HONEY	1	No Quantity							73870			0
S3	2009	2009	2009	2	0	2	Export	372	Ireland	IRL	484	Mexico	MEX								06	SUGAR,SUGR.PREPTNS,HONEY	1	No Quantity							8335			0
S3	2009	2009	2009	2	0	2	Export	372	Ireland	IRL	504	Morocco	MAR								06	SUGAR,SUGR.PREPTNS,HONEY	1	No Quantity							37114			0
S3	2009	2009	2009	2	0	2	Export	372	Ireland	IRL	528	Netherlands	NLD								06	SUGAR,SUGR.PREPTNS,HONEY	1	No Quantity							1704807			0
S3	2009	2009	2009	2	0	2	Export	372	Ireland	IRL	540	New Caledonia	NCL								06	SUGAR,SUGR.PREPTNS,HONEY	1	No Quantity							125916			0
S3	2009	2009	2009	2	0	2	Export	372	Ireland	IRL	554	New Zealand	NZL								06	SUGAR,SUGR.PREPTNS,HONEY	1	No Quantity							978918			0
S3	2009	2009	2009	2	0	2	Export	372	Ireland	IRL	566	Nigeria	NGA								06	SUGAR,SUGR.PREPTNS,HONEY	1	No Quantity							27090446			0
S3	2009	2009	2009	2	0	2	Export	372	Ireland	IRL	568	Other Europe, nes									06	SUGAR,SUGR.PREPTNS,HONEY	1	No Quantity							3548			0
S3	2009	2009	2009	2	0	2	Export	372	Ireland	IRL	579	Norway	NOR								06	SUGAR,SUGR.PREPTNS,HONEY	1	No Quantity							991944			0
S3	2009	2009	2009	2	0	2	Export	372	Ireland	IRL	598	Papua New Guinea	PNG								06	SUGAR,SUGR.PREPTNS,HONEY	1	No Quantity							11028			0
S3	2009	2009	2009	2	0	2	Export	372	Ireland	IRL	608	Philippines	PHL								06	SUGAR,SUGR.PREPTNS,HONEY	1	No Quantity							524314			0
S3	2009	2009	2009	2	0	2	Export	372	Ireland	IRL	616	Poland	POL								06	SUGAR,SUGR.PREPTNS,HONEY	1	No Quantity							4718440			0
S3	2009	2009	2009	2	0	2	Export	372	Ireland	IRL	620	Portugal	PRT								06	SUGAR,SUGR.PREPTNS,HONEY	1	No Quantity							13215			0
S3	2009	2009	2009	2	0	2	Export	372	Ireland	IRL	634	Qatar	QAT								06	SUGAR,SUGR.PREPTNS,HONEY	1	No Quantity							48153			0
S3	2009	2009	2009	2	0	2	Export	372	Ireland	IRL	642	Romania	ROU								06	SUGAR,SUGR.PREPTNS,HONEY	1	No Quantity							106515			0
S3	2009	2009	2009	2	0	2	Export	372	Ireland	IRL	643	Russian Federation	RUS								06	SUGAR,SUGR.PREPTNS,HONEY	1	No Quantity							899911			0
S3	2009	2009	2009	2	0	2	Export	372	Ireland	IRL	682	Saudi Arabia	SAU								06	SUGAR,SUGR.PREPTNS,HONEY	1	No Quantity							23021			0
S3	2009	2009	2009	2	0	2	Export	372	Ireland	IRL	688	Serbia	SRB								06	SUGAR,SUGR.PREPTNS,HONEY	1	No Quantity							15049			0
S3	2009	2009	2009	2	0	2	Export	372	Ireland	IRL	702	Singapore	SGP								06	SUGAR,SUGR.PREPTNS,HONEY	1	No Quantity							35830			0
S3	2009	2009	2009	2	0	2	Export	372	Ireland	IRL	710	South Africa	ZAF								06	SUGAR,SUGR.PREPTNS,HONEY	1	No Quantity							73301			0
S3	2009	2009	2009	2	0	2	Export	372	Ireland	IRL	724	Spain	ESP								06	SUGAR,SUGR.PREPTNS,HONEY	1	No Quantity							465712			0
S3	2009	2009	2009	2	0	2	Export	372	Ireland	IRL	752	Sweden	SWE								06	SUGAR,SUGR.PREPTNS,HONEY	1	No Quantity							36608			0
S3	2009	2009	2009	2	0	2	Export	372	Ireland	IRL	757	Switzerland	CHE								06	SUGAR,SUGR.PREPTNS,HONEY	1	No Quantity							201442			0
S3	2009	2009	2009	2	0	2	Export	372	Ireland	IRL	764	Thailand	THA								06	SUGAR,SUGR.PREPTNS,HONEY	1	No Quantity							36006			0
S3	2009	2009	2009	2	0	2	Export	372	Ireland	IRL	784	United Arab Emirates	ARE								06	SUGAR,SUGR.PREPTNS,HONEY	1	No Quantity							215444			0
S3	2009	2009	2009	2	0	2	Export	372	Ireland	IRL	792	Turkey	TUR								06	SUGAR,SUGR.PREPTNS,HONEY	1	No Quantity							1093177			0
S3	2009	2009	2009	2	0	2	Export	372	Ireland	IRL	804	Ukraine	UKR								06	SUGAR,SUGR.PREPTNS,HONEY	1	No Quantity							1			0
S3	2009	2009	2009	2	0	2	Export	372	Ireland	IRL	807	North Macedonia	MKD								06	SUGAR,SUGR.PREPTNS,HONEY	1	No Quantity							12695			0
S3	2009	2009	2009	2	0	2	Export	372	Ireland	IRL	818	Egypt	EGY								06	SUGAR,SUGR.PREPTNS,HONEY	1	No Quantity							2105			0
S3	2009	2009	2009	2	0	2	Export	372	Ireland	IRL	826	United Kingdom	GBR								06	SUGAR,SUGR.PREPTNS,HONEY	1	No Quantity							33992684			0
S3	2009	2009	2009	2	0	2	Export	372	Ireland	IRL	834	United Rep. of Tanzania	TZA								06	SUGAR,SUGR.PREPTNS,HONEY	1	No Quantity							705833			0
S3	2009	2009	2009	2	0	2	Export	372	Ireland	IRL	842	USA	USA								06	SUGAR,SUGR.PREPTNS,HONEY	1	No Quantity							1243907			0
S3	2009	2009	2009	2	0	2	Export	372	Ireland	IRL	862	Venezuela	VEN								06	SUGAR,SUGR.PREPTNS,HONEY	1	No Quantity							77764			0
S3	2009	2009	2009	2	0	2	Export	372	Ireland	IRL	0	World	WLD								07	COFFEE,TEA,COCOA,SPICES	1	No Quantity							344219046			0
S3	2009	2009	2009	2	0	2	Export	372	Ireland	IRL	28	Antigua and Barbuda	ATG								07	COFFEE,TEA,COCOA,SPICES	1	No Quantity							4229			0
S3	2009	2009	2009	2	0	2	Export	372	Ireland	IRL	36	Australia	AUS								07	COFFEE,TEA,COCOA,SPICES	1	No Quantity							1909246			0
S3	2009	2009	2009	2	0	2	Export	372	Ireland	IRL	40	Austria	AUT								07	COFFEE,TEA,COCOA,SPICES	1	No Quantity							40930			0
S3	2009	2009	2009	2	0	2	Export	372	Ireland	IRL	48	Bahrain	BHR								07	COFFEE,TEA,COCOA,SPICES	1	No Quantity							102641			0
S3	2009	2009	2009	2	0	2	Export	372	Ireland	IRL	52	Barbados	BRB								07	COFFEE,TEA,COCOA,SPICES	1	No Quantity							7537			0
S3	2009	2009	2009	2	0	2	Export	372	Ireland	IRL	56	Belgium	BEL								07	COFFEE,TEA,COCOA,SPICES	1	No Quantity							4264525			0
S3	2009	2009	2009	2	0	2	Export	372	Ireland	IRL	76	Brazil	BRA								07	COFFEE,TEA,COCOA,SPICES	1	No Quantity							269529			0
S3	2009	2009	2009	2	0	2	Export	372	Ireland	IRL	100	Bulgaria	BGR								07	COFFEE,TEA,COCOA,SPICES	1	No Quantity							22864			0
S3	2009	2009	2009	2	0	2	Export	372	Ireland	IRL	124	Canada	CAN								07	COFFEE,TEA,COCOA,SPICES	1	No Quantity							18806886			0
S3	2009	2009	2009	2	0	2	Export	372	Ireland	IRL	144	Sri Lanka	LKA								07	COFFEE,TEA,COCOA,SPICES	1	No Quantity							99			0
S3	2009	2009	2009	2	0	2	Export	372	Ireland	IRL	152	Chile	CHL								07	COFFEE,TEA,COCOA,SPICES	1	No Quantity							13233			0
S3	2009	2009	2009	2	0	2	Export	372	Ireland	IRL	170	Colombia	COL								07	COFFEE,TEA,COCOA,SPICES	1	No Quantity							20330			0
S3	2009	2009	2009	2	0	2	Export	372	Ireland	IRL	188	Costa Rica	CRI								07	COFFEE,TEA,COCOA,SPICES	1	No Quantity							44237			0
S3	2009	2009	2009	2	0	2	Export	372	Ireland	IRL	191	Croatia	HRV								07	COFFEE,TEA,COCOA,SPICES	1	No Quantity							6755			0
S3	2009	2009	2009	2	0	2	Export	372	Ireland	IRL	192	Cuba	CUB								07	COFFEE,TEA,COCOA,SPICES	1	No Quantity							636			0
S3	2009	2009	2009	2	0	2	Export	372	Ireland	IRL	196	Cyprus	CYP								07	COFFEE,TEA,COCOA,SPICES	1	No Quantity							52737			0
S3	2009	2009	2009	2	0	2	Export	372	Ireland	IRL	203	Czechia	CZE								07	COFFEE,TEA,COCOA,SPICES	1	No Quantity							683726			0
S3	2009	2009	2009	2	0	2	Export	372	Ireland	IRL	208	Denmark	DNK								07	COFFEE,TEA,COCOA,SPICES	1	No Quantity							237420			0
S3	2009	2009	2009	2	0	2	Export	372	Ireland	IRL	234	Faeroe Isds	FRO								07	COFFEE,TEA,COCOA,SPICES	1	No Quantity							7161			0
S3	2009	2009	2009	2	0	2	Export	372	Ireland	IRL	251	France	FRA								07	COFFEE,TEA,COCOA,SPICES	1	No Quantity							4985589			0
S3	2009	2009	2009	2	0	2	Export	372	Ireland	IRL	258	French Polynesia	PYF								07	COFFEE,TEA,COCOA,SPICES	1	No Quantity							37480			0
S3	2009	2009	2009	2	0	2	Export	372	Ireland	IRL	276	Germany	DEU								07	COFFEE,TEA,COCOA,SPICES	1	No Quantity							2691863			0
S3	2009	2009	2009	2	0	2	Export	372	Ireland	IRL	292	Gibraltar	GIB								07	COFFEE,TEA,COCOA,SPICES	1	No Quantity							14605			0
S3	2009	2009	2009	2	0	2	Export	372	Ireland	IRL	300	Greece	GRC								07	COFFEE,TEA,COCOA,SPICES	1	No Quantity							150234			0
S3	2009	2009	2009	2	0	2	Export	372	Ireland	IRL	340	Honduras	HND								07	COFFEE,TEA,COCOA,SPICES	1	No Quantity							401312			0
S3	2009	2009	2009	2	0	2	Export	372	Ireland	IRL	344	China, Hong Kong SAR	HKG								07	COFFEE,TEA,COCOA,SPICES	1	No Quantity							28475			0
S3	2009	2009	2009	2	0	2	Export	372	Ireland	IRL	348	Hungary	HUN								07	COFFEE,TEA,COCOA,SPICES	1	No Quantity							1460008			0
S3	2009	2009	2009	2	0	2	Export	372	Ireland	IRL	352	Iceland	ISL								07	COFFEE,TEA,COCOA,SPICES	1	No Quantity							5252			0
S3	2009	2009	2009	2	0	2	Export	372	Ireland	IRL	360	Indonesia	IDN								07	COFFEE,TEA,COCOA,SPICES	1	No Quantity							34840			0
S3	2009	2009	2009	2	0	2	Export	372	Ireland	IRL	376	Israel	ISR								07	COFFEE,TEA,COCOA,SPICES	1	No Quantity							207573			0
S3	2009	2009	2009	2	0	2	Export	372	Ireland	IRL	381	Italy	ITA								07	COFFEE,TEA,COCOA,SPICES	1	No Quantity							547467			0
S3	2009	2009	2009	2	0	2	Export	372	Ireland	IRL	392	Japan	JPN								07	COFFEE,TEA,COCOA,SPICES	1	No Quantity							621924			0
S3	2009	2009	2009	2	0	2	Export	372	Ireland	IRL	398	Kazakhstan	KAZ								07	COFFEE,TEA,COCOA,SPICES	1	No Quantity							171561			0
S3	2009	2009	2009	2	0	2	Export	372	Ireland	IRL	400	Jordan	JOR								07	COFFEE,TEA,COCOA,SPICES	1	No Quantity							5951			0
S3	2009	2009	2009	2	0	2	Export	372	Ireland	IRL	410	Rep. of Korea	KOR								07	COFFEE,TEA,COCOA,SPICES	1	No Quantity							344266			0
S3	2009	2009	2009	2	0	2	Export	372	Ireland	IRL	422	Lebanon	LBN								07	COFFEE,TEA,COCOA,SPICES	1	No Quantity							7761			0
S3	2009	2009	2009	2	0	2	Export	372	Ireland	IRL	440	Lithuania	LTU								07	COFFEE,TEA,COCOA,SPICES	1	No Quantity							12436			0
S3	2009	2009	2009	2	0	2	Export	372	Ireland	IRL	458	Malaysia	MYS								07	COFFEE,TEA,COCOA,SPICES	1	No Quantity							118285			0
S3	2009	2009	2009	2	0	2	Export	372	Ireland	IRL	470	Malta	MLT								07	COFFEE,TEA,COCOA,SPICES	1	No Quantity							3755			0
S3	2009	2009	2009	2	0	2	Export	372	Ireland	IRL	484	Mexico	MEX								07	COFFEE,TEA,COCOA,SPICES	1	No Quantity							483793			0
S3	2009	2009	2009	2	0	2	Export	372	Ireland	IRL	490	Other Asia, nes									07	COFFEE,TEA,COCOA,SPICES	1	No Quantity							122801			0
S3	2009	2009	2009	2	0	2	Export	372	Ireland	IRL	528	Netherlands	NLD								07	COFFEE,TEA,COCOA,SPICES	1	No Quantity							23223633			0
S3	2009	2009	2009	2	0	2	Export	372	Ireland	IRL	540	New Caledonia	NCL								07	COFFEE,TEA,COCOA,SPICES	1	No Quantity							21432			0
S3	2009	2009	2009	2	0	2	Export	372	Ireland	IRL	554	New Zealand	NZL								07	COFFEE,TEA,COCOA,SPICES	1	No Quantity							262077			0
S3	2009	2009	2009	2	0	2	Export	372	Ireland	IRL	568	Other Europe, nes									07	COFFEE,TEA,COCOA,SPICES	1	No Quantity							4294			0
S3	2009	2009	2009	2	0	2	Export	372	Ireland	IRL	586	Pakistan	PAK								07	COFFEE,TEA,COCOA,SPICES	1	No Quantity							22799			0
S3	2009	2009	2009	2	0	2	Export	372	Ireland	IRL	608	Philippines	PHL								07	COFFEE,TEA,COCOA,SPICES	1	No Quantity							118988			0
S3	2009	2009	2009	2	0	2	Export	372	Ireland	IRL	616	Poland	POL								07	COFFEE,TEA,COCOA,SPICES	1	No Quantity							1620674			0
S3	2009	2009	2009	2	0	2	Export	372	Ireland	IRL	620	Portugal	PRT								07	COFFEE,TEA,COCOA,SPICES	1	No Quantity							550655			0
S3	2009	2009	2009	2	0	2	Export	372	Ireland	IRL	642	Romania	ROU								07	COFFEE,TEA,COCOA,SPICES	1	No Quantity							814213			0
S3	2009	2009	2009	2	0	2	Export	372	Ireland	IRL	643	Russian Federation	RUS								07	COFFEE,TEA,COCOA,SPICES	1	No Quantity							11119220			0
S3	2009	2009	2009	2	0	2	Export	372	Ireland	IRL	682	Saudi Arabia	SAU								07	COFFEE,TEA,COCOA,SPICES	1	No Quantity							1720277			0
S3	2009	2009	2009	2	0	2	Export	372	Ireland	IRL	688	Serbia	SRB								07	COFFEE,TEA,COCOA,SPICES	1	No Quantity							191073			0
S3	2009	2009	2009	2	0	2	Export	372	Ireland	IRL	702	Singapore	SGP								07	COFFEE,TEA,COCOA,SPICES	1	No Quantity							10606			0
S3	2009	2009	2009	2	0	2	Export	372	Ireland	IRL	705	Slovenia	SVN								07	COFFEE,TEA,COCOA,SPICES	1	No Quantity							1481			0
S3	2009	2009	2009	2	0	2	Export	372	Ireland	IRL	710	South Africa	ZAF								07	COFFEE,TEA,COCOA,SPICES	1	No Quantity							62883			0
S3	2009	2009	2009	2	0	2	Export	372	Ireland	IRL	724	Spain	ESP								07	COFFEE,TEA,COCOA,SPICES	1	No Quantity							1523293			0
S3	2009	2009	2009	2	0	2	Export	372	Ireland	IRL	752	Sweden	SWE								07	COFFEE,TEA,COCOA,SPICES	1	No Quantity							182009			0
S3	2009	2009	2009	2	0	2	Export	372	Ireland	IRL	757	Switzerland	CHE								07	COFFEE,TEA,COCOA,SPICES	1	No Quantity							1316798			0
S3	2009	2009	2009	2	0	2	Export	372	Ireland	IRL	764	Thailand	THA								07	COFFEE,TEA,COCOA,SPICES	1	No Quantity							100265			0
S3	2009	2009	2009	2	0	2	Export	372	Ireland	IRL	784	United Arab Emirates	ARE								07	COFFEE,TEA,COCOA,SPICES	1	No Quantity							284484			0
S3	2009	2009	2009	2	0	2	Export	372	Ireland	IRL	792	Turkey	TUR								07	COFFEE,TEA,COCOA,SPICES	1	No Quantity							437913			0
S3	2009	2009	2009	2	0	2	Export	372	Ireland	IRL	804	Ukraine	UKR								07	COFFEE,TEA,COCOA,SPICES	1	No Quantity							273158			0
S3	2009	2009	2009	2	0	2	Export	372	Ireland	IRL	826	United Kingdom	GBR								07	COFFEE,TEA,COCOA,SPICES	1	No Quantity							230634441			0
S3	2009	2009	2009	2	0	2	Export	372	Ireland	IRL	842	USA	USA								07	COFFEE,TEA,COCOA,SPICES	1	No Quantity							30623954			0
S3	2009	2009	2009	2	0	2	Export	372	Ireland	IRL	862	Venezuela	VEN								07	COFFEE,TEA,COCOA,SPICES	1	No Quantity							145651			0
S3	2009	2009	2009	2	0	2	Export	372	Ireland	IRL	899	Areas, nes									07	COFFEE,TEA,COCOA,SPICES	1	No Quantity							824			0
S3	2009	2009	2009	2	0	2	Export	372	Ireland	IRL	0	World	WLD								08	ANIMAL FEED STUFF	1	No Quantity							227105010			0
S3	2009	2009	2009	2	0	2	Export	372	Ireland	IRL	36	Australia	AUS								08	ANIMAL FEED STUFF	1	No Quantity							2003			0
S3	2009	2009	2009	2	0	2	Export	372	Ireland	IRL	40	Austria	AUT								08	ANIMAL FEED STUFF	1	No Quantity							344438			0
S3	2009	2009	2009	2	0	2	Export	372	Ireland	IRL	56	Belgium	BEL								08	ANIMAL FEED STUFF	1	No Quantity							361112			0
S3	2009	2009	2009	2	0	2	Export	372	Ireland	IRL	170	Colombia	COL								08	ANIMAL FEED STUFF	1	No Quantity							253			0
S3	2009	2009	2009	2	0	2	Export	372	Ireland	IRL	191	Croatia	HRV								08	ANIMAL FEED STUFF	1	No Quantity							11551			0
S3	2009	2009	2009	2	0	2	Export	372	Ireland	IRL	196	Cyprus	CYP								08	ANIMAL FEED STUFF	1	No Quantity							77218			0
S3	2009	2009	2009	2	0	2	Export	372	Ireland	IRL	203	Czechia	CZE								08	ANIMAL FEED STUFF	1	No Quantity							277276			0
S3	2009	2009	2009	2	0	2	Export	372	Ireland	IRL	208	Denmark	DNK								08	ANIMAL FEED STUFF	1	No Quantity							245665			0
S3	2009	2009	2009	2	0	2	Export	372	Ireland	IRL	233	Estonia	EST								08	ANIMAL FEED STUFF	1	No Quantity							12431			0
S3	2009	2009	2009	2	0	2	Export	372	Ireland	IRL	234	Faeroe Isds	FRO								08	ANIMAL FEED STUFF	1	No Quantity							11124			0
S3	2009	2009	2009	2	0	2	Export	372	Ireland	IRL	246	Finland	FIN								08	ANIMAL FEED STUFF	1	No Quantity							86617			0
S3	2009	2009	2009	2	0	2	Export	372	Ireland	IRL	251	France	FRA								08	ANIMAL FEED STUFF	1	No Quantity							1839703			0
S3	2009	2009	2009	2	0	2	Export	372	Ireland	IRL	276	Germany	DEU								08	ANIMAL FEED STUFF	1	No Quantity							6319752			0
S3	2009	2009	2009	2	0	2	Export	372	Ireland	IRL	300	Greece	GRC								08	ANIMAL FEED STUFF	1	No Quantity							63346			0
S3	2009	2009	2009	2	0	2	Export	372	Ireland	IRL	348	Hungary	HUN								08	ANIMAL FEED STUFF	1	No Quantity							40536			0
S3	2009	2009	2009	2	0	2	Export	372	Ireland	IRL	376	Israel	ISR								08	ANIMAL FEED STUFF	1	No Quantity							1471			0
S3	2009	2009	2009	2	0	2	Export	372	Ireland	IRL	381	Italy	ITA								08	ANIMAL FEED STUFF	1	No Quantity							2937565			0
S3	2009	2009	2009	2	0	2	Export	372	Ireland	IRL	392	Japan	JPN								08	ANIMAL FEED STUFF	1	No Quantity							1040118			0
S3	2009	2009	2009	2	0	2	Export	372	Ireland	IRL	404	Kenya	KEN								08	ANIMAL FEED STUFF	1	No Quantity							23160			0
S3	2009	2009	2009	2	0	2	Export	372	Ireland	IRL	414	Kuwait	KWT								08	ANIMAL FEED STUFF	1	No Quantity							16989			0
S3	2009	2009	2009	2	0	2	Export	372	Ireland	IRL	440	Lithuania	LTU								08	ANIMAL FEED STUFF	1	No Quantity							128394			0
S3	2009	2009	2009	2	0	2	Export	372	Ireland	IRL	470	Malta	MLT								08	ANIMAL FEED STUFF	1	No Quantity							146625			0
S3	2009	2009	2009	2	0	2	Export	372	Ireland	IRL	496	Mongolia	MNG								08	ANIMAL FEED STUFF	1	No Quantity							417			0
S3	2009	2009	2009	2	0	2	Export	372	Ireland	IRL	528	Netherlands	NLD								08	ANIMAL FEED STUFF	1	No Quantity							4987573			0
S3	2009	2009	2009	2	0	2	Export	372	Ireland	IRL	568	Other Europe, nes									08	ANIMAL FEED STUFF	1	No Quantity							829			0
S3	2009	2009	2009	2	0	2	Export	372	Ireland	IRL	579	Norway	NOR								08	ANIMAL FEED STUFF	1	No Quantity							58510			0
S3	2009	2009	2009	2	0	2	Export	372	Ireland	IRL	608	Philippines	PHL								08	ANIMAL FEED STUFF	1	No Quantity							14			0
S3	2009	2009	2009	2	0	2	Export	372	Ireland	IRL	616	Poland	POL								08	ANIMAL FEED STUFF	1	No Quantity							133631			0
S3	2009	2009	2009	2	0	2	Export	372	Ireland	IRL	620	Portugal	PRT								08	ANIMAL FEED STUFF	1	No Quantity							88452			0
S3	2009	2009	2009	2	0	2	Export	372	Ireland	IRL	634	Qatar	QAT								08	ANIMAL FEED STUFF	1	No Quantity							18205			0
S3	2009	2009	2009	2	0	2	Export	372	Ireland	IRL	642	Romania	ROU								08	ANIMAL FEED STUFF	1	No Quantity							10482			0
S3	2009	2009	2009	2	0	2	Export	372	Ireland	IRL	643	Russian Federation	RUS								08	ANIMAL FEED STUFF	1	No Quantity							99475			0
S3	2009	2009	2009	2	0	2	Export	372	Ireland	IRL	699	India	IND								08	ANIMAL FEED STUFF	1	No Quantity							11835			0
S3	2009	2009	2009	2	0	2	Export	372	Ireland	IRL	702	Singapore	SGP								08	ANIMAL FEED STUFF	1	No Quantity							12938			0
S3	2009	2009	2009	2	0	2	Export	372	Ireland	IRL	705	Slovenia	SVN								08	ANIMAL FEED STUFF	1	No Quantity							1829			0
S3	2009	2009	2009	2	0	2	Export	372	Ireland	IRL	724	Spain	ESP								08	ANIMAL FEED STUFF	1	No Quantity							1681704			0
S3	2009	2009	2009	2	0	2	Export	372	Ireland	IRL	752	Sweden	SWE								08	ANIMAL FEED STUFF	1	No Quantity							2533027			0
S3	2009	2009	2009	2	0	2	Export	372	Ireland	IRL	757	Switzerland	CHE								08	ANIMAL FEED STUFF	1	No Quantity							27240			0
S3	2009	2009	2009	2	0	2	Export	372	Ireland	IRL	784	United Arab Emirates	ARE								08	ANIMAL FEED STUFF	1	No Quantity							239573			0
S3	2009	2009	2009	2	0	2	Export	372	Ireland	IRL	792	Turkey	TUR								08	ANIMAL FEED STUFF	1	No Quantity							308106			0
S3	2009	2009	2009	2	0	2	Export	372	Ireland	IRL	826	United Kingdom	GBR								08	ANIMAL FEED STUFF	1	No Quantity							199583452			0
S3	2009	2009	2009	2	0	2	Export	372	Ireland	IRL	842	USA	USA								08	ANIMAL FEED STUFF	1	No Quantity							3320369			0
S3	2009	2009	2009	2	0	2	Export	368	Iraq	IRQ	0	World	WLD								09	MISC.EDIBLE PRODUCTS ETC	1	No Quantity							5000			0
S3	2009	2009	2009	2	0	2	Export	368	Iraq	IRQ	124	Canada	CAN								09	MISC.EDIBLE PRODUCTS ETC	1	No Quantity							5000			0
S3	2009	2009	2009	2	0	2	Export	372	Ireland	IRL	0	World	WLD								09	MISC.EDIBLE PRODUCTS ETC	1	No Quantity							1900109469			0
S3	2009	2009	2009	2	0	2	Export	372	Ireland	IRL	4	Afghanistan	AFG								09	MISC.EDIBLE PRODUCTS ETC	1	No Quantity							6678187			0
S3	2009	2009	2009	2	0	2	Export	372	Ireland	IRL	8	Albania	ALB								09	MISC.EDIBLE PRODUCTS ETC	1	No Quantity							8535			0
S3	2009	2009	2009	2	0	2	Export	372	Ireland	IRL	12	Algeria	DZA								09	MISC.EDIBLE PRODUCTS ETC	1	No Quantity							101967			0
S3	2009	2009	2009	2	0	2	Export	372	Ireland	IRL	24	Angola	AGO								09	MISC.EDIBLE PRODUCTS ETC	1	No Quantity							3299816			0
S3	2009	2009	2009	2	0	2	Export	372	Ireland	IRL	32	Argentina	ARG								09	MISC.EDIBLE PRODUCTS ETC	1	No Quantity							6			0
S3	2009	2009	2009	2	0	2	Export	372	Ireland	IRL	36	Australia	AUS								09	MISC.EDIBLE PRODUCTS ETC	1	No Quantity							60281316			0
S3	2009	2009	2009	2	0	2	Export	372	Ireland	IRL	40	Austria	AUT								09	MISC.EDIBLE PRODUCTS ETC	1	No Quantity							8417286			0
S3	2009	2009	2009	2	0	2	Export	372	Ireland	IRL	48	Bahrain	BHR								09	MISC.EDIBLE PRODUCTS ETC	1	No Quantity							2336838			0
S3	2009	2009	2009	2	0	2	Export	372	Ireland	IRL	56	Belgium	BEL								09	MISC.EDIBLE PRODUCTS ETC	1	No Quantity							21585017			0
S3	2009	2009	2009	2	0	2	Export	372	Ireland	IRL	70	Bosnia Herzegovina	BIH								09	MISC.EDIBLE PRODUCTS ETC	1	No Quantity							106844			0
S3	2009	2009	2009	2	0	2	Export	372	Ireland	IRL	72	Botswana	BWA								09	MISC.EDIBLE PRODUCTS ETC	1	No Quantity							151370			0
S3	2009	2009	2009	2	0	2	Export	372	Ireland	IRL	76	Brazil	BRA								09	MISC.EDIBLE PRODUCTS ETC	1	No Quantity							4719558			0
S3	2009	2009	2009	2	0	2	Export	372	Ireland	IRL	100	Bulgaria	BGR								09	MISC.EDIBLE PRODUCTS ETC	1	No Quantity							1786422			0
S3	2009	2009	2009	2	0	2	Export	372	Ireland	IRL	112	Belarus	BLR								09	MISC.EDIBLE PRODUCTS ETC	1	No Quantity							417			0
S3	2009	2009	2009	2	0	2	Export	372	Ireland	IRL	120	Cameroon	CMR								09	MISC.EDIBLE PRODUCTS ETC	1	No Quantity							1919946			0
S3	2009	2009	2009	2	0	2	Export	372	Ireland	IRL	124	Canada	CAN								09	MISC.EDIBLE PRODUCTS ETC	1	No Quantity							12337310			0
S3	2009	2009	2009	2	0	2	Export	372	Ireland	IRL	152	Chile	CHL								09	MISC.EDIBLE PRODUCTS ETC	1	No Quantity							1578476			0
S3	2009	2009	2009	2	0	2	Export	372	Ireland	IRL	156	China	CHN								09	MISC.EDIBLE PRODUCTS ETC	1	No Quantity							32778012			0
S3	2009	2009	2009	2	0	2	Export	372	Ireland	IRL	170	Colombia	COL								09	MISC.EDIBLE PRODUCTS ETC	1	No Quantity							8068823			0
S3	2009	2009	2009	2	0	2	Export	372	Ireland	IRL	178	Congo	COG								09	MISC.EDIBLE PRODUCTS ETC	1	No Quantity							6133509			0
S3	2009	2009	2009	2	0	2	Export	372	Ireland	IRL	180	Dem. Rep. of the Congo	COD								09	MISC.EDIBLE PRODUCTS ETC	1	No Quantity							6075357			0
S3	2009	2009	2009	2	0	2	Export	372	Ireland	IRL	188	Costa Rica	CRI								09	MISC.EDIBLE PRODUCTS ETC	1	No Quantity							2060687			0
S3	2009	2009	2009	2	0	2	Export	372	Ireland	IRL	191	Croatia	HRV								09	MISC.EDIBLE PRODUCTS ETC	1	No Quantity							214323			0
S3	2009	2009	2009	2	0	2	Export	372	Ireland	IRL	196	Cyprus	CYP								09	MISC.EDIBLE PRODUCTS ETC	1	No Quantity							1932666			0
S3	2009	2009	2009	2	0	2	Export	372	Ireland	IRL	203	Czechia	CZE								09	MISC.EDIBLE PRODUCTS ETC	1	No Quantity							14391025			0
S3	2009	2009	2009	2	0	2	Export	372	Ireland	IRL	204	Benin	BEN								09	MISC.EDIBLE PRODUCTS ETC	1	No Quantity							100330			0
S3	2009	2009	2009	2	0	2	Export	372	Ireland	IRL	208	Denmark	DNK								09	MISC.EDIBLE PRODUCTS ETC	1	No Quantity							11145004			0
S3	2009	2009	2009	2	0	2	Export	372	Ireland	IRL	214	Dominican Rep.	DOM								09	MISC.EDIBLE PRODUCTS ETC	1	No Quantity							3784713			0
S3	2009	2009	2009	2	0	2	Export	372	Ireland	IRL	218	Ecuador	ECU								09	MISC.EDIBLE PRODUCTS ETC	1	No Quantity							4998097			0
S3	2009	2009	2009	2	0	2	Export	372	Ireland	IRL	222	El Salvador	SLV								09	MISC.EDIBLE PRODUCTS ETC	1	No Quantity							429538			0
S3	2009	2009	2009	2	0	2	Export	372	Ireland	IRL	231	Ethiopia	ETH								09	MISC.EDIBLE PRODUCTS ETC	1	No Quantity							1083848			0
S3	2009	2009	2009	2	0	2	Export	372	Ireland	IRL	233	Estonia	EST								09	MISC.EDIBLE PRODUCTS ETC	1	No Quantity							247737			0
S3	2009	2009	2009	2	0	2	Export	372	Ireland	IRL	242	Fiji	FJI								09	MISC.EDIBLE PRODUCTS ETC	1	No Quantity							63943			0
S3	2009	2009	2009	2	0	2	Export	372	Ireland	IRL	246	Finland	FIN								09	MISC.EDIBLE PRODUCTS ETC	1	No Quantity							11187136			0
S3	2009	2009	2009	2	0	2	Export	372	Ireland	IRL	251	France	FRA								09	MISC.EDIBLE PRODUCTS ETC	1	No Quantity							32143669			0
S3	2009	2009	2009	2	0	2	Export	372	Ireland	IRL	266	Gabon	GAB								09	MISC.EDIBLE PRODUCTS ETC	1	No Quantity							325908			0
S3	2009	2009	2009	2	0	2	Export	372	Ireland	IRL	268	Georgia	GEO								09	MISC.EDIBLE PRODUCTS ETC	1	No Quantity							92678			0
S3	2009	2009	2009	2	0	2	Export	372	Ireland	IRL	270	Gambia	GMB								09	MISC.EDIBLE PRODUCTS ETC	1	No Quantity							76233			0
S3	2009	2009	2009	2	0	2	Export	372	Ireland	IRL	275	State of Palestine	PSE								09	MISC.EDIBLE PRODUCTS ETC	1	No Quantity							217258			0
S3	2009	2009	2009	2	0	2	Export	372	Ireland	IRL	276	Germany	DEU								09	MISC.EDIBLE PRODUCTS ETC	1	No Quantity							85302884			0
S3	2009	2009	2009	2	0	2	Export	372	Ireland	IRL	288	Ghana	GHA								09	MISC.EDIBLE PRODUCTS ETC	1	No Quantity							11874313			0
S3	2009	2009	2009	2	0	2	Export	372	Ireland	IRL	292	Gibraltar	GIB								09	MISC.EDIBLE PRODUCTS ETC	1	No Quantity							311064			0
S3	2009	2009	2009	2	0	2	Export	372	Ireland	IRL	300	Greece	GRC								09	MISC.EDIBLE PRODUCTS ETC	1	No Quantity							16093917			0
S3	2009	2009	2009	2	0	2	Export	372	Ireland	IRL	320	Guatemala	GTM								09	MISC.EDIBLE PRODUCTS ETC	1	No Quantity							2285944			0
S3	2009	2009	2009	2	0	2	Export	372	Ireland	IRL	344	China, Hong Kong SAR	HKG								09	MISC.EDIBLE PRODUCTS ETC	1	No Quantity							81682282			0
S3	2009	2009	2009	2	0	2	Export	372	Ireland	IRL	348	Hungary	HUN								09	MISC.EDIBLE PRODUCTS ETC	1	No Quantity							4644106			0
S3	2009	2009	2009	2	0	2	Export	372	Ireland	IRL	352	Iceland	ISL								09	MISC.EDIBLE PRODUCTS ETC	1	No Quantity							168948			0
S3	2009	2009	2009	2	0	2	Export	372	Ireland	IRL	360	Indonesia	IDN								09	MISC.EDIBLE PRODUCTS ETC	1	No Quantity							2490584			0
S3	2009	2009	2009	2	0	2	Export	372	Ireland	IRL	364	Iran	IRN								09	MISC.EDIBLE PRODUCTS ETC	1	No Quantity							7551760			0
S3	2009	2009	2009	2	0	2	Export	372	Ireland	IRL	368	Iraq	IRQ								09	MISC.EDIBLE PRODUCTS ETC	1	No Quantity							6182155			0
S3	2009	2009	2009	2	0	2	Export	372	Ireland	IRL	376	Israel	ISR								09	MISC.EDIBLE PRODUCTS ETC	1	No Quantity							31884984			0
S3	2009	2009	2009	2	0	2	Export	372	Ireland	IRL	381	Italy	ITA								09	MISC.EDIBLE PRODUCTS ETC	1	No Quantity							52681690			0
S3	2009	2009	2009	2	0	2	Export	372	Ireland	IRL	388	Jamaica	JAM								09	MISC.EDIBLE PRODUCTS ETC	1	No Quantity							79764			0
S3	2009	2009	2009	2	0	2	Export	372	Ireland	IRL	392	Japan	JPN								09	MISC.EDIBLE PRODUCTS ETC	1	No Quantity							680816			0
S3	2009	2009	2009	2	0	2	Export	372	Ireland	IRL	398	Kazakhstan	KAZ								09	MISC.EDIBLE PRODUCTS ETC	1	No Quantity							1043			0
S3	2009	2009	2009	2	0	2	Export	372	Ireland	IRL	400	Jordan	JOR								09	MISC.EDIBLE PRODUCTS ETC	1	No Quantity							22130302			0
S3	2009	2009	2009	2	0	2	Export	372	Ireland	IRL	404	Kenya	KEN								09	MISC.EDIBLE PRODUCTS ETC	1	No Quantity							335271			0
S3	2009	2009	2009	2	0	2	Export	372	Ireland	IRL	410	Rep. of Korea	KOR								09	MISC.EDIBLE PRODUCTS ETC	1	No Quantity							760489			0
S3	2009	2009	2009	2	0	2	Export	372	Ireland	IRL	414	Kuwait	KWT								09	MISC.EDIBLE PRODUCTS ETC	1	No Quantity							27721937			0
S3	2009	2009	2009	2	0	2	Export	372	Ireland	IRL	422	Lebanon	LBN								09	MISC.EDIBLE PRODUCTS ETC	1	No Quantity							5247009			0
S3	2009	2009	2009	2	0	2	Export	372	Ireland	IRL	428	Latvia	LVA								09	MISC.EDIBLE PRODUCTS ETC	1	No Quantity							21707			0
S3	2009	2009	2009	2	0	2	Export	372	Ireland	IRL	430	Liberia	LBR								09	MISC.EDIBLE PRODUCTS ETC	1	No Quantity							440019			0
S3	2009	2009	2009	2	0	2	Export	372	Ireland	IRL	440	Lithuania	LTU								09	MISC.EDIBLE PRODUCTS ETC	1	No Quantity							583768			0
S3	2009	2009	2009	2	0	2	Export	372	Ireland	IRL	442	Luxembourg	LUX								09	MISC.EDIBLE PRODUCTS ETC	1	No Quantity							1182			0
S3	2009	2009	2009	2	0	2	Export	372	Ireland	IRL	454	Malawi	MWI								09	MISC.EDIBLE PRODUCTS ETC	1	No Quantity							1137564			0
S3	2009	2009	2009	2	0	2	Export	372	Ireland	IRL	458	Malaysia	MYS								09	MISC.EDIBLE PRODUCTS ETC	1	No Quantity							15455168			0
S3	2009	2009	2009	2	0	2	Export	372	Ireland	IRL	466	Mali	MLI								09	MISC.EDIBLE PRODUCTS ETC	1	No Quantity							11907333			0
S3	2009	2009	2009	2	0	2	Export	372	Ireland	IRL	470	Malta	MLT								09	MISC.EDIBLE PRODUCTS ETC	1	No Quantity							3328096			0
S3	2009	2009	2009	2	0	2	Export	372	Ireland	IRL	478	Mauritania	MRT								09	MISC.EDIBLE PRODUCTS ETC	1	No Quantity							23021			0
S3	2009	2009	2009	2	0	2	Export	372	Ireland	IRL	480	Mauritius	MUS								09	MISC.EDIBLE PRODUCTS ETC	1	No Quantity							100400			0
S3	2009	2009	2009	2	0	2	Export	372	Ireland	IRL	484	Mexico	MEX								09	MISC.EDIBLE PRODUCTS ETC	1	No Quantity							32844958			0
S3	2009	2009	2009	2	0	2	Export	372	Ireland	IRL	490	Other Asia, nes									09	MISC.EDIBLE PRODUCTS ETC	1	No Quantity							7216640			0
S3	2009	2009	2009	2	0	2	Export	372	Ireland	IRL	498	Rep. of Moldova	MDA								09	MISC.EDIBLE PRODUCTS ETC	1	No Quantity							1986			0
S3	2009	2009	2009	2	0	2	Export	372	Ireland	IRL	504	Morocco	MAR								09	MISC.EDIBLE PRODUCTS ETC	1	No Quantity							1073453			0
S3	2009	2009	2009	2	0	2	Export	372	Ireland	IRL	508	Mozambique	MOZ								09	MISC.EDIBLE PRODUCTS ETC	1	No Quantity							63659			0
S3	2009	2009	2009	2	0	2	Export	372	Ireland	IRL	512	Oman	OMN								09	MISC.EDIBLE PRODUCTS ETC	1	No Quantity							6820976			0
S3	2009	2009	2009	2	0	2	Export	372	Ireland	IRL	516	Namibia	NAM								09	MISC.EDIBLE PRODUCTS ETC	1	No Quantity							22050			0
S3	2009	2009	2009	2	0	2	Export	372	Ireland	IRL	524	Nepal	NPL								09	MISC.EDIBLE PRODUCTS ETC	1	No Quantity							39304			0
S3	2009	2009	2009	2	0	2	Export	372	Ireland	IRL	528	Netherlands	NLD								09	MISC.EDIBLE PRODUCTS ETC	1	No Quantity							90820324			0
S3	2009	2009	2009	2	0	2	Export	372	Ireland	IRL	540	New Caledonia	NCL								09	MISC.EDIBLE PRODUCTS ETC	1	No Quantity							14			0
S3	2009	2009	2009	2	0	2	Export	372	Ireland	IRL	554	New Zealand	NZL								09	MISC.EDIBLE PRODUCTS ETC	1	No Quantity							2062589			0
S3	2009	2009	2009	2	0	2	Export	372	Ireland	IRL	558	Nicaragua	NIC								09	MISC.EDIBLE PRODUCTS ETC	1	No Quantity							1245954			0
S3	2009	2009	2009	2	0	2	Export	372	Ireland	IRL	566	Nigeria	NGA								09	MISC.EDIBLE PRODUCTS ETC	1	No Quantity							106806798			0
S3	2009	2009	2009	2	0	2	Export	372	Ireland	IRL	568	Other Europe, nes									09	MISC.EDIBLE PRODUCTS ETC	1	No Quantity							12081			0
S3	2009	2009	2009	2	0	2	Export	372	Ireland	IRL	579	Norway	NOR								09	MISC.EDIBLE PRODUCTS ETC	1	No Quantity							784848			0
S3	2009	2009	2009	2	0	2	Export	372	Ireland	IRL	586	Pakistan	PAK								09	MISC.EDIBLE PRODUCTS ETC	1	No Quantity							4060983			0
S3	2009	2009	2009	2	0	2	Export	372	Ireland	IRL	591	Panama	PAN								09	MISC.EDIBLE PRODUCTS ETC	1	No Quantity							2345906			0
S3	2009	2009	2009	2	0	2	Export	372	Ireland	IRL	604	Peru	PER								09	MISC.EDIBLE PRODUCTS ETC	1	No Quantity							4049919			0
S3	2009	2009	2009	2	0	2	Export	372	Ireland	IRL	608	Philippines	PHL								09	MISC.EDIBLE PRODUCTS ETC	1	No Quantity							59215301			0
S3	2009	2009	2009	2	0	2	Export	372	Ireland	IRL	616	Poland	POL								09	MISC.EDIBLE PRODUCTS ETC	1	No Quantity							32587337			0
S3	2009	2009	2009	2	0	2	Export	372	Ireland	IRL	620	Portugal	PRT								09	MISC.EDIBLE PRODUCTS ETC	1	No Quantity							21006123			0
S3	2009	2009	2009	2	0	2	Export	372	Ireland	IRL	634	Qatar	QAT								09	MISC.EDIBLE PRODUCTS ETC	1	No Quantity							6160389			0
S3	2009	2009	2009	2	0	2	Export	372	Ireland	IRL	642	Romania	ROU								09	MISC.EDIBLE PRODUCTS ETC	1	No Quantity							19821142			0
S3	2009	2009	2009	2	0	2	Export	372	Ireland	IRL	643	Russian Federation	RUS								09	MISC.EDIBLE PRODUCTS ETC	1	No Quantity							7447676			0
S3	2009	2009	2009	2	0	2	Export	372	Ireland	IRL	682	Saudi Arabia	SAU								09	MISC.EDIBLE PRODUCTS ETC	1	No Quantity							112449994			0
S3	2009	2009	2009	2	0	2	Export	372	Ireland	IRL	686	Senegal	SEN								09	MISC.EDIBLE PRODUCTS ETC	1	No Quantity							6682885			0
S3	2009	2009	2009	2	0	2	Export	372	Ireland	IRL	688	Serbia	SRB								09	MISC.EDIBLE PRODUCTS ETC	1	No Quantity							849234			0
S3	2009	2009	2009	2	0	2	Export	372	Ireland	IRL	694	Sierra Leone	SLE								09	MISC.EDIBLE PRODUCTS ETC	1	No Quantity							151838			0
S3	2009	2009	2009	2	0	2	Export	372	Ireland	IRL	699	India	IND								09	MISC.EDIBLE PRODUCTS ETC	1	No Quantity							46017			0
S3	2009	2009	2009	2	0	2	Export	372	Ireland	IRL	702	Singapore	SGP								09	MISC.EDIBLE PRODUCTS ETC	1	No Quantity							8579958			0
S3	2009	2009	2009	2	0	2	Export	372	Ireland	IRL	703	Slovakia	SVK								09	MISC.EDIBLE PRODUCTS ETC	1	No Quantity							22932			0
S3	2009	2009	2009	2	0	2	Export	372	Ireland	IRL	704	Viet Nam	VNM								09	MISC.EDIBLE PRODUCTS ETC	1	No Quantity							19673553			0
S3	2009	2009	2009	2	0	2	Export	372	Ireland	IRL	705	Slovenia	SVN								09	MISC.EDIBLE PRODUCTS ETC	1	No Quantity							1052923			0
S3	2009	2009	2009	2	0	2	Export	372	Ireland	IRL	710	South Africa	ZAF								09	MISC.EDIBLE PRODUCTS ETC	1	No Quantity							21458905			0
S3	2009	2009	2009	2	0	2	Export	372	Ireland	IRL	716	Zimbabwe	ZWE								09	MISC.EDIBLE PRODUCTS ETC	1	No Quantity							257158			0
S3	2009	2009	2009	2	0	2	Export	372	Ireland	IRL	724	Spain	ESP								09	MISC.EDIBLE PRODUCTS ETC	1	No Quantity							54622406			0
S3	2009	2009	2009	2	0	2	Export	372	Ireland	IRL	736	Fmr Sudan	SDN								09	MISC.EDIBLE PRODUCTS ETC	1	No Quantity							2023277			0
S3	2009	2009	2009	2	0	2	Export	372	Ireland	IRL	752	Sweden	SWE								09	MISC.EDIBLE PRODUCTS ETC	1	No Quantity							10632642			0
S3	2009	2009	2009	2	0	2	Export	372	Ireland	IRL	757	Switzerland	CHE								09	MISC.EDIBLE PRODUCTS ETC	1	No Quantity							817650			0
S3	2009	2009	2009	2	0	2	Export	372	Ireland	IRL	760	Syria	SYR								09	MISC.EDIBLE PRODUCTS ETC	1	No Quantity							6485411			0
S3	2009	2009	2009	2	0	2	Export	372	Ireland	IRL	764	Thailand	THA								09	MISC.EDIBLE PRODUCTS ETC	1	No Quantity							5518006			0
S3	2009	2009	2009	2	0	2	Export	372	Ireland	IRL	768	Togo	TGO								09	MISC.EDIBLE PRODUCTS ETC	1	No Quantity							3401323			0
S3	2009	2009	2009	2	0	2	Export	372	Ireland	IRL	780	Trinidad and Tobago	TTO								09	MISC.EDIBLE PRODUCTS ETC	1	No Quantity							259616			0
S3	2009	2009	2009	2	0	2	Export	372	Ireland	IRL	784	United Arab Emirates	ARE								09	MISC.EDIBLE PRODUCTS ETC	1	No Quantity							19115026			0
S3	2009	2009	2009	2	0	2	Export	372	Ireland	IRL	788	Tunisia	TUN								09	MISC.EDIBLE PRODUCTS ETC	1	No Quantity							642712			0
S3	2009	2009	2009	2	0	2	Export	372	Ireland	IRL	792	Turkey	TUR								09	MISC.EDIBLE PRODUCTS ETC	1	No Quantity							7483899			0
S3	2009	2009	2009	2	0	2	Export	372	Ireland	IRL	804	Ukraine	UKR								09	MISC.EDIBLE PRODUCTS ETC	1	No Quantity							50894			0
S3	2009	2009	2009	2	0	2	Export	372	Ireland	IRL	807	North Macedonia	MKD								09	MISC.EDIBLE PRODUCTS ETC	1	No Quantity							97085			0
S3	2009	2009	2009	2	0	2	Export	372	Ireland	IRL	818	Egypt	EGY								09	MISC.EDIBLE PRODUCTS ETC	1	No Quantity							5762451			0
S3	2009	2009	2009	2	0	2	Export	372	Ireland	IRL	826	United Kingdom	GBR								09	MISC.EDIBLE PRODUCTS ETC	1	No Quantity							518460806			0
S3	2009	2009	2009	2	0	2	Export	372	Ireland	IRL	834	United Rep. of Tanzania	TZA								09	MISC.EDIBLE PRODUCTS ETC	1	No Quantity							1433431			0
S3	2009	2009	2009	2	0	2	Export	372	Ireland	IRL	842	USA	USA								09	MISC.EDIBLE PRODUCTS ETC	1	No Quantity							3124380			0
S3	2009	2009	2009	2	0	2	Export	372	Ireland	IRL	858	Uruguay	URY								09	MISC.EDIBLE PRODUCTS ETC	1	No Quantity							1489424			0
S3	2009	2009	2009	2	0	2	Export	372	Ireland	IRL	862	Venezuela	VEN								09	MISC.EDIBLE PRODUCTS ETC	1	No Quantity							19777574			0
S3	2009	2009	2009	2	0	2	Export	372	Ireland	IRL	887	Yemen	YEM								09	MISC.EDIBLE PRODUCTS ETC	1	No Quantity							4385632			0
S3	2009	2009	2009	2	0	2	Export	372	Ireland	IRL	894	Zambia	ZMB								09	MISC.EDIBLE PRODUCTS ETC	1	No Quantity							275284			0
S3	2009	2009	2009	2	0	2	Export	372	Ireland	IRL	899	Areas, nes									09	MISC.EDIBLE PRODUCTS ETC	1	No Quantity							545410			0
S3	2009	2009	2009	2	0	2	Export	372	Ireland	IRL	0	World	WLD								11	BEVERAGES	1	No Quantity							1398739258			0
S3	2009	2009	2009	2	0	2	Export	372	Ireland	IRL	4	Afghanistan	AFG								11	BEVERAGES	1	No Quantity							983684			0
S3	2009	2009	2009	2	0	2	Export	372	Ireland	IRL	20	Andorra	AND								11	BEVERAGES	1	No Quantity							252285			0
S3	2009	2009	2009	2	0	2	Export	372	Ireland	IRL	32	Argentina	ARG								11	BEVERAGES	1	No Quantity							1481723			0
S3	2009	2009	2009	2	0	2	Export	372	Ireland	IRL	36	Australia	AUS								11	BEVERAGES	1	No Quantity							11032796			0
S3	2009	2009	2009	2	0	2	Export	372	Ireland	IRL	40	Austria	AUT								11	BEVERAGES	1	No Quantity							3470336			0
S3	2009	2009	2009	2	0	2	Export	372	Ireland	IRL	44	Bahamas	BHS								11	BEVERAGES	1	No Quantity							574021			0
S3	2009	2009	2009	2	0	2	Export	372	Ireland	IRL	48	Bahrain	BHR								11	BEVERAGES	1	No Quantity							179746			0
S3	2009	2009	2009	2	0	2	Export	372	Ireland	IRL	51	Armenia	ARM								11	BEVERAGES	1	No Quantity							89126			0
S3	2009	2009	2009	2	0	2	Export	372	Ireland	IRL	52	Barbados	BRB								11	BEVERAGES	1	No Quantity							139071			0
S3	2009	2009	2009	2	0	2	Export	372	Ireland	IRL	56	Belgium	BEL								11	BEVERAGES	1	No Quantity							5744384			0
S3	2009	2009	2009	2	0	2	Export	372	Ireland	IRL	60	Bermuda	BMU								11	BEVERAGES	1	No Quantity							68568			0
S3	2009	2009	2009	2	0	2	Export	372	Ireland	IRL	68	Bolivia (Plurinational State of)	BOL								11	BEVERAGES	1	No Quantity							221124			0
S3	2009	2009	2009	2	0	2	Export	372	Ireland	IRL	72	Botswana	BWA								11	BEVERAGES	1	No Quantity							65941			0
S3	2009	2009	2009	2	0	2	Export	372	Ireland	IRL	76	Brazil	BRA								11	BEVERAGES	1	No Quantity							751380			0
S3	2009	2009	2009	2	0	2	Export	372	Ireland	IRL	84	Belize	BLZ								11	BEVERAGES	1	No Quantity							42109			0
S3	2009	2009	2009	2	0	2	Export	372	Ireland	IRL	100	Bulgaria	BGR								11	BEVERAGES	1	No Quantity							2487943			0
S3	2009	2009	2009	2	0	2	Export	372	Ireland	IRL	112	Belarus	BLR								11	BEVERAGES	1	No Quantity							169184			0
S3	2009	2009	2009	2	0	2	Export	372	Ireland	IRL	120	Cameroon	CMR								11	BEVERAGES	1	No Quantity							136113			0
S3	2009	2009	2009	2	0	2	Export	372	Ireland	IRL	124	Canada	CAN								11	BEVERAGES	1	No Quantity							65277220			0
S3	2009	2009	2009	2	0	2	Export	372	Ireland	IRL	136	Cayman Isds	CYM								11	BEVERAGES	1	No Quantity							498578			0
S3	2009	2009	2009	2	0	2	Export	372	Ireland	IRL	152	Chile	CHL								11	BEVERAGES	1	No Quantity							697675			0
S3	2009	2009	2009	2	0	2	Export	372	Ireland	IRL	156	China	CHN								11	BEVERAGES	1	No Quantity							1721820			0
S3	2009	2009	2009	2	0	2	Export	372	Ireland	IRL	170	Colombia	COL								11	BEVERAGES	1	No Quantity							1067466			0
S3	2009	2009	2009	2	0	2	Export	372	Ireland	IRL	188	Costa Rica	CRI								11	BEVERAGES	1	No Quantity							983057			0
S3	2009	2009	2009	2	0	2	Export	372	Ireland	IRL	191	Croatia	HRV								11	BEVERAGES	1	No Quantity							880406			0
S3	2009	2009	2009	2	0	2	Export	372	Ireland	IRL	192	Cuba	CUB								11	BEVERAGES	1	No Quantity							183986			0
S3	2009	2009	2009	2	0	2	Export	372	Ireland	IRL	196	Cyprus	CYP								11	BEVERAGES	1	No Quantity							1648085			0
S3	2009	2009	2009	2	0	2	Export	372	Ireland	IRL	203	Czechia	CZE								11	BEVERAGES	1	No Quantity							4887320			0
S3	2009	2009	2009	2	0	2	Export	372	Ireland	IRL	204	Benin	BEN								11	BEVERAGES	1	No Quantity							245012			0
S3	2009	2009	2009	2	0	2	Export	372	Ireland	IRL	208	Denmark	DNK								11	BEVERAGES	1	No Quantity							11408087			0
S3	2009	2009	2009	2	0	2	Export	372	Ireland	IRL	214	Dominican Rep.	DOM								11	BEVERAGES	1	No Quantity							577946			0
S3	2009	2009	2009	2	0	2	Export	372	Ireland	IRL	218	Ecuador	ECU								11	BEVERAGES	1	No Quantity							227649			0
S3	2009	2009	2009	2	0	2	Export	372	Ireland	IRL	233	Estonia	EST								11	BEVERAGES	1	No Quantity							5852649			0
S3	2009	2009	2009	2	0	2	Export	372	Ireland	IRL	246	Finland	FIN								11	BEVERAGES	1	No Quantity							5153672			0
S3	2009	2009	2009	2	0	2	Export	372	Ireland	IRL	251	France	FRA								11	BEVERAGES	1	No Quantity							39684053			0
S3	2009	2009	2009	2	0	2	Export	372	Ireland	IRL	268	Georgia	GEO								11	BEVERAGES	1	No Quantity							1072547			0
S3	2009	2009	2009	2	0	2	Export	372	Ireland	IRL	276	Germany	DEU								11	BEVERAGES	1	No Quantity							51521187			0
S3	2009	2009	2009	2	0	2	Export	372	Ireland	IRL	288	Ghana	GHA								11	BEVERAGES	1	No Quantity							366811			0
S3	2009	2009	2009	2	0	2	Export	372	Ireland	IRL	292	Gibraltar	GIB								11	BEVERAGES	1	No Quantity							365914			0
S3	2009	2009	2009	2	0	2	Export	372	Ireland	IRL	300	Greece	GRC								11	BEVERAGES	1	No Quantity							11413150			0
S3	2009	2009	2009	2	0	2	Export	372	Ireland	IRL	344	China, Hong Kong SAR	HKG								11	BEVERAGES	1	No Quantity							1094775			0
S3	2009	2009	2009	2	0	2	Export	372	Ireland	IRL	348	Hungary	HUN								11	BEVERAGES	1	No Quantity							2698057			0
S3	2009	2009	2009	2	0	2	Export	372	Ireland	IRL	352	Iceland	ISL								11	BEVERAGES	1	No Quantity							422202			0
S3	2009	2009	2009	2	0	2	Export	372	Ireland	IRL	376	Israel	ISR								11	BEVERAGES	1	No Quantity							3360943			0
S3	2009	2009	2009	2	0	2	Export	372	Ireland	IRL	381	Italy	ITA								11	BEVERAGES	1	No Quantity							27252650			0
S3	2009	2009	2009	2	0	2	Export	372	Ireland	IRL	388	Jamaica	JAM								11	BEVERAGES	1	No Quantity							247368			0
S3	2009	2009	2009	2	0	2	Export	372	Ireland	IRL	392	Japan	JPN								11	BEVERAGES	1	No Quantity							883656			0
S3	2009	2009	2009	2	0	2	Export	372	Ireland	IRL	398	Kazakhstan	KAZ								11	BEVERAGES	1	No Quantity							1157075			0
S3	2009	2009	2009	2	0	2	Export	372	Ireland	IRL	400	Jordan	JOR								11	BEVERAGES	1	No Quantity							122059			0
S3	2009	2009	2009	2	0	2	Export	372	Ireland	IRL	404	Kenya	KEN								11	BEVERAGES	1	No Quantity							44702			0
S3	2009	2009	2009	2	0	2	Export	372	Ireland	IRL	410	Rep. of Korea	KOR								11	BEVERAGES	1	No Quantity							51506			0
S3	2009	2009	2009	2	0	2	Export	372	Ireland	IRL	414	Kuwait	KWT								11	BEVERAGES	1	No Quantity							267426			0
S3	2009	2009	2009	2	0	2	Export	372	Ireland	IRL	422	Lebanon	LBN								11	BEVERAGES	1	No Quantity							238994			0
S3	2009	2009	2009	2	0	2	Export	372	Ireland	IRL	428	Latvia	LVA								11	BEVERAGES	1	No Quantity							10692659			0
S3	2009	2009	2009	2	0	2	Export	372	Ireland	IRL	430	Liberia	LBR								11	BEVERAGES	1	No Quantity							23489			0
S3	2009	2009	2009	2	0	2	Export	372	Ireland	IRL	440	Lithuania	LTU								11	BEVERAGES	1	No Quantity							769847			0
S3	2009	2009	2009	2	0	2	Export	372	Ireland	IRL	442	Luxembourg	LUX								11	BEVERAGES	1	No Quantity							14898			0
S3	2009	2009	2009	2	0	2	Export	372	Ireland	IRL	450	Madagascar	MDG								11	BEVERAGES	1	No Quantity							8992			0
S3	2009	2009	2009	2	0	2	Export	372	Ireland	IRL	454	Malawi	MWI								11	BEVERAGES	1	No Quantity							997			0
S3	2009	2009	2009	2	0	2	Export	372	Ireland	IRL	458	Malaysia	MYS								11	BEVERAGES	1	No Quantity							101022			0
S3	2009	2009	2009	2	0	2	Export	372	Ireland	IRL	470	Malta	MLT								11	BEVERAGES	1	No Quantity							465397			0
S3	2009	2009	2009	2	0	2	Export	372	Ireland	IRL	480	Mauritius	MUS								11	BEVERAGES	1	No Quantity							11112			0
S3	2009	2009	2009	2	0	2	Export	372	Ireland	IRL	484	Mexico	MEX								11	BEVERAGES	1	No Quantity							4667654			0
S3	2009	2009	2009	2	0	2	Export	372	Ireland	IRL	490	Other Asia, nes									11	BEVERAGES	1	No Quantity							180039			0
S3	2009	2009	2009	2	0	2	Export	372	Ireland	IRL	504	Morocco	MAR								11	BEVERAGES	1	No Quantity							313860			0
S3	2009	2009	2009	2	0	2	Export	372	Ireland	IRL	512	Oman	OMN								11	BEVERAGES	1	No Quantity							97270			0
S3	2009	2009	2009	2	0	2	Export	372	Ireland	IRL	528	Netherlands	NLD								11	BEVERAGES	1	No Quantity							14402320			0
S3	2009	2009	2009	2	0	2	Export	372	Ireland	IRL	530	Neth. Antilles	ANT								11	BEVERAGES	1	No Quantity							589666			0
S3	2009	2009	2009	2	0	2	Export	372	Ireland	IRL	533	Aruba	ABW								11	BEVERAGES	1	No Quantity							3212			0
S3	2009	2009	2009	2	0	2	Export	372	Ireland	IRL	554	New Zealand	NZL								11	BEVERAGES	1	No Quantity							2594688			0
S3	2009	2009	2009	2	0	2	Export	372	Ireland	IRL	566	Nigeria	NGA								11	BEVERAGES	1	No Quantity							942360			0
S3	2009	2009	2009	2	0	2	Export	372	Ireland	IRL	568	Other Europe, nes									11	BEVERAGES	1	No Quantity							4480			0
S3	2009	2009	2009	2	0	2	Export	372	Ireland	IRL	579	Norway	NOR								11	BEVERAGES	1	No Quantity							12735948			0
S3	2009	2009	2009	2	0	2	Export	372	Ireland	IRL	581	United States Minor Outlying Islands	UMI								11	BEVERAGES	1	No Quantity							6287			0
S3	2009	2009	2009	2	0	2	Export	372	Ireland	IRL	586	Pakistan	PAK								11	BEVERAGES	1	No Quantity							291623			0
S3	2009	2009	2009	2	0	2	Export	372	Ireland	IRL	591	Panama	PAN								11	BEVERAGES	1	No Quantity							1798477			0
S3	2009	2009	2009	2	0	2	Export	372	Ireland	IRL	600	Paraguay	PRY								11	BEVERAGES	1	No Quantity							54187			0
S3	2009	2009	2009	2	0	2	Export	372	Ireland	IRL	604	Peru	PER								11	BEVERAGES	1	No Quantity							362219			0
S3	2009	2009	2009	2	0	2	Export	372	Ireland	IRL	608	Philippines	PHL								11	BEVERAGES	1	No Quantity							65160			0
S3	2009	2009	2009	2	0	2	Export	372	Ireland	IRL	612	Pitcairn	PCN								11	BEVERAGES	1	No Quantity							36532			0
S3	2009	2009	2009	2	0	2	Export	372	Ireland	IRL	616	Poland	POL								11	BEVERAGES	1	No Quantity							6560166			0
S3	2009	2009	2009	2	0	2	Export	372	Ireland	IRL	620	Portugal	PRT								11	BEVERAGES	1	No Quantity							7256646			0
S3	2009	2009	2009	2	0	2	Export	372	Ireland	IRL	634	Qatar	QAT								11	BEVERAGES	1	No Quantity							126378			0
S3	2009	2009	2009	2	0	2	Export	372	Ireland	IRL	642	Romania	ROU								11	BEVERAGES	1	No Quantity							1979935			0
S3	2009	2009	2009	2	0	2	Export	372	Ireland	IRL	643	Russian Federation	RUS								11	BEVERAGES	1	No Quantity							10288944			0
S3	2009	2009	2009	2	0	2	Export	372	Ireland	IRL	654	Saint Helena	SHN								11	BEVERAGES	1	No Quantity							54747			0
S3	2009	2009	2009	2	0	2	Export	372	Ireland	IRL	666	Saint Pierre and Miquelon	SPM								11	BEVERAGES	1	No Quantity							7154			0
S3	2009	2009	2009	2	0	2	Export	372	Ireland	IRL	682	Saudi Arabia	SAU								11	BEVERAGES	1	No Quantity							2463000			0
S3	2009	2009	2009	2	0	2	Export	372	Ireland	IRL	688	Serbia	SRB								11	BEVERAGES	1	No Quantity							113158			0
S3	2009	2009	2009	2	0	2	Export	372	Ireland	IRL	694	Sierra Leone	SLE								11	BEVERAGES	1	No Quantity							244339			0
S3	2009	2009	2009	2	0	2	Export	372	Ireland	IRL	699	India	IND								11	BEVERAGES	1	No Quantity							2498			0
S3	2009	2009	2009	2	0	2	Export	372	Ireland	IRL	702	Singapore	SGP								11	BEVERAGES	1	No Quantity							17467120			0
S3	2009	2009	2009	2	0	2	Export	372	Ireland	IRL	703	Slovakia	SVK								11	BEVERAGES	1	No Quantity							433090			0
S3	2009	2009	2009	2	0	2	Export	372	Ireland	IRL	704	Viet Nam	VNM								11	BEVERAGES	1	No Quantity							74930			0
S3	2009	2009	2009	2	0	2	Export	372	Ireland	IRL	705	Slovenia	SVN								11	BEVERAGES	1	No Quantity							1045992			0
S3	2009	2009	2009	2	0	2	Export	372	Ireland	IRL	710	South Africa	ZAF								11	BEVERAGES	1	No Quantity							5510456			0
S3	2009	2009	2009	2	0	2	Export	372	Ireland	IRL	724	Spain	ESP								11	BEVERAGES	1	No Quantity							26649665			0
S3	2009	2009	2009	2	0	2	Export	372	Ireland	IRL	740	Suriname	SUR								11	BEVERAGES	1	No Quantity							53047			0
S3	2009	2009	2009	2	0	2	Export	372	Ireland	IRL	752	Sweden	SWE								11	BEVERAGES	1	No Quantity							12463132			0
S3	2009	2009	2009	2	0	2	Export	372	Ireland	IRL	757	Switzerland	CHE								11	BEVERAGES	1	No Quantity							9896926			0
S3	2009	2009	2009	2	0	2	Export	372	Ireland	IRL	764	Thailand	THA								11	BEVERAGES	1	No Quantity							427776			0
S3	2009	2009	2009	2	0	2	Export	372	Ireland	IRL	780	Trinidad and Tobago	TTO								11	BEVERAGES	1	No Quantity							567932			0
S3	2009	2009	2009	2	0	2	Export	372	Ireland	IRL	784	United Arab Emirates	ARE								11	BEVERAGES	1	No Quantity							2192582			0
S3	2009	2009	2009	2	0	2	Export	372	Ireland	IRL	788	Tunisia	TUN								11	BEVERAGES	1	No Quantity							3			0
S3	2009	2009	2009	2	0	2	Export	372	Ireland	IRL	792	Turkey	TUR								11	BEVERAGES	1	No Quantity							911179			0
S3	2009	2009	2009	2	0	2	Export	372	Ireland	IRL	804	Ukraine	UKR								11	BEVERAGES	1	No Quantity							1901966			0
S3	2009	2009	2009	2	0	2	Export	372	Ireland	IRL	807	North Macedonia	MKD								11	BEVERAGES	1	No Quantity							8			0
S3	2009	2009	2009	2	0	2	Export	372	Ireland	IRL	818	Egypt	EGY								11	BEVERAGES	1	No Quantity							917110			0
S3	2009	2009	2009	2	0	2	Export	372	Ireland	IRL	826	United Kingdom	GBR								11	BEVERAGES	1	No Quantity							631375390			0
S3	2009	2009	2009	2	0	2	Export	372	Ireland	IRL	842	USA	USA								11	BEVERAGES	1	No Quantity							333353995			0
S3	2009	2009	2009	2	0	2	Export	372	Ireland	IRL	858	Uruguay	URY								11	BEVERAGES	1	No Quantity							653847			0
S3	2009	2009	2009	2	0	2	Export	372	Ireland	IRL	862	Venezuela	VEN								11	BEVERAGES	1	No Quantity							762868			0
S3	2009	2009	2009	2	0	2	Export	372	Ireland	IRL	887	Yemen	YEM								11	BEVERAGES	1	No Quantity							171182			0
S3	2009	2009	2009	2	0	2	Export	372	Ireland	IRL	894	Zambia	ZMB								11	BEVERAGES	1	No Quantity							1288			0
S3	2009	2009	2009	2	0	2	Export	372	Ireland	IRL	899	Areas, nes									11	BEVERAGES	1	No Quantity							111177			0
S3	2009	2009	2009	2	0	2	Export	372	Ireland	IRL	0	World	WLD								12	TOBACCO,TOBACCO MANUFACT	1	No Quantity							100298811			0
S3	2009	2009	2009	2	0	2	Export	372	Ireland	IRL	32	Argentina	ARG								12	TOBACCO,TOBACCO MANUFACT	1	No Quantity							4016			0
S3	2009	2009	2009	2	0	2	Export	372	Ireland	IRL	36	Australia	AUS								12	TOBACCO,TOBACCO MANUFACT	1	No Quantity							12790751			0
S3	2009	2009	2009	2	0	2	Export	372	Ireland	IRL	40	Austria	AUT								12	TOBACCO,TOBACCO MANUFACT	1	No Quantity							37043			0
S3	2009	2009	2009	2	0	2	Export	372	Ireland	IRL	51	Armenia	ARM								12	TOBACCO,TOBACCO MANUFACT	1	No Quantity							2553			0
S3	2009	2009	2009	2	0	2	Export	372	Ireland	IRL	56	Belgium	BEL								12	TOBACCO,TOBACCO MANUFACT	1	No Quantity							116775			0
S3	2009	2009	2009	2	0	2	Export	372	Ireland	IRL	124	Canada	CAN								12	TOBACCO,TOBACCO MANUFACT	1	No Quantity							658147			0
S3	2009	2009	2009	2	0	2	Export	372	Ireland	IRL	191	Croatia	HRV								12	TOBACCO,TOBACCO MANUFACT	1	No Quantity							3331			0
S3	2009	2009	2009	2	0	2	Export	372	Ireland	IRL	196	Cyprus	CYP								12	TOBACCO,TOBACCO MANUFACT	1	No Quantity							674			0
S3	2009	2009	2009	2	0	2	Export	372	Ireland	IRL	203	Czechia	CZE								12	TOBACCO,TOBACCO MANUFACT	1	No Quantity							47603			0
S3	2009	2009	2009	2	0	2	Export	372	Ireland	IRL	208	Denmark	DNK								12	TOBACCO,TOBACCO MANUFACT	1	No Quantity							8518			0
S3	2009	2009	2009	2	0	2	Export	372	Ireland	IRL	233	Estonia	EST								12	TOBACCO,TOBACCO MANUFACT	1	No Quantity							3690			0
S3	2009	2009	2009	2	0	2	Export	372	Ireland	IRL	246	Finland	FIN								12	TOBACCO,TOBACCO MANUFACT	1	No Quantity							16124			0
S3	2009	2009	2009	2	0	2	Export	372	Ireland	IRL	251	France	FRA								12	TOBACCO,TOBACCO MANUFACT	1	No Quantity							11715			0
S3	2009	2009	2009	2	0	2	Export	372	Ireland	IRL	268	Georgia	GEO								12	TOBACCO,TOBACCO MANUFACT	1	No Quantity							2826			0
S3	2009	2009	2009	2	0	2	Export	372	Ireland	IRL	276	Germany	DEU								12	TOBACCO,TOBACCO MANUFACT	1	No Quantity							9678103			0
S3	2009	2009	2009	2	0	2	Export	372	Ireland	IRL	292	Gibraltar	GIB								12	TOBACCO,TOBACCO MANUFACT	1	No Quantity							2996			0
S3	2009	2009	2009	2	0	2	Export	372	Ireland	IRL	344	China, Hong Kong SAR	HKG								12	TOBACCO,TOBACCO MANUFACT	1	No Quantity							7400			0
S3	2009	2009	2009	2	0	2	Export	372	Ireland	IRL	348	Hungary	HUN								12	TOBACCO,TOBACCO MANUFACT	1	No Quantity							4709			0
S3	2009	2009	2009	2	0	2	Export	372	Ireland	IRL	376	Israel	ISR								12	TOBACCO,TOBACCO MANUFACT	1	No Quantity							4806			0
S3	2009	2009	2009	2	0	2	Export	372	Ireland	IRL	381	Italy	ITA								12	TOBACCO,TOBACCO MANUFACT	1	No Quantity							13279			0
S3	2009	2009	2009	2	0	2	Export	372	Ireland	IRL	392	Japan	JPN								12	TOBACCO,TOBACCO MANUFACT	1	No Quantity							55713			0
S3	2009	2009	2009	2	0	2	Export	372	Ireland	IRL	398	Kazakhstan	KAZ								12	TOBACCO,TOBACCO MANUFACT	1	No Quantity							715			0
S3	2009	2009	2009	2	0	2	Export	372	Ireland	IRL	400	Jordan	JOR								12	TOBACCO,TOBACCO MANUFACT	1	No Quantity							5559			0
S3	2009	2009	2009	2	0	2	Export	372	Ireland	IRL	428	Latvia	LVA								12	TOBACCO,TOBACCO MANUFACT	1	No Quantity							3512			0
S3	2009	2009	2009	2	0	2	Export	372	Ireland	IRL	440	Lithuania	LTU								12	TOBACCO,TOBACCO MANUFACT	1	No Quantity							1504			0
S3	2009	2009	2009	2	0	2	Export	372	Ireland	IRL	458	Malaysia	MYS								12	TOBACCO,TOBACCO MANUFACT	1	No Quantity							46567			0
S3	2009	2009	2009	2	0	2	Export	372	Ireland	IRL	490	Other Asia, nes									12	TOBACCO,TOBACCO MANUFACT	1	No Quantity							14772			0
S3	2009	2009	2009	2	0	2	Export	372	Ireland	IRL	528	Netherlands	NLD								12	TOBACCO,TOBACCO MANUFACT	1	No Quantity							4076210			0
S3	2009	2009	2009	2	0	2	Export	372	Ireland	IRL	616	Poland	POL								12	TOBACCO,TOBACCO MANUFACT	1	No Quantity							23322			0
S3	2009	2009	2009	2	0	2	Export	372	Ireland	IRL	620	Portugal	PRT								12	TOBACCO,TOBACCO MANUFACT	1	No Quantity							20034			0
S3	2009	2009	2009	2	0	2	Export	372	Ireland	IRL	642	Romania	ROU								12	TOBACCO,TOBACCO MANUFACT	1	No Quantity							10185			0
S3	2009	2009	2009	2	0	2	Export	372	Ireland	IRL	702	Singapore	SGP								12	TOBACCO,TOBACCO MANUFACT	1	No Quantity							2820			0
S3	2009	2009	2009	2	0	2	Export	372	Ireland	IRL	703	Slovakia	SVK								12	TOBACCO,TOBACCO MANUFACT	1	No Quantity							7554			0
S3	2009	2009	2009	2	0	2	Export	372	Ireland	IRL	710	South Africa	ZAF								12	TOBACCO,TOBACCO MANUFACT	1	No Quantity							970			0
S3	2009	2009	2009	2	0	2	Export	372	Ireland	IRL	724	Spain	ESP								12	TOBACCO,TOBACCO MANUFACT	1	No Quantity							41257			0
S3	2009	2009	2009	2	0	2	Export	372	Ireland	IRL	752	Sweden	SWE								12	TOBACCO,TOBACCO MANUFACT	1	No Quantity							11781			0
S3	2009	2009	2009	2	0	2	Export	372	Ireland	IRL	757	Switzerland	CHE								12	TOBACCO,TOBACCO MANUFACT	1	No Quantity							46561			0
S3	2009	2009	2009	2	0	2	Export	372	Ireland	IRL	784	United Arab Emirates	ARE								12	TOBACCO,TOBACCO MANUFACT	1	No Quantity							897			0
S3	2009	2009	2009	2	0	2	Export	372	Ireland	IRL	826	United Kingdom	GBR								12	TOBACCO,TOBACCO MANUFACT	1	No Quantity							71208063			0
S3	2009	2009	2009	2	0	2	Export	372	Ireland	IRL	842	USA	USA								12	TOBACCO,TOBACCO MANUFACT	1	No Quantity							1305755			0
S3	2009	2009	2009	2	0	2	Export	368	Iraq	IRQ	0	World	WLD								21	HIDES,SKINS,FURSKINS,RAW	1	No Quantity							8747461			0
S3	2009	2009	2009	2	0	2	Export	368	Iraq	IRQ	381	Italy	ITA								21	HIDES,SKINS,FURSKINS,RAW	1	No Quantity							547446			0
S3	2009	2009	2009	2	0	2	Export	368	Iraq	IRQ	410	Rep. of Korea	KOR								21	HIDES,SKINS,FURSKINS,RAW	1	No Quantity							52500			0
S3	2009	2009	2009	2	0	2	Export	368	Iraq	IRQ	422	Lebanon	LBN								21	HIDES,SKINS,FURSKINS,RAW	1	No Quantity							143619			0
S3	2009	2009	2009	2	0	2	Export	368	Iraq	IRQ	760	Syria	SYR								21	HIDES,SKINS,FURSKINS,RAW	1	No Quantity							7919896			0
S3	2009	2009	2009	2	0	2	Export	368	Iraq	IRQ	792	Turkey	TUR								21	HIDES,SKINS,FURSKINS,RAW	1	No Quantity							84000			0
S3	2009	2009	2009	2	0	2	Export	372	Ireland	IRL	0	World	WLD								21	HIDES,SKINS,FURSKINS,RAW	1	No Quantity							76086207			0
S3	2009	2009	2009	2	0	2	Export	372	Ireland	IRL	56	Belgium	BEL								21	HIDES,SKINS,FURSKINS,RAW	1	No Quantity							1962352			0
S3	2009	2009	2009	2	0	2	Export	372	Ireland	IRL	156	China	CHN								21	HIDES,SKINS,FURSKINS,RAW	1	No Quantity							30241857			0
S3	2009	2009	2009	2	0	2	Export	372	Ireland	IRL	203	Czechia	CZE								21	HIDES,SKINS,FURSKINS,RAW	1	No Quantity							169561			0
S3	2009	2009	2009	2	0	2	Export	372	Ireland	IRL	208	Denmark	DNK								21	HIDES,SKINS,FURSKINS,RAW	1	No Quantity							2075760			0
S3	2009	2009	2009	2	0	2	Export	372	Ireland	IRL	246	Finland	FIN								21	HIDES,SKINS,FURSKINS,RAW	1	No Quantity							1091443			0
S3	2009	2009	2009	2	0	2	Export	372	Ireland	IRL	251	France	FRA								21	HIDES,SKINS,FURSKINS,RAW	1	No Quantity							4338854			0
S3	2009	2009	2009	2	0	2	Export	372	Ireland	IRL	276	Germany	DEU								21	HIDES,SKINS,FURSKINS,RAW	1	No Quantity							288229			0
S3	2009	2009	2009	2	0	2	Export	372	Ireland	IRL	344	China, Hong Kong SAR	HKG								21	HIDES,SKINS,FURSKINS,RAW	1	No Quantity							1372976			0
S3	2009	2009	2009	2	0	2	Export	372	Ireland	IRL	360	Indonesia	IDN								21	HIDES,SKINS,FURSKINS,RAW	1	No Quantity							219770			0
S3	2009	2009	2009	2	0	2	Export	372	Ireland	IRL	381	Italy	ITA								21	HIDES,SKINS,FURSKINS,RAW	1	No Quantity							5092638			0
S3	2009	2009	2009	2	0	2	Export	372	Ireland	IRL	392	Japan	JPN								21	HIDES,SKINS,FURSKINS,RAW	1	No Quantity							83779			0
S3	2009	2009	2009	2	0	2	Export	372	Ireland	IRL	410	Rep. of Korea	KOR								21	HIDES,SKINS,FURSKINS,RAW	1	No Quantity							23571			0
S3	2009	2009	2009	2	0	2	Export	372	Ireland	IRL	484	Mexico	MEX								21	HIDES,SKINS,FURSKINS,RAW	1	No Quantity							197606			0
S3	2009	2009	2009	2	0	2	Export	372	Ireland	IRL	528	Netherlands	NLD								21	HIDES,SKINS,FURSKINS,RAW	1	No Quantity							1138677			0
S3	2009	2009	2009	2	0	2	Export	372	Ireland	IRL	586	Pakistan	PAK								21	HIDES,SKINS,FURSKINS,RAW	1	No Quantity							11655			0
S3	2009	2009	2009	2	0	2	Export	372	Ireland	IRL	616	Poland	POL								21	HIDES,SKINS,FURSKINS,RAW	1	No Quantity							760357			0
S3	2009	2009	2009	2	0	2	Export	372	Ireland	IRL	620	Portugal	PRT								21	HIDES,SKINS,FURSKINS,RAW	1	No Quantity							1775			0
S3	2009	2009	2009	2	0	2	Export	372	Ireland	IRL	699	India	IND								21	HIDES,SKINS,FURSKINS,RAW	1	No Quantity							19577			0
S3	2009	2009	2009	2	0	2	Export	372	Ireland	IRL	704	Viet Nam	VNM								21	HIDES,SKINS,FURSKINS,RAW	1	No Quantity							290659			0
S3	2009	2009	2009	2	0	2	Export	372	Ireland	IRL	724	Spain	ESP								21	HIDES,SKINS,FURSKINS,RAW	1	No Quantity							53572			0
S3	2009	2009	2009	2	0	2	Export	372	Ireland	IRL	752	Sweden	SWE								21	HIDES,SKINS,FURSKINS,RAW	1	No Quantity							632794			0
S3	2009	2009	2009	2	0	2	Export	372	Ireland	IRL	757	Switzerland	CHE								21	HIDES,SKINS,FURSKINS,RAW	1	No Quantity							5705			0
S3	2009	2009	2009	2	0	2	Export	372	Ireland	IRL	764	Thailand	THA								21	HIDES,SKINS,FURSKINS,RAW	1	No Quantity							2035063			0
S3	2009	2009	2009	2	0	2	Export	372	Ireland	IRL	792	Turkey	TUR								21	HIDES,SKINS,FURSKINS,RAW	1	No Quantity							2017523			0
S3	2009	2009	2009	2	0	2	Export	372	Ireland	IRL	826	United Kingdom	GBR								21	HIDES,SKINS,FURSKINS,RAW	1	No Quantity							20306423			0
S3	2009	2009	2009	2	0	2	Export	372	Ireland	IRL	842	USA	USA								21	HIDES,SKINS,FURSKINS,RAW	1	No Quantity							546			0
S3	2009	2009	2009	2	0	2	Export	372	Ireland	IRL	858	Uruguay	URY								21	HIDES,SKINS,FURSKINS,RAW	1	No Quantity							1584140			0
S3	2009	2009	2009	2	0	2	Export	372	Ireland	IRL	899	Areas, nes									21	HIDES,SKINS,FURSKINS,RAW	1	No Quantity							69346			0
S3	2009	2009	2009	2	0	2	Export	372	Ireland	IRL	0	World	WLD								22	OIL SEED,OLEAGINUS FRUIT	1	No Quantity							1761966			0
S3	2009	2009	2009	2	0	2	Export	372	Ireland	IRL	703	Slovakia	SVK								22	OIL SEED,OLEAGINUS FRUIT	1	No Quantity							363980			0
S3	2009	2009	2009	2	0	2	Export	372	Ireland	IRL	826	United Kingdom	GBR								22	OIL SEED,OLEAGINUS FRUIT	1	No Quantity							1397986			0
S3	2009	2009	2009	2	0	2	Export	372	Ireland	IRL	0	World	WLD								23	CRUDE RUBBER	1	No Quantity							1665176			0
S3	2009	2009	2009	2	0	2	Export	372	Ireland	IRL	56	Belgium	BEL								23	CRUDE RUBBER	1	No Quantity							164756			0
S3	2009	2009	2009	2	0	2	Export	372	Ireland	IRL	76	Brazil	BRA								23	CRUDE RUBBER	1	No Quantity							879			0
S3	2009	2009	2009	2	0	2	Export	372	Ireland	IRL	124	Canada	CAN								23	CRUDE RUBBER	1	No Quantity							4233			0
S3	2009	2009	2009	2	0	2	Export	372	Ireland	IRL	156	China	CHN								23	CRUDE RUBBER	1	No Quantity							24158			0
S3	2009	2009	2009	2	0	2	Export	372	Ireland	IRL	203	Czechia	CZE								23	CRUDE RUBBER	1	No Quantity							76864			0
S3	2009	2009	2009	2	0	2	Export	372	Ireland	IRL	208	Denmark	DNK								23	CRUDE RUBBER	1	No Quantity							3999			0
S3	2009	2009	2009	2	0	2	Export	372	Ireland	IRL	251	France	FRA								23	CRUDE RUBBER	1	No Quantity							49631			0
S3	2009	2009	2009	2	0	2	Export	372	Ireland	IRL	276	Germany	DEU								23	CRUDE RUBBER	1	No Quantity							84555			0
S3	2009	2009	2009	2	0	2	Export	372	Ireland	IRL	344	China, Hong Kong SAR	HKG								23	CRUDE RUBBER	1	No Quantity							583			0
S3	2009	2009	2009	2	0	2	Export	372	Ireland	IRL	348	Hungary	HUN								23	CRUDE RUBBER	1	No Quantity							131346			0
S3	2009	2009	2009	2	0	2	Export	372	Ireland	IRL	400	Jordan	JOR								23	CRUDE RUBBER	1	No Quantity							42			0
S3	2009	2009	2009	2	0	2	Export	372	Ireland	IRL	410	Rep. of Korea	KOR								23	CRUDE RUBBER	1	No Quantity							63499			0
S3	2009	2009	2009	2	0	2	Export	372	Ireland	IRL	414	Kuwait	KWT								23	CRUDE RUBBER	1	No Quantity							3426			0
S3	2009	2009	2009	2	0	2	Export	372	Ireland	IRL	528	Netherlands	NLD								23	CRUDE RUBBER	1	No Quantity							57705			0
S3	2009	2009	2009	2	0	2	Export	372	Ireland	IRL	554	New Zealand	NZL								23	CRUDE RUBBER	1	No Quantity							257			0
S3	2009	2009	2009	2	0	2	Export	372	Ireland	IRL	616	Poland	POL								23	CRUDE RUBBER	1	No Quantity							70043			0
S3	2009	2009	2009	2	0	2	Export	372	Ireland	IRL	642	Romania	ROU								23	CRUDE RUBBER	1	No Quantity							33241			0
S3	2009	2009	2009	2	0	2	Export	372	Ireland	IRL	699	India	IND								23	CRUDE RUBBER	1	No Quantity							139			0
S3	2009	2009	2009	2	0	2	Export	372	Ireland	IRL	703	Slovakia	SVK								23	CRUDE RUBBER	1	No Quantity							19763			0
S3	2009	2009	2009	2	0	2	Export	372	Ireland	IRL	752	Sweden	SWE								23	CRUDE RUBBER	1	No Quantity							17020			0
S3	2009	2009	2009	2	0	2	Export	372	Ireland	IRL	757	Switzerland	CHE								23	CRUDE RUBBER	1	No Quantity							2867			0
S3	2009	2009	2009	2	0	2	Export	372	Ireland	IRL	826	United Kingdom	GBR								23	CRUDE RUBBER	1	No Quantity							806563			0
S3	2009	2009	2009	2	0	2	Export	372	Ireland	IRL	842	USA	USA								23	CRUDE RUBBER	1	No Quantity							49607			0
S3	2009	2009	2009	2	0	2	Export	372	Ireland	IRL	0	World	WLD								24	CORK AND WOOD	1	No Quantity							92988254			0
S3	2009	2009	2009	2	0	2	Export	372	Ireland	IRL	56	Belgium	BEL								24	CORK AND WOOD	1	No Quantity							480937			0
S3	2009	2009	2009	2	0	2	Export	372	Ireland	IRL	156	China	CHN								24	CORK AND WOOD	1	No Quantity							93551			0
S3	2009	2009	2009	2	0	2	Export	372	Ireland	IRL	208	Denmark	DNK								24	CORK AND WOOD	1	No Quantity							37854			0
S3	2009	2009	2009	2	0	2	Export	372	Ireland	IRL	344	China, Hong Kong SAR	HKG								24	CORK AND WOOD	1	No Quantity							1			0
S3	2009	2009	2009	2	0	2	Export	372	Ireland	IRL	360	Indonesia	IDN								24	CORK AND WOOD	1	No Quantity							7			0
S3	2009	2009	2009	2	0	2	Export	372	Ireland	IRL	376	Israel	ISR								24	CORK AND WOOD	1	No Quantity							4683			0
S3	2009	2009	2009	2	0	2	Export	372	Ireland	IRL	381	Italy	ITA								24	CORK AND WOOD	1	No Quantity							29102			0
S3	2009	2009	2009	2	0	2	Export	372	Ireland	IRL	392	Japan	JPN								24	CORK AND WOOD	1	No Quantity							1320			0
S3	2009	2009	2009	2	0	2	Export	372	Ireland	IRL	404	Kenya	KEN								24	CORK AND WOOD	1	No Quantity							1736			0
S3	2009	2009	2009	2	0	2	Export	372	Ireland	IRL	428	Latvia	LVA								24	CORK AND WOOD	1	No Quantity							1806			0
S3	2009	2009	2009	2	0	2	Export	372	Ireland	IRL	458	Malaysia	MYS								24	CORK AND WOOD	1	No Quantity							6			0
S3	2009	2009	2009	2	0	2	Export	372	Ireland	IRL	499	Montenegro	MNE								24	CORK AND WOOD	1	No Quantity							118077			0
S3	2009	2009	2009	2	0	2	Export	372	Ireland	IRL	579	Norway	NOR								24	CORK AND WOOD	1	No Quantity							367989			0
S3	2009	2009	2009	2	0	2	Export	372	Ireland	IRL	699	India	IND								24	CORK AND WOOD	1	No Quantity							28			0
S3	2009	2009	2009	2	0	2	Export	372	Ireland	IRL	702	Singapore	SGP								24	CORK AND WOOD	1	No Quantity							7			0
S3	2009	2009	2009	2	0	2	Export	372	Ireland	IRL	724	Spain	ESP								24	CORK AND WOOD	1	No Quantity							4441			0
S3	2009	2009	2009	2	0	2	Export	372	Ireland	IRL	792	Turkey	TUR								24	CORK AND WOOD	1	No Quantity							3			0
S3	2009	2009	2009	2	0	2	Export	372	Ireland	IRL	826	United Kingdom	GBR								24	CORK AND WOOD	1	No Quantity							91830325			0
S3	2009	2009	2009	2	0	2	Export	372	Ireland	IRL	842	USA	USA								24	CORK AND WOOD	1	No Quantity							16381			0
S3	2009	2009	2009	2	0	2	Export	372	Ireland	IRL	0	World	WLD								25	PULP AND WASTE PAPER	1	No Quantity							64023324			0
S3	2009	2009	2009	2	0	2	Export	372	Ireland	IRL	36	Australia	AUS								25	PULP AND WASTE PAPER	1	No Quantity							16061			0
S3	2009	2009	2009	2	0	2	Export	372	Ireland	IRL	76	Brazil	BRA								25	PULP AND WASTE PAPER	1	No Quantity							28			0
S3	2009	2009	2009	2	0	2	Export	372	Ireland	IRL	124	Canada	CAN								25	PULP AND WASTE PAPER	1	No Quantity							108943			0
S3	2009	2009	2009	2	0	2	Export	372	Ireland	IRL	144	Sri Lanka	LKA								25	PULP AND WASTE PAPER	1	No Quantity							115			0
S3	2009	2009	2009	2	0	2	Export	372	Ireland	IRL	156	China	CHN								25	PULP AND WASTE PAPER	1	No Quantity							33840276			0
S3	2009	2009	2009	2	0	2	Export	372	Ireland	IRL	251	France	FRA								25	PULP AND WASTE PAPER	1	No Quantity							713112			0
S3	2009	2009	2009	2	0	2	Export	372	Ireland	IRL	276	Germany	DEU								25	PULP AND WASTE PAPER	1	No Quantity							75238			0
S3	2009	2009	2009	2	0	2	Export	372	Ireland	IRL	288	Ghana	GHA								25	PULP AND WASTE PAPER	1	No Quantity							1			0
S3	2009	2009	2009	2	0	2	Export	372	Ireland	IRL	344	China, Hong Kong SAR	HKG								25	PULP AND WASTE PAPER	1	No Quantity							365501			0
S3	2009	2009	2009	2	0	2	Export	372	Ireland	IRL	360	Indonesia	IDN								25	PULP AND WASTE PAPER	1	No Quantity							4182037			0
S3	2009	2009	2009	2	0	2	Export	372	Ireland	IRL	376	Israel	ISR								25	PULP AND WASTE PAPER	1	No Quantity							3364			0
S3	2009	2009	2009	2	0	2	Export	372	Ireland	IRL	398	Kazakhstan	KAZ								25	PULP AND WASTE PAPER	1	No Quantity							125			0
S3	2009	2009	2009	2	0	2	Export	372	Ireland	IRL	404	Kenya	KEN								25	PULP AND WASTE PAPER	1	No Quantity							69			0
S3	2009	2009	2009	2	0	2	Export	372	Ireland	IRL	410	Rep. of Korea	KOR								25	PULP AND WASTE PAPER	1	No Quantity							59447			0
S3	2009	2009	2009	2	0	2	Export	372	Ireland	IRL	442	Luxembourg	LUX								25	PULP AND WASTE PAPER	1	No Quantity							69			0
S3	2009	2009	2009	2	0	2	Export	372	Ireland	IRL	458	Malaysia	MYS								25	PULP AND WASTE PAPER	1	No Quantity							1187969			0
S3	2009	2009	2009	2	0	2	Export	372	Ireland	IRL	480	Mauritius	MUS								25	PULP AND WASTE PAPER	1	No Quantity							32064			0
S3	2009	2009	2009	2	0	2	Export	372	Ireland	IRL	484	Mexico	MEX								25	PULP AND WASTE PAPER	1	No Quantity							706			0
S3	2009	2009	2009	2	0	2	Export	372	Ireland	IRL	490	Other Asia, nes									25	PULP AND WASTE PAPER	1	No Quantity							39942			0
S3	2009	2009	2009	2	0	2	Export	372	Ireland	IRL	528	Netherlands	NLD								25	PULP AND WASTE PAPER	1	No Quantity							2850588			0
S3	2009	2009	2009	2	0	2	Export	372	Ireland	IRL	566	Nigeria	NGA								25	PULP AND WASTE PAPER	1	No Quantity							1441			0
S3	2009	2009	2009	2	0	2	Export	372	Ireland	IRL	579	Norway	NOR								25	PULP AND WASTE PAPER	1	No Quantity							2503			0
S3	2009	2009	2009	2	0	2	Export	372	Ireland	IRL	586	Pakistan	PAK								25	PULP AND WASTE PAPER	1	No Quantity							61553			0
S3	2009	2009	2009	2	0	2	Export	372	Ireland	IRL	608	Philippines	PHL								25	PULP AND WASTE PAPER	1	No Quantity							279058			0
S3	2009	2009	2009	2	0	2	Export	372	Ireland	IRL	643	Russian Federation	RUS								25	PULP AND WASTE PAPER	1	No Quantity							63599			0
S3	2009	2009	2009	2	0	2	Export	372	Ireland	IRL	699	India	IND								25	PULP AND WASTE PAPER	1	No Quantity							11150198			0
S3	2009	2009	2009	2	0	2	Export	372	Ireland	IRL	702	Singapore	SGP								25	PULP AND WASTE PAPER	1	No Quantity							444868			0
S3	2009	2009	2009	2	0	2	Export	372	Ireland	IRL	704	Viet Nam	VNM								25	PULP AND WASTE PAPER	1	No Quantity							255853			0
S3	2009	2009	2009	2	0	2	Export	372	Ireland	IRL	710	South Africa	ZAF								25	PULP AND WASTE PAPER	1	No Quantity							253			0
S3	2009	2009	2009	2	0	2	Export	372	Ireland	IRL	752	Sweden	SWE								25	PULP AND WASTE PAPER	1	No Quantity							2006			0
S3	2009	2009	2009	2	0	2	Export	372	Ireland	IRL	757	Switzerland	CHE								25	PULP AND WASTE PAPER	1	No Quantity							208643			0
S3	2009	2009	2009	2	0	2	Export	372	Ireland	IRL	760	Syria	SYR								25	PULP AND WASTE PAPER	1	No Quantity							4748			0
S3	2009	2009	2009	2	0	2	Export	372	Ireland	IRL	764	Thailand	THA								25	PULP AND WASTE PAPER	1	No Quantity							14			0
S3	2009	2009	2009	2	0	2	Export	372	Ireland	IRL	768	Togo	TGO								25	PULP AND WASTE PAPER	1	No Quantity							228			0
S3	2009	2009	2009	2	0	2	Export	372	Ireland	IRL	784	United Arab Emirates	ARE								25	PULP AND WASTE PAPER	1	No Quantity							335245			0
S3	2009	2009	2009	2	0	2	Export	372	Ireland	IRL	792	Turkey	TUR								25	PULP AND WASTE PAPER	1	No Quantity							10066			0
S3	2009	2009	2009	2	0	2	Export	372	Ireland	IRL	826	United Kingdom	GBR								25	PULP AND WASTE PAPER	1	No Quantity							7484171			0
S3	2009	2009	2009	2	0	2	Export	372	Ireland	IRL	834	United Rep. of Tanzania	TZA								25	PULP AND WASTE PAPER	1	No Quantity							44			0
S3	2009	2009	2009	2	0	2	Export	372	Ireland	IRL	842	USA	USA								25	PULP AND WASTE PAPER	1	No Quantity							209580			0
S3	2009	2009	2009	2	0	2	Export	372	Ireland	IRL	899	Areas, nes									25	PULP AND WASTE PAPER	1	No Quantity							33596			0
S3	2009	2009	2009	2	0	2	Export	368	Iraq	IRQ	0	World	WLD								26	TEXTILE FIBRES	1	No Quantity							118800			0
S3	2009	2009	2009	2	0	2	Export	368	Iraq	IRQ	760	Syria	SYR								26	TEXTILE FIBRES	1	No Quantity							98800			0
S3	2009	2009	2009	2	0	2	Export	368	Iraq	IRQ	826	United Kingdom	GBR								26	TEXTILE FIBRES	1	No Quantity							20000			0
S3	2009	2009	2009	2	0	2	Export	372	Ireland	IRL	0	World	WLD								26	TEXTILE FIBRES	1	No Quantity							138736561			0
S3	2009	2009	2009	2	0	2	Export	372	Ireland	IRL	8	Albania	ALB								26	TEXTILE FIBRES	1	No Quantity							96406			0
S3	2009	2009	2009	2	0	2	Export	372	Ireland	IRL	12	Algeria	DZA								26	TEXTILE FIBRES	1	No Quantity							8247			0
S3	2009	2009	2009	2	0	2	Export	372	Ireland	IRL	24	Angola	AGO								26	TEXTILE FIBRES	1	No Quantity							10759			0
S3	2009	2009	2009	2	0	2	Export	372	Ireland	IRL	28	Antigua and Barbuda	ATG								26	TEXTILE FIBRES	1	No Quantity							6946			0
S3	2009	2009	2009	2	0	2	Export	372	Ireland	IRL	31	Azerbaijan	AZE								26	TEXTILE FIBRES	1	No Quantity							13891			0
S3	2009	2009	2009	2	0	2	Export	372	Ireland	IRL	32	Argentina	ARG								26	TEXTILE FIBRES	1	No Quantity							19309			0
S3	2009	2009	2009	2	0	2	Export	372	Ireland	IRL	36	Australia	AUS								26	TEXTILE FIBRES	1	No Quantity							2649523			0
S3	2009	2009	2009	2	0	2	Export	372	Ireland	IRL	40	Austria	AUT								26	TEXTILE FIBRES	1	No Quantity							50056			0
S3	2009	2009	2009	2	0	2	Export	372	Ireland	IRL	44	Bahamas	BHS								26	TEXTILE FIBRES	1	No Quantity							55384			0
S3	2009	2009	2009	2	0	2	Export	372	Ireland	IRL	48	Bahrain	BHR								26	TEXTILE FIBRES	1	No Quantity							39606			0
S3	2009	2009	2009	2	0	2	Export	372	Ireland	IRL	50	Bangladesh	BGD								26	TEXTILE FIBRES	1	No Quantity							23615			0
S3	2009	2009	2009	2	0	2	Export	372	Ireland	IRL	51	Armenia	ARM								26	TEXTILE FIBRES	1	No Quantity							47231			0
S3	2009	2009	2009	2	0	2	Export	372	Ireland	IRL	52	Barbados	BRB								26	TEXTILE FIBRES	1	No Quantity							18476			0
S3	2009	2009	2009	2	0	2	Export	372	Ireland	IRL	56	Belgium	BEL								26	TEXTILE FIBRES	1	No Quantity							487779			0
S3	2009	2009	2009	2	0	2	Export	372	Ireland	IRL	60	Bermuda	BMU								26	TEXTILE FIBRES	1	No Quantity							7571			0
S3	2009	2009	2009	2	0	2	Export	372	Ireland	IRL	70	Bosnia Herzegovina	BIH								26	TEXTILE FIBRES	1	No Quantity							52787			0
S3	2009	2009	2009	2	0	2	Export	372	Ireland	IRL	72	Botswana	BWA								26	TEXTILE FIBRES	1	No Quantity							19788			0
S3	2009	2009	2009	2	0	2	Export	372	Ireland	IRL	76	Brazil	BRA								26	TEXTILE FIBRES	1	No Quantity							141270			0
S3	2009	2009	2009	2	0	2	Export	372	Ireland	IRL	96	Brunei Darussalam	BRN								26	TEXTILE FIBRES	1	No Quantity							2778			0
S3	2009	2009	2009	2	0	2	Export	372	Ireland	IRL	100	Bulgaria	BGR								26	TEXTILE FIBRES	1	No Quantity							195213			0
S3	2009	2009	2009	2	0	2	Export	372	Ireland	IRL	104	Myanmar	MMR								26	TEXTILE FIBRES	1	No Quantity							6946			0
S3	2009	2009	2009	2	0	2	Export	372	Ireland	IRL	108	Burundi	BDI								26	TEXTILE FIBRES	1	No Quantity							1389			0
S3	2009	2009	2009	2	0	2	Export	372	Ireland	IRL	112	Belarus	BLR								26	TEXTILE FIBRES	1	No Quantity							436250			0
S3	2009	2009	2009	2	0	2	Export	372	Ireland	IRL	116	Cambodia	KHM								26	TEXTILE FIBRES	1	No Quantity							2778			0
S3	2009	2009	2009	2	0	2	Export	372	Ireland	IRL	120	Cameroon	CMR								26	TEXTILE FIBRES	1	No Quantity							37646			0
S3	2009	2009	2009	2	0	2	Export	372	Ireland	IRL	124	Canada	CAN								26	TEXTILE FIBRES	1	No Quantity							932308			0
S3	2009	2009	2009	2	0	2	Export	372	Ireland	IRL	132	Cabo Verde	CPV								26	TEXTILE FIBRES	1	No Quantity							1667			0
S3	2009	2009	2009	2	0	2	Export	372	Ireland	IRL	136	Cayman Isds	CYM								26	TEXTILE FIBRES	1	No Quantity							4028			0
S3	2009	2009	2009	2	0	2	Export	372	Ireland	IRL	144	Sri Lanka	LKA								26	TEXTILE FIBRES	1	No Quantity							4459			0
S3	2009	2009	2009	2	0	2	Export	372	Ireland	IRL	148	Chad	TCD								26	TEXTILE FIBRES	1	No Quantity							3865383			0
S3	2009	2009	2009	2	0	2	Export	372	Ireland	IRL	152	Chile	CHL								26	TEXTILE FIBRES	1	No Quantity							36604			0
S3	2009	2009	2009	2	0	2	Export	372	Ireland	IRL	156	China	CHN								26	TEXTILE FIBRES	1	No Quantity							3319372			0
S3	2009	2009	2009	2	0	2	Export	372	Ireland	IRL	170	Colombia	COL								26	TEXTILE FIBRES	1	No Quantity							5557			0
S3	2009	2009	2009	2	0	2	Export	372	Ireland	IRL	178	Congo	COG								26	TEXTILE FIBRES	1	No Quantity							6251			0
S3	2009	2009	2009	2	0	2	Export	372	Ireland	IRL	180	Dem. Rep. of the Congo	COD								26	TEXTILE FIBRES	1	No Quantity							972			0
S3	2009	2009	2009	2	0	2	Export	372	Ireland	IRL	188	Costa Rica	CRI								26	TEXTILE FIBRES	1	No Quantity							972			0
S3	2009	2009	2009	2	0	2	Export	372	Ireland	IRL	191	Croatia	HRV								26	TEXTILE FIBRES	1	No Quantity							106491			0
S3	2009	2009	2009	2	0	2	Export	372	Ireland	IRL	192	Cuba	CUB								26	TEXTILE FIBRES	1	No Quantity							139			0
S3	2009	2009	2009	2	0	2	Export	372	Ireland	IRL	203	Czechia	CZE								26	TEXTILE FIBRES	1	No Quantity							30625			0
S3	2009	2009	2009	2	0	2	Export	372	Ireland	IRL	204	Benin	BEN								26	TEXTILE FIBRES	1	No Quantity							4228045			0
S3	2009	2009	2009	2	0	2	Export	372	Ireland	IRL	208	Denmark	DNK								26	TEXTILE FIBRES	1	No Quantity							249697			0
S3	2009	2009	2009	2	0	2	Export	372	Ireland	IRL	218	Ecuador	ECU								26	TEXTILE FIBRES	1	No Quantity							972			0
S3	2009	2009	2009	2	0	2	Export	372	Ireland	IRL	222	El Salvador	SLV								26	TEXTILE FIBRES	1	No Quantity							9863			0
S3	2009	2009	2009	2	0	2	Export	372	Ireland	IRL	231	Ethiopia	ETH								26	TEXTILE FIBRES	1	No Quantity							764			0
S3	2009	2009	2009	2	0	2	Export	372	Ireland	IRL	242	Fiji	FJI								26	TEXTILE FIBRES	1	No Quantity							3403			0
S3	2009	2009	2009	2	0	2	Export	372	Ireland	IRL	246	Finland	FIN								26	TEXTILE FIBRES	1	No Quantity							481072			0
S3	2009	2009	2009	2	0	2	Export	372	Ireland	IRL	251	France	FRA								26	TEXTILE FIBRES	1	No Quantity							4044592			0
S3	2009	2009	2009	2	0	2	Export	372	Ireland	IRL	268	Georgia	GEO								26	TEXTILE FIBRES	1	No Quantity							252570			0
S3	2009	2009	2009	2	0	2	Export	372	Ireland	IRL	270	Gambia	GMB								26	TEXTILE FIBRES	1	No Quantity							20547			0
S3	2009	2009	2009	2	0	2	Export	372	Ireland	IRL	276	Germany	DEU								26	TEXTILE FIBRES	1	No Quantity							28770893			0
S3	2009	2009	2009	2	0	2	Export	372	Ireland	IRL	288	Ghana	GHA								26	TEXTILE FIBRES	1	No Quantity							144665			0
S3	2009	2009	2009	2	0	2	Export	372	Ireland	IRL	296	Kiribati	KIR								26	TEXTILE FIBRES	1	No Quantity							139			0
S3	2009	2009	2009	2	0	2	Export	372	Ireland	IRL	300	Greece	GRC								26	TEXTILE FIBRES	1	No Quantity							157616			0
S3	2009	2009	2009	2	0	2	Export	372	Ireland	IRL	308	Grenada	GRD								26	TEXTILE FIBRES	1	No Quantity							5557			0
S3	2009	2009	2009	2	0	2	Export	372	Ireland	IRL	344	China, Hong Kong SAR	HKG								26	TEXTILE FIBRES	1	No Quantity							85961			0
S3	2009	2009	2009	2	0	2	Export	372	Ireland	IRL	348	Hungary	HUN								26	TEXTILE FIBRES	1	No Quantity							230265			0
S3	2009	2009	2009	2	0	2	Export	372	Ireland	IRL	352	Iceland	ISL								26	TEXTILE FIBRES	1	No Quantity							6946			0
S3	2009	2009	2009	2	0	2	Export	372	Ireland	IRL	360	Indonesia	IDN								26	TEXTILE FIBRES	1	No Quantity							2057			0
S3	2009	2009	2009	2	0	2	Export	372	Ireland	IRL	364	Iran	IRN								26	TEXTILE FIBRES	1	No Quantity							28269			0
S3	2009	2009	2009	2	0	2	Export	372	Ireland	IRL	376	Israel	ISR								26	TEXTILE FIBRES	1	No Quantity							143678			0
S3	2009	2009	2009	2	0	2	Export	372	Ireland	IRL	381	Italy	ITA								26	TEXTILE FIBRES	1	No Quantity							7055522			0
S3	2009	2009	2009	2	0	2	Export	372	Ireland	IRL	384	Côte d'Ivoire	CIV								26	TEXTILE FIBRES	1	No Quantity							8592			0
S3	2009	2009	2009	2	0	2	Export	372	Ireland	IRL	388	Jamaica	JAM								26	TEXTILE FIBRES	1	No Quantity							6459			0
S3	2009	2009	2009	2	0	2	Export	372	Ireland	IRL	392	Japan	JPN								26	TEXTILE FIBRES	1	No Quantity							53580			0
S3	2009	2009	2009	2	0	2	Export	372	Ireland	IRL	400	Jordan	JOR								26	TEXTILE FIBRES	1	No Quantity							46510			0
S3	2009	2009	2009	2	0	2	Export	372	Ireland	IRL	404	Kenya	KEN								26	TEXTILE FIBRES	1	No Quantity							176206			0
S3	2009	2009	2009	2	0	2	Export	372	Ireland	IRL	410	Rep. of Korea	KOR								26	TEXTILE FIBRES	1	No Quantity							95763			0
S3	2009	2009	2009	2	0	2	Export	372	Ireland	IRL	414	Kuwait	KWT								26	TEXTILE FIBRES	1	No Quantity							24240			0
S3	2009	2009	2009	2	0	2	Export	372	Ireland	IRL	422	Lebanon	LBN								26	TEXTILE FIBRES	1	No Quantity							29172			0
S3	2009	2009	2009	2	0	2	Export	372	Ireland	IRL	426	Lesotho	LSO								26	TEXTILE FIBRES	1	No Quantity							695			0
S3	2009	2009	2009	2	0	2	Export	372	Ireland	IRL	430	Liberia	LBR								26	TEXTILE FIBRES	1	No Quantity							347			0
S3	2009	2009	2009	2	0	2	Export	372	Ireland	IRL	434	Libya	LBY								26	TEXTILE FIBRES	1	No Quantity							243018			0
S3	2009	2009	2009	2	0	2	Export	372	Ireland	IRL	440	Lithuania	LTU								26	TEXTILE FIBRES	1	No Quantity							155292			0
S3	2009	2009	2009	2	0	2	Export	372	Ireland	IRL	454	Malawi	MWI								26	TEXTILE FIBRES	1	No Quantity							61340			0
S3	2009	2009	2009	2	0	2	Export	372	Ireland	IRL	458	Malaysia	MYS								26	TEXTILE FIBRES	1	No Quantity							86752			0
S3	2009	2009	2009	2	0	2	Export	372	Ireland	IRL	480	Mauritius	MUS								26	TEXTILE FIBRES	1	No Quantity							17156			0
S3	2009	2009	2009	2	0	2	Export	372	Ireland	IRL	484	Mexico	MEX								26	TEXTILE FIBRES	1	No Quantity							10989			0
S3	2009	2009	2009	2	0	2	Export	372	Ireland	IRL	490	Other Asia, nes									26	TEXTILE FIBRES	1	No Quantity							103798			0
S3	2009	2009	2009	2	0	2	Export	372	Ireland	IRL	496	Mongolia	MNG								26	TEXTILE FIBRES	1	No Quantity							74994			0
S3	2009	2009	2009	2	0	2	Export	372	Ireland	IRL	498	Rep. of Moldova	MDA								26	TEXTILE FIBRES	1	No Quantity							7			0
S3	2009	2009	2009	2	0	2	Export	372	Ireland	IRL	504	Morocco	MAR								26	TEXTILE FIBRES	1	No Quantity							145927			0
S3	2009	2009	2009	2	0	2	Export	372	Ireland	IRL	508	Mozambique	MOZ								26	TEXTILE FIBRES	1	No Quantity							22296			0
S3	2009	2009	2009	2	0	2	Export	372	Ireland	IRL	512	Oman	OMN								26	TEXTILE FIBRES	1	No Quantity							31614			0
S3	2009	2009	2009	2	0	2	Export	372	Ireland	IRL	516	Namibia	NAM								26	TEXTILE FIBRES	1	No Quantity							14586			0
S3	2009	2009	2009	2	0	2	Export	372	Ireland	IRL	520	Nauru	NRU								26	TEXTILE FIBRES	1	No Quantity							3473			0
S3	2009	2009	2009	2	0	2	Export	372	Ireland	IRL	528	Netherlands	NLD								26	TEXTILE FIBRES	1	No Quantity							1227494			0
S3	2009	2009	2009	2	0	2	Export	372	Ireland	IRL	540	New Caledonia	NCL								26	TEXTILE FIBRES	1	No Quantity							2987			0
S3	2009	2009	2009	2	0	2	Export	372	Ireland	IRL	554	New Zealand	NZL								26	TEXTILE FIBRES	1	No Quantity							678721			0
S3	2009	2009	2009	2	0	2	Export	372	Ireland	IRL	562	Niger	NER								26	TEXTILE FIBRES	1	No Quantity							155344			0
S3	2009	2009	2009	2	0	2	Export	372	Ireland	IRL	566	Nigeria	NGA								26	TEXTILE FIBRES	1	No Quantity							631204			0
S3	2009	2009	2009	2	0	2	Export	372	Ireland	IRL	568	Other Europe, nes									26	TEXTILE FIBRES	1	No Quantity							4167			0
S3	2009	2009	2009	2	0	2	Export	372	Ireland	IRL	579	Norway	NOR								26	TEXTILE FIBRES	1	No Quantity							131646			0
S3	2009	2009	2009	2	0	2	Export	372	Ireland	IRL	586	Pakistan	PAK								26	TEXTILE FIBRES	1	No Quantity							147093			0
S3	2009	2009	2009	2	0	2	Export	372	Ireland	IRL	591	Panama	PAN								26	TEXTILE FIBRES	1	No Quantity							10970			0
S3	2009	2009	2009	2	0	2	Export	372	Ireland	IRL	604	Peru	PER								26	TEXTILE FIBRES	1	No Quantity							13076			0
S3	2009	2009	2009	2	0	2	Export	372	Ireland	IRL	608	Philippines	PHL								26	TEXTILE FIBRES	1	No Quantity							1054391			0
S3	2009	2009	2009	2	0	2	Export	372	Ireland	IRL	616	Poland	POL								26	TEXTILE FIBRES	1	No Quantity							3371719			0
S3	2009	2009	2009	2	0	2	Export	372	Ireland	IRL	620	Portugal	PRT								26	TEXTILE FIBRES	1	No Quantity							1623252			0
S3	2009	2009	2009	2	0	2	Export	372	Ireland	IRL	626	Timor-Leste	TLS								26	TEXTILE FIBRES	1	No Quantity							2778			0
S3	2009	2009	2009	2	0	2	Export	372	Ireland	IRL	634	Qatar	QAT								26	TEXTILE FIBRES	1	No Quantity							72346			0
S3	2009	2009	2009	2	0	2	Export	372	Ireland	IRL	642	Romania	ROU								26	TEXTILE FIBRES	1	No Quantity							105742			0
S3	2009	2009	2009	2	0	2	Export	372	Ireland	IRL	643	Russian Federation	RUS								26	TEXTILE FIBRES	1	No Quantity							59738			0
S3	2009	2009	2009	2	0	2	Export	372	Ireland	IRL	682	Saudi Arabia	SAU								26	TEXTILE FIBRES	1	No Quantity							89669			0
S3	2009	2009	2009	2	0	2	Export	372	Ireland	IRL	686	Senegal	SEN								26	TEXTILE FIBRES	1	No Quantity							5418			0
S3	2009	2009	2009	2	0	2	Export	372	Ireland	IRL	688	Serbia	SRB								26	TEXTILE FIBRES	1	No Quantity							126134			0
S3	2009	2009	2009	2	0	2	Export	372	Ireland	IRL	694	Sierra Leone	SLE								26	TEXTILE FIBRES	1	No Quantity							15975			0
S3	2009	2009	2009	2	0	2	Export	372	Ireland	IRL	699	India	IND								26	TEXTILE FIBRES	1	No Quantity							310572			0
S3	2009	2009	2009	2	0	2	Export	372	Ireland	IRL	702	Singapore	SGP								26	TEXTILE FIBRES	1	No Quantity							183366			0
S3	2009	2009	2009	2	0	2	Export	372	Ireland	IRL	704	Viet Nam	VNM								26	TEXTILE FIBRES	1	No Quantity							26449			0
S3	2009	2009	2009	2	0	2	Export	372	Ireland	IRL	705	Slovenia	SVN								26	TEXTILE FIBRES	1	No Quantity							1095073			0
S3	2009	2009	2009	2	0	2	Export	372	Ireland	IRL	710	South Africa	ZAF								26	TEXTILE FIBRES	1	No Quantity							1303113			0
S3	2009	2009	2009	2	0	2	Export	372	Ireland	IRL	716	Zimbabwe	ZWE								26	TEXTILE FIBRES	1	No Quantity							82662			0
S3	2009	2009	2009	2	0	2	Export	372	Ireland	IRL	724	Spain	ESP								26	TEXTILE FIBRES	1	No Quantity							2772314			0
S3	2009	2009	2009	2	0	2	Export	372	Ireland	IRL	736	Fmr Sudan	SDN								26	TEXTILE FIBRES	1	No Quantity							206886			0
S3	2009	2009	2009	2	0	2	Export	372	Ireland	IRL	748	Swaziland	SWZ								26	TEXTILE FIBRES	1	No Quantity							27783			0
S3	2009	2009	2009	2	0	2	Export	372	Ireland	IRL	752	Sweden	SWE								26	TEXTILE FIBRES	1	No Quantity							47949			0
S3	2009	2009	2009	2	0	2	Export	372	Ireland	IRL	757	Switzerland	CHE								26	TEXTILE FIBRES	1	No Quantity							329078			0
S3	2009	2009	2009	2	0	2	Export	372	Ireland	IRL	760	Syria	SYR								26	TEXTILE FIBRES	1	No Quantity							1528			0
S3	2009	2009	2009	2	0	2	Export	372	Ireland	IRL	764	Thailand	THA								26	TEXTILE FIBRES	1	No Quantity							28651			0
S3	2009	2009	2009	2	0	2	Export	372	Ireland	IRL	768	Togo	TGO								26	TEXTILE FIBRES	1	No Quantity							38942			0
S3	2009	2009	2009	2	0	2	Export	372	Ireland	IRL	776	Tonga	TON								26	TEXTILE FIBRES	1	No Quantity							2778			0
S3	2009	2009	2009	2	0	2	Export	372	Ireland	IRL	780	Trinidad and Tobago	TTO								26	TEXTILE FIBRES	1	No Quantity							8842			0
S3	2009	2009	2009	2	0	2	Export	372	Ireland	IRL	784	United Arab Emirates	ARE								26	TEXTILE FIBRES	1	No Quantity							234174			0
S3	2009	2009	2009	2	0	2	Export	372	Ireland	IRL	788	Tunisia	TUN								26	TEXTILE FIBRES	1	No Quantity							114125			0
S3	2009	2009	2009	2	0	2	Export	372	Ireland	IRL	792	Turkey	TUR								26	TEXTILE FIBRES	1	No Quantity							1892285			0
S3	2009	2009	2009	2	0	2	Export	372	Ireland	IRL	796	Turks and Caicos Isds	TCA								26	TEXTILE FIBRES	1	No Quantity							695			0
S3	2009	2009	2009	2	0	2	Export	372	Ireland	IRL	800	Uganda	UGA								26	TEXTILE FIBRES	1	No Quantity							47856			0
S3	2009	2009	2009	2	0	2	Export	372	Ireland	IRL	804	Ukraine	UKR								26	TEXTILE FIBRES	1	No Quantity							208018			0
S3	2009	2009	2009	2	0	2	Export	372	Ireland	IRL	807	North Macedonia	MKD								26	TEXTILE FIBRES	1	No Quantity							4167			0
S3	2009	2009	2009	2	0	2	Export	372	Ireland	IRL	818	Egypt	EGY								26	TEXTILE FIBRES	1	No Quantity							105147			0
S3	2009	2009	2009	2	0	2	Export	372	Ireland	IRL	826	United Kingdom	GBR								26	TEXTILE FIBRES	1	No Quantity							55908005			0
S3	2009	2009	2009	2	0	2	Export	372	Ireland	IRL	834	United Rep. of Tanzania	TZA								26	TEXTILE FIBRES	1	No Quantity							79195			0
S3	2009	2009	2009	2	0	2	Export	372	Ireland	IRL	842	USA	USA								26	TEXTILE FIBRES	1	No Quantity							4009677			0
S3	2009	2009	2009	2	0	2	Export	372	Ireland	IRL	858	Uruguay	URY								26	TEXTILE FIBRES	1	No Quantity							19440			0
S3	2009	2009	2009	2	0	2	Export	372	Ireland	IRL	894	Zambia	ZMB								26	TEXTILE FIBRES	1	No Quantity							25324			0
S3	2009	2009	2009	2	0	2	Export	372	Ireland	IRL	899	Areas, nes									26	TEXTILE FIBRES	1	No Quantity							10232			0
S3	2009	2009	2009	2	0	2	Export	368	Iraq	IRQ	0	World	WLD								27	CRUDE FERTILIZER,MINERAL	1	No Quantity							2691875			0
S3	2009	2009	2009	2	0	2	Export	368	Iraq	IRQ	760	Syria	SYR								27	CRUDE FERTILIZER,MINERAL	1	No Quantity							2691875			0
S3	2009	2009	2009	2	0	2	Export	372	Ireland	IRL	0	World	WLD								27	CRUDE FERTILIZER,MINERAL	1	No Quantity							91993521			0
S3	2009	2009	2009	2	0	2	Export	372	Ireland	IRL	8	Albania	ALB								27	CRUDE FERTILIZER,MINERAL	1	No Quantity							14			0
S3	2009	2009	2009	2	0	2	Export	372	Ireland	IRL	12	Algeria	DZA								27	CRUDE FERTILIZER,MINERAL	1	No Quantity							137882			0
S3	2009	2009	2009	2	0	2	Export	372	Ireland	IRL	36	Australia	AUS								27	CRUDE FERTILIZER,MINERAL	1	No Quantity							278344			0
S3	2009	2009	2009	2	0	2	Export	372	Ireland	IRL	56	Belgium	BEL								27	CRUDE FERTILIZER,MINERAL	1	No Quantity							3887958			0
S3	2009	2009	2009	2	0	2	Export	372	Ireland	IRL	76	Brazil	BRA								27	CRUDE FERTILIZER,MINERAL	1	No Quantity							329748			0
S3	2009	2009	2009	2	0	2	Export	372	Ireland	IRL	96	Brunei Darussalam	BRN								27	CRUDE FERTILIZER,MINERAL	1	No Quantity							31			0
S3	2009	2009	2009	2	0	2	Export	372	Ireland	IRL	116	Cambodia	KHM								27	CRUDE FERTILIZER,MINERAL	1	No Quantity							108			0
S3	2009	2009	2009	2	0	2	Export	372	Ireland	IRL	124	Canada	CAN								27	CRUDE FERTILIZER,MINERAL	1	No Quantity							177207			0
S3	2009	2009	2009	2	0	2	Export	372	Ireland	IRL	144	Sri Lanka	LKA								27	CRUDE FERTILIZER,MINERAL	1	No Quantity							207765			0
S3	2009	2009	2009	2	0	2	Export	372	Ireland	IRL	152	Chile	CHL								27	CRUDE FERTILIZER,MINERAL	1	No Quantity							185714			0
S3	2009	2009	2009	2	0	2	Export	372	Ireland	IRL	156	China	CHN								27	CRUDE FERTILIZER,MINERAL	1	No Quantity							496882			0
S3	2009	2009	2009	2	0	2	Export	372	Ireland	IRL	170	Colombia	COL								27	CRUDE FERTILIZER,MINERAL	1	No Quantity							1586			0
S3	2009	2009	2009	2	0	2	Export	372	Ireland	IRL	191	Croatia	HRV								27	CRUDE FERTILIZER,MINERAL	1	No Quantity							55966			0
S3	2009	2009	2009	2	0	2	Export	372	Ireland	IRL	196	Cyprus	CYP								27	CRUDE FERTILIZER,MINERAL	1	No Quantity							16065			0
S3	2009	2009	2009	2	0	2	Export	372	Ireland	IRL	208	Denmark	DNK								27	CRUDE FERTILIZER,MINERAL	1	No Quantity							3745			0
S3	2009	2009	2009	2	0	2	Export	372	Ireland	IRL	218	Ecuador	ECU								27	CRUDE FERTILIZER,MINERAL	1	No Quantity							8949			0
S3	2009	2009	2009	2	0	2	Export	372	Ireland	IRL	231	Ethiopia	ETH								27	CRUDE FERTILIZER,MINERAL	1	No Quantity							4277			0
S3	2009	2009	2009	2	0	2	Export	372	Ireland	IRL	242	Fiji	FJI								27	CRUDE FERTILIZER,MINERAL	1	No Quantity							75			0
S3	2009	2009	2009	2	0	2	Export	372	Ireland	IRL	246	Finland	FIN								27	CRUDE FERTILIZER,MINERAL	1	No Quantity							11210			0
S3	2009	2009	2009	2	0	2	Export	372	Ireland	IRL	251	France	FRA								27	CRUDE FERTILIZER,MINERAL	1	No Quantity							69854			0
S3	2009	2009	2009	2	0	2	Export	372	Ireland	IRL	276	Germany	DEU								27	CRUDE FERTILIZER,MINERAL	1	No Quantity							511907			0
S3	2009	2009	2009	2	0	2	Export	372	Ireland	IRL	288	Ghana	GHA								27	CRUDE FERTILIZER,MINERAL	1	No Quantity							574			0
S3	2009	2009	2009	2	0	2	Export	372	Ireland	IRL	300	Greece	GRC								27	CRUDE FERTILIZER,MINERAL	1	No Quantity							14297			0
S3	2009	2009	2009	2	0	2	Export	372	Ireland	IRL	324	Guinea	GIN								27	CRUDE FERTILIZER,MINERAL	1	No Quantity							240869			0
S3	2009	2009	2009	2	0	2	Export	372	Ireland	IRL	344	China, Hong Kong SAR	HKG								27	CRUDE FERTILIZER,MINERAL	1	No Quantity							668885			0
S3	2009	2009	2009	2	0	2	Export	372	Ireland	IRL	360	Indonesia	IDN								27	CRUDE FERTILIZER,MINERAL	1	No Quantity							2812			0
S3	2009	2009	2009	2	0	2	Export	372	Ireland	IRL	364	Iran	IRN								27	CRUDE FERTILIZER,MINERAL	1	No Quantity							109843			0
S3	2009	2009	2009	2	0	2	Export	372	Ireland	IRL	376	Israel	ISR								27	CRUDE FERTILIZER,MINERAL	1	No Quantity							598703			0
S3	2009	2009	2009	2	0	2	Export	372	Ireland	IRL	381	Italy	ITA								27	CRUDE FERTILIZER,MINERAL	1	No Quantity							90569			0
S3	2009	2009	2009	2	0	2	Export	372	Ireland	IRL	392	Japan	JPN								27	CRUDE FERTILIZER,MINERAL	1	No Quantity							2530684			0
S3	2009	2009	2009	2	0	2	Export	372	Ireland	IRL	398	Kazakhstan	KAZ								27	CRUDE FERTILIZER,MINERAL	1	No Quantity							76657			0
S3	2009	2009	2009	2	0	2	Export	372	Ireland	IRL	400	Jordan	JOR								27	CRUDE FERTILIZER,MINERAL	1	No Quantity							235432			0
S3	2009	2009	2009	2	0	2	Export	372	Ireland	IRL	410	Rep. of Korea	KOR								27	CRUDE FERTILIZER,MINERAL	1	No Quantity							3564480			0
S3	2009	2009	2009	2	0	2	Export	372	Ireland	IRL	414	Kuwait	KWT								27	CRUDE FERTILIZER,MINERAL	1	No Quantity							494487			0
S3	2009	2009	2009	2	0	2	Export	372	Ireland	IRL	422	Lebanon	LBN								27	CRUDE FERTILIZER,MINERAL	1	No Quantity							24692			0
S3	2009	2009	2009	2	0	2	Export	372	Ireland	IRL	434	Libya	LBY								27	CRUDE FERTILIZER,MINERAL	1	No Quantity							74054			0
S3	2009	2009	2009	2	0	2	Export	372	Ireland	IRL	458	Malaysia	MYS								27	CRUDE FERTILIZER,MINERAL	1	No Quantity							55270			0
S3	2009	2009	2009	2	0	2	Export	372	Ireland	IRL	466	Mali	MLI								27	CRUDE FERTILIZER,MINERAL	1	No Quantity							28			0
S3	2009	2009	2009	2	0	2	Export	372	Ireland	IRL	470	Malta	MLT								27	CRUDE FERTILIZER,MINERAL	1	No Quantity							10559			0
S3	2009	2009	2009	2	0	2	Export	372	Ireland	IRL	484	Mexico	MEX								27	CRUDE FERTILIZER,MINERAL	1	No Quantity							6305			0
S3	2009	2009	2009	2	0	2	Export	372	Ireland	IRL	490	Other Asia, nes									27	CRUDE FERTILIZER,MINERAL	1	No Quantity							88976			0
S3	2009	2009	2009	2	0	2	Export	372	Ireland	IRL	512	Oman	OMN								27	CRUDE FERTILIZER,MINERAL	1	No Quantity							136044			0
S3	2009	2009	2009	2	0	2	Export	372	Ireland	IRL	528	Netherlands	NLD								27	CRUDE FERTILIZER,MINERAL	1	No Quantity							36293			0
S3	2009	2009	2009	2	0	2	Export	372	Ireland	IRL	554	New Zealand	NZL								27	CRUDE FERTILIZER,MINERAL	1	No Quantity							67544			0
S3	2009	2009	2009	2	0	2	Export	372	Ireland	IRL	566	Nigeria	NGA								27	CRUDE FERTILIZER,MINERAL	1	No Quantity							115747			0
S3	2009	2009	2009	2	0	2	Export	372	Ireland	IRL	579	Norway	NOR								27	CRUDE FERTILIZER,MINERAL	1	No Quantity							296517			0
S3	2009	2009	2009	2	0	2	Export	372	Ireland	IRL	586	Pakistan	PAK								27	CRUDE FERTILIZER,MINERAL	1	No Quantity							140606			0
S3	2009	2009	2009	2	0	2	Export	372	Ireland	IRL	604	Peru	PER								27	CRUDE FERTILIZER,MINERAL	1	No Quantity							86513			0
S3	2009	2009	2009	2	0	2	Export	372	Ireland	IRL	620	Portugal	PRT								27	CRUDE FERTILIZER,MINERAL	1	No Quantity							11081			0
S3	2009	2009	2009	2	0	2	Export	372	Ireland	IRL	643	Russian Federation	RUS								27	CRUDE FERTILIZER,MINERAL	1	No Quantity							1573380			0
S3	2009	2009	2009	2	0	2	Export	372	Ireland	IRL	682	Saudi Arabia	SAU								27	CRUDE FERTILIZER,MINERAL	1	No Quantity							1512253			0
S3	2009	2009	2009	2	0	2	Export	372	Ireland	IRL	699	India	IND								27	CRUDE FERTILIZER,MINERAL	1	No Quantity							20408825			0
S3	2009	2009	2009	2	0	2	Export	372	Ireland	IRL	702	Singapore	SGP								27	CRUDE FERTILIZER,MINERAL	1	No Quantity							50692			0
S3	2009	2009	2009	2	0	2	Export	372	Ireland	IRL	704	Viet Nam	VNM								27	CRUDE FERTILIZER,MINERAL	1	No Quantity							1327			0
S3	2009	2009	2009	2	0	2	Export	372	Ireland	IRL	710	South Africa	ZAF								27	CRUDE FERTILIZER,MINERAL	1	No Quantity							1706376			0
S3	2009	2009	2009	2	0	2	Export	372	Ireland	IRL	724	Spain	ESP								27	CRUDE FERTILIZER,MINERAL	1	No Quantity							117397			0
S3	2009	2009	2009	2	0	2	Export	372	Ireland	IRL	752	Sweden	SWE								27	CRUDE FERTILIZER,MINERAL	1	No Quantity							1496			0
S3	2009	2009	2009	2	0	2	Export	372	Ireland	IRL	757	Switzerland	CHE								27	CRUDE FERTILIZER,MINERAL	1	No Quantity							1579872			0
S3	2009	2009	2009	2	0	2	Export	372	Ireland	IRL	760	Syria	SYR								27	CRUDE FERTILIZER,MINERAL	1	No Quantity							15751			0
S3	2009	2009	2009	2	0	2	Export	372	Ireland	IRL	764	Thailand	THA								27	CRUDE FERTILIZER,MINERAL	1	No Quantity							71199			0
S3	2009	2009	2009	2	0	2	Export	372	Ireland	IRL	784	United Arab Emirates	ARE								27	CRUDE FERTILIZER,MINERAL	1	No Quantity							213649			0
S3	2009	2009	2009	2	0	2	Export	372	Ireland	IRL	788	Tunisia	TUN								27	CRUDE FERTILIZER,MINERAL	1	No Quantity							28			0
S3	2009	2009	2009	2	0	2	Export	372	Ireland	IRL	792	Turkey	TUR								27	CRUDE FERTILIZER,MINERAL	1	No Quantity							872129			0
S3	2009	2009	2009	2	0	2	Export	372	Ireland	IRL	800	Uganda	UGA								27	CRUDE FERTILIZER,MINERAL	1	No Quantity							89			0
S3	2009	2009	2009	2	0	2	Export	372	Ireland	IRL	818	Egypt	EGY								27	CRUDE FERTILIZER,MINERAL	1	No Quantity							56839			0
S3	2009	2009	2009	2	0	2	Export	372	Ireland	IRL	826	United Kingdom	GBR								27	CRUDE FERTILIZER,MINERAL	1	No Quantity							29416221			0
S3	2009	2009	2009	2	0	2	Export	372	Ireland	IRL	834	United Rep. of Tanzania	TZA								27	CRUDE FERTILIZER,MINERAL	1	No Quantity							90			0
S3	2009	2009	2009	2	0	2	Export	372	Ireland	IRL	842	USA	USA								27	CRUDE FERTILIZER,MINERAL	1	No Quantity							18039081			0
S3	2009	2009	2009	2	0	2	Export	372	Ireland	IRL	862	Venezuela	VEN								27	CRUDE FERTILIZER,MINERAL	1	No Quantity							8358			0
S3	2009	2009	2009	2	0	2	Export	372	Ireland	IRL	887	Yemen	YEM								27	CRUDE FERTILIZER,MINERAL	1	No Quantity							14222			0
S3	2009	2009	2009	2	0	2	Export	372	Ireland	IRL	899	Areas, nes									27	CRUDE FERTILIZER,MINERAL	1	No Quantity							170443			0
S3	2009	2009	2009	2	0	2	Export	368	Iraq	IRQ	0	World	WLD								28	METALLIFEROUS ORE,SCRAP	1	No Quantity							17500000			0
S3	2009	2009	2009	2	0	2	Export	368	Iraq	IRQ	364	Iran	IRN								28	METALLIFEROUS ORE,SCRAP	1	No Quantity							8000000			0
S3	2009	2009	2009	2	0	2	Export	368	Iraq	IRQ	400	Jordan	JOR								28	METALLIFEROUS ORE,SCRAP	1	No Quantity							9500000			0
S3	2009	2009	2009	2	0	2	Export	372	Ireland	IRL	0	World	WLD								28	METALLIFEROUS ORE,SCRAP	1	No Quantity							736325502			0
S3	2009	2009	2009	2	0	2	Export	372	Ireland	IRL	36	Australia	AUS								28	METALLIFEROUS ORE,SCRAP	1	No Quantity							9888			0
S3	2009	2009	2009	2	0	2	Export	372	Ireland	IRL	56	Belgium	BEL								28	METALLIFEROUS ORE,SCRAP	1	No Quantity							57895261			0
S3	2009	2009	2009	2	0	2	Export	372	Ireland	IRL	124	Canada	CAN								28	METALLIFEROUS ORE,SCRAP	1	No Quantity							7			0
S3	2009	2009	2009	2	0	2	Export	372	Ireland	IRL	156	China	CHN								28	METALLIFEROUS ORE,SCRAP	1	No Quantity							53212000			0
S3	2009	2009	2009	2	0	2	Export	372	Ireland	IRL	196	Cyprus	CYP								28	METALLIFEROUS ORE,SCRAP	1	No Quantity							529617			0
S3	2009	2009	2009	2	0	2	Export	372	Ireland	IRL	246	Finland	FIN								28	METALLIFEROUS ORE,SCRAP	1	No Quantity							86458668			0
S3	2009	2009	2009	2	0	2	Export	372	Ireland	IRL	251	France	FRA								28	METALLIFEROUS ORE,SCRAP	1	No Quantity							40413144			0
S3	2009	2009	2009	2	0	2	Export	372	Ireland	IRL	276	Germany	DEU								28	METALLIFEROUS ORE,SCRAP	1	No Quantity							49801547			0
S3	2009	2009	2009	2	0	2	Export	372	Ireland	IRL	344	China, Hong Kong SAR	HKG								28	METALLIFEROUS ORE,SCRAP	1	No Quantity							3183991			0
S3	2009	2009	2009	2	0	2	Export	372	Ireland	IRL	352	Iceland	ISL								28	METALLIFEROUS ORE,SCRAP	1	No Quantity							3017196			0
S3	2009	2009	2009	2	0	2	Export	372	Ireland	IRL	360	Indonesia	IDN								28	METALLIFEROUS ORE,SCRAP	1	No Quantity							78293			0
S3	2009	2009	2009	2	0	2	Export	372	Ireland	IRL	381	Italy	ITA								28	METALLIFEROUS ORE,SCRAP	1	No Quantity							31306814			0
S3	2009	2009	2009	2	0	2	Export	372	Ireland	IRL	392	Japan	JPN								28	METALLIFEROUS ORE,SCRAP	1	No Quantity							24347			0
S3	2009	2009	2009	2	0	2	Export	372	Ireland	IRL	410	Rep. of Korea	KOR								28	METALLIFEROUS ORE,SCRAP	1	No Quantity							1337897			0
S3	2009	2009	2009	2	0	2	Export	372	Ireland	IRL	458	Malaysia	MYS								28	METALLIFEROUS ORE,SCRAP	1	No Quantity							305135			0
S3	2009	2009	2009	2	0	2	Export	372	Ireland	IRL	484	Mexico	MEX								28	METALLIFEROUS ORE,SCRAP	1	No Quantity							5600			0
S3	2009	2009	2009	2	0	2	Export	372	Ireland	IRL	490	Other Asia, nes									28	METALLIFEROUS ORE,SCRAP	1	No Quantity							307420			0
S3	2009	2009	2009	2	0	2	Export	372	Ireland	IRL	504	Morocco	MAR								28	METALLIFEROUS ORE,SCRAP	1	No Quantity							9277819			0
S3	2009	2009	2009	2	0	2	Export	372	Ireland	IRL	528	Netherlands	NLD								28	METALLIFEROUS ORE,SCRAP	1	No Quantity							83142041			0
S3	2009	2009	2009	2	0	2	Export	372	Ireland	IRL	579	Norway	NOR								28	METALLIFEROUS ORE,SCRAP	1	No Quantity							26736138			0
S3	2009	2009	2009	2	0	2	Export	372	Ireland	IRL	586	Pakistan	PAK								28	METALLIFEROUS ORE,SCRAP	1	No Quantity							302473			0
S3	2009	2009	2009	2	0	2	Export	372	Ireland	IRL	591	Panama	PAN								28	METALLIFEROUS ORE,SCRAP	1	No Quantity							949			0
S3	2009	2009	2009	2	0	2	Export	372	Ireland	IRL	616	Poland	POL								28	METALLIFEROUS ORE,SCRAP	1	No Quantity							542			0
S3	2009	2009	2009	2	0	2	Export	372	Ireland	IRL	620	Portugal	PRT								28	METALLIFEROUS ORE,SCRAP	1	No Quantity							32091301			0
S3	2009	2009	2009	2	0	2	Export	372	Ireland	IRL	643	Russian Federation	RUS								28	METALLIFEROUS ORE,SCRAP	1	No Quantity							18469470			0
S3	2009	2009	2009	2	0	2	Export	372	Ireland	IRL	699	India	IND								28	METALLIFEROUS ORE,SCRAP	1	No Quantity							2130804			0
S3	2009	2009	2009	2	0	2	Export	372	Ireland	IRL	702	Singapore	SGP								28	METALLIFEROUS ORE,SCRAP	1	No Quantity							42			0
S3	2009	2009	2009	2	0	2	Export	372	Ireland	IRL	704	Viet Nam	VNM								28	METALLIFEROUS ORE,SCRAP	1	No Quantity							1299233			0
S3	2009	2009	2009	2	0	2	Export	372	Ireland	IRL	710	South Africa	ZAF								28	METALLIFEROUS ORE,SCRAP	1	No Quantity							14			0
S3	2009	2009	2009	2	0	2	Export	372	Ireland	IRL	724	Spain	ESP								28	METALLIFEROUS ORE,SCRAP	1	No Quantity							80002328			0
S3	2009	2009	2009	2	0	2	Export	372	Ireland	IRL	752	Sweden	SWE								28	METALLIFEROUS ORE,SCRAP	1	No Quantity							20819897			0
S3	2009	2009	2009	2	0	2	Export	372	Ireland	IRL	757	Switzerland	CHE								28	METALLIFEROUS ORE,SCRAP	1	No Quantity							1791980			0
S3	2009	2009	2009	2	0	2	Export	372	Ireland	IRL	764	Thailand	THA								28	METALLIFEROUS ORE,SCRAP	1	No Quantity							71152			0
S3	2009	2009	2009	2	0	2	Export	372	Ireland	IRL	784	United Arab Emirates	ARE								28	METALLIFEROUS ORE,SCRAP	1	No Quantity							12251			0
S3	2009	2009	2009	2	0	2	Export	372	Ireland	IRL	826	United Kingdom	GBR								28	METALLIFEROUS ORE,SCRAP	1	No Quantity							130006498			0
S3	2009	2009	2009	2	0	2	Export	372	Ireland	IRL	842	USA	USA								28	METALLIFEROUS ORE,SCRAP	1	No Quantity							2282784			0
S3	2009	2009	2009	2	0	2	Export	372	Ireland	IRL	899	Areas, nes									28	METALLIFEROUS ORE,SCRAP	1	No Quantity							961			0
S3	2009	2009	2009	2	0	2	Export	368	Iraq	IRQ	0	World	WLD								29	CRUDE ANIMAL,VEG.MATERL.	1	No Quantity							2014794			0
S3	2009	2009	2009	2	0	2	Export	368	Iraq	IRQ	760	Syria	SYR								29	CRUDE ANIMAL,VEG.MATERL.	1	No Quantity							1712750			0
S3	2009	2009	2009	2	0	2	Export	368	Iraq	IRQ	818	Egypt	EGY								29	CRUDE ANIMAL,VEG.MATERL.	1	No Quantity							302044			0
S3	2009	2009	2009	2	0	2	Export	372	Ireland	IRL	0	World	WLD								29	CRUDE ANIMAL,VEG.MATERL.	1	No Quantity							126320965			0
S3	2009	2009	2009	2	0	2	Export	372	Ireland	IRL	8	Albania	ALB								29	CRUDE ANIMAL,VEG.MATERL.	1	No Quantity							2709			0
S3	2009	2009	2009	2	0	2	Export	372	Ireland	IRL	32	Argentina	ARG								29	CRUDE ANIMAL,VEG.MATERL.	1	No Quantity							39188			0
S3	2009	2009	2009	2	0	2	Export	372	Ireland	IRL	36	Australia	AUS								29	CRUDE ANIMAL,VEG.MATERL.	1	No Quantity							1508521			0
S3	2009	2009	2009	2	0	2	Export	372	Ireland	IRL	40	Austria	AUT								29	CRUDE ANIMAL,VEG.MATERL.	1	No Quantity							277701			0
S3	2009	2009	2009	2	0	2	Export	372	Ireland	IRL	56	Belgium	BEL								29	CRUDE ANIMAL,VEG.MATERL.	1	No Quantity							1006992			0
S3	2009	2009	2009	2	0	2	Export	372	Ireland	IRL	76	Brazil	BRA								29	CRUDE ANIMAL,VEG.MATERL.	1	No Quantity							216893			0
S3	2009	2009	2009	2	0	2	Export	372	Ireland	IRL	100	Bulgaria	BGR								29	CRUDE ANIMAL,VEG.MATERL.	1	No Quantity							561632			0
S3	2009	2009	2009	2	0	2	Export	372	Ireland	IRL	112	Belarus	BLR								29	CRUDE ANIMAL,VEG.MATERL.	1	No Quantity							29311			0
S3	2009	2009	2009	2	0	2	Export	372	Ireland	IRL	120	Cameroon	CMR								29	CRUDE ANIMAL,VEG.MATERL.	1	No Quantity							21514			0
S3	2009	2009	2009	2	0	2	Export	372	Ireland	IRL	124	Canada	CAN								29	CRUDE ANIMAL,VEG.MATERL.	1	No Quantity							264014			0
S3	2009	2009	2009	2	0	2	Export	372	Ireland	IRL	152	Chile	CHL								29	CRUDE ANIMAL,VEG.MATERL.	1	No Quantity							27456			0
S3	2009	2009	2009	2	0	2	Export	372	Ireland	IRL	156	China	CHN								29	CRUDE ANIMAL,VEG.MATERL.	1	No Quantity							88232			0
S3	2009	2009	2009	2	0	2	Export	372	Ireland	IRL	191	Croatia	HRV								29	CRUDE ANIMAL,VEG.MATERL.	1	No Quantity							2928			0
S3	2009	2009	2009	2	0	2	Export	372	Ireland	IRL	196	Cyprus	CYP								29	CRUDE ANIMAL,VEG.MATERL.	1	No Quantity							42958			0
S3	2009	2009	2009	2	0	2	Export	372	Ireland	IRL	203	Czechia	CZE								29	CRUDE ANIMAL,VEG.MATERL.	1	No Quantity							51242			0
S3	2009	2009	2009	2	0	2	Export	372	Ireland	IRL	208	Denmark	DNK								29	CRUDE ANIMAL,VEG.MATERL.	1	No Quantity							2326518			0
S3	2009	2009	2009	2	0	2	Export	372	Ireland	IRL	246	Finland	FIN								29	CRUDE ANIMAL,VEG.MATERL.	1	No Quantity							149513			0
S3	2009	2009	2009	2	0	2	Export	372	Ireland	IRL	251	France	FRA								29	CRUDE ANIMAL,VEG.MATERL.	1	No Quantity							33729109			0
S3	2009	2009	2009	2	0	2	Export	372	Ireland	IRL	266	Gabon	GAB								29	CRUDE ANIMAL,VEG.MATERL.	1	No Quantity							10			0
S3	2009	2009	2009	2	0	2	Export	372	Ireland	IRL	276	Germany	DEU								29	CRUDE ANIMAL,VEG.MATERL.	1	No Quantity							31971987			0
S3	2009	2009	2009	2	0	2	Export	372	Ireland	IRL	300	Greece	GRC								29	CRUDE ANIMAL,VEG.MATERL.	1	No Quantity							208910			0
S3	2009	2009	2009	2	0	2	Export	372	Ireland	IRL	352	Iceland	ISL								29	CRUDE ANIMAL,VEG.MATERL.	1	No Quantity							282			0
S3	2009	2009	2009	2	0	2	Export	372	Ireland	IRL	360	Indonesia	IDN								29	CRUDE ANIMAL,VEG.MATERL.	1	No Quantity							14			0
S3	2009	2009	2009	2	0	2	Export	372	Ireland	IRL	376	Israel	ISR								29	CRUDE ANIMAL,VEG.MATERL.	1	No Quantity							29243			0
S3	2009	2009	2009	2	0	2	Export	372	Ireland	IRL	381	Italy	ITA								29	CRUDE ANIMAL,VEG.MATERL.	1	No Quantity							3719439			0
S3	2009	2009	2009	2	0	2	Export	372	Ireland	IRL	392	Japan	JPN								29	CRUDE ANIMAL,VEG.MATERL.	1	No Quantity							208272			0
S3	2009	2009	2009	2	0	2	Export	372	Ireland	IRL	400	Jordan	JOR								29	CRUDE ANIMAL,VEG.MATERL.	1	No Quantity							2225			0
S3	2009	2009	2009	2	0	2	Export	372	Ireland	IRL	410	Rep. of Korea	KOR								29	CRUDE ANIMAL,VEG.MATERL.	1	No Quantity							77478			0
S3	2009	2009	2009	2	0	2	Export	372	Ireland	IRL	422	Lebanon	LBN								29	CRUDE ANIMAL,VEG.MATERL.	1	No Quantity							78340			0
S3	2009	2009	2009	2	0	2	Export	372	Ireland	IRL	458	Malaysia	MYS								29	CRUDE ANIMAL,VEG.MATERL.	1	No Quantity							287503			0
S3	2009	2009	2009	2	0	2	Export	372	Ireland	IRL	490	Other Asia, nes									29	CRUDE ANIMAL,VEG.MATERL.	1	No Quantity							24927			0
S3	2009	2009	2009	2	0	2	Export	372	Ireland	IRL	528	Netherlands	NLD								29	CRUDE ANIMAL,VEG.MATERL.	1	No Quantity							6494892			0
S3	2009	2009	2009	2	0	2	Export	372	Ireland	IRL	554	New Zealand	NZL								29	CRUDE ANIMAL,VEG.MATERL.	1	No Quantity							25952			0
S3	2009	2009	2009	2	0	2	Export	372	Ireland	IRL	566	Nigeria	NGA								29	CRUDE ANIMAL,VEG.MATERL.	1	No Quantity							52879			0
S3	2009	2009	2009	2	0	2	Export	372	Ireland	IRL	568	Other Europe, nes									29	CRUDE ANIMAL,VEG.MATERL.	1	No Quantity							428			0
S3	2009	2009	2009	2	0	2	Export	372	Ireland	IRL	579	Norway	NOR								29	CRUDE ANIMAL,VEG.MATERL.	1	No Quantity							185457			0
S3	2009	2009	2009	2	0	2	Export	372	Ireland	IRL	608	Philippines	PHL								29	CRUDE ANIMAL,VEG.MATERL.	1	No Quantity							44			0
S3	2009	2009	2009	2	0	2	Export	372	Ireland	IRL	616	Poland	POL								29	CRUDE ANIMAL,VEG.MATERL.	1	No Quantity							1474191			0
S3	2009	2009	2009	2	0	2	Export	372	Ireland	IRL	620	Portugal	PRT								29	CRUDE ANIMAL,VEG.MATERL.	1	No Quantity							172111			0
S3	2009	2009	2009	2	0	2	Export	372	Ireland	IRL	642	Romania	ROU								29	CRUDE ANIMAL,VEG.MATERL.	1	No Quantity							573368			0
S3	2009	2009	2009	2	0	2	Export	372	Ireland	IRL	643	Russian Federation	RUS								29	CRUDE ANIMAL,VEG.MATERL.	1	No Quantity							382650			0
S3	2009	2009	2009	2	0	2	Export	372	Ireland	IRL	682	Saudi Arabia	SAU								29	CRUDE ANIMAL,VEG.MATERL.	1	No Quantity							777593			0
S3	2009	2009	2009	2	0	2	Export	372	Ireland	IRL	688	Serbia	SRB								29	CRUDE ANIMAL,VEG.MATERL.	1	No Quantity							681			0
S3	2009	2009	2009	2	0	2	Export	372	Ireland	IRL	694	Sierra Leone	SLE								29	CRUDE ANIMAL,VEG.MATERL.	1	No Quantity							1384			0
S3	2009	2009	2009	2	0	2	Export	372	Ireland	IRL	699	India	IND								29	CRUDE ANIMAL,VEG.MATERL.	1	No Quantity							12308			0
S3	2009	2009	2009	2	0	2	Export	372	Ireland	IRL	703	Slovakia	SVK								29	CRUDE ANIMAL,VEG.MATERL.	1	No Quantity							5790			0
S3	2009	2009	2009	2	0	2	Export	372	Ireland	IRL	704	Viet Nam	VNM								29	CRUDE ANIMAL,VEG.MATERL.	1	No Quantity							503701			0
S3	2009	2009	2009	2	0	2	Export	372	Ireland	IRL	705	Slovenia	SVN								29	CRUDE ANIMAL,VEG.MATERL.	1	No Quantity							5557			0
S3	2009	2009	2009	2	0	2	Export	372	Ireland	IRL	710	South Africa	ZAF								29	CRUDE ANIMAL,VEG.MATERL.	1	No Quantity							829459			0
S3	2009	2009	2009	2	0	2	Export	372	Ireland	IRL	724	Spain	ESP								29	CRUDE ANIMAL,VEG.MATERL.	1	No Quantity							2495782			0
S3	2009	2009	2009	2	0	2	Export	372	Ireland	IRL	752	Sweden	SWE								29	CRUDE ANIMAL,VEG.MATERL.	1	No Quantity							457102			0
S3	2009	2009	2009	2	0	2	Export	372	Ireland	IRL	757	Switzerland	CHE								29	CRUDE ANIMAL,VEG.MATERL.	1	No Quantity							420495			0
S3	2009	2009	2009	2	0	2	Export	372	Ireland	IRL	764	Thailand	THA								29	CRUDE ANIMAL,VEG.MATERL.	1	No Quantity							99494			0
S3	2009	2009	2009	2	0	2	Export	372	Ireland	IRL	784	United Arab Emirates	ARE								29	CRUDE ANIMAL,VEG.MATERL.	1	No Quantity							4			0
S3	2009	2009	2009	2	0	2	Export	372	Ireland	IRL	792	Turkey	TUR								29	CRUDE ANIMAL,VEG.MATERL.	1	No Quantity							95907			0
S3	2009	2009	2009	2	0	2	Export	372	Ireland	IRL	804	Ukraine	UKR								29	CRUDE ANIMAL,VEG.MATERL.	1	No Quantity							210871			0
S3	2009	2009	2009	2	0	2	Export	372	Ireland	IRL	818	Egypt	EGY								29	CRUDE ANIMAL,VEG.MATERL.	1	No Quantity							289110			0
S3	2009	2009	2009	2	0	2	Export	372	Ireland	IRL	826	United Kingdom	GBR								29	CRUDE ANIMAL,VEG.MATERL.	1	No Quantity							32802599			0
S3	2009	2009	2009	2	0	2	Export	372	Ireland	IRL	842	USA	USA								29	CRUDE ANIMAL,VEG.MATERL.	1	No Quantity							985097			0
S3	2009	2009	2009	2	0	2	Export	372	Ireland	IRL	899	Areas, nes									29	CRUDE ANIMAL,VEG.MATERL.	1	No Quantity							11002			0
S3	2009	2009	2009	2	0	2	Export	372	Ireland	IRL	0	World	WLD								32	COAL, COKE, BRIQUETTES	1	No Quantity							73526794			0
S3	2009	2009	2009	2	0	2	Export	372	Ireland	IRL	36	Australia	AUS								32	COAL, COKE, BRIQUETTES	1	No Quantity							1334019			0
S3	2009	2009	2009	2	0	2	Export	372	Ireland	IRL	52	Barbados	BRB								32	COAL, COKE, BRIQUETTES	1	No Quantity							53328			0
S3	2009	2009	2009	2	0	2	Export	372	Ireland	IRL	56	Belgium	BEL								32	COAL, COKE, BRIQUETTES	1	No Quantity							585032			0
S3	2009	2009	2009	2	0	2	Export	372	Ireland	IRL	124	Canada	CAN								32	COAL, COKE, BRIQUETTES	1	No Quantity							930929			0
S3	2009	2009	2009	2	0	2	Export	372	Ireland	IRL	156	China	CHN								32	COAL, COKE, BRIQUETTES	1	No Quantity							50112			0
S3	2009	2009	2009	2	0	2	Export	372	Ireland	IRL	196	Cyprus	CYP								32	COAL, COKE, BRIQUETTES	1	No Quantity							375488			0
S3	2009	2009	2009	2	0	2	Export	372	Ireland	IRL	251	France	FRA								32	COAL, COKE, BRIQUETTES	1	No Quantity							2865949			0
S3	2009	2009	2009	2	0	2	Export	372	Ireland	IRL	258	French Polynesia	PYF								32	COAL, COKE, BRIQUETTES	1	No Quantity							23558			0
S3	2009	2009	2009	2	0	2	Export	372	Ireland	IRL	300	Greece	GRC								32	COAL, COKE, BRIQUETTES	1	No Quantity							18613			0
S3	2009	2009	2009	2	0	2	Export	372	Ireland	IRL	364	Iran	IRN								32	COAL, COKE, BRIQUETTES	1	No Quantity							280849			0
S3	2009	2009	2009	2	0	2	Export	372	Ireland	IRL	376	Israel	ISR								32	COAL, COKE, BRIQUETTES	1	No Quantity							899424			0
S3	2009	2009	2009	2	0	2	Export	372	Ireland	IRL	381	Italy	ITA								32	COAL, COKE, BRIQUETTES	1	No Quantity							5767309			0
S3	2009	2009	2009	2	0	2	Export	372	Ireland	IRL	392	Japan	JPN								32	COAL, COKE, BRIQUETTES	1	No Quantity							190315			0
S3	2009	2009	2009	2	0	2	Export	372	Ireland	IRL	414	Kuwait	KWT								32	COAL, COKE, BRIQUETTES	1	No Quantity							20034			0
S3	2009	2009	2009	2	0	2	Export	372	Ireland	IRL	470	Malta	MLT								32	COAL, COKE, BRIQUETTES	1	No Quantity							58744			0
S3	2009	2009	2009	2	0	2	Export	372	Ireland	IRL	484	Mexico	MEX								32	COAL, COKE, BRIQUETTES	1	No Quantity							45198			0
S3	2009	2009	2009	2	0	2	Export	372	Ireland	IRL	512	Oman	OMN								32	COAL, COKE, BRIQUETTES	1	No Quantity							16313			0
S3	2009	2009	2009	2	0	2	Export	372	Ireland	IRL	528	Netherlands	NLD								32	COAL, COKE, BRIQUETTES	1	No Quantity							8958886			0
S3	2009	2009	2009	2	0	2	Export	372	Ireland	IRL	620	Portugal	PRT								32	COAL, COKE, BRIQUETTES	1	No Quantity							727909			0
S3	2009	2009	2009	2	0	2	Export	372	Ireland	IRL	699	India	IND								32	COAL, COKE, BRIQUETTES	1	No Quantity							51426			0
S3	2009	2009	2009	2	0	2	Export	372	Ireland	IRL	710	South Africa	ZAF								32	COAL, COKE, BRIQUETTES	1	No Quantity							336107			0
S3	2009	2009	2009	2	0	2	Export	372	Ireland	IRL	724	Spain	ESP								32	COAL, COKE, BRIQUETTES	1	No Quantity							449412			0
S3	2009	2009	2009	2	0	2	Export	372	Ireland	IRL	784	United Arab Emirates	ARE								32	COAL, COKE, BRIQUETTES	1	No Quantity							199430			0
S3	2009	2009	2009	2	0	2	Export	372	Ireland	IRL	818	Egypt	EGY								32	COAL, COKE, BRIQUETTES	1	No Quantity							507218			0
S3	2009	2009	2009	2	0	2	Export	372	Ireland	IRL	826	United Kingdom	GBR								32	COAL, COKE, BRIQUETTES	1	No Quantity							48097167			0
S3	2009	2009	2009	2	0	2	Export	372	Ireland	IRL	842	USA	USA								32	COAL, COKE, BRIQUETTES	1	No Quantity							684025			0
S3	2009	2009	2009	2	0	2	Export	368	Iraq	IRQ	0	World	WLD								33	PETROLEUM,PETROL.PRODUCT	1	No Quantity							41800221182			0
S3	2009	2009	2009	2	0	2	Export	368	Iraq	IRQ	760	Syria	SYR								33	PETROLEUM,PETROL.PRODUCT	1	No Quantity							8518750			0
S3	2009	2009	2009	2	0	2	Export	368	Iraq	IRQ	899	Areas, nes									33	PETROLEUM,PETROL.PRODUCT	1	No Quantity							41791702432			0
S3	2009	2009	2009	2	0	2	Export	372	Ireland	IRL	0	World	WLD								33	PETROLEUM,PETROL.PRODUCT	1	No Quantity							741189224			0
S3	2009	2009	2009	2	0	2	Export	372	Ireland	IRL	32	Argentina	ARG								33	PETROLEUM,PETROL.PRODUCT	1	No Quantity							288940			0
S3	2009	2009	2009	2	0	2	Export	372	Ireland	IRL	36	Australia	AUS								33	PETROLEUM,PETROL.PRODUCT	1	No Quantity							171			0
S3	2009	2009	2009	2	0	2	Export	372	Ireland	IRL	40	Austria	AUT								33	PETROLEUM,PETROL.PRODUCT	1	No Quantity							104210			0
S3	2009	2009	2009	2	0	2	Export	372	Ireland	IRL	56	Belgium	BEL								33	PETROLEUM,PETROL.PRODUCT	1	No Quantity							17996430			0
S3	2009	2009	2009	2	0	2	Export	372	Ireland	IRL	76	Brazil	BRA								33	PETROLEUM,PETROL.PRODUCT	1	No Quantity							6403			0
S3	2009	2009	2009	2	0	2	Export	372	Ireland	IRL	100	Bulgaria	BGR								33	PETROLEUM,PETROL.PRODUCT	1	No Quantity							58233			0
S3	2009	2009	2009	2	0	2	Export	372	Ireland	IRL	112	Belarus	BLR								33	PETROLEUM,PETROL.PRODUCT	1	No Quantity							35			0
S3	2009	2009	2009	2	0	2	Export	372	Ireland	IRL	124	Canada	CAN								33	PETROLEUM,PETROL.PRODUCT	1	No Quantity							26890			0
S3	2009	2009	2009	2	0	2	Export	372	Ireland	IRL	191	Croatia	HRV								33	PETROLEUM,PETROL.PRODUCT	1	No Quantity							1817			0
S3	2009	2009	2009	2	0	2	Export	372	Ireland	IRL	196	Cyprus	CYP								33	PETROLEUM,PETROL.PRODUCT	1	No Quantity							465			0
S3	2009	2009	2009	2	0	2	Export	372	Ireland	IRL	203	Czechia	CZE								33	PETROLEUM,PETROL.PRODUCT	1	No Quantity							3918301			0
S3	2009	2009	2009	2	0	2	Export	372	Ireland	IRL	208	Denmark	DNK								33	PETROLEUM,PETROL.PRODUCT	1	No Quantity							2946229			0
S3	2009	2009	2009	2	0	2	Export	372	Ireland	IRL	246	Finland	FIN								33	PETROLEUM,PETROL.PRODUCT	1	No Quantity							10603074			0
S3	2009	2009	2009	2	0	2	Export	372	Ireland	IRL	251	France	FRA								33	PETROLEUM,PETROL.PRODUCT	1	No Quantity							51053152			0
S3	2009	2009	2009	2	0	2	Export	372	Ireland	IRL	276	Germany	DEU								33	PETROLEUM,PETROL.PRODUCT	1	No Quantity							17220286			0
S3	2009	2009	2009	2	0	2	Export	372	Ireland	IRL	300	Greece	GRC								33	PETROLEUM,PETROL.PRODUCT	1	No Quantity							272708			0
S3	2009	2009	2009	2	0	2	Export	372	Ireland	IRL	344	China, Hong Kong SAR	HKG								33	PETROLEUM,PETROL.PRODUCT	1	No Quantity							1609			0
S3	2009	2009	2009	2	0	2	Export	372	Ireland	IRL	348	Hungary	HUN								33	PETROLEUM,PETROL.PRODUCT	1	No Quantity							1079			0
S3	2009	2009	2009	2	0	2	Export	372	Ireland	IRL	376	Israel	ISR								33	PETROLEUM,PETROL.PRODUCT	1	No Quantity							65			0
S3	2009	2009	2009	2	0	2	Export	372	Ireland	IRL	381	Italy	ITA								33	PETROLEUM,PETROL.PRODUCT	1	No Quantity							330491			0
S3	2009	2009	2009	2	0	2	Export	372	Ireland	IRL	392	Japan	JPN								33	PETROLEUM,PETROL.PRODUCT	1	No Quantity							735			0
S3	2009	2009	2009	2	0	2	Export	372	Ireland	IRL	410	Rep. of Korea	KOR								33	PETROLEUM,PETROL.PRODUCT	1	No Quantity							35			0
S3	2009	2009	2009	2	0	2	Export	372	Ireland	IRL	440	Lithuania	LTU								33	PETROLEUM,PETROL.PRODUCT	1	No Quantity							23058			0
S3	2009	2009	2009	2	0	2	Export	372	Ireland	IRL	442	Luxembourg	LUX								33	PETROLEUM,PETROL.PRODUCT	1	No Quantity							9309			0
S3	2009	2009	2009	2	0	2	Export	372	Ireland	IRL	450	Madagascar	MDG								33	PETROLEUM,PETROL.PRODUCT	1	No Quantity							658			0
S3	2009	2009	2009	2	0	2	Export	372	Ireland	IRL	470	Malta	MLT								33	PETROLEUM,PETROL.PRODUCT	1	No Quantity							5360881			0
S3	2009	2009	2009	2	0	2	Export	372	Ireland	IRL	490	Other Asia, nes									33	PETROLEUM,PETROL.PRODUCT	1	No Quantity							14			0
S3	2009	2009	2009	2	0	2	Export	372	Ireland	IRL	528	Netherlands	NLD								33	PETROLEUM,PETROL.PRODUCT	1	No Quantity							9963426			0
S3	2009	2009	2009	2	0	2	Export	372	Ireland	IRL	554	New Zealand	NZL								33	PETROLEUM,PETROL.PRODUCT	1	No Quantity							6668			0
S3	2009	2009	2009	2	0	2	Export	372	Ireland	IRL	579	Norway	NOR								33	PETROLEUM,PETROL.PRODUCT	1	No Quantity							211434849			0
S3	2009	2009	2009	2	0	2	Export	372	Ireland	IRL	586	Pakistan	PAK								33	PETROLEUM,PETROL.PRODUCT	1	No Quantity							9004			0
S3	2009	2009	2009	2	0	2	Export	372	Ireland	IRL	616	Poland	POL								33	PETROLEUM,PETROL.PRODUCT	1	No Quantity							10125			0
S3	2009	2009	2009	2	0	2	Export	372	Ireland	IRL	620	Portugal	PRT								33	PETROLEUM,PETROL.PRODUCT	1	No Quantity							3194			0
S3	2009	2009	2009	2	0	2	Export	372	Ireland	IRL	643	Russian Federation	RUS								33	PETROLEUM,PETROL.PRODUCT	1	No Quantity							52195			0
S3	2009	2009	2009	2	0	2	Export	372	Ireland	IRL	702	Singapore	SGP								33	PETROLEUM,PETROL.PRODUCT	1	No Quantity							13815			0
S3	2009	2009	2009	2	0	2	Export	372	Ireland	IRL	710	South Africa	ZAF								33	PETROLEUM,PETROL.PRODUCT	1	No Quantity							147			0
S3	2009	2009	2009	2	0	2	Export	372	Ireland	IRL	724	Spain	ESP								33	PETROLEUM,PETROL.PRODUCT	1	No Quantity							3246491			0
S3	2009	2009	2009	2	0	2	Export	372	Ireland	IRL	752	Sweden	SWE								33	PETROLEUM,PETROL.PRODUCT	1	No Quantity							17897347			0
S3	2009	2009	2009	2	0	2	Export	372	Ireland	IRL	757	Switzerland	CHE								33	PETROLEUM,PETROL.PRODUCT	1	No Quantity							6484			0
S3	2009	2009	2009	2	0	2	Export	372	Ireland	IRL	826	United Kingdom	GBR								33	PETROLEUM,PETROL.PRODUCT	1	No Quantity							308348136			0
S3	2009	2009	2009	2	0	2	Export	372	Ireland	IRL	842	USA	USA								33	PETROLEUM,PETROL.PRODUCT	1	No Quantity							79972064			0
S3	2009	2009	2009	2	0	2	Export	372	Ireland	IRL	0	World	WLD								34	GAS,NATURAL,MANUFACTURED	1	No Quantity							10315134			0
S3	2009	2009	2009	2	0	2	Export	372	Ireland	IRL	12	Algeria	DZA								34	GAS,NATURAL,MANUFACTURED	1	No Quantity							119970			0
S3	2009	2009	2009	2	0	2	Export	372	Ireland	IRL	246	Finland	FIN								34	GAS,NATURAL,MANUFACTURED	1	No Quantity							6077			0
S3	2009	2009	2009	2	0	2	Export	372	Ireland	IRL	251	France	FRA								34	GAS,NATURAL,MANUFACTURED	1	No Quantity							539620			0
S3	2009	2009	2009	2	0	2	Export	372	Ireland	IRL	276	Germany	DEU								34	GAS,NATURAL,MANUFACTURED	1	No Quantity							15242			0
S3	2009	2009	2009	2	0	2	Export	372	Ireland	IRL	300	Greece	GRC								34	GAS,NATURAL,MANUFACTURED	1	No Quantity							6102			0
S3	2009	2009	2009	2	0	2	Export	372	Ireland	IRL	360	Indonesia	IDN								34	GAS,NATURAL,MANUFACTURED	1	No Quantity							1878			0
S3	2009	2009	2009	2	0	2	Export	372	Ireland	IRL	381	Italy	ITA								34	GAS,NATURAL,MANUFACTURED	1	No Quantity							140493			0
S3	2009	2009	2009	2	0	2	Export	372	Ireland	IRL	512	Oman	OMN								34	GAS,NATURAL,MANUFACTURED	1	No Quantity							442			0
S3	2009	2009	2009	2	0	2	Export	372	Ireland	IRL	528	Netherlands	NLD								34	GAS,NATURAL,MANUFACTURED	1	No Quantity							1337530			0
S3	2009	2009	2009	2	0	2	Export	372	Ireland	IRL	579	Norway	NOR								34	GAS,NATURAL,MANUFACTURED	1	No Quantity							4665			0
S3	2009	2009	2009	2	0	2	Export	372	Ireland	IRL	634	Qatar	QAT								34	GAS,NATURAL,MANUFACTURED	1	No Quantity							8724			0
S3	2009	2009	2009	2	0	2	Export	372	Ireland	IRL	643	Russian Federation	RUS								34	GAS,NATURAL,MANUFACTURED	1	No Quantity							1107			0
S3	2009	2009	2009	2	0	2	Export	372	Ireland	IRL	710	South Africa	ZAF								34	GAS,NATURAL,MANUFACTURED	1	No Quantity							1604			0
S3	2009	2009	2009	2	0	2	Export	372	Ireland	IRL	724	Spain	ESP								34	GAS,NATURAL,MANUFACTURED	1	No Quantity							13145			0
S3	2009	2009	2009	2	0	2	Export	372	Ireland	IRL	752	Sweden	SWE								34	GAS,NATURAL,MANUFACTURED	1	No Quantity							12416			0
S3	2009	2009	2009	2	0	2	Export	372	Ireland	IRL	792	Turkey	TUR								34	GAS,NATURAL,MANUFACTURED	1	No Quantity							1177			0
S3	2009	2009	2009	2	0	2	Export	372	Ireland	IRL	804	Ukraine	UKR								34	GAS,NATURAL,MANUFACTURED	1	No Quantity							4862			0
S3	2009	2009	2009	2	0	2	Export	372	Ireland	IRL	818	Egypt	EGY								34	GAS,NATURAL,MANUFACTURED	1	No Quantity							35484			0
S3	2009	2009	2009	2	0	2	Export	372	Ireland	IRL	826	United Kingdom	GBR								34	GAS,NATURAL,MANUFACTURED	1	No Quantity							8058378			0
S3	2009	2009	2009	2	0	2	Export	372	Ireland	IRL	842	USA	USA								34	GAS,NATURAL,MANUFACTURED	1	No Quantity							6216			0
S3	2009	2009	2009	2	0	2	Export	372	Ireland	IRL	0	World	WLD								35	ELECTRIC CURRENT	1	No Quantity							1323515			0
S3	2009	2009	2009	2	0	2	Export	372	Ireland	IRL	276	Germany	DEU								35	ELECTRIC CURRENT	1	No Quantity							1323515			0
S3	2009	2009	2009	2	0	2	Export	372	Ireland	IRL	0	World	WLD								41	ANIMAL OILS AND FATS	1	No Quantity							23362294			0
S3	2009	2009	2009	2	0	2	Export	372	Ireland	IRL	56	Belgium	BEL								41	ANIMAL OILS AND FATS	1	No Quantity							5202436			0
S3	2009	2009	2009	2	0	2	Export	372	Ireland	IRL	100	Bulgaria	BGR								41	ANIMAL OILS AND FATS	1	No Quantity							17117			0
S3	2009	2009	2009	2	0	2	Export	372	Ireland	IRL	208	Denmark	DNK								41	ANIMAL OILS AND FATS	1	No Quantity							52707			0
S3	2009	2009	2009	2	0	2	Export	372	Ireland	IRL	251	France	FRA								41	ANIMAL OILS AND FATS	1	No Quantity							1152272			0
S3	2009	2009	2009	2	0	2	Export	372	Ireland	IRL	276	Germany	DEU								41	ANIMAL OILS AND FATS	1	No Quantity							5868			0
S3	2009	2009	2009	2	0	2	Export	372	Ireland	IRL	381	Italy	ITA								41	ANIMAL OILS AND FATS	1	No Quantity							1070011			0
S3	2009	2009	2009	2	0	2	Export	372	Ireland	IRL	528	Netherlands	NLD								41	ANIMAL OILS AND FATS	1	No Quantity							4049593			0
S3	2009	2009	2009	2	0	2	Export	372	Ireland	IRL	568	Other Europe, nes									41	ANIMAL OILS AND FATS	1	No Quantity							1211			0
S3	2009	2009	2009	2	0	2	Export	372	Ireland	IRL	616	Poland	POL								41	ANIMAL OILS AND FATS	1	No Quantity							42955			0
S3	2009	2009	2009	2	0	2	Export	372	Ireland	IRL	642	Romania	ROU								41	ANIMAL OILS AND FATS	1	No Quantity							1007			0
S3	2009	2009	2009	2	0	2	Export	372	Ireland	IRL	704	Viet Nam	VNM								41	ANIMAL OILS AND FATS	1	No Quantity							29305			0
S3	2009	2009	2009	2	0	2	Export	372	Ireland	IRL	724	Spain	ESP								41	ANIMAL OILS AND FATS	1	No Quantity							297909			0
S3	2009	2009	2009	2	0	2	Export	372	Ireland	IRL	752	Sweden	SWE								41	ANIMAL OILS AND FATS	1	No Quantity							547			0
S3	2009	2009	2009	2	0	2	Export	372	Ireland	IRL	826	United Kingdom	GBR								41	ANIMAL OILS AND FATS	1	No Quantity							11416934			0
S3	2009	2009	2009	2	0	2	Export	372	Ireland	IRL	842	USA	USA								41	ANIMAL OILS AND FATS	1	No Quantity							22422			0
S3	2009	2009	2009	2	0	2	Export	368	Iraq	IRQ	0	World	WLD								42	FIXED VEG. FATS AND OILS	1	No Quantity							15210			0
S3	2009	2009	2009	2	0	2	Export	368	Iraq	IRQ	124	Canada	CAN								42	FIXED VEG. FATS AND OILS	1	No Quantity							15210			0
S3	2009	2009	2009	2	0	2	Export	372	Ireland	IRL	0	World	WLD								42	FIXED VEG. FATS AND OILS	1	No Quantity							2794938			0
S3	2009	2009	2009	2	0	2	Export	372	Ireland	IRL	24	Angola	AGO								42	FIXED VEG. FATS AND OILS	1	No Quantity							32625			0
S3	2009	2009	2009	2	0	2	Export	372	Ireland	IRL	40	Austria	AUT								42	FIXED VEG. FATS AND OILS	1	No Quantity							542			0
S3	2009	2009	2009	2	0	2	Export	372	Ireland	IRL	56	Belgium	BEL								42	FIXED VEG. FATS AND OILS	1	No Quantity							204998			0
S3	2009	2009	2009	2	0	2	Export	372	Ireland	IRL	120	Cameroon	CMR								42	FIXED VEG. FATS AND OILS	1	No Quantity							25109			0
S3	2009	2009	2009	2	0	2	Export	372	Ireland	IRL	203	Czechia	CZE								42	FIXED VEG. FATS AND OILS	1	No Quantity							508			0
S3	2009	2009	2009	2	0	2	Export	372	Ireland	IRL	208	Denmark	DNK								42	FIXED VEG. FATS AND OILS	1	No Quantity							7080			0
S3	2009	2009	2009	2	0	2	Export	372	Ireland	IRL	246	Finland	FIN								42	FIXED VEG. FATS AND OILS	1	No Quantity							1920			0
S3	2009	2009	2009	2	0	2	Export	372	Ireland	IRL	251	France	FRA								42	FIXED VEG. FATS AND OILS	1	No Quantity							44368			0
S3	2009	2009	2009	2	0	2	Export	372	Ireland	IRL	276	Germany	DEU								42	FIXED VEG. FATS AND OILS	1	No Quantity							30685			0
S3	2009	2009	2009	2	0	2	Export	372	Ireland	IRL	288	Ghana	GHA								42	FIXED VEG. FATS AND OILS	1	No Quantity							2460			0
S3	2009	2009	2009	2	0	2	Export	372	Ireland	IRL	344	China, Hong Kong SAR	HKG								42	FIXED VEG. FATS AND OILS	1	No Quantity							28			0
S3	2009	2009	2009	2	0	2	Export	372	Ireland	IRL	381	Italy	ITA								42	FIXED VEG. FATS AND OILS	1	No Quantity							85356			0
S3	2009	2009	2009	2	0	2	Export	372	Ireland	IRL	400	Jordan	JOR								42	FIXED VEG. FATS AND OILS	1	No Quantity							492			0
S3	2009	2009	2009	2	0	2	Export	372	Ireland	IRL	414	Kuwait	KWT								42	FIXED VEG. FATS AND OILS	1	No Quantity							36511			0
S3	2009	2009	2009	2	0	2	Export	372	Ireland	IRL	470	Malta	MLT								42	FIXED VEG. FATS AND OILS	1	No Quantity							15407			0
S3	2009	2009	2009	2	0	2	Export	372	Ireland	IRL	484	Mexico	MEX								42	FIXED VEG. FATS AND OILS	1	No Quantity							1			0
S3	2009	2009	2009	2	0	2	Export	372	Ireland	IRL	504	Morocco	MAR								42	FIXED VEG. FATS AND OILS	1	No Quantity							8960			0
S3	2009	2009	2009	2	0	2	Export	372	Ireland	IRL	528	Netherlands	NLD								42	FIXED VEG. FATS AND OILS	1	No Quantity							1187288			0
S3	2009	2009	2009	2	0	2	Export	372	Ireland	IRL	566	Nigeria	NGA								42	FIXED VEG. FATS AND OILS	1	No Quantity							2952			0
S3	2009	2009	2009	2	0	2	Export	372	Ireland	IRL	616	Poland	POL								42	FIXED VEG. FATS AND OILS	1	No Quantity							601			0
S3	2009	2009	2009	2	0	2	Export	372	Ireland	IRL	620	Portugal	PRT								42	FIXED VEG. FATS AND OILS	1	No Quantity							6772			0
S3	2009	2009	2009	2	0	2	Export	372	Ireland	IRL	699	India	IND								42	FIXED VEG. FATS AND OILS	1	No Quantity							506			0
S3	2009	2009	2009	2	0	2	Export	372	Ireland	IRL	702	Singapore	SGP								42	FIXED VEG. FATS AND OILS	1	No Quantity							1409			0
S3	2009	2009	2009	2	0	2	Export	372	Ireland	IRL	724	Spain	ESP								42	FIXED VEG. FATS AND OILS	1	No Quantity							67093			0
S3	2009	2009	2009	2	0	2	Export	372	Ireland	IRL	752	Sweden	SWE								42	FIXED VEG. FATS AND OILS	1	No Quantity							5543			0
S3	2009	2009	2009	2	0	2	Export	372	Ireland	IRL	757	Switzerland	CHE								42	FIXED VEG. FATS AND OILS	1	No Quantity							1142			0
S3	2009	2009	2009	2	0	2	Export	372	Ireland	IRL	792	Turkey	TUR								42	FIXED VEG. FATS AND OILS	1	No Quantity							15889			0
S3	2009	2009	2009	2	0	2	Export	372	Ireland	IRL	826	United Kingdom	GBR								42	FIXED VEG. FATS AND OILS	1	No Quantity							1008602			0
S3	2009	2009	2009	2	0	2	Export	372	Ireland	IRL	842	USA	USA								42	FIXED VEG. FATS AND OILS	1	No Quantity							93			0
S3	2009	2009	2009	2	0	2	Export	372	Ireland	IRL	0	World	WLD								43	ANIMAL,VEG.FATS,OILS,NES	1	No Quantity							1965195			0
S3	2009	2009	2009	2	0	2	Export	372	Ireland	IRL	36	Australia	AUS								43	ANIMAL,VEG.FATS,OILS,NES	1	No Quantity							1584			0
S3	2009	2009	2009	2	0	2	Export	372	Ireland	IRL	56	Belgium	BEL								43	ANIMAL,VEG.FATS,OILS,NES	1	No Quantity							3917			0
S3	2009	2009	2009	2	0	2	Export	372	Ireland	IRL	156	China	CHN								43	ANIMAL,VEG.FATS,OILS,NES	1	No Quantity							395			0
S3	2009	2009	2009	2	0	2	Export	372	Ireland	IRL	196	Cyprus	CYP								43	ANIMAL,VEG.FATS,OILS,NES	1	No Quantity							1015			0
S3	2009	2009	2009	2	0	2	Export	372	Ireland	IRL	208	Denmark	DNK								43	ANIMAL,VEG.FATS,OILS,NES	1	No Quantity							442610			0
S3	2009	2009	2009	2	0	2	Export	372	Ireland	IRL	218	Ecuador	ECU								43	ANIMAL,VEG.FATS,OILS,NES	1	No Quantity							6662			0
S3	2009	2009	2009	2	0	2	Export	372	Ireland	IRL	246	Finland	FIN								43	ANIMAL,VEG.FATS,OILS,NES	1	No Quantity							160161			0
S3	2009	2009	2009	2	0	2	Export	372	Ireland	IRL	251	France	FRA								43	ANIMAL,VEG.FATS,OILS,NES	1	No Quantity							3891			0
S3	2009	2009	2009	2	0	2	Export	372	Ireland	IRL	276	Germany	DEU								43	ANIMAL,VEG.FATS,OILS,NES	1	No Quantity							68628			0
S3	2009	2009	2009	2	0	2	Export	372	Ireland	IRL	352	Iceland	ISL								43	ANIMAL,VEG.FATS,OILS,NES	1	No Quantity							8511			0
S3	2009	2009	2009	2	0	2	Export	372	Ireland	IRL	381	Italy	ITA								43	ANIMAL,VEG.FATS,OILS,NES	1	No Quantity							6146			0
S3	2009	2009	2009	2	0	2	Export	372	Ireland	IRL	484	Mexico	MEX								43	ANIMAL,VEG.FATS,OILS,NES	1	No Quantity							14266			0
S3	2009	2009	2009	2	0	2	Export	372	Ireland	IRL	528	Netherlands	NLD								43	ANIMAL,VEG.FATS,OILS,NES	1	No Quantity							1320			0
S3	2009	2009	2009	2	0	2	Export	372	Ireland	IRL	579	Norway	NOR								43	ANIMAL,VEG.FATS,OILS,NES	1	No Quantity							258757			0
S3	2009	2009	2009	2	0	2	Export	372	Ireland	IRL	586	Pakistan	PAK								43	ANIMAL,VEG.FATS,OILS,NES	1	No Quantity							1175			0
S3	2009	2009	2009	2	0	2	Export	372	Ireland	IRL	702	Singapore	SGP								43	ANIMAL,VEG.FATS,OILS,NES	1	No Quantity							11256			0
S3	2009	2009	2009	2	0	2	Export	372	Ireland	IRL	710	South Africa	ZAF								43	ANIMAL,VEG.FATS,OILS,NES	1	No Quantity							3			0
S3	2009	2009	2009	2	0	2	Export	372	Ireland	IRL	724	Spain	ESP								43	ANIMAL,VEG.FATS,OILS,NES	1	No Quantity							198149			0
S3	2009	2009	2009	2	0	2	Export	372	Ireland	IRL	752	Sweden	SWE								43	ANIMAL,VEG.FATS,OILS,NES	1	No Quantity							118043			0
S3	2009	2009	2009	2	0	2	Export	372	Ireland	IRL	757	Switzerland	CHE								43	ANIMAL,VEG.FATS,OILS,NES	1	No Quantity							7815			0
S3	2009	2009	2009	2	0	2	Export	372	Ireland	IRL	826	United Kingdom	GBR								43	ANIMAL,VEG.FATS,OILS,NES	1	No Quantity							643137			0
S3	2009	2009	2009	2	0	2	Export	372	Ireland	IRL	842	USA	USA								43	ANIMAL,VEG.FATS,OILS,NES	1	No Quantity							7740			0
S3	2009	2009	2009	2	0	2	Export	372	Ireland	IRL	899	Areas, nes									43	ANIMAL,VEG.FATS,OILS,NES	1	No Quantity							14			0
S3	2009	2009	2009	2	0	2	Export	368	Iraq	IRQ	0	World	WLD								51	ORGANIC CHEMICALS	1	No Quantity							43207250			0
S3	2009	2009	2009	2	0	2	Export	368	Iraq	IRQ	364	Iran	IRN								51	ORGANIC CHEMICALS	1	No Quantity							2976000			0
S3	2009	2009	2009	2	0	2	Export	368	Iraq	IRQ	400	Jordan	JOR								51	ORGANIC CHEMICALS	1	No Quantity							5018229			0
S3	2009	2009	2009	2	0	2	Export	368	Iraq	IRQ	760	Syria	SYR								51	ORGANIC CHEMICALS	1	No Quantity							30091979			0
S3	2009	2009	2009	2	0	2	Export	368	Iraq	IRQ	792	Turkey	TUR								51	ORGANIC CHEMICALS	1	No Quantity							5121042			0
S3	2009	2009	2009	2	0	2	Export	372	Ireland	IRL	0	World	WLD								51	ORGANIC CHEMICALS	1	No Quantity							24517145581			0
S3	2009	2009	2009	2	0	2	Export	372	Ireland	IRL	4	Afghanistan	AFG								51	ORGANIC CHEMICALS	1	No Quantity							56307			0
S3	2009	2009	2009	2	0	2	Export	372	Ireland	IRL	8	Albania	ALB								51	ORGANIC CHEMICALS	1	No Quantity							127025			0
S3	2009	2009	2009	2	0	2	Export	372	Ireland	IRL	12	Algeria	DZA								51	ORGANIC CHEMICALS	1	No Quantity							985619			0
S3	2009	2009	2009	2	0	2	Export	372	Ireland	IRL	24	Angola	AGO								51	ORGANIC CHEMICALS	1	No Quantity							482953			0
S3	2009	2009	2009	2	0	2	Export	372	Ireland	IRL	28	Antigua and Barbuda	ATG								51	ORGANIC CHEMICALS	1	No Quantity							121			0
S3	2009	2009	2009	2	0	2	Export	372	Ireland	IRL	31	Azerbaijan	AZE								51	ORGANIC CHEMICALS	1	No Quantity							64000			0
S3	2009	2009	2009	2	0	2	Export	372	Ireland	IRL	32	Argentina	ARG								51	ORGANIC CHEMICALS	1	No Quantity							5332048			0
S3	2009	2009	2009	2	0	2	Export	372	Ireland	IRL	36	Australia	AUS								51	ORGANIC CHEMICALS	1	No Quantity							10477957			0
S3	2009	2009	2009	2	0	2	Export	372	Ireland	IRL	40	Austria	AUT								51	ORGANIC CHEMICALS	1	No Quantity							3198598			0
S3	2009	2009	2009	2	0	2	Export	372	Ireland	IRL	48	Bahrain	BHR								51	ORGANIC CHEMICALS	1	No Quantity							236849			0
S3	2009	2009	2009	2	0	2	Export	372	Ireland	IRL	51	Armenia	ARM								51	ORGANIC CHEMICALS	1	No Quantity							69			0
S3	2009	2009	2009	2	0	2	Export	372	Ireland	IRL	56	Belgium	BEL								51	ORGANIC CHEMICALS	1	No Quantity							6917323537			0
S3	2009	2009	2009	2	0	2	Export	372	Ireland	IRL	68	Bolivia (Plurinational State of)	BOL								51	ORGANIC CHEMICALS	1	No Quantity							75900			0
S3	2009	2009	2009	2	0	2	Export	372	Ireland	IRL	70	Bosnia Herzegovina	BIH								51	ORGANIC CHEMICALS	1	No Quantity							89452			0
S3	2009	2009	2009	2	0	2	Export	372	Ireland	IRL	76	Brazil	BRA								51	ORGANIC CHEMICALS	1	No Quantity							71418093			0
S3	2009	2009	2009	2	0	2	Export	372	Ireland	IRL	96	Brunei Darussalam	BRN								51	ORGANIC CHEMICALS	1	No Quantity							10889			0
S3	2009	2009	2009	2	0	2	Export	372	Ireland	IRL	100	Bulgaria	BGR								51	ORGANIC CHEMICALS	1	No Quantity							163982			0
S3	2009	2009	2009	2	0	2	Export	372	Ireland	IRL	112	Belarus	BLR								51	ORGANIC CHEMICALS	1	No Quantity							5898			0
S3	2009	2009	2009	2	0	2	Export	372	Ireland	IRL	116	Cambodia	KHM								51	ORGANIC CHEMICALS	1	No Quantity							49238			0
S3	2009	2009	2009	2	0	2	Export	372	Ireland	IRL	120	Cameroon	CMR								51	ORGANIC CHEMICALS	1	No Quantity							551122			0
S3	2009	2009	2009	2	0	2	Export	372	Ireland	IRL	124	Canada	CAN								51	ORGANIC CHEMICALS	1	No Quantity							85069540			0
S3	2009	2009	2009	2	0	2	Export	372	Ireland	IRL	132	Cabo Verde	CPV								51	ORGANIC CHEMICALS	1	No Quantity							5833			0
S3	2009	2009	2009	2	0	2	Export	372	Ireland	IRL	140	Central African Rep.	CAF								51	ORGANIC CHEMICALS	1	No Quantity							5843			0
S3	2009	2009	2009	2	0	2	Export	372	Ireland	IRL	144	Sri Lanka	LKA								51	ORGANIC CHEMICALS	1	No Quantity							1			0
S3	2009	2009	2009	2	0	2	Export	372	Ireland	IRL	148	Chad	TCD								51	ORGANIC CHEMICALS	1	No Quantity							21562			0
S3	2009	2009	2009	2	0	2	Export	372	Ireland	IRL	152	Chile	CHL								51	ORGANIC CHEMICALS	1	No Quantity							161391			0
S3	2009	2009	2009	2	0	2	Export	372	Ireland	IRL	156	China	CHN								51	ORGANIC CHEMICALS	1	No Quantity							178907204			0
S3	2009	2009	2009	2	0	2	Export	372	Ireland	IRL	170	Colombia	COL								51	ORGANIC CHEMICALS	1	No Quantity							3410592			0
S3	2009	2009	2009	2	0	2	Export	372	Ireland	IRL	180	Dem. Rep. of the Congo	COD								51	ORGANIC CHEMICALS	1	No Quantity							276260			0
S3	2009	2009	2009	2	0	2	Export	372	Ireland	IRL	188	Costa Rica	CRI								51	ORGANIC CHEMICALS	1	No Quantity							16802			0
S3	2009	2009	2009	2	0	2	Export	372	Ireland	IRL	191	Croatia	HRV								51	ORGANIC CHEMICALS	1	No Quantity							198419			0
S3	2009	2009	2009	2	0	2	Export	372	Ireland	IRL	196	Cyprus	CYP								51	ORGANIC CHEMICALS	1	No Quantity							81566			0
S3	2009	2009	2009	2	0	2	Export	372	Ireland	IRL	203	Czechia	CZE								51	ORGANIC CHEMICALS	1	No Quantity							2816081			0
S3	2009	2009	2009	2	0	2	Export	372	Ireland	IRL	204	Benin	BEN								51	ORGANIC CHEMICALS	1	No Quantity							52500			0
S3	2009	2009	2009	2	0	2	Export	372	Ireland	IRL	208	Denmark	DNK								51	ORGANIC CHEMICALS	1	No Quantity							1737316			0
S3	2009	2009	2009	2	0	2	Export	372	Ireland	IRL	214	Dominican Rep.	DOM								51	ORGANIC CHEMICALS	1	No Quantity							56635			0
S3	2009	2009	2009	2	0	2	Export	372	Ireland	IRL	218	Ecuador	ECU								51	ORGANIC CHEMICALS	1	No Quantity							158995			0
S3	2009	2009	2009	2	0	2	Export	372	Ireland	IRL	222	El Salvador	SLV								51	ORGANIC CHEMICALS	1	No Quantity							38248			0
S3	2009	2009	2009	2	0	2	Export	372	Ireland	IRL	226	Equatorial Guinea	GNQ								51	ORGANIC CHEMICALS	1	No Quantity							263			0
S3	2009	2009	2009	2	0	2	Export	372	Ireland	IRL	231	Ethiopia	ETH								51	ORGANIC CHEMICALS	1	No Quantity							701252			0
S3	2009	2009	2009	2	0	2	Export	372	Ireland	IRL	233	Estonia	EST								51	ORGANIC CHEMICALS	1	No Quantity							204567			0
S3	2009	2009	2009	2	0	2	Export	372	Ireland	IRL	242	Fiji	FJI								51	ORGANIC CHEMICALS	1	No Quantity							12426			0
S3	2009	2009	2009	2	0	2	Export	372	Ireland	IRL	246	Finland	FIN								51	ORGANIC CHEMICALS	1	No Quantity							692550			0
S3	2009	2009	2009	2	0	2	Export	372	Ireland	IRL	251	France	FRA								51	ORGANIC CHEMICALS	1	No Quantity							806041342			0
S3	2009	2009	2009	2	0	2	Export	372	Ireland	IRL	266	Gabon	GAB								51	ORGANIC CHEMICALS	1	No Quantity							1061			0
S3	2009	2009	2009	2	0	2	Export	372	Ireland	IRL	268	Georgia	GEO								51	ORGANIC CHEMICALS	1	No Quantity							199055			0
S3	2009	2009	2009	2	0	2	Export	372	Ireland	IRL	276	Germany	DEU								51	ORGANIC CHEMICALS	1	No Quantity							136082667			0
S3	2009	2009	2009	2	0	2	Export	372	Ireland	IRL	288	Ghana	GHA								51	ORGANIC CHEMICALS	1	No Quantity							277830			0
S3	2009	2009	2009	2	0	2	Export	372	Ireland	IRL	292	Gibraltar	GIB								51	ORGANIC CHEMICALS	1	No Quantity							8099			0
S3	2009	2009	2009	2	0	2	Export	372	Ireland	IRL	300	Greece	GRC								51	ORGANIC CHEMICALS	1	No Quantity							22761496			0
S3	2009	2009	2009	2	0	2	Export	372	Ireland	IRL	316	Guam	GUM								51	ORGANIC CHEMICALS	1	No Quantity							4733			0
S3	2009	2009	2009	2	0	2	Export	372	Ireland	IRL	320	Guatemala	GTM								51	ORGANIC CHEMICALS	1	No Quantity							1793			0
S3	2009	2009	2009	2	0	2	Export	372	Ireland	IRL	328	Guyana	GUY								51	ORGANIC CHEMICALS	1	No Quantity							122			0
S3	2009	2009	2009	2	0	2	Export	372	Ireland	IRL	344	China, Hong Kong SAR	HKG								51	ORGANIC CHEMICALS	1	No Quantity							309164036			0
S3	2009	2009	2009	2	0	2	Export	372	Ireland	IRL	348	Hungary	HUN								51	ORGANIC CHEMICALS	1	No Quantity							1340052			0
S3	2009	2009	2009	2	0	2	Export	372	Ireland	IRL	352	Iceland	ISL								51	ORGANIC CHEMICALS	1	No Quantity							90352			0
S3	2009	2009	2009	2	0	2	Export	372	Ireland	IRL	360	Indonesia	IDN								51	ORGANIC CHEMICALS	1	No Quantity							3879258			0
S3	2009	2009	2009	2	0	2	Export	372	Ireland	IRL	364	Iran	IRN								51	ORGANIC CHEMICALS	1	No Quantity							770795			0
S3	2009	2009	2009	2	0	2	Export	372	Ireland	IRL	368	Iraq	IRQ								51	ORGANIC CHEMICALS	1	No Quantity							1187773			0
S3	2009	2009	2009	2	0	2	Export	372	Ireland	IRL	376	Israel	ISR								51	ORGANIC CHEMICALS	1	No Quantity							6662398			0
S3	2009	2009	2009	2	0	2	Export	372	Ireland	IRL	381	Italy	ITA								51	ORGANIC CHEMICALS	1	No Quantity							688069825			0
S3	2009	2009	2009	2	0	2	Export	372	Ireland	IRL	384	Côte d'Ivoire	CIV								51	ORGANIC CHEMICALS	1	No Quantity							57507			0
S3	2009	2009	2009	2	0	2	Export	372	Ireland	IRL	388	Jamaica	JAM								51	ORGANIC CHEMICALS	1	No Quantity							18310			0
S3	2009	2009	2009	2	0	2	Export	372	Ireland	IRL	392	Japan	JPN								51	ORGANIC CHEMICALS	1	No Quantity							540458304			0
S3	2009	2009	2009	2	0	2	Export	372	Ireland	IRL	398	Kazakhstan	KAZ								51	ORGANIC CHEMICALS	1	No Quantity							88513			0
S3	2009	2009	2009	2	0	2	Export	372	Ireland	IRL	400	Jordan	JOR								51	ORGANIC CHEMICALS	1	No Quantity							699060			0
S3	2009	2009	2009	2	0	2	Export	372	Ireland	IRL	404	Kenya	KEN								51	ORGANIC CHEMICALS	1	No Quantity							46411			0
S3	2009	2009	2009	2	0	2	Export	372	Ireland	IRL	410	Rep. of Korea	KOR								51	ORGANIC CHEMICALS	1	No Quantity							5917953			0
S3	2009	2009	2009	2	0	2	Export	372	Ireland	IRL	414	Kuwait	KWT								51	ORGANIC CHEMICALS	1	No Quantity							509581			0
S3	2009	2009	2009	2	0	2	Export	372	Ireland	IRL	422	Lebanon	LBN								51	ORGANIC CHEMICALS	1	No Quantity							698998			0
S3	2009	2009	2009	2	0	2	Export	372	Ireland	IRL	430	Liberia	LBR								51	ORGANIC CHEMICALS	1	No Quantity							2781			0
S3	2009	2009	2009	2	0	2	Export	372	Ireland	IRL	434	Libya	LBY								51	ORGANIC CHEMICALS	1	No Quantity							636689			0
S3	2009	2009	2009	2	0	2	Export	372	Ireland	IRL	440	Lithuania	LTU								51	ORGANIC CHEMICALS	1	No Quantity							112827			0
S3	2009	2009	2009	2	0	2	Export	372	Ireland	IRL	450	Madagascar	MDG								51	ORGANIC CHEMICALS	1	No Quantity							12447			0
S3	2009	2009	2009	2	0	2	Export	372	Ireland	IRL	458	Malaysia	MYS								51	ORGANIC CHEMICALS	1	No Quantity							762558			0
S3	2009	2009	2009	2	0	2	Export	372	Ireland	IRL	466	Mali	MLI								51	ORGANIC CHEMICALS	1	No Quantity							7931			0
S3	2009	2009	2009	2	0	2	Export	372	Ireland	IRL	470	Malta	MLT								51	ORGANIC CHEMICALS	1	No Quantity							11697			0
S3	2009	2009	2009	2	0	2	Export	372	Ireland	IRL	480	Mauritius	MUS								51	ORGANIC CHEMICALS	1	No Quantity							24415			0
S3	2009	2009	2009	2	0	2	Export	372	Ireland	IRL	484	Mexico	MEX								51	ORGANIC CHEMICALS	1	No Quantity							138336479			0
S3	2009	2009	2009	2	0	2	Export	372	Ireland	IRL	490	Other Asia, nes									51	ORGANIC CHEMICALS	1	No Quantity							131901			0
S3	2009	2009	2009	2	0	2	Export	372	Ireland	IRL	498	Rep. of Moldova	MDA								51	ORGANIC CHEMICALS	1	No Quantity							13302			0
S3	2009	2009	2009	2	0	2	Export	372	Ireland	IRL	504	Morocco	MAR								51	ORGANIC CHEMICALS	1	No Quantity							2100950			0
S3	2009	2009	2009	2	0	2	Export	372	Ireland	IRL	508	Mozambique	MOZ								51	ORGANIC CHEMICALS	1	No Quantity							38451			0
S3	2009	2009	2009	2	0	2	Export	372	Ireland	IRL	512	Oman	OMN								51	ORGANIC CHEMICALS	1	No Quantity							415935			0
S3	2009	2009	2009	2	0	2	Export	372	Ireland	IRL	516	Namibia	NAM								51	ORGANIC CHEMICALS	1	No Quantity							8865			0
S3	2009	2009	2009	2	0	2	Export	372	Ireland	IRL	528	Netherlands	NLD								51	ORGANIC CHEMICALS	1	No Quantity							252282093			0
S3	2009	2009	2009	2	0	2	Export	372	Ireland	IRL	530	Neth. Antilles	ANT								51	ORGANIC CHEMICALS	1	No Quantity							49113			0
S3	2009	2009	2009	2	0	2	Export	372	Ireland	IRL	540	New Caledonia	NCL								51	ORGANIC CHEMICALS	1	No Quantity							34738			0
S3	2009	2009	2009	2	0	2	Export	372	Ireland	IRL	554	New Zealand	NZL								51	ORGANIC CHEMICALS	1	No Quantity							2239689			0
S3	2009	2009	2009	2	0	2	Export	372	Ireland	IRL	558	Nicaragua	NIC								51	ORGANIC CHEMICALS	1	No Quantity							27383			0
S3	2009	2009	2009	2	0	2	Export	372	Ireland	IRL	566	Nigeria	NGA								51	ORGANIC CHEMICALS	1	No Quantity							2476117			0
S3	2009	2009	2009	2	0	2	Export	372	Ireland	IRL	579	Norway	NOR								51	ORGANIC CHEMICALS	1	No Quantity							1393156			0
S3	2009	2009	2009	2	0	2	Export	372	Ireland	IRL	586	Pakistan	PAK								51	ORGANIC CHEMICALS	1	No Quantity							5932234			0
S3	2009	2009	2009	2	0	2	Export	372	Ireland	IRL	591	Panama	PAN								51	ORGANIC CHEMICALS	1	No Quantity							4247765			0
S3	2009	2009	2009	2	0	2	Export	372	Ireland	IRL	598	Papua New Guinea	PNG								51	ORGANIC CHEMICALS	1	No Quantity							758			0
S3	2009	2009	2009	2	0	2	Export	372	Ireland	IRL	604	Peru	PER								51	ORGANIC CHEMICALS	1	No Quantity							412296			0
S3	2009	2009	2009	2	0	2	Export	372	Ireland	IRL	608	Philippines	PHL								51	ORGANIC CHEMICALS	1	No Quantity							11121515			0
S3	2009	2009	2009	2	0	2	Export	372	Ireland	IRL	616	Poland	POL								51	ORGANIC CHEMICALS	1	No Quantity							16082461			0
S3	2009	2009	2009	2	0	2	Export	372	Ireland	IRL	620	Portugal	PRT								51	ORGANIC CHEMICALS	1	No Quantity							4908983			0
S3	2009	2009	2009	2	0	2	Export	372	Ireland	IRL	634	Qatar	QAT								51	ORGANIC CHEMICALS	1	No Quantity							253766			0
S3	2009	2009	2009	2	0	2	Export	372	Ireland	IRL	642	Romania	ROU								51	ORGANIC CHEMICALS	1	No Quantity							118527697			0
S3	2009	2009	2009	2	0	2	Export	372	Ireland	IRL	643	Russian Federation	RUS								51	ORGANIC CHEMICALS	1	No Quantity							8289015			0
S3	2009	2009	2009	2	0	2	Export	372	Ireland	IRL	674	San Marino	SMR								51	ORGANIC CHEMICALS	1	No Quantity							10562			0
S3	2009	2009	2009	2	0	2	Export	372	Ireland	IRL	682	Saudi Arabia	SAU								51	ORGANIC CHEMICALS	1	No Quantity							9862750			0
S3	2009	2009	2009	2	0	2	Export	372	Ireland	IRL	686	Senegal	SEN								51	ORGANIC CHEMICALS	1	No Quantity							71422			0
S3	2009	2009	2009	2	0	2	Export	372	Ireland	IRL	688	Serbia	SRB								51	ORGANIC CHEMICALS	1	No Quantity							331680			0
S3	2009	2009	2009	2	0	2	Export	372	Ireland	IRL	690	Seychelles	SYC								51	ORGANIC CHEMICALS	1	No Quantity							11360			0
S3	2009	2009	2009	2	0	2	Export	372	Ireland	IRL	699	India	IND								51	ORGANIC CHEMICALS	1	No Quantity							7386381			0
S3	2009	2009	2009	2	0	2	Export	372	Ireland	IRL	702	Singapore	SGP								51	ORGANIC CHEMICALS	1	No Quantity							5802804			0
S3	2009	2009	2009	2	0	2	Export	372	Ireland	IRL	703	Slovakia	SVK								51	ORGANIC CHEMICALS	1	No Quantity							129613			0
S3	2009	2009	2009	2	0	2	Export	372	Ireland	IRL	704	Viet Nam	VNM								51	ORGANIC CHEMICALS	1	No Quantity							649788			0
S3	2009	2009	2009	2	0	2	Export	372	Ireland	IRL	705	Slovenia	SVN								51	ORGANIC CHEMICALS	1	No Quantity							6800			0
S3	2009	2009	2009	2	0	2	Export	372	Ireland	IRL	710	South Africa	ZAF								51	ORGANIC CHEMICALS	1	No Quantity							5233739			0
S3	2009	2009	2009	2	0	2	Export	372	Ireland	IRL	724	Spain	ESP								51	ORGANIC CHEMICALS	1	No Quantity							1031557606			0
S3	2009	2009	2009	2	0	2	Export	372	Ireland	IRL	736	Fmr Sudan	SDN								51	ORGANIC CHEMICALS	1	No Quantity							925522			0
S3	2009	2009	2009	2	0	2	Export	372	Ireland	IRL	748	Swaziland	SWZ								51	ORGANIC CHEMICALS	1	No Quantity							1			0
S3	2009	2009	2009	2	0	2	Export	372	Ireland	IRL	752	Sweden	SWE								51	ORGANIC CHEMICALS	1	No Quantity							25652429			0
S3	2009	2009	2009	2	0	2	Export	372	Ireland	IRL	757	Switzerland	CHE								51	ORGANIC CHEMICALS	1	No Quantity							2540354901			0
S3	2009	2009	2009	2	0	2	Export	372	Ireland	IRL	760	Syria	SYR								51	ORGANIC CHEMICALS	1	No Quantity							1185095			0
S3	2009	2009	2009	2	0	2	Export	372	Ireland	IRL	764	Thailand	THA								51	ORGANIC CHEMICALS	1	No Quantity							3338771			0
S3	2009	2009	2009	2	0	2	Export	372	Ireland	IRL	768	Togo	TGO								51	ORGANIC CHEMICALS	1	No Quantity							26601			0
S3	2009	2009	2009	2	0	2	Export	372	Ireland	IRL	772	Tokelau	TKL								51	ORGANIC CHEMICALS	1	No Quantity							1688140			0
S3	2009	2009	2009	2	0	2	Export	372	Ireland	IRL	780	Trinidad and Tobago	TTO								51	ORGANIC CHEMICALS	1	No Quantity							1			0
S3	2009	2009	2009	2	0	2	Export	372	Ireland	IRL	784	United Arab Emirates	ARE								51	ORGANIC CHEMICALS	1	No Quantity							2142433			0
S3	2009	2009	2009	2	0	2	Export	372	Ireland	IRL	788	Tunisia	TUN								51	ORGANIC CHEMICALS	1	No Quantity							1342709			0
S3	2009	2009	2009	2	0	2	Export	372	Ireland	IRL	792	Turkey	TUR								51	ORGANIC CHEMICALS	1	No Quantity							15692924			0
S3	2009	2009	2009	2	0	2	Export	372	Ireland	IRL	800	Uganda	UGA								51	ORGANIC CHEMICALS	1	No Quantity							578109			0
S3	2009	2009	2009	2	0	2	Export	372	Ireland	IRL	804	Ukraine	UKR								51	ORGANIC CHEMICALS	1	No Quantity							1026022			0
S3	2009	2009	2009	2	0	2	Export	372	Ireland	IRL	807	North Macedonia	MKD								51	ORGANIC CHEMICALS	1	No Quantity							140107			0
S3	2009	2009	2009	2	0	2	Export	372	Ireland	IRL	818	Egypt	EGY								51	ORGANIC CHEMICALS	1	No Quantity							5954588			0
S3	2009	2009	2009	2	0	2	Export	372	Ireland	IRL	826	United Kingdom	GBR								51	ORGANIC CHEMICALS	1	No Quantity							3313967711			0
S3	2009	2009	2009	2	0	2	Export	372	Ireland	IRL	834	United Rep. of Tanzania	TZA								51	ORGANIC CHEMICALS	1	No Quantity							224801			0
S3	2009	2009	2009	2	0	2	Export	372	Ireland	IRL	842	USA	USA								51	ORGANIC CHEMICALS	1	No Quantity							7158347084			0
S3	2009	2009	2009	2	0	2	Export	372	Ireland	IRL	854	Burkina Faso	BFA								51	ORGANIC CHEMICALS	1	No Quantity							12676			0
S3	2009	2009	2009	2	0	2	Export	372	Ireland	IRL	858	Uruguay	URY								51	ORGANIC CHEMICALS	1	No Quantity							3388			0
S3	2009	2009	2009	2	0	2	Export	372	Ireland	IRL	862	Venezuela	VEN								51	ORGANIC CHEMICALS	1	No Quantity							160281			0
S3	2009	2009	2009	2	0	2	Export	372	Ireland	IRL	882	Samoa	WSM								51	ORGANIC CHEMICALS	1	No Quantity							874			0
S3	2009	2009	2009	2	0	2	Export	372	Ireland	IRL	887	Yemen	YEM								51	ORGANIC CHEMICALS	1	No Quantity							31814			0
S3	2009	2009	2009	2	0	2	Export	372	Ireland	IRL	894	Zambia	ZMB								51	ORGANIC CHEMICALS	1	No Quantity							12816			0
S3	2009	2009	2009	2	0	2	Export	372	Ireland	IRL	899	Areas, nes									51	ORGANIC CHEMICALS	1	No Quantity							2072438			0
S3	2009	2009	2009	2	0	2	Export	368	Iraq	IRQ	0	World	WLD								52	INORGANIC CHEMICALS	1	No Quantity							13205292			0
S3	2009	2009	2009	2	0	2	Export	368	Iraq	IRQ	760	Syria	SYR								52	INORGANIC CHEMICALS	1	No Quantity							13205292			0
S3	2009	2009	2009	2	0	2	Export	372	Ireland	IRL	0	World	WLD								52	INORGANIC CHEMICALS	1	No Quantity							81564721			0
S3	2009	2009	2009	2	0	2	Export	372	Ireland	IRL	12	Algeria	DZA								52	INORGANIC CHEMICALS	1	No Quantity							29227			0
S3	2009	2009	2009	2	0	2	Export	372	Ireland	IRL	32	Argentina	ARG								52	INORGANIC CHEMICALS	1	No Quantity							3085			0
S3	2009	2009	2009	2	0	2	Export	372	Ireland	IRL	36	Australia	AUS								52	INORGANIC CHEMICALS	1	No Quantity							46622			0
S3	2009	2009	2009	2	0	2	Export	372	Ireland	IRL	40	Austria	AUT								52	INORGANIC CHEMICALS	1	No Quantity							517233			0
S3	2009	2009	2009	2	0	2	Export	372	Ireland	IRL	48	Bahrain	BHR								52	INORGANIC CHEMICALS	1	No Quantity							1015			0
S3	2009	2009	2009	2	0	2	Export	372	Ireland	IRL	56	Belgium	BEL								52	INORGANIC CHEMICALS	1	No Quantity							18755			0
S3	2009	2009	2009	2	0	2	Export	372	Ireland	IRL	70	Bosnia Herzegovina	BIH								52	INORGANIC CHEMICALS	1	No Quantity							5175			0
S3	2009	2009	2009	2	0	2	Export	372	Ireland	IRL	76	Brazil	BRA								52	INORGANIC CHEMICALS	1	No Quantity							8860			0
S3	2009	2009	2009	2	0	2	Export	372	Ireland	IRL	96	Brunei Darussalam	BRN								52	INORGANIC CHEMICALS	1	No Quantity							489			0
S3	2009	2009	2009	2	0	2	Export	372	Ireland	IRL	100	Bulgaria	BGR								52	INORGANIC CHEMICALS	1	No Quantity							5645			0
S3	2009	2009	2009	2	0	2	Export	372	Ireland	IRL	116	Cambodia	KHM								52	INORGANIC CHEMICALS	1	No Quantity							114900			0
S3	2009	2009	2009	2	0	2	Export	372	Ireland	IRL	124	Canada	CAN								52	INORGANIC CHEMICALS	1	No Quantity							249517			0
S3	2009	2009	2009	2	0	2	Export	372	Ireland	IRL	148	Chad	TCD								52	INORGANIC CHEMICALS	1	No Quantity							6946			0
S3	2009	2009	2009	2	0	2	Export	372	Ireland	IRL	156	China	CHN								52	INORGANIC CHEMICALS	1	No Quantity							210017			0
S3	2009	2009	2009	2	0	2	Export	372	Ireland	IRL	191	Croatia	HRV								52	INORGANIC CHEMICALS	1	No Quantity							8270			0
S3	2009	2009	2009	2	0	2	Export	372	Ireland	IRL	196	Cyprus	CYP								52	INORGANIC CHEMICALS	1	No Quantity							258581			0
S3	2009	2009	2009	2	0	2	Export	372	Ireland	IRL	203	Czechia	CZE								52	INORGANIC CHEMICALS	1	No Quantity							12929			0
S3	2009	2009	2009	2	0	2	Export	372	Ireland	IRL	208	Denmark	DNK								52	INORGANIC CHEMICALS	1	No Quantity							43668			0
S3	2009	2009	2009	2	0	2	Export	372	Ireland	IRL	233	Estonia	EST								52	INORGANIC CHEMICALS	1	No Quantity							532705			0
S3	2009	2009	2009	2	0	2	Export	372	Ireland	IRL	242	Fiji	FJI								52	INORGANIC CHEMICALS	1	No Quantity							6755			0
S3	2009	2009	2009	2	0	2	Export	372	Ireland	IRL	246	Finland	FIN								52	INORGANIC CHEMICALS	1	No Quantity							63911			0
S3	2009	2009	2009	2	0	2	Export	372	Ireland	IRL	251	France	FRA								52	INORGANIC CHEMICALS	1	No Quantity							26153252			0
S3	2009	2009	2009	2	0	2	Export	372	Ireland	IRL	258	French Polynesia	PYF								52	INORGANIC CHEMICALS	1	No Quantity							12519			0
S3	2009	2009	2009	2	0	2	Export	372	Ireland	IRL	268	Georgia	GEO								52	INORGANIC CHEMICALS	1	No Quantity							28			0
S3	2009	2009	2009	2	0	2	Export	372	Ireland	IRL	276	Germany	DEU								52	INORGANIC CHEMICALS	1	No Quantity							20188085			0
S3	2009	2009	2009	2	0	2	Export	372	Ireland	IRL	300	Greece	GRC								52	INORGANIC CHEMICALS	1	No Quantity							1567			0
S3	2009	2009	2009	2	0	2	Export	372	Ireland	IRL	344	China, Hong Kong SAR	HKG								52	INORGANIC CHEMICALS	1	No Quantity							18688			0
S3	2009	2009	2009	2	0	2	Export	372	Ireland	IRL	352	Iceland	ISL								52	INORGANIC CHEMICALS	1	No Quantity							13161			0
S3	2009	2009	2009	2	0	2	Export	372	Ireland	IRL	360	Indonesia	IDN								52	INORGANIC CHEMICALS	1	No Quantity							70725			0
S3	2009	2009	2009	2	0	2	Export	372	Ireland	IRL	364	Iran	IRN								52	INORGANIC CHEMICALS	1	No Quantity							142053			0
S3	2009	2009	2009	2	0	2	Export	372	Ireland	IRL	376	Israel	ISR								52	INORGANIC CHEMICALS	1	No Quantity							102418			0
S3	2009	2009	2009	2	0	2	Export	372	Ireland	IRL	381	Italy	ITA								52	INORGANIC CHEMICALS	1	No Quantity							251638			0
S3	2009	2009	2009	2	0	2	Export	372	Ireland	IRL	392	Japan	JPN								52	INORGANIC CHEMICALS	1	No Quantity							267987			0
S3	2009	2009	2009	2	0	2	Export	372	Ireland	IRL	398	Kazakhstan	KAZ								52	INORGANIC CHEMICALS	1	No Quantity							142203			0
S3	2009	2009	2009	2	0	2	Export	372	Ireland	IRL	400	Jordan	JOR								52	INORGANIC CHEMICALS	1	No Quantity							448580			0
S3	2009	2009	2009	2	0	2	Export	372	Ireland	IRL	410	Rep. of Korea	KOR								52	INORGANIC CHEMICALS	1	No Quantity							55599			0
S3	2009	2009	2009	2	0	2	Export	372	Ireland	IRL	414	Kuwait	KWT								52	INORGANIC CHEMICALS	1	No Quantity							988911			0
S3	2009	2009	2009	2	0	2	Export	372	Ireland	IRL	422	Lebanon	LBN								52	INORGANIC CHEMICALS	1	No Quantity							3567			0
S3	2009	2009	2009	2	0	2	Export	372	Ireland	IRL	434	Libya	LBY								52	INORGANIC CHEMICALS	1	No Quantity							148032			0
S3	2009	2009	2009	2	0	2	Export	372	Ireland	IRL	458	Malaysia	MYS								52	INORGANIC CHEMICALS	1	No Quantity							93695			0
S3	2009	2009	2009	2	0	2	Export	372	Ireland	IRL	470	Malta	MLT								52	INORGANIC CHEMICALS	1	No Quantity							10919			0
S3	2009	2009	2009	2	0	2	Export	372	Ireland	IRL	480	Mauritius	MUS								52	INORGANIC CHEMICALS	1	No Quantity							38018			0
S3	2009	2009	2009	2	0	2	Export	372	Ireland	IRL	484	Mexico	MEX								52	INORGANIC CHEMICALS	1	No Quantity							3244			0
S3	2009	2009	2009	2	0	2	Export	372	Ireland	IRL	504	Morocco	MAR								52	INORGANIC CHEMICALS	1	No Quantity							519743			0
S3	2009	2009	2009	2	0	2	Export	372	Ireland	IRL	512	Oman	OMN								52	INORGANIC CHEMICALS	1	No Quantity							301614			0
S3	2009	2009	2009	2	0	2	Export	372	Ireland	IRL	528	Netherlands	NLD								52	INORGANIC CHEMICALS	1	No Quantity							24754			0
S3	2009	2009	2009	2	0	2	Export	372	Ireland	IRL	554	New Zealand	NZL								52	INORGANIC CHEMICALS	1	No Quantity							137168			0
S3	2009	2009	2009	2	0	2	Export	372	Ireland	IRL	566	Nigeria	NGA								52	INORGANIC CHEMICALS	1	No Quantity							345241			0
S3	2009	2009	2009	2	0	2	Export	372	Ireland	IRL	568	Other Europe, nes									52	INORGANIC CHEMICALS	1	No Quantity							22728			0
S3	2009	2009	2009	2	0	2	Export	372	Ireland	IRL	579	Norway	NOR								52	INORGANIC CHEMICALS	1	No Quantity							2673657			0
S3	2009	2009	2009	2	0	2	Export	372	Ireland	IRL	586	Pakistan	PAK								52	INORGANIC CHEMICALS	1	No Quantity							3503			0
S3	2009	2009	2009	2	0	2	Export	372	Ireland	IRL	608	Philippines	PHL								52	INORGANIC CHEMICALS	1	No Quantity							110393			0
S3	2009	2009	2009	2	0	2	Export	372	Ireland	IRL	616	Poland	POL								52	INORGANIC CHEMICALS	1	No Quantity							40741			0
S3	2009	2009	2009	2	0	2	Export	372	Ireland	IRL	620	Portugal	PRT								52	INORGANIC CHEMICALS	1	No Quantity							5551			0
S3	2009	2009	2009	2	0	2	Export	372	Ireland	IRL	634	Qatar	QAT								52	INORGANIC CHEMICALS	1	No Quantity							29678			0
S3	2009	2009	2009	2	0	2	Export	372	Ireland	IRL	642	Romania	ROU								52	INORGANIC CHEMICALS	1	No Quantity							40346			0
S3	2009	2009	2009	2	0	2	Export	372	Ireland	IRL	643	Russian Federation	RUS								52	INORGANIC CHEMICALS	1	No Quantity							6257			0
S3	2009	2009	2009	2	0	2	Export	372	Ireland	IRL	682	Saudi Arabia	SAU								52	INORGANIC CHEMICALS	1	No Quantity							2933650			0
S3	2009	2009	2009	2	0	2	Export	372	Ireland	IRL	694	Sierra Leone	SLE								52	INORGANIC CHEMICALS	1	No Quantity							160748			0
S3	2009	2009	2009	2	0	2	Export	372	Ireland	IRL	699	India	IND								52	INORGANIC CHEMICALS	1	No Quantity							1157473			0
S3	2009	2009	2009	2	0	2	Export	372	Ireland	IRL	702	Singapore	SGP								52	INORGANIC CHEMICALS	1	No Quantity							4649			0
S3	2009	2009	2009	2	0	2	Export	372	Ireland	IRL	704	Viet Nam	VNM								52	INORGANIC CHEMICALS	1	No Quantity							63322			0
S3	2009	2009	2009	2	0	2	Export	372	Ireland	IRL	710	South Africa	ZAF								52	INORGANIC CHEMICALS	1	No Quantity							23287			0
S3	2009	2009	2009	2	0	2	Export	372	Ireland	IRL	724	Spain	ESP								52	INORGANIC CHEMICALS	1	No Quantity							77186			0
S3	2009	2009	2009	2	0	2	Export	372	Ireland	IRL	736	Fmr Sudan	SDN								52	INORGANIC CHEMICALS	1	No Quantity							5798			0
S3	2009	2009	2009	2	0	2	Export	372	Ireland	IRL	752	Sweden	SWE								52	INORGANIC CHEMICALS	1	No Quantity							112817			0
S3	2009	2009	2009	2	0	2	Export	372	Ireland	IRL	757	Switzerland	CHE								52	INORGANIC CHEMICALS	1	No Quantity							86654			0
S3	2009	2009	2009	2	0	2	Export	372	Ireland	IRL	764	Thailand	THA								52	INORGANIC CHEMICALS	1	No Quantity							130019			0
S3	2009	2009	2009	2	0	2	Export	372	Ireland	IRL	784	United Arab Emirates	ARE								52	INORGANIC CHEMICALS	1	No Quantity							417915			0
S3	2009	2009	2009	2	0	2	Export	372	Ireland	IRL	788	Tunisia	TUN								52	INORGANIC CHEMICALS	1	No Quantity							778839			0
S3	2009	2009	2009	2	0	2	Export	372	Ireland	IRL	792	Turkey	TUR								52	INORGANIC CHEMICALS	1	No Quantity							82094			0
S3	2009	2009	2009	2	0	2	Export	372	Ireland	IRL	807	North Macedonia	MKD								52	INORGANIC CHEMICALS	1	No Quantity							6644			0
S3	2009	2009	2009	2	0	2	Export	372	Ireland	IRL	818	Egypt	EGY								52	INORGANIC CHEMICALS	1	No Quantity							174876			0
S3	2009	2009	2009	2	0	2	Export	372	Ireland	IRL	826	United Kingdom	GBR								52	INORGANIC CHEMICALS	1	No Quantity							17625836			0
S3	2009	2009	2009	2	0	2	Export	372	Ireland	IRL	834	United Rep. of Tanzania	TZA								52	INORGANIC CHEMICALS	1	No Quantity							5704			0
S3	2009	2009	2009	2	0	2	Export	372	Ireland	IRL	842	USA	USA								52	INORGANIC CHEMICALS	1	No Quantity							2156643			0
S3	2009	2009	2009	2	0	2	Export	368	Iraq	IRQ	0	World	WLD								53	DYES,COLOURING MATERIALS	1	No Quantity							750000			0
S3	2009	2009	2009	2	0	2	Export	368	Iraq	IRQ	400	Jordan	JOR								53	DYES,COLOURING MATERIALS	1	No Quantity							45000			0
S3	2009	2009	2009	2	0	2	Export	368	Iraq	IRQ	760	Syria	SYR								53	DYES,COLOURING MATERIALS	1	No Quantity							705000			0
S3	2009	2009	2009	2	0	2	Export	372	Ireland	IRL	0	World	WLD								53	DYES,COLOURING MATERIALS	1	No Quantity							80999673			0
S3	2009	2009	2009	2	0	2	Export	372	Ireland	IRL	8	Albania	ALB								53	DYES,COLOURING MATERIALS	1	No Quantity							453			0
S3	2009	2009	2009	2	0	2	Export	372	Ireland	IRL	12	Algeria	DZA								53	DYES,COLOURING MATERIALS	1	No Quantity							37454			0
S3	2009	2009	2009	2	0	2	Export	372	Ireland	IRL	31	Azerbaijan	AZE								53	DYES,COLOURING MATERIALS	1	No Quantity							1911			0
S3	2009	2009	2009	2	0	2	Export	372	Ireland	IRL	32	Argentina	ARG								53	DYES,COLOURING MATERIALS	1	No Quantity							2184			0
S3	2009	2009	2009	2	0	2	Export	372	Ireland	IRL	36	Australia	AUS								53	DYES,COLOURING MATERIALS	1	No Quantity							1322321			0
S3	2009	2009	2009	2	0	2	Export	372	Ireland	IRL	40	Austria	AUT								53	DYES,COLOURING MATERIALS	1	No Quantity							170750			0
S3	2009	2009	2009	2	0	2	Export	372	Ireland	IRL	48	Bahrain	BHR								53	DYES,COLOURING MATERIALS	1	No Quantity							4595			0
S3	2009	2009	2009	2	0	2	Export	372	Ireland	IRL	56	Belgium	BEL								53	DYES,COLOURING MATERIALS	1	No Quantity							1018389			0
S3	2009	2009	2009	2	0	2	Export	372	Ireland	IRL	70	Bosnia Herzegovina	BIH								53	DYES,COLOURING MATERIALS	1	No Quantity							30050			0
S3	2009	2009	2009	2	0	2	Export	372	Ireland	IRL	76	Brazil	BRA								53	DYES,COLOURING MATERIALS	1	No Quantity							198542			0
S3	2009	2009	2009	2	0	2	Export	372	Ireland	IRL	96	Brunei Darussalam	BRN								53	DYES,COLOURING MATERIALS	1	No Quantity							1285			0
S3	2009	2009	2009	2	0	2	Export	372	Ireland	IRL	100	Bulgaria	BGR								53	DYES,COLOURING MATERIALS	1	No Quantity							137977			0
S3	2009	2009	2009	2	0	2	Export	372	Ireland	IRL	116	Cambodia	KHM								53	DYES,COLOURING MATERIALS	1	No Quantity							1275			0
S3	2009	2009	2009	2	0	2	Export	372	Ireland	IRL	120	Cameroon	CMR								53	DYES,COLOURING MATERIALS	1	No Quantity							24443			0
S3	2009	2009	2009	2	0	2	Export	372	Ireland	IRL	124	Canada	CAN								53	DYES,COLOURING MATERIALS	1	No Quantity							21423			0
S3	2009	2009	2009	2	0	2	Export	372	Ireland	IRL	144	Sri Lanka	LKA								53	DYES,COLOURING MATERIALS	1	No Quantity							1746			0
S3	2009	2009	2009	2	0	2	Export	372	Ireland	IRL	152	Chile	CHL								53	DYES,COLOURING MATERIALS	1	No Quantity							797			0
S3	2009	2009	2009	2	0	2	Export	372	Ireland	IRL	156	China	CHN								53	DYES,COLOURING MATERIALS	1	No Quantity							486358			0
S3	2009	2009	2009	2	0	2	Export	372	Ireland	IRL	191	Croatia	HRV								53	DYES,COLOURING MATERIALS	1	No Quantity							849770			0
S3	2009	2009	2009	2	0	2	Export	372	Ireland	IRL	196	Cyprus	CYP								53	DYES,COLOURING MATERIALS	1	No Quantity							266502			0
S3	2009	2009	2009	2	0	2	Export	372	Ireland	IRL	203	Czechia	CZE								53	DYES,COLOURING MATERIALS	1	No Quantity							161011			0
S3	2009	2009	2009	2	0	2	Export	372	Ireland	IRL	208	Denmark	DNK								53	DYES,COLOURING MATERIALS	1	No Quantity							568270			0
S3	2009	2009	2009	2	0	2	Export	372	Ireland	IRL	218	Ecuador	ECU								53	DYES,COLOURING MATERIALS	1	No Quantity							4088			0
S3	2009	2009	2009	2	0	2	Export	372	Ireland	IRL	233	Estonia	EST								53	DYES,COLOURING MATERIALS	1	No Quantity							110942			0
S3	2009	2009	2009	2	0	2	Export	372	Ireland	IRL	242	Fiji	FJI								53	DYES,COLOURING MATERIALS	1	No Quantity							663			0
S3	2009	2009	2009	2	0	2	Export	372	Ireland	IRL	246	Finland	FIN								53	DYES,COLOURING MATERIALS	1	No Quantity							96539			0
S3	2009	2009	2009	2	0	2	Export	372	Ireland	IRL	251	France	FRA								53	DYES,COLOURING MATERIALS	1	No Quantity							2588058			0
S3	2009	2009	2009	2	0	2	Export	372	Ireland	IRL	268	Georgia	GEO								53	DYES,COLOURING MATERIALS	1	No Quantity							25737			0
S3	2009	2009	2009	2	0	2	Export	372	Ireland	IRL	276	Germany	DEU								53	DYES,COLOURING MATERIALS	1	No Quantity							7027220			0
S3	2009	2009	2009	2	0	2	Export	372	Ireland	IRL	288	Ghana	GHA								53	DYES,COLOURING MATERIALS	1	No Quantity							43208			0
S3	2009	2009	2009	2	0	2	Export	372	Ireland	IRL	300	Greece	GRC								53	DYES,COLOURING MATERIALS	1	No Quantity							13105			0
S3	2009	2009	2009	2	0	2	Export	372	Ireland	IRL	316	Guam	GUM								53	DYES,COLOURING MATERIALS	1	No Quantity							32			0
S3	2009	2009	2009	2	0	2	Export	372	Ireland	IRL	344	China, Hong Kong SAR	HKG								53	DYES,COLOURING MATERIALS	1	No Quantity							2926			0
S3	2009	2009	2009	2	0	2	Export	372	Ireland	IRL	348	Hungary	HUN								53	DYES,COLOURING MATERIALS	1	No Quantity							97777			0
S3	2009	2009	2009	2	0	2	Export	372	Ireland	IRL	352	Iceland	ISL								53	DYES,COLOURING MATERIALS	1	No Quantity							7547			0
S3	2009	2009	2009	2	0	2	Export	372	Ireland	IRL	360	Indonesia	IDN								53	DYES,COLOURING MATERIALS	1	No Quantity							72185			0
S3	2009	2009	2009	2	0	2	Export	372	Ireland	IRL	364	Iran	IRN								53	DYES,COLOURING MATERIALS	1	No Quantity							140263			0
S3	2009	2009	2009	2	0	2	Export	372	Ireland	IRL	368	Iraq	IRQ								53	DYES,COLOURING MATERIALS	1	No Quantity							21915			0
S3	2009	2009	2009	2	0	2	Export	372	Ireland	IRL	376	Israel	ISR								53	DYES,COLOURING MATERIALS	1	No Quantity							2652240			0
S3	2009	2009	2009	2	0	2	Export	372	Ireland	IRL	381	Italy	ITA								53	DYES,COLOURING MATERIALS	1	No Quantity							973820			0
S3	2009	2009	2009	2	0	2	Export	372	Ireland	IRL	384	Côte d'Ivoire	CIV								53	DYES,COLOURING MATERIALS	1	No Quantity							1188			0
S3	2009	2009	2009	2	0	2	Export	372	Ireland	IRL	392	Japan	JPN								53	DYES,COLOURING MATERIALS	1	No Quantity							251220			0
S3	2009	2009	2009	2	0	2	Export	372	Ireland	IRL	398	Kazakhstan	KAZ								53	DYES,COLOURING MATERIALS	1	No Quantity							2831			0
S3	2009	2009	2009	2	0	2	Export	372	Ireland	IRL	400	Jordan	JOR								53	DYES,COLOURING MATERIALS	1	No Quantity							43404			0
S3	2009	2009	2009	2	0	2	Export	372	Ireland	IRL	404	Kenya	KEN								53	DYES,COLOURING MATERIALS	1	No Quantity							4083			0
S3	2009	2009	2009	2	0	2	Export	372	Ireland	IRL	410	Rep. of Korea	KOR								53	DYES,COLOURING MATERIALS	1	No Quantity							316026			0
S3	2009	2009	2009	2	0	2	Export	372	Ireland	IRL	414	Kuwait	KWT								53	DYES,COLOURING MATERIALS	1	No Quantity							58922			0
S3	2009	2009	2009	2	0	2	Export	372	Ireland	IRL	422	Lebanon	LBN								53	DYES,COLOURING MATERIALS	1	No Quantity							23400			0
S3	2009	2009	2009	2	0	2	Export	372	Ireland	IRL	428	Latvia	LVA								53	DYES,COLOURING MATERIALS	1	No Quantity							4684			0
S3	2009	2009	2009	2	0	2	Export	372	Ireland	IRL	434	Libya	LBY								53	DYES,COLOURING MATERIALS	1	No Quantity							26238			0
S3	2009	2009	2009	2	0	2	Export	372	Ireland	IRL	440	Lithuania	LTU								53	DYES,COLOURING MATERIALS	1	No Quantity							5423			0
S3	2009	2009	2009	2	0	2	Export	372	Ireland	IRL	458	Malaysia	MYS								53	DYES,COLOURING MATERIALS	1	No Quantity							133235			0
S3	2009	2009	2009	2	0	2	Export	372	Ireland	IRL	480	Mauritius	MUS								53	DYES,COLOURING MATERIALS	1	No Quantity							814			0
S3	2009	2009	2009	2	0	2	Export	372	Ireland	IRL	484	Mexico	MEX								53	DYES,COLOURING MATERIALS	1	No Quantity							2367			0
S3	2009	2009	2009	2	0	2	Export	372	Ireland	IRL	490	Other Asia, nes									53	DYES,COLOURING MATERIALS	1	No Quantity							66758			0
S3	2009	2009	2009	2	0	2	Export	372	Ireland	IRL	504	Morocco	MAR								53	DYES,COLOURING MATERIALS	1	No Quantity							254047			0
S3	2009	2009	2009	2	0	2	Export	372	Ireland	IRL	508	Mozambique	MOZ								53	DYES,COLOURING MATERIALS	1	No Quantity							1956			0
S3	2009	2009	2009	2	0	2	Export	372	Ireland	IRL	512	Oman	OMN								53	DYES,COLOURING MATERIALS	1	No Quantity							10802			0
S3	2009	2009	2009	2	0	2	Export	372	Ireland	IRL	516	Namibia	NAM								53	DYES,COLOURING MATERIALS	1	No Quantity							702			0
S3	2009	2009	2009	2	0	2	Export	372	Ireland	IRL	528	Netherlands	NLD								53	DYES,COLOURING MATERIALS	1	No Quantity							8171020			0
S3	2009	2009	2009	2	0	2	Export	372	Ireland	IRL	540	New Caledonia	NCL								53	DYES,COLOURING MATERIALS	1	No Quantity							79			0
S3	2009	2009	2009	2	0	2	Export	372	Ireland	IRL	554	New Zealand	NZL								53	DYES,COLOURING MATERIALS	1	No Quantity							1672069			0
S3	2009	2009	2009	2	0	2	Export	372	Ireland	IRL	566	Nigeria	NGA								53	DYES,COLOURING MATERIALS	1	No Quantity							69219			0
S3	2009	2009	2009	2	0	2	Export	372	Ireland	IRL	568	Other Europe, nes									53	DYES,COLOURING MATERIALS	1	No Quantity							1078			0
S3	2009	2009	2009	2	0	2	Export	372	Ireland	IRL	579	Norway	NOR								53	DYES,COLOURING MATERIALS	1	No Quantity							486351			0
S3	2009	2009	2009	2	0	2	Export	372	Ireland	IRL	586	Pakistan	PAK								53	DYES,COLOURING MATERIALS	1	No Quantity							1077			0
S3	2009	2009	2009	2	0	2	Export	372	Ireland	IRL	608	Philippines	PHL								53	DYES,COLOURING MATERIALS	1	No Quantity							4544			0
S3	2009	2009	2009	2	0	2	Export	372	Ireland	IRL	616	Poland	POL								53	DYES,COLOURING MATERIALS	1	No Quantity							95859			0
S3	2009	2009	2009	2	0	2	Export	372	Ireland	IRL	620	Portugal	PRT								53	DYES,COLOURING MATERIALS	1	No Quantity							349136			0
S3	2009	2009	2009	2	0	2	Export	372	Ireland	IRL	634	Qatar	QAT								53	DYES,COLOURING MATERIALS	1	No Quantity							7618			0
S3	2009	2009	2009	2	0	2	Export	372	Ireland	IRL	642	Romania	ROU								53	DYES,COLOURING MATERIALS	1	No Quantity							320402			0
S3	2009	2009	2009	2	0	2	Export	372	Ireland	IRL	643	Russian Federation	RUS								53	DYES,COLOURING MATERIALS	1	No Quantity							455128			0
S3	2009	2009	2009	2	0	2	Export	372	Ireland	IRL	682	Saudi Arabia	SAU								53	DYES,COLOURING MATERIALS	1	No Quantity							81213			0
S3	2009	2009	2009	2	0	2	Export	372	Ireland	IRL	688	Serbia	SRB								53	DYES,COLOURING MATERIALS	1	No Quantity							18121			0
S3	2009	2009	2009	2	0	2	Export	372	Ireland	IRL	699	India	IND								53	DYES,COLOURING MATERIALS	1	No Quantity							238245			0
S3	2009	2009	2009	2	0	2	Export	372	Ireland	IRL	702	Singapore	SGP								53	DYES,COLOURING MATERIALS	1	No Quantity							61469			0
S3	2009	2009	2009	2	0	2	Export	372	Ireland	IRL	703	Slovakia	SVK								53	DYES,COLOURING MATERIALS	1	No Quantity							45623			0
S3	2009	2009	2009	2	0	2	Export	372	Ireland	IRL	704	Viet Nam	VNM								53	DYES,COLOURING MATERIALS	1	No Quantity							437905			0
S3	2009	2009	2009	2	0	2	Export	372	Ireland	IRL	710	South Africa	ZAF								53	DYES,COLOURING MATERIALS	1	No Quantity							70632			0
S3	2009	2009	2009	2	0	2	Export	372	Ireland	IRL	724	Spain	ESP								53	DYES,COLOURING MATERIALS	1	No Quantity							17582827			0
S3	2009	2009	2009	2	0	2	Export	372	Ireland	IRL	736	Fmr Sudan	SDN								53	DYES,COLOURING MATERIALS	1	No Quantity							8307			0
S3	2009	2009	2009	2	0	2	Export	372	Ireland	IRL	752	Sweden	SWE								53	DYES,COLOURING MATERIALS	1	No Quantity							1902408			0
S3	2009	2009	2009	2	0	2	Export	372	Ireland	IRL	757	Switzerland	CHE								53	DYES,COLOURING MATERIALS	1	No Quantity							194272			0
S3	2009	2009	2009	2	0	2	Export	372	Ireland	IRL	760	Syria	SYR								53	DYES,COLOURING MATERIALS	1	No Quantity							26141			0
S3	2009	2009	2009	2	0	2	Export	372	Ireland	IRL	764	Thailand	THA								53	DYES,COLOURING MATERIALS	1	No Quantity							170240			0
S3	2009	2009	2009	2	0	2	Export	372	Ireland	IRL	784	United Arab Emirates	ARE								53	DYES,COLOURING MATERIALS	1	No Quantity							37047			0
S3	2009	2009	2009	2	0	2	Export	372	Ireland	IRL	792	Turkey	TUR								53	DYES,COLOURING MATERIALS	1	No Quantity							1008559			0
S3	2009	2009	2009	2	0	2	Export	372	Ireland	IRL	800	Uganda	UGA								53	DYES,COLOURING MATERIALS	1	No Quantity							64562			0
S3	2009	2009	2009	2	0	2	Export	372	Ireland	IRL	807	North Macedonia	MKD								53	DYES,COLOURING MATERIALS	1	No Quantity							5950			0
S3	2009	2009	2009	2	0	2	Export	372	Ireland	IRL	818	Egypt	EGY								53	DYES,COLOURING MATERIALS	1	No Quantity							58440			0
S3	2009	2009	2009	2	0	2	Export	372	Ireland	IRL	826	United Kingdom	GBR								53	DYES,COLOURING MATERIALS	1	No Quantity							21977460			0
S3	2009	2009	2009	2	0	2	Export	372	Ireland	IRL	834	United Rep. of Tanzania	TZA								53	DYES,COLOURING MATERIALS	1	No Quantity							23856			0
S3	2009	2009	2009	2	0	2	Export	372	Ireland	IRL	842	USA	USA								53	DYES,COLOURING MATERIALS	1	No Quantity							4955953			0
S3	2009	2009	2009	2	0	2	Export	372	Ireland	IRL	899	Areas, nes									53	DYES,COLOURING MATERIALS	1	No Quantity							2995			0
S3	2009	2009	2009	2	0	2	Export	372	Ireland	IRL	0	World	WLD								54	MEDICINAL,PHARM.PRODUCTS	1	No Quantity							29378175792			0
S3	2009	2009	2009	2	0	2	Export	372	Ireland	IRL	4	Afghanistan	AFG								54	MEDICINAL,PHARM.PRODUCTS	1	No Quantity							24652			0
S3	2009	2009	2009	2	0	2	Export	372	Ireland	IRL	8	Albania	ALB								54	MEDICINAL,PHARM.PRODUCTS	1	No Quantity							72623			0
S3	2009	2009	2009	2	0	2	Export	372	Ireland	IRL	12	Algeria	DZA								54	MEDICINAL,PHARM.PRODUCTS	1	No Quantity							1312333			0
S3	2009	2009	2009	2	0	2	Export	372	Ireland	IRL	24	Angola	AGO								54	MEDICINAL,PHARM.PRODUCTS	1	No Quantity							1598			0
S3	2009	2009	2009	2	0	2	Export	372	Ireland	IRL	31	Azerbaijan	AZE								54	MEDICINAL,PHARM.PRODUCTS	1	No Quantity							113520			0
S3	2009	2009	2009	2	0	2	Export	372	Ireland	IRL	32	Argentina	ARG								54	MEDICINAL,PHARM.PRODUCTS	1	No Quantity							20992044			0
S3	2009	2009	2009	2	0	2	Export	372	Ireland	IRL	36	Australia	AUS								54	MEDICINAL,PHARM.PRODUCTS	1	No Quantity							178015337			0
S3	2009	2009	2009	2	0	2	Export	372	Ireland	IRL	40	Austria	AUT								54	MEDICINAL,PHARM.PRODUCTS	1	No Quantity							112996167			0
S3	2009	2009	2009	2	0	2	Export	372	Ireland	IRL	48	Bahrain	BHR								54	MEDICINAL,PHARM.PRODUCTS	1	No Quantity							10255938			0
S3	2009	2009	2009	2	0	2	Export	372	Ireland	IRL	50	Bangladesh	BGD								54	MEDICINAL,PHARM.PRODUCTS	1	No Quantity							578852			0
S3	2009	2009	2009	2	0	2	Export	372	Ireland	IRL	52	Barbados	BRB								54	MEDICINAL,PHARM.PRODUCTS	1	No Quantity							119281			0
S3	2009	2009	2009	2	0	2	Export	372	Ireland	IRL	56	Belgium	BEL								54	MEDICINAL,PHARM.PRODUCTS	1	No Quantity							11031167839			0
S3	2009	2009	2009	2	0	2	Export	372	Ireland	IRL	60	Bermuda	BMU								54	MEDICINAL,PHARM.PRODUCTS	1	No Quantity							11623			0
S3	2009	2009	2009	2	0	2	Export	372	Ireland	IRL	68	Bolivia (Plurinational State of)	BOL								54	MEDICINAL,PHARM.PRODUCTS	1	No Quantity							142306			0
S3	2009	2009	2009	2	0	2	Export	372	Ireland	IRL	70	Bosnia Herzegovina	BIH								54	MEDICINAL,PHARM.PRODUCTS	1	No Quantity							52140			0
S3	2009	2009	2009	2	0	2	Export	372	Ireland	IRL	76	Brazil	BRA								54	MEDICINAL,PHARM.PRODUCTS	1	No Quantity							106612877			0
S3	2009	2009	2009	2	0	2	Export	372	Ireland	IRL	84	Belize	BLZ								54	MEDICINAL,PHARM.PRODUCTS	1	No Quantity							686571			0
S3	2009	2009	2009	2	0	2	Export	372	Ireland	IRL	96	Brunei Darussalam	BRN								54	MEDICINAL,PHARM.PRODUCTS	1	No Quantity							19096			0
S3	2009	2009	2009	2	0	2	Export	372	Ireland	IRL	100	Bulgaria	BGR								54	MEDICINAL,PHARM.PRODUCTS	1	No Quantity							1497038			0
S3	2009	2009	2009	2	0	2	Export	372	Ireland	IRL	104	Myanmar	MMR								54	MEDICINAL,PHARM.PRODUCTS	1	No Quantity							270571			0
S3	2009	2009	2009	2	0	2	Export	372	Ireland	IRL	112	Belarus	BLR								54	MEDICINAL,PHARM.PRODUCTS	1	No Quantity							1296608			0
S3	2009	2009	2009	2	0	2	Export	372	Ireland	IRL	116	Cambodia	KHM								54	MEDICINAL,PHARM.PRODUCTS	1	No Quantity							16229			0
S3	2009	2009	2009	2	0	2	Export	372	Ireland	IRL	124	Canada	CAN								54	MEDICINAL,PHARM.PRODUCTS	1	No Quantity							212743122			0
S3	2009	2009	2009	2	0	2	Export	372	Ireland	IRL	140	Central African Rep.	CAF								54	MEDICINAL,PHARM.PRODUCTS	1	No Quantity							478066			0
S3	2009	2009	2009	2	0	2	Export	372	Ireland	IRL	144	Sri Lanka	LKA								54	MEDICINAL,PHARM.PRODUCTS	1	No Quantity							6150340			0
S3	2009	2009	2009	2	0	2	Export	372	Ireland	IRL	148	Chad	TCD								54	MEDICINAL,PHARM.PRODUCTS	1	No Quantity							407237			0
S3	2009	2009	2009	2	0	2	Export	372	Ireland	IRL	152	Chile	CHL								54	MEDICINAL,PHARM.PRODUCTS	1	No Quantity							8870471			0
S3	2009	2009	2009	2	0	2	Export	372	Ireland	IRL	156	China	CHN								54	MEDICINAL,PHARM.PRODUCTS	1	No Quantity							133694051			0
S3	2009	2009	2009	2	0	2	Export	372	Ireland	IRL	170	Colombia	COL								54	MEDICINAL,PHARM.PRODUCTS	1	No Quantity							11762024			0
S3	2009	2009	2009	2	0	2	Export	372	Ireland	IRL	180	Dem. Rep. of the Congo	COD								54	MEDICINAL,PHARM.PRODUCTS	1	No Quantity							112991			0
S3	2009	2009	2009	2	0	2	Export	372	Ireland	IRL	188	Costa Rica	CRI								54	MEDICINAL,PHARM.PRODUCTS	1	No Quantity							1172918			0
S3	2009	2009	2009	2	0	2	Export	372	Ireland	IRL	191	Croatia	HRV								54	MEDICINAL,PHARM.PRODUCTS	1	No Quantity							9240769			0
S3	2009	2009	2009	2	0	2	Export	372	Ireland	IRL	192	Cuba	CUB								54	MEDICINAL,PHARM.PRODUCTS	1	No Quantity							138939			0
S3	2009	2009	2009	2	0	2	Export	372	Ireland	IRL	196	Cyprus	CYP								54	MEDICINAL,PHARM.PRODUCTS	1	No Quantity							3929224			0
S3	2009	2009	2009	2	0	2	Export	372	Ireland	IRL	203	Czechia	CZE								54	MEDICINAL,PHARM.PRODUCTS	1	No Quantity							72390265			0
S3	2009	2009	2009	2	0	2	Export	372	Ireland	IRL	208	Denmark	DNK								54	MEDICINAL,PHARM.PRODUCTS	1	No Quantity							142905428			0
S3	2009	2009	2009	2	0	2	Export	372	Ireland	IRL	214	Dominican Rep.	DOM								54	MEDICINAL,PHARM.PRODUCTS	1	No Quantity							939354			0
S3	2009	2009	2009	2	0	2	Export	372	Ireland	IRL	218	Ecuador	ECU								54	MEDICINAL,PHARM.PRODUCTS	1	No Quantity							1570635			0
S3	2009	2009	2009	2	0	2	Export	372	Ireland	IRL	222	El Salvador	SLV								54	MEDICINAL,PHARM.PRODUCTS	1	No Quantity							418860			0
S3	2009	2009	2009	2	0	2	Export	372	Ireland	IRL	231	Ethiopia	ETH								54	MEDICINAL,PHARM.PRODUCTS	1	No Quantity							61078			0
S3	2009	2009	2009	2	0	2	Export	372	Ireland	IRL	233	Estonia	EST								54	MEDICINAL,PHARM.PRODUCTS	1	No Quantity							2633387			0
S3	2009	2009	2009	2	0	2	Export	372	Ireland	IRL	242	Fiji	FJI								54	MEDICINAL,PHARM.PRODUCTS	1	No Quantity							194			0
S3	2009	2009	2009	2	0	2	Export	372	Ireland	IRL	246	Finland	FIN								54	MEDICINAL,PHARM.PRODUCTS	1	No Quantity							31664669			0
S3	2009	2009	2009	2	0	2	Export	372	Ireland	IRL	251	France	FRA								54	MEDICINAL,PHARM.PRODUCTS	1	No Quantity							1241381125			0
S3	2009	2009	2009	2	0	2	Export	372	Ireland	IRL	268	Georgia	GEO								54	MEDICINAL,PHARM.PRODUCTS	1	No Quantity							73263			0
S3	2009	2009	2009	2	0	2	Export	372	Ireland	IRL	270	Gambia	GMB								54	MEDICINAL,PHARM.PRODUCTS	1	No Quantity							89508			0
S3	2009	2009	2009	2	0	2	Export	372	Ireland	IRL	275	State of Palestine	PSE								54	MEDICINAL,PHARM.PRODUCTS	1	No Quantity							328324			0
S3	2009	2009	2009	2	0	2	Export	372	Ireland	IRL	276	Germany	DEU								54	MEDICINAL,PHARM.PRODUCTS	1	No Quantity							2734807331			0
S3	2009	2009	2009	2	0	2	Export	372	Ireland	IRL	288	Ghana	GHA								54	MEDICINAL,PHARM.PRODUCTS	1	No Quantity							18210			0
S3	2009	2009	2009	2	0	2	Export	372	Ireland	IRL	300	Greece	GRC								54	MEDICINAL,PHARM.PRODUCTS	1	No Quantity							180488044			0
S3	2009	2009	2009	2	0	2	Export	372	Ireland	IRL	316	Guam	GUM								54	MEDICINAL,PHARM.PRODUCTS	1	No Quantity							692			0
S3	2009	2009	2009	2	0	2	Export	372	Ireland	IRL	320	Guatemala	GTM								54	MEDICINAL,PHARM.PRODUCTS	1	No Quantity							664753			0
S3	2009	2009	2009	2	0	2	Export	372	Ireland	IRL	324	Guinea	GIN								54	MEDICINAL,PHARM.PRODUCTS	1	No Quantity							7732			0
S3	2009	2009	2009	2	0	2	Export	372	Ireland	IRL	328	Guyana	GUY								54	MEDICINAL,PHARM.PRODUCTS	1	No Quantity							567621			0
S3	2009	2009	2009	2	0	2	Export	372	Ireland	IRL	332	Haiti	HTI								54	MEDICINAL,PHARM.PRODUCTS	1	No Quantity							53915			0
S3	2009	2009	2009	2	0	2	Export	372	Ireland	IRL	340	Honduras	HND								54	MEDICINAL,PHARM.PRODUCTS	1	No Quantity							140865			0
S3	2009	2009	2009	2	0	2	Export	372	Ireland	IRL	344	China, Hong Kong SAR	HKG								54	MEDICINAL,PHARM.PRODUCTS	1	No Quantity							47187294			0
S3	2009	2009	2009	2	0	2	Export	372	Ireland	IRL	348	Hungary	HUN								54	MEDICINAL,PHARM.PRODUCTS	1	No Quantity							29084425			0
S3	2009	2009	2009	2	0	2	Export	372	Ireland	IRL	352	Iceland	ISL								54	MEDICINAL,PHARM.PRODUCTS	1	No Quantity							1696532			0
S3	2009	2009	2009	2	0	2	Export	372	Ireland	IRL	360	Indonesia	IDN								54	MEDICINAL,PHARM.PRODUCTS	1	No Quantity							1357190			0
S3	2009	2009	2009	2	0	2	Export	372	Ireland	IRL	364	Iran	IRN								54	MEDICINAL,PHARM.PRODUCTS	1	No Quantity							20221882			0
S3	2009	2009	2009	2	0	2	Export	372	Ireland	IRL	368	Iraq	IRQ								54	MEDICINAL,PHARM.PRODUCTS	1	No Quantity							161600			0
S3	2009	2009	2009	2	0	2	Export	372	Ireland	IRL	376	Israel	ISR								54	MEDICINAL,PHARM.PRODUCTS	1	No Quantity							22345607			0
S3	2009	2009	2009	2	0	2	Export	372	Ireland	IRL	381	Italy	ITA								54	MEDICINAL,PHARM.PRODUCTS	1	No Quantity							965804006			0
S3	2009	2009	2009	2	0	2	Export	372	Ireland	IRL	384	Côte d'Ivoire	CIV								54	MEDICINAL,PHARM.PRODUCTS	1	No Quantity							1058503			0
S3	2009	2009	2009	2	0	2	Export	372	Ireland	IRL	388	Jamaica	JAM								54	MEDICINAL,PHARM.PRODUCTS	1	No Quantity							18506			0
S3	2009	2009	2009	2	0	2	Export	372	Ireland	IRL	392	Japan	JPN								54	MEDICINAL,PHARM.PRODUCTS	1	No Quantity							189038504			0
S3	2009	2009	2009	2	0	2	Export	372	Ireland	IRL	398	Kazakhstan	KAZ								54	MEDICINAL,PHARM.PRODUCTS	1	No Quantity							185497			0
S3	2009	2009	2009	2	0	2	Export	372	Ireland	IRL	400	Jordan	JOR								54	MEDICINAL,PHARM.PRODUCTS	1	No Quantity							7299241			0
S3	2009	2009	2009	2	0	2	Export	372	Ireland	IRL	404	Kenya	KEN								54	MEDICINAL,PHARM.PRODUCTS	1	No Quantity							1168410			0
S3	2009	2009	2009	2	0	2	Export	372	Ireland	IRL	408	Dem. People's Rep. of Korea	PRK								54	MEDICINAL,PHARM.PRODUCTS	1	No Quantity							70244			0
S3	2009	2009	2009	2	0	2	Export	372	Ireland	IRL	410	Rep. of Korea	KOR								54	MEDICINAL,PHARM.PRODUCTS	1	No Quantity							42844413			0
S3	2009	2009	2009	2	0	2	Export	372	Ireland	IRL	414	Kuwait	KWT								54	MEDICINAL,PHARM.PRODUCTS	1	No Quantity							9599468			0
S3	2009	2009	2009	2	0	2	Export	372	Ireland	IRL	422	Lebanon	LBN								54	MEDICINAL,PHARM.PRODUCTS	1	No Quantity							11077831			0
S3	2009	2009	2009	2	0	2	Export	372	Ireland	IRL	428	Latvia	LVA								54	MEDICINAL,PHARM.PRODUCTS	1	No Quantity							2358088			0
S3	2009	2009	2009	2	0	2	Export	372	Ireland	IRL	430	Liberia	LBR								54	MEDICINAL,PHARM.PRODUCTS	1	No Quantity							175020			0
S3	2009	2009	2009	2	0	2	Export	372	Ireland	IRL	434	Libya	LBY								54	MEDICINAL,PHARM.PRODUCTS	1	No Quantity							2389850			0
S3	2009	2009	2009	2	0	2	Export	372	Ireland	IRL	440	Lithuania	LTU								54	MEDICINAL,PHARM.PRODUCTS	1	No Quantity							3362130			0
S3	2009	2009	2009	2	0	2	Export	372	Ireland	IRL	442	Luxembourg	LUX								54	MEDICINAL,PHARM.PRODUCTS	1	No Quantity							135399			0
S3	2009	2009	2009	2	0	2	Export	372	Ireland	IRL	454	Malawi	MWI								54	MEDICINAL,PHARM.PRODUCTS	1	No Quantity							115979			0
S3	2009	2009	2009	2	0	2	Export	372	Ireland	IRL	458	Malaysia	MYS								54	MEDICINAL,PHARM.PRODUCTS	1	No Quantity							17096997			0
S3	2009	2009	2009	2	0	2	Export	372	Ireland	IRL	470	Malta	MLT								54	MEDICINAL,PHARM.PRODUCTS	1	No Quantity							940112			0
S3	2009	2009	2009	2	0	2	Export	372	Ireland	IRL	480	Mauritius	MUS								54	MEDICINAL,PHARM.PRODUCTS	1	No Quantity							286205			0
S3	2009	2009	2009	2	0	2	Export	372	Ireland	IRL	484	Mexico	MEX								54	MEDICINAL,PHARM.PRODUCTS	1	No Quantity							60752166			0
S3	2009	2009	2009	2	0	2	Export	372	Ireland	IRL	490	Other Asia, nes									54	MEDICINAL,PHARM.PRODUCTS	1	No Quantity							51217669			0
S3	2009	2009	2009	2	0	2	Export	372	Ireland	IRL	496	Mongolia	MNG								54	MEDICINAL,PHARM.PRODUCTS	1	No Quantity							17578			0
S3	2009	2009	2009	2	0	2	Export	372	Ireland	IRL	498	Rep. of Moldova	MDA								54	MEDICINAL,PHARM.PRODUCTS	1	No Quantity							5700			0
S3	2009	2009	2009	2	0	2	Export	372	Ireland	IRL	504	Morocco	MAR								54	MEDICINAL,PHARM.PRODUCTS	1	No Quantity							2619212			0
S3	2009	2009	2009	2	0	2	Export	372	Ireland	IRL	512	Oman	OMN								54	MEDICINAL,PHARM.PRODUCTS	1	No Quantity							2138419			0
S3	2009	2009	2009	2	0	2	Export	372	Ireland	IRL	516	Namibia	NAM								54	MEDICINAL,PHARM.PRODUCTS	1	No Quantity							767			0
S3	2009	2009	2009	2	0	2	Export	372	Ireland	IRL	524	Nepal	NPL								54	MEDICINAL,PHARM.PRODUCTS	1	No Quantity							12768			0
S3	2009	2009	2009	2	0	2	Export	372	Ireland	IRL	528	Netherlands	NLD								54	MEDICINAL,PHARM.PRODUCTS	1	No Quantity							400624460			0
S3	2009	2009	2009	2	0	2	Export	372	Ireland	IRL	540	New Caledonia	NCL								54	MEDICINAL,PHARM.PRODUCTS	1	No Quantity							26574			0
S3	2009	2009	2009	2	0	2	Export	372	Ireland	IRL	554	New Zealand	NZL								54	MEDICINAL,PHARM.PRODUCTS	1	No Quantity							19868871			0
S3	2009	2009	2009	2	0	2	Export	372	Ireland	IRL	558	Nicaragua	NIC								54	MEDICINAL,PHARM.PRODUCTS	1	No Quantity							260944			0
S3	2009	2009	2009	2	0	2	Export	372	Ireland	IRL	562	Niger	NER								54	MEDICINAL,PHARM.PRODUCTS	1	No Quantity							33218			0
S3	2009	2009	2009	2	0	2	Export	372	Ireland	IRL	566	Nigeria	NGA								54	MEDICINAL,PHARM.PRODUCTS	1	No Quantity							3808977			0
S3	2009	2009	2009	2	0	2	Export	372	Ireland	IRL	568	Other Europe, nes									54	MEDICINAL,PHARM.PRODUCTS	1	No Quantity							1204			0
S3	2009	2009	2009	2	0	2	Export	372	Ireland	IRL	579	Norway	NOR								54	MEDICINAL,PHARM.PRODUCTS	1	No Quantity							6924706			0
S3	2009	2009	2009	2	0	2	Export	372	Ireland	IRL	586	Pakistan	PAK								54	MEDICINAL,PHARM.PRODUCTS	1	No Quantity							2976112			0
S3	2009	2009	2009	2	0	2	Export	372	Ireland	IRL	591	Panama	PAN								54	MEDICINAL,PHARM.PRODUCTS	1	No Quantity							8141915			0
S3	2009	2009	2009	2	0	2	Export	372	Ireland	IRL	598	Papua New Guinea	PNG								54	MEDICINAL,PHARM.PRODUCTS	1	No Quantity							15283			0
S3	2009	2009	2009	2	0	2	Export	372	Ireland	IRL	600	Paraguay	PRY								54	MEDICINAL,PHARM.PRODUCTS	1	No Quantity							254629			0
S3	2009	2009	2009	2	0	2	Export	372	Ireland	IRL	604	Peru	PER								54	MEDICINAL,PHARM.PRODUCTS	1	No Quantity							2064589			0
S3	2009	2009	2009	2	0	2	Export	372	Ireland	IRL	608	Philippines	PHL								54	MEDICINAL,PHARM.PRODUCTS	1	No Quantity							5815552			0
S3	2009	2009	2009	2	0	2	Export	372	Ireland	IRL	616	Poland	POL								54	MEDICINAL,PHARM.PRODUCTS	1	No Quantity							118686240			0
S3	2009	2009	2009	2	0	2	Export	372	Ireland	IRL	620	Portugal	PRT								54	MEDICINAL,PHARM.PRODUCTS	1	No Quantity							232503306			0
S3	2009	2009	2009	2	0	2	Export	372	Ireland	IRL	634	Qatar	QAT								54	MEDICINAL,PHARM.PRODUCTS	1	No Quantity							3762401			0
S3	2009	2009	2009	2	0	2	Export	372	Ireland	IRL	642	Romania	ROU								54	MEDICINAL,PHARM.PRODUCTS	1	No Quantity							34486229			0
S3	2009	2009	2009	2	0	2	Export	372	Ireland	IRL	643	Russian Federation	RUS								54	MEDICINAL,PHARM.PRODUCTS	1	No Quantity							17014556			0
S3	2009	2009	2009	2	0	2	Export	372	Ireland	IRL	682	Saudi Arabia	SAU								54	MEDICINAL,PHARM.PRODUCTS	1	No Quantity							85750848			0
S3	2009	2009	2009	2	0	2	Export	372	Ireland	IRL	688	Serbia	SRB								54	MEDICINAL,PHARM.PRODUCTS	1	No Quantity							280717			0
S3	2009	2009	2009	2	0	2	Export	372	Ireland	IRL	690	Seychelles	SYC								54	MEDICINAL,PHARM.PRODUCTS	1	No Quantity							137825			0
S3	2009	2009	2009	2	0	2	Export	372	Ireland	IRL	699	India	IND								54	MEDICINAL,PHARM.PRODUCTS	1	No Quantity							22551267			0
S3	2009	2009	2009	2	0	2	Export	372	Ireland	IRL	702	Singapore	SGP								54	MEDICINAL,PHARM.PRODUCTS	1	No Quantity							133416452			0
S3	2009	2009	2009	2	0	2	Export	372	Ireland	IRL	703	Slovakia	SVK								54	MEDICINAL,PHARM.PRODUCTS	1	No Quantity							15066694			0
S3	2009	2009	2009	2	0	2	Export	372	Ireland	IRL	704	Viet Nam	VNM								54	MEDICINAL,PHARM.PRODUCTS	1	No Quantity							9859097			0
S3	2009	2009	2009	2	0	2	Export	372	Ireland	IRL	705	Slovenia	SVN								54	MEDICINAL,PHARM.PRODUCTS	1	No Quantity							7368499			0
S3	2009	2009	2009	2	0	2	Export	372	Ireland	IRL	710	South Africa	ZAF								54	MEDICINAL,PHARM.PRODUCTS	1	No Quantity							22663697			0
S3	2009	2009	2009	2	0	2	Export	372	Ireland	IRL	716	Zimbabwe	ZWE								54	MEDICINAL,PHARM.PRODUCTS	1	No Quantity							202376			0
S3	2009	2009	2009	2	0	2	Export	372	Ireland	IRL	724	Spain	ESP								54	MEDICINAL,PHARM.PRODUCTS	1	No Quantity							1048255587			0
S3	2009	2009	2009	2	0	2	Export	372	Ireland	IRL	736	Fmr Sudan	SDN								54	MEDICINAL,PHARM.PRODUCTS	1	No Quantity							389757			0
S3	2009	2009	2009	2	0	2	Export	372	Ireland	IRL	752	Sweden	SWE								54	MEDICINAL,PHARM.PRODUCTS	1	No Quantity							116984993			0
S3	2009	2009	2009	2	0	2	Export	372	Ireland	IRL	757	Switzerland	CHE								54	MEDICINAL,PHARM.PRODUCTS	1	No Quantity							464972940			0
S3	2009	2009	2009	2	0	2	Export	372	Ireland	IRL	760	Syria	SYR								54	MEDICINAL,PHARM.PRODUCTS	1	No Quantity							3255430			0
S3	2009	2009	2009	2	0	2	Export	372	Ireland	IRL	764	Thailand	THA								54	MEDICINAL,PHARM.PRODUCTS	1	No Quantity							93062552			0
S3	2009	2009	2009	2	0	2	Export	372	Ireland	IRL	772	Tokelau	TKL								54	MEDICINAL,PHARM.PRODUCTS	1	No Quantity							59113			0
S3	2009	2009	2009	2	0	2	Export	372	Ireland	IRL	780	Trinidad and Tobago	TTO								54	MEDICINAL,PHARM.PRODUCTS	1	No Quantity							24811			0
S3	2009	2009	2009	2	0	2	Export	372	Ireland	IRL	784	United Arab Emirates	ARE								54	MEDICINAL,PHARM.PRODUCTS	1	No Quantity							47355485			0
S3	2009	2009	2009	2	0	2	Export	372	Ireland	IRL	788	Tunisia	TUN								54	MEDICINAL,PHARM.PRODUCTS	1	No Quantity							2409093			0
S3	2009	2009	2009	2	0	2	Export	372	Ireland	IRL	792	Turkey	TUR								54	MEDICINAL,PHARM.PRODUCTS	1	No Quantity							150331498			0
S3	2009	2009	2009	2	0	2	Export	372	Ireland	IRL	800	Uganda	UGA								54	MEDICINAL,PHARM.PRODUCTS	1	No Quantity							360976			0
S3	2009	2009	2009	2	0	2	Export	372	Ireland	IRL	804	Ukraine	UKR								54	MEDICINAL,PHARM.PRODUCTS	1	No Quantity							9280521			0
S3	2009	2009	2009	2	0	2	Export	372	Ireland	IRL	807	North Macedonia	MKD								54	MEDICINAL,PHARM.PRODUCTS	1	No Quantity							119048			0
S3	2009	2009	2009	2	0	2	Export	372	Ireland	IRL	818	Egypt	EGY								54	MEDICINAL,PHARM.PRODUCTS	1	No Quantity							13779094			0
S3	2009	2009	2009	2	0	2	Export	372	Ireland	IRL	826	United Kingdom	GBR								54	MEDICINAL,PHARM.PRODUCTS	1	No Quantity							1342826808			0
S3	2009	2009	2009	2	0	2	Export	372	Ireland	IRL	834	United Rep. of Tanzania	TZA								54	MEDICINAL,PHARM.PRODUCTS	1	No Quantity							8874			0
S3	2009	2009	2009	2	0	2	Export	372	Ireland	IRL	842	USA	USA								54	MEDICINAL,PHARM.PRODUCTS	1	No Quantity							7138175066			0
S3	2009	2009	2009	2	0	2	Export	372	Ireland	IRL	858	Uruguay	URY								54	MEDICINAL,PHARM.PRODUCTS	1	No Quantity							508246			0
S3	2009	2009	2009	2	0	2	Export	372	Ireland	IRL	860	Uzbekistan	UZB								54	MEDICINAL,PHARM.PRODUCTS	1	No Quantity							4			0
S3	2009	2009	2009	2	0	2	Export	372	Ireland	IRL	862	Venezuela	VEN								54	MEDICINAL,PHARM.PRODUCTS	1	No Quantity							29210350			0
S3	2009	2009	2009	2	0	2	Export	372	Ireland	IRL	887	Yemen	YEM								54	MEDICINAL,PHARM.PRODUCTS	1	No Quantity							624013			0
S3	2009	2009	2009	2	0	2	Export	372	Ireland	IRL	899	Areas, nes									54	MEDICINAL,PHARM.PRODUCTS	1	No Quantity							1610439			0
S3	2009	2009	2009	2	0	2	Export	368	Iraq	IRQ	0	World	WLD								55	ESSENTL.OILS,PERFUME,ETC	1	No Quantity							16494792			0
S3	2009	2009	2009	2	0	2	Export	368	Iraq	IRQ	400	Jordan	JOR								55	ESSENTL.OILS,PERFUME,ETC	1	No Quantity							7686458			0
S3	2009	2009	2009	2	0	2	Export	368	Iraq	IRQ	760	Syria	SYR								55	ESSENTL.OILS,PERFUME,ETC	1	No Quantity							4500000			0
S3	2009	2009	2009	2	0	2	Export	368	Iraq	IRQ	792	Turkey	TUR								55	ESSENTL.OILS,PERFUME,ETC	1	No Quantity							4308333			0
S3	2009	2009	2009	2	0	2	Export	372	Ireland	IRL	0	World	WLD								55	ESSENTL.OILS,PERFUME,ETC	1	No Quantity							7274833043			0
S3	2009	2009	2009	2	0	2	Export	372	Ireland	IRL	8	Albania	ALB								55	ESSENTL.OILS,PERFUME,ETC	1	No Quantity							4587548			0
S3	2009	2009	2009	2	0	2	Export	372	Ireland	IRL	12	Algeria	DZA								55	ESSENTL.OILS,PERFUME,ETC	1	No Quantity							9079617			0
S3	2009	2009	2009	2	0	2	Export	372	Ireland	IRL	24	Angola	AGO								55	ESSENTL.OILS,PERFUME,ETC	1	No Quantity							222			0
S3	2009	2009	2009	2	0	2	Export	372	Ireland	IRL	28	Antigua and Barbuda	ATG								55	ESSENTL.OILS,PERFUME,ETC	1	No Quantity							135096			0
S3	2009	2009	2009	2	0	2	Export	372	Ireland	IRL	31	Azerbaijan	AZE								55	ESSENTL.OILS,PERFUME,ETC	1	No Quantity							1884228			0
S3	2009	2009	2009	2	0	2	Export	372	Ireland	IRL	32	Argentina	ARG								55	ESSENTL.OILS,PERFUME,ETC	1	No Quantity							1974489			0
S3	2009	2009	2009	2	0	2	Export	372	Ireland	IRL	36	Australia	AUS								55	ESSENTL.OILS,PERFUME,ETC	1	No Quantity							193285713			0
S3	2009	2009	2009	2	0	2	Export	372	Ireland	IRL	40	Austria	AUT								55	ESSENTL.OILS,PERFUME,ETC	1	No Quantity							53252621			0
S3	2009	2009	2009	2	0	2	Export	372	Ireland	IRL	44	Bahamas	BHS								55	ESSENTL.OILS,PERFUME,ETC	1	No Quantity							1023312			0
S3	2009	2009	2009	2	0	2	Export	372	Ireland	IRL	48	Bahrain	BHR								55	ESSENTL.OILS,PERFUME,ETC	1	No Quantity							8474280			0
S3	2009	2009	2009	2	0	2	Export	372	Ireland	IRL	50	Bangladesh	BGD								55	ESSENTL.OILS,PERFUME,ETC	1	No Quantity							14			0
S3	2009	2009	2009	2	0	2	Export	372	Ireland	IRL	52	Barbados	BRB								55	ESSENTL.OILS,PERFUME,ETC	1	No Quantity							266398			0
S3	2009	2009	2009	2	0	2	Export	372	Ireland	IRL	56	Belgium	BEL								55	ESSENTL.OILS,PERFUME,ETC	1	No Quantity							145153522			0
S3	2009	2009	2009	2	0	2	Export	372	Ireland	IRL	70	Bosnia Herzegovina	BIH								55	ESSENTL.OILS,PERFUME,ETC	1	No Quantity							8252744			0
S3	2009	2009	2009	2	0	2	Export	372	Ireland	IRL	76	Brazil	BRA								55	ESSENTL.OILS,PERFUME,ETC	1	No Quantity							3140319			0
S3	2009	2009	2009	2	0	2	Export	372	Ireland	IRL	84	Belize	BLZ								55	ESSENTL.OILS,PERFUME,ETC	1	No Quantity							199741			0
S3	2009	2009	2009	2	0	2	Export	372	Ireland	IRL	96	Brunei Darussalam	BRN								55	ESSENTL.OILS,PERFUME,ETC	1	No Quantity							787097			0
S3	2009	2009	2009	2	0	2	Export	372	Ireland	IRL	100	Bulgaria	BGR								55	ESSENTL.OILS,PERFUME,ETC	1	No Quantity							22134554			0
S3	2009	2009	2009	2	0	2	Export	372	Ireland	IRL	112	Belarus	BLR								55	ESSENTL.OILS,PERFUME,ETC	1	No Quantity							191837			0
S3	2009	2009	2009	2	0	2	Export	372	Ireland	IRL	116	Cambodia	KHM								55	ESSENTL.OILS,PERFUME,ETC	1	No Quantity							1322961			0
S3	2009	2009	2009	2	0	2	Export	372	Ireland	IRL	120	Cameroon	CMR								55	ESSENTL.OILS,PERFUME,ETC	1	No Quantity							9245570			0
S3	2009	2009	2009	2	0	2	Export	372	Ireland	IRL	124	Canada	CAN								55	ESSENTL.OILS,PERFUME,ETC	1	No Quantity							10395913			0
S3	2009	2009	2009	2	0	2	Export	372	Ireland	IRL	140	Central African Rep.	CAF								55	ESSENTL.OILS,PERFUME,ETC	1	No Quantity							10100			0
S3	2009	2009	2009	2	0	2	Export	372	Ireland	IRL	144	Sri Lanka	LKA								55	ESSENTL.OILS,PERFUME,ETC	1	No Quantity							1624			0
S3	2009	2009	2009	2	0	2	Export	372	Ireland	IRL	148	Chad	TCD								55	ESSENTL.OILS,PERFUME,ETC	1	No Quantity							677206			0
S3	2009	2009	2009	2	0	2	Export	372	Ireland	IRL	152	Chile	CHL								55	ESSENTL.OILS,PERFUME,ETC	1	No Quantity							1185045			0
S3	2009	2009	2009	2	0	2	Export	372	Ireland	IRL	156	China	CHN								55	ESSENTL.OILS,PERFUME,ETC	1	No Quantity							5664306			0
S3	2009	2009	2009	2	0	2	Export	372	Ireland	IRL	170	Colombia	COL								55	ESSENTL.OILS,PERFUME,ETC	1	No Quantity							350746			0
S3	2009	2009	2009	2	0	2	Export	372	Ireland	IRL	178	Congo	COG								55	ESSENTL.OILS,PERFUME,ETC	1	No Quantity							646364			0
S3	2009	2009	2009	2	0	2	Export	372	Ireland	IRL	180	Dem. Rep. of the Congo	COD								55	ESSENTL.OILS,PERFUME,ETC	1	No Quantity							172250			0
S3	2009	2009	2009	2	0	2	Export	372	Ireland	IRL	188	Costa Rica	CRI								55	ESSENTL.OILS,PERFUME,ETC	1	No Quantity							557340			0
S3	2009	2009	2009	2	0	2	Export	372	Ireland	IRL	191	Croatia	HRV								55	ESSENTL.OILS,PERFUME,ETC	1	No Quantity							18310296			0
S3	2009	2009	2009	2	0	2	Export	372	Ireland	IRL	196	Cyprus	CYP								55	ESSENTL.OILS,PERFUME,ETC	1	No Quantity							7904339			0
S3	2009	2009	2009	2	0	2	Export	372	Ireland	IRL	203	Czechia	CZE								55	ESSENTL.OILS,PERFUME,ETC	1	No Quantity							31542361			0
S3	2009	2009	2009	2	0	2	Export	372	Ireland	IRL	204	Benin	BEN								55	ESSENTL.OILS,PERFUME,ETC	1	No Quantity							834305			0
S3	2009	2009	2009	2	0	2	Export	372	Ireland	IRL	208	Denmark	DNK								55	ESSENTL.OILS,PERFUME,ETC	1	No Quantity							38119312			0
S3	2009	2009	2009	2	0	2	Export	372	Ireland	IRL	212	Dominica	DMA								55	ESSENTL.OILS,PERFUME,ETC	1	No Quantity							64460			0
S3	2009	2009	2009	2	0	2	Export	372	Ireland	IRL	214	Dominican Rep.	DOM								55	ESSENTL.OILS,PERFUME,ETC	1	No Quantity							256600			0
S3	2009	2009	2009	2	0	2	Export	372	Ireland	IRL	218	Ecuador	ECU								55	ESSENTL.OILS,PERFUME,ETC	1	No Quantity							79591			0
S3	2009	2009	2009	2	0	2	Export	372	Ireland	IRL	231	Ethiopia	ETH								55	ESSENTL.OILS,PERFUME,ETC	1	No Quantity							8692174			0
S3	2009	2009	2009	2	0	2	Export	372	Ireland	IRL	233	Estonia	EST								55	ESSENTL.OILS,PERFUME,ETC	1	No Quantity							4806235			0
S3	2009	2009	2009	2	0	2	Export	372	Ireland	IRL	242	Fiji	FJI								55	ESSENTL.OILS,PERFUME,ETC	1	No Quantity							1671568			0
S3	2009	2009	2009	2	0	2	Export	372	Ireland	IRL	246	Finland	FIN								55	ESSENTL.OILS,PERFUME,ETC	1	No Quantity							28392035			0
S3	2009	2009	2009	2	0	2	Export	372	Ireland	IRL	251	France	FRA								55	ESSENTL.OILS,PERFUME,ETC	1	No Quantity							531091462			0
S3	2009	2009	2009	2	0	2	Export	372	Ireland	IRL	258	French Polynesia	PYF								55	ESSENTL.OILS,PERFUME,ETC	1	No Quantity							3434858			0
S3	2009	2009	2009	2	0	2	Export	372	Ireland	IRL	266	Gabon	GAB								55	ESSENTL.OILS,PERFUME,ETC	1	No Quantity							2425403			0
S3	2009	2009	2009	2	0	2	Export	372	Ireland	IRL	268	Georgia	GEO								55	ESSENTL.OILS,PERFUME,ETC	1	No Quantity							1009969			0
S3	2009	2009	2009	2	0	2	Export	372	Ireland	IRL	270	Gambia	GMB								55	ESSENTL.OILS,PERFUME,ETC	1	No Quantity							9685			0
S3	2009	2009	2009	2	0	2	Export	372	Ireland	IRL	275	State of Palestine	PSE								55	ESSENTL.OILS,PERFUME,ETC	1	No Quantity							6219			0
S3	2009	2009	2009	2	0	2	Export	372	Ireland	IRL	276	Germany	DEU								55	ESSENTL.OILS,PERFUME,ETC	1	No Quantity							585410874			0
S3	2009	2009	2009	2	0	2	Export	372	Ireland	IRL	288	Ghana	GHA								55	ESSENTL.OILS,PERFUME,ETC	1	No Quantity							5150490			0
S3	2009	2009	2009	2	0	2	Export	372	Ireland	IRL	292	Gibraltar	GIB								55	ESSENTL.OILS,PERFUME,ETC	1	No Quantity							667064			0
[truncated: 3,229 more rows]
