# Supplementary material for: Core-periphery structure in sectoral international trade networks: A new approach to an old theory
Source: PLoS One. 2020 Apr 2;15(4):e0229547. doi: 10.1371/journal.pone.0229547 (PMC7117750; doi:10.1371/journal.pone.0229547)
Supplement: S7 File — (ZIP) [file pone.0229547.s007.zip › S7_File/RawData 2009/comtrade (24).csv]

Classification	Year	Period	Period Desc.	Aggregate Level	Is Leaf Code	Trade Flow Code	Trade Flow	Reporter Code	Reporter	Reporter ISO	Partner Code	Partner	Partner ISO	2nd Partner Code	2nd Partner	2nd Partner ISO	Customs Proc. Code	Customs	Mode of Transport Code	Mode of Transport	Commodity Code	Commodity	Qty Unit Code	Qty Unit	Qty	Alt Qty Unit Code	Alt Qty Unit	Alt Qty	Netweight (kg)	Gross weight (kg)	Trade Value (US$)	CIF Trade Value (US$)	FOB Trade Value (US$)	Flag
S3	2009	2009	2009	2	0	2	Export	360	Indonesia	IDN	0	World	WLD								00	LIVE ANIMALS	1	No Quantity							42639911			0
S3	2009	2009	2009	2	0	2	Export	360	Indonesia	IDN	32	Argentina	ARG								00	LIVE ANIMALS	1	No Quantity							150			0
S3	2009	2009	2009	2	0	2	Export	360	Indonesia	IDN	36	Australia	AUS								00	LIVE ANIMALS	1	No Quantity							9049			0
S3	2009	2009	2009	2	0	2	Export	360	Indonesia	IDN	40	Austria	AUT								00	LIVE ANIMALS	1	No Quantity							2000			0
S3	2009	2009	2009	2	0	2	Export	360	Indonesia	IDN	48	Bahrain	BHR								00	LIVE ANIMALS	1	No Quantity							10			0
S3	2009	2009	2009	2	0	2	Export	360	Indonesia	IDN	56	Belgium	BEL								00	LIVE ANIMALS	1	No Quantity							96728			0
S3	2009	2009	2009	2	0	2	Export	360	Indonesia	IDN	76	Brazil	BRA								00	LIVE ANIMALS	1	No Quantity							150			0
S3	2009	2009	2009	2	0	2	Export	360	Indonesia	IDN	96	Brunei Darussalam	BRN								00	LIVE ANIMALS	1	No Quantity							344			0
S3	2009	2009	2009	2	0	2	Export	360	Indonesia	IDN	104	Myanmar	MMR								00	LIVE ANIMALS	1	No Quantity							100			0
S3	2009	2009	2009	2	0	2	Export	360	Indonesia	IDN	116	Cambodia	KHM								00	LIVE ANIMALS	1	No Quantity							10			0
S3	2009	2009	2009	2	0	2	Export	360	Indonesia	IDN	124	Canada	CAN								00	LIVE ANIMALS	1	No Quantity							56086			0
S3	2009	2009	2009	2	0	2	Export	360	Indonesia	IDN	144	Sri Lanka	LKA								00	LIVE ANIMALS	1	No Quantity							50			0
S3	2009	2009	2009	2	0	2	Export	360	Indonesia	IDN	156	China	CHN								00	LIVE ANIMALS	1	No Quantity							38012			0
S3	2009	2009	2009	2	0	2	Export	360	Indonesia	IDN	203	Czechia	CZE								00	LIVE ANIMALS	1	No Quantity							17644			0
S3	2009	2009	2009	2	0	2	Export	360	Indonesia	IDN	208	Denmark	DNK								00	LIVE ANIMALS	1	No Quantity							70			0
S3	2009	2009	2009	2	0	2	Export	360	Indonesia	IDN	251	France	FRA								00	LIVE ANIMALS	1	No Quantity							10790			0
S3	2009	2009	2009	2	0	2	Export	360	Indonesia	IDN	276	Germany	DEU								00	LIVE ANIMALS	1	No Quantity							55956			0
S3	2009	2009	2009	2	0	2	Export	360	Indonesia	IDN	344	China, Hong Kong SAR	HKG								00	LIVE ANIMALS	1	No Quantity							586943			0
S3	2009	2009	2009	2	0	2	Export	360	Indonesia	IDN	348	Hungary	HUN								00	LIVE ANIMALS	1	No Quantity							72			0
S3	2009	2009	2009	2	0	2	Export	360	Indonesia	IDN	381	Italy	ITA								00	LIVE ANIMALS	1	No Quantity							24204			0
S3	2009	2009	2009	2	0	2	Export	360	Indonesia	IDN	392	Japan	JPN								00	LIVE ANIMALS	1	No Quantity							337247			0
S3	2009	2009	2009	2	0	2	Export	360	Indonesia	IDN	404	Kenya	KEN								00	LIVE ANIMALS	1	No Quantity							100			0
S3	2009	2009	2009	2	0	2	Export	360	Indonesia	IDN	410	Rep. of Korea	KOR								00	LIVE ANIMALS	1	No Quantity							86527			0
S3	2009	2009	2009	2	0	2	Export	360	Indonesia	IDN	414	Kuwait	KWT								00	LIVE ANIMALS	1	No Quantity							150			0
S3	2009	2009	2009	2	0	2	Export	360	Indonesia	IDN	458	Malaysia	MYS								00	LIVE ANIMALS	1	No Quantity							920133			0
S3	2009	2009	2009	2	0	2	Export	360	Indonesia	IDN	490	Other Asia, nes									00	LIVE ANIMALS	1	No Quantity							48235			0
S3	2009	2009	2009	2	0	2	Export	360	Indonesia	IDN	508	Mozambique	MOZ								00	LIVE ANIMALS	1	No Quantity							2506			0
S3	2009	2009	2009	2	0	2	Export	360	Indonesia	IDN	528	Netherlands	NLD								00	LIVE ANIMALS	1	No Quantity							1271			0
S3	2009	2009	2009	2	0	2	Export	360	Indonesia	IDN	554	New Zealand	NZL								00	LIVE ANIMALS	1	No Quantity							1168			0
S3	2009	2009	2009	2	0	2	Export	360	Indonesia	IDN	566	Nigeria	NGA								00	LIVE ANIMALS	1	No Quantity							50			0
S3	2009	2009	2009	2	0	2	Export	360	Indonesia	IDN	586	Pakistan	PAK								00	LIVE ANIMALS	1	No Quantity							20000			0
S3	2009	2009	2009	2	0	2	Export	360	Indonesia	IDN	608	Philippines	PHL								00	LIVE ANIMALS	1	No Quantity							520			0
S3	2009	2009	2009	2	0	2	Export	360	Indonesia	IDN	616	Poland	POL								00	LIVE ANIMALS	1	No Quantity							120			0
S3	2009	2009	2009	2	0	2	Export	360	Indonesia	IDN	626	Timor-Leste	TLS								00	LIVE ANIMALS	1	No Quantity							5			0
S3	2009	2009	2009	2	0	2	Export	360	Indonesia	IDN	634	Qatar	QAT								00	LIVE ANIMALS	1	No Quantity							10			0
S3	2009	2009	2009	2	0	2	Export	360	Indonesia	IDN	643	Russian Federation	RUS								00	LIVE ANIMALS	1	No Quantity							13463			0
S3	2009	2009	2009	2	0	2	Export	360	Indonesia	IDN	682	Saudi Arabia	SAU								00	LIVE ANIMALS	1	No Quantity							29012			0
S3	2009	2009	2009	2	0	2	Export	360	Indonesia	IDN	686	Senegal	SEN								00	LIVE ANIMALS	1	No Quantity							500			0
S3	2009	2009	2009	2	0	2	Export	360	Indonesia	IDN	699	India	IND								00	LIVE ANIMALS	1	No Quantity							110			0
S3	2009	2009	2009	2	0	2	Export	360	Indonesia	IDN	702	Singapore	SGP								00	LIVE ANIMALS	1	No Quantity							39713542			0
S3	2009	2009	2009	2	0	2	Export	360	Indonesia	IDN	704	Viet Nam	VNM								00	LIVE ANIMALS	1	No Quantity							13400			0
S3	2009	2009	2009	2	0	2	Export	360	Indonesia	IDN	710	South Africa	ZAF								00	LIVE ANIMALS	1	No Quantity							543			0
S3	2009	2009	2009	2	0	2	Export	360	Indonesia	IDN	724	Spain	ESP								00	LIVE ANIMALS	1	No Quantity							2758			0
S3	2009	2009	2009	2	0	2	Export	360	Indonesia	IDN	757	Switzerland	CHE								00	LIVE ANIMALS	1	No Quantity							1310			0
S3	2009	2009	2009	2	0	2	Export	360	Indonesia	IDN	764	Thailand	THA								00	LIVE ANIMALS	1	No Quantity							1360			0
S3	2009	2009	2009	2	0	2	Export	360	Indonesia	IDN	784	United Arab Emirates	ARE								00	LIVE ANIMALS	1	No Quantity							9632			0
S3	2009	2009	2009	2	0	2	Export	360	Indonesia	IDN	818	Egypt	EGY								00	LIVE ANIMALS	1	No Quantity							450			0
S3	2009	2009	2009	2	0	2	Export	360	Indonesia	IDN	826	United Kingdom	GBR								00	LIVE ANIMALS	1	No Quantity							18938			0
S3	2009	2009	2009	2	0	2	Export	360	Indonesia	IDN	834	United Rep. of Tanzania	TZA								00	LIVE ANIMALS	1	No Quantity							120			0
S3	2009	2009	2009	2	0	2	Export	360	Indonesia	IDN	842	USA	USA								00	LIVE ANIMALS	1	No Quantity							518363			0
S3	2009	2009	2009	2	0	2	Export	699	India	IND	0	World	WLD								00	LIVE ANIMALS	1	No Quantity							17901559			0
S3	2009	2009	2009	2	0	2	Export	699	India	IND	36	Australia	AUS								00	LIVE ANIMALS	1	No Quantity							59993			0
S3	2009	2009	2009	2	0	2	Export	699	India	IND	48	Bahrain	BHR								00	LIVE ANIMALS	1	No Quantity							21			0
S3	2009	2009	2009	2	0	2	Export	699	India	IND	50	Bangladesh	BGD								00	LIVE ANIMALS	1	No Quantity							233178			0
S3	2009	2009	2009	2	0	2	Export	699	India	IND	56	Belgium	BEL								00	LIVE ANIMALS	1	No Quantity							621			0
S3	2009	2009	2009	2	0	2	Export	699	India	IND	64	Bhutan	BTN								00	LIVE ANIMALS	1	No Quantity							77874			0
S3	2009	2009	2009	2	0	2	Export	699	India	IND	76	Brazil	BRA								00	LIVE ANIMALS	1	No Quantity							1821			0
S3	2009	2009	2009	2	0	2	Export	699	India	IND	124	Canada	CAN								00	LIVE ANIMALS	1	No Quantity							3039			0
S3	2009	2009	2009	2	0	2	Export	699	India	IND	144	Sri Lanka	LKA								00	LIVE ANIMALS	1	No Quantity							2625			0
S3	2009	2009	2009	2	0	2	Export	699	India	IND	156	China	CHN								00	LIVE ANIMALS	1	No Quantity							62			0
S3	2009	2009	2009	2	0	2	Export	699	India	IND	196	Cyprus	CYP								00	LIVE ANIMALS	1	No Quantity							1035			0
S3	2009	2009	2009	2	0	2	Export	699	India	IND	203	Czechia	CZE								00	LIVE ANIMALS	1	No Quantity							414			0
S3	2009	2009	2009	2	0	2	Export	699	India	IND	208	Denmark	DNK								00	LIVE ANIMALS	1	No Quantity							21			0
S3	2009	2009	2009	2	0	2	Export	699	India	IND	231	Ethiopia	ETH								00	LIVE ANIMALS	1	No Quantity							738			0
S3	2009	2009	2009	2	0	2	Export	699	India	IND	232	Eritrea	ERI								00	LIVE ANIMALS	1	No Quantity							1601			0
S3	2009	2009	2009	2	0	2	Export	699	India	IND	251	France	FRA								00	LIVE ANIMALS	1	No Quantity							82224			0
S3	2009	2009	2009	2	0	2	Export	699	India	IND	276	Germany	DEU								00	LIVE ANIMALS	1	No Quantity							103			0
S3	2009	2009	2009	2	0	2	Export	699	India	IND	360	Indonesia	IDN								00	LIVE ANIMALS	1	No Quantity							5412			0
S3	2009	2009	2009	2	0	2	Export	699	India	IND	364	Iran	IRN								00	LIVE ANIMALS	1	No Quantity							186			0
S3	2009	2009	2009	2	0	2	Export	699	India	IND	381	Italy	ITA								00	LIVE ANIMALS	1	No Quantity							46			0
S3	2009	2009	2009	2	0	2	Export	699	India	IND	388	Jamaica	JAM								00	LIVE ANIMALS	1	No Quantity							1322			0
S3	2009	2009	2009	2	0	2	Export	699	India	IND	392	Japan	JPN								00	LIVE ANIMALS	1	No Quantity							3828			0
S3	2009	2009	2009	2	0	2	Export	699	India	IND	410	Rep. of Korea	KOR								00	LIVE ANIMALS	1	No Quantity							3456			0
S3	2009	2009	2009	2	0	2	Export	699	India	IND	414	Kuwait	KWT								00	LIVE ANIMALS	1	No Quantity							103			0
S3	2009	2009	2009	2	0	2	Export	699	India	IND	458	Malaysia	MYS								00	LIVE ANIMALS	1	No Quantity							11923			0
S3	2009	2009	2009	2	0	2	Export	699	India	IND	462	Maldives	MDV								00	LIVE ANIMALS	1	No Quantity							84514			0
S3	2009	2009	2009	2	0	2	Export	699	India	IND	512	Oman	OMN								00	LIVE ANIMALS	1	No Quantity							1928			0
S3	2009	2009	2009	2	0	2	Export	699	India	IND	524	Nepal	NPL								00	LIVE ANIMALS	1	No Quantity							16622259			0
S3	2009	2009	2009	2	0	2	Export	699	India	IND	528	Netherlands	NLD								00	LIVE ANIMALS	1	No Quantity							103			0
S3	2009	2009	2009	2	0	2	Export	699	India	IND	554	New Zealand	NZL								00	LIVE ANIMALS	1	No Quantity							1170			0
S3	2009	2009	2009	2	0	2	Export	699	India	IND	634	Qatar	QAT								00	LIVE ANIMALS	1	No Quantity							10049			0
S3	2009	2009	2009	2	0	2	Export	699	India	IND	682	Saudi Arabia	SAU								00	LIVE ANIMALS	1	No Quantity							114578			0
S3	2009	2009	2009	2	0	2	Export	699	India	IND	702	Singapore	SGP								00	LIVE ANIMALS	1	No Quantity							8693			0
S3	2009	2009	2009	2	0	2	Export	699	India	IND	705	Slovenia	SVN								00	LIVE ANIMALS	1	No Quantity							486			0
S3	2009	2009	2009	2	0	2	Export	699	India	IND	706	Somalia	SOM								00	LIVE ANIMALS	1	No Quantity							1601			0
S3	2009	2009	2009	2	0	2	Export	699	India	IND	757	Switzerland	CHE								00	LIVE ANIMALS	1	No Quantity							215830			0
S3	2009	2009	2009	2	0	2	Export	699	India	IND	764	Thailand	THA								00	LIVE ANIMALS	1	No Quantity							31731			0
S3	2009	2009	2009	2	0	2	Export	699	India	IND	768	Togo	TGO								00	LIVE ANIMALS	1	No Quantity							1601			0
S3	2009	2009	2009	2	0	2	Export	699	India	IND	784	United Arab Emirates	ARE								00	LIVE ANIMALS	1	No Quantity							243202			0
S3	2009	2009	2009	2	0	2	Export	699	India	IND	826	United Kingdom	GBR								00	LIVE ANIMALS	1	No Quantity							1097			0
S3	2009	2009	2009	2	0	2	Export	699	India	IND	842	USA	USA								00	LIVE ANIMALS	1	No Quantity							70556			0
S3	2009	2009	2009	2	0	2	Export	699	India	IND	899	Areas, nes									00	LIVE ANIMALS	1	No Quantity							517			0
S3	2009	2009	2009	2	0	2	Export	360	Indonesia	IDN	0	World	WLD								01	MEAT, MEAT PREPARATIONS	1	No Quantity							28394226			0
S3	2009	2009	2009	2	0	2	Export	360	Indonesia	IDN	36	Australia	AUS								01	MEAT, MEAT PREPARATIONS	1	No Quantity							13129			0
S3	2009	2009	2009	2	0	2	Export	360	Indonesia	IDN	56	Belgium	BEL								01	MEAT, MEAT PREPARATIONS	1	No Quantity							15915452			0
S3	2009	2009	2009	2	0	2	Export	360	Indonesia	IDN	116	Cambodia	KHM								01	MEAT, MEAT PREPARATIONS	1	No Quantity							22			0
S3	2009	2009	2009	2	0	2	Export	360	Indonesia	IDN	124	Canada	CAN								01	MEAT, MEAT PREPARATIONS	1	No Quantity							799727			0
S3	2009	2009	2009	2	0	2	Export	360	Indonesia	IDN	156	China	CHN								01	MEAT, MEAT PREPARATIONS	1	No Quantity							391012			0
S3	2009	2009	2009	2	0	2	Export	360	Indonesia	IDN	191	Croatia	HRV								01	MEAT, MEAT PREPARATIONS	1	No Quantity							30150			0
S3	2009	2009	2009	2	0	2	Export	360	Indonesia	IDN	251	France	FRA								01	MEAT, MEAT PREPARATIONS	1	No Quantity							4467100			0
S3	2009	2009	2009	2	0	2	Export	360	Indonesia	IDN	276	Germany	DEU								01	MEAT, MEAT PREPARATIONS	1	No Quantity							10095			0
S3	2009	2009	2009	2	0	2	Export	360	Indonesia	IDN	288	Ghana	GHA								01	MEAT, MEAT PREPARATIONS	1	No Quantity							4600			0
S3	2009	2009	2009	2	0	2	Export	360	Indonesia	IDN	300	Greece	GRC								01	MEAT, MEAT PREPARATIONS	1	No Quantity							33			0
S3	2009	2009	2009	2	0	2	Export	360	Indonesia	IDN	344	China, Hong Kong SAR	HKG								01	MEAT, MEAT PREPARATIONS	1	No Quantity							2877066			0
S3	2009	2009	2009	2	0	2	Export	360	Indonesia	IDN	348	Hungary	HUN								01	MEAT, MEAT PREPARATIONS	1	No Quantity							112			0
S3	2009	2009	2009	2	0	2	Export	360	Indonesia	IDN	372	Ireland	IRL								01	MEAT, MEAT PREPARATIONS	1	No Quantity							85			0
S3	2009	2009	2009	2	0	2	Export	360	Indonesia	IDN	392	Japan	JPN								01	MEAT, MEAT PREPARATIONS	1	No Quantity							434989			0
S3	2009	2009	2009	2	0	2	Export	360	Indonesia	IDN	410	Rep. of Korea	KOR								01	MEAT, MEAT PREPARATIONS	1	No Quantity							299158			0
S3	2009	2009	2009	2	0	2	Export	360	Indonesia	IDN	422	Lebanon	LBN								01	MEAT, MEAT PREPARATIONS	1	No Quantity							50			0
S3	2009	2009	2009	2	0	2	Export	360	Indonesia	IDN	446	China, Macao SAR	MAC								01	MEAT, MEAT PREPARATIONS	1	No Quantity							1290			0
S3	2009	2009	2009	2	0	2	Export	360	Indonesia	IDN	458	Malaysia	MYS								01	MEAT, MEAT PREPARATIONS	1	No Quantity							339701			0
S3	2009	2009	2009	2	0	2	Export	360	Indonesia	IDN	462	Maldives	MDV								01	MEAT, MEAT PREPARATIONS	1	No Quantity							2157			0
S3	2009	2009	2009	2	0	2	Export	360	Indonesia	IDN	490	Other Asia, nes									01	MEAT, MEAT PREPARATIONS	1	No Quantity							1139604			0
S3	2009	2009	2009	2	0	2	Export	360	Indonesia	IDN	528	Netherlands	NLD								01	MEAT, MEAT PREPARATIONS	1	No Quantity							137250			0
S3	2009	2009	2009	2	0	2	Export	360	Indonesia	IDN	583	FS Micronesia	FSM								01	MEAT, MEAT PREPARATIONS	1	No Quantity							624			0
S3	2009	2009	2009	2	0	2	Export	360	Indonesia	IDN	616	Poland	POL								01	MEAT, MEAT PREPARATIONS	1	No Quantity							124			0
S3	2009	2009	2009	2	0	2	Export	360	Indonesia	IDN	620	Portugal	PRT								01	MEAT, MEAT PREPARATIONS	1	No Quantity							398			0
S3	2009	2009	2009	2	0	2	Export	360	Indonesia	IDN	626	Timor-Leste	TLS								01	MEAT, MEAT PREPARATIONS	1	No Quantity							74434			0
S3	2009	2009	2009	2	0	2	Export	360	Indonesia	IDN	643	Russian Federation	RUS								01	MEAT, MEAT PREPARATIONS	1	No Quantity							79			0
S3	2009	2009	2009	2	0	2	Export	360	Indonesia	IDN	702	Singapore	SGP								01	MEAT, MEAT PREPARATIONS	1	No Quantity							759248			0
S3	2009	2009	2009	2	0	2	Export	360	Indonesia	IDN	704	Viet Nam	VNM								01	MEAT, MEAT PREPARATIONS	1	No Quantity							16356			0
S3	2009	2009	2009	2	0	2	Export	360	Indonesia	IDN	710	South Africa	ZAF								01	MEAT, MEAT PREPARATIONS	1	No Quantity							297681			0
S3	2009	2009	2009	2	0	2	Export	360	Indonesia	IDN	757	Switzerland	CHE								01	MEAT, MEAT PREPARATIONS	1	No Quantity							118252			0
S3	2009	2009	2009	2	0	2	Export	360	Indonesia	IDN	764	Thailand	THA								01	MEAT, MEAT PREPARATIONS	1	No Quantity							52538			0
S3	2009	2009	2009	2	0	2	Export	360	Indonesia	IDN	784	United Arab Emirates	ARE								01	MEAT, MEAT PREPARATIONS	1	No Quantity							7987			0
S3	2009	2009	2009	2	0	2	Export	360	Indonesia	IDN	826	United Kingdom	GBR								01	MEAT, MEAT PREPARATIONS	1	No Quantity							67359			0
S3	2009	2009	2009	2	0	2	Export	360	Indonesia	IDN	842	USA	USA								01	MEAT, MEAT PREPARATIONS	1	No Quantity							136364			0
S3	2009	2009	2009	2	0	2	Export	699	India	IND	0	World	WLD								01	MEAT, MEAT PREPARATIONS	1	No Quantity							1190969064			0
S3	2009	2009	2009	2	0	2	Export	699	India	IND	4	Afghanistan	AFG								01	MEAT, MEAT PREPARATIONS	1	No Quantity							1056494			0
S3	2009	2009	2009	2	0	2	Export	699	India	IND	8	Albania	ALB								01	MEAT, MEAT PREPARATIONS	1	No Quantity							1342770			0
S3	2009	2009	2009	2	0	2	Export	699	India	IND	24	Angola	AGO								01	MEAT, MEAT PREPARATIONS	1	No Quantity							51281394			0
S3	2009	2009	2009	2	0	2	Export	699	India	IND	31	Azerbaijan	AZE								01	MEAT, MEAT PREPARATIONS	1	No Quantity							7081002			0
S3	2009	2009	2009	2	0	2	Export	699	India	IND	36	Australia	AUS								01	MEAT, MEAT PREPARATIONS	1	No Quantity							291257			0
S3	2009	2009	2009	2	0	2	Export	699	India	IND	44	Bahamas	BHS								01	MEAT, MEAT PREPARATIONS	1	No Quantity							76632			0
S3	2009	2009	2009	2	0	2	Export	699	India	IND	48	Bahrain	BHR								01	MEAT, MEAT PREPARATIONS	1	No Quantity							5356728			0
S3	2009	2009	2009	2	0	2	Export	699	India	IND	50	Bangladesh	BGD								01	MEAT, MEAT PREPARATIONS	1	No Quantity							767509			0
S3	2009	2009	2009	2	0	2	Export	699	India	IND	51	Armenia	ARM								01	MEAT, MEAT PREPARATIONS	1	No Quantity							9152367			0
S3	2009	2009	2009	2	0	2	Export	699	India	IND	56	Belgium	BEL								01	MEAT, MEAT PREPARATIONS	1	No Quantity							44615			0
S3	2009	2009	2009	2	0	2	Export	699	India	IND	64	Bhutan	BTN								01	MEAT, MEAT PREPARATIONS	1	No Quantity							318325			0
S3	2009	2009	2009	2	0	2	Export	699	India	IND	96	Brunei Darussalam	BRN								01	MEAT, MEAT PREPARATIONS	1	No Quantity							2517150			0
S3	2009	2009	2009	2	0	2	Export	699	India	IND	104	Myanmar	MMR								01	MEAT, MEAT PREPARATIONS	1	No Quantity							1470123			0
S3	2009	2009	2009	2	0	2	Export	699	India	IND	124	Canada	CAN								01	MEAT, MEAT PREPARATIONS	1	No Quantity							121194			0
S3	2009	2009	2009	2	0	2	Export	699	India	IND	144	Sri Lanka	LKA								01	MEAT, MEAT PREPARATIONS	1	No Quantity							497244			0
S3	2009	2009	2009	2	0	2	Export	699	India	IND	156	China	CHN								01	MEAT, MEAT PREPARATIONS	1	No Quantity							2794027			0
S3	2009	2009	2009	2	0	2	Export	699	India	IND	174	Comoros	COM								01	MEAT, MEAT PREPARATIONS	1	No Quantity							4212977			0
S3	2009	2009	2009	2	0	2	Export	699	India	IND	178	Congo	COG								01	MEAT, MEAT PREPARATIONS	1	No Quantity							24723285			0
S3	2009	2009	2009	2	0	2	Export	699	India	IND	180	Dem. Rep. of the Congo	COD								01	MEAT, MEAT PREPARATIONS	1	No Quantity							1197813			0
S3	2009	2009	2009	2	0	2	Export	699	India	IND	196	Cyprus	CYP								01	MEAT, MEAT PREPARATIONS	1	No Quantity							66726			0
S3	2009	2009	2009	2	0	2	Export	699	India	IND	203	Czechia	CZE								01	MEAT, MEAT PREPARATIONS	1	No Quantity							52903			0
S3	2009	2009	2009	2	0	2	Export	699	India	IND	204	Benin	BEN								01	MEAT, MEAT PREPARATIONS	1	No Quantity							47902			0
S3	2009	2009	2009	2	0	2	Export	699	India	IND	208	Denmark	DNK								01	MEAT, MEAT PREPARATIONS	1	No Quantity							143313			0
S3	2009	2009	2009	2	0	2	Export	699	India	IND	226	Equatorial Guinea	GNQ								01	MEAT, MEAT PREPARATIONS	1	No Quantity							1966705			0
S3	2009	2009	2009	2	0	2	Export	699	India	IND	251	France	FRA								01	MEAT, MEAT PREPARATIONS	1	No Quantity							14561			0
S3	2009	2009	2009	2	0	2	Export	699	India	IND	266	Gabon	GAB								01	MEAT, MEAT PREPARATIONS	1	No Quantity							10455847			0
S3	2009	2009	2009	2	0	2	Export	699	India	IND	268	Georgia	GEO								01	MEAT, MEAT PREPARATIONS	1	No Quantity							13218190			0
S3	2009	2009	2009	2	0	2	Export	699	India	IND	270	Gambia	GMB								01	MEAT, MEAT PREPARATIONS	1	No Quantity							205850			0
S3	2009	2009	2009	2	0	2	Export	699	India	IND	276	Germany	DEU								01	MEAT, MEAT PREPARATIONS	1	No Quantity							1699458			0
S3	2009	2009	2009	2	0	2	Export	699	India	IND	288	Ghana	GHA								01	MEAT, MEAT PREPARATIONS	1	No Quantity							6685180			0
S3	2009	2009	2009	2	0	2	Export	699	India	IND	324	Guinea	GIN								01	MEAT, MEAT PREPARATIONS	1	No Quantity							98021			0
S3	2009	2009	2009	2	0	2	Export	699	India	IND	344	China, Hong Kong SAR	HKG								01	MEAT, MEAT PREPARATIONS	1	No Quantity							13286924			0
S3	2009	2009	2009	2	0	2	Export	699	India	IND	360	Indonesia	IDN								01	MEAT, MEAT PREPARATIONS	1	No Quantity							158852			0
S3	2009	2009	2009	2	0	2	Export	699	India	IND	364	Iran	IRN								01	MEAT, MEAT PREPARATIONS	1	No Quantity							11119172			0
S3	2009	2009	2009	2	0	2	Export	699	India	IND	368	Iraq	IRQ								01	MEAT, MEAT PREPARATIONS	1	No Quantity							37781930			0
S3	2009	2009	2009	2	0	2	Export	699	India	IND	381	Italy	ITA								01	MEAT, MEAT PREPARATIONS	1	No Quantity							384119			0
S3	2009	2009	2009	2	0	2	Export	699	India	IND	384	Côte d'Ivoire	CIV								01	MEAT, MEAT PREPARATIONS	1	No Quantity							6502565			0
S3	2009	2009	2009	2	0	2	Export	699	India	IND	392	Japan	JPN								01	MEAT, MEAT PREPARATIONS	1	No Quantity							4470923			0
S3	2009	2009	2009	2	0	2	Export	699	India	IND	398	Kazakhstan	KAZ								01	MEAT, MEAT PREPARATIONS	1	No Quantity							1635461			0
S3	2009	2009	2009	2	0	2	Export	699	India	IND	400	Jordan	JOR								01	MEAT, MEAT PREPARATIONS	1	No Quantity							28872695			0
S3	2009	2009	2009	2	0	2	Export	699	India	IND	408	Dem. People's Rep. of Korea	PRK								01	MEAT, MEAT PREPARATIONS	1	No Quantity							36			0
S3	2009	2009	2009	2	0	2	Export	699	India	IND	410	Rep. of Korea	KOR								01	MEAT, MEAT PREPARATIONS	1	No Quantity							1950460			0
S3	2009	2009	2009	2	0	2	Export	699	India	IND	414	Kuwait	KWT								01	MEAT, MEAT PREPARATIONS	1	No Quantity							74819257			0
S3	2009	2009	2009	2	0	2	Export	699	India	IND	422	Lebanon	LBN								01	MEAT, MEAT PREPARATIONS	1	No Quantity							18631074			0
S3	2009	2009	2009	2	0	2	Export	699	India	IND	430	Liberia	LBR								01	MEAT, MEAT PREPARATIONS	1	No Quantity							377542			0
S3	2009	2009	2009	2	0	2	Export	699	India	IND	458	Malaysia	MYS								01	MEAT, MEAT PREPARATIONS	1	No Quantity							132593139			0
S3	2009	2009	2009	2	0	2	Export	699	India	IND	462	Maldives	MDV								01	MEAT, MEAT PREPARATIONS	1	No Quantity							526577			0
S3	2009	2009	2009	2	0	2	Export	699	India	IND	480	Mauritius	MUS								01	MEAT, MEAT PREPARATIONS	1	No Quantity							7726027			0
S3	2009	2009	2009	2	0	2	Export	699	India	IND	490	Other Asia, nes									01	MEAT, MEAT PREPARATIONS	1	No Quantity							1427500			0
S3	2009	2009	2009	2	0	2	Export	699	India	IND	508	Mozambique	MOZ								01	MEAT, MEAT PREPARATIONS	1	No Quantity							63126			0
S3	2009	2009	2009	2	0	2	Export	699	India	IND	512	Oman	OMN								01	MEAT, MEAT PREPARATIONS	1	No Quantity							22148578			0
S3	2009	2009	2009	2	0	2	Export	699	India	IND	516	Namibia	NAM								01	MEAT, MEAT PREPARATIONS	1	No Quantity							526978			0
S3	2009	2009	2009	2	0	2	Export	699	India	IND	524	Nepal	NPL								01	MEAT, MEAT PREPARATIONS	1	No Quantity							404681			0
S3	2009	2009	2009	2	0	2	Export	699	India	IND	528	Netherlands	NLD								01	MEAT, MEAT PREPARATIONS	1	No Quantity							282776			0
S3	2009	2009	2009	2	0	2	Export	699	India	IND	586	Pakistan	PAK								01	MEAT, MEAT PREPARATIONS	1	No Quantity							3840919			0
S3	2009	2009	2009	2	0	2	Export	699	India	IND	604	Peru	PER								01	MEAT, MEAT PREPARATIONS	1	No Quantity							475			0
S3	2009	2009	2009	2	0	2	Export	699	India	IND	608	Philippines	PHL								01	MEAT, MEAT PREPARATIONS	1	No Quantity							84977886			0
S3	2009	2009	2009	2	0	2	Export	699	India	IND	620	Portugal	PRT								01	MEAT, MEAT PREPARATIONS	1	No Quantity							71348			0
S3	2009	2009	2009	2	0	2	Export	699	India	IND	634	Qatar	QAT								01	MEAT, MEAT PREPARATIONS	1	No Quantity							12226832			0
S3	2009	2009	2009	2	0	2	Export	699	India	IND	642	Romania	ROU								01	MEAT, MEAT PREPARATIONS	1	No Quantity							205851			0
S3	2009	2009	2009	2	0	2	Export	699	India	IND	643	Russian Federation	RUS								01	MEAT, MEAT PREPARATIONS	1	No Quantity							596711			0
S3	2009	2009	2009	2	0	2	Export	699	India	IND	682	Saudi Arabia	SAU								01	MEAT, MEAT PREPARATIONS	1	No Quantity							101090670			0
S3	2009	2009	2009	2	0	2	Export	699	India	IND	686	Senegal	SEN								01	MEAT, MEAT PREPARATIONS	1	No Quantity							10279338			0
S3	2009	2009	2009	2	0	2	Export	699	India	IND	688	Serbia	SRB								01	MEAT, MEAT PREPARATIONS	1	No Quantity							207266			0
S3	2009	2009	2009	2	0	2	Export	699	India	IND	690	Seychelles	SYC								01	MEAT, MEAT PREPARATIONS	1	No Quantity							583371			0
S3	2009	2009	2009	2	0	2	Export	699	India	IND	694	Sierra Leone	SLE								01	MEAT, MEAT PREPARATIONS	1	No Quantity							356728			0
S3	2009	2009	2009	2	0	2	Export	699	India	IND	702	Singapore	SGP								01	MEAT, MEAT PREPARATIONS	1	No Quantity							1888			0
S3	2009	2009	2009	2	0	2	Export	699	India	IND	703	Slovakia	SVK								01	MEAT, MEAT PREPARATIONS	1	No Quantity							17789			0
S3	2009	2009	2009	2	0	2	Export	699	India	IND	704	Viet Nam	VNM								01	MEAT, MEAT PREPARATIONS	1	No Quantity							284734154			0
S3	2009	2009	2009	2	0	2	Export	699	India	IND	710	South Africa	ZAF								01	MEAT, MEAT PREPARATIONS	1	No Quantity							39831			0
S3	2009	2009	2009	2	0	2	Export	699	India	IND	724	Spain	ESP								01	MEAT, MEAT PREPARATIONS	1	No Quantity							357242			0
S3	2009	2009	2009	2	0	2	Export	699	India	IND	736	Fmr Sudan	SDN								01	MEAT, MEAT PREPARATIONS	1	No Quantity							103			0
S3	2009	2009	2009	2	0	2	Export	699	India	IND	757	Switzerland	CHE								01	MEAT, MEAT PREPARATIONS	1	No Quantity							217596			0
S3	2009	2009	2009	2	0	2	Export	699	India	IND	760	Syria	SYR								01	MEAT, MEAT PREPARATIONS	1	No Quantity							17974265			0
S3	2009	2009	2009	2	0	2	Export	699	India	IND	762	Tajikistan	TJK								01	MEAT, MEAT PREPARATIONS	1	No Quantity							4988061			0
S3	2009	2009	2009	2	0	2	Export	699	India	IND	764	Thailand	THA								01	MEAT, MEAT PREPARATIONS	1	No Quantity							343116			0
S3	2009	2009	2009	2	0	2	Export	699	India	IND	784	United Arab Emirates	ARE								01	MEAT, MEAT PREPARATIONS	1	No Quantity							49694575			0
S3	2009	2009	2009	2	0	2	Export	699	India	IND	792	Turkey	TUR								01	MEAT, MEAT PREPARATIONS	1	No Quantity							317994			0
S3	2009	2009	2009	2	0	2	Export	699	India	IND	795	Turkmenistan	TKM								01	MEAT, MEAT PREPARATIONS	1	No Quantity							1116951			0
S3	2009	2009	2009	2	0	2	Export	699	India	IND	800	Uganda	UGA								01	MEAT, MEAT PREPARATIONS	1	No Quantity							1455			0
S3	2009	2009	2009	2	0	2	Export	699	India	IND	818	Egypt	EGY								01	MEAT, MEAT PREPARATIONS	1	No Quantity							96604470			0
S3	2009	2009	2009	2	0	2	Export	699	India	IND	826	United Kingdom	GBR								01	MEAT, MEAT PREPARATIONS	1	No Quantity							150014			0
S3	2009	2009	2009	2	0	2	Export	699	India	IND	834	United Rep. of Tanzania	TZA								01	MEAT, MEAT PREPARATIONS	1	No Quantity							931			0
S3	2009	2009	2009	2	0	2	Export	699	India	IND	842	USA	USA								01	MEAT, MEAT PREPARATIONS	1	No Quantity							1167137			0
S3	2009	2009	2009	2	0	2	Export	699	India	IND	860	Uzbekistan	UZB								01	MEAT, MEAT PREPARATIONS	1	No Quantity							443566			0
S3	2009	2009	2009	2	0	2	Export	699	India	IND	862	Venezuela	VEN								01	MEAT, MEAT PREPARATIONS	1	No Quantity							101771			0
S3	2009	2009	2009	2	0	2	Export	699	India	IND	887	Yemen	YEM								01	MEAT, MEAT PREPARATIONS	1	No Quantity							3562043			0
S3	2009	2009	2009	2	0	2	Export	699	India	IND	899	Areas, nes									01	MEAT, MEAT PREPARATIONS	1	No Quantity							48763			0
S3	2009	2009	2009	2	0	2	Export	360	Indonesia	IDN	0	World	WLD								02	DAIRY PRODUCTS,BIRD EGGS	1	No Quantity							91847058			0
S3	2009	2009	2009	2	0	2	Export	360	Indonesia	IDN	4	Afghanistan	AFG								02	DAIRY PRODUCTS,BIRD EGGS	1	No Quantity							22080			0
S3	2009	2009	2009	2	0	2	Export	360	Indonesia	IDN	12	Algeria	DZA								02	DAIRY PRODUCTS,BIRD EGGS	1	No Quantity							12685616			0
S3	2009	2009	2009	2	0	2	Export	360	Indonesia	IDN	16	American Samoa	ASM								02	DAIRY PRODUCTS,BIRD EGGS	1	No Quantity							3951			0
S3	2009	2009	2009	2	0	2	Export	360	Indonesia	IDN	36	Australia	AUS								02	DAIRY PRODUCTS,BIRD EGGS	1	No Quantity							1334453			0
S3	2009	2009	2009	2	0	2	Export	360	Indonesia	IDN	90	Solomon Isds	SLB								02	DAIRY PRODUCTS,BIRD EGGS	1	No Quantity							41888			0
S3	2009	2009	2009	2	0	2	Export	360	Indonesia	IDN	96	Brunei Darussalam	BRN								02	DAIRY PRODUCTS,BIRD EGGS	1	No Quantity							221412			0
S3	2009	2009	2009	2	0	2	Export	360	Indonesia	IDN	116	Cambodia	KHM								02	DAIRY PRODUCTS,BIRD EGGS	1	No Quantity							169515			0
S3	2009	2009	2009	2	0	2	Export	360	Indonesia	IDN	120	Cameroon	CMR								02	DAIRY PRODUCTS,BIRD EGGS	1	No Quantity							373882			0
S3	2009	2009	2009	2	0	2	Export	360	Indonesia	IDN	144	Sri Lanka	LKA								02	DAIRY PRODUCTS,BIRD EGGS	1	No Quantity							3773683			0
S3	2009	2009	2009	2	0	2	Export	360	Indonesia	IDN	156	China	CHN								02	DAIRY PRODUCTS,BIRD EGGS	1	No Quantity							17356			0
S3	2009	2009	2009	2	0	2	Export	360	Indonesia	IDN	174	Comoros	COM								02	DAIRY PRODUCTS,BIRD EGGS	1	No Quantity							17554			0
S3	2009	2009	2009	2	0	2	Export	360	Indonesia	IDN	178	Congo	COG								02	DAIRY PRODUCTS,BIRD EGGS	1	No Quantity							48427			0
S3	2009	2009	2009	2	0	2	Export	360	Indonesia	IDN	203	Czechia	CZE								02	DAIRY PRODUCTS,BIRD EGGS	1	No Quantity							160788			0
S3	2009	2009	2009	2	0	2	Export	360	Indonesia	IDN	204	Benin	BEN								02	DAIRY PRODUCTS,BIRD EGGS	1	No Quantity							259450			0
S3	2009	2009	2009	2	0	2	Export	360	Indonesia	IDN	233	Estonia	EST								02	DAIRY PRODUCTS,BIRD EGGS	1	No Quantity							40369			0
S3	2009	2009	2009	2	0	2	Export	360	Indonesia	IDN	242	Fiji	FJI								02	DAIRY PRODUCTS,BIRD EGGS	1	No Quantity							61676			0
S3	2009	2009	2009	2	0	2	Export	360	Indonesia	IDN	270	Gambia	GMB								02	DAIRY PRODUCTS,BIRD EGGS	1	No Quantity							1238			0
S3	2009	2009	2009	2	0	2	Export	360	Indonesia	IDN	276	Germany	DEU								02	DAIRY PRODUCTS,BIRD EGGS	1	No Quantity							51			0
S3	2009	2009	2009	2	0	2	Export	360	Indonesia	IDN	288	Ghana	GHA								02	DAIRY PRODUCTS,BIRD EGGS	1	No Quantity							101749			0
S3	2009	2009	2009	2	0	2	Export	360	Indonesia	IDN	344	China, Hong Kong SAR	HKG								02	DAIRY PRODUCTS,BIRD EGGS	1	No Quantity							5458007			0
S3	2009	2009	2009	2	0	2	Export	360	Indonesia	IDN	364	Iran	IRN								02	DAIRY PRODUCTS,BIRD EGGS	1	No Quantity							67600			0
S3	2009	2009	2009	2	0	2	Export	360	Indonesia	IDN	368	Iraq	IRQ								02	DAIRY PRODUCTS,BIRD EGGS	1	No Quantity							19907694			0
S3	2009	2009	2009	2	0	2	Export	360	Indonesia	IDN	392	Japan	JPN								02	DAIRY PRODUCTS,BIRD EGGS	1	No Quantity							209659			0
S3	2009	2009	2009	2	0	2	Export	360	Indonesia	IDN	400	Jordan	JOR								02	DAIRY PRODUCTS,BIRD EGGS	1	No Quantity							1400			0
S3	2009	2009	2009	2	0	2	Export	360	Indonesia	IDN	404	Kenya	KEN								02	DAIRY PRODUCTS,BIRD EGGS	1	No Quantity							57325			0
S3	2009	2009	2009	2	0	2	Export	360	Indonesia	IDN	410	Rep. of Korea	KOR								02	DAIRY PRODUCTS,BIRD EGGS	1	No Quantity							35469			0
S3	2009	2009	2009	2	0	2	Export	360	Indonesia	IDN	414	Kuwait	KWT								02	DAIRY PRODUCTS,BIRD EGGS	1	No Quantity							52871			0
S3	2009	2009	2009	2	0	2	Export	360	Indonesia	IDN	422	Lebanon	LBN								02	DAIRY PRODUCTS,BIRD EGGS	1	No Quantity							54378			0
S3	2009	2009	2009	2	0	2	Export	360	Indonesia	IDN	434	Libya	LBY								02	DAIRY PRODUCTS,BIRD EGGS	1	No Quantity							29616			0
S3	2009	2009	2009	2	0	2	Export	360	Indonesia	IDN	450	Madagascar	MDG								02	DAIRY PRODUCTS,BIRD EGGS	1	No Quantity							20355			0
S3	2009	2009	2009	2	0	2	Export	360	Indonesia	IDN	458	Malaysia	MYS								02	DAIRY PRODUCTS,BIRD EGGS	1	No Quantity							17592421			0
S3	2009	2009	2009	2	0	2	Export	360	Indonesia	IDN	462	Maldives	MDV								02	DAIRY PRODUCTS,BIRD EGGS	1	No Quantity							788427			0
S3	2009	2009	2009	2	0	2	Export	360	Indonesia	IDN	490	Other Asia, nes									02	DAIRY PRODUCTS,BIRD EGGS	1	No Quantity							1689320			0
S3	2009	2009	2009	2	0	2	Export	360	Indonesia	IDN	520	Nauru	NRU								02	DAIRY PRODUCTS,BIRD EGGS	1	No Quantity							6375			0
S3	2009	2009	2009	2	0	2	Export	360	Indonesia	IDN	524	Nepal	NPL								02	DAIRY PRODUCTS,BIRD EGGS	1	No Quantity							7			0
S3	2009	2009	2009	2	0	2	Export	360	Indonesia	IDN	528	Netherlands	NLD								02	DAIRY PRODUCTS,BIRD EGGS	1	No Quantity							2616			0
S3	2009	2009	2009	2	0	2	Export	360	Indonesia	IDN	540	New Caledonia	NCL								02	DAIRY PRODUCTS,BIRD EGGS	1	No Quantity							1341			0
S3	2009	2009	2009	2	0	2	Export	360	Indonesia	IDN	548	Vanuatu	VUT								02	DAIRY PRODUCTS,BIRD EGGS	1	No Quantity							13705			0
S3	2009	2009	2009	2	0	2	Export	360	Indonesia	IDN	554	New Zealand	NZL								02	DAIRY PRODUCTS,BIRD EGGS	1	No Quantity							414296			0
S3	2009	2009	2009	2	0	2	Export	360	Indonesia	IDN	566	Nigeria	NGA								02	DAIRY PRODUCTS,BIRD EGGS	1	No Quantity							2401309			0
S3	2009	2009	2009	2	0	2	Export	360	Indonesia	IDN	580	N. Mariana Isds	MNP								02	DAIRY PRODUCTS,BIRD EGGS	1	No Quantity							5253			0
S3	2009	2009	2009	2	0	2	Export	360	Indonesia	IDN	583	FS Micronesia	FSM								02	DAIRY PRODUCTS,BIRD EGGS	1	No Quantity							2557			0
S3	2009	2009	2009	2	0	2	Export	360	Indonesia	IDN	586	Pakistan	PAK								02	DAIRY PRODUCTS,BIRD EGGS	1	No Quantity							1108319			0
S3	2009	2009	2009	2	0	2	Export	360	Indonesia	IDN	598	Papua New Guinea	PNG								02	DAIRY PRODUCTS,BIRD EGGS	1	No Quantity							2426416			0
S3	2009	2009	2009	2	0	2	Export	360	Indonesia	IDN	608	Philippines	PHL								02	DAIRY PRODUCTS,BIRD EGGS	1	No Quantity							4745133			0
S3	2009	2009	2009	2	0	2	Export	360	Indonesia	IDN	620	Portugal	PRT								02	DAIRY PRODUCTS,BIRD EGGS	1	No Quantity							126727			0
S3	2009	2009	2009	2	0	2	Export	360	Indonesia	IDN	626	Timor-Leste	TLS								02	DAIRY PRODUCTS,BIRD EGGS	1	No Quantity							3259047			0
S3	2009	2009	2009	2	0	2	Export	360	Indonesia	IDN	634	Qatar	QAT								02	DAIRY PRODUCTS,BIRD EGGS	1	No Quantity							4942			0
S3	2009	2009	2009	2	0	2	Export	360	Indonesia	IDN	682	Saudi Arabia	SAU								02	DAIRY PRODUCTS,BIRD EGGS	1	No Quantity							132168			0
S3	2009	2009	2009	2	0	2	Export	360	Indonesia	IDN	690	Seychelles	SYC								02	DAIRY PRODUCTS,BIRD EGGS	1	No Quantity							11424			0
S3	2009	2009	2009	2	0	2	Export	360	Indonesia	IDN	694	Sierra Leone	SLE								02	DAIRY PRODUCTS,BIRD EGGS	1	No Quantity							187077			0
S3	2009	2009	2009	2	0	2	Export	360	Indonesia	IDN	699	India	IND								02	DAIRY PRODUCTS,BIRD EGGS	1	No Quantity							1113			0
S3	2009	2009	2009	2	0	2	Export	360	Indonesia	IDN	702	Singapore	SGP								02	DAIRY PRODUCTS,BIRD EGGS	1	No Quantity							8139273			0
S3	2009	2009	2009	2	0	2	Export	360	Indonesia	IDN	704	Viet Nam	VNM								02	DAIRY PRODUCTS,BIRD EGGS	1	No Quantity							17538			0
S3	2009	2009	2009	2	0	2	Export	360	Indonesia	IDN	736	Fmr Sudan	SDN								02	DAIRY PRODUCTS,BIRD EGGS	1	No Quantity							40165			0
S3	2009	2009	2009	2	0	2	Export	360	Indonesia	IDN	740	Suriname	SUR								02	DAIRY PRODUCTS,BIRD EGGS	1	No Quantity							27698			0
S3	2009	2009	2009	2	0	2	Export	360	Indonesia	IDN	764	Thailand	THA								02	DAIRY PRODUCTS,BIRD EGGS	1	No Quantity							1578539			0
S3	2009	2009	2009	2	0	2	Export	360	Indonesia	IDN	768	Togo	TGO								02	DAIRY PRODUCTS,BIRD EGGS	1	No Quantity							181976			0
S3	2009	2009	2009	2	0	2	Export	360	Indonesia	IDN	776	Tonga	TON								02	DAIRY PRODUCTS,BIRD EGGS	1	No Quantity							243053			0
S3	2009	2009	2009	2	0	2	Export	360	Indonesia	IDN	784	United Arab Emirates	ARE								02	DAIRY PRODUCTS,BIRD EGGS	1	No Quantity							64566			0
S3	2009	2009	2009	2	0	2	Export	360	Indonesia	IDN	792	Turkey	TUR								02	DAIRY PRODUCTS,BIRD EGGS	1	No Quantity							9202			0
S3	2009	2009	2009	2	0	2	Export	360	Indonesia	IDN	798	Tuvalu	TUV								02	DAIRY PRODUCTS,BIRD EGGS	1	No Quantity							12350			0
S3	2009	2009	2009	2	0	2	Export	360	Indonesia	IDN	818	Egypt	EGY								02	DAIRY PRODUCTS,BIRD EGGS	1	No Quantity							569075			0
S3	2009	2009	2009	2	0	2	Export	360	Indonesia	IDN	842	USA	USA								02	DAIRY PRODUCTS,BIRD EGGS	1	No Quantity							713750			0
S3	2009	2009	2009	2	0	2	Export	360	Indonesia	IDN	876	Wallis and Futuna Isds	WLF								02	DAIRY PRODUCTS,BIRD EGGS	1	No Quantity							11280			0
S3	2009	2009	2009	2	0	2	Export	360	Indonesia	IDN	882	Samoa	WSM								02	DAIRY PRODUCTS,BIRD EGGS	1	No Quantity							89088			0
S3	2009	2009	2009	2	0	2	Export	699	India	IND	0	World	WLD								02	DAIRY PRODUCTS,BIRD EGGS	1	No Quantity							167185201			0
S3	2009	2009	2009	2	0	2	Export	699	India	IND	4	Afghanistan	AFG								02	DAIRY PRODUCTS,BIRD EGGS	1	No Quantity							20700155			0
S3	2009	2009	2009	2	0	2	Export	699	India	IND	12	Algeria	DZA								02	DAIRY PRODUCTS,BIRD EGGS	1	No Quantity							358816			0
S3	2009	2009	2009	2	0	2	Export	699	India	IND	24	Angola	AGO								02	DAIRY PRODUCTS,BIRD EGGS	1	No Quantity							5347440			0
S3	2009	2009	2009	2	0	2	Export	699	India	IND	36	Australia	AUS								02	DAIRY PRODUCTS,BIRD EGGS	1	No Quantity							1808322			0
S3	2009	2009	2009	2	0	2	Export	699	India	IND	48	Bahrain	BHR								02	DAIRY PRODUCTS,BIRD EGGS	1	No Quantity							3221642			0
S3	2009	2009	2009	2	0	2	Export	699	India	IND	50	Bangladesh	BGD								02	DAIRY PRODUCTS,BIRD EGGS	1	No Quantity							13829414			0
S3	2009	2009	2009	2	0	2	Export	699	India	IND	56	Belgium	BEL								02	DAIRY PRODUCTS,BIRD EGGS	1	No Quantity							104			0
S3	2009	2009	2009	2	0	2	Export	699	India	IND	64	Bhutan	BTN								02	DAIRY PRODUCTS,BIRD EGGS	1	No Quantity							1416399			0
S3	2009	2009	2009	2	0	2	Export	699	India	IND	96	Brunei Darussalam	BRN								02	DAIRY PRODUCTS,BIRD EGGS	1	No Quantity							108814			0
S3	2009	2009	2009	2	0	2	Export	699	India	IND	104	Myanmar	MMR								02	DAIRY PRODUCTS,BIRD EGGS	1	No Quantity							523861			0
S3	2009	2009	2009	2	0	2	Export	699	India	IND	116	Cambodia	KHM								02	DAIRY PRODUCTS,BIRD EGGS	1	No Quantity							80943			0
S3	2009	2009	2009	2	0	2	Export	699	India	IND	120	Cameroon	CMR								02	DAIRY PRODUCTS,BIRD EGGS	1	No Quantity							10050			0
S3	2009	2009	2009	2	0	2	Export	699	India	IND	124	Canada	CAN								02	DAIRY PRODUCTS,BIRD EGGS	1	No Quantity							68096			0
S3	2009	2009	2009	2	0	2	Export	699	India	IND	144	Sri Lanka	LKA								02	DAIRY PRODUCTS,BIRD EGGS	1	No Quantity							1545382			0
S3	2009	2009	2009	2	0	2	Export	699	India	IND	152	Chile	CHL								02	DAIRY PRODUCTS,BIRD EGGS	1	No Quantity							318			0
S3	2009	2009	2009	2	0	2	Export	699	India	IND	156	China	CHN								02	DAIRY PRODUCTS,BIRD EGGS	1	No Quantity							577566			0
S3	2009	2009	2009	2	0	2	Export	699	India	IND	174	Comoros	COM								02	DAIRY PRODUCTS,BIRD EGGS	1	No Quantity							156933			0
S3	2009	2009	2009	2	0	2	Export	699	India	IND	178	Congo	COG								02	DAIRY PRODUCTS,BIRD EGGS	1	No Quantity							240390			0
S3	2009	2009	2009	2	0	2	Export	699	India	IND	208	Denmark	DNK								02	DAIRY PRODUCTS,BIRD EGGS	1	No Quantity							2551621			0
S3	2009	2009	2009	2	0	2	Export	699	India	IND	218	Ecuador	ECU								02	DAIRY PRODUCTS,BIRD EGGS	1	No Quantity							43			0
S3	2009	2009	2009	2	0	2	Export	699	India	IND	226	Equatorial Guinea	GNQ								02	DAIRY PRODUCTS,BIRD EGGS	1	No Quantity							45841			0
S3	2009	2009	2009	2	0	2	Export	699	India	IND	251	France	FRA								02	DAIRY PRODUCTS,BIRD EGGS	1	No Quantity							62999			0
S3	2009	2009	2009	2	0	2	Export	699	India	IND	262	Djibouti	DJI								02	DAIRY PRODUCTS,BIRD EGGS	1	No Quantity							1153651			0
S3	2009	2009	2009	2	0	2	Export	699	India	IND	270	Gambia	GMB								02	DAIRY PRODUCTS,BIRD EGGS	1	No Quantity							350505			0
S3	2009	2009	2009	2	0	2	Export	699	India	IND	276	Germany	DEU								02	DAIRY PRODUCTS,BIRD EGGS	1	No Quantity							6046640			0
S3	2009	2009	2009	2	0	2	Export	699	India	IND	288	Ghana	GHA								02	DAIRY PRODUCTS,BIRD EGGS	1	No Quantity							20510			0
S3	2009	2009	2009	2	0	2	Export	699	India	IND	300	Greece	GRC								02	DAIRY PRODUCTS,BIRD EGGS	1	No Quantity							5321			0
S3	2009	2009	2009	2	0	2	Export	699	India	IND	328	Guyana	GUY								02	DAIRY PRODUCTS,BIRD EGGS	1	No Quantity							257			0
S3	2009	2009	2009	2	0	2	Export	699	India	IND	344	China, Hong Kong SAR	HKG								02	DAIRY PRODUCTS,BIRD EGGS	1	No Quantity							1194418			0
S3	2009	2009	2009	2	0	2	Export	699	India	IND	348	Hungary	HUN								02	DAIRY PRODUCTS,BIRD EGGS	1	No Quantity							1263			0
S3	2009	2009	2009	2	0	2	Export	699	India	IND	360	Indonesia	IDN								02	DAIRY PRODUCTS,BIRD EGGS	1	No Quantity							9798256			0
S3	2009	2009	2009	2	0	2	Export	699	India	IND	364	Iran	IRN								02	DAIRY PRODUCTS,BIRD EGGS	1	No Quantity							724079			0
S3	2009	2009	2009	2	0	2	Export	699	India	IND	368	Iraq	IRQ								02	DAIRY PRODUCTS,BIRD EGGS	1	No Quantity							538560			0
S3	2009	2009	2009	2	0	2	Export	699	India	IND	372	Ireland	IRL								02	DAIRY PRODUCTS,BIRD EGGS	1	No Quantity							241			0
S3	2009	2009	2009	2	0	2	Export	699	India	IND	381	Italy	ITA								02	DAIRY PRODUCTS,BIRD EGGS	1	No Quantity							768			0
S3	2009	2009	2009	2	0	2	Export	699	India	IND	384	Côte d'Ivoire	CIV								02	DAIRY PRODUCTS,BIRD EGGS	1	No Quantity							47996			0
S3	2009	2009	2009	2	0	2	Export	699	India	IND	392	Japan	JPN								02	DAIRY PRODUCTS,BIRD EGGS	1	No Quantity							9739868			0
S3	2009	2009	2009	2	0	2	Export	699	India	IND	400	Jordan	JOR								02	DAIRY PRODUCTS,BIRD EGGS	1	No Quantity							57930			0
S3	2009	2009	2009	2	0	2	Export	699	India	IND	404	Kenya	KEN								02	DAIRY PRODUCTS,BIRD EGGS	1	No Quantity							77250			0
S3	2009	2009	2009	2	0	2	Export	699	India	IND	410	Rep. of Korea	KOR								02	DAIRY PRODUCTS,BIRD EGGS	1	No Quantity							292922			0
S3	2009	2009	2009	2	0	2	Export	699	India	IND	414	Kuwait	KWT								02	DAIRY PRODUCTS,BIRD EGGS	1	No Quantity							1562986			0
S3	2009	2009	2009	2	0	2	Export	699	India	IND	417	Kyrgyzstan	KGZ								02	DAIRY PRODUCTS,BIRD EGGS	1	No Quantity							205			0
S3	2009	2009	2009	2	0	2	Export	699	India	IND	422	Lebanon	LBN								02	DAIRY PRODUCTS,BIRD EGGS	1	No Quantity							611975			0
S3	2009	2009	2009	2	0	2	Export	699	India	IND	430	Liberia	LBR								02	DAIRY PRODUCTS,BIRD EGGS	1	No Quantity							3405262			0
S3	2009	2009	2009	2	0	2	Export	699	India	IND	446	China, Macao SAR	MAC								02	DAIRY PRODUCTS,BIRD EGGS	1	No Quantity							7985			0
S3	2009	2009	2009	2	0	2	Export	699	India	IND	450	Madagascar	MDG								02	DAIRY PRODUCTS,BIRD EGGS	1	No Quantity							3089			0
S3	2009	2009	2009	2	0	2	Export	699	India	IND	458	Malaysia	MYS								02	DAIRY PRODUCTS,BIRD EGGS	1	No Quantity							813726			0
S3	2009	2009	2009	2	0	2	Export	699	India	IND	462	Maldives	MDV								02	DAIRY PRODUCTS,BIRD EGGS	1	No Quantity							1798077			0
S3	2009	2009	2009	2	0	2	Export	699	India	IND	466	Mali	MLI								02	DAIRY PRODUCTS,BIRD EGGS	1	No Quantity							324			0
S3	2009	2009	2009	2	0	2	Export	699	India	IND	480	Mauritius	MUS								02	DAIRY PRODUCTS,BIRD EGGS	1	No Quantity							361151			0
S3	2009	2009	2009	2	0	2	Export	699	India	IND	490	Other Asia, nes									02	DAIRY PRODUCTS,BIRD EGGS	1	No Quantity							382653			0
S3	2009	2009	2009	2	0	2	Export	699	India	IND	504	Morocco	MAR								02	DAIRY PRODUCTS,BIRD EGGS	1	No Quantity							1273436			0
S3	2009	2009	2009	2	0	2	Export	699	India	IND	508	Mozambique	MOZ								02	DAIRY PRODUCTS,BIRD EGGS	1	No Quantity							236458			0
S3	2009	2009	2009	2	0	2	Export	699	India	IND	512	Oman	OMN								02	DAIRY PRODUCTS,BIRD EGGS	1	No Quantity							7222517			0
S3	2009	2009	2009	2	0	2	Export	699	India	IND	524	Nepal	NPL								02	DAIRY PRODUCTS,BIRD EGGS	1	No Quantity							6687980			0
S3	2009	2009	2009	2	0	2	Export	699	India	IND	528	Netherlands	NLD								02	DAIRY PRODUCTS,BIRD EGGS	1	No Quantity							1662092			0
S3	2009	2009	2009	2	0	2	Export	699	India	IND	530	Neth. Antilles	ANT								02	DAIRY PRODUCTS,BIRD EGGS	1	No Quantity							61			0
S3	2009	2009	2009	2	0	2	Export	699	India	IND	554	New Zealand	NZL								02	DAIRY PRODUCTS,BIRD EGGS	1	No Quantity							71660			0
S3	2009	2009	2009	2	0	2	Export	699	India	IND	566	Nigeria	NGA								02	DAIRY PRODUCTS,BIRD EGGS	1	No Quantity							308325			0
S3	2009	2009	2009	2	0	2	Export	699	India	IND	586	Pakistan	PAK								02	DAIRY PRODUCTS,BIRD EGGS	1	No Quantity							2545772			0
S3	2009	2009	2009	2	0	2	Export	699	India	IND	591	Panama	PAN								02	DAIRY PRODUCTS,BIRD EGGS	1	No Quantity							108689			0
S3	2009	2009	2009	2	0	2	Export	699	India	IND	608	Philippines	PHL								02	DAIRY PRODUCTS,BIRD EGGS	1	No Quantity							3162682			0
S3	2009	2009	2009	2	0	2	Export	699	India	IND	616	Poland	POL								02	DAIRY PRODUCTS,BIRD EGGS	1	No Quantity							660886			0
S3	2009	2009	2009	2	0	2	Export	699	India	IND	634	Qatar	QAT								02	DAIRY PRODUCTS,BIRD EGGS	1	No Quantity							1104349			0
S3	2009	2009	2009	2	0	2	Export	699	India	IND	643	Russian Federation	RUS								02	DAIRY PRODUCTS,BIRD EGGS	1	No Quantity							38712			0
S3	2009	2009	2009	2	0	2	Export	699	India	IND	682	Saudi Arabia	SAU								02	DAIRY PRODUCTS,BIRD EGGS	1	No Quantity							5779651			0
S3	2009	2009	2009	2	0	2	Export	699	India	IND	690	Seychelles	SYC								02	DAIRY PRODUCTS,BIRD EGGS	1	No Quantity							562307			0
S3	2009	2009	2009	2	0	2	Export	699	India	IND	694	Sierra Leone	SLE								02	DAIRY PRODUCTS,BIRD EGGS	1	No Quantity							2059311			0
S3	2009	2009	2009	2	0	2	Export	699	India	IND	702	Singapore	SGP								02	DAIRY PRODUCTS,BIRD EGGS	1	No Quantity							4377273			0
S3	2009	2009	2009	2	0	2	Export	699	India	IND	704	Viet Nam	VNM								02	DAIRY PRODUCTS,BIRD EGGS	1	No Quantity							1789131			0
S3	2009	2009	2009	2	0	2	Export	699	India	IND	706	Somalia	SOM								02	DAIRY PRODUCTS,BIRD EGGS	1	No Quantity							36154			0
S3	2009	2009	2009	2	0	2	Export	699	India	IND	710	South Africa	ZAF								02	DAIRY PRODUCTS,BIRD EGGS	1	No Quantity							648883			0
S3	2009	2009	2009	2	0	2	Export	699	India	IND	736	Fmr Sudan	SDN								02	DAIRY PRODUCTS,BIRD EGGS	1	No Quantity							1914670			0
S3	2009	2009	2009	2	0	2	Export	699	India	IND	740	Suriname	SUR								02	DAIRY PRODUCTS,BIRD EGGS	1	No Quantity							1775			0
S3	2009	2009	2009	2	0	2	Export	699	India	IND	752	Sweden	SWE								02	DAIRY PRODUCTS,BIRD EGGS	1	No Quantity							359936			0
S3	2009	2009	2009	2	0	2	Export	699	India	IND	757	Switzerland	CHE								02	DAIRY PRODUCTS,BIRD EGGS	1	No Quantity							1913			0
S3	2009	2009	2009	2	0	2	Export	699	India	IND	760	Syria	SYR								02	DAIRY PRODUCTS,BIRD EGGS	1	No Quantity							1752651			0
S3	2009	2009	2009	2	0	2	Export	699	India	IND	762	Tajikistan	TJK								02	DAIRY PRODUCTS,BIRD EGGS	1	No Quantity							1359990			0
S3	2009	2009	2009	2	0	2	Export	699	India	IND	764	Thailand	THA								02	DAIRY PRODUCTS,BIRD EGGS	1	No Quantity							2780628			0
S3	2009	2009	2009	2	0	2	Export	699	India	IND	768	Togo	TGO								02	DAIRY PRODUCTS,BIRD EGGS	1	No Quantity							194			0
S3	2009	2009	2009	2	0	2	Export	699	India	IND	784	United Arab Emirates	ARE								02	DAIRY PRODUCTS,BIRD EGGS	1	No Quantity							17460248			0
S3	2009	2009	2009	2	0	2	Export	699	India	IND	792	Turkey	TUR								02	DAIRY PRODUCTS,BIRD EGGS	1	No Quantity							22037			0
S3	2009	2009	2009	2	0	2	Export	699	India	IND	795	Turkmenistan	TKM								02	DAIRY PRODUCTS,BIRD EGGS	1	No Quantity							193119			0
S3	2009	2009	2009	2	0	2	Export	699	India	IND	800	Uganda	UGA								02	DAIRY PRODUCTS,BIRD EGGS	1	No Quantity							68940			0
S3	2009	2009	2009	2	0	2	Export	699	India	IND	818	Egypt	EGY								02	DAIRY PRODUCTS,BIRD EGGS	1	No Quantity							6224289			0
S3	2009	2009	2009	2	0	2	Export	699	India	IND	826	United Kingdom	GBR								02	DAIRY PRODUCTS,BIRD EGGS	1	No Quantity							49446			0
S3	2009	2009	2009	2	0	2	Export	699	India	IND	834	United Rep. of Tanzania	TZA								02	DAIRY PRODUCTS,BIRD EGGS	1	No Quantity							62365			0
S3	2009	2009	2009	2	0	2	Export	699	India	IND	842	USA	USA								02	DAIRY PRODUCTS,BIRD EGGS	1	No Quantity							1925901			0
S3	2009	2009	2009	2	0	2	Export	699	India	IND	887	Yemen	YEM								02	DAIRY PRODUCTS,BIRD EGGS	1	No Quantity							865471			0
S3	2009	2009	2009	2	0	2	Export	699	India	IND	894	Zambia	ZMB								02	DAIRY PRODUCTS,BIRD EGGS	1	No Quantity							2348			0
S3	2009	2009	2009	2	0	2	Export	699	India	IND	899	Areas, nes									02	DAIRY PRODUCTS,BIRD EGGS	1	No Quantity							149930			0
S3	2009	2009	2009	2	0	2	Export	360	Indonesia	IDN	0	World	WLD								03	FISH,CRUSTACEANS,MOLLUSC	1	No Quantity							2242813813			0
S3	2009	2009	2009	2	0	2	Export	360	Indonesia	IDN	8	Albania	ALB								03	FISH,CRUSTACEANS,MOLLUSC	1	No Quantity							337211			0
S3	2009	2009	2009	2	0	2	Export	360	Indonesia	IDN	12	Algeria	DZA								03	FISH,CRUSTACEANS,MOLLUSC	1	No Quantity							804896			0
S3	2009	2009	2009	2	0	2	Export	360	Indonesia	IDN	16	American Samoa	ASM								03	FISH,CRUSTACEANS,MOLLUSC	1	No Quantity							610462			0
S3	2009	2009	2009	2	0	2	Export	360	Indonesia	IDN	24	Angola	AGO								03	FISH,CRUSTACEANS,MOLLUSC	1	No Quantity							1595933			0
S3	2009	2009	2009	2	0	2	Export	360	Indonesia	IDN	32	Argentina	ARG								03	FISH,CRUSTACEANS,MOLLUSC	1	No Quantity							112936			0
S3	2009	2009	2009	2	0	2	Export	360	Indonesia	IDN	36	Australia	AUS								03	FISH,CRUSTACEANS,MOLLUSC	1	No Quantity							31628110			0
S3	2009	2009	2009	2	0	2	Export	360	Indonesia	IDN	40	Austria	AUT								03	FISH,CRUSTACEANS,MOLLUSC	1	No Quantity							232851			0
S3	2009	2009	2009	2	0	2	Export	360	Indonesia	IDN	44	Bahamas	BHS								03	FISH,CRUSTACEANS,MOLLUSC	1	No Quantity							41171			0
S3	2009	2009	2009	2	0	2	Export	360	Indonesia	IDN	48	Bahrain	BHR								03	FISH,CRUSTACEANS,MOLLUSC	1	No Quantity							51011			0
S3	2009	2009	2009	2	0	2	Export	360	Indonesia	IDN	50	Bangladesh	BGD								03	FISH,CRUSTACEANS,MOLLUSC	1	No Quantity							4671			0
S3	2009	2009	2009	2	0	2	Export	360	Indonesia	IDN	56	Belgium	BEL								03	FISH,CRUSTACEANS,MOLLUSC	1	No Quantity							50021645			0
S3	2009	2009	2009	2	0	2	Export	360	Indonesia	IDN	72	Botswana	BWA								03	FISH,CRUSTACEANS,MOLLUSC	1	No Quantity							75460			0
S3	2009	2009	2009	2	0	2	Export	360	Indonesia	IDN	76	Brazil	BRA								03	FISH,CRUSTACEANS,MOLLUSC	1	No Quantity							7959			0
S3	2009	2009	2009	2	0	2	Export	360	Indonesia	IDN	92	Br. Virgin Isds	VGB								03	FISH,CRUSTACEANS,MOLLUSC	1	No Quantity							37581			0
S3	2009	2009	2009	2	0	2	Export	360	Indonesia	IDN	96	Brunei Darussalam	BRN								03	FISH,CRUSTACEANS,MOLLUSC	1	No Quantity							106937			0
S3	2009	2009	2009	2	0	2	Export	360	Indonesia	IDN	100	Bulgaria	BGR								03	FISH,CRUSTACEANS,MOLLUSC	1	No Quantity							921526			0
S3	2009	2009	2009	2	0	2	Export	360	Indonesia	IDN	116	Cambodia	KHM								03	FISH,CRUSTACEANS,MOLLUSC	1	No Quantity							16505			0
S3	2009	2009	2009	2	0	2	Export	360	Indonesia	IDN	120	Cameroon	CMR								03	FISH,CRUSTACEANS,MOLLUSC	1	No Quantity							1472828			0
S3	2009	2009	2009	2	0	2	Export	360	Indonesia	IDN	124	Canada	CAN								03	FISH,CRUSTACEANS,MOLLUSC	1	No Quantity							12479828			0
S3	2009	2009	2009	2	0	2	Export	360	Indonesia	IDN	144	Sri Lanka	LKA								03	FISH,CRUSTACEANS,MOLLUSC	1	No Quantity							8109897			0
S3	2009	2009	2009	2	0	2	Export	360	Indonesia	IDN	152	Chile	CHL								03	FISH,CRUSTACEANS,MOLLUSC	1	No Quantity							25425			0
S3	2009	2009	2009	2	0	2	Export	360	Indonesia	IDN	156	China	CHN								03	FISH,CRUSTACEANS,MOLLUSC	1	No Quantity							54445380			0
S3	2009	2009	2009	2	0	2	Export	360	Indonesia	IDN	170	Colombia	COL								03	FISH,CRUSTACEANS,MOLLUSC	1	No Quantity							33875			0
S3	2009	2009	2009	2	0	2	Export	360	Indonesia	IDN	174	Comoros	COM								03	FISH,CRUSTACEANS,MOLLUSC	1	No Quantity							46080			0
S3	2009	2009	2009	2	0	2	Export	360	Indonesia	IDN	178	Congo	COG								03	FISH,CRUSTACEANS,MOLLUSC	1	No Quantity							633477			0
S3	2009	2009	2009	2	0	2	Export	360	Indonesia	IDN	191	Croatia	HRV								03	FISH,CRUSTACEANS,MOLLUSC	1	No Quantity							1064431			0
S3	2009	2009	2009	2	0	2	Export	360	Indonesia	IDN	196	Cyprus	CYP								03	FISH,CRUSTACEANS,MOLLUSC	1	No Quantity							1024210			0
S3	2009	2009	2009	2	0	2	Export	360	Indonesia	IDN	203	Czechia	CZE								03	FISH,CRUSTACEANS,MOLLUSC	1	No Quantity							3854431			0
S3	2009	2009	2009	2	0	2	Export	360	Indonesia	IDN	204	Benin	BEN								03	FISH,CRUSTACEANS,MOLLUSC	1	No Quantity							131760			0
S3	2009	2009	2009	2	0	2	Export	360	Indonesia	IDN	208	Denmark	DNK								03	FISH,CRUSTACEANS,MOLLUSC	1	No Quantity							2671103			0
S3	2009	2009	2009	2	0	2	Export	360	Indonesia	IDN	212	Dominica	DMA								03	FISH,CRUSTACEANS,MOLLUSC	1	No Quantity							77714			0
S3	2009	2009	2009	2	0	2	Export	360	Indonesia	IDN	214	Dominican Rep.	DOM								03	FISH,CRUSTACEANS,MOLLUSC	1	No Quantity							1375413			0
S3	2009	2009	2009	2	0	2	Export	360	Indonesia	IDN	226	Equatorial Guinea	GNQ								03	FISH,CRUSTACEANS,MOLLUSC	1	No Quantity							416560			0
S3	2009	2009	2009	2	0	2	Export	360	Indonesia	IDN	233	Estonia	EST								03	FISH,CRUSTACEANS,MOLLUSC	1	No Quantity							429			0
S3	2009	2009	2009	2	0	2	Export	360	Indonesia	IDN	242	Fiji	FJI								03	FISH,CRUSTACEANS,MOLLUSC	1	No Quantity							90667			0
S3	2009	2009	2009	2	0	2	Export	360	Indonesia	IDN	246	Finland	FIN								03	FISH,CRUSTACEANS,MOLLUSC	1	No Quantity							329467			0
S3	2009	2009	2009	2	0	2	Export	360	Indonesia	IDN	251	France	FRA								03	FISH,CRUSTACEANS,MOLLUSC	1	No Quantity							23883582			0
S3	2009	2009	2009	2	0	2	Export	360	Indonesia	IDN	258	French Polynesia	PYF								03	FISH,CRUSTACEANS,MOLLUSC	1	No Quantity							85154			0
S3	2009	2009	2009	2	0	2	Export	360	Indonesia	IDN	266	Gabon	GAB								03	FISH,CRUSTACEANS,MOLLUSC	1	No Quantity							552827			0
S3	2009	2009	2009	2	0	2	Export	360	Indonesia	IDN	270	Gambia	GMB								03	FISH,CRUSTACEANS,MOLLUSC	1	No Quantity							75600			0
S3	2009	2009	2009	2	0	2	Export	360	Indonesia	IDN	276	Germany	DEU								03	FISH,CRUSTACEANS,MOLLUSC	1	No Quantity							37790425			0
S3	2009	2009	2009	2	0	2	Export	360	Indonesia	IDN	288	Ghana	GHA								03	FISH,CRUSTACEANS,MOLLUSC	1	No Quantity							4939693			0
S3	2009	2009	2009	2	0	2	Export	360	Indonesia	IDN	296	Kiribati	KIR								03	FISH,CRUSTACEANS,MOLLUSC	1	No Quantity							6761			0
S3	2009	2009	2009	2	0	2	Export	360	Indonesia	IDN	300	Greece	GRC								03	FISH,CRUSTACEANS,MOLLUSC	1	No Quantity							714594			0
S3	2009	2009	2009	2	0	2	Export	360	Indonesia	IDN	316	Guam	GUM								03	FISH,CRUSTACEANS,MOLLUSC	1	No Quantity							146900			0
S3	2009	2009	2009	2	0	2	Export	360	Indonesia	IDN	320	Guatemala	GTM								03	FISH,CRUSTACEANS,MOLLUSC	1	No Quantity							218067			0
S3	2009	2009	2009	2	0	2	Export	360	Indonesia	IDN	324	Guinea	GIN								03	FISH,CRUSTACEANS,MOLLUSC	1	No Quantity							75600			0
S3	2009	2009	2009	2	0	2	Export	360	Indonesia	IDN	332	Haiti	HTI								03	FISH,CRUSTACEANS,MOLLUSC	1	No Quantity							48987			0
S3	2009	2009	2009	2	0	2	Export	360	Indonesia	IDN	340	Honduras	HND								03	FISH,CRUSTACEANS,MOLLUSC	1	No Quantity							23400			0
S3	2009	2009	2009	2	0	2	Export	360	Indonesia	IDN	344	China, Hong Kong SAR	HKG								03	FISH,CRUSTACEANS,MOLLUSC	1	No Quantity							76626933			0
S3	2009	2009	2009	2	0	2	Export	360	Indonesia	IDN	348	Hungary	HUN								03	FISH,CRUSTACEANS,MOLLUSC	1	No Quantity							18159			0
S3	2009	2009	2009	2	0	2	Export	360	Indonesia	IDN	352	Iceland	ISL								03	FISH,CRUSTACEANS,MOLLUSC	1	No Quantity							126490			0
S3	2009	2009	2009	2	0	2	Export	360	Indonesia	IDN	364	Iran	IRN								03	FISH,CRUSTACEANS,MOLLUSC	1	No Quantity							3033761			0
S3	2009	2009	2009	2	0	2	Export	360	Indonesia	IDN	372	Ireland	IRL								03	FISH,CRUSTACEANS,MOLLUSC	1	No Quantity							51055			0
S3	2009	2009	2009	2	0	2	Export	360	Indonesia	IDN	376	Israel	ISR								03	FISH,CRUSTACEANS,MOLLUSC	1	No Quantity							2540007			0
S3	2009	2009	2009	2	0	2	Export	360	Indonesia	IDN	381	Italy	ITA								03	FISH,CRUSTACEANS,MOLLUSC	1	No Quantity							24561560			0
S3	2009	2009	2009	2	0	2	Export	360	Indonesia	IDN	384	Côte d'Ivoire	CIV								03	FISH,CRUSTACEANS,MOLLUSC	1	No Quantity							796264			0
S3	2009	2009	2009	2	0	2	Export	360	Indonesia	IDN	388	Jamaica	JAM								03	FISH,CRUSTACEANS,MOLLUSC	1	No Quantity							61688			0
S3	2009	2009	2009	2	0	2	Export	360	Indonesia	IDN	392	Japan	JPN								03	FISH,CRUSTACEANS,MOLLUSC	1	No Quantity							602524920			0
S3	2009	2009	2009	2	0	2	Export	360	Indonesia	IDN	400	Jordan	JOR								03	FISH,CRUSTACEANS,MOLLUSC	1	No Quantity							6336117			0
S3	2009	2009	2009	2	0	2	Export	360	Indonesia	IDN	404	Kenya	KEN								03	FISH,CRUSTACEANS,MOLLUSC	1	No Quantity							683			0
S3	2009	2009	2009	2	0	2	Export	360	Indonesia	IDN	408	Dem. People's Rep. of Korea	PRK								03	FISH,CRUSTACEANS,MOLLUSC	1	No Quantity							28200			0
S3	2009	2009	2009	2	0	2	Export	360	Indonesia	IDN	410	Rep. of Korea	KOR								03	FISH,CRUSTACEANS,MOLLUSC	1	No Quantity							43217643			0
S3	2009	2009	2009	2	0	2	Export	360	Indonesia	IDN	414	Kuwait	KWT								03	FISH,CRUSTACEANS,MOLLUSC	1	No Quantity							675093			0
S3	2009	2009	2009	2	0	2	Export	360	Indonesia	IDN	422	Lebanon	LBN								03	FISH,CRUSTACEANS,MOLLUSC	1	No Quantity							624844			0
S3	2009	2009	2009	2	0	2	Export	360	Indonesia	IDN	430	Liberia	LBR								03	FISH,CRUSTACEANS,MOLLUSC	1	No Quantity							311627			0
S3	2009	2009	2009	2	0	2	Export	360	Indonesia	IDN	434	Libya	LBY								03	FISH,CRUSTACEANS,MOLLUSC	1	No Quantity							10954834			0
S3	2009	2009	2009	2	0	2	Export	360	Indonesia	IDN	440	Lithuania	LTU								03	FISH,CRUSTACEANS,MOLLUSC	1	No Quantity							116183			0
S3	2009	2009	2009	2	0	2	Export	360	Indonesia	IDN	446	China, Macao SAR	MAC								03	FISH,CRUSTACEANS,MOLLUSC	1	No Quantity							22597			0
S3	2009	2009	2009	2	0	2	Export	360	Indonesia	IDN	450	Madagascar	MDG								03	FISH,CRUSTACEANS,MOLLUSC	1	No Quantity							56325			0
S3	2009	2009	2009	2	0	2	Export	360	Indonesia	IDN	454	Malawi	MWI								03	FISH,CRUSTACEANS,MOLLUSC	1	No Quantity							221950			0
S3	2009	2009	2009	2	0	2	Export	360	Indonesia	IDN	458	Malaysia	MYS								03	FISH,CRUSTACEANS,MOLLUSC	1	No Quantity							51266216			0
S3	2009	2009	2009	2	0	2	Export	360	Indonesia	IDN	462	Maldives	MDV								03	FISH,CRUSTACEANS,MOLLUSC	1	No Quantity							3110			0
S3	2009	2009	2009	2	0	2	Export	360	Indonesia	IDN	470	Malta	MLT								03	FISH,CRUSTACEANS,MOLLUSC	1	No Quantity							203818			0
S3	2009	2009	2009	2	0	2	Export	360	Indonesia	IDN	478	Mauritania	MRT								03	FISH,CRUSTACEANS,MOLLUSC	1	No Quantity							129600			0
S3	2009	2009	2009	2	0	2	Export	360	Indonesia	IDN	480	Mauritius	MUS								03	FISH,CRUSTACEANS,MOLLUSC	1	No Quantity							2713425			0
S3	2009	2009	2009	2	0	2	Export	360	Indonesia	IDN	484	Mexico	MEX								03	FISH,CRUSTACEANS,MOLLUSC	1	No Quantity							6096031			0
S3	2009	2009	2009	2	0	2	Export	360	Indonesia	IDN	490	Other Asia, nes									03	FISH,CRUSTACEANS,MOLLUSC	1	No Quantity							37620745			0
S3	2009	2009	2009	2	0	2	Export	360	Indonesia	IDN	496	Mongolia	MNG								03	FISH,CRUSTACEANS,MOLLUSC	1	No Quantity							64773			0
S3	2009	2009	2009	2	0	2	Export	360	Indonesia	IDN	504	Morocco	MAR								03	FISH,CRUSTACEANS,MOLLUSC	1	No Quantity							473039			0
S3	2009	2009	2009	2	0	2	Export	360	Indonesia	IDN	508	Mozambique	MOZ								03	FISH,CRUSTACEANS,MOLLUSC	1	No Quantity							1430017			0
S3	2009	2009	2009	2	0	2	Export	360	Indonesia	IDN	512	Oman	OMN								03	FISH,CRUSTACEANS,MOLLUSC	1	No Quantity							54250			0
S3	2009	2009	2009	2	0	2	Export	360	Indonesia	IDN	516	Namibia	NAM								03	FISH,CRUSTACEANS,MOLLUSC	1	No Quantity							1215511			0
S3	2009	2009	2009	2	0	2	Export	360	Indonesia	IDN	528	Netherlands	NLD								03	FISH,CRUSTACEANS,MOLLUSC	1	No Quantity							42993540			0
S3	2009	2009	2009	2	0	2	Export	360	Indonesia	IDN	530	Neth. Antilles	ANT								03	FISH,CRUSTACEANS,MOLLUSC	1	No Quantity							216419			0
S3	2009	2009	2009	2	0	2	Export	360	Indonesia	IDN	540	New Caledonia	NCL								03	FISH,CRUSTACEANS,MOLLUSC	1	No Quantity							6840			0
S3	2009	2009	2009	2	0	2	Export	360	Indonesia	IDN	548	Vanuatu	VUT								03	FISH,CRUSTACEANS,MOLLUSC	1	No Quantity							19115			0
S3	2009	2009	2009	2	0	2	Export	360	Indonesia	IDN	554	New Zealand	NZL								03	FISH,CRUSTACEANS,MOLLUSC	1	No Quantity							658634			0
S3	2009	2009	2009	2	0	2	Export	360	Indonesia	IDN	566	Nigeria	NGA								03	FISH,CRUSTACEANS,MOLLUSC	1	No Quantity							1223184			0
S3	2009	2009	2009	2	0	2	Export	360	Indonesia	IDN	579	Norway	NOR								03	FISH,CRUSTACEANS,MOLLUSC	1	No Quantity							18994			0
S3	2009	2009	2009	2	0	2	Export	360	Indonesia	IDN	583	FS Micronesia	FSM								03	FISH,CRUSTACEANS,MOLLUSC	1	No Quantity							2280			0
S3	2009	2009	2009	2	0	2	Export	360	Indonesia	IDN	586	Pakistan	PAK								03	FISH,CRUSTACEANS,MOLLUSC	1	No Quantity							242542			0
S3	2009	2009	2009	2	0	2	Export	360	Indonesia	IDN	591	Panama	PAN								03	FISH,CRUSTACEANS,MOLLUSC	1	No Quantity							772621			0
S3	2009	2009	2009	2	0	2	Export	360	Indonesia	IDN	604	Peru	PER								03	FISH,CRUSTACEANS,MOLLUSC	1	No Quantity							111756			0
S3	2009	2009	2009	2	0	2	Export	360	Indonesia	IDN	608	Philippines	PHL								03	FISH,CRUSTACEANS,MOLLUSC	1	No Quantity							2218414			0
S3	2009	2009	2009	2	0	2	Export	360	Indonesia	IDN	616	Poland	POL								03	FISH,CRUSTACEANS,MOLLUSC	1	No Quantity							354117			0
S3	2009	2009	2009	2	0	2	Export	360	Indonesia	IDN	620	Portugal	PRT								03	FISH,CRUSTACEANS,MOLLUSC	1	No Quantity							2058512			0
S3	2009	2009	2009	2	0	2	Export	360	Indonesia	IDN	626	Timor-Leste	TLS								03	FISH,CRUSTACEANS,MOLLUSC	1	No Quantity							1785790			0
S3	2009	2009	2009	2	0	2	Export	360	Indonesia	IDN	634	Qatar	QAT								03	FISH,CRUSTACEANS,MOLLUSC	1	No Quantity							57010			0
S3	2009	2009	2009	2	0	2	Export	360	Indonesia	IDN	642	Romania	ROU								03	FISH,CRUSTACEANS,MOLLUSC	1	No Quantity							7442			0
S3	2009	2009	2009	2	0	2	Export	360	Indonesia	IDN	643	Russian Federation	RUS								03	FISH,CRUSTACEANS,MOLLUSC	1	No Quantity							5734576			0
S3	2009	2009	2009	2	0	2	Export	360	Indonesia	IDN	682	Saudi Arabia	SAU								03	FISH,CRUSTACEANS,MOLLUSC	1	No Quantity							18773710			0
S3	2009	2009	2009	2	0	2	Export	360	Indonesia	IDN	688	Serbia	SRB								03	FISH,CRUSTACEANS,MOLLUSC	1	No Quantity							166			0
S3	2009	2009	2009	2	0	2	Export	360	Indonesia	IDN	690	Seychelles	SYC								03	FISH,CRUSTACEANS,MOLLUSC	1	No Quantity							50920			0
S3	2009	2009	2009	2	0	2	Export	360	Indonesia	IDN	694	Sierra Leone	SLE								03	FISH,CRUSTACEANS,MOLLUSC	1	No Quantity							19000			0
S3	2009	2009	2009	2	0	2	Export	360	Indonesia	IDN	699	India	IND								03	FISH,CRUSTACEANS,MOLLUSC	1	No Quantity							582976			0
S3	2009	2009	2009	2	0	2	Export	360	Indonesia	IDN	702	Singapore	SGP								03	FISH,CRUSTACEANS,MOLLUSC	1	No Quantity							72956250			0
S3	2009	2009	2009	2	0	2	Export	360	Indonesia	IDN	703	Slovakia	SVK								03	FISH,CRUSTACEANS,MOLLUSC	1	No Quantity							18542			0
S3	2009	2009	2009	2	0	2	Export	360	Indonesia	IDN	704	Viet Nam	VNM								03	FISH,CRUSTACEANS,MOLLUSC	1	No Quantity							39713939			0
S3	2009	2009	2009	2	0	2	Export	360	Indonesia	IDN	705	Slovenia	SVN								03	FISH,CRUSTACEANS,MOLLUSC	1	No Quantity							568332			0
S3	2009	2009	2009	2	0	2	Export	360	Indonesia	IDN	710	South Africa	ZAF								03	FISH,CRUSTACEANS,MOLLUSC	1	No Quantity							3853799			0
S3	2009	2009	2009	2	0	2	Export	360	Indonesia	IDN	716	Zimbabwe	ZWE								03	FISH,CRUSTACEANS,MOLLUSC	1	No Quantity							81922			0
S3	2009	2009	2009	2	0	2	Export	360	Indonesia	IDN	724	Spain	ESP								03	FISH,CRUSTACEANS,MOLLUSC	1	No Quantity							1762537			0
S3	2009	2009	2009	2	0	2	Export	360	Indonesia	IDN	740	Suriname	SUR								03	FISH,CRUSTACEANS,MOLLUSC	1	No Quantity							153483			0
S3	2009	2009	2009	2	0	2	Export	360	Indonesia	IDN	752	Sweden	SWE								03	FISH,CRUSTACEANS,MOLLUSC	1	No Quantity							1585115			0
S3	2009	2009	2009	2	0	2	Export	360	Indonesia	IDN	757	Switzerland	CHE								03	FISH,CRUSTACEANS,MOLLUSC	1	No Quantity							1648927			0
S3	2009	2009	2009	2	0	2	Export	360	Indonesia	IDN	760	Syria	SYR								03	FISH,CRUSTACEANS,MOLLUSC	1	No Quantity							648217			0
S3	2009	2009	2009	2	0	2	Export	360	Indonesia	IDN	764	Thailand	THA								03	FISH,CRUSTACEANS,MOLLUSC	1	No Quantity							60423701			0
S3	2009	2009	2009	2	0	2	Export	360	Indonesia	IDN	768	Togo	TGO								03	FISH,CRUSTACEANS,MOLLUSC	1	No Quantity							432540			0
S3	2009	2009	2009	2	0	2	Export	360	Indonesia	IDN	776	Tonga	TON								03	FISH,CRUSTACEANS,MOLLUSC	1	No Quantity							40106			0
S3	2009	2009	2009	2	0	2	Export	360	Indonesia	IDN	780	Trinidad and Tobago	TTO								03	FISH,CRUSTACEANS,MOLLUSC	1	No Quantity							227955			0
S3	2009	2009	2009	2	0	2	Export	360	Indonesia	IDN	784	United Arab Emirates	ARE								03	FISH,CRUSTACEANS,MOLLUSC	1	No Quantity							2411027			0
S3	2009	2009	2009	2	0	2	Export	360	Indonesia	IDN	788	Tunisia	TUN								03	FISH,CRUSTACEANS,MOLLUSC	1	No Quantity							1286763			0
S3	2009	2009	2009	2	0	2	Export	360	Indonesia	IDN	792	Turkey	TUR								03	FISH,CRUSTACEANS,MOLLUSC	1	No Quantity							855354			0
S3	2009	2009	2009	2	0	2	Export	360	Indonesia	IDN	798	Tuvalu	TUV								03	FISH,CRUSTACEANS,MOLLUSC	1	No Quantity							438			0
S3	2009	2009	2009	2	0	2	Export	360	Indonesia	IDN	804	Ukraine	UKR								03	FISH,CRUSTACEANS,MOLLUSC	1	No Quantity							787797			0
S3	2009	2009	2009	2	0	2	Export	360	Indonesia	IDN	818	Egypt	EGY								03	FISH,CRUSTACEANS,MOLLUSC	1	No Quantity							8563021			0
S3	2009	2009	2009	2	0	2	Export	360	Indonesia	IDN	826	United Kingdom	GBR								03	FISH,CRUSTACEANS,MOLLUSC	1	No Quantity							57967644			0
S3	2009	2009	2009	2	0	2	Export	360	Indonesia	IDN	834	United Rep. of Tanzania	TZA								03	FISH,CRUSTACEANS,MOLLUSC	1	No Quantity							119620			0
S3	2009	2009	2009	2	0	2	Export	360	Indonesia	IDN	842	USA	USA								03	FISH,CRUSTACEANS,MOLLUSC	1	No Quantity							784015973			0
S3	2009	2009	2009	2	0	2	Export	360	Indonesia	IDN	858	Uruguay	URY								03	FISH,CRUSTACEANS,MOLLUSC	1	No Quantity							197208			0
S3	2009	2009	2009	2	0	2	Export	360	Indonesia	IDN	862	Venezuela	VEN								03	FISH,CRUSTACEANS,MOLLUSC	1	No Quantity							1877			0
S3	2009	2009	2009	2	0	2	Export	360	Indonesia	IDN	882	Samoa	WSM								03	FISH,CRUSTACEANS,MOLLUSC	1	No Quantity							1260539			0
S3	2009	2009	2009	2	0	2	Export	360	Indonesia	IDN	887	Yemen	YEM								03	FISH,CRUSTACEANS,MOLLUSC	1	No Quantity							5693731			0
S3	2009	2009	2009	2	0	2	Export	699	India	IND	0	World	WLD								03	FISH,CRUSTACEANS,MOLLUSC	1	No Quantity							1599111096			0
S3	2009	2009	2009	2	0	2	Export	699	India	IND	12	Algeria	DZA								03	FISH,CRUSTACEANS,MOLLUSC	1	No Quantity							2268590			0
S3	2009	2009	2009	2	0	2	Export	699	India	IND	24	Angola	AGO								03	FISH,CRUSTACEANS,MOLLUSC	1	No Quantity							504259			0
S3	2009	2009	2009	2	0	2	Export	699	India	IND	32	Argentina	ARG								03	FISH,CRUSTACEANS,MOLLUSC	1	No Quantity							3			0
S3	2009	2009	2009	2	0	2	Export	699	India	IND	36	Australia	AUS								03	FISH,CRUSTACEANS,MOLLUSC	1	No Quantity							3130393			0
S3	2009	2009	2009	2	0	2	Export	699	India	IND	40	Austria	AUT								03	FISH,CRUSTACEANS,MOLLUSC	1	No Quantity							1542838			0
S3	2009	2009	2009	2	0	2	Export	699	India	IND	48	Bahrain	BHR								03	FISH,CRUSTACEANS,MOLLUSC	1	No Quantity							986224			0
S3	2009	2009	2009	2	0	2	Export	699	India	IND	50	Bangladesh	BGD								03	FISH,CRUSTACEANS,MOLLUSC	1	No Quantity							14089737			0
S3	2009	2009	2009	2	0	2	Export	699	India	IND	56	Belgium	BEL								03	FISH,CRUSTACEANS,MOLLUSC	1	No Quantity							63384939			0
S3	2009	2009	2009	2	0	2	Export	699	India	IND	64	Bhutan	BTN								03	FISH,CRUSTACEANS,MOLLUSC	1	No Quantity							33107			0
S3	2009	2009	2009	2	0	2	Export	699	India	IND	72	Botswana	BWA								03	FISH,CRUSTACEANS,MOLLUSC	1	No Quantity							3358			0
S3	2009	2009	2009	2	0	2	Export	699	India	IND	76	Brazil	BRA								03	FISH,CRUSTACEANS,MOLLUSC	1	No Quantity							597			0
S3	2009	2009	2009	2	0	2	Export	699	India	IND	96	Brunei Darussalam	BRN								03	FISH,CRUSTACEANS,MOLLUSC	1	No Quantity							233605			0
S3	2009	2009	2009	2	0	2	Export	699	India	IND	100	Bulgaria	BGR								03	FISH,CRUSTACEANS,MOLLUSC	1	No Quantity							297231			0
S3	2009	2009	2009	2	0	2	Export	699	India	IND	104	Myanmar	MMR								03	FISH,CRUSTACEANS,MOLLUSC	1	No Quantity							147			0
S3	2009	2009	2009	2	0	2	Export	699	India	IND	112	Belarus	BLR								03	FISH,CRUSTACEANS,MOLLUSC	1	No Quantity							512392			0
S3	2009	2009	2009	2	0	2	Export	699	India	IND	120	Cameroon	CMR								03	FISH,CRUSTACEANS,MOLLUSC	1	No Quantity							264916			0
S3	2009	2009	2009	2	0	2	Export	699	India	IND	124	Canada	CAN								03	FISH,CRUSTACEANS,MOLLUSC	1	No Quantity							41810497			0
S3	2009	2009	2009	2	0	2	Export	699	India	IND	144	Sri Lanka	LKA								03	FISH,CRUSTACEANS,MOLLUSC	1	No Quantity							5632783			0
S3	2009	2009	2009	2	0	2	Export	699	India	IND	152	Chile	CHL								03	FISH,CRUSTACEANS,MOLLUSC	1	No Quantity							738			0
S3	2009	2009	2009	2	0	2	Export	699	India	IND	156	China	CHN								03	FISH,CRUSTACEANS,MOLLUSC	1	No Quantity							107147487			0
S3	2009	2009	2009	2	0	2	Export	699	India	IND	170	Colombia	COL								03	FISH,CRUSTACEANS,MOLLUSC	1	No Quantity							73328			0
S3	2009	2009	2009	2	0	2	Export	699	India	IND	178	Congo	COG								03	FISH,CRUSTACEANS,MOLLUSC	1	No Quantity							329326			0
S3	2009	2009	2009	2	0	2	Export	699	India	IND	191	Croatia	HRV								03	FISH,CRUSTACEANS,MOLLUSC	1	No Quantity							286088			0
S3	2009	2009	2009	2	0	2	Export	699	India	IND	196	Cyprus	CYP								03	FISH,CRUSTACEANS,MOLLUSC	1	No Quantity							2288783			0
S3	2009	2009	2009	2	0	2	Export	699	India	IND	203	Czechia	CZE								03	FISH,CRUSTACEANS,MOLLUSC	1	No Quantity							5176			0
S3	2009	2009	2009	2	0	2	Export	699	India	IND	204	Benin	BEN								03	FISH,CRUSTACEANS,MOLLUSC	1	No Quantity							76133			0
S3	2009	2009	2009	2	0	2	Export	699	India	IND	208	Denmark	DNK								03	FISH,CRUSTACEANS,MOLLUSC	1	No Quantity							2768383			0
S3	2009	2009	2009	2	0	2	Export	699	India	IND	214	Dominican Rep.	DOM								03	FISH,CRUSTACEANS,MOLLUSC	1	No Quantity							4243907			0
S3	2009	2009	2009	2	0	2	Export	699	India	IND	226	Equatorial Guinea	GNQ								03	FISH,CRUSTACEANS,MOLLUSC	1	No Quantity							514431			0
S3	2009	2009	2009	2	0	2	Export	699	India	IND	233	Estonia	EST								03	FISH,CRUSTACEANS,MOLLUSC	1	No Quantity							37			0
S3	2009	2009	2009	2	0	2	Export	699	India	IND	242	Fiji	FJI								03	FISH,CRUSTACEANS,MOLLUSC	1	No Quantity							326550			0
S3	2009	2009	2009	2	0	2	Export	699	India	IND	251	France	FRA								03	FISH,CRUSTACEANS,MOLLUSC	1	No Quantity							75572793			0
S3	2009	2009	2009	2	0	2	Export	699	India	IND	276	Germany	DEU								03	FISH,CRUSTACEANS,MOLLUSC	1	No Quantity							34367333			0
S3	2009	2009	2009	2	0	2	Export	699	India	IND	288	Ghana	GHA								03	FISH,CRUSTACEANS,MOLLUSC	1	No Quantity							91537			0
S3	2009	2009	2009	2	0	2	Export	699	India	IND	300	Greece	GRC								03	FISH,CRUSTACEANS,MOLLUSC	1	No Quantity							18070910			0
S3	2009	2009	2009	2	0	2	Export	699	India	IND	320	Guatemala	GTM								03	FISH,CRUSTACEANS,MOLLUSC	1	No Quantity							116912			0
S3	2009	2009	2009	2	0	2	Export	699	India	IND	324	Guinea	GIN								03	FISH,CRUSTACEANS,MOLLUSC	1	No Quantity							108661			0
S3	2009	2009	2009	2	0	2	Export	699	India	IND	344	China, Hong Kong SAR	HKG								03	FISH,CRUSTACEANS,MOLLUSC	1	No Quantity							114708282			0
S3	2009	2009	2009	2	0	2	Export	699	India	IND	360	Indonesia	IDN								03	FISH,CRUSTACEANS,MOLLUSC	1	No Quantity							3072450			0
S3	2009	2009	2009	2	0	2	Export	699	India	IND	364	Iran	IRN								03	FISH,CRUSTACEANS,MOLLUSC	1	No Quantity							6406256			0
S3	2009	2009	2009	2	0	2	Export	699	India	IND	368	Iraq	IRQ								03	FISH,CRUSTACEANS,MOLLUSC	1	No Quantity							419867			0
S3	2009	2009	2009	2	0	2	Export	699	India	IND	372	Ireland	IRL								03	FISH,CRUSTACEANS,MOLLUSC	1	No Quantity							1935463			0
S3	2009	2009	2009	2	0	2	Export	699	India	IND	376	Israel	ISR								03	FISH,CRUSTACEANS,MOLLUSC	1	No Quantity							877285			0
S3	2009	2009	2009	2	0	2	Export	699	India	IND	381	Italy	ITA								03	FISH,CRUSTACEANS,MOLLUSC	1	No Quantity							67325172			0
S3	2009	2009	2009	2	0	2	Export	699	India	IND	384	Côte d'Ivoire	CIV								03	FISH,CRUSTACEANS,MOLLUSC	1	No Quantity							216964			0
S3	2009	2009	2009	2	0	2	Export	699	India	IND	392	Japan	JPN								03	FISH,CRUSTACEANS,MOLLUSC	1	No Quantity							197663460			0
S3	2009	2009	2009	2	0	2	Export	699	India	IND	400	Jordan	JOR								03	FISH,CRUSTACEANS,MOLLUSC	1	No Quantity							748206			0
S3	2009	2009	2009	2	0	2	Export	699	India	IND	404	Kenya	KEN								03	FISH,CRUSTACEANS,MOLLUSC	1	No Quantity							983056			0
S3	2009	2009	2009	2	0	2	Export	699	India	IND	408	Dem. People's Rep. of Korea	PRK								03	FISH,CRUSTACEANS,MOLLUSC	1	No Quantity							249			0
S3	2009	2009	2009	2	0	2	Export	699	India	IND	410	Rep. of Korea	KOR								03	FISH,CRUSTACEANS,MOLLUSC	1	No Quantity							12536045			0
S3	2009	2009	2009	2	0	2	Export	699	India	IND	414	Kuwait	KWT								03	FISH,CRUSTACEANS,MOLLUSC	1	No Quantity							15326029			0
S3	2009	2009	2009	2	0	2	Export	699	India	IND	422	Lebanon	LBN								03	FISH,CRUSTACEANS,MOLLUSC	1	No Quantity							1959175			0
S3	2009	2009	2009	2	0	2	Export	699	India	IND	428	Latvia	LVA								03	FISH,CRUSTACEANS,MOLLUSC	1	No Quantity							166307			0
S3	2009	2009	2009	2	0	2	Export	699	India	IND	430	Liberia	LBR								03	FISH,CRUSTACEANS,MOLLUSC	1	No Quantity							24731			0
S3	2009	2009	2009	2	0	2	Export	699	India	IND	434	Libya	LBY								03	FISH,CRUSTACEANS,MOLLUSC	1	No Quantity							1547880			0
S3	2009	2009	2009	2	0	2	Export	699	India	IND	440	Lithuania	LTU								03	FISH,CRUSTACEANS,MOLLUSC	1	No Quantity							3433349			0
S3	2009	2009	2009	2	0	2	Export	699	India	IND	458	Malaysia	MYS								03	FISH,CRUSTACEANS,MOLLUSC	1	No Quantity							19703228			0
S3	2009	2009	2009	2	0	2	Export	699	India	IND	462	Maldives	MDV								03	FISH,CRUSTACEANS,MOLLUSC	1	No Quantity							2725372			0
S3	2009	2009	2009	2	0	2	Export	699	India	IND	466	Mali	MLI								03	FISH,CRUSTACEANS,MOLLUSC	1	No Quantity							1274			0
S3	2009	2009	2009	2	0	2	Export	699	India	IND	470	Malta	MLT								03	FISH,CRUSTACEANS,MOLLUSC	1	No Quantity							83552			0
S3	2009	2009	2009	2	0	2	Export	699	India	IND	480	Mauritius	MUS								03	FISH,CRUSTACEANS,MOLLUSC	1	No Quantity							6788407			0
S3	2009	2009	2009	2	0	2	Export	699	India	IND	484	Mexico	MEX								03	FISH,CRUSTACEANS,MOLLUSC	1	No Quantity							369231			0
S3	2009	2009	2009	2	0	2	Export	699	India	IND	490	Other Asia, nes									03	FISH,CRUSTACEANS,MOLLUSC	1	No Quantity							24788462			0
S3	2009	2009	2009	2	0	2	Export	699	India	IND	508	Mozambique	MOZ								03	FISH,CRUSTACEANS,MOLLUSC	1	No Quantity							62			0
S3	2009	2009	2009	2	0	2	Export	699	India	IND	512	Oman	OMN								03	FISH,CRUSTACEANS,MOLLUSC	1	No Quantity							2099594			0
S3	2009	2009	2009	2	0	2	Export	699	India	IND	516	Namibia	NAM								03	FISH,CRUSTACEANS,MOLLUSC	1	No Quantity							52170			0
S3	2009	2009	2009	2	0	2	Export	699	India	IND	524	Nepal	NPL								03	FISH,CRUSTACEANS,MOLLUSC	1	No Quantity							2063696			0
S3	2009	2009	2009	2	0	2	Export	699	India	IND	528	Netherlands	NLD								03	FISH,CRUSTACEANS,MOLLUSC	1	No Quantity							49317790			0
S3	2009	2009	2009	2	0	2	Export	699	India	IND	530	Neth. Antilles	ANT								03	FISH,CRUSTACEANS,MOLLUSC	1	No Quantity							156013			0
S3	2009	2009	2009	2	0	2	Export	699	India	IND	533	Aruba	ABW								03	FISH,CRUSTACEANS,MOLLUSC	1	No Quantity							83561			0
S3	2009	2009	2009	2	0	2	Export	699	India	IND	554	New Zealand	NZL								03	FISH,CRUSTACEANS,MOLLUSC	1	No Quantity							1364121			0
S3	2009	2009	2009	2	0	2	Export	699	India	IND	566	Nigeria	NGA								03	FISH,CRUSTACEANS,MOLLUSC	1	No Quantity							156088			0
S3	2009	2009	2009	2	0	2	Export	699	India	IND	579	Norway	NOR								03	FISH,CRUSTACEANS,MOLLUSC	1	No Quantity							999511			0
S3	2009	2009	2009	2	0	2	Export	699	India	IND	608	Philippines	PHL								03	FISH,CRUSTACEANS,MOLLUSC	1	No Quantity							535081			0
S3	2009	2009	2009	2	0	2	Export	699	India	IND	616	Poland	POL								03	FISH,CRUSTACEANS,MOLLUSC	1	No Quantity							1561050			0
S3	2009	2009	2009	2	0	2	Export	699	India	IND	620	Portugal	PRT								03	FISH,CRUSTACEANS,MOLLUSC	1	No Quantity							28202214			0
S3	2009	2009	2009	2	0	2	Export	699	India	IND	634	Qatar	QAT								03	FISH,CRUSTACEANS,MOLLUSC	1	No Quantity							2882338			0
S3	2009	2009	2009	2	0	2	Export	699	India	IND	642	Romania	ROU								03	FISH,CRUSTACEANS,MOLLUSC	1	No Quantity							31367			0
S3	2009	2009	2009	2	0	2	Export	699	India	IND	643	Russian Federation	RUS								03	FISH,CRUSTACEANS,MOLLUSC	1	No Quantity							11139114			0
S3	2009	2009	2009	2	0	2	Export	699	India	IND	654	Saint Helena	SHN								03	FISH,CRUSTACEANS,MOLLUSC	1	No Quantity							2654			0
S3	2009	2009	2009	2	0	2	Export	699	India	IND	682	Saudi Arabia	SAU								03	FISH,CRUSTACEANS,MOLLUSC	1	No Quantity							2951895			0
S3	2009	2009	2009	2	0	2	Export	699	India	IND	686	Senegal	SEN								03	FISH,CRUSTACEANS,MOLLUSC	1	No Quantity							18103			0
S3	2009	2009	2009	2	0	2	Export	699	India	IND	690	Seychelles	SYC								03	FISH,CRUSTACEANS,MOLLUSC	1	No Quantity							410840			0
S3	2009	2009	2009	2	0	2	Export	699	India	IND	702	Singapore	SGP								03	FISH,CRUSTACEANS,MOLLUSC	1	No Quantity							33103719			0
S3	2009	2009	2009	2	0	2	Export	699	India	IND	704	Viet Nam	VNM								03	FISH,CRUSTACEANS,MOLLUSC	1	No Quantity							31902611			0
S3	2009	2009	2009	2	0	2	Export	699	India	IND	705	Slovenia	SVN								03	FISH,CRUSTACEANS,MOLLUSC	1	No Quantity							42281			0
S3	2009	2009	2009	2	0	2	Export	699	India	IND	710	South Africa	ZAF								03	FISH,CRUSTACEANS,MOLLUSC	1	No Quantity							27562192			0
S3	2009	2009	2009	2	0	2	Export	699	India	IND	724	Spain	ESP								03	FISH,CRUSTACEANS,MOLLUSC	1	No Quantity							115387845			0
S3	2009	2009	2009	2	0	2	Export	699	India	IND	748	Swaziland	SWZ								03	FISH,CRUSTACEANS,MOLLUSC	1	No Quantity							11351			0
S3	2009	2009	2009	2	0	2	Export	699	India	IND	752	Sweden	SWE								03	FISH,CRUSTACEANS,MOLLUSC	1	No Quantity							540259			0
S3	2009	2009	2009	2	0	2	Export	699	India	IND	757	Switzerland	CHE								03	FISH,CRUSTACEANS,MOLLUSC	1	No Quantity							2094469			0
S3	2009	2009	2009	2	0	2	Export	699	India	IND	760	Syria	SYR								03	FISH,CRUSTACEANS,MOLLUSC	1	No Quantity							54783			0
S3	2009	2009	2009	2	0	2	Export	699	India	IND	764	Thailand	THA								03	FISH,CRUSTACEANS,MOLLUSC	1	No Quantity							61734714			0
S3	2009	2009	2009	2	0	2	Export	699	India	IND	780	Trinidad and Tobago	TTO								03	FISH,CRUSTACEANS,MOLLUSC	1	No Quantity							7398			0
S3	2009	2009	2009	2	0	2	Export	699	India	IND	784	United Arab Emirates	ARE								03	FISH,CRUSTACEANS,MOLLUSC	1	No Quantity							57961186			0
S3	2009	2009	2009	2	0	2	Export	699	India	IND	788	Tunisia	TUN								03	FISH,CRUSTACEANS,MOLLUSC	1	No Quantity							5742240			0
S3	2009	2009	2009	2	0	2	Export	699	India	IND	792	Turkey	TUR								03	FISH,CRUSTACEANS,MOLLUSC	1	No Quantity							3655270			0
S3	2009	2009	2009	2	0	2	Export	699	India	IND	818	Egypt	EGY								03	FISH,CRUSTACEANS,MOLLUSC	1	No Quantity							13289387			0
S3	2009	2009	2009	2	0	2	Export	699	India	IND	826	United Kingdom	GBR								03	FISH,CRUSTACEANS,MOLLUSC	1	No Quantity							73555120			0
S3	2009	2009	2009	2	0	2	Export	699	India	IND	834	United Rep. of Tanzania	TZA								03	FISH,CRUSTACEANS,MOLLUSC	1	No Quantity							373288			0
S3	2009	2009	2009	2	0	2	Export	699	India	IND	842	USA	USA								03	FISH,CRUSTACEANS,MOLLUSC	1	No Quantity							200761812			0
S3	2009	2009	2009	2	0	2	Export	699	India	IND	858	Uruguay	URY								03	FISH,CRUSTACEANS,MOLLUSC	1	No Quantity							167411			0
S3	2009	2009	2009	2	0	2	Export	699	India	IND	887	Yemen	YEM								03	FISH,CRUSTACEANS,MOLLUSC	1	No Quantity							135222			0
S3	2009	2009	2009	2	0	2	Export	699	India	IND	894	Zambia	ZMB								03	FISH,CRUSTACEANS,MOLLUSC	1	No Quantity							16097			0
S3	2009	2009	2009	2	0	2	Export	699	India	IND	899	Areas, nes									03	FISH,CRUSTACEANS,MOLLUSC	1	No Quantity							2091300			0
S3	2009	2009	2009	2	0	2	Export	360	Indonesia	IDN	0	World	WLD								04	CEREALS,CEREAL PREPRTNS.	1	No Quantity							203499913			0
S3	2009	2009	2009	2	0	2	Export	360	Indonesia	IDN	12	Algeria	DZA								04	CEREALS,CEREAL PREPRTNS.	1	No Quantity							32699			0
S3	2009	2009	2009	2	0	2	Export	360	Indonesia	IDN	16	American Samoa	ASM								04	CEREALS,CEREAL PREPRTNS.	1	No Quantity							110664			0
S3	2009	2009	2009	2	0	2	Export	360	Indonesia	IDN	24	Angola	AGO								04	CEREALS,CEREAL PREPRTNS.	1	No Quantity							260542			0
S3	2009	2009	2009	2	0	2	Export	360	Indonesia	IDN	32	Argentina	ARG								04	CEREALS,CEREAL PREPRTNS.	1	No Quantity							28210			0
S3	2009	2009	2009	2	0	2	Export	360	Indonesia	IDN	36	Australia	AUS								04	CEREALS,CEREAL PREPRTNS.	1	No Quantity							9880036			0
S3	2009	2009	2009	2	0	2	Export	360	Indonesia	IDN	40	Austria	AUT								04	CEREALS,CEREAL PREPRTNS.	1	No Quantity							38816			0
S3	2009	2009	2009	2	0	2	Export	360	Indonesia	IDN	48	Bahrain	BHR								04	CEREALS,CEREAL PREPRTNS.	1	No Quantity							208178			0
S3	2009	2009	2009	2	0	2	Export	360	Indonesia	IDN	50	Bangladesh	BGD								04	CEREALS,CEREAL PREPRTNS.	1	No Quantity							212352			0
S3	2009	2009	2009	2	0	2	Export	360	Indonesia	IDN	51	Armenia	ARM								04	CEREALS,CEREAL PREPRTNS.	1	No Quantity							53464			0
S3	2009	2009	2009	2	0	2	Export	360	Indonesia	IDN	56	Belgium	BEL								04	CEREALS,CEREAL PREPRTNS.	1	No Quantity							29800			0
S3	2009	2009	2009	2	0	2	Export	360	Indonesia	IDN	76	Brazil	BRA								04	CEREALS,CEREAL PREPRTNS.	1	No Quantity							15854			0
S3	2009	2009	2009	2	0	2	Export	360	Indonesia	IDN	90	Solomon Isds	SLB								04	CEREALS,CEREAL PREPRTNS.	1	No Quantity							160220			0
S3	2009	2009	2009	2	0	2	Export	360	Indonesia	IDN	96	Brunei Darussalam	BRN								04	CEREALS,CEREAL PREPRTNS.	1	No Quantity							1527407			0
S3	2009	2009	2009	2	0	2	Export	360	Indonesia	IDN	104	Myanmar	MMR								04	CEREALS,CEREAL PREPRTNS.	1	No Quantity							249140			0
S3	2009	2009	2009	2	0	2	Export	360	Indonesia	IDN	116	Cambodia	KHM								04	CEREALS,CEREAL PREPRTNS.	1	No Quantity							132305			0
S3	2009	2009	2009	2	0	2	Export	360	Indonesia	IDN	120	Cameroon	CMR								04	CEREALS,CEREAL PREPRTNS.	1	No Quantity							31620			0
S3	2009	2009	2009	2	0	2	Export	360	Indonesia	IDN	124	Canada	CAN								04	CEREALS,CEREAL PREPRTNS.	1	No Quantity							283417			0
S3	2009	2009	2009	2	0	2	Export	360	Indonesia	IDN	144	Sri Lanka	LKA								04	CEREALS,CEREAL PREPRTNS.	1	No Quantity							99393			0
S3	2009	2009	2009	2	0	2	Export	360	Indonesia	IDN	152	Chile	CHL								04	CEREALS,CEREAL PREPRTNS.	1	No Quantity							21320			0
S3	2009	2009	2009	2	0	2	Export	360	Indonesia	IDN	156	China	CHN								04	CEREALS,CEREAL PREPRTNS.	1	No Quantity							6622634			0
S3	2009	2009	2009	2	0	2	Export	360	Indonesia	IDN	192	Cuba	CUB								04	CEREALS,CEREAL PREPRTNS.	1	No Quantity							5473			0
S3	2009	2009	2009	2	0	2	Export	360	Indonesia	IDN	196	Cyprus	CYP								04	CEREALS,CEREAL PREPRTNS.	1	No Quantity							26982			0
S3	2009	2009	2009	2	0	2	Export	360	Indonesia	IDN	204	Benin	BEN								04	CEREALS,CEREAL PREPRTNS.	1	No Quantity							334603			0
S3	2009	2009	2009	2	0	2	Export	360	Indonesia	IDN	212	Dominica	DMA								04	CEREALS,CEREAL PREPRTNS.	1	No Quantity							10265			0
S3	2009	2009	2009	2	0	2	Export	360	Indonesia	IDN	214	Dominican Rep.	DOM								04	CEREALS,CEREAL PREPRTNS.	1	No Quantity							10265			0
S3	2009	2009	2009	2	0	2	Export	360	Indonesia	IDN	233	Estonia	EST								04	CEREALS,CEREAL PREPRTNS.	1	No Quantity							22620			0
S3	2009	2009	2009	2	0	2	Export	360	Indonesia	IDN	242	Fiji	FJI								04	CEREALS,CEREAL PREPRTNS.	1	No Quantity							550964			0
S3	2009	2009	2009	2	0	2	Export	360	Indonesia	IDN	246	Finland	FIN								04	CEREALS,CEREAL PREPRTNS.	1	No Quantity							33583			0
S3	2009	2009	2009	2	0	2	Export	360	Indonesia	IDN	251	France	FRA								04	CEREALS,CEREAL PREPRTNS.	1	No Quantity							26760			0
S3	2009	2009	2009	2	0	2	Export	360	Indonesia	IDN	258	French Polynesia	PYF								04	CEREALS,CEREAL PREPRTNS.	1	No Quantity							250948			0
S3	2009	2009	2009	2	0	2	Export	360	Indonesia	IDN	270	Gambia	GMB								04	CEREALS,CEREAL PREPRTNS.	1	No Quantity							17968			0
S3	2009	2009	2009	2	0	2	Export	360	Indonesia	IDN	276	Germany	DEU								04	CEREALS,CEREAL PREPRTNS.	1	No Quantity							387062			0
S3	2009	2009	2009	2	0	2	Export	360	Indonesia	IDN	288	Ghana	GHA								04	CEREALS,CEREAL PREPRTNS.	1	No Quantity							177546			0
S3	2009	2009	2009	2	0	2	Export	360	Indonesia	IDN	296	Kiribati	KIR								04	CEREALS,CEREAL PREPRTNS.	1	No Quantity							12340			0
S3	2009	2009	2009	2	0	2	Export	360	Indonesia	IDN	316	Guam	GUM								04	CEREALS,CEREAL PREPRTNS.	1	No Quantity							390			0
S3	2009	2009	2009	2	0	2	Export	360	Indonesia	IDN	324	Guinea	GIN								04	CEREALS,CEREAL PREPRTNS.	1	No Quantity							9977			0
S3	2009	2009	2009	2	0	2	Export	360	Indonesia	IDN	328	Guyana	GUY								04	CEREALS,CEREAL PREPRTNS.	1	No Quantity							26650			0
S3	2009	2009	2009	2	0	2	Export	360	Indonesia	IDN	344	China, Hong Kong SAR	HKG								04	CEREALS,CEREAL PREPRTNS.	1	No Quantity							6050830			0
S3	2009	2009	2009	2	0	2	Export	360	Indonesia	IDN	368	Iraq	IRQ								04	CEREALS,CEREAL PREPRTNS.	1	No Quantity							9022			0
S3	2009	2009	2009	2	0	2	Export	360	Indonesia	IDN	372	Ireland	IRL								04	CEREALS,CEREAL PREPRTNS.	1	No Quantity							124532			0
S3	2009	2009	2009	2	0	2	Export	360	Indonesia	IDN	376	Israel	ISR								04	CEREALS,CEREAL PREPRTNS.	1	No Quantity							449214			0
S3	2009	2009	2009	2	0	2	Export	360	Indonesia	IDN	381	Italy	ITA								04	CEREALS,CEREAL PREPRTNS.	1	No Quantity							158			0
S3	2009	2009	2009	2	0	2	Export	360	Indonesia	IDN	384	Côte d'Ivoire	CIV								04	CEREALS,CEREAL PREPRTNS.	1	No Quantity							27600			0
S3	2009	2009	2009	2	0	2	Export	360	Indonesia	IDN	392	Japan	JPN								04	CEREALS,CEREAL PREPRTNS.	1	No Quantity							6294264			0
S3	2009	2009	2009	2	0	2	Export	360	Indonesia	IDN	400	Jordan	JOR								04	CEREALS,CEREAL PREPRTNS.	1	No Quantity							913991			0
S3	2009	2009	2009	2	0	2	Export	360	Indonesia	IDN	404	Kenya	KEN								04	CEREALS,CEREAL PREPRTNS.	1	No Quantity							148170			0
S3	2009	2009	2009	2	0	2	Export	360	Indonesia	IDN	410	Rep. of Korea	KOR								04	CEREALS,CEREAL PREPRTNS.	1	No Quantity							7956336			0
S3	2009	2009	2009	2	0	2	Export	360	Indonesia	IDN	414	Kuwait	KWT								04	CEREALS,CEREAL PREPRTNS.	1	No Quantity							209403			0
S3	2009	2009	2009	2	0	2	Export	360	Indonesia	IDN	422	Lebanon	LBN								04	CEREALS,CEREAL PREPRTNS.	1	No Quantity							208186			0
S3	2009	2009	2009	2	0	2	Export	360	Indonesia	IDN	434	Libya	LBY								04	CEREALS,CEREAL PREPRTNS.	1	No Quantity							240655			0
S3	2009	2009	2009	2	0	2	Export	360	Indonesia	IDN	446	China, Macao SAR	MAC								04	CEREALS,CEREAL PREPRTNS.	1	No Quantity							29087			0
S3	2009	2009	2009	2	0	2	Export	360	Indonesia	IDN	450	Madagascar	MDG								04	CEREALS,CEREAL PREPRTNS.	1	No Quantity							67397			0
S3	2009	2009	2009	2	0	2	Export	360	Indonesia	IDN	458	Malaysia	MYS								04	CEREALS,CEREAL PREPRTNS.	1	No Quantity							17295666			0
S3	2009	2009	2009	2	0	2	Export	360	Indonesia	IDN	462	Maldives	MDV								04	CEREALS,CEREAL PREPRTNS.	1	No Quantity							822377			0
S3	2009	2009	2009	2	0	2	Export	360	Indonesia	IDN	466	Mali	MLI								04	CEREALS,CEREAL PREPRTNS.	1	No Quantity							775			0
S3	2009	2009	2009	2	0	2	Export	360	Indonesia	IDN	470	Malta	MLT								04	CEREALS,CEREAL PREPRTNS.	1	No Quantity							46285			0
S3	2009	2009	2009	2	0	2	Export	360	Indonesia	IDN	478	Mauritania	MRT								04	CEREALS,CEREAL PREPRTNS.	1	No Quantity							650			0
S3	2009	2009	2009	2	0	2	Export	360	Indonesia	IDN	480	Mauritius	MUS								04	CEREALS,CEREAL PREPRTNS.	1	No Quantity							823667			0
S3	2009	2009	2009	2	0	2	Export	360	Indonesia	IDN	484	Mexico	MEX								04	CEREALS,CEREAL PREPRTNS.	1	No Quantity							2017247			0
S3	2009	2009	2009	2	0	2	Export	360	Indonesia	IDN	490	Other Asia, nes									04	CEREALS,CEREAL PREPRTNS.	1	No Quantity							11051187			0
S3	2009	2009	2009	2	0	2	Export	360	Indonesia	IDN	496	Mongolia	MNG								04	CEREALS,CEREAL PREPRTNS.	1	No Quantity							1410			0
S3	2009	2009	2009	2	0	2	Export	360	Indonesia	IDN	500	Montserrat	MSR								04	CEREALS,CEREAL PREPRTNS.	1	No Quantity							2119			0
S3	2009	2009	2009	2	0	2	Export	360	Indonesia	IDN	504	Morocco	MAR								04	CEREALS,CEREAL PREPRTNS.	1	No Quantity							250			0
S3	2009	2009	2009	2	0	2	Export	360	Indonesia	IDN	512	Oman	OMN								04	CEREALS,CEREAL PREPRTNS.	1	No Quantity							281228			0
S3	2009	2009	2009	2	0	2	Export	360	Indonesia	IDN	516	Namibia	NAM								04	CEREALS,CEREAL PREPRTNS.	1	No Quantity							8888			0
S3	2009	2009	2009	2	0	2	Export	360	Indonesia	IDN	524	Nepal	NPL								04	CEREALS,CEREAL PREPRTNS.	1	No Quantity							6258			0
S3	2009	2009	2009	2	0	2	Export	360	Indonesia	IDN	528	Netherlands	NLD								04	CEREALS,CEREAL PREPRTNS.	1	No Quantity							2688714			0
S3	2009	2009	2009	2	0	2	Export	360	Indonesia	IDN	530	Neth. Antilles	ANT								04	CEREALS,CEREAL PREPRTNS.	1	No Quantity							1805			0
S3	2009	2009	2009	2	0	2	Export	360	Indonesia	IDN	540	New Caledonia	NCL								04	CEREALS,CEREAL PREPRTNS.	1	No Quantity							253667			0
S3	2009	2009	2009	2	0	2	Export	360	Indonesia	IDN	548	Vanuatu	VUT								04	CEREALS,CEREAL PREPRTNS.	1	No Quantity							52937			0
S3	2009	2009	2009	2	0	2	Export	360	Indonesia	IDN	554	New Zealand	NZL								04	CEREALS,CEREAL PREPRTNS.	1	No Quantity							1903969			0
S3	2009	2009	2009	2	0	2	Export	360	Indonesia	IDN	566	Nigeria	NGA								04	CEREALS,CEREAL PREPRTNS.	1	No Quantity							23489			0
S3	2009	2009	2009	2	0	2	Export	360	Indonesia	IDN	579	Norway	NOR								04	CEREALS,CEREAL PREPRTNS.	1	No Quantity							86703			0
S3	2009	2009	2009	2	0	2	Export	360	Indonesia	IDN	580	N. Mariana Isds	MNP								04	CEREALS,CEREAL PREPRTNS.	1	No Quantity							28444			0
S3	2009	2009	2009	2	0	2	Export	360	Indonesia	IDN	583	FS Micronesia	FSM								04	CEREALS,CEREAL PREPRTNS.	1	No Quantity							43420			0
S3	2009	2009	2009	2	0	2	Export	360	Indonesia	IDN	586	Pakistan	PAK								04	CEREALS,CEREAL PREPRTNS.	1	No Quantity							699128			0
S3	2009	2009	2009	2	0	2	Export	360	Indonesia	IDN	598	Papua New Guinea	PNG								04	CEREALS,CEREAL PREPRTNS.	1	No Quantity							489604			0
S3	2009	2009	2009	2	0	2	Export	360	Indonesia	IDN	608	Philippines	PHL								04	CEREALS,CEREAL PREPRTNS.	1	No Quantity							34032011			0
S3	2009	2009	2009	2	0	2	Export	360	Indonesia	IDN	616	Poland	POL								04	CEREALS,CEREAL PREPRTNS.	1	No Quantity							18885			0
S3	2009	2009	2009	2	0	2	Export	360	Indonesia	IDN	620	Portugal	PRT								04	CEREALS,CEREAL PREPRTNS.	1	No Quantity							95412			0
S3	2009	2009	2009	2	0	2	Export	360	Indonesia	IDN	626	Timor-Leste	TLS								04	CEREALS,CEREAL PREPRTNS.	1	No Quantity							8782668			0
S3	2009	2009	2009	2	0	2	Export	360	Indonesia	IDN	634	Qatar	QAT								04	CEREALS,CEREAL PREPRTNS.	1	No Quantity							192149			0
S3	2009	2009	2009	2	0	2	Export	360	Indonesia	IDN	678	Sao Tome and Principe	STP								04	CEREALS,CEREAL PREPRTNS.	1	No Quantity							9277			0
S3	2009	2009	2009	2	0	2	Export	360	Indonesia	IDN	682	Saudi Arabia	SAU								04	CEREALS,CEREAL PREPRTNS.	1	No Quantity							2146735			0
S3	2009	2009	2009	2	0	2	Export	360	Indonesia	IDN	686	Senegal	SEN								04	CEREALS,CEREAL PREPRTNS.	1	No Quantity							10542			0
S3	2009	2009	2009	2	0	2	Export	360	Indonesia	IDN	690	Seychelles	SYC								04	CEREALS,CEREAL PREPRTNS.	1	No Quantity							113790			0
S3	2009	2009	2009	2	0	2	Export	360	Indonesia	IDN	699	India	IND								04	CEREALS,CEREAL PREPRTNS.	1	No Quantity							1799102			0
S3	2009	2009	2009	2	0	2	Export	360	Indonesia	IDN	702	Singapore	SGP								04	CEREALS,CEREAL PREPRTNS.	1	No Quantity							11534174			0
S3	2009	2009	2009	2	0	2	Export	360	Indonesia	IDN	704	Viet Nam	VNM								04	CEREALS,CEREAL PREPRTNS.	1	No Quantity							12726977			0
S3	2009	2009	2009	2	0	2	Export	360	Indonesia	IDN	710	South Africa	ZAF								04	CEREALS,CEREAL PREPRTNS.	1	No Quantity							1786076			0
S3	2009	2009	2009	2	0	2	Export	360	Indonesia	IDN	724	Spain	ESP								04	CEREALS,CEREAL PREPRTNS.	1	No Quantity							172677			0
S3	2009	2009	2009	2	0	2	Export	360	Indonesia	IDN	740	Suriname	SUR								04	CEREALS,CEREAL PREPRTNS.	1	No Quantity							23415			0
S3	2009	2009	2009	2	0	2	Export	360	Indonesia	IDN	752	Sweden	SWE								04	CEREALS,CEREAL PREPRTNS.	1	No Quantity							20750			0
S3	2009	2009	2009	2	0	2	Export	360	Indonesia	IDN	757	Switzerland	CHE								04	CEREALS,CEREAL PREPRTNS.	1	No Quantity							44080			0
S3	2009	2009	2009	2	0	2	Export	360	Indonesia	IDN	760	Syria	SYR								04	CEREALS,CEREAL PREPRTNS.	1	No Quantity							138000			0
S3	2009	2009	2009	2	0	2	Export	360	Indonesia	IDN	764	Thailand	THA								04	CEREALS,CEREAL PREPRTNS.	1	No Quantity							23814544			0
S3	2009	2009	2009	2	0	2	Export	360	Indonesia	IDN	768	Togo	TGO								04	CEREALS,CEREAL PREPRTNS.	1	No Quantity							135			0
S3	2009	2009	2009	2	0	2	Export	360	Indonesia	IDN	776	Tonga	TON								04	CEREALS,CEREAL PREPRTNS.	1	No Quantity							372570			0
S3	2009	2009	2009	2	0	2	Export	360	Indonesia	IDN	780	Trinidad and Tobago	TTO								04	CEREALS,CEREAL PREPRTNS.	1	No Quantity							36195			0
S3	2009	2009	2009	2	0	2	Export	360	Indonesia	IDN	784	United Arab Emirates	ARE								04	CEREALS,CEREAL PREPRTNS.	1	No Quantity							1616339			0
S3	2009	2009	2009	2	0	2	Export	360	Indonesia	IDN	792	Turkey	TUR								04	CEREALS,CEREAL PREPRTNS.	1	No Quantity							862800			0
S3	2009	2009	2009	2	0	2	Export	360	Indonesia	IDN	798	Tuvalu	TUV								04	CEREALS,CEREAL PREPRTNS.	1	No Quantity							11257			0
S3	2009	2009	2009	2	0	2	Export	360	Indonesia	IDN	800	Uganda	UGA								04	CEREALS,CEREAL PREPRTNS.	1	No Quantity							29916			0
S3	2009	2009	2009	2	0	2	Export	360	Indonesia	IDN	818	Egypt	EGY								04	CEREALS,CEREAL PREPRTNS.	1	No Quantity							66887			0
S3	2009	2009	2009	2	0	2	Export	360	Indonesia	IDN	826	United Kingdom	GBR								04	CEREALS,CEREAL PREPRTNS.	1	No Quantity							2266961			0
S3	2009	2009	2009	2	0	2	Export	360	Indonesia	IDN	834	United Rep. of Tanzania	TZA								04	CEREALS,CEREAL PREPRTNS.	1	No Quantity							15375			0
S3	2009	2009	2009	2	0	2	Export	360	Indonesia	IDN	842	USA	USA								04	CEREALS,CEREAL PREPRTNS.	1	No Quantity							16974618			0
S3	2009	2009	2009	2	0	2	Export	360	Indonesia	IDN	858	Uruguay	URY								04	CEREALS,CEREAL PREPRTNS.	1	No Quantity							50222			0
S3	2009	2009	2009	2	0	2	Export	360	Indonesia	IDN	876	Wallis and Futuna Isds	WLF								04	CEREALS,CEREAL PREPRTNS.	1	No Quantity							2568			0
S3	2009	2009	2009	2	0	2	Export	360	Indonesia	IDN	882	Samoa	WSM								04	CEREALS,CEREAL PREPRTNS.	1	No Quantity							132671			0
S3	2009	2009	2009	2	0	2	Export	360	Indonesia	IDN	887	Yemen	YEM								04	CEREALS,CEREAL PREPRTNS.	1	No Quantity							338936			0
S3	2009	2009	2009	2	0	2	Export	699	India	IND	0	World	WLD								04	CEREALS,CEREAL PREPRTNS.	1	No Quantity							3160822453			0
S3	2009	2009	2009	2	0	2	Export	699	India	IND	4	Afghanistan	AFG								04	CEREALS,CEREAL PREPRTNS.	1	No Quantity							480			0
S3	2009	2009	2009	2	0	2	Export	699	India	IND	12	Algeria	DZA								04	CEREALS,CEREAL PREPRTNS.	1	No Quantity							99909			0
S3	2009	2009	2009	2	0	2	Export	699	India	IND	24	Angola	AGO								04	CEREALS,CEREAL PREPRTNS.	1	No Quantity							9729289			0
S3	2009	2009	2009	2	0	2	Export	699	India	IND	32	Argentina	ARG								04	CEREALS,CEREAL PREPRTNS.	1	No Quantity							7630			0
S3	2009	2009	2009	2	0	2	Export	699	India	IND	36	Australia	AUS								04	CEREALS,CEREAL PREPRTNS.	1	No Quantity							20229202			0
S3	2009	2009	2009	2	0	2	Export	699	India	IND	40	Austria	AUT								04	CEREALS,CEREAL PREPRTNS.	1	No Quantity							400416			0
S3	2009	2009	2009	2	0	2	Export	699	India	IND	48	Bahrain	BHR								04	CEREALS,CEREAL PREPRTNS.	1	No Quantity							7491592			0
S3	2009	2009	2009	2	0	2	Export	699	India	IND	50	Bangladesh	BGD								04	CEREALS,CEREAL PREPRTNS.	1	No Quantity							101537090			0
S3	2009	2009	2009	2	0	2	Export	699	India	IND	52	Barbados	BRB								04	CEREALS,CEREAL PREPRTNS.	1	No Quantity							727			0
S3	2009	2009	2009	2	0	2	Export	699	India	IND	56	Belgium	BEL								04	CEREALS,CEREAL PREPRTNS.	1	No Quantity							5473569			0
S3	2009	2009	2009	2	0	2	Export	699	India	IND	64	Bhutan	BTN								04	CEREALS,CEREAL PREPRTNS.	1	No Quantity							3403949			0
S3	2009	2009	2009	2	0	2	Export	699	India	IND	72	Botswana	BWA								04	CEREALS,CEREAL PREPRTNS.	1	No Quantity							427892			0
S3	2009	2009	2009	2	0	2	Export	699	India	IND	96	Brunei Darussalam	BRN								04	CEREALS,CEREAL PREPRTNS.	1	No Quantity							518970			0
S3	2009	2009	2009	2	0	2	Export	699	India	IND	104	Myanmar	MMR								04	CEREALS,CEREAL PREPRTNS.	1	No Quantity							257728			0
S3	2009	2009	2009	2	0	2	Export	699	India	IND	112	Belarus	BLR								04	CEREALS,CEREAL PREPRTNS.	1	No Quantity							18601			0
S3	2009	2009	2009	2	0	2	Export	699	India	IND	116	Cambodia	KHM								04	CEREALS,CEREAL PREPRTNS.	1	No Quantity							59765			0
S3	2009	2009	2009	2	0	2	Export	699	India	IND	120	Cameroon	CMR								04	CEREALS,CEREAL PREPRTNS.	1	No Quantity							2499208			0
S3	2009	2009	2009	2	0	2	Export	699	India	IND	124	Canada	CAN								04	CEREALS,CEREAL PREPRTNS.	1	No Quantity							21645017			0
S3	2009	2009	2009	2	0	2	Export	699	India	IND	140	Central African Rep.	CAF								04	CEREALS,CEREAL PREPRTNS.	1	No Quantity							623			0
S3	2009	2009	2009	2	0	2	Export	699	India	IND	144	Sri Lanka	LKA								04	CEREALS,CEREAL PREPRTNS.	1	No Quantity							18229266			0
S3	2009	2009	2009	2	0	2	Export	699	India	IND	148	Chad	TCD								04	CEREALS,CEREAL PREPRTNS.	1	No Quantity							227353			0
S3	2009	2009	2009	2	0	2	Export	699	India	IND	152	Chile	CHL								04	CEREALS,CEREAL PREPRTNS.	1	No Quantity							27996			0
S3	2009	2009	2009	2	0	2	Export	699	India	IND	156	China	CHN								04	CEREALS,CEREAL PREPRTNS.	1	No Quantity							891173			0
S3	2009	2009	2009	2	0	2	Export	699	India	IND	174	Comoros	COM								04	CEREALS,CEREAL PREPRTNS.	1	No Quantity							6			0
S3	2009	2009	2009	2	0	2	Export	699	India	IND	178	Congo	COG								04	CEREALS,CEREAL PREPRTNS.	1	No Quantity							2966046			0
S3	2009	2009	2009	2	0	2	Export	699	India	IND	188	Costa Rica	CRI								04	CEREALS,CEREAL PREPRTNS.	1	No Quantity							78361			0
S3	2009	2009	2009	2	0	2	Export	699	India	IND	196	Cyprus	CYP								04	CEREALS,CEREAL PREPRTNS.	1	No Quantity							707380			0
S3	2009	2009	2009	2	0	2	Export	699	India	IND	203	Czechia	CZE								04	CEREALS,CEREAL PREPRTNS.	1	No Quantity							37129			0
S3	2009	2009	2009	2	0	2	Export	699	India	IND	204	Benin	BEN								04	CEREALS,CEREAL PREPRTNS.	1	No Quantity							3607115			0
S3	2009	2009	2009	2	0	2	Export	699	India	IND	208	Denmark	DNK								04	CEREALS,CEREAL PREPRTNS.	1	No Quantity							816246			0
S3	2009	2009	2009	2	0	2	Export	699	India	IND	214	Dominican Rep.	DOM								04	CEREALS,CEREAL PREPRTNS.	1	No Quantity							306088			0
S3	2009	2009	2009	2	0	2	Export	699	India	IND	218	Ecuador	ECU								04	CEREALS,CEREAL PREPRTNS.	1	No Quantity							133			0
S3	2009	2009	2009	2	0	2	Export	699	India	IND	226	Equatorial Guinea	GNQ								04	CEREALS,CEREAL PREPRTNS.	1	No Quantity							23516			0
S3	2009	2009	2009	2	0	2	Export	699	India	IND	231	Ethiopia	ETH								04	CEREALS,CEREAL PREPRTNS.	1	No Quantity							46112			0
S3	2009	2009	2009	2	0	2	Export	699	India	IND	232	Eritrea	ERI								04	CEREALS,CEREAL PREPRTNS.	1	No Quantity							1430446			0
S3	2009	2009	2009	2	0	2	Export	699	India	IND	233	Estonia	EST								04	CEREALS,CEREAL PREPRTNS.	1	No Quantity							119002			0
S3	2009	2009	2009	2	0	2	Export	699	India	IND	242	Fiji	FJI								04	CEREALS,CEREAL PREPRTNS.	1	No Quantity							278639			0
S3	2009	2009	2009	2	0	2	Export	699	India	IND	246	Finland	FIN								04	CEREALS,CEREAL PREPRTNS.	1	No Quantity							13			0
S3	2009	2009	2009	2	0	2	Export	699	India	IND	251	France	FRA								04	CEREALS,CEREAL PREPRTNS.	1	No Quantity							1922549			0
S3	2009	2009	2009	2	0	2	Export	699	India	IND	262	Djibouti	DJI								04	CEREALS,CEREAL PREPRTNS.	1	No Quantity							4043912			0
S3	2009	2009	2009	2	0	2	Export	699	India	IND	266	Gabon	GAB								04	CEREALS,CEREAL PREPRTNS.	1	No Quantity							76199			0
S3	2009	2009	2009	2	0	2	Export	699	India	IND	268	Georgia	GEO								04	CEREALS,CEREAL PREPRTNS.	1	No Quantity							10670			0
S3	2009	2009	2009	2	0	2	Export	699	India	IND	270	Gambia	GMB								04	CEREALS,CEREAL PREPRTNS.	1	No Quantity							467002			0
S3	2009	2009	2009	2	0	2	Export	699	India	IND	276	Germany	DEU								04	CEREALS,CEREAL PREPRTNS.	1	No Quantity							6850780			0
S3	2009	2009	2009	2	0	2	Export	699	India	IND	288	Ghana	GHA								04	CEREALS,CEREAL PREPRTNS.	1	No Quantity							12942858			0
S3	2009	2009	2009	2	0	2	Export	699	India	IND	300	Greece	GRC								04	CEREALS,CEREAL PREPRTNS.	1	No Quantity							221659			0
S3	2009	2009	2009	2	0	2	Export	699	India	IND	308	Grenada	GRD								04	CEREALS,CEREAL PREPRTNS.	1	No Quantity							10			0
S3	2009	2009	2009	2	0	2	Export	699	India	IND	316	Guam	GUM								04	CEREALS,CEREAL PREPRTNS.	1	No Quantity							2767			0
S3	2009	2009	2009	2	0	2	Export	699	India	IND	324	Guinea	GIN								04	CEREALS,CEREAL PREPRTNS.	1	No Quantity							2384453			0
S3	2009	2009	2009	2	0	2	Export	699	India	IND	328	Guyana	GUY								04	CEREALS,CEREAL PREPRTNS.	1	No Quantity							29873			0
S3	2009	2009	2009	2	0	2	Export	699	India	IND	332	Haiti	HTI								04	CEREALS,CEREAL PREPRTNS.	1	No Quantity							2567682			0
S3	2009	2009	2009	2	0	2	Export	699	India	IND	344	China, Hong Kong SAR	HKG								04	CEREALS,CEREAL PREPRTNS.	1	No Quantity							1187752			0
S3	2009	2009	2009	2	0	2	Export	699	India	IND	348	Hungary	HUN								04	CEREALS,CEREAL PREPRTNS.	1	No Quantity							703			0
S3	2009	2009	2009	2	0	2	Export	699	India	IND	360	Indonesia	IDN								04	CEREALS,CEREAL PREPRTNS.	1	No Quantity							14918684			0
S3	2009	2009	2009	2	0	2	Export	699	India	IND	364	Iran	IRN								04	CEREALS,CEREAL PREPRTNS.	1	No Quantity							505489362			0
S3	2009	2009	2009	2	0	2	Export	699	India	IND	368	Iraq	IRQ								04	CEREALS,CEREAL PREPRTNS.	1	No Quantity							10723095			0
S3	2009	2009	2009	2	0	2	Export	699	India	IND	372	Ireland	IRL								04	CEREALS,CEREAL PREPRTNS.	1	No Quantity							535584			0
S3	2009	2009	2009	2	0	2	Export	699	India	IND	376	Israel	ISR								04	CEREALS,CEREAL PREPRTNS.	1	No Quantity							2388985			0
S3	2009	2009	2009	2	0	2	Export	699	India	IND	381	Italy	ITA								04	CEREALS,CEREAL PREPRTNS.	1	No Quantity							4501523			0
S3	2009	2009	2009	2	0	2	Export	699	India	IND	384	Côte d'Ivoire	CIV								04	CEREALS,CEREAL PREPRTNS.	1	No Quantity							2399429			0
S3	2009	2009	2009	2	0	2	Export	699	India	IND	388	Jamaica	JAM								04	CEREALS,CEREAL PREPRTNS.	1	No Quantity							738			0
S3	2009	2009	2009	2	0	2	Export	699	India	IND	392	Japan	JPN								04	CEREALS,CEREAL PREPRTNS.	1	No Quantity							1926397			0
S3	2009	2009	2009	2	0	2	Export	699	India	IND	398	Kazakhstan	KAZ								04	CEREALS,CEREAL PREPRTNS.	1	No Quantity							101679			0
S3	2009	2009	2009	2	0	2	Export	699	India	IND	400	Jordan	JOR								04	CEREALS,CEREAL PREPRTNS.	1	No Quantity							10606005			0
S3	2009	2009	2009	2	0	2	Export	699	India	IND	404	Kenya	KEN								04	CEREALS,CEREAL PREPRTNS.	1	No Quantity							24025271			0
S3	2009	2009	2009	2	0	2	Export	699	India	IND	408	Dem. People's Rep. of Korea	PRK								04	CEREALS,CEREAL PREPRTNS.	1	No Quantity							3650149			0
S3	2009	2009	2009	2	0	2	Export	699	India	IND	410	Rep. of Korea	KOR								04	CEREALS,CEREAL PREPRTNS.	1	No Quantity							958376			0
S3	2009	2009	2009	2	0	2	Export	699	India	IND	414	Kuwait	KWT								04	CEREALS,CEREAL PREPRTNS.	1	No Quantity							197817468			0
S3	2009	2009	2009	2	0	2	Export	699	India	IND	422	Lebanon	LBN								04	CEREALS,CEREAL PREPRTNS.	1	No Quantity							563750			0
S3	2009	2009	2009	2	0	2	Export	699	India	IND	426	Lesotho	LSO								04	CEREALS,CEREAL PREPRTNS.	1	No Quantity							16			0
S3	2009	2009	2009	2	0	2	Export	699	India	IND	428	Latvia	LVA								04	CEREALS,CEREAL PREPRTNS.	1	No Quantity							39			0
S3	2009	2009	2009	2	0	2	Export	699	India	IND	430	Liberia	LBR								04	CEREALS,CEREAL PREPRTNS.	1	No Quantity							710176			0
S3	2009	2009	2009	2	0	2	Export	699	India	IND	434	Libya	LBY								04	CEREALS,CEREAL PREPRTNS.	1	No Quantity							350585			0
S3	2009	2009	2009	2	0	2	Export	699	India	IND	442	Luxembourg	LUX								04	CEREALS,CEREAL PREPRTNS.	1	No Quantity							4			0
S3	2009	2009	2009	2	0	2	Export	699	India	IND	446	China, Macao SAR	MAC								04	CEREALS,CEREAL PREPRTNS.	1	No Quantity							20340			0
S3	2009	2009	2009	2	0	2	Export	699	India	IND	450	Madagascar	MDG								04	CEREALS,CEREAL PREPRTNS.	1	No Quantity							1215522			0
S3	2009	2009	2009	2	0	2	Export	699	India	IND	454	Malawi	MWI								04	CEREALS,CEREAL PREPRTNS.	1	No Quantity							547878			0
S3	2009	2009	2009	2	0	2	Export	699	India	IND	458	Malaysia	MYS								04	CEREALS,CEREAL PREPRTNS.	1	No Quantity							132694304			0
S3	2009	2009	2009	2	0	2	Export	699	India	IND	462	Maldives	MDV								04	CEREALS,CEREAL PREPRTNS.	1	No Quantity							10892429			0
S3	2009	2009	2009	2	0	2	Export	699	India	IND	466	Mali	MLI								04	CEREALS,CEREAL PREPRTNS.	1	No Quantity							68140			0
S3	2009	2009	2009	2	0	2	Export	699	India	IND	470	Malta	MLT								04	CEREALS,CEREAL PREPRTNS.	1	No Quantity							13069			0
S3	2009	2009	2009	2	0	2	Export	699	India	IND	478	Mauritania	MRT								04	CEREALS,CEREAL PREPRTNS.	1	No Quantity							1304710			0
S3	2009	2009	2009	2	0	2	Export	699	India	IND	480	Mauritius	MUS								04	CEREALS,CEREAL PREPRTNS.	1	No Quantity							10878325			0
S3	2009	2009	2009	2	0	2	Export	699	India	IND	484	Mexico	MEX								04	CEREALS,CEREAL PREPRTNS.	1	No Quantity							35657			0
S3	2009	2009	2009	2	0	2	Export	699	India	IND	490	Other Asia, nes									04	CEREALS,CEREAL PREPRTNS.	1	No Quantity							34958709			0
S3	2009	2009	2009	2	0	2	Export	699	India	IND	500	Montserrat	MSR								04	CEREALS,CEREAL PREPRTNS.	1	No Quantity							32			0
S3	2009	2009	2009	2	0	2	Export	699	India	IND	504	Morocco	MAR								04	CEREALS,CEREAL PREPRTNS.	1	No Quantity							239876			0
S3	2009	2009	2009	2	0	2	Export	699	India	IND	508	Mozambique	MOZ								04	CEREALS,CEREAL PREPRTNS.	1	No Quantity							2857122			0
S3	2009	2009	2009	2	0	2	Export	699	India	IND	512	Oman	OMN								04	CEREALS,CEREAL PREPRTNS.	1	No Quantity							16791891			0
S3	2009	2009	2009	2	0	2	Export	699	India	IND	516	Namibia	NAM								04	CEREALS,CEREAL PREPRTNS.	1	No Quantity							1422093			0
S3	2009	2009	2009	2	0	2	Export	699	India	IND	524	Nepal	NPL								04	CEREALS,CEREAL PREPRTNS.	1	No Quantity							21647558			0
S3	2009	2009	2009	2	0	2	Export	699	India	IND	528	Netherlands	NLD								04	CEREALS,CEREAL PREPRTNS.	1	No Quantity							6808850			0
S3	2009	2009	2009	2	0	2	Export	699	India	IND	530	Neth. Antilles	ANT								04	CEREALS,CEREAL PREPRTNS.	1	No Quantity							38304			0
S3	2009	2009	2009	2	0	2	Export	699	India	IND	533	Aruba	ABW								04	CEREALS,CEREAL PREPRTNS.	1	No Quantity							17			0
S3	2009	2009	2009	2	0	2	Export	699	India	IND	554	New Zealand	NZL								04	CEREALS,CEREAL PREPRTNS.	1	No Quantity							2542124			0
S3	2009	2009	2009	2	0	2	Export	699	India	IND	558	Nicaragua	NIC								04	CEREALS,CEREAL PREPRTNS.	1	No Quantity							33124			0
S3	2009	2009	2009	2	0	2	Export	699	India	IND	562	Niger	NER								04	CEREALS,CEREAL PREPRTNS.	1	No Quantity							273041			0
S3	2009	2009	2009	2	0	2	Export	699	India	IND	566	Nigeria	NGA								04	CEREALS,CEREAL PREPRTNS.	1	No Quantity							918750			0
S3	2009	2009	2009	2	0	2	Export	699	India	IND	579	Norway	NOR								04	CEREALS,CEREAL PREPRTNS.	1	No Quantity							934444			0
S3	2009	2009	2009	2	0	2	Export	699	India	IND	586	Pakistan	PAK								04	CEREALS,CEREAL PREPRTNS.	1	No Quantity							18615461			0
S3	2009	2009	2009	2	0	2	Export	699	India	IND	591	Panama	PAN								04	CEREALS,CEREAL PREPRTNS.	1	No Quantity							5			0
S3	2009	2009	2009	2	0	2	Export	699	India	IND	598	Papua New Guinea	PNG								04	CEREALS,CEREAL PREPRTNS.	1	No Quantity							20898			0
S3	2009	2009	2009	2	0	2	Export	699	India	IND	600	Paraguay	PRY								04	CEREALS,CEREAL PREPRTNS.	1	No Quantity							19518			0
S3	2009	2009	2009	2	0	2	Export	699	India	IND	608	Philippines	PHL								04	CEREALS,CEREAL PREPRTNS.	1	No Quantity							6087677			0
S3	2009	2009	2009	2	0	2	Export	699	India	IND	616	Poland	POL								04	CEREALS,CEREAL PREPRTNS.	1	No Quantity							38278			0
S3	2009	2009	2009	2	0	2	Export	699	India	IND	620	Portugal	PRT								04	CEREALS,CEREAL PREPRTNS.	1	No Quantity							1345106			0
S3	2009	2009	2009	2	0	2	Export	699	India	IND	624	Guinea-Bissau	GNB								04	CEREALS,CEREAL PREPRTNS.	1	No Quantity							22			0
S3	2009	2009	2009	2	0	2	Export	699	India	IND	634	Qatar	QAT								04	CEREALS,CEREAL PREPRTNS.	1	No Quantity							13899286			0
S3	2009	2009	2009	2	0	2	Export	699	India	IND	642	Romania	ROU								04	CEREALS,CEREAL PREPRTNS.	1	No Quantity							75071			0
S3	2009	2009	2009	2	0	2	Export	699	India	IND	643	Russian Federation	RUS								04	CEREALS,CEREAL PREPRTNS.	1	No Quantity							199044			0
S3	2009	2009	2009	2	0	2	Export	699	India	IND	662	Saint Lucia	LCA								04	CEREALS,CEREAL PREPRTNS.	1	No Quantity							26			0
S3	2009	2009	2009	2	0	2	Export	699	India	IND	678	Sao Tome and Principe	STP								04	CEREALS,CEREAL PREPRTNS.	1	No Quantity							210824			0
S3	2009	2009	2009	2	0	2	Export	699	India	IND	682	Saudi Arabia	SAU								04	CEREALS,CEREAL PREPRTNS.	1	No Quantity							672150263			0
S3	2009	2009	2009	2	0	2	Export	699	India	IND	686	Senegal	SEN								04	CEREALS,CEREAL PREPRTNS.	1	No Quantity							324294			0
S3	2009	2009	2009	2	0	2	Export	699	India	IND	688	Serbia	SRB								04	CEREALS,CEREAL PREPRTNS.	1	No Quantity							1718332			0
S3	2009	2009	2009	2	0	2	Export	699	India	IND	690	Seychelles	SYC								04	CEREALS,CEREAL PREPRTNS.	1	No Quantity							4113011			0
S3	2009	2009	2009	2	0	2	Export	699	India	IND	694	Sierra Leone	SLE								04	CEREALS,CEREAL PREPRTNS.	1	No Quantity							689561			0
S3	2009	2009	2009	2	0	2	Export	699	India	IND	702	Singapore	SGP								04	CEREALS,CEREAL PREPRTNS.	1	No Quantity							26890390			0
S3	2009	2009	2009	2	0	2	Export	699	India	IND	704	Viet Nam	VNM								04	CEREALS,CEREAL PREPRTNS.	1	No Quantity							115163762			0
S3	2009	2009	2009	2	0	2	Export	699	India	IND	705	Slovenia	SVN								04	CEREALS,CEREAL PREPRTNS.	1	No Quantity							2249			0
S3	2009	2009	2009	2	0	2	Export	699	India	IND	706	Somalia	SOM								04	CEREALS,CEREAL PREPRTNS.	1	No Quantity							3713528			0
S3	2009	2009	2009	2	0	2	Export	699	India	IND	710	South Africa	ZAF								04	CEREALS,CEREAL PREPRTNS.	1	No Quantity							9684499			0
S3	2009	2009	2009	2	0	2	Export	699	India	IND	716	Zimbabwe	ZWE								04	CEREALS,CEREAL PREPRTNS.	1	No Quantity							62696			0
S3	2009	2009	2009	2	0	2	Export	699	India	IND	724	Spain	ESP								04	CEREALS,CEREAL PREPRTNS.	1	No Quantity							685884			0
S3	2009	2009	2009	2	0	2	Export	699	India	IND	736	Fmr Sudan	SDN								04	CEREALS,CEREAL PREPRTNS.	1	No Quantity							2390632			0
S3	2009	2009	2009	2	0	2	Export	699	India	IND	740	Suriname	SUR								04	CEREALS,CEREAL PREPRTNS.	1	No Quantity							3869			0
S3	2009	2009	2009	2	0	2	Export	699	India	IND	748	Swaziland	SWZ								04	CEREALS,CEREAL PREPRTNS.	1	No Quantity							70110			0
S3	2009	2009	2009	2	0	2	Export	699	India	IND	752	Sweden	SWE								04	CEREALS,CEREAL PREPRTNS.	1	No Quantity							789429			0
S3	2009	2009	2009	2	0	2	Export	699	India	IND	757	Switzerland	CHE								04	CEREALS,CEREAL PREPRTNS.	1	No Quantity							2067017			0
S3	2009	2009	2009	2	0	2	Export	699	India	IND	760	Syria	SYR								04	CEREALS,CEREAL PREPRTNS.	1	No Quantity							7075229			0
S3	2009	2009	2009	2	0	2	Export	699	India	IND	764	Thailand	THA								04	CEREALS,CEREAL PREPRTNS.	1	No Quantity							6054495			0
S3	2009	2009	2009	2	0	2	Export	699	India	IND	768	Togo	TGO								04	CEREALS,CEREAL PREPRTNS.	1	No Quantity							1401456			0
S3	2009	2009	2009	2	0	2	Export	699	India	IND	776	Tonga	TON								04	CEREALS,CEREAL PREPRTNS.	1	No Quantity							29078			0
S3	2009	2009	2009	2	0	2	Export	699	India	IND	780	Trinidad and Tobago	TTO								04	CEREALS,CEREAL PREPRTNS.	1	No Quantity							87289			0
S3	2009	2009	2009	2	0	2	Export	699	India	IND	784	United Arab Emirates	ARE								04	CEREALS,CEREAL PREPRTNS.	1	No Quantity							672152999			0
S3	2009	2009	2009	2	0	2	Export	699	India	IND	788	Tunisia	TUN								04	CEREALS,CEREAL PREPRTNS.	1	No Quantity							368356			0
S3	2009	2009	2009	2	0	2	Export	699	India	IND	792	Turkey	TUR								04	CEREALS,CEREAL PREPRTNS.	1	No Quantity							2027983			0
S3	2009	2009	2009	2	0	2	Export	699	India	IND	800	Uganda	UGA								04	CEREALS,CEREAL PREPRTNS.	1	No Quantity							1490567			0
S3	2009	2009	2009	2	0	2	Export	699	India	IND	804	Ukraine	UKR								04	CEREALS,CEREAL PREPRTNS.	1	No Quantity							158965			0
S3	2009	2009	2009	2	0	2	Export	699	India	IND	818	Egypt	EGY								04	CEREALS,CEREAL PREPRTNS.	1	No Quantity							4091668			0
S3	2009	2009	2009	2	0	2	Export	699	India	IND	826	United Kingdom	GBR								04	CEREALS,CEREAL PREPRTNS.	1	No Quantity							101679684			0
S3	2009	2009	2009	2	0	2	Export	699	India	IND	834	United Rep. of Tanzania	TZA								04	CEREALS,CEREAL PREPRTNS.	1	No Quantity							1377350			0
S3	2009	2009	2009	2	0	2	Export	699	India	IND	842	USA	USA								04	CEREALS,CEREAL PREPRTNS.	1	No Quantity							85452438			0
S3	2009	2009	2009	2	0	2	Export	699	India	IND	854	Burkina Faso	BFA								04	CEREALS,CEREAL PREPRTNS.	1	No Quantity							703559			0
S3	2009	2009	2009	2	0	2	Export	699	India	IND	882	Samoa	WSM								04	CEREALS,CEREAL PREPRTNS.	1	No Quantity							3616			0
S3	2009	2009	2009	2	0	2	Export	699	India	IND	887	Yemen	YEM								04	CEREALS,CEREAL PREPRTNS.	1	No Quantity							71636760			0
S3	2009	2009	2009	2	0	2	Export	699	India	IND	894	Zambia	ZMB								04	CEREALS,CEREAL PREPRTNS.	1	No Quantity							60858			0
S3	2009	2009	2009	2	0	2	Export	699	India	IND	899	Areas, nes									04	CEREALS,CEREAL PREPRTNS.	1	No Quantity							58833184			0
S3	2009	2009	2009	2	0	2	Export	360	Indonesia	IDN	0	World	WLD								05	VEGETABLES AND FRUIT	1	No Quantity							567713877			0
S3	2009	2009	2009	2	0	2	Export	360	Indonesia	IDN	8	Albania	ALB								05	VEGETABLES AND FRUIT	1	No Quantity							14063			0
S3	2009	2009	2009	2	0	2	Export	360	Indonesia	IDN	12	Algeria	DZA								05	VEGETABLES AND FRUIT	1	No Quantity							60000			0
S3	2009	2009	2009	2	0	2	Export	360	Indonesia	IDN	16	American Samoa	ASM								05	VEGETABLES AND FRUIT	1	No Quantity							18812			0
S3	2009	2009	2009	2	0	2	Export	360	Indonesia	IDN	24	Angola	AGO								05	VEGETABLES AND FRUIT	1	No Quantity							130310			0
S3	2009	2009	2009	2	0	2	Export	360	Indonesia	IDN	31	Azerbaijan	AZE								05	VEGETABLES AND FRUIT	1	No Quantity							23400			0
S3	2009	2009	2009	2	0	2	Export	360	Indonesia	IDN	32	Argentina	ARG								05	VEGETABLES AND FRUIT	1	No Quantity							5152924			0
S3	2009	2009	2009	2	0	2	Export	360	Indonesia	IDN	36	Australia	AUS								05	VEGETABLES AND FRUIT	1	No Quantity							5879335			0
S3	2009	2009	2009	2	0	2	Export	360	Indonesia	IDN	40	Austria	AUT								05	VEGETABLES AND FRUIT	1	No Quantity							1675000			0
S3	2009	2009	2009	2	0	2	Export	360	Indonesia	IDN	48	Bahrain	BHR								05	VEGETABLES AND FRUIT	1	No Quantity							422258			0
S3	2009	2009	2009	2	0	2	Export	360	Indonesia	IDN	50	Bangladesh	BGD								05	VEGETABLES AND FRUIT	1	No Quantity							6012262			0
S3	2009	2009	2009	2	0	2	Export	360	Indonesia	IDN	56	Belgium	BEL								05	VEGETABLES AND FRUIT	1	No Quantity							2882057			0
S3	2009	2009	2009	2	0	2	Export	360	Indonesia	IDN	68	Bolivia (Plurinational State of)	BOL								05	VEGETABLES AND FRUIT	1	No Quantity							10625			0
S3	2009	2009	2009	2	0	2	Export	360	Indonesia	IDN	76	Brazil	BRA								05	VEGETABLES AND FRUIT	1	No Quantity							1489939			0
S3	2009	2009	2009	2	0	2	Export	360	Indonesia	IDN	90	Solomon Isds	SLB								05	VEGETABLES AND FRUIT	1	No Quantity							132180			0
S3	2009	2009	2009	2	0	2	Export	360	Indonesia	IDN	96	Brunei Darussalam	BRN								05	VEGETABLES AND FRUIT	1	No Quantity							739931			0
S3	2009	2009	2009	2	0	2	Export	360	Indonesia	IDN	100	Bulgaria	BGR								05	VEGETABLES AND FRUIT	1	No Quantity							163280			0
S3	2009	2009	2009	2	0	2	Export	360	Indonesia	IDN	104	Myanmar	MMR								05	VEGETABLES AND FRUIT	1	No Quantity							24000			0
S3	2009	2009	2009	2	0	2	Export	360	Indonesia	IDN	112	Belarus	BLR								05	VEGETABLES AND FRUIT	1	No Quantity							7825			0
S3	2009	2009	2009	2	0	2	Export	360	Indonesia	IDN	116	Cambodia	KHM								05	VEGETABLES AND FRUIT	1	No Quantity							14668			0
S3	2009	2009	2009	2	0	2	Export	360	Indonesia	IDN	120	Cameroon	CMR								05	VEGETABLES AND FRUIT	1	No Quantity							1250			0
S3	2009	2009	2009	2	0	2	Export	360	Indonesia	IDN	124	Canada	CAN								05	VEGETABLES AND FRUIT	1	No Quantity							1773641			0
S3	2009	2009	2009	2	0	2	Export	360	Indonesia	IDN	132	Cabo Verde	CPV								05	VEGETABLES AND FRUIT	1	No Quantity							68158			0
S3	2009	2009	2009	2	0	2	Export	360	Indonesia	IDN	144	Sri Lanka	LKA								05	VEGETABLES AND FRUIT	1	No Quantity							350679			0
S3	2009	2009	2009	2	0	2	Export	360	Indonesia	IDN	152	Chile	CHL								05	VEGETABLES AND FRUIT	1	No Quantity							1504326			0
S3	2009	2009	2009	2	0	2	Export	360	Indonesia	IDN	156	China	CHN								05	VEGETABLES AND FRUIT	1	No Quantity							26810327			0
S3	2009	2009	2009	2	0	2	Export	360	Indonesia	IDN	178	Congo	COG								05	VEGETABLES AND FRUIT	1	No Quantity							5906			0
S3	2009	2009	2009	2	0	2	Export	360	Indonesia	IDN	188	Costa Rica	CRI								05	VEGETABLES AND FRUIT	1	No Quantity							110543			0
S3	2009	2009	2009	2	0	2	Export	360	Indonesia	IDN	191	Croatia	HRV								05	VEGETABLES AND FRUIT	1	No Quantity							317070			0
S3	2009	2009	2009	2	0	2	Export	360	Indonesia	IDN	196	Cyprus	CYP								05	VEGETABLES AND FRUIT	1	No Quantity							37937			0
S3	2009	2009	2009	2	0	2	Export	360	Indonesia	IDN	203	Czechia	CZE								05	VEGETABLES AND FRUIT	1	No Quantity							106898			0
S3	2009	2009	2009	2	0	2	Export	360	Indonesia	IDN	204	Benin	BEN								05	VEGETABLES AND FRUIT	1	No Quantity							2563			0
S3	2009	2009	2009	2	0	2	Export	360	Indonesia	IDN	208	Denmark	DNK								05	VEGETABLES AND FRUIT	1	No Quantity							481849			0
S3	2009	2009	2009	2	0	2	Export	360	Indonesia	IDN	214	Dominican Rep.	DOM								05	VEGETABLES AND FRUIT	1	No Quantity							20375			0
S3	2009	2009	2009	2	0	2	Export	360	Indonesia	IDN	233	Estonia	EST								05	VEGETABLES AND FRUIT	1	No Quantity							34438			0
S3	2009	2009	2009	2	0	2	Export	360	Indonesia	IDN	242	Fiji	FJI								05	VEGETABLES AND FRUIT	1	No Quantity							3786			0
S3	2009	2009	2009	2	0	2	Export	360	Indonesia	IDN	246	Finland	FIN								05	VEGETABLES AND FRUIT	1	No Quantity							3664858			0
S3	2009	2009	2009	2	0	2	Export	360	Indonesia	IDN	251	France	FRA								05	VEGETABLES AND FRUIT	1	No Quantity							6221375			0
S3	2009	2009	2009	2	0	2	Export	360	Indonesia	IDN	266	Gabon	GAB								05	VEGETABLES AND FRUIT	1	No Quantity							17651			0
S3	2009	2009	2009	2	0	2	Export	360	Indonesia	IDN	268	Georgia	GEO								05	VEGETABLES AND FRUIT	1	No Quantity							7500			0
S3	2009	2009	2009	2	0	2	Export	360	Indonesia	IDN	270	Gambia	GMB								05	VEGETABLES AND FRUIT	1	No Quantity							168270			0
S3	2009	2009	2009	2	0	2	Export	360	Indonesia	IDN	276	Germany	DEU								05	VEGETABLES AND FRUIT	1	No Quantity							18745912			0
S3	2009	2009	2009	2	0	2	Export	360	Indonesia	IDN	288	Ghana	GHA								05	VEGETABLES AND FRUIT	1	No Quantity							8200			0
S3	2009	2009	2009	2	0	2	Export	360	Indonesia	IDN	300	Greece	GRC								05	VEGETABLES AND FRUIT	1	No Quantity							875867			0
S3	2009	2009	2009	2	0	2	Export	360	Indonesia	IDN	324	Guinea	GIN								05	VEGETABLES AND FRUIT	1	No Quantity							795648			0
S3	2009	2009	2009	2	0	2	Export	360	Indonesia	IDN	328	Guyana	GUY								05	VEGETABLES AND FRUIT	1	No Quantity							8672			0
S3	2009	2009	2009	2	0	2	Export	360	Indonesia	IDN	344	China, Hong Kong SAR	HKG								05	VEGETABLES AND FRUIT	1	No Quantity							7259820			0
S3	2009	2009	2009	2	0	2	Export	360	Indonesia	IDN	348	Hungary	HUN								05	VEGETABLES AND FRUIT	1	No Quantity							332860			0
S3	2009	2009	2009	2	0	2	Export	360	Indonesia	IDN	352	Iceland	ISL								05	VEGETABLES AND FRUIT	1	No Quantity							16000			0
S3	2009	2009	2009	2	0	2	Export	360	Indonesia	IDN	364	Iran	IRN								05	VEGETABLES AND FRUIT	1	No Quantity							625222			0
S3	2009	2009	2009	2	0	2	Export	360	Indonesia	IDN	368	Iraq	IRQ								05	VEGETABLES AND FRUIT	1	No Quantity							18831			0
S3	2009	2009	2009	2	0	2	Export	360	Indonesia	IDN	376	Israel	ISR								05	VEGETABLES AND FRUIT	1	No Quantity							2009773			0
S3	2009	2009	2009	2	0	2	Export	360	Indonesia	IDN	381	Italy	ITA								05	VEGETABLES AND FRUIT	1	No Quantity							3310117			0
S3	2009	2009	2009	2	0	2	Export	360	Indonesia	IDN	392	Japan	JPN								05	VEGETABLES AND FRUIT	1	No Quantity							26460245			0
S3	2009	2009	2009	2	0	2	Export	360	Indonesia	IDN	400	Jordan	JOR								05	VEGETABLES AND FRUIT	1	No Quantity							2278964			0
S3	2009	2009	2009	2	0	2	Export	360	Indonesia	IDN	404	Kenya	KEN								05	VEGETABLES AND FRUIT	1	No Quantity							153476			0
S3	2009	2009	2009	2	0	2	Export	360	Indonesia	IDN	410	Rep. of Korea	KOR								05	VEGETABLES AND FRUIT	1	No Quantity							10412929			0
S3	2009	2009	2009	2	0	2	Export	360	Indonesia	IDN	414	Kuwait	KWT								05	VEGETABLES AND FRUIT	1	No Quantity							468836			0
S3	2009	2009	2009	2	0	2	Export	360	Indonesia	IDN	422	Lebanon	LBN								05	VEGETABLES AND FRUIT	1	No Quantity							1320696			0
S3	2009	2009	2009	2	0	2	Export	360	Indonesia	IDN	428	Latvia	LVA								05	VEGETABLES AND FRUIT	1	No Quantity							34718			0
S3	2009	2009	2009	2	0	2	Export	360	Indonesia	IDN	434	Libya	LBY								05	VEGETABLES AND FRUIT	1	No Quantity							230732			0
S3	2009	2009	2009	2	0	2	Export	360	Indonesia	IDN	440	Lithuania	LTU								05	VEGETABLES AND FRUIT	1	No Quantity							137364			0
S3	2009	2009	2009	2	0	2	Export	360	Indonesia	IDN	450	Madagascar	MDG								05	VEGETABLES AND FRUIT	1	No Quantity							1261			0
S3	2009	2009	2009	2	0	2	Export	360	Indonesia	IDN	454	Malawi	MWI								05	VEGETABLES AND FRUIT	1	No Quantity							7455			0
S3	2009	2009	2009	2	0	2	Export	360	Indonesia	IDN	458	Malaysia	MYS								05	VEGETABLES AND FRUIT	1	No Quantity							23642904			0
S3	2009	2009	2009	2	0	2	Export	360	Indonesia	IDN	462	Maldives	MDV								05	VEGETABLES AND FRUIT	1	No Quantity							171428			0
S3	2009	2009	2009	2	0	2	Export	360	Indonesia	IDN	480	Mauritius	MUS								05	VEGETABLES AND FRUIT	1	No Quantity							98077			0
S3	2009	2009	2009	2	0	2	Export	360	Indonesia	IDN	484	Mexico	MEX								05	VEGETABLES AND FRUIT	1	No Quantity							533182			0
S3	2009	2009	2009	2	0	2	Export	360	Indonesia	IDN	490	Other Asia, nes									05	VEGETABLES AND FRUIT	1	No Quantity							9832529			0
S3	2009	2009	2009	2	0	2	Export	360	Indonesia	IDN	504	Morocco	MAR								05	VEGETABLES AND FRUIT	1	No Quantity							445318			0
S3	2009	2009	2009	2	0	2	Export	360	Indonesia	IDN	508	Mozambique	MOZ								05	VEGETABLES AND FRUIT	1	No Quantity							23646			0
S3	2009	2009	2009	2	0	2	Export	360	Indonesia	IDN	512	Oman	OMN								05	VEGETABLES AND FRUIT	1	No Quantity							29239			0
S3	2009	2009	2009	2	0	2	Export	360	Indonesia	IDN	524	Nepal	NPL								05	VEGETABLES AND FRUIT	1	No Quantity							6122010			0
S3	2009	2009	2009	2	0	2	Export	360	Indonesia	IDN	528	Netherlands	NLD								05	VEGETABLES AND FRUIT	1	No Quantity							18413578			0
S3	2009	2009	2009	2	0	2	Export	360	Indonesia	IDN	540	New Caledonia	NCL								05	VEGETABLES AND FRUIT	1	No Quantity							1602			0
S3	2009	2009	2009	2	0	2	Export	360	Indonesia	IDN	548	Vanuatu	VUT								05	VEGETABLES AND FRUIT	1	No Quantity							4712			0
S3	2009	2009	2009	2	0	2	Export	360	Indonesia	IDN	554	New Zealand	NZL								05	VEGETABLES AND FRUIT	1	No Quantity							1474250			0
S3	2009	2009	2009	2	0	2	Export	360	Indonesia	IDN	566	Nigeria	NGA								05	VEGETABLES AND FRUIT	1	No Quantity							124251			0
S3	2009	2009	2009	2	0	2	Export	360	Indonesia	IDN	579	Norway	NOR								05	VEGETABLES AND FRUIT	1	No Quantity							1561730			0
S3	2009	2009	2009	2	0	2	Export	360	Indonesia	IDN	586	Pakistan	PAK								05	VEGETABLES AND FRUIT	1	No Quantity							40929046			0
S3	2009	2009	2009	2	0	2	Export	360	Indonesia	IDN	591	Panama	PAN								05	VEGETABLES AND FRUIT	1	No Quantity							48287			0
S3	2009	2009	2009	2	0	2	Export	360	Indonesia	IDN	598	Papua New Guinea	PNG								05	VEGETABLES AND FRUIT	1	No Quantity							53130			0
S3	2009	2009	2009	2	0	2	Export	360	Indonesia	IDN	600	Paraguay	PRY								05	VEGETABLES AND FRUIT	1	No Quantity							615413			0
S3	2009	2009	2009	2	0	2	Export	360	Indonesia	IDN	604	Peru	PER								05	VEGETABLES AND FRUIT	1	No Quantity							541016			0
S3	2009	2009	2009	2	0	2	Export	360	Indonesia	IDN	608	Philippines	PHL								05	VEGETABLES AND FRUIT	1	No Quantity							12273286			0
S3	2009	2009	2009	2	0	2	Export	360	Indonesia	IDN	616	Poland	POL								05	VEGETABLES AND FRUIT	1	No Quantity							3145059			0
S3	2009	2009	2009	2	0	2	Export	360	Indonesia	IDN	620	Portugal	PRT								05	VEGETABLES AND FRUIT	1	No Quantity							579042			0
S3	2009	2009	2009	2	0	2	Export	360	Indonesia	IDN	626	Timor-Leste	TLS								05	VEGETABLES AND FRUIT	1	No Quantity							412480			0
S3	2009	2009	2009	2	0	2	Export	360	Indonesia	IDN	634	Qatar	QAT								05	VEGETABLES AND FRUIT	1	No Quantity							385437			0
S3	2009	2009	2009	2	0	2	Export	360	Indonesia	IDN	642	Romania	ROU								05	VEGETABLES AND FRUIT	1	No Quantity							173564			0
S3	2009	2009	2009	2	0	2	Export	360	Indonesia	IDN	643	Russian Federation	RUS								05	VEGETABLES AND FRUIT	1	No Quantity							4116471			0
S3	2009	2009	2009	2	0	2	Export	360	Indonesia	IDN	682	Saudi Arabia	SAU								05	VEGETABLES AND FRUIT	1	No Quantity							4134492			0
S3	2009	2009	2009	2	0	2	Export	360	Indonesia	IDN	686	Senegal	SEN								05	VEGETABLES AND FRUIT	1	No Quantity							79370			0
S3	2009	2009	2009	2	0	2	Export	360	Indonesia	IDN	690	Seychelles	SYC								05	VEGETABLES AND FRUIT	1	No Quantity							403			0
S3	2009	2009	2009	2	0	2	Export	360	Indonesia	IDN	694	Sierra Leone	SLE								05	VEGETABLES AND FRUIT	1	No Quantity							73120			0
S3	2009	2009	2009	2	0	2	Export	360	Indonesia	IDN	699	India	IND								05	VEGETABLES AND FRUIT	1	No Quantity							92236214			0
S3	2009	2009	2009	2	0	2	Export	360	Indonesia	IDN	702	Singapore	SGP								05	VEGETABLES AND FRUIT	1	No Quantity							64059166			0
S3	2009	2009	2009	2	0	2	Export	360	Indonesia	IDN	703	Slovakia	SVK								05	VEGETABLES AND FRUIT	1	No Quantity							20240			0
S3	2009	2009	2009	2	0	2	Export	360	Indonesia	IDN	704	Viet Nam	VNM								05	VEGETABLES AND FRUIT	1	No Quantity							25714769			0
S3	2009	2009	2009	2	0	2	Export	360	Indonesia	IDN	705	Slovenia	SVN								05	VEGETABLES AND FRUIT	1	No Quantity							116918			0
S3	2009	2009	2009	2	0	2	Export	360	Indonesia	IDN	710	South Africa	ZAF								05	VEGETABLES AND FRUIT	1	No Quantity							2526540			0
S3	2009	2009	2009	2	0	2	Export	360	Indonesia	IDN	724	Spain	ESP								05	VEGETABLES AND FRUIT	1	No Quantity							18602495			0
S3	2009	2009	2009	2	0	2	Export	360	Indonesia	IDN	736	Fmr Sudan	SDN								05	VEGETABLES AND FRUIT	1	No Quantity							29827			0
S3	2009	2009	2009	2	0	2	Export	360	Indonesia	IDN	740	Suriname	SUR								05	VEGETABLES AND FRUIT	1	No Quantity							5480			0
S3	2009	2009	2009	2	0	2	Export	360	Indonesia	IDN	752	Sweden	SWE								05	VEGETABLES AND FRUIT	1	No Quantity							818519			0
S3	2009	2009	2009	2	0	2	Export	360	Indonesia	IDN	757	Switzerland	CHE								05	VEGETABLES AND FRUIT	1	No Quantity							1407033			0
S3	2009	2009	2009	2	0	2	Export	360	Indonesia	IDN	760	Syria	SYR								05	VEGETABLES AND FRUIT	1	No Quantity							1456143			0
S3	2009	2009	2009	2	0	2	Export	360	Indonesia	IDN	764	Thailand	THA								05	VEGETABLES AND FRUIT	1	No Quantity							3964509			0
S3	2009	2009	2009	2	0	2	Export	360	Indonesia	IDN	776	Tonga	TON								05	VEGETABLES AND FRUIT	1	No Quantity							75286			0
S3	2009	2009	2009	2	0	2	Export	360	Indonesia	IDN	784	United Arab Emirates	ARE								05	VEGETABLES AND FRUIT	1	No Quantity							3837329			0
S3	2009	2009	2009	2	0	2	Export	360	Indonesia	IDN	788	Tunisia	TUN								05	VEGETABLES AND FRUIT	1	No Quantity							15250			0
S3	2009	2009	2009	2	0	2	Export	360	Indonesia	IDN	792	Turkey	TUR								05	VEGETABLES AND FRUIT	1	No Quantity							1885151			0
S3	2009	2009	2009	2	0	2	Export	360	Indonesia	IDN	800	Uganda	UGA								05	VEGETABLES AND FRUIT	1	No Quantity							3538			0
S3	2009	2009	2009	2	0	2	Export	360	Indonesia	IDN	804	Ukraine	UKR								05	VEGETABLES AND FRUIT	1	No Quantity							934456			0
S3	2009	2009	2009	2	0	2	Export	360	Indonesia	IDN	818	Egypt	EGY								05	VEGETABLES AND FRUIT	1	No Quantity							1482753			0
S3	2009	2009	2009	2	0	2	Export	360	Indonesia	IDN	826	United Kingdom	GBR								05	VEGETABLES AND FRUIT	1	No Quantity							3638521			0
S3	2009	2009	2009	2	0	2	Export	360	Indonesia	IDN	842	USA	USA								05	VEGETABLES AND FRUIT	1	No Quantity							71921572			0
S3	2009	2009	2009	2	0	2	Export	360	Indonesia	IDN	858	Uruguay	URY								05	VEGETABLES AND FRUIT	1	No Quantity							707200			0
S3	2009	2009	2009	2	0	2	Export	360	Indonesia	IDN	882	Samoa	WSM								05	VEGETABLES AND FRUIT	1	No Quantity							3514			0
S3	2009	2009	2009	2	0	2	Export	360	Indonesia	IDN	887	Yemen	YEM								05	VEGETABLES AND FRUIT	1	No Quantity							137515			0
S3	2009	2009	2009	2	0	2	Export	699	India	IND	0	World	WLD								05	VEGETABLES AND FRUIT	1	No Quantity							2108074611			0
S3	2009	2009	2009	2	0	2	Export	699	India	IND	4	Afghanistan	AFG								05	VEGETABLES AND FRUIT	1	No Quantity							363788			0
S3	2009	2009	2009	2	0	2	Export	699	India	IND	8	Albania	ALB								05	VEGETABLES AND FRUIT	1	No Quantity							156836			0
S3	2009	2009	2009	2	0	2	Export	699	India	IND	12	Algeria	DZA								05	VEGETABLES AND FRUIT	1	No Quantity							18424591			0
S3	2009	2009	2009	2	0	2	Export	699	India	IND	16	American Samoa	ASM								05	VEGETABLES AND FRUIT	1	No Quantity							585			0
S3	2009	2009	2009	2	0	2	Export	699	India	IND	24	Angola	AGO								05	VEGETABLES AND FRUIT	1	No Quantity							322228			0
S3	2009	2009	2009	2	0	2	Export	699	India	IND	28	Antigua and Barbuda	ATG								05	VEGETABLES AND FRUIT	1	No Quantity							85958			0
S3	2009	2009	2009	2	0	2	Export	699	India	IND	31	Azerbaijan	AZE								05	VEGETABLES AND FRUIT	1	No Quantity							241965			0
S3	2009	2009	2009	2	0	2	Export	699	India	IND	32	Argentina	ARG								05	VEGETABLES AND FRUIT	1	No Quantity							285439			0
S3	2009	2009	2009	2	0	2	Export	699	India	IND	36	Australia	AUS								05	VEGETABLES AND FRUIT	1	No Quantity							20720792			0
S3	2009	2009	2009	2	0	2	Export	699	India	IND	40	Austria	AUT								05	VEGETABLES AND FRUIT	1	No Quantity							930978			0
S3	2009	2009	2009	2	0	2	Export	699	India	IND	48	Bahrain	BHR								05	VEGETABLES AND FRUIT	1	No Quantity							16595774			0
S3	2009	2009	2009	2	0	2	Export	699	India	IND	50	Bangladesh	BGD								05	VEGETABLES AND FRUIT	1	No Quantity							274670812			0
S3	2009	2009	2009	2	0	2	Export	699	India	IND	51	Armenia	ARM								05	VEGETABLES AND FRUIT	1	No Quantity							125087			0
S3	2009	2009	2009	2	0	2	Export	699	India	IND	52	Barbados	BRB								05	VEGETABLES AND FRUIT	1	No Quantity							87514			0
S3	2009	2009	2009	2	0	2	Export	699	India	IND	56	Belgium	BEL								05	VEGETABLES AND FRUIT	1	No Quantity							41164801			0
S3	2009	2009	2009	2	0	2	Export	699	India	IND	64	Bhutan	BTN								05	VEGETABLES AND FRUIT	1	No Quantity							435637			0
S3	2009	2009	2009	2	0	2	Export	699	India	IND	70	Bosnia Herzegovina	BIH								05	VEGETABLES AND FRUIT	1	No Quantity							7997			0
S3	2009	2009	2009	2	0	2	Export	699	India	IND	72	Botswana	BWA								05	VEGETABLES AND FRUIT	1	No Quantity							57092			0
S3	2009	2009	2009	2	0	2	Export	699	India	IND	76	Brazil	BRA								05	VEGETABLES AND FRUIT	1	No Quantity							1461153			0
S3	2009	2009	2009	2	0	2	Export	699	India	IND	84	Belize	BLZ								05	VEGETABLES AND FRUIT	1	No Quantity							3771			0
S3	2009	2009	2009	2	0	2	Export	699	India	IND	96	Brunei Darussalam	BRN								05	VEGETABLES AND FRUIT	1	No Quantity							1920408			0
S3	2009	2009	2009	2	0	2	Export	699	India	IND	100	Bulgaria	BGR								05	VEGETABLES AND FRUIT	1	No Quantity							1222233			0
S3	2009	2009	2009	2	0	2	Export	699	India	IND	104	Myanmar	MMR								05	VEGETABLES AND FRUIT	1	No Quantity							21266			0
S3	2009	2009	2009	2	0	2	Export	699	India	IND	108	Burundi	BDI								05	VEGETABLES AND FRUIT	1	No Quantity							1840			0
S3	2009	2009	2009	2	0	2	Export	699	India	IND	112	Belarus	BLR								05	VEGETABLES AND FRUIT	1	No Quantity							582713			0
S3	2009	2009	2009	2	0	2	Export	699	India	IND	120	Cameroon	CMR								05	VEGETABLES AND FRUIT	1	No Quantity							25201			0
S3	2009	2009	2009	2	0	2	Export	699	India	IND	124	Canada	CAN								05	VEGETABLES AND FRUIT	1	No Quantity							28562259			0
S3	2009	2009	2009	2	0	2	Export	699	India	IND	144	Sri Lanka	LKA								05	VEGETABLES AND FRUIT	1	No Quantity							53857390			0
S3	2009	2009	2009	2	0	2	Export	699	India	IND	152	Chile	CHL								05	VEGETABLES AND FRUIT	1	No Quantity							479439			0
S3	2009	2009	2009	2	0	2	Export	699	India	IND	156	China	CHN								05	VEGETABLES AND FRUIT	1	No Quantity							5376791			0
S3	2009	2009	2009	2	0	2	Export	699	India	IND	170	Colombia	COL								05	VEGETABLES AND FRUIT	1	No Quantity							333057			0
S3	2009	2009	2009	2	0	2	Export	699	India	IND	174	Comoros	COM								05	VEGETABLES AND FRUIT	1	No Quantity							236242			0
S3	2009	2009	2009	2	0	2	Export	699	India	IND	178	Congo	COG								05	VEGETABLES AND FRUIT	1	No Quantity							26777			0
S3	2009	2009	2009	2	0	2	Export	699	India	IND	188	Costa Rica	CRI								05	VEGETABLES AND FRUIT	1	No Quantity							48135			0
S3	2009	2009	2009	2	0	2	Export	699	India	IND	191	Croatia	HRV								05	VEGETABLES AND FRUIT	1	No Quantity							527968			0
S3	2009	2009	2009	2	0	2	Export	699	India	IND	196	Cyprus	CYP								05	VEGETABLES AND FRUIT	1	No Quantity							2031857			0
S3	2009	2009	2009	2	0	2	Export	699	India	IND	203	Czechia	CZE								05	VEGETABLES AND FRUIT	1	No Quantity							2981993			0
S3	2009	2009	2009	2	0	2	Export	699	India	IND	204	Benin	BEN								05	VEGETABLES AND FRUIT	1	No Quantity							59001			0
S3	2009	2009	2009	2	0	2	Export	699	India	IND	208	Denmark	DNK								05	VEGETABLES AND FRUIT	1	No Quantity							2122490			0
S3	2009	2009	2009	2	0	2	Export	699	India	IND	212	Dominica	DMA								05	VEGETABLES AND FRUIT	1	No Quantity							1344			0
S3	2009	2009	2009	2	0	2	Export	699	India	IND	214	Dominican Rep.	DOM								05	VEGETABLES AND FRUIT	1	No Quantity							57602			0
S3	2009	2009	2009	2	0	2	Export	699	India	IND	218	Ecuador	ECU								05	VEGETABLES AND FRUIT	1	No Quantity							57204			0
S3	2009	2009	2009	2	0	2	Export	699	India	IND	232	Eritrea	ERI								05	VEGETABLES AND FRUIT	1	No Quantity							478			0
S3	2009	2009	2009	2	0	2	Export	699	India	IND	233	Estonia	EST								05	VEGETABLES AND FRUIT	1	No Quantity							5703795			0
S3	2009	2009	2009	2	0	2	Export	699	India	IND	242	Fiji	FJI								05	VEGETABLES AND FRUIT	1	No Quantity							70052			0
S3	2009	2009	2009	2	0	2	Export	699	India	IND	246	Finland	FIN								05	VEGETABLES AND FRUIT	1	No Quantity							1801316			0
S3	2009	2009	2009	2	0	2	Export	699	India	IND	251	France	FRA								05	VEGETABLES AND FRUIT	1	No Quantity							51357714			0
S3	2009	2009	2009	2	0	2	Export	699	India	IND	258	French Polynesia	PYF								05	VEGETABLES AND FRUIT	1	No Quantity							168683			0
S3	2009	2009	2009	2	0	2	Export	699	India	IND	262	Djibouti	DJI								05	VEGETABLES AND FRUIT	1	No Quantity							260188			0
S3	2009	2009	2009	2	0	2	Export	699	India	IND	266	Gabon	GAB								05	VEGETABLES AND FRUIT	1	No Quantity							714			0
S3	2009	2009	2009	2	0	2	Export	699	India	IND	268	Georgia	GEO								05	VEGETABLES AND FRUIT	1	No Quantity							700067			0
S3	2009	2009	2009	2	0	2	Export	699	India	IND	270	Gambia	GMB								05	VEGETABLES AND FRUIT	1	No Quantity							5033			0
S3	2009	2009	2009	2	0	2	Export	699	India	IND	276	Germany	DEU								05	VEGETABLES AND FRUIT	1	No Quantity							28023300			0
S3	2009	2009	2009	2	0	2	Export	699	India	IND	288	Ghana	GHA								05	VEGETABLES AND FRUIT	1	No Quantity							61005			0
S3	2009	2009	2009	2	0	2	Export	699	India	IND	300	Greece	GRC								05	VEGETABLES AND FRUIT	1	No Quantity							13654124			0
S3	2009	2009	2009	2	0	2	Export	699	India	IND	320	Guatemala	GTM								05	VEGETABLES AND FRUIT	1	No Quantity							408662			0
S3	2009	2009	2009	2	0	2	Export	699	India	IND	324	Guinea	GIN								05	VEGETABLES AND FRUIT	1	No Quantity							2864			0
S3	2009	2009	2009	2	0	2	Export	699	India	IND	332	Haiti	HTI								05	VEGETABLES AND FRUIT	1	No Quantity							27507			0
S3	2009	2009	2009	2	0	2	Export	699	India	IND	340	Honduras	HND								05	VEGETABLES AND FRUIT	1	No Quantity							894			0
S3	2009	2009	2009	2	0	2	Export	699	India	IND	344	China, Hong Kong SAR	HKG								05	VEGETABLES AND FRUIT	1	No Quantity							6724226			0
S3	2009	2009	2009	2	0	2	Export	699	India	IND	348	Hungary	HUN								05	VEGETABLES AND FRUIT	1	No Quantity							680426			0
S3	2009	2009	2009	2	0	2	Export	699	India	IND	360	Indonesia	IDN								05	VEGETABLES AND FRUIT	1	No Quantity							7218340			0
S3	2009	2009	2009	2	0	2	Export	699	India	IND	364	Iran	IRN								05	VEGETABLES AND FRUIT	1	No Quantity							10431662			0
S3	2009	2009	2009	2	0	2	Export	699	India	IND	368	Iraq	IRQ								05	VEGETABLES AND FRUIT	1	No Quantity							2308693			0
S3	2009	2009	2009	2	0	2	Export	699	India	IND	372	Ireland	IRL								05	VEGETABLES AND FRUIT	1	No Quantity							728900			0
S3	2009	2009	2009	2	0	2	Export	699	India	IND	376	Israel	ISR								05	VEGETABLES AND FRUIT	1	No Quantity							8795311			0
S3	2009	2009	2009	2	0	2	Export	699	India	IND	381	Italy	ITA								05	VEGETABLES AND FRUIT	1	No Quantity							6581147			0
S3	2009	2009	2009	2	0	2	Export	699	India	IND	384	Côte d'Ivoire	CIV								05	VEGETABLES AND FRUIT	1	No Quantity							3099			0
S3	2009	2009	2009	2	0	2	Export	699	India	IND	388	Jamaica	JAM								05	VEGETABLES AND FRUIT	1	No Quantity							16210			0
S3	2009	2009	2009	2	0	2	Export	699	India	IND	392	Japan	JPN								05	VEGETABLES AND FRUIT	1	No Quantity							40234379			0
S3	2009	2009	2009	2	0	2	Export	699	India	IND	398	Kazakhstan	KAZ								05	VEGETABLES AND FRUIT	1	No Quantity							1291199			0
S3	2009	2009	2009	2	0	2	Export	699	India	IND	400	Jordan	JOR								05	VEGETABLES AND FRUIT	1	No Quantity							12117007			0
S3	2009	2009	2009	2	0	2	Export	699	India	IND	404	Kenya	KEN								05	VEGETABLES AND FRUIT	1	No Quantity							1148390			0
S3	2009	2009	2009	2	0	2	Export	699	India	IND	408	Dem. People's Rep. of Korea	PRK								05	VEGETABLES AND FRUIT	1	No Quantity							13207			0
S3	2009	2009	2009	2	0	2	Export	699	India	IND	410	Rep. of Korea	KOR								05	VEGETABLES AND FRUIT	1	No Quantity							6651112			0
S3	2009	2009	2009	2	0	2	Export	699	India	IND	414	Kuwait	KWT								05	VEGETABLES AND FRUIT	1	No Quantity							36454176			0
S3	2009	2009	2009	2	0	2	Export	699	India	IND	422	Lebanon	LBN								05	VEGETABLES AND FRUIT	1	No Quantity							6338806			0
S3	2009	2009	2009	2	0	2	Export	699	India	IND	428	Latvia	LVA								05	VEGETABLES AND FRUIT	1	No Quantity							678295			0
S3	2009	2009	2009	2	0	2	Export	699	India	IND	430	Liberia	LBR								05	VEGETABLES AND FRUIT	1	No Quantity							5354			0
S3	2009	2009	2009	2	0	2	Export	699	India	IND	434	Libya	LBY								05	VEGETABLES AND FRUIT	1	No Quantity							4372566			0
S3	2009	2009	2009	2	0	2	Export	699	India	IND	440	Lithuania	LTU								05	VEGETABLES AND FRUIT	1	No Quantity							3142472			0
S3	2009	2009	2009	2	0	2	Export	699	India	IND	442	Luxembourg	LUX								05	VEGETABLES AND FRUIT	1	No Quantity							340			0
S3	2009	2009	2009	2	0	2	Export	699	India	IND	446	China, Macao SAR	MAC								05	VEGETABLES AND FRUIT	1	No Quantity							159			0
S3	2009	2009	2009	2	0	2	Export	699	India	IND	450	Madagascar	MDG								05	VEGETABLES AND FRUIT	1	No Quantity							356539			0
S3	2009	2009	2009	2	0	2	Export	699	India	IND	454	Malawi	MWI								05	VEGETABLES AND FRUIT	1	No Quantity							37313			0
S3	2009	2009	2009	2	0	2	Export	699	India	IND	458	Malaysia	MYS								05	VEGETABLES AND FRUIT	1	No Quantity							87677871			0
S3	2009	2009	2009	2	0	2	Export	699	India	IND	462	Maldives	MDV								05	VEGETABLES AND FRUIT	1	No Quantity							4902340			0
S3	2009	2009	2009	2	0	2	Export	699	India	IND	466	Mali	MLI								05	VEGETABLES AND FRUIT	1	No Quantity							2320			0
S3	2009	2009	2009	2	0	2	Export	699	India	IND	470	Malta	MLT								05	VEGETABLES AND FRUIT	1	No Quantity							18271			0
S3	2009	2009	2009	2	0	2	Export	699	India	IND	480	Mauritius	MUS								05	VEGETABLES AND FRUIT	1	No Quantity							5764025			0
S3	2009	2009	2009	2	0	2	Export	699	India	IND	484	Mexico	MEX								05	VEGETABLES AND FRUIT	1	No Quantity							546293			0
S3	2009	2009	2009	2	0	2	Export	699	India	IND	490	Other Asia, nes									05	VEGETABLES AND FRUIT	1	No Quantity							2221630			0
S3	2009	2009	2009	2	0	2	Export	699	India	IND	496	Mongolia	MNG								05	VEGETABLES AND FRUIT	1	No Quantity							76490			0
S3	2009	2009	2009	2	0	2	Export	699	India	IND	498	Rep. of Moldova	MDA								05	VEGETABLES AND FRUIT	1	No Quantity							31924			0
S3	2009	2009	2009	2	0	2	Export	699	India	IND	500	Montserrat	MSR								05	VEGETABLES AND FRUIT	1	No Quantity							8			0
S3	2009	2009	2009	2	0	2	Export	699	India	IND	504	Morocco	MAR								05	VEGETABLES AND FRUIT	1	No Quantity							4002942			0
S3	2009	2009	2009	2	0	2	Export	699	India	IND	508	Mozambique	MOZ								05	VEGETABLES AND FRUIT	1	No Quantity							16594			0
S3	2009	2009	2009	2	0	2	Export	699	India	IND	512	Oman	OMN								05	VEGETABLES AND FRUIT	1	No Quantity							14328647			0
S3	2009	2009	2009	2	0	2	Export	699	India	IND	524	Nepal	NPL								05	VEGETABLES AND FRUIT	1	No Quantity							31102278			0
S3	2009	2009	2009	2	0	2	Export	699	India	IND	528	Netherlands	NLD								05	VEGETABLES AND FRUIT	1	No Quantity							133577051			0
S3	2009	2009	2009	2	0	2	Export	699	India	IND	530	Neth. Antilles	ANT								05	VEGETABLES AND FRUIT	1	No Quantity							34042			0
S3	2009	2009	2009	2	0	2	Export	699	India	IND	554	New Zealand	NZL								05	VEGETABLES AND FRUIT	1	No Quantity							4001079			0
S3	2009	2009	2009	2	0	2	Export	699	India	IND	566	Nigeria	NGA								05	VEGETABLES AND FRUIT	1	No Quantity							1022508			0
S3	2009	2009	2009	2	0	2	Export	699	India	IND	574	Norfolk Isds	NFK								05	VEGETABLES AND FRUIT	1	No Quantity							23433			0
S3	2009	2009	2009	2	0	2	Export	699	India	IND	579	Norway	NOR								05	VEGETABLES AND FRUIT	1	No Quantity							8241721			0
S3	2009	2009	2009	2	0	2	Export	699	India	IND	580	N. Mariana Isds	MNP								05	VEGETABLES AND FRUIT	1	No Quantity							891			0
S3	2009	2009	2009	2	0	2	Export	699	India	IND	586	Pakistan	PAK								05	VEGETABLES AND FRUIT	1	No Quantity							96896305			0
S3	2009	2009	2009	2	0	2	Export	699	India	IND	591	Panama	PAN								05	VEGETABLES AND FRUIT	1	No Quantity							5567			0
S3	2009	2009	2009	2	0	2	Export	699	India	IND	598	Papua New Guinea	PNG								05	VEGETABLES AND FRUIT	1	No Quantity							3043			0
S3	2009	2009	2009	2	0	2	Export	699	India	IND	600	Paraguay	PRY								05	VEGETABLES AND FRUIT	1	No Quantity							12			0
S3	2009	2009	2009	2	0	2	Export	699	India	IND	604	Peru	PER								05	VEGETABLES AND FRUIT	1	No Quantity							52541			0
S3	2009	2009	2009	2	0	2	Export	699	India	IND	608	Philippines	PHL								05	VEGETABLES AND FRUIT	1	No Quantity							5951670			0
S3	2009	2009	2009	2	0	2	Export	699	India	IND	616	Poland	POL								05	VEGETABLES AND FRUIT	1	No Quantity							1906989			0
S3	2009	2009	2009	2	0	2	Export	699	India	IND	620	Portugal	PRT								05	VEGETABLES AND FRUIT	1	No Quantity							2547262			0
S3	2009	2009	2009	2	0	2	Export	699	India	IND	634	Qatar	QAT								05	VEGETABLES AND FRUIT	1	No Quantity							17327987			0
S3	2009	2009	2009	2	0	2	Export	699	India	IND	642	Romania	ROU								05	VEGETABLES AND FRUIT	1	No Quantity							239692			0
S3	2009	2009	2009	2	0	2	Export	699	India	IND	643	Russian Federation	RUS								05	VEGETABLES AND FRUIT	1	No Quantity							30774763			0
S3	2009	2009	2009	2	0	2	Export	699	India	IND	682	Saudi Arabia	SAU								05	VEGETABLES AND FRUIT	1	No Quantity							118778811			0
S3	2009	2009	2009	2	0	2	Export	699	India	IND	686	Senegal	SEN								05	VEGETABLES AND FRUIT	1	No Quantity							97337			0
S3	2009	2009	2009	2	0	2	Export	699	India	IND	688	Serbia	SRB								05	VEGETABLES AND FRUIT	1	No Quantity							28239			0
S3	2009	2009	2009	2	0	2	Export	699	India	IND	690	Seychelles	SYC								05	VEGETABLES AND FRUIT	1	No Quantity							505264			0
S3	2009	2009	2009	2	0	2	Export	699	India	IND	694	Sierra Leone	SLE								05	VEGETABLES AND FRUIT	1	No Quantity							464			0
S3	2009	2009	2009	2	0	2	Export	699	India	IND	702	Singapore	SGP								05	VEGETABLES AND FRUIT	1	No Quantity							19190081			0
S3	2009	2009	2009	2	0	2	Export	699	India	IND	704	Viet Nam	VNM								05	VEGETABLES AND FRUIT	1	No Quantity							3024372			0
S3	2009	2009	2009	2	0	2	Export	699	India	IND	705	Slovenia	SVN								05	VEGETABLES AND FRUIT	1	No Quantity							402499			0
S3	2009	2009	2009	2	0	2	Export	699	India	IND	710	South Africa	ZAF								05	VEGETABLES AND FRUIT	1	No Quantity							5075196			0
S3	2009	2009	2009	2	0	2	Export	699	India	IND	724	Spain	ESP								05	VEGETABLES AND FRUIT	1	No Quantity							33814240			0
S3	2009	2009	2009	2	0	2	Export	699	India	IND	736	Fmr Sudan	SDN								05	VEGETABLES AND FRUIT	1	No Quantity							6058324			0
S3	2009	2009	2009	2	0	2	Export	699	India	IND	740	Suriname	SUR								05	VEGETABLES AND FRUIT	1	No Quantity							50560			0
S3	2009	2009	2009	2	0	2	Export	699	India	IND	748	Swaziland	SWZ								05	VEGETABLES AND FRUIT	1	No Quantity							240377			0
S3	2009	2009	2009	2	0	2	Export	699	India	IND	752	Sweden	SWE								05	VEGETABLES AND FRUIT	1	No Quantity							4460101			0
S3	2009	2009	2009	2	0	2	Export	699	India	IND	757	Switzerland	CHE								05	VEGETABLES AND FRUIT	1	No Quantity							4839736			0
S3	2009	2009	2009	2	0	2	Export	699	India	IND	760	Syria	SYR								05	VEGETABLES AND FRUIT	1	No Quantity							10149920			0
S3	2009	2009	2009	2	0	2	Export	699	India	IND	762	Tajikistan	TJK								05	VEGETABLES AND FRUIT	1	No Quantity							28			0
S3	2009	2009	2009	2	0	2	Export	699	India	IND	764	Thailand	THA								05	VEGETABLES AND FRUIT	1	No Quantity							6698374			0
S3	2009	2009	2009	2	0	2	Export	699	India	IND	768	Togo	TGO								05	VEGETABLES AND FRUIT	1	No Quantity							561			0
S3	2009	2009	2009	2	0	2	Export	699	India	IND	780	Trinidad and Tobago	TTO								05	VEGETABLES AND FRUIT	1	No Quantity							1804008			0
S3	2009	2009	2009	2	0	2	Export	699	India	IND	784	United Arab Emirates	ARE								05	VEGETABLES AND FRUIT	1	No Quantity							274752334			0
S3	2009	2009	2009	2	0	2	Export	699	India	IND	788	Tunisia	TUN								05	VEGETABLES AND FRUIT	1	No Quantity							5307019			0
S3	2009	2009	2009	2	0	2	Export	699	India	IND	792	Turkey	TUR								05	VEGETABLES AND FRUIT	1	No Quantity							10552000			0
S3	2009	2009	2009	2	0	2	Export	699	India	IND	800	Uganda	UGA								05	VEGETABLES AND FRUIT	1	No Quantity							2134489			0
S3	2009	2009	2009	2	0	2	Export	699	India	IND	804	Ukraine	UKR								05	VEGETABLES AND FRUIT	1	No Quantity							2487766			0
S3	2009	2009	2009	2	0	2	Export	699	India	IND	818	Egypt	EGY								05	VEGETABLES AND FRUIT	1	No Quantity							25102976			0
S3	2009	2009	2009	2	0	2	Export	699	India	IND	826	United Kingdom	GBR								05	VEGETABLES AND FRUIT	1	No Quantity							95580149			0
S3	2009	2009	2009	2	0	2	Export	699	India	IND	834	United Rep. of Tanzania	TZA								05	VEGETABLES AND FRUIT	1	No Quantity							236767			0
S3	2009	2009	2009	2	0	2	Export	699	India	IND	842	USA	USA								05	VEGETABLES AND FRUIT	1	No Quantity							269463519			0
S3	2009	2009	2009	2	0	2	Export	699	India	IND	858	Uruguay	URY								05	VEGETABLES AND FRUIT	1	No Quantity							215019			0
S3	2009	2009	2009	2	0	2	Export	699	India	IND	862	Venezuela	VEN								05	VEGETABLES AND FRUIT	1	No Quantity							265533			0
S3	2009	2009	2009	2	0	2	Export	699	India	IND	887	Yemen	YEM								05	VEGETABLES AND FRUIT	1	No Quantity							15755652			0
S3	2009	2009	2009	2	0	2	Export	699	India	IND	894	Zambia	ZMB								05	VEGETABLES AND FRUIT	1	No Quantity							4826			0
S3	2009	2009	2009	2	0	2	Export	699	India	IND	899	Areas, nes									05	VEGETABLES AND FRUIT	1	No Quantity							2448152			0
S3	2009	2009	2009	2	0	2	Export	360	Indonesia	IDN	0	World	WLD								06	SUGAR,SUGR.PREPTNS,HONEY	1	No Quantity							166461553			0
S3	2009	2009	2009	2	0	2	Export	360	Indonesia	IDN	12	Algeria	DZA								06	SUGAR,SUGR.PREPTNS,HONEY	1	No Quantity							13974			0
S3	2009	2009	2009	2	0	2	Export	360	Indonesia	IDN	16	American Samoa	ASM								06	SUGAR,SUGR.PREPTNS,HONEY	1	No Quantity							9133			0
S3	2009	2009	2009	2	0	2	Export	360	Indonesia	IDN	24	Angola	AGO								06	SUGAR,SUGR.PREPTNS,HONEY	1	No Quantity							260073			0
S3	2009	2009	2009	2	0	2	Export	360	Indonesia	IDN	36	Australia	AUS								06	SUGAR,SUGR.PREPTNS,HONEY	1	No Quantity							2414135			0
S3	2009	2009	2009	2	0	2	Export	360	Indonesia	IDN	48	Bahrain	BHR								06	SUGAR,SUGR.PREPTNS,HONEY	1	No Quantity							475816			0
S3	2009	2009	2009	2	0	2	Export	360	Indonesia	IDN	50	Bangladesh	BGD								06	SUGAR,SUGR.PREPTNS,HONEY	1	No Quantity							203362			0
S3	2009	2009	2009	2	0	2	Export	360	Indonesia	IDN	52	Barbados	BRB								06	SUGAR,SUGR.PREPTNS,HONEY	1	No Quantity							14401			0
S3	2009	2009	2009	2	0	2	Export	360	Indonesia	IDN	56	Belgium	BEL								06	SUGAR,SUGR.PREPTNS,HONEY	1	No Quantity							10425			0
S3	2009	2009	2009	2	0	2	Export	360	Indonesia	IDN	76	Brazil	BRA								06	SUGAR,SUGR.PREPTNS,HONEY	1	No Quantity							9138			0
S3	2009	2009	2009	2	0	2	Export	360	Indonesia	IDN	90	Solomon Isds	SLB								06	SUGAR,SUGR.PREPTNS,HONEY	1	No Quantity							194386			0
S3	2009	2009	2009	2	0	2	Export	360	Indonesia	IDN	96	Brunei Darussalam	BRN								06	SUGAR,SUGR.PREPTNS,HONEY	1	No Quantity							459505			0
S3	2009	2009	2009	2	0	2	Export	360	Indonesia	IDN	100	Bulgaria	BGR								06	SUGAR,SUGR.PREPTNS,HONEY	1	No Quantity							147483			0
S3	2009	2009	2009	2	0	2	Export	360	Indonesia	IDN	104	Myanmar	MMR								06	SUGAR,SUGR.PREPTNS,HONEY	1	No Quantity							173668			0
S3	2009	2009	2009	2	0	2	Export	360	Indonesia	IDN	112	Belarus	BLR								06	SUGAR,SUGR.PREPTNS,HONEY	1	No Quantity							21452			0
S3	2009	2009	2009	2	0	2	Export	360	Indonesia	IDN	116	Cambodia	KHM								06	SUGAR,SUGR.PREPTNS,HONEY	1	No Quantity							1410550			0
S3	2009	2009	2009	2	0	2	Export	360	Indonesia	IDN	124	Canada	CAN								06	SUGAR,SUGR.PREPTNS,HONEY	1	No Quantity							853464			0
S3	2009	2009	2009	2	0	2	Export	360	Indonesia	IDN	144	Sri Lanka	LKA								06	SUGAR,SUGR.PREPTNS,HONEY	1	No Quantity							91010			0
S3	2009	2009	2009	2	0	2	Export	360	Indonesia	IDN	156	China	CHN								06	SUGAR,SUGR.PREPTNS,HONEY	1	No Quantity							1706234			0
S3	2009	2009	2009	2	0	2	Export	360	Indonesia	IDN	170	Colombia	COL								06	SUGAR,SUGR.PREPTNS,HONEY	1	No Quantity							200059			0
S3	2009	2009	2009	2	0	2	Export	360	Indonesia	IDN	174	Comoros	COM								06	SUGAR,SUGR.PREPTNS,HONEY	1	No Quantity							512			0
S3	2009	2009	2009	2	0	2	Export	360	Indonesia	IDN	184	Cook Isds	COK								06	SUGAR,SUGR.PREPTNS,HONEY	1	No Quantity							12374			0
S3	2009	2009	2009	2	0	2	Export	360	Indonesia	IDN	203	Czechia	CZE								06	SUGAR,SUGR.PREPTNS,HONEY	1	No Quantity							232755			0
S3	2009	2009	2009	2	0	2	Export	360	Indonesia	IDN	204	Benin	BEN								06	SUGAR,SUGR.PREPTNS,HONEY	1	No Quantity							79033			0
S3	2009	2009	2009	2	0	2	Export	360	Indonesia	IDN	208	Denmark	DNK								06	SUGAR,SUGR.PREPTNS,HONEY	1	No Quantity							30900			0
S3	2009	2009	2009	2	0	2	Export	360	Indonesia	IDN	242	Fiji	FJI								06	SUGAR,SUGR.PREPTNS,HONEY	1	No Quantity							490208			0
S3	2009	2009	2009	2	0	2	Export	360	Indonesia	IDN	246	Finland	FIN								06	SUGAR,SUGR.PREPTNS,HONEY	1	No Quantity							262287			0
S3	2009	2009	2009	2	0	2	Export	360	Indonesia	IDN	258	French Polynesia	PYF								06	SUGAR,SUGR.PREPTNS,HONEY	1	No Quantity							5562			0
S3	2009	2009	2009	2	0	2	Export	360	Indonesia	IDN	270	Gambia	GMB								06	SUGAR,SUGR.PREPTNS,HONEY	1	No Quantity							3538			0
S3	2009	2009	2009	2	0	2	Export	360	Indonesia	IDN	276	Germany	DEU								06	SUGAR,SUGR.PREPTNS,HONEY	1	No Quantity							1332677			0
S3	2009	2009	2009	2	0	2	Export	360	Indonesia	IDN	288	Ghana	GHA								06	SUGAR,SUGR.PREPTNS,HONEY	1	No Quantity							1063083			0
S3	2009	2009	2009	2	0	2	Export	360	Indonesia	IDN	296	Kiribati	KIR								06	SUGAR,SUGR.PREPTNS,HONEY	1	No Quantity							88047			0
S3	2009	2009	2009	2	0	2	Export	360	Indonesia	IDN	300	Greece	GRC								06	SUGAR,SUGR.PREPTNS,HONEY	1	No Quantity							270261			0
S3	2009	2009	2009	2	0	2	Export	360	Indonesia	IDN	320	Guatemala	GTM								06	SUGAR,SUGR.PREPTNS,HONEY	1	No Quantity							21292			0
S3	2009	2009	2009	2	0	2	Export	360	Indonesia	IDN	324	Guinea	GIN								06	SUGAR,SUGR.PREPTNS,HONEY	1	No Quantity							94418			0
S3	2009	2009	2009	2	0	2	Export	360	Indonesia	IDN	344	China, Hong Kong SAR	HKG								06	SUGAR,SUGR.PREPTNS,HONEY	1	No Quantity							2021116			0
S3	2009	2009	2009	2	0	2	Export	360	Indonesia	IDN	348	Hungary	HUN								06	SUGAR,SUGR.PREPTNS,HONEY	1	No Quantity							16764			0
S3	2009	2009	2009	2	0	2	Export	360	Indonesia	IDN	364	Iran	IRN								06	SUGAR,SUGR.PREPTNS,HONEY	1	No Quantity							517495			0
S3	2009	2009	2009	2	0	2	Export	360	Indonesia	IDN	368	Iraq	IRQ								06	SUGAR,SUGR.PREPTNS,HONEY	1	No Quantity							27551			0
S3	2009	2009	2009	2	0	2	Export	360	Indonesia	IDN	372	Ireland	IRL								06	SUGAR,SUGR.PREPTNS,HONEY	1	No Quantity							3263			0
S3	2009	2009	2009	2	0	2	Export	360	Indonesia	IDN	376	Israel	ISR								06	SUGAR,SUGR.PREPTNS,HONEY	1	No Quantity							1044743			0
S3	2009	2009	2009	2	0	2	Export	360	Indonesia	IDN	381	Italy	ITA								06	SUGAR,SUGR.PREPTNS,HONEY	1	No Quantity							295303			0
S3	2009	2009	2009	2	0	2	Export	360	Indonesia	IDN	392	Japan	JPN								06	SUGAR,SUGR.PREPTNS,HONEY	1	No Quantity							1670315			0
S3	2009	2009	2009	2	0	2	Export	360	Indonesia	IDN	398	Kazakhstan	KAZ								06	SUGAR,SUGR.PREPTNS,HONEY	1	No Quantity							42904			0
S3	2009	2009	2009	2	0	2	Export	360	Indonesia	IDN	400	Jordan	JOR								06	SUGAR,SUGR.PREPTNS,HONEY	1	No Quantity							425917			0
S3	2009	2009	2009	2	0	2	Export	360	Indonesia	IDN	404	Kenya	KEN								06	SUGAR,SUGR.PREPTNS,HONEY	1	No Quantity							813029			0
S3	2009	2009	2009	2	0	2	Export	360	Indonesia	IDN	410	Rep. of Korea	KOR								06	SUGAR,SUGR.PREPTNS,HONEY	1	No Quantity							26633330			0
S3	2009	2009	2009	2	0	2	Export	360	Indonesia	IDN	414	Kuwait	KWT								06	SUGAR,SUGR.PREPTNS,HONEY	1	No Quantity							813009			0
S3	2009	2009	2009	2	0	2	Export	360	Indonesia	IDN	417	Kyrgyzstan	KGZ								06	SUGAR,SUGR.PREPTNS,HONEY	1	No Quantity							8996			0
S3	2009	2009	2009	2	0	2	Export	360	Indonesia	IDN	422	Lebanon	LBN								06	SUGAR,SUGR.PREPTNS,HONEY	1	No Quantity							513939			0
S3	2009	2009	2009	2	0	2	Export	360	Indonesia	IDN	428	Latvia	LVA								06	SUGAR,SUGR.PREPTNS,HONEY	1	No Quantity							8996			0
S3	2009	2009	2009	2	0	2	Export	360	Indonesia	IDN	434	Libya	LBY								06	SUGAR,SUGR.PREPTNS,HONEY	1	No Quantity							301934			0
S3	2009	2009	2009	2	0	2	Export	360	Indonesia	IDN	440	Lithuania	LTU								06	SUGAR,SUGR.PREPTNS,HONEY	1	No Quantity							17992			0
S3	2009	2009	2009	2	0	2	Export	360	Indonesia	IDN	446	China, Macao SAR	MAC								06	SUGAR,SUGR.PREPTNS,HONEY	1	No Quantity							17036			0
S3	2009	2009	2009	2	0	2	Export	360	Indonesia	IDN	450	Madagascar	MDG								06	SUGAR,SUGR.PREPTNS,HONEY	1	No Quantity							139584			0
S3	2009	2009	2009	2	0	2	Export	360	Indonesia	IDN	458	Malaysia	MYS								06	SUGAR,SUGR.PREPTNS,HONEY	1	No Quantity							8821074			0
S3	2009	2009	2009	2	0	2	Export	360	Indonesia	IDN	462	Maldives	MDV								06	SUGAR,SUGR.PREPTNS,HONEY	1	No Quantity							76935			0
S3	2009	2009	2009	2	0	2	Export	360	Indonesia	IDN	478	Mauritania	MRT								06	SUGAR,SUGR.PREPTNS,HONEY	1	No Quantity							24494			0
S3	2009	2009	2009	2	0	2	Export	360	Indonesia	IDN	480	Mauritius	MUS								06	SUGAR,SUGR.PREPTNS,HONEY	1	No Quantity							507006			0
S3	2009	2009	2009	2	0	2	Export	360	Indonesia	IDN	484	Mexico	MEX								06	SUGAR,SUGR.PREPTNS,HONEY	1	No Quantity							7018			0
S3	2009	2009	2009	2	0	2	Export	360	Indonesia	IDN	490	Other Asia, nes									06	SUGAR,SUGR.PREPTNS,HONEY	1	No Quantity							8894365			0
S3	2009	2009	2009	2	0	2	Export	360	Indonesia	IDN	496	Mongolia	MNG								06	SUGAR,SUGR.PREPTNS,HONEY	1	No Quantity							1512			0
S3	2009	2009	2009	2	0	2	Export	360	Indonesia	IDN	500	Montserrat	MSR								06	SUGAR,SUGR.PREPTNS,HONEY	1	No Quantity							2336			0
S3	2009	2009	2009	2	0	2	Export	360	Indonesia	IDN	504	Morocco	MAR								06	SUGAR,SUGR.PREPTNS,HONEY	1	No Quantity							46818			0
S3	2009	2009	2009	2	0	2	Export	360	Indonesia	IDN	508	Mozambique	MOZ								06	SUGAR,SUGR.PREPTNS,HONEY	1	No Quantity							16972			0
S3	2009	2009	2009	2	0	2	Export	360	Indonesia	IDN	512	Oman	OMN								06	SUGAR,SUGR.PREPTNS,HONEY	1	No Quantity							89968			0
S3	2009	2009	2009	2	0	2	Export	360	Indonesia	IDN	524	Nepal	NPL								06	SUGAR,SUGR.PREPTNS,HONEY	1	No Quantity							5032			0
S3	2009	2009	2009	2	0	2	Export	360	Indonesia	IDN	528	Netherlands	NLD								06	SUGAR,SUGR.PREPTNS,HONEY	1	No Quantity							3472520			0
S3	2009	2009	2009	2	0	2	Export	360	Indonesia	IDN	530	Neth. Antilles	ANT								06	SUGAR,SUGR.PREPTNS,HONEY	1	No Quantity							11177			0
S3	2009	2009	2009	2	0	2	Export	360	Indonesia	IDN	540	New Caledonia	NCL								06	SUGAR,SUGR.PREPTNS,HONEY	1	No Quantity							23060			0
S3	2009	2009	2009	2	0	2	Export	360	Indonesia	IDN	548	Vanuatu	VUT								06	SUGAR,SUGR.PREPTNS,HONEY	1	No Quantity							113027			0
S3	2009	2009	2009	2	0	2	Export	360	Indonesia	IDN	554	New Zealand	NZL								06	SUGAR,SUGR.PREPTNS,HONEY	1	No Quantity							639063			0
S3	2009	2009	2009	2	0	2	Export	360	Indonesia	IDN	562	Niger	NER								06	SUGAR,SUGR.PREPTNS,HONEY	1	No Quantity							12000			0
S3	2009	2009	2009	2	0	2	Export	360	Indonesia	IDN	566	Nigeria	NGA								06	SUGAR,SUGR.PREPTNS,HONEY	1	No Quantity							278932			0
S3	2009	2009	2009	2	0	2	Export	360	Indonesia	IDN	579	Norway	NOR								06	SUGAR,SUGR.PREPTNS,HONEY	1	No Quantity							2718835			0
S3	2009	2009	2009	2	0	2	Export	360	Indonesia	IDN	580	N. Mariana Isds	MNP								06	SUGAR,SUGR.PREPTNS,HONEY	1	No Quantity							17419			0
S3	2009	2009	2009	2	0	2	Export	360	Indonesia	IDN	583	FS Micronesia	FSM								06	SUGAR,SUGR.PREPTNS,HONEY	1	No Quantity							10479			0
S3	2009	2009	2009	2	0	2	Export	360	Indonesia	IDN	584	Marshall Isds	MHL								06	SUGAR,SUGR.PREPTNS,HONEY	1	No Quantity							13754			0
S3	2009	2009	2009	2	0	2	Export	360	Indonesia	IDN	586	Pakistan	PAK								06	SUGAR,SUGR.PREPTNS,HONEY	1	No Quantity							1068242			0
S3	2009	2009	2009	2	0	2	Export	360	Indonesia	IDN	591	Panama	PAN								06	SUGAR,SUGR.PREPTNS,HONEY	1	No Quantity							12500			0
S3	2009	2009	2009	2	0	2	Export	360	Indonesia	IDN	598	Papua New Guinea	PNG								06	SUGAR,SUGR.PREPTNS,HONEY	1	No Quantity							800980			0
S3	2009	2009	2009	2	0	2	Export	360	Indonesia	IDN	608	Philippines	PHL								06	SUGAR,SUGR.PREPTNS,HONEY	1	No Quantity							5057528			0
S3	2009	2009	2009	2	0	2	Export	360	Indonesia	IDN	616	Poland	POL								06	SUGAR,SUGR.PREPTNS,HONEY	1	No Quantity							18221			0
S3	2009	2009	2009	2	0	2	Export	360	Indonesia	IDN	620	Portugal	PRT								06	SUGAR,SUGR.PREPTNS,HONEY	1	No Quantity							66303			0
S3	2009	2009	2009	2	0	2	Export	360	Indonesia	IDN	626	Timor-Leste	TLS								06	SUGAR,SUGR.PREPTNS,HONEY	1	No Quantity							1434638			0
S3	2009	2009	2009	2	0	2	Export	360	Indonesia	IDN	634	Qatar	QAT								06	SUGAR,SUGR.PREPTNS,HONEY	1	No Quantity							241403			0
S3	2009	2009	2009	2	0	2	Export	360	Indonesia	IDN	642	Romania	ROU								06	SUGAR,SUGR.PREPTNS,HONEY	1	No Quantity							9784			0
S3	2009	2009	2009	2	0	2	Export	360	Indonesia	IDN	643	Russian Federation	RUS								06	SUGAR,SUGR.PREPTNS,HONEY	1	No Quantity							168156			0
S3	2009	2009	2009	2	0	2	Export	360	Indonesia	IDN	682	Saudi Arabia	SAU								06	SUGAR,SUGR.PREPTNS,HONEY	1	No Quantity							7030154			0
S3	2009	2009	2009	2	0	2	Export	360	Indonesia	IDN	690	Seychelles	SYC								06	SUGAR,SUGR.PREPTNS,HONEY	1	No Quantity							13496			0
S3	2009	2009	2009	2	0	2	Export	360	Indonesia	IDN	699	India	IND								06	SUGAR,SUGR.PREPTNS,HONEY	1	No Quantity							3712627			0
S3	2009	2009	2009	2	0	2	Export	360	Indonesia	IDN	702	Singapore	SGP								06	SUGAR,SUGR.PREPTNS,HONEY	1	No Quantity							5490902			0
S3	2009	2009	2009	2	0	2	Export	360	Indonesia	IDN	703	Slovakia	SVK								06	SUGAR,SUGR.PREPTNS,HONEY	1	No Quantity							9460			0
S3	2009	2009	2009	2	0	2	Export	360	Indonesia	IDN	704	Viet Nam	VNM								06	SUGAR,SUGR.PREPTNS,HONEY	1	No Quantity							21108444			0
S3	2009	2009	2009	2	0	2	Export	360	Indonesia	IDN	710	South Africa	ZAF								06	SUGAR,SUGR.PREPTNS,HONEY	1	No Quantity							1208680			0
S3	2009	2009	2009	2	0	2	Export	360	Indonesia	IDN	716	Zimbabwe	ZWE								06	SUGAR,SUGR.PREPTNS,HONEY	1	No Quantity							18325			0
S3	2009	2009	2009	2	0	2	Export	360	Indonesia	IDN	724	Spain	ESP								06	SUGAR,SUGR.PREPTNS,HONEY	1	No Quantity							6138647			0
S3	2009	2009	2009	2	0	2	Export	360	Indonesia	IDN	736	Fmr Sudan	SDN								06	SUGAR,SUGR.PREPTNS,HONEY	1	No Quantity							15885			0
S3	2009	2009	2009	2	0	2	Export	360	Indonesia	IDN	740	Suriname	SUR								06	SUGAR,SUGR.PREPTNS,HONEY	1	No Quantity							7902			0
S3	2009	2009	2009	2	0	2	Export	360	Indonesia	IDN	752	Sweden	SWE								06	SUGAR,SUGR.PREPTNS,HONEY	1	No Quantity							146878			0
S3	2009	2009	2009	2	0	2	Export	360	Indonesia	IDN	757	Switzerland	CHE								06	SUGAR,SUGR.PREPTNS,HONEY	1	No Quantity							10080			0
S3	2009	2009	2009	2	0	2	Export	360	Indonesia	IDN	760	Syria	SYR								06	SUGAR,SUGR.PREPTNS,HONEY	1	No Quantity							209006			0
S3	2009	2009	2009	2	0	2	Export	360	Indonesia	IDN	764	Thailand	THA								06	SUGAR,SUGR.PREPTNS,HONEY	1	No Quantity							5091614			0
S3	2009	2009	2009	2	0	2	Export	360	Indonesia	IDN	768	Togo	TGO								06	SUGAR,SUGR.PREPTNS,HONEY	1	No Quantity							62420			0
S3	2009	2009	2009	2	0	2	Export	360	Indonesia	IDN	776	Tonga	TON								06	SUGAR,SUGR.PREPTNS,HONEY	1	No Quantity							186371			0
S3	2009	2009	2009	2	0	2	Export	360	Indonesia	IDN	784	United Arab Emirates	ARE								06	SUGAR,SUGR.PREPTNS,HONEY	1	No Quantity							5307029			0
S3	2009	2009	2009	2	0	2	Export	360	Indonesia	IDN	792	Turkey	TUR								06	SUGAR,SUGR.PREPTNS,HONEY	1	No Quantity							325800			0
S3	2009	2009	2009	2	0	2	Export	360	Indonesia	IDN	798	Tuvalu	TUV								06	SUGAR,SUGR.PREPTNS,HONEY	1	No Quantity							4348			0
S3	2009	2009	2009	2	0	2	Export	360	Indonesia	IDN	800	Uganda	UGA								06	SUGAR,SUGR.PREPTNS,HONEY	1	No Quantity							22556			0
S3	2009	2009	2009	2	0	2	Export	360	Indonesia	IDN	804	Ukraine	UKR								06	SUGAR,SUGR.PREPTNS,HONEY	1	No Quantity							26585			0
S3	2009	2009	2009	2	0	2	Export	360	Indonesia	IDN	818	Egypt	EGY								06	SUGAR,SUGR.PREPTNS,HONEY	1	No Quantity							1151979			0
S3	2009	2009	2009	2	0	2	Export	360	Indonesia	IDN	826	United Kingdom	GBR								06	SUGAR,SUGR.PREPTNS,HONEY	1	No Quantity							664768			0
S3	2009	2009	2009	2	0	2	Export	360	Indonesia	IDN	842	USA	USA								06	SUGAR,SUGR.PREPTNS,HONEY	1	No Quantity							25002174			0
S3	2009	2009	2009	2	0	2	Export	360	Indonesia	IDN	876	Wallis and Futuna Isds	WLF								06	SUGAR,SUGR.PREPTNS,HONEY	1	No Quantity							231			0
S3	2009	2009	2009	2	0	2	Export	360	Indonesia	IDN	882	Samoa	WSM								06	SUGAR,SUGR.PREPTNS,HONEY	1	No Quantity							94863			0
S3	2009	2009	2009	2	0	2	Export	360	Indonesia	IDN	887	Yemen	YEM								06	SUGAR,SUGR.PREPTNS,HONEY	1	No Quantity							730347			0
S3	2009	2009	2009	2	0	2	Export	699	India	IND	0	World	WLD								06	SUGAR,SUGR.PREPTNS,HONEY	1	No Quantity							116428263			0
S3	2009	2009	2009	2	0	2	Export	699	India	IND	4	Afghanistan	AFG								06	SUGAR,SUGR.PREPTNS,HONEY	1	No Quantity							1252555			0
S3	2009	2009	2009	2	0	2	Export	699	India	IND	12	Algeria	DZA								06	SUGAR,SUGR.PREPTNS,HONEY	1	No Quantity							44560			0
S3	2009	2009	2009	2	0	2	Export	699	India	IND	24	Angola	AGO								06	SUGAR,SUGR.PREPTNS,HONEY	1	No Quantity							2582536			0
S3	2009	2009	2009	2	0	2	Export	699	India	IND	36	Australia	AUS								06	SUGAR,SUGR.PREPTNS,HONEY	1	No Quantity							603402			0
S3	2009	2009	2009	2	0	2	Export	699	India	IND	40	Austria	AUT								06	SUGAR,SUGR.PREPTNS,HONEY	1	No Quantity							711			0
S3	2009	2009	2009	2	0	2	Export	699	India	IND	48	Bahrain	BHR								06	SUGAR,SUGR.PREPTNS,HONEY	1	No Quantity							170604			0
S3	2009	2009	2009	2	0	2	Export	699	India	IND	50	Bangladesh	BGD								06	SUGAR,SUGR.PREPTNS,HONEY	1	No Quantity							953116			0
S3	2009	2009	2009	2	0	2	Export	699	India	IND	56	Belgium	BEL								06	SUGAR,SUGR.PREPTNS,HONEY	1	No Quantity							921308			0
S3	2009	2009	2009	2	0	2	Export	699	India	IND	64	Bhutan	BTN								06	SUGAR,SUGR.PREPTNS,HONEY	1	No Quantity							1230964			0
S3	2009	2009	2009	2	0	2	Export	699	India	IND	72	Botswana	BWA								06	SUGAR,SUGR.PREPTNS,HONEY	1	No Quantity							9903			0
S3	2009	2009	2009	2	0	2	Export	699	India	IND	76	Brazil	BRA								06	SUGAR,SUGR.PREPTNS,HONEY	1	No Quantity							4557			0
S3	2009	2009	2009	2	0	2	Export	699	India	IND	84	Belize	BLZ								06	SUGAR,SUGR.PREPTNS,HONEY	1	No Quantity							1502			0
S3	2009	2009	2009	2	0	2	Export	699	India	IND	96	Brunei Darussalam	BRN								06	SUGAR,SUGR.PREPTNS,HONEY	1	No Quantity							1769			0
S3	2009	2009	2009	2	0	2	Export	699	India	IND	100	Bulgaria	BGR								06	SUGAR,SUGR.PREPTNS,HONEY	1	No Quantity							926			0
S3	2009	2009	2009	2	0	2	Export	699	India	IND	104	Myanmar	MMR								06	SUGAR,SUGR.PREPTNS,HONEY	1	No Quantity							66176			0
S3	2009	2009	2009	2	0	2	Export	699	India	IND	108	Burundi	BDI								06	SUGAR,SUGR.PREPTNS,HONEY	1	No Quantity							1369			0
S3	2009	2009	2009	2	0	2	Export	699	India	IND	112	Belarus	BLR								06	SUGAR,SUGR.PREPTNS,HONEY	1	No Quantity							840			0
S3	2009	2009	2009	2	0	2	Export	699	India	IND	120	Cameroon	CMR								06	SUGAR,SUGR.PREPTNS,HONEY	1	No Quantity							905274			0
S3	2009	2009	2009	2	0	2	Export	699	India	IND	124	Canada	CAN								06	SUGAR,SUGR.PREPTNS,HONEY	1	No Quantity							906994			0
S3	2009	2009	2009	2	0	2	Export	699	India	IND	144	Sri Lanka	LKA								06	SUGAR,SUGR.PREPTNS,HONEY	1	No Quantity							9048845			0
S3	2009	2009	2009	2	0	2	Export	699	India	IND	148	Chad	TCD								06	SUGAR,SUGR.PREPTNS,HONEY	1	No Quantity							25428			0
S3	2009	2009	2009	2	0	2	Export	699	India	IND	152	Chile	CHL								06	SUGAR,SUGR.PREPTNS,HONEY	1	No Quantity							21007			0
S3	2009	2009	2009	2	0	2	Export	699	India	IND	156	China	CHN								06	SUGAR,SUGR.PREPTNS,HONEY	1	No Quantity							166478			0
S3	2009	2009	2009	2	0	2	Export	699	India	IND	170	Colombia	COL								06	SUGAR,SUGR.PREPTNS,HONEY	1	No Quantity							62253			0
S3	2009	2009	2009	2	0	2	Export	699	India	IND	178	Congo	COG								06	SUGAR,SUGR.PREPTNS,HONEY	1	No Quantity							729171			0
S3	2009	2009	2009	2	0	2	Export	699	India	IND	180	Dem. Rep. of the Congo	COD								06	SUGAR,SUGR.PREPTNS,HONEY	1	No Quantity							508			0
S3	2009	2009	2009	2	0	2	Export	699	India	IND	204	Benin	BEN								06	SUGAR,SUGR.PREPTNS,HONEY	1	No Quantity							2317187			0
S3	2009	2009	2009	2	0	2	Export	699	India	IND	208	Denmark	DNK								06	SUGAR,SUGR.PREPTNS,HONEY	1	No Quantity							36861			0
S3	2009	2009	2009	2	0	2	Export	699	India	IND	214	Dominican Rep.	DOM								06	SUGAR,SUGR.PREPTNS,HONEY	1	No Quantity							13741			0
S3	2009	2009	2009	2	0	2	Export	699	India	IND	218	Ecuador	ECU								06	SUGAR,SUGR.PREPTNS,HONEY	1	No Quantity							2547			0
S3	2009	2009	2009	2	0	2	Export	699	India	IND	226	Equatorial Guinea	GNQ								06	SUGAR,SUGR.PREPTNS,HONEY	1	No Quantity							101			0
S3	2009	2009	2009	2	0	2	Export	699	India	IND	231	Ethiopia	ETH								06	SUGAR,SUGR.PREPTNS,HONEY	1	No Quantity							12082			0
S3	2009	2009	2009	2	0	2	Export	699	India	IND	232	Eritrea	ERI								06	SUGAR,SUGR.PREPTNS,HONEY	1	No Quantity							16076			0
S3	2009	2009	2009	2	0	2	Export	699	India	IND	233	Estonia	EST								06	SUGAR,SUGR.PREPTNS,HONEY	1	No Quantity							8265			0
S3	2009	2009	2009	2	0	2	Export	699	India	IND	242	Fiji	FJI								06	SUGAR,SUGR.PREPTNS,HONEY	1	No Quantity							88727			0
S3	2009	2009	2009	2	0	2	Export	699	India	IND	251	France	FRA								06	SUGAR,SUGR.PREPTNS,HONEY	1	No Quantity							208369			0
S3	2009	2009	2009	2	0	2	Export	699	India	IND	262	Djibouti	DJI								06	SUGAR,SUGR.PREPTNS,HONEY	1	No Quantity							1099187			0
S3	2009	2009	2009	2	0	2	Export	699	India	IND	266	Gabon	GAB								06	SUGAR,SUGR.PREPTNS,HONEY	1	No Quantity							13937			0
S3	2009	2009	2009	2	0	2	Export	699	India	IND	268	Georgia	GEO								06	SUGAR,SUGR.PREPTNS,HONEY	1	No Quantity							167572			0
S3	2009	2009	2009	2	0	2	Export	699	India	IND	270	Gambia	GMB								06	SUGAR,SUGR.PREPTNS,HONEY	1	No Quantity							651646			0
S3	2009	2009	2009	2	0	2	Export	699	India	IND	276	Germany	DEU								06	SUGAR,SUGR.PREPTNS,HONEY	1	No Quantity							2575431			0
S3	2009	2009	2009	2	0	2	Export	699	India	IND	288	Ghana	GHA								06	SUGAR,SUGR.PREPTNS,HONEY	1	No Quantity							1975708			0
S3	2009	2009	2009	2	0	2	Export	699	India	IND	300	Greece	GRC								06	SUGAR,SUGR.PREPTNS,HONEY	1	No Quantity							200062			0
S3	2009	2009	2009	2	0	2	Export	699	India	IND	320	Guatemala	GTM								06	SUGAR,SUGR.PREPTNS,HONEY	1	No Quantity							14200			0
S3	2009	2009	2009	2	0	2	Export	699	India	IND	324	Guinea	GIN								06	SUGAR,SUGR.PREPTNS,HONEY	1	No Quantity							1082354			0
S3	2009	2009	2009	2	0	2	Export	699	India	IND	328	Guyana	GUY								06	SUGAR,SUGR.PREPTNS,HONEY	1	No Quantity							12874			0
S3	2009	2009	2009	2	0	2	Export	699	India	IND	332	Haiti	HTI								06	SUGAR,SUGR.PREPTNS,HONEY	1	No Quantity							339300			0
S3	2009	2009	2009	2	0	2	Export	699	India	IND	340	Honduras	HND								06	SUGAR,SUGR.PREPTNS,HONEY	1	No Quantity							1362			0
S3	2009	2009	2009	2	0	2	Export	699	India	IND	344	China, Hong Kong SAR	HKG								06	SUGAR,SUGR.PREPTNS,HONEY	1	No Quantity							34795			0
S3	2009	2009	2009	2	0	2	Export	699	India	IND	348	Hungary	HUN								06	SUGAR,SUGR.PREPTNS,HONEY	1	No Quantity							17			0
S3	2009	2009	2009	2	0	2	Export	699	India	IND	360	Indonesia	IDN								06	SUGAR,SUGR.PREPTNS,HONEY	1	No Quantity							60737			0
S3	2009	2009	2009	2	0	2	Export	699	India	IND	364	Iran	IRN								06	SUGAR,SUGR.PREPTNS,HONEY	1	No Quantity							280153			0
S3	2009	2009	2009	2	0	2	Export	699	India	IND	368	Iraq	IRQ								06	SUGAR,SUGR.PREPTNS,HONEY	1	No Quantity							99500			0
S3	2009	2009	2009	2	0	2	Export	699	India	IND	372	Ireland	IRL								06	SUGAR,SUGR.PREPTNS,HONEY	1	No Quantity							9848			0
S3	2009	2009	2009	2	0	2	Export	699	India	IND	376	Israel	ISR								06	SUGAR,SUGR.PREPTNS,HONEY	1	No Quantity							415560			0
S3	2009	2009	2009	2	0	2	Export	699	India	IND	381	Italy	ITA								06	SUGAR,SUGR.PREPTNS,HONEY	1	No Quantity							61469			0
S3	2009	2009	2009	2	0	2	Export	699	India	IND	384	Côte d'Ivoire	CIV								06	SUGAR,SUGR.PREPTNS,HONEY	1	No Quantity							322567			0
S3	2009	2009	2009	2	0	2	Export	699	India	IND	392	Japan	JPN								06	SUGAR,SUGR.PREPTNS,HONEY	1	No Quantity							168458			0
S3	2009	2009	2009	2	0	2	Export	699	India	IND	398	Kazakhstan	KAZ								06	SUGAR,SUGR.PREPTNS,HONEY	1	No Quantity							432			0
S3	2009	2009	2009	2	0	2	Export	699	India	IND	400	Jordan	JOR								06	SUGAR,SUGR.PREPTNS,HONEY	1	No Quantity							225696			0
S3	2009	2009	2009	2	0	2	Export	699	India	IND	404	Kenya	KEN								06	SUGAR,SUGR.PREPTNS,HONEY	1	No Quantity							3889576			0
S3	2009	2009	2009	2	0	2	Export	699	India	IND	410	Rep. of Korea	KOR								06	SUGAR,SUGR.PREPTNS,HONEY	1	No Quantity							621277			0
S3	2009	2009	2009	2	0	2	Export	699	India	IND	414	Kuwait	KWT								06	SUGAR,SUGR.PREPTNS,HONEY	1	No Quantity							699245			0
S3	2009	2009	2009	2	0	2	Export	699	India	IND	417	Kyrgyzstan	KGZ								06	SUGAR,SUGR.PREPTNS,HONEY	1	No Quantity							24770			0
S3	2009	2009	2009	2	0	2	Export	699	India	IND	422	Lebanon	LBN								06	SUGAR,SUGR.PREPTNS,HONEY	1	No Quantity							69014			0
S3	2009	2009	2009	2	0	2	Export	699	India	IND	430	Liberia	LBR								06	SUGAR,SUGR.PREPTNS,HONEY	1	No Quantity							65284			0
S3	2009	2009	2009	2	0	2	Export	699	India	IND	434	Libya	LBY								06	SUGAR,SUGR.PREPTNS,HONEY	1	No Quantity							69206			0
S3	2009	2009	2009	2	0	2	Export	699	India	IND	450	Madagascar	MDG								06	SUGAR,SUGR.PREPTNS,HONEY	1	No Quantity							482961			0
S3	2009	2009	2009	2	0	2	Export	699	India	IND	454	Malawi	MWI								06	SUGAR,SUGR.PREPTNS,HONEY	1	No Quantity							119098			0
S3	2009	2009	2009	2	0	2	Export	699	India	IND	458	Malaysia	MYS								06	SUGAR,SUGR.PREPTNS,HONEY	1	No Quantity							4711625			0
S3	2009	2009	2009	2	0	2	Export	699	India	IND	462	Maldives	MDV								06	SUGAR,SUGR.PREPTNS,HONEY	1	No Quantity							3916848			0
S3	2009	2009	2009	2	0	2	Export	699	India	IND	478	Mauritania	MRT								06	SUGAR,SUGR.PREPTNS,HONEY	1	No Quantity							225684			0
S3	2009	2009	2009	2	0	2	Export	699	India	IND	480	Mauritius	MUS								06	SUGAR,SUGR.PREPTNS,HONEY	1	No Quantity							142412			0
S3	2009	2009	2009	2	0	2	Export	699	India	IND	484	Mexico	MEX								06	SUGAR,SUGR.PREPTNS,HONEY	1	No Quantity							56870			0
S3	2009	2009	2009	2	0	2	Export	699	India	IND	496	Mongolia	MNG								06	SUGAR,SUGR.PREPTNS,HONEY	1	No Quantity							4			0
S3	2009	2009	2009	2	0	2	Export	699	India	IND	498	Rep. of Moldova	MDA								06	SUGAR,SUGR.PREPTNS,HONEY	1	No Quantity							3			0
S3	2009	2009	2009	2	0	2	Export	699	India	IND	504	Morocco	MAR								06	SUGAR,SUGR.PREPTNS,HONEY	1	No Quantity							521352			0
S3	2009	2009	2009	2	0	2	Export	699	India	IND	508	Mozambique	MOZ								06	SUGAR,SUGR.PREPTNS,HONEY	1	No Quantity							3585572			0
S3	2009	2009	2009	2	0	2	Export	699	India	IND	512	Oman	OMN								06	SUGAR,SUGR.PREPTNS,HONEY	1	No Quantity							1972045			0
S3	2009	2009	2009	2	0	2	Export	699	India	IND	516	Namibia	NAM								06	SUGAR,SUGR.PREPTNS,HONEY	1	No Quantity							294261			0
S3	2009	2009	2009	2	0	2	Export	699	India	IND	524	Nepal	NPL								06	SUGAR,SUGR.PREPTNS,HONEY	1	No Quantity							4694658			0
S3	2009	2009	2009	2	0	2	Export	699	India	IND	528	Netherlands	NLD								06	SUGAR,SUGR.PREPTNS,HONEY	1	No Quantity							232442			0
S3	2009	2009	2009	2	0	2	Export	699	India	IND	530	Neth. Antilles	ANT								06	SUGAR,SUGR.PREPTNS,HONEY	1	No Quantity							11923			0
S3	2009	2009	2009	2	0	2	Export	699	India	IND	554	New Zealand	NZL								06	SUGAR,SUGR.PREPTNS,HONEY	1	No Quantity							79803			0
S3	2009	2009	2009	2	0	2	Export	699	India	IND	562	Niger	NER								06	SUGAR,SUGR.PREPTNS,HONEY	1	No Quantity							343251			0
S3	2009	2009	2009	2	0	2	Export	699	India	IND	566	Nigeria	NGA								06	SUGAR,SUGR.PREPTNS,HONEY	1	No Quantity							909958			0
S3	2009	2009	2009	2	0	2	Export	699	India	IND	579	Norway	NOR								06	SUGAR,SUGR.PREPTNS,HONEY	1	No Quantity							107853			0
S3	2009	2009	2009	2	0	2	Export	699	India	IND	586	Pakistan	PAK								06	SUGAR,SUGR.PREPTNS,HONEY	1	No Quantity							1112840			0
S3	2009	2009	2009	2	0	2	Export	699	India	IND	598	Papua New Guinea	PNG								06	SUGAR,SUGR.PREPTNS,HONEY	1	No Quantity							25154			0
S3	2009	2009	2009	2	0	2	Export	699	India	IND	600	Paraguay	PRY								06	SUGAR,SUGR.PREPTNS,HONEY	1	No Quantity							5242			0
S3	2009	2009	2009	2	0	2	Export	699	India	IND	604	Peru	PER								06	SUGAR,SUGR.PREPTNS,HONEY	1	No Quantity							29158			0
S3	2009	2009	2009	2	0	2	Export	699	India	IND	608	Philippines	PHL								06	SUGAR,SUGR.PREPTNS,HONEY	1	No Quantity							6575			0
S3	2009	2009	2009	2	0	2	Export	699	India	IND	616	Poland	POL								06	SUGAR,SUGR.PREPTNS,HONEY	1	No Quantity							537			0
S3	2009	2009	2009	2	0	2	Export	699	India	IND	620	Portugal	PRT								06	SUGAR,SUGR.PREPTNS,HONEY	1	No Quantity							23708			0
S3	2009	2009	2009	2	0	2	Export	699	India	IND	624	Guinea-Bissau	GNB								06	SUGAR,SUGR.PREPTNS,HONEY	1	No Quantity							37			0
S3	2009	2009	2009	2	0	2	Export	699	India	IND	634	Qatar	QAT								06	SUGAR,SUGR.PREPTNS,HONEY	1	No Quantity							208449			0
S3	2009	2009	2009	2	0	2	Export	699	India	IND	642	Romania	ROU								06	SUGAR,SUGR.PREPTNS,HONEY	1	No Quantity							7937			0
S3	2009	2009	2009	2	0	2	Export	699	India	IND	643	Russian Federation	RUS								06	SUGAR,SUGR.PREPTNS,HONEY	1	No Quantity							504244			0
S3	2009	2009	2009	2	0	2	Export	699	India	IND	646	Rwanda	RWA								06	SUGAR,SUGR.PREPTNS,HONEY	1	No Quantity							139042			0
S3	2009	2009	2009	2	0	2	Export	699	India	IND	682	Saudi Arabia	SAU								06	SUGAR,SUGR.PREPTNS,HONEY	1	No Quantity							3323976			0
S3	2009	2009	2009	2	0	2	Export	699	India	IND	686	Senegal	SEN								06	SUGAR,SUGR.PREPTNS,HONEY	1	No Quantity							1460810			0
S3	2009	2009	2009	2	0	2	Export	699	India	IND	690	Seychelles	SYC								06	SUGAR,SUGR.PREPTNS,HONEY	1	No Quantity							16592			0
S3	2009	2009	2009	2	0	2	Export	699	India	IND	694	Sierra Leone	SLE								06	SUGAR,SUGR.PREPTNS,HONEY	1	No Quantity							254189			0
S3	2009	2009	2009	2	0	2	Export	699	India	IND	702	Singapore	SGP								06	SUGAR,SUGR.PREPTNS,HONEY	1	No Quantity							695665			0
S3	2009	2009	2009	2	0	2	Export	699	India	IND	704	Viet Nam	VNM								06	SUGAR,SUGR.PREPTNS,HONEY	1	No Quantity							38182			0
S3	2009	2009	2009	2	0	2	Export	699	India	IND	705	Slovenia	SVN								06	SUGAR,SUGR.PREPTNS,HONEY	1	No Quantity							13650			0
S3	2009	2009	2009	2	0	2	Export	699	India	IND	706	Somalia	SOM								06	SUGAR,SUGR.PREPTNS,HONEY	1	No Quantity							212088			0
S3	2009	2009	2009	2	0	2	Export	699	India	IND	710	South Africa	ZAF								06	SUGAR,SUGR.PREPTNS,HONEY	1	No Quantity							1260848			0
S3	2009	2009	2009	2	0	2	Export	699	India	IND	716	Zimbabwe	ZWE								06	SUGAR,SUGR.PREPTNS,HONEY	1	No Quantity							52848			0
S3	2009	2009	2009	2	0	2	Export	699	India	IND	724	Spain	ESP								06	SUGAR,SUGR.PREPTNS,HONEY	1	No Quantity							2144433			0
S3	2009	2009	2009	2	0	2	Export	699	India	IND	736	Fmr Sudan	SDN								06	SUGAR,SUGR.PREPTNS,HONEY	1	No Quantity							3122649			0
S3	2009	2009	2009	2	0	2	Export	699	India	IND	740	Suriname	SUR								06	SUGAR,SUGR.PREPTNS,HONEY	1	No Quantity							255			0
S3	2009	2009	2009	2	0	2	Export	699	India	IND	752	Sweden	SWE								06	SUGAR,SUGR.PREPTNS,HONEY	1	No Quantity							571			0
S3	2009	2009	2009	2	0	2	Export	699	India	IND	757	Switzerland	CHE								06	SUGAR,SUGR.PREPTNS,HONEY	1	No Quantity							17910			0
S3	2009	2009	2009	2	0	2	Export	699	India	IND	760	Syria	SYR								06	SUGAR,SUGR.PREPTNS,HONEY	1	No Quantity							50799			0
S3	2009	2009	2009	2	0	2	Export	699	India	IND	762	Tajikistan	TJK								06	SUGAR,SUGR.PREPTNS,HONEY	1	No Quantity							54			0
S3	2009	2009	2009	2	0	2	Export	699	India	IND	764	Thailand	THA								06	SUGAR,SUGR.PREPTNS,HONEY	1	No Quantity							226955			0
S3	2009	2009	2009	2	0	2	Export	699	India	IND	768	Togo	TGO								06	SUGAR,SUGR.PREPTNS,HONEY	1	No Quantity							2138196			0
S3	2009	2009	2009	2	0	2	Export	699	India	IND	780	Trinidad and Tobago	TTO								06	SUGAR,SUGR.PREPTNS,HONEY	1	No Quantity							81169			0
S3	2009	2009	2009	2	0	2	Export	699	India	IND	784	United Arab Emirates	ARE								06	SUGAR,SUGR.PREPTNS,HONEY	1	No Quantity							12142086			0
S3	2009	2009	2009	2	0	2	Export	699	India	IND	788	Tunisia	TUN								06	SUGAR,SUGR.PREPTNS,HONEY	1	No Quantity							70830			0
S3	2009	2009	2009	2	0	2	Export	699	India	IND	795	Turkmenistan	TKM								06	SUGAR,SUGR.PREPTNS,HONEY	1	No Quantity							41479			0
S3	2009	2009	2009	2	0	2	Export	699	India	IND	800	Uganda	UGA								06	SUGAR,SUGR.PREPTNS,HONEY	1	No Quantity							205816			0
S3	2009	2009	2009	2	0	2	Export	699	India	IND	804	Ukraine	UKR								06	SUGAR,SUGR.PREPTNS,HONEY	1	No Quantity							2468			0
S3	2009	2009	2009	2	0	2	Export	699	India	IND	818	Egypt	EGY								06	SUGAR,SUGR.PREPTNS,HONEY	1	No Quantity							1400604			0
S3	2009	2009	2009	2	0	2	Export	699	India	IND	826	United Kingdom	GBR								06	SUGAR,SUGR.PREPTNS,HONEY	1	No Quantity							1913265			0
S3	2009	2009	2009	2	0	2	Export	699	India	IND	834	United Rep. of Tanzania	TZA								06	SUGAR,SUGR.PREPTNS,HONEY	1	No Quantity							1147068			0
S3	2009	2009	2009	2	0	2	Export	699	India	IND	842	USA	USA								06	SUGAR,SUGR.PREPTNS,HONEY	1	No Quantity							16418225			0
S3	2009	2009	2009	2	0	2	Export	699	India	IND	854	Burkina Faso	BFA								06	SUGAR,SUGR.PREPTNS,HONEY	1	No Quantity							1828164			0
S3	2009	2009	2009	2	0	2	Export	699	India	IND	860	Uzbekistan	UZB								06	SUGAR,SUGR.PREPTNS,HONEY	1	No Quantity							291688			0
S3	2009	2009	2009	2	0	2	Export	699	India	IND	862	Venezuela	VEN								06	SUGAR,SUGR.PREPTNS,HONEY	1	No Quantity							21710			0
S3	2009	2009	2009	2	0	2	Export	699	India	IND	887	Yemen	YEM								06	SUGAR,SUGR.PREPTNS,HONEY	1	No Quantity							3329666			0
S3	2009	2009	2009	2	0	2	Export	699	India	IND	894	Zambia	ZMB								06	SUGAR,SUGR.PREPTNS,HONEY	1	No Quantity							19955			0
S3	2009	2009	2009	2	0	2	Export	699	India	IND	899	Areas, nes									06	SUGAR,SUGR.PREPTNS,HONEY	1	No Quantity							343910			0
S3	2009	2009	2009	2	0	2	Export	360	Indonesia	IDN	0	World	WLD								07	COFFEE,TEA,COCOA,SPICES	1	No Quantity							2763629036			0
S3	2009	2009	2009	2	0	2	Export	360	Indonesia	IDN	4	Afghanistan	AFG								07	COFFEE,TEA,COCOA,SPICES	1	No Quantity							460634			0
S3	2009	2009	2009	2	0	2	Export	360	Indonesia	IDN	12	Algeria	DZA								07	COFFEE,TEA,COCOA,SPICES	1	No Quantity							37671660			0
S3	2009	2009	2009	2	0	2	Export	360	Indonesia	IDN	24	Angola	AGO								07	COFFEE,TEA,COCOA,SPICES	1	No Quantity							25032			0
S3	2009	2009	2009	2	0	2	Export	360	Indonesia	IDN	32	Argentina	ARG								07	COFFEE,TEA,COCOA,SPICES	1	No Quantity							1435165			0
S3	2009	2009	2009	2	0	2	Export	360	Indonesia	IDN	36	Australia	AUS								07	COFFEE,TEA,COCOA,SPICES	1	No Quantity							59780468			0
S3	2009	2009	2009	2	0	2	Export	360	Indonesia	IDN	40	Austria	AUT								07	COFFEE,TEA,COCOA,SPICES	1	No Quantity							1475			0
S3	2009	2009	2009	2	0	2	Export	360	Indonesia	IDN	48	Bahrain	BHR								07	COFFEE,TEA,COCOA,SPICES	1	No Quantity							554050			0
S3	2009	2009	2009	2	0	2	Export	360	Indonesia	IDN	50	Bangladesh	BGD								07	COFFEE,TEA,COCOA,SPICES	1	No Quantity							3924344			0
S3	2009	2009	2009	2	0	2	Export	360	Indonesia	IDN	51	Armenia	ARM								07	COFFEE,TEA,COCOA,SPICES	1	No Quantity							99844			0
S3	2009	2009	2009	2	0	2	Export	360	Indonesia	IDN	56	Belgium	BEL								07	COFFEE,TEA,COCOA,SPICES	1	No Quantity							54662736			0
S3	2009	2009	2009	2	0	2	Export	360	Indonesia	IDN	70	Bosnia Herzegovina	BIH								07	COFFEE,TEA,COCOA,SPICES	1	No Quantity							58200			0
S3	2009	2009	2009	2	0	2	Export	360	Indonesia	IDN	76	Brazil	BRA								07	COFFEE,TEA,COCOA,SPICES	1	No Quantity							107059442			0
S3	2009	2009	2009	2	0	2	Export	360	Indonesia	IDN	90	Solomon Isds	SLB								07	COFFEE,TEA,COCOA,SPICES	1	No Quantity							54612			0
S3	2009	2009	2009	2	0	2	Export	360	Indonesia	IDN	96	Brunei Darussalam	BRN								07	COFFEE,TEA,COCOA,SPICES	1	No Quantity							480179			0
S3	2009	2009	2009	2	0	2	Export	360	Indonesia	IDN	100	Bulgaria	BGR								07	COFFEE,TEA,COCOA,SPICES	1	No Quantity							5460040			0
S3	2009	2009	2009	2	0	2	Export	360	Indonesia	IDN	104	Myanmar	MMR								07	COFFEE,TEA,COCOA,SPICES	1	No Quantity							14116			0
S3	2009	2009	2009	2	0	2	Export	360	Indonesia	IDN	116	Cambodia	KHM								07	COFFEE,TEA,COCOA,SPICES	1	No Quantity							19058			0
S3	2009	2009	2009	2	0	2	Export	360	Indonesia	IDN	120	Cameroon	CMR								07	COFFEE,TEA,COCOA,SPICES	1	No Quantity							134714			0
S3	2009	2009	2009	2	0	2	Export	360	Indonesia	IDN	124	Canada	CAN								07	COFFEE,TEA,COCOA,SPICES	1	No Quantity							23531676			0
S3	2009	2009	2009	2	0	2	Export	360	Indonesia	IDN	144	Sri Lanka	LKA								07	COFFEE,TEA,COCOA,SPICES	1	No Quantity							671713			0
S3	2009	2009	2009	2	0	2	Export	360	Indonesia	IDN	152	Chile	CHL								07	COFFEE,TEA,COCOA,SPICES	1	No Quantity							1190010			0
S3	2009	2009	2009	2	0	2	Export	360	Indonesia	IDN	156	China	CHN								07	COFFEE,TEA,COCOA,SPICES	1	No Quantity							30269921			0
S3	2009	2009	2009	2	0	2	Export	360	Indonesia	IDN	188	Costa Rica	CRI								07	COFFEE,TEA,COCOA,SPICES	1	No Quantity							110233			0
S3	2009	2009	2009	2	0	2	Export	360	Indonesia	IDN	191	Croatia	HRV								07	COFFEE,TEA,COCOA,SPICES	1	No Quantity							110312			0
S3	2009	2009	2009	2	0	2	Export	360	Indonesia	IDN	203	Czechia	CZE								07	COFFEE,TEA,COCOA,SPICES	1	No Quantity							1469107			0
S3	2009	2009	2009	2	0	2	Export	360	Indonesia	IDN	204	Benin	BEN								07	COFFEE,TEA,COCOA,SPICES	1	No Quantity							162331			0
S3	2009	2009	2009	2	0	2	Export	360	Indonesia	IDN	208	Denmark	DNK								07	COFFEE,TEA,COCOA,SPICES	1	No Quantity							1433993			0
S3	2009	2009	2009	2	0	2	Export	360	Indonesia	IDN	212	Dominica	DMA								07	COFFEE,TEA,COCOA,SPICES	1	No Quantity							18693			0
S3	2009	2009	2009	2	0	2	Export	360	Indonesia	IDN	214	Dominican Rep.	DOM								07	COFFEE,TEA,COCOA,SPICES	1	No Quantity							931705			0
S3	2009	2009	2009	2	0	2	Export	360	Indonesia	IDN	218	Ecuador	ECU								07	COFFEE,TEA,COCOA,SPICES	1	No Quantity							8849788			0
S3	2009	2009	2009	2	0	2	Export	360	Indonesia	IDN	231	Ethiopia	ETH								07	COFFEE,TEA,COCOA,SPICES	1	No Quantity							62626			0
S3	2009	2009	2009	2	0	2	Export	360	Indonesia	IDN	233	Estonia	EST								07	COFFEE,TEA,COCOA,SPICES	1	No Quantity							4227470			0
S3	2009	2009	2009	2	0	2	Export	360	Indonesia	IDN	242	Fiji	FJI								07	COFFEE,TEA,COCOA,SPICES	1	No Quantity							394550			0
S3	2009	2009	2009	2	0	2	Export	360	Indonesia	IDN	246	Finland	FIN								07	COFFEE,TEA,COCOA,SPICES	1	No Quantity							345279			0
S3	2009	2009	2009	2	0	2	Export	360	Indonesia	IDN	251	France	FRA								07	COFFEE,TEA,COCOA,SPICES	1	No Quantity							72970778			0
S3	2009	2009	2009	2	0	2	Export	360	Indonesia	IDN	262	Djibouti	DJI								07	COFFEE,TEA,COCOA,SPICES	1	No Quantity							150522			0
S3	2009	2009	2009	2	0	2	Export	360	Indonesia	IDN	268	Georgia	GEO								07	COFFEE,TEA,COCOA,SPICES	1	No Quantity							16020897			0
S3	2009	2009	2009	2	0	2	Export	360	Indonesia	IDN	276	Germany	DEU								07	COFFEE,TEA,COCOA,SPICES	1	No Quantity							161577400			0
S3	2009	2009	2009	2	0	2	Export	360	Indonesia	IDN	288	Ghana	GHA								07	COFFEE,TEA,COCOA,SPICES	1	No Quantity							309370			0
S3	2009	2009	2009	2	0	2	Export	360	Indonesia	IDN	296	Kiribati	KIR								07	COFFEE,TEA,COCOA,SPICES	1	No Quantity							3637			0
S3	2009	2009	2009	2	0	2	Export	360	Indonesia	IDN	300	Greece	GRC								07	COFFEE,TEA,COCOA,SPICES	1	No Quantity							3184993			0
S3	2009	2009	2009	2	0	2	Export	360	Indonesia	IDN	316	Guam	GUM								07	COFFEE,TEA,COCOA,SPICES	1	No Quantity							75756			0
S3	2009	2009	2009	2	0	2	Export	360	Indonesia	IDN	320	Guatemala	GTM								07	COFFEE,TEA,COCOA,SPICES	1	No Quantity							10072			0
S3	2009	2009	2009	2	0	2	Export	360	Indonesia	IDN	324	Guinea	GIN								07	COFFEE,TEA,COCOA,SPICES	1	No Quantity							83937			0
S3	2009	2009	2009	2	0	2	Export	360	Indonesia	IDN	328	Guyana	GUY								07	COFFEE,TEA,COCOA,SPICES	1	No Quantity							6571			0
S3	2009	2009	2009	2	0	2	Export	360	Indonesia	IDN	344	China, Hong Kong SAR	HKG								07	COFFEE,TEA,COCOA,SPICES	1	No Quantity							5794698			0
S3	2009	2009	2009	2	0	2	Export	360	Indonesia	IDN	348	Hungary	HUN								07	COFFEE,TEA,COCOA,SPICES	1	No Quantity							108455			0
S3	2009	2009	2009	2	0	2	Export	360	Indonesia	IDN	364	Iran	IRN								07	COFFEE,TEA,COCOA,SPICES	1	No Quantity							4410378			0
S3	2009	2009	2009	2	0	2	Export	360	Indonesia	IDN	372	Ireland	IRL								07	COFFEE,TEA,COCOA,SPICES	1	No Quantity							628080			0
S3	2009	2009	2009	2	0	2	Export	360	Indonesia	IDN	376	Israel	ISR								07	COFFEE,TEA,COCOA,SPICES	1	No Quantity							1106427			0
S3	2009	2009	2009	2	0	2	Export	360	Indonesia	IDN	381	Italy	ITA								07	COFFEE,TEA,COCOA,SPICES	1	No Quantity							58153710			0
S3	2009	2009	2009	2	0	2	Export	360	Indonesia	IDN	388	Jamaica	JAM								07	COFFEE,TEA,COCOA,SPICES	1	No Quantity							186668			0
S3	2009	2009	2009	2	0	2	Export	360	Indonesia	IDN	392	Japan	JPN								07	COFFEE,TEA,COCOA,SPICES	1	No Quantity							133795300			0
S3	2009	2009	2009	2	0	2	Export	360	Indonesia	IDN	398	Kazakhstan	KAZ								07	COFFEE,TEA,COCOA,SPICES	1	No Quantity							325778			0
S3	2009	2009	2009	2	0	2	Export	360	Indonesia	IDN	400	Jordan	JOR								07	COFFEE,TEA,COCOA,SPICES	1	No Quantity							649074			0
S3	2009	2009	2009	2	0	2	Export	360	Indonesia	IDN	404	Kenya	KEN								07	COFFEE,TEA,COCOA,SPICES	1	No Quantity							1231120			0
S3	2009	2009	2009	2	0	2	Export	360	Indonesia	IDN	408	Dem. People's Rep. of Korea	PRK								07	COFFEE,TEA,COCOA,SPICES	1	No Quantity							4750			0
S3	2009	2009	2009	2	0	2	Export	360	Indonesia	IDN	410	Rep. of Korea	KOR								07	COFFEE,TEA,COCOA,SPICES	1	No Quantity							15136481			0
S3	2009	2009	2009	2	0	2	Export	360	Indonesia	IDN	414	Kuwait	KWT								07	COFFEE,TEA,COCOA,SPICES	1	No Quantity							680732			0
S3	2009	2009	2009	2	0	2	Export	360	Indonesia	IDN	417	Kyrgyzstan	KGZ								07	COFFEE,TEA,COCOA,SPICES	1	No Quantity							360459			0
S3	2009	2009	2009	2	0	2	Export	360	Indonesia	IDN	418	Lao People's Dem. Rep.	LAO								07	COFFEE,TEA,COCOA,SPICES	1	No Quantity							302666			0
S3	2009	2009	2009	2	0	2	Export	360	Indonesia	IDN	422	Lebanon	LBN								07	COFFEE,TEA,COCOA,SPICES	1	No Quantity							351976			0
S3	2009	2009	2009	2	0	2	Export	360	Indonesia	IDN	428	Latvia	LVA								07	COFFEE,TEA,COCOA,SPICES	1	No Quantity							956754			0
S3	2009	2009	2009	2	0	2	Export	360	Indonesia	IDN	434	Libya	LBY								07	COFFEE,TEA,COCOA,SPICES	1	No Quantity							115359			0
S3	2009	2009	2009	2	0	2	Export	360	Indonesia	IDN	440	Lithuania	LTU								07	COFFEE,TEA,COCOA,SPICES	1	No Quantity							49400			0
S3	2009	2009	2009	2	0	2	Export	360	Indonesia	IDN	446	China, Macao SAR	MAC								07	COFFEE,TEA,COCOA,SPICES	1	No Quantity							182510			0
S3	2009	2009	2009	2	0	2	Export	360	Indonesia	IDN	450	Madagascar	MDG								07	COFFEE,TEA,COCOA,SPICES	1	No Quantity							41017			0
S3	2009	2009	2009	2	0	2	Export	360	Indonesia	IDN	458	Malaysia	MYS								07	COFFEE,TEA,COCOA,SPICES	1	No Quantity							520693935			0
S3	2009	2009	2009	2	0	2	Export	360	Indonesia	IDN	462	Maldives	MDV								07	COFFEE,TEA,COCOA,SPICES	1	No Quantity							449524			0
S3	2009	2009	2009	2	0	2	Export	360	Indonesia	IDN	466	Mali	MLI								07	COFFEE,TEA,COCOA,SPICES	1	No Quantity							222047			0
S3	2009	2009	2009	2	0	2	Export	360	Indonesia	IDN	470	Malta	MLT								07	COFFEE,TEA,COCOA,SPICES	1	No Quantity							214038			0
S3	2009	2009	2009	2	0	2	Export	360	Indonesia	IDN	478	Mauritania	MRT								07	COFFEE,TEA,COCOA,SPICES	1	No Quantity							96763			0
S3	2009	2009	2009	2	0	2	Export	360	Indonesia	IDN	480	Mauritius	MUS								07	COFFEE,TEA,COCOA,SPICES	1	No Quantity							7457866			0
S3	2009	2009	2009	2	0	2	Export	360	Indonesia	IDN	484	Mexico	MEX								07	COFFEE,TEA,COCOA,SPICES	1	No Quantity							12709667			0
S3	2009	2009	2009	2	0	2	Export	360	Indonesia	IDN	490	Other Asia, nes									07	COFFEE,TEA,COCOA,SPICES	1	No Quantity							21154570			0
S3	2009	2009	2009	2	0	2	Export	360	Indonesia	IDN	496	Mongolia	MNG								07	COFFEE,TEA,COCOA,SPICES	1	No Quantity							225794			0
S3	2009	2009	2009	2	0	2	Export	360	Indonesia	IDN	504	Morocco	MAR								07	COFFEE,TEA,COCOA,SPICES	1	No Quantity							12581524			0
S3	2009	2009	2009	2	0	2	Export	360	Indonesia	IDN	512	Oman	OMN								07	COFFEE,TEA,COCOA,SPICES	1	No Quantity							254125			0
S3	2009	2009	2009	2	0	2	Export	360	Indonesia	IDN	516	Namibia	NAM								07	COFFEE,TEA,COCOA,SPICES	1	No Quantity							6313			0
S3	2009	2009	2009	2	0	2	Export	360	Indonesia	IDN	528	Netherlands	NLD								07	COFFEE,TEA,COCOA,SPICES	1	No Quantity							59060904			0
S3	2009	2009	2009	2	0	2	Export	360	Indonesia	IDN	540	New Caledonia	NCL								07	COFFEE,TEA,COCOA,SPICES	1	No Quantity							8937			0
S3	2009	2009	2009	2	0	2	Export	360	Indonesia	IDN	548	Vanuatu	VUT								07	COFFEE,TEA,COCOA,SPICES	1	No Quantity							2117			0
S3	2009	2009	2009	2	0	2	Export	360	Indonesia	IDN	554	New Zealand	NZL								07	COFFEE,TEA,COCOA,SPICES	1	No Quantity							6816789			0
S3	2009	2009	2009	2	0	2	Export	360	Indonesia	IDN	566	Nigeria	NGA								07	COFFEE,TEA,COCOA,SPICES	1	No Quantity							230378			0
S3	2009	2009	2009	2	0	2	Export	360	Indonesia	IDN	579	Norway	NOR								07	COFFEE,TEA,COCOA,SPICES	1	No Quantity							571055			0
S3	2009	2009	2009	2	0	2	Export	360	Indonesia	IDN	580	N. Mariana Isds	MNP								07	COFFEE,TEA,COCOA,SPICES	1	No Quantity							5091			0
S3	2009	2009	2009	2	0	2	Export	360	Indonesia	IDN	586	Pakistan	PAK								07	COFFEE,TEA,COCOA,SPICES	1	No Quantity							25814241			0
S3	2009	2009	2009	2	0	2	Export	360	Indonesia	IDN	591	Panama	PAN								07	COFFEE,TEA,COCOA,SPICES	1	No Quantity							48046			0
S3	2009	2009	2009	2	0	2	Export	360	Indonesia	IDN	598	Papua New Guinea	PNG								07	COFFEE,TEA,COCOA,SPICES	1	No Quantity							75276			0
S3	2009	2009	2009	2	0	2	Export	360	Indonesia	IDN	608	Philippines	PHL								07	COFFEE,TEA,COCOA,SPICES	1	No Quantity							81279004			0
S3	2009	2009	2009	2	0	2	Export	360	Indonesia	IDN	616	Poland	POL								07	COFFEE,TEA,COCOA,SPICES	1	No Quantity							7299465			0
S3	2009	2009	2009	2	0	2	Export	360	Indonesia	IDN	620	Portugal	PRT								07	COFFEE,TEA,COCOA,SPICES	1	No Quantity							2640559			0
S3	2009	2009	2009	2	0	2	Export	360	Indonesia	IDN	626	Timor-Leste	TLS								07	COFFEE,TEA,COCOA,SPICES	1	No Quantity							3092647			0
S3	2009	2009	2009	2	0	2	Export	360	Indonesia	IDN	634	Qatar	QAT								07	COFFEE,TEA,COCOA,SPICES	1	No Quantity							17594			0
S3	2009	2009	2009	2	0	2	Export	360	Indonesia	IDN	642	Romania	ROU								07	COFFEE,TEA,COCOA,SPICES	1	No Quantity							6651683			0
S3	2009	2009	2009	2	0	2	Export	360	Indonesia	IDN	643	Russian Federation	RUS								07	COFFEE,TEA,COCOA,SPICES	1	No Quantity							69739075			0
S3	2009	2009	2009	2	0	2	Export	360	Indonesia	IDN	682	Saudi Arabia	SAU								07	COFFEE,TEA,COCOA,SPICES	1	No Quantity							2926519			0
S3	2009	2009	2009	2	0	2	Export	360	Indonesia	IDN	690	Seychelles	SYC								07	COFFEE,TEA,COCOA,SPICES	1	No Quantity							6159			0
S3	2009	2009	2009	2	0	2	Export	360	Indonesia	IDN	694	Sierra Leone	SLE								07	COFFEE,TEA,COCOA,SPICES	1	No Quantity							15160			0
S3	2009	2009	2009	2	0	2	Export	360	Indonesia	IDN	699	India	IND								07	COFFEE,TEA,COCOA,SPICES	1	No Quantity							50757312			0
S3	2009	2009	2009	2	0	2	Export	360	Indonesia	IDN	702	Singapore	SGP								07	COFFEE,TEA,COCOA,SPICES	1	No Quantity							182373756			0
S3	2009	2009	2009	2	0	2	Export	360	Indonesia	IDN	704	Viet Nam	VNM								07	COFFEE,TEA,COCOA,SPICES	1	No Quantity							39734999			0
S3	2009	2009	2009	2	0	2	Export	360	Indonesia	IDN	705	Slovenia	SVN								07	COFFEE,TEA,COCOA,SPICES	1	No Quantity							319640			0
S3	2009	2009	2009	2	0	2	Export	360	Indonesia	IDN	706	Somalia	SOM								07	COFFEE,TEA,COCOA,SPICES	1	No Quantity							11713			0
S3	2009	2009	2009	2	0	2	Export	360	Indonesia	IDN	710	South Africa	ZAF								07	COFFEE,TEA,COCOA,SPICES	1	No Quantity							13434598			0
S3	2009	2009	2009	2	0	2	Export	360	Indonesia	IDN	724	Spain	ESP								07	COFFEE,TEA,COCOA,SPICES	1	No Quantity							26562320			0
S3	2009	2009	2009	2	0	2	Export	360	Indonesia	IDN	736	Fmr Sudan	SDN								07	COFFEE,TEA,COCOA,SPICES	1	No Quantity							181200			0
S3	2009	2009	2009	2	0	2	Export	360	Indonesia	IDN	740	Suriname	SUR								07	COFFEE,TEA,COCOA,SPICES	1	No Quantity							55521			0
S3	2009	2009	2009	2	0	2	Export	360	Indonesia	IDN	752	Sweden	SWE								07	COFFEE,TEA,COCOA,SPICES	1	No Quantity							1982832			0
S3	2009	2009	2009	2	0	2	Export	360	Indonesia	IDN	757	Switzerland	CHE								07	COFFEE,TEA,COCOA,SPICES	1	No Quantity							3026217			0
S3	2009	2009	2009	2	0	2	Export	360	Indonesia	IDN	760	Syria	SYR								07	COFFEE,TEA,COCOA,SPICES	1	No Quantity							453389			0
S3	2009	2009	2009	2	0	2	Export	360	Indonesia	IDN	764	Thailand	THA								07	COFFEE,TEA,COCOA,SPICES	1	No Quantity							29938031			0
S3	2009	2009	2009	2	0	2	Export	360	Indonesia	IDN	776	Tonga	TON								07	COFFEE,TEA,COCOA,SPICES	1	No Quantity							140575			0
S3	2009	2009	2009	2	0	2	Export	360	Indonesia	IDN	784	United Arab Emirates	ARE								07	COFFEE,TEA,COCOA,SPICES	1	No Quantity							30889316			0
S3	2009	2009	2009	2	0	2	Export	360	Indonesia	IDN	788	Tunisia	TUN								07	COFFEE,TEA,COCOA,SPICES	1	No Quantity							20015			0
S3	2009	2009	2009	2	0	2	Export	360	Indonesia	IDN	792	Turkey	TUR								07	COFFEE,TEA,COCOA,SPICES	1	No Quantity							2662101			0
S3	2009	2009	2009	2	0	2	Export	360	Indonesia	IDN	798	Tuvalu	TUV								07	COFFEE,TEA,COCOA,SPICES	1	No Quantity							1420			0
S3	2009	2009	2009	2	0	2	Export	360	Indonesia	IDN	800	Uganda	UGA								07	COFFEE,TEA,COCOA,SPICES	1	No Quantity							36376			0
S3	2009	2009	2009	2	0	2	Export	360	Indonesia	IDN	804	Ukraine	UKR								07	COFFEE,TEA,COCOA,SPICES	1	No Quantity							4354485			0
S3	2009	2009	2009	2	0	2	Export	360	Indonesia	IDN	818	Egypt	EGY								07	COFFEE,TEA,COCOA,SPICES	1	No Quantity							21202912			0
S3	2009	2009	2009	2	0	2	Export	360	Indonesia	IDN	826	United Kingdom	GBR								07	COFFEE,TEA,COCOA,SPICES	1	No Quantity							52254834			0
S3	2009	2009	2009	2	0	2	Export	360	Indonesia	IDN	834	United Rep. of Tanzania	TZA								07	COFFEE,TEA,COCOA,SPICES	1	No Quantity							24627			0
S3	2009	2009	2009	2	0	2	Export	360	Indonesia	IDN	842	USA	USA								07	COFFEE,TEA,COCOA,SPICES	1	No Quantity							633592015			0
S3	2009	2009	2009	2	0	2	Export	360	Indonesia	IDN	858	Uruguay	URY								07	COFFEE,TEA,COCOA,SPICES	1	No Quantity							1340543			0
S3	2009	2009	2009	2	0	2	Export	360	Indonesia	IDN	860	Uzbekistan	UZB								07	COFFEE,TEA,COCOA,SPICES	1	No Quantity							132247			0
S3	2009	2009	2009	2	0	2	Export	360	Indonesia	IDN	862	Venezuela	VEN								07	COFFEE,TEA,COCOA,SPICES	1	No Quantity							363083			0
S3	2009	2009	2009	2	0	2	Export	360	Indonesia	IDN	876	Wallis and Futuna Isds	WLF								07	COFFEE,TEA,COCOA,SPICES	1	No Quantity							456			0
S3	2009	2009	2009	2	0	2	Export	360	Indonesia	IDN	882	Samoa	WSM								07	COFFEE,TEA,COCOA,SPICES	1	No Quantity							73735			0
S3	2009	2009	2009	2	0	2	Export	360	Indonesia	IDN	887	Yemen	YEM								07	COFFEE,TEA,COCOA,SPICES	1	No Quantity							701002			0
S3	2009	2009	2009	2	0	2	Export	699	India	IND	0	World	WLD								07	COFFEE,TEA,COCOA,SPICES	1	No Quantity							1712839387			0
S3	2009	2009	2009	2	0	2	Export	699	India	IND	4	Afghanistan	AFG								07	COFFEE,TEA,COCOA,SPICES	1	No Quantity							15215807			0
S3	2009	2009	2009	2	0	2	Export	699	India	IND	8	Albania	ALB								07	COFFEE,TEA,COCOA,SPICES	1	No Quantity							1188756			0
S3	2009	2009	2009	2	0	2	Export	699	India	IND	12	Algeria	DZA								07	COFFEE,TEA,COCOA,SPICES	1	No Quantity							5456801			0
S3	2009	2009	2009	2	0	2	Export	699	India	IND	24	Angola	AGO								07	COFFEE,TEA,COCOA,SPICES	1	No Quantity							408			0
S3	2009	2009	2009	2	0	2	Export	699	India	IND	31	Azerbaijan	AZE								07	COFFEE,TEA,COCOA,SPICES	1	No Quantity							126			0
S3	2009	2009	2009	2	0	2	Export	699	India	IND	32	Argentina	ARG								07	COFFEE,TEA,COCOA,SPICES	1	No Quantity							801494			0
S3	2009	2009	2009	2	0	2	Export	699	India	IND	36	Australia	AUS								07	COFFEE,TEA,COCOA,SPICES	1	No Quantity							45605472			0
S3	2009	2009	2009	2	0	2	Export	699	India	IND	40	Austria	AUT								07	COFFEE,TEA,COCOA,SPICES	1	No Quantity							2294623			0
S3	2009	2009	2009	2	0	2	Export	699	India	IND	44	Bahamas	BHS								07	COFFEE,TEA,COCOA,SPICES	1	No Quantity							121			0
S3	2009	2009	2009	2	0	2	Export	699	India	IND	48	Bahrain	BHR								07	COFFEE,TEA,COCOA,SPICES	1	No Quantity							4677446			0
S3	2009	2009	2009	2	0	2	Export	699	India	IND	50	Bangladesh	BGD								07	COFFEE,TEA,COCOA,SPICES	1	No Quantity							32642144			0
S3	2009	2009	2009	2	0	2	Export	699	India	IND	51	Armenia	ARM								07	COFFEE,TEA,COCOA,SPICES	1	No Quantity							56396			0
S3	2009	2009	2009	2	0	2	Export	699	India	IND	52	Barbados	BRB								07	COFFEE,TEA,COCOA,SPICES	1	No Quantity							24578			0
S3	2009	2009	2009	2	0	2	Export	699	India	IND	56	Belgium	BEL								07	COFFEE,TEA,COCOA,SPICES	1	No Quantity							25555745			0
S3	2009	2009	2009	2	0	2	Export	699	India	IND	60	Bermuda	BMU								07	COFFEE,TEA,COCOA,SPICES	1	No Quantity							34139			0
S3	2009	2009	2009	2	0	2	Export	699	India	IND	64	Bhutan	BTN								07	COFFEE,TEA,COCOA,SPICES	1	No Quantity							373860			0
S3	2009	2009	2009	2	0	2	Export	699	India	IND	68	Bolivia (Plurinational State of)	BOL								07	COFFEE,TEA,COCOA,SPICES	1	No Quantity							10192			0
S3	2009	2009	2009	2	0	2	Export	699	India	IND	72	Botswana	BWA								07	COFFEE,TEA,COCOA,SPICES	1	No Quantity							21493			0
S3	2009	2009	2009	2	0	2	Export	699	India	IND	76	Brazil	BRA								07	COFFEE,TEA,COCOA,SPICES	1	No Quantity							9952853			0
S3	2009	2009	2009	2	0	2	Export	699	India	IND	96	Brunei Darussalam	BRN								07	COFFEE,TEA,COCOA,SPICES	1	No Quantity							300547			0
S3	2009	2009	2009	2	0	2	Export	699	India	IND	100	Bulgaria	BGR								07	COFFEE,TEA,COCOA,SPICES	1	No Quantity							1084428			0
S3	2009	2009	2009	2	0	2	Export	699	India	IND	104	Myanmar	MMR								07	COFFEE,TEA,COCOA,SPICES	1	No Quantity							1335023			0
S3	2009	2009	2009	2	0	2	Export	699	India	IND	108	Burundi	BDI								07	COFFEE,TEA,COCOA,SPICES	1	No Quantity							4956			0
S3	2009	2009	2009	2	0	2	Export	699	India	IND	112	Belarus	BLR								07	COFFEE,TEA,COCOA,SPICES	1	No Quantity							752933			0
S3	2009	2009	2009	2	0	2	Export	699	India	IND	116	Cambodia	KHM								07	COFFEE,TEA,COCOA,SPICES	1	No Quantity							1247			0
S3	2009	2009	2009	2	0	2	Export	699	India	IND	120	Cameroon	CMR								07	COFFEE,TEA,COCOA,SPICES	1	No Quantity							41028			0
S3	2009	2009	2009	2	0	2	Export	699	India	IND	124	Canada	CAN								07	COFFEE,TEA,COCOA,SPICES	1	No Quantity							18737087			0
S3	2009	2009	2009	2	0	2	Export	699	India	IND	132	Cabo Verde	CPV								07	COFFEE,TEA,COCOA,SPICES	1	No Quantity							26139			0
S3	2009	2009	2009	2	0	2	Export	699	India	IND	144	Sri Lanka	LKA								07	COFFEE,TEA,COCOA,SPICES	1	No Quantity							63558181			0
S3	2009	2009	2009	2	0	2	Export	699	India	IND	152	Chile	CHL								07	COFFEE,TEA,COCOA,SPICES	1	No Quantity							893910			0
S3	2009	2009	2009	2	0	2	Export	699	India	IND	156	China	CHN								07	COFFEE,TEA,COCOA,SPICES	1	No Quantity							7075273			0
S3	2009	2009	2009	2	0	2	Export	699	India	IND	170	Colombia	COL								07	COFFEE,TEA,COCOA,SPICES	1	No Quantity							1324338			0
S3	2009	2009	2009	2	0	2	Export	699	India	IND	174	Comoros	COM								07	COFFEE,TEA,COCOA,SPICES	1	No Quantity							9			0
S3	2009	2009	2009	2	0	2	Export	699	India	IND	178	Congo	COG								07	COFFEE,TEA,COCOA,SPICES	1	No Quantity							259157			0
S3	2009	2009	2009	2	0	2	Export	699	India	IND	188	Costa Rica	CRI								07	COFFEE,TEA,COCOA,SPICES	1	No Quantity							78021			0
S3	2009	2009	2009	2	0	2	Export	699	India	IND	191	Croatia	HRV								07	COFFEE,TEA,COCOA,SPICES	1	No Quantity							6553480			0
S3	2009	2009	2009	2	0	2	Export	699	India	IND	192	Cuba	CUB								07	COFFEE,TEA,COCOA,SPICES	1	No Quantity							250995			0
S3	2009	2009	2009	2	0	2	Export	699	India	IND	196	Cyprus	CYP								07	COFFEE,TEA,COCOA,SPICES	1	No Quantity							179051			0
S3	2009	2009	2009	2	0	2	Export	699	India	IND	203	Czechia	CZE								07	COFFEE,TEA,COCOA,SPICES	1	No Quantity							392375			0
S3	2009	2009	2009	2	0	2	Export	699	India	IND	204	Benin	BEN								07	COFFEE,TEA,COCOA,SPICES	1	No Quantity							2581443			0
S3	2009	2009	2009	2	0	2	Export	699	India	IND	208	Denmark	DNK								07	COFFEE,TEA,COCOA,SPICES	1	No Quantity							2302238			0
S3	2009	2009	2009	2	0	2	Export	699	India	IND	214	Dominican Rep.	DOM								07	COFFEE,TEA,COCOA,SPICES	1	No Quantity							267834			0
S3	2009	2009	2009	2	0	2	Export	699	India	IND	218	Ecuador	ECU								07	COFFEE,TEA,COCOA,SPICES	1	No Quantity							1343144			0
S3	2009	2009	2009	2	0	2	Export	699	India	IND	222	El Salvador	SLV								07	COFFEE,TEA,COCOA,SPICES	1	No Quantity							82125			0
S3	2009	2009	2009	2	0	2	Export	699	India	IND	231	Ethiopia	ETH								07	COFFEE,TEA,COCOA,SPICES	1	No Quantity							35574			0
S3	2009	2009	2009	2	0	2	Export	699	India	IND	233	Estonia	EST								07	COFFEE,TEA,COCOA,SPICES	1	No Quantity							2252338			0
S3	2009	2009	2009	2	0	2	Export	699	India	IND	242	Fiji	FJI								07	COFFEE,TEA,COCOA,SPICES	1	No Quantity							501821			0
S3	2009	2009	2009	2	0	2	Export	699	India	IND	246	Finland	FIN								07	COFFEE,TEA,COCOA,SPICES	1	No Quantity							10607578			0
S3	2009	2009	2009	2	0	2	Export	699	India	IND	251	France	FRA								07	COFFEE,TEA,COCOA,SPICES	1	No Quantity							14014020			0
S3	2009	2009	2009	2	0	2	Export	699	India	IND	262	Djibouti	DJI								07	COFFEE,TEA,COCOA,SPICES	1	No Quantity							138596			0
S3	2009	2009	2009	2	0	2	Export	699	India	IND	268	Georgia	GEO								07	COFFEE,TEA,COCOA,SPICES	1	No Quantity							735168			0
S3	2009	2009	2009	2	0	2	Export	699	India	IND	270	Gambia	GMB								07	COFFEE,TEA,COCOA,SPICES	1	No Quantity							14351			0
S3	2009	2009	2009	2	0	2	Export	699	India	IND	276	Germany	DEU								07	COFFEE,TEA,COCOA,SPICES	1	No Quantity							58903571			0
S3	2009	2009	2009	2	0	2	Export	699	India	IND	288	Ghana	GHA								07	COFFEE,TEA,COCOA,SPICES	1	No Quantity							2488093			0
S3	2009	2009	2009	2	0	2	Export	699	India	IND	300	Greece	GRC								07	COFFEE,TEA,COCOA,SPICES	1	No Quantity							9103157			0
S3	2009	2009	2009	2	0	2	Export	699	India	IND	308	Grenada	GRD								07	COFFEE,TEA,COCOA,SPICES	1	No Quantity							1200			0
S3	2009	2009	2009	2	0	2	Export	699	India	IND	316	Guam	GUM								07	COFFEE,TEA,COCOA,SPICES	1	No Quantity							12266			0
S3	2009	2009	2009	2	0	2	Export	699	India	IND	320	Guatemala	GTM								07	COFFEE,TEA,COCOA,SPICES	1	No Quantity							274178			0
S3	2009	2009	2009	2	0	2	Export	699	India	IND	324	Guinea	GIN								07	COFFEE,TEA,COCOA,SPICES	1	No Quantity							73855			0
S3	2009	2009	2009	2	0	2	Export	699	India	IND	328	Guyana	GUY								07	COFFEE,TEA,COCOA,SPICES	1	No Quantity							284050			0
S3	2009	2009	2009	2	0	2	Export	699	India	IND	340	Honduras	HND								07	COFFEE,TEA,COCOA,SPICES	1	No Quantity							1067610			0
S3	2009	2009	2009	2	0	2	Export	699	India	IND	344	China, Hong Kong SAR	HKG								07	COFFEE,TEA,COCOA,SPICES	1	No Quantity							4107089			0
S3	2009	2009	2009	2	0	2	Export	699	India	IND	348	Hungary	HUN								07	COFFEE,TEA,COCOA,SPICES	1	No Quantity							201311			0
S3	2009	2009	2009	2	0	2	Export	699	India	IND	360	Indonesia	IDN								07	COFFEE,TEA,COCOA,SPICES	1	No Quantity							14404807			0
S3	2009	2009	2009	2	0	2	Export	699	India	IND	364	Iran	IRN								07	COFFEE,TEA,COCOA,SPICES	1	No Quantity							45507436			0
S3	2009	2009	2009	2	0	2	Export	699	India	IND	368	Iraq	IRQ								07	COFFEE,TEA,COCOA,SPICES	1	No Quantity							27138889			0
S3	2009	2009	2009	2	0	2	Export	699	India	IND	372	Ireland	IRL								07	COFFEE,TEA,COCOA,SPICES	1	No Quantity							8475425			0
S3	2009	2009	2009	2	0	2	Export	699	India	IND	376	Israel	ISR								07	COFFEE,TEA,COCOA,SPICES	1	No Quantity							10791354			0
S3	2009	2009	2009	2	0	2	Export	699	India	IND	381	Italy	ITA								07	COFFEE,TEA,COCOA,SPICES	1	No Quantity							96143353			0
S3	2009	2009	2009	2	0	2	Export	699	India	IND	384	Côte d'Ivoire	CIV								07	COFFEE,TEA,COCOA,SPICES	1	No Quantity							654871			0
S3	2009	2009	2009	2	0	2	Export	699	India	IND	388	Jamaica	JAM								07	COFFEE,TEA,COCOA,SPICES	1	No Quantity							324378			0
S3	2009	2009	2009	2	0	2	Export	699	India	IND	392	Japan	JPN								07	COFFEE,TEA,COCOA,SPICES	1	No Quantity							35521634			0
S3	2009	2009	2009	2	0	2	Export	699	India	IND	398	Kazakhstan	KAZ								07	COFFEE,TEA,COCOA,SPICES	1	No Quantity							24874457			0
S3	2009	2009	2009	2	0	2	Export	699	India	IND	400	Jordan	JOR								07	COFFEE,TEA,COCOA,SPICES	1	No Quantity							13183375			0
S3	2009	2009	2009	2	0	2	Export	699	India	IND	404	Kenya	KEN								07	COFFEE,TEA,COCOA,SPICES	1	No Quantity							3269039			0
S3	2009	2009	2009	2	0	2	Export	699	India	IND	408	Dem. People's Rep. of Korea	PRK								07	COFFEE,TEA,COCOA,SPICES	1	No Quantity							47696			0
S3	2009	2009	2009	2	0	2	Export	699	India	IND	410	Rep. of Korea	KOR								07	COFFEE,TEA,COCOA,SPICES	1	No Quantity							2468048			0
S3	2009	2009	2009	2	0	2	Export	699	India	IND	414	Kuwait	KWT								07	COFFEE,TEA,COCOA,SPICES	1	No Quantity							15876699			0
S3	2009	2009	2009	2	0	2	Export	699	India	IND	417	Kyrgyzstan	KGZ								07	COFFEE,TEA,COCOA,SPICES	1	No Quantity							709358			0
S3	2009	2009	2009	2	0	2	Export	699	India	IND	422	Lebanon	LBN								07	COFFEE,TEA,COCOA,SPICES	1	No Quantity							461046			0
S3	2009	2009	2009	2	0	2	Export	699	India	IND	428	Latvia	LVA								07	COFFEE,TEA,COCOA,SPICES	1	No Quantity							3303197			0
S3	2009	2009	2009	2	0	2	Export	699	India	IND	430	Liberia	LBR								07	COFFEE,TEA,COCOA,SPICES	1	No Quantity							19868			0
S3	2009	2009	2009	2	0	2	Export	699	India	IND	434	Libya	LBY								07	COFFEE,TEA,COCOA,SPICES	1	No Quantity							4078377			0
S3	2009	2009	2009	2	0	2	Export	699	India	IND	440	Lithuania	LTU								07	COFFEE,TEA,COCOA,SPICES	1	No Quantity							3038415			0
S3	2009	2009	2009	2	0	2	Export	699	India	IND	446	China, Macao SAR	MAC								07	COFFEE,TEA,COCOA,SPICES	1	No Quantity							5195			0
S3	2009	2009	2009	2	0	2	Export	699	India	IND	450	Madagascar	MDG								07	COFFEE,TEA,COCOA,SPICES	1	No Quantity							25619			0
S3	2009	2009	2009	2	0	2	Export	699	India	IND	454	Malawi	MWI								07	COFFEE,TEA,COCOA,SPICES	1	No Quantity							7895			0
S3	2009	2009	2009	2	0	2	Export	699	India	IND	458	Malaysia	MYS								07	COFFEE,TEA,COCOA,SPICES	1	No Quantity							102375126			0
S3	2009	2009	2009	2	0	2	Export	699	India	IND	462	Maldives	MDV								07	COFFEE,TEA,COCOA,SPICES	1	No Quantity							921697			0
S3	2009	2009	2009	2	0	2	Export	699	India	IND	466	Mali	MLI								07	COFFEE,TEA,COCOA,SPICES	1	No Quantity							144845			0
S3	2009	2009	2009	2	0	2	Export	699	India	IND	470	Malta	MLT								07	COFFEE,TEA,COCOA,SPICES	1	No Quantity							8925			0
S3	2009	2009	2009	2	0	2	Export	699	India	IND	478	Mauritania	MRT								07	COFFEE,TEA,COCOA,SPICES	1	No Quantity							146685			0
S3	2009	2009	2009	2	0	2	Export	699	India	IND	480	Mauritius	MUS								07	COFFEE,TEA,COCOA,SPICES	1	No Quantity							15636690			0
S3	2009	2009	2009	2	0	2	Export	699	India	IND	484	Mexico	MEX								07	COFFEE,TEA,COCOA,SPICES	1	No Quantity							3198610			0
S3	2009	2009	2009	2	0	2	Export	699	India	IND	490	Other Asia, nes									07	COFFEE,TEA,COCOA,SPICES	1	No Quantity							9660850			0
S3	2009	2009	2009	2	0	2	Export	699	India	IND	496	Mongolia	MNG								07	COFFEE,TEA,COCOA,SPICES	1	No Quantity							17917			0
S3	2009	2009	2009	2	0	2	Export	699	India	IND	500	Montserrat	MSR								07	COFFEE,TEA,COCOA,SPICES	1	No Quantity							29			0
S3	2009	2009	2009	2	0	2	Export	699	India	IND	504	Morocco	MAR								07	COFFEE,TEA,COCOA,SPICES	1	No Quantity							3359175			0
S3	2009	2009	2009	2	0	2	Export	699	India	IND	508	Mozambique	MOZ								07	COFFEE,TEA,COCOA,SPICES	1	No Quantity							108831			0
S3	2009	2009	2009	2	0	2	Export	699	India	IND	512	Oman	OMN								07	COFFEE,TEA,COCOA,SPICES	1	No Quantity							6185006			0
S3	2009	2009	2009	2	0	2	Export	699	India	IND	524	Nepal	NPL								07	COFFEE,TEA,COCOA,SPICES	1	No Quantity							22037220			0
S3	2009	2009	2009	2	0	2	Export	699	India	IND	528	Netherlands	NLD								07	COFFEE,TEA,COCOA,SPICES	1	No Quantity							24602898			0
S3	2009	2009	2009	2	0	2	Export	699	India	IND	530	Neth. Antilles	ANT								07	COFFEE,TEA,COCOA,SPICES	1	No Quantity							294840			0
S3	2009	2009	2009	2	0	2	Export	699	India	IND	554	New Zealand	NZL								07	COFFEE,TEA,COCOA,SPICES	1	No Quantity							3249044			0
S3	2009	2009	2009	2	0	2	Export	699	India	IND	566	Nigeria	NGA								07	COFFEE,TEA,COCOA,SPICES	1	No Quantity							2974190			0
S3	2009	2009	2009	2	0	2	Export	699	India	IND	579	Norway	NOR								07	COFFEE,TEA,COCOA,SPICES	1	No Quantity							2494709			0
S3	2009	2009	2009	2	0	2	Export	699	India	IND	586	Pakistan	PAK								07	COFFEE,TEA,COCOA,SPICES	1	No Quantity							33278588			0
S3	2009	2009	2009	2	0	2	Export	699	India	IND	591	Panama	PAN								07	COFFEE,TEA,COCOA,SPICES	1	No Quantity							21			0
S3	2009	2009	2009	2	0	2	Export	699	India	IND	598	Papua New Guinea	PNG								07	COFFEE,TEA,COCOA,SPICES	1	No Quantity							6443			0
S3	2009	2009	2009	2	0	2	Export	699	India	IND	600	Paraguay	PRY								07	COFFEE,TEA,COCOA,SPICES	1	No Quantity							327			0
S3	2009	2009	2009	2	0	2	Export	699	India	IND	604	Peru	PER								07	COFFEE,TEA,COCOA,SPICES	1	No Quantity							851217			0
S3	2009	2009	2009	2	0	2	Export	699	India	IND	608	Philippines	PHL								07	COFFEE,TEA,COCOA,SPICES	1	No Quantity							2340510			0
S3	2009	2009	2009	2	0	2	Export	699	India	IND	616	Poland	POL								07	COFFEE,TEA,COCOA,SPICES	1	No Quantity							14498663			0
S3	2009	2009	2009	2	0	2	Export	699	India	IND	620	Portugal	PRT								07	COFFEE,TEA,COCOA,SPICES	1	No Quantity							4605748			0
S3	2009	2009	2009	2	0	2	Export	699	India	IND	634	Qatar	QAT								07	COFFEE,TEA,COCOA,SPICES	1	No Quantity							5111537			0
S3	2009	2009	2009	2	0	2	Export	699	India	IND	642	Romania	ROU								07	COFFEE,TEA,COCOA,SPICES	1	No Quantity							1673327			0
S3	2009	2009	2009	2	0	2	Export	699	India	IND	643	Russian Federation	RUS								07	COFFEE,TEA,COCOA,SPICES	1	No Quantity							151090096			0
S3	2009	2009	2009	2	0	2	Export	699	India	IND	646	Rwanda	RWA								07	COFFEE,TEA,COCOA,SPICES	1	No Quantity							4519			0
S3	2009	2009	2009	2	0	2	Export	699	India	IND	660	Anguilla	AIA								07	COFFEE,TEA,COCOA,SPICES	1	No Quantity							37993			0
S3	2009	2009	2009	2	0	2	Export	699	India	IND	678	Sao Tome and Principe	STP								07	COFFEE,TEA,COCOA,SPICES	1	No Quantity							4744			0
S3	2009	2009	2009	2	0	2	Export	699	India	IND	682	Saudi Arabia	SAU								07	COFFEE,TEA,COCOA,SPICES	1	No Quantity							55844002			0
S3	2009	2009	2009	2	0	2	Export	699	India	IND	686	Senegal	SEN								07	COFFEE,TEA,COCOA,SPICES	1	No Quantity							1249464			0
S3	2009	2009	2009	2	0	2	Export	699	India	IND	688	Serbia	SRB								07	COFFEE,TEA,COCOA,SPICES	1	No Quantity							433645			0
S3	2009	2009	2009	2	0	2	Export	699	India	IND	690	Seychelles	SYC								07	COFFEE,TEA,COCOA,SPICES	1	No Quantity							153370			0
S3	2009	2009	2009	2	0	2	Export	699	India	IND	694	Sierra Leone	SLE								07	COFFEE,TEA,COCOA,SPICES	1	No Quantity							72584			0
S3	2009	2009	2009	2	0	2	Export	699	India	IND	702	Singapore	SGP								07	COFFEE,TEA,COCOA,SPICES	1	No Quantity							18135532			0
S3	2009	2009	2009	2	0	2	Export	699	India	IND	703	Slovakia	SVK								07	COFFEE,TEA,COCOA,SPICES	1	No Quantity							83664			0
S3	2009	2009	2009	2	0	2	Export	699	India	IND	704	Viet Nam	VNM								07	COFFEE,TEA,COCOA,SPICES	1	No Quantity							13477454			0
S3	2009	2009	2009	2	0	2	Export	699	India	IND	705	Slovenia	SVN								07	COFFEE,TEA,COCOA,SPICES	1	No Quantity							12311136			0
S3	2009	2009	2009	2	0	2	Export	699	India	IND	706	Somalia	SOM								07	COFFEE,TEA,COCOA,SPICES	1	No Quantity							33071			0
S3	2009	2009	2009	2	0	2	Export	699	India	IND	710	South Africa	ZAF								07	COFFEE,TEA,COCOA,SPICES	1	No Quantity							15964331			0
S3	2009	2009	2009	2	0	2	Export	699	India	IND	716	Zimbabwe	ZWE								07	COFFEE,TEA,COCOA,SPICES	1	No Quantity							7124			0
S3	2009	2009	2009	2	0	2	Export	699	India	IND	724	Spain	ESP								07	COFFEE,TEA,COCOA,SPICES	1	No Quantity							17615412			0
S3	2009	2009	2009	2	0	2	Export	699	India	IND	736	Fmr Sudan	SDN								07	COFFEE,TEA,COCOA,SPICES	1	No Quantity							75654			0
S3	2009	2009	2009	2	0	2	Export	699	India	IND	740	Suriname	SUR								07	COFFEE,TEA,COCOA,SPICES	1	No Quantity							249660			0
S3	2009	2009	2009	2	0	2	Export	699	India	IND	748	Swaziland	SWZ								07	COFFEE,TEA,COCOA,SPICES	1	No Quantity							11067			0
S3	2009	2009	2009	2	0	2	Export	699	India	IND	752	Sweden	SWE								07	COFFEE,TEA,COCOA,SPICES	1	No Quantity							4097308			0
S3	2009	2009	2009	2	0	2	Export	699	India	IND	757	Switzerland	CHE								07	COFFEE,TEA,COCOA,SPICES	1	No Quantity							7895236			0
S3	2009	2009	2009	2	0	2	Export	699	India	IND	760	Syria	SYR								07	COFFEE,TEA,COCOA,SPICES	1	No Quantity							3777758			0
S3	2009	2009	2009	2	0	2	Export	699	India	IND	762	Tajikistan	TJK								07	COFFEE,TEA,COCOA,SPICES	1	No Quantity							149774			0
S3	2009	2009	2009	2	0	2	Export	699	India	IND	764	Thailand	THA								07	COFFEE,TEA,COCOA,SPICES	1	No Quantity							14718065			0
S3	2009	2009	2009	2	0	2	Export	699	India	IND	768	Togo	TGO								07	COFFEE,TEA,COCOA,SPICES	1	No Quantity							1249860			0
S3	2009	2009	2009	2	0	2	Export	699	India	IND	780	Trinidad and Tobago	TTO								07	COFFEE,TEA,COCOA,SPICES	1	No Quantity							403662			0
S3	2009	2009	2009	2	0	2	Export	699	India	IND	784	United Arab Emirates	ARE								07	COFFEE,TEA,COCOA,SPICES	1	No Quantity							125159525			0
S3	2009	2009	2009	2	0	2	Export	699	India	IND	788	Tunisia	TUN								07	COFFEE,TEA,COCOA,SPICES	1	No Quantity							8552531			0
S3	2009	2009	2009	2	0	2	Export	699	India	IND	792	Turkey	TUR								07	COFFEE,TEA,COCOA,SPICES	1	No Quantity							4503530			0
S3	2009	2009	2009	2	0	2	Export	699	India	IND	795	Turkmenistan	TKM								07	COFFEE,TEA,COCOA,SPICES	1	No Quantity							84651			0
S3	2009	2009	2009	2	0	2	Export	699	India	IND	800	Uganda	UGA								07	COFFEE,TEA,COCOA,SPICES	1	No Quantity							165389			0
S3	2009	2009	2009	2	0	2	Export	699	India	IND	804	Ukraine	UKR								07	COFFEE,TEA,COCOA,SPICES	1	No Quantity							14731701			0
S3	2009	2009	2009	2	0	2	Export	699	India	IND	818	Egypt	EGY								07	COFFEE,TEA,COCOA,SPICES	1	No Quantity							30421610			0
S3	2009	2009	2009	2	0	2	Export	699	India	IND	826	United Kingdom	GBR								07	COFFEE,TEA,COCOA,SPICES	1	No Quantity							105124461			0
S3	2009	2009	2009	2	0	2	Export	699	India	IND	834	United Rep. of Tanzania	TZA								07	COFFEE,TEA,COCOA,SPICES	1	No Quantity							346689			0
S3	2009	2009	2009	2	0	2	Export	699	India	IND	842	USA	USA								07	COFFEE,TEA,COCOA,SPICES	1	No Quantity							162413064			0
S3	2009	2009	2009	2	0	2	Export	699	India	IND	858	Uruguay	URY								07	COFFEE,TEA,COCOA,SPICES	1	No Quantity							83165			0
S3	2009	2009	2009	2	0	2	Export	699	India	IND	860	Uzbekistan	UZB								07	COFFEE,TEA,COCOA,SPICES	1	No Quantity							151559			0
S3	2009	2009	2009	2	0	2	Export	699	India	IND	862	Venezuela	VEN								07	COFFEE,TEA,COCOA,SPICES	1	No Quantity							786034			0
S3	2009	2009	2009	2	0	2	Export	699	India	IND	882	Samoa	WSM								07	COFFEE,TEA,COCOA,SPICES	1	No Quantity							18762			0
S3	2009	2009	2009	2	0	2	Export	699	India	IND	887	Yemen	YEM								07	COFFEE,TEA,COCOA,SPICES	1	No Quantity							6757384			0
S3	2009	2009	2009	2	0	2	Export	699	India	IND	894	Zambia	ZMB								07	COFFEE,TEA,COCOA,SPICES	1	No Quantity							49323			0
S3	2009	2009	2009	2	0	2	Export	699	India	IND	899	Areas, nes									07	COFFEE,TEA,COCOA,SPICES	1	No Quantity							6076484			0
S3	2009	2009	2009	2	0	2	Export	360	Indonesia	IDN	0	World	WLD								08	ANIMAL FEED STUFF	1	No Quantity							247003112			0
S3	2009	2009	2009	2	0	2	Export	360	Indonesia	IDN	36	Australia	AUS								08	ANIMAL FEED STUFF	1	No Quantity							7624782			0
S3	2009	2009	2009	2	0	2	Export	360	Indonesia	IDN	50	Bangladesh	BGD								08	ANIMAL FEED STUFF	1	No Quantity							299817			0
S3	2009	2009	2009	2	0	2	Export	360	Indonesia	IDN	96	Brunei Darussalam	BRN								08	ANIMAL FEED STUFF	1	No Quantity							94108			0
S3	2009	2009	2009	2	0	2	Export	360	Indonesia	IDN	124	Canada	CAN								08	ANIMAL FEED STUFF	1	No Quantity							1			0
S3	2009	2009	2009	2	0	2	Export	360	Indonesia	IDN	144	Sri Lanka	LKA								08	ANIMAL FEED STUFF	1	No Quantity							1198154			0
S3	2009	2009	2009	2	0	2	Export	360	Indonesia	IDN	156	China	CHN								08	ANIMAL FEED STUFF	1	No Quantity							14239578			0
S3	2009	2009	2009	2	0	2	Export	360	Indonesia	IDN	251	France	FRA								08	ANIMAL FEED STUFF	1	No Quantity							244540			0
S3	2009	2009	2009	2	0	2	Export	360	Indonesia	IDN	276	Germany	DEU								08	ANIMAL FEED STUFF	1	No Quantity							5195546			0
S3	2009	2009	2009	2	0	2	Export	360	Indonesia	IDN	288	Ghana	GHA								08	ANIMAL FEED STUFF	1	No Quantity							8504			0
S3	2009	2009	2009	2	0	2	Export	360	Indonesia	IDN	316	Guam	GUM								08	ANIMAL FEED STUFF	1	No Quantity							7800			0
S3	2009	2009	2009	2	0	2	Export	360	Indonesia	IDN	344	China, Hong Kong SAR	HKG								08	ANIMAL FEED STUFF	1	No Quantity							40934			0
S3	2009	2009	2009	2	0	2	Export	360	Indonesia	IDN	364	Iran	IRN								08	ANIMAL FEED STUFF	1	No Quantity							5070			0
S3	2009	2009	2009	2	0	2	Export	360	Indonesia	IDN	381	Italy	ITA								08	ANIMAL FEED STUFF	1	No Quantity							5490900			0
S3	2009	2009	2009	2	0	2	Export	360	Indonesia	IDN	392	Japan	JPN								08	ANIMAL FEED STUFF	1	No Quantity							16906580			0
S3	2009	2009	2009	2	0	2	Export	360	Indonesia	IDN	410	Rep. of Korea	KOR								08	ANIMAL FEED STUFF	1	No Quantity							53010061			0
S3	2009	2009	2009	2	0	2	Export	360	Indonesia	IDN	458	Malaysia	MYS								08	ANIMAL FEED STUFF	1	No Quantity							5005932			0
S3	2009	2009	2009	2	0	2	Export	360	Indonesia	IDN	490	Other Asia, nes									08	ANIMAL FEED STUFF	1	No Quantity							604902			0
S3	2009	2009	2009	2	0	2	Export	360	Indonesia	IDN	528	Netherlands	NLD								08	ANIMAL FEED STUFF	1	No Quantity							65778453			0
S3	2009	2009	2009	2	0	2	Export	360	Indonesia	IDN	554	New Zealand	NZL								08	ANIMAL FEED STUFF	1	No Quantity							24663658			0
S3	2009	2009	2009	2	0	2	Export	360	Indonesia	IDN	566	Nigeria	NGA								08	ANIMAL FEED STUFF	1	No Quantity							470547			0
S3	2009	2009	2009	2	0	2	Export	360	Indonesia	IDN	586	Pakistan	PAK								08	ANIMAL FEED STUFF	1	No Quantity							849797			0
S3	2009	2009	2009	2	0	2	Export	360	Indonesia	IDN	591	Panama	PAN								08	ANIMAL FEED STUFF	1	No Quantity							33103			0
S3	2009	2009	2009	2	0	2	Export	360	Indonesia	IDN	604	Peru	PER								08	ANIMAL FEED STUFF	1	No Quantity							8400			0
S3	2009	2009	2009	2	0	2	Export	360	Indonesia	IDN	608	Philippines	PHL								08	ANIMAL FEED STUFF	1	No Quantity							6423331			0
S3	2009	2009	2009	2	0	2	Export	360	Indonesia	IDN	626	Timor-Leste	TLS								08	ANIMAL FEED STUFF	1	No Quantity							7225			0
S3	2009	2009	2009	2	0	2	Export	360	Indonesia	IDN	634	Qatar	QAT								08	ANIMAL FEED STUFF	1	No Quantity							27			0
S3	2009	2009	2009	2	0	2	Export	360	Indonesia	IDN	682	Saudi Arabia	SAU								08	ANIMAL FEED STUFF	1	No Quantity							166536			0
S3	2009	2009	2009	2	0	2	Export	360	Indonesia	IDN	699	India	IND								08	ANIMAL FEED STUFF	1	No Quantity							2630387			0
S3	2009	2009	2009	2	0	2	Export	360	Indonesia	IDN	702	Singapore	SGP								08	ANIMAL FEED STUFF	1	No Quantity							2676225			0
S3	2009	2009	2009	2	0	2	Export	360	Indonesia	IDN	704	Viet Nam	VNM								08	ANIMAL FEED STUFF	1	No Quantity							26750950			0
S3	2009	2009	2009	2	0	2	Export	360	Indonesia	IDN	710	South Africa	ZAF								08	ANIMAL FEED STUFF	1	No Quantity							1553110			0
S3	2009	2009	2009	2	0	2	Export	360	Indonesia	IDN	724	Spain	ESP								08	ANIMAL FEED STUFF	1	No Quantity							1			0
S3	2009	2009	2009	2	0	2	Export	360	Indonesia	IDN	736	Fmr Sudan	SDN								08	ANIMAL FEED STUFF	1	No Quantity							3242			0
S3	2009	2009	2009	2	0	2	Export	360	Indonesia	IDN	752	Sweden	SWE								08	ANIMAL FEED STUFF	1	No Quantity							207			0
S3	2009	2009	2009	2	0	2	Export	360	Indonesia	IDN	757	Switzerland	CHE								08	ANIMAL FEED STUFF	1	No Quantity							184930			0
S3	2009	2009	2009	2	0	2	Export	360	Indonesia	IDN	764	Thailand	THA								08	ANIMAL FEED STUFF	1	No Quantity							4251295			0
S3	2009	2009	2009	2	0	2	Export	360	Indonesia	IDN	784	United Arab Emirates	ARE								08	ANIMAL FEED STUFF	1	No Quantity							3			0
S3	2009	2009	2009	2	0	2	Export	360	Indonesia	IDN	818	Egypt	EGY								08	ANIMAL FEED STUFF	1	No Quantity							122960			0
S3	2009	2009	2009	2	0	2	Export	360	Indonesia	IDN	826	United Kingdom	GBR								08	ANIMAL FEED STUFF	1	No Quantity							53713			0
S3	2009	2009	2009	2	0	2	Export	360	Indonesia	IDN	842	USA	USA								08	ANIMAL FEED STUFF	1	No Quantity							397803			0
S3	2009	2009	2009	2	0	2	Export	699	India	IND	0	World	WLD								08	ANIMAL FEED STUFF	1	No Quantity							1707802973			0
S3	2009	2009	2009	2	0	2	Export	699	India	IND	4	Afghanistan	AFG								08	ANIMAL FEED STUFF	1	No Quantity							28288			0
S3	2009	2009	2009	2	0	2	Export	699	India	IND	8	Albania	ALB								08	ANIMAL FEED STUFF	1	No Quantity							16386			0
S3	2009	2009	2009	2	0	2	Export	699	India	IND	31	Azerbaijan	AZE								08	ANIMAL FEED STUFF	1	No Quantity							146736			0
S3	2009	2009	2009	2	0	2	Export	699	India	IND	36	Australia	AUS								08	ANIMAL FEED STUFF	1	No Quantity							5409343			0
S3	2009	2009	2009	2	0	2	Export	699	India	IND	40	Austria	AUT								08	ANIMAL FEED STUFF	1	No Quantity							156239			0
S3	2009	2009	2009	2	0	2	Export	699	India	IND	48	Bahrain	BHR								08	ANIMAL FEED STUFF	1	No Quantity							1937728			0
S3	2009	2009	2009	2	0	2	Export	699	India	IND	50	Bangladesh	BGD								08	ANIMAL FEED STUFF	1	No Quantity							155694305			0
S3	2009	2009	2009	2	0	2	Export	699	India	IND	56	Belgium	BEL								08	ANIMAL FEED STUFF	1	No Quantity							474999			0
S3	2009	2009	2009	2	0	2	Export	699	India	IND	64	Bhutan	BTN								08	ANIMAL FEED STUFF	1	No Quantity							18623			0
S3	2009	2009	2009	2	0	2	Export	699	India	IND	68	Bolivia (Plurinational State of)	BOL								08	ANIMAL FEED STUFF	1	No Quantity							8			0
S3	2009	2009	2009	2	0	2	Export	699	India	IND	76	Brazil	BRA								08	ANIMAL FEED STUFF	1	No Quantity							115748			0
S3	2009	2009	2009	2	0	2	Export	699	India	IND	96	Brunei Darussalam	BRN								08	ANIMAL FEED STUFF	1	No Quantity							167038			0
S3	2009	2009	2009	2	0	2	Export	699	India	IND	100	Bulgaria	BGR								08	ANIMAL FEED STUFF	1	No Quantity							513152			0
S3	2009	2009	2009	2	0	2	Export	699	India	IND	104	Myanmar	MMR								08	ANIMAL FEED STUFF	1	No Quantity							3715823			0
S3	2009	2009	2009	2	0	2	Export	699	India	IND	116	Cambodia	KHM								08	ANIMAL FEED STUFF	1	No Quantity							1343553			0
S3	2009	2009	2009	2	0	2	Export	699	India	IND	120	Cameroon	CMR								08	ANIMAL FEED STUFF	1	No Quantity							1677412			0
S3	2009	2009	2009	2	0	2	Export	699	India	IND	124	Canada	CAN								08	ANIMAL FEED STUFF	1	No Quantity							55742			0
S3	2009	2009	2009	2	0	2	Export	699	India	IND	144	Sri Lanka	LKA								08	ANIMAL FEED STUFF	1	No Quantity							44601445			0
S3	2009	2009	2009	2	0	2	Export	699	India	IND	156	China	CHN								08	ANIMAL FEED STUFF	1	No Quantity							98711785			0
S3	2009	2009	2009	2	0	2	Export	699	India	IND	170	Colombia	COL								08	ANIMAL FEED STUFF	1	No Quantity							794			0
S3	2009	2009	2009	2	0	2	Export	699	India	IND	191	Croatia	HRV								08	ANIMAL FEED STUFF	1	No Quantity							10353812			0
S3	2009	2009	2009	2	0	2	Export	699	India	IND	196	Cyprus	CYP								08	ANIMAL FEED STUFF	1	No Quantity							3790			0
S3	2009	2009	2009	2	0	2	Export	699	India	IND	203	Czechia	CZE								08	ANIMAL FEED STUFF	1	No Quantity							11029			0
S3	2009	2009	2009	2	0	2	Export	699	India	IND	204	Benin	BEN								08	ANIMAL FEED STUFF	1	No Quantity							4			0
S3	2009	2009	2009	2	0	2	Export	699	India	IND	208	Denmark	DNK								08	ANIMAL FEED STUFF	1	No Quantity							18762			0
S3	2009	2009	2009	2	0	2	Export	699	India	IND	218	Ecuador	ECU								08	ANIMAL FEED STUFF	1	No Quantity							2663			0
S3	2009	2009	2009	2	0	2	Export	699	India	IND	231	Ethiopia	ETH								08	ANIMAL FEED STUFF	1	No Quantity							339			0
S3	2009	2009	2009	2	0	2	Export	699	India	IND	242	Fiji	FJI								08	ANIMAL FEED STUFF	1	No Quantity							387			0
S3	2009	2009	2009	2	0	2	Export	699	India	IND	246	Finland	FIN								08	ANIMAL FEED STUFF	1	No Quantity							67711			0
S3	2009	2009	2009	2	0	2	Export	699	India	IND	251	France	FRA								08	ANIMAL FEED STUFF	1	No Quantity							1587728			0
S3	2009	2009	2009	2	0	2	Export	699	India	IND	262	Djibouti	DJI								08	ANIMAL FEED STUFF	1	No Quantity							82536			0
S3	2009	2009	2009	2	0	2	Export	699	India	IND	270	Gambia	GMB								08	ANIMAL FEED STUFF	1	No Quantity							69			0
S3	2009	2009	2009	2	0	2	Export	699	India	IND	276	Germany	DEU								08	ANIMAL FEED STUFF	1	No Quantity							5384303			0
S3	2009	2009	2009	2	0	2	Export	699	India	IND	288	Ghana	GHA								08	ANIMAL FEED STUFF	1	No Quantity							124071			0
S3	2009	2009	2009	2	0	2	Export	699	India	IND	300	Greece	GRC								08	ANIMAL FEED STUFF	1	No Quantity							10479766			0
S3	2009	2009	2009	2	0	2	Export	699	India	IND	324	Guinea	GIN								08	ANIMAL FEED STUFF	1	No Quantity							31036			0
S3	2009	2009	2009	2	0	2	Export	699	India	IND	328	Guyana	GUY								08	ANIMAL FEED STUFF	1	No Quantity							2374			0
S3	2009	2009	2009	2	0	2	Export	699	India	IND	344	China, Hong Kong SAR	HKG								08	ANIMAL FEED STUFF	1	No Quantity							40425			0
S3	2009	2009	2009	2	0	2	Export	699	India	IND	348	Hungary	HUN								08	ANIMAL FEED STUFF	1	No Quantity							13324			0
S3	2009	2009	2009	2	0	2	Export	699	India	IND	360	Indonesia	IDN								08	ANIMAL FEED STUFF	1	No Quantity							120656605			0
S3	2009	2009	2009	2	0	2	Export	699	India	IND	364	Iran	IRN								08	ANIMAL FEED STUFF	1	No Quantity							29674670			0
S3	2009	2009	2009	2	0	2	Export	699	India	IND	368	Iraq	IRQ								08	ANIMAL FEED STUFF	1	No Quantity							3728232			0
S3	2009	2009	2009	2	0	2	Export	699	India	IND	372	Ireland	IRL								08	ANIMAL FEED STUFF	1	No Quantity							549355			0
S3	2009	2009	2009	2	0	2	Export	699	India	IND	376	Israel	ISR								08	ANIMAL FEED STUFF	1	No Quantity							19680			0
S3	2009	2009	2009	2	0	2	Export	699	India	IND	381	Italy	ITA								08	ANIMAL FEED STUFF	1	No Quantity							3622456			0
S3	2009	2009	2009	2	0	2	Export	699	India	IND	384	Côte d'Ivoire	CIV								08	ANIMAL FEED STUFF	1	No Quantity							17501			0
S3	2009	2009	2009	2	0	2	Export	699	India	IND	392	Japan	JPN								08	ANIMAL FEED STUFF	1	No Quantity							212343091			0
S3	2009	2009	2009	2	0	2	Export	699	India	IND	398	Kazakhstan	KAZ								08	ANIMAL FEED STUFF	1	No Quantity							394			0
S3	2009	2009	2009	2	0	2	Export	699	India	IND	400	Jordan	JOR								08	ANIMAL FEED STUFF	1	No Quantity							299904			0
S3	2009	2009	2009	2	0	2	Export	699	India	IND	404	Kenya	KEN								08	ANIMAL FEED STUFF	1	No Quantity							3160465			0
S3	2009	2009	2009	2	0	2	Export	699	India	IND	408	Dem. People's Rep. of Korea	PRK								08	ANIMAL FEED STUFF	1	No Quantity							326171			0
S3	2009	2009	2009	2	0	2	Export	699	India	IND	410	Rep. of Korea	KOR								08	ANIMAL FEED STUFF	1	No Quantity							100012104			0
S3	2009	2009	2009	2	0	2	Export	699	India	IND	414	Kuwait	KWT								08	ANIMAL FEED STUFF	1	No Quantity							24287924			0
S3	2009	2009	2009	2	0	2	Export	699	India	IND	422	Lebanon	LBN								08	ANIMAL FEED STUFF	1	No Quantity							244818			0
S3	2009	2009	2009	2	0	2	Export	699	India	IND	434	Libya	LBY								08	ANIMAL FEED STUFF	1	No Quantity							60855			0
S3	2009	2009	2009	2	0	2	Export	699	India	IND	440	Lithuania	LTU								08	ANIMAL FEED STUFF	1	No Quantity							12725			0
S3	2009	2009	2009	2	0	2	Export	699	India	IND	450	Madagascar	MDG								08	ANIMAL FEED STUFF	1	No Quantity							5395			0
S3	2009	2009	2009	2	0	2	Export	699	India	IND	458	Malaysia	MYS								08	ANIMAL FEED STUFF	1	No Quantity							16942627			0
S3	2009	2009	2009	2	0	2	Export	699	India	IND	462	Maldives	MDV								08	ANIMAL FEED STUFF	1	No Quantity							4892			0
S3	2009	2009	2009	2	0	2	Export	699	India	IND	480	Mauritius	MUS								08	ANIMAL FEED STUFF	1	No Quantity							144241			0
S3	2009	2009	2009	2	0	2	Export	699	India	IND	484	Mexico	MEX								08	ANIMAL FEED STUFF	1	No Quantity							759			0
S3	2009	2009	2009	2	0	2	Export	699	India	IND	490	Other Asia, nes									08	ANIMAL FEED STUFF	1	No Quantity							19122448			0
S3	2009	2009	2009	2	0	2	Export	699	India	IND	508	Mozambique	MOZ								08	ANIMAL FEED STUFF	1	No Quantity							31655			0
S3	2009	2009	2009	2	0	2	Export	699	India	IND	512	Oman	OMN								08	ANIMAL FEED STUFF	1	No Quantity							14799499			0
S3	2009	2009	2009	2	0	2	Export	699	India	IND	524	Nepal	NPL								08	ANIMAL FEED STUFF	1	No Quantity							15294047			0
S3	2009	2009	2009	2	0	2	Export	699	India	IND	528	Netherlands	NLD								08	ANIMAL FEED STUFF	1	No Quantity							988186			0
S3	2009	2009	2009	2	0	2	Export	699	India	IND	540	New Caledonia	NCL								08	ANIMAL FEED STUFF	1	No Quantity							461646			0
S3	2009	2009	2009	2	0	2	Export	699	India	IND	554	New Zealand	NZL								08	ANIMAL FEED STUFF	1	No Quantity							251874			0
S3	2009	2009	2009	2	0	2	Export	699	India	IND	566	Nigeria	NGA								08	ANIMAL FEED STUFF	1	No Quantity							619822			0
S3	2009	2009	2009	2	0	2	Export	699	India	IND	579	Norway	NOR								08	ANIMAL FEED STUFF	1	No Quantity							15622			0
S3	2009	2009	2009	2	0	2	Export	699	India	IND	586	Pakistan	PAK								08	ANIMAL FEED STUFF	1	No Quantity							82639035			0
S3	2009	2009	2009	2	0	2	Export	699	India	IND	591	Panama	PAN								08	ANIMAL FEED STUFF	1	No Quantity							4			0
S3	2009	2009	2009	2	0	2	Export	699	India	IND	608	Philippines	PHL								08	ANIMAL FEED STUFF	1	No Quantity							21683942			0
S3	2009	2009	2009	2	0	2	Export	699	India	IND	616	Poland	POL								08	ANIMAL FEED STUFF	1	No Quantity							303767			0
S3	2009	2009	2009	2	0	2	Export	699	India	IND	620	Portugal	PRT								08	ANIMAL FEED STUFF	1	No Quantity							716			0
S3	2009	2009	2009	2	0	2	Export	699	India	IND	634	Qatar	QAT								08	ANIMAL FEED STUFF	1	No Quantity							346746			0
S3	2009	2009	2009	2	0	2	Export	699	India	IND	642	Romania	ROU								08	ANIMAL FEED STUFF	1	No Quantity							41583			0
S3	2009	2009	2009	2	0	2	Export	699	India	IND	643	Russian Federation	RUS								08	ANIMAL FEED STUFF	1	No Quantity							447155			0
S3	2009	2009	2009	2	0	2	Export	699	India	IND	682	Saudi Arabia	SAU								08	ANIMAL FEED STUFF	1	No Quantity							2031876			0
S3	2009	2009	2009	2	0	2	Export	699	India	IND	686	Senegal	SEN								08	ANIMAL FEED STUFF	1	No Quantity							41			0
S3	2009	2009	2009	2	0	2	Export	699	India	IND	690	Seychelles	SYC								08	ANIMAL FEED STUFF	1	No Quantity							328597			0
S3	2009	2009	2009	2	0	2	Export	699	India	IND	702	Singapore	SGP								08	ANIMAL FEED STUFF	1	No Quantity							38071228			0
S3	2009	2009	2009	2	0	2	Export	699	India	IND	703	Slovakia	SVK								08	ANIMAL FEED STUFF	1	No Quantity							17319			0
S3	2009	2009	2009	2	0	2	Export	699	India	IND	704	Viet Nam	VNM								08	ANIMAL FEED STUFF	1	No Quantity							423485530			0
S3	2009	2009	2009	2	0	2	Export	699	India	IND	710	South Africa	ZAF								08	ANIMAL FEED STUFF	1	No Quantity							290067			0
S3	2009	2009	2009	2	0	2	Export	699	India	IND	724	Spain	ESP								08	ANIMAL FEED STUFF	1	No Quantity							253676			0
S3	2009	2009	2009	2	0	2	Export	699	India	IND	736	Fmr Sudan	SDN								08	ANIMAL FEED STUFF	1	No Quantity							57170			0
S3	2009	2009	2009	2	0	2	Export	699	India	IND	740	Suriname	SUR								08	ANIMAL FEED STUFF	1	No Quantity							1469			0
S3	2009	2009	2009	2	0	2	Export	699	India	IND	752	Sweden	SWE								08	ANIMAL FEED STUFF	1	No Quantity							345468			0
S3	2009	2009	2009	2	0	2	Export	699	India	IND	757	Switzerland	CHE								08	ANIMAL FEED STUFF	1	No Quantity							69350			0
S3	2009	2009	2009	2	0	2	Export	699	India	IND	760	Syria	SYR								08	ANIMAL FEED STUFF	1	No Quantity							535284			0
S3	2009	2009	2009	2	0	2	Export	699	India	IND	764	Thailand	THA								08	ANIMAL FEED STUFF	1	No Quantity							149379533			0
S3	2009	2009	2009	2	0	2	Export	699	India	IND	780	Trinidad and Tobago	TTO								08	ANIMAL FEED STUFF	1	No Quantity							5380			0
S3	2009	2009	2009	2	0	2	Export	699	India	IND	784	United Arab Emirates	ARE								08	ANIMAL FEED STUFF	1	No Quantity							54660057			0
S3	2009	2009	2009	2	0	2	Export	699	India	IND	792	Turkey	TUR								08	ANIMAL FEED STUFF	1	No Quantity							4554834			0
S3	2009	2009	2009	2	0	2	Export	699	India	IND	800	Uganda	UGA								08	ANIMAL FEED STUFF	1	No Quantity							19567			0
S3	2009	2009	2009	2	0	2	Export	699	India	IND	804	Ukraine	UKR								08	ANIMAL FEED STUFF	1	No Quantity							34754			0
S3	2009	2009	2009	2	0	2	Export	699	India	IND	818	Egypt	EGY								08	ANIMAL FEED STUFF	1	No Quantity							5919692			0
S3	2009	2009	2009	2	0	2	Export	699	India	IND	826	United Kingdom	GBR								08	ANIMAL FEED STUFF	1	No Quantity							2049231			0
S3	2009	2009	2009	2	0	2	Export	699	India	IND	834	United Rep. of Tanzania	TZA								08	ANIMAL FEED STUFF	1	No Quantity							19326			0
S3	2009	2009	2009	2	0	2	Export	699	India	IND	842	USA	USA								08	ANIMAL FEED STUFF	1	No Quantity							1549212			0
S3	2009	2009	2009	2	0	2	Export	699	India	IND	887	Yemen	YEM								08	ANIMAL FEED STUFF	1	No Quantity							1577790			0
S3	2009	2009	2009	2	0	2	Export	699	India	IND	894	Zambia	ZMB								08	ANIMAL FEED STUFF	1	No Quantity							154531			0
S3	2009	2009	2009	2	0	2	Export	699	India	IND	899	Areas, nes									08	ANIMAL FEED STUFF	1	No Quantity							6240104			0
S3	2009	2009	2009	2	0	2	Export	360	Indonesia	IDN	0	World	WLD								09	MISC.EDIBLE PRODUCTS ETC	1	No Quantity							657031889			0
S3	2009	2009	2009	2	0	2	Export	360	Indonesia	IDN	4	Afghanistan	AFG								09	MISC.EDIBLE PRODUCTS ETC	1	No Quantity							1461594			0
S3	2009	2009	2009	2	0	2	Export	360	Indonesia	IDN	8	Albania	ALB								09	MISC.EDIBLE PRODUCTS ETC	1	No Quantity							74684			0
S3	2009	2009	2009	2	0	2	Export	360	Indonesia	IDN	12	Algeria	DZA								09	MISC.EDIBLE PRODUCTS ETC	1	No Quantity							15191777			0
S3	2009	2009	2009	2	0	2	Export	360	Indonesia	IDN	16	American Samoa	ASM								09	MISC.EDIBLE PRODUCTS ETC	1	No Quantity							41191			0
S3	2009	2009	2009	2	0	2	Export	360	Indonesia	IDN	24	Angola	AGO								09	MISC.EDIBLE PRODUCTS ETC	1	No Quantity							3724941			0
S3	2009	2009	2009	2	0	2	Export	360	Indonesia	IDN	32	Argentina	ARG								09	MISC.EDIBLE PRODUCTS ETC	1	No Quantity							30732			0
S3	2009	2009	2009	2	0	2	Export	360	Indonesia	IDN	36	Australia	AUS								09	MISC.EDIBLE PRODUCTS ETC	1	No Quantity							24819768			0
S3	2009	2009	2009	2	0	2	Export	360	Indonesia	IDN	48	Bahrain	BHR								09	MISC.EDIBLE PRODUCTS ETC	1	No Quantity							280585			0
S3	2009	2009	2009	2	0	2	Export	360	Indonesia	IDN	50	Bangladesh	BGD								09	MISC.EDIBLE PRODUCTS ETC	1	No Quantity							837644			0
S3	2009	2009	2009	2	0	2	Export	360	Indonesia	IDN	52	Barbados	BRB								09	MISC.EDIBLE PRODUCTS ETC	1	No Quantity							620688			0
S3	2009	2009	2009	2	0	2	Export	360	Indonesia	IDN	56	Belgium	BEL								09	MISC.EDIBLE PRODUCTS ETC	1	No Quantity							120360			0
S3	2009	2009	2009	2	0	2	Export	360	Indonesia	IDN	76	Brazil	BRA								09	MISC.EDIBLE PRODUCTS ETC	1	No Quantity							930506			0
S3	2009	2009	2009	2	0	2	Export	360	Indonesia	IDN	90	Solomon Isds	SLB								09	MISC.EDIBLE PRODUCTS ETC	1	No Quantity							844205			0
S3	2009	2009	2009	2	0	2	Export	360	Indonesia	IDN	96	Brunei Darussalam	BRN								09	MISC.EDIBLE PRODUCTS ETC	1	No Quantity							2931557			0
S3	2009	2009	2009	2	0	2	Export	360	Indonesia	IDN	100	Bulgaria	BGR								09	MISC.EDIBLE PRODUCTS ETC	1	No Quantity							5203657			0
S3	2009	2009	2009	2	0	2	Export	360	Indonesia	IDN	104	Myanmar	MMR								09	MISC.EDIBLE PRODUCTS ETC	1	No Quantity							1409537			0
S3	2009	2009	2009	2	0	2	Export	360	Indonesia	IDN	116	Cambodia	KHM								09	MISC.EDIBLE PRODUCTS ETC	1	No Quantity							553390			0
S3	2009	2009	2009	2	0	2	Export	360	Indonesia	IDN	120	Cameroon	CMR								09	MISC.EDIBLE PRODUCTS ETC	1	No Quantity							889441			0
S3	2009	2009	2009	2	0	2	Export	360	Indonesia	IDN	124	Canada	CAN								09	MISC.EDIBLE PRODUCTS ETC	1	No Quantity							3040592			0
S3	2009	2009	2009	2	0	2	Export	360	Indonesia	IDN	132	Cabo Verde	CPV								09	MISC.EDIBLE PRODUCTS ETC	1	No Quantity							23770			0
S3	2009	2009	2009	2	0	2	Export	360	Indonesia	IDN	144	Sri Lanka	LKA								09	MISC.EDIBLE PRODUCTS ETC	1	No Quantity							6532655			0
S3	2009	2009	2009	2	0	2	Export	360	Indonesia	IDN	152	Chile	CHL								09	MISC.EDIBLE PRODUCTS ETC	1	No Quantity							23048			0
S3	2009	2009	2009	2	0	2	Export	360	Indonesia	IDN	156	China	CHN								09	MISC.EDIBLE PRODUCTS ETC	1	No Quantity							39057455			0
S3	2009	2009	2009	2	0	2	Export	360	Indonesia	IDN	178	Congo	COG								09	MISC.EDIBLE PRODUCTS ETC	1	No Quantity							855659			0
S3	2009	2009	2009	2	0	2	Export	360	Indonesia	IDN	184	Cook Isds	COK								09	MISC.EDIBLE PRODUCTS ETC	1	No Quantity							74725			0
S3	2009	2009	2009	2	0	2	Export	360	Indonesia	IDN	188	Costa Rica	CRI								09	MISC.EDIBLE PRODUCTS ETC	1	No Quantity							9			0
S3	2009	2009	2009	2	0	2	Export	360	Indonesia	IDN	191	Croatia	HRV								09	MISC.EDIBLE PRODUCTS ETC	1	No Quantity							211309			0
S3	2009	2009	2009	2	0	2	Export	360	Indonesia	IDN	192	Cuba	CUB								09	MISC.EDIBLE PRODUCTS ETC	1	No Quantity							14080			0
S3	2009	2009	2009	2	0	2	Export	360	Indonesia	IDN	203	Czechia	CZE								09	MISC.EDIBLE PRODUCTS ETC	1	No Quantity							2205967			0
S3	2009	2009	2009	2	0	2	Export	360	Indonesia	IDN	204	Benin	BEN								09	MISC.EDIBLE PRODUCTS ETC	1	No Quantity							3794300			0
S3	2009	2009	2009	2	0	2	Export	360	Indonesia	IDN	208	Denmark	DNK								09	MISC.EDIBLE PRODUCTS ETC	1	No Quantity							15511688			0
S3	2009	2009	2009	2	0	2	Export	360	Indonesia	IDN	231	Ethiopia	ETH								09	MISC.EDIBLE PRODUCTS ETC	1	No Quantity							480177			0
S3	2009	2009	2009	2	0	2	Export	360	Indonesia	IDN	232	Eritrea	ERI								09	MISC.EDIBLE PRODUCTS ETC	1	No Quantity							357720			0
S3	2009	2009	2009	2	0	2	Export	360	Indonesia	IDN	233	Estonia	EST								09	MISC.EDIBLE PRODUCTS ETC	1	No Quantity							575879			0
S3	2009	2009	2009	2	0	2	Export	360	Indonesia	IDN	242	Fiji	FJI								09	MISC.EDIBLE PRODUCTS ETC	1	No Quantity							324422			0
S3	2009	2009	2009	2	0	2	Export	360	Indonesia	IDN	246	Finland	FIN								09	MISC.EDIBLE PRODUCTS ETC	1	No Quantity							2706539			0
S3	2009	2009	2009	2	0	2	Export	360	Indonesia	IDN	251	France	FRA								09	MISC.EDIBLE PRODUCTS ETC	1	No Quantity							1157818			0
S3	2009	2009	2009	2	0	2	Export	360	Indonesia	IDN	258	French Polynesia	PYF								09	MISC.EDIBLE PRODUCTS ETC	1	No Quantity							1172			0
S3	2009	2009	2009	2	0	2	Export	360	Indonesia	IDN	262	Djibouti	DJI								09	MISC.EDIBLE PRODUCTS ETC	1	No Quantity							676088			0
S3	2009	2009	2009	2	0	2	Export	360	Indonesia	IDN	268	Georgia	GEO								09	MISC.EDIBLE PRODUCTS ETC	1	No Quantity							109526			0
S3	2009	2009	2009	2	0	2	Export	360	Indonesia	IDN	270	Gambia	GMB								09	MISC.EDIBLE PRODUCTS ETC	1	No Quantity							56651			0
S3	2009	2009	2009	2	0	2	Export	360	Indonesia	IDN	276	Germany	DEU								09	MISC.EDIBLE PRODUCTS ETC	1	No Quantity							21949			0
S3	2009	2009	2009	2	0	2	Export	360	Indonesia	IDN	288	Ghana	GHA								09	MISC.EDIBLE PRODUCTS ETC	1	No Quantity							6794840			0
S3	2009	2009	2009	2	0	2	Export	360	Indonesia	IDN	296	Kiribati	KIR								09	MISC.EDIBLE PRODUCTS ETC	1	No Quantity							15541			0
S3	2009	2009	2009	2	0	2	Export	360	Indonesia	IDN	300	Greece	GRC								09	MISC.EDIBLE PRODUCTS ETC	1	No Quantity							1523100			0
S3	2009	2009	2009	2	0	2	Export	360	Indonesia	IDN	316	Guam	GUM								09	MISC.EDIBLE PRODUCTS ETC	1	No Quantity							2448			0
S3	2009	2009	2009	2	0	2	Export	360	Indonesia	IDN	324	Guinea	GIN								09	MISC.EDIBLE PRODUCTS ETC	1	No Quantity							3220			0
S3	2009	2009	2009	2	0	2	Export	360	Indonesia	IDN	332	Haiti	HTI								09	MISC.EDIBLE PRODUCTS ETC	1	No Quantity							102880			0
S3	2009	2009	2009	2	0	2	Export	360	Indonesia	IDN	344	China, Hong Kong SAR	HKG								09	MISC.EDIBLE PRODUCTS ETC	1	No Quantity							55643321			0
S3	2009	2009	2009	2	0	2	Export	360	Indonesia	IDN	348	Hungary	HUN								09	MISC.EDIBLE PRODUCTS ETC	1	No Quantity							263748			0
S3	2009	2009	2009	2	0	2	Export	360	Indonesia	IDN	364	Iran	IRN								09	MISC.EDIBLE PRODUCTS ETC	1	No Quantity							4758187			0
S3	2009	2009	2009	2	0	2	Export	360	Indonesia	IDN	368	Iraq	IRQ								09	MISC.EDIBLE PRODUCTS ETC	1	No Quantity							3989820			0
S3	2009	2009	2009	2	0	2	Export	360	Indonesia	IDN	376	Israel	ISR								09	MISC.EDIBLE PRODUCTS ETC	1	No Quantity							2243037			0
S3	2009	2009	2009	2	0	2	Export	360	Indonesia	IDN	381	Italy	ITA								09	MISC.EDIBLE PRODUCTS ETC	1	No Quantity							613448			0
S3	2009	2009	2009	2	0	2	Export	360	Indonesia	IDN	384	Côte d'Ivoire	CIV								09	MISC.EDIBLE PRODUCTS ETC	1	No Quantity							201070			0
S3	2009	2009	2009	2	0	2	Export	360	Indonesia	IDN	388	Jamaica	JAM								09	MISC.EDIBLE PRODUCTS ETC	1	No Quantity							1860152			0
S3	2009	2009	2009	2	0	2	Export	360	Indonesia	IDN	392	Japan	JPN								09	MISC.EDIBLE PRODUCTS ETC	1	No Quantity							4609507			0
S3	2009	2009	2009	2	0	2	Export	360	Indonesia	IDN	398	Kazakhstan	KAZ								09	MISC.EDIBLE PRODUCTS ETC	1	No Quantity							893081			0
S3	2009	2009	2009	2	0	2	Export	360	Indonesia	IDN	400	Jordan	JOR								09	MISC.EDIBLE PRODUCTS ETC	1	No Quantity							2974879			0
S3	2009	2009	2009	2	0	2	Export	360	Indonesia	IDN	404	Kenya	KEN								09	MISC.EDIBLE PRODUCTS ETC	1	No Quantity							175645			0
S3	2009	2009	2009	2	0	2	Export	360	Indonesia	IDN	408	Dem. People's Rep. of Korea	PRK								09	MISC.EDIBLE PRODUCTS ETC	1	No Quantity							41373			0
S3	2009	2009	2009	2	0	2	Export	360	Indonesia	IDN	410	Rep. of Korea	KOR								09	MISC.EDIBLE PRODUCTS ETC	1	No Quantity							4525711			0
S3	2009	2009	2009	2	0	2	Export	360	Indonesia	IDN	414	Kuwait	KWT								09	MISC.EDIBLE PRODUCTS ETC	1	No Quantity							734393			0
S3	2009	2009	2009	2	0	2	Export	360	Indonesia	IDN	422	Lebanon	LBN								09	MISC.EDIBLE PRODUCTS ETC	1	No Quantity							1045663			0
S3	2009	2009	2009	2	0	2	Export	360	Indonesia	IDN	428	Latvia	LVA								09	MISC.EDIBLE PRODUCTS ETC	1	No Quantity							450416			0
S3	2009	2009	2009	2	0	2	Export	360	Indonesia	IDN	430	Liberia	LBR								09	MISC.EDIBLE PRODUCTS ETC	1	No Quantity							414672			0
S3	2009	2009	2009	2	0	2	Export	360	Indonesia	IDN	434	Libya	LBY								09	MISC.EDIBLE PRODUCTS ETC	1	No Quantity							18135			0
S3	2009	2009	2009	2	0	2	Export	360	Indonesia	IDN	440	Lithuania	LTU								09	MISC.EDIBLE PRODUCTS ETC	1	No Quantity							132762			0
S3	2009	2009	2009	2	0	2	Export	360	Indonesia	IDN	446	China, Macao SAR	MAC								09	MISC.EDIBLE PRODUCTS ETC	1	No Quantity							221461			0
S3	2009	2009	2009	2	0	2	Export	360	Indonesia	IDN	450	Madagascar	MDG								09	MISC.EDIBLE PRODUCTS ETC	1	No Quantity							697110			0
S3	2009	2009	2009	2	0	2	Export	360	Indonesia	IDN	454	Malawi	MWI								09	MISC.EDIBLE PRODUCTS ETC	1	No Quantity							142801			0
S3	2009	2009	2009	2	0	2	Export	360	Indonesia	IDN	458	Malaysia	MYS								09	MISC.EDIBLE PRODUCTS ETC	1	No Quantity							55599628			0
S3	2009	2009	2009	2	0	2	Export	360	Indonesia	IDN	462	Maldives	MDV								09	MISC.EDIBLE PRODUCTS ETC	1	No Quantity							298134			0
S3	2009	2009	2009	2	0	2	Export	360	Indonesia	IDN	470	Malta	MLT								09	MISC.EDIBLE PRODUCTS ETC	1	No Quantity							664163			0
S3	2009	2009	2009	2	0	2	Export	360	Indonesia	IDN	480	Mauritius	MUS								09	MISC.EDIBLE PRODUCTS ETC	1	No Quantity							103545			0
S3	2009	2009	2009	2	0	2	Export	360	Indonesia	IDN	490	Other Asia, nes									09	MISC.EDIBLE PRODUCTS ETC	1	No Quantity							12404013			0
S3	2009	2009	2009	2	0	2	Export	360	Indonesia	IDN	504	Morocco	MAR								09	MISC.EDIBLE PRODUCTS ETC	1	No Quantity							1040692			0
S3	2009	2009	2009	2	0	2	Export	360	Indonesia	IDN	508	Mozambique	MOZ								09	MISC.EDIBLE PRODUCTS ETC	1	No Quantity							1305786			0
S3	2009	2009	2009	2	0	2	Export	360	Indonesia	IDN	512	Oman	OMN								09	MISC.EDIBLE PRODUCTS ETC	1	No Quantity							429347			0
S3	2009	2009	2009	2	0	2	Export	360	Indonesia	IDN	516	Namibia	NAM								09	MISC.EDIBLE PRODUCTS ETC	1	No Quantity							49658			0
S3	2009	2009	2009	2	0	2	Export	360	Indonesia	IDN	520	Nauru	NRU								09	MISC.EDIBLE PRODUCTS ETC	1	No Quantity							40747			0
S3	2009	2009	2009	2	0	2	Export	360	Indonesia	IDN	528	Netherlands	NLD								09	MISC.EDIBLE PRODUCTS ETC	1	No Quantity							13398759			0
S3	2009	2009	2009	2	0	2	Export	360	Indonesia	IDN	530	Neth. Antilles	ANT								09	MISC.EDIBLE PRODUCTS ETC	1	No Quantity							520			0
S3	2009	2009	2009	2	0	2	Export	360	Indonesia	IDN	540	New Caledonia	NCL								09	MISC.EDIBLE PRODUCTS ETC	1	No Quantity							61779			0
S3	2009	2009	2009	2	0	2	Export	360	Indonesia	IDN	548	Vanuatu	VUT								09	MISC.EDIBLE PRODUCTS ETC	1	No Quantity							98412			0
S3	2009	2009	2009	2	0	2	Export	360	Indonesia	IDN	554	New Zealand	NZL								09	MISC.EDIBLE PRODUCTS ETC	1	No Quantity							6957894			0
S3	2009	2009	2009	2	0	2	Export	360	Indonesia	IDN	558	Nicaragua	NIC								09	MISC.EDIBLE PRODUCTS ETC	1	No Quantity							27319			0
S3	2009	2009	2009	2	0	2	Export	360	Indonesia	IDN	566	Nigeria	NGA								09	MISC.EDIBLE PRODUCTS ETC	1	No Quantity							31715867			0
S3	2009	2009	2009	2	0	2	Export	360	Indonesia	IDN	579	Norway	NOR								09	MISC.EDIBLE PRODUCTS ETC	1	No Quantity							91354			0
S3	2009	2009	2009	2	0	2	Export	360	Indonesia	IDN	580	N. Mariana Isds	MNP								09	MISC.EDIBLE PRODUCTS ETC	1	No Quantity							622			0
S3	2009	2009	2009	2	0	2	Export	360	Indonesia	IDN	583	FS Micronesia	FSM								09	MISC.EDIBLE PRODUCTS ETC	1	No Quantity							1242			0
S3	2009	2009	2009	2	0	2	Export	360	Indonesia	IDN	586	Pakistan	PAK								09	MISC.EDIBLE PRODUCTS ETC	1	No Quantity							885072			0
S3	2009	2009	2009	2	0	2	Export	360	Indonesia	IDN	598	Papua New Guinea	PNG								09	MISC.EDIBLE PRODUCTS ETC	1	No Quantity							11167591			0
S3	2009	2009	2009	2	0	2	Export	360	Indonesia	IDN	608	Philippines	PHL								09	MISC.EDIBLE PRODUCTS ETC	1	No Quantity							22937737			0
S3	2009	2009	2009	2	0	2	Export	360	Indonesia	IDN	616	Poland	POL								09	MISC.EDIBLE PRODUCTS ETC	1	No Quantity							8769			0
S3	2009	2009	2009	2	0	2	Export	360	Indonesia	IDN	620	Portugal	PRT								09	MISC.EDIBLE PRODUCTS ETC	1	No Quantity							167801			0
S3	2009	2009	2009	2	0	2	Export	360	Indonesia	IDN	624	Guinea-Bissau	GNB								09	MISC.EDIBLE PRODUCTS ETC	1	No Quantity							36002			0
S3	2009	2009	2009	2	0	2	Export	360	Indonesia	IDN	626	Timor-Leste	TLS								09	MISC.EDIBLE PRODUCTS ETC	1	No Quantity							8871711			0
S3	2009	2009	2009	2	0	2	Export	360	Indonesia	IDN	634	Qatar	QAT								09	MISC.EDIBLE PRODUCTS ETC	1	No Quantity							198310			0
S3	2009	2009	2009	2	0	2	Export	360	Indonesia	IDN	642	Romania	ROU								09	MISC.EDIBLE PRODUCTS ETC	1	No Quantity							3466406			0
S3	2009	2009	2009	2	0	2	Export	360	Indonesia	IDN	643	Russian Federation	RUS								09	MISC.EDIBLE PRODUCTS ETC	1	No Quantity							25145271			0
S3	2009	2009	2009	2	0	2	Export	360	Indonesia	IDN	678	Sao Tome and Principe	STP								09	MISC.EDIBLE PRODUCTS ETC	1	No Quantity							137540			0
S3	2009	2009	2009	2	0	2	Export	360	Indonesia	IDN	682	Saudi Arabia	SAU								09	MISC.EDIBLE PRODUCTS ETC	1	No Quantity							39785316			0
S3	2009	2009	2009	2	0	2	Export	360	Indonesia	IDN	686	Senegal	SEN								09	MISC.EDIBLE PRODUCTS ETC	1	No Quantity							280463			0
S3	2009	2009	2009	2	0	2	Export	360	Indonesia	IDN	690	Seychelles	SYC								09	MISC.EDIBLE PRODUCTS ETC	1	No Quantity							76521			0
S3	2009	2009	2009	2	0	2	Export	360	Indonesia	IDN	694	Sierra Leone	SLE								09	MISC.EDIBLE PRODUCTS ETC	1	No Quantity							210086			0
S3	2009	2009	2009	2	0	2	Export	360	Indonesia	IDN	699	India	IND								09	MISC.EDIBLE PRODUCTS ETC	1	No Quantity							1396123			0
S3	2009	2009	2009	2	0	2	Export	360	Indonesia	IDN	702	Singapore	SGP								09	MISC.EDIBLE PRODUCTS ETC	1	No Quantity							91807735			0
S3	2009	2009	2009	2	0	2	Export	360	Indonesia	IDN	704	Viet Nam	VNM								09	MISC.EDIBLE PRODUCTS ETC	1	No Quantity							22142003			0
S3	2009	2009	2009	2	0	2	Export	360	Indonesia	IDN	705	Slovenia	SVN								09	MISC.EDIBLE PRODUCTS ETC	1	No Quantity							857301			0
S3	2009	2009	2009	2	0	2	Export	360	Indonesia	IDN	710	South Africa	ZAF								09	MISC.EDIBLE PRODUCTS ETC	1	No Quantity							4709183			0
S3	2009	2009	2009	2	0	2	Export	360	Indonesia	IDN	716	Zimbabwe	ZWE								09	MISC.EDIBLE PRODUCTS ETC	1	No Quantity							46941			0
S3	2009	2009	2009	2	0	2	Export	360	Indonesia	IDN	724	Spain	ESP								09	MISC.EDIBLE PRODUCTS ETC	1	No Quantity							137751			0
S3	2009	2009	2009	2	0	2	Export	360	Indonesia	IDN	736	Fmr Sudan	SDN								09	MISC.EDIBLE PRODUCTS ETC	1	No Quantity							1968204			0
S3	2009	2009	2009	2	0	2	Export	360	Indonesia	IDN	740	Suriname	SUR								09	MISC.EDIBLE PRODUCTS ETC	1	No Quantity							394658			0
S3	2009	2009	2009	2	0	2	Export	360	Indonesia	IDN	752	Sweden	SWE								09	MISC.EDIBLE PRODUCTS ETC	1	No Quantity							3026			0
S3	2009	2009	2009	2	0	2	Export	360	Indonesia	IDN	757	Switzerland	CHE								09	MISC.EDIBLE PRODUCTS ETC	1	No Quantity							22643			0
S3	2009	2009	2009	2	0	2	Export	360	Indonesia	IDN	760	Syria	SYR								09	MISC.EDIBLE PRODUCTS ETC	1	No Quantity							3554163			0
S3	2009	2009	2009	2	0	2	Export	360	Indonesia	IDN	764	Thailand	THA								09	MISC.EDIBLE PRODUCTS ETC	1	No Quantity							6105200			0
S3	2009	2009	2009	2	0	2	Export	360	Indonesia	IDN	768	Togo	TGO								09	MISC.EDIBLE PRODUCTS ETC	1	No Quantity							939646			0
S3	2009	2009	2009	2	0	2	Export	360	Indonesia	IDN	776	Tonga	TON								09	MISC.EDIBLE PRODUCTS ETC	1	No Quantity							281262			0
S3	2009	2009	2009	2	0	2	Export	360	Indonesia	IDN	780	Trinidad and Tobago	TTO								09	MISC.EDIBLE PRODUCTS ETC	1	No Quantity							534871			0
S3	2009	2009	2009	2	0	2	Export	360	Indonesia	IDN	784	United Arab Emirates	ARE								09	MISC.EDIBLE PRODUCTS ETC	1	No Quantity							4339647			0
S3	2009	2009	2009	2	0	2	Export	360	Indonesia	IDN	792	Turkey	TUR								09	MISC.EDIBLE PRODUCTS ETC	1	No Quantity							7463254			0
S3	2009	2009	2009	2	0	2	Export	360	Indonesia	IDN	795	Turkmenistan	TKM								09	MISC.EDIBLE PRODUCTS ETC	1	No Quantity							267952			0
S3	2009	2009	2009	2	0	2	Export	360	Indonesia	IDN	798	Tuvalu	TUV								09	MISC.EDIBLE PRODUCTS ETC	1	No Quantity							32825			0
S3	2009	2009	2009	2	0	2	Export	360	Indonesia	IDN	800	Uganda	UGA								09	MISC.EDIBLE PRODUCTS ETC	1	No Quantity							3740			0
S3	2009	2009	2009	2	0	2	Export	360	Indonesia	IDN	804	Ukraine	UKR								09	MISC.EDIBLE PRODUCTS ETC	1	No Quantity							13275154			0
S3	2009	2009	2009	2	0	2	Export	360	Indonesia	IDN	818	Egypt	EGY								09	MISC.EDIBLE PRODUCTS ETC	1	No Quantity							10789646			0
S3	2009	2009	2009	2	0	2	Export	360	Indonesia	IDN	826	United Kingdom	GBR								09	MISC.EDIBLE PRODUCTS ETC	1	No Quantity							2662028			0
S3	2009	2009	2009	2	0	2	Export	360	Indonesia	IDN	834	United Rep. of Tanzania	TZA								09	MISC.EDIBLE PRODUCTS ETC	1	No Quantity							325783			0
S3	2009	2009	2009	2	0	2	Export	360	Indonesia	IDN	842	USA	USA								09	MISC.EDIBLE PRODUCTS ETC	1	No Quantity							11797343			0
S3	2009	2009	2009	2	0	2	Export	360	Indonesia	IDN	854	Burkina Faso	BFA								09	MISC.EDIBLE PRODUCTS ETC	1	No Quantity							33396			0
S3	2009	2009	2009	2	0	2	Export	360	Indonesia	IDN	860	Uzbekistan	UZB								09	MISC.EDIBLE PRODUCTS ETC	1	No Quantity							72118			0
S3	2009	2009	2009	2	0	2	Export	360	Indonesia	IDN	876	Wallis and Futuna Isds	WLF								09	MISC.EDIBLE PRODUCTS ETC	1	No Quantity							605			0
S3	2009	2009	2009	2	0	2	Export	360	Indonesia	IDN	882	Samoa	WSM								09	MISC.EDIBLE PRODUCTS ETC	1	No Quantity							77651			0
S3	2009	2009	2009	2	0	2	Export	360	Indonesia	IDN	887	Yemen	YEM								09	MISC.EDIBLE PRODUCTS ETC	1	No Quantity							454084			0
S3	2009	2009	2009	2	0	2	Export	699	India	IND	0	World	WLD								09	MISC.EDIBLE PRODUCTS ETC	1	No Quantity							166908472			0
S3	2009	2009	2009	2	0	2	Export	699	India	IND	4	Afghanistan	AFG								09	MISC.EDIBLE PRODUCTS ETC	1	No Quantity							785525			0
S3	2009	2009	2009	2	0	2	Export	699	India	IND	12	Algeria	DZA								09	MISC.EDIBLE PRODUCTS ETC	1	No Quantity							735			0
S3	2009	2009	2009	2	0	2	Export	699	India	IND	24	Angola	AGO								09	MISC.EDIBLE PRODUCTS ETC	1	No Quantity							61244			0
S3	2009	2009	2009	2	0	2	Export	699	India	IND	31	Azerbaijan	AZE								09	MISC.EDIBLE PRODUCTS ETC	1	No Quantity							79031			0
S3	2009	2009	2009	2	0	2	Export	699	India	IND	36	Australia	AUS								09	MISC.EDIBLE PRODUCTS ETC	1	No Quantity							6250419			0
S3	2009	2009	2009	2	0	2	Export	699	India	IND	40	Austria	AUT								09	MISC.EDIBLE PRODUCTS ETC	1	No Quantity							30377			0
S3	2009	2009	2009	2	0	2	Export	699	India	IND	48	Bahrain	BHR								09	MISC.EDIBLE PRODUCTS ETC	1	No Quantity							840205			0
S3	2009	2009	2009	2	0	2	Export	699	India	IND	50	Bangladesh	BGD								09	MISC.EDIBLE PRODUCTS ETC	1	No Quantity							7279728			0
S3	2009	2009	2009	2	0	2	Export	699	India	IND	56	Belgium	BEL								09	MISC.EDIBLE PRODUCTS ETC	1	No Quantity							134202			0
S3	2009	2009	2009	2	0	2	Export	699	India	IND	60	Bermuda	BMU								09	MISC.EDIBLE PRODUCTS ETC	1	No Quantity							4			0
S3	2009	2009	2009	2	0	2	Export	699	India	IND	64	Bhutan	BTN								09	MISC.EDIBLE PRODUCTS ETC	1	No Quantity							544049			0
S3	2009	2009	2009	2	0	2	Export	699	India	IND	68	Bolivia (Plurinational State of)	BOL								09	MISC.EDIBLE PRODUCTS ETC	1	No Quantity							38831			0
S3	2009	2009	2009	2	0	2	Export	699	India	IND	72	Botswana	BWA								09	MISC.EDIBLE PRODUCTS ETC	1	No Quantity							60809			0
S3	2009	2009	2009	2	0	2	Export	699	India	IND	76	Brazil	BRA								09	MISC.EDIBLE PRODUCTS ETC	1	No Quantity							19460			0
S3	2009	2009	2009	2	0	2	Export	699	India	IND	96	Brunei Darussalam	BRN								09	MISC.EDIBLE PRODUCTS ETC	1	No Quantity							10892			0
S3	2009	2009	2009	2	0	2	Export	699	India	IND	100	Bulgaria	BGR								09	MISC.EDIBLE PRODUCTS ETC	1	No Quantity							6567			0
S3	2009	2009	2009	2	0	2	Export	699	India	IND	104	Myanmar	MMR								09	MISC.EDIBLE PRODUCTS ETC	1	No Quantity							629238			0
S3	2009	2009	2009	2	0	2	Export	699	India	IND	108	Burundi	BDI								09	MISC.EDIBLE PRODUCTS ETC	1	No Quantity							38759			0
S3	2009	2009	2009	2	0	2	Export	699	India	IND	112	Belarus	BLR								09	MISC.EDIBLE PRODUCTS ETC	1	No Quantity							1209			0
S3	2009	2009	2009	2	0	2	Export	699	India	IND	116	Cambodia	KHM								09	MISC.EDIBLE PRODUCTS ETC	1	No Quantity							216735			0
S3	2009	2009	2009	2	0	2	Export	699	India	IND	120	Cameroon	CMR								09	MISC.EDIBLE PRODUCTS ETC	1	No Quantity							17339			0
S3	2009	2009	2009	2	0	2	Export	699	India	IND	124	Canada	CAN								09	MISC.EDIBLE PRODUCTS ETC	1	No Quantity							9105786			0
S3	2009	2009	2009	2	0	2	Export	699	India	IND	144	Sri Lanka	LKA								09	MISC.EDIBLE PRODUCTS ETC	1	No Quantity							8382630			0
[truncated: 13,528 more rows]
