# Supplementary material for: Core-periphery structure in sectoral international trade networks: A new approach to an old theory
Source: PLoS One. 2020 Apr 2;15(4):e0229547. doi: 10.1371/journal.pone.0229547 (PMC7117750; doi:10.1371/journal.pone.0229547)
Supplement: S7 File — (ZIP) [file pone.0229547.s007.zip › S7_File/RawData 2009/comtrade (25).csv]

Classification	Year	Period	Period Desc.	Aggregate Level	Is Leaf Code	Trade Flow Code	Trade Flow	Reporter Code	Reporter	Reporter ISO	Partner Code	Partner	Partner ISO	2nd Partner Code	2nd Partner	2nd Partner ISO	Customs Proc. Code	Customs	Mode of Transport Code	Mode of Transport	Commodity Code	Commodity	Qty Unit Code	Qty Unit	Qty	Alt Qty Unit Code	Alt Qty Unit	Alt Qty	Netweight (kg)	Gross weight (kg)	Trade Value (US$)	CIF Trade Value (US$)	FOB Trade Value (US$)	Flag
S3	2009	2009	2009	2	0	2	Export	376	Israel	ISR	0	World	WLD								00	LIVE ANIMALS	1	No Quantity							7016000			0
S3	2009	2009	2009	2	0	2	Export	376	Israel	ISR	31	Azerbaijan	AZE								00	LIVE ANIMALS	1	No Quantity							21000			0
S3	2009	2009	2009	2	0	2	Export	376	Israel	ISR	56	Belgium	BEL								00	LIVE ANIMALS	1	No Quantity							6000			0
S3	2009	2009	2009	2	0	2	Export	376	Israel	ISR	100	Bulgaria	BGR								00	LIVE ANIMALS	1	No Quantity							7000			0
S3	2009	2009	2009	2	0	2	Export	376	Israel	ISR	112	Belarus	BLR								00	LIVE ANIMALS	1	No Quantity							130000			0
S3	2009	2009	2009	2	0	2	Export	376	Israel	ISR	152	Chile	CHL								00	LIVE ANIMALS	1	No Quantity							192000			0
S3	2009	2009	2009	2	0	2	Export	376	Israel	ISR	196	Cyprus	CYP								00	LIVE ANIMALS	1	No Quantity							19000			0
S3	2009	2009	2009	2	0	2	Export	376	Israel	ISR	203	Czechia	CZE								00	LIVE ANIMALS	1	No Quantity							99000			0
S3	2009	2009	2009	2	0	2	Export	376	Israel	ISR	214	Dominican Rep.	DOM								00	LIVE ANIMALS	1	No Quantity							23000			0
S3	2009	2009	2009	2	0	2	Export	376	Israel	ISR	218	Ecuador	ECU								00	LIVE ANIMALS	1	No Quantity							6000			0
S3	2009	2009	2009	2	0	2	Export	376	Israel	ISR	231	Ethiopia	ETH								00	LIVE ANIMALS	1	No Quantity							3000			0
S3	2009	2009	2009	2	0	2	Export	376	Israel	ISR	251	France	FRA								00	LIVE ANIMALS	1	No Quantity							8000			0
S3	2009	2009	2009	2	0	2	Export	376	Israel	ISR	276	Germany	DEU								00	LIVE ANIMALS	1	No Quantity							230000			0
S3	2009	2009	2009	2	0	2	Export	376	Israel	ISR	344	China, Hong Kong SAR	HKG								00	LIVE ANIMALS	1	No Quantity							12000			0
S3	2009	2009	2009	2	0	2	Export	376	Israel	ISR	348	Hungary	HUN								00	LIVE ANIMALS	1	No Quantity							239000			0
S3	2009	2009	2009	2	0	2	Export	376	Israel	ISR	381	Italy	ITA								00	LIVE ANIMALS	1	No Quantity							270000			0
S3	2009	2009	2009	2	0	2	Export	376	Israel	ISR	392	Japan	JPN								00	LIVE ANIMALS	1	No Quantity							189000			0
S3	2009	2009	2009	2	0	2	Export	376	Israel	ISR	398	Kazakhstan	KAZ								00	LIVE ANIMALS	1	No Quantity							1000			0
S3	2009	2009	2009	2	0	2	Export	376	Israel	ISR	400	Jordan	JOR								00	LIVE ANIMALS	1	No Quantity							5000			0
S3	2009	2009	2009	2	0	2	Export	376	Israel	ISR	410	Rep. of Korea	KOR								00	LIVE ANIMALS	1	No Quantity							1000			0
S3	2009	2009	2009	2	0	2	Export	376	Israel	ISR	528	Netherlands	NLD								00	LIVE ANIMALS	1	No Quantity							3538000			0
S3	2009	2009	2009	2	0	2	Export	376	Israel	ISR	604	Peru	PER								00	LIVE ANIMALS	1	No Quantity							20000			0
S3	2009	2009	2009	2	0	2	Export	376	Israel	ISR	616	Poland	POL								00	LIVE ANIMALS	1	No Quantity							114000			0
S3	2009	2009	2009	2	0	2	Export	376	Israel	ISR	643	Russian Federation	RUS								00	LIVE ANIMALS	1	No Quantity							74000			0
S3	2009	2009	2009	2	0	2	Export	376	Israel	ISR	704	Viet Nam	VNM								00	LIVE ANIMALS	1	No Quantity							6000			0
S3	2009	2009	2009	2	0	2	Export	376	Israel	ISR	724	Spain	ESP								00	LIVE ANIMALS	1	No Quantity							163000			0
S3	2009	2009	2009	2	0	2	Export	376	Israel	ISR	792	Turkey	TUR								00	LIVE ANIMALS	1	No Quantity							14000			0
S3	2009	2009	2009	2	0	2	Export	376	Israel	ISR	804	Ukraine	UKR								00	LIVE ANIMALS	1	No Quantity							35000			0
S3	2009	2009	2009	2	0	2	Export	376	Israel	ISR	842	USA	USA								00	LIVE ANIMALS	1	No Quantity							1591000			0
S3	2009	2009	2009	2	0	2	Export	381	Italy	ITA	0	World	WLD								00	LIVE ANIMALS	1	No Quantity							58716737			0
S3	2009	2009	2009	2	0	2	Export	381	Italy	ITA	8	Albania	ALB								00	LIVE ANIMALS	1	No Quantity							1611833			0
S3	2009	2009	2009	2	0	2	Export	381	Italy	ITA	12	Algeria	DZA								00	LIVE ANIMALS	1	No Quantity							151818			0
S3	2009	2009	2009	2	0	2	Export	381	Italy	ITA	32	Argentina	ARG								00	LIVE ANIMALS	1	No Quantity							14630			0
S3	2009	2009	2009	2	0	2	Export	381	Italy	ITA	40	Austria	AUT								00	LIVE ANIMALS	1	No Quantity							697236			0
S3	2009	2009	2009	2	0	2	Export	381	Italy	ITA	56	Belgium	BEL								00	LIVE ANIMALS	1	No Quantity							659448			0
S3	2009	2009	2009	2	0	2	Export	381	Italy	ITA	60	Bermuda	BMU								00	LIVE ANIMALS	1	No Quantity							2090			0
S3	2009	2009	2009	2	0	2	Export	381	Italy	ITA	76	Brazil	BRA								00	LIVE ANIMALS	1	No Quantity							22261			0
S3	2009	2009	2009	2	0	2	Export	381	Italy	ITA	100	Bulgaria	BGR								00	LIVE ANIMALS	1	No Quantity							93047			0
S3	2009	2009	2009	2	0	2	Export	381	Italy	ITA	124	Canada	CAN								00	LIVE ANIMALS	1	No Quantity							169890			0
S3	2009	2009	2009	2	0	2	Export	381	Italy	ITA	191	Croatia	HRV								00	LIVE ANIMALS	1	No Quantity							142830			0
S3	2009	2009	2009	2	0	2	Export	381	Italy	ITA	203	Czechia	CZE								00	LIVE ANIMALS	1	No Quantity							413195			0
S3	2009	2009	2009	2	0	2	Export	381	Italy	ITA	208	Denmark	DNK								00	LIVE ANIMALS	1	No Quantity							201492			0
S3	2009	2009	2009	2	0	2	Export	381	Italy	ITA	232	Eritrea	ERI								00	LIVE ANIMALS	1	No Quantity							163648			0
S3	2009	2009	2009	2	0	2	Export	381	Italy	ITA	246	Finland	FIN								00	LIVE ANIMALS	1	No Quantity							287369			0
S3	2009	2009	2009	2	0	2	Export	381	Italy	ITA	251	France	FRA								00	LIVE ANIMALS	1	No Quantity							6140909			0
S3	2009	2009	2009	2	0	2	Export	381	Italy	ITA	276	Germany	DEU								00	LIVE ANIMALS	1	No Quantity							1946742			0
S3	2009	2009	2009	2	0	2	Export	381	Italy	ITA	288	Ghana	GHA								00	LIVE ANIMALS	1	No Quantity							1271			0
S3	2009	2009	2009	2	0	2	Export	381	Italy	ITA	300	Greece	GRC								00	LIVE ANIMALS	1	No Quantity							5160215			0
S3	2009	2009	2009	2	0	2	Export	381	Italy	ITA	344	China, Hong Kong SAR	HKG								00	LIVE ANIMALS	1	No Quantity							1244			0
S3	2009	2009	2009	2	0	2	Export	381	Italy	ITA	348	Hungary	HUN								00	LIVE ANIMALS	1	No Quantity							7751469			0
S3	2009	2009	2009	2	0	2	Export	381	Italy	ITA	360	Indonesia	IDN								00	LIVE ANIMALS	1	No Quantity							2090			0
S3	2009	2009	2009	2	0	2	Export	381	Italy	ITA	372	Ireland	IRL								00	LIVE ANIMALS	1	No Quantity							213599			0
S3	2009	2009	2009	2	0	2	Export	381	Italy	ITA	376	Israel	ISR								00	LIVE ANIMALS	1	No Quantity							43751			0
S3	2009	2009	2009	2	0	2	Export	381	Italy	ITA	392	Japan	JPN								00	LIVE ANIMALS	1	No Quantity							226713			0
S3	2009	2009	2009	2	0	2	Export	381	Italy	ITA	398	Kazakhstan	KAZ								00	LIVE ANIMALS	1	No Quantity							46363			0
S3	2009	2009	2009	2	0	2	Export	381	Italy	ITA	408	Dem. People's Rep. of Korea	PRK								00	LIVE ANIMALS	1	No Quantity							30400			0
S3	2009	2009	2009	2	0	2	Export	381	Italy	ITA	414	Kuwait	KWT								00	LIVE ANIMALS	1	No Quantity							27309			0
S3	2009	2009	2009	2	0	2	Export	381	Italy	ITA	422	Lebanon	LBN								00	LIVE ANIMALS	1	No Quantity							220788			0
S3	2009	2009	2009	2	0	2	Export	381	Italy	ITA	434	Libya	LBY								00	LIVE ANIMALS	1	No Quantity							73735			0
S3	2009	2009	2009	2	0	2	Export	381	Italy	ITA	442	Luxembourg	LUX								00	LIVE ANIMALS	1	No Quantity							111467			0
S3	2009	2009	2009	2	0	2	Export	381	Italy	ITA	470	Malta	MLT								00	LIVE ANIMALS	1	No Quantity							279452			0
S3	2009	2009	2009	2	0	2	Export	381	Italy	ITA	480	Mauritius	MUS								00	LIVE ANIMALS	1	No Quantity							2947			0
S3	2009	2009	2009	2	0	2	Export	381	Italy	ITA	484	Mexico	MEX								00	LIVE ANIMALS	1	No Quantity							1568			0
S3	2009	2009	2009	2	0	2	Export	381	Italy	ITA	528	Netherlands	NLD								00	LIVE ANIMALS	1	No Quantity							2034705			0
S3	2009	2009	2009	2	0	2	Export	381	Italy	ITA	566	Nigeria	NGA								00	LIVE ANIMALS	1	No Quantity							2508			0
S3	2009	2009	2009	2	0	2	Export	381	Italy	ITA	579	Norway	NOR								00	LIVE ANIMALS	1	No Quantity							5122			0
S3	2009	2009	2009	2	0	2	Export	381	Italy	ITA	604	Peru	PER								00	LIVE ANIMALS	1	No Quantity							2090			0
S3	2009	2009	2009	2	0	2	Export	381	Italy	ITA	616	Poland	POL								00	LIVE ANIMALS	1	No Quantity							4730775			0
S3	2009	2009	2009	2	0	2	Export	381	Italy	ITA	620	Portugal	PRT								00	LIVE ANIMALS	1	No Quantity							806711			0
S3	2009	2009	2009	2	0	2	Export	381	Italy	ITA	642	Romania	ROU								00	LIVE ANIMALS	1	No Quantity							5380027			0
S3	2009	2009	2009	2	0	2	Export	381	Italy	ITA	643	Russian Federation	RUS								00	LIVE ANIMALS	1	No Quantity							17626			0
S3	2009	2009	2009	2	0	2	Export	381	Italy	ITA	688	Serbia	SRB								00	LIVE ANIMALS	1	No Quantity							460370			0
S3	2009	2009	2009	2	0	2	Export	381	Italy	ITA	690	Seychelles	SYC								00	LIVE ANIMALS	1	No Quantity							1393			0
S3	2009	2009	2009	2	0	2	Export	381	Italy	ITA	699	India	IND								00	LIVE ANIMALS	1	No Quantity							41608			0
S3	2009	2009	2009	2	0	2	Export	381	Italy	ITA	703	Slovakia	SVK								00	LIVE ANIMALS	1	No Quantity							86459			0
S3	2009	2009	2009	2	0	2	Export	381	Italy	ITA	705	Slovenia	SVN								00	LIVE ANIMALS	1	No Quantity							441504			0
S3	2009	2009	2009	2	0	2	Export	381	Italy	ITA	724	Spain	ESP								00	LIVE ANIMALS	1	No Quantity							13323652			0
S3	2009	2009	2009	2	0	2	Export	381	Italy	ITA	752	Sweden	SWE								00	LIVE ANIMALS	1	No Quantity							552606			0
S3	2009	2009	2009	2	0	2	Export	381	Italy	ITA	757	Switzerland	CHE								00	LIVE ANIMALS	1	No Quantity							1410170			0
S3	2009	2009	2009	2	0	2	Export	381	Italy	ITA	760	Syria	SYR								00	LIVE ANIMALS	1	No Quantity							14282			0
S3	2009	2009	2009	2	0	2	Export	381	Italy	ITA	784	United Arab Emirates	ARE								00	LIVE ANIMALS	1	No Quantity							340199			0
S3	2009	2009	2009	2	0	2	Export	381	Italy	ITA	792	Turkey	TUR								00	LIVE ANIMALS	1	No Quantity							160610			0
S3	2009	2009	2009	2	0	2	Export	381	Italy	ITA	818	Egypt	EGY								00	LIVE ANIMALS	1	No Quantity							132228			0
S3	2009	2009	2009	2	0	2	Export	381	Italy	ITA	826	United Kingdom	GBR								00	LIVE ANIMALS	1	No Quantity							1405154			0
S3	2009	2009	2009	2	0	2	Export	381	Italy	ITA	842	USA	USA								00	LIVE ANIMALS	1	No Quantity							452697			0
S3	2009	2009	2009	2	0	2	Export	381	Italy	ITA	862	Venezuela	VEN								00	LIVE ANIMALS	1	No Quantity							1421			0
S3	2009	2009	2009	2	0	2	Export	376	Israel	ISR	0	World	WLD								01	MEAT, MEAT PREPARATIONS	1	No Quantity							40603000			0
S3	2009	2009	2009	2	0	2	Export	376	Israel	ISR	24	Angola	AGO								01	MEAT, MEAT PREPARATIONS	1	No Quantity							33000			0
S3	2009	2009	2009	2	0	2	Export	376	Israel	ISR	31	Azerbaijan	AZE								01	MEAT, MEAT PREPARATIONS	1	No Quantity							27000			0
S3	2009	2009	2009	2	0	2	Export	376	Israel	ISR	36	Australia	AUS								01	MEAT, MEAT PREPARATIONS	1	No Quantity							3000			0
S3	2009	2009	2009	2	0	2	Export	376	Israel	ISR	40	Austria	AUT								01	MEAT, MEAT PREPARATIONS	1	No Quantity							599000			0
S3	2009	2009	2009	2	0	2	Export	376	Israel	ISR	56	Belgium	BEL								01	MEAT, MEAT PREPARATIONS	1	No Quantity							1314000			0
S3	2009	2009	2009	2	0	2	Export	376	Israel	ISR	124	Canada	CAN								01	MEAT, MEAT PREPARATIONS	1	No Quantity							176000			0
S3	2009	2009	2009	2	0	2	Export	376	Israel	ISR	196	Cyprus	CYP								01	MEAT, MEAT PREPARATIONS	1	No Quantity							517000			0
S3	2009	2009	2009	2	0	2	Export	376	Israel	ISR	251	France	FRA								01	MEAT, MEAT PREPARATIONS	1	No Quantity							14291000			0
S3	2009	2009	2009	2	0	2	Export	376	Israel	ISR	276	Germany	DEU								01	MEAT, MEAT PREPARATIONS	1	No Quantity							5206000			0
S3	2009	2009	2009	2	0	2	Export	376	Israel	ISR	288	Ghana	GHA								01	MEAT, MEAT PREPARATIONS	1	No Quantity							17000			0
S3	2009	2009	2009	2	0	2	Export	376	Israel	ISR	300	Greece	GRC								01	MEAT, MEAT PREPARATIONS	1	No Quantity							326000			0
S3	2009	2009	2009	2	0	2	Export	376	Israel	ISR	320	Guatemala	GTM								01	MEAT, MEAT PREPARATIONS	1	No Quantity							3000			0
S3	2009	2009	2009	2	0	2	Export	376	Israel	ISR	344	China, Hong Kong SAR	HKG								01	MEAT, MEAT PREPARATIONS	1	No Quantity							45000			0
S3	2009	2009	2009	2	0	2	Export	376	Israel	ISR	372	Ireland	IRL								01	MEAT, MEAT PREPARATIONS	1	No Quantity							443000			0
S3	2009	2009	2009	2	0	2	Export	376	Israel	ISR	381	Italy	ITA								01	MEAT, MEAT PREPARATIONS	1	No Quantity							856000			0
S3	2009	2009	2009	2	0	2	Export	376	Israel	ISR	392	Japan	JPN								01	MEAT, MEAT PREPARATIONS	1	No Quantity							2000			0
S3	2009	2009	2009	2	0	2	Export	376	Israel	ISR	400	Jordan	JOR								01	MEAT, MEAT PREPARATIONS	1	No Quantity							1137000			0
S3	2009	2009	2009	2	0	2	Export	376	Israel	ISR	430	Liberia	LBR								01	MEAT, MEAT PREPARATIONS	1	No Quantity							16000			0
S3	2009	2009	2009	2	0	2	Export	376	Israel	ISR	490	Other Asia, nes									01	MEAT, MEAT PREPARATIONS	1	No Quantity							1000			0
S3	2009	2009	2009	2	0	2	Export	376	Israel	ISR	508	Mozambique	MOZ								01	MEAT, MEAT PREPARATIONS	1	No Quantity							235000			0
S3	2009	2009	2009	2	0	2	Export	376	Israel	ISR	528	Netherlands	NLD								01	MEAT, MEAT PREPARATIONS	1	No Quantity							60000			0
S3	2009	2009	2009	2	0	2	Export	376	Israel	ISR	579	Norway	NOR								01	MEAT, MEAT PREPARATIONS	1	No Quantity							4000			0
S3	2009	2009	2009	2	0	2	Export	376	Israel	ISR	616	Poland	POL								01	MEAT, MEAT PREPARATIONS	1	No Quantity							75000			0
S3	2009	2009	2009	2	0	2	Export	376	Israel	ISR	643	Russian Federation	RUS								01	MEAT, MEAT PREPARATIONS	1	No Quantity							84000			0
S3	2009	2009	2009	2	0	2	Export	376	Israel	ISR	699	India	IND								01	MEAT, MEAT PREPARATIONS	1	No Quantity							1000			0
S3	2009	2009	2009	2	0	2	Export	376	Israel	ISR	702	Singapore	SGP								01	MEAT, MEAT PREPARATIONS	1	No Quantity							2000			0
S3	2009	2009	2009	2	0	2	Export	376	Israel	ISR	704	Viet Nam	VNM								01	MEAT, MEAT PREPARATIONS	1	No Quantity							465000			0
S3	2009	2009	2009	2	0	2	Export	376	Israel	ISR	710	South Africa	ZAF								01	MEAT, MEAT PREPARATIONS	1	No Quantity							738000			0
S3	2009	2009	2009	2	0	2	Export	376	Israel	ISR	724	Spain	ESP								01	MEAT, MEAT PREPARATIONS	1	No Quantity							1142000			0
S3	2009	2009	2009	2	0	2	Export	376	Israel	ISR	752	Sweden	SWE								01	MEAT, MEAT PREPARATIONS	1	No Quantity							1162000			0
S3	2009	2009	2009	2	0	2	Export	376	Israel	ISR	757	Switzerland	CHE								01	MEAT, MEAT PREPARATIONS	1	No Quantity							333000			0
S3	2009	2009	2009	2	0	2	Export	376	Israel	ISR	826	United Kingdom	GBR								01	MEAT, MEAT PREPARATIONS	1	No Quantity							4425000			0
S3	2009	2009	2009	2	0	2	Export	376	Israel	ISR	842	USA	USA								01	MEAT, MEAT PREPARATIONS	1	No Quantity							6865000			0
S3	2009	2009	2009	2	0	2	Export	381	Italy	ITA	0	World	WLD								01	MEAT, MEAT PREPARATIONS	1	No Quantity							2464903907			0
S3	2009	2009	2009	2	0	2	Export	381	Italy	ITA	8	Albania	ALB								01	MEAT, MEAT PREPARATIONS	1	No Quantity							10537653			0
S3	2009	2009	2009	2	0	2	Export	381	Italy	ITA	12	Algeria	DZA								01	MEAT, MEAT PREPARATIONS	1	No Quantity							238105			0
S3	2009	2009	2009	2	0	2	Export	381	Italy	ITA	24	Angola	AGO								01	MEAT, MEAT PREPARATIONS	1	No Quantity							11021175			0
S3	2009	2009	2009	2	0	2	Export	381	Italy	ITA	28	Antigua and Barbuda	ATG								01	MEAT, MEAT PREPARATIONS	1	No Quantity							17017			0
S3	2009	2009	2009	2	0	2	Export	381	Italy	ITA	31	Azerbaijan	AZE								01	MEAT, MEAT PREPARATIONS	1	No Quantity							146348			0
S3	2009	2009	2009	2	0	2	Export	381	Italy	ITA	32	Argentina	ARG								01	MEAT, MEAT PREPARATIONS	1	No Quantity							3662290			0
S3	2009	2009	2009	2	0	2	Export	381	Italy	ITA	36	Australia	AUS								01	MEAT, MEAT PREPARATIONS	1	No Quantity							3696638			0
S3	2009	2009	2009	2	0	2	Export	381	Italy	ITA	40	Austria	AUT								01	MEAT, MEAT PREPARATIONS	1	No Quantity							137485790			0
S3	2009	2009	2009	2	0	2	Export	381	Italy	ITA	51	Armenia	ARM								01	MEAT, MEAT PREPARATIONS	1	No Quantity							357330			0
S3	2009	2009	2009	2	0	2	Export	381	Italy	ITA	56	Belgium	BEL								01	MEAT, MEAT PREPARATIONS	1	No Quantity							103077970			0
S3	2009	2009	2009	2	0	2	Export	381	Italy	ITA	60	Bermuda	BMU								01	MEAT, MEAT PREPARATIONS	1	No Quantity							104314			0
S3	2009	2009	2009	2	0	2	Export	381	Italy	ITA	68	Bolivia (Plurinational State of)	BOL								01	MEAT, MEAT PREPARATIONS	1	No Quantity							2586467			0
S3	2009	2009	2009	2	0	2	Export	381	Italy	ITA	70	Bosnia Herzegovina	BIH								01	MEAT, MEAT PREPARATIONS	1	No Quantity							2975095			0
S3	2009	2009	2009	2	0	2	Export	381	Italy	ITA	76	Brazil	BRA								01	MEAT, MEAT PREPARATIONS	1	No Quantity							2624314			0
S3	2009	2009	2009	2	0	2	Export	381	Italy	ITA	100	Bulgaria	BGR								01	MEAT, MEAT PREPARATIONS	1	No Quantity							11702205			0
S3	2009	2009	2009	2	0	2	Export	381	Italy	ITA	104	Myanmar	MMR								01	MEAT, MEAT PREPARATIONS	1	No Quantity							27854			0
S3	2009	2009	2009	2	0	2	Export	381	Italy	ITA	108	Burundi	BDI								01	MEAT, MEAT PREPARATIONS	1	No Quantity							841267			0
S3	2009	2009	2009	2	0	2	Export	381	Italy	ITA	120	Cameroon	CMR								01	MEAT, MEAT PREPARATIONS	1	No Quantity							5249			0
S3	2009	2009	2009	2	0	2	Export	381	Italy	ITA	124	Canada	CAN								01	MEAT, MEAT PREPARATIONS	1	No Quantity							6066963			0
S3	2009	2009	2009	2	0	2	Export	381	Italy	ITA	132	Cabo Verde	CPV								01	MEAT, MEAT PREPARATIONS	1	No Quantity							2625284			0
S3	2009	2009	2009	2	0	2	Export	381	Italy	ITA	144	Sri Lanka	LKA								01	MEAT, MEAT PREPARATIONS	1	No Quantity							1204			0
S3	2009	2009	2009	2	0	2	Export	381	Italy	ITA	152	Chile	CHL								01	MEAT, MEAT PREPARATIONS	1	No Quantity							262456			0
S3	2009	2009	2009	2	0	2	Export	381	Italy	ITA	156	China	CHN								01	MEAT, MEAT PREPARATIONS	1	No Quantity							258973			0
S3	2009	2009	2009	2	0	2	Export	381	Italy	ITA	174	Comoros	COM								01	MEAT, MEAT PREPARATIONS	1	No Quantity							191326			0
S3	2009	2009	2009	2	0	2	Export	381	Italy	ITA	175	Mayotte	MYT								01	MEAT, MEAT PREPARATIONS	1	No Quantity							291890			0
S3	2009	2009	2009	2	0	2	Export	381	Italy	ITA	178	Congo	COG								01	MEAT, MEAT PREPARATIONS	1	No Quantity							2098979			0
S3	2009	2009	2009	2	0	2	Export	381	Italy	ITA	180	Dem. Rep. of the Congo	COD								01	MEAT, MEAT PREPARATIONS	1	No Quantity							3242055			0
S3	2009	2009	2009	2	0	2	Export	381	Italy	ITA	188	Costa Rica	CRI								01	MEAT, MEAT PREPARATIONS	1	No Quantity							240701			0
S3	2009	2009	2009	2	0	2	Export	381	Italy	ITA	191	Croatia	HRV								01	MEAT, MEAT PREPARATIONS	1	No Quantity							21233661			0
S3	2009	2009	2009	2	0	2	Export	381	Italy	ITA	192	Cuba	CUB								01	MEAT, MEAT PREPARATIONS	1	No Quantity							3135244			0
S3	2009	2009	2009	2	0	2	Export	381	Italy	ITA	196	Cyprus	CYP								01	MEAT, MEAT PREPARATIONS	1	No Quantity							4306351			0
S3	2009	2009	2009	2	0	2	Export	381	Italy	ITA	203	Czechia	CZE								01	MEAT, MEAT PREPARATIONS	1	No Quantity							18458397			0
S3	2009	2009	2009	2	0	2	Export	381	Italy	ITA	204	Benin	BEN								01	MEAT, MEAT PREPARATIONS	1	No Quantity							16601726			0
S3	2009	2009	2009	2	0	2	Export	381	Italy	ITA	208	Denmark	DNK								01	MEAT, MEAT PREPARATIONS	1	No Quantity							55822038			0
S3	2009	2009	2009	2	0	2	Export	381	Italy	ITA	214	Dominican Rep.	DOM								01	MEAT, MEAT PREPARATIONS	1	No Quantity							555425			0
S3	2009	2009	2009	2	0	2	Export	381	Italy	ITA	218	Ecuador	ECU								01	MEAT, MEAT PREPARATIONS	1	No Quantity							92906			0
S3	2009	2009	2009	2	0	2	Export	381	Italy	ITA	226	Equatorial Guinea	GNQ								01	MEAT, MEAT PREPARATIONS	1	No Quantity							1866370			0
S3	2009	2009	2009	2	0	2	Export	381	Italy	ITA	231	Ethiopia	ETH								01	MEAT, MEAT PREPARATIONS	1	No Quantity							191977			0
S3	2009	2009	2009	2	0	2	Export	381	Italy	ITA	233	Estonia	EST								01	MEAT, MEAT PREPARATIONS	1	No Quantity							905407			0
S3	2009	2009	2009	2	0	2	Export	381	Italy	ITA	246	Finland	FIN								01	MEAT, MEAT PREPARATIONS	1	No Quantity							2558802			0
S3	2009	2009	2009	2	0	2	Export	381	Italy	ITA	251	France	FRA								01	MEAT, MEAT PREPARATIONS	1	No Quantity							458506763			0
S3	2009	2009	2009	2	0	2	Export	381	Italy	ITA	266	Gabon	GAB								01	MEAT, MEAT PREPARATIONS	1	No Quantity							1438065			0
S3	2009	2009	2009	2	0	2	Export	381	Italy	ITA	268	Georgia	GEO								01	MEAT, MEAT PREPARATIONS	1	No Quantity							324255			0
S3	2009	2009	2009	2	0	2	Export	381	Italy	ITA	270	Gambia	GMB								01	MEAT, MEAT PREPARATIONS	1	No Quantity							62020			0
S3	2009	2009	2009	2	0	2	Export	381	Italy	ITA	276	Germany	DEU								01	MEAT, MEAT PREPARATIONS	1	No Quantity							580914436			0
S3	2009	2009	2009	2	0	2	Export	381	Italy	ITA	288	Ghana	GHA								01	MEAT, MEAT PREPARATIONS	1	No Quantity							2380460			0
S3	2009	2009	2009	2	0	2	Export	381	Italy	ITA	292	Gibraltar	GIB								01	MEAT, MEAT PREPARATIONS	1	No Quantity							110687			0
S3	2009	2009	2009	2	0	2	Export	381	Italy	ITA	300	Greece	GRC								01	MEAT, MEAT PREPARATIONS	1	No Quantity							152746179			0
S3	2009	2009	2009	2	0	2	Export	381	Italy	ITA	308	Grenada	GRD								01	MEAT, MEAT PREPARATIONS	1	No Quantity							7261			0
S3	2009	2009	2009	2	0	2	Export	381	Italy	ITA	320	Guatemala	GTM								01	MEAT, MEAT PREPARATIONS	1	No Quantity							1441850			0
S3	2009	2009	2009	2	0	2	Export	381	Italy	ITA	324	Guinea	GIN								01	MEAT, MEAT PREPARATIONS	1	No Quantity							269331			0
S3	2009	2009	2009	2	0	2	Export	381	Italy	ITA	332	Haiti	HTI								01	MEAT, MEAT PREPARATIONS	1	No Quantity							76549			0
S3	2009	2009	2009	2	0	2	Export	381	Italy	ITA	344	China, Hong Kong SAR	HKG								01	MEAT, MEAT PREPARATIONS	1	No Quantity							33599421			0
S3	2009	2009	2009	2	0	2	Export	381	Italy	ITA	348	Hungary	HUN								01	MEAT, MEAT PREPARATIONS	1	No Quantity							11709956			0
S3	2009	2009	2009	2	0	2	Export	381	Italy	ITA	352	Iceland	ISL								01	MEAT, MEAT PREPARATIONS	1	No Quantity							183583			0
S3	2009	2009	2009	2	0	2	Export	381	Italy	ITA	360	Indonesia	IDN								01	MEAT, MEAT PREPARATIONS	1	No Quantity							173871			0
S3	2009	2009	2009	2	0	2	Export	381	Italy	ITA	364	Iran	IRN								01	MEAT, MEAT PREPARATIONS	1	No Quantity							10575			0
S3	2009	2009	2009	2	0	2	Export	381	Italy	ITA	372	Ireland	IRL								01	MEAT, MEAT PREPARATIONS	1	No Quantity							16724679			0
S3	2009	2009	2009	2	0	2	Export	381	Italy	ITA	376	Israel	ISR								01	MEAT, MEAT PREPARATIONS	1	No Quantity							4665			0
S3	2009	2009	2009	2	0	2	Export	381	Italy	ITA	384	Côte d'Ivoire	CIV								01	MEAT, MEAT PREPARATIONS	1	No Quantity							5006470			0
S3	2009	2009	2009	2	0	2	Export	381	Italy	ITA	392	Japan	JPN								01	MEAT, MEAT PREPARATIONS	1	No Quantity							31419546			0
S3	2009	2009	2009	2	0	2	Export	381	Italy	ITA	398	Kazakhstan	KAZ								01	MEAT, MEAT PREPARATIONS	1	No Quantity							118746			0
S3	2009	2009	2009	2	0	2	Export	381	Italy	ITA	400	Jordan	JOR								01	MEAT, MEAT PREPARATIONS	1	No Quantity							27305			0
S3	2009	2009	2009	2	0	2	Export	381	Italy	ITA	404	Kenya	KEN								01	MEAT, MEAT PREPARATIONS	1	No Quantity							206767			0
S3	2009	2009	2009	2	0	2	Export	381	Italy	ITA	408	Dem. People's Rep. of Korea	PRK								01	MEAT, MEAT PREPARATIONS	1	No Quantity							5841			0
S3	2009	2009	2009	2	0	2	Export	381	Italy	ITA	410	Rep. of Korea	KOR								01	MEAT, MEAT PREPARATIONS	1	No Quantity							257212			0
S3	2009	2009	2009	2	0	2	Export	381	Italy	ITA	414	Kuwait	KWT								01	MEAT, MEAT PREPARATIONS	1	No Quantity							15635			0
S3	2009	2009	2009	2	0	2	Export	381	Italy	ITA	422	Lebanon	LBN								01	MEAT, MEAT PREPARATIONS	1	No Quantity							5365631			0
S3	2009	2009	2009	2	0	2	Export	381	Italy	ITA	428	Latvia	LVA								01	MEAT, MEAT PREPARATIONS	1	No Quantity							521532			0
S3	2009	2009	2009	2	0	2	Export	381	Italy	ITA	430	Liberia	LBR								01	MEAT, MEAT PREPARATIONS	1	No Quantity							930605			0
S3	2009	2009	2009	2	0	2	Export	381	Italy	ITA	440	Lithuania	LTU								01	MEAT, MEAT PREPARATIONS	1	No Quantity							1141449			0
S3	2009	2009	2009	2	0	2	Export	381	Italy	ITA	442	Luxembourg	LUX								01	MEAT, MEAT PREPARATIONS	1	No Quantity							7051966			0
S3	2009	2009	2009	2	0	2	Export	381	Italy	ITA	450	Madagascar	MDG								01	MEAT, MEAT PREPARATIONS	1	No Quantity							7375			0
S3	2009	2009	2009	2	0	2	Export	381	Italy	ITA	458	Malaysia	MYS								01	MEAT, MEAT PREPARATIONS	1	No Quantity							102164			0
S3	2009	2009	2009	2	0	2	Export	381	Italy	ITA	462	Maldives	MDV								01	MEAT, MEAT PREPARATIONS	1	No Quantity							31179			0
S3	2009	2009	2009	2	0	2	Export	381	Italy	ITA	470	Malta	MLT								01	MEAT, MEAT PREPARATIONS	1	No Quantity							23198678			0
S3	2009	2009	2009	2	0	2	Export	381	Italy	ITA	480	Mauritius	MUS								01	MEAT, MEAT PREPARATIONS	1	No Quantity							399466			0
S3	2009	2009	2009	2	0	2	Export	381	Italy	ITA	484	Mexico	MEX								01	MEAT, MEAT PREPARATIONS	1	No Quantity							30949			0
S3	2009	2009	2009	2	0	2	Export	381	Italy	ITA	490	Other Asia, nes									01	MEAT, MEAT PREPARATIONS	1	No Quantity							384472			0
S3	2009	2009	2009	2	0	2	Export	381	Italy	ITA	498	Rep. of Moldova	MDA								01	MEAT, MEAT PREPARATIONS	1	No Quantity							9749			0
S3	2009	2009	2009	2	0	2	Export	381	Italy	ITA	499	Montenegro	MNE								01	MEAT, MEAT PREPARATIONS	1	No Quantity							724480			0
S3	2009	2009	2009	2	0	2	Export	381	Italy	ITA	508	Mozambique	MOZ								01	MEAT, MEAT PREPARATIONS	1	No Quantity							9788			0
S3	2009	2009	2009	2	0	2	Export	381	Italy	ITA	516	Namibia	NAM								01	MEAT, MEAT PREPARATIONS	1	No Quantity							17068			0
S3	2009	2009	2009	2	0	2	Export	381	Italy	ITA	528	Netherlands	NLD								01	MEAT, MEAT PREPARATIONS	1	No Quantity							53338878			0
S3	2009	2009	2009	2	0	2	Export	381	Italy	ITA	530	Neth. Antilles	ANT								01	MEAT, MEAT PREPARATIONS	1	No Quantity							680012			0
S3	2009	2009	2009	2	0	2	Export	381	Italy	ITA	540	New Caledonia	NCL								01	MEAT, MEAT PREPARATIONS	1	No Quantity							149838			0
S3	2009	2009	2009	2	0	2	Export	381	Italy	ITA	554	New Zealand	NZL								01	MEAT, MEAT PREPARATIONS	1	No Quantity							363342			0
S3	2009	2009	2009	2	0	2	Export	381	Italy	ITA	558	Nicaragua	NIC								01	MEAT, MEAT PREPARATIONS	1	No Quantity							8968			0
S3	2009	2009	2009	2	0	2	Export	381	Italy	ITA	562	Niger	NER								01	MEAT, MEAT PREPARATIONS	1	No Quantity							109034			0
S3	2009	2009	2009	2	0	2	Export	381	Italy	ITA	566	Nigeria	NGA								01	MEAT, MEAT PREPARATIONS	1	No Quantity							415636			0
S3	2009	2009	2009	2	0	2	Export	381	Italy	ITA	579	Norway	NOR								01	MEAT, MEAT PREPARATIONS	1	No Quantity							3959538			0
S3	2009	2009	2009	2	0	2	Export	381	Italy	ITA	604	Peru	PER								01	MEAT, MEAT PREPARATIONS	1	No Quantity							4604575			0
S3	2009	2009	2009	2	0	2	Export	381	Italy	ITA	608	Philippines	PHL								01	MEAT, MEAT PREPARATIONS	1	No Quantity							374319			0
S3	2009	2009	2009	2	0	2	Export	381	Italy	ITA	616	Poland	POL								01	MEAT, MEAT PREPARATIONS	1	No Quantity							12513415			0
S3	2009	2009	2009	2	0	2	Export	381	Italy	ITA	620	Portugal	PRT								01	MEAT, MEAT PREPARATIONS	1	No Quantity							21750952			0
S3	2009	2009	2009	2	0	2	Export	381	Italy	ITA	624	Guinea-Bissau	GNB								01	MEAT, MEAT PREPARATIONS	1	No Quantity							11556			0
S3	2009	2009	2009	2	0	2	Export	381	Italy	ITA	634	Qatar	QAT								01	MEAT, MEAT PREPARATIONS	1	No Quantity							35107			0
S3	2009	2009	2009	2	0	2	Export	381	Italy	ITA	642	Romania	ROU								01	MEAT, MEAT PREPARATIONS	1	No Quantity							27768116			0
S3	2009	2009	2009	2	0	2	Export	381	Italy	ITA	643	Russian Federation	RUS								01	MEAT, MEAT PREPARATIONS	1	No Quantity							29546807			0
S3	2009	2009	2009	2	0	2	Export	381	Italy	ITA	646	Rwanda	RWA								01	MEAT, MEAT PREPARATIONS	1	No Quantity							15800			0
S3	2009	2009	2009	2	0	2	Export	381	Italy	ITA	654	Saint Helena	SHN								01	MEAT, MEAT PREPARATIONS	1	No Quantity							2946			0
S3	2009	2009	2009	2	0	2	Export	381	Italy	ITA	670	Saint Vincent and the Grenadines	VCT								01	MEAT, MEAT PREPARATIONS	1	No Quantity							1740			0
S3	2009	2009	2009	2	0	2	Export	381	Italy	ITA	682	Saudi Arabia	SAU								01	MEAT, MEAT PREPARATIONS	1	No Quantity							1944			0
S3	2009	2009	2009	2	0	2	Export	381	Italy	ITA	686	Senegal	SEN								01	MEAT, MEAT PREPARATIONS	1	No Quantity							54169			0
S3	2009	2009	2009	2	0	2	Export	381	Italy	ITA	688	Serbia	SRB								01	MEAT, MEAT PREPARATIONS	1	No Quantity							7043825			0
S3	2009	2009	2009	2	0	2	Export	381	Italy	ITA	690	Seychelles	SYC								01	MEAT, MEAT PREPARATIONS	1	No Quantity							5031			0
S3	2009	2009	2009	2	0	2	Export	381	Italy	ITA	699	India	IND								01	MEAT, MEAT PREPARATIONS	1	No Quantity							293457			0
S3	2009	2009	2009	2	0	2	Export	381	Italy	ITA	702	Singapore	SGP								01	MEAT, MEAT PREPARATIONS	1	No Quantity							1250746			0
S3	2009	2009	2009	2	0	2	Export	381	Italy	ITA	703	Slovakia	SVK								01	MEAT, MEAT PREPARATIONS	1	No Quantity							4220362			0
S3	2009	2009	2009	2	0	2	Export	381	Italy	ITA	704	Viet Nam	VNM								01	MEAT, MEAT PREPARATIONS	1	No Quantity							2091891			0
S3	2009	2009	2009	2	0	2	Export	381	Italy	ITA	705	Slovenia	SVN								01	MEAT, MEAT PREPARATIONS	1	No Quantity							41248573			0
S3	2009	2009	2009	2	0	2	Export	381	Italy	ITA	710	South Africa	ZAF								01	MEAT, MEAT PREPARATIONS	1	No Quantity							1680161			0
S3	2009	2009	2009	2	0	2	Export	381	Italy	ITA	724	Spain	ESP								01	MEAT, MEAT PREPARATIONS	1	No Quantity							80016617			0
S3	2009	2009	2009	2	0	2	Export	381	Italy	ITA	752	Sweden	SWE								01	MEAT, MEAT PREPARATIONS	1	No Quantity							26030963			0
S3	2009	2009	2009	2	0	2	Export	381	Italy	ITA	757	Switzerland	CHE								01	MEAT, MEAT PREPARATIONS	1	No Quantity							109550500			0
S3	2009	2009	2009	2	0	2	Export	381	Italy	ITA	764	Thailand	THA								01	MEAT, MEAT PREPARATIONS	1	No Quantity							1791028			0
S3	2009	2009	2009	2	0	2	Export	381	Italy	ITA	768	Togo	TGO								01	MEAT, MEAT PREPARATIONS	1	No Quantity							1048384			0
S3	2009	2009	2009	2	0	2	Export	381	Italy	ITA	784	United Arab Emirates	ARE								01	MEAT, MEAT PREPARATIONS	1	No Quantity							1559618			0
S3	2009	2009	2009	2	0	2	Export	381	Italy	ITA	792	Turkey	TUR								01	MEAT, MEAT PREPARATIONS	1	No Quantity							134934			0
S3	2009	2009	2009	2	0	2	Export	381	Italy	ITA	795	Turkmenistan	TKM								01	MEAT, MEAT PREPARATIONS	1	No Quantity							3952			0
S3	2009	2009	2009	2	0	2	Export	381	Italy	ITA	800	Uganda	UGA								01	MEAT, MEAT PREPARATIONS	1	No Quantity							65661			0
S3	2009	2009	2009	2	0	2	Export	381	Italy	ITA	804	Ukraine	UKR								01	MEAT, MEAT PREPARATIONS	1	No Quantity							3284727			0
S3	2009	2009	2009	2	0	2	Export	381	Italy	ITA	807	North Macedonia	MKD								01	MEAT, MEAT PREPARATIONS	1	No Quantity							2060122			0
S3	2009	2009	2009	2	0	2	Export	381	Italy	ITA	818	Egypt	EGY								01	MEAT, MEAT PREPARATIONS	1	No Quantity							9539			0
S3	2009	2009	2009	2	0	2	Export	381	Italy	ITA	826	United Kingdom	GBR								01	MEAT, MEAT PREPARATIONS	1	No Quantity							199950620			0
S3	2009	2009	2009	2	0	2	Export	381	Italy	ITA	834	United Rep. of Tanzania	TZA								01	MEAT, MEAT PREPARATIONS	1	No Quantity							32419			0
S3	2009	2009	2009	2	0	2	Export	381	Italy	ITA	839	Special Categories									01	MEAT, MEAT PREPARATIONS	1	No Quantity							39900			0
S3	2009	2009	2009	2	0	2	Export	381	Italy	ITA	842	USA	USA								01	MEAT, MEAT PREPARATIONS	1	No Quantity							54057274			0
S3	2009	2009	2009	2	0	2	Export	381	Italy	ITA	854	Burkina Faso	BFA								01	MEAT, MEAT PREPARATIONS	1	No Quantity							49581			0
S3	2009	2009	2009	2	0	2	Export	381	Italy	ITA	858	Uruguay	URY								01	MEAT, MEAT PREPARATIONS	1	No Quantity							362542			0
S3	2009	2009	2009	2	0	2	Export	381	Italy	ITA	862	Venezuela	VEN								01	MEAT, MEAT PREPARATIONS	1	No Quantity							1424705			0
S3	2009	2009	2009	2	0	2	Export	381	Italy	ITA	894	Zambia	ZMB								01	MEAT, MEAT PREPARATIONS	1	No Quantity							63468			0
S3	2009	2009	2009	2	0	2	Export	381	Italy	ITA	899	Areas, nes									01	MEAT, MEAT PREPARATIONS	1	No Quantity							42723			0
S3	2009	2009	2009	2	0	2	Export	376	Israel	ISR	0	World	WLD								02	DAIRY PRODUCTS,BIRD EGGS	1	No Quantity							24321000			0
S3	2009	2009	2009	2	0	2	Export	376	Israel	ISR	24	Angola	AGO								02	DAIRY PRODUCTS,BIRD EGGS	1	No Quantity							17000			0
S3	2009	2009	2009	2	0	2	Export	376	Israel	ISR	32	Argentina	ARG								02	DAIRY PRODUCTS,BIRD EGGS	1	No Quantity							28000			0
S3	2009	2009	2009	2	0	2	Export	376	Israel	ISR	36	Australia	AUS								02	DAIRY PRODUCTS,BIRD EGGS	1	No Quantity							134000			0
S3	2009	2009	2009	2	0	2	Export	376	Israel	ISR	40	Austria	AUT								02	DAIRY PRODUCTS,BIRD EGGS	1	No Quantity							72000			0
S3	2009	2009	2009	2	0	2	Export	376	Israel	ISR	56	Belgium	BEL								02	DAIRY PRODUCTS,BIRD EGGS	1	No Quantity							854000			0
S3	2009	2009	2009	2	0	2	Export	376	Israel	ISR	124	Canada	CAN								02	DAIRY PRODUCTS,BIRD EGGS	1	No Quantity							258000			0
S3	2009	2009	2009	2	0	2	Export	376	Israel	ISR	196	Cyprus	CYP								02	DAIRY PRODUCTS,BIRD EGGS	1	No Quantity							3000			0
S3	2009	2009	2009	2	0	2	Export	376	Israel	ISR	208	Denmark	DNK								02	DAIRY PRODUCTS,BIRD EGGS	1	No Quantity							33000			0
S3	2009	2009	2009	2	0	2	Export	376	Israel	ISR	251	France	FRA								02	DAIRY PRODUCTS,BIRD EGGS	1	No Quantity							546000			0
S3	2009	2009	2009	2	0	2	Export	376	Israel	ISR	276	Germany	DEU								02	DAIRY PRODUCTS,BIRD EGGS	1	No Quantity							737000			0
S3	2009	2009	2009	2	0	2	Export	376	Israel	ISR	300	Greece	GRC								02	DAIRY PRODUCTS,BIRD EGGS	1	No Quantity							167000			0
S3	2009	2009	2009	2	0	2	Export	376	Israel	ISR	344	China, Hong Kong SAR	HKG								02	DAIRY PRODUCTS,BIRD EGGS	1	No Quantity							33000			0
S3	2009	2009	2009	2	0	2	Export	376	Israel	ISR	348	Hungary	HUN								02	DAIRY PRODUCTS,BIRD EGGS	1	No Quantity							46000			0
S3	2009	2009	2009	2	0	2	Export	376	Israel	ISR	381	Italy	ITA								02	DAIRY PRODUCTS,BIRD EGGS	1	No Quantity							497000			0
S3	2009	2009	2009	2	0	2	Export	376	Israel	ISR	400	Jordan	JOR								02	DAIRY PRODUCTS,BIRD EGGS	1	No Quantity							6000			0
S3	2009	2009	2009	2	0	2	Export	376	Israel	ISR	528	Netherlands	NLD								02	DAIRY PRODUCTS,BIRD EGGS	1	No Quantity							3423000			0
S3	2009	2009	2009	2	0	2	Export	376	Israel	ISR	566	Nigeria	NGA								02	DAIRY PRODUCTS,BIRD EGGS	1	No Quantity							56000			0
S3	2009	2009	2009	2	0	2	Export	376	Israel	ISR	642	Romania	ROU								02	DAIRY PRODUCTS,BIRD EGGS	1	No Quantity							2000			0
S3	2009	2009	2009	2	0	2	Export	376	Israel	ISR	702	Singapore	SGP								02	DAIRY PRODUCTS,BIRD EGGS	1	No Quantity							203000			0
S3	2009	2009	2009	2	0	2	Export	376	Israel	ISR	710	South Africa	ZAF								02	DAIRY PRODUCTS,BIRD EGGS	1	No Quantity							747000			0
S3	2009	2009	2009	2	0	2	Export	376	Israel	ISR	724	Spain	ESP								02	DAIRY PRODUCTS,BIRD EGGS	1	No Quantity							252000			0
S3	2009	2009	2009	2	0	2	Export	376	Israel	ISR	757	Switzerland	CHE								02	DAIRY PRODUCTS,BIRD EGGS	1	No Quantity							3000			0
S3	2009	2009	2009	2	0	2	Export	376	Israel	ISR	792	Turkey	TUR								02	DAIRY PRODUCTS,BIRD EGGS	1	No Quantity							1793000			0
S3	2009	2009	2009	2	0	2	Export	376	Israel	ISR	818	Egypt	EGY								02	DAIRY PRODUCTS,BIRD EGGS	1	No Quantity							843000			0
S3	2009	2009	2009	2	0	2	Export	376	Israel	ISR	826	United Kingdom	GBR								02	DAIRY PRODUCTS,BIRD EGGS	1	No Quantity							555000			0
S3	2009	2009	2009	2	0	2	Export	376	Israel	ISR	842	USA	USA								02	DAIRY PRODUCTS,BIRD EGGS	1	No Quantity							13013000			0
S3	2009	2009	2009	2	0	2	Export	381	Italy	ITA	0	World	WLD								02	DAIRY PRODUCTS,BIRD EGGS	1	No Quantity							2594125928			0
S3	2009	2009	2009	2	0	2	Export	381	Italy	ITA	4	Afghanistan	AFG								02	DAIRY PRODUCTS,BIRD EGGS	1	No Quantity							15048			0
S3	2009	2009	2009	2	0	2	Export	381	Italy	ITA	8	Albania	ALB								02	DAIRY PRODUCTS,BIRD EGGS	1	No Quantity							3764835			0
S3	2009	2009	2009	2	0	2	Export	381	Italy	ITA	12	Algeria	DZA								02	DAIRY PRODUCTS,BIRD EGGS	1	No Quantity							2944287			0
S3	2009	2009	2009	2	0	2	Export	381	Italy	ITA	20	Andorra	AND								02	DAIRY PRODUCTS,BIRD EGGS	1	No Quantity							43362			0
S3	2009	2009	2009	2	0	2	Export	381	Italy	ITA	24	Angola	AGO								02	DAIRY PRODUCTS,BIRD EGGS	1	No Quantity							266537			0
S3	2009	2009	2009	2	0	2	Export	381	Italy	ITA	28	Antigua and Barbuda	ATG								02	DAIRY PRODUCTS,BIRD EGGS	1	No Quantity							8591			0
S3	2009	2009	2009	2	0	2	Export	381	Italy	ITA	31	Azerbaijan	AZE								02	DAIRY PRODUCTS,BIRD EGGS	1	No Quantity							108240			0
S3	2009	2009	2009	2	0	2	Export	381	Italy	ITA	32	Argentina	ARG								02	DAIRY PRODUCTS,BIRD EGGS	1	No Quantity							126047			0
S3	2009	2009	2009	2	0	2	Export	381	Italy	ITA	36	Australia	AUS								02	DAIRY PRODUCTS,BIRD EGGS	1	No Quantity							28928825			0
S3	2009	2009	2009	2	0	2	Export	381	Italy	ITA	40	Austria	AUT								02	DAIRY PRODUCTS,BIRD EGGS	1	No Quantity							88145229			0
S3	2009	2009	2009	2	0	2	Export	381	Italy	ITA	44	Bahamas	BHS								02	DAIRY PRODUCTS,BIRD EGGS	1	No Quantity							123763			0
S3	2009	2009	2009	2	0	2	Export	381	Italy	ITA	48	Bahrain	BHR								02	DAIRY PRODUCTS,BIRD EGGS	1	No Quantity							51240			0
S3	2009	2009	2009	2	0	2	Export	381	Italy	ITA	51	Armenia	ARM								02	DAIRY PRODUCTS,BIRD EGGS	1	No Quantity							102844			0
S3	2009	2009	2009	2	0	2	Export	381	Italy	ITA	52	Barbados	BRB								02	DAIRY PRODUCTS,BIRD EGGS	1	No Quantity							9544			0
S3	2009	2009	2009	2	0	2	Export	381	Italy	ITA	56	Belgium	BEL								02	DAIRY PRODUCTS,BIRD EGGS	1	No Quantity							108316088			0
S3	2009	2009	2009	2	0	2	Export	381	Italy	ITA	60	Bermuda	BMU								02	DAIRY PRODUCTS,BIRD EGGS	1	No Quantity							85714			0
S3	2009	2009	2009	2	0	2	Export	381	Italy	ITA	68	Bolivia (Plurinational State of)	BOL								02	DAIRY PRODUCTS,BIRD EGGS	1	No Quantity							2275			0
S3	2009	2009	2009	2	0	2	Export	381	Italy	ITA	70	Bosnia Herzegovina	BIH								02	DAIRY PRODUCTS,BIRD EGGS	1	No Quantity							204686			0
S3	2009	2009	2009	2	0	2	Export	381	Italy	ITA	76	Brazil	BRA								02	DAIRY PRODUCTS,BIRD EGGS	1	No Quantity							1931182			0
S3	2009	2009	2009	2	0	2	Export	381	Italy	ITA	100	Bulgaria	BGR								02	DAIRY PRODUCTS,BIRD EGGS	1	No Quantity							2753253			0
S3	2009	2009	2009	2	0	2	Export	381	Italy	ITA	108	Burundi	BDI								02	DAIRY PRODUCTS,BIRD EGGS	1	No Quantity							5208			0
S3	2009	2009	2009	2	0	2	Export	381	Italy	ITA	120	Cameroon	CMR								02	DAIRY PRODUCTS,BIRD EGGS	1	No Quantity							1548			0
S3	2009	2009	2009	2	0	2	Export	381	Italy	ITA	124	Canada	CAN								02	DAIRY PRODUCTS,BIRD EGGS	1	No Quantity							45561777			0
S3	2009	2009	2009	2	0	2	Export	381	Italy	ITA	132	Cabo Verde	CPV								02	DAIRY PRODUCTS,BIRD EGGS	1	No Quantity							19891			0
S3	2009	2009	2009	2	0	2	Export	381	Italy	ITA	144	Sri Lanka	LKA								02	DAIRY PRODUCTS,BIRD EGGS	1	No Quantity							2911			0
S3	2009	2009	2009	2	0	2	Export	381	Italy	ITA	152	Chile	CHL								02	DAIRY PRODUCTS,BIRD EGGS	1	No Quantity							179884			0
S3	2009	2009	2009	2	0	2	Export	381	Italy	ITA	156	China	CHN								02	DAIRY PRODUCTS,BIRD EGGS	1	No Quantity							2242111			0
S3	2009	2009	2009	2	0	2	Export	381	Italy	ITA	170	Colombia	COL								02	DAIRY PRODUCTS,BIRD EGGS	1	No Quantity							3936			0
S3	2009	2009	2009	2	0	2	Export	381	Italy	ITA	178	Congo	COG								02	DAIRY PRODUCTS,BIRD EGGS	1	No Quantity							259272			0
S3	2009	2009	2009	2	0	2	Export	381	Italy	ITA	180	Dem. Rep. of the Congo	COD								02	DAIRY PRODUCTS,BIRD EGGS	1	No Quantity							89968			0
S3	2009	2009	2009	2	0	2	Export	381	Italy	ITA	188	Costa Rica	CRI								02	DAIRY PRODUCTS,BIRD EGGS	1	No Quantity							383002			0
S3	2009	2009	2009	2	0	2	Export	381	Italy	ITA	191	Croatia	HRV								02	DAIRY PRODUCTS,BIRD EGGS	1	No Quantity							5699487			0
S3	2009	2009	2009	2	0	2	Export	381	Italy	ITA	192	Cuba	CUB								02	DAIRY PRODUCTS,BIRD EGGS	1	No Quantity							790084			0
S3	2009	2009	2009	2	0	2	Export	381	Italy	ITA	196	Cyprus	CYP								02	DAIRY PRODUCTS,BIRD EGGS	1	No Quantity							2318104			0
S3	2009	2009	2009	2	0	2	Export	381	Italy	ITA	203	Czechia	CZE								02	DAIRY PRODUCTS,BIRD EGGS	1	No Quantity							12499529			0
S3	2009	2009	2009	2	0	2	Export	381	Italy	ITA	208	Denmark	DNK								02	DAIRY PRODUCTS,BIRD EGGS	1	No Quantity							45521196			0
S3	2009	2009	2009	2	0	2	Export	381	Italy	ITA	214	Dominican Rep.	DOM								02	DAIRY PRODUCTS,BIRD EGGS	1	No Quantity							1318565			0
S3	2009	2009	2009	2	0	2	Export	381	Italy	ITA	218	Ecuador	ECU								02	DAIRY PRODUCTS,BIRD EGGS	1	No Quantity							36929			0
S3	2009	2009	2009	2	0	2	Export	381	Italy	ITA	222	El Salvador	SLV								02	DAIRY PRODUCTS,BIRD EGGS	1	No Quantity							1845			0
S3	2009	2009	2009	2	0	2	Export	381	Italy	ITA	231	Ethiopia	ETH								02	DAIRY PRODUCTS,BIRD EGGS	1	No Quantity							128901			0
S3	2009	2009	2009	2	0	2	Export	381	Italy	ITA	232	Eritrea	ERI								02	DAIRY PRODUCTS,BIRD EGGS	1	No Quantity							104418			0
S3	2009	2009	2009	2	0	2	Export	381	Italy	ITA	233	Estonia	EST								02	DAIRY PRODUCTS,BIRD EGGS	1	No Quantity							1089028			0
S3	2009	2009	2009	2	0	2	Export	381	Italy	ITA	242	Fiji	FJI								02	DAIRY PRODUCTS,BIRD EGGS	1	No Quantity							3489			0
S3	2009	2009	2009	2	0	2	Export	381	Italy	ITA	246	Finland	FIN								02	DAIRY PRODUCTS,BIRD EGGS	1	No Quantity							8452632			0
S3	2009	2009	2009	2	0	2	Export	381	Italy	ITA	251	France	FRA								02	DAIRY PRODUCTS,BIRD EGGS	1	No Quantity							466713769			0
S3	2009	2009	2009	2	0	2	Export	381	Italy	ITA	258	French Polynesia	PYF								02	DAIRY PRODUCTS,BIRD EGGS	1	No Quantity							6118			0
S3	2009	2009	2009	2	0	2	Export	381	Italy	ITA	262	Djibouti	DJI								02	DAIRY PRODUCTS,BIRD EGGS	1	No Quantity							5970			0
S3	2009	2009	2009	2	0	2	Export	381	Italy	ITA	268	Georgia	GEO								02	DAIRY PRODUCTS,BIRD EGGS	1	No Quantity							161396			0
S3	2009	2009	2009	2	0	2	Export	381	Italy	ITA	270	Gambia	GMB								02	DAIRY PRODUCTS,BIRD EGGS	1	No Quantity							27422			0
S3	2009	2009	2009	2	0	2	Export	381	Italy	ITA	276	Germany	DEU								02	DAIRY PRODUCTS,BIRD EGGS	1	No Quantity							428043347			0
S3	2009	2009	2009	2	0	2	Export	381	Italy	ITA	288	Ghana	GHA								02	DAIRY PRODUCTS,BIRD EGGS	1	No Quantity							40240			0
S3	2009	2009	2009	2	0	2	Export	381	Italy	ITA	292	Gibraltar	GIB								02	DAIRY PRODUCTS,BIRD EGGS	1	No Quantity							1430			0
S3	2009	2009	2009	2	0	2	Export	381	Italy	ITA	300	Greece	GRC								02	DAIRY PRODUCTS,BIRD EGGS	1	No Quantity							69183088			0
S3	2009	2009	2009	2	0	2	Export	381	Italy	ITA	308	Grenada	GRD								02	DAIRY PRODUCTS,BIRD EGGS	1	No Quantity							1809			0
S3	2009	2009	2009	2	0	2	Export	381	Italy	ITA	320	Guatemala	GTM								02	DAIRY PRODUCTS,BIRD EGGS	1	No Quantity							58186			0
S3	2009	2009	2009	2	0	2	Export	381	Italy	ITA	324	Guinea	GIN								02	DAIRY PRODUCTS,BIRD EGGS	1	No Quantity							8778			0
S3	2009	2009	2009	2	0	2	Export	381	Italy	ITA	332	Haiti	HTI								02	DAIRY PRODUCTS,BIRD EGGS	1	No Quantity							6131			0
S3	2009	2009	2009	2	0	2	Export	381	Italy	ITA	344	China, Hong Kong SAR	HKG								02	DAIRY PRODUCTS,BIRD EGGS	1	No Quantity							4977123			0
S3	2009	2009	2009	2	0	2	Export	381	Italy	ITA	348	Hungary	HUN								02	DAIRY PRODUCTS,BIRD EGGS	1	No Quantity							9890602			0
S3	2009	2009	2009	2	0	2	Export	381	Italy	ITA	352	Iceland	ISL								02	DAIRY PRODUCTS,BIRD EGGS	1	No Quantity							425089			0
S3	2009	2009	2009	2	0	2	Export	381	Italy	ITA	360	Indonesia	IDN								02	DAIRY PRODUCTS,BIRD EGGS	1	No Quantity							608677			0
S3	2009	2009	2009	2	0	2	Export	381	Italy	ITA	364	Iran	IRN								02	DAIRY PRODUCTS,BIRD EGGS	1	No Quantity							483321			0
S3	2009	2009	2009	2	0	2	Export	381	Italy	ITA	368	Iraq	IRQ								02	DAIRY PRODUCTS,BIRD EGGS	1	No Quantity							45508			0
S3	2009	2009	2009	2	0	2	Export	381	Italy	ITA	372	Ireland	IRL								02	DAIRY PRODUCTS,BIRD EGGS	1	No Quantity							13836981			0
S3	2009	2009	2009	2	0	2	Export	381	Italy	ITA	376	Israel	ISR								02	DAIRY PRODUCTS,BIRD EGGS	1	No Quantity							1691130			0
S3	2009	2009	2009	2	0	2	Export	381	Italy	ITA	384	Côte d'Ivoire	CIV								02	DAIRY PRODUCTS,BIRD EGGS	1	No Quantity							7043			0
S3	2009	2009	2009	2	0	2	Export	381	Italy	ITA	392	Japan	JPN								02	DAIRY PRODUCTS,BIRD EGGS	1	No Quantity							69838762			0
S3	2009	2009	2009	2	0	2	Export	381	Italy	ITA	398	Kazakhstan	KAZ								02	DAIRY PRODUCTS,BIRD EGGS	1	No Quantity							265463			0
S3	2009	2009	2009	2	0	2	Export	381	Italy	ITA	400	Jordan	JOR								02	DAIRY PRODUCTS,BIRD EGGS	1	No Quantity							399799			0
S3	2009	2009	2009	2	0	2	Export	381	Italy	ITA	404	Kenya	KEN								02	DAIRY PRODUCTS,BIRD EGGS	1	No Quantity							530470			0
S3	2009	2009	2009	2	0	2	Export	381	Italy	ITA	408	Dem. People's Rep. of Korea	PRK								02	DAIRY PRODUCTS,BIRD EGGS	1	No Quantity							34666			0
S3	2009	2009	2009	2	0	2	Export	381	Italy	ITA	410	Rep. of Korea	KOR								02	DAIRY PRODUCTS,BIRD EGGS	1	No Quantity							4901172			0
S3	2009	2009	2009	2	0	2	Export	381	Italy	ITA	414	Kuwait	KWT								02	DAIRY PRODUCTS,BIRD EGGS	1	No Quantity							1002703			0
S3	2009	2009	2009	2	0	2	Export	381	Italy	ITA	422	Lebanon	LBN								02	DAIRY PRODUCTS,BIRD EGGS	1	No Quantity							2250073			0
S3	2009	2009	2009	2	0	2	Export	381	Italy	ITA	428	Latvia	LVA								02	DAIRY PRODUCTS,BIRD EGGS	1	No Quantity							658974			0
S3	2009	2009	2009	2	0	2	Export	381	Italy	ITA	434	Libya	LBY								02	DAIRY PRODUCTS,BIRD EGGS	1	No Quantity							3754686			0
S3	2009	2009	2009	2	0	2	Export	381	Italy	ITA	440	Lithuania	LTU								02	DAIRY PRODUCTS,BIRD EGGS	1	No Quantity							439562			0
S3	2009	2009	2009	2	0	2	Export	381	Italy	ITA	442	Luxembourg	LUX								02	DAIRY PRODUCTS,BIRD EGGS	1	No Quantity							56611299			0
S3	2009	2009	2009	2	0	2	Export	381	Italy	ITA	450	Madagascar	MDG								02	DAIRY PRODUCTS,BIRD EGGS	1	No Quantity							2401			0
S3	2009	2009	2009	2	0	2	Export	381	Italy	ITA	458	Malaysia	MYS								02	DAIRY PRODUCTS,BIRD EGGS	1	No Quantity							797968			0
S3	2009	2009	2009	2	0	2	Export	381	Italy	ITA	462	Maldives	MDV								02	DAIRY PRODUCTS,BIRD EGGS	1	No Quantity							75955			0
S3	2009	2009	2009	2	0	2	Export	381	Italy	ITA	470	Malta	MLT								02	DAIRY PRODUCTS,BIRD EGGS	1	No Quantity							17264330			0
S3	2009	2009	2009	2	0	2	Export	381	Italy	ITA	480	Mauritius	MUS								02	DAIRY PRODUCTS,BIRD EGGS	1	No Quantity							313798			0
S3	2009	2009	2009	2	0	2	Export	381	Italy	ITA	484	Mexico	MEX								02	DAIRY PRODUCTS,BIRD EGGS	1	No Quantity							1411616			0
S3	2009	2009	2009	2	0	2	Export	381	Italy	ITA	490	Other Asia, nes									02	DAIRY PRODUCTS,BIRD EGGS	1	No Quantity							3382510			0
S3	2009	2009	2009	2	0	2	Export	381	Italy	ITA	498	Rep. of Moldova	MDA								02	DAIRY PRODUCTS,BIRD EGGS	1	No Quantity							195449			0
S3	2009	2009	2009	2	0	2	Export	381	Italy	ITA	499	Montenegro	MNE								02	DAIRY PRODUCTS,BIRD EGGS	1	No Quantity							383923			0
S3	2009	2009	2009	2	0	2	Export	381	Italy	ITA	504	Morocco	MAR								02	DAIRY PRODUCTS,BIRD EGGS	1	No Quantity							250135			0
S3	2009	2009	2009	2	0	2	Export	381	Italy	ITA	508	Mozambique	MOZ								02	DAIRY PRODUCTS,BIRD EGGS	1	No Quantity							11439			0
S3	2009	2009	2009	2	0	2	Export	381	Italy	ITA	524	Nepal	NPL								02	DAIRY PRODUCTS,BIRD EGGS	1	No Quantity							7240			0
S3	2009	2009	2009	2	0	2	Export	381	Italy	ITA	528	Netherlands	NLD								02	DAIRY PRODUCTS,BIRD EGGS	1	No Quantity							82538653			0
S3	2009	2009	2009	2	0	2	Export	381	Italy	ITA	530	Neth. Antilles	ANT								02	DAIRY PRODUCTS,BIRD EGGS	1	No Quantity							139491			0
S3	2009	2009	2009	2	0	2	Export	381	Italy	ITA	533	Aruba	ABW								02	DAIRY PRODUCTS,BIRD EGGS	1	No Quantity							7280			0
S3	2009	2009	2009	2	0	2	Export	381	Italy	ITA	540	New Caledonia	NCL								02	DAIRY PRODUCTS,BIRD EGGS	1	No Quantity							272559			0
S3	2009	2009	2009	2	0	2	Export	381	Italy	ITA	554	New Zealand	NZL								02	DAIRY PRODUCTS,BIRD EGGS	1	No Quantity							1034260			0
S3	2009	2009	2009	2	0	2	Export	381	Italy	ITA	558	Nicaragua	NIC								02	DAIRY PRODUCTS,BIRD EGGS	1	No Quantity							32165			0
S3	2009	2009	2009	2	0	2	Export	381	Italy	ITA	566	Nigeria	NGA								02	DAIRY PRODUCTS,BIRD EGGS	1	No Quantity							449986			0
S3	2009	2009	2009	2	0	2	Export	381	Italy	ITA	577	Other Africa, nes									02	DAIRY PRODUCTS,BIRD EGGS	1	No Quantity							66936			0
S3	2009	2009	2009	2	0	2	Export	381	Italy	ITA	579	Norway	NOR								02	DAIRY PRODUCTS,BIRD EGGS	1	No Quantity							5285645			0
S3	2009	2009	2009	2	0	2	Export	381	Italy	ITA	591	Panama	PAN								02	DAIRY PRODUCTS,BIRD EGGS	1	No Quantity							107099			0
S3	2009	2009	2009	2	0	2	Export	381	Italy	ITA	604	Peru	PER								02	DAIRY PRODUCTS,BIRD EGGS	1	No Quantity							275984			0
S3	2009	2009	2009	2	0	2	Export	381	Italy	ITA	608	Philippines	PHL								02	DAIRY PRODUCTS,BIRD EGGS	1	No Quantity							1805572			0
S3	2009	2009	2009	2	0	2	Export	381	Italy	ITA	616	Poland	POL								02	DAIRY PRODUCTS,BIRD EGGS	1	No Quantity							14894034			0
S3	2009	2009	2009	2	0	2	Export	381	Italy	ITA	620	Portugal	PRT								02	DAIRY PRODUCTS,BIRD EGGS	1	No Quantity							20221504			0
S3	2009	2009	2009	2	0	2	Export	381	Italy	ITA	624	Guinea-Bissau	GNB								02	DAIRY PRODUCTS,BIRD EGGS	1	No Quantity							11704			0
S3	2009	2009	2009	2	0	2	Export	381	Italy	ITA	634	Qatar	QAT								02	DAIRY PRODUCTS,BIRD EGGS	1	No Quantity							72932			0
S3	2009	2009	2009	2	0	2	Export	381	Italy	ITA	642	Romania	ROU								02	DAIRY PRODUCTS,BIRD EGGS	1	No Quantity							9216177			0
S3	2009	2009	2009	2	0	2	Export	381	Italy	ITA	643	Russian Federation	RUS								02	DAIRY PRODUCTS,BIRD EGGS	1	No Quantity							23180992			0
S3	2009	2009	2009	2	0	2	Export	381	Italy	ITA	646	Rwanda	RWA								02	DAIRY PRODUCTS,BIRD EGGS	1	No Quantity							8601			0
S3	2009	2009	2009	2	0	2	Export	381	Italy	ITA	654	Saint Helena	SHN								02	DAIRY PRODUCTS,BIRD EGGS	1	No Quantity							1473			0
S3	2009	2009	2009	2	0	2	Export	381	Italy	ITA	670	Saint Vincent and the Grenadines	VCT								02	DAIRY PRODUCTS,BIRD EGGS	1	No Quantity							3703			0
S3	2009	2009	2009	2	0	2	Export	381	Italy	ITA	682	Saudi Arabia	SAU								02	DAIRY PRODUCTS,BIRD EGGS	1	No Quantity							1262466			0
S3	2009	2009	2009	2	0	2	Export	381	Italy	ITA	686	Senegal	SEN								02	DAIRY PRODUCTS,BIRD EGGS	1	No Quantity							81173			0
S3	2009	2009	2009	2	0	2	Export	381	Italy	ITA	688	Serbia	SRB								02	DAIRY PRODUCTS,BIRD EGGS	1	No Quantity							1413386			0
S3	2009	2009	2009	2	0	2	Export	381	Italy	ITA	690	Seychelles	SYC								02	DAIRY PRODUCTS,BIRD EGGS	1	No Quantity							100687			0
S3	2009	2009	2009	2	0	2	Export	381	Italy	ITA	699	India	IND								02	DAIRY PRODUCTS,BIRD EGGS	1	No Quantity							1067152			0
S3	2009	2009	2009	2	0	2	Export	381	Italy	ITA	702	Singapore	SGP								02	DAIRY PRODUCTS,BIRD EGGS	1	No Quantity							2717039			0
S3	2009	2009	2009	2	0	2	Export	381	Italy	ITA	703	Slovakia	SVK								02	DAIRY PRODUCTS,BIRD EGGS	1	No Quantity							2555156			0
S3	2009	2009	2009	2	0	2	Export	381	Italy	ITA	704	Viet Nam	VNM								02	DAIRY PRODUCTS,BIRD EGGS	1	No Quantity							95954			0
S3	2009	2009	2009	2	0	2	Export	381	Italy	ITA	705	Slovenia	SVN								02	DAIRY PRODUCTS,BIRD EGGS	1	No Quantity							18214081			0
S3	2009	2009	2009	2	0	2	Export	381	Italy	ITA	710	South Africa	ZAF								02	DAIRY PRODUCTS,BIRD EGGS	1	No Quantity							3823393			0
S3	2009	2009	2009	2	0	2	Export	381	Italy	ITA	716	Zimbabwe	ZWE								02	DAIRY PRODUCTS,BIRD EGGS	1	No Quantity							5155			0
S3	2009	2009	2009	2	0	2	Export	381	Italy	ITA	724	Spain	ESP								02	DAIRY PRODUCTS,BIRD EGGS	1	No Quantity							151508868			0
S3	2009	2009	2009	2	0	2	Export	381	Italy	ITA	736	Fmr Sudan	SDN								02	DAIRY PRODUCTS,BIRD EGGS	1	No Quantity							2229			0
S3	2009	2009	2009	2	0	2	Export	381	Italy	ITA	752	Sweden	SWE								02	DAIRY PRODUCTS,BIRD EGGS	1	No Quantity							38136813			0
S3	2009	2009	2009	2	0	2	Export	381	Italy	ITA	757	Switzerland	CHE								02	DAIRY PRODUCTS,BIRD EGGS	1	No Quantity							143634176			0
S3	2009	2009	2009	2	0	2	Export	381	Italy	ITA	760	Syria	SYR								02	DAIRY PRODUCTS,BIRD EGGS	1	No Quantity							163629			0
S3	2009	2009	2009	2	0	2	Export	381	Italy	ITA	764	Thailand	THA								02	DAIRY PRODUCTS,BIRD EGGS	1	No Quantity							1925312			0
S3	2009	2009	2009	2	0	2	Export	381	Italy	ITA	768	Togo	TGO								02	DAIRY PRODUCTS,BIRD EGGS	1	No Quantity							10238			0
S3	2009	2009	2009	2	0	2	Export	381	Italy	ITA	784	United Arab Emirates	ARE								02	DAIRY PRODUCTS,BIRD EGGS	1	No Quantity							3802938			0
S3	2009	2009	2009	2	0	2	Export	381	Italy	ITA	788	Tunisia	TUN								02	DAIRY PRODUCTS,BIRD EGGS	1	No Quantity							265828			0
S3	2009	2009	2009	2	0	2	Export	381	Italy	ITA	792	Turkey	TUR								02	DAIRY PRODUCTS,BIRD EGGS	1	No Quantity							3367282			0
S3	2009	2009	2009	2	0	2	Export	381	Italy	ITA	795	Turkmenistan	TKM								02	DAIRY PRODUCTS,BIRD EGGS	1	No Quantity							4768			0
S3	2009	2009	2009	2	0	2	Export	381	Italy	ITA	800	Uganda	UGA								02	DAIRY PRODUCTS,BIRD EGGS	1	No Quantity							46379			0
S3	2009	2009	2009	2	0	2	Export	381	Italy	ITA	804	Ukraine	UKR								02	DAIRY PRODUCTS,BIRD EGGS	1	No Quantity							3276212			0
S3	2009	2009	2009	2	0	2	Export	381	Italy	ITA	807	North Macedonia	MKD								02	DAIRY PRODUCTS,BIRD EGGS	1	No Quantity							295898			0
S3	2009	2009	2009	2	0	2	Export	381	Italy	ITA	818	Egypt	EGY								02	DAIRY PRODUCTS,BIRD EGGS	1	No Quantity							1249426			0
S3	2009	2009	2009	2	0	2	Export	381	Italy	ITA	826	United Kingdom	GBR								02	DAIRY PRODUCTS,BIRD EGGS	1	No Quantity							250429014			0
S3	2009	2009	2009	2	0	2	Export	381	Italy	ITA	834	United Rep. of Tanzania	TZA								02	DAIRY PRODUCTS,BIRD EGGS	1	No Quantity							85424			0
S3	2009	2009	2009	2	0	2	Export	381	Italy	ITA	839	Special Categories									02	DAIRY PRODUCTS,BIRD EGGS	1	No Quantity							70226			0
S3	2009	2009	2009	2	0	2	Export	381	Italy	ITA	842	USA	USA								02	DAIRY PRODUCTS,BIRD EGGS	1	No Quantity							273480254			0
S3	2009	2009	2009	2	0	2	Export	381	Italy	ITA	858	Uruguay	URY								02	DAIRY PRODUCTS,BIRD EGGS	1	No Quantity							69479			0
S3	2009	2009	2009	2	0	2	Export	381	Italy	ITA	862	Venezuela	VEN								02	DAIRY PRODUCTS,BIRD EGGS	1	No Quantity							5202083			0
S3	2009	2009	2009	2	0	2	Export	381	Italy	ITA	887	Yemen	YEM								02	DAIRY PRODUCTS,BIRD EGGS	1	No Quantity							2071			0
S3	2009	2009	2009	2	0	2	Export	381	Italy	ITA	894	Zambia	ZMB								02	DAIRY PRODUCTS,BIRD EGGS	1	No Quantity							48949			0
S3	2009	2009	2009	2	0	2	Export	381	Italy	ITA	899	Areas, nes									02	DAIRY PRODUCTS,BIRD EGGS	1	No Quantity							433181			0
S3	2009	2009	2009	2	0	2	Export	376	Israel	ISR	0	World	WLD								03	FISH,CRUSTACEANS,MOLLUSC	1	No Quantity							21067000			0
S3	2009	2009	2009	2	0	2	Export	376	Israel	ISR	24	Angola	AGO								03	FISH,CRUSTACEANS,MOLLUSC	1	No Quantity							4000			0
S3	2009	2009	2009	2	0	2	Export	376	Israel	ISR	31	Azerbaijan	AZE								03	FISH,CRUSTACEANS,MOLLUSC	1	No Quantity							61000			0
S3	2009	2009	2009	2	0	2	Export	376	Israel	ISR	36	Australia	AUS								03	FISH,CRUSTACEANS,MOLLUSC	1	No Quantity							33000			0
S3	2009	2009	2009	2	0	2	Export	376	Israel	ISR	40	Austria	AUT								03	FISH,CRUSTACEANS,MOLLUSC	1	No Quantity							25000			0
S3	2009	2009	2009	2	0	2	Export	376	Israel	ISR	56	Belgium	BEL								03	FISH,CRUSTACEANS,MOLLUSC	1	No Quantity							2318000			0
S3	2009	2009	2009	2	0	2	Export	376	Israel	ISR	100	Bulgaria	BGR								03	FISH,CRUSTACEANS,MOLLUSC	1	No Quantity							3000			0
S3	2009	2009	2009	2	0	2	Export	376	Israel	ISR	104	Myanmar	MMR								03	FISH,CRUSTACEANS,MOLLUSC	1	No Quantity							1000			0
S3	2009	2009	2009	2	0	2	Export	376	Israel	ISR	124	Canada	CAN								03	FISH,CRUSTACEANS,MOLLUSC	1	No Quantity							167000			0
S3	2009	2009	2009	2	0	2	Export	376	Israel	ISR	144	Sri Lanka	LKA								03	FISH,CRUSTACEANS,MOLLUSC	1	No Quantity							3000			0
S3	2009	2009	2009	2	0	2	Export	376	Israel	ISR	152	Chile	CHL								03	FISH,CRUSTACEANS,MOLLUSC	1	No Quantity							1000			0
S3	2009	2009	2009	2	0	2	Export	376	Israel	ISR	178	Congo	COG								03	FISH,CRUSTACEANS,MOLLUSC	1	No Quantity							1000			0
S3	2009	2009	2009	2	0	2	Export	376	Israel	ISR	191	Croatia	HRV								03	FISH,CRUSTACEANS,MOLLUSC	1	No Quantity							22000			0
S3	2009	2009	2009	2	0	2	Export	376	Israel	ISR	196	Cyprus	CYP								03	FISH,CRUSTACEANS,MOLLUSC	1	No Quantity							61000			0
S3	2009	2009	2009	2	0	2	Export	376	Israel	ISR	203	Czechia	CZE								03	FISH,CRUSTACEANS,MOLLUSC	1	No Quantity							90000			0
S3	2009	2009	2009	2	0	2	Export	376	Israel	ISR	208	Denmark	DNK								03	FISH,CRUSTACEANS,MOLLUSC	1	No Quantity							368000			0
S3	2009	2009	2009	2	0	2	Export	376	Israel	ISR	233	Estonia	EST								03	FISH,CRUSTACEANS,MOLLUSC	1	No Quantity							8000			0
S3	2009	2009	2009	2	0	2	Export	376	Israel	ISR	251	France	FRA								03	FISH,CRUSTACEANS,MOLLUSC	1	No Quantity							2744000			0
S3	2009	2009	2009	2	0	2	Export	376	Israel	ISR	276	Germany	DEU								03	FISH,CRUSTACEANS,MOLLUSC	1	No Quantity							2410000			0
S3	2009	2009	2009	2	0	2	Export	376	Israel	ISR	300	Greece	GRC								03	FISH,CRUSTACEANS,MOLLUSC	1	No Quantity							451000			0
S3	2009	2009	2009	2	0	2	Export	376	Israel	ISR	348	Hungary	HUN								03	FISH,CRUSTACEANS,MOLLUSC	1	No Quantity							5000			0
S3	2009	2009	2009	2	0	2	Export	376	Israel	ISR	372	Ireland	IRL								03	FISH,CRUSTACEANS,MOLLUSC	1	No Quantity							30000			0
S3	2009	2009	2009	2	0	2	Export	376	Israel	ISR	381	Italy	ITA								03	FISH,CRUSTACEANS,MOLLUSC	1	No Quantity							669000			0
S3	2009	2009	2009	2	0	2	Export	376	Israel	ISR	392	Japan	JPN								03	FISH,CRUSTACEANS,MOLLUSC	1	No Quantity							141000			0
S3	2009	2009	2009	2	0	2	Export	376	Israel	ISR	400	Jordan	JOR								03	FISH,CRUSTACEANS,MOLLUSC	1	No Quantity							25000			0
S3	2009	2009	2009	2	0	2	Export	376	Israel	ISR	404	Kenya	KEN								03	FISH,CRUSTACEANS,MOLLUSC	1	No Quantity							28000			0
S3	2009	2009	2009	2	0	2	Export	376	Israel	ISR	484	Mexico	MEX								03	FISH,CRUSTACEANS,MOLLUSC	1	No Quantity							3000			0
S3	2009	2009	2009	2	0	2	Export	376	Israel	ISR	504	Morocco	MAR								03	FISH,CRUSTACEANS,MOLLUSC	1	No Quantity							5000			0
S3	2009	2009	2009	2	0	2	Export	376	Israel	ISR	528	Netherlands	NLD								03	FISH,CRUSTACEANS,MOLLUSC	1	No Quantity							2257000			0
S3	2009	2009	2009	2	0	2	Export	376	Israel	ISR	579	Norway	NOR								03	FISH,CRUSTACEANS,MOLLUSC	1	No Quantity							20000			0
S3	2009	2009	2009	2	0	2	Export	376	Israel	ISR	604	Peru	PER								03	FISH,CRUSTACEANS,MOLLUSC	1	No Quantity							38000			0
S3	2009	2009	2009	2	0	2	Export	376	Israel	ISR	616	Poland	POL								03	FISH,CRUSTACEANS,MOLLUSC	1	No Quantity							44000			0
S3	2009	2009	2009	2	0	2	Export	376	Israel	ISR	620	Portugal	PRT								03	FISH,CRUSTACEANS,MOLLUSC	1	No Quantity							470000			0
S3	2009	2009	2009	2	0	2	Export	376	Israel	ISR	642	Romania	ROU								03	FISH,CRUSTACEANS,MOLLUSC	1	No Quantity							27000			0
S3	2009	2009	2009	2	0	2	Export	376	Israel	ISR	643	Russian Federation	RUS								03	FISH,CRUSTACEANS,MOLLUSC	1	No Quantity							1000			0
S3	2009	2009	2009	2	0	2	Export	376	Israel	ISR	702	Singapore	SGP								03	FISH,CRUSTACEANS,MOLLUSC	1	No Quantity							12000			0
S3	2009	2009	2009	2	0	2	Export	376	Israel	ISR	704	Viet Nam	VNM								03	FISH,CRUSTACEANS,MOLLUSC	1	No Quantity							59000			0
S3	2009	2009	2009	2	0	2	Export	376	Israel	ISR	705	Slovenia	SVN								03	FISH,CRUSTACEANS,MOLLUSC	1	No Quantity							6000			0
S3	2009	2009	2009	2	0	2	Export	376	Israel	ISR	710	South Africa	ZAF								03	FISH,CRUSTACEANS,MOLLUSC	1	No Quantity							388000			0
S3	2009	2009	2009	2	0	2	Export	376	Israel	ISR	724	Spain	ESP								03	FISH,CRUSTACEANS,MOLLUSC	1	No Quantity							1245000			0
S3	2009	2009	2009	2	0	2	Export	376	Israel	ISR	752	Sweden	SWE								03	FISH,CRUSTACEANS,MOLLUSC	1	No Quantity							362000			0
S3	2009	2009	2009	2	0	2	Export	376	Israel	ISR	757	Switzerland	CHE								03	FISH,CRUSTACEANS,MOLLUSC	1	No Quantity							94000			0
S3	2009	2009	2009	2	0	2	Export	376	Israel	ISR	800	Uganda	UGA								03	FISH,CRUSTACEANS,MOLLUSC	1	No Quantity							1000			0
S3	2009	2009	2009	2	0	2	Export	376	Israel	ISR	804	Ukraine	UKR								03	FISH,CRUSTACEANS,MOLLUSC	1	No Quantity							32000			0
S3	2009	2009	2009	2	0	2	Export	376	Israel	ISR	826	United Kingdom	GBR								03	FISH,CRUSTACEANS,MOLLUSC	1	No Quantity							3200000			0
S3	2009	2009	2009	2	0	2	Export	376	Israel	ISR	842	USA	USA								03	FISH,CRUSTACEANS,MOLLUSC	1	No Quantity							3134000			0
S3	2009	2009	2009	2	0	2	Export	381	Italy	ITA	0	World	WLD								03	FISH,CRUSTACEANS,MOLLUSC	1	No Quantity							697065468			0
S3	2009	2009	2009	2	0	2	Export	381	Italy	ITA	4	Afghanistan	AFG								03	FISH,CRUSTACEANS,MOLLUSC	1	No Quantity							14268			0
S3	2009	2009	2009	2	0	2	Export	381	Italy	ITA	8	Albania	ALB								03	FISH,CRUSTACEANS,MOLLUSC	1	No Quantity							12134529			0
S3	2009	2009	2009	2	0	2	Export	381	Italy	ITA	12	Algeria	DZA								03	FISH,CRUSTACEANS,MOLLUSC	1	No Quantity							131746			0
S3	2009	2009	2009	2	0	2	Export	381	Italy	ITA	24	Angola	AGO								03	FISH,CRUSTACEANS,MOLLUSC	1	No Quantity							20138			0
S3	2009	2009	2009	2	0	2	Export	381	Italy	ITA	31	Azerbaijan	AZE								03	FISH,CRUSTACEANS,MOLLUSC	1	No Quantity							20744			0
S3	2009	2009	2009	2	0	2	Export	381	Italy	ITA	36	Australia	AUS								03	FISH,CRUSTACEANS,MOLLUSC	1	No Quantity							4430636			0
S3	2009	2009	2009	2	0	2	Export	381	Italy	ITA	40	Austria	AUT								03	FISH,CRUSTACEANS,MOLLUSC	1	No Quantity							31217883			0
S3	2009	2009	2009	2	0	2	Export	381	Italy	ITA	44	Bahamas	BHS								03	FISH,CRUSTACEANS,MOLLUSC	1	No Quantity							3312			0
S3	2009	2009	2009	2	0	2	Export	381	Italy	ITA	48	Bahrain	BHR								03	FISH,CRUSTACEANS,MOLLUSC	1	No Quantity							32671			0
S3	2009	2009	2009	2	0	2	Export	381	Italy	ITA	51	Armenia	ARM								03	FISH,CRUSTACEANS,MOLLUSC	1	No Quantity							24767			0
S3	2009	2009	2009	2	0	2	Export	381	Italy	ITA	56	Belgium	BEL								03	FISH,CRUSTACEANS,MOLLUSC	1	No Quantity							11449307			0
S3	2009	2009	2009	2	0	2	Export	381	Italy	ITA	70	Bosnia Herzegovina	BIH								03	FISH,CRUSTACEANS,MOLLUSC	1	No Quantity							1646606			0
S3	2009	2009	2009	2	0	2	Export	381	Italy	ITA	76	Brazil	BRA								03	FISH,CRUSTACEANS,MOLLUSC	1	No Quantity							312010			0
S3	2009	2009	2009	2	0	2	Export	381	Italy	ITA	96	Brunei Darussalam	BRN								03	FISH,CRUSTACEANS,MOLLUSC	1	No Quantity							4187			0
S3	2009	2009	2009	2	0	2	Export	381	Italy	ITA	100	Bulgaria	BGR								03	FISH,CRUSTACEANS,MOLLUSC	1	No Quantity							2924918			0
S3	2009	2009	2009	2	0	2	Export	381	Italy	ITA	112	Belarus	BLR								03	FISH,CRUSTACEANS,MOLLUSC	1	No Quantity							41758			0
S3	2009	2009	2009	2	0	2	Export	381	Italy	ITA	124	Canada	CAN								03	FISH,CRUSTACEANS,MOLLUSC	1	No Quantity							3984619			0
S3	2009	2009	2009	2	0	2	Export	381	Italy	ITA	152	Chile	CHL								03	FISH,CRUSTACEANS,MOLLUSC	1	No Quantity							2200			0
S3	2009	2009	2009	2	0	2	Export	381	Italy	ITA	156	China	CHN								03	FISH,CRUSTACEANS,MOLLUSC	1	No Quantity							1368651			0
S3	2009	2009	2009	2	0	2	Export	381	Italy	ITA	178	Congo	COG								03	FISH,CRUSTACEANS,MOLLUSC	1	No Quantity							40479			0
S3	2009	2009	2009	2	0	2	Export	381	Italy	ITA	180	Dem. Rep. of the Congo	COD								03	FISH,CRUSTACEANS,MOLLUSC	1	No Quantity							1841			0
S3	2009	2009	2009	2	0	2	Export	381	Italy	ITA	188	Costa Rica	CRI								03	FISH,CRUSTACEANS,MOLLUSC	1	No Quantity							9912			0
S3	2009	2009	2009	2	0	2	Export	381	Italy	ITA	191	Croatia	HRV								03	FISH,CRUSTACEANS,MOLLUSC	1	No Quantity							15449498			0
S3	2009	2009	2009	2	0	2	Export	381	Italy	ITA	196	Cyprus	CYP								03	FISH,CRUSTACEANS,MOLLUSC	1	No Quantity							3374461			0
S3	2009	2009	2009	2	0	2	Export	381	Italy	ITA	203	Czechia	CZE								03	FISH,CRUSTACEANS,MOLLUSC	1	No Quantity							7553922			0
S3	2009	2009	2009	2	0	2	Export	381	Italy	ITA	204	Benin	BEN								03	FISH,CRUSTACEANS,MOLLUSC	1	No Quantity							2381			0
S3	2009	2009	2009	2	0	2	Export	381	Italy	ITA	208	Denmark	DNK								03	FISH,CRUSTACEANS,MOLLUSC	1	No Quantity							1067739			0
S3	2009	2009	2009	2	0	2	Export	381	Italy	ITA	214	Dominican Rep.	DOM								03	FISH,CRUSTACEANS,MOLLUSC	1	No Quantity							52883			0
S3	2009	2009	2009	2	0	2	Export	381	Italy	ITA	222	El Salvador	SLV								03	FISH,CRUSTACEANS,MOLLUSC	1	No Quantity							12491			0
S3	2009	2009	2009	2	0	2	Export	381	Italy	ITA	231	Ethiopia	ETH								03	FISH,CRUSTACEANS,MOLLUSC	1	No Quantity							58732			0
S3	2009	2009	2009	2	0	2	Export	381	Italy	ITA	232	Eritrea	ERI								03	FISH,CRUSTACEANS,MOLLUSC	1	No Quantity							13376			0
S3	2009	2009	2009	2	0	2	Export	381	Italy	ITA	233	Estonia	EST								03	FISH,CRUSTACEANS,MOLLUSC	1	No Quantity							33134			0
S3	2009	2009	2009	2	0	2	Export	381	Italy	ITA	246	Finland	FIN								03	FISH,CRUSTACEANS,MOLLUSC	1	No Quantity							444241			0
S3	2009	2009	2009	2	0	2	Export	381	Italy	ITA	251	France	FRA								03	FISH,CRUSTACEANS,MOLLUSC	1	No Quantity							65317280			0
S3	2009	2009	2009	2	0	2	Export	381	Italy	ITA	268	Georgia	GEO								03	FISH,CRUSTACEANS,MOLLUSC	1	No Quantity							68467			0
S3	2009	2009	2009	2	0	2	Export	381	Italy	ITA	270	Gambia	GMB								03	FISH,CRUSTACEANS,MOLLUSC	1	No Quantity							2408			0
S3	2009	2009	2009	2	0	2	Export	381	Italy	ITA	276	Germany	DEU								03	FISH,CRUSTACEANS,MOLLUSC	1	No Quantity							70192719			0
S3	2009	2009	2009	2	0	2	Export	381	Italy	ITA	288	Ghana	GHA								03	FISH,CRUSTACEANS,MOLLUSC	1	No Quantity							38169			0
S3	2009	2009	2009	2	0	2	Export	381	Italy	ITA	300	Greece	GRC								03	FISH,CRUSTACEANS,MOLLUSC	1	No Quantity							64480480			0
S3	2009	2009	2009	2	0	2	Export	381	Italy	ITA	308	Grenada	GRD								03	FISH,CRUSTACEANS,MOLLUSC	1	No Quantity							2066			0
S3	2009	2009	2009	2	0	2	Export	381	Italy	ITA	344	China, Hong Kong SAR	HKG								03	FISH,CRUSTACEANS,MOLLUSC	1	No Quantity							1579576			0
S3	2009	2009	2009	2	0	2	Export	381	Italy	ITA	348	Hungary	HUN								03	FISH,CRUSTACEANS,MOLLUSC	1	No Quantity							3878841			0
S3	2009	2009	2009	2	0	2	Export	381	Italy	ITA	360	Indonesia	IDN								03	FISH,CRUSTACEANS,MOLLUSC	1	No Quantity							1364			0
S3	2009	2009	2009	2	0	2	Export	381	Italy	ITA	372	Ireland	IRL								03	FISH,CRUSTACEANS,MOLLUSC	1	No Quantity							415500			0
S3	2009	2009	2009	2	0	2	Export	381	Italy	ITA	376	Israel	ISR								03	FISH,CRUSTACEANS,MOLLUSC	1	No Quantity							1249118			0
S3	2009	2009	2009	2	0	2	Export	381	Italy	ITA	384	Côte d'Ivoire	CIV								03	FISH,CRUSTACEANS,MOLLUSC	1	No Quantity							90999			0
S3	2009	2009	2009	2	0	2	Export	381	Italy	ITA	392	Japan	JPN								03	FISH,CRUSTACEANS,MOLLUSC	1	No Quantity							9841570			0
S3	2009	2009	2009	2	0	2	Export	381	Italy	ITA	398	Kazakhstan	KAZ								03	FISH,CRUSTACEANS,MOLLUSC	1	No Quantity							144686			0
S3	2009	2009	2009	2	0	2	Export	381	Italy	ITA	400	Jordan	JOR								03	FISH,CRUSTACEANS,MOLLUSC	1	No Quantity							76142			0
S3	2009	2009	2009	2	0	2	Export	381	Italy	ITA	404	Kenya	KEN								03	FISH,CRUSTACEANS,MOLLUSC	1	No Quantity							50818			0
S3	2009	2009	2009	2	0	2	Export	381	Italy	ITA	408	Dem. People's Rep. of Korea	PRK								03	FISH,CRUSTACEANS,MOLLUSC	1	No Quantity							31271			0
S3	2009	2009	2009	2	0	2	Export	381	Italy	ITA	410	Rep. of Korea	KOR								03	FISH,CRUSTACEANS,MOLLUSC	1	No Quantity							496858			0
S3	2009	2009	2009	2	0	2	Export	381	Italy	ITA	414	Kuwait	KWT								03	FISH,CRUSTACEANS,MOLLUSC	1	No Quantity							235379			0
S3	2009	2009	2009	2	0	2	Export	381	Italy	ITA	422	Lebanon	LBN								03	FISH,CRUSTACEANS,MOLLUSC	1	No Quantity							139133			0
S3	2009	2009	2009	2	0	2	Export	381	Italy	ITA	428	Latvia	LVA								03	FISH,CRUSTACEANS,MOLLUSC	1	No Quantity							158421			0
S3	2009	2009	2009	2	0	2	Export	381	Italy	ITA	434	Libya	LBY								03	FISH,CRUSTACEANS,MOLLUSC	1	No Quantity							3445595			0
S3	2009	2009	2009	2	0	2	Export	381	Italy	ITA	440	Lithuania	LTU								03	FISH,CRUSTACEANS,MOLLUSC	1	No Quantity							280620			0
S3	2009	2009	2009	2	0	2	Export	381	Italy	ITA	442	Luxembourg	LUX								03	FISH,CRUSTACEANS,MOLLUSC	1	No Quantity							562308			0
S3	2009	2009	2009	2	0	2	Export	381	Italy	ITA	450	Madagascar	MDG								03	FISH,CRUSTACEANS,MOLLUSC	1	No Quantity							7021			0
S3	2009	2009	2009	2	0	2	Export	381	Italy	ITA	458	Malaysia	MYS								03	FISH,CRUSTACEANS,MOLLUSC	1	No Quantity							81963			0
S3	2009	2009	2009	2	0	2	Export	381	Italy	ITA	470	Malta	MLT								03	FISH,CRUSTACEANS,MOLLUSC	1	No Quantity							16350577			0
S3	2009	2009	2009	2	0	2	Export	381	Italy	ITA	484	Mexico	MEX								03	FISH,CRUSTACEANS,MOLLUSC	1	No Quantity							73607			0
S3	2009	2009	2009	2	0	2	Export	381	Italy	ITA	490	Other Asia, nes									03	FISH,CRUSTACEANS,MOLLUSC	1	No Quantity							76476			0
S3	2009	2009	2009	2	0	2	Export	381	Italy	ITA	498	Rep. of Moldova	MDA								03	FISH,CRUSTACEANS,MOLLUSC	1	No Quantity							189434			0
S3	2009	2009	2009	2	0	2	Export	381	Italy	ITA	499	Montenegro	MNE								03	FISH,CRUSTACEANS,MOLLUSC	1	No Quantity							2011671			0
S3	2009	2009	2009	2	0	2	Export	381	Italy	ITA	504	Morocco	MAR								03	FISH,CRUSTACEANS,MOLLUSC	1	No Quantity							529393			0
S3	2009	2009	2009	2	0	2	Export	381	Italy	ITA	512	Oman	OMN								03	FISH,CRUSTACEANS,MOLLUSC	1	No Quantity							37160			0
S3	2009	2009	2009	2	0	2	Export	381	Italy	ITA	516	Namibia	NAM								03	FISH,CRUSTACEANS,MOLLUSC	1	No Quantity							143685			0
S3	2009	2009	2009	2	0	2	Export	381	Italy	ITA	528	Netherlands	NLD								03	FISH,CRUSTACEANS,MOLLUSC	1	No Quantity							10205492			0
S3	2009	2009	2009	2	0	2	Export	381	Italy	ITA	530	Neth. Antilles	ANT								03	FISH,CRUSTACEANS,MOLLUSC	1	No Quantity							3421			0
S3	2009	2009	2009	2	0	2	Export	381	Italy	ITA	554	New Zealand	NZL								03	FISH,CRUSTACEANS,MOLLUSC	1	No Quantity							174649			0
S3	2009	2009	2009	2	0	2	Export	381	Italy	ITA	558	Nicaragua	NIC								03	FISH,CRUSTACEANS,MOLLUSC	1	No Quantity							2658			0
S3	2009	2009	2009	2	0	2	Export	381	Italy	ITA	566	Nigeria	NGA								03	FISH,CRUSTACEANS,MOLLUSC	1	No Quantity							406774			0
S3	2009	2009	2009	2	0	2	Export	381	Italy	ITA	579	Norway	NOR								03	FISH,CRUSTACEANS,MOLLUSC	1	No Quantity							132477			0
S3	2009	2009	2009	2	0	2	Export	381	Italy	ITA	591	Panama	PAN								03	FISH,CRUSTACEANS,MOLLUSC	1	No Quantity							19041			0
S3	2009	2009	2009	2	0	2	Export	381	Italy	ITA	604	Peru	PER								03	FISH,CRUSTACEANS,MOLLUSC	1	No Quantity							14970			0
S3	2009	2009	2009	2	0	2	Export	381	Italy	ITA	608	Philippines	PHL								03	FISH,CRUSTACEANS,MOLLUSC	1	No Quantity							21115			0
S3	2009	2009	2009	2	0	2	Export	381	Italy	ITA	616	Poland	POL								03	FISH,CRUSTACEANS,MOLLUSC	1	No Quantity							3738823			0
S3	2009	2009	2009	2	0	2	Export	381	Italy	ITA	620	Portugal	PRT								03	FISH,CRUSTACEANS,MOLLUSC	1	No Quantity							916414			0
S3	2009	2009	2009	2	0	2	Export	381	Italy	ITA	642	Romania	ROU								03	FISH,CRUSTACEANS,MOLLUSC	1	No Quantity							18085419			0
S3	2009	2009	2009	2	0	2	Export	381	Italy	ITA	643	Russian Federation	RUS								03	FISH,CRUSTACEANS,MOLLUSC	1	No Quantity							1340375			0
S3	2009	2009	2009	2	0	2	Export	381	Italy	ITA	670	Saint Vincent and the Grenadines	VCT								03	FISH,CRUSTACEANS,MOLLUSC	1	No Quantity							1039			0
S3	2009	2009	2009	2	0	2	Export	381	Italy	ITA	682	Saudi Arabia	SAU								03	FISH,CRUSTACEANS,MOLLUSC	1	No Quantity							7063393			0
S3	2009	2009	2009	2	0	2	Export	381	Italy	ITA	686	Senegal	SEN								03	FISH,CRUSTACEANS,MOLLUSC	1	No Quantity							426345			0
S3	2009	2009	2009	2	0	2	Export	381	Italy	ITA	688	Serbia	SRB								03	FISH,CRUSTACEANS,MOLLUSC	1	No Quantity							4782071			0
S3	2009	2009	2009	2	0	2	Export	381	Italy	ITA	699	India	IND								03	FISH,CRUSTACEANS,MOLLUSC	1	No Quantity							554944			0
S3	2009	2009	2009	2	0	2	Export	381	Italy	ITA	702	Singapore	SGP								03	FISH,CRUSTACEANS,MOLLUSC	1	No Quantity							517034			0
S3	2009	2009	2009	2	0	2	Export	381	Italy	ITA	703	Slovakia	SVK								03	FISH,CRUSTACEANS,MOLLUSC	1	No Quantity							150967			0
S3	2009	2009	2009	2	0	2	Export	381	Italy	ITA	704	Viet Nam	VNM								03	FISH,CRUSTACEANS,MOLLUSC	1	No Quantity							228884			0
S3	2009	2009	2009	2	0	2	Export	381	Italy	ITA	705	Slovenia	SVN								03	FISH,CRUSTACEANS,MOLLUSC	1	No Quantity							29976514			0
S3	2009	2009	2009	2	0	2	Export	381	Italy	ITA	710	South Africa	ZAF								03	FISH,CRUSTACEANS,MOLLUSC	1	No Quantity							195223			0
S3	2009	2009	2009	2	0	2	Export	381	Italy	ITA	724	Spain	ESP								03	FISH,CRUSTACEANS,MOLLUSC	1	No Quantity							203037082			0
S3	2009	2009	2009	2	0	2	Export	381	Italy	ITA	752	Sweden	SWE								03	FISH,CRUSTACEANS,MOLLUSC	1	No Quantity							376317			0
S3	2009	2009	2009	2	0	2	Export	381	Italy	ITA	757	Switzerland	CHE								03	FISH,CRUSTACEANS,MOLLUSC	1	No Quantity							25667525			0
S3	2009	2009	2009	2	0	2	Export	381	Italy	ITA	764	Thailand	THA								03	FISH,CRUSTACEANS,MOLLUSC	1	No Quantity							969589			0
S3	2009	2009	2009	2	0	2	Export	381	Italy	ITA	784	United Arab Emirates	ARE								03	FISH,CRUSTACEANS,MOLLUSC	1	No Quantity							1351676			0
S3	2009	2009	2009	2	0	2	Export	381	Italy	ITA	788	Tunisia	TUN								03	FISH,CRUSTACEANS,MOLLUSC	1	No Quantity							18323330			0
S3	2009	2009	2009	2	0	2	Export	381	Italy	ITA	792	Turkey	TUR								03	FISH,CRUSTACEANS,MOLLUSC	1	No Quantity							1810702			0
S3	2009	2009	2009	2	0	2	Export	381	Italy	ITA	800	Uganda	UGA								03	FISH,CRUSTACEANS,MOLLUSC	1	No Quantity							111294			0
S3	2009	2009	2009	2	0	2	Export	381	Italy	ITA	804	Ukraine	UKR								03	FISH,CRUSTACEANS,MOLLUSC	1	No Quantity							87669			0
S3	2009	2009	2009	2	0	2	Export	381	Italy	ITA	807	North Macedonia	MKD								03	FISH,CRUSTACEANS,MOLLUSC	1	No Quantity							266888			0
S3	2009	2009	2009	2	0	2	Export	381	Italy	ITA	818	Egypt	EGY								03	FISH,CRUSTACEANS,MOLLUSC	1	No Quantity							4281537			0
S3	2009	2009	2009	2	0	2	Export	381	Italy	ITA	826	United Kingdom	GBR								03	FISH,CRUSTACEANS,MOLLUSC	1	No Quantity							13417098			0
S3	2009	2009	2009	2	0	2	Export	381	Italy	ITA	834	United Rep. of Tanzania	TZA								03	FISH,CRUSTACEANS,MOLLUSC	1	No Quantity							5568			0
S3	2009	2009	2009	2	0	2	Export	381	Italy	ITA	839	Special Categories									03	FISH,CRUSTACEANS,MOLLUSC	1	No Quantity							72877			0
S3	2009	2009	2009	2	0	2	Export	381	Italy	ITA	842	USA	USA								03	FISH,CRUSTACEANS,MOLLUSC	1	No Quantity							7826804			0
S3	2009	2009	2009	2	0	2	Export	381	Italy	ITA	858	Uruguay	URY								03	FISH,CRUSTACEANS,MOLLUSC	1	No Quantity							3954			0
S3	2009	2009	2009	2	0	2	Export	381	Italy	ITA	862	Venezuela	VEN								03	FISH,CRUSTACEANS,MOLLUSC	1	No Quantity							203639			0
S3	2009	2009	2009	2	0	2	Export	381	Italy	ITA	887	Yemen	YEM								03	FISH,CRUSTACEANS,MOLLUSC	1	No Quantity							17509			0
S3	2009	2009	2009	2	0	2	Export	381	Italy	ITA	899	Areas, nes									03	FISH,CRUSTACEANS,MOLLUSC	1	No Quantity							115550			0
S3	2009	2009	2009	2	0	2	Export	376	Israel	ISR	0	World	WLD								04	CEREALS,CEREAL PREPRTNS.	1	No Quantity							80642000			0
S3	2009	2009	2009	2	0	2	Export	376	Israel	ISR	24	Angola	AGO								04	CEREALS,CEREAL PREPRTNS.	1	No Quantity							8000			0
S3	2009	2009	2009	2	0	2	Export	376	Israel	ISR	31	Azerbaijan	AZE								04	CEREALS,CEREAL PREPRTNS.	1	No Quantity							77000			0
S3	2009	2009	2009	2	0	2	Export	376	Israel	ISR	32	Argentina	ARG								04	CEREALS,CEREAL PREPRTNS.	1	No Quantity							433000			0
S3	2009	2009	2009	2	0	2	Export	376	Israel	ISR	36	Australia	AUS								04	CEREALS,CEREAL PREPRTNS.	1	No Quantity							3132000			0
S3	2009	2009	2009	2	0	2	Export	376	Israel	ISR	40	Austria	AUT								04	CEREALS,CEREAL PREPRTNS.	1	No Quantity							45000			0
S3	2009	2009	2009	2	0	2	Export	376	Israel	ISR	56	Belgium	BEL								04	CEREALS,CEREAL PREPRTNS.	1	No Quantity							5796000			0
S3	2009	2009	2009	2	0	2	Export	376	Israel	ISR	70	Bosnia Herzegovina	BIH								04	CEREALS,CEREAL PREPRTNS.	1	No Quantity							1000			0
S3	2009	2009	2009	2	0	2	Export	376	Israel	ISR	76	Brazil	BRA								04	CEREALS,CEREAL PREPRTNS.	1	No Quantity							196000			0
S3	2009	2009	2009	2	0	2	Export	376	Israel	ISR	124	Canada	CAN								04	CEREALS,CEREAL PREPRTNS.	1	No Quantity							2735000			0
S3	2009	2009	2009	2	0	2	Export	376	Israel	ISR	144	Sri Lanka	LKA								04	CEREALS,CEREAL PREPRTNS.	1	No Quantity							5000			0
S3	2009	2009	2009	2	0	2	Export	376	Israel	ISR	152	Chile	CHL								04	CEREALS,CEREAL PREPRTNS.	1	No Quantity							34000			0
S3	2009	2009	2009	2	0	2	Export	376	Israel	ISR	156	China	CHN								04	CEREALS,CEREAL PREPRTNS.	1	No Quantity							340000			0
S3	2009	2009	2009	2	0	2	Export	376	Israel	ISR	196	Cyprus	CYP								04	CEREALS,CEREAL PREPRTNS.	1	No Quantity							118000			0
S3	2009	2009	2009	2	0	2	Export	376	Israel	ISR	203	Czechia	CZE								04	CEREALS,CEREAL PREPRTNS.	1	No Quantity							15000			0
S3	2009	2009	2009	2	0	2	Export	376	Israel	ISR	208	Denmark	DNK								04	CEREALS,CEREAL PREPRTNS.	1	No Quantity							529000			0
S3	2009	2009	2009	2	0	2	Export	376	Israel	ISR	214	Dominican Rep.	DOM								04	CEREALS,CEREAL PREPRTNS.	1	No Quantity							204000			0
S3	2009	2009	2009	2	0	2	Export	376	Israel	ISR	226	Equatorial Guinea	GNQ								04	CEREALS,CEREAL PREPRTNS.	1	No Quantity							225000			0
S3	2009	2009	2009	2	0	2	Export	376	Israel	ISR	233	Estonia	EST								04	CEREALS,CEREAL PREPRTNS.	1	No Quantity							121000			0
S3	2009	2009	2009	2	0	2	Export	376	Israel	ISR	246	Finland	FIN								04	CEREALS,CEREAL PREPRTNS.	1	No Quantity							79000			0
S3	2009	2009	2009	2	0	2	Export	376	Israel	ISR	251	France	FRA								04	CEREALS,CEREAL PREPRTNS.	1	No Quantity							3202000			0
S3	2009	2009	2009	2	0	2	Export	376	Israel	ISR	268	Georgia	GEO								04	CEREALS,CEREAL PREPRTNS.	1	No Quantity							108000			0
S3	2009	2009	2009	2	0	2	Export	376	Israel	ISR	276	Germany	DEU								04	CEREALS,CEREAL PREPRTNS.	1	No Quantity							1327000			0
S3	2009	2009	2009	2	0	2	Export	376	Israel	ISR	300	Greece	GRC								04	CEREALS,CEREAL PREPRTNS.	1	No Quantity							388000			0
S3	2009	2009	2009	2	0	2	Export	376	Israel	ISR	344	China, Hong Kong SAR	HKG								04	CEREALS,CEREAL PREPRTNS.	1	No Quantity							48000			0
S3	2009	2009	2009	2	0	2	Export	376	Israel	ISR	348	Hungary	HUN								04	CEREALS,CEREAL PREPRTNS.	1	No Quantity							37000			0
S3	2009	2009	2009	2	0	2	Export	376	Israel	ISR	381	Italy	ITA								04	CEREALS,CEREAL PREPRTNS.	1	No Quantity							1945000			0
S3	2009	2009	2009	2	0	2	Export	376	Israel	ISR	392	Japan	JPN								04	CEREALS,CEREAL PREPRTNS.	1	No Quantity							28000			0
S3	2009	2009	2009	2	0	2	Export	376	Israel	ISR	398	Kazakhstan	KAZ								04	CEREALS,CEREAL PREPRTNS.	1	No Quantity							21000			0
S3	2009	2009	2009	2	0	2	Export	376	Israel	ISR	400	Jordan	JOR								04	CEREALS,CEREAL PREPRTNS.	1	No Quantity							10547000			0
S3	2009	2009	2009	2	0	2	Export	376	Israel	ISR	410	Rep. of Korea	KOR								04	CEREALS,CEREAL PREPRTNS.	1	No Quantity							4000			0
S3	2009	2009	2009	2	0	2	Export	376	Israel	ISR	428	Latvia	LVA								04	CEREALS,CEREAL PREPRTNS.	1	No Quantity							7000			0
S3	2009	2009	2009	2	0	2	Export	376	Israel	ISR	440	Lithuania	LTU								04	CEREALS,CEREAL PREPRTNS.	1	No Quantity							8000			0
S3	2009	2009	2009	2	0	2	Export	376	Israel	ISR	484	Mexico	MEX								04	CEREALS,CEREAL PREPRTNS.	1	No Quantity							137000			0
S3	2009	2009	2009	2	0	2	Export	376	Israel	ISR	528	Netherlands	NLD								04	CEREALS,CEREAL PREPRTNS.	1	No Quantity							162000			0
S3	2009	2009	2009	2	0	2	Export	376	Israel	ISR	554	New Zealand	NZL								04	CEREALS,CEREAL PREPRTNS.	1	No Quantity							49000			0
S3	2009	2009	2009	2	0	2	Export	376	Israel	ISR	566	Nigeria	NGA								04	CEREALS,CEREAL PREPRTNS.	1	No Quantity							10000			0
S3	2009	2009	2009	2	0	2	Export	376	Israel	ISR	591	Panama	PAN								04	CEREALS,CEREAL PREPRTNS.	1	No Quantity							4000			0
S3	2009	2009	2009	2	0	2	Export	376	Israel	ISR	608	Philippines	PHL								04	CEREALS,CEREAL PREPRTNS.	1	No Quantity							19000			0
S3	2009	2009	2009	2	0	2	Export	376	Israel	ISR	616	Poland	POL								04	CEREALS,CEREAL PREPRTNS.	1	No Quantity							59000			0
S3	2009	2009	2009	2	0	2	Export	376	Israel	ISR	642	Romania	ROU								04	CEREALS,CEREAL PREPRTNS.	1	No Quantity							68000			0
S3	2009	2009	2009	2	0	2	Export	376	Israel	ISR	643	Russian Federation	RUS								04	CEREALS,CEREAL PREPRTNS.	1	No Quantity							1310000			0
S3	2009	2009	2009	2	0	2	Export	376	Israel	ISR	686	Senegal	SEN								04	CEREALS,CEREAL PREPRTNS.	1	No Quantity							4000			0
S3	2009	2009	2009	2	0	2	Export	376	Israel	ISR	699	India	IND								04	CEREALS,CEREAL PREPRTNS.	1	No Quantity							251000			0
S3	2009	2009	2009	2	0	2	Export	376	Israel	ISR	702	Singapore	SGP								04	CEREALS,CEREAL PREPRTNS.	1	No Quantity							47000			0
S3	2009	2009	2009	2	0	2	Export	376	Israel	ISR	703	Slovakia	SVK								04	CEREALS,CEREAL PREPRTNS.	1	No Quantity							7000			0
S3	2009	2009	2009	2	0	2	Export	376	Israel	ISR	704	Viet Nam	VNM								04	CEREALS,CEREAL PREPRTNS.	1	No Quantity							3000			0
S3	2009	2009	2009	2	0	2	Export	376	Israel	ISR	705	Slovenia	SVN								04	CEREALS,CEREAL PREPRTNS.	1	No Quantity							3000			0
S3	2009	2009	2009	2	0	2	Export	376	Israel	ISR	710	South Africa	ZAF								04	CEREALS,CEREAL PREPRTNS.	1	No Quantity							1317000			0
S3	2009	2009	2009	2	0	2	Export	376	Israel	ISR	724	Spain	ESP								04	CEREALS,CEREAL PREPRTNS.	1	No Quantity							558000			0
S3	2009	2009	2009	2	0	2	Export	376	Israel	ISR	752	Sweden	SWE								04	CEREALS,CEREAL PREPRTNS.	1	No Quantity							51000			0
S3	2009	2009	2009	2	0	2	Export	376	Israel	ISR	757	Switzerland	CHE								04	CEREALS,CEREAL PREPRTNS.	1	No Quantity							219000			0
S3	2009	2009	2009	2	0	2	Export	376	Israel	ISR	764	Thailand	THA								04	CEREALS,CEREAL PREPRTNS.	1	No Quantity							30000			0
S3	2009	2009	2009	2	0	2	Export	376	Israel	ISR	792	Turkey	TUR								04	CEREALS,CEREAL PREPRTNS.	1	No Quantity							326000			0
S3	2009	2009	2009	2	0	2	Export	376	Israel	ISR	800	Uganda	UGA								04	CEREALS,CEREAL PREPRTNS.	1	No Quantity							1000			0
S3	2009	2009	2009	2	0	2	Export	376	Israel	ISR	804	Ukraine	UKR								04	CEREALS,CEREAL PREPRTNS.	1	No Quantity							249000			0
S3	2009	2009	2009	2	0	2	Export	376	Israel	ISR	826	United Kingdom	GBR								04	CEREALS,CEREAL PREPRTNS.	1	No Quantity							4949000			0
S3	2009	2009	2009	2	0	2	Export	376	Israel	ISR	842	USA	USA								04	CEREALS,CEREAL PREPRTNS.	1	No Quantity							38866000			0
S3	2009	2009	2009	2	0	2	Export	376	Israel	ISR	858	Uruguay	URY								04	CEREALS,CEREAL PREPRTNS.	1	No Quantity							24000			0
S3	2009	2009	2009	2	0	2	Export	376	Israel	ISR	860	Uzbekistan	UZB								04	CEREALS,CEREAL PREPRTNS.	1	No Quantity							6000			0
S3	2009	2009	2009	2	0	2	Export	376	Israel	ISR	862	Venezuela	VEN								04	CEREALS,CEREAL PREPRTNS.	1	No Quantity							147000			0
S3	2009	2009	2009	2	0	2	Export	376	Israel	ISR	899	Areas, nes									04	CEREALS,CEREAL PREPRTNS.	1	No Quantity							3000			0
S3	2009	2009	2009	2	0	2	Export	381	Italy	ITA	0	World	WLD								04	CEREALS,CEREAL PREPRTNS.	1	No Quantity							4734930334			0
S3	2009	2009	2009	2	0	2	Export	381	Italy	ITA	4	Afghanistan	AFG								04	CEREALS,CEREAL PREPRTNS.	1	No Quantity							580762			0
S3	2009	2009	2009	2	0	2	Export	381	Italy	ITA	8	Albania	ALB								04	CEREALS,CEREAL PREPRTNS.	1	No Quantity							23884370			0
S3	2009	2009	2009	2	0	2	Export	381	Italy	ITA	12	Algeria	DZA								04	CEREALS,CEREAL PREPRTNS.	1	No Quantity							15653020			0
S3	2009	2009	2009	2	0	2	Export	381	Italy	ITA	20	Andorra	AND								04	CEREALS,CEREAL PREPRTNS.	1	No Quantity							201556			0
S3	2009	2009	2009	2	0	2	Export	381	Italy	ITA	24	Angola	AGO								04	CEREALS,CEREAL PREPRTNS.	1	No Quantity							10233649			0
S3	2009	2009	2009	2	0	2	Export	381	Italy	ITA	28	Antigua and Barbuda	ATG								04	CEREALS,CEREAL PREPRTNS.	1	No Quantity							266661			0
S3	2009	2009	2009	2	0	2	Export	381	Italy	ITA	31	Azerbaijan	AZE								04	CEREALS,CEREAL PREPRTNS.	1	No Quantity							3086261			0
S3	2009	2009	2009	2	0	2	Export	381	Italy	ITA	32	Argentina	ARG								04	CEREALS,CEREAL PREPRTNS.	1	No Quantity							2358664			0
S3	2009	2009	2009	2	0	2	Export	381	Italy	ITA	36	Australia	AUS								04	CEREALS,CEREAL PREPRTNS.	1	No Quantity							49349543			0
S3	2009	2009	2009	2	0	2	Export	381	Italy	ITA	40	Austria	AUT								04	CEREALS,CEREAL PREPRTNS.	1	No Quantity							140312929			0
S3	2009	2009	2009	2	0	2	Export	381	Italy	ITA	44	Bahamas	BHS								04	CEREALS,CEREAL PREPRTNS.	1	No Quantity							31109			0
S3	2009	2009	2009	2	0	2	Export	381	Italy	ITA	48	Bahrain	BHR								04	CEREALS,CEREAL PREPRTNS.	1	No Quantity							2899108			0
S3	2009	2009	2009	2	0	2	Export	381	Italy	ITA	50	Bangladesh	BGD								04	CEREALS,CEREAL PREPRTNS.	1	No Quantity							115563			0
S3	2009	2009	2009	2	0	2	Export	381	Italy	ITA	51	Armenia	ARM								04	CEREALS,CEREAL PREPRTNS.	1	No Quantity							1893069			0
S3	2009	2009	2009	2	0	2	Export	381	Italy	ITA	52	Barbados	BRB								04	CEREALS,CEREAL PREPRTNS.	1	No Quantity							88502			0
S3	2009	2009	2009	2	0	2	Export	381	Italy	ITA	56	Belgium	BEL								04	CEREALS,CEREAL PREPRTNS.	1	No Quantity							143654070			0
S3	2009	2009	2009	2	0	2	Export	381	Italy	ITA	60	Bermuda	BMU								04	CEREALS,CEREAL PREPRTNS.	1	No Quantity							210304			0
S3	2009	2009	2009	2	0	2	Export	381	Italy	ITA	68	Bolivia (Plurinational State of)	BOL								04	CEREALS,CEREAL PREPRTNS.	1	No Quantity							168998			0
S3	2009	2009	2009	2	0	2	Export	381	Italy	ITA	70	Bosnia Herzegovina	BIH								04	CEREALS,CEREAL PREPRTNS.	1	No Quantity							6208729			0
S3	2009	2009	2009	2	0	2	Export	381	Italy	ITA	72	Botswana	BWA								04	CEREALS,CEREAL PREPRTNS.	1	No Quantity							11917			0
S3	2009	2009	2009	2	0	2	Export	381	Italy	ITA	76	Brazil	BRA								04	CEREALS,CEREAL PREPRTNS.	1	No Quantity							23949859			0
S3	2009	2009	2009	2	0	2	Export	381	Italy	ITA	84	Belize	BLZ								04	CEREALS,CEREAL PREPRTNS.	1	No Quantity							8360			0
S3	2009	2009	2009	2	0	2	Export	381	Italy	ITA	96	Brunei Darussalam	BRN								04	CEREALS,CEREAL PREPRTNS.	1	No Quantity							94318			0
S3	2009	2009	2009	2	0	2	Export	381	Italy	ITA	100	Bulgaria	BGR								04	CEREALS,CEREAL PREPRTNS.	1	No Quantity							8058143			0
S3	2009	2009	2009	2	0	2	Export	381	Italy	ITA	104	Myanmar	MMR								04	CEREALS,CEREAL PREPRTNS.	1	No Quantity							155382			0
S3	2009	2009	2009	2	0	2	Export	381	Italy	ITA	108	Burundi	BDI								04	CEREALS,CEREAL PREPRTNS.	1	No Quantity							231055			0
S3	2009	2009	2009	2	0	2	Export	381	Italy	ITA	112	Belarus	BLR								04	CEREALS,CEREAL PREPRTNS.	1	No Quantity							872366			0
S3	2009	2009	2009	2	0	2	Export	381	Italy	ITA	116	Cambodia	KHM								04	CEREALS,CEREAL PREPRTNS.	1	No Quantity							1263392			0
S3	2009	2009	2009	2	0	2	Export	381	Italy	ITA	120	Cameroon	CMR								04	CEREALS,CEREAL PREPRTNS.	1	No Quantity							1367160			0
S3	2009	2009	2009	2	0	2	Export	381	Italy	ITA	124	Canada	CAN								04	CEREALS,CEREAL PREPRTNS.	1	No Quantity							62835818			0
S3	2009	2009	2009	2	0	2	Export	381	Italy	ITA	132	Cabo Verde	CPV								04	CEREALS,CEREAL PREPRTNS.	1	No Quantity							665327			0
S3	2009	2009	2009	2	0	2	Export	381	Italy	ITA	136	Cayman Isds	CYM								04	CEREALS,CEREAL PREPRTNS.	1	No Quantity							64786			0
S3	2009	2009	2009	2	0	2	Export	381	Italy	ITA	140	Central African Rep.	CAF								04	CEREALS,CEREAL PREPRTNS.	1	No Quantity							1985573			0
S3	2009	2009	2009	2	0	2	Export	381	Italy	ITA	144	Sri Lanka	LKA								04	CEREALS,CEREAL PREPRTNS.	1	No Quantity							470476			0
S3	2009	2009	2009	2	0	2	Export	381	Italy	ITA	148	Chad	TCD								04	CEREALS,CEREAL PREPRTNS.	1	No Quantity							2240074			0
S3	2009	2009	2009	2	0	2	Export	381	Italy	ITA	152	Chile	CHL								04	CEREALS,CEREAL PREPRTNS.	1	No Quantity							944767			0
S3	2009	2009	2009	2	0	2	Export	381	Italy	ITA	156	China	CHN								04	CEREALS,CEREAL PREPRTNS.	1	No Quantity							13847517			0
S3	2009	2009	2009	2	0	2	Export	381	Italy	ITA	170	Colombia	COL								04	CEREALS,CEREAL PREPRTNS.	1	No Quantity							2071170			0
S3	2009	2009	2009	2	0	2	Export	381	Italy	ITA	175	Mayotte	MYT								04	CEREALS,CEREAL PREPRTNS.	1	No Quantity							64434			0
S3	2009	2009	2009	2	0	2	Export	381	Italy	ITA	178	Congo	COG								04	CEREALS,CEREAL PREPRTNS.	1	No Quantity							2367771			0
S3	2009	2009	2009	2	0	2	Export	381	Italy	ITA	180	Dem. Rep. of the Congo	COD								04	CEREALS,CEREAL PREPRTNS.	1	No Quantity							2836840			0
S3	2009	2009	2009	2	0	2	Export	381	Italy	ITA	188	Costa Rica	CRI								04	CEREALS,CEREAL PREPRTNS.	1	No Quantity							1445897			0
S3	2009	2009	2009	2	0	2	Export	381	Italy	ITA	191	Croatia	HRV								04	CEREALS,CEREAL PREPRTNS.	1	No Quantity							39368701			0
S3	2009	2009	2009	2	0	2	Export	381	Italy	ITA	192	Cuba	CUB								04	CEREALS,CEREAL PREPRTNS.	1	No Quantity							2990423			0
S3	2009	2009	2009	2	0	2	Export	381	Italy	ITA	196	Cyprus	CYP								04	CEREALS,CEREAL PREPRTNS.	1	No Quantity							8253333			0
S3	2009	2009	2009	2	0	2	Export	381	Italy	ITA	203	Czechia	CZE								04	CEREALS,CEREAL PREPRTNS.	1	No Quantity							61802146			0
S3	2009	2009	2009	2	0	2	Export	381	Italy	ITA	204	Benin	BEN								04	CEREALS,CEREAL PREPRTNS.	1	No Quantity							1841221			0
S3	2009	2009	2009	2	0	2	Export	381	Italy	ITA	208	Denmark	DNK								04	CEREALS,CEREAL PREPRTNS.	1	No Quantity							60775958			0
S3	2009	2009	2009	2	0	2	Export	381	Italy	ITA	212	Dominica	DMA								04	CEREALS,CEREAL PREPRTNS.	1	No Quantity							24304			0
S3	2009	2009	2009	2	0	2	Export	381	Italy	ITA	214	Dominican Rep.	DOM								04	CEREALS,CEREAL PREPRTNS.	1	No Quantity							3078482			0
S3	2009	2009	2009	2	0	2	Export	381	Italy	ITA	218	Ecuador	ECU								04	CEREALS,CEREAL PREPRTNS.	1	No Quantity							1272922			0
S3	2009	2009	2009	2	0	2	Export	381	Italy	ITA	222	El Salvador	SLV								04	CEREALS,CEREAL PREPRTNS.	1	No Quantity							231960			0
S3	2009	2009	2009	2	0	2	Export	381	Italy	ITA	226	Equatorial Guinea	GNQ								04	CEREALS,CEREAL PREPRTNS.	1	No Quantity							407008			0
S3	2009	2009	2009	2	0	2	Export	381	Italy	ITA	231	Ethiopia	ETH								04	CEREALS,CEREAL PREPRTNS.	1	No Quantity							1152659			0
S3	2009	2009	2009	2	0	2	Export	381	Italy	ITA	232	Eritrea	ERI								04	CEREALS,CEREAL PREPRTNS.	1	No Quantity							356119			0
S3	2009	2009	2009	2	0	2	Export	381	Italy	ITA	233	Estonia	EST								04	CEREALS,CEREAL PREPRTNS.	1	No Quantity							1667086			0
S3	2009	2009	2009	2	0	2	Export	381	Italy	ITA	242	Fiji	FJI								04	CEREALS,CEREAL PREPRTNS.	1	No Quantity							20989			0
S3	2009	2009	2009	2	0	2	Export	381	Italy	ITA	246	Finland	FIN								04	CEREALS,CEREAL PREPRTNS.	1	No Quantity							28382885			0
S3	2009	2009	2009	2	0	2	Export	381	Italy	ITA	251	France	FRA								04	CEREALS,CEREAL PREPRTNS.	1	No Quantity							754452045			0
S3	2009	2009	2009	2	0	2	Export	381	Italy	ITA	258	French Polynesia	PYF								04	CEREALS,CEREAL PREPRTNS.	1	No Quantity							1721815			0
S3	2009	2009	2009	2	0	2	Export	381	Italy	ITA	262	Djibouti	DJI								04	CEREALS,CEREAL PREPRTNS.	1	No Quantity							1680225			0
S3	2009	2009	2009	2	0	2	Export	381	Italy	ITA	266	Gabon	GAB								04	CEREALS,CEREAL PREPRTNS.	1	No Quantity							784957			0
S3	2009	2009	2009	2	0	2	Export	381	Italy	ITA	268	Georgia	GEO								04	CEREALS,CEREAL PREPRTNS.	1	No Quantity							1524485			0
S3	2009	2009	2009	2	0	2	Export	381	Italy	ITA	270	Gambia	GMB								04	CEREALS,CEREAL PREPRTNS.	1	No Quantity							96083			0
S3	2009	2009	2009	2	0	2	Export	381	Italy	ITA	275	State of Palestine	PSE								04	CEREALS,CEREAL PREPRTNS.	1	No Quantity							221801			0
S3	2009	2009	2009	2	0	2	Export	381	Italy	ITA	276	Germany	DEU								04	CEREALS,CEREAL PREPRTNS.	1	No Quantity							826258643			0
S3	2009	2009	2009	2	0	2	Export	381	Italy	ITA	288	Ghana	GHA								04	CEREALS,CEREAL PREPRTNS.	1	No Quantity							3598087			0
S3	2009	2009	2009	2	0	2	Export	381	Italy	ITA	292	Gibraltar	GIB								04	CEREALS,CEREAL PREPRTNS.	1	No Quantity							3277			0
S3	2009	2009	2009	2	0	2	Export	381	Italy	ITA	300	Greece	GRC								04	CEREALS,CEREAL PREPRTNS.	1	No Quantity							92036145			0
S3	2009	2009	2009	2	0	2	Export	381	Italy	ITA	308	Grenada	GRD								04	CEREALS,CEREAL PREPRTNS.	1	No Quantity							16992			0
S3	2009	2009	2009	2	0	2	Export	381	Italy	ITA	320	Guatemala	GTM								04	CEREALS,CEREAL PREPRTNS.	1	No Quantity							1141419			0
S3	2009	2009	2009	2	0	2	Export	381	Italy	ITA	324	Guinea	GIN								04	CEREALS,CEREAL PREPRTNS.	1	No Quantity							473519			0
S3	2009	2009	2009	2	0	2	Export	381	Italy	ITA	328	Guyana	GUY								04	CEREALS,CEREAL PREPRTNS.	1	No Quantity							25271			0
S3	2009	2009	2009	2	0	2	Export	381	Italy	ITA	332	Haiti	HTI								04	CEREALS,CEREAL PREPRTNS.	1	No Quantity							1102588			0
S3	2009	2009	2009	2	0	2	Export	381	Italy	ITA	336	Holy See (Vatican City State)	VAT								04	CEREALS,CEREAL PREPRTNS.	1	No Quantity							148208			0
S3	2009	2009	2009	2	0	2	Export	381	Italy	ITA	340	Honduras	HND								04	CEREALS,CEREAL PREPRTNS.	1	No Quantity							399754			0
S3	2009	2009	2009	2	0	2	Export	381	Italy	ITA	344	China, Hong Kong SAR	HKG								04	CEREALS,CEREAL PREPRTNS.	1	No Quantity							12723889			0
S3	2009	2009	2009	2	0	2	Export	381	Italy	ITA	348	Hungary	HUN								04	CEREALS,CEREAL PREPRTNS.	1	No Quantity							42781921			0
S3	2009	2009	2009	2	0	2	Export	381	Italy	ITA	352	Iceland	ISL								04	CEREALS,CEREAL PREPRTNS.	1	No Quantity							815795			0
S3	2009	2009	2009	2	0	2	Export	381	Italy	ITA	360	Indonesia	IDN								04	CEREALS,CEREAL PREPRTNS.	1	No Quantity							1747928			0
S3	2009	2009	2009	2	0	2	Export	381	Italy	ITA	364	Iran	IRN								04	CEREALS,CEREAL PREPRTNS.	1	No Quantity							1157852			0
S3	2009	2009	2009	2	0	2	Export	381	Italy	ITA	368	Iraq	IRQ								04	CEREALS,CEREAL PREPRTNS.	1	No Quantity							1194906			0
S3	2009	2009	2009	2	0	2	Export	381	Italy	ITA	372	Ireland	IRL								04	CEREALS,CEREAL PREPRTNS.	1	No Quantity							21451388			0
S3	2009	2009	2009	2	0	2	Export	381	Italy	ITA	376	Israel	ISR								04	CEREALS,CEREAL PREPRTNS.	1	No Quantity							57100788			0
S3	2009	2009	2009	2	0	2	Export	381	Italy	ITA	384	Côte d'Ivoire	CIV								04	CEREALS,CEREAL PREPRTNS.	1	No Quantity							1238130			0
S3	2009	2009	2009	2	0	2	Export	381	Italy	ITA	388	Jamaica	JAM								04	CEREALS,CEREAL PREPRTNS.	1	No Quantity							106698			0
S3	2009	2009	2009	2	0	2	Export	381	Italy	ITA	392	Japan	JPN								04	CEREALS,CEREAL PREPRTNS.	1	No Quantity							131186613			0
S3	2009	2009	2009	2	0	2	Export	381	Italy	ITA	398	Kazakhstan	KAZ								04	CEREALS,CEREAL PREPRTNS.	1	No Quantity							1070834			0
S3	2009	2009	2009	2	0	2	Export	381	Italy	ITA	400	Jordan	JOR								04	CEREALS,CEREAL PREPRTNS.	1	No Quantity							13622263			0
S3	2009	2009	2009	2	0	2	Export	381	Italy	ITA	404	Kenya	KEN								04	CEREALS,CEREAL PREPRTNS.	1	No Quantity							10123108			0
S3	2009	2009	2009	2	0	2	Export	381	Italy	ITA	408	Dem. People's Rep. of Korea	PRK								04	CEREALS,CEREAL PREPRTNS.	1	No Quantity							28051			0
S3	2009	2009	2009	2	0	2	Export	381	Italy	ITA	410	Rep. of Korea	KOR								04	CEREALS,CEREAL PREPRTNS.	1	No Quantity							19624164			0
S3	2009	2009	2009	2	0	2	Export	381	Italy	ITA	414	Kuwait	KWT								04	CEREALS,CEREAL PREPRTNS.	1	No Quantity							9203066			0
S3	2009	2009	2009	2	0	2	Export	381	Italy	ITA	417	Kyrgyzstan	KGZ								04	CEREALS,CEREAL PREPRTNS.	1	No Quantity							25438			0
S3	2009	2009	2009	2	0	2	Export	381	Italy	ITA	418	Lao People's Dem. Rep.	LAO								04	CEREALS,CEREAL PREPRTNS.	1	No Quantity							139721			0
S3	2009	2009	2009	2	0	2	Export	381	Italy	ITA	422	Lebanon	LBN								04	CEREALS,CEREAL PREPRTNS.	1	No Quantity							28890241			0
S3	2009	2009	2009	2	0	2	Export	381	Italy	ITA	428	Latvia	LVA								04	CEREALS,CEREAL PREPRTNS.	1	No Quantity							4337711			0
S3	2009	2009	2009	2	0	2	Export	381	Italy	ITA	430	Liberia	LBR								04	CEREALS,CEREAL PREPRTNS.	1	No Quantity							250823			0
S3	2009	2009	2009	2	0	2	Export	381	Italy	ITA	434	Libya	LBY								04	CEREALS,CEREAL PREPRTNS.	1	No Quantity							20387958			0
S3	2009	2009	2009	2	0	2	Export	381	Italy	ITA	440	Lithuania	LTU								04	CEREALS,CEREAL PREPRTNS.	1	No Quantity							3083575			0
S3	2009	2009	2009	2	0	2	Export	381	Italy	ITA	442	Luxembourg	LUX								04	CEREALS,CEREAL PREPRTNS.	1	No Quantity							7334490			0
S3	2009	2009	2009	2	0	2	Export	381	Italy	ITA	446	China, Macao SAR	MAC								04	CEREALS,CEREAL PREPRTNS.	1	No Quantity							39093			0
S3	2009	2009	2009	2	0	2	Export	381	Italy	ITA	450	Madagascar	MDG								04	CEREALS,CEREAL PREPRTNS.	1	No Quantity							790607			0
S3	2009	2009	2009	2	0	2	Export	381	Italy	ITA	458	Malaysia	MYS								04	CEREALS,CEREAL PREPRTNS.	1	No Quantity							5749239			0
S3	2009	2009	2009	2	0	2	Export	381	Italy	ITA	462	Maldives	MDV								04	CEREALS,CEREAL PREPRTNS.	1	No Quantity							321698			0
S3	2009	2009	2009	2	0	2	Export	381	Italy	ITA	466	Mali	MLI								04	CEREALS,CEREAL PREPRTNS.	1	No Quantity							3736838			0
S3	2009	2009	2009	2	0	2	Export	381	Italy	ITA	470	Malta	MLT								04	CEREALS,CEREAL PREPRTNS.	1	No Quantity							24922990			0
S3	2009	2009	2009	2	0	2	Export	381	Italy	ITA	478	Mauritania	MRT								04	CEREALS,CEREAL PREPRTNS.	1	No Quantity							2640454			0
S3	2009	2009	2009	2	0	2	Export	381	Italy	ITA	480	Mauritius	MUS								04	CEREALS,CEREAL PREPRTNS.	1	No Quantity							1154548			0
S3	2009	2009	2009	2	0	2	Export	381	Italy	ITA	484	Mexico	MEX								04	CEREALS,CEREAL PREPRTNS.	1	No Quantity							25936307			0
S3	2009	2009	2009	2	0	2	Export	381	Italy	ITA	490	Other Asia, nes									04	CEREALS,CEREAL PREPRTNS.	1	No Quantity							8102320			0
S3	2009	2009	2009	2	0	2	Export	381	Italy	ITA	496	Mongolia	MNG								04	CEREALS,CEREAL PREPRTNS.	1	No Quantity							152114			0
S3	2009	2009	2009	2	0	2	Export	381	Italy	ITA	498	Rep. of Moldova	MDA								04	CEREALS,CEREAL PREPRTNS.	1	No Quantity							669023			0
S3	2009	2009	2009	2	0	2	Export	381	Italy	ITA	499	Montenegro	MNE								04	CEREALS,CEREAL PREPRTNS.	1	No Quantity							3856123			0
S3	2009	2009	2009	2	0	2	Export	381	Italy	ITA	504	Morocco	MAR								04	CEREALS,CEREAL PREPRTNS.	1	No Quantity							7643109			0
S3	2009	2009	2009	2	0	2	Export	381	Italy	ITA	508	Mozambique	MOZ								04	CEREALS,CEREAL PREPRTNS.	1	No Quantity							31090			0
S3	2009	2009	2009	2	0	2	Export	381	Italy	ITA	512	Oman	OMN								04	CEREALS,CEREAL PREPRTNS.	1	No Quantity							3381723			0
S3	2009	2009	2009	2	0	2	Export	381	Italy	ITA	516	Namibia	NAM								04	CEREALS,CEREAL PREPRTNS.	1	No Quantity							313865			0
S3	2009	2009	2009	2	0	2	Export	381	Italy	ITA	524	Nepal	NPL								04	CEREALS,CEREAL PREPRTNS.	1	No Quantity							157205			0
S3	2009	2009	2009	2	0	2	Export	381	Italy	ITA	528	Netherlands	NLD								04	CEREALS,CEREAL PREPRTNS.	1	No Quantity							160514437			0
S3	2009	2009	2009	2	0	2	Export	381	Italy	ITA	530	Neth. Antilles	ANT								04	CEREALS,CEREAL PREPRTNS.	1	No Quantity							650494			0
S3	2009	2009	2009	2	0	2	Export	381	Italy	ITA	533	Aruba	ABW								04	CEREALS,CEREAL PREPRTNS.	1	No Quantity							82773			0
S3	2009	2009	2009	2	0	2	Export	381	Italy	ITA	540	New Caledonia	NCL								04	CEREALS,CEREAL PREPRTNS.	1	No Quantity							1149568			0
S3	2009	2009	2009	2	0	2	Export	381	Italy	ITA	548	Vanuatu	VUT								04	CEREALS,CEREAL PREPRTNS.	1	No Quantity							15295			0
S3	2009	2009	2009	2	0	2	Export	381	Italy	ITA	554	New Zealand	NZL								04	CEREALS,CEREAL PREPRTNS.	1	No Quantity							1983005			0
S3	2009	2009	2009	2	0	2	Export	381	Italy	ITA	558	Nicaragua	NIC								04	CEREALS,CEREAL PREPRTNS.	1	No Quantity							387954			0
S3	2009	2009	2009	2	0	2	Export	381	Italy	ITA	562	Niger	NER								04	CEREALS,CEREAL PREPRTNS.	1	No Quantity							878211			0
S3	2009	2009	2009	2	0	2	Export	381	Italy	ITA	566	Nigeria	NGA								04	CEREALS,CEREAL PREPRTNS.	1	No Quantity							508113			0
S3	2009	2009	2009	2	0	2	Export	381	Italy	ITA	579	Norway	NOR								04	CEREALS,CEREAL PREPRTNS.	1	No Quantity							26318813			0
S3	2009	2009	2009	2	0	2	Export	381	Italy	ITA	580	N. Mariana Isds	MNP								04	CEREALS,CEREAL PREPRTNS.	1	No Quantity							5203			0
S3	2009	2009	2009	2	0	2	Export	381	Italy	ITA	586	Pakistan	PAK								04	CEREALS,CEREAL PREPRTNS.	1	No Quantity							1180328			0
S3	2009	2009	2009	2	0	2	Export	381	Italy	ITA	591	Panama	PAN								04	CEREALS,CEREAL PREPRTNS.	1	No Quantity							1122320			0
S3	2009	2009	2009	2	0	2	Export	381	Italy	ITA	598	Papua New Guinea	PNG								04	CEREALS,CEREAL PREPRTNS.	1	No Quantity							14460			0
S3	2009	2009	2009	2	0	2	Export	381	Italy	ITA	600	Paraguay	PRY								04	CEREALS,CEREAL PREPRTNS.	1	No Quantity							123344			0
S3	2009	2009	2009	2	0	2	Export	381	Italy	ITA	604	Peru	PER								04	CEREALS,CEREAL PREPRTNS.	1	No Quantity							2467835			0
S3	2009	2009	2009	2	0	2	Export	381	Italy	ITA	608	Philippines	PHL								04	CEREALS,CEREAL PREPRTNS.	1	No Quantity							3778987			0
S3	2009	2009	2009	2	0	2	Export	381	Italy	ITA	616	Poland	POL								04	CEREALS,CEREAL PREPRTNS.	1	No Quantity							58702276			0
S3	2009	2009	2009	2	0	2	Export	381	Italy	ITA	620	Portugal	PRT								04	CEREALS,CEREAL PREPRTNS.	1	No Quantity							46048439			0
S3	2009	2009	2009	2	0	2	Export	381	Italy	ITA	624	Guinea-Bissau	GNB								04	CEREALS,CEREAL PREPRTNS.	1	No Quantity							917968			0
S3	2009	2009	2009	2	0	2	Export	381	Italy	ITA	626	Timor-Leste	TLS								04	CEREALS,CEREAL PREPRTNS.	1	No Quantity							77759			0
S3	2009	2009	2009	2	0	2	Export	381	Italy	ITA	634	Qatar	QAT								04	CEREALS,CEREAL PREPRTNS.	1	No Quantity							3980530			0
S3	2009	2009	2009	2	0	2	Export	381	Italy	ITA	642	Romania	ROU								04	CEREALS,CEREAL PREPRTNS.	1	No Quantity							29676940			0
S3	2009	2009	2009	2	0	2	Export	381	Italy	ITA	643	Russian Federation	RUS								04	CEREALS,CEREAL PREPRTNS.	1	No Quantity							51364337			0
S3	2009	2009	2009	2	0	2	Export	381	Italy	ITA	646	Rwanda	RWA								04	CEREALS,CEREAL PREPRTNS.	1	No Quantity							497087			0
S3	2009	2009	2009	2	0	2	Export	381	Italy	ITA	662	Saint Lucia	LCA								04	CEREALS,CEREAL PREPRTNS.	1	No Quantity							1894			0
S3	2009	2009	2009	2	0	2	Export	381	Italy	ITA	670	Saint Vincent and the Grenadines	VCT								04	CEREALS,CEREAL PREPRTNS.	1	No Quantity							1832			0
S3	2009	2009	2009	2	0	2	Export	381	Italy	ITA	682	Saudi Arabia	SAU								04	CEREALS,CEREAL PREPRTNS.	1	No Quantity							36752075			0
S3	2009	2009	2009	2	0	2	Export	381	Italy	ITA	686	Senegal	SEN								04	CEREALS,CEREAL PREPRTNS.	1	No Quantity							3548795			0
S3	2009	2009	2009	2	0	2	Export	381	Italy	ITA	688	Serbia	SRB								04	CEREALS,CEREAL PREPRTNS.	1	No Quantity							11863848			0
S3	2009	2009	2009	2	0	2	Export	381	Italy	ITA	690	Seychelles	SYC								04	CEREALS,CEREAL PREPRTNS.	1	No Quantity							232126			0
S3	2009	2009	2009	2	0	2	Export	381	Italy	ITA	694	Sierra Leone	SLE								04	CEREALS,CEREAL PREPRTNS.	1	No Quantity							458073			0
S3	2009	2009	2009	2	0	2	Export	381	Italy	ITA	699	India	IND								04	CEREALS,CEREAL PREPRTNS.	1	No Quantity							3629982			0
S3	2009	2009	2009	2	0	2	Export	381	Italy	ITA	702	Singapore	SGP								04	CEREALS,CEREAL PREPRTNS.	1	No Quantity							9915236			0
S3	2009	2009	2009	2	0	2	Export	381	Italy	ITA	703	Slovakia	SVK								04	CEREALS,CEREAL PREPRTNS.	1	No Quantity							17345428			0
S3	2009	2009	2009	2	0	2	Export	381	Italy	ITA	704	Viet Nam	VNM								04	CEREALS,CEREAL PREPRTNS.	1	No Quantity							1868063			0
S3	2009	2009	2009	2	0	2	Export	381	Italy	ITA	705	Slovenia	SVN								04	CEREALS,CEREAL PREPRTNS.	1	No Quantity							41070353			0
S3	2009	2009	2009	2	0	2	Export	381	Italy	ITA	706	Somalia	SOM								04	CEREALS,CEREAL PREPRTNS.	1	No Quantity							356027			0
S3	2009	2009	2009	2	0	2	Export	381	Italy	ITA	710	South Africa	ZAF								04	CEREALS,CEREAL PREPRTNS.	1	No Quantity							13601239			0
S3	2009	2009	2009	2	0	2	Export	381	Italy	ITA	716	Zimbabwe	ZWE								04	CEREALS,CEREAL PREPRTNS.	1	No Quantity							22013			0
S3	2009	2009	2009	2	0	2	Export	381	Italy	ITA	724	Spain	ESP								04	CEREALS,CEREAL PREPRTNS.	1	No Quantity							156395020			0
S3	2009	2009	2009	2	0	2	Export	381	Italy	ITA	736	Fmr Sudan	SDN								04	CEREALS,CEREAL PREPRTNS.	1	No Quantity							6198818			0
S3	2009	2009	2009	2	0	2	Export	381	Italy	ITA	740	Suriname	SUR								04	CEREALS,CEREAL PREPRTNS.	1	No Quantity							161714			0
S3	2009	2009	2009	2	0	2	Export	381	Italy	ITA	752	Sweden	SWE								04	CEREALS,CEREAL PREPRTNS.	1	No Quantity							78491601			0
S3	2009	2009	2009	2	0	2	Export	381	Italy	ITA	757	Switzerland	CHE								04	CEREALS,CEREAL PREPRTNS.	1	No Quantity							135735710			0
S3	2009	2009	2009	2	0	2	Export	381	Italy	ITA	760	Syria	SYR								04	CEREALS,CEREAL PREPRTNS.	1	No Quantity							12482625			0
S3	2009	2009	2009	2	0	2	Export	381	Italy	ITA	762	Tajikistan	TJK								04	CEREALS,CEREAL PREPRTNS.	1	No Quantity							56245			0
S3	2009	2009	2009	2	0	2	Export	381	Italy	ITA	764	Thailand	THA								04	CEREALS,CEREAL PREPRTNS.	1	No Quantity							6123462			0
S3	2009	2009	2009	2	0	2	Export	381	Italy	ITA	768	Togo	TGO								04	CEREALS,CEREAL PREPRTNS.	1	No Quantity							2269081			0
S3	2009	2009	2009	2	0	2	Export	381	Italy	ITA	780	Trinidad and Tobago	TTO								04	CEREALS,CEREAL PREPRTNS.	1	No Quantity							270650			0
S3	2009	2009	2009	2	0	2	Export	381	Italy	ITA	784	United Arab Emirates	ARE								04	CEREALS,CEREAL PREPRTNS.	1	No Quantity							23164286			0
S3	2009	2009	2009	2	0	2	Export	381	Italy	ITA	788	Tunisia	TUN								04	CEREALS,CEREAL PREPRTNS.	1	No Quantity							31850801			0
S3	2009	2009	2009	2	0	2	Export	381	Italy	ITA	792	Turkey	TUR								04	CEREALS,CEREAL PREPRTNS.	1	No Quantity							24393207			0
S3	2009	2009	2009	2	0	2	Export	381	Italy	ITA	795	Turkmenistan	TKM								04	CEREALS,CEREAL PREPRTNS.	1	No Quantity							65600			0
S3	2009	2009	2009	2	0	2	Export	381	Italy	ITA	800	Uganda	UGA								04	CEREALS,CEREAL PREPRTNS.	1	No Quantity							2144246			0
S3	2009	2009	2009	2	0	2	Export	381	Italy	ITA	804	Ukraine	UKR								04	CEREALS,CEREAL PREPRTNS.	1	No Quantity							5633050			0
S3	2009	2009	2009	2	0	2	Export	381	Italy	ITA	807	North Macedonia	MKD								04	CEREALS,CEREAL PREPRTNS.	1	No Quantity							2734322			0
S3	2009	2009	2009	2	0	2	Export	381	Italy	ITA	818	Egypt	EGY								04	CEREALS,CEREAL PREPRTNS.	1	No Quantity							17944250			0
S3	2009	2009	2009	2	0	2	Export	381	Italy	ITA	826	United Kingdom	GBR								04	CEREALS,CEREAL PREPRTNS.	1	No Quantity							479597134			0
S3	2009	2009	2009	2	0	2	Export	381	Italy	ITA	834	United Rep. of Tanzania	TZA								04	CEREALS,CEREAL PREPRTNS.	1	No Quantity							2910978			0
S3	2009	2009	2009	2	0	2	Export	381	Italy	ITA	839	Special Categories									04	CEREALS,CEREAL PREPRTNS.	1	No Quantity							281222			0
S3	2009	2009	2009	2	0	2	Export	381	Italy	ITA	842	USA	USA								04	CEREALS,CEREAL PREPRTNS.	1	No Quantity							275612882			0
S3	2009	2009	2009	2	0	2	Export	381	Italy	ITA	854	Burkina Faso	BFA								04	CEREALS,CEREAL PREPRTNS.	1	No Quantity							3795813			0
S3	2009	2009	2009	2	0	2	Export	381	Italy	ITA	858	Uruguay	URY								04	CEREALS,CEREAL PREPRTNS.	1	No Quantity							415413			0
S3	2009	2009	2009	2	0	2	Export	381	Italy	ITA	860	Uzbekistan	UZB								04	CEREALS,CEREAL PREPRTNS.	1	No Quantity							447684			0
S3	2009	2009	2009	2	0	2	Export	381	Italy	ITA	862	Venezuela	VEN								04	CEREALS,CEREAL PREPRTNS.	1	No Quantity							16620843			0
S3	2009	2009	2009	2	0	2	Export	381	Italy	ITA	887	Yemen	YEM								04	CEREALS,CEREAL PREPRTNS.	1	No Quantity							10221538			0
S3	2009	2009	2009	2	0	2	Export	381	Italy	ITA	894	Zambia	ZMB								04	CEREALS,CEREAL PREPRTNS.	1	No Quantity							127249			0
S3	2009	2009	2009	2	0	2	Export	381	Italy	ITA	899	Areas, nes									04	CEREALS,CEREAL PREPRTNS.	1	No Quantity							84956			0
S3	2009	2009	2009	2	0	2	Export	376	Israel	ISR	0	World	WLD								05	VEGETABLES AND FRUIT	1	No Quantity							1088284000			0
S3	2009	2009	2009	2	0	2	Export	376	Israel	ISR	24	Angola	AGO								05	VEGETABLES AND FRUIT	1	No Quantity							181000			0
S3	2009	2009	2009	2	0	2	Export	376	Israel	ISR	31	Azerbaijan	AZE								05	VEGETABLES AND FRUIT	1	No Quantity							5000			0
S3	2009	2009	2009	2	0	2	Export	376	Israel	ISR	32	Argentina	ARG								05	VEGETABLES AND FRUIT	1	No Quantity							960000			0
S3	2009	2009	2009	2	0	2	Export	376	Israel	ISR	36	Australia	AUS								05	VEGETABLES AND FRUIT	1	No Quantity							4340000			0
S3	2009	2009	2009	2	0	2	Export	376	Israel	ISR	40	Austria	AUT								05	VEGETABLES AND FRUIT	1	No Quantity							9078000			0
S3	2009	2009	2009	2	0	2	Export	376	Israel	ISR	56	Belgium	BEL								05	VEGETABLES AND FRUIT	1	No Quantity							60872000			0
S3	2009	2009	2009	2	0	2	Export	376	Israel	ISR	76	Brazil	BRA								05	VEGETABLES AND FRUIT	1	No Quantity							172000			0
S3	2009	2009	2009	2	0	2	Export	376	Israel	ISR	92	Br. Virgin Isds	VGB								05	VEGETABLES AND FRUIT	1	No Quantity							992000			0
S3	2009	2009	2009	2	0	2	Export	376	Israel	ISR	100	Bulgaria	BGR								05	VEGETABLES AND FRUIT	1	No Quantity							1124000			0
S3	2009	2009	2009	2	0	2	Export	376	Israel	ISR	112	Belarus	BLR								05	VEGETABLES AND FRUIT	1	No Quantity							3068000			0
S3	2009	2009	2009	2	0	2	Export	376	Israel	ISR	120	Cameroon	CMR								05	VEGETABLES AND FRUIT	1	No Quantity							3000			0
S3	2009	2009	2009	2	0	2	Export	376	Israel	ISR	124	Canada	CAN								05	VEGETABLES AND FRUIT	1	No Quantity							5653000			0
S3	2009	2009	2009	2	0	2	Export	376	Israel	ISR	144	Sri Lanka	LKA								05	VEGETABLES AND FRUIT	1	No Quantity							582000			0
S3	2009	2009	2009	2	0	2	Export	376	Israel	ISR	152	Chile	CHL								05	VEGETABLES AND FRUIT	1	No Quantity							249000			0
S3	2009	2009	2009	2	0	2	Export	376	Israel	ISR	156	China	CHN								05	VEGETABLES AND FRUIT	1	No Quantity							12447000			0
S3	2009	2009	2009	2	0	2	Export	376	Israel	ISR	170	Colombia	COL								05	VEGETABLES AND FRUIT	1	No Quantity							127000			0
S3	2009	2009	2009	2	0	2	Export	376	Israel	ISR	180	Dem. Rep. of the Congo	COD								05	VEGETABLES AND FRUIT	1	No Quantity							184000			0
S3	2009	2009	2009	2	0	2	Export	376	Israel	ISR	188	Costa Rica	CRI								05	VEGETABLES AND FRUIT	1	No Quantity							8000			0
S3	2009	2009	2009	2	0	2	Export	376	Israel	ISR	191	Croatia	HRV								05	VEGETABLES AND FRUIT	1	No Quantity							2328000			0
S3	2009	2009	2009	2	0	2	Export	376	Israel	ISR	196	Cyprus	CYP								05	VEGETABLES AND FRUIT	1	No Quantity							6025000			0
S3	2009	2009	2009	2	0	2	Export	376	Israel	ISR	203	Czechia	CZE								05	VEGETABLES AND FRUIT	1	No Quantity							2199000			0
S3	2009	2009	2009	2	0	2	Export	376	Israel	ISR	208	Denmark	DNK								05	VEGETABLES AND FRUIT	1	No Quantity							4032000			0
S3	2009	2009	2009	2	0	2	Export	376	Israel	ISR	214	Dominican Rep.	DOM								05	VEGETABLES AND FRUIT	1	No Quantity							5000			0
S3	2009	2009	2009	2	0	2	Export	376	Israel	ISR	226	Equatorial Guinea	GNQ								05	VEGETABLES AND FRUIT	1	No Quantity							7000			0
S3	2009	2009	2009	2	0	2	Export	376	Israel	ISR	231	Ethiopia	ETH								05	VEGETABLES AND FRUIT	1	No Quantity							2000			0
S3	2009	2009	2009	2	0	2	Export	376	Israel	ISR	233	Estonia	EST								05	VEGETABLES AND FRUIT	1	No Quantity							33000			0
S3	2009	2009	2009	2	0	2	Export	376	Israel	ISR	246	Finland	FIN								05	VEGETABLES AND FRUIT	1	No Quantity							10209000			0
S3	2009	2009	2009	2	0	2	Export	376	Israel	ISR	251	France	FRA								05	VEGETABLES AND FRUIT	1	No Quantity							91812000			0
S3	2009	2009	2009	2	0	2	Export	376	Israel	ISR	268	Georgia	GEO								05	VEGETABLES AND FRUIT	1	No Quantity							203000			0
S3	2009	2009	2009	2	0	2	Export	376	Israel	ISR	276	Germany	DEU								05	VEGETABLES AND FRUIT	1	No Quantity							70886000			0
S3	2009	2009	2009	2	0	2	Export	376	Israel	ISR	300	Greece	GRC								05	VEGETABLES AND FRUIT	1	No Quantity							7099000			0
S3	2009	2009	2009	2	0	2	Export	376	Israel	ISR	320	Guatemala	GTM								05	VEGETABLES AND FRUIT	1	No Quantity							437000			0
S3	2009	2009	2009	2	0	2	Export	376	Israel	ISR	324	Guinea	GIN								05	VEGETABLES AND FRUIT	1	No Quantity							1000			0
S3	2009	2009	2009	2	0	2	Export	376	Israel	ISR	340	Honduras	HND								05	VEGETABLES AND FRUIT	1	No Quantity							17000			0
S3	2009	2009	2009	2	0	2	Export	376	Israel	ISR	344	China, Hong Kong SAR	HKG								05	VEGETABLES AND FRUIT	1	No Quantity							2224000			0
S3	2009	2009	2009	2	0	2	Export	376	Israel	ISR	348	Hungary	HUN								05	VEGETABLES AND FRUIT	1	No Quantity							490000			0
S3	2009	2009	2009	2	0	2	Export	376	Israel	ISR	360	Indonesia	IDN								05	VEGETABLES AND FRUIT	1	No Quantity							73000			0
S3	2009	2009	2009	2	0	2	Export	376	Israel	ISR	368	Iraq	IRQ								05	VEGETABLES AND FRUIT	1	No Quantity							911000			0
S3	2009	2009	2009	2	0	2	Export	376	Israel	ISR	372	Ireland	IRL								05	VEGETABLES AND FRUIT	1	No Quantity							5007000			0
S3	2009	2009	2009	2	0	2	Export	376	Israel	ISR	381	Italy	ITA								05	VEGETABLES AND FRUIT	1	No Quantity							36308000			0
S3	2009	2009	2009	2	0	2	Export	376	Israel	ISR	392	Japan	JPN								05	VEGETABLES AND FRUIT	1	No Quantity							23313000			0
S3	2009	2009	2009	2	0	2	Export	376	Israel	ISR	398	Kazakhstan	KAZ								05	VEGETABLES AND FRUIT	1	No Quantity							737000			0
S3	2009	2009	2009	2	0	2	Export	376	Israel	ISR	400	Jordan	JOR								05	VEGETABLES AND FRUIT	1	No Quantity							1829000			0
S3	2009	2009	2009	2	0	2	Export	376	Israel	ISR	404	Kenya	KEN								05	VEGETABLES AND FRUIT	1	No Quantity							576000			0
S3	2009	2009	2009	2	0	2	Export	376	Israel	ISR	410	Rep. of Korea	KOR								05	VEGETABLES AND FRUIT	1	No Quantity							6069000			0
S3	2009	2009	2009	2	0	2	Export	376	Israel	ISR	428	Latvia	LVA								05	VEGETABLES AND FRUIT	1	No Quantity							2747000			0
S3	2009	2009	2009	2	0	2	Export	376	Israel	ISR	430	Liberia	LBR								05	VEGETABLES AND FRUIT	1	No Quantity							3000			0
S3	2009	2009	2009	2	0	2	Export	376	Israel	ISR	440	Lithuania	LTU								05	VEGETABLES AND FRUIT	1	No Quantity							4685000			0
S3	2009	2009	2009	2	0	2	Export	376	Israel	ISR	442	Luxembourg	LUX								05	VEGETABLES AND FRUIT	1	No Quantity							6000			0
S3	2009	2009	2009	2	0	2	Export	376	Israel	ISR	458	Malaysia	MYS								05	VEGETABLES AND FRUIT	1	No Quantity							315000			0
S3	2009	2009	2009	2	0	2	Export	376	Israel	ISR	470	Malta	MLT								05	VEGETABLES AND FRUIT	1	No Quantity							86000			0
S3	2009	2009	2009	2	0	2	Export	376	Israel	ISR	480	Mauritius	MUS								05	VEGETABLES AND FRUIT	1	No Quantity							55000			0
S3	2009	2009	2009	2	0	2	Export	376	Israel	ISR	484	Mexico	MEX								05	VEGETABLES AND FRUIT	1	No Quantity							35000			0
S3	2009	2009	2009	2	0	2	Export	376	Israel	ISR	490	Other Asia, nes									05	VEGETABLES AND FRUIT	1	No Quantity							2349000			0
S3	2009	2009	2009	2	0	2	Export	376	Israel	ISR	524	Nepal	NPL								05	VEGETABLES AND FRUIT	1	No Quantity							1741000			0
S3	2009	2009	2009	2	0	2	Export	376	Israel	ISR	528	Netherlands	NLD								05	VEGETABLES AND FRUIT	1	No Quantity							186654000			0
S3	2009	2009	2009	2	0	2	Export	376	Israel	ISR	554	New Zealand	NZL								05	VEGETABLES AND FRUIT	1	No Quantity							857000			0
S3	2009	2009	2009	2	0	2	Export	376	Israel	ISR	566	Nigeria	NGA								05	VEGETABLES AND FRUIT	1	No Quantity							4000			0
S3	2009	2009	2009	2	0	2	Export	376	Israel	ISR	579	Norway	NOR								05	VEGETABLES AND FRUIT	1	No Quantity							7620000			0
S3	2009	2009	2009	2	0	2	Export	376	Israel	ISR	591	Panama	PAN								05	VEGETABLES AND FRUIT	1	No Quantity							27000			0
S3	2009	2009	2009	2	0	2	Export	376	Israel	ISR	608	Philippines	PHL								05	VEGETABLES AND FRUIT	1	No Quantity							1232000			0
S3	2009	2009	2009	2	0	2	Export	376	Israel	ISR	616	Poland	POL								05	VEGETABLES AND FRUIT	1	No Quantity							4593000			0
S3	2009	2009	2009	2	0	2	Export	376	Israel	ISR	620	Portugal	PRT								05	VEGETABLES AND FRUIT	1	No Quantity							1188000			0
S3	2009	2009	2009	2	0	2	Export	376	Israel	ISR	642	Romania	ROU								05	VEGETABLES AND FRUIT	1	No Quantity							972000			0
S3	2009	2009	2009	2	0	2	Export	376	Israel	ISR	643	Russian Federation	RUS								05	VEGETABLES AND FRUIT	1	No Quantity							179562000			0
S3	2009	2009	2009	2	0	2	Export	376	Israel	ISR	688	Serbia	SRB								05	VEGETABLES AND FRUIT	1	No Quantity							92000			0
S3	2009	2009	2009	2	0	2	Export	376	Israel	ISR	699	India	IND								05	VEGETABLES AND FRUIT	1	No Quantity							1417000			0
S3	2009	2009	2009	2	0	2	Export	376	Israel	ISR	702	Singapore	SGP								05	VEGETABLES AND FRUIT	1	No Quantity							3327000			0
S3	2009	2009	2009	2	0	2	Export	376	Israel	ISR	703	Slovakia	SVK								05	VEGETABLES AND FRUIT	1	No Quantity							166000			0
S3	2009	2009	2009	2	0	2	Export	376	Israel	ISR	704	Viet Nam	VNM								05	VEGETABLES AND FRUIT	1	No Quantity							1192000			0
S3	2009	2009	2009	2	0	2	Export	376	Israel	ISR	705	Slovenia	SVN								05	VEGETABLES AND FRUIT	1	No Quantity							44878000			0
S3	2009	2009	2009	2	0	2	Export	376	Israel	ISR	710	South Africa	ZAF								05	VEGETABLES AND FRUIT	1	No Quantity							2536000			0
S3	2009	2009	2009	2	0	2	Export	376	Israel	ISR	724	Spain	ESP								05	VEGETABLES AND FRUIT	1	No Quantity							11960000			0
S3	2009	2009	2009	2	0	2	Export	376	Israel	ISR	748	Swaziland	SWZ								05	VEGETABLES AND FRUIT	1	No Quantity							81000			0
S3	2009	2009	2009	2	0	2	Export	376	Israel	ISR	752	Sweden	SWE								05	VEGETABLES AND FRUIT	1	No Quantity							11145000			0
S3	2009	2009	2009	2	0	2	Export	376	Israel	ISR	757	Switzerland	CHE								05	VEGETABLES AND FRUIT	1	No Quantity							13367000			0
S3	2009	2009	2009	2	0	2	Export	376	Israel	ISR	760	Syria	SYR								05	VEGETABLES AND FRUIT	1	No Quantity							7745000			0
S3	2009	2009	2009	2	0	2	Export	376	Israel	ISR	764	Thailand	THA								05	VEGETABLES AND FRUIT	1	No Quantity							1843000			0
S3	2009	2009	2009	2	0	2	Export	376	Israel	ISR	792	Turkey	TUR								05	VEGETABLES AND FRUIT	1	No Quantity							5653000			0
S3	2009	2009	2009	2	0	2	Export	376	Israel	ISR	796	Turks and Caicos Isds	TCA								05	VEGETABLES AND FRUIT	1	No Quantity							88000			0
S3	2009	2009	2009	2	0	2	Export	376	Israel	ISR	800	Uganda	UGA								05	VEGETABLES AND FRUIT	1	No Quantity							131000			0
S3	2009	2009	2009	2	0	2	Export	376	Israel	ISR	804	Ukraine	UKR								05	VEGETABLES AND FRUIT	1	No Quantity							7990000			0
S3	2009	2009	2009	2	0	2	Export	376	Israel	ISR	807	North Macedonia	MKD								05	VEGETABLES AND FRUIT	1	No Quantity							515000			0
S3	2009	2009	2009	2	0	2	Export	376	Israel	ISR	818	Egypt	EGY								05	VEGETABLES AND FRUIT	1	No Quantity							158000			0
S3	2009	2009	2009	2	0	2	Export	376	Israel	ISR	826	United Kingdom	GBR								05	VEGETABLES AND FRUIT	1	No Quantity							145203000			0
S3	2009	2009	2009	2	0	2	Export	376	Israel	ISR	842	USA	USA								05	VEGETABLES AND FRUIT	1	No Quantity							60961000			0
S3	2009	2009	2009	2	0	2	Export	376	Israel	ISR	858	Uruguay	URY								05	VEGETABLES AND FRUIT	1	No Quantity							93000			0
S3	2009	2009	2009	2	0	2	Export	376	Israel	ISR	860	Uzbekistan	UZB								05	VEGETABLES AND FRUIT	1	No Quantity							96000			0
S3	2009	2009	2009	2	0	2	Export	376	Israel	ISR	899	Areas, nes									05	VEGETABLES AND FRUIT	1	No Quantity							39000			0
S3	2009	2009	2009	2	0	2	Export	381	Italy	ITA	0	World	WLD								05	VEGETABLES AND FRUIT	1	No Quantity							7995661228			0
S3	2009	2009	2009	2	0	2	Export	381	Italy	ITA	4	Afghanistan	AFG								05	VEGETABLES AND FRUIT	1	No Quantity							285768			0
S3	2009	2009	2009	2	0	2	Export	381	Italy	ITA	8	Albania	ALB								05	VEGETABLES AND FRUIT	1	No Quantity							18756367			0
S3	2009	2009	2009	2	0	2	Export	381	Italy	ITA	12	Algeria	DZA								05	VEGETABLES AND FRUIT	1	No Quantity							16541286			0
S3	2009	2009	2009	2	0	2	Export	381	Italy	ITA	16	American Samoa	ASM								05	VEGETABLES AND FRUIT	1	No Quantity							107096			0
S3	2009	2009	2009	2	0	2	Export	381	Italy	ITA	24	Angola	AGO								05	VEGETABLES AND FRUIT	1	No Quantity							31815678			0
S3	2009	2009	2009	2	0	2	Export	381	Italy	ITA	28	Antigua and Barbuda	ATG								05	VEGETABLES AND FRUIT	1	No Quantity							19484			0
S3	2009	2009	2009	2	0	2	Export	381	Italy	ITA	31	Azerbaijan	AZE								05	VEGETABLES AND FRUIT	1	No Quantity							451614			0
S3	2009	2009	2009	2	0	2	Export	381	Italy	ITA	32	Argentina	ARG								05	VEGETABLES AND FRUIT	1	No Quantity							2666624			0
S3	2009	2009	2009	2	0	2	Export	381	Italy	ITA	36	Australia	AUS								05	VEGETABLES AND FRUIT	1	No Quantity							87514022			0
S3	2009	2009	2009	2	0	2	Export	381	Italy	ITA	40	Austria	AUT								05	VEGETABLES AND FRUIT	1	No Quantity							371911910			0
S3	2009	2009	2009	2	0	2	Export	381	Italy	ITA	44	Bahamas	BHS								05	VEGETABLES AND FRUIT	1	No Quantity							24875			0
S3	2009	2009	2009	2	0	2	Export	381	Italy	ITA	48	Bahrain	BHR								05	VEGETABLES AND FRUIT	1	No Quantity							878189			0
S3	2009	2009	2009	2	0	2	Export	381	Italy	ITA	50	Bangladesh	BGD								05	VEGETABLES AND FRUIT	1	No Quantity							17332			0
S3	2009	2009	2009	2	0	2	Export	381	Italy	ITA	51	Armenia	ARM								05	VEGETABLES AND FRUIT	1	No Quantity							188976			0
S3	2009	2009	2009	2	0	2	Export	381	Italy	ITA	52	Barbados	BRB								05	VEGETABLES AND FRUIT	1	No Quantity							199459			0
S3	2009	2009	2009	2	0	2	Export	381	Italy	ITA	56	Belgium	BEL								05	VEGETABLES AND FRUIT	1	No Quantity							208566388			0
S3	2009	2009	2009	2	0	2	Export	381	Italy	ITA	60	Bermuda	BMU								05	VEGETABLES AND FRUIT	1	No Quantity							264178			0
S3	2009	2009	2009	2	0	2	Export	381	Italy	ITA	64	Bhutan	BTN								05	VEGETABLES AND FRUIT	1	No Quantity							13573			0
S3	2009	2009	2009	2	0	2	Export	381	Italy	ITA	68	Bolivia (Plurinational State of)	BOL								05	VEGETABLES AND FRUIT	1	No Quantity							26918			0
S3	2009	2009	2009	2	0	2	Export	381	Italy	ITA	70	Bosnia Herzegovina	BIH								05	VEGETABLES AND FRUIT	1	No Quantity							5019039			0
S3	2009	2009	2009	2	0	2	Export	381	Italy	ITA	76	Brazil	BRA								05	VEGETABLES AND FRUIT	1	No Quantity							22406087			0
S3	2009	2009	2009	2	0	2	Export	381	Italy	ITA	92	Br. Virgin Isds	VGB								05	VEGETABLES AND FRUIT	1	No Quantity							1421			0
S3	2009	2009	2009	2	0	2	Export	381	Italy	ITA	96	Brunei Darussalam	BRN								05	VEGETABLES AND FRUIT	1	No Quantity							42284			0
S3	2009	2009	2009	2	0	2	Export	381	Italy	ITA	100	Bulgaria	BGR								05	VEGETABLES AND FRUIT	1	No Quantity							20956066			0
S3	2009	2009	2009	2	0	2	Export	381	Italy	ITA	104	Myanmar	MMR								05	VEGETABLES AND FRUIT	1	No Quantity							1588			0
S3	2009	2009	2009	2	0	2	Export	381	Italy	ITA	108	Burundi	BDI								05	VEGETABLES AND FRUIT	1	No Quantity							36854			0
S3	2009	2009	2009	2	0	2	Export	381	Italy	ITA	112	Belarus	BLR								05	VEGETABLES AND FRUIT	1	No Quantity							4917509			0
S3	2009	2009	2009	2	0	2	Export	381	Italy	ITA	116	Cambodia	KHM								05	VEGETABLES AND FRUIT	1	No Quantity							39519			0
S3	2009	2009	2009	2	0	2	Export	381	Italy	ITA	120	Cameroon	CMR								05	VEGETABLES AND FRUIT	1	No Quantity							4121315			0
S3	2009	2009	2009	2	0	2	Export	381	Italy	ITA	124	Canada	CAN								05	VEGETABLES AND FRUIT	1	No Quantity							58291996			0
S3	2009	2009	2009	2	0	2	Export	381	Italy	ITA	132	Cabo Verde	CPV								05	VEGETABLES AND FRUIT	1	No Quantity							846723			0
S3	2009	2009	2009	2	0	2	Export	381	Italy	ITA	136	Cayman Isds	CYM								05	VEGETABLES AND FRUIT	1	No Quantity							6830			0
S3	2009	2009	2009	2	0	2	Export	381	Italy	ITA	140	Central African Rep.	CAF								05	VEGETABLES AND FRUIT	1	No Quantity							162700			0
S3	2009	2009	2009	2	0	2	Export	381	Italy	ITA	144	Sri Lanka	LKA								05	VEGETABLES AND FRUIT	1	No Quantity							459736			0
S3	2009	2009	2009	2	0	2	Export	381	Italy	ITA	148	Chad	TCD								05	VEGETABLES AND FRUIT	1	No Quantity							647820			0
S3	2009	2009	2009	2	0	2	Export	381	Italy	ITA	152	Chile	CHL								05	VEGETABLES AND FRUIT	1	No Quantity							548059			0
S3	2009	2009	2009	2	0	2	Export	381	Italy	ITA	156	China	CHN								05	VEGETABLES AND FRUIT	1	No Quantity							14855165			0
S3	2009	2009	2009	2	0	2	Export	381	Italy	ITA	170	Colombia	COL								05	VEGETABLES AND FRUIT	1	No Quantity							2313071			0
S3	2009	2009	2009	2	0	2	Export	381	Italy	ITA	174	Comoros	COM								05	VEGETABLES AND FRUIT	1	No Quantity							115980			0
S3	2009	2009	2009	2	0	2	Export	381	Italy	ITA	175	Mayotte	MYT								05	VEGETABLES AND FRUIT	1	No Quantity							1309745			0
S3	2009	2009	2009	2	0	2	Export	381	Italy	ITA	178	Congo	COG								05	VEGETABLES AND FRUIT	1	No Quantity							7815696			0
S3	2009	2009	2009	2	0	2	Export	381	Italy	ITA	180	Dem. Rep. of the Congo	COD								05	VEGETABLES AND FRUIT	1	No Quantity							7372126			0
S3	2009	2009	2009	2	0	2	Export	381	Italy	ITA	188	Costa Rica	CRI								05	VEGETABLES AND FRUIT	1	No Quantity							1038986			0
S3	2009	2009	2009	2	0	2	Export	381	Italy	ITA	191	Croatia	HRV								05	VEGETABLES AND FRUIT	1	No Quantity							47515393			0
S3	2009	2009	2009	2	0	2	Export	381	Italy	ITA	192	Cuba	CUB								05	VEGETABLES AND FRUIT	1	No Quantity							491072			0
S3	2009	2009	2009	2	0	2	Export	381	Italy	ITA	196	Cyprus	CYP								05	VEGETABLES AND FRUIT	1	No Quantity							12255610			0
S3	2009	2009	2009	2	0	2	Export	381	Italy	ITA	203	Czechia	CZE								05	VEGETABLES AND FRUIT	1	No Quantity							139968291			0
S3	2009	2009	2009	2	0	2	Export	381	Italy	ITA	204	Benin	BEN								05	VEGETABLES AND FRUIT	1	No Quantity							4291549			0
S3	2009	2009	2009	2	0	2	Export	381	Italy	ITA	208	Denmark	DNK								05	VEGETABLES AND FRUIT	1	No Quantity							123591954			0
S3	2009	2009	2009	2	0	2	Export	381	Italy	ITA	212	Dominica	DMA								05	VEGETABLES AND FRUIT	1	No Quantity							18469			0
S3	2009	2009	2009	2	0	2	Export	381	Italy	ITA	214	Dominican Rep.	DOM								05	VEGETABLES AND FRUIT	1	No Quantity							1214767			0
S3	2009	2009	2009	2	0	2	Export	381	Italy	ITA	218	Ecuador	ECU								05	VEGETABLES AND FRUIT	1	No Quantity							589492			0
S3	2009	2009	2009	2	0	2	Export	381	Italy	ITA	222	El Salvador	SLV								05	VEGETABLES AND FRUIT	1	No Quantity							30322			0
S3	2009	2009	2009	2	0	2	Export	381	Italy	ITA	226	Equatorial Guinea	GNQ								05	VEGETABLES AND FRUIT	1	No Quantity							1975343			0
S3	2009	2009	2009	2	0	2	Export	381	Italy	ITA	231	Ethiopia	ETH								05	VEGETABLES AND FRUIT	1	No Quantity							177559			0
S3	2009	2009	2009	2	0	2	Export	381	Italy	ITA	232	Eritrea	ERI								05	VEGETABLES AND FRUIT	1	No Quantity							47319			0
S3	2009	2009	2009	2	0	2	Export	381	Italy	ITA	233	Estonia	EST								05	VEGETABLES AND FRUIT	1	No Quantity							5252570			0
S3	2009	2009	2009	2	0	2	Export	381	Italy	ITA	242	Fiji	FJI								05	VEGETABLES AND FRUIT	1	No Quantity							151226			0
S3	2009	2009	2009	2	0	2	Export	381	Italy	ITA	246	Finland	FIN								05	VEGETABLES AND FRUIT	1	No Quantity							38683978			0
S3	2009	2009	2009	2	0	2	Export	381	Italy	ITA	251	France	FRA								05	VEGETABLES AND FRUIT	1	No Quantity							865243693			0
S3	2009	2009	2009	2	0	2	Export	381	Italy	ITA	258	French Polynesia	PYF								05	VEGETABLES AND FRUIT	1	No Quantity							20839			0
S3	2009	2009	2009	2	0	2	Export	381	Italy	ITA	262	Djibouti	DJI								05	VEGETABLES AND FRUIT	1	No Quantity							229385			0
S3	2009	2009	2009	2	0	2	Export	381	Italy	ITA	266	Gabon	GAB								05	VEGETABLES AND FRUIT	1	No Quantity							6787301			0
S3	2009	2009	2009	2	0	2	Export	381	Italy	ITA	268	Georgia	GEO								05	VEGETABLES AND FRUIT	1	No Quantity							456735			0
S3	2009	2009	2009	2	0	2	Export	381	Italy	ITA	270	Gambia	GMB								05	VEGETABLES AND FRUIT	1	No Quantity							2644889			0
S3	2009	2009	2009	2	0	2	Export	381	Italy	ITA	275	State of Palestine	PSE								05	VEGETABLES AND FRUIT	1	No Quantity							382016			0
S3	2009	2009	2009	2	0	2	Export	381	Italy	ITA	276	Germany	DEU								05	VEGETABLES AND FRUIT	1	No Quantity							2155662117			0
S3	2009	2009	2009	2	0	2	Export	381	Italy	ITA	288	Ghana	GHA								05	VEGETABLES AND FRUIT	1	No Quantity							38234869			0
S3	2009	2009	2009	2	0	2	Export	381	Italy	ITA	300	Greece	GRC								05	VEGETABLES AND FRUIT	1	No Quantity							171980433			0
S3	2009	2009	2009	2	0	2	Export	381	Italy	ITA	308	Grenada	GRD								05	VEGETABLES AND FRUIT	1	No Quantity							6308			0
S3	2009	2009	2009	2	0	2	Export	381	Italy	ITA	320	Guatemala	GTM								05	VEGETABLES AND FRUIT	1	No Quantity							297107			0
S3	2009	2009	2009	2	0	2	Export	381	Italy	ITA	324	Guinea	GIN								05	VEGETABLES AND FRUIT	1	No Quantity							3427752			0
S3	2009	2009	2009	2	0	2	Export	381	Italy	ITA	328	Guyana	GUY								05	VEGETABLES AND FRUIT	1	No Quantity							413316			0
S3	2009	2009	2009	2	0	2	Export	381	Italy	ITA	332	Haiti	HTI								05	VEGETABLES AND FRUIT	1	No Quantity							197242			0
S3	2009	2009	2009	2	0	2	Export	381	Italy	ITA	336	Holy See (Vatican City State)	VAT								05	VEGETABLES AND FRUIT	1	No Quantity							49856			0
S3	2009	2009	2009	2	0	2	Export	381	Italy	ITA	340	Honduras	HND								05	VEGETABLES AND FRUIT	1	No Quantity							23975			0
S3	2009	2009	2009	2	0	2	Export	381	Italy	ITA	344	China, Hong Kong SAR	HKG								05	VEGETABLES AND FRUIT	1	No Quantity							12023960			0
S3	2009	2009	2009	2	0	2	Export	381	Italy	ITA	348	Hungary	HUN								05	VEGETABLES AND FRUIT	1	No Quantity							76172101			0
S3	2009	2009	2009	2	0	2	Export	381	Italy	ITA	352	Iceland	ISL								05	VEGETABLES AND FRUIT	1	No Quantity							906032			0
S3	2009	2009	2009	2	0	2	Export	381	Italy	ITA	360	Indonesia	IDN								05	VEGETABLES AND FRUIT	1	No Quantity							2434316			0
S3	2009	2009	2009	2	0	2	Export	381	Italy	ITA	364	Iran	IRN								05	VEGETABLES AND FRUIT	1	No Quantity							925954			0
S3	2009	2009	2009	2	0	2	Export	381	Italy	ITA	368	Iraq	IRQ								05	VEGETABLES AND FRUIT	1	No Quantity							218371			0
S3	2009	2009	2009	2	0	2	Export	381	Italy	ITA	372	Ireland	IRL								05	VEGETABLES AND FRUIT	1	No Quantity							34574690			0
S3	2009	2009	2009	2	0	2	Export	381	Italy	ITA	376	Israel	ISR								05	VEGETABLES AND FRUIT	1	No Quantity							5323952			0
S3	2009	2009	2009	2	0	2	Export	381	Italy	ITA	384	Côte d'Ivoire	CIV								05	VEGETABLES AND FRUIT	1	No Quantity							15537779			0
S3	2009	2009	2009	2	0	2	Export	381	Italy	ITA	388	Jamaica	JAM								05	VEGETABLES AND FRUIT	1	No Quantity							640753			0
S3	2009	2009	2009	2	0	2	Export	381	Italy	ITA	392	Japan	JPN								05	VEGETABLES AND FRUIT	1	No Quantity							152586760			0
S3	2009	2009	2009	2	0	2	Export	381	Italy	ITA	398	Kazakhstan	KAZ								05	VEGETABLES AND FRUIT	1	No Quantity							1332962			0
S3	2009	2009	2009	2	0	2	Export	381	Italy	ITA	400	Jordan	JOR								05	VEGETABLES AND FRUIT	1	No Quantity							1145960			0
S3	2009	2009	2009	2	0	2	Export	381	Italy	ITA	404	Kenya	KEN								05	VEGETABLES AND FRUIT	1	No Quantity							2722005			0
S3	2009	2009	2009	2	0	2	Export	381	Italy	ITA	410	Rep. of Korea	KOR								05	VEGETABLES AND FRUIT	1	No Quantity							8226518			0
S3	2009	2009	2009	2	0	2	Export	381	Italy	ITA	414	Kuwait	KWT								05	VEGETABLES AND FRUIT	1	No Quantity							4590046			0
S3	2009	2009	2009	2	0	2	Export	381	Italy	ITA	422	Lebanon	LBN								05	VEGETABLES AND FRUIT	1	No Quantity							2636790			0
S3	2009	2009	2009	2	0	2	Export	381	Italy	ITA	428	Latvia	LVA								05	VEGETABLES AND FRUIT	1	No Quantity							9293558			0
S3	2009	2009	2009	2	0	2	Export	381	Italy	ITA	430	Liberia	LBR								05	VEGETABLES AND FRUIT	1	No Quantity							487299			0
S3	2009	2009	2009	2	0	2	Export	381	Italy	ITA	434	Libya	LBY								05	VEGETABLES AND FRUIT	1	No Quantity							91910527			0
S3	2009	2009	2009	2	0	2	Export	381	Italy	ITA	440	Lithuania	LTU								05	VEGETABLES AND FRUIT	1	No Quantity							36393076			0
S3	2009	2009	2009	2	0	2	Export	381	Italy	ITA	442	Luxembourg	LUX								05	VEGETABLES AND FRUIT	1	No Quantity							6546847			0
S3	2009	2009	2009	2	0	2	Export	381	Italy	ITA	446	China, Macao SAR	MAC								05	VEGETABLES AND FRUIT	1	No Quantity							16905			0
S3	2009	2009	2009	2	0	2	Export	381	Italy	ITA	450	Madagascar	MDG								05	VEGETABLES AND FRUIT	1	No Quantity							303294			0
S3	2009	2009	2009	2	0	2	Export	381	Italy	ITA	458	Malaysia	MYS								05	VEGETABLES AND FRUIT	1	No Quantity							5190818			0
S3	2009	2009	2009	2	0	2	Export	381	Italy	ITA	462	Maldives	MDV								05	VEGETABLES AND FRUIT	1	No Quantity							647157			0
S3	2009	2009	2009	2	0	2	Export	381	Italy	ITA	466	Mali	MLI								05	VEGETABLES AND FRUIT	1	No Quantity							4047584			0
S3	2009	2009	2009	2	0	2	Export	381	Italy	ITA	470	Malta	MLT								05	VEGETABLES AND FRUIT	1	No Quantity							31969182			0
S3	2009	2009	2009	2	0	2	Export	381	Italy	ITA	478	Mauritania	MRT								05	VEGETABLES AND FRUIT	1	No Quantity							2374791			0
S3	2009	2009	2009	2	0	2	Export	381	Italy	ITA	480	Mauritius	MUS								05	VEGETABLES AND FRUIT	1	No Quantity							4484780			0
S3	2009	2009	2009	2	0	2	Export	381	Italy	ITA	484	Mexico	MEX								05	VEGETABLES AND FRUIT	1	No Quantity							2264321			0
S3	2009	2009	2009	2	0	2	Export	381	Italy	ITA	490	Other Asia, nes									05	VEGETABLES AND FRUIT	1	No Quantity							12702081			0
S3	2009	2009	2009	2	0	2	Export	381	Italy	ITA	496	Mongolia	MNG								05	VEGETABLES AND FRUIT	1	No Quantity							138087			0
S3	2009	2009	2009	2	0	2	Export	381	Italy	ITA	498	Rep. of Moldova	MDA								05	VEGETABLES AND FRUIT	1	No Quantity							2051932			0
S3	2009	2009	2009	2	0	2	Export	381	Italy	ITA	499	Montenegro	MNE								05	VEGETABLES AND FRUIT	1	No Quantity							2562797			0
S3	2009	2009	2009	2	0	2	Export	381	Italy	ITA	504	Morocco	MAR								05	VEGETABLES AND FRUIT	1	No Quantity							3294310			0
S3	2009	2009	2009	2	0	2	Export	381	Italy	ITA	508	Mozambique	MOZ								05	VEGETABLES AND FRUIT	1	No Quantity							856031			0
S3	2009	2009	2009	2	0	2	Export	381	Italy	ITA	512	Oman	OMN								05	VEGETABLES AND FRUIT	1	No Quantity							1902301			0
S3	2009	2009	2009	2	0	2	Export	381	Italy	ITA	516	Namibia	NAM								05	VEGETABLES AND FRUIT	1	No Quantity							210795			0
S3	2009	2009	2009	2	0	2	Export	381	Italy	ITA	524	Nepal	NPL								05	VEGETABLES AND FRUIT	1	No Quantity							6127			0
S3	2009	2009	2009	2	0	2	Export	381	Italy	ITA	528	Netherlands	NLD								05	VEGETABLES AND FRUIT	1	No Quantity							289664327			0
S3	2009	2009	2009	2	0	2	Export	381	Italy	ITA	530	Neth. Antilles	ANT								05	VEGETABLES AND FRUIT	1	No Quantity							127408			0
S3	2009	2009	2009	2	0	2	Export	381	Italy	ITA	533	Aruba	ABW								05	VEGETABLES AND FRUIT	1	No Quantity							23468			0
S3	2009	2009	2009	2	0	2	Export	381	Italy	ITA	540	New Caledonia	NCL								05	VEGETABLES AND FRUIT	1	No Quantity							180148			0
S3	2009	2009	2009	2	0	2	Export	381	Italy	ITA	548	Vanuatu	VUT								05	VEGETABLES AND FRUIT	1	No Quantity							3857			0
S3	2009	2009	2009	2	0	2	Export	381	Italy	ITA	554	New Zealand	NZL								05	VEGETABLES AND FRUIT	1	No Quantity							14225715			0
S3	2009	2009	2009	2	0	2	Export	381	Italy	ITA	558	Nicaragua	NIC								05	VEGETABLES AND FRUIT	1	No Quantity							23938			0
S3	2009	2009	2009	2	0	2	Export	381	Italy	ITA	562	Niger	NER								05	VEGETABLES AND FRUIT	1	No Quantity							2964291			0
S3	2009	2009	2009	2	0	2	Export	381	Italy	ITA	566	Nigeria	NGA								05	VEGETABLES AND FRUIT	1	No Quantity							60974987			0
S3	2009	2009	2009	2	0	2	Export	381	Italy	ITA	577	Other Africa, nes									05	VEGETABLES AND FRUIT	1	No Quantity							234488			0
S3	2009	2009	2009	2	0	2	Export	381	Italy	ITA	579	Norway	NOR								05	VEGETABLES AND FRUIT	1	No Quantity							75065870			0
S3	2009	2009	2009	2	0	2	Export	381	Italy	ITA	586	Pakistan	PAK								05	VEGETABLES AND FRUIT	1	No Quantity							291468			0
S3	2009	2009	2009	2	0	2	Export	381	Italy	ITA	591	Panama	PAN								05	VEGETABLES AND FRUIT	1	No Quantity							436748			0
S3	2009	2009	2009	2	0	2	Export	381	Italy	ITA	600	Paraguay	PRY								05	VEGETABLES AND FRUIT	1	No Quantity							8693			0
S3	2009	2009	2009	2	0	2	Export	381	Italy	ITA	604	Peru	PER								05	VEGETABLES AND FRUIT	1	No Quantity							108531			0
S3	2009	2009	2009	2	0	2	Export	381	Italy	ITA	608	Philippines	PHL								05	VEGETABLES AND FRUIT	1	No Quantity							3027344			0
S3	2009	2009	2009	2	0	2	Export	381	Italy	ITA	616	Poland	POL								05	VEGETABLES AND FRUIT	1	No Quantity							189982574			0
S3	2009	2009	2009	2	0	2	Export	381	Italy	ITA	620	Portugal	PRT								05	VEGETABLES AND FRUIT	1	No Quantity							26371595			0
S3	2009	2009	2009	2	0	2	Export	381	Italy	ITA	624	Guinea-Bissau	GNB								05	VEGETABLES AND FRUIT	1	No Quantity							122037			0
S3	2009	2009	2009	2	0	2	Export	381	Italy	ITA	634	Qatar	QAT								05	VEGETABLES AND FRUIT	1	No Quantity							1687542			0
S3	2009	2009	2009	2	0	2	Export	381	Italy	ITA	642	Romania	ROU								05	VEGETABLES AND FRUIT	1	No Quantity							90681898			0
S3	2009	2009	2009	2	0	2	Export	381	Italy	ITA	643	Russian Federation	RUS								05	VEGETABLES AND FRUIT	1	No Quantity							95365460			0
S3	2009	2009	2009	2	0	2	Export	381	Italy	ITA	678	Sao Tome and Principe	STP								05	VEGETABLES AND FRUIT	1	No Quantity							150206			0
S3	2009	2009	2009	2	0	2	Export	381	Italy	ITA	682	Saudi Arabia	SAU								05	VEGETABLES AND FRUIT	1	No Quantity							36568936			0
S3	2009	2009	2009	2	0	2	Export	381	Italy	ITA	686	Senegal	SEN								05	VEGETABLES AND FRUIT	1	No Quantity							2226038			0
S3	2009	2009	2009	2	0	2	Export	381	Italy	ITA	688	Serbia	SRB								05	VEGETABLES AND FRUIT	1	No Quantity							12719508			0
S3	2009	2009	2009	2	0	2	Export	381	Italy	ITA	690	Seychelles	SYC								05	VEGETABLES AND FRUIT	1	No Quantity							481837			0
S3	2009	2009	2009	2	0	2	Export	381	Italy	ITA	694	Sierra Leone	SLE								05	VEGETABLES AND FRUIT	1	No Quantity							95635			0
S3	2009	2009	2009	2	0	2	Export	381	Italy	ITA	699	India	IND								05	VEGETABLES AND FRUIT	1	No Quantity							3012465			0
S3	2009	2009	2009	2	0	2	Export	381	Italy	ITA	702	Singapore	SGP								05	VEGETABLES AND FRUIT	1	No Quantity							7200528			0
S3	2009	2009	2009	2	0	2	Export	381	Italy	ITA	703	Slovakia	SVK								05	VEGETABLES AND FRUIT	1	No Quantity							44697876			0
S3	2009	2009	2009	2	0	2	Export	381	Italy	ITA	704	Viet Nam	VNM								05	VEGETABLES AND FRUIT	1	No Quantity							462689			0
S3	2009	2009	2009	2	0	2	Export	381	Italy	ITA	705	Slovenia	SVN								05	VEGETABLES AND FRUIT	1	No Quantity							137544376			0
S3	2009	2009	2009	2	0	2	Export	381	Italy	ITA	706	Somalia	SOM								05	VEGETABLES AND FRUIT	1	No Quantity							71665			0
S3	2009	2009	2009	2	0	2	Export	381	Italy	ITA	710	South Africa	ZAF								05	VEGETABLES AND FRUIT	1	No Quantity							16889200			0
S3	2009	2009	2009	2	0	2	Export	381	Italy	ITA	724	Spain	ESP								05	VEGETABLES AND FRUIT	1	No Quantity							266583550			0
S3	2009	2009	2009	2	0	2	Export	381	Italy	ITA	736	Fmr Sudan	SDN								05	VEGETABLES AND FRUIT	1	No Quantity							6005728			0
S3	2009	2009	2009	2	0	2	Export	381	Italy	ITA	740	Suriname	SUR								05	VEGETABLES AND FRUIT	1	No Quantity							1297821			0
S3	2009	2009	2009	2	0	2	Export	381	Italy	ITA	752	Sweden	SWE								05	VEGETABLES AND FRUIT	1	No Quantity							137023905			0
S3	2009	2009	2009	2	0	2	Export	381	Italy	ITA	757	Switzerland	CHE								05	VEGETABLES AND FRUIT	1	No Quantity							350724499			0
S3	2009	2009	2009	2	0	2	Export	381	Italy	ITA	760	Syria	SYR								05	VEGETABLES AND FRUIT	1	No Quantity							1161838			0
S3	2009	2009	2009	2	0	2	Export	381	Italy	ITA	764	Thailand	THA								05	VEGETABLES AND FRUIT	1	No Quantity							3158729			0
S3	2009	2009	2009	2	0	2	Export	381	Italy	ITA	768	Togo	TGO								05	VEGETABLES AND FRUIT	1	No Quantity							19260197			0
S3	2009	2009	2009	2	0	2	Export	381	Italy	ITA	780	Trinidad and Tobago	TTO								05	VEGETABLES AND FRUIT	1	No Quantity							732243			0
S3	2009	2009	2009	2	0	2	Export	381	Italy	ITA	784	United Arab Emirates	ARE								05	VEGETABLES AND FRUIT	1	No Quantity							23133117			0
S3	2009	2009	2009	2	0	2	Export	381	Italy	ITA	788	Tunisia	TUN								05	VEGETABLES AND FRUIT	1	No Quantity							2757014			0
S3	2009	2009	2009	2	0	2	Export	381	Italy	ITA	792	Turkey	TUR								05	VEGETABLES AND FRUIT	1	No Quantity							4109039			0
S3	2009	2009	2009	2	0	2	Export	381	Italy	ITA	795	Turkmenistan	TKM								05	VEGETABLES AND FRUIT	1	No Quantity							71914			0
S3	2009	2009	2009	2	0	2	Export	381	Italy	ITA	800	Uganda	UGA								05	VEGETABLES AND FRUIT	1	No Quantity							138276			0
S3	2009	2009	2009	2	0	2	Export	381	Italy	ITA	804	Ukraine	UKR								05	VEGETABLES AND FRUIT	1	No Quantity							11261318			0
S3	2009	2009	2009	2	0	2	Export	381	Italy	ITA	807	North Macedonia	MKD								05	VEGETABLES AND FRUIT	1	No Quantity							506395			0
S3	2009	2009	2009	2	0	2	Export	381	Italy	ITA	818	Egypt	EGY								05	VEGETABLES AND FRUIT	1	No Quantity							4994266			0
S3	2009	2009	2009	2	0	2	Export	381	Italy	ITA	826	United Kingdom	GBR								05	VEGETABLES AND FRUIT	1	No Quantity							821679256			0
S3	2009	2009	2009	2	0	2	Export	381	Italy	ITA	834	United Rep. of Tanzania	TZA								05	VEGETABLES AND FRUIT	1	No Quantity							4563776			0
S3	2009	2009	2009	2	0	2	Export	381	Italy	ITA	839	Special Categories									05	VEGETABLES AND FRUIT	1	No Quantity							84971			0
S3	2009	2009	2009	2	0	2	Export	381	Italy	ITA	842	USA	USA								05	VEGETABLES AND FRUIT	1	No Quantity							149445843			0
S3	2009	2009	2009	2	0	2	Export	381	Italy	ITA	854	Burkina Faso	BFA								05	VEGETABLES AND FRUIT	1	No Quantity							3239113			0
S3	2009	2009	2009	2	0	2	Export	381	Italy	ITA	858	Uruguay	URY								05	VEGETABLES AND FRUIT	1	No Quantity							490682			0
S3	2009	2009	2009	2	0	2	Export	381	Italy	ITA	860	Uzbekistan	UZB								05	VEGETABLES AND FRUIT	1	No Quantity							5362			0
S3	2009	2009	2009	2	0	2	Export	381	Italy	ITA	862	Venezuela	VEN								05	VEGETABLES AND FRUIT	1	No Quantity							11621035			0
S3	2009	2009	2009	2	0	2	Export	381	Italy	ITA	887	Yemen	YEM								05	VEGETABLES AND FRUIT	1	No Quantity							94942			0
S3	2009	2009	2009	2	0	2	Export	381	Italy	ITA	894	Zambia	ZMB								05	VEGETABLES AND FRUIT	1	No Quantity							30233			0
S3	2009	2009	2009	2	0	2	Export	381	Italy	ITA	899	Areas, nes									05	VEGETABLES AND FRUIT	1	No Quantity							250471			0
S3	2009	2009	2009	2	0	2	Export	376	Israel	ISR	0	World	WLD								06	SUGAR,SUGR.PREPTNS,HONEY	1	No Quantity							73625000			0
S3	2009	2009	2009	2	0	2	Export	376	Israel	ISR	32	Argentina	ARG								06	SUGAR,SUGR.PREPTNS,HONEY	1	No Quantity							9000			0
S3	2009	2009	2009	2	0	2	Export	376	Israel	ISR	36	Australia	AUS								06	SUGAR,SUGR.PREPTNS,HONEY	1	No Quantity							512000			0
S3	2009	2009	2009	2	0	2	Export	376	Israel	ISR	40	Austria	AUT								06	SUGAR,SUGR.PREPTNS,HONEY	1	No Quantity							156000			0
S3	2009	2009	2009	2	0	2	Export	376	Israel	ISR	56	Belgium	BEL								06	SUGAR,SUGR.PREPTNS,HONEY	1	No Quantity							7434000			0
S3	2009	2009	2009	2	0	2	Export	376	Israel	ISR	76	Brazil	BRA								06	SUGAR,SUGR.PREPTNS,HONEY	1	No Quantity							121000			0
S3	2009	2009	2009	2	0	2	Export	376	Israel	ISR	100	Bulgaria	BGR								06	SUGAR,SUGR.PREPTNS,HONEY	1	No Quantity							242000			0
S3	2009	2009	2009	2	0	2	Export	376	Israel	ISR	124	Canada	CAN								06	SUGAR,SUGR.PREPTNS,HONEY	1	No Quantity							845000			0
S3	2009	2009	2009	2	0	2	Export	376	Israel	ISR	152	Chile	CHL								06	SUGAR,SUGR.PREPTNS,HONEY	1	No Quantity							160000			0
S3	2009	2009	2009	2	0	2	Export	376	Israel	ISR	156	China	CHN								06	SUGAR,SUGR.PREPTNS,HONEY	1	No Quantity							967000			0
S3	2009	2009	2009	2	0	2	Export	376	Israel	ISR	170	Colombia	COL								06	SUGAR,SUGR.PREPTNS,HONEY	1	No Quantity							11000			0
S3	2009	2009	2009	2	0	2	Export	376	Israel	ISR	191	Croatia	HRV								06	SUGAR,SUGR.PREPTNS,HONEY	1	No Quantity							27000			0
S3	2009	2009	2009	2	0	2	Export	376	Israel	ISR	196	Cyprus	CYP								06	SUGAR,SUGR.PREPTNS,HONEY	1	No Quantity							11000			0
S3	2009	2009	2009	2	0	2	Export	376	Israel	ISR	203	Czechia	CZE								06	SUGAR,SUGR.PREPTNS,HONEY	1	No Quantity							674000			0
S3	2009	2009	2009	2	0	2	Export	376	Israel	ISR	208	Denmark	DNK								06	SUGAR,SUGR.PREPTNS,HONEY	1	No Quantity							11000			0
S3	2009	2009	2009	2	0	2	Export	376	Israel	ISR	246	Finland	FIN								06	SUGAR,SUGR.PREPTNS,HONEY	1	No Quantity							417000			0
S3	2009	2009	2009	2	0	2	Export	376	Israel	ISR	251	France	FRA								06	SUGAR,SUGR.PREPTNS,HONEY	1	No Quantity							1338000			0
S3	2009	2009	2009	2	0	2	Export	376	Israel	ISR	268	Georgia	GEO								06	SUGAR,SUGR.PREPTNS,HONEY	1	No Quantity							1000			0
S3	2009	2009	2009	2	0	2	Export	376	Israel	ISR	276	Germany	DEU								06	SUGAR,SUGR.PREPTNS,HONEY	1	No Quantity							16714000			0
S3	2009	2009	2009	2	0	2	Export	376	Israel	ISR	300	Greece	GRC								06	SUGAR,SUGR.PREPTNS,HONEY	1	No Quantity							1052000			0
S3	2009	2009	2009	2	0	2	Export	376	Israel	ISR	344	China, Hong Kong SAR	HKG								06	SUGAR,SUGR.PREPTNS,HONEY	1	No Quantity							38000			0
S3	2009	2009	2009	2	0	2	Export	376	Israel	ISR	348	Hungary	HUN								06	SUGAR,SUGR.PREPTNS,HONEY	1	No Quantity							672000			0
S3	2009	2009	2009	2	0	2	Export	376	Israel	ISR	372	Ireland	IRL								06	SUGAR,SUGR.PREPTNS,HONEY	1	No Quantity							247000			0
S3	2009	2009	2009	2	0	2	Export	376	Israel	ISR	381	Italy	ITA								06	SUGAR,SUGR.PREPTNS,HONEY	1	No Quantity							12494000			0
S3	2009	2009	2009	2	0	2	Export	376	Israel	ISR	392	Japan	JPN								06	SUGAR,SUGR.PREPTNS,HONEY	1	No Quantity							1733000			0
S3	2009	2009	2009	2	0	2	Export	376	Israel	ISR	398	Kazakhstan	KAZ								06	SUGAR,SUGR.PREPTNS,HONEY	1	No Quantity							6000			0
S3	2009	2009	2009	2	0	2	Export	376	Israel	ISR	400	Jordan	JOR								06	SUGAR,SUGR.PREPTNS,HONEY	1	No Quantity							10000			0
S3	2009	2009	2009	2	0	2	Export	376	Israel	ISR	404	Kenya	KEN								06	SUGAR,SUGR.PREPTNS,HONEY	1	No Quantity							42000			0
S3	2009	2009	2009	2	0	2	Export	376	Israel	ISR	410	Rep. of Korea	KOR								06	SUGAR,SUGR.PREPTNS,HONEY	1	No Quantity							1156000			0
S3	2009	2009	2009	2	0	2	Export	376	Israel	ISR	428	Latvia	LVA								06	SUGAR,SUGR.PREPTNS,HONEY	1	No Quantity							55000			0
S3	2009	2009	2009	2	0	2	Export	376	Israel	ISR	440	Lithuania	LTU								06	SUGAR,SUGR.PREPTNS,HONEY	1	No Quantity							99000			0
S3	2009	2009	2009	2	0	2	Export	376	Israel	ISR	470	Malta	MLT								06	SUGAR,SUGR.PREPTNS,HONEY	1	No Quantity							67000			0
S3	2009	2009	2009	2	0	2	Export	376	Israel	ISR	484	Mexico	MEX								06	SUGAR,SUGR.PREPTNS,HONEY	1	No Quantity							31000			0
S3	2009	2009	2009	2	0	2	Export	376	Israel	ISR	490	Other Asia, nes									06	SUGAR,SUGR.PREPTNS,HONEY	1	No Quantity							304000			0
S3	2009	2009	2009	2	0	2	Export	376	Israel	ISR	528	Netherlands	NLD								06	SUGAR,SUGR.PREPTNS,HONEY	1	No Quantity							2518000			0
S3	2009	2009	2009	2	0	2	Export	376	Israel	ISR	554	New Zealand	NZL								06	SUGAR,SUGR.PREPTNS,HONEY	1	No Quantity							8000			0
S3	2009	2009	2009	2	0	2	Export	376	Israel	ISR	566	Nigeria	NGA								06	SUGAR,SUGR.PREPTNS,HONEY	1	No Quantity							201000			0
S3	2009	2009	2009	2	0	2	Export	376	Israel	ISR	579	Norway	NOR								06	SUGAR,SUGR.PREPTNS,HONEY	1	No Quantity							71000			0
S3	2009	2009	2009	2	0	2	Export	376	Israel	ISR	591	Panama	PAN								06	SUGAR,SUGR.PREPTNS,HONEY	1	No Quantity							24000			0
S3	2009	2009	2009	2	0	2	Export	376	Israel	ISR	616	Poland	POL								06	SUGAR,SUGR.PREPTNS,HONEY	1	No Quantity							572000			0
S3	2009	2009	2009	2	0	2	Export	376	Israel	ISR	620	Portugal	PRT								06	SUGAR,SUGR.PREPTNS,HONEY	1	No Quantity							756000			0
S3	2009	2009	2009	2	0	2	Export	376	Israel	ISR	642	Romania	ROU								06	SUGAR,SUGR.PREPTNS,HONEY	1	No Quantity							123000			0
S3	2009	2009	2009	2	0	2	Export	376	Israel	ISR	643	Russian Federation	RUS								06	SUGAR,SUGR.PREPTNS,HONEY	1	No Quantity							2022000			0
S3	2009	2009	2009	2	0	2	Export	376	Israel	ISR	699	India	IND								06	SUGAR,SUGR.PREPTNS,HONEY	1	No Quantity							925000			0
S3	2009	2009	2009	2	0	2	Export	376	Israel	ISR	702	Singapore	SGP								06	SUGAR,SUGR.PREPTNS,HONEY	1	No Quantity							15000			0
S3	2009	2009	2009	2	0	2	Export	376	Israel	ISR	703	Slovakia	SVK								06	SUGAR,SUGR.PREPTNS,HONEY	1	No Quantity							241000			0
S3	2009	2009	2009	2	0	2	Export	376	Israel	ISR	705	Slovenia	SVN								06	SUGAR,SUGR.PREPTNS,HONEY	1	No Quantity							501000			0
S3	2009	2009	2009	2	0	2	Export	376	Israel	ISR	710	South Africa	ZAF								06	SUGAR,SUGR.PREPTNS,HONEY	1	No Quantity							2402000			0
S3	2009	2009	2009	2	0	2	Export	376	Israel	ISR	724	Spain	ESP								06	SUGAR,SUGR.PREPTNS,HONEY	1	No Quantity							5335000			0
S3	2009	2009	2009	2	0	2	Export	376	Israel	ISR	752	Sweden	SWE								06	SUGAR,SUGR.PREPTNS,HONEY	1	No Quantity							555000			0
S3	2009	2009	2009	2	0	2	Export	376	Israel	ISR	757	Switzerland	CHE								06	SUGAR,SUGR.PREPTNS,HONEY	1	No Quantity							47000			0
S3	2009	2009	2009	2	0	2	Export	376	Israel	ISR	764	Thailand	THA								06	SUGAR,SUGR.PREPTNS,HONEY	1	No Quantity							118000			0
S3	2009	2009	2009	2	0	2	Export	376	Israel	ISR	792	Turkey	TUR								06	SUGAR,SUGR.PREPTNS,HONEY	1	No Quantity							257000			0
S3	2009	2009	2009	2	0	2	Export	376	Israel	ISR	804	Ukraine	UKR								06	SUGAR,SUGR.PREPTNS,HONEY	1	No Quantity							139000			0
S3	2009	2009	2009	2	0	2	Export	376	Israel	ISR	826	United Kingdom	GBR								06	SUGAR,SUGR.PREPTNS,HONEY	1	No Quantity							2588000			0
S3	2009	2009	2009	2	0	2	Export	376	Israel	ISR	842	USA	USA								06	SUGAR,SUGR.PREPTNS,HONEY	1	No Quantity							6426000			0
S3	2009	2009	2009	2	0	2	Export	376	Israel	ISR	860	Uzbekistan	UZB								06	SUGAR,SUGR.PREPTNS,HONEY	1	No Quantity							31000			0
S3	2009	2009	2009	2	0	2	Export	376	Israel	ISR	862	Venezuela	VEN								06	SUGAR,SUGR.PREPTNS,HONEY	1	No Quantity							94000			0
S3	2009	2009	2009	2	0	2	Export	381	Italy	ITA	0	World	WLD								06	SUGAR,SUGR.PREPTNS,HONEY	1	No Quantity							365320037			0
S3	2009	2009	2009	2	0	2	Export	381	Italy	ITA	4	Afghanistan	AFG								06	SUGAR,SUGR.PREPTNS,HONEY	1	No Quantity							5079			0
S3	2009	2009	2009	2	0	2	Export	381	Italy	ITA	8	Albania	ALB								06	SUGAR,SUGR.PREPTNS,HONEY	1	No Quantity							140334			0
S3	2009	2009	2009	2	0	2	Export	381	Italy	ITA	12	Algeria	DZA								06	SUGAR,SUGR.PREPTNS,HONEY	1	No Quantity							1294853			0
S3	2009	2009	2009	2	0	2	Export	381	Italy	ITA	24	Angola	AGO								06	SUGAR,SUGR.PREPTNS,HONEY	1	No Quantity							9767			0
S3	2009	2009	2009	2	0	2	Export	381	Italy	ITA	31	Azerbaijan	AZE								06	SUGAR,SUGR.PREPTNS,HONEY	1	No Quantity							762517			0
S3	2009	2009	2009	2	0	2	Export	381	Italy	ITA	32	Argentina	ARG								06	SUGAR,SUGR.PREPTNS,HONEY	1	No Quantity							12624			0
S3	2009	2009	2009	2	0	2	Export	381	Italy	ITA	36	Australia	AUS								06	SUGAR,SUGR.PREPTNS,HONEY	1	No Quantity							2191218			0
S3	2009	2009	2009	2	0	2	Export	381	Italy	ITA	40	Austria	AUT								06	SUGAR,SUGR.PREPTNS,HONEY	1	No Quantity							13218302			0
S3	2009	2009	2009	2	0	2	Export	381	Italy	ITA	48	Bahrain	BHR								06	SUGAR,SUGR.PREPTNS,HONEY	1	No Quantity							133168			0
S3	2009	2009	2009	2	0	2	Export	381	Italy	ITA	50	Bangladesh	BGD								06	SUGAR,SUGR.PREPTNS,HONEY	1	No Quantity							315866			0
S3	2009	2009	2009	2	0	2	Export	381	Italy	ITA	51	Armenia	ARM								06	SUGAR,SUGR.PREPTNS,HONEY	1	No Quantity							520523			0
S3	2009	2009	2009	2	0	2	Export	381	Italy	ITA	52	Barbados	BRB								06	SUGAR,SUGR.PREPTNS,HONEY	1	No Quantity							2586			0
S3	2009	2009	2009	2	0	2	Export	381	Italy	ITA	56	Belgium	BEL								06	SUGAR,SUGR.PREPTNS,HONEY	1	No Quantity							5969253			0
S3	2009	2009	2009	2	0	2	Export	381	Italy	ITA	70	Bosnia Herzegovina	BIH								06	SUGAR,SUGR.PREPTNS,HONEY	1	No Quantity							10323810			0
S3	2009	2009	2009	2	0	2	Export	381	Italy	ITA	76	Brazil	BRA								06	SUGAR,SUGR.PREPTNS,HONEY	1	No Quantity							680109			0
S3	2009	2009	2009	2	0	2	Export	381	Italy	ITA	100	Bulgaria	BGR								06	SUGAR,SUGR.PREPTNS,HONEY	1	No Quantity							616318			0
S3	2009	2009	2009	2	0	2	Export	381	Italy	ITA	112	Belarus	BLR								06	SUGAR,SUGR.PREPTNS,HONEY	1	No Quantity							62865			0
S3	2009	2009	2009	2	0	2	Export	381	Italy	ITA	120	Cameroon	CMR								06	SUGAR,SUGR.PREPTNS,HONEY	1	No Quantity							3591			0
S3	2009	2009	2009	2	0	2	Export	381	Italy	ITA	124	Canada	CAN								06	SUGAR,SUGR.PREPTNS,HONEY	1	No Quantity							1789965			0
S3	2009	2009	2009	2	0	2	Export	381	Italy	ITA	132	Cabo Verde	CPV								06	SUGAR,SUGR.PREPTNS,HONEY	1	No Quantity							1632			0
S3	2009	2009	2009	2	0	2	Export	381	Italy	ITA	144	Sri Lanka	LKA								06	SUGAR,SUGR.PREPTNS,HONEY	1	No Quantity							246362			0
S3	2009	2009	2009	2	0	2	Export	381	Italy	ITA	152	Chile	CHL								06	SUGAR,SUGR.PREPTNS,HONEY	1	No Quantity							60770			0
S3	2009	2009	2009	2	0	2	Export	381	Italy	ITA	156	China	CHN								06	SUGAR,SUGR.PREPTNS,HONEY	1	No Quantity							662142			0
S3	2009	2009	2009	2	0	2	Export	381	Italy	ITA	170	Colombia	COL								06	SUGAR,SUGR.PREPTNS,HONEY	1	No Quantity							177449			0
S3	2009	2009	2009	2	0	2	Export	381	Italy	ITA	175	Mayotte	MYT								06	SUGAR,SUGR.PREPTNS,HONEY	1	No Quantity							14845			0
S3	2009	2009	2009	2	0	2	Export	381	Italy	ITA	178	Congo	COG								06	SUGAR,SUGR.PREPTNS,HONEY	1	No Quantity							4783			0
S3	2009	2009	2009	2	0	2	Export	381	Italy	ITA	180	Dem. Rep. of the Congo	COD								06	SUGAR,SUGR.PREPTNS,HONEY	1	No Quantity							4781			0
S3	2009	2009	2009	2	0	2	Export	381	Italy	ITA	188	Costa Rica	CRI								06	SUGAR,SUGR.PREPTNS,HONEY	1	No Quantity							34546			0
S3	2009	2009	2009	2	0	2	Export	381	Italy	ITA	191	Croatia	HRV								06	SUGAR,SUGR.PREPTNS,HONEY	1	No Quantity							4162881			0
S3	2009	2009	2009	2	0	2	Export	381	Italy	ITA	192	Cuba	CUB								06	SUGAR,SUGR.PREPTNS,HONEY	1	No Quantity							46363			0
S3	2009	2009	2009	2	0	2	Export	381	Italy	ITA	196	Cyprus	CYP								06	SUGAR,SUGR.PREPTNS,HONEY	1	No Quantity							757848			0
S3	2009	2009	2009	2	0	2	Export	381	Italy	ITA	203	Czechia	CZE								06	SUGAR,SUGR.PREPTNS,HONEY	1	No Quantity							2544680			0
S3	2009	2009	2009	2	0	2	Export	381	Italy	ITA	208	Denmark	DNK								06	SUGAR,SUGR.PREPTNS,HONEY	1	No Quantity							3996414			0
S3	2009	2009	2009	2	0	2	Export	381	Italy	ITA	214	Dominican Rep.	DOM								06	SUGAR,SUGR.PREPTNS,HONEY	1	No Quantity							65761			0
S3	2009	2009	2009	2	0	2	Export	381	Italy	ITA	218	Ecuador	ECU								06	SUGAR,SUGR.PREPTNS,HONEY	1	No Quantity							1123989			0
S3	2009	2009	2009	2	0	2	Export	381	Italy	ITA	226	Equatorial Guinea	GNQ								06	SUGAR,SUGR.PREPTNS,HONEY	1	No Quantity							5665			0
S3	2009	2009	2009	2	0	2	Export	381	Italy	ITA	231	Ethiopia	ETH								06	SUGAR,SUGR.PREPTNS,HONEY	1	No Quantity							13138			0
S3	2009	2009	2009	2	0	2	Export	381	Italy	ITA	232	Eritrea	ERI								06	SUGAR,SUGR.PREPTNS,HONEY	1	No Quantity							14595			0
S3	2009	2009	2009	2	0	2	Export	381	Italy	ITA	233	Estonia	EST								06	SUGAR,SUGR.PREPTNS,HONEY	1	No Quantity							263671			0
S3	2009	2009	2009	2	0	2	Export	381	Italy	ITA	246	Finland	FIN								06	SUGAR,SUGR.PREPTNS,HONEY	1	No Quantity							2653263			0
S3	2009	2009	2009	2	0	2	Export	381	Italy	ITA	251	France	FRA								06	SUGAR,SUGR.PREPTNS,HONEY	1	No Quantity							80416514			0
S3	2009	2009	2009	2	0	2	Export	381	Italy	ITA	258	French Polynesia	PYF								06	SUGAR,SUGR.PREPTNS,HONEY	1	No Quantity							45169			0
S3	2009	2009	2009	2	0	2	Export	381	Italy	ITA	262	Djibouti	DJI								06	SUGAR,SUGR.PREPTNS,HONEY	1	No Quantity							3637			0
S3	2009	2009	2009	2	0	2	Export	381	Italy	ITA	268	Georgia	GEO								06	SUGAR,SUGR.PREPTNS,HONEY	1	No Quantity							292244			0
S3	2009	2009	2009	2	0	2	Export	381	Italy	ITA	276	Germany	DEU								06	SUGAR,SUGR.PREPTNS,HONEY	1	No Quantity							62094643			0
S3	2009	2009	2009	2	0	2	Export	381	Italy	ITA	288	Ghana	GHA								06	SUGAR,SUGR.PREPTNS,HONEY	1	No Quantity							13847			0
S3	2009	2009	2009	2	0	2	Export	381	Italy	ITA	300	Greece	GRC								06	SUGAR,SUGR.PREPTNS,HONEY	1	No Quantity							13575709			0
S3	2009	2009	2009	2	0	2	Export	381	Italy	ITA	328	Guyana	GUY								06	SUGAR,SUGR.PREPTNS,HONEY	1	No Quantity							6995			0
S3	2009	2009	2009	2	0	2	Export	381	Italy	ITA	344	China, Hong Kong SAR	HKG								06	SUGAR,SUGR.PREPTNS,HONEY	1	No Quantity							2341936			0
S3	2009	2009	2009	2	0	2	Export	381	Italy	ITA	348	Hungary	HUN								06	SUGAR,SUGR.PREPTNS,HONEY	1	No Quantity							2189865			0
S3	2009	2009	2009	2	0	2	Export	381	Italy	ITA	352	Iceland	ISL								06	SUGAR,SUGR.PREPTNS,HONEY	1	No Quantity							14339			0
S3	2009	2009	2009	2	0	2	Export	381	Italy	ITA	360	Indonesia	IDN								06	SUGAR,SUGR.PREPTNS,HONEY	1	No Quantity							1378834			0
S3	2009	2009	2009	2	0	2	Export	381	Italy	ITA	364	Iran	IRN								06	SUGAR,SUGR.PREPTNS,HONEY	1	No Quantity							983155			0
S3	2009	2009	2009	2	0	2	Export	381	Italy	ITA	372	Ireland	IRL								06	SUGAR,SUGR.PREPTNS,HONEY	1	No Quantity							5281688			0
S3	2009	2009	2009	2	0	2	Export	381	Italy	ITA	376	Israel	ISR								06	SUGAR,SUGR.PREPTNS,HONEY	1	No Quantity							1256159			0
S3	2009	2009	2009	2	0	2	Export	381	Italy	ITA	384	Côte d'Ivoire	CIV								06	SUGAR,SUGR.PREPTNS,HONEY	1	No Quantity							41024			0
S3	2009	2009	2009	2	0	2	Export	381	Italy	ITA	392	Japan	JPN								06	SUGAR,SUGR.PREPTNS,HONEY	1	No Quantity							1728992			0
S3	2009	2009	2009	2	0	2	Export	381	Italy	ITA	398	Kazakhstan	KAZ								06	SUGAR,SUGR.PREPTNS,HONEY	1	No Quantity							34287			0
S3	2009	2009	2009	2	0	2	Export	381	Italy	ITA	400	Jordan	JOR								06	SUGAR,SUGR.PREPTNS,HONEY	1	No Quantity							405631			0
S3	2009	2009	2009	2	0	2	Export	381	Italy	ITA	404	Kenya	KEN								06	SUGAR,SUGR.PREPTNS,HONEY	1	No Quantity							37258			0
S3	2009	2009	2009	2	0	2	Export	381	Italy	ITA	410	Rep. of Korea	KOR								06	SUGAR,SUGR.PREPTNS,HONEY	1	No Quantity							420193			0
S3	2009	2009	2009	2	0	2	Export	381	Italy	ITA	414	Kuwait	KWT								06	SUGAR,SUGR.PREPTNS,HONEY	1	No Quantity							616223			0
S3	2009	2009	2009	2	0	2	Export	381	Italy	ITA	417	Kyrgyzstan	KGZ								06	SUGAR,SUGR.PREPTNS,HONEY	1	No Quantity							99202			0
S3	2009	2009	2009	2	0	2	Export	381	Italy	ITA	422	Lebanon	LBN								06	SUGAR,SUGR.PREPTNS,HONEY	1	No Quantity							1094478			0
S3	2009	2009	2009	2	0	2	Export	381	Italy	ITA	428	Latvia	LVA								06	SUGAR,SUGR.PREPTNS,HONEY	1	No Quantity							93409			0
S3	2009	2009	2009	2	0	2	Export	381	Italy	ITA	434	Libya	LBY								06	SUGAR,SUGR.PREPTNS,HONEY	1	No Quantity							914392			0
S3	2009	2009	2009	2	0	2	Export	381	Italy	ITA	440	Lithuania	LTU								06	SUGAR,SUGR.PREPTNS,HONEY	1	No Quantity							326465			0
S3	2009	2009	2009	2	0	2	Export	381	Italy	ITA	442	Luxembourg	LUX								06	SUGAR,SUGR.PREPTNS,HONEY	1	No Quantity							198800			0
S3	2009	2009	2009	2	0	2	Export	381	Italy	ITA	450	Madagascar	MDG								06	SUGAR,SUGR.PREPTNS,HONEY	1	No Quantity							35888			0
S3	2009	2009	2009	2	0	2	Export	381	Italy	ITA	458	Malaysia	MYS								06	SUGAR,SUGR.PREPTNS,HONEY	1	No Quantity							169529			0
S3	2009	2009	2009	2	0	2	Export	381	Italy	ITA	462	Maldives	MDV								06	SUGAR,SUGR.PREPTNS,HONEY	1	No Quantity							31037			0
S3	2009	2009	2009	2	0	2	Export	381	Italy	ITA	466	Mali	MLI								06	SUGAR,SUGR.PREPTNS,HONEY	1	No Quantity							15133			0
S3	2009	2009	2009	2	0	2	Export	381	Italy	ITA	470	Malta	MLT								06	SUGAR,SUGR.PREPTNS,HONEY	1	No Quantity							1404782			0
S3	2009	2009	2009	2	0	2	Export	381	Italy	ITA	480	Mauritius	MUS								06	SUGAR,SUGR.PREPTNS,HONEY	1	No Quantity							185601			0
S3	2009	2009	2009	2	0	2	Export	381	Italy	ITA	484	Mexico	MEX								06	SUGAR,SUGR.PREPTNS,HONEY	1	No Quantity							122474			0
S3	2009	2009	2009	2	0	2	Export	381	Italy	ITA	490	Other Asia, nes									06	SUGAR,SUGR.PREPTNS,HONEY	1	No Quantity							491875			0
S3	2009	2009	2009	2	0	2	Export	381	Italy	ITA	496	Mongolia	MNG								06	SUGAR,SUGR.PREPTNS,HONEY	1	No Quantity							140338			0
S3	2009	2009	2009	2	0	2	Export	381	Italy	ITA	498	Rep. of Moldova	MDA								06	SUGAR,SUGR.PREPTNS,HONEY	1	No Quantity							17316			0
S3	2009	2009	2009	2	0	2	Export	381	Italy	ITA	499	Montenegro	MNE								06	SUGAR,SUGR.PREPTNS,HONEY	1	No Quantity							61526			0
S3	2009	2009	2009	2	0	2	Export	381	Italy	ITA	504	Morocco	MAR								06	SUGAR,SUGR.PREPTNS,HONEY	1	No Quantity							343678			0
S3	2009	2009	2009	2	0	2	Export	381	Italy	ITA	508	Mozambique	MOZ								06	SUGAR,SUGR.PREPTNS,HONEY	1	No Quantity							3644			0
S3	2009	2009	2009	2	0	2	Export	381	Italy	ITA	512	Oman	OMN								06	SUGAR,SUGR.PREPTNS,HONEY	1	No Quantity							547107			0
S3	2009	2009	2009	2	0	2	Export	381	Italy	ITA	528	Netherlands	NLD								06	SUGAR,SUGR.PREPTNS,HONEY	1	No Quantity							19160896			0
S3	2009	2009	2009	2	0	2	Export	381	Italy	ITA	540	New Caledonia	NCL								06	SUGAR,SUGR.PREPTNS,HONEY	1	No Quantity							107645			0
S3	2009	2009	2009	2	0	2	Export	381	Italy	ITA	554	New Zealand	NZL								06	SUGAR,SUGR.PREPTNS,HONEY	1	No Quantity							283992			0
S3	2009	2009	2009	2	0	2	Export	381	Italy	ITA	566	Nigeria	NGA								06	SUGAR,SUGR.PREPTNS,HONEY	1	No Quantity							643657			0
S3	2009	2009	2009	2	0	2	Export	381	Italy	ITA	579	Norway	NOR								06	SUGAR,SUGR.PREPTNS,HONEY	1	No Quantity							2310887			0
S3	2009	2009	2009	2	0	2	Export	381	Italy	ITA	586	Pakistan	PAK								06	SUGAR,SUGR.PREPTNS,HONEY	1	No Quantity							182905			0
S3	2009	2009	2009	2	0	2	Export	381	Italy	ITA	591	Panama	PAN								06	SUGAR,SUGR.PREPTNS,HONEY	1	No Quantity							31085			0
S3	2009	2009	2009	2	0	2	Export	381	Italy	ITA	600	Paraguay	PRY								06	SUGAR,SUGR.PREPTNS,HONEY	1	No Quantity							29752			0
S3	2009	2009	2009	2	0	2	Export	381	Italy	ITA	604	Peru	PER								06	SUGAR,SUGR.PREPTNS,HONEY	1	No Quantity							33426			0
S3	2009	2009	2009	2	0	2	Export	381	Italy	ITA	608	Philippines	PHL								06	SUGAR,SUGR.PREPTNS,HONEY	1	No Quantity							321021			0
S3	2009	2009	2009	2	0	2	Export	381	Italy	ITA	616	Poland	POL								06	SUGAR,SUGR.PREPTNS,HONEY	1	No Quantity							10137028			0
S3	2009	2009	2009	2	0	2	Export	381	Italy	ITA	620	Portugal	PRT								06	SUGAR,SUGR.PREPTNS,HONEY	1	No Quantity							7225754			0
S3	2009	2009	2009	2	0	2	Export	381	Italy	ITA	634	Qatar	QAT								06	SUGAR,SUGR.PREPTNS,HONEY	1	No Quantity							429040			0
S3	2009	2009	2009	2	0	2	Export	381	Italy	ITA	642	Romania	ROU								06	SUGAR,SUGR.PREPTNS,HONEY	1	No Quantity							2835866			0
S3	2009	2009	2009	2	0	2	Export	381	Italy	ITA	643	Russian Federation	RUS								06	SUGAR,SUGR.PREPTNS,HONEY	1	No Quantity							5290813			0
S3	2009	2009	2009	2	0	2	Export	381	Italy	ITA	682	Saudi Arabia	SAU								06	SUGAR,SUGR.PREPTNS,HONEY	1	No Quantity							2414587			0
S3	2009	2009	2009	2	0	2	Export	381	Italy	ITA	686	Senegal	SEN								06	SUGAR,SUGR.PREPTNS,HONEY	1	No Quantity							39854			0
S3	2009	2009	2009	2	0	2	Export	381	Italy	ITA	688	Serbia	SRB								06	SUGAR,SUGR.PREPTNS,HONEY	1	No Quantity							329169			0
S3	2009	2009	2009	2	0	2	Export	381	Italy	ITA	690	Seychelles	SYC								06	SUGAR,SUGR.PREPTNS,HONEY	1	No Quantity							73355			0
S3	2009	2009	2009	2	0	2	Export	381	Italy	ITA	699	India	IND								06	SUGAR,SUGR.PREPTNS,HONEY	1	No Quantity							1602044			0
S3	2009	2009	2009	2	0	2	Export	381	Italy	ITA	702	Singapore	SGP								06	SUGAR,SUGR.PREPTNS,HONEY	1	No Quantity							1260219			0
S3	2009	2009	2009	2	0	2	Export	381	Italy	ITA	703	Slovakia	SVK								06	SUGAR,SUGR.PREPTNS,HONEY	1	No Quantity							361552			0
S3	2009	2009	2009	2	0	2	Export	381	Italy	ITA	704	Viet Nam	VNM								06	SUGAR,SUGR.PREPTNS,HONEY	1	No Quantity							474143			0
S3	2009	2009	2009	2	0	2	Export	381	Italy	ITA	705	Slovenia	SVN								06	SUGAR,SUGR.PREPTNS,HONEY	1	No Quantity							3639105			0
S3	2009	2009	2009	2	0	2	Export	381	Italy	ITA	710	South Africa	ZAF								06	SUGAR,SUGR.PREPTNS,HONEY	1	No Quantity							852072			0
S3	2009	2009	2009	2	0	2	Export	381	Italy	ITA	724	Spain	ESP								06	SUGAR,SUGR.PREPTNS,HONEY	1	No Quantity							18668547			0
S3	2009	2009	2009	2	0	2	Export	381	Italy	ITA	736	Fmr Sudan	SDN								06	SUGAR,SUGR.PREPTNS,HONEY	1	No Quantity							34006			0
S3	2009	2009	2009	2	0	2	Export	381	Italy	ITA	752	Sweden	SWE								06	SUGAR,SUGR.PREPTNS,HONEY	1	No Quantity							3402649			0
S3	2009	2009	2009	2	0	2	Export	381	Italy	ITA	757	Switzerland	CHE								06	SUGAR,SUGR.PREPTNS,HONEY	1	No Quantity							9611626			0
S3	2009	2009	2009	2	0	2	Export	381	Italy	ITA	760	Syria	SYR								06	SUGAR,SUGR.PREPTNS,HONEY	1	No Quantity							898879			0
S3	2009	2009	2009	2	0	2	Export	381	Italy	ITA	764	Thailand	THA								06	SUGAR,SUGR.PREPTNS,HONEY	1	No Quantity							184329			0
S3	2009	2009	2009	2	0	2	Export	381	Italy	ITA	768	Togo	TGO								06	SUGAR,SUGR.PREPTNS,HONEY	1	No Quantity							30869			0
S3	2009	2009	2009	2	0	2	Export	381	Italy	ITA	780	Trinidad and Tobago	TTO								06	SUGAR,SUGR.PREPTNS,HONEY	1	No Quantity							17417			0
S3	2009	2009	2009	2	0	2	Export	381	Italy	ITA	784	United Arab Emirates	ARE								06	SUGAR,SUGR.PREPTNS,HONEY	1	No Quantity							3235778			0
S3	2009	2009	2009	2	0	2	Export	381	Italy	ITA	788	Tunisia	TUN								06	SUGAR,SUGR.PREPTNS,HONEY	1	No Quantity							768095			0
S3	2009	2009	2009	2	0	2	Export	381	Italy	ITA	792	Turkey	TUR								06	SUGAR,SUGR.PREPTNS,HONEY	1	No Quantity							2939840			0
S3	2009	2009	2009	2	0	2	Export	381	Italy	ITA	804	Ukraine	UKR								06	SUGAR,SUGR.PREPTNS,HONEY	1	No Quantity							361715			0
S3	2009	2009	2009	2	0	2	Export	381	Italy	ITA	807	North Macedonia	MKD								06	SUGAR,SUGR.PREPTNS,HONEY	1	No Quantity							190500			0
S3	2009	2009	2009	2	0	2	Export	381	Italy	ITA	818	Egypt	EGY								06	SUGAR,SUGR.PREPTNS,HONEY	1	No Quantity							877704			0
S3	2009	2009	2009	2	0	2	Export	381	Italy	ITA	826	United Kingdom	GBR								06	SUGAR,SUGR.PREPTNS,HONEY	1	No Quantity							17328464			0
S3	2009	2009	2009	2	0	2	Export	381	Italy	ITA	834	United Rep. of Tanzania	TZA								06	SUGAR,SUGR.PREPTNS,HONEY	1	No Quantity							30500			0
S3	2009	2009	2009	2	0	2	Export	381	Italy	ITA	842	USA	USA								06	SUGAR,SUGR.PREPTNS,HONEY	1	No Quantity							11549896			0
S3	2009	2009	2009	2	0	2	Export	381	Italy	ITA	860	Uzbekistan	UZB								06	SUGAR,SUGR.PREPTNS,HONEY	1	No Quantity							222876			0
S3	2009	2009	2009	2	0	2	Export	381	Italy	ITA	862	Venezuela	VEN								06	SUGAR,SUGR.PREPTNS,HONEY	1	No Quantity							80924			0
S3	2009	2009	2009	2	0	2	Export	381	Italy	ITA	887	Yemen	YEM								06	SUGAR,SUGR.PREPTNS,HONEY	1	No Quantity							233532			0
S3	2009	2009	2009	2	0	2	Export	381	Italy	ITA	899	Areas, nes									06	SUGAR,SUGR.PREPTNS,HONEY	1	No Quantity							198682			0
S3	2009	2009	2009	2	0	2	Export	376	Israel	ISR	0	World	WLD								07	COFFEE,TEA,COCOA,SPICES	1	No Quantity							37642000			0
S3	2009	2009	2009	2	0	2	Export	376	Israel	ISR	24	Angola	AGO								07	COFFEE,TEA,COCOA,SPICES	1	No Quantity							6000			0
S3	2009	2009	2009	2	0	2	Export	376	Israel	ISR	32	Argentina	ARG								07	COFFEE,TEA,COCOA,SPICES	1	No Quantity							1000			0
S3	2009	2009	2009	2	0	2	Export	376	Israel	ISR	36	Australia	AUS								07	COFFEE,TEA,COCOA,SPICES	1	No Quantity							1211000			0
S3	2009	2009	2009	2	0	2	Export	376	Israel	ISR	40	Austria	AUT								07	COFFEE,TEA,COCOA,SPICES	1	No Quantity							1128000			0
S3	2009	2009	2009	2	0	2	Export	376	Israel	ISR	51	Armenia	ARM								07	COFFEE,TEA,COCOA,SPICES	1	No Quantity							1000			0
S3	2009	2009	2009	2	0	2	Export	376	Israel	ISR	56	Belgium	BEL								07	COFFEE,TEA,COCOA,SPICES	1	No Quantity							516000			0
S3	2009	2009	2009	2	0	2	Export	376	Israel	ISR	76	Brazil	BRA								07	COFFEE,TEA,COCOA,SPICES	1	No Quantity							189000			0
S3	2009	2009	2009	2	0	2	Export	376	Israel	ISR	100	Bulgaria	BGR								07	COFFEE,TEA,COCOA,SPICES	1	No Quantity							228000			0
S3	2009	2009	2009	2	0	2	Export	376	Israel	ISR	112	Belarus	BLR								07	COFFEE,TEA,COCOA,SPICES	1	No Quantity							3000			0
S3	2009	2009	2009	2	0	2	Export	376	Israel	ISR	120	Cameroon	CMR								07	COFFEE,TEA,COCOA,SPICES	1	No Quantity							2000			0
S3	2009	2009	2009	2	0	2	Export	376	Israel	ISR	124	Canada	CAN								07	COFFEE,TEA,COCOA,SPICES	1	No Quantity							576000			0
S3	2009	2009	2009	2	0	2	Export	376	Israel	ISR	144	Sri Lanka	LKA								07	COFFEE,TEA,COCOA,SPICES	1	No Quantity							1000			0
S3	2009	2009	2009	2	0	2	Export	376	Israel	ISR	156	China	CHN								07	COFFEE,TEA,COCOA,SPICES	1	No Quantity							339000			0
S3	2009	2009	2009	2	0	2	Export	376	Israel	ISR	196	Cyprus	CYP								07	COFFEE,TEA,COCOA,SPICES	1	No Quantity							165000			0
S3	2009	2009	2009	2	0	2	Export	376	Israel	ISR	203	Czechia	CZE								07	COFFEE,TEA,COCOA,SPICES	1	No Quantity							94000			0
S3	2009	2009	2009	2	0	2	Export	376	Israel	ISR	208	Denmark	DNK								07	COFFEE,TEA,COCOA,SPICES	1	No Quantity							302000			0
S3	2009	2009	2009	2	0	2	Export	376	Israel	ISR	231	Ethiopia	ETH								07	COFFEE,TEA,COCOA,SPICES	1	No Quantity							5000			0
S3	2009	2009	2009	2	0	2	Export	376	Israel	ISR	233	Estonia	EST								07	COFFEE,TEA,COCOA,SPICES	1	No Quantity							338000			0
S3	2009	2009	2009	2	0	2	Export	376	Israel	ISR	246	Finland	FIN								07	COFFEE,TEA,COCOA,SPICES	1	No Quantity							1000			0
S3	2009	2009	2009	2	0	2	Export	376	Israel	ISR	251	France	FRA								07	COFFEE,TEA,COCOA,SPICES	1	No Quantity							760000			0
S3	2009	2009	2009	2	0	2	Export	376	Israel	ISR	268	Georgia	GEO								07	COFFEE,TEA,COCOA,SPICES	1	No Quantity							6000			0
S3	2009	2009	2009	2	0	2	Export	376	Israel	ISR	276	Germany	DEU								07	COFFEE,TEA,COCOA,SPICES	1	No Quantity							3959000			0
S3	2009	2009	2009	2	0	2	Export	376	Israel	ISR	300	Greece	GRC								07	COFFEE,TEA,COCOA,SPICES	1	No Quantity							8000			0
S3	2009	2009	2009	2	0	2	Export	376	Israel	ISR	344	China, Hong Kong SAR	HKG								07	COFFEE,TEA,COCOA,SPICES	1	No Quantity							2000			0
S3	2009	2009	2009	2	0	2	Export	376	Israel	ISR	348	Hungary	HUN								07	COFFEE,TEA,COCOA,SPICES	1	No Quantity							72000			0
S3	2009	2009	2009	2	0	2	Export	376	Israel	ISR	372	Ireland	IRL								07	COFFEE,TEA,COCOA,SPICES	1	No Quantity							16000			0
S3	2009	2009	2009	2	0	2	Export	376	Israel	ISR	381	Italy	ITA								07	COFFEE,TEA,COCOA,SPICES	1	No Quantity							481000			0
S3	2009	2009	2009	2	0	2	Export	376	Israel	ISR	392	Japan	JPN								07	COFFEE,TEA,COCOA,SPICES	1	No Quantity							109000			0
S3	2009	2009	2009	2	0	2	Export	376	Israel	ISR	398	Kazakhstan	KAZ								07	COFFEE,TEA,COCOA,SPICES	1	No Quantity							29000			0
S3	2009	2009	2009	2	0	2	Export	376	Israel	ISR	400	Jordan	JOR								07	COFFEE,TEA,COCOA,SPICES	1	No Quantity							199000			0
S3	2009	2009	2009	2	0	2	Export	376	Israel	ISR	484	Mexico	MEX								07	COFFEE,TEA,COCOA,SPICES	1	No Quantity							63000			0
S3	2009	2009	2009	2	0	2	Export	376	Israel	ISR	528	Netherlands	NLD								07	COFFEE,TEA,COCOA,SPICES	1	No Quantity							355000			0
S3	2009	2009	2009	2	0	2	Export	376	Israel	ISR	530	Neth. Antilles	ANT								07	COFFEE,TEA,COCOA,SPICES	1	No Quantity							1000			0
S3	2009	2009	2009	2	0	2	Export	376	Israel	ISR	566	Nigeria	NGA								07	COFFEE,TEA,COCOA,SPICES	1	No Quantity							6000			0
S3	2009	2009	2009	2	0	2	Export	376	Israel	ISR	579	Norway	NOR								07	COFFEE,TEA,COCOA,SPICES	1	No Quantity							71000			0
S3	2009	2009	2009	2	0	2	Export	376	Israel	ISR	608	Philippines	PHL								07	COFFEE,TEA,COCOA,SPICES	1	No Quantity							15000			0
S3	2009	2009	2009	2	0	2	Export	376	Israel	ISR	616	Poland	POL								07	COFFEE,TEA,COCOA,SPICES	1	No Quantity							4082000			0
S3	2009	2009	2009	2	0	2	Export	376	Israel	ISR	642	Romania	ROU								07	COFFEE,TEA,COCOA,SPICES	1	No Quantity							3761000			0
S3	2009	2009	2009	2	0	2	Export	376	Israel	ISR	643	Russian Federation	RUS								07	COFFEE,TEA,COCOA,SPICES	1	No Quantity							125000			0
S3	2009	2009	2009	2	0	2	Export	376	Israel	ISR	688	Serbia	SRB								07	COFFEE,TEA,COCOA,SPICES	1	No Quantity							191000			0
S3	2009	2009	2009	2	0	2	Export	376	Israel	ISR	702	Singapore	SGP								07	COFFEE,TEA,COCOA,SPICES	1	No Quantity							31000			0
S3	2009	2009	2009	2	0	2	Export	376	Israel	ISR	704	Viet Nam	VNM								07	COFFEE,TEA,COCOA,SPICES	1	No Quantity							7000			0
S3	2009	2009	2009	2	0	2	Export	376	Israel	ISR	705	Slovenia	SVN								07	COFFEE,TEA,COCOA,SPICES	1	No Quantity							353000			0
S3	2009	2009	2009	2	0	2	Export	376	Israel	ISR	710	South Africa	ZAF								07	COFFEE,TEA,COCOA,SPICES	1	No Quantity							179000			0
S3	2009	2009	2009	2	0	2	Export	376	Israel	ISR	724	Spain	ESP								07	COFFEE,TEA,COCOA,SPICES	1	No Quantity							252000			0
S3	2009	2009	2009	2	0	2	Export	376	Israel	ISR	752	Sweden	SWE								07	COFFEE,TEA,COCOA,SPICES	1	No Quantity							1632000			0
S3	2009	2009	2009	2	0	2	Export	376	Israel	ISR	757	Switzerland	CHE								07	COFFEE,TEA,COCOA,SPICES	1	No Quantity							200000			0
S3	2009	2009	2009	2	0	2	Export	376	Israel	ISR	764	Thailand	THA								07	COFFEE,TEA,COCOA,SPICES	1	No Quantity							37000			0
S3	2009	2009	2009	2	0	2	Export	376	Israel	ISR	792	Turkey	TUR								07	COFFEE,TEA,COCOA,SPICES	1	No Quantity							321000			0
S3	2009	2009	2009	2	0	2	Export	376	Israel	ISR	804	Ukraine	UKR								07	COFFEE,TEA,COCOA,SPICES	1	No Quantity							49000			0
S3	2009	2009	2009	2	0	2	Export	376	Israel	ISR	826	United Kingdom	GBR								07	COFFEE,TEA,COCOA,SPICES	1	No Quantity							933000			0
S3	2009	2009	2009	2	0	2	Export	376	Israel	ISR	842	USA	USA								07	COFFEE,TEA,COCOA,SPICES	1	No Quantity							14172000			0
S3	2009	2009	2009	2	0	2	Export	376	Israel	ISR	858	Uruguay	URY								07	COFFEE,TEA,COCOA,SPICES	1	No Quantity							9000			0
S3	2009	2009	2009	2	0	2	Export	376	Israel	ISR	860	Uzbekistan	UZB								07	COFFEE,TEA,COCOA,SPICES	1	No Quantity							38000			0
S3	2009	2009	2009	2	0	2	Export	376	Israel	ISR	899	Areas, nes									07	COFFEE,TEA,COCOA,SPICES	1	No Quantity							12000			0
S3	2009	2009	2009	2	0	2	Export	381	Italy	ITA	0	World	WLD								07	COFFEE,TEA,COCOA,SPICES	1	No Quantity							2238728423			0
S3	2009	2009	2009	2	0	2	Export	381	Italy	ITA	4	Afghanistan	AFG								07	COFFEE,TEA,COCOA,SPICES	1	No Quantity							147725			0
S3	2009	2009	2009	2	0	2	Export	381	Italy	ITA	8	Albania	ALB								07	COFFEE,TEA,COCOA,SPICES	1	No Quantity							10292630			0
S3	2009	2009	2009	2	0	2	Export	381	Italy	ITA	12	Algeria	DZA								07	COFFEE,TEA,COCOA,SPICES	1	No Quantity							6304932			0
S3	2009	2009	2009	2	0	2	Export	381	Italy	ITA	20	Andorra	AND								07	COFFEE,TEA,COCOA,SPICES	1	No Quantity							24478			0
S3	2009	2009	2009	2	0	2	Export	381	Italy	ITA	24	Angola	AGO								07	COFFEE,TEA,COCOA,SPICES	1	No Quantity							204325			0
S3	2009	2009	2009	2	0	2	Export	381	Italy	ITA	28	Antigua and Barbuda	ATG								07	COFFEE,TEA,COCOA,SPICES	1	No Quantity							6276			0
S3	2009	2009	2009	2	0	2	Export	381	Italy	ITA	31	Azerbaijan	AZE								07	COFFEE,TEA,COCOA,SPICES	1	No Quantity							4469072			0
S3	2009	2009	2009	2	0	2	Export	381	Italy	ITA	32	Argentina	ARG								07	COFFEE,TEA,COCOA,SPICES	1	No Quantity							5727936			0
S3	2009	2009	2009	2	0	2	Export	381	Italy	ITA	36	Australia	AUS								07	COFFEE,TEA,COCOA,SPICES	1	No Quantity							58542923			0
S3	2009	2009	2009	2	0	2	Export	381	Italy	ITA	40	Austria	AUT								07	COFFEE,TEA,COCOA,SPICES	1	No Quantity							82438660			0
S3	2009	2009	2009	2	0	2	Export	381	Italy	ITA	44	Bahamas	BHS								07	COFFEE,TEA,COCOA,SPICES	1	No Quantity							2665			0
S3	2009	2009	2009	2	0	2	Export	381	Italy	ITA	48	Bahrain	BHR								07	COFFEE,TEA,COCOA,SPICES	1	No Quantity							2366779			0
S3	2009	2009	2009	2	0	2	Export	381	Italy	ITA	50	Bangladesh	BGD								07	COFFEE,TEA,COCOA,SPICES	1	No Quantity							290107			0
S3	2009	2009	2009	2	0	2	Export	381	Italy	ITA	51	Armenia	ARM								07	COFFEE,TEA,COCOA,SPICES	1	No Quantity							4853427			0
S3	2009	2009	2009	2	0	2	Export	381	Italy	ITA	52	Barbados	BRB								07	COFFEE,TEA,COCOA,SPICES	1	No Quantity							9160			0
S3	2009	2009	2009	2	0	2	Export	381	Italy	ITA	56	Belgium	BEL								07	COFFEE,TEA,COCOA,SPICES	1	No Quantity							76705209			0
S3	2009	2009	2009	2	0	2	Export	381	Italy	ITA	60	Bermuda	BMU								07	COFFEE,TEA,COCOA,SPICES	1	No Quantity							28374			0
S3	2009	2009	2009	2	0	2	Export	381	Italy	ITA	68	Bolivia (Plurinational State of)	BOL								07	COFFEE,TEA,COCOA,SPICES	1	No Quantity							45222			0
S3	2009	2009	2009	2	0	2	Export	381	Italy	ITA	70	Bosnia Herzegovina	BIH								07	COFFEE,TEA,COCOA,SPICES	1	No Quantity							6938088			0
S3	2009	2009	2009	2	0	2	Export	381	Italy	ITA	76	Brazil	BRA								07	COFFEE,TEA,COCOA,SPICES	1	No Quantity							6507001			0
S3	2009	2009	2009	2	0	2	Export	381	Italy	ITA	96	Brunei Darussalam	BRN								07	COFFEE,TEA,COCOA,SPICES	1	No Quantity							68517			0
S3	2009	2009	2009	2	0	2	Export	381	Italy	ITA	100	Bulgaria	BGR								07	COFFEE,TEA,COCOA,SPICES	1	No Quantity							22227582			0
S3	2009	2009	2009	2	0	2	Export	381	Italy	ITA	104	Myanmar	MMR								07	COFFEE,TEA,COCOA,SPICES	1	No Quantity							7457			0
S3	2009	2009	2009	2	0	2	Export	381	Italy	ITA	112	Belarus	BLR								07	COFFEE,TEA,COCOA,SPICES	1	No Quantity							2906486			0
S3	2009	2009	2009	2	0	2	Export	381	Italy	ITA	116	Cambodia	KHM								07	COFFEE,TEA,COCOA,SPICES	1	No Quantity							26331			0
S3	2009	2009	2009	2	0	2	Export	381	Italy	ITA	120	Cameroon	CMR								07	COFFEE,TEA,COCOA,SPICES	1	No Quantity							128735			0
S3	2009	2009	2009	2	0	2	Export	381	Italy	ITA	124	Canada	CAN								07	COFFEE,TEA,COCOA,SPICES	1	No Quantity							29976734			0
S3	2009	2009	2009	2	0	2	Export	381	Italy	ITA	132	Cabo Verde	CPV								07	COFFEE,TEA,COCOA,SPICES	1	No Quantity							27963			0
S3	2009	2009	2009	2	0	2	Export	381	Italy	ITA	136	Cayman Isds	CYM								07	COFFEE,TEA,COCOA,SPICES	1	No Quantity							22543			0
S3	2009	2009	2009	2	0	2	Export	381	Italy	ITA	144	Sri Lanka	LKA								07	COFFEE,TEA,COCOA,SPICES	1	No Quantity							461500			0
S3	2009	2009	2009	2	0	2	Export	381	Italy	ITA	152	Chile	CHL								07	COFFEE,TEA,COCOA,SPICES	1	No Quantity							2322221			0
S3	2009	2009	2009	2	0	2	Export	381	Italy	ITA	156	China	CHN								07	COFFEE,TEA,COCOA,SPICES	1	No Quantity							39696550			0
S3	2009	2009	2009	2	0	2	Export	381	Italy	ITA	170	Colombia	COL								07	COFFEE,TEA,COCOA,SPICES	1	No Quantity							1037866			0
S3	2009	2009	2009	2	0	2	Export	381	Italy	ITA	175	Mayotte	MYT								07	COFFEE,TEA,COCOA,SPICES	1	No Quantity							70943			0
S3	2009	2009	2009	2	0	2	Export	381	Italy	ITA	178	Congo	COG								07	COFFEE,TEA,COCOA,SPICES	1	No Quantity							61055			0
S3	2009	2009	2009	2	0	2	Export	381	Italy	ITA	180	Dem. Rep. of the Congo	COD								07	COFFEE,TEA,COCOA,SPICES	1	No Quantity							49661			0
S3	2009	2009	2009	2	0	2	Export	381	Italy	ITA	188	Costa Rica	CRI								07	COFFEE,TEA,COCOA,SPICES	1	No Quantity							78219			0
S3	2009	2009	2009	2	0	2	Export	381	Italy	ITA	191	Croatia	HRV								07	COFFEE,TEA,COCOA,SPICES	1	No Quantity							23704929			0
S3	2009	2009	2009	2	0	2	Export	381	Italy	ITA	192	Cuba	CUB								07	COFFEE,TEA,COCOA,SPICES	1	No Quantity							202883			0
S3	2009	2009	2009	2	0	2	Export	381	Italy	ITA	196	Cyprus	CYP								07	COFFEE,TEA,COCOA,SPICES	1	No Quantity							6350381			0
S3	2009	2009	2009	2	0	2	Export	381	Italy	ITA	203	Czechia	CZE								07	COFFEE,TEA,COCOA,SPICES	1	No Quantity							22896657			0
S3	2009	2009	2009	2	0	2	Export	381	Italy	ITA	204	Benin	BEN								07	COFFEE,TEA,COCOA,SPICES	1	No Quantity							19101			0
S3	2009	2009	2009	2	0	2	Export	381	Italy	ITA	208	Denmark	DNK								07	COFFEE,TEA,COCOA,SPICES	1	No Quantity							8022617			0
S3	2009	2009	2009	2	0	2	Export	381	Italy	ITA	214	Dominican Rep.	DOM								07	COFFEE,TEA,COCOA,SPICES	1	No Quantity							456874			0
S3	2009	2009	2009	2	0	2	Export	381	Italy	ITA	218	Ecuador	ECU								07	COFFEE,TEA,COCOA,SPICES	1	No Quantity							718468			0
S3	2009	2009	2009	2	0	2	Export	381	Italy	ITA	222	El Salvador	SLV								07	COFFEE,TEA,COCOA,SPICES	1	No Quantity							12791			0
S3	2009	2009	2009	2	0	2	Export	381	Italy	ITA	226	Equatorial Guinea	GNQ								07	COFFEE,TEA,COCOA,SPICES	1	No Quantity							101636			0
S3	2009	2009	2009	2	0	2	Export	381	Italy	ITA	231	Ethiopia	ETH								07	COFFEE,TEA,COCOA,SPICES	1	No Quantity							178159			0
S3	2009	2009	2009	2	0	2	Export	381	Italy	ITA	232	Eritrea	ERI								07	COFFEE,TEA,COCOA,SPICES	1	No Quantity							1456			0
S3	2009	2009	2009	2	0	2	Export	381	Italy	ITA	233	Estonia	EST								07	COFFEE,TEA,COCOA,SPICES	1	No Quantity							2655353			0
S3	2009	2009	2009	2	0	2	Export	381	Italy	ITA	246	Finland	FIN								07	COFFEE,TEA,COCOA,SPICES	1	No Quantity							6704466			0
S3	2009	2009	2009	2	0	2	Export	381	Italy	ITA	251	France	FRA								07	COFFEE,TEA,COCOA,SPICES	1	No Quantity							345213936			0
S3	2009	2009	2009	2	0	2	Export	381	Italy	ITA	258	French Polynesia	PYF								07	COFFEE,TEA,COCOA,SPICES	1	No Quantity							1426609			0
S3	2009	2009	2009	2	0	2	Export	381	Italy	ITA	262	Djibouti	DJI								07	COFFEE,TEA,COCOA,SPICES	1	No Quantity							86142			0
S3	2009	2009	2009	2	0	2	Export	381	Italy	ITA	266	Gabon	GAB								07	COFFEE,TEA,COCOA,SPICES	1	No Quantity							136517			0
S3	2009	2009	2009	2	0	2	Export	381	Italy	ITA	268	Georgia	GEO								07	COFFEE,TEA,COCOA,SPICES	1	No Quantity							2688484			0
S3	2009	2009	2009	2	0	2	Export	381	Italy	ITA	276	Germany	DEU								07	COFFEE,TEA,COCOA,SPICES	1	No Quantity							271461436			0
S3	2009	2009	2009	2	0	2	Export	381	Italy	ITA	288	Ghana	GHA								07	COFFEE,TEA,COCOA,SPICES	1	No Quantity							95093			0
S3	2009	2009	2009	2	0	2	Export	381	Italy	ITA	292	Gibraltar	GIB								07	COFFEE,TEA,COCOA,SPICES	1	No Quantity							16848			0
S3	2009	2009	2009	2	0	2	Export	381	Italy	ITA	300	Greece	GRC								07	COFFEE,TEA,COCOA,SPICES	1	No Quantity							115087889			0
S3	2009	2009	2009	2	0	2	Export	381	Italy	ITA	308	Grenada	GRD								07	COFFEE,TEA,COCOA,SPICES	1	No Quantity							8207			0
S3	2009	2009	2009	2	0	2	Export	381	Italy	ITA	316	Guam	GUM								07	COFFEE,TEA,COCOA,SPICES	1	No Quantity							72288			0
S3	2009	2009	2009	2	0	2	Export	381	Italy	ITA	320	Guatemala	GTM								07	COFFEE,TEA,COCOA,SPICES	1	No Quantity							43528			0
S3	2009	2009	2009	2	0	2	Export	381	Italy	ITA	324	Guinea	GIN								07	COFFEE,TEA,COCOA,SPICES	1	No Quantity							2132			0
S3	2009	2009	2009	2	0	2	Export	381	Italy	ITA	328	Guyana	GUY								07	COFFEE,TEA,COCOA,SPICES	1	No Quantity							44562			0
S3	2009	2009	2009	2	0	2	Export	381	Italy	ITA	336	Holy See (Vatican City State)	VAT								07	COFFEE,TEA,COCOA,SPICES	1	No Quantity							147766			0
S3	2009	2009	2009	2	0	2	Export	381	Italy	ITA	344	China, Hong Kong SAR	HKG								07	COFFEE,TEA,COCOA,SPICES	1	No Quantity							28127648			0
S3	2009	2009	2009	2	0	2	Export	381	Italy	ITA	348	Hungary	HUN								07	COFFEE,TEA,COCOA,SPICES	1	No Quantity							21266682			0
S3	2009	2009	2009	2	0	2	Export	381	Italy	ITA	352	Iceland	ISL								07	COFFEE,TEA,COCOA,SPICES	1	No Quantity							552211			0
S3	2009	2009	2009	2	0	2	Export	381	Italy	ITA	360	Indonesia	IDN								07	COFFEE,TEA,COCOA,SPICES	1	No Quantity							942072			0
S3	2009	2009	2009	2	0	2	Export	381	Italy	ITA	364	Iran	IRN								07	COFFEE,TEA,COCOA,SPICES	1	No Quantity							149646			0
S3	2009	2009	2009	2	0	2	Export	381	Italy	ITA	368	Iraq	IRQ								07	COFFEE,TEA,COCOA,SPICES	1	No Quantity							22752			0
S3	2009	2009	2009	2	0	2	Export	381	Italy	ITA	372	Ireland	IRL								07	COFFEE,TEA,COCOA,SPICES	1	No Quantity							4523615			0
S3	2009	2009	2009	2	0	2	Export	381	Italy	ITA	376	Israel	ISR								07	COFFEE,TEA,COCOA,SPICES	1	No Quantity							30370241			0
S3	2009	2009	2009	2	0	2	Export	381	Italy	ITA	384	Côte d'Ivoire	CIV								07	COFFEE,TEA,COCOA,SPICES	1	No Quantity							506405			0
S3	2009	2009	2009	2	0	2	Export	381	Italy	ITA	392	Japan	JPN								07	COFFEE,TEA,COCOA,SPICES	1	No Quantity							19517385			0
S3	2009	2009	2009	2	0	2	Export	381	Italy	ITA	398	Kazakhstan	KAZ								07	COFFEE,TEA,COCOA,SPICES	1	No Quantity							1233318			0
S3	2009	2009	2009	2	0	2	Export	381	Italy	ITA	400	Jordan	JOR								07	COFFEE,TEA,COCOA,SPICES	1	No Quantity							2450016			0
S3	2009	2009	2009	2	0	2	Export	381	Italy	ITA	404	Kenya	KEN								07	COFFEE,TEA,COCOA,SPICES	1	No Quantity							243275			0
S3	2009	2009	2009	2	0	2	Export	381	Italy	ITA	408	Dem. People's Rep. of Korea	PRK								07	COFFEE,TEA,COCOA,SPICES	1	No Quantity							1282			0
S3	2009	2009	2009	2	0	2	Export	381	Italy	ITA	410	Rep. of Korea	KOR								07	COFFEE,TEA,COCOA,SPICES	1	No Quantity							17138079			0
S3	2009	2009	2009	2	0	2	Export	381	Italy	ITA	414	Kuwait	KWT								07	COFFEE,TEA,COCOA,SPICES	1	No Quantity							9195430			0
S3	2009	2009	2009	2	0	2	Export	381	Italy	ITA	417	Kyrgyzstan	KGZ								07	COFFEE,TEA,COCOA,SPICES	1	No Quantity							176678			0
S3	2009	2009	2009	2	0	2	Export	381	Italy	ITA	418	Lao People's Dem. Rep.	LAO								07	COFFEE,TEA,COCOA,SPICES	1	No Quantity							4064			0
S3	2009	2009	2009	2	0	2	Export	381	Italy	ITA	422	Lebanon	LBN								07	COFFEE,TEA,COCOA,SPICES	1	No Quantity							8773239			0
S3	2009	2009	2009	2	0	2	Export	381	Italy	ITA	428	Latvia	LVA								07	COFFEE,TEA,COCOA,SPICES	1	No Quantity							2854794			0
S3	2009	2009	2009	2	0	2	Export	381	Italy	ITA	434	Libya	LBY								07	COFFEE,TEA,COCOA,SPICES	1	No Quantity							10811369			0
S3	2009	2009	2009	2	0	2	Export	381	Italy	ITA	440	Lithuania	LTU								07	COFFEE,TEA,COCOA,SPICES	1	No Quantity							7086377			0
S3	2009	2009	2009	2	0	2	Export	381	Italy	ITA	442	Luxembourg	LUX								07	COFFEE,TEA,COCOA,SPICES	1	No Quantity							27521700			0
S3	2009	2009	2009	2	0	2	Export	381	Italy	ITA	450	Madagascar	MDG								07	COFFEE,TEA,COCOA,SPICES	1	No Quantity							207283			0
S3	2009	2009	2009	2	0	2	Export	381	Italy	ITA	458	Malaysia	MYS								07	COFFEE,TEA,COCOA,SPICES	1	No Quantity							1404587			0
S3	2009	2009	2009	2	0	2	Export	381	Italy	ITA	462	Maldives	MDV								07	COFFEE,TEA,COCOA,SPICES	1	No Quantity							878988			0
S3	2009	2009	2009	2	0	2	Export	381	Italy	ITA	466	Mali	MLI								07	COFFEE,TEA,COCOA,SPICES	1	No Quantity							26366			0
S3	2009	2009	2009	2	0	2	Export	381	Italy	ITA	470	Malta	MLT								07	COFFEE,TEA,COCOA,SPICES	1	No Quantity							10852490			0
S3	2009	2009	2009	2	0	2	Export	381	Italy	ITA	478	Mauritania	MRT								07	COFFEE,TEA,COCOA,SPICES	1	No Quantity							48552			0
S3	2009	2009	2009	2	0	2	Export	381	Italy	ITA	480	Mauritius	MUS								07	COFFEE,TEA,COCOA,SPICES	1	No Quantity							1329713			0
S3	2009	2009	2009	2	0	2	Export	381	Italy	ITA	484	Mexico	MEX								07	COFFEE,TEA,COCOA,SPICES	1	No Quantity							7427454			0
S3	2009	2009	2009	2	0	2	Export	381	Italy	ITA	490	Other Asia, nes									07	COFFEE,TEA,COCOA,SPICES	1	No Quantity							12496326			0
S3	2009	2009	2009	2	0	2	Export	381	Italy	ITA	496	Mongolia	MNG								07	COFFEE,TEA,COCOA,SPICES	1	No Quantity							221328			0
S3	2009	2009	2009	2	0	2	Export	381	Italy	ITA	498	Rep. of Moldova	MDA								07	COFFEE,TEA,COCOA,SPICES	1	No Quantity							702475			0
S3	2009	2009	2009	2	0	2	Export	381	Italy	ITA	499	Montenegro	MNE								07	COFFEE,TEA,COCOA,SPICES	1	No Quantity							2307869			0
S3	2009	2009	2009	2	0	2	Export	381	Italy	ITA	504	Morocco	MAR								07	COFFEE,TEA,COCOA,SPICES	1	No Quantity							5042397			0
S3	2009	2009	2009	2	0	2	Export	381	Italy	ITA	508	Mozambique	MOZ								07	COFFEE,TEA,COCOA,SPICES	1	No Quantity							50878			0
S3	2009	2009	2009	2	0	2	Export	381	Italy	ITA	512	Oman	OMN								07	COFFEE,TEA,COCOA,SPICES	1	No Quantity							5445335			0
S3	2009	2009	2009	2	0	2	Export	381	Italy	ITA	524	Nepal	NPL								07	COFFEE,TEA,COCOA,SPICES	1	No Quantity							105382			0
S3	2009	2009	2009	2	0	2	Export	381	Italy	ITA	528	Netherlands	NLD								07	COFFEE,TEA,COCOA,SPICES	1	No Quantity							52678687			0
S3	2009	2009	2009	2	0	2	Export	381	Italy	ITA	530	Neth. Antilles	ANT								07	COFFEE,TEA,COCOA,SPICES	1	No Quantity							22569			0
S3	2009	2009	2009	2	0	2	Export	381	Italy	ITA	533	Aruba	ABW								07	COFFEE,TEA,COCOA,SPICES	1	No Quantity							6791			0
S3	2009	2009	2009	2	0	2	Export	381	Italy	ITA	540	New Caledonia	NCL								07	COFFEE,TEA,COCOA,SPICES	1	No Quantity							460103			0
S3	2009	2009	2009	2	0	2	Export	381	Italy	ITA	548	Vanuatu	VUT								07	COFFEE,TEA,COCOA,SPICES	1	No Quantity							4452			0
S3	2009	2009	2009	2	0	2	Export	381	Italy	ITA	554	New Zealand	NZL								07	COFFEE,TEA,COCOA,SPICES	1	No Quantity							1955294			0
S3	2009	2009	2009	2	0	2	Export	381	Italy	ITA	558	Nicaragua	NIC								07	COFFEE,TEA,COCOA,SPICES	1	No Quantity							1499			0
S3	2009	2009	2009	2	0	2	Export	381	Italy	ITA	566	Nigeria	NGA								07	COFFEE,TEA,COCOA,SPICES	1	No Quantity							240266			0
S3	2009	2009	2009	2	0	2	Export	381	Italy	ITA	577	Other Africa, nes									07	COFFEE,TEA,COCOA,SPICES	1	No Quantity							8034			0
S3	2009	2009	2009	2	0	2	Export	381	Italy	ITA	579	Norway	NOR								07	COFFEE,TEA,COCOA,SPICES	1	No Quantity							5732982			0
S3	2009	2009	2009	2	0	2	Export	381	Italy	ITA	586	Pakistan	PAK								07	COFFEE,TEA,COCOA,SPICES	1	No Quantity							330854			0
S3	2009	2009	2009	2	0	2	Export	381	Italy	ITA	591	Panama	PAN								07	COFFEE,TEA,COCOA,SPICES	1	No Quantity							194819			0
S3	2009	2009	2009	2	0	2	Export	381	Italy	ITA	600	Paraguay	PRY								07	COFFEE,TEA,COCOA,SPICES	1	No Quantity							29037			0
S3	2009	2009	2009	2	0	2	Export	381	Italy	ITA	604	Peru	PER								07	COFFEE,TEA,COCOA,SPICES	1	No Quantity							386934			0
S3	2009	2009	2009	2	0	2	Export	381	Italy	ITA	608	Philippines	PHL								07	COFFEE,TEA,COCOA,SPICES	1	No Quantity							684394			0
S3	2009	2009	2009	2	0	2	Export	381	Italy	ITA	616	Poland	POL								07	COFFEE,TEA,COCOA,SPICES	1	No Quantity							55569338			0
S3	2009	2009	2009	2	0	2	Export	381	Italy	ITA	620	Portugal	PRT								07	COFFEE,TEA,COCOA,SPICES	1	No Quantity							48323058			0
S3	2009	2009	2009	2	0	2	Export	381	Italy	ITA	634	Qatar	QAT								07	COFFEE,TEA,COCOA,SPICES	1	No Quantity							3852947			0
S3	2009	2009	2009	2	0	2	Export	381	Italy	ITA	642	Romania	ROU								07	COFFEE,TEA,COCOA,SPICES	1	No Quantity							24215450			0
S3	2009	2009	2009	2	0	2	Export	381	Italy	ITA	643	Russian Federation	RUS								07	COFFEE,TEA,COCOA,SPICES	1	No Quantity							47337963			0
S3	2009	2009	2009	2	0	2	Export	381	Italy	ITA	662	Saint Lucia	LCA								07	COFFEE,TEA,COCOA,SPICES	1	No Quantity							40450			0
S3	2009	2009	2009	2	0	2	Export	381	Italy	ITA	682	Saudi Arabia	SAU								07	COFFEE,TEA,COCOA,SPICES	1	No Quantity							20239732			0
S3	2009	2009	2009	2	0	2	Export	381	Italy	ITA	686	Senegal	SEN								07	COFFEE,TEA,COCOA,SPICES	1	No Quantity							1016102			0
S3	2009	2009	2009	2	0	2	Export	381	Italy	ITA	688	Serbia	SRB								07	COFFEE,TEA,COCOA,SPICES	1	No Quantity							8932385			0
S3	2009	2009	2009	2	0	2	Export	381	Italy	ITA	690	Seychelles	SYC								07	COFFEE,TEA,COCOA,SPICES	1	No Quantity							75736			0
S3	2009	2009	2009	2	0	2	Export	381	Italy	ITA	699	India	IND								07	COFFEE,TEA,COCOA,SPICES	1	No Quantity							8511204			0
S3	2009	2009	2009	2	0	2	Export	381	Italy	ITA	702	Singapore	SGP								07	COFFEE,TEA,COCOA,SPICES	1	No Quantity							4557745			0
S3	2009	2009	2009	2	0	2	Export	381	Italy	ITA	703	Slovakia	SVK								07	COFFEE,TEA,COCOA,SPICES	1	No Quantity							6891796			0
S3	2009	2009	2009	2	0	2	Export	381	Italy	ITA	704	Viet Nam	VNM								07	COFFEE,TEA,COCOA,SPICES	1	No Quantity							596675			0
S3	2009	2009	2009	2	0	2	Export	381	Italy	ITA	705	Slovenia	SVN								07	COFFEE,TEA,COCOA,SPICES	1	No Quantity							22437635			0
S3	2009	2009	2009	2	0	2	Export	381	Italy	ITA	710	South Africa	ZAF								07	COFFEE,TEA,COCOA,SPICES	1	No Quantity							11236866			0
S3	2009	2009	2009	2	0	2	Export	381	Italy	ITA	724	Spain	ESP								07	COFFEE,TEA,COCOA,SPICES	1	No Quantity							102614164			0
S3	2009	2009	2009	2	0	2	Export	381	Italy	ITA	736	Fmr Sudan	SDN								07	COFFEE,TEA,COCOA,SPICES	1	No Quantity							363358			0
S3	2009	2009	2009	2	0	2	Export	381	Italy	ITA	752	Sweden	SWE								07	COFFEE,TEA,COCOA,SPICES	1	No Quantity							15551711			0
S3	2009	2009	2009	2	0	2	Export	381	Italy	ITA	757	Switzerland	CHE								07	COFFEE,TEA,COCOA,SPICES	1	No Quantity							71739928			0
S3	2009	2009	2009	2	0	2	Export	381	Italy	ITA	760	Syria	SYR								07	COFFEE,TEA,COCOA,SPICES	1	No Quantity							2377955			0
S3	2009	2009	2009	2	0	2	Export	381	Italy	ITA	764	Thailand	THA								07	COFFEE,TEA,COCOA,SPICES	1	No Quantity							1955507			0
S3	2009	2009	2009	2	0	2	Export	381	Italy	ITA	768	Togo	TGO								07	COFFEE,TEA,COCOA,SPICES	1	No Quantity							65933			0
S3	2009	2009	2009	2	0	2	Export	381	Italy	ITA	780	Trinidad and Tobago	TTO								07	COFFEE,TEA,COCOA,SPICES	1	No Quantity							35042			0
S3	2009	2009	2009	2	0	2	Export	381	Italy	ITA	784	United Arab Emirates	ARE								07	COFFEE,TEA,COCOA,SPICES	1	No Quantity							26104112			0
S3	2009	2009	2009	2	0	2	Export	381	Italy	ITA	788	Tunisia	TUN								07	COFFEE,TEA,COCOA,SPICES	1	No Quantity							2335411			0
S3	2009	2009	2009	2	0	2	Export	381	Italy	ITA	792	Turkey	TUR								07	COFFEE,TEA,COCOA,SPICES	1	No Quantity							23827496			0
S3	2009	2009	2009	2	0	2	Export	381	Italy	ITA	795	Turkmenistan	TKM								07	COFFEE,TEA,COCOA,SPICES	1	No Quantity							2203			0
S3	2009	2009	2009	2	0	2	Export	381	Italy	ITA	796	Turks and Caicos Isds	TCA								07	COFFEE,TEA,COCOA,SPICES	1	No Quantity							2257			0
S3	2009	2009	2009	2	0	2	Export	381	Italy	ITA	800	Uganda	UGA								07	COFFEE,TEA,COCOA,SPICES	1	No Quantity							13897			0
S3	2009	2009	2009	2	0	2	Export	381	Italy	ITA	804	Ukraine	UKR								07	COFFEE,TEA,COCOA,SPICES	1	No Quantity							13016983			0
S3	2009	2009	2009	2	0	2	Export	381	Italy	ITA	807	North Macedonia	MKD								07	COFFEE,TEA,COCOA,SPICES	1	No Quantity							3845918			0
S3	2009	2009	2009	2	0	2	Export	381	Italy	ITA	818	Egypt	EGY								07	COFFEE,TEA,COCOA,SPICES	1	No Quantity							7644284			0
S3	2009	2009	2009	2	0	2	Export	381	Italy	ITA	826	United Kingdom	GBR								07	COFFEE,TEA,COCOA,SPICES	1	No Quantity							143017452			0
S3	2009	2009	2009	2	0	2	Export	381	Italy	ITA	834	United Rep. of Tanzania	TZA								07	COFFEE,TEA,COCOA,SPICES	1	No Quantity							103556			0
S3	2009	2009	2009	2	0	2	Export	381	Italy	ITA	839	Special Categories									07	COFFEE,TEA,COCOA,SPICES	1	No Quantity							11400			0
S3	2009	2009	2009	2	0	2	Export	381	Italy	ITA	842	USA	USA								07	COFFEE,TEA,COCOA,SPICES	1	No Quantity							73410790			0
S3	2009	2009	2009	2	0	2	Export	381	Italy	ITA	854	Burkina Faso	BFA								07	COFFEE,TEA,COCOA,SPICES	1	No Quantity							3483			0
S3	2009	2009	2009	2	0	2	Export	381	Italy	ITA	858	Uruguay	URY								07	COFFEE,TEA,COCOA,SPICES	1	No Quantity							279168			0
S3	2009	2009	2009	2	0	2	Export	381	Italy	ITA	860	Uzbekistan	UZB								07	COFFEE,TEA,COCOA,SPICES	1	No Quantity							1184712			0
S3	2009	2009	2009	2	0	2	Export	381	Italy	ITA	862	Venezuela	VEN								07	COFFEE,TEA,COCOA,SPICES	1	No Quantity							3222136			0
S3	2009	2009	2009	2	0	2	Export	381	Italy	ITA	887	Yemen	YEM								07	COFFEE,TEA,COCOA,SPICES	1	No Quantity							2066452			0
S3	2009	2009	2009	2	0	2	Export	381	Italy	ITA	894	Zambia	ZMB								07	COFFEE,TEA,COCOA,SPICES	1	No Quantity							49678			0
S3	2009	2009	2009	2	0	2	Export	381	Italy	ITA	899	Areas, nes									07	COFFEE,TEA,COCOA,SPICES	1	No Quantity							1663383			0
S3	2009	2009	2009	2	0	2	Export	376	Israel	ISR	0	World	WLD								08	ANIMAL FEED STUFF	1	No Quantity							16122000			0
S3	2009	2009	2009	2	0	2	Export	376	Israel	ISR	24	Angola	AGO								08	ANIMAL FEED STUFF	1	No Quantity							154000			0
S3	2009	2009	2009	2	0	2	Export	376	Israel	ISR	31	Azerbaijan	AZE								08	ANIMAL FEED STUFF	1	No Quantity							26000			0
S3	2009	2009	2009	2	0	2	Export	376	Israel	ISR	56	Belgium	BEL								08	ANIMAL FEED STUFF	1	No Quantity							236000			0
S3	2009	2009	2009	2	0	2	Export	376	Israel	ISR	120	Cameroon	CMR								08	ANIMAL FEED STUFF	1	No Quantity							2000			0
S3	2009	2009	2009	2	0	2	Export	376	Israel	ISR	178	Congo	COG								08	ANIMAL FEED STUFF	1	No Quantity							6000			0
S3	2009	2009	2009	2	0	2	Export	376	Israel	ISR	191	Croatia	HRV								08	ANIMAL FEED STUFF	1	No Quantity							168000			0
S3	2009	2009	2009	2	0	2	Export	376	Israel	ISR	196	Cyprus	CYP								08	ANIMAL FEED STUFF	1	No Quantity							218000			0
S3	2009	2009	2009	2	0	2	Export	376	Israel	ISR	268	Georgia	GEO								08	ANIMAL FEED STUFF	1	No Quantity							53000			0
S3	2009	2009	2009	2	0	2	Export	376	Israel	ISR	276	Germany	DEU								08	ANIMAL FEED STUFF	1	No Quantity							22000			0
S3	2009	2009	2009	2	0	2	Export	376	Israel	ISR	288	Ghana	GHA								08	ANIMAL FEED STUFF	1	No Quantity							817000			0
S3	2009	2009	2009	2	0	2	Export	376	Israel	ISR	300	Greece	GRC								08	ANIMAL FEED STUFF	1	No Quantity							547000			0
S3	2009	2009	2009	2	0	2	Export	376	Israel	ISR	381	Italy	ITA								08	ANIMAL FEED STUFF	1	No Quantity							3000			0
S3	2009	2009	2009	2	0	2	Export	376	Israel	ISR	398	Kazakhstan	KAZ								08	ANIMAL FEED STUFF	1	No Quantity							165000			0
S3	2009	2009	2009	2	0	2	Export	376	Israel	ISR	400	Jordan	JOR								08	ANIMAL FEED STUFF	1	No Quantity							4933000			0
S3	2009	2009	2009	2	0	2	Export	376	Israel	ISR	404	Kenya	KEN								08	ANIMAL FEED STUFF	1	No Quantity							17000			0
S3	2009	2009	2009	2	0	2	Export	376	Israel	ISR	440	Lithuania	LTU								08	ANIMAL FEED STUFF	1	No Quantity							59000			0
S3	2009	2009	2009	2	0	2	Export	376	Israel	ISR	470	Malta	MLT								08	ANIMAL FEED STUFF	1	No Quantity							31000			0
S3	2009	2009	2009	2	0	2	Export	376	Israel	ISR	566	Nigeria	NGA								08	ANIMAL FEED STUFF	1	No Quantity							4091000			0
S3	2009	2009	2009	2	0	2	Export	376	Israel	ISR	604	Peru	PER								08	ANIMAL FEED STUFF	1	No Quantity							22000			0
S3	2009	2009	2009	2	0	2	Export	376	Israel	ISR	616	Poland	POL								08	ANIMAL FEED STUFF	1	No Quantity							5000			0
S3	2009	2009	2009	2	0	2	Export	376	Israel	ISR	643	Russian Federation	RUS								08	ANIMAL FEED STUFF	1	No Quantity							21000			0
S3	2009	2009	2009	2	0	2	Export	376	Israel	ISR	704	Viet Nam	VNM								08	ANIMAL FEED STUFF	1	No Quantity							816000			0
S3	2009	2009	2009	2	0	2	Export	376	Israel	ISR	710	South Africa	ZAF								08	ANIMAL FEED STUFF	1	No Quantity							12000			0
S3	2009	2009	2009	2	0	2	Export	376	Israel	ISR	724	Spain	ESP								08	ANIMAL FEED STUFF	1	No Quantity							22000			0
S3	2009	2009	2009	2	0	2	Export	376	Israel	ISR	792	Turkey	TUR								08	ANIMAL FEED STUFF	1	No Quantity							3492000			0
S3	2009	2009	2009	2	0	2	Export	376	Israel	ISR	800	Uganda	UGA								08	ANIMAL FEED STUFF	1	No Quantity							3000			0
S3	2009	2009	2009	2	0	2	Export	376	Israel	ISR	842	USA	USA								08	ANIMAL FEED STUFF	1	No Quantity							89000			0
S3	2009	2009	2009	2	0	2	Export	376	Israel	ISR	860	Uzbekistan	UZB								08	ANIMAL FEED STUFF	1	No Quantity							36000			0
S3	2009	2009	2009	2	0	2	Export	376	Israel	ISR	862	Venezuela	VEN								08	ANIMAL FEED STUFF	1	No Quantity							56000			0
S3	2009	2009	2009	2	0	2	Export	381	Italy	ITA	0	World	WLD								08	ANIMAL FEED STUFF	1	No Quantity							552319689			0
S3	2009	2009	2009	2	0	2	Export	381	Italy	ITA	8	Albania	ALB								08	ANIMAL FEED STUFF	1	No Quantity							7093267			0
S3	2009	2009	2009	2	0	2	Export	381	Italy	ITA	12	Algeria	DZA								08	ANIMAL FEED STUFF	1	No Quantity							130688			0
S3	2009	2009	2009	2	0	2	Export	381	Italy	ITA	24	Angola	AGO								08	ANIMAL FEED STUFF	1	No Quantity							176083			0
S3	2009	2009	2009	2	0	2	Export	381	Italy	ITA	31	Azerbaijan	AZE								08	ANIMAL FEED STUFF	1	No Quantity							6414			0
S3	2009	2009	2009	2	0	2	Export	381	Italy	ITA	36	Australia	AUS								08	ANIMAL FEED STUFF	1	No Quantity							1167824			0
S3	2009	2009	2009	2	0	2	Export	381	Italy	ITA	40	Austria	AUT								08	ANIMAL FEED STUFF	1	No Quantity							60688183			0
S3	2009	2009	2009	2	0	2	Export	381	Italy	ITA	48	Bahrain	BHR								08	ANIMAL FEED STUFF	1	No Quantity							25424			0
S3	2009	2009	2009	2	0	2	Export	381	Italy	ITA	50	Bangladesh	BGD								08	ANIMAL FEED STUFF	1	No Quantity							241814			0
S3	2009	2009	2009	2	0	2	Export	381	Italy	ITA	51	Armenia	ARM								08	ANIMAL FEED STUFF	1	No Quantity							113985			0
S3	2009	2009	2009	2	0	2	Export	381	Italy	ITA	56	Belgium	BEL								08	ANIMAL FEED STUFF	1	No Quantity							12299014			0
S3	2009	2009	2009	2	0	2	Export	381	Italy	ITA	70	Bosnia Herzegovina	BIH								08	ANIMAL FEED STUFF	1	No Quantity							5803249			0
S3	2009	2009	2009	2	0	2	Export	381	Italy	ITA	76	Brazil	BRA								08	ANIMAL FEED STUFF	1	No Quantity							206827			0
S3	2009	2009	2009	2	0	2	Export	381	Italy	ITA	100	Bulgaria	BGR								08	ANIMAL FEED STUFF	1	No Quantity							967556			0
S3	2009	2009	2009	2	0	2	Export	381	Italy	ITA	108	Burundi	BDI								08	ANIMAL FEED STUFF	1	No Quantity							2362			0
S3	2009	2009	2009	2	0	2	Export	381	Italy	ITA	120	Cameroon	CMR								08	ANIMAL FEED STUFF	1	No Quantity							13794			0
S3	2009	2009	2009	2	0	2	Export	381	Italy	ITA	124	Canada	CAN								08	ANIMAL FEED STUFF	1	No Quantity							87847			0
S3	2009	2009	2009	2	0	2	Export	381	Italy	ITA	144	Sri Lanka	LKA								08	ANIMAL FEED STUFF	1	No Quantity							6368			0
S3	2009	2009	2009	2	0	2	Export	381	Italy	ITA	152	Chile	CHL								08	ANIMAL FEED STUFF	1	No Quantity							3152205			0
S3	2009	2009	2009	2	0	2	Export	381	Italy	ITA	156	China	CHN								08	ANIMAL FEED STUFF	1	No Quantity							33256			0
S3	2009	2009	2009	2	0	2	Export	381	Italy	ITA	170	Colombia	COL								08	ANIMAL FEED STUFF	1	No Quantity							74562			0
S3	2009	2009	2009	2	0	2	Export	381	Italy	ITA	188	Costa Rica	CRI								08	ANIMAL FEED STUFF	1	No Quantity							10366			0
S3	2009	2009	2009	2	0	2	Export	381	Italy	ITA	191	Croatia	HRV								08	ANIMAL FEED STUFF	1	No Quantity							18416012			0
S3	2009	2009	2009	2	0	2	Export	381	Italy	ITA	196	Cyprus	CYP								08	ANIMAL FEED STUFF	1	No Quantity							6927860			0
S3	2009	2009	2009	2	0	2	Export	381	Italy	ITA	203	Czechia	CZE								08	ANIMAL FEED STUFF	1	No Quantity							7072268			0
S3	2009	2009	2009	2	0	2	Export	381	Italy	ITA	208	Denmark	DNK								08	ANIMAL FEED STUFF	1	No Quantity							8777551			0
S3	2009	2009	2009	2	0	2	Export	381	Italy	ITA	218	Ecuador	ECU								08	ANIMAL FEED STUFF	1	No Quantity							22912			0
S3	2009	2009	2009	2	0	2	Export	381	Italy	ITA	226	Equatorial Guinea	GNQ								08	ANIMAL FEED STUFF	1	No Quantity							2369			0
S3	2009	2009	2009	2	0	2	Export	381	Italy	ITA	233	Estonia	EST								08	ANIMAL FEED STUFF	1	No Quantity							137118			0
S3	2009	2009	2009	2	0	2	Export	381	Italy	ITA	246	Finland	FIN								08	ANIMAL FEED STUFF	1	No Quantity							2292772			0
S3	2009	2009	2009	2	0	2	Export	381	Italy	ITA	251	France	FRA								08	ANIMAL FEED STUFF	1	No Quantity							56505027			0
S3	2009	2009	2009	2	0	2	Export	381	Italy	ITA	268	Georgia	GEO								08	ANIMAL FEED STUFF	1	No Quantity							137698			0
S3	2009	2009	2009	2	0	2	Export	381	Italy	ITA	276	Germany	DEU								08	ANIMAL FEED STUFF	1	No Quantity							29667054			0
S3	2009	2009	2009	2	0	2	Export	381	Italy	ITA	300	Greece	GRC								08	ANIMAL FEED STUFF	1	No Quantity							69608265			0
S3	2009	2009	2009	2	0	2	Export	381	Italy	ITA	344	China, Hong Kong SAR	HKG								08	ANIMAL FEED STUFF	1	No Quantity							318349			0
S3	2009	2009	2009	2	0	2	Export	381	Italy	ITA	348	Hungary	HUN								08	ANIMAL FEED STUFF	1	No Quantity							26796122			0
S3	2009	2009	2009	2	0	2	Export	381	Italy	ITA	360	Indonesia	IDN								08	ANIMAL FEED STUFF	1	No Quantity							355722			0
S3	2009	2009	2009	2	0	2	Export	381	Italy	ITA	364	Iran	IRN								08	ANIMAL FEED STUFF	1	No Quantity							851161			0
S3	2009	2009	2009	2	0	2	Export	381	Italy	ITA	372	Ireland	IRL								08	ANIMAL FEED STUFF	1	No Quantity							15296			0
S3	2009	2009	2009	2	0	2	Export	381	Italy	ITA	376	Israel	ISR								08	ANIMAL FEED STUFF	1	No Quantity							10786791			0
S3	2009	2009	2009	2	0	2	Export	381	Italy	ITA	392	Japan	JPN								08	ANIMAL FEED STUFF	1	No Quantity							3632617			0
S3	2009	2009	2009	2	0	2	Export	381	Italy	ITA	400	Jordan	JOR								08	ANIMAL FEED STUFF	1	No Quantity							627271			0
S3	2009	2009	2009	2	0	2	Export	381	Italy	ITA	404	Kenya	KEN								08	ANIMAL FEED STUFF	1	No Quantity							74649			0
S3	2009	2009	2009	2	0	2	Export	381	Italy	ITA	410	Rep. of Korea	KOR								08	ANIMAL FEED STUFF	1	No Quantity							76037			0
S3	2009	2009	2009	2	0	2	Export	381	Italy	ITA	414	Kuwait	KWT								08	ANIMAL FEED STUFF	1	No Quantity							415280			0
S3	2009	2009	2009	2	0	2	Export	381	Italy	ITA	422	Lebanon	LBN								08	ANIMAL FEED STUFF	1	No Quantity							1857501			0
S3	2009	2009	2009	2	0	2	Export	381	Italy	ITA	428	Latvia	LVA								08	ANIMAL FEED STUFF	1	No Quantity							868774			0
S3	2009	2009	2009	2	0	2	Export	381	Italy	ITA	434	Libya	LBY								08	ANIMAL FEED STUFF	1	No Quantity							1747370			0
S3	2009	2009	2009	2	0	2	Export	381	Italy	ITA	440	Lithuania	LTU								08	ANIMAL FEED STUFF	1	No Quantity							1050096			0
S3	2009	2009	2009	2	0	2	Export	381	Italy	ITA	442	Luxembourg	LUX								08	ANIMAL FEED STUFF	1	No Quantity							192440			0
S3	2009	2009	2009	2	0	2	Export	381	Italy	ITA	458	Malaysia	MYS								08	ANIMAL FEED STUFF	1	No Quantity							618733			0
S3	2009	2009	2009	2	0	2	Export	381	Italy	ITA	470	Malta	MLT								08	ANIMAL FEED STUFF	1	No Quantity							4137982			0
S3	2009	2009	2009	2	0	2	Export	381	Italy	ITA	484	Mexico	MEX								08	ANIMAL FEED STUFF	1	No Quantity							161134			0
S3	2009	2009	2009	2	0	2	Export	381	Italy	ITA	490	Other Asia, nes									08	ANIMAL FEED STUFF	1	No Quantity							133841			0
S3	2009	2009	2009	2	0	2	Export	381	Italy	ITA	498	Rep. of Moldova	MDA								08	ANIMAL FEED STUFF	1	No Quantity							164309			0
S3	2009	2009	2009	2	0	2	Export	381	Italy	ITA	499	Montenegro	MNE								08	ANIMAL FEED STUFF	1	No Quantity							1393279			0
S3	2009	2009	2009	2	0	2	Export	381	Italy	ITA	504	Morocco	MAR								08	ANIMAL FEED STUFF	1	No Quantity							1935580			0
S3	2009	2009	2009	2	0	2	Export	381	Italy	ITA	512	Oman	OMN								08	ANIMAL FEED STUFF	1	No Quantity							34237			0
S3	2009	2009	2009	2	0	2	Export	381	Italy	ITA	528	Netherlands	NLD								08	ANIMAL FEED STUFF	1	No Quantity							23036810			0
S3	2009	2009	2009	2	0	2	Export	381	Italy	ITA	540	New Caledonia	NCL								08	ANIMAL FEED STUFF	1	No Quantity							5417			0
S3	2009	2009	2009	2	0	2	Export	381	Italy	ITA	566	Nigeria	NGA								08	ANIMAL FEED STUFF	1	No Quantity							55281			0
S3	2009	2009	2009	2	0	2	Export	381	Italy	ITA	579	Norway	NOR								08	ANIMAL FEED STUFF	1	No Quantity							789726			0
S3	2009	2009	2009	2	0	2	Export	381	Italy	ITA	586	Pakistan	PAK								08	ANIMAL FEED STUFF	1	No Quantity							51358			0
S3	2009	2009	2009	2	0	2	Export	381	Italy	ITA	591	Panama	PAN								08	ANIMAL FEED STUFF	1	No Quantity							83970			0
S3	2009	2009	2009	2	0	2	Export	381	Italy	ITA	604	Peru	PER								08	ANIMAL FEED STUFF	1	No Quantity							4694			0
S3	2009	2009	2009	2	0	2	Export	381	Italy	ITA	608	Philippines	PHL								08	ANIMAL FEED STUFF	1	No Quantity							10899749			0
S3	2009	2009	2009	2	0	2	Export	381	Italy	ITA	616	Poland	POL								08	ANIMAL FEED STUFF	1	No Quantity							6631059			0
S3	2009	2009	2009	2	0	2	Export	381	Italy	ITA	620	Portugal	PRT								08	ANIMAL FEED STUFF	1	No Quantity							7674654			0
S3	2009	2009	2009	2	0	2	Export	381	Italy	ITA	634	Qatar	QAT								08	ANIMAL FEED STUFF	1	No Quantity							28072			0
S3	2009	2009	2009	2	0	2	Export	381	Italy	ITA	642	Romania	ROU								08	ANIMAL FEED STUFF	1	No Quantity							24944063			0
S3	2009	2009	2009	2	0	2	Export	381	Italy	ITA	643	Russian Federation	RUS								08	ANIMAL FEED STUFF	1	No Quantity							10233748			0
S3	2009	2009	2009	2	0	2	Export	381	Italy	ITA	682	Saudi Arabia	SAU								08	ANIMAL FEED STUFF	1	No Quantity							314248			0
S3	2009	2009	2009	2	0	2	Export	381	Italy	ITA	686	Senegal	SEN								08	ANIMAL FEED STUFF	1	No Quantity							30750			0
S3	2009	2009	2009	2	0	2	Export	381	Italy	ITA	688	Serbia	SRB								08	ANIMAL FEED STUFF	1	No Quantity							3596946			0
S3	2009	2009	2009	2	0	2	Export	381	Italy	ITA	699	India	IND								08	ANIMAL FEED STUFF	1	No Quantity							379442			0
S3	2009	2009	2009	2	0	2	Export	381	Italy	ITA	702	Singapore	SGP								08	ANIMAL FEED STUFF	1	No Quantity							60724			0
S3	2009	2009	2009	2	0	2	Export	381	Italy	ITA	703	Slovakia	SVK								08	ANIMAL FEED STUFF	1	No Quantity							1779618			0
S3	2009	2009	2009	2	0	2	Export	381	Italy	ITA	704	Viet Nam	VNM								08	ANIMAL FEED STUFF	1	No Quantity							4275179			0
S3	2009	2009	2009	2	0	2	Export	381	Italy	ITA	705	Slovenia	SVN								08	ANIMAL FEED STUFF	1	No Quantity							12383750			0
S3	2009	2009	2009	2	0	2	Export	381	Italy	ITA	710	South Africa	ZAF								08	ANIMAL FEED STUFF	1	No Quantity							1246028			0
S3	2009	2009	2009	2	0	2	Export	381	Italy	ITA	724	Spain	ESP								08	ANIMAL FEED STUFF	1	No Quantity							15422495			0
S3	2009	2009	2009	2	0	2	Export	381	Italy	ITA	752	Sweden	SWE								08	ANIMAL FEED STUFF	1	No Quantity							2794385			0
S3	2009	2009	2009	2	0	2	Export	381	Italy	ITA	757	Switzerland	CHE								08	ANIMAL FEED STUFF	1	No Quantity							12640745			0
S3	2009	2009	2009	2	0	2	Export	381	Italy	ITA	760	Syria	SYR								08	ANIMAL FEED STUFF	1	No Quantity							5178			0
S3	2009	2009	2009	2	0	2	Export	381	Italy	ITA	764	Thailand	THA								08	ANIMAL FEED STUFF	1	No Quantity							11160680			0
S3	2009	2009	2009	2	0	2	Export	381	Italy	ITA	784	United Arab Emirates	ARE								08	ANIMAL FEED STUFF	1	No Quantity							17794172			0
S3	2009	2009	2009	2	0	2	Export	381	Italy	ITA	788	Tunisia	TUN								08	ANIMAL FEED STUFF	1	No Quantity							12266557			0
S3	2009	2009	2009	2	0	2	Export	381	Italy	ITA	792	Turkey	TUR								08	ANIMAL FEED STUFF	1	No Quantity							12223938			0
S3	2009	2009	2009	2	0	2	Export	381	Italy	ITA	804	Ukraine	UKR								08	ANIMAL FEED STUFF	1	No Quantity							1177615			0
S3	2009	2009	2009	2	0	2	Export	381	Italy	ITA	807	North Macedonia	MKD								08	ANIMAL FEED STUFF	1	No Quantity							775290			0
S3	2009	2009	2009	2	0	2	Export	381	Italy	ITA	818	Egypt	EGY								08	ANIMAL FEED STUFF	1	No Quantity							195636			0
S3	2009	2009	2009	2	0	2	Export	381	Italy	ITA	826	United Kingdom	GBR								08	ANIMAL FEED STUFF	1	No Quantity							7015862			0
S3	2009	2009	2009	2	0	2	Export	381	Italy	ITA	842	USA	USA								08	ANIMAL FEED STUFF	1	No Quantity							227334			0
S3	2009	2009	2009	2	0	2	Export	381	Italy	ITA	858	Uruguay	URY								08	ANIMAL FEED STUFF	1	No Quantity							1949			0
S3	2009	2009	2009	2	0	2	Export	376	Israel	ISR	0	World	WLD								09	MISC.EDIBLE PRODUCTS ETC	1	No Quantity							181353000			0
S3	2009	2009	2009	2	0	2	Export	376	Israel	ISR	24	Angola	AGO								09	MISC.EDIBLE PRODUCTS ETC	1	No Quantity							42000			0
S3	2009	2009	2009	2	0	2	Export	376	Israel	ISR	31	Azerbaijan	AZE								09	MISC.EDIBLE PRODUCTS ETC	1	No Quantity							53000			0
S3	2009	2009	2009	2	0	2	Export	376	Israel	ISR	36	Australia	AUS								09	MISC.EDIBLE PRODUCTS ETC	1	No Quantity							2292000			0
S3	2009	2009	2009	2	0	2	Export	376	Israel	ISR	40	Austria	AUT								09	MISC.EDIBLE PRODUCTS ETC	1	No Quantity							103000			0
S3	2009	2009	2009	2	0	2	Export	376	Israel	ISR	51	Armenia	ARM								09	MISC.EDIBLE PRODUCTS ETC	1	No Quantity							474000			0
S3	2009	2009	2009	2	0	2	Export	376	Israel	ISR	56	Belgium	BEL								09	MISC.EDIBLE PRODUCTS ETC	1	No Quantity							2559000			0
S3	2009	2009	2009	2	0	2	Export	376	Israel	ISR	70	Bosnia Herzegovina	BIH								09	MISC.EDIBLE PRODUCTS ETC	1	No Quantity							54000			0
S3	2009	2009	2009	2	0	2	Export	376	Israel	ISR	76	Brazil	BRA								09	MISC.EDIBLE PRODUCTS ETC	1	No Quantity							714000			0
S3	2009	2009	2009	2	0	2	Export	376	Israel	ISR	84	Belize	BLZ								09	MISC.EDIBLE PRODUCTS ETC	1	No Quantity							2000			0
S3	2009	2009	2009	2	0	2	Export	376	Israel	ISR	100	Bulgaria	BGR								09	MISC.EDIBLE PRODUCTS ETC	1	No Quantity							1442000			0
S3	2009	2009	2009	2	0	2	Export	376	Israel	ISR	112	Belarus	BLR								09	MISC.EDIBLE PRODUCTS ETC	1	No Quantity							2949000			0
S3	2009	2009	2009	2	0	2	Export	376	Israel	ISR	120	Cameroon	CMR								09	MISC.EDIBLE PRODUCTS ETC	1	No Quantity							20000			0
S3	2009	2009	2009	2	0	2	Export	376	Israel	ISR	124	Canada	CAN								09	MISC.EDIBLE PRODUCTS ETC	1	No Quantity							1164000			0
S3	2009	2009	2009	2	0	2	Export	376	Israel	ISR	144	Sri Lanka	LKA								09	MISC.EDIBLE PRODUCTS ETC	1	No Quantity							108000			0
S3	2009	2009	2009	2	0	2	Export	376	Israel	ISR	152	Chile	CHL								09	MISC.EDIBLE PRODUCTS ETC	1	No Quantity							5000			0
S3	2009	2009	2009	2	0	2	Export	376	Israel	ISR	156	China	CHN								09	MISC.EDIBLE PRODUCTS ETC	1	No Quantity							7681000			0
S3	2009	2009	2009	2	0	2	Export	376	Israel	ISR	170	Colombia	COL								09	MISC.EDIBLE PRODUCTS ETC	1	No Quantity							166000			0
S3	2009	2009	2009	2	0	2	Export	376	Israel	ISR	188	Costa Rica	CRI								09	MISC.EDIBLE PRODUCTS ETC	1	No Quantity							2000			0
S3	2009	2009	2009	2	0	2	Export	376	Israel	ISR	191	Croatia	HRV								09	MISC.EDIBLE PRODUCTS ETC	1	No Quantity							680000			0
S3	2009	2009	2009	2	0	2	Export	376	Israel	ISR	196	Cyprus	CYP								09	MISC.EDIBLE PRODUCTS ETC	1	No Quantity							966000			0
S3	2009	2009	2009	2	0	2	Export	376	Israel	ISR	203	Czechia	CZE								09	MISC.EDIBLE PRODUCTS ETC	1	No Quantity							2098000			0
S3	2009	2009	2009	2	0	2	Export	376	Israel	ISR	208	Denmark	DNK								09	MISC.EDIBLE PRODUCTS ETC	1	No Quantity							401000			0
S3	2009	2009	2009	2	0	2	Export	376	Israel	ISR	214	Dominican Rep.	DOM								09	MISC.EDIBLE PRODUCTS ETC	1	No Quantity							380000			0
S3	2009	2009	2009	2	0	2	Export	376	Israel	ISR	218	Ecuador	ECU								09	MISC.EDIBLE PRODUCTS ETC	1	No Quantity							11000			0
S3	2009	2009	2009	2	0	2	Export	376	Israel	ISR	226	Equatorial Guinea	GNQ								09	MISC.EDIBLE PRODUCTS ETC	1	No Quantity							46000			0
S3	2009	2009	2009	2	0	2	Export	376	Israel	ISR	233	Estonia	EST								09	MISC.EDIBLE PRODUCTS ETC	1	No Quantity							142000			0
S3	2009	2009	2009	2	0	2	Export	376	Israel	ISR	246	Finland	FIN								09	MISC.EDIBLE PRODUCTS ETC	1	No Quantity							243000			0
S3	2009	2009	2009	2	0	2	Export	376	Israel	ISR	251	France	FRA								09	MISC.EDIBLE PRODUCTS ETC	1	No Quantity							8127000			0
S3	2009	2009	2009	2	0	2	Export	376	Israel	ISR	268	Georgia	GEO								09	MISC.EDIBLE PRODUCTS ETC	1	No Quantity							677000			0
S3	2009	2009	2009	2	0	2	Export	376	Israel	ISR	276	Germany	DEU								09	MISC.EDIBLE PRODUCTS ETC	1	No Quantity							6548000			0
S3	2009	2009	2009	2	0	2	Export	376	Israel	ISR	300	Greece	GRC								09	MISC.EDIBLE PRODUCTS ETC	1	No Quantity							495000			0
S3	2009	2009	2009	2	0	2	Export	376	Israel	ISR	320	Guatemala	GTM								09	MISC.EDIBLE PRODUCTS ETC	1	No Quantity							13000			0
S3	2009	2009	2009	2	0	2	Export	376	Israel	ISR	332	Haiti	HTI								09	MISC.EDIBLE PRODUCTS ETC	1	No Quantity							199000			0
S3	2009	2009	2009	2	0	2	Export	376	Israel	ISR	340	Honduras	HND								09	MISC.EDIBLE PRODUCTS ETC	1	No Quantity							22000			0
S3	2009	2009	2009	2	0	2	Export	376	Israel	ISR	344	China, Hong Kong SAR	HKG								09	MISC.EDIBLE PRODUCTS ETC	1	No Quantity							73000			0
S3	2009	2009	2009	2	0	2	Export	376	Israel	ISR	348	Hungary	HUN								09	MISC.EDIBLE PRODUCTS ETC	1	No Quantity							1035000			0
S3	2009	2009	2009	2	0	2	Export	376	Israel	ISR	372	Ireland	IRL								09	MISC.EDIBLE PRODUCTS ETC	1	No Quantity							435000			0
S3	2009	2009	2009	2	0	2	Export	376	Israel	ISR	381	Italy	ITA								09	MISC.EDIBLE PRODUCTS ETC	1	No Quantity							9133000			0
S3	2009	2009	2009	2	0	2	Export	376	Israel	ISR	392	Japan	JPN								09	MISC.EDIBLE PRODUCTS ETC	1	No Quantity							9089000			0
S3	2009	2009	2009	2	0	2	Export	376	Israel	ISR	398	Kazakhstan	KAZ								09	MISC.EDIBLE PRODUCTS ETC	1	No Quantity							2079000			0
S3	2009	2009	2009	2	0	2	Export	376	Israel	ISR	400	Jordan	JOR								09	MISC.EDIBLE PRODUCTS ETC	1	No Quantity							125000			0
S3	2009	2009	2009	2	0	2	Export	376	Israel	ISR	404	Kenya	KEN								09	MISC.EDIBLE PRODUCTS ETC	1	No Quantity							81000			0
S3	2009	2009	2009	2	0	2	Export	376	Israel	ISR	410	Rep. of Korea	KOR								09	MISC.EDIBLE PRODUCTS ETC	1	No Quantity							525000			0
S3	2009	2009	2009	2	0	2	Export	376	Israel	ISR	428	Latvia	LVA								09	MISC.EDIBLE PRODUCTS ETC	1	No Quantity							729000			0
S3	2009	2009	2009	2	0	2	Export	376	Israel	ISR	440	Lithuania	LTU								09	MISC.EDIBLE PRODUCTS ETC	1	No Quantity							970000			0
S3	2009	2009	2009	2	0	2	Export	376	Israel	ISR	458	Malaysia	MYS								09	MISC.EDIBLE PRODUCTS ETC	1	No Quantity							672000			0
S3	2009	2009	2009	2	0	2	Export	376	Israel	ISR	470	Malta	MLT								09	MISC.EDIBLE PRODUCTS ETC	1	No Quantity							20000			0
S3	2009	2009	2009	2	0	2	Export	376	Israel	ISR	480	Mauritius	MUS								09	MISC.EDIBLE PRODUCTS ETC	1	No Quantity							29000			0
S3	2009	2009	2009	2	0	2	Export	376	Israel	ISR	484	Mexico	MEX								09	MISC.EDIBLE PRODUCTS ETC	1	No Quantity							4828000			0
S3	2009	2009	2009	2	0	2	Export	376	Israel	ISR	490	Other Asia, nes									09	MISC.EDIBLE PRODUCTS ETC	1	No Quantity							1418000			0
S3	2009	2009	2009	2	0	2	Export	376	Israel	ISR	498	Rep. of Moldova	MDA								09	MISC.EDIBLE PRODUCTS ETC	1	No Quantity							109000			0
S3	2009	2009	2009	2	0	2	Export	376	Israel	ISR	499	Montenegro	MNE								09	MISC.EDIBLE PRODUCTS ETC	1	No Quantity							40000			0
S3	2009	2009	2009	2	0	2	Export	376	Israel	ISR	528	Netherlands	NLD								09	MISC.EDIBLE PRODUCTS ETC	1	No Quantity							14013000			0
S3	2009	2009	2009	2	0	2	Export	376	Israel	ISR	554	New Zealand	NZL								09	MISC.EDIBLE PRODUCTS ETC	1	No Quantity							299000			0
S3	2009	2009	2009	2	0	2	Export	376	Israel	ISR	566	Nigeria	NGA								09	MISC.EDIBLE PRODUCTS ETC	1	No Quantity							131000			0
S3	2009	2009	2009	2	0	2	Export	376	Israel	ISR	579	Norway	NOR								09	MISC.EDIBLE PRODUCTS ETC	1	No Quantity							324000			0
S3	2009	2009	2009	2	0	2	Export	376	Israel	ISR	591	Panama	PAN								09	MISC.EDIBLE PRODUCTS ETC	1	No Quantity							114000			0
S3	2009	2009	2009	2	0	2	Export	376	Israel	ISR	608	Philippines	PHL								09	MISC.EDIBLE PRODUCTS ETC	1	No Quantity							954000			0
S3	2009	2009	2009	2	0	2	Export	376	Israel	ISR	616	Poland	POL								09	MISC.EDIBLE PRODUCTS ETC	1	No Quantity							3798000			0
S3	2009	2009	2009	2	0	2	Export	376	Israel	ISR	620	Portugal	PRT								09	MISC.EDIBLE PRODUCTS ETC	1	No Quantity							138000			0
S3	2009	2009	2009	2	0	2	Export	376	Israel	ISR	642	Romania	ROU								09	MISC.EDIBLE PRODUCTS ETC	1	No Quantity							7069000			0
S3	2009	2009	2009	2	0	2	Export	376	Israel	ISR	643	Russian Federation	RUS								09	MISC.EDIBLE PRODUCTS ETC	1	No Quantity							9992000			0
S3	2009	2009	2009	2	0	2	Export	376	Israel	ISR	688	Serbia	SRB								09	MISC.EDIBLE PRODUCTS ETC	1	No Quantity							129000			0
S3	2009	2009	2009	2	0	2	Export	376	Israel	ISR	699	India	IND								09	MISC.EDIBLE PRODUCTS ETC	1	No Quantity							617000			0
S3	2009	2009	2009	2	0	2	Export	376	Israel	ISR	702	Singapore	SGP								09	MISC.EDIBLE PRODUCTS ETC	1	No Quantity							179000			0
S3	2009	2009	2009	2	0	2	Export	376	Israel	ISR	703	Slovakia	SVK								09	MISC.EDIBLE PRODUCTS ETC	1	No Quantity							13000			0
S3	2009	2009	2009	2	0	2	Export	376	Israel	ISR	704	Viet Nam	VNM								09	MISC.EDIBLE PRODUCTS ETC	1	No Quantity							266000			0
S3	2009	2009	2009	2	0	2	Export	376	Israel	ISR	705	Slovenia	SVN								09	MISC.EDIBLE PRODUCTS ETC	1	No Quantity							1142000			0
S3	2009	2009	2009	2	0	2	Export	376	Israel	ISR	710	South Africa	ZAF								09	MISC.EDIBLE PRODUCTS ETC	1	No Quantity							910000			0
S3	2009	2009	2009	2	0	2	Export	376	Israel	ISR	724	Spain	ESP								09	MISC.EDIBLE PRODUCTS ETC	1	No Quantity							2192000			0
S3	2009	2009	2009	2	0	2	Export	376	Israel	ISR	752	Sweden	SWE								09	MISC.EDIBLE PRODUCTS ETC	1	No Quantity							7062000			0
S3	2009	2009	2009	2	0	2	Export	376	Israel	ISR	757	Switzerland	CHE								09	MISC.EDIBLE PRODUCTS ETC	1	No Quantity							1136000			0
S3	2009	2009	2009	2	0	2	Export	376	Israel	ISR	762	Tajikistan	TJK								09	MISC.EDIBLE PRODUCTS ETC	1	No Quantity							101000			0
S3	2009	2009	2009	2	0	2	Export	376	Israel	ISR	764	Thailand	THA								09	MISC.EDIBLE PRODUCTS ETC	1	No Quantity							2952000			0
S3	2009	2009	2009	2	0	2	Export	376	Israel	ISR	784	United Arab Emirates	ARE								09	MISC.EDIBLE PRODUCTS ETC	1	No Quantity							35000			0
S3	2009	2009	2009	2	0	2	Export	376	Israel	ISR	792	Turkey	TUR								09	MISC.EDIBLE PRODUCTS ETC	1	No Quantity							5014000			0
S3	2009	2009	2009	2	0	2	Export	376	Israel	ISR	795	Turkmenistan	TKM								09	MISC.EDIBLE PRODUCTS ETC	1	No Quantity							13000			0
S3	2009	2009	2009	2	0	2	Export	376	Israel	ISR	804	Ukraine	UKR								09	MISC.EDIBLE PRODUCTS ETC	1	No Quantity							3523000			0
S3	2009	2009	2009	2	0	2	Export	376	Israel	ISR	807	North Macedonia	MKD								09	MISC.EDIBLE PRODUCTS ETC	1	No Quantity							117000			0
S3	2009	2009	2009	2	0	2	Export	376	Israel	ISR	818	Egypt	EGY								09	MISC.EDIBLE PRODUCTS ETC	1	No Quantity							460000			0
S3	2009	2009	2009	2	0	2	Export	376	Israel	ISR	826	United Kingdom	GBR								09	MISC.EDIBLE PRODUCTS ETC	1	No Quantity							13417000			0
S3	2009	2009	2009	2	0	2	Export	376	Israel	ISR	834	United Rep. of Tanzania	TZA								09	MISC.EDIBLE PRODUCTS ETC	1	No Quantity							2000			0
S3	2009	2009	2009	2	0	2	Export	376	Israel	ISR	842	USA	USA								09	MISC.EDIBLE PRODUCTS ETC	1	No Quantity							32432000			0
S3	2009	2009	2009	2	0	2	Export	376	Israel	ISR	860	Uzbekistan	UZB								09	MISC.EDIBLE PRODUCTS ETC	1	No Quantity							507000			0
S3	2009	2009	2009	2	0	2	Export	376	Israel	ISR	862	Venezuela	VEN								09	MISC.EDIBLE PRODUCTS ETC	1	No Quantity							19000			0
S3	2009	2009	2009	2	0	2	Export	376	Israel	ISR	899	Areas, nes									09	MISC.EDIBLE PRODUCTS ETC	1	No Quantity							15000			0
S3	2009	2009	2009	2	0	2	Export	381	Italy	ITA	0	World	WLD								09	MISC.EDIBLE PRODUCTS ETC	1	No Quantity							2249572258			0
S3	2009	2009	2009	2	0	2	Export	381	Italy	ITA	4	Afghanistan	AFG								09	MISC.EDIBLE PRODUCTS ETC	1	No Quantity							61403			0
S3	2009	2009	2009	2	0	2	Export	381	Italy	ITA	8	Albania	ALB								09	MISC.EDIBLE PRODUCTS ETC	1	No Quantity							6825654			0
S3	2009	2009	2009	2	0	2	Export	381	Italy	ITA	12	Algeria	DZA								09	MISC.EDIBLE PRODUCTS ETC	1	No Quantity							3742513			0
S3	2009	2009	2009	2	0	2	Export	381	Italy	ITA	20	Andorra	AND								09	MISC.EDIBLE PRODUCTS ETC	1	No Quantity							14523			0
S3	2009	2009	2009	2	0	2	Export	381	Italy	ITA	24	Angola	AGO								09	MISC.EDIBLE PRODUCTS ETC	1	No Quantity							1840105			0
S3	2009	2009	2009	2	0	2	Export	381	Italy	ITA	28	Antigua and Barbuda	ATG								09	MISC.EDIBLE PRODUCTS ETC	1	No Quantity							1605			0
S3	2009	2009	2009	2	0	2	Export	381	Italy	ITA	31	Azerbaijan	AZE								09	MISC.EDIBLE PRODUCTS ETC	1	No Quantity							898986			0
S3	2009	2009	2009	2	0	2	Export	381	Italy	ITA	32	Argentina	ARG								09	MISC.EDIBLE PRODUCTS ETC	1	No Quantity							1304708			0
S3	2009	2009	2009	2	0	2	Export	381	Italy	ITA	36	Australia	AUS								09	MISC.EDIBLE PRODUCTS ETC	1	No Quantity							34120169			0
S3	2009	2009	2009	2	0	2	Export	381	Italy	ITA	40	Austria	AUT								09	MISC.EDIBLE PRODUCTS ETC	1	No Quantity							51011131			0
S3	2009	2009	2009	2	0	2	Export	381	Italy	ITA	44	Bahamas	BHS								09	MISC.EDIBLE PRODUCTS ETC	1	No Quantity							209079			0
S3	2009	2009	2009	2	0	2	Export	381	Italy	ITA	48	Bahrain	BHR								09	MISC.EDIBLE PRODUCTS ETC	1	No Quantity							947076			0
S3	2009	2009	2009	2	0	2	Export	381	Italy	ITA	50	Bangladesh	BGD								09	MISC.EDIBLE PRODUCTS ETC	1	No Quantity							276235			0
S3	2009	2009	2009	2	0	2	Export	381	Italy	ITA	51	Armenia	ARM								09	MISC.EDIBLE PRODUCTS ETC	1	No Quantity							263342			0
S3	2009	2009	2009	2	0	2	Export	381	Italy	ITA	52	Barbados	BRB								09	MISC.EDIBLE PRODUCTS ETC	1	No Quantity							31006			0
S3	2009	2009	2009	2	0	2	Export	381	Italy	ITA	56	Belgium	BEL								09	MISC.EDIBLE PRODUCTS ETC	1	No Quantity							59407776			0
S3	2009	2009	2009	2	0	2	Export	381	Italy	ITA	60	Bermuda	BMU								09	MISC.EDIBLE PRODUCTS ETC	1	No Quantity							114581			0
S3	2009	2009	2009	2	0	2	Export	381	Italy	ITA	68	Bolivia (Plurinational State of)	BOL								09	MISC.EDIBLE PRODUCTS ETC	1	No Quantity							84959			0
S3	2009	2009	2009	2	0	2	Export	381	Italy	ITA	70	Bosnia Herzegovina	BIH								09	MISC.EDIBLE PRODUCTS ETC	1	No Quantity							10660538			0
S3	2009	2009	2009	2	0	2	Export	381	Italy	ITA	76	Brazil	BRA								09	MISC.EDIBLE PRODUCTS ETC	1	No Quantity							7548920			0
S3	2009	2009	2009	2	0	2	Export	381	Italy	ITA	84	Belize	BLZ								09	MISC.EDIBLE PRODUCTS ETC	1	No Quantity							25253			0
S3	2009	2009	2009	2	0	2	Export	381	Italy	ITA	92	Br. Virgin Isds	VGB								09	MISC.EDIBLE PRODUCTS ETC	1	No Quantity							11115			0
S3	2009	2009	2009	2	0	2	Export	381	Italy	ITA	96	Brunei Darussalam	BRN								09	MISC.EDIBLE PRODUCTS ETC	1	No Quantity							10927			0
S3	2009	2009	2009	2	0	2	Export	381	Italy	ITA	100	Bulgaria	BGR								09	MISC.EDIBLE PRODUCTS ETC	1	No Quantity							5868577			0
S3	2009	2009	2009	2	0	2	Export	381	Italy	ITA	104	Myanmar	MMR								09	MISC.EDIBLE PRODUCTS ETC	1	No Quantity							5029			0
S3	2009	2009	2009	2	0	2	Export	381	Italy	ITA	108	Burundi	BDI								09	MISC.EDIBLE PRODUCTS ETC	1	No Quantity							23599			0
S3	2009	2009	2009	2	0	2	Export	381	Italy	ITA	112	Belarus	BLR								09	MISC.EDIBLE PRODUCTS ETC	1	No Quantity							312027			0
S3	2009	2009	2009	2	0	2	Export	381	Italy	ITA	116	Cambodia	KHM								09	MISC.EDIBLE PRODUCTS ETC	1	No Quantity							35950			0
S3	2009	2009	2009	2	0	2	Export	381	Italy	ITA	120	Cameroon	CMR								09	MISC.EDIBLE PRODUCTS ETC	1	No Quantity							352102			0
S3	2009	2009	2009	2	0	2	Export	381	Italy	ITA	124	Canada	CAN								09	MISC.EDIBLE PRODUCTS ETC	1	No Quantity							26807686			0
S3	2009	2009	2009	2	0	2	Export	381	Italy	ITA	132	Cabo Verde	CPV								09	MISC.EDIBLE PRODUCTS ETC	1	No Quantity							769534			0
S3	2009	2009	2009	2	0	2	Export	381	Italy	ITA	136	Cayman Isds	CYM								09	MISC.EDIBLE PRODUCTS ETC	1	No Quantity							76241			0
S3	2009	2009	2009	2	0	2	Export	381	Italy	ITA	140	Central African Rep.	CAF								09	MISC.EDIBLE PRODUCTS ETC	1	No Quantity							16760			0
S3	2009	2009	2009	2	0	2	Export	381	Italy	ITA	144	Sri Lanka	LKA								09	MISC.EDIBLE PRODUCTS ETC	1	No Quantity							1664697			0
S3	2009	2009	2009	2	0	2	Export	381	Italy	ITA	148	Chad	TCD								09	MISC.EDIBLE PRODUCTS ETC	1	No Quantity							22147			0
S3	2009	2009	2009	2	0	2	Export	381	Italy	ITA	152	Chile	CHL								09	MISC.EDIBLE PRODUCTS ETC	1	No Quantity							1999836			0
S3	2009	2009	2009	2	0	2	Export	381	Italy	ITA	156	China	CHN								09	MISC.EDIBLE PRODUCTS ETC	1	No Quantity							3623317			0
S3	2009	2009	2009	2	0	2	Export	381	Italy	ITA	170	Colombia	COL								09	MISC.EDIBLE PRODUCTS ETC	1	No Quantity							1087006			0
S3	2009	2009	2009	2	0	2	Export	381	Italy	ITA	175	Mayotte	MYT								09	MISC.EDIBLE PRODUCTS ETC	1	No Quantity							15045			0
S3	2009	2009	2009	2	0	2	Export	381	Italy	ITA	178	Congo	COG								09	MISC.EDIBLE PRODUCTS ETC	1	No Quantity							241195			0
S3	2009	2009	2009	2	0	2	Export	381	Italy	ITA	180	Dem. Rep. of the Congo	COD								09	MISC.EDIBLE PRODUCTS ETC	1	No Quantity							324605			0
S3	2009	2009	2009	2	0	2	Export	381	Italy	ITA	188	Costa Rica	CRI								09	MISC.EDIBLE PRODUCTS ETC	1	No Quantity							1206584			0
S3	2009	2009	2009	2	0	2	Export	381	Italy	ITA	191	Croatia	HRV								09	MISC.EDIBLE PRODUCTS ETC	1	No Quantity							22575151			0
S3	2009	2009	2009	2	0	2	Export	381	Italy	ITA	192	Cuba	CUB								09	MISC.EDIBLE PRODUCTS ETC	1	No Quantity							1436777			0
S3	2009	2009	2009	2	0	2	Export	381	Italy	ITA	196	Cyprus	CYP								09	MISC.EDIBLE PRODUCTS ETC	1	No Quantity							5287774			0
S3	2009	2009	2009	2	0	2	Export	381	Italy	ITA	203	Czechia	CZE								09	MISC.EDIBLE PRODUCTS ETC	1	No Quantity							20214594			0
S3	2009	2009	2009	2	0	2	Export	381	Italy	ITA	204	Benin	BEN								09	MISC.EDIBLE PRODUCTS ETC	1	No Quantity							83730			0
S3	2009	2009	2009	2	0	2	Export	381	Italy	ITA	208	Denmark	DNK								09	MISC.EDIBLE PRODUCTS ETC	1	No Quantity							22846328			0
S3	2009	2009	2009	2	0	2	Export	381	Italy	ITA	214	Dominican Rep.	DOM								09	MISC.EDIBLE PRODUCTS ETC	1	No Quantity							764091			0
S3	2009	2009	2009	2	0	2	Export	381	Italy	ITA	218	Ecuador	ECU								09	MISC.EDIBLE PRODUCTS ETC	1	No Quantity							632902			0
S3	2009	2009	2009	2	0	2	Export	381	Italy	ITA	222	El Salvador	SLV								09	MISC.EDIBLE PRODUCTS ETC	1	No Quantity							145798			0
S3	2009	2009	2009	2	0	2	Export	381	Italy	ITA	226	Equatorial Guinea	GNQ								09	MISC.EDIBLE PRODUCTS ETC	1	No Quantity							97354			0
S3	2009	2009	2009	2	0	2	Export	381	Italy	ITA	231	Ethiopia	ETH								09	MISC.EDIBLE PRODUCTS ETC	1	No Quantity							511787			0
S3	2009	2009	2009	2	0	2	Export	381	Italy	ITA	232	Eritrea	ERI								09	MISC.EDIBLE PRODUCTS ETC	1	No Quantity							639389			0
S3	2009	2009	2009	2	0	2	Export	381	Italy	ITA	233	Estonia	EST								09	MISC.EDIBLE PRODUCTS ETC	1	No Quantity							975953			0
S3	2009	2009	2009	2	0	2	Export	381	Italy	ITA	242	Fiji	FJI								09	MISC.EDIBLE PRODUCTS ETC	1	No Quantity							30164			0
S3	2009	2009	2009	2	0	2	Export	381	Italy	ITA	246	Finland	FIN								09	MISC.EDIBLE PRODUCTS ETC	1	No Quantity							14148205			0
S3	2009	2009	2009	2	0	2	Export	381	Italy	ITA	251	France	FRA								09	MISC.EDIBLE PRODUCTS ETC	1	No Quantity							264132559			0
S3	2009	2009	2009	2	0	2	Export	381	Italy	ITA	258	French Polynesia	PYF								09	MISC.EDIBLE PRODUCTS ETC	1	No Quantity							199663			0
S3	2009	2009	2009	2	0	2	Export	381	Italy	ITA	262	Djibouti	DJI								09	MISC.EDIBLE PRODUCTS ETC	1	No Quantity							146767			0
S3	2009	2009	2009	2	0	2	Export	381	Italy	ITA	266	Gabon	GAB								09	MISC.EDIBLE PRODUCTS ETC	1	No Quantity							435995			0
S3	2009	2009	2009	2	0	2	Export	381	Italy	ITA	268	Georgia	GEO								09	MISC.EDIBLE PRODUCTS ETC	1	No Quantity							416975			0
S3	2009	2009	2009	2	0	2	Export	381	Italy	ITA	275	State of Palestine	PSE								09	MISC.EDIBLE PRODUCTS ETC	1	No Quantity							6628			0
S3	2009	2009	2009	2	0	2	Export	381	Italy	ITA	276	Germany	DEU								09	MISC.EDIBLE PRODUCTS ETC	1	No Quantity							378938144			0
S3	2009	2009	2009	2	0	2	Export	381	Italy	ITA	288	Ghana	GHA								09	MISC.EDIBLE PRODUCTS ETC	1	No Quantity							1014913			0
S3	2009	2009	2009	2	0	2	Export	381	Italy	ITA	292	Gibraltar	GIB								09	MISC.EDIBLE PRODUCTS ETC	1	No Quantity							3409			0
S3	2009	2009	2009	2	0	2	Export	381	Italy	ITA	300	Greece	GRC								09	MISC.EDIBLE PRODUCTS ETC	1	No Quantity							65701230			0
S3	2009	2009	2009	2	0	2	Export	381	Italy	ITA	308	Grenada	GRD								09	MISC.EDIBLE PRODUCTS ETC	1	No Quantity							15761			0
S3	2009	2009	2009	2	0	2	Export	381	Italy	ITA	316	Guam	GUM								09	MISC.EDIBLE PRODUCTS ETC	1	No Quantity							22486			0
S3	2009	2009	2009	2	0	2	Export	381	Italy	ITA	320	Guatemala	GTM								09	MISC.EDIBLE PRODUCTS ETC	1	No Quantity							155006			0
S3	2009	2009	2009	2	0	2	Export	381	Italy	ITA	324	Guinea	GIN								09	MISC.EDIBLE PRODUCTS ETC	1	No Quantity							1951			0
S3	2009	2009	2009	2	0	2	Export	381	Italy	ITA	332	Haiti	HTI								09	MISC.EDIBLE PRODUCTS ETC	1	No Quantity							21310			0
S3	2009	2009	2009	2	0	2	Export	381	Italy	ITA	336	Holy See (Vatican City State)	VAT								09	MISC.EDIBLE PRODUCTS ETC	1	No Quantity							10247			0
S3	2009	2009	2009	2	0	2	Export	381	Italy	ITA	340	Honduras	HND								09	MISC.EDIBLE PRODUCTS ETC	1	No Quantity							118346			0
S3	2009	2009	2009	2	0	2	Export	381	Italy	ITA	344	China, Hong Kong SAR	HKG								09	MISC.EDIBLE PRODUCTS ETC	1	No Quantity							5415366			0
S3	2009	2009	2009	2	0	2	Export	381	Italy	ITA	348	Hungary	HUN								09	MISC.EDIBLE PRODUCTS ETC	1	No Quantity							32783821			0
S3	2009	2009	2009	2	0	2	Export	381	Italy	ITA	352	Iceland	ISL								09	MISC.EDIBLE PRODUCTS ETC	1	No Quantity							1160924			0
S3	2009	2009	2009	2	0	2	Export	381	Italy	ITA	360	Indonesia	IDN								09	MISC.EDIBLE PRODUCTS ETC	1	No Quantity							848939			0
S3	2009	2009	2009	2	0	2	Export	381	Italy	ITA	364	Iran	IRN								09	MISC.EDIBLE PRODUCTS ETC	1	No Quantity							1020620			0
S3	2009	2009	2009	2	0	2	Export	381	Italy	ITA	368	Iraq	IRQ								09	MISC.EDIBLE PRODUCTS ETC	1	No Quantity							1156244			0
S3	2009	2009	2009	2	0	2	Export	381	Italy	ITA	372	Ireland	IRL								09	MISC.EDIBLE PRODUCTS ETC	1	No Quantity							5610217			0
S3	2009	2009	2009	2	0	2	Export	381	Italy	ITA	376	Israel	ISR								09	MISC.EDIBLE PRODUCTS ETC	1	No Quantity							7316637			0
S3	2009	2009	2009	2	0	2	Export	381	Italy	ITA	384	Côte d'Ivoire	CIV								09	MISC.EDIBLE PRODUCTS ETC	1	No Quantity							391088			0
S3	2009	2009	2009	2	0	2	Export	381	Italy	ITA	388	Jamaica	JAM								09	MISC.EDIBLE PRODUCTS ETC	1	No Quantity							25926			0
S3	2009	2009	2009	2	0	2	Export	381	Italy	ITA	392	Japan	JPN								09	MISC.EDIBLE PRODUCTS ETC	1	No Quantity							33557689			0
S3	2009	2009	2009	2	0	2	Export	381	Italy	ITA	398	Kazakhstan	KAZ								09	MISC.EDIBLE PRODUCTS ETC	1	No Quantity							579990			0
S3	2009	2009	2009	2	0	2	Export	381	Italy	ITA	400	Jordan	JOR								09	MISC.EDIBLE PRODUCTS ETC	1	No Quantity							1296708			0
S3	2009	2009	2009	2	0	2	Export	381	Italy	ITA	404	Kenya	KEN								09	MISC.EDIBLE PRODUCTS ETC	1	No Quantity							1334913			0
S3	2009	2009	2009	2	0	2	Export	381	Italy	ITA	408	Dem. People's Rep. of Korea	PRK								09	MISC.EDIBLE PRODUCTS ETC	1	No Quantity							51255			0
S3	2009	2009	2009	2	0	2	Export	381	Italy	ITA	410	Rep. of Korea	KOR								09	MISC.EDIBLE PRODUCTS ETC	1	No Quantity							9078383			0
S3	2009	2009	2009	2	0	2	Export	381	Italy	ITA	414	Kuwait	KWT								09	MISC.EDIBLE PRODUCTS ETC	1	No Quantity							2589728			0
S3	2009	2009	2009	2	0	2	Export	381	Italy	ITA	417	Kyrgyzstan	KGZ								09	MISC.EDIBLE PRODUCTS ETC	1	No Quantity							1742			0
S3	2009	2009	2009	2	0	2	Export	381	Italy	ITA	418	Lao People's Dem. Rep.	LAO								09	MISC.EDIBLE PRODUCTS ETC	1	No Quantity							40028			0
S3	2009	2009	2009	2	0	2	Export	381	Italy	ITA	422	Lebanon	LBN								09	MISC.EDIBLE PRODUCTS ETC	1	No Quantity							5531503			0
S3	2009	2009	2009	2	0	2	Export	381	Italy	ITA	428	Latvia	LVA								09	MISC.EDIBLE PRODUCTS ETC	1	No Quantity							1239894			0
S3	2009	2009	2009	2	0	2	Export	381	Italy	ITA	430	Liberia	LBR								09	MISC.EDIBLE PRODUCTS ETC	1	No Quantity							308969			0
S3	2009	2009	2009	2	0	2	Export	381	Italy	ITA	434	Libya	LBY								09	MISC.EDIBLE PRODUCTS ETC	1	No Quantity							3725772			0
S3	2009	2009	2009	2	0	2	Export	381	Italy	ITA	440	Lithuania	LTU								09	MISC.EDIBLE PRODUCTS ETC	1	No Quantity							2136499			0
S3	2009	2009	2009	2	0	2	Export	381	Italy	ITA	442	Luxembourg	LUX								09	MISC.EDIBLE PRODUCTS ETC	1	No Quantity							4639987			0
S3	2009	2009	2009	2	0	2	Export	381	Italy	ITA	446	China, Macao SAR	MAC								09	MISC.EDIBLE PRODUCTS ETC	1	No Quantity							27975			0
S3	2009	2009	2009	2	0	2	Export	381	Italy	ITA	450	Madagascar	MDG								09	MISC.EDIBLE PRODUCTS ETC	1	No Quantity							812185			0
S3	2009	2009	2009	2	0	2	Export	381	Italy	ITA	454	Malawi	MWI								09	MISC.EDIBLE PRODUCTS ETC	1	No Quantity							11818			0
S3	2009	2009	2009	2	0	2	Export	381	Italy	ITA	458	Malaysia	MYS								09	MISC.EDIBLE PRODUCTS ETC	1	No Quantity							800688			0
S3	2009	2009	2009	2	0	2	Export	381	Italy	ITA	462	Maldives	MDV								09	MISC.EDIBLE PRODUCTS ETC	1	No Quantity							421417			0
S3	2009	2009	2009	2	0	2	Export	381	Italy	ITA	466	Mali	MLI								09	MISC.EDIBLE PRODUCTS ETC	1	No Quantity							1484			0
S3	2009	2009	2009	2	0	2	Export	381	Italy	ITA	470	Malta	MLT								09	MISC.EDIBLE PRODUCTS ETC	1	No Quantity							11382065			0
S3	2009	2009	2009	2	0	2	Export	381	Italy	ITA	478	Mauritania	MRT								09	MISC.EDIBLE PRODUCTS ETC	1	No Quantity							1459866			0
S3	2009	2009	2009	2	0	2	Export	381	Italy	ITA	480	Mauritius	MUS								09	MISC.EDIBLE PRODUCTS ETC	1	No Quantity							306093			0
S3	2009	2009	2009	2	0	2	Export	381	Italy	ITA	484	Mexico	MEX								09	MISC.EDIBLE PRODUCTS ETC	1	No Quantity							3150812			0
S3	2009	2009	2009	2	0	2	Export	381	Italy	ITA	490	Other Asia, nes									09	MISC.EDIBLE PRODUCTS ETC	1	No Quantity							3178923			0
S3	2009	2009	2009	2	0	2	Export	381	Italy	ITA	496	Mongolia	MNG								09	MISC.EDIBLE PRODUCTS ETC	1	No Quantity							6040			0
S3	2009	2009	2009	2	0	2	Export	381	Italy	ITA	498	Rep. of Moldova	MDA								09	MISC.EDIBLE PRODUCTS ETC	1	No Quantity							854964			0
S3	2009	2009	2009	2	0	2	Export	381	Italy	ITA	499	Montenegro	MNE								09	MISC.EDIBLE PRODUCTS ETC	1	No Quantity							1071947			0
S3	2009	2009	2009	2	0	2	Export	381	Italy	ITA	504	Morocco	MAR								09	MISC.EDIBLE PRODUCTS ETC	1	No Quantity							3763099			0
S3	2009	2009	2009	2	0	2	Export	381	Italy	ITA	508	Mozambique	MOZ								09	MISC.EDIBLE PRODUCTS ETC	1	No Quantity							132749			0
S3	2009	2009	2009	2	0	2	Export	381	Italy	ITA	512	Oman	OMN								09	MISC.EDIBLE PRODUCTS ETC	1	No Quantity							702532			0
S3	2009	2009	2009	2	0	2	Export	381	Italy	ITA	516	Namibia	NAM								09	MISC.EDIBLE PRODUCTS ETC	1	No Quantity							7959			0
S3	2009	2009	2009	2	0	2	Export	381	Italy	ITA	524	Nepal	NPL								09	MISC.EDIBLE PRODUCTS ETC	1	No Quantity							22958			0
S3	2009	2009	2009	2	0	2	Export	381	Italy	ITA	528	Netherlands	NLD								09	MISC.EDIBLE PRODUCTS ETC	1	No Quantity							89851184			0
S3	2009	2009	2009	2	0	2	Export	381	Italy	ITA	530	Neth. Antilles	ANT								09	MISC.EDIBLE PRODUCTS ETC	1	No Quantity							284865			0
S3	2009	2009	2009	2	0	2	Export	381	Italy	ITA	533	Aruba	ABW								09	MISC.EDIBLE PRODUCTS ETC	1	No Quantity							22900			0
S3	2009	2009	2009	2	0	2	Export	381	Italy	ITA	540	New Caledonia	NCL								09	MISC.EDIBLE PRODUCTS ETC	1	No Quantity							243525			0
S3	2009	2009	2009	2	0	2	Export	381	Italy	ITA	554	New Zealand	NZL								09	MISC.EDIBLE PRODUCTS ETC	1	No Quantity							3083579			0
S3	2009	2009	2009	2	0	2	Export	381	Italy	ITA	558	Nicaragua	NIC								09	MISC.EDIBLE PRODUCTS ETC	1	No Quantity							35554			0
S3	2009	2009	2009	2	0	2	Export	381	Italy	ITA	566	Nigeria	NGA								09	MISC.EDIBLE PRODUCTS ETC	1	No Quantity							2394373			0
S3	2009	2009	2009	2	0	2	Export	381	Italy	ITA	577	Other Africa, nes									09	MISC.EDIBLE PRODUCTS ETC	1	No Quantity							253036			0
S3	2009	2009	2009	2	0	2	Export	381	Italy	ITA	579	Norway	NOR								09	MISC.EDIBLE PRODUCTS ETC	1	No Quantity							12159752			0
S3	2009	2009	2009	2	0	2	Export	381	Italy	ITA	586	Pakistan	PAK								09	MISC.EDIBLE PRODUCTS ETC	1	No Quantity							237706			0
S3	2009	2009	2009	2	0	2	Export	381	Italy	ITA	591	Panama	PAN								09	MISC.EDIBLE PRODUCTS ETC	1	No Quantity							276622			0
S3	2009	2009	2009	2	0	2	Export	381	Italy	ITA	600	Paraguay	PRY								09	MISC.EDIBLE PRODUCTS ETC	1	No Quantity							44776			0
S3	2009	2009	2009	2	0	2	Export	381	Italy	ITA	604	Peru	PER								09	MISC.EDIBLE PRODUCTS ETC	1	No Quantity							258703			0
S3	2009	2009	2009	2	0	2	Export	381	Italy	ITA	608	Philippines	PHL								09	MISC.EDIBLE PRODUCTS ETC	1	No Quantity							1543799			0
S3	2009	2009	2009	2	0	2	Export	381	Italy	ITA	616	Poland	POL								09	MISC.EDIBLE PRODUCTS ETC	1	No Quantity							43137787			0
S3	2009	2009	2009	2	0	2	Export	381	Italy	ITA	620	Portugal	PRT								09	MISC.EDIBLE PRODUCTS ETC	1	No Quantity							32220445			0
S3	2009	2009	2009	2	0	2	Export	381	Italy	ITA	624	Guinea-Bissau	GNB								09	MISC.EDIBLE PRODUCTS ETC	1	No Quantity							51372			0
S3	2009	2009	2009	2	0	2	Export	381	Italy	ITA	634	Qatar	QAT								09	MISC.EDIBLE PRODUCTS ETC	1	No Quantity							1022814			0
S3	2009	2009	2009	2	0	2	Export	381	Italy	ITA	642	Romania	ROU								09	MISC.EDIBLE PRODUCTS ETC	1	No Quantity							20076201			0
S3	2009	2009	2009	2	0	2	Export	381	Italy	ITA	643	Russian Federation	RUS								09	MISC.EDIBLE PRODUCTS ETC	1	No Quantity							22450646			0
S3	2009	2009	2009	2	0	2	Export	381	Italy	ITA	670	Saint Vincent and the Grenadines	VCT								09	MISC.EDIBLE PRODUCTS ETC	1	No Quantity							49578			0
S3	2009	2009	2009	2	0	2	Export	381	Italy	ITA	682	Saudi Arabia	SAU								09	MISC.EDIBLE PRODUCTS ETC	1	No Quantity							5457904			0
S3	2009	2009	2009	2	0	2	Export	381	Italy	ITA	686	Senegal	SEN								09	MISC.EDIBLE PRODUCTS ETC	1	No Quantity							1288413			0
S3	2009	2009	2009	2	0	2	Export	381	Italy	ITA	688	Serbia	SRB								09	MISC.EDIBLE PRODUCTS ETC	1	No Quantity							7496410			0
S3	2009	2009	2009	2	0	2	Export	381	Italy	ITA	690	Seychelles	SYC								09	MISC.EDIBLE PRODUCTS ETC	1	No Quantity							410455			0
S3	2009	2009	2009	2	0	2	Export	381	Italy	ITA	694	Sierra Leone	SLE								09	MISC.EDIBLE PRODUCTS ETC	1	No Quantity							2787			0
S3	2009	2009	2009	2	0	2	Export	381	Italy	ITA	699	India	IND								09	MISC.EDIBLE PRODUCTS ETC	1	No Quantity							1147237			0
S3	2009	2009	2009	2	0	2	Export	381	Italy	ITA	702	Singapore	SGP								09	MISC.EDIBLE PRODUCTS ETC	1	No Quantity							4057045			0
S3	2009	2009	2009	2	0	2	Export	381	Italy	ITA	703	Slovakia	SVK								09	MISC.EDIBLE PRODUCTS ETC	1	No Quantity							3932675			0
S3	2009	2009	2009	2	0	2	Export	381	Italy	ITA	704	Viet Nam	VNM								09	MISC.EDIBLE PRODUCTS ETC	1	No Quantity							576523			0
S3	2009	2009	2009	2	0	2	Export	381	Italy	ITA	705	Slovenia	SVN								09	MISC.EDIBLE PRODUCTS ETC	1	No Quantity							15652951			0
S3	2009	2009	2009	2	0	2	Export	381	Italy	ITA	710	South Africa	ZAF								09	MISC.EDIBLE PRODUCTS ETC	1	No Quantity							10137227			0
S3	2009	2009	2009	2	0	2	Export	381	Italy	ITA	716	Zimbabwe	ZWE								09	MISC.EDIBLE PRODUCTS ETC	1	No Quantity							32146			0
S3	2009	2009	2009	2	0	2	Export	381	Italy	ITA	724	Spain	ESP								09	MISC.EDIBLE PRODUCTS ETC	1	No Quantity							155940861			0
S3	2009	2009	2009	2	0	2	Export	381	Italy	ITA	736	Fmr Sudan	SDN								09	MISC.EDIBLE PRODUCTS ETC	1	No Quantity							2789280			0
S3	2009	2009	2009	2	0	2	Export	381	Italy	ITA	740	Suriname	SUR								09	MISC.EDIBLE PRODUCTS ETC	1	No Quantity							25427			0
S3	2009	2009	2009	2	0	2	Export	381	Italy	ITA	752	Sweden	SWE								09	MISC.EDIBLE PRODUCTS ETC	1	No Quantity							41338947			0
S3	2009	2009	2009	2	0	2	Export	381	Italy	ITA	757	Switzerland	CHE								09	MISC.EDIBLE PRODUCTS ETC	1	No Quantity							104471005			0
S3	2009	2009	2009	2	0	2	Export	381	Italy	ITA	760	Syria	SYR								09	MISC.EDIBLE PRODUCTS ETC	1	No Quantity							802417			0
S3	2009	2009	2009	2	0	2	Export	381	Italy	ITA	762	Tajikistan	TJK								09	MISC.EDIBLE PRODUCTS ETC	1	No Quantity							7347			0
S3	2009	2009	2009	2	0	2	Export	381	Italy	ITA	764	Thailand	THA								09	MISC.EDIBLE PRODUCTS ETC	1	No Quantity							2872416			0
S3	2009	2009	2009	2	0	2	Export	381	Italy	ITA	768	Togo	TGO								09	MISC.EDIBLE PRODUCTS ETC	1	No Quantity							27439			0
S3	2009	2009	2009	2	0	2	Export	381	Italy	ITA	780	Trinidad and Tobago	TTO								09	MISC.EDIBLE PRODUCTS ETC	1	No Quantity							1045653			0
S3	2009	2009	2009	2	0	2	Export	381	Italy	ITA	784	United Arab Emirates	ARE								09	MISC.EDIBLE PRODUCTS ETC	1	No Quantity							9167533			0
S3	2009	2009	2009	2	0	2	Export	381	Italy	ITA	788	Tunisia	TUN								09	MISC.EDIBLE PRODUCTS ETC	1	No Quantity							1466692			0
S3	2009	2009	2009	2	0	2	Export	381	Italy	ITA	792	Turkey	TUR								09	MISC.EDIBLE PRODUCTS ETC	1	No Quantity							24090575			0
S3	2009	2009	2009	2	0	2	Export	381	Italy	ITA	795	Turkmenistan	TKM								09	MISC.EDIBLE PRODUCTS ETC	1	No Quantity							5897			0
S3	2009	2009	2009	2	0	2	Export	381	Italy	ITA	800	Uganda	UGA								09	MISC.EDIBLE PRODUCTS ETC	1	No Quantity							1734581			0
S3	2009	2009	2009	2	0	2	Export	381	Italy	ITA	804	Ukraine	UKR								09	MISC.EDIBLE PRODUCTS ETC	1	No Quantity							4520804			0
S3	2009	2009	2009	2	0	2	Export	381	Italy	ITA	807	North Macedonia	MKD								09	MISC.EDIBLE PRODUCTS ETC	1	No Quantity							1954398			0
S3	2009	2009	2009	2	0	2	Export	381	Italy	ITA	818	Egypt	EGY								09	MISC.EDIBLE PRODUCTS ETC	1	No Quantity							2641551			0
S3	2009	2009	2009	2	0	2	Export	381	Italy	ITA	826	United Kingdom	GBR								09	MISC.EDIBLE PRODUCTS ETC	1	No Quantity							268707841			0
S3	2009	2009	2009	2	0	2	Export	381	Italy	ITA	834	United Rep. of Tanzania	TZA								09	MISC.EDIBLE PRODUCTS ETC	1	No Quantity							249324			0
S3	2009	2009	2009	2	0	2	Export	381	Italy	ITA	839	Special Categories									09	MISC.EDIBLE PRODUCTS ETC	1	No Quantity							61806			0
S3	2009	2009	2009	2	0	2	Export	381	Italy	ITA	842	USA	USA								09	MISC.EDIBLE PRODUCTS ETC	1	No Quantity							162728732			0
S3	2009	2009	2009	2	0	2	Export	381	Italy	ITA	854	Burkina Faso	BFA								09	MISC.EDIBLE PRODUCTS ETC	1	No Quantity							160673			0
S3	2009	2009	2009	2	0	2	Export	381	Italy	ITA	858	Uruguay	URY								09	MISC.EDIBLE PRODUCTS ETC	1	No Quantity							412406			0
S3	2009	2009	2009	2	0	2	Export	381	Italy	ITA	860	Uzbekistan	UZB								09	MISC.EDIBLE PRODUCTS ETC	1	No Quantity							42548			0
S3	2009	2009	2009	2	0	2	Export	381	Italy	ITA	862	Venezuela	VEN								09	MISC.EDIBLE PRODUCTS ETC	1	No Quantity							1809951			0
S3	2009	2009	2009	2	0	2	Export	381	Italy	ITA	887	Yemen	YEM								09	MISC.EDIBLE PRODUCTS ETC	1	No Quantity							349637			0
S3	2009	2009	2009	2	0	2	Export	381	Italy	ITA	894	Zambia	ZMB								09	MISC.EDIBLE PRODUCTS ETC	1	No Quantity							79161			0
S3	2009	2009	2009	2	0	2	Export	381	Italy	ITA	899	Areas, nes									09	MISC.EDIBLE PRODUCTS ETC	1	No Quantity							4623024			0
S3	2009	2009	2009	2	0	2	Export	376	Israel	ISR	0	World	WLD								11	BEVERAGES	1	No Quantity							23923000			0
S3	2009	2009	2009	2	0	2	Export	376	Israel	ISR	24	Angola	AGO								11	BEVERAGES	1	No Quantity							19000			0
S3	2009	2009	2009	2	0	2	Export	376	Israel	ISR	36	Australia	AUS								11	BEVERAGES	1	No Quantity							377000			0
S3	2009	2009	2009	2	0	2	Export	376	Israel	ISR	40	Austria	AUT								11	BEVERAGES	1	No Quantity							50000			0
S3	2009	2009	2009	2	0	2	Export	376	Israel	ISR	56	Belgium	BEL								11	BEVERAGES	1	No Quantity							902000			0
S3	2009	2009	2009	2	0	2	Export	376	Israel	ISR	76	Brazil	BRA								11	BEVERAGES	1	No Quantity							61000			0
S3	2009	2009	2009	2	0	2	Export	376	Israel	ISR	100	Bulgaria	BGR								11	BEVERAGES	1	No Quantity							11000			0
S3	2009	2009	2009	2	0	2	Export	376	Israel	ISR	112	Belarus	BLR								11	BEVERAGES	1	No Quantity							1000			0
S3	2009	2009	2009	2	0	2	Export	376	Israel	ISR	116	Cambodia	KHM								11	BEVERAGES	1	No Quantity							4000			0
S3	2009	2009	2009	2	0	2	Export	376	Israel	ISR	120	Cameroon	CMR								11	BEVERAGES	1	No Quantity							7000			0
S3	2009	2009	2009	2	0	2	Export	376	Israel	ISR	124	Canada	CAN								11	BEVERAGES	1	No Quantity							853000			0
S3	2009	2009	2009	2	0	2	Export	376	Israel	ISR	156	China	CHN								11	BEVERAGES	1	No Quantity							46000			0
S3	2009	2009	2009	2	0	2	Export	376	Israel	ISR	170	Colombia	COL								11	BEVERAGES	1	No Quantity							8000			0
S3	2009	2009	2009	2	0	2	Export	376	Israel	ISR	188	Costa Rica	CRI								11	BEVERAGES	1	No Quantity							9000			0
S3	2009	2009	2009	2	0	2	Export	376	Israel	ISR	192	Cuba	CUB								11	BEVERAGES	1	No Quantity							28000			0
S3	2009	2009	2009	2	0	2	Export	376	Israel	ISR	196	Cyprus	CYP								11	BEVERAGES	1	No Quantity							306000			0
S3	2009	2009	2009	2	0	2	Export	376	Israel	ISR	203	Czechia	CZE								11	BEVERAGES	1	No Quantity							9000			0
S3	2009	2009	2009	2	0	2	Export	376	Israel	ISR	208	Denmark	DNK								11	BEVERAGES	1	No Quantity							185000			0
S3	2009	2009	2009	2	0	2	Export	376	Israel	ISR	218	Ecuador	ECU								11	BEVERAGES	1	No Quantity							23000			0
S3	2009	2009	2009	2	0	2	Export	376	Israel	ISR	233	Estonia	EST								11	BEVERAGES	1	No Quantity							13000			0
S3	2009	2009	2009	2	0	2	Export	376	Israel	ISR	238	Falkland Isds (Malvinas)	FLK								11	BEVERAGES	1	No Quantity							1000			0
S3	2009	2009	2009	2	0	2	Export	376	Israel	ISR	246	Finland	FIN								11	BEVERAGES	1	No Quantity							72000			0
S3	2009	2009	2009	2	0	2	Export	376	Israel	ISR	251	France	FRA								11	BEVERAGES	1	No Quantity							3071000			0
S3	2009	2009	2009	2	0	2	Export	376	Israel	ISR	276	Germany	DEU								11	BEVERAGES	1	No Quantity							704000			0
S3	2009	2009	2009	2	0	2	Export	376	Israel	ISR	288	Ghana	GHA								11	BEVERAGES	1	No Quantity							29000			0
S3	2009	2009	2009	2	0	2	Export	376	Israel	ISR	300	Greece	GRC								11	BEVERAGES	1	No Quantity							21000			0
S3	2009	2009	2009	2	0	2	Export	376	Israel	ISR	344	China, Hong Kong SAR	HKG								11	BEVERAGES	1	No Quantity							62000			0
S3	2009	2009	2009	2	0	2	Export	376	Israel	ISR	381	Italy	ITA								11	BEVERAGES	1	No Quantity							442000			0
S3	2009	2009	2009	2	0	2	Export	376	Israel	ISR	392	Japan	JPN								11	BEVERAGES	1	No Quantity							523000			0
S3	2009	2009	2009	2	0	2	Export	376	Israel	ISR	398	Kazakhstan	KAZ								11	BEVERAGES	1	No Quantity							18000			0
S3	2009	2009	2009	2	0	2	Export	376	Israel	ISR	400	Jordan	JOR								11	BEVERAGES	1	No Quantity							1000			0
S3	2009	2009	2009	2	0	2	Export	376	Israel	ISR	404	Kenya	KEN								11	BEVERAGES	1	No Quantity							10000			0
S3	2009	2009	2009	2	0	2	Export	376	Israel	ISR	410	Rep. of Korea	KOR								11	BEVERAGES	1	No Quantity							14000			0
S3	2009	2009	2009	2	0	2	Export	376	Israel	ISR	428	Latvia	LVA								11	BEVERAGES	1	No Quantity							557000			0
S3	2009	2009	2009	2	0	2	Export	376	Israel	ISR	440	Lithuania	LTU								11	BEVERAGES	1	No Quantity							30000			0
S3	2009	2009	2009	2	0	2	Export	376	Israel	ISR	442	Luxembourg	LUX								11	BEVERAGES	1	No Quantity							21000			0
S3	2009	2009	2009	2	0	2	Export	376	Israel	ISR	484	Mexico	MEX								11	BEVERAGES	1	No Quantity							88000			0
S3	2009	2009	2009	2	0	2	Export	376	Israel	ISR	490	Other Asia, nes									11	BEVERAGES	1	No Quantity							50000			0
S3	2009	2009	2009	2	0	2	Export	376	Israel	ISR	528	Netherlands	NLD								11	BEVERAGES	1	No Quantity							1045000			0
S3	2009	2009	2009	2	0	2	Export	376	Israel	ISR	562	Niger	NER								11	BEVERAGES	1	No Quantity							2000			0
S3	2009	2009	2009	2	0	2	Export	376	Israel	ISR	566	Nigeria	NGA								11	BEVERAGES	1	No Quantity							2000			0
S3	2009	2009	2009	2	0	2	Export	376	Israel	ISR	579	Norway	NOR								11	BEVERAGES	1	No Quantity							1000			0
S3	2009	2009	2009	2	0	2	Export	376	Israel	ISR	591	Panama	PAN								11	BEVERAGES	1	No Quantity							47000			0
S3	2009	2009	2009	2	0	2	Export	376	Israel	ISR	604	Peru	PER								11	BEVERAGES	1	No Quantity							11000			0
S3	2009	2009	2009	2	0	2	Export	376	Israel	ISR	608	Philippines	PHL								11	BEVERAGES	1	No Quantity							11000			0
S3	2009	2009	2009	2	0	2	Export	376	Israel	ISR	616	Poland	POL								11	BEVERAGES	1	No Quantity							287000			0
S3	2009	2009	2009	2	0	2	Export	376	Israel	ISR	642	Romania	ROU								11	BEVERAGES	1	No Quantity							80000			0
S3	2009	2009	2009	2	0	2	Export	376	Israel	ISR	643	Russian Federation	RUS								11	BEVERAGES	1	No Quantity							152000			0
S3	2009	2009	2009	2	0	2	Export	376	Israel	ISR	699	India	IND								11	BEVERAGES	1	No Quantity							3000			0
S3	2009	2009	2009	2	0	2	Export	376	Israel	ISR	702	Singapore	SGP								11	BEVERAGES	1	No Quantity							18000			0
S3	2009	2009	2009	2	0	2	Export	376	Israel	ISR	703	Slovakia	SVK								11	BEVERAGES	1	No Quantity							308000			0
S3	2009	2009	2009	2	0	2	Export	376	Israel	ISR	705	Slovenia	SVN								11	BEVERAGES	1	No Quantity							7000			0
S3	2009	2009	2009	2	0	2	Export	376	Israel	ISR	710	South Africa	ZAF								11	BEVERAGES	1	No Quantity							65000			0
S3	2009	2009	2009	2	0	2	Export	376	Israel	ISR	724	Spain	ESP								11	BEVERAGES	1	No Quantity							53000			0
S3	2009	2009	2009	2	0	2	Export	376	Israel	ISR	752	Sweden	SWE								11	BEVERAGES	1	No Quantity							4000			0
S3	2009	2009	2009	2	0	2	Export	376	Israel	ISR	757	Switzerland	CHE								11	BEVERAGES	1	No Quantity							87000			0
S3	2009	2009	2009	2	0	2	Export	376	Israel	ISR	764	Thailand	THA								11	BEVERAGES	1	No Quantity							23000			0
S3	2009	2009	2009	2	0	2	Export	376	Israel	ISR	768	Togo	TGO								11	BEVERAGES	1	No Quantity							13000			0
S3	2009	2009	2009	2	0	2	Export	376	Israel	ISR	780	Trinidad and Tobago	TTO								11	BEVERAGES	1	No Quantity							12000			0
S3	2009	2009	2009	2	0	2	Export	376	Israel	ISR	792	Turkey	TUR								11	BEVERAGES	1	No Quantity							6000			0
S3	2009	2009	2009	2	0	2	Export	376	Israel	ISR	800	Uganda	UGA								11	BEVERAGES	1	No Quantity							1000			0
S3	2009	2009	2009	2	0	2	Export	376	Israel	ISR	804	Ukraine	UKR								11	BEVERAGES	1	No Quantity							33000			0
S3	2009	2009	2009	2	0	2	Export	376	Israel	ISR	826	United Kingdom	GBR								11	BEVERAGES	1	No Quantity							2090000			0
S3	2009	2009	2009	2	0	2	Export	376	Israel	ISR	842	USA	USA								11	BEVERAGES	1	No Quantity							10918000			0
S3	2009	2009	2009	2	0	2	Export	376	Israel	ISR	899	Areas, nes									11	BEVERAGES	1	No Quantity							18000			0
S3	2009	2009	2009	2	0	2	Export	381	Italy	ITA	0	World	WLD								11	BEVERAGES	1	No Quantity							6486895454			0
S3	2009	2009	2009	2	0	2	Export	381	Italy	ITA	4	Afghanistan	AFG								11	BEVERAGES	1	No Quantity							262097			0
S3	2009	2009	2009	2	0	2	Export	381	Italy	ITA	8	Albania	ALB								11	BEVERAGES	1	No Quantity							29385066			0
S3	2009	2009	2009	2	0	2	Export	381	Italy	ITA	12	Algeria	DZA								11	BEVERAGES	1	No Quantity							149626			0
S3	2009	2009	2009	2	0	2	Export	381	Italy	ITA	20	Andorra	AND								11	BEVERAGES	1	No Quantity							312249			0
S3	2009	2009	2009	2	0	2	Export	381	Italy	ITA	24	Angola	AGO								11	BEVERAGES	1	No Quantity							1011147			0
S3	2009	2009	2009	2	0	2	Export	381	Italy	ITA	28	Antigua and Barbuda	ATG								11	BEVERAGES	1	No Quantity							181531			0
S3	2009	2009	2009	2	0	2	Export	381	Italy	ITA	31	Azerbaijan	AZE								11	BEVERAGES	1	No Quantity							444358			0
S3	2009	2009	2009	2	0	2	Export	381	Italy	ITA	32	Argentina	ARG								11	BEVERAGES	1	No Quantity							925462			0
S3	2009	2009	2009	2	0	2	Export	381	Italy	ITA	36	Australia	AUS								11	BEVERAGES	1	No Quantity							62265871			0
S3	2009	2009	2009	2	0	2	Export	381	Italy	ITA	40	Austria	AUT								11	BEVERAGES	1	No Quantity							146759575			0
S3	2009	2009	2009	2	0	2	Export	381	Italy	ITA	44	Bahamas	BHS								11	BEVERAGES	1	No Quantity							1070735			0
S3	2009	2009	2009	2	0	2	Export	381	Italy	ITA	48	Bahrain	BHR								11	BEVERAGES	1	No Quantity							1594045			0
S3	2009	2009	2009	2	0	2	Export	381	Italy	ITA	50	Bangladesh	BGD								11	BEVERAGES	1	No Quantity							48423			0
S3	2009	2009	2009	2	0	2	Export	381	Italy	ITA	51	Armenia	ARM								11	BEVERAGES	1	No Quantity							653881			0
S3	2009	2009	2009	2	0	2	Export	381	Italy	ITA	52	Barbados	BRB								11	BEVERAGES	1	No Quantity							766411			0
S3	2009	2009	2009	2	0	2	Export	381	Italy	ITA	56	Belgium	BEL								11	BEVERAGES	1	No Quantity							125158581			0
S3	2009	2009	2009	2	0	2	Export	381	Italy	ITA	60	Bermuda	BMU								11	BEVERAGES	1	No Quantity							1872632			0
S3	2009	2009	2009	2	0	2	Export	381	Italy	ITA	68	Bolivia (Plurinational State of)	BOL								11	BEVERAGES	1	No Quantity							137541			0
S3	2009	2009	2009	2	0	2	Export	381	Italy	ITA	70	Bosnia Herzegovina	BIH								11	BEVERAGES	1	No Quantity							1174084			0
S3	2009	2009	2009	2	0	2	Export	381	Italy	ITA	76	Brazil	BRA								11	BEVERAGES	1	No Quantity							29194215			0
S3	2009	2009	2009	2	0	2	Export	381	Italy	ITA	84	Belize	BLZ								11	BEVERAGES	1	No Quantity							125437			0
S3	2009	2009	2009	2	0	2	Export	381	Italy	ITA	92	Br. Virgin Isds	VGB								11	BEVERAGES	1	No Quantity							462606			0
S3	2009	2009	2009	2	0	2	Export	381	Italy	ITA	96	Brunei Darussalam	BRN								11	BEVERAGES	1	No Quantity							2543			0
S3	2009	2009	2009	2	0	2	Export	381	Italy	ITA	100	Bulgaria	BGR								11	BEVERAGES	1	No Quantity							8829241			0
S3	2009	2009	2009	2	0	2	Export	381	Italy	ITA	104	Myanmar	MMR								11	BEVERAGES	1	No Quantity							120606			0
S3	2009	2009	2009	2	0	2	Export	381	Italy	ITA	108	Burundi	BDI								11	BEVERAGES	1	No Quantity							8820			0
S3	2009	2009	2009	2	0	2	Export	381	Italy	ITA	112	Belarus	BLR								11	BEVERAGES	1	No Quantity							1694065			0
[truncated: 12,305 more rows]
