# Supplementary material for: Core-periphery structure in sectoral international trade networks: A new approach to an old theory
Source: PLoS One. 2020 Apr 2;15(4):e0229547. doi: 10.1371/journal.pone.0229547 (PMC7117750; doi:10.1371/journal.pone.0229547)
Supplement: S7 File — (ZIP) [file pone.0229547.s007.zip › S7_File/RawData 2009/comtrade (26).csv]

Classification	Year	Period	Period Desc.	Aggregate Level	Is Leaf Code	Trade Flow Code	Trade Flow	Reporter Code	Reporter	Reporter ISO	Partner Code	Partner	Partner ISO	2nd Partner Code	2nd Partner	2nd Partner ISO	Customs Proc. Code	Customs	Mode of Transport Code	Mode of Transport	Commodity Code	Commodity	Qty Unit Code	Qty Unit	Qty	Alt Qty Unit Code	Alt Qty Unit	Alt Qty	Netweight (kg)	Gross weight (kg)	Trade Value (US$)	CIF Trade Value (US$)	FOB Trade Value (US$)	Flag
S3	2009	2009	2009	2	0	2	Export	388	Jamaica	JAM	0	World	WLD								00	LIVE ANIMALS	1	No Quantity							193133			0
S3	2009	2009	2009	2	0	2	Export	388	Jamaica	JAM	60	Bermuda	BMU								00	LIVE ANIMALS	1	No Quantity							700			0
S3	2009	2009	2009	2	0	2	Export	388	Jamaica	JAM	124	Canada	CAN								00	LIVE ANIMALS	1	No Quantity							99			0
S3	2009	2009	2009	2	0	2	Export	388	Jamaica	JAM	136	Cayman Isds	CYM								00	LIVE ANIMALS	1	No Quantity							181273			0
S3	2009	2009	2009	2	0	2	Export	388	Jamaica	JAM	328	Guyana	GUY								00	LIVE ANIMALS	1	No Quantity							1002			0
S3	2009	2009	2009	2	0	2	Export	388	Jamaica	JAM	376	Israel	ISR								00	LIVE ANIMALS	1	No Quantity							1098			0
S3	2009	2009	2009	2	0	2	Export	388	Jamaica	JAM	780	Trinidad and Tobago	TTO								00	LIVE ANIMALS	1	No Quantity							7111			0
S3	2009	2009	2009	2	0	2	Export	388	Jamaica	JAM	826	United Kingdom	GBR								00	LIVE ANIMALS	1	No Quantity							281			0
S3	2009	2009	2009	2	0	2	Export	388	Jamaica	JAM	842	USA	USA								00	LIVE ANIMALS	1	No Quantity							1569			0
S3	2009	2009	2009	2	0	2	Export	392	Japan	JPN	0	World	WLD								00	LIVE ANIMALS	1	No Quantity							7715925			0
S3	2009	2009	2009	2	0	2	Export	392	Japan	JPN	36	Australia	AUS								00	LIVE ANIMALS	1	No Quantity							6261			0
S3	2009	2009	2009	2	0	2	Export	392	Japan	JPN	56	Belgium	BEL								00	LIVE ANIMALS	1	No Quantity							78793			0
S3	2009	2009	2009	2	0	2	Export	392	Japan	JPN	96	Brunei Darussalam	BRN								00	LIVE ANIMALS	1	No Quantity							3002			0
S3	2009	2009	2009	2	0	2	Export	392	Japan	JPN	124	Canada	CAN								00	LIVE ANIMALS	1	No Quantity							2648			0
S3	2009	2009	2009	2	0	2	Export	392	Japan	JPN	156	China	CHN								00	LIVE ANIMALS	1	No Quantity							1138558			0
S3	2009	2009	2009	2	0	2	Export	392	Japan	JPN	208	Denmark	DNK								00	LIVE ANIMALS	1	No Quantity							4856			0
S3	2009	2009	2009	2	0	2	Export	392	Japan	JPN	251	France	FRA								00	LIVE ANIMALS	1	No Quantity							687539			0
S3	2009	2009	2009	2	0	2	Export	392	Japan	JPN	276	Germany	DEU								00	LIVE ANIMALS	1	No Quantity							49345			0
S3	2009	2009	2009	2	0	2	Export	392	Japan	JPN	344	China, Hong Kong SAR	HKG								00	LIVE ANIMALS	1	No Quantity							436847			0
S3	2009	2009	2009	2	0	2	Export	392	Japan	JPN	381	Italy	ITA								00	LIVE ANIMALS	1	No Quantity							78193			0
S3	2009	2009	2009	2	0	2	Export	392	Japan	JPN	398	Kazakhstan	KAZ								00	LIVE ANIMALS	1	No Quantity							26800			0
S3	2009	2009	2009	2	0	2	Export	392	Japan	JPN	410	Rep. of Korea	KOR								00	LIVE ANIMALS	1	No Quantity							3678458			0
S3	2009	2009	2009	2	0	2	Export	392	Japan	JPN	490	Other Asia, nes									00	LIVE ANIMALS	1	No Quantity							24764			0
S3	2009	2009	2009	2	0	2	Export	392	Japan	JPN	528	Netherlands	NLD								00	LIVE ANIMALS	1	No Quantity							32429			0
S3	2009	2009	2009	2	0	2	Export	392	Japan	JPN	540	New Caledonia	NCL								00	LIVE ANIMALS	1	No Quantity							38925			0
S3	2009	2009	2009	2	0	2	Export	392	Japan	JPN	608	Philippines	PHL								00	LIVE ANIMALS	1	No Quantity							158112			0
S3	2009	2009	2009	2	0	2	Export	392	Japan	JPN	699	India	IND								00	LIVE ANIMALS	1	No Quantity							35913			0
S3	2009	2009	2009	2	0	2	Export	392	Japan	JPN	702	Singapore	SGP								00	LIVE ANIMALS	1	No Quantity							726421			0
S3	2009	2009	2009	2	0	2	Export	392	Japan	JPN	724	Spain	ESP								00	LIVE ANIMALS	1	No Quantity							5928			0
S3	2009	2009	2009	2	0	2	Export	392	Japan	JPN	752	Sweden	SWE								00	LIVE ANIMALS	1	No Quantity							23488			0
S3	2009	2009	2009	2	0	2	Export	392	Japan	JPN	764	Thailand	THA								00	LIVE ANIMALS	1	No Quantity							68341			0
S3	2009	2009	2009	2	0	2	Export	392	Japan	JPN	784	United Arab Emirates	ARE								00	LIVE ANIMALS	1	No Quantity							3216			0
S3	2009	2009	2009	2	0	2	Export	392	Japan	JPN	826	United Kingdom	GBR								00	LIVE ANIMALS	1	No Quantity							351697			0
S3	2009	2009	2009	2	0	2	Export	392	Japan	JPN	842	USA	USA								00	LIVE ANIMALS	1	No Quantity							55391			0
S3	2009	2009	2009	2	0	2	Export	388	Jamaica	JAM	0	World	WLD								01	MEAT, MEAT PREPARATIONS	1	No Quantity							3130761			0
S3	2009	2009	2009	2	0	2	Export	388	Jamaica	JAM	28	Antigua and Barbuda	ATG								01	MEAT, MEAT PREPARATIONS	1	No Quantity							159653			0
S3	2009	2009	2009	2	0	2	Export	388	Jamaica	JAM	44	Bahamas	BHS								01	MEAT, MEAT PREPARATIONS	1	No Quantity							222444			0
S3	2009	2009	2009	2	0	2	Export	388	Jamaica	JAM	52	Barbados	BRB								01	MEAT, MEAT PREPARATIONS	1	No Quantity							127289			0
S3	2009	2009	2009	2	0	2	Export	388	Jamaica	JAM	60	Bermuda	BMU								01	MEAT, MEAT PREPARATIONS	1	No Quantity							26435			0
S3	2009	2009	2009	2	0	2	Export	388	Jamaica	JAM	84	Belize	BLZ								01	MEAT, MEAT PREPARATIONS	1	No Quantity							205975			0
S3	2009	2009	2009	2	0	2	Export	388	Jamaica	JAM	92	Br. Virgin Isds	VGB								01	MEAT, MEAT PREPARATIONS	1	No Quantity							22846			0
S3	2009	2009	2009	2	0	2	Export	388	Jamaica	JAM	136	Cayman Isds	CYM								01	MEAT, MEAT PREPARATIONS	1	No Quantity							1245851			0
S3	2009	2009	2009	2	0	2	Export	388	Jamaica	JAM	156	China	CHN								01	MEAT, MEAT PREPARATIONS	1	No Quantity							10049			0
S3	2009	2009	2009	2	0	2	Export	388	Jamaica	JAM	212	Dominica	DMA								01	MEAT, MEAT PREPARATIONS	1	No Quantity							84961			0
S3	2009	2009	2009	2	0	2	Export	388	Jamaica	JAM	214	Dominican Rep.	DOM								01	MEAT, MEAT PREPARATIONS	1	No Quantity							27662			0
S3	2009	2009	2009	2	0	2	Export	388	Jamaica	JAM	251	France	FRA								01	MEAT, MEAT PREPARATIONS	1	No Quantity							5587			0
S3	2009	2009	2009	2	0	2	Export	388	Jamaica	JAM	308	Grenada	GRD								01	MEAT, MEAT PREPARATIONS	1	No Quantity							8802			0
S3	2009	2009	2009	2	0	2	Export	388	Jamaica	JAM	328	Guyana	GUY								01	MEAT, MEAT PREPARATIONS	1	No Quantity							27117			0
S3	2009	2009	2009	2	0	2	Export	388	Jamaica	JAM	500	Montserrat	MSR								01	MEAT, MEAT PREPARATIONS	1	No Quantity							3523			0
S3	2009	2009	2009	2	0	2	Export	388	Jamaica	JAM	530	Neth. Antilles	ANT								01	MEAT, MEAT PREPARATIONS	1	No Quantity							52255			0
S3	2009	2009	2009	2	0	2	Export	388	Jamaica	JAM	659	Saint Kitts and Nevis	KNA								01	MEAT, MEAT PREPARATIONS	1	No Quantity							4754			0
S3	2009	2009	2009	2	0	2	Export	388	Jamaica	JAM	660	Anguilla	AIA								01	MEAT, MEAT PREPARATIONS	1	No Quantity							2603			0
S3	2009	2009	2009	2	0	2	Export	388	Jamaica	JAM	662	Saint Lucia	LCA								01	MEAT, MEAT PREPARATIONS	1	No Quantity							218360			0
S3	2009	2009	2009	2	0	2	Export	388	Jamaica	JAM	670	Saint Vincent and the Grenadines	VCT								01	MEAT, MEAT PREPARATIONS	1	No Quantity							377937			0
S3	2009	2009	2009	2	0	2	Export	388	Jamaica	JAM	780	Trinidad and Tobago	TTO								01	MEAT, MEAT PREPARATIONS	1	No Quantity							149811			0
S3	2009	2009	2009	2	0	2	Export	388	Jamaica	JAM	796	Turks and Caicos Isds	TCA								01	MEAT, MEAT PREPARATIONS	1	No Quantity							47414			0
S3	2009	2009	2009	2	0	2	Export	388	Jamaica	JAM	826	United Kingdom	GBR								01	MEAT, MEAT PREPARATIONS	1	No Quantity							57440			0
S3	2009	2009	2009	2	0	2	Export	388	Jamaica	JAM	842	USA	USA								01	MEAT, MEAT PREPARATIONS	1	No Quantity							41994			0
S3	2009	2009	2009	2	0	2	Export	392	Japan	JPN	0	World	WLD								01	MEAT, MEAT PREPARATIONS	1	No Quantity							61696265			0
S3	2009	2009	2009	2	0	2	Export	392	Japan	JPN	12	Algeria	DZA								01	MEAT, MEAT PREPARATIONS	1	No Quantity							8212			0
S3	2009	2009	2009	2	0	2	Export	392	Japan	JPN	36	Australia	AUS								01	MEAT, MEAT PREPARATIONS	1	No Quantity							33265			0
S3	2009	2009	2009	2	0	2	Export	392	Japan	JPN	48	Bahrain	BHR								01	MEAT, MEAT PREPARATIONS	1	No Quantity							5403			0
S3	2009	2009	2009	2	0	2	Export	392	Japan	JPN	76	Brazil	BRA								01	MEAT, MEAT PREPARATIONS	1	No Quantity							79919			0
S3	2009	2009	2009	2	0	2	Export	392	Japan	JPN	124	Canada	CAN								01	MEAT, MEAT PREPARATIONS	1	No Quantity							223644			0
S3	2009	2009	2009	2	0	2	Export	392	Japan	JPN	144	Sri Lanka	LKA								01	MEAT, MEAT PREPARATIONS	1	No Quantity							6228			0
S3	2009	2009	2009	2	0	2	Export	392	Japan	JPN	152	Chile	CHL								01	MEAT, MEAT PREPARATIONS	1	No Quantity							58221			0
S3	2009	2009	2009	2	0	2	Export	392	Japan	JPN	156	China	CHN								01	MEAT, MEAT PREPARATIONS	1	No Quantity							495380			0
S3	2009	2009	2009	2	0	2	Export	392	Japan	JPN	316	Guam	GUM								01	MEAT, MEAT PREPARATIONS	1	No Quantity							43695			0
S3	2009	2009	2009	2	0	2	Export	392	Japan	JPN	344	China, Hong Kong SAR	HKG								01	MEAT, MEAT PREPARATIONS	1	No Quantity							14469188			0
S3	2009	2009	2009	2	0	2	Export	392	Japan	JPN	360	Indonesia	IDN								01	MEAT, MEAT PREPARATIONS	1	No Quantity							62338			0
S3	2009	2009	2009	2	0	2	Export	392	Japan	JPN	400	Jordan	JOR								01	MEAT, MEAT PREPARATIONS	1	No Quantity							23981			0
S3	2009	2009	2009	2	0	2	Export	392	Japan	JPN	408	Dem. People's Rep. of Korea	PRK								01	MEAT, MEAT PREPARATIONS	1	No Quantity							9252			0
S3	2009	2009	2009	2	0	2	Export	392	Japan	JPN	410	Rep. of Korea	KOR								01	MEAT, MEAT PREPARATIONS	1	No Quantity							759686			0
S3	2009	2009	2009	2	0	2	Export	392	Japan	JPN	414	Kuwait	KWT								01	MEAT, MEAT PREPARATIONS	1	No Quantity							5971			0
S3	2009	2009	2009	2	0	2	Export	392	Japan	JPN	422	Lebanon	LBN								01	MEAT, MEAT PREPARATIONS	1	No Quantity							22437			0
S3	2009	2009	2009	2	0	2	Export	392	Japan	JPN	446	China, Macao SAR	MAC								01	MEAT, MEAT PREPARATIONS	1	No Quantity							67355			0
S3	2009	2009	2009	2	0	2	Export	392	Japan	JPN	458	Malaysia	MYS								01	MEAT, MEAT PREPARATIONS	1	No Quantity							590028			0
S3	2009	2009	2009	2	0	2	Export	392	Japan	JPN	462	Maldives	MDV								01	MEAT, MEAT PREPARATIONS	1	No Quantity							11353			0
S3	2009	2009	2009	2	0	2	Export	392	Japan	JPN	490	Other Asia, nes									01	MEAT, MEAT PREPARATIONS	1	No Quantity							1281887			0
S3	2009	2009	2009	2	0	2	Export	392	Japan	JPN	512	Oman	OMN								01	MEAT, MEAT PREPARATIONS	1	No Quantity							27680			0
S3	2009	2009	2009	2	0	2	Export	392	Japan	JPN	516	Namibia	NAM								01	MEAT, MEAT PREPARATIONS	1	No Quantity							18042			0
S3	2009	2009	2009	2	0	2	Export	392	Japan	JPN	528	Netherlands	NLD								01	MEAT, MEAT PREPARATIONS	1	No Quantity							3495			0
S3	2009	2009	2009	2	0	2	Export	392	Japan	JPN	591	Panama	PAN								01	MEAT, MEAT PREPARATIONS	1	No Quantity							10356			0
S3	2009	2009	2009	2	0	2	Export	392	Japan	JPN	604	Peru	PER								01	MEAT, MEAT PREPARATIONS	1	No Quantity							7954			0
S3	2009	2009	2009	2	0	2	Export	392	Japan	JPN	608	Philippines	PHL								01	MEAT, MEAT PREPARATIONS	1	No Quantity							115081			0
S3	2009	2009	2009	2	0	2	Export	392	Japan	JPN	699	India	IND								01	MEAT, MEAT PREPARATIONS	1	No Quantity							6657			0
S3	2009	2009	2009	2	0	2	Export	392	Japan	JPN	702	Singapore	SGP								01	MEAT, MEAT PREPARATIONS	1	No Quantity							1971505			0
S3	2009	2009	2009	2	0	2	Export	392	Japan	JPN	704	Viet Nam	VNM								01	MEAT, MEAT PREPARATIONS	1	No Quantity							33230253			0
S3	2009	2009	2009	2	0	2	Export	392	Japan	JPN	710	South Africa	ZAF								01	MEAT, MEAT PREPARATIONS	1	No Quantity							7161			0
S3	2009	2009	2009	2	0	2	Export	392	Japan	JPN	764	Thailand	THA								01	MEAT, MEAT PREPARATIONS	1	No Quantity							435872			0
S3	2009	2009	2009	2	0	2	Export	392	Japan	JPN	784	United Arab Emirates	ARE								01	MEAT, MEAT PREPARATIONS	1	No Quantity							202043			0
S3	2009	2009	2009	2	0	2	Export	392	Japan	JPN	792	Turkey	TUR								01	MEAT, MEAT PREPARATIONS	1	No Quantity							638065			0
S3	2009	2009	2009	2	0	2	Export	392	Japan	JPN	842	USA	USA								01	MEAT, MEAT PREPARATIONS	1	No Quantity							6764659			0
S3	2009	2009	2009	2	0	2	Export	388	Jamaica	JAM	0	World	WLD								02	DAIRY PRODUCTS,BIRD EGGS	1	No Quantity							6639864			0
S3	2009	2009	2009	2	0	2	Export	388	Jamaica	JAM	28	Antigua and Barbuda	ATG								02	DAIRY PRODUCTS,BIRD EGGS	1	No Quantity							1144081			0
S3	2009	2009	2009	2	0	2	Export	388	Jamaica	JAM	44	Bahamas	BHS								02	DAIRY PRODUCTS,BIRD EGGS	1	No Quantity							29897			0
S3	2009	2009	2009	2	0	2	Export	388	Jamaica	JAM	52	Barbados	BRB								02	DAIRY PRODUCTS,BIRD EGGS	1	No Quantity							564758			0
S3	2009	2009	2009	2	0	2	Export	388	Jamaica	JAM	60	Bermuda	BMU								02	DAIRY PRODUCTS,BIRD EGGS	1	No Quantity							9839			0
S3	2009	2009	2009	2	0	2	Export	388	Jamaica	JAM	92	Br. Virgin Isds	VGB								02	DAIRY PRODUCTS,BIRD EGGS	1	No Quantity							125755			0
S3	2009	2009	2009	2	0	2	Export	388	Jamaica	JAM	124	Canada	CAN								02	DAIRY PRODUCTS,BIRD EGGS	1	No Quantity							159089			0
S3	2009	2009	2009	2	0	2	Export	388	Jamaica	JAM	136	Cayman Isds	CYM								02	DAIRY PRODUCTS,BIRD EGGS	1	No Quantity							309883			0
S3	2009	2009	2009	2	0	2	Export	388	Jamaica	JAM	156	China	CHN								02	DAIRY PRODUCTS,BIRD EGGS	1	No Quantity							824			0
S3	2009	2009	2009	2	0	2	Export	388	Jamaica	JAM	192	Cuba	CUB								02	DAIRY PRODUCTS,BIRD EGGS	1	No Quantity							91			0
S3	2009	2009	2009	2	0	2	Export	388	Jamaica	JAM	212	Dominica	DMA								02	DAIRY PRODUCTS,BIRD EGGS	1	No Quantity							122316			0
S3	2009	2009	2009	2	0	2	Export	388	Jamaica	JAM	214	Dominican Rep.	DOM								02	DAIRY PRODUCTS,BIRD EGGS	1	No Quantity							14356			0
S3	2009	2009	2009	2	0	2	Export	388	Jamaica	JAM	251	France	FRA								02	DAIRY PRODUCTS,BIRD EGGS	1	No Quantity							20941			0
S3	2009	2009	2009	2	0	2	Export	388	Jamaica	JAM	308	Grenada	GRD								02	DAIRY PRODUCTS,BIRD EGGS	1	No Quantity							10941			0
S3	2009	2009	2009	2	0	2	Export	388	Jamaica	JAM	328	Guyana	GUY								02	DAIRY PRODUCTS,BIRD EGGS	1	No Quantity							148242			0
S3	2009	2009	2009	2	0	2	Export	388	Jamaica	JAM	500	Montserrat	MSR								02	DAIRY PRODUCTS,BIRD EGGS	1	No Quantity							135767			0
S3	2009	2009	2009	2	0	2	Export	388	Jamaica	JAM	528	Netherlands	NLD								02	DAIRY PRODUCTS,BIRD EGGS	1	No Quantity							60			0
S3	2009	2009	2009	2	0	2	Export	388	Jamaica	JAM	530	Neth. Antilles	ANT								02	DAIRY PRODUCTS,BIRD EGGS	1	No Quantity							30715			0
S3	2009	2009	2009	2	0	2	Export	388	Jamaica	JAM	533	Aruba	ABW								02	DAIRY PRODUCTS,BIRD EGGS	1	No Quantity							172			0
S3	2009	2009	2009	2	0	2	Export	388	Jamaica	JAM	659	Saint Kitts and Nevis	KNA								02	DAIRY PRODUCTS,BIRD EGGS	1	No Quantity							446580			0
S3	2009	2009	2009	2	0	2	Export	388	Jamaica	JAM	660	Anguilla	AIA								02	DAIRY PRODUCTS,BIRD EGGS	1	No Quantity							5647			0
S3	2009	2009	2009	2	0	2	Export	388	Jamaica	JAM	662	Saint Lucia	LCA								02	DAIRY PRODUCTS,BIRD EGGS	1	No Quantity							147178			0
S3	2009	2009	2009	2	0	2	Export	388	Jamaica	JAM	670	Saint Vincent and the Grenadines	VCT								02	DAIRY PRODUCTS,BIRD EGGS	1	No Quantity							184610			0
S3	2009	2009	2009	2	0	2	Export	388	Jamaica	JAM	780	Trinidad and Tobago	TTO								02	DAIRY PRODUCTS,BIRD EGGS	1	No Quantity							197370			0
S3	2009	2009	2009	2	0	2	Export	388	Jamaica	JAM	796	Turks and Caicos Isds	TCA								02	DAIRY PRODUCTS,BIRD EGGS	1	No Quantity							53053			0
S3	2009	2009	2009	2	0	2	Export	388	Jamaica	JAM	826	United Kingdom	GBR								02	DAIRY PRODUCTS,BIRD EGGS	1	No Quantity							30688			0
S3	2009	2009	2009	2	0	2	Export	388	Jamaica	JAM	842	USA	USA								02	DAIRY PRODUCTS,BIRD EGGS	1	No Quantity							2747010			0
S3	2009	2009	2009	2	0	2	Export	392	Japan	JPN	0	World	WLD								02	DAIRY PRODUCTS,BIRD EGGS	1	No Quantity							52528282			0
S3	2009	2009	2009	2	0	2	Export	392	Japan	JPN	36	Australia	AUS								02	DAIRY PRODUCTS,BIRD EGGS	1	No Quantity							253897			0
S3	2009	2009	2009	2	0	2	Export	392	Japan	JPN	56	Belgium	BEL								02	DAIRY PRODUCTS,BIRD EGGS	1	No Quantity							12082			0
S3	2009	2009	2009	2	0	2	Export	392	Japan	JPN	124	Canada	CAN								02	DAIRY PRODUCTS,BIRD EGGS	1	No Quantity							135235			0
S3	2009	2009	2009	2	0	2	Export	392	Japan	JPN	156	China	CHN								02	DAIRY PRODUCTS,BIRD EGGS	1	No Quantity							2885058			0
S3	2009	2009	2009	2	0	2	Export	392	Japan	JPN	251	France	FRA								02	DAIRY PRODUCTS,BIRD EGGS	1	No Quantity							14247			0
S3	2009	2009	2009	2	0	2	Export	392	Japan	JPN	276	Germany	DEU								02	DAIRY PRODUCTS,BIRD EGGS	1	No Quantity							13068			0
S3	2009	2009	2009	2	0	2	Export	392	Japan	JPN	316	Guam	GUM								02	DAIRY PRODUCTS,BIRD EGGS	1	No Quantity							65575			0
S3	2009	2009	2009	2	0	2	Export	392	Japan	JPN	344	China, Hong Kong SAR	HKG								02	DAIRY PRODUCTS,BIRD EGGS	1	No Quantity							38443477			0
S3	2009	2009	2009	2	0	2	Export	392	Japan	JPN	360	Indonesia	IDN								02	DAIRY PRODUCTS,BIRD EGGS	1	No Quantity							55005			0
S3	2009	2009	2009	2	0	2	Export	392	Japan	JPN	381	Italy	ITA								02	DAIRY PRODUCTS,BIRD EGGS	1	No Quantity							44950			0
S3	2009	2009	2009	2	0	2	Export	392	Japan	JPN	408	Dem. People's Rep. of Korea	PRK								02	DAIRY PRODUCTS,BIRD EGGS	1	No Quantity							2916			0
S3	2009	2009	2009	2	0	2	Export	392	Japan	JPN	410	Rep. of Korea	KOR								02	DAIRY PRODUCTS,BIRD EGGS	1	No Quantity							1323996			0
S3	2009	2009	2009	2	0	2	Export	392	Japan	JPN	446	China, Macao SAR	MAC								02	DAIRY PRODUCTS,BIRD EGGS	1	No Quantity							71686			0
S3	2009	2009	2009	2	0	2	Export	392	Japan	JPN	458	Malaysia	MYS								02	DAIRY PRODUCTS,BIRD EGGS	1	No Quantity							235287			0
S3	2009	2009	2009	2	0	2	Export	392	Japan	JPN	490	Other Asia, nes									02	DAIRY PRODUCTS,BIRD EGGS	1	No Quantity							4228789			0
S3	2009	2009	2009	2	0	2	Export	392	Japan	JPN	496	Mongolia	MNG								02	DAIRY PRODUCTS,BIRD EGGS	1	No Quantity							48209			0
S3	2009	2009	2009	2	0	2	Export	392	Japan	JPN	528	Netherlands	NLD								02	DAIRY PRODUCTS,BIRD EGGS	1	No Quantity							80562			0
S3	2009	2009	2009	2	0	2	Export	392	Japan	JPN	554	New Zealand	NZL								02	DAIRY PRODUCTS,BIRD EGGS	1	No Quantity							80337			0
S3	2009	2009	2009	2	0	2	Export	392	Japan	JPN	585	Palau	PLW								02	DAIRY PRODUCTS,BIRD EGGS	1	No Quantity							3388			0
S3	2009	2009	2009	2	0	2	Export	392	Japan	JPN	591	Panama	PAN								02	DAIRY PRODUCTS,BIRD EGGS	1	No Quantity							8297			0
S3	2009	2009	2009	2	0	2	Export	392	Japan	JPN	604	Peru	PER								02	DAIRY PRODUCTS,BIRD EGGS	1	No Quantity							3988			0
S3	2009	2009	2009	2	0	2	Export	392	Japan	JPN	608	Philippines	PHL								02	DAIRY PRODUCTS,BIRD EGGS	1	No Quantity							61319			0
S3	2009	2009	2009	2	0	2	Export	392	Japan	JPN	620	Portugal	PRT								02	DAIRY PRODUCTS,BIRD EGGS	1	No Quantity							10495			0
S3	2009	2009	2009	2	0	2	Export	392	Japan	JPN	643	Russian Federation	RUS								02	DAIRY PRODUCTS,BIRD EGGS	1	No Quantity							5767			0
S3	2009	2009	2009	2	0	2	Export	392	Japan	JPN	702	Singapore	SGP								02	DAIRY PRODUCTS,BIRD EGGS	1	No Quantity							2350164			0
S3	2009	2009	2009	2	0	2	Export	392	Japan	JPN	704	Viet Nam	VNM								02	DAIRY PRODUCTS,BIRD EGGS	1	No Quantity							186799			0
S3	2009	2009	2009	2	0	2	Export	392	Japan	JPN	757	Switzerland	CHE								02	DAIRY PRODUCTS,BIRD EGGS	1	No Quantity							21676			0
S3	2009	2009	2009	2	0	2	Export	392	Japan	JPN	764	Thailand	THA								02	DAIRY PRODUCTS,BIRD EGGS	1	No Quantity							717984			0
S3	2009	2009	2009	2	0	2	Export	392	Japan	JPN	826	United Kingdom	GBR								02	DAIRY PRODUCTS,BIRD EGGS	1	No Quantity							14579			0
S3	2009	2009	2009	2	0	2	Export	392	Japan	JPN	842	USA	USA								02	DAIRY PRODUCTS,BIRD EGGS	1	No Quantity							1149450			0
S3	2009	2009	2009	2	0	2	Export	388	Jamaica	JAM	0	World	WLD								03	FISH,CRUSTACEANS,MOLLUSC	1	No Quantity							6537265			0
S3	2009	2009	2009	2	0	2	Export	388	Jamaica	JAM	28	Antigua and Barbuda	ATG								03	FISH,CRUSTACEANS,MOLLUSC	1	No Quantity							131963			0
S3	2009	2009	2009	2	0	2	Export	388	Jamaica	JAM	44	Bahamas	BHS								03	FISH,CRUSTACEANS,MOLLUSC	1	No Quantity							148957			0
S3	2009	2009	2009	2	0	2	Export	388	Jamaica	JAM	52	Barbados	BRB								03	FISH,CRUSTACEANS,MOLLUSC	1	No Quantity							6001			0
S3	2009	2009	2009	2	0	2	Export	388	Jamaica	JAM	60	Bermuda	BMU								03	FISH,CRUSTACEANS,MOLLUSC	1	No Quantity							6944			0
S3	2009	2009	2009	2	0	2	Export	388	Jamaica	JAM	92	Br. Virgin Isds	VGB								03	FISH,CRUSTACEANS,MOLLUSC	1	No Quantity							20453			0
S3	2009	2009	2009	2	0	2	Export	388	Jamaica	JAM	124	Canada	CAN								03	FISH,CRUSTACEANS,MOLLUSC	1	No Quantity							138005			0
S3	2009	2009	2009	2	0	2	Export	388	Jamaica	JAM	136	Cayman Isds	CYM								03	FISH,CRUSTACEANS,MOLLUSC	1	No Quantity							192341			0
S3	2009	2009	2009	2	0	2	Export	388	Jamaica	JAM	156	China	CHN								03	FISH,CRUSTACEANS,MOLLUSC	1	No Quantity							6678			0
S3	2009	2009	2009	2	0	2	Export	388	Jamaica	JAM	212	Dominica	DMA								03	FISH,CRUSTACEANS,MOLLUSC	1	No Quantity							59181			0
S3	2009	2009	2009	2	0	2	Export	388	Jamaica	JAM	214	Dominican Rep.	DOM								03	FISH,CRUSTACEANS,MOLLUSC	1	No Quantity							134585			0
S3	2009	2009	2009	2	0	2	Export	388	Jamaica	JAM	251	France	FRA								03	FISH,CRUSTACEANS,MOLLUSC	1	No Quantity							3584681			0
S3	2009	2009	2009	2	0	2	Export	388	Jamaica	JAM	308	Grenada	GRD								03	FISH,CRUSTACEANS,MOLLUSC	1	No Quantity							76269			0
S3	2009	2009	2009	2	0	2	Export	388	Jamaica	JAM	328	Guyana	GUY								03	FISH,CRUSTACEANS,MOLLUSC	1	No Quantity							66054			0
S3	2009	2009	2009	2	0	2	Export	388	Jamaica	JAM	344	China, Hong Kong SAR	HKG								03	FISH,CRUSTACEANS,MOLLUSC	1	No Quantity							188888			0
S3	2009	2009	2009	2	0	2	Export	388	Jamaica	JAM	408	Dem. People's Rep. of Korea	PRK								03	FISH,CRUSTACEANS,MOLLUSC	1	No Quantity							13330			0
S3	2009	2009	2009	2	0	2	Export	388	Jamaica	JAM	500	Montserrat	MSR								03	FISH,CRUSTACEANS,MOLLUSC	1	No Quantity							4804			0
S3	2009	2009	2009	2	0	2	Export	388	Jamaica	JAM	530	Neth. Antilles	ANT								03	FISH,CRUSTACEANS,MOLLUSC	1	No Quantity							46598			0
S3	2009	2009	2009	2	0	2	Export	388	Jamaica	JAM	659	Saint Kitts and Nevis	KNA								03	FISH,CRUSTACEANS,MOLLUSC	1	No Quantity							6457			0
S3	2009	2009	2009	2	0	2	Export	388	Jamaica	JAM	660	Anguilla	AIA								03	FISH,CRUSTACEANS,MOLLUSC	1	No Quantity							2526			0
S3	2009	2009	2009	2	0	2	Export	388	Jamaica	JAM	662	Saint Lucia	LCA								03	FISH,CRUSTACEANS,MOLLUSC	1	No Quantity							605616			0
S3	2009	2009	2009	2	0	2	Export	388	Jamaica	JAM	670	Saint Vincent and the Grenadines	VCT								03	FISH,CRUSTACEANS,MOLLUSC	1	No Quantity							33320			0
S3	2009	2009	2009	2	0	2	Export	388	Jamaica	JAM	699	India	IND								03	FISH,CRUSTACEANS,MOLLUSC	1	No Quantity							9632			0
S3	2009	2009	2009	2	0	2	Export	388	Jamaica	JAM	740	Suriname	SUR								03	FISH,CRUSTACEANS,MOLLUSC	1	No Quantity							8660			0
S3	2009	2009	2009	2	0	2	Export	388	Jamaica	JAM	780	Trinidad and Tobago	TTO								03	FISH,CRUSTACEANS,MOLLUSC	1	No Quantity							740626			0
S3	2009	2009	2009	2	0	2	Export	388	Jamaica	JAM	796	Turks and Caicos Isds	TCA								03	FISH,CRUSTACEANS,MOLLUSC	1	No Quantity							6190			0
S3	2009	2009	2009	2	0	2	Export	388	Jamaica	JAM	826	United Kingdom	GBR								03	FISH,CRUSTACEANS,MOLLUSC	1	No Quantity							192			0
S3	2009	2009	2009	2	0	2	Export	388	Jamaica	JAM	842	USA	USA								03	FISH,CRUSTACEANS,MOLLUSC	1	No Quantity							298313			0
S3	2009	2009	2009	2	0	2	Export	392	Japan	JPN	0	World	WLD								03	FISH,CRUSTACEANS,MOLLUSC	1	No Quantity							1570901076			0
S3	2009	2009	2009	2	0	2	Export	392	Japan	JPN	12	Algeria	DZA								03	FISH,CRUSTACEANS,MOLLUSC	1	No Quantity							51650			0
S3	2009	2009	2009	2	0	2	Export	392	Japan	JPN	16	American Samoa	ASM								03	FISH,CRUSTACEANS,MOLLUSC	1	No Quantity							8341640			0
S3	2009	2009	2009	2	0	2	Export	392	Japan	JPN	32	Argentina	ARG								03	FISH,CRUSTACEANS,MOLLUSC	1	No Quantity							5853			0
S3	2009	2009	2009	2	0	2	Export	392	Japan	JPN	36	Australia	AUS								03	FISH,CRUSTACEANS,MOLLUSC	1	No Quantity							12591988			0
S3	2009	2009	2009	2	0	2	Export	392	Japan	JPN	48	Bahrain	BHR								03	FISH,CRUSTACEANS,MOLLUSC	1	No Quantity							597307			0
S3	2009	2009	2009	2	0	2	Export	392	Japan	JPN	50	Bangladesh	BGD								03	FISH,CRUSTACEANS,MOLLUSC	1	No Quantity							2991			0
S3	2009	2009	2009	2	0	2	Export	392	Japan	JPN	56	Belgium	BEL								03	FISH,CRUSTACEANS,MOLLUSC	1	No Quantity							2687742			0
S3	2009	2009	2009	2	0	2	Export	392	Japan	JPN	76	Brazil	BRA								03	FISH,CRUSTACEANS,MOLLUSC	1	No Quantity							214211			0
S3	2009	2009	2009	2	0	2	Export	392	Japan	JPN	96	Brunei Darussalam	BRN								03	FISH,CRUSTACEANS,MOLLUSC	1	No Quantity							236412			0
S3	2009	2009	2009	2	0	2	Export	392	Japan	JPN	124	Canada	CAN								03	FISH,CRUSTACEANS,MOLLUSC	1	No Quantity							8889859			0
S3	2009	2009	2009	2	0	2	Export	392	Japan	JPN	144	Sri Lanka	LKA								03	FISH,CRUSTACEANS,MOLLUSC	1	No Quantity							746800			0
S3	2009	2009	2009	2	0	2	Export	392	Japan	JPN	152	Chile	CHL								03	FISH,CRUSTACEANS,MOLLUSC	1	No Quantity							3705377			0
S3	2009	2009	2009	2	0	2	Export	392	Japan	JPN	156	China	CHN								03	FISH,CRUSTACEANS,MOLLUSC	1	No Quantity							241820364			0
S3	2009	2009	2009	2	0	2	Export	392	Japan	JPN	170	Colombia	COL								03	FISH,CRUSTACEANS,MOLLUSC	1	No Quantity							113505			0
S3	2009	2009	2009	2	0	2	Export	392	Japan	JPN	184	Cook Isds	COK								03	FISH,CRUSTACEANS,MOLLUSC	1	No Quantity							102324			0
S3	2009	2009	2009	2	0	2	Export	392	Japan	JPN	192	Cuba	CUB								03	FISH,CRUSTACEANS,MOLLUSC	1	No Quantity							9627			0
S3	2009	2009	2009	2	0	2	Export	392	Japan	JPN	196	Cyprus	CYP								03	FISH,CRUSTACEANS,MOLLUSC	1	No Quantity							2626			0
S3	2009	2009	2009	2	0	2	Export	392	Japan	JPN	203	Czechia	CZE								03	FISH,CRUSTACEANS,MOLLUSC	1	No Quantity							11964			0
S3	2009	2009	2009	2	0	2	Export	392	Japan	JPN	208	Denmark	DNK								03	FISH,CRUSTACEANS,MOLLUSC	1	No Quantity							98218			0
S3	2009	2009	2009	2	0	2	Export	392	Japan	JPN	218	Ecuador	ECU								03	FISH,CRUSTACEANS,MOLLUSC	1	No Quantity							388789			0
S3	2009	2009	2009	2	0	2	Export	392	Japan	JPN	242	Fiji	FJI								03	FISH,CRUSTACEANS,MOLLUSC	1	No Quantity							99140			0
S3	2009	2009	2009	2	0	2	Export	392	Japan	JPN	246	Finland	FIN								03	FISH,CRUSTACEANS,MOLLUSC	1	No Quantity							531078			0
S3	2009	2009	2009	2	0	2	Export	392	Japan	JPN	251	France	FRA								03	FISH,CRUSTACEANS,MOLLUSC	1	No Quantity							8456710			0
S3	2009	2009	2009	2	0	2	Export	392	Japan	JPN	258	French Polynesia	PYF								03	FISH,CRUSTACEANS,MOLLUSC	1	No Quantity							49495			0
S3	2009	2009	2009	2	0	2	Export	392	Japan	JPN	268	Georgia	GEO								03	FISH,CRUSTACEANS,MOLLUSC	1	No Quantity							292200			0
S3	2009	2009	2009	2	0	2	Export	392	Japan	JPN	275	State of Palestine	PSE								03	FISH,CRUSTACEANS,MOLLUSC	1	No Quantity							977841			0
S3	2009	2009	2009	2	0	2	Export	392	Japan	JPN	276	Germany	DEU								03	FISH,CRUSTACEANS,MOLLUSC	1	No Quantity							4164597			0
S3	2009	2009	2009	2	0	2	Export	392	Japan	JPN	288	Ghana	GHA								03	FISH,CRUSTACEANS,MOLLUSC	1	No Quantity							625951			0
S3	2009	2009	2009	2	0	2	Export	392	Japan	JPN	300	Greece	GRC								03	FISH,CRUSTACEANS,MOLLUSC	1	No Quantity							17881			0
S3	2009	2009	2009	2	0	2	Export	392	Japan	JPN	308	Grenada	GRD								03	FISH,CRUSTACEANS,MOLLUSC	1	No Quantity							254133			0
S3	2009	2009	2009	2	0	2	Export	392	Japan	JPN	316	Guam	GUM								03	FISH,CRUSTACEANS,MOLLUSC	1	No Quantity							19189165			0
S3	2009	2009	2009	2	0	2	Export	392	Japan	JPN	344	China, Hong Kong SAR	HKG								03	FISH,CRUSTACEANS,MOLLUSC	1	No Quantity							413681508			0
S3	2009	2009	2009	2	0	2	Export	392	Japan	JPN	360	Indonesia	IDN								03	FISH,CRUSTACEANS,MOLLUSC	1	No Quantity							8007974			0
S3	2009	2009	2009	2	0	2	Export	392	Japan	JPN	372	Ireland	IRL								03	FISH,CRUSTACEANS,MOLLUSC	1	No Quantity							8930			0
S3	2009	2009	2009	2	0	2	Export	392	Japan	JPN	376	Israel	ISR								03	FISH,CRUSTACEANS,MOLLUSC	1	No Quantity							6529			0
S3	2009	2009	2009	2	0	2	Export	392	Japan	JPN	381	Italy	ITA								03	FISH,CRUSTACEANS,MOLLUSC	1	No Quantity							470230			0
S3	2009	2009	2009	2	0	2	Export	392	Japan	JPN	384	Côte d'Ivoire	CIV								03	FISH,CRUSTACEANS,MOLLUSC	1	No Quantity							25782			0
S3	2009	2009	2009	2	0	2	Export	392	Japan	JPN	400	Jordan	JOR								03	FISH,CRUSTACEANS,MOLLUSC	1	No Quantity							80487			0
S3	2009	2009	2009	2	0	2	Export	392	Japan	JPN	404	Kenya	KEN								03	FISH,CRUSTACEANS,MOLLUSC	1	No Quantity							48134			0
S3	2009	2009	2009	2	0	2	Export	392	Japan	JPN	408	Dem. People's Rep. of Korea	PRK								03	FISH,CRUSTACEANS,MOLLUSC	1	No Quantity							24999			0
S3	2009	2009	2009	2	0	2	Export	392	Japan	JPN	410	Rep. of Korea	KOR								03	FISH,CRUSTACEANS,MOLLUSC	1	No Quantity							196855073			0
S3	2009	2009	2009	2	0	2	Export	392	Japan	JPN	414	Kuwait	KWT								03	FISH,CRUSTACEANS,MOLLUSC	1	No Quantity							679531			0
S3	2009	2009	2009	2	0	2	Export	392	Japan	JPN	418	Lao People's Dem. Rep.	LAO								03	FISH,CRUSTACEANS,MOLLUSC	1	No Quantity							689886			0
S3	2009	2009	2009	2	0	2	Export	392	Japan	JPN	422	Lebanon	LBN								03	FISH,CRUSTACEANS,MOLLUSC	1	No Quantity							960785			0
S3	2009	2009	2009	2	0	2	Export	392	Japan	JPN	446	China, Macao SAR	MAC								03	FISH,CRUSTACEANS,MOLLUSC	1	No Quantity							437148			0
S3	2009	2009	2009	2	0	2	Export	392	Japan	JPN	458	Malaysia	MYS								03	FISH,CRUSTACEANS,MOLLUSC	1	No Quantity							8538870			0
S3	2009	2009	2009	2	0	2	Export	392	Japan	JPN	480	Mauritius	MUS								03	FISH,CRUSTACEANS,MOLLUSC	1	No Quantity							571825			0
S3	2009	2009	2009	2	0	2	Export	392	Japan	JPN	484	Mexico	MEX								03	FISH,CRUSTACEANS,MOLLUSC	1	No Quantity							30585			0
S3	2009	2009	2009	2	0	2	Export	392	Japan	JPN	490	Other Asia, nes									03	FISH,CRUSTACEANS,MOLLUSC	1	No Quantity							61926149			0
S3	2009	2009	2009	2	0	2	Export	392	Japan	JPN	516	Namibia	NAM								03	FISH,CRUSTACEANS,MOLLUSC	1	No Quantity							4315494			0
S3	2009	2009	2009	2	0	2	Export	392	Japan	JPN	528	Netherlands	NLD								03	FISH,CRUSTACEANS,MOLLUSC	1	No Quantity							10296862			0
S3	2009	2009	2009	2	0	2	Export	392	Japan	JPN	530	Neth. Antilles	ANT								03	FISH,CRUSTACEANS,MOLLUSC	1	No Quantity							95109			0
S3	2009	2009	2009	2	0	2	Export	392	Japan	JPN	554	New Zealand	NZL								03	FISH,CRUSTACEANS,MOLLUSC	1	No Quantity							17883040			0
S3	2009	2009	2009	2	0	2	Export	392	Japan	JPN	566	Nigeria	NGA								03	FISH,CRUSTACEANS,MOLLUSC	1	No Quantity							1539225			0
S3	2009	2009	2009	2	0	2	Export	392	Japan	JPN	579	Norway	NOR								03	FISH,CRUSTACEANS,MOLLUSC	1	No Quantity							1140155			0
S3	2009	2009	2009	2	0	2	Export	392	Japan	JPN	580	N. Mariana Isds	MNP								03	FISH,CRUSTACEANS,MOLLUSC	1	No Quantity							129736			0
S3	2009	2009	2009	2	0	2	Export	392	Japan	JPN	583	FS Micronesia	FSM								03	FISH,CRUSTACEANS,MOLLUSC	1	No Quantity							1431777			0
S3	2009	2009	2009	2	0	2	Export	392	Japan	JPN	584	Marshall Isds	MHL								03	FISH,CRUSTACEANS,MOLLUSC	1	No Quantity							44146			0
S3	2009	2009	2009	2	0	2	Export	392	Japan	JPN	585	Palau	PLW								03	FISH,CRUSTACEANS,MOLLUSC	1	No Quantity							100427			0
S3	2009	2009	2009	2	0	2	Export	392	Japan	JPN	591	Panama	PAN								03	FISH,CRUSTACEANS,MOLLUSC	1	No Quantity							164737			0
S3	2009	2009	2009	2	0	2	Export	392	Japan	JPN	604	Peru	PER								03	FISH,CRUSTACEANS,MOLLUSC	1	No Quantity							9314914			0
S3	2009	2009	2009	2	0	2	Export	392	Japan	JPN	608	Philippines	PHL								03	FISH,CRUSTACEANS,MOLLUSC	1	No Quantity							13482620			0
S3	2009	2009	2009	2	0	2	Export	392	Japan	JPN	616	Poland	POL								03	FISH,CRUSTACEANS,MOLLUSC	1	No Quantity							3731			0
S3	2009	2009	2009	2	0	2	Export	392	Japan	JPN	620	Portugal	PRT								03	FISH,CRUSTACEANS,MOLLUSC	1	No Quantity							24002			0
S3	2009	2009	2009	2	0	2	Export	392	Japan	JPN	634	Qatar	QAT								03	FISH,CRUSTACEANS,MOLLUSC	1	No Quantity							194668			0
S3	2009	2009	2009	2	0	2	Export	392	Japan	JPN	642	Romania	ROU								03	FISH,CRUSTACEANS,MOLLUSC	1	No Quantity							3173			0
S3	2009	2009	2009	2	0	2	Export	392	Japan	JPN	643	Russian Federation	RUS								03	FISH,CRUSTACEANS,MOLLUSC	1	No Quantity							29258234			0
S3	2009	2009	2009	2	0	2	Export	392	Japan	JPN	682	Saudi Arabia	SAU								03	FISH,CRUSTACEANS,MOLLUSC	1	No Quantity							10175734			0
S3	2009	2009	2009	2	0	2	Export	392	Japan	JPN	686	Senegal	SEN								03	FISH,CRUSTACEANS,MOLLUSC	1	No Quantity							100191			0
S3	2009	2009	2009	2	0	2	Export	392	Japan	JPN	699	India	IND								03	FISH,CRUSTACEANS,MOLLUSC	1	No Quantity							349864			0
S3	2009	2009	2009	2	0	2	Export	392	Japan	JPN	702	Singapore	SGP								03	FISH,CRUSTACEANS,MOLLUSC	1	No Quantity							24618132			0
S3	2009	2009	2009	2	0	2	Export	392	Japan	JPN	704	Viet Nam	VNM								03	FISH,CRUSTACEANS,MOLLUSC	1	No Quantity							32753023			0
S3	2009	2009	2009	2	0	2	Export	392	Japan	JPN	710	South Africa	ZAF								03	FISH,CRUSTACEANS,MOLLUSC	1	No Quantity							11248642			0
S3	2009	2009	2009	2	0	2	Export	392	Japan	JPN	724	Spain	ESP								03	FISH,CRUSTACEANS,MOLLUSC	1	No Quantity							2469822			0
S3	2009	2009	2009	2	0	2	Export	392	Japan	JPN	752	Sweden	SWE								03	FISH,CRUSTACEANS,MOLLUSC	1	No Quantity							35044			0
S3	2009	2009	2009	2	0	2	Export	392	Japan	JPN	757	Switzerland	CHE								03	FISH,CRUSTACEANS,MOLLUSC	1	No Quantity							349585			0
S3	2009	2009	2009	2	0	2	Export	392	Japan	JPN	764	Thailand	THA								03	FISH,CRUSTACEANS,MOLLUSC	1	No Quantity							106441042			0
S3	2009	2009	2009	2	0	2	Export	392	Japan	JPN	780	Trinidad and Tobago	TTO								03	FISH,CRUSTACEANS,MOLLUSC	1	No Quantity							1322441			0
S3	2009	2009	2009	2	0	2	Export	392	Japan	JPN	784	United Arab Emirates	ARE								03	FISH,CRUSTACEANS,MOLLUSC	1	No Quantity							1692341			0
S3	2009	2009	2009	2	0	2	Export	392	Japan	JPN	804	Ukraine	UKR								03	FISH,CRUSTACEANS,MOLLUSC	1	No Quantity							319161			0
S3	2009	2009	2009	2	0	2	Export	392	Japan	JPN	818	Egypt	EGY								03	FISH,CRUSTACEANS,MOLLUSC	1	No Quantity							27109867			0
S3	2009	2009	2009	2	0	2	Export	392	Japan	JPN	826	United Kingdom	GBR								03	FISH,CRUSTACEANS,MOLLUSC	1	No Quantity							2377682			0
S3	2009	2009	2009	2	0	2	Export	392	Japan	JPN	834	United Rep. of Tanzania	TZA								03	FISH,CRUSTACEANS,MOLLUSC	1	No Quantity							662539			0
S3	2009	2009	2009	2	0	2	Export	392	Japan	JPN	842	USA	USA								03	FISH,CRUSTACEANS,MOLLUSC	1	No Quantity							247595646			0
S3	2009	2009	2009	2	0	2	Export	392	Japan	JPN	858	Uruguay	URY								03	FISH,CRUSTACEANS,MOLLUSC	1	No Quantity							452456			0
S3	2009	2009	2009	2	0	2	Export	392	Japan	JPN	862	Venezuela	VEN								03	FISH,CRUSTACEANS,MOLLUSC	1	No Quantity							1017752			0
S3	2009	2009	2009	2	0	2	Export	392	Japan	JPN	887	Yemen	YEM								03	FISH,CRUSTACEANS,MOLLUSC	1	No Quantity							2066197			0
S3	2009	2009	2009	2	0	2	Export	388	Jamaica	JAM	0	World	WLD								04	CEREALS,CEREAL PREPRTNS.	1	No Quantity							16066536			0
S3	2009	2009	2009	2	0	2	Export	388	Jamaica	JAM	28	Antigua and Barbuda	ATG								04	CEREALS,CEREAL PREPRTNS.	1	No Quantity							111385			0
S3	2009	2009	2009	2	0	2	Export	388	Jamaica	JAM	44	Bahamas	BHS								04	CEREALS,CEREAL PREPRTNS.	1	No Quantity							59640			0
S3	2009	2009	2009	2	0	2	Export	388	Jamaica	JAM	48	Bahrain	BHR								04	CEREALS,CEREAL PREPRTNS.	1	No Quantity							890			0
S3	2009	2009	2009	2	0	2	Export	388	Jamaica	JAM	52	Barbados	BRB								04	CEREALS,CEREAL PREPRTNS.	1	No Quantity							548871			0
S3	2009	2009	2009	2	0	2	Export	388	Jamaica	JAM	60	Bermuda	BMU								04	CEREALS,CEREAL PREPRTNS.	1	No Quantity							22512			0
S3	2009	2009	2009	2	0	2	Export	388	Jamaica	JAM	84	Belize	BLZ								04	CEREALS,CEREAL PREPRTNS.	1	No Quantity							1634			0
S3	2009	2009	2009	2	0	2	Export	388	Jamaica	JAM	92	Br. Virgin Isds	VGB								04	CEREALS,CEREAL PREPRTNS.	1	No Quantity							45883			0
S3	2009	2009	2009	2	0	2	Export	388	Jamaica	JAM	124	Canada	CAN								04	CEREALS,CEREAL PREPRTNS.	1	No Quantity							1567798			0
S3	2009	2009	2009	2	0	2	Export	388	Jamaica	JAM	136	Cayman Isds	CYM								04	CEREALS,CEREAL PREPRTNS.	1	No Quantity							362775			0
S3	2009	2009	2009	2	0	2	Export	388	Jamaica	JAM	156	China	CHN								04	CEREALS,CEREAL PREPRTNS.	1	No Quantity							4854			0
S3	2009	2009	2009	2	0	2	Export	388	Jamaica	JAM	192	Cuba	CUB								04	CEREALS,CEREAL PREPRTNS.	1	No Quantity							25915			0
S3	2009	2009	2009	2	0	2	Export	388	Jamaica	JAM	212	Dominica	DMA								04	CEREALS,CEREAL PREPRTNS.	1	No Quantity							26017			0
S3	2009	2009	2009	2	0	2	Export	388	Jamaica	JAM	214	Dominican Rep.	DOM								04	CEREALS,CEREAL PREPRTNS.	1	No Quantity							28437			0
S3	2009	2009	2009	2	0	2	Export	388	Jamaica	JAM	251	France	FRA								04	CEREALS,CEREAL PREPRTNS.	1	No Quantity							14764			0
S3	2009	2009	2009	2	0	2	Export	388	Jamaica	JAM	308	Grenada	GRD								04	CEREALS,CEREAL PREPRTNS.	1	No Quantity							308141			0
S3	2009	2009	2009	2	0	2	Export	388	Jamaica	JAM	328	Guyana	GUY								04	CEREALS,CEREAL PREPRTNS.	1	No Quantity							378191			0
S3	2009	2009	2009	2	0	2	Export	388	Jamaica	JAM	332	Haiti	HTI								04	CEREALS,CEREAL PREPRTNS.	1	No Quantity							12634			0
S3	2009	2009	2009	2	0	2	Export	388	Jamaica	JAM	500	Montserrat	MSR								04	CEREALS,CEREAL PREPRTNS.	1	No Quantity							4021			0
S3	2009	2009	2009	2	0	2	Export	388	Jamaica	JAM	528	Netherlands	NLD								04	CEREALS,CEREAL PREPRTNS.	1	No Quantity							173121			0
S3	2009	2009	2009	2	0	2	Export	388	Jamaica	JAM	530	Neth. Antilles	ANT								04	CEREALS,CEREAL PREPRTNS.	1	No Quantity							2186987			0
S3	2009	2009	2009	2	0	2	Export	388	Jamaica	JAM	533	Aruba	ABW								04	CEREALS,CEREAL PREPRTNS.	1	No Quantity							568488			0
S3	2009	2009	2009	2	0	2	Export	388	Jamaica	JAM	591	Panama	PAN								04	CEREALS,CEREAL PREPRTNS.	1	No Quantity							8906			0
S3	2009	2009	2009	2	0	2	Export	388	Jamaica	JAM	659	Saint Kitts and Nevis	KNA								04	CEREALS,CEREAL PREPRTNS.	1	No Quantity							43472			0
S3	2009	2009	2009	2	0	2	Export	388	Jamaica	JAM	660	Anguilla	AIA								04	CEREALS,CEREAL PREPRTNS.	1	No Quantity							1742			0
S3	2009	2009	2009	2	0	2	Export	388	Jamaica	JAM	662	Saint Lucia	LCA								04	CEREALS,CEREAL PREPRTNS.	1	No Quantity							105447			0
S3	2009	2009	2009	2	0	2	Export	388	Jamaica	JAM	670	Saint Vincent and the Grenadines	VCT								04	CEREALS,CEREAL PREPRTNS.	1	No Quantity							112629			0
S3	2009	2009	2009	2	0	2	Export	388	Jamaica	JAM	699	India	IND								04	CEREALS,CEREAL PREPRTNS.	1	No Quantity							25			0
S3	2009	2009	2009	2	0	2	Export	388	Jamaica	JAM	740	Suriname	SUR								04	CEREALS,CEREAL PREPRTNS.	1	No Quantity							14841			0
S3	2009	2009	2009	2	0	2	Export	388	Jamaica	JAM	776	Tonga	TON								04	CEREALS,CEREAL PREPRTNS.	1	No Quantity							1064			0
S3	2009	2009	2009	2	0	2	Export	388	Jamaica	JAM	780	Trinidad and Tobago	TTO								04	CEREALS,CEREAL PREPRTNS.	1	No Quantity							766134			0
S3	2009	2009	2009	2	0	2	Export	388	Jamaica	JAM	796	Turks and Caicos Isds	TCA								04	CEREALS,CEREAL PREPRTNS.	1	No Quantity							28249			0
S3	2009	2009	2009	2	0	2	Export	388	Jamaica	JAM	826	United Kingdom	GBR								04	CEREALS,CEREAL PREPRTNS.	1	No Quantity							2353382			0
S3	2009	2009	2009	2	0	2	Export	388	Jamaica	JAM	842	USA	USA								04	CEREALS,CEREAL PREPRTNS.	1	No Quantity							6177686			0
S3	2009	2009	2009	2	0	2	Export	392	Japan	JPN	0	World	WLD								04	CEREALS,CEREAL PREPRTNS.	1	No Quantity							287828493			0
S3	2009	2009	2009	2	0	2	Export	392	Japan	JPN	12	Algeria	DZA								04	CEREALS,CEREAL PREPRTNS.	1	No Quantity							127249			0
S3	2009	2009	2009	2	0	2	Export	392	Japan	JPN	32	Argentina	ARG								04	CEREALS,CEREAL PREPRTNS.	1	No Quantity							23670			0
S3	2009	2009	2009	2	0	2	Export	392	Japan	JPN	36	Australia	AUS								04	CEREALS,CEREAL PREPRTNS.	1	No Quantity							2364904			0
S3	2009	2009	2009	2	0	2	Export	392	Japan	JPN	40	Austria	AUT								04	CEREALS,CEREAL PREPRTNS.	1	No Quantity							6936			0
S3	2009	2009	2009	2	0	2	Export	392	Japan	JPN	48	Bahrain	BHR								04	CEREALS,CEREAL PREPRTNS.	1	No Quantity							157715			0
S3	2009	2009	2009	2	0	2	Export	392	Japan	JPN	50	Bangladesh	BGD								04	CEREALS,CEREAL PREPRTNS.	1	No Quantity							325636			0
S3	2009	2009	2009	2	0	2	Export	392	Japan	JPN	56	Belgium	BEL								04	CEREALS,CEREAL PREPRTNS.	1	No Quantity							277042			0
S3	2009	2009	2009	2	0	2	Export	392	Japan	JPN	76	Brazil	BRA								04	CEREALS,CEREAL PREPRTNS.	1	No Quantity							1413574			0
S3	2009	2009	2009	2	0	2	Export	392	Japan	JPN	96	Brunei Darussalam	BRN								04	CEREALS,CEREAL PREPRTNS.	1	No Quantity							122971			0
S3	2009	2009	2009	2	0	2	Export	392	Japan	JPN	104	Myanmar	MMR								04	CEREALS,CEREAL PREPRTNS.	1	No Quantity							4835			0
S3	2009	2009	2009	2	0	2	Export	392	Japan	JPN	124	Canada	CAN								04	CEREALS,CEREAL PREPRTNS.	1	No Quantity							5802480			0
S3	2009	2009	2009	2	0	2	Export	392	Japan	JPN	152	Chile	CHL								04	CEREALS,CEREAL PREPRTNS.	1	No Quantity							4642			0
S3	2009	2009	2009	2	0	2	Export	392	Japan	JPN	156	China	CHN								04	CEREALS,CEREAL PREPRTNS.	1	No Quantity							8946119			0
S3	2009	2009	2009	2	0	2	Export	392	Japan	JPN	191	Croatia	HRV								04	CEREALS,CEREAL PREPRTNS.	1	No Quantity							2959			0
S3	2009	2009	2009	2	0	2	Export	392	Japan	JPN	196	Cyprus	CYP								04	CEREALS,CEREAL PREPRTNS.	1	No Quantity							2219			0
S3	2009	2009	2009	2	0	2	Export	392	Japan	JPN	203	Czechia	CZE								04	CEREALS,CEREAL PREPRTNS.	1	No Quantity							17871			0
S3	2009	2009	2009	2	0	2	Export	392	Japan	JPN	208	Denmark	DNK								04	CEREALS,CEREAL PREPRTNS.	1	No Quantity							2948			0
S3	2009	2009	2009	2	0	2	Export	392	Japan	JPN	233	Estonia	EST								04	CEREALS,CEREAL PREPRTNS.	1	No Quantity							21698			0
S3	2009	2009	2009	2	0	2	Export	392	Japan	JPN	246	Finland	FIN								04	CEREALS,CEREAL PREPRTNS.	1	No Quantity							80251			0
S3	2009	2009	2009	2	0	2	Export	392	Japan	JPN	251	France	FRA								04	CEREALS,CEREAL PREPRTNS.	1	No Quantity							1145934			0
S3	2009	2009	2009	2	0	2	Export	392	Japan	JPN	258	French Polynesia	PYF								04	CEREALS,CEREAL PREPRTNS.	1	No Quantity							99269			0
S3	2009	2009	2009	2	0	2	Export	392	Japan	JPN	270	Gambia	GMB								04	CEREALS,CEREAL PREPRTNS.	1	No Quantity							1889453			0
S3	2009	2009	2009	2	0	2	Export	392	Japan	JPN	276	Germany	DEU								04	CEREALS,CEREAL PREPRTNS.	1	No Quantity							1441360			0
S3	2009	2009	2009	2	0	2	Export	392	Japan	JPN	300	Greece	GRC								04	CEREALS,CEREAL PREPRTNS.	1	No Quantity							140638			0
S3	2009	2009	2009	2	0	2	Export	392	Japan	JPN	316	Guam	GUM								04	CEREALS,CEREAL PREPRTNS.	1	No Quantity							2149932			0
S3	2009	2009	2009	2	0	2	Export	392	Japan	JPN	344	China, Hong Kong SAR	HKG								04	CEREALS,CEREAL PREPRTNS.	1	No Quantity							83382836			0
S3	2009	2009	2009	2	0	2	Export	392	Japan	JPN	360	Indonesia	IDN								04	CEREALS,CEREAL PREPRTNS.	1	No Quantity							2235833			0
S3	2009	2009	2009	2	0	2	Export	392	Japan	JPN	372	Ireland	IRL								04	CEREALS,CEREAL PREPRTNS.	1	No Quantity							186113			0
S3	2009	2009	2009	2	0	2	Export	392	Japan	JPN	376	Israel	ISR								04	CEREALS,CEREAL PREPRTNS.	1	No Quantity							63035			0
S3	2009	2009	2009	2	0	2	Export	392	Japan	JPN	381	Italy	ITA								04	CEREALS,CEREAL PREPRTNS.	1	No Quantity							578890			0
S3	2009	2009	2009	2	0	2	Export	392	Japan	JPN	408	Dem. People's Rep. of Korea	PRK								04	CEREALS,CEREAL PREPRTNS.	1	No Quantity							31914			0
S3	2009	2009	2009	2	0	2	Export	392	Japan	JPN	410	Rep. of Korea	KOR								04	CEREALS,CEREAL PREPRTNS.	1	No Quantity							15564136			0
S3	2009	2009	2009	2	0	2	Export	392	Japan	JPN	414	Kuwait	KWT								04	CEREALS,CEREAL PREPRTNS.	1	No Quantity							210201			0
S3	2009	2009	2009	2	0	2	Export	392	Japan	JPN	422	Lebanon	LBN								04	CEREALS,CEREAL PREPRTNS.	1	No Quantity							44457			0
S3	2009	2009	2009	2	0	2	Export	392	Japan	JPN	446	China, Macao SAR	MAC								04	CEREALS,CEREAL PREPRTNS.	1	No Quantity							132855			0
S3	2009	2009	2009	2	0	2	Export	392	Japan	JPN	458	Malaysia	MYS								04	CEREALS,CEREAL PREPRTNS.	1	No Quantity							2629296			0
S3	2009	2009	2009	2	0	2	Export	392	Japan	JPN	462	Maldives	MDV								04	CEREALS,CEREAL PREPRTNS.	1	No Quantity							7483			0
S3	2009	2009	2009	2	0	2	Export	392	Japan	JPN	466	Mali	MLI								04	CEREALS,CEREAL PREPRTNS.	1	No Quantity							2326			0
S3	2009	2009	2009	2	0	2	Export	392	Japan	JPN	484	Mexico	MEX								04	CEREALS,CEREAL PREPRTNS.	1	No Quantity							19940			0
S3	2009	2009	2009	2	0	2	Export	392	Japan	JPN	490	Other Asia, nes									04	CEREALS,CEREAL PREPRTNS.	1	No Quantity							37149969			0
S3	2009	2009	2009	2	0	2	Export	392	Japan	JPN	496	Mongolia	MNG								04	CEREALS,CEREAL PREPRTNS.	1	No Quantity							23434			0
S3	2009	2009	2009	2	0	2	Export	392	Japan	JPN	512	Oman	OMN								04	CEREALS,CEREAL PREPRTNS.	1	No Quantity							382936			0
S3	2009	2009	2009	2	0	2	Export	392	Japan	JPN	528	Netherlands	NLD								04	CEREALS,CEREAL PREPRTNS.	1	No Quantity							2403239			0
S3	2009	2009	2009	2	0	2	Export	392	Japan	JPN	540	New Caledonia	NCL								04	CEREALS,CEREAL PREPRTNS.	1	No Quantity							2423			0
S3	2009	2009	2009	2	0	2	Export	392	Japan	JPN	554	New Zealand	NZL								04	CEREALS,CEREAL PREPRTNS.	1	No Quantity							459253			0
S3	2009	2009	2009	2	0	2	Export	392	Japan	JPN	562	Niger	NER								04	CEREALS,CEREAL PREPRTNS.	1	No Quantity							6092032			0
S3	2009	2009	2009	2	0	2	Export	392	Japan	JPN	579	Norway	NOR								04	CEREALS,CEREAL PREPRTNS.	1	No Quantity							96096			0
S3	2009	2009	2009	2	0	2	Export	392	Japan	JPN	580	N. Mariana Isds	MNP								04	CEREALS,CEREAL PREPRTNS.	1	No Quantity							444920			0
S3	2009	2009	2009	2	0	2	Export	392	Japan	JPN	583	FS Micronesia	FSM								04	CEREALS,CEREAL PREPRTNS.	1	No Quantity							114985			0
S3	2009	2009	2009	2	0	2	Export	392	Japan	JPN	584	Marshall Isds	MHL								04	CEREALS,CEREAL PREPRTNS.	1	No Quantity							72168			0
S3	2009	2009	2009	2	0	2	Export	392	Japan	JPN	585	Palau	PLW								04	CEREALS,CEREAL PREPRTNS.	1	No Quantity							219989			0
S3	2009	2009	2009	2	0	2	Export	392	Japan	JPN	591	Panama	PAN								04	CEREALS,CEREAL PREPRTNS.	1	No Quantity							53633			0
S3	2009	2009	2009	2	0	2	Export	392	Japan	JPN	604	Peru	PER								04	CEREALS,CEREAL PREPRTNS.	1	No Quantity							32975			0
S3	2009	2009	2009	2	0	2	Export	392	Japan	JPN	608	Philippines	PHL								04	CEREALS,CEREAL PREPRTNS.	1	No Quantity							1164405			0
S3	2009	2009	2009	2	0	2	Export	392	Japan	JPN	616	Poland	POL								04	CEREALS,CEREAL PREPRTNS.	1	No Quantity							4878			0
S3	2009	2009	2009	2	0	2	Export	392	Japan	JPN	620	Portugal	PRT								04	CEREALS,CEREAL PREPRTNS.	1	No Quantity							179123			0
S3	2009	2009	2009	2	0	2	Export	392	Japan	JPN	634	Qatar	QAT								04	CEREALS,CEREAL PREPRTNS.	1	No Quantity							27690			0
S3	2009	2009	2009	2	0	2	Export	392	Japan	JPN	643	Russian Federation	RUS								04	CEREALS,CEREAL PREPRTNS.	1	No Quantity							330878			0
S3	2009	2009	2009	2	0	2	Export	392	Japan	JPN	682	Saudi Arabia	SAU								04	CEREALS,CEREAL PREPRTNS.	1	No Quantity							4799210			0
S3	2009	2009	2009	2	0	2	Export	392	Japan	JPN	699	India	IND								04	CEREALS,CEREAL PREPRTNS.	1	No Quantity							116668			0
S3	2009	2009	2009	2	0	2	Export	392	Japan	JPN	702	Singapore	SGP								04	CEREALS,CEREAL PREPRTNS.	1	No Quantity							22087998			0
S3	2009	2009	2009	2	0	2	Export	392	Japan	JPN	704	Viet Nam	VNM								04	CEREALS,CEREAL PREPRTNS.	1	No Quantity							5829623			0
S3	2009	2009	2009	2	0	2	Export	392	Japan	JPN	724	Spain	ESP								04	CEREALS,CEREAL PREPRTNS.	1	No Quantity							1338897			0
S3	2009	2009	2009	2	0	2	Export	392	Japan	JPN	752	Sweden	SWE								04	CEREALS,CEREAL PREPRTNS.	1	No Quantity							242298			0
S3	2009	2009	2009	2	0	2	Export	392	Japan	JPN	757	Switzerland	CHE								04	CEREALS,CEREAL PREPRTNS.	1	No Quantity							515812			0
S3	2009	2009	2009	2	0	2	Export	392	Japan	JPN	764	Thailand	THA								04	CEREALS,CEREAL PREPRTNS.	1	No Quantity							8869309			0
S3	2009	2009	2009	2	0	2	Export	392	Japan	JPN	784	United Arab Emirates	ARE								04	CEREALS,CEREAL PREPRTNS.	1	No Quantity							440213			0
S3	2009	2009	2009	2	0	2	Export	392	Japan	JPN	788	Tunisia	TUN								04	CEREALS,CEREAL PREPRTNS.	1	No Quantity							5971			0
S3	2009	2009	2009	2	0	2	Export	392	Japan	JPN	804	Ukraine	UKR								04	CEREALS,CEREAL PREPRTNS.	1	No Quantity							6175			0
S3	2009	2009	2009	2	0	2	Export	392	Japan	JPN	826	United Kingdom	GBR								04	CEREALS,CEREAL PREPRTNS.	1	No Quantity							2717566			0
S3	2009	2009	2009	2	0	2	Export	392	Japan	JPN	842	USA	USA								04	CEREALS,CEREAL PREPRTNS.	1	No Quantity							59887353			0
S3	2009	2009	2009	2	0	2	Export	392	Japan	JPN	862	Venezuela	VEN								04	CEREALS,CEREAL PREPRTNS.	1	No Quantity							54759			0
S3	2009	2009	2009	2	0	2	Export	388	Jamaica	JAM	0	World	WLD								05	VEGETABLES AND FRUIT	1	No Quantity							57295510			0
S3	2009	2009	2009	2	0	2	Export	388	Jamaica	JAM	28	Antigua and Barbuda	ATG								05	VEGETABLES AND FRUIT	1	No Quantity							707338			0
S3	2009	2009	2009	2	0	2	Export	388	Jamaica	JAM	44	Bahamas	BHS								05	VEGETABLES AND FRUIT	1	No Quantity							102258			0
S3	2009	2009	2009	2	0	2	Export	388	Jamaica	JAM	52	Barbados	BRB								05	VEGETABLES AND FRUIT	1	No Quantity							767592			0
S3	2009	2009	2009	2	0	2	Export	388	Jamaica	JAM	60	Bermuda	BMU								05	VEGETABLES AND FRUIT	1	No Quantity							161961			0
S3	2009	2009	2009	2	0	2	Export	388	Jamaica	JAM	84	Belize	BLZ								05	VEGETABLES AND FRUIT	1	No Quantity							10813			0
S3	2009	2009	2009	2	0	2	Export	388	Jamaica	JAM	92	Br. Virgin Isds	VGB								05	VEGETABLES AND FRUIT	1	No Quantity							71606			0
S3	2009	2009	2009	2	0	2	Export	388	Jamaica	JAM	124	Canada	CAN								05	VEGETABLES AND FRUIT	1	No Quantity							8417296			0
S3	2009	2009	2009	2	0	2	Export	388	Jamaica	JAM	136	Cayman Isds	CYM								05	VEGETABLES AND FRUIT	1	No Quantity							1053284			0
S3	2009	2009	2009	2	0	2	Export	388	Jamaica	JAM	156	China	CHN								05	VEGETABLES AND FRUIT	1	No Quantity							136455			0
S3	2009	2009	2009	2	0	2	Export	388	Jamaica	JAM	192	Cuba	CUB								05	VEGETABLES AND FRUIT	1	No Quantity							12526			0
S3	2009	2009	2009	2	0	2	Export	388	Jamaica	JAM	212	Dominica	DMA								05	VEGETABLES AND FRUIT	1	No Quantity							33221			0
S3	2009	2009	2009	2	0	2	Export	388	Jamaica	JAM	214	Dominican Rep.	DOM								05	VEGETABLES AND FRUIT	1	No Quantity							238341			0
S3	2009	2009	2009	2	0	2	Export	388	Jamaica	JAM	251	France	FRA								05	VEGETABLES AND FRUIT	1	No Quantity							123206			0
S3	2009	2009	2009	2	0	2	Export	388	Jamaica	JAM	276	Germany	DEU								05	VEGETABLES AND FRUIT	1	No Quantity							83637			0
S3	2009	2009	2009	2	0	2	Export	388	Jamaica	JAM	288	Ghana	GHA								05	VEGETABLES AND FRUIT	1	No Quantity							37634			0
S3	2009	2009	2009	2	0	2	Export	388	Jamaica	JAM	308	Grenada	GRD								05	VEGETABLES AND FRUIT	1	No Quantity							47727			0
S3	2009	2009	2009	2	0	2	Export	388	Jamaica	JAM	328	Guyana	GUY								05	VEGETABLES AND FRUIT	1	No Quantity							432366			0
S3	2009	2009	2009	2	0	2	Export	388	Jamaica	JAM	332	Haiti	HTI								05	VEGETABLES AND FRUIT	1	No Quantity							34414			0
S3	2009	2009	2009	2	0	2	Export	388	Jamaica	JAM	344	China, Hong Kong SAR	HKG								05	VEGETABLES AND FRUIT	1	No Quantity							28712			0
S3	2009	2009	2009	2	0	2	Export	388	Jamaica	JAM	381	Italy	ITA								05	VEGETABLES AND FRUIT	1	No Quantity							18026			0
S3	2009	2009	2009	2	0	2	Export	388	Jamaica	JAM	392	Japan	JPN								05	VEGETABLES AND FRUIT	1	No Quantity							7664			0
S3	2009	2009	2009	2	0	2	Export	388	Jamaica	JAM	500	Montserrat	MSR								05	VEGETABLES AND FRUIT	1	No Quantity							2181			0
S3	2009	2009	2009	2	0	2	Export	388	Jamaica	JAM	528	Netherlands	NLD								05	VEGETABLES AND FRUIT	1	No Quantity							114999			0
S3	2009	2009	2009	2	0	2	Export	388	Jamaica	JAM	530	Neth. Antilles	ANT								05	VEGETABLES AND FRUIT	1	No Quantity							142762			0
S3	2009	2009	2009	2	0	2	Export	388	Jamaica	JAM	533	Aruba	ABW								05	VEGETABLES AND FRUIT	1	No Quantity							185985			0
S3	2009	2009	2009	2	0	2	Export	388	Jamaica	JAM	554	New Zealand	NZL								05	VEGETABLES AND FRUIT	1	No Quantity							1557			0
S3	2009	2009	2009	2	0	2	Export	388	Jamaica	JAM	659	Saint Kitts and Nevis	KNA								05	VEGETABLES AND FRUIT	1	No Quantity							174457			0
S3	2009	2009	2009	2	0	2	Export	388	Jamaica	JAM	660	Anguilla	AIA								05	VEGETABLES AND FRUIT	1	No Quantity							11978			0
S3	2009	2009	2009	2	0	2	Export	388	Jamaica	JAM	662	Saint Lucia	LCA								05	VEGETABLES AND FRUIT	1	No Quantity							384378			0
S3	2009	2009	2009	2	0	2	Export	388	Jamaica	JAM	670	Saint Vincent and the Grenadines	VCT								05	VEGETABLES AND FRUIT	1	No Quantity							132291			0
S3	2009	2009	2009	2	0	2	Export	388	Jamaica	JAM	740	Suriname	SUR								05	VEGETABLES AND FRUIT	1	No Quantity							280111			0
S3	2009	2009	2009	2	0	2	Export	388	Jamaica	JAM	757	Switzerland	CHE								05	VEGETABLES AND FRUIT	1	No Quantity							7724			0
S3	2009	2009	2009	2	0	2	Export	388	Jamaica	JAM	780	Trinidad and Tobago	TTO								05	VEGETABLES AND FRUIT	1	No Quantity							332785			0
S3	2009	2009	2009	2	0	2	Export	388	Jamaica	JAM	796	Turks and Caicos Isds	TCA								05	VEGETABLES AND FRUIT	1	No Quantity							62938			0
S3	2009	2009	2009	2	0	2	Export	388	Jamaica	JAM	826	United Kingdom	GBR								05	VEGETABLES AND FRUIT	1	No Quantity							10884723			0
S3	2009	2009	2009	2	0	2	Export	388	Jamaica	JAM	842	USA	USA								05	VEGETABLES AND FRUIT	1	No Quantity							32050562			0
S3	2009	2009	2009	2	0	2	Export	392	Japan	JPN	0	World	WLD								05	VEGETABLES AND FRUIT	1	No Quantity							176343155			0
S3	2009	2009	2009	2	0	2	Export	392	Japan	JPN	12	Algeria	DZA								05	VEGETABLES AND FRUIT	1	No Quantity							124633			0
S3	2009	2009	2009	2	0	2	Export	392	Japan	JPN	32	Argentina	ARG								05	VEGETABLES AND FRUIT	1	No Quantity							21247			0
S3	2009	2009	2009	2	0	2	Export	392	Japan	JPN	36	Australia	AUS								05	VEGETABLES AND FRUIT	1	No Quantity							1008769			0
S3	2009	2009	2009	2	0	2	Export	392	Japan	JPN	40	Austria	AUT								05	VEGETABLES AND FRUIT	1	No Quantity							20261			0
S3	2009	2009	2009	2	0	2	Export	392	Japan	JPN	48	Bahrain	BHR								05	VEGETABLES AND FRUIT	1	No Quantity							35184			0
S3	2009	2009	2009	2	0	2	Export	392	Japan	JPN	56	Belgium	BEL								05	VEGETABLES AND FRUIT	1	No Quantity							220557			0
S3	2009	2009	2009	2	0	2	Export	392	Japan	JPN	76	Brazil	BRA								05	VEGETABLES AND FRUIT	1	No Quantity							288962			0
S3	2009	2009	2009	2	0	2	Export	392	Japan	JPN	124	Canada	CAN								05	VEGETABLES AND FRUIT	1	No Quantity							3261947			0
S3	2009	2009	2009	2	0	2	Export	392	Japan	JPN	152	Chile	CHL								05	VEGETABLES AND FRUIT	1	No Quantity							7901			0
S3	2009	2009	2009	2	0	2	Export	392	Japan	JPN	156	China	CHN								05	VEGETABLES AND FRUIT	1	No Quantity							9223471			0
S3	2009	2009	2009	2	0	2	Export	392	Japan	JPN	191	Croatia	HRV								05	VEGETABLES AND FRUIT	1	No Quantity							44692			0
S3	2009	2009	2009	2	0	2	Export	392	Japan	JPN	196	Cyprus	CYP								05	VEGETABLES AND FRUIT	1	No Quantity							22298			0
S3	2009	2009	2009	2	0	2	Export	392	Japan	JPN	203	Czechia	CZE								05	VEGETABLES AND FRUIT	1	No Quantity							37521			0
S3	2009	2009	2009	2	0	2	Export	392	Japan	JPN	208	Denmark	DNK								05	VEGETABLES AND FRUIT	1	No Quantity							89567			0
S3	2009	2009	2009	2	0	2	Export	392	Japan	JPN	233	Estonia	EST								05	VEGETABLES AND FRUIT	1	No Quantity							12403			0
S3	2009	2009	2009	2	0	2	Export	392	Japan	JPN	242	Fiji	FJI								05	VEGETABLES AND FRUIT	1	No Quantity							6979			0
S3	2009	2009	2009	2	0	2	Export	392	Japan	JPN	246	Finland	FIN								05	VEGETABLES AND FRUIT	1	No Quantity							12157			0
S3	2009	2009	2009	2	0	2	Export	392	Japan	JPN	251	France	FRA								05	VEGETABLES AND FRUIT	1	No Quantity							787204			0
S3	2009	2009	2009	2	0	2	Export	392	Japan	JPN	258	French Polynesia	PYF								05	VEGETABLES AND FRUIT	1	No Quantity							19800			0
S3	2009	2009	2009	2	0	2	Export	392	Japan	JPN	276	Germany	DEU								05	VEGETABLES AND FRUIT	1	No Quantity							1297345			0
S3	2009	2009	2009	2	0	2	Export	392	Japan	JPN	316	Guam	GUM								05	VEGETABLES AND FRUIT	1	No Quantity							815141			0
S3	2009	2009	2009	2	0	2	Export	392	Japan	JPN	344	China, Hong Kong SAR	HKG								05	VEGETABLES AND FRUIT	1	No Quantity							23126301			0
S3	2009	2009	2009	2	0	2	Export	392	Japan	JPN	360	Indonesia	IDN								05	VEGETABLES AND FRUIT	1	No Quantity							1049549			0
S3	2009	2009	2009	2	0	2	Export	392	Japan	JPN	372	Ireland	IRL								05	VEGETABLES AND FRUIT	1	No Quantity							28419			0
S3	2009	2009	2009	2	0	2	Export	392	Japan	JPN	376	Israel	ISR								05	VEGETABLES AND FRUIT	1	No Quantity							350904			0
S3	2009	2009	2009	2	0	2	Export	392	Japan	JPN	381	Italy	ITA								05	VEGETABLES AND FRUIT	1	No Quantity							595238			0
S3	2009	2009	2009	2	0	2	Export	392	Japan	JPN	400	Jordan	JOR								05	VEGETABLES AND FRUIT	1	No Quantity							3291			0
S3	2009	2009	2009	2	0	2	Export	392	Japan	JPN	408	Dem. People's Rep. of Korea	PRK								05	VEGETABLES AND FRUIT	1	No Quantity							3538			0
S3	2009	2009	2009	2	0	2	Export	392	Japan	JPN	410	Rep. of Korea	KOR								05	VEGETABLES AND FRUIT	1	No Quantity							4620998			0
S3	2009	2009	2009	2	0	2	Export	392	Japan	JPN	414	Kuwait	KWT								05	VEGETABLES AND FRUIT	1	No Quantity							71879			0
S3	2009	2009	2009	2	0	2	Export	392	Japan	JPN	422	Lebanon	LBN								05	VEGETABLES AND FRUIT	1	No Quantity							252653			0
S3	2009	2009	2009	2	0	2	Export	392	Japan	JPN	446	China, Macao SAR	MAC								05	VEGETABLES AND FRUIT	1	No Quantity							20604			0
S3	2009	2009	2009	2	0	2	Export	392	Japan	JPN	458	Malaysia	MYS								05	VEGETABLES AND FRUIT	1	No Quantity							255655			0
S3	2009	2009	2009	2	0	2	Export	392	Japan	JPN	484	Mexico	MEX								05	VEGETABLES AND FRUIT	1	No Quantity							120162			0
S3	2009	2009	2009	2	0	2	Export	392	Japan	JPN	490	Other Asia, nes									05	VEGETABLES AND FRUIT	1	No Quantity							84597539			0
S3	2009	2009	2009	2	0	2	Export	392	Japan	JPN	512	Oman	OMN								05	VEGETABLES AND FRUIT	1	No Quantity							732789			0
S3	2009	2009	2009	2	0	2	Export	392	Japan	JPN	528	Netherlands	NLD								05	VEGETABLES AND FRUIT	1	No Quantity							1079233			0
S3	2009	2009	2009	2	0	2	Export	392	Japan	JPN	540	New Caledonia	NCL								05	VEGETABLES AND FRUIT	1	No Quantity							3891			0
S3	2009	2009	2009	2	0	2	Export	392	Japan	JPN	554	New Zealand	NZL								05	VEGETABLES AND FRUIT	1	No Quantity							593265			0
S3	2009	2009	2009	2	0	2	Export	392	Japan	JPN	579	Norway	NOR								05	VEGETABLES AND FRUIT	1	No Quantity							119594			0
S3	2009	2009	2009	2	0	2	Export	392	Japan	JPN	580	N. Mariana Isds	MNP								05	VEGETABLES AND FRUIT	1	No Quantity							136178			0
S3	2009	2009	2009	2	0	2	Export	392	Japan	JPN	583	FS Micronesia	FSM								05	VEGETABLES AND FRUIT	1	No Quantity							151251			0
S3	2009	2009	2009	2	0	2	Export	392	Japan	JPN	584	Marshall Isds	MHL								05	VEGETABLES AND FRUIT	1	No Quantity							63078			0
S3	2009	2009	2009	2	0	2	Export	392	Japan	JPN	585	Palau	PLW								05	VEGETABLES AND FRUIT	1	No Quantity							81559			0
S3	2009	2009	2009	2	0	2	Export	392	Japan	JPN	591	Panama	PAN								05	VEGETABLES AND FRUIT	1	No Quantity							3924			0
S3	2009	2009	2009	2	0	2	Export	392	Japan	JPN	608	Philippines	PHL								05	VEGETABLES AND FRUIT	1	No Quantity							284095			0
S3	2009	2009	2009	2	0	2	Export	392	Japan	JPN	616	Poland	POL								05	VEGETABLES AND FRUIT	1	No Quantity							6143			0
S3	2009	2009	2009	2	0	2	Export	392	Japan	JPN	620	Portugal	PRT								05	VEGETABLES AND FRUIT	1	No Quantity							110107			0
S3	2009	2009	2009	2	0	2	Export	392	Japan	JPN	634	Qatar	QAT								05	VEGETABLES AND FRUIT	1	No Quantity							40051			0
S3	2009	2009	2009	2	0	2	Export	392	Japan	JPN	643	Russian Federation	RUS								05	VEGETABLES AND FRUIT	1	No Quantity							538946			0
S3	2009	2009	2009	2	0	2	Export	392	Japan	JPN	682	Saudi Arabia	SAU								05	VEGETABLES AND FRUIT	1	No Quantity							65768			0
S3	2009	2009	2009	2	0	2	Export	392	Japan	JPN	688	Serbia	SRB								05	VEGETABLES AND FRUIT	1	No Quantity							9241			0
S3	2009	2009	2009	2	0	2	Export	392	Japan	JPN	699	India	IND								05	VEGETABLES AND FRUIT	1	No Quantity							180088			0
S3	2009	2009	2009	2	0	2	Export	392	Japan	JPN	702	Singapore	SGP								05	VEGETABLES AND FRUIT	1	No Quantity							4335477			0
S3	2009	2009	2009	2	0	2	Export	392	Japan	JPN	704	Viet Nam	VNM								05	VEGETABLES AND FRUIT	1	No Quantity							599848			0
S3	2009	2009	2009	2	0	2	Export	392	Japan	JPN	705	Slovenia	SVN								05	VEGETABLES AND FRUIT	1	No Quantity							2680			0
S3	2009	2009	2009	2	0	2	Export	392	Japan	JPN	710	South Africa	ZAF								05	VEGETABLES AND FRUIT	1	No Quantity							4438			0
S3	2009	2009	2009	2	0	2	Export	392	Japan	JPN	724	Spain	ESP								05	VEGETABLES AND FRUIT	1	No Quantity							273279			0
S3	2009	2009	2009	2	0	2	Export	392	Japan	JPN	752	Sweden	SWE								05	VEGETABLES AND FRUIT	1	No Quantity							62327			0
S3	2009	2009	2009	2	0	2	Export	392	Japan	JPN	757	Switzerland	CHE								05	VEGETABLES AND FRUIT	1	No Quantity							428914			0
S3	2009	2009	2009	2	0	2	Export	392	Japan	JPN	764	Thailand	THA								05	VEGETABLES AND FRUIT	1	No Quantity							4228768			0
S3	2009	2009	2009	2	0	2	Export	392	Japan	JPN	784	United Arab Emirates	ARE								05	VEGETABLES AND FRUIT	1	No Quantity							706567			0
S3	2009	2009	2009	2	0	2	Export	392	Japan	JPN	804	Ukraine	UKR								05	VEGETABLES AND FRUIT	1	No Quantity							11203			0
S3	2009	2009	2009	2	0	2	Export	392	Japan	JPN	826	United Kingdom	GBR								05	VEGETABLES AND FRUIT	1	No Quantity							1322613			0
S3	2009	2009	2009	2	0	2	Export	392	Japan	JPN	842	USA	USA								05	VEGETABLES AND FRUIT	1	No Quantity							27713070			0
S3	2009	2009	2009	2	0	2	Export	388	Jamaica	JAM	0	World	WLD								06	SUGAR,SUGR.PREPTNS,HONEY	1	No Quantity							75172573			0
S3	2009	2009	2009	2	0	2	Export	388	Jamaica	JAM	28	Antigua and Barbuda	ATG								06	SUGAR,SUGR.PREPTNS,HONEY	1	No Quantity							18176			0
S3	2009	2009	2009	2	0	2	Export	388	Jamaica	JAM	44	Bahamas	BHS								06	SUGAR,SUGR.PREPTNS,HONEY	1	No Quantity							39559			0
S3	2009	2009	2009	2	0	2	Export	388	Jamaica	JAM	52	Barbados	BRB								06	SUGAR,SUGR.PREPTNS,HONEY	1	No Quantity							78255			0
S3	2009	2009	2009	2	0	2	Export	388	Jamaica	JAM	60	Bermuda	BMU								06	SUGAR,SUGR.PREPTNS,HONEY	1	No Quantity							11			0
S3	2009	2009	2009	2	0	2	Export	388	Jamaica	JAM	92	Br. Virgin Isds	VGB								06	SUGAR,SUGR.PREPTNS,HONEY	1	No Quantity							470			0
S3	2009	2009	2009	2	0	2	Export	388	Jamaica	JAM	124	Canada	CAN								06	SUGAR,SUGR.PREPTNS,HONEY	1	No Quantity							91527			0
S3	2009	2009	2009	2	0	2	Export	388	Jamaica	JAM	136	Cayman Isds	CYM								06	SUGAR,SUGR.PREPTNS,HONEY	1	No Quantity							54076			0
S3	2009	2009	2009	2	0	2	Export	388	Jamaica	JAM	156	China	CHN								06	SUGAR,SUGR.PREPTNS,HONEY	1	No Quantity							125			0
S3	2009	2009	2009	2	0	2	Export	388	Jamaica	JAM	192	Cuba	CUB								06	SUGAR,SUGR.PREPTNS,HONEY	1	No Quantity							749			0
S3	2009	2009	2009	2	0	2	Export	388	Jamaica	JAM	212	Dominica	DMA								06	SUGAR,SUGR.PREPTNS,HONEY	1	No Quantity							21138			0
S3	2009	2009	2009	2	0	2	Export	388	Jamaica	JAM	214	Dominican Rep.	DOM								06	SUGAR,SUGR.PREPTNS,HONEY	1	No Quantity							11025			0
S3	2009	2009	2009	2	0	2	Export	388	Jamaica	JAM	251	France	FRA								06	SUGAR,SUGR.PREPTNS,HONEY	1	No Quantity							737			0
S3	2009	2009	2009	2	0	2	Export	388	Jamaica	JAM	308	Grenada	GRD								06	SUGAR,SUGR.PREPTNS,HONEY	1	No Quantity							9029			0
S3	2009	2009	2009	2	0	2	Export	388	Jamaica	JAM	530	Neth. Antilles	ANT								06	SUGAR,SUGR.PREPTNS,HONEY	1	No Quantity							6161			0
S3	2009	2009	2009	2	0	2	Export	388	Jamaica	JAM	620	Portugal	PRT								06	SUGAR,SUGR.PREPTNS,HONEY	1	No Quantity							13825714			0
S3	2009	2009	2009	2	0	2	Export	388	Jamaica	JAM	659	Saint Kitts and Nevis	KNA								06	SUGAR,SUGR.PREPTNS,HONEY	1	No Quantity							1958			0
S3	2009	2009	2009	2	0	2	Export	388	Jamaica	JAM	660	Anguilla	AIA								06	SUGAR,SUGR.PREPTNS,HONEY	1	No Quantity							78			0
S3	2009	2009	2009	2	0	2	Export	388	Jamaica	JAM	662	Saint Lucia	LCA								06	SUGAR,SUGR.PREPTNS,HONEY	1	No Quantity							7206			0
S3	2009	2009	2009	2	0	2	Export	388	Jamaica	JAM	670	Saint Vincent and the Grenadines	VCT								06	SUGAR,SUGR.PREPTNS,HONEY	1	No Quantity							2670			0
S3	2009	2009	2009	2	0	2	Export	388	Jamaica	JAM	780	Trinidad and Tobago	TTO								06	SUGAR,SUGR.PREPTNS,HONEY	1	No Quantity							15666			0
S3	2009	2009	2009	2	0	2	Export	388	Jamaica	JAM	796	Turks and Caicos Isds	TCA								06	SUGAR,SUGR.PREPTNS,HONEY	1	No Quantity							1958			0
S3	2009	2009	2009	2	0	2	Export	388	Jamaica	JAM	826	United Kingdom	GBR								06	SUGAR,SUGR.PREPTNS,HONEY	1	No Quantity							58568337			0
S3	2009	2009	2009	2	0	2	Export	388	Jamaica	JAM	842	USA	USA								06	SUGAR,SUGR.PREPTNS,HONEY	1	No Quantity							2417946			0
S3	2009	2009	2009	2	0	2	Export	392	Japan	JPN	0	World	WLD								06	SUGAR,SUGR.PREPTNS,HONEY	1	No Quantity							73265752			0
S3	2009	2009	2009	2	0	2	Export	392	Japan	JPN	4	Afghanistan	AFG								06	SUGAR,SUGR.PREPTNS,HONEY	1	No Quantity							80937			0
S3	2009	2009	2009	2	0	2	Export	392	Japan	JPN	32	Argentina	ARG								06	SUGAR,SUGR.PREPTNS,HONEY	1	No Quantity							14172			0
S3	2009	2009	2009	2	0	2	Export	392	Japan	JPN	36	Australia	AUS								06	SUGAR,SUGR.PREPTNS,HONEY	1	No Quantity							760179			0
S3	2009	2009	2009	2	0	2	Export	392	Japan	JPN	40	Austria	AUT								06	SUGAR,SUGR.PREPTNS,HONEY	1	No Quantity							204713			0
S3	2009	2009	2009	2	0	2	Export	392	Japan	JPN	50	Bangladesh	BGD								06	SUGAR,SUGR.PREPTNS,HONEY	1	No Quantity							609903			0
S3	2009	2009	2009	2	0	2	Export	392	Japan	JPN	56	Belgium	BEL								06	SUGAR,SUGR.PREPTNS,HONEY	1	No Quantity							37349			0
S3	2009	2009	2009	2	0	2	Export	392	Japan	JPN	76	Brazil	BRA								06	SUGAR,SUGR.PREPTNS,HONEY	1	No Quantity							1003366			0
S3	2009	2009	2009	2	0	2	Export	392	Japan	JPN	124	Canada	CAN								06	SUGAR,SUGR.PREPTNS,HONEY	1	No Quantity							750123			0
S3	2009	2009	2009	2	0	2	Export	392	Japan	JPN	156	China	CHN								06	SUGAR,SUGR.PREPTNS,HONEY	1	No Quantity							4336195			0
S3	2009	2009	2009	2	0	2	Export	392	Japan	JPN	203	Czechia	CZE								06	SUGAR,SUGR.PREPTNS,HONEY	1	No Quantity							4803			0
S3	2009	2009	2009	2	0	2	Export	392	Japan	JPN	233	Estonia	EST								06	SUGAR,SUGR.PREPTNS,HONEY	1	No Quantity							4717			0
S3	2009	2009	2009	2	0	2	Export	392	Japan	JPN	246	Finland	FIN								06	SUGAR,SUGR.PREPTNS,HONEY	1	No Quantity							80691			0
S3	2009	2009	2009	2	0	2	Export	392	Japan	JPN	251	France	FRA								06	SUGAR,SUGR.PREPTNS,HONEY	1	No Quantity							42334			0
S3	2009	2009	2009	2	0	2	Export	392	Japan	JPN	276	Germany	DEU								06	SUGAR,SUGR.PREPTNS,HONEY	1	No Quantity							346551			0
S3	2009	2009	2009	2	0	2	Export	392	Japan	JPN	316	Guam	GUM								06	SUGAR,SUGR.PREPTNS,HONEY	1	No Quantity							164512			0
S3	2009	2009	2009	2	0	2	Export	392	Japan	JPN	344	China, Hong Kong SAR	HKG								06	SUGAR,SUGR.PREPTNS,HONEY	1	No Quantity							16103490			0
S3	2009	2009	2009	2	0	2	Export	392	Japan	JPN	360	Indonesia	IDN								06	SUGAR,SUGR.PREPTNS,HONEY	1	No Quantity							1147006			0
S3	2009	2009	2009	2	0	2	Export	392	Japan	JPN	372	Ireland	IRL								06	SUGAR,SUGR.PREPTNS,HONEY	1	No Quantity							167428			0
S3	2009	2009	2009	2	0	2	Export	392	Japan	JPN	376	Israel	ISR								06	SUGAR,SUGR.PREPTNS,HONEY	1	No Quantity							19436			0
S3	2009	2009	2009	2	0	2	Export	392	Japan	JPN	381	Italy	ITA								06	SUGAR,SUGR.PREPTNS,HONEY	1	No Quantity							123807			0
S3	2009	2009	2009	2	0	2	Export	392	Japan	JPN	400	Jordan	JOR								06	SUGAR,SUGR.PREPTNS,HONEY	1	No Quantity							243895			0
S3	2009	2009	2009	2	0	2	Export	392	Japan	JPN	408	Dem. People's Rep. of Korea	PRK								06	SUGAR,SUGR.PREPTNS,HONEY	1	No Quantity							96235			0
S3	2009	2009	2009	2	0	2	Export	392	Japan	JPN	410	Rep. of Korea	KOR								06	SUGAR,SUGR.PREPTNS,HONEY	1	No Quantity							10113439			0
S3	2009	2009	2009	2	0	2	Export	392	Japan	JPN	446	China, Macao SAR	MAC								06	SUGAR,SUGR.PREPTNS,HONEY	1	No Quantity							51414			0
S3	2009	2009	2009	2	0	2	Export	392	Japan	JPN	458	Malaysia	MYS								06	SUGAR,SUGR.PREPTNS,HONEY	1	No Quantity							305450			0
S3	2009	2009	2009	2	0	2	Export	392	Japan	JPN	484	Mexico	MEX								06	SUGAR,SUGR.PREPTNS,HONEY	1	No Quantity							35945			0
S3	2009	2009	2009	2	0	2	Export	392	Japan	JPN	490	Other Asia, nes									06	SUGAR,SUGR.PREPTNS,HONEY	1	No Quantity							10970732			0
S3	2009	2009	2009	2	0	2	Export	392	Japan	JPN	496	Mongolia	MNG								06	SUGAR,SUGR.PREPTNS,HONEY	1	No Quantity							2594			0
S3	2009	2009	2009	2	0	2	Export	392	Japan	JPN	512	Oman	OMN								06	SUGAR,SUGR.PREPTNS,HONEY	1	No Quantity							47051			0
S3	2009	2009	2009	2	0	2	Export	392	Japan	JPN	528	Netherlands	NLD								06	SUGAR,SUGR.PREPTNS,HONEY	1	No Quantity							8833			0
S3	2009	2009	2009	2	0	2	Export	392	Japan	JPN	554	New Zealand	NZL								06	SUGAR,SUGR.PREPTNS,HONEY	1	No Quantity							95024			0
S3	2009	2009	2009	2	0	2	Export	392	Japan	JPN	580	N. Mariana Isds	MNP								06	SUGAR,SUGR.PREPTNS,HONEY	1	No Quantity							8405			0
S3	2009	2009	2009	2	0	2	Export	392	Japan	JPN	583	FS Micronesia	FSM								06	SUGAR,SUGR.PREPTNS,HONEY	1	No Quantity							4095			0
S3	2009	2009	2009	2	0	2	Export	392	Japan	JPN	584	Marshall Isds	MHL								06	SUGAR,SUGR.PREPTNS,HONEY	1	No Quantity							5778			0
S3	2009	2009	2009	2	0	2	Export	392	Japan	JPN	586	Pakistan	PAK								06	SUGAR,SUGR.PREPTNS,HONEY	1	No Quantity							44124			0
S3	2009	2009	2009	2	0	2	Export	392	Japan	JPN	600	Paraguay	PRY								06	SUGAR,SUGR.PREPTNS,HONEY	1	No Quantity							2466			0
S3	2009	2009	2009	2	0	2	Export	392	Japan	JPN	608	Philippines	PHL								06	SUGAR,SUGR.PREPTNS,HONEY	1	No Quantity							88227			0
S3	2009	2009	2009	2	0	2	Export	392	Japan	JPN	616	Poland	POL								06	SUGAR,SUGR.PREPTNS,HONEY	1	No Quantity							7504			0
S3	2009	2009	2009	2	0	2	Export	392	Japan	JPN	643	Russian Federation	RUS								06	SUGAR,SUGR.PREPTNS,HONEY	1	No Quantity							924047			0
S3	2009	2009	2009	2	0	2	Export	392	Japan	JPN	682	Saudi Arabia	SAU								06	SUGAR,SUGR.PREPTNS,HONEY	1	No Quantity							1050567			0
S3	2009	2009	2009	2	0	2	Export	392	Japan	JPN	699	India	IND								06	SUGAR,SUGR.PREPTNS,HONEY	1	No Quantity							107588			0
S3	2009	2009	2009	2	0	2	Export	392	Japan	JPN	702	Singapore	SGP								06	SUGAR,SUGR.PREPTNS,HONEY	1	No Quantity							2222175			0
S3	2009	2009	2009	2	0	2	Export	392	Japan	JPN	704	Viet Nam	VNM								06	SUGAR,SUGR.PREPTNS,HONEY	1	No Quantity							239060			0
S3	2009	2009	2009	2	0	2	Export	392	Japan	JPN	752	Sweden	SWE								06	SUGAR,SUGR.PREPTNS,HONEY	1	No Quantity							263738			0
S3	2009	2009	2009	2	0	2	Export	392	Japan	JPN	757	Switzerland	CHE								06	SUGAR,SUGR.PREPTNS,HONEY	1	No Quantity							222915			0
S3	2009	2009	2009	2	0	2	Export	392	Japan	JPN	764	Thailand	THA								06	SUGAR,SUGR.PREPTNS,HONEY	1	No Quantity							2282133			0
S3	2009	2009	2009	2	0	2	Export	392	Japan	JPN	784	United Arab Emirates	ARE								06	SUGAR,SUGR.PREPTNS,HONEY	1	No Quantity							4681192			0
S3	2009	2009	2009	2	0	2	Export	392	Japan	JPN	826	United Kingdom	GBR								06	SUGAR,SUGR.PREPTNS,HONEY	1	No Quantity							264027			0
S3	2009	2009	2009	2	0	2	Export	392	Japan	JPN	842	USA	USA								06	SUGAR,SUGR.PREPTNS,HONEY	1	No Quantity							12875386			0
S3	2009	2009	2009	2	0	2	Export	388	Jamaica	JAM	0	World	WLD								07	COFFEE,TEA,COCOA,SPICES	1	No Quantity							42759318			0
S3	2009	2009	2009	2	0	2	Export	388	Jamaica	JAM	28	Antigua and Barbuda	ATG								07	COFFEE,TEA,COCOA,SPICES	1	No Quantity							176384			0
S3	2009	2009	2009	2	0	2	Export	388	Jamaica	JAM	32	Argentina	ARG								07	COFFEE,TEA,COCOA,SPICES	1	No Quantity							2491			0
S3	2009	2009	2009	2	0	2	Export	388	Jamaica	JAM	36	Australia	AUS								07	COFFEE,TEA,COCOA,SPICES	1	No Quantity							18332			0
S3	2009	2009	2009	2	0	2	Export	388	Jamaica	JAM	44	Bahamas	BHS								07	COFFEE,TEA,COCOA,SPICES	1	No Quantity							159688			0
S3	2009	2009	2009	2	0	2	Export	388	Jamaica	JAM	52	Barbados	BRB								07	COFFEE,TEA,COCOA,SPICES	1	No Quantity							336811			0
S3	2009	2009	2009	2	0	2	Export	388	Jamaica	JAM	56	Belgium	BEL								07	COFFEE,TEA,COCOA,SPICES	1	No Quantity							795960			0
S3	2009	2009	2009	2	0	2	Export	388	Jamaica	JAM	60	Bermuda	BMU								07	COFFEE,TEA,COCOA,SPICES	1	No Quantity							15633			0
S3	2009	2009	2009	2	0	2	Export	388	Jamaica	JAM	76	Brazil	BRA								07	COFFEE,TEA,COCOA,SPICES	1	No Quantity							316			0
S3	2009	2009	2009	2	0	2	Export	388	Jamaica	JAM	84	Belize	BLZ								07	COFFEE,TEA,COCOA,SPICES	1	No Quantity							108670			0
S3	2009	2009	2009	2	0	2	Export	388	Jamaica	JAM	92	Br. Virgin Isds	VGB								07	COFFEE,TEA,COCOA,SPICES	1	No Quantity							16170			0
S3	2009	2009	2009	2	0	2	Export	388	Jamaica	JAM	124	Canada	CAN								07	COFFEE,TEA,COCOA,SPICES	1	No Quantity							682274			0
S3	2009	2009	2009	2	0	2	Export	388	Jamaica	JAM	136	Cayman Isds	CYM								07	COFFEE,TEA,COCOA,SPICES	1	No Quantity							136509			0
S3	2009	2009	2009	2	0	2	Export	388	Jamaica	JAM	156	China	CHN								07	COFFEE,TEA,COCOA,SPICES	1	No Quantity							81667			0
S3	2009	2009	2009	2	0	2	Export	388	Jamaica	JAM	170	Colombia	COL								07	COFFEE,TEA,COCOA,SPICES	1	No Quantity							189			0
S3	2009	2009	2009	2	0	2	Export	388	Jamaica	JAM	192	Cuba	CUB								07	COFFEE,TEA,COCOA,SPICES	1	No Quantity							2060			0
S3	2009	2009	2009	2	0	2	Export	388	Jamaica	JAM	196	Cyprus	CYP								07	COFFEE,TEA,COCOA,SPICES	1	No Quantity							241			0
S3	2009	2009	2009	2	0	2	Export	388	Jamaica	JAM	203	Czechia	CZE								07	COFFEE,TEA,COCOA,SPICES	1	No Quantity							8997			0
S3	2009	2009	2009	2	0	2	Export	388	Jamaica	JAM	208	Denmark	DNK								07	COFFEE,TEA,COCOA,SPICES	1	No Quantity							160			0
S3	2009	2009	2009	2	0	2	Export	388	Jamaica	JAM	212	Dominica	DMA								07	COFFEE,TEA,COCOA,SPICES	1	No Quantity							70510			0
S3	2009	2009	2009	2	0	2	Export	388	Jamaica	JAM	214	Dominican Rep.	DOM								07	COFFEE,TEA,COCOA,SPICES	1	No Quantity							55413			0
S3	2009	2009	2009	2	0	2	Export	388	Jamaica	JAM	222	El Salvador	SLV								07	COFFEE,TEA,COCOA,SPICES	1	No Quantity							101			0
S3	2009	2009	2009	2	0	2	Export	388	Jamaica	JAM	246	Finland	FIN								07	COFFEE,TEA,COCOA,SPICES	1	No Quantity							59837			0
S3	2009	2009	2009	2	0	2	Export	388	Jamaica	JAM	251	France	FRA								07	COFFEE,TEA,COCOA,SPICES	1	No Quantity							692466			0
S3	2009	2009	2009	2	0	2	Export	388	Jamaica	JAM	276	Germany	DEU								07	COFFEE,TEA,COCOA,SPICES	1	No Quantity							667987			0
S3	2009	2009	2009	2	0	2	Export	388	Jamaica	JAM	300	Greece	GRC								07	COFFEE,TEA,COCOA,SPICES	1	No Quantity							518			0
S3	2009	2009	2009	2	0	2	Export	388	Jamaica	JAM	308	Grenada	GRD								07	COFFEE,TEA,COCOA,SPICES	1	No Quantity							54406			0
S3	2009	2009	2009	2	0	2	Export	388	Jamaica	JAM	328	Guyana	GUY								07	COFFEE,TEA,COCOA,SPICES	1	No Quantity							62692			0
S3	2009	2009	2009	2	0	2	Export	388	Jamaica	JAM	344	China, Hong Kong SAR	HKG								07	COFFEE,TEA,COCOA,SPICES	1	No Quantity							15522			0
S3	2009	2009	2009	2	0	2	Export	388	Jamaica	JAM	368	Iraq	IRQ								07	COFFEE,TEA,COCOA,SPICES	1	No Quantity							45			0
S3	2009	2009	2009	2	0	2	Export	388	Jamaica	JAM	376	Israel	ISR								07	COFFEE,TEA,COCOA,SPICES	1	No Quantity							87			0
S3	2009	2009	2009	2	0	2	Export	388	Jamaica	JAM	381	Italy	ITA								07	COFFEE,TEA,COCOA,SPICES	1	No Quantity							263			0
S3	2009	2009	2009	2	0	2	Export	388	Jamaica	JAM	392	Japan	JPN								07	COFFEE,TEA,COCOA,SPICES	1	No Quantity							28803461			0
S3	2009	2009	2009	2	0	2	Export	388	Jamaica	JAM	408	Dem. People's Rep. of Korea	PRK								07	COFFEE,TEA,COCOA,SPICES	1	No Quantity							1692			0
S3	2009	2009	2009	2	0	2	Export	388	Jamaica	JAM	410	Rep. of Korea	KOR								07	COFFEE,TEA,COCOA,SPICES	1	No Quantity							177740			0
S3	2009	2009	2009	2	0	2	Export	388	Jamaica	JAM	414	Kuwait	KWT								07	COFFEE,TEA,COCOA,SPICES	1	No Quantity							112			0
S3	2009	2009	2009	2	0	2	Export	388	Jamaica	JAM	458	Malaysia	MYS								07	COFFEE,TEA,COCOA,SPICES	1	No Quantity							87			0
S3	2009	2009	2009	2	0	2	Export	388	Jamaica	JAM	484	Mexico	MEX								07	COFFEE,TEA,COCOA,SPICES	1	No Quantity							180			0
S3	2009	2009	2009	2	0	2	Export	388	Jamaica	JAM	490	Other Asia, nes									07	COFFEE,TEA,COCOA,SPICES	1	No Quantity							25287			0
S3	2009	2009	2009	2	0	2	Export	388	Jamaica	JAM	500	Montserrat	MSR								07	COFFEE,TEA,COCOA,SPICES	1	No Quantity							3913			0
S3	2009	2009	2009	2	0	2	Export	388	Jamaica	JAM	528	Netherlands	NLD								07	COFFEE,TEA,COCOA,SPICES	1	No Quantity							554965			0
S3	2009	2009	2009	2	0	2	Export	388	Jamaica	JAM	530	Neth. Antilles	ANT								07	COFFEE,TEA,COCOA,SPICES	1	No Quantity							34880			0
S3	2009	2009	2009	2	0	2	Export	388	Jamaica	JAM	533	Aruba	ABW								07	COFFEE,TEA,COCOA,SPICES	1	No Quantity							538			0
S3	2009	2009	2009	2	0	2	Export	388	Jamaica	JAM	554	New Zealand	NZL								07	COFFEE,TEA,COCOA,SPICES	1	No Quantity							458			0
S3	2009	2009	2009	2	0	2	Export	388	Jamaica	JAM	579	Norway	NOR								07	COFFEE,TEA,COCOA,SPICES	1	No Quantity							4371			0
S3	2009	2009	2009	2	0	2	Export	388	Jamaica	JAM	591	Panama	PAN								07	COFFEE,TEA,COCOA,SPICES	1	No Quantity							341			0
S3	2009	2009	2009	2	0	2	Export	388	Jamaica	JAM	604	Peru	PER								07	COFFEE,TEA,COCOA,SPICES	1	No Quantity							74			0
S3	2009	2009	2009	2	0	2	Export	388	Jamaica	JAM	616	Poland	POL								07	COFFEE,TEA,COCOA,SPICES	1	No Quantity							681			0
S3	2009	2009	2009	2	0	2	Export	388	Jamaica	JAM	643	Russian Federation	RUS								07	COFFEE,TEA,COCOA,SPICES	1	No Quantity							2894			0
S3	2009	2009	2009	2	0	2	Export	388	Jamaica	JAM	659	Saint Kitts and Nevis	KNA								07	COFFEE,TEA,COCOA,SPICES	1	No Quantity							11348			0
S3	2009	2009	2009	2	0	2	Export	388	Jamaica	JAM	660	Anguilla	AIA								07	COFFEE,TEA,COCOA,SPICES	1	No Quantity							72			0
S3	2009	2009	2009	2	0	2	Export	388	Jamaica	JAM	662	Saint Lucia	LCA								07	COFFEE,TEA,COCOA,SPICES	1	No Quantity							242887			0
S3	2009	2009	2009	2	0	2	Export	388	Jamaica	JAM	670	Saint Vincent and the Grenadines	VCT								07	COFFEE,TEA,COCOA,SPICES	1	No Quantity							92407			0
S3	2009	2009	2009	2	0	2	Export	388	Jamaica	JAM	699	India	IND								07	COFFEE,TEA,COCOA,SPICES	1	No Quantity							60647			0
S3	2009	2009	2009	2	0	2	Export	388	Jamaica	JAM	702	Singapore	SGP								07	COFFEE,TEA,COCOA,SPICES	1	No Quantity							25250			0
S3	2009	2009	2009	2	0	2	Export	388	Jamaica	JAM	704	Viet Nam	VNM								07	COFFEE,TEA,COCOA,SPICES	1	No Quantity							59103			0
S3	2009	2009	2009	2	0	2	Export	388	Jamaica	JAM	710	South Africa	ZAF								07	COFFEE,TEA,COCOA,SPICES	1	No Quantity							160			0
S3	2009	2009	2009	2	0	2	Export	388	Jamaica	JAM	724	Spain	ESP								07	COFFEE,TEA,COCOA,SPICES	1	No Quantity							18684			0
S3	2009	2009	2009	2	0	2	Export	388	Jamaica	JAM	740	Suriname	SUR								07	COFFEE,TEA,COCOA,SPICES	1	No Quantity							286			0
S3	2009	2009	2009	2	0	2	Export	388	Jamaica	JAM	752	Sweden	SWE								07	COFFEE,TEA,COCOA,SPICES	1	No Quantity							213614			0
S3	2009	2009	2009	2	0	2	Export	388	Jamaica	JAM	757	Switzerland	CHE								07	COFFEE,TEA,COCOA,SPICES	1	No Quantity							693713			0
S3	2009	2009	2009	2	0	2	Export	388	Jamaica	JAM	780	Trinidad and Tobago	TTO								07	COFFEE,TEA,COCOA,SPICES	1	No Quantity							217421			0
S3	2009	2009	2009	2	0	2	Export	388	Jamaica	JAM	792	Turkey	TUR								07	COFFEE,TEA,COCOA,SPICES	1	No Quantity							111			0
S3	2009	2009	2009	2	0	2	Export	388	Jamaica	JAM	796	Turks and Caicos Isds	TCA								07	COFFEE,TEA,COCOA,SPICES	1	No Quantity							76565			0
S3	2009	2009	2009	2	0	2	Export	388	Jamaica	JAM	804	Ukraine	UKR								07	COFFEE,TEA,COCOA,SPICES	1	No Quantity							136			0
S3	2009	2009	2009	2	0	2	Export	388	Jamaica	JAM	826	United Kingdom	GBR								07	COFFEE,TEA,COCOA,SPICES	1	No Quantity							972608			0
S3	2009	2009	2009	2	0	2	Export	388	Jamaica	JAM	842	USA	USA								07	COFFEE,TEA,COCOA,SPICES	1	No Quantity							6240234			0
S3	2009	2009	2009	2	0	2	Export	392	Japan	JPN	0	World	WLD								07	COFFEE,TEA,COCOA,SPICES	1	No Quantity							154166598			0
S3	2009	2009	2009	2	0	2	Export	392	Japan	JPN	12	Algeria	DZA								07	COFFEE,TEA,COCOA,SPICES	1	No Quantity							13122			0
S3	2009	2009	2009	2	0	2	Export	392	Japan	JPN	32	Argentina	ARG								07	COFFEE,TEA,COCOA,SPICES	1	No Quantity							9970			0
S3	2009	2009	2009	2	0	2	Export	392	Japan	JPN	36	Australia	AUS								07	COFFEE,TEA,COCOA,SPICES	1	No Quantity							1847612			0
S3	2009	2009	2009	2	0	2	Export	392	Japan	JPN	40	Austria	AUT								07	COFFEE,TEA,COCOA,SPICES	1	No Quantity							45421			0
S3	2009	2009	2009	2	0	2	Export	392	Japan	JPN	50	Bangladesh	BGD								07	COFFEE,TEA,COCOA,SPICES	1	No Quantity							6218			0
S3	2009	2009	2009	2	0	2	Export	392	Japan	JPN	56	Belgium	BEL								07	COFFEE,TEA,COCOA,SPICES	1	No Quantity							301162			0
S3	2009	2009	2009	2	0	2	Export	392	Japan	JPN	76	Brazil	BRA								07	COFFEE,TEA,COCOA,SPICES	1	No Quantity							356596			0
S3	2009	2009	2009	2	0	2	Export	392	Japan	JPN	124	Canada	CAN								07	COFFEE,TEA,COCOA,SPICES	1	No Quantity							3308612			0
S3	2009	2009	2009	2	0	2	Export	392	Japan	JPN	144	Sri Lanka	LKA								07	COFFEE,TEA,COCOA,SPICES	1	No Quantity							32471			0
S3	2009	2009	2009	2	0	2	Export	392	Japan	JPN	156	China	CHN								07	COFFEE,TEA,COCOA,SPICES	1	No Quantity							11282164			0
S3	2009	2009	2009	2	0	2	Export	392	Japan	JPN	191	Croatia	HRV								07	COFFEE,TEA,COCOA,SPICES	1	No Quantity							32589			0
S3	2009	2009	2009	2	0	2	Export	392	Japan	JPN	196	Cyprus	CYP								07	COFFEE,TEA,COCOA,SPICES	1	No Quantity							18728			0
S3	2009	2009	2009	2	0	2	Export	392	Japan	JPN	203	Czechia	CZE								07	COFFEE,TEA,COCOA,SPICES	1	No Quantity							103139			0
S3	2009	2009	2009	2	0	2	Export	392	Japan	JPN	208	Denmark	DNK								07	COFFEE,TEA,COCOA,SPICES	1	No Quantity							20443			0
S3	2009	2009	2009	2	0	2	Export	392	Japan	JPN	233	Estonia	EST								07	COFFEE,TEA,COCOA,SPICES	1	No Quantity							7987			0
S3	2009	2009	2009	2	0	2	Export	392	Japan	JPN	246	Finland	FIN								07	COFFEE,TEA,COCOA,SPICES	1	No Quantity							171105			0
S3	2009	2009	2009	2	0	2	Export	392	Japan	JPN	251	France	FRA								07	COFFEE,TEA,COCOA,SPICES	1	No Quantity							2722668			0
S3	2009	2009	2009	2	0	2	Export	392	Japan	JPN	276	Germany	DEU								07	COFFEE,TEA,COCOA,SPICES	1	No Quantity							5843945			0
S3	2009	2009	2009	2	0	2	Export	392	Japan	JPN	316	Guam	GUM								07	COFFEE,TEA,COCOA,SPICES	1	No Quantity							442872			0
S3	2009	2009	2009	2	0	2	Export	392	Japan	JPN	344	China, Hong Kong SAR	HKG								07	COFFEE,TEA,COCOA,SPICES	1	No Quantity							20662236			0
S3	2009	2009	2009	2	0	2	Export	392	Japan	JPN	348	Hungary	HUN								07	COFFEE,TEA,COCOA,SPICES	1	No Quantity							5692			0
S3	2009	2009	2009	2	0	2	Export	392	Japan	JPN	360	Indonesia	IDN								07	COFFEE,TEA,COCOA,SPICES	1	No Quantity							555488			0
S3	2009	2009	2009	2	0	2	Export	392	Japan	JPN	376	Israel	ISR								07	COFFEE,TEA,COCOA,SPICES	1	No Quantity							31860			0
S3	2009	2009	2009	2	0	2	Export	392	Japan	JPN	381	Italy	ITA								07	COFFEE,TEA,COCOA,SPICES	1	No Quantity							454171			0
S3	2009	2009	2009	2	0	2	Export	392	Japan	JPN	398	Kazakhstan	KAZ								07	COFFEE,TEA,COCOA,SPICES	1	No Quantity							5457			0
S3	2009	2009	2009	2	0	2	Export	392	Japan	JPN	408	Dem. People's Rep. of Korea	PRK								07	COFFEE,TEA,COCOA,SPICES	1	No Quantity							4363			0
S3	2009	2009	2009	2	0	2	Export	392	Japan	JPN	410	Rep. of Korea	KOR								07	COFFEE,TEA,COCOA,SPICES	1	No Quantity							13889558			0
S3	2009	2009	2009	2	0	2	Export	392	Japan	JPN	414	Kuwait	KWT								07	COFFEE,TEA,COCOA,SPICES	1	No Quantity							14226			0
S3	2009	2009	2009	2	0	2	Export	392	Japan	JPN	422	Lebanon	LBN								07	COFFEE,TEA,COCOA,SPICES	1	No Quantity							8619			0
S3	2009	2009	2009	2	0	2	Export	392	Japan	JPN	428	Latvia	LVA								07	COFFEE,TEA,COCOA,SPICES	1	No Quantity							2626			0
S3	2009	2009	2009	2	0	2	Export	392	Japan	JPN	440	Lithuania	LTU								07	COFFEE,TEA,COCOA,SPICES	1	No Quantity							8394			0
S3	2009	2009	2009	2	0	2	Export	392	Japan	JPN	446	China, Macao SAR	MAC								07	COFFEE,TEA,COCOA,SPICES	1	No Quantity							22877			0
S3	2009	2009	2009	2	0	2	Export	392	Japan	JPN	458	Malaysia	MYS								07	COFFEE,TEA,COCOA,SPICES	1	No Quantity							1387406			0
S3	2009	2009	2009	2	0	2	Export	392	Japan	JPN	484	Mexico	MEX								07	COFFEE,TEA,COCOA,SPICES	1	No Quantity							17249			0
S3	2009	2009	2009	2	0	2	Export	392	Japan	JPN	490	Other Asia, nes									07	COFFEE,TEA,COCOA,SPICES	1	No Quantity							23236741			0
S3	2009	2009	2009	2	0	2	Export	392	Japan	JPN	496	Mongolia	MNG								07	COFFEE,TEA,COCOA,SPICES	1	No Quantity							47115			0
S3	2009	2009	2009	2	0	2	Export	392	Japan	JPN	528	Netherlands	NLD								07	COFFEE,TEA,COCOA,SPICES	1	No Quantity							896582			0
S3	2009	2009	2009	2	0	2	Export	392	Japan	JPN	554	New Zealand	NZL								07	COFFEE,TEA,COCOA,SPICES	1	No Quantity							220718			0
S3	2009	2009	2009	2	0	2	Export	392	Japan	JPN	579	Norway	NOR								07	COFFEE,TEA,COCOA,SPICES	1	No Quantity							256823			0
S3	2009	2009	2009	2	0	2	Export	392	Japan	JPN	580	N. Mariana Isds	MNP								07	COFFEE,TEA,COCOA,SPICES	1	No Quantity							54276			0
S3	2009	2009	2009	2	0	2	Export	392	Japan	JPN	583	FS Micronesia	FSM								07	COFFEE,TEA,COCOA,SPICES	1	No Quantity							47372			0
S3	2009	2009	2009	2	0	2	Export	392	Japan	JPN	584	Marshall Isds	MHL								07	COFFEE,TEA,COCOA,SPICES	1	No Quantity							362953			0
S3	2009	2009	2009	2	0	2	Export	392	Japan	JPN	585	Palau	PLW								07	COFFEE,TEA,COCOA,SPICES	1	No Quantity							106934			0
S3	2009	2009	2009	2	0	2	Export	392	Japan	JPN	608	Philippines	PHL								07	COFFEE,TEA,COCOA,SPICES	1	No Quantity							2837310			0
S3	2009	2009	2009	2	0	2	Export	392	Japan	JPN	616	Poland	POL								07	COFFEE,TEA,COCOA,SPICES	1	No Quantity							20658			0
S3	2009	2009	2009	2	0	2	Export	392	Japan	JPN	620	Portugal	PRT								07	COFFEE,TEA,COCOA,SPICES	1	No Quantity							77421			0
S3	2009	2009	2009	2	0	2	Export	392	Japan	JPN	634	Qatar	QAT								07	COFFEE,TEA,COCOA,SPICES	1	No Quantity							19650			0
S3	2009	2009	2009	2	0	2	Export	392	Japan	JPN	643	Russian Federation	RUS								07	COFFEE,TEA,COCOA,SPICES	1	No Quantity							4457151			0
S3	2009	2009	2009	2	0	2	Export	392	Japan	JPN	682	Saudi Arabia	SAU								07	COFFEE,TEA,COCOA,SPICES	1	No Quantity							8994			0
S3	2009	2009	2009	2	0	2	Export	392	Japan	JPN	688	Serbia	SRB								07	COFFEE,TEA,COCOA,SPICES	1	No Quantity							4417			0
S3	2009	2009	2009	2	0	2	Export	392	Japan	JPN	699	India	IND								07	COFFEE,TEA,COCOA,SPICES	1	No Quantity							84400			0
S3	2009	2009	2009	2	0	2	Export	392	Japan	JPN	702	Singapore	SGP								07	COFFEE,TEA,COCOA,SPICES	1	No Quantity							8655023			0
S3	2009	2009	2009	2	0	2	Export	392	Japan	JPN	703	Slovakia	SVK								07	COFFEE,TEA,COCOA,SPICES	1	No Quantity							7826			0
S3	2009	2009	2009	2	0	2	Export	392	Japan	JPN	704	Viet Nam	VNM								07	COFFEE,TEA,COCOA,SPICES	1	No Quantity							534605			0
S3	2009	2009	2009	2	0	2	Export	392	Japan	JPN	705	Slovenia	SVN								07	COFFEE,TEA,COCOA,SPICES	1	No Quantity							5253			0
S3	2009	2009	2009	2	0	2	Export	392	Japan	JPN	724	Spain	ESP								07	COFFEE,TEA,COCOA,SPICES	1	No Quantity							505789			0
S3	2009	2009	2009	2	0	2	Export	392	Japan	JPN	752	Sweden	SWE								07	COFFEE,TEA,COCOA,SPICES	1	No Quantity							177644			0
S3	2009	2009	2009	2	0	2	Export	392	Japan	JPN	757	Switzerland	CHE								07	COFFEE,TEA,COCOA,SPICES	1	No Quantity							224009			0
S3	2009	2009	2009	2	0	2	Export	392	Japan	JPN	764	Thailand	THA								07	COFFEE,TEA,COCOA,SPICES	1	No Quantity							5047586			0
S3	2009	2009	2009	2	0	2	Export	392	Japan	JPN	784	United Arab Emirates	ARE								07	COFFEE,TEA,COCOA,SPICES	1	No Quantity							70432			0
S3	2009	2009	2009	2	0	2	Export	392	Japan	JPN	788	Tunisia	TUN								07	COFFEE,TEA,COCOA,SPICES	1	No Quantity							27744			0
S3	2009	2009	2009	2	0	2	Export	392	Japan	JPN	792	Turkey	TUR								07	COFFEE,TEA,COCOA,SPICES	1	No Quantity							7073593			0
S3	2009	2009	2009	2	0	2	Export	392	Japan	JPN	804	Ukraine	UKR								07	COFFEE,TEA,COCOA,SPICES	1	No Quantity							6700			0
S3	2009	2009	2009	2	0	2	Export	392	Japan	JPN	826	United Kingdom	GBR								07	COFFEE,TEA,COCOA,SPICES	1	No Quantity							1058800			0
S3	2009	2009	2009	2	0	2	Export	392	Japan	JPN	842	USA	USA								07	COFFEE,TEA,COCOA,SPICES	1	No Quantity							34395033			0
S3	2009	2009	2009	2	0	2	Export	388	Jamaica	JAM	0	World	WLD								08	ANIMAL FEED STUFF	1	No Quantity							5222973			0
S3	2009	2009	2009	2	0	2	Export	388	Jamaica	JAM	28	Antigua and Barbuda	ATG								08	ANIMAL FEED STUFF	1	No Quantity							563785			0
S3	2009	2009	2009	2	0	2	Export	388	Jamaica	JAM	52	Barbados	BRB								08	ANIMAL FEED STUFF	1	No Quantity							100231			0
S3	2009	2009	2009	2	0	2	Export	388	Jamaica	JAM	84	Belize	BLZ								08	ANIMAL FEED STUFF	1	No Quantity							16376			0
S3	2009	2009	2009	2	0	2	Export	388	Jamaica	JAM	136	Cayman Isds	CYM								08	ANIMAL FEED STUFF	1	No Quantity							37119			0
S3	2009	2009	2009	2	0	2	Export	388	Jamaica	JAM	191	Croatia	HRV								08	ANIMAL FEED STUFF	1	No Quantity							11241			0
S3	2009	2009	2009	2	0	2	Export	388	Jamaica	JAM	208	Denmark	DNK								08	ANIMAL FEED STUFF	1	No Quantity							7012			0
S3	2009	2009	2009	2	0	2	Export	388	Jamaica	JAM	212	Dominica	DMA								08	ANIMAL FEED STUFF	1	No Quantity							452684			0
S3	2009	2009	2009	2	0	2	Export	388	Jamaica	JAM	214	Dominican Rep.	DOM								08	ANIMAL FEED STUFF	1	No Quantity							323649			0
S3	2009	2009	2009	2	0	2	Export	388	Jamaica	JAM	328	Guyana	GUY								08	ANIMAL FEED STUFF	1	No Quantity							28260			0
S3	2009	2009	2009	2	0	2	Export	388	Jamaica	JAM	530	Neth. Antilles	ANT								08	ANIMAL FEED STUFF	1	No Quantity							228675			0
S3	2009	2009	2009	2	0	2	Export	388	Jamaica	JAM	533	Aruba	ABW								08	ANIMAL FEED STUFF	1	No Quantity							322944			0
S3	2009	2009	2009	2	0	2	Export	388	Jamaica	JAM	659	Saint Kitts and Nevis	KNA								08	ANIMAL FEED STUFF	1	No Quantity							2376			0
S3	2009	2009	2009	2	0	2	Export	388	Jamaica	JAM	662	Saint Lucia	LCA								08	ANIMAL FEED STUFF	1	No Quantity							1168564			0
S3	2009	2009	2009	2	0	2	Export	388	Jamaica	JAM	740	Suriname	SUR								08	ANIMAL FEED STUFF	1	No Quantity							1609827			0
S3	2009	2009	2009	2	0	2	Export	388	Jamaica	JAM	780	Trinidad and Tobago	TTO								08	ANIMAL FEED STUFF	1	No Quantity							328301			0
S3	2009	2009	2009	2	0	2	Export	388	Jamaica	JAM	826	United Kingdom	GBR								08	ANIMAL FEED STUFF	1	No Quantity							13862			0
S3	2009	2009	2009	2	0	2	Export	388	Jamaica	JAM	842	USA	USA								08	ANIMAL FEED STUFF	1	No Quantity							8068			0
S3	2009	2009	2009	2	0	2	Export	392	Japan	JPN	0	World	WLD								08	ANIMAL FEED STUFF	1	No Quantity							72098731			0
S3	2009	2009	2009	2	0	2	Export	392	Japan	JPN	36	Australia	AUS								08	ANIMAL FEED STUFF	1	No Quantity							339497			0
S3	2009	2009	2009	2	0	2	Export	392	Japan	JPN	50	Bangladesh	BGD								08	ANIMAL FEED STUFF	1	No Quantity							395210			0
S3	2009	2009	2009	2	0	2	Export	392	Japan	JPN	56	Belgium	BEL								08	ANIMAL FEED STUFF	1	No Quantity							75888			0
S3	2009	2009	2009	2	0	2	Export	392	Japan	JPN	76	Brazil	BRA								08	ANIMAL FEED STUFF	1	No Quantity							710844			0
S3	2009	2009	2009	2	0	2	Export	392	Japan	JPN	96	Brunei Darussalam	BRN								08	ANIMAL FEED STUFF	1	No Quantity							88817			0
S3	2009	2009	2009	2	0	2	Export	392	Japan	JPN	124	Canada	CAN								08	ANIMAL FEED STUFF	1	No Quantity							146030			0
S3	2009	2009	2009	2	0	2	Export	392	Japan	JPN	152	Chile	CHL								08	ANIMAL FEED STUFF	1	No Quantity							471130			0
S3	2009	2009	2009	2	0	2	Export	392	Japan	JPN	156	China	CHN								08	ANIMAL FEED STUFF	1	No Quantity							7979555			0
S3	2009	2009	2009	2	0	2	Export	392	Japan	JPN	203	Czechia	CZE								08	ANIMAL FEED STUFF	1	No Quantity							41090			0
S3	2009	2009	2009	2	0	2	Export	392	Japan	JPN	208	Denmark	DNK								08	ANIMAL FEED STUFF	1	No Quantity							52829			0
S3	2009	2009	2009	2	0	2	Export	392	Japan	JPN	218	Ecuador	ECU								08	ANIMAL FEED STUFF	1	No Quantity							135492			0
S3	2009	2009	2009	2	0	2	Export	392	Japan	JPN	246	Finland	FIN								08	ANIMAL FEED STUFF	1	No Quantity							5189			0
S3	2009	2009	2009	2	0	2	Export	392	Japan	JPN	251	France	FRA								08	ANIMAL FEED STUFF	1	No Quantity							13261			0
S3	2009	2009	2009	2	0	2	Export	392	Japan	JPN	258	French Polynesia	PYF								08	ANIMAL FEED STUFF	1	No Quantity							17410			0
S3	2009	2009	2009	2	0	2	Export	392	Japan	JPN	276	Germany	DEU								08	ANIMAL FEED STUFF	1	No Quantity							580262			0
S3	2009	2009	2009	2	0	2	Export	392	Japan	JPN	300	Greece	GRC								08	ANIMAL FEED STUFF	1	No Quantity							28569			0
S3	2009	2009	2009	2	0	2	Export	392	Japan	JPN	316	Guam	GUM								08	ANIMAL FEED STUFF	1	No Quantity							6046			0
S3	2009	2009	2009	2	0	2	Export	392	Japan	JPN	340	Honduras	HND								08	ANIMAL FEED STUFF	1	No Quantity							4052			0
S3	2009	2009	2009	2	0	2	Export	392	Japan	JPN	344	China, Hong Kong SAR	HKG								08	ANIMAL FEED STUFF	1	No Quantity							5155603			0
S3	2009	2009	2009	2	0	2	Export	392	Japan	JPN	360	Indonesia	IDN								08	ANIMAL FEED STUFF	1	No Quantity							3329345			0
S3	2009	2009	2009	2	0	2	Export	392	Japan	JPN	364	Iran	IRN								08	ANIMAL FEED STUFF	1	No Quantity							67033			0
S3	2009	2009	2009	2	0	2	Export	392	Japan	JPN	376	Israel	ISR								08	ANIMAL FEED STUFF	1	No Quantity							18353			0
S3	2009	2009	2009	2	0	2	Export	392	Japan	JPN	381	Italy	ITA								08	ANIMAL FEED STUFF	1	No Quantity							31689			0
S3	2009	2009	2009	2	0	2	Export	392	Japan	JPN	400	Jordan	JOR								08	ANIMAL FEED STUFF	1	No Quantity							47169			0
S3	2009	2009	2009	2	0	2	Export	392	Japan	JPN	410	Rep. of Korea	KOR								08	ANIMAL FEED STUFF	1	No Quantity							13933554			0
S3	2009	2009	2009	2	0	2	Export	392	Japan	JPN	422	Lebanon	LBN								08	ANIMAL FEED STUFF	1	No Quantity							5660			0
S3	2009	2009	2009	2	0	2	Export	392	Japan	JPN	428	Latvia	LVA								08	ANIMAL FEED STUFF	1	No Quantity							15684			0
S3	2009	2009	2009	2	0	2	Export	392	Japan	JPN	446	China, Macao SAR	MAC								08	ANIMAL FEED STUFF	1	No Quantity							272035			0
S3	2009	2009	2009	2	0	2	Export	392	Japan	JPN	458	Malaysia	MYS								08	ANIMAL FEED STUFF	1	No Quantity							2000225			0
S3	2009	2009	2009	2	0	2	Export	392	Japan	JPN	480	Mauritius	MUS								08	ANIMAL FEED STUFF	1	No Quantity							35055			0
S3	2009	2009	2009	2	0	2	Export	392	Japan	JPN	484	Mexico	MEX								08	ANIMAL FEED STUFF	1	No Quantity							136693			0
S3	2009	2009	2009	2	0	2	Export	392	Japan	JPN	490	Other Asia, nes									08	ANIMAL FEED STUFF	1	No Quantity							7713770			0
S3	2009	2009	2009	2	0	2	Export	392	Japan	JPN	528	Netherlands	NLD								08	ANIMAL FEED STUFF	1	No Quantity							954986			0
S3	2009	2009	2009	2	0	2	Export	392	Japan	JPN	540	New Caledonia	NCL								08	ANIMAL FEED STUFF	1	No Quantity							5081			0
S3	2009	2009	2009	2	0	2	Export	392	Japan	JPN	554	New Zealand	NZL								08	ANIMAL FEED STUFF	1	No Quantity							40576			0
S3	2009	2009	2009	2	0	2	Export	392	Japan	JPN	586	Pakistan	PAK								08	ANIMAL FEED STUFF	1	No Quantity							19521			0
S3	2009	2009	2009	2	0	2	Export	392	Japan	JPN	591	Panama	PAN								08	ANIMAL FEED STUFF	1	No Quantity							3505			0
S3	2009	2009	2009	2	0	2	Export	392	Japan	JPN	604	Peru	PER								08	ANIMAL FEED STUFF	1	No Quantity							10013			0
S3	2009	2009	2009	2	0	2	Export	392	Japan	JPN	608	Philippines	PHL								08	ANIMAL FEED STUFF	1	No Quantity							433202			0
S3	2009	2009	2009	2	0	2	Export	392	Japan	JPN	616	Poland	POL								08	ANIMAL FEED STUFF	1	No Quantity							94048			0
S3	2009	2009	2009	2	0	2	Export	392	Japan	JPN	620	Portugal	PRT								08	ANIMAL FEED STUFF	1	No Quantity							14365			0
S3	2009	2009	2009	2	0	2	Export	392	Japan	JPN	642	Romania	ROU								08	ANIMAL FEED STUFF	1	No Quantity							11031			0
S3	2009	2009	2009	2	0	2	Export	392	Japan	JPN	643	Russian Federation	RUS								08	ANIMAL FEED STUFF	1	No Quantity							64010			0
S3	2009	2009	2009	2	0	2	Export	392	Japan	JPN	699	India	IND								08	ANIMAL FEED STUFF	1	No Quantity							213342			0
S3	2009	2009	2009	2	0	2	Export	392	Japan	JPN	702	Singapore	SGP								08	ANIMAL FEED STUFF	1	No Quantity							1900248			0
S3	2009	2009	2009	2	0	2	Export	392	Japan	JPN	704	Viet Nam	VNM								08	ANIMAL FEED STUFF	1	No Quantity							4841062			0
S3	2009	2009	2009	2	0	2	Export	392	Japan	JPN	710	South Africa	ZAF								08	ANIMAL FEED STUFF	1	No Quantity							109507			0
S3	2009	2009	2009	2	0	2	Export	392	Japan	JPN	752	Sweden	SWE								08	ANIMAL FEED STUFF	1	No Quantity							102528			0
S3	2009	2009	2009	2	0	2	Export	392	Japan	JPN	757	Switzerland	CHE								08	ANIMAL FEED STUFF	1	No Quantity							8930			0
S3	2009	2009	2009	2	0	2	Export	392	Japan	JPN	764	Thailand	THA								08	ANIMAL FEED STUFF	1	No Quantity							3799982			0
S3	2009	2009	2009	2	0	2	Export	392	Japan	JPN	784	United Arab Emirates	ARE								08	ANIMAL FEED STUFF	1	No Quantity							9230			0
S3	2009	2009	2009	2	0	2	Export	392	Japan	JPN	804	Ukraine	UKR								08	ANIMAL FEED STUFF	1	No Quantity							7097			0
S3	2009	2009	2009	2	0	2	Export	392	Japan	JPN	818	Egypt	EGY								08	ANIMAL FEED STUFF	1	No Quantity							15158			0
S3	2009	2009	2009	2	0	2	Export	392	Japan	JPN	826	United Kingdom	GBR								08	ANIMAL FEED STUFF	1	No Quantity							1311207			0
S3	2009	2009	2009	2	0	2	Export	392	Japan	JPN	842	USA	USA								08	ANIMAL FEED STUFF	1	No Quantity							14254763			0
S3	2009	2009	2009	2	0	2	Export	392	Japan	JPN	858	Uruguay	URY								08	ANIMAL FEED STUFF	1	No Quantity							22298			0
S3	2009	2009	2009	2	0	2	Export	388	Jamaica	JAM	0	World	WLD								09	MISC.EDIBLE PRODUCTS ETC	1	No Quantity							23882843			0
S3	2009	2009	2009	2	0	2	Export	388	Jamaica	JAM	28	Antigua and Barbuda	ATG								09	MISC.EDIBLE PRODUCTS ETC	1	No Quantity							362814			0
S3	2009	2009	2009	2	0	2	Export	388	Jamaica	JAM	36	Australia	AUS								09	MISC.EDIBLE PRODUCTS ETC	1	No Quantity							100			0
S3	2009	2009	2009	2	0	2	Export	388	Jamaica	JAM	44	Bahamas	BHS								09	MISC.EDIBLE PRODUCTS ETC	1	No Quantity							399108			0
S3	2009	2009	2009	2	0	2	Export	388	Jamaica	JAM	52	Barbados	BRB								09	MISC.EDIBLE PRODUCTS ETC	1	No Quantity							1615872			0
S3	2009	2009	2009	2	0	2	Export	388	Jamaica	JAM	56	Belgium	BEL								09	MISC.EDIBLE PRODUCTS ETC	1	No Quantity							5402			0
S3	2009	2009	2009	2	0	2	Export	388	Jamaica	JAM	60	Bermuda	BMU								09	MISC.EDIBLE PRODUCTS ETC	1	No Quantity							33958			0
S3	2009	2009	2009	2	0	2	Export	388	Jamaica	JAM	84	Belize	BLZ								09	MISC.EDIBLE PRODUCTS ETC	1	No Quantity							786338			0
S3	2009	2009	2009	2	0	2	Export	388	Jamaica	JAM	92	Br. Virgin Isds	VGB								09	MISC.EDIBLE PRODUCTS ETC	1	No Quantity							75827			0
S3	2009	2009	2009	2	0	2	Export	388	Jamaica	JAM	124	Canada	CAN								09	MISC.EDIBLE PRODUCTS ETC	1	No Quantity							1144497			0
S3	2009	2009	2009	2	0	2	Export	388	Jamaica	JAM	136	Cayman Isds	CYM								09	MISC.EDIBLE PRODUCTS ETC	1	No Quantity							840444			0
S3	2009	2009	2009	2	0	2	Export	388	Jamaica	JAM	156	China	CHN								09	MISC.EDIBLE PRODUCTS ETC	1	No Quantity							4155			0
S3	2009	2009	2009	2	0	2	Export	388	Jamaica	JAM	192	Cuba	CUB								09	MISC.EDIBLE PRODUCTS ETC	1	No Quantity							12757			0
S3	2009	2009	2009	2	0	2	Export	388	Jamaica	JAM	212	Dominica	DMA								09	MISC.EDIBLE PRODUCTS ETC	1	No Quantity							205137			0
S3	2009	2009	2009	2	0	2	Export	388	Jamaica	JAM	214	Dominican Rep.	DOM								09	MISC.EDIBLE PRODUCTS ETC	1	No Quantity							209852			0
S3	2009	2009	2009	2	0	2	Export	388	Jamaica	JAM	251	France	FRA								09	MISC.EDIBLE PRODUCTS ETC	1	No Quantity							18730			0
S3	2009	2009	2009	2	0	2	Export	388	Jamaica	JAM	300	Greece	GRC								09	MISC.EDIBLE PRODUCTS ETC	1	No Quantity							1			0
S3	2009	2009	2009	2	0	2	Export	388	Jamaica	JAM	308	Grenada	GRD								09	MISC.EDIBLE PRODUCTS ETC	1	No Quantity							295699			0
S3	2009	2009	2009	2	0	2	Export	388	Jamaica	JAM	328	Guyana	GUY								09	MISC.EDIBLE PRODUCTS ETC	1	No Quantity							789730			0
S3	2009	2009	2009	2	0	2	Export	388	Jamaica	JAM	332	Haiti	HTI								09	MISC.EDIBLE PRODUCTS ETC	1	No Quantity							15564			0
S3	2009	2009	2009	2	0	2	Export	388	Jamaica	JAM	344	China, Hong Kong SAR	HKG								09	MISC.EDIBLE PRODUCTS ETC	1	No Quantity							24414			0
S3	2009	2009	2009	2	0	2	Export	388	Jamaica	JAM	381	Italy	ITA								09	MISC.EDIBLE PRODUCTS ETC	1	No Quantity							36			0
S3	2009	2009	2009	2	0	2	Export	388	Jamaica	JAM	392	Japan	JPN								09	MISC.EDIBLE PRODUCTS ETC	1	No Quantity							97012			0
S3	2009	2009	2009	2	0	2	Export	388	Jamaica	JAM	500	Montserrat	MSR								09	MISC.EDIBLE PRODUCTS ETC	1	No Quantity							16224			0
S3	2009	2009	2009	2	0	2	Export	388	Jamaica	JAM	530	Neth. Antilles	ANT								09	MISC.EDIBLE PRODUCTS ETC	1	No Quantity							108344			0
S3	2009	2009	2009	2	0	2	Export	388	Jamaica	JAM	554	New Zealand	NZL								09	MISC.EDIBLE PRODUCTS ETC	1	No Quantity							46564			0
S3	2009	2009	2009	2	0	2	Export	388	Jamaica	JAM	591	Panama	PAN								09	MISC.EDIBLE PRODUCTS ETC	1	No Quantity							173258			0
S3	2009	2009	2009	2	0	2	Export	388	Jamaica	JAM	659	Saint Kitts and Nevis	KNA								09	MISC.EDIBLE PRODUCTS ETC	1	No Quantity							216303			0
S3	2009	2009	2009	2	0	2	Export	388	Jamaica	JAM	660	Anguilla	AIA								09	MISC.EDIBLE PRODUCTS ETC	1	No Quantity							1158			0
S3	2009	2009	2009	2	0	2	Export	388	Jamaica	JAM	662	Saint Lucia	LCA								09	MISC.EDIBLE PRODUCTS ETC	1	No Quantity							322044			0
S3	2009	2009	2009	2	0	2	Export	388	Jamaica	JAM	670	Saint Vincent and the Grenadines	VCT								09	MISC.EDIBLE PRODUCTS ETC	1	No Quantity							435832			0
S3	2009	2009	2009	2	0	2	Export	388	Jamaica	JAM	702	Singapore	SGP								09	MISC.EDIBLE PRODUCTS ETC	1	No Quantity							23			0
S3	2009	2009	2009	2	0	2	Export	388	Jamaica	JAM	710	South Africa	ZAF								09	MISC.EDIBLE PRODUCTS ETC	1	No Quantity							45714			0
S3	2009	2009	2009	2	0	2	Export	388	Jamaica	JAM	740	Suriname	SUR								09	MISC.EDIBLE PRODUCTS ETC	1	No Quantity							223930			0
S3	2009	2009	2009	2	0	2	Export	388	Jamaica	JAM	757	Switzerland	CHE								09	MISC.EDIBLE PRODUCTS ETC	1	No Quantity							2568			0
S3	2009	2009	2009	2	0	2	Export	388	Jamaica	JAM	780	Trinidad and Tobago	TTO								09	MISC.EDIBLE PRODUCTS ETC	1	No Quantity							2093822			0
S3	2009	2009	2009	2	0	2	Export	388	Jamaica	JAM	796	Turks and Caicos Isds	TCA								09	MISC.EDIBLE PRODUCTS ETC	1	No Quantity							142137			0
S3	2009	2009	2009	2	0	2	Export	388	Jamaica	JAM	826	United Kingdom	GBR								09	MISC.EDIBLE PRODUCTS ETC	1	No Quantity							2442585			0
S3	2009	2009	2009	2	0	2	Export	388	Jamaica	JAM	842	USA	USA								09	MISC.EDIBLE PRODUCTS ETC	1	No Quantity							10674891			0
S3	2009	2009	2009	2	0	2	Export	392	Japan	JPN	0	World	WLD								09	MISC.EDIBLE PRODUCTS ETC	1	No Quantity							876685321			0
S3	2009	2009	2009	2	0	2	Export	392	Japan	JPN	4	Afghanistan	AFG								09	MISC.EDIBLE PRODUCTS ETC	1	No Quantity							208111			0
S3	2009	2009	2009	2	0	2	Export	392	Japan	JPN	12	Algeria	DZA								09	MISC.EDIBLE PRODUCTS ETC	1	No Quantity							290367			0
S3	2009	2009	2009	2	0	2	Export	392	Japan	JPN	32	Argentina	ARG								09	MISC.EDIBLE PRODUCTS ETC	1	No Quantity							201732			0
S3	2009	2009	2009	2	0	2	Export	392	Japan	JPN	36	Australia	AUS								09	MISC.EDIBLE PRODUCTS ETC	1	No Quantity							23565164			0
S3	2009	2009	2009	2	0	2	Export	392	Japan	JPN	40	Austria	AUT								09	MISC.EDIBLE PRODUCTS ETC	1	No Quantity							1053429			0
S3	2009	2009	2009	2	0	2	Export	392	Japan	JPN	48	Bahrain	BHR								09	MISC.EDIBLE PRODUCTS ETC	1	No Quantity							38078			0
S3	2009	2009	2009	2	0	2	Export	392	Japan	JPN	56	Belgium	BEL								09	MISC.EDIBLE PRODUCTS ETC	1	No Quantity							2212634			0
S3	2009	2009	2009	2	0	2	Export	392	Japan	JPN	76	Brazil	BRA								09	MISC.EDIBLE PRODUCTS ETC	1	No Quantity							2726110			0
S3	2009	2009	2009	2	0	2	Export	392	Japan	JPN	84	Belize	BLZ								09	MISC.EDIBLE PRODUCTS ETC	1	No Quantity							16338			0
S3	2009	2009	2009	2	0	2	Export	392	Japan	JPN	90	Solomon Isds	SLB								09	MISC.EDIBLE PRODUCTS ETC	1	No Quantity							9702			0
S3	2009	2009	2009	2	0	2	Export	392	Japan	JPN	100	Bulgaria	BGR								09	MISC.EDIBLE PRODUCTS ETC	1	No Quantity							8372			0
S3	2009	2009	2009	2	0	2	Export	392	Japan	JPN	104	Myanmar	MMR								09	MISC.EDIBLE PRODUCTS ETC	1	No Quantity							9552			0
S3	2009	2009	2009	2	0	2	Export	392	Japan	JPN	112	Belarus	BLR								09	MISC.EDIBLE PRODUCTS ETC	1	No Quantity							7826			0
S3	2009	2009	2009	2	0	2	Export	392	Japan	JPN	116	Cambodia	KHM								09	MISC.EDIBLE PRODUCTS ETC	1	No Quantity							31560			0
S3	2009	2009	2009	2	0	2	Export	392	Japan	JPN	124	Canada	CAN								09	MISC.EDIBLE PRODUCTS ETC	1	No Quantity							13981055			0
S3	2009	2009	2009	2	0	2	Export	392	Japan	JPN	144	Sri Lanka	LKA								09	MISC.EDIBLE PRODUCTS ETC	1	No Quantity							94777			0
S3	2009	2009	2009	2	0	2	Export	392	Japan	JPN	152	Chile	CHL								09	MISC.EDIBLE PRODUCTS ETC	1	No Quantity							88409			0
S3	2009	2009	2009	2	0	2	Export	392	Japan	JPN	156	China	CHN								09	MISC.EDIBLE PRODUCTS ETC	1	No Quantity							80734651			0
S3	2009	2009	2009	2	0	2	Export	392	Japan	JPN	170	Colombia	COL								09	MISC.EDIBLE PRODUCTS ETC	1	No Quantity							355213			0
S3	2009	2009	2009	2	0	2	Export	392	Japan	JPN	191	Croatia	HRV								09	MISC.EDIBLE PRODUCTS ETC	1	No Quantity							164866			0
S3	2009	2009	2009	2	0	2	Export	392	Japan	JPN	196	Cyprus	CYP								09	MISC.EDIBLE PRODUCTS ETC	1	No Quantity							41080			0
S3	2009	2009	2009	2	0	2	Export	392	Japan	JPN	203	Czechia	CZE								09	MISC.EDIBLE PRODUCTS ETC	1	No Quantity							306286			0
S3	2009	2009	2009	2	0	2	Export	392	Japan	JPN	208	Denmark	DNK								09	MISC.EDIBLE PRODUCTS ETC	1	No Quantity							1028816			0
S3	2009	2009	2009	2	0	2	Export	392	Japan	JPN	233	Estonia	EST								09	MISC.EDIBLE PRODUCTS ETC	1	No Quantity							116657			0
S3	2009	2009	2009	2	0	2	Export	392	Japan	JPN	242	Fiji	FJI								09	MISC.EDIBLE PRODUCTS ETC	1	No Quantity							5800			0
S3	2009	2009	2009	2	0	2	Export	392	Japan	JPN	246	Finland	FIN								09	MISC.EDIBLE PRODUCTS ETC	1	No Quantity							704455			0
S3	2009	2009	2009	2	0	2	Export	392	Japan	JPN	251	France	FRA								09	MISC.EDIBLE PRODUCTS ETC	1	No Quantity							15390941			0
S3	2009	2009	2009	2	0	2	Export	392	Japan	JPN	258	French Polynesia	PYF								09	MISC.EDIBLE PRODUCTS ETC	1	No Quantity							1429622			0
S3	2009	2009	2009	2	0	2	Export	392	Japan	JPN	276	Germany	DEU								09	MISC.EDIBLE PRODUCTS ETC	1	No Quantity							12634493			0
S3	2009	2009	2009	2	0	2	Export	392	Japan	JPN	300	Greece	GRC								09	MISC.EDIBLE PRODUCTS ETC	1	No Quantity							41412			0
S3	2009	2009	2009	2	0	2	Export	392	Japan	JPN	316	Guam	GUM								09	MISC.EDIBLE PRODUCTS ETC	1	No Quantity							2501640			0
S3	2009	2009	2009	2	0	2	Export	392	Japan	JPN	344	China, Hong Kong SAR	HKG								09	MISC.EDIBLE PRODUCTS ETC	1	No Quantity							163126438			0
S3	2009	2009	2009	2	0	2	Export	392	Japan	JPN	348	Hungary	HUN								09	MISC.EDIBLE PRODUCTS ETC	1	No Quantity							113698			0
S3	2009	2009	2009	2	0	2	Export	392	Japan	JPN	360	Indonesia	IDN								09	MISC.EDIBLE PRODUCTS ETC	1	No Quantity							12100039			0
S3	2009	2009	2009	2	0	2	Export	392	Japan	JPN	372	Ireland	IRL								09	MISC.EDIBLE PRODUCTS ETC	1	No Quantity							1715111			0
S3	2009	2009	2009	2	0	2	Export	392	Japan	JPN	376	Israel	ISR								09	MISC.EDIBLE PRODUCTS ETC	1	No Quantity							1231867			0
S3	2009	2009	2009	2	0	2	Export	392	Japan	JPN	381	Italy	ITA								09	MISC.EDIBLE PRODUCTS ETC	1	No Quantity							4007021			0
S3	2009	2009	2009	2	0	2	Export	392	Japan	JPN	398	Kazakhstan	KAZ								09	MISC.EDIBLE PRODUCTS ETC	1	No Quantity							36642			0
S3	2009	2009	2009	2	0	2	Export	392	Japan	JPN	400	Jordan	JOR								09	MISC.EDIBLE PRODUCTS ETC	1	No Quantity							17763			0
S3	2009	2009	2009	2	0	2	Export	392	Japan	JPN	408	Dem. People's Rep. of Korea	PRK								09	MISC.EDIBLE PRODUCTS ETC	1	No Quantity							77689			0
S3	2009	2009	2009	2	0	2	Export	392	Japan	JPN	410	Rep. of Korea	KOR								09	MISC.EDIBLE PRODUCTS ETC	1	No Quantity							95656348			0
S3	2009	2009	2009	2	0	2	Export	392	Japan	JPN	414	Kuwait	KWT								09	MISC.EDIBLE PRODUCTS ETC	1	No Quantity							592569			0
S3	2009	2009	2009	2	0	2	Export	392	Japan	JPN	422	Lebanon	LBN								09	MISC.EDIBLE PRODUCTS ETC	1	No Quantity							451598			0
S3	2009	2009	2009	2	0	2	Export	392	Japan	JPN	428	Latvia	LVA								09	MISC.EDIBLE PRODUCTS ETC	1	No Quantity							6368			0
S3	2009	2009	2009	2	0	2	Export	392	Japan	JPN	440	Lithuania	LTU								09	MISC.EDIBLE PRODUCTS ETC	1	No Quantity							633777			0
S3	2009	2009	2009	2	0	2	Export	392	Japan	JPN	446	China, Macao SAR	MAC								09	MISC.EDIBLE PRODUCTS ETC	1	No Quantity							162186			0
S3	2009	2009	2009	2	0	2	Export	392	Japan	JPN	458	Malaysia	MYS								09	MISC.EDIBLE PRODUCTS ETC	1	No Quantity							14424002			0
S3	2009	2009	2009	2	0	2	Export	392	Japan	JPN	466	Mali	MLI								09	MISC.EDIBLE PRODUCTS ETC	1	No Quantity							3334			0
S3	2009	2009	2009	2	0	2	Export	392	Japan	JPN	470	Malta	MLT								09	MISC.EDIBLE PRODUCTS ETC	1	No Quantity							5832			0
S3	2009	2009	2009	2	0	2	Export	392	Japan	JPN	480	Mauritius	MUS								09	MISC.EDIBLE PRODUCTS ETC	1	No Quantity							67151			0
S3	2009	2009	2009	2	0	2	Export	392	Japan	JPN	484	Mexico	MEX								09	MISC.EDIBLE PRODUCTS ETC	1	No Quantity							1845125			0
S3	2009	2009	2009	2	0	2	Export	392	Japan	JPN	490	Other Asia, nes									09	MISC.EDIBLE PRODUCTS ETC	1	No Quantity							100145424			0
S3	2009	2009	2009	2	0	2	Export	392	Japan	JPN	496	Mongolia	MNG								09	MISC.EDIBLE PRODUCTS ETC	1	No Quantity							220589			0
S3	2009	2009	2009	2	0	2	Export	392	Japan	JPN	512	Oman	OMN								09	MISC.EDIBLE PRODUCTS ETC	1	No Quantity							788684			0
S3	2009	2009	2009	2	0	2	Export	392	Japan	JPN	524	Nepal	NPL								09	MISC.EDIBLE PRODUCTS ETC	1	No Quantity							2294			0
S3	2009	2009	2009	2	0	2	Export	392	Japan	JPN	528	Netherlands	NLD								09	MISC.EDIBLE PRODUCTS ETC	1	No Quantity							11092213			0
S3	2009	2009	2009	2	0	2	Export	392	Japan	JPN	540	New Caledonia	NCL								09	MISC.EDIBLE PRODUCTS ETC	1	No Quantity							73144			0
S3	2009	2009	2009	2	0	2	Export	392	Japan	JPN	554	New Zealand	NZL								09	MISC.EDIBLE PRODUCTS ETC	1	No Quantity							4601198			0
S3	2009	2009	2009	2	0	2	Export	392	Japan	JPN	579	Norway	NOR								09	MISC.EDIBLE PRODUCTS ETC	1	No Quantity							478602			0
S3	2009	2009	2009	2	0	2	Export	392	Japan	JPN	580	N. Mariana Isds	MNP								09	MISC.EDIBLE PRODUCTS ETC	1	No Quantity							476491			0
S3	2009	2009	2009	2	0	2	Export	392	Japan	JPN	583	FS Micronesia	FSM								09	MISC.EDIBLE PRODUCTS ETC	1	No Quantity							311314			0
S3	2009	2009	2009	2	0	2	Export	392	Japan	JPN	584	Marshall Isds	MHL								09	MISC.EDIBLE PRODUCTS ETC	1	No Quantity							28258			0
S3	2009	2009	2009	2	0	2	Export	392	Japan	JPN	585	Palau	PLW								09	MISC.EDIBLE PRODUCTS ETC	1	No Quantity							213642			0
S3	2009	2009	2009	2	0	2	Export	392	Japan	JPN	586	Pakistan	PAK								09	MISC.EDIBLE PRODUCTS ETC	1	No Quantity							2385733			0
S3	2009	2009	2009	2	0	2	Export	392	Japan	JPN	591	Panama	PAN								09	MISC.EDIBLE PRODUCTS ETC	1	No Quantity							40576			0
S3	2009	2009	2009	2	0	2	Export	392	Japan	JPN	600	Paraguay	PRY								09	MISC.EDIBLE PRODUCTS ETC	1	No Quantity							11321			0
S3	2009	2009	2009	2	0	2	Export	392	Japan	JPN	604	Peru	PER								09	MISC.EDIBLE PRODUCTS ETC	1	No Quantity							25332			0
S3	2009	2009	2009	2	0	2	Export	392	Japan	JPN	608	Philippines	PHL								09	MISC.EDIBLE PRODUCTS ETC	1	No Quantity							11895101			0
S3	2009	2009	2009	2	0	2	Export	392	Japan	JPN	616	Poland	POL								09	MISC.EDIBLE PRODUCTS ETC	1	No Quantity							111351			0
S3	2009	2009	2009	2	0	2	Export	392	Japan	JPN	620	Portugal	PRT								09	MISC.EDIBLE PRODUCTS ETC	1	No Quantity							503709			0
S3	2009	2009	2009	2	0	2	Export	392	Japan	JPN	634	Qatar	QAT								09	MISC.EDIBLE PRODUCTS ETC	1	No Quantity							156075			0
S3	2009	2009	2009	2	0	2	Export	392	Japan	JPN	642	Romania	ROU								09	MISC.EDIBLE PRODUCTS ETC	1	No Quantity							24753			0
S3	2009	2009	2009	2	0	2	Export	392	Japan	JPN	643	Russian Federation	RUS								09	MISC.EDIBLE PRODUCTS ETC	1	No Quantity							6509744			0
S3	2009	2009	2009	2	0	2	Export	392	Japan	JPN	654	Saint Helena	SHN								09	MISC.EDIBLE PRODUCTS ETC	1	No Quantity							2155			0
S3	2009	2009	2009	2	0	2	Export	392	Japan	JPN	682	Saudi Arabia	SAU								09	MISC.EDIBLE PRODUCTS ETC	1	No Quantity							125726			0
S3	2009	2009	2009	2	0	2	Export	392	Japan	JPN	686	Senegal	SEN								09	MISC.EDIBLE PRODUCTS ETC	1	No Quantity							2541			0
S3	2009	2009	2009	2	0	2	Export	392	Japan	JPN	688	Serbia	SRB								09	MISC.EDIBLE PRODUCTS ETC	1	No Quantity							39075			0
S3	2009	2009	2009	2	0	2	Export	392	Japan	JPN	699	India	IND								09	MISC.EDIBLE PRODUCTS ETC	1	No Quantity							1821230			0
S3	2009	2009	2009	2	0	2	Export	392	Japan	JPN	702	Singapore	SGP								09	MISC.EDIBLE PRODUCTS ETC	1	No Quantity							30711525			0
S3	2009	2009	2009	2	0	2	Export	392	Japan	JPN	703	Slovakia	SVK								09	MISC.EDIBLE PRODUCTS ETC	1	No Quantity							673763			0
S3	2009	2009	2009	2	0	2	Export	392	Japan	JPN	704	Viet Nam	VNM								09	MISC.EDIBLE PRODUCTS ETC	1	No Quantity							12495656			0
S3	2009	2009	2009	2	0	2	Export	392	Japan	JPN	705	Slovenia	SVN								09	MISC.EDIBLE PRODUCTS ETC	1	No Quantity							43663			0
S3	2009	2009	2009	2	0	2	Export	392	Japan	JPN	710	South Africa	ZAF								09	MISC.EDIBLE PRODUCTS ETC	1	No Quantity							249995			0
S3	2009	2009	2009	2	0	2	Export	392	Japan	JPN	724	Spain	ESP								09	MISC.EDIBLE PRODUCTS ETC	1	No Quantity							2228307			0
S3	2009	2009	2009	2	0	2	Export	392	Japan	JPN	752	Sweden	SWE								09	MISC.EDIBLE PRODUCTS ETC	1	No Quantity							1897043			0
S3	2009	2009	2009	2	0	2	Export	392	Japan	JPN	757	Switzerland	CHE								09	MISC.EDIBLE PRODUCTS ETC	1	No Quantity							2820029			0
S3	2009	2009	2009	2	0	2	Export	392	Japan	JPN	764	Thailand	THA								09	MISC.EDIBLE PRODUCTS ETC	1	No Quantity							25017813			0
S3	2009	2009	2009	2	0	2	Export	392	Japan	JPN	784	United Arab Emirates	ARE								09	MISC.EDIBLE PRODUCTS ETC	1	No Quantity							2382967			0
S3	2009	2009	2009	2	0	2	Export	392	Japan	JPN	792	Turkey	TUR								09	MISC.EDIBLE PRODUCTS ETC	1	No Quantity							256137			0
S3	2009	2009	2009	2	0	2	Export	392	Japan	JPN	804	Ukraine	UKR								09	MISC.EDIBLE PRODUCTS ETC	1	No Quantity							457988			0
S3	2009	2009	2009	2	0	2	Export	392	Japan	JPN	818	Egypt	EGY								09	MISC.EDIBLE PRODUCTS ETC	1	No Quantity							43320			0
S3	2009	2009	2009	2	0	2	Export	392	Japan	JPN	826	United Kingdom	GBR								09	MISC.EDIBLE PRODUCTS ETC	1	No Quantity							18944638			0
S3	2009	2009	2009	2	0	2	Export	392	Japan	JPN	842	USA	USA								09	MISC.EDIBLE PRODUCTS ETC	1	No Quantity							179608565			0
S3	2009	2009	2009	2	0	2	Export	392	Japan	JPN	858	Uruguay	URY								09	MISC.EDIBLE PRODUCTS ETC	1	No Quantity							23209			0
S3	2009	2009	2009	2	0	2	Export	392	Japan	JPN	862	Venezuela	VEN								09	MISC.EDIBLE PRODUCTS ETC	1	No Quantity							462276			0
S3	2009	2009	2009	2	0	2	Export	392	Japan	JPN	882	Samoa	WSM								09	MISC.EDIBLE PRODUCTS ETC	1	No Quantity							8448			0
S3	2009	2009	2009	2	0	2	Export	388	Jamaica	JAM	0	World	WLD								11	BEVERAGES	1	No Quantity							101690297			0
S3	2009	2009	2009	2	0	2	Export	388	Jamaica	JAM	28	Antigua and Barbuda	ATG								11	BEVERAGES	1	No Quantity							446596			0
S3	2009	2009	2009	2	0	2	Export	388	Jamaica	JAM	32	Argentina	ARG								11	BEVERAGES	1	No Quantity							7679			0
S3	2009	2009	2009	2	0	2	Export	388	Jamaica	JAM	36	Australia	AUS								11	BEVERAGES	1	No Quantity							343629			0
S3	2009	2009	2009	2	0	2	Export	388	Jamaica	JAM	40	Austria	AUT								11	BEVERAGES	1	No Quantity							73936			0
S3	2009	2009	2009	2	0	2	Export	388	Jamaica	JAM	44	Bahamas	BHS								11	BEVERAGES	1	No Quantity							283854			0
S3	2009	2009	2009	2	0	2	Export	388	Jamaica	JAM	52	Barbados	BRB								11	BEVERAGES	1	No Quantity							720175			0
S3	2009	2009	2009	2	0	2	Export	388	Jamaica	JAM	60	Bermuda	BMU								11	BEVERAGES	1	No Quantity							616825			0
S3	2009	2009	2009	2	0	2	Export	388	Jamaica	JAM	76	Brazil	BRA								11	BEVERAGES	1	No Quantity							1143789			0
S3	2009	2009	2009	2	0	2	Export	388	Jamaica	JAM	84	Belize	BLZ								11	BEVERAGES	1	No Quantity							1073468			0
S3	2009	2009	2009	2	0	2	Export	388	Jamaica	JAM	92	Br. Virgin Isds	VGB								11	BEVERAGES	1	No Quantity							62817			0
S3	2009	2009	2009	2	0	2	Export	388	Jamaica	JAM	124	Canada	CAN								11	BEVERAGES	1	No Quantity							13678955			0
S3	2009	2009	2009	2	0	2	Export	388	Jamaica	JAM	136	Cayman Isds	CYM								11	BEVERAGES	1	No Quantity							1862585			0
S3	2009	2009	2009	2	0	2	Export	388	Jamaica	JAM	152	Chile	CHL								11	BEVERAGES	1	No Quantity							163288			0
S3	2009	2009	2009	2	0	2	Export	388	Jamaica	JAM	170	Colombia	COL								11	BEVERAGES	1	No Quantity							48137			0
S3	2009	2009	2009	2	0	2	Export	388	Jamaica	JAM	188	Costa Rica	CRI								11	BEVERAGES	1	No Quantity							64386			0
S3	2009	2009	2009	2	0	2	Export	388	Jamaica	JAM	192	Cuba	CUB								11	BEVERAGES	1	No Quantity							12183			0
S3	2009	2009	2009	2	0	2	Export	388	Jamaica	JAM	212	Dominica	DMA								11	BEVERAGES	1	No Quantity							449108			0
S3	2009	2009	2009	2	0	2	Export	388	Jamaica	JAM	214	Dominican Rep.	DOM								11	BEVERAGES	1	No Quantity							212911			0
S3	2009	2009	2009	2	0	2	Export	388	Jamaica	JAM	222	El Salvador	SLV								11	BEVERAGES	1	No Quantity							76883			0
S3	2009	2009	2009	2	0	2	Export	388	Jamaica	JAM	251	France	FRA								11	BEVERAGES	1	No Quantity							642605			0
S3	2009	2009	2009	2	0	2	Export	388	Jamaica	JAM	276	Germany	DEU								11	BEVERAGES	1	No Quantity							1819960			0
S3	2009	2009	2009	2	0	2	Export	388	Jamaica	JAM	308	Grenada	GRD								11	BEVERAGES	1	No Quantity							321515			0
S3	2009	2009	2009	2	0	2	Export	388	Jamaica	JAM	320	Guatemala	GTM								11	BEVERAGES	1	No Quantity							16429			0
S3	2009	2009	2009	2	0	2	Export	388	Jamaica	JAM	328	Guyana	GUY								11	BEVERAGES	1	No Quantity							180897			0
S3	2009	2009	2009	2	0	2	Export	388	Jamaica	JAM	344	China, Hong Kong SAR	HKG								11	BEVERAGES	1	No Quantity							2808			0
S3	2009	2009	2009	2	0	2	Export	388	Jamaica	JAM	372	Ireland	IRL								11	BEVERAGES	1	No Quantity							1346518			0
S3	2009	2009	2009	2	0	2	Export	388	Jamaica	JAM	381	Italy	ITA								11	BEVERAGES	1	No Quantity							158302			0
S3	2009	2009	2009	2	0	2	Export	388	Jamaica	JAM	392	Japan	JPN								11	BEVERAGES	1	No Quantity							907935			0
S3	2009	2009	2009	2	0	2	Export	388	Jamaica	JAM	484	Mexico	MEX								11	BEVERAGES	1	No Quantity							3993198			0
S3	2009	2009	2009	2	0	2	Export	388	Jamaica	JAM	500	Montserrat	MSR								11	BEVERAGES	1	No Quantity							42155			0
S3	2009	2009	2009	2	0	2	Export	388	Jamaica	JAM	528	Netherlands	NLD								11	BEVERAGES	1	No Quantity							1022006			0
S3	2009	2009	2009	2	0	2	Export	388	Jamaica	JAM	530	Neth. Antilles	ANT								11	BEVERAGES	1	No Quantity							653733			0
S3	2009	2009	2009	2	0	2	Export	388	Jamaica	JAM	533	Aruba	ABW								11	BEVERAGES	1	No Quantity							2665			0
S3	2009	2009	2009	2	0	2	Export	388	Jamaica	JAM	554	New Zealand	NZL								11	BEVERAGES	1	No Quantity							3195574			0
S3	2009	2009	2009	2	0	2	Export	388	Jamaica	JAM	591	Panama	PAN								11	BEVERAGES	1	No Quantity							315336			0
S3	2009	2009	2009	2	0	2	Export	388	Jamaica	JAM	604	Peru	PER								11	BEVERAGES	1	No Quantity							1025211			0
S3	2009	2009	2009	2	0	2	Export	388	Jamaica	JAM	659	Saint Kitts and Nevis	KNA								11	BEVERAGES	1	No Quantity							565459			0
S3	2009	2009	2009	2	0	2	Export	388	Jamaica	JAM	660	Anguilla	AIA								11	BEVERAGES	1	No Quantity							71973			0
S3	2009	2009	2009	2	0	2	Export	388	Jamaica	JAM	662	Saint Lucia	LCA								11	BEVERAGES	1	No Quantity							1022070			0
S3	2009	2009	2009	2	0	2	Export	388	Jamaica	JAM	670	Saint Vincent and the Grenadines	VCT								11	BEVERAGES	1	No Quantity							239351			0
S3	2009	2009	2009	2	0	2	Export	388	Jamaica	JAM	699	India	IND								11	BEVERAGES	1	No Quantity							1608			0
S3	2009	2009	2009	2	0	2	Export	388	Jamaica	JAM	702	Singapore	SGP								11	BEVERAGES	1	No Quantity							2331			0
S3	2009	2009	2009	2	0	2	Export	388	Jamaica	JAM	724	Spain	ESP								11	BEVERAGES	1	No Quantity							72201			0
S3	2009	2009	2009	2	0	2	Export	388	Jamaica	JAM	740	Suriname	SUR								11	BEVERAGES	1	No Quantity							124729			0
S3	2009	2009	2009	2	0	2	Export	388	Jamaica	JAM	752	Sweden	SWE								11	BEVERAGES	1	No Quantity							245666			0
S3	2009	2009	2009	2	0	2	Export	388	Jamaica	JAM	757	Switzerland	CHE								11	BEVERAGES	1	No Quantity							124099			0
S3	2009	2009	2009	2	0	2	Export	388	Jamaica	JAM	780	Trinidad and Tobago	TTO								11	BEVERAGES	1	No Quantity							1224469			0
S3	2009	2009	2009	2	0	2	Export	388	Jamaica	JAM	784	United Arab Emirates	ARE								11	BEVERAGES	1	No Quantity							56211			0
S3	2009	2009	2009	2	0	2	Export	388	Jamaica	JAM	796	Turks and Caicos Isds	TCA								11	BEVERAGES	1	No Quantity							94972			0
S3	2009	2009	2009	2	0	2	Export	388	Jamaica	JAM	826	United Kingdom	GBR								11	BEVERAGES	1	No Quantity							14654136			0
S3	2009	2009	2009	2	0	2	Export	388	Jamaica	JAM	842	USA	USA								11	BEVERAGES	1	No Quantity							46158421			0
S3	2009	2009	2009	2	0	2	Export	388	Jamaica	JAM	899	Areas, nes									11	BEVERAGES	1	No Quantity							44550			0
S3	2009	2009	2009	2	0	2	Export	392	Japan	JPN	0	World	WLD								11	BEVERAGES	1	No Quantity							276573687			0
S3	2009	2009	2009	2	0	2	Export	392	Japan	JPN	12	Algeria	DZA								11	BEVERAGES	1	No Quantity							2412			0
S3	2009	2009	2009	2	0	2	Export	392	Japan	JPN	31	Azerbaijan	AZE								11	BEVERAGES	1	No Quantity							21483			0
S3	2009	2009	2009	2	0	2	Export	392	Japan	JPN	32	Argentina	ARG								11	BEVERAGES	1	No Quantity							128556			0
S3	2009	2009	2009	2	0	2	Export	392	Japan	JPN	36	Australia	AUS								11	BEVERAGES	1	No Quantity							9938572			0
S3	2009	2009	2009	2	0	2	Export	392	Japan	JPN	40	Austria	AUT								11	BEVERAGES	1	No Quantity							112723			0
S3	2009	2009	2009	2	0	2	Export	392	Japan	JPN	48	Bahrain	BHR								11	BEVERAGES	1	No Quantity							257660			0
S3	2009	2009	2009	2	0	2	Export	392	Japan	JPN	56	Belgium	BEL								11	BEVERAGES	1	No Quantity							568427			0
S3	2009	2009	2009	2	0	2	Export	392	Japan	JPN	76	Brazil	BRA								11	BEVERAGES	1	No Quantity							860605			0
S3	2009	2009	2009	2	0	2	Export	392	Japan	JPN	90	Solomon Isds	SLB								11	BEVERAGES	1	No Quantity							3516			0
S3	2009	2009	2009	2	0	2	Export	392	Japan	JPN	124	Canada	CAN								11	BEVERAGES	1	No Quantity							3604393			0
S3	2009	2009	2009	2	0	2	Export	392	Japan	JPN	144	Sri Lanka	LKA								11	BEVERAGES	1	No Quantity							8383			0
S3	2009	2009	2009	2	0	2	Export	392	Japan	JPN	152	Chile	CHL								11	BEVERAGES	1	No Quantity							268090			0
S3	2009	2009	2009	2	0	2	Export	392	Japan	JPN	156	China	CHN								11	BEVERAGES	1	No Quantity							24216994			0
S3	2009	2009	2009	2	0	2	Export	392	Japan	JPN	191	Croatia	HRV								11	BEVERAGES	1	No Quantity							51607			0
S3	2009	2009	2009	2	0	2	Export	392	Japan	JPN	196	Cyprus	CYP								11	BEVERAGES	1	No Quantity							1201947			0
S3	2009	2009	2009	2	0	2	Export	392	Japan	JPN	203	Czechia	CZE								11	BEVERAGES	1	No Quantity							10495			0
S3	2009	2009	2009	2	0	2	Export	392	Japan	JPN	208	Denmark	DNK								11	BEVERAGES	1	No Quantity							60473			0
S3	2009	2009	2009	2	0	2	Export	392	Japan	JPN	246	Finland	FIN								11	BEVERAGES	1	No Quantity							37488			0
S3	2009	2009	2009	2	0	2	Export	392	Japan	JPN	251	France	FRA								11	BEVERAGES	1	No Quantity							3362792			0
S3	2009	2009	2009	2	0	2	Export	392	Japan	JPN	276	Germany	DEU								11	BEVERAGES	1	No Quantity							2314433			0
S3	2009	2009	2009	2	0	2	Export	392	Japan	JPN	300	Greece	GRC								11	BEVERAGES	1	No Quantity							24045			0
S3	2009	2009	2009	2	0	2	Export	392	Japan	JPN	316	Guam	GUM								11	BEVERAGES	1	No Quantity							1533983			0
S3	2009	2009	2009	2	0	2	Export	392	Japan	JPN	344	China, Hong Kong SAR	HKG								11	BEVERAGES	1	No Quantity							36568903			0
S3	2009	2009	2009	2	0	2	Export	392	Japan	JPN	348	Hungary	HUN								11	BEVERAGES	1	No Quantity							9648			0
S3	2009	2009	2009	2	0	2	Export	392	Japan	JPN	360	Indonesia	IDN								11	BEVERAGES	1	No Quantity							617021			0
S3	2009	2009	2009	2	0	2	Export	392	Japan	JPN	368	Iraq	IRQ								11	BEVERAGES	1	No Quantity							17131			0
S3	2009	2009	2009	2	0	2	Export	392	Japan	JPN	372	Ireland	IRL								11	BEVERAGES	1	No Quantity							90993			0
S3	2009	2009	2009	2	0	2	Export	392	Japan	JPN	376	Israel	ISR								11	BEVERAGES	1	No Quantity							216966			0
S3	2009	2009	2009	2	0	2	Export	392	Japan	JPN	381	Italy	ITA								11	BEVERAGES	1	No Quantity							1616314			0
S3	2009	2009	2009	2	0	2	Export	392	Japan	JPN	398	Kazakhstan	KAZ								11	BEVERAGES	1	No Quantity							40790			0
S3	2009	2009	2009	2	0	2	Export	392	Japan	JPN	408	Dem. People's Rep. of Korea	PRK								11	BEVERAGES	1	No Quantity							34412			0
S3	2009	2009	2009	2	0	2	Export	392	Japan	JPN	410	Rep. of Korea	KOR								11	BEVERAGES	1	No Quantity							24545846			0
S3	2009	2009	2009	2	0	2	Export	392	Japan	JPN	414	Kuwait	KWT								11	BEVERAGES	1	No Quantity							125919			0
S3	2009	2009	2009	2	0	2	Export	392	Japan	JPN	422	Lebanon	LBN								11	BEVERAGES	1	No Quantity							41262			0
S3	2009	2009	2009	2	0	2	Export	392	Japan	JPN	428	Latvia	LVA								11	BEVERAGES	1	No Quantity							937169			0
S3	2009	2009	2009	2	0	2	Export	392	Japan	JPN	446	China, Macao SAR	MAC								11	BEVERAGES	1	No Quantity							19189			0
S3	2009	2009	2009	2	0	2	Export	392	Japan	JPN	458	Malaysia	MYS								11	BEVERAGES	1	No Quantity							3788115			0
S3	2009	2009	2009	2	0	2	Export	392	Japan	JPN	462	Maldives	MDV								11	BEVERAGES	1	No Quantity							2573			0
S3	2009	2009	2009	2	0	2	Export	392	Japan	JPN	484	Mexico	MEX								11	BEVERAGES	1	No Quantity							71343			0
S3	2009	2009	2009	2	0	2	Export	392	Japan	JPN	490	Other Asia, nes									11	BEVERAGES	1	No Quantity							31494560			0
S3	2009	2009	2009	2	0	2	Export	392	Japan	JPN	496	Mongolia	MNG								11	BEVERAGES	1	No Quantity							67055			0
S3	2009	2009	2009	2	0	2	Export	392	Japan	JPN	512	Oman	OMN								11	BEVERAGES	1	No Quantity							1654488			0
S3	2009	2009	2009	2	0	2	Export	392	Japan	JPN	524	Nepal	NPL								11	BEVERAGES	1	No Quantity							13379			0
S3	2009	2009	2009	2	0	2	Export	392	Japan	JPN	528	Netherlands	NLD								11	BEVERAGES	1	No Quantity							1684526			0
S3	2009	2009	2009	2	0	2	Export	392	Japan	JPN	554	New Zealand	NZL								11	BEVERAGES	1	No Quantity							903711			0
S3	2009	2009	2009	2	0	2	Export	392	Japan	JPN	579	Norway	NOR								11	BEVERAGES	1	No Quantity							63088			0
S3	2009	2009	2009	2	0	2	Export	392	Japan	JPN	580	N. Mariana Isds	MNP								11	BEVERAGES	1	No Quantity							365901			0
S3	2009	2009	2009	2	0	2	Export	392	Japan	JPN	583	FS Micronesia	FSM								11	BEVERAGES	1	No Quantity							17206			0
S3	2009	2009	2009	2	0	2	Export	392	Japan	JPN	584	Marshall Isds	MHL								11	BEVERAGES	1	No Quantity							4245			0
S3	2009	2009	2009	2	0	2	Export	392	Japan	JPN	585	Palau	PLW								11	BEVERAGES	1	No Quantity							805450			0
S3	2009	2009	2009	2	0	2	Export	392	Japan	JPN	591	Panama	PAN								11	BEVERAGES	1	No Quantity							10860			0
S3	2009	2009	2009	2	0	2	Export	392	Japan	JPN	604	Peru	PER								11	BEVERAGES	1	No Quantity							22502			0
S3	2009	2009	2009	2	0	2	Export	392	Japan	JPN	608	Philippines	PHL								11	BEVERAGES	1	No Quantity							849628			0
S3	2009	2009	2009	2	0	2	Export	392	Japan	JPN	616	Poland	POL								11	BEVERAGES	1	No Quantity							79501			0
S3	2009	2009	2009	2	0	2	Export	392	Japan	JPN	620	Portugal	PRT								11	BEVERAGES	1	No Quantity							134431			0
S3	2009	2009	2009	2	0	2	Export	392	Japan	JPN	634	Qatar	QAT								11	BEVERAGES	1	No Quantity							287676			0
S3	2009	2009	2009	2	0	2	Export	392	Japan	JPN	643	Russian Federation	RUS								11	BEVERAGES	1	No Quantity							4944940			0
S3	2009	2009	2009	2	0	2	Export	392	Japan	JPN	682	Saudi Arabia	SAU								11	BEVERAGES	1	No Quantity							6647			0
S3	2009	2009	2009	2	0	2	Export	392	Japan	JPN	686	Senegal	SEN								11	BEVERAGES	1	No Quantity							4867			0
S3	2009	2009	2009	2	0	2	Export	392	Japan	JPN	699	India	IND								11	BEVERAGES	1	No Quantity							65490			0
S3	2009	2009	2009	2	0	2	Export	392	Japan	JPN	702	Singapore	SGP								11	BEVERAGES	1	No Quantity							13428130			0
S3	2009	2009	2009	2	0	2	Export	392	Japan	JPN	704	Viet Nam	VNM								11	BEVERAGES	1	No Quantity							2581762			0
S3	2009	2009	2009	2	0	2	Export	392	Japan	JPN	705	Slovenia	SVN								11	BEVERAGES	1	No Quantity							12725			0
S3	2009	2009	2009	2	0	2	Export	392	Japan	JPN	710	South Africa	ZAF								11	BEVERAGES	1	No Quantity							63045			0
S3	2009	2009	2009	2	0	2	Export	392	Japan	JPN	724	Spain	ESP								11	BEVERAGES	1	No Quantity							288073			0
S3	2009	2009	2009	2	0	2	Export	392	Japan	JPN	752	Sweden	SWE								11	BEVERAGES	1	No Quantity							212517			0
S3	2009	2009	2009	2	0	2	Export	392	Japan	JPN	757	Switzerland	CHE								11	BEVERAGES	1	No Quantity							539493			0
S3	2009	2009	2009	2	0	2	Export	392	Japan	JPN	764	Thailand	THA								11	BEVERAGES	1	No Quantity							2450440			0
S3	2009	2009	2009	2	0	2	Export	392	Japan	JPN	784	United Arab Emirates	ARE								11	BEVERAGES	1	No Quantity							25237523			0
S3	2009	2009	2009	2	0	2	Export	392	Japan	JPN	792	Turkey	TUR								11	BEVERAGES	1	No Quantity							3280			0
S3	2009	2009	2009	2	0	2	Export	392	Japan	JPN	826	United Kingdom	GBR								11	BEVERAGES	1	No Quantity							5381134			0
S3	2009	2009	2009	2	0	2	Export	392	Japan	JPN	842	USA	USA								11	BEVERAGES	1	No Quantity							65562745			0
S3	2009	2009	2009	2	0	2	Export	388	Jamaica	JAM	0	World	WLD								12	TOBACCO,TOBACCO MANUFACT	1	No Quantity							204233			0
S3	2009	2009	2009	2	0	2	Export	388	Jamaica	JAM	28	Antigua and Barbuda	ATG								12	TOBACCO,TOBACCO MANUFACT	1	No Quantity							2163			0
S3	2009	2009	2009	2	0	2	Export	388	Jamaica	JAM	124	Canada	CAN								12	TOBACCO,TOBACCO MANUFACT	1	No Quantity							1749			0
S3	2009	2009	2009	2	0	2	Export	388	Jamaica	JAM	212	Dominica	DMA								12	TOBACCO,TOBACCO MANUFACT	1	No Quantity							1417			0
S3	2009	2009	2009	2	0	2	Export	388	Jamaica	JAM	214	Dominican Rep.	DOM								12	TOBACCO,TOBACCO MANUFACT	1	No Quantity							5611			0
S3	2009	2009	2009	2	0	2	Export	388	Jamaica	JAM	340	Honduras	HND								12	TOBACCO,TOBACCO MANUFACT	1	No Quantity							905			0
S3	2009	2009	2009	2	0	2	Export	388	Jamaica	JAM	484	Mexico	MEX								12	TOBACCO,TOBACCO MANUFACT	1	No Quantity							2765			0
S3	2009	2009	2009	2	0	2	Export	388	Jamaica	JAM	780	Trinidad and Tobago	TTO								12	TOBACCO,TOBACCO MANUFACT	1	No Quantity							14			0
S3	2009	2009	2009	2	0	2	Export	388	Jamaica	JAM	826	United Kingdom	GBR								12	TOBACCO,TOBACCO MANUFACT	1	No Quantity							125			0
S3	2009	2009	2009	2	0	2	Export	388	Jamaica	JAM	842	USA	USA								12	TOBACCO,TOBACCO MANUFACT	1	No Quantity							189482			0
S3	2009	2009	2009	2	0	2	Export	392	Japan	JPN	0	World	WLD								12	TOBACCO,TOBACCO MANUFACT	1	No Quantity							285634093			0
S3	2009	2009	2009	2	0	2	Export	392	Japan	JPN	48	Bahrain	BHR								12	TOBACCO,TOBACCO MANUFACT	1	No Quantity							215904			0
S3	2009	2009	2009	2	0	2	Export	392	Japan	JPN	56	Belgium	BEL								12	TOBACCO,TOBACCO MANUFACT	1	No Quantity							198130			0
S3	2009	2009	2009	2	0	2	Export	392	Japan	JPN	156	China	CHN								12	TOBACCO,TOBACCO MANUFACT	1	No Quantity							508908			0
S3	2009	2009	2009	2	0	2	Export	392	Japan	JPN	242	Fiji	FJI								12	TOBACCO,TOBACCO MANUFACT	1	No Quantity							9595			0
S3	2009	2009	2009	2	0	2	Export	392	Japan	JPN	251	France	FRA								12	TOBACCO,TOBACCO MANUFACT	1	No Quantity							421861			0
S3	2009	2009	2009	2	0	2	Export	392	Japan	JPN	276	Germany	DEU								12	TOBACCO,TOBACCO MANUFACT	1	No Quantity							2304592			0
S3	2009	2009	2009	2	0	2	Export	392	Japan	JPN	316	Guam	GUM								12	TOBACCO,TOBACCO MANUFACT	1	No Quantity							232017			0
S3	2009	2009	2009	2	0	2	Export	392	Japan	JPN	344	China, Hong Kong SAR	HKG								12	TOBACCO,TOBACCO MANUFACT	1	No Quantity							57381479			0
S3	2009	2009	2009	2	0	2	Export	392	Japan	JPN	360	Indonesia	IDN								12	TOBACCO,TOBACCO MANUFACT	1	No Quantity							112444			0
S3	2009	2009	2009	2	0	2	Export	392	Japan	JPN	381	Italy	ITA								12	TOBACCO,TOBACCO MANUFACT	1	No Quantity							11460			0
S3	2009	2009	2009	2	0	2	Export	392	Japan	JPN	410	Rep. of Korea	KOR								12	TOBACCO,TOBACCO MANUFACT	1	No Quantity							24019753			0
S3	2009	2009	2009	2	0	2	Export	392	Japan	JPN	414	Kuwait	KWT								12	TOBACCO,TOBACCO MANUFACT	1	No Quantity							155110			0
S3	2009	2009	2009	2	0	2	Export	392	Japan	JPN	458	Malaysia	MYS								12	TOBACCO,TOBACCO MANUFACT	1	No Quantity							24496			0
S3	2009	2009	2009	2	0	2	Export	392	Japan	JPN	462	Maldives	MDV								12	TOBACCO,TOBACCO MANUFACT	1	No Quantity							2155			0
S3	2009	2009	2009	2	0	2	Export	392	Japan	JPN	490	Other Asia, nes									12	TOBACCO,TOBACCO MANUFACT	1	No Quantity							183038615			0
S3	2009	2009	2009	2	0	2	Export	392	Japan	JPN	496	Mongolia	MNG								12	TOBACCO,TOBACCO MANUFACT	1	No Quantity							376343			0
S3	2009	2009	2009	2	0	2	Export	392	Japan	JPN	528	Netherlands	NLD								12	TOBACCO,TOBACCO MANUFACT	1	No Quantity							5253			0
S3	2009	2009	2009	2	0	2	Export	392	Japan	JPN	591	Panama	PAN								12	TOBACCO,TOBACCO MANUFACT	1	No Quantity							41037			0
S3	2009	2009	2009	2	0	2	Export	392	Japan	JPN	604	Peru	PER								12	TOBACCO,TOBACCO MANUFACT	1	No Quantity							21333			0
S3	2009	2009	2009	2	0	2	Export	392	Japan	JPN	608	Philippines	PHL								12	TOBACCO,TOBACCO MANUFACT	1	No Quantity							928132			0
S3	2009	2009	2009	2	0	2	Export	392	Japan	JPN	634	Qatar	QAT								12	TOBACCO,TOBACCO MANUFACT	1	No Quantity							87241			0
S3	2009	2009	2009	2	0	2	Export	392	Japan	JPN	643	Russian Federation	RUS								12	TOBACCO,TOBACCO MANUFACT	1	No Quantity							3144776			0
S3	2009	2009	2009	2	0	2	Export	392	Japan	JPN	682	Saudi Arabia	SAU								12	TOBACCO,TOBACCO MANUFACT	1	No Quantity							16799			0
S3	2009	2009	2009	2	0	2	Export	392	Japan	JPN	702	Singapore	SGP								12	TOBACCO,TOBACCO MANUFACT	1	No Quantity							10543758			0
S3	2009	2009	2009	2	0	2	Export	392	Japan	JPN	704	Viet Nam	VNM								12	TOBACCO,TOBACCO MANUFACT	1	No Quantity							926910			0
S3	2009	2009	2009	2	0	2	Export	392	Japan	JPN	710	South Africa	ZAF								12	TOBACCO,TOBACCO MANUFACT	1	No Quantity							7547			0
S3	2009	2009	2009	2	0	2	Export	392	Japan	JPN	724	Spain	ESP								12	TOBACCO,TOBACCO MANUFACT	1	No Quantity							6389			0
S3	2009	2009	2009	2	0	2	Export	392	Japan	JPN	784	United Arab Emirates	ARE								12	TOBACCO,TOBACCO MANUFACT	1	No Quantity							345093			0
S3	2009	2009	2009	2	0	2	Export	392	Japan	JPN	842	USA	USA								12	TOBACCO,TOBACCO MANUFACT	1	No Quantity							546965			0
S3	2009	2009	2009	2	0	2	Export	388	Jamaica	JAM	0	World	WLD								21	HIDES,SKINS,FURSKINS,RAW	1	No Quantity							69			0
S3	2009	2009	2009	2	0	2	Export	388	Jamaica	JAM	842	USA	USA								21	HIDES,SKINS,FURSKINS,RAW	1	No Quantity							69			0
S3	2009	2009	2009	2	0	2	Export	392	Japan	JPN	0	World	WLD								21	HIDES,SKINS,FURSKINS,RAW	1	No Quantity							85855649			0
S3	2009	2009	2009	2	0	2	Export	392	Japan	JPN	76	Brazil	BRA								21	HIDES,SKINS,FURSKINS,RAW	1	No Quantity							129350			0
S3	2009	2009	2009	2	0	2	Export	392	Japan	JPN	156	China	CHN								21	HIDES,SKINS,FURSKINS,RAW	1	No Quantity							8966905			0
S3	2009	2009	2009	2	0	2	Export	392	Japan	JPN	251	France	FRA								21	HIDES,SKINS,FURSKINS,RAW	1	No Quantity							80476			0
S3	2009	2009	2009	2	0	2	Export	392	Japan	JPN	344	China, Hong Kong SAR	HKG								21	HIDES,SKINS,FURSKINS,RAW	1	No Quantity							27189378			0
S3	2009	2009	2009	2	0	2	Export	392	Japan	JPN	410	Rep. of Korea	KOR								21	HIDES,SKINS,FURSKINS,RAW	1	No Quantity							7053589			0
S3	2009	2009	2009	2	0	2	Export	392	Japan	JPN	490	Other Asia, nes									21	HIDES,SKINS,FURSKINS,RAW	1	No Quantity							29824495			0
S3	2009	2009	2009	2	0	2	Export	392	Japan	JPN	608	Philippines	PHL								21	HIDES,SKINS,FURSKINS,RAW	1	No Quantity							558018			0
S3	2009	2009	2009	2	0	2	Export	392	Japan	JPN	699	India	IND								21	HIDES,SKINS,FURSKINS,RAW	1	No Quantity							33211			0
S3	2009	2009	2009	2	0	2	Export	392	Japan	JPN	704	Viet Nam	VNM								21	HIDES,SKINS,FURSKINS,RAW	1	No Quantity							3484691			0
S3	2009	2009	2009	2	0	2	Export	392	Japan	JPN	757	Switzerland	CHE								21	HIDES,SKINS,FURSKINS,RAW	1	No Quantity							2605			0
S3	2009	2009	2009	2	0	2	Export	392	Japan	JPN	764	Thailand	THA								21	HIDES,SKINS,FURSKINS,RAW	1	No Quantity							8509883			0
S3	2009	2009	2009	2	0	2	Export	392	Japan	JPN	792	Turkey	TUR								21	HIDES,SKINS,FURSKINS,RAW	1	No Quantity							23048			0
S3	2009	2009	2009	2	0	2	Export	388	Jamaica	JAM	0	World	WLD								22	OIL SEED,OLEAGINUS FRUIT	1	No Quantity							4523			0
S3	2009	2009	2009	2	0	2	Export	388	Jamaica	JAM	52	Barbados	BRB								22	OIL SEED,OLEAGINUS FRUIT	1	No Quantity							3631			0
S3	2009	2009	2009	2	0	2	Export	388	Jamaica	JAM	124	Canada	CAN								22	OIL SEED,OLEAGINUS FRUIT	1	No Quantity							8			0
S3	2009	2009	2009	2	0	2	Export	388	Jamaica	JAM	251	France	FRA								22	OIL SEED,OLEAGINUS FRUIT	1	No Quantity							266			0
S3	2009	2009	2009	2	0	2	Export	388	Jamaica	JAM	826	United Kingdom	GBR								22	OIL SEED,OLEAGINUS FRUIT	1	No Quantity							566			0
S3	2009	2009	2009	2	0	2	Export	388	Jamaica	JAM	842	USA	USA								22	OIL SEED,OLEAGINUS FRUIT	1	No Quantity							52			0
S3	2009	2009	2009	2	0	2	Export	392	Japan	JPN	0	World	WLD								22	OIL SEED,OLEAGINUS FRUIT	1	No Quantity							2739499			0
S3	2009	2009	2009	2	0	2	Export	392	Japan	JPN	36	Australia	AUS								22	OIL SEED,OLEAGINUS FRUIT	1	No Quantity							21462			0
S3	2009	2009	2009	2	0	2	Export	392	Japan	JPN	56	Belgium	BEL								22	OIL SEED,OLEAGINUS FRUIT	1	No Quantity							2884			0
S3	2009	2009	2009	2	0	2	Export	392	Japan	JPN	76	Brazil	BRA								22	OIL SEED,OLEAGINUS FRUIT	1	No Quantity							2487			0
S3	2009	2009	2009	2	0	2	Export	392	Japan	JPN	124	Canada	CAN								22	OIL SEED,OLEAGINUS FRUIT	1	No Quantity							55541			0
S3	2009	2009	2009	2	0	2	Export	392	Japan	JPN	156	China	CHN								22	OIL SEED,OLEAGINUS FRUIT	1	No Quantity							121921			0
S3	2009	2009	2009	2	0	2	Export	392	Japan	JPN	191	Croatia	HRV								22	OIL SEED,OLEAGINUS FRUIT	1	No Quantity							2348			0
S3	2009	2009	2009	2	0	2	Export	392	Japan	JPN	208	Denmark	DNK								22	OIL SEED,OLEAGINUS FRUIT	1	No Quantity							12521			0
S3	2009	2009	2009	2	0	2	Export	392	Japan	JPN	251	France	FRA								22	OIL SEED,OLEAGINUS FRUIT	1	No Quantity							103568			0
S3	2009	2009	2009	2	0	2	Export	392	Japan	JPN	276	Germany	DEU								22	OIL SEED,OLEAGINUS FRUIT	1	No Quantity							200478			0
S3	2009	2009	2009	2	0	2	Export	392	Japan	JPN	316	Guam	GUM								22	OIL SEED,OLEAGINUS FRUIT	1	No Quantity							8994			0
S3	2009	2009	2009	2	0	2	Export	392	Japan	JPN	344	China, Hong Kong SAR	HKG								22	OIL SEED,OLEAGINUS FRUIT	1	No Quantity							49184			0
S3	2009	2009	2009	2	0	2	Export	392	Japan	JPN	381	Italy	ITA								22	OIL SEED,OLEAGINUS FRUIT	1	No Quantity							39397			0
S3	2009	2009	2009	2	0	2	Export	392	Japan	JPN	410	Rep. of Korea	KOR								22	OIL SEED,OLEAGINUS FRUIT	1	No Quantity							137926			0
S3	2009	2009	2009	2	0	2	Export	392	Japan	JPN	458	Malaysia	MYS								22	OIL SEED,OLEAGINUS FRUIT	1	No Quantity							5650			0
S3	2009	2009	2009	2	0	2	Export	392	Japan	JPN	490	Other Asia, nes									22	OIL SEED,OLEAGINUS FRUIT	1	No Quantity							141174			0
S3	2009	2009	2009	2	0	2	Export	392	Japan	JPN	528	Netherlands	NLD								22	OIL SEED,OLEAGINUS FRUIT	1	No Quantity							58093			0
S3	2009	2009	2009	2	0	2	Export	392	Japan	JPN	554	New Zealand	NZL								22	OIL SEED,OLEAGINUS FRUIT	1	No Quantity							20411			0
S3	2009	2009	2009	2	0	2	Export	392	Japan	JPN	620	Portugal	PRT								22	OIL SEED,OLEAGINUS FRUIT	1	No Quantity							24303			0
S3	2009	2009	2009	2	0	2	Export	392	Japan	JPN	702	Singapore	SGP								22	OIL SEED,OLEAGINUS FRUIT	1	No Quantity							4813			0
S3	2009	2009	2009	2	0	2	Export	392	Japan	JPN	704	Viet Nam	VNM								22	OIL SEED,OLEAGINUS FRUIT	1	No Quantity							10141			0
S3	2009	2009	2009	2	0	2	Export	392	Japan	JPN	710	South Africa	ZAF								22	OIL SEED,OLEAGINUS FRUIT	1	No Quantity							34090			0
S3	2009	2009	2009	2	0	2	Export	392	Japan	JPN	724	Spain	ESP								22	OIL SEED,OLEAGINUS FRUIT	1	No Quantity							7761			0
S3	2009	2009	2009	2	0	2	Export	392	Japan	JPN	757	Switzerland	CHE								22	OIL SEED,OLEAGINUS FRUIT	1	No Quantity							2487			0
S3	2009	2009	2009	2	0	2	Export	392	Japan	JPN	764	Thailand	THA								22	OIL SEED,OLEAGINUS FRUIT	1	No Quantity							5896			0
S3	2009	2009	2009	2	0	2	Export	392	Japan	JPN	804	Ukraine	UKR								22	OIL SEED,OLEAGINUS FRUIT	1	No Quantity							6893			0
S3	2009	2009	2009	2	0	2	Export	392	Japan	JPN	826	United Kingdom	GBR								22	OIL SEED,OLEAGINUS FRUIT	1	No Quantity							314691			0
S3	2009	2009	2009	2	0	2	Export	392	Japan	JPN	842	USA	USA								22	OIL SEED,OLEAGINUS FRUIT	1	No Quantity							1344386			0
S3	2009	2009	2009	2	0	2	Export	388	Jamaica	JAM	0	World	WLD								23	CRUDE RUBBER	1	No Quantity							1986			0
S3	2009	2009	2009	2	0	2	Export	388	Jamaica	JAM	136	Cayman Isds	CYM								23	CRUDE RUBBER	1	No Quantity							1057			0
S3	2009	2009	2009	2	0	2	Export	388	Jamaica	JAM	780	Trinidad and Tobago	TTO								23	CRUDE RUBBER	1	No Quantity							10			0
S3	2009	2009	2009	2	0	2	Export	388	Jamaica	JAM	826	United Kingdom	GBR								23	CRUDE RUBBER	1	No Quantity							119			0
S3	2009	2009	2009	2	0	2	Export	388	Jamaica	JAM	842	USA	USA								23	CRUDE RUBBER	1	No Quantity							800			0
S3	2009	2009	2009	2	0	2	Export	392	Japan	JPN	0	World	WLD								23	CRUDE RUBBER	1	No Quantity							1623778353			0
S3	2009	2009	2009	2	0	2	Export	392	Japan	JPN	32	Argentina	ARG								23	CRUDE RUBBER	1	No Quantity							1141860			0
S3	2009	2009	2009	2	0	2	Export	392	Japan	JPN	36	Australia	AUS								23	CRUDE RUBBER	1	No Quantity							9579692			0
S3	2009	2009	2009	2	0	2	Export	392	Japan	JPN	40	Austria	AUT								23	CRUDE RUBBER	1	No Quantity							222358			0
S3	2009	2009	2009	2	0	2	Export	392	Japan	JPN	48	Bahrain	BHR								23	CRUDE RUBBER	1	No Quantity							57557			0
S3	2009	2009	2009	2	0	2	Export	392	Japan	JPN	50	Bangladesh	BGD								23	CRUDE RUBBER	1	No Quantity							545303			0
S3	2009	2009	2009	2	0	2	Export	392	Japan	JPN	56	Belgium	BEL								23	CRUDE RUBBER	1	No Quantity							52204532			0
S3	2009	2009	2009	2	0	2	Export	392	Japan	JPN	76	Brazil	BRA								23	CRUDE RUBBER	1	No Quantity							13533305			0
S3	2009	2009	2009	2	0	2	Export	392	Japan	JPN	104	Myanmar	MMR								23	CRUDE RUBBER	1	No Quantity							13550			0
S3	2009	2009	2009	2	0	2	Export	392	Japan	JPN	124	Canada	CAN								23	CRUDE RUBBER	1	No Quantity							4134119			0
S3	2009	2009	2009	2	0	2	Export	392	Japan	JPN	144	Sri Lanka	LKA								23	CRUDE RUBBER	1	No Quantity							2684344			0
S3	2009	2009	2009	2	0	2	Export	392	Japan	JPN	152	Chile	CHL								23	CRUDE RUBBER	1	No Quantity							830267			0
S3	2009	2009	2009	2	0	2	Export	392	Japan	JPN	156	China	CHN								23	CRUDE RUBBER	1	No Quantity							468869595			0
S3	2009	2009	2009	2	0	2	Export	392	Japan	JPN	170	Colombia	COL								23	CRUDE RUBBER	1	No Quantity							488508			0
S3	2009	2009	2009	2	0	2	Export	392	Japan	JPN	203	Czechia	CZE								23	CRUDE RUBBER	1	No Quantity							6168831			0
S3	2009	2009	2009	2	0	2	Export	392	Japan	JPN	208	Denmark	DNK								23	CRUDE RUBBER	1	No Quantity							2509			0
S3	2009	2009	2009	2	0	2	Export	392	Japan	JPN	214	Dominican Rep.	DOM								23	CRUDE RUBBER	1	No Quantity							96031			0
S3	2009	2009	2009	2	0	2	Export	392	Japan	JPN	246	Finland	FIN								23	CRUDE RUBBER	1	No Quantity							371894			0
S3	2009	2009	2009	2	0	2	Export	392	Japan	JPN	251	France	FRA								23	CRUDE RUBBER	1	No Quantity							13210564			0
S3	2009	2009	2009	2	0	2	Export	392	Japan	JPN	276	Germany	DEU								23	CRUDE RUBBER	1	No Quantity							35759326			0
S3	2009	2009	2009	2	0	2	Export	392	Japan	JPN	300	Greece	GRC								23	CRUDE RUBBER	1	No Quantity							129403			0
S3	2009	2009	2009	2	0	2	Export	392	Japan	JPN	320	Guatemala	GTM								23	CRUDE RUBBER	1	No Quantity							132877			0
S3	2009	2009	2009	2	0	2	Export	392	Japan	JPN	344	China, Hong Kong SAR	HKG								23	CRUDE RUBBER	1	No Quantity							54208863			0
S3	2009	2009	2009	2	0	2	Export	392	Japan	JPN	360	Indonesia	IDN								23	CRUDE RUBBER	1	No Quantity							70916649			0
S3	2009	2009	2009	2	0	2	Export	392	Japan	JPN	364	Iran	IRN								23	CRUDE RUBBER	1	No Quantity							15369726			0
S3	2009	2009	2009	2	0	2	Export	392	Japan	JPN	372	Ireland	IRL								23	CRUDE RUBBER	1	No Quantity							240625			0
S3	2009	2009	2009	2	0	2	Export	392	Japan	JPN	376	Israel	ISR								23	CRUDE RUBBER	1	No Quantity							2213138			0
S3	2009	2009	2009	2	0	2	Export	392	Japan	JPN	381	Italy	ITA								23	CRUDE RUBBER	1	No Quantity							13691792			0
S3	2009	2009	2009	2	0	2	Export	392	Japan	JPN	404	Kenya	KEN								23	CRUDE RUBBER	1	No Quantity							281072			0
S3	2009	2009	2009	2	0	2	Export	392	Japan	JPN	410	Rep. of Korea	KOR								23	CRUDE RUBBER	1	No Quantity							133491573			0
S3	2009	2009	2009	2	0	2	Export	392	Japan	JPN	414	Kuwait	KWT								23	CRUDE RUBBER	1	No Quantity							233325			0
S3	2009	2009	2009	2	0	2	Export	392	Japan	JPN	458	Malaysia	MYS								23	CRUDE RUBBER	1	No Quantity							72646082			0
S3	2009	2009	2009	2	0	2	Export	392	Japan	JPN	484	Mexico	MEX								23	CRUDE RUBBER	1	No Quantity							5000289			0
S3	2009	2009	2009	2	0	2	Export	392	Japan	JPN	490	Other Asia, nes									23	CRUDE RUBBER	1	No Quantity							97950467			0
S3	2009	2009	2009	2	0	2	Export	392	Japan	JPN	504	Morocco	MAR								23	CRUDE RUBBER	1	No Quantity							42055			0
S3	2009	2009	2009	2	0	2	Export	392	Japan	JPN	528	Netherlands	NLD								23	CRUDE RUBBER	1	No Quantity							36857029			0
S3	2009	2009	2009	2	0	2	Export	392	Japan	JPN	554	New Zealand	NZL								23	CRUDE RUBBER	1	No Quantity							975129			0
S3	2009	2009	2009	2	0	2	Export	392	Japan	JPN	579	Norway	NOR								23	CRUDE RUBBER	1	No Quantity							69649			0
S3	2009	2009	2009	2	0	2	Export	392	Japan	JPN	586	Pakistan	PAK								23	CRUDE RUBBER	1	No Quantity							4291374			0
S3	2009	2009	2009	2	0	2	Export	392	Japan	JPN	600	Paraguay	PRY								23	CRUDE RUBBER	1	No Quantity							203641			0
S3	2009	2009	2009	2	0	2	Export	392	Japan	JPN	604	Peru	PER								23	CRUDE RUBBER	1	No Quantity							120891			0
S3	2009	2009	2009	2	0	2	Export	392	Japan	JPN	608	Philippines	PHL								23	CRUDE RUBBER	1	No Quantity							17172742			0
S3	2009	2009	2009	2	0	2	Export	392	Japan	JPN	616	Poland	POL								23	CRUDE RUBBER	1	No Quantity							3625018			0
S3	2009	2009	2009	2	0	2	Export	392	Japan	JPN	620	Portugal	PRT								23	CRUDE RUBBER	1	No Quantity							4784566			0
S3	2009	2009	2009	2	0	2	Export	392	Japan	JPN	642	Romania	ROU								23	CRUDE RUBBER	1	No Quantity							2167674			0
S3	2009	2009	2009	2	0	2	Export	392	Japan	JPN	643	Russian Federation	RUS								23	CRUDE RUBBER	1	No Quantity							680442			0
S3	2009	2009	2009	2	0	2	Export	392	Japan	JPN	682	Saudi Arabia	SAU								23	CRUDE RUBBER	1	No Quantity							322602			0
S3	2009	2009	2009	2	0	2	Export	392	Japan	JPN	699	India	IND								23	CRUDE RUBBER	1	No Quantity							67226324			0
S3	2009	2009	2009	2	0	2	Export	392	Japan	JPN	702	Singapore	SGP								23	CRUDE RUBBER	1	No Quantity							10155130			0
S3	2009	2009	2009	2	0	2	Export	392	Japan	JPN	703	Slovakia	SVK								23	CRUDE RUBBER	1	No Quantity							82042			0
S3	2009	2009	2009	2	0	2	Export	392	Japan	JPN	704	Viet Nam	VNM								23	CRUDE RUBBER	1	No Quantity							32383262			0
S3	2009	2009	2009	2	0	2	Export	392	Japan	JPN	705	Slovenia	SVN								23	CRUDE RUBBER	1	No Quantity							349842			0
S3	2009	2009	2009	2	0	2	Export	392	Japan	JPN	710	South Africa	ZAF								23	CRUDE RUBBER	1	No Quantity							4664200			0
S3	2009	2009	2009	2	0	2	Export	392	Japan	JPN	724	Spain	ESP								23	CRUDE RUBBER	1	No Quantity							6691772			0
S3	2009	2009	2009	2	0	2	Export	392	Japan	JPN	752	Sweden	SWE								23	CRUDE RUBBER	1	No Quantity							696276			0
S3	2009	2009	2009	2	0	2	Export	392	Japan	JPN	757	Switzerland	CHE								23	CRUDE RUBBER	1	No Quantity							553483			0
S3	2009	2009	2009	2	0	2	Export	392	Japan	JPN	760	Syria	SYR								23	CRUDE RUBBER	1	No Quantity							136114			0
S3	2009	2009	2009	2	0	2	Export	392	Japan	JPN	764	Thailand	THA								23	CRUDE RUBBER	1	No Quantity							183838309			0
S3	2009	2009	2009	2	0	2	Export	392	Japan	JPN	784	United Arab Emirates	ARE								23	CRUDE RUBBER	1	No Quantity							3779217			0
S3	2009	2009	2009	2	0	2	Export	392	Japan	JPN	788	Tunisia	TUN								23	CRUDE RUBBER	1	No Quantity							271842			0
S3	2009	2009	2009	2	0	2	Export	392	Japan	JPN	792	Turkey	TUR								23	CRUDE RUBBER	1	No Quantity							20739775			0
S3	2009	2009	2009	2	0	2	Export	392	Japan	JPN	818	Egypt	EGY								23	CRUDE RUBBER	1	No Quantity							52711			0
S3	2009	2009	2009	2	0	2	Export	392	Japan	JPN	826	United Kingdom	GBR								23	CRUDE RUBBER	1	No Quantity							12863498			0
S3	2009	2009	2009	2	0	2	Export	392	Japan	JPN	842	USA	USA								23	CRUDE RUBBER	1	No Quantity							131446741			0
S3	2009	2009	2009	2	0	2	Export	392	Japan	JPN	858	Uruguay	URY								23	CRUDE RUBBER	1	No Quantity							114974			0
S3	2009	2009	2009	2	0	2	Export	388	Jamaica	JAM	0	World	WLD								24	CORK AND WOOD	1	No Quantity							12531			0
S3	2009	2009	2009	2	0	2	Export	388	Jamaica	JAM	52	Barbados	BRB								24	CORK AND WOOD	1	No Quantity							361			0
S3	2009	2009	2009	2	0	2	Export	388	Jamaica	JAM	124	Canada	CAN								24	CORK AND WOOD	1	No Quantity							300			0
S3	2009	2009	2009	2	0	2	Export	388	Jamaica	JAM	136	Cayman Isds	CYM								24	CORK AND WOOD	1	No Quantity							1021			0
S3	2009	2009	2009	2	0	2	Export	388	Jamaica	JAM	276	Germany	DEU								24	CORK AND WOOD	1	No Quantity							10651			0
S3	2009	2009	2009	2	0	2	Export	388	Jamaica	JAM	662	Saint Lucia	LCA								24	CORK AND WOOD	1	No Quantity							136			0
S3	2009	2009	2009	2	0	2	Export	388	Jamaica	JAM	826	United Kingdom	GBR								24	CORK AND WOOD	1	No Quantity							10			0
S3	2009	2009	2009	2	0	2	Export	388	Jamaica	JAM	842	USA	USA								24	CORK AND WOOD	1	No Quantity							53			0
S3	2009	2009	2009	2	0	2	Export	392	Japan	JPN	0	World	WLD								24	CORK AND WOOD	1	No Quantity							33169234			0
S3	2009	2009	2009	2	0	2	Export	392	Japan	JPN	24	Angola	AGO								24	CORK AND WOOD	1	No Quantity							2884			0
S3	2009	2009	2009	2	0	2	Export	392	Japan	JPN	40	Austria	AUT								24	CORK AND WOOD	1	No Quantity							10945			0
S3	2009	2009	2009	2	0	2	Export	392	Japan	JPN	48	Bahrain	BHR								24	CORK AND WOOD	1	No Quantity							104093			0
S3	2009	2009	2009	2	0	2	Export	392	Japan	JPN	124	Canada	CAN								24	CORK AND WOOD	1	No Quantity							6078			0
S3	2009	2009	2009	2	0	2	Export	392	Japan	JPN	156	China	CHN								24	CORK AND WOOD	1	No Quantity							6457236			0
S3	2009	2009	2009	2	0	2	Export	392	Japan	JPN	208	Denmark	DNK								24	CORK AND WOOD	1	No Quantity							40533			0
S3	2009	2009	2009	2	0	2	Export	392	Japan	JPN	276	Germany	DEU								24	CORK AND WOOD	1	No Quantity							312418			0
S3	2009	2009	2009	2	0	2	Export	392	Japan	JPN	296	Kiribati	KIR								24	CORK AND WOOD	1	No Quantity							5189			0
S3	2009	2009	2009	2	0	2	Export	392	Japan	JPN	316	Guam	GUM								24	CORK AND WOOD	1	No Quantity							8908			0
S3	2009	2009	2009	2	0	2	Export	392	Japan	JPN	344	China, Hong Kong SAR	HKG								24	CORK AND WOOD	1	No Quantity							267018			0
S3	2009	2009	2009	2	0	2	Export	392	Japan	JPN	360	Indonesia	IDN								24	CORK AND WOOD	1	No Quantity							572543			0
S3	2009	2009	2009	2	0	2	Export	392	Japan	JPN	381	Italy	ITA								24	CORK AND WOOD	1	No Quantity							2573			0
S3	2009	2009	2009	2	0	2	Export	392	Japan	JPN	400	Jordan	JOR								24	CORK AND WOOD	1	No Quantity							27240			0
S3	2009	2009	2009	2	0	2	Export	392	Japan	JPN	410	Rep. of Korea	KOR								24	CORK AND WOOD	1	No Quantity							4079264			0
S3	2009	2009	2009	2	0	2	Export	392	Japan	JPN	414	Kuwait	KWT								24	CORK AND WOOD	1	No Quantity							734622			0
S3	2009	2009	2009	2	0	2	Export	392	Japan	JPN	458	Malaysia	MYS								24	CORK AND WOOD	1	No Quantity							381917			0
S3	2009	2009	2009	2	0	2	Export	392	Japan	JPN	462	Maldives	MDV								24	CORK AND WOOD	1	No Quantity							79415			0
S3	2009	2009	2009	2	0	2	Export	392	Japan	JPN	490	Other Asia, nes									24	CORK AND WOOD	1	No Quantity							1710094			0
S3	2009	2009	2009	2	0	2	Export	392	Japan	JPN	528	Netherlands	NLD								24	CORK AND WOOD	1	No Quantity							2198			0
S3	2009	2009	2009	2	0	2	Export	392	Japan	JPN	548	Vanuatu	VUT								24	CORK AND WOOD	1	No Quantity							6186			0
S3	2009	2009	2009	2	0	2	Export	392	Japan	JPN	586	Pakistan	PAK								24	CORK AND WOOD	1	No Quantity							45293			0
S3	2009	2009	2009	2	0	2	Export	392	Japan	JPN	591	Panama	PAN								24	CORK AND WOOD	1	No Quantity							3216			0
S3	2009	2009	2009	2	0	2	Export	392	Japan	JPN	608	Philippines	PHL								24	CORK AND WOOD	1	No Quantity							14390952			0
S3	2009	2009	2009	2	0	2	Export	392	Japan	JPN	616	Poland	POL								24	CORK AND WOOD	1	No Quantity							5242			0
S3	2009	2009	2009	2	0	2	Export	392	Japan	JPN	634	Qatar	QAT								24	CORK AND WOOD	1	No Quantity							98368			0
S3	2009	2009	2009	2	0	2	Export	392	Japan	JPN	643	Russian Federation	RUS								24	CORK AND WOOD	1	No Quantity							2701			0
S3	2009	2009	2009	2	0	2	Export	392	Japan	JPN	682	Saudi Arabia	SAU								24	CORK AND WOOD	1	No Quantity							712935			0
S3	2009	2009	2009	2	0	2	Export	392	Japan	JPN	686	Senegal	SEN								24	CORK AND WOOD	1	No Quantity							5221			0
S3	2009	2009	2009	2	0	2	Export	392	Japan	JPN	699	India	IND								24	CORK AND WOOD	1	No Quantity							65297			0
S3	2009	2009	2009	2	0	2	Export	392	Japan	JPN	702	Singapore	SGP								24	CORK AND WOOD	1	No Quantity							7118			0
S3	2009	2009	2009	2	0	2	Export	392	Japan	JPN	704	Viet Nam	VNM								24	CORK AND WOOD	1	No Quantity							1889292			0
S3	2009	2009	2009	2	0	2	Export	392	Japan	JPN	752	Sweden	SWE								24	CORK AND WOOD	1	No Quantity							6218			0
S3	2009	2009	2009	2	0	2	Export	392	Japan	JPN	762	Tajikistan	TJK								24	CORK AND WOOD	1	No Quantity							16659			0
S3	2009	2009	2009	2	0	2	Export	392	Japan	JPN	764	Thailand	THA								24	CORK AND WOOD	1	No Quantity							304067			0
S3	2009	2009	2009	2	0	2	Export	392	Japan	JPN	784	United Arab Emirates	ARE								24	CORK AND WOOD	1	No Quantity							357100			0
S3	2009	2009	2009	2	0	2	Export	392	Japan	JPN	818	Egypt	EGY								24	CORK AND WOOD	1	No Quantity							12114			0
S3	2009	2009	2009	2	0	2	Export	392	Japan	JPN	826	United Kingdom	GBR								24	CORK AND WOOD	1	No Quantity							19328			0
S3	2009	2009	2009	2	0	2	Export	392	Japan	JPN	842	USA	USA								24	CORK AND WOOD	1	No Quantity							416758			0
S3	2009	2009	2009	2	0	2	Export	388	Jamaica	JAM	0	World	WLD								25	PULP AND WASTE PAPER	1	No Quantity							417400			0
S3	2009	2009	2009	2	0	2	Export	388	Jamaica	JAM	124	Canada	CAN								25	PULP AND WASTE PAPER	1	No Quantity							26766			0
S3	2009	2009	2009	2	0	2	Export	388	Jamaica	JAM	156	China	CHN								25	PULP AND WASTE PAPER	1	No Quantity							164764			0
S3	2009	2009	2009	2	0	2	Export	388	Jamaica	JAM	214	Dominican Rep.	DOM								25	PULP AND WASTE PAPER	1	No Quantity							2208			0
S3	2009	2009	2009	2	0	2	Export	388	Jamaica	JAM	320	Guatemala	GTM								25	PULP AND WASTE PAPER	1	No Quantity							10734			0
S3	2009	2009	2009	2	0	2	Export	388	Jamaica	JAM	360	Indonesia	IDN								25	PULP AND WASTE PAPER	1	No Quantity							11196			0
S3	2009	2009	2009	2	0	2	Export	388	Jamaica	JAM	381	Italy	ITA								25	PULP AND WASTE PAPER	1	No Quantity							17727			0
S3	2009	2009	2009	2	0	2	Export	388	Jamaica	JAM	410	Rep. of Korea	KOR								25	PULP AND WASTE PAPER	1	No Quantity							16203			0
S3	2009	2009	2009	2	0	2	Export	388	Jamaica	JAM	490	Other Asia, nes									25	PULP AND WASTE PAPER	1	No Quantity							3074			0
S3	2009	2009	2009	2	0	2	Export	388	Jamaica	JAM	608	Philippines	PHL								25	PULP AND WASTE PAPER	1	No Quantity							8099			0
S3	2009	2009	2009	2	0	2	Export	388	Jamaica	JAM	702	Singapore	SGP								25	PULP AND WASTE PAPER	1	No Quantity							2422			0
S3	2009	2009	2009	2	0	2	Export	388	Jamaica	JAM	704	Viet Nam	VNM								25	PULP AND WASTE PAPER	1	No Quantity							4170			0
S3	2009	2009	2009	2	0	2	Export	388	Jamaica	JAM	764	Thailand	THA								25	PULP AND WASTE PAPER	1	No Quantity							39229			0
S3	2009	2009	2009	2	0	2	Export	388	Jamaica	JAM	780	Trinidad and Tobago	TTO								25	PULP AND WASTE PAPER	1	No Quantity							89243			0
S3	2009	2009	2009	2	0	2	Export	388	Jamaica	JAM	842	USA	USA								25	PULP AND WASTE PAPER	1	No Quantity							21567			0
S3	2009	2009	2009	2	0	2	Export	392	Japan	JPN	0	World	WLD								25	PULP AND WASTE PAPER	1	No Quantity							773504243			0
S3	2009	2009	2009	2	0	2	Export	392	Japan	JPN	156	China	CHN								25	PULP AND WASTE PAPER	1	No Quantity							639054897			0
S3	2009	2009	2009	2	0	2	Export	392	Japan	JPN	344	China, Hong Kong SAR	HKG								25	PULP AND WASTE PAPER	1	No Quantity							690562			0
S3	2009	2009	2009	2	0	2	Export	392	Japan	JPN	360	Indonesia	IDN								25	PULP AND WASTE PAPER	1	No Quantity							3936321			0
S3	2009	2009	2009	2	0	2	Export	392	Japan	JPN	410	Rep. of Korea	KOR								25	PULP AND WASTE PAPER	1	No Quantity							29211118			0
S3	2009	2009	2009	2	0	2	Export	392	Japan	JPN	458	Malaysia	MYS								25	PULP AND WASTE PAPER	1	No Quantity							40222			0
S3	2009	2009	2009	2	0	2	Export	392	Japan	JPN	490	Other Asia, nes									25	PULP AND WASTE PAPER	1	No Quantity							34142508			0
S3	2009	2009	2009	2	0	2	Export	392	Japan	JPN	608	Philippines	PHL								25	PULP AND WASTE PAPER	1	No Quantity							3635234			0
S3	2009	2009	2009	2	0	2	Export	392	Japan	JPN	699	India	IND								25	PULP AND WASTE PAPER	1	No Quantity							683122			0
S3	2009	2009	2009	2	0	2	Export	392	Japan	JPN	704	Viet Nam	VNM								25	PULP AND WASTE PAPER	1	No Quantity							16289421			0
S3	2009	2009	2009	2	0	2	Export	392	Japan	JPN	764	Thailand	THA								25	PULP AND WASTE PAPER	1	No Quantity							45784903			0
S3	2009	2009	2009	2	0	2	Export	392	Japan	JPN	842	USA	USA								25	PULP AND WASTE PAPER	1	No Quantity							35934			0
S3	2009	2009	2009	2	0	2	Export	388	Jamaica	JAM	0	World	WLD								26	TEXTILE FIBRES	1	No Quantity							206582			0
S3	2009	2009	2009	2	0	2	Export	388	Jamaica	JAM	28	Antigua and Barbuda	ATG								26	TEXTILE FIBRES	1	No Quantity							3999			0
S3	2009	2009	2009	2	0	2	Export	388	Jamaica	JAM	52	Barbados	BRB								26	TEXTILE FIBRES	1	No Quantity							20			0
S3	2009	2009	2009	2	0	2	Export	388	Jamaica	JAM	76	Brazil	BRA								26	TEXTILE FIBRES	1	No Quantity							200			0
S3	2009	2009	2009	2	0	2	Export	388	Jamaica	JAM	124	Canada	CAN								26	TEXTILE FIBRES	1	No Quantity							2542			0
S3	2009	2009	2009	2	0	2	Export	388	Jamaica	JAM	136	Cayman Isds	CYM								26	TEXTILE FIBRES	1	No Quantity							337			0
S3	2009	2009	2009	2	0	2	Export	388	Jamaica	JAM	152	Chile	CHL								26	TEXTILE FIBRES	1	No Quantity							99			0
S3	2009	2009	2009	2	0	2	Export	388	Jamaica	JAM	170	Colombia	COL								26	TEXTILE FIBRES	1	No Quantity							109			0
S3	2009	2009	2009	2	0	2	Export	388	Jamaica	JAM	328	Guyana	GUY								26	TEXTILE FIBRES	1	No Quantity							804			0
S3	2009	2009	2009	2	0	2	Export	388	Jamaica	JAM	332	Haiti	HTI								26	TEXTILE FIBRES	1	No Quantity							903			0
S3	2009	2009	2009	2	0	2	Export	388	Jamaica	JAM	392	Japan	JPN								26	TEXTILE FIBRES	1	No Quantity							225			0
S3	2009	2009	2009	2	0	2	Export	388	Jamaica	JAM	659	Saint Kitts and Nevis	KNA								26	TEXTILE FIBRES	1	No Quantity							100			0
S3	2009	2009	2009	2	0	2	Export	388	Jamaica	JAM	662	Saint Lucia	LCA								26	TEXTILE FIBRES	1	No Quantity							3579			0
S3	2009	2009	2009	2	0	2	Export	388	Jamaica	JAM	710	South Africa	ZAF								26	TEXTILE FIBRES	1	No Quantity							499			0
S3	2009	2009	2009	2	0	2	Export	388	Jamaica	JAM	757	Switzerland	CHE								26	TEXTILE FIBRES	1	No Quantity							190994			0
S3	2009	2009	2009	2	0	2	Export	388	Jamaica	JAM	826	United Kingdom	GBR								26	TEXTILE FIBRES	1	No Quantity							1004			0
S3	2009	2009	2009	2	0	2	Export	388	Jamaica	JAM	842	USA	USA								26	TEXTILE FIBRES	1	No Quantity							1167			0
S3	2009	2009	2009	2	0	2	Export	392	Japan	JPN	0	World	WLD								26	TEXTILE FIBRES	1	No Quantity							1114510178			0
S3	2009	2009	2009	2	0	2	Export	392	Japan	JPN	4	Afghanistan	AFG								26	TEXTILE FIBRES	1	No Quantity							55531			0
S3	2009	2009	2009	2	0	2	Export	392	Japan	JPN	12	Algeria	DZA								26	TEXTILE FIBRES	1	No Quantity							243144			0
S3	2009	2009	2009	2	0	2	Export	392	Japan	JPN	24	Angola	AGO								26	TEXTILE FIBRES	1	No Quantity							2118340			0
S3	2009	2009	2009	2	0	2	Export	392	Japan	JPN	32	Argentina	ARG								26	TEXTILE FIBRES	1	No Quantity							565425			0
S3	2009	2009	2009	2	0	2	Export	392	Japan	JPN	36	Australia	AUS								26	TEXTILE FIBRES	1	No Quantity							14257700			0
S3	2009	2009	2009	2	0	2	Export	392	Japan	JPN	40	Austria	AUT								26	TEXTILE FIBRES	1	No Quantity							7975374			0
S3	2009	2009	2009	2	0	2	Export	392	Japan	JPN	50	Bangladesh	BGD								26	TEXTILE FIBRES	1	No Quantity							17440757			0
S3	2009	2009	2009	2	0	2	Export	392	Japan	JPN	56	Belgium	BEL								26	TEXTILE FIBRES	1	No Quantity							19035020			0
S3	2009	2009	2009	2	0	2	Export	392	Japan	JPN	60	Bermuda	BMU								26	TEXTILE FIBRES	1	No Quantity							3334			0
S3	2009	2009	2009	2	0	2	Export	392	Japan	JPN	68	Bolivia (Plurinational State of)	BOL								26	TEXTILE FIBRES	1	No Quantity							7676			0
S3	2009	2009	2009	2	0	2	Export	392	Japan	JPN	76	Brazil	BRA								26	TEXTILE FIBRES	1	No Quantity							1844557			0
S3	2009	2009	2009	2	0	2	Export	392	Japan	JPN	90	Solomon Isds	SLB								26	TEXTILE FIBRES	1	No Quantity							3430			0
S3	2009	2009	2009	2	0	2	Export	392	Japan	JPN	100	Bulgaria	BGR								26	TEXTILE FIBRES	1	No Quantity							37982			0
S3	2009	2009	2009	2	0	2	Export	392	Japan	JPN	104	Myanmar	MMR								26	TEXTILE FIBRES	1	No Quantity							831157			0
S3	2009	2009	2009	2	0	2	Export	392	Japan	JPN	112	Belarus	BLR								26	TEXTILE FIBRES	1	No Quantity							681771			0
S3	2009	2009	2009	2	0	2	Export	392	Japan	JPN	116	Cambodia	KHM								26	TEXTILE FIBRES	1	No Quantity							6549151			0
S3	2009	2009	2009	2	0	2	Export	392	Japan	JPN	120	Cameroon	CMR								26	TEXTILE FIBRES	1	No Quantity							2391683			0
S3	2009	2009	2009	2	0	2	Export	392	Japan	JPN	124	Canada	CAN								26	TEXTILE FIBRES	1	No Quantity							5188749			0
S3	2009	2009	2009	2	0	2	Export	392	Japan	JPN	144	Sri Lanka	LKA								26	TEXTILE FIBRES	1	No Quantity							1928839			0
S3	2009	2009	2009	2	0	2	Export	392	Japan	JPN	152	Chile	CHL								26	TEXTILE FIBRES	1	No Quantity							729808			0
S3	2009	2009	2009	2	0	2	Export	392	Japan	JPN	156	China	CHN								26	TEXTILE FIBRES	1	No Quantity							279793621			0
S3	2009	2009	2009	2	0	2	Export	392	Japan	JPN	170	Colombia	COL								26	TEXTILE FIBRES	1	No Quantity							1703104			0
S3	2009	2009	2009	2	0	2	Export	392	Japan	JPN	180	Dem. Rep. of the Congo	COD								26	TEXTILE FIBRES	1	No Quantity							2503409			0
S3	2009	2009	2009	2	0	2	Export	392	Japan	JPN	191	Croatia	HRV								26	TEXTILE FIBRES	1	No Quantity							3774			0
S3	2009	2009	2009	2	0	2	Export	392	Japan	JPN	203	Czechia	CZE								26	TEXTILE FIBRES	1	No Quantity							2806640			0
S3	2009	2009	2009	2	0	2	Export	392	Japan	JPN	204	Benin	BEN								26	TEXTILE FIBRES	1	No Quantity							646899			0
S3	2009	2009	2009	2	0	2	Export	392	Japan	JPN	212	Dominica	DMA								26	TEXTILE FIBRES	1	No Quantity							560162			0
S3	2009	2009	2009	2	0	2	Export	392	Japan	JPN	214	Dominican Rep.	DOM								26	TEXTILE FIBRES	1	No Quantity							223473			0
S3	2009	2009	2009	2	0	2	Export	392	Japan	JPN	231	Ethiopia	ETH								26	TEXTILE FIBRES	1	No Quantity							7086			0
S3	2009	2009	2009	2	0	2	Export	392	Japan	JPN	246	Finland	FIN								26	TEXTILE FIBRES	1	No Quantity							515094			0
S3	2009	2009	2009	2	0	2	Export	392	Japan	JPN	251	France	FRA								26	TEXTILE FIBRES	1	No Quantity							11716256			0
S3	2009	2009	2009	2	0	2	Export	392	Japan	JPN	270	Gambia	GMB								26	TEXTILE FIBRES	1	No Quantity							5692			0
S3	2009	2009	2009	2	0	2	Export	392	Japan	JPN	276	Germany	DEU								26	TEXTILE FIBRES	1	No Quantity							26474021			0
S3	2009	2009	2009	2	0	2	Export	392	Japan	JPN	288	Ghana	GHA								26	TEXTILE FIBRES	1	No Quantity							4958651			0
S3	2009	2009	2009	2	0	2	Export	392	Japan	JPN	300	Greece	GRC								26	TEXTILE FIBRES	1	No Quantity							12350			0
S3	2009	2009	2009	2	0	2	Export	392	Japan	JPN	320	Guatemala	GTM								26	TEXTILE FIBRES	1	No Quantity							29041			0
S3	2009	2009	2009	2	0	2	Export	392	Japan	JPN	324	Guinea	GIN								26	TEXTILE FIBRES	1	No Quantity							398951			0
S3	2009	2009	2009	2	0	2	Export	392	Japan	JPN	344	China, Hong Kong SAR	HKG								26	TEXTILE FIBRES	1	No Quantity							18385409			0
S3	2009	2009	2009	2	0	2	Export	392	Japan	JPN	348	Hungary	HUN								26	TEXTILE FIBRES	1	No Quantity							5349			0
S3	2009	2009	2009	2	0	2	Export	392	Japan	JPN	360	Indonesia	IDN								26	TEXTILE FIBRES	1	No Quantity							84653188			0
S3	2009	2009	2009	2	0	2	Export	392	Japan	JPN	364	Iran	IRN								26	TEXTILE FIBRES	1	No Quantity							23363753			0
S3	2009	2009	2009	2	0	2	Export	392	Japan	JPN	368	Iraq	IRQ								26	TEXTILE FIBRES	1	No Quantity							122403			0
S3	2009	2009	2009	2	0	2	Export	392	Japan	JPN	372	Ireland	IRL								26	TEXTILE FIBRES	1	No Quantity							1499850			0
S3	2009	2009	2009	2	0	2	Export	392	Japan	JPN	376	Israel	ISR								26	TEXTILE FIBRES	1	No Quantity							1356478			0
S3	2009	2009	2009	2	0	2	Export	392	Japan	JPN	381	Italy	ITA								26	TEXTILE FIBRES	1	No Quantity							5498723			0
S3	2009	2009	2009	2	0	2	Export	392	Japan	JPN	384	Côte d'Ivoire	CIV								26	TEXTILE FIBRES	1	No Quantity							5638450			0
S3	2009	2009	2009	2	0	2	Export	392	Japan	JPN	398	Kazakhstan	KAZ								26	TEXTILE FIBRES	1	No Quantity							2217984			0
S3	2009	2009	2009	2	0	2	Export	392	Japan	JPN	400	Jordan	JOR								26	TEXTILE FIBRES	1	No Quantity							2896871			0
S3	2009	2009	2009	2	0	2	Export	392	Japan	JPN	404	Kenya	KEN								26	TEXTILE FIBRES	1	No Quantity							11570301			0
S3	2009	2009	2009	2	0	2	Export	392	Japan	JPN	410	Rep. of Korea	KOR								26	TEXTILE FIBRES	1	No Quantity							49495468			0
S3	2009	2009	2009	2	0	2	Export	392	Japan	JPN	418	Lao People's Dem. Rep.	LAO								26	TEXTILE FIBRES	1	No Quantity							35816			0
S3	2009	2009	2009	2	0	2	Export	392	Japan	JPN	422	Lebanon	LBN								26	TEXTILE FIBRES	1	No Quantity							37499			0
S3	2009	2009	2009	2	0	2	Export	392	Japan	JPN	428	Latvia	LVA								26	TEXTILE FIBRES	1	No Quantity							250284			0
S3	2009	2009	2009	2	0	2	Export	392	Japan	JPN	430	Liberia	LBR								26	TEXTILE FIBRES	1	No Quantity							22459			0
S3	2009	2009	2009	2	0	2	Export	392	Japan	JPN	434	Libya	LBY								26	TEXTILE FIBRES	1	No Quantity							28934			0
S3	2009	2009	2009	2	0	2	Export	392	Japan	JPN	440	Lithuania	LTU								26	TEXTILE FIBRES	1	No Quantity							174385			0
S3	2009	2009	2009	2	0	2	Export	392	Japan	JPN	442	Luxembourg	LUX								26	TEXTILE FIBRES	1	No Quantity							346401			0
S3	2009	2009	2009	2	0	2	Export	392	Japan	JPN	446	China, Macao SAR	MAC								26	TEXTILE FIBRES	1	No Quantity							2509			0
S3	2009	2009	2009	2	0	2	Export	392	Japan	JPN	454	Malawi	MWI								26	TEXTILE FIBRES	1	No Quantity							104447			0
S3	2009	2009	2009	2	0	2	Export	392	Japan	JPN	458	Malaysia	MYS								26	TEXTILE FIBRES	1	No Quantity							47008868			0
S3	2009	2009	2009	2	0	2	Export	392	Japan	JPN	466	Mali	MLI								26	TEXTILE FIBRES	1	No Quantity							3034			0
S3	2009	2009	2009	2	0	2	Export	392	Japan	JPN	484	Mexico	MEX								26	TEXTILE FIBRES	1	No Quantity							2952070			0
S3	2009	2009	2009	2	0	2	Export	392	Japan	JPN	490	Other Asia, nes									26	TEXTILE FIBRES	1	No Quantity							9263704			0
S3	2009	2009	2009	2	0	2	Export	392	Japan	JPN	496	Mongolia	MNG								26	TEXTILE FIBRES	1	No Quantity							814755			0
S3	2009	2009	2009	2	0	2	Export	392	Japan	JPN	504	Morocco	MAR								26	TEXTILE FIBRES	1	No Quantity							145805			0
S3	2009	2009	2009	2	0	2	Export	392	Japan	JPN	508	Mozambique	MOZ								26	TEXTILE FIBRES	1	No Quantity							1814637			0
S3	2009	2009	2009	2	0	2	Export	392	Japan	JPN	512	Oman	OMN								26	TEXTILE FIBRES	1	No Quantity							5714			0
S3	2009	2009	2009	2	0	2	Export	392	Japan	JPN	524	Nepal	NPL								26	TEXTILE FIBRES	1	No Quantity							67548			0
S3	2009	2009	2009	2	0	2	Export	392	Japan	JPN	528	Netherlands	NLD								26	TEXTILE FIBRES	1	No Quantity							10497340			0
S3	2009	2009	2009	2	0	2	Export	392	Japan	JPN	554	New Zealand	NZL								26	TEXTILE FIBRES	1	No Quantity							4181			0
S3	2009	2009	2009	2	0	2	Export	392	Japan	JPN	566	Nigeria	NGA								26	TEXTILE FIBRES	1	No Quantity							53857713			0
S3	2009	2009	2009	2	0	2	Export	392	Japan	JPN	586	Pakistan	PAK								26	TEXTILE FIBRES	1	No Quantity							11170835			0
S3	2009	2009	2009	2	0	2	Export	392	Japan	JPN	598	Papua New Guinea	PNG								26	TEXTILE FIBRES	1	No Quantity							6432			0
S3	2009	2009	2009	2	0	2	Export	392	Japan	JPN	604	Peru	PER								26	TEXTILE FIBRES	1	No Quantity							1148828			0
S3	2009	2009	2009	2	0	2	Export	392	Japan	JPN	608	Philippines	PHL								26	TEXTILE FIBRES	1	No Quantity							30195606			0
S3	2009	2009	2009	2	0	2	Export	392	Japan	JPN	616	Poland	POL								26	TEXTILE FIBRES	1	No Quantity							517324			0
S3	2009	2009	2009	2	0	2	Export	392	Japan	JPN	620	Portugal	PRT								26	TEXTILE FIBRES	1	No Quantity							353198			0
S3	2009	2009	2009	2	0	2	Export	392	Japan	JPN	642	Romania	ROU								26	TEXTILE FIBRES	1	No Quantity							6496			0
S3	2009	2009	2009	2	0	2	Export	392	Japan	JPN	643	Russian Federation	RUS								26	TEXTILE FIBRES	1	No Quantity							18750034			0
S3	2009	2009	2009	2	0	2	Export	392	Japan	JPN	682	Saudi Arabia	SAU								26	TEXTILE FIBRES	1	No Quantity							106902			0
S3	2009	2009	2009	2	0	2	Export	392	Japan	JPN	686	Senegal	SEN								26	TEXTILE FIBRES	1	No Quantity							8093125			0
S3	2009	2009	2009	2	0	2	Export	392	Japan	JPN	688	Serbia	SRB								26	TEXTILE FIBRES	1	No Quantity							4267			0
S3	2009	2009	2009	2	0	2	Export	392	Japan	JPN	699	India	IND								26	TEXTILE FIBRES	1	No Quantity							11089865			0
S3	2009	2009	2009	2	0	2	Export	392	Japan	JPN	702	Singapore	SGP								26	TEXTILE FIBRES	1	No Quantity							22971448			0
S3	2009	2009	2009	2	0	2	Export	392	Japan	JPN	703	Slovakia	SVK								26	TEXTILE FIBRES	1	No Quantity							32954			0
S3	2009	2009	2009	2	0	2	Export	392	Japan	JPN	704	Viet Nam	VNM								26	TEXTILE FIBRES	1	No Quantity							33471564			0
S3	2009	2009	2009	2	0	2	Export	392	Japan	JPN	705	Slovenia	SVN								26	TEXTILE FIBRES	1	No Quantity							548455			0
S3	2009	2009	2009	2	0	2	Export	392	Japan	JPN	710	South Africa	ZAF								26	TEXTILE FIBRES	1	No Quantity							20311965			0
S3	2009	2009	2009	2	0	2	Export	392	Japan	JPN	716	Zimbabwe	ZWE								26	TEXTILE FIBRES	1	No Quantity							621417			0
S3	2009	2009	2009	2	0	2	Export	392	Japan	JPN	724	Spain	ESP								26	TEXTILE FIBRES	1	No Quantity							4294633			0
S3	2009	2009	2009	2	0	2	Export	392	Japan	JPN	752	Sweden	SWE								26	TEXTILE FIBRES	1	No Quantity							2399476			0
S3	2009	2009	2009	2	0	2	Export	392	Japan	JPN	757	Switzerland	CHE								26	TEXTILE FIBRES	1	No Quantity							785918			0
S3	2009	2009	2009	2	0	2	Export	392	Japan	JPN	764	Thailand	THA								26	TEXTILE FIBRES	1	No Quantity							37100656			0
S3	2009	2009	2009	2	0	2	Export	392	Japan	JPN	768	Togo	TGO								26	TEXTILE FIBRES	1	No Quantity							9059249			0
S3	2009	2009	2009	2	0	2	Export	392	Japan	JPN	784	United Arab Emirates	ARE								26	TEXTILE FIBRES	1	No Quantity							3199845			0
S3	2009	2009	2009	2	0	2	Export	392	Japan	JPN	788	Tunisia	TUN								26	TEXTILE FIBRES	1	No Quantity							12360			0
S3	2009	2009	2009	2	0	2	Export	392	Japan	JPN	792	Turkey	TUR								26	TEXTILE FIBRES	1	No Quantity							23935267			0
S3	2009	2009	2009	2	0	2	Export	392	Japan	JPN	800	Uganda	UGA								26	TEXTILE FIBRES	1	No Quantity							492153			0
S3	2009	2009	2009	2	0	2	Export	392	Japan	JPN	804	Ukraine	UKR								26	TEXTILE FIBRES	1	No Quantity							2883879			0
S3	2009	2009	2009	2	0	2	Export	392	Japan	JPN	818	Egypt	EGY								26	TEXTILE FIBRES	1	No Quantity							6271488			0
S3	2009	2009	2009	2	0	2	Export	392	Japan	JPN	826	United Kingdom	GBR								26	TEXTILE FIBRES	1	No Quantity							16349046			0
S3	2009	2009	2009	2	0	2	Export	392	Japan	JPN	834	United Rep. of Tanzania	TZA								26	TEXTILE FIBRES	1	No Quantity							3060290			0
S3	2009	2009	2009	2	0	2	Export	392	Japan	JPN	842	USA	USA								26	TEXTILE FIBRES	1	No Quantity							91390703			0
S3	2009	2009	2009	2	0	2	Export	392	Japan	JPN	854	Burkina Faso	BFA								26	TEXTILE FIBRES	1	No Quantity							4878			0
S3	2009	2009	2009	2	0	2	Export	392	Japan	JPN	858	Uruguay	URY								26	TEXTILE FIBRES	1	No Quantity							25107			0
S3	2009	2009	2009	2	0	2	Export	392	Japan	JPN	860	Uzbekistan	UZB								26	TEXTILE FIBRES	1	No Quantity							3247143			0
S3	2009	2009	2009	2	0	2	Export	392	Japan	JPN	862	Venezuela	VEN								26	TEXTILE FIBRES	1	No Quantity							52818			0
S3	2009	2009	2009	2	0	2	Export	392	Japan	JPN	887	Yemen	YEM								26	TEXTILE FIBRES	1	No Quantity							1990212			0
S3	2009	2009	2009	2	0	2	Export	392	Japan	JPN	894	Zambia	ZMB								26	TEXTILE FIBRES	1	No Quantity							164362			0
S3	2009	2009	2009	2	0	2	Export	388	Jamaica	JAM	0	World	WLD								27	CRUDE FERTILIZER,MINERAL	1	No Quantity							2308047			0
S3	2009	2009	2009	2	0	2	Export	388	Jamaica	JAM	52	Barbados	BRB								27	CRUDE FERTILIZER,MINERAL	1	No Quantity							122906			0
S3	2009	2009	2009	2	0	2	Export	388	Jamaica	JAM	124	Canada	CAN								27	CRUDE FERTILIZER,MINERAL	1	No Quantity							75			0
S3	2009	2009	2009	2	0	2	Export	388	Jamaica	JAM	136	Cayman Isds	CYM								27	CRUDE FERTILIZER,MINERAL	1	No Quantity							6916			0
S3	2009	2009	2009	2	0	2	Export	388	Jamaica	JAM	170	Colombia	COL								27	CRUDE FERTILIZER,MINERAL	1	No Quantity							144493			0
S3	2009	2009	2009	2	0	2	Export	388	Jamaica	JAM	212	Dominica	DMA								27	CRUDE FERTILIZER,MINERAL	1	No Quantity							3966			0
S3	2009	2009	2009	2	0	2	Export	388	Jamaica	JAM	214	Dominican Rep.	DOM								27	CRUDE FERTILIZER,MINERAL	1	No Quantity							9040			0
S3	2009	2009	2009	2	0	2	Export	388	Jamaica	JAM	308	Grenada	GRD								27	CRUDE FERTILIZER,MINERAL	1	No Quantity							12379			0
S3	2009	2009	2009	2	0	2	Export	388	Jamaica	JAM	328	Guyana	GUY								27	CRUDE FERTILIZER,MINERAL	1	No Quantity							11454			0
S3	2009	2009	2009	2	0	2	Export	388	Jamaica	JAM	332	Haiti	HTI								27	CRUDE FERTILIZER,MINERAL	1	No Quantity							160260			0
S3	2009	2009	2009	2	0	2	Export	388	Jamaica	JAM	662	Saint Lucia	LCA								27	CRUDE FERTILIZER,MINERAL	1	No Quantity							40707			0
S3	2009	2009	2009	2	0	2	Export	388	Jamaica	JAM	780	Trinidad and Tobago	TTO								27	CRUDE FERTILIZER,MINERAL	1	No Quantity							405424			0
S3	2009	2009	2009	2	0	2	Export	388	Jamaica	JAM	796	Turks and Caicos Isds	TCA								27	CRUDE FERTILIZER,MINERAL	1	No Quantity							133040			0
S3	2009	2009	2009	2	0	2	Export	388	Jamaica	JAM	826	United Kingdom	GBR								27	CRUDE FERTILIZER,MINERAL	1	No Quantity							712			0
S3	2009	2009	2009	2	0	2	Export	388	Jamaica	JAM	842	USA	USA								27	CRUDE FERTILIZER,MINERAL	1	No Quantity							1125241			0
S3	2009	2009	2009	2	0	2	Export	388	Jamaica	JAM	862	Venezuela	VEN								27	CRUDE FERTILIZER,MINERAL	1	No Quantity							131436			0
S3	2009	2009	2009	2	0	2	Export	392	Japan	JPN	0	World	WLD								27	CRUDE FERTILIZER,MINERAL	1	No Quantity							329964064			0
S3	2009	2009	2009	2	0	2	Export	392	Japan	JPN	12	Algeria	DZA								27	CRUDE FERTILIZER,MINERAL	1	No Quantity							3902			0
S3	2009	2009	2009	2	0	2	Export	392	Japan	JPN	24	Angola	AGO								27	CRUDE FERTILIZER,MINERAL	1	No Quantity							43738			0
S3	2009	2009	2009	2	0	2	Export	392	Japan	JPN	36	Australia	AUS								27	CRUDE FERTILIZER,MINERAL	1	No Quantity							10402498			0
S3	2009	2009	2009	2	0	2	Export	392	Japan	JPN	48	Bahrain	BHR								27	CRUDE FERTILIZER,MINERAL	1	No Quantity							121867			0
S3	2009	2009	2009	2	0	2	Export	392	Japan	JPN	50	Bangladesh	BGD								27	CRUDE FERTILIZER,MINERAL	1	No Quantity							1843817			0
S3	2009	2009	2009	2	0	2	Export	392	Japan	JPN	56	Belgium	BEL								27	CRUDE FERTILIZER,MINERAL	1	No Quantity							1038089			0
S3	2009	2009	2009	2	0	2	Export	392	Japan	JPN	76	Brazil	BRA								27	CRUDE FERTILIZER,MINERAL	1	No Quantity							121610			0
S3	2009	2009	2009	2	0	2	Export	392	Japan	JPN	116	Cambodia	KHM								27	CRUDE FERTILIZER,MINERAL	1	No Quantity							95088			0
S3	2009	2009	2009	2	0	2	Export	392	Japan	JPN	124	Canada	CAN								27	CRUDE FERTILIZER,MINERAL	1	No Quantity							442218			0
S3	2009	2009	2009	2	0	2	Export	392	Japan	JPN	144	Sri Lanka	LKA								27	CRUDE FERTILIZER,MINERAL	1	No Quantity							319150			0
S3	2009	2009	2009	2	0	2	Export	392	Japan	JPN	152	Chile	CHL								27	CRUDE FERTILIZER,MINERAL	1	No Quantity							333194			0
S3	2009	2009	2009	2	0	2	Export	392	Japan	JPN	156	China	CHN								27	CRUDE FERTILIZER,MINERAL	1	No Quantity							107841666			0
S3	2009	2009	2009	2	0	2	Export	392	Japan	JPN	170	Colombia	COL								27	CRUDE FERTILIZER,MINERAL	1	No Quantity							68609			0
S3	2009	2009	2009	2	0	2	Export	392	Japan	JPN	203	Czechia	CZE								27	CRUDE FERTILIZER,MINERAL	1	No Quantity							84593			0
S3	2009	2009	2009	2	0	2	Export	392	Japan	JPN	208	Denmark	DNK								27	CRUDE FERTILIZER,MINERAL	1	No Quantity							77410			0
S3	2009	2009	2009	2	0	2	Export	392	Japan	JPN	214	Dominican Rep.	DOM								27	CRUDE FERTILIZER,MINERAL	1	No Quantity							97597			0
S3	2009	2009	2009	2	0	2	Export	392	Japan	JPN	246	Finland	FIN								27	CRUDE FERTILIZER,MINERAL	1	No Quantity							43192			0
S3	2009	2009	2009	2	0	2	Export	392	Japan	JPN	251	France	FRA								27	CRUDE FERTILIZER,MINERAL	1	No Quantity							3012328			0
S3	2009	2009	2009	2	0	2	Export	392	Japan	JPN	276	Germany	DEU								27	CRUDE FERTILIZER,MINERAL	1	No Quantity							6476468			0
S3	2009	2009	2009	2	0	2	Export	392	Japan	JPN	316	Guam	GUM								27	CRUDE FERTILIZER,MINERAL	1	No Quantity							133359			0
S3	2009	2009	2009	2	0	2	Export	392	Japan	JPN	320	Guatemala	GTM								27	CRUDE FERTILIZER,MINERAL	1	No Quantity							187142			0
S3	2009	2009	2009	2	0	2	Export	392	Japan	JPN	344	China, Hong Kong SAR	HKG								27	CRUDE FERTILIZER,MINERAL	1	No Quantity							3992935			0
S3	2009	2009	2009	2	0	2	Export	392	Japan	JPN	348	Hungary	HUN								27	CRUDE FERTILIZER,MINERAL	1	No Quantity							55777			0
S3	2009	2009	2009	2	0	2	Export	392	Japan	JPN	360	Indonesia	IDN								27	CRUDE FERTILIZER,MINERAL	1	No Quantity							8904739			0
S3	2009	2009	2009	2	0	2	Export	392	Japan	JPN	364	Iran	IRN								27	CRUDE FERTILIZER,MINERAL	1	No Quantity							36663			0
S3	2009	2009	2009	2	0	2	Export	392	Japan	JPN	372	Ireland	IRL								27	CRUDE FERTILIZER,MINERAL	1	No Quantity							50664			0
S3	2009	2009	2009	2	0	2	Export	392	Japan	JPN	376	Israel	ISR								27	CRUDE FERTILIZER,MINERAL	1	No Quantity							65393			0
S3	2009	2009	2009	2	0	2	Export	392	Japan	JPN	381	Italy	ITA								27	CRUDE FERTILIZER,MINERAL	1	No Quantity							367981			0
S3	2009	2009	2009	2	0	2	Export	392	Japan	JPN	384	Côte d'Ivoire	CIV								27	CRUDE FERTILIZER,MINERAL	1	No Quantity							681557			0
S3	2009	2009	2009	2	0	2	Export	392	Japan	JPN	400	Jordan	JOR								27	CRUDE FERTILIZER,MINERAL	1	No Quantity							2316			0
S3	2009	2009	2009	2	0	2	Export	392	Japan	JPN	410	Rep. of Korea	KOR								27	CRUDE FERTILIZER,MINERAL	1	No Quantity							67367434			0
S3	2009	2009	2009	2	0	2	Export	392	Japan	JPN	458	Malaysia	MYS								27	CRUDE FERTILIZER,MINERAL	1	No Quantity							3690272			0
S3	2009	2009	2009	2	0	2	Export	392	Japan	JPN	484	Mexico	MEX								27	CRUDE FERTILIZER,MINERAL	1	No Quantity							413542			0
S3	2009	2009	2009	2	0	2	Export	392	Japan	JPN	490	Other Asia, nes									27	CRUDE FERTILIZER,MINERAL	1	No Quantity							42957434			0
S3	2009	2009	2009	2	0	2	Export	392	Japan	JPN	504	Morocco	MAR								27	CRUDE FERTILIZER,MINERAL	1	No Quantity							22609			0
S3	2009	2009	2009	2	0	2	Export	392	Japan	JPN	528	Netherlands	NLD								27	CRUDE FERTILIZER,MINERAL	1	No Quantity							597532			0
S3	2009	2009	2009	2	0	2	Export	392	Japan	JPN	540	New Caledonia	NCL								27	CRUDE FERTILIZER,MINERAL	1	No Quantity							116496			0
S3	2009	2009	2009	2	0	2	Export	392	Japan	JPN	554	New Zealand	NZL								27	CRUDE FERTILIZER,MINERAL	1	No Quantity							161414			0
S3	2009	2009	2009	2	0	2	Export	392	Japan	JPN	580	N. Mariana Isds	MNP								27	CRUDE FERTILIZER,MINERAL	1	No Quantity							246114			0
S3	2009	2009	2009	2	0	2	Export	392	Japan	JPN	586	Pakistan	PAK								27	CRUDE FERTILIZER,MINERAL	1	No Quantity							197991			0
S3	2009	2009	2009	2	0	2	Export	392	Japan	JPN	591	Panama	PAN								27	CRUDE FERTILIZER,MINERAL	1	No Quantity							98797			0
S3	2009	2009	2009	2	0	2	Export	392	Japan	JPN	598	Papua New Guinea	PNG								27	CRUDE FERTILIZER,MINERAL	1	No Quantity							61202			0
S3	2009	2009	2009	2	0	2	Export	392	Japan	JPN	608	Philippines	PHL								27	CRUDE FERTILIZER,MINERAL	1	No Quantity							1714328			0
S3	2009	2009	2009	2	0	2	Export	392	Japan	JPN	616	Poland	POL								27	CRUDE FERTILIZER,MINERAL	1	No Quantity							216708			0
S3	2009	2009	2009	2	0	2	Export	392	Japan	JPN	620	Portugal	PRT								27	CRUDE FERTILIZER,MINERAL	1	No Quantity							6807			0
S3	2009	2009	2009	2	0	2	Export	392	Japan	JPN	634	Qatar	QAT								27	CRUDE FERTILIZER,MINERAL	1	No Quantity							83178			0
S3	2009	2009	2009	2	0	2	Export	392	Japan	JPN	643	Russian Federation	RUS								27	CRUDE FERTILIZER,MINERAL	1	No Quantity							169786			0
S3	2009	2009	2009	2	0	2	Export	392	Japan	JPN	682	Saudi Arabia	SAU								27	CRUDE FERTILIZER,MINERAL	1	No Quantity							14955			0
S3	2009	2009	2009	2	0	2	Export	392	Japan	JPN	699	India	IND								27	CRUDE FERTILIZER,MINERAL	1	No Quantity							8082716			0
S3	2009	2009	2009	2	0	2	Export	392	Japan	JPN	702	Singapore	SGP								27	CRUDE FERTILIZER,MINERAL	1	No Quantity							14305780			0
S3	2009	2009	2009	2	0	2	Export	392	Japan	JPN	704	Viet Nam	VNM								27	CRUDE FERTILIZER,MINERAL	1	No Quantity							4512445			0
S3	2009	2009	2009	2	0	2	Export	392	Japan	JPN	705	Slovenia	SVN								27	CRUDE FERTILIZER,MINERAL	1	No Quantity							214371			0
S3	2009	2009	2009	2	0	2	Export	392	Japan	JPN	710	South Africa	ZAF								27	CRUDE FERTILIZER,MINERAL	1	No Quantity							557921			0
S3	2009	2009	2009	2	0	2	Export	392	Japan	JPN	724	Spain	ESP								27	CRUDE FERTILIZER,MINERAL	1	No Quantity							345844			0
S3	2009	2009	2009	2	0	2	Export	392	Japan	JPN	752	Sweden	SWE								27	CRUDE FERTILIZER,MINERAL	1	No Quantity							87927			0
S3	2009	2009	2009	2	0	2	Export	392	Japan	JPN	757	Switzerland	CHE								27	CRUDE FERTILIZER,MINERAL	1	No Quantity							1451416			0
S3	2009	2009	2009	2	0	2	Export	392	Japan	JPN	760	Syria	SYR								27	CRUDE FERTILIZER,MINERAL	1	No Quantity							24388			0
S3	2009	2009	2009	2	0	2	Export	392	Japan	JPN	764	Thailand	THA								27	CRUDE FERTILIZER,MINERAL	1	No Quantity							10674748			0
S3	2009	2009	2009	2	0	2	Export	392	Japan	JPN	784	United Arab Emirates	ARE								27	CRUDE FERTILIZER,MINERAL	1	No Quantity							3370275			0
S3	2009	2009	2009	2	0	2	Export	392	Japan	JPN	792	Turkey	TUR								27	CRUDE FERTILIZER,MINERAL	1	No Quantity							28376			0
S3	2009	2009	2009	2	0	2	Export	392	Japan	JPN	818	Egypt	EGY								27	CRUDE FERTILIZER,MINERAL	1	No Quantity							502948			0
S3	2009	2009	2009	2	0	2	Export	392	Japan	JPN	826	United Kingdom	GBR								27	CRUDE FERTILIZER,MINERAL	1	No Quantity							1454568			0
S3	2009	2009	2009	2	0	2	Export	392	Japan	JPN	834	United Rep. of Tanzania	TZA								27	CRUDE FERTILIZER,MINERAL	1	No Quantity							5574			0
S3	2009	2009	2009	2	0	2	Export	392	Japan	JPN	842	USA	USA								27	CRUDE FERTILIZER,MINERAL	1	No Quantity							19262609			0
S3	2009	2009	2009	2	0	2	Export	388	Jamaica	JAM	0	World	WLD								28	METALLIFEROUS ORE,SCRAP	1	No Quantity							461920608			0
S3	2009	2009	2009	2	0	2	Export	388	Jamaica	JAM	44	Bahamas	BHS								28	METALLIFEROUS ORE,SCRAP	1	No Quantity							5327			0
S3	2009	2009	2009	2	0	2	Export	388	Jamaica	JAM	50	Bangladesh	BGD								28	METALLIFEROUS ORE,SCRAP	1	No Quantity							178104			0
S3	2009	2009	2009	2	0	2	Export	388	Jamaica	JAM	52	Barbados	BRB								28	METALLIFEROUS ORE,SCRAP	1	No Quantity							99			0
S3	2009	2009	2009	2	0	2	Export	388	Jamaica	JAM	124	Canada	CAN								28	METALLIFEROUS ORE,SCRAP	1	No Quantity							99456507			0
S3	2009	2009	2009	2	0	2	Export	388	Jamaica	JAM	156	China	CHN								28	METALLIFEROUS ORE,SCRAP	1	No Quantity							16511969			0
S3	2009	2009	2009	2	0	2	Export	388	Jamaica	JAM	251	France	FRA								28	METALLIFEROUS ORE,SCRAP	1	No Quantity							26403269			0
S3	2009	2009	2009	2	0	2	Export	388	Jamaica	JAM	268	Georgia	GEO								28	METALLIFEROUS ORE,SCRAP	1	No Quantity							12000100			0
S3	2009	2009	2009	2	0	2	Export	388	Jamaica	JAM	276	Germany	DEU								28	METALLIFEROUS ORE,SCRAP	1	No Quantity							5393047			0
S3	2009	2009	2009	2	0	2	Export	388	Jamaica	JAM	344	China, Hong Kong SAR	HKG								28	METALLIFEROUS ORE,SCRAP	1	No Quantity							195858			0
S3	2009	2009	2009	2	0	2	Export	388	Jamaica	JAM	352	Iceland	ISL								28	METALLIFEROUS ORE,SCRAP	1	No Quantity							40775946			0
S3	2009	2009	2009	2	0	2	Export	388	Jamaica	JAM	360	Indonesia	IDN								28	METALLIFEROUS ORE,SCRAP	1	No Quantity							4382634			0
S3	2009	2009	2009	2	0	2	Export	388	Jamaica	JAM	392	Japan	JPN								28	METALLIFEROUS ORE,SCRAP	1	No Quantity							20031			0
S3	2009	2009	2009	2	0	2	Export	388	Jamaica	JAM	408	Dem. People's Rep. of Korea	PRK								28	METALLIFEROUS ORE,SCRAP	1	No Quantity							15552			0
S3	2009	2009	2009	2	0	2	Export	388	Jamaica	JAM	410	Rep. of Korea	KOR								28	METALLIFEROUS ORE,SCRAP	1	No Quantity							306339			0
S3	2009	2009	2009	2	0	2	Export	388	Jamaica	JAM	490	Other Asia, nes									28	METALLIFEROUS ORE,SCRAP	1	No Quantity							544128			0
S3	2009	2009	2009	2	0	2	Export	388	Jamaica	JAM	528	Netherlands	NLD								28	METALLIFEROUS ORE,SCRAP	1	No Quantity							33429561			0
S3	2009	2009	2009	2	0	2	Export	388	Jamaica	JAM	530	Neth. Antilles	ANT								28	METALLIFEROUS ORE,SCRAP	1	No Quantity							529942			0
S3	2009	2009	2009	2	0	2	Export	388	Jamaica	JAM	579	Norway	NOR								28	METALLIFEROUS ORE,SCRAP	1	No Quantity							50735703			0
S3	2009	2009	2009	2	0	2	Export	388	Jamaica	JAM	642	Romania	ROU								28	METALLIFEROUS ORE,SCRAP	1	No Quantity							11370776			0
S3	2009	2009	2009	2	0	2	Export	388	Jamaica	JAM	643	Russian Federation	RUS								28	METALLIFEROUS ORE,SCRAP	1	No Quantity							4618791			0
S3	2009	2009	2009	2	0	2	Export	388	Jamaica	JAM	699	India	IND								28	METALLIFEROUS ORE,SCRAP	1	No Quantity							111464			0
S3	2009	2009	2009	2	0	2	Export	388	Jamaica	JAM	702	Singapore	SGP								28	METALLIFEROUS ORE,SCRAP	1	No Quantity							1739714			0
S3	2009	2009	2009	2	0	2	Export	388	Jamaica	JAM	704	Viet Nam	VNM								28	METALLIFEROUS ORE,SCRAP	1	No Quantity							182315			0
S3	2009	2009	2009	2	0	2	Export	388	Jamaica	JAM	764	Thailand	THA								28	METALLIFEROUS ORE,SCRAP	1	No Quantity							645079			0
S3	2009	2009	2009	2	0	2	Export	388	Jamaica	JAM	780	Trinidad and Tobago	TTO								28	METALLIFEROUS ORE,SCRAP	1	No Quantity							32			0
S3	2009	2009	2009	2	0	2	Export	388	Jamaica	JAM	784	United Arab Emirates	ARE								28	METALLIFEROUS ORE,SCRAP	1	No Quantity							662135			0
S3	2009	2009	2009	2	0	2	Export	388	Jamaica	JAM	826	United Kingdom	GBR								28	METALLIFEROUS ORE,SCRAP	1	No Quantity							30340100			0
S3	2009	2009	2009	2	0	2	Export	388	Jamaica	JAM	842	USA	USA								28	METALLIFEROUS ORE,SCRAP	1	No Quantity							121366087			0
S3	2009	2009	2009	2	0	2	Export	392	Japan	JPN	0	World	WLD								28	METALLIFEROUS ORE,SCRAP	1	No Quantity							4666727732			0
S3	2009	2009	2009	2	0	2	Export	392	Japan	JPN	32	Argentina	ARG								28	METALLIFEROUS ORE,SCRAP	1	No Quantity							4738			0
S3	2009	2009	2009	2	0	2	Export	392	Japan	JPN	36	Australia	AUS								28	METALLIFEROUS ORE,SCRAP	1	No Quantity							1027722			0
S3	2009	2009	2009	2	0	2	Export	392	Japan	JPN	50	Bangladesh	BGD								28	METALLIFEROUS ORE,SCRAP	1	No Quantity							362717			0
S3	2009	2009	2009	2	0	2	Export	392	Japan	JPN	56	Belgium	BEL								28	METALLIFEROUS ORE,SCRAP	1	No Quantity							6735639			0
S3	2009	2009	2009	2	0	2	Export	392	Japan	JPN	76	Brazil	BRA								28	METALLIFEROUS ORE,SCRAP	1	No Quantity							508705			0
S3	2009	2009	2009	2	0	2	Export	392	Japan	JPN	104	Myanmar	MMR								28	METALLIFEROUS ORE,SCRAP	1	No Quantity							42720			0
S3	2009	2009	2009	2	0	2	Export	392	Japan	JPN	124	Canada	CAN								28	METALLIFEROUS ORE,SCRAP	1	No Quantity							1591293			0
S3	2009	2009	2009	2	0	2	Export	392	Japan	JPN	144	Sri Lanka	LKA								28	METALLIFEROUS ORE,SCRAP	1	No Quantity							115510			0
S3	2009	2009	2009	2	0	2	Export	392	Japan	JPN	156	China	CHN								28	METALLIFEROUS ORE,SCRAP	1	No Quantity							2729871250			0
S3	2009	2009	2009	2	0	2	Export	392	Japan	JPN	191	Croatia	HRV								28	METALLIFEROUS ORE,SCRAP	1	No Quantity							47072			0
S3	2009	2009	2009	2	0	2	Export	392	Japan	JPN	203	Czechia	CZE								28	METALLIFEROUS ORE,SCRAP	1	No Quantity							45979			0
S3	2009	2009	2009	2	0	2	Export	392	Japan	JPN	251	France	FRA								28	METALLIFEROUS ORE,SCRAP	1	No Quantity							118876			0
S3	2009	2009	2009	2	0	2	Export	392	Japan	JPN	276	Germany	DEU								28	METALLIFEROUS ORE,SCRAP	1	No Quantity							52333635			0
S3	2009	2009	2009	2	0	2	Export	392	Japan	JPN	344	China, Hong Kong SAR	HKG								28	METALLIFEROUS ORE,SCRAP	1	No Quantity							77378013			0
S3	2009	2009	2009	2	0	2	Export	392	Japan	JPN	348	Hungary	HUN								28	METALLIFEROUS ORE,SCRAP	1	No Quantity							28730			0
S3	2009	2009	2009	2	0	2	Export	392	Japan	JPN	360	Indonesia	IDN								28	METALLIFEROUS ORE,SCRAP	1	No Quantity							17283149			0
S3	2009	2009	2009	2	0	2	Export	392	Japan	JPN	381	Italy	ITA								28	METALLIFEROUS ORE,SCRAP	1	No Quantity							267254			0
S3	2009	2009	2009	2	0	2	Export	392	Japan	JPN	410	Rep. of Korea	KOR								28	METALLIFEROUS ORE,SCRAP	1	No Quantity							1256472772			0
S3	2009	2009	2009	2	0	2	Export	392	Japan	JPN	458	Malaysia	MYS								28	METALLIFEROUS ORE,SCRAP	1	No Quantity							12053535			0
S3	2009	2009	2009	2	0	2	Export	392	Japan	JPN	490	Other Asia, nes									28	METALLIFEROUS ORE,SCRAP	1	No Quantity							138636670			0
S3	2009	2009	2009	2	0	2	Export	392	Japan	JPN	512	Oman	OMN								28	METALLIFEROUS ORE,SCRAP	1	No Quantity							6925			0
S3	2009	2009	2009	2	0	2	Export	392	Japan	JPN	528	Netherlands	NLD								28	METALLIFEROUS ORE,SCRAP	1	No Quantity							1131011			0
S3	2009	2009	2009	2	0	2	Export	392	Japan	JPN	554	New Zealand	NZL								28	METALLIFEROUS ORE,SCRAP	1	No Quantity							23756			0
S3	2009	2009	2009	2	0	2	Export	392	Japan	JPN	586	Pakistan	PAK								28	METALLIFEROUS ORE,SCRAP	1	No Quantity							832776			0
S3	2009	2009	2009	2	0	2	Export	392	Japan	JPN	608	Philippines	PHL								28	METALLIFEROUS ORE,SCRAP	1	No Quantity							5729186			0
S3	2009	2009	2009	2	0	2	Export	392	Japan	JPN	616	Poland	POL								28	METALLIFEROUS ORE,SCRAP	1	No Quantity							52186			0
S3	2009	2009	2009	2	0	2	Export	392	Japan	JPN	620	Portugal	PRT								28	METALLIFEROUS ORE,SCRAP	1	No Quantity							4020			0
S3	2009	2009	2009	2	0	2	Export	392	Japan	JPN	634	Qatar	QAT								28	METALLIFEROUS ORE,SCRAP	1	No Quantity							3902			0
S3	2009	2009	2009	2	0	2	Export	392	Japan	JPN	643	Russian Federation	RUS								28	METALLIFEROUS ORE,SCRAP	1	No Quantity							1173817			0
S3	2009	2009	2009	2	0	2	Export	392	Japan	JPN	682	Saudi Arabia	SAU								28	METALLIFEROUS ORE,SCRAP	1	No Quantity							199192			0
S3	2009	2009	2009	2	0	2	Export	392	Japan	JPN	699	India	IND								28	METALLIFEROUS ORE,SCRAP	1	No Quantity							7232091			0
S3	2009	2009	2009	2	0	2	Export	392	Japan	JPN	702	Singapore	SGP								28	METALLIFEROUS ORE,SCRAP	1	No Quantity							1894652			0
S3	2009	2009	2009	2	0	2	Export	392	Japan	JPN	704	Viet Nam	VNM								28	METALLIFEROUS ORE,SCRAP	1	No Quantity							59311047			0
S3	2009	2009	2009	2	0	2	Export	392	Japan	JPN	710	South Africa	ZAF								28	METALLIFEROUS ORE,SCRAP	1	No Quantity							119927			0
S3	2009	2009	2009	2	0	2	Export	392	Japan	JPN	724	Spain	ESP								28	METALLIFEROUS ORE,SCRAP	1	No Quantity							698280			0
S3	2009	2009	2009	2	0	2	Export	392	Japan	JPN	752	Sweden	SWE								28	METALLIFEROUS ORE,SCRAP	1	No Quantity							75845			0
S3	2009	2009	2009	2	0	2	Export	392	Japan	JPN	757	Switzerland	CHE								28	METALLIFEROUS ORE,SCRAP	1	No Quantity							54738804			0
S3	2009	2009	2009	2	0	2	Export	392	Japan	JPN	764	Thailand	THA								28	METALLIFEROUS ORE,SCRAP	1	No Quantity							16860131			0
S3	2009	2009	2009	2	0	2	Export	392	Japan	JPN	784	United Arab Emirates	ARE								28	METALLIFEROUS ORE,SCRAP	1	No Quantity							1284953			0
S3	2009	2009	2009	2	0	2	Export	392	Japan	JPN	792	Turkey	TUR								28	METALLIFEROUS ORE,SCRAP	1	No Quantity							30295			0
S3	2009	2009	2009	2	0	2	Export	392	Japan	JPN	818	Egypt	EGY								28	METALLIFEROUS ORE,SCRAP	1	No Quantity							78225			0
S3	2009	2009	2009	2	0	2	Export	392	Japan	JPN	826	United Kingdom	GBR								28	METALLIFEROUS ORE,SCRAP	1	No Quantity							57384995			0
S3	2009	2009	2009	2	0	2	Export	392	Japan	JPN	842	USA	USA								28	METALLIFEROUS ORE,SCRAP	1	No Quantity							162921640			0
S3	2009	2009	2009	2	0	2	Export	392	Japan	JPN	887	Yemen	YEM								28	METALLIFEROUS ORE,SCRAP	1	No Quantity							14097			0
S3	2009	2009	2009	2	0	2	Export	388	Jamaica	JAM	0	World	WLD								29	CRUDE ANIMAL,VEG.MATERL.	1	No Quantity							1386709			0
S3	2009	2009	2009	2	0	2	Export	388	Jamaica	JAM	28	Antigua and Barbuda	ATG								29	CRUDE ANIMAL,VEG.MATERL.	1	No Quantity							1007			0
S3	2009	2009	2009	2	0	2	Export	388	Jamaica	JAM	44	Bahamas	BHS								29	CRUDE ANIMAL,VEG.MATERL.	1	No Quantity							8968			0
S3	2009	2009	2009	2	0	2	Export	388	Jamaica	JAM	52	Barbados	BRB								29	CRUDE ANIMAL,VEG.MATERL.	1	No Quantity							343			0
S3	2009	2009	2009	2	0	2	Export	388	Jamaica	JAM	60	Bermuda	BMU								29	CRUDE ANIMAL,VEG.MATERL.	1	No Quantity							1810			0
S3	2009	2009	2009	2	0	2	Export	388	Jamaica	JAM	92	Br. Virgin Isds	VGB								29	CRUDE ANIMAL,VEG.MATERL.	1	No Quantity							6666			0
S3	2009	2009	2009	2	0	2	Export	388	Jamaica	JAM	124	Canada	CAN								29	CRUDE ANIMAL,VEG.MATERL.	1	No Quantity							53116			0
S3	2009	2009	2009	2	0	2	Export	388	Jamaica	JAM	136	Cayman Isds	CYM								29	CRUDE ANIMAL,VEG.MATERL.	1	No Quantity							31063			0
S3	2009	2009	2009	2	0	2	Export	388	Jamaica	JAM	156	China	CHN								29	CRUDE ANIMAL,VEG.MATERL.	1	No Quantity							335			0
S3	2009	2009	2009	2	0	2	Export	388	Jamaica	JAM	212	Dominica	DMA								29	CRUDE ANIMAL,VEG.MATERL.	1	No Quantity							2110			0
S3	2009	2009	2009	2	0	2	Export	388	Jamaica	JAM	214	Dominican Rep.	DOM								29	CRUDE ANIMAL,VEG.MATERL.	1	No Quantity							6898			0
S3	2009	2009	2009	2	0	2	Export	388	Jamaica	JAM	251	France	FRA								29	CRUDE ANIMAL,VEG.MATERL.	1	No Quantity							129684			0
S3	2009	2009	2009	2	0	2	Export	388	Jamaica	JAM	276	Germany	DEU								29	CRUDE ANIMAL,VEG.MATERL.	1	No Quantity							90638			0
S3	2009	2009	2009	2	0	2	Export	388	Jamaica	JAM	308	Grenada	GRD								29	CRUDE ANIMAL,VEG.MATERL.	1	No Quantity							7160			0
S3	2009	2009	2009	2	0	2	Export	388	Jamaica	JAM	381	Italy	ITA								29	CRUDE ANIMAL,VEG.MATERL.	1	No Quantity							17982			0
S3	2009	2009	2009	2	0	2	Export	388	Jamaica	JAM	392	Japan	JPN								29	CRUDE ANIMAL,VEG.MATERL.	1	No Quantity							13			0
S3	2009	2009	2009	2	0	2	Export	388	Jamaica	JAM	404	Kenya	KEN								29	CRUDE ANIMAL,VEG.MATERL.	1	No Quantity							396			0
S3	2009	2009	2009	2	0	2	Export	388	Jamaica	JAM	530	Neth. Antilles	ANT								29	CRUDE ANIMAL,VEG.MATERL.	1	No Quantity							3654			0
S3	2009	2009	2009	2	0	2	Export	388	Jamaica	JAM	659	Saint Kitts and Nevis	KNA								29	CRUDE ANIMAL,VEG.MATERL.	1	No Quantity							731			0
S3	2009	2009	2009	2	0	2	Export	388	Jamaica	JAM	662	Saint Lucia	LCA								29	CRUDE ANIMAL,VEG.MATERL.	1	No Quantity							15587			0
S3	2009	2009	2009	2	0	2	Export	388	Jamaica	JAM	670	Saint Vincent and the Grenadines	VCT								29	CRUDE ANIMAL,VEG.MATERL.	1	No Quantity							1799			0
S3	2009	2009	2009	2	0	2	Export	388	Jamaica	JAM	699	India	IND								29	CRUDE ANIMAL,VEG.MATERL.	1	No Quantity							29167			0
S3	2009	2009	2009	2	0	2	Export	388	Jamaica	JAM	710	South Africa	ZAF								29	CRUDE ANIMAL,VEG.MATERL.	1	No Quantity							2831			0
S3	2009	2009	2009	2	0	2	Export	388	Jamaica	JAM	724	Spain	ESP								29	CRUDE ANIMAL,VEG.MATERL.	1	No Quantity							11109			0
S3	2009	2009	2009	2	0	2	Export	388	Jamaica	JAM	780	Trinidad and Tobago	TTO								29	CRUDE ANIMAL,VEG.MATERL.	1	No Quantity							18919			0
S3	2009	2009	2009	2	0	2	Export	388	Jamaica	JAM	796	Turks and Caicos Isds	TCA								29	CRUDE ANIMAL,VEG.MATERL.	1	No Quantity							1019			0
S3	2009	2009	2009	2	0	2	Export	388	Jamaica	JAM	800	Uganda	UGA								29	CRUDE ANIMAL,VEG.MATERL.	1	No Quantity							773			0
S3	2009	2009	2009	2	0	2	Export	388	Jamaica	JAM	818	Egypt	EGY								29	CRUDE ANIMAL,VEG.MATERL.	1	No Quantity							12698			0
S3	2009	2009	2009	2	0	2	Export	388	Jamaica	JAM	826	United Kingdom	GBR								29	CRUDE ANIMAL,VEG.MATERL.	1	No Quantity							154033			0
S3	2009	2009	2009	2	0	2	Export	388	Jamaica	JAM	842	USA	USA								29	CRUDE ANIMAL,VEG.MATERL.	1	No Quantity							776199			0
S3	2009	2009	2009	2	0	2	Export	392	Japan	JPN	0	World	WLD								29	CRUDE ANIMAL,VEG.MATERL.	1	No Quantity							263622080			0
S3	2009	2009	2009	2	0	2	Export	392	Japan	JPN	12	Algeria	DZA								29	CRUDE ANIMAL,VEG.MATERL.	1	No Quantity							31142			0
S3	2009	2009	2009	2	0	2	Export	392	Japan	JPN	31	Azerbaijan	AZE								29	CRUDE ANIMAL,VEG.MATERL.	1	No Quantity							30585			0
S3	2009	2009	2009	2	0	2	Export	392	Japan	JPN	32	Argentina	ARG								29	CRUDE ANIMAL,VEG.MATERL.	1	No Quantity							829988			0
S3	2009	2009	2009	2	0	2	Export	392	Japan	JPN	36	Australia	AUS								29	CRUDE ANIMAL,VEG.MATERL.	1	No Quantity							1772153			0
S3	2009	2009	2009	2	0	2	Export	392	Japan	JPN	40	Austria	AUT								29	CRUDE ANIMAL,VEG.MATERL.	1	No Quantity							26211			0
S3	2009	2009	2009	2	0	2	Export	392	Japan	JPN	48	Bahrain	BHR								29	CRUDE ANIMAL,VEG.MATERL.	1	No Quantity							69445			0
S3	2009	2009	2009	2	0	2	Export	392	Japan	JPN	50	Bangladesh	BGD								29	CRUDE ANIMAL,VEG.MATERL.	1	No Quantity							1545217			0
S3	2009	2009	2009	2	0	2	Export	392	Japan	JPN	52	Barbados	BRB								29	CRUDE ANIMAL,VEG.MATERL.	1	No Quantity							23659			0
S3	2009	2009	2009	2	0	2	Export	392	Japan	JPN	56	Belgium	BEL								29	CRUDE ANIMAL,VEG.MATERL.	1	No Quantity							977337			0
S3	2009	2009	2009	2	0	2	Export	392	Japan	JPN	64	Bhutan	BTN								29	CRUDE ANIMAL,VEG.MATERL.	1	No Quantity							8823			0
S3	2009	2009	2009	2	0	2	Export	392	Japan	JPN	68	Bolivia (Plurinational State of)	BOL								29	CRUDE ANIMAL,VEG.MATERL.	1	No Quantity							4610			0
S3	2009	2009	2009	2	0	2	Export	392	Japan	JPN	76	Brazil	BRA								29	CRUDE ANIMAL,VEG.MATERL.	1	No Quantity							3298246			0
S3	2009	2009	2009	2	0	2	Export	392	Japan	JPN	100	Bulgaria	BGR								29	CRUDE ANIMAL,VEG.MATERL.	1	No Quantity							6475			0
S3	2009	2009	2009	2	0	2	Export	392	Japan	JPN	104	Myanmar	MMR								29	CRUDE ANIMAL,VEG.MATERL.	1	No Quantity							2251			0
S3	2009	2009	2009	2	0	2	Export	392	Japan	JPN	124	Canada	CAN								29	CRUDE ANIMAL,VEG.MATERL.	1	No Quantity							1313994			0
S3	2009	2009	2009	2	0	2	Export	392	Japan	JPN	144	Sri Lanka	LKA								29	CRUDE ANIMAL,VEG.MATERL.	1	No Quantity							620098			0
S3	2009	2009	2009	2	0	2	Export	392	Japan	JPN	152	Chile	CHL								29	CRUDE ANIMAL,VEG.MATERL.	1	No Quantity							1547608			0
S3	2009	2009	2009	2	0	2	Export	392	Japan	JPN	156	China	CHN								29	CRUDE ANIMAL,VEG.MATERL.	1	No Quantity							39314781			0
S3	2009	2009	2009	2	0	2	Export	392	Japan	JPN	170	Colombia	COL								29	CRUDE ANIMAL,VEG.MATERL.	1	No Quantity							137079			0
S3	2009	2009	2009	2	0	2	Export	392	Japan	JPN	188	Costa Rica	CRI								29	CRUDE ANIMAL,VEG.MATERL.	1	No Quantity							82803			0
S3	2009	2009	2009	2	0	2	Export	392	Japan	JPN	191	Croatia	HRV								29	CRUDE ANIMAL,VEG.MATERL.	1	No Quantity							122907			0
S3	2009	2009	2009	2	0	2	Export	392	Japan	JPN	192	Cuba	CUB								29	CRUDE ANIMAL,VEG.MATERL.	1	No Quantity							99762			0
S3	2009	2009	2009	2	0	2	Export	392	Japan	JPN	196	Cyprus	CYP								29	CRUDE ANIMAL,VEG.MATERL.	1	No Quantity							13079			0
S3	2009	2009	2009	2	0	2	Export	392	Japan	JPN	203	Czechia	CZE								29	CRUDE ANIMAL,VEG.MATERL.	1	No Quantity							161081			0
S3	2009	2009	2009	2	0	2	Export	392	Japan	JPN	208	Denmark	DNK								29	CRUDE ANIMAL,VEG.MATERL.	1	No Quantity							7237998			0
S3	2009	2009	2009	2	0	2	Export	392	Japan	JPN	214	Dominican Rep.	DOM								29	CRUDE ANIMAL,VEG.MATERL.	1	No Quantity							23274			0
S3	2009	2009	2009	2	0	2	Export	392	Japan	JPN	218	Ecuador	ECU								29	CRUDE ANIMAL,VEG.MATERL.	1	No Quantity							65822			0
S3	2009	2009	2009	2	0	2	Export	392	Japan	JPN	233	Estonia	EST								29	CRUDE ANIMAL,VEG.MATERL.	1	No Quantity							5210			0
S3	2009	2009	2009	2	0	2	Export	392	Japan	JPN	242	Fiji	FJI								29	CRUDE ANIMAL,VEG.MATERL.	1	No Quantity							27851			0
S3	2009	2009	2009	2	0	2	Export	392	Japan	JPN	246	Finland	FIN								29	CRUDE ANIMAL,VEG.MATERL.	1	No Quantity							100641			0
S3	2009	2009	2009	2	0	2	Export	392	Japan	JPN	251	France	FRA								29	CRUDE ANIMAL,VEG.MATERL.	1	No Quantity							2346669			0
S3	2009	2009	2009	2	0	2	Export	392	Japan	JPN	258	French Polynesia	PYF								29	CRUDE ANIMAL,VEG.MATERL.	1	No Quantity							26779			0
S3	2009	2009	2009	2	0	2	Export	392	Japan	JPN	276	Germany	DEU								29	CRUDE ANIMAL,VEG.MATERL.	1	No Quantity							1906884			0
S3	2009	2009	2009	2	0	2	Export	392	Japan	JPN	288	Ghana	GHA								29	CRUDE ANIMAL,VEG.MATERL.	1	No Quantity							533844			0
S3	2009	2009	2009	2	0	2	Export	392	Japan	JPN	300	Greece	GRC								29	CRUDE ANIMAL,VEG.MATERL.	1	No Quantity							407517			0
S3	2009	2009	2009	2	0	2	Export	392	Japan	JPN	308	Grenada	GRD								29	CRUDE ANIMAL,VEG.MATERL.	1	No Quantity							20132			0
S3	2009	2009	2009	2	0	2	Export	392	Japan	JPN	316	Guam	GUM								29	CRUDE ANIMAL,VEG.MATERL.	1	No Quantity							18910			0
S3	2009	2009	2009	2	0	2	Export	392	Japan	JPN	328	Guyana	GUY								29	CRUDE ANIMAL,VEG.MATERL.	1	No Quantity							57600			0
S3	2009	2009	2009	2	0	2	Export	392	Japan	JPN	332	Haiti	HTI								29	CRUDE ANIMAL,VEG.MATERL.	1	No Quantity							102281			0
S3	2009	2009	2009	2	0	2	Export	392	Japan	JPN	344	China, Hong Kong SAR	HKG								29	CRUDE ANIMAL,VEG.MATERL.	1	No Quantity							35240984			0
S3	2009	2009	2009	2	0	2	Export	392	Japan	JPN	348	Hungary	HUN								29	CRUDE ANIMAL,VEG.MATERL.	1	No Quantity							10066			0
S3	2009	2009	2009	2	0	2	Export	392	Japan	JPN	352	Iceland	ISL								29	CRUDE ANIMAL,VEG.MATERL.	1	No Quantity							11921			0
S3	2009	2009	2009	2	0	2	Export	392	Japan	JPN	360	Indonesia	IDN								29	CRUDE ANIMAL,VEG.MATERL.	1	No Quantity							2565243			0
S3	2009	2009	2009	2	0	2	Export	392	Japan	JPN	364	Iran	IRN								29	CRUDE ANIMAL,VEG.MATERL.	1	No Quantity							1629500			0
S3	2009	2009	2009	2	0	2	Export	392	Japan	JPN	368	Iraq	IRQ								29	CRUDE ANIMAL,VEG.MATERL.	1	No Quantity							230334			0
S3	2009	2009	2009	2	0	2	Export	392	Japan	JPN	372	Ireland	IRL								29	CRUDE ANIMAL,VEG.MATERL.	1	No Quantity							42859			0
S3	2009	2009	2009	2	0	2	Export	392	Japan	JPN	376	Israel	ISR								29	CRUDE ANIMAL,VEG.MATERL.	1	No Quantity							248033			0
S3	2009	2009	2009	2	0	2	Export	392	Japan	JPN	381	Italy	ITA								29	CRUDE ANIMAL,VEG.MATERL.	1	No Quantity							3968546			0
S3	2009	2009	2009	2	0	2	Export	392	Japan	JPN	398	Kazakhstan	KAZ								29	CRUDE ANIMAL,VEG.MATERL.	1	No Quantity							93062			0
S3	2009	2009	2009	2	0	2	Export	392	Japan	JPN	400	Jordan	JOR								29	CRUDE ANIMAL,VEG.MATERL.	1	No Quantity							223848			0
S3	2009	2009	2009	2	0	2	Export	392	Japan	JPN	404	Kenya	KEN								29	CRUDE ANIMAL,VEG.MATERL.	1	No Quantity							257938			0
S3	2009	2009	2009	2	0	2	Export	392	Japan	JPN	410	Rep. of Korea	KOR								29	CRUDE ANIMAL,VEG.MATERL.	1	No Quantity							30360182			0
S3	2009	2009	2009	2	0	2	Export	392	Japan	JPN	414	Kuwait	KWT								29	CRUDE ANIMAL,VEG.MATERL.	1	No Quantity							22384			0
S3	2009	2009	2009	2	0	2	Export	392	Japan	JPN	418	Lao People's Dem. Rep.	LAO								29	CRUDE ANIMAL,VEG.MATERL.	1	No Quantity							9605			0
S3	2009	2009	2009	2	0	2	Export	392	Japan	JPN	422	Lebanon	LBN								29	CRUDE ANIMAL,VEG.MATERL.	1	No Quantity							136404			0
S3	2009	2009	2009	2	0	2	Export	392	Japan	JPN	434	Libya	LBY								29	CRUDE ANIMAL,VEG.MATERL.	1	No Quantity							6228			0
S3	2009	2009	2009	2	0	2	Export	392	Japan	JPN	440	Lithuania	LTU								29	CRUDE ANIMAL,VEG.MATERL.	1	No Quantity							3827			0
S3	2009	2009	2009	2	0	2	Export	392	Japan	JPN	446	China, Macao SAR	MAC								29	CRUDE ANIMAL,VEG.MATERL.	1	No Quantity							3956			0
S3	2009	2009	2009	2	0	2	Export	392	Japan	JPN	458	Malaysia	MYS								29	CRUDE ANIMAL,VEG.MATERL.	1	No Quantity							1056924			0
S3	2009	2009	2009	2	0	2	Export	392	Japan	JPN	470	Malta	MLT								29	CRUDE ANIMAL,VEG.MATERL.	1	No Quantity							11213			0
S3	2009	2009	2009	2	0	2	Export	392	Japan	JPN	480	Mauritius	MUS								29	CRUDE ANIMAL,VEG.MATERL.	1	No Quantity							23681			0
S3	2009	2009	2009	2	0	2	Export	392	Japan	JPN	484	Mexico	MEX								29	CRUDE ANIMAL,VEG.MATERL.	1	No Quantity							4277			0
S3	2009	2009	2009	2	0	2	Export	392	Japan	JPN	490	Other Asia, nes									29	CRUDE ANIMAL,VEG.MATERL.	1	No Quantity							34520019			0
S3	2009	2009	2009	2	0	2	Export	392	Japan	JPN	504	Morocco	MAR								29	CRUDE ANIMAL,VEG.MATERL.	1	No Quantity							27615			0
S3	2009	2009	2009	2	0	2	Export	392	Japan	JPN	512	Oman	OMN								29	CRUDE ANIMAL,VEG.MATERL.	1	No Quantity							148742			0
S3	2009	2009	2009	2	0	2	Export	392	Japan	JPN	516	Namibia	NAM								29	CRUDE ANIMAL,VEG.MATERL.	1	No Quantity							18610			0
S3	2009	2009	2009	2	0	2	Export	392	Japan	JPN	524	Nepal	NPL								29	CRUDE ANIMAL,VEG.MATERL.	1	No Quantity							566369			0
S3	2009	2009	2009	2	0	2	Export	392	Japan	JPN	528	Netherlands	NLD								29	CRUDE ANIMAL,VEG.MATERL.	1	No Quantity							12426511			0
S3	2009	2009	2009	2	0	2	Export	392	Japan	JPN	530	Neth. Antilles	ANT								29	CRUDE ANIMAL,VEG.MATERL.	1	No Quantity							11310			0
S3	2009	2009	2009	2	0	2	Export	392	Japan	JPN	540	New Caledonia	NCL								29	CRUDE ANIMAL,VEG.MATERL.	1	No Quantity							66401			0
S3	2009	2009	2009	2	0	2	Export	392	Japan	JPN	548	Vanuatu	VUT								29	CRUDE ANIMAL,VEG.MATERL.	1	No Quantity							11031			0
S3	2009	2009	2009	2	0	2	Export	392	Japan	JPN	554	New Zealand	NZL								29	CRUDE ANIMAL,VEG.MATERL.	1	No Quantity							2657061			0
S3	2009	2009	2009	2	0	2	Export	392	Japan	JPN	579	Norway	NOR								29	CRUDE ANIMAL,VEG.MATERL.	1	No Quantity							437008			0
S3	2009	2009	2009	2	0	2	Export	392	Japan	JPN	586	Pakistan	PAK								29	CRUDE ANIMAL,VEG.MATERL.	1	No Quantity							1293207			0
S3	2009	2009	2009	2	0	2	Export	392	Japan	JPN	591	Panama	PAN								29	CRUDE ANIMAL,VEG.MATERL.	1	No Quantity							43020			0
S3	2009	2009	2009	2	0	2	Export	392	Japan	JPN	598	Papua New Guinea	PNG								29	CRUDE ANIMAL,VEG.MATERL.	1	No Quantity							159988			0
S3	2009	2009	2009	2	0	2	Export	392	Japan	JPN	600	Paraguay	PRY								29	CRUDE ANIMAL,VEG.MATERL.	1	No Quantity							15190			0
S3	2009	2009	2009	2	0	2	Export	392	Japan	JPN	604	Peru	PER								29	CRUDE ANIMAL,VEG.MATERL.	1	No Quantity							278328			0
S3	2009	2009	2009	2	0	2	Export	392	Japan	JPN	608	Philippines	PHL								29	CRUDE ANIMAL,VEG.MATERL.	1	No Quantity							2497073			0
S3	2009	2009	2009	2	0	2	Export	392	Japan	JPN	616	Poland	POL								29	CRUDE ANIMAL,VEG.MATERL.	1	No Quantity							7408			0
S3	2009	2009	2009	2	0	2	Export	392	Japan	JPN	620	Portugal	PRT								29	CRUDE ANIMAL,VEG.MATERL.	1	No Quantity							173753			0
S3	2009	2009	2009	2	0	2	Export	392	Japan	JPN	626	Timor-Leste	TLS								29	CRUDE ANIMAL,VEG.MATERL.	1	No Quantity							2498			0
S3	2009	2009	2009	2	0	2	Export	392	Japan	JPN	634	Qatar	QAT								29	CRUDE ANIMAL,VEG.MATERL.	1	No Quantity							23574			0
S3	2009	2009	2009	2	0	2	Export	392	Japan	JPN	643	Russian Federation	RUS								29	CRUDE ANIMAL,VEG.MATERL.	1	No Quantity							462243			0
S3	2009	2009	2009	2	0	2	Export	392	Japan	JPN	682	Saudi Arabia	SAU								29	CRUDE ANIMAL,VEG.MATERL.	1	No Quantity							137240			0
S3	2009	2009	2009	2	0	2	Export	392	Japan	JPN	688	Serbia	SRB								29	CRUDE ANIMAL,VEG.MATERL.	1	No Quantity							29716			0
S3	2009	2009	2009	2	0	2	Export	392	Japan	JPN	699	India	IND								29	CRUDE ANIMAL,VEG.MATERL.	1	No Quantity							1885991			0
S3	2009	2009	2009	2	0	2	Export	392	Japan	JPN	702	Singapore	SGP								29	CRUDE ANIMAL,VEG.MATERL.	1	No Quantity							2864186			0
S3	2009	2009	2009	2	0	2	Export	392	Japan	JPN	703	Slovakia	SVK								29	CRUDE ANIMAL,VEG.MATERL.	1	No Quantity							6979			0
S3	2009	2009	2009	2	0	2	Export	392	Japan	JPN	704	Viet Nam	VNM								29	CRUDE ANIMAL,VEG.MATERL.	1	No Quantity							20211806			0
S3	2009	2009	2009	2	0	2	Export	392	Japan	JPN	710	South Africa	ZAF								29	CRUDE ANIMAL,VEG.MATERL.	1	No Quantity							738331			0
S3	2009	2009	2009	2	0	2	Export	392	Japan	JPN	724	Spain	ESP								29	CRUDE ANIMAL,VEG.MATERL.	1	No Quantity							1664780			0
S3	2009	2009	2009	2	0	2	Export	392	Japan	JPN	740	Suriname	SUR								29	CRUDE ANIMAL,VEG.MATERL.	1	No Quantity							33147			0
S3	2009	2009	2009	2	0	2	Export	392	Japan	JPN	748	Swaziland	SWZ								29	CRUDE ANIMAL,VEG.MATERL.	1	No Quantity							24281			0
S3	2009	2009	2009	2	0	2	Export	392	Japan	JPN	752	Sweden	SWE								29	CRUDE ANIMAL,VEG.MATERL.	1	No Quantity							367220			0
S3	2009	2009	2009	2	0	2	Export	392	Japan	JPN	757	Switzerland	CHE								29	CRUDE ANIMAL,VEG.MATERL.	1	No Quantity							185116			0
S3	2009	2009	2009	2	0	2	Export	392	Japan	JPN	760	Syria	SYR								29	CRUDE ANIMAL,VEG.MATERL.	1	No Quantity							104608			0
S3	2009	2009	2009	2	0	2	Export	392	Japan	JPN	764	Thailand	THA								29	CRUDE ANIMAL,VEG.MATERL.	1	No Quantity							4938787			0
S3	2009	2009	2009	2	0	2	Export	392	Japan	JPN	780	Trinidad and Tobago	TTO								29	CRUDE ANIMAL,VEG.MATERL.	1	No Quantity							13314			0
S3	2009	2009	2009	2	0	2	Export	392	Japan	JPN	784	United Arab Emirates	ARE								29	CRUDE ANIMAL,VEG.MATERL.	1	No Quantity							386280			0
S3	2009	2009	2009	2	0	2	Export	392	Japan	JPN	788	Tunisia	TUN								29	CRUDE ANIMAL,VEG.MATERL.	1	No Quantity							21344			0
S3	2009	2009	2009	2	0	2	Export	392	Japan	JPN	792	Turkey	TUR								29	CRUDE ANIMAL,VEG.MATERL.	1	No Quantity							128889			0
S3	2009	2009	2009	2	0	2	Export	392	Japan	JPN	804	Ukraine	UKR								29	CRUDE ANIMAL,VEG.MATERL.	1	No Quantity							326076			0
S3	2009	2009	2009	2	0	2	Export	392	Japan	JPN	818	Egypt	EGY								29	CRUDE ANIMAL,VEG.MATERL.	1	No Quantity							744302			0
S3	2009	2009	2009	2	0	2	Export	392	Japan	JPN	826	United Kingdom	GBR								29	CRUDE ANIMAL,VEG.MATERL.	1	No Quantity							1512735			0
S3	2009	2009	2009	2	0	2	Export	392	Japan	JPN	842	USA	USA								29	CRUDE ANIMAL,VEG.MATERL.	1	No Quantity							30007628			0
S3	2009	2009	2009	2	0	2	Export	392	Japan	JPN	858	Uruguay	URY								29	CRUDE ANIMAL,VEG.MATERL.	1	No Quantity							36877			0
S3	2009	2009	2009	2	0	2	Export	392	Japan	JPN	862	Venezuela	VEN								29	CRUDE ANIMAL,VEG.MATERL.	1	No Quantity							311936			0
S3	2009	2009	2009	2	0	2	Export	392	Japan	JPN	882	Samoa	WSM								29	CRUDE ANIMAL,VEG.MATERL.	1	No Quantity							11792			0
S3	2009	2009	2009	2	0	2	Export	388	Jamaica	JAM	0	World	WLD								32	COAL, COKE, BRIQUETTES	1	No Quantity							1506			0
S3	2009	2009	2009	2	0	2	Export	388	Jamaica	JAM	136	Cayman Isds	CYM								32	COAL, COKE, BRIQUETTES	1	No Quantity							1506			0
S3	2009	2009	2009	2	0	2	Export	392	Japan	JPN	0	World	WLD								32	COAL, COKE, BRIQUETTES	1	No Quantity							210272096			0
S3	2009	2009	2009	2	0	2	Export	392	Japan	JPN	76	Brazil	BRA								32	COAL, COKE, BRIQUETTES	1	No Quantity							11569175			0
S3	2009	2009	2009	2	0	2	Export	392	Japan	JPN	156	China	CHN								32	COAL, COKE, BRIQUETTES	1	No Quantity							8357549			0
S3	2009	2009	2009	2	0	2	Export	392	Japan	JPN	360	Indonesia	IDN								32	COAL, COKE, BRIQUETTES	1	No Quantity							11718132			0
S3	2009	2009	2009	2	0	2	Export	392	Japan	JPN	410	Rep. of Korea	KOR								32	COAL, COKE, BRIQUETTES	1	No Quantity							41143783			0
S3	2009	2009	2009	2	0	2	Export	392	Japan	JPN	458	Malaysia	MYS								32	COAL, COKE, BRIQUETTES	1	No Quantity							1362331			0
S3	2009	2009	2009	2	0	2	Export	392	Japan	JPN	490	Other Asia, nes									32	COAL, COKE, BRIQUETTES	1	No Quantity							5220835			0
S3	2009	2009	2009	2	0	2	Export	392	Japan	JPN	528	Netherlands	NLD								32	COAL, COKE, BRIQUETTES	1	No Quantity							137433			0
S3	2009	2009	2009	2	0	2	Export	392	Japan	JPN	608	Philippines	PHL								32	COAL, COKE, BRIQUETTES	1	No Quantity							2558167			0
S3	2009	2009	2009	2	0	2	Export	392	Japan	JPN	642	Romania	ROU								32	COAL, COKE, BRIQUETTES	1	No Quantity							17173878			0
S3	2009	2009	2009	2	0	2	Export	392	Japan	JPN	682	Saudi Arabia	SAU								32	COAL, COKE, BRIQUETTES	1	No Quantity							15201			0
S3	2009	2009	2009	2	0	2	Export	392	Japan	JPN	699	India	IND								32	COAL, COKE, BRIQUETTES	1	No Quantity							77287073			0
S3	2009	2009	2009	2	0	2	Export	392	Japan	JPN	704	Viet Nam	VNM								32	COAL, COKE, BRIQUETTES	1	No Quantity							775026			0
S3	2009	2009	2009	2	0	2	Export	392	Japan	JPN	752	Sweden	SWE								32	COAL, COKE, BRIQUETTES	1	No Quantity							15907418			0
S3	2009	2009	2009	2	0	2	Export	392	Japan	JPN	764	Thailand	THA								32	COAL, COKE, BRIQUETTES	1	No Quantity							17046094			0
S3	2009	2009	2009	2	0	2	Export	388	Jamaica	JAM	0	World	WLD								33	PETROLEUM,PETROL.PRODUCT	1	No Quantity							213843076			0
S3	2009	2009	2009	2	0	2	Export	388	Jamaica	JAM	28	Antigua and Barbuda	ATG								33	PETROLEUM,PETROL.PRODUCT	1	No Quantity							2903			0
S3	2009	2009	2009	2	0	2	Export	388	Jamaica	JAM	52	Barbados	BRB								33	PETROLEUM,PETROL.PRODUCT	1	No Quantity							4570			0
S3	2009	2009	2009	2	0	2	Export	388	Jamaica	JAM	84	Belize	BLZ								33	PETROLEUM,PETROL.PRODUCT	1	No Quantity							568			0
S3	2009	2009	2009	2	0	2	Export	388	Jamaica	JAM	124	Canada	CAN								33	PETROLEUM,PETROL.PRODUCT	1	No Quantity							1063			0
S3	2009	2009	2009	2	0	2	Export	388	Jamaica	JAM	136	Cayman Isds	CYM								33	PETROLEUM,PETROL.PRODUCT	1	No Quantity							12253			0
S3	2009	2009	2009	2	0	2	Export	388	Jamaica	JAM	170	Colombia	COL								33	PETROLEUM,PETROL.PRODUCT	1	No Quantity							30			0
S3	2009	2009	2009	2	0	2	Export	388	Jamaica	JAM	214	Dominican Rep.	DOM								33	PETROLEUM,PETROL.PRODUCT	1	No Quantity							40			0
S3	2009	2009	2009	2	0	2	Export	388	Jamaica	JAM	328	Guyana	GUY								33	PETROLEUM,PETROL.PRODUCT	1	No Quantity							84217			0
S3	2009	2009	2009	2	0	2	Export	388	Jamaica	JAM	670	Saint Vincent and the Grenadines	VCT								33	PETROLEUM,PETROL.PRODUCT	1	No Quantity							5909			0
S3	2009	2009	2009	2	0	2	Export	388	Jamaica	JAM	724	Spain	ESP								33	PETROLEUM,PETROL.PRODUCT	1	No Quantity							224			0
S3	2009	2009	2009	2	0	2	Export	388	Jamaica	JAM	780	Trinidad and Tobago	TTO								33	PETROLEUM,PETROL.PRODUCT	1	No Quantity							199189			0
S3	2009	2009	2009	2	0	2	Export	388	Jamaica	JAM	842	USA	USA								33	PETROLEUM,PETROL.PRODUCT	1	No Quantity							213532110			0
S3	2009	2009	2009	2	0	2	Export	392	Japan	JPN	0	World	WLD								33	PETROLEUM,PETROL.PRODUCT	1	No Quantity							10232820185			0
S3	2009	2009	2009	2	0	2	Export	392	Japan	JPN	4	Afghanistan	AFG								33	PETROLEUM,PETROL.PRODUCT	1	No Quantity							28408			0
S3	2009	2009	2009	2	0	2	Export	392	Japan	JPN	12	Algeria	DZA								33	PETROLEUM,PETROL.PRODUCT	1	No Quantity							103943			0
S3	2009	2009	2009	2	0	2	Export	392	Japan	JPN	24	Angola	AGO								33	PETROLEUM,PETROL.PRODUCT	1	No Quantity							85697			0
S3	2009	2009	2009	2	0	2	Export	392	Japan	JPN	32	Argentina	ARG								33	PETROLEUM,PETROL.PRODUCT	1	No Quantity							862353			0
S3	2009	2009	2009	2	0	2	Export	392	Japan	JPN	36	Australia	AUS								33	PETROLEUM,PETROL.PRODUCT	1	No Quantity							1079342552			0
S3	2009	2009	2009	2	0	2	Export	392	Japan	JPN	40	Austria	AUT								33	PETROLEUM,PETROL.PRODUCT	1	No Quantity							38421			0
S3	2009	2009	2009	2	0	2	Export	392	Japan	JPN	48	Bahrain	BHR								33	PETROLEUM,PETROL.PRODUCT	1	No Quantity							1118436			0
S3	2009	2009	2009	2	0	2	Export	392	Japan	JPN	50	Bangladesh	BGD								33	PETROLEUM,PETROL.PRODUCT	1	No Quantity							126798			0
S3	2009	2009	2009	2	0	2	Export	392	Japan	JPN	52	Barbados	BRB								33	PETROLEUM,PETROL.PRODUCT	1	No Quantity							15780			0
S3	2009	2009	2009	2	0	2	Export	392	Japan	JPN	56	Belgium	BEL								33	PETROLEUM,PETROL.PRODUCT	1	No Quantity							32535360			0
S3	2009	2009	2009	2	0	2	Export	392	Japan	JPN	60	Bermuda	BMU								33	PETROLEUM,PETROL.PRODUCT	1	No Quantity							7783			0
S3	2009	2009	2009	2	0	2	Export	392	Japan	JPN	76	Brazil	BRA								33	PETROLEUM,PETROL.PRODUCT	1	No Quantity							2397268			0
S3	2009	2009	2009	2	0	2	Export	392	Japan	JPN	96	Brunei Darussalam	BRN								33	PETROLEUM,PETROL.PRODUCT	1	No Quantity							119380			0
S3	2009	2009	2009	2	0	2	Export	392	Japan	JPN	100	Bulgaria	BGR								33	PETROLEUM,PETROL.PRODUCT	1	No Quantity							8930			0
S3	2009	2009	2009	2	0	2	Export	392	Japan	JPN	104	Myanmar	MMR								33	PETROLEUM,PETROL.PRODUCT	1	No Quantity							18717			0
S3	2009	2009	2009	2	0	2	Export	392	Japan	JPN	116	Cambodia	KHM								33	PETROLEUM,PETROL.PRODUCT	1	No Quantity							36706			0
S3	2009	2009	2009	2	0	2	Export	392	Japan	JPN	124	Canada	CAN								33	PETROLEUM,PETROL.PRODUCT	1	No Quantity							21296420			0
S3	2009	2009	2009	2	0	2	Export	392	Japan	JPN	144	Sri Lanka	LKA								33	PETROLEUM,PETROL.PRODUCT	1	No Quantity							537231			0
S3	2009	2009	2009	2	0	2	Export	392	Japan	JPN	152	Chile	CHL								33	PETROLEUM,PETROL.PRODUCT	1	No Quantity							333469981			0
S3	2009	2009	2009	2	0	2	Export	392	Japan	JPN	156	China	CHN								33	PETROLEUM,PETROL.PRODUCT	1	No Quantity							1907588269			0
S3	2009	2009	2009	2	0	2	Export	392	Japan	JPN	170	Colombia	COL								33	PETROLEUM,PETROL.PRODUCT	1	No Quantity							530649			0
S3	2009	2009	2009	2	0	2	Export	392	Japan	JPN	174	Comoros	COM								33	PETROLEUM,PETROL.PRODUCT	1	No Quantity							2541			0
S3	2009	2009	2009	2	0	2	Export	392	Japan	JPN	192	Cuba	CUB								33	PETROLEUM,PETROL.PRODUCT	1	No Quantity							3752			0
S3	2009	2009	2009	2	0	2	Export	392	Japan	JPN	196	Cyprus	CYP								33	PETROLEUM,PETROL.PRODUCT	1	No Quantity							39343			0
S3	2009	2009	2009	2	0	2	Export	392	Japan	JPN	203	Czechia	CZE								33	PETROLEUM,PETROL.PRODUCT	1	No Quantity							213953			0
S3	2009	2009	2009	2	0	2	Export	392	Japan	JPN	208	Denmark	DNK								33	PETROLEUM,PETROL.PRODUCT	1	No Quantity							7279			0
S3	2009	2009	2009	2	0	2	Export	392	Japan	JPN	214	Dominican Rep.	DOM								33	PETROLEUM,PETROL.PRODUCT	1	No Quantity							772142			0
S3	2009	2009	2009	2	0	2	Export	392	Japan	JPN	218	Ecuador	ECU								33	PETROLEUM,PETROL.PRODUCT	1	No Quantity							144047			0
S3	2009	2009	2009	2	0	2	Export	392	Japan	JPN	233	Estonia	EST								33	PETROLEUM,PETROL.PRODUCT	1	No Quantity							2283			0
S3	2009	2009	2009	2	0	2	Export	392	Japan	JPN	242	Fiji	FJI								33	PETROLEUM,PETROL.PRODUCT	1	No Quantity							8008			0
S3	2009	2009	2009	2	0	2	Export	392	Japan	JPN	246	Finland	FIN								33	PETROLEUM,PETROL.PRODUCT	1	No Quantity							443869			0
S3	2009	2009	2009	2	0	2	Export	392	Japan	JPN	251	France	FRA								33	PETROLEUM,PETROL.PRODUCT	1	No Quantity							77393075			0
S3	2009	2009	2009	2	0	2	Export	392	Japan	JPN	258	French Polynesia	PYF								33	PETROLEUM,PETROL.PRODUCT	1	No Quantity							7268			0
S3	2009	2009	2009	2	0	2	Export	392	Japan	JPN	268	Georgia	GEO								33	PETROLEUM,PETROL.PRODUCT	1	No Quantity							210180			0
S3	2009	2009	2009	2	0	2	Export	392	Japan	JPN	276	Germany	DEU								33	PETROLEUM,PETROL.PRODUCT	1	No Quantity							9163374			0
S3	2009	2009	2009	2	0	2	Export	392	Japan	JPN	296	Kiribati	KIR								33	PETROLEUM,PETROL.PRODUCT	1	No Quantity							5349			0
S3	2009	2009	2009	2	0	2	Export	392	Japan	JPN	300	Greece	GRC								33	PETROLEUM,PETROL.PRODUCT	1	No Quantity							16080			0
S3	2009	2009	2009	2	0	2	Export	392	Japan	JPN	308	Grenada	GRD								33	PETROLEUM,PETROL.PRODUCT	1	No Quantity							2594			0
S3	2009	2009	2009	2	0	2	Export	392	Japan	JPN	320	Guatemala	GTM								33	PETROLEUM,PETROL.PRODUCT	1	No Quantity							44778			0
S3	2009	2009	2009	2	0	2	Export	392	Japan	JPN	344	China, Hong Kong SAR	HKG								33	PETROLEUM,PETROL.PRODUCT	1	No Quantity							355383272			0
S3	2009	2009	2009	2	0	2	Export	392	Japan	JPN	348	Hungary	HUN								33	PETROLEUM,PETROL.PRODUCT	1	No Quantity							195697			0
S3	2009	2009	2009	2	0	2	Export	392	Japan	JPN	360	Indonesia	IDN								33	PETROLEUM,PETROL.PRODUCT	1	No Quantity							59076318			0
S3	2009	2009	2009	2	0	2	Export	392	Japan	JPN	364	Iran	IRN								33	PETROLEUM,PETROL.PRODUCT	1	No Quantity							396807			0
S3	2009	2009	2009	2	0	2	Export	392	Japan	JPN	368	Iraq	IRQ								33	PETROLEUM,PETROL.PRODUCT	1	No Quantity							374199			0
S3	2009	2009	2009	2	0	2	Export	392	Japan	JPN	372	Ireland	IRL								33	PETROLEUM,PETROL.PRODUCT	1	No Quantity							9187			0
S3	2009	2009	2009	2	0	2	Export	392	Japan	JPN	376	Israel	ISR								33	PETROLEUM,PETROL.PRODUCT	1	No Quantity							250874			0
S3	2009	2009	2009	2	0	2	Export	392	Japan	JPN	381	Italy	ITA								33	PETROLEUM,PETROL.PRODUCT	1	No Quantity							10224865			0
S3	2009	2009	2009	2	0	2	Export	392	Japan	JPN	384	Côte d'Ivoire	CIV								33	PETROLEUM,PETROL.PRODUCT	1	No Quantity							227332			0
S3	2009	2009	2009	2	0	2	Export	392	Japan	JPN	388	Jamaica	JAM								33	PETROLEUM,PETROL.PRODUCT	1	No Quantity							23424			0
S3	2009	2009	2009	2	0	2	Export	392	Japan	JPN	398	Kazakhstan	KAZ								33	PETROLEUM,PETROL.PRODUCT	1	No Quantity							106226			0
S3	2009	2009	2009	2	0	2	Export	392	Japan	JPN	400	Jordan	JOR								33	PETROLEUM,PETROL.PRODUCT	1	No Quantity							226614			0
S3	2009	2009	2009	2	0	2	Export	392	Japan	JPN	404	Kenya	KEN								33	PETROLEUM,PETROL.PRODUCT	1	No Quantity							288555			0
S3	2009	2009	2009	2	0	2	Export	392	Japan	JPN	408	Dem. People's Rep. of Korea	PRK								33	PETROLEUM,PETROL.PRODUCT	1	No Quantity							30531			0
S3	2009	2009	2009	2	0	2	Export	392	Japan	JPN	410	Rep. of Korea	KOR								33	PETROLEUM,PETROL.PRODUCT	1	No Quantity							996355377			0
S3	2009	2009	2009	2	0	2	Export	392	Japan	JPN	414	Kuwait	KWT								33	PETROLEUM,PETROL.PRODUCT	1	No Quantity							1016713			0
S3	2009	2009	2009	2	0	2	Export	392	Japan	JPN	418	Lao People's Dem. Rep.	LAO								33	PETROLEUM,PETROL.PRODUCT	1	No Quantity							18310			0
S3	2009	2009	2009	2	0	2	Export	392	Japan	JPN	422	Lebanon	LBN								33	PETROLEUM,PETROL.PRODUCT	1	No Quantity							9841			0
S3	2009	2009	2009	2	0	2	Export	392	Japan	JPN	446	China, Macao SAR	MAC								33	PETROLEUM,PETROL.PRODUCT	1	No Quantity							21376			0
S3	2009	2009	2009	2	0	2	Export	392	Japan	JPN	458	Malaysia	MYS								33	PETROLEUM,PETROL.PRODUCT	1	No Quantity							74229517			0
S3	2009	2009	2009	2	0	2	Export	392	Japan	JPN	478	Mauritania	MRT								33	PETROLEUM,PETROL.PRODUCT	1	No Quantity							45947			0
S3	2009	2009	2009	2	0	2	Export	392	Japan	JPN	480	Mauritius	MUS								33	PETROLEUM,PETROL.PRODUCT	1	No Quantity							59926			0
S3	2009	2009	2009	2	0	2	Export	392	Japan	JPN	484	Mexico	MEX								33	PETROLEUM,PETROL.PRODUCT	1	No Quantity							44272864			0
S3	2009	2009	2009	2	0	2	Export	392	Japan	JPN	490	Other Asia, nes									33	PETROLEUM,PETROL.PRODUCT	1	No Quantity							203188362			0
S3	2009	2009	2009	2	0	2	Export	392	Japan	JPN	496	Mongolia	MNG								33	PETROLEUM,PETROL.PRODUCT	1	No Quantity							217984			0
S3	2009	2009	2009	2	0	2	Export	392	Japan	JPN	508	Mozambique	MOZ								33	PETROLEUM,PETROL.PRODUCT	1	No Quantity							11598302			0
S3	2009	2009	2009	2	0	2	Export	392	Japan	JPN	512	Oman	OMN								33	PETROLEUM,PETROL.PRODUCT	1	No Quantity							3321069			0
S3	2009	2009	2009	2	0	2	Export	392	Japan	JPN	524	Nepal	NPL								33	PETROLEUM,PETROL.PRODUCT	1	No Quantity							2391			0
S3	2009	2009	2009	2	0	2	Export	392	Japan	JPN	528	Netherlands	NLD								33	PETROLEUM,PETROL.PRODUCT	1	No Quantity							434298891			0
S3	2009	2009	2009	2	0	2	Export	392	Japan	JPN	530	Neth. Antilles	ANT								33	PETROLEUM,PETROL.PRODUCT	1	No Quantity							65339			0
S3	2009	2009	2009	2	0	2	Export	392	Japan	JPN	554	New Zealand	NZL								33	PETROLEUM,PETROL.PRODUCT	1	No Quantity							205823693			0
S3	2009	2009	2009	2	0	2	Export	392	Japan	JPN	566	Nigeria	NGA								33	PETROLEUM,PETROL.PRODUCT	1	No Quantity							2187			0
S3	2009	2009	2009	2	0	2	Export	392	Japan	JPN	579	Norway	NOR								33	PETROLEUM,PETROL.PRODUCT	1	No Quantity							120205			0
S3	2009	2009	2009	2	0	2	Export	392	Japan	JPN	583	FS Micronesia	FSM								33	PETROLEUM,PETROL.PRODUCT	1	No Quantity							10624			0
S3	2009	2009	2009	2	0	2	Export	392	Japan	JPN	585	Palau	PLW								33	PETROLEUM,PETROL.PRODUCT	1	No Quantity							2380			0
S3	2009	2009	2009	2	0	2	Export	392	Japan	JPN	586	Pakistan	PAK								33	PETROLEUM,PETROL.PRODUCT	1	No Quantity							937201			0
S3	2009	2009	2009	2	0	2	Export	392	Japan	JPN	591	Panama	PAN								33	PETROLEUM,PETROL.PRODUCT	1	No Quantity							183594			0
S3	2009	2009	2009	2	0	2	Export	392	Japan	JPN	600	Paraguay	PRY								33	PETROLEUM,PETROL.PRODUCT	1	No Quantity							17034			0
S3	2009	2009	2009	2	0	2	Export	392	Japan	JPN	604	Peru	PER								33	PETROLEUM,PETROL.PRODUCT	1	No Quantity							93276			0
S3	2009	2009	2009	2	0	2	Export	392	Japan	JPN	608	Philippines	PHL								33	PETROLEUM,PETROL.PRODUCT	1	No Quantity							277358125			0
S3	2009	2009	2009	2	0	2	Export	392	Japan	JPN	616	Poland	POL								33	PETROLEUM,PETROL.PRODUCT	1	No Quantity							770631			0
S3	2009	2009	2009	2	0	2	Export	392	Japan	JPN	634	Qatar	QAT								33	PETROLEUM,PETROL.PRODUCT	1	No Quantity							17382182			0
S3	2009	2009	2009	2	0	2	Export	392	Japan	JPN	642	Romania	ROU								33	PETROLEUM,PETROL.PRODUCT	1	No Quantity							32332			0
S3	2009	2009	2009	2	0	2	Export	392	Japan	JPN	643	Russian Federation	RUS								33	PETROLEUM,PETROL.PRODUCT	1	No Quantity							31169266			0
S3	2009	2009	2009	2	0	2	Export	392	Japan	JPN	682	Saudi Arabia	SAU								33	PETROLEUM,PETROL.PRODUCT	1	No Quantity							4670707			0
S3	2009	2009	2009	2	0	2	Export	392	Japan	JPN	688	Serbia	SRB								33	PETROLEUM,PETROL.PRODUCT	1	No Quantity							114427			0
S3	2009	2009	2009	2	0	2	Export	392	Japan	JPN	699	India	IND								33	PETROLEUM,PETROL.PRODUCT	1	No Quantity							68281039			0
S3	2009	2009	2009	2	0	2	Export	392	Japan	JPN	702	Singapore	SGP								33	PETROLEUM,PETROL.PRODUCT	1	No Quantity							3409682888			0
S3	2009	2009	2009	2	0	2	Export	392	Japan	JPN	704	Viet Nam	VNM								33	PETROLEUM,PETROL.PRODUCT	1	No Quantity							22676954			0
S3	2009	2009	2009	2	0	2	Export	392	Japan	JPN	710	South Africa	ZAF								33	PETROLEUM,PETROL.PRODUCT	1	No Quantity							2649535			0
S3	2009	2009	2009	2	0	2	Export	392	Japan	JPN	724	Spain	ESP								33	PETROLEUM,PETROL.PRODUCT	1	No Quantity							8543254			0
S3	2009	2009	2009	2	0	2	Export	392	Japan	JPN	752	Sweden	SWE								33	PETROLEUM,PETROL.PRODUCT	1	No Quantity							1124440			0
S3	2009	2009	2009	2	0	2	Export	392	Japan	JPN	757	Switzerland	CHE								33	PETROLEUM,PETROL.PRODUCT	1	No Quantity							31989			0
S3	2009	2009	2009	2	0	2	Export	392	Japan	JPN	760	Syria	SYR								33	PETROLEUM,PETROL.PRODUCT	1	No Quantity							3827			0
S3	2009	2009	2009	2	0	2	Export	392	Japan	JPN	762	Tajikistan	TJK								33	PETROLEUM,PETROL.PRODUCT	1	No Quantity							2862			0
S3	2009	2009	2009	2	0	2	Export	392	Japan	JPN	764	Thailand	THA								33	PETROLEUM,PETROL.PRODUCT	1	No Quantity							78913614			0
S3	2009	2009	2009	2	0	2	Export	392	Japan	JPN	780	Trinidad and Tobago	TTO								33	PETROLEUM,PETROL.PRODUCT	1	No Quantity							20476			0
S3	2009	2009	2009	2	0	2	Export	392	Japan	JPN	784	United Arab Emirates	ARE								33	PETROLEUM,PETROL.PRODUCT	1	No Quantity							5610535			0
S3	2009	2009	2009	2	0	2	Export	392	Japan	JPN	792	Turkey	TUR								33	PETROLEUM,PETROL.PRODUCT	1	No Quantity							389550			0
S3	2009	2009	2009	2	0	2	Export	392	Japan	JPN	804	Ukraine	UKR								33	PETROLEUM,PETROL.PRODUCT	1	No Quantity							8206909			0
S3	2009	2009	2009	2	0	2	Export	392	Japan	JPN	818	Egypt	EGY								33	PETROLEUM,PETROL.PRODUCT	1	No Quantity							531871			0
S3	2009	2009	2009	2	0	2	Export	392	Japan	JPN	826	United Kingdom	GBR								33	PETROLEUM,PETROL.PRODUCT	1	No Quantity							57636790			0
S3	2009	2009	2009	2	0	2	Export	392	Japan	JPN	834	United Rep. of Tanzania	TZA								33	PETROLEUM,PETROL.PRODUCT	1	No Quantity							312600			0
S3	2009	2009	2009	2	0	2	Export	392	Japan	JPN	842	USA	USA								33	PETROLEUM,PETROL.PRODUCT	1	No Quantity							364925111			0
S3	2009	2009	2009	2	0	2	Export	392	Japan	JPN	858	Uruguay	URY								33	PETROLEUM,PETROL.PRODUCT	1	No Quantity							2187			0
S3	2009	2009	2009	2	0	2	Export	392	Japan	JPN	860	Uzbekistan	UZB								33	PETROLEUM,PETROL.PRODUCT	1	No Quantity							18621			0
S3	2009	2009	2009	2	0	2	Export	392	Japan	JPN	862	Venezuela	VEN								33	PETROLEUM,PETROL.PRODUCT	1	No Quantity							107266			0
S3	2009	2009	2009	2	0	2	Export	392	Japan	JPN	887	Yemen	YEM								33	PETROLEUM,PETROL.PRODUCT	1	No Quantity							174889			0
S3	2009	2009	2009	2	0	2	Export	388	Jamaica	JAM	0	World	WLD								34	GAS,NATURAL,MANUFACTURED	1	No Quantity							870			0
S3	2009	2009	2009	2	0	2	Export	388	Jamaica	JAM	136	Cayman Isds	CYM								34	GAS,NATURAL,MANUFACTURED	1	No Quantity							36			0
S3	2009	2009	2009	2	0	2	Export	388	Jamaica	JAM	530	Neth. Antilles	ANT								34	GAS,NATURAL,MANUFACTURED	1	No Quantity							834			0
S3	2009	2009	2009	2	0	2	Export	392	Japan	JPN	0	World	WLD								34	GAS,NATURAL,MANUFACTURED	1	No Quantity							87177179			0
S3	2009	2009	2009	2	0	2	Export	392	Japan	JPN	12	Algeria	DZA								34	GAS,NATURAL,MANUFACTURED	1	No Quantity							62788			0
S3	2009	2009	2009	2	0	2	Export	392	Japan	JPN	36	Australia	AUS								34	GAS,NATURAL,MANUFACTURED	1	No Quantity							2198			0
S3	2009	2009	2009	2	0	2	Export	392	Japan	JPN	96	Brunei Darussalam	BRN								34	GAS,NATURAL,MANUFACTURED	1	No Quantity							23949			0
S3	2009	2009	2009	2	0	2	Export	392	Japan	JPN	156	China	CHN								34	GAS,NATURAL,MANUFACTURED	1	No Quantity							517345			0
S3	2009	2009	2009	2	0	2	Export	392	Japan	JPN	276	Germany	DEU								34	GAS,NATURAL,MANUFACTURED	1	No Quantity							2680			0
S3	2009	2009	2009	2	0	2	Export	392	Japan	JPN	344	China, Hong Kong SAR	HKG								34	GAS,NATURAL,MANUFACTURED	1	No Quantity							2777			0
S3	2009	2009	2009	2	0	2	Export	392	Japan	JPN	410	Rep. of Korea	KOR								34	GAS,NATURAL,MANUFACTURED	1	No Quantity							86044421			0
S3	2009	2009	2009	2	0	2	Export	392	Japan	JPN	458	Malaysia	MYS								34	GAS,NATURAL,MANUFACTURED	1	No Quantity							98390			0
S3	2009	2009	2009	2	0	2	Export	392	Japan	JPN	490	Other Asia, nes									34	GAS,NATURAL,MANUFACTURED	1	No Quantity							28408			0
S3	2009	2009	2009	2	0	2	Export	392	Japan	JPN	634	Qatar	QAT								34	GAS,NATURAL,MANUFACTURED	1	No Quantity							2830			0
S3	2009	2009	2009	2	0	2	Export	392	Japan	JPN	704	Viet Nam	VNM								34	GAS,NATURAL,MANUFACTURED	1	No Quantity							51553			0
S3	2009	2009	2009	2	0	2	Export	392	Japan	JPN	710	South Africa	ZAF								34	GAS,NATURAL,MANUFACTURED	1	No Quantity							4502			0
S3	2009	2009	2009	2	0	2	Export	392	Japan	JPN	764	Thailand	THA								34	GAS,NATURAL,MANUFACTURED	1	No Quantity							96492			0
S3	2009	2009	2009	2	0	2	Export	392	Japan	JPN	842	USA	USA								34	GAS,NATURAL,MANUFACTURED	1	No Quantity							238846			0
S3	2009	2009	2009	2	0	2	Export	392	Japan	JPN	0	World	WLD								41	ANIMAL OILS AND FATS	1	No Quantity							21929061			0
S3	2009	2009	2009	2	0	2	Export	392	Japan	JPN	32	Argentina	ARG								41	ANIMAL OILS AND FATS	1	No Quantity							27647			0
S3	2009	2009	2009	2	0	2	Export	392	Japan	JPN	36	Australia	AUS								41	ANIMAL OILS AND FATS	1	No Quantity							263073			0
S3	2009	2009	2009	2	0	2	Export	392	Japan	JPN	56	Belgium	BEL								41	ANIMAL OILS AND FATS	1	No Quantity							709258			0
S3	2009	2009	2009	2	0	2	Export	392	Japan	JPN	76	Brazil	BRA								41	ANIMAL OILS AND FATS	1	No Quantity							231063			0
S3	2009	2009	2009	2	0	2	Export	392	Japan	JPN	104	Myanmar	MMR								41	ANIMAL OILS AND FATS	1	No Quantity							10227			0
S3	2009	2009	2009	2	0	2	Export	392	Japan	JPN	124	Canada	CAN								41	ANIMAL OILS AND FATS	1	No Quantity							226260			0
S3	2009	2009	2009	2	0	2	Export	392	Japan	JPN	156	China	CHN								41	ANIMAL OILS AND FATS	1	No Quantity							586673			0
S3	2009	2009	2009	2	0	2	Export	392	Japan	JPN	170	Colombia	COL								41	ANIMAL OILS AND FATS	1	No Quantity							12800			0
S3	2009	2009	2009	2	0	2	Export	392	Japan	JPN	246	Finland	FIN								41	ANIMAL OILS AND FATS	1	No Quantity							2433			0
S3	2009	2009	2009	2	0	2	Export	392	Japan	JPN	251	France	FRA								41	ANIMAL OILS AND FATS	1	No Quantity							38346			0
S3	2009	2009	2009	2	0	2	Export	392	Japan	JPN	276	Germany	DEU								41	ANIMAL OILS AND FATS	1	No Quantity							4421088			0
S3	2009	2009	2009	2	0	2	Export	392	Japan	JPN	344	China, Hong Kong SAR	HKG								41	ANIMAL OILS AND FATS	1	No Quantity							698484			0
S3	2009	2009	2009	2	0	2	Export	392	Japan	JPN	360	Indonesia	IDN								41	ANIMAL OILS AND FATS	1	No Quantity							564042			0
S3	2009	2009	2009	2	0	2	Export	392	Japan	JPN	381	Italy	ITA								41	ANIMAL OILS AND FATS	1	No Quantity							472653			0
S3	2009	2009	2009	2	0	2	Export	392	Japan	JPN	410	Rep. of Korea	KOR								41	ANIMAL OILS AND FATS	1	No Quantity							1861013			0
S3	2009	2009	2009	2	0	2	Export	392	Japan	JPN	458	Malaysia	MYS								41	ANIMAL OILS AND FATS	1	No Quantity							223945			0
S3	2009	2009	2009	2	0	2	Export	392	Japan	JPN	484	Mexico	MEX								41	ANIMAL OILS AND FATS	1	No Quantity							75502			0
S3	2009	2009	2009	2	0	2	Export	392	Japan	JPN	490	Other Asia, nes									41	ANIMAL OILS AND FATS	1	No Quantity							672295			0
S3	2009	2009	2009	2	0	2	Export	392	Japan	JPN	512	Oman	OMN								41	ANIMAL OILS AND FATS	1	No Quantity							6078			0
S3	2009	2009	2009	2	0	2	Export	392	Japan	JPN	528	Netherlands	NLD								41	ANIMAL OILS AND FATS	1	No Quantity							3068941			0
S3	2009	2009	2009	2	0	2	Export	392	Japan	JPN	554	New Zealand	NZL								41	ANIMAL OILS AND FATS	1	No Quantity							39418			0
S3	2009	2009	2009	2	0	2	Export	392	Japan	JPN	608	Philippines	PHL								41	ANIMAL OILS AND FATS	1	No Quantity							74602			0
S3	2009	2009	2009	2	0	2	Export	392	Japan	JPN	699	India	IND								41	ANIMAL OILS AND FATS	1	No Quantity							89814			0
S3	2009	2009	2009	2	0	2	Export	392	Japan	JPN	702	Singapore	SGP								41	ANIMAL OILS AND FATS	1	No Quantity							38185			0
S3	2009	2009	2009	2	0	2	Export	392	Japan	JPN	704	Viet Nam	VNM								41	ANIMAL OILS AND FATS	1	No Quantity							71589			0
S3	2009	2009	2009	2	0	2	Export	392	Japan	JPN	757	Switzerland	CHE								41	ANIMAL OILS AND FATS	1	No Quantity							1296681			0
S3	2009	2009	2009	2	0	2	Export	392	Japan	JPN	764	Thailand	THA								41	ANIMAL OILS AND FATS	1	No Quantity							50996			0
S3	2009	2009	2009	2	0	2	Export	392	Japan	JPN	826	United Kingdom	GBR								41	ANIMAL OILS AND FATS	1	No Quantity							1405169			0
S3	2009	2009	2009	2	0	2	Export	392	Japan	JPN	842	USA	USA								41	ANIMAL OILS AND FATS	1	No Quantity							4690786			0
S3	2009	2009	2009	2	0	2	Export	388	Jamaica	JAM	0	World	WLD								42	FIXED VEG. FATS AND OILS	1	No Quantity							176609			0
S3	2009	2009	2009	2	0	2	Export	388	Jamaica	JAM	28	Antigua and Barbuda	ATG								42	FIXED VEG. FATS AND OILS	1	No Quantity							3050			0
S3	2009	2009	2009	2	0	2	Export	388	Jamaica	JAM	60	Bermuda	BMU								42	FIXED VEG. FATS AND OILS	1	No Quantity							22			0
S3	2009	2009	2009	2	0	2	Export	388	Jamaica	JAM	84	Belize	BLZ								42	FIXED VEG. FATS AND OILS	1	No Quantity							2711			0
S3	2009	2009	2009	2	0	2	Export	388	Jamaica	JAM	124	Canada	CAN								42	FIXED VEG. FATS AND OILS	1	No Quantity							11326			0
S3	2009	2009	2009	2	0	2	Export	388	Jamaica	JAM	136	Cayman Isds	CYM								42	FIXED VEG. FATS AND OILS	1	No Quantity							5321			0
S3	2009	2009	2009	2	0	2	Export	388	Jamaica	JAM	214	Dominican Rep.	DOM								42	FIXED VEG. FATS AND OILS	1	No Quantity							24149			0
S3	2009	2009	2009	2	0	2	Export	388	Jamaica	JAM	662	Saint Lucia	LCA								42	FIXED VEG. FATS AND OILS	1	No Quantity							1937			0
S3	2009	2009	2009	2	0	2	Export	388	Jamaica	JAM	670	Saint Vincent and the Grenadines	VCT								42	FIXED VEG. FATS AND OILS	1	No Quantity							348			0
S3	2009	2009	2009	2	0	2	Export	388	Jamaica	JAM	780	Trinidad and Tobago	TTO								42	FIXED VEG. FATS AND OILS	1	No Quantity							1450			0
S3	2009	2009	2009	2	0	2	Export	388	Jamaica	JAM	796	Turks and Caicos Isds	TCA								42	FIXED VEG. FATS AND OILS	1	No Quantity							268			0
S3	2009	2009	2009	2	0	2	Export	388	Jamaica	JAM	826	United Kingdom	GBR								42	FIXED VEG. FATS AND OILS	1	No Quantity							6883			0
S3	2009	2009	2009	2	0	2	Export	388	Jamaica	JAM	842	USA	USA								42	FIXED VEG. FATS AND OILS	1	No Quantity							119144			0
S3	2009	2009	2009	2	0	2	Export	392	Japan	JPN	0	World	WLD								42	FIXED VEG. FATS AND OILS	1	No Quantity							50775189			0
S3	2009	2009	2009	2	0	2	Export	392	Japan	JPN	32	Argentina	ARG								42	FIXED VEG. FATS AND OILS	1	No Quantity							52786			0
S3	2009	2009	2009	2	0	2	Export	392	Japan	JPN	36	Australia	AUS								42	FIXED VEG. FATS AND OILS	1	No Quantity							769205			0
S3	2009	2009	2009	2	0	2	Export	392	Japan	JPN	50	Bangladesh	BGD								42	FIXED VEG. FATS AND OILS	1	No Quantity							15576			0
S3	2009	2009	2009	2	0	2	Export	392	Japan	JPN	56	Belgium	BEL								42	FIXED VEG. FATS AND OILS	1	No Quantity							266053			0
S3	2009	2009	2009	2	0	2	Export	392	Japan	JPN	76	Brazil	BRA								42	FIXED VEG. FATS AND OILS	1	No Quantity							69863			0
S3	2009	2009	2009	2	0	2	Export	392	Japan	JPN	124	Canada	CAN								42	FIXED VEG. FATS AND OILS	1	No Quantity							2497244			0
S3	2009	2009	2009	2	0	2	Export	392	Japan	JPN	156	China	CHN								42	FIXED VEG. FATS AND OILS	1	No Quantity							3359844			0
S3	2009	2009	2009	2	0	2	Export	392	Japan	JPN	170	Colombia	COL								42	FIXED VEG. FATS AND OILS	1	No Quantity							6550			0
S3	2009	2009	2009	2	0	2	Export	392	Japan	JPN	191	Croatia	HRV								42	FIXED VEG. FATS AND OILS	1	No Quantity							8104			0
S3	2009	2009	2009	2	0	2	Export	392	Japan	JPN	203	Czechia	CZE								42	FIXED VEG. FATS AND OILS	1	No Quantity							24871			0
S3	2009	2009	2009	2	0	2	Export	392	Japan	JPN	208	Denmark	DNK								42	FIXED VEG. FATS AND OILS	1	No Quantity							7386			0
S3	2009	2009	2009	2	0	2	Export	392	Japan	JPN	246	Finland	FIN								42	FIXED VEG. FATS AND OILS	1	No Quantity							35259			0
S3	2009	2009	2009	2	0	2	Export	392	Japan	JPN	251	France	FRA								42	FIXED VEG. FATS AND OILS	1	No Quantity							275680			0
S3	2009	2009	2009	2	0	2	Export	392	Japan	JPN	276	Germany	DEU								42	FIXED VEG. FATS AND OILS	1	No Quantity							556184			0
S3	2009	2009	2009	2	0	2	Export	392	Japan	JPN	316	Guam	GUM								42	FIXED VEG. FATS AND OILS	1	No Quantity							68041			0
S3	2009	2009	2009	2	0	2	Export	392	Japan	JPN	344	China, Hong Kong SAR	HKG								42	FIXED VEG. FATS AND OILS	1	No Quantity							2274265			0
S3	2009	2009	2009	2	0	2	Export	392	Japan	JPN	348	Hungary	HUN								42	FIXED VEG. FATS AND OILS	1	No Quantity							19125			0
S3	2009	2009	2009	2	0	2	Export	392	Japan	JPN	360	Indonesia	IDN								42	FIXED VEG. FATS AND OILS	1	No Quantity							342671			0
S3	2009	2009	2009	2	0	2	Export	392	Japan	JPN	372	Ireland	IRL								42	FIXED VEG. FATS AND OILS	1	No Quantity							21826			0
S3	2009	2009	2009	2	0	2	Export	392	Japan	JPN	381	Italy	ITA								42	FIXED VEG. FATS AND OILS	1	No Quantity							164533			0
S3	2009	2009	2009	2	0	2	Export	392	Japan	JPN	410	Rep. of Korea	KOR								42	FIXED VEG. FATS AND OILS	1	No Quantity							7175059			0
S3	2009	2009	2009	2	0	2	Export	392	Japan	JPN	422	Lebanon	LBN								42	FIXED VEG. FATS AND OILS	1	No Quantity							8973			0
S3	2009	2009	2009	2	0	2	Export	392	Japan	JPN	446	China, Macao SAR	MAC								42	FIXED VEG. FATS AND OILS	1	No Quantity							18578			0
S3	2009	2009	2009	2	0	2	Export	392	Japan	JPN	458	Malaysia	MYS								42	FIXED VEG. FATS AND OILS	1	No Quantity							1197358			0
S3	2009	2009	2009	2	0	2	Export	392	Japan	JPN	484	Mexico	MEX								42	FIXED VEG. FATS AND OILS	1	No Quantity							34294			0
S3	2009	2009	2009	2	0	2	Export	392	Japan	JPN	490	Other Asia, nes									42	FIXED VEG. FATS AND OILS	1	No Quantity							618769			0
S3	2009	2009	2009	2	0	2	Export	392	Japan	JPN	528	Netherlands	NLD								42	FIXED VEG. FATS AND OILS	1	No Quantity							312858			0
S3	2009	2009	2009	2	0	2	Export	392	Japan	JPN	554	New Zealand	NZL								42	FIXED VEG. FATS AND OILS	1	No Quantity							312783			0
S3	2009	2009	2009	2	0	2	Export	392	Japan	JPN	580	N. Mariana Isds	MNP								42	FIXED VEG. FATS AND OILS	1	No Quantity							29137			0
S3	2009	2009	2009	2	0	2	Export	392	Japan	JPN	583	FS Micronesia	FSM								42	FIXED VEG. FATS AND OILS	1	No Quantity							6904			0
S3	2009	2009	2009	2	0	2	Export	392	Japan	JPN	608	Philippines	PHL								42	FIXED VEG. FATS AND OILS	1	No Quantity							81645			0
S3	2009	2009	2009	2	0	2	Export	392	Japan	JPN	616	Poland	POL								42	FIXED VEG. FATS AND OILS	1	No Quantity							82159			0
S3	2009	2009	2009	2	0	2	Export	392	Japan	JPN	643	Russian Federation	RUS								42	FIXED VEG. FATS AND OILS	1	No Quantity							59851			0
S3	2009	2009	2009	2	0	2	Export	392	Japan	JPN	688	Serbia	SRB								42	FIXED VEG. FATS AND OILS	1	No Quantity							3709			0
S3	2009	2009	2009	2	0	2	Export	392	Japan	JPN	699	India	IND								42	FIXED VEG. FATS AND OILS	1	No Quantity							59347			0
S3	2009	2009	2009	2	0	2	Export	392	Japan	JPN	702	Singapore	SGP								42	FIXED VEG. FATS AND OILS	1	No Quantity							1193456			0
S3	2009	2009	2009	2	0	2	Export	392	Japan	JPN	704	Viet Nam	VNM								42	FIXED VEG. FATS AND OILS	1	No Quantity							458738			0
S3	2009	2009	2009	2	0	2	Export	392	Japan	JPN	724	Spain	ESP								42	FIXED VEG. FATS AND OILS	1	No Quantity							5585			0
S3	2009	2009	2009	2	0	2	Export	392	Japan	JPN	752	Sweden	SWE								42	FIXED VEG. FATS AND OILS	1	No Quantity							15544			0
S3	2009	2009	2009	2	0	2	Export	392	Japan	JPN	757	Switzerland	CHE								42	FIXED VEG. FATS AND OILS	1	No Quantity							9841			0
S3	2009	2009	2009	2	0	2	Export	392	Japan	JPN	764	Thailand	THA								42	FIXED VEG. FATS AND OILS	1	No Quantity							2097242			0
S3	2009	2009	2009	2	0	2	Export	392	Japan	JPN	784	United Arab Emirates	ARE								42	FIXED VEG. FATS AND OILS	1	No Quantity							11953			0
S3	2009	2009	2009	2	0	2	Export	392	Japan	JPN	792	Turkey	TUR								42	FIXED VEG. FATS AND OILS	1	No Quantity							3012			0
S3	2009	2009	2009	2	0	2	Export	392	Japan	JPN	804	Ukraine	UKR								42	FIXED VEG. FATS AND OILS	1	No Quantity							10795			0
S3	2009	2009	2009	2	0	2	Export	392	Japan	JPN	826	United Kingdom	GBR								42	FIXED VEG. FATS AND OILS	1	No Quantity							623153			0
S3	2009	2009	2009	2	0	2	Export	392	Japan	JPN	842	USA	USA								42	FIXED VEG. FATS AND OILS	1	No Quantity							25509376			0
S3	2009	2009	2009	2	0	2	Export	388	Jamaica	JAM	0	World	WLD								43	ANIMAL,VEG.FATS,OILS,NES	1	No Quantity							22685			0
S3	2009	2009	2009	2	0	2	Export	388	Jamaica	JAM	136	Cayman Isds	CYM								43	ANIMAL,VEG.FATS,OILS,NES	1	No Quantity							5539			0
S3	2009	2009	2009	2	0	2	Export	388	Jamaica	JAM	212	Dominica	DMA								43	ANIMAL,VEG.FATS,OILS,NES	1	No Quantity							864			0
S3	2009	2009	2009	2	0	2	Export	388	Jamaica	JAM	214	Dominican Rep.	DOM								43	ANIMAL,VEG.FATS,OILS,NES	1	No Quantity							16270			0
S3	2009	2009	2009	2	0	2	Export	388	Jamaica	JAM	670	Saint Vincent and the Grenadines	VCT								43	ANIMAL,VEG.FATS,OILS,NES	1	No Quantity							12			0
S3	2009	2009	2009	2	0	2	Export	392	Japan	JPN	0	World	WLD								43	ANIMAL,VEG.FATS,OILS,NES	1	No Quantity							38699700			0
S3	2009	2009	2009	2	0	2	Export	392	Japan	JPN	36	Australia	AUS								43	ANIMAL,VEG.FATS,OILS,NES	1	No Quantity							2519			0
S3	2009	2009	2009	2	0	2	Export	392	Japan	JPN	50	Bangladesh	BGD								43	ANIMAL,VEG.FATS,OILS,NES	1	No Quantity							10002			0
S3	2009	2009	2009	2	0	2	Export	392	Japan	JPN	56	Belgium	BEL								43	ANIMAL,VEG.FATS,OILS,NES	1	No Quantity							1500300			0
S3	2009	2009	2009	2	0	2	Export	392	Japan	JPN	76	Brazil	BRA								43	ANIMAL,VEG.FATS,OILS,NES	1	No Quantity							16745			0
S3	2009	2009	2009	2	0	2	Export	392	Japan	JPN	100	Bulgaria	BGR								43	ANIMAL,VEG.FATS,OILS,NES	1	No Quantity							5789			0
S3	2009	2009	2009	2	0	2	Export	392	Japan	JPN	156	China	CHN								43	ANIMAL,VEG.FATS,OILS,NES	1	No Quantity							5127494			0
S3	2009	2009	2009	2	0	2	Export	392	Japan	JPN	251	France	FRA								43	ANIMAL,VEG.FATS,OILS,NES	1	No Quantity							980253			0
S3	2009	2009	2009	2	0	2	Export	392	Japan	JPN	276	Germany	DEU								43	ANIMAL,VEG.FATS,OILS,NES	1	No Quantity							72854			0
S3	2009	2009	2009	2	0	2	Export	392	Japan	JPN	344	China, Hong Kong SAR	HKG								43	ANIMAL,VEG.FATS,OILS,NES	1	No Quantity							252578			0
S3	2009	2009	2009	2	0	2	Export	392	Japan	JPN	360	Indonesia	IDN								43	ANIMAL,VEG.FATS,OILS,NES	1	No Quantity							1449551			0
S3	2009	2009	2009	2	0	2	Export	392	Japan	JPN	372	Ireland	IRL								43	ANIMAL,VEG.FATS,OILS,NES	1	No Quantity							12328			0
S3	2009	2009	2009	2	0	2	Export	392	Japan	JPN	381	Italy	ITA								43	ANIMAL,VEG.FATS,OILS,NES	1	No Quantity							53687			0
S3	2009	2009	2009	2	0	2	Export	392	Japan	JPN	410	Rep. of Korea	KOR								43	ANIMAL,VEG.FATS,OILS,NES	1	No Quantity							19189090			0
S3	2009	2009	2009	2	0	2	Export	392	Japan	JPN	418	Lao People's Dem. Rep.	LAO								43	ANIMAL,VEG.FATS,OILS,NES	1	No Quantity							2959			0
S3	2009	2009	2009	2	0	2	Export	392	Japan	JPN	458	Malaysia	MYS								43	ANIMAL,VEG.FATS,OILS,NES	1	No Quantity							1526414			0
S3	2009	2009	2009	2	0	2	Export	392	Japan	JPN	484	Mexico	MEX								43	ANIMAL,VEG.FATS,OILS,NES	1	No Quantity							47008			0
S3	2009	2009	2009	2	0	2	Export	392	Japan	JPN	490	Other Asia, nes									43	ANIMAL,VEG.FATS,OILS,NES	1	No Quantity							2366437			0
S3	2009	2009	2009	2	0	2	Export	392	Japan	JPN	528	Netherlands	NLD								43	ANIMAL,VEG.FATS,OILS,NES	1	No Quantity							775734			0
S3	2009	2009	2009	2	0	2	Export	392	Japan	JPN	554	New Zealand	NZL								43	ANIMAL,VEG.FATS,OILS,NES	1	No Quantity							2273			0
S3	2009	2009	2009	2	0	2	Export	392	Japan	JPN	586	Pakistan	PAK								43	ANIMAL,VEG.FATS,OILS,NES	1	No Quantity							3087			0
S3	2009	2009	2009	2	0	2	Export	392	Japan	JPN	608	Philippines	PHL								43	ANIMAL,VEG.FATS,OILS,NES	1	No Quantity							127152			0
S3	2009	2009	2009	2	0	2	Export	392	Japan	JPN	616	Poland	POL								43	ANIMAL,VEG.FATS,OILS,NES	1	No Quantity							5146			0
S3	2009	2009	2009	2	0	2	Export	392	Japan	JPN	643	Russian Federation	RUS								43	ANIMAL,VEG.FATS,OILS,NES	1	No Quantity							8126			0
S3	2009	2009	2009	2	0	2	Export	392	Japan	JPN	699	India	IND								43	ANIMAL,VEG.FATS,OILS,NES	1	No Quantity							220300			0
S3	2009	2009	2009	2	0	2	Export	392	Japan	JPN	702	Singapore	SGP								43	ANIMAL,VEG.FATS,OILS,NES	1	No Quantity							919888			0
S3	2009	2009	2009	2	0	2	Export	392	Japan	JPN	704	Viet Nam	VNM								43	ANIMAL,VEG.FATS,OILS,NES	1	No Quantity							245642			0
S3	2009	2009	2009	2	0	2	Export	392	Japan	JPN	724	Spain	ESP								43	ANIMAL,VEG.FATS,OILS,NES	1	No Quantity							36009			0
S3	2009	2009	2009	2	0	2	Export	392	Japan	JPN	764	Thailand	THA								43	ANIMAL,VEG.FATS,OILS,NES	1	No Quantity							1766964			0
S3	2009	2009	2009	2	0	2	Export	392	Japan	JPN	792	Turkey	TUR								43	ANIMAL,VEG.FATS,OILS,NES	1	No Quantity							127431			0
S3	2009	2009	2009	2	0	2	Export	392	Japan	JPN	826	United Kingdom	GBR								43	ANIMAL,VEG.FATS,OILS,NES	1	No Quantity							170580			0
S3	2009	2009	2009	2	0	2	Export	392	Japan	JPN	842	USA	USA								43	ANIMAL,VEG.FATS,OILS,NES	1	No Quantity							1675360			0
S3	2009	2009	2009	2	0	2	Export	388	Jamaica	JAM	0	World	WLD								51	ORGANIC CHEMICALS	1	No Quantity							176382571			0
S3	2009	2009	2009	2	0	2	Export	388	Jamaica	JAM	28	Antigua and Barbuda	ATG								51	ORGANIC CHEMICALS	1	No Quantity							3431			0
S3	2009	2009	2009	2	0	2	Export	388	Jamaica	JAM	52	Barbados	BRB								51	ORGANIC CHEMICALS	1	No Quantity							432			0
S3	2009	2009	2009	2	0	2	Export	388	Jamaica	JAM	84	Belize	BLZ								51	ORGANIC CHEMICALS	1	No Quantity							918			0
S3	2009	2009	2009	2	0	2	Export	388	Jamaica	JAM	124	Canada	CAN								51	ORGANIC CHEMICALS	1	No Quantity							68760			0
S3	2009	2009	2009	2	0	2	Export	388	Jamaica	JAM	136	Cayman Isds	CYM								51	ORGANIC CHEMICALS	1	No Quantity							629			0
S3	2009	2009	2009	2	0	2	Export	388	Jamaica	JAM	192	Cuba	CUB								51	ORGANIC CHEMICALS	1	No Quantity							51763			0
S3	2009	2009	2009	2	0	2	Export	388	Jamaica	JAM	212	Dominica	DMA								51	ORGANIC CHEMICALS	1	No Quantity							56974			0
S3	2009	2009	2009	2	0	2	Export	388	Jamaica	JAM	214	Dominican Rep.	DOM								51	ORGANIC CHEMICALS	1	No Quantity							1026455			0
S3	2009	2009	2009	2	0	2	Export	388	Jamaica	JAM	276	Germany	DEU								51	ORGANIC CHEMICALS	1	No Quantity							3308			0
S3	2009	2009	2009	2	0	2	Export	388	Jamaica	JAM	308	Grenada	GRD								51	ORGANIC CHEMICALS	1	No Quantity							72508			0
S3	2009	2009	2009	2	0	2	Export	388	Jamaica	JAM	328	Guyana	GUY								51	ORGANIC CHEMICALS	1	No Quantity							106066			0
S3	2009	2009	2009	2	0	2	Export	388	Jamaica	JAM	530	Neth. Antilles	ANT								51	ORGANIC CHEMICALS	1	No Quantity							11379			0
S3	2009	2009	2009	2	0	2	Export	388	Jamaica	JAM	591	Panama	PAN								51	ORGANIC CHEMICALS	1	No Quantity							30739			0
S3	2009	2009	2009	2	0	2	Export	388	Jamaica	JAM	662	Saint Lucia	LCA								51	ORGANIC CHEMICALS	1	No Quantity							871			0
S3	2009	2009	2009	2	0	2	Export	388	Jamaica	JAM	670	Saint Vincent and the Grenadines	VCT								51	ORGANIC CHEMICALS	1	No Quantity							625			0
S3	2009	2009	2009	2	0	2	Export	388	Jamaica	JAM	740	Suriname	SUR								51	ORGANIC CHEMICALS	1	No Quantity							626861			0
S3	2009	2009	2009	2	0	2	Export	388	Jamaica	JAM	780	Trinidad and Tobago	TTO								51	ORGANIC CHEMICALS	1	No Quantity							3957480			0
S3	2009	2009	2009	2	0	2	Export	388	Jamaica	JAM	826	United Kingdom	GBR								51	ORGANIC CHEMICALS	1	No Quantity							6775957			0
S3	2009	2009	2009	2	0	2	Export	388	Jamaica	JAM	842	USA	USA								51	ORGANIC CHEMICALS	1	No Quantity							163587417			0
S3	2009	2009	2009	2	0	2	Export	392	Japan	JPN	0	World	WLD								51	ORGANIC CHEMICALS	1	No Quantity							18446077237			0
S3	2009	2009	2009	2	0	2	Export	392	Japan	JPN	12	Algeria	DZA								51	ORGANIC CHEMICALS	1	No Quantity							496023			0
S3	2009	2009	2009	2	0	2	Export	392	Japan	JPN	24	Angola	AGO								51	ORGANIC CHEMICALS	1	No Quantity							150404			0
S3	2009	2009	2009	2	0	2	Export	392	Japan	JPN	32	Argentina	ARG								51	ORGANIC CHEMICALS	1	No Quantity							36662619			0
S3	2009	2009	2009	2	0	2	Export	392	Japan	JPN	36	Australia	AUS								51	ORGANIC CHEMICALS	1	No Quantity							125775981			0
S3	2009	2009	2009	2	0	2	Export	392	Japan	JPN	40	Austria	AUT								51	ORGANIC CHEMICALS	1	No Quantity							12355951			0
S3	2009	2009	2009	2	0	2	Export	392	Japan	JPN	44	Bahamas	BHS								51	ORGANIC CHEMICALS	1	No Quantity							1701303			0
S3	2009	2009	2009	2	0	2	Export	392	Japan	JPN	48	Bahrain	BHR								51	ORGANIC CHEMICALS	1	No Quantity							481851			0
S3	2009	2009	2009	2	0	2	Export	392	Japan	JPN	50	Bangladesh	BGD								51	ORGANIC CHEMICALS	1	No Quantity							8544251			0
S3	2009	2009	2009	2	0	2	Export	392	Japan	JPN	56	Belgium	BEL								51	ORGANIC CHEMICALS	1	No Quantity							299797370			0
S3	2009	2009	2009	2	0	2	Export	392	Japan	JPN	70	Bosnia Herzegovina	BIH								51	ORGANIC CHEMICALS	1	No Quantity							27079			0
S3	2009	2009	2009	2	0	2	Export	392	Japan	JPN	76	Brazil	BRA								51	ORGANIC CHEMICALS	1	No Quantity							162805155			0
S3	2009	2009	2009	2	0	2	Export	392	Japan	JPN	96	Brunei Darussalam	BRN								51	ORGANIC CHEMICALS	1	No Quantity							12736			0
S3	2009	2009	2009	2	0	2	Export	392	Japan	JPN	100	Bulgaria	BGR								51	ORGANIC CHEMICALS	1	No Quantity							1038732			0
S3	2009	2009	2009	2	0	2	Export	392	Japan	JPN	104	Myanmar	MMR								51	ORGANIC CHEMICALS	1	No Quantity							134485			0
S3	2009	2009	2009	2	0	2	Export	392	Japan	JPN	112	Belarus	BLR								51	ORGANIC CHEMICALS	1	No Quantity							2273			0
S3	2009	2009	2009	2	0	2	Export	392	Japan	JPN	116	Cambodia	KHM								51	ORGANIC CHEMICALS	1	No Quantity							901621			0
S3	2009	2009	2009	2	0	2	Export	392	Japan	JPN	124	Canada	CAN								51	ORGANIC CHEMICALS	1	No Quantity							18904737			0
S3	2009	2009	2009	2	0	2	Export	392	Japan	JPN	144	Sri Lanka	LKA								51	ORGANIC CHEMICALS	1	No Quantity							2958823			0
S3	2009	2009	2009	2	0	2	Export	392	Japan	JPN	152	Chile	CHL								51	ORGANIC CHEMICALS	1	No Quantity							2160427			0
[truncated: 6,196 more rows]
