# Supplementary material for: Core-periphery structure in sectoral international trade networks: A new approach to an old theory
Source: PLoS One. 2020 Apr 2;15(4):e0229547. doi: 10.1371/journal.pone.0229547 (PMC7117750; doi:10.1371/journal.pone.0229547)
Supplement: S7 File — (ZIP) [file pone.0229547.s007.zip › S7_File/RawData 2009/comtrade (27).csv]

Classification	Year	Period	Period Desc.	Aggregate Level	Is Leaf Code	Trade Flow Code	Trade Flow	Reporter Code	Reporter	Reporter ISO	Partner Code	Partner	Partner ISO	2nd Partner Code	2nd Partner	2nd Partner ISO	Customs Proc. Code	Customs	Mode of Transport Code	Mode of Transport	Commodity Code	Commodity	Qty Unit Code	Qty Unit	Qty	Alt Qty Unit Code	Alt Qty Unit	Alt Qty	Netweight (kg)	Gross weight (kg)	Trade Value (US$)	CIF Trade Value (US$)	FOB Trade Value (US$)	Flag
S3	2009	2009	2009	2	0	2	Export	398	Kazakhstan	KAZ	0	World	WLD								00	LIVE ANIMALS	1	No Quantity							428979			0
S3	2009	2009	2009	2	0	2	Export	398	Kazakhstan	KAZ	4	Afghanistan	AFG								00	LIVE ANIMALS	1	No Quantity							21110			0
S3	2009	2009	2009	2	0	2	Export	398	Kazakhstan	KAZ	31	Azerbaijan	AZE								00	LIVE ANIMALS	1	No Quantity							4869			0
S3	2009	2009	2009	2	0	2	Export	398	Kazakhstan	KAZ	124	Canada	CAN								00	LIVE ANIMALS	1	No Quantity							705			0
S3	2009	2009	2009	2	0	2	Export	398	Kazakhstan	KAZ	156	China	CHN								00	LIVE ANIMALS	1	No Quantity							15000			0
S3	2009	2009	2009	2	0	2	Export	398	Kazakhstan	KAZ	203	Czechia	CZE								00	LIVE ANIMALS	1	No Quantity							7281			0
S3	2009	2009	2009	2	0	2	Export	398	Kazakhstan	KAZ	208	Denmark	DNK								00	LIVE ANIMALS	1	No Quantity							170			0
S3	2009	2009	2009	2	0	2	Export	398	Kazakhstan	KAZ	251	France	FRA								00	LIVE ANIMALS	1	No Quantity							280			0
S3	2009	2009	2009	2	0	2	Export	398	Kazakhstan	KAZ	276	Germany	DEU								00	LIVE ANIMALS	1	No Quantity							15506			0
S3	2009	2009	2009	2	0	2	Export	398	Kazakhstan	KAZ	360	Indonesia	IDN								00	LIVE ANIMALS	1	No Quantity							250			0
S3	2009	2009	2009	2	0	2	Export	398	Kazakhstan	KAZ	417	Kyrgyzstan	KGZ								00	LIVE ANIMALS	1	No Quantity							100			0
S3	2009	2009	2009	2	0	2	Export	398	Kazakhstan	KAZ	604	Peru	PER								00	LIVE ANIMALS	1	No Quantity							200			0
S3	2009	2009	2009	2	0	2	Export	398	Kazakhstan	KAZ	642	Romania	ROU								00	LIVE ANIMALS	1	No Quantity							200			0
S3	2009	2009	2009	2	0	2	Export	398	Kazakhstan	KAZ	643	Russian Federation	RUS								00	LIVE ANIMALS	1	No Quantity							4583			0
S3	2009	2009	2009	2	0	2	Export	398	Kazakhstan	KAZ	702	Singapore	SGP								00	LIVE ANIMALS	1	No Quantity							1500			0
S3	2009	2009	2009	2	0	2	Export	398	Kazakhstan	KAZ	784	United Arab Emirates	ARE								00	LIVE ANIMALS	1	No Quantity							346658			0
S3	2009	2009	2009	2	0	2	Export	398	Kazakhstan	KAZ	792	Turkey	TUR								00	LIVE ANIMALS	1	No Quantity							4000			0
S3	2009	2009	2009	2	0	2	Export	398	Kazakhstan	KAZ	804	Ukraine	UKR								00	LIVE ANIMALS	1	No Quantity							6000			0
S3	2009	2009	2009	2	0	2	Export	398	Kazakhstan	KAZ	826	United Kingdom	GBR								00	LIVE ANIMALS	1	No Quantity							100			0
S3	2009	2009	2009	2	0	2	Export	398	Kazakhstan	KAZ	860	Uzbekistan	UZB								00	LIVE ANIMALS	1	No Quantity							467			0
S3	2009	2009	2009	2	0	2	Export	400	Jordan	JOR	0	World	WLD								00	LIVE ANIMALS	1	No Quantity							31232510			0
S3	2009	2009	2009	2	0	2	Export	400	Jordan	JOR	56	Belgium	BEL								00	LIVE ANIMALS	1	No Quantity							4225			0
S3	2009	2009	2009	2	0	2	Export	400	Jordan	JOR	368	Iraq	IRQ								00	LIVE ANIMALS	1	No Quantity							757880			0
S3	2009	2009	2009	2	0	2	Export	400	Jordan	JOR	414	Kuwait	KWT								00	LIVE ANIMALS	1	No Quantity							659387			0
S3	2009	2009	2009	2	0	2	Export	400	Jordan	JOR	422	Lebanon	LBN								00	LIVE ANIMALS	1	No Quantity							37832			0
S3	2009	2009	2009	2	0	2	Export	400	Jordan	JOR	528	Netherlands	NLD								00	LIVE ANIMALS	1	No Quantity							7042			0
S3	2009	2009	2009	2	0	2	Export	400	Jordan	JOR	634	Qatar	QAT								00	LIVE ANIMALS	1	No Quantity							2296055			0
S3	2009	2009	2009	2	0	2	Export	400	Jordan	JOR	682	Saudi Arabia	SAU								00	LIVE ANIMALS	1	No Quantity							22380097			0
S3	2009	2009	2009	2	0	2	Export	400	Jordan	JOR	736	Fmr Sudan	SDN								00	LIVE ANIMALS	1	No Quantity							120345			0
S3	2009	2009	2009	2	0	2	Export	400	Jordan	JOR	760	Syria	SYR								00	LIVE ANIMALS	1	No Quantity							373907			0
S3	2009	2009	2009	2	0	2	Export	400	Jordan	JOR	784	United Arab Emirates	ARE								00	LIVE ANIMALS	1	No Quantity							559108			0
S3	2009	2009	2009	2	0	2	Export	400	Jordan	JOR	818	Egypt	EGY								00	LIVE ANIMALS	1	No Quantity							1841444			0
S3	2009	2009	2009	2	0	2	Export	400	Jordan	JOR	838	Free Zones									00	LIVE ANIMALS	1	No Quantity							274236			0
S3	2009	2009	2009	2	0	2	Export	400	Jordan	JOR	842	USA	USA								00	LIVE ANIMALS	1	No Quantity							608			0
S3	2009	2009	2009	2	0	2	Export	400	Jordan	JOR	887	Yemen	YEM								00	LIVE ANIMALS	1	No Quantity							1920341			0
S3	2009	2009	2009	2	0	2	Export	398	Kazakhstan	KAZ	0	World	WLD								01	MEAT, MEAT PREPARATIONS	1	No Quantity							697824			0
S3	2009	2009	2009	2	0	2	Export	398	Kazakhstan	KAZ	417	Kyrgyzstan	KGZ								01	MEAT, MEAT PREPARATIONS	1	No Quantity							335512			0
S3	2009	2009	2009	2	0	2	Export	398	Kazakhstan	KAZ	643	Russian Federation	RUS								01	MEAT, MEAT PREPARATIONS	1	No Quantity							249739			0
S3	2009	2009	2009	2	0	2	Export	398	Kazakhstan	KAZ	762	Tajikistan	TJK								01	MEAT, MEAT PREPARATIONS	1	No Quantity							55524			0
S3	2009	2009	2009	2	0	2	Export	398	Kazakhstan	KAZ	784	United Arab Emirates	ARE								01	MEAT, MEAT PREPARATIONS	1	No Quantity							25			0
S3	2009	2009	2009	2	0	2	Export	398	Kazakhstan	KAZ	795	Turkmenistan	TKM								01	MEAT, MEAT PREPARATIONS	1	No Quantity							57024			0
S3	2009	2009	2009	2	0	2	Export	400	Jordan	JOR	0	World	WLD								01	MEAT, MEAT PREPARATIONS	1	No Quantity							105049567			0
S3	2009	2009	2009	2	0	2	Export	400	Jordan	JOR	12	Algeria	DZA								01	MEAT, MEAT PREPARATIONS	1	No Quantity							41831			0
S3	2009	2009	2009	2	0	2	Export	400	Jordan	JOR	24	Angola	AGO								01	MEAT, MEAT PREPARATIONS	1	No Quantity							62370			0
S3	2009	2009	2009	2	0	2	Export	400	Jordan	JOR	36	Australia	AUS								01	MEAT, MEAT PREPARATIONS	1	No Quantity							21024			0
S3	2009	2009	2009	2	0	2	Export	400	Jordan	JOR	48	Bahrain	BHR								01	MEAT, MEAT PREPARATIONS	1	No Quantity							1104059			0
S3	2009	2009	2009	2	0	2	Export	400	Jordan	JOR	76	Brazil	BRA								01	MEAT, MEAT PREPARATIONS	1	No Quantity							136806			0
S3	2009	2009	2009	2	0	2	Export	400	Jordan	JOR	156	China	CHN								01	MEAT, MEAT PREPARATIONS	1	No Quantity							678676			0
S3	2009	2009	2009	2	0	2	Export	400	Jordan	JOR	196	Cyprus	CYP								01	MEAT, MEAT PREPARATIONS	1	No Quantity							4696			0
S3	2009	2009	2009	2	0	2	Export	400	Jordan	JOR	275	State of Palestine	PSE								01	MEAT, MEAT PREPARATIONS	1	No Quantity							972677			0
S3	2009	2009	2009	2	0	2	Export	400	Jordan	JOR	288	Ghana	GHA								01	MEAT, MEAT PREPARATIONS	1	No Quantity							27692			0
S3	2009	2009	2009	2	0	2	Export	400	Jordan	JOR	324	Guinea	GIN								01	MEAT, MEAT PREPARATIONS	1	No Quantity							184144			0
S3	2009	2009	2009	2	0	2	Export	400	Jordan	JOR	344	China, Hong Kong SAR	HKG								01	MEAT, MEAT PREPARATIONS	1	No Quantity							476518			0
S3	2009	2009	2009	2	0	2	Export	400	Jordan	JOR	368	Iraq	IRQ								01	MEAT, MEAT PREPARATIONS	1	No Quantity							42198263			0
S3	2009	2009	2009	2	0	2	Export	400	Jordan	JOR	414	Kuwait	KWT								01	MEAT, MEAT PREPARATIONS	1	No Quantity							4111999			0
S3	2009	2009	2009	2	0	2	Export	400	Jordan	JOR	422	Lebanon	LBN								01	MEAT, MEAT PREPARATIONS	1	No Quantity							3079303			0
S3	2009	2009	2009	2	0	2	Export	400	Jordan	JOR	430	Liberia	LBR								01	MEAT, MEAT PREPARATIONS	1	No Quantity							107470			0
S3	2009	2009	2009	2	0	2	Export	400	Jordan	JOR	434	Libya	LBY								01	MEAT, MEAT PREPARATIONS	1	No Quantity							71210			0
S3	2009	2009	2009	2	0	2	Export	400	Jordan	JOR	512	Oman	OMN								01	MEAT, MEAT PREPARATIONS	1	No Quantity							316265			0
S3	2009	2009	2009	2	0	2	Export	400	Jordan	JOR	554	New Zealand	NZL								01	MEAT, MEAT PREPARATIONS	1	No Quantity							35689			0
S3	2009	2009	2009	2	0	2	Export	400	Jordan	JOR	634	Qatar	QAT								01	MEAT, MEAT PREPARATIONS	1	No Quantity							1822991			0
S3	2009	2009	2009	2	0	2	Export	400	Jordan	JOR	682	Saudi Arabia	SAU								01	MEAT, MEAT PREPARATIONS	1	No Quantity							4916396			0
S3	2009	2009	2009	2	0	2	Export	400	Jordan	JOR	699	India	IND								01	MEAT, MEAT PREPARATIONS	1	No Quantity							50053			0
S3	2009	2009	2009	2	0	2	Export	400	Jordan	JOR	704	Viet Nam	VNM								01	MEAT, MEAT PREPARATIONS	1	No Quantity							177548			0
S3	2009	2009	2009	2	0	2	Export	400	Jordan	JOR	736	Fmr Sudan	SDN								01	MEAT, MEAT PREPARATIONS	1	No Quantity							59992			0
S3	2009	2009	2009	2	0	2	Export	400	Jordan	JOR	760	Syria	SYR								01	MEAT, MEAT PREPARATIONS	1	No Quantity							710760			0
S3	2009	2009	2009	2	0	2	Export	400	Jordan	JOR	784	United Arab Emirates	ARE								01	MEAT, MEAT PREPARATIONS	1	No Quantity							3282825			0
S3	2009	2009	2009	2	0	2	Export	400	Jordan	JOR	792	Turkey	TUR								01	MEAT, MEAT PREPARATIONS	1	No Quantity							32525			0
S3	2009	2009	2009	2	0	2	Export	400	Jordan	JOR	818	Egypt	EGY								01	MEAT, MEAT PREPARATIONS	1	No Quantity							1210499			0
S3	2009	2009	2009	2	0	2	Export	400	Jordan	JOR	838	Free Zones									01	MEAT, MEAT PREPARATIONS	1	No Quantity							38551919			0
S3	2009	2009	2009	2	0	2	Export	400	Jordan	JOR	842	USA	USA								01	MEAT, MEAT PREPARATIONS	1	No Quantity							33662			0
S3	2009	2009	2009	2	0	2	Export	400	Jordan	JOR	887	Yemen	YEM								01	MEAT, MEAT PREPARATIONS	1	No Quantity							569707			0
S3	2009	2009	2009	2	0	2	Export	398	Kazakhstan	KAZ	0	World	WLD								02	DAIRY PRODUCTS,BIRD EGGS	1	No Quantity							10225446			0
S3	2009	2009	2009	2	0	2	Export	398	Kazakhstan	KAZ	4	Afghanistan	AFG								02	DAIRY PRODUCTS,BIRD EGGS	1	No Quantity							4506218			0
S3	2009	2009	2009	2	0	2	Export	398	Kazakhstan	KAZ	276	Germany	DEU								02	DAIRY PRODUCTS,BIRD EGGS	1	No Quantity							18			0
S3	2009	2009	2009	2	0	2	Export	398	Kazakhstan	KAZ	417	Kyrgyzstan	KGZ								02	DAIRY PRODUCTS,BIRD EGGS	1	No Quantity							1521864			0
S3	2009	2009	2009	2	0	2	Export	398	Kazakhstan	KAZ	643	Russian Federation	RUS								02	DAIRY PRODUCTS,BIRD EGGS	1	No Quantity							3444643			0
S3	2009	2009	2009	2	0	2	Export	398	Kazakhstan	KAZ	762	Tajikistan	TJK								02	DAIRY PRODUCTS,BIRD EGGS	1	No Quantity							514628			0
S3	2009	2009	2009	2	0	2	Export	398	Kazakhstan	KAZ	795	Turkmenistan	TKM								02	DAIRY PRODUCTS,BIRD EGGS	1	No Quantity							238075			0
S3	2009	2009	2009	2	0	2	Export	400	Jordan	JOR	0	World	WLD								02	DAIRY PRODUCTS,BIRD EGGS	1	No Quantity							92272602			0
S3	2009	2009	2009	2	0	2	Export	400	Jordan	JOR	12	Algeria	DZA								02	DAIRY PRODUCTS,BIRD EGGS	1	No Quantity							1035680			0
S3	2009	2009	2009	2	0	2	Export	400	Jordan	JOR	48	Bahrain	BHR								02	DAIRY PRODUCTS,BIRD EGGS	1	No Quantity							603267			0
S3	2009	2009	2009	2	0	2	Export	400	Jordan	JOR	124	Canada	CAN								02	DAIRY PRODUCTS,BIRD EGGS	1	No Quantity							15672			0
S3	2009	2009	2009	2	0	2	Export	400	Jordan	JOR	231	Ethiopia	ETH								02	DAIRY PRODUCTS,BIRD EGGS	1	No Quantity							21987			0
S3	2009	2009	2009	2	0	2	Export	400	Jordan	JOR	251	France	FRA								02	DAIRY PRODUCTS,BIRD EGGS	1	No Quantity							140845			0
S3	2009	2009	2009	2	0	2	Export	400	Jordan	JOR	275	State of Palestine	PSE								02	DAIRY PRODUCTS,BIRD EGGS	1	No Quantity							51141			0
S3	2009	2009	2009	2	0	2	Export	400	Jordan	JOR	348	Hungary	HUN								02	DAIRY PRODUCTS,BIRD EGGS	1	No Quantity							41151			0
S3	2009	2009	2009	2	0	2	Export	400	Jordan	JOR	368	Iraq	IRQ								02	DAIRY PRODUCTS,BIRD EGGS	1	No Quantity							71994970			0
S3	2009	2009	2009	2	0	2	Export	400	Jordan	JOR	414	Kuwait	KWT								02	DAIRY PRODUCTS,BIRD EGGS	1	No Quantity							2046869			0
S3	2009	2009	2009	2	0	2	Export	400	Jordan	JOR	422	Lebanon	LBN								02	DAIRY PRODUCTS,BIRD EGGS	1	No Quantity							315003			0
S3	2009	2009	2009	2	0	2	Export	400	Jordan	JOR	434	Libya	LBY								02	DAIRY PRODUCTS,BIRD EGGS	1	No Quantity							26759			0
S3	2009	2009	2009	2	0	2	Export	400	Jordan	JOR	512	Oman	OMN								02	DAIRY PRODUCTS,BIRD EGGS	1	No Quantity							2424816			0
S3	2009	2009	2009	2	0	2	Export	400	Jordan	JOR	554	New Zealand	NZL								02	DAIRY PRODUCTS,BIRD EGGS	1	No Quantity							215696			0
S3	2009	2009	2009	2	0	2	Export	400	Jordan	JOR	586	Pakistan	PAK								02	DAIRY PRODUCTS,BIRD EGGS	1	No Quantity							129110			0
S3	2009	2009	2009	2	0	2	Export	400	Jordan	JOR	634	Qatar	QAT								02	DAIRY PRODUCTS,BIRD EGGS	1	No Quantity							3651285			0
S3	2009	2009	2009	2	0	2	Export	400	Jordan	JOR	682	Saudi Arabia	SAU								02	DAIRY PRODUCTS,BIRD EGGS	1	No Quantity							2887024			0
S3	2009	2009	2009	2	0	2	Export	400	Jordan	JOR	706	Somalia	SOM								02	DAIRY PRODUCTS,BIRD EGGS	1	No Quantity							132124			0
S3	2009	2009	2009	2	0	2	Export	400	Jordan	JOR	736	Fmr Sudan	SDN								02	DAIRY PRODUCTS,BIRD EGGS	1	No Quantity							2113926			0
S3	2009	2009	2009	2	0	2	Export	400	Jordan	JOR	760	Syria	SYR								02	DAIRY PRODUCTS,BIRD EGGS	1	No Quantity							36308			0
S3	2009	2009	2009	2	0	2	Export	400	Jordan	JOR	784	United Arab Emirates	ARE								02	DAIRY PRODUCTS,BIRD EGGS	1	No Quantity							1107191			0
S3	2009	2009	2009	2	0	2	Export	400	Jordan	JOR	788	Tunisia	TUN								02	DAIRY PRODUCTS,BIRD EGGS	1	No Quantity							169883			0
S3	2009	2009	2009	2	0	2	Export	400	Jordan	JOR	792	Turkey	TUR								02	DAIRY PRODUCTS,BIRD EGGS	1	No Quantity							11259			0
S3	2009	2009	2009	2	0	2	Export	400	Jordan	JOR	818	Egypt	EGY								02	DAIRY PRODUCTS,BIRD EGGS	1	No Quantity							40244			0
S3	2009	2009	2009	2	0	2	Export	400	Jordan	JOR	838	Free Zones									02	DAIRY PRODUCTS,BIRD EGGS	1	No Quantity							2527258			0
S3	2009	2009	2009	2	0	2	Export	400	Jordan	JOR	842	USA	USA								02	DAIRY PRODUCTS,BIRD EGGS	1	No Quantity							296665			0
S3	2009	2009	2009	2	0	2	Export	400	Jordan	JOR	887	Yemen	YEM								02	DAIRY PRODUCTS,BIRD EGGS	1	No Quantity							236470			0
S3	2009	2009	2009	2	0	2	Export	398	Kazakhstan	KAZ	0	World	WLD								03	FISH,CRUSTACEANS,MOLLUSC	1	No Quantity							85933768			0
S3	2009	2009	2009	2	0	2	Export	398	Kazakhstan	KAZ	31	Azerbaijan	AZE								03	FISH,CRUSTACEANS,MOLLUSC	1	No Quantity							425360			0
S3	2009	2009	2009	2	0	2	Export	398	Kazakhstan	KAZ	40	Austria	AUT								03	FISH,CRUSTACEANS,MOLLUSC	1	No Quantity							529860			0
S3	2009	2009	2009	2	0	2	Export	398	Kazakhstan	KAZ	112	Belarus	BLR								03	FISH,CRUSTACEANS,MOLLUSC	1	No Quantity							53524			0
S3	2009	2009	2009	2	0	2	Export	398	Kazakhstan	KAZ	124	Canada	CAN								03	FISH,CRUSTACEANS,MOLLUSC	1	No Quantity							1113448			0
S3	2009	2009	2009	2	0	2	Export	398	Kazakhstan	KAZ	156	China	CHN								03	FISH,CRUSTACEANS,MOLLUSC	1	No Quantity							383588			0
S3	2009	2009	2009	2	0	2	Export	398	Kazakhstan	KAZ	203	Czechia	CZE								03	FISH,CRUSTACEANS,MOLLUSC	1	No Quantity							294712			0
S3	2009	2009	2009	2	0	2	Export	398	Kazakhstan	KAZ	208	Denmark	DNK								03	FISH,CRUSTACEANS,MOLLUSC	1	No Quantity							5023423			0
S3	2009	2009	2009	2	0	2	Export	398	Kazakhstan	KAZ	251	France	FRA								03	FISH,CRUSTACEANS,MOLLUSC	1	No Quantity							1057921			0
S3	2009	2009	2009	2	0	2	Export	398	Kazakhstan	KAZ	268	Georgia	GEO								03	FISH,CRUSTACEANS,MOLLUSC	1	No Quantity							230697			0
S3	2009	2009	2009	2	0	2	Export	398	Kazakhstan	KAZ	276	Germany	DEU								03	FISH,CRUSTACEANS,MOLLUSC	1	No Quantity							23552964			0
S3	2009	2009	2009	2	0	2	Export	398	Kazakhstan	KAZ	376	Israel	ISR								03	FISH,CRUSTACEANS,MOLLUSC	1	No Quantity							56652			0
S3	2009	2009	2009	2	0	2	Export	398	Kazakhstan	KAZ	417	Kyrgyzstan	KGZ								03	FISH,CRUSTACEANS,MOLLUSC	1	No Quantity							964089			0
S3	2009	2009	2009	2	0	2	Export	398	Kazakhstan	KAZ	428	Latvia	LVA								03	FISH,CRUSTACEANS,MOLLUSC	1	No Quantity							242259			0
S3	2009	2009	2009	2	0	2	Export	398	Kazakhstan	KAZ	440	Lithuania	LTU								03	FISH,CRUSTACEANS,MOLLUSC	1	No Quantity							15182450			0
S3	2009	2009	2009	2	0	2	Export	398	Kazakhstan	KAZ	528	Netherlands	NLD								03	FISH,CRUSTACEANS,MOLLUSC	1	No Quantity							4484094			0
S3	2009	2009	2009	2	0	2	Export	398	Kazakhstan	KAZ	616	Poland	POL								03	FISH,CRUSTACEANS,MOLLUSC	1	No Quantity							4064375			0
S3	2009	2009	2009	2	0	2	Export	398	Kazakhstan	KAZ	643	Russian Federation	RUS								03	FISH,CRUSTACEANS,MOLLUSC	1	No Quantity							15172651			0
S3	2009	2009	2009	2	0	2	Export	398	Kazakhstan	KAZ	690	Seychelles	SYC								03	FISH,CRUSTACEANS,MOLLUSC	1	No Quantity							7281081			0
S3	2009	2009	2009	2	0	2	Export	398	Kazakhstan	KAZ	762	Tajikistan	TJK								03	FISH,CRUSTACEANS,MOLLUSC	1	No Quantity							77961			0
S3	2009	2009	2009	2	0	2	Export	398	Kazakhstan	KAZ	792	Turkey	TUR								03	FISH,CRUSTACEANS,MOLLUSC	1	No Quantity							180531			0
S3	2009	2009	2009	2	0	2	Export	398	Kazakhstan	KAZ	795	Turkmenistan	TKM								03	FISH,CRUSTACEANS,MOLLUSC	1	No Quantity							117504			0
S3	2009	2009	2009	2	0	2	Export	398	Kazakhstan	KAZ	804	Ukraine	UKR								03	FISH,CRUSTACEANS,MOLLUSC	1	No Quantity							2737734			0
S3	2009	2009	2009	2	0	2	Export	398	Kazakhstan	KAZ	826	United Kingdom	GBR								03	FISH,CRUSTACEANS,MOLLUSC	1	No Quantity							28			0
S3	2009	2009	2009	2	0	2	Export	398	Kazakhstan	KAZ	842	USA	USA								03	FISH,CRUSTACEANS,MOLLUSC	1	No Quantity							2687662			0
S3	2009	2009	2009	2	0	2	Export	398	Kazakhstan	KAZ	860	Uzbekistan	UZB								03	FISH,CRUSTACEANS,MOLLUSC	1	No Quantity							19200			0
S3	2009	2009	2009	2	0	2	Export	400	Jordan	JOR	0	World	WLD								03	FISH,CRUSTACEANS,MOLLUSC	1	No Quantity							7120501			0
S3	2009	2009	2009	2	0	2	Export	400	Jordan	JOR	32	Argentina	ARG								03	FISH,CRUSTACEANS,MOLLUSC	1	No Quantity							121746			0
S3	2009	2009	2009	2	0	2	Export	400	Jordan	JOR	152	Chile	CHL								03	FISH,CRUSTACEANS,MOLLUSC	1	No Quantity							60638			0
S3	2009	2009	2009	2	0	2	Export	400	Jordan	JOR	275	State of Palestine	PSE								03	FISH,CRUSTACEANS,MOLLUSC	1	No Quantity							39944			0
S3	2009	2009	2009	2	0	2	Export	400	Jordan	JOR	368	Iraq	IRQ								03	FISH,CRUSTACEANS,MOLLUSC	1	No Quantity							2535665			0
S3	2009	2009	2009	2	0	2	Export	400	Jordan	JOR	682	Saudi Arabia	SAU								03	FISH,CRUSTACEANS,MOLLUSC	1	No Quantity							16284			0
S3	2009	2009	2009	2	0	2	Export	400	Jordan	JOR	704	Viet Nam	VNM								03	FISH,CRUSTACEANS,MOLLUSC	1	No Quantity							230527			0
S3	2009	2009	2009	2	0	2	Export	400	Jordan	JOR	760	Syria	SYR								03	FISH,CRUSTACEANS,MOLLUSC	1	No Quantity							57420			0
S3	2009	2009	2009	2	0	2	Export	400	Jordan	JOR	764	Thailand	THA								03	FISH,CRUSTACEANS,MOLLUSC	1	No Quantity							36506			0
S3	2009	2009	2009	2	0	2	Export	400	Jordan	JOR	784	United Arab Emirates	ARE								03	FISH,CRUSTACEANS,MOLLUSC	1	No Quantity							2734			0
S3	2009	2009	2009	2	0	2	Export	400	Jordan	JOR	838	Free Zones									03	FISH,CRUSTACEANS,MOLLUSC	1	No Quantity							4019037			0
S3	2009	2009	2009	2	0	2	Export	398	Kazakhstan	KAZ	0	World	WLD								04	CEREALS,CEREAL PREPRTNS.	1	No Quantity							1265495344			0
S3	2009	2009	2009	2	0	2	Export	398	Kazakhstan	KAZ	4	Afghanistan	AFG								04	CEREALS,CEREAL PREPRTNS.	1	No Quantity							311608619			0
S3	2009	2009	2009	2	0	2	Export	398	Kazakhstan	KAZ	31	Azerbaijan	AZE								04	CEREALS,CEREAL PREPRTNS.	1	No Quantity							39655886			0
S3	2009	2009	2009	2	0	2	Export	398	Kazakhstan	KAZ	51	Armenia	ARM								04	CEREALS,CEREAL PREPRTNS.	1	No Quantity							47017			0
S3	2009	2009	2009	2	0	2	Export	398	Kazakhstan	KAZ	112	Belarus	BLR								04	CEREALS,CEREAL PREPRTNS.	1	No Quantity							898259			0
S3	2009	2009	2009	2	0	2	Export	398	Kazakhstan	KAZ	156	China	CHN								04	CEREALS,CEREAL PREPRTNS.	1	No Quantity							74938			0
S3	2009	2009	2009	2	0	2	Export	398	Kazakhstan	KAZ	208	Denmark	DNK								04	CEREALS,CEREAL PREPRTNS.	1	No Quantity							1249900			0
S3	2009	2009	2009	2	0	2	Export	398	Kazakhstan	KAZ	246	Finland	FIN								04	CEREALS,CEREAL PREPRTNS.	1	No Quantity							1604750			0
S3	2009	2009	2009	2	0	2	Export	398	Kazakhstan	KAZ	268	Georgia	GEO								04	CEREALS,CEREAL PREPRTNS.	1	No Quantity							12754310			0
S3	2009	2009	2009	2	0	2	Export	398	Kazakhstan	KAZ	276	Germany	DEU								04	CEREALS,CEREAL PREPRTNS.	1	No Quantity							65673			0
S3	2009	2009	2009	2	0	2	Export	398	Kazakhstan	KAZ	300	Greece	GRC								04	CEREALS,CEREAL PREPRTNS.	1	No Quantity							17046134			0
S3	2009	2009	2009	2	0	2	Export	398	Kazakhstan	KAZ	364	Iran	IRN								04	CEREALS,CEREAL PREPRTNS.	1	No Quantity							173960766			0
S3	2009	2009	2009	2	0	2	Export	398	Kazakhstan	KAZ	381	Italy	ITA								04	CEREALS,CEREAL PREPRTNS.	1	No Quantity							14883705			0
S3	2009	2009	2009	2	0	2	Export	398	Kazakhstan	KAZ	392	Japan	JPN								04	CEREALS,CEREAL PREPRTNS.	1	No Quantity							116			0
S3	2009	2009	2009	2	0	2	Export	398	Kazakhstan	KAZ	417	Kyrgyzstan	KGZ								04	CEREALS,CEREAL PREPRTNS.	1	No Quantity							75626415			0
S3	2009	2009	2009	2	0	2	Export	398	Kazakhstan	KAZ	496	Mongolia	MNG								04	CEREALS,CEREAL PREPRTNS.	1	No Quantity							4088597			0
S3	2009	2009	2009	2	0	2	Export	398	Kazakhstan	KAZ	528	Netherlands	NLD								04	CEREALS,CEREAL PREPRTNS.	1	No Quantity							283915			0
S3	2009	2009	2009	2	0	2	Export	398	Kazakhstan	KAZ	579	Norway	NOR								04	CEREALS,CEREAL PREPRTNS.	1	No Quantity							5382267			0
S3	2009	2009	2009	2	0	2	Export	398	Kazakhstan	KAZ	616	Poland	POL								04	CEREALS,CEREAL PREPRTNS.	1	No Quantity							5987462			0
S3	2009	2009	2009	2	0	2	Export	398	Kazakhstan	KAZ	643	Russian Federation	RUS								04	CEREALS,CEREAL PREPRTNS.	1	No Quantity							34735557			0
S3	2009	2009	2009	2	0	2	Export	398	Kazakhstan	KAZ	752	Sweden	SWE								04	CEREALS,CEREAL PREPRTNS.	1	No Quantity							1824482			0
S3	2009	2009	2009	2	0	2	Export	398	Kazakhstan	KAZ	757	Switzerland	CHE								04	CEREALS,CEREAL PREPRTNS.	1	No Quantity							2032223			0
S3	2009	2009	2009	2	0	2	Export	398	Kazakhstan	KAZ	762	Tajikistan	TJK								04	CEREALS,CEREAL PREPRTNS.	1	No Quantity							151650112			0
S3	2009	2009	2009	2	0	2	Export	398	Kazakhstan	KAZ	784	United Arab Emirates	ARE								04	CEREALS,CEREAL PREPRTNS.	1	No Quantity							134			0
S3	2009	2009	2009	2	0	2	Export	398	Kazakhstan	KAZ	792	Turkey	TUR								04	CEREALS,CEREAL PREPRTNS.	1	No Quantity							82737444			0
S3	2009	2009	2009	2	0	2	Export	398	Kazakhstan	KAZ	795	Turkmenistan	TKM								04	CEREALS,CEREAL PREPRTNS.	1	No Quantity							48293931			0
S3	2009	2009	2009	2	0	2	Export	398	Kazakhstan	KAZ	804	Ukraine	UKR								04	CEREALS,CEREAL PREPRTNS.	1	No Quantity							455451			0
S3	2009	2009	2009	2	0	2	Export	398	Kazakhstan	KAZ	826	United Kingdom	GBR								04	CEREALS,CEREAL PREPRTNS.	1	No Quantity							23355001			0
S3	2009	2009	2009	2	0	2	Export	398	Kazakhstan	KAZ	860	Uzbekistan	UZB								04	CEREALS,CEREAL PREPRTNS.	1	No Quantity							255192279			0
S3	2009	2009	2009	2	0	2	Export	400	Jordan	JOR	0	World	WLD								04	CEREALS,CEREAL PREPRTNS.	1	No Quantity							36539607			0
S3	2009	2009	2009	2	0	2	Export	400	Jordan	JOR	12	Algeria	DZA								04	CEREALS,CEREAL PREPRTNS.	1	No Quantity							382972			0
S3	2009	2009	2009	2	0	2	Export	400	Jordan	JOR	124	Canada	CAN								04	CEREALS,CEREAL PREPRTNS.	1	No Quantity							4754			0
S3	2009	2009	2009	2	0	2	Export	400	Jordan	JOR	275	State of Palestine	PSE								04	CEREALS,CEREAL PREPRTNS.	1	No Quantity							921531			0
S3	2009	2009	2009	2	0	2	Export	400	Jordan	JOR	368	Iraq	IRQ								04	CEREALS,CEREAL PREPRTNS.	1	No Quantity							14901202			0
S3	2009	2009	2009	2	0	2	Export	400	Jordan	JOR	376	Israel	ISR								04	CEREALS,CEREAL PREPRTNS.	1	No Quantity							259435			0
S3	2009	2009	2009	2	0	2	Export	400	Jordan	JOR	414	Kuwait	KWT								04	CEREALS,CEREAL PREPRTNS.	1	No Quantity							38845			0
S3	2009	2009	2009	2	0	2	Export	400	Jordan	JOR	422	Lebanon	LBN								04	CEREALS,CEREAL PREPRTNS.	1	No Quantity							3282158			0
S3	2009	2009	2009	2	0	2	Export	400	Jordan	JOR	434	Libya	LBY								04	CEREALS,CEREAL PREPRTNS.	1	No Quantity							25168			0
S3	2009	2009	2009	2	0	2	Export	400	Jordan	JOR	458	Malaysia	MYS								04	CEREALS,CEREAL PREPRTNS.	1	No Quantity							69455			0
S3	2009	2009	2009	2	0	2	Export	400	Jordan	JOR	478	Mauritania	MRT								04	CEREALS,CEREAL PREPRTNS.	1	No Quantity							23745			0
S3	2009	2009	2009	2	0	2	Export	400	Jordan	JOR	504	Morocco	MAR								04	CEREALS,CEREAL PREPRTNS.	1	No Quantity							236953			0
S3	2009	2009	2009	2	0	2	Export	400	Jordan	JOR	512	Oman	OMN								04	CEREALS,CEREAL PREPRTNS.	1	No Quantity							111469			0
S3	2009	2009	2009	2	0	2	Export	400	Jordan	JOR	586	Pakistan	PAK								04	CEREALS,CEREAL PREPRTNS.	1	No Quantity							9370			0
S3	2009	2009	2009	2	0	2	Export	400	Jordan	JOR	682	Saudi Arabia	SAU								04	CEREALS,CEREAL PREPRTNS.	1	No Quantity							947488			0
S3	2009	2009	2009	2	0	2	Export	400	Jordan	JOR	699	India	IND								04	CEREALS,CEREAL PREPRTNS.	1	No Quantity							19444			0
S3	2009	2009	2009	2	0	2	Export	400	Jordan	JOR	706	Somalia	SOM								04	CEREALS,CEREAL PREPRTNS.	1	No Quantity							27700			0
S3	2009	2009	2009	2	0	2	Export	400	Jordan	JOR	710	South Africa	ZAF								04	CEREALS,CEREAL PREPRTNS.	1	No Quantity							56893			0
S3	2009	2009	2009	2	0	2	Export	400	Jordan	JOR	736	Fmr Sudan	SDN								04	CEREALS,CEREAL PREPRTNS.	1	No Quantity							206453			0
S3	2009	2009	2009	2	0	2	Export	400	Jordan	JOR	760	Syria	SYR								04	CEREALS,CEREAL PREPRTNS.	1	No Quantity							2216183			0
S3	2009	2009	2009	2	0	2	Export	400	Jordan	JOR	764	Thailand	THA								04	CEREALS,CEREAL PREPRTNS.	1	No Quantity							74521			0
S3	2009	2009	2009	2	0	2	Export	400	Jordan	JOR	784	United Arab Emirates	ARE								04	CEREALS,CEREAL PREPRTNS.	1	No Quantity							262018			0
S3	2009	2009	2009	2	0	2	Export	400	Jordan	JOR	788	Tunisia	TUN								04	CEREALS,CEREAL PREPRTNS.	1	No Quantity							539622			0
S3	2009	2009	2009	2	0	2	Export	400	Jordan	JOR	792	Turkey	TUR								04	CEREALS,CEREAL PREPRTNS.	1	No Quantity							3314607			0
S3	2009	2009	2009	2	0	2	Export	400	Jordan	JOR	818	Egypt	EGY								04	CEREALS,CEREAL PREPRTNS.	1	No Quantity							526873			0
S3	2009	2009	2009	2	0	2	Export	400	Jordan	JOR	838	Free Zones									04	CEREALS,CEREAL PREPRTNS.	1	No Quantity							3978568			0
S3	2009	2009	2009	2	0	2	Export	400	Jordan	JOR	842	USA	USA								04	CEREALS,CEREAL PREPRTNS.	1	No Quantity							43530			0
S3	2009	2009	2009	2	0	2	Export	400	Jordan	JOR	887	Yemen	YEM								04	CEREALS,CEREAL PREPRTNS.	1	No Quantity							4058650			0
S3	2009	2009	2009	2	0	2	Export	398	Kazakhstan	KAZ	0	World	WLD								05	VEGETABLES AND FRUIT	1	No Quantity							72098808			0
S3	2009	2009	2009	2	0	2	Export	398	Kazakhstan	KAZ	4	Afghanistan	AFG								05	VEGETABLES AND FRUIT	1	No Quantity							750505			0
S3	2009	2009	2009	2	0	2	Export	398	Kazakhstan	KAZ	31	Azerbaijan	AZE								05	VEGETABLES AND FRUIT	1	No Quantity							10409			0
S3	2009	2009	2009	2	0	2	Export	398	Kazakhstan	KAZ	51	Armenia	ARM								05	VEGETABLES AND FRUIT	1	No Quantity							4633			0
S3	2009	2009	2009	2	0	2	Export	398	Kazakhstan	KAZ	112	Belarus	BLR								05	VEGETABLES AND FRUIT	1	No Quantity							75944			0
S3	2009	2009	2009	2	0	2	Export	398	Kazakhstan	KAZ	156	China	CHN								05	VEGETABLES AND FRUIT	1	No Quantity							4358			0
S3	2009	2009	2009	2	0	2	Export	398	Kazakhstan	KAZ	268	Georgia	GEO								05	VEGETABLES AND FRUIT	1	No Quantity							43839			0
S3	2009	2009	2009	2	0	2	Export	398	Kazakhstan	KAZ	276	Germany	DEU								05	VEGETABLES AND FRUIT	1	No Quantity							288174			0
S3	2009	2009	2009	2	0	2	Export	398	Kazakhstan	KAZ	417	Kyrgyzstan	KGZ								05	VEGETABLES AND FRUIT	1	No Quantity							4146020			0
S3	2009	2009	2009	2	0	2	Export	398	Kazakhstan	KAZ	428	Latvia	LVA								05	VEGETABLES AND FRUIT	1	No Quantity							277918			0
S3	2009	2009	2009	2	0	2	Export	398	Kazakhstan	KAZ	440	Lithuania	LTU								05	VEGETABLES AND FRUIT	1	No Quantity							11948			0
S3	2009	2009	2009	2	0	2	Export	398	Kazakhstan	KAZ	643	Russian Federation	RUS								05	VEGETABLES AND FRUIT	1	No Quantity							65334728			0
S3	2009	2009	2009	2	0	2	Export	398	Kazakhstan	KAZ	762	Tajikistan	TJK								05	VEGETABLES AND FRUIT	1	No Quantity							492671			0
S3	2009	2009	2009	2	0	2	Export	398	Kazakhstan	KAZ	792	Turkey	TUR								05	VEGETABLES AND FRUIT	1	No Quantity							59920			0
S3	2009	2009	2009	2	0	2	Export	398	Kazakhstan	KAZ	795	Turkmenistan	TKM								05	VEGETABLES AND FRUIT	1	No Quantity							42899			0
S3	2009	2009	2009	2	0	2	Export	398	Kazakhstan	KAZ	804	Ukraine	UKR								05	VEGETABLES AND FRUIT	1	No Quantity							5929			0
S3	2009	2009	2009	2	0	2	Export	398	Kazakhstan	KAZ	860	Uzbekistan	UZB								05	VEGETABLES AND FRUIT	1	No Quantity							548913			0
S3	2009	2009	2009	2	0	2	Export	400	Jordan	JOR	0	World	WLD								05	VEGETABLES AND FRUIT	1	No Quantity							484983245			0
S3	2009	2009	2009	2	0	2	Export	400	Jordan	JOR	4	Afghanistan	AFG								05	VEGETABLES AND FRUIT	1	No Quantity							4404			0
S3	2009	2009	2009	2	0	2	Export	400	Jordan	JOR	8	Albania	ALB								05	VEGETABLES AND FRUIT	1	No Quantity							56338			0
S3	2009	2009	2009	2	0	2	Export	400	Jordan	JOR	12	Algeria	DZA								05	VEGETABLES AND FRUIT	1	No Quantity							162384			0
S3	2009	2009	2009	2	0	2	Export	400	Jordan	JOR	40	Austria	AUT								05	VEGETABLES AND FRUIT	1	No Quantity							44413			0
S3	2009	2009	2009	2	0	2	Export	400	Jordan	JOR	48	Bahrain	BHR								05	VEGETABLES AND FRUIT	1	No Quantity							16585956			0
S3	2009	2009	2009	2	0	2	Export	400	Jordan	JOR	56	Belgium	BEL								05	VEGETABLES AND FRUIT	1	No Quantity							6324			0
S3	2009	2009	2009	2	0	2	Export	400	Jordan	JOR	70	Bosnia Herzegovina	BIH								05	VEGETABLES AND FRUIT	1	No Quantity							147544			0
S3	2009	2009	2009	2	0	2	Export	400	Jordan	JOR	100	Bulgaria	BGR								05	VEGETABLES AND FRUIT	1	No Quantity							6041234			0
S3	2009	2009	2009	2	0	2	Export	400	Jordan	JOR	124	Canada	CAN								05	VEGETABLES AND FRUIT	1	No Quantity							871828			0
S3	2009	2009	2009	2	0	2	Export	400	Jordan	JOR	144	Sri Lanka	LKA								05	VEGETABLES AND FRUIT	1	No Quantity							4373			0
S3	2009	2009	2009	2	0	2	Export	400	Jordan	JOR	148	Chad	TCD								05	VEGETABLES AND FRUIT	1	No Quantity							19173			0
S3	2009	2009	2009	2	0	2	Export	400	Jordan	JOR	156	China	CHN								05	VEGETABLES AND FRUIT	1	No Quantity							5962			0
S3	2009	2009	2009	2	0	2	Export	400	Jordan	JOR	191	Croatia	HRV								05	VEGETABLES AND FRUIT	1	No Quantity							1594			0
S3	2009	2009	2009	2	0	2	Export	400	Jordan	JOR	196	Cyprus	CYP								05	VEGETABLES AND FRUIT	1	No Quantity							6634			0
S3	2009	2009	2009	2	0	2	Export	400	Jordan	JOR	203	Czechia	CZE								05	VEGETABLES AND FRUIT	1	No Quantity							492634			0
S3	2009	2009	2009	2	0	2	Export	400	Jordan	JOR	208	Denmark	DNK								05	VEGETABLES AND FRUIT	1	No Quantity							150439			0
S3	2009	2009	2009	2	0	2	Export	400	Jordan	JOR	218	Ecuador	ECU								05	VEGETABLES AND FRUIT	1	No Quantity							11956			0
S3	2009	2009	2009	2	0	2	Export	400	Jordan	JOR	231	Ethiopia	ETH								05	VEGETABLES AND FRUIT	1	No Quantity							20621			0
S3	2009	2009	2009	2	0	2	Export	400	Jordan	JOR	251	France	FRA								05	VEGETABLES AND FRUIT	1	No Quantity							412429			0
S3	2009	2009	2009	2	0	2	Export	400	Jordan	JOR	268	Georgia	GEO								05	VEGETABLES AND FRUIT	1	No Quantity							195724			0
S3	2009	2009	2009	2	0	2	Export	400	Jordan	JOR	275	State of Palestine	PSE								05	VEGETABLES AND FRUIT	1	No Quantity							2161765			0
S3	2009	2009	2009	2	0	2	Export	400	Jordan	JOR	276	Germany	DEU								05	VEGETABLES AND FRUIT	1	No Quantity							1349133			0
S3	2009	2009	2009	2	0	2	Export	400	Jordan	JOR	300	Greece	GRC								05	VEGETABLES AND FRUIT	1	No Quantity							203391			0
S3	2009	2009	2009	2	0	2	Export	400	Jordan	JOR	348	Hungary	HUN								05	VEGETABLES AND FRUIT	1	No Quantity							7384843			0
S3	2009	2009	2009	2	0	2	Export	400	Jordan	JOR	368	Iraq	IRQ								05	VEGETABLES AND FRUIT	1	No Quantity							122424902			0
S3	2009	2009	2009	2	0	2	Export	400	Jordan	JOR	372	Ireland	IRL								05	VEGETABLES AND FRUIT	1	No Quantity							1459			0
S3	2009	2009	2009	2	0	2	Export	400	Jordan	JOR	376	Israel	ISR								05	VEGETABLES AND FRUIT	1	No Quantity							15741784			0
S3	2009	2009	2009	2	0	2	Export	400	Jordan	JOR	381	Italy	ITA								05	VEGETABLES AND FRUIT	1	No Quantity							42806			0
S3	2009	2009	2009	2	0	2	Export	400	Jordan	JOR	404	Kenya	KEN								05	VEGETABLES AND FRUIT	1	No Quantity							20884			0
S3	2009	2009	2009	2	0	2	Export	400	Jordan	JOR	414	Kuwait	KWT								05	VEGETABLES AND FRUIT	1	No Quantity							31270496			0
S3	2009	2009	2009	2	0	2	Export	400	Jordan	JOR	422	Lebanon	LBN								05	VEGETABLES AND FRUIT	1	No Quantity							17021376			0
S3	2009	2009	2009	2	0	2	Export	400	Jordan	JOR	428	Latvia	LVA								05	VEGETABLES AND FRUIT	1	No Quantity							200673			0
S3	2009	2009	2009	2	0	2	Export	400	Jordan	JOR	434	Libya	LBY								05	VEGETABLES AND FRUIT	1	No Quantity							36269			0
S3	2009	2009	2009	2	0	2	Export	400	Jordan	JOR	458	Malaysia	MYS								05	VEGETABLES AND FRUIT	1	No Quantity							8128			0
S3	2009	2009	2009	2	0	2	Export	400	Jordan	JOR	462	Maldives	MDV								05	VEGETABLES AND FRUIT	1	No Quantity							109428			0
S3	2009	2009	2009	2	0	2	Export	400	Jordan	JOR	466	Mali	MLI								05	VEGETABLES AND FRUIT	1	No Quantity							9099			0
S3	2009	2009	2009	2	0	2	Export	400	Jordan	JOR	478	Mauritania	MRT								05	VEGETABLES AND FRUIT	1	No Quantity							16970			0
S3	2009	2009	2009	2	0	2	Export	400	Jordan	JOR	498	Rep. of Moldova	MDA								05	VEGETABLES AND FRUIT	1	No Quantity							35568			0
S3	2009	2009	2009	2	0	2	Export	400	Jordan	JOR	504	Morocco	MAR								05	VEGETABLES AND FRUIT	1	No Quantity							692362			0
S3	2009	2009	2009	2	0	2	Export	400	Jordan	JOR	512	Oman	OMN								05	VEGETABLES AND FRUIT	1	No Quantity							9442208			0
S3	2009	2009	2009	2	0	2	Export	400	Jordan	JOR	528	Netherlands	NLD								05	VEGETABLES AND FRUIT	1	No Quantity							313042			0
S3	2009	2009	2009	2	0	2	Export	400	Jordan	JOR	586	Pakistan	PAK								05	VEGETABLES AND FRUIT	1	No Quantity							16377			0
S3	2009	2009	2009	2	0	2	Export	400	Jordan	JOR	616	Poland	POL								05	VEGETABLES AND FRUIT	1	No Quantity							610795			0
S3	2009	2009	2009	2	0	2	Export	400	Jordan	JOR	634	Qatar	QAT								05	VEGETABLES AND FRUIT	1	No Quantity							26046733			0
S3	2009	2009	2009	2	0	2	Export	400	Jordan	JOR	642	Romania	ROU								05	VEGETABLES AND FRUIT	1	No Quantity							11505783			0
S3	2009	2009	2009	2	0	2	Export	400	Jordan	JOR	643	Russian Federation	RUS								05	VEGETABLES AND FRUIT	1	No Quantity							14536598			0
S3	2009	2009	2009	2	0	2	Export	400	Jordan	JOR	682	Saudi Arabia	SAU								05	VEGETABLES AND FRUIT	1	No Quantity							14667473			0
S3	2009	2009	2009	2	0	2	Export	400	Jordan	JOR	699	India	IND								05	VEGETABLES AND FRUIT	1	No Quantity							65038			0
S3	2009	2009	2009	2	0	2	Export	400	Jordan	JOR	703	Slovakia	SVK								05	VEGETABLES AND FRUIT	1	No Quantity							75493			0
S3	2009	2009	2009	2	0	2	Export	400	Jordan	JOR	706	Somalia	SOM								05	VEGETABLES AND FRUIT	1	No Quantity							20297			0
S3	2009	2009	2009	2	0	2	Export	400	Jordan	JOR	710	South Africa	ZAF								05	VEGETABLES AND FRUIT	1	No Quantity							16897			0
S3	2009	2009	2009	2	0	2	Export	400	Jordan	JOR	724	Spain	ESP								05	VEGETABLES AND FRUIT	1	No Quantity							31830			0
S3	2009	2009	2009	2	0	2	Export	400	Jordan	JOR	736	Fmr Sudan	SDN								05	VEGETABLES AND FRUIT	1	No Quantity							451963			0
S3	2009	2009	2009	2	0	2	Export	400	Jordan	JOR	752	Sweden	SWE								05	VEGETABLES AND FRUIT	1	No Quantity							373286			0
S3	2009	2009	2009	2	0	2	Export	400	Jordan	JOR	757	Switzerland	CHE								05	VEGETABLES AND FRUIT	1	No Quantity							29238			0
S3	2009	2009	2009	2	0	2	Export	400	Jordan	JOR	760	Syria	SYR								05	VEGETABLES AND FRUIT	1	No Quantity							99590926			0
S3	2009	2009	2009	2	0	2	Export	400	Jordan	JOR	784	United Arab Emirates	ARE								05	VEGETABLES AND FRUIT	1	No Quantity							64701335			0
S3	2009	2009	2009	2	0	2	Export	400	Jordan	JOR	788	Tunisia	TUN								05	VEGETABLES AND FRUIT	1	No Quantity							8089			0
S3	2009	2009	2009	2	0	2	Export	400	Jordan	JOR	792	Turkey	TUR								05	VEGETABLES AND FRUIT	1	No Quantity							1755567			0
S3	2009	2009	2009	2	0	2	Export	400	Jordan	JOR	804	Ukraine	UKR								05	VEGETABLES AND FRUIT	1	No Quantity							1383327			0
S3	2009	2009	2009	2	0	2	Export	400	Jordan	JOR	818	Egypt	EGY								05	VEGETABLES AND FRUIT	1	No Quantity							3286141			0
S3	2009	2009	2009	2	0	2	Export	400	Jordan	JOR	826	United Kingdom	GBR								05	VEGETABLES AND FRUIT	1	No Quantity							6597607			0
S3	2009	2009	2009	2	0	2	Export	400	Jordan	JOR	838	Free Zones									05	VEGETABLES AND FRUIT	1	No Quantity							3147121			0
S3	2009	2009	2009	2	0	2	Export	400	Jordan	JOR	842	USA	USA								05	VEGETABLES AND FRUIT	1	No Quantity							1940950			0
S3	2009	2009	2009	2	0	2	Export	400	Jordan	JOR	887	Yemen	YEM								05	VEGETABLES AND FRUIT	1	No Quantity							395829			0
S3	2009	2009	2009	2	0	2	Export	398	Kazakhstan	KAZ	0	World	WLD								06	SUGAR,SUGR.PREPTNS,HONEY	1	No Quantity							13539501			0
S3	2009	2009	2009	2	0	2	Export	398	Kazakhstan	KAZ	4	Afghanistan	AFG								06	SUGAR,SUGR.PREPTNS,HONEY	1	No Quantity							186343			0
S3	2009	2009	2009	2	0	2	Export	398	Kazakhstan	KAZ	112	Belarus	BLR								06	SUGAR,SUGR.PREPTNS,HONEY	1	No Quantity							33252			0
S3	2009	2009	2009	2	0	2	Export	398	Kazakhstan	KAZ	276	Germany	DEU								06	SUGAR,SUGR.PREPTNS,HONEY	1	No Quantity							414666			0
S3	2009	2009	2009	2	0	2	Export	398	Kazakhstan	KAZ	417	Kyrgyzstan	KGZ								06	SUGAR,SUGR.PREPTNS,HONEY	1	No Quantity							4134920			0
S3	2009	2009	2009	2	0	2	Export	398	Kazakhstan	KAZ	496	Mongolia	MNG								06	SUGAR,SUGR.PREPTNS,HONEY	1	No Quantity							17449			0
S3	2009	2009	2009	2	0	2	Export	398	Kazakhstan	KAZ	643	Russian Federation	RUS								06	SUGAR,SUGR.PREPTNS,HONEY	1	No Quantity							8000667			0
S3	2009	2009	2009	2	0	2	Export	398	Kazakhstan	KAZ	762	Tajikistan	TJK								06	SUGAR,SUGR.PREPTNS,HONEY	1	No Quantity							298123			0
S3	2009	2009	2009	2	0	2	Export	398	Kazakhstan	KAZ	795	Turkmenistan	TKM								06	SUGAR,SUGR.PREPTNS,HONEY	1	No Quantity							411623			0
S3	2009	2009	2009	2	0	2	Export	398	Kazakhstan	KAZ	860	Uzbekistan	UZB								06	SUGAR,SUGR.PREPTNS,HONEY	1	No Quantity							42458			0
S3	2009	2009	2009	2	0	2	Export	400	Jordan	JOR	0	World	WLD								06	SUGAR,SUGR.PREPTNS,HONEY	1	No Quantity							12200022			0
S3	2009	2009	2009	2	0	2	Export	400	Jordan	JOR	12	Algeria	DZA								06	SUGAR,SUGR.PREPTNS,HONEY	1	No Quantity							53644			0
S3	2009	2009	2009	2	0	2	Export	400	Jordan	JOR	36	Australia	AUS								06	SUGAR,SUGR.PREPTNS,HONEY	1	No Quantity							42946			0
S3	2009	2009	2009	2	0	2	Export	400	Jordan	JOR	48	Bahrain	BHR								06	SUGAR,SUGR.PREPTNS,HONEY	1	No Quantity							18780			0
S3	2009	2009	2009	2	0	2	Export	400	Jordan	JOR	124	Canada	CAN								06	SUGAR,SUGR.PREPTNS,HONEY	1	No Quantity							46246			0
S3	2009	2009	2009	2	0	2	Export	400	Jordan	JOR	144	Sri Lanka	LKA								06	SUGAR,SUGR.PREPTNS,HONEY	1	No Quantity							868428			0
S3	2009	2009	2009	2	0	2	Export	400	Jordan	JOR	251	France	FRA								06	SUGAR,SUGR.PREPTNS,HONEY	1	No Quantity							2882			0
S3	2009	2009	2009	2	0	2	Export	400	Jordan	JOR	275	State of Palestine	PSE								06	SUGAR,SUGR.PREPTNS,HONEY	1	No Quantity							165393			0
S3	2009	2009	2009	2	0	2	Export	400	Jordan	JOR	276	Germany	DEU								06	SUGAR,SUGR.PREPTNS,HONEY	1	No Quantity							19420			0
S3	2009	2009	2009	2	0	2	Export	400	Jordan	JOR	300	Greece	GRC								06	SUGAR,SUGR.PREPTNS,HONEY	1	No Quantity							3575			0
S3	2009	2009	2009	2	0	2	Export	400	Jordan	JOR	368	Iraq	IRQ								06	SUGAR,SUGR.PREPTNS,HONEY	1	No Quantity							5705739			0
S3	2009	2009	2009	2	0	2	Export	400	Jordan	JOR	376	Israel	ISR								06	SUGAR,SUGR.PREPTNS,HONEY	1	No Quantity							5625			0
S3	2009	2009	2009	2	0	2	Export	400	Jordan	JOR	404	Kenya	KEN								06	SUGAR,SUGR.PREPTNS,HONEY	1	No Quantity							437			0
S3	2009	2009	2009	2	0	2	Export	400	Jordan	JOR	414	Kuwait	KWT								06	SUGAR,SUGR.PREPTNS,HONEY	1	No Quantity							179910			0
S3	2009	2009	2009	2	0	2	Export	400	Jordan	JOR	422	Lebanon	LBN								06	SUGAR,SUGR.PREPTNS,HONEY	1	No Quantity							231179			0
S3	2009	2009	2009	2	0	2	Export	400	Jordan	JOR	434	Libya	LBY								06	SUGAR,SUGR.PREPTNS,HONEY	1	No Quantity							19173			0
S3	2009	2009	2009	2	0	2	Export	400	Jordan	JOR	504	Morocco	MAR								06	SUGAR,SUGR.PREPTNS,HONEY	1	No Quantity							25255			0
S3	2009	2009	2009	2	0	2	Export	400	Jordan	JOR	512	Oman	OMN								06	SUGAR,SUGR.PREPTNS,HONEY	1	No Quantity							2901			0
S3	2009	2009	2009	2	0	2	Export	400	Jordan	JOR	586	Pakistan	PAK								06	SUGAR,SUGR.PREPTNS,HONEY	1	No Quantity							160724			0
S3	2009	2009	2009	2	0	2	Export	400	Jordan	JOR	634	Qatar	QAT								06	SUGAR,SUGR.PREPTNS,HONEY	1	No Quantity							54607			0
S3	2009	2009	2009	2	0	2	Export	400	Jordan	JOR	682	Saudi Arabia	SAU								06	SUGAR,SUGR.PREPTNS,HONEY	1	No Quantity							999101			0
S3	2009	2009	2009	2	0	2	Export	400	Jordan	JOR	724	Spain	ESP								06	SUGAR,SUGR.PREPTNS,HONEY	1	No Quantity							1710			0
S3	2009	2009	2009	2	0	2	Export	400	Jordan	JOR	736	Fmr Sudan	SDN								06	SUGAR,SUGR.PREPTNS,HONEY	1	No Quantity							105170			0
S3	2009	2009	2009	2	0	2	Export	400	Jordan	JOR	760	Syria	SYR								06	SUGAR,SUGR.PREPTNS,HONEY	1	No Quantity							1345477			0
S3	2009	2009	2009	2	0	2	Export	400	Jordan	JOR	784	United Arab Emirates	ARE								06	SUGAR,SUGR.PREPTNS,HONEY	1	No Quantity							478850			0
S3	2009	2009	2009	2	0	2	Export	400	Jordan	JOR	788	Tunisia	TUN								06	SUGAR,SUGR.PREPTNS,HONEY	1	No Quantity							52346			0
S3	2009	2009	2009	2	0	2	Export	400	Jordan	JOR	792	Turkey	TUR								06	SUGAR,SUGR.PREPTNS,HONEY	1	No Quantity							87358			0
S3	2009	2009	2009	2	0	2	Export	400	Jordan	JOR	818	Egypt	EGY								06	SUGAR,SUGR.PREPTNS,HONEY	1	No Quantity							303676			0
S3	2009	2009	2009	2	0	2	Export	400	Jordan	JOR	838	Free Zones									06	SUGAR,SUGR.PREPTNS,HONEY	1	No Quantity							823481			0
S3	2009	2009	2009	2	0	2	Export	400	Jordan	JOR	842	USA	USA								06	SUGAR,SUGR.PREPTNS,HONEY	1	No Quantity							185275			0
S3	2009	2009	2009	2	0	2	Export	400	Jordan	JOR	887	Yemen	YEM								06	SUGAR,SUGR.PREPTNS,HONEY	1	No Quantity							210714			0
S3	2009	2009	2009	2	0	2	Export	398	Kazakhstan	KAZ	0	World	WLD								07	COFFEE,TEA,COCOA,SPICES	1	No Quantity							11443824			0
S3	2009	2009	2009	2	0	2	Export	398	Kazakhstan	KAZ	4	Afghanistan	AFG								07	COFFEE,TEA,COCOA,SPICES	1	No Quantity							26316			0
S3	2009	2009	2009	2	0	2	Export	398	Kazakhstan	KAZ	31	Azerbaijan	AZE								07	COFFEE,TEA,COCOA,SPICES	1	No Quantity							135012			0
S3	2009	2009	2009	2	0	2	Export	398	Kazakhstan	KAZ	40	Austria	AUT								07	COFFEE,TEA,COCOA,SPICES	1	No Quantity							49			0
S3	2009	2009	2009	2	0	2	Export	398	Kazakhstan	KAZ	156	China	CHN								07	COFFEE,TEA,COCOA,SPICES	1	No Quantity							14811			0
S3	2009	2009	2009	2	0	2	Export	398	Kazakhstan	KAZ	276	Germany	DEU								07	COFFEE,TEA,COCOA,SPICES	1	No Quantity							462349			0
S3	2009	2009	2009	2	0	2	Export	398	Kazakhstan	KAZ	288	Ghana	GHA								07	COFFEE,TEA,COCOA,SPICES	1	No Quantity							53562			0
S3	2009	2009	2009	2	0	2	Export	398	Kazakhstan	KAZ	417	Kyrgyzstan	KGZ								07	COFFEE,TEA,COCOA,SPICES	1	No Quantity							6838110			0
S3	2009	2009	2009	2	0	2	Export	398	Kazakhstan	KAZ	440	Lithuania	LTU								07	COFFEE,TEA,COCOA,SPICES	1	No Quantity							22			0
S3	2009	2009	2009	2	0	2	Export	398	Kazakhstan	KAZ	496	Mongolia	MNG								07	COFFEE,TEA,COCOA,SPICES	1	No Quantity							2234			0
S3	2009	2009	2009	2	0	2	Export	398	Kazakhstan	KAZ	643	Russian Federation	RUS								07	COFFEE,TEA,COCOA,SPICES	1	No Quantity							1485171			0
S3	2009	2009	2009	2	0	2	Export	398	Kazakhstan	KAZ	762	Tajikistan	TJK								07	COFFEE,TEA,COCOA,SPICES	1	No Quantity							1192838			0
S3	2009	2009	2009	2	0	2	Export	398	Kazakhstan	KAZ	795	Turkmenistan	TKM								07	COFFEE,TEA,COCOA,SPICES	1	No Quantity							870822			0
S3	2009	2009	2009	2	0	2	Export	398	Kazakhstan	KAZ	804	Ukraine	UKR								07	COFFEE,TEA,COCOA,SPICES	1	No Quantity							362528			0
S3	2009	2009	2009	2	0	2	Export	400	Jordan	JOR	0	World	WLD								07	COFFEE,TEA,COCOA,SPICES	1	No Quantity							20667553			0
S3	2009	2009	2009	2	0	2	Export	400	Jordan	JOR	12	Algeria	DZA								07	COFFEE,TEA,COCOA,SPICES	1	No Quantity							467341			0
S3	2009	2009	2009	2	0	2	Export	400	Jordan	JOR	36	Australia	AUS								07	COFFEE,TEA,COCOA,SPICES	1	No Quantity							66765			0
S3	2009	2009	2009	2	0	2	Export	400	Jordan	JOR	40	Austria	AUT								07	COFFEE,TEA,COCOA,SPICES	1	No Quantity							4903			0
S3	2009	2009	2009	2	0	2	Export	400	Jordan	JOR	48	Bahrain	BHR								07	COFFEE,TEA,COCOA,SPICES	1	No Quantity							139399			0
S3	2009	2009	2009	2	0	2	Export	400	Jordan	JOR	76	Brazil	BRA								07	COFFEE,TEA,COCOA,SPICES	1	No Quantity							197222			0
S3	2009	2009	2009	2	0	2	Export	400	Jordan	JOR	124	Canada	CAN								07	COFFEE,TEA,COCOA,SPICES	1	No Quantity							94769			0
S3	2009	2009	2009	2	0	2	Export	400	Jordan	JOR	156	China	CHN								07	COFFEE,TEA,COCOA,SPICES	1	No Quantity							19517			0
S3	2009	2009	2009	2	0	2	Export	400	Jordan	JOR	191	Croatia	HRV								07	COFFEE,TEA,COCOA,SPICES	1	No Quantity							3565			0
S3	2009	2009	2009	2	0	2	Export	400	Jordan	JOR	196	Cyprus	CYP								07	COFFEE,TEA,COCOA,SPICES	1	No Quantity							6085			0
S3	2009	2009	2009	2	0	2	Export	400	Jordan	JOR	251	France	FRA								07	COFFEE,TEA,COCOA,SPICES	1	No Quantity							11477			0
S3	2009	2009	2009	2	0	2	Export	400	Jordan	JOR	275	State of Palestine	PSE								07	COFFEE,TEA,COCOA,SPICES	1	No Quantity							945185			0
S3	2009	2009	2009	2	0	2	Export	400	Jordan	JOR	300	Greece	GRC								07	COFFEE,TEA,COCOA,SPICES	1	No Quantity							22717			0
S3	2009	2009	2009	2	0	2	Export	400	Jordan	JOR	364	Iran	IRN								07	COFFEE,TEA,COCOA,SPICES	1	No Quantity							4921			0
S3	2009	2009	2009	2	0	2	Export	400	Jordan	JOR	368	Iraq	IRQ								07	COFFEE,TEA,COCOA,SPICES	1	No Quantity							3949647			0
S3	2009	2009	2009	2	0	2	Export	400	Jordan	JOR	376	Israel	ISR								07	COFFEE,TEA,COCOA,SPICES	1	No Quantity							92248			0
S3	2009	2009	2009	2	0	2	Export	400	Jordan	JOR	414	Kuwait	KWT								07	COFFEE,TEA,COCOA,SPICES	1	No Quantity							630295			0
S3	2009	2009	2009	2	0	2	Export	400	Jordan	JOR	422	Lebanon	LBN								07	COFFEE,TEA,COCOA,SPICES	1	No Quantity							514108			0
S3	2009	2009	2009	2	0	2	Export	400	Jordan	JOR	434	Libya	LBY								07	COFFEE,TEA,COCOA,SPICES	1	No Quantity							152403			0
S3	2009	2009	2009	2	0	2	Export	400	Jordan	JOR	504	Morocco	MAR								07	COFFEE,TEA,COCOA,SPICES	1	No Quantity							22956			0
S3	2009	2009	2009	2	0	2	Export	400	Jordan	JOR	512	Oman	OMN								07	COFFEE,TEA,COCOA,SPICES	1	No Quantity							38201			0
S3	2009	2009	2009	2	0	2	Export	400	Jordan	JOR	554	New Zealand	NZL								07	COFFEE,TEA,COCOA,SPICES	1	No Quantity							2193			0
S3	2009	2009	2009	2	0	2	Export	400	Jordan	JOR	634	Qatar	QAT								07	COFFEE,TEA,COCOA,SPICES	1	No Quantity							441911			0
S3	2009	2009	2009	2	0	2	Export	400	Jordan	JOR	682	Saudi Arabia	SAU								07	COFFEE,TEA,COCOA,SPICES	1	No Quantity							2978437			0
S3	2009	2009	2009	2	0	2	Export	400	Jordan	JOR	699	India	IND								07	COFFEE,TEA,COCOA,SPICES	1	No Quantity							26763			0
S3	2009	2009	2009	2	0	2	Export	400	Jordan	JOR	724	Spain	ESP								07	COFFEE,TEA,COCOA,SPICES	1	No Quantity							6610			0
S3	2009	2009	2009	2	0	2	Export	400	Jordan	JOR	752	Sweden	SWE								07	COFFEE,TEA,COCOA,SPICES	1	No Quantity							3515			0
S3	2009	2009	2009	2	0	2	Export	400	Jordan	JOR	760	Syria	SYR								07	COFFEE,TEA,COCOA,SPICES	1	No Quantity							1285415			0
S3	2009	2009	2009	2	0	2	Export	400	Jordan	JOR	784	United Arab Emirates	ARE								07	COFFEE,TEA,COCOA,SPICES	1	No Quantity							930171			0
S3	2009	2009	2009	2	0	2	Export	400	Jordan	JOR	788	Tunisia	TUN								07	COFFEE,TEA,COCOA,SPICES	1	No Quantity							79789			0
S3	2009	2009	2009	2	0	2	Export	400	Jordan	JOR	792	Turkey	TUR								07	COFFEE,TEA,COCOA,SPICES	1	No Quantity							1949			0
S3	2009	2009	2009	2	0	2	Export	400	Jordan	JOR	818	Egypt	EGY								07	COFFEE,TEA,COCOA,SPICES	1	No Quantity							112469			0
S3	2009	2009	2009	2	0	2	Export	400	Jordan	JOR	826	United Kingdom	GBR								07	COFFEE,TEA,COCOA,SPICES	1	No Quantity							1846			0
S3	2009	2009	2009	2	0	2	Export	400	Jordan	JOR	838	Free Zones									07	COFFEE,TEA,COCOA,SPICES	1	No Quantity							6863202			0
S3	2009	2009	2009	2	0	2	Export	400	Jordan	JOR	842	USA	USA								07	COFFEE,TEA,COCOA,SPICES	1	No Quantity							549557			0
S3	2009	2009	2009	2	0	2	Export	398	Kazakhstan	KAZ	0	World	WLD								08	ANIMAL FEED STUFF	1	No Quantity							36263742			0
S3	2009	2009	2009	2	0	2	Export	398	Kazakhstan	KAZ	4	Afghanistan	AFG								08	ANIMAL FEED STUFF	1	No Quantity							44798			0
S3	2009	2009	2009	2	0	2	Export	398	Kazakhstan	KAZ	156	China	CHN								08	ANIMAL FEED STUFF	1	No Quantity							100848			0
S3	2009	2009	2009	2	0	2	Export	398	Kazakhstan	KAZ	268	Georgia	GEO								08	ANIMAL FEED STUFF	1	No Quantity							10560			0
S3	2009	2009	2009	2	0	2	Export	398	Kazakhstan	KAZ	364	Iran	IRN								08	ANIMAL FEED STUFF	1	No Quantity							24726700			0
S3	2009	2009	2009	2	0	2	Export	398	Kazakhstan	KAZ	417	Kyrgyzstan	KGZ								08	ANIMAL FEED STUFF	1	No Quantity							680757			0
S3	2009	2009	2009	2	0	2	Export	398	Kazakhstan	KAZ	428	Latvia	LVA								08	ANIMAL FEED STUFF	1	No Quantity							65365			0
S3	2009	2009	2009	2	0	2	Export	398	Kazakhstan	KAZ	643	Russian Federation	RUS								08	ANIMAL FEED STUFF	1	No Quantity							413280			0
S3	2009	2009	2009	2	0	2	Export	398	Kazakhstan	KAZ	762	Tajikistan	TJK								08	ANIMAL FEED STUFF	1	No Quantity							2755539			0
S3	2009	2009	2009	2	0	2	Export	398	Kazakhstan	KAZ	826	United Kingdom	GBR								08	ANIMAL FEED STUFF	1	No Quantity							1784286			0
S3	2009	2009	2009	2	0	2	Export	398	Kazakhstan	KAZ	860	Uzbekistan	UZB								08	ANIMAL FEED STUFF	1	No Quantity							5681609			0
S3	2009	2009	2009	2	0	2	Export	400	Jordan	JOR	0	World	WLD								08	ANIMAL FEED STUFF	1	No Quantity							25037204			0
S3	2009	2009	2009	2	0	2	Export	400	Jordan	JOR	48	Bahrain	BHR								08	ANIMAL FEED STUFF	1	No Quantity							921687			0
S3	2009	2009	2009	2	0	2	Export	400	Jordan	JOR	288	Ghana	GHA								08	ANIMAL FEED STUFF	1	No Quantity							35870			0
S3	2009	2009	2009	2	0	2	Export	400	Jordan	JOR	368	Iraq	IRQ								08	ANIMAL FEED STUFF	1	No Quantity							19309820			0
S3	2009	2009	2009	2	0	2	Export	400	Jordan	JOR	376	Israel	ISR								08	ANIMAL FEED STUFF	1	No Quantity							137335			0
S3	2009	2009	2009	2	0	2	Export	400	Jordan	JOR	414	Kuwait	KWT								08	ANIMAL FEED STUFF	1	No Quantity							449312			0
S3	2009	2009	2009	2	0	2	Export	400	Jordan	JOR	422	Lebanon	LBN								08	ANIMAL FEED STUFF	1	No Quantity							69655			0
S3	2009	2009	2009	2	0	2	Export	400	Jordan	JOR	586	Pakistan	PAK								08	ANIMAL FEED STUFF	1	No Quantity							51011			0
S3	2009	2009	2009	2	0	2	Export	400	Jordan	JOR	634	Qatar	QAT								08	ANIMAL FEED STUFF	1	No Quantity							544773			0
S3	2009	2009	2009	2	0	2	Export	400	Jordan	JOR	643	Russian Federation	RUS								08	ANIMAL FEED STUFF	1	No Quantity							161373			0
S3	2009	2009	2009	2	0	2	Export	400	Jordan	JOR	682	Saudi Arabia	SAU								08	ANIMAL FEED STUFF	1	No Quantity							1499129			0
S3	2009	2009	2009	2	0	2	Export	400	Jordan	JOR	760	Syria	SYR								08	ANIMAL FEED STUFF	1	No Quantity							20992			0
S3	2009	2009	2009	2	0	2	Export	400	Jordan	JOR	764	Thailand	THA								08	ANIMAL FEED STUFF	1	No Quantity							560235			0
S3	2009	2009	2009	2	0	2	Export	400	Jordan	JOR	784	United Arab Emirates	ARE								08	ANIMAL FEED STUFF	1	No Quantity							7890			0
S3	2009	2009	2009	2	0	2	Export	400	Jordan	JOR	792	Turkey	TUR								08	ANIMAL FEED STUFF	1	No Quantity							135810			0
S3	2009	2009	2009	2	0	2	Export	400	Jordan	JOR	818	Egypt	EGY								08	ANIMAL FEED STUFF	1	No Quantity							153918			0
S3	2009	2009	2009	2	0	2	Export	400	Jordan	JOR	826	United Kingdom	GBR								08	ANIMAL FEED STUFF	1	No Quantity							783			0
S3	2009	2009	2009	2	0	2	Export	400	Jordan	JOR	838	Free Zones									08	ANIMAL FEED STUFF	1	No Quantity							746535			0
S3	2009	2009	2009	2	0	2	Export	400	Jordan	JOR	887	Yemen	YEM								08	ANIMAL FEED STUFF	1	No Quantity							231076			0
S3	2009	2009	2009	2	0	2	Export	398	Kazakhstan	KAZ	0	World	WLD								09	MISC.EDIBLE PRODUCTS ETC	1	No Quantity							23965469			0
S3	2009	2009	2009	2	0	2	Export	398	Kazakhstan	KAZ	4	Afghanistan	AFG								09	MISC.EDIBLE PRODUCTS ETC	1	No Quantity							309244			0
S3	2009	2009	2009	2	0	2	Export	398	Kazakhstan	KAZ	31	Azerbaijan	AZE								09	MISC.EDIBLE PRODUCTS ETC	1	No Quantity							25068			0
S3	2009	2009	2009	2	0	2	Export	398	Kazakhstan	KAZ	40	Austria	AUT								09	MISC.EDIBLE PRODUCTS ETC	1	No Quantity							93843			0
S3	2009	2009	2009	2	0	2	Export	398	Kazakhstan	KAZ	100	Bulgaria	BGR								09	MISC.EDIBLE PRODUCTS ETC	1	No Quantity							58348			0
S3	2009	2009	2009	2	0	2	Export	398	Kazakhstan	KAZ	112	Belarus	BLR								09	MISC.EDIBLE PRODUCTS ETC	1	No Quantity							61874			0
S3	2009	2009	2009	2	0	2	Export	398	Kazakhstan	KAZ	124	Canada	CAN								09	MISC.EDIBLE PRODUCTS ETC	1	No Quantity							5			0
S3	2009	2009	2009	2	0	2	Export	398	Kazakhstan	KAZ	156	China	CHN								09	MISC.EDIBLE PRODUCTS ETC	1	No Quantity							37673			0
S3	2009	2009	2009	2	0	2	Export	398	Kazakhstan	KAZ	246	Finland	FIN								09	MISC.EDIBLE PRODUCTS ETC	1	No Quantity							998726			0
S3	2009	2009	2009	2	0	2	Export	398	Kazakhstan	KAZ	251	France	FRA								09	MISC.EDIBLE PRODUCTS ETC	1	No Quantity							237			0
S3	2009	2009	2009	2	0	2	Export	398	Kazakhstan	KAZ	268	Georgia	GEO								09	MISC.EDIBLE PRODUCTS ETC	1	No Quantity							281757			0
S3	2009	2009	2009	2	0	2	Export	398	Kazakhstan	KAZ	276	Germany	DEU								09	MISC.EDIBLE PRODUCTS ETC	1	No Quantity							31286			0
S3	2009	2009	2009	2	0	2	Export	398	Kazakhstan	KAZ	410	Rep. of Korea	KOR								09	MISC.EDIBLE PRODUCTS ETC	1	No Quantity							78			0
S3	2009	2009	2009	2	0	2	Export	398	Kazakhstan	KAZ	417	Kyrgyzstan	KGZ								09	MISC.EDIBLE PRODUCTS ETC	1	No Quantity							12498833			0
S3	2009	2009	2009	2	0	2	Export	398	Kazakhstan	KAZ	643	Russian Federation	RUS								09	MISC.EDIBLE PRODUCTS ETC	1	No Quantity							3695568			0
S3	2009	2009	2009	2	0	2	Export	398	Kazakhstan	KAZ	702	Singapore	SGP								09	MISC.EDIBLE PRODUCTS ETC	1	No Quantity							202			0
S3	2009	2009	2009	2	0	2	Export	398	Kazakhstan	KAZ	762	Tajikistan	TJK								09	MISC.EDIBLE PRODUCTS ETC	1	No Quantity							1965101			0
S3	2009	2009	2009	2	0	2	Export	398	Kazakhstan	KAZ	795	Turkmenistan	TKM								09	MISC.EDIBLE PRODUCTS ETC	1	No Quantity							420360			0
S3	2009	2009	2009	2	0	2	Export	398	Kazakhstan	KAZ	804	Ukraine	UKR								09	MISC.EDIBLE PRODUCTS ETC	1	No Quantity							361372			0
S3	2009	2009	2009	2	0	2	Export	398	Kazakhstan	KAZ	842	USA	USA								09	MISC.EDIBLE PRODUCTS ETC	1	No Quantity							329457			0
S3	2009	2009	2009	2	0	2	Export	398	Kazakhstan	KAZ	860	Uzbekistan	UZB								09	MISC.EDIBLE PRODUCTS ETC	1	No Quantity							2796437			0
S3	2009	2009	2009	2	0	2	Export	400	Jordan	JOR	0	World	WLD								09	MISC.EDIBLE PRODUCTS ETC	1	No Quantity							77860605			0
S3	2009	2009	2009	2	0	2	Export	400	Jordan	JOR	12	Algeria	DZA								09	MISC.EDIBLE PRODUCTS ETC	1	No Quantity							4266413			0
S3	2009	2009	2009	2	0	2	Export	400	Jordan	JOR	31	Azerbaijan	AZE								09	MISC.EDIBLE PRODUCTS ETC	1	No Quantity							233472			0
S3	2009	2009	2009	2	0	2	Export	400	Jordan	JOR	36	Australia	AUS								09	MISC.EDIBLE PRODUCTS ETC	1	No Quantity							241966			0
S3	2009	2009	2009	2	0	2	Export	400	Jordan	JOR	48	Bahrain	BHR								09	MISC.EDIBLE PRODUCTS ETC	1	No Quantity							364083			0
S3	2009	2009	2009	2	0	2	Export	400	Jordan	JOR	120	Cameroon	CMR								09	MISC.EDIBLE PRODUCTS ETC	1	No Quantity							4565			0
S3	2009	2009	2009	2	0	2	Export	400	Jordan	JOR	124	Canada	CAN								09	MISC.EDIBLE PRODUCTS ETC	1	No Quantity							12841			0
S3	2009	2009	2009	2	0	2	Export	400	Jordan	JOR	156	China	CHN								09	MISC.EDIBLE PRODUCTS ETC	1	No Quantity							9411			0
S3	2009	2009	2009	2	0	2	Export	400	Jordan	JOR	208	Denmark	DNK								09	MISC.EDIBLE PRODUCTS ETC	1	No Quantity							10359			0
S3	2009	2009	2009	2	0	2	Export	400	Jordan	JOR	231	Ethiopia	ETH								09	MISC.EDIBLE PRODUCTS ETC	1	No Quantity							35754			0
S3	2009	2009	2009	2	0	2	Export	400	Jordan	JOR	275	State of Palestine	PSE								09	MISC.EDIBLE PRODUCTS ETC	1	No Quantity							3351788			0
S3	2009	2009	2009	2	0	2	Export	400	Jordan	JOR	276	Germany	DEU								09	MISC.EDIBLE PRODUCTS ETC	1	No Quantity							89928			0
S3	2009	2009	2009	2	0	2	Export	400	Jordan	JOR	288	Ghana	GHA								09	MISC.EDIBLE PRODUCTS ETC	1	No Quantity							47355			0
S3	2009	2009	2009	2	0	2	Export	400	Jordan	JOR	368	Iraq	IRQ								09	MISC.EDIBLE PRODUCTS ETC	1	No Quantity							33018423			0
S3	2009	2009	2009	2	0	2	Export	400	Jordan	JOR	372	Ireland	IRL								09	MISC.EDIBLE PRODUCTS ETC	1	No Quantity							8873			0
S3	2009	2009	2009	2	0	2	Export	400	Jordan	JOR	376	Israel	ISR								09	MISC.EDIBLE PRODUCTS ETC	1	No Quantity							47123			0
S3	2009	2009	2009	2	0	2	Export	400	Jordan	JOR	392	Japan	JPN								09	MISC.EDIBLE PRODUCTS ETC	1	No Quantity							2420			0
S3	2009	2009	2009	2	0	2	Export	400	Jordan	JOR	414	Kuwait	KWT								09	MISC.EDIBLE PRODUCTS ETC	1	No Quantity							918052			0
S3	2009	2009	2009	2	0	2	Export	400	Jordan	JOR	422	Lebanon	LBN								09	MISC.EDIBLE PRODUCTS ETC	1	No Quantity							2704009			0
S3	2009	2009	2009	2	0	2	Export	400	Jordan	JOR	434	Libya	LBY								09	MISC.EDIBLE PRODUCTS ETC	1	No Quantity							185690			0
S3	2009	2009	2009	2	0	2	Export	400	Jordan	JOR	480	Mauritius	MUS								09	MISC.EDIBLE PRODUCTS ETC	1	No Quantity							58128			0
S3	2009	2009	2009	2	0	2	Export	400	Jordan	JOR	490	Other Asia, nes									09	MISC.EDIBLE PRODUCTS ETC	1	No Quantity							172			0
S3	2009	2009	2009	2	0	2	Export	400	Jordan	JOR	504	Morocco	MAR								09	MISC.EDIBLE PRODUCTS ETC	1	No Quantity							89237			0
S3	2009	2009	2009	2	0	2	Export	400	Jordan	JOR	512	Oman	OMN								09	MISC.EDIBLE PRODUCTS ETC	1	No Quantity							366831			0
S3	2009	2009	2009	2	0	2	Export	400	Jordan	JOR	586	Pakistan	PAK								09	MISC.EDIBLE PRODUCTS ETC	1	No Quantity							44937			0
S3	2009	2009	2009	2	0	2	Export	400	Jordan	JOR	608	Philippines	PHL								09	MISC.EDIBLE PRODUCTS ETC	1	No Quantity							9859			0
S3	2009	2009	2009	2	0	2	Export	400	Jordan	JOR	634	Qatar	QAT								09	MISC.EDIBLE PRODUCTS ETC	1	No Quantity							429287			0
S3	2009	2009	2009	2	0	2	Export	400	Jordan	JOR	682	Saudi Arabia	SAU								09	MISC.EDIBLE PRODUCTS ETC	1	No Quantity							20138452			0
S3	2009	2009	2009	2	0	2	Export	400	Jordan	JOR	710	South Africa	ZAF								09	MISC.EDIBLE PRODUCTS ETC	1	No Quantity							31618			0
S3	2009	2009	2009	2	0	2	Export	400	Jordan	JOR	724	Spain	ESP								09	MISC.EDIBLE PRODUCTS ETC	1	No Quantity							90315			0
S3	2009	2009	2009	2	0	2	Export	400	Jordan	JOR	736	Fmr Sudan	SDN								09	MISC.EDIBLE PRODUCTS ETC	1	No Quantity							375460			0
S3	2009	2009	2009	2	0	2	Export	400	Jordan	JOR	752	Sweden	SWE								09	MISC.EDIBLE PRODUCTS ETC	1	No Quantity							26090			0
S3	2009	2009	2009	2	0	2	Export	400	Jordan	JOR	760	Syria	SYR								09	MISC.EDIBLE PRODUCTS ETC	1	No Quantity							1602843			0
S3	2009	2009	2009	2	0	2	Export	400	Jordan	JOR	784	United Arab Emirates	ARE								09	MISC.EDIBLE PRODUCTS ETC	1	No Quantity							2287433			0
S3	2009	2009	2009	2	0	2	Export	400	Jordan	JOR	788	Tunisia	TUN								09	MISC.EDIBLE PRODUCTS ETC	1	No Quantity							1769281			0
S3	2009	2009	2009	2	0	2	Export	400	Jordan	JOR	818	Egypt	EGY								09	MISC.EDIBLE PRODUCTS ETC	1	No Quantity							182766			0
S3	2009	2009	2009	2	0	2	Export	400	Jordan	JOR	826	United Kingdom	GBR								09	MISC.EDIBLE PRODUCTS ETC	1	No Quantity							83296			0
S3	2009	2009	2009	2	0	2	Export	400	Jordan	JOR	838	Free Zones									09	MISC.EDIBLE PRODUCTS ETC	1	No Quantity							2746669			0
S3	2009	2009	2009	2	0	2	Export	400	Jordan	JOR	842	USA	USA								09	MISC.EDIBLE PRODUCTS ETC	1	No Quantity							695664			0
S3	2009	2009	2009	2	0	2	Export	400	Jordan	JOR	887	Yemen	YEM								09	MISC.EDIBLE PRODUCTS ETC	1	No Quantity							1279743			0
S3	2009	2009	2009	2	0	2	Export	398	Kazakhstan	KAZ	0	World	WLD								11	BEVERAGES	1	No Quantity							13935174			0
S3	2009	2009	2009	2	0	2	Export	398	Kazakhstan	KAZ	156	China	CHN								11	BEVERAGES	1	No Quantity							14129			0
S3	2009	2009	2009	2	0	2	Export	398	Kazakhstan	KAZ	208	Denmark	DNK								11	BEVERAGES	1	No Quantity							11			0
S3	2009	2009	2009	2	0	2	Export	398	Kazakhstan	KAZ	251	France	FRA								11	BEVERAGES	1	No Quantity							31			0
S3	2009	2009	2009	2	0	2	Export	398	Kazakhstan	KAZ	268	Georgia	GEO								11	BEVERAGES	1	No Quantity							87386			0
S3	2009	2009	2009	2	0	2	Export	398	Kazakhstan	KAZ	276	Germany	DEU								11	BEVERAGES	1	No Quantity							45612			0
S3	2009	2009	2009	2	0	2	Export	398	Kazakhstan	KAZ	372	Ireland	IRL								11	BEVERAGES	1	No Quantity							154606			0
S3	2009	2009	2009	2	0	2	Export	398	Kazakhstan	KAZ	410	Rep. of Korea	KOR								11	BEVERAGES	1	No Quantity							900			0
S3	2009	2009	2009	2	0	2	Export	398	Kazakhstan	KAZ	417	Kyrgyzstan	KGZ								11	BEVERAGES	1	No Quantity							11883418			0
S3	2009	2009	2009	2	0	2	Export	398	Kazakhstan	KAZ	642	Romania	ROU								11	BEVERAGES	1	No Quantity							96			0
S3	2009	2009	2009	2	0	2	Export	398	Kazakhstan	KAZ	643	Russian Federation	RUS								11	BEVERAGES	1	No Quantity							965022			0
S3	2009	2009	2009	2	0	2	Export	398	Kazakhstan	KAZ	762	Tajikistan	TJK								11	BEVERAGES	1	No Quantity							373953			0
S3	2009	2009	2009	2	0	2	Export	398	Kazakhstan	KAZ	792	Turkey	TUR								11	BEVERAGES	1	No Quantity							60			0
S3	2009	2009	2009	2	0	2	Export	398	Kazakhstan	KAZ	795	Turkmenistan	TKM								11	BEVERAGES	1	No Quantity							105697			0
S3	2009	2009	2009	2	0	2	Export	398	Kazakhstan	KAZ	804	Ukraine	UKR								11	BEVERAGES	1	No Quantity							15835			0
S3	2009	2009	2009	2	0	2	Export	398	Kazakhstan	KAZ	826	United Kingdom	GBR								11	BEVERAGES	1	No Quantity							47898			0
S3	2009	2009	2009	2	0	2	Export	398	Kazakhstan	KAZ	860	Uzbekistan	UZB								11	BEVERAGES	1	No Quantity							240520			0
S3	2009	2009	2009	2	0	2	Export	400	Jordan	JOR	0	World	WLD								11	BEVERAGES	1	No Quantity							52691741			0
S3	2009	2009	2009	2	0	2	Export	400	Jordan	JOR	4	Afghanistan	AFG								11	BEVERAGES	1	No Quantity							37545			0
S3	2009	2009	2009	2	0	2	Export	400	Jordan	JOR	12	Algeria	DZA								11	BEVERAGES	1	No Quantity							21245			0
S3	2009	2009	2009	2	0	2	Export	400	Jordan	JOR	48	Bahrain	BHR								11	BEVERAGES	1	No Quantity							18949			0
S3	2009	2009	2009	2	0	2	Export	400	Jordan	JOR	124	Canada	CAN								11	BEVERAGES	1	No Quantity							4135			0
S3	2009	2009	2009	2	0	2	Export	400	Jordan	JOR	196	Cyprus	CYP								11	BEVERAGES	1	No Quantity							71987			0
S3	2009	2009	2009	2	0	2	Export	400	Jordan	JOR	251	France	FRA								11	BEVERAGES	1	No Quantity							4627			0
S3	2009	2009	2009	2	0	2	Export	400	Jordan	JOR	275	State of Palestine	PSE								11	BEVERAGES	1	No Quantity							2686369			0
S3	2009	2009	2009	2	0	2	Export	400	Jordan	JOR	368	Iraq	IRQ								11	BEVERAGES	1	No Quantity							31245517			0
S3	2009	2009	2009	2	0	2	Export	400	Jordan	JOR	376	Israel	ISR								11	BEVERAGES	1	No Quantity							123870			0
S3	2009	2009	2009	2	0	2	Export	400	Jordan	JOR	381	Italy	ITA								11	BEVERAGES	1	No Quantity							7042			0
S3	2009	2009	2009	2	0	2	Export	400	Jordan	JOR	392	Japan	JPN								11	BEVERAGES	1	No Quantity							2596			0
S3	2009	2009	2009	2	0	2	Export	400	Jordan	JOR	414	Kuwait	KWT								11	BEVERAGES	1	No Quantity							189517			0
S3	2009	2009	2009	2	0	2	Export	400	Jordan	JOR	422	Lebanon	LBN								11	BEVERAGES	1	No Quantity							147170			0
S3	2009	2009	2009	2	0	2	Export	400	Jordan	JOR	462	Maldives	MDV								11	BEVERAGES	1	No Quantity							9207			0
S3	2009	2009	2009	2	0	2	Export	400	Jordan	JOR	512	Oman	OMN								11	BEVERAGES	1	No Quantity							127587			0
S3	2009	2009	2009	2	0	2	Export	400	Jordan	JOR	634	Qatar	QAT								11	BEVERAGES	1	No Quantity							17907			0
S3	2009	2009	2009	2	0	2	Export	400	Jordan	JOR	682	Saudi Arabia	SAU								11	BEVERAGES	1	No Quantity							1017981			0
S3	2009	2009	2009	2	0	2	Export	400	Jordan	JOR	724	Spain	ESP								11	BEVERAGES	1	No Quantity							3368			0
S3	2009	2009	2009	2	0	2	Export	400	Jordan	JOR	736	Fmr Sudan	SDN								11	BEVERAGES	1	No Quantity							18225			0
S3	2009	2009	2009	2	0	2	Export	400	Jordan	JOR	760	Syria	SYR								11	BEVERAGES	1	No Quantity							6729552			0
S3	2009	2009	2009	2	0	2	Export	400	Jordan	JOR	784	United Arab Emirates	ARE								11	BEVERAGES	1	No Quantity							362472			0
S3	2009	2009	2009	2	0	2	Export	400	Jordan	JOR	792	Turkey	TUR								11	BEVERAGES	1	No Quantity							7546350			0
S3	2009	2009	2009	2	0	2	Export	400	Jordan	JOR	818	Egypt	EGY								11	BEVERAGES	1	No Quantity							245965			0
S3	2009	2009	2009	2	0	2	Export	400	Jordan	JOR	838	Free Zones									11	BEVERAGES	1	No Quantity							1789513			0
S3	2009	2009	2009	2	0	2	Export	400	Jordan	JOR	842	USA	USA								11	BEVERAGES	1	No Quantity							1090			0
S3	2009	2009	2009	2	0	2	Export	400	Jordan	JOR	887	Yemen	YEM								11	BEVERAGES	1	No Quantity							261955			0
S3	2009	2009	2009	2	0	2	Export	398	Kazakhstan	KAZ	0	World	WLD								12	TOBACCO,TOBACCO MANUFACT	1	No Quantity							39113791			0
S3	2009	2009	2009	2	0	2	Export	398	Kazakhstan	KAZ	4	Afghanistan	AFG								12	TOBACCO,TOBACCO MANUFACT	1	No Quantity							1911629			0
S3	2009	2009	2009	2	0	2	Export	398	Kazakhstan	KAZ	40	Austria	AUT								12	TOBACCO,TOBACCO MANUFACT	1	No Quantity							319			0
S3	2009	2009	2009	2	0	2	Export	398	Kazakhstan	KAZ	56	Belgium	BEL								12	TOBACCO,TOBACCO MANUFACT	1	No Quantity							197837			0
S3	2009	2009	2009	2	0	2	Export	398	Kazakhstan	KAZ	76	Brazil	BRA								12	TOBACCO,TOBACCO MANUFACT	1	No Quantity							493442			0
S3	2009	2009	2009	2	0	2	Export	398	Kazakhstan	KAZ	203	Czechia	CZE								12	TOBACCO,TOBACCO MANUFACT	1	No Quantity							606654			0
S3	2009	2009	2009	2	0	2	Export	398	Kazakhstan	KAZ	276	Germany	DEU								12	TOBACCO,TOBACCO MANUFACT	1	No Quantity							326			0
S3	2009	2009	2009	2	0	2	Export	398	Kazakhstan	KAZ	320	Guatemala	GTM								12	TOBACCO,TOBACCO MANUFACT	1	No Quantity							125971			0
S3	2009	2009	2009	2	0	2	Export	398	Kazakhstan	KAZ	372	Ireland	IRL								12	TOBACCO,TOBACCO MANUFACT	1	No Quantity							1511			0
S3	2009	2009	2009	2	0	2	Export	398	Kazakhstan	KAZ	417	Kyrgyzstan	KGZ								12	TOBACCO,TOBACCO MANUFACT	1	No Quantity							17507374			0
S3	2009	2009	2009	2	0	2	Export	398	Kazakhstan	KAZ	440	Lithuania	LTU								12	TOBACCO,TOBACCO MANUFACT	1	No Quantity							661265			0
S3	2009	2009	2009	2	0	2	Export	398	Kazakhstan	KAZ	458	Malaysia	MYS								12	TOBACCO,TOBACCO MANUFACT	1	No Quantity							85016			0
S3	2009	2009	2009	2	0	2	Export	398	Kazakhstan	KAZ	496	Mongolia	MNG								12	TOBACCO,TOBACCO MANUFACT	1	No Quantity							4822181			0
S3	2009	2009	2009	2	0	2	Export	398	Kazakhstan	KAZ	528	Netherlands	NLD								12	TOBACCO,TOBACCO MANUFACT	1	No Quantity							267427			0
S3	2009	2009	2009	2	0	2	Export	398	Kazakhstan	KAZ	616	Poland	POL								12	TOBACCO,TOBACCO MANUFACT	1	No Quantity							963788			0
S3	2009	2009	2009	2	0	2	Export	398	Kazakhstan	KAZ	620	Portugal	PRT								12	TOBACCO,TOBACCO MANUFACT	1	No Quantity							521006			0
S3	2009	2009	2009	2	0	2	Export	398	Kazakhstan	KAZ	643	Russian Federation	RUS								12	TOBACCO,TOBACCO MANUFACT	1	No Quantity							4891476			0
S3	2009	2009	2009	2	0	2	Export	398	Kazakhstan	KAZ	784	United Arab Emirates	ARE								12	TOBACCO,TOBACCO MANUFACT	1	No Quantity							3719			0
S3	2009	2009	2009	2	0	2	Export	398	Kazakhstan	KAZ	792	Turkey	TUR								12	TOBACCO,TOBACCO MANUFACT	1	No Quantity							3			0
S3	2009	2009	2009	2	0	2	Export	398	Kazakhstan	KAZ	795	Turkmenistan	TKM								12	TOBACCO,TOBACCO MANUFACT	1	No Quantity							5155165			0
S3	2009	2009	2009	2	0	2	Export	398	Kazakhstan	KAZ	804	Ukraine	UKR								12	TOBACCO,TOBACCO MANUFACT	1	No Quantity							352012			0
S3	2009	2009	2009	2	0	2	Export	398	Kazakhstan	KAZ	860	Uzbekistan	UZB								12	TOBACCO,TOBACCO MANUFACT	1	No Quantity							545670			0
S3	2009	2009	2009	2	0	2	Export	400	Jordan	JOR	0	World	WLD								12	TOBACCO,TOBACCO MANUFACT	1	No Quantity							36689632			0
S3	2009	2009	2009	2	0	2	Export	400	Jordan	JOR	31	Azerbaijan	AZE								12	TOBACCO,TOBACCO MANUFACT	1	No Quantity							1603678			0
S3	2009	2009	2009	2	0	2	Export	400	Jordan	JOR	56	Belgium	BEL								12	TOBACCO,TOBACCO MANUFACT	1	No Quantity							62597			0
S3	2009	2009	2009	2	0	2	Export	400	Jordan	JOR	124	Canada	CAN								12	TOBACCO,TOBACCO MANUFACT	1	No Quantity							1190			0
S3	2009	2009	2009	2	0	2	Export	400	Jordan	JOR	203	Czechia	CZE								12	TOBACCO,TOBACCO MANUFACT	1	No Quantity							18818			0
S3	2009	2009	2009	2	0	2	Export	400	Jordan	JOR	208	Denmark	DNK								12	TOBACCO,TOBACCO MANUFACT	1	No Quantity							124511			0
S3	2009	2009	2009	2	0	2	Export	400	Jordan	JOR	251	France	FRA								12	TOBACCO,TOBACCO MANUFACT	1	No Quantity							30024			0
S3	2009	2009	2009	2	0	2	Export	400	Jordan	JOR	275	State of Palestine	PSE								12	TOBACCO,TOBACCO MANUFACT	1	No Quantity							82727			0
S3	2009	2009	2009	2	0	2	Export	400	Jordan	JOR	276	Germany	DEU								12	TOBACCO,TOBACCO MANUFACT	1	No Quantity							318444			0
S3	2009	2009	2009	2	0	2	Export	400	Jordan	JOR	348	Hungary	HUN								12	TOBACCO,TOBACCO MANUFACT	1	No Quantity							31620			0
S3	2009	2009	2009	2	0	2	Export	400	Jordan	JOR	364	Iran	IRN								12	TOBACCO,TOBACCO MANUFACT	1	No Quantity							292741			0
S3	2009	2009	2009	2	0	2	Export	400	Jordan	JOR	368	Iraq	IRQ								12	TOBACCO,TOBACCO MANUFACT	1	No Quantity							23748109			0
S3	2009	2009	2009	2	0	2	Export	400	Jordan	JOR	376	Israel	ISR								12	TOBACCO,TOBACCO MANUFACT	1	No Quantity							104493			0
S3	2009	2009	2009	2	0	2	Export	400	Jordan	JOR	381	Italy	ITA								12	TOBACCO,TOBACCO MANUFACT	1	No Quantity							10539			0
S3	2009	2009	2009	2	0	2	Export	400	Jordan	JOR	414	Kuwait	KWT								12	TOBACCO,TOBACCO MANUFACT	1	No Quantity							218221			0
S3	2009	2009	2009	2	0	2	Export	400	Jordan	JOR	422	Lebanon	LBN								12	TOBACCO,TOBACCO MANUFACT	1	No Quantity							4828			0
S3	2009	2009	2009	2	0	2	Export	400	Jordan	JOR	428	Latvia	LVA								12	TOBACCO,TOBACCO MANUFACT	1	No Quantity							65163			0
S3	2009	2009	2009	2	0	2	Export	400	Jordan	JOR	440	Lithuania	LTU								12	TOBACCO,TOBACCO MANUFACT	1	No Quantity							15092			0
S3	2009	2009	2009	2	0	2	Export	400	Jordan	JOR	504	Morocco	MAR								12	TOBACCO,TOBACCO MANUFACT	1	No Quantity							1238			0
S3	2009	2009	2009	2	0	2	Export	400	Jordan	JOR	512	Oman	OMN								12	TOBACCO,TOBACCO MANUFACT	1	No Quantity							1993			0
S3	2009	2009	2009	2	0	2	Export	400	Jordan	JOR	528	Netherlands	NLD								12	TOBACCO,TOBACCO MANUFACT	1	No Quantity							54965			0
S3	2009	2009	2009	2	0	2	Export	400	Jordan	JOR	562	Niger	NER								12	TOBACCO,TOBACCO MANUFACT	1	No Quantity							89873			0
S3	2009	2009	2009	2	0	2	Export	400	Jordan	JOR	566	Nigeria	NGA								12	TOBACCO,TOBACCO MANUFACT	1	No Quantity							93848			0
S3	2009	2009	2009	2	0	2	Export	400	Jordan	JOR	586	Pakistan	PAK								12	TOBACCO,TOBACCO MANUFACT	1	No Quantity							711			0
S3	2009	2009	2009	2	0	2	Export	400	Jordan	JOR	616	Poland	POL								12	TOBACCO,TOBACCO MANUFACT	1	No Quantity							6235			0
S3	2009	2009	2009	2	0	2	Export	400	Jordan	JOR	620	Portugal	PRT								12	TOBACCO,TOBACCO MANUFACT	1	No Quantity							2870			0
S3	2009	2009	2009	2	0	2	Export	400	Jordan	JOR	634	Qatar	QAT								12	TOBACCO,TOBACCO MANUFACT	1	No Quantity							12054			0
S3	2009	2009	2009	2	0	2	Export	400	Jordan	JOR	643	Russian Federation	RUS								12	TOBACCO,TOBACCO MANUFACT	1	No Quantity							590931			0
S3	2009	2009	2009	2	0	2	Export	400	Jordan	JOR	682	Saudi Arabia	SAU								12	TOBACCO,TOBACCO MANUFACT	1	No Quantity							14979			0
S3	2009	2009	2009	2	0	2	Export	400	Jordan	JOR	688	Serbia	SRB								12	TOBACCO,TOBACCO MANUFACT	1	No Quantity							3479			0
S3	2009	2009	2009	2	0	2	Export	400	Jordan	JOR	703	Slovakia	SVK								12	TOBACCO,TOBACCO MANUFACT	1	No Quantity							25603			0
S3	2009	2009	2009	2	0	2	Export	400	Jordan	JOR	710	South Africa	ZAF								12	TOBACCO,TOBACCO MANUFACT	1	No Quantity							183711			0
S3	2009	2009	2009	2	0	2	Export	400	Jordan	JOR	724	Spain	ESP								12	TOBACCO,TOBACCO MANUFACT	1	No Quantity							57048			0
S3	2009	2009	2009	2	0	2	Export	400	Jordan	JOR	757	Switzerland	CHE								12	TOBACCO,TOBACCO MANUFACT	1	No Quantity							6423			0
S3	2009	2009	2009	2	0	2	Export	400	Jordan	JOR	784	United Arab Emirates	ARE								12	TOBACCO,TOBACCO MANUFACT	1	No Quantity							485459			0
S3	2009	2009	2009	2	0	2	Export	400	Jordan	JOR	792	Turkey	TUR								12	TOBACCO,TOBACCO MANUFACT	1	No Quantity							2492255			0
S3	2009	2009	2009	2	0	2	Export	400	Jordan	JOR	818	Egypt	EGY								12	TOBACCO,TOBACCO MANUFACT	1	No Quantity							98315			0
S3	2009	2009	2009	2	0	2	Export	400	Jordan	JOR	826	United Kingdom	GBR								12	TOBACCO,TOBACCO MANUFACT	1	No Quantity							155			0
S3	2009	2009	2009	2	0	2	Export	400	Jordan	JOR	838	Free Zones									12	TOBACCO,TOBACCO MANUFACT	1	No Quantity							4264187			0
S3	2009	2009	2009	2	0	2	Export	400	Jordan	JOR	842	USA	USA								12	TOBACCO,TOBACCO MANUFACT	1	No Quantity							1331004			0
S3	2009	2009	2009	2	0	2	Export	400	Jordan	JOR	887	Yemen	YEM								12	TOBACCO,TOBACCO MANUFACT	1	No Quantity							139503			0
S3	2009	2009	2009	2	0	2	Export	398	Kazakhstan	KAZ	0	World	WLD								21	HIDES,SKINS,FURSKINS,RAW	1	No Quantity							1809263			0
S3	2009	2009	2009	2	0	2	Export	398	Kazakhstan	KAZ	4	Afghanistan	AFG								21	HIDES,SKINS,FURSKINS,RAW	1	No Quantity							82556			0
S3	2009	2009	2009	2	0	2	Export	398	Kazakhstan	KAZ	156	China	CHN								21	HIDES,SKINS,FURSKINS,RAW	1	No Quantity							886057			0
S3	2009	2009	2009	2	0	2	Export	398	Kazakhstan	KAZ	381	Italy	ITA								21	HIDES,SKINS,FURSKINS,RAW	1	No Quantity							114646			0
S3	2009	2009	2009	2	0	2	Export	398	Kazakhstan	KAZ	392	Japan	JPN								21	HIDES,SKINS,FURSKINS,RAW	1	No Quantity							706			0
S3	2009	2009	2009	2	0	2	Export	398	Kazakhstan	KAZ	417	Kyrgyzstan	KGZ								21	HIDES,SKINS,FURSKINS,RAW	1	No Quantity							537450			0
S3	2009	2009	2009	2	0	2	Export	398	Kazakhstan	KAZ	586	Pakistan	PAK								21	HIDES,SKINS,FURSKINS,RAW	1	No Quantity							87150			0
S3	2009	2009	2009	2	0	2	Export	398	Kazakhstan	KAZ	643	Russian Federation	RUS								21	HIDES,SKINS,FURSKINS,RAW	1	No Quantity							1925			0
S3	2009	2009	2009	2	0	2	Export	398	Kazakhstan	KAZ	792	Turkey	TUR								21	HIDES,SKINS,FURSKINS,RAW	1	No Quantity							98773			0
S3	2009	2009	2009	2	0	2	Export	400	Jordan	JOR	0	World	WLD								21	HIDES,SKINS,FURSKINS,RAW	1	No Quantity							3138472			0
S3	2009	2009	2009	2	0	2	Export	400	Jordan	JOR	156	China	CHN								21	HIDES,SKINS,FURSKINS,RAW	1	No Quantity							789517			0
S3	2009	2009	2009	2	0	2	Export	400	Jordan	JOR	682	Saudi Arabia	SAU								21	HIDES,SKINS,FURSKINS,RAW	1	No Quantity							110951			0
S3	2009	2009	2009	2	0	2	Export	400	Jordan	JOR	760	Syria	SYR								21	HIDES,SKINS,FURSKINS,RAW	1	No Quantity							1533339			0
S3	2009	2009	2009	2	0	2	Export	400	Jordan	JOR	792	Turkey	TUR								21	HIDES,SKINS,FURSKINS,RAW	1	No Quantity							307001			0
S3	2009	2009	2009	2	0	2	Export	400	Jordan	JOR	818	Egypt	EGY								21	HIDES,SKINS,FURSKINS,RAW	1	No Quantity							343951			0
S3	2009	2009	2009	2	0	2	Export	400	Jordan	JOR	838	Free Zones									21	HIDES,SKINS,FURSKINS,RAW	1	No Quantity							53714			0
S3	2009	2009	2009	2	0	2	Export	398	Kazakhstan	KAZ	0	World	WLD								22	OIL SEED,OLEAGINUS FRUIT	1	No Quantity							24596158			0
S3	2009	2009	2009	2	0	2	Export	398	Kazakhstan	KAZ	4	Afghanistan	AFG								22	OIL SEED,OLEAGINUS FRUIT	1	No Quantity							541662			0
S3	2009	2009	2009	2	0	2	Export	398	Kazakhstan	KAZ	56	Belgium	BEL								22	OIL SEED,OLEAGINUS FRUIT	1	No Quantity							5318096			0
S3	2009	2009	2009	2	0	2	Export	398	Kazakhstan	KAZ	156	China	CHN								22	OIL SEED,OLEAGINUS FRUIT	1	No Quantity							308368			0
S3	2009	2009	2009	2	0	2	Export	398	Kazakhstan	KAZ	208	Denmark	DNK								22	OIL SEED,OLEAGINUS FRUIT	1	No Quantity							3205501			0
S3	2009	2009	2009	2	0	2	Export	398	Kazakhstan	KAZ	233	Estonia	EST								22	OIL SEED,OLEAGINUS FRUIT	1	No Quantity							141180			0
S3	2009	2009	2009	2	0	2	Export	398	Kazakhstan	KAZ	246	Finland	FIN								22	OIL SEED,OLEAGINUS FRUIT	1	No Quantity							1976652			0
S3	2009	2009	2009	2	0	2	Export	398	Kazakhstan	KAZ	276	Germany	DEU								22	OIL SEED,OLEAGINUS FRUIT	1	No Quantity							215278			0
S3	2009	2009	2009	2	0	2	Export	398	Kazakhstan	KAZ	364	Iran	IRN								22	OIL SEED,OLEAGINUS FRUIT	1	No Quantity							133812			0
S3	2009	2009	2009	2	0	2	Export	398	Kazakhstan	KAZ	417	Kyrgyzstan	KGZ								22	OIL SEED,OLEAGINUS FRUIT	1	No Quantity							203575			0
S3	2009	2009	2009	2	0	2	Export	398	Kazakhstan	KAZ	428	Latvia	LVA								22	OIL SEED,OLEAGINUS FRUIT	1	No Quantity							7672910			0
S3	2009	2009	2009	2	0	2	Export	398	Kazakhstan	KAZ	498	Rep. of Moldova	MDA								22	OIL SEED,OLEAGINUS FRUIT	1	No Quantity							21303			0
S3	2009	2009	2009	2	0	2	Export	398	Kazakhstan	KAZ	528	Netherlands	NLD								22	OIL SEED,OLEAGINUS FRUIT	1	No Quantity							2411941			0
S3	2009	2009	2009	2	0	2	Export	398	Kazakhstan	KAZ	579	Norway	NOR								22	OIL SEED,OLEAGINUS FRUIT	1	No Quantity							1344000			0
S3	2009	2009	2009	2	0	2	Export	398	Kazakhstan	KAZ	643	Russian Federation	RUS								22	OIL SEED,OLEAGINUS FRUIT	1	No Quantity							496652			0
S3	2009	2009	2009	2	0	2	Export	398	Kazakhstan	KAZ	762	Tajikistan	TJK								22	OIL SEED,OLEAGINUS FRUIT	1	No Quantity							280422			0
S3	2009	2009	2009	2	0	2	Export	398	Kazakhstan	KAZ	792	Turkey	TUR								22	OIL SEED,OLEAGINUS FRUIT	1	No Quantity							127051			0
S3	2009	2009	2009	2	0	2	Export	398	Kazakhstan	KAZ	860	Uzbekistan	UZB								22	OIL SEED,OLEAGINUS FRUIT	1	No Quantity							197755			0
S3	2009	2009	2009	2	0	2	Export	400	Jordan	JOR	0	World	WLD								22	OIL SEED,OLEAGINUS FRUIT	1	No Quantity							1624970			0
S3	2009	2009	2009	2	0	2	Export	400	Jordan	JOR	156	China	CHN								22	OIL SEED,OLEAGINUS FRUIT	1	No Quantity							14151			0
S3	2009	2009	2009	2	0	2	Export	400	Jordan	JOR	275	State of Palestine	PSE								22	OIL SEED,OLEAGINUS FRUIT	1	No Quantity							137939			0
S3	2009	2009	2009	2	0	2	Export	400	Jordan	JOR	368	Iraq	IRQ								22	OIL SEED,OLEAGINUS FRUIT	1	No Quantity							853939			0
S3	2009	2009	2009	2	0	2	Export	400	Jordan	JOR	414	Kuwait	KWT								22	OIL SEED,OLEAGINUS FRUIT	1	No Quantity							8042			0
S3	2009	2009	2009	2	0	2	Export	400	Jordan	JOR	422	Lebanon	LBN								22	OIL SEED,OLEAGINUS FRUIT	1	No Quantity							30858			0
S3	2009	2009	2009	2	0	2	Export	400	Jordan	JOR	470	Malta	MLT								22	OIL SEED,OLEAGINUS FRUIT	1	No Quantity							1369			0
S3	2009	2009	2009	2	0	2	Export	400	Jordan	JOR	760	Syria	SYR								22	OIL SEED,OLEAGINUS FRUIT	1	No Quantity							2628			0
S3	2009	2009	2009	2	0	2	Export	400	Jordan	JOR	792	Turkey	TUR								22	OIL SEED,OLEAGINUS FRUIT	1	No Quantity							339396			0
S3	2009	2009	2009	2	0	2	Export	400	Jordan	JOR	818	Egypt	EGY								22	OIL SEED,OLEAGINUS FRUIT	1	No Quantity							57983			0
S3	2009	2009	2009	2	0	2	Export	400	Jordan	JOR	838	Free Zones									22	OIL SEED,OLEAGINUS FRUIT	1	No Quantity							178665			0
S3	2009	2009	2009	2	0	2	Export	398	Kazakhstan	KAZ	0	World	WLD								23	CRUDE RUBBER	1	No Quantity							8528			0
S3	2009	2009	2009	2	0	2	Export	398	Kazakhstan	KAZ	795	Turkmenistan	TKM								23	CRUDE RUBBER	1	No Quantity							8378			0
S3	2009	2009	2009	2	0	2	Export	398	Kazakhstan	KAZ	860	Uzbekistan	UZB								23	CRUDE RUBBER	1	No Quantity							150			0
S3	2009	2009	2009	2	0	2	Export	400	Jordan	JOR	0	World	WLD								23	CRUDE RUBBER	1	No Quantity							122745			0
S3	2009	2009	2009	2	0	2	Export	400	Jordan	JOR	360	Indonesia	IDN								23	CRUDE RUBBER	1	No Quantity							12949			0
S3	2009	2009	2009	2	0	2	Export	400	Jordan	JOR	368	Iraq	IRQ								23	CRUDE RUBBER	1	No Quantity							68553			0
S3	2009	2009	2009	2	0	2	Export	400	Jordan	JOR	376	Israel	ISR								23	CRUDE RUBBER	1	No Quantity							211			0
S3	2009	2009	2009	2	0	2	Export	400	Jordan	JOR	634	Qatar	QAT								23	CRUDE RUBBER	1	No Quantity							634			0
S3	2009	2009	2009	2	0	2	Export	400	Jordan	JOR	838	Free Zones									23	CRUDE RUBBER	1	No Quantity							40397			0
S3	2009	2009	2009	2	0	2	Export	398	Kazakhstan	KAZ	0	World	WLD								24	CORK AND WOOD	1	No Quantity							14109			0
S3	2009	2009	2009	2	0	2	Export	398	Kazakhstan	KAZ	156	China	CHN								24	CORK AND WOOD	1	No Quantity							3527			0
S3	2009	2009	2009	2	0	2	Export	398	Kazakhstan	KAZ	417	Kyrgyzstan	KGZ								24	CORK AND WOOD	1	No Quantity							6014			0
S3	2009	2009	2009	2	0	2	Export	398	Kazakhstan	KAZ	643	Russian Federation	RUS								24	CORK AND WOOD	1	No Quantity							4568			0
S3	2009	2009	2009	2	0	2	Export	400	Jordan	JOR	0	World	WLD								24	CORK AND WOOD	1	No Quantity							8176120			0
S3	2009	2009	2009	2	0	2	Export	400	Jordan	JOR	368	Iraq	IRQ								24	CORK AND WOOD	1	No Quantity							7083395			0
S3	2009	2009	2009	2	0	2	Export	400	Jordan	JOR	376	Israel	ISR								24	CORK AND WOOD	1	No Quantity							46275			0
S3	2009	2009	2009	2	0	2	Export	400	Jordan	JOR	414	Kuwait	KWT								24	CORK AND WOOD	1	No Quantity							3583			0
S3	2009	2009	2009	2	0	2	Export	400	Jordan	JOR	422	Lebanon	LBN								24	CORK AND WOOD	1	No Quantity							78510			0
S3	2009	2009	2009	2	0	2	Export	400	Jordan	JOR	634	Qatar	QAT								24	CORK AND WOOD	1	No Quantity							23239			0
S3	2009	2009	2009	2	0	2	Export	400	Jordan	JOR	682	Saudi Arabia	SAU								24	CORK AND WOOD	1	No Quantity							252186			0
S3	2009	2009	2009	2	0	2	Export	400	Jordan	JOR	760	Syria	SYR								24	CORK AND WOOD	1	No Quantity							40127			0
S3	2009	2009	2009	2	0	2	Export	400	Jordan	JOR	784	United Arab Emirates	ARE								24	CORK AND WOOD	1	No Quantity							13028			0
S3	2009	2009	2009	2	0	2	Export	400	Jordan	JOR	838	Free Zones									24	CORK AND WOOD	1	No Quantity							635777			0
S3	2009	2009	2009	2	0	2	Export	400	Jordan	JOR	0	World	WLD								25	PULP AND WASTE PAPER	1	No Quantity							6951764			0
S3	2009	2009	2009	2	0	2	Export	400	Jordan	JOR	360	Indonesia	IDN								25	PULP AND WASTE PAPER	1	No Quantity							29577			0
S3	2009	2009	2009	2	0	2	Export	400	Jordan	JOR	376	Israel	ISR								25	PULP AND WASTE PAPER	1	No Quantity							62170			0
S3	2009	2009	2009	2	0	2	Export	400	Jordan	JOR	422	Lebanon	LBN								25	PULP AND WASTE PAPER	1	No Quantity							1058173			0
S3	2009	2009	2009	2	0	2	Export	400	Jordan	JOR	512	Oman	OMN								25	PULP AND WASTE PAPER	1	No Quantity							1862			0
S3	2009	2009	2009	2	0	2	Export	400	Jordan	JOR	586	Pakistan	PAK								25	PULP AND WASTE PAPER	1	No Quantity							6313			0
S3	2009	2009	2009	2	0	2	Export	400	Jordan	JOR	682	Saudi Arabia	SAU								25	PULP AND WASTE PAPER	1	No Quantity							859754			0
S3	2009	2009	2009	2	0	2	Export	400	Jordan	JOR	699	India	IND								25	PULP AND WASTE PAPER	1	No Quantity							10627			0
S3	2009	2009	2009	2	0	2	Export	400	Jordan	JOR	760	Syria	SYR								25	PULP AND WASTE PAPER	1	No Quantity							73038			0
S3	2009	2009	2009	2	0	2	Export	400	Jordan	JOR	784	United Arab Emirates	ARE								25	PULP AND WASTE PAPER	1	No Quantity							771880			0
S3	2009	2009	2009	2	0	2	Export	400	Jordan	JOR	818	Egypt	EGY								25	PULP AND WASTE PAPER	1	No Quantity							4074959			0
S3	2009	2009	2009	2	0	2	Export	400	Jordan	JOR	838	Free Zones									25	PULP AND WASTE PAPER	1	No Quantity							1923			0
S3	2009	2009	2009	2	0	2	Export	400	Jordan	JOR	887	Yemen	YEM								25	PULP AND WASTE PAPER	1	No Quantity							1489			0
S3	2009	2009	2009	2	0	2	Export	398	Kazakhstan	KAZ	0	World	WLD								26	TEXTILE FIBRES	1	No Quantity							92474029			0
S3	2009	2009	2009	2	0	2	Export	398	Kazakhstan	KAZ	4	Afghanistan	AFG								26	TEXTILE FIBRES	1	No Quantity							2733			0
S3	2009	2009	2009	2	0	2	Export	398	Kazakhstan	KAZ	24	Angola	AGO								26	TEXTILE FIBRES	1	No Quantity							198			0
S3	2009	2009	2009	2	0	2	Export	398	Kazakhstan	KAZ	31	Azerbaijan	AZE								26	TEXTILE FIBRES	1	No Quantity							1823			0
S3	2009	2009	2009	2	0	2	Export	398	Kazakhstan	KAZ	36	Australia	AUS								26	TEXTILE FIBRES	1	No Quantity							4007			0
S3	2009	2009	2009	2	0	2	Export	398	Kazakhstan	KAZ	40	Austria	AUT								26	TEXTILE FIBRES	1	No Quantity							14932			0
S3	2009	2009	2009	2	0	2	Export	398	Kazakhstan	KAZ	56	Belgium	BEL								26	TEXTILE FIBRES	1	No Quantity							320			0
S3	2009	2009	2009	2	0	2	Export	398	Kazakhstan	KAZ	70	Bosnia Herzegovina	BIH								26	TEXTILE FIBRES	1	No Quantity							330			0
S3	2009	2009	2009	2	0	2	Export	398	Kazakhstan	KAZ	100	Bulgaria	BGR								26	TEXTILE FIBRES	1	No Quantity							4502			0
S3	2009	2009	2009	2	0	2	Export	398	Kazakhstan	KAZ	112	Belarus	BLR								26	TEXTILE FIBRES	1	No Quantity							181743			0
S3	2009	2009	2009	2	0	2	Export	398	Kazakhstan	KAZ	124	Canada	CAN								26	TEXTILE FIBRES	1	No Quantity							14197			0
S3	2009	2009	2009	2	0	2	Export	398	Kazakhstan	KAZ	156	China	CHN								26	TEXTILE FIBRES	1	No Quantity							7377874			0
S3	2009	2009	2009	2	0	2	Export	398	Kazakhstan	KAZ	170	Colombia	COL								26	TEXTILE FIBRES	1	No Quantity							644			0
S3	2009	2009	2009	2	0	2	Export	398	Kazakhstan	KAZ	203	Czechia	CZE								26	TEXTILE FIBRES	1	No Quantity							3433			0
S3	2009	2009	2009	2	0	2	Export	398	Kazakhstan	KAZ	208	Denmark	DNK								26	TEXTILE FIBRES	1	No Quantity							13484			0
S3	2009	2009	2009	2	0	2	Export	398	Kazakhstan	KAZ	246	Finland	FIN								26	TEXTILE FIBRES	1	No Quantity							1160			0
S3	2009	2009	2009	2	0	2	Export	398	Kazakhstan	KAZ	251	France	FRA								26	TEXTILE FIBRES	1	No Quantity							15680			0
S3	2009	2009	2009	2	0	2	Export	398	Kazakhstan	KAZ	268	Georgia	GEO								26	TEXTILE FIBRES	1	No Quantity							810			0
S3	2009	2009	2009	2	0	2	Export	398	Kazakhstan	KAZ	276	Germany	DEU								26	TEXTILE FIBRES	1	No Quantity							9556			0
S3	2009	2009	2009	2	0	2	Export	398	Kazakhstan	KAZ	348	Hungary	HUN								26	TEXTILE FIBRES	1	No Quantity							963			0
S3	2009	2009	2009	2	0	2	Export	398	Kazakhstan	KAZ	360	Indonesia	IDN								26	TEXTILE FIBRES	1	No Quantity							1502			0
S3	2009	2009	2009	2	0	2	Export	398	Kazakhstan	KAZ	376	Israel	ISR								26	TEXTILE FIBRES	1	No Quantity							2244			0
S3	2009	2009	2009	2	0	2	Export	398	Kazakhstan	KAZ	381	Italy	ITA								26	TEXTILE FIBRES	1	No Quantity							8519			0
S3	2009	2009	2009	2	0	2	Export	398	Kazakhstan	KAZ	392	Japan	JPN								26	TEXTILE FIBRES	1	No Quantity							21987			0
S3	2009	2009	2009	2	0	2	Export	398	Kazakhstan	KAZ	410	Rep. of Korea	KOR								26	TEXTILE FIBRES	1	No Quantity							32348			0
S3	2009	2009	2009	2	0	2	Export	398	Kazakhstan	KAZ	417	Kyrgyzstan	KGZ								26	TEXTILE FIBRES	1	No Quantity							212218			0
S3	2009	2009	2009	2	0	2	Export	398	Kazakhstan	KAZ	422	Lebanon	LBN								26	TEXTILE FIBRES	1	No Quantity							220			0
S3	2009	2009	2009	2	0	2	Export	398	Kazakhstan	KAZ	428	Latvia	LVA								26	TEXTILE FIBRES	1	No Quantity							21406852			0
S3	2009	2009	2009	2	0	2	Export	398	Kazakhstan	KAZ	440	Lithuania	LTU								26	TEXTILE FIBRES	1	No Quantity							2304			0
S3	2009	2009	2009	2	0	2	Export	398	Kazakhstan	KAZ	442	Luxembourg	LUX								26	TEXTILE FIBRES	1	No Quantity							95			0
S3	2009	2009	2009	2	0	2	Export	398	Kazakhstan	KAZ	458	Malaysia	MYS								26	TEXTILE FIBRES	1	No Quantity							2675			0
S3	2009	2009	2009	2	0	2	Export	398	Kazakhstan	KAZ	484	Mexico	MEX								26	TEXTILE FIBRES	1	No Quantity							300			0
S3	2009	2009	2009	2	0	2	Export	398	Kazakhstan	KAZ	498	Rep. of Moldova	MDA								26	TEXTILE FIBRES	1	No Quantity							3095468			0
S3	2009	2009	2009	2	0	2	Export	398	Kazakhstan	KAZ	499	Montenegro	MNE								26	TEXTILE FIBRES	1	No Quantity							52			0
S3	2009	2009	2009	2	0	2	Export	398	Kazakhstan	KAZ	512	Oman	OMN								26	TEXTILE FIBRES	1	No Quantity							1276			0
S3	2009	2009	2009	2	0	2	Export	398	Kazakhstan	KAZ	516	Namibia	NAM								26	TEXTILE FIBRES	1	No Quantity							300			0
S3	2009	2009	2009	2	0	2	Export	398	Kazakhstan	KAZ	524	Nepal	NPL								26	TEXTILE FIBRES	1	No Quantity							715			0
S3	2009	2009	2009	2	0	2	Export	398	Kazakhstan	KAZ	528	Netherlands	NLD								26	TEXTILE FIBRES	1	No Quantity							15406			0
S3	2009	2009	2009	2	0	2	Export	398	Kazakhstan	KAZ	554	New Zealand	NZL								26	TEXTILE FIBRES	1	No Quantity							21409			0
S3	2009	2009	2009	2	0	2	Export	398	Kazakhstan	KAZ	566	Nigeria	NGA								26	TEXTILE FIBRES	1	No Quantity							367			0
S3	2009	2009	2009	2	0	2	Export	398	Kazakhstan	KAZ	579	Norway	NOR								26	TEXTILE FIBRES	1	No Quantity							250			0
S3	2009	2009	2009	2	0	2	Export	398	Kazakhstan	KAZ	586	Pakistan	PAK								26	TEXTILE FIBRES	1	No Quantity							842			0
S3	2009	2009	2009	2	0	2	Export	398	Kazakhstan	KAZ	608	Philippines	PHL								26	TEXTILE FIBRES	1	No Quantity							192			0
S3	2009	2009	2009	2	0	2	Export	398	Kazakhstan	KAZ	616	Poland	POL								26	TEXTILE FIBRES	1	No Quantity							1133			0
S3	2009	2009	2009	2	0	2	Export	398	Kazakhstan	KAZ	620	Portugal	PRT								26	TEXTILE FIBRES	1	No Quantity							6000			0
S3	2009	2009	2009	2	0	2	Export	398	Kazakhstan	KAZ	642	Romania	ROU								26	TEXTILE FIBRES	1	No Quantity							43719			0
S3	2009	2009	2009	2	0	2	Export	398	Kazakhstan	KAZ	643	Russian Federation	RUS								26	TEXTILE FIBRES	1	No Quantity							53525134			0
S3	2009	2009	2009	2	0	2	Export	398	Kazakhstan	KAZ	682	Saudi Arabia	SAU								26	TEXTILE FIBRES	1	No Quantity							1007			0
S3	2009	2009	2009	2	0	2	Export	398	Kazakhstan	KAZ	688	Serbia	SRB								26	TEXTILE FIBRES	1	No Quantity							67			0
S3	2009	2009	2009	2	0	2	Export	398	Kazakhstan	KAZ	699	India	IND								26	TEXTILE FIBRES	1	No Quantity							6021			0
S3	2009	2009	2009	2	0	2	Export	398	Kazakhstan	KAZ	702	Singapore	SGP								26	TEXTILE FIBRES	1	No Quantity							500			0
S3	2009	2009	2009	2	0	2	Export	398	Kazakhstan	KAZ	704	Viet Nam	VNM								26	TEXTILE FIBRES	1	No Quantity							207			0
S3	2009	2009	2009	2	0	2	Export	398	Kazakhstan	KAZ	710	South Africa	ZAF								26	TEXTILE FIBRES	1	No Quantity							670			0
S3	2009	2009	2009	2	0	2	Export	398	Kazakhstan	KAZ	724	Spain	ESP								26	TEXTILE FIBRES	1	No Quantity							1682			0
S3	2009	2009	2009	2	0	2	Export	398	Kazakhstan	KAZ	752	Sweden	SWE								26	TEXTILE FIBRES	1	No Quantity							1680			0
S3	2009	2009	2009	2	0	2	Export	398	Kazakhstan	KAZ	757	Switzerland	CHE								26	TEXTILE FIBRES	1	No Quantity							3882			0
S3	2009	2009	2009	2	0	2	Export	398	Kazakhstan	KAZ	760	Syria	SYR								26	TEXTILE FIBRES	1	No Quantity							573			0
S3	2009	2009	2009	2	0	2	Export	398	Kazakhstan	KAZ	762	Tajikistan	TJK								26	TEXTILE FIBRES	1	No Quantity							43792			0
S3	2009	2009	2009	2	0	2	Export	398	Kazakhstan	KAZ	764	Thailand	THA								26	TEXTILE FIBRES	1	No Quantity							133			0
S3	2009	2009	2009	2	0	2	Export	398	Kazakhstan	KAZ	780	Trinidad and Tobago	TTO								26	TEXTILE FIBRES	1	No Quantity							1336			0
S3	2009	2009	2009	2	0	2	Export	398	Kazakhstan	KAZ	784	United Arab Emirates	ARE								26	TEXTILE FIBRES	1	No Quantity							6472			0
S3	2009	2009	2009	2	0	2	Export	398	Kazakhstan	KAZ	788	Tunisia	TUN								26	TEXTILE FIBRES	1	No Quantity							300			0
S3	2009	2009	2009	2	0	2	Export	398	Kazakhstan	KAZ	792	Turkey	TUR								26	TEXTILE FIBRES	1	No Quantity							718462			0
S3	2009	2009	2009	2	0	2	Export	398	Kazakhstan	KAZ	795	Turkmenistan	TKM								26	TEXTILE FIBRES	1	No Quantity							4083			0
S3	2009	2009	2009	2	0	2	Export	398	Kazakhstan	KAZ	804	Ukraine	UKR								26	TEXTILE FIBRES	1	No Quantity							5379308			0
S3	2009	2009	2009	2	0	2	Export	398	Kazakhstan	KAZ	818	Egypt	EGY								26	TEXTILE FIBRES	1	No Quantity							21624			0
S3	2009	2009	2009	2	0	2	Export	398	Kazakhstan	KAZ	826	United Kingdom	GBR								26	TEXTILE FIBRES	1	No Quantity							13598			0
S3	2009	2009	2009	2	0	2	Export	398	Kazakhstan	KAZ	842	USA	USA								26	TEXTILE FIBRES	1	No Quantity							22857			0
S3	2009	2009	2009	2	0	2	Export	398	Kazakhstan	KAZ	860	Uzbekistan	UZB								26	TEXTILE FIBRES	1	No Quantity							193678			0
S3	2009	2009	2009	2	0	2	Export	398	Kazakhstan	KAZ	862	Venezuela	VEN								26	TEXTILE FIBRES	1	No Quantity							181			0
S3	2009	2009	2009	2	0	2	Export	400	Jordan	JOR	0	World	WLD								26	TEXTILE FIBRES	1	No Quantity							3219879			0
S3	2009	2009	2009	2	0	2	Export	400	Jordan	JOR	124	Canada	CAN								26	TEXTILE FIBRES	1	No Quantity							8832			0
S3	2009	2009	2009	2	0	2	Export	400	Jordan	JOR	178	Congo	COG								26	TEXTILE FIBRES	1	No Quantity							2932			0
S3	2009	2009	2009	2	0	2	Export	400	Jordan	JOR	275	State of Palestine	PSE								26	TEXTILE FIBRES	1	No Quantity							2872			0
S3	2009	2009	2009	2	0	2	Export	400	Jordan	JOR	344	China, Hong Kong SAR	HKG								26	TEXTILE FIBRES	1	No Quantity							9961			0
S3	2009	2009	2009	2	0	2	Export	400	Jordan	JOR	368	Iraq	IRQ								26	TEXTILE FIBRES	1	No Quantity							190034			0
S3	2009	2009	2009	2	0	2	Export	400	Jordan	JOR	376	Israel	ISR								26	TEXTILE FIBRES	1	No Quantity							1759			0
S3	2009	2009	2009	2	0	2	Export	400	Jordan	JOR	381	Italy	ITA								26	TEXTILE FIBRES	1	No Quantity							330610			0
S3	2009	2009	2009	2	0	2	Export	400	Jordan	JOR	414	Kuwait	KWT								26	TEXTILE FIBRES	1	No Quantity							51179			0
S3	2009	2009	2009	2	0	2	Export	400	Jordan	JOR	422	Lebanon	LBN								26	TEXTILE FIBRES	1	No Quantity							227848			0
S3	2009	2009	2009	2	0	2	Export	400	Jordan	JOR	634	Qatar	QAT								26	TEXTILE FIBRES	1	No Quantity							13228			0
S3	2009	2009	2009	2	0	2	Export	400	Jordan	JOR	682	Saudi Arabia	SAU								26	TEXTILE FIBRES	1	No Quantity							107986			0
S3	2009	2009	2009	2	0	2	Export	400	Jordan	JOR	699	India	IND								26	TEXTILE FIBRES	1	No Quantity							13628			0
S3	2009	2009	2009	2	0	2	Export	400	Jordan	JOR	724	Spain	ESP								26	TEXTILE FIBRES	1	No Quantity							4692			0
S3	2009	2009	2009	2	0	2	Export	400	Jordan	JOR	760	Syria	SYR								26	TEXTILE FIBRES	1	No Quantity							128948			0
S3	2009	2009	2009	2	0	2	Export	400	Jordan	JOR	784	United Arab Emirates	ARE								26	TEXTILE FIBRES	1	No Quantity							213329			0
S3	2009	2009	2009	2	0	2	Export	400	Jordan	JOR	792	Turkey	TUR								26	TEXTILE FIBRES	1	No Quantity							628319			0
S3	2009	2009	2009	2	0	2	Export	400	Jordan	JOR	818	Egypt	EGY								26	TEXTILE FIBRES	1	No Quantity							805476			0
S3	2009	2009	2009	2	0	2	Export	400	Jordan	JOR	826	United Kingdom	GBR								26	TEXTILE FIBRES	1	No Quantity							11490			0
S3	2009	2009	2009	2	0	2	Export	400	Jordan	JOR	838	Free Zones									26	TEXTILE FIBRES	1	No Quantity							452569			0
S3	2009	2009	2009	2	0	2	Export	400	Jordan	JOR	842	USA	USA								26	TEXTILE FIBRES	1	No Quantity							14187			0
S3	2009	2009	2009	2	0	2	Export	398	Kazakhstan	KAZ	0	World	WLD								27	CRUDE FERTILIZER,MINERAL	1	No Quantity							193717059			0
S3	2009	2009	2009	2	0	2	Export	398	Kazakhstan	KAZ	31	Azerbaijan	AZE								27	CRUDE FERTILIZER,MINERAL	1	No Quantity							3834734			0
S3	2009	2009	2009	2	0	2	Export	398	Kazakhstan	KAZ	56	Belgium	BEL								27	CRUDE FERTILIZER,MINERAL	1	No Quantity							35			0
S3	2009	2009	2009	2	0	2	Export	398	Kazakhstan	KAZ	76	Brazil	BRA								27	CRUDE FERTILIZER,MINERAL	1	No Quantity							1321949			0
S3	2009	2009	2009	2	0	2	Export	398	Kazakhstan	KAZ	112	Belarus	BLR								27	CRUDE FERTILIZER,MINERAL	1	No Quantity							421717			0
S3	2009	2009	2009	2	0	2	Export	398	Kazakhstan	KAZ	156	China	CHN								27	CRUDE FERTILIZER,MINERAL	1	No Quantity							33681163			0
S3	2009	2009	2009	2	0	2	Export	398	Kazakhstan	KAZ	203	Czechia	CZE								27	CRUDE FERTILIZER,MINERAL	1	No Quantity							1129			0
S3	2009	2009	2009	2	0	2	Export	398	Kazakhstan	KAZ	208	Denmark	DNK								27	CRUDE FERTILIZER,MINERAL	1	No Quantity							400			0
S3	2009	2009	2009	2	0	2	Export	398	Kazakhstan	KAZ	251	France	FRA								27	CRUDE FERTILIZER,MINERAL	1	No Quantity							528			0
S3	2009	2009	2009	2	0	2	Export	398	Kazakhstan	KAZ	276	Germany	DEU								27	CRUDE FERTILIZER,MINERAL	1	No Quantity							2057			0
S3	2009	2009	2009	2	0	2	Export	398	Kazakhstan	KAZ	300	Greece	GRC								27	CRUDE FERTILIZER,MINERAL	1	No Quantity							129642			0
S3	2009	2009	2009	2	0	2	Export	398	Kazakhstan	KAZ	364	Iran	IRN								27	CRUDE FERTILIZER,MINERAL	1	No Quantity							2283121			0
S3	2009	2009	2009	2	0	2	Export	398	Kazakhstan	KAZ	368	Iraq	IRQ								27	CRUDE FERTILIZER,MINERAL	1	No Quantity							3363			0
S3	2009	2009	2009	2	0	2	Export	398	Kazakhstan	KAZ	376	Israel	ISR								27	CRUDE FERTILIZER,MINERAL	1	No Quantity							2624068			0
S3	2009	2009	2009	2	0	2	Export	398	Kazakhstan	KAZ	381	Italy	ITA								27	CRUDE FERTILIZER,MINERAL	1	No Quantity							283			0
S3	2009	2009	2009	2	0	2	Export	398	Kazakhstan	KAZ	392	Japan	JPN								27	CRUDE FERTILIZER,MINERAL	1	No Quantity							4206			0
S3	2009	2009	2009	2	0	2	Export	398	Kazakhstan	KAZ	400	Jordan	JOR								27	CRUDE FERTILIZER,MINERAL	1	No Quantity							2028612			0
S3	2009	2009	2009	2	0	2	Export	398	Kazakhstan	KAZ	410	Rep. of Korea	KOR								27	CRUDE FERTILIZER,MINERAL	1	No Quantity							711			0
S3	2009	2009	2009	2	0	2	Export	398	Kazakhstan	KAZ	417	Kyrgyzstan	KGZ								27	CRUDE FERTILIZER,MINERAL	1	No Quantity							4090546			0
S3	2009	2009	2009	2	0	2	Export	398	Kazakhstan	KAZ	422	Lebanon	LBN								27	CRUDE FERTILIZER,MINERAL	1	No Quantity							571245			0
S3	2009	2009	2009	2	0	2	Export	398	Kazakhstan	KAZ	440	Lithuania	LTU								27	CRUDE FERTILIZER,MINERAL	1	No Quantity							5180381			0
S3	2009	2009	2009	2	0	2	Export	398	Kazakhstan	KAZ	504	Morocco	MAR								27	CRUDE FERTILIZER,MINERAL	1	No Quantity							5327465			0
S3	2009	2009	2009	2	0	2	Export	398	Kazakhstan	KAZ	616	Poland	POL								27	CRUDE FERTILIZER,MINERAL	1	No Quantity							16357			0
S3	2009	2009	2009	2	0	2	Export	398	Kazakhstan	KAZ	642	Romania	ROU								27	CRUDE FERTILIZER,MINERAL	1	No Quantity							3364			0
S3	2009	2009	2009	2	0	2	Export	398	Kazakhstan	KAZ	643	Russian Federation	RUS								27	CRUDE FERTILIZER,MINERAL	1	No Quantity							62452559			0
S3	2009	2009	2009	2	0	2	Export	398	Kazakhstan	KAZ	686	Senegal	SEN								27	CRUDE FERTILIZER,MINERAL	1	No Quantity							1203000			0
S3	2009	2009	2009	2	0	2	Export	398	Kazakhstan	KAZ	699	India	IND								27	CRUDE FERTILIZER,MINERAL	1	No Quantity							13059652			0
S3	2009	2009	2009	2	0	2	Export	398	Kazakhstan	KAZ	703	Slovakia	SVK								27	CRUDE FERTILIZER,MINERAL	1	No Quantity							8064			0
S3	2009	2009	2009	2	0	2	Export	398	Kazakhstan	KAZ	704	Viet Nam	VNM								27	CRUDE FERTILIZER,MINERAL	1	No Quantity							1015922			0
S3	2009	2009	2009	2	0	2	Export	398	Kazakhstan	KAZ	762	Tajikistan	TJK								27	CRUDE FERTILIZER,MINERAL	1	No Quantity							1420903			0
S3	2009	2009	2009	2	0	2	Export	398	Kazakhstan	KAZ	784	United Arab Emirates	ARE								27	CRUDE FERTILIZER,MINERAL	1	No Quantity							3254			0
S3	2009	2009	2009	2	0	2	Export	398	Kazakhstan	KAZ	788	Tunisia	TUN								27	CRUDE FERTILIZER,MINERAL	1	No Quantity							4692436			0
S3	2009	2009	2009	2	0	2	Export	398	Kazakhstan	KAZ	792	Turkey	TUR								27	CRUDE FERTILIZER,MINERAL	1	No Quantity							566809			0
S3	2009	2009	2009	2	0	2	Export	398	Kazakhstan	KAZ	795	Turkmenistan	TKM								27	CRUDE FERTILIZER,MINERAL	1	No Quantity							8953871			0
S3	2009	2009	2009	2	0	2	Export	398	Kazakhstan	KAZ	804	Ukraine	UKR								27	CRUDE FERTILIZER,MINERAL	1	No Quantity							8115462			0
S3	2009	2009	2009	2	0	2	Export	398	Kazakhstan	KAZ	818	Egypt	EGY								27	CRUDE FERTILIZER,MINERAL	1	No Quantity							2364432			0
S3	2009	2009	2009	2	0	2	Export	398	Kazakhstan	KAZ	826	United Kingdom	GBR								27	CRUDE FERTILIZER,MINERAL	1	No Quantity							37991			0
S3	2009	2009	2009	2	0	2	Export	398	Kazakhstan	KAZ	842	USA	USA								27	CRUDE FERTILIZER,MINERAL	1	No Quantity							752			0
S3	2009	2009	2009	2	0	2	Export	398	Kazakhstan	KAZ	860	Uzbekistan	UZB								27	CRUDE FERTILIZER,MINERAL	1	No Quantity							28294876			0
S3	2009	2009	2009	2	0	2	Export	400	Jordan	JOR	0	World	WLD								27	CRUDE FERTILIZER,MINERAL	1	No Quantity							386683150			0
S3	2009	2009	2009	2	0	2	Export	400	Jordan	JOR	36	Australia	AUS								27	CRUDE FERTILIZER,MINERAL	1	No Quantity							17811			0
S3	2009	2009	2009	2	0	2	Export	400	Jordan	JOR	40	Austria	AUT								27	CRUDE FERTILIZER,MINERAL	1	No Quantity							2070			0
S3	2009	2009	2009	2	0	2	Export	400	Jordan	JOR	48	Bahrain	BHR								27	CRUDE FERTILIZER,MINERAL	1	No Quantity							15390			0
S3	2009	2009	2009	2	0	2	Export	400	Jordan	JOR	50	Bangladesh	BGD								27	CRUDE FERTILIZER,MINERAL	1	No Quantity							1487901			0
S3	2009	2009	2009	2	0	2	Export	400	Jordan	JOR	56	Belgium	BEL								27	CRUDE FERTILIZER,MINERAL	1	No Quantity							11534			0
S3	2009	2009	2009	2	0	2	Export	400	Jordan	JOR	156	China	CHN								27	CRUDE FERTILIZER,MINERAL	1	No Quantity							11280373			0
S3	2009	2009	2009	2	0	2	Export	400	Jordan	JOR	196	Cyprus	CYP								27	CRUDE FERTILIZER,MINERAL	1	No Quantity							37023			0
S3	2009	2009	2009	2	0	2	Export	400	Jordan	JOR	203	Czechia	CZE								27	CRUDE FERTILIZER,MINERAL	1	No Quantity							32061			0
S3	2009	2009	2009	2	0	2	Export	400	Jordan	JOR	214	Dominican Rep.	DOM								27	CRUDE FERTILIZER,MINERAL	1	No Quantity							14710			0
S3	2009	2009	2009	2	0	2	Export	400	Jordan	JOR	251	France	FRA								27	CRUDE FERTILIZER,MINERAL	1	No Quantity							1459			0
S3	2009	2009	2009	2	0	2	Export	400	Jordan	JOR	275	State of Palestine	PSE								27	CRUDE FERTILIZER,MINERAL	1	No Quantity							65470			0
S3	2009	2009	2009	2	0	2	Export	400	Jordan	JOR	276	Germany	DEU								27	CRUDE FERTILIZER,MINERAL	1	No Quantity							177527			0
S3	2009	2009	2009	2	0	2	Export	400	Jordan	JOR	300	Greece	GRC								27	CRUDE FERTILIZER,MINERAL	1	No Quantity							23269			0
S3	2009	2009	2009	2	0	2	Export	400	Jordan	JOR	348	Hungary	HUN								27	CRUDE FERTILIZER,MINERAL	1	No Quantity							1801			0
S3	2009	2009	2009	2	0	2	Export	400	Jordan	JOR	360	Indonesia	IDN								27	CRUDE FERTILIZER,MINERAL	1	No Quantity							96589621			0
S3	2009	2009	2009	2	0	2	Export	400	Jordan	JOR	364	Iran	IRN								27	CRUDE FERTILIZER,MINERAL	1	No Quantity							1870112			0
S3	2009	2009	2009	2	0	2	Export	400	Jordan	JOR	368	Iraq	IRQ								27	CRUDE FERTILIZER,MINERAL	1	No Quantity							503360			0
S3	2009	2009	2009	2	0	2	Export	400	Jordan	JOR	376	Israel	ISR								27	CRUDE FERTILIZER,MINERAL	1	No Quantity							1468678			0
S3	2009	2009	2009	2	0	2	Export	400	Jordan	JOR	381	Italy	ITA								27	CRUDE FERTILIZER,MINERAL	1	No Quantity							144737			0
S3	2009	2009	2009	2	0	2	Export	400	Jordan	JOR	392	Japan	JPN								27	CRUDE FERTILIZER,MINERAL	1	No Quantity							25067849			0
S3	2009	2009	2009	2	0	2	Export	400	Jordan	JOR	404	Kenya	KEN								27	CRUDE FERTILIZER,MINERAL	1	No Quantity							279800			0
S3	2009	2009	2009	2	0	2	Export	400	Jordan	JOR	410	Rep. of Korea	KOR								27	CRUDE FERTILIZER,MINERAL	1	No Quantity							8081426			0
S3	2009	2009	2009	2	0	2	Export	400	Jordan	JOR	414	Kuwait	KWT								27	CRUDE FERTILIZER,MINERAL	1	No Quantity							178762			0
S3	2009	2009	2009	2	0	2	Export	400	Jordan	JOR	422	Lebanon	LBN								27	CRUDE FERTILIZER,MINERAL	1	No Quantity							329493			0
S3	2009	2009	2009	2	0	2	Export	400	Jordan	JOR	434	Libya	LBY								27	CRUDE FERTILIZER,MINERAL	1	No Quantity							4944			0
S3	2009	2009	2009	2	0	2	Export	400	Jordan	JOR	458	Malaysia	MYS								27	CRUDE FERTILIZER,MINERAL	1	No Quantity							730787			0
S3	2009	2009	2009	2	0	2	Export	400	Jordan	JOR	470	Malta	MLT								27	CRUDE FERTILIZER,MINERAL	1	No Quantity							1399			0
S3	2009	2009	2009	2	0	2	Export	400	Jordan	JOR	480	Mauritius	MUS								27	CRUDE FERTILIZER,MINERAL	1	No Quantity							1859			0
S3	2009	2009	2009	2	0	2	Export	400	Jordan	JOR	490	Other Asia, nes									27	CRUDE FERTILIZER,MINERAL	1	No Quantity							23771909			0
S3	2009	2009	2009	2	0	2	Export	400	Jordan	JOR	512	Oman	OMN								27	CRUDE FERTILIZER,MINERAL	1	No Quantity							411355			0
S3	2009	2009	2009	2	0	2	Export	400	Jordan	JOR	528	Netherlands	NLD								27	CRUDE FERTILIZER,MINERAL	1	No Quantity							4539968			0
S3	2009	2009	2009	2	0	2	Export	400	Jordan	JOR	616	Poland	POL								27	CRUDE FERTILIZER,MINERAL	1	No Quantity							63930			0
S3	2009	2009	2009	2	0	2	Export	400	Jordan	JOR	634	Qatar	QAT								27	CRUDE FERTILIZER,MINERAL	1	No Quantity							165687			0
S3	2009	2009	2009	2	0	2	Export	400	Jordan	JOR	682	Saudi Arabia	SAU								27	CRUDE FERTILIZER,MINERAL	1	No Quantity							1950254			0
S3	2009	2009	2009	2	0	2	Export	400	Jordan	JOR	699	India	IND								27	CRUDE FERTILIZER,MINERAL	1	No Quantity							194618518			0
S3	2009	2009	2009	2	0	2	Export	400	Jordan	JOR	702	Singapore	SGP								27	CRUDE FERTILIZER,MINERAL	1	No Quantity							3795398			0
S3	2009	2009	2009	2	0	2	Export	400	Jordan	JOR	703	Slovakia	SVK								27	CRUDE FERTILIZER,MINERAL	1	No Quantity							7799			0
S3	2009	2009	2009	2	0	2	Export	400	Jordan	JOR	710	South Africa	ZAF								27	CRUDE FERTILIZER,MINERAL	1	No Quantity							16756			0
S3	2009	2009	2009	2	0	2	Export	400	Jordan	JOR	724	Spain	ESP								27	CRUDE FERTILIZER,MINERAL	1	No Quantity							22014			0
S3	2009	2009	2009	2	0	2	Export	400	Jordan	JOR	736	Fmr Sudan	SDN								27	CRUDE FERTILIZER,MINERAL	1	No Quantity							26534			0
S3	2009	2009	2009	2	0	2	Export	400	Jordan	JOR	757	Switzerland	CHE								27	CRUDE FERTILIZER,MINERAL	1	No Quantity							29311			0
S3	2009	2009	2009	2	0	2	Export	400	Jordan	JOR	760	Syria	SYR								27	CRUDE FERTILIZER,MINERAL	1	No Quantity							451396			0
S3	2009	2009	2009	2	0	2	Export	400	Jordan	JOR	784	United Arab Emirates	ARE								27	CRUDE FERTILIZER,MINERAL	1	No Quantity							1478725			0
S3	2009	2009	2009	2	0	2	Export	400	Jordan	JOR	792	Turkey	TUR								27	CRUDE FERTILIZER,MINERAL	1	No Quantity							1173			0
S3	2009	2009	2009	2	0	2	Export	400	Jordan	JOR	818	Egypt	EGY								27	CRUDE FERTILIZER,MINERAL	1	No Quantity							2423			0
S3	2009	2009	2009	2	0	2	Export	400	Jordan	JOR	826	United Kingdom	GBR								27	CRUDE FERTILIZER,MINERAL	1	No Quantity							18108			0
S3	2009	2009	2009	2	0	2	Export	400	Jordan	JOR	838	Free Zones									27	CRUDE FERTILIZER,MINERAL	1	No Quantity							6664722			0
S3	2009	2009	2009	2	0	2	Export	400	Jordan	JOR	842	USA	USA								27	CRUDE FERTILIZER,MINERAL	1	No Quantity							138669			0
S3	2009	2009	2009	2	0	2	Export	400	Jordan	JOR	862	Venezuela	VEN								27	CRUDE FERTILIZER,MINERAL	1	No Quantity							87277			0
S3	2009	2009	2009	2	0	2	Export	398	Kazakhstan	KAZ	0	World	WLD								28	METALLIFEROUS ORE,SCRAP	1	No Quantity							2262803339			0
S3	2009	2009	2009	2	0	2	Export	398	Kazakhstan	KAZ	4	Afghanistan	AFG								28	METALLIFEROUS ORE,SCRAP	1	No Quantity							2063002			0
S3	2009	2009	2009	2	0	2	Export	398	Kazakhstan	KAZ	40	Austria	AUT								28	METALLIFEROUS ORE,SCRAP	1	No Quantity							38000			0
S3	2009	2009	2009	2	0	2	Export	398	Kazakhstan	KAZ	156	China	CHN								28	METALLIFEROUS ORE,SCRAP	1	No Quantity							959191882			0
S3	2009	2009	2009	2	0	2	Export	398	Kazakhstan	KAZ	233	Estonia	EST								28	METALLIFEROUS ORE,SCRAP	1	No Quantity							162267			0
S3	2009	2009	2009	2	0	2	Export	398	Kazakhstan	KAZ	246	Finland	FIN								28	METALLIFEROUS ORE,SCRAP	1	No Quantity							2131719			0
S3	2009	2009	2009	2	0	2	Export	398	Kazakhstan	KAZ	251	France	FRA								28	METALLIFEROUS ORE,SCRAP	1	No Quantity							710			0
S3	2009	2009	2009	2	0	2	Export	398	Kazakhstan	KAZ	268	Georgia	GEO								28	METALLIFEROUS ORE,SCRAP	1	No Quantity							379344			0
S3	2009	2009	2009	2	0	2	Export	398	Kazakhstan	KAZ	276	Germany	DEU								28	METALLIFEROUS ORE,SCRAP	1	No Quantity							32591845			0
S3	2009	2009	2009	2	0	2	Export	398	Kazakhstan	KAZ	300	Greece	GRC								28	METALLIFEROUS ORE,SCRAP	1	No Quantity							20894563			0
S3	2009	2009	2009	2	0	2	Export	398	Kazakhstan	KAZ	364	Iran	IRN								28	METALLIFEROUS ORE,SCRAP	1	No Quantity							1038266			0
S3	2009	2009	2009	2	0	2	Export	398	Kazakhstan	KAZ	381	Italy	ITA								28	METALLIFEROUS ORE,SCRAP	1	No Quantity							8473727			0
S3	2009	2009	2009	2	0	2	Export	398	Kazakhstan	KAZ	410	Rep. of Korea	KOR								28	METALLIFEROUS ORE,SCRAP	1	No Quantity							24964			0
S3	2009	2009	2009	2	0	2	Export	398	Kazakhstan	KAZ	417	Kyrgyzstan	KGZ								28	METALLIFEROUS ORE,SCRAP	1	No Quantity							1765079			0
S3	2009	2009	2009	2	0	2	Export	398	Kazakhstan	KAZ	428	Latvia	LVA								28	METALLIFEROUS ORE,SCRAP	1	No Quantity							8160886			0
S3	2009	2009	2009	2	0	2	Export	398	Kazakhstan	KAZ	440	Lithuania	LTU								28	METALLIFEROUS ORE,SCRAP	1	No Quantity							2009681			0
S3	2009	2009	2009	2	0	2	Export	398	Kazakhstan	KAZ	498	Rep. of Moldova	MDA								28	METALLIFEROUS ORE,SCRAP	1	No Quantity							18164010			0
S3	2009	2009	2009	2	0	2	Export	398	Kazakhstan	KAZ	528	Netherlands	NLD								28	METALLIFEROUS ORE,SCRAP	1	No Quantity							2111022			0
S3	2009	2009	2009	2	0	2	Export	398	Kazakhstan	KAZ	554	New Zealand	NZL								28	METALLIFEROUS ORE,SCRAP	1	No Quantity							1324700			0
S3	2009	2009	2009	2	0	2	Export	398	Kazakhstan	KAZ	586	Pakistan	PAK								28	METALLIFEROUS ORE,SCRAP	1	No Quantity							612062			0
S3	2009	2009	2009	2	0	2	Export	398	Kazakhstan	KAZ	616	Poland	POL								28	METALLIFEROUS ORE,SCRAP	1	No Quantity							116967			0
S3	2009	2009	2009	2	0	2	Export	398	Kazakhstan	KAZ	643	Russian Federation	RUS								28	METALLIFEROUS ORE,SCRAP	1	No Quantity							1133832948			0
S3	2009	2009	2009	2	0	2	Export	398	Kazakhstan	KAZ	752	Sweden	SWE								28	METALLIFEROUS ORE,SCRAP	1	No Quantity							4014888			0
S3	2009	2009	2009	2	0	2	Export	398	Kazakhstan	KAZ	757	Switzerland	CHE								28	METALLIFEROUS ORE,SCRAP	1	No Quantity							2392875			0
S3	2009	2009	2009	2	0	2	Export	398	Kazakhstan	KAZ	784	United Arab Emirates	ARE								28	METALLIFEROUS ORE,SCRAP	1	No Quantity							525910			0
S3	2009	2009	2009	2	0	2	Export	398	Kazakhstan	KAZ	792	Turkey	TUR								28	METALLIFEROUS ORE,SCRAP	1	No Quantity							1011162			0
S3	2009	2009	2009	2	0	2	Export	398	Kazakhstan	KAZ	795	Turkmenistan	TKM								28	METALLIFEROUS ORE,SCRAP	1	No Quantity							225839			0
S3	2009	2009	2009	2	0	2	Export	398	Kazakhstan	KAZ	804	Ukraine	UKR								28	METALLIFEROUS ORE,SCRAP	1	No Quantity							1897496			0
S3	2009	2009	2009	2	0	2	Export	398	Kazakhstan	KAZ	826	United Kingdom	GBR								28	METALLIFEROUS ORE,SCRAP	1	No Quantity							3408442			0
S3	2009	2009	2009	2	0	2	Export	398	Kazakhstan	KAZ	842	USA	USA								28	METALLIFEROUS ORE,SCRAP	1	No Quantity							72			0
S3	2009	2009	2009	2	0	2	Export	398	Kazakhstan	KAZ	860	Uzbekistan	UZB								28	METALLIFEROUS ORE,SCRAP	1	No Quantity							54239012			0
S3	2009	2009	2009	2	0	2	Export	400	Jordan	JOR	0	World	WLD								28	METALLIFEROUS ORE,SCRAP	1	No Quantity							47867120			0
S3	2009	2009	2009	2	0	2	Export	400	Jordan	JOR	48	Bahrain	BHR								28	METALLIFEROUS ORE,SCRAP	1	No Quantity							76324			0
S3	2009	2009	2009	2	0	2	Export	400	Jordan	JOR	50	Bangladesh	BGD								28	METALLIFEROUS ORE,SCRAP	1	No Quantity							9025			0
S3	2009	2009	2009	2	0	2	Export	400	Jordan	JOR	56	Belgium	BEL								28	METALLIFEROUS ORE,SCRAP	1	No Quantity							893442			0
S3	2009	2009	2009	2	0	2	Export	400	Jordan	JOR	76	Brazil	BRA								28	METALLIFEROUS ORE,SCRAP	1	No Quantity							3666946			0
S3	2009	2009	2009	2	0	2	Export	400	Jordan	JOR	156	China	CHN								28	METALLIFEROUS ORE,SCRAP	1	No Quantity							12093650			0
S3	2009	2009	2009	2	0	2	Export	400	Jordan	JOR	276	Germany	DEU								28	METALLIFEROUS ORE,SCRAP	1	No Quantity							934078			0
S3	2009	2009	2009	2	0	2	Export	400	Jordan	JOR	300	Greece	GRC								28	METALLIFEROUS ORE,SCRAP	1	No Quantity							1573932			0
S3	2009	2009	2009	2	0	2	Export	400	Jordan	JOR	381	Italy	ITA								28	METALLIFEROUS ORE,SCRAP	1	No Quantity							1063728			0
S3	2009	2009	2009	2	0	2	Export	400	Jordan	JOR	392	Japan	JPN								28	METALLIFEROUS ORE,SCRAP	1	No Quantity							446300			0
S3	2009	2009	2009	2	0	2	Export	400	Jordan	JOR	410	Rep. of Korea	KOR								28	METALLIFEROUS ORE,SCRAP	1	No Quantity							5915686			0
S3	2009	2009	2009	2	0	2	Export	400	Jordan	JOR	458	Malaysia	MYS								28	METALLIFEROUS ORE,SCRAP	1	No Quantity							80583			0
S3	2009	2009	2009	2	0	2	Export	400	Jordan	JOR	490	Other Asia, nes									28	METALLIFEROUS ORE,SCRAP	1	No Quantity							1762254			0
S3	2009	2009	2009	2	0	2	Export	400	Jordan	JOR	528	Netherlands	NLD								28	METALLIFEROUS ORE,SCRAP	1	No Quantity							1442191			0
S3	2009	2009	2009	2	0	2	Export	400	Jordan	JOR	586	Pakistan	PAK								28	METALLIFEROUS ORE,SCRAP	1	No Quantity							394769			0
S3	2009	2009	2009	2	0	2	Export	400	Jordan	JOR	608	Philippines	PHL								28	METALLIFEROUS ORE,SCRAP	1	No Quantity							180146			0
S3	2009	2009	2009	2	0	2	Export	400	Jordan	JOR	699	India	IND								28	METALLIFEROUS ORE,SCRAP	1	No Quantity							6743349			0
S3	2009	2009	2009	2	0	2	Export	400	Jordan	JOR	704	Viet Nam	VNM								28	METALLIFEROUS ORE,SCRAP	1	No Quantity							803646			0
S3	2009	2009	2009	2	0	2	Export	400	Jordan	JOR	724	Spain	ESP								28	METALLIFEROUS ORE,SCRAP	1	No Quantity							150169			0
S3	2009	2009	2009	2	0	2	Export	400	Jordan	JOR	764	Thailand	THA								28	METALLIFEROUS ORE,SCRAP	1	No Quantity							58487			0
S3	2009	2009	2009	2	0	2	Export	400	Jordan	JOR	784	United Arab Emirates	ARE								28	METALLIFEROUS ORE,SCRAP	1	No Quantity							8562239			0
S3	2009	2009	2009	2	0	2	Export	400	Jordan	JOR	792	Turkey	TUR								28	METALLIFEROUS ORE,SCRAP	1	No Quantity							11211			0
S3	2009	2009	2009	2	0	2	Export	400	Jordan	JOR	804	Ukraine	UKR								28	METALLIFEROUS ORE,SCRAP	1	No Quantity							12676			0
S3	2009	2009	2009	2	0	2	Export	400	Jordan	JOR	818	Egypt	EGY								28	METALLIFEROUS ORE,SCRAP	1	No Quantity							46135			0
S3	2009	2009	2009	2	0	2	Export	400	Jordan	JOR	826	United Kingdom	GBR								28	METALLIFEROUS ORE,SCRAP	1	No Quantity							802167			0
S3	2009	2009	2009	2	0	2	Export	400	Jordan	JOR	838	Free Zones									28	METALLIFEROUS ORE,SCRAP	1	No Quantity							143986			0
S3	2009	2009	2009	2	0	2	Export	398	Kazakhstan	KAZ	0	World	WLD								29	CRUDE ANIMAL,VEG.MATERL.	1	No Quantity							5176823			0
S3	2009	2009	2009	2	0	2	Export	398	Kazakhstan	KAZ	4	Afghanistan	AFG								29	CRUDE ANIMAL,VEG.MATERL.	1	No Quantity							183295			0
S3	2009	2009	2009	2	0	2	Export	398	Kazakhstan	KAZ	31	Azerbaijan	AZE								29	CRUDE ANIMAL,VEG.MATERL.	1	No Quantity							14249			0
S3	2009	2009	2009	2	0	2	Export	398	Kazakhstan	KAZ	112	Belarus	BLR								29	CRUDE ANIMAL,VEG.MATERL.	1	No Quantity							304084			0
S3	2009	2009	2009	2	0	2	Export	398	Kazakhstan	KAZ	156	China	CHN								29	CRUDE ANIMAL,VEG.MATERL.	1	No Quantity							362531			0
S3	2009	2009	2009	2	0	2	Export	398	Kazakhstan	KAZ	276	Germany	DEU								29	CRUDE ANIMAL,VEG.MATERL.	1	No Quantity							262637			0
S3	2009	2009	2009	2	0	2	Export	398	Kazakhstan	KAZ	344	China, Hong Kong SAR	HKG								29	CRUDE ANIMAL,VEG.MATERL.	1	No Quantity							263796			0
S3	2009	2009	2009	2	0	2	Export	398	Kazakhstan	KAZ	392	Japan	JPN								29	CRUDE ANIMAL,VEG.MATERL.	1	No Quantity							64900			0
S3	2009	2009	2009	2	0	2	Export	398	Kazakhstan	KAZ	410	Rep. of Korea	KOR								29	CRUDE ANIMAL,VEG.MATERL.	1	No Quantity							187756			0
S3	2009	2009	2009	2	0	2	Export	398	Kazakhstan	KAZ	417	Kyrgyzstan	KGZ								29	CRUDE ANIMAL,VEG.MATERL.	1	No Quantity							25009			0
S3	2009	2009	2009	2	0	2	Export	398	Kazakhstan	KAZ	643	Russian Federation	RUS								29	CRUDE ANIMAL,VEG.MATERL.	1	No Quantity							587698			0
S3	2009	2009	2009	2	0	2	Export	398	Kazakhstan	KAZ	699	India	IND								29	CRUDE ANIMAL,VEG.MATERL.	1	No Quantity							37380			0
S3	2009	2009	2009	2	0	2	Export	398	Kazakhstan	KAZ	760	Syria	SYR								29	CRUDE ANIMAL,VEG.MATERL.	1	No Quantity							15201			0
S3	2009	2009	2009	2	0	2	Export	398	Kazakhstan	KAZ	762	Tajikistan	TJK								29	CRUDE ANIMAL,VEG.MATERL.	1	No Quantity							229			0
S3	2009	2009	2009	2	0	2	Export	398	Kazakhstan	KAZ	764	Thailand	THA								29	CRUDE ANIMAL,VEG.MATERL.	1	No Quantity							106000			0
S3	2009	2009	2009	2	0	2	Export	398	Kazakhstan	KAZ	792	Turkey	TUR								29	CRUDE ANIMAL,VEG.MATERL.	1	No Quantity							2625144			0
S3	2009	2009	2009	2	0	2	Export	398	Kazakhstan	KAZ	818	Egypt	EGY								29	CRUDE ANIMAL,VEG.MATERL.	1	No Quantity							78913			0
S3	2009	2009	2009	2	0	2	Export	398	Kazakhstan	KAZ	860	Uzbekistan	UZB								29	CRUDE ANIMAL,VEG.MATERL.	1	No Quantity							58001			0
S3	2009	2009	2009	2	0	2	Export	400	Jordan	JOR	0	World	WLD								29	CRUDE ANIMAL,VEG.MATERL.	1	No Quantity							4118249			0
S3	2009	2009	2009	2	0	2	Export	400	Jordan	JOR	12	Algeria	DZA								29	CRUDE ANIMAL,VEG.MATERL.	1	No Quantity							6332			0
S3	2009	2009	2009	2	0	2	Export	400	Jordan	JOR	36	Australia	AUS								29	CRUDE ANIMAL,VEG.MATERL.	1	No Quantity							5093			0
S3	2009	2009	2009	2	0	2	Export	400	Jordan	JOR	48	Bahrain	BHR								29	CRUDE ANIMAL,VEG.MATERL.	1	No Quantity							27004			0
S3	2009	2009	2009	2	0	2	Export	400	Jordan	JOR	124	Canada	CAN								29	CRUDE ANIMAL,VEG.MATERL.	1	No Quantity							3989			0
S3	2009	2009	2009	2	0	2	Export	400	Jordan	JOR	196	Cyprus	CYP								29	CRUDE ANIMAL,VEG.MATERL.	1	No Quantity							7837			0
S3	2009	2009	2009	2	0	2	Export	400	Jordan	JOR	251	France	FRA								29	CRUDE ANIMAL,VEG.MATERL.	1	No Quantity							11528			0
S3	2009	2009	2009	2	0	2	Export	400	Jordan	JOR	275	State of Palestine	PSE								29	CRUDE ANIMAL,VEG.MATERL.	1	No Quantity							152797			0
S3	2009	2009	2009	2	0	2	Export	400	Jordan	JOR	368	Iraq	IRQ								29	CRUDE ANIMAL,VEG.MATERL.	1	No Quantity							1372278			0
S3	2009	2009	2009	2	0	2	Export	400	Jordan	JOR	376	Israel	ISR								29	CRUDE ANIMAL,VEG.MATERL.	1	No Quantity							51080			0
S3	2009	2009	2009	2	0	2	Export	400	Jordan	JOR	381	Italy	ITA								29	CRUDE ANIMAL,VEG.MATERL.	1	No Quantity							26203			0
S3	2009	2009	2009	2	0	2	Export	400	Jordan	JOR	414	Kuwait	KWT								29	CRUDE ANIMAL,VEG.MATERL.	1	No Quantity							73893			0
S3	2009	2009	2009	2	0	2	Export	400	Jordan	JOR	422	Lebanon	LBN								29	CRUDE ANIMAL,VEG.MATERL.	1	No Quantity							1018991			0
S3	2009	2009	2009	2	0	2	Export	400	Jordan	JOR	470	Malta	MLT								29	CRUDE ANIMAL,VEG.MATERL.	1	No Quantity							775			0
S3	2009	2009	2009	2	0	2	Export	400	Jordan	JOR	512	Oman	OMN								29	CRUDE ANIMAL,VEG.MATERL.	1	No Quantity							46534			0
S3	2009	2009	2009	2	0	2	Export	400	Jordan	JOR	586	Pakistan	PAK								29	CRUDE ANIMAL,VEG.MATERL.	1	No Quantity							10563			0
S3	2009	2009	2009	2	0	2	Export	400	Jordan	JOR	634	Qatar	QAT								29	CRUDE ANIMAL,VEG.MATERL.	1	No Quantity							8514			0
S3	2009	2009	2009	2	0	2	Export	400	Jordan	JOR	643	Russian Federation	RUS								29	CRUDE ANIMAL,VEG.MATERL.	1	No Quantity							1372			0
S3	2009	2009	2009	2	0	2	Export	400	Jordan	JOR	682	Saudi Arabia	SAU								29	CRUDE ANIMAL,VEG.MATERL.	1	No Quantity							465397			0
S3	2009	2009	2009	2	0	2	Export	400	Jordan	JOR	724	Spain	ESP								29	CRUDE ANIMAL,VEG.MATERL.	1	No Quantity							13528			0
S3	2009	2009	2009	2	0	2	Export	400	Jordan	JOR	760	Syria	SYR								29	CRUDE ANIMAL,VEG.MATERL.	1	No Quantity							99196			0
S3	2009	2009	2009	2	0	2	Export	400	Jordan	JOR	784	United Arab Emirates	ARE								29	CRUDE ANIMAL,VEG.MATERL.	1	No Quantity							151482			0
S3	2009	2009	2009	2	0	2	Export	400	Jordan	JOR	792	Turkey	TUR								29	CRUDE ANIMAL,VEG.MATERL.	1	No Quantity							26299			0
S3	2009	2009	2009	2	0	2	Export	400	Jordan	JOR	818	Egypt	EGY								29	CRUDE ANIMAL,VEG.MATERL.	1	No Quantity							386546			0
S3	2009	2009	2009	2	0	2	Export	400	Jordan	JOR	838	Free Zones									29	CRUDE ANIMAL,VEG.MATERL.	1	No Quantity							74283			0
S3	2009	2009	2009	2	0	2	Export	400	Jordan	JOR	842	USA	USA								29	CRUDE ANIMAL,VEG.MATERL.	1	No Quantity							68637			0
S3	2009	2009	2009	2	0	2	Export	400	Jordan	JOR	887	Yemen	YEM								29	CRUDE ANIMAL,VEG.MATERL.	1	No Quantity							8099			0
S3	2009	2009	2009	2	0	2	Export	398	Kazakhstan	KAZ	0	World	WLD								32	COAL, COKE, BRIQUETTES	1	No Quantity							551727665			0
S3	2009	2009	2009	2	0	2	Export	398	Kazakhstan	KAZ	100	Bulgaria	BGR								32	COAL, COKE, BRIQUETTES	1	No Quantity							248842			0
S3	2009	2009	2009	2	0	2	Export	398	Kazakhstan	KAZ	156	China	CHN								32	COAL, COKE, BRIQUETTES	1	No Quantity							7200			0
S3	2009	2009	2009	2	0	2	Export	398	Kazakhstan	KAZ	246	Finland	FIN								32	COAL, COKE, BRIQUETTES	1	No Quantity							799828			0
S3	2009	2009	2009	2	0	2	Export	398	Kazakhstan	KAZ	251	France	FRA								32	COAL, COKE, BRIQUETTES	1	No Quantity							408			0
S3	2009	2009	2009	2	0	2	Export	398	Kazakhstan	KAZ	348	Hungary	HUN								32	COAL, COKE, BRIQUETTES	1	No Quantity							584307			0
S3	2009	2009	2009	2	0	2	Export	398	Kazakhstan	KAZ	381	Italy	ITA								32	COAL, COKE, BRIQUETTES	1	No Quantity							498587			0
S3	2009	2009	2009	2	0	2	Export	398	Kazakhstan	KAZ	392	Japan	JPN								32	COAL, COKE, BRIQUETTES	1	No Quantity							10			0
S3	2009	2009	2009	2	0	2	Export	398	Kazakhstan	KAZ	417	Kyrgyzstan	KGZ								32	COAL, COKE, BRIQUETTES	1	No Quantity							38001747			0
S3	2009	2009	2009	2	0	2	Export	398	Kazakhstan	KAZ	498	Rep. of Moldova	MDA								32	COAL, COKE, BRIQUETTES	1	No Quantity							47534			0
S3	2009	2009	2009	2	0	2	Export	398	Kazakhstan	KAZ	579	Norway	NOR								32	COAL, COKE, BRIQUETTES	1	No Quantity							985			0
S3	2009	2009	2009	2	0	2	Export	398	Kazakhstan	KAZ	616	Poland	POL								32	COAL, COKE, BRIQUETTES	1	No Quantity							10477201			0
S3	2009	2009	2009	2	0	2	Export	398	Kazakhstan	KAZ	643	Russian Federation	RUS								32	COAL, COKE, BRIQUETTES	1	No Quantity							418569514			0
S3	2009	2009	2009	2	0	2	Export	398	Kazakhstan	KAZ	762	Tajikistan	TJK								32	COAL, COKE, BRIQUETTES	1	No Quantity							9733			0
S3	2009	2009	2009	2	0	2	Export	398	Kazakhstan	KAZ	792	Turkey	TUR								32	COAL, COKE, BRIQUETTES	1	No Quantity							2347			0
S3	2009	2009	2009	2	0	2	Export	398	Kazakhstan	KAZ	804	Ukraine	UKR								32	COAL, COKE, BRIQUETTES	1	No Quantity							82357150			0
S3	2009	2009	2009	2	0	2	Export	398	Kazakhstan	KAZ	860	Uzbekistan	UZB								32	COAL, COKE, BRIQUETTES	1	No Quantity							122272			0
S3	2009	2009	2009	2	0	2	Export	400	Jordan	JOR	0	World	WLD								32	COAL, COKE, BRIQUETTES	1	No Quantity							49359			0
S3	2009	2009	2009	2	0	2	Export	400	Jordan	JOR	275	State of Palestine	PSE								32	COAL, COKE, BRIQUETTES	1	No Quantity							2758			0
S3	2009	2009	2009	2	0	2	Export	400	Jordan	JOR	368	Iraq	IRQ								32	COAL, COKE, BRIQUETTES	1	No Quantity							38713			0
S3	2009	2009	2009	2	0	2	Export	400	Jordan	JOR	422	Lebanon	LBN								32	COAL, COKE, BRIQUETTES	1	No Quantity							2996			0
S3	2009	2009	2009	2	0	2	Export	400	Jordan	JOR	682	Saudi Arabia	SAU								32	COAL, COKE, BRIQUETTES	1	No Quantity							2113			0
S3	2009	2009	2009	2	0	2	Export	400	Jordan	JOR	736	Fmr Sudan	SDN								32	COAL, COKE, BRIQUETTES	1	No Quantity							190			0
S3	2009	2009	2009	2	0	2	Export	400	Jordan	JOR	784	United Arab Emirates	ARE								32	COAL, COKE, BRIQUETTES	1	No Quantity							2590			0
S3	2009	2009	2009	2	0	2	Export	398	Kazakhstan	KAZ	0	World	WLD								33	PETROLEUM,PETROL.PRODUCT	1	No Quantity							27632587517			0
S3	2009	2009	2009	2	0	2	Export	398	Kazakhstan	KAZ	4	Afghanistan	AFG								33	PETROLEUM,PETROL.PRODUCT	1	No Quantity							39819126			0
S3	2009	2009	2009	2	0	2	Export	398	Kazakhstan	KAZ	31	Azerbaijan	AZE								33	PETROLEUM,PETROL.PRODUCT	1	No Quantity							39771			0
S3	2009	2009	2009	2	0	2	Export	398	Kazakhstan	KAZ	40	Austria	AUT								33	PETROLEUM,PETROL.PRODUCT	1	No Quantity							1195219608			0
S3	2009	2009	2009	2	0	2	Export	398	Kazakhstan	KAZ	56	Belgium	BEL								33	PETROLEUM,PETROL.PRODUCT	1	No Quantity							22			0
S3	2009	2009	2009	2	0	2	Export	398	Kazakhstan	KAZ	92	Br. Virgin Isds	VGB								33	PETROLEUM,PETROL.PRODUCT	1	No Quantity							188534398			0
S3	2009	2009	2009	2	0	2	Export	398	Kazakhstan	KAZ	100	Bulgaria	BGR								33	PETROLEUM,PETROL.PRODUCT	1	No Quantity							179060199			0
S3	2009	2009	2009	2	0	2	Export	398	Kazakhstan	KAZ	124	Canada	CAN								33	PETROLEUM,PETROL.PRODUCT	1	No Quantity							1312418134			0
S3	2009	2009	2009	2	0	2	Export	398	Kazakhstan	KAZ	156	China	CHN								33	PETROLEUM,PETROL.PRODUCT	1	No Quantity							2520224652			0
S3	2009	2009	2009	2	0	2	Export	398	Kazakhstan	KAZ	178	Congo	COG								33	PETROLEUM,PETROL.PRODUCT	1	No Quantity							1269			0
S3	2009	2009	2009	2	0	2	Export	398	Kazakhstan	KAZ	191	Croatia	HRV								33	PETROLEUM,PETROL.PRODUCT	1	No Quantity							108926658			0
S3	2009	2009	2009	2	0	2	Export	398	Kazakhstan	KAZ	208	Denmark	DNK								33	PETROLEUM,PETROL.PRODUCT	1	No Quantity							42318343			0
S3	2009	2009	2009	2	0	2	Export	398	Kazakhstan	KAZ	233	Estonia	EST								33	PETROLEUM,PETROL.PRODUCT	1	No Quantity							6071845			0
S3	2009	2009	2009	2	0	2	Export	398	Kazakhstan	KAZ	246	Finland	FIN								33	PETROLEUM,PETROL.PRODUCT	1	No Quantity							396938574			0
S3	2009	2009	2009	2	0	2	Export	398	Kazakhstan	KAZ	251	France	FRA								33	PETROLEUM,PETROL.PRODUCT	1	No Quantity							2947668807			0
S3	2009	2009	2009	2	0	2	Export	398	Kazakhstan	KAZ	276	Germany	DEU								33	PETROLEUM,PETROL.PRODUCT	1	No Quantity							359919046			0
S3	2009	2009	2009	2	0	2	Export	398	Kazakhstan	KAZ	300	Greece	GRC								33	PETROLEUM,PETROL.PRODUCT	1	No Quantity							506563863			0
S3	2009	2009	2009	2	0	2	Export	398	Kazakhstan	KAZ	360	Indonesia	IDN								33	PETROLEUM,PETROL.PRODUCT	1	No Quantity							34623072			0
S3	2009	2009	2009	2	0	2	Export	398	Kazakhstan	KAZ	364	Iran	IRN								33	PETROLEUM,PETROL.PRODUCT	1	No Quantity							602703165			0
S3	2009	2009	2009	2	0	2	Export	398	Kazakhstan	KAZ	376	Israel	ISR								33	PETROLEUM,PETROL.PRODUCT	1	No Quantity							1118557921			0
S3	2009	2009	2009	2	0	2	Export	398	Kazakhstan	KAZ	381	Italy	ITA								33	PETROLEUM,PETROL.PRODUCT	1	No Quantity							6492739982			0
S3	2009	2009	2009	2	0	2	Export	398	Kazakhstan	KAZ	392	Japan	JPN								33	PETROLEUM,PETROL.PRODUCT	1	No Quantity							8			0
S3	2009	2009	2009	2	0	2	Export	398	Kazakhstan	KAZ	417	Kyrgyzstan	KGZ								33	PETROLEUM,PETROL.PRODUCT	1	No Quantity							47443638			0
S3	2009	2009	2009	2	0	2	Export	398	Kazakhstan	KAZ	428	Latvia	LVA								33	PETROLEUM,PETROL.PRODUCT	1	No Quantity							1565704			0
S3	2009	2009	2009	2	0	2	Export	398	Kazakhstan	KAZ	440	Lithuania	LTU								33	PETROLEUM,PETROL.PRODUCT	1	No Quantity							89411443			0
S3	2009	2009	2009	2	0	2	Export	398	Kazakhstan	KAZ	458	Malaysia	MYS								33	PETROLEUM,PETROL.PRODUCT	1	No Quantity							106			0
S3	2009	2009	2009	2	0	2	Export	398	Kazakhstan	KAZ	470	Malta	MLT								33	PETROLEUM,PETROL.PRODUCT	1	No Quantity							110949005			0
S3	2009	2009	2009	2	0	2	Export	398	Kazakhstan	KAZ	496	Mongolia	MNG								33	PETROLEUM,PETROL.PRODUCT	1	No Quantity							6164869			0
S3	2009	2009	2009	2	0	2	Export	398	Kazakhstan	KAZ	528	Netherlands	NLD								33	PETROLEUM,PETROL.PRODUCT	1	No Quantity							2111028135			0
S3	2009	2009	2009	2	0	2	Export	398	Kazakhstan	KAZ	616	Poland	POL								33	PETROLEUM,PETROL.PRODUCT	1	No Quantity							655326531			0
S3	2009	2009	2009	2	0	2	Export	398	Kazakhstan	KAZ	620	Portugal	PRT								33	PETROLEUM,PETROL.PRODUCT	1	No Quantity							273853078			0
S3	2009	2009	2009	2	0	2	Export	398	Kazakhstan	KAZ	642	Romania	ROU								33	PETROLEUM,PETROL.PRODUCT	1	No Quantity							820104944			0
S3	2009	2009	2009	2	0	2	Export	398	Kazakhstan	KAZ	643	Russian Federation	RUS								33	PETROLEUM,PETROL.PRODUCT	1	No Quantity							362166812			0
S3	2009	2009	2009	2	0	2	Export	398	Kazakhstan	KAZ	699	India	IND								33	PETROLEUM,PETROL.PRODUCT	1	No Quantity							24476075			0
S3	2009	2009	2009	2	0	2	Export	398	Kazakhstan	KAZ	703	Slovakia	SVK								33	PETROLEUM,PETROL.PRODUCT	1	No Quantity							1023183362			0
S3	2009	2009	2009	2	0	2	Export	398	Kazakhstan	KAZ	724	Spain	ESP								33	PETROLEUM,PETROL.PRODUCT	1	No Quantity							543272795			0
S3	2009	2009	2009	2	0	2	Export	398	Kazakhstan	KAZ	752	Sweden	SWE								33	PETROLEUM,PETROL.PRODUCT	1	No Quantity							162077610			0
S3	2009	2009	2009	2	0	2	Export	398	Kazakhstan	KAZ	757	Switzerland	CHE								33	PETROLEUM,PETROL.PRODUCT	1	No Quantity							1716866315			0
S3	2009	2009	2009	2	0	2	Export	398	Kazakhstan	KAZ	762	Tajikistan	TJK								33	PETROLEUM,PETROL.PRODUCT	1	No Quantity							33340129			0
S3	2009	2009	2009	2	0	2	Export	398	Kazakhstan	KAZ	784	United Arab Emirates	ARE								33	PETROLEUM,PETROL.PRODUCT	1	No Quantity							2048213			0
S3	2009	2009	2009	2	0	2	Export	398	Kazakhstan	KAZ	792	Turkey	TUR								33	PETROLEUM,PETROL.PRODUCT	1	No Quantity							273128660			0
S3	2009	2009	2009	2	0	2	Export	398	Kazakhstan	KAZ	795	Turkmenistan	TKM								33	PETROLEUM,PETROL.PRODUCT	1	No Quantity							1216			0
S3	2009	2009	2009	2	0	2	Export	398	Kazakhstan	KAZ	804	Ukraine	UKR								33	PETROLEUM,PETROL.PRODUCT	1	No Quantity							305364456			0
S3	2009	2009	2009	2	0	2	Export	398	Kazakhstan	KAZ	818	Egypt	EGY								33	PETROLEUM,PETROL.PRODUCT	1	No Quantity							164			0
S3	2009	2009	2009	2	0	2	Export	398	Kazakhstan	KAZ	826	United Kingdom	GBR								33	PETROLEUM,PETROL.PRODUCT	1	No Quantity							326392550			0
S3	2009	2009	2009	2	0	2	Export	398	Kazakhstan	KAZ	842	USA	USA								33	PETROLEUM,PETROL.PRODUCT	1	No Quantity							258301374			0
S3	2009	2009	2009	2	0	2	Export	398	Kazakhstan	KAZ	860	Uzbekistan	UZB								33	PETROLEUM,PETROL.PRODUCT	1	No Quantity							433771870			0
S3	2009	2009	2009	2	0	2	Export	400	Jordan	JOR	0	World	WLD								33	PETROLEUM,PETROL.PRODUCT	1	No Quantity							17406779			0
S3	2009	2009	2009	2	0	2	Export	400	Jordan	JOR	275	State of Palestine	PSE								33	PETROLEUM,PETROL.PRODUCT	1	No Quantity							76432			0
S3	2009	2009	2009	2	0	2	Export	400	Jordan	JOR	368	Iraq	IRQ								33	PETROLEUM,PETROL.PRODUCT	1	No Quantity							14508835			0
S3	2009	2009	2009	2	0	2	Export	400	Jordan	JOR	376	Israel	ISR								33	PETROLEUM,PETROL.PRODUCT	1	No Quantity							138			0
S3	2009	2009	2009	2	0	2	Export	400	Jordan	JOR	422	Lebanon	LBN								33	PETROLEUM,PETROL.PRODUCT	1	No Quantity							31032			0
S3	2009	2009	2009	2	0	2	Export	400	Jordan	JOR	490	Other Asia, nes									33	PETROLEUM,PETROL.PRODUCT	1	No Quantity							156453			0
S3	2009	2009	2009	2	0	2	Export	400	Jordan	JOR	528	Netherlands	NLD								33	PETROLEUM,PETROL.PRODUCT	1	No Quantity							4545			0
S3	2009	2009	2009	2	0	2	Export	400	Jordan	JOR	682	Saudi Arabia	SAU								33	PETROLEUM,PETROL.PRODUCT	1	No Quantity							171301			0
S3	2009	2009	2009	2	0	2	Export	400	Jordan	JOR	699	India	IND								33	PETROLEUM,PETROL.PRODUCT	1	No Quantity							18055			0
S3	2009	2009	2009	2	0	2	Export	400	Jordan	JOR	736	Fmr Sudan	SDN								33	PETROLEUM,PETROL.PRODUCT	1	No Quantity							492			0
S3	2009	2009	2009	2	0	2	Export	400	Jordan	JOR	760	Syria	SYR								33	PETROLEUM,PETROL.PRODUCT	1	No Quantity							199577			0
S3	2009	2009	2009	2	0	2	Export	400	Jordan	JOR	784	United Arab Emirates	ARE								33	PETROLEUM,PETROL.PRODUCT	1	No Quantity							289049			0
S3	2009	2009	2009	2	0	2	Export	400	Jordan	JOR	838	Free Zones									33	PETROLEUM,PETROL.PRODUCT	1	No Quantity							1950868			0
S3	2009	2009	2009	2	0	2	Export	398	Kazakhstan	KAZ	0	World	WLD								34	GAS,NATURAL,MANUFACTURED	1	No Quantity							1802159264			0
S3	2009	2009	2009	2	0	2	Export	398	Kazakhstan	KAZ	4	Afghanistan	AFG								34	GAS,NATURAL,MANUFACTURED	1	No Quantity							9800915			0
S3	2009	2009	2009	2	0	2	Export	398	Kazakhstan	KAZ	40	Austria	AUT								34	GAS,NATURAL,MANUFACTURED	1	No Quantity							130661			0
S3	2009	2009	2009	2	0	2	Export	398	Kazakhstan	KAZ	92	Br. Virgin Isds	VGB								34	GAS,NATURAL,MANUFACTURED	1	No Quantity							108632722			0
S3	2009	2009	2009	2	0	2	Export	398	Kazakhstan	KAZ	100	Bulgaria	BGR								34	GAS,NATURAL,MANUFACTURED	1	No Quantity							98229			0
S3	2009	2009	2009	2	0	2	Export	398	Kazakhstan	KAZ	112	Belarus	BLR								34	GAS,NATURAL,MANUFACTURED	1	No Quantity							231101			0
S3	2009	2009	2009	2	0	2	Export	398	Kazakhstan	KAZ	246	Finland	FIN								34	GAS,NATURAL,MANUFACTURED	1	No Quantity							24329581			0
S3	2009	2009	2009	2	0	2	Export	398	Kazakhstan	KAZ	251	France	FRA								34	GAS,NATURAL,MANUFACTURED	1	No Quantity							2964002			0
S3	2009	2009	2009	2	0	2	Export	398	Kazakhstan	KAZ	268	Georgia	GEO								34	GAS,NATURAL,MANUFACTURED	1	No Quantity							101849			0
S3	2009	2009	2009	2	0	2	Export	398	Kazakhstan	KAZ	276	Germany	DEU								34	GAS,NATURAL,MANUFACTURED	1	No Quantity							205226974			0
S3	2009	2009	2009	2	0	2	Export	398	Kazakhstan	KAZ	348	Hungary	HUN								34	GAS,NATURAL,MANUFACTURED	1	No Quantity							40354480			0
S3	2009	2009	2009	2	0	2	Export	398	Kazakhstan	KAZ	364	Iran	IRN								34	GAS,NATURAL,MANUFACTURED	1	No Quantity							10997751			0
S3	2009	2009	2009	2	0	2	Export	398	Kazakhstan	KAZ	381	Italy	ITA								34	GAS,NATURAL,MANUFACTURED	1	No Quantity							2273900			0
S3	2009	2009	2009	2	0	2	Export	398	Kazakhstan	KAZ	417	Kyrgyzstan	KGZ								34	GAS,NATURAL,MANUFACTURED	1	No Quantity							4132190			0
S3	2009	2009	2009	2	0	2	Export	398	Kazakhstan	KAZ	422	Lebanon	LBN								34	GAS,NATURAL,MANUFACTURED	1	No Quantity							1342476			0
S3	2009	2009	2009	2	0	2	Export	398	Kazakhstan	KAZ	428	Latvia	LVA								34	GAS,NATURAL,MANUFACTURED	1	No Quantity							7793707			0
S3	2009	2009	2009	2	0	2	Export	398	Kazakhstan	KAZ	440	Lithuania	LTU								34	GAS,NATURAL,MANUFACTURED	1	No Quantity							451118			0
S3	2009	2009	2009	2	0	2	Export	398	Kazakhstan	KAZ	498	Rep. of Moldova	MDA								34	GAS,NATURAL,MANUFACTURED	1	No Quantity							142653929			0
S3	2009	2009	2009	2	0	2	Export	398	Kazakhstan	KAZ	528	Netherlands	NLD								34	GAS,NATURAL,MANUFACTURED	1	No Quantity							861718			0
S3	2009	2009	2009	2	0	2	Export	398	Kazakhstan	KAZ	616	Poland	POL								34	GAS,NATURAL,MANUFACTURED	1	No Quantity							125481352			0
S3	2009	2009	2009	2	0	2	Export	398	Kazakhstan	KAZ	642	Romania	ROU								34	GAS,NATURAL,MANUFACTURED	1	No Quantity							12013523			0
S3	2009	2009	2009	2	0	2	Export	398	Kazakhstan	KAZ	643	Russian Federation	RUS								34	GAS,NATURAL,MANUFACTURED	1	No Quantity							168273869			0
S3	2009	2009	2009	2	0	2	Export	398	Kazakhstan	KAZ	688	Serbia	SRB								34	GAS,NATURAL,MANUFACTURED	1	No Quantity							599520			0
S3	2009	2009	2009	2	0	2	Export	398	Kazakhstan	KAZ	703	Slovakia	SVK								34	GAS,NATURAL,MANUFACTURED	1	No Quantity							20639187			0
S3	2009	2009	2009	2	0	2	Export	398	Kazakhstan	KAZ	724	Spain	ESP								34	GAS,NATURAL,MANUFACTURED	1	No Quantity							1573385			0
S3	2009	2009	2009	2	0	2	Export	398	Kazakhstan	KAZ	757	Switzerland	CHE								34	GAS,NATURAL,MANUFACTURED	1	No Quantity							3541982			0
S3	2009	2009	2009	2	0	2	Export	398	Kazakhstan	KAZ	762	Tajikistan	TJK								34	GAS,NATURAL,MANUFACTURED	1	No Quantity							8787447			0
S3	2009	2009	2009	2	0	2	Export	398	Kazakhstan	KAZ	788	Tunisia	TUN								34	GAS,NATURAL,MANUFACTURED	1	No Quantity							6722023			0
S3	2009	2009	2009	2	0	2	Export	398	Kazakhstan	KAZ	792	Turkey	TUR								34	GAS,NATURAL,MANUFACTURED	1	No Quantity							108338438			0
S3	2009	2009	2009	2	0	2	Export	398	Kazakhstan	KAZ	804	Ukraine	UKR								34	GAS,NATURAL,MANUFACTURED	1	No Quantity							778550001			0
S3	2009	2009	2009	2	0	2	Export	398	Kazakhstan	KAZ	818	Egypt	EGY								34	GAS,NATURAL,MANUFACTURED	1	No Quantity							1730061			0
S3	2009	2009	2009	2	0	2	Export	398	Kazakhstan	KAZ	826	United Kingdom	GBR								34	GAS,NATURAL,MANUFACTURED	1	No Quantity							3531173			0
S3	2009	2009	2009	2	0	2	Export	398	Kazakhstan	KAZ	0	World	WLD								35	ELECTRIC CURRENT	1	No Quantity							40695546			0
S3	2009	2009	2009	2	0	2	Export	398	Kazakhstan	KAZ	643	Russian Federation	RUS								35	ELECTRIC CURRENT	1	No Quantity							38045167			0
S3	2009	2009	2009	2	0	2	Export	398	Kazakhstan	KAZ	762	Tajikistan	TJK								35	ELECTRIC CURRENT	1	No Quantity							2650379			0
S3	2009	2009	2009	2	0	2	Export	400	Jordan	JOR	0	World	WLD								35	ELECTRIC CURRENT	1	No Quantity							14277176			0
S3	2009	2009	2009	2	0	2	Export	400	Jordan	JOR	275	State of Palestine	PSE								35	ELECTRIC CURRENT	1	No Quantity							5158899			0
S3	2009	2009	2009	2	0	2	Export	400	Jordan	JOR	760	Syria	SYR								35	ELECTRIC CURRENT	1	No Quantity							8340010			0
S3	2009	2009	2009	2	0	2	Export	400	Jordan	JOR	818	Egypt	EGY								35	ELECTRIC CURRENT	1	No Quantity							778267			0
S3	2009	2009	2009	2	0	2	Export	398	Kazakhstan	KAZ	0	World	WLD								41	ANIMAL OILS AND FATS	1	No Quantity							212867			0
S3	2009	2009	2009	2	0	2	Export	398	Kazakhstan	KAZ	276	Germany	DEU								41	ANIMAL OILS AND FATS	1	No Quantity							91932			0
S3	2009	2009	2009	2	0	2	Export	398	Kazakhstan	KAZ	804	Ukraine	UKR								41	ANIMAL OILS AND FATS	1	No Quantity							120935			0
S3	2009	2009	2009	2	0	2	Export	400	Jordan	JOR	0	World	WLD								41	ANIMAL OILS AND FATS	1	No Quantity							17177			0
S3	2009	2009	2009	2	0	2	Export	400	Jordan	JOR	682	Saudi Arabia	SAU								41	ANIMAL OILS AND FATS	1	No Quantity							15211			0
S3	2009	2009	2009	2	0	2	Export	400	Jordan	JOR	842	USA	USA								41	ANIMAL OILS AND FATS	1	No Quantity							1966			0
S3	2009	2009	2009	2	0	2	Export	398	Kazakhstan	KAZ	0	World	WLD								42	FIXED VEG. FATS AND OILS	1	No Quantity							25329212			0
S3	2009	2009	2009	2	0	2	Export	398	Kazakhstan	KAZ	4	Afghanistan	AFG								42	FIXED VEG. FATS AND OILS	1	No Quantity							110355			0
S3	2009	2009	2009	2	0	2	Export	398	Kazakhstan	KAZ	156	China	CHN								42	FIXED VEG. FATS AND OILS	1	No Quantity							36000			0
S3	2009	2009	2009	2	0	2	Export	398	Kazakhstan	KAZ	417	Kyrgyzstan	KGZ								42	FIXED VEG. FATS AND OILS	1	No Quantity							6357290			0
S3	2009	2009	2009	2	0	2	Export	398	Kazakhstan	KAZ	440	Lithuania	LTU								42	FIXED VEG. FATS AND OILS	1	No Quantity							22			0
S3	2009	2009	2009	2	0	2	Export	398	Kazakhstan	KAZ	643	Russian Federation	RUS								42	FIXED VEG. FATS AND OILS	1	No Quantity							16513			0
S3	2009	2009	2009	2	0	2	Export	398	Kazakhstan	KAZ	762	Tajikistan	TJK								42	FIXED VEG. FATS AND OILS	1	No Quantity							2843069			0
S3	2009	2009	2009	2	0	2	Export	398	Kazakhstan	KAZ	784	United Arab Emirates	ARE								42	FIXED VEG. FATS AND OILS	1	No Quantity							2678			0
S3	2009	2009	2009	2	0	2	Export	398	Kazakhstan	KAZ	795	Turkmenistan	TKM								42	FIXED VEG. FATS AND OILS	1	No Quantity							875			0
S3	2009	2009	2009	2	0	2	Export	398	Kazakhstan	KAZ	860	Uzbekistan	UZB								42	FIXED VEG. FATS AND OILS	1	No Quantity							15962410			0
S3	2009	2009	2009	2	0	2	Export	400	Jordan	JOR	0	World	WLD								42	FIXED VEG. FATS AND OILS	1	No Quantity							9885582			0
S3	2009	2009	2009	2	0	2	Export	400	Jordan	JOR	48	Bahrain	BHR								42	FIXED VEG. FATS AND OILS	1	No Quantity							8266			0
S3	2009	2009	2009	2	0	2	Export	400	Jordan	JOR	275	State of Palestine	PSE								42	FIXED VEG. FATS AND OILS	1	No Quantity							1222180			0
S3	2009	2009	2009	2	0	2	Export	400	Jordan	JOR	276	Germany	DEU								42	FIXED VEG. FATS AND OILS	1	No Quantity							3158			0
S3	2009	2009	2009	2	0	2	Export	400	Jordan	JOR	368	Iraq	IRQ								42	FIXED VEG. FATS AND OILS	1	No Quantity							1517222			0
S3	2009	2009	2009	2	0	2	Export	400	Jordan	JOR	376	Israel	ISR								42	FIXED VEG. FATS AND OILS	1	No Quantity							3530249			0
S3	2009	2009	2009	2	0	2	Export	400	Jordan	JOR	392	Japan	JPN								42	FIXED VEG. FATS AND OILS	1	No Quantity							46966			0
S3	2009	2009	2009	2	0	2	Export	400	Jordan	JOR	414	Kuwait	KWT								42	FIXED VEG. FATS AND OILS	1	No Quantity							411839			0
S3	2009	2009	2009	2	0	2	Export	400	Jordan	JOR	422	Lebanon	LBN								42	FIXED VEG. FATS AND OILS	1	No Quantity							187222			0
S3	2009	2009	2009	2	0	2	Export	400	Jordan	JOR	490	Other Asia, nes									42	FIXED VEG. FATS AND OILS	1	No Quantity							23665			0
S3	2009	2009	2009	2	0	2	Export	400	Jordan	JOR	634	Qatar	QAT								42	FIXED VEG. FATS AND OILS	1	No Quantity							130096			0
S3	2009	2009	2009	2	0	2	Export	400	Jordan	JOR	643	Russian Federation	RUS								42	FIXED VEG. FATS AND OILS	1	No Quantity							292249			0
S3	2009	2009	2009	2	0	2	Export	400	Jordan	JOR	682	Saudi Arabia	SAU								42	FIXED VEG. FATS AND OILS	1	No Quantity							640536			0
S3	2009	2009	2009	2	0	2	Export	400	Jordan	JOR	710	South Africa	ZAF								42	FIXED VEG. FATS AND OILS	1	No Quantity							7531			0
S3	2009	2009	2009	2	0	2	Export	400	Jordan	JOR	724	Spain	ESP								42	FIXED VEG. FATS AND OILS	1	No Quantity							999			0
S3	2009	2009	2009	2	0	2	Export	400	Jordan	JOR	757	Switzerland	CHE								42	FIXED VEG. FATS AND OILS	1	No Quantity							14799			0
S3	2009	2009	2009	2	0	2	Export	400	Jordan	JOR	760	Syria	SYR								42	FIXED VEG. FATS AND OILS	1	No Quantity							110137			0
S3	2009	2009	2009	2	0	2	Export	400	Jordan	JOR	784	United Arab Emirates	ARE								42	FIXED VEG. FATS AND OILS	1	No Quantity							1084366			0
S3	2009	2009	2009	2	0	2	Export	400	Jordan	JOR	818	Egypt	EGY								42	FIXED VEG. FATS AND OILS	1	No Quantity							1044			0
S3	2009	2009	2009	2	0	2	Export	400	Jordan	JOR	826	United Kingdom	GBR								42	FIXED VEG. FATS AND OILS	1	No Quantity							33383			0
S3	2009	2009	2009	2	0	2	Export	400	Jordan	JOR	838	Free Zones									42	FIXED VEG. FATS AND OILS	1	No Quantity							591897			0
S3	2009	2009	2009	2	0	2	Export	400	Jordan	JOR	842	USA	USA								42	FIXED VEG. FATS AND OILS	1	No Quantity							4993			0
S3	2009	2009	2009	2	0	2	Export	400	Jordan	JOR	887	Yemen	YEM								42	FIXED VEG. FATS AND OILS	1	No Quantity							22787			0
S3	2009	2009	2009	2	0	2	Export	398	Kazakhstan	KAZ	0	World	WLD								43	ANIMAL,VEG.FATS,OILS,NES	1	No Quantity							1500177			0
S3	2009	2009	2009	2	0	2	Export	398	Kazakhstan	KAZ	364	Iran	IRN								43	ANIMAL,VEG.FATS,OILS,NES	1	No Quantity							117911			0
S3	2009	2009	2009	2	0	2	Export	398	Kazakhstan	KAZ	417	Kyrgyzstan	KGZ								43	ANIMAL,VEG.FATS,OILS,NES	1	No Quantity							1169883			0
S3	2009	2009	2009	2	0	2	Export	398	Kazakhstan	KAZ	762	Tajikistan	TJK								43	ANIMAL,VEG.FATS,OILS,NES	1	No Quantity							10550			0
S3	2009	2009	2009	2	0	2	Export	398	Kazakhstan	KAZ	795	Turkmenistan	TKM								43	ANIMAL,VEG.FATS,OILS,NES	1	No Quantity							43477			0
S3	2009	2009	2009	2	0	2	Export	398	Kazakhstan	KAZ	860	Uzbekistan	UZB								43	ANIMAL,VEG.FATS,OILS,NES	1	No Quantity							158356			0
S3	2009	2009	2009	2	0	2	Export	400	Jordan	JOR	0	World	WLD								43	ANIMAL,VEG.FATS,OILS,NES	1	No Quantity							37689268			0
S3	2009	2009	2009	2	0	2	Export	400	Jordan	JOR	36	Australia	AUS								43	ANIMAL,VEG.FATS,OILS,NES	1	No Quantity							21470			0
S3	2009	2009	2009	2	0	2	Export	400	Jordan	JOR	275	State of Palestine	PSE								43	ANIMAL,VEG.FATS,OILS,NES	1	No Quantity							96376			0
S3	2009	2009	2009	2	0	2	Export	400	Jordan	JOR	368	Iraq	IRQ								43	ANIMAL,VEG.FATS,OILS,NES	1	No Quantity							36910670			0
S3	2009	2009	2009	2	0	2	Export	400	Jordan	JOR	634	Qatar	QAT								43	ANIMAL,VEG.FATS,OILS,NES	1	No Quantity							11983			0
S3	2009	2009	2009	2	0	2	Export	400	Jordan	JOR	682	Saudi Arabia	SAU								43	ANIMAL,VEG.FATS,OILS,NES	1	No Quantity							117039			0
S3	2009	2009	2009	2	0	2	Export	400	Jordan	JOR	760	Syria	SYR								43	ANIMAL,VEG.FATS,OILS,NES	1	No Quantity							334908			0
S3	2009	2009	2009	2	0	2	Export	400	Jordan	JOR	784	United Arab Emirates	ARE								43	ANIMAL,VEG.FATS,OILS,NES	1	No Quantity							14659			0
S3	2009	2009	2009	2	0	2	Export	400	Jordan	JOR	838	Free Zones									43	ANIMAL,VEG.FATS,OILS,NES	1	No Quantity							91096			0
S3	2009	2009	2009	2	0	2	Export	400	Jordan	JOR	842	USA	USA								43	ANIMAL,VEG.FATS,OILS,NES	1	No Quantity							91066			0
S3	2009	2009	2009	2	0	2	Export	398	Kazakhstan	KAZ	0	World	WLD								51	ORGANIC CHEMICALS	1	No Quantity							6979441			0
S3	2009	2009	2009	2	0	2	Export	398	Kazakhstan	KAZ	31	Azerbaijan	AZE								51	ORGANIC CHEMICALS	1	No Quantity							127002			0
S3	2009	2009	2009	2	0	2	Export	398	Kazakhstan	KAZ	56	Belgium	BEL								51	ORGANIC CHEMICALS	1	No Quantity							182			0
S3	2009	2009	2009	2	0	2	Export	398	Kazakhstan	KAZ	156	China	CHN								51	ORGANIC CHEMICALS	1	No Quantity							212444			0
S3	2009	2009	2009	2	0	2	Export	398	Kazakhstan	KAZ	233	Estonia	EST								51	ORGANIC CHEMICALS	1	No Quantity							12500			0
S3	2009	2009	2009	2	0	2	Export	398	Kazakhstan	KAZ	246	Finland	FIN								51	ORGANIC CHEMICALS	1	No Quantity							3682225			0
S3	2009	2009	2009	2	0	2	Export	398	Kazakhstan	KAZ	268	Georgia	GEO								51	ORGANIC CHEMICALS	1	No Quantity							4157			0
S3	2009	2009	2009	2	0	2	Export	398	Kazakhstan	KAZ	368	Iraq	IRQ								51	ORGANIC CHEMICALS	1	No Quantity							18354			0
S3	2009	2009	2009	2	0	2	Export	398	Kazakhstan	KAZ	381	Italy	ITA								51	ORGANIC CHEMICALS	1	No Quantity							9183			0
S3	2009	2009	2009	2	0	2	Export	398	Kazakhstan	KAZ	417	Kyrgyzstan	KGZ								51	ORGANIC CHEMICALS	1	No Quantity							58321			0
S3	2009	2009	2009	2	0	2	Export	398	Kazakhstan	KAZ	528	Netherlands	NLD								51	ORGANIC CHEMICALS	1	No Quantity							115154			0
S3	2009	2009	2009	2	0	2	Export	398	Kazakhstan	KAZ	616	Poland	POL								51	ORGANIC CHEMICALS	1	No Quantity							221			0
S3	2009	2009	2009	2	0	2	Export	398	Kazakhstan	KAZ	643	Russian Federation	RUS								51	ORGANIC CHEMICALS	1	No Quantity							2591468			0
S3	2009	2009	2009	2	0	2	Export	398	Kazakhstan	KAZ	757	Switzerland	CHE								51	ORGANIC CHEMICALS	1	No Quantity							4900			0
S3	2009	2009	2009	2	0	2	Export	398	Kazakhstan	KAZ	762	Tajikistan	TJK								51	ORGANIC CHEMICALS	1	No Quantity							2817			0
S3	2009	2009	2009	2	0	2	Export	398	Kazakhstan	KAZ	764	Thailand	THA								51	ORGANIC CHEMICALS	1	No Quantity							23996			0
S3	2009	2009	2009	2	0	2	Export	398	Kazakhstan	KAZ	784	United Arab Emirates	ARE								51	ORGANIC CHEMICALS	1	No Quantity							6737			0
S3	2009	2009	2009	2	0	2	Export	398	Kazakhstan	KAZ	792	Turkey	TUR								51	ORGANIC CHEMICALS	1	No Quantity							17774			0
S3	2009	2009	2009	2	0	2	Export	398	Kazakhstan	KAZ	826	United Kingdom	GBR								51	ORGANIC CHEMICALS	1	No Quantity							45			0
S3	2009	2009	2009	2	0	2	Export	398	Kazakhstan	KAZ	842	USA	USA								51	ORGANIC CHEMICALS	1	No Quantity							72			0
S3	2009	2009	2009	2	0	2	Export	398	Kazakhstan	KAZ	860	Uzbekistan	UZB								51	ORGANIC CHEMICALS	1	No Quantity							91889			0
S3	2009	2009	2009	2	0	2	Export	400	Jordan	JOR	0	World	WLD								51	ORGANIC CHEMICALS	1	No Quantity							17900047			0
S3	2009	2009	2009	2	0	2	Export	400	Jordan	JOR	12	Algeria	DZA								51	ORGANIC CHEMICALS	1	No Quantity							881215			0
S3	2009	2009	2009	2	0	2	Export	400	Jordan	JOR	40	Austria	AUT								51	ORGANIC CHEMICALS	1	No Quantity							617			0
S3	2009	2009	2009	2	0	2	Export	400	Jordan	JOR	50	Bangladesh	BGD								51	ORGANIC CHEMICALS	1	No Quantity							34951			0
S3	2009	2009	2009	2	0	2	Export	400	Jordan	JOR	56	Belgium	BEL								51	ORGANIC CHEMICALS	1	No Quantity							36946			0
S3	2009	2009	2009	2	0	2	Export	400	Jordan	JOR	156	China	CHN								51	ORGANIC CHEMICALS	1	No Quantity							58615			0
S3	2009	2009	2009	2	0	2	Export	400	Jordan	JOR	232	Eritrea	ERI								51	ORGANIC CHEMICALS	1	No Quantity							641732			0
S3	2009	2009	2009	2	0	2	Export	400	Jordan	JOR	275	State of Palestine	PSE								51	ORGANIC CHEMICALS	1	No Quantity							64949			0
S3	2009	2009	2009	2	0	2	Export	400	Jordan	JOR	276	Germany	DEU								51	ORGANIC CHEMICALS	1	No Quantity							5054			0
S3	2009	2009	2009	2	0	2	Export	400	Jordan	JOR	360	Indonesia	IDN								51	ORGANIC CHEMICALS	1	No Quantity							6089			0
S3	2009	2009	2009	2	0	2	Export	400	Jordan	JOR	368	Iraq	IRQ								51	ORGANIC CHEMICALS	1	No Quantity							2320252			0
S3	2009	2009	2009	2	0	2	Export	400	Jordan	JOR	376	Israel	ISR								51	ORGANIC CHEMICALS	1	No Quantity							5297			0
S3	2009	2009	2009	2	0	2	Export	400	Jordan	JOR	381	Italy	ITA								51	ORGANIC CHEMICALS	1	No Quantity							5463			0
S3	2009	2009	2009	2	0	2	Export	400	Jordan	JOR	414	Kuwait	KWT								51	ORGANIC CHEMICALS	1	No Quantity							3507			0
S3	2009	2009	2009	2	0	2	Export	400	Jordan	JOR	422	Lebanon	LBN								51	ORGANIC CHEMICALS	1	No Quantity							22434			0
S3	2009	2009	2009	2	0	2	Export	400	Jordan	JOR	504	Morocco	MAR								51	ORGANIC CHEMICALS	1	No Quantity							220897			0
S3	2009	2009	2009	2	0	2	Export	400	Jordan	JOR	512	Oman	OMN								51	ORGANIC CHEMICALS	1	No Quantity							26063			0
S3	2009	2009	2009	2	0	2	Export	400	Jordan	JOR	528	Netherlands	NLD								51	ORGANIC CHEMICALS	1	No Quantity							15093			0
S3	2009	2009	2009	2	0	2	Export	400	Jordan	JOR	586	Pakistan	PAK								51	ORGANIC CHEMICALS	1	No Quantity							715			0
S3	2009	2009	2009	2	0	2	Export	400	Jordan	JOR	620	Portugal	PRT								51	ORGANIC CHEMICALS	1	No Quantity							1110706			0
S3	2009	2009	2009	2	0	2	Export	400	Jordan	JOR	634	Qatar	QAT								51	ORGANIC CHEMICALS	1	No Quantity							79668			0
S3	2009	2009	2009	2	0	2	Export	400	Jordan	JOR	682	Saudi Arabia	SAU								51	ORGANIC CHEMICALS	1	No Quantity							8661408			0
S3	2009	2009	2009	2	0	2	Export	400	Jordan	JOR	699	India	IND								51	ORGANIC CHEMICALS	1	No Quantity							119665			0
S3	2009	2009	2009	2	0	2	Export	400	Jordan	JOR	724	Spain	ESP								51	ORGANIC CHEMICALS	1	No Quantity							4914			0
S3	2009	2009	2009	2	0	2	Export	400	Jordan	JOR	736	Fmr Sudan	SDN								51	ORGANIC CHEMICALS	1	No Quantity							81255			0
S3	2009	2009	2009	2	0	2	Export	400	Jordan	JOR	760	Syria	SYR								51	ORGANIC CHEMICALS	1	No Quantity							330105			0
S3	2009	2009	2009	2	0	2	Export	400	Jordan	JOR	784	United Arab Emirates	ARE								51	ORGANIC CHEMICALS	1	No Quantity							22538			0
S3	2009	2009	2009	2	0	2	Export	400	Jordan	JOR	788	Tunisia	TUN								51	ORGANIC CHEMICALS	1	No Quantity							1704136			0
S3	2009	2009	2009	2	0	2	Export	400	Jordan	JOR	818	Egypt	EGY								51	ORGANIC CHEMICALS	1	No Quantity							248287			0
S3	2009	2009	2009	2	0	2	Export	400	Jordan	JOR	826	United Kingdom	GBR								51	ORGANIC CHEMICALS	1	No Quantity							2972			0
S3	2009	2009	2009	2	0	2	Export	400	Jordan	JOR	838	Free Zones									51	ORGANIC CHEMICALS	1	No Quantity							908652			0
S3	2009	2009	2009	2	0	2	Export	400	Jordan	JOR	842	USA	USA								51	ORGANIC CHEMICALS	1	No Quantity							262048			0
S3	2009	2009	2009	2	0	2	Export	400	Jordan	JOR	887	Yemen	YEM								51	ORGANIC CHEMICALS	1	No Quantity							13803			0
S3	2009	2009	2009	2	0	2	Export	398	Kazakhstan	KAZ	0	World	WLD								52	INORGANIC CHEMICALS	1	No Quantity							1840278907			0
S3	2009	2009	2009	2	0	2	Export	398	Kazakhstan	KAZ	31	Azerbaijan	AZE								52	INORGANIC CHEMICALS	1	No Quantity							96868			0
S3	2009	2009	2009	2	0	2	Export	398	Kazakhstan	KAZ	32	Argentina	ARG								52	INORGANIC CHEMICALS	1	No Quantity							20250000			0
S3	2009	2009	2009	2	0	2	Export	398	Kazakhstan	KAZ	40	Austria	AUT								52	INORGANIC CHEMICALS	1	No Quantity							90000			0
S3	2009	2009	2009	2	0	2	Export	398	Kazakhstan	KAZ	56	Belgium	BEL								52	INORGANIC CHEMICALS	1	No Quantity							11542853			0
S3	2009	2009	2009	2	0	2	Export	398	Kazakhstan	KAZ	112	Belarus	BLR								52	INORGANIC CHEMICALS	1	No Quantity							3990627			0
S3	2009	2009	2009	2	0	2	Export	398	Kazakhstan	KAZ	124	Canada	CAN								52	INORGANIC CHEMICALS	1	No Quantity							70515507			0
S3	2009	2009	2009	2	0	2	Export	398	Kazakhstan	KAZ	156	China	CHN								52	INORGANIC CHEMICALS	1	No Quantity							577614898			0
S3	2009	2009	2009	2	0	2	Export	398	Kazakhstan	KAZ	170	Colombia	COL								52	INORGANIC CHEMICALS	1	No Quantity							49130			0
S3	2009	2009	2009	2	0	2	Export	398	Kazakhstan	KAZ	203	Czechia	CZE								52	INORGANIC CHEMICALS	1	No Quantity							24623085			0
S3	2009	2009	2009	2	0	2	Export	398	Kazakhstan	KAZ	251	France	FRA								52	INORGANIC CHEMICALS	1	No Quantity							415229885			0
S3	2009	2009	2009	2	0	2	Export	398	Kazakhstan	KAZ	268	Georgia	GEO								52	INORGANIC CHEMICALS	1	No Quantity							126524			0
S3	2009	2009	2009	2	0	2	Export	398	Kazakhstan	KAZ	276	Germany	DEU								52	INORGANIC CHEMICALS	1	No Quantity							17700037			0
S3	2009	2009	2009	2	0	2	Export	398	Kazakhstan	KAZ	368	Iraq	IRQ								52	INORGANIC CHEMICALS	1	No Quantity							18075			0
S3	2009	2009	2009	2	0	2	Export	398	Kazakhstan	KAZ	381	Italy	ITA								52	INORGANIC CHEMICALS	1	No Quantity							202568			0
S3	2009	2009	2009	2	0	2	Export	398	Kazakhstan	KAZ	392	Japan	JPN								52	INORGANIC CHEMICALS	1	No Quantity							1449205			0
S3	2009	2009	2009	2	0	2	Export	398	Kazakhstan	KAZ	410	Rep. of Korea	KOR								52	INORGANIC CHEMICALS	1	No Quantity							1763098			0
S3	2009	2009	2009	2	0	2	Export	398	Kazakhstan	KAZ	417	Kyrgyzstan	KGZ								52	INORGANIC CHEMICALS	1	No Quantity							68346185			0
S3	2009	2009	2009	2	0	2	Export	398	Kazakhstan	KAZ	428	Latvia	LVA								52	INORGANIC CHEMICALS	1	No Quantity							43753138			0
S3	2009	2009	2009	2	0	2	Export	398	Kazakhstan	KAZ	440	Lithuania	LTU								52	INORGANIC CHEMICALS	1	No Quantity							101500			0
S3	2009	2009	2009	2	0	2	Export	398	Kazakhstan	KAZ	528	Netherlands	NLD								52	INORGANIC CHEMICALS	1	No Quantity							517169			0
S3	2009	2009	2009	2	0	2	Export	398	Kazakhstan	KAZ	579	Norway	NOR								52	INORGANIC CHEMICALS	1	No Quantity							19810			0
S3	2009	2009	2009	2	0	2	Export	398	Kazakhstan	KAZ	616	Poland	POL								52	INORGANIC CHEMICALS	1	No Quantity							30683875			0
S3	2009	2009	2009	2	0	2	Export	398	Kazakhstan	KAZ	642	Romania	ROU								52	INORGANIC CHEMICALS	1	No Quantity							2385783			0
S3	2009	2009	2009	2	0	2	Export	398	Kazakhstan	KAZ	643	Russian Federation	RUS								52	INORGANIC CHEMICALS	1	No Quantity							327546453			0
S3	2009	2009	2009	2	0	2	Export	398	Kazakhstan	KAZ	757	Switzerland	CHE								52	INORGANIC CHEMICALS	1	No Quantity							107814			0
S3	2009	2009	2009	2	0	2	Export	398	Kazakhstan	KAZ	762	Tajikistan	TJK								52	INORGANIC CHEMICALS	1	No Quantity							408851			0
S3	2009	2009	2009	2	0	2	Export	398	Kazakhstan	KAZ	764	Thailand	THA								52	INORGANIC CHEMICALS	1	No Quantity							248852			0
S3	2009	2009	2009	2	0	2	Export	398	Kazakhstan	KAZ	784	United Arab Emirates	ARE								52	INORGANIC CHEMICALS	1	No Quantity							6391			0
S3	2009	2009	2009	2	0	2	Export	398	Kazakhstan	KAZ	792	Turkey	TUR								52	INORGANIC CHEMICALS	1	No Quantity							44356			0
S3	2009	2009	2009	2	0	2	Export	398	Kazakhstan	KAZ	795	Turkmenistan	TKM								52	INORGANIC CHEMICALS	1	No Quantity							170970			0
S3	2009	2009	2009	2	0	2	Export	398	Kazakhstan	KAZ	804	Ukraine	UKR								52	INORGANIC CHEMICALS	1	No Quantity							8366015			0
S3	2009	2009	2009	2	0	2	Export	398	Kazakhstan	KAZ	818	Egypt	EGY								52	INORGANIC CHEMICALS	1	No Quantity							1608635			0
S3	2009	2009	2009	2	0	2	Export	398	Kazakhstan	KAZ	826	United Kingdom	GBR								52	INORGANIC CHEMICALS	1	No Quantity							2782816			0
S3	2009	2009	2009	2	0	2	Export	398	Kazakhstan	KAZ	842	USA	USA								52	INORGANIC CHEMICALS	1	No Quantity							202394317			0
S3	2009	2009	2009	2	0	2	Export	398	Kazakhstan	KAZ	860	Uzbekistan	UZB								52	INORGANIC CHEMICALS	1	No Quantity							5523617			0
S3	2009	2009	2009	2	0	2	Export	400	Jordan	JOR	0	World	WLD								52	INORGANIC CHEMICALS	1	No Quantity							226643794			0
S3	2009	2009	2009	2	0	2	Export	400	Jordan	JOR	4	Afghanistan	AFG								52	INORGANIC CHEMICALS	1	No Quantity							2262			0
S3	2009	2009	2009	2	0	2	Export	400	Jordan	JOR	12	Algeria	DZA								52	INORGANIC CHEMICALS	1	No Quantity							1634187			0
S3	2009	2009	2009	2	0	2	Export	400	Jordan	JOR	24	Angola	AGO								52	INORGANIC CHEMICALS	1	No Quantity							16976			0
S3	2009	2009	2009	2	0	2	Export	400	Jordan	JOR	36	Australia	AUS								52	INORGANIC CHEMICALS	1	No Quantity							1812724			0
S3	2009	2009	2009	2	0	2	Export	400	Jordan	JOR	48	Bahrain	BHR								52	INORGANIC CHEMICALS	1	No Quantity							266056			0
S3	2009	2009	2009	2	0	2	Export	400	Jordan	JOR	50	Bangladesh	BGD								52	INORGANIC CHEMICALS	1	No Quantity							429035			0
S3	2009	2009	2009	2	0	2	Export	400	Jordan	JOR	56	Belgium	BEL								52	INORGANIC CHEMICALS	1	No Quantity							3387780			0
S3	2009	2009	2009	2	0	2	Export	400	Jordan	JOR	120	Cameroon	CMR								52	INORGANIC CHEMICALS	1	No Quantity							44200			0
S3	2009	2009	2009	2	0	2	Export	400	Jordan	JOR	124	Canada	CAN								52	INORGANIC CHEMICALS	1	No Quantity							157006			0
S3	2009	2009	2009	2	0	2	Export	400	Jordan	JOR	144	Sri Lanka	LKA								52	INORGANIC CHEMICALS	1	No Quantity							111049			0
S3	2009	2009	2009	2	0	2	Export	400	Jordan	JOR	156	China	CHN								52	INORGANIC CHEMICALS	1	No Quantity							17361			0
S3	2009	2009	2009	2	0	2	Export	400	Jordan	JOR	170	Colombia	COL								52	INORGANIC CHEMICALS	1	No Quantity							686395			0
S3	2009	2009	2009	2	0	2	Export	400	Jordan	JOR	188	Costa Rica	CRI								52	INORGANIC CHEMICALS	1	No Quantity							392452			0
S3	2009	2009	2009	2	0	2	Export	400	Jordan	JOR	196	Cyprus	CYP								52	INORGANIC CHEMICALS	1	No Quantity							48784			0
S3	2009	2009	2009	2	0	2	Export	400	Jordan	JOR	204	Benin	BEN								52	INORGANIC CHEMICALS	1	No Quantity							3745			0
S3	2009	2009	2009	2	0	2	Export	400	Jordan	JOR	218	Ecuador	ECU								52	INORGANIC CHEMICALS	1	No Quantity							692146			0
S3	2009	2009	2009	2	0	2	Export	400	Jordan	JOR	231	Ethiopia	ETH								52	INORGANIC CHEMICALS	1	No Quantity							529283			0
S3	2009	2009	2009	2	0	2	Export	400	Jordan	JOR	246	Finland	FIN								52	INORGANIC CHEMICALS	1	No Quantity							162614			0
S3	2009	2009	2009	2	0	2	Export	400	Jordan	JOR	251	France	FRA								52	INORGANIC CHEMICALS	1	No Quantity							730821			0
S3	2009	2009	2009	2	0	2	Export	400	Jordan	JOR	262	Djibouti	DJI								52	INORGANIC CHEMICALS	1	No Quantity							149256			0
S3	2009	2009	2009	2	0	2	Export	400	Jordan	JOR	275	State of Palestine	PSE								52	INORGANIC CHEMICALS	1	No Quantity							415994			0
S3	2009	2009	2009	2	0	2	Export	400	Jordan	JOR	288	Ghana	GHA								52	INORGANIC CHEMICALS	1	No Quantity							8590			0
S3	2009	2009	2009	2	0	2	Export	400	Jordan	JOR	300	Greece	GRC								52	INORGANIC CHEMICALS	1	No Quantity							334236			0
S3	2009	2009	2009	2	0	2	Export	400	Jordan	JOR	320	Guatemala	GTM								52	INORGANIC CHEMICALS	1	No Quantity							488363			0
S3	2009	2009	2009	2	0	2	Export	400	Jordan	JOR	340	Honduras	HND								52	INORGANIC CHEMICALS	1	No Quantity							66507			0
S3	2009	2009	2009	2	0	2	Export	400	Jordan	JOR	348	Hungary	HUN								52	INORGANIC CHEMICALS	1	No Quantity							42661			0
S3	2009	2009	2009	2	0	2	Export	400	Jordan	JOR	360	Indonesia	IDN								52	INORGANIC CHEMICALS	1	No Quantity							7740643			0
S3	2009	2009	2009	2	0	2	Export	400	Jordan	JOR	364	Iran	IRN								52	INORGANIC CHEMICALS	1	No Quantity							3045703			0
S3	2009	2009	2009	2	0	2	Export	400	Jordan	JOR	368	Iraq	IRQ								52	INORGANIC CHEMICALS	1	No Quantity							6039269			0
S3	2009	2009	2009	2	0	2	Export	400	Jordan	JOR	372	Ireland	IRL								52	INORGANIC CHEMICALS	1	No Quantity							9020			0
S3	2009	2009	2009	2	0	2	Export	400	Jordan	JOR	376	Israel	ISR								52	INORGANIC CHEMICALS	1	No Quantity							26571735			0
S3	2009	2009	2009	2	0	2	Export	400	Jordan	JOR	381	Italy	ITA								52	INORGANIC CHEMICALS	1	No Quantity							2500392			0
S3	2009	2009	2009	2	0	2	Export	400	Jordan	JOR	384	Côte d'Ivoire	CIV								52	INORGANIC CHEMICALS	1	No Quantity							21570			0
S3	2009	2009	2009	2	0	2	Export	400	Jordan	JOR	388	Jamaica	JAM								52	INORGANIC CHEMICALS	1	No Quantity							64908			0
S3	2009	2009	2009	2	0	2	Export	400	Jordan	JOR	392	Japan	JPN								52	INORGANIC CHEMICALS	1	No Quantity							1370422			0
S3	2009	2009	2009	2	0	2	Export	400	Jordan	JOR	404	Kenya	KEN								52	INORGANIC CHEMICALS	1	No Quantity							2563107			0
S3	2009	2009	2009	2	0	2	Export	400	Jordan	JOR	414	Kuwait	KWT								52	INORGANIC CHEMICALS	1	No Quantity							790911			0
S3	2009	2009	2009	2	0	2	Export	400	Jordan	JOR	422	Lebanon	LBN								52	INORGANIC CHEMICALS	1	No Quantity							2447217			0
S3	2009	2009	2009	2	0	2	Export	400	Jordan	JOR	430	Liberia	LBR								52	INORGANIC CHEMICALS	1	No Quantity							11254			0
S3	2009	2009	2009	2	0	2	Export	400	Jordan	JOR	434	Libya	LBY								52	INORGANIC CHEMICALS	1	No Quantity							1272595			0
S3	2009	2009	2009	2	0	2	Export	400	Jordan	JOR	458	Malaysia	MYS								52	INORGANIC CHEMICALS	1	No Quantity							528574			0
S3	2009	2009	2009	2	0	2	Export	400	Jordan	JOR	490	Other Asia, nes									52	INORGANIC CHEMICALS	1	No Quantity							25484			0
S3	2009	2009	2009	2	0	2	Export	400	Jordan	JOR	504	Morocco	MAR								52	INORGANIC CHEMICALS	1	No Quantity							1229463			0
S3	2009	2009	2009	2	0	2	Export	400	Jordan	JOR	512	Oman	OMN								52	INORGANIC CHEMICALS	1	No Quantity							1985347			0
S3	2009	2009	2009	2	0	2	Export	400	Jordan	JOR	528	Netherlands	NLD								52	INORGANIC CHEMICALS	1	No Quantity							1639364			0
S3	2009	2009	2009	2	0	2	Export	400	Jordan	JOR	558	Nicaragua	NIC								52	INORGANIC CHEMICALS	1	No Quantity							23607			0
S3	2009	2009	2009	2	0	2	Export	400	Jordan	JOR	566	Nigeria	NGA								52	INORGANIC CHEMICALS	1	No Quantity							498794			0
S3	2009	2009	2009	2	0	2	Export	400	Jordan	JOR	586	Pakistan	PAK								52	INORGANIC CHEMICALS	1	No Quantity							704802			0
S3	2009	2009	2009	2	0	2	Export	400	Jordan	JOR	608	Philippines	PHL								52	INORGANIC CHEMICALS	1	No Quantity							276973			0
S3	2009	2009	2009	2	0	2	Export	400	Jordan	JOR	634	Qatar	QAT								52	INORGANIC CHEMICALS	1	No Quantity							445832			0
S3	2009	2009	2009	2	0	2	Export	400	Jordan	JOR	682	Saudi Arabia	SAU								52	INORGANIC CHEMICALS	1	No Quantity							59423593			0
S3	2009	2009	2009	2	0	2	Export	400	Jordan	JOR	688	Serbia	SRB								52	INORGANIC CHEMICALS	1	No Quantity							43425			0
S3	2009	2009	2009	2	0	2	Export	400	Jordan	JOR	699	India	IND								52	INORGANIC CHEMICALS	1	No Quantity							28516231			0
S3	2009	2009	2009	2	0	2	Export	400	Jordan	JOR	704	Viet Nam	VNM								52	INORGANIC CHEMICALS	1	No Quantity							984415			0
S3	2009	2009	2009	2	0	2	Export	400	Jordan	JOR	710	South Africa	ZAF								52	INORGANIC CHEMICALS	1	No Quantity							583410			0
S3	2009	2009	2009	2	0	2	Export	400	Jordan	JOR	724	Spain	ESP								52	INORGANIC CHEMICALS	1	No Quantity							6797332			0
S3	2009	2009	2009	2	0	2	Export	400	Jordan	JOR	736	Fmr Sudan	SDN								52	INORGANIC CHEMICALS	1	No Quantity							3547793			0
S3	2009	2009	2009	2	0	2	Export	400	Jordan	JOR	760	Syria	SYR								52	INORGANIC CHEMICALS	1	No Quantity							3247874			0
S3	2009	2009	2009	2	0	2	Export	400	Jordan	JOR	764	Thailand	THA								52	INORGANIC CHEMICALS	1	No Quantity							42182			0
S3	2009	2009	2009	2	0	2	Export	400	Jordan	JOR	784	United Arab Emirates	ARE								52	INORGANIC CHEMICALS	1	No Quantity							8879432			0
S3	2009	2009	2009	2	0	2	Export	400	Jordan	JOR	788	Tunisia	TUN								52	INORGANIC CHEMICALS	1	No Quantity							1608136			0
S3	2009	2009	2009	2	0	2	Export	400	Jordan	JOR	792	Turkey	TUR								52	INORGANIC CHEMICALS	1	No Quantity							9172318			0
S3	2009	2009	2009	2	0	2	Export	400	Jordan	JOR	800	Uganda	UGA								52	INORGANIC CHEMICALS	1	No Quantity							32954			0
S3	2009	2009	2009	2	0	2	Export	400	Jordan	JOR	818	Egypt	EGY								52	INORGANIC CHEMICALS	1	No Quantity							2140158			0
S3	2009	2009	2009	2	0	2	Export	400	Jordan	JOR	826	United Kingdom	GBR								52	INORGANIC CHEMICALS	1	No Quantity							1152254			0
S3	2009	2009	2009	2	0	2	Export	400	Jordan	JOR	834	United Rep. of Tanzania	TZA								52	INORGANIC CHEMICALS	1	No Quantity							510811			0
S3	2009	2009	2009	2	0	2	Export	400	Jordan	JOR	838	Free Zones									52	INORGANIC CHEMICALS	1	No Quantity							23260588			0
S3	2009	2009	2009	2	0	2	Export	400	Jordan	JOR	842	USA	USA								52	INORGANIC CHEMICALS	1	No Quantity							513596			0
S3	2009	2009	2009	2	0	2	Export	400	Jordan	JOR	858	Uruguay	URY								52	INORGANIC CHEMICALS	1	No Quantity							53206			0
S3	2009	2009	2009	2	0	2	Export	400	Jordan	JOR	887	Yemen	YEM								52	INORGANIC CHEMICALS	1	No Quantity							1696617			0
S3	2009	2009	2009	2	0	2	Export	398	Kazakhstan	KAZ	0	World	WLD								53	DYES,COLOURING MATERIALS	1	No Quantity							8983149			0
S3	2009	2009	2009	2	0	2	Export	398	Kazakhstan	KAZ	4	Afghanistan	AFG								53	DYES,COLOURING MATERIALS	1	No Quantity							44			0
S3	2009	2009	2009	2	0	2	Export	398	Kazakhstan	KAZ	56	Belgium	BEL								53	DYES,COLOURING MATERIALS	1	No Quantity							30			0
S3	2009	2009	2009	2	0	2	Export	398	Kazakhstan	KAZ	156	China	CHN								53	DYES,COLOURING MATERIALS	1	No Quantity							4802			0
S3	2009	2009	2009	2	0	2	Export	398	Kazakhstan	KAZ	276	Germany	DEU								53	DYES,COLOURING MATERIALS	1	No Quantity							29			0
S3	2009	2009	2009	2	0	2	Export	398	Kazakhstan	KAZ	368	Iraq	IRQ								53	DYES,COLOURING MATERIALS	1	No Quantity							45339			0
S3	2009	2009	2009	2	0	2	Export	398	Kazakhstan	KAZ	381	Italy	ITA								53	DYES,COLOURING MATERIALS	1	No Quantity							723			0
S3	2009	2009	2009	2	0	2	Export	398	Kazakhstan	KAZ	417	Kyrgyzstan	KGZ								53	DYES,COLOURING MATERIALS	1	No Quantity							6917493			0
S3	2009	2009	2009	2	0	2	Export	398	Kazakhstan	KAZ	496	Mongolia	MNG								53	DYES,COLOURING MATERIALS	1	No Quantity							51205			0
S3	2009	2009	2009	2	0	2	Export	398	Kazakhstan	KAZ	528	Netherlands	NLD								53	DYES,COLOURING MATERIALS	1	No Quantity							100			0
S3	2009	2009	2009	2	0	2	Export	398	Kazakhstan	KAZ	643	Russian Federation	RUS								53	DYES,COLOURING MATERIALS	1	No Quantity							90885			0
S3	2009	2009	2009	2	0	2	Export	398	Kazakhstan	KAZ	699	India	IND								53	DYES,COLOURING MATERIALS	1	No Quantity							27177			0
S3	2009	2009	2009	2	0	2	Export	398	Kazakhstan	KAZ	757	Switzerland	CHE								53	DYES,COLOURING MATERIALS	1	No Quantity							236			0
S3	2009	2009	2009	2	0	2	Export	398	Kazakhstan	KAZ	762	Tajikistan	TJK								53	DYES,COLOURING MATERIALS	1	No Quantity							1025932			0
S3	2009	2009	2009	2	0	2	Export	398	Kazakhstan	KAZ	764	Thailand	THA								53	DYES,COLOURING MATERIALS	1	No Quantity							3			0
S3	2009	2009	2009	2	0	2	Export	398	Kazakhstan	KAZ	784	United Arab Emirates	ARE								53	DYES,COLOURING MATERIALS	1	No Quantity							5992			0
S3	2009	2009	2009	2	0	2	Export	398	Kazakhstan	KAZ	792	Turkey	TUR								53	DYES,COLOURING MATERIALS	1	No Quantity							334686			0
S3	2009	2009	2009	2	0	2	Export	398	Kazakhstan	KAZ	795	Turkmenistan	TKM								53	DYES,COLOURING MATERIALS	1	No Quantity							337283			0
S3	2009	2009	2009	2	0	2	Export	398	Kazakhstan	KAZ	826	United Kingdom	GBR								53	DYES,COLOURING MATERIALS	1	No Quantity							2220			0
S3	2009	2009	2009	2	0	2	Export	398	Kazakhstan	KAZ	860	Uzbekistan	UZB								53	DYES,COLOURING MATERIALS	1	No Quantity							138970			0
S3	2009	2009	2009	2	0	2	Export	400	Jordan	JOR	0	World	WLD								53	DYES,COLOURING MATERIALS	1	No Quantity							47141402			0
S3	2009	2009	2009	2	0	2	Export	400	Jordan	JOR	4	Afghanistan	AFG								53	DYES,COLOURING MATERIALS	1	No Quantity							1577			0
S3	2009	2009	2009	2	0	2	Export	400	Jordan	JOR	12	Algeria	DZA								53	DYES,COLOURING MATERIALS	1	No Quantity							711			0
S3	2009	2009	2009	2	0	2	Export	400	Jordan	JOR	48	Bahrain	BHR								53	DYES,COLOURING MATERIALS	1	No Quantity							226359			0
S3	2009	2009	2009	2	0	2	Export	400	Jordan	JOR	56	Belgium	BEL								53	DYES,COLOURING MATERIALS	1	No Quantity							7958			0
S3	2009	2009	2009	2	0	2	Export	400	Jordan	JOR	178	Congo	COG								53	DYES,COLOURING MATERIALS	1	No Quantity							26107			0
S3	2009	2009	2009	2	0	2	Export	400	Jordan	JOR	196	Cyprus	CYP								53	DYES,COLOURING MATERIALS	1	No Quantity							9137			0
S3	2009	2009	2009	2	0	2	Export	400	Jordan	JOR	232	Eritrea	ERI								53	DYES,COLOURING MATERIALS	1	No Quantity							82744			0
S3	2009	2009	2009	2	0	2	Export	400	Jordan	JOR	251	France	FRA								53	DYES,COLOURING MATERIALS	1	No Quantity							10735			0
S3	2009	2009	2009	2	0	2	Export	400	Jordan	JOR	262	Djibouti	DJI								53	DYES,COLOURING MATERIALS	1	No Quantity							38134			0
S3	2009	2009	2009	2	0	2	Export	400	Jordan	JOR	275	State of Palestine	PSE								53	DYES,COLOURING MATERIALS	1	No Quantity							4326719			0
S3	2009	2009	2009	2	0	2	Export	400	Jordan	JOR	324	Guinea	GIN								53	DYES,COLOURING MATERIALS	1	No Quantity							32883			0
S3	2009	2009	2009	2	0	2	Export	400	Jordan	JOR	368	Iraq	IRQ								53	DYES,COLOURING MATERIALS	1	No Quantity							19410648			0
S3	2009	2009	2009	2	0	2	Export	400	Jordan	JOR	376	Israel	ISR								53	DYES,COLOURING MATERIALS	1	No Quantity							25687			0
S3	2009	2009	2009	2	0	2	Export	400	Jordan	JOR	414	Kuwait	KWT								53	DYES,COLOURING MATERIALS	1	No Quantity							261877			0
S3	2009	2009	2009	2	0	2	Export	400	Jordan	JOR	422	Lebanon	LBN								53	DYES,COLOURING MATERIALS	1	No Quantity							2934094			0
S3	2009	2009	2009	2	0	2	Export	400	Jordan	JOR	434	Libya	LBY								53	DYES,COLOURING MATERIALS	1	No Quantity							129175			0
S3	2009	2009	2009	2	0	2	Export	400	Jordan	JOR	504	Morocco	MAR								53	DYES,COLOURING MATERIALS	1	No Quantity							89727			0
S3	2009	2009	2009	2	0	2	Export	400	Jordan	JOR	528	Netherlands	NLD								53	DYES,COLOURING MATERIALS	1	No Quantity							2003			0
S3	2009	2009	2009	2	0	2	Export	400	Jordan	JOR	566	Nigeria	NGA								53	DYES,COLOURING MATERIALS	1	No Quantity							18000			0
S3	2009	2009	2009	2	0	2	Export	400	Jordan	JOR	634	Qatar	QAT								53	DYES,COLOURING MATERIALS	1	No Quantity							332904			0
S3	2009	2009	2009	2	0	2	Export	400	Jordan	JOR	642	Romania	ROU								53	DYES,COLOURING MATERIALS	1	No Quantity							36439			0
S3	2009	2009	2009	2	0	2	Export	400	Jordan	JOR	682	Saudi Arabia	SAU								53	DYES,COLOURING MATERIALS	1	No Quantity							6864951			0
S3	2009	2009	2009	2	0	2	Export	400	Jordan	JOR	710	South Africa	ZAF								53	DYES,COLOURING MATERIALS	1	No Quantity							11956			0
S3	2009	2009	2009	2	0	2	Export	400	Jordan	JOR	736	Fmr Sudan	SDN								53	DYES,COLOURING MATERIALS	1	No Quantity							987442			0
S3	2009	2009	2009	2	0	2	Export	400	Jordan	JOR	752	Sweden	SWE								53	DYES,COLOURING MATERIALS	1	No Quantity							5283			0
S3	2009	2009	2009	2	0	2	Export	400	Jordan	JOR	760	Syria	SYR								53	DYES,COLOURING MATERIALS	1	No Quantity							3448918			0
S3	2009	2009	2009	2	0	2	Export	400	Jordan	JOR	784	United Arab Emirates	ARE								53	DYES,COLOURING MATERIALS	1	No Quantity							1479692			0
S3	2009	2009	2009	2	0	2	Export	400	Jordan	JOR	788	Tunisia	TUN								53	DYES,COLOURING MATERIALS	1	No Quantity							257963			0
S3	2009	2009	2009	2	0	2	Export	400	Jordan	JOR	792	Turkey	TUR								53	DYES,COLOURING MATERIALS	1	No Quantity							8987			0
S3	2009	2009	2009	2	0	2	Export	400	Jordan	JOR	804	Ukraine	UKR								53	DYES,COLOURING MATERIALS	1	No Quantity							310827			0
S3	2009	2009	2009	2	0	2	Export	400	Jordan	JOR	818	Egypt	EGY								53	DYES,COLOURING MATERIALS	1	No Quantity							2487828			0
S3	2009	2009	2009	2	0	2	Export	400	Jordan	JOR	826	United Kingdom	GBR								53	DYES,COLOURING MATERIALS	1	No Quantity							120299			0
S3	2009	2009	2009	2	0	2	Export	400	Jordan	JOR	834	United Rep. of Tanzania	TZA								53	DYES,COLOURING MATERIALS	1	No Quantity							16177			0
S3	2009	2009	2009	2	0	2	Export	400	Jordan	JOR	838	Free Zones									53	DYES,COLOURING MATERIALS	1	No Quantity							2389752			0
S3	2009	2009	2009	2	0	2	Export	400	Jordan	JOR	887	Yemen	YEM								53	DYES,COLOURING MATERIALS	1	No Quantity							747707			0
S3	2009	2009	2009	2	0	2	Export	398	Kazakhstan	KAZ	0	World	WLD								54	MEDICINAL,PHARM.PRODUCTS	1	No Quantity							16459289			0
S3	2009	2009	2009	2	0	2	Export	398	Kazakhstan	KAZ	4	Afghanistan	AFG								54	MEDICINAL,PHARM.PRODUCTS	1	No Quantity							100			0
S3	2009	2009	2009	2	0	2	Export	398	Kazakhstan	KAZ	31	Azerbaijan	AZE								54	MEDICINAL,PHARM.PRODUCTS	1	No Quantity							188119			0
S3	2009	2009	2009	2	0	2	Export	398	Kazakhstan	KAZ	36	Australia	AUS								54	MEDICINAL,PHARM.PRODUCTS	1	No Quantity							100			0
S3	2009	2009	2009	2	0	2	Export	398	Kazakhstan	KAZ	40	Austria	AUT								54	MEDICINAL,PHARM.PRODUCTS	1	No Quantity							17668			0
S3	2009	2009	2009	2	0	2	Export	398	Kazakhstan	KAZ	51	Armenia	ARM								54	MEDICINAL,PHARM.PRODUCTS	1	No Quantity							9000			0
S3	2009	2009	2009	2	0	2	Export	398	Kazakhstan	KAZ	56	Belgium	BEL								54	MEDICINAL,PHARM.PRODUCTS	1	No Quantity							123889			0
S3	2009	2009	2009	2	0	2	Export	398	Kazakhstan	KAZ	156	China	CHN								54	MEDICINAL,PHARM.PRODUCTS	1	No Quantity							773			0
S3	2009	2009	2009	2	0	2	Export	398	Kazakhstan	KAZ	208	Denmark	DNK								54	MEDICINAL,PHARM.PRODUCTS	1	No Quantity							37810			0
S3	2009	2009	2009	2	0	2	Export	398	Kazakhstan	KAZ	246	Finland	FIN								54	MEDICINAL,PHARM.PRODUCTS	1	No Quantity							402593			0
S3	2009	2009	2009	2	0	2	Export	398	Kazakhstan	KAZ	251	France	FRA								54	MEDICINAL,PHARM.PRODUCTS	1	No Quantity							304609			0
S3	2009	2009	2009	2	0	2	Export	398	Kazakhstan	KAZ	268	Georgia	GEO								54	MEDICINAL,PHARM.PRODUCTS	1	No Quantity							217247			0
S3	2009	2009	2009	2	0	2	Export	398	Kazakhstan	KAZ	276	Germany	DEU								54	MEDICINAL,PHARM.PRODUCTS	1	No Quantity							5530			0
S3	2009	2009	2009	2	0	2	Export	398	Kazakhstan	KAZ	348	Hungary	HUN								54	MEDICINAL,PHARM.PRODUCTS	1	No Quantity							79929			0
S3	2009	2009	2009	2	0	2	Export	398	Kazakhstan	KAZ	381	Italy	ITA								54	MEDICINAL,PHARM.PRODUCTS	1	No Quantity							6022			0
S3	2009	2009	2009	2	0	2	Export	398	Kazakhstan	KAZ	417	Kyrgyzstan	KGZ								54	MEDICINAL,PHARM.PRODUCTS	1	No Quantity							8444059			0
S3	2009	2009	2009	2	0	2	Export	398	Kazakhstan	KAZ	496	Mongolia	MNG								54	MEDICINAL,PHARM.PRODUCTS	1	No Quantity							632807			0
S3	2009	2009	2009	2	0	2	Export	398	Kazakhstan	KAZ	528	Netherlands	NLD								54	MEDICINAL,PHARM.PRODUCTS	1	No Quantity							182500			0
S3	2009	2009	2009	2	0	2	Export	398	Kazakhstan	KAZ	579	Norway	NOR								54	MEDICINAL,PHARM.PRODUCTS	1	No Quantity							31			0
S3	2009	2009	2009	2	0	2	Export	398	Kazakhstan	KAZ	616	Poland	POL								54	MEDICINAL,PHARM.PRODUCTS	1	No Quantity							46430			0
S3	2009	2009	2009	2	0	2	Export	398	Kazakhstan	KAZ	643	Russian Federation	RUS								54	MEDICINAL,PHARM.PRODUCTS	1	No Quantity							384738			0
S3	2009	2009	2009	2	0	2	Export	398	Kazakhstan	KAZ	699	India	IND								54	MEDICINAL,PHARM.PRODUCTS	1	No Quantity							7157			0
S3	2009	2009	2009	2	0	2	Export	398	Kazakhstan	KAZ	703	Slovakia	SVK								54	MEDICINAL,PHARM.PRODUCTS	1	No Quantity							2933			0
S3	2009	2009	2009	2	0	2	Export	398	Kazakhstan	KAZ	757	Switzerland	CHE								54	MEDICINAL,PHARM.PRODUCTS	1	No Quantity							15357			0
S3	2009	2009	2009	2	0	2	Export	398	Kazakhstan	KAZ	760	Syria	SYR								54	MEDICINAL,PHARM.PRODUCTS	1	No Quantity							350			0
S3	2009	2009	2009	2	0	2	Export	398	Kazakhstan	KAZ	762	Tajikistan	TJK								54	MEDICINAL,PHARM.PRODUCTS	1	No Quantity							2194676			0
S3	2009	2009	2009	2	0	2	Export	398	Kazakhstan	KAZ	792	Turkey	TUR								54	MEDICINAL,PHARM.PRODUCTS	1	No Quantity							64265			0
S3	2009	2009	2009	2	0	2	Export	398	Kazakhstan	KAZ	795	Turkmenistan	TKM								54	MEDICINAL,PHARM.PRODUCTS	1	No Quantity							264213			0
S3	2009	2009	2009	2	0	2	Export	398	Kazakhstan	KAZ	804	Ukraine	UKR								54	MEDICINAL,PHARM.PRODUCTS	1	No Quantity							982143			0
S3	2009	2009	2009	2	0	2	Export	398	Kazakhstan	KAZ	826	United Kingdom	GBR								54	MEDICINAL,PHARM.PRODUCTS	1	No Quantity							329			0
S3	2009	2009	2009	2	0	2	Export	398	Kazakhstan	KAZ	842	USA	USA								54	MEDICINAL,PHARM.PRODUCTS	1	No Quantity							421			0
S3	2009	2009	2009	2	0	2	Export	398	Kazakhstan	KAZ	860	Uzbekistan	UZB								54	MEDICINAL,PHARM.PRODUCTS	1	No Quantity							1843491			0
S3	2009	2009	2009	2	0	2	Export	400	Jordan	JOR	0	World	WLD								54	MEDICINAL,PHARM.PRODUCTS	1	No Quantity							521733467			0
S3	2009	2009	2009	2	0	2	Export	400	Jordan	JOR	4	Afghanistan	AFG								54	MEDICINAL,PHARM.PRODUCTS	1	No Quantity							519350			0
S3	2009	2009	2009	2	0	2	Export	400	Jordan	JOR	8	Albania	ALB								54	MEDICINAL,PHARM.PRODUCTS	1	No Quantity							227387			0
S3	2009	2009	2009	2	0	2	Export	400	Jordan	JOR	12	Algeria	DZA								54	MEDICINAL,PHARM.PRODUCTS	1	No Quantity							73770459			0
S3	2009	2009	2009	2	0	2	Export	400	Jordan	JOR	31	Azerbaijan	AZE								54	MEDICINAL,PHARM.PRODUCTS	1	No Quantity							533984			0
S3	2009	2009	2009	2	0	2	Export	400	Jordan	JOR	40	Austria	AUT								54	MEDICINAL,PHARM.PRODUCTS	1	No Quantity							170353			0
S3	2009	2009	2009	2	0	2	Export	400	Jordan	JOR	48	Bahrain	BHR								54	MEDICINAL,PHARM.PRODUCTS	1	No Quantity							4291888			0
S3	2009	2009	2009	2	0	2	Export	400	Jordan	JOR	50	Bangladesh	BGD								54	MEDICINAL,PHARM.PRODUCTS	1	No Quantity							69696			0
S3	2009	2009	2009	2	0	2	Export	400	Jordan	JOR	51	Armenia	ARM								54	MEDICINAL,PHARM.PRODUCTS	1	No Quantity							39944			0
S3	2009	2009	2009	2	0	2	Export	400	Jordan	JOR	56	Belgium	BEL								54	MEDICINAL,PHARM.PRODUCTS	1	No Quantity							2000			0
S3	2009	2009	2009	2	0	2	Export	400	Jordan	JOR	70	Bosnia Herzegovina	BIH								54	MEDICINAL,PHARM.PRODUCTS	1	No Quantity							461897			0
S3	2009	2009	2009	2	0	2	Export	400	Jordan	JOR	76	Brazil	BRA								54	MEDICINAL,PHARM.PRODUCTS	1	No Quantity							594495			0
S3	2009	2009	2009	2	0	2	Export	400	Jordan	JOR	124	Canada	CAN								54	MEDICINAL,PHARM.PRODUCTS	1	No Quantity							174386			0
S3	2009	2009	2009	2	0	2	Export	400	Jordan	JOR	144	Sri Lanka	LKA								54	MEDICINAL,PHARM.PRODUCTS	1	No Quantity							39097			0
S3	2009	2009	2009	2	0	2	Export	400	Jordan	JOR	148	Chad	TCD								54	MEDICINAL,PHARM.PRODUCTS	1	No Quantity							78882			0
S3	2009	2009	2009	2	0	2	Export	400	Jordan	JOR	203	Czechia	CZE								54	MEDICINAL,PHARM.PRODUCTS	1	No Quantity							158472			0
S3	2009	2009	2009	2	0	2	Export	400	Jordan	JOR	208	Denmark	DNK								54	MEDICINAL,PHARM.PRODUCTS	1	No Quantity							313011			0
S3	2009	2009	2009	2	0	2	Export	400	Jordan	JOR	231	Ethiopia	ETH								54	MEDICINAL,PHARM.PRODUCTS	1	No Quantity							214801			0
S3	2009	2009	2009	2	0	2	Export	400	Jordan	JOR	232	Eritrea	ERI								54	MEDICINAL,PHARM.PRODUCTS	1	No Quantity							331987			0
S3	2009	2009	2009	2	0	2	Export	400	Jordan	JOR	251	France	FRA								54	MEDICINAL,PHARM.PRODUCTS	1	No Quantity							877918			0
S3	2009	2009	2009	2	0	2	Export	400	Jordan	JOR	268	Georgia	GEO								54	MEDICINAL,PHARM.PRODUCTS	1	No Quantity							40949			0
S3	2009	2009	2009	2	0	2	Export	400	Jordan	JOR	275	State of Palestine	PSE								54	MEDICINAL,PHARM.PRODUCTS	1	No Quantity							786064			0
S3	2009	2009	2009	2	0	2	Export	400	Jordan	JOR	276	Germany	DEU								54	MEDICINAL,PHARM.PRODUCTS	1	No Quantity							1059123			0
S3	2009	2009	2009	2	0	2	Export	400	Jordan	JOR	288	Ghana	GHA								54	MEDICINAL,PHARM.PRODUCTS	1	No Quantity							294715			0
S3	2009	2009	2009	2	0	2	Export	400	Jordan	JOR	300	Greece	GRC								54	MEDICINAL,PHARM.PRODUCTS	1	No Quantity							8599			0
S3	2009	2009	2009	2	0	2	Export	400	Jordan	JOR	344	China, Hong Kong SAR	HKG								54	MEDICINAL,PHARM.PRODUCTS	1	No Quantity							44846			0
S3	2009	2009	2009	2	0	2	Export	400	Jordan	JOR	352	Iceland	ISL								54	MEDICINAL,PHARM.PRODUCTS	1	No Quantity							24130			0
S3	2009	2009	2009	2	0	2	Export	400	Jordan	JOR	360	Indonesia	IDN								54	MEDICINAL,PHARM.PRODUCTS	1	No Quantity							83777			0
S3	2009	2009	2009	2	0	2	Export	400	Jordan	JOR	368	Iraq	IRQ								54	MEDICINAL,PHARM.PRODUCTS	1	No Quantity							38475851			0
S3	2009	2009	2009	2	0	2	Export	400	Jordan	JOR	372	Ireland	IRL								54	MEDICINAL,PHARM.PRODUCTS	1	No Quantity							996595			0
S3	2009	2009	2009	2	0	2	Export	400	Jordan	JOR	376	Israel	ISR								54	MEDICINAL,PHARM.PRODUCTS	1	No Quantity							416146			0
S3	2009	2009	2009	2	0	2	Export	400	Jordan	JOR	381	Italy	ITA								54	MEDICINAL,PHARM.PRODUCTS	1	No Quantity							75745			0
S3	2009	2009	2009	2	0	2	Export	400	Jordan	JOR	384	Côte d'Ivoire	CIV								54	MEDICINAL,PHARM.PRODUCTS	1	No Quantity							145953			0
S3	2009	2009	2009	2	0	2	Export	400	Jordan	JOR	398	Kazakhstan	KAZ								54	MEDICINAL,PHARM.PRODUCTS	1	No Quantity							385394			0
S3	2009	2009	2009	2	0	2	Export	400	Jordan	JOR	404	Kenya	KEN								54	MEDICINAL,PHARM.PRODUCTS	1	No Quantity							409750			0
S3	2009	2009	2009	2	0	2	Export	400	Jordan	JOR	410	Rep. of Korea	KOR								54	MEDICINAL,PHARM.PRODUCTS	1	No Quantity							40139			0
S3	2009	2009	2009	2	0	2	Export	400	Jordan	JOR	414	Kuwait	KWT								54	MEDICINAL,PHARM.PRODUCTS	1	No Quantity							5089403			0
S3	2009	2009	2009	2	0	2	Export	400	Jordan	JOR	417	Kyrgyzstan	KGZ								54	MEDICINAL,PHARM.PRODUCTS	1	No Quantity							45551			0
S3	2009	2009	2009	2	0	2	Export	400	Jordan	JOR	422	Lebanon	LBN								54	MEDICINAL,PHARM.PRODUCTS	1	No Quantity							29026914			0
S3	2009	2009	2009	2	0	2	Export	400	Jordan	JOR	434	Libya	LBY								54	MEDICINAL,PHARM.PRODUCTS	1	No Quantity							17155017			0
S3	2009	2009	2009	2	0	2	Export	400	Jordan	JOR	458	Malaysia	MYS								54	MEDICINAL,PHARM.PRODUCTS	1	No Quantity							370794			0
S3	2009	2009	2009	2	0	2	Export	400	Jordan	JOR	462	Maldives	MDV								54	MEDICINAL,PHARM.PRODUCTS	1	No Quantity							22268			0
S3	2009	2009	2009	2	0	2	Export	400	Jordan	JOR	470	Malta	MLT								54	MEDICINAL,PHARM.PRODUCTS	1	No Quantity							4785			0
S3	2009	2009	2009	2	0	2	Export	400	Jordan	JOR	478	Mauritania	MRT								54	MEDICINAL,PHARM.PRODUCTS	1	No Quantity							68353			0
S3	2009	2009	2009	2	0	2	Export	400	Jordan	JOR	480	Mauritius	MUS								54	MEDICINAL,PHARM.PRODUCTS	1	No Quantity							39524			0
S3	2009	2009	2009	2	0	2	Export	400	Jordan	JOR	490	Other Asia, nes									54	MEDICINAL,PHARM.PRODUCTS	1	No Quantity							8393			0
S3	2009	2009	2009	2	0	2	Export	400	Jordan	JOR	498	Rep. of Moldova	MDA								54	MEDICINAL,PHARM.PRODUCTS	1	No Quantity							364891			0
S3	2009	2009	2009	2	0	2	Export	400	Jordan	JOR	512	Oman	OMN								54	MEDICINAL,PHARM.PRODUCTS	1	No Quantity							15201419			0
S3	2009	2009	2009	2	0	2	Export	400	Jordan	JOR	524	Nepal	NPL								54	MEDICINAL,PHARM.PRODUCTS	1	No Quantity							81114			0
S3	2009	2009	2009	2	0	2	Export	400	Jordan	JOR	528	Netherlands	NLD								54	MEDICINAL,PHARM.PRODUCTS	1	No Quantity							118663			0
S3	2009	2009	2009	2	0	2	Export	400	Jordan	JOR	554	New Zealand	NZL								54	MEDICINAL,PHARM.PRODUCTS	1	No Quantity							2561			0
S3	2009	2009	2009	2	0	2	Export	400	Jordan	JOR	566	Nigeria	NGA								54	MEDICINAL,PHARM.PRODUCTS	1	No Quantity							1027188			0
S3	2009	2009	2009	2	0	2	Export	400	Jordan	JOR	586	Pakistan	PAK								54	MEDICINAL,PHARM.PRODUCTS	1	No Quantity							382145			0
S3	2009	2009	2009	2	0	2	Export	400	Jordan	JOR	620	Portugal	PRT								54	MEDICINAL,PHARM.PRODUCTS	1	No Quantity							554060			0
S3	2009	2009	2009	2	0	2	Export	400	Jordan	JOR	634	Qatar	QAT								54	MEDICINAL,PHARM.PRODUCTS	1	No Quantity							9730444			0
S3	2009	2009	2009	2	0	2	Export	400	Jordan	JOR	642	Romania	ROU								54	MEDICINAL,PHARM.PRODUCTS	1	No Quantity							400574			0
S3	2009	2009	2009	2	0	2	Export	400	Jordan	JOR	643	Russian Federation	RUS								54	MEDICINAL,PHARM.PRODUCTS	1	No Quantity							22856			0
S3	2009	2009	2009	2	0	2	Export	400	Jordan	JOR	646	Rwanda	RWA								54	MEDICINAL,PHARM.PRODUCTS	1	No Quantity							63773			0
S3	2009	2009	2009	2	0	2	Export	400	Jordan	JOR	682	Saudi Arabia	SAU								54	MEDICINAL,PHARM.PRODUCTS	1	No Quantity							137623214			0
S3	2009	2009	2009	2	0	2	Export	400	Jordan	JOR	686	Senegal	SEN								54	MEDICINAL,PHARM.PRODUCTS	1	No Quantity							25337			0
S3	2009	2009	2009	2	0	2	Export	400	Jordan	JOR	699	India	IND								54	MEDICINAL,PHARM.PRODUCTS	1	No Quantity							33037			0
S3	2009	2009	2009	2	0	2	Export	400	Jordan	JOR	703	Slovakia	SVK								54	MEDICINAL,PHARM.PRODUCTS	1	No Quantity							987795			0
S3	2009	2009	2009	2	0	2	Export	400	Jordan	JOR	706	Somalia	SOM								54	MEDICINAL,PHARM.PRODUCTS	1	No Quantity							284146			0
S3	2009	2009	2009	2	0	2	Export	400	Jordan	JOR	710	South Africa	ZAF								54	MEDICINAL,PHARM.PRODUCTS	1	No Quantity							2318395			0
S3	2009	2009	2009	2	0	2	Export	400	Jordan	JOR	724	Spain	ESP								54	MEDICINAL,PHARM.PRODUCTS	1	No Quantity							57380			0
S3	2009	2009	2009	2	0	2	Export	400	Jordan	JOR	736	Fmr Sudan	SDN								54	MEDICINAL,PHARM.PRODUCTS	1	No Quantity							42912072			0
S3	2009	2009	2009	2	0	2	Export	400	Jordan	JOR	757	Switzerland	CHE								54	MEDICINAL,PHARM.PRODUCTS	1	No Quantity							21939			0
S3	2009	2009	2009	2	0	2	Export	400	Jordan	JOR	760	Syria	SYR								54	MEDICINAL,PHARM.PRODUCTS	1	No Quantity							5899021			0
S3	2009	2009	2009	2	0	2	Export	400	Jordan	JOR	762	Tajikistan	TJK								54	MEDICINAL,PHARM.PRODUCTS	1	No Quantity							10021			0
S3	2009	2009	2009	2	0	2	Export	400	Jordan	JOR	764	Thailand	THA								54	MEDICINAL,PHARM.PRODUCTS	1	No Quantity							174108			0
S3	2009	2009	2009	2	0	2	Export	400	Jordan	JOR	784	United Arab Emirates	ARE								54	MEDICINAL,PHARM.PRODUCTS	1	No Quantity							28925100			0
S3	2009	2009	2009	2	0	2	Export	400	Jordan	JOR	788	Tunisia	TUN								54	MEDICINAL,PHARM.PRODUCTS	1	No Quantity							8837338			0
S3	2009	2009	2009	2	0	2	Export	400	Jordan	JOR	800	Uganda	UGA								54	MEDICINAL,PHARM.PRODUCTS	1	No Quantity							431236			0
S3	2009	2009	2009	2	0	2	Export	400	Jordan	JOR	804	Ukraine	UKR								54	MEDICINAL,PHARM.PRODUCTS	1	No Quantity							7511027			0
S3	2009	2009	2009	2	0	2	Export	400	Jordan	JOR	818	Egypt	EGY								54	MEDICINAL,PHARM.PRODUCTS	1	No Quantity							9563321			0
S3	2009	2009	2009	2	0	2	Export	400	Jordan	JOR	826	United Kingdom	GBR								54	MEDICINAL,PHARM.PRODUCTS	1	No Quantity							719424			0
S3	2009	2009	2009	2	0	2	Export	400	Jordan	JOR	834	United Rep. of Tanzania	TZA								54	MEDICINAL,PHARM.PRODUCTS	1	No Quantity							77430			0
S3	2009	2009	2009	2	0	2	Export	400	Jordan	JOR	838	Free Zones									54	MEDICINAL,PHARM.PRODUCTS	1	No Quantity							41763937			0
S3	2009	2009	2009	2	0	2	Export	400	Jordan	JOR	842	USA	USA								54	MEDICINAL,PHARM.PRODUCTS	1	No Quantity							11169845			0
S3	2009	2009	2009	2	0	2	Export	400	Jordan	JOR	860	Uzbekistan	UZB								54	MEDICINAL,PHARM.PRODUCTS	1	No Quantity							18358			0
S3	2009	2009	2009	2	0	2	Export	400	Jordan	JOR	862	Venezuela	VEN								54	MEDICINAL,PHARM.PRODUCTS	1	No Quantity							81586			0
S3	2009	2009	2009	2	0	2	Export	400	Jordan	JOR	887	Yemen	YEM								54	MEDICINAL,PHARM.PRODUCTS	1	No Quantity							16349923			0
S3	2009	2009	2009	2	0	2	Export	398	Kazakhstan	KAZ	0	World	WLD								55	ESSENTL.OILS,PERFUME,ETC	1	No Quantity							21662225			0
S3	2009	2009	2009	2	0	2	Export	398	Kazakhstan	KAZ	4	Afghanistan	AFG								55	ESSENTL.OILS,PERFUME,ETC	1	No Quantity							18			0
S3	2009	2009	2009	2	0	2	Export	398	Kazakhstan	KAZ	31	Azerbaijan	AZE								55	ESSENTL.OILS,PERFUME,ETC	1	No Quantity							199543			0
S3	2009	2009	2009	2	0	2	Export	398	Kazakhstan	KAZ	40	Austria	AUT								55	ESSENTL.OILS,PERFUME,ETC	1	No Quantity							170			0
S3	2009	2009	2009	2	0	2	Export	398	Kazakhstan	KAZ	56	Belgium	BEL								55	ESSENTL.OILS,PERFUME,ETC	1	No Quantity							176			0
S3	2009	2009	2009	2	0	2	Export	398	Kazakhstan	KAZ	100	Bulgaria	BGR								55	ESSENTL.OILS,PERFUME,ETC	1	No Quantity							32556			0
S3	2009	2009	2009	2	0	2	Export	398	Kazakhstan	KAZ	112	Belarus	BLR								55	ESSENTL.OILS,PERFUME,ETC	1	No Quantity							1			0
S3	2009	2009	2009	2	0	2	Export	398	Kazakhstan	KAZ	124	Canada	CAN								55	ESSENTL.OILS,PERFUME,ETC	1	No Quantity							150			0
S3	2009	2009	2009	2	0	2	Export	398	Kazakhstan	KAZ	156	China	CHN								55	ESSENTL.OILS,PERFUME,ETC	1	No Quantity							9829			0
S3	2009	2009	2009	2	0	2	Export	398	Kazakhstan	KAZ	208	Denmark	DNK								55	ESSENTL.OILS,PERFUME,ETC	1	No Quantity							225			0
S3	2009	2009	2009	2	0	2	Export	398	Kazakhstan	KAZ	276	Germany	DEU								55	ESSENTL.OILS,PERFUME,ETC	1	No Quantity							160			0
S3	2009	2009	2009	2	0	2	Export	398	Kazakhstan	KAZ	324	Guinea	GIN								55	ESSENTL.OILS,PERFUME,ETC	1	No Quantity							140341			0
S3	2009	2009	2009	2	0	2	Export	398	Kazakhstan	KAZ	348	Hungary	HUN								55	ESSENTL.OILS,PERFUME,ETC	1	No Quantity							11			0
S3	2009	2009	2009	2	0	2	Export	398	Kazakhstan	KAZ	368	Iraq	IRQ								55	ESSENTL.OILS,PERFUME,ETC	1	No Quantity							16000			0
S3	2009	2009	2009	2	0	2	Export	398	Kazakhstan	KAZ	376	Israel	ISR								55	ESSENTL.OILS,PERFUME,ETC	1	No Quantity							4603			0
S3	2009	2009	2009	2	0	2	Export	398	Kazakhstan	KAZ	381	Italy	ITA								55	ESSENTL.OILS,PERFUME,ETC	1	No Quantity							175			0
S3	2009	2009	2009	2	0	2	Export	398	Kazakhstan	KAZ	392	Japan	JPN								55	ESSENTL.OILS,PERFUME,ETC	1	No Quantity							92			0
S3	2009	2009	2009	2	0	2	Export	398	Kazakhstan	KAZ	410	Rep. of Korea	KOR								55	ESSENTL.OILS,PERFUME,ETC	1	No Quantity							1062			0
S3	2009	2009	2009	2	0	2	Export	398	Kazakhstan	KAZ	417	Kyrgyzstan	KGZ								55	ESSENTL.OILS,PERFUME,ETC	1	No Quantity							10854318			0
S3	2009	2009	2009	2	0	2	Export	398	Kazakhstan	KAZ	440	Lithuania	LTU								55	ESSENTL.OILS,PERFUME,ETC	1	No Quantity							115			0
S3	2009	2009	2009	2	0	2	Export	398	Kazakhstan	KAZ	496	Mongolia	MNG								55	ESSENTL.OILS,PERFUME,ETC	1	No Quantity							5797712			0
S3	2009	2009	2009	2	0	2	Export	398	Kazakhstan	KAZ	512	Oman	OMN								55	ESSENTL.OILS,PERFUME,ETC	1	No Quantity							4			0
S3	2009	2009	2009	2	0	2	Export	398	Kazakhstan	KAZ	528	Netherlands	NLD								55	ESSENTL.OILS,PERFUME,ETC	1	No Quantity							114			0
S3	2009	2009	2009	2	0	2	Export	398	Kazakhstan	KAZ	643	Russian Federation	RUS								55	ESSENTL.OILS,PERFUME,ETC	1	No Quantity							201516			0
S3	2009	2009	2009	2	0	2	Export	398	Kazakhstan	KAZ	702	Singapore	SGP								55	ESSENTL.OILS,PERFUME,ETC	1	No Quantity							2413			0
S3	2009	2009	2009	2	0	2	Export	398	Kazakhstan	KAZ	703	Slovakia	SVK								55	ESSENTL.OILS,PERFUME,ETC	1	No Quantity							6371			0
S3	2009	2009	2009	2	0	2	Export	398	Kazakhstan	KAZ	710	South Africa	ZAF								55	ESSENTL.OILS,PERFUME,ETC	1	No Quantity							10			0
S3	2009	2009	2009	2	0	2	Export	398	Kazakhstan	KAZ	724	Spain	ESP								55	ESSENTL.OILS,PERFUME,ETC	1	No Quantity							41			0
S3	2009	2009	2009	2	0	2	Export	398	Kazakhstan	KAZ	762	Tajikistan	TJK								55	ESSENTL.OILS,PERFUME,ETC	1	No Quantity							4239229			0
S3	2009	2009	2009	2	0	2	Export	398	Kazakhstan	KAZ	780	Trinidad and Tobago	TTO								55	ESSENTL.OILS,PERFUME,ETC	1	No Quantity							26			0
S3	2009	2009	2009	2	0	2	Export	398	Kazakhstan	KAZ	784	United Arab Emirates	ARE								55	ESSENTL.OILS,PERFUME,ETC	1	No Quantity							123561			0
S3	2009	2009	2009	2	0	2	Export	398	Kazakhstan	KAZ	792	Turkey	TUR								55	ESSENTL.OILS,PERFUME,ETC	1	No Quantity							778			0
S3	2009	2009	2009	2	0	2	Export	398	Kazakhstan	KAZ	795	Turkmenistan	TKM								55	ESSENTL.OILS,PERFUME,ETC	1	No Quantity							517			0
S3	2009	2009	2009	2	0	2	Export	398	Kazakhstan	KAZ	826	United Kingdom	GBR								55	ESSENTL.OILS,PERFUME,ETC	1	No Quantity							139			0
S3	2009	2009	2009	2	0	2	Export	398	Kazakhstan	KAZ	842	USA	USA								55	ESSENTL.OILS,PERFUME,ETC	1	No Quantity							239			0
S3	2009	2009	2009	2	0	2	Export	398	Kazakhstan	KAZ	860	Uzbekistan	UZB								55	ESSENTL.OILS,PERFUME,ETC	1	No Quantity							30010			0
S3	2009	2009	2009	2	0	2	Export	400	Jordan	JOR	0	World	WLD								55	ESSENTL.OILS,PERFUME,ETC	1	No Quantity							86350437			0
S3	2009	2009	2009	2	0	2	Export	400	Jordan	JOR	12	Algeria	DZA								55	ESSENTL.OILS,PERFUME,ETC	1	No Quantity							217828			0
S3	2009	2009	2009	2	0	2	Export	400	Jordan	JOR	31	Azerbaijan	AZE								55	ESSENTL.OILS,PERFUME,ETC	1	No Quantity							6624			0
S3	2009	2009	2009	2	0	2	Export	400	Jordan	JOR	36	Australia	AUS								55	ESSENTL.OILS,PERFUME,ETC	1	No Quantity							74070			0
S3	2009	2009	2009	2	0	2	Export	400	Jordan	JOR	40	Austria	AUT								55	ESSENTL.OILS,PERFUME,ETC	1	No Quantity							13435			0
S3	2009	2009	2009	2	0	2	Export	400	Jordan	JOR	48	Bahrain	BHR								55	ESSENTL.OILS,PERFUME,ETC	1	No Quantity							341596			0
S3	2009	2009	2009	2	0	2	Export	400	Jordan	JOR	56	Belgium	BEL								55	ESSENTL.OILS,PERFUME,ETC	1	No Quantity							28834			0
S3	2009	2009	2009	2	0	2	Export	400	Jordan	JOR	68	Bolivia (Plurinational State of)	BOL								55	ESSENTL.OILS,PERFUME,ETC	1	No Quantity							156639			0
S3	2009	2009	2009	2	0	2	Export	400	Jordan	JOR	70	Bosnia Herzegovina	BIH								55	ESSENTL.OILS,PERFUME,ETC	1	No Quantity							9939			0
S3	2009	2009	2009	2	0	2	Export	400	Jordan	JOR	100	Bulgaria	BGR								55	ESSENTL.OILS,PERFUME,ETC	1	No Quantity							132594			0
S3	2009	2009	2009	2	0	2	Export	400	Jordan	JOR	116	Cambodia	KHM								55	ESSENTL.OILS,PERFUME,ETC	1	No Quantity							3813			0
S3	2009	2009	2009	2	0	2	Export	400	Jordan	JOR	124	Canada	CAN								55	ESSENTL.OILS,PERFUME,ETC	1	No Quantity							104831			0
S3	2009	2009	2009	2	0	2	Export	400	Jordan	JOR	148	Chad	TCD								55	ESSENTL.OILS,PERFUME,ETC	1	No Quantity							19951			0
S3	2009	2009	2009	2	0	2	Export	400	Jordan	JOR	152	Chile	CHL								55	ESSENTL.OILS,PERFUME,ETC	1	No Quantity							40324			0
S3	2009	2009	2009	2	0	2	Export	400	Jordan	JOR	156	China	CHN								55	ESSENTL.OILS,PERFUME,ETC	1	No Quantity							132637			0
S3	2009	2009	2009	2	0	2	Export	400	Jordan	JOR	196	Cyprus	CYP								55	ESSENTL.OILS,PERFUME,ETC	1	No Quantity							34938			0
S3	2009	2009	2009	2	0	2	Export	400	Jordan	JOR	203	Czechia	CZE								55	ESSENTL.OILS,PERFUME,ETC	1	No Quantity							163687			0
S3	2009	2009	2009	2	0	2	Export	400	Jordan	JOR	232	Eritrea	ERI								55	ESSENTL.OILS,PERFUME,ETC	1	No Quantity							6276			0
S3	2009	2009	2009	2	0	2	Export	400	Jordan	JOR	233	Estonia	EST								55	ESSENTL.OILS,PERFUME,ETC	1	No Quantity							1865			0
S3	2009	2009	2009	2	0	2	Export	400	Jordan	JOR	246	Finland	FIN								55	ESSENTL.OILS,PERFUME,ETC	1	No Quantity							52953			0
S3	2009	2009	2009	2	0	2	Export	400	Jordan	JOR	251	France	FRA								55	ESSENTL.OILS,PERFUME,ETC	1	No Quantity							162148			0
S3	2009	2009	2009	2	0	2	Export	400	Jordan	JOR	275	State of Palestine	PSE								55	ESSENTL.OILS,PERFUME,ETC	1	No Quantity							1339854			0
S3	2009	2009	2009	2	0	2	Export	400	Jordan	JOR	276	Germany	DEU								55	ESSENTL.OILS,PERFUME,ETC	1	No Quantity							90058			0
S3	2009	2009	2009	2	0	2	Export	400	Jordan	JOR	288	Ghana	GHA								55	ESSENTL.OILS,PERFUME,ETC	1	No Quantity							11055			0
S3	2009	2009	2009	2	0	2	Export	400	Jordan	JOR	300	Greece	GRC								55	ESSENTL.OILS,PERFUME,ETC	1	No Quantity							126535			0
S3	2009	2009	2009	2	0	2	Export	400	Jordan	JOR	344	China, Hong Kong SAR	HKG								55	ESSENTL.OILS,PERFUME,ETC	1	No Quantity							47661			0
S3	2009	2009	2009	2	0	2	Export	400	Jordan	JOR	348	Hungary	HUN								55	ESSENTL.OILS,PERFUME,ETC	1	No Quantity							236994			0
S3	2009	2009	2009	2	0	2	Export	400	Jordan	JOR	360	Indonesia	IDN								55	ESSENTL.OILS,PERFUME,ETC	1	No Quantity							10952			0
S3	2009	2009	2009	2	0	2	Export	400	Jordan	JOR	368	Iraq	IRQ								55	ESSENTL.OILS,PERFUME,ETC	1	No Quantity							43684177			0
S3	2009	2009	2009	2	0	2	Export	400	Jordan	JOR	372	Ireland	IRL								55	ESSENTL.OILS,PERFUME,ETC	1	No Quantity							16155			0
S3	2009	2009	2009	2	0	2	Export	400	Jordan	JOR	376	Israel	ISR								55	ESSENTL.OILS,PERFUME,ETC	1	No Quantity							187638			0
S3	2009	2009	2009	2	0	2	Export	400	Jordan	JOR	381	Italy	ITA								55	ESSENTL.OILS,PERFUME,ETC	1	No Quantity							59370			0
S3	2009	2009	2009	2	0	2	Export	400	Jordan	JOR	392	Japan	JPN								55	ESSENTL.OILS,PERFUME,ETC	1	No Quantity							6337			0
S3	2009	2009	2009	2	0	2	Export	400	Jordan	JOR	398	Kazakhstan	KAZ								55	ESSENTL.OILS,PERFUME,ETC	1	No Quantity							17537			0
S3	2009	2009	2009	2	0	2	Export	400	Jordan	JOR	410	Rep. of Korea	KOR								55	ESSENTL.OILS,PERFUME,ETC	1	No Quantity							23425			0
S3	2009	2009	2009	2	0	2	Export	400	Jordan	JOR	414	Kuwait	KWT								55	ESSENTL.OILS,PERFUME,ETC	1	No Quantity							1262766			0
S3	2009	2009	2009	2	0	2	Export	400	Jordan	JOR	422	Lebanon	LBN								55	ESSENTL.OILS,PERFUME,ETC	1	No Quantity							1540320			0
S3	2009	2009	2009	2	0	2	Export	400	Jordan	JOR	434	Libya	LBY								55	ESSENTL.OILS,PERFUME,ETC	1	No Quantity							907339			0
S3	2009	2009	2009	2	0	2	Export	400	Jordan	JOR	442	Luxembourg	LUX								55	ESSENTL.OILS,PERFUME,ETC	1	No Quantity							13139			0
S3	2009	2009	2009	2	0	2	Export	400	Jordan	JOR	458	Malaysia	MYS								55	ESSENTL.OILS,PERFUME,ETC	1	No Quantity							62945			0
S3	2009	2009	2009	2	0	2	Export	400	Jordan	JOR	470	Malta	MLT								55	ESSENTL.OILS,PERFUME,ETC	1	No Quantity							1014			0
S3	2009	2009	2009	2	0	2	Export	400	Jordan	JOR	480	Mauritius	MUS								55	ESSENTL.OILS,PERFUME,ETC	1	No Quantity							6585			0
S3	2009	2009	2009	2	0	2	Export	400	Jordan	JOR	484	Mexico	MEX								55	ESSENTL.OILS,PERFUME,ETC	1	No Quantity							4528			0
S3	2009	2009	2009	2	0	2	Export	400	Jordan	JOR	490	Other Asia, nes									55	ESSENTL.OILS,PERFUME,ETC	1	No Quantity							7421			0
S3	2009	2009	2009	2	0	2	Export	400	Jordan	JOR	504	Morocco	MAR								55	ESSENTL.OILS,PERFUME,ETC	1	No Quantity							134731			0
S3	2009	2009	2009	2	0	2	Export	400	Jordan	JOR	508	Mozambique	MOZ								55	ESSENTL.OILS,PERFUME,ETC	1	No Quantity							3999			0
S3	2009	2009	2009	2	0	2	Export	400	Jordan	JOR	512	Oman	OMN								55	ESSENTL.OILS,PERFUME,ETC	1	No Quantity							363646			0
S3	2009	2009	2009	2	0	2	Export	400	Jordan	JOR	528	Netherlands	NLD								55	ESSENTL.OILS,PERFUME,ETC	1	No Quantity							111620			0
S3	2009	2009	2009	2	0	2	Export	400	Jordan	JOR	558	Nicaragua	NIC								55	ESSENTL.OILS,PERFUME,ETC	1	No Quantity							3779			0
S3	2009	2009	2009	2	0	2	Export	400	Jordan	JOR	566	Nigeria	NGA								55	ESSENTL.OILS,PERFUME,ETC	1	No Quantity							168837			0
S3	2009	2009	2009	2	0	2	Export	400	Jordan	JOR	591	Panama	PAN								55	ESSENTL.OILS,PERFUME,ETC	1	No Quantity							177103			0
S3	2009	2009	2009	2	0	2	Export	400	Jordan	JOR	608	Philippines	PHL								55	ESSENTL.OILS,PERFUME,ETC	1	No Quantity							2601			0
S3	2009	2009	2009	2	0	2	Export	400	Jordan	JOR	616	Poland	POL								55	ESSENTL.OILS,PERFUME,ETC	1	No Quantity							9569			0
S3	2009	2009	2009	2	0	2	Export	400	Jordan	JOR	620	Portugal	PRT								55	ESSENTL.OILS,PERFUME,ETC	1	No Quantity							2613			0
S3	2009	2009	2009	2	0	2	Export	400	Jordan	JOR	634	Qatar	QAT								55	ESSENTL.OILS,PERFUME,ETC	1	No Quantity							378684			0
S3	2009	2009	2009	2	0	2	Export	400	Jordan	JOR	642	Romania	ROU								55	ESSENTL.OILS,PERFUME,ETC	1	No Quantity							154421			0
S3	2009	2009	2009	2	0	2	Export	400	Jordan	JOR	643	Russian Federation	RUS								55	ESSENTL.OILS,PERFUME,ETC	1	No Quantity							194310			0
S3	2009	2009	2009	2	0	2	Export	400	Jordan	JOR	682	Saudi Arabia	SAU								55	ESSENTL.OILS,PERFUME,ETC	1	No Quantity							11856328			0
S3	2009	2009	2009	2	0	2	Export	400	Jordan	JOR	699	India	IND								55	ESSENTL.OILS,PERFUME,ETC	1	No Quantity							6237			0
S3	2009	2009	2009	2	0	2	Export	400	Jordan	JOR	702	Singapore	SGP								55	ESSENTL.OILS,PERFUME,ETC	1	No Quantity							66108			0
S3	2009	2009	2009	2	0	2	Export	400	Jordan	JOR	703	Slovakia	SVK								55	ESSENTL.OILS,PERFUME,ETC	1	No Quantity							264524			0
S3	2009	2009	2009	2	0	2	Export	400	Jordan	JOR	710	South Africa	ZAF								55	ESSENTL.OILS,PERFUME,ETC	1	No Quantity							2023			0
S3	2009	2009	2009	2	0	2	Export	400	Jordan	JOR	724	Spain	ESP								55	ESSENTL.OILS,PERFUME,ETC	1	No Quantity							61169			0
S3	2009	2009	2009	2	0	2	Export	400	Jordan	JOR	736	Fmr Sudan	SDN								55	ESSENTL.OILS,PERFUME,ETC	1	No Quantity							327383			0
S3	2009	2009	2009	2	0	2	Export	400	Jordan	JOR	752	Sweden	SWE								55	ESSENTL.OILS,PERFUME,ETC	1	No Quantity							20651			0
S3	2009	2009	2009	2	0	2	Export	400	Jordan	JOR	757	Switzerland	CHE								55	ESSENTL.OILS,PERFUME,ETC	1	No Quantity							24542			0
S3	2009	2009	2009	2	0	2	Export	400	Jordan	JOR	760	Syria	SYR								55	ESSENTL.OILS,PERFUME,ETC	1	No Quantity							1342875			0
S3	2009	2009	2009	2	0	2	Export	400	Jordan	JOR	764	Thailand	THA								55	ESSENTL.OILS,PERFUME,ETC	1	No Quantity							1693			0
S3	2009	2009	2009	2	0	2	Export	400	Jordan	JOR	784	United Arab Emirates	ARE								55	ESSENTL.OILS,PERFUME,ETC	1	No Quantity							903512			0
S3	2009	2009	2009	2	0	2	Export	400	Jordan	JOR	788	Tunisia	TUN								55	ESSENTL.OILS,PERFUME,ETC	1	No Quantity							340221			0
S3	2009	2009	2009	2	0	2	Export	400	Jordan	JOR	792	Turkey	TUR								55	ESSENTL.OILS,PERFUME,ETC	1	No Quantity							127752			0
S3	2009	2009	2009	2	0	2	Export	400	Jordan	JOR	804	Ukraine	UKR								55	ESSENTL.OILS,PERFUME,ETC	1	No Quantity							894			0
S3	2009	2009	2009	2	0	2	Export	400	Jordan	JOR	818	Egypt	EGY								55	ESSENTL.OILS,PERFUME,ETC	1	No Quantity							348829			0
S3	2009	2009	2009	2	0	2	Export	400	Jordan	JOR	826	United Kingdom	GBR								55	ESSENTL.OILS,PERFUME,ETC	1	No Quantity							47151			0
S3	2009	2009	2009	2	0	2	Export	400	Jordan	JOR	838	Free Zones									55	ESSENTL.OILS,PERFUME,ETC	1	No Quantity							15858010			0
S3	2009	2009	2009	2	0	2	Export	400	Jordan	JOR	842	USA	USA								55	ESSENTL.OILS,PERFUME,ETC	1	No Quantity							1254130			0
S3	2009	2009	2009	2	0	2	Export	400	Jordan	JOR	887	Yemen	YEM								55	ESSENTL.OILS,PERFUME,ETC	1	No Quantity							421705			0
S3	2009	2009	2009	2	0	2	Export	398	Kazakhstan	KAZ	0	World	WLD								56	FERTILIZER,EXCEPT GRP272	1	No Quantity							16755475			0
S3	2009	2009	2009	2	0	2	Export	398	Kazakhstan	KAZ	100	Bulgaria	BGR								56	FERTILIZER,EXCEPT GRP272	1	No Quantity							2651853			0
S3	2009	2009	2009	2	0	2	Export	398	Kazakhstan	KAZ	156	China	CHN								56	FERTILIZER,EXCEPT GRP272	1	No Quantity							2401878			0
S3	2009	2009	2009	2	0	2	Export	398	Kazakhstan	KAZ	233	Estonia	EST								56	FERTILIZER,EXCEPT GRP272	1	No Quantity							249			0
S3	2009	2009	2009	2	0	2	Export	398	Kazakhstan	KAZ	268	Georgia	GEO								56	FERTILIZER,EXCEPT GRP272	1	No Quantity							228338			0
S3	2009	2009	2009	2	0	2	Export	398	Kazakhstan	KAZ	276	Germany	DEU								56	FERTILIZER,EXCEPT GRP272	1	No Quantity							336			0
S3	2009	2009	2009	2	0	2	Export	398	Kazakhstan	KAZ	348	Hungary	HUN								56	FERTILIZER,EXCEPT GRP272	1	No Quantity							1751480			0
S3	2009	2009	2009	2	0	2	Export	398	Kazakhstan	KAZ	417	Kyrgyzstan	KGZ								56	FERTILIZER,EXCEPT GRP272	1	No Quantity							182082			0
S3	2009	2009	2009	2	0	2	Export	398	Kazakhstan	KAZ	428	Latvia	LVA								56	FERTILIZER,EXCEPT GRP272	1	No Quantity							3483979			0
S3	2009	2009	2009	2	0	2	Export	398	Kazakhstan	KAZ	440	Lithuania	LTU								56	FERTILIZER,EXCEPT GRP272	1	No Quantity							3007103			0
S3	2009	2009	2009	2	0	2	Export	398	Kazakhstan	KAZ	616	Poland	POL								56	FERTILIZER,EXCEPT GRP272	1	No Quantity							305713			0
S3	2009	2009	2009	2	0	2	Export	398	Kazakhstan	KAZ	642	Romania	ROU								56	FERTILIZER,EXCEPT GRP272	1	No Quantity							2050814			0
S3	2009	2009	2009	2	0	2	Export	398	Kazakhstan	KAZ	762	Tajikistan	TJK								56	FERTILIZER,EXCEPT GRP272	1	No Quantity							372011			0
S3	2009	2009	2009	2	0	2	Export	398	Kazakhstan	KAZ	792	Turkey	TUR								56	FERTILIZER,EXCEPT GRP272	1	No Quantity							76888			0
S3	2009	2009	2009	2	0	2	Export	398	Kazakhstan	KAZ	826	United Kingdom	GBR								56	FERTILIZER,EXCEPT GRP272	1	No Quantity							336			0
S3	2009	2009	2009	2	0	2	Export	398	Kazakhstan	KAZ	860	Uzbekistan	UZB								56	FERTILIZER,EXCEPT GRP272	1	No Quantity							242415			0
S3	2009	2009	2009	2	0	2	Export	400	Jordan	JOR	0	World	WLD								56	FERTILIZER,EXCEPT GRP272	1	No Quantity							787344246			0
S3	2009	2009	2009	2	0	2	Export	400	Jordan	JOR	12	Algeria	DZA								56	FERTILIZER,EXCEPT GRP272	1	No Quantity							1900254			0
S3	2009	2009	2009	2	0	2	Export	400	Jordan	JOR	36	Australia	AUS								56	FERTILIZER,EXCEPT GRP272	1	No Quantity							697057			0
S3	2009	2009	2009	2	0	2	Export	400	Jordan	JOR	56	Belgium	BEL								56	FERTILIZER,EXCEPT GRP272	1	No Quantity							20808			0
S3	2009	2009	2009	2	0	2	Export	400	Jordan	JOR	104	Myanmar	MMR								56	FERTILIZER,EXCEPT GRP272	1	No Quantity							141551			0
S3	2009	2009	2009	2	0	2	Export	400	Jordan	JOR	156	China	CHN								56	FERTILIZER,EXCEPT GRP272	1	No Quantity							24904179			0
S3	2009	2009	2009	2	0	2	Export	400	Jordan	JOR	191	Croatia	HRV								56	FERTILIZER,EXCEPT GRP272	1	No Quantity							22104			0
S3	2009	2009	2009	2	0	2	Export	400	Jordan	JOR	196	Cyprus	CYP								56	FERTILIZER,EXCEPT GRP272	1	No Quantity							91122			0
S3	2009	2009	2009	2	0	2	Export	400	Jordan	JOR	231	Ethiopia	ETH								56	FERTILIZER,EXCEPT GRP272	1	No Quantity							26862613			0
S3	2009	2009	2009	2	0	2	Export	400	Jordan	JOR	251	France	FRA								56	FERTILIZER,EXCEPT GRP272	1	No Quantity							102604			0
S3	2009	2009	2009	2	0	2	Export	400	Jordan	JOR	262	Djibouti	DJI								56	FERTILIZER,EXCEPT GRP272	1	No Quantity							52966			0
S3	2009	2009	2009	2	0	2	Export	400	Jordan	JOR	276	Germany	DEU								56	FERTILIZER,EXCEPT GRP272	1	No Quantity							19827			0
S3	2009	2009	2009	2	0	2	Export	400	Jordan	JOR	300	Greece	GRC								56	FERTILIZER,EXCEPT GRP272	1	No Quantity							138489			0
S3	2009	2009	2009	2	0	2	Export	400	Jordan	JOR	360	Indonesia	IDN								56	FERTILIZER,EXCEPT GRP272	1	No Quantity							34891494			0
S3	2009	2009	2009	2	0	2	Export	400	Jordan	JOR	364	Iran	IRN								56	FERTILIZER,EXCEPT GRP272	1	No Quantity							2204685			0
S3	2009	2009	2009	2	0	2	Export	400	Jordan	JOR	368	Iraq	IRQ								56	FERTILIZER,EXCEPT GRP272	1	No Quantity							20358079			0
S3	2009	2009	2009	2	0	2	Export	400	Jordan	JOR	376	Israel	ISR								56	FERTILIZER,EXCEPT GRP272	1	No Quantity							290093			0
S3	2009	2009	2009	2	0	2	Export	400	Jordan	JOR	381	Italy	ITA								56	FERTILIZER,EXCEPT GRP272	1	No Quantity							3042408			0
S3	2009	2009	2009	2	0	2	Export	400	Jordan	JOR	392	Japan	JPN								56	FERTILIZER,EXCEPT GRP272	1	No Quantity							95463324			0
S3	2009	2009	2009	2	0	2	Export	400	Jordan	JOR	404	Kenya	KEN								56	FERTILIZER,EXCEPT GRP272	1	No Quantity							2406100			0
S3	2009	2009	2009	2	0	2	Export	400	Jordan	JOR	414	Kuwait	KWT								56	FERTILIZER,EXCEPT GRP272	1	No Quantity							1783737			0
S3	2009	2009	2009	2	0	2	Export	400	Jordan	JOR	422	Lebanon	LBN								56	FERTILIZER,EXCEPT GRP272	1	No Quantity							2993953			0
S3	2009	2009	2009	2	0	2	Export	400	Jordan	JOR	434	Libya	LBY								56	FERTILIZER,EXCEPT GRP272	1	No Quantity							4894009			0
S3	2009	2009	2009	2	0	2	Export	400	Jordan	JOR	458	Malaysia	MYS								56	FERTILIZER,EXCEPT GRP272	1	No Quantity							25692735			0
S3	2009	2009	2009	2	0	2	Export	400	Jordan	JOR	480	Mauritius	MUS								56	FERTILIZER,EXCEPT GRP272	1	No Quantity							4011721			0
S3	2009	2009	2009	2	0	2	Export	400	Jordan	JOR	490	Other Asia, nes									56	FERTILIZER,EXCEPT GRP272	1	No Quantity							910990			0
S3	2009	2009	2009	2	0	2	Export	400	Jordan	JOR	504	Morocco	MAR								56	FERTILIZER,EXCEPT GRP272	1	No Quantity							744532			0
S3	2009	2009	2009	2	0	2	Export	400	Jordan	JOR	508	Mozambique	MOZ								56	FERTILIZER,EXCEPT GRP272	1	No Quantity							1100157			0
S3	2009	2009	2009	2	0	2	Export	400	Jordan	JOR	512	Oman	OMN								56	FERTILIZER,EXCEPT GRP272	1	No Quantity							1624789			0
S3	2009	2009	2009	2	0	2	Export	400	Jordan	JOR	524	Nepal	NPL								56	FERTILIZER,EXCEPT GRP272	1	No Quantity							3714759			0
S3	2009	2009	2009	2	0	2	Export	400	Jordan	JOR	528	Netherlands	NLD								56	FERTILIZER,EXCEPT GRP272	1	No Quantity							1990071			0
S3	2009	2009	2009	2	0	2	Export	400	Jordan	JOR	554	New Zealand	NZL								56	FERTILIZER,EXCEPT GRP272	1	No Quantity							17176			0
S3	2009	2009	2009	2	0	2	Export	400	Jordan	JOR	566	Nigeria	NGA								56	FERTILIZER,EXCEPT GRP272	1	No Quantity							68304			0
S3	2009	2009	2009	2	0	2	Export	400	Jordan	JOR	586	Pakistan	PAK								56	FERTILIZER,EXCEPT GRP272	1	No Quantity							2038544			0
S3	2009	2009	2009	2	0	2	Export	400	Jordan	JOR	608	Philippines	PHL								56	FERTILIZER,EXCEPT GRP272	1	No Quantity							3125862			0
S3	2009	2009	2009	2	0	2	Export	400	Jordan	JOR	634	Qatar	QAT								56	FERTILIZER,EXCEPT GRP272	1	No Quantity							285356			0
S3	2009	2009	2009	2	0	2	Export	400	Jordan	JOR	682	Saudi Arabia	SAU								56	FERTILIZER,EXCEPT GRP272	1	No Quantity							17795133			0
S3	2009	2009	2009	2	0	2	Export	400	Jordan	JOR	694	Sierra Leone	SLE								56	FERTILIZER,EXCEPT GRP272	1	No Quantity							14380			0
S3	2009	2009	2009	2	0	2	Export	400	Jordan	JOR	699	India	IND								56	FERTILIZER,EXCEPT GRP272	1	No Quantity							451871088			0
S3	2009	2009	2009	2	0	2	Export	400	Jordan	JOR	702	Singapore	SGP								56	FERTILIZER,EXCEPT GRP272	1	No Quantity							77651			0
S3	2009	2009	2009	2	0	2	Export	400	Jordan	JOR	705	Slovenia	SVN								56	FERTILIZER,EXCEPT GRP272	1	No Quantity							100517			0
S3	2009	2009	2009	2	0	2	Export	400	Jordan	JOR	710	South Africa	ZAF								56	FERTILIZER,EXCEPT GRP272	1	No Quantity							6590701			0
S3	2009	2009	2009	2	0	2	Export	400	Jordan	JOR	724	Spain	ESP								56	FERTILIZER,EXCEPT GRP272	1	No Quantity							95731			0
S3	2009	2009	2009	2	0	2	Export	400	Jordan	JOR	736	Fmr Sudan	SDN								56	FERTILIZER,EXCEPT GRP272	1	No Quantity							4425457			0
S3	2009	2009	2009	2	0	2	Export	400	Jordan	JOR	760	Syria	SYR								56	FERTILIZER,EXCEPT GRP272	1	No Quantity							5133093			0
S3	2009	2009	2009	2	0	2	Export	400	Jordan	JOR	764	Thailand	THA								56	FERTILIZER,EXCEPT GRP272	1	No Quantity							2270002			0
S3	2009	2009	2009	2	0	2	Export	400	Jordan	JOR	784	United Arab Emirates	ARE								56	FERTILIZER,EXCEPT GRP272	1	No Quantity							2167757			0
S3	2009	2009	2009	2	0	2	Export	400	Jordan	JOR	788	Tunisia	TUN								56	FERTILIZER,EXCEPT GRP272	1	No Quantity							3001039			0
S3	2009	2009	2009	2	0	2	Export	400	Jordan	JOR	792	Turkey	TUR								56	FERTILIZER,EXCEPT GRP272	1	No Quantity							782628			0
S3	2009	2009	2009	2	0	2	Export	400	Jordan	JOR	804	Ukraine	UKR								56	FERTILIZER,EXCEPT GRP272	1	No Quantity							36513			0
S3	2009	2009	2009	2	0	2	Export	400	Jordan	JOR	818	Egypt	EGY								56	FERTILIZER,EXCEPT GRP272	1	No Quantity							22841410			0
S3	2009	2009	2009	2	0	2	Export	400	Jordan	JOR	834	United Rep. of Tanzania	TZA								56	FERTILIZER,EXCEPT GRP272	1	No Quantity							1032828			0
S3	2009	2009	2009	2	0	2	Export	400	Jordan	JOR	838	Free Zones									56	FERTILIZER,EXCEPT GRP272	1	No Quantity							59782			0
S3	2009	2009	2009	2	0	2	Export	400	Jordan	JOR	887	Yemen	YEM								56	FERTILIZER,EXCEPT GRP272	1	No Quantity							442084			0
S3	2009	2009	2009	2	0	2	Export	398	Kazakhstan	KAZ	0	World	WLD								57	PLASTICS IN PRIMARY FORM	1	No Quantity							6753162			0
S3	2009	2009	2009	2	0	2	Export	398	Kazakhstan	KAZ	31	Azerbaijan	AZE								57	PLASTICS IN PRIMARY FORM	1	No Quantity							13305			0
S3	2009	2009	2009	2	0	2	Export	398	Kazakhstan	KAZ	56	Belgium	BEL								57	PLASTICS IN PRIMARY FORM	1	No Quantity							2314			0
S3	2009	2009	2009	2	0	2	Export	398	Kazakhstan	KAZ	156	China	CHN								57	PLASTICS IN PRIMARY FORM	1	No Quantity							3375624			0
S3	2009	2009	2009	2	0	2	Export	398	Kazakhstan	KAZ	368	Iraq	IRQ								57	PLASTICS IN PRIMARY FORM	1	No Quantity							79762			0
S3	2009	2009	2009	2	0	2	Export	398	Kazakhstan	KAZ	417	Kyrgyzstan	KGZ								57	PLASTICS IN PRIMARY FORM	1	No Quantity							210237			0
S3	2009	2009	2009	2	0	2	Export	398	Kazakhstan	KAZ	528	Netherlands	NLD								57	PLASTICS IN PRIMARY FORM	1	No Quantity							154360			0
S3	2009	2009	2009	2	0	2	Export	398	Kazakhstan	KAZ	643	Russian Federation	RUS								57	PLASTICS IN PRIMARY FORM	1	No Quantity							944887			0
S3	2009	2009	2009	2	0	2	Export	398	Kazakhstan	KAZ	724	Spain	ESP								57	PLASTICS IN PRIMARY FORM	1	No Quantity							1414			0
S3	2009	2009	2009	2	0	2	Export	398	Kazakhstan	KAZ	762	Tajikistan	TJK								57	PLASTICS IN PRIMARY FORM	1	No Quantity							1389			0
S3	2009	2009	2009	2	0	2	Export	398	Kazakhstan	KAZ	784	United Arab Emirates	ARE								57	PLASTICS IN PRIMARY FORM	1	No Quantity							34855			0
S3	2009	2009	2009	2	0	2	Export	398	Kazakhstan	KAZ	792	Turkey	TUR								57	PLASTICS IN PRIMARY FORM	1	No Quantity							119926			0
S3	2009	2009	2009	2	0	2	Export	398	Kazakhstan	KAZ	795	Turkmenistan	TKM								57	PLASTICS IN PRIMARY FORM	1	No Quantity							23907			0
S3	2009	2009	2009	2	0	2	Export	398	Kazakhstan	KAZ	826	United Kingdom	GBR								57	PLASTICS IN PRIMARY FORM	1	No Quantity							85528			0
S3	2009	2009	2009	2	0	2	Export	398	Kazakhstan	KAZ	860	Uzbekistan	UZB								57	PLASTICS IN PRIMARY FORM	1	No Quantity							1705654			0
S3	2009	2009	2009	2	0	2	Export	400	Jordan	JOR	0	World	WLD								57	PLASTICS IN PRIMARY FORM	1	No Quantity							24539779			0
S3	2009	2009	2009	2	0	2	Export	400	Jordan	JOR	12	Algeria	DZA								57	PLASTICS IN PRIMARY FORM	1	No Quantity							1307			0
S3	2009	2009	2009	2	0	2	Export	400	Jordan	JOR	40	Austria	AUT								57	PLASTICS IN PRIMARY FORM	1	No Quantity							1642			0
S3	2009	2009	2009	2	0	2	Export	400	Jordan	JOR	48	Bahrain	BHR								57	PLASTICS IN PRIMARY FORM	1	No Quantity							14799			0
S3	2009	2009	2009	2	0	2	Export	400	Jordan	JOR	156	China	CHN								57	PLASTICS IN PRIMARY FORM	1	No Quantity							4594			0
S3	2009	2009	2009	2	0	2	Export	400	Jordan	JOR	196	Cyprus	CYP								57	PLASTICS IN PRIMARY FORM	1	No Quantity							23176			0
S3	2009	2009	2009	2	0	2	Export	400	Jordan	JOR	231	Ethiopia	ETH								57	PLASTICS IN PRIMARY FORM	1	No Quantity							1133846			0
S3	2009	2009	2009	2	0	2	Export	400	Jordan	JOR	275	State of Palestine	PSE								57	PLASTICS IN PRIMARY FORM	1	No Quantity							511076			0
S3	2009	2009	2009	2	0	2	Export	400	Jordan	JOR	344	China, Hong Kong SAR	HKG								57	PLASTICS IN PRIMARY FORM	1	No Quantity							15365			0
S3	2009	2009	2009	2	0	2	Export	400	Jordan	JOR	368	Iraq	IRQ								57	PLASTICS IN PRIMARY FORM	1	No Quantity							8500648			0
S3	2009	2009	2009	2	0	2	Export	400	Jordan	JOR	376	Israel	ISR								57	PLASTICS IN PRIMARY FORM	1	No Quantity							393559			0
S3	2009	2009	2009	2	0	2	Export	400	Jordan	JOR	414	Kuwait	KWT								57	PLASTICS IN PRIMARY FORM	1	No Quantity							16930			0
S3	2009	2009	2009	2	0	2	Export	400	Jordan	JOR	422	Lebanon	LBN								57	PLASTICS IN PRIMARY FORM	1	No Quantity							1123247			0
S3	2009	2009	2009	2	0	2	Export	400	Jordan	JOR	434	Libya	LBY								57	PLASTICS IN PRIMARY FORM	1	No Quantity							126270			0
S3	2009	2009	2009	2	0	2	Export	400	Jordan	JOR	528	Netherlands	NLD								57	PLASTICS IN PRIMARY FORM	1	No Quantity							825			0
S3	2009	2009	2009	2	0	2	Export	400	Jordan	JOR	586	Pakistan	PAK								57	PLASTICS IN PRIMARY FORM	1	No Quantity							5452			0
S3	2009	2009	2009	2	0	2	Export	400	Jordan	JOR	634	Qatar	QAT								57	PLASTICS IN PRIMARY FORM	1	No Quantity							268089			0
S3	2009	2009	2009	2	0	2	Export	400	Jordan	JOR	642	Romania	ROU								57	PLASTICS IN PRIMARY FORM	1	No Quantity							7821			0
S3	2009	2009	2009	2	0	2	Export	400	Jordan	JOR	682	Saudi Arabia	SAU								57	PLASTICS IN PRIMARY FORM	1	No Quantity							778070			0
S3	2009	2009	2009	2	0	2	Export	400	Jordan	JOR	699	India	IND								57	PLASTICS IN PRIMARY FORM	1	No Quantity							12583			0
S3	2009	2009	2009	2	0	2	Export	400	Jordan	JOR	736	Fmr Sudan	SDN								57	PLASTICS IN PRIMARY FORM	1	No Quantity							1353926			0
S3	2009	2009	2009	2	0	2	Export	400	Jordan	JOR	752	Sweden	SWE								57	PLASTICS IN PRIMARY FORM	1	No Quantity							35549			0
S3	2009	2009	2009	2	0	2	Export	400	Jordan	JOR	760	Syria	SYR								57	PLASTICS IN PRIMARY FORM	1	No Quantity							1001649			0
S3	2009	2009	2009	2	0	2	Export	400	Jordan	JOR	784	United Arab Emirates	ARE								57	PLASTICS IN PRIMARY FORM	1	No Quantity							3690439			0
S3	2009	2009	2009	2	0	2	Export	400	Jordan	JOR	788	Tunisia	TUN								57	PLASTICS IN PRIMARY FORM	1	No Quantity							5662			0
S3	2009	2009	2009	2	0	2	Export	400	Jordan	JOR	818	Egypt	EGY								57	PLASTICS IN PRIMARY FORM	1	No Quantity							1354220			0
S3	2009	2009	2009	2	0	2	Export	400	Jordan	JOR	826	United Kingdom	GBR								57	PLASTICS IN PRIMARY FORM	1	No Quantity							4793			0
S3	2009	2009	2009	2	0	2	Export	400	Jordan	JOR	838	Free Zones									57	PLASTICS IN PRIMARY FORM	1	No Quantity							3726545			0
S3	2009	2009	2009	2	0	2	Export	400	Jordan	JOR	887	Yemen	YEM								57	PLASTICS IN PRIMARY FORM	1	No Quantity							427697			0
S3	2009	2009	2009	2	0	2	Export	398	Kazakhstan	KAZ	0	World	WLD								58	PLASTIC,NON-PRIMARY FORM	1	No Quantity							16302297			0
S3	2009	2009	2009	2	0	2	Export	398	Kazakhstan	KAZ	4	Afghanistan	AFG								58	PLASTIC,NON-PRIMARY FORM	1	No Quantity							444			0
S3	2009	2009	2009	2	0	2	Export	398	Kazakhstan	KAZ	31	Azerbaijan	AZE								58	PLASTIC,NON-PRIMARY FORM	1	No Quantity							786529			0
S3	2009	2009	2009	2	0	2	Export	398	Kazakhstan	KAZ	51	Armenia	ARM								58	PLASTIC,NON-PRIMARY FORM	1	No Quantity							1666			0
S3	2009	2009	2009	2	0	2	Export	398	Kazakhstan	KAZ	56	Belgium	BEL								58	PLASTIC,NON-PRIMARY FORM	1	No Quantity							63500			0
S3	2009	2009	2009	2	0	2	Export	398	Kazakhstan	KAZ	112	Belarus	BLR								58	PLASTIC,NON-PRIMARY FORM	1	No Quantity							32166			0
S3	2009	2009	2009	2	0	2	Export	398	Kazakhstan	KAZ	124	Canada	CAN								58	PLASTIC,NON-PRIMARY FORM	1	No Quantity							1263			0
S3	2009	2009	2009	2	0	2	Export	398	Kazakhstan	KAZ	156	China	CHN								58	PLASTIC,NON-PRIMARY FORM	1	No Quantity							6455			0
S3	2009	2009	2009	2	0	2	Export	398	Kazakhstan	KAZ	251	France	FRA								58	PLASTIC,NON-PRIMARY FORM	1	No Quantity							56257			0
S3	2009	2009	2009	2	0	2	Export	398	Kazakhstan	KAZ	268	Georgia	GEO								58	PLASTIC,NON-PRIMARY FORM	1	No Quantity							387087			0
S3	2009	2009	2009	2	0	2	Export	398	Kazakhstan	KAZ	276	Germany	DEU								58	PLASTIC,NON-PRIMARY FORM	1	No Quantity							3398			0
S3	2009	2009	2009	2	0	2	Export	398	Kazakhstan	KAZ	368	Iraq	IRQ								58	PLASTIC,NON-PRIMARY FORM	1	No Quantity							1635			0
S3	2009	2009	2009	2	0	2	Export	398	Kazakhstan	KAZ	376	Israel	ISR								58	PLASTIC,NON-PRIMARY FORM	1	No Quantity							14			0
S3	2009	2009	2009	2	0	2	Export	398	Kazakhstan	KAZ	381	Italy	ITA								58	PLASTIC,NON-PRIMARY FORM	1	No Quantity							6807			0
S3	2009	2009	2009	2	0	2	Export	398	Kazakhstan	KAZ	410	Rep. of Korea	KOR								58	PLASTIC,NON-PRIMARY FORM	1	No Quantity							3376			0
S3	2009	2009	2009	2	0	2	Export	398	Kazakhstan	KAZ	417	Kyrgyzstan	KGZ								58	PLASTIC,NON-PRIMARY FORM	1	No Quantity							1070575			0
S3	2009	2009	2009	2	0	2	Export	398	Kazakhstan	KAZ	484	Mexico	MEX								58	PLASTIC,NON-PRIMARY FORM	1	No Quantity							495			0
S3	2009	2009	2009	2	0	2	Export	398	Kazakhstan	KAZ	528	Netherlands	NLD								58	PLASTIC,NON-PRIMARY FORM	1	No Quantity							86			0
S3	2009	2009	2009	2	0	2	Export	398	Kazakhstan	KAZ	566	Nigeria	NGA								58	PLASTIC,NON-PRIMARY FORM	1	No Quantity							650			0
S3	2009	2009	2009	2	0	2	Export	398	Kazakhstan	KAZ	642	Romania	ROU								58	PLASTIC,NON-PRIMARY FORM	1	No Quantity							7			0
S3	2009	2009	2009	2	0	2	Export	398	Kazakhstan	KAZ	643	Russian Federation	RUS								58	PLASTIC,NON-PRIMARY FORM	1	No Quantity							9789826			0
S3	2009	2009	2009	2	0	2	Export	398	Kazakhstan	KAZ	724	Spain	ESP								58	PLASTIC,NON-PRIMARY FORM	1	No Quantity							592			0
S3	2009	2009	2009	2	0	2	Export	398	Kazakhstan	KAZ	752	Sweden	SWE								58	PLASTIC,NON-PRIMARY FORM	1	No Quantity							765			0
S3	2009	2009	2009	2	0	2	Export	398	Kazakhstan	KAZ	762	Tajikistan	TJK								58	PLASTIC,NON-PRIMARY FORM	1	No Quantity							707427			0
S3	2009	2009	2009	2	0	2	Export	398	Kazakhstan	KAZ	764	Thailand	THA								58	PLASTIC,NON-PRIMARY FORM	1	No Quantity							154			0
S3	2009	2009	2009	2	0	2	Export	398	Kazakhstan	KAZ	784	United Arab Emirates	ARE								58	PLASTIC,NON-PRIMARY FORM	1	No Quantity							241			0
S3	2009	2009	2009	2	0	2	Export	398	Kazakhstan	KAZ	792	Turkey	TUR								58	PLASTIC,NON-PRIMARY FORM	1	No Quantity							30847			0
S3	2009	2009	2009	2	0	2	Export	398	Kazakhstan	KAZ	795	Turkmenistan	TKM								58	PLASTIC,NON-PRIMARY FORM	1	No Quantity							193445			0
S3	2009	2009	2009	2	0	2	Export	398	Kazakhstan	KAZ	826	United Kingdom	GBR								58	PLASTIC,NON-PRIMARY FORM	1	No Quantity							103112			0
S3	2009	2009	2009	2	0	2	Export	398	Kazakhstan	KAZ	842	USA	USA								58	PLASTIC,NON-PRIMARY FORM	1	No Quantity							187			0
S3	2009	2009	2009	2	0	2	Export	398	Kazakhstan	KAZ	860	Uzbekistan	UZB								58	PLASTIC,NON-PRIMARY FORM	1	No Quantity							3053291			0
S3	2009	2009	2009	2	0	2	Export	400	Jordan	JOR	0	World	WLD								58	PLASTIC,NON-PRIMARY FORM	1	No Quantity							43806420			0
S3	2009	2009	2009	2	0	2	Export	400	Jordan	JOR	4	Afghanistan	AFG								58	PLASTIC,NON-PRIMARY FORM	1	No Quantity							300			0
S3	2009	2009	2009	2	0	2	Export	400	Jordan	JOR	12	Algeria	DZA								58	PLASTIC,NON-PRIMARY FORM	1	No Quantity							82007			0
S3	2009	2009	2009	2	0	2	Export	400	Jordan	JOR	48	Bahrain	BHR								58	PLASTIC,NON-PRIMARY FORM	1	No Quantity							35297			0
S3	2009	2009	2009	2	0	2	Export	400	Jordan	JOR	152	Chile	CHL								58	PLASTIC,NON-PRIMARY FORM	1	No Quantity							12254			0
S3	2009	2009	2009	2	0	2	Export	400	Jordan	JOR	178	Congo	COG								58	PLASTIC,NON-PRIMARY FORM	1	No Quantity							6558			0
S3	2009	2009	2009	2	0	2	Export	400	Jordan	JOR	192	Cuba	CUB								58	PLASTIC,NON-PRIMARY FORM	1	No Quantity							72911			0
S3	2009	2009	2009	2	0	2	Export	400	Jordan	JOR	196	Cyprus	CYP								58	PLASTIC,NON-PRIMARY FORM	1	No Quantity							1865			0
S3	2009	2009	2009	2	0	2	Export	400	Jordan	JOR	222	El Salvador	SLV								58	PLASTIC,NON-PRIMARY FORM	1	No Quantity							38844			0
S3	2009	2009	2009	2	0	2	Export	400	Jordan	JOR	231	Ethiopia	ETH								58	PLASTIC,NON-PRIMARY FORM	1	No Quantity							15418			0
S3	2009	2009	2009	2	0	2	Export	400	Jordan	JOR	251	France	FRA								58	PLASTIC,NON-PRIMARY FORM	1	No Quantity							2846			0
S3	2009	2009	2009	2	0	2	Export	400	Jordan	JOR	275	State of Palestine	PSE								58	PLASTIC,NON-PRIMARY FORM	1	No Quantity							804873			0
S3	2009	2009	2009	2	0	2	Export	400	Jordan	JOR	300	Greece	GRC								58	PLASTIC,NON-PRIMARY FORM	1	No Quantity							21331			0
S3	2009	2009	2009	2	0	2	Export	400	Jordan	JOR	368	Iraq	IRQ								58	PLASTIC,NON-PRIMARY FORM	1	No Quantity							22513311			0
S3	2009	2009	2009	2	0	2	Export	400	Jordan	JOR	376	Israel	ISR								58	PLASTIC,NON-PRIMARY FORM	1	No Quantity							15766			0
S3	2009	2009	2009	2	0	2	Export	400	Jordan	JOR	381	Italy	ITA								58	PLASTIC,NON-PRIMARY FORM	1	No Quantity							18924			0
S3	2009	2009	2009	2	0	2	Export	400	Jordan	JOR	414	Kuwait	KWT								58	PLASTIC,NON-PRIMARY FORM	1	No Quantity							361458			0
S3	2009	2009	2009	2	0	2	Export	400	Jordan	JOR	422	Lebanon	LBN								58	PLASTIC,NON-PRIMARY FORM	1	No Quantity							1830406			0
S3	2009	2009	2009	2	0	2	Export	400	Jordan	JOR	434	Libya	LBY								58	PLASTIC,NON-PRIMARY FORM	1	No Quantity							27689			0
S3	2009	2009	2009	2	0	2	Export	400	Jordan	JOR	484	Mexico	MEX								58	PLASTIC,NON-PRIMARY FORM	1	No Quantity							666926			0
S3	2009	2009	2009	2	0	2	Export	400	Jordan	JOR	512	Oman	OMN								58	PLASTIC,NON-PRIMARY FORM	1	No Quantity							247749			0
S3	2009	2009	2009	2	0	2	Export	400	Jordan	JOR	566	Nigeria	NGA								58	PLASTIC,NON-PRIMARY FORM	1	No Quantity							48045			0
S3	2009	2009	2009	2	0	2	Export	400	Jordan	JOR	586	Pakistan	PAK								58	PLASTIC,NON-PRIMARY FORM	1	No Quantity							80100			0
S3	2009	2009	2009	2	0	2	Export	400	Jordan	JOR	634	Qatar	QAT								58	PLASTIC,NON-PRIMARY FORM	1	No Quantity							495915			0
S3	2009	2009	2009	2	0	2	Export	400	Jordan	JOR	646	Rwanda	RWA								58	PLASTIC,NON-PRIMARY FORM	1	No Quantity							291596			0
S3	2009	2009	2009	2	0	2	Export	400	Jordan	JOR	682	Saudi Arabia	SAU								58	PLASTIC,NON-PRIMARY FORM	1	No Quantity							4454782			0
S3	2009	2009	2009	2	0	2	Export	400	Jordan	JOR	699	India	IND								58	PLASTIC,NON-PRIMARY FORM	1	No Quantity							474076			0
S3	2009	2009	2009	2	0	2	Export	400	Jordan	JOR	710	South Africa	ZAF								58	PLASTIC,NON-PRIMARY FORM	1	No Quantity							106496			0
S3	2009	2009	2009	2	0	2	Export	400	Jordan	JOR	724	Spain	ESP								58	PLASTIC,NON-PRIMARY FORM	1	No Quantity							89032			0
S3	2009	2009	2009	2	0	2	Export	400	Jordan	JOR	736	Fmr Sudan	SDN								58	PLASTIC,NON-PRIMARY FORM	1	No Quantity							624381			0
S3	2009	2009	2009	2	0	2	Export	400	Jordan	JOR	760	Syria	SYR								58	PLASTIC,NON-PRIMARY FORM	1	No Quantity							2002520			0
S3	2009	2009	2009	2	0	2	Export	400	Jordan	JOR	764	Thailand	THA								58	PLASTIC,NON-PRIMARY FORM	1	No Quantity							88603			0
S3	2009	2009	2009	2	0	2	Export	400	Jordan	JOR	784	United Arab Emirates	ARE								58	PLASTIC,NON-PRIMARY FORM	1	No Quantity							1528996			0
S3	2009	2009	2009	2	0	2	Export	400	Jordan	JOR	788	Tunisia	TUN								58	PLASTIC,NON-PRIMARY FORM	1	No Quantity							2170079			0
S3	2009	2009	2009	2	0	2	Export	400	Jordan	JOR	792	Turkey	TUR								58	PLASTIC,NON-PRIMARY FORM	1	No Quantity							47093			0
S3	2009	2009	2009	2	0	2	Export	400	Jordan	JOR	800	Uganda	UGA								58	PLASTIC,NON-PRIMARY FORM	1	No Quantity							191627			0
S3	2009	2009	2009	2	0	2	Export	400	Jordan	JOR	818	Egypt	EGY								58	PLASTIC,NON-PRIMARY FORM	1	No Quantity							1288198			0
S3	2009	2009	2009	2	0	2	Export	400	Jordan	JOR	838	Free Zones									58	PLASTIC,NON-PRIMARY FORM	1	No Quantity							1597174			0
S3	2009	2009	2009	2	0	2	Export	400	Jordan	JOR	887	Yemen	YEM								58	PLASTIC,NON-PRIMARY FORM	1	No Quantity							1450974			0
S3	2009	2009	2009	2	0	2	Export	398	Kazakhstan	KAZ	0	World	WLD								59	CHEMICAL MATERIALS NES	1	No Quantity							14421892			0
S3	2009	2009	2009	2	0	2	Export	398	Kazakhstan	KAZ	4	Afghanistan	AFG								59	CHEMICAL MATERIALS NES	1	No Quantity							11708			0
S3	2009	2009	2009	2	0	2	Export	398	Kazakhstan	KAZ	31	Azerbaijan	AZE								59	CHEMICAL MATERIALS NES	1	No Quantity							65842			0
S3	2009	2009	2009	2	0	2	Export	398	Kazakhstan	KAZ	40	Austria	AUT								59	CHEMICAL MATERIALS NES	1	No Quantity							2			0
S3	2009	2009	2009	2	0	2	Export	398	Kazakhstan	KAZ	56	Belgium	BEL								59	CHEMICAL MATERIALS NES	1	No Quantity							640002			0
S3	2009	2009	2009	2	0	2	Export	398	Kazakhstan	KAZ	112	Belarus	BLR								59	CHEMICAL MATERIALS NES	1	No Quantity							275429			0
S3	2009	2009	2009	2	0	2	Export	398	Kazakhstan	KAZ	156	China	CHN								59	CHEMICAL MATERIALS NES	1	No Quantity							4569			0
S3	2009	2009	2009	2	0	2	Export	398	Kazakhstan	KAZ	203	Czechia	CZE								59	CHEMICAL MATERIALS NES	1	No Quantity							18719			0
S3	2009	2009	2009	2	0	2	Export	398	Kazakhstan	KAZ	208	Denmark	DNK								59	CHEMICAL MATERIALS NES	1	No Quantity							28689			0
S3	2009	2009	2009	2	0	2	Export	398	Kazakhstan	KAZ	246	Finland	FIN								59	CHEMICAL MATERIALS NES	1	No Quantity							191478			0
S3	2009	2009	2009	2	0	2	Export	398	Kazakhstan	KAZ	251	France	FRA								59	CHEMICAL MATERIALS NES	1	No Quantity							1445			0
S3	2009	2009	2009	2	0	2	Export	398	Kazakhstan	KAZ	268	Georgia	GEO								59	CHEMICAL MATERIALS NES	1	No Quantity							60489			0
S3	2009	2009	2009	2	0	2	Export	398	Kazakhstan	KAZ	276	Germany	DEU								59	CHEMICAL MATERIALS NES	1	No Quantity							40682			0
S3	2009	2009	2009	2	0	2	Export	398	Kazakhstan	KAZ	360	Indonesia	IDN								59	CHEMICAL MATERIALS NES	1	No Quantity							20123			0
S3	2009	2009	2009	2	0	2	Export	398	Kazakhstan	KAZ	368	Iraq	IRQ								59	CHEMICAL MATERIALS NES	1	No Quantity							20449			0
S3	2009	2009	2009	2	0	2	Export	398	Kazakhstan	KAZ	381	Italy	ITA								59	CHEMICAL MATERIALS NES	1	No Quantity							16335			0
S3	2009	2009	2009	2	0	2	Export	398	Kazakhstan	KAZ	417	Kyrgyzstan	KGZ								59	CHEMICAL MATERIALS NES	1	No Quantity							4813872			0
S3	2009	2009	2009	2	0	2	Export	398	Kazakhstan	KAZ	458	Malaysia	MYS								59	CHEMICAL MATERIALS NES	1	No Quantity							57035			0
S3	2009	2009	2009	2	0	2	Export	398	Kazakhstan	KAZ	496	Mongolia	MNG								59	CHEMICAL MATERIALS NES	1	No Quantity							20			0
S3	2009	2009	2009	2	0	2	Export	398	Kazakhstan	KAZ	528	Netherlands	NLD								59	CHEMICAL MATERIALS NES	1	No Quantity							158312			0
S3	2009	2009	2009	2	0	2	Export	398	Kazakhstan	KAZ	643	Russian Federation	RUS								59	CHEMICAL MATERIALS NES	1	No Quantity							2631106			0
S3	2009	2009	2009	2	0	2	Export	398	Kazakhstan	KAZ	752	Sweden	SWE								59	CHEMICAL MATERIALS NES	1	No Quantity							311			0
S3	2009	2009	2009	2	0	2	Export	398	Kazakhstan	KAZ	757	Switzerland	CHE								59	CHEMICAL MATERIALS NES	1	No Quantity							216			0
S3	2009	2009	2009	2	0	2	Export	398	Kazakhstan	KAZ	762	Tajikistan	TJK								59	CHEMICAL MATERIALS NES	1	No Quantity							34837			0
S3	2009	2009	2009	2	0	2	Export	398	Kazakhstan	KAZ	764	Thailand	THA								59	CHEMICAL MATERIALS NES	1	No Quantity							19			0
S3	2009	2009	2009	2	0	2	Export	398	Kazakhstan	KAZ	784	United Arab Emirates	ARE								59	CHEMICAL MATERIALS NES	1	No Quantity							848074			0
S3	2009	2009	2009	2	0	2	Export	398	Kazakhstan	KAZ	792	Turkey	TUR								59	CHEMICAL MATERIALS NES	1	No Quantity							37420			0
S3	2009	2009	2009	2	0	2	Export	398	Kazakhstan	KAZ	795	Turkmenistan	TKM								59	CHEMICAL MATERIALS NES	1	No Quantity							33880			0
S3	2009	2009	2009	2	0	2	Export	398	Kazakhstan	KAZ	804	Ukraine	UKR								59	CHEMICAL MATERIALS NES	1	No Quantity							961771			0
S3	2009	2009	2009	2	0	2	Export	398	Kazakhstan	KAZ	818	Egypt	EGY								59	CHEMICAL MATERIALS NES	1	No Quantity							57407			0
S3	2009	2009	2009	2	0	2	Export	398	Kazakhstan	KAZ	826	United Kingdom	GBR								59	CHEMICAL MATERIALS NES	1	No Quantity							464685			0
S3	2009	2009	2009	2	0	2	Export	398	Kazakhstan	KAZ	842	USA	USA								59	CHEMICAL MATERIALS NES	1	No Quantity							1929704			0
S3	2009	2009	2009	2	0	2	Export	398	Kazakhstan	KAZ	860	Uzbekistan	UZB								59	CHEMICAL MATERIALS NES	1	No Quantity							997262			0
S3	2009	2009	2009	2	0	2	Export	400	Jordan	JOR	0	World	WLD								59	CHEMICAL MATERIALS NES	1	No Quantity							62121079			0
S3	2009	2009	2009	2	0	2	Export	400	Jordan	JOR	12	Algeria	DZA								59	CHEMICAL MATERIALS NES	1	No Quantity							5315766			0
S3	2009	2009	2009	2	0	2	Export	400	Jordan	JOR	48	Bahrain	BHR								59	CHEMICAL MATERIALS NES	1	No Quantity							57403			0
S3	2009	2009	2009	2	0	2	Export	400	Jordan	JOR	56	Belgium	BEL								59	CHEMICAL MATERIALS NES	1	No Quantity							2320			0
S3	2009	2009	2009	2	0	2	Export	400	Jordan	JOR	76	Brazil	BRA								59	CHEMICAL MATERIALS NES	1	No Quantity							1233763			0
S3	2009	2009	2009	2	0	2	Export	400	Jordan	JOR	108	Burundi	BDI								59	CHEMICAL MATERIALS NES	1	No Quantity							3470			0
S3	2009	2009	2009	2	0	2	Export	400	Jordan	JOR	120	Cameroon	CMR								59	CHEMICAL MATERIALS NES	1	No Quantity							96146			0
S3	2009	2009	2009	2	0	2	Export	400	Jordan	JOR	156	China	CHN								59	CHEMICAL MATERIALS NES	1	No Quantity							66668			0
S3	2009	2009	2009	2	0	2	Export	400	Jordan	JOR	196	Cyprus	CYP								59	CHEMICAL MATERIALS NES	1	No Quantity							47346			0
S3	2009	2009	2009	2	0	2	Export	400	Jordan	JOR	204	Benin	BEN								59	CHEMICAL MATERIALS NES	1	No Quantity							128960			0
S3	2009	2009	2009	2	0	2	Export	400	Jordan	JOR	214	Dominican Rep.	DOM								59	CHEMICAL MATERIALS NES	1	No Quantity							419312			0
S3	2009	2009	2009	2	0	2	Export	400	Jordan	JOR	231	Ethiopia	ETH								59	CHEMICAL MATERIALS NES	1	No Quantity							951035			0
S3	2009	2009	2009	2	0	2	Export	400	Jordan	JOR	251	France	FRA								59	CHEMICAL MATERIALS NES	1	No Quantity							195601			0
S3	2009	2009	2009	2	0	2	Export	400	Jordan	JOR	262	Djibouti	DJI								59	CHEMICAL MATERIALS NES	1	No Quantity							561114			0
S3	2009	2009	2009	2	0	2	Export	400	Jordan	JOR	275	State of Palestine	PSE								59	CHEMICAL MATERIALS NES	1	No Quantity							562753			0
S3	2009	2009	2009	2	0	2	Export	400	Jordan	JOR	288	Ghana	GHA								59	CHEMICAL MATERIALS NES	1	No Quantity							408			0
S3	2009	2009	2009	2	0	2	Export	400	Jordan	JOR	300	Greece	GRC								59	CHEMICAL MATERIALS NES	1	No Quantity							19524			0
S3	2009	2009	2009	2	0	2	Export	400	Jordan	JOR	324	Guinea	GIN								59	CHEMICAL MATERIALS NES	1	No Quantity							5711			0
S3	2009	2009	2009	2	0	2	Export	400	Jordan	JOR	364	Iran	IRN								59	CHEMICAL MATERIALS NES	1	No Quantity							105294			0
S3	2009	2009	2009	2	0	2	Export	400	Jordan	JOR	368	Iraq	IRQ								59	CHEMICAL MATERIALS NES	1	No Quantity							12458635			0
S3	2009	2009	2009	2	0	2	Export	400	Jordan	JOR	376	Israel	ISR								59	CHEMICAL MATERIALS NES	1	No Quantity							55951			0
S3	2009	2009	2009	2	0	2	Export	400	Jordan	JOR	381	Italy	ITA								59	CHEMICAL MATERIALS NES	1	No Quantity							47742			0
S3	2009	2009	2009	2	0	2	Export	400	Jordan	JOR	388	Jamaica	JAM								59	CHEMICAL MATERIALS NES	1	No Quantity							220446			0
S3	2009	2009	2009	2	0	2	Export	400	Jordan	JOR	404	Kenya	KEN								59	CHEMICAL MATERIALS NES	1	No Quantity							317221			0
S3	2009	2009	2009	2	0	2	Export	400	Jordan	JOR	414	Kuwait	KWT								59	CHEMICAL MATERIALS NES	1	No Quantity							821942			0
S3	2009	2009	2009	2	0	2	Export	400	Jordan	JOR	422	Lebanon	LBN								59	CHEMICAL MATERIALS NES	1	No Quantity							1453005			0
S3	2009	2009	2009	2	0	2	Export	400	Jordan	JOR	434	Libya	LBY								59	CHEMICAL MATERIALS NES	1	No Quantity							1397996			0
S3	2009	2009	2009	2	0	2	Export	400	Jordan	JOR	490	Other Asia, nes									59	CHEMICAL MATERIALS NES	1	No Quantity							186217			0
S3	2009	2009	2009	2	0	2	Export	400	Jordan	JOR	504	Morocco	MAR								59	CHEMICAL MATERIALS NES	1	No Quantity							9438			0
S3	2009	2009	2009	2	0	2	Export	400	Jordan	JOR	512	Oman	OMN								59	CHEMICAL MATERIALS NES	1	No Quantity							702379			0
S3	2009	2009	2009	2	0	2	Export	400	Jordan	JOR	524	Nepal	NPL								59	CHEMICAL MATERIALS NES	1	No Quantity							22079			0
S3	2009	2009	2009	2	0	2	Export	400	Jordan	JOR	528	Netherlands	NLD								59	CHEMICAL MATERIALS NES	1	No Quantity							93728			0
S3	2009	2009	2009	2	0	2	Export	400	Jordan	JOR	566	Nigeria	NGA								59	CHEMICAL MATERIALS NES	1	No Quantity							84010			0
S3	2009	2009	2009	2	0	2	Export	400	Jordan	JOR	604	Peru	PER								59	CHEMICAL MATERIALS NES	1	No Quantity							184820			0
S3	2009	2009	2009	2	0	2	Export	400	Jordan	JOR	634	Qatar	QAT								59	CHEMICAL MATERIALS NES	1	No Quantity							1292930			0
S3	2009	2009	2009	2	0	2	Export	400	Jordan	JOR	682	Saudi Arabia	SAU								59	CHEMICAL MATERIALS NES	1	No Quantity							6509921			0
S3	2009	2009	2009	2	0	2	Export	400	Jordan	JOR	699	India	IND								59	CHEMICAL MATERIALS NES	1	No Quantity							51077			0
S3	2009	2009	2009	2	0	2	Export	400	Jordan	JOR	736	Fmr Sudan	SDN								59	CHEMICAL MATERIALS NES	1	No Quantity							1534401			0
S3	2009	2009	2009	2	0	2	Export	400	Jordan	JOR	757	Switzerland	CHE								59	CHEMICAL MATERIALS NES	1	No Quantity							1751			0
S3	2009	2009	2009	2	0	2	Export	400	Jordan	JOR	760	Syria	SYR								59	CHEMICAL MATERIALS NES	1	No Quantity							2363951			0
S3	2009	2009	2009	2	0	2	Export	400	Jordan	JOR	784	United Arab Emirates	ARE								59	CHEMICAL MATERIALS NES	1	No Quantity							1489134			0
S3	2009	2009	2009	2	0	2	Export	400	Jordan	JOR	788	Tunisia	TUN								59	CHEMICAL MATERIALS NES	1	No Quantity							5572976			0
S3	2009	2009	2009	2	0	2	Export	400	Jordan	JOR	792	Turkey	TUR								59	CHEMICAL MATERIALS NES	1	No Quantity							203337			0
S3	2009	2009	2009	2	0	2	Export	400	Jordan	JOR	818	Egypt	EGY								59	CHEMICAL MATERIALS NES	1	No Quantity							3696564			0
S3	2009	2009	2009	2	0	2	Export	400	Jordan	JOR	838	Free Zones									59	CHEMICAL MATERIALS NES	1	No Quantity							10572912			0
S3	2009	2009	2009	2	0	2	Export	400	Jordan	JOR	862	Venezuela	VEN								59	CHEMICAL MATERIALS NES	1	No Quantity							211472			0
S3	2009	2009	2009	2	0	2	Export	400	Jordan	JOR	887	Yemen	YEM								59	CHEMICAL MATERIALS NES	1	No Quantity							792449			0
S3	2009	2009	2009	2	0	2	Export	398	Kazakhstan	KAZ	0	World	WLD								61	LEATHER, LEATHER GOODS	1	No Quantity							315557977			0
S3	2009	2009	2009	2	0	2	Export	398	Kazakhstan	KAZ	156	China	CHN								61	LEATHER, LEATHER GOODS	1	No Quantity							290192028			0
S3	2009	2009	2009	2	0	2	Export	398	Kazakhstan	KAZ	251	France	FRA								61	LEATHER, LEATHER GOODS	1	No Quantity							150			0
S3	2009	2009	2009	2	0	2	Export	398	Kazakhstan	KAZ	276	Germany	DEU								61	LEATHER, LEATHER GOODS	1	No Quantity							554438			0
S3	2009	2009	2009	2	0	2	Export	398	Kazakhstan	KAZ	364	Iran	IRN								61	LEATHER, LEATHER GOODS	1	No Quantity							44245			0
S3	2009	2009	2009	2	0	2	Export	398	Kazakhstan	KAZ	381	Italy	ITA								61	LEATHER, LEATHER GOODS	1	No Quantity							11890077			0
S3	2009	2009	2009	2	0	2	Export	398	Kazakhstan	KAZ	528	Netherlands	NLD								61	LEATHER, LEATHER GOODS	1	No Quantity							26			0
S3	2009	2009	2009	2	0	2	Export	398	Kazakhstan	KAZ	586	Pakistan	PAK								61	LEATHER, LEATHER GOODS	1	No Quantity							45128			0
S3	2009	2009	2009	2	0	2	Export	398	Kazakhstan	KAZ	643	Russian Federation	RUS								61	LEATHER, LEATHER GOODS	1	No Quantity							82333			0
S3	2009	2009	2009	2	0	2	Export	398	Kazakhstan	KAZ	699	India	IND								61	LEATHER, LEATHER GOODS	1	No Quantity							12137600			0
S3	2009	2009	2009	2	0	2	Export	398	Kazakhstan	KAZ	724	Spain	ESP								61	LEATHER, LEATHER GOODS	1	No Quantity							27630			0
S3	2009	2009	2009	2	0	2	Export	398	Kazakhstan	KAZ	760	Syria	SYR								61	LEATHER, LEATHER GOODS	1	No Quantity							13936			0
S3	2009	2009	2009	2	0	2	Export	398	Kazakhstan	KAZ	762	Tajikistan	TJK								61	LEATHER, LEATHER GOODS	1	No Quantity							594			0
S3	2009	2009	2009	2	0	2	Export	398	Kazakhstan	KAZ	780	Trinidad and Tobago	TTO								61	LEATHER, LEATHER GOODS	1	No Quantity							52			0
S3	2009	2009	2009	2	0	2	Export	398	Kazakhstan	KAZ	784	United Arab Emirates	ARE								61	LEATHER, LEATHER GOODS	1	No Quantity							2868			0
S3	2009	2009	2009	2	0	2	Export	398	Kazakhstan	KAZ	792	Turkey	TUR								61	LEATHER, LEATHER GOODS	1	No Quantity							542105			0
S3	2009	2009	2009	2	0	2	Export	398	Kazakhstan	KAZ	804	Ukraine	UKR								61	LEATHER, LEATHER GOODS	1	No Quantity							19110			0
S3	2009	2009	2009	2	0	2	Export	398	Kazakhstan	KAZ	826	United Kingdom	GBR								61	LEATHER, LEATHER GOODS	1	No Quantity							5655			0
S3	2009	2009	2009	2	0	2	Export	398	Kazakhstan	KAZ	860	Uzbekistan	UZB								61	LEATHER, LEATHER GOODS	1	No Quantity							2			0
S3	2009	2009	2009	2	0	2	Export	400	Jordan	JOR	0	World	WLD								61	LEATHER, LEATHER GOODS	1	No Quantity							3387325			0
S3	2009	2009	2009	2	0	2	Export	400	Jordan	JOR	368	Iraq	IRQ								61	LEATHER, LEATHER GOODS	1	No Quantity							65493			0
S3	2009	2009	2009	2	0	2	Export	400	Jordan	JOR	410	Rep. of Korea	KOR								61	LEATHER, LEATHER GOODS	1	No Quantity							3061			0
S3	2009	2009	2009	2	0	2	Export	400	Jordan	JOR	422	Lebanon	LBN								61	LEATHER, LEATHER GOODS	1	No Quantity							581112			0
S3	2009	2009	2009	2	0	2	Export	400	Jordan	JOR	434	Libya	LBY								61	LEATHER, LEATHER GOODS	1	No Quantity							225			0
S3	2009	2009	2009	2	0	2	Export	400	Jordan	JOR	586	Pakistan	PAK								61	LEATHER, LEATHER GOODS	1	No Quantity							20070			0
S3	2009	2009	2009	2	0	2	Export	400	Jordan	JOR	634	Qatar	QAT								61	LEATHER, LEATHER GOODS	1	No Quantity							3256			0
S3	2009	2009	2009	2	0	2	Export	400	Jordan	JOR	760	Syria	SYR								61	LEATHER, LEATHER GOODS	1	No Quantity							1878410			0
S3	2009	2009	2009	2	0	2	Export	400	Jordan	JOR	788	Tunisia	TUN								61	LEATHER, LEATHER GOODS	1	No Quantity							16697			0
S3	2009	2009	2009	2	0	2	Export	400	Jordan	JOR	792	Turkey	TUR								61	LEATHER, LEATHER GOODS	1	No Quantity							694571			0
S3	2009	2009	2009	2	0	2	Export	400	Jordan	JOR	818	Egypt	EGY								61	LEATHER, LEATHER GOODS	1	No Quantity							72910			0
S3	2009	2009	2009	2	0	2	Export	400	Jordan	JOR	838	Free Zones									61	LEATHER, LEATHER GOODS	1	No Quantity							51518			0
S3	2009	2009	2009	2	0	2	Export	398	Kazakhstan	KAZ	0	World	WLD								62	RUBBER MANUFACTURES, NES	1	No Quantity							23557890			0
S3	2009	2009	2009	2	0	2	Export	398	Kazakhstan	KAZ	4	Afghanistan	AFG								62	RUBBER MANUFACTURES, NES	1	No Quantity							57770			0
S3	2009	2009	2009	2	0	2	Export	398	Kazakhstan	KAZ	12	Algeria	DZA								62	RUBBER MANUFACTURES, NES	1	No Quantity							871			0
S3	2009	2009	2009	2	0	2	Export	398	Kazakhstan	KAZ	24	Angola	AGO								62	RUBBER MANUFACTURES, NES	1	No Quantity							451			0
S3	2009	2009	2009	2	0	2	Export	398	Kazakhstan	KAZ	31	Azerbaijan	AZE								62	RUBBER MANUFACTURES, NES	1	No Quantity							57826			0
S3	2009	2009	2009	2	0	2	Export	398	Kazakhstan	KAZ	36	Australia	AUS								62	RUBBER MANUFACTURES, NES	1	No Quantity							702			0
S3	2009	2009	2009	2	0	2	Export	398	Kazakhstan	KAZ	40	Austria	AUT								62	RUBBER MANUFACTURES, NES	1	No Quantity							22999			0
S3	2009	2009	2009	2	0	2	Export	398	Kazakhstan	KAZ	56	Belgium	BEL								62	RUBBER MANUFACTURES, NES	1	No Quantity							56565			0
S3	2009	2009	2009	2	0	2	Export	398	Kazakhstan	KAZ	112	Belarus	BLR								62	RUBBER MANUFACTURES, NES	1	No Quantity							2834776			0
S3	2009	2009	2009	2	0	2	Export	398	Kazakhstan	KAZ	124	Canada	CAN								62	RUBBER MANUFACTURES, NES	1	No Quantity							202295			0
S3	2009	2009	2009	2	0	2	Export	398	Kazakhstan	KAZ	156	China	CHN								62	RUBBER MANUFACTURES, NES	1	No Quantity							57624			0
S3	2009	2009	2009	2	0	2	Export	398	Kazakhstan	KAZ	170	Colombia	COL								62	RUBBER MANUFACTURES, NES	1	No Quantity							1777			0
S3	2009	2009	2009	2	0	2	Export	398	Kazakhstan	KAZ	178	Congo	COG								62	RUBBER MANUFACTURES, NES	1	No Quantity							436			0
S3	2009	2009	2009	2	0	2	Export	398	Kazakhstan	KAZ	203	Czechia	CZE								62	RUBBER MANUFACTURES, NES	1	No Quantity							23			0
S3	2009	2009	2009	2	0	2	Export	398	Kazakhstan	KAZ	218	Ecuador	ECU								62	RUBBER MANUFACTURES, NES	1	No Quantity							276			0
S3	2009	2009	2009	2	0	2	Export	398	Kazakhstan	KAZ	246	Finland	FIN								62	RUBBER MANUFACTURES, NES	1	No Quantity							7695348			0
S3	2009	2009	2009	2	0	2	Export	398	Kazakhstan	KAZ	251	France	FRA								62	RUBBER MANUFACTURES, NES	1	No Quantity							8156			0
S3	2009	2009	2009	2	0	2	Export	398	Kazakhstan	KAZ	266	Gabon	GAB								62	RUBBER MANUFACTURES, NES	1	No Quantity							1623			0
S3	2009	2009	2009	2	0	2	Export	398	Kazakhstan	KAZ	268	Georgia	GEO								62	RUBBER MANUFACTURES, NES	1	No Quantity							1992			0
S3	2009	2009	2009	2	0	2	Export	398	Kazakhstan	KAZ	276	Germany	DEU								62	RUBBER MANUFACTURES, NES	1	No Quantity							7414			0
S3	2009	2009	2009	2	0	2	Export	398	Kazakhstan	KAZ	300	Greece	GRC								62	RUBBER MANUFACTURES, NES	1	No Quantity							196677			0
S3	2009	2009	2009	2	0	2	Export	398	Kazakhstan	KAZ	344	China, Hong Kong SAR	HKG								62	RUBBER MANUFACTURES, NES	1	No Quantity							10			0
S3	2009	2009	2009	2	0	2	Export	398	Kazakhstan	KAZ	360	Indonesia	IDN								62	RUBBER MANUFACTURES, NES	1	No Quantity							1894			0
S3	2009	2009	2009	2	0	2	Export	398	Kazakhstan	KAZ	368	Iraq	IRQ								62	RUBBER MANUFACTURES, NES	1	No Quantity							12373			0
S3	2009	2009	2009	2	0	2	Export	398	Kazakhstan	KAZ	381	Italy	ITA								62	RUBBER MANUFACTURES, NES	1	No Quantity							83006			0
S3	2009	2009	2009	2	0	2	Export	398	Kazakhstan	KAZ	392	Japan	JPN								62	RUBBER MANUFACTURES, NES	1	No Quantity							73			0
S3	2009	2009	2009	2	0	2	Export	398	Kazakhstan	KAZ	410	Rep. of Korea	KOR								62	RUBBER MANUFACTURES, NES	1	No Quantity							234			0
S3	2009	2009	2009	2	0	2	Export	398	Kazakhstan	KAZ	414	Kuwait	KWT								62	RUBBER MANUFACTURES, NES	1	No Quantity							41476			0
S3	2009	2009	2009	2	0	2	Export	398	Kazakhstan	KAZ	417	Kyrgyzstan	KGZ								62	RUBBER MANUFACTURES, NES	1	No Quantity							88378			0
S3	2009	2009	2009	2	0	2	Export	398	Kazakhstan	KAZ	422	Lebanon	LBN								62	RUBBER MANUFACTURES, NES	1	No Quantity							11			0
S3	2009	2009	2009	2	0	2	Export	398	Kazakhstan	KAZ	428	Latvia	LVA								62	RUBBER MANUFACTURES, NES	1	No Quantity							40238			0
S3	2009	2009	2009	2	0	2	Export	398	Kazakhstan	KAZ	434	Libya	LBY								62	RUBBER MANUFACTURES, NES	1	No Quantity							23			0
S3	2009	2009	2009	2	0	2	Export	398	Kazakhstan	KAZ	440	Lithuania	LTU								62	RUBBER MANUFACTURES, NES	1	No Quantity							694			0
S3	2009	2009	2009	2	0	2	Export	398	Kazakhstan	KAZ	458	Malaysia	MYS								62	RUBBER MANUFACTURES, NES	1	No Quantity							23188			0
S3	2009	2009	2009	2	0	2	Export	398	Kazakhstan	KAZ	484	Mexico	MEX								62	RUBBER MANUFACTURES, NES	1	No Quantity							833			0
S3	2009	2009	2009	2	0	2	Export	398	Kazakhstan	KAZ	528	Netherlands	NLD								62	RUBBER MANUFACTURES, NES	1	No Quantity							72351			0
S3	2009	2009	2009	2	0	2	Export	398	Kazakhstan	KAZ	566	Nigeria	NGA								62	RUBBER MANUFACTURES, NES	1	No Quantity							132			0
S3	2009	2009	2009	2	0	2	Export	398	Kazakhstan	KAZ	579	Norway	NOR								62	RUBBER MANUFACTURES, NES	1	No Quantity							22695			0
S3	2009	2009	2009	2	0	2	Export	398	Kazakhstan	KAZ	642	Romania	ROU								62	RUBBER MANUFACTURES, NES	1	No Quantity							7			0
S3	2009	2009	2009	2	0	2	Export	398	Kazakhstan	KAZ	643	Russian Federation	RUS								62	RUBBER MANUFACTURES, NES	1	No Quantity							9937747			0
S3	2009	2009	2009	2	0	2	Export	398	Kazakhstan	KAZ	682	Saudi Arabia	SAU								62	RUBBER MANUFACTURES, NES	1	No Quantity							1725			0
S3	2009	2009	2009	2	0	2	Export	398	Kazakhstan	KAZ	688	Serbia	SRB								62	RUBBER MANUFACTURES, NES	1	No Quantity							44			0
S3	2009	2009	2009	2	0	2	Export	398	Kazakhstan	KAZ	699	India	IND								62	RUBBER MANUFACTURES, NES	1	No Quantity							1117			0
S3	2009	2009	2009	2	0	2	Export	398	Kazakhstan	KAZ	702	Singapore	SGP								62	RUBBER MANUFACTURES, NES	1	No Quantity							763			0
S3	2009	2009	2009	2	0	2	Export	398	Kazakhstan	KAZ	704	Viet Nam	VNM								62	RUBBER MANUFACTURES, NES	1	No Quantity							980			0
S3	2009	2009	2009	2	0	2	Export	398	Kazakhstan	KAZ	724	Spain	ESP								62	RUBBER MANUFACTURES, NES	1	No Quantity							900			0
S3	2009	2009	2009	2	0	2	Export	398	Kazakhstan	KAZ	736	Fmr Sudan	SDN								62	RUBBER MANUFACTURES, NES	1	No Quantity							1375			0
S3	2009	2009	2009	2	0	2	Export	398	Kazakhstan	KAZ	752	Sweden	SWE								62	RUBBER MANUFACTURES, NES	1	No Quantity							96360			0
S3	2009	2009	2009	2	0	2	Export	398	Kazakhstan	KAZ	757	Switzerland	CHE								62	RUBBER MANUFACTURES, NES	1	No Quantity							4188			0
S3	2009	2009	2009	2	0	2	Export	398	Kazakhstan	KAZ	762	Tajikistan	TJK								62	RUBBER MANUFACTURES, NES	1	No Quantity							98633			0
S3	2009	2009	2009	2	0	2	Export	398	Kazakhstan	KAZ	764	Thailand	THA								62	RUBBER MANUFACTURES, NES	1	No Quantity							362			0
S3	2009	2009	2009	2	0	2	Export	398	Kazakhstan	KAZ	780	Trinidad and Tobago	TTO								62	RUBBER MANUFACTURES, NES	1	No Quantity							6590			0
S3	2009	2009	2009	2	0	2	Export	398	Kazakhstan	KAZ	784	United Arab Emirates	ARE								62	RUBBER MANUFACTURES, NES	1	No Quantity							200401			0
S3	2009	2009	2009	2	0	2	Export	398	Kazakhstan	KAZ	792	Turkey	TUR								62	RUBBER MANUFACTURES, NES	1	No Quantity							106552			0
S3	2009	2009	2009	2	0	2	Export	398	Kazakhstan	KAZ	795	Turkmenistan	TKM								62	RUBBER MANUFACTURES, NES	1	No Quantity							22833			0
S3	2009	2009	2009	2	0	2	Export	398	Kazakhstan	KAZ	804	Ukraine	UKR								62	RUBBER MANUFACTURES, NES	1	No Quantity							691			0
S3	2009	2009	2009	2	0	2	Export	398	Kazakhstan	KAZ	818	Egypt	EGY								62	RUBBER MANUFACTURES, NES	1	No Quantity							1681			0
S3	2009	2009	2009	2	0	2	Export	398	Kazakhstan	KAZ	826	United Kingdom	GBR								62	RUBBER MANUFACTURES, NES	1	No Quantity							100149			0
S3	2009	2009	2009	2	0	2	Export	398	Kazakhstan	KAZ	842	USA	USA								62	RUBBER MANUFACTURES, NES	1	No Quantity							636402			0
S3	2009	2009	2009	2	0	2	Export	398	Kazakhstan	KAZ	860	Uzbekistan	UZB								62	RUBBER MANUFACTURES, NES	1	No Quantity							745181			0
S3	2009	2009	2009	2	0	2	Export	400	Jordan	JOR	0	World	WLD								62	RUBBER MANUFACTURES, NES	1	No Quantity							6167921			0
S3	2009	2009	2009	2	0	2	Export	400	Jordan	JOR	124	Canada	CAN								62	RUBBER MANUFACTURES, NES	1	No Quantity							5942			0
S3	2009	2009	2009	2	0	2	Export	400	Jordan	JOR	196	Cyprus	CYP								62	RUBBER MANUFACTURES, NES	1	No Quantity							16830			0
S3	2009	2009	2009	2	0	2	Export	400	Jordan	JOR	275	State of Palestine	PSE								62	RUBBER MANUFACTURES, NES	1	No Quantity							23682			0
S3	2009	2009	2009	2	0	2	Export	400	Jordan	JOR	276	Germany	DEU								62	RUBBER MANUFACTURES, NES	1	No Quantity							26487			0
S3	2009	2009	2009	2	0	2	Export	400	Jordan	JOR	360	Indonesia	IDN								62	RUBBER MANUFACTURES, NES	1	No Quantity							31893			0
S3	2009	2009	2009	2	0	2	Export	400	Jordan	JOR	368	Iraq	IRQ								62	RUBBER MANUFACTURES, NES	1	No Quantity							722136			0
S3	2009	2009	2009	2	0	2	Export	400	Jordan	JOR	376	Israel	ISR								62	RUBBER MANUFACTURES, NES	1	No Quantity							11094			0
S3	2009	2009	2009	2	0	2	Export	400	Jordan	JOR	414	Kuwait	KWT								62	RUBBER MANUFACTURES, NES	1	No Quantity							6348			0
S3	2009	2009	2009	2	0	2	Export	400	Jordan	JOR	634	Qatar	QAT								62	RUBBER MANUFACTURES, NES	1	No Quantity							24373			0
S3	2009	2009	2009	2	0	2	Export	400	Jordan	JOR	682	Saudi Arabia	SAU								62	RUBBER MANUFACTURES, NES	1	No Quantity							67537			0
S3	2009	2009	2009	2	0	2	Export	400	Jordan	JOR	736	Fmr Sudan	SDN								62	RUBBER MANUFACTURES, NES	1	No Quantity							19776			0
S3	2009	2009	2009	2	0	2	Export	400	Jordan	JOR	760	Syria	SYR								62	RUBBER MANUFACTURES, NES	1	No Quantity							44783			0
S3	2009	2009	2009	2	0	2	Export	400	Jordan	JOR	784	United Arab Emirates	ARE								62	RUBBER MANUFACTURES, NES	1	No Quantity							23424			0
S3	2009	2009	2009	2	0	2	Export	400	Jordan	JOR	818	Egypt	EGY								62	RUBBER MANUFACTURES, NES	1	No Quantity							7989			0
S3	2009	2009	2009	2	0	2	Export	400	Jordan	JOR	838	Free Zones									62	RUBBER MANUFACTURES, NES	1	No Quantity							5134841			0
S3	2009	2009	2009	2	0	2	Export	400	Jordan	JOR	887	Yemen	YEM								62	RUBBER MANUFACTURES, NES	1	No Quantity							786			0
S3	2009	2009	2009	2	0	2	Export	398	Kazakhstan	KAZ	0	World	WLD								63	CORK, WOOD MANUFACTURES	1	No Quantity							906623			0
S3	2009	2009	2009	2	0	2	Export	398	Kazakhstan	KAZ	4	Afghanistan	AFG								63	CORK, WOOD MANUFACTURES	1	No Quantity							49026			0
S3	2009	2009	2009	2	0	2	Export	398	Kazakhstan	KAZ	24	Angola	AGO								63	CORK, WOOD MANUFACTURES	1	No Quantity							23			0
S3	2009	2009	2009	2	0	2	Export	398	Kazakhstan	KAZ	31	Azerbaijan	AZE								63	CORK, WOOD MANUFACTURES	1	No Quantity							95			0
S3	2009	2009	2009	2	0	2	Export	398	Kazakhstan	KAZ	36	Australia	AUS								63	CORK, WOOD MANUFACTURES	1	No Quantity							127			0
S3	2009	2009	2009	2	0	2	Export	398	Kazakhstan	KAZ	40	Austria	AUT								63	CORK, WOOD MANUFACTURES	1	No Quantity							65			0
S3	2009	2009	2009	2	0	2	Export	398	Kazakhstan	KAZ	56	Belgium	BEL								63	CORK, WOOD MANUFACTURES	1	No Quantity							1258			0
S3	2009	2009	2009	2	0	2	Export	398	Kazakhstan	KAZ	100	Bulgaria	BGR								63	CORK, WOOD MANUFACTURES	1	No Quantity							137			0
S3	2009	2009	2009	2	0	2	Export	398	Kazakhstan	KAZ	124	Canada	CAN								63	CORK, WOOD MANUFACTURES	1	No Quantity							156			0
S3	2009	2009	2009	2	0	2	Export	398	Kazakhstan	KAZ	156	China	CHN								63	CORK, WOOD MANUFACTURES	1	No Quantity							11293			0
S3	2009	2009	2009	2	0	2	Export	398	Kazakhstan	KAZ	180	Dem. Rep. of the Congo	COD								63	CORK, WOOD MANUFACTURES	1	No Quantity							726			0
S3	2009	2009	2009	2	0	2	Export	398	Kazakhstan	KAZ	203	Czechia	CZE								63	CORK, WOOD MANUFACTURES	1	No Quantity							378			0
S3	2009	2009	2009	2	0	2	Export	398	Kazakhstan	KAZ	208	Denmark	DNK								63	CORK, WOOD MANUFACTURES	1	No Quantity							57			0
S3	2009	2009	2009	2	0	2	Export	398	Kazakhstan	KAZ	251	France	FRA								63	CORK, WOOD MANUFACTURES	1	No Quantity							70			0
S3	2009	2009	2009	2	0	2	Export	398	Kazakhstan	KAZ	268	Georgia	GEO								63	CORK, WOOD MANUFACTURES	1	No Quantity							33			0
S3	2009	2009	2009	2	0	2	Export	398	Kazakhstan	KAZ	276	Germany	DEU								63	CORK, WOOD MANUFACTURES	1	No Quantity							10937			0
S3	2009	2009	2009	2	0	2	Export	398	Kazakhstan	KAZ	348	Hungary	HUN								63	CORK, WOOD MANUFACTURES	1	No Quantity							27			0
S3	2009	2009	2009	2	0	2	Export	398	Kazakhstan	KAZ	376	Israel	ISR								63	CORK, WOOD MANUFACTURES	1	No Quantity							260			0
S3	2009	2009	2009	2	0	2	Export	398	Kazakhstan	KAZ	381	Italy	ITA								63	CORK, WOOD MANUFACTURES	1	No Quantity							281			0
S3	2009	2009	2009	2	0	2	Export	398	Kazakhstan	KAZ	392	Japan	JPN								63	CORK, WOOD MANUFACTURES	1	No Quantity							178			0
S3	2009	2009	2009	2	0	2	Export	398	Kazakhstan	KAZ	410	Rep. of Korea	KOR								63	CORK, WOOD MANUFACTURES	1	No Quantity							1392			0
S3	2009	2009	2009	2	0	2	Export	398	Kazakhstan	KAZ	417	Kyrgyzstan	KGZ								63	CORK, WOOD MANUFACTURES	1	No Quantity							28845			0
S3	2009	2009	2009	2	0	2	Export	398	Kazakhstan	KAZ	428	Latvia	LVA								63	CORK, WOOD MANUFACTURES	1	No Quantity							94			0
S3	2009	2009	2009	2	0	2	Export	398	Kazakhstan	KAZ	434	Libya	LBY								63	CORK, WOOD MANUFACTURES	1	No Quantity							222500			0
S3	2009	2009	2009	2	0	2	Export	398	Kazakhstan	KAZ	440	Lithuania	LTU								63	CORK, WOOD MANUFACTURES	1	No Quantity							12			0
S3	2009	2009	2009	2	0	2	Export	398	Kazakhstan	KAZ	484	Mexico	MEX								63	CORK, WOOD MANUFACTURES	1	No Quantity							20			0
S3	2009	2009	2009	2	0	2	Export	398	Kazakhstan	KAZ	516	Namibia	NAM								63	CORK, WOOD MANUFACTURES	1	No Quantity							12			0
S3	2009	2009	2009	2	0	2	Export	398	Kazakhstan	KAZ	528	Netherlands	NLD								63	CORK, WOOD MANUFACTURES	1	No Quantity							23			0
S3	2009	2009	2009	2	0	2	Export	398	Kazakhstan	KAZ	554	New Zealand	NZL								63	CORK, WOOD MANUFACTURES	1	No Quantity							31			0
S3	2009	2009	2009	2	0	2	Export	398	Kazakhstan	KAZ	586	Pakistan	PAK								63	CORK, WOOD MANUFACTURES	1	No Quantity							30			0
S3	2009	2009	2009	2	0	2	Export	398	Kazakhstan	KAZ	608	Philippines	PHL								63	CORK, WOOD MANUFACTURES	1	No Quantity							24			0
S3	2009	2009	2009	2	0	2	Export	398	Kazakhstan	KAZ	616	Poland	POL								63	CORK, WOOD MANUFACTURES	1	No Quantity							25			0
S3	2009	2009	2009	2	0	2	Export	398	Kazakhstan	KAZ	642	Romania	ROU								63	CORK, WOOD MANUFACTURES	1	No Quantity							48			0
S3	2009	2009	2009	2	0	2	Export	398	Kazakhstan	KAZ	643	Russian Federation	RUS								63	CORK, WOOD MANUFACTURES	1	No Quantity							135618			0
S3	2009	2009	2009	2	0	2	Export	398	Kazakhstan	KAZ	699	India	IND								63	CORK, WOOD MANUFACTURES	1	No Quantity							171			0
S3	2009	2009	2009	2	0	2	Export	398	Kazakhstan	KAZ	710	South Africa	ZAF								63	CORK, WOOD MANUFACTURES	1	No Quantity							44			0
S3	2009	2009	2009	2	0	2	Export	398	Kazakhstan	KAZ	724	Spain	ESP								63	CORK, WOOD MANUFACTURES	1	No Quantity							22			0
S3	2009	2009	2009	2	0	2	Export	398	Kazakhstan	KAZ	757	Switzerland	CHE								63	CORK, WOOD MANUFACTURES	1	No Quantity							120			0
S3	2009	2009	2009	2	0	2	Export	398	Kazakhstan	KAZ	760	Syria	SYR								63	CORK, WOOD MANUFACTURES	1	No Quantity							216			0
S3	2009	2009	2009	2	0	2	Export	398	Kazakhstan	KAZ	762	Tajikistan	TJK								63	CORK, WOOD MANUFACTURES	1	No Quantity							190797			0
S3	2009	2009	2009	2	0	2	Export	398	Kazakhstan	KAZ	764	Thailand	THA								63	CORK, WOOD MANUFACTURES	1	No Quantity							61			0
S3	2009	2009	2009	2	0	2	Export	398	Kazakhstan	KAZ	780	Trinidad and Tobago	TTO								63	CORK, WOOD MANUFACTURES	1	No Quantity							56			0
S3	2009	2009	2009	2	0	2	Export	398	Kazakhstan	KAZ	784	United Arab Emirates	ARE								63	CORK, WOOD MANUFACTURES	1	No Quantity							2324			0
S3	2009	2009	2009	2	0	2	Export	398	Kazakhstan	KAZ	792	Turkey	TUR								63	CORK, WOOD MANUFACTURES	1	No Quantity							107496			0
S3	2009	2009	2009	2	0	2	Export	398	Kazakhstan	KAZ	795	Turkmenistan	TKM								63	CORK, WOOD MANUFACTURES	1	No Quantity							15			0
S3	2009	2009	2009	2	0	2	Export	398	Kazakhstan	KAZ	804	Ukraine	UKR								63	CORK, WOOD MANUFACTURES	1	No Quantity							1987			0
S3	2009	2009	2009	2	0	2	Export	398	Kazakhstan	KAZ	826	United Kingdom	GBR								63	CORK, WOOD MANUFACTURES	1	No Quantity							474			0
S3	2009	2009	2009	2	0	2	Export	398	Kazakhstan	KAZ	842	USA	USA								63	CORK, WOOD MANUFACTURES	1	No Quantity							294			0
S3	2009	2009	2009	2	0	2	Export	398	Kazakhstan	KAZ	860	Uzbekistan	UZB								63	CORK, WOOD MANUFACTURES	1	No Quantity							138745			0
S3	2009	2009	2009	2	0	2	Export	400	Jordan	JOR	0	World	WLD								63	CORK, WOOD MANUFACTURES	1	No Quantity							17188327			0
S3	2009	2009	2009	2	0	2	Export	400	Jordan	JOR	4	Afghanistan	AFG								63	CORK, WOOD MANUFACTURES	1	No Quantity							52782			0
S3	2009	2009	2009	2	0	2	Export	400	Jordan	JOR	36	Australia	AUS								63	CORK, WOOD MANUFACTURES	1	No Quantity							976			0
S3	2009	2009	2009	2	0	2	Export	400	Jordan	JOR	48	Bahrain	BHR								63	CORK, WOOD MANUFACTURES	1	No Quantity							5296			0
S3	2009	2009	2009	2	0	2	Export	400	Jordan	JOR	196	Cyprus	CYP								63	CORK, WOOD MANUFACTURES	1	No Quantity							59851			0
S3	2009	2009	2009	2	0	2	Export	400	Jordan	JOR	251	France	FRA								63	CORK, WOOD MANUFACTURES	1	No Quantity							1575			0
S3	2009	2009	2009	2	0	2	Export	400	Jordan	JOR	275	State of Palestine	PSE								63	CORK, WOOD MANUFACTURES	1	No Quantity							41484			0
S3	2009	2009	2009	2	0	2	Export	400	Jordan	JOR	368	Iraq	IRQ								63	CORK, WOOD MANUFACTURES	1	No Quantity							8531196			0
S3	2009	2009	2009	2	0	2	Export	400	Jordan	JOR	376	Israel	ISR								63	CORK, WOOD MANUFACTURES	1	No Quantity							14651			0
S3	2009	2009	2009	2	0	2	Export	400	Jordan	JOR	414	Kuwait	KWT								63	CORK, WOOD MANUFACTURES	1	No Quantity							231059			0
S3	2009	2009	2009	2	0	2	Export	400	Jordan	JOR	422	Lebanon	LBN								63	CORK, WOOD MANUFACTURES	1	No Quantity							492653			0
S3	2009	2009	2009	2	0	2	Export	400	Jordan	JOR	434	Libya	LBY								63	CORK, WOOD MANUFACTURES	1	No Quantity							1831			0
S3	2009	2009	2009	2	0	2	Export	400	Jordan	JOR	512	Oman	OMN								63	CORK, WOOD MANUFACTURES	1	No Quantity							53711			0
S3	2009	2009	2009	2	0	2	Export	400	Jordan	JOR	586	Pakistan	PAK								63	CORK, WOOD MANUFACTURES	1	No Quantity							362252			0
S3	2009	2009	2009	2	0	2	Export	400	Jordan	JOR	634	Qatar	QAT								63	CORK, WOOD MANUFACTURES	1	No Quantity							66103			0
S3	2009	2009	2009	2	0	2	Export	400	Jordan	JOR	643	Russian Federation	RUS								63	CORK, WOOD MANUFACTURES	1	No Quantity							3099			0
S3	2009	2009	2009	2	0	2	Export	400	Jordan	JOR	682	Saudi Arabia	SAU								63	CORK, WOOD MANUFACTURES	1	No Quantity							664126			0
S3	2009	2009	2009	2	0	2	Export	400	Jordan	JOR	724	Spain	ESP								63	CORK, WOOD MANUFACTURES	1	No Quantity							999			0
S3	2009	2009	2009	2	0	2	Export	400	Jordan	JOR	752	Sweden	SWE								63	CORK, WOOD MANUFACTURES	1	No Quantity							3759			0
S3	2009	2009	2009	2	0	2	Export	400	Jordan	JOR	760	Syria	SYR								63	CORK, WOOD MANUFACTURES	1	No Quantity							4460268			0
S3	2009	2009	2009	2	0	2	Export	400	Jordan	JOR	784	United Arab Emirates	ARE								63	CORK, WOOD MANUFACTURES	1	No Quantity							51394			0
S3	2009	2009	2009	2	0	2	Export	400	Jordan	JOR	818	Egypt	EGY								63	CORK, WOOD MANUFACTURES	1	No Quantity							21869			0
[truncated: 2,340 more rows]
