# Supplementary material for: Core-periphery structure in sectoral international trade networks: A new approach to an old theory
Source: PLoS One. 2020 Apr 2;15(4):e0229547. doi: 10.1371/journal.pone.0229547 (PMC7117750; doi:10.1371/journal.pone.0229547)
Supplement: S7 File — (ZIP) [file pone.0229547.s007.zip › S7_File/RawData 2009/comtrade (28).csv]

Classification	Year	Period	Period Desc.	Aggregate Level	Is Leaf Code	Trade Flow Code	Trade Flow	Reporter Code	Reporter	Reporter ISO	Partner Code	Partner	Partner ISO	2nd Partner Code	2nd Partner	2nd Partner ISO	Customs Proc. Code	Customs	Mode of Transport Code	Mode of Transport	Commodity Code	Commodity	Qty Unit Code	Qty Unit	Qty	Alt Qty Unit Code	Alt Qty Unit	Alt Qty	Netweight (kg)	Gross weight (kg)	Trade Value (US$)	CIF Trade Value (US$)	FOB Trade Value (US$)	Flag
S3	2009	2009	2009	2	0	2	Export	410	Rep. of Korea	KOR	0	World	WLD								00	LIVE ANIMALS	1	No Quantity							2838814			0
S3	2009	2009	2009	2	0	2	Export	410	Rep. of Korea	KOR	4	Afghanistan	AFG								00	LIVE ANIMALS	1	No Quantity							303			0
S3	2009	2009	2009	2	0	2	Export	410	Rep. of Korea	KOR	36	Australia	AUS								00	LIVE ANIMALS	1	No Quantity							8107			0
S3	2009	2009	2009	2	0	2	Export	410	Rep. of Korea	KOR	40	Austria	AUT								00	LIVE ANIMALS	1	No Quantity							2803			0
S3	2009	2009	2009	2	0	2	Export	410	Rep. of Korea	KOR	56	Belgium	BEL								00	LIVE ANIMALS	1	No Quantity							311639			0
S3	2009	2009	2009	2	0	2	Export	410	Rep. of Korea	KOR	84	Belize	BLZ								00	LIVE ANIMALS	1	No Quantity							374			0
S3	2009	2009	2009	2	0	2	Export	410	Rep. of Korea	KOR	124	Canada	CAN								00	LIVE ANIMALS	1	No Quantity							16074			0
S3	2009	2009	2009	2	0	2	Export	410	Rep. of Korea	KOR	144	Sri Lanka	LKA								00	LIVE ANIMALS	1	No Quantity							1272			0
S3	2009	2009	2009	2	0	2	Export	410	Rep. of Korea	KOR	156	China	CHN								00	LIVE ANIMALS	1	No Quantity							30616			0
S3	2009	2009	2009	2	0	2	Export	410	Rep. of Korea	KOR	191	Croatia	HRV								00	LIVE ANIMALS	1	No Quantity							200			0
S3	2009	2009	2009	2	0	2	Export	410	Rep. of Korea	KOR	251	France	FRA								00	LIVE ANIMALS	1	No Quantity							434			0
S3	2009	2009	2009	2	0	2	Export	410	Rep. of Korea	KOR	276	Germany	DEU								00	LIVE ANIMALS	1	No Quantity							8646			0
S3	2009	2009	2009	2	0	2	Export	410	Rep. of Korea	KOR	316	Guam	GUM								00	LIVE ANIMALS	1	No Quantity							315			0
S3	2009	2009	2009	2	0	2	Export	410	Rep. of Korea	KOR	344	China, Hong Kong SAR	HKG								00	LIVE ANIMALS	1	No Quantity							1314			0
S3	2009	2009	2009	2	0	2	Export	410	Rep. of Korea	KOR	360	Indonesia	IDN								00	LIVE ANIMALS	1	No Quantity							203			0
S3	2009	2009	2009	2	0	2	Export	410	Rep. of Korea	KOR	381	Italy	ITA								00	LIVE ANIMALS	1	No Quantity							563			0
S3	2009	2009	2009	2	0	2	Export	410	Rep. of Korea	KOR	392	Japan	JPN								00	LIVE ANIMALS	1	No Quantity							294200			0
S3	2009	2009	2009	2	0	2	Export	410	Rep. of Korea	KOR	414	Kuwait	KWT								00	LIVE ANIMALS	1	No Quantity							223			0
S3	2009	2009	2009	2	0	2	Export	410	Rep. of Korea	KOR	428	Latvia	LVA								00	LIVE ANIMALS	1	No Quantity							300			0
S3	2009	2009	2009	2	0	2	Export	410	Rep. of Korea	KOR	458	Malaysia	MYS								00	LIVE ANIMALS	1	No Quantity							639			0
S3	2009	2009	2009	2	0	2	Export	410	Rep. of Korea	KOR	490	Other Asia, nes									00	LIVE ANIMALS	1	No Quantity							17657			0
S3	2009	2009	2009	2	0	2	Export	410	Rep. of Korea	KOR	528	Netherlands	NLD								00	LIVE ANIMALS	1	No Quantity							3182			0
S3	2009	2009	2009	2	0	2	Export	410	Rep. of Korea	KOR	554	New Zealand	NZL								00	LIVE ANIMALS	1	No Quantity							3385			0
S3	2009	2009	2009	2	0	2	Export	410	Rep. of Korea	KOR	586	Pakistan	PAK								00	LIVE ANIMALS	1	No Quantity							250			0
S3	2009	2009	2009	2	0	2	Export	410	Rep. of Korea	KOR	608	Philippines	PHL								00	LIVE ANIMALS	1	No Quantity							1181			0
S3	2009	2009	2009	2	0	2	Export	410	Rep. of Korea	KOR	642	Romania	ROU								00	LIVE ANIMALS	1	No Quantity							400			0
S3	2009	2009	2009	2	0	2	Export	410	Rep. of Korea	KOR	643	Russian Federation	RUS								00	LIVE ANIMALS	1	No Quantity							639			0
S3	2009	2009	2009	2	0	2	Export	410	Rep. of Korea	KOR	699	India	IND								00	LIVE ANIMALS	1	No Quantity							321			0
S3	2009	2009	2009	2	0	2	Export	410	Rep. of Korea	KOR	702	Singapore	SGP								00	LIVE ANIMALS	1	No Quantity							799727			0
S3	2009	2009	2009	2	0	2	Export	410	Rep. of Korea	KOR	704	Viet Nam	VNM								00	LIVE ANIMALS	1	No Quantity							613			0
S3	2009	2009	2009	2	0	2	Export	410	Rep. of Korea	KOR	710	South Africa	ZAF								00	LIVE ANIMALS	1	No Quantity							6148			0
S3	2009	2009	2009	2	0	2	Export	410	Rep. of Korea	KOR	724	Spain	ESP								00	LIVE ANIMALS	1	No Quantity							197408			0
S3	2009	2009	2009	2	0	2	Export	410	Rep. of Korea	KOR	752	Sweden	SWE								00	LIVE ANIMALS	1	No Quantity							137			0
S3	2009	2009	2009	2	0	2	Export	410	Rep. of Korea	KOR	757	Switzerland	CHE								00	LIVE ANIMALS	1	No Quantity							321			0
S3	2009	2009	2009	2	0	2	Export	410	Rep. of Korea	KOR	764	Thailand	THA								00	LIVE ANIMALS	1	No Quantity							543			0
S3	2009	2009	2009	2	0	2	Export	410	Rep. of Korea	KOR	784	United Arab Emirates	ARE								00	LIVE ANIMALS	1	No Quantity							2611			0
S3	2009	2009	2009	2	0	2	Export	410	Rep. of Korea	KOR	826	United Kingdom	GBR								00	LIVE ANIMALS	1	No Quantity							52422			0
S3	2009	2009	2009	2	0	2	Export	410	Rep. of Korea	KOR	842	USA	USA								00	LIVE ANIMALS	1	No Quantity							1073511			0
S3	2009	2009	2009	2	0	2	Export	410	Rep. of Korea	KOR	858	Uruguay	URY								00	LIVE ANIMALS	1	No Quantity							133			0
S3	2009	2009	2009	2	0	2	Export	417	Kyrgyzstan	KGZ	0	World	WLD								00	LIVE ANIMALS	1	No Quantity							4606848			0
S3	2009	2009	2009	2	0	2	Export	417	Kyrgyzstan	KGZ	32	Argentina	ARG								00	LIVE ANIMALS	1	No Quantity							773			0
S3	2009	2009	2009	2	0	2	Export	417	Kyrgyzstan	KGZ	51	Armenia	ARM								00	LIVE ANIMALS	1	No Quantity							1380			0
S3	2009	2009	2009	2	0	2	Export	417	Kyrgyzstan	KGZ	368	Iraq	IRQ								00	LIVE ANIMALS	1	No Quantity							1065000			0
S3	2009	2009	2009	2	0	2	Export	417	Kyrgyzstan	KGZ	381	Italy	ITA								00	LIVE ANIMALS	1	No Quantity							1628713			0
S3	2009	2009	2009	2	0	2	Export	417	Kyrgyzstan	KGZ	498	Rep. of Moldova	MDA								00	LIVE ANIMALS	1	No Quantity							1735			0
S3	2009	2009	2009	2	0	2	Export	417	Kyrgyzstan	KGZ	579	Norway	NOR								00	LIVE ANIMALS	1	No Quantity							28307			0
S3	2009	2009	2009	2	0	2	Export	417	Kyrgyzstan	KGZ	643	Russian Federation	RUS								00	LIVE ANIMALS	1	No Quantity							229			0
S3	2009	2009	2009	2	0	2	Export	417	Kyrgyzstan	KGZ	724	Spain	ESP								00	LIVE ANIMALS	1	No Quantity							741			0
S3	2009	2009	2009	2	0	2	Export	417	Kyrgyzstan	KGZ	784	United Arab Emirates	ARE								00	LIVE ANIMALS	1	No Quantity							388			0
S3	2009	2009	2009	2	0	2	Export	417	Kyrgyzstan	KGZ	792	Turkey	TUR								00	LIVE ANIMALS	1	No Quantity							946787			0
S3	2009	2009	2009	2	0	2	Export	417	Kyrgyzstan	KGZ	826	United Kingdom	GBR								00	LIVE ANIMALS	1	No Quantity							932603			0
S3	2009	2009	2009	2	0	2	Export	417	Kyrgyzstan	KGZ	842	USA	USA								00	LIVE ANIMALS	1	No Quantity							192			0
S3	2009	2009	2009	2	0	2	Export	410	Rep. of Korea	KOR	0	World	WLD								01	MEAT, MEAT PREPARATIONS	1	No Quantity							40990503			0
S3	2009	2009	2009	2	0	2	Export	410	Rep. of Korea	KOR	4	Afghanistan	AFG								01	MEAT, MEAT PREPARATIONS	1	No Quantity							79			0
S3	2009	2009	2009	2	0	2	Export	410	Rep. of Korea	KOR	31	Azerbaijan	AZE								01	MEAT, MEAT PREPARATIONS	1	No Quantity							15			0
S3	2009	2009	2009	2	0	2	Export	410	Rep. of Korea	KOR	32	Argentina	ARG								01	MEAT, MEAT PREPARATIONS	1	No Quantity							690			0
S3	2009	2009	2009	2	0	2	Export	410	Rep. of Korea	KOR	36	Australia	AUS								01	MEAT, MEAT PREPARATIONS	1	No Quantity							214045			0
S3	2009	2009	2009	2	0	2	Export	410	Rep. of Korea	KOR	48	Bahrain	BHR								01	MEAT, MEAT PREPARATIONS	1	No Quantity							3764			0
S3	2009	2009	2009	2	0	2	Export	410	Rep. of Korea	KOR	50	Bangladesh	BGD								01	MEAT, MEAT PREPARATIONS	1	No Quantity							137			0
S3	2009	2009	2009	2	0	2	Export	410	Rep. of Korea	KOR	76	Brazil	BRA								01	MEAT, MEAT PREPARATIONS	1	No Quantity							138			0
S3	2009	2009	2009	2	0	2	Export	410	Rep. of Korea	KOR	104	Myanmar	MMR								01	MEAT, MEAT PREPARATIONS	1	No Quantity							223			0
S3	2009	2009	2009	2	0	2	Export	410	Rep. of Korea	KOR	124	Canada	CAN								01	MEAT, MEAT PREPARATIONS	1	No Quantity							11871			0
S3	2009	2009	2009	2	0	2	Export	410	Rep. of Korea	KOR	144	Sri Lanka	LKA								01	MEAT, MEAT PREPARATIONS	1	No Quantity							300			0
S3	2009	2009	2009	2	0	2	Export	410	Rep. of Korea	KOR	152	Chile	CHL								01	MEAT, MEAT PREPARATIONS	1	No Quantity							100			0
S3	2009	2009	2009	2	0	2	Export	410	Rep. of Korea	KOR	156	China	CHN								01	MEAT, MEAT PREPARATIONS	1	No Quantity							5867346			0
S3	2009	2009	2009	2	0	2	Export	410	Rep. of Korea	KOR	203	Czechia	CZE								01	MEAT, MEAT PREPARATIONS	1	No Quantity							271			0
S3	2009	2009	2009	2	0	2	Export	410	Rep. of Korea	KOR	233	Estonia	EST								01	MEAT, MEAT PREPARATIONS	1	No Quantity							5372			0
S3	2009	2009	2009	2	0	2	Export	410	Rep. of Korea	KOR	276	Germany	DEU								01	MEAT, MEAT PREPARATIONS	1	No Quantity							12847			0
S3	2009	2009	2009	2	0	2	Export	410	Rep. of Korea	KOR	288	Ghana	GHA								01	MEAT, MEAT PREPARATIONS	1	No Quantity							6902			0
S3	2009	2009	2009	2	0	2	Export	410	Rep. of Korea	KOR	344	China, Hong Kong SAR	HKG								01	MEAT, MEAT PREPARATIONS	1	No Quantity							1781477			0
S3	2009	2009	2009	2	0	2	Export	410	Rep. of Korea	KOR	360	Indonesia	IDN								01	MEAT, MEAT PREPARATIONS	1	No Quantity							206682			0
S3	2009	2009	2009	2	0	2	Export	410	Rep. of Korea	KOR	392	Japan	JPN								01	MEAT, MEAT PREPARATIONS	1	No Quantity							6918220			0
S3	2009	2009	2009	2	0	2	Export	410	Rep. of Korea	KOR	398	Kazakhstan	KAZ								01	MEAT, MEAT PREPARATIONS	1	No Quantity							495			0
S3	2009	2009	2009	2	0	2	Export	410	Rep. of Korea	KOR	404	Kenya	KEN								01	MEAT, MEAT PREPARATIONS	1	No Quantity							97			0
S3	2009	2009	2009	2	0	2	Export	410	Rep. of Korea	KOR	414	Kuwait	KWT								01	MEAT, MEAT PREPARATIONS	1	No Quantity							274			0
S3	2009	2009	2009	2	0	2	Export	410	Rep. of Korea	KOR	417	Kyrgyzstan	KGZ								01	MEAT, MEAT PREPARATIONS	1	No Quantity							175			0
S3	2009	2009	2009	2	0	2	Export	410	Rep. of Korea	KOR	418	Lao People's Dem. Rep.	LAO								01	MEAT, MEAT PREPARATIONS	1	No Quantity							225			0
S3	2009	2009	2009	2	0	2	Export	410	Rep. of Korea	KOR	434	Libya	LBY								01	MEAT, MEAT PREPARATIONS	1	No Quantity							18671			0
S3	2009	2009	2009	2	0	2	Export	410	Rep. of Korea	KOR	446	China, Macao SAR	MAC								01	MEAT, MEAT PREPARATIONS	1	No Quantity							10538			0
S3	2009	2009	2009	2	0	2	Export	410	Rep. of Korea	KOR	458	Malaysia	MYS								01	MEAT, MEAT PREPARATIONS	1	No Quantity							92266			0
S3	2009	2009	2009	2	0	2	Export	410	Rep. of Korea	KOR	480	Mauritius	MUS								01	MEAT, MEAT PREPARATIONS	1	No Quantity							1040			0
S3	2009	2009	2009	2	0	2	Export	410	Rep. of Korea	KOR	490	Other Asia, nes									01	MEAT, MEAT PREPARATIONS	1	No Quantity							1534771			0
S3	2009	2009	2009	2	0	2	Export	410	Rep. of Korea	KOR	496	Mongolia	MNG								01	MEAT, MEAT PREPARATIONS	1	No Quantity							17600			0
S3	2009	2009	2009	2	0	2	Export	410	Rep. of Korea	KOR	554	New Zealand	NZL								01	MEAT, MEAT PREPARATIONS	1	No Quantity							5475			0
S3	2009	2009	2009	2	0	2	Export	410	Rep. of Korea	KOR	585	Palau	PLW								01	MEAT, MEAT PREPARATIONS	1	No Quantity							1372			0
S3	2009	2009	2009	2	0	2	Export	410	Rep. of Korea	KOR	600	Paraguay	PRY								01	MEAT, MEAT PREPARATIONS	1	No Quantity							58			0
S3	2009	2009	2009	2	0	2	Export	410	Rep. of Korea	KOR	604	Peru	PER								01	MEAT, MEAT PREPARATIONS	1	No Quantity							2091			0
S3	2009	2009	2009	2	0	2	Export	410	Rep. of Korea	KOR	608	Philippines	PHL								01	MEAT, MEAT PREPARATIONS	1	No Quantity							5960223			0
S3	2009	2009	2009	2	0	2	Export	410	Rep. of Korea	KOR	626	Timor-Leste	TLS								01	MEAT, MEAT PREPARATIONS	1	No Quantity							2347			0
S3	2009	2009	2009	2	0	2	Export	410	Rep. of Korea	KOR	643	Russian Federation	RUS								01	MEAT, MEAT PREPARATIONS	1	No Quantity							127134			0
S3	2009	2009	2009	2	0	2	Export	410	Rep. of Korea	KOR	682	Saudi Arabia	SAU								01	MEAT, MEAT PREPARATIONS	1	No Quantity							70			0
S3	2009	2009	2009	2	0	2	Export	410	Rep. of Korea	KOR	699	India	IND								01	MEAT, MEAT PREPARATIONS	1	No Quantity							118994			0
S3	2009	2009	2009	2	0	2	Export	410	Rep. of Korea	KOR	702	Singapore	SGP								01	MEAT, MEAT PREPARATIONS	1	No Quantity							61875			0
S3	2009	2009	2009	2	0	2	Export	410	Rep. of Korea	KOR	704	Viet Nam	VNM								01	MEAT, MEAT PREPARATIONS	1	No Quantity							12797841			0
S3	2009	2009	2009	2	0	2	Export	410	Rep. of Korea	KOR	710	South Africa	ZAF								01	MEAT, MEAT PREPARATIONS	1	No Quantity							2028			0
S3	2009	2009	2009	2	0	2	Export	410	Rep. of Korea	KOR	764	Thailand	THA								01	MEAT, MEAT PREPARATIONS	1	No Quantity							3338881			0
S3	2009	2009	2009	2	0	2	Export	410	Rep. of Korea	KOR	784	United Arab Emirates	ARE								01	MEAT, MEAT PREPARATIONS	1	No Quantity							188321			0
S3	2009	2009	2009	2	0	2	Export	410	Rep. of Korea	KOR	842	USA	USA								01	MEAT, MEAT PREPARATIONS	1	No Quantity							1651932			0
S3	2009	2009	2009	2	0	2	Export	410	Rep. of Korea	KOR	858	Uruguay	URY								01	MEAT, MEAT PREPARATIONS	1	No Quantity							3185			0
S3	2009	2009	2009	2	0	2	Export	410	Rep. of Korea	KOR	899	Areas, nes									01	MEAT, MEAT PREPARATIONS	1	No Quantity							22045			0
S3	2009	2009	2009	2	0	2	Export	417	Kyrgyzstan	KGZ	0	World	WLD								01	MEAT, MEAT PREPARATIONS	1	No Quantity							1302587			0
S3	2009	2009	2009	2	0	2	Export	417	Kyrgyzstan	KGZ	51	Armenia	ARM								01	MEAT, MEAT PREPARATIONS	1	No Quantity							9508			0
S3	2009	2009	2009	2	0	2	Export	417	Kyrgyzstan	KGZ	156	China	CHN								01	MEAT, MEAT PREPARATIONS	1	No Quantity							11192			0
S3	2009	2009	2009	2	0	2	Export	417	Kyrgyzstan	KGZ	276	Germany	DEU								01	MEAT, MEAT PREPARATIONS	1	No Quantity							1309			0
S3	2009	2009	2009	2	0	2	Export	417	Kyrgyzstan	KGZ	398	Kazakhstan	KAZ								01	MEAT, MEAT PREPARATIONS	1	No Quantity							7476			0
S3	2009	2009	2009	2	0	2	Export	417	Kyrgyzstan	KGZ	586	Pakistan	PAK								01	MEAT, MEAT PREPARATIONS	1	No Quantity							3502			0
S3	2009	2009	2009	2	0	2	Export	417	Kyrgyzstan	KGZ	643	Russian Federation	RUS								01	MEAT, MEAT PREPARATIONS	1	No Quantity							170122			0
S3	2009	2009	2009	2	0	2	Export	417	Kyrgyzstan	KGZ	699	India	IND								01	MEAT, MEAT PREPARATIONS	1	No Quantity							1878			0
S3	2009	2009	2009	2	0	2	Export	417	Kyrgyzstan	KGZ	762	Tajikistan	TJK								01	MEAT, MEAT PREPARATIONS	1	No Quantity							255930			0
S3	2009	2009	2009	2	0	2	Export	417	Kyrgyzstan	KGZ	784	United Arab Emirates	ARE								01	MEAT, MEAT PREPARATIONS	1	No Quantity							718780			0
S3	2009	2009	2009	2	0	2	Export	417	Kyrgyzstan	KGZ	792	Turkey	TUR								01	MEAT, MEAT PREPARATIONS	1	No Quantity							65268			0
S3	2009	2009	2009	2	0	2	Export	417	Kyrgyzstan	KGZ	826	United Kingdom	GBR								01	MEAT, MEAT PREPARATIONS	1	No Quantity							44705			0
S3	2009	2009	2009	2	0	2	Export	417	Kyrgyzstan	KGZ	860	Uzbekistan	UZB								01	MEAT, MEAT PREPARATIONS	1	No Quantity							12917			0
S3	2009	2009	2009	2	0	2	Export	410	Rep. of Korea	KOR	0	World	WLD								02	DAIRY PRODUCTS,BIRD EGGS	1	No Quantity							41283739			0
S3	2009	2009	2009	2	0	2	Export	410	Rep. of Korea	KOR	32	Argentina	ARG								02	DAIRY PRODUCTS,BIRD EGGS	1	No Quantity							201684			0
S3	2009	2009	2009	2	0	2	Export	410	Rep. of Korea	KOR	36	Australia	AUS								02	DAIRY PRODUCTS,BIRD EGGS	1	No Quantity							3249636			0
S3	2009	2009	2009	2	0	2	Export	410	Rep. of Korea	KOR	50	Bangladesh	BGD								02	DAIRY PRODUCTS,BIRD EGGS	1	No Quantity							420			0
S3	2009	2009	2009	2	0	2	Export	410	Rep. of Korea	KOR	56	Belgium	BEL								02	DAIRY PRODUCTS,BIRD EGGS	1	No Quantity							19968			0
S3	2009	2009	2009	2	0	2	Export	410	Rep. of Korea	KOR	76	Brazil	BRA								02	DAIRY PRODUCTS,BIRD EGGS	1	No Quantity							750951			0
S3	2009	2009	2009	2	0	2	Export	410	Rep. of Korea	KOR	104	Myanmar	MMR								02	DAIRY PRODUCTS,BIRD EGGS	1	No Quantity							2449			0
S3	2009	2009	2009	2	0	2	Export	410	Rep. of Korea	KOR	116	Cambodia	KHM								02	DAIRY PRODUCTS,BIRD EGGS	1	No Quantity							1158			0
S3	2009	2009	2009	2	0	2	Export	410	Rep. of Korea	KOR	124	Canada	CAN								02	DAIRY PRODUCTS,BIRD EGGS	1	No Quantity							1727412			0
S3	2009	2009	2009	2	0	2	Export	410	Rep. of Korea	KOR	156	China	CHN								02	DAIRY PRODUCTS,BIRD EGGS	1	No Quantity							8943887			0
S3	2009	2009	2009	2	0	2	Export	410	Rep. of Korea	KOR	203	Czechia	CZE								02	DAIRY PRODUCTS,BIRD EGGS	1	No Quantity							160			0
S3	2009	2009	2009	2	0	2	Export	410	Rep. of Korea	KOR	222	El Salvador	SLV								02	DAIRY PRODUCTS,BIRD EGGS	1	No Quantity							1367			0
S3	2009	2009	2009	2	0	2	Export	410	Rep. of Korea	KOR	276	Germany	DEU								02	DAIRY PRODUCTS,BIRD EGGS	1	No Quantity							47662			0
S3	2009	2009	2009	2	0	2	Export	410	Rep. of Korea	KOR	316	Guam	GUM								02	DAIRY PRODUCTS,BIRD EGGS	1	No Quantity							2500			0
S3	2009	2009	2009	2	0	2	Export	410	Rep. of Korea	KOR	320	Guatemala	GTM								02	DAIRY PRODUCTS,BIRD EGGS	1	No Quantity							3216			0
S3	2009	2009	2009	2	0	2	Export	410	Rep. of Korea	KOR	344	China, Hong Kong SAR	HKG								02	DAIRY PRODUCTS,BIRD EGGS	1	No Quantity							584088			0
S3	2009	2009	2009	2	0	2	Export	410	Rep. of Korea	KOR	360	Indonesia	IDN								02	DAIRY PRODUCTS,BIRD EGGS	1	No Quantity							418539			0
S3	2009	2009	2009	2	0	2	Export	410	Rep. of Korea	KOR	372	Ireland	IRL								02	DAIRY PRODUCTS,BIRD EGGS	1	No Quantity							4604			0
S3	2009	2009	2009	2	0	2	Export	410	Rep. of Korea	KOR	392	Japan	JPN								02	DAIRY PRODUCTS,BIRD EGGS	1	No Quantity							11622554			0
S3	2009	2009	2009	2	0	2	Export	410	Rep. of Korea	KOR	398	Kazakhstan	KAZ								02	DAIRY PRODUCTS,BIRD EGGS	1	No Quantity							54336			0
S3	2009	2009	2009	2	0	2	Export	410	Rep. of Korea	KOR	414	Kuwait	KWT								02	DAIRY PRODUCTS,BIRD EGGS	1	No Quantity							87053			0
S3	2009	2009	2009	2	0	2	Export	410	Rep. of Korea	KOR	458	Malaysia	MYS								02	DAIRY PRODUCTS,BIRD EGGS	1	No Quantity							117080			0
S3	2009	2009	2009	2	0	2	Export	410	Rep. of Korea	KOR	490	Other Asia, nes									02	DAIRY PRODUCTS,BIRD EGGS	1	No Quantity							549208			0
S3	2009	2009	2009	2	0	2	Export	410	Rep. of Korea	KOR	496	Mongolia	MNG								02	DAIRY PRODUCTS,BIRD EGGS	1	No Quantity							204051			0
S3	2009	2009	2009	2	0	2	Export	410	Rep. of Korea	KOR	528	Netherlands	NLD								02	DAIRY PRODUCTS,BIRD EGGS	1	No Quantity							13012			0
S3	2009	2009	2009	2	0	2	Export	410	Rep. of Korea	KOR	554	New Zealand	NZL								02	DAIRY PRODUCTS,BIRD EGGS	1	No Quantity							436716			0
S3	2009	2009	2009	2	0	2	Export	410	Rep. of Korea	KOR	580	N. Mariana Isds	MNP								02	DAIRY PRODUCTS,BIRD EGGS	1	No Quantity							22807			0
S3	2009	2009	2009	2	0	2	Export	410	Rep. of Korea	KOR	585	Palau	PLW								02	DAIRY PRODUCTS,BIRD EGGS	1	No Quantity							24499			0
S3	2009	2009	2009	2	0	2	Export	410	Rep. of Korea	KOR	608	Philippines	PHL								02	DAIRY PRODUCTS,BIRD EGGS	1	No Quantity							863706			0
S3	2009	2009	2009	2	0	2	Export	410	Rep. of Korea	KOR	643	Russian Federation	RUS								02	DAIRY PRODUCTS,BIRD EGGS	1	No Quantity							95426			0
S3	2009	2009	2009	2	0	2	Export	410	Rep. of Korea	KOR	682	Saudi Arabia	SAU								02	DAIRY PRODUCTS,BIRD EGGS	1	No Quantity							116116			0
S3	2009	2009	2009	2	0	2	Export	410	Rep. of Korea	KOR	702	Singapore	SGP								02	DAIRY PRODUCTS,BIRD EGGS	1	No Quantity							175808			0
S3	2009	2009	2009	2	0	2	Export	410	Rep. of Korea	KOR	703	Slovakia	SVK								02	DAIRY PRODUCTS,BIRD EGGS	1	No Quantity							3282			0
S3	2009	2009	2009	2	0	2	Export	410	Rep. of Korea	KOR	704	Viet Nam	VNM								02	DAIRY PRODUCTS,BIRD EGGS	1	No Quantity							1348849			0
S3	2009	2009	2009	2	0	2	Export	410	Rep. of Korea	KOR	724	Spain	ESP								02	DAIRY PRODUCTS,BIRD EGGS	1	No Quantity							42928			0
S3	2009	2009	2009	2	0	2	Export	410	Rep. of Korea	KOR	764	Thailand	THA								02	DAIRY PRODUCTS,BIRD EGGS	1	No Quantity							67502			0
S3	2009	2009	2009	2	0	2	Export	410	Rep. of Korea	KOR	784	United Arab Emirates	ARE								02	DAIRY PRODUCTS,BIRD EGGS	1	No Quantity							104989			0
S3	2009	2009	2009	2	0	2	Export	410	Rep. of Korea	KOR	826	United Kingdom	GBR								02	DAIRY PRODUCTS,BIRD EGGS	1	No Quantity							15714			0
S3	2009	2009	2009	2	0	2	Export	410	Rep. of Korea	KOR	842	USA	USA								02	DAIRY PRODUCTS,BIRD EGGS	1	No Quantity							9358402			0
S3	2009	2009	2009	2	0	2	Export	417	Kyrgyzstan	KGZ	0	World	WLD								02	DAIRY PRODUCTS,BIRD EGGS	1	No Quantity							24040800			0
S3	2009	2009	2009	2	0	2	Export	417	Kyrgyzstan	KGZ	4	Afghanistan	AFG								02	DAIRY PRODUCTS,BIRD EGGS	1	No Quantity							360798			0
S3	2009	2009	2009	2	0	2	Export	417	Kyrgyzstan	KGZ	276	Germany	DEU								02	DAIRY PRODUCTS,BIRD EGGS	1	No Quantity							3			0
S3	2009	2009	2009	2	0	2	Export	417	Kyrgyzstan	KGZ	398	Kazakhstan	KAZ								02	DAIRY PRODUCTS,BIRD EGGS	1	No Quantity							23467218			0
S3	2009	2009	2009	2	0	2	Export	417	Kyrgyzstan	KGZ	400	Jordan	JOR								02	DAIRY PRODUCTS,BIRD EGGS	1	No Quantity							9879			0
S3	2009	2009	2009	2	0	2	Export	417	Kyrgyzstan	KGZ	579	Norway	NOR								02	DAIRY PRODUCTS,BIRD EGGS	1	No Quantity							715			0
S3	2009	2009	2009	2	0	2	Export	417	Kyrgyzstan	KGZ	643	Russian Federation	RUS								02	DAIRY PRODUCTS,BIRD EGGS	1	No Quantity							194747			0
S3	2009	2009	2009	2	0	2	Export	417	Kyrgyzstan	KGZ	762	Tajikistan	TJK								02	DAIRY PRODUCTS,BIRD EGGS	1	No Quantity							7440			0
S3	2009	2009	2009	2	0	2	Export	410	Rep. of Korea	KOR	0	World	WLD								03	FISH,CRUSTACEANS,MOLLUSC	1	No Quantity							1325819159			0
S3	2009	2009	2009	2	0	2	Export	410	Rep. of Korea	KOR	4	Afghanistan	AFG								03	FISH,CRUSTACEANS,MOLLUSC	1	No Quantity							64291			0
S3	2009	2009	2009	2	0	2	Export	410	Rep. of Korea	KOR	12	Algeria	DZA								03	FISH,CRUSTACEANS,MOLLUSC	1	No Quantity							3703			0
S3	2009	2009	2009	2	0	2	Export	410	Rep. of Korea	KOR	24	Angola	AGO								03	FISH,CRUSTACEANS,MOLLUSC	1	No Quantity							392491			0
S3	2009	2009	2009	2	0	2	Export	410	Rep. of Korea	KOR	31	Azerbaijan	AZE								03	FISH,CRUSTACEANS,MOLLUSC	1	No Quantity							113861			0
S3	2009	2009	2009	2	0	2	Export	410	Rep. of Korea	KOR	32	Argentina	ARG								03	FISH,CRUSTACEANS,MOLLUSC	1	No Quantity							22078			0
S3	2009	2009	2009	2	0	2	Export	410	Rep. of Korea	KOR	36	Australia	AUS								03	FISH,CRUSTACEANS,MOLLUSC	1	No Quantity							5605299			0
S3	2009	2009	2009	2	0	2	Export	410	Rep. of Korea	KOR	40	Austria	AUT								03	FISH,CRUSTACEANS,MOLLUSC	1	No Quantity							30121			0
S3	2009	2009	2009	2	0	2	Export	410	Rep. of Korea	KOR	48	Bahrain	BHR								03	FISH,CRUSTACEANS,MOLLUSC	1	No Quantity							17531			0
S3	2009	2009	2009	2	0	2	Export	410	Rep. of Korea	KOR	50	Bangladesh	BGD								03	FISH,CRUSTACEANS,MOLLUSC	1	No Quantity							544			0
S3	2009	2009	2009	2	0	2	Export	410	Rep. of Korea	KOR	56	Belgium	BEL								03	FISH,CRUSTACEANS,MOLLUSC	1	No Quantity							2035961			0
S3	2009	2009	2009	2	0	2	Export	410	Rep. of Korea	KOR	76	Brazil	BRA								03	FISH,CRUSTACEANS,MOLLUSC	1	No Quantity							198266			0
S3	2009	2009	2009	2	0	2	Export	410	Rep. of Korea	KOR	90	Solomon Isds	SLB								03	FISH,CRUSTACEANS,MOLLUSC	1	No Quantity							54000			0
S3	2009	2009	2009	2	0	2	Export	410	Rep. of Korea	KOR	100	Bulgaria	BGR								03	FISH,CRUSTACEANS,MOLLUSC	1	No Quantity							731952			0
S3	2009	2009	2009	2	0	2	Export	410	Rep. of Korea	KOR	104	Myanmar	MMR								03	FISH,CRUSTACEANS,MOLLUSC	1	No Quantity							509			0
S3	2009	2009	2009	2	0	2	Export	410	Rep. of Korea	KOR	120	Cameroon	CMR								03	FISH,CRUSTACEANS,MOLLUSC	1	No Quantity							319716			0
S3	2009	2009	2009	2	0	2	Export	410	Rep. of Korea	KOR	124	Canada	CAN								03	FISH,CRUSTACEANS,MOLLUSC	1	No Quantity							6023415			0
S3	2009	2009	2009	2	0	2	Export	410	Rep. of Korea	KOR	132	Cabo Verde	CPV								03	FISH,CRUSTACEANS,MOLLUSC	1	No Quantity							49726			0
S3	2009	2009	2009	2	0	2	Export	410	Rep. of Korea	KOR	144	Sri Lanka	LKA								03	FISH,CRUSTACEANS,MOLLUSC	1	No Quantity							2276370			0
S3	2009	2009	2009	2	0	2	Export	410	Rep. of Korea	KOR	152	Chile	CHL								03	FISH,CRUSTACEANS,MOLLUSC	1	No Quantity							477284			0
S3	2009	2009	2009	2	0	2	Export	410	Rep. of Korea	KOR	156	China	CHN								03	FISH,CRUSTACEANS,MOLLUSC	1	No Quantity							130125001			0
S3	2009	2009	2009	2	0	2	Export	410	Rep. of Korea	KOR	188	Costa Rica	CRI								03	FISH,CRUSTACEANS,MOLLUSC	1	No Quantity							31400			0
S3	2009	2009	2009	2	0	2	Export	410	Rep. of Korea	KOR	192	Cuba	CUB								03	FISH,CRUSTACEANS,MOLLUSC	1	No Quantity							3804557			0
S3	2009	2009	2009	2	0	2	Export	410	Rep. of Korea	KOR	203	Czechia	CZE								03	FISH,CRUSTACEANS,MOLLUSC	1	No Quantity							108169			0
S3	2009	2009	2009	2	0	2	Export	410	Rep. of Korea	KOR	204	Benin	BEN								03	FISH,CRUSTACEANS,MOLLUSC	1	No Quantity							35120			0
S3	2009	2009	2009	2	0	2	Export	410	Rep. of Korea	KOR	208	Denmark	DNK								03	FISH,CRUSTACEANS,MOLLUSC	1	No Quantity							440877			0
S3	2009	2009	2009	2	0	2	Export	410	Rep. of Korea	KOR	218	Ecuador	ECU								03	FISH,CRUSTACEANS,MOLLUSC	1	No Quantity							10034817			0
S3	2009	2009	2009	2	0	2	Export	410	Rep. of Korea	KOR	222	El Salvador	SLV								03	FISH,CRUSTACEANS,MOLLUSC	1	No Quantity							3252983			0
S3	2009	2009	2009	2	0	2	Export	410	Rep. of Korea	KOR	233	Estonia	EST								03	FISH,CRUSTACEANS,MOLLUSC	1	No Quantity							50531			0
S3	2009	2009	2009	2	0	2	Export	410	Rep. of Korea	KOR	234	Faeroe Isds	FRO								03	FISH,CRUSTACEANS,MOLLUSC	1	No Quantity							141428			0
S3	2009	2009	2009	2	0	2	Export	410	Rep. of Korea	KOR	242	Fiji	FJI								03	FISH,CRUSTACEANS,MOLLUSC	1	No Quantity							492167			0
S3	2009	2009	2009	2	0	2	Export	410	Rep. of Korea	KOR	251	France	FRA								03	FISH,CRUSTACEANS,MOLLUSC	1	No Quantity							13227477			0
S3	2009	2009	2009	2	0	2	Export	410	Rep. of Korea	KOR	276	Germany	DEU								03	FISH,CRUSTACEANS,MOLLUSC	1	No Quantity							2003102			0
S3	2009	2009	2009	2	0	2	Export	410	Rep. of Korea	KOR	288	Ghana	GHA								03	FISH,CRUSTACEANS,MOLLUSC	1	No Quantity							2318898			0
S3	2009	2009	2009	2	0	2	Export	410	Rep. of Korea	KOR	300	Greece	GRC								03	FISH,CRUSTACEANS,MOLLUSC	1	No Quantity							462244			0
S3	2009	2009	2009	2	0	2	Export	410	Rep. of Korea	KOR	316	Guam	GUM								03	FISH,CRUSTACEANS,MOLLUSC	1	No Quantity							498402			0
S3	2009	2009	2009	2	0	2	Export	410	Rep. of Korea	KOR	320	Guatemala	GTM								03	FISH,CRUSTACEANS,MOLLUSC	1	No Quantity							926			0
S3	2009	2009	2009	2	0	2	Export	410	Rep. of Korea	KOR	324	Guinea	GIN								03	FISH,CRUSTACEANS,MOLLUSC	1	No Quantity							4173351			0
S3	2009	2009	2009	2	0	2	Export	410	Rep. of Korea	KOR	344	China, Hong Kong SAR	HKG								03	FISH,CRUSTACEANS,MOLLUSC	1	No Quantity							10761907			0
S3	2009	2009	2009	2	0	2	Export	410	Rep. of Korea	KOR	348	Hungary	HUN								03	FISH,CRUSTACEANS,MOLLUSC	1	No Quantity							3689			0
S3	2009	2009	2009	2	0	2	Export	410	Rep. of Korea	KOR	352	Iceland	ISL								03	FISH,CRUSTACEANS,MOLLUSC	1	No Quantity							935066			0
S3	2009	2009	2009	2	0	2	Export	410	Rep. of Korea	KOR	360	Indonesia	IDN								03	FISH,CRUSTACEANS,MOLLUSC	1	No Quantity							7494538			0
S3	2009	2009	2009	2	0	2	Export	410	Rep. of Korea	KOR	364	Iran	IRN								03	FISH,CRUSTACEANS,MOLLUSC	1	No Quantity							3498751			0
S3	2009	2009	2009	2	0	2	Export	410	Rep. of Korea	KOR	372	Ireland	IRL								03	FISH,CRUSTACEANS,MOLLUSC	1	No Quantity							1865			0
S3	2009	2009	2009	2	0	2	Export	410	Rep. of Korea	KOR	376	Israel	ISR								03	FISH,CRUSTACEANS,MOLLUSC	1	No Quantity							7687			0
S3	2009	2009	2009	2	0	2	Export	410	Rep. of Korea	KOR	381	Italy	ITA								03	FISH,CRUSTACEANS,MOLLUSC	1	No Quantity							23189939			0
S3	2009	2009	2009	2	0	2	Export	410	Rep. of Korea	KOR	384	Côte d'Ivoire	CIV								03	FISH,CRUSTACEANS,MOLLUSC	1	No Quantity							5206318			0
S3	2009	2009	2009	2	0	2	Export	410	Rep. of Korea	KOR	392	Japan	JPN								03	FISH,CRUSTACEANS,MOLLUSC	1	No Quantity							648309426			0
S3	2009	2009	2009	2	0	2	Export	410	Rep. of Korea	KOR	398	Kazakhstan	KAZ								03	FISH,CRUSTACEANS,MOLLUSC	1	No Quantity							65238			0
S3	2009	2009	2009	2	0	2	Export	410	Rep. of Korea	KOR	404	Kenya	KEN								03	FISH,CRUSTACEANS,MOLLUSC	1	No Quantity							731479			0
S3	2009	2009	2009	2	0	2	Export	410	Rep. of Korea	KOR	414	Kuwait	KWT								03	FISH,CRUSTACEANS,MOLLUSC	1	No Quantity							158949			0
S3	2009	2009	2009	2	0	2	Export	410	Rep. of Korea	KOR	418	Lao People's Dem. Rep.	LAO								03	FISH,CRUSTACEANS,MOLLUSC	1	No Quantity							4467			0
S3	2009	2009	2009	2	0	2	Export	410	Rep. of Korea	KOR	422	Lebanon	LBN								03	FISH,CRUSTACEANS,MOLLUSC	1	No Quantity							32118			0
S3	2009	2009	2009	2	0	2	Export	410	Rep. of Korea	KOR	426	Lesotho	LSO								03	FISH,CRUSTACEANS,MOLLUSC	1	No Quantity							759500			0
S3	2009	2009	2009	2	0	2	Export	410	Rep. of Korea	KOR	434	Libya	LBY								03	FISH,CRUSTACEANS,MOLLUSC	1	No Quantity							554070			0
S3	2009	2009	2009	2	0	2	Export	410	Rep. of Korea	KOR	440	Lithuania	LTU								03	FISH,CRUSTACEANS,MOLLUSC	1	No Quantity							808392			0
S3	2009	2009	2009	2	0	2	Export	410	Rep. of Korea	KOR	446	China, Macao SAR	MAC								03	FISH,CRUSTACEANS,MOLLUSC	1	No Quantity							37748			0
S3	2009	2009	2009	2	0	2	Export	410	Rep. of Korea	KOR	450	Madagascar	MDG								03	FISH,CRUSTACEANS,MOLLUSC	1	No Quantity							209965			0
S3	2009	2009	2009	2	0	2	Export	410	Rep. of Korea	KOR	458	Malaysia	MYS								03	FISH,CRUSTACEANS,MOLLUSC	1	No Quantity							6428723			0
S3	2009	2009	2009	2	0	2	Export	410	Rep. of Korea	KOR	470	Malta	MLT								03	FISH,CRUSTACEANS,MOLLUSC	1	No Quantity							443867			0
S3	2009	2009	2009	2	0	2	Export	410	Rep. of Korea	KOR	480	Mauritius	MUS								03	FISH,CRUSTACEANS,MOLLUSC	1	No Quantity							143124			0
S3	2009	2009	2009	2	0	2	Export	410	Rep. of Korea	KOR	484	Mexico	MEX								03	FISH,CRUSTACEANS,MOLLUSC	1	No Quantity							1353444			0
S3	2009	2009	2009	2	0	2	Export	410	Rep. of Korea	KOR	490	Other Asia, nes									03	FISH,CRUSTACEANS,MOLLUSC	1	No Quantity							12945400			0
S3	2009	2009	2009	2	0	2	Export	410	Rep. of Korea	KOR	496	Mongolia	MNG								03	FISH,CRUSTACEANS,MOLLUSC	1	No Quantity							116944			0
S3	2009	2009	2009	2	0	2	Export	410	Rep. of Korea	KOR	508	Mozambique	MOZ								03	FISH,CRUSTACEANS,MOLLUSC	1	No Quantity							72000			0
S3	2009	2009	2009	2	0	2	Export	410	Rep. of Korea	KOR	512	Oman	OMN								03	FISH,CRUSTACEANS,MOLLUSC	1	No Quantity							1630505			0
S3	2009	2009	2009	2	0	2	Export	410	Rep. of Korea	KOR	516	Namibia	NAM								03	FISH,CRUSTACEANS,MOLLUSC	1	No Quantity							474608			0
S3	2009	2009	2009	2	0	2	Export	410	Rep. of Korea	KOR	528	Netherlands	NLD								03	FISH,CRUSTACEANS,MOLLUSC	1	No Quantity							2642678			0
S3	2009	2009	2009	2	0	2	Export	410	Rep. of Korea	KOR	530	Neth. Antilles	ANT								03	FISH,CRUSTACEANS,MOLLUSC	1	No Quantity							58120			0
S3	2009	2009	2009	2	0	2	Export	410	Rep. of Korea	KOR	554	New Zealand	NZL								03	FISH,CRUSTACEANS,MOLLUSC	1	No Quantity							69803727			0
S3	2009	2009	2009	2	0	2	Export	410	Rep. of Korea	KOR	566	Nigeria	NGA								03	FISH,CRUSTACEANS,MOLLUSC	1	No Quantity							217883			0
S3	2009	2009	2009	2	0	2	Export	410	Rep. of Korea	KOR	579	Norway	NOR								03	FISH,CRUSTACEANS,MOLLUSC	1	No Quantity							762945			0
S3	2009	2009	2009	2	0	2	Export	410	Rep. of Korea	KOR	580	N. Mariana Isds	MNP								03	FISH,CRUSTACEANS,MOLLUSC	1	No Quantity							144169			0
S3	2009	2009	2009	2	0	2	Export	410	Rep. of Korea	KOR	583	FS Micronesia	FSM								03	FISH,CRUSTACEANS,MOLLUSC	1	No Quantity							92756			0
S3	2009	2009	2009	2	0	2	Export	410	Rep. of Korea	KOR	584	Marshall Isds	MHL								03	FISH,CRUSTACEANS,MOLLUSC	1	No Quantity							25085			0
S3	2009	2009	2009	2	0	2	Export	410	Rep. of Korea	KOR	591	Panama	PAN								03	FISH,CRUSTACEANS,MOLLUSC	1	No Quantity							598372			0
S3	2009	2009	2009	2	0	2	Export	410	Rep. of Korea	KOR	598	Papua New Guinea	PNG								03	FISH,CRUSTACEANS,MOLLUSC	1	No Quantity							1495633			0
S3	2009	2009	2009	2	0	2	Export	410	Rep. of Korea	KOR	600	Paraguay	PRY								03	FISH,CRUSTACEANS,MOLLUSC	1	No Quantity							73000			0
S3	2009	2009	2009	2	0	2	Export	410	Rep. of Korea	KOR	604	Peru	PER								03	FISH,CRUSTACEANS,MOLLUSC	1	No Quantity							56024			0
S3	2009	2009	2009	2	0	2	Export	410	Rep. of Korea	KOR	608	Philippines	PHL								03	FISH,CRUSTACEANS,MOLLUSC	1	No Quantity							17830267			0
S3	2009	2009	2009	2	0	2	Export	410	Rep. of Korea	KOR	616	Poland	POL								03	FISH,CRUSTACEANS,MOLLUSC	1	No Quantity							54375			0
S3	2009	2009	2009	2	0	2	Export	410	Rep. of Korea	KOR	620	Portugal	PRT								03	FISH,CRUSTACEANS,MOLLUSC	1	No Quantity							1372871			0
S3	2009	2009	2009	2	0	2	Export	410	Rep. of Korea	KOR	624	Guinea-Bissau	GNB								03	FISH,CRUSTACEANS,MOLLUSC	1	No Quantity							497345			0
S3	2009	2009	2009	2	0	2	Export	410	Rep. of Korea	KOR	634	Qatar	QAT								03	FISH,CRUSTACEANS,MOLLUSC	1	No Quantity							15749			0
S3	2009	2009	2009	2	0	2	Export	410	Rep. of Korea	KOR	642	Romania	ROU								03	FISH,CRUSTACEANS,MOLLUSC	1	No Quantity							517834			0
S3	2009	2009	2009	2	0	2	Export	410	Rep. of Korea	KOR	643	Russian Federation	RUS								03	FISH,CRUSTACEANS,MOLLUSC	1	No Quantity							2132595			0
S3	2009	2009	2009	2	0	2	Export	410	Rep. of Korea	KOR	660	Anguilla	AIA								03	FISH,CRUSTACEANS,MOLLUSC	1	No Quantity							139838			0
S3	2009	2009	2009	2	0	2	Export	410	Rep. of Korea	KOR	682	Saudi Arabia	SAU								03	FISH,CRUSTACEANS,MOLLUSC	1	No Quantity							148074			0
S3	2009	2009	2009	2	0	2	Export	410	Rep. of Korea	KOR	686	Senegal	SEN								03	FISH,CRUSTACEANS,MOLLUSC	1	No Quantity							134826			0
S3	2009	2009	2009	2	0	2	Export	410	Rep. of Korea	KOR	690	Seychelles	SYC								03	FISH,CRUSTACEANS,MOLLUSC	1	No Quantity							2852461			0
S3	2009	2009	2009	2	0	2	Export	410	Rep. of Korea	KOR	694	Sierra Leone	SLE								03	FISH,CRUSTACEANS,MOLLUSC	1	No Quantity							875427			0
S3	2009	2009	2009	2	0	2	Export	410	Rep. of Korea	KOR	699	India	IND								03	FISH,CRUSTACEANS,MOLLUSC	1	No Quantity							213537			0
S3	2009	2009	2009	2	0	2	Export	410	Rep. of Korea	KOR	702	Singapore	SGP								03	FISH,CRUSTACEANS,MOLLUSC	1	No Quantity							4595308			0
S3	2009	2009	2009	2	0	2	Export	410	Rep. of Korea	KOR	703	Slovakia	SVK								03	FISH,CRUSTACEANS,MOLLUSC	1	No Quantity							21601			0
S3	2009	2009	2009	2	0	2	Export	410	Rep. of Korea	KOR	704	Viet Nam	VNM								03	FISH,CRUSTACEANS,MOLLUSC	1	No Quantity							16816573			0
S3	2009	2009	2009	2	0	2	Export	410	Rep. of Korea	KOR	710	South Africa	ZAF								03	FISH,CRUSTACEANS,MOLLUSC	1	No Quantity							1702803			0
S3	2009	2009	2009	2	0	2	Export	410	Rep. of Korea	KOR	724	Spain	ESP								03	FISH,CRUSTACEANS,MOLLUSC	1	No Quantity							41092655			0
S3	2009	2009	2009	2	0	2	Export	410	Rep. of Korea	KOR	752	Sweden	SWE								03	FISH,CRUSTACEANS,MOLLUSC	1	No Quantity							208080			0
S3	2009	2009	2009	2	0	2	Export	410	Rep. of Korea	KOR	764	Thailand	THA								03	FISH,CRUSTACEANS,MOLLUSC	1	No Quantity							112437838			0
S3	2009	2009	2009	2	0	2	Export	410	Rep. of Korea	KOR	780	Trinidad and Tobago	TTO								03	FISH,CRUSTACEANS,MOLLUSC	1	No Quantity							144622			0
S3	2009	2009	2009	2	0	2	Export	410	Rep. of Korea	KOR	784	United Arab Emirates	ARE								03	FISH,CRUSTACEANS,MOLLUSC	1	No Quantity							505729			0
S3	2009	2009	2009	2	0	2	Export	410	Rep. of Korea	KOR	792	Turkey	TUR								03	FISH,CRUSTACEANS,MOLLUSC	1	No Quantity							515997			0
S3	2009	2009	2009	2	0	2	Export	410	Rep. of Korea	KOR	800	Uganda	UGA								03	FISH,CRUSTACEANS,MOLLUSC	1	No Quantity							58			0
S3	2009	2009	2009	2	0	2	Export	410	Rep. of Korea	KOR	804	Ukraine	UKR								03	FISH,CRUSTACEANS,MOLLUSC	1	No Quantity							274224			0
S3	2009	2009	2009	2	0	2	Export	410	Rep. of Korea	KOR	818	Egypt	EGY								03	FISH,CRUSTACEANS,MOLLUSC	1	No Quantity							7905549			0
S3	2009	2009	2009	2	0	2	Export	410	Rep. of Korea	KOR	826	United Kingdom	GBR								03	FISH,CRUSTACEANS,MOLLUSC	1	No Quantity							4794404			0
S3	2009	2009	2009	2	0	2	Export	410	Rep. of Korea	KOR	834	United Rep. of Tanzania	TZA								03	FISH,CRUSTACEANS,MOLLUSC	1	No Quantity							232637			0
S3	2009	2009	2009	2	0	2	Export	410	Rep. of Korea	KOR	842	USA	USA								03	FISH,CRUSTACEANS,MOLLUSC	1	No Quantity							101349613			0
S3	2009	2009	2009	2	0	2	Export	410	Rep. of Korea	KOR	858	Uruguay	URY								03	FISH,CRUSTACEANS,MOLLUSC	1	No Quantity							1900483			0
S3	2009	2009	2009	2	0	2	Export	410	Rep. of Korea	KOR	860	Uzbekistan	UZB								03	FISH,CRUSTACEANS,MOLLUSC	1	No Quantity							40020			0
S3	2009	2009	2009	2	0	2	Export	410	Rep. of Korea	KOR	899	Areas, nes									03	FISH,CRUSTACEANS,MOLLUSC	1	No Quantity							12527079			0
S3	2009	2009	2009	2	0	2	Export	417	Kyrgyzstan	KGZ	0	World	WLD								03	FISH,CRUSTACEANS,MOLLUSC	1	No Quantity							400211			0
S3	2009	2009	2009	2	0	2	Export	417	Kyrgyzstan	KGZ	398	Kazakhstan	KAZ								03	FISH,CRUSTACEANS,MOLLUSC	1	No Quantity							400211			0
S3	2009	2009	2009	2	0	2	Export	410	Rep. of Korea	KOR	0	World	WLD								04	CEREALS,CEREAL PREPRTNS.	1	No Quantity							261520836			0
S3	2009	2009	2009	2	0	2	Export	410	Rep. of Korea	KOR	4	Afghanistan	AFG								04	CEREALS,CEREAL PREPRTNS.	1	No Quantity							569			0
S3	2009	2009	2009	2	0	2	Export	410	Rep. of Korea	KOR	12	Algeria	DZA								04	CEREALS,CEREAL PREPRTNS.	1	No Quantity							124032			0
S3	2009	2009	2009	2	0	2	Export	410	Rep. of Korea	KOR	16	American Samoa	ASM								04	CEREALS,CEREAL PREPRTNS.	1	No Quantity							200844			0
S3	2009	2009	2009	2	0	2	Export	410	Rep. of Korea	KOR	24	Angola	AGO								04	CEREALS,CEREAL PREPRTNS.	1	No Quantity							100488			0
S3	2009	2009	2009	2	0	2	Export	410	Rep. of Korea	KOR	28	Antigua and Barbuda	ATG								04	CEREALS,CEREAL PREPRTNS.	1	No Quantity							13436			0
S3	2009	2009	2009	2	0	2	Export	410	Rep. of Korea	KOR	31	Azerbaijan	AZE								04	CEREALS,CEREAL PREPRTNS.	1	No Quantity							56361			0
S3	2009	2009	2009	2	0	2	Export	410	Rep. of Korea	KOR	32	Argentina	ARG								04	CEREALS,CEREAL PREPRTNS.	1	No Quantity							531355			0
S3	2009	2009	2009	2	0	2	Export	410	Rep. of Korea	KOR	36	Australia	AUS								04	CEREALS,CEREAL PREPRTNS.	1	No Quantity							15903012			0
S3	2009	2009	2009	2	0	2	Export	410	Rep. of Korea	KOR	40	Austria	AUT								04	CEREALS,CEREAL PREPRTNS.	1	No Quantity							96384			0
S3	2009	2009	2009	2	0	2	Export	410	Rep. of Korea	KOR	48	Bahrain	BHR								04	CEREALS,CEREAL PREPRTNS.	1	No Quantity							104915			0
S3	2009	2009	2009	2	0	2	Export	410	Rep. of Korea	KOR	50	Bangladesh	BGD								04	CEREALS,CEREAL PREPRTNS.	1	No Quantity							50205			0
S3	2009	2009	2009	2	0	2	Export	410	Rep. of Korea	KOR	56	Belgium	BEL								04	CEREALS,CEREAL PREPRTNS.	1	No Quantity							131014			0
S3	2009	2009	2009	2	0	2	Export	410	Rep. of Korea	KOR	68	Bolivia (Plurinational State of)	BOL								04	CEREALS,CEREAL PREPRTNS.	1	No Quantity							2239			0
S3	2009	2009	2009	2	0	2	Export	410	Rep. of Korea	KOR	76	Brazil	BRA								04	CEREALS,CEREAL PREPRTNS.	1	No Quantity							713165			0
S3	2009	2009	2009	2	0	2	Export	410	Rep. of Korea	KOR	96	Brunei Darussalam	BRN								04	CEREALS,CEREAL PREPRTNS.	1	No Quantity							38166			0
S3	2009	2009	2009	2	0	2	Export	410	Rep. of Korea	KOR	100	Bulgaria	BGR								04	CEREALS,CEREAL PREPRTNS.	1	No Quantity							3450			0
S3	2009	2009	2009	2	0	2	Export	410	Rep. of Korea	KOR	104	Myanmar	MMR								04	CEREALS,CEREAL PREPRTNS.	1	No Quantity							82862			0
S3	2009	2009	2009	2	0	2	Export	410	Rep. of Korea	KOR	116	Cambodia	KHM								04	CEREALS,CEREAL PREPRTNS.	1	No Quantity							1087114			0
S3	2009	2009	2009	2	0	2	Export	410	Rep. of Korea	KOR	124	Canada	CAN								04	CEREALS,CEREAL PREPRTNS.	1	No Quantity							7060759			0
S3	2009	2009	2009	2	0	2	Export	410	Rep. of Korea	KOR	144	Sri Lanka	LKA								04	CEREALS,CEREAL PREPRTNS.	1	No Quantity							90873			0
S3	2009	2009	2009	2	0	2	Export	410	Rep. of Korea	KOR	152	Chile	CHL								04	CEREALS,CEREAL PREPRTNS.	1	No Quantity							257175			0
S3	2009	2009	2009	2	0	2	Export	410	Rep. of Korea	KOR	156	China	CHN								04	CEREALS,CEREAL PREPRTNS.	1	No Quantity							30198288			0
S3	2009	2009	2009	2	0	2	Export	410	Rep. of Korea	KOR	203	Czechia	CZE								04	CEREALS,CEREAL PREPRTNS.	1	No Quantity							91038			0
S3	2009	2009	2009	2	0	2	Export	410	Rep. of Korea	KOR	214	Dominican Rep.	DOM								04	CEREALS,CEREAL PREPRTNS.	1	No Quantity							15338			0
S3	2009	2009	2009	2	0	2	Export	410	Rep. of Korea	KOR	218	Ecuador	ECU								04	CEREALS,CEREAL PREPRTNS.	1	No Quantity							666			0
S3	2009	2009	2009	2	0	2	Export	410	Rep. of Korea	KOR	231	Ethiopia	ETH								04	CEREALS,CEREAL PREPRTNS.	1	No Quantity							2186			0
S3	2009	2009	2009	2	0	2	Export	410	Rep. of Korea	KOR	242	Fiji	FJI								04	CEREALS,CEREAL PREPRTNS.	1	No Quantity							25614			0
S3	2009	2009	2009	2	0	2	Export	410	Rep. of Korea	KOR	246	Finland	FIN								04	CEREALS,CEREAL PREPRTNS.	1	No Quantity							600			0
S3	2009	2009	2009	2	0	2	Export	410	Rep. of Korea	KOR	251	France	FRA								04	CEREALS,CEREAL PREPRTNS.	1	No Quantity							867165			0
S3	2009	2009	2009	2	0	2	Export	410	Rep. of Korea	KOR	266	Gabon	GAB								04	CEREALS,CEREAL PREPRTNS.	1	No Quantity							44848			0
S3	2009	2009	2009	2	0	2	Export	410	Rep. of Korea	KOR	268	Georgia	GEO								04	CEREALS,CEREAL PREPRTNS.	1	No Quantity							266826			0
S3	2009	2009	2009	2	0	2	Export	410	Rep. of Korea	KOR	276	Germany	DEU								04	CEREALS,CEREAL PREPRTNS.	1	No Quantity							1718968			0
S3	2009	2009	2009	2	0	2	Export	410	Rep. of Korea	KOR	288	Ghana	GHA								04	CEREALS,CEREAL PREPRTNS.	1	No Quantity							40669			0
S3	2009	2009	2009	2	0	2	Export	410	Rep. of Korea	KOR	316	Guam	GUM								04	CEREALS,CEREAL PREPRTNS.	1	No Quantity							1269124			0
S3	2009	2009	2009	2	0	2	Export	410	Rep. of Korea	KOR	320	Guatemala	GTM								04	CEREALS,CEREAL PREPRTNS.	1	No Quantity							191544			0
S3	2009	2009	2009	2	0	2	Export	410	Rep. of Korea	KOR	324	Guinea	GIN								04	CEREALS,CEREAL PREPRTNS.	1	No Quantity							140			0
S3	2009	2009	2009	2	0	2	Export	410	Rep. of Korea	KOR	332	Haiti	HTI								04	CEREALS,CEREAL PREPRTNS.	1	No Quantity							89			0
S3	2009	2009	2009	2	0	2	Export	410	Rep. of Korea	KOR	340	Honduras	HND								04	CEREALS,CEREAL PREPRTNS.	1	No Quantity							11833			0
S3	2009	2009	2009	2	0	2	Export	410	Rep. of Korea	KOR	344	China, Hong Kong SAR	HKG								04	CEREALS,CEREAL PREPRTNS.	1	No Quantity							17114997			0
S3	2009	2009	2009	2	0	2	Export	410	Rep. of Korea	KOR	360	Indonesia	IDN								04	CEREALS,CEREAL PREPRTNS.	1	No Quantity							1223724			0
S3	2009	2009	2009	2	0	2	Export	410	Rep. of Korea	KOR	364	Iran	IRN								04	CEREALS,CEREAL PREPRTNS.	1	No Quantity							3252			0
S3	2009	2009	2009	2	0	2	Export	410	Rep. of Korea	KOR	368	Iraq	IRQ								04	CEREALS,CEREAL PREPRTNS.	1	No Quantity							20250			0
S3	2009	2009	2009	2	0	2	Export	410	Rep. of Korea	KOR	372	Ireland	IRL								04	CEREALS,CEREAL PREPRTNS.	1	No Quantity							40859			0
S3	2009	2009	2009	2	0	2	Export	410	Rep. of Korea	KOR	376	Israel	ISR								04	CEREALS,CEREAL PREPRTNS.	1	No Quantity							227231			0
S3	2009	2009	2009	2	0	2	Export	410	Rep. of Korea	KOR	381	Italy	ITA								04	CEREALS,CEREAL PREPRTNS.	1	No Quantity							314184			0
S3	2009	2009	2009	2	0	2	Export	410	Rep. of Korea	KOR	384	Côte d'Ivoire	CIV								04	CEREALS,CEREAL PREPRTNS.	1	No Quantity							9520			0
S3	2009	2009	2009	2	0	2	Export	410	Rep. of Korea	KOR	388	Jamaica	JAM								04	CEREALS,CEREAL PREPRTNS.	1	No Quantity							48			0
S3	2009	2009	2009	2	0	2	Export	410	Rep. of Korea	KOR	392	Japan	JPN								04	CEREALS,CEREAL PREPRTNS.	1	No Quantity							62877055			0
S3	2009	2009	2009	2	0	2	Export	410	Rep. of Korea	KOR	398	Kazakhstan	KAZ								04	CEREALS,CEREAL PREPRTNS.	1	No Quantity							645343			0
S3	2009	2009	2009	2	0	2	Export	410	Rep. of Korea	KOR	400	Jordan	JOR								04	CEREALS,CEREAL PREPRTNS.	1	No Quantity							19745			0
S3	2009	2009	2009	2	0	2	Export	410	Rep. of Korea	KOR	404	Kenya	KEN								04	CEREALS,CEREAL PREPRTNS.	1	No Quantity							17425			0
S3	2009	2009	2009	2	0	2	Export	410	Rep. of Korea	KOR	414	Kuwait	KWT								04	CEREALS,CEREAL PREPRTNS.	1	No Quantity							315240			0
S3	2009	2009	2009	2	0	2	Export	410	Rep. of Korea	KOR	417	Kyrgyzstan	KGZ								04	CEREALS,CEREAL PREPRTNS.	1	No Quantity							49419			0
S3	2009	2009	2009	2	0	2	Export	410	Rep. of Korea	KOR	418	Lao People's Dem. Rep.	LAO								04	CEREALS,CEREAL PREPRTNS.	1	No Quantity							273			0
S3	2009	2009	2009	2	0	2	Export	410	Rep. of Korea	KOR	422	Lebanon	LBN								04	CEREALS,CEREAL PREPRTNS.	1	No Quantity							298162			0
S3	2009	2009	2009	2	0	2	Export	410	Rep. of Korea	KOR	434	Libya	LBY								04	CEREALS,CEREAL PREPRTNS.	1	No Quantity							627494			0
S3	2009	2009	2009	2	0	2	Export	410	Rep. of Korea	KOR	440	Lithuania	LTU								04	CEREALS,CEREAL PREPRTNS.	1	No Quantity							20961			0
S3	2009	2009	2009	2	0	2	Export	410	Rep. of Korea	KOR	446	China, Macao SAR	MAC								04	CEREALS,CEREAL PREPRTNS.	1	No Quantity							3611			0
S3	2009	2009	2009	2	0	2	Export	410	Rep. of Korea	KOR	450	Madagascar	MDG								04	CEREALS,CEREAL PREPRTNS.	1	No Quantity							172			0
S3	2009	2009	2009	2	0	2	Export	410	Rep. of Korea	KOR	458	Malaysia	MYS								04	CEREALS,CEREAL PREPRTNS.	1	No Quantity							1750303			0
S3	2009	2009	2009	2	0	2	Export	410	Rep. of Korea	KOR	480	Mauritius	MUS								04	CEREALS,CEREAL PREPRTNS.	1	No Quantity							5214			0
S3	2009	2009	2009	2	0	2	Export	410	Rep. of Korea	KOR	484	Mexico	MEX								04	CEREALS,CEREAL PREPRTNS.	1	No Quantity							125237			0
S3	2009	2009	2009	2	0	2	Export	410	Rep. of Korea	KOR	490	Other Asia, nes									04	CEREALS,CEREAL PREPRTNS.	1	No Quantity							10365567			0
S3	2009	2009	2009	2	0	2	Export	410	Rep. of Korea	KOR	496	Mongolia	MNG								04	CEREALS,CEREAL PREPRTNS.	1	No Quantity							602130			0
S3	2009	2009	2009	2	0	2	Export	410	Rep. of Korea	KOR	508	Mozambique	MOZ								04	CEREALS,CEREAL PREPRTNS.	1	No Quantity							323			0
S3	2009	2009	2009	2	0	2	Export	410	Rep. of Korea	KOR	512	Oman	OMN								04	CEREALS,CEREAL PREPRTNS.	1	No Quantity							5428			0
S3	2009	2009	2009	2	0	2	Export	410	Rep. of Korea	KOR	524	Nepal	NPL								04	CEREALS,CEREAL PREPRTNS.	1	No Quantity							66944			0
S3	2009	2009	2009	2	0	2	Export	410	Rep. of Korea	KOR	528	Netherlands	NLD								04	CEREALS,CEREAL PREPRTNS.	1	No Quantity							1440183			0
S3	2009	2009	2009	2	0	2	Export	410	Rep. of Korea	KOR	530	Neth. Antilles	ANT								04	CEREALS,CEREAL PREPRTNS.	1	No Quantity							5740			0
S3	2009	2009	2009	2	0	2	Export	410	Rep. of Korea	KOR	548	Vanuatu	VUT								04	CEREALS,CEREAL PREPRTNS.	1	No Quantity							33464			0
S3	2009	2009	2009	2	0	2	Export	410	Rep. of Korea	KOR	554	New Zealand	NZL								04	CEREALS,CEREAL PREPRTNS.	1	No Quantity							4350741			0
S3	2009	2009	2009	2	0	2	Export	410	Rep. of Korea	KOR	566	Nigeria	NGA								04	CEREALS,CEREAL PREPRTNS.	1	No Quantity							205185			0
S3	2009	2009	2009	2	0	2	Export	410	Rep. of Korea	KOR	579	Norway	NOR								04	CEREALS,CEREAL PREPRTNS.	1	No Quantity							10418			0
S3	2009	2009	2009	2	0	2	Export	410	Rep. of Korea	KOR	580	N. Mariana Isds	MNP								04	CEREALS,CEREAL PREPRTNS.	1	No Quantity							624484			0
S3	2009	2009	2009	2	0	2	Export	410	Rep. of Korea	KOR	583	FS Micronesia	FSM								04	CEREALS,CEREAL PREPRTNS.	1	No Quantity							64116			0
S3	2009	2009	2009	2	0	2	Export	410	Rep. of Korea	KOR	584	Marshall Isds	MHL								04	CEREALS,CEREAL PREPRTNS.	1	No Quantity							30273			0
S3	2009	2009	2009	2	0	2	Export	410	Rep. of Korea	KOR	585	Palau	PLW								04	CEREALS,CEREAL PREPRTNS.	1	No Quantity							134453			0
S3	2009	2009	2009	2	0	2	Export	410	Rep. of Korea	KOR	586	Pakistan	PAK								04	CEREALS,CEREAL PREPRTNS.	1	No Quantity							116992			0
S3	2009	2009	2009	2	0	2	Export	410	Rep. of Korea	KOR	591	Panama	PAN								04	CEREALS,CEREAL PREPRTNS.	1	No Quantity							5969			0
S3	2009	2009	2009	2	0	2	Export	410	Rep. of Korea	KOR	598	Papua New Guinea	PNG								04	CEREALS,CEREAL PREPRTNS.	1	No Quantity							9385			0
S3	2009	2009	2009	2	0	2	Export	410	Rep. of Korea	KOR	600	Paraguay	PRY								04	CEREALS,CEREAL PREPRTNS.	1	No Quantity							118498			0
S3	2009	2009	2009	2	0	2	Export	410	Rep. of Korea	KOR	604	Peru	PER								04	CEREALS,CEREAL PREPRTNS.	1	No Quantity							11174			0
S3	2009	2009	2009	2	0	2	Export	410	Rep. of Korea	KOR	608	Philippines	PHL								04	CEREALS,CEREAL PREPRTNS.	1	No Quantity							5602688			0
S3	2009	2009	2009	2	0	2	Export	410	Rep. of Korea	KOR	616	Poland	POL								04	CEREALS,CEREAL PREPRTNS.	1	No Quantity							3080			0
S3	2009	2009	2009	2	0	2	Export	410	Rep. of Korea	KOR	620	Portugal	PRT								04	CEREALS,CEREAL PREPRTNS.	1	No Quantity							42748			0
S3	2009	2009	2009	2	0	2	Export	410	Rep. of Korea	KOR	626	Timor-Leste	TLS								04	CEREALS,CEREAL PREPRTNS.	1	No Quantity							13801			0
S3	2009	2009	2009	2	0	2	Export	410	Rep. of Korea	KOR	634	Qatar	QAT								04	CEREALS,CEREAL PREPRTNS.	1	No Quantity							510551			0
S3	2009	2009	2009	2	0	2	Export	410	Rep. of Korea	KOR	643	Russian Federation	RUS								04	CEREALS,CEREAL PREPRTNS.	1	No Quantity							13556856			0
S3	2009	2009	2009	2	0	2	Export	410	Rep. of Korea	KOR	660	Anguilla	AIA								04	CEREALS,CEREAL PREPRTNS.	1	No Quantity							8638			0
S3	2009	2009	2009	2	0	2	Export	410	Rep. of Korea	KOR	682	Saudi Arabia	SAU								04	CEREALS,CEREAL PREPRTNS.	1	No Quantity							2626899			0
S3	2009	2009	2009	2	0	2	Export	410	Rep. of Korea	KOR	699	India	IND								04	CEREALS,CEREAL PREPRTNS.	1	No Quantity							2252652			0
S3	2009	2009	2009	2	0	2	Export	410	Rep. of Korea	KOR	702	Singapore	SGP								04	CEREALS,CEREAL PREPRTNS.	1	No Quantity							3320897			0
S3	2009	2009	2009	2	0	2	Export	410	Rep. of Korea	KOR	703	Slovakia	SVK								04	CEREALS,CEREAL PREPRTNS.	1	No Quantity							26870			0
S3	2009	2009	2009	2	0	2	Export	410	Rep. of Korea	KOR	704	Viet Nam	VNM								04	CEREALS,CEREAL PREPRTNS.	1	No Quantity							6921467			0
S3	2009	2009	2009	2	0	2	Export	410	Rep. of Korea	KOR	710	South Africa	ZAF								04	CEREALS,CEREAL PREPRTNS.	1	No Quantity							57312			0
S3	2009	2009	2009	2	0	2	Export	410	Rep. of Korea	KOR	716	Zimbabwe	ZWE								04	CEREALS,CEREAL PREPRTNS.	1	No Quantity							177			0
S3	2009	2009	2009	2	0	2	Export	410	Rep. of Korea	KOR	724	Spain	ESP								04	CEREALS,CEREAL PREPRTNS.	1	No Quantity							300509			0
S3	2009	2009	2009	2	0	2	Export	410	Rep. of Korea	KOR	736	Fmr Sudan	SDN								04	CEREALS,CEREAL PREPRTNS.	1	No Quantity							22483			0
S3	2009	2009	2009	2	0	2	Export	410	Rep. of Korea	KOR	740	Suriname	SUR								04	CEREALS,CEREAL PREPRTNS.	1	No Quantity							29319			0
S3	2009	2009	2009	2	0	2	Export	410	Rep. of Korea	KOR	748	Swaziland	SWZ								04	CEREALS,CEREAL PREPRTNS.	1	No Quantity							674			0
S3	2009	2009	2009	2	0	2	Export	410	Rep. of Korea	KOR	752	Sweden	SWE								04	CEREALS,CEREAL PREPRTNS.	1	No Quantity							23938			0
S3	2009	2009	2009	2	0	2	Export	410	Rep. of Korea	KOR	757	Switzerland	CHE								04	CEREALS,CEREAL PREPRTNS.	1	No Quantity							57437			0
S3	2009	2009	2009	2	0	2	Export	410	Rep. of Korea	KOR	764	Thailand	THA								04	CEREALS,CEREAL PREPRTNS.	1	No Quantity							1959107			0
S3	2009	2009	2009	2	0	2	Export	410	Rep. of Korea	KOR	784	United Arab Emirates	ARE								04	CEREALS,CEREAL PREPRTNS.	1	No Quantity							1201847			0
S3	2009	2009	2009	2	0	2	Export	410	Rep. of Korea	KOR	788	Tunisia	TUN								04	CEREALS,CEREAL PREPRTNS.	1	No Quantity							962			0
S3	2009	2009	2009	2	0	2	Export	410	Rep. of Korea	KOR	792	Turkey	TUR								04	CEREALS,CEREAL PREPRTNS.	1	No Quantity							186409			0
S3	2009	2009	2009	2	0	2	Export	410	Rep. of Korea	KOR	800	Uganda	UGA								04	CEREALS,CEREAL PREPRTNS.	1	No Quantity							11700			0
S3	2009	2009	2009	2	0	2	Export	410	Rep. of Korea	KOR	804	Ukraine	UKR								04	CEREALS,CEREAL PREPRTNS.	1	No Quantity							32168			0
S3	2009	2009	2009	2	0	2	Export	410	Rep. of Korea	KOR	818	Egypt	EGY								04	CEREALS,CEREAL PREPRTNS.	1	No Quantity							27348			0
S3	2009	2009	2009	2	0	2	Export	410	Rep. of Korea	KOR	826	United Kingdom	GBR								04	CEREALS,CEREAL PREPRTNS.	1	No Quantity							1889734			0
S3	2009	2009	2009	2	0	2	Export	410	Rep. of Korea	KOR	834	United Rep. of Tanzania	TZA								04	CEREALS,CEREAL PREPRTNS.	1	No Quantity							747			0
S3	2009	2009	2009	2	0	2	Export	410	Rep. of Korea	KOR	842	USA	USA								04	CEREALS,CEREAL PREPRTNS.	1	No Quantity							55207689			0
S3	2009	2009	2009	2	0	2	Export	410	Rep. of Korea	KOR	854	Burkina Faso	BFA								04	CEREALS,CEREAL PREPRTNS.	1	No Quantity							931			0
S3	2009	2009	2009	2	0	2	Export	410	Rep. of Korea	KOR	860	Uzbekistan	UZB								04	CEREALS,CEREAL PREPRTNS.	1	No Quantity							1397			0
S3	2009	2009	2009	2	0	2	Export	410	Rep. of Korea	KOR	862	Venezuela	VEN								04	CEREALS,CEREAL PREPRTNS.	1	No Quantity							62811			0
S3	2009	2009	2009	2	0	2	Export	410	Rep. of Korea	KOR	882	Samoa	WSM								04	CEREALS,CEREAL PREPRTNS.	1	No Quantity							130006			0
S3	2009	2009	2009	2	0	2	Export	410	Rep. of Korea	KOR	887	Yemen	YEM								04	CEREALS,CEREAL PREPRTNS.	1	No Quantity							13040			0
S3	2009	2009	2009	2	0	2	Export	410	Rep. of Korea	KOR	899	Areas, nes									04	CEREALS,CEREAL PREPRTNS.	1	No Quantity							111404			0
S3	2009	2009	2009	2	0	2	Export	417	Kyrgyzstan	KGZ	0	World	WLD								04	CEREALS,CEREAL PREPRTNS.	1	No Quantity							5959269			0
S3	2009	2009	2009	2	0	2	Export	417	Kyrgyzstan	KGZ	4	Afghanistan	AFG								04	CEREALS,CEREAL PREPRTNS.	1	No Quantity							40208			0
S3	2009	2009	2009	2	0	2	Export	417	Kyrgyzstan	KGZ	32	Argentina	ARG								04	CEREALS,CEREAL PREPRTNS.	1	No Quantity							184993			0
S3	2009	2009	2009	2	0	2	Export	417	Kyrgyzstan	KGZ	156	China	CHN								04	CEREALS,CEREAL PREPRTNS.	1	No Quantity							14165			0
S3	2009	2009	2009	2	0	2	Export	417	Kyrgyzstan	KGZ	178	Congo	COG								04	CEREALS,CEREAL PREPRTNS.	1	No Quantity							172000			0
S3	2009	2009	2009	2	0	2	Export	417	Kyrgyzstan	KGZ	268	Georgia	GEO								04	CEREALS,CEREAL PREPRTNS.	1	No Quantity							310			0
S3	2009	2009	2009	2	0	2	Export	417	Kyrgyzstan	KGZ	276	Germany	DEU								04	CEREALS,CEREAL PREPRTNS.	1	No Quantity							282			0
S3	2009	2009	2009	2	0	2	Export	417	Kyrgyzstan	KGZ	398	Kazakhstan	KAZ								04	CEREALS,CEREAL PREPRTNS.	1	No Quantity							1024473			0
S3	2009	2009	2009	2	0	2	Export	417	Kyrgyzstan	KGZ	586	Pakistan	PAK								04	CEREALS,CEREAL PREPRTNS.	1	No Quantity							2877			0
S3	2009	2009	2009	2	0	2	Export	417	Kyrgyzstan	KGZ	643	Russian Federation	RUS								04	CEREALS,CEREAL PREPRTNS.	1	No Quantity							189645			0
S3	2009	2009	2009	2	0	2	Export	417	Kyrgyzstan	KGZ	699	India	IND								04	CEREALS,CEREAL PREPRTNS.	1	No Quantity							1400			0
S3	2009	2009	2009	2	0	2	Export	417	Kyrgyzstan	KGZ	762	Tajikistan	TJK								04	CEREALS,CEREAL PREPRTNS.	1	No Quantity							785164			0
S3	2009	2009	2009	2	0	2	Export	417	Kyrgyzstan	KGZ	784	United Arab Emirates	ARE								04	CEREALS,CEREAL PREPRTNS.	1	No Quantity							823556			0
S3	2009	2009	2009	2	0	2	Export	417	Kyrgyzstan	KGZ	788	Tunisia	TUN								04	CEREALS,CEREAL PREPRTNS.	1	No Quantity							17698			0
S3	2009	2009	2009	2	0	2	Export	417	Kyrgyzstan	KGZ	792	Turkey	TUR								04	CEREALS,CEREAL PREPRTNS.	1	No Quantity							2681			0
S3	2009	2009	2009	2	0	2	Export	417	Kyrgyzstan	KGZ	795	Turkmenistan	TKM								04	CEREALS,CEREAL PREPRTNS.	1	No Quantity							188060			0
S3	2009	2009	2009	2	0	2	Export	417	Kyrgyzstan	KGZ	842	USA	USA								04	CEREALS,CEREAL PREPRTNS.	1	No Quantity							4260			0
S3	2009	2009	2009	2	0	2	Export	417	Kyrgyzstan	KGZ	860	Uzbekistan	UZB								04	CEREALS,CEREAL PREPRTNS.	1	No Quantity							2507497			0
S3	2009	2009	2009	2	0	2	Export	410	Rep. of Korea	KOR	0	World	WLD								05	VEGETABLES AND FRUIT	1	No Quantity							426140292			0
S3	2009	2009	2009	2	0	2	Export	410	Rep. of Korea	KOR	4	Afghanistan	AFG								05	VEGETABLES AND FRUIT	1	No Quantity							1084			0
S3	2009	2009	2009	2	0	2	Export	410	Rep. of Korea	KOR	8	Albania	ALB								05	VEGETABLES AND FRUIT	1	No Quantity							76291			0
S3	2009	2009	2009	2	0	2	Export	410	Rep. of Korea	KOR	12	Algeria	DZA								05	VEGETABLES AND FRUIT	1	No Quantity							147177			0
S3	2009	2009	2009	2	0	2	Export	410	Rep. of Korea	KOR	24	Angola	AGO								05	VEGETABLES AND FRUIT	1	No Quantity							190796			0
S3	2009	2009	2009	2	0	2	Export	410	Rep. of Korea	KOR	31	Azerbaijan	AZE								05	VEGETABLES AND FRUIT	1	No Quantity							10810			0
S3	2009	2009	2009	2	0	2	Export	410	Rep. of Korea	KOR	32	Argentina	ARG								05	VEGETABLES AND FRUIT	1	No Quantity							19570			0
S3	2009	2009	2009	2	0	2	Export	410	Rep. of Korea	KOR	36	Australia	AUS								05	VEGETABLES AND FRUIT	1	No Quantity							4109659			0
S3	2009	2009	2009	2	0	2	Export	410	Rep. of Korea	KOR	40	Austria	AUT								05	VEGETABLES AND FRUIT	1	No Quantity							21095			0
S3	2009	2009	2009	2	0	2	Export	410	Rep. of Korea	KOR	48	Bahrain	BHR								05	VEGETABLES AND FRUIT	1	No Quantity							69314			0
S3	2009	2009	2009	2	0	2	Export	410	Rep. of Korea	KOR	50	Bangladesh	BGD								05	VEGETABLES AND FRUIT	1	No Quantity							353			0
S3	2009	2009	2009	2	0	2	Export	410	Rep. of Korea	KOR	52	Barbados	BRB								05	VEGETABLES AND FRUIT	1	No Quantity							10652			0
S3	2009	2009	2009	2	0	2	Export	410	Rep. of Korea	KOR	56	Belgium	BEL								05	VEGETABLES AND FRUIT	1	No Quantity							14488			0
S3	2009	2009	2009	2	0	2	Export	410	Rep. of Korea	KOR	76	Brazil	BRA								05	VEGETABLES AND FRUIT	1	No Quantity							278944			0
S3	2009	2009	2009	2	0	2	Export	410	Rep. of Korea	KOR	100	Bulgaria	BGR								05	VEGETABLES AND FRUIT	1	No Quantity							197001			0
S3	2009	2009	2009	2	0	2	Export	410	Rep. of Korea	KOR	104	Myanmar	MMR								05	VEGETABLES AND FRUIT	1	No Quantity							20335			0
S3	2009	2009	2009	2	0	2	Export	410	Rep. of Korea	KOR	116	Cambodia	KHM								05	VEGETABLES AND FRUIT	1	No Quantity							96134			0
S3	2009	2009	2009	2	0	2	Export	410	Rep. of Korea	KOR	124	Canada	CAN								05	VEGETABLES AND FRUIT	1	No Quantity							7553830			0
S3	2009	2009	2009	2	0	2	Export	410	Rep. of Korea	KOR	144	Sri Lanka	LKA								05	VEGETABLES AND FRUIT	1	No Quantity							146312			0
S3	2009	2009	2009	2	0	2	Export	410	Rep. of Korea	KOR	152	Chile	CHL								05	VEGETABLES AND FRUIT	1	No Quantity							81603			0
S3	2009	2009	2009	2	0	2	Export	410	Rep. of Korea	KOR	156	China	CHN								05	VEGETABLES AND FRUIT	1	No Quantity							38868307			0
S3	2009	2009	2009	2	0	2	Export	410	Rep. of Korea	KOR	170	Colombia	COL								05	VEGETABLES AND FRUIT	1	No Quantity							42079			0
S3	2009	2009	2009	2	0	2	Export	410	Rep. of Korea	KOR	178	Congo	COG								05	VEGETABLES AND FRUIT	1	No Quantity							29590			0
S3	2009	2009	2009	2	0	2	Export	410	Rep. of Korea	KOR	191	Croatia	HRV								05	VEGETABLES AND FRUIT	1	No Quantity							123700			0
S3	2009	2009	2009	2	0	2	Export	410	Rep. of Korea	KOR	192	Cuba	CUB								05	VEGETABLES AND FRUIT	1	No Quantity							32			0
S3	2009	2009	2009	2	0	2	Export	410	Rep. of Korea	KOR	196	Cyprus	CYP								05	VEGETABLES AND FRUIT	1	No Quantity							26371			0
S3	2009	2009	2009	2	0	2	Export	410	Rep. of Korea	KOR	203	Czechia	CZE								05	VEGETABLES AND FRUIT	1	No Quantity							849487			0
S3	2009	2009	2009	2	0	2	Export	410	Rep. of Korea	KOR	214	Dominican Rep.	DOM								05	VEGETABLES AND FRUIT	1	No Quantity							62970			0
S3	2009	2009	2009	2	0	2	Export	410	Rep. of Korea	KOR	222	El Salvador	SLV								05	VEGETABLES AND FRUIT	1	No Quantity							25384			0
S3	2009	2009	2009	2	0	2	Export	410	Rep. of Korea	KOR	233	Estonia	EST								05	VEGETABLES AND FRUIT	1	No Quantity							58705			0
S3	2009	2009	2009	2	0	2	Export	410	Rep. of Korea	KOR	246	Finland	FIN								05	VEGETABLES AND FRUIT	1	No Quantity							1639			0
S3	2009	2009	2009	2	0	2	Export	410	Rep. of Korea	KOR	251	France	FRA								05	VEGETABLES AND FRUIT	1	No Quantity							1701588			0
S3	2009	2009	2009	2	0	2	Export	410	Rep. of Korea	KOR	276	Germany	DEU								05	VEGETABLES AND FRUIT	1	No Quantity							3468838			0
S3	2009	2009	2009	2	0	2	Export	410	Rep. of Korea	KOR	288	Ghana	GHA								05	VEGETABLES AND FRUIT	1	No Quantity							109719			0
S3	2009	2009	2009	2	0	2	Export	410	Rep. of Korea	KOR	316	Guam	GUM								05	VEGETABLES AND FRUIT	1	No Quantity							1602762			0
S3	2009	2009	2009	2	0	2	Export	410	Rep. of Korea	KOR	320	Guatemala	GTM								05	VEGETABLES AND FRUIT	1	No Quantity							42767			0
S3	2009	2009	2009	2	0	2	Export	410	Rep. of Korea	KOR	324	Guinea	GIN								05	VEGETABLES AND FRUIT	1	No Quantity							373			0
S3	2009	2009	2009	2	0	2	Export	410	Rep. of Korea	KOR	328	Guyana	GUY								05	VEGETABLES AND FRUIT	1	No Quantity							8960			0
S3	2009	2009	2009	2	0	2	Export	410	Rep. of Korea	KOR	344	China, Hong Kong SAR	HKG								05	VEGETABLES AND FRUIT	1	No Quantity							20758119			0
S3	2009	2009	2009	2	0	2	Export	410	Rep. of Korea	KOR	348	Hungary	HUN								05	VEGETABLES AND FRUIT	1	No Quantity							105588			0
S3	2009	2009	2009	2	0	2	Export	410	Rep. of Korea	KOR	360	Indonesia	IDN								05	VEGETABLES AND FRUIT	1	No Quantity							3254989			0
S3	2009	2009	2009	2	0	2	Export	410	Rep. of Korea	KOR	364	Iran	IRN								05	VEGETABLES AND FRUIT	1	No Quantity							6497			0
S3	2009	2009	2009	2	0	2	Export	410	Rep. of Korea	KOR	372	Ireland	IRL								05	VEGETABLES AND FRUIT	1	No Quantity							38647			0
S3	2009	2009	2009	2	0	2	Export	410	Rep. of Korea	KOR	381	Italy	ITA								05	VEGETABLES AND FRUIT	1	No Quantity							191236			0
S3	2009	2009	2009	2	0	2	Export	410	Rep. of Korea	KOR	384	Côte d'Ivoire	CIV								05	VEGETABLES AND FRUIT	1	No Quantity							12			0
S3	2009	2009	2009	2	0	2	Export	410	Rep. of Korea	KOR	388	Jamaica	JAM								05	VEGETABLES AND FRUIT	1	No Quantity							81787			0
S3	2009	2009	2009	2	0	2	Export	410	Rep. of Korea	KOR	392	Japan	JPN								05	VEGETABLES AND FRUIT	1	No Quantity							186285646			0
S3	2009	2009	2009	2	0	2	Export	410	Rep. of Korea	KOR	398	Kazakhstan	KAZ								05	VEGETABLES AND FRUIT	1	No Quantity							255372			0
S3	2009	2009	2009	2	0	2	Export	410	Rep. of Korea	KOR	404	Kenya	KEN								05	VEGETABLES AND FRUIT	1	No Quantity							1892			0
S3	2009	2009	2009	2	0	2	Export	410	Rep. of Korea	KOR	414	Kuwait	KWT								05	VEGETABLES AND FRUIT	1	No Quantity							26888			0
S3	2009	2009	2009	2	0	2	Export	410	Rep. of Korea	KOR	417	Kyrgyzstan	KGZ								05	VEGETABLES AND FRUIT	1	No Quantity							2366			0
S3	2009	2009	2009	2	0	2	Export	410	Rep. of Korea	KOR	418	Lao People's Dem. Rep.	LAO								05	VEGETABLES AND FRUIT	1	No Quantity							110			0
S3	2009	2009	2009	2	0	2	Export	410	Rep. of Korea	KOR	422	Lebanon	LBN								05	VEGETABLES AND FRUIT	1	No Quantity							432493			0
S3	2009	2009	2009	2	0	2	Export	410	Rep. of Korea	KOR	428	Latvia	LVA								05	VEGETABLES AND FRUIT	1	No Quantity							13992			0
S3	2009	2009	2009	2	0	2	Export	410	Rep. of Korea	KOR	434	Libya	LBY								05	VEGETABLES AND FRUIT	1	No Quantity							138133			0
S3	2009	2009	2009	2	0	2	Export	410	Rep. of Korea	KOR	440	Lithuania	LTU								05	VEGETABLES AND FRUIT	1	No Quantity							450275			0
S3	2009	2009	2009	2	0	2	Export	410	Rep. of Korea	KOR	446	China, Macao SAR	MAC								05	VEGETABLES AND FRUIT	1	No Quantity							245205			0
S3	2009	2009	2009	2	0	2	Export	410	Rep. of Korea	KOR	458	Malaysia	MYS								05	VEGETABLES AND FRUIT	1	No Quantity							7502637			0
S3	2009	2009	2009	2	0	2	Export	410	Rep. of Korea	KOR	470	Malta	MLT								05	VEGETABLES AND FRUIT	1	No Quantity							14353			0
S3	2009	2009	2009	2	0	2	Export	410	Rep. of Korea	KOR	484	Mexico	MEX								05	VEGETABLES AND FRUIT	1	No Quantity							82906			0
S3	2009	2009	2009	2	0	2	Export	410	Rep. of Korea	KOR	490	Other Asia, nes									05	VEGETABLES AND FRUIT	1	No Quantity							61322369			0
S3	2009	2009	2009	2	0	2	Export	410	Rep. of Korea	KOR	496	Mongolia	MNG								05	VEGETABLES AND FRUIT	1	No Quantity							947851			0
S3	2009	2009	2009	2	0	2	Export	410	Rep. of Korea	KOR	512	Oman	OMN								05	VEGETABLES AND FRUIT	1	No Quantity							36970			0
S3	2009	2009	2009	2	0	2	Export	410	Rep. of Korea	KOR	528	Netherlands	NLD								05	VEGETABLES AND FRUIT	1	No Quantity							4248703			0
S3	2009	2009	2009	2	0	2	Export	410	Rep. of Korea	KOR	533	Aruba	ABW								05	VEGETABLES AND FRUIT	1	No Quantity							75776			0
S3	2009	2009	2009	2	0	2	Export	410	Rep. of Korea	KOR	554	New Zealand	NZL								05	VEGETABLES AND FRUIT	1	No Quantity							1442534			0
S3	2009	2009	2009	2	0	2	Export	410	Rep. of Korea	KOR	558	Nicaragua	NIC								05	VEGETABLES AND FRUIT	1	No Quantity							14050			0
S3	2009	2009	2009	2	0	2	Export	410	Rep. of Korea	KOR	566	Nigeria	NGA								05	VEGETABLES AND FRUIT	1	No Quantity							130987			0
S3	2009	2009	2009	2	0	2	Export	410	Rep. of Korea	KOR	579	Norway	NOR								05	VEGETABLES AND FRUIT	1	No Quantity							34			0
S3	2009	2009	2009	2	0	2	Export	410	Rep. of Korea	KOR	580	N. Mariana Isds	MNP								05	VEGETABLES AND FRUIT	1	No Quantity							237657			0
S3	2009	2009	2009	2	0	2	Export	410	Rep. of Korea	KOR	583	FS Micronesia	FSM								05	VEGETABLES AND FRUIT	1	No Quantity							100828			0
S3	2009	2009	2009	2	0	2	Export	410	Rep. of Korea	KOR	584	Marshall Isds	MHL								05	VEGETABLES AND FRUIT	1	No Quantity							412			0
S3	2009	2009	2009	2	0	2	Export	410	Rep. of Korea	KOR	585	Palau	PLW								05	VEGETABLES AND FRUIT	1	No Quantity							43953			0
S3	2009	2009	2009	2	0	2	Export	410	Rep. of Korea	KOR	591	Panama	PAN								05	VEGETABLES AND FRUIT	1	No Quantity							8473			0
S3	2009	2009	2009	2	0	2	Export	410	Rep. of Korea	KOR	600	Paraguay	PRY								05	VEGETABLES AND FRUIT	1	No Quantity							9665			0
S3	2009	2009	2009	2	0	2	Export	410	Rep. of Korea	KOR	608	Philippines	PHL								05	VEGETABLES AND FRUIT	1	No Quantity							1223596			0
S3	2009	2009	2009	2	0	2	Export	410	Rep. of Korea	KOR	620	Portugal	PRT								05	VEGETABLES AND FRUIT	1	No Quantity							34086			0
S3	2009	2009	2009	2	0	2	Export	410	Rep. of Korea	KOR	634	Qatar	QAT								05	VEGETABLES AND FRUIT	1	No Quantity							194580			0
S3	2009	2009	2009	2	0	2	Export	410	Rep. of Korea	KOR	642	Romania	ROU								05	VEGETABLES AND FRUIT	1	No Quantity							251816			0
S3	2009	2009	2009	2	0	2	Export	410	Rep. of Korea	KOR	643	Russian Federation	RUS								05	VEGETABLES AND FRUIT	1	No Quantity							3699843			0
S3	2009	2009	2009	2	0	2	Export	410	Rep. of Korea	KOR	662	Saint Lucia	LCA								05	VEGETABLES AND FRUIT	1	No Quantity							14412			0
S3	2009	2009	2009	2	0	2	Export	410	Rep. of Korea	KOR	682	Saudi Arabia	SAU								05	VEGETABLES AND FRUIT	1	No Quantity							88446			0
S3	2009	2009	2009	2	0	2	Export	410	Rep. of Korea	KOR	699	India	IND								05	VEGETABLES AND FRUIT	1	No Quantity							113971			0
S3	2009	2009	2009	2	0	2	Export	410	Rep. of Korea	KOR	702	Singapore	SGP								05	VEGETABLES AND FRUIT	1	No Quantity							13057224			0
S3	2009	2009	2009	2	0	2	Export	410	Rep. of Korea	KOR	703	Slovakia	SVK								05	VEGETABLES AND FRUIT	1	No Quantity							557798			0
S3	2009	2009	2009	2	0	2	Export	410	Rep. of Korea	KOR	704	Viet Nam	VNM								05	VEGETABLES AND FRUIT	1	No Quantity							1268708			0
S3	2009	2009	2009	2	0	2	Export	410	Rep. of Korea	KOR	705	Slovenia	SVN								05	VEGETABLES AND FRUIT	1	No Quantity							73605			0
S3	2009	2009	2009	2	0	2	Export	410	Rep. of Korea	KOR	710	South Africa	ZAF								05	VEGETABLES AND FRUIT	1	No Quantity							18701			0
S3	2009	2009	2009	2	0	2	Export	410	Rep. of Korea	KOR	724	Spain	ESP								05	VEGETABLES AND FRUIT	1	No Quantity							212467			0
S3	2009	2009	2009	2	0	2	Export	410	Rep. of Korea	KOR	736	Fmr Sudan	SDN								05	VEGETABLES AND FRUIT	1	No Quantity							291			0
S3	2009	2009	2009	2	0	2	Export	410	Rep. of Korea	KOR	740	Suriname	SUR								05	VEGETABLES AND FRUIT	1	No Quantity							47259			0
S3	2009	2009	2009	2	0	2	Export	410	Rep. of Korea	KOR	752	Sweden	SWE								05	VEGETABLES AND FRUIT	1	No Quantity							15742			0
S3	2009	2009	2009	2	0	2	Export	410	Rep. of Korea	KOR	757	Switzerland	CHE								05	VEGETABLES AND FRUIT	1	No Quantity							101872			0
S3	2009	2009	2009	2	0	2	Export	410	Rep. of Korea	KOR	764	Thailand	THA								05	VEGETABLES AND FRUIT	1	No Quantity							1897441			0
S3	2009	2009	2009	2	0	2	Export	410	Rep. of Korea	KOR	776	Tonga	TON								05	VEGETABLES AND FRUIT	1	No Quantity							72			0
S3	2009	2009	2009	2	0	2	Export	410	Rep. of Korea	KOR	780	Trinidad and Tobago	TTO								05	VEGETABLES AND FRUIT	1	No Quantity							85604			0
S3	2009	2009	2009	2	0	2	Export	410	Rep. of Korea	KOR	784	United Arab Emirates	ARE								05	VEGETABLES AND FRUIT	1	No Quantity							431389			0
S3	2009	2009	2009	2	0	2	Export	410	Rep. of Korea	KOR	800	Uganda	UGA								05	VEGETABLES AND FRUIT	1	No Quantity							19			0
S3	2009	2009	2009	2	0	2	Export	410	Rep. of Korea	KOR	804	Ukraine	UKR								05	VEGETABLES AND FRUIT	1	No Quantity							97293			0
S3	2009	2009	2009	2	0	2	Export	410	Rep. of Korea	KOR	818	Egypt	EGY								05	VEGETABLES AND FRUIT	1	No Quantity							56770			0
S3	2009	2009	2009	2	0	2	Export	410	Rep. of Korea	KOR	826	United Kingdom	GBR								05	VEGETABLES AND FRUIT	1	No Quantity							973848			0
S3	2009	2009	2009	2	0	2	Export	410	Rep. of Korea	KOR	842	USA	USA								05	VEGETABLES AND FRUIT	1	No Quantity							52483602			0
S3	2009	2009	2009	2	0	2	Export	410	Rep. of Korea	KOR	858	Uruguay	URY								05	VEGETABLES AND FRUIT	1	No Quantity							7841			0
S3	2009	2009	2009	2	0	2	Export	410	Rep. of Korea	KOR	860	Uzbekistan	UZB								05	VEGETABLES AND FRUIT	1	No Quantity							2744			0
S3	2009	2009	2009	2	0	2	Export	410	Rep. of Korea	KOR	862	Venezuela	VEN								05	VEGETABLES AND FRUIT	1	No Quantity							283049			0
S3	2009	2009	2009	2	0	2	Export	410	Rep. of Korea	KOR	899	Areas, nes									05	VEGETABLES AND FRUIT	1	No Quantity							268079			0
S3	2009	2009	2009	2	0	2	Export	417	Kyrgyzstan	KGZ	0	World	WLD								05	VEGETABLES AND FRUIT	1	No Quantity							83475456			0
S3	2009	2009	2009	2	0	2	Export	417	Kyrgyzstan	KGZ	4	Afghanistan	AFG								05	VEGETABLES AND FRUIT	1	No Quantity							550230			0
S3	2009	2009	2009	2	0	2	Export	417	Kyrgyzstan	KGZ	32	Argentina	ARG								05	VEGETABLES AND FRUIT	1	No Quantity							46062			0
S3	2009	2009	2009	2	0	2	Export	417	Kyrgyzstan	KGZ	40	Austria	AUT								05	VEGETABLES AND FRUIT	1	No Quantity							10543			0
S3	2009	2009	2009	2	0	2	Export	417	Kyrgyzstan	KGZ	56	Belgium	BEL								05	VEGETABLES AND FRUIT	1	No Quantity							3399303			0
S3	2009	2009	2009	2	0	2	Export	417	Kyrgyzstan	KGZ	92	Br. Virgin Isds	VGB								05	VEGETABLES AND FRUIT	1	No Quantity							10000			0
S3	2009	2009	2009	2	0	2	Export	417	Kyrgyzstan	KGZ	100	Bulgaria	BGR								05	VEGETABLES AND FRUIT	1	No Quantity							27504			0
S3	2009	2009	2009	2	0	2	Export	417	Kyrgyzstan	KGZ	112	Belarus	BLR								05	VEGETABLES AND FRUIT	1	No Quantity							174266			0
S3	2009	2009	2009	2	0	2	Export	417	Kyrgyzstan	KGZ	116	Cambodia	KHM								05	VEGETABLES AND FRUIT	1	No Quantity							833			0
S3	2009	2009	2009	2	0	2	Export	417	Kyrgyzstan	KGZ	152	Chile	CHL								05	VEGETABLES AND FRUIT	1	No Quantity							6039			0
S3	2009	2009	2009	2	0	2	Export	417	Kyrgyzstan	KGZ	156	China	CHN								05	VEGETABLES AND FRUIT	1	No Quantity							441729			0
S3	2009	2009	2009	2	0	2	Export	417	Kyrgyzstan	KGZ	208	Denmark	DNK								05	VEGETABLES AND FRUIT	1	No Quantity							1532			0
S3	2009	2009	2009	2	0	2	Export	417	Kyrgyzstan	KGZ	251	France	FRA								05	VEGETABLES AND FRUIT	1	No Quantity							245698			0
S3	2009	2009	2009	2	0	2	Export	417	Kyrgyzstan	KGZ	268	Georgia	GEO								05	VEGETABLES AND FRUIT	1	No Quantity							24729			0
S3	2009	2009	2009	2	0	2	Export	417	Kyrgyzstan	KGZ	276	Germany	DEU								05	VEGETABLES AND FRUIT	1	No Quantity							106516			0
S3	2009	2009	2009	2	0	2	Export	417	Kyrgyzstan	KGZ	300	Greece	GRC								05	VEGETABLES AND FRUIT	1	No Quantity							659038			0
S3	2009	2009	2009	2	0	2	Export	417	Kyrgyzstan	KGZ	340	Honduras	HND								05	VEGETABLES AND FRUIT	1	No Quantity							48791			0
S3	2009	2009	2009	2	0	2	Export	417	Kyrgyzstan	KGZ	364	Iran	IRN								05	VEGETABLES AND FRUIT	1	No Quantity							3636250			0
S3	2009	2009	2009	2	0	2	Export	417	Kyrgyzstan	KGZ	368	Iraq	IRQ								05	VEGETABLES AND FRUIT	1	No Quantity							1080958			0
S3	2009	2009	2009	2	0	2	Export	417	Kyrgyzstan	KGZ	376	Israel	ISR								05	VEGETABLES AND FRUIT	1	No Quantity							6			0
S3	2009	2009	2009	2	0	2	Export	417	Kyrgyzstan	KGZ	381	Italy	ITA								05	VEGETABLES AND FRUIT	1	No Quantity							2900			0
S3	2009	2009	2009	2	0	2	Export	417	Kyrgyzstan	KGZ	398	Kazakhstan	KAZ								05	VEGETABLES AND FRUIT	1	No Quantity							2757000			0
S3	2009	2009	2009	2	0	2	Export	417	Kyrgyzstan	KGZ	400	Jordan	JOR								05	VEGETABLES AND FRUIT	1	No Quantity							60000			0
S3	2009	2009	2009	2	0	2	Export	417	Kyrgyzstan	KGZ	480	Mauritius	MUS								05	VEGETABLES AND FRUIT	1	No Quantity							1965831			0
S3	2009	2009	2009	2	0	2	Export	417	Kyrgyzstan	KGZ	484	Mexico	MEX								05	VEGETABLES AND FRUIT	1	No Quantity							235170			0
S3	2009	2009	2009	2	0	2	Export	417	Kyrgyzstan	KGZ	498	Rep. of Moldova	MDA								05	VEGETABLES AND FRUIT	1	No Quantity							18666			0
S3	2009	2009	2009	2	0	2	Export	417	Kyrgyzstan	KGZ	528	Netherlands	NLD								05	VEGETABLES AND FRUIT	1	No Quantity							249796			0
S3	2009	2009	2009	2	0	2	Export	417	Kyrgyzstan	KGZ	586	Pakistan	PAK								05	VEGETABLES AND FRUIT	1	No Quantity							137			0
S3	2009	2009	2009	2	0	2	Export	417	Kyrgyzstan	KGZ	616	Poland	POL								05	VEGETABLES AND FRUIT	1	No Quantity							90628			0
S3	2009	2009	2009	2	0	2	Export	417	Kyrgyzstan	KGZ	643	Russian Federation	RUS								05	VEGETABLES AND FRUIT	1	No Quantity							43955796			0
S3	2009	2009	2009	2	0	2	Export	417	Kyrgyzstan	KGZ	699	India	IND								05	VEGETABLES AND FRUIT	1	No Quantity							69			0
S3	2009	2009	2009	2	0	2	Export	417	Kyrgyzstan	KGZ	702	Singapore	SGP								05	VEGETABLES AND FRUIT	1	No Quantity							117329			0
S3	2009	2009	2009	2	0	2	Export	417	Kyrgyzstan	KGZ	748	Swaziland	SWZ								05	VEGETABLES AND FRUIT	1	No Quantity							11493			0
S3	2009	2009	2009	2	0	2	Export	417	Kyrgyzstan	KGZ	762	Tajikistan	TJK								05	VEGETABLES AND FRUIT	1	No Quantity							98510			0
S3	2009	2009	2009	2	0	2	Export	417	Kyrgyzstan	KGZ	784	United Arab Emirates	ARE								05	VEGETABLES AND FRUIT	1	No Quantity							38541			0
S3	2009	2009	2009	2	0	2	Export	417	Kyrgyzstan	KGZ	788	Tunisia	TUN								05	VEGETABLES AND FRUIT	1	No Quantity							32982			0
S3	2009	2009	2009	2	0	2	Export	417	Kyrgyzstan	KGZ	792	Turkey	TUR								05	VEGETABLES AND FRUIT	1	No Quantity							23146951			0
S3	2009	2009	2009	2	0	2	Export	417	Kyrgyzstan	KGZ	795	Turkmenistan	TKM								05	VEGETABLES AND FRUIT	1	No Quantity							20919			0
S3	2009	2009	2009	2	0	2	Export	417	Kyrgyzstan	KGZ	804	Ukraine	UKR								05	VEGETABLES AND FRUIT	1	No Quantity							17359			0
S3	2009	2009	2009	2	0	2	Export	417	Kyrgyzstan	KGZ	826	United Kingdom	GBR								05	VEGETABLES AND FRUIT	1	No Quantity							19417			0
S3	2009	2009	2009	2	0	2	Export	417	Kyrgyzstan	KGZ	842	USA	USA								05	VEGETABLES AND FRUIT	1	No Quantity							20994			0
S3	2009	2009	2009	2	0	2	Export	417	Kyrgyzstan	KGZ	860	Uzbekistan	UZB								05	VEGETABLES AND FRUIT	1	No Quantity							144941			0
S3	2009	2009	2009	2	0	2	Export	410	Rep. of Korea	KOR	0	World	WLD								06	SUGAR,SUGR.PREPTNS,HONEY	1	No Quantity							258929923			0
S3	2009	2009	2009	2	0	2	Export	410	Rep. of Korea	KOR	4	Afghanistan	AFG								06	SUGAR,SUGR.PREPTNS,HONEY	1	No Quantity							43320			0
S3	2009	2009	2009	2	0	2	Export	410	Rep. of Korea	KOR	12	Algeria	DZA								06	SUGAR,SUGR.PREPTNS,HONEY	1	No Quantity							45300			0
S3	2009	2009	2009	2	0	2	Export	410	Rep. of Korea	KOR	24	Angola	AGO								06	SUGAR,SUGR.PREPTNS,HONEY	1	No Quantity							63			0
S3	2009	2009	2009	2	0	2	Export	410	Rep. of Korea	KOR	31	Azerbaijan	AZE								06	SUGAR,SUGR.PREPTNS,HONEY	1	No Quantity							819			0
S3	2009	2009	2009	2	0	2	Export	410	Rep. of Korea	KOR	32	Argentina	ARG								06	SUGAR,SUGR.PREPTNS,HONEY	1	No Quantity							64730			0
S3	2009	2009	2009	2	0	2	Export	410	Rep. of Korea	KOR	36	Australia	AUS								06	SUGAR,SUGR.PREPTNS,HONEY	1	No Quantity							853698			0
S3	2009	2009	2009	2	0	2	Export	410	Rep. of Korea	KOR	40	Austria	AUT								06	SUGAR,SUGR.PREPTNS,HONEY	1	No Quantity							310			0
S3	2009	2009	2009	2	0	2	Export	410	Rep. of Korea	KOR	48	Bahrain	BHR								06	SUGAR,SUGR.PREPTNS,HONEY	1	No Quantity							116959			0
S3	2009	2009	2009	2	0	2	Export	410	Rep. of Korea	KOR	50	Bangladesh	BGD								06	SUGAR,SUGR.PREPTNS,HONEY	1	No Quantity							2030119			0
S3	2009	2009	2009	2	0	2	Export	410	Rep. of Korea	KOR	51	Armenia	ARM								06	SUGAR,SUGR.PREPTNS,HONEY	1	No Quantity							86400			0
S3	2009	2009	2009	2	0	2	Export	410	Rep. of Korea	KOR	76	Brazil	BRA								06	SUGAR,SUGR.PREPTNS,HONEY	1	No Quantity							36406			0
S3	2009	2009	2009	2	0	2	Export	410	Rep. of Korea	KOR	96	Brunei Darussalam	BRN								06	SUGAR,SUGR.PREPTNS,HONEY	1	No Quantity							20449			0
S3	2009	2009	2009	2	0	2	Export	410	Rep. of Korea	KOR	100	Bulgaria	BGR								06	SUGAR,SUGR.PREPTNS,HONEY	1	No Quantity							416			0
S3	2009	2009	2009	2	0	2	Export	410	Rep. of Korea	KOR	104	Myanmar	MMR								06	SUGAR,SUGR.PREPTNS,HONEY	1	No Quantity							55116			0
S3	2009	2009	2009	2	0	2	Export	410	Rep. of Korea	KOR	116	Cambodia	KHM								06	SUGAR,SUGR.PREPTNS,HONEY	1	No Quantity							2222			0
S3	2009	2009	2009	2	0	2	Export	410	Rep. of Korea	KOR	124	Canada	CAN								06	SUGAR,SUGR.PREPTNS,HONEY	1	No Quantity							483487			0
S3	2009	2009	2009	2	0	2	Export	410	Rep. of Korea	KOR	144	Sri Lanka	LKA								06	SUGAR,SUGR.PREPTNS,HONEY	1	No Quantity							250289			0
S3	2009	2009	2009	2	0	2	Export	410	Rep. of Korea	KOR	152	Chile	CHL								06	SUGAR,SUGR.PREPTNS,HONEY	1	No Quantity							2948			0
S3	2009	2009	2009	2	0	2	Export	410	Rep. of Korea	KOR	156	China	CHN								06	SUGAR,SUGR.PREPTNS,HONEY	1	No Quantity							68800738			0
S3	2009	2009	2009	2	0	2	Export	410	Rep. of Korea	KOR	203	Czechia	CZE								06	SUGAR,SUGR.PREPTNS,HONEY	1	No Quantity							14306			0
S3	2009	2009	2009	2	0	2	Export	410	Rep. of Korea	KOR	208	Denmark	DNK								06	SUGAR,SUGR.PREPTNS,HONEY	1	No Quantity							428			0
S3	2009	2009	2009	2	0	2	Export	410	Rep. of Korea	KOR	218	Ecuador	ECU								06	SUGAR,SUGR.PREPTNS,HONEY	1	No Quantity							2670			0
S3	2009	2009	2009	2	0	2	Export	410	Rep. of Korea	KOR	231	Ethiopia	ETH								06	SUGAR,SUGR.PREPTNS,HONEY	1	No Quantity							433000			0
S3	2009	2009	2009	2	0	2	Export	410	Rep. of Korea	KOR	251	France	FRA								06	SUGAR,SUGR.PREPTNS,HONEY	1	No Quantity							5412			0
S3	2009	2009	2009	2	0	2	Export	410	Rep. of Korea	KOR	262	Djibouti	DJI								06	SUGAR,SUGR.PREPTNS,HONEY	1	No Quantity							94725			0
S3	2009	2009	2009	2	0	2	Export	410	Rep. of Korea	KOR	268	Georgia	GEO								06	SUGAR,SUGR.PREPTNS,HONEY	1	No Quantity							18160			0
S3	2009	2009	2009	2	0	2	Export	410	Rep. of Korea	KOR	276	Germany	DEU								06	SUGAR,SUGR.PREPTNS,HONEY	1	No Quantity							250583			0
S3	2009	2009	2009	2	0	2	Export	410	Rep. of Korea	KOR	288	Ghana	GHA								06	SUGAR,SUGR.PREPTNS,HONEY	1	No Quantity							3550			0
S3	2009	2009	2009	2	0	2	Export	410	Rep. of Korea	KOR	300	Greece	GRC								06	SUGAR,SUGR.PREPTNS,HONEY	1	No Quantity							28633			0
S3	2009	2009	2009	2	0	2	Export	410	Rep. of Korea	KOR	316	Guam	GUM								06	SUGAR,SUGR.PREPTNS,HONEY	1	No Quantity							594238			0
S3	2009	2009	2009	2	0	2	Export	410	Rep. of Korea	KOR	320	Guatemala	GTM								06	SUGAR,SUGR.PREPTNS,HONEY	1	No Quantity							97195			0
S3	2009	2009	2009	2	0	2	Export	410	Rep. of Korea	KOR	332	Haiti	HTI								06	SUGAR,SUGR.PREPTNS,HONEY	1	No Quantity							22250			0
S3	2009	2009	2009	2	0	2	Export	410	Rep. of Korea	KOR	344	China, Hong Kong SAR	HKG								06	SUGAR,SUGR.PREPTNS,HONEY	1	No Quantity							50308290			0
S3	2009	2009	2009	2	0	2	Export	410	Rep. of Korea	KOR	360	Indonesia	IDN								06	SUGAR,SUGR.PREPTNS,HONEY	1	No Quantity							2953233			0
S3	2009	2009	2009	2	0	2	Export	410	Rep. of Korea	KOR	364	Iran	IRN								06	SUGAR,SUGR.PREPTNS,HONEY	1	No Quantity							733957			0
S3	2009	2009	2009	2	0	2	Export	410	Rep. of Korea	KOR	376	Israel	ISR								06	SUGAR,SUGR.PREPTNS,HONEY	1	No Quantity							3417285			0
S3	2009	2009	2009	2	0	2	Export	410	Rep. of Korea	KOR	381	Italy	ITA								06	SUGAR,SUGR.PREPTNS,HONEY	1	No Quantity							222216			0
S3	2009	2009	2009	2	0	2	Export	410	Rep. of Korea	KOR	388	Jamaica	JAM								06	SUGAR,SUGR.PREPTNS,HONEY	1	No Quantity							1538			0
S3	2009	2009	2009	2	0	2	Export	410	Rep. of Korea	KOR	392	Japan	JPN								06	SUGAR,SUGR.PREPTNS,HONEY	1	No Quantity							92347462			0
S3	2009	2009	2009	2	0	2	Export	410	Rep. of Korea	KOR	398	Kazakhstan	KAZ								06	SUGAR,SUGR.PREPTNS,HONEY	1	No Quantity							177004			0
S3	2009	2009	2009	2	0	2	Export	410	Rep. of Korea	KOR	400	Jordan	JOR								06	SUGAR,SUGR.PREPTNS,HONEY	1	No Quantity							94500			0
S3	2009	2009	2009	2	0	2	Export	410	Rep. of Korea	KOR	404	Kenya	KEN								06	SUGAR,SUGR.PREPTNS,HONEY	1	No Quantity							20663			0
S3	2009	2009	2009	2	0	2	Export	410	Rep. of Korea	KOR	414	Kuwait	KWT								06	SUGAR,SUGR.PREPTNS,HONEY	1	No Quantity							360432			0
S3	2009	2009	2009	2	0	2	Export	410	Rep. of Korea	KOR	417	Kyrgyzstan	KGZ								06	SUGAR,SUGR.PREPTNS,HONEY	1	No Quantity							1726			0
S3	2009	2009	2009	2	0	2	Export	410	Rep. of Korea	KOR	422	Lebanon	LBN								06	SUGAR,SUGR.PREPTNS,HONEY	1	No Quantity							2246386			0
S3	2009	2009	2009	2	0	2	Export	410	Rep. of Korea	KOR	434	Libya	LBY								06	SUGAR,SUGR.PREPTNS,HONEY	1	No Quantity							21881			0
S3	2009	2009	2009	2	0	2	Export	410	Rep. of Korea	KOR	440	Lithuania	LTU								06	SUGAR,SUGR.PREPTNS,HONEY	1	No Quantity							687			0
S3	2009	2009	2009	2	0	2	Export	410	Rep. of Korea	KOR	446	China, Macao SAR	MAC								06	SUGAR,SUGR.PREPTNS,HONEY	1	No Quantity							69			0
S3	2009	2009	2009	2	0	2	Export	410	Rep. of Korea	KOR	458	Malaysia	MYS								06	SUGAR,SUGR.PREPTNS,HONEY	1	No Quantity							495618			0
S3	2009	2009	2009	2	0	2	Export	410	Rep. of Korea	KOR	480	Mauritius	MUS								06	SUGAR,SUGR.PREPTNS,HONEY	1	No Quantity							17600			0
S3	2009	2009	2009	2	0	2	Export	410	Rep. of Korea	KOR	484	Mexico	MEX								06	SUGAR,SUGR.PREPTNS,HONEY	1	No Quantity							17380			0
S3	2009	2009	2009	2	0	2	Export	410	Rep. of Korea	KOR	490	Other Asia, nes									06	SUGAR,SUGR.PREPTNS,HONEY	1	No Quantity							1095789			0
S3	2009	2009	2009	2	0	2	Export	410	Rep. of Korea	KOR	496	Mongolia	MNG								06	SUGAR,SUGR.PREPTNS,HONEY	1	No Quantity							223091			0
S3	2009	2009	2009	2	0	2	Export	410	Rep. of Korea	KOR	512	Oman	OMN								06	SUGAR,SUGR.PREPTNS,HONEY	1	No Quantity							201532			0
S3	2009	2009	2009	2	0	2	Export	410	Rep. of Korea	KOR	524	Nepal	NPL								06	SUGAR,SUGR.PREPTNS,HONEY	1	No Quantity							403858			0
S3	2009	2009	2009	2	0	2	Export	410	Rep. of Korea	KOR	528	Netherlands	NLD								06	SUGAR,SUGR.PREPTNS,HONEY	1	No Quantity							154600			0
S3	2009	2009	2009	2	0	2	Export	410	Rep. of Korea	KOR	530	Neth. Antilles	ANT								06	SUGAR,SUGR.PREPTNS,HONEY	1	No Quantity							44			0
S3	2009	2009	2009	2	0	2	Export	410	Rep. of Korea	KOR	554	New Zealand	NZL								06	SUGAR,SUGR.PREPTNS,HONEY	1	No Quantity							133331			0
S3	2009	2009	2009	2	0	2	Export	410	Rep. of Korea	KOR	580	N. Mariana Isds	MNP								06	SUGAR,SUGR.PREPTNS,HONEY	1	No Quantity							147257			0
S3	2009	2009	2009	2	0	2	Export	410	Rep. of Korea	KOR	583	FS Micronesia	FSM								06	SUGAR,SUGR.PREPTNS,HONEY	1	No Quantity							165069			0
S3	2009	2009	2009	2	0	2	Export	410	Rep. of Korea	KOR	585	Palau	PLW								06	SUGAR,SUGR.PREPTNS,HONEY	1	No Quantity							104470			0
S3	2009	2009	2009	2	0	2	Export	410	Rep. of Korea	KOR	586	Pakistan	PAK								06	SUGAR,SUGR.PREPTNS,HONEY	1	No Quantity							2823287			0
S3	2009	2009	2009	2	0	2	Export	410	Rep. of Korea	KOR	600	Paraguay	PRY								06	SUGAR,SUGR.PREPTNS,HONEY	1	No Quantity							61180			0
S3	2009	2009	2009	2	0	2	Export	410	Rep. of Korea	KOR	608	Philippines	PHL								06	SUGAR,SUGR.PREPTNS,HONEY	1	No Quantity							2737390			0
S3	2009	2009	2009	2	0	2	Export	410	Rep. of Korea	KOR	634	Qatar	QAT								06	SUGAR,SUGR.PREPTNS,HONEY	1	No Quantity							91587			0
S3	2009	2009	2009	2	0	2	Export	410	Rep. of Korea	KOR	643	Russian Federation	RUS								06	SUGAR,SUGR.PREPTNS,HONEY	1	No Quantity							533906			0
S3	2009	2009	2009	2	0	2	Export	410	Rep. of Korea	KOR	682	Saudi Arabia	SAU								06	SUGAR,SUGR.PREPTNS,HONEY	1	No Quantity							2246960			0
S3	2009	2009	2009	2	0	2	Export	410	Rep. of Korea	KOR	699	India	IND								06	SUGAR,SUGR.PREPTNS,HONEY	1	No Quantity							385376			0
S3	2009	2009	2009	2	0	2	Export	410	Rep. of Korea	KOR	702	Singapore	SGP								06	SUGAR,SUGR.PREPTNS,HONEY	1	No Quantity							1048638			0
S3	2009	2009	2009	2	0	2	Export	410	Rep. of Korea	KOR	704	Viet Nam	VNM								06	SUGAR,SUGR.PREPTNS,HONEY	1	No Quantity							6792389			0
S3	2009	2009	2009	2	0	2	Export	410	Rep. of Korea	KOR	710	South Africa	ZAF								06	SUGAR,SUGR.PREPTNS,HONEY	1	No Quantity							304177			0
S3	2009	2009	2009	2	0	2	Export	410	Rep. of Korea	KOR	724	Spain	ESP								06	SUGAR,SUGR.PREPTNS,HONEY	1	No Quantity							2084731			0
S3	2009	2009	2009	2	0	2	Export	410	Rep. of Korea	KOR	736	Fmr Sudan	SDN								06	SUGAR,SUGR.PREPTNS,HONEY	1	No Quantity							16842			0
S3	2009	2009	2009	2	0	2	Export	410	Rep. of Korea	KOR	740	Suriname	SUR								06	SUGAR,SUGR.PREPTNS,HONEY	1	No Quantity							825			0
S3	2009	2009	2009	2	0	2	Export	410	Rep. of Korea	KOR	757	Switzerland	CHE								06	SUGAR,SUGR.PREPTNS,HONEY	1	No Quantity							36			0
S3	2009	2009	2009	2	0	2	Export	410	Rep. of Korea	KOR	760	Syria	SYR								06	SUGAR,SUGR.PREPTNS,HONEY	1	No Quantity							320			0
S3	2009	2009	2009	2	0	2	Export	410	Rep. of Korea	KOR	764	Thailand	THA								06	SUGAR,SUGR.PREPTNS,HONEY	1	No Quantity							49160			0
S3	2009	2009	2009	2	0	2	Export	410	Rep. of Korea	KOR	784	United Arab Emirates	ARE								06	SUGAR,SUGR.PREPTNS,HONEY	1	No Quantity							4133678			0
S3	2009	2009	2009	2	0	2	Export	410	Rep. of Korea	KOR	792	Turkey	TUR								06	SUGAR,SUGR.PREPTNS,HONEY	1	No Quantity							243775			0
S3	2009	2009	2009	2	0	2	Export	410	Rep. of Korea	KOR	800	Uganda	UGA								06	SUGAR,SUGR.PREPTNS,HONEY	1	No Quantity							226			0
S3	2009	2009	2009	2	0	2	Export	410	Rep. of Korea	KOR	804	Ukraine	UKR								06	SUGAR,SUGR.PREPTNS,HONEY	1	No Quantity							13126			0
S3	2009	2009	2009	2	0	2	Export	410	Rep. of Korea	KOR	818	Egypt	EGY								06	SUGAR,SUGR.PREPTNS,HONEY	1	No Quantity							218264			0
S3	2009	2009	2009	2	0	2	Export	410	Rep. of Korea	KOR	826	United Kingdom	GBR								06	SUGAR,SUGR.PREPTNS,HONEY	1	No Quantity							71941			0
S3	2009	2009	2009	2	0	2	Export	410	Rep. of Korea	KOR	842	USA	USA								06	SUGAR,SUGR.PREPTNS,HONEY	1	No Quantity							4326755			0
S3	2009	2009	2009	2	0	2	Export	410	Rep. of Korea	KOR	860	Uzbekistan	UZB								06	SUGAR,SUGR.PREPTNS,HONEY	1	No Quantity							3312			0
S3	2009	2009	2009	2	0	2	Export	410	Rep. of Korea	KOR	887	Yemen	YEM								06	SUGAR,SUGR.PREPTNS,HONEY	1	No Quantity							28774			0
S3	2009	2009	2009	2	0	2	Export	410	Rep. of Korea	KOR	899	Areas, nes									06	SUGAR,SUGR.PREPTNS,HONEY	1	No Quantity							187361			0
S3	2009	2009	2009	2	0	2	Export	417	Kyrgyzstan	KGZ	0	World	WLD								06	SUGAR,SUGR.PREPTNS,HONEY	1	No Quantity							600916			0
S3	2009	2009	2009	2	0	2	Export	417	Kyrgyzstan	KGZ	156	China	CHN								06	SUGAR,SUGR.PREPTNS,HONEY	1	No Quantity							2456			0
S3	2009	2009	2009	2	0	2	Export	417	Kyrgyzstan	KGZ	276	Germany	DEU								06	SUGAR,SUGR.PREPTNS,HONEY	1	No Quantity							1555			0
S3	2009	2009	2009	2	0	2	Export	417	Kyrgyzstan	KGZ	398	Kazakhstan	KAZ								06	SUGAR,SUGR.PREPTNS,HONEY	1	No Quantity							8647			0
S3	2009	2009	2009	2	0	2	Export	417	Kyrgyzstan	KGZ	643	Russian Federation	RUS								06	SUGAR,SUGR.PREPTNS,HONEY	1	No Quantity							364248			0
S3	2009	2009	2009	2	0	2	Export	417	Kyrgyzstan	KGZ	762	Tajikistan	TJK								06	SUGAR,SUGR.PREPTNS,HONEY	1	No Quantity							15151			0
S3	2009	2009	2009	2	0	2	Export	417	Kyrgyzstan	KGZ	784	United Arab Emirates	ARE								06	SUGAR,SUGR.PREPTNS,HONEY	1	No Quantity							101813			0
S3	2009	2009	2009	2	0	2	Export	417	Kyrgyzstan	KGZ	792	Turkey	TUR								06	SUGAR,SUGR.PREPTNS,HONEY	1	No Quantity							23			0
S3	2009	2009	2009	2	0	2	Export	417	Kyrgyzstan	KGZ	842	USA	USA								06	SUGAR,SUGR.PREPTNS,HONEY	1	No Quantity							14999			0
S3	2009	2009	2009	2	0	2	Export	417	Kyrgyzstan	KGZ	860	Uzbekistan	UZB								06	SUGAR,SUGR.PREPTNS,HONEY	1	No Quantity							92024			0
S3	2009	2009	2009	2	0	2	Export	410	Rep. of Korea	KOR	0	World	WLD								07	COFFEE,TEA,COCOA,SPICES	1	No Quantity							182373686			0
S3	2009	2009	2009	2	0	2	Export	410	Rep. of Korea	KOR	4	Afghanistan	AFG								07	COFFEE,TEA,COCOA,SPICES	1	No Quantity							1278			0
S3	2009	2009	2009	2	0	2	Export	410	Rep. of Korea	KOR	12	Algeria	DZA								07	COFFEE,TEA,COCOA,SPICES	1	No Quantity							768			0
S3	2009	2009	2009	2	0	2	Export	410	Rep. of Korea	KOR	24	Angola	AGO								07	COFFEE,TEA,COCOA,SPICES	1	No Quantity							56378			0
S3	2009	2009	2009	2	0	2	Export	410	Rep. of Korea	KOR	31	Azerbaijan	AZE								07	COFFEE,TEA,COCOA,SPICES	1	No Quantity							1039			0
S3	2009	2009	2009	2	0	2	Export	410	Rep. of Korea	KOR	32	Argentina	ARG								07	COFFEE,TEA,COCOA,SPICES	1	No Quantity							8947			0
S3	2009	2009	2009	2	0	2	Export	410	Rep. of Korea	KOR	36	Australia	AUS								07	COFFEE,TEA,COCOA,SPICES	1	No Quantity							27391793			0
S3	2009	2009	2009	2	0	2	Export	410	Rep. of Korea	KOR	40	Austria	AUT								07	COFFEE,TEA,COCOA,SPICES	1	No Quantity							15			0
S3	2009	2009	2009	2	0	2	Export	410	Rep. of Korea	KOR	48	Bahrain	BHR								07	COFFEE,TEA,COCOA,SPICES	1	No Quantity							17781			0
S3	2009	2009	2009	2	0	2	Export	410	Rep. of Korea	KOR	50	Bangladesh	BGD								07	COFFEE,TEA,COCOA,SPICES	1	No Quantity							658			0
S3	2009	2009	2009	2	0	2	Export	410	Rep. of Korea	KOR	56	Belgium	BEL								07	COFFEE,TEA,COCOA,SPICES	1	No Quantity							40994			0
S3	2009	2009	2009	2	0	2	Export	410	Rep. of Korea	KOR	76	Brazil	BRA								07	COFFEE,TEA,COCOA,SPICES	1	No Quantity							84468			0
S3	2009	2009	2009	2	0	2	Export	410	Rep. of Korea	KOR	104	Myanmar	MMR								07	COFFEE,TEA,COCOA,SPICES	1	No Quantity							768			0
S3	2009	2009	2009	2	0	2	Export	410	Rep. of Korea	KOR	116	Cambodia	KHM								07	COFFEE,TEA,COCOA,SPICES	1	No Quantity							17878			0
S3	2009	2009	2009	2	0	2	Export	410	Rep. of Korea	KOR	124	Canada	CAN								07	COFFEE,TEA,COCOA,SPICES	1	No Quantity							920018			0
S3	2009	2009	2009	2	0	2	Export	410	Rep. of Korea	KOR	144	Sri Lanka	LKA								07	COFFEE,TEA,COCOA,SPICES	1	No Quantity							821			0
S3	2009	2009	2009	2	0	2	Export	410	Rep. of Korea	KOR	152	Chile	CHL								07	COFFEE,TEA,COCOA,SPICES	1	No Quantity							226			0
S3	2009	2009	2009	2	0	2	Export	410	Rep. of Korea	KOR	156	China	CHN								07	COFFEE,TEA,COCOA,SPICES	1	No Quantity							34271736			0
S3	2009	2009	2009	2	0	2	Export	410	Rep. of Korea	KOR	203	Czechia	CZE								07	COFFEE,TEA,COCOA,SPICES	1	No Quantity							123123			0
S3	2009	2009	2009	2	0	2	Export	410	Rep. of Korea	KOR	208	Denmark	DNK								07	COFFEE,TEA,COCOA,SPICES	1	No Quantity							6458			0
S3	2009	2009	2009	2	0	2	Export	410	Rep. of Korea	KOR	251	France	FRA								07	COFFEE,TEA,COCOA,SPICES	1	No Quantity							273856			0
S3	2009	2009	2009	2	0	2	Export	410	Rep. of Korea	KOR	276	Germany	DEU								07	COFFEE,TEA,COCOA,SPICES	1	No Quantity							311432			0
S3	2009	2009	2009	2	0	2	Export	410	Rep. of Korea	KOR	316	Guam	GUM								07	COFFEE,TEA,COCOA,SPICES	1	No Quantity							154003			0
S3	2009	2009	2009	2	0	2	Export	410	Rep. of Korea	KOR	320	Guatemala	GTM								07	COFFEE,TEA,COCOA,SPICES	1	No Quantity							148595			0
S3	2009	2009	2009	2	0	2	Export	410	Rep. of Korea	KOR	344	China, Hong Kong SAR	HKG								07	COFFEE,TEA,COCOA,SPICES	1	No Quantity							3111515			0
S3	2009	2009	2009	2	0	2	Export	410	Rep. of Korea	KOR	348	Hungary	HUN								07	COFFEE,TEA,COCOA,SPICES	1	No Quantity							246955			0
S3	2009	2009	2009	2	0	2	Export	410	Rep. of Korea	KOR	360	Indonesia	IDN								07	COFFEE,TEA,COCOA,SPICES	1	No Quantity							460343			0
S3	2009	2009	2009	2	0	2	Export	410	Rep. of Korea	KOR	364	Iran	IRN								07	COFFEE,TEA,COCOA,SPICES	1	No Quantity							507			0
S3	2009	2009	2009	2	0	2	Export	410	Rep. of Korea	KOR	372	Ireland	IRL								07	COFFEE,TEA,COCOA,SPICES	1	No Quantity							5150			0
S3	2009	2009	2009	2	0	2	Export	410	Rep. of Korea	KOR	376	Israel	ISR								07	COFFEE,TEA,COCOA,SPICES	1	No Quantity							10919870			0
S3	2009	2009	2009	2	0	2	Export	410	Rep. of Korea	KOR	381	Italy	ITA								07	COFFEE,TEA,COCOA,SPICES	1	No Quantity							1277			0
S3	2009	2009	2009	2	0	2	Export	410	Rep. of Korea	KOR	392	Japan	JPN								07	COFFEE,TEA,COCOA,SPICES	1	No Quantity							31272207			0
S3	2009	2009	2009	2	0	2	Export	410	Rep. of Korea	KOR	398	Kazakhstan	KAZ								07	COFFEE,TEA,COCOA,SPICES	1	No Quantity							697293			0
S3	2009	2009	2009	2	0	2	Export	410	Rep. of Korea	KOR	400	Jordan	JOR								07	COFFEE,TEA,COCOA,SPICES	1	No Quantity							16347			0
S3	2009	2009	2009	2	0	2	Export	410	Rep. of Korea	KOR	404	Kenya	KEN								07	COFFEE,TEA,COCOA,SPICES	1	No Quantity							22171			0
S3	2009	2009	2009	2	0	2	Export	410	Rep. of Korea	KOR	414	Kuwait	KWT								07	COFFEE,TEA,COCOA,SPICES	1	No Quantity							150668			0
S3	2009	2009	2009	2	0	2	Export	410	Rep. of Korea	KOR	417	Kyrgyzstan	KGZ								07	COFFEE,TEA,COCOA,SPICES	1	No Quantity							92966			0
S3	2009	2009	2009	2	0	2	Export	410	Rep. of Korea	KOR	418	Lao People's Dem. Rep.	LAO								07	COFFEE,TEA,COCOA,SPICES	1	No Quantity							2770			0
S3	2009	2009	2009	2	0	2	Export	410	Rep. of Korea	KOR	422	Lebanon	LBN								07	COFFEE,TEA,COCOA,SPICES	1	No Quantity							121921			0
S3	2009	2009	2009	2	0	2	Export	410	Rep. of Korea	KOR	434	Libya	LBY								07	COFFEE,TEA,COCOA,SPICES	1	No Quantity							147140			0
S3	2009	2009	2009	2	0	2	Export	410	Rep. of Korea	KOR	440	Lithuania	LTU								07	COFFEE,TEA,COCOA,SPICES	1	No Quantity							52184			0
S3	2009	2009	2009	2	0	2	Export	410	Rep. of Korea	KOR	446	China, Macao SAR	MAC								07	COFFEE,TEA,COCOA,SPICES	1	No Quantity							1247			0
S3	2009	2009	2009	2	0	2	Export	410	Rep. of Korea	KOR	458	Malaysia	MYS								07	COFFEE,TEA,COCOA,SPICES	1	No Quantity							1024443			0
S3	2009	2009	2009	2	0	2	Export	410	Rep. of Korea	KOR	484	Mexico	MEX								07	COFFEE,TEA,COCOA,SPICES	1	No Quantity							420391			0
S3	2009	2009	2009	2	0	2	Export	410	Rep. of Korea	KOR	490	Other Asia, nes									07	COFFEE,TEA,COCOA,SPICES	1	No Quantity							7090276			0
S3	2009	2009	2009	2	0	2	Export	410	Rep. of Korea	KOR	496	Mongolia	MNG								07	COFFEE,TEA,COCOA,SPICES	1	No Quantity							391683			0
S3	2009	2009	2009	2	0	2	Export	410	Rep. of Korea	KOR	504	Morocco	MAR								07	COFFEE,TEA,COCOA,SPICES	1	No Quantity							136460			0
S3	2009	2009	2009	2	0	2	Export	410	Rep. of Korea	KOR	512	Oman	OMN								07	COFFEE,TEA,COCOA,SPICES	1	No Quantity							1738			0
S3	2009	2009	2009	2	0	2	Export	410	Rep. of Korea	KOR	528	Netherlands	NLD								07	COFFEE,TEA,COCOA,SPICES	1	No Quantity							826093			0
S3	2009	2009	2009	2	0	2	Export	410	Rep. of Korea	KOR	554	New Zealand	NZL								07	COFFEE,TEA,COCOA,SPICES	1	No Quantity							3354111			0
S3	2009	2009	2009	2	0	2	Export	410	Rep. of Korea	KOR	566	Nigeria	NGA								07	COFFEE,TEA,COCOA,SPICES	1	No Quantity							2630			0
S3	2009	2009	2009	2	0	2	Export	410	Rep. of Korea	KOR	580	N. Mariana Isds	MNP								07	COFFEE,TEA,COCOA,SPICES	1	No Quantity							44983			0
S3	2009	2009	2009	2	0	2	Export	410	Rep. of Korea	KOR	583	FS Micronesia	FSM								07	COFFEE,TEA,COCOA,SPICES	1	No Quantity							170059			0
S3	2009	2009	2009	2	0	2	Export	410	Rep. of Korea	KOR	584	Marshall Isds	MHL								07	COFFEE,TEA,COCOA,SPICES	1	No Quantity							10108			0
S3	2009	2009	2009	2	0	2	Export	410	Rep. of Korea	KOR	585	Palau	PLW								07	COFFEE,TEA,COCOA,SPICES	1	No Quantity							65841			0
S3	2009	2009	2009	2	0	2	Export	410	Rep. of Korea	KOR	586	Pakistan	PAK								07	COFFEE,TEA,COCOA,SPICES	1	No Quantity							3885			0
S3	2009	2009	2009	2	0	2	Export	410	Rep. of Korea	KOR	600	Paraguay	PRY								07	COFFEE,TEA,COCOA,SPICES	1	No Quantity							4200			0
S3	2009	2009	2009	2	0	2	Export	410	Rep. of Korea	KOR	604	Peru	PER								07	COFFEE,TEA,COCOA,SPICES	1	No Quantity							74338			0
S3	2009	2009	2009	2	0	2	Export	410	Rep. of Korea	KOR	608	Philippines	PHL								07	COFFEE,TEA,COCOA,SPICES	1	No Quantity							8167134			0
S3	2009	2009	2009	2	0	2	Export	410	Rep. of Korea	KOR	634	Qatar	QAT								07	COFFEE,TEA,COCOA,SPICES	1	No Quantity							12157			0
S3	2009	2009	2009	2	0	2	Export	410	Rep. of Korea	KOR	643	Russian Federation	RUS								07	COFFEE,TEA,COCOA,SPICES	1	No Quantity							29010024			0
S3	2009	2009	2009	2	0	2	Export	410	Rep. of Korea	KOR	682	Saudi Arabia	SAU								07	COFFEE,TEA,COCOA,SPICES	1	No Quantity							1458082			0
S3	2009	2009	2009	2	0	2	Export	410	Rep. of Korea	KOR	699	India	IND								07	COFFEE,TEA,COCOA,SPICES	1	No Quantity							124445			0
S3	2009	2009	2009	2	0	2	Export	410	Rep. of Korea	KOR	702	Singapore	SGP								07	COFFEE,TEA,COCOA,SPICES	1	No Quantity							755228			0
S3	2009	2009	2009	2	0	2	Export	410	Rep. of Korea	KOR	703	Slovakia	SVK								07	COFFEE,TEA,COCOA,SPICES	1	No Quantity							14			0
S3	2009	2009	2009	2	0	2	Export	410	Rep. of Korea	KOR	704	Viet Nam	VNM								07	COFFEE,TEA,COCOA,SPICES	1	No Quantity							622247			0
S3	2009	2009	2009	2	0	2	Export	410	Rep. of Korea	KOR	710	South Africa	ZAF								07	COFFEE,TEA,COCOA,SPICES	1	No Quantity							1431055			0
S3	2009	2009	2009	2	0	2	Export	410	Rep. of Korea	KOR	724	Spain	ESP								07	COFFEE,TEA,COCOA,SPICES	1	No Quantity							156572			0
S3	2009	2009	2009	2	0	2	Export	410	Rep. of Korea	KOR	736	Fmr Sudan	SDN								07	COFFEE,TEA,COCOA,SPICES	1	No Quantity							513			0
S3	2009	2009	2009	2	0	2	Export	410	Rep. of Korea	KOR	757	Switzerland	CHE								07	COFFEE,TEA,COCOA,SPICES	1	No Quantity							58184			0
S3	2009	2009	2009	2	0	2	Export	410	Rep. of Korea	KOR	760	Syria	SYR								07	COFFEE,TEA,COCOA,SPICES	1	No Quantity							409639			0
S3	2009	2009	2009	2	0	2	Export	410	Rep. of Korea	KOR	762	Tajikistan	TJK								07	COFFEE,TEA,COCOA,SPICES	1	No Quantity							22790			0
S3	2009	2009	2009	2	0	2	Export	410	Rep. of Korea	KOR	764	Thailand	THA								07	COFFEE,TEA,COCOA,SPICES	1	No Quantity							643796			0
S3	2009	2009	2009	2	0	2	Export	410	Rep. of Korea	KOR	784	United Arab Emirates	ARE								07	COFFEE,TEA,COCOA,SPICES	1	No Quantity							2287494			0
S3	2009	2009	2009	2	0	2	Export	410	Rep. of Korea	KOR	788	Tunisia	TUN								07	COFFEE,TEA,COCOA,SPICES	1	No Quantity							194370			0
S3	2009	2009	2009	2	0	2	Export	410	Rep. of Korea	KOR	792	Turkey	TUR								07	COFFEE,TEA,COCOA,SPICES	1	No Quantity							2029290			0
S3	2009	2009	2009	2	0	2	Export	410	Rep. of Korea	KOR	800	Uganda	UGA								07	COFFEE,TEA,COCOA,SPICES	1	No Quantity							59			0
S3	2009	2009	2009	2	0	2	Export	410	Rep. of Korea	KOR	804	Ukraine	UKR								07	COFFEE,TEA,COCOA,SPICES	1	No Quantity							1028			0
S3	2009	2009	2009	2	0	2	Export	410	Rep. of Korea	KOR	826	United Kingdom	GBR								07	COFFEE,TEA,COCOA,SPICES	1	No Quantity							1244278			0
S3	2009	2009	2009	2	0	2	Export	410	Rep. of Korea	KOR	842	USA	USA								07	COFFEE,TEA,COCOA,SPICES	1	No Quantity							8941345			0
S3	2009	2009	2009	2	0	2	Export	410	Rep. of Korea	KOR	860	Uzbekistan	UZB								07	COFFEE,TEA,COCOA,SPICES	1	No Quantity							175			0
S3	2009	2009	2009	2	0	2	Export	410	Rep. of Korea	KOR	899	Areas, nes									07	COFFEE,TEA,COCOA,SPICES	1	No Quantity							26964			0
S3	2009	2009	2009	2	0	2	Export	417	Kyrgyzstan	KGZ	0	World	WLD								07	COFFEE,TEA,COCOA,SPICES	1	No Quantity							3358115			0
S3	2009	2009	2009	2	0	2	Export	417	Kyrgyzstan	KGZ	156	China	CHN								07	COFFEE,TEA,COCOA,SPICES	1	No Quantity							1787			0
S3	2009	2009	2009	2	0	2	Export	417	Kyrgyzstan	KGZ	170	Colombia	COL								07	COFFEE,TEA,COCOA,SPICES	1	No Quantity							15			0
S3	2009	2009	2009	2	0	2	Export	417	Kyrgyzstan	KGZ	268	Georgia	GEO								07	COFFEE,TEA,COCOA,SPICES	1	No Quantity							31155			0
S3	2009	2009	2009	2	0	2	Export	417	Kyrgyzstan	KGZ	276	Germany	DEU								07	COFFEE,TEA,COCOA,SPICES	1	No Quantity							440			0
S3	2009	2009	2009	2	0	2	Export	417	Kyrgyzstan	KGZ	376	Israel	ISR								07	COFFEE,TEA,COCOA,SPICES	1	No Quantity							19			0
S3	2009	2009	2009	2	0	2	Export	417	Kyrgyzstan	KGZ	398	Kazakhstan	KAZ								07	COFFEE,TEA,COCOA,SPICES	1	No Quantity							196548			0
S3	2009	2009	2009	2	0	2	Export	417	Kyrgyzstan	KGZ	643	Russian Federation	RUS								07	COFFEE,TEA,COCOA,SPICES	1	No Quantity							91485			0
S3	2009	2009	2009	2	0	2	Export	417	Kyrgyzstan	KGZ	762	Tajikistan	TJK								07	COFFEE,TEA,COCOA,SPICES	1	No Quantity							2353862			0
S3	2009	2009	2009	2	0	2	Export	417	Kyrgyzstan	KGZ	784	United Arab Emirates	ARE								07	COFFEE,TEA,COCOA,SPICES	1	No Quantity							1545			0
S3	2009	2009	2009	2	0	2	Export	417	Kyrgyzstan	KGZ	792	Turkey	TUR								07	COFFEE,TEA,COCOA,SPICES	1	No Quantity							168			0
S3	2009	2009	2009	2	0	2	Export	417	Kyrgyzstan	KGZ	826	United Kingdom	GBR								07	COFFEE,TEA,COCOA,SPICES	1	No Quantity							228			0
S3	2009	2009	2009	2	0	2	Export	417	Kyrgyzstan	KGZ	842	USA	USA								07	COFFEE,TEA,COCOA,SPICES	1	No Quantity							1147			0
S3	2009	2009	2009	2	0	2	Export	417	Kyrgyzstan	KGZ	860	Uzbekistan	UZB								07	COFFEE,TEA,COCOA,SPICES	1	No Quantity							679716			0
S3	2009	2009	2009	2	0	2	Export	410	Rep. of Korea	KOR	0	World	WLD								08	ANIMAL FEED STUFF	1	No Quantity							112797299			0
S3	2009	2009	2009	2	0	2	Export	410	Rep. of Korea	KOR	36	Australia	AUS								08	ANIMAL FEED STUFF	1	No Quantity							771812			0
S3	2009	2009	2009	2	0	2	Export	410	Rep. of Korea	KOR	50	Bangladesh	BGD								08	ANIMAL FEED STUFF	1	No Quantity							163802			0
S3	2009	2009	2009	2	0	2	Export	410	Rep. of Korea	KOR	56	Belgium	BEL								08	ANIMAL FEED STUFF	1	No Quantity							319			0
S3	2009	2009	2009	2	0	2	Export	410	Rep. of Korea	KOR	76	Brazil	BRA								08	ANIMAL FEED STUFF	1	No Quantity							483320			0
S3	2009	2009	2009	2	0	2	Export	410	Rep. of Korea	KOR	104	Myanmar	MMR								08	ANIMAL FEED STUFF	1	No Quantity							125239			0
S3	2009	2009	2009	2	0	2	Export	410	Rep. of Korea	KOR	116	Cambodia	KHM								08	ANIMAL FEED STUFF	1	No Quantity							223596			0
S3	2009	2009	2009	2	0	2	Export	410	Rep. of Korea	KOR	124	Canada	CAN								08	ANIMAL FEED STUFF	1	No Quantity							101600			0
S3	2009	2009	2009	2	0	2	Export	410	Rep. of Korea	KOR	144	Sri Lanka	LKA								08	ANIMAL FEED STUFF	1	No Quantity							33107			0
S3	2009	2009	2009	2	0	2	Export	410	Rep. of Korea	KOR	152	Chile	CHL								08	ANIMAL FEED STUFF	1	No Quantity							1020527			0
S3	2009	2009	2009	2	0	2	Export	410	Rep. of Korea	KOR	156	China	CHN								08	ANIMAL FEED STUFF	1	No Quantity							3102256			0
S3	2009	2009	2009	2	0	2	Export	410	Rep. of Korea	KOR	208	Denmark	DNK								08	ANIMAL FEED STUFF	1	No Quantity							60			0
S3	2009	2009	2009	2	0	2	Export	410	Rep. of Korea	KOR	344	China, Hong Kong SAR	HKG								08	ANIMAL FEED STUFF	1	No Quantity							89825			0
S3	2009	2009	2009	2	0	2	Export	410	Rep. of Korea	KOR	360	Indonesia	IDN								08	ANIMAL FEED STUFF	1	No Quantity							15438759			0
S3	2009	2009	2009	2	0	2	Export	410	Rep. of Korea	KOR	364	Iran	IRN								08	ANIMAL FEED STUFF	1	No Quantity							68601			0
S3	2009	2009	2009	2	0	2	Export	410	Rep. of Korea	KOR	381	Italy	ITA								08	ANIMAL FEED STUFF	1	No Quantity							119365			0
S3	2009	2009	2009	2	0	2	Export	410	Rep. of Korea	KOR	392	Japan	JPN								08	ANIMAL FEED STUFF	1	No Quantity							37085833			0
S3	2009	2009	2009	2	0	2	Export	410	Rep. of Korea	KOR	404	Kenya	KEN								08	ANIMAL FEED STUFF	1	No Quantity							489706			0
S3	2009	2009	2009	2	0	2	Export	410	Rep. of Korea	KOR	458	Malaysia	MYS								08	ANIMAL FEED STUFF	1	No Quantity							10644122			0
S3	2009	2009	2009	2	0	2	Export	410	Rep. of Korea	KOR	484	Mexico	MEX								08	ANIMAL FEED STUFF	1	No Quantity							35540			0
S3	2009	2009	2009	2	0	2	Export	410	Rep. of Korea	KOR	490	Other Asia, nes									08	ANIMAL FEED STUFF	1	No Quantity							2056134			0
S3	2009	2009	2009	2	0	2	Export	410	Rep. of Korea	KOR	528	Netherlands	NLD								08	ANIMAL FEED STUFF	1	No Quantity							132			0
S3	2009	2009	2009	2	0	2	Export	410	Rep. of Korea	KOR	554	New Zealand	NZL								08	ANIMAL FEED STUFF	1	No Quantity							30116			0
S3	2009	2009	2009	2	0	2	Export	410	Rep. of Korea	KOR	586	Pakistan	PAK								08	ANIMAL FEED STUFF	1	No Quantity							207842			0
S3	2009	2009	2009	2	0	2	Export	410	Rep. of Korea	KOR	608	Philippines	PHL								08	ANIMAL FEED STUFF	1	No Quantity							2290463			0
S3	2009	2009	2009	2	0	2	Export	410	Rep. of Korea	KOR	682	Saudi Arabia	SAU								08	ANIMAL FEED STUFF	1	No Quantity							25080			0
S3	2009	2009	2009	2	0	2	Export	410	Rep. of Korea	KOR	699	India	IND								08	ANIMAL FEED STUFF	1	No Quantity							739446			0
S3	2009	2009	2009	2	0	2	Export	410	Rep. of Korea	KOR	702	Singapore	SGP								08	ANIMAL FEED STUFF	1	No Quantity							381097			0
S3	2009	2009	2009	2	0	2	Export	410	Rep. of Korea	KOR	704	Viet Nam	VNM								08	ANIMAL FEED STUFF	1	No Quantity							21218379			0
S3	2009	2009	2009	2	0	2	Export	410	Rep. of Korea	KOR	736	Fmr Sudan	SDN								08	ANIMAL FEED STUFF	1	No Quantity							26379			0
S3	2009	2009	2009	2	0	2	Export	410	Rep. of Korea	KOR	764	Thailand	THA								08	ANIMAL FEED STUFF	1	No Quantity							14735329			0
S3	2009	2009	2009	2	0	2	Export	410	Rep. of Korea	KOR	784	United Arab Emirates	ARE								08	ANIMAL FEED STUFF	1	No Quantity							78321			0
S3	2009	2009	2009	2	0	2	Export	410	Rep. of Korea	KOR	792	Turkey	TUR								08	ANIMAL FEED STUFF	1	No Quantity							12100			0
S3	2009	2009	2009	2	0	2	Export	410	Rep. of Korea	KOR	818	Egypt	EGY								08	ANIMAL FEED STUFF	1	No Quantity							111530			0
S3	2009	2009	2009	2	0	2	Export	410	Rep. of Korea	KOR	842	USA	USA								08	ANIMAL FEED STUFF	1	No Quantity							887562			0
S3	2009	2009	2009	2	0	2	Export	417	Kyrgyzstan	KGZ	0	World	WLD								08	ANIMAL FEED STUFF	1	No Quantity							30328			0
S3	2009	2009	2009	2	0	2	Export	417	Kyrgyzstan	KGZ	762	Tajikistan	TJK								08	ANIMAL FEED STUFF	1	No Quantity							24802			0
S3	2009	2009	2009	2	0	2	Export	417	Kyrgyzstan	KGZ	784	United Arab Emirates	ARE								08	ANIMAL FEED STUFF	1	No Quantity							1389			0
S3	2009	2009	2009	2	0	2	Export	417	Kyrgyzstan	KGZ	792	Turkey	TUR								08	ANIMAL FEED STUFF	1	No Quantity							995			0
S3	2009	2009	2009	2	0	2	Export	417	Kyrgyzstan	KGZ	860	Uzbekistan	UZB								08	ANIMAL FEED STUFF	1	No Quantity							3142			0
S3	2009	2009	2009	2	0	2	Export	410	Rep. of Korea	KOR	0	World	WLD								09	MISC.EDIBLE PRODUCTS ETC	1	No Quantity							594545162			0
S3	2009	2009	2009	2	0	2	Export	410	Rep. of Korea	KOR	4	Afghanistan	AFG								09	MISC.EDIBLE PRODUCTS ETC	1	No Quantity							113808			0
S3	2009	2009	2009	2	0	2	Export	410	Rep. of Korea	KOR	12	Algeria	DZA								09	MISC.EDIBLE PRODUCTS ETC	1	No Quantity							203380			0
S3	2009	2009	2009	2	0	2	Export	410	Rep. of Korea	KOR	16	American Samoa	ASM								09	MISC.EDIBLE PRODUCTS ETC	1	No Quantity							892124			0
S3	2009	2009	2009	2	0	2	Export	410	Rep. of Korea	KOR	24	Angola	AGO								09	MISC.EDIBLE PRODUCTS ETC	1	No Quantity							413176			0
S3	2009	2009	2009	2	0	2	Export	410	Rep. of Korea	KOR	31	Azerbaijan	AZE								09	MISC.EDIBLE PRODUCTS ETC	1	No Quantity							15183			0
S3	2009	2009	2009	2	0	2	Export	410	Rep. of Korea	KOR	32	Argentina	ARG								09	MISC.EDIBLE PRODUCTS ETC	1	No Quantity							906405			0
S3	2009	2009	2009	2	0	2	Export	410	Rep. of Korea	KOR	36	Australia	AUS								09	MISC.EDIBLE PRODUCTS ETC	1	No Quantity							16610537			0
S3	2009	2009	2009	2	0	2	Export	410	Rep. of Korea	KOR	40	Austria	AUT								09	MISC.EDIBLE PRODUCTS ETC	1	No Quantity							570104			0
S3	2009	2009	2009	2	0	2	Export	410	Rep. of Korea	KOR	44	Bahamas	BHS								09	MISC.EDIBLE PRODUCTS ETC	1	No Quantity							9271			0
S3	2009	2009	2009	2	0	2	Export	410	Rep. of Korea	KOR	48	Bahrain	BHR								09	MISC.EDIBLE PRODUCTS ETC	1	No Quantity							253660			0
S3	2009	2009	2009	2	0	2	Export	410	Rep. of Korea	KOR	50	Bangladesh	BGD								09	MISC.EDIBLE PRODUCTS ETC	1	No Quantity							114205			0
S3	2009	2009	2009	2	0	2	Export	410	Rep. of Korea	KOR	51	Armenia	ARM								09	MISC.EDIBLE PRODUCTS ETC	1	No Quantity							1846			0
S3	2009	2009	2009	2	0	2	Export	410	Rep. of Korea	KOR	56	Belgium	BEL								09	MISC.EDIBLE PRODUCTS ETC	1	No Quantity							454626			0
S3	2009	2009	2009	2	0	2	Export	410	Rep. of Korea	KOR	68	Bolivia (Plurinational State of)	BOL								09	MISC.EDIBLE PRODUCTS ETC	1	No Quantity							9922			0
S3	2009	2009	2009	2	0	2	Export	410	Rep. of Korea	KOR	72	Botswana	BWA								09	MISC.EDIBLE PRODUCTS ETC	1	No Quantity							3902			0
S3	2009	2009	2009	2	0	2	Export	410	Rep. of Korea	KOR	76	Brazil	BRA								09	MISC.EDIBLE PRODUCTS ETC	1	No Quantity							1387428			0
S3	2009	2009	2009	2	0	2	Export	410	Rep. of Korea	KOR	84	Belize	BLZ								09	MISC.EDIBLE PRODUCTS ETC	1	No Quantity							3066			0
S3	2009	2009	2009	2	0	2	Export	410	Rep. of Korea	KOR	90	Solomon Isds	SLB								09	MISC.EDIBLE PRODUCTS ETC	1	No Quantity							594			0
S3	2009	2009	2009	2	0	2	Export	410	Rep. of Korea	KOR	96	Brunei Darussalam	BRN								09	MISC.EDIBLE PRODUCTS ETC	1	No Quantity							35379			0
S3	2009	2009	2009	2	0	2	Export	410	Rep. of Korea	KOR	100	Bulgaria	BGR								09	MISC.EDIBLE PRODUCTS ETC	1	No Quantity							456923			0
S3	2009	2009	2009	2	0	2	Export	410	Rep. of Korea	KOR	104	Myanmar	MMR								09	MISC.EDIBLE PRODUCTS ETC	1	No Quantity							494006			0
S3	2009	2009	2009	2	0	2	Export	410	Rep. of Korea	KOR	116	Cambodia	KHM								09	MISC.EDIBLE PRODUCTS ETC	1	No Quantity							1020842			0
S3	2009	2009	2009	2	0	2	Export	410	Rep. of Korea	KOR	120	Cameroon	CMR								09	MISC.EDIBLE PRODUCTS ETC	1	No Quantity							2550			0
S3	2009	2009	2009	2	0	2	Export	410	Rep. of Korea	KOR	124	Canada	CAN								09	MISC.EDIBLE PRODUCTS ETC	1	No Quantity							11778239			0
S3	2009	2009	2009	2	0	2	Export	410	Rep. of Korea	KOR	140	Central African Rep.	CAF								09	MISC.EDIBLE PRODUCTS ETC	1	No Quantity							8			0
S3	2009	2009	2009	2	0	2	Export	410	Rep. of Korea	KOR	144	Sri Lanka	LKA								09	MISC.EDIBLE PRODUCTS ETC	1	No Quantity							75684			0
S3	2009	2009	2009	2	0	2	Export	410	Rep. of Korea	KOR	152	Chile	CHL								09	MISC.EDIBLE PRODUCTS ETC	1	No Quantity							939878			0
S3	2009	2009	2009	2	0	2	Export	410	Rep. of Korea	KOR	156	China	CHN								09	MISC.EDIBLE PRODUCTS ETC	1	No Quantity							83360647			0
S3	2009	2009	2009	2	0	2	Export	410	Rep. of Korea	KOR	170	Colombia	COL								09	MISC.EDIBLE PRODUCTS ETC	1	No Quantity							20734			0
S3	2009	2009	2009	2	0	2	Export	410	Rep. of Korea	KOR	191	Croatia	HRV								09	MISC.EDIBLE PRODUCTS ETC	1	No Quantity							2155			0
S3	2009	2009	2009	2	0	2	Export	410	Rep. of Korea	KOR	196	Cyprus	CYP								09	MISC.EDIBLE PRODUCTS ETC	1	No Quantity							3321			0
S3	2009	2009	2009	2	0	2	Export	410	Rep. of Korea	KOR	203	Czechia	CZE								09	MISC.EDIBLE PRODUCTS ETC	1	No Quantity							188551			0
S3	2009	2009	2009	2	0	2	Export	410	Rep. of Korea	KOR	208	Denmark	DNK								09	MISC.EDIBLE PRODUCTS ETC	1	No Quantity							473479			0
S3	2009	2009	2009	2	0	2	Export	410	Rep. of Korea	KOR	214	Dominican Rep.	DOM								09	MISC.EDIBLE PRODUCTS ETC	1	No Quantity							335035			0
S3	2009	2009	2009	2	0	2	Export	410	Rep. of Korea	KOR	218	Ecuador	ECU								09	MISC.EDIBLE PRODUCTS ETC	1	No Quantity							11206			0
S3	2009	2009	2009	2	0	2	Export	410	Rep. of Korea	KOR	222	El Salvador	SLV								09	MISC.EDIBLE PRODUCTS ETC	1	No Quantity							6324			0
S3	2009	2009	2009	2	0	2	Export	410	Rep. of Korea	KOR	226	Equatorial Guinea	GNQ								09	MISC.EDIBLE PRODUCTS ETC	1	No Quantity							7159			0
S3	2009	2009	2009	2	0	2	Export	410	Rep. of Korea	KOR	231	Ethiopia	ETH								09	MISC.EDIBLE PRODUCTS ETC	1	No Quantity							162			0
S3	2009	2009	2009	2	0	2	Export	410	Rep. of Korea	KOR	242	Fiji	FJI								09	MISC.EDIBLE PRODUCTS ETC	1	No Quantity							23181			0
S3	2009	2009	2009	2	0	2	Export	410	Rep. of Korea	KOR	246	Finland	FIN								09	MISC.EDIBLE PRODUCTS ETC	1	No Quantity							88798			0
S3	2009	2009	2009	2	0	2	Export	410	Rep. of Korea	KOR	251	France	FRA								09	MISC.EDIBLE PRODUCTS ETC	1	No Quantity							2527430			0
S3	2009	2009	2009	2	0	2	Export	410	Rep. of Korea	KOR	262	Djibouti	DJI								09	MISC.EDIBLE PRODUCTS ETC	1	No Quantity							84143			0
S3	2009	2009	2009	2	0	2	Export	410	Rep. of Korea	KOR	268	Georgia	GEO								09	MISC.EDIBLE PRODUCTS ETC	1	No Quantity							4003			0
S3	2009	2009	2009	2	0	2	Export	410	Rep. of Korea	KOR	276	Germany	DEU								09	MISC.EDIBLE PRODUCTS ETC	1	No Quantity							3084388			0
S3	2009	2009	2009	2	0	2	Export	410	Rep. of Korea	KOR	288	Ghana	GHA								09	MISC.EDIBLE PRODUCTS ETC	1	No Quantity							236222			0
S3	2009	2009	2009	2	0	2	Export	410	Rep. of Korea	KOR	316	Guam	GUM								09	MISC.EDIBLE PRODUCTS ETC	1	No Quantity							1267345			0
S3	2009	2009	2009	2	0	2	Export	410	Rep. of Korea	KOR	320	Guatemala	GTM								09	MISC.EDIBLE PRODUCTS ETC	1	No Quantity							1092426			0
S3	2009	2009	2009	2	0	2	Export	410	Rep. of Korea	KOR	324	Guinea	GIN								09	MISC.EDIBLE PRODUCTS ETC	1	No Quantity							124261			0
S3	2009	2009	2009	2	0	2	Export	410	Rep. of Korea	KOR	340	Honduras	HND								09	MISC.EDIBLE PRODUCTS ETC	1	No Quantity							4379			0
S3	2009	2009	2009	2	0	2	Export	410	Rep. of Korea	KOR	344	China, Hong Kong SAR	HKG								09	MISC.EDIBLE PRODUCTS ETC	1	No Quantity							9140281			0
S3	2009	2009	2009	2	0	2	Export	410	Rep. of Korea	KOR	348	Hungary	HUN								09	MISC.EDIBLE PRODUCTS ETC	1	No Quantity							4355			0
S3	2009	2009	2009	2	0	2	Export	410	Rep. of Korea	KOR	360	Indonesia	IDN								09	MISC.EDIBLE PRODUCTS ETC	1	No Quantity							23405528			0
S3	2009	2009	2009	2	0	2	Export	410	Rep. of Korea	KOR	364	Iran	IRN								09	MISC.EDIBLE PRODUCTS ETC	1	No Quantity							470515			0
S3	2009	2009	2009	2	0	2	Export	410	Rep. of Korea	KOR	368	Iraq	IRQ								09	MISC.EDIBLE PRODUCTS ETC	1	No Quantity							5697			0
S3	2009	2009	2009	2	0	2	Export	410	Rep. of Korea	KOR	372	Ireland	IRL								09	MISC.EDIBLE PRODUCTS ETC	1	No Quantity							111156			0
S3	2009	2009	2009	2	0	2	Export	410	Rep. of Korea	KOR	376	Israel	ISR								09	MISC.EDIBLE PRODUCTS ETC	1	No Quantity							424033			0
S3	2009	2009	2009	2	0	2	Export	410	Rep. of Korea	KOR	381	Italy	ITA								09	MISC.EDIBLE PRODUCTS ETC	1	No Quantity							314496			0
S3	2009	2009	2009	2	0	2	Export	410	Rep. of Korea	KOR	384	Côte d'Ivoire	CIV								09	MISC.EDIBLE PRODUCTS ETC	1	No Quantity							263881			0
S3	2009	2009	2009	2	0	2	Export	410	Rep. of Korea	KOR	392	Japan	JPN								09	MISC.EDIBLE PRODUCTS ETC	1	No Quantity							116356240			0
S3	2009	2009	2009	2	0	2	Export	410	Rep. of Korea	KOR	398	Kazakhstan	KAZ								09	MISC.EDIBLE PRODUCTS ETC	1	No Quantity							10239814			0
S3	2009	2009	2009	2	0	2	Export	410	Rep. of Korea	KOR	400	Jordan	JOR								09	MISC.EDIBLE PRODUCTS ETC	1	No Quantity							584322			0
S3	2009	2009	2009	2	0	2	Export	410	Rep. of Korea	KOR	404	Kenya	KEN								09	MISC.EDIBLE PRODUCTS ETC	1	No Quantity							38264			0
S3	2009	2009	2009	2	0	2	Export	410	Rep. of Korea	KOR	414	Kuwait	KWT								09	MISC.EDIBLE PRODUCTS ETC	1	No Quantity							255462			0
S3	2009	2009	2009	2	0	2	Export	410	Rep. of Korea	KOR	417	Kyrgyzstan	KGZ								09	MISC.EDIBLE PRODUCTS ETC	1	No Quantity							1927286			0
S3	2009	2009	2009	2	0	2	Export	410	Rep. of Korea	KOR	422	Lebanon	LBN								09	MISC.EDIBLE PRODUCTS ETC	1	No Quantity							4200			0
S3	2009	2009	2009	2	0	2	Export	410	Rep. of Korea	KOR	428	Latvia	LVA								09	MISC.EDIBLE PRODUCTS ETC	1	No Quantity							71256			0
S3	2009	2009	2009	2	0	2	Export	410	Rep. of Korea	KOR	434	Libya	LBY								09	MISC.EDIBLE PRODUCTS ETC	1	No Quantity							794833			0
S3	2009	2009	2009	2	0	2	Export	410	Rep. of Korea	KOR	440	Lithuania	LTU								09	MISC.EDIBLE PRODUCTS ETC	1	No Quantity							87705			0
S3	2009	2009	2009	2	0	2	Export	410	Rep. of Korea	KOR	446	China, Macao SAR	MAC								09	MISC.EDIBLE PRODUCTS ETC	1	No Quantity							81737			0
S3	2009	2009	2009	2	0	2	Export	410	Rep. of Korea	KOR	450	Madagascar	MDG								09	MISC.EDIBLE PRODUCTS ETC	1	No Quantity							3458			0
S3	2009	2009	2009	2	0	2	Export	410	Rep. of Korea	KOR	458	Malaysia	MYS								09	MISC.EDIBLE PRODUCTS ETC	1	No Quantity							5392315			0
S3	2009	2009	2009	2	0	2	Export	410	Rep. of Korea	KOR	470	Malta	MLT								09	MISC.EDIBLE PRODUCTS ETC	1	No Quantity							285			0
S3	2009	2009	2009	2	0	2	Export	410	Rep. of Korea	KOR	480	Mauritius	MUS								09	MISC.EDIBLE PRODUCTS ETC	1	No Quantity							12140			0
S3	2009	2009	2009	2	0	2	Export	410	Rep. of Korea	KOR	484	Mexico	MEX								09	MISC.EDIBLE PRODUCTS ETC	1	No Quantity							527708			0
S3	2009	2009	2009	2	0	2	Export	410	Rep. of Korea	KOR	490	Other Asia, nes									09	MISC.EDIBLE PRODUCTS ETC	1	No Quantity							16183045			0
S3	2009	2009	2009	2	0	2	Export	410	Rep. of Korea	KOR	496	Mongolia	MNG								09	MISC.EDIBLE PRODUCTS ETC	1	No Quantity							5804635			0
S3	2009	2009	2009	2	0	2	Export	410	Rep. of Korea	KOR	504	Morocco	MAR								09	MISC.EDIBLE PRODUCTS ETC	1	No Quantity							15840			0
S3	2009	2009	2009	2	0	2	Export	410	Rep. of Korea	KOR	508	Mozambique	MOZ								09	MISC.EDIBLE PRODUCTS ETC	1	No Quantity							14221			0
S3	2009	2009	2009	2	0	2	Export	410	Rep. of Korea	KOR	512	Oman	OMN								09	MISC.EDIBLE PRODUCTS ETC	1	No Quantity							44828			0
S3	2009	2009	2009	2	0	2	Export	410	Rep. of Korea	KOR	524	Nepal	NPL								09	MISC.EDIBLE PRODUCTS ETC	1	No Quantity							20712			0
S3	2009	2009	2009	2	0	2	Export	410	Rep. of Korea	KOR	528	Netherlands	NLD								09	MISC.EDIBLE PRODUCTS ETC	1	No Quantity							4221000			0
S3	2009	2009	2009	2	0	2	Export	410	Rep. of Korea	KOR	530	Neth. Antilles	ANT								09	MISC.EDIBLE PRODUCTS ETC	1	No Quantity							18716			0
S3	2009	2009	2009	2	0	2	Export	410	Rep. of Korea	KOR	533	Aruba	ABW								09	MISC.EDIBLE PRODUCTS ETC	1	No Quantity							17			0
S3	2009	2009	2009	2	0	2	Export	410	Rep. of Korea	KOR	548	Vanuatu	VUT								09	MISC.EDIBLE PRODUCTS ETC	1	No Quantity							880			0
S3	2009	2009	2009	2	0	2	Export	410	Rep. of Korea	KOR	554	New Zealand	NZL								09	MISC.EDIBLE PRODUCTS ETC	1	No Quantity							4693092			0
S3	2009	2009	2009	2	0	2	Export	410	Rep. of Korea	KOR	558	Nicaragua	NIC								09	MISC.EDIBLE PRODUCTS ETC	1	No Quantity							20898			0
S3	2009	2009	2009	2	0	2	Export	410	Rep. of Korea	KOR	566	Nigeria	NGA								09	MISC.EDIBLE PRODUCTS ETC	1	No Quantity							692418			0
S3	2009	2009	2009	2	0	2	Export	410	Rep. of Korea	KOR	579	Norway	NOR								09	MISC.EDIBLE PRODUCTS ETC	1	No Quantity							2294064			0
S3	2009	2009	2009	2	0	2	Export	410	Rep. of Korea	KOR	580	N. Mariana Isds	MNP								09	MISC.EDIBLE PRODUCTS ETC	1	No Quantity							478931			0
S3	2009	2009	2009	2	0	2	Export	410	Rep. of Korea	KOR	583	FS Micronesia	FSM								09	MISC.EDIBLE PRODUCTS ETC	1	No Quantity							484586			0
S3	2009	2009	2009	2	0	2	Export	410	Rep. of Korea	KOR	584	Marshall Isds	MHL								09	MISC.EDIBLE PRODUCTS ETC	1	No Quantity							117222			0
S3	2009	2009	2009	2	0	2	Export	410	Rep. of Korea	KOR	585	Palau	PLW								09	MISC.EDIBLE PRODUCTS ETC	1	No Quantity							39375			0
S3	2009	2009	2009	2	0	2	Export	410	Rep. of Korea	KOR	586	Pakistan	PAK								09	MISC.EDIBLE PRODUCTS ETC	1	No Quantity							51473			0
S3	2009	2009	2009	2	0	2	Export	410	Rep. of Korea	KOR	591	Panama	PAN								09	MISC.EDIBLE PRODUCTS ETC	1	No Quantity							26220			0
S3	2009	2009	2009	2	0	2	Export	410	Rep. of Korea	KOR	598	Papua New Guinea	PNG								09	MISC.EDIBLE PRODUCTS ETC	1	No Quantity							23231			0
S3	2009	2009	2009	2	0	2	Export	410	Rep. of Korea	KOR	600	Paraguay	PRY								09	MISC.EDIBLE PRODUCTS ETC	1	No Quantity							188810			0
S3	2009	2009	2009	2	0	2	Export	410	Rep. of Korea	KOR	604	Peru	PER								09	MISC.EDIBLE PRODUCTS ETC	1	No Quantity							107973			0
S3	2009	2009	2009	2	0	2	Export	410	Rep. of Korea	KOR	608	Philippines	PHL								09	MISC.EDIBLE PRODUCTS ETC	1	No Quantity							11487978			0
S3	2009	2009	2009	2	0	2	Export	410	Rep. of Korea	KOR	616	Poland	POL								09	MISC.EDIBLE PRODUCTS ETC	1	No Quantity							438340			0
S3	2009	2009	2009	2	0	2	Export	410	Rep. of Korea	KOR	620	Portugal	PRT								09	MISC.EDIBLE PRODUCTS ETC	1	No Quantity							79781			0
S3	2009	2009	2009	2	0	2	Export	410	Rep. of Korea	KOR	624	Guinea-Bissau	GNB								09	MISC.EDIBLE PRODUCTS ETC	1	No Quantity							407			0
S3	2009	2009	2009	2	0	2	Export	410	Rep. of Korea	KOR	626	Timor-Leste	TLS								09	MISC.EDIBLE PRODUCTS ETC	1	No Quantity							4235			0
S3	2009	2009	2009	2	0	2	Export	410	Rep. of Korea	KOR	634	Qatar	QAT								09	MISC.EDIBLE PRODUCTS ETC	1	No Quantity							560635			0
S3	2009	2009	2009	2	0	2	Export	410	Rep. of Korea	KOR	642	Romania	ROU								09	MISC.EDIBLE PRODUCTS ETC	1	No Quantity							2910			0
S3	2009	2009	2009	2	0	2	Export	410	Rep. of Korea	KOR	643	Russian Federation	RUS								09	MISC.EDIBLE PRODUCTS ETC	1	No Quantity							86269938			0
S3	2009	2009	2009	2	0	2	Export	410	Rep. of Korea	KOR	660	Anguilla	AIA								09	MISC.EDIBLE PRODUCTS ETC	1	No Quantity							459			0
S3	2009	2009	2009	2	0	2	Export	410	Rep. of Korea	KOR	662	Saint Lucia	LCA								09	MISC.EDIBLE PRODUCTS ETC	1	No Quantity							994			0
S3	2009	2009	2009	2	0	2	Export	410	Rep. of Korea	KOR	682	Saudi Arabia	SAU								09	MISC.EDIBLE PRODUCTS ETC	1	No Quantity							8400082			0
S3	2009	2009	2009	2	0	2	Export	410	Rep. of Korea	KOR	686	Senegal	SEN								09	MISC.EDIBLE PRODUCTS ETC	1	No Quantity							304			0
S3	2009	2009	2009	2	0	2	Export	410	Rep. of Korea	KOR	694	Sierra Leone	SLE								09	MISC.EDIBLE PRODUCTS ETC	1	No Quantity							108			0
S3	2009	2009	2009	2	0	2	Export	410	Rep. of Korea	KOR	699	India	IND								09	MISC.EDIBLE PRODUCTS ETC	1	No Quantity							1403744			0
S3	2009	2009	2009	2	0	2	Export	410	Rep. of Korea	KOR	702	Singapore	SGP								09	MISC.EDIBLE PRODUCTS ETC	1	No Quantity							11666916			0
S3	2009	2009	2009	2	0	2	Export	410	Rep. of Korea	KOR	703	Slovakia	SVK								09	MISC.EDIBLE PRODUCTS ETC	1	No Quantity							178892			0
S3	2009	2009	2009	2	0	2	Export	410	Rep. of Korea	KOR	704	Viet Nam	VNM								09	MISC.EDIBLE PRODUCTS ETC	1	No Quantity							19839614			0
S3	2009	2009	2009	2	0	2	Export	410	Rep. of Korea	KOR	705	Slovenia	SVN								09	MISC.EDIBLE PRODUCTS ETC	1	No Quantity							51			0
S3	2009	2009	2009	2	0	2	Export	410	Rep. of Korea	KOR	710	South Africa	ZAF								09	MISC.EDIBLE PRODUCTS ETC	1	No Quantity							358511			0
S3	2009	2009	2009	2	0	2	Export	410	Rep. of Korea	KOR	716	Zimbabwe	ZWE								09	MISC.EDIBLE PRODUCTS ETC	1	No Quantity							12323			0
S3	2009	2009	2009	2	0	2	Export	410	Rep. of Korea	KOR	724	Spain	ESP								09	MISC.EDIBLE PRODUCTS ETC	1	No Quantity							342973			0
S3	2009	2009	2009	2	0	2	Export	410	Rep. of Korea	KOR	736	Fmr Sudan	SDN								09	MISC.EDIBLE PRODUCTS ETC	1	No Quantity							457405			0
S3	2009	2009	2009	2	0	2	Export	410	Rep. of Korea	KOR	740	Suriname	SUR								09	MISC.EDIBLE PRODUCTS ETC	1	No Quantity							21335			0
S3	2009	2009	2009	2	0	2	Export	410	Rep. of Korea	KOR	748	Swaziland	SWZ								09	MISC.EDIBLE PRODUCTS ETC	1	No Quantity							12216			0
S3	2009	2009	2009	2	0	2	Export	410	Rep. of Korea	KOR	752	Sweden	SWE								09	MISC.EDIBLE PRODUCTS ETC	1	No Quantity							1339044			0
S3	2009	2009	2009	2	0	2	Export	410	Rep. of Korea	KOR	757	Switzerland	CHE								09	MISC.EDIBLE PRODUCTS ETC	1	No Quantity							75763			0
S3	2009	2009	2009	2	0	2	Export	410	Rep. of Korea	KOR	760	Syria	SYR								09	MISC.EDIBLE PRODUCTS ETC	1	No Quantity							310996			0
S3	2009	2009	2009	2	0	2	Export	410	Rep. of Korea	KOR	762	Tajikistan	TJK								09	MISC.EDIBLE PRODUCTS ETC	1	No Quantity							298228			0
S3	2009	2009	2009	2	0	2	Export	410	Rep. of Korea	KOR	764	Thailand	THA								09	MISC.EDIBLE PRODUCTS ETC	1	No Quantity							2648969			0
S3	2009	2009	2009	2	0	2	Export	410	Rep. of Korea	KOR	768	Togo	TGO								09	MISC.EDIBLE PRODUCTS ETC	1	No Quantity							7465			0
S3	2009	2009	2009	2	0	2	Export	410	Rep. of Korea	KOR	776	Tonga	TON								09	MISC.EDIBLE PRODUCTS ETC	1	No Quantity							217			0
S3	2009	2009	2009	2	0	2	Export	410	Rep. of Korea	KOR	780	Trinidad and Tobago	TTO								09	MISC.EDIBLE PRODUCTS ETC	1	No Quantity							33			0
S3	2009	2009	2009	2	0	2	Export	410	Rep. of Korea	KOR	784	United Arab Emirates	ARE								09	MISC.EDIBLE PRODUCTS ETC	1	No Quantity							1507550			0
S3	2009	2009	2009	2	0	2	Export	410	Rep. of Korea	KOR	788	Tunisia	TUN								09	MISC.EDIBLE PRODUCTS ETC	1	No Quantity							3233			0
S3	2009	2009	2009	2	0	2	Export	410	Rep. of Korea	KOR	792	Turkey	TUR								09	MISC.EDIBLE PRODUCTS ETC	1	No Quantity							232320			0
S3	2009	2009	2009	2	0	2	Export	410	Rep. of Korea	KOR	800	Uganda	UGA								09	MISC.EDIBLE PRODUCTS ETC	1	No Quantity							435			0
S3	2009	2009	2009	2	0	2	Export	410	Rep. of Korea	KOR	804	Ukraine	UKR								09	MISC.EDIBLE PRODUCTS ETC	1	No Quantity							17268			0
S3	2009	2009	2009	2	0	2	Export	410	Rep. of Korea	KOR	818	Egypt	EGY								09	MISC.EDIBLE PRODUCTS ETC	1	No Quantity							94620			0
S3	2009	2009	2009	2	0	2	Export	410	Rep. of Korea	KOR	826	United Kingdom	GBR								09	MISC.EDIBLE PRODUCTS ETC	1	No Quantity							4155376			0
S3	2009	2009	2009	2	0	2	Export	410	Rep. of Korea	KOR	834	United Rep. of Tanzania	TZA								09	MISC.EDIBLE PRODUCTS ETC	1	No Quantity							37903			0
S3	2009	2009	2009	2	0	2	Export	410	Rep. of Korea	KOR	842	USA	USA								09	MISC.EDIBLE PRODUCTS ETC	1	No Quantity							104956184			0
S3	2009	2009	2009	2	0	2	Export	410	Rep. of Korea	KOR	854	Burkina Faso	BFA								09	MISC.EDIBLE PRODUCTS ETC	1	No Quantity							1156			0
S3	2009	2009	2009	2	0	2	Export	410	Rep. of Korea	KOR	858	Uruguay	URY								09	MISC.EDIBLE PRODUCTS ETC	1	No Quantity							11069			0
S3	2009	2009	2009	2	0	2	Export	410	Rep. of Korea	KOR	860	Uzbekistan	UZB								09	MISC.EDIBLE PRODUCTS ETC	1	No Quantity							748570			0
S3	2009	2009	2009	2	0	2	Export	410	Rep. of Korea	KOR	882	Samoa	WSM								09	MISC.EDIBLE PRODUCTS ETC	1	No Quantity							477878			0
S3	2009	2009	2009	2	0	2	Export	410	Rep. of Korea	KOR	887	Yemen	YEM								09	MISC.EDIBLE PRODUCTS ETC	1	No Quantity							212			0
S3	2009	2009	2009	2	0	2	Export	410	Rep. of Korea	KOR	899	Areas, nes									09	MISC.EDIBLE PRODUCTS ETC	1	No Quantity							309273			0
S3	2009	2009	2009	2	0	2	Export	417	Kyrgyzstan	KGZ	0	World	WLD								09	MISC.EDIBLE PRODUCTS ETC	1	No Quantity							9358479			0
S3	2009	2009	2009	2	0	2	Export	417	Kyrgyzstan	KGZ	100	Bulgaria	BGR								09	MISC.EDIBLE PRODUCTS ETC	1	No Quantity							5316			0
S3	2009	2009	2009	2	0	2	Export	417	Kyrgyzstan	KGZ	203	Czechia	CZE								09	MISC.EDIBLE PRODUCTS ETC	1	No Quantity							7207			0
S3	2009	2009	2009	2	0	2	Export	417	Kyrgyzstan	KGZ	251	France	FRA								09	MISC.EDIBLE PRODUCTS ETC	1	No Quantity							2340			0
S3	2009	2009	2009	2	0	2	Export	417	Kyrgyzstan	KGZ	276	Germany	DEU								09	MISC.EDIBLE PRODUCTS ETC	1	No Quantity							2395			0
S3	2009	2009	2009	2	0	2	Export	417	Kyrgyzstan	KGZ	398	Kazakhstan	KAZ								09	MISC.EDIBLE PRODUCTS ETC	1	No Quantity							7344168			0
S3	2009	2009	2009	2	0	2	Export	417	Kyrgyzstan	KGZ	410	Rep. of Korea	KOR								09	MISC.EDIBLE PRODUCTS ETC	1	No Quantity							60			0
S3	2009	2009	2009	2	0	2	Export	417	Kyrgyzstan	KGZ	498	Rep. of Moldova	MDA								09	MISC.EDIBLE PRODUCTS ETC	1	No Quantity							1890			0
S3	2009	2009	2009	2	0	2	Export	417	Kyrgyzstan	KGZ	616	Poland	POL								09	MISC.EDIBLE PRODUCTS ETC	1	No Quantity							3510			0
S3	2009	2009	2009	2	0	2	Export	417	Kyrgyzstan	KGZ	643	Russian Federation	RUS								09	MISC.EDIBLE PRODUCTS ETC	1	No Quantity							1162600			0
S3	2009	2009	2009	2	0	2	Export	417	Kyrgyzstan	KGZ	682	Saudi Arabia	SAU								09	MISC.EDIBLE PRODUCTS ETC	1	No Quantity							18088			0
S3	2009	2009	2009	2	0	2	Export	417	Kyrgyzstan	KGZ	690	Seychelles	SYC								09	MISC.EDIBLE PRODUCTS ETC	1	No Quantity							39246			0
S3	2009	2009	2009	2	0	2	Export	417	Kyrgyzstan	KGZ	762	Tajikistan	TJK								09	MISC.EDIBLE PRODUCTS ETC	1	No Quantity							503503			0
S3	2009	2009	2009	2	0	2	Export	417	Kyrgyzstan	KGZ	804	Ukraine	UKR								09	MISC.EDIBLE PRODUCTS ETC	1	No Quantity							89854			0
S3	2009	2009	2009	2	0	2	Export	417	Kyrgyzstan	KGZ	860	Uzbekistan	UZB								09	MISC.EDIBLE PRODUCTS ETC	1	No Quantity							178302			0
S3	2009	2009	2009	2	0	2	Export	410	Rep. of Korea	KOR	0	World	WLD								11	BEVERAGES	1	No Quantity							353193487			0
S3	2009	2009	2009	2	0	2	Export	410	Rep. of Korea	KOR	4	Afghanistan	AFG								11	BEVERAGES	1	No Quantity							503502			0
S3	2009	2009	2009	2	0	2	Export	410	Rep. of Korea	KOR	12	Algeria	DZA								11	BEVERAGES	1	No Quantity							315218			0
S3	2009	2009	2009	2	0	2	Export	410	Rep. of Korea	KOR	16	American Samoa	ASM								11	BEVERAGES	1	No Quantity							2000			0
S3	2009	2009	2009	2	0	2	Export	410	Rep. of Korea	KOR	24	Angola	AGO								11	BEVERAGES	1	No Quantity							1852			0
S3	2009	2009	2009	2	0	2	Export	410	Rep. of Korea	KOR	31	Azerbaijan	AZE								11	BEVERAGES	1	No Quantity							165701			0
S3	2009	2009	2009	2	0	2	Export	410	Rep. of Korea	KOR	32	Argentina	ARG								11	BEVERAGES	1	No Quantity							224558			0
S3	2009	2009	2009	2	0	2	Export	410	Rep. of Korea	KOR	36	Australia	AUS								11	BEVERAGES	1	No Quantity							4743073			0
S3	2009	2009	2009	2	0	2	Export	410	Rep. of Korea	KOR	40	Austria	AUT								11	BEVERAGES	1	No Quantity							86585			0
S3	2009	2009	2009	2	0	2	Export	410	Rep. of Korea	KOR	44	Bahamas	BHS								11	BEVERAGES	1	No Quantity							3717			0
S3	2009	2009	2009	2	0	2	Export	410	Rep. of Korea	KOR	48	Bahrain	BHR								11	BEVERAGES	1	No Quantity							26454			0
S3	2009	2009	2009	2	0	2	Export	410	Rep. of Korea	KOR	50	Bangladesh	BGD								11	BEVERAGES	1	No Quantity							67384			0
S3	2009	2009	2009	2	0	2	Export	410	Rep. of Korea	KOR	51	Armenia	ARM								11	BEVERAGES	1	No Quantity							11901			0
S3	2009	2009	2009	2	0	2	Export	410	Rep. of Korea	KOR	68	Bolivia (Plurinational State of)	BOL								11	BEVERAGES	1	No Quantity							13561			0
S3	2009	2009	2009	2	0	2	Export	410	Rep. of Korea	KOR	72	Botswana	BWA								11	BEVERAGES	1	No Quantity							597			0
S3	2009	2009	2009	2	0	2	Export	410	Rep. of Korea	KOR	76	Brazil	BRA								11	BEVERAGES	1	No Quantity							606146			0
S3	2009	2009	2009	2	0	2	Export	410	Rep. of Korea	KOR	96	Brunei Darussalam	BRN								11	BEVERAGES	1	No Quantity							7495			0
S3	2009	2009	2009	2	0	2	Export	410	Rep. of Korea	KOR	100	Bulgaria	BGR								11	BEVERAGES	1	No Quantity							54628			0
S3	2009	2009	2009	2	0	2	Export	410	Rep. of Korea	KOR	104	Myanmar	MMR								11	BEVERAGES	1	No Quantity							65356			0
S3	2009	2009	2009	2	0	2	Export	410	Rep. of Korea	KOR	116	Cambodia	KHM								11	BEVERAGES	1	No Quantity							327955			0
S3	2009	2009	2009	2	0	2	Export	410	Rep. of Korea	KOR	120	Cameroon	CMR								11	BEVERAGES	1	No Quantity							35871			0
S3	2009	2009	2009	2	0	2	Export	410	Rep. of Korea	KOR	124	Canada	CAN								11	BEVERAGES	1	No Quantity							2889356			0
S3	2009	2009	2009	2	0	2	Export	410	Rep. of Korea	KOR	132	Cabo Verde	CPV								11	BEVERAGES	1	No Quantity							551			0
S3	2009	2009	2009	2	0	2	Export	410	Rep. of Korea	KOR	144	Sri Lanka	LKA								11	BEVERAGES	1	No Quantity							10998			0
S3	2009	2009	2009	2	0	2	Export	410	Rep. of Korea	KOR	152	Chile	CHL								11	BEVERAGES	1	No Quantity							10267			0
S3	2009	2009	2009	2	0	2	Export	410	Rep. of Korea	KOR	156	China	CHN								11	BEVERAGES	1	No Quantity							37705500			0
S3	2009	2009	2009	2	0	2	Export	410	Rep. of Korea	KOR	170	Colombia	COL								11	BEVERAGES	1	No Quantity							10085			0
S3	2009	2009	2009	2	0	2	Export	410	Rep. of Korea	KOR	174	Comoros	COM								11	BEVERAGES	1	No Quantity							12721			0
S3	2009	2009	2009	2	0	2	Export	410	Rep. of Korea	KOR	178	Congo	COG								11	BEVERAGES	1	No Quantity							142098			0
S3	2009	2009	2009	2	0	2	Export	410	Rep. of Korea	KOR	191	Croatia	HRV								11	BEVERAGES	1	No Quantity							1641			0
S3	2009	2009	2009	2	0	2	Export	410	Rep. of Korea	KOR	192	Cuba	CUB								11	BEVERAGES	1	No Quantity							825			0
S3	2009	2009	2009	2	0	2	Export	410	Rep. of Korea	KOR	196	Cyprus	CYP								11	BEVERAGES	1	No Quantity							3245			0
S3	2009	2009	2009	2	0	2	Export	410	Rep. of Korea	KOR	203	Czechia	CZE								11	BEVERAGES	1	No Quantity							193211			0
S3	2009	2009	2009	2	0	2	Export	410	Rep. of Korea	KOR	204	Benin	BEN								11	BEVERAGES	1	No Quantity							87065			0
S3	2009	2009	2009	2	0	2	Export	410	Rep. of Korea	KOR	208	Denmark	DNK								11	BEVERAGES	1	No Quantity							240			0
S3	2009	2009	2009	2	0	2	Export	410	Rep. of Korea	KOR	214	Dominican Rep.	DOM								11	BEVERAGES	1	No Quantity							14273			0
S3	2009	2009	2009	2	0	2	Export	410	Rep. of Korea	KOR	218	Ecuador	ECU								11	BEVERAGES	1	No Quantity							696			0
S3	2009	2009	2009	2	0	2	Export	410	Rep. of Korea	KOR	222	El Salvador	SLV								11	BEVERAGES	1	No Quantity							1353			0
S3	2009	2009	2009	2	0	2	Export	410	Rep. of Korea	KOR	242	Fiji	FJI								11	BEVERAGES	1	No Quantity							20621			0
S3	2009	2009	2009	2	0	2	Export	410	Rep. of Korea	KOR	251	France	FRA								11	BEVERAGES	1	No Quantity							696945			0
S3	2009	2009	2009	2	0	2	Export	410	Rep. of Korea	KOR	262	Djibouti	DJI								11	BEVERAGES	1	No Quantity							12322			0
S3	2009	2009	2009	2	0	2	Export	410	Rep. of Korea	KOR	268	Georgia	GEO								11	BEVERAGES	1	No Quantity							220821			0
S3	2009	2009	2009	2	0	2	Export	410	Rep. of Korea	KOR	275	State of Palestine	PSE								11	BEVERAGES	1	No Quantity							57090			0
S3	2009	2009	2009	2	0	2	Export	410	Rep. of Korea	KOR	276	Germany	DEU								11	BEVERAGES	1	No Quantity							680356			0
S3	2009	2009	2009	2	0	2	Export	410	Rep. of Korea	KOR	288	Ghana	GHA								11	BEVERAGES	1	No Quantity							208782			0
S3	2009	2009	2009	2	0	2	Export	410	Rep. of Korea	KOR	296	Kiribati	KIR								11	BEVERAGES	1	No Quantity							278			0
S3	2009	2009	2009	2	0	2	Export	410	Rep. of Korea	KOR	316	Guam	GUM								11	BEVERAGES	1	No Quantity							375700			0
S3	2009	2009	2009	2	0	2	Export	410	Rep. of Korea	KOR	320	Guatemala	GTM								11	BEVERAGES	1	No Quantity							140032			0
S3	2009	2009	2009	2	0	2	Export	410	Rep. of Korea	KOR	324	Guinea	GIN								11	BEVERAGES	1	No Quantity							37815			0
S3	2009	2009	2009	2	0	2	Export	410	Rep. of Korea	KOR	328	Guyana	GUY								11	BEVERAGES	1	No Quantity							4361			0
S3	2009	2009	2009	2	0	2	Export	410	Rep. of Korea	KOR	344	China, Hong Kong SAR	HKG								11	BEVERAGES	1	No Quantity							28748685			0
S3	2009	2009	2009	2	0	2	Export	410	Rep. of Korea	KOR	348	Hungary	HUN								11	BEVERAGES	1	No Quantity							139969			0
S3	2009	2009	2009	2	0	2	Export	410	Rep. of Korea	KOR	352	Iceland	ISL								11	BEVERAGES	1	No Quantity							28066			0
S3	2009	2009	2009	2	0	2	Export	410	Rep. of Korea	KOR	360	Indonesia	IDN								11	BEVERAGES	1	No Quantity							868907			0
S3	2009	2009	2009	2	0	2	Export	410	Rep. of Korea	KOR	364	Iran	IRN								11	BEVERAGES	1	No Quantity							1802058			0
S3	2009	2009	2009	2	0	2	Export	410	Rep. of Korea	KOR	368	Iraq	IRQ								11	BEVERAGES	1	No Quantity							2203616			0
S3	2009	2009	2009	2	0	2	Export	410	Rep. of Korea	KOR	372	Ireland	IRL								11	BEVERAGES	1	No Quantity							40706			0
S3	2009	2009	2009	2	0	2	Export	410	Rep. of Korea	KOR	376	Israel	ISR								11	BEVERAGES	1	No Quantity							11616			0
S3	2009	2009	2009	2	0	2	Export	410	Rep. of Korea	KOR	381	Italy	ITA								11	BEVERAGES	1	No Quantity							48317			0
S3	2009	2009	2009	2	0	2	Export	410	Rep. of Korea	KOR	384	Côte d'Ivoire	CIV								11	BEVERAGES	1	No Quantity							64395			0
S3	2009	2009	2009	2	0	2	Export	410	Rep. of Korea	KOR	388	Jamaica	JAM								11	BEVERAGES	1	No Quantity							378			0
S3	2009	2009	2009	2	0	2	Export	410	Rep. of Korea	KOR	392	Japan	JPN								11	BEVERAGES	1	No Quantity							179252844			0
S3	2009	2009	2009	2	0	2	Export	410	Rep. of Korea	KOR	398	Kazakhstan	KAZ								11	BEVERAGES	1	No Quantity							597700			0
S3	2009	2009	2009	2	0	2	Export	410	Rep. of Korea	KOR	404	Kenya	KEN								11	BEVERAGES	1	No Quantity							150277			0
S3	2009	2009	2009	2	0	2	Export	410	Rep. of Korea	KOR	414	Kuwait	KWT								11	BEVERAGES	1	No Quantity							139044			0
S3	2009	2009	2009	2	0	2	Export	410	Rep. of Korea	KOR	417	Kyrgyzstan	KGZ								11	BEVERAGES	1	No Quantity							71938			0
S3	2009	2009	2009	2	0	2	Export	410	Rep. of Korea	KOR	418	Lao People's Dem. Rep.	LAO								11	BEVERAGES	1	No Quantity							16300			0
S3	2009	2009	2009	2	0	2	Export	410	Rep. of Korea	KOR	422	Lebanon	LBN								11	BEVERAGES	1	No Quantity							14100			0
S3	2009	2009	2009	2	0	2	Export	410	Rep. of Korea	KOR	428	Latvia	LVA								11	BEVERAGES	1	No Quantity							181596			0
S3	2009	2009	2009	2	0	2	Export	410	Rep. of Korea	KOR	430	Liberia	LBR								11	BEVERAGES	1	No Quantity							12875			0
S3	2009	2009	2009	2	0	2	Export	410	Rep. of Korea	KOR	434	Libya	LBY								11	BEVERAGES	1	No Quantity							5004997			0
S3	2009	2009	2009	2	0	2	Export	410	Rep. of Korea	KOR	440	Lithuania	LTU								11	BEVERAGES	1	No Quantity							36200			0
S3	2009	2009	2009	2	0	2	Export	410	Rep. of Korea	KOR	450	Madagascar	MDG								11	BEVERAGES	1	No Quantity							152048			0
S3	2009	2009	2009	2	0	2	Export	410	Rep. of Korea	KOR	458	Malaysia	MYS								11	BEVERAGES	1	No Quantity							1396188			0
S3	2009	2009	2009	2	0	2	Export	410	Rep. of Korea	KOR	462	Maldives	MDV								11	BEVERAGES	1	No Quantity							62282			0
S3	2009	2009	2009	2	0	2	Export	410	Rep. of Korea	KOR	478	Mauritania	MRT								11	BEVERAGES	1	No Quantity							139067			0
S3	2009	2009	2009	2	0	2	Export	410	Rep. of Korea	KOR	480	Mauritius	MUS								11	BEVERAGES	1	No Quantity							20649			0
S3	2009	2009	2009	2	0	2	Export	410	Rep. of Korea	KOR	484	Mexico	MEX								11	BEVERAGES	1	No Quantity							154223			0
S3	2009	2009	2009	2	0	2	Export	410	Rep. of Korea	KOR	490	Other Asia, nes									11	BEVERAGES	1	No Quantity							2552903			0
S3	2009	2009	2009	2	0	2	Export	410	Rep. of Korea	KOR	496	Mongolia	MNG								11	BEVERAGES	1	No Quantity							5909265			0
S3	2009	2009	2009	2	0	2	Export	410	Rep. of Korea	KOR	512	Oman	OMN								11	BEVERAGES	1	No Quantity							63605			0
S3	2009	2009	2009	2	0	2	Export	410	Rep. of Korea	KOR	524	Nepal	NPL								11	BEVERAGES	1	No Quantity							38088			0
S3	2009	2009	2009	2	0	2	Export	410	Rep. of Korea	KOR	528	Netherlands	NLD								11	BEVERAGES	1	No Quantity							794516			0
S3	2009	2009	2009	2	0	2	Export	410	Rep. of Korea	KOR	533	Aruba	ABW								11	BEVERAGES	1	No Quantity							83887			0
S3	2009	2009	2009	2	0	2	Export	410	Rep. of Korea	KOR	548	Vanuatu	VUT								11	BEVERAGES	1	No Quantity							6053			0
S3	2009	2009	2009	2	0	2	Export	410	Rep. of Korea	KOR	554	New Zealand	NZL								11	BEVERAGES	1	No Quantity							1405879			0
S3	2009	2009	2009	2	0	2	Export	410	Rep. of Korea	KOR	566	Nigeria	NGA								11	BEVERAGES	1	No Quantity							962180			0
S3	2009	2009	2009	2	0	2	Export	410	Rep. of Korea	KOR	579	Norway	NOR								11	BEVERAGES	1	No Quantity							3837			0
S3	2009	2009	2009	2	0	2	Export	410	Rep. of Korea	KOR	580	N. Mariana Isds	MNP								11	BEVERAGES	1	No Quantity							289065			0
S3	2009	2009	2009	2	0	2	Export	410	Rep. of Korea	KOR	583	FS Micronesia	FSM								11	BEVERAGES	1	No Quantity							45943			0
S3	2009	2009	2009	2	0	2	Export	410	Rep. of Korea	KOR	585	Palau	PLW								11	BEVERAGES	1	No Quantity							8248			0
S3	2009	2009	2009	2	0	2	Export	410	Rep. of Korea	KOR	586	Pakistan	PAK								11	BEVERAGES	1	No Quantity							526419			0
S3	2009	2009	2009	2	0	2	Export	410	Rep. of Korea	KOR	591	Panama	PAN								11	BEVERAGES	1	No Quantity							12200			0
S3	2009	2009	2009	2	0	2	Export	410	Rep. of Korea	KOR	598	Papua New Guinea	PNG								11	BEVERAGES	1	No Quantity							137			0
S3	2009	2009	2009	2	0	2	Export	410	Rep. of Korea	KOR	600	Paraguay	PRY								11	BEVERAGES	1	No Quantity							37258			0
S3	2009	2009	2009	2	0	2	Export	410	Rep. of Korea	KOR	604	Peru	PER								11	BEVERAGES	1	No Quantity							69098			0
S3	2009	2009	2009	2	0	2	Export	410	Rep. of Korea	KOR	608	Philippines	PHL								11	BEVERAGES	1	No Quantity							2050798			0
S3	2009	2009	2009	2	0	2	Export	410	Rep. of Korea	KOR	616	Poland	POL								11	BEVERAGES	1	No Quantity							171792			0
S3	2009	2009	2009	2	0	2	Export	410	Rep. of Korea	KOR	620	Portugal	PRT								11	BEVERAGES	1	No Quantity							18235			0
S3	2009	2009	2009	2	0	2	Export	410	Rep. of Korea	KOR	634	Qatar	QAT								11	BEVERAGES	1	No Quantity							67779			0
S3	2009	2009	2009	2	0	2	Export	410	Rep. of Korea	KOR	642	Romania	ROU								11	BEVERAGES	1	No Quantity							153541			0
S3	2009	2009	2009	2	0	2	Export	410	Rep. of Korea	KOR	643	Russian Federation	RUS								11	BEVERAGES	1	No Quantity							13433476			0
S3	2009	2009	2009	2	0	2	Export	410	Rep. of Korea	KOR	662	Saint Lucia	LCA								11	BEVERAGES	1	No Quantity							50			0
S3	2009	2009	2009	2	0	2	Export	410	Rep. of Korea	KOR	682	Saudi Arabia	SAU								11	BEVERAGES	1	No Quantity							1329957			0
S3	2009	2009	2009	2	0	2	Export	410	Rep. of Korea	KOR	686	Senegal	SEN								11	BEVERAGES	1	No Quantity							201227			0
S3	2009	2009	2009	2	0	2	Export	410	Rep. of Korea	KOR	699	India	IND								11	BEVERAGES	1	No Quantity							241695			0
S3	2009	2009	2009	2	0	2	Export	410	Rep. of Korea	KOR	702	Singapore	SGP								11	BEVERAGES	1	No Quantity							3244949			0
S3	2009	2009	2009	2	0	2	Export	410	Rep. of Korea	KOR	703	Slovakia	SVK								11	BEVERAGES	1	No Quantity							19890			0
S3	2009	2009	2009	2	0	2	Export	410	Rep. of Korea	KOR	704	Viet Nam	VNM								11	BEVERAGES	1	No Quantity							1880261			0
S3	2009	2009	2009	2	0	2	Export	410	Rep. of Korea	KOR	705	Slovenia	SVN								11	BEVERAGES	1	No Quantity							24			0
S3	2009	2009	2009	2	0	2	Export	410	Rep. of Korea	KOR	710	South Africa	ZAF								11	BEVERAGES	1	No Quantity							84054			0
S3	2009	2009	2009	2	0	2	Export	410	Rep. of Korea	KOR	716	Zimbabwe	ZWE								11	BEVERAGES	1	No Quantity							17535			0
S3	2009	2009	2009	2	0	2	Export	410	Rep. of Korea	KOR	724	Spain	ESP								11	BEVERAGES	1	No Quantity							151362			0
S3	2009	2009	2009	2	0	2	Export	410	Rep. of Korea	KOR	740	Suriname	SUR								11	BEVERAGES	1	No Quantity							99494			0
S3	2009	2009	2009	2	0	2	Export	410	Rep. of Korea	KOR	752	Sweden	SWE								11	BEVERAGES	1	No Quantity							448			0
S3	2009	2009	2009	2	0	2	Export	410	Rep. of Korea	KOR	757	Switzerland	CHE								11	BEVERAGES	1	No Quantity							46733			0
S3	2009	2009	2009	2	0	2	Export	410	Rep. of Korea	KOR	760	Syria	SYR								11	BEVERAGES	1	No Quantity							60500			0
S3	2009	2009	2009	2	0	2	Export	410	Rep. of Korea	KOR	764	Thailand	THA								11	BEVERAGES	1	No Quantity							482184			0
S3	2009	2009	2009	2	0	2	Export	410	Rep. of Korea	KOR	768	Togo	TGO								11	BEVERAGES	1	No Quantity							18920			0
S3	2009	2009	2009	2	0	2	Export	410	Rep. of Korea	KOR	780	Trinidad and Tobago	TTO								11	BEVERAGES	1	No Quantity							1046			0
S3	2009	2009	2009	2	0	2	Export	410	Rep. of Korea	KOR	784	United Arab Emirates	ARE								11	BEVERAGES	1	No Quantity							4597017			0
S3	2009	2009	2009	2	0	2	Export	410	Rep. of Korea	KOR	792	Turkey	TUR								11	BEVERAGES	1	No Quantity							94306			0
S3	2009	2009	2009	2	0	2	Export	410	Rep. of Korea	KOR	795	Turkmenistan	TKM								11	BEVERAGES	1	No Quantity							54821			0
S3	2009	2009	2009	2	0	2	Export	410	Rep. of Korea	KOR	804	Ukraine	UKR								11	BEVERAGES	1	No Quantity							42871			0
S3	2009	2009	2009	2	0	2	Export	410	Rep. of Korea	KOR	818	Egypt	EGY								11	BEVERAGES	1	No Quantity							17157			0
S3	2009	2009	2009	2	0	2	Export	410	Rep. of Korea	KOR	826	United Kingdom	GBR								11	BEVERAGES	1	No Quantity							560825			0
S3	2009	2009	2009	2	0	2	Export	410	Rep. of Korea	KOR	842	USA	USA								11	BEVERAGES	1	No Quantity							38845923			0
S3	2009	2009	2009	2	0	2	Export	410	Rep. of Korea	KOR	854	Burkina Faso	BFA								11	BEVERAGES	1	No Quantity							9460			0
S3	2009	2009	2009	2	0	2	Export	410	Rep. of Korea	KOR	858	Uruguay	URY								11	BEVERAGES	1	No Quantity							28878			0
S3	2009	2009	2009	2	0	2	Export	410	Rep. of Korea	KOR	860	Uzbekistan	UZB								11	BEVERAGES	1	No Quantity							2702			0
S3	2009	2009	2009	2	0	2	Export	410	Rep. of Korea	KOR	862	Venezuela	VEN								11	BEVERAGES	1	No Quantity							47887			0
S3	2009	2009	2009	2	0	2	Export	410	Rep. of Korea	KOR	882	Samoa	WSM								11	BEVERAGES	1	No Quantity							4733			0
S3	2009	2009	2009	2	0	2	Export	410	Rep. of Korea	KOR	887	Yemen	YEM								11	BEVERAGES	1	No Quantity							49461			0
S3	2009	2009	2009	2	0	2	Export	410	Rep. of Korea	KOR	899	Areas, nes									11	BEVERAGES	1	No Quantity							91072			0
S3	2009	2009	2009	2	0	2	Export	417	Kyrgyzstan	KGZ	0	World	WLD								11	BEVERAGES	1	No Quantity							5179231			0
S3	2009	2009	2009	2	0	2	Export	417	Kyrgyzstan	KGZ	156	China	CHN								11	BEVERAGES	1	No Quantity							38579			0
S3	2009	2009	2009	2	0	2	Export	417	Kyrgyzstan	KGZ	276	Germany	DEU								11	BEVERAGES	1	No Quantity							3992			0
S3	2009	2009	2009	2	0	2	Export	417	Kyrgyzstan	KGZ	392	Japan	JPN								11	BEVERAGES	1	No Quantity							50			0
S3	2009	2009	2009	2	0	2	Export	417	Kyrgyzstan	KGZ	398	Kazakhstan	KAZ								11	BEVERAGES	1	No Quantity							3505745			0
S3	2009	2009	2009	2	0	2	Export	417	Kyrgyzstan	KGZ	528	Netherlands	NLD								11	BEVERAGES	1	No Quantity							6289			0
S3	2009	2009	2009	2	0	2	Export	417	Kyrgyzstan	KGZ	586	Pakistan	PAK								11	BEVERAGES	1	No Quantity							268			0
S3	2009	2009	2009	2	0	2	Export	417	Kyrgyzstan	KGZ	643	Russian Federation	RUS								11	BEVERAGES	1	No Quantity							77413			0
S3	2009	2009	2009	2	0	2	Export	417	Kyrgyzstan	KGZ	699	India	IND								11	BEVERAGES	1	No Quantity							206			0
S3	2009	2009	2009	2	0	2	Export	417	Kyrgyzstan	KGZ	762	Tajikistan	TJK								11	BEVERAGES	1	No Quantity							1374256			0
S3	2009	2009	2009	2	0	2	Export	417	Kyrgyzstan	KGZ	784	United Arab Emirates	ARE								11	BEVERAGES	1	No Quantity							53644			0
S3	2009	2009	2009	2	0	2	Export	417	Kyrgyzstan	KGZ	792	Turkey	TUR								11	BEVERAGES	1	No Quantity							7917			0
S3	2009	2009	2009	2	0	2	Export	417	Kyrgyzstan	KGZ	795	Turkmenistan	TKM								11	BEVERAGES	1	No Quantity							109217			0
S3	2009	2009	2009	2	0	2	Export	417	Kyrgyzstan	KGZ	860	Uzbekistan	UZB								11	BEVERAGES	1	No Quantity							1655			0
S3	2009	2009	2009	2	0	2	Export	410	Rep. of Korea	KOR	0	World	WLD								12	TOBACCO,TOBACCO MANUFACT	1	No Quantity							478098065			0
S3	2009	2009	2009	2	0	2	Export	410	Rep. of Korea	KOR	4	Afghanistan	AFG								12	TOBACCO,TOBACCO MANUFACT	1	No Quantity							65731858			0
S3	2009	2009	2009	2	0	2	Export	410	Rep. of Korea	KOR	36	Australia	AUS								12	TOBACCO,TOBACCO MANUFACT	1	No Quantity							1050765			0
S3	2009	2009	2009	2	0	2	Export	410	Rep. of Korea	KOR	51	Armenia	ARM								12	TOBACCO,TOBACCO MANUFACT	1	No Quantity							1993241			0
S3	2009	2009	2009	2	0	2	Export	410	Rep. of Korea	KOR	56	Belgium	BEL								12	TOBACCO,TOBACCO MANUFACT	1	No Quantity							82310			0
S3	2009	2009	2009	2	0	2	Export	410	Rep. of Korea	KOR	76	Brazil	BRA								12	TOBACCO,TOBACCO MANUFACT	1	No Quantity							242			0
S3	2009	2009	2009	2	0	2	Export	410	Rep. of Korea	KOR	116	Cambodia	KHM								12	TOBACCO,TOBACCO MANUFACT	1	No Quantity							4562014			0
S3	2009	2009	2009	2	0	2	Export	410	Rep. of Korea	KOR	124	Canada	CAN								12	TOBACCO,TOBACCO MANUFACT	1	No Quantity							38107			0
S3	2009	2009	2009	2	0	2	Export	410	Rep. of Korea	KOR	132	Cabo Verde	CPV								12	TOBACCO,TOBACCO MANUFACT	1	No Quantity							7689			0
S3	2009	2009	2009	2	0	2	Export	410	Rep. of Korea	KOR	152	Chile	CHL								12	TOBACCO,TOBACCO MANUFACT	1	No Quantity							2944			0
S3	2009	2009	2009	2	0	2	Export	410	Rep. of Korea	KOR	156	China	CHN								12	TOBACCO,TOBACCO MANUFACT	1	No Quantity							12036891			0
S3	2009	2009	2009	2	0	2	Export	410	Rep. of Korea	KOR	203	Czechia	CZE								12	TOBACCO,TOBACCO MANUFACT	1	No Quantity							292			0
S3	2009	2009	2009	2	0	2	Export	410	Rep. of Korea	KOR	214	Dominican Rep.	DOM								12	TOBACCO,TOBACCO MANUFACT	1	No Quantity							425			0
S3	2009	2009	2009	2	0	2	Export	410	Rep. of Korea	KOR	251	France	FRA								12	TOBACCO,TOBACCO MANUFACT	1	No Quantity							1757			0
S3	2009	2009	2009	2	0	2	Export	410	Rep. of Korea	KOR	268	Georgia	GEO								12	TOBACCO,TOBACCO MANUFACT	1	No Quantity							496449			0
S3	2009	2009	2009	2	0	2	Export	410	Rep. of Korea	KOR	276	Germany	DEU								12	TOBACCO,TOBACCO MANUFACT	1	No Quantity							5315			0
S3	2009	2009	2009	2	0	2	Export	410	Rep. of Korea	KOR	288	Ghana	GHA								12	TOBACCO,TOBACCO MANUFACT	1	No Quantity							18115			0
S3	2009	2009	2009	2	0	2	Export	410	Rep. of Korea	KOR	300	Greece	GRC								12	TOBACCO,TOBACCO MANUFACT	1	No Quantity							3886658			0
S3	2009	2009	2009	2	0	2	Export	410	Rep. of Korea	KOR	344	China, Hong Kong SAR	HKG								12	TOBACCO,TOBACCO MANUFACT	1	No Quantity							22945674			0
S3	2009	2009	2009	2	0	2	Export	410	Rep. of Korea	KOR	360	Indonesia	IDN								12	TOBACCO,TOBACCO MANUFACT	1	No Quantity							648671			0
S3	2009	2009	2009	2	0	2	Export	410	Rep. of Korea	KOR	364	Iran	IRN								12	TOBACCO,TOBACCO MANUFACT	1	No Quantity							12152713			0
S3	2009	2009	2009	2	0	2	Export	410	Rep. of Korea	KOR	368	Iraq	IRQ								12	TOBACCO,TOBACCO MANUFACT	1	No Quantity							71318183			0
S3	2009	2009	2009	2	0	2	Export	410	Rep. of Korea	KOR	372	Ireland	IRL								12	TOBACCO,TOBACCO MANUFACT	1	No Quantity							7538			0
S3	2009	2009	2009	2	0	2	Export	410	Rep. of Korea	KOR	392	Japan	JPN								12	TOBACCO,TOBACCO MANUFACT	1	No Quantity							4984882			0
S3	2009	2009	2009	2	0	2	Export	410	Rep. of Korea	KOR	398	Kazakhstan	KAZ								12	TOBACCO,TOBACCO MANUFACT	1	No Quantity							11100997			0
S3	2009	2009	2009	2	0	2	Export	410	Rep. of Korea	KOR	417	Kyrgyzstan	KGZ								12	TOBACCO,TOBACCO MANUFACT	1	No Quantity							5924849			0
S3	2009	2009	2009	2	0	2	Export	410	Rep. of Korea	KOR	418	Lao People's Dem. Rep.	LAO								12	TOBACCO,TOBACCO MANUFACT	1	No Quantity							439734			0
S3	2009	2009	2009	2	0	2	Export	410	Rep. of Korea	KOR	422	Lebanon	LBN								12	TOBACCO,TOBACCO MANUFACT	1	No Quantity							115146			0
S3	2009	2009	2009	2	0	2	Export	410	Rep. of Korea	KOR	458	Malaysia	MYS								12	TOBACCO,TOBACCO MANUFACT	1	No Quantity							4446404			0
S3	2009	2009	2009	2	0	2	Export	410	Rep. of Korea	KOR	480	Mauritius	MUS								12	TOBACCO,TOBACCO MANUFACT	1	No Quantity							2083			0
S3	2009	2009	2009	2	0	2	Export	410	Rep. of Korea	KOR	490	Other Asia, nes									12	TOBACCO,TOBACCO MANUFACT	1	No Quantity							4634830			0
S3	2009	2009	2009	2	0	2	Export	410	Rep. of Korea	KOR	496	Mongolia	MNG								12	TOBACCO,TOBACCO MANUFACT	1	No Quantity							5383087			0
S3	2009	2009	2009	2	0	2	Export	410	Rep. of Korea	KOR	512	Oman	OMN								12	TOBACCO,TOBACCO MANUFACT	1	No Quantity							20745			0
S3	2009	2009	2009	2	0	2	Export	410	Rep. of Korea	KOR	548	Vanuatu	VUT								12	TOBACCO,TOBACCO MANUFACT	1	No Quantity							9			0
S3	2009	2009	2009	2	0	2	Export	410	Rep. of Korea	KOR	554	New Zealand	NZL								12	TOBACCO,TOBACCO MANUFACT	1	No Quantity							65863			0
S3	2009	2009	2009	2	0	2	Export	410	Rep. of Korea	KOR	583	FS Micronesia	FSM								12	TOBACCO,TOBACCO MANUFACT	1	No Quantity							232706			0
S3	2009	2009	2009	2	0	2	Export	410	Rep. of Korea	KOR	585	Palau	PLW								12	TOBACCO,TOBACCO MANUFACT	1	No Quantity							17880			0
S3	2009	2009	2009	2	0	2	Export	410	Rep. of Korea	KOR	591	Panama	PAN								12	TOBACCO,TOBACCO MANUFACT	1	No Quantity							454830			0
S3	2009	2009	2009	2	0	2	Export	410	Rep. of Korea	KOR	604	Peru	PER								12	TOBACCO,TOBACCO MANUFACT	1	No Quantity							22065			0
S3	2009	2009	2009	2	0	2	Export	410	Rep. of Korea	KOR	608	Philippines	PHL								12	TOBACCO,TOBACCO MANUFACT	1	No Quantity							3604443			0
S3	2009	2009	2009	2	0	2	Export	410	Rep. of Korea	KOR	626	Timor-Leste	TLS								12	TOBACCO,TOBACCO MANUFACT	1	No Quantity							8475			0
S3	2009	2009	2009	2	0	2	Export	410	Rep. of Korea	KOR	643	Russian Federation	RUS								12	TOBACCO,TOBACCO MANUFACT	1	No Quantity							53090345			0
S3	2009	2009	2009	2	0	2	Export	410	Rep. of Korea	KOR	686	Senegal	SEN								12	TOBACCO,TOBACCO MANUFACT	1	No Quantity							1036			0
S3	2009	2009	2009	2	0	2	Export	410	Rep. of Korea	KOR	699	India	IND								12	TOBACCO,TOBACCO MANUFACT	1	No Quantity							978247			0
S3	2009	2009	2009	2	0	2	Export	410	Rep. of Korea	KOR	702	Singapore	SGP								12	TOBACCO,TOBACCO MANUFACT	1	No Quantity							4031512			0
S3	2009	2009	2009	2	0	2	Export	410	Rep. of Korea	KOR	703	Slovakia	SVK								12	TOBACCO,TOBACCO MANUFACT	1	No Quantity							89			0
S3	2009	2009	2009	2	0	2	Export	410	Rep. of Korea	KOR	704	Viet Nam	VNM								12	TOBACCO,TOBACCO MANUFACT	1	No Quantity							290963			0
S3	2009	2009	2009	2	0	2	Export	410	Rep. of Korea	KOR	710	South Africa	ZAF								12	TOBACCO,TOBACCO MANUFACT	1	No Quantity							14017			0
S3	2009	2009	2009	2	0	2	Export	410	Rep. of Korea	KOR	724	Spain	ESP								12	TOBACCO,TOBACCO MANUFACT	1	No Quantity							31534			0
S3	2009	2009	2009	2	0	2	Export	410	Rep. of Korea	KOR	757	Switzerland	CHE								12	TOBACCO,TOBACCO MANUFACT	1	No Quantity							54			0
S3	2009	2009	2009	2	0	2	Export	410	Rep. of Korea	KOR	764	Thailand	THA								12	TOBACCO,TOBACCO MANUFACT	1	No Quantity							56322			0
S3	2009	2009	2009	2	0	2	Export	410	Rep. of Korea	KOR	784	United Arab Emirates	ARE								12	TOBACCO,TOBACCO MANUFACT	1	No Quantity							140365698			0
S3	2009	2009	2009	2	0	2	Export	410	Rep. of Korea	KOR	792	Turkey	TUR								12	TOBACCO,TOBACCO MANUFACT	1	No Quantity							3198087			0
S3	2009	2009	2009	2	0	2	Export	410	Rep. of Korea	KOR	804	Ukraine	UKR								12	TOBACCO,TOBACCO MANUFACT	1	No Quantity							4359805			0
S3	2009	2009	2009	2	0	2	Export	410	Rep. of Korea	KOR	818	Egypt	EGY								12	TOBACCO,TOBACCO MANUFACT	1	No Quantity							72567			0
S3	2009	2009	2009	2	0	2	Export	410	Rep. of Korea	KOR	826	United Kingdom	GBR								12	TOBACCO,TOBACCO MANUFACT	1	No Quantity							17753			0
S3	2009	2009	2009	2	0	2	Export	410	Rep. of Korea	KOR	842	USA	USA								12	TOBACCO,TOBACCO MANUFACT	1	No Quantity							28058022			0
S3	2009	2009	2009	2	0	2	Export	410	Rep. of Korea	KOR	858	Uruguay	URY								12	TOBACCO,TOBACCO MANUFACT	1	No Quantity							833345			0
S3	2009	2009	2009	2	0	2	Export	410	Rep. of Korea	KOR	860	Uzbekistan	UZB								12	TOBACCO,TOBACCO MANUFACT	1	No Quantity							4211559			0
S3	2009	2009	2009	2	0	2	Export	410	Rep. of Korea	KOR	899	Areas, nes									12	TOBACCO,TOBACCO MANUFACT	1	No Quantity							40231			0
S3	2009	2009	2009	2	0	2	Export	417	Kyrgyzstan	KGZ	0	World	WLD								12	TOBACCO,TOBACCO MANUFACT	1	No Quantity							16220949			0
S3	2009	2009	2009	2	0	2	Export	417	Kyrgyzstan	KGZ	56	Belgium	BEL								12	TOBACCO,TOBACCO MANUFACT	1	No Quantity							564141			0
S3	2009	2009	2009	2	0	2	Export	417	Kyrgyzstan	KGZ	112	Belarus	BLR								12	TOBACCO,TOBACCO MANUFACT	1	No Quantity							618			0
S3	2009	2009	2009	2	0	2	Export	417	Kyrgyzstan	KGZ	251	France	FRA								12	TOBACCO,TOBACCO MANUFACT	1	No Quantity							1011501			0
S3	2009	2009	2009	2	0	2	Export	417	Kyrgyzstan	KGZ	276	Germany	DEU								12	TOBACCO,TOBACCO MANUFACT	1	No Quantity							3321456			0
S3	2009	2009	2009	2	0	2	Export	417	Kyrgyzstan	KGZ	398	Kazakhstan	KAZ								12	TOBACCO,TOBACCO MANUFACT	1	No Quantity							2305			0
S3	2009	2009	2009	2	0	2	Export	417	Kyrgyzstan	KGZ	498	Rep. of Moldova	MDA								12	TOBACCO,TOBACCO MANUFACT	1	No Quantity							1769046			0
S3	2009	2009	2009	2	0	2	Export	417	Kyrgyzstan	KGZ	528	Netherlands	NLD								12	TOBACCO,TOBACCO MANUFACT	1	No Quantity							567199			0
S3	2009	2009	2009	2	0	2	Export	417	Kyrgyzstan	KGZ	643	Russian Federation	RUS								12	TOBACCO,TOBACCO MANUFACT	1	No Quantity							6642974			0
S3	2009	2009	2009	2	0	2	Export	417	Kyrgyzstan	KGZ	724	Spain	ESP								12	TOBACCO,TOBACCO MANUFACT	1	No Quantity							1109635			0
S3	2009	2009	2009	2	0	2	Export	417	Kyrgyzstan	KGZ	762	Tajikistan	TJK								12	TOBACCO,TOBACCO MANUFACT	1	No Quantity							339304			0
S3	2009	2009	2009	2	0	2	Export	417	Kyrgyzstan	KGZ	804	Ukraine	UKR								12	TOBACCO,TOBACCO MANUFACT	1	No Quantity							892119			0
S3	2009	2009	2009	2	0	2	Export	417	Kyrgyzstan	KGZ	842	USA	USA								12	TOBACCO,TOBACCO MANUFACT	1	No Quantity							651			0
S3	2009	2009	2009	2	0	2	Export	410	Rep. of Korea	KOR	0	World	WLD								21	HIDES,SKINS,FURSKINS,RAW	1	No Quantity							10522499			0
S3	2009	2009	2009	2	0	2	Export	410	Rep. of Korea	KOR	104	Myanmar	MMR								21	HIDES,SKINS,FURSKINS,RAW	1	No Quantity							27928			0
S3	2009	2009	2009	2	0	2	Export	410	Rep. of Korea	KOR	156	China	CHN								21	HIDES,SKINS,FURSKINS,RAW	1	No Quantity							1802404			0
S3	2009	2009	2009	2	0	2	Export	410	Rep. of Korea	KOR	170	Colombia	COL								21	HIDES,SKINS,FURSKINS,RAW	1	No Quantity							377732			0
S3	2009	2009	2009	2	0	2	Export	410	Rep. of Korea	KOR	288	Ghana	GHA								21	HIDES,SKINS,FURSKINS,RAW	1	No Quantity							1413			0
S3	2009	2009	2009	2	0	2	Export	410	Rep. of Korea	KOR	344	China, Hong Kong SAR	HKG								21	HIDES,SKINS,FURSKINS,RAW	1	No Quantity							3918502			0
S3	2009	2009	2009	2	0	2	Export	410	Rep. of Korea	KOR	360	Indonesia	IDN								21	HIDES,SKINS,FURSKINS,RAW	1	No Quantity							172499			0
S3	2009	2009	2009	2	0	2	Export	410	Rep. of Korea	KOR	392	Japan	JPN								21	HIDES,SKINS,FURSKINS,RAW	1	No Quantity							3456698			0
S3	2009	2009	2009	2	0	2	Export	410	Rep. of Korea	KOR	608	Philippines	PHL								21	HIDES,SKINS,FURSKINS,RAW	1	No Quantity							756092			0
S3	2009	2009	2009	2	0	2	Export	410	Rep. of Korea	KOR	702	Singapore	SGP								21	HIDES,SKINS,FURSKINS,RAW	1	No Quantity							10			0
S3	2009	2009	2009	2	0	2	Export	410	Rep. of Korea	KOR	704	Viet Nam	VNM								21	HIDES,SKINS,FURSKINS,RAW	1	No Quantity							8485			0
S3	2009	2009	2009	2	0	2	Export	410	Rep. of Korea	KOR	842	USA	USA								21	HIDES,SKINS,FURSKINS,RAW	1	No Quantity							736			0
S3	2009	2009	2009	2	0	2	Export	417	Kyrgyzstan	KGZ	0	World	WLD								21	HIDES,SKINS,FURSKINS,RAW	1	No Quantity							2047615			0
S3	2009	2009	2009	2	0	2	Export	417	Kyrgyzstan	KGZ	4	Afghanistan	AFG								21	HIDES,SKINS,FURSKINS,RAW	1	No Quantity							22096			0
S3	2009	2009	2009	2	0	2	Export	417	Kyrgyzstan	KGZ	156	China	CHN								21	HIDES,SKINS,FURSKINS,RAW	1	No Quantity							1738613			0
S3	2009	2009	2009	2	0	2	Export	417	Kyrgyzstan	KGZ	251	France	FRA								21	HIDES,SKINS,FURSKINS,RAW	1	No Quantity							27199			0
S3	2009	2009	2009	2	0	2	Export	417	Kyrgyzstan	KGZ	440	Lithuania	LTU								21	HIDES,SKINS,FURSKINS,RAW	1	No Quantity							100			0
S3	2009	2009	2009	2	0	2	Export	417	Kyrgyzstan	KGZ	484	Mexico	MEX								21	HIDES,SKINS,FURSKINS,RAW	1	No Quantity							556			0
S3	2009	2009	2009	2	0	2	Export	417	Kyrgyzstan	KGZ	792	Turkey	TUR								21	HIDES,SKINS,FURSKINS,RAW	1	No Quantity							88208			0
S3	2009	2009	2009	2	0	2	Export	417	Kyrgyzstan	KGZ	804	Ukraine	UKR								21	HIDES,SKINS,FURSKINS,RAW	1	No Quantity							168840			0
S3	2009	2009	2009	2	0	2	Export	417	Kyrgyzstan	KGZ	842	USA	USA								21	HIDES,SKINS,FURSKINS,RAW	1	No Quantity							2003			0
S3	2009	2009	2009	2	0	2	Export	410	Rep. of Korea	KOR	0	World	WLD								22	OIL SEED,OLEAGINUS FRUIT	1	No Quantity							566492			0
S3	2009	2009	2009	2	0	2	Export	410	Rep. of Korea	KOR	4	Afghanistan	AFG								22	OIL SEED,OLEAGINUS FRUIT	1	No Quantity							182			0
S3	2009	2009	2009	2	0	2	Export	410	Rep. of Korea	KOR	31	Azerbaijan	AZE								22	OIL SEED,OLEAGINUS FRUIT	1	No Quantity							409			0
S3	2009	2009	2009	2	0	2	Export	410	Rep. of Korea	KOR	124	Canada	CAN								22	OIL SEED,OLEAGINUS FRUIT	1	No Quantity							1030			0
S3	2009	2009	2009	2	0	2	Export	410	Rep. of Korea	KOR	156	China	CHN								22	OIL SEED,OLEAGINUS FRUIT	1	No Quantity							149110			0
S3	2009	2009	2009	2	0	2	Export	410	Rep. of Korea	KOR	276	Germany	DEU								22	OIL SEED,OLEAGINUS FRUIT	1	No Quantity							5225			0
S3	2009	2009	2009	2	0	2	Export	410	Rep. of Korea	KOR	372	Ireland	IRL								22	OIL SEED,OLEAGINUS FRUIT	1	No Quantity							292			0
S3	2009	2009	2009	2	0	2	Export	410	Rep. of Korea	KOR	392	Japan	JPN								22	OIL SEED,OLEAGINUS FRUIT	1	No Quantity							43930			0
S3	2009	2009	2009	2	0	2	Export	410	Rep. of Korea	KOR	434	Libya	LBY								22	OIL SEED,OLEAGINUS FRUIT	1	No Quantity							1639			0
S3	2009	2009	2009	2	0	2	Export	410	Rep. of Korea	KOR	458	Malaysia	MYS								22	OIL SEED,OLEAGINUS FRUIT	1	No Quantity							282			0
S3	2009	2009	2009	2	0	2	Export	410	Rep. of Korea	KOR	490	Other Asia, nes									22	OIL SEED,OLEAGINUS FRUIT	1	No Quantity							832			0
S3	2009	2009	2009	2	0	2	Export	410	Rep. of Korea	KOR	496	Mongolia	MNG								22	OIL SEED,OLEAGINUS FRUIT	1	No Quantity							322			0
S3	2009	2009	2009	2	0	2	Export	410	Rep. of Korea	KOR	554	New Zealand	NZL								22	OIL SEED,OLEAGINUS FRUIT	1	No Quantity							24956			0
S3	2009	2009	2009	2	0	2	Export	410	Rep. of Korea	KOR	580	N. Mariana Isds	MNP								22	OIL SEED,OLEAGINUS FRUIT	1	No Quantity							504			0
S3	2009	2009	2009	2	0	2	Export	410	Rep. of Korea	KOR	600	Paraguay	PRY								22	OIL SEED,OLEAGINUS FRUIT	1	No Quantity							2949			0
S3	2009	2009	2009	2	0	2	Export	410	Rep. of Korea	KOR	608	Philippines	PHL								22	OIL SEED,OLEAGINUS FRUIT	1	No Quantity							116			0
S3	2009	2009	2009	2	0	2	Export	410	Rep. of Korea	KOR	634	Qatar	QAT								22	OIL SEED,OLEAGINUS FRUIT	1	No Quantity							444			0
S3	2009	2009	2009	2	0	2	Export	410	Rep. of Korea	KOR	682	Saudi Arabia	SAU								22	OIL SEED,OLEAGINUS FRUIT	1	No Quantity							962			0
S3	2009	2009	2009	2	0	2	Export	410	Rep. of Korea	KOR	699	India	IND								22	OIL SEED,OLEAGINUS FRUIT	1	No Quantity							267054			0
S3	2009	2009	2009	2	0	2	Export	410	Rep. of Korea	KOR	702	Singapore	SGP								22	OIL SEED,OLEAGINUS FRUIT	1	No Quantity							156			0
S3	2009	2009	2009	2	0	2	Export	410	Rep. of Korea	KOR	704	Viet Nam	VNM								22	OIL SEED,OLEAGINUS FRUIT	1	No Quantity							294			0
S3	2009	2009	2009	2	0	2	Export	410	Rep. of Korea	KOR	842	USA	USA								22	OIL SEED,OLEAGINUS FRUIT	1	No Quantity							65804			0
S3	2009	2009	2009	2	0	2	Export	417	Kyrgyzstan	KGZ	0	World	WLD								22	OIL SEED,OLEAGINUS FRUIT	1	No Quantity							534784			0
S3	2009	2009	2009	2	0	2	Export	417	Kyrgyzstan	KGZ	268	Georgia	GEO								22	OIL SEED,OLEAGINUS FRUIT	1	No Quantity							494			0
S3	2009	2009	2009	2	0	2	Export	417	Kyrgyzstan	KGZ	364	Iran	IRN								22	OIL SEED,OLEAGINUS FRUIT	1	No Quantity							93098			0
S3	2009	2009	2009	2	0	2	Export	417	Kyrgyzstan	KGZ	398	Kazakhstan	KAZ								22	OIL SEED,OLEAGINUS FRUIT	1	No Quantity							45272			0
S3	2009	2009	2009	2	0	2	Export	417	Kyrgyzstan	KGZ	643	Russian Federation	RUS								22	OIL SEED,OLEAGINUS FRUIT	1	No Quantity							312648			0
S3	2009	2009	2009	2	0	2	Export	417	Kyrgyzstan	KGZ	760	Syria	SYR								22	OIL SEED,OLEAGINUS FRUIT	1	No Quantity							19800			0
S3	2009	2009	2009	2	0	2	Export	417	Kyrgyzstan	KGZ	792	Turkey	TUR								22	OIL SEED,OLEAGINUS FRUIT	1	No Quantity							63472			0
S3	2009	2009	2009	2	0	2	Export	410	Rep. of Korea	KOR	0	World	WLD								23	CRUDE RUBBER	1	No Quantity							1574518568			0
S3	2009	2009	2009	2	0	2	Export	410	Rep. of Korea	KOR	4	Afghanistan	AFG								23	CRUDE RUBBER	1	No Quantity							1906			0
S3	2009	2009	2009	2	0	2	Export	410	Rep. of Korea	KOR	12	Algeria	DZA								23	CRUDE RUBBER	1	No Quantity							786418			0
S3	2009	2009	2009	2	0	2	Export	410	Rep. of Korea	KOR	32	Argentina	ARG								23	CRUDE RUBBER	1	No Quantity							454017			0
S3	2009	2009	2009	2	0	2	Export	410	Rep. of Korea	KOR	36	Australia	AUS								23	CRUDE RUBBER	1	No Quantity							8444224			0
S3	2009	2009	2009	2	0	2	Export	410	Rep. of Korea	KOR	40	Austria	AUT								23	CRUDE RUBBER	1	No Quantity							57560			0
S3	2009	2009	2009	2	0	2	Export	410	Rep. of Korea	KOR	48	Bahrain	BHR								23	CRUDE RUBBER	1	No Quantity							5069			0
S3	2009	2009	2009	2	0	2	Export	410	Rep. of Korea	KOR	50	Bangladesh	BGD								23	CRUDE RUBBER	1	No Quantity							1962372			0
S3	2009	2009	2009	2	0	2	Export	410	Rep. of Korea	KOR	56	Belgium	BEL								23	CRUDE RUBBER	1	No Quantity							13285868			0
S3	2009	2009	2009	2	0	2	Export	410	Rep. of Korea	KOR	76	Brazil	BRA								23	CRUDE RUBBER	1	No Quantity							37931815			0
S3	2009	2009	2009	2	0	2	Export	410	Rep. of Korea	KOR	104	Myanmar	MMR								23	CRUDE RUBBER	1	No Quantity							321997			0
S3	2009	2009	2009	2	0	2	Export	410	Rep. of Korea	KOR	124	Canada	CAN								23	CRUDE RUBBER	1	No Quantity							17141913			0
S3	2009	2009	2009	2	0	2	Export	410	Rep. of Korea	KOR	144	Sri Lanka	LKA								23	CRUDE RUBBER	1	No Quantity							5216507			0
S3	2009	2009	2009	2	0	2	Export	410	Rep. of Korea	KOR	152	Chile	CHL								23	CRUDE RUBBER	1	No Quantity							2819436			0
S3	2009	2009	2009	2	0	2	Export	410	Rep. of Korea	KOR	156	China	CHN								23	CRUDE RUBBER	1	No Quantity							577973548			0
S3	2009	2009	2009	2	0	2	Export	410	Rep. of Korea	KOR	170	Colombia	COL								23	CRUDE RUBBER	1	No Quantity							1871591			0
S3	2009	2009	2009	2	0	2	Export	410	Rep. of Korea	KOR	203	Czechia	CZE								23	CRUDE RUBBER	1	No Quantity							151074			0
S3	2009	2009	2009	2	0	2	Export	410	Rep. of Korea	KOR	214	Dominican Rep.	DOM								23	CRUDE RUBBER	1	No Quantity							13993			0
S3	2009	2009	2009	2	0	2	Export	410	Rep. of Korea	KOR	218	Ecuador	ECU								23	CRUDE RUBBER	1	No Quantity							700304			0
S3	2009	2009	2009	2	0	2	Export	410	Rep. of Korea	KOR	231	Ethiopia	ETH								23	CRUDE RUBBER	1	No Quantity							672840			0
S3	2009	2009	2009	2	0	2	Export	410	Rep. of Korea	KOR	246	Finland	FIN								23	CRUDE RUBBER	1	No Quantity							2539917			0
S3	2009	2009	2009	2	0	2	Export	410	Rep. of Korea	KOR	251	France	FRA								23	CRUDE RUBBER	1	No Quantity							10916505			0
S3	2009	2009	2009	2	0	2	Export	410	Rep. of Korea	KOR	262	Djibouti	DJI								23	CRUDE RUBBER	1	No Quantity							539952			0
S3	2009	2009	2009	2	0	2	Export	410	Rep. of Korea	KOR	276	Germany	DEU								23	CRUDE RUBBER	1	No Quantity							14038311			0
S3	2009	2009	2009	2	0	2	Export	410	Rep. of Korea	KOR	300	Greece	GRC								23	CRUDE RUBBER	1	No Quantity							462487			0
S3	2009	2009	2009	2	0	2	Export	410	Rep. of Korea	KOR	320	Guatemala	GTM								23	CRUDE RUBBER	1	No Quantity							78051			0
S3	2009	2009	2009	2	0	2	Export	410	Rep. of Korea	KOR	340	Honduras	HND								23	CRUDE RUBBER	1	No Quantity							24526			0
S3	2009	2009	2009	2	0	2	Export	410	Rep. of Korea	KOR	344	China, Hong Kong SAR	HKG								23	CRUDE RUBBER	1	No Quantity							21608669			0
S3	2009	2009	2009	2	0	2	Export	410	Rep. of Korea	KOR	348	Hungary	HUN								23	CRUDE RUBBER	1	No Quantity							574560			0
S3	2009	2009	2009	2	0	2	Export	410	Rep. of Korea	KOR	360	Indonesia	IDN								23	CRUDE RUBBER	1	No Quantity							123634392			0
S3	2009	2009	2009	2	0	2	Export	410	Rep. of Korea	KOR	364	Iran	IRN								23	CRUDE RUBBER	1	No Quantity							30837668			0
S3	2009	2009	2009	2	0	2	Export	410	Rep. of Korea	KOR	372	Ireland	IRL								23	CRUDE RUBBER	1	No Quantity							1561530			0
S3	2009	2009	2009	2	0	2	Export	410	Rep. of Korea	KOR	376	Israel	ISR								23	CRUDE RUBBER	1	No Quantity							4292564			0
S3	2009	2009	2009	2	0	2	Export	410	Rep. of Korea	KOR	381	Italy	ITA								23	CRUDE RUBBER	1	No Quantity							19546881			0
S3	2009	2009	2009	2	0	2	Export	410	Rep. of Korea	KOR	392	Japan	JPN								23	CRUDE RUBBER	1	No Quantity							115006582			0
S3	2009	2009	2009	2	0	2	Export	410	Rep. of Korea	KOR	398	Kazakhstan	KAZ								23	CRUDE RUBBER	1	No Quantity							3990			0
S3	2009	2009	2009	2	0	2	Export	410	Rep. of Korea	KOR	400	Jordan	JOR								23	CRUDE RUBBER	1	No Quantity							99190			0
S3	2009	2009	2009	2	0	2	Export	410	Rep. of Korea	KOR	404	Kenya	KEN								23	CRUDE RUBBER	1	No Quantity							708568			0
S3	2009	2009	2009	2	0	2	Export	410	Rep. of Korea	KOR	458	Malaysia	MYS								23	CRUDE RUBBER	1	No Quantity							53122782			0
S3	2009	2009	2009	2	0	2	Export	410	Rep. of Korea	KOR	470	Malta	MLT								23	CRUDE RUBBER	1	No Quantity							1320			0
S3	2009	2009	2009	2	0	2	Export	410	Rep. of Korea	KOR	484	Mexico	MEX								23	CRUDE RUBBER	1	No Quantity							1649407			0
S3	2009	2009	2009	2	0	2	Export	410	Rep. of Korea	KOR	490	Other Asia, nes									23	CRUDE RUBBER	1	No Quantity							31983292			0
S3	2009	2009	2009	2	0	2	Export	410	Rep. of Korea	KOR	524	Nepal	NPL								23	CRUDE RUBBER	1	No Quantity							410479			0
S3	2009	2009	2009	2	0	2	Export	410	Rep. of Korea	KOR	528	Netherlands	NLD								23	CRUDE RUBBER	1	No Quantity							5026479			0
S3	2009	2009	2009	2	0	2	Export	410	Rep. of Korea	KOR	554	New Zealand	NZL								23	CRUDE RUBBER	1	No Quantity							3981296			0
S3	2009	2009	2009	2	0	2	Export	410	Rep. of Korea	KOR	566	Nigeria	NGA								23	CRUDE RUBBER	1	No Quantity							955049			0
S3	2009	2009	2009	2	0	2	Export	410	Rep. of Korea	KOR	586	Pakistan	PAK								23	CRUDE RUBBER	1	No Quantity							15698924			0
S3	2009	2009	2009	2	0	2	Export	410	Rep. of Korea	KOR	604	Peru	PER								23	CRUDE RUBBER	1	No Quantity							5008239			0
S3	2009	2009	2009	2	0	2	Export	410	Rep. of Korea	KOR	608	Philippines	PHL								23	CRUDE RUBBER	1	No Quantity							9366955			0
S3	2009	2009	2009	2	0	2	Export	410	Rep. of Korea	KOR	616	Poland	POL								23	CRUDE RUBBER	1	No Quantity							1537220			0
S3	2009	2009	2009	2	0	2	Export	410	Rep. of Korea	KOR	620	Portugal	PRT								23	CRUDE RUBBER	1	No Quantity							8146303			0
S3	2009	2009	2009	2	0	2	Export	410	Rep. of Korea	KOR	642	Romania	ROU								23	CRUDE RUBBER	1	No Quantity							322463			0
S3	2009	2009	2009	2	0	2	Export	410	Rep. of Korea	KOR	643	Russian Federation	RUS								23	CRUDE RUBBER	1	No Quantity							2539371			0
S3	2009	2009	2009	2	0	2	Export	410	Rep. of Korea	KOR	682	Saudi Arabia	SAU								23	CRUDE RUBBER	1	No Quantity							2070991			0
S3	2009	2009	2009	2	0	2	Export	410	Rep. of Korea	KOR	699	India	IND								23	CRUDE RUBBER	1	No Quantity							133770074			0
S3	2009	2009	2009	2	0	2	Export	410	Rep. of Korea	KOR	702	Singapore	SGP								23	CRUDE RUBBER	1	No Quantity							3971184			0
S3	2009	2009	2009	2	0	2	Export	410	Rep. of Korea	KOR	703	Slovakia	SVK								23	CRUDE RUBBER	1	No Quantity							14980			0
S3	2009	2009	2009	2	0	2	Export	410	Rep. of Korea	KOR	704	Viet Nam	VNM								23	CRUDE RUBBER	1	No Quantity							68810451			0
S3	2009	2009	2009	2	0	2	Export	410	Rep. of Korea	KOR	705	Slovenia	SVN								23	CRUDE RUBBER	1	No Quantity							4660503			0
S3	2009	2009	2009	2	0	2	Export	410	Rep. of Korea	KOR	710	South Africa	ZAF								23	CRUDE RUBBER	1	No Quantity							2852856			0
S3	2009	2009	2009	2	0	2	Export	410	Rep. of Korea	KOR	724	Spain	ESP								23	CRUDE RUBBER	1	No Quantity							14817371			0
S3	2009	2009	2009	2	0	2	Export	410	Rep. of Korea	KOR	736	Fmr Sudan	SDN								23	CRUDE RUBBER	1	No Quantity							5105			0
S3	2009	2009	2009	2	0	2	Export	410	Rep. of Korea	KOR	752	Sweden	SWE								23	CRUDE RUBBER	1	No Quantity							900008			0
S3	2009	2009	2009	2	0	2	Export	410	Rep. of Korea	KOR	760	Syria	SYR								23	CRUDE RUBBER	1	No Quantity							1376775			0
S3	2009	2009	2009	2	0	2	Export	410	Rep. of Korea	KOR	764	Thailand	THA								23	CRUDE RUBBER	1	No Quantity							42517664			0
S3	2009	2009	2009	2	0	2	Export	410	Rep. of Korea	KOR	784	United Arab Emirates	ARE								23	CRUDE RUBBER	1	No Quantity							5546470			0
S3	2009	2009	2009	2	0	2	Export	410	Rep. of Korea	KOR	788	Tunisia	TUN								23	CRUDE RUBBER	1	No Quantity							227063			0
S3	2009	2009	2009	2	0	2	Export	410	Rep. of Korea	KOR	792	Turkey	TUR								23	CRUDE RUBBER	1	No Quantity							43397101			0
S3	2009	2009	2009	2	0	2	Export	410	Rep. of Korea	KOR	804	Ukraine	UKR								23	CRUDE RUBBER	1	No Quantity							58180			0
S3	2009	2009	2009	2	0	2	Export	410	Rep. of Korea	KOR	818	Egypt	EGY								23	CRUDE RUBBER	1	No Quantity							1776987			0
S3	2009	2009	2009	2	0	2	Export	410	Rep. of Korea	KOR	826	United Kingdom	GBR								23	CRUDE RUBBER	1	No Quantity							5782370			0
S3	2009	2009	2009	2	0	2	Export	410	Rep. of Korea	KOR	842	USA	USA								23	CRUDE RUBBER	1	No Quantity							84914298			0
S3	2009	2009	2009	2	0	2	Export	410	Rep. of Korea	KOR	858	Uruguay	URY								23	CRUDE RUBBER	1	No Quantity							269880			0
S3	2009	2009	2009	2	0	2	Export	410	Rep. of Korea	KOR	860	Uzbekistan	UZB								23	CRUDE RUBBER	1	No Quantity							16667			0
S3	2009	2009	2009	2	0	2	Export	410	Rep. of Korea	KOR	862	Venezuela	VEN								23	CRUDE RUBBER	1	No Quantity							725216			0
S3	2009	2009	2009	2	0	2	Export	410	Rep. of Korea	KOR	0	World	WLD								24	CORK AND WOOD	1	No Quantity							8832978			0
S3	2009	2009	2009	2	0	2	Export	410	Rep. of Korea	KOR	24	Angola	AGO								24	CORK AND WOOD	1	No Quantity							1050658			0
S3	2009	2009	2009	2	0	2	Export	410	Rep. of Korea	KOR	36	Australia	AUS								24	CORK AND WOOD	1	No Quantity							42847			0
S3	2009	2009	2009	2	0	2	Export	410	Rep. of Korea	KOR	50	Bangladesh	BGD								24	CORK AND WOOD	1	No Quantity							21899			0
S3	2009	2009	2009	2	0	2	Export	410	Rep. of Korea	KOR	56	Belgium	BEL								24	CORK AND WOOD	1	No Quantity							23792			0
S3	2009	2009	2009	2	0	2	Export	410	Rep. of Korea	KOR	124	Canada	CAN								24	CORK AND WOOD	1	No Quantity							4837			0
S3	2009	2009	2009	2	0	2	Export	410	Rep. of Korea	KOR	156	China	CHN								24	CORK AND WOOD	1	No Quantity							2134447			0
S3	2009	2009	2009	2	0	2	Export	410	Rep. of Korea	KOR	208	Denmark	DNK								24	CORK AND WOOD	1	No Quantity							10605			0
S3	2009	2009	2009	2	0	2	Export	410	Rep. of Korea	KOR	276	Germany	DEU								24	CORK AND WOOD	1	No Quantity							42			0
S3	2009	2009	2009	2	0	2	Export	410	Rep. of Korea	KOR	288	Ghana	GHA								24	CORK AND WOOD	1	No Quantity							1419			0
S3	2009	2009	2009	2	0	2	Export	410	Rep. of Korea	KOR	316	Guam	GUM								24	CORK AND WOOD	1	No Quantity							669			0
S3	2009	2009	2009	2	0	2	Export	410	Rep. of Korea	KOR	344	China, Hong Kong SAR	HKG								24	CORK AND WOOD	1	No Quantity							3557			0
S3	2009	2009	2009	2	0	2	Export	410	Rep. of Korea	KOR	360	Indonesia	IDN								24	CORK AND WOOD	1	No Quantity							406682			0
S3	2009	2009	2009	2	0	2	Export	410	Rep. of Korea	KOR	364	Iran	IRN								24	CORK AND WOOD	1	No Quantity							5			0
S3	2009	2009	2009	2	0	2	Export	410	Rep. of Korea	KOR	381	Italy	ITA								24	CORK AND WOOD	1	No Quantity							127917			0
S3	2009	2009	2009	2	0	2	Export	410	Rep. of Korea	KOR	392	Japan	JPN								24	CORK AND WOOD	1	No Quantity							2961235			0
S3	2009	2009	2009	2	0	2	Export	410	Rep. of Korea	KOR	398	Kazakhstan	KAZ								24	CORK AND WOOD	1	No Quantity							6294			0
S3	2009	2009	2009	2	0	2	Export	410	Rep. of Korea	KOR	400	Jordan	JOR								24	CORK AND WOOD	1	No Quantity							3371			0
S3	2009	2009	2009	2	0	2	Export	410	Rep. of Korea	KOR	434	Libya	LBY								24	CORK AND WOOD	1	No Quantity							180048			0
S3	2009	2009	2009	2	0	2	Export	410	Rep. of Korea	KOR	450	Madagascar	MDG								24	CORK AND WOOD	1	No Quantity							190304			0
S3	2009	2009	2009	2	0	2	Export	410	Rep. of Korea	KOR	458	Malaysia	MYS								24	CORK AND WOOD	1	No Quantity							82620			0
S3	2009	2009	2009	2	0	2	Export	410	Rep. of Korea	KOR	484	Mexico	MEX								24	CORK AND WOOD	1	No Quantity							3130			0
S3	2009	2009	2009	2	0	2	Export	410	Rep. of Korea	KOR	490	Other Asia, nes									24	CORK AND WOOD	1	No Quantity							956			0
S3	2009	2009	2009	2	0	2	Export	410	Rep. of Korea	KOR	496	Mongolia	MNG								24	CORK AND WOOD	1	No Quantity							7792			0
S3	2009	2009	2009	2	0	2	Export	410	Rep. of Korea	KOR	554	New Zealand	NZL								24	CORK AND WOOD	1	No Quantity							5504			0
S3	2009	2009	2009	2	0	2	Export	410	Rep. of Korea	KOR	566	Nigeria	NGA								24	CORK AND WOOD	1	No Quantity							13141			0
S3	2009	2009	2009	2	0	2	Export	410	Rep. of Korea	KOR	608	Philippines	PHL								24	CORK AND WOOD	1	No Quantity							34301			0
S3	2009	2009	2009	2	0	2	Export	410	Rep. of Korea	KOR	643	Russian Federation	RUS								24	CORK AND WOOD	1	No Quantity							25443			0
S3	2009	2009	2009	2	0	2	Export	410	Rep. of Korea	KOR	702	Singapore	SGP								24	CORK AND WOOD	1	No Quantity							67405			0
S3	2009	2009	2009	2	0	2	Export	410	Rep. of Korea	KOR	703	Slovakia	SVK								24	CORK AND WOOD	1	No Quantity							1596			0
S3	2009	2009	2009	2	0	2	Export	410	Rep. of Korea	KOR	704	Viet Nam	VNM								24	CORK AND WOOD	1	No Quantity							163478			0
S3	2009	2009	2009	2	0	2	Export	410	Rep. of Korea	KOR	764	Thailand	THA								24	CORK AND WOOD	1	No Quantity							990			0
S3	2009	2009	2009	2	0	2	Export	410	Rep. of Korea	KOR	784	United Arab Emirates	ARE								24	CORK AND WOOD	1	No Quantity							1195394			0
S3	2009	2009	2009	2	0	2	Export	410	Rep. of Korea	KOR	826	United Kingdom	GBR								24	CORK AND WOOD	1	No Quantity							2240			0
S3	2009	2009	2009	2	0	2	Export	410	Rep. of Korea	KOR	842	USA	USA								24	CORK AND WOOD	1	No Quantity							50265			0
S3	2009	2009	2009	2	0	2	Export	410	Rep. of Korea	KOR	887	Yemen	YEM								24	CORK AND WOOD	1	No Quantity							8095			0
S3	2009	2009	2009	2	0	2	Export	417	Kyrgyzstan	KGZ	0	World	WLD								24	CORK AND WOOD	1	No Quantity							21349			0
S3	2009	2009	2009	2	0	2	Export	417	Kyrgyzstan	KGZ	156	China	CHN								24	CORK AND WOOD	1	No Quantity							400			0
S3	2009	2009	2009	2	0	2	Export	417	Kyrgyzstan	KGZ	276	Germany	DEU								24	CORK AND WOOD	1	No Quantity							3500			0
S3	2009	2009	2009	2	0	2	Export	417	Kyrgyzstan	KGZ	643	Russian Federation	RUS								24	CORK AND WOOD	1	No Quantity							109			0
S3	2009	2009	2009	2	0	2	Export	417	Kyrgyzstan	KGZ	762	Tajikistan	TJK								24	CORK AND WOOD	1	No Quantity							3392			0
S3	2009	2009	2009	2	0	2	Export	417	Kyrgyzstan	KGZ	792	Turkey	TUR								24	CORK AND WOOD	1	No Quantity							13948			0
S3	2009	2009	2009	2	0	2	Export	410	Rep. of Korea	KOR	0	World	WLD								25	PULP AND WASTE PAPER	1	No Quantity							81665958			0
S3	2009	2009	2009	2	0	2	Export	410	Rep. of Korea	KOR	50	Bangladesh	BGD								25	PULP AND WASTE PAPER	1	No Quantity							14431			0
S3	2009	2009	2009	2	0	2	Export	410	Rep. of Korea	KOR	124	Canada	CAN								25	PULP AND WASTE PAPER	1	No Quantity							6849			0
S3	2009	2009	2009	2	0	2	Export	410	Rep. of Korea	KOR	156	China	CHN								25	PULP AND WASTE PAPER	1	No Quantity							67187728			0
S3	2009	2009	2009	2	0	2	Export	410	Rep. of Korea	KOR	276	Germany	DEU								25	PULP AND WASTE PAPER	1	No Quantity							1			0
S3	2009	2009	2009	2	0	2	Export	410	Rep. of Korea	KOR	344	China, Hong Kong SAR	HKG								25	PULP AND WASTE PAPER	1	No Quantity							2306			0
S3	2009	2009	2009	2	0	2	Export	410	Rep. of Korea	KOR	360	Indonesia	IDN								25	PULP AND WASTE PAPER	1	No Quantity							1385898			0
S3	2009	2009	2009	2	0	2	Export	410	Rep. of Korea	KOR	364	Iran	IRN								25	PULP AND WASTE PAPER	1	No Quantity							30981			0
S3	2009	2009	2009	2	0	2	Export	410	Rep. of Korea	KOR	392	Japan	JPN								25	PULP AND WASTE PAPER	1	No Quantity							20703			0
S3	2009	2009	2009	2	0	2	Export	410	Rep. of Korea	KOR	490	Other Asia, nes									25	PULP AND WASTE PAPER	1	No Quantity							1205710			0
S3	2009	2009	2009	2	0	2	Export	410	Rep. of Korea	KOR	586	Pakistan	PAK								25	PULP AND WASTE PAPER	1	No Quantity							835252			0
S3	2009	2009	2009	2	0	2	Export	410	Rep. of Korea	KOR	608	Philippines	PHL								25	PULP AND WASTE PAPER	1	No Quantity							6025			0
S3	2009	2009	2009	2	0	2	Export	410	Rep. of Korea	KOR	699	India	IND								25	PULP AND WASTE PAPER	1	No Quantity							57459			0
S3	2009	2009	2009	2	0	2	Export	410	Rep. of Korea	KOR	702	Singapore	SGP								25	PULP AND WASTE PAPER	1	No Quantity							12189			0
S3	2009	2009	2009	2	0	2	Export	410	Rep. of Korea	KOR	704	Viet Nam	VNM								25	PULP AND WASTE PAPER	1	No Quantity							10731375			0
S3	2009	2009	2009	2	0	2	Export	410	Rep. of Korea	KOR	764	Thailand	THA								25	PULP AND WASTE PAPER	1	No Quantity							35247			0
S3	2009	2009	2009	2	0	2	Export	410	Rep. of Korea	KOR	826	United Kingdom	GBR								25	PULP AND WASTE PAPER	1	No Quantity							30			0
S3	2009	2009	2009	2	0	2	Export	410	Rep. of Korea	KOR	842	USA	USA								25	PULP AND WASTE PAPER	1	No Quantity							133774			0
S3	2009	2009	2009	2	0	2	Export	417	Kyrgyzstan	KGZ	0	World	WLD								25	PULP AND WASTE PAPER	1	No Quantity							265598			0
S3	2009	2009	2009	2	0	2	Export	417	Kyrgyzstan	KGZ	398	Kazakhstan	KAZ								25	PULP AND WASTE PAPER	1	No Quantity							212276			0
S3	2009	2009	2009	2	0	2	Export	417	Kyrgyzstan	KGZ	860	Uzbekistan	UZB								25	PULP AND WASTE PAPER	1	No Quantity							53322			0
S3	2009	2009	2009	2	0	2	Export	410	Rep. of Korea	KOR	0	World	WLD								26	TEXTILE FIBRES	1	No Quantity							1048892314			0
S3	2009	2009	2009	2	0	2	Export	410	Rep. of Korea	KOR	4	Afghanistan	AFG								26	TEXTILE FIBRES	1	No Quantity							145424			0
S3	2009	2009	2009	2	0	2	Export	410	Rep. of Korea	KOR	12	Algeria	DZA								26	TEXTILE FIBRES	1	No Quantity							2082940			0
S3	2009	2009	2009	2	0	2	Export	410	Rep. of Korea	KOR	24	Angola	AGO								26	TEXTILE FIBRES	1	No Quantity							1941989			0
S3	2009	2009	2009	2	0	2	Export	410	Rep. of Korea	KOR	32	Argentina	ARG								26	TEXTILE FIBRES	1	No Quantity							6628364			0
S3	2009	2009	2009	2	0	2	Export	410	Rep. of Korea	KOR	36	Australia	AUS								26	TEXTILE FIBRES	1	No Quantity							25619172			0
S3	2009	2009	2009	2	0	2	Export	410	Rep. of Korea	KOR	40	Austria	AUT								26	TEXTILE FIBRES	1	No Quantity							27570			0
S3	2009	2009	2009	2	0	2	Export	410	Rep. of Korea	KOR	50	Bangladesh	BGD								26	TEXTILE FIBRES	1	No Quantity							13054007			0
S3	2009	2009	2009	2	0	2	Export	410	Rep. of Korea	KOR	56	Belgium	BEL								26	TEXTILE FIBRES	1	No Quantity							14337365			0
S3	2009	2009	2009	2	0	2	Export	410	Rep. of Korea	KOR	68	Bolivia (Plurinational State of)	BOL								26	TEXTILE FIBRES	1	No Quantity							182461			0
S3	2009	2009	2009	2	0	2	Export	410	Rep. of Korea	KOR	76	Brazil	BRA								26	TEXTILE FIBRES	1	No Quantity							18007231			0
S3	2009	2009	2009	2	0	2	Export	410	Rep. of Korea	KOR	100	Bulgaria	BGR								26	TEXTILE FIBRES	1	No Quantity							25132			0
S3	2009	2009	2009	2	0	2	Export	410	Rep. of Korea	KOR	104	Myanmar	MMR								26	TEXTILE FIBRES	1	No Quantity							1630778			0
S3	2009	2009	2009	2	0	2	Export	410	Rep. of Korea	KOR	112	Belarus	BLR								26	TEXTILE FIBRES	1	No Quantity							99120			0
S3	2009	2009	2009	2	0	2	Export	410	Rep. of Korea	KOR	116	Cambodia	KHM								26	TEXTILE FIBRES	1	No Quantity							36582505			0
S3	2009	2009	2009	2	0	2	Export	410	Rep. of Korea	KOR	120	Cameroon	CMR								26	TEXTILE FIBRES	1	No Quantity							6355192			0
S3	2009	2009	2009	2	0	2	Export	410	Rep. of Korea	KOR	124	Canada	CAN								26	TEXTILE FIBRES	1	No Quantity							12408722			0
S3	2009	2009	2009	2	0	2	Export	410	Rep. of Korea	KOR	144	Sri Lanka	LKA								26	TEXTILE FIBRES	1	No Quantity							314549			0
S3	2009	2009	2009	2	0	2	Export	410	Rep. of Korea	KOR	152	Chile	CHL								26	TEXTILE FIBRES	1	No Quantity							10517898			0
S3	2009	2009	2009	2	0	2	Export	410	Rep. of Korea	KOR	156	China	CHN								26	TEXTILE FIBRES	1	No Quantity							151360130			0
S3	2009	2009	2009	2	0	2	Export	410	Rep. of Korea	KOR	170	Colombia	COL								26	TEXTILE FIBRES	1	No Quantity							2017564			0
S3	2009	2009	2009	2	0	2	Export	410	Rep. of Korea	KOR	174	Comoros	COM								26	TEXTILE FIBRES	1	No Quantity							14230			0
S3	2009	2009	2009	2	0	2	Export	410	Rep. of Korea	KOR	178	Congo	COG								26	TEXTILE FIBRES	1	No Quantity							1765121			0
S3	2009	2009	2009	2	0	2	Export	410	Rep. of Korea	KOR	191	Croatia	HRV								26	TEXTILE FIBRES	1	No Quantity							586500			0
S3	2009	2009	2009	2	0	2	Export	410	Rep. of Korea	KOR	203	Czechia	CZE								26	TEXTILE FIBRES	1	No Quantity							2018			0
S3	2009	2009	2009	2	0	2	Export	410	Rep. of Korea	KOR	204	Benin	BEN								26	TEXTILE FIBRES	1	No Quantity							19686831			0
S3	2009	2009	2009	2	0	2	Export	410	Rep. of Korea	KOR	208	Denmark	DNK								26	TEXTILE FIBRES	1	No Quantity							905			0
S3	2009	2009	2009	2	0	2	Export	410	Rep. of Korea	KOR	214	Dominican Rep.	DOM								26	TEXTILE FIBRES	1	No Quantity							407563			0
S3	2009	2009	2009	2	0	2	Export	410	Rep. of Korea	KOR	218	Ecuador	ECU								26	TEXTILE FIBRES	1	No Quantity							7630161			0
S3	2009	2009	2009	2	0	2	Export	410	Rep. of Korea	KOR	222	El Salvador	SLV								26	TEXTILE FIBRES	1	No Quantity							40880			0
S3	2009	2009	2009	2	0	2	Export	410	Rep. of Korea	KOR	226	Equatorial Guinea	GNQ								26	TEXTILE FIBRES	1	No Quantity							68200			0
S3	2009	2009	2009	2	0	2	Export	410	Rep. of Korea	KOR	231	Ethiopia	ETH								26	TEXTILE FIBRES	1	No Quantity							228003			0
S3	2009	2009	2009	2	0	2	Export	410	Rep. of Korea	KOR	233	Estonia	EST								26	TEXTILE FIBRES	1	No Quantity							4664847			0
S3	2009	2009	2009	2	0	2	Export	410	Rep. of Korea	KOR	246	Finland	FIN								26	TEXTILE FIBRES	1	No Quantity							239349			0
S3	2009	2009	2009	2	0	2	Export	410	Rep. of Korea	KOR	251	France	FRA								26	TEXTILE FIBRES	1	No Quantity							1875501			0
S3	2009	2009	2009	2	0	2	Export	410	Rep. of Korea	KOR	262	Djibouti	DJI								26	TEXTILE FIBRES	1	No Quantity							503286			0
S3	2009	2009	2009	2	0	2	Export	410	Rep. of Korea	KOR	266	Gabon	GAB								26	TEXTILE FIBRES	1	No Quantity							134991			0
S3	2009	2009	2009	2	0	2	Export	410	Rep. of Korea	KOR	276	Germany	DEU								26	TEXTILE FIBRES	1	No Quantity							36466140			0
S3	2009	2009	2009	2	0	2	Export	410	Rep. of Korea	KOR	288	Ghana	GHA								26	TEXTILE FIBRES	1	No Quantity							17281866			0
S3	2009	2009	2009	2	0	2	Export	410	Rep. of Korea	KOR	300	Greece	GRC								26	TEXTILE FIBRES	1	No Quantity							3410202			0
S3	2009	2009	2009	2	0	2	Export	410	Rep. of Korea	KOR	316	Guam	GUM								26	TEXTILE FIBRES	1	No Quantity							4369			0
S3	2009	2009	2009	2	0	2	Export	410	Rep. of Korea	KOR	320	Guatemala	GTM								26	TEXTILE FIBRES	1	No Quantity							3015063			0
S3	2009	2009	2009	2	0	2	Export	410	Rep. of Korea	KOR	324	Guinea	GIN								26	TEXTILE FIBRES	1	No Quantity							481771			0
S3	2009	2009	2009	2	0	2	Export	410	Rep. of Korea	KOR	344	China, Hong Kong SAR	HKG								26	TEXTILE FIBRES	1	No Quantity							7220872			0
S3	2009	2009	2009	2	0	2	Export	410	Rep. of Korea	KOR	360	Indonesia	IDN								26	TEXTILE FIBRES	1	No Quantity							21611875			0
S3	2009	2009	2009	2	0	2	Export	410	Rep. of Korea	KOR	364	Iran	IRN								26	TEXTILE FIBRES	1	No Quantity							30593815			0
S3	2009	2009	2009	2	0	2	Export	410	Rep. of Korea	KOR	368	Iraq	IRQ								26	TEXTILE FIBRES	1	No Quantity							145257			0
S3	2009	2009	2009	2	0	2	Export	410	Rep. of Korea	KOR	372	Ireland	IRL								26	TEXTILE FIBRES	1	No Quantity							27244			0
S3	2009	2009	2009	2	0	2	Export	410	Rep. of Korea	KOR	376	Israel	ISR								26	TEXTILE FIBRES	1	No Quantity							6478230			0
S3	2009	2009	2009	2	0	2	Export	410	Rep. of Korea	KOR	381	Italy	ITA								26	TEXTILE FIBRES	1	No Quantity							18493418			0
S3	2009	2009	2009	2	0	2	Export	410	Rep. of Korea	KOR	384	Côte d'Ivoire	CIV								26	TEXTILE FIBRES	1	No Quantity							5327873			0
S3	2009	2009	2009	2	0	2	Export	410	Rep. of Korea	KOR	392	Japan	JPN								26	TEXTILE FIBRES	1	No Quantity							28702374			0
S3	2009	2009	2009	2	0	2	Export	410	Rep. of Korea	KOR	398	Kazakhstan	KAZ								26	TEXTILE FIBRES	1	No Quantity							339233			0
S3	2009	2009	2009	2	0	2	Export	410	Rep. of Korea	KOR	400	Jordan	JOR								26	TEXTILE FIBRES	1	No Quantity							925280			0
S3	2009	2009	2009	2	0	2	Export	410	Rep. of Korea	KOR	404	Kenya	KEN								26	TEXTILE FIBRES	1	No Quantity							4440802			0
S3	2009	2009	2009	2	0	2	Export	410	Rep. of Korea	KOR	414	Kuwait	KWT								26	TEXTILE FIBRES	1	No Quantity							41360			0
S3	2009	2009	2009	2	0	2	Export	410	Rep. of Korea	KOR	417	Kyrgyzstan	KGZ								26	TEXTILE FIBRES	1	No Quantity							941218			0
S3	2009	2009	2009	2	0	2	Export	410	Rep. of Korea	KOR	418	Lao People's Dem. Rep.	LAO								26	TEXTILE FIBRES	1	No Quantity							155461			0
S3	2009	2009	2009	2	0	2	Export	410	Rep. of Korea	KOR	422	Lebanon	LBN								26	TEXTILE FIBRES	1	No Quantity							459724			0
S3	2009	2009	2009	2	0	2	Export	410	Rep. of Korea	KOR	428	Latvia	LVA								26	TEXTILE FIBRES	1	No Quantity							741990			0
S3	2009	2009	2009	2	0	2	Export	410	Rep. of Korea	KOR	430	Liberia	LBR								26	TEXTILE FIBRES	1	No Quantity							45557			0
S3	2009	2009	2009	2	0	2	Export	410	Rep. of Korea	KOR	434	Libya	LBY								26	TEXTILE FIBRES	1	No Quantity							30548			0
S3	2009	2009	2009	2	0	2	Export	410	Rep. of Korea	KOR	440	Lithuania	LTU								26	TEXTILE FIBRES	1	No Quantity							2073288			0
S3	2009	2009	2009	2	0	2	Export	410	Rep. of Korea	KOR	442	Luxembourg	LUX								26	TEXTILE FIBRES	1	No Quantity							12597			0
S3	2009	2009	2009	2	0	2	Export	410	Rep. of Korea	KOR	450	Madagascar	MDG								26	TEXTILE FIBRES	1	No Quantity							125384			0
S3	2009	2009	2009	2	0	2	Export	410	Rep. of Korea	KOR	454	Malawi	MWI								26	TEXTILE FIBRES	1	No Quantity							221284			0
S3	2009	2009	2009	2	0	2	Export	410	Rep. of Korea	KOR	458	Malaysia	MYS								26	TEXTILE FIBRES	1	No Quantity							23799078			0
S3	2009	2009	2009	2	0	2	Export	410	Rep. of Korea	KOR	480	Mauritius	MUS								26	TEXTILE FIBRES	1	No Quantity							1575606			0
S3	2009	2009	2009	2	0	2	Export	410	Rep. of Korea	KOR	484	Mexico	MEX								26	TEXTILE FIBRES	1	No Quantity							13722209			0
S3	2009	2009	2009	2	0	2	Export	410	Rep. of Korea	KOR	490	Other Asia, nes									26	TEXTILE FIBRES	1	No Quantity							8270293			0
S3	2009	2009	2009	2	0	2	Export	410	Rep. of Korea	KOR	496	Mongolia	MNG								26	TEXTILE FIBRES	1	No Quantity							1313189			0
S3	2009	2009	2009	2	0	2	Export	410	Rep. of Korea	KOR	504	Morocco	MAR								26	TEXTILE FIBRES	1	No Quantity							12784051			0
S3	2009	2009	2009	2	0	2	Export	410	Rep. of Korea	KOR	508	Mozambique	MOZ								26	TEXTILE FIBRES	1	No Quantity							319120			0
S3	2009	2009	2009	2	0	2	Export	410	Rep. of Korea	KOR	512	Oman	OMN								26	TEXTILE FIBRES	1	No Quantity							63565			0
S3	2009	2009	2009	2	0	2	Export	410	Rep. of Korea	KOR	516	Namibia	NAM								26	TEXTILE FIBRES	1	No Quantity							27175			0
S3	2009	2009	2009	2	0	2	Export	410	Rep. of Korea	KOR	524	Nepal	NPL								26	TEXTILE FIBRES	1	No Quantity							12500			0
S3	2009	2009	2009	2	0	2	Export	410	Rep. of Korea	KOR	528	Netherlands	NLD								26	TEXTILE FIBRES	1	No Quantity							8793414			0
S3	2009	2009	2009	2	0	2	Export	410	Rep. of Korea	KOR	548	Vanuatu	VUT								26	TEXTILE FIBRES	1	No Quantity							5526			0
S3	2009	2009	2009	2	0	2	Export	410	Rep. of Korea	KOR	554	New Zealand	NZL								26	TEXTILE FIBRES	1	No Quantity							2548012			0
S3	2009	2009	2009	2	0	2	Export	410	Rep. of Korea	KOR	558	Nicaragua	NIC								26	TEXTILE FIBRES	1	No Quantity							209951			0
S3	2009	2009	2009	2	0	2	Export	410	Rep. of Korea	KOR	562	Niger	NER								26	TEXTILE FIBRES	1	No Quantity							207255			0
S3	2009	2009	2009	2	0	2	Export	410	Rep. of Korea	KOR	566	Nigeria	NGA								26	TEXTILE FIBRES	1	No Quantity							11757678			0
S3	2009	2009	2009	2	0	2	Export	410	Rep. of Korea	KOR	579	Norway	NOR								26	TEXTILE FIBRES	1	No Quantity							1422940			0
S3	2009	2009	2009	2	0	2	Export	410	Rep. of Korea	KOR	585	Palau	PLW								26	TEXTILE FIBRES	1	No Quantity							31943			0
S3	2009	2009	2009	2	0	2	Export	410	Rep. of Korea	KOR	586	Pakistan	PAK								26	TEXTILE FIBRES	1	No Quantity							54706206			0
S3	2009	2009	2009	2	0	2	Export	410	Rep. of Korea	KOR	598	Papua New Guinea	PNG								26	TEXTILE FIBRES	1	No Quantity							7368			0
S3	2009	2009	2009	2	0	2	Export	410	Rep. of Korea	KOR	600	Paraguay	PRY								26	TEXTILE FIBRES	1	No Quantity							9034			0
S3	2009	2009	2009	2	0	2	Export	410	Rep. of Korea	KOR	604	Peru	PER								26	TEXTILE FIBRES	1	No Quantity							2657499			0
S3	2009	2009	2009	2	0	2	Export	410	Rep. of Korea	KOR	608	Philippines	PHL								26	TEXTILE FIBRES	1	No Quantity							14343868			0
S3	2009	2009	2009	2	0	2	Export	410	Rep. of Korea	KOR	616	Poland	POL								26	TEXTILE FIBRES	1	No Quantity							8263958			0
S3	2009	2009	2009	2	0	2	Export	410	Rep. of Korea	KOR	620	Portugal	PRT								26	TEXTILE FIBRES	1	No Quantity							91173			0
S3	2009	2009	2009	2	0	2	Export	410	Rep. of Korea	KOR	634	Qatar	QAT								26	TEXTILE FIBRES	1	No Quantity							79441			0
S3	2009	2009	2009	2	0	2	Export	410	Rep. of Korea	KOR	642	Romania	ROU								26	TEXTILE FIBRES	1	No Quantity							126816			0
S3	2009	2009	2009	2	0	2	Export	410	Rep. of Korea	KOR	643	Russian Federation	RUS								26	TEXTILE FIBRES	1	No Quantity							20299105			0
S3	2009	2009	2009	2	0	2	Export	410	Rep. of Korea	KOR	646	Rwanda	RWA								26	TEXTILE FIBRES	1	No Quantity							30000			0
S3	2009	2009	2009	2	0	2	Export	410	Rep. of Korea	KOR	660	Anguilla	AIA								26	TEXTILE FIBRES	1	No Quantity							87395			0
S3	2009	2009	2009	2	0	2	Export	410	Rep. of Korea	KOR	682	Saudi Arabia	SAU								26	TEXTILE FIBRES	1	No Quantity							4587811			0
S3	2009	2009	2009	2	0	2	Export	410	Rep. of Korea	KOR	686	Senegal	SEN								26	TEXTILE FIBRES	1	No Quantity							106240			0
S3	2009	2009	2009	2	0	2	Export	410	Rep. of Korea	KOR	694	Sierra Leone	SLE								26	TEXTILE FIBRES	1	No Quantity							4502			0
S3	2009	2009	2009	2	0	2	Export	410	Rep. of Korea	KOR	699	India	IND								26	TEXTILE FIBRES	1	No Quantity							11444031			0
S3	2009	2009	2009	2	0	2	Export	410	Rep. of Korea	KOR	702	Singapore	SGP								26	TEXTILE FIBRES	1	No Quantity							10443238			0
S3	2009	2009	2009	2	0	2	Export	410	Rep. of Korea	KOR	703	Slovakia	SVK								26	TEXTILE FIBRES	1	No Quantity							23576			0
S3	2009	2009	2009	2	0	2	Export	410	Rep. of Korea	KOR	704	Viet Nam	VNM								26	TEXTILE FIBRES	1	No Quantity							84439720			0
S3	2009	2009	2009	2	0	2	Export	410	Rep. of Korea	KOR	710	South Africa	ZAF								26	TEXTILE FIBRES	1	No Quantity							7710900			0
S3	2009	2009	2009	2	0	2	Export	410	Rep. of Korea	KOR	716	Zimbabwe	ZWE								26	TEXTILE FIBRES	1	No Quantity							33795			0
S3	2009	2009	2009	2	0	2	Export	410	Rep. of Korea	KOR	724	Spain	ESP								26	TEXTILE FIBRES	1	No Quantity							16715492			0
S3	2009	2009	2009	2	0	2	Export	410	Rep. of Korea	KOR	736	Fmr Sudan	SDN								26	TEXTILE FIBRES	1	No Quantity							79			0
S3	2009	2009	2009	2	0	2	Export	410	Rep. of Korea	KOR	752	Sweden	SWE								26	TEXTILE FIBRES	1	No Quantity							407468			0
S3	2009	2009	2009	2	0	2	Export	410	Rep. of Korea	KOR	757	Switzerland	CHE								26	TEXTILE FIBRES	1	No Quantity							900			0
S3	2009	2009	2009	2	0	2	Export	410	Rep. of Korea	KOR	760	Syria	SYR								26	TEXTILE FIBRES	1	No Quantity							838979			0
S3	2009	2009	2009	2	0	2	Export	410	Rep. of Korea	KOR	762	Tajikistan	TJK								26	TEXTILE FIBRES	1	No Quantity							678682			0
S3	2009	2009	2009	2	0	2	Export	410	Rep. of Korea	KOR	764	Thailand	THA								26	TEXTILE FIBRES	1	No Quantity							17399716			0
S3	2009	2009	2009	2	0	2	Export	410	Rep. of Korea	KOR	768	Togo	TGO								26	TEXTILE FIBRES	1	No Quantity							727551			0
S3	2009	2009	2009	2	0	2	Export	410	Rep. of Korea	KOR	784	United Arab Emirates	ARE								26	TEXTILE FIBRES	1	No Quantity							16636855			0
S3	2009	2009	2009	2	0	2	Export	410	Rep. of Korea	KOR	788	Tunisia	TUN								26	TEXTILE FIBRES	1	No Quantity							94058			0
S3	2009	2009	2009	2	0	2	Export	410	Rep. of Korea	KOR	792	Turkey	TUR								26	TEXTILE FIBRES	1	No Quantity							4111356			0
S3	2009	2009	2009	2	0	2	Export	410	Rep. of Korea	KOR	800	Uganda	UGA								26	TEXTILE FIBRES	1	No Quantity							214037			0
S3	2009	2009	2009	2	0	2	Export	410	Rep. of Korea	KOR	804	Ukraine	UKR								26	TEXTILE FIBRES	1	No Quantity							5597683			0
S3	2009	2009	2009	2	0	2	Export	410	Rep. of Korea	KOR	818	Egypt	EGY								26	TEXTILE FIBRES	1	No Quantity							3733425			0
S3	2009	2009	2009	2	0	2	Export	410	Rep. of Korea	KOR	826	United Kingdom	GBR								26	TEXTILE FIBRES	1	No Quantity							18467416			0
S3	2009	2009	2009	2	0	2	Export	410	Rep. of Korea	KOR	834	United Rep. of Tanzania	TZA								26	TEXTILE FIBRES	1	No Quantity							5138621			0
S3	2009	2009	2009	2	0	2	Export	410	Rep. of Korea	KOR	842	USA	USA								26	TEXTILE FIBRES	1	No Quantity							119156863			0
S3	2009	2009	2009	2	0	2	Export	410	Rep. of Korea	KOR	858	Uruguay	URY								26	TEXTILE FIBRES	1	No Quantity							229323			0
S3	2009	2009	2009	2	0	2	Export	410	Rep. of Korea	KOR	860	Uzbekistan	UZB								26	TEXTILE FIBRES	1	No Quantity							535498			0
S3	2009	2009	2009	2	0	2	Export	410	Rep. of Korea	KOR	862	Venezuela	VEN								26	TEXTILE FIBRES	1	No Quantity							233633			0
S3	2009	2009	2009	2	0	2	Export	410	Rep. of Korea	KOR	887	Yemen	YEM								26	TEXTILE FIBRES	1	No Quantity							613804			0
S3	2009	2009	2009	2	0	2	Export	410	Rep. of Korea	KOR	894	Zambia	ZMB								26	TEXTILE FIBRES	1	No Quantity							1100			0
S3	2009	2009	2009	2	0	2	Export	417	Kyrgyzstan	KGZ	0	World	WLD								26	TEXTILE FIBRES	1	No Quantity							23581856			0
S3	2009	2009	2009	2	0	2	Export	417	Kyrgyzstan	KGZ	36	Australia	AUS								26	TEXTILE FIBRES	1	No Quantity							1000			0
S3	2009	2009	2009	2	0	2	Export	417	Kyrgyzstan	KGZ	112	Belarus	BLR								26	TEXTILE FIBRES	1	No Quantity							472071			0
S3	2009	2009	2009	2	0	2	Export	417	Kyrgyzstan	KGZ	124	Canada	CAN								26	TEXTILE FIBRES	1	No Quantity							4500			0
S3	2009	2009	2009	2	0	2	Export	417	Kyrgyzstan	KGZ	156	China	CHN								26	TEXTILE FIBRES	1	No Quantity							1602126			0
S3	2009	2009	2009	2	0	2	Export	417	Kyrgyzstan	KGZ	203	Czechia	CZE								26	TEXTILE FIBRES	1	No Quantity							1471			0
S3	2009	2009	2009	2	0	2	Export	417	Kyrgyzstan	KGZ	251	France	FRA								26	TEXTILE FIBRES	1	No Quantity							9316			0
S3	2009	2009	2009	2	0	2	Export	417	Kyrgyzstan	KGZ	276	Germany	DEU								26	TEXTILE FIBRES	1	No Quantity							131774			0
S3	2009	2009	2009	2	0	2	Export	417	Kyrgyzstan	KGZ	376	Israel	ISR								26	TEXTILE FIBRES	1	No Quantity							5000			0
S3	2009	2009	2009	2	0	2	Export	417	Kyrgyzstan	KGZ	392	Japan	JPN								26	TEXTILE FIBRES	1	No Quantity							428			0
S3	2009	2009	2009	2	0	2	Export	417	Kyrgyzstan	KGZ	398	Kazakhstan	KAZ								26	TEXTILE FIBRES	1	No Quantity							40833			0
S3	2009	2009	2009	2	0	2	Export	417	Kyrgyzstan	KGZ	410	Rep. of Korea	KOR								26	TEXTILE FIBRES	1	No Quantity							250			0
S3	2009	2009	2009	2	0	2	Export	417	Kyrgyzstan	KGZ	428	Latvia	LVA								26	TEXTILE FIBRES	1	No Quantity							496961			0
S3	2009	2009	2009	2	0	2	Export	417	Kyrgyzstan	KGZ	496	Mongolia	MNG								26	TEXTILE FIBRES	1	No Quantity							400			0
S3	2009	2009	2009	2	0	2	Export	417	Kyrgyzstan	KGZ	498	Rep. of Moldova	MDA								26	TEXTILE FIBRES	1	No Quantity							851155			0
S3	2009	2009	2009	2	0	2	Export	417	Kyrgyzstan	KGZ	528	Netherlands	NLD								26	TEXTILE FIBRES	1	No Quantity							800			0
S3	2009	2009	2009	2	0	2	Export	417	Kyrgyzstan	KGZ	608	Philippines	PHL								26	TEXTILE FIBRES	1	No Quantity							1000			0
S3	2009	2009	2009	2	0	2	Export	417	Kyrgyzstan	KGZ	616	Poland	POL								26	TEXTILE FIBRES	1	No Quantity							806			0
S3	2009	2009	2009	2	0	2	Export	417	Kyrgyzstan	KGZ	643	Russian Federation	RUS								26	TEXTILE FIBRES	1	No Quantity							16505698			0
S3	2009	2009	2009	2	0	2	Export	417	Kyrgyzstan	KGZ	757	Switzerland	CHE								26	TEXTILE FIBRES	1	No Quantity							2806			0
S3	2009	2009	2009	2	0	2	Export	417	Kyrgyzstan	KGZ	792	Turkey	TUR								26	TEXTILE FIBRES	1	No Quantity							2971097			0
S3	2009	2009	2009	2	0	2	Export	417	Kyrgyzstan	KGZ	795	Turkmenistan	TKM								26	TEXTILE FIBRES	1	No Quantity							14713			0
S3	2009	2009	2009	2	0	2	Export	417	Kyrgyzstan	KGZ	804	Ukraine	UKR								26	TEXTILE FIBRES	1	No Quantity							303340			0
S3	2009	2009	2009	2	0	2	Export	417	Kyrgyzstan	KGZ	826	United Kingdom	GBR								26	TEXTILE FIBRES	1	No Quantity							160132			0
S3	2009	2009	2009	2	0	2	Export	417	Kyrgyzstan	KGZ	842	USA	USA								26	TEXTILE FIBRES	1	No Quantity							4179			0
S3	2009	2009	2009	2	0	2	Export	410	Rep. of Korea	KOR	0	World	WLD								27	CRUDE FERTILIZER,MINERAL	1	No Quantity							104715600			0
S3	2009	2009	2009	2	0	2	Export	410	Rep. of Korea	KOR	16	American Samoa	ASM								27	CRUDE FERTILIZER,MINERAL	1	No Quantity							2			0
S3	2009	2009	2009	2	0	2	Export	410	Rep. of Korea	KOR	24	Angola	AGO								27	CRUDE FERTILIZER,MINERAL	1	No Quantity							2436			0
S3	2009	2009	2009	2	0	2	Export	410	Rep. of Korea	KOR	31	Azerbaijan	AZE								27	CRUDE FERTILIZER,MINERAL	1	No Quantity							414			0
S3	2009	2009	2009	2	0	2	Export	410	Rep. of Korea	KOR	32	Argentina	ARG								27	CRUDE FERTILIZER,MINERAL	1	No Quantity							38114			0
S3	2009	2009	2009	2	0	2	Export	410	Rep. of Korea	KOR	36	Australia	AUS								27	CRUDE FERTILIZER,MINERAL	1	No Quantity							159365			0
S3	2009	2009	2009	2	0	2	Export	410	Rep. of Korea	KOR	40	Austria	AUT								27	CRUDE FERTILIZER,MINERAL	1	No Quantity							2088			0
S3	2009	2009	2009	2	0	2	Export	410	Rep. of Korea	KOR	48	Bahrain	BHR								27	CRUDE FERTILIZER,MINERAL	1	No Quantity							5442			0
S3	2009	2009	2009	2	0	2	Export	410	Rep. of Korea	KOR	50	Bangladesh	BGD								27	CRUDE FERTILIZER,MINERAL	1	No Quantity							360021			0
S3	2009	2009	2009	2	0	2	Export	410	Rep. of Korea	KOR	56	Belgium	BEL								27	CRUDE FERTILIZER,MINERAL	1	No Quantity							3480213			0
S3	2009	2009	2009	2	0	2	Export	410	Rep. of Korea	KOR	76	Brazil	BRA								27	CRUDE FERTILIZER,MINERAL	1	No Quantity							292631			0
S3	2009	2009	2009	2	0	2	Export	410	Rep. of Korea	KOR	100	Bulgaria	BGR								27	CRUDE FERTILIZER,MINERAL	1	No Quantity							1040			0
S3	2009	2009	2009	2	0	2	Export	410	Rep. of Korea	KOR	104	Myanmar	MMR								27	CRUDE FERTILIZER,MINERAL	1	No Quantity							211990			0
S3	2009	2009	2009	2	0	2	Export	410	Rep. of Korea	KOR	116	Cambodia	KHM								27	CRUDE FERTILIZER,MINERAL	1	No Quantity							4814			0
S3	2009	2009	2009	2	0	2	Export	410	Rep. of Korea	KOR	124	Canada	CAN								27	CRUDE FERTILIZER,MINERAL	1	No Quantity							506441			0
S3	2009	2009	2009	2	0	2	Export	410	Rep. of Korea	KOR	144	Sri Lanka	LKA								27	CRUDE FERTILIZER,MINERAL	1	No Quantity							246584			0
S3	2009	2009	2009	2	0	2	Export	410	Rep. of Korea	KOR	156	China	CHN								27	CRUDE FERTILIZER,MINERAL	1	No Quantity							35008426			0
S3	2009	2009	2009	2	0	2	Export	410	Rep. of Korea	KOR	170	Colombia	COL								27	CRUDE FERTILIZER,MINERAL	1	No Quantity							40			0
S3	2009	2009	2009	2	0	2	Export	410	Rep. of Korea	KOR	203	Czechia	CZE								27	CRUDE FERTILIZER,MINERAL	1	No Quantity							7918			0
S3	2009	2009	2009	2	0	2	Export	410	Rep. of Korea	KOR	218	Ecuador	ECU								27	CRUDE FERTILIZER,MINERAL	1	No Quantity							685			0
S3	2009	2009	2009	2	0	2	Export	410	Rep. of Korea	KOR	226	Equatorial Guinea	GNQ								27	CRUDE FERTILIZER,MINERAL	1	No Quantity							1484			0
S3	2009	2009	2009	2	0	2	Export	410	Rep. of Korea	KOR	231	Ethiopia	ETH								27	CRUDE FERTILIZER,MINERAL	1	No Quantity							569			0
S3	2009	2009	2009	2	0	2	Export	410	Rep. of Korea	KOR	251	France	FRA								27	CRUDE FERTILIZER,MINERAL	1	No Quantity							32807			0
S3	2009	2009	2009	2	0	2	Export	410	Rep. of Korea	KOR	276	Germany	DEU								27	CRUDE FERTILIZER,MINERAL	1	No Quantity							1512716			0
S3	2009	2009	2009	2	0	2	Export	410	Rep. of Korea	KOR	288	Ghana	GHA								27	CRUDE FERTILIZER,MINERAL	1	No Quantity							1051			0
S3	2009	2009	2009	2	0	2	Export	410	Rep. of Korea	KOR	300	Greece	GRC								27	CRUDE FERTILIZER,MINERAL	1	No Quantity							1888			0
S3	2009	2009	2009	2	0	2	Export	410	Rep. of Korea	KOR	316	Guam	GUM								27	CRUDE FERTILIZER,MINERAL	1	No Quantity							577290			0
S3	2009	2009	2009	2	0	2	Export	410	Rep. of Korea	KOR	320	Guatemala	GTM								27	CRUDE FERTILIZER,MINERAL	1	No Quantity							1002			0
S3	2009	2009	2009	2	0	2	Export	410	Rep. of Korea	KOR	344	China, Hong Kong SAR	HKG								27	CRUDE FERTILIZER,MINERAL	1	No Quantity							3411702			0
S3	2009	2009	2009	2	0	2	Export	410	Rep. of Korea	KOR	348	Hungary	HUN								27	CRUDE FERTILIZER,MINERAL	1	No Quantity							36069			0
S3	2009	2009	2009	2	0	2	Export	410	Rep. of Korea	KOR	352	Iceland	ISL								27	CRUDE FERTILIZER,MINERAL	1	No Quantity							12041			0
S3	2009	2009	2009	2	0	2	Export	410	Rep. of Korea	KOR	360	Indonesia	IDN								27	CRUDE FERTILIZER,MINERAL	1	No Quantity							3416242			0
S3	2009	2009	2009	2	0	2	Export	410	Rep. of Korea	KOR	364	Iran	IRN								27	CRUDE FERTILIZER,MINERAL	1	No Quantity							42234			0
S3	2009	2009	2009	2	0	2	Export	410	Rep. of Korea	KOR	372	Ireland	IRL								27	CRUDE FERTILIZER,MINERAL	1	No Quantity							762			0
S3	2009	2009	2009	2	0	2	Export	410	Rep. of Korea	KOR	376	Israel	ISR								27	CRUDE FERTILIZER,MINERAL	1	No Quantity							61036			0
S3	2009	2009	2009	2	0	2	Export	410	Rep. of Korea	KOR	381	Italy	ITA								27	CRUDE FERTILIZER,MINERAL	1	No Quantity							599438			0
S3	2009	2009	2009	2	0	2	Export	410	Rep. of Korea	KOR	392	Japan	JPN								27	CRUDE FERTILIZER,MINERAL	1	No Quantity							33238955			0
S3	2009	2009	2009	2	0	2	Export	410	Rep. of Korea	KOR	398	Kazakhstan	KAZ								27	CRUDE FERTILIZER,MINERAL	1	No Quantity							59917			0
S3	2009	2009	2009	2	0	2	Export	410	Rep. of Korea	KOR	404	Kenya	KEN								27	CRUDE FERTILIZER,MINERAL	1	No Quantity							12326			0
S3	2009	2009	2009	2	0	2	Export	410	Rep. of Korea	KOR	414	Kuwait	KWT								27	CRUDE FERTILIZER,MINERAL	1	No Quantity							399			0
S3	2009	2009	2009	2	0	2	Export	410	Rep. of Korea	KOR	417	Kyrgyzstan	KGZ								27	CRUDE FERTILIZER,MINERAL	1	No Quantity							1010			0
S3	2009	2009	2009	2	0	2	Export	410	Rep. of Korea	KOR	422	Lebanon	LBN								27	CRUDE FERTILIZER,MINERAL	1	No Quantity							209105			0
S3	2009	2009	2009	2	0	2	Export	410	Rep. of Korea	KOR	434	Libya	LBY								27	CRUDE FERTILIZER,MINERAL	1	No Quantity							3815			0
S3	2009	2009	2009	2	0	2	Export	410	Rep. of Korea	KOR	446	China, Macao SAR	MAC								27	CRUDE FERTILIZER,MINERAL	1	No Quantity							1000			0
S3	2009	2009	2009	2	0	2	Export	410	Rep. of Korea	KOR	450	Madagascar	MDG								27	CRUDE FERTILIZER,MINERAL	1	No Quantity							4756			0
S3	2009	2009	2009	2	0	2	Export	410	Rep. of Korea	KOR	458	Malaysia	MYS								27	CRUDE FERTILIZER,MINERAL	1	No Quantity							1176254			0
S3	2009	2009	2009	2	0	2	Export	410	Rep. of Korea	KOR	470	Malta	MLT								27	CRUDE FERTILIZER,MINERAL	1	No Quantity							1366			0
S3	2009	2009	2009	2	0	2	Export	410	Rep. of Korea	KOR	478	Mauritania	MRT								27	CRUDE FERTILIZER,MINERAL	1	No Quantity							26100			0
S3	2009	2009	2009	2	0	2	Export	410	Rep. of Korea	KOR	484	Mexico	MEX								27	CRUDE FERTILIZER,MINERAL	1	No Quantity							20649			0
S3	2009	2009	2009	2	0	2	Export	410	Rep. of Korea	KOR	490	Other Asia, nes									27	CRUDE FERTILIZER,MINERAL	1	No Quantity							1583748			0
S3	2009	2009	2009	2	0	2	Export	410	Rep. of Korea	KOR	496	Mongolia	MNG								27	CRUDE FERTILIZER,MINERAL	1	No Quantity							130023			0
S3	2009	2009	2009	2	0	2	Export	410	Rep. of Korea	KOR	528	Netherlands	NLD								27	CRUDE FERTILIZER,MINERAL	1	No Quantity							22466			0
S3	2009	2009	2009	2	0	2	Export	410	Rep. of Korea	KOR	530	Neth. Antilles	ANT								27	CRUDE FERTILIZER,MINERAL	1	No Quantity							69			0
S3	2009	2009	2009	2	0	2	Export	410	Rep. of Korea	KOR	554	New Zealand	NZL								27	CRUDE FERTILIZER,MINERAL	1	No Quantity							11199			0
S3	2009	2009	2009	2	0	2	Export	410	Rep. of Korea	KOR	558	Nicaragua	NIC								27	CRUDE FERTILIZER,MINERAL	1	No Quantity							318790			0
S3	2009	2009	2009	2	0	2	Export	410	Rep. of Korea	KOR	580	N. Mariana Isds	MNP								27	CRUDE FERTILIZER,MINERAL	1	No Quantity							687			0
S3	2009	2009	2009	2	0	2	Export	410	Rep. of Korea	KOR	583	FS Micronesia	FSM								27	CRUDE FERTILIZER,MINERAL	1	No Quantity							129700			0
S3	2009	2009	2009	2	0	2	Export	410	Rep. of Korea	KOR	584	Marshall Isds	MHL								27	CRUDE FERTILIZER,MINERAL	1	No Quantity							44600			0
S3	2009	2009	2009	2	0	2	Export	410	Rep. of Korea	KOR	586	Pakistan	PAK								27	CRUDE FERTILIZER,MINERAL	1	No Quantity							173209			0
S3	2009	2009	2009	2	0	2	Export	410	Rep. of Korea	KOR	591	Panama	PAN								27	CRUDE FERTILIZER,MINERAL	1	No Quantity							14310			0
S3	2009	2009	2009	2	0	2	Export	410	Rep. of Korea	KOR	604	Peru	PER								27	CRUDE FERTILIZER,MINERAL	1	No Quantity							18155			0
S3	2009	2009	2009	2	0	2	Export	410	Rep. of Korea	KOR	608	Philippines	PHL								27	CRUDE FERTILIZER,MINERAL	1	No Quantity							2616315			0
S3	2009	2009	2009	2	0	2	Export	410	Rep. of Korea	KOR	616	Poland	POL								27	CRUDE FERTILIZER,MINERAL	1	No Quantity							137			0
S3	2009	2009	2009	2	0	2	Export	410	Rep. of Korea	KOR	620	Portugal	PRT								27	CRUDE FERTILIZER,MINERAL	1	No Quantity							2865			0
S3	2009	2009	2009	2	0	2	Export	410	Rep. of Korea	KOR	642	Romania	ROU								27	CRUDE FERTILIZER,MINERAL	1	No Quantity							2859			0
S3	2009	2009	2009	2	0	2	Export	410	Rep. of Korea	KOR	643	Russian Federation	RUS								27	CRUDE FERTILIZER,MINERAL	1	No Quantity							41551			0
S3	2009	2009	2009	2	0	2	Export	410	Rep. of Korea	KOR	646	Rwanda	RWA								27	CRUDE FERTILIZER,MINERAL	1	No Quantity							265			0
S3	2009	2009	2009	2	0	2	Export	410	Rep. of Korea	KOR	682	Saudi Arabia	SAU								27	CRUDE FERTILIZER,MINERAL	1	No Quantity							184264			0
S3	2009	2009	2009	2	0	2	Export	410	Rep. of Korea	KOR	688	Serbia	SRB								27	CRUDE FERTILIZER,MINERAL	1	No Quantity							85340			0
S3	2009	2009	2009	2	0	2	Export	410	Rep. of Korea	KOR	699	India	IND								27	CRUDE FERTILIZER,MINERAL	1	No Quantity							1559971			0
S3	2009	2009	2009	2	0	2	Export	410	Rep. of Korea	KOR	702	Singapore	SGP								27	CRUDE FERTILIZER,MINERAL	1	No Quantity							2034523			0
S3	2009	2009	2009	2	0	2	Export	410	Rep. of Korea	KOR	703	Slovakia	SVK								27	CRUDE FERTILIZER,MINERAL	1	No Quantity							2032			0
S3	2009	2009	2009	2	0	2	Export	410	Rep. of Korea	KOR	704	Viet Nam	VNM								27	CRUDE FERTILIZER,MINERAL	1	No Quantity							1749824			0
S3	2009	2009	2009	2	0	2	Export	410	Rep. of Korea	KOR	710	South Africa	ZAF								27	CRUDE FERTILIZER,MINERAL	1	No Quantity							288184			0
S3	2009	2009	2009	2	0	2	Export	410	Rep. of Korea	KOR	724	Spain	ESP								27	CRUDE FERTILIZER,MINERAL	1	No Quantity							77305			0
S3	2009	2009	2009	2	0	2	Export	410	Rep. of Korea	KOR	736	Fmr Sudan	SDN								27	CRUDE FERTILIZER,MINERAL	1	No Quantity							779			0
S3	2009	2009	2009	2	0	2	Export	410	Rep. of Korea	KOR	748	Swaziland	SWZ								27	CRUDE FERTILIZER,MINERAL	1	No Quantity							20669			0
S3	2009	2009	2009	2	0	2	Export	410	Rep. of Korea	KOR	757	Switzerland	CHE								27	CRUDE FERTILIZER,MINERAL	1	No Quantity							75804			0
S3	2009	2009	2009	2	0	2	Export	410	Rep. of Korea	KOR	760	Syria	SYR								27	CRUDE FERTILIZER,MINERAL	1	No Quantity							90214			0
S3	2009	2009	2009	2	0	2	Export	410	Rep. of Korea	KOR	764	Thailand	THA								27	CRUDE FERTILIZER,MINERAL	1	No Quantity							1043261			0
S3	2009	2009	2009	2	0	2	Export	410	Rep. of Korea	KOR	776	Tonga	TON								27	CRUDE FERTILIZER,MINERAL	1	No Quantity							145			0
S3	2009	2009	2009	2	0	2	Export	410	Rep. of Korea	KOR	784	United Arab Emirates	ARE								27	CRUDE FERTILIZER,MINERAL	1	No Quantity							656828			0
S3	2009	2009	2009	2	0	2	Export	410	Rep. of Korea	KOR	788	Tunisia	TUN								27	CRUDE FERTILIZER,MINERAL	1	No Quantity							48			0
S3	2009	2009	2009	2	0	2	Export	410	Rep. of Korea	KOR	792	Turkey	TUR								27	CRUDE FERTILIZER,MINERAL	1	No Quantity							272081			0
S3	2009	2009	2009	2	0	2	Export	410	Rep. of Korea	KOR	818	Egypt	EGY								27	CRUDE FERTILIZER,MINERAL	1	No Quantity							60			0
S3	2009	2009	2009	2	0	2	Export	410	Rep. of Korea	KOR	826	United Kingdom	GBR								27	CRUDE FERTILIZER,MINERAL	1	No Quantity							2055805			0
S3	2009	2009	2009	2	0	2	Export	410	Rep. of Korea	KOR	842	USA	USA								27	CRUDE FERTILIZER,MINERAL	1	No Quantity							4295598			0
S3	2009	2009	2009	2	0	2	Export	410	Rep. of Korea	KOR	860	Uzbekistan	UZB								27	CRUDE FERTILIZER,MINERAL	1	No Quantity							168821			0
S3	2009	2009	2009	2	0	2	Export	410	Rep. of Korea	KOR	899	Areas, nes									27	CRUDE FERTILIZER,MINERAL	1	No Quantity							150449			0
S3	2009	2009	2009	2	0	2	Export	417	Kyrgyzstan	KGZ	0	World	WLD								27	CRUDE FERTILIZER,MINERAL	1	No Quantity							6624426			0
S3	2009	2009	2009	2	0	2	Export	417	Kyrgyzstan	KGZ	36	Australia	AUS								27	CRUDE FERTILIZER,MINERAL	1	No Quantity							13545			0
S3	2009	2009	2009	2	0	2	Export	417	Kyrgyzstan	KGZ	124	Canada	CAN								27	CRUDE FERTILIZER,MINERAL	1	No Quantity							2069			0
S3	2009	2009	2009	2	0	2	Export	417	Kyrgyzstan	KGZ	156	China	CHN								27	CRUDE FERTILIZER,MINERAL	1	No Quantity							8863			0
S3	2009	2009	2009	2	0	2	Export	417	Kyrgyzstan	KGZ	268	Georgia	GEO								27	CRUDE FERTILIZER,MINERAL	1	No Quantity							1389			0
S3	2009	2009	2009	2	0	2	Export	417	Kyrgyzstan	KGZ	276	Germany	DEU								27	CRUDE FERTILIZER,MINERAL	1	No Quantity							562			0
S3	2009	2009	2009	2	0	2	Export	417	Kyrgyzstan	KGZ	364	Iran	IRN								27	CRUDE FERTILIZER,MINERAL	1	No Quantity							406			0
S3	2009	2009	2009	2	0	2	Export	417	Kyrgyzstan	KGZ	392	Japan	JPN								27	CRUDE FERTILIZER,MINERAL	1	No Quantity							1300			0
S3	2009	2009	2009	2	0	2	Export	417	Kyrgyzstan	KGZ	398	Kazakhstan	KAZ								27	CRUDE FERTILIZER,MINERAL	1	No Quantity							400012			0
S3	2009	2009	2009	2	0	2	Export	417	Kyrgyzstan	KGZ	410	Rep. of Korea	KOR								27	CRUDE FERTILIZER,MINERAL	1	No Quantity							3148			0
S3	2009	2009	2009	2	0	2	Export	417	Kyrgyzstan	KGZ	616	Poland	POL								27	CRUDE FERTILIZER,MINERAL	1	No Quantity							5801			0
S3	2009	2009	2009	2	0	2	Export	417	Kyrgyzstan	KGZ	642	Romania	ROU								27	CRUDE FERTILIZER,MINERAL	1	No Quantity							372			0
S3	2009	2009	2009	2	0	2	Export	417	Kyrgyzstan	KGZ	643	Russian Federation	RUS								27	CRUDE FERTILIZER,MINERAL	1	No Quantity							152080			0
S3	2009	2009	2009	2	0	2	Export	417	Kyrgyzstan	KGZ	710	South Africa	ZAF								27	CRUDE FERTILIZER,MINERAL	1	No Quantity							1573			0
S3	2009	2009	2009	2	0	2	Export	417	Kyrgyzstan	KGZ	762	Tajikistan	TJK								27	CRUDE FERTILIZER,MINERAL	1	No Quantity							1456			0
S3	2009	2009	2009	2	0	2	Export	417	Kyrgyzstan	KGZ	792	Turkey	TUR								27	CRUDE FERTILIZER,MINERAL	1	No Quantity							96			0
S3	2009	2009	2009	2	0	2	Export	417	Kyrgyzstan	KGZ	804	Ukraine	UKR								27	CRUDE FERTILIZER,MINERAL	1	No Quantity							24700			0
S3	2009	2009	2009	2	0	2	Export	417	Kyrgyzstan	KGZ	826	United Kingdom	GBR								27	CRUDE FERTILIZER,MINERAL	1	No Quantity							139			0
S3	2009	2009	2009	2	0	2	Export	417	Kyrgyzstan	KGZ	842	USA	USA								27	CRUDE FERTILIZER,MINERAL	1	No Quantity							16984			0
S3	2009	2009	2009	2	0	2	Export	417	Kyrgyzstan	KGZ	860	Uzbekistan	UZB								27	CRUDE FERTILIZER,MINERAL	1	No Quantity							5989931			0
S3	2009	2009	2009	2	0	2	Export	410	Rep. of Korea	KOR	0	World	WLD								28	METALLIFEROUS ORE,SCRAP	1	No Quantity							830950319			0
S3	2009	2009	2009	2	0	2	Export	410	Rep. of Korea	KOR	36	Australia	AUS								28	METALLIFEROUS ORE,SCRAP	1	No Quantity							6818754			0
S3	2009	2009	2009	2	0	2	Export	410	Rep. of Korea	KOR	40	Austria	AUT								28	METALLIFEROUS ORE,SCRAP	1	No Quantity							23475			0
S3	2009	2009	2009	2	0	2	Export	410	Rep. of Korea	KOR	50	Bangladesh	BGD								28	METALLIFEROUS ORE,SCRAP	1	No Quantity							13952			0
S3	2009	2009	2009	2	0	2	Export	410	Rep. of Korea	KOR	56	Belgium	BEL								28	METALLIFEROUS ORE,SCRAP	1	No Quantity							386184			0
S3	2009	2009	2009	2	0	2	Export	410	Rep. of Korea	KOR	104	Myanmar	MMR								28	METALLIFEROUS ORE,SCRAP	1	No Quantity							18392806			0
S3	2009	2009	2009	2	0	2	Export	410	Rep. of Korea	KOR	124	Canada	CAN								28	METALLIFEROUS ORE,SCRAP	1	No Quantity							250776			0
S3	2009	2009	2009	2	0	2	Export	410	Rep. of Korea	KOR	144	Sri Lanka	LKA								28	METALLIFEROUS ORE,SCRAP	1	No Quantity							2050			0
S3	2009	2009	2009	2	0	2	Export	410	Rep. of Korea	KOR	152	Chile	CHL								28	METALLIFEROUS ORE,SCRAP	1	No Quantity							179778			0
S3	2009	2009	2009	2	0	2	Export	410	Rep. of Korea	KOR	156	China	CHN								28	METALLIFEROUS ORE,SCRAP	1	No Quantity							467316228			0
S3	2009	2009	2009	2	0	2	Export	410	Rep. of Korea	KOR	178	Congo	COG								28	METALLIFEROUS ORE,SCRAP	1	No Quantity							14693			0
S3	2009	2009	2009	2	0	2	Export	410	Rep. of Korea	KOR	246	Finland	FIN								28	METALLIFEROUS ORE,SCRAP	1	No Quantity							418			0
S3	2009	2009	2009	2	0	2	Export	410	Rep. of Korea	KOR	276	Germany	DEU								28	METALLIFEROUS ORE,SCRAP	1	No Quantity							1782551			0
S3	2009	2009	2009	2	0	2	Export	410	Rep. of Korea	KOR	344	China, Hong Kong SAR	HKG								28	METALLIFEROUS ORE,SCRAP	1	No Quantity							15183240			0
S3	2009	2009	2009	2	0	2	Export	410	Rep. of Korea	KOR	360	Indonesia	IDN								28	METALLIFEROUS ORE,SCRAP	1	No Quantity							1061698			0
S3	2009	2009	2009	2	0	2	Export	410	Rep. of Korea	KOR	364	Iran	IRN								28	METALLIFEROUS ORE,SCRAP	1	No Quantity							41972			0
S3	2009	2009	2009	2	0	2	Export	410	Rep. of Korea	KOR	372	Ireland	IRL								28	METALLIFEROUS ORE,SCRAP	1	No Quantity							832423			0
S3	2009	2009	2009	2	0	2	Export	410	Rep. of Korea	KOR	381	Italy	ITA								28	METALLIFEROUS ORE,SCRAP	1	No Quantity							112464			0
S3	2009	2009	2009	2	0	2	Export	410	Rep. of Korea	KOR	384	Côte d'Ivoire	CIV								28	METALLIFEROUS ORE,SCRAP	1	No Quantity							10216			0
S3	2009	2009	2009	2	0	2	Export	410	Rep. of Korea	KOR	392	Japan	JPN								28	METALLIFEROUS ORE,SCRAP	1	No Quantity							213764512			0
S3	2009	2009	2009	2	0	2	Export	410	Rep. of Korea	KOR	458	Malaysia	MYS								28	METALLIFEROUS ORE,SCRAP	1	No Quantity							517404			0
S3	2009	2009	2009	2	0	2	Export	410	Rep. of Korea	KOR	484	Mexico	MEX								28	METALLIFEROUS ORE,SCRAP	1	No Quantity							6376034			0
S3	2009	2009	2009	2	0	2	Export	410	Rep. of Korea	KOR	490	Other Asia, nes									28	METALLIFEROUS ORE,SCRAP	1	No Quantity							28597631			0
S3	2009	2009	2009	2	0	2	Export	410	Rep. of Korea	KOR	528	Netherlands	NLD								28	METALLIFEROUS ORE,SCRAP	1	No Quantity							17265553			0
S3	2009	2009	2009	2	0	2	Export	410	Rep. of Korea	KOR	566	Nigeria	NGA								28	METALLIFEROUS ORE,SCRAP	1	No Quantity							16957			0
S3	2009	2009	2009	2	0	2	Export	410	Rep. of Korea	KOR	586	Pakistan	PAK								28	METALLIFEROUS ORE,SCRAP	1	No Quantity							3951037			0
S3	2009	2009	2009	2	0	2	Export	410	Rep. of Korea	KOR	604	Peru	PER								28	METALLIFEROUS ORE,SCRAP	1	No Quantity							179			0
S3	2009	2009	2009	2	0	2	Export	410	Rep. of Korea	KOR	608	Philippines	PHL								28	METALLIFEROUS ORE,SCRAP	1	No Quantity							1109025			0
S3	2009	2009	2009	2	0	2	Export	410	Rep. of Korea	KOR	642	Romania	ROU								28	METALLIFEROUS ORE,SCRAP	1	No Quantity							7585			0
S3	2009	2009	2009	2	0	2	Export	410	Rep. of Korea	KOR	682	Saudi Arabia	SAU								28	METALLIFEROUS ORE,SCRAP	1	No Quantity							26293			0
S3	2009	2009	2009	2	0	2	Export	410	Rep. of Korea	KOR	699	India	IND								28	METALLIFEROUS ORE,SCRAP	1	No Quantity							21772098			0
S3	2009	2009	2009	2	0	2	Export	410	Rep. of Korea	KOR	702	Singapore	SGP								28	METALLIFEROUS ORE,SCRAP	1	No Quantity							618936			0
S3	2009	2009	2009	2	0	2	Export	410	Rep. of Korea	KOR	703	Slovakia	SVK								28	METALLIFEROUS ORE,SCRAP	1	No Quantity							163			0
S3	2009	2009	2009	2	0	2	Export	410	Rep. of Korea	KOR	704	Viet Nam	VNM								28	METALLIFEROUS ORE,SCRAP	1	No Quantity							10298887			0
S3	2009	2009	2009	2	0	2	Export	410	Rep. of Korea	KOR	710	South Africa	ZAF								28	METALLIFEROUS ORE,SCRAP	1	No Quantity							8947			0
S3	2009	2009	2009	2	0	2	Export	410	Rep. of Korea	KOR	724	Spain	ESP								28	METALLIFEROUS ORE,SCRAP	1	No Quantity							1243622			0
S3	2009	2009	2009	2	0	2	Export	410	Rep. of Korea	KOR	752	Sweden	SWE								28	METALLIFEROUS ORE,SCRAP	1	No Quantity							35472			0
S3	2009	2009	2009	2	0	2	Export	410	Rep. of Korea	KOR	764	Thailand	THA								28	METALLIFEROUS ORE,SCRAP	1	No Quantity							667194			0
S3	2009	2009	2009	2	0	2	Export	410	Rep. of Korea	KOR	784	United Arab Emirates	ARE								28	METALLIFEROUS ORE,SCRAP	1	No Quantity							1302586			0
S3	2009	2009	2009	2	0	2	Export	410	Rep. of Korea	KOR	792	Turkey	TUR								28	METALLIFEROUS ORE,SCRAP	1	No Quantity							20721			0
S3	2009	2009	2009	2	0	2	Export	410	Rep. of Korea	KOR	804	Ukraine	UKR								28	METALLIFEROUS ORE,SCRAP	1	No Quantity							3			0
S3	2009	2009	2009	2	0	2	Export	410	Rep. of Korea	KOR	826	United Kingdom	GBR								28	METALLIFEROUS ORE,SCRAP	1	No Quantity							7713769			0
S3	2009	2009	2009	2	0	2	Export	410	Rep. of Korea	KOR	842	USA	USA								28	METALLIFEROUS ORE,SCRAP	1	No Quantity							3212033			0
S3	2009	2009	2009	2	0	2	Export	417	Kyrgyzstan	KGZ	0	World	WLD								28	METALLIFEROUS ORE,SCRAP	1	No Quantity							7396853			0
S3	2009	2009	2009	2	0	2	Export	417	Kyrgyzstan	KGZ	4	Afghanistan	AFG								28	METALLIFEROUS ORE,SCRAP	1	No Quantity							9256			0
S3	2009	2009	2009	2	0	2	Export	417	Kyrgyzstan	KGZ	36	Australia	AUS								28	METALLIFEROUS ORE,SCRAP	1	No Quantity							4828			0
S3	2009	2009	2009	2	0	2	Export	417	Kyrgyzstan	KGZ	124	Canada	CAN								28	METALLIFEROUS ORE,SCRAP	1	No Quantity							1288			0
S3	2009	2009	2009	2	0	2	Export	417	Kyrgyzstan	KGZ	152	Chile	CHL								28	METALLIFEROUS ORE,SCRAP	1	No Quantity							913			0
S3	2009	2009	2009	2	0	2	Export	417	Kyrgyzstan	KGZ	156	China	CHN								28	METALLIFEROUS ORE,SCRAP	1	No Quantity							1637823			0
S3	2009	2009	2009	2	0	2	Export	417	Kyrgyzstan	KGZ	233	Estonia	EST								28	METALLIFEROUS ORE,SCRAP	1	No Quantity							13800			0
S3	2009	2009	2009	2	0	2	Export	417	Kyrgyzstan	KGZ	276	Germany	DEU								28	METALLIFEROUS ORE,SCRAP	1	No Quantity							890202			0
S3	2009	2009	2009	2	0	2	Export	417	Kyrgyzstan	KGZ	364	Iran	IRN								28	METALLIFEROUS ORE,SCRAP	1	No Quantity							1406014			0
S3	2009	2009	2009	2	0	2	Export	417	Kyrgyzstan	KGZ	372	Ireland	IRL								28	METALLIFEROUS ORE,SCRAP	1	No Quantity							336			0
S3	2009	2009	2009	2	0	2	Export	417	Kyrgyzstan	KGZ	381	Italy	ITA								28	METALLIFEROUS ORE,SCRAP	1	No Quantity							965			0
S3	2009	2009	2009	2	0	2	Export	417	Kyrgyzstan	KGZ	398	Kazakhstan	KAZ								28	METALLIFEROUS ORE,SCRAP	1	No Quantity							17869			0
S3	2009	2009	2009	2	0	2	Export	417	Kyrgyzstan	KGZ	410	Rep. of Korea	KOR								28	METALLIFEROUS ORE,SCRAP	1	No Quantity							346			0
S3	2009	2009	2009	2	0	2	Export	417	Kyrgyzstan	KGZ	440	Lithuania	LTU								28	METALLIFEROUS ORE,SCRAP	1	No Quantity							152346			0
S3	2009	2009	2009	2	0	2	Export	417	Kyrgyzstan	KGZ	496	Mongolia	MNG								28	METALLIFEROUS ORE,SCRAP	1	No Quantity							1366			0
S3	2009	2009	2009	2	0	2	Export	417	Kyrgyzstan	KGZ	586	Pakistan	PAK								28	METALLIFEROUS ORE,SCRAP	1	No Quantity							2350			0
S3	2009	2009	2009	2	0	2	Export	417	Kyrgyzstan	KGZ	643	Russian Federation	RUS								28	METALLIFEROUS ORE,SCRAP	1	No Quantity							2442651			0
S3	2009	2009	2009	2	0	2	Export	417	Kyrgyzstan	KGZ	784	United Arab Emirates	ARE								28	METALLIFEROUS ORE,SCRAP	1	No Quantity							87008			0
S3	2009	2009	2009	2	0	2	Export	417	Kyrgyzstan	KGZ	792	Turkey	TUR								28	METALLIFEROUS ORE,SCRAP	1	No Quantity							13133			0
S3	2009	2009	2009	2	0	2	Export	417	Kyrgyzstan	KGZ	826	United Kingdom	GBR								28	METALLIFEROUS ORE,SCRAP	1	No Quantity							6319			0
S3	2009	2009	2009	2	0	2	Export	417	Kyrgyzstan	KGZ	842	USA	USA								28	METALLIFEROUS ORE,SCRAP	1	No Quantity							194			0
S3	2009	2009	2009	2	0	2	Export	417	Kyrgyzstan	KGZ	860	Uzbekistan	UZB								28	METALLIFEROUS ORE,SCRAP	1	No Quantity							707846			0
S3	2009	2009	2009	2	0	2	Export	410	Rep. of Korea	KOR	0	World	WLD								29	CRUDE ANIMAL,VEG.MATERL.	1	No Quantity							328405792			0
S3	2009	2009	2009	2	0	2	Export	410	Rep. of Korea	KOR	4	Afghanistan	AFG								29	CRUDE ANIMAL,VEG.MATERL.	1	No Quantity							4200			0
S3	2009	2009	2009	2	0	2	Export	410	Rep. of Korea	KOR	31	Azerbaijan	AZE								29	CRUDE ANIMAL,VEG.MATERL.	1	No Quantity							2413			0
S3	2009	2009	2009	2	0	2	Export	410	Rep. of Korea	KOR	32	Argentina	ARG								29	CRUDE ANIMAL,VEG.MATERL.	1	No Quantity							111220			0
S3	2009	2009	2009	2	0	2	Export	410	Rep. of Korea	KOR	36	Australia	AUS								29	CRUDE ANIMAL,VEG.MATERL.	1	No Quantity							1146679			0
S3	2009	2009	2009	2	0	2	Export	410	Rep. of Korea	KOR	40	Austria	AUT								29	CRUDE ANIMAL,VEG.MATERL.	1	No Quantity							43731			0
S3	2009	2009	2009	2	0	2	Export	410	Rep. of Korea	KOR	48	Bahrain	BHR								29	CRUDE ANIMAL,VEG.MATERL.	1	No Quantity							33306			0
S3	2009	2009	2009	2	0	2	Export	410	Rep. of Korea	KOR	50	Bangladesh	BGD								29	CRUDE ANIMAL,VEG.MATERL.	1	No Quantity							176909			0
S3	2009	2009	2009	2	0	2	Export	410	Rep. of Korea	KOR	56	Belgium	BEL								29	CRUDE ANIMAL,VEG.MATERL.	1	No Quantity							278753			0
S3	2009	2009	2009	2	0	2	Export	410	Rep. of Korea	KOR	72	Botswana	BWA								29	CRUDE ANIMAL,VEG.MATERL.	1	No Quantity							5758			0
S3	2009	2009	2009	2	0	2	Export	410	Rep. of Korea	KOR	76	Brazil	BRA								29	CRUDE ANIMAL,VEG.MATERL.	1	No Quantity							602310			0
S3	2009	2009	2009	2	0	2	Export	410	Rep. of Korea	KOR	90	Solomon Isds	SLB								29	CRUDE ANIMAL,VEG.MATERL.	1	No Quantity							3800			0
S3	2009	2009	2009	2	0	2	Export	410	Rep. of Korea	KOR	100	Bulgaria	BGR								29	CRUDE ANIMAL,VEG.MATERL.	1	No Quantity							23976			0
S3	2009	2009	2009	2	0	2	Export	410	Rep. of Korea	KOR	104	Myanmar	MMR								29	CRUDE ANIMAL,VEG.MATERL.	1	No Quantity							1313939			0
S3	2009	2009	2009	2	0	2	Export	410	Rep. of Korea	KOR	116	Cambodia	KHM								29	CRUDE ANIMAL,VEG.MATERL.	1	No Quantity							33534			0
S3	2009	2009	2009	2	0	2	Export	410	Rep. of Korea	KOR	120	Cameroon	CMR								29	CRUDE ANIMAL,VEG.MATERL.	1	No Quantity							1139			0
S3	2009	2009	2009	2	0	2	Export	410	Rep. of Korea	KOR	124	Canada	CAN								29	CRUDE ANIMAL,VEG.MATERL.	1	No Quantity							4396298			0
S3	2009	2009	2009	2	0	2	Export	410	Rep. of Korea	KOR	144	Sri Lanka	LKA								29	CRUDE ANIMAL,VEG.MATERL.	1	No Quantity							137650			0
S3	2009	2009	2009	2	0	2	Export	410	Rep. of Korea	KOR	152	Chile	CHL								29	CRUDE ANIMAL,VEG.MATERL.	1	No Quantity							448984			0
S3	2009	2009	2009	2	0	2	Export	410	Rep. of Korea	KOR	156	China	CHN								29	CRUDE ANIMAL,VEG.MATERL.	1	No Quantity							34632121			0
S3	2009	2009	2009	2	0	2	Export	410	Rep. of Korea	KOR	170	Colombia	COL								29	CRUDE ANIMAL,VEG.MATERL.	1	No Quantity							12420			0
S3	2009	2009	2009	2	0	2	Export	410	Rep. of Korea	KOR	192	Cuba	CUB								29	CRUDE ANIMAL,VEG.MATERL.	1	No Quantity							1647			0
S3	2009	2009	2009	2	0	2	Export	410	Rep. of Korea	KOR	203	Czechia	CZE								29	CRUDE ANIMAL,VEG.MATERL.	1	No Quantity							31892			0
S3	2009	2009	2009	2	0	2	Export	410	Rep. of Korea	KOR	208	Denmark	DNK								29	CRUDE ANIMAL,VEG.MATERL.	1	No Quantity							2722461			0
S3	2009	2009	2009	2	0	2	Export	410	Rep. of Korea	KOR	214	Dominican Rep.	DOM								29	CRUDE ANIMAL,VEG.MATERL.	1	No Quantity							20840			0
S3	2009	2009	2009	2	0	2	Export	410	Rep. of Korea	KOR	218	Ecuador	ECU								29	CRUDE ANIMAL,VEG.MATERL.	1	No Quantity							6820			0
S3	2009	2009	2009	2	0	2	Export	410	Rep. of Korea	KOR	222	El Salvador	SLV								29	CRUDE ANIMAL,VEG.MATERL.	1	No Quantity							24284			0
S3	2009	2009	2009	2	0	2	Export	410	Rep. of Korea	KOR	233	Estonia	EST								29	CRUDE ANIMAL,VEG.MATERL.	1	No Quantity							103			0
S3	2009	2009	2009	2	0	2	Export	410	Rep. of Korea	KOR	242	Fiji	FJI								29	CRUDE ANIMAL,VEG.MATERL.	1	No Quantity							2594			0
S3	2009	2009	2009	2	0	2	Export	410	Rep. of Korea	KOR	251	France	FRA								29	CRUDE ANIMAL,VEG.MATERL.	1	No Quantity							1411678			0
S3	2009	2009	2009	2	0	2	Export	410	Rep. of Korea	KOR	276	Germany	DEU								29	CRUDE ANIMAL,VEG.MATERL.	1	No Quantity							2442952			0
S3	2009	2009	2009	2	0	2	Export	410	Rep. of Korea	KOR	288	Ghana	GHA								29	CRUDE ANIMAL,VEG.MATERL.	1	No Quantity							7800			0
S3	2009	2009	2009	2	0	2	Export	410	Rep. of Korea	KOR	300	Greece	GRC								29	CRUDE ANIMAL,VEG.MATERL.	1	No Quantity							49044			0
S3	2009	2009	2009	2	0	2	Export	410	Rep. of Korea	KOR	316	Guam	GUM								29	CRUDE ANIMAL,VEG.MATERL.	1	No Quantity							73731			0
S3	2009	2009	2009	2	0	2	Export	410	Rep. of Korea	KOR	320	Guatemala	GTM								29	CRUDE ANIMAL,VEG.MATERL.	1	No Quantity							248			0
S3	2009	2009	2009	2	0	2	Export	410	Rep. of Korea	KOR	324	Guinea	GIN								29	CRUDE ANIMAL,VEG.MATERL.	1	No Quantity							566161			0
S3	2009	2009	2009	2	0	2	Export	410	Rep. of Korea	KOR	344	China, Hong Kong SAR	HKG								29	CRUDE ANIMAL,VEG.MATERL.	1	No Quantity							28802878			0
S3	2009	2009	2009	2	0	2	Export	410	Rep. of Korea	KOR	352	Iceland	ISL								29	CRUDE ANIMAL,VEG.MATERL.	1	No Quantity							76159			0
S3	2009	2009	2009	2	0	2	Export	410	Rep. of Korea	KOR	360	Indonesia	IDN								29	CRUDE ANIMAL,VEG.MATERL.	1	No Quantity							3891553			0
S3	2009	2009	2009	2	0	2	Export	410	Rep. of Korea	KOR	364	Iran	IRN								29	CRUDE ANIMAL,VEG.MATERL.	1	No Quantity							431217			0
S3	2009	2009	2009	2	0	2	Export	410	Rep. of Korea	KOR	372	Ireland	IRL								29	CRUDE ANIMAL,VEG.MATERL.	1	No Quantity							2228			0
S3	2009	2009	2009	2	0	2	Export	410	Rep. of Korea	KOR	376	Israel	ISR								29	CRUDE ANIMAL,VEG.MATERL.	1	No Quantity							164088			0
S3	2009	2009	2009	2	0	2	Export	410	Rep. of Korea	KOR	381	Italy	ITA								29	CRUDE ANIMAL,VEG.MATERL.	1	No Quantity							944133			0
S3	2009	2009	2009	2	0	2	Export	410	Rep. of Korea	KOR	392	Japan	JPN								29	CRUDE ANIMAL,VEG.MATERL.	1	No Quantity							161092500			0
S3	2009	2009	2009	2	0	2	Export	410	Rep. of Korea	KOR	398	Kazakhstan	KAZ								29	CRUDE ANIMAL,VEG.MATERL.	1	No Quantity							75090			0
S3	2009	2009	2009	2	0	2	Export	410	Rep. of Korea	KOR	404	Kenya	KEN								29	CRUDE ANIMAL,VEG.MATERL.	1	No Quantity							898			0
S3	2009	2009	2009	2	0	2	Export	410	Rep. of Korea	KOR	414	Kuwait	KWT								29	CRUDE ANIMAL,VEG.MATERL.	1	No Quantity							44510			0
S3	2009	2009	2009	2	0	2	Export	410	Rep. of Korea	KOR	417	Kyrgyzstan	KGZ								29	CRUDE ANIMAL,VEG.MATERL.	1	No Quantity							436			0
S3	2009	2009	2009	2	0	2	Export	410	Rep. of Korea	KOR	428	Latvia	LVA								29	CRUDE ANIMAL,VEG.MATERL.	1	No Quantity							18975			0
S3	2009	2009	2009	2	0	2	Export	410	Rep. of Korea	KOR	434	Libya	LBY								29	CRUDE ANIMAL,VEG.MATERL.	1	No Quantity							43250			0
S3	2009	2009	2009	2	0	2	Export	410	Rep. of Korea	KOR	440	Lithuania	LTU								29	CRUDE ANIMAL,VEG.MATERL.	1	No Quantity							38196			0
S3	2009	2009	2009	2	0	2	Export	410	Rep. of Korea	KOR	446	China, Macao SAR	MAC								29	CRUDE ANIMAL,VEG.MATERL.	1	No Quantity							168			0
S3	2009	2009	2009	2	0	2	Export	410	Rep. of Korea	KOR	458	Malaysia	MYS								29	CRUDE ANIMAL,VEG.MATERL.	1	No Quantity							1104010			0
S3	2009	2009	2009	2	0	2	Export	410	Rep. of Korea	KOR	470	Malta	MLT								29	CRUDE ANIMAL,VEG.MATERL.	1	No Quantity							254733			0
S3	2009	2009	2009	2	0	2	Export	410	Rep. of Korea	KOR	480	Mauritius	MUS								29	CRUDE ANIMAL,VEG.MATERL.	1	No Quantity							47599			0
S3	2009	2009	2009	2	0	2	Export	410	Rep. of Korea	KOR	484	Mexico	MEX								29	CRUDE ANIMAL,VEG.MATERL.	1	No Quantity							138016			0
S3	2009	2009	2009	2	0	2	Export	410	Rep. of Korea	KOR	490	Other Asia, nes									29	CRUDE ANIMAL,VEG.MATERL.	1	No Quantity							23056532			0
S3	2009	2009	2009	2	0	2	Export	410	Rep. of Korea	KOR	496	Mongolia	MNG								29	CRUDE ANIMAL,VEG.MATERL.	1	No Quantity							54935			0
S3	2009	2009	2009	2	0	2	Export	410	Rep. of Korea	KOR	524	Nepal	NPL								29	CRUDE ANIMAL,VEG.MATERL.	1	No Quantity							205712			0
S3	2009	2009	2009	2	0	2	Export	410	Rep. of Korea	KOR	528	Netherlands	NLD								29	CRUDE ANIMAL,VEG.MATERL.	1	No Quantity							2852679			0
S3	2009	2009	2009	2	0	2	Export	410	Rep. of Korea	KOR	540	New Caledonia	NCL								29	CRUDE ANIMAL,VEG.MATERL.	1	No Quantity							115			0
S3	2009	2009	2009	2	0	2	Export	410	Rep. of Korea	KOR	554	New Zealand	NZL								29	CRUDE ANIMAL,VEG.MATERL.	1	No Quantity							237518			0
S3	2009	2009	2009	2	0	2	Export	410	Rep. of Korea	KOR	579	Norway	NOR								29	CRUDE ANIMAL,VEG.MATERL.	1	No Quantity							170150			0
S3	2009	2009	2009	2	0	2	Export	410	Rep. of Korea	KOR	580	N. Mariana Isds	MNP								29	CRUDE ANIMAL,VEG.MATERL.	1	No Quantity							57675			0
S3	2009	2009	2009	2	0	2	Export	410	Rep. of Korea	KOR	585	Palau	PLW								29	CRUDE ANIMAL,VEG.MATERL.	1	No Quantity							748			0
S3	2009	2009	2009	2	0	2	Export	410	Rep. of Korea	KOR	586	Pakistan	PAK								29	CRUDE ANIMAL,VEG.MATERL.	1	No Quantity							987220			0
S3	2009	2009	2009	2	0	2	Export	410	Rep. of Korea	KOR	591	Panama	PAN								29	CRUDE ANIMAL,VEG.MATERL.	1	No Quantity							17181			0
S3	2009	2009	2009	2	0	2	Export	410	Rep. of Korea	KOR	600	Paraguay	PRY								29	CRUDE ANIMAL,VEG.MATERL.	1	No Quantity							75600			0
S3	2009	2009	2009	2	0	2	Export	410	Rep. of Korea	KOR	604	Peru	PER								29	CRUDE ANIMAL,VEG.MATERL.	1	No Quantity							2411			0
S3	2009	2009	2009	2	0	2	Export	410	Rep. of Korea	KOR	608	Philippines	PHL								29	CRUDE ANIMAL,VEG.MATERL.	1	No Quantity							861334			0
S3	2009	2009	2009	2	0	2	Export	410	Rep. of Korea	KOR	616	Poland	POL								29	CRUDE ANIMAL,VEG.MATERL.	1	No Quantity							74751			0
S3	2009	2009	2009	2	0	2	Export	410	Rep. of Korea	KOR	620	Portugal	PRT								29	CRUDE ANIMAL,VEG.MATERL.	1	No Quantity							25476			0
S3	2009	2009	2009	2	0	2	Export	410	Rep. of Korea	KOR	634	Qatar	QAT								29	CRUDE ANIMAL,VEG.MATERL.	1	No Quantity							17318			0
S3	2009	2009	2009	2	0	2	Export	410	Rep. of Korea	KOR	643	Russian Federation	RUS								29	CRUDE ANIMAL,VEG.MATERL.	1	No Quantity							1924020			0
S3	2009	2009	2009	2	0	2	Export	410	Rep. of Korea	KOR	682	Saudi Arabia	SAU								29	CRUDE ANIMAL,VEG.MATERL.	1	No Quantity							57570			0
S3	2009	2009	2009	2	0	2	Export	410	Rep. of Korea	KOR	686	Senegal	SEN								29	CRUDE ANIMAL,VEG.MATERL.	1	No Quantity							154			0
S3	2009	2009	2009	2	0	2	Export	410	Rep. of Korea	KOR	699	India	IND								29	CRUDE ANIMAL,VEG.MATERL.	1	No Quantity							3298304			0
S3	2009	2009	2009	2	0	2	Export	410	Rep. of Korea	KOR	702	Singapore	SGP								29	CRUDE ANIMAL,VEG.MATERL.	1	No Quantity							2261640			0
S3	2009	2009	2009	2	0	2	Export	410	Rep. of Korea	KOR	703	Slovakia	SVK								29	CRUDE ANIMAL,VEG.MATERL.	1	No Quantity							17202			0
S3	2009	2009	2009	2	0	2	Export	410	Rep. of Korea	KOR	704	Viet Nam	VNM								29	CRUDE ANIMAL,VEG.MATERL.	1	No Quantity							8123475			0
S3	2009	2009	2009	2	0	2	Export	410	Rep. of Korea	KOR	710	South Africa	ZAF								29	CRUDE ANIMAL,VEG.MATERL.	1	No Quantity							75503			0
S3	2009	2009	2009	2	0	2	Export	410	Rep. of Korea	KOR	724	Spain	ESP								29	CRUDE ANIMAL,VEG.MATERL.	1	No Quantity							908893			0
S3	2009	2009	2009	2	0	2	Export	410	Rep. of Korea	KOR	736	Fmr Sudan	SDN								29	CRUDE ANIMAL,VEG.MATERL.	1	No Quantity							1100			0
S3	2009	2009	2009	2	0	2	Export	410	Rep. of Korea	KOR	748	Swaziland	SWZ								29	CRUDE ANIMAL,VEG.MATERL.	1	No Quantity							1299			0
S3	2009	2009	2009	2	0	2	Export	410	Rep. of Korea	KOR	752	Sweden	SWE								29	CRUDE ANIMAL,VEG.MATERL.	1	No Quantity							129774			0
S3	2009	2009	2009	2	0	2	Export	410	Rep. of Korea	KOR	757	Switzerland	CHE								29	CRUDE ANIMAL,VEG.MATERL.	1	No Quantity							11930			0
S3	2009	2009	2009	2	0	2	Export	410	Rep. of Korea	KOR	760	Syria	SYR								29	CRUDE ANIMAL,VEG.MATERL.	1	No Quantity							17234			0
S3	2009	2009	2009	2	0	2	Export	410	Rep. of Korea	KOR	762	Tajikistan	TJK								29	CRUDE ANIMAL,VEG.MATERL.	1	No Quantity							37500			0
S3	2009	2009	2009	2	0	2	Export	410	Rep. of Korea	KOR	764	Thailand	THA								29	CRUDE ANIMAL,VEG.MATERL.	1	No Quantity							10752128			0
S3	2009	2009	2009	2	0	2	Export	410	Rep. of Korea	KOR	784	United Arab Emirates	ARE								29	CRUDE ANIMAL,VEG.MATERL.	1	No Quantity							96252			0
S3	2009	2009	2009	2	0	2	Export	410	Rep. of Korea	KOR	788	Tunisia	TUN								29	CRUDE ANIMAL,VEG.MATERL.	1	No Quantity							26			0
S3	2009	2009	2009	2	0	2	Export	410	Rep. of Korea	KOR	792	Turkey	TUR								29	CRUDE ANIMAL,VEG.MATERL.	1	No Quantity							295662			0
S3	2009	2009	2009	2	0	2	Export	410	Rep. of Korea	KOR	804	Ukraine	UKR								29	CRUDE ANIMAL,VEG.MATERL.	1	No Quantity							26660			0
S3	2009	2009	2009	2	0	2	Export	410	Rep. of Korea	KOR	807	North Macedonia	MKD								29	CRUDE ANIMAL,VEG.MATERL.	1	No Quantity							5800			0
S3	2009	2009	2009	2	0	2	Export	410	Rep. of Korea	KOR	818	Egypt	EGY								29	CRUDE ANIMAL,VEG.MATERL.	1	No Quantity							263487			0
S3	2009	2009	2009	2	0	2	Export	410	Rep. of Korea	KOR	826	United Kingdom	GBR								29	CRUDE ANIMAL,VEG.MATERL.	1	No Quantity							428076			0
S3	2009	2009	2009	2	0	2	Export	410	Rep. of Korea	KOR	842	USA	USA								29	CRUDE ANIMAL,VEG.MATERL.	1	No Quantity							21754409			0
S3	2009	2009	2009	2	0	2	Export	410	Rep. of Korea	KOR	854	Burkina Faso	BFA								29	CRUDE ANIMAL,VEG.MATERL.	1	No Quantity							1579			0
S3	2009	2009	2009	2	0	2	Export	410	Rep. of Korea	KOR	858	Uruguay	URY								29	CRUDE ANIMAL,VEG.MATERL.	1	No Quantity							425			0
S3	2009	2009	2009	2	0	2	Export	410	Rep. of Korea	KOR	860	Uzbekistan	UZB								29	CRUDE ANIMAL,VEG.MATERL.	1	No Quantity							55062			0
S3	2009	2009	2009	2	0	2	Export	410	Rep. of Korea	KOR	862	Venezuela	VEN								29	CRUDE ANIMAL,VEG.MATERL.	1	No Quantity							1179442			0
S3	2009	2009	2009	2	0	2	Export	410	Rep. of Korea	KOR	887	Yemen	YEM								29	CRUDE ANIMAL,VEG.MATERL.	1	No Quantity							31755			0
S3	2009	2009	2009	2	0	2	Export	410	Rep. of Korea	KOR	899	Areas, nes									29	CRUDE ANIMAL,VEG.MATERL.	1	No Quantity							10044			0
S3	2009	2009	2009	2	0	2	Export	417	Kyrgyzstan	KGZ	0	World	WLD								29	CRUDE ANIMAL,VEG.MATERL.	1	No Quantity							2660344			0
S3	2009	2009	2009	2	0	2	Export	417	Kyrgyzstan	KGZ	4	Afghanistan	AFG								29	CRUDE ANIMAL,VEG.MATERL.	1	No Quantity							2261			0
S3	2009	2009	2009	2	0	2	Export	417	Kyrgyzstan	KGZ	40	Austria	AUT								29	CRUDE ANIMAL,VEG.MATERL.	1	No Quantity							61149			0
S3	2009	2009	2009	2	0	2	Export	417	Kyrgyzstan	KGZ	48	Bahrain	BHR								29	CRUDE ANIMAL,VEG.MATERL.	1	No Quantity							266640			0
S3	2009	2009	2009	2	0	2	Export	417	Kyrgyzstan	KGZ	112	Belarus	BLR								29	CRUDE ANIMAL,VEG.MATERL.	1	No Quantity							13765			0
S3	2009	2009	2009	2	0	2	Export	417	Kyrgyzstan	KGZ	156	China	CHN								29	CRUDE ANIMAL,VEG.MATERL.	1	No Quantity							459786			0
S3	2009	2009	2009	2	0	2	Export	417	Kyrgyzstan	KGZ	251	France	FRA								29	CRUDE ANIMAL,VEG.MATERL.	1	No Quantity							19447			0
S3	2009	2009	2009	2	0	2	Export	417	Kyrgyzstan	KGZ	268	Georgia	GEO								29	CRUDE ANIMAL,VEG.MATERL.	1	No Quantity							99			0
S3	2009	2009	2009	2	0	2	Export	417	Kyrgyzstan	KGZ	276	Germany	DEU								29	CRUDE ANIMAL,VEG.MATERL.	1	No Quantity							32990			0
S3	2009	2009	2009	2	0	2	Export	417	Kyrgyzstan	KGZ	352	Iceland	ISL								29	CRUDE ANIMAL,VEG.MATERL.	1	No Quantity							9897			0
S3	2009	2009	2009	2	0	2	Export	417	Kyrgyzstan	KGZ	364	Iran	IRN								29	CRUDE ANIMAL,VEG.MATERL.	1	No Quantity							5144			0
S3	2009	2009	2009	2	0	2	Export	417	Kyrgyzstan	KGZ	381	Italy	ITA								29	CRUDE ANIMAL,VEG.MATERL.	1	No Quantity							5942			0
S3	2009	2009	2009	2	0	2	Export	417	Kyrgyzstan	KGZ	388	Jamaica	JAM								29	CRUDE ANIMAL,VEG.MATERL.	1	No Quantity							24500			0
S3	2009	2009	2009	2	0	2	Export	417	Kyrgyzstan	KGZ	398	Kazakhstan	KAZ								29	CRUDE ANIMAL,VEG.MATERL.	1	No Quantity							1045			0
S3	2009	2009	2009	2	0	2	Export	417	Kyrgyzstan	KGZ	410	Rep. of Korea	KOR								29	CRUDE ANIMAL,VEG.MATERL.	1	No Quantity							51550			0
S3	2009	2009	2009	2	0	2	Export	417	Kyrgyzstan	KGZ	422	Lebanon	LBN								29	CRUDE ANIMAL,VEG.MATERL.	1	No Quantity							16254			0
S3	2009	2009	2009	2	0	2	Export	417	Kyrgyzstan	KGZ	504	Morocco	MAR								29	CRUDE ANIMAL,VEG.MATERL.	1	No Quantity							10029			0
S3	2009	2009	2009	2	0	2	Export	417	Kyrgyzstan	KGZ	643	Russian Federation	RUS								29	CRUDE ANIMAL,VEG.MATERL.	1	No Quantity							442394			0
S3	2009	2009	2009	2	0	2	Export	417	Kyrgyzstan	KGZ	705	Slovenia	SVN								29	CRUDE ANIMAL,VEG.MATERL.	1	No Quantity							113			0
S3	2009	2009	2009	2	0	2	Export	417	Kyrgyzstan	KGZ	762	Tajikistan	TJK								29	CRUDE ANIMAL,VEG.MATERL.	1	No Quantity							80393			0
S3	2009	2009	2009	2	0	2	Export	417	Kyrgyzstan	KGZ	792	Turkey	TUR								29	CRUDE ANIMAL,VEG.MATERL.	1	No Quantity							122371			0
S3	2009	2009	2009	2	0	2	Export	417	Kyrgyzstan	KGZ	795	Turkmenistan	TKM								29	CRUDE ANIMAL,VEG.MATERL.	1	No Quantity							762150			0
S3	2009	2009	2009	2	0	2	Export	417	Kyrgyzstan	KGZ	804	Ukraine	UKR								29	CRUDE ANIMAL,VEG.MATERL.	1	No Quantity							9646			0
S3	2009	2009	2009	2	0	2	Export	417	Kyrgyzstan	KGZ	842	USA	USA								29	CRUDE ANIMAL,VEG.MATERL.	1	No Quantity							43084			0
S3	2009	2009	2009	2	0	2	Export	417	Kyrgyzstan	KGZ	860	Uzbekistan	UZB								29	CRUDE ANIMAL,VEG.MATERL.	1	No Quantity							219695			0
S3	2009	2009	2009	2	0	2	Export	410	Rep. of Korea	KOR	0	World	WLD								32	COAL, COKE, BRIQUETTES	1	No Quantity							1469103			0
S3	2009	2009	2009	2	0	2	Export	410	Rep. of Korea	KOR	76	Brazil	BRA								32	COAL, COKE, BRIQUETTES	1	No Quantity							334300			0
S3	2009	2009	2009	2	0	2	Export	410	Rep. of Korea	KOR	104	Myanmar	MMR								32	COAL, COKE, BRIQUETTES	1	No Quantity							43060			0
S3	2009	2009	2009	2	0	2	Export	410	Rep. of Korea	KOR	156	China	CHN								32	COAL, COKE, BRIQUETTES	1	No Quantity							7104			0
S3	2009	2009	2009	2	0	2	Export	410	Rep. of Korea	KOR	276	Germany	DEU								32	COAL, COKE, BRIQUETTES	1	No Quantity							518			0
S3	2009	2009	2009	2	0	2	Export	410	Rep. of Korea	KOR	288	Ghana	GHA								32	COAL, COKE, BRIQUETTES	1	No Quantity							21			0
S3	2009	2009	2009	2	0	2	Export	410	Rep. of Korea	KOR	364	Iran	IRN								32	COAL, COKE, BRIQUETTES	1	No Quantity							259508			0
S3	2009	2009	2009	2	0	2	Export	410	Rep. of Korea	KOR	392	Japan	JPN								32	COAL, COKE, BRIQUETTES	1	No Quantity							604490			0
S3	2009	2009	2009	2	0	2	Export	410	Rep. of Korea	KOR	458	Malaysia	MYS								32	COAL, COKE, BRIQUETTES	1	No Quantity							23740			0
S3	2009	2009	2009	2	0	2	Export	410	Rep. of Korea	KOR	484	Mexico	MEX								32	COAL, COKE, BRIQUETTES	1	No Quantity							26649			0
S3	2009	2009	2009	2	0	2	Export	410	Rep. of Korea	KOR	608	Philippines	PHL								32	COAL, COKE, BRIQUETTES	1	No Quantity							3600			0
S3	2009	2009	2009	2	0	2	Export	410	Rep. of Korea	KOR	704	Viet Nam	VNM								32	COAL, COKE, BRIQUETTES	1	No Quantity							17088			0
S3	2009	2009	2009	2	0	2	Export	410	Rep. of Korea	KOR	764	Thailand	THA								32	COAL, COKE, BRIQUETTES	1	No Quantity							134650			0
S3	2009	2009	2009	2	0	2	Export	410	Rep. of Korea	KOR	842	USA	USA								32	COAL, COKE, BRIQUETTES	1	No Quantity							14375			0
S3	2009	2009	2009	2	0	2	Export	417	Kyrgyzstan	KGZ	0	World	WLD								32	COAL, COKE, BRIQUETTES	1	No Quantity							633815			0
S3	2009	2009	2009	2	0	2	Export	417	Kyrgyzstan	KGZ	156	China	CHN								32	COAL, COKE, BRIQUETTES	1	No Quantity							25317			0
S3	2009	2009	2009	2	0	2	Export	417	Kyrgyzstan	KGZ	398	Kazakhstan	KAZ								32	COAL, COKE, BRIQUETTES	1	No Quantity							470			0
S3	2009	2009	2009	2	0	2	Export	417	Kyrgyzstan	KGZ	699	India	IND								32	COAL, COKE, BRIQUETTES	1	No Quantity							91199			0
S3	2009	2009	2009	2	0	2	Export	417	Kyrgyzstan	KGZ	762	Tajikistan	TJK								32	COAL, COKE, BRIQUETTES	1	No Quantity							399152			0
S3	2009	2009	2009	2	0	2	Export	417	Kyrgyzstan	KGZ	860	Uzbekistan	UZB								32	COAL, COKE, BRIQUETTES	1	No Quantity							117677			0
S3	2009	2009	2009	2	0	2	Export	410	Rep. of Korea	KOR	0	World	WLD								33	PETROLEUM,PETROL.PRODUCT	1	No Quantity							23663421736			0
S3	2009	2009	2009	2	0	2	Export	410	Rep. of Korea	KOR	4	Afghanistan	AFG								33	PETROLEUM,PETROL.PRODUCT	1	No Quantity							166911			0
S3	2009	2009	2009	2	0	2	Export	410	Rep. of Korea	KOR	12	Algeria	DZA								33	PETROLEUM,PETROL.PRODUCT	1	No Quantity							480822			0
S3	2009	2009	2009	2	0	2	Export	410	Rep. of Korea	KOR	24	Angola	AGO								33	PETROLEUM,PETROL.PRODUCT	1	No Quantity							37208433			0
S3	2009	2009	2009	2	0	2	Export	410	Rep. of Korea	KOR	31	Azerbaijan	AZE								33	PETROLEUM,PETROL.PRODUCT	1	No Quantity							34424			0
S3	2009	2009	2009	2	0	2	Export	410	Rep. of Korea	KOR	32	Argentina	ARG								33	PETROLEUM,PETROL.PRODUCT	1	No Quantity							342119			0
S3	2009	2009	2009	2	0	2	Export	410	Rep. of Korea	KOR	36	Australia	AUS								33	PETROLEUM,PETROL.PRODUCT	1	No Quantity							971597459			0
S3	2009	2009	2009	2	0	2	Export	410	Rep. of Korea	KOR	40	Austria	AUT								33	PETROLEUM,PETROL.PRODUCT	1	No Quantity							49407			0
S3	2009	2009	2009	2	0	2	Export	410	Rep. of Korea	KOR	48	Bahrain	BHR								33	PETROLEUM,PETROL.PRODUCT	1	No Quantity							252309			0
S3	2009	2009	2009	2	0	2	Export	410	Rep. of Korea	KOR	50	Bangladesh	BGD								33	PETROLEUM,PETROL.PRODUCT	1	No Quantity							146131714			0
S3	2009	2009	2009	2	0	2	Export	410	Rep. of Korea	KOR	51	Armenia	ARM								33	PETROLEUM,PETROL.PRODUCT	1	No Quantity							83584			0
S3	2009	2009	2009	2	0	2	Export	410	Rep. of Korea	KOR	56	Belgium	BEL								33	PETROLEUM,PETROL.PRODUCT	1	No Quantity							57670233			0
S3	2009	2009	2009	2	0	2	Export	410	Rep. of Korea	KOR	76	Brazil	BRA								33	PETROLEUM,PETROL.PRODUCT	1	No Quantity							448237577			0
S3	2009	2009	2009	2	0	2	Export	410	Rep. of Korea	KOR	100	Bulgaria	BGR								33	PETROLEUM,PETROL.PRODUCT	1	No Quantity							15271			0
S3	2009	2009	2009	2	0	2	Export	410	Rep. of Korea	KOR	104	Myanmar	MMR								33	PETROLEUM,PETROL.PRODUCT	1	No Quantity							1032761			0
S3	2009	2009	2009	2	0	2	Export	410	Rep. of Korea	KOR	112	Belarus	BLR								33	PETROLEUM,PETROL.PRODUCT	1	No Quantity							173261			0
S3	2009	2009	2009	2	0	2	Export	410	Rep. of Korea	KOR	116	Cambodia	KHM								33	PETROLEUM,PETROL.PRODUCT	1	No Quantity							408070			0
S3	2009	2009	2009	2	0	2	Export	410	Rep. of Korea	KOR	124	Canada	CAN								33	PETROLEUM,PETROL.PRODUCT	1	No Quantity							29550527			0
S3	2009	2009	2009	2	0	2	Export	410	Rep. of Korea	KOR	144	Sri Lanka	LKA								33	PETROLEUM,PETROL.PRODUCT	1	No Quantity							6329512			0
S3	2009	2009	2009	2	0	2	Export	410	Rep. of Korea	KOR	152	Chile	CHL								33	PETROLEUM,PETROL.PRODUCT	1	No Quantity							635597091			0
S3	2009	2009	2009	2	0	2	Export	410	Rep. of Korea	KOR	156	China	CHN								33	PETROLEUM,PETROL.PRODUCT	1	No Quantity							4996041653			0
S3	2009	2009	2009	2	0	2	Export	410	Rep. of Korea	KOR	170	Colombia	COL								33	PETROLEUM,PETROL.PRODUCT	1	No Quantity							458800			0
S3	2009	2009	2009	2	0	2	Export	410	Rep. of Korea	KOR	192	Cuba	CUB								33	PETROLEUM,PETROL.PRODUCT	1	No Quantity							60968			0
S3	2009	2009	2009	2	0	2	Export	410	Rep. of Korea	KOR	196	Cyprus	CYP								33	PETROLEUM,PETROL.PRODUCT	1	No Quantity							7543			0
S3	2009	2009	2009	2	0	2	Export	410	Rep. of Korea	KOR	203	Czechia	CZE								33	PETROLEUM,PETROL.PRODUCT	1	No Quantity							1125426			0
S3	2009	2009	2009	2	0	2	Export	410	Rep. of Korea	KOR	214	Dominican Rep.	DOM								33	PETROLEUM,PETROL.PRODUCT	1	No Quantity							92700			0
S3	2009	2009	2009	2	0	2	Export	410	Rep. of Korea	KOR	218	Ecuador	ECU								33	PETROLEUM,PETROL.PRODUCT	1	No Quantity							65114			0
S3	2009	2009	2009	2	0	2	Export	410	Rep. of Korea	KOR	231	Ethiopia	ETH								33	PETROLEUM,PETROL.PRODUCT	1	No Quantity							424240			0
S3	2009	2009	2009	2	0	2	Export	410	Rep. of Korea	KOR	242	Fiji	FJI								33	PETROLEUM,PETROL.PRODUCT	1	No Quantity							1850860			0
S3	2009	2009	2009	2	0	2	Export	410	Rep. of Korea	KOR	246	Finland	FIN								33	PETROLEUM,PETROL.PRODUCT	1	No Quantity							259567			0
S3	2009	2009	2009	2	0	2	Export	410	Rep. of Korea	KOR	251	France	FRA								33	PETROLEUM,PETROL.PRODUCT	1	No Quantity							227935			0
S3	2009	2009	2009	2	0	2	Export	410	Rep. of Korea	KOR	258	French Polynesia	PYF								33	PETROLEUM,PETROL.PRODUCT	1	No Quantity							132041518			0
S3	2009	2009	2009	2	0	2	Export	410	Rep. of Korea	KOR	262	Djibouti	DJI								33	PETROLEUM,PETROL.PRODUCT	1	No Quantity							1849080			0
S3	2009	2009	2009	2	0	2	Export	410	Rep. of Korea	KOR	268	Georgia	GEO								33	PETROLEUM,PETROL.PRODUCT	1	No Quantity							28886			0
S3	2009	2009	2009	2	0	2	Export	410	Rep. of Korea	KOR	276	Germany	DEU								33	PETROLEUM,PETROL.PRODUCT	1	No Quantity							433190			0
S3	2009	2009	2009	2	0	2	Export	410	Rep. of Korea	KOR	288	Ghana	GHA								33	PETROLEUM,PETROL.PRODUCT	1	No Quantity							1466353			0
S3	2009	2009	2009	2	0	2	Export	410	Rep. of Korea	KOR	300	Greece	GRC								33	PETROLEUM,PETROL.PRODUCT	1	No Quantity							182493			0
S3	2009	2009	2009	2	0	2	Export	410	Rep. of Korea	KOR	316	Guam	GUM								33	PETROLEUM,PETROL.PRODUCT	1	No Quantity							192658743			0
S3	2009	2009	2009	2	0	2	Export	410	Rep. of Korea	KOR	320	Guatemala	GTM								33	PETROLEUM,PETROL.PRODUCT	1	No Quantity							66797904			0
S3	2009	2009	2009	2	0	2	Export	410	Rep. of Korea	KOR	324	Guinea	GIN								33	PETROLEUM,PETROL.PRODUCT	1	No Quantity							116781			0
S3	2009	2009	2009	2	0	2	Export	410	Rep. of Korea	KOR	344	China, Hong Kong SAR	HKG								33	PETROLEUM,PETROL.PRODUCT	1	No Quantity							1348986030			0
S3	2009	2009	2009	2	0	2	Export	410	Rep. of Korea	KOR	348	Hungary	HUN								33	PETROLEUM,PETROL.PRODUCT	1	No Quantity							40269			0
S3	2009	2009	2009	2	0	2	Export	410	Rep. of Korea	KOR	360	Indonesia	IDN								33	PETROLEUM,PETROL.PRODUCT	1	No Quantity							1517429773			0
S3	2009	2009	2009	2	0	2	Export	410	Rep. of Korea	KOR	364	Iran	IRN								33	PETROLEUM,PETROL.PRODUCT	1	No Quantity							14223836			0
S3	2009	2009	2009	2	0	2	Export	410	Rep. of Korea	KOR	368	Iraq	IRQ								33	PETROLEUM,PETROL.PRODUCT	1	No Quantity							346740			0
S3	2009	2009	2009	2	0	2	Export	410	Rep. of Korea	KOR	376	Israel	ISR								33	PETROLEUM,PETROL.PRODUCT	1	No Quantity							994536			0
S3	2009	2009	2009	2	0	2	Export	410	Rep. of Korea	KOR	381	Italy	ITA								33	PETROLEUM,PETROL.PRODUCT	1	No Quantity							70			0
S3	2009	2009	2009	2	0	2	Export	410	Rep. of Korea	KOR	384	Côte d'Ivoire	CIV								33	PETROLEUM,PETROL.PRODUCT	1	No Quantity							244103			0
S3	2009	2009	2009	2	0	2	Export	410	Rep. of Korea	KOR	392	Japan	JPN								33	PETROLEUM,PETROL.PRODUCT	1	No Quantity							2291473162			0
S3	2009	2009	2009	2	0	2	Export	410	Rep. of Korea	KOR	398	Kazakhstan	KAZ								33	PETROLEUM,PETROL.PRODUCT	1	No Quantity							3784418			0
S3	2009	2009	2009	2	0	2	Export	410	Rep. of Korea	KOR	400	Jordan	JOR								33	PETROLEUM,PETROL.PRODUCT	1	No Quantity							780			0
S3	2009	2009	2009	2	0	2	Export	410	Rep. of Korea	KOR	404	Kenya	KEN								33	PETROLEUM,PETROL.PRODUCT	1	No Quantity							1932188			0
S3	2009	2009	2009	2	0	2	Export	410	Rep. of Korea	KOR	414	Kuwait	KWT								33	PETROLEUM,PETROL.PRODUCT	1	No Quantity							4075691			0
S3	2009	2009	2009	2	0	2	Export	410	Rep. of Korea	KOR	417	Kyrgyzstan	KGZ								33	PETROLEUM,PETROL.PRODUCT	1	No Quantity							2041928			0
S3	2009	2009	2009	2	0	2	Export	410	Rep. of Korea	KOR	418	Lao People's Dem. Rep.	LAO								33	PETROLEUM,PETROL.PRODUCT	1	No Quantity							68810			0
S3	2009	2009	2009	2	0	2	Export	410	Rep. of Korea	KOR	422	Lebanon	LBN								33	PETROLEUM,PETROL.PRODUCT	1	No Quantity							29822			0
S3	2009	2009	2009	2	0	2	Export	410	Rep. of Korea	KOR	434	Libya	LBY								33	PETROLEUM,PETROL.PRODUCT	1	No Quantity							294812			0
S3	2009	2009	2009	2	0	2	Export	410	Rep. of Korea	KOR	440	Lithuania	LTU								33	PETROLEUM,PETROL.PRODUCT	1	No Quantity							210807			0
S3	2009	2009	2009	2	0	2	Export	410	Rep. of Korea	KOR	446	China, Macao SAR	MAC								33	PETROLEUM,PETROL.PRODUCT	1	No Quantity							259040			0
S3	2009	2009	2009	2	0	2	Export	410	Rep. of Korea	KOR	450	Madagascar	MDG								33	PETROLEUM,PETROL.PRODUCT	1	No Quantity							57544			0
S3	2009	2009	2009	2	0	2	Export	410	Rep. of Korea	KOR	454	Malawi	MWI								33	PETROLEUM,PETROL.PRODUCT	1	No Quantity							97299			0
S3	2009	2009	2009	2	0	2	Export	410	Rep. of Korea	KOR	458	Malaysia	MYS								33	PETROLEUM,PETROL.PRODUCT	1	No Quantity							61556690			0
S3	2009	2009	2009	2	0	2	Export	410	Rep. of Korea	KOR	480	Mauritius	MUS								33	PETROLEUM,PETROL.PRODUCT	1	No Quantity							31441			0
S3	2009	2009	2009	2	0	2	Export	410	Rep. of Korea	KOR	484	Mexico	MEX								33	PETROLEUM,PETROL.PRODUCT	1	No Quantity							105976660			0
S3	2009	2009	2009	2	0	2	Export	410	Rep. of Korea	KOR	490	Other Asia, nes									33	PETROLEUM,PETROL.PRODUCT	1	No Quantity							316697878			0
S3	2009	2009	2009	2	0	2	Export	410	Rep. of Korea	KOR	496	Mongolia	MNG								33	PETROLEUM,PETROL.PRODUCT	1	No Quantity							6795336			0
S3	2009	2009	2009	2	0	2	Export	410	Rep. of Korea	KOR	504	Morocco	MAR								33	PETROLEUM,PETROL.PRODUCT	1	No Quantity							41994			0
S3	2009	2009	2009	2	0	2	Export	410	Rep. of Korea	KOR	508	Mozambique	MOZ								33	PETROLEUM,PETROL.PRODUCT	1	No Quantity							84136			0
S3	2009	2009	2009	2	0	2	Export	410	Rep. of Korea	KOR	512	Oman	OMN								33	PETROLEUM,PETROL.PRODUCT	1	No Quantity							261789			0
S3	2009	2009	2009	2	0	2	Export	410	Rep. of Korea	KOR	516	Namibia	NAM								33	PETROLEUM,PETROL.PRODUCT	1	No Quantity							16			0
S3	2009	2009	2009	2	0	2	Export	410	Rep. of Korea	KOR	524	Nepal	NPL								33	PETROLEUM,PETROL.PRODUCT	1	No Quantity							244348			0
S3	2009	2009	2009	2	0	2	Export	410	Rep. of Korea	KOR	528	Netherlands	NLD								33	PETROLEUM,PETROL.PRODUCT	1	No Quantity							2250460082			0
S3	2009	2009	2009	2	0	2	Export	410	Rep. of Korea	KOR	554	New Zealand	NZL								33	PETROLEUM,PETROL.PRODUCT	1	No Quantity							340628970			0
S3	2009	2009	2009	2	0	2	Export	410	Rep. of Korea	KOR	558	Nicaragua	NIC								33	PETROLEUM,PETROL.PRODUCT	1	No Quantity							17820			0
S3	2009	2009	2009	2	0	2	Export	410	Rep. of Korea	KOR	566	Nigeria	NGA								33	PETROLEUM,PETROL.PRODUCT	1	No Quantity							52538534			0
S3	2009	2009	2009	2	0	2	Export	410	Rep. of Korea	KOR	579	Norway	NOR								33	PETROLEUM,PETROL.PRODUCT	1	No Quantity							23400			0
S3	2009	2009	2009	2	0	2	Export	410	Rep. of Korea	KOR	580	N. Mariana Isds	MNP								33	PETROLEUM,PETROL.PRODUCT	1	No Quantity							502000			0
S3	2009	2009	2009	2	0	2	Export	410	Rep. of Korea	KOR	583	FS Micronesia	FSM								33	PETROLEUM,PETROL.PRODUCT	1	No Quantity							2296540			0
S3	2009	2009	2009	2	0	2	Export	410	Rep. of Korea	KOR	584	Marshall Isds	MHL								33	PETROLEUM,PETROL.PRODUCT	1	No Quantity							18354971			0
S3	2009	2009	2009	2	0	2	Export	410	Rep. of Korea	KOR	586	Pakistan	PAK								33	PETROLEUM,PETROL.PRODUCT	1	No Quantity							37654723			0
S3	2009	2009	2009	2	0	2	Export	410	Rep. of Korea	KOR	591	Panama	PAN								33	PETROLEUM,PETROL.PRODUCT	1	No Quantity							43101956			0
S3	2009	2009	2009	2	0	2	Export	410	Rep. of Korea	KOR	598	Papua New Guinea	PNG								33	PETROLEUM,PETROL.PRODUCT	1	No Quantity							843838			0
S3	2009	2009	2009	2	0	2	Export	410	Rep. of Korea	KOR	604	Peru	PER								33	PETROLEUM,PETROL.PRODUCT	1	No Quantity							120755554			0
S3	2009	2009	2009	2	0	2	Export	410	Rep. of Korea	KOR	608	Philippines	PHL								33	PETROLEUM,PETROL.PRODUCT	1	No Quantity							784836249			0
S3	2009	2009	2009	2	0	2	Export	410	Rep. of Korea	KOR	616	Poland	POL								33	PETROLEUM,PETROL.PRODUCT	1	No Quantity							79432			0
S3	2009	2009	2009	2	0	2	Export	410	Rep. of Korea	KOR	634	Qatar	QAT								33	PETROLEUM,PETROL.PRODUCT	1	No Quantity							17597762			0
S3	2009	2009	2009	2	0	2	Export	410	Rep. of Korea	KOR	643	Russian Federation	RUS								33	PETROLEUM,PETROL.PRODUCT	1	No Quantity							73872754			0
S3	2009	2009	2009	2	0	2	Export	410	Rep. of Korea	KOR	646	Rwanda	RWA								33	PETROLEUM,PETROL.PRODUCT	1	No Quantity							1050			0
S3	2009	2009	2009	2	0	2	Export	410	Rep. of Korea	KOR	682	Saudi Arabia	SAU								33	PETROLEUM,PETROL.PRODUCT	1	No Quantity							12403306			0
S3	2009	2009	2009	2	0	2	Export	410	Rep. of Korea	KOR	686	Senegal	SEN								33	PETROLEUM,PETROL.PRODUCT	1	No Quantity							25972			0
S3	2009	2009	2009	2	0	2	Export	410	Rep. of Korea	KOR	699	India	IND								33	PETROLEUM,PETROL.PRODUCT	1	No Quantity							456726916			0
S3	2009	2009	2009	2	0	2	Export	410	Rep. of Korea	KOR	702	Singapore	SGP								33	PETROLEUM,PETROL.PRODUCT	1	No Quantity							3215482083			0
S3	2009	2009	2009	2	0	2	Export	410	Rep. of Korea	KOR	703	Slovakia	SVK								33	PETROLEUM,PETROL.PRODUCT	1	No Quantity							1526213			0
S3	2009	2009	2009	2	0	2	Export	410	Rep. of Korea	KOR	704	Viet Nam	VNM								33	PETROLEUM,PETROL.PRODUCT	1	No Quantity							738124982			0
S3	2009	2009	2009	2	0	2	Export	410	Rep. of Korea	KOR	705	Slovenia	SVN								33	PETROLEUM,PETROL.PRODUCT	1	No Quantity							109213			0
S3	2009	2009	2009	2	0	2	Export	410	Rep. of Korea	KOR	710	South Africa	ZAF								33	PETROLEUM,PETROL.PRODUCT	1	No Quantity							22894862			0
S3	2009	2009	2009	2	0	2	Export	410	Rep. of Korea	KOR	716	Zimbabwe	ZWE								33	PETROLEUM,PETROL.PRODUCT	1	No Quantity							3397			0
S3	2009	2009	2009	2	0	2	Export	410	Rep. of Korea	KOR	724	Spain	ESP								33	PETROLEUM,PETROL.PRODUCT	1	No Quantity							13570296			0
S3	2009	2009	2009	2	0	2	Export	410	Rep. of Korea	KOR	736	Fmr Sudan	SDN								33	PETROLEUM,PETROL.PRODUCT	1	No Quantity							25950			0
S3	2009	2009	2009	2	0	2	Export	410	Rep. of Korea	KOR	748	Swaziland	SWZ								33	PETROLEUM,PETROL.PRODUCT	1	No Quantity							63			0
S3	2009	2009	2009	2	0	2	Export	410	Rep. of Korea	KOR	760	Syria	SYR								33	PETROLEUM,PETROL.PRODUCT	1	No Quantity							143742			0
S3	2009	2009	2009	2	0	2	Export	410	Rep. of Korea	KOR	762	Tajikistan	TJK								33	PETROLEUM,PETROL.PRODUCT	1	No Quantity							92490			0
S3	2009	2009	2009	2	0	2	Export	410	Rep. of Korea	KOR	764	Thailand	THA								33	PETROLEUM,PETROL.PRODUCT	1	No Quantity							43059788			0
S3	2009	2009	2009	2	0	2	Export	410	Rep. of Korea	KOR	784	United Arab Emirates	ARE								33	PETROLEUM,PETROL.PRODUCT	1	No Quantity							61205914			0
S3	2009	2009	2009	2	0	2	Export	410	Rep. of Korea	KOR	788	Tunisia	TUN								33	PETROLEUM,PETROL.PRODUCT	1	No Quantity							7017			0
S3	2009	2009	2009	2	0	2	Export	410	Rep. of Korea	KOR	792	Turkey	TUR								33	PETROLEUM,PETROL.PRODUCT	1	No Quantity							2672135			0
S3	2009	2009	2009	2	0	2	Export	410	Rep. of Korea	KOR	795	Turkmenistan	TKM								33	PETROLEUM,PETROL.PRODUCT	1	No Quantity							102333			0
S3	2009	2009	2009	2	0	2	Export	410	Rep. of Korea	KOR	800	Uganda	UGA								33	PETROLEUM,PETROL.PRODUCT	1	No Quantity							111265			0
S3	2009	2009	2009	2	0	2	Export	410	Rep. of Korea	KOR	804	Ukraine	UKR								33	PETROLEUM,PETROL.PRODUCT	1	No Quantity							4584757			0
S3	2009	2009	2009	2	0	2	Export	410	Rep. of Korea	KOR	818	Egypt	EGY								33	PETROLEUM,PETROL.PRODUCT	1	No Quantity							49139327			0
S3	2009	2009	2009	2	0	2	Export	410	Rep. of Korea	KOR	826	United Kingdom	GBR								33	PETROLEUM,PETROL.PRODUCT	1	No Quantity							911256			0
S3	2009	2009	2009	2	0	2	Export	410	Rep. of Korea	KOR	834	United Rep. of Tanzania	TZA								33	PETROLEUM,PETROL.PRODUCT	1	No Quantity							1107029			0
S3	2009	2009	2009	2	0	2	Export	410	Rep. of Korea	KOR	842	USA	USA								33	PETROLEUM,PETROL.PRODUCT	1	No Quantity							1863777618			0
S3	2009	2009	2009	2	0	2	Export	410	Rep. of Korea	KOR	858	Uruguay	URY								33	PETROLEUM,PETROL.PRODUCT	1	No Quantity							342058			0
S3	2009	2009	2009	2	0	2	Export	410	Rep. of Korea	KOR	860	Uzbekistan	UZB								33	PETROLEUM,PETROL.PRODUCT	1	No Quantity							1477150			0
S3	2009	2009	2009	2	0	2	Export	410	Rep. of Korea	KOR	862	Venezuela	VEN								33	PETROLEUM,PETROL.PRODUCT	1	No Quantity							17820			0
S3	2009	2009	2009	2	0	2	Export	410	Rep. of Korea	KOR	882	Samoa	WSM								33	PETROLEUM,PETROL.PRODUCT	1	No Quantity							418780			0
S3	2009	2009	2009	2	0	2	Export	410	Rep. of Korea	KOR	887	Yemen	YEM								33	PETROLEUM,PETROL.PRODUCT	1	No Quantity							121130			0
S3	2009	2009	2009	2	0	2	Export	410	Rep. of Korea	KOR	899	Areas, nes									33	PETROLEUM,PETROL.PRODUCT	1	No Quantity							19838054			0
S3	2009	2009	2009	2	0	2	Export	417	Kyrgyzstan	KGZ	0	World	WLD								33	PETROLEUM,PETROL.PRODUCT	1	No Quantity							2113169			0
S3	2009	2009	2009	2	0	2	Export	417	Kyrgyzstan	KGZ	762	Tajikistan	TJK								33	PETROLEUM,PETROL.PRODUCT	1	No Quantity							77839			0
S3	2009	2009	2009	2	0	2	Export	417	Kyrgyzstan	KGZ	860	Uzbekistan	UZB								33	PETROLEUM,PETROL.PRODUCT	1	No Quantity							2035330			0
S3	2009	2009	2009	2	0	2	Export	410	Rep. of Korea	KOR	0	World	WLD								34	GAS,NATURAL,MANUFACTURED	1	No Quantity							121069058			0
S3	2009	2009	2009	2	0	2	Export	410	Rep. of Korea	KOR	12	Algeria	DZA								34	GAS,NATURAL,MANUFACTURED	1	No Quantity							1389			0
S3	2009	2009	2009	2	0	2	Export	410	Rep. of Korea	KOR	32	Argentina	ARG								34	GAS,NATURAL,MANUFACTURED	1	No Quantity							330036			0
S3	2009	2009	2009	2	0	2	Export	410	Rep. of Korea	KOR	36	Australia	AUS								34	GAS,NATURAL,MANUFACTURED	1	No Quantity							4160122			0
S3	2009	2009	2009	2	0	2	Export	410	Rep. of Korea	KOR	44	Bahamas	BHS								34	GAS,NATURAL,MANUFACTURED	1	No Quantity							263164			0
S3	2009	2009	2009	2	0	2	Export	410	Rep. of Korea	KOR	50	Bangladesh	BGD								34	GAS,NATURAL,MANUFACTURED	1	No Quantity							50925			0
S3	2009	2009	2009	2	0	2	Export	410	Rep. of Korea	KOR	56	Belgium	BEL								34	GAS,NATURAL,MANUFACTURED	1	No Quantity							987951			0
S3	2009	2009	2009	2	0	2	Export	410	Rep. of Korea	KOR	76	Brazil	BRA								34	GAS,NATURAL,MANUFACTURED	1	No Quantity							125352			0
S3	2009	2009	2009	2	0	2	Export	410	Rep. of Korea	KOR	124	Canada	CAN								34	GAS,NATURAL,MANUFACTURED	1	No Quantity							1711841			0
S3	2009	2009	2009	2	0	2	Export	410	Rep. of Korea	KOR	152	Chile	CHL								34	GAS,NATURAL,MANUFACTURED	1	No Quantity							411291			0
S3	2009	2009	2009	2	0	2	Export	410	Rep. of Korea	KOR	156	China	CHN								34	GAS,NATURAL,MANUFACTURED	1	No Quantity							18422309			0
S3	2009	2009	2009	2	0	2	Export	410	Rep. of Korea	KOR	170	Colombia	COL								34	GAS,NATURAL,MANUFACTURED	1	No Quantity							12289			0
S3	2009	2009	2009	2	0	2	Export	410	Rep. of Korea	KOR	188	Costa Rica	CRI								34	GAS,NATURAL,MANUFACTURED	1	No Quantity							163271			0
S3	2009	2009	2009	2	0	2	Export	410	Rep. of Korea	KOR	246	Finland	FIN								34	GAS,NATURAL,MANUFACTURED	1	No Quantity							19968			0
S3	2009	2009	2009	2	0	2	Export	410	Rep. of Korea	KOR	251	France	FRA								34	GAS,NATURAL,MANUFACTURED	1	No Quantity							419786			0
S3	2009	2009	2009	2	0	2	Export	410	Rep. of Korea	KOR	276	Germany	DEU								34	GAS,NATURAL,MANUFACTURED	1	No Quantity							848716			0
S3	2009	2009	2009	2	0	2	Export	410	Rep. of Korea	KOR	288	Ghana	GHA								34	GAS,NATURAL,MANUFACTURED	1	No Quantity							23691			0
S3	2009	2009	2009	2	0	2	Export	410	Rep. of Korea	KOR	300	Greece	GRC								34	GAS,NATURAL,MANUFACTURED	1	No Quantity							84028			0
S3	2009	2009	2009	2	0	2	Export	410	Rep. of Korea	KOR	316	Guam	GUM								34	GAS,NATURAL,MANUFACTURED	1	No Quantity							1006032			0
S3	2009	2009	2009	2	0	2	Export	410	Rep. of Korea	KOR	320	Guatemala	GTM								34	GAS,NATURAL,MANUFACTURED	1	No Quantity							50602			0
S3	2009	2009	2009	2	0	2	Export	410	Rep. of Korea	KOR	344	China, Hong Kong SAR	HKG								34	GAS,NATURAL,MANUFACTURED	1	No Quantity							1366750			0
S3	2009	2009	2009	2	0	2	Export	410	Rep. of Korea	KOR	360	Indonesia	IDN								34	GAS,NATURAL,MANUFACTURED	1	No Quantity							197141			0
S3	2009	2009	2009	2	0	2	Export	410	Rep. of Korea	KOR	364	Iran	IRN								34	GAS,NATURAL,MANUFACTURED	1	No Quantity							110928			0
S3	2009	2009	2009	2	0	2	Export	410	Rep. of Korea	KOR	376	Israel	ISR								34	GAS,NATURAL,MANUFACTURED	1	No Quantity							277603			0
S3	2009	2009	2009	2	0	2	Export	410	Rep. of Korea	KOR	381	Italy	ITA								34	GAS,NATURAL,MANUFACTURED	1	No Quantity							73366			0
S3	2009	2009	2009	2	0	2	Export	410	Rep. of Korea	KOR	392	Japan	JPN								34	GAS,NATURAL,MANUFACTURED	1	No Quantity							35321750			0
S3	2009	2009	2009	2	0	2	Export	410	Rep. of Korea	KOR	398	Kazakhstan	KAZ								34	GAS,NATURAL,MANUFACTURED	1	No Quantity							38459			0
S3	2009	2009	2009	2	0	2	Export	410	Rep. of Korea	KOR	400	Jordan	JOR								34	GAS,NATURAL,MANUFACTURED	1	No Quantity							20			0
S3	2009	2009	2009	2	0	2	Export	410	Rep. of Korea	KOR	404	Kenya	KEN								34	GAS,NATURAL,MANUFACTURED	1	No Quantity							19103			0
S3	2009	2009	2009	2	0	2	Export	410	Rep. of Korea	KOR	414	Kuwait	KWT								34	GAS,NATURAL,MANUFACTURED	1	No Quantity							18117			0
S3	2009	2009	2009	2	0	2	Export	410	Rep. of Korea	KOR	434	Libya	LBY								34	GAS,NATURAL,MANUFACTURED	1	No Quantity							1074			0
S3	2009	2009	2009	2	0	2	Export	410	Rep. of Korea	KOR	458	Malaysia	MYS								34	GAS,NATURAL,MANUFACTURED	1	No Quantity							1597843			0
S3	2009	2009	2009	2	0	2	Export	410	Rep. of Korea	KOR	484	Mexico	MEX								34	GAS,NATURAL,MANUFACTURED	1	No Quantity							64278			0
S3	2009	2009	2009	2	0	2	Export	410	Rep. of Korea	KOR	490	Other Asia, nes									34	GAS,NATURAL,MANUFACTURED	1	No Quantity							12126448			0
S3	2009	2009	2009	2	0	2	Export	410	Rep. of Korea	KOR	496	Mongolia	MNG								34	GAS,NATURAL,MANUFACTURED	1	No Quantity							384365			0
S3	2009	2009	2009	2	0	2	Export	410	Rep. of Korea	KOR	528	Netherlands	NLD								34	GAS,NATURAL,MANUFACTURED	1	No Quantity							2191319			0
S3	2009	2009	2009	2	0	2	Export	410	Rep. of Korea	KOR	554	New Zealand	NZL								34	GAS,NATURAL,MANUFACTURED	1	No Quantity							849428			0
S3	2009	2009	2009	2	0	2	Export	410	Rep. of Korea	KOR	566	Nigeria	NGA								34	GAS,NATURAL,MANUFACTURED	1	No Quantity							19505			0
S3	2009	2009	2009	2	0	2	Export	410	Rep. of Korea	KOR	579	Norway	NOR								34	GAS,NATURAL,MANUFACTURED	1	No Quantity							61505			0
S3	2009	2009	2009	2	0	2	Export	410	Rep. of Korea	KOR	584	Marshall Isds	MHL								34	GAS,NATURAL,MANUFACTURED	1	No Quantity							16682			0
S3	2009	2009	2009	2	0	2	Export	410	Rep. of Korea	KOR	585	Palau	PLW								34	GAS,NATURAL,MANUFACTURED	1	No Quantity							14680			0
S3	2009	2009	2009	2	0	2	Export	410	Rep. of Korea	KOR	591	Panama	PAN								34	GAS,NATURAL,MANUFACTURED	1	No Quantity							274698			0
[truncated: 6,283 more rows]
