# Supplementary material for: Core-periphery structure in sectoral international trade networks: A new approach to an old theory
Source: PLoS One. 2020 Apr 2;15(4):e0229547. doi: 10.1371/journal.pone.0229547 (PMC7117750; doi:10.1371/journal.pone.0229547)
Supplement: S7 File — (ZIP) [file pone.0229547.s007.zip › S7_File/RawData 2009/comtrade (29).csv]

Classification	Year	Period	Period Desc.	Aggregate Level	Is Leaf Code	Trade Flow Code	Trade Flow	Reporter Code	Reporter	Reporter ISO	Partner Code	Partner	Partner ISO	2nd Partner Code	2nd Partner	2nd Partner ISO	Customs Proc. Code	Customs	Mode of Transport Code	Mode of Transport	Commodity Code	Commodity	Qty Unit Code	Qty Unit	Qty	Alt Qty Unit Code	Alt Qty Unit	Alt Qty	Netweight (kg)	Gross weight (kg)	Trade Value (US$)	CIF Trade Value (US$)	FOB Trade Value (US$)	Flag
S3	2009	2009	2009	2	0	2	Export	422	Lebanon	LBN	0	World	WLD								00	LIVE ANIMALS	1	No Quantity							1432148			0
S3	2009	2009	2009	2	0	2	Export	422	Lebanon	LBN	56	Belgium	BEL								00	LIVE ANIMALS	1	No Quantity							6000			0
S3	2009	2009	2009	2	0	2	Export	422	Lebanon	LBN	276	Germany	DEU								00	LIVE ANIMALS	1	No Quantity							3316			0
S3	2009	2009	2009	2	0	2	Export	422	Lebanon	LBN	300	Greece	GRC								00	LIVE ANIMALS	1	No Quantity							5172			0
S3	2009	2009	2009	2	0	2	Export	422	Lebanon	LBN	368	Iraq	IRQ								00	LIVE ANIMALS	1	No Quantity							131022			0
S3	2009	2009	2009	2	0	2	Export	422	Lebanon	LBN	414	Kuwait	KWT								00	LIVE ANIMALS	1	No Quantity							49477			0
S3	2009	2009	2009	2	0	2	Export	422	Lebanon	LBN	442	Luxembourg	LUX								00	LIVE ANIMALS	1	No Quantity							5000			0
S3	2009	2009	2009	2	0	2	Export	422	Lebanon	LBN	512	Oman	OMN								00	LIVE ANIMALS	1	No Quantity							796			0
S3	2009	2009	2009	2	0	2	Export	422	Lebanon	LBN	528	Netherlands	NLD								00	LIVE ANIMALS	1	No Quantity							9284			0
S3	2009	2009	2009	2	0	2	Export	422	Lebanon	LBN	682	Saudi Arabia	SAU								00	LIVE ANIMALS	1	No Quantity							1178025			0
S3	2009	2009	2009	2	0	2	Export	422	Lebanon	LBN	688	Serbia	SRB								00	LIVE ANIMALS	1	No Quantity							33872			0
S3	2009	2009	2009	2	0	2	Export	422	Lebanon	LBN	760	Syria	SYR								00	LIVE ANIMALS	1	No Quantity							3000			0
S3	2009	2009	2009	2	0	2	Export	422	Lebanon	LBN	784	United Arab Emirates	ARE								00	LIVE ANIMALS	1	No Quantity							729			0
S3	2009	2009	2009	2	0	2	Export	422	Lebanon	LBN	792	Turkey	TUR								00	LIVE ANIMALS	1	No Quantity							1792			0
S3	2009	2009	2009	2	0	2	Export	422	Lebanon	LBN	826	United Kingdom	GBR								00	LIVE ANIMALS	1	No Quantity							663			0
S3	2009	2009	2009	2	0	2	Export	422	Lebanon	LBN	842	USA	USA								00	LIVE ANIMALS	1	No Quantity							4000			0
S3	2009	2009	2009	2	0	2	Export	428	Latvia	LVA	0	World	WLD								00	LIVE ANIMALS	1	No Quantity							28842091			0
S3	2009	2009	2009	2	0	2	Export	428	Latvia	LVA	36	Australia	AUS								00	LIVE ANIMALS	1	No Quantity							84			0
S3	2009	2009	2009	2	0	2	Export	428	Latvia	LVA	56	Belgium	BEL								00	LIVE ANIMALS	1	No Quantity							221301			0
S3	2009	2009	2009	2	0	2	Export	428	Latvia	LVA	156	China	CHN								00	LIVE ANIMALS	1	No Quantity							139			0
S3	2009	2009	2009	2	0	2	Export	428	Latvia	LVA	203	Czechia	CZE								00	LIVE ANIMALS	1	No Quantity							302723			0
S3	2009	2009	2009	2	0	2	Export	428	Latvia	LVA	233	Estonia	EST								00	LIVE ANIMALS	1	No Quantity							163286			0
S3	2009	2009	2009	2	0	2	Export	428	Latvia	LVA	246	Finland	FIN								00	LIVE ANIMALS	1	No Quantity							896062			0
S3	2009	2009	2009	2	0	2	Export	428	Latvia	LVA	276	Germany	DEU								00	LIVE ANIMALS	1	No Quantity							493269			0
S3	2009	2009	2009	2	0	2	Export	428	Latvia	LVA	440	Lithuania	LTU								00	LIVE ANIMALS	1	No Quantity							4778615			0
S3	2009	2009	2009	2	0	2	Export	428	Latvia	LVA	470	Malta	MLT								00	LIVE ANIMALS	1	No Quantity							51133			0
S3	2009	2009	2009	2	0	2	Export	428	Latvia	LVA	528	Netherlands	NLD								00	LIVE ANIMALS	1	No Quantity							6420142			0
S3	2009	2009	2009	2	0	2	Export	428	Latvia	LVA	579	Norway	NOR								00	LIVE ANIMALS	1	No Quantity							790			0
S3	2009	2009	2009	2	0	2	Export	428	Latvia	LVA	616	Poland	POL								00	LIVE ANIMALS	1	No Quantity							2744693			0
S3	2009	2009	2009	2	0	2	Export	428	Latvia	LVA	643	Russian Federation	RUS								00	LIVE ANIMALS	1	No Quantity							12592083			0
S3	2009	2009	2009	2	0	2	Export	428	Latvia	LVA	804	Ukraine	UKR								00	LIVE ANIMALS	1	No Quantity							177771			0
S3	2009	2009	2009	2	0	2	Export	422	Lebanon	LBN	0	World	WLD								01	MEAT, MEAT PREPARATIONS	1	No Quantity							14464539			0
S3	2009	2009	2009	2	0	2	Export	422	Lebanon	LBN	12	Algeria	DZA								01	MEAT, MEAT PREPARATIONS	1	No Quantity							110993			0
S3	2009	2009	2009	2	0	2	Export	422	Lebanon	LBN	24	Angola	AGO								01	MEAT, MEAT PREPARATIONS	1	No Quantity							10105			0
S3	2009	2009	2009	2	0	2	Export	422	Lebanon	LBN	36	Australia	AUS								01	MEAT, MEAT PREPARATIONS	1	No Quantity							177488			0
S3	2009	2009	2009	2	0	2	Export	422	Lebanon	LBN	48	Bahrain	BHR								01	MEAT, MEAT PREPARATIONS	1	No Quantity							19900			0
S3	2009	2009	2009	2	0	2	Export	422	Lebanon	LBN	51	Armenia	ARM								01	MEAT, MEAT PREPARATIONS	1	No Quantity							463			0
S3	2009	2009	2009	2	0	2	Export	422	Lebanon	LBN	56	Belgium	BEL								01	MEAT, MEAT PREPARATIONS	1	No Quantity							17401			0
S3	2009	2009	2009	2	0	2	Export	422	Lebanon	LBN	68	Bolivia (Plurinational State of)	BOL								01	MEAT, MEAT PREPARATIONS	1	No Quantity							830			0
S3	2009	2009	2009	2	0	2	Export	422	Lebanon	LBN	70	Bosnia Herzegovina	BIH								01	MEAT, MEAT PREPARATIONS	1	No Quantity							8621			0
S3	2009	2009	2009	2	0	2	Export	422	Lebanon	LBN	120	Cameroon	CMR								01	MEAT, MEAT PREPARATIONS	1	No Quantity							2188			0
S3	2009	2009	2009	2	0	2	Export	422	Lebanon	LBN	140	Central African Rep.	CAF								01	MEAT, MEAT PREPARATIONS	1	No Quantity							55388			0
S3	2009	2009	2009	2	0	2	Export	422	Lebanon	LBN	170	Colombia	COL								01	MEAT, MEAT PREPARATIONS	1	No Quantity							7665			0
S3	2009	2009	2009	2	0	2	Export	422	Lebanon	LBN	174	Comoros	COM								01	MEAT, MEAT PREPARATIONS	1	No Quantity							12676			0
S3	2009	2009	2009	2	0	2	Export	422	Lebanon	LBN	178	Congo	COG								01	MEAT, MEAT PREPARATIONS	1	No Quantity							89496			0
S3	2009	2009	2009	2	0	2	Export	422	Lebanon	LBN	180	Dem. Rep. of the Congo	COD								01	MEAT, MEAT PREPARATIONS	1	No Quantity							9089			0
S3	2009	2009	2009	2	0	2	Export	422	Lebanon	LBN	204	Benin	BEN								01	MEAT, MEAT PREPARATIONS	1	No Quantity							4428			0
S3	2009	2009	2009	2	0	2	Export	422	Lebanon	LBN	208	Denmark	DNK								01	MEAT, MEAT PREPARATIONS	1	No Quantity							19425			0
S3	2009	2009	2009	2	0	2	Export	422	Lebanon	LBN	226	Equatorial Guinea	GNQ								01	MEAT, MEAT PREPARATIONS	1	No Quantity							64375			0
S3	2009	2009	2009	2	0	2	Export	422	Lebanon	LBN	251	France	FRA								01	MEAT, MEAT PREPARATIONS	1	No Quantity							13165			0
S3	2009	2009	2009	2	0	2	Export	422	Lebanon	LBN	266	Gabon	GAB								01	MEAT, MEAT PREPARATIONS	1	No Quantity							80136			0
S3	2009	2009	2009	2	0	2	Export	422	Lebanon	LBN	270	Gambia	GMB								01	MEAT, MEAT PREPARATIONS	1	No Quantity							40620			0
S3	2009	2009	2009	2	0	2	Export	422	Lebanon	LBN	276	Germany	DEU								01	MEAT, MEAT PREPARATIONS	1	No Quantity							279438			0
S3	2009	2009	2009	2	0	2	Export	422	Lebanon	LBN	288	Ghana	GHA								01	MEAT, MEAT PREPARATIONS	1	No Quantity							68407			0
S3	2009	2009	2009	2	0	2	Export	422	Lebanon	LBN	324	Guinea	GIN								01	MEAT, MEAT PREPARATIONS	1	No Quantity							211205			0
S3	2009	2009	2009	2	0	2	Export	422	Lebanon	LBN	344	China, Hong Kong SAR	HKG								01	MEAT, MEAT PREPARATIONS	1	No Quantity							48935			0
S3	2009	2009	2009	2	0	2	Export	422	Lebanon	LBN	368	Iraq	IRQ								01	MEAT, MEAT PREPARATIONS	1	No Quantity							118908			0
S3	2009	2009	2009	2	0	2	Export	422	Lebanon	LBN	384	Côte d'Ivoire	CIV								01	MEAT, MEAT PREPARATIONS	1	No Quantity							116501			0
S3	2009	2009	2009	2	0	2	Export	422	Lebanon	LBN	400	Jordan	JOR								01	MEAT, MEAT PREPARATIONS	1	No Quantity							4865688			0
S3	2009	2009	2009	2	0	2	Export	422	Lebanon	LBN	404	Kenya	KEN								01	MEAT, MEAT PREPARATIONS	1	No Quantity							32			0
S3	2009	2009	2009	2	0	2	Export	422	Lebanon	LBN	414	Kuwait	KWT								01	MEAT, MEAT PREPARATIONS	1	No Quantity							305086			0
S3	2009	2009	2009	2	0	2	Export	422	Lebanon	LBN	430	Liberia	LBR								01	MEAT, MEAT PREPARATIONS	1	No Quantity							249009			0
S3	2009	2009	2009	2	0	2	Export	422	Lebanon	LBN	450	Madagascar	MDG								01	MEAT, MEAT PREPARATIONS	1	No Quantity							102719			0
S3	2009	2009	2009	2	0	2	Export	422	Lebanon	LBN	458	Malaysia	MYS								01	MEAT, MEAT PREPARATIONS	1	No Quantity							9753			0
S3	2009	2009	2009	2	0	2	Export	422	Lebanon	LBN	466	Mali	MLI								01	MEAT, MEAT PREPARATIONS	1	No Quantity							25962			0
S3	2009	2009	2009	2	0	2	Export	422	Lebanon	LBN	478	Mauritania	MRT								01	MEAT, MEAT PREPARATIONS	1	No Quantity							2265			0
S3	2009	2009	2009	2	0	2	Export	422	Lebanon	LBN	504	Morocco	MAR								01	MEAT, MEAT PREPARATIONS	1	No Quantity							29375			0
S3	2009	2009	2009	2	0	2	Export	422	Lebanon	LBN	508	Mozambique	MOZ								01	MEAT, MEAT PREPARATIONS	1	No Quantity							3588			0
S3	2009	2009	2009	2	0	2	Export	422	Lebanon	LBN	562	Niger	NER								01	MEAT, MEAT PREPARATIONS	1	No Quantity							44617			0
S3	2009	2009	2009	2	0	2	Export	422	Lebanon	LBN	566	Nigeria	NGA								01	MEAT, MEAT PREPARATIONS	1	No Quantity							44310			0
S3	2009	2009	2009	2	0	2	Export	422	Lebanon	LBN	591	Panama	PAN								01	MEAT, MEAT PREPARATIONS	1	No Quantity							7673			0
S3	2009	2009	2009	2	0	2	Export	422	Lebanon	LBN	600	Paraguay	PRY								01	MEAT, MEAT PREPARATIONS	1	No Quantity							60951			0
S3	2009	2009	2009	2	0	2	Export	422	Lebanon	LBN	634	Qatar	QAT								01	MEAT, MEAT PREPARATIONS	1	No Quantity							1969002			0
S3	2009	2009	2009	2	0	2	Export	422	Lebanon	LBN	660	Anguilla	AIA								01	MEAT, MEAT PREPARATIONS	1	No Quantity							4278			0
S3	2009	2009	2009	2	0	2	Export	422	Lebanon	LBN	682	Saudi Arabia	SAU								01	MEAT, MEAT PREPARATIONS	1	No Quantity							39620			0
S3	2009	2009	2009	2	0	2	Export	422	Lebanon	LBN	686	Senegal	SEN								01	MEAT, MEAT PREPARATIONS	1	No Quantity							11007			0
S3	2009	2009	2009	2	0	2	Export	422	Lebanon	LBN	694	Sierra Leone	SLE								01	MEAT, MEAT PREPARATIONS	1	No Quantity							52197			0
S3	2009	2009	2009	2	0	2	Export	422	Lebanon	LBN	704	Viet Nam	VNM								01	MEAT, MEAT PREPARATIONS	1	No Quantity							7759			0
S3	2009	2009	2009	2	0	2	Export	422	Lebanon	LBN	710	South Africa	ZAF								01	MEAT, MEAT PREPARATIONS	1	No Quantity							131349			0
S3	2009	2009	2009	2	0	2	Export	422	Lebanon	LBN	716	Zimbabwe	ZWE								01	MEAT, MEAT PREPARATIONS	1	No Quantity							12803			0
S3	2009	2009	2009	2	0	2	Export	422	Lebanon	LBN	736	Fmr Sudan	SDN								01	MEAT, MEAT PREPARATIONS	1	No Quantity							1148			0
S3	2009	2009	2009	2	0	2	Export	422	Lebanon	LBN	752	Sweden	SWE								01	MEAT, MEAT PREPARATIONS	1	No Quantity							83082			0
S3	2009	2009	2009	2	0	2	Export	422	Lebanon	LBN	760	Syria	SYR								01	MEAT, MEAT PREPARATIONS	1	No Quantity							3780694			0
S3	2009	2009	2009	2	0	2	Export	422	Lebanon	LBN	768	Togo	TGO								01	MEAT, MEAT PREPARATIONS	1	No Quantity							20210			0
S3	2009	2009	2009	2	0	2	Export	422	Lebanon	LBN	784	United Arab Emirates	ARE								01	MEAT, MEAT PREPARATIONS	1	No Quantity							593783			0
S3	2009	2009	2009	2	0	2	Export	422	Lebanon	LBN	818	Egypt	EGY								01	MEAT, MEAT PREPARATIONS	1	No Quantity							145889			0
S3	2009	2009	2009	2	0	2	Export	422	Lebanon	LBN	834	United Rep. of Tanzania	TZA								01	MEAT, MEAT PREPARATIONS	1	No Quantity							400			0
S3	2009	2009	2009	2	0	2	Export	422	Lebanon	LBN	837	Bunkers									01	MEAT, MEAT PREPARATIONS	1	No Quantity							54566			0
S3	2009	2009	2009	2	0	2	Export	422	Lebanon	LBN	838	Free Zones									01	MEAT, MEAT PREPARATIONS	1	No Quantity							1186			0
S3	2009	2009	2009	2	0	2	Export	422	Lebanon	LBN	842	USA	USA								01	MEAT, MEAT PREPARATIONS	1	No Quantity							50499			0
S3	2009	2009	2009	2	0	2	Export	422	Lebanon	LBN	854	Burkina Faso	BFA								01	MEAT, MEAT PREPARATIONS	1	No Quantity							25358			0
S3	2009	2009	2009	2	0	2	Export	422	Lebanon	LBN	862	Venezuela	VEN								01	MEAT, MEAT PREPARATIONS	1	No Quantity							82020			0
S3	2009	2009	2009	2	0	2	Export	422	Lebanon	LBN	887	Yemen	YEM								01	MEAT, MEAT PREPARATIONS	1	No Quantity							31167			0
S3	2009	2009	2009	2	0	2	Export	422	Lebanon	LBN	894	Zambia	ZMB								01	MEAT, MEAT PREPARATIONS	1	No Quantity							27648			0
S3	2009	2009	2009	2	0	2	Export	428	Latvia	LVA	0	World	WLD								01	MEAT, MEAT PREPARATIONS	1	No Quantity							49689357			0
S3	2009	2009	2009	2	0	2	Export	428	Latvia	LVA	40	Austria	AUT								01	MEAT, MEAT PREPARATIONS	1	No Quantity							1026737			0
S3	2009	2009	2009	2	0	2	Export	428	Latvia	LVA	56	Belgium	BEL								01	MEAT, MEAT PREPARATIONS	1	No Quantity							128882			0
S3	2009	2009	2009	2	0	2	Export	428	Latvia	LVA	100	Bulgaria	BGR								01	MEAT, MEAT PREPARATIONS	1	No Quantity							512			0
S3	2009	2009	2009	2	0	2	Export	428	Latvia	LVA	112	Belarus	BLR								01	MEAT, MEAT PREPARATIONS	1	No Quantity							555700			0
S3	2009	2009	2009	2	0	2	Export	428	Latvia	LVA	196	Cyprus	CYP								01	MEAT, MEAT PREPARATIONS	1	No Quantity							900			0
S3	2009	2009	2009	2	0	2	Export	428	Latvia	LVA	203	Czechia	CZE								01	MEAT, MEAT PREPARATIONS	1	No Quantity							1423832			0
S3	2009	2009	2009	2	0	2	Export	428	Latvia	LVA	208	Denmark	DNK								01	MEAT, MEAT PREPARATIONS	1	No Quantity							139957			0
S3	2009	2009	2009	2	0	2	Export	428	Latvia	LVA	233	Estonia	EST								01	MEAT, MEAT PREPARATIONS	1	No Quantity							12929656			0
S3	2009	2009	2009	2	0	2	Export	428	Latvia	LVA	246	Finland	FIN								01	MEAT, MEAT PREPARATIONS	1	No Quantity							43835			0
S3	2009	2009	2009	2	0	2	Export	428	Latvia	LVA	251	France	FRA								01	MEAT, MEAT PREPARATIONS	1	No Quantity							100412			0
S3	2009	2009	2009	2	0	2	Export	428	Latvia	LVA	268	Georgia	GEO								01	MEAT, MEAT PREPARATIONS	1	No Quantity							1306019			0
S3	2009	2009	2009	2	0	2	Export	428	Latvia	LVA	276	Germany	DEU								01	MEAT, MEAT PREPARATIONS	1	No Quantity							748335			0
S3	2009	2009	2009	2	0	2	Export	428	Latvia	LVA	300	Greece	GRC								01	MEAT, MEAT PREPARATIONS	1	No Quantity							257751			0
S3	2009	2009	2009	2	0	2	Export	428	Latvia	LVA	372	Ireland	IRL								01	MEAT, MEAT PREPARATIONS	1	No Quantity							2019			0
S3	2009	2009	2009	2	0	2	Export	428	Latvia	LVA	381	Italy	ITA								01	MEAT, MEAT PREPARATIONS	1	No Quantity							70315			0
S3	2009	2009	2009	2	0	2	Export	428	Latvia	LVA	398	Kazakhstan	KAZ								01	MEAT, MEAT PREPARATIONS	1	No Quantity							772			0
S3	2009	2009	2009	2	0	2	Export	428	Latvia	LVA	440	Lithuania	LTU								01	MEAT, MEAT PREPARATIONS	1	No Quantity							11152633			0
S3	2009	2009	2009	2	0	2	Export	428	Latvia	LVA	528	Netherlands	NLD								01	MEAT, MEAT PREPARATIONS	1	No Quantity							11096929			0
S3	2009	2009	2009	2	0	2	Export	428	Latvia	LVA	584	Marshall Isds	MHL								01	MEAT, MEAT PREPARATIONS	1	No Quantity							1953			0
S3	2009	2009	2009	2	0	2	Export	428	Latvia	LVA	616	Poland	POL								01	MEAT, MEAT PREPARATIONS	1	No Quantity							523872			0
S3	2009	2009	2009	2	0	2	Export	428	Latvia	LVA	620	Portugal	PRT								01	MEAT, MEAT PREPARATIONS	1	No Quantity							1017			0
S3	2009	2009	2009	2	0	2	Export	428	Latvia	LVA	643	Russian Federation	RUS								01	MEAT, MEAT PREPARATIONS	1	No Quantity							1244313			0
S3	2009	2009	2009	2	0	2	Export	428	Latvia	LVA	724	Spain	ESP								01	MEAT, MEAT PREPARATIONS	1	No Quantity							2712			0
S3	2009	2009	2009	2	0	2	Export	428	Latvia	LVA	752	Sweden	SWE								01	MEAT, MEAT PREPARATIONS	1	No Quantity							3629176			0
S3	2009	2009	2009	2	0	2	Export	428	Latvia	LVA	792	Turkey	TUR								01	MEAT, MEAT PREPARATIONS	1	No Quantity							235			0
S3	2009	2009	2009	2	0	2	Export	428	Latvia	LVA	795	Turkmenistan	TKM								01	MEAT, MEAT PREPARATIONS	1	No Quantity							2128			0
S3	2009	2009	2009	2	0	2	Export	428	Latvia	LVA	826	United Kingdom	GBR								01	MEAT, MEAT PREPARATIONS	1	No Quantity							3012729			0
S3	2009	2009	2009	2	0	2	Export	428	Latvia	LVA	837	Bunkers									01	MEAT, MEAT PREPARATIONS	1	No Quantity							286025			0
S3	2009	2009	2009	2	0	2	Export	422	Lebanon	LBN	0	World	WLD								02	DAIRY PRODUCTS,BIRD EGGS	1	No Quantity							8820583			0
S3	2009	2009	2009	2	0	2	Export	422	Lebanon	LBN	12	Algeria	DZA								02	DAIRY PRODUCTS,BIRD EGGS	1	No Quantity							62357			0
S3	2009	2009	2009	2	0	2	Export	422	Lebanon	LBN	24	Angola	AGO								02	DAIRY PRODUCTS,BIRD EGGS	1	No Quantity							26872			0
S3	2009	2009	2009	2	0	2	Export	422	Lebanon	LBN	40	Austria	AUT								02	DAIRY PRODUCTS,BIRD EGGS	1	No Quantity							3500			0
S3	2009	2009	2009	2	0	2	Export	422	Lebanon	LBN	48	Bahrain	BHR								02	DAIRY PRODUCTS,BIRD EGGS	1	No Quantity							31921			0
S3	2009	2009	2009	2	0	2	Export	422	Lebanon	LBN	56	Belgium	BEL								02	DAIRY PRODUCTS,BIRD EGGS	1	No Quantity							10016			0
S3	2009	2009	2009	2	0	2	Export	422	Lebanon	LBN	68	Bolivia (Plurinational State of)	BOL								02	DAIRY PRODUCTS,BIRD EGGS	1	No Quantity							3122			0
S3	2009	2009	2009	2	0	2	Export	422	Lebanon	LBN	120	Cameroon	CMR								02	DAIRY PRODUCTS,BIRD EGGS	1	No Quantity							14367			0
S3	2009	2009	2009	2	0	2	Export	422	Lebanon	LBN	124	Canada	CAN								02	DAIRY PRODUCTS,BIRD EGGS	1	No Quantity							17828			0
S3	2009	2009	2009	2	0	2	Export	422	Lebanon	LBN	140	Central African Rep.	CAF								02	DAIRY PRODUCTS,BIRD EGGS	1	No Quantity							76155			0
S3	2009	2009	2009	2	0	2	Export	422	Lebanon	LBN	170	Colombia	COL								02	DAIRY PRODUCTS,BIRD EGGS	1	No Quantity							10160			0
S3	2009	2009	2009	2	0	2	Export	422	Lebanon	LBN	178	Congo	COG								02	DAIRY PRODUCTS,BIRD EGGS	1	No Quantity							60761			0
S3	2009	2009	2009	2	0	2	Export	422	Lebanon	LBN	180	Dem. Rep. of the Congo	COD								02	DAIRY PRODUCTS,BIRD EGGS	1	No Quantity							12446			0
S3	2009	2009	2009	2	0	2	Export	422	Lebanon	LBN	204	Benin	BEN								02	DAIRY PRODUCTS,BIRD EGGS	1	No Quantity							12893			0
S3	2009	2009	2009	2	0	2	Export	422	Lebanon	LBN	208	Denmark	DNK								02	DAIRY PRODUCTS,BIRD EGGS	1	No Quantity							2240			0
S3	2009	2009	2009	2	0	2	Export	422	Lebanon	LBN	214	Dominican Rep.	DOM								02	DAIRY PRODUCTS,BIRD EGGS	1	No Quantity							5391			0
S3	2009	2009	2009	2	0	2	Export	422	Lebanon	LBN	226	Equatorial Guinea	GNQ								02	DAIRY PRODUCTS,BIRD EGGS	1	No Quantity							47653			0
S3	2009	2009	2009	2	0	2	Export	422	Lebanon	LBN	251	France	FRA								02	DAIRY PRODUCTS,BIRD EGGS	1	No Quantity							1036			0
S3	2009	2009	2009	2	0	2	Export	422	Lebanon	LBN	262	Djibouti	DJI								02	DAIRY PRODUCTS,BIRD EGGS	1	No Quantity							221			0
S3	2009	2009	2009	2	0	2	Export	422	Lebanon	LBN	266	Gabon	GAB								02	DAIRY PRODUCTS,BIRD EGGS	1	No Quantity							43909			0
S3	2009	2009	2009	2	0	2	Export	422	Lebanon	LBN	270	Gambia	GMB								02	DAIRY PRODUCTS,BIRD EGGS	1	No Quantity							20473			0
S3	2009	2009	2009	2	0	2	Export	422	Lebanon	LBN	276	Germany	DEU								02	DAIRY PRODUCTS,BIRD EGGS	1	No Quantity							177292			0
S3	2009	2009	2009	2	0	2	Export	422	Lebanon	LBN	288	Ghana	GHA								02	DAIRY PRODUCTS,BIRD EGGS	1	No Quantity							47553			0
S3	2009	2009	2009	2	0	2	Export	422	Lebanon	LBN	324	Guinea	GIN								02	DAIRY PRODUCTS,BIRD EGGS	1	No Quantity							48740			0
S3	2009	2009	2009	2	0	2	Export	422	Lebanon	LBN	344	China, Hong Kong SAR	HKG								02	DAIRY PRODUCTS,BIRD EGGS	1	No Quantity							1924			0
S3	2009	2009	2009	2	0	2	Export	422	Lebanon	LBN	368	Iraq	IRQ								02	DAIRY PRODUCTS,BIRD EGGS	1	No Quantity							3164773			0
S3	2009	2009	2009	2	0	2	Export	422	Lebanon	LBN	384	Côte d'Ivoire	CIV								02	DAIRY PRODUCTS,BIRD EGGS	1	No Quantity							449563			0
S3	2009	2009	2009	2	0	2	Export	422	Lebanon	LBN	400	Jordan	JOR								02	DAIRY PRODUCTS,BIRD EGGS	1	No Quantity							43800			0
S3	2009	2009	2009	2	0	2	Export	422	Lebanon	LBN	404	Kenya	KEN								02	DAIRY PRODUCTS,BIRD EGGS	1	No Quantity							143			0
S3	2009	2009	2009	2	0	2	Export	422	Lebanon	LBN	414	Kuwait	KWT								02	DAIRY PRODUCTS,BIRD EGGS	1	No Quantity							1409761			0
S3	2009	2009	2009	2	0	2	Export	422	Lebanon	LBN	430	Liberia	LBR								02	DAIRY PRODUCTS,BIRD EGGS	1	No Quantity							57578			0
S3	2009	2009	2009	2	0	2	Export	422	Lebanon	LBN	450	Madagascar	MDG								02	DAIRY PRODUCTS,BIRD EGGS	1	No Quantity							30619			0
S3	2009	2009	2009	2	0	2	Export	422	Lebanon	LBN	454	Malawi	MWI								02	DAIRY PRODUCTS,BIRD EGGS	1	No Quantity							165			0
S3	2009	2009	2009	2	0	2	Export	422	Lebanon	LBN	458	Malaysia	MYS								02	DAIRY PRODUCTS,BIRD EGGS	1	No Quantity							3570			0
S3	2009	2009	2009	2	0	2	Export	422	Lebanon	LBN	466	Mali	MLI								02	DAIRY PRODUCTS,BIRD EGGS	1	No Quantity							23458			0
S3	2009	2009	2009	2	0	2	Export	422	Lebanon	LBN	478	Mauritania	MRT								02	DAIRY PRODUCTS,BIRD EGGS	1	No Quantity							3655			0
S3	2009	2009	2009	2	0	2	Export	422	Lebanon	LBN	508	Mozambique	MOZ								02	DAIRY PRODUCTS,BIRD EGGS	1	No Quantity							18124			0
S3	2009	2009	2009	2	0	2	Export	422	Lebanon	LBN	512	Oman	OMN								02	DAIRY PRODUCTS,BIRD EGGS	1	No Quantity							64248			0
S3	2009	2009	2009	2	0	2	Export	422	Lebanon	LBN	528	Netherlands	NLD								02	DAIRY PRODUCTS,BIRD EGGS	1	No Quantity							159			0
S3	2009	2009	2009	2	0	2	Export	422	Lebanon	LBN	554	New Zealand	NZL								02	DAIRY PRODUCTS,BIRD EGGS	1	No Quantity							3603			0
S3	2009	2009	2009	2	0	2	Export	422	Lebanon	LBN	562	Niger	NER								02	DAIRY PRODUCTS,BIRD EGGS	1	No Quantity							39047			0
S3	2009	2009	2009	2	0	2	Export	422	Lebanon	LBN	566	Nigeria	NGA								02	DAIRY PRODUCTS,BIRD EGGS	1	No Quantity							74978			0
S3	2009	2009	2009	2	0	2	Export	422	Lebanon	LBN	591	Panama	PAN								02	DAIRY PRODUCTS,BIRD EGGS	1	No Quantity							1954			0
S3	2009	2009	2009	2	0	2	Export	422	Lebanon	LBN	600	Paraguay	PRY								02	DAIRY PRODUCTS,BIRD EGGS	1	No Quantity							27533			0
S3	2009	2009	2009	2	0	2	Export	422	Lebanon	LBN	634	Qatar	QAT								02	DAIRY PRODUCTS,BIRD EGGS	1	No Quantity							404426			0
S3	2009	2009	2009	2	0	2	Export	422	Lebanon	LBN	682	Saudi Arabia	SAU								02	DAIRY PRODUCTS,BIRD EGGS	1	No Quantity							436981			0
S3	2009	2009	2009	2	0	2	Export	422	Lebanon	LBN	686	Senegal	SEN								02	DAIRY PRODUCTS,BIRD EGGS	1	No Quantity							37711			0
S3	2009	2009	2009	2	0	2	Export	422	Lebanon	LBN	694	Sierra Leone	SLE								02	DAIRY PRODUCTS,BIRD EGGS	1	No Quantity							53133			0
S3	2009	2009	2009	2	0	2	Export	422	Lebanon	LBN	710	South Africa	ZAF								02	DAIRY PRODUCTS,BIRD EGGS	1	No Quantity							9495			0
S3	2009	2009	2009	2	0	2	Export	422	Lebanon	LBN	716	Zimbabwe	ZWE								02	DAIRY PRODUCTS,BIRD EGGS	1	No Quantity							3875			0
S3	2009	2009	2009	2	0	2	Export	422	Lebanon	LBN	736	Fmr Sudan	SDN								02	DAIRY PRODUCTS,BIRD EGGS	1	No Quantity							267460			0
S3	2009	2009	2009	2	0	2	Export	422	Lebanon	LBN	752	Sweden	SWE								02	DAIRY PRODUCTS,BIRD EGGS	1	No Quantity							1081			0
S3	2009	2009	2009	2	0	2	Export	422	Lebanon	LBN	757	Switzerland	CHE								02	DAIRY PRODUCTS,BIRD EGGS	1	No Quantity							1125			0
S3	2009	2009	2009	2	0	2	Export	422	Lebanon	LBN	760	Syria	SYR								02	DAIRY PRODUCTS,BIRD EGGS	1	No Quantity							213339			0
S3	2009	2009	2009	2	0	2	Export	422	Lebanon	LBN	768	Togo	TGO								02	DAIRY PRODUCTS,BIRD EGGS	1	No Quantity							16940			0
S3	2009	2009	2009	2	0	2	Export	422	Lebanon	LBN	784	United Arab Emirates	ARE								02	DAIRY PRODUCTS,BIRD EGGS	1	No Quantity							114224			0
S3	2009	2009	2009	2	0	2	Export	422	Lebanon	LBN	800	Uganda	UGA								02	DAIRY PRODUCTS,BIRD EGGS	1	No Quantity							189			0
S3	2009	2009	2009	2	0	2	Export	422	Lebanon	LBN	818	Egypt	EGY								02	DAIRY PRODUCTS,BIRD EGGS	1	No Quantity							93109			0
S3	2009	2009	2009	2	0	2	Export	422	Lebanon	LBN	826	United Kingdom	GBR								02	DAIRY PRODUCTS,BIRD EGGS	1	No Quantity							27347			0
S3	2009	2009	2009	2	0	2	Export	422	Lebanon	LBN	834	United Rep. of Tanzania	TZA								02	DAIRY PRODUCTS,BIRD EGGS	1	No Quantity							1335			0
S3	2009	2009	2009	2	0	2	Export	422	Lebanon	LBN	837	Bunkers									02	DAIRY PRODUCTS,BIRD EGGS	1	No Quantity							214181			0
S3	2009	2009	2009	2	0	2	Export	422	Lebanon	LBN	838	Free Zones									02	DAIRY PRODUCTS,BIRD EGGS	1	No Quantity							1435			0
S3	2009	2009	2009	2	0	2	Export	422	Lebanon	LBN	842	USA	USA								02	DAIRY PRODUCTS,BIRD EGGS	1	No Quantity							632716			0
S3	2009	2009	2009	2	0	2	Export	422	Lebanon	LBN	854	Burkina Faso	BFA								02	DAIRY PRODUCTS,BIRD EGGS	1	No Quantity							33473			0
S3	2009	2009	2009	2	0	2	Export	422	Lebanon	LBN	862	Venezuela	VEN								02	DAIRY PRODUCTS,BIRD EGGS	1	No Quantity							40031			0
S3	2009	2009	2009	2	0	2	Export	422	Lebanon	LBN	887	Yemen	YEM								02	DAIRY PRODUCTS,BIRD EGGS	1	No Quantity							39109			0
S3	2009	2009	2009	2	0	2	Export	422	Lebanon	LBN	894	Zambia	ZMB								02	DAIRY PRODUCTS,BIRD EGGS	1	No Quantity							22307			0
S3	2009	2009	2009	2	0	2	Export	428	Latvia	LVA	0	World	WLD								02	DAIRY PRODUCTS,BIRD EGGS	1	No Quantity							143722720			0
S3	2009	2009	2009	2	0	2	Export	428	Latvia	LVA	12	Algeria	DZA								02	DAIRY PRODUCTS,BIRD EGGS	1	No Quantity							863987			0
S3	2009	2009	2009	2	0	2	Export	428	Latvia	LVA	28	Antigua and Barbuda	ATG								02	DAIRY PRODUCTS,BIRD EGGS	1	No Quantity							28			0
S3	2009	2009	2009	2	0	2	Export	428	Latvia	LVA	31	Azerbaijan	AZE								02	DAIRY PRODUCTS,BIRD EGGS	1	No Quantity							3685306			0
S3	2009	2009	2009	2	0	2	Export	428	Latvia	LVA	40	Austria	AUT								02	DAIRY PRODUCTS,BIRD EGGS	1	No Quantity							995268			0
S3	2009	2009	2009	2	0	2	Export	428	Latvia	LVA	44	Bahamas	BHS								02	DAIRY PRODUCTS,BIRD EGGS	1	No Quantity							20			0
S3	2009	2009	2009	2	0	2	Export	428	Latvia	LVA	56	Belgium	BEL								02	DAIRY PRODUCTS,BIRD EGGS	1	No Quantity							641659			0
S3	2009	2009	2009	2	0	2	Export	428	Latvia	LVA	100	Bulgaria	BGR								02	DAIRY PRODUCTS,BIRD EGGS	1	No Quantity							191056			0
S3	2009	2009	2009	2	0	2	Export	428	Latvia	LVA	196	Cyprus	CYP								02	DAIRY PRODUCTS,BIRD EGGS	1	No Quantity							17091			0
S3	2009	2009	2009	2	0	2	Export	428	Latvia	LVA	203	Czechia	CZE								02	DAIRY PRODUCTS,BIRD EGGS	1	No Quantity							263557			0
S3	2009	2009	2009	2	0	2	Export	428	Latvia	LVA	208	Denmark	DNK								02	DAIRY PRODUCTS,BIRD EGGS	1	No Quantity							892323			0
S3	2009	2009	2009	2	0	2	Export	428	Latvia	LVA	233	Estonia	EST								02	DAIRY PRODUCTS,BIRD EGGS	1	No Quantity							14279337			0
S3	2009	2009	2009	2	0	2	Export	428	Latvia	LVA	246	Finland	FIN								02	DAIRY PRODUCTS,BIRD EGGS	1	No Quantity							699175			0
S3	2009	2009	2009	2	0	2	Export	428	Latvia	LVA	251	France	FRA								02	DAIRY PRODUCTS,BIRD EGGS	1	No Quantity							701394			0
S3	2009	2009	2009	2	0	2	Export	428	Latvia	LVA	268	Georgia	GEO								02	DAIRY PRODUCTS,BIRD EGGS	1	No Quantity							54732			0
S3	2009	2009	2009	2	0	2	Export	428	Latvia	LVA	270	Gambia	GMB								02	DAIRY PRODUCTS,BIRD EGGS	1	No Quantity							5407			0
S3	2009	2009	2009	2	0	2	Export	428	Latvia	LVA	276	Germany	DEU								02	DAIRY PRODUCTS,BIRD EGGS	1	No Quantity							26025986			0
S3	2009	2009	2009	2	0	2	Export	428	Latvia	LVA	300	Greece	GRC								02	DAIRY PRODUCTS,BIRD EGGS	1	No Quantity							11310			0
S3	2009	2009	2009	2	0	2	Export	428	Latvia	LVA	344	China, Hong Kong SAR	HKG								02	DAIRY PRODUCTS,BIRD EGGS	1	No Quantity							33751			0
S3	2009	2009	2009	2	0	2	Export	428	Latvia	LVA	348	Hungary	HUN								02	DAIRY PRODUCTS,BIRD EGGS	1	No Quantity							1223467			0
S3	2009	2009	2009	2	0	2	Export	428	Latvia	LVA	360	Indonesia	IDN								02	DAIRY PRODUCTS,BIRD EGGS	1	No Quantity							3253			0
S3	2009	2009	2009	2	0	2	Export	428	Latvia	LVA	372	Ireland	IRL								02	DAIRY PRODUCTS,BIRD EGGS	1	No Quantity							756386			0
S3	2009	2009	2009	2	0	2	Export	428	Latvia	LVA	376	Israel	ISR								02	DAIRY PRODUCTS,BIRD EGGS	1	No Quantity							53126			0
S3	2009	2009	2009	2	0	2	Export	428	Latvia	LVA	381	Italy	ITA								02	DAIRY PRODUCTS,BIRD EGGS	1	No Quantity							5702951			0
S3	2009	2009	2009	2	0	2	Export	428	Latvia	LVA	392	Japan	JPN								02	DAIRY PRODUCTS,BIRD EGGS	1	No Quantity							221261			0
S3	2009	2009	2009	2	0	2	Export	428	Latvia	LVA	410	Rep. of Korea	KOR								02	DAIRY PRODUCTS,BIRD EGGS	1	No Quantity							33110			0
S3	2009	2009	2009	2	0	2	Export	428	Latvia	LVA	434	Libya	LBY								02	DAIRY PRODUCTS,BIRD EGGS	1	No Quantity							602686			0
S3	2009	2009	2009	2	0	2	Export	428	Latvia	LVA	440	Lithuania	LTU								02	DAIRY PRODUCTS,BIRD EGGS	1	No Quantity							55675173			0
S3	2009	2009	2009	2	0	2	Export	428	Latvia	LVA	458	Malaysia	MYS								02	DAIRY PRODUCTS,BIRD EGGS	1	No Quantity							393366			0
S3	2009	2009	2009	2	0	2	Export	428	Latvia	LVA	504	Morocco	MAR								02	DAIRY PRODUCTS,BIRD EGGS	1	No Quantity							73815			0
S3	2009	2009	2009	2	0	2	Export	428	Latvia	LVA	528	Netherlands	NLD								02	DAIRY PRODUCTS,BIRD EGGS	1	No Quantity							7232397			0
S3	2009	2009	2009	2	0	2	Export	428	Latvia	LVA	562	Niger	NER								02	DAIRY PRODUCTS,BIRD EGGS	1	No Quantity							100739			0
S3	2009	2009	2009	2	0	2	Export	428	Latvia	LVA	584	Marshall Isds	MHL								02	DAIRY PRODUCTS,BIRD EGGS	1	No Quantity							651			0
S3	2009	2009	2009	2	0	2	Export	428	Latvia	LVA	616	Poland	POL								02	DAIRY PRODUCTS,BIRD EGGS	1	No Quantity							7036450			0
S3	2009	2009	2009	2	0	2	Export	428	Latvia	LVA	620	Portugal	PRT								02	DAIRY PRODUCTS,BIRD EGGS	1	No Quantity							997			0
S3	2009	2009	2009	2	0	2	Export	428	Latvia	LVA	642	Romania	ROU								02	DAIRY PRODUCTS,BIRD EGGS	1	No Quantity							1941204			0
S3	2009	2009	2009	2	0	2	Export	428	Latvia	LVA	643	Russian Federation	RUS								02	DAIRY PRODUCTS,BIRD EGGS	1	No Quantity							8416364			0
S3	2009	2009	2009	2	0	2	Export	428	Latvia	LVA	682	Saudi Arabia	SAU								02	DAIRY PRODUCTS,BIRD EGGS	1	No Quantity							581306			0
S3	2009	2009	2009	2	0	2	Export	428	Latvia	LVA	702	Singapore	SGP								02	DAIRY PRODUCTS,BIRD EGGS	1	No Quantity							284172			0
S3	2009	2009	2009	2	0	2	Export	428	Latvia	LVA	703	Slovakia	SVK								02	DAIRY PRODUCTS,BIRD EGGS	1	No Quantity							486183			0
S3	2009	2009	2009	2	0	2	Export	428	Latvia	LVA	704	Viet Nam	VNM								02	DAIRY PRODUCTS,BIRD EGGS	1	No Quantity							10717			0
S3	2009	2009	2009	2	0	2	Export	428	Latvia	LVA	724	Spain	ESP								02	DAIRY PRODUCTS,BIRD EGGS	1	No Quantity							542381			0
S3	2009	2009	2009	2	0	2	Export	428	Latvia	LVA	752	Sweden	SWE								02	DAIRY PRODUCTS,BIRD EGGS	1	No Quantity							584878			0
S3	2009	2009	2009	2	0	2	Export	428	Latvia	LVA	757	Switzerland	CHE								02	DAIRY PRODUCTS,BIRD EGGS	1	No Quantity							14			0
S3	2009	2009	2009	2	0	2	Export	428	Latvia	LVA	760	Syria	SYR								02	DAIRY PRODUCTS,BIRD EGGS	1	No Quantity							140012			0
S3	2009	2009	2009	2	0	2	Export	428	Latvia	LVA	764	Thailand	THA								02	DAIRY PRODUCTS,BIRD EGGS	1	No Quantity							358096			0
S3	2009	2009	2009	2	0	2	Export	428	Latvia	LVA	784	United Arab Emirates	ARE								02	DAIRY PRODUCTS,BIRD EGGS	1	No Quantity							61069			0
S3	2009	2009	2009	2	0	2	Export	428	Latvia	LVA	792	Turkey	TUR								02	DAIRY PRODUCTS,BIRD EGGS	1	No Quantity							314998			0
S3	2009	2009	2009	2	0	2	Export	428	Latvia	LVA	818	Egypt	EGY								02	DAIRY PRODUCTS,BIRD EGGS	1	No Quantity							146925			0
S3	2009	2009	2009	2	0	2	Export	428	Latvia	LVA	826	United Kingdom	GBR								02	DAIRY PRODUCTS,BIRD EGGS	1	No Quantity							1046450			0
S3	2009	2009	2009	2	0	2	Export	428	Latvia	LVA	837	Bunkers									02	DAIRY PRODUCTS,BIRD EGGS	1	No Quantity							120273			0
S3	2009	2009	2009	2	0	2	Export	428	Latvia	LVA	842	USA	USA								02	DAIRY PRODUCTS,BIRD EGGS	1	No Quantity							137960			0
S3	2009	2009	2009	2	0	2	Export	428	Latvia	LVA	860	Uzbekistan	UZB								02	DAIRY PRODUCTS,BIRD EGGS	1	No Quantity							26034			0
S3	2009	2009	2009	2	0	2	Export	428	Latvia	LVA	887	Yemen	YEM								02	DAIRY PRODUCTS,BIRD EGGS	1	No Quantity							52469			0
S3	2009	2009	2009	2	0	2	Export	422	Lebanon	LBN	0	World	WLD								03	FISH,CRUSTACEANS,MOLLUSC	1	No Quantity							6244552			0
S3	2009	2009	2009	2	0	2	Export	422	Lebanon	LBN	24	Angola	AGO								03	FISH,CRUSTACEANS,MOLLUSC	1	No Quantity							17794			0
S3	2009	2009	2009	2	0	2	Export	422	Lebanon	LBN	48	Bahrain	BHR								03	FISH,CRUSTACEANS,MOLLUSC	1	No Quantity							18601			0
S3	2009	2009	2009	2	0	2	Export	422	Lebanon	LBN	51	Armenia	ARM								03	FISH,CRUSTACEANS,MOLLUSC	1	No Quantity							6699			0
S3	2009	2009	2009	2	0	2	Export	422	Lebanon	LBN	56	Belgium	BEL								03	FISH,CRUSTACEANS,MOLLUSC	1	No Quantity							918			0
S3	2009	2009	2009	2	0	2	Export	422	Lebanon	LBN	68	Bolivia (Plurinational State of)	BOL								03	FISH,CRUSTACEANS,MOLLUSC	1	No Quantity							620			0
S3	2009	2009	2009	2	0	2	Export	422	Lebanon	LBN	120	Cameroon	CMR								03	FISH,CRUSTACEANS,MOLLUSC	1	No Quantity							10641			0
S3	2009	2009	2009	2	0	2	Export	422	Lebanon	LBN	124	Canada	CAN								03	FISH,CRUSTACEANS,MOLLUSC	1	No Quantity							46564			0
S3	2009	2009	2009	2	0	2	Export	422	Lebanon	LBN	140	Central African Rep.	CAF								03	FISH,CRUSTACEANS,MOLLUSC	1	No Quantity							29471			0
S3	2009	2009	2009	2	0	2	Export	422	Lebanon	LBN	170	Colombia	COL								03	FISH,CRUSTACEANS,MOLLUSC	1	No Quantity							2255			0
S3	2009	2009	2009	2	0	2	Export	422	Lebanon	LBN	174	Comoros	COM								03	FISH,CRUSTACEANS,MOLLUSC	1	No Quantity							6997			0
S3	2009	2009	2009	2	0	2	Export	422	Lebanon	LBN	178	Congo	COG								03	FISH,CRUSTACEANS,MOLLUSC	1	No Quantity							63256			0
S3	2009	2009	2009	2	0	2	Export	422	Lebanon	LBN	196	Cyprus	CYP								03	FISH,CRUSTACEANS,MOLLUSC	1	No Quantity							220			0
S3	2009	2009	2009	2	0	2	Export	422	Lebanon	LBN	204	Benin	BEN								03	FISH,CRUSTACEANS,MOLLUSC	1	No Quantity							17128			0
S3	2009	2009	2009	2	0	2	Export	422	Lebanon	LBN	214	Dominican Rep.	DOM								03	FISH,CRUSTACEANS,MOLLUSC	1	No Quantity							153			0
S3	2009	2009	2009	2	0	2	Export	422	Lebanon	LBN	226	Equatorial Guinea	GNQ								03	FISH,CRUSTACEANS,MOLLUSC	1	No Quantity							17446			0
S3	2009	2009	2009	2	0	2	Export	422	Lebanon	LBN	266	Gabon	GAB								03	FISH,CRUSTACEANS,MOLLUSC	1	No Quantity							59453			0
S3	2009	2009	2009	2	0	2	Export	422	Lebanon	LBN	270	Gambia	GMB								03	FISH,CRUSTACEANS,MOLLUSC	1	No Quantity							16225			0
S3	2009	2009	2009	2	0	2	Export	422	Lebanon	LBN	276	Germany	DEU								03	FISH,CRUSTACEANS,MOLLUSC	1	No Quantity							35055			0
S3	2009	2009	2009	2	0	2	Export	422	Lebanon	LBN	288	Ghana	GHA								03	FISH,CRUSTACEANS,MOLLUSC	1	No Quantity							17967			0
S3	2009	2009	2009	2	0	2	Export	422	Lebanon	LBN	324	Guinea	GIN								03	FISH,CRUSTACEANS,MOLLUSC	1	No Quantity							105562			0
S3	2009	2009	2009	2	0	2	Export	422	Lebanon	LBN	384	Côte d'Ivoire	CIV								03	FISH,CRUSTACEANS,MOLLUSC	1	No Quantity							31039			0
S3	2009	2009	2009	2	0	2	Export	422	Lebanon	LBN	400	Jordan	JOR								03	FISH,CRUSTACEANS,MOLLUSC	1	No Quantity							131509			0
S3	2009	2009	2009	2	0	2	Export	422	Lebanon	LBN	404	Kenya	KEN								03	FISH,CRUSTACEANS,MOLLUSC	1	No Quantity							238			0
S3	2009	2009	2009	2	0	2	Export	422	Lebanon	LBN	414	Kuwait	KWT								03	FISH,CRUSTACEANS,MOLLUSC	1	No Quantity							504125			0
S3	2009	2009	2009	2	0	2	Export	422	Lebanon	LBN	430	Liberia	LBR								03	FISH,CRUSTACEANS,MOLLUSC	1	No Quantity							71776			0
S3	2009	2009	2009	2	0	2	Export	422	Lebanon	LBN	450	Madagascar	MDG								03	FISH,CRUSTACEANS,MOLLUSC	1	No Quantity							6788			0
S3	2009	2009	2009	2	0	2	Export	422	Lebanon	LBN	454	Malawi	MWI								03	FISH,CRUSTACEANS,MOLLUSC	1	No Quantity							64			0
S3	2009	2009	2009	2	0	2	Export	422	Lebanon	LBN	458	Malaysia	MYS								03	FISH,CRUSTACEANS,MOLLUSC	1	No Quantity							210			0
S3	2009	2009	2009	2	0	2	Export	422	Lebanon	LBN	466	Mali	MLI								03	FISH,CRUSTACEANS,MOLLUSC	1	No Quantity							16661			0
S3	2009	2009	2009	2	0	2	Export	422	Lebanon	LBN	478	Mauritania	MRT								03	FISH,CRUSTACEANS,MOLLUSC	1	No Quantity							77			0
S3	2009	2009	2009	2	0	2	Export	422	Lebanon	LBN	508	Mozambique	MOZ								03	FISH,CRUSTACEANS,MOLLUSC	1	No Quantity							498			0
S3	2009	2009	2009	2	0	2	Export	422	Lebanon	LBN	528	Netherlands	NLD								03	FISH,CRUSTACEANS,MOLLUSC	1	No Quantity							11729			0
S3	2009	2009	2009	2	0	2	Export	422	Lebanon	LBN	562	Niger	NER								03	FISH,CRUSTACEANS,MOLLUSC	1	No Quantity							70347			0
S3	2009	2009	2009	2	0	2	Export	422	Lebanon	LBN	566	Nigeria	NGA								03	FISH,CRUSTACEANS,MOLLUSC	1	No Quantity							61516			0
S3	2009	2009	2009	2	0	2	Export	422	Lebanon	LBN	600	Paraguay	PRY								03	FISH,CRUSTACEANS,MOLLUSC	1	No Quantity							22421			0
S3	2009	2009	2009	2	0	2	Export	422	Lebanon	LBN	634	Qatar	QAT								03	FISH,CRUSTACEANS,MOLLUSC	1	No Quantity							467711			0
S3	2009	2009	2009	2	0	2	Export	422	Lebanon	LBN	660	Anguilla	AIA								03	FISH,CRUSTACEANS,MOLLUSC	1	No Quantity							525			0
S3	2009	2009	2009	2	0	2	Export	422	Lebanon	LBN	682	Saudi Arabia	SAU								03	FISH,CRUSTACEANS,MOLLUSC	1	No Quantity							3061850			0
S3	2009	2009	2009	2	0	2	Export	422	Lebanon	LBN	686	Senegal	SEN								03	FISH,CRUSTACEANS,MOLLUSC	1	No Quantity							7085			0
S3	2009	2009	2009	2	0	2	Export	422	Lebanon	LBN	694	Sierra Leone	SLE								03	FISH,CRUSTACEANS,MOLLUSC	1	No Quantity							28851			0
S3	2009	2009	2009	2	0	2	Export	422	Lebanon	LBN	710	South Africa	ZAF								03	FISH,CRUSTACEANS,MOLLUSC	1	No Quantity							160			0
S3	2009	2009	2009	2	0	2	Export	422	Lebanon	LBN	736	Fmr Sudan	SDN								03	FISH,CRUSTACEANS,MOLLUSC	1	No Quantity							485			0
S3	2009	2009	2009	2	0	2	Export	422	Lebanon	LBN	752	Sweden	SWE								03	FISH,CRUSTACEANS,MOLLUSC	1	No Quantity							15777			0
S3	2009	2009	2009	2	0	2	Export	422	Lebanon	LBN	760	Syria	SYR								03	FISH,CRUSTACEANS,MOLLUSC	1	No Quantity							46920			0
S3	2009	2009	2009	2	0	2	Export	422	Lebanon	LBN	764	Thailand	THA								03	FISH,CRUSTACEANS,MOLLUSC	1	No Quantity							48408			0
S3	2009	2009	2009	2	0	2	Export	422	Lebanon	LBN	768	Togo	TGO								03	FISH,CRUSTACEANS,MOLLUSC	1	No Quantity							9396			0
S3	2009	2009	2009	2	0	2	Export	422	Lebanon	LBN	784	United Arab Emirates	ARE								03	FISH,CRUSTACEANS,MOLLUSC	1	No Quantity							992720			0
S3	2009	2009	2009	2	0	2	Export	422	Lebanon	LBN	826	United Kingdom	GBR								03	FISH,CRUSTACEANS,MOLLUSC	1	No Quantity							21867			0
S3	2009	2009	2009	2	0	2	Export	422	Lebanon	LBN	834	United Rep. of Tanzania	TZA								03	FISH,CRUSTACEANS,MOLLUSC	1	No Quantity							75			0
S3	2009	2009	2009	2	0	2	Export	422	Lebanon	LBN	837	Bunkers									03	FISH,CRUSTACEANS,MOLLUSC	1	No Quantity							111777			0
S3	2009	2009	2009	2	0	2	Export	422	Lebanon	LBN	854	Burkina Faso	BFA								03	FISH,CRUSTACEANS,MOLLUSC	1	No Quantity							8941			0
S3	2009	2009	2009	2	0	2	Export	422	Lebanon	LBN	862	Venezuela	VEN								03	FISH,CRUSTACEANS,MOLLUSC	1	No Quantity							18394			0
S3	2009	2009	2009	2	0	2	Export	422	Lebanon	LBN	894	Zambia	ZMB								03	FISH,CRUSTACEANS,MOLLUSC	1	No Quantity							1587			0
S3	2009	2009	2009	2	0	2	Export	428	Latvia	LVA	0	World	WLD								03	FISH,CRUSTACEANS,MOLLUSC	1	No Quantity							161382300			0
S3	2009	2009	2009	2	0	2	Export	428	Latvia	LVA	31	Azerbaijan	AZE								03	FISH,CRUSTACEANS,MOLLUSC	1	No Quantity							2221522			0
S3	2009	2009	2009	2	0	2	Export	428	Latvia	LVA	36	Australia	AUS								03	FISH,CRUSTACEANS,MOLLUSC	1	No Quantity							244767			0
S3	2009	2009	2009	2	0	2	Export	428	Latvia	LVA	40	Austria	AUT								03	FISH,CRUSTACEANS,MOLLUSC	1	No Quantity							467278			0
S3	2009	2009	2009	2	0	2	Export	428	Latvia	LVA	44	Bahamas	BHS								03	FISH,CRUSTACEANS,MOLLUSC	1	No Quantity							1806			0
S3	2009	2009	2009	2	0	2	Export	428	Latvia	LVA	51	Armenia	ARM								03	FISH,CRUSTACEANS,MOLLUSC	1	No Quantity							472029			0
S3	2009	2009	2009	2	0	2	Export	428	Latvia	LVA	56	Belgium	BEL								03	FISH,CRUSTACEANS,MOLLUSC	1	No Quantity							5264			0
S3	2009	2009	2009	2	0	2	Export	428	Latvia	LVA	92	Br. Virgin Isds	VGB								03	FISH,CRUSTACEANS,MOLLUSC	1	No Quantity							8776			0
S3	2009	2009	2009	2	0	2	Export	428	Latvia	LVA	100	Bulgaria	BGR								03	FISH,CRUSTACEANS,MOLLUSC	1	No Quantity							232732			0
S3	2009	2009	2009	2	0	2	Export	428	Latvia	LVA	112	Belarus	BLR								03	FISH,CRUSTACEANS,MOLLUSC	1	No Quantity							12917205			0
S3	2009	2009	2009	2	0	2	Export	428	Latvia	LVA	124	Canada	CAN								03	FISH,CRUSTACEANS,MOLLUSC	1	No Quantity							481929			0
S3	2009	2009	2009	2	0	2	Export	428	Latvia	LVA	196	Cyprus	CYP								03	FISH,CRUSTACEANS,MOLLUSC	1	No Quantity							353981			0
S3	2009	2009	2009	2	0	2	Export	428	Latvia	LVA	203	Czechia	CZE								03	FISH,CRUSTACEANS,MOLLUSC	1	No Quantity							3187420			0
S3	2009	2009	2009	2	0	2	Export	428	Latvia	LVA	208	Denmark	DNK								03	FISH,CRUSTACEANS,MOLLUSC	1	No Quantity							8886668			0
S3	2009	2009	2009	2	0	2	Export	428	Latvia	LVA	233	Estonia	EST								03	FISH,CRUSTACEANS,MOLLUSC	1	No Quantity							35910362			0
S3	2009	2009	2009	2	0	2	Export	428	Latvia	LVA	246	Finland	FIN								03	FISH,CRUSTACEANS,MOLLUSC	1	No Quantity							173841			0
S3	2009	2009	2009	2	0	2	Export	428	Latvia	LVA	251	France	FRA								03	FISH,CRUSTACEANS,MOLLUSC	1	No Quantity							14119304			0
S3	2009	2009	2009	2	0	2	Export	428	Latvia	LVA	268	Georgia	GEO								03	FISH,CRUSTACEANS,MOLLUSC	1	No Quantity							1740407			0
S3	2009	2009	2009	2	0	2	Export	428	Latvia	LVA	276	Germany	DEU								03	FISH,CRUSTACEANS,MOLLUSC	1	No Quantity							5912814			0
S3	2009	2009	2009	2	0	2	Export	428	Latvia	LVA	300	Greece	GRC								03	FISH,CRUSTACEANS,MOLLUSC	1	No Quantity							229852			0
S3	2009	2009	2009	2	0	2	Export	428	Latvia	LVA	348	Hungary	HUN								03	FISH,CRUSTACEANS,MOLLUSC	1	No Quantity							428964			0
S3	2009	2009	2009	2	0	2	Export	428	Latvia	LVA	372	Ireland	IRL								03	FISH,CRUSTACEANS,MOLLUSC	1	No Quantity							146248			0
S3	2009	2009	2009	2	0	2	Export	428	Latvia	LVA	376	Israel	ISR								03	FISH,CRUSTACEANS,MOLLUSC	1	No Quantity							1166564			0
S3	2009	2009	2009	2	0	2	Export	428	Latvia	LVA	381	Italy	ITA								03	FISH,CRUSTACEANS,MOLLUSC	1	No Quantity							1071653			0
S3	2009	2009	2009	2	0	2	Export	428	Latvia	LVA	392	Japan	JPN								03	FISH,CRUSTACEANS,MOLLUSC	1	No Quantity							3816			0
S3	2009	2009	2009	2	0	2	Export	428	Latvia	LVA	398	Kazakhstan	KAZ								03	FISH,CRUSTACEANS,MOLLUSC	1	No Quantity							1664886			0
S3	2009	2009	2009	2	0	2	Export	428	Latvia	LVA	417	Kyrgyzstan	KGZ								03	FISH,CRUSTACEANS,MOLLUSC	1	No Quantity							841934			0
S3	2009	2009	2009	2	0	2	Export	428	Latvia	LVA	440	Lithuania	LTU								03	FISH,CRUSTACEANS,MOLLUSC	1	No Quantity							28736506			0
S3	2009	2009	2009	2	0	2	Export	428	Latvia	LVA	490	Other Asia, nes									03	FISH,CRUSTACEANS,MOLLUSC	1	No Quantity							4			0
S3	2009	2009	2009	2	0	2	Export	428	Latvia	LVA	496	Mongolia	MNG								03	FISH,CRUSTACEANS,MOLLUSC	1	No Quantity							160636			0
S3	2009	2009	2009	2	0	2	Export	428	Latvia	LVA	498	Rep. of Moldova	MDA								03	FISH,CRUSTACEANS,MOLLUSC	1	No Quantity							1837327			0
S3	2009	2009	2009	2	0	2	Export	428	Latvia	LVA	528	Netherlands	NLD								03	FISH,CRUSTACEANS,MOLLUSC	1	No Quantity							169831			0
S3	2009	2009	2009	2	0	2	Export	428	Latvia	LVA	579	Norway	NOR								03	FISH,CRUSTACEANS,MOLLUSC	1	No Quantity							2803			0
S3	2009	2009	2009	2	0	2	Export	428	Latvia	LVA	584	Marshall Isds	MHL								03	FISH,CRUSTACEANS,MOLLUSC	1	No Quantity							219			0
S3	2009	2009	2009	2	0	2	Export	428	Latvia	LVA	616	Poland	POL								03	FISH,CRUSTACEANS,MOLLUSC	1	No Quantity							3648095			0
S3	2009	2009	2009	2	0	2	Export	428	Latvia	LVA	620	Portugal	PRT								03	FISH,CRUSTACEANS,MOLLUSC	1	No Quantity							16367			0
S3	2009	2009	2009	2	0	2	Export	428	Latvia	LVA	642	Romania	ROU								03	FISH,CRUSTACEANS,MOLLUSC	1	No Quantity							1246087			0
S3	2009	2009	2009	2	0	2	Export	428	Latvia	LVA	643	Russian Federation	RUS								03	FISH,CRUSTACEANS,MOLLUSC	1	No Quantity							19571569			0
S3	2009	2009	2009	2	0	2	Export	428	Latvia	LVA	703	Slovakia	SVK								03	FISH,CRUSTACEANS,MOLLUSC	1	No Quantity							813644			0
S3	2009	2009	2009	2	0	2	Export	428	Latvia	LVA	724	Spain	ESP								03	FISH,CRUSTACEANS,MOLLUSC	1	No Quantity							164564			0
S3	2009	2009	2009	2	0	2	Export	428	Latvia	LVA	752	Sweden	SWE								03	FISH,CRUSTACEANS,MOLLUSC	1	No Quantity							799499			0
S3	2009	2009	2009	2	0	2	Export	428	Latvia	LVA	757	Switzerland	CHE								03	FISH,CRUSTACEANS,MOLLUSC	1	No Quantity							6194			0
S3	2009	2009	2009	2	0	2	Export	428	Latvia	LVA	762	Tajikistan	TJK								03	FISH,CRUSTACEANS,MOLLUSC	1	No Quantity							37645			0
S3	2009	2009	2009	2	0	2	Export	428	Latvia	LVA	784	United Arab Emirates	ARE								03	FISH,CRUSTACEANS,MOLLUSC	1	No Quantity							55035			0
S3	2009	2009	2009	2	0	2	Export	428	Latvia	LVA	792	Turkey	TUR								03	FISH,CRUSTACEANS,MOLLUSC	1	No Quantity							115			0
S3	2009	2009	2009	2	0	2	Export	428	Latvia	LVA	795	Turkmenistan	TKM								03	FISH,CRUSTACEANS,MOLLUSC	1	No Quantity							467199			0
S3	2009	2009	2009	2	0	2	Export	428	Latvia	LVA	804	Ukraine	UKR								03	FISH,CRUSTACEANS,MOLLUSC	1	No Quantity							4771635			0
S3	2009	2009	2009	2	0	2	Export	428	Latvia	LVA	826	United Kingdom	GBR								03	FISH,CRUSTACEANS,MOLLUSC	1	No Quantity							158215			0
S3	2009	2009	2009	2	0	2	Export	428	Latvia	LVA	837	Bunkers									03	FISH,CRUSTACEANS,MOLLUSC	1	No Quantity							173933			0
S3	2009	2009	2009	2	0	2	Export	428	Latvia	LVA	842	USA	USA								03	FISH,CRUSTACEANS,MOLLUSC	1	No Quantity							5266128			0
S3	2009	2009	2009	2	0	2	Export	428	Latvia	LVA	860	Uzbekistan	UZB								03	FISH,CRUSTACEANS,MOLLUSC	1	No Quantity							385554			0
S3	2009	2009	2009	2	0	2	Export	428	Latvia	LVA	899	Areas, nes									03	FISH,CRUSTACEANS,MOLLUSC	1	No Quantity							1473			0
S3	2009	2009	2009	2	0	2	Export	422	Lebanon	LBN	0	World	WLD								04	CEREALS,CEREAL PREPRTNS.	1	No Quantity							39150291			0
S3	2009	2009	2009	2	0	2	Export	422	Lebanon	LBN	12	Algeria	DZA								04	CEREALS,CEREAL PREPRTNS.	1	No Quantity							153197			0
S3	2009	2009	2009	2	0	2	Export	422	Lebanon	LBN	24	Angola	AGO								04	CEREALS,CEREAL PREPRTNS.	1	No Quantity							171032			0
S3	2009	2009	2009	2	0	2	Export	422	Lebanon	LBN	32	Argentina	ARG								04	CEREALS,CEREAL PREPRTNS.	1	No Quantity							2582			0
S3	2009	2009	2009	2	0	2	Export	422	Lebanon	LBN	36	Australia	AUS								04	CEREALS,CEREAL PREPRTNS.	1	No Quantity							303261			0
S3	2009	2009	2009	2	0	2	Export	422	Lebanon	LBN	40	Austria	AUT								04	CEREALS,CEREAL PREPRTNS.	1	No Quantity							31346			0
S3	2009	2009	2009	2	0	2	Export	422	Lebanon	LBN	48	Bahrain	BHR								04	CEREALS,CEREAL PREPRTNS.	1	No Quantity							242701			0
S3	2009	2009	2009	2	0	2	Export	422	Lebanon	LBN	50	Bangladesh	BGD								04	CEREALS,CEREAL PREPRTNS.	1	No Quantity							19629			0
S3	2009	2009	2009	2	0	2	Export	422	Lebanon	LBN	56	Belgium	BEL								04	CEREALS,CEREAL PREPRTNS.	1	No Quantity							14926			0
S3	2009	2009	2009	2	0	2	Export	422	Lebanon	LBN	68	Bolivia (Plurinational State of)	BOL								04	CEREALS,CEREAL PREPRTNS.	1	No Quantity							2146			0
S3	2009	2009	2009	2	0	2	Export	422	Lebanon	LBN	76	Brazil	BRA								04	CEREALS,CEREAL PREPRTNS.	1	No Quantity							43834			0
S3	2009	2009	2009	2	0	2	Export	422	Lebanon	LBN	100	Bulgaria	BGR								04	CEREALS,CEREAL PREPRTNS.	1	No Quantity							23859			0
S3	2009	2009	2009	2	0	2	Export	422	Lebanon	LBN	120	Cameroon	CMR								04	CEREALS,CEREAL PREPRTNS.	1	No Quantity							14607			0
S3	2009	2009	2009	2	0	2	Export	422	Lebanon	LBN	124	Canada	CAN								04	CEREALS,CEREAL PREPRTNS.	1	No Quantity							380020			0
S3	2009	2009	2009	2	0	2	Export	422	Lebanon	LBN	140	Central African Rep.	CAF								04	CEREALS,CEREAL PREPRTNS.	1	No Quantity							54331			0
S3	2009	2009	2009	2	0	2	Export	422	Lebanon	LBN	170	Colombia	COL								04	CEREALS,CEREAL PREPRTNS.	1	No Quantity							17984			0
S3	2009	2009	2009	2	0	2	Export	422	Lebanon	LBN	174	Comoros	COM								04	CEREALS,CEREAL PREPRTNS.	1	No Quantity							5581			0
S3	2009	2009	2009	2	0	2	Export	422	Lebanon	LBN	178	Congo	COG								04	CEREALS,CEREAL PREPRTNS.	1	No Quantity							135586			0
S3	2009	2009	2009	2	0	2	Export	422	Lebanon	LBN	180	Dem. Rep. of the Congo	COD								04	CEREALS,CEREAL PREPRTNS.	1	No Quantity							25411			0
S3	2009	2009	2009	2	0	2	Export	422	Lebanon	LBN	196	Cyprus	CYP								04	CEREALS,CEREAL PREPRTNS.	1	No Quantity							60331			0
S3	2009	2009	2009	2	0	2	Export	422	Lebanon	LBN	203	Czechia	CZE								04	CEREALS,CEREAL PREPRTNS.	1	No Quantity							1225			0
S3	2009	2009	2009	2	0	2	Export	422	Lebanon	LBN	204	Benin	BEN								04	CEREALS,CEREAL PREPRTNS.	1	No Quantity							17841			0
S3	2009	2009	2009	2	0	2	Export	422	Lebanon	LBN	208	Denmark	DNK								04	CEREALS,CEREAL PREPRTNS.	1	No Quantity							28591			0
S3	2009	2009	2009	2	0	2	Export	422	Lebanon	LBN	214	Dominican Rep.	DOM								04	CEREALS,CEREAL PREPRTNS.	1	No Quantity							1138			0
S3	2009	2009	2009	2	0	2	Export	422	Lebanon	LBN	226	Equatorial Guinea	GNQ								04	CEREALS,CEREAL PREPRTNS.	1	No Quantity							14593			0
S3	2009	2009	2009	2	0	2	Export	422	Lebanon	LBN	251	France	FRA								04	CEREALS,CEREAL PREPRTNS.	1	No Quantity							222882			0
S3	2009	2009	2009	2	0	2	Export	422	Lebanon	LBN	262	Djibouti	DJI								04	CEREALS,CEREAL PREPRTNS.	1	No Quantity							443			0
S3	2009	2009	2009	2	0	2	Export	422	Lebanon	LBN	266	Gabon	GAB								04	CEREALS,CEREAL PREPRTNS.	1	No Quantity							46469			0
S3	2009	2009	2009	2	0	2	Export	422	Lebanon	LBN	268	Georgia	GEO								04	CEREALS,CEREAL PREPRTNS.	1	No Quantity							982			0
S3	2009	2009	2009	2	0	2	Export	422	Lebanon	LBN	270	Gambia	GMB								04	CEREALS,CEREAL PREPRTNS.	1	No Quantity							32708			0
S3	2009	2009	2009	2	0	2	Export	422	Lebanon	LBN	276	Germany	DEU								04	CEREALS,CEREAL PREPRTNS.	1	No Quantity							262550			0
S3	2009	2009	2009	2	0	2	Export	422	Lebanon	LBN	288	Ghana	GHA								04	CEREALS,CEREAL PREPRTNS.	1	No Quantity							61136			0
S3	2009	2009	2009	2	0	2	Export	422	Lebanon	LBN	300	Greece	GRC								04	CEREALS,CEREAL PREPRTNS.	1	No Quantity							47569			0
S3	2009	2009	2009	2	0	2	Export	422	Lebanon	LBN	324	Guinea	GIN								04	CEREALS,CEREAL PREPRTNS.	1	No Quantity							113131			0
S3	2009	2009	2009	2	0	2	Export	422	Lebanon	LBN	344	China, Hong Kong SAR	HKG								04	CEREALS,CEREAL PREPRTNS.	1	No Quantity							844			0
S3	2009	2009	2009	2	0	2	Export	422	Lebanon	LBN	348	Hungary	HUN								04	CEREALS,CEREAL PREPRTNS.	1	No Quantity							2887			0
S3	2009	2009	2009	2	0	2	Export	422	Lebanon	LBN	364	Iran	IRN								04	CEREALS,CEREAL PREPRTNS.	1	No Quantity							23690			0
S3	2009	2009	2009	2	0	2	Export	422	Lebanon	LBN	368	Iraq	IRQ								04	CEREALS,CEREAL PREPRTNS.	1	No Quantity							7556022			0
S3	2009	2009	2009	2	0	2	Export	422	Lebanon	LBN	372	Ireland	IRL								04	CEREALS,CEREAL PREPRTNS.	1	No Quantity							1551			0
S3	2009	2009	2009	2	0	2	Export	422	Lebanon	LBN	381	Italy	ITA								04	CEREALS,CEREAL PREPRTNS.	1	No Quantity							18410			0
S3	2009	2009	2009	2	0	2	Export	422	Lebanon	LBN	384	Côte d'Ivoire	CIV								04	CEREALS,CEREAL PREPRTNS.	1	No Quantity							96382			0
S3	2009	2009	2009	2	0	2	Export	422	Lebanon	LBN	400	Jordan	JOR								04	CEREALS,CEREAL PREPRTNS.	1	No Quantity							3288116			0
S3	2009	2009	2009	2	0	2	Export	422	Lebanon	LBN	404	Kenya	KEN								04	CEREALS,CEREAL PREPRTNS.	1	No Quantity							241			0
S3	2009	2009	2009	2	0	2	Export	422	Lebanon	LBN	414	Kuwait	KWT								04	CEREALS,CEREAL PREPRTNS.	1	No Quantity							1073030			0
S3	2009	2009	2009	2	0	2	Export	422	Lebanon	LBN	430	Liberia	LBR								04	CEREALS,CEREAL PREPRTNS.	1	No Quantity							196310			0
S3	2009	2009	2009	2	0	2	Export	422	Lebanon	LBN	450	Madagascar	MDG								04	CEREALS,CEREAL PREPRTNS.	1	No Quantity							54183			0
S3	2009	2009	2009	2	0	2	Export	422	Lebanon	LBN	454	Malawi	MWI								04	CEREALS,CEREAL PREPRTNS.	1	No Quantity							169			0
S3	2009	2009	2009	2	0	2	Export	422	Lebanon	LBN	458	Malaysia	MYS								04	CEREALS,CEREAL PREPRTNS.	1	No Quantity							7642			0
S3	2009	2009	2009	2	0	2	Export	422	Lebanon	LBN	466	Mali	MLI								04	CEREALS,CEREAL PREPRTNS.	1	No Quantity							23224			0
S3	2009	2009	2009	2	0	2	Export	422	Lebanon	LBN	478	Mauritania	MRT								04	CEREALS,CEREAL PREPRTNS.	1	No Quantity							7468			0
S3	2009	2009	2009	2	0	2	Export	422	Lebanon	LBN	484	Mexico	MEX								04	CEREALS,CEREAL PREPRTNS.	1	No Quantity							1434			0
S3	2009	2009	2009	2	0	2	Export	422	Lebanon	LBN	504	Morocco	MAR								04	CEREALS,CEREAL PREPRTNS.	1	No Quantity							16740			0
S3	2009	2009	2009	2	0	2	Export	422	Lebanon	LBN	508	Mozambique	MOZ								04	CEREALS,CEREAL PREPRTNS.	1	No Quantity							5675			0
S3	2009	2009	2009	2	0	2	Export	422	Lebanon	LBN	512	Oman	OMN								04	CEREALS,CEREAL PREPRTNS.	1	No Quantity							1458591			0
S3	2009	2009	2009	2	0	2	Export	422	Lebanon	LBN	528	Netherlands	NLD								04	CEREALS,CEREAL PREPRTNS.	1	No Quantity							78793			0
S3	2009	2009	2009	2	0	2	Export	422	Lebanon	LBN	554	New Zealand	NZL								04	CEREALS,CEREAL PREPRTNS.	1	No Quantity							6766			0
S3	2009	2009	2009	2	0	2	Export	422	Lebanon	LBN	562	Niger	NER								04	CEREALS,CEREAL PREPRTNS.	1	No Quantity							52315			0
S3	2009	2009	2009	2	0	2	Export	422	Lebanon	LBN	566	Nigeria	NGA								04	CEREALS,CEREAL PREPRTNS.	1	No Quantity							156516			0
S3	2009	2009	2009	2	0	2	Export	422	Lebanon	LBN	579	Norway	NOR								04	CEREALS,CEREAL PREPRTNS.	1	No Quantity							11399			0
S3	2009	2009	2009	2	0	2	Export	422	Lebanon	LBN	591	Panama	PAN								04	CEREALS,CEREAL PREPRTNS.	1	No Quantity							13585			0
S3	2009	2009	2009	2	0	2	Export	422	Lebanon	LBN	600	Paraguay	PRY								04	CEREALS,CEREAL PREPRTNS.	1	No Quantity							13524			0
S3	2009	2009	2009	2	0	2	Export	422	Lebanon	LBN	608	Philippines	PHL								04	CEREALS,CEREAL PREPRTNS.	1	No Quantity							63395			0
S3	2009	2009	2009	2	0	2	Export	422	Lebanon	LBN	634	Qatar	QAT								04	CEREALS,CEREAL PREPRTNS.	1	No Quantity							320353			0
S3	2009	2009	2009	2	0	2	Export	422	Lebanon	LBN	642	Romania	ROU								04	CEREALS,CEREAL PREPRTNS.	1	No Quantity							12186			0
S3	2009	2009	2009	2	0	2	Export	422	Lebanon	LBN	660	Anguilla	AIA								04	CEREALS,CEREAL PREPRTNS.	1	No Quantity							6707			0
S3	2009	2009	2009	2	0	2	Export	422	Lebanon	LBN	682	Saudi Arabia	SAU								04	CEREALS,CEREAL PREPRTNS.	1	No Quantity							11092994			0
S3	2009	2009	2009	2	0	2	Export	422	Lebanon	LBN	686	Senegal	SEN								04	CEREALS,CEREAL PREPRTNS.	1	No Quantity							33604			0
S3	2009	2009	2009	2	0	2	Export	422	Lebanon	LBN	694	Sierra Leone	SLE								04	CEREALS,CEREAL PREPRTNS.	1	No Quantity							47914			0
S3	2009	2009	2009	2	0	2	Export	422	Lebanon	LBN	699	India	IND								04	CEREALS,CEREAL PREPRTNS.	1	No Quantity							17504			0
S3	2009	2009	2009	2	0	2	Export	422	Lebanon	LBN	702	Singapore	SGP								04	CEREALS,CEREAL PREPRTNS.	1	No Quantity							265			0
S3	2009	2009	2009	2	0	2	Export	422	Lebanon	LBN	705	Slovenia	SVN								04	CEREALS,CEREAL PREPRTNS.	1	No Quantity							2438			0
S3	2009	2009	2009	2	0	2	Export	422	Lebanon	LBN	710	South Africa	ZAF								04	CEREALS,CEREAL PREPRTNS.	1	No Quantity							11953			0
S3	2009	2009	2009	2	0	2	Export	422	Lebanon	LBN	716	Zimbabwe	ZWE								04	CEREALS,CEREAL PREPRTNS.	1	No Quantity							5400			0
S3	2009	2009	2009	2	0	2	Export	422	Lebanon	LBN	724	Spain	ESP								04	CEREALS,CEREAL PREPRTNS.	1	No Quantity							28409			0
S3	2009	2009	2009	2	0	2	Export	422	Lebanon	LBN	736	Fmr Sudan	SDN								04	CEREALS,CEREAL PREPRTNS.	1	No Quantity							358692			0
S3	2009	2009	2009	2	0	2	Export	422	Lebanon	LBN	740	Suriname	SUR								04	CEREALS,CEREAL PREPRTNS.	1	No Quantity							1736			0
S3	2009	2009	2009	2	0	2	Export	422	Lebanon	LBN	752	Sweden	SWE								04	CEREALS,CEREAL PREPRTNS.	1	No Quantity							161824			0
S3	2009	2009	2009	2	0	2	Export	422	Lebanon	LBN	757	Switzerland	CHE								04	CEREALS,CEREAL PREPRTNS.	1	No Quantity							85073			0
S3	2009	2009	2009	2	0	2	Export	422	Lebanon	LBN	760	Syria	SYR								04	CEREALS,CEREAL PREPRTNS.	1	No Quantity							6665259			0
S3	2009	2009	2009	2	0	2	Export	422	Lebanon	LBN	768	Togo	TGO								04	CEREALS,CEREAL PREPRTNS.	1	No Quantity							16963			0
S3	2009	2009	2009	2	0	2	Export	422	Lebanon	LBN	784	United Arab Emirates	ARE								04	CEREALS,CEREAL PREPRTNS.	1	No Quantity							971825			0
S3	2009	2009	2009	2	0	2	Export	422	Lebanon	LBN	788	Tunisia	TUN								04	CEREALS,CEREAL PREPRTNS.	1	No Quantity							39147			0
S3	2009	2009	2009	2	0	2	Export	422	Lebanon	LBN	800	Uganda	UGA								04	CEREALS,CEREAL PREPRTNS.	1	No Quantity							1663			0
S3	2009	2009	2009	2	0	2	Export	422	Lebanon	LBN	818	Egypt	EGY								04	CEREALS,CEREAL PREPRTNS.	1	No Quantity							907332			0
S3	2009	2009	2009	2	0	2	Export	422	Lebanon	LBN	826	United Kingdom	GBR								04	CEREALS,CEREAL PREPRTNS.	1	No Quantity							178646			0
S3	2009	2009	2009	2	0	2	Export	422	Lebanon	LBN	834	United Rep. of Tanzania	TZA								04	CEREALS,CEREAL PREPRTNS.	1	No Quantity							622			0
S3	2009	2009	2009	2	0	2	Export	422	Lebanon	LBN	837	Bunkers									04	CEREALS,CEREAL PREPRTNS.	1	No Quantity							292031			0
S3	2009	2009	2009	2	0	2	Export	422	Lebanon	LBN	838	Free Zones									04	CEREALS,CEREAL PREPRTNS.	1	No Quantity							17929			0
S3	2009	2009	2009	2	0	2	Export	422	Lebanon	LBN	842	USA	USA								04	CEREALS,CEREAL PREPRTNS.	1	No Quantity							445291			0
S3	2009	2009	2009	2	0	2	Export	422	Lebanon	LBN	854	Burkina Faso	BFA								04	CEREALS,CEREAL PREPRTNS.	1	No Quantity							51205			0
S3	2009	2009	2009	2	0	2	Export	422	Lebanon	LBN	862	Venezuela	VEN								04	CEREALS,CEREAL PREPRTNS.	1	No Quantity							48876			0
S3	2009	2009	2009	2	0	2	Export	422	Lebanon	LBN	887	Yemen	YEM								04	CEREALS,CEREAL PREPRTNS.	1	No Quantity							349068			0
S3	2009	2009	2009	2	0	2	Export	422	Lebanon	LBN	894	Zambia	ZMB								04	CEREALS,CEREAL PREPRTNS.	1	No Quantity							11310			0
S3	2009	2009	2009	2	0	2	Export	422	Lebanon	LBN	899	Areas, nes									04	CEREALS,CEREAL PREPRTNS.	1	No Quantity							183548			0
S3	2009	2009	2009	2	0	2	Export	428	Latvia	LVA	0	World	WLD								04	CEREALS,CEREAL PREPRTNS.	1	No Quantity							300219254			0
S3	2009	2009	2009	2	0	2	Export	428	Latvia	LVA	31	Azerbaijan	AZE								04	CEREALS,CEREAL PREPRTNS.	1	No Quantity							32626			0
S3	2009	2009	2009	2	0	2	Export	428	Latvia	LVA	36	Australia	AUS								04	CEREALS,CEREAL PREPRTNS.	1	No Quantity							11615			0
S3	2009	2009	2009	2	0	2	Export	428	Latvia	LVA	56	Belgium	BEL								04	CEREALS,CEREAL PREPRTNS.	1	No Quantity							523572			0
S3	2009	2009	2009	2	0	2	Export	428	Latvia	LVA	112	Belarus	BLR								04	CEREALS,CEREAL PREPRTNS.	1	No Quantity							4077			0
S3	2009	2009	2009	2	0	2	Export	428	Latvia	LVA	124	Canada	CAN								04	CEREALS,CEREAL PREPRTNS.	1	No Quantity							12325			0
S3	2009	2009	2009	2	0	2	Export	428	Latvia	LVA	191	Croatia	HRV								04	CEREALS,CEREAL PREPRTNS.	1	No Quantity							378			0
S3	2009	2009	2009	2	0	2	Export	428	Latvia	LVA	196	Cyprus	CYP								04	CEREALS,CEREAL PREPRTNS.	1	No Quantity							69136			0
S3	2009	2009	2009	2	0	2	Export	428	Latvia	LVA	203	Czechia	CZE								04	CEREALS,CEREAL PREPRTNS.	1	No Quantity							186071			0
S3	2009	2009	2009	2	0	2	Export	428	Latvia	LVA	208	Denmark	DNK								04	CEREALS,CEREAL PREPRTNS.	1	No Quantity							22512092			0
S3	2009	2009	2009	2	0	2	Export	428	Latvia	LVA	233	Estonia	EST								04	CEREALS,CEREAL PREPRTNS.	1	No Quantity							19725352			0
S3	2009	2009	2009	2	0	2	Export	428	Latvia	LVA	246	Finland	FIN								04	CEREALS,CEREAL PREPRTNS.	1	No Quantity							6609343			0
S3	2009	2009	2009	2	0	2	Export	428	Latvia	LVA	251	France	FRA								04	CEREALS,CEREAL PREPRTNS.	1	No Quantity							1674305			0
S3	2009	2009	2009	2	0	2	Export	428	Latvia	LVA	268	Georgia	GEO								04	CEREALS,CEREAL PREPRTNS.	1	No Quantity							30082			0
S3	2009	2009	2009	2	0	2	Export	428	Latvia	LVA	276	Germany	DEU								04	CEREALS,CEREAL PREPRTNS.	1	No Quantity							24962398			0
S3	2009	2009	2009	2	0	2	Export	428	Latvia	LVA	300	Greece	GRC								04	CEREALS,CEREAL PREPRTNS.	1	No Quantity							14641			0
S3	2009	2009	2009	2	0	2	Export	428	Latvia	LVA	352	Iceland	ISL								04	CEREALS,CEREAL PREPRTNS.	1	No Quantity							16534			0
S3	2009	2009	2009	2	0	2	Export	428	Latvia	LVA	364	Iran	IRN								04	CEREALS,CEREAL PREPRTNS.	1	No Quantity							8476354			0
S3	2009	2009	2009	2	0	2	Export	428	Latvia	LVA	372	Ireland	IRL								04	CEREALS,CEREAL PREPRTNS.	1	No Quantity							1994396			0
S3	2009	2009	2009	2	0	2	Export	428	Latvia	LVA	376	Israel	ISR								04	CEREALS,CEREAL PREPRTNS.	1	No Quantity							66769			0
S3	2009	2009	2009	2	0	2	Export	428	Latvia	LVA	381	Italy	ITA								04	CEREALS,CEREAL PREPRTNS.	1	No Quantity							2689431			0
S3	2009	2009	2009	2	0	2	Export	428	Latvia	LVA	404	Kenya	KEN								04	CEREALS,CEREAL PREPRTNS.	1	No Quantity							6879575			0
S3	2009	2009	2009	2	0	2	Export	428	Latvia	LVA	422	Lebanon	LBN								04	CEREALS,CEREAL PREPRTNS.	1	No Quantity							1816571			0
S3	2009	2009	2009	2	0	2	Export	428	Latvia	LVA	434	Libya	LBY								04	CEREALS,CEREAL PREPRTNS.	1	No Quantity							29537306			0
S3	2009	2009	2009	2	0	2	Export	428	Latvia	LVA	440	Lithuania	LTU								04	CEREALS,CEREAL PREPRTNS.	1	No Quantity							30522213			0
S3	2009	2009	2009	2	0	2	Export	428	Latvia	LVA	478	Mauritania	MRT								04	CEREALS,CEREAL PREPRTNS.	1	No Quantity							6274078			0
S3	2009	2009	2009	2	0	2	Export	428	Latvia	LVA	504	Morocco	MAR								04	CEREALS,CEREAL PREPRTNS.	1	No Quantity							23796244			0
S3	2009	2009	2009	2	0	2	Export	428	Latvia	LVA	508	Mozambique	MOZ								04	CEREALS,CEREAL PREPRTNS.	1	No Quantity							6767938			0
S3	2009	2009	2009	2	0	2	Export	428	Latvia	LVA	528	Netherlands	NLD								04	CEREALS,CEREAL PREPRTNS.	1	No Quantity							20589248			0
S3	2009	2009	2009	2	0	2	Export	428	Latvia	LVA	579	Norway	NOR								04	CEREALS,CEREAL PREPRTNS.	1	No Quantity							3701665			0
S3	2009	2009	2009	2	0	2	Export	428	Latvia	LVA	584	Marshall Isds	MHL								04	CEREALS,CEREAL PREPRTNS.	1	No Quantity							321			0
S3	2009	2009	2009	2	0	2	Export	428	Latvia	LVA	616	Poland	POL								04	CEREALS,CEREAL PREPRTNS.	1	No Quantity							517567			0
S3	2009	2009	2009	2	0	2	Export	428	Latvia	LVA	620	Portugal	PRT								04	CEREALS,CEREAL PREPRTNS.	1	No Quantity							2496685			0
S3	2009	2009	2009	2	0	2	Export	428	Latvia	LVA	624	Guinea-Bissau	GNB								04	CEREALS,CEREAL PREPRTNS.	1	No Quantity							91579			0
S3	2009	2009	2009	2	0	2	Export	428	Latvia	LVA	643	Russian Federation	RUS								04	CEREALS,CEREAL PREPRTNS.	1	No Quantity							2023806			0
S3	2009	2009	2009	2	0	2	Export	428	Latvia	LVA	682	Saudi Arabia	SAU								04	CEREALS,CEREAL PREPRTNS.	1	No Quantity							31664608			0
S3	2009	2009	2009	2	0	2	Export	428	Latvia	LVA	703	Slovakia	SVK								04	CEREALS,CEREAL PREPRTNS.	1	No Quantity							1965			0
S3	2009	2009	2009	2	0	2	Export	428	Latvia	LVA	724	Spain	ESP								04	CEREALS,CEREAL PREPRTNS.	1	No Quantity							26463740			0
S3	2009	2009	2009	2	0	2	Export	428	Latvia	LVA	752	Sweden	SWE								04	CEREALS,CEREAL PREPRTNS.	1	No Quantity							1146088			0
S3	2009	2009	2009	2	0	2	Export	428	Latvia	LVA	757	Switzerland	CHE								04	CEREALS,CEREAL PREPRTNS.	1	No Quantity							199			0
S3	2009	2009	2009	2	0	2	Export	428	Latvia	LVA	764	Thailand	THA								04	CEREALS,CEREAL PREPRTNS.	1	No Quantity							672533			0
S3	2009	2009	2009	2	0	2	Export	428	Latvia	LVA	792	Turkey	TUR								04	CEREALS,CEREAL PREPRTNS.	1	No Quantity							4643970			0
S3	2009	2009	2009	2	0	2	Export	428	Latvia	LVA	818	Egypt	EGY								04	CEREALS,CEREAL PREPRTNS.	1	No Quantity							5706910			0
S3	2009	2009	2009	2	0	2	Export	428	Latvia	LVA	826	United Kingdom	GBR								04	CEREALS,CEREAL PREPRTNS.	1	No Quantity							128436			0
S3	2009	2009	2009	2	0	2	Export	428	Latvia	LVA	837	Bunkers									04	CEREALS,CEREAL PREPRTNS.	1	No Quantity							89439			0
S3	2009	2009	2009	2	0	2	Export	428	Latvia	LVA	842	USA	USA								04	CEREALS,CEREAL PREPRTNS.	1	No Quantity							382876			0
S3	2009	2009	2009	2	0	2	Export	428	Latvia	LVA	860	Uzbekistan	UZB								04	CEREALS,CEREAL PREPRTNS.	1	No Quantity							28794			0
S3	2009	2009	2009	2	0	2	Export	428	Latvia	LVA	887	Yemen	YEM								04	CEREALS,CEREAL PREPRTNS.	1	No Quantity							4659313			0
S3	2009	2009	2009	2	0	2	Export	428	Latvia	LVA	899	Areas, nes									04	CEREALS,CEREAL PREPRTNS.	1	No Quantity							4091			0
S3	2009	2009	2009	2	0	2	Export	422	Lebanon	LBN	0	World	WLD								05	VEGETABLES AND FRUIT	1	No Quantity							177482102			0
S3	2009	2009	2009	2	0	2	Export	422	Lebanon	LBN	12	Algeria	DZA								05	VEGETABLES AND FRUIT	1	No Quantity							1494635			0
S3	2009	2009	2009	2	0	2	Export	422	Lebanon	LBN	24	Angola	AGO								05	VEGETABLES AND FRUIT	1	No Quantity							734825			0
S3	2009	2009	2009	2	0	2	Export	422	Lebanon	LBN	31	Azerbaijan	AZE								05	VEGETABLES AND FRUIT	1	No Quantity							63104			0
S3	2009	2009	2009	2	0	2	Export	422	Lebanon	LBN	32	Argentina	ARG								05	VEGETABLES AND FRUIT	1	No Quantity							163042			0
S3	2009	2009	2009	2	0	2	Export	422	Lebanon	LBN	36	Australia	AUS								05	VEGETABLES AND FRUIT	1	No Quantity							3597663			0
S3	2009	2009	2009	2	0	2	Export	422	Lebanon	LBN	40	Austria	AUT								05	VEGETABLES AND FRUIT	1	No Quantity							171548			0
S3	2009	2009	2009	2	0	2	Export	422	Lebanon	LBN	48	Bahrain	BHR								05	VEGETABLES AND FRUIT	1	No Quantity							2119012			0
S3	2009	2009	2009	2	0	2	Export	422	Lebanon	LBN	50	Bangladesh	BGD								05	VEGETABLES AND FRUIT	1	No Quantity							8422			0
S3	2009	2009	2009	2	0	2	Export	422	Lebanon	LBN	56	Belgium	BEL								05	VEGETABLES AND FRUIT	1	No Quantity							372743			0
S3	2009	2009	2009	2	0	2	Export	422	Lebanon	LBN	68	Bolivia (Plurinational State of)	BOL								05	VEGETABLES AND FRUIT	1	No Quantity							34182			0
S3	2009	2009	2009	2	0	2	Export	422	Lebanon	LBN	76	Brazil	BRA								05	VEGETABLES AND FRUIT	1	No Quantity							475607			0
S3	2009	2009	2009	2	0	2	Export	422	Lebanon	LBN	120	Cameroon	CMR								05	VEGETABLES AND FRUIT	1	No Quantity							141434			0
S3	2009	2009	2009	2	0	2	Export	422	Lebanon	LBN	124	Canada	CAN								05	VEGETABLES AND FRUIT	1	No Quantity							4812362			0
S3	2009	2009	2009	2	0	2	Export	422	Lebanon	LBN	140	Central African Rep.	CAF								05	VEGETABLES AND FRUIT	1	No Quantity							199700			0
S3	2009	2009	2009	2	0	2	Export	422	Lebanon	LBN	152	Chile	CHL								05	VEGETABLES AND FRUIT	1	No Quantity							9152			0
S3	2009	2009	2009	2	0	2	Export	422	Lebanon	LBN	170	Colombia	COL								05	VEGETABLES AND FRUIT	1	No Quantity							156367			0
S3	2009	2009	2009	2	0	2	Export	422	Lebanon	LBN	174	Comoros	COM								05	VEGETABLES AND FRUIT	1	No Quantity							19771			0
S3	2009	2009	2009	2	0	2	Export	422	Lebanon	LBN	178	Congo	COG								05	VEGETABLES AND FRUIT	1	No Quantity							427763			0
S3	2009	2009	2009	2	0	2	Export	422	Lebanon	LBN	180	Dem. Rep. of the Congo	COD								05	VEGETABLES AND FRUIT	1	No Quantity							18414			0
S3	2009	2009	2009	2	0	2	Export	422	Lebanon	LBN	196	Cyprus	CYP								05	VEGETABLES AND FRUIT	1	No Quantity							1364967			0
S3	2009	2009	2009	2	0	2	Export	422	Lebanon	LBN	203	Czechia	CZE								05	VEGETABLES AND FRUIT	1	No Quantity							37214			0
S3	2009	2009	2009	2	0	2	Export	422	Lebanon	LBN	204	Benin	BEN								05	VEGETABLES AND FRUIT	1	No Quantity							164278			0
S3	2009	2009	2009	2	0	2	Export	422	Lebanon	LBN	208	Denmark	DNK								05	VEGETABLES AND FRUIT	1	No Quantity							349914			0
S3	2009	2009	2009	2	0	2	Export	422	Lebanon	LBN	212	Dominica	DMA								05	VEGETABLES AND FRUIT	1	No Quantity							19396			0
S3	2009	2009	2009	2	0	2	Export	422	Lebanon	LBN	214	Dominican Rep.	DOM								05	VEGETABLES AND FRUIT	1	No Quantity							9216			0
S3	2009	2009	2009	2	0	2	Export	422	Lebanon	LBN	226	Equatorial Guinea	GNQ								05	VEGETABLES AND FRUIT	1	No Quantity							89106			0
S3	2009	2009	2009	2	0	2	Export	422	Lebanon	LBN	231	Ethiopia	ETH								05	VEGETABLES AND FRUIT	1	No Quantity							17414			0
S3	2009	2009	2009	2	0	2	Export	422	Lebanon	LBN	251	France	FRA								05	VEGETABLES AND FRUIT	1	No Quantity							2550409			0
S3	2009	2009	2009	2	0	2	Export	422	Lebanon	LBN	262	Djibouti	DJI								05	VEGETABLES AND FRUIT	1	No Quantity							1635			0
S3	2009	2009	2009	2	0	2	Export	422	Lebanon	LBN	266	Gabon	GAB								05	VEGETABLES AND FRUIT	1	No Quantity							289044			0
S3	2009	2009	2009	2	0	2	Export	422	Lebanon	LBN	268	Georgia	GEO								05	VEGETABLES AND FRUIT	1	No Quantity							775			0
S3	2009	2009	2009	2	0	2	Export	422	Lebanon	LBN	270	Gambia	GMB								05	VEGETABLES AND FRUIT	1	No Quantity							130508			0
S3	2009	2009	2009	2	0	2	Export	422	Lebanon	LBN	276	Germany	DEU								05	VEGETABLES AND FRUIT	1	No Quantity							2627312			0
S3	2009	2009	2009	2	0	2	Export	422	Lebanon	LBN	288	Ghana	GHA								05	VEGETABLES AND FRUIT	1	No Quantity							340179			0
S3	2009	2009	2009	2	0	2	Export	422	Lebanon	LBN	300	Greece	GRC								05	VEGETABLES AND FRUIT	1	No Quantity							452025			0
S3	2009	2009	2009	2	0	2	Export	422	Lebanon	LBN	324	Guinea	GIN								05	VEGETABLES AND FRUIT	1	No Quantity							355433			0
S3	2009	2009	2009	2	0	2	Export	422	Lebanon	LBN	332	Haiti	HTI								05	VEGETABLES AND FRUIT	1	No Quantity							15052			0
S3	2009	2009	2009	2	0	2	Export	422	Lebanon	LBN	344	China, Hong Kong SAR	HKG								05	VEGETABLES AND FRUIT	1	No Quantity							9730			0
S3	2009	2009	2009	2	0	2	Export	422	Lebanon	LBN	348	Hungary	HUN								05	VEGETABLES AND FRUIT	1	No Quantity							41416			0
S3	2009	2009	2009	2	0	2	Export	422	Lebanon	LBN	364	Iran	IRN								05	VEGETABLES AND FRUIT	1	No Quantity							726461			0
S3	2009	2009	2009	2	0	2	Export	422	Lebanon	LBN	368	Iraq	IRQ								05	VEGETABLES AND FRUIT	1	No Quantity							14364877			0
S3	2009	2009	2009	2	0	2	Export	422	Lebanon	LBN	381	Italy	ITA								05	VEGETABLES AND FRUIT	1	No Quantity							1308395			0
S3	2009	2009	2009	2	0	2	Export	422	Lebanon	LBN	384	Côte d'Ivoire	CIV								05	VEGETABLES AND FRUIT	1	No Quantity							1273592			0
S3	2009	2009	2009	2	0	2	Export	422	Lebanon	LBN	400	Jordan	JOR								05	VEGETABLES AND FRUIT	1	No Quantity							9189121			0
S3	2009	2009	2009	2	0	2	Export	422	Lebanon	LBN	404	Kenya	KEN								05	VEGETABLES AND FRUIT	1	No Quantity							831			0
S3	2009	2009	2009	2	0	2	Export	422	Lebanon	LBN	414	Kuwait	KWT								05	VEGETABLES AND FRUIT	1	No Quantity							14358631			0
S3	2009	2009	2009	2	0	2	Export	422	Lebanon	LBN	430	Liberia	LBR								05	VEGETABLES AND FRUIT	1	No Quantity							335225			0
S3	2009	2009	2009	2	0	2	Export	422	Lebanon	LBN	434	Libya	LBY								05	VEGETABLES AND FRUIT	1	No Quantity							309019			0
S3	2009	2009	2009	2	0	2	Export	422	Lebanon	LBN	450	Madagascar	MDG								05	VEGETABLES AND FRUIT	1	No Quantity							90322			0
S3	2009	2009	2009	2	0	2	Export	422	Lebanon	LBN	454	Malawi	MWI								05	VEGETABLES AND FRUIT	1	No Quantity							125			0
S3	2009	2009	2009	2	0	2	Export	422	Lebanon	LBN	458	Malaysia	MYS								05	VEGETABLES AND FRUIT	1	No Quantity							71244			0
S3	2009	2009	2009	2	0	2	Export	422	Lebanon	LBN	466	Mali	MLI								05	VEGETABLES AND FRUIT	1	No Quantity							72936			0
S3	2009	2009	2009	2	0	2	Export	422	Lebanon	LBN	478	Mauritania	MRT								05	VEGETABLES AND FRUIT	1	No Quantity							38294			0
S3	2009	2009	2009	2	0	2	Export	422	Lebanon	LBN	484	Mexico	MEX								05	VEGETABLES AND FRUIT	1	No Quantity							24907			0
S3	2009	2009	2009	2	0	2	Export	422	Lebanon	LBN	504	Morocco	MAR								05	VEGETABLES AND FRUIT	1	No Quantity							246596			0
S3	2009	2009	2009	2	0	2	Export	422	Lebanon	LBN	508	Mozambique	MOZ								05	VEGETABLES AND FRUIT	1	No Quantity							49138			0
S3	2009	2009	2009	2	0	2	Export	422	Lebanon	LBN	512	Oman	OMN								05	VEGETABLES AND FRUIT	1	No Quantity							3336531			0
S3	2009	2009	2009	2	0	2	Export	422	Lebanon	LBN	528	Netherlands	NLD								05	VEGETABLES AND FRUIT	1	No Quantity							500340			0
S3	2009	2009	2009	2	0	2	Export	422	Lebanon	LBN	554	New Zealand	NZL								05	VEGETABLES AND FRUIT	1	No Quantity							192416			0
S3	2009	2009	2009	2	0	2	Export	422	Lebanon	LBN	562	Niger	NER								05	VEGETABLES AND FRUIT	1	No Quantity							239591			0
S3	2009	2009	2009	2	0	2	Export	422	Lebanon	LBN	566	Nigeria	NGA								05	VEGETABLES AND FRUIT	1	No Quantity							533461			0
S3	2009	2009	2009	2	0	2	Export	422	Lebanon	LBN	579	Norway	NOR								05	VEGETABLES AND FRUIT	1	No Quantity							208176			0
S3	2009	2009	2009	2	0	2	Export	422	Lebanon	LBN	591	Panama	PAN								05	VEGETABLES AND FRUIT	1	No Quantity							72849			0
S3	2009	2009	2009	2	0	2	Export	422	Lebanon	LBN	600	Paraguay	PRY								05	VEGETABLES AND FRUIT	1	No Quantity							109093			0
S3	2009	2009	2009	2	0	2	Export	422	Lebanon	LBN	616	Poland	POL								05	VEGETABLES AND FRUIT	1	No Quantity							74512			0
S3	2009	2009	2009	2	0	2	Export	422	Lebanon	LBN	634	Qatar	QAT								05	VEGETABLES AND FRUIT	1	No Quantity							9124306			0
S3	2009	2009	2009	2	0	2	Export	422	Lebanon	LBN	642	Romania	ROU								05	VEGETABLES AND FRUIT	1	No Quantity							143366			0
S3	2009	2009	2009	2	0	2	Export	422	Lebanon	LBN	643	Russian Federation	RUS								05	VEGETABLES AND FRUIT	1	No Quantity							209900			0
S3	2009	2009	2009	2	0	2	Export	422	Lebanon	LBN	660	Anguilla	AIA								05	VEGETABLES AND FRUIT	1	No Quantity							4744			0
S3	2009	2009	2009	2	0	2	Export	422	Lebanon	LBN	682	Saudi Arabia	SAU								05	VEGETABLES AND FRUIT	1	No Quantity							20431429			0
S3	2009	2009	2009	2	0	2	Export	422	Lebanon	LBN	686	Senegal	SEN								05	VEGETABLES AND FRUIT	1	No Quantity							109330			0
S3	2009	2009	2009	2	0	2	Export	422	Lebanon	LBN	694	Sierra Leone	SLE								05	VEGETABLES AND FRUIT	1	No Quantity							276291			0
S3	2009	2009	2009	2	0	2	Export	422	Lebanon	LBN	699	India	IND								05	VEGETABLES AND FRUIT	1	No Quantity							105729			0
S3	2009	2009	2009	2	0	2	Export	422	Lebanon	LBN	702	Singapore	SGP								05	VEGETABLES AND FRUIT	1	No Quantity							1356			0
S3	2009	2009	2009	2	0	2	Export	422	Lebanon	LBN	704	Viet Nam	VNM								05	VEGETABLES AND FRUIT	1	No Quantity							11605			0
S3	2009	2009	2009	2	0	2	Export	422	Lebanon	LBN	705	Slovenia	SVN								05	VEGETABLES AND FRUIT	1	No Quantity							25136			0
S3	2009	2009	2009	2	0	2	Export	422	Lebanon	LBN	710	South Africa	ZAF								05	VEGETABLES AND FRUIT	1	No Quantity							191475			0
S3	2009	2009	2009	2	0	2	Export	422	Lebanon	LBN	716	Zimbabwe	ZWE								05	VEGETABLES AND FRUIT	1	No Quantity							2295			0
S3	2009	2009	2009	2	0	2	Export	422	Lebanon	LBN	724	Spain	ESP								05	VEGETABLES AND FRUIT	1	No Quantity							174775			0
S3	2009	2009	2009	2	0	2	Export	422	Lebanon	LBN	736	Fmr Sudan	SDN								05	VEGETABLES AND FRUIT	1	No Quantity							1550167			0
S3	2009	2009	2009	2	0	2	Export	422	Lebanon	LBN	740	Suriname	SUR								05	VEGETABLES AND FRUIT	1	No Quantity							4139			0
S3	2009	2009	2009	2	0	2	Export	422	Lebanon	LBN	748	Swaziland	SWZ								05	VEGETABLES AND FRUIT	1	No Quantity							104824			0
S3	2009	2009	2009	2	0	2	Export	422	Lebanon	LBN	752	Sweden	SWE								05	VEGETABLES AND FRUIT	1	No Quantity							3487969			0
S3	2009	2009	2009	2	0	2	Export	422	Lebanon	LBN	757	Switzerland	CHE								05	VEGETABLES AND FRUIT	1	No Quantity							426766			0
S3	2009	2009	2009	2	0	2	Export	422	Lebanon	LBN	760	Syria	SYR								05	VEGETABLES AND FRUIT	1	No Quantity							25474166			0
S3	2009	2009	2009	2	0	2	Export	422	Lebanon	LBN	768	Togo	TGO								05	VEGETABLES AND FRUIT	1	No Quantity							127010			0
S3	2009	2009	2009	2	0	2	Export	422	Lebanon	LBN	784	United Arab Emirates	ARE								05	VEGETABLES AND FRUIT	1	No Quantity							13701733			0
S3	2009	2009	2009	2	0	2	Export	422	Lebanon	LBN	788	Tunisia	TUN								05	VEGETABLES AND FRUIT	1	No Quantity							565633			0
S3	2009	2009	2009	2	0	2	Export	422	Lebanon	LBN	792	Turkey	TUR								05	VEGETABLES AND FRUIT	1	No Quantity							1212269			0
S3	2009	2009	2009	2	0	2	Export	422	Lebanon	LBN	800	Uganda	UGA								05	VEGETABLES AND FRUIT	1	No Quantity							3241			0
S3	2009	2009	2009	2	0	2	Export	422	Lebanon	LBN	804	Ukraine	UKR								05	VEGETABLES AND FRUIT	1	No Quantity							42889			0
S3	2009	2009	2009	2	0	2	Export	422	Lebanon	LBN	818	Egypt	EGY								05	VEGETABLES AND FRUIT	1	No Quantity							13526161			0
S3	2009	2009	2009	2	0	2	Export	422	Lebanon	LBN	826	United Kingdom	GBR								05	VEGETABLES AND FRUIT	1	No Quantity							2066937			0
S3	2009	2009	2009	2	0	2	Export	422	Lebanon	LBN	834	United Rep. of Tanzania	TZA								05	VEGETABLES AND FRUIT	1	No Quantity							2643			0
S3	2009	2009	2009	2	0	2	Export	422	Lebanon	LBN	837	Bunkers									05	VEGETABLES AND FRUIT	1	No Quantity							317044			0
S3	2009	2009	2009	2	0	2	Export	422	Lebanon	LBN	838	Free Zones									05	VEGETABLES AND FRUIT	1	No Quantity							18638			0
S3	2009	2009	2009	2	0	2	Export	422	Lebanon	LBN	842	USA	USA								05	VEGETABLES AND FRUIT	1	No Quantity							11082664			0
S3	2009	2009	2009	2	0	2	Export	422	Lebanon	LBN	854	Burkina Faso	BFA								05	VEGETABLES AND FRUIT	1	No Quantity							159374			0
S3	2009	2009	2009	2	0	2	Export	422	Lebanon	LBN	862	Venezuela	VEN								05	VEGETABLES AND FRUIT	1	No Quantity							513531			0
S3	2009	2009	2009	2	0	2	Export	422	Lebanon	LBN	887	Yemen	YEM								05	VEGETABLES AND FRUIT	1	No Quantity							401646			0
S3	2009	2009	2009	2	0	2	Export	422	Lebanon	LBN	894	Zambia	ZMB								05	VEGETABLES AND FRUIT	1	No Quantity							54330			0
S3	2009	2009	2009	2	0	2	Export	422	Lebanon	LBN	899	Areas, nes									05	VEGETABLES AND FRUIT	1	No Quantity							215139			0
S3	2009	2009	2009	2	0	2	Export	428	Latvia	LVA	0	World	WLD								05	VEGETABLES AND FRUIT	1	No Quantity							64663812			0
S3	2009	2009	2009	2	0	2	Export	428	Latvia	LVA	28	Antigua and Barbuda	ATG								05	VEGETABLES AND FRUIT	1	No Quantity							24			0
S3	2009	2009	2009	2	0	2	Export	428	Latvia	LVA	31	Azerbaijan	AZE								05	VEGETABLES AND FRUIT	1	No Quantity							553839			0
S3	2009	2009	2009	2	0	2	Export	428	Latvia	LVA	40	Austria	AUT								05	VEGETABLES AND FRUIT	1	No Quantity							173347			0
S3	2009	2009	2009	2	0	2	Export	428	Latvia	LVA	44	Bahamas	BHS								05	VEGETABLES AND FRUIT	1	No Quantity							6			0
S3	2009	2009	2009	2	0	2	Export	428	Latvia	LVA	100	Bulgaria	BGR								05	VEGETABLES AND FRUIT	1	No Quantity							41029			0
S3	2009	2009	2009	2	0	2	Export	428	Latvia	LVA	112	Belarus	BLR								05	VEGETABLES AND FRUIT	1	No Quantity							2322754			0
S3	2009	2009	2009	2	0	2	Export	428	Latvia	LVA	120	Cameroon	CMR								05	VEGETABLES AND FRUIT	1	No Quantity							5953			0
S3	2009	2009	2009	2	0	2	Export	428	Latvia	LVA	124	Canada	CAN								05	VEGETABLES AND FRUIT	1	No Quantity							916			0
S3	2009	2009	2009	2	0	2	Export	428	Latvia	LVA	156	China	CHN								05	VEGETABLES AND FRUIT	1	No Quantity							818910			0
S3	2009	2009	2009	2	0	2	Export	428	Latvia	LVA	196	Cyprus	CYP								05	VEGETABLES AND FRUIT	1	No Quantity							380871			0
S3	2009	2009	2009	2	0	2	Export	428	Latvia	LVA	203	Czechia	CZE								05	VEGETABLES AND FRUIT	1	No Quantity							702322			0
S3	2009	2009	2009	2	0	2	Export	428	Latvia	LVA	208	Denmark	DNK								05	VEGETABLES AND FRUIT	1	No Quantity							44440			0
S3	2009	2009	2009	2	0	2	Export	428	Latvia	LVA	233	Estonia	EST								05	VEGETABLES AND FRUIT	1	No Quantity							16646364			0
S3	2009	2009	2009	2	0	2	Export	428	Latvia	LVA	246	Finland	FIN								05	VEGETABLES AND FRUIT	1	No Quantity							2190693			0
S3	2009	2009	2009	2	0	2	Export	428	Latvia	LVA	251	France	FRA								05	VEGETABLES AND FRUIT	1	No Quantity							135567			0
S3	2009	2009	2009	2	0	2	Export	428	Latvia	LVA	268	Georgia	GEO								05	VEGETABLES AND FRUIT	1	No Quantity							15847			0
S3	2009	2009	2009	2	0	2	Export	428	Latvia	LVA	270	Gambia	GMB								05	VEGETABLES AND FRUIT	1	No Quantity							5558			0
S3	2009	2009	2009	2	0	2	Export	428	Latvia	LVA	276	Germany	DEU								05	VEGETABLES AND FRUIT	1	No Quantity							1208916			0
S3	2009	2009	2009	2	0	2	Export	428	Latvia	LVA	300	Greece	GRC								05	VEGETABLES AND FRUIT	1	No Quantity							210662			0
S3	2009	2009	2009	2	0	2	Export	428	Latvia	LVA	344	China, Hong Kong SAR	HKG								05	VEGETABLES AND FRUIT	1	No Quantity							1053			0
S3	2009	2009	2009	2	0	2	Export	428	Latvia	LVA	348	Hungary	HUN								05	VEGETABLES AND FRUIT	1	No Quantity							78350			0
S3	2009	2009	2009	2	0	2	Export	428	Latvia	LVA	372	Ireland	IRL								05	VEGETABLES AND FRUIT	1	No Quantity							46273			0
S3	2009	2009	2009	2	0	2	Export	428	Latvia	LVA	376	Israel	ISR								05	VEGETABLES AND FRUIT	1	No Quantity							45985			0
S3	2009	2009	2009	2	0	2	Export	428	Latvia	LVA	381	Italy	ITA								05	VEGETABLES AND FRUIT	1	No Quantity							301622			0
S3	2009	2009	2009	2	0	2	Export	428	Latvia	LVA	392	Japan	JPN								05	VEGETABLES AND FRUIT	1	No Quantity							986866			0
S3	2009	2009	2009	2	0	2	Export	428	Latvia	LVA	398	Kazakhstan	KAZ								05	VEGETABLES AND FRUIT	1	No Quantity							584179			0
S3	2009	2009	2009	2	0	2	Export	428	Latvia	LVA	418	Lao People's Dem. Rep.	LAO								05	VEGETABLES AND FRUIT	1	No Quantity							8877			0
S3	2009	2009	2009	2	0	2	Export	428	Latvia	LVA	440	Lithuania	LTU								05	VEGETABLES AND FRUIT	1	No Quantity							21348223			0
S3	2009	2009	2009	2	0	2	Export	428	Latvia	LVA	442	Luxembourg	LUX								05	VEGETABLES AND FRUIT	1	No Quantity							12106			0
S3	2009	2009	2009	2	0	2	Export	428	Latvia	LVA	528	Netherlands	NLD								05	VEGETABLES AND FRUIT	1	No Quantity							102379			0
S3	2009	2009	2009	2	0	2	Export	428	Latvia	LVA	579	Norway	NOR								05	VEGETABLES AND FRUIT	1	No Quantity							318072			0
S3	2009	2009	2009	2	0	2	Export	428	Latvia	LVA	584	Marshall Isds	MHL								05	VEGETABLES AND FRUIT	1	No Quantity							852			0
S3	2009	2009	2009	2	0	2	Export	428	Latvia	LVA	616	Poland	POL								05	VEGETABLES AND FRUIT	1	No Quantity							1935462			0
S3	2009	2009	2009	2	0	2	Export	428	Latvia	LVA	642	Romania	ROU								05	VEGETABLES AND FRUIT	1	No Quantity							176901			0
S3	2009	2009	2009	2	0	2	Export	428	Latvia	LVA	643	Russian Federation	RUS								05	VEGETABLES AND FRUIT	1	No Quantity							11445109			0
S3	2009	2009	2009	2	0	2	Export	428	Latvia	LVA	703	Slovakia	SVK								05	VEGETABLES AND FRUIT	1	No Quantity							3934			0
S3	2009	2009	2009	2	0	2	Export	428	Latvia	LVA	724	Spain	ESP								05	VEGETABLES AND FRUIT	1	No Quantity							32156			0
S3	2009	2009	2009	2	0	2	Export	428	Latvia	LVA	752	Sweden	SWE								05	VEGETABLES AND FRUIT	1	No Quantity							1491579			0
S3	2009	2009	2009	2	0	2	Export	428	Latvia	LVA	757	Switzerland	CHE								05	VEGETABLES AND FRUIT	1	No Quantity							54			0
S3	2009	2009	2009	2	0	2	Export	428	Latvia	LVA	792	Turkey	TUR								05	VEGETABLES AND FRUIT	1	No Quantity							1601			0
S3	2009	2009	2009	2	0	2	Export	428	Latvia	LVA	795	Turkmenistan	TKM								05	VEGETABLES AND FRUIT	1	No Quantity							13410			0
S3	2009	2009	2009	2	0	2	Export	428	Latvia	LVA	804	Ukraine	UKR								05	VEGETABLES AND FRUIT	1	No Quantity							24312			0
S3	2009	2009	2009	2	0	2	Export	428	Latvia	LVA	826	United Kingdom	GBR								05	VEGETABLES AND FRUIT	1	No Quantity							43472			0
S3	2009	2009	2009	2	0	2	Export	428	Latvia	LVA	837	Bunkers									05	VEGETABLES AND FRUIT	1	No Quantity							176835			0
S3	2009	2009	2009	2	0	2	Export	428	Latvia	LVA	842	USA	USA								05	VEGETABLES AND FRUIT	1	No Quantity							24760			0
S3	2009	2009	2009	2	0	2	Export	428	Latvia	LVA	899	Areas, nes									05	VEGETABLES AND FRUIT	1	No Quantity							1370			0
S3	2009	2009	2009	2	0	2	Export	422	Lebanon	LBN	0	World	WLD								06	SUGAR,SUGR.PREPTNS,HONEY	1	No Quantity							25115014			0
S3	2009	2009	2009	2	0	2	Export	422	Lebanon	LBN	12	Algeria	DZA								06	SUGAR,SUGR.PREPTNS,HONEY	1	No Quantity							145			0
S3	2009	2009	2009	2	0	2	Export	422	Lebanon	LBN	24	Angola	AGO								06	SUGAR,SUGR.PREPTNS,HONEY	1	No Quantity							12566			0
S3	2009	2009	2009	2	0	2	Export	422	Lebanon	LBN	31	Azerbaijan	AZE								06	SUGAR,SUGR.PREPTNS,HONEY	1	No Quantity							5278			0
S3	2009	2009	2009	2	0	2	Export	422	Lebanon	LBN	32	Argentina	ARG								06	SUGAR,SUGR.PREPTNS,HONEY	1	No Quantity							31926			0
S3	2009	2009	2009	2	0	2	Export	422	Lebanon	LBN	36	Australia	AUS								06	SUGAR,SUGR.PREPTNS,HONEY	1	No Quantity							866480			0
S3	2009	2009	2009	2	0	2	Export	422	Lebanon	LBN	40	Austria	AUT								06	SUGAR,SUGR.PREPTNS,HONEY	1	No Quantity							11614			0
S3	2009	2009	2009	2	0	2	Export	422	Lebanon	LBN	48	Bahrain	BHR								06	SUGAR,SUGR.PREPTNS,HONEY	1	No Quantity							881849			0
S3	2009	2009	2009	2	0	2	Export	422	Lebanon	LBN	56	Belgium	BEL								06	SUGAR,SUGR.PREPTNS,HONEY	1	No Quantity							31958			0
S3	2009	2009	2009	2	0	2	Export	422	Lebanon	LBN	68	Bolivia (Plurinational State of)	BOL								06	SUGAR,SUGR.PREPTNS,HONEY	1	No Quantity							597			0
S3	2009	2009	2009	2	0	2	Export	422	Lebanon	LBN	76	Brazil	BRA								06	SUGAR,SUGR.PREPTNS,HONEY	1	No Quantity							69715			0
S3	2009	2009	2009	2	0	2	Export	422	Lebanon	LBN	96	Brunei Darussalam	BRN								06	SUGAR,SUGR.PREPTNS,HONEY	1	No Quantity							2209			0
S3	2009	2009	2009	2	0	2	Export	422	Lebanon	LBN	108	Burundi	BDI								06	SUGAR,SUGR.PREPTNS,HONEY	1	No Quantity							303			0
S3	2009	2009	2009	2	0	2	Export	422	Lebanon	LBN	120	Cameroon	CMR								06	SUGAR,SUGR.PREPTNS,HONEY	1	No Quantity							9277			0
S3	2009	2009	2009	2	0	2	Export	422	Lebanon	LBN	124	Canada	CAN								06	SUGAR,SUGR.PREPTNS,HONEY	1	No Quantity							628883			0
S3	2009	2009	2009	2	0	2	Export	422	Lebanon	LBN	140	Central African Rep.	CAF								06	SUGAR,SUGR.PREPTNS,HONEY	1	No Quantity							103831			0
S3	2009	2009	2009	2	0	2	Export	422	Lebanon	LBN	170	Colombia	COL								06	SUGAR,SUGR.PREPTNS,HONEY	1	No Quantity							13616			0
S3	2009	2009	2009	2	0	2	Export	422	Lebanon	LBN	174	Comoros	COM								06	SUGAR,SUGR.PREPTNS,HONEY	1	No Quantity							2582			0
S3	2009	2009	2009	2	0	2	Export	422	Lebanon	LBN	178	Congo	COG								06	SUGAR,SUGR.PREPTNS,HONEY	1	No Quantity							25158			0
S3	2009	2009	2009	2	0	2	Export	422	Lebanon	LBN	180	Dem. Rep. of the Congo	COD								06	SUGAR,SUGR.PREPTNS,HONEY	1	No Quantity							19396			0
S3	2009	2009	2009	2	0	2	Export	422	Lebanon	LBN	196	Cyprus	CYP								06	SUGAR,SUGR.PREPTNS,HONEY	1	No Quantity							242288			0
S3	2009	2009	2009	2	0	2	Export	422	Lebanon	LBN	203	Czechia	CZE								06	SUGAR,SUGR.PREPTNS,HONEY	1	No Quantity							11399			0
S3	2009	2009	2009	2	0	2	Export	422	Lebanon	LBN	204	Benin	BEN								06	SUGAR,SUGR.PREPTNS,HONEY	1	No Quantity							18751			0
S3	2009	2009	2009	2	0	2	Export	422	Lebanon	LBN	208	Denmark	DNK								06	SUGAR,SUGR.PREPTNS,HONEY	1	No Quantity							42085			0
S3	2009	2009	2009	2	0	2	Export	422	Lebanon	LBN	212	Dominica	DMA								06	SUGAR,SUGR.PREPTNS,HONEY	1	No Quantity							1678			0
S3	2009	2009	2009	2	0	2	Export	422	Lebanon	LBN	226	Equatorial Guinea	GNQ								06	SUGAR,SUGR.PREPTNS,HONEY	1	No Quantity							13046			0
S3	2009	2009	2009	2	0	2	Export	422	Lebanon	LBN	251	France	FRA								06	SUGAR,SUGR.PREPTNS,HONEY	1	No Quantity							318413			0
S3	2009	2009	2009	2	0	2	Export	422	Lebanon	LBN	266	Gabon	GAB								06	SUGAR,SUGR.PREPTNS,HONEY	1	No Quantity							95552			0
S3	2009	2009	2009	2	0	2	Export	422	Lebanon	LBN	270	Gambia	GMB								06	SUGAR,SUGR.PREPTNS,HONEY	1	No Quantity							34305			0
S3	2009	2009	2009	2	0	2	Export	422	Lebanon	LBN	276	Germany	DEU								06	SUGAR,SUGR.PREPTNS,HONEY	1	No Quantity							654858			0
S3	2009	2009	2009	2	0	2	Export	422	Lebanon	LBN	288	Ghana	GHA								06	SUGAR,SUGR.PREPTNS,HONEY	1	No Quantity							28048			0
S3	2009	2009	2009	2	0	2	Export	422	Lebanon	LBN	300	Greece	GRC								06	SUGAR,SUGR.PREPTNS,HONEY	1	No Quantity							42175			0
S3	2009	2009	2009	2	0	2	Export	422	Lebanon	LBN	324	Guinea	GIN								06	SUGAR,SUGR.PREPTNS,HONEY	1	No Quantity							26958			0
S3	2009	2009	2009	2	0	2	Export	422	Lebanon	LBN	360	Indonesia	IDN								06	SUGAR,SUGR.PREPTNS,HONEY	1	No Quantity							329			0
S3	2009	2009	2009	2	0	2	Export	422	Lebanon	LBN	368	Iraq	IRQ								06	SUGAR,SUGR.PREPTNS,HONEY	1	No Quantity							498624			0
S3	2009	2009	2009	2	0	2	Export	422	Lebanon	LBN	381	Italy	ITA								06	SUGAR,SUGR.PREPTNS,HONEY	1	No Quantity							27347			0
S3	2009	2009	2009	2	0	2	Export	422	Lebanon	LBN	384	Côte d'Ivoire	CIV								06	SUGAR,SUGR.PREPTNS,HONEY	1	No Quantity							117260			0
S3	2009	2009	2009	2	0	2	Export	422	Lebanon	LBN	400	Jordan	JOR								06	SUGAR,SUGR.PREPTNS,HONEY	1	No Quantity							1432167			0
S3	2009	2009	2009	2	0	2	Export	422	Lebanon	LBN	404	Kenya	KEN								06	SUGAR,SUGR.PREPTNS,HONEY	1	No Quantity							64			0
S3	2009	2009	2009	2	0	2	Export	422	Lebanon	LBN	414	Kuwait	KWT								06	SUGAR,SUGR.PREPTNS,HONEY	1	No Quantity							643134			0
S3	2009	2009	2009	2	0	2	Export	422	Lebanon	LBN	430	Liberia	LBR								06	SUGAR,SUGR.PREPTNS,HONEY	1	No Quantity							107412			0
S3	2009	2009	2009	2	0	2	Export	422	Lebanon	LBN	434	Libya	LBY								06	SUGAR,SUGR.PREPTNS,HONEY	1	No Quantity							1017			0
S3	2009	2009	2009	2	0	2	Export	422	Lebanon	LBN	450	Madagascar	MDG								06	SUGAR,SUGR.PREPTNS,HONEY	1	No Quantity							20288			0
S3	2009	2009	2009	2	0	2	Export	422	Lebanon	LBN	454	Malawi	MWI								06	SUGAR,SUGR.PREPTNS,HONEY	1	No Quantity							3550			0
S3	2009	2009	2009	2	0	2	Export	422	Lebanon	LBN	458	Malaysia	MYS								06	SUGAR,SUGR.PREPTNS,HONEY	1	No Quantity							733			0
S3	2009	2009	2009	2	0	2	Export	422	Lebanon	LBN	466	Mali	MLI								06	SUGAR,SUGR.PREPTNS,HONEY	1	No Quantity							104661			0
S3	2009	2009	2009	2	0	2	Export	422	Lebanon	LBN	470	Malta	MLT								06	SUGAR,SUGR.PREPTNS,HONEY	1	No Quantity							33554			0
S3	2009	2009	2009	2	0	2	Export	422	Lebanon	LBN	478	Mauritania	MRT								06	SUGAR,SUGR.PREPTNS,HONEY	1	No Quantity							3122			0
S3	2009	2009	2009	2	0	2	Export	422	Lebanon	LBN	484	Mexico	MEX								06	SUGAR,SUGR.PREPTNS,HONEY	1	No Quantity							4454			0
S3	2009	2009	2009	2	0	2	Export	422	Lebanon	LBN	504	Morocco	MAR								06	SUGAR,SUGR.PREPTNS,HONEY	1	No Quantity							330926			0
S3	2009	2009	2009	2	0	2	Export	422	Lebanon	LBN	508	Mozambique	MOZ								06	SUGAR,SUGR.PREPTNS,HONEY	1	No Quantity							1859			0
S3	2009	2009	2009	2	0	2	Export	422	Lebanon	LBN	512	Oman	OMN								06	SUGAR,SUGR.PREPTNS,HONEY	1	No Quantity							169633			0
S3	2009	2009	2009	2	0	2	Export	422	Lebanon	LBN	528	Netherlands	NLD								06	SUGAR,SUGR.PREPTNS,HONEY	1	No Quantity							11616			0
S3	2009	2009	2009	2	0	2	Export	422	Lebanon	LBN	554	New Zealand	NZL								06	SUGAR,SUGR.PREPTNS,HONEY	1	No Quantity							26992			0
S3	2009	2009	2009	2	0	2	Export	422	Lebanon	LBN	562	Niger	NER								06	SUGAR,SUGR.PREPTNS,HONEY	1	No Quantity							85812			0
S3	2009	2009	2009	2	0	2	Export	422	Lebanon	LBN	566	Nigeria	NGA								06	SUGAR,SUGR.PREPTNS,HONEY	1	No Quantity							97600			0
S3	2009	2009	2009	2	0	2	Export	422	Lebanon	LBN	579	Norway	NOR								06	SUGAR,SUGR.PREPTNS,HONEY	1	No Quantity							887			0
S3	2009	2009	2009	2	0	2	Export	422	Lebanon	LBN	591	Panama	PAN								06	SUGAR,SUGR.PREPTNS,HONEY	1	No Quantity							3194			0
S3	2009	2009	2009	2	0	2	Export	422	Lebanon	LBN	600	Paraguay	PRY								06	SUGAR,SUGR.PREPTNS,HONEY	1	No Quantity							11533			0
S3	2009	2009	2009	2	0	2	Export	422	Lebanon	LBN	634	Qatar	QAT								06	SUGAR,SUGR.PREPTNS,HONEY	1	No Quantity							711702			0
S3	2009	2009	2009	2	0	2	Export	422	Lebanon	LBN	642	Romania	ROU								06	SUGAR,SUGR.PREPTNS,HONEY	1	No Quantity							1700			0
S3	2009	2009	2009	2	0	2	Export	422	Lebanon	LBN	660	Anguilla	AIA								06	SUGAR,SUGR.PREPTNS,HONEY	1	No Quantity							3646			0
S3	2009	2009	2009	2	0	2	Export	422	Lebanon	LBN	682	Saudi Arabia	SAU								06	SUGAR,SUGR.PREPTNS,HONEY	1	No Quantity							5519935			0
S3	2009	2009	2009	2	0	2	Export	422	Lebanon	LBN	686	Senegal	SEN								06	SUGAR,SUGR.PREPTNS,HONEY	1	No Quantity							32397			0
S3	2009	2009	2009	2	0	2	Export	422	Lebanon	LBN	694	Sierra Leone	SLE								06	SUGAR,SUGR.PREPTNS,HONEY	1	No Quantity							23795			0
S3	2009	2009	2009	2	0	2	Export	422	Lebanon	LBN	699	India	IND								06	SUGAR,SUGR.PREPTNS,HONEY	1	No Quantity							14667			0
S3	2009	2009	2009	2	0	2	Export	422	Lebanon	LBN	702	Singapore	SGP								06	SUGAR,SUGR.PREPTNS,HONEY	1	No Quantity							12970			0
S3	2009	2009	2009	2	0	2	Export	422	Lebanon	LBN	705	Slovenia	SVN								06	SUGAR,SUGR.PREPTNS,HONEY	1	No Quantity							464			0
S3	2009	2009	2009	2	0	2	Export	422	Lebanon	LBN	710	South Africa	ZAF								06	SUGAR,SUGR.PREPTNS,HONEY	1	No Quantity							14209			0
S3	2009	2009	2009	2	0	2	Export	422	Lebanon	LBN	716	Zimbabwe	ZWE								06	SUGAR,SUGR.PREPTNS,HONEY	1	No Quantity							23102			0
S3	2009	2009	2009	2	0	2	Export	422	Lebanon	LBN	724	Spain	ESP								06	SUGAR,SUGR.PREPTNS,HONEY	1	No Quantity							3364			0
S3	2009	2009	2009	2	0	2	Export	422	Lebanon	LBN	736	Fmr Sudan	SDN								06	SUGAR,SUGR.PREPTNS,HONEY	1	No Quantity							28965			0
S3	2009	2009	2009	2	0	2	Export	422	Lebanon	LBN	740	Suriname	SUR								06	SUGAR,SUGR.PREPTNS,HONEY	1	No Quantity							538			0
S3	2009	2009	2009	2	0	2	Export	422	Lebanon	LBN	752	Sweden	SWE								06	SUGAR,SUGR.PREPTNS,HONEY	1	No Quantity							295678			0
S3	2009	2009	2009	2	0	2	Export	422	Lebanon	LBN	757	Switzerland	CHE								06	SUGAR,SUGR.PREPTNS,HONEY	1	No Quantity							17097			0
S3	2009	2009	2009	2	0	2	Export	422	Lebanon	LBN	760	Syria	SYR								06	SUGAR,SUGR.PREPTNS,HONEY	1	No Quantity							6277278			0
S3	2009	2009	2009	2	0	2	Export	422	Lebanon	LBN	768	Togo	TGO								06	SUGAR,SUGR.PREPTNS,HONEY	1	No Quantity							4469			0
S3	2009	2009	2009	2	0	2	Export	422	Lebanon	LBN	784	United Arab Emirates	ARE								06	SUGAR,SUGR.PREPTNS,HONEY	1	No Quantity							1962179			0
S3	2009	2009	2009	2	0	2	Export	422	Lebanon	LBN	788	Tunisia	TUN								06	SUGAR,SUGR.PREPTNS,HONEY	1	No Quantity							4074			0
S3	2009	2009	2009	2	0	2	Export	422	Lebanon	LBN	792	Turkey	TUR								06	SUGAR,SUGR.PREPTNS,HONEY	1	No Quantity							7768			0
S3	2009	2009	2009	2	0	2	Export	422	Lebanon	LBN	800	Uganda	UGA								06	SUGAR,SUGR.PREPTNS,HONEY	1	No Quantity							563			0
S3	2009	2009	2009	2	0	2	Export	422	Lebanon	LBN	818	Egypt	EGY								06	SUGAR,SUGR.PREPTNS,HONEY	1	No Quantity							233358			0
S3	2009	2009	2009	2	0	2	Export	422	Lebanon	LBN	826	United Kingdom	GBR								06	SUGAR,SUGR.PREPTNS,HONEY	1	No Quantity							289163			0
S3	2009	2009	2009	2	0	2	Export	422	Lebanon	LBN	834	United Rep. of Tanzania	TZA								06	SUGAR,SUGR.PREPTNS,HONEY	1	No Quantity							211			0
S3	2009	2009	2009	2	0	2	Export	422	Lebanon	LBN	837	Bunkers									06	SUGAR,SUGR.PREPTNS,HONEY	1	No Quantity							14034			0
S3	2009	2009	2009	2	0	2	Export	422	Lebanon	LBN	838	Free Zones									06	SUGAR,SUGR.PREPTNS,HONEY	1	No Quantity							3577			0
S3	2009	2009	2009	2	0	2	Export	422	Lebanon	LBN	842	USA	USA								06	SUGAR,SUGR.PREPTNS,HONEY	1	No Quantity							1508267			0
S3	2009	2009	2009	2	0	2	Export	422	Lebanon	LBN	854	Burkina Faso	BFA								06	SUGAR,SUGR.PREPTNS,HONEY	1	No Quantity							5804			0
S3	2009	2009	2009	2	0	2	Export	422	Lebanon	LBN	862	Venezuela	VEN								06	SUGAR,SUGR.PREPTNS,HONEY	1	No Quantity							76944			0
S3	2009	2009	2009	2	0	2	Export	422	Lebanon	LBN	887	Yemen	YEM								06	SUGAR,SUGR.PREPTNS,HONEY	1	No Quantity							35676			0
S3	2009	2009	2009	2	0	2	Export	422	Lebanon	LBN	894	Zambia	ZMB								06	SUGAR,SUGR.PREPTNS,HONEY	1	No Quantity							2713			0
S3	2009	2009	2009	2	0	2	Export	428	Latvia	LVA	0	World	WLD								06	SUGAR,SUGR.PREPTNS,HONEY	1	No Quantity							7197597			0
S3	2009	2009	2009	2	0	2	Export	428	Latvia	LVA	31	Azerbaijan	AZE								06	SUGAR,SUGR.PREPTNS,HONEY	1	No Quantity							10416			0
S3	2009	2009	2009	2	0	2	Export	428	Latvia	LVA	112	Belarus	BLR								06	SUGAR,SUGR.PREPTNS,HONEY	1	No Quantity							17615			0
S3	2009	2009	2009	2	0	2	Export	428	Latvia	LVA	124	Canada	CAN								06	SUGAR,SUGR.PREPTNS,HONEY	1	No Quantity							2023			0
S3	2009	2009	2009	2	0	2	Export	428	Latvia	LVA	196	Cyprus	CYP								06	SUGAR,SUGR.PREPTNS,HONEY	1	No Quantity							378			0
S3	2009	2009	2009	2	0	2	Export	428	Latvia	LVA	203	Czechia	CZE								06	SUGAR,SUGR.PREPTNS,HONEY	1	No Quantity							2090			0
S3	2009	2009	2009	2	0	2	Export	428	Latvia	LVA	233	Estonia	EST								06	SUGAR,SUGR.PREPTNS,HONEY	1	No Quantity							2778060			0
S3	2009	2009	2009	2	0	2	Export	428	Latvia	LVA	246	Finland	FIN								06	SUGAR,SUGR.PREPTNS,HONEY	1	No Quantity							180652			0
S3	2009	2009	2009	2	0	2	Export	428	Latvia	LVA	268	Georgia	GEO								06	SUGAR,SUGR.PREPTNS,HONEY	1	No Quantity							6488			0
S3	2009	2009	2009	2	0	2	Export	428	Latvia	LVA	276	Germany	DEU								06	SUGAR,SUGR.PREPTNS,HONEY	1	No Quantity							670877			0
S3	2009	2009	2009	2	0	2	Export	428	Latvia	LVA	300	Greece	GRC								06	SUGAR,SUGR.PREPTNS,HONEY	1	No Quantity							27711			0
S3	2009	2009	2009	2	0	2	Export	428	Latvia	LVA	372	Ireland	IRL								06	SUGAR,SUGR.PREPTNS,HONEY	1	No Quantity							16640			0
S3	2009	2009	2009	2	0	2	Export	428	Latvia	LVA	376	Israel	ISR								06	SUGAR,SUGR.PREPTNS,HONEY	1	No Quantity							70846			0
S3	2009	2009	2009	2	0	2	Export	428	Latvia	LVA	398	Kazakhstan	KAZ								06	SUGAR,SUGR.PREPTNS,HONEY	1	No Quantity							39027			0
S3	2009	2009	2009	2	0	2	Export	428	Latvia	LVA	440	Lithuania	LTU								06	SUGAR,SUGR.PREPTNS,HONEY	1	No Quantity							2538455			0
S3	2009	2009	2009	2	0	2	Export	428	Latvia	LVA	498	Rep. of Moldova	MDA								06	SUGAR,SUGR.PREPTNS,HONEY	1	No Quantity							1421			0
S3	2009	2009	2009	2	0	2	Export	428	Latvia	LVA	584	Marshall Isds	MHL								06	SUGAR,SUGR.PREPTNS,HONEY	1	No Quantity							161			0
S3	2009	2009	2009	2	0	2	Export	428	Latvia	LVA	616	Poland	POL								06	SUGAR,SUGR.PREPTNS,HONEY	1	No Quantity							61175			0
S3	2009	2009	2009	2	0	2	Export	428	Latvia	LVA	620	Portugal	PRT								06	SUGAR,SUGR.PREPTNS,HONEY	1	No Quantity							311			0
S3	2009	2009	2009	2	0	2	Export	428	Latvia	LVA	642	Romania	ROU								06	SUGAR,SUGR.PREPTNS,HONEY	1	No Quantity							5471			0
S3	2009	2009	2009	2	0	2	Export	428	Latvia	LVA	643	Russian Federation	RUS								06	SUGAR,SUGR.PREPTNS,HONEY	1	No Quantity							511714			0
S3	2009	2009	2009	2	0	2	Export	428	Latvia	LVA	703	Slovakia	SVK								06	SUGAR,SUGR.PREPTNS,HONEY	1	No Quantity							237			0
S3	2009	2009	2009	2	0	2	Export	428	Latvia	LVA	724	Spain	ESP								06	SUGAR,SUGR.PREPTNS,HONEY	1	No Quantity							2051			0
S3	2009	2009	2009	2	0	2	Export	428	Latvia	LVA	752	Sweden	SWE								06	SUGAR,SUGR.PREPTNS,HONEY	1	No Quantity							20			0
S3	2009	2009	2009	2	0	2	Export	428	Latvia	LVA	757	Switzerland	CHE								06	SUGAR,SUGR.PREPTNS,HONEY	1	No Quantity							1849			0
S3	2009	2009	2009	2	0	2	Export	428	Latvia	LVA	762	Tajikistan	TJK								06	SUGAR,SUGR.PREPTNS,HONEY	1	No Quantity							6285			0
S3	2009	2009	2009	2	0	2	Export	428	Latvia	LVA	792	Turkey	TUR								06	SUGAR,SUGR.PREPTNS,HONEY	1	No Quantity							68			0
S3	2009	2009	2009	2	0	2	Export	428	Latvia	LVA	804	Ukraine	UKR								06	SUGAR,SUGR.PREPTNS,HONEY	1	No Quantity							7953			0
S3	2009	2009	2009	2	0	2	Export	428	Latvia	LVA	826	United Kingdom	GBR								06	SUGAR,SUGR.PREPTNS,HONEY	1	No Quantity							26016			0
S3	2009	2009	2009	2	0	2	Export	428	Latvia	LVA	837	Bunkers									06	SUGAR,SUGR.PREPTNS,HONEY	1	No Quantity							14669			0
S3	2009	2009	2009	2	0	2	Export	428	Latvia	LVA	842	USA	USA								06	SUGAR,SUGR.PREPTNS,HONEY	1	No Quantity							136266			0
S3	2009	2009	2009	2	0	2	Export	428	Latvia	LVA	899	Areas, nes									06	SUGAR,SUGR.PREPTNS,HONEY	1	No Quantity							60653			0
S3	2009	2009	2009	2	0	2	Export	422	Lebanon	LBN	0	World	WLD								07	COFFEE,TEA,COCOA,SPICES	1	No Quantity							34746532			0
S3	2009	2009	2009	2	0	2	Export	422	Lebanon	LBN	4	Afghanistan	AFG								07	COFFEE,TEA,COCOA,SPICES	1	No Quantity							967			0
S3	2009	2009	2009	2	0	2	Export	422	Lebanon	LBN	12	Algeria	DZA								07	COFFEE,TEA,COCOA,SPICES	1	No Quantity							14303			0
S3	2009	2009	2009	2	0	2	Export	422	Lebanon	LBN	24	Angola	AGO								07	COFFEE,TEA,COCOA,SPICES	1	No Quantity							40668			0
S3	2009	2009	2009	2	0	2	Export	422	Lebanon	LBN	31	Azerbaijan	AZE								07	COFFEE,TEA,COCOA,SPICES	1	No Quantity							69773			0
S3	2009	2009	2009	2	0	2	Export	422	Lebanon	LBN	32	Argentina	ARG								07	COFFEE,TEA,COCOA,SPICES	1	No Quantity							26209			0
S3	2009	2009	2009	2	0	2	Export	422	Lebanon	LBN	36	Australia	AUS								07	COFFEE,TEA,COCOA,SPICES	1	No Quantity							416282			0
S3	2009	2009	2009	2	0	2	Export	422	Lebanon	LBN	40	Austria	AUT								07	COFFEE,TEA,COCOA,SPICES	1	No Quantity							23461			0
S3	2009	2009	2009	2	0	2	Export	422	Lebanon	LBN	48	Bahrain	BHR								07	COFFEE,TEA,COCOA,SPICES	1	No Quantity							556679			0
S3	2009	2009	2009	2	0	2	Export	422	Lebanon	LBN	51	Armenia	ARM								07	COFFEE,TEA,COCOA,SPICES	1	No Quantity							31837			0
S3	2009	2009	2009	2	0	2	Export	422	Lebanon	LBN	56	Belgium	BEL								07	COFFEE,TEA,COCOA,SPICES	1	No Quantity							85449			0
S3	2009	2009	2009	2	0	2	Export	422	Lebanon	LBN	68	Bolivia (Plurinational State of)	BOL								07	COFFEE,TEA,COCOA,SPICES	1	No Quantity							4457			0
S3	2009	2009	2009	2	0	2	Export	422	Lebanon	LBN	76	Brazil	BRA								07	COFFEE,TEA,COCOA,SPICES	1	No Quantity							51187			0
S3	2009	2009	2009	2	0	2	Export	422	Lebanon	LBN	96	Brunei Darussalam	BRN								07	COFFEE,TEA,COCOA,SPICES	1	No Quantity							94043			0
S3	2009	2009	2009	2	0	2	Export	422	Lebanon	LBN	112	Belarus	BLR								07	COFFEE,TEA,COCOA,SPICES	1	No Quantity							4111			0
S3	2009	2009	2009	2	0	2	Export	422	Lebanon	LBN	120	Cameroon	CMR								07	COFFEE,TEA,COCOA,SPICES	1	No Quantity							16679			0
S3	2009	2009	2009	2	0	2	Export	422	Lebanon	LBN	124	Canada	CAN								07	COFFEE,TEA,COCOA,SPICES	1	No Quantity							639533			0
S3	2009	2009	2009	2	0	2	Export	422	Lebanon	LBN	140	Central African Rep.	CAF								07	COFFEE,TEA,COCOA,SPICES	1	No Quantity							293390			0
S3	2009	2009	2009	2	0	2	Export	422	Lebanon	LBN	152	Chile	CHL								07	COFFEE,TEA,COCOA,SPICES	1	No Quantity							2122			0
S3	2009	2009	2009	2	0	2	Export	422	Lebanon	LBN	170	Colombia	COL								07	COFFEE,TEA,COCOA,SPICES	1	No Quantity							14739			0
S3	2009	2009	2009	2	0	2	Export	422	Lebanon	LBN	174	Comoros	COM								07	COFFEE,TEA,COCOA,SPICES	1	No Quantity							16265			0
S3	2009	2009	2009	2	0	2	Export	422	Lebanon	LBN	178	Congo	COG								07	COFFEE,TEA,COCOA,SPICES	1	No Quantity							181519			0
S3	2009	2009	2009	2	0	2	Export	422	Lebanon	LBN	180	Dem. Rep. of the Congo	COD								07	COFFEE,TEA,COCOA,SPICES	1	No Quantity							21339			0
S3	2009	2009	2009	2	0	2	Export	422	Lebanon	LBN	188	Costa Rica	CRI								07	COFFEE,TEA,COCOA,SPICES	1	No Quantity							597			0
S3	2009	2009	2009	2	0	2	Export	422	Lebanon	LBN	196	Cyprus	CYP								07	COFFEE,TEA,COCOA,SPICES	1	No Quantity							65098			0
S3	2009	2009	2009	2	0	2	Export	422	Lebanon	LBN	203	Czechia	CZE								07	COFFEE,TEA,COCOA,SPICES	1	No Quantity							3146			0
S3	2009	2009	2009	2	0	2	Export	422	Lebanon	LBN	204	Benin	BEN								07	COFFEE,TEA,COCOA,SPICES	1	No Quantity							43779			0
S3	2009	2009	2009	2	0	2	Export	422	Lebanon	LBN	208	Denmark	DNK								07	COFFEE,TEA,COCOA,SPICES	1	No Quantity							165935			0
S3	2009	2009	2009	2	0	2	Export	422	Lebanon	LBN	212	Dominica	DMA								07	COFFEE,TEA,COCOA,SPICES	1	No Quantity							1069			0
S3	2009	2009	2009	2	0	2	Export	422	Lebanon	LBN	214	Dominican Rep.	DOM								07	COFFEE,TEA,COCOA,SPICES	1	No Quantity							15155			0
S3	2009	2009	2009	2	0	2	Export	422	Lebanon	LBN	222	El Salvador	SLV								07	COFFEE,TEA,COCOA,SPICES	1	No Quantity							9808			0
S3	2009	2009	2009	2	0	2	Export	422	Lebanon	LBN	226	Equatorial Guinea	GNQ								07	COFFEE,TEA,COCOA,SPICES	1	No Quantity							29321			0
S3	2009	2009	2009	2	0	2	Export	422	Lebanon	LBN	231	Ethiopia	ETH								07	COFFEE,TEA,COCOA,SPICES	1	No Quantity							9171			0
S3	2009	2009	2009	2	0	2	Export	422	Lebanon	LBN	251	France	FRA								07	COFFEE,TEA,COCOA,SPICES	1	No Quantity							319491			0
S3	2009	2009	2009	2	0	2	Export	422	Lebanon	LBN	262	Djibouti	DJI								07	COFFEE,TEA,COCOA,SPICES	1	No Quantity							161			0
S3	2009	2009	2009	2	0	2	Export	422	Lebanon	LBN	266	Gabon	GAB								07	COFFEE,TEA,COCOA,SPICES	1	No Quantity							149958			0
S3	2009	2009	2009	2	0	2	Export	422	Lebanon	LBN	270	Gambia	GMB								07	COFFEE,TEA,COCOA,SPICES	1	No Quantity							100664			0
S3	2009	2009	2009	2	0	2	Export	422	Lebanon	LBN	276	Germany	DEU								07	COFFEE,TEA,COCOA,SPICES	1	No Quantity							1026870			0
S3	2009	2009	2009	2	0	2	Export	422	Lebanon	LBN	288	Ghana	GHA								07	COFFEE,TEA,COCOA,SPICES	1	No Quantity							126995			0
S3	2009	2009	2009	2	0	2	Export	422	Lebanon	LBN	300	Greece	GRC								07	COFFEE,TEA,COCOA,SPICES	1	No Quantity							55321			0
S3	2009	2009	2009	2	0	2	Export	422	Lebanon	LBN	324	Guinea	GIN								07	COFFEE,TEA,COCOA,SPICES	1	No Quantity							326880			0
S3	2009	2009	2009	2	0	2	Export	422	Lebanon	LBN	332	Haiti	HTI								07	COFFEE,TEA,COCOA,SPICES	1	No Quantity							11793			0
S3	2009	2009	2009	2	0	2	Export	422	Lebanon	LBN	344	China, Hong Kong SAR	HKG								07	COFFEE,TEA,COCOA,SPICES	1	No Quantity							115395			0
S3	2009	2009	2009	2	0	2	Export	422	Lebanon	LBN	348	Hungary	HUN								07	COFFEE,TEA,COCOA,SPICES	1	No Quantity							4064			0
S3	2009	2009	2009	2	0	2	Export	422	Lebanon	LBN	360	Indonesia	IDN								07	COFFEE,TEA,COCOA,SPICES	1	No Quantity							61388			0
S3	2009	2009	2009	2	0	2	Export	422	Lebanon	LBN	368	Iraq	IRQ								07	COFFEE,TEA,COCOA,SPICES	1	No Quantity							1026156			0
S3	2009	2009	2009	2	0	2	Export	422	Lebanon	LBN	381	Italy	ITA								07	COFFEE,TEA,COCOA,SPICES	1	No Quantity							62106			0
S3	2009	2009	2009	2	0	2	Export	422	Lebanon	LBN	384	Côte d'Ivoire	CIV								07	COFFEE,TEA,COCOA,SPICES	1	No Quantity							778255			0
S3	2009	2009	2009	2	0	2	Export	422	Lebanon	LBN	392	Japan	JPN								07	COFFEE,TEA,COCOA,SPICES	1	No Quantity							135371			0
S3	2009	2009	2009	2	0	2	Export	422	Lebanon	LBN	398	Kazakhstan	KAZ								07	COFFEE,TEA,COCOA,SPICES	1	No Quantity							20039			0
S3	2009	2009	2009	2	0	2	Export	422	Lebanon	LBN	400	Jordan	JOR								07	COFFEE,TEA,COCOA,SPICES	1	No Quantity							2979126			0
S3	2009	2009	2009	2	0	2	Export	422	Lebanon	LBN	404	Kenya	KEN								07	COFFEE,TEA,COCOA,SPICES	1	No Quantity							86			0
S3	2009	2009	2009	2	0	2	Export	422	Lebanon	LBN	414	Kuwait	KWT								07	COFFEE,TEA,COCOA,SPICES	1	No Quantity							1528728			0
S3	2009	2009	2009	2	0	2	Export	422	Lebanon	LBN	430	Liberia	LBR								07	COFFEE,TEA,COCOA,SPICES	1	No Quantity							106166			0
S3	2009	2009	2009	2	0	2	Export	422	Lebanon	LBN	434	Libya	LBY								07	COFFEE,TEA,COCOA,SPICES	1	No Quantity							2034			0
S3	2009	2009	2009	2	0	2	Export	422	Lebanon	LBN	450	Madagascar	MDG								07	COFFEE,TEA,COCOA,SPICES	1	No Quantity							18597			0
S3	2009	2009	2009	2	0	2	Export	422	Lebanon	LBN	454	Malawi	MWI								07	COFFEE,TEA,COCOA,SPICES	1	No Quantity							11647			0
S3	2009	2009	2009	2	0	2	Export	422	Lebanon	LBN	458	Malaysia	MYS								07	COFFEE,TEA,COCOA,SPICES	1	No Quantity							334593			0
S3	2009	2009	2009	2	0	2	Export	422	Lebanon	LBN	466	Mali	MLI								07	COFFEE,TEA,COCOA,SPICES	1	No Quantity							52812			0
S3	2009	2009	2009	2	0	2	Export	422	Lebanon	LBN	478	Mauritania	MRT								07	COFFEE,TEA,COCOA,SPICES	1	No Quantity							11169			0
S3	2009	2009	2009	2	0	2	Export	422	Lebanon	LBN	480	Mauritius	MUS								07	COFFEE,TEA,COCOA,SPICES	1	No Quantity							1592			0
S3	2009	2009	2009	2	0	2	Export	422	Lebanon	LBN	484	Mexico	MEX								07	COFFEE,TEA,COCOA,SPICES	1	No Quantity							5289			0
S3	2009	2009	2009	2	0	2	Export	422	Lebanon	LBN	504	Morocco	MAR								07	COFFEE,TEA,COCOA,SPICES	1	No Quantity							39314			0
S3	2009	2009	2009	2	0	2	Export	422	Lebanon	LBN	508	Mozambique	MOZ								07	COFFEE,TEA,COCOA,SPICES	1	No Quantity							14713			0
S3	2009	2009	2009	2	0	2	Export	422	Lebanon	LBN	512	Oman	OMN								07	COFFEE,TEA,COCOA,SPICES	1	No Quantity							237614			0
S3	2009	2009	2009	2	0	2	Export	422	Lebanon	LBN	528	Netherlands	NLD								07	COFFEE,TEA,COCOA,SPICES	1	No Quantity							97426			0
S3	2009	2009	2009	2	0	2	Export	422	Lebanon	LBN	554	New Zealand	NZL								07	COFFEE,TEA,COCOA,SPICES	1	No Quantity							11041			0
S3	2009	2009	2009	2	0	2	Export	422	Lebanon	LBN	562	Niger	NER								07	COFFEE,TEA,COCOA,SPICES	1	No Quantity							262023			0
S3	2009	2009	2009	2	0	2	Export	422	Lebanon	LBN	566	Nigeria	NGA								07	COFFEE,TEA,COCOA,SPICES	1	No Quantity							576704			0
S3	2009	2009	2009	2	0	2	Export	422	Lebanon	LBN	579	Norway	NOR								07	COFFEE,TEA,COCOA,SPICES	1	No Quantity							14418			0
S3	2009	2009	2009	2	0	2	Export	422	Lebanon	LBN	591	Panama	PAN								07	COFFEE,TEA,COCOA,SPICES	1	No Quantity							24728			0
S3	2009	2009	2009	2	0	2	Export	422	Lebanon	LBN	600	Paraguay	PRY								07	COFFEE,TEA,COCOA,SPICES	1	No Quantity							36300			0
S3	2009	2009	2009	2	0	2	Export	422	Lebanon	LBN	634	Qatar	QAT								07	COFFEE,TEA,COCOA,SPICES	1	No Quantity							3685880			0
S3	2009	2009	2009	2	0	2	Export	422	Lebanon	LBN	642	Romania	ROU								07	COFFEE,TEA,COCOA,SPICES	1	No Quantity							82329			0
S3	2009	2009	2009	2	0	2	Export	422	Lebanon	LBN	643	Russian Federation	RUS								07	COFFEE,TEA,COCOA,SPICES	1	No Quantity							28004			0
S3	2009	2009	2009	2	0	2	Export	422	Lebanon	LBN	660	Anguilla	AIA								07	COFFEE,TEA,COCOA,SPICES	1	No Quantity							4189			0
S3	2009	2009	2009	2	0	2	Export	422	Lebanon	LBN	682	Saudi Arabia	SAU								07	COFFEE,TEA,COCOA,SPICES	1	No Quantity							7136345			0
S3	2009	2009	2009	2	0	2	Export	422	Lebanon	LBN	686	Senegal	SEN								07	COFFEE,TEA,COCOA,SPICES	1	No Quantity							127411			0
S3	2009	2009	2009	2	0	2	Export	422	Lebanon	LBN	694	Sierra Leone	SLE								07	COFFEE,TEA,COCOA,SPICES	1	No Quantity							167155			0
S3	2009	2009	2009	2	0	2	Export	422	Lebanon	LBN	699	India	IND								07	COFFEE,TEA,COCOA,SPICES	1	No Quantity							182474			0
S3	2009	2009	2009	2	0	2	Export	422	Lebanon	LBN	702	Singapore	SGP								07	COFFEE,TEA,COCOA,SPICES	1	No Quantity							137352			0
S3	2009	2009	2009	2	0	2	Export	422	Lebanon	LBN	705	Slovenia	SVN								07	COFFEE,TEA,COCOA,SPICES	1	No Quantity							2031			0
S3	2009	2009	2009	2	0	2	Export	422	Lebanon	LBN	710	South Africa	ZAF								07	COFFEE,TEA,COCOA,SPICES	1	No Quantity							40722			0
S3	2009	2009	2009	2	0	2	Export	422	Lebanon	LBN	716	Zimbabwe	ZWE								07	COFFEE,TEA,COCOA,SPICES	1	No Quantity							84635			0
S3	2009	2009	2009	2	0	2	Export	422	Lebanon	LBN	724	Spain	ESP								07	COFFEE,TEA,COCOA,SPICES	1	No Quantity							4496			0
S3	2009	2009	2009	2	0	2	Export	422	Lebanon	LBN	736	Fmr Sudan	SDN								07	COFFEE,TEA,COCOA,SPICES	1	No Quantity							51289			0
S3	2009	2009	2009	2	0	2	Export	422	Lebanon	LBN	740	Suriname	SUR								07	COFFEE,TEA,COCOA,SPICES	1	No Quantity							4242			0
S3	2009	2009	2009	2	0	2	Export	422	Lebanon	LBN	752	Sweden	SWE								07	COFFEE,TEA,COCOA,SPICES	1	No Quantity							1260287			0
S3	2009	2009	2009	2	0	2	Export	422	Lebanon	LBN	757	Switzerland	CHE								07	COFFEE,TEA,COCOA,SPICES	1	No Quantity							50931			0
S3	2009	2009	2009	2	0	2	Export	422	Lebanon	LBN	760	Syria	SYR								07	COFFEE,TEA,COCOA,SPICES	1	No Quantity							1644277			0
S3	2009	2009	2009	2	0	2	Export	422	Lebanon	LBN	768	Togo	TGO								07	COFFEE,TEA,COCOA,SPICES	1	No Quantity							64862			0
S3	2009	2009	2009	2	0	2	Export	422	Lebanon	LBN	784	United Arab Emirates	ARE								07	COFFEE,TEA,COCOA,SPICES	1	No Quantity							2807037			0
S3	2009	2009	2009	2	0	2	Export	422	Lebanon	LBN	788	Tunisia	TUN								07	COFFEE,TEA,COCOA,SPICES	1	No Quantity							91854			0
S3	2009	2009	2009	2	0	2	Export	422	Lebanon	LBN	792	Turkey	TUR								07	COFFEE,TEA,COCOA,SPICES	1	No Quantity							17776			0
S3	2009	2009	2009	2	0	2	Export	422	Lebanon	LBN	800	Uganda	UGA								07	COFFEE,TEA,COCOA,SPICES	1	No Quantity							6962			0
S3	2009	2009	2009	2	0	2	Export	422	Lebanon	LBN	804	Ukraine	UKR								07	COFFEE,TEA,COCOA,SPICES	1	No Quantity							16355			0
S3	2009	2009	2009	2	0	2	Export	422	Lebanon	LBN	818	Egypt	EGY								07	COFFEE,TEA,COCOA,SPICES	1	No Quantity							318029			0
S3	2009	2009	2009	2	0	2	Export	422	Lebanon	LBN	826	United Kingdom	GBR								07	COFFEE,TEA,COCOA,SPICES	1	No Quantity							433095			0
S3	2009	2009	2009	2	0	2	Export	422	Lebanon	LBN	834	United Rep. of Tanzania	TZA								07	COFFEE,TEA,COCOA,SPICES	1	No Quantity							2218			0
S3	2009	2009	2009	2	0	2	Export	422	Lebanon	LBN	837	Bunkers									07	COFFEE,TEA,COCOA,SPICES	1	No Quantity							26919			0
S3	2009	2009	2009	2	0	2	Export	422	Lebanon	LBN	838	Free Zones									07	COFFEE,TEA,COCOA,SPICES	1	No Quantity							6272			0
S3	2009	2009	2009	2	0	2	Export	422	Lebanon	LBN	842	USA	USA								07	COFFEE,TEA,COCOA,SPICES	1	No Quantity							2213751			0
S3	2009	2009	2009	2	0	2	Export	422	Lebanon	LBN	854	Burkina Faso	BFA								07	COFFEE,TEA,COCOA,SPICES	1	No Quantity							62532			0
S3	2009	2009	2009	2	0	2	Export	422	Lebanon	LBN	862	Venezuela	VEN								07	COFFEE,TEA,COCOA,SPICES	1	No Quantity							180632			0
S3	2009	2009	2009	2	0	2	Export	422	Lebanon	LBN	894	Zambia	ZMB								07	COFFEE,TEA,COCOA,SPICES	1	No Quantity							169071			0
S3	2009	2009	2009	2	0	2	Export	428	Latvia	LVA	0	World	WLD								07	COFFEE,TEA,COCOA,SPICES	1	No Quantity							34338769			0
S3	2009	2009	2009	2	0	2	Export	428	Latvia	LVA	31	Azerbaijan	AZE								07	COFFEE,TEA,COCOA,SPICES	1	No Quantity							78559			0
S3	2009	2009	2009	2	0	2	Export	428	Latvia	LVA	36	Australia	AUS								07	COFFEE,TEA,COCOA,SPICES	1	No Quantity							14262			0
S3	2009	2009	2009	2	0	2	Export	428	Latvia	LVA	40	Austria	AUT								07	COFFEE,TEA,COCOA,SPICES	1	No Quantity							88			0
S3	2009	2009	2009	2	0	2	Export	428	Latvia	LVA	112	Belarus	BLR								07	COFFEE,TEA,COCOA,SPICES	1	No Quantity							174396			0
S3	2009	2009	2009	2	0	2	Export	428	Latvia	LVA	124	Canada	CAN								07	COFFEE,TEA,COCOA,SPICES	1	No Quantity							46811			0
S3	2009	2009	2009	2	0	2	Export	428	Latvia	LVA	196	Cyprus	CYP								07	COFFEE,TEA,COCOA,SPICES	1	No Quantity							896667			0
S3	2009	2009	2009	2	0	2	Export	428	Latvia	LVA	233	Estonia	EST								07	COFFEE,TEA,COCOA,SPICES	1	No Quantity							10321892			0
S3	2009	2009	2009	2	0	2	Export	428	Latvia	LVA	246	Finland	FIN								07	COFFEE,TEA,COCOA,SPICES	1	No Quantity							30936			0
S3	2009	2009	2009	2	0	2	Export	428	Latvia	LVA	268	Georgia	GEO								07	COFFEE,TEA,COCOA,SPICES	1	No Quantity							141615			0
S3	2009	2009	2009	2	0	2	Export	428	Latvia	LVA	276	Germany	DEU								07	COFFEE,TEA,COCOA,SPICES	1	No Quantity							771333			0
S3	2009	2009	2009	2	0	2	Export	428	Latvia	LVA	300	Greece	GRC								07	COFFEE,TEA,COCOA,SPICES	1	No Quantity							50237			0
S3	2009	2009	2009	2	0	2	Export	428	Latvia	LVA	348	Hungary	HUN								07	COFFEE,TEA,COCOA,SPICES	1	No Quantity							62905			0
S3	2009	2009	2009	2	0	2	Export	428	Latvia	LVA	372	Ireland	IRL								07	COFFEE,TEA,COCOA,SPICES	1	No Quantity							56811			0
S3	2009	2009	2009	2	0	2	Export	428	Latvia	LVA	376	Israel	ISR								07	COFFEE,TEA,COCOA,SPICES	1	No Quantity							343529			0
S3	2009	2009	2009	2	0	2	Export	428	Latvia	LVA	398	Kazakhstan	KAZ								07	COFFEE,TEA,COCOA,SPICES	1	No Quantity							5184			0
S3	2009	2009	2009	2	0	2	Export	428	Latvia	LVA	440	Lithuania	LTU								07	COFFEE,TEA,COCOA,SPICES	1	No Quantity							12111074			0
S3	2009	2009	2009	2	0	2	Export	428	Latvia	LVA	442	Luxembourg	LUX								07	COFFEE,TEA,COCOA,SPICES	1	No Quantity							78702			0
S3	2009	2009	2009	2	0	2	Export	428	Latvia	LVA	554	New Zealand	NZL								07	COFFEE,TEA,COCOA,SPICES	1	No Quantity							293762			0
S3	2009	2009	2009	2	0	2	Export	428	Latvia	LVA	579	Norway	NOR								07	COFFEE,TEA,COCOA,SPICES	1	No Quantity							24			0
S3	2009	2009	2009	2	0	2	Export	428	Latvia	LVA	584	Marshall Isds	MHL								07	COFFEE,TEA,COCOA,SPICES	1	No Quantity							589			0
S3	2009	2009	2009	2	0	2	Export	428	Latvia	LVA	616	Poland	POL								07	COFFEE,TEA,COCOA,SPICES	1	No Quantity							3395952			0
S3	2009	2009	2009	2	0	2	Export	428	Latvia	LVA	620	Portugal	PRT								07	COFFEE,TEA,COCOA,SPICES	1	No Quantity							2114			0
S3	2009	2009	2009	2	0	2	Export	428	Latvia	LVA	642	Romania	ROU								07	COFFEE,TEA,COCOA,SPICES	1	No Quantity							346			0
S3	2009	2009	2009	2	0	2	Export	428	Latvia	LVA	643	Russian Federation	RUS								07	COFFEE,TEA,COCOA,SPICES	1	No Quantity							4174121			0
S3	2009	2009	2009	2	0	2	Export	428	Latvia	LVA	682	Saudi Arabia	SAU								07	COFFEE,TEA,COCOA,SPICES	1	No Quantity							18503			0
S3	2009	2009	2009	2	0	2	Export	428	Latvia	LVA	703	Slovakia	SVK								07	COFFEE,TEA,COCOA,SPICES	1	No Quantity							26815			0
S3	2009	2009	2009	2	0	2	Export	428	Latvia	LVA	705	Slovenia	SVN								07	COFFEE,TEA,COCOA,SPICES	1	No Quantity							685			0
S3	2009	2009	2009	2	0	2	Export	428	Latvia	LVA	724	Spain	ESP								07	COFFEE,TEA,COCOA,SPICES	1	No Quantity							2319			0
S3	2009	2009	2009	2	0	2	Export	428	Latvia	LVA	752	Sweden	SWE								07	COFFEE,TEA,COCOA,SPICES	1	No Quantity							80			0
S3	2009	2009	2009	2	0	2	Export	428	Latvia	LVA	757	Switzerland	CHE								07	COFFEE,TEA,COCOA,SPICES	1	No Quantity							4999			0
S3	2009	2009	2009	2	0	2	Export	428	Latvia	LVA	784	United Arab Emirates	ARE								07	COFFEE,TEA,COCOA,SPICES	1	No Quantity							67565			0
S3	2009	2009	2009	2	0	2	Export	428	Latvia	LVA	792	Turkey	TUR								07	COFFEE,TEA,COCOA,SPICES	1	No Quantity							102			0
S3	2009	2009	2009	2	0	2	Export	428	Latvia	LVA	795	Turkmenistan	TKM								07	COFFEE,TEA,COCOA,SPICES	1	No Quantity							2184			0
S3	2009	2009	2009	2	0	2	Export	428	Latvia	LVA	804	Ukraine	UKR								07	COFFEE,TEA,COCOA,SPICES	1	No Quantity							27209			0
S3	2009	2009	2009	2	0	2	Export	428	Latvia	LVA	826	United Kingdom	GBR								07	COFFEE,TEA,COCOA,SPICES	1	No Quantity							132236			0
S3	2009	2009	2009	2	0	2	Export	428	Latvia	LVA	837	Bunkers									07	COFFEE,TEA,COCOA,SPICES	1	No Quantity							40480			0
S3	2009	2009	2009	2	0	2	Export	428	Latvia	LVA	842	USA	USA								07	COFFEE,TEA,COCOA,SPICES	1	No Quantity							762201			0
S3	2009	2009	2009	2	0	2	Export	428	Latvia	LVA	860	Uzbekistan	UZB								07	COFFEE,TEA,COCOA,SPICES	1	No Quantity							6566			0
S3	2009	2009	2009	2	0	2	Export	428	Latvia	LVA	899	Areas, nes									07	COFFEE,TEA,COCOA,SPICES	1	No Quantity							194916			0
S3	2009	2009	2009	2	0	2	Export	422	Lebanon	LBN	0	World	WLD								08	ANIMAL FEED STUFF	1	No Quantity							3961955			0
S3	2009	2009	2009	2	0	2	Export	422	Lebanon	LBN	12	Algeria	DZA								08	ANIMAL FEED STUFF	1	No Quantity							5358			0
S3	2009	2009	2009	2	0	2	Export	422	Lebanon	LBN	24	Angola	AGO								08	ANIMAL FEED STUFF	1	No Quantity							113			0
S3	2009	2009	2009	2	0	2	Export	422	Lebanon	LBN	48	Bahrain	BHR								08	ANIMAL FEED STUFF	1	No Quantity							5228			0
S3	2009	2009	2009	2	0	2	Export	422	Lebanon	LBN	178	Congo	COG								08	ANIMAL FEED STUFF	1	No Quantity							242			0
S3	2009	2009	2009	2	0	2	Export	422	Lebanon	LBN	251	France	FRA								08	ANIMAL FEED STUFF	1	No Quantity							82			0
S3	2009	2009	2009	2	0	2	Export	422	Lebanon	LBN	276	Germany	DEU								08	ANIMAL FEED STUFF	1	No Quantity							70			0
S3	2009	2009	2009	2	0	2	Export	422	Lebanon	LBN	288	Ghana	GHA								08	ANIMAL FEED STUFF	1	No Quantity							64			0
S3	2009	2009	2009	2	0	2	Export	422	Lebanon	LBN	368	Iraq	IRQ								08	ANIMAL FEED STUFF	1	No Quantity							505983			0
S3	2009	2009	2009	2	0	2	Export	422	Lebanon	LBN	381	Italy	ITA								08	ANIMAL FEED STUFF	1	No Quantity							114344			0
S3	2009	2009	2009	2	0	2	Export	422	Lebanon	LBN	400	Jordan	JOR								08	ANIMAL FEED STUFF	1	No Quantity							2324518			0
S3	2009	2009	2009	2	0	2	Export	422	Lebanon	LBN	414	Kuwait	KWT								08	ANIMAL FEED STUFF	1	No Quantity							6746			0
S3	2009	2009	2009	2	0	2	Export	422	Lebanon	LBN	504	Morocco	MAR								08	ANIMAL FEED STUFF	1	No Quantity							2710			0
S3	2009	2009	2009	2	0	2	Export	422	Lebanon	LBN	512	Oman	OMN								08	ANIMAL FEED STUFF	1	No Quantity							663			0
S3	2009	2009	2009	2	0	2	Export	422	Lebanon	LBN	634	Qatar	QAT								08	ANIMAL FEED STUFF	1	No Quantity							631			0
S3	2009	2009	2009	2	0	2	Export	422	Lebanon	LBN	642	Romania	ROU								08	ANIMAL FEED STUFF	1	No Quantity							46299			0
S3	2009	2009	2009	2	0	2	Export	422	Lebanon	LBN	682	Saudi Arabia	SAU								08	ANIMAL FEED STUFF	1	No Quantity							6761			0
S3	2009	2009	2009	2	0	2	Export	422	Lebanon	LBN	736	Fmr Sudan	SDN								08	ANIMAL FEED STUFF	1	No Quantity							249138			0
S3	2009	2009	2009	2	0	2	Export	422	Lebanon	LBN	760	Syria	SYR								08	ANIMAL FEED STUFF	1	No Quantity							156551			0
S3	2009	2009	2009	2	0	2	Export	422	Lebanon	LBN	784	United Arab Emirates	ARE								08	ANIMAL FEED STUFF	1	No Quantity							22221			0
S3	2009	2009	2009	2	0	2	Export	422	Lebanon	LBN	792	Turkey	TUR								08	ANIMAL FEED STUFF	1	No Quantity							10033			0
S3	2009	2009	2009	2	0	2	Export	422	Lebanon	LBN	818	Egypt	EGY								08	ANIMAL FEED STUFF	1	No Quantity							333429			0
S3	2009	2009	2009	2	0	2	Export	422	Lebanon	LBN	826	United Kingdom	GBR								08	ANIMAL FEED STUFF	1	No Quantity							325			0
S3	2009	2009	2009	2	0	2	Export	422	Lebanon	LBN	837	Bunkers									08	ANIMAL FEED STUFF	1	No Quantity							166446			0
S3	2009	2009	2009	2	0	2	Export	422	Lebanon	LBN	887	Yemen	YEM								08	ANIMAL FEED STUFF	1	No Quantity							4000			0
S3	2009	2009	2009	2	0	2	Export	428	Latvia	LVA	0	World	WLD								08	ANIMAL FEED STUFF	1	No Quantity							94380551			0
S3	2009	2009	2009	2	0	2	Export	428	Latvia	LVA	31	Azerbaijan	AZE								08	ANIMAL FEED STUFF	1	No Quantity							714787			0
S3	2009	2009	2009	2	0	2	Export	428	Latvia	LVA	50	Bangladesh	BGD								08	ANIMAL FEED STUFF	1	No Quantity							298006			0
S3	2009	2009	2009	2	0	2	Export	428	Latvia	LVA	56	Belgium	BEL								08	ANIMAL FEED STUFF	1	No Quantity							6926			0
S3	2009	2009	2009	2	0	2	Export	428	Latvia	LVA	112	Belarus	BLR								08	ANIMAL FEED STUFF	1	No Quantity							4482056			0
S3	2009	2009	2009	2	0	2	Export	428	Latvia	LVA	196	Cyprus	CYP								08	ANIMAL FEED STUFF	1	No Quantity							66289			0
S3	2009	2009	2009	2	0	2	Export	428	Latvia	LVA	203	Czechia	CZE								08	ANIMAL FEED STUFF	1	No Quantity							1200668			0
S3	2009	2009	2009	2	0	2	Export	428	Latvia	LVA	208	Denmark	DNK								08	ANIMAL FEED STUFF	1	No Quantity							643162			0
S3	2009	2009	2009	2	0	2	Export	428	Latvia	LVA	233	Estonia	EST								08	ANIMAL FEED STUFF	1	No Quantity							6242196			0
S3	2009	2009	2009	2	0	2	Export	428	Latvia	LVA	246	Finland	FIN								08	ANIMAL FEED STUFF	1	No Quantity							2643026			0
S3	2009	2009	2009	2	0	2	Export	428	Latvia	LVA	276	Germany	DEU								08	ANIMAL FEED STUFF	1	No Quantity							1373782			0
S3	2009	2009	2009	2	0	2	Export	428	Latvia	LVA	372	Ireland	IRL								08	ANIMAL FEED STUFF	1	No Quantity							427561			0
S3	2009	2009	2009	2	0	2	Export	428	Latvia	LVA	398	Kazakhstan	KAZ								08	ANIMAL FEED STUFF	1	No Quantity							11489			0
S3	2009	2009	2009	2	0	2	Export	428	Latvia	LVA	440	Lithuania	LTU								08	ANIMAL FEED STUFF	1	No Quantity							8963053			0
S3	2009	2009	2009	2	0	2	Export	428	Latvia	LVA	528	Netherlands	NLD								08	ANIMAL FEED STUFF	1	No Quantity							976605			0
S3	2009	2009	2009	2	0	2	Export	428	Latvia	LVA	579	Norway	NOR								08	ANIMAL FEED STUFF	1	No Quantity							3263013			0
S3	2009	2009	2009	2	0	2	Export	428	Latvia	LVA	616	Poland	POL								08	ANIMAL FEED STUFF	1	No Quantity							1421986			0
S3	2009	2009	2009	2	0	2	Export	428	Latvia	LVA	643	Russian Federation	RUS								08	ANIMAL FEED STUFF	1	No Quantity							57877370			0
S3	2009	2009	2009	2	0	2	Export	428	Latvia	LVA	752	Sweden	SWE								08	ANIMAL FEED STUFF	1	No Quantity							835803			0
S3	2009	2009	2009	2	0	2	Export	428	Latvia	LVA	762	Tajikistan	TJK								08	ANIMAL FEED STUFF	1	No Quantity							48700			0
S3	2009	2009	2009	2	0	2	Export	428	Latvia	LVA	804	Ukraine	UKR								08	ANIMAL FEED STUFF	1	No Quantity							1017826			0
S3	2009	2009	2009	2	0	2	Export	428	Latvia	LVA	826	United Kingdom	GBR								08	ANIMAL FEED STUFF	1	No Quantity							279824			0
S3	2009	2009	2009	2	0	2	Export	428	Latvia	LVA	860	Uzbekistan	UZB								08	ANIMAL FEED STUFF	1	No Quantity							1586423			0
S3	2009	2009	2009	2	0	2	Export	422	Lebanon	LBN	0	World	WLD								09	MISC.EDIBLE PRODUCTS ETC	1	No Quantity							33318241			0
S3	2009	2009	2009	2	0	2	Export	422	Lebanon	LBN	4	Afghanistan	AFG								09	MISC.EDIBLE PRODUCTS ETC	1	No Quantity							64			0
S3	2009	2009	2009	2	0	2	Export	422	Lebanon	LBN	12	Algeria	DZA								09	MISC.EDIBLE PRODUCTS ETC	1	No Quantity							148132			0
S3	2009	2009	2009	2	0	2	Export	422	Lebanon	LBN	24	Angola	AGO								09	MISC.EDIBLE PRODUCTS ETC	1	No Quantity							158229			0
S3	2009	2009	2009	2	0	2	Export	422	Lebanon	LBN	32	Argentina	ARG								09	MISC.EDIBLE PRODUCTS ETC	1	No Quantity							12422			0
S3	2009	2009	2009	2	0	2	Export	422	Lebanon	LBN	36	Australia	AUS								09	MISC.EDIBLE PRODUCTS ETC	1	No Quantity							748903			0
S3	2009	2009	2009	2	0	2	Export	422	Lebanon	LBN	40	Austria	AUT								09	MISC.EDIBLE PRODUCTS ETC	1	No Quantity							14150			0
S3	2009	2009	2009	2	0	2	Export	422	Lebanon	LBN	48	Bahrain	BHR								09	MISC.EDIBLE PRODUCTS ETC	1	No Quantity							314182			0
S3	2009	2009	2009	2	0	2	Export	422	Lebanon	LBN	56	Belgium	BEL								09	MISC.EDIBLE PRODUCTS ETC	1	No Quantity							96467			0
S3	2009	2009	2009	2	0	2	Export	422	Lebanon	LBN	68	Bolivia (Plurinational State of)	BOL								09	MISC.EDIBLE PRODUCTS ETC	1	No Quantity							4782			0
S3	2009	2009	2009	2	0	2	Export	422	Lebanon	LBN	76	Brazil	BRA								09	MISC.EDIBLE PRODUCTS ETC	1	No Quantity							63211			0
S3	2009	2009	2009	2	0	2	Export	422	Lebanon	LBN	120	Cameroon	CMR								09	MISC.EDIBLE PRODUCTS ETC	1	No Quantity							55738			0
S3	2009	2009	2009	2	0	2	Export	422	Lebanon	LBN	124	Canada	CAN								09	MISC.EDIBLE PRODUCTS ETC	1	No Quantity							823291			0
S3	2009	2009	2009	2	0	2	Export	422	Lebanon	LBN	140	Central African Rep.	CAF								09	MISC.EDIBLE PRODUCTS ETC	1	No Quantity							600858			0
S3	2009	2009	2009	2	0	2	Export	422	Lebanon	LBN	152	Chile	CHL								09	MISC.EDIBLE PRODUCTS ETC	1	No Quantity							10934			0
S3	2009	2009	2009	2	0	2	Export	422	Lebanon	LBN	170	Colombia	COL								09	MISC.EDIBLE PRODUCTS ETC	1	No Quantity							14549			0
S3	2009	2009	2009	2	0	2	Export	422	Lebanon	LBN	174	Comoros	COM								09	MISC.EDIBLE PRODUCTS ETC	1	No Quantity							15281			0
S3	2009	2009	2009	2	0	2	Export	422	Lebanon	LBN	178	Congo	COG								09	MISC.EDIBLE PRODUCTS ETC	1	No Quantity							450765			0
S3	2009	2009	2009	2	0	2	Export	422	Lebanon	LBN	180	Dem. Rep. of the Congo	COD								09	MISC.EDIBLE PRODUCTS ETC	1	No Quantity							5813			0
S3	2009	2009	2009	2	0	2	Export	422	Lebanon	LBN	196	Cyprus	CYP								09	MISC.EDIBLE PRODUCTS ETC	1	No Quantity							148578			0
S3	2009	2009	2009	2	0	2	Export	422	Lebanon	LBN	203	Czechia	CZE								09	MISC.EDIBLE PRODUCTS ETC	1	No Quantity							4866			0
S3	2009	2009	2009	2	0	2	Export	422	Lebanon	LBN	204	Benin	BEN								09	MISC.EDIBLE PRODUCTS ETC	1	No Quantity							58297			0
S3	2009	2009	2009	2	0	2	Export	422	Lebanon	LBN	208	Denmark	DNK								09	MISC.EDIBLE PRODUCTS ETC	1	No Quantity							44174			0
S3	2009	2009	2009	2	0	2	Export	422	Lebanon	LBN	212	Dominica	DMA								09	MISC.EDIBLE PRODUCTS ETC	1	No Quantity							731			0
S3	2009	2009	2009	2	0	2	Export	422	Lebanon	LBN	214	Dominican Rep.	DOM								09	MISC.EDIBLE PRODUCTS ETC	1	No Quantity							5742			0
S3	2009	2009	2009	2	0	2	Export	422	Lebanon	LBN	226	Equatorial Guinea	GNQ								09	MISC.EDIBLE PRODUCTS ETC	1	No Quantity							48935			0
S3	2009	2009	2009	2	0	2	Export	422	Lebanon	LBN	231	Ethiopia	ETH								09	MISC.EDIBLE PRODUCTS ETC	1	No Quantity							287			0
S3	2009	2009	2009	2	0	2	Export	422	Lebanon	LBN	251	France	FRA								09	MISC.EDIBLE PRODUCTS ETC	1	No Quantity							675510			0
S3	2009	2009	2009	2	0	2	Export	422	Lebanon	LBN	262	Djibouti	DJI								09	MISC.EDIBLE PRODUCTS ETC	1	No Quantity							7690			0
S3	2009	2009	2009	2	0	2	Export	422	Lebanon	LBN	266	Gabon	GAB								09	MISC.EDIBLE PRODUCTS ETC	1	No Quantity							113219			0
S3	2009	2009	2009	2	0	2	Export	422	Lebanon	LBN	268	Georgia	GEO								09	MISC.EDIBLE PRODUCTS ETC	1	No Quantity							165			0
S3	2009	2009	2009	2	0	2	Export	422	Lebanon	LBN	270	Gambia	GMB								09	MISC.EDIBLE PRODUCTS ETC	1	No Quantity							78660			0
S3	2009	2009	2009	2	0	2	Export	422	Lebanon	LBN	276	Germany	DEU								09	MISC.EDIBLE PRODUCTS ETC	1	No Quantity							1222106			0
S3	2009	2009	2009	2	0	2	Export	422	Lebanon	LBN	288	Ghana	GHA								09	MISC.EDIBLE PRODUCTS ETC	1	No Quantity							196244			0
S3	2009	2009	2009	2	0	2	Export	422	Lebanon	LBN	300	Greece	GRC								09	MISC.EDIBLE PRODUCTS ETC	1	No Quantity							48723			0
S3	2009	2009	2009	2	0	2	Export	422	Lebanon	LBN	324	Guinea	GIN								09	MISC.EDIBLE PRODUCTS ETC	1	No Quantity							310475			0
S3	2009	2009	2009	2	0	2	Export	422	Lebanon	LBN	332	Haiti	HTI								09	MISC.EDIBLE PRODUCTS ETC	1	No Quantity							1323			0
S3	2009	2009	2009	2	0	2	Export	422	Lebanon	LBN	344	China, Hong Kong SAR	HKG								09	MISC.EDIBLE PRODUCTS ETC	1	No Quantity							2830			0
S3	2009	2009	2009	2	0	2	Export	422	Lebanon	LBN	348	Hungary	HUN								09	MISC.EDIBLE PRODUCTS ETC	1	No Quantity							1959			0
S3	2009	2009	2009	2	0	2	Export	422	Lebanon	LBN	368	Iraq	IRQ								09	MISC.EDIBLE PRODUCTS ETC	1	No Quantity							2363568			0
S3	2009	2009	2009	2	0	2	Export	422	Lebanon	LBN	381	Italy	ITA								09	MISC.EDIBLE PRODUCTS ETC	1	No Quantity							11446			0
S3	2009	2009	2009	2	0	2	Export	422	Lebanon	LBN	384	Côte d'Ivoire	CIV								09	MISC.EDIBLE PRODUCTS ETC	1	No Quantity							887298			0
S3	2009	2009	2009	2	0	2	Export	422	Lebanon	LBN	400	Jordan	JOR								09	MISC.EDIBLE PRODUCTS ETC	1	No Quantity							4094921			0
S3	2009	2009	2009	2	0	2	Export	422	Lebanon	LBN	404	Kenya	KEN								09	MISC.EDIBLE PRODUCTS ETC	1	No Quantity							227			0
S3	2009	2009	2009	2	0	2	Export	422	Lebanon	LBN	414	Kuwait	KWT								09	MISC.EDIBLE PRODUCTS ETC	1	No Quantity							1738627			0
S3	2009	2009	2009	2	0	2	Export	422	Lebanon	LBN	430	Liberia	LBR								09	MISC.EDIBLE PRODUCTS ETC	1	No Quantity							250349			0
S3	2009	2009	2009	2	0	2	Export	422	Lebanon	LBN	450	Madagascar	MDG								09	MISC.EDIBLE PRODUCTS ETC	1	No Quantity							102448			0
S3	2009	2009	2009	2	0	2	Export	422	Lebanon	LBN	454	Malawi	MWI								09	MISC.EDIBLE PRODUCTS ETC	1	No Quantity							2983			0
S3	2009	2009	2009	2	0	2	Export	422	Lebanon	LBN	458	Malaysia	MYS								09	MISC.EDIBLE PRODUCTS ETC	1	No Quantity							20083			0
S3	2009	2009	2009	2	0	2	Export	422	Lebanon	LBN	466	Mali	MLI								09	MISC.EDIBLE PRODUCTS ETC	1	No Quantity							132798			0
S3	2009	2009	2009	2	0	2	Export	422	Lebanon	LBN	478	Mauritania	MRT								09	MISC.EDIBLE PRODUCTS ETC	1	No Quantity							36686			0
S3	2009	2009	2009	2	0	2	Export	422	Lebanon	LBN	484	Mexico	MEX								09	MISC.EDIBLE PRODUCTS ETC	1	No Quantity							61850			0
S3	2009	2009	2009	2	0	2	Export	422	Lebanon	LBN	504	Morocco	MAR								09	MISC.EDIBLE PRODUCTS ETC	1	No Quantity							7343			0
S3	2009	2009	2009	2	0	2	Export	422	Lebanon	LBN	508	Mozambique	MOZ								09	MISC.EDIBLE PRODUCTS ETC	1	No Quantity							19830			0
S3	2009	2009	2009	2	0	2	Export	422	Lebanon	LBN	512	Oman	OMN								09	MISC.EDIBLE PRODUCTS ETC	1	No Quantity							483786			0
S3	2009	2009	2009	2	0	2	Export	422	Lebanon	LBN	524	Nepal	NPL								09	MISC.EDIBLE PRODUCTS ETC	1	No Quantity							3316			0
S3	2009	2009	2009	2	0	2	Export	422	Lebanon	LBN	528	Netherlands	NLD								09	MISC.EDIBLE PRODUCTS ETC	1	No Quantity							93089			0
S3	2009	2009	2009	2	0	2	Export	422	Lebanon	LBN	554	New Zealand	NZL								09	MISC.EDIBLE PRODUCTS ETC	1	No Quantity							22284			0
S3	2009	2009	2009	2	0	2	Export	422	Lebanon	LBN	562	Niger	NER								09	MISC.EDIBLE PRODUCTS ETC	1	No Quantity							468391			0
S3	2009	2009	2009	2	0	2	Export	422	Lebanon	LBN	566	Nigeria	NGA								09	MISC.EDIBLE PRODUCTS ETC	1	No Quantity							452492			0
S3	2009	2009	2009	2	0	2	Export	422	Lebanon	LBN	579	Norway	NOR								09	MISC.EDIBLE PRODUCTS ETC	1	No Quantity							28864			0
S3	2009	2009	2009	2	0	2	Export	422	Lebanon	LBN	586	Pakistan	PAK								09	MISC.EDIBLE PRODUCTS ETC	1	No Quantity							7162			0
S3	2009	2009	2009	2	0	2	Export	422	Lebanon	LBN	591	Panama	PAN								09	MISC.EDIBLE PRODUCTS ETC	1	No Quantity							12364			0
S3	2009	2009	2009	2	0	2	Export	422	Lebanon	LBN	600	Paraguay	PRY								09	MISC.EDIBLE PRODUCTS ETC	1	No Quantity							31463			0
S3	2009	2009	2009	2	0	2	Export	422	Lebanon	LBN	616	Poland	POL								09	MISC.EDIBLE PRODUCTS ETC	1	No Quantity							8634			0
S3	2009	2009	2009	2	0	2	Export	422	Lebanon	LBN	634	Qatar	QAT								09	MISC.EDIBLE PRODUCTS ETC	1	No Quantity							1008032			0
S3	2009	2009	2009	2	0	2	Export	422	Lebanon	LBN	642	Romania	ROU								09	MISC.EDIBLE PRODUCTS ETC	1	No Quantity							24866			0
S3	2009	2009	2009	2	0	2	Export	422	Lebanon	LBN	643	Russian Federation	RUS								09	MISC.EDIBLE PRODUCTS ETC	1	No Quantity							3351			0
S3	2009	2009	2009	2	0	2	Export	422	Lebanon	LBN	660	Anguilla	AIA								09	MISC.EDIBLE PRODUCTS ETC	1	No Quantity							3936			0
S3	2009	2009	2009	2	0	2	Export	422	Lebanon	LBN	678	Sao Tome and Principe	STP								09	MISC.EDIBLE PRODUCTS ETC	1	No Quantity							92185			0
S3	2009	2009	2009	2	0	2	Export	422	Lebanon	LBN	682	Saudi Arabia	SAU								09	MISC.EDIBLE PRODUCTS ETC	1	No Quantity							5968770			0
S3	2009	2009	2009	2	0	2	Export	422	Lebanon	LBN	686	Senegal	SEN								09	MISC.EDIBLE PRODUCTS ETC	1	No Quantity							167585			0
S3	2009	2009	2009	2	0	2	Export	422	Lebanon	LBN	694	Sierra Leone	SLE								09	MISC.EDIBLE PRODUCTS ETC	1	No Quantity							230829			0
S3	2009	2009	2009	2	0	2	Export	422	Lebanon	LBN	699	India	IND								09	MISC.EDIBLE PRODUCTS ETC	1	No Quantity							663			0
S3	2009	2009	2009	2	0	2	Export	422	Lebanon	LBN	705	Slovenia	SVN								09	MISC.EDIBLE PRODUCTS ETC	1	No Quantity							2628			0
S3	2009	2009	2009	2	0	2	Export	422	Lebanon	LBN	710	South Africa	ZAF								09	MISC.EDIBLE PRODUCTS ETC	1	No Quantity							18071			0
S3	2009	2009	2009	2	0	2	Export	422	Lebanon	LBN	716	Zimbabwe	ZWE								09	MISC.EDIBLE PRODUCTS ETC	1	No Quantity							59029			0
S3	2009	2009	2009	2	0	2	Export	422	Lebanon	LBN	724	Spain	ESP								09	MISC.EDIBLE PRODUCTS ETC	1	No Quantity							25659			0
S3	2009	2009	2009	2	0	2	Export	422	Lebanon	LBN	736	Fmr Sudan	SDN								09	MISC.EDIBLE PRODUCTS ETC	1	No Quantity							96717			0
S3	2009	2009	2009	2	0	2	Export	422	Lebanon	LBN	740	Suriname	SUR								09	MISC.EDIBLE PRODUCTS ETC	1	No Quantity							1628			0
S3	2009	2009	2009	2	0	2	Export	422	Lebanon	LBN	752	Sweden	SWE								09	MISC.EDIBLE PRODUCTS ETC	1	No Quantity							674211			0
S3	2009	2009	2009	2	0	2	Export	422	Lebanon	LBN	757	Switzerland	CHE								09	MISC.EDIBLE PRODUCTS ETC	1	No Quantity							39639			0
S3	2009	2009	2009	2	0	2	Export	422	Lebanon	LBN	760	Syria	SYR								09	MISC.EDIBLE PRODUCTS ETC	1	No Quantity							217777			0
S3	2009	2009	2009	2	0	2	Export	422	Lebanon	LBN	768	Togo	TGO								09	MISC.EDIBLE PRODUCTS ETC	1	No Quantity							85703			0
S3	2009	2009	2009	2	0	2	Export	422	Lebanon	LBN	784	United Arab Emirates	ARE								09	MISC.EDIBLE PRODUCTS ETC	1	No Quantity							2372767			0
S3	2009	2009	2009	2	0	2	Export	422	Lebanon	LBN	788	Tunisia	TUN								09	MISC.EDIBLE PRODUCTS ETC	1	No Quantity							9426			0
S3	2009	2009	2009	2	0	2	Export	422	Lebanon	LBN	800	Uganda	UGA								09	MISC.EDIBLE PRODUCTS ETC	1	No Quantity							20528			0
S3	2009	2009	2009	2	0	2	Export	422	Lebanon	LBN	818	Egypt	EGY								09	MISC.EDIBLE PRODUCTS ETC	1	No Quantity							559601			0
S3	2009	2009	2009	2	0	2	Export	422	Lebanon	LBN	826	United Kingdom	GBR								09	MISC.EDIBLE PRODUCTS ETC	1	No Quantity							341310			0
S3	2009	2009	2009	2	0	2	Export	422	Lebanon	LBN	834	United Rep. of Tanzania	TZA								09	MISC.EDIBLE PRODUCTS ETC	1	No Quantity							9221			0
S3	2009	2009	2009	2	0	2	Export	422	Lebanon	LBN	837	Bunkers									09	MISC.EDIBLE PRODUCTS ETC	1	No Quantity							69796			0
S3	2009	2009	2009	2	0	2	Export	422	Lebanon	LBN	838	Free Zones									09	MISC.EDIBLE PRODUCTS ETC	1	No Quantity							19935			0
S3	2009	2009	2009	2	0	2	Export	422	Lebanon	LBN	842	USA	USA								09	MISC.EDIBLE PRODUCTS ETC	1	No Quantity							2478369			0
S3	2009	2009	2009	2	0	2	Export	422	Lebanon	LBN	854	Burkina Faso	BFA								09	MISC.EDIBLE PRODUCTS ETC	1	No Quantity							43493			0
S3	2009	2009	2009	2	0	2	Export	422	Lebanon	LBN	862	Venezuela	VEN								09	MISC.EDIBLE PRODUCTS ETC	1	No Quantity							113533			0
S3	2009	2009	2009	2	0	2	Export	422	Lebanon	LBN	887	Yemen	YEM								09	MISC.EDIBLE PRODUCTS ETC	1	No Quantity							172935			0
S3	2009	2009	2009	2	0	2	Export	422	Lebanon	LBN	894	Zambia	ZMB								09	MISC.EDIBLE PRODUCTS ETC	1	No Quantity							90203			0
S3	2009	2009	2009	2	0	2	Export	422	Lebanon	LBN	899	Areas, nes									09	MISC.EDIBLE PRODUCTS ETC	1	No Quantity							445258			0
S3	2009	2009	2009	2	0	2	Export	428	Latvia	LVA	0	World	WLD								09	MISC.EDIBLE PRODUCTS ETC	1	No Quantity							36417000			0
S3	2009	2009	2009	2	0	2	Export	428	Latvia	LVA	31	Azerbaijan	AZE								09	MISC.EDIBLE PRODUCTS ETC	1	No Quantity							139266			0
S3	2009	2009	2009	2	0	2	Export	428	Latvia	LVA	40	Austria	AUT								09	MISC.EDIBLE PRODUCTS ETC	1	No Quantity							34085			0
S3	2009	2009	2009	2	0	2	Export	428	Latvia	LVA	44	Bahamas	BHS								09	MISC.EDIBLE PRODUCTS ETC	1	No Quantity							4			0
S3	2009	2009	2009	2	0	2	Export	428	Latvia	LVA	51	Armenia	ARM								09	MISC.EDIBLE PRODUCTS ETC	1	No Quantity							159666			0
S3	2009	2009	2009	2	0	2	Export	428	Latvia	LVA	56	Belgium	BEL								09	MISC.EDIBLE PRODUCTS ETC	1	No Quantity							23104			0
S3	2009	2009	2009	2	0	2	Export	428	Latvia	LVA	70	Bosnia Herzegovina	BIH								09	MISC.EDIBLE PRODUCTS ETC	1	No Quantity							6389			0
S3	2009	2009	2009	2	0	2	Export	428	Latvia	LVA	112	Belarus	BLR								09	MISC.EDIBLE PRODUCTS ETC	1	No Quantity							1233640			0
S3	2009	2009	2009	2	0	2	Export	428	Latvia	LVA	124	Canada	CAN								09	MISC.EDIBLE PRODUCTS ETC	1	No Quantity							7326			0
S3	2009	2009	2009	2	0	2	Export	428	Latvia	LVA	196	Cyprus	CYP								09	MISC.EDIBLE PRODUCTS ETC	1	No Quantity							408			0
S3	2009	2009	2009	2	0	2	Export	428	Latvia	LVA	203	Czechia	CZE								09	MISC.EDIBLE PRODUCTS ETC	1	No Quantity							1875			0
S3	2009	2009	2009	2	0	2	Export	428	Latvia	LVA	208	Denmark	DNK								09	MISC.EDIBLE PRODUCTS ETC	1	No Quantity							38			0
S3	2009	2009	2009	2	0	2	Export	428	Latvia	LVA	233	Estonia	EST								09	MISC.EDIBLE PRODUCTS ETC	1	No Quantity							15234182			0
S3	2009	2009	2009	2	0	2	Export	428	Latvia	LVA	246	Finland	FIN								09	MISC.EDIBLE PRODUCTS ETC	1	No Quantity							376444			0
S3	2009	2009	2009	2	0	2	Export	428	Latvia	LVA	251	France	FRA								09	MISC.EDIBLE PRODUCTS ETC	1	No Quantity							653			0
S3	2009	2009	2009	2	0	2	Export	428	Latvia	LVA	268	Georgia	GEO								09	MISC.EDIBLE PRODUCTS ETC	1	No Quantity							10255			0
S3	2009	2009	2009	2	0	2	Export	428	Latvia	LVA	270	Gambia	GMB								09	MISC.EDIBLE PRODUCTS ETC	1	No Quantity							438			0
S3	2009	2009	2009	2	0	2	Export	428	Latvia	LVA	276	Germany	DEU								09	MISC.EDIBLE PRODUCTS ETC	1	No Quantity							1095260			0
S3	2009	2009	2009	2	0	2	Export	428	Latvia	LVA	300	Greece	GRC								09	MISC.EDIBLE PRODUCTS ETC	1	No Quantity							11788			0
S3	2009	2009	2009	2	0	2	Export	428	Latvia	LVA	348	Hungary	HUN								09	MISC.EDIBLE PRODUCTS ETC	1	No Quantity							19275			0
S3	2009	2009	2009	2	0	2	Export	428	Latvia	LVA	372	Ireland	IRL								09	MISC.EDIBLE PRODUCTS ETC	1	No Quantity							79124			0
S3	2009	2009	2009	2	0	2	Export	428	Latvia	LVA	376	Israel	ISR								09	MISC.EDIBLE PRODUCTS ETC	1	No Quantity							11682			0
S3	2009	2009	2009	2	0	2	Export	428	Latvia	LVA	381	Italy	ITA								09	MISC.EDIBLE PRODUCTS ETC	1	No Quantity							31258			0
S3	2009	2009	2009	2	0	2	Export	428	Latvia	LVA	398	Kazakhstan	KAZ								09	MISC.EDIBLE PRODUCTS ETC	1	No Quantity							87100			0
S3	2009	2009	2009	2	0	2	Export	428	Latvia	LVA	440	Lithuania	LTU								09	MISC.EDIBLE PRODUCTS ETC	1	No Quantity							14004580			0
S3	2009	2009	2009	2	0	2	Export	428	Latvia	LVA	490	Other Asia, nes									09	MISC.EDIBLE PRODUCTS ETC	1	No Quantity							5001			0
S3	2009	2009	2009	2	0	2	Export	428	Latvia	LVA	496	Mongolia	MNG								09	MISC.EDIBLE PRODUCTS ETC	1	No Quantity							19956			0
S3	2009	2009	2009	2	0	2	Export	428	Latvia	LVA	498	Rep. of Moldova	MDA								09	MISC.EDIBLE PRODUCTS ETC	1	No Quantity							2921			0
S3	2009	2009	2009	2	0	2	Export	428	Latvia	LVA	528	Netherlands	NLD								09	MISC.EDIBLE PRODUCTS ETC	1	No Quantity							12606			0
S3	2009	2009	2009	2	0	2	Export	428	Latvia	LVA	579	Norway	NOR								09	MISC.EDIBLE PRODUCTS ETC	1	No Quantity							287			0
S3	2009	2009	2009	2	0	2	Export	428	Latvia	LVA	584	Marshall Isds	MHL								09	MISC.EDIBLE PRODUCTS ETC	1	No Quantity							221			0
S3	2009	2009	2009	2	0	2	Export	428	Latvia	LVA	591	Panama	PAN								09	MISC.EDIBLE PRODUCTS ETC	1	No Quantity							579724			0
S3	2009	2009	2009	2	0	2	Export	428	Latvia	LVA	616	Poland	POL								09	MISC.EDIBLE PRODUCTS ETC	1	No Quantity							142601			0
S3	2009	2009	2009	2	0	2	Export	428	Latvia	LVA	620	Portugal	PRT								09	MISC.EDIBLE PRODUCTS ETC	1	No Quantity							48696			0
S3	2009	2009	2009	2	0	2	Export	428	Latvia	LVA	624	Guinea-Bissau	GNB								09	MISC.EDIBLE PRODUCTS ETC	1	No Quantity							7155			0
S3	2009	2009	2009	2	0	2	Export	428	Latvia	LVA	643	Russian Federation	RUS								09	MISC.EDIBLE PRODUCTS ETC	1	No Quantity							2263839			0
S3	2009	2009	2009	2	0	2	Export	428	Latvia	LVA	699	India	IND								09	MISC.EDIBLE PRODUCTS ETC	1	No Quantity							9337			0
S3	2009	2009	2009	2	0	2	Export	428	Latvia	LVA	703	Slovakia	SVK								09	MISC.EDIBLE PRODUCTS ETC	1	No Quantity							9226			0
S3	2009	2009	2009	2	0	2	Export	428	Latvia	LVA	724	Spain	ESP								09	MISC.EDIBLE PRODUCTS ETC	1	No Quantity							127697			0
S3	2009	2009	2009	2	0	2	Export	428	Latvia	LVA	752	Sweden	SWE								09	MISC.EDIBLE PRODUCTS ETC	1	No Quantity							79759			0
S3	2009	2009	2009	2	0	2	Export	428	Latvia	LVA	757	Switzerland	CHE								09	MISC.EDIBLE PRODUCTS ETC	1	No Quantity							32			0
S3	2009	2009	2009	2	0	2	Export	428	Latvia	LVA	762	Tajikistan	TJK								09	MISC.EDIBLE PRODUCTS ETC	1	No Quantity							10896			0
S3	2009	2009	2009	2	0	2	Export	428	Latvia	LVA	795	Turkmenistan	TKM								09	MISC.EDIBLE PRODUCTS ETC	1	No Quantity							3633			0
S3	2009	2009	2009	2	0	2	Export	428	Latvia	LVA	804	Ukraine	UKR								09	MISC.EDIBLE PRODUCTS ETC	1	No Quantity							86365			0
S3	2009	2009	2009	2	0	2	Export	428	Latvia	LVA	826	United Kingdom	GBR								09	MISC.EDIBLE PRODUCTS ETC	1	No Quantity							376245			0
S3	2009	2009	2009	2	0	2	Export	428	Latvia	LVA	837	Bunkers									09	MISC.EDIBLE PRODUCTS ETC	1	No Quantity							27651			0
S3	2009	2009	2009	2	0	2	Export	428	Latvia	LVA	842	USA	USA								09	MISC.EDIBLE PRODUCTS ETC	1	No Quantity							23677			0
S3	2009	2009	2009	2	0	2	Export	428	Latvia	LVA	860	Uzbekistan	UZB								09	MISC.EDIBLE PRODUCTS ETC	1	No Quantity							10331			0
S3	2009	2009	2009	2	0	2	Export	428	Latvia	LVA	899	Areas, nes									09	MISC.EDIBLE PRODUCTS ETC	1	No Quantity							1304			0
S3	2009	2009	2009	2	0	2	Export	422	Lebanon	LBN	0	World	WLD								11	BEVERAGES	1	No Quantity							49337460			0
S3	2009	2009	2009	2	0	2	Export	422	Lebanon	LBN	12	Algeria	DZA								11	BEVERAGES	1	No Quantity							55040			0
S3	2009	2009	2009	2	0	2	Export	422	Lebanon	LBN	24	Angola	AGO								11	BEVERAGES	1	No Quantity							3791752			0
S3	2009	2009	2009	2	0	2	Export	422	Lebanon	LBN	32	Argentina	ARG								11	BEVERAGES	1	No Quantity							2502			0
S3	2009	2009	2009	2	0	2	Export	422	Lebanon	LBN	36	Australia	AUS								11	BEVERAGES	1	No Quantity							472922			0
S3	2009	2009	2009	2	0	2	Export	422	Lebanon	LBN	40	Austria	AUT								11	BEVERAGES	1	No Quantity							83411			0
S3	2009	2009	2009	2	0	2	Export	422	Lebanon	LBN	48	Bahrain	BHR								11	BEVERAGES	1	No Quantity							339183			0
S3	2009	2009	2009	2	0	2	Export	422	Lebanon	LBN	56	Belgium	BEL								11	BEVERAGES	1	No Quantity							284251			0
S3	2009	2009	2009	2	0	2	Export	422	Lebanon	LBN	68	Bolivia (Plurinational State of)	BOL								11	BEVERAGES	1	No Quantity							3054			0
S3	2009	2009	2009	2	0	2	Export	422	Lebanon	LBN	76	Brazil	BRA								11	BEVERAGES	1	No Quantity							57427			0
S3	2009	2009	2009	2	0	2	Export	422	Lebanon	LBN	120	Cameroon	CMR								11	BEVERAGES	1	No Quantity							84538			0
S3	2009	2009	2009	2	0	2	Export	422	Lebanon	LBN	124	Canada	CAN								11	BEVERAGES	1	No Quantity							1462269			0
S3	2009	2009	2009	2	0	2	Export	422	Lebanon	LBN	140	Central African Rep.	CAF								11	BEVERAGES	1	No Quantity							55719			0
S3	2009	2009	2009	2	0	2	Export	422	Lebanon	LBN	170	Colombia	COL								11	BEVERAGES	1	No Quantity							326			0
S3	2009	2009	2009	2	0	2	Export	422	Lebanon	LBN	174	Comoros	COM								11	BEVERAGES	1	No Quantity							25603			0
S3	2009	2009	2009	2	0	2	Export	422	Lebanon	LBN	178	Congo	COG								11	BEVERAGES	1	No Quantity							596679			0
S3	2009	2009	2009	2	0	2	Export	422	Lebanon	LBN	180	Dem. Rep. of the Congo	COD								11	BEVERAGES	1	No Quantity							89864			0
S3	2009	2009	2009	2	0	2	Export	422	Lebanon	LBN	196	Cyprus	CYP								11	BEVERAGES	1	No Quantity							751670			0
S3	2009	2009	2009	2	0	2	Export	422	Lebanon	LBN	203	Czechia	CZE								11	BEVERAGES	1	No Quantity							8155			0
S3	2009	2009	2009	2	0	2	Export	422	Lebanon	LBN	204	Benin	BEN								11	BEVERAGES	1	No Quantity							203992			0
S3	2009	2009	2009	2	0	2	Export	422	Lebanon	LBN	208	Denmark	DNK								11	BEVERAGES	1	No Quantity							100145			0
S3	2009	2009	2009	2	0	2	Export	422	Lebanon	LBN	212	Dominica	DMA								11	BEVERAGES	1	No Quantity							4734			0
S3	2009	2009	2009	2	0	2	Export	422	Lebanon	LBN	226	Equatorial Guinea	GNQ								11	BEVERAGES	1	No Quantity							8614			0
S3	2009	2009	2009	2	0	2	Export	422	Lebanon	LBN	231	Ethiopia	ETH								11	BEVERAGES	1	No Quantity							34701			0
S3	2009	2009	2009	2	0	2	Export	422	Lebanon	LBN	246	Finland	FIN								11	BEVERAGES	1	No Quantity							74633			0
S3	2009	2009	2009	2	0	2	Export	422	Lebanon	LBN	251	France	FRA								11	BEVERAGES	1	No Quantity							2897817			0
S3	2009	2009	2009	2	0	2	Export	422	Lebanon	LBN	262	Djibouti	DJI								11	BEVERAGES	1	No Quantity							12285			0
S3	2009	2009	2009	2	0	2	Export	422	Lebanon	LBN	266	Gabon	GAB								11	BEVERAGES	1	No Quantity							388905			0
S3	2009	2009	2009	2	0	2	Export	422	Lebanon	LBN	268	Georgia	GEO								11	BEVERAGES	1	No Quantity							1592			0
S3	2009	2009	2009	2	0	2	Export	422	Lebanon	LBN	270	Gambia	GMB								11	BEVERAGES	1	No Quantity							35193			0
S3	2009	2009	2009	2	0	2	Export	422	Lebanon	LBN	276	Germany	DEU								11	BEVERAGES	1	No Quantity							702954			0
S3	2009	2009	2009	2	0	2	Export	422	Lebanon	LBN	288	Ghana	GHA								11	BEVERAGES	1	No Quantity							249575			0
S3	2009	2009	2009	2	0	2	Export	422	Lebanon	LBN	300	Greece	GRC								11	BEVERAGES	1	No Quantity							30559			0
S3	2009	2009	2009	2	0	2	Export	422	Lebanon	LBN	324	Guinea	GIN								11	BEVERAGES	1	No Quantity							286047			0
S3	2009	2009	2009	2	0	2	Export	422	Lebanon	LBN	332	Haiti	HTI								11	BEVERAGES	1	No Quantity							5985			0
S3	2009	2009	2009	2	0	2	Export	422	Lebanon	LBN	344	China, Hong Kong SAR	HKG								11	BEVERAGES	1	No Quantity							97787			0
S3	2009	2009	2009	2	0	2	Export	422	Lebanon	LBN	348	Hungary	HUN								11	BEVERAGES	1	No Quantity							928			0
S3	2009	2009	2009	2	0	2	Export	422	Lebanon	LBN	364	Iran	IRN								11	BEVERAGES	1	No Quantity							41114			0
S3	2009	2009	2009	2	0	2	Export	422	Lebanon	LBN	368	Iraq	IRQ								11	BEVERAGES	1	No Quantity							1166285			0
S3	2009	2009	2009	2	0	2	Export	422	Lebanon	LBN	372	Ireland	IRL								11	BEVERAGES	1	No Quantity							33601			0
S3	2009	2009	2009	2	0	2	Export	422	Lebanon	LBN	381	Italy	ITA								11	BEVERAGES	1	No Quantity							46997			0
S3	2009	2009	2009	2	0	2	Export	422	Lebanon	LBN	384	Côte d'Ivoire	CIV								11	BEVERAGES	1	No Quantity							527862			0
S3	2009	2009	2009	2	0	2	Export	422	Lebanon	LBN	392	Japan	JPN								11	BEVERAGES	1	No Quantity							24942			0
S3	2009	2009	2009	2	0	2	Export	422	Lebanon	LBN	400	Jordan	JOR								11	BEVERAGES	1	No Quantity							1340309			0
S3	2009	2009	2009	2	0	2	Export	422	Lebanon	LBN	414	Kuwait	KWT								11	BEVERAGES	1	No Quantity							1598041			0
S3	2009	2009	2009	2	0	2	Export	422	Lebanon	LBN	430	Liberia	LBR								11	BEVERAGES	1	No Quantity							733127			0
S3	2009	2009	2009	2	0	2	Export	422	Lebanon	LBN	434	Libya	LBY								11	BEVERAGES	1	No Quantity							93757			0
S3	2009	2009	2009	2	0	2	Export	422	Lebanon	LBN	442	Luxembourg	LUX								11	BEVERAGES	1	No Quantity							16548			0
S3	2009	2009	2009	2	0	2	Export	422	Lebanon	LBN	458	Malaysia	MYS								11	BEVERAGES	1	No Quantity							13325			0
S3	2009	2009	2009	2	0	2	Export	422	Lebanon	LBN	466	Mali	MLI								11	BEVERAGES	1	No Quantity							119776			0
S3	2009	2009	2009	2	0	2	Export	422	Lebanon	LBN	470	Malta	MLT								11	BEVERAGES	1	No Quantity							2310			0
S3	2009	2009	2009	2	0	2	Export	422	Lebanon	LBN	478	Mauritania	MRT								11	BEVERAGES	1	No Quantity							38898			0
S3	2009	2009	2009	2	0	2	Export	422	Lebanon	LBN	484	Mexico	MEX								11	BEVERAGES	1	No Quantity							98598			0
S3	2009	2009	2009	2	0	2	Export	422	Lebanon	LBN	504	Morocco	MAR								11	BEVERAGES	1	No Quantity							48149			0
S3	2009	2009	2009	2	0	2	Export	422	Lebanon	LBN	508	Mozambique	MOZ								11	BEVERAGES	1	No Quantity							42046			0
S3	2009	2009	2009	2	0	2	Export	422	Lebanon	LBN	512	Oman	OMN								11	BEVERAGES	1	No Quantity							536114			0
S3	2009	2009	2009	2	0	2	Export	422	Lebanon	LBN	516	Namibia	NAM								11	BEVERAGES	1	No Quantity							21286			0
S3	2009	2009	2009	2	0	2	Export	422	Lebanon	LBN	528	Netherlands	NLD								11	BEVERAGES	1	No Quantity							158253			0
S3	2009	2009	2009	2	0	2	Export	422	Lebanon	LBN	530	Neth. Antilles	ANT								11	BEVERAGES	1	No Quantity							14708			0
S3	2009	2009	2009	2	0	2	Export	422	Lebanon	LBN	554	New Zealand	NZL								11	BEVERAGES	1	No Quantity							8355			0
S3	2009	2009	2009	2	0	2	Export	422	Lebanon	LBN	562	Niger	NER								11	BEVERAGES	1	No Quantity							303921			0
S3	2009	2009	2009	2	0	2	Export	422	Lebanon	LBN	566	Nigeria	NGA								11	BEVERAGES	1	No Quantity							108029			0
S3	2009	2009	2009	2	0	2	Export	422	Lebanon	LBN	586	Pakistan	PAK								11	BEVERAGES	1	No Quantity							28316			0
S3	2009	2009	2009	2	0	2	Export	422	Lebanon	LBN	591	Panama	PAN								11	BEVERAGES	1	No Quantity							3549			0
S3	2009	2009	2009	2	0	2	Export	422	Lebanon	LBN	600	Paraguay	PRY								11	BEVERAGES	1	No Quantity							17102			0
S3	2009	2009	2009	2	0	2	Export	422	Lebanon	LBN	616	Poland	POL								11	BEVERAGES	1	No Quantity							5270			0
S3	2009	2009	2009	2	0	2	Export	422	Lebanon	LBN	634	Qatar	QAT								11	BEVERAGES	1	No Quantity							866532			0
S3	2009	2009	2009	2	0	2	Export	422	Lebanon	LBN	642	Romania	ROU								11	BEVERAGES	1	No Quantity							7301			0
S3	2009	2009	2009	2	0	2	Export	422	Lebanon	LBN	682	Saudi Arabia	SAU								11	BEVERAGES	1	No Quantity							1881061			0
S3	2009	2009	2009	2	0	2	Export	422	Lebanon	LBN	686	Senegal	SEN								11	BEVERAGES	1	No Quantity							171581			0
S3	2009	2009	2009	2	0	2	Export	422	Lebanon	LBN	690	Seychelles	SYC								11	BEVERAGES	1	No Quantity							42241			0
S3	2009	2009	2009	2	0	2	Export	422	Lebanon	LBN	694	Sierra Leone	SLE								11	BEVERAGES	1	No Quantity							229903			0
S3	2009	2009	2009	2	0	2	Export	422	Lebanon	LBN	702	Singapore	SGP								11	BEVERAGES	1	No Quantity							13701			0
S3	2009	2009	2009	2	0	2	Export	422	Lebanon	LBN	710	South Africa	ZAF								11	BEVERAGES	1	No Quantity							34495			0
S3	2009	2009	2009	2	0	2	Export	422	Lebanon	LBN	724	Spain	ESP								11	BEVERAGES	1	No Quantity							43028			0
S3	2009	2009	2009	2	0	2	Export	422	Lebanon	LBN	736	Fmr Sudan	SDN								11	BEVERAGES	1	No Quantity							8830			0
S3	2009	2009	2009	2	0	2	Export	422	Lebanon	LBN	740	Suriname	SUR								11	BEVERAGES	1	No Quantity							31484			0
S3	2009	2009	2009	2	0	2	Export	422	Lebanon	LBN	748	Swaziland	SWZ								11	BEVERAGES	1	No Quantity							62898			0
S3	2009	2009	2009	2	0	2	Export	422	Lebanon	LBN	752	Sweden	SWE								11	BEVERAGES	1	No Quantity							1057661			0
S3	2009	2009	2009	2	0	2	Export	422	Lebanon	LBN	757	Switzerland	CHE								11	BEVERAGES	1	No Quantity							443239			0
S3	2009	2009	2009	2	0	2	Export	422	Lebanon	LBN	760	Syria	SYR								11	BEVERAGES	1	No Quantity							11861881			0
S3	2009	2009	2009	2	0	2	Export	422	Lebanon	LBN	768	Togo	TGO								11	BEVERAGES	1	No Quantity							74882			0
S3	2009	2009	2009	2	0	2	Export	422	Lebanon	LBN	784	United Arab Emirates	ARE								11	BEVERAGES	1	No Quantity							3488698			0
S3	2009	2009	2009	2	0	2	Export	422	Lebanon	LBN	788	Tunisia	TUN								11	BEVERAGES	1	No Quantity							663			0
S3	2009	2009	2009	2	0	2	Export	422	Lebanon	LBN	792	Turkey	TUR								11	BEVERAGES	1	No Quantity							233012			0
S3	2009	2009	2009	2	0	2	Export	422	Lebanon	LBN	818	Egypt	EGY								11	BEVERAGES	1	No Quantity							626215			0
S3	2009	2009	2009	2	0	2	Export	422	Lebanon	LBN	826	United Kingdom	GBR								11	BEVERAGES	1	No Quantity							3278541			0
S3	2009	2009	2009	2	0	2	Export	422	Lebanon	LBN	837	Bunkers									11	BEVERAGES	1	No Quantity							133365			0
S3	2009	2009	2009	2	0	2	Export	422	Lebanon	LBN	838	Free Zones									11	BEVERAGES	1	No Quantity							893367			0
S3	2009	2009	2009	2	0	2	Export	422	Lebanon	LBN	842	USA	USA								11	BEVERAGES	1	No Quantity							2071902			0
S3	2009	2009	2009	2	0	2	Export	422	Lebanon	LBN	854	Burkina Faso	BFA								11	BEVERAGES	1	No Quantity							97702			0
S3	2009	2009	2009	2	0	2	Export	422	Lebanon	LBN	862	Venezuela	VEN								11	BEVERAGES	1	No Quantity							27065			0
S3	2009	2009	2009	2	0	2	Export	422	Lebanon	LBN	887	Yemen	YEM								11	BEVERAGES	1	No Quantity							638031			0
S3	2009	2009	2009	2	0	2	Export	422	Lebanon	LBN	894	Zambia	ZMB								11	BEVERAGES	1	No Quantity							8693			0
S3	2009	2009	2009	2	0	2	Export	422	Lebanon	LBN	899	Areas, nes									11	BEVERAGES	1	No Quantity							518089			0
S3	2009	2009	2009	2	0	2	Export	428	Latvia	LVA	0	World	WLD								11	BEVERAGES	1	No Quantity							194622696			0
S3	2009	2009	2009	2	0	2	Export	428	Latvia	LVA	28	Antigua and Barbuda	ATG								11	BEVERAGES	1	No Quantity							3950			0
S3	2009	2009	2009	2	0	2	Export	428	Latvia	LVA	31	Azerbaijan	AZE								11	BEVERAGES	1	No Quantity							17559			0
S3	2009	2009	2009	2	0	2	Export	428	Latvia	LVA	36	Australia	AUS								11	BEVERAGES	1	No Quantity							109483			0
S3	2009	2009	2009	2	0	2	Export	428	Latvia	LVA	40	Austria	AUT								11	BEVERAGES	1	No Quantity							1368600			0
S3	2009	2009	2009	2	0	2	Export	428	Latvia	LVA	44	Bahamas	BHS								11	BEVERAGES	1	No Quantity							14382			0
S3	2009	2009	2009	2	0	2	Export	428	Latvia	LVA	52	Barbados	BRB								11	BEVERAGES	1	No Quantity							15604			0
S3	2009	2009	2009	2	0	2	Export	428	Latvia	LVA	56	Belgium	BEL								11	BEVERAGES	1	No Quantity							321090			0
S3	2009	2009	2009	2	0	2	Export	428	Latvia	LVA	68	Bolivia (Plurinational State of)	BOL								11	BEVERAGES	1	No Quantity							58812			0
S3	2009	2009	2009	2	0	2	Export	428	Latvia	LVA	76	Brazil	BRA								11	BEVERAGES	1	No Quantity							7930			0
S3	2009	2009	2009	2	0	2	Export	428	Latvia	LVA	92	Br. Virgin Isds	VGB								11	BEVERAGES	1	No Quantity							61800			0
S3	2009	2009	2009	2	0	2	Export	428	Latvia	LVA	100	Bulgaria	BGR								11	BEVERAGES	1	No Quantity							201621			0
S3	2009	2009	2009	2	0	2	Export	428	Latvia	LVA	112	Belarus	BLR								11	BEVERAGES	1	No Quantity							1561027			0
S3	2009	2009	2009	2	0	2	Export	428	Latvia	LVA	120	Cameroon	CMR								11	BEVERAGES	1	No Quantity							5654			0
S3	2009	2009	2009	2	0	2	Export	428	Latvia	LVA	124	Canada	CAN								11	BEVERAGES	1	No Quantity							3350214			0
S3	2009	2009	2009	2	0	2	Export	428	Latvia	LVA	132	Cabo Verde	CPV								11	BEVERAGES	1	No Quantity							3410			0
S3	2009	2009	2009	2	0	2	Export	428	Latvia	LVA	152	Chile	CHL								11	BEVERAGES	1	No Quantity							799065			0
S3	2009	2009	2009	2	0	2	Export	428	Latvia	LVA	156	China	CHN								11	BEVERAGES	1	No Quantity							10			0
S3	2009	2009	2009	2	0	2	Export	428	Latvia	LVA	196	Cyprus	CYP								11	BEVERAGES	1	No Quantity							112953			0
S3	2009	2009	2009	2	0	2	Export	428	Latvia	LVA	203	Czechia	CZE								11	BEVERAGES	1	No Quantity							204938			0
S3	2009	2009	2009	2	0	2	Export	428	Latvia	LVA	208	Denmark	DNK								11	BEVERAGES	1	No Quantity							178219			0
S3	2009	2009	2009	2	0	2	Export	428	Latvia	LVA	212	Dominica	DMA								11	BEVERAGES	1	No Quantity							241			0
S3	2009	2009	2009	2	0	2	Export	428	Latvia	LVA	214	Dominican Rep.	DOM								11	BEVERAGES	1	No Quantity							438947			0
S3	2009	2009	2009	2	0	2	Export	428	Latvia	LVA	222	El Salvador	SLV								11	BEVERAGES	1	No Quantity							18768			0
S3	2009	2009	2009	2	0	2	Export	428	Latvia	LVA	231	Ethiopia	ETH								11	BEVERAGES	1	No Quantity							219778			0
S3	2009	2009	2009	2	0	2	Export	428	Latvia	LVA	233	Estonia	EST								11	BEVERAGES	1	No Quantity							16312261			0
S3	2009	2009	2009	2	0	2	Export	428	Latvia	LVA	246	Finland	FIN								11	BEVERAGES	1	No Quantity							139865			0
S3	2009	2009	2009	2	0	2	Export	428	Latvia	LVA	251	France	FRA								11	BEVERAGES	1	No Quantity							32246			0
S3	2009	2009	2009	2	0	2	Export	428	Latvia	LVA	262	Djibouti	DJI								11	BEVERAGES	1	No Quantity							238530			0
S3	2009	2009	2009	2	0	2	Export	428	Latvia	LVA	268	Georgia	GEO								11	BEVERAGES	1	No Quantity							3546			0
S3	2009	2009	2009	2	0	2	Export	428	Latvia	LVA	270	Gambia	GMB								11	BEVERAGES	1	No Quantity							6781			0
S3	2009	2009	2009	2	0	2	Export	428	Latvia	LVA	276	Germany	DEU								11	BEVERAGES	1	No Quantity							6855559			0
S3	2009	2009	2009	2	0	2	Export	428	Latvia	LVA	292	Gibraltar	GIB								11	BEVERAGES	1	No Quantity							673			0
S3	2009	2009	2009	2	0	2	Export	428	Latvia	LVA	300	Greece	GRC								11	BEVERAGES	1	No Quantity							2681523			0
S3	2009	2009	2009	2	0	2	Export	428	Latvia	LVA	320	Guatemala	GTM								11	BEVERAGES	1	No Quantity							106262			0
S3	2009	2009	2009	2	0	2	Export	428	Latvia	LVA	332	Haiti	HTI								11	BEVERAGES	1	No Quantity							23825			0
S3	2009	2009	2009	2	0	2	Export	428	Latvia	LVA	340	Honduras	HND								11	BEVERAGES	1	No Quantity							60826			0
S3	2009	2009	2009	2	0	2	Export	428	Latvia	LVA	344	China, Hong Kong SAR	HKG								11	BEVERAGES	1	No Quantity							55278			0
S3	2009	2009	2009	2	0	2	Export	428	Latvia	LVA	348	Hungary	HUN								11	BEVERAGES	1	No Quantity							93942			0
S3	2009	2009	2009	2	0	2	Export	428	Latvia	LVA	352	Iceland	ISL								11	BEVERAGES	1	No Quantity							1527			0
S3	2009	2009	2009	2	0	2	Export	428	Latvia	LVA	372	Ireland	IRL								11	BEVERAGES	1	No Quantity							170739			0
S3	2009	2009	2009	2	0	2	Export	428	Latvia	LVA	376	Israel	ISR								11	BEVERAGES	1	No Quantity							840802			0
S3	2009	2009	2009	2	0	2	Export	428	Latvia	LVA	381	Italy	ITA								11	BEVERAGES	1	No Quantity							1529261			0
S3	2009	2009	2009	2	0	2	Export	428	Latvia	LVA	392	Japan	JPN								11	BEVERAGES	1	No Quantity							363436			0
S3	2009	2009	2009	2	0	2	Export	428	Latvia	LVA	398	Kazakhstan	KAZ								11	BEVERAGES	1	No Quantity							269629			0
S3	2009	2009	2009	2	0	2	Export	428	Latvia	LVA	400	Jordan	JOR								11	BEVERAGES	1	No Quantity							236286			0
S3	2009	2009	2009	2	0	2	Export	428	Latvia	LVA	410	Rep. of Korea	KOR								11	BEVERAGES	1	No Quantity							14503			0
S3	2009	2009	2009	2	0	2	Export	428	Latvia	LVA	418	Lao People's Dem. Rep.	LAO								11	BEVERAGES	1	No Quantity							5146			0
S3	2009	2009	2009	2	0	2	Export	428	Latvia	LVA	422	Lebanon	LBN								11	BEVERAGES	1	No Quantity							1180747			0
S3	2009	2009	2009	2	0	2	Export	428	Latvia	LVA	430	Liberia	LBR								11	BEVERAGES	1	No Quantity							3601			0
S3	2009	2009	2009	2	0	2	Export	428	Latvia	LVA	440	Lithuania	LTU								11	BEVERAGES	1	No Quantity							24677052			0
S3	2009	2009	2009	2	0	2	Export	428	Latvia	LVA	442	Luxembourg	LUX								11	BEVERAGES	1	No Quantity							169342			0
S3	2009	2009	2009	2	0	2	Export	428	Latvia	LVA	470	Malta	MLT								11	BEVERAGES	1	No Quantity							42855			0
S3	2009	2009	2009	2	0	2	Export	428	Latvia	LVA	484	Mexico	MEX								11	BEVERAGES	1	No Quantity							612529			0
S3	2009	2009	2009	2	0	2	Export	428	Latvia	LVA	490	Other Asia, nes									11	BEVERAGES	1	No Quantity							58642			0
S3	2009	2009	2009	2	0	2	Export	428	Latvia	LVA	498	Rep. of Moldova	MDA								11	BEVERAGES	1	No Quantity							99765			0
S3	2009	2009	2009	2	0	2	Export	428	Latvia	LVA	504	Morocco	MAR								11	BEVERAGES	1	No Quantity							130876			0
S3	2009	2009	2009	2	0	2	Export	428	Latvia	LVA	528	Netherlands	NLD								11	BEVERAGES	1	No Quantity							1221637			0
S3	2009	2009	2009	2	0	2	Export	428	Latvia	LVA	530	Neth. Antilles	ANT								11	BEVERAGES	1	No Quantity							111			0
S3	2009	2009	2009	2	0	2	Export	428	Latvia	LVA	548	Vanuatu	VUT								11	BEVERAGES	1	No Quantity							125			0
S3	2009	2009	2009	2	0	2	Export	428	Latvia	LVA	554	New Zealand	NZL								11	BEVERAGES	1	No Quantity							8202			0
S3	2009	2009	2009	2	0	2	Export	428	Latvia	LVA	566	Nigeria	NGA								11	BEVERAGES	1	No Quantity							22656			0
S3	2009	2009	2009	2	0	2	Export	428	Latvia	LVA	579	Norway	NOR								11	BEVERAGES	1	No Quantity							646055			0
S3	2009	2009	2009	2	0	2	Export	428	Latvia	LVA	584	Marshall Isds	MHL								11	BEVERAGES	1	No Quantity							2602			0
S3	2009	2009	2009	2	0	2	Export	428	Latvia	LVA	591	Panama	PAN								11	BEVERAGES	1	No Quantity							1801757			0
S3	2009	2009	2009	2	0	2	Export	428	Latvia	LVA	604	Peru	PER								11	BEVERAGES	1	No Quantity							80420			0
S3	2009	2009	2009	2	0	2	Export	428	Latvia	LVA	608	Philippines	PHL								11	BEVERAGES	1	No Quantity							283			0
S3	2009	2009	2009	2	0	2	Export	428	Latvia	LVA	616	Poland	POL								11	BEVERAGES	1	No Quantity							1226819			0
S3	2009	2009	2009	2	0	2	Export	428	Latvia	LVA	620	Portugal	PRT								11	BEVERAGES	1	No Quantity							231691			0
S3	2009	2009	2009	2	0	2	Export	428	Latvia	LVA	642	Romania	ROU								11	BEVERAGES	1	No Quantity							3578			0
S3	2009	2009	2009	2	0	2	Export	428	Latvia	LVA	643	Russian Federation	RUS								11	BEVERAGES	1	No Quantity							75095093			0
S3	2009	2009	2009	2	0	2	Export	428	Latvia	LVA	670	Saint Vincent and the Grenadines	VCT								11	BEVERAGES	1	No Quantity							1278			0
S3	2009	2009	2009	2	0	2	Export	428	Latvia	LVA	699	India	IND								11	BEVERAGES	1	No Quantity							13930			0
S3	2009	2009	2009	2	0	2	Export	428	Latvia	LVA	702	Singapore	SGP								11	BEVERAGES	1	No Quantity							3447117			0
S3	2009	2009	2009	2	0	2	Export	428	Latvia	LVA	703	Slovakia	SVK								11	BEVERAGES	1	No Quantity							316145			0
S3	2009	2009	2009	2	0	2	Export	428	Latvia	LVA	704	Viet Nam	VNM								11	BEVERAGES	1	No Quantity							40488			0
S3	2009	2009	2009	2	0	2	Export	428	Latvia	LVA	710	South Africa	ZAF								11	BEVERAGES	1	No Quantity							20118			0
S3	2009	2009	2009	2	0	2	Export	428	Latvia	LVA	724	Spain	ESP								11	BEVERAGES	1	No Quantity							1870636			0
S3	2009	2009	2009	2	0	2	Export	428	Latvia	LVA	752	Sweden	SWE								11	BEVERAGES	1	No Quantity							355480			0
S3	2009	2009	2009	2	0	2	Export	428	Latvia	LVA	757	Switzerland	CHE								11	BEVERAGES	1	No Quantity							3474580			0
S3	2009	2009	2009	2	0	2	Export	428	Latvia	LVA	760	Syria	SYR								11	BEVERAGES	1	No Quantity							120636			0
S3	2009	2009	2009	2	0	2	Export	428	Latvia	LVA	780	Trinidad and Tobago	TTO								11	BEVERAGES	1	No Quantity							26723			0
S3	2009	2009	2009	2	0	2	Export	428	Latvia	LVA	784	United Arab Emirates	ARE								11	BEVERAGES	1	No Quantity							150498			0
S3	2009	2009	2009	2	0	2	Export	428	Latvia	LVA	792	Turkey	TUR								11	BEVERAGES	1	No Quantity							31254			0
S3	2009	2009	2009	2	0	2	Export	428	Latvia	LVA	804	Ukraine	UKR								11	BEVERAGES	1	No Quantity							367961			0
S3	2009	2009	2009	2	0	2	Export	428	Latvia	LVA	818	Egypt	EGY								11	BEVERAGES	1	No Quantity							35989			0
S3	2009	2009	2009	2	0	2	Export	428	Latvia	LVA	826	United Kingdom	GBR								11	BEVERAGES	1	No Quantity							1265358			0
S3	2009	2009	2009	2	0	2	Export	428	Latvia	LVA	837	Bunkers									11	BEVERAGES	1	No Quantity							62045			0
S3	2009	2009	2009	2	0	2	Export	428	Latvia	LVA	842	USA	USA								11	BEVERAGES	1	No Quantity							34650117			0
S3	2009	2009	2009	2	0	2	Export	428	Latvia	LVA	858	Uruguay	URY								11	BEVERAGES	1	No Quantity							21465			0
S3	2009	2009	2009	2	0	2	Export	428	Latvia	LVA	899	Areas, nes									11	BEVERAGES	1	No Quantity							1917937			0
S3	2009	2009	2009	2	0	2	Export	422	Lebanon	LBN	0	World	WLD								12	TOBACCO,TOBACCO MANUFACT	1	No Quantity							19236048			0
S3	2009	2009	2009	2	0	2	Export	422	Lebanon	LBN	12	Algeria	DZA								12	TOBACCO,TOBACCO MANUFACT	1	No Quantity							132591			0
S3	2009	2009	2009	2	0	2	Export	422	Lebanon	LBN	56	Belgium	BEL								12	TOBACCO,TOBACCO MANUFACT	1	No Quantity							7078658			0
S3	2009	2009	2009	2	0	2	Export	422	Lebanon	LBN	100	Bulgaria	BGR								12	TOBACCO,TOBACCO MANUFACT	1	No Quantity							7606054			0
S3	2009	2009	2009	2	0	2	Export	422	Lebanon	LBN	251	France	FRA								12	TOBACCO,TOBACCO MANUFACT	1	No Quantity							35885			0
S3	2009	2009	2009	2	0	2	Export	422	Lebanon	LBN	276	Germany	DEU								12	TOBACCO,TOBACCO MANUFACT	1	No Quantity							856237			0
S3	2009	2009	2009	2	0	2	Export	422	Lebanon	LBN	348	Hungary	HUN								12	TOBACCO,TOBACCO MANUFACT	1	No Quantity							99059			0
S3	2009	2009	2009	2	0	2	Export	422	Lebanon	LBN	381	Italy	ITA								12	TOBACCO,TOBACCO MANUFACT	1	No Quantity							201338			0
S3	2009	2009	2009	2	0	2	Export	422	Lebanon	LBN	400	Jordan	JOR								12	TOBACCO,TOBACCO MANUFACT	1	No Quantity							2380			0
S3	2009	2009	2009	2	0	2	Export	422	Lebanon	LBN	616	Poland	POL								12	TOBACCO,TOBACCO MANUFACT	1	No Quantity							294573			0
S3	2009	2009	2009	2	0	2	Export	422	Lebanon	LBN	642	Romania	ROU								12	TOBACCO,TOBACCO MANUFACT	1	No Quantity							195235			0
S3	2009	2009	2009	2	0	2	Export	422	Lebanon	LBN	643	Russian Federation	RUS								12	TOBACCO,TOBACCO MANUFACT	1	No Quantity							448199			0
S3	2009	2009	2009	2	0	2	Export	422	Lebanon	LBN	694	Sierra Leone	SLE								12	TOBACCO,TOBACCO MANUFACT	1	No Quantity							10			0
S3	2009	2009	2009	2	0	2	Export	422	Lebanon	LBN	724	Spain	ESP								12	TOBACCO,TOBACCO MANUFACT	1	No Quantity							379555			0
S3	2009	2009	2009	2	0	2	Export	422	Lebanon	LBN	784	United Arab Emirates	ARE								12	TOBACCO,TOBACCO MANUFACT	1	No Quantity							200201			0
S3	2009	2009	2009	2	0	2	Export	422	Lebanon	LBN	818	Egypt	EGY								12	TOBACCO,TOBACCO MANUFACT	1	No Quantity							1161631			0
S3	2009	2009	2009	2	0	2	Export	422	Lebanon	LBN	826	United Kingdom	GBR								12	TOBACCO,TOBACCO MANUFACT	1	No Quantity							80			0
S3	2009	2009	2009	2	0	2	Export	422	Lebanon	LBN	838	Free Zones									12	TOBACCO,TOBACCO MANUFACT	1	No Quantity							393336			0
S3	2009	2009	2009	2	0	2	Export	422	Lebanon	LBN	842	USA	USA								12	TOBACCO,TOBACCO MANUFACT	1	No Quantity							83861			0
S3	2009	2009	2009	2	0	2	Export	422	Lebanon	LBN	858	Uruguay	URY								12	TOBACCO,TOBACCO MANUFACT	1	No Quantity							67165			0
S3	2009	2009	2009	2	0	2	Export	428	Latvia	LVA	0	World	WLD								12	TOBACCO,TOBACCO MANUFACT	1	No Quantity							47512454			0
S3	2009	2009	2009	2	0	2	Export	428	Latvia	LVA	28	Antigua and Barbuda	ATG								12	TOBACCO,TOBACCO MANUFACT	1	No Quantity							3824			0
S3	2009	2009	2009	2	0	2	Export	428	Latvia	LVA	40	Austria	AUT								12	TOBACCO,TOBACCO MANUFACT	1	No Quantity							209569			0
S3	2009	2009	2009	2	0	2	Export	428	Latvia	LVA	44	Bahamas	BHS								12	TOBACCO,TOBACCO MANUFACT	1	No Quantity							4340			0
S3	2009	2009	2009	2	0	2	Export	428	Latvia	LVA	84	Belize	BLZ								12	TOBACCO,TOBACCO MANUFACT	1	No Quantity							4635			0
S3	2009	2009	2009	2	0	2	Export	428	Latvia	LVA	100	Bulgaria	BGR								12	TOBACCO,TOBACCO MANUFACT	1	No Quantity							2178			0
S3	2009	2009	2009	2	0	2	Export	428	Latvia	LVA	196	Cyprus	CYP								12	TOBACCO,TOBACCO MANUFACT	1	No Quantity							3323			0
S3	2009	2009	2009	2	0	2	Export	428	Latvia	LVA	203	Czechia	CZE								12	TOBACCO,TOBACCO MANUFACT	1	No Quantity							1062624			0
S3	2009	2009	2009	2	0	2	Export	428	Latvia	LVA	208	Denmark	DNK								12	TOBACCO,TOBACCO MANUFACT	1	No Quantity							6172664			0
S3	2009	2009	2009	2	0	2	Export	428	Latvia	LVA	212	Dominica	DMA								12	TOBACCO,TOBACCO MANUFACT	1	No Quantity							139			0
S3	2009	2009	2009	2	0	2	Export	428	Latvia	LVA	233	Estonia	EST								12	TOBACCO,TOBACCO MANUFACT	1	No Quantity							10102267			0
S3	2009	2009	2009	2	0	2	Export	428	Latvia	LVA	276	Germany	DEU								12	TOBACCO,TOBACCO MANUFACT	1	No Quantity							15967			0
S3	2009	2009	2009	2	0	2	Export	428	Latvia	LVA	292	Gibraltar	GIB								12	TOBACCO,TOBACCO MANUFACT	1	No Quantity							4830			0
S3	2009	2009	2009	2	0	2	Export	428	Latvia	LVA	344	China, Hong Kong SAR	HKG								12	TOBACCO,TOBACCO MANUFACT	1	No Quantity							1959			0
S3	2009	2009	2009	2	0	2	Export	428	Latvia	LVA	352	Iceland	ISL								12	TOBACCO,TOBACCO MANUFACT	1	No Quantity							71179			0
S3	2009	2009	2009	2	0	2	Export	428	Latvia	LVA	430	Liberia	LBR								12	TOBACCO,TOBACCO MANUFACT	1	No Quantity							2875			0
S3	2009	2009	2009	2	0	2	Export	428	Latvia	LVA	440	Lithuania	LTU								12	TOBACCO,TOBACCO MANUFACT	1	No Quantity							28463346			0
S3	2009	2009	2009	2	0	2	Export	428	Latvia	LVA	470	Malta	MLT								12	TOBACCO,TOBACCO MANUFACT	1	No Quantity							2118			0
S3	2009	2009	2009	2	0	2	Export	428	Latvia	LVA	498	Rep. of Moldova	MDA								12	TOBACCO,TOBACCO MANUFACT	1	No Quantity							237			0
S3	2009	2009	2009	2	0	2	Export	428	Latvia	LVA	528	Netherlands	NLD								12	TOBACCO,TOBACCO MANUFACT	1	No Quantity							1394			0
S3	2009	2009	2009	2	0	2	Export	428	Latvia	LVA	530	Neth. Antilles	ANT								12	TOBACCO,TOBACCO MANUFACT	1	No Quantity							1457			0
S3	2009	2009	2009	2	0	2	Export	428	Latvia	LVA	548	Vanuatu	VUT								12	TOBACCO,TOBACCO MANUFACT	1	No Quantity							253			0
S3	2009	2009	2009	2	0	2	Export	428	Latvia	LVA	579	Norway	NOR								12	TOBACCO,TOBACCO MANUFACT	1	No Quantity							5443			0
S3	2009	2009	2009	2	0	2	Export	428	Latvia	LVA	584	Marshall Isds	MHL								12	TOBACCO,TOBACCO MANUFACT	1	No Quantity							1224			0
S3	2009	2009	2009	2	0	2	Export	428	Latvia	LVA	591	Panama	PAN								12	TOBACCO,TOBACCO MANUFACT	1	No Quantity							1429			0
S3	2009	2009	2009	2	0	2	Export	428	Latvia	LVA	608	Philippines	PHL								12	TOBACCO,TOBACCO MANUFACT	1	No Quantity							426			0
S3	2009	2009	2009	2	0	2	Export	428	Latvia	LVA	616	Poland	POL								12	TOBACCO,TOBACCO MANUFACT	1	No Quantity							278054			0
S3	2009	2009	2009	2	0	2	Export	428	Latvia	LVA	643	Russian Federation	RUS								12	TOBACCO,TOBACCO MANUFACT	1	No Quantity							20110			0
S3	2009	2009	2009	2	0	2	Export	428	Latvia	LVA	659	Saint Kitts and Nevis	KNA								12	TOBACCO,TOBACCO MANUFACT	1	No Quantity							209			0
S3	2009	2009	2009	2	0	2	Export	428	Latvia	LVA	670	Saint Vincent and the Grenadines	VCT								12	TOBACCO,TOBACCO MANUFACT	1	No Quantity							2429			0
S3	2009	2009	2009	2	0	2	Export	428	Latvia	LVA	702	Singapore	SGP								12	TOBACCO,TOBACCO MANUFACT	1	No Quantity							2897			0
S3	2009	2009	2009	2	0	2	Export	428	Latvia	LVA	704	Viet Nam	VNM								12	TOBACCO,TOBACCO MANUFACT	1	No Quantity							884			0
S3	2009	2009	2009	2	0	2	Export	428	Latvia	LVA	724	Spain	ESP								12	TOBACCO,TOBACCO MANUFACT	1	No Quantity							53633			0
S3	2009	2009	2009	2	0	2	Export	428	Latvia	LVA	752	Sweden	SWE								12	TOBACCO,TOBACCO MANUFACT	1	No Quantity							177156			0
S3	2009	2009	2009	2	0	2	Export	428	Latvia	LVA	826	United Kingdom	GBR								12	TOBACCO,TOBACCO MANUFACT	1	No Quantity							7547			0
S3	2009	2009	2009	2	0	2	Export	428	Latvia	LVA	837	Bunkers									12	TOBACCO,TOBACCO MANUFACT	1	No Quantity							212667			0
S3	2009	2009	2009	2	0	2	Export	428	Latvia	LVA	842	USA	USA								12	TOBACCO,TOBACCO MANUFACT	1	No Quantity							346910			0
S3	2009	2009	2009	2	0	2	Export	428	Latvia	LVA	899	Areas, nes									12	TOBACCO,TOBACCO MANUFACT	1	No Quantity							270260			0
S3	2009	2009	2009	2	0	2	Export	422	Lebanon	LBN	0	World	WLD								21	HIDES,SKINS,FURSKINS,RAW	1	No Quantity							2534325			0
S3	2009	2009	2009	2	0	2	Export	422	Lebanon	LBN	381	Italy	ITA								21	HIDES,SKINS,FURSKINS,RAW	1	No Quantity							17772			0
S3	2009	2009	2009	2	0	2	Export	422	Lebanon	LBN	400	Jordan	JOR								21	HIDES,SKINS,FURSKINS,RAW	1	No Quantity							15000			0
S3	2009	2009	2009	2	0	2	Export	422	Lebanon	LBN	699	India	IND								21	HIDES,SKINS,FURSKINS,RAW	1	No Quantity							197314			0
S3	2009	2009	2009	2	0	2	Export	422	Lebanon	LBN	760	Syria	SYR								21	HIDES,SKINS,FURSKINS,RAW	1	No Quantity							1277987			0
S3	2009	2009	2009	2	0	2	Export	422	Lebanon	LBN	788	Tunisia	TUN								21	HIDES,SKINS,FURSKINS,RAW	1	No Quantity							12000			0
S3	2009	2009	2009	2	0	2	Export	422	Lebanon	LBN	792	Turkey	TUR								21	HIDES,SKINS,FURSKINS,RAW	1	No Quantity							381470			0
S3	2009	2009	2009	2	0	2	Export	422	Lebanon	LBN	818	Egypt	EGY								21	HIDES,SKINS,FURSKINS,RAW	1	No Quantity							632782			0
S3	2009	2009	2009	2	0	2	Export	428	Latvia	LVA	0	World	WLD								21	HIDES,SKINS,FURSKINS,RAW	1	No Quantity							8239924			0
S3	2009	2009	2009	2	0	2	Export	428	Latvia	LVA	208	Denmark	DNK								21	HIDES,SKINS,FURSKINS,RAW	1	No Quantity							3440427			0
S3	2009	2009	2009	2	0	2	Export	428	Latvia	LVA	233	Estonia	EST								21	HIDES,SKINS,FURSKINS,RAW	1	No Quantity							17155			0
S3	2009	2009	2009	2	0	2	Export	428	Latvia	LVA	246	Finland	FIN								21	HIDES,SKINS,FURSKINS,RAW	1	No Quantity							3117691			0
S3	2009	2009	2009	2	0	2	Export	428	Latvia	LVA	381	Italy	ITA								21	HIDES,SKINS,FURSKINS,RAW	1	No Quantity							1134645			0
S3	2009	2009	2009	2	0	2	Export	428	Latvia	LVA	440	Lithuania	LTU								21	HIDES,SKINS,FURSKINS,RAW	1	No Quantity							530006			0
S3	2009	2009	2009	2	0	2	Export	422	Lebanon	LBN	0	World	WLD								22	OIL SEED,OLEAGINUS FRUIT	1	No Quantity							301188			0
S3	2009	2009	2009	2	0	2	Export	422	Lebanon	LBN	32	Argentina	ARG								22	OIL SEED,OLEAGINUS FRUIT	1	No Quantity							4054			0
S3	2009	2009	2009	2	0	2	Export	422	Lebanon	LBN	36	Australia	AUS								22	OIL SEED,OLEAGINUS FRUIT	1	No Quantity							16121			0
S3	2009	2009	2009	2	0	2	Export	422	Lebanon	LBN	48	Bahrain	BHR								22	OIL SEED,OLEAGINUS FRUIT	1	No Quantity							5310			0
S3	2009	2009	2009	2	0	2	Export	422	Lebanon	LBN	120	Cameroon	CMR								22	OIL SEED,OLEAGINUS FRUIT	1	No Quantity							402			0
S3	2009	2009	2009	2	0	2	Export	422	Lebanon	LBN	124	Canada	CAN								22	OIL SEED,OLEAGINUS FRUIT	1	No Quantity							1935			0
S3	2009	2009	2009	2	0	2	Export	422	Lebanon	LBN	178	Congo	COG								22	OIL SEED,OLEAGINUS FRUIT	1	No Quantity							1944			0
S3	2009	2009	2009	2	0	2	Export	422	Lebanon	LBN	196	Cyprus	CYP								22	OIL SEED,OLEAGINUS FRUIT	1	No Quantity							11680			0
S3	2009	2009	2009	2	0	2	Export	422	Lebanon	LBN	204	Benin	BEN								22	OIL SEED,OLEAGINUS FRUIT	1	No Quantity							162			0
S3	2009	2009	2009	2	0	2	Export	422	Lebanon	LBN	226	Equatorial Guinea	GNQ								22	OIL SEED,OLEAGINUS FRUIT	1	No Quantity							9374			0
S3	2009	2009	2009	2	0	2	Export	422	Lebanon	LBN	251	France	FRA								22	OIL SEED,OLEAGINUS FRUIT	1	No Quantity							40			0
S3	2009	2009	2009	2	0	2	Export	422	Lebanon	LBN	266	Gabon	GAB								22	OIL SEED,OLEAGINUS FRUIT	1	No Quantity							626			0
S3	2009	2009	2009	2	0	2	Export	422	Lebanon	LBN	276	Germany	DEU								22	OIL SEED,OLEAGINUS FRUIT	1	No Quantity							5968			0
S3	2009	2009	2009	2	0	2	Export	422	Lebanon	LBN	288	Ghana	GHA								22	OIL SEED,OLEAGINUS FRUIT	1	No Quantity							943			0
S3	2009	2009	2009	2	0	2	Export	422	Lebanon	LBN	324	Guinea	GIN								22	OIL SEED,OLEAGINUS FRUIT	1	No Quantity							616			0
S3	2009	2009	2009	2	0	2	Export	422	Lebanon	LBN	368	Iraq	IRQ								22	OIL SEED,OLEAGINUS FRUIT	1	No Quantity							7800			0
S3	2009	2009	2009	2	0	2	Export	422	Lebanon	LBN	381	Italy	ITA								22	OIL SEED,OLEAGINUS FRUIT	1	No Quantity							61824			0
S3	2009	2009	2009	2	0	2	Export	422	Lebanon	LBN	384	Côte d'Ivoire	CIV								22	OIL SEED,OLEAGINUS FRUIT	1	No Quantity							2474			0
S3	2009	2009	2009	2	0	2	Export	422	Lebanon	LBN	400	Jordan	JOR								22	OIL SEED,OLEAGINUS FRUIT	1	No Quantity							39652			0
S3	2009	2009	2009	2	0	2	Export	422	Lebanon	LBN	430	Liberia	LBR								22	OIL SEED,OLEAGINUS FRUIT	1	No Quantity							2239			0
S3	2009	2009	2009	2	0	2	Export	422	Lebanon	LBN	454	Malawi	MWI								22	OIL SEED,OLEAGINUS FRUIT	1	No Quantity							102			0
S3	2009	2009	2009	2	0	2	Export	422	Lebanon	LBN	466	Mali	MLI								22	OIL SEED,OLEAGINUS FRUIT	1	No Quantity							345			0
S3	2009	2009	2009	2	0	2	Export	422	Lebanon	LBN	478	Mauritania	MRT								22	OIL SEED,OLEAGINUS FRUIT	1	No Quantity							74			0
S3	2009	2009	2009	2	0	2	Export	422	Lebanon	LBN	504	Morocco	MAR								22	OIL SEED,OLEAGINUS FRUIT	1	No Quantity							2505			0
S3	2009	2009	2009	2	0	2	Export	422	Lebanon	LBN	508	Mozambique	MOZ								22	OIL SEED,OLEAGINUS FRUIT	1	No Quantity							895			0
S3	2009	2009	2009	2	0	2	Export	422	Lebanon	LBN	554	New Zealand	NZL								22	OIL SEED,OLEAGINUS FRUIT	1	No Quantity							77			0
S3	2009	2009	2009	2	0	2	Export	422	Lebanon	LBN	566	Nigeria	NGA								22	OIL SEED,OLEAGINUS FRUIT	1	No Quantity							348			0
S3	2009	2009	2009	2	0	2	Export	422	Lebanon	LBN	579	Norway	NOR								22	OIL SEED,OLEAGINUS FRUIT	1	No Quantity							574			0
S3	2009	2009	2009	2	0	2	Export	422	Lebanon	LBN	616	Poland	POL								22	OIL SEED,OLEAGINUS FRUIT	1	No Quantity							76076			0
S3	2009	2009	2009	2	0	2	Export	422	Lebanon	LBN	634	Qatar	QAT								22	OIL SEED,OLEAGINUS FRUIT	1	No Quantity							148			0
S3	2009	2009	2009	2	0	2	Export	422	Lebanon	LBN	682	Saudi Arabia	SAU								22	OIL SEED,OLEAGINUS FRUIT	1	No Quantity							7122			0
S3	2009	2009	2009	2	0	2	Export	422	Lebanon	LBN	686	Senegal	SEN								22	OIL SEED,OLEAGINUS FRUIT	1	No Quantity							197			0
S3	2009	2009	2009	2	0	2	Export	422	Lebanon	LBN	710	South Africa	ZAF								22	OIL SEED,OLEAGINUS FRUIT	1	No Quantity							825			0
S3	2009	2009	2009	2	0	2	Export	422	Lebanon	LBN	752	Sweden	SWE								22	OIL SEED,OLEAGINUS FRUIT	1	No Quantity							2204			0
S3	2009	2009	2009	2	0	2	Export	422	Lebanon	LBN	768	Togo	TGO								22	OIL SEED,OLEAGINUS FRUIT	1	No Quantity							196			0
S3	2009	2009	2009	2	0	2	Export	422	Lebanon	LBN	784	United Arab Emirates	ARE								22	OIL SEED,OLEAGINUS FRUIT	1	No Quantity							23061			0
S3	2009	2009	2009	2	0	2	Export	422	Lebanon	LBN	826	United Kingdom	GBR								22	OIL SEED,OLEAGINUS FRUIT	1	No Quantity							8448			0
S3	2009	2009	2009	2	0	2	Export	422	Lebanon	LBN	842	USA	USA								22	OIL SEED,OLEAGINUS FRUIT	1	No Quantity							4822			0
S3	2009	2009	2009	2	0	2	Export	422	Lebanon	LBN	862	Venezuela	VEN								22	OIL SEED,OLEAGINUS FRUIT	1	No Quantity							5			0
S3	2009	2009	2009	2	0	2	Export	428	Latvia	LVA	0	World	WLD								22	OIL SEED,OLEAGINUS FRUIT	1	No Quantity							70820400			0
S3	2009	2009	2009	2	0	2	Export	428	Latvia	LVA	31	Azerbaijan	AZE								22	OIL SEED,OLEAGINUS FRUIT	1	No Quantity							452			0
S3	2009	2009	2009	2	0	2	Export	428	Latvia	LVA	56	Belgium	BEL								22	OIL SEED,OLEAGINUS FRUIT	1	No Quantity							11079701			0
S3	2009	2009	2009	2	0	2	Export	428	Latvia	LVA	112	Belarus	BLR								22	OIL SEED,OLEAGINUS FRUIT	1	No Quantity							723503			0
S3	2009	2009	2009	2	0	2	Export	428	Latvia	LVA	208	Denmark	DNK								22	OIL SEED,OLEAGINUS FRUIT	1	No Quantity							7639910			0
S3	2009	2009	2009	2	0	2	Export	428	Latvia	LVA	233	Estonia	EST								22	OIL SEED,OLEAGINUS FRUIT	1	No Quantity							1420141			0
S3	2009	2009	2009	2	0	2	Export	428	Latvia	LVA	246	Finland	FIN								22	OIL SEED,OLEAGINUS FRUIT	1	No Quantity							12859709			0
S3	2009	2009	2009	2	0	2	Export	428	Latvia	LVA	251	France	FRA								22	OIL SEED,OLEAGINUS FRUIT	1	No Quantity							9386089			0
S3	2009	2009	2009	2	0	2	Export	428	Latvia	LVA	276	Germany	DEU								22	OIL SEED,OLEAGINUS FRUIT	1	No Quantity							9860954			0
S3	2009	2009	2009	2	0	2	Export	428	Latvia	LVA	372	Ireland	IRL								22	OIL SEED,OLEAGINUS FRUIT	1	No Quantity							392			0
S3	2009	2009	2009	2	0	2	Export	428	Latvia	LVA	398	Kazakhstan	KAZ								22	OIL SEED,OLEAGINUS FRUIT	1	No Quantity							179585			0
S3	2009	2009	2009	2	0	2	Export	428	Latvia	LVA	440	Lithuania	LTU								22	OIL SEED,OLEAGINUS FRUIT	1	No Quantity							5747134			0
S3	2009	2009	2009	2	0	2	Export	428	Latvia	LVA	528	Netherlands	NLD								22	OIL SEED,OLEAGINUS FRUIT	1	No Quantity							9132470			0
S3	2009	2009	2009	2	0	2	Export	428	Latvia	LVA	616	Poland	POL								22	OIL SEED,OLEAGINUS FRUIT	1	No Quantity							196121			0
S3	2009	2009	2009	2	0	2	Export	428	Latvia	LVA	643	Russian Federation	RUS								22	OIL SEED,OLEAGINUS FRUIT	1	No Quantity							292070			0
S3	2009	2009	2009	2	0	2	Export	428	Latvia	LVA	752	Sweden	SWE								22	OIL SEED,OLEAGINUS FRUIT	1	No Quantity							1256027			0
S3	2009	2009	2009	2	0	2	Export	428	Latvia	LVA	826	United Kingdom	GBR								22	OIL SEED,OLEAGINUS FRUIT	1	No Quantity							1046006			0
S3	2009	2009	2009	2	0	2	Export	428	Latvia	LVA	837	Bunkers									22	OIL SEED,OLEAGINUS FRUIT	1	No Quantity							137			0
S3	2009	2009	2009	2	0	2	Export	422	Lebanon	LBN	0	World	WLD								23	CRUDE RUBBER	1	No Quantity							104807			0
S3	2009	2009	2009	2	0	2	Export	422	Lebanon	LBN	24	Angola	AGO								23	CRUDE RUBBER	1	No Quantity							7294			0
S3	2009	2009	2009	2	0	2	Export	422	Lebanon	LBN	56	Belgium	BEL								23	CRUDE RUBBER	1	No Quantity							6233			0
S3	2009	2009	2009	2	0	2	Export	422	Lebanon	LBN	178	Congo	COG								23	CRUDE RUBBER	1	No Quantity							795			0
S3	2009	2009	2009	2	0	2	Export	422	Lebanon	LBN	324	Guinea	GIN								23	CRUDE RUBBER	1	No Quantity							28394			0
S3	2009	2009	2009	2	0	2	Export	422	Lebanon	LBN	360	Indonesia	IDN								23	CRUDE RUBBER	1	No Quantity							17297			0
S3	2009	2009	2009	2	0	2	Export	422	Lebanon	LBN	364	Iran	IRN								23	CRUDE RUBBER	1	No Quantity							10278			0
S3	2009	2009	2009	2	0	2	Export	422	Lebanon	LBN	368	Iraq	IRQ								23	CRUDE RUBBER	1	No Quantity							11427			0
S3	2009	2009	2009	2	0	2	Export	422	Lebanon	LBN	392	Japan	JPN								23	CRUDE RUBBER	1	No Quantity							7029			0
S3	2009	2009	2009	2	0	2	Export	422	Lebanon	LBN	400	Jordan	JOR								23	CRUDE RUBBER	1	No Quantity							3359			0
S3	2009	2009	2009	2	0	2	Export	422	Lebanon	LBN	458	Malaysia	MYS								23	CRUDE RUBBER	1	No Quantity							5902			0
S3	2009	2009	2009	2	0	2	Export	422	Lebanon	LBN	682	Saudi Arabia	SAU								23	CRUDE RUBBER	1	No Quantity							6408			0
S3	2009	2009	2009	2	0	2	Export	422	Lebanon	LBN	784	United Arab Emirates	ARE								23	CRUDE RUBBER	1	No Quantity							391			0
S3	2009	2009	2009	2	0	2	Export	428	Latvia	LVA	0	World	WLD								23	CRUDE RUBBER	1	No Quantity							455238			0
S3	2009	2009	2009	2	0	2	Export	428	Latvia	LVA	100	Bulgaria	BGR								23	CRUDE RUBBER	1	No Quantity							10			0
S3	2009	2009	2009	2	0	2	Export	428	Latvia	LVA	233	Estonia	EST								23	CRUDE RUBBER	1	No Quantity							1429			0
S3	2009	2009	2009	2	0	2	Export	428	Latvia	LVA	268	Georgia	GEO								23	CRUDE RUBBER	1	No Quantity							2299			0
S3	2009	2009	2009	2	0	2	Export	428	Latvia	LVA	440	Lithuania	LTU								23	CRUDE RUBBER	1	No Quantity							213			0
S3	2009	2009	2009	2	0	2	Export	428	Latvia	LVA	616	Poland	POL								23	CRUDE RUBBER	1	No Quantity							1041			0
S3	2009	2009	2009	2	0	2	Export	428	Latvia	LVA	643	Russian Federation	RUS								23	CRUDE RUBBER	1	No Quantity							447207			0
S3	2009	2009	2009	2	0	2	Export	428	Latvia	LVA	842	USA	USA								23	CRUDE RUBBER	1	No Quantity							3038			0
S3	2009	2009	2009	2	0	2	Export	422	Lebanon	LBN	0	World	WLD								24	CORK AND WOOD	1	No Quantity							12861656			0
S3	2009	2009	2009	2	0	2	Export	422	Lebanon	LBN	24	Angola	AGO								24	CORK AND WOOD	1	No Quantity							27157			0
S3	2009	2009	2009	2	0	2	Export	422	Lebanon	LBN	36	Australia	AUS								24	CORK AND WOOD	1	No Quantity							2000			0
S3	2009	2009	2009	2	0	2	Export	422	Lebanon	LBN	48	Bahrain	BHR								24	CORK AND WOOD	1	No Quantity							4550			0
S3	2009	2009	2009	2	0	2	Export	422	Lebanon	LBN	51	Armenia	ARM								24	CORK AND WOOD	1	No Quantity							200			0
S3	2009	2009	2009	2	0	2	Export	422	Lebanon	LBN	56	Belgium	BEL								24	CORK AND WOOD	1	No Quantity							1435			0
S3	2009	2009	2009	2	0	2	Export	422	Lebanon	LBN	178	Congo	COG								24	CORK AND WOOD	1	No Quantity							9277			0
S3	2009	2009	2009	2	0	2	Export	422	Lebanon	LBN	180	Dem. Rep. of the Congo	COD								24	CORK AND WOOD	1	No Quantity							506			0
S3	2009	2009	2009	2	0	2	Export	422	Lebanon	LBN	196	Cyprus	CYP								24	CORK AND WOOD	1	No Quantity							30703			0
S3	2009	2009	2009	2	0	2	Export	422	Lebanon	LBN	226	Equatorial Guinea	GNQ								24	CORK AND WOOD	1	No Quantity							5100			0
S3	2009	2009	2009	2	0	2	Export	422	Lebanon	LBN	231	Ethiopia	ETH								24	CORK AND WOOD	1	No Quantity							15900			0
S3	2009	2009	2009	2	0	2	Export	422	Lebanon	LBN	266	Gabon	GAB								24	CORK AND WOOD	1	No Quantity							720			0
S3	2009	2009	2009	2	0	2	Export	422	Lebanon	LBN	270	Gambia	GMB								24	CORK AND WOOD	1	No Quantity							8451			0
S3	2009	2009	2009	2	0	2	Export	422	Lebanon	LBN	364	Iran	IRN								24	CORK AND WOOD	1	No Quantity							1821			0
S3	2009	2009	2009	2	0	2	Export	422	Lebanon	LBN	368	Iraq	IRQ								24	CORK AND WOOD	1	No Quantity							8215475			0
S3	2009	2009	2009	2	0	2	Export	422	Lebanon	LBN	381	Italy	ITA								24	CORK AND WOOD	1	No Quantity							65849			0
S3	2009	2009	2009	2	0	2	Export	422	Lebanon	LBN	400	Jordan	JOR								24	CORK AND WOOD	1	No Quantity							2918043			0
S3	2009	2009	2009	2	0	2	Export	422	Lebanon	LBN	414	Kuwait	KWT								24	CORK AND WOOD	1	No Quantity							2500			0
S3	2009	2009	2009	2	0	2	Export	422	Lebanon	LBN	430	Liberia	LBR								24	CORK AND WOOD	1	No Quantity							9327			0
S3	2009	2009	2009	2	0	2	Export	422	Lebanon	LBN	466	Mali	MLI								24	CORK AND WOOD	1	No Quantity							9075			0
S3	2009	2009	2009	2	0	2	Export	422	Lebanon	LBN	528	Netherlands	NLD								24	CORK AND WOOD	1	No Quantity							6490			0
S3	2009	2009	2009	2	0	2	Export	422	Lebanon	LBN	566	Nigeria	NGA								24	CORK AND WOOD	1	No Quantity							20912			0
S3	2009	2009	2009	2	0	2	Export	422	Lebanon	LBN	634	Qatar	QAT								24	CORK AND WOOD	1	No Quantity							49174			0
S3	2009	2009	2009	2	0	2	Export	422	Lebanon	LBN	682	Saudi Arabia	SAU								24	CORK AND WOOD	1	No Quantity							794128			0
S3	2009	2009	2009	2	0	2	Export	422	Lebanon	LBN	694	Sierra Leone	SLE								24	CORK AND WOOD	1	No Quantity							2051			0
S3	2009	2009	2009	2	0	2	Export	422	Lebanon	LBN	752	Sweden	SWE								24	CORK AND WOOD	1	No Quantity							6000			0
S3	2009	2009	2009	2	0	2	Export	422	Lebanon	LBN	760	Syria	SYR								24	CORK AND WOOD	1	No Quantity							542960			0
S3	2009	2009	2009	2	0	2	Export	422	Lebanon	LBN	768	Togo	TGO								24	CORK AND WOOD	1	No Quantity							3786			0
S3	2009	2009	2009	2	0	2	Export	422	Lebanon	LBN	784	United Arab Emirates	ARE								24	CORK AND WOOD	1	No Quantity							59568			0
S3	2009	2009	2009	2	0	2	Export	422	Lebanon	LBN	792	Turkey	TUR								24	CORK AND WOOD	1	No Quantity							4959			0
S3	2009	2009	2009	2	0	2	Export	422	Lebanon	LBN	818	Egypt	EGY								24	CORK AND WOOD	1	No Quantity							40505			0
S3	2009	2009	2009	2	0	2	Export	422	Lebanon	LBN	837	Bunkers									24	CORK AND WOOD	1	No Quantity							36			0
S3	2009	2009	2009	2	0	2	Export	422	Lebanon	LBN	894	Zambia	ZMB								24	CORK AND WOOD	1	No Quantity							2998			0
S3	2009	2009	2009	2	0	2	Export	428	Latvia	LVA	0	World	WLD								24	CORK AND WOOD	1	No Quantity							723554969			0
S3	2009	2009	2009	2	0	2	Export	428	Latvia	LVA	12	Algeria	DZA								24	CORK AND WOOD	1	No Quantity							3457935			0
S3	2009	2009	2009	2	0	2	Export	428	Latvia	LVA	36	Australia	AUS								24	CORK AND WOOD	1	No Quantity							53409			0
S3	2009	2009	2009	2	0	2	Export	428	Latvia	LVA	40	Austria	AUT								24	CORK AND WOOD	1	No Quantity							3269250			0
S3	2009	2009	2009	2	0	2	Export	428	Latvia	LVA	51	Armenia	ARM								24	CORK AND WOOD	1	No Quantity							53974			0
S3	2009	2009	2009	2	0	2	Export	428	Latvia	LVA	56	Belgium	BEL								24	CORK AND WOOD	1	No Quantity							19136152			0
S3	2009	2009	2009	2	0	2	Export	428	Latvia	LVA	112	Belarus	BLR								24	CORK AND WOOD	1	No Quantity							42			0
S3	2009	2009	2009	2	0	2	Export	428	Latvia	LVA	124	Canada	CAN								24	CORK AND WOOD	1	No Quantity							65849			0
S3	2009	2009	2009	2	0	2	Export	428	Latvia	LVA	144	Sri Lanka	LKA								24	CORK AND WOOD	1	No Quantity							21041			0
S3	2009	2009	2009	2	0	2	Export	428	Latvia	LVA	156	China	CHN								24	CORK AND WOOD	1	No Quantity							631324			0
S3	2009	2009	2009	2	0	2	Export	428	Latvia	LVA	191	Croatia	HRV								24	CORK AND WOOD	1	No Quantity							28049			0
S3	2009	2009	2009	2	0	2	Export	428	Latvia	LVA	196	Cyprus	CYP								24	CORK AND WOOD	1	No Quantity							1105792			0
S3	2009	2009	2009	2	0	2	Export	428	Latvia	LVA	203	Czechia	CZE								24	CORK AND WOOD	1	No Quantity							1606934			0
S3	2009	2009	2009	2	0	2	Export	428	Latvia	LVA	208	Denmark	DNK								24	CORK AND WOOD	1	No Quantity							41913750			0
S3	2009	2009	2009	2	0	2	Export	428	Latvia	LVA	233	Estonia	EST								24	CORK AND WOOD	1	No Quantity							70005898			0
S3	2009	2009	2009	2	0	2	Export	428	Latvia	LVA	234	Faeroe Isds	FRO								24	CORK AND WOOD	1	No Quantity							28726			0
S3	2009	2009	2009	2	0	2	Export	428	Latvia	LVA	246	Finland	FIN								24	CORK AND WOOD	1	No Quantity							42250811			0
S3	2009	2009	2009	2	0	2	Export	428	Latvia	LVA	251	France	FRA								24	CORK AND WOOD	1	No Quantity							18561533			0
S3	2009	2009	2009	2	0	2	Export	428	Latvia	LVA	260	Fr. South Antarctic Terr.	ATF								24	CORK AND WOOD	1	No Quantity							24334			0
S3	2009	2009	2009	2	0	2	Export	428	Latvia	LVA	262	Djibouti	DJI								24	CORK AND WOOD	1	No Quantity							234371			0
S3	2009	2009	2009	2	0	2	Export	428	Latvia	LVA	268	Georgia	GEO								24	CORK AND WOOD	1	No Quantity							8			0
S3	2009	2009	2009	2	0	2	Export	428	Latvia	LVA	276	Germany	DEU								24	CORK AND WOOD	1	No Quantity							54458531			0
S3	2009	2009	2009	2	0	2	Export	428	Latvia	LVA	300	Greece	GRC								24	CORK AND WOOD	1	No Quantity							171458			0
S3	2009	2009	2009	2	0	2	Export	428	Latvia	LVA	348	Hungary	HUN								24	CORK AND WOOD	1	No Quantity							3465829			0
S3	2009	2009	2009	2	0	2	Export	428	Latvia	LVA	352	Iceland	ISL								24	CORK AND WOOD	1	No Quantity							4212391			0
S3	2009	2009	2009	2	0	2	Export	428	Latvia	LVA	372	Ireland	IRL								24	CORK AND WOOD	1	No Quantity							5033263			0
S3	2009	2009	2009	2	0	2	Export	428	Latvia	LVA	376	Israel	ISR								24	CORK AND WOOD	1	No Quantity							5587858			0
S3	2009	2009	2009	2	0	2	Export	428	Latvia	LVA	381	Italy	ITA								24	CORK AND WOOD	1	No Quantity							7859109			0
S3	2009	2009	2009	2	0	2	Export	428	Latvia	LVA	392	Japan	JPN								24	CORK AND WOOD	1	No Quantity							27017357			0
S3	2009	2009	2009	2	0	2	Export	428	Latvia	LVA	398	Kazakhstan	KAZ								24	CORK AND WOOD	1	No Quantity							4925			0
S3	2009	2009	2009	2	0	2	Export	428	Latvia	LVA	400	Jordan	JOR								24	CORK AND WOOD	1	No Quantity							47010			0
S3	2009	2009	2009	2	0	2	Export	428	Latvia	LVA	410	Rep. of Korea	KOR								24	CORK AND WOOD	1	No Quantity							4754771			0
S3	2009	2009	2009	2	0	2	Export	428	Latvia	LVA	417	Kyrgyzstan	KGZ								24	CORK AND WOOD	1	No Quantity							4			0
S3	2009	2009	2009	2	0	2	Export	428	Latvia	LVA	434	Libya	LBY								24	CORK AND WOOD	1	No Quantity							1610944			0
S3	2009	2009	2009	2	0	2	Export	428	Latvia	LVA	440	Lithuania	LTU								24	CORK AND WOOD	1	No Quantity							24188752			0
S3	2009	2009	2009	2	0	2	Export	428	Latvia	LVA	442	Luxembourg	LUX								24	CORK AND WOOD	1	No Quantity							58404			0
S3	2009	2009	2009	2	0	2	Export	428	Latvia	LVA	458	Malaysia	MYS								24	CORK AND WOOD	1	No Quantity							103859			0
S3	2009	2009	2009	2	0	2	Export	428	Latvia	LVA	480	Mauritius	MUS								24	CORK AND WOOD	1	No Quantity							8383			0
S3	2009	2009	2009	2	0	2	Export	428	Latvia	LVA	490	Other Asia, nes									24	CORK AND WOOD	1	No Quantity							221508			0
S3	2009	2009	2009	2	0	2	Export	428	Latvia	LVA	504	Morocco	MAR								24	CORK AND WOOD	1	No Quantity							508622			0
S3	2009	2009	2009	2	0	2	Export	428	Latvia	LVA	528	Netherlands	NLD								24	CORK AND WOOD	1	No Quantity							33298542			0
S3	2009	2009	2009	2	0	2	Export	428	Latvia	LVA	554	New Zealand	NZL								24	CORK AND WOOD	1	No Quantity							1179			0
S3	2009	2009	2009	2	0	2	Export	428	Latvia	LVA	566	Nigeria	NGA								24	CORK AND WOOD	1	No Quantity							15959			0
S3	2009	2009	2009	2	0	2	Export	428	Latvia	LVA	579	Norway	NOR								24	CORK AND WOOD	1	No Quantity							10678526			0
S3	2009	2009	2009	2	0	2	Export	428	Latvia	LVA	586	Pakistan	PAK								24	CORK AND WOOD	1	No Quantity							32704			0
S3	2009	2009	2009	2	0	2	Export	428	Latvia	LVA	591	Panama	PAN								24	CORK AND WOOD	1	No Quantity							21213			0
S3	2009	2009	2009	2	0	2	Export	428	Latvia	LVA	616	Poland	POL								24	CORK AND WOOD	1	No Quantity							14434111			0
S3	2009	2009	2009	2	0	2	Export	428	Latvia	LVA	620	Portugal	PRT								24	CORK AND WOOD	1	No Quantity							15566			0
S3	2009	2009	2009	2	0	2	Export	428	Latvia	LVA	643	Russian Federation	RUS								24	CORK AND WOOD	1	No Quantity							373965			0
S3	2009	2009	2009	2	0	2	Export	428	Latvia	LVA	682	Saudi Arabia	SAU								24	CORK AND WOOD	1	No Quantity							575240			0
S3	2009	2009	2009	2	0	2	Export	428	Latvia	LVA	688	Serbia	SRB								24	CORK AND WOOD	1	No Quantity							9502			0
S3	2009	2009	2009	2	0	2	Export	428	Latvia	LVA	699	India	IND								24	CORK AND WOOD	1	No Quantity							25732			0
S3	2009	2009	2009	2	0	2	Export	428	Latvia	LVA	703	Slovakia	SVK								24	CORK AND WOOD	1	No Quantity							263567			0
S3	2009	2009	2009	2	0	2	Export	428	Latvia	LVA	704	Viet Nam	VNM								24	CORK AND WOOD	1	No Quantity							545636			0
S3	2009	2009	2009	2	0	2	Export	428	Latvia	LVA	705	Slovenia	SVN								24	CORK AND WOOD	1	No Quantity							320979			0
S3	2009	2009	2009	2	0	2	Export	428	Latvia	LVA	724	Spain	ESP								24	CORK AND WOOD	1	No Quantity							10904661			0
S3	2009	2009	2009	2	0	2	Export	428	Latvia	LVA	752	Sweden	SWE								24	CORK AND WOOD	1	No Quantity							183486089			0
S3	2009	2009	2009	2	0	2	Export	428	Latvia	LVA	757	Switzerland	CHE								24	CORK AND WOOD	1	No Quantity							186803			0
S3	2009	2009	2009	2	0	2	Export	428	Latvia	LVA	762	Tajikistan	TJK								24	CORK AND WOOD	1	No Quantity							4870			0
S3	2009	2009	2009	2	0	2	Export	428	Latvia	LVA	784	United Arab Emirates	ARE								24	CORK AND WOOD	1	No Quantity							344276			0
S3	2009	2009	2009	2	0	2	Export	428	Latvia	LVA	788	Tunisia	TUN								24	CORK AND WOOD	1	No Quantity							1008521			0
S3	2009	2009	2009	2	0	2	Export	428	Latvia	LVA	792	Turkey	TUR								24	CORK AND WOOD	1	No Quantity							265237			0
S3	2009	2009	2009	2	0	2	Export	428	Latvia	LVA	804	Ukraine	UKR								24	CORK AND WOOD	1	No Quantity							1336			0
S3	2009	2009	2009	2	0	2	Export	428	Latvia	LVA	818	Egypt	EGY								24	CORK AND WOOD	1	No Quantity							17391395			0
S3	2009	2009	2009	2	0	2	Export	428	Latvia	LVA	826	United Kingdom	GBR								24	CORK AND WOOD	1	No Quantity							107194959			0
S3	2009	2009	2009	2	0	2	Export	428	Latvia	LVA	837	Bunkers									24	CORK AND WOOD	1	No Quantity							20			0
S3	2009	2009	2009	2	0	2	Export	428	Latvia	LVA	842	USA	USA								24	CORK AND WOOD	1	No Quantity							321944			0
S3	2009	2009	2009	2	0	2	Export	428	Latvia	LVA	860	Uzbekistan	UZB								24	CORK AND WOOD	1	No Quantity							113			0
S3	2009	2009	2009	2	0	2	Export	428	Latvia	LVA	887	Yemen	YEM								24	CORK AND WOOD	1	No Quantity							70164			0
S3	2009	2009	2009	2	0	2	Export	422	Lebanon	LBN	0	World	WLD								25	PULP AND WASTE PAPER	1	No Quantity							257427			0
S3	2009	2009	2009	2	0	2	Export	422	Lebanon	LBN	682	Saudi Arabia	SAU								25	PULP AND WASTE PAPER	1	No Quantity							141777			0
S3	2009	2009	2009	2	0	2	Export	422	Lebanon	LBN	752	Sweden	SWE								25	PULP AND WASTE PAPER	1	No Quantity							100			0
S3	2009	2009	2009	2	0	2	Export	422	Lebanon	LBN	784	United Arab Emirates	ARE								25	PULP AND WASTE PAPER	1	No Quantity							115550			0
S3	2009	2009	2009	2	0	2	Export	428	Latvia	LVA	0	World	WLD								25	PULP AND WASTE PAPER	1	No Quantity							3431369			0
S3	2009	2009	2009	2	0	2	Export	428	Latvia	LVA	36	Australia	AUS								25	PULP AND WASTE PAPER	1	No Quantity							4621			0
S3	2009	2009	2009	2	0	2	Export	428	Latvia	LVA	112	Belarus	BLR								25	PULP AND WASTE PAPER	1	No Quantity							25553			0
S3	2009	2009	2009	2	0	2	Export	428	Latvia	LVA	156	China	CHN								25	PULP AND WASTE PAPER	1	No Quantity							454117			0
S3	2009	2009	2009	2	0	2	Export	428	Latvia	LVA	208	Denmark	DNK								25	PULP AND WASTE PAPER	1	No Quantity							369428			0
S3	2009	2009	2009	2	0	2	Export	428	Latvia	LVA	233	Estonia	EST								25	PULP AND WASTE PAPER	1	No Quantity							76238			0
S3	2009	2009	2009	2	0	2	Export	428	Latvia	LVA	246	Finland	FIN								25	PULP AND WASTE PAPER	1	No Quantity							103032			0
S3	2009	2009	2009	2	0	2	Export	428	Latvia	LVA	276	Germany	DEU								25	PULP AND WASTE PAPER	1	No Quantity							13862			0
S3	2009	2009	2009	2	0	2	Export	428	Latvia	LVA	348	Hungary	HUN								25	PULP AND WASTE PAPER	1	No Quantity							9116			0
S3	2009	2009	2009	2	0	2	Export	428	Latvia	LVA	430	Liberia	LBR								25	PULP AND WASTE PAPER	1	No Quantity							38			0
S3	2009	2009	2009	2	0	2	Export	428	Latvia	LVA	440	Lithuania	LTU								25	PULP AND WASTE PAPER	1	No Quantity							1408845			0
S3	2009	2009	2009	2	0	2	Export	428	Latvia	LVA	528	Netherlands	NLD								25	PULP AND WASTE PAPER	1	No Quantity							475974			0
S3	2009	2009	2009	2	0	2	Export	428	Latvia	LVA	579	Norway	NOR								25	PULP AND WASTE PAPER	1	No Quantity							1559			0
S3	2009	2009	2009	2	0	2	Export	428	Latvia	LVA	752	Sweden	SWE								25	PULP AND WASTE PAPER	1	No Quantity							15720			0
S3	2009	2009	2009	2	0	2	Export	428	Latvia	LVA	804	Ukraine	UKR								25	PULP AND WASTE PAPER	1	No Quantity							444533			0
S3	2009	2009	2009	2	0	2	Export	428	Latvia	LVA	860	Uzbekistan	UZB								25	PULP AND WASTE PAPER	1	No Quantity							28734			0
S3	2009	2009	2009	2	0	2	Export	422	Lebanon	LBN	0	World	WLD								26	TEXTILE FIBRES	1	No Quantity							2606890			0
S3	2009	2009	2009	2	0	2	Export	422	Lebanon	LBN	12	Algeria	DZA								26	TEXTILE FIBRES	1	No Quantity							106830			0
S3	2009	2009	2009	2	0	2	Export	422	Lebanon	LBN	36	Australia	AUS								26	TEXTILE FIBRES	1	No Quantity							301			0
S3	2009	2009	2009	2	0	2	Export	422	Lebanon	LBN	48	Bahrain	BHR								26	TEXTILE FIBRES	1	No Quantity							1490			0
S3	2009	2009	2009	2	0	2	Export	422	Lebanon	LBN	56	Belgium	BEL								26	TEXTILE FIBRES	1	No Quantity							19960			0
S3	2009	2009	2009	2	0	2	Export	422	Lebanon	LBN	124	Canada	CAN								26	TEXTILE FIBRES	1	No Quantity							30			0
S3	2009	2009	2009	2	0	2	Export	422	Lebanon	LBN	140	Central African Rep.	CAF								26	TEXTILE FIBRES	1	No Quantity							230			0
S3	2009	2009	2009	2	0	2	Export	422	Lebanon	LBN	152	Chile	CHL								26	TEXTILE FIBRES	1	No Quantity							22500			0
S3	2009	2009	2009	2	0	2	Export	422	Lebanon	LBN	156	China	CHN								26	TEXTILE FIBRES	1	No Quantity							2750			0
S3	2009	2009	2009	2	0	2	Export	422	Lebanon	LBN	178	Congo	COG								26	TEXTILE FIBRES	1	No Quantity							19			0
S3	2009	2009	2009	2	0	2	Export	422	Lebanon	LBN	208	Denmark	DNK								26	TEXTILE FIBRES	1	No Quantity							1470955			0
S3	2009	2009	2009	2	0	2	Export	422	Lebanon	LBN	276	Germany	DEU								26	TEXTILE FIBRES	1	No Quantity							623246			0
S3	2009	2009	2009	2	0	2	Export	422	Lebanon	LBN	288	Ghana	GHA								26	TEXTILE FIBRES	1	No Quantity							530			0
S3	2009	2009	2009	2	0	2	Export	422	Lebanon	LBN	368	Iraq	IRQ								26	TEXTILE FIBRES	1	No Quantity							52236			0
S3	2009	2009	2009	2	0	2	Export	422	Lebanon	LBN	400	Jordan	JOR								26	TEXTILE FIBRES	1	No Quantity							52239			0
S3	2009	2009	2009	2	0	2	Export	422	Lebanon	LBN	414	Kuwait	KWT								26	TEXTILE FIBRES	1	No Quantity							1412			0
S3	2009	2009	2009	2	0	2	Export	422	Lebanon	LBN	466	Mali	MLI								26	TEXTILE FIBRES	1	No Quantity							202			0
S3	2009	2009	2009	2	0	2	Export	422	Lebanon	LBN	682	Saudi Arabia	SAU								26	TEXTILE FIBRES	1	No Quantity							139935			0
S3	2009	2009	2009	2	0	2	Export	422	Lebanon	LBN	757	Switzerland	CHE								26	TEXTILE FIBRES	1	No Quantity							397			0
S3	2009	2009	2009	2	0	2	Export	422	Lebanon	LBN	760	Syria	SYR								26	TEXTILE FIBRES	1	No Quantity							17501			0
S3	2009	2009	2009	2	0	2	Export	422	Lebanon	LBN	784	United Arab Emirates	ARE								26	TEXTILE FIBRES	1	No Quantity							19126			0
S3	2009	2009	2009	2	0	2	Export	422	Lebanon	LBN	818	Egypt	EGY								26	TEXTILE FIBRES	1	No Quantity							61605			0
S3	2009	2009	2009	2	0	2	Export	422	Lebanon	LBN	826	United Kingdom	GBR								26	TEXTILE FIBRES	1	No Quantity							1			0
S3	2009	2009	2009	2	0	2	Export	422	Lebanon	LBN	834	United Rep. of Tanzania	TZA								26	TEXTILE FIBRES	1	No Quantity							13395			0
S3	2009	2009	2009	2	0	2	Export	428	Latvia	LVA	0	World	WLD								26	TEXTILE FIBRES	1	No Quantity							6942932			0
S3	2009	2009	2009	2	0	2	Export	428	Latvia	LVA	28	Antigua and Barbuda	ATG								26	TEXTILE FIBRES	1	No Quantity							197			0
S3	2009	2009	2009	2	0	2	Export	428	Latvia	LVA	36	Australia	AUS								26	TEXTILE FIBRES	1	No Quantity							2986			0
S3	2009	2009	2009	2	0	2	Export	428	Latvia	LVA	44	Bahamas	BHS								26	TEXTILE FIBRES	1	No Quantity							711			0
S3	2009	2009	2009	2	0	2	Export	428	Latvia	LVA	56	Belgium	BEL								26	TEXTILE FIBRES	1	No Quantity							38177			0
S3	2009	2009	2009	2	0	2	Export	428	Latvia	LVA	100	Bulgaria	BGR								26	TEXTILE FIBRES	1	No Quantity							326			0
S3	2009	2009	2009	2	0	2	Export	428	Latvia	LVA	112	Belarus	BLR								26	TEXTILE FIBRES	1	No Quantity							1513960			0
S3	2009	2009	2009	2	0	2	Export	428	Latvia	LVA	116	Cambodia	KHM								26	TEXTILE FIBRES	1	No Quantity							80			0
S3	2009	2009	2009	2	0	2	Export	428	Latvia	LVA	124	Canada	CAN								26	TEXTILE FIBRES	1	No Quantity							44480			0
S3	2009	2009	2009	2	0	2	Export	428	Latvia	LVA	203	Czechia	CZE								26	TEXTILE FIBRES	1	No Quantity							8395			0
S3	2009	2009	2009	2	0	2	Export	428	Latvia	LVA	204	Benin	BEN								26	TEXTILE FIBRES	1	No Quantity							386223			0
S3	2009	2009	2009	2	0	2	Export	428	Latvia	LVA	208	Denmark	DNK								26	TEXTILE FIBRES	1	No Quantity							82			0
S3	2009	2009	2009	2	0	2	Export	428	Latvia	LVA	226	Equatorial Guinea	GNQ								26	TEXTILE FIBRES	1	No Quantity							102937			0
S3	2009	2009	2009	2	0	2	Export	428	Latvia	LVA	233	Estonia	EST								26	TEXTILE FIBRES	1	No Quantity							18933			0
S3	2009	2009	2009	2	0	2	Export	428	Latvia	LVA	246	Finland	FIN								26	TEXTILE FIBRES	1	No Quantity							26733			0
S3	2009	2009	2009	2	0	2	Export	428	Latvia	LVA	268	Georgia	GEO								26	TEXTILE FIBRES	1	No Quantity							59690			0
S3	2009	2009	2009	2	0	2	Export	428	Latvia	LVA	276	Germany	DEU								26	TEXTILE FIBRES	1	No Quantity							79672			0
S3	2009	2009	2009	2	0	2	Export	428	Latvia	LVA	288	Ghana	GHA								26	TEXTILE FIBRES	1	No Quantity							93966			0
S3	2009	2009	2009	2	0	2	Export	428	Latvia	LVA	300	Greece	GRC								26	TEXTILE FIBRES	1	No Quantity							3966			0
S3	2009	2009	2009	2	0	2	Export	428	Latvia	LVA	324	Guinea	GIN								26	TEXTILE FIBRES	1	No Quantity							5194			0
S3	2009	2009	2009	2	0	2	Export	428	Latvia	LVA	344	China, Hong Kong SAR	HKG								26	TEXTILE FIBRES	1	No Quantity							5318			0
S3	2009	2009	2009	2	0	2	Export	428	Latvia	LVA	348	Hungary	HUN								26	TEXTILE FIBRES	1	No Quantity							6727			0
S3	2009	2009	2009	2	0	2	Export	428	Latvia	LVA	372	Ireland	IRL								26	TEXTILE FIBRES	1	No Quantity							15640			0
S3	2009	2009	2009	2	0	2	Export	428	Latvia	LVA	381	Italy	ITA								26	TEXTILE FIBRES	1	No Quantity							10808			0
S3	2009	2009	2009	2	0	2	Export	428	Latvia	LVA	404	Kenya	KEN								26	TEXTILE FIBRES	1	No Quantity							15473			0
S3	2009	2009	2009	2	0	2	Export	428	Latvia	LVA	410	Rep. of Korea	KOR								26	TEXTILE FIBRES	1	No Quantity							4669			0
S3	2009	2009	2009	2	0	2	Export	428	Latvia	LVA	430	Liberia	LBR								26	TEXTILE FIBRES	1	No Quantity							1475			0
S3	2009	2009	2009	2	0	2	Export	428	Latvia	LVA	440	Lithuania	LTU								26	TEXTILE FIBRES	1	No Quantity							329299			0
S3	2009	2009	2009	2	0	2	Export	428	Latvia	LVA	470	Malta	MLT								26	TEXTILE FIBRES	1	No Quantity							32901			0
S3	2009	2009	2009	2	0	2	Export	428	Latvia	LVA	504	Morocco	MAR								26	TEXTILE FIBRES	1	No Quantity							11688			0
S3	2009	2009	2009	2	0	2	Export	428	Latvia	LVA	528	Netherlands	NLD								26	TEXTILE FIBRES	1	No Quantity							443273			0
S3	2009	2009	2009	2	0	2	Export	428	Latvia	LVA	554	New Zealand	NZL								26	TEXTILE FIBRES	1	No Quantity							3024			0
S3	2009	2009	2009	2	0	2	Export	428	Latvia	LVA	579	Norway	NOR								26	TEXTILE FIBRES	1	No Quantity							41983			0
S3	2009	2009	2009	2	0	2	Export	428	Latvia	LVA	586	Pakistan	PAK								26	TEXTILE FIBRES	1	No Quantity							42415			0
S3	2009	2009	2009	2	0	2	Export	428	Latvia	LVA	591	Panama	PAN								26	TEXTILE FIBRES	1	No Quantity							739			0
S3	2009	2009	2009	2	0	2	Export	428	Latvia	LVA	616	Poland	POL								26	TEXTILE FIBRES	1	No Quantity							1390061			0
S3	2009	2009	2009	2	0	2	Export	428	Latvia	LVA	620	Portugal	PRT								26	TEXTILE FIBRES	1	No Quantity							3791			0
S3	2009	2009	2009	2	0	2	Export	428	Latvia	LVA	642	Romania	ROU								26	TEXTILE FIBRES	1	No Quantity							12801			0
S3	2009	2009	2009	2	0	2	Export	428	Latvia	LVA	643	Russian Federation	RUS								26	TEXTILE FIBRES	1	No Quantity							1019978			0
S3	2009	2009	2009	2	0	2	Export	428	Latvia	LVA	670	Saint Vincent and the Grenadines	VCT								26	TEXTILE FIBRES	1	No Quantity							400			0
S3	2009	2009	2009	2	0	2	Export	428	Latvia	LVA	699	India	IND								26	TEXTILE FIBRES	1	No Quantity							3066			0
S3	2009	2009	2009	2	0	2	Export	428	Latvia	LVA	702	Singapore	SGP								26	TEXTILE FIBRES	1	No Quantity							299			0
S3	2009	2009	2009	2	0	2	Export	428	Latvia	LVA	710	South Africa	ZAF								26	TEXTILE FIBRES	1	No Quantity							6548			0
S3	2009	2009	2009	2	0	2	Export	428	Latvia	LVA	724	Spain	ESP								26	TEXTILE FIBRES	1	No Quantity							2216			0
S3	2009	2009	2009	2	0	2	Export	428	Latvia	LVA	752	Sweden	SWE								26	TEXTILE FIBRES	1	No Quantity							23402			0
S3	2009	2009	2009	2	0	2	Export	428	Latvia	LVA	757	Switzerland	CHE								26	TEXTILE FIBRES	1	No Quantity							1139			0
S3	2009	2009	2009	2	0	2	Export	428	Latvia	LVA	768	Togo	TGO								26	TEXTILE FIBRES	1	No Quantity							15154			0
S3	2009	2009	2009	2	0	2	Export	428	Latvia	LVA	804	Ukraine	UKR								26	TEXTILE FIBRES	1	No Quantity							253035			0
S3	2009	2009	2009	2	0	2	Export	428	Latvia	LVA	826	United Kingdom	GBR								26	TEXTILE FIBRES	1	No Quantity							159782			0
S3	2009	2009	2009	2	0	2	Export	428	Latvia	LVA	837	Bunkers									26	TEXTILE FIBRES	1	No Quantity							1513			0
S3	2009	2009	2009	2	0	2	Export	428	Latvia	LVA	842	USA	USA								26	TEXTILE FIBRES	1	No Quantity							560564			0
S3	2009	2009	2009	2	0	2	Export	428	Latvia	LVA	894	Zambia	ZMB								26	TEXTILE FIBRES	1	No Quantity							137046			0
S3	2009	2009	2009	2	0	2	Export	422	Lebanon	LBN	0	World	WLD								27	CRUDE FERTILIZER,MINERAL	1	No Quantity							7432550			0
S3	2009	2009	2009	2	0	2	Export	422	Lebanon	LBN	24	Angola	AGO								27	CRUDE FERTILIZER,MINERAL	1	No Quantity							2698			0
S3	2009	2009	2009	2	0	2	Export	422	Lebanon	LBN	36	Australia	AUS								27	CRUDE FERTILIZER,MINERAL	1	No Quantity							7206			0
S3	2009	2009	2009	2	0	2	Export	422	Lebanon	LBN	48	Bahrain	BHR								27	CRUDE FERTILIZER,MINERAL	1	No Quantity							3			0
S3	2009	2009	2009	2	0	2	Export	422	Lebanon	LBN	56	Belgium	BEL								27	CRUDE FERTILIZER,MINERAL	1	No Quantity							544262			0
S3	2009	2009	2009	2	0	2	Export	422	Lebanon	LBN	76	Brazil	BRA								27	CRUDE FERTILIZER,MINERAL	1	No Quantity							1525			0
S3	2009	2009	2009	2	0	2	Export	422	Lebanon	LBN	120	Cameroon	CMR								27	CRUDE FERTILIZER,MINERAL	1	No Quantity							1010			0
S3	2009	2009	2009	2	0	2	Export	422	Lebanon	LBN	124	Canada	CAN								27	CRUDE FERTILIZER,MINERAL	1	No Quantity							6352			0
S3	2009	2009	2009	2	0	2	Export	422	Lebanon	LBN	140	Central African Rep.	CAF								27	CRUDE FERTILIZER,MINERAL	1	No Quantity							4415			0
S3	2009	2009	2009	2	0	2	Export	422	Lebanon	LBN	156	China	CHN								27	CRUDE FERTILIZER,MINERAL	1	No Quantity							1079539			0
S3	2009	2009	2009	2	0	2	Export	422	Lebanon	LBN	178	Congo	COG								27	CRUDE FERTILIZER,MINERAL	1	No Quantity							78444			0
S3	2009	2009	2009	2	0	2	Export	422	Lebanon	LBN	180	Dem. Rep. of the Congo	COD								27	CRUDE FERTILIZER,MINERAL	1	No Quantity							832			0
S3	2009	2009	2009	2	0	2	Export	422	Lebanon	LBN	196	Cyprus	CYP								27	CRUDE FERTILIZER,MINERAL	1	No Quantity							36644			0
S3	2009	2009	2009	2	0	2	Export	422	Lebanon	LBN	204	Benin	BEN								27	CRUDE FERTILIZER,MINERAL	1	No Quantity							3801			0
S3	2009	2009	2009	2	0	2	Export	422	Lebanon	LBN	226	Equatorial Guinea	GNQ								27	CRUDE FERTILIZER,MINERAL	1	No Quantity							357			0
S3	2009	2009	2009	2	0	2	Export	422	Lebanon	LBN	251	France	FRA								27	CRUDE FERTILIZER,MINERAL	1	No Quantity							291			0
S3	2009	2009	2009	2	0	2	Export	422	Lebanon	LBN	262	Djibouti	DJI								27	CRUDE FERTILIZER,MINERAL	1	No Quantity							1600			0
S3	2009	2009	2009	2	0	2	Export	422	Lebanon	LBN	266	Gabon	GAB								27	CRUDE FERTILIZER,MINERAL	1	No Quantity							1631			0
S3	2009	2009	2009	2	0	2	Export	422	Lebanon	LBN	270	Gambia	GMB								27	CRUDE FERTILIZER,MINERAL	1	No Quantity							220			0
S3	2009	2009	2009	2	0	2	Export	422	Lebanon	LBN	276	Germany	DEU								27	CRUDE FERTILIZER,MINERAL	1	No Quantity							9396			0
S3	2009	2009	2009	2	0	2	Export	422	Lebanon	LBN	288	Ghana	GHA								27	CRUDE FERTILIZER,MINERAL	1	No Quantity							13046			0
S3	2009	2009	2009	2	0	2	Export	422	Lebanon	LBN	300	Greece	GRC								27	CRUDE FERTILIZER,MINERAL	1	No Quantity							29761			0
S3	2009	2009	2009	2	0	2	Export	422	Lebanon	LBN	324	Guinea	GIN								27	CRUDE FERTILIZER,MINERAL	1	No Quantity							35964			0
S3	2009	2009	2009	2	0	2	Export	422	Lebanon	LBN	360	Indonesia	IDN								27	CRUDE FERTILIZER,MINERAL	1	No Quantity							8753			0
S3	2009	2009	2009	2	0	2	Export	422	Lebanon	LBN	364	Iran	IRN								27	CRUDE FERTILIZER,MINERAL	1	No Quantity							44164			0
S3	2009	2009	2009	2	0	2	Export	422	Lebanon	LBN	368	Iraq	IRQ								27	CRUDE FERTILIZER,MINERAL	1	No Quantity							352435			0
S3	2009	2009	2009	2	0	2	Export	422	Lebanon	LBN	381	Italy	ITA								27	CRUDE FERTILIZER,MINERAL	1	No Quantity							1231687			0
S3	2009	2009	2009	2	0	2	Export	422	Lebanon	LBN	384	Côte d'Ivoire	CIV								27	CRUDE FERTILIZER,MINERAL	1	No Quantity							251379			0
S3	2009	2009	2009	2	0	2	Export	422	Lebanon	LBN	400	Jordan	JOR								27	CRUDE FERTILIZER,MINERAL	1	No Quantity							61552			0
S3	2009	2009	2009	2	0	2	Export	422	Lebanon	LBN	404	Kenya	KEN								27	CRUDE FERTILIZER,MINERAL	1	No Quantity							8			0
S3	2009	2009	2009	2	0	2	Export	422	Lebanon	LBN	414	Kuwait	KWT								27	CRUDE FERTILIZER,MINERAL	1	No Quantity							273245			0
S3	2009	2009	2009	2	0	2	Export	422	Lebanon	LBN	430	Liberia	LBR								27	CRUDE FERTILIZER,MINERAL	1	No Quantity							4204			0
S3	2009	2009	2009	2	0	2	Export	422	Lebanon	LBN	450	Madagascar	MDG								27	CRUDE FERTILIZER,MINERAL	1	No Quantity							1646			0
S3	2009	2009	2009	2	0	2	Export	422	Lebanon	LBN	466	Mali	MLI								27	CRUDE FERTILIZER,MINERAL	1	No Quantity							260			0
S3	2009	2009	2009	2	0	2	Export	422	Lebanon	LBN	490	Other Asia, nes									27	CRUDE FERTILIZER,MINERAL	1	No Quantity							252622			0
S3	2009	2009	2009	2	0	2	Export	422	Lebanon	LBN	504	Morocco	MAR								27	CRUDE FERTILIZER,MINERAL	1	No Quantity							30			0
S3	2009	2009	2009	2	0	2	Export	422	Lebanon	LBN	512	Oman	OMN								27	CRUDE FERTILIZER,MINERAL	1	No Quantity							7261			0
S3	2009	2009	2009	2	0	2	Export	422	Lebanon	LBN	554	New Zealand	NZL								27	CRUDE FERTILIZER,MINERAL	1	No Quantity							400			0
S3	2009	2009	2009	2	0	2	Export	422	Lebanon	LBN	566	Nigeria	NGA								27	CRUDE FERTILIZER,MINERAL	1	No Quantity							20130			0
S3	2009	2009	2009	2	0	2	Export	422	Lebanon	LBN	591	Panama	PAN								27	CRUDE FERTILIZER,MINERAL	1	No Quantity							32			0
S3	2009	2009	2009	2	0	2	Export	422	Lebanon	LBN	634	Qatar	QAT								27	CRUDE FERTILIZER,MINERAL	1	No Quantity							148412			0
S3	2009	2009	2009	2	0	2	Export	422	Lebanon	LBN	660	Anguilla	AIA								27	CRUDE FERTILIZER,MINERAL	1	No Quantity							1603			0
S3	2009	2009	2009	2	0	2	Export	422	Lebanon	LBN	682	Saudi Arabia	SAU								27	CRUDE FERTILIZER,MINERAL	1	No Quantity							662037			0
S3	2009	2009	2009	2	0	2	Export	422	Lebanon	LBN	694	Sierra Leone	SLE								27	CRUDE FERTILIZER,MINERAL	1	No Quantity							4428			0
S3	2009	2009	2009	2	0	2	Export	422	Lebanon	LBN	699	India	IND								27	CRUDE FERTILIZER,MINERAL	1	No Quantity							52984			0
S3	2009	2009	2009	2	0	2	Export	422	Lebanon	LBN	710	South Africa	ZAF								27	CRUDE FERTILIZER,MINERAL	1	No Quantity							127			0
S3	2009	2009	2009	2	0	2	Export	422	Lebanon	LBN	724	Spain	ESP								27	CRUDE FERTILIZER,MINERAL	1	No Quantity							6499			0
S3	2009	2009	2009	2	0	2	Export	422	Lebanon	LBN	736	Fmr Sudan	SDN								27	CRUDE FERTILIZER,MINERAL	1	No Quantity							1791			0
S3	2009	2009	2009	2	0	2	Export	422	Lebanon	LBN	760	Syria	SYR								27	CRUDE FERTILIZER,MINERAL	1	No Quantity							505346			0
S3	2009	2009	2009	2	0	2	Export	422	Lebanon	LBN	768	Togo	TGO								27	CRUDE FERTILIZER,MINERAL	1	No Quantity							2351			0
S3	2009	2009	2009	2	0	2	Export	422	Lebanon	LBN	776	Tonga	TON								27	CRUDE FERTILIZER,MINERAL	1	No Quantity							450			0
S3	2009	2009	2009	2	0	2	Export	422	Lebanon	LBN	780	Trinidad and Tobago	TTO								27	CRUDE FERTILIZER,MINERAL	1	No Quantity							4775			0
S3	2009	2009	2009	2	0	2	Export	422	Lebanon	LBN	784	United Arab Emirates	ARE								27	CRUDE FERTILIZER,MINERAL	1	No Quantity							1290220			0
S3	2009	2009	2009	2	0	2	Export	422	Lebanon	LBN	800	Uganda	UGA								27	CRUDE FERTILIZER,MINERAL	1	No Quantity							10773			0
S3	2009	2009	2009	2	0	2	Export	422	Lebanon	LBN	818	Egypt	EGY								27	CRUDE FERTILIZER,MINERAL	1	No Quantity							317677			0
S3	2009	2009	2009	2	0	2	Export	422	Lebanon	LBN	826	United Kingdom	GBR								27	CRUDE FERTILIZER,MINERAL	1	No Quantity							11857			0
S3	2009	2009	2009	2	0	2	Export	422	Lebanon	LBN	834	United Rep. of Tanzania	TZA								27	CRUDE FERTILIZER,MINERAL	1	No Quantity							4286			0
S3	2009	2009	2009	2	0	2	Export	422	Lebanon	LBN	838	Free Zones									27	CRUDE FERTILIZER,MINERAL	1	No Quantity							1860			0
S3	2009	2009	2009	2	0	2	Export	422	Lebanon	LBN	842	USA	USA								27	CRUDE FERTILIZER,MINERAL	1	No Quantity							31167			0
S3	2009	2009	2009	2	0	2	Export	422	Lebanon	LBN	862	Venezuela	VEN								27	CRUDE FERTILIZER,MINERAL	1	No Quantity							4476			0
S3	2009	2009	2009	2	0	2	Export	422	Lebanon	LBN	887	Yemen	YEM								27	CRUDE FERTILIZER,MINERAL	1	No Quantity							18			0
S3	2009	2009	2009	2	0	2	Export	422	Lebanon	LBN	899	Areas, nes									27	CRUDE FERTILIZER,MINERAL	1	No Quantity							608			0
S3	2009	2009	2009	2	0	2	Export	428	Latvia	LVA	0	World	WLD								27	CRUDE FERTILIZER,MINERAL	1	No Quantity							13970980			0
S3	2009	2009	2009	2	0	2	Export	428	Latvia	LVA	28	Antigua and Barbuda	ATG								27	CRUDE FERTILIZER,MINERAL	1	No Quantity							50			0
S3	2009	2009	2009	2	0	2	Export	428	Latvia	LVA	48	Bahrain	BHR								27	CRUDE FERTILIZER,MINERAL	1	No Quantity							2576			0
S3	2009	2009	2009	2	0	2	Export	428	Latvia	LVA	56	Belgium	BEL								27	CRUDE FERTILIZER,MINERAL	1	No Quantity							426			0
S3	2009	2009	2009	2	0	2	Export	428	Latvia	LVA	84	Belize	BLZ								27	CRUDE FERTILIZER,MINERAL	1	No Quantity							8242			0
S3	2009	2009	2009	2	0	2	Export	428	Latvia	LVA	112	Belarus	BLR								27	CRUDE FERTILIZER,MINERAL	1	No Quantity							2268189			0
S3	2009	2009	2009	2	0	2	Export	428	Latvia	LVA	124	Canada	CAN								27	CRUDE FERTILIZER,MINERAL	1	No Quantity							4			0
S3	2009	2009	2009	2	0	2	Export	428	Latvia	LVA	156	China	CHN								27	CRUDE FERTILIZER,MINERAL	1	No Quantity							2562			0
S3	2009	2009	2009	2	0	2	Export	428	Latvia	LVA	208	Denmark	DNK								27	CRUDE FERTILIZER,MINERAL	1	No Quantity							112790			0
S3	2009	2009	2009	2	0	2	Export	428	Latvia	LVA	233	Estonia	EST								27	CRUDE FERTILIZER,MINERAL	1	No Quantity							5172194			0
S3	2009	2009	2009	2	0	2	Export	428	Latvia	LVA	246	Finland	FIN								27	CRUDE FERTILIZER,MINERAL	1	No Quantity							362			0
S3	2009	2009	2009	2	0	2	Export	428	Latvia	LVA	268	Georgia	GEO								27	CRUDE FERTILIZER,MINERAL	1	No Quantity							13637			0
S3	2009	2009	2009	2	0	2	Export	428	Latvia	LVA	276	Germany	DEU								27	CRUDE FERTILIZER,MINERAL	1	No Quantity							6156			0
S3	2009	2009	2009	2	0	2	Export	428	Latvia	LVA	352	Iceland	ISL								27	CRUDE FERTILIZER,MINERAL	1	No Quantity							1680			0
S3	2009	2009	2009	2	0	2	Export	428	Latvia	LVA	360	Indonesia	IDN								27	CRUDE FERTILIZER,MINERAL	1	No Quantity							1732			0
S3	2009	2009	2009	2	0	2	Export	428	Latvia	LVA	372	Ireland	IRL								27	CRUDE FERTILIZER,MINERAL	1	No Quantity							145			0
S3	2009	2009	2009	2	0	2	Export	428	Latvia	LVA	392	Japan	JPN								27	CRUDE FERTILIZER,MINERAL	1	No Quantity							1714			0
S3	2009	2009	2009	2	0	2	Export	428	Latvia	LVA	430	Liberia	LBR								27	CRUDE FERTILIZER,MINERAL	1	No Quantity							86			0
S3	2009	2009	2009	2	0	2	Export	428	Latvia	LVA	440	Lithuania	LTU								27	CRUDE FERTILIZER,MINERAL	1	No Quantity							5947355			0
S3	2009	2009	2009	2	0	2	Export	428	Latvia	LVA	442	Luxembourg	LUX								27	CRUDE FERTILIZER,MINERAL	1	No Quantity							2			0
S3	2009	2009	2009	2	0	2	Export	428	Latvia	LVA	484	Mexico	MEX								27	CRUDE FERTILIZER,MINERAL	1	No Quantity							4			0
S3	2009	2009	2009	2	0	2	Export	428	Latvia	LVA	579	Norway	NOR								27	CRUDE FERTILIZER,MINERAL	1	No Quantity							4332			0
S3	2009	2009	2009	2	0	2	Export	428	Latvia	LVA	584	Marshall Isds	MHL								27	CRUDE FERTILIZER,MINERAL	1	No Quantity							191			0
S3	2009	2009	2009	2	0	2	Export	428	Latvia	LVA	616	Poland	POL								27	CRUDE FERTILIZER,MINERAL	1	No Quantity							269617			0
S3	2009	2009	2009	2	0	2	Export	428	Latvia	LVA	643	Russian Federation	RUS								27	CRUDE FERTILIZER,MINERAL	1	No Quantity							149521			0
S3	2009	2009	2009	2	0	2	Export	428	Latvia	LVA	705	Slovenia	SVN								27	CRUDE FERTILIZER,MINERAL	1	No Quantity							2			0
S3	2009	2009	2009	2	0	2	Export	428	Latvia	LVA	752	Sweden	SWE								27	CRUDE FERTILIZER,MINERAL	1	No Quantity							378			0
S3	2009	2009	2009	2	0	2	Export	428	Latvia	LVA	764	Thailand	THA								27	CRUDE FERTILIZER,MINERAL	1	No Quantity							6291			0
S3	2009	2009	2009	2	0	2	Export	428	Latvia	LVA	826	United Kingdom	GBR								27	CRUDE FERTILIZER,MINERAL	1	No Quantity							171			0
S3	2009	2009	2009	2	0	2	Export	428	Latvia	LVA	837	Bunkers									27	CRUDE FERTILIZER,MINERAL	1	No Quantity							569			0
S3	2009	2009	2009	2	0	2	Export	422	Lebanon	LBN	0	World	WLD								28	METALLIFEROUS ORE,SCRAP	1	No Quantity							153390193			0
S3	2009	2009	2009	2	0	2	Export	422	Lebanon	LBN	8	Albania	ALB								28	METALLIFEROUS ORE,SCRAP	1	No Quantity							929863			0
S3	2009	2009	2009	2	0	2	Export	422	Lebanon	LBN	50	Bangladesh	BGD								28	METALLIFEROUS ORE,SCRAP	1	No Quantity							1111406			0
S3	2009	2009	2009	2	0	2	Export	422	Lebanon	LBN	56	Belgium	BEL								28	METALLIFEROUS ORE,SCRAP	1	No Quantity							3804887			0
S3	2009	2009	2009	2	0	2	Export	422	Lebanon	LBN	76	Brazil	BRA								28	METALLIFEROUS ORE,SCRAP	1	No Quantity							21321			0
S3	2009	2009	2009	2	0	2	Export	422	Lebanon	LBN	100	Bulgaria	BGR								28	METALLIFEROUS ORE,SCRAP	1	No Quantity							514920			0
S3	2009	2009	2009	2	0	2	Export	422	Lebanon	LBN	156	China	CHN								28	METALLIFEROUS ORE,SCRAP	1	No Quantity							29206275			0
S3	2009	2009	2009	2	0	2	Export	422	Lebanon	LBN	251	France	FRA								28	METALLIFEROUS ORE,SCRAP	1	No Quantity							176824			0
S3	2009	2009	2009	2	0	2	Export	422	Lebanon	LBN	276	Germany	DEU								28	METALLIFEROUS ORE,SCRAP	1	No Quantity							207493			0
S3	2009	2009	2009	2	0	2	Export	422	Lebanon	LBN	300	Greece	GRC								28	METALLIFEROUS ORE,SCRAP	1	No Quantity							6423955			0
S3	2009	2009	2009	2	0	2	Export	422	Lebanon	LBN	324	Guinea	GIN								28	METALLIFEROUS ORE,SCRAP	1	No Quantity							32095			0
S3	2009	2009	2009	2	0	2	Export	422	Lebanon	LBN	360	Indonesia	IDN								28	METALLIFEROUS ORE,SCRAP	1	No Quantity							590384			0
S3	2009	2009	2009	2	0	2	Export	422	Lebanon	LBN	381	Italy	ITA								28	METALLIFEROUS ORE,SCRAP	1	No Quantity							3151977			0
S3	2009	2009	2009	2	0	2	Export	422	Lebanon	LBN	392	Japan	JPN								28	METALLIFEROUS ORE,SCRAP	1	No Quantity							1474019			0
S3	2009	2009	2009	2	0	2	Export	422	Lebanon	LBN	400	Jordan	JOR								28	METALLIFEROUS ORE,SCRAP	1	No Quantity							177630			0
S3	2009	2009	2009	2	0	2	Export	422	Lebanon	LBN	408	Dem. People's Rep. of Korea	PRK								28	METALLIFEROUS ORE,SCRAP	1	No Quantity							78585			0
S3	2009	2009	2009	2	0	2	Export	422	Lebanon	LBN	410	Rep. of Korea	KOR								28	METALLIFEROUS ORE,SCRAP	1	No Quantity							13890605			0
S3	2009	2009	2009	2	0	2	Export	422	Lebanon	LBN	458	Malaysia	MYS								28	METALLIFEROUS ORE,SCRAP	1	No Quantity							71950			0
S3	2009	2009	2009	2	0	2	Export	422	Lebanon	LBN	490	Other Asia, nes									28	METALLIFEROUS ORE,SCRAP	1	No Quantity							797082			0
S3	2009	2009	2009	2	0	2	Export	422	Lebanon	LBN	528	Netherlands	NLD								28	METALLIFEROUS ORE,SCRAP	1	No Quantity							3416364			0
S3	2009	2009	2009	2	0	2	Export	422	Lebanon	LBN	586	Pakistan	PAK								28	METALLIFEROUS ORE,SCRAP	1	No Quantity							746585			0
S3	2009	2009	2009	2	0	2	Export	422	Lebanon	LBN	699	India	IND								28	METALLIFEROUS ORE,SCRAP	1	No Quantity							2118567			0
S3	2009	2009	2009	2	0	2	Export	422	Lebanon	LBN	704	Viet Nam	VNM								28	METALLIFEROUS ORE,SCRAP	1	No Quantity							404078			0
S3	2009	2009	2009	2	0	2	Export	422	Lebanon	LBN	724	Spain	ESP								28	METALLIFEROUS ORE,SCRAP	1	No Quantity							119032			0
S3	2009	2009	2009	2	0	2	Export	422	Lebanon	LBN	764	Thailand	THA								28	METALLIFEROUS ORE,SCRAP	1	No Quantity							337159			0
S3	2009	2009	2009	2	0	2	Export	422	Lebanon	LBN	784	United Arab Emirates	ARE								28	METALLIFEROUS ORE,SCRAP	1	No Quantity							74242			0
S3	2009	2009	2009	2	0	2	Export	422	Lebanon	LBN	792	Turkey	TUR								28	METALLIFEROUS ORE,SCRAP	1	No Quantity							79121155			0
S3	2009	2009	2009	2	0	2	Export	422	Lebanon	LBN	818	Egypt	EGY								28	METALLIFEROUS ORE,SCRAP	1	No Quantity							2760809			0
S3	2009	2009	2009	2	0	2	Export	422	Lebanon	LBN	826	United Kingdom	GBR								28	METALLIFEROUS ORE,SCRAP	1	No Quantity							1630931			0
S3	2009	2009	2009	2	0	2	Export	428	Latvia	LVA	0	World	WLD								28	METALLIFEROUS ORE,SCRAP	1	No Quantity							121007362			0
S3	2009	2009	2009	2	0	2	Export	428	Latvia	LVA	40	Austria	AUT								28	METALLIFEROUS ORE,SCRAP	1	No Quantity							94366			0
S3	2009	2009	2009	2	0	2	Export	428	Latvia	LVA	50	Bangladesh	BGD								28	METALLIFEROUS ORE,SCRAP	1	No Quantity							286183			0
S3	2009	2009	2009	2	0	2	Export	428	Latvia	LVA	56	Belgium	BEL								28	METALLIFEROUS ORE,SCRAP	1	No Quantity							2298010			0
S3	2009	2009	2009	2	0	2	Export	428	Latvia	LVA	76	Brazil	BRA								28	METALLIFEROUS ORE,SCRAP	1	No Quantity							24979			0
S3	2009	2009	2009	2	0	2	Export	428	Latvia	LVA	156	China	CHN								28	METALLIFEROUS ORE,SCRAP	1	No Quantity							9084610			0
S3	2009	2009	2009	2	0	2	Export	428	Latvia	LVA	203	Czechia	CZE								28	METALLIFEROUS ORE,SCRAP	1	No Quantity							336543			0
S3	2009	2009	2009	2	0	2	Export	428	Latvia	LVA	208	Denmark	DNK								28	METALLIFEROUS ORE,SCRAP	1	No Quantity							5025			0
S3	2009	2009	2009	2	0	2	Export	428	Latvia	LVA	233	Estonia	EST								28	METALLIFEROUS ORE,SCRAP	1	No Quantity							4921588			0
S3	2009	2009	2009	2	0	2	Export	428	Latvia	LVA	246	Finland	FIN								28	METALLIFEROUS ORE,SCRAP	1	No Quantity							12878838			0
S3	2009	2009	2009	2	0	2	Export	428	Latvia	LVA	276	Germany	DEU								28	METALLIFEROUS ORE,SCRAP	1	No Quantity							3549381			0
S3	2009	2009	2009	2	0	2	Export	428	Latvia	LVA	344	China, Hong Kong SAR	HKG								28	METALLIFEROUS ORE,SCRAP	1	No Quantity							363591			0
S3	2009	2009	2009	2	0	2	Export	428	Latvia	LVA	348	Hungary	HUN								28	METALLIFEROUS ORE,SCRAP	1	No Quantity							2664615			0
S3	2009	2009	2009	2	0	2	Export	428	Latvia	LVA	360	Indonesia	IDN								28	METALLIFEROUS ORE,SCRAP	1	No Quantity							1235225			0
S3	2009	2009	2009	2	0	2	Export	428	Latvia	LVA	381	Italy	ITA								28	METALLIFEROUS ORE,SCRAP	1	No Quantity							3158314			0
S3	2009	2009	2009	2	0	2	Export	428	Latvia	LVA	392	Japan	JPN								28	METALLIFEROUS ORE,SCRAP	1	No Quantity							40149			0
S3	2009	2009	2009	2	0	2	Export	428	Latvia	LVA	400	Jordan	JOR								28	METALLIFEROUS ORE,SCRAP	1	No Quantity							24149			0
S3	2009	2009	2009	2	0	2	Export	428	Latvia	LVA	410	Rep. of Korea	KOR								28	METALLIFEROUS ORE,SCRAP	1	No Quantity							589083			0
S3	2009	2009	2009	2	0	2	Export	428	Latvia	LVA	434	Libya	LBY								28	METALLIFEROUS ORE,SCRAP	1	No Quantity							2654010			0
S3	2009	2009	2009	2	0	2	Export	428	Latvia	LVA	440	Lithuania	LTU								28	METALLIFEROUS ORE,SCRAP	1	No Quantity							2069668			0
S3	2009	2009	2009	2	0	2	Export	428	Latvia	LVA	490	Other Asia, nes									28	METALLIFEROUS ORE,SCRAP	1	No Quantity							1658157			0
S3	2009	2009	2009	2	0	2	Export	428	Latvia	LVA	528	Netherlands	NLD								28	METALLIFEROUS ORE,SCRAP	1	No Quantity							301232			0
S3	2009	2009	2009	2	0	2	Export	428	Latvia	LVA	579	Norway	NOR								28	METALLIFEROUS ORE,SCRAP	1	No Quantity							4266071			0
S3	2009	2009	2009	2	0	2	Export	428	Latvia	LVA	586	Pakistan	PAK								28	METALLIFEROUS ORE,SCRAP	1	No Quantity							296041			0
S3	2009	2009	2009	2	0	2	Export	428	Latvia	LVA	643	Russian Federation	RUS								28	METALLIFEROUS ORE,SCRAP	1	No Quantity							1982851			0
S3	2009	2009	2009	2	0	2	Export	428	Latvia	LVA	699	India	IND								28	METALLIFEROUS ORE,SCRAP	1	No Quantity							4996314			0
S3	2009	2009	2009	2	0	2	Export	428	Latvia	LVA	703	Slovakia	SVK								28	METALLIFEROUS ORE,SCRAP	1	No Quantity							1205738			0
S3	2009	2009	2009	2	0	2	Export	428	Latvia	LVA	724	Spain	ESP								28	METALLIFEROUS ORE,SCRAP	1	No Quantity							9306078			0
S3	2009	2009	2009	2	0	2	Export	428	Latvia	LVA	757	Switzerland	CHE								28	METALLIFEROUS ORE,SCRAP	1	No Quantity							3661708			0
S3	2009	2009	2009	2	0	2	Export	428	Latvia	LVA	764	Thailand	THA								28	METALLIFEROUS ORE,SCRAP	1	No Quantity							28163607			0
S3	2009	2009	2009	2	0	2	Export	428	Latvia	LVA	784	United Arab Emirates	ARE								28	METALLIFEROUS ORE,SCRAP	1	No Quantity							500539			0
S3	2009	2009	2009	2	0	2	Export	428	Latvia	LVA	792	Turkey	TUR								28	METALLIFEROUS ORE,SCRAP	1	No Quantity							11199468			0
S3	2009	2009	2009	2	0	2	Export	428	Latvia	LVA	818	Egypt	EGY								28	METALLIFEROUS ORE,SCRAP	1	No Quantity							5399183			0
S3	2009	2009	2009	2	0	2	Export	428	Latvia	LVA	826	United Kingdom	GBR								28	METALLIFEROUS ORE,SCRAP	1	No Quantity							1792048			0
S3	2009	2009	2009	2	0	2	Export	422	Lebanon	LBN	0	World	WLD								29	CRUDE ANIMAL,VEG.MATERL.	1	No Quantity							4954229			0
S3	2009	2009	2009	2	0	2	Export	422	Lebanon	LBN	12	Algeria	DZA								29	CRUDE ANIMAL,VEG.MATERL.	1	No Quantity							1684			0
S3	2009	2009	2009	2	0	2	Export	422	Lebanon	LBN	24	Angola	AGO								29	CRUDE ANIMAL,VEG.MATERL.	1	No Quantity							1321			0
S3	2009	2009	2009	2	0	2	Export	422	Lebanon	LBN	32	Argentina	ARG								29	CRUDE ANIMAL,VEG.MATERL.	1	No Quantity							900			0
S3	2009	2009	2009	2	0	2	Export	422	Lebanon	LBN	36	Australia	AUS								29	CRUDE ANIMAL,VEG.MATERL.	1	No Quantity							24510			0
S3	2009	2009	2009	2	0	2	Export	422	Lebanon	LBN	40	Austria	AUT								29	CRUDE ANIMAL,VEG.MATERL.	1	No Quantity							11853			0
S3	2009	2009	2009	2	0	2	Export	422	Lebanon	LBN	48	Bahrain	BHR								29	CRUDE ANIMAL,VEG.MATERL.	1	No Quantity							21337			0
S3	2009	2009	2009	2	0	2	Export	422	Lebanon	LBN	76	Brazil	BRA								29	CRUDE ANIMAL,VEG.MATERL.	1	No Quantity							7888			0
S3	2009	2009	2009	2	0	2	Export	422	Lebanon	LBN	120	Cameroon	CMR								29	CRUDE ANIMAL,VEG.MATERL.	1	No Quantity							1211			0
S3	2009	2009	2009	2	0	2	Export	422	Lebanon	LBN	124	Canada	CAN								29	CRUDE ANIMAL,VEG.MATERL.	1	No Quantity							6768			0
S3	2009	2009	2009	2	0	2	Export	422	Lebanon	LBN	140	Central African Rep.	CAF								29	CRUDE ANIMAL,VEG.MATERL.	1	No Quantity							1361			0
S3	2009	2009	2009	2	0	2	Export	422	Lebanon	LBN	156	China	CHN								29	CRUDE ANIMAL,VEG.MATERL.	1	No Quantity							66			0
S3	2009	2009	2009	2	0	2	Export	422	Lebanon	LBN	170	Colombia	COL								29	CRUDE ANIMAL,VEG.MATERL.	1	No Quantity							220			0
S3	2009	2009	2009	2	0	2	Export	422	Lebanon	LBN	178	Congo	COG								29	CRUDE ANIMAL,VEG.MATERL.	1	No Quantity							1515			0
S3	2009	2009	2009	2	0	2	Export	422	Lebanon	LBN	180	Dem. Rep. of the Congo	COD								29	CRUDE ANIMAL,VEG.MATERL.	1	No Quantity							77			0
S3	2009	2009	2009	2	0	2	Export	422	Lebanon	LBN	196	Cyprus	CYP								29	CRUDE ANIMAL,VEG.MATERL.	1	No Quantity							67873			0
S3	2009	2009	2009	2	0	2	Export	422	Lebanon	LBN	204	Benin	BEN								29	CRUDE ANIMAL,VEG.MATERL.	1	No Quantity							1415			0
S3	2009	2009	2009	2	0	2	Export	422	Lebanon	LBN	208	Denmark	DNK								29	CRUDE ANIMAL,VEG.MATERL.	1	No Quantity							4			0
S3	2009	2009	2009	2	0	2	Export	422	Lebanon	LBN	214	Dominican Rep.	DOM								29	CRUDE ANIMAL,VEG.MATERL.	1	No Quantity							1136			0
S3	2009	2009	2009	2	0	2	Export	422	Lebanon	LBN	226	Equatorial Guinea	GNQ								29	CRUDE ANIMAL,VEG.MATERL.	1	No Quantity							2905			0
S3	2009	2009	2009	2	0	2	Export	422	Lebanon	LBN	231	Ethiopia	ETH								29	CRUDE ANIMAL,VEG.MATERL.	1	No Quantity							1658			0
S3	2009	2009	2009	2	0	2	Export	422	Lebanon	LBN	251	France	FRA								29	CRUDE ANIMAL,VEG.MATERL.	1	No Quantity							30959			0
S3	2009	2009	2009	2	0	2	Export	422	Lebanon	LBN	266	Gabon	GAB								29	CRUDE ANIMAL,VEG.MATERL.	1	No Quantity							166			0
S3	2009	2009	2009	2	0	2	Export	422	Lebanon	LBN	270	Gambia	GMB								29	CRUDE ANIMAL,VEG.MATERL.	1	No Quantity							3092			0
S3	2009	2009	2009	2	0	2	Export	422	Lebanon	LBN	276	Germany	DEU								29	CRUDE ANIMAL,VEG.MATERL.	1	No Quantity							866014			0
S3	2009	2009	2009	2	0	2	Export	422	Lebanon	LBN	288	Ghana	GHA								29	CRUDE ANIMAL,VEG.MATERL.	1	No Quantity							5409			0
S3	2009	2009	2009	2	0	2	Export	422	Lebanon	LBN	324	Guinea	GIN								29	CRUDE ANIMAL,VEG.MATERL.	1	No Quantity							1743			0
S3	2009	2009	2009	2	0	2	Export	422	Lebanon	LBN	348	Hungary	HUN								29	CRUDE ANIMAL,VEG.MATERL.	1	No Quantity							95			0
S3	2009	2009	2009	2	0	2	Export	422	Lebanon	LBN	368	Iraq	IRQ								29	CRUDE ANIMAL,VEG.MATERL.	1	No Quantity							1148462			0
S3	2009	2009	2009	2	0	2	Export	422	Lebanon	LBN	381	Italy	ITA								29	CRUDE ANIMAL,VEG.MATERL.	1	No Quantity							86369			0
S3	2009	2009	2009	2	0	2	Export	422	Lebanon	LBN	384	Côte d'Ivoire	CIV								29	CRUDE ANIMAL,VEG.MATERL.	1	No Quantity							4372			0
S3	2009	2009	2009	2	0	2	Export	422	Lebanon	LBN	400	Jordan	JOR								29	CRUDE ANIMAL,VEG.MATERL.	1	No Quantity							284764			0
S3	2009	2009	2009	2	0	2	Export	422	Lebanon	LBN	414	Kuwait	KWT								29	CRUDE ANIMAL,VEG.MATERL.	1	No Quantity							163861			0
S3	2009	2009	2009	2	0	2	Export	422	Lebanon	LBN	430	Liberia	LBR								29	CRUDE ANIMAL,VEG.MATERL.	1	No Quantity							1889			0
S3	2009	2009	2009	2	0	2	Export	422	Lebanon	LBN	484	Mexico	MEX								29	CRUDE ANIMAL,VEG.MATERL.	1	No Quantity							2045			0
S3	2009	2009	2009	2	0	2	Export	422	Lebanon	LBN	504	Morocco	MAR								29	CRUDE ANIMAL,VEG.MATERL.	1	No Quantity							33720			0
S3	2009	2009	2009	2	0	2	Export	422	Lebanon	LBN	512	Oman	OMN								29	CRUDE ANIMAL,VEG.MATERL.	1	No Quantity							1922			0
S3	2009	2009	2009	2	0	2	Export	422	Lebanon	LBN	528	Netherlands	NLD								29	CRUDE ANIMAL,VEG.MATERL.	1	No Quantity							297038			0
S3	2009	2009	2009	2	0	2	Export	422	Lebanon	LBN	562	Niger	NER								29	CRUDE ANIMAL,VEG.MATERL.	1	No Quantity							2267			0
S3	2009	2009	2009	2	0	2	Export	422	Lebanon	LBN	566	Nigeria	NGA								29	CRUDE ANIMAL,VEG.MATERL.	1	No Quantity							2350			0
S3	2009	2009	2009	2	0	2	Export	422	Lebanon	LBN	579	Norway	NOR								29	CRUDE ANIMAL,VEG.MATERL.	1	No Quantity							3482			0
S3	2009	2009	2009	2	0	2	Export	422	Lebanon	LBN	591	Panama	PAN								29	CRUDE ANIMAL,VEG.MATERL.	1	No Quantity							188			0
S3	2009	2009	2009	2	0	2	Export	422	Lebanon	LBN	600	Paraguay	PRY								29	CRUDE ANIMAL,VEG.MATERL.	1	No Quantity							752			0
S3	2009	2009	2009	2	0	2	Export	422	Lebanon	LBN	634	Qatar	QAT								29	CRUDE ANIMAL,VEG.MATERL.	1	No Quantity							475247			0
S3	2009	2009	2009	2	0	2	Export	422	Lebanon	LBN	642	Romania	ROU								29	CRUDE ANIMAL,VEG.MATERL.	1	No Quantity							194044			0
S3	2009	2009	2009	2	0	2	Export	422	Lebanon	LBN	660	Anguilla	AIA								29	CRUDE ANIMAL,VEG.MATERL.	1	No Quantity							4735			0
S3	2009	2009	2009	2	0	2	Export	422	Lebanon	LBN	682	Saudi Arabia	SAU								29	CRUDE ANIMAL,VEG.MATERL.	1	No Quantity							360981			0
S3	2009	2009	2009	2	0	2	Export	422	Lebanon	LBN	686	Senegal	SEN								29	CRUDE ANIMAL,VEG.MATERL.	1	No Quantity							7469			0
S3	2009	2009	2009	2	0	2	Export	422	Lebanon	LBN	694	Sierra Leone	SLE								29	CRUDE ANIMAL,VEG.MATERL.	1	No Quantity							6487			0
S3	2009	2009	2009	2	0	2	Export	422	Lebanon	LBN	710	South Africa	ZAF								29	CRUDE ANIMAL,VEG.MATERL.	1	No Quantity							2993			0
S3	2009	2009	2009	2	0	2	Export	422	Lebanon	LBN	724	Spain	ESP								29	CRUDE ANIMAL,VEG.MATERL.	1	No Quantity							26679			0
S3	2009	2009	2009	2	0	2	Export	422	Lebanon	LBN	736	Fmr Sudan	SDN								29	CRUDE ANIMAL,VEG.MATERL.	1	No Quantity							1438			0
S3	2009	2009	2009	2	0	2	Export	422	Lebanon	LBN	752	Sweden	SWE								29	CRUDE ANIMAL,VEG.MATERL.	1	No Quantity							7347			0
S3	2009	2009	2009	2	0	2	Export	422	Lebanon	LBN	760	Syria	SYR								29	CRUDE ANIMAL,VEG.MATERL.	1	No Quantity							166285			0
S3	2009	2009	2009	2	0	2	Export	422	Lebanon	LBN	768	Togo	TGO								29	CRUDE ANIMAL,VEG.MATERL.	1	No Quantity							96			0
S3	2009	2009	2009	2	0	2	Export	422	Lebanon	LBN	784	United Arab Emirates	ARE								29	CRUDE ANIMAL,VEG.MATERL.	1	No Quantity							153858			0
S3	2009	2009	2009	2	0	2	Export	422	Lebanon	LBN	792	Turkey	TUR								29	CRUDE ANIMAL,VEG.MATERL.	1	No Quantity							253642			0
S3	2009	2009	2009	2	0	2	Export	422	Lebanon	LBN	818	Egypt	EGY								29	CRUDE ANIMAL,VEG.MATERL.	1	No Quantity							157084			0
S3	2009	2009	2009	2	0	2	Export	422	Lebanon	LBN	826	United Kingdom	GBR								29	CRUDE ANIMAL,VEG.MATERL.	1	No Quantity							7067			0
S3	2009	2009	2009	2	0	2	Export	422	Lebanon	LBN	842	USA	USA								29	CRUDE ANIMAL,VEG.MATERL.	1	No Quantity							5289			0
S3	2009	2009	2009	2	0	2	Export	422	Lebanon	LBN	854	Burkina Faso	BFA								29	CRUDE ANIMAL,VEG.MATERL.	1	No Quantity							722			0
S3	2009	2009	2009	2	0	2	Export	422	Lebanon	LBN	862	Venezuela	VEN								29	CRUDE ANIMAL,VEG.MATERL.	1	No Quantity							1557			0
S3	2009	2009	2009	2	0	2	Export	422	Lebanon	LBN	887	Yemen	YEM								29	CRUDE ANIMAL,VEG.MATERL.	1	No Quantity							24548			0
S3	2009	2009	2009	2	0	2	Export	428	Latvia	LVA	0	World	WLD								29	CRUDE ANIMAL,VEG.MATERL.	1	No Quantity							30244939			0
S3	2009	2009	2009	2	0	2	Export	428	Latvia	LVA	31	Azerbaijan	AZE								29	CRUDE ANIMAL,VEG.MATERL.	1	No Quantity							122111			0
S3	2009	2009	2009	2	0	2	Export	428	Latvia	LVA	100	Bulgaria	BGR								29	CRUDE ANIMAL,VEG.MATERL.	1	No Quantity							31875			0
S3	2009	2009	2009	2	0	2	Export	428	Latvia	LVA	112	Belarus	BLR								29	CRUDE ANIMAL,VEG.MATERL.	1	No Quantity							2448640			0
S3	2009	2009	2009	2	0	2	Export	428	Latvia	LVA	124	Canada	CAN								29	CRUDE ANIMAL,VEG.MATERL.	1	No Quantity							42			0
S3	2009	2009	2009	2	0	2	Export	428	Latvia	LVA	191	Croatia	HRV								29	CRUDE ANIMAL,VEG.MATERL.	1	No Quantity							1097			0
S3	2009	2009	2009	2	0	2	Export	428	Latvia	LVA	196	Cyprus	CYP								29	CRUDE ANIMAL,VEG.MATERL.	1	No Quantity							102			0
S3	2009	2009	2009	2	0	2	Export	428	Latvia	LVA	208	Denmark	DNK								29	CRUDE ANIMAL,VEG.MATERL.	1	No Quantity							2624			0
S3	2009	2009	2009	2	0	2	Export	428	Latvia	LVA	233	Estonia	EST								29	CRUDE ANIMAL,VEG.MATERL.	1	No Quantity							606869			0
S3	2009	2009	2009	2	0	2	Export	428	Latvia	LVA	246	Finland	FIN								29	CRUDE ANIMAL,VEG.MATERL.	1	No Quantity							17074			0
S3	2009	2009	2009	2	0	2	Export	428	Latvia	LVA	251	France	FRA								29	CRUDE ANIMAL,VEG.MATERL.	1	No Quantity							38278			0
S3	2009	2009	2009	2	0	2	Export	428	Latvia	LVA	268	Georgia	GEO								29	CRUDE ANIMAL,VEG.MATERL.	1	No Quantity							1109			0
S3	2009	2009	2009	2	0	2	Export	428	Latvia	LVA	276	Germany	DEU								29	CRUDE ANIMAL,VEG.MATERL.	1	No Quantity							2180160			0
S3	2009	2009	2009	2	0	2	Export	428	Latvia	LVA	348	Hungary	HUN								29	CRUDE ANIMAL,VEG.MATERL.	1	No Quantity							42			0
S3	2009	2009	2009	2	0	2	Export	428	Latvia	LVA	372	Ireland	IRL								29	CRUDE ANIMAL,VEG.MATERL.	1	No Quantity							131			0
S3	2009	2009	2009	2	0	2	Export	428	Latvia	LVA	376	Israel	ISR								29	CRUDE ANIMAL,VEG.MATERL.	1	No Quantity							390			0
S3	2009	2009	2009	2	0	2	Export	428	Latvia	LVA	398	Kazakhstan	KAZ								29	CRUDE ANIMAL,VEG.MATERL.	1	No Quantity							104757			0
S3	2009	2009	2009	2	0	2	Export	428	Latvia	LVA	417	Kyrgyzstan	KGZ								29	CRUDE ANIMAL,VEG.MATERL.	1	No Quantity							346			0
S3	2009	2009	2009	2	0	2	Export	428	Latvia	LVA	434	Libya	LBY								29	CRUDE ANIMAL,VEG.MATERL.	1	No Quantity							16			0
S3	2009	2009	2009	2	0	2	Export	428	Latvia	LVA	440	Lithuania	LTU								29	CRUDE ANIMAL,VEG.MATERL.	1	No Quantity							938092			0
S3	2009	2009	2009	2	0	2	Export	428	Latvia	LVA	442	Luxembourg	LUX								29	CRUDE ANIMAL,VEG.MATERL.	1	No Quantity							362			0
S3	2009	2009	2009	2	0	2	Export	428	Latvia	LVA	498	Rep. of Moldova	MDA								29	CRUDE ANIMAL,VEG.MATERL.	1	No Quantity							2			0
S3	2009	2009	2009	2	0	2	Export	428	Latvia	LVA	528	Netherlands	NLD								29	CRUDE ANIMAL,VEG.MATERL.	1	No Quantity							1464599			0
S3	2009	2009	2009	2	0	2	Export	428	Latvia	LVA	616	Poland	POL								29	CRUDE ANIMAL,VEG.MATERL.	1	No Quantity							173015			0
S3	2009	2009	2009	2	0	2	Export	428	Latvia	LVA	642	Romania	ROU								29	CRUDE ANIMAL,VEG.MATERL.	1	No Quantity							6703			0
S3	2009	2009	2009	2	0	2	Export	428	Latvia	LVA	643	Russian Federation	RUS								29	CRUDE ANIMAL,VEG.MATERL.	1	No Quantity							19462429			0
S3	2009	2009	2009	2	0	2	Export	428	Latvia	LVA	682	Saudi Arabia	SAU								29	CRUDE ANIMAL,VEG.MATERL.	1	No Quantity							72			0
S3	2009	2009	2009	2	0	2	Export	428	Latvia	LVA	699	India	IND								29	CRUDE ANIMAL,VEG.MATERL.	1	No Quantity							914728			0
S3	2009	2009	2009	2	0	2	Export	428	Latvia	LVA	705	Slovenia	SVN								29	CRUDE ANIMAL,VEG.MATERL.	1	No Quantity							2656			0
S3	2009	2009	2009	2	0	2	Export	428	Latvia	LVA	724	Spain	ESP								29	CRUDE ANIMAL,VEG.MATERL.	1	No Quantity							693986			0
S3	2009	2009	2009	2	0	2	Export	428	Latvia	LVA	752	Sweden	SWE								29	CRUDE ANIMAL,VEG.MATERL.	1	No Quantity							875940			0
S3	2009	2009	2009	2	0	2	Export	428	Latvia	LVA	804	Ukraine	UKR								29	CRUDE ANIMAL,VEG.MATERL.	1	No Quantity							145141			0
S3	2009	2009	2009	2	0	2	Export	428	Latvia	LVA	826	United Kingdom	GBR								29	CRUDE ANIMAL,VEG.MATERL.	1	No Quantity							1893			0
S3	2009	2009	2009	2	0	2	Export	428	Latvia	LVA	837	Bunkers									29	CRUDE ANIMAL,VEG.MATERL.	1	No Quantity							1822			0
S3	2009	2009	2009	2	0	2	Export	428	Latvia	LVA	842	USA	USA								29	CRUDE ANIMAL,VEG.MATERL.	1	No Quantity							7466			0
S3	2009	2009	2009	2	0	2	Export	428	Latvia	LVA	860	Uzbekistan	UZB								29	CRUDE ANIMAL,VEG.MATERL.	1	No Quantity							372			0
S3	2009	2009	2009	2	0	2	Export	422	Lebanon	LBN	0	World	WLD								32	COAL, COKE, BRIQUETTES	1	No Quantity							31693			0
S3	2009	2009	2009	2	0	2	Export	422	Lebanon	LBN	36	Australia	AUS								32	COAL, COKE, BRIQUETTES	1	No Quantity							150			0
S3	2009	2009	2009	2	0	2	Export	422	Lebanon	LBN	68	Bolivia (Plurinational State of)	BOL								32	COAL, COKE, BRIQUETTES	1	No Quantity							525			0
S3	2009	2009	2009	2	0	2	Export	422	Lebanon	LBN	120	Cameroon	CMR								32	COAL, COKE, BRIQUETTES	1	No Quantity							759			0
S3	2009	2009	2009	2	0	2	Export	422	Lebanon	LBN	140	Central African Rep.	CAF								32	COAL, COKE, BRIQUETTES	1	No Quantity							1053			0
S3	2009	2009	2009	2	0	2	Export	422	Lebanon	LBN	178	Congo	COG								32	COAL, COKE, BRIQUETTES	1	No Quantity							1314			0
S3	2009	2009	2009	2	0	2	Export	422	Lebanon	LBN	180	Dem. Rep. of the Congo	COD								32	COAL, COKE, BRIQUETTES	1	No Quantity							516			0
S3	2009	2009	2009	2	0	2	Export	422	Lebanon	LBN	204	Benin	BEN								32	COAL, COKE, BRIQUETTES	1	No Quantity							529			0
S3	2009	2009	2009	2	0	2	Export	422	Lebanon	LBN	251	France	FRA								32	COAL, COKE, BRIQUETTES	1	No Quantity							3504			0
S3	2009	2009	2009	2	0	2	Export	422	Lebanon	LBN	270	Gambia	GMB								32	COAL, COKE, BRIQUETTES	1	No Quantity							521			0
S3	2009	2009	2009	2	0	2	Export	422	Lebanon	LBN	288	Ghana	GHA								32	COAL, COKE, BRIQUETTES	1	No Quantity							88			0
S3	2009	2009	2009	2	0	2	Export	422	Lebanon	LBN	414	Kuwait	KWT								32	COAL, COKE, BRIQUETTES	1	No Quantity							100			0
S3	2009	2009	2009	2	0	2	Export	422	Lebanon	LBN	430	Liberia	LBR								32	COAL, COKE, BRIQUETTES	1	No Quantity							2491			0
S3	2009	2009	2009	2	0	2	Export	422	Lebanon	LBN	458	Malaysia	MYS								32	COAL, COKE, BRIQUETTES	1	No Quantity							18			0
S3	2009	2009	2009	2	0	2	Export	422	Lebanon	LBN	466	Mali	MLI								32	COAL, COKE, BRIQUETTES	1	No Quantity							871			0
S3	2009	2009	2009	2	0	2	Export	422	Lebanon	LBN	554	New Zealand	NZL								32	COAL, COKE, BRIQUETTES	1	No Quantity							1050			0
S3	2009	2009	2009	2	0	2	Export	422	Lebanon	LBN	562	Niger	NER								32	COAL, COKE, BRIQUETTES	1	No Quantity							1703			0
S3	2009	2009	2009	2	0	2	Export	422	Lebanon	LBN	566	Nigeria	NGA								32	COAL, COKE, BRIQUETTES	1	No Quantity							529			0
S3	2009	2009	2009	2	0	2	Export	422	Lebanon	LBN	600	Paraguay	PRY								32	COAL, COKE, BRIQUETTES	1	No Quantity							2887			0
S3	2009	2009	2009	2	0	2	Export	422	Lebanon	LBN	634	Qatar	QAT								32	COAL, COKE, BRIQUETTES	1	No Quantity							300			0
S3	2009	2009	2009	2	0	2	Export	422	Lebanon	LBN	682	Saudi Arabia	SAU								32	COAL, COKE, BRIQUETTES	1	No Quantity							3000			0
S3	2009	2009	2009	2	0	2	Export	422	Lebanon	LBN	694	Sierra Leone	SLE								32	COAL, COKE, BRIQUETTES	1	No Quantity							320			0
S3	2009	2009	2009	2	0	2	Export	422	Lebanon	LBN	752	Sweden	SWE								32	COAL, COKE, BRIQUETTES	1	No Quantity							602			0
S3	2009	2009	2009	2	0	2	Export	422	Lebanon	LBN	784	United Arab Emirates	ARE								32	COAL, COKE, BRIQUETTES	1	No Quantity							7524			0
S3	2009	2009	2009	2	0	2	Export	422	Lebanon	LBN	842	USA	USA								32	COAL, COKE, BRIQUETTES	1	No Quantity							328			0
S3	2009	2009	2009	2	0	2	Export	422	Lebanon	LBN	854	Burkina Faso	BFA								32	COAL, COKE, BRIQUETTES	1	No Quantity							150			0
S3	2009	2009	2009	2	0	2	Export	422	Lebanon	LBN	862	Venezuela	VEN								32	COAL, COKE, BRIQUETTES	1	No Quantity							861			0
S3	2009	2009	2009	2	0	2	Export	428	Latvia	LVA	0	World	WLD								32	COAL, COKE, BRIQUETTES	1	No Quantity							108267129			0
S3	2009	2009	2009	2	0	2	Export	428	Latvia	LVA	8	Albania	ALB								32	COAL, COKE, BRIQUETTES	1	No Quantity							5150			0
S3	2009	2009	2009	2	0	2	Export	428	Latvia	LVA	12	Algeria	DZA								32	COAL, COKE, BRIQUETTES	1	No Quantity							77494			0
S3	2009	2009	2009	2	0	2	Export	428	Latvia	LVA	31	Azerbaijan	AZE								32	COAL, COKE, BRIQUETTES	1	No Quantity							25328			0
S3	2009	2009	2009	2	0	2	Export	428	Latvia	LVA	36	Australia	AUS								32	COAL, COKE, BRIQUETTES	1	No Quantity							114078			0
S3	2009	2009	2009	2	0	2	Export	428	Latvia	LVA	40	Austria	AUT								32	COAL, COKE, BRIQUETTES	1	No Quantity							839149			0
S3	2009	2009	2009	2	0	2	Export	428	Latvia	LVA	48	Bahrain	BHR								32	COAL, COKE, BRIQUETTES	1	No Quantity							137402			0
S3	2009	2009	2009	2	0	2	Export	428	Latvia	LVA	56	Belgium	BEL								32	COAL, COKE, BRIQUETTES	1	No Quantity							5538702			0
S3	2009	2009	2009	2	0	2	Export	428	Latvia	LVA	70	Bosnia Herzegovina	BIH								32	COAL, COKE, BRIQUETTES	1	No Quantity							34505			0
S3	2009	2009	2009	2	0	2	Export	428	Latvia	LVA	92	Br. Virgin Isds	VGB								32	COAL, COKE, BRIQUETTES	1	No Quantity							7545			0
S3	2009	2009	2009	2	0	2	Export	428	Latvia	LVA	100	Bulgaria	BGR								32	COAL, COKE, BRIQUETTES	1	No Quantity							22710			0
S3	2009	2009	2009	2	0	2	Export	428	Latvia	LVA	112	Belarus	BLR								32	COAL, COKE, BRIQUETTES	1	No Quantity							11656			0
S3	2009	2009	2009	2	0	2	Export	428	Latvia	LVA	124	Canada	CAN								32	COAL, COKE, BRIQUETTES	1	No Quantity							137735			0
S3	2009	2009	2009	2	0	2	Export	428	Latvia	LVA	152	Chile	CHL								32	COAL, COKE, BRIQUETTES	1	No Quantity							528358			0
S3	2009	2009	2009	2	0	2	Export	428	Latvia	LVA	156	China	CHN								32	COAL, COKE, BRIQUETTES	1	No Quantity							2459912			0
S3	2009	2009	2009	2	0	2	Export	428	Latvia	LVA	170	Colombia	COL								32	COAL, COKE, BRIQUETTES	1	No Quantity							132131			0
S3	2009	2009	2009	2	0	2	Export	428	Latvia	LVA	188	Costa Rica	CRI								32	COAL, COKE, BRIQUETTES	1	No Quantity							306876			0
S3	2009	2009	2009	2	0	2	Export	428	Latvia	LVA	191	Croatia	HRV								32	COAL, COKE, BRIQUETTES	1	No Quantity							56731			0
S3	2009	2009	2009	2	0	2	Export	428	Latvia	LVA	196	Cyprus	CYP								32	COAL, COKE, BRIQUETTES	1	No Quantity							102029			0
S3	2009	2009	2009	2	0	2	Export	428	Latvia	LVA	203	Czechia	CZE								32	COAL, COKE, BRIQUETTES	1	No Quantity							651890			0
S3	2009	2009	2009	2	0	2	Export	428	Latvia	LVA	208	Denmark	DNK								32	COAL, COKE, BRIQUETTES	1	No Quantity							2636982			0
S3	2009	2009	2009	2	0	2	Export	428	Latvia	LVA	214	Dominican Rep.	DOM								32	COAL, COKE, BRIQUETTES	1	No Quantity							13990			0
S3	2009	2009	2009	2	0	2	Export	428	Latvia	LVA	218	Ecuador	ECU								32	COAL, COKE, BRIQUETTES	1	No Quantity							3317			0
S3	2009	2009	2009	2	0	2	Export	428	Latvia	LVA	222	El Salvador	SLV								32	COAL, COKE, BRIQUETTES	1	No Quantity							113407			0
S3	2009	2009	2009	2	0	2	Export	428	Latvia	LVA	233	Estonia	EST								32	COAL, COKE, BRIQUETTES	1	No Quantity							1033530			0
S3	2009	2009	2009	2	0	2	Export	428	Latvia	LVA	246	Finland	FIN								32	COAL, COKE, BRIQUETTES	1	No Quantity							338741			0
S3	2009	2009	2009	2	0	2	Export	428	Latvia	LVA	251	France	FRA								32	COAL, COKE, BRIQUETTES	1	No Quantity							5366748			0
S3	2009	2009	2009	2	0	2	Export	428	Latvia	LVA	275	State of Palestine	PSE								32	COAL, COKE, BRIQUETTES	1	No Quantity							6634			0
S3	2009	2009	2009	2	0	2	Export	428	Latvia	LVA	276	Germany	DEU								32	COAL, COKE, BRIQUETTES	1	No Quantity							33116083			0
S3	2009	2009	2009	2	0	2	Export	428	Latvia	LVA	300	Greece	GRC								32	COAL, COKE, BRIQUETTES	1	No Quantity							459048			0
S3	2009	2009	2009	2	0	2	Export	428	Latvia	LVA	320	Guatemala	GTM								32	COAL, COKE, BRIQUETTES	1	No Quantity							59441			0
S3	2009	2009	2009	2	0	2	Export	428	Latvia	LVA	340	Honduras	HND								32	COAL, COKE, BRIQUETTES	1	No Quantity							201484			0
S3	2009	2009	2009	2	0	2	Export	428	Latvia	LVA	344	China, Hong Kong SAR	HKG								32	COAL, COKE, BRIQUETTES	1	No Quantity							20197			0
S3	2009	2009	2009	2	0	2	Export	428	Latvia	LVA	348	Hungary	HUN								32	COAL, COKE, BRIQUETTES	1	No Quantity							241223			0
S3	2009	2009	2009	2	0	2	Export	428	Latvia	LVA	352	Iceland	ISL								32	COAL, COKE, BRIQUETTES	1	No Quantity							4903			0
S3	2009	2009	2009	2	0	2	Export	428	Latvia	LVA	364	Iran	IRN								32	COAL, COKE, BRIQUETTES	1	No Quantity							72336			0
S3	2009	2009	2009	2	0	2	Export	428	Latvia	LVA	368	Iraq	IRQ								32	COAL, COKE, BRIQUETTES	1	No Quantity							122071			0
S3	2009	2009	2009	2	0	2	Export	428	Latvia	LVA	372	Ireland	IRL								32	COAL, COKE, BRIQUETTES	1	No Quantity							4675			0
S3	2009	2009	2009	2	0	2	Export	428	Latvia	LVA	376	Israel	ISR								32	COAL, COKE, BRIQUETTES	1	No Quantity							99823			0
S3	2009	2009	2009	2	0	2	Export	428	Latvia	LVA	381	Italy	ITA								32	COAL, COKE, BRIQUETTES	1	No Quantity							16173770			0
S3	2009	2009	2009	2	0	2	Export	428	Latvia	LVA	392	Japan	JPN								32	COAL, COKE, BRIQUETTES	1	No Quantity							1981290			0
S3	2009	2009	2009	2	0	2	Export	428	Latvia	LVA	400	Jordan	JOR								32	COAL, COKE, BRIQUETTES	1	No Quantity							44714			0
S3	2009	2009	2009	2	0	2	Export	428	Latvia	LVA	410	Rep. of Korea	KOR								32	COAL, COKE, BRIQUETTES	1	No Quantity							510010			0
S3	2009	2009	2009	2	0	2	Export	428	Latvia	LVA	414	Kuwait	KWT								32	COAL, COKE, BRIQUETTES	1	No Quantity							95483			0
S3	2009	2009	2009	2	0	2	Export	428	Latvia	LVA	422	Lebanon	LBN								32	COAL, COKE, BRIQUETTES	1	No Quantity							143479			0
S3	2009	2009	2009	2	0	2	Export	428	Latvia	LVA	434	Libya	LBY								32	COAL, COKE, BRIQUETTES	1	No Quantity							38824			0
S3	2009	2009	2009	2	0	2	Export	428	Latvia	LVA	440	Lithuania	LTU								32	COAL, COKE, BRIQUETTES	1	No Quantity							1882960			0
S3	2009	2009	2009	2	0	2	Export	428	Latvia	LVA	458	Malaysia	MYS								32	COAL, COKE, BRIQUETTES	1	No Quantity							57589			0
S3	2009	2009	2009	2	0	2	Export	428	Latvia	LVA	470	Malta	MLT								32	COAL, COKE, BRIQUETTES	1	No Quantity							19857			0
S3	2009	2009	2009	2	0	2	Export	428	Latvia	LVA	484	Mexico	MEX								32	COAL, COKE, BRIQUETTES	1	No Quantity							404427			0
S3	2009	2009	2009	2	0	2	Export	428	Latvia	LVA	490	Other Asia, nes									32	COAL, COKE, BRIQUETTES	1	No Quantity							94317			0
S3	2009	2009	2009	2	0	2	Export	428	Latvia	LVA	498	Rep. of Moldova	MDA								32	COAL, COKE, BRIQUETTES	1	No Quantity							9952			0
S3	2009	2009	2009	2	0	2	Export	428	Latvia	LVA	504	Morocco	MAR								32	COAL, COKE, BRIQUETTES	1	No Quantity							733775			0
S3	2009	2009	2009	2	0	2	Export	428	Latvia	LVA	512	Oman	OMN								32	COAL, COKE, BRIQUETTES	1	No Quantity							168054			0
S3	2009	2009	2009	2	0	2	Export	428	Latvia	LVA	528	Netherlands	NLD								32	COAL, COKE, BRIQUETTES	1	No Quantity							13833410			0
S3	2009	2009	2009	2	0	2	Export	428	Latvia	LVA	554	New Zealand	NZL								32	COAL, COKE, BRIQUETTES	1	No Quantity							179290			0
S3	2009	2009	2009	2	0	2	Export	428	Latvia	LVA	579	Norway	NOR								32	COAL, COKE, BRIQUETTES	1	No Quantity							59377			0
S3	2009	2009	2009	2	0	2	Export	428	Latvia	LVA	586	Pakistan	PAK								32	COAL, COKE, BRIQUETTES	1	No Quantity							5005			0
S3	2009	2009	2009	2	0	2	Export	428	Latvia	LVA	591	Panama	PAN								32	COAL, COKE, BRIQUETTES	1	No Quantity							50313			0
S3	2009	2009	2009	2	0	2	Export	428	Latvia	LVA	604	Peru	PER								32	COAL, COKE, BRIQUETTES	1	No Quantity							470370			0
S3	2009	2009	2009	2	0	2	Export	428	Latvia	LVA	616	Poland	POL								32	COAL, COKE, BRIQUETTES	1	No Quantity							3197982			0
S3	2009	2009	2009	2	0	2	Export	428	Latvia	LVA	620	Portugal	PRT								32	COAL, COKE, BRIQUETTES	1	No Quantity							399424			0
S3	2009	2009	2009	2	0	2	Export	428	Latvia	LVA	634	Qatar	QAT								32	COAL, COKE, BRIQUETTES	1	No Quantity							196764			0
S3	2009	2009	2009	2	0	2	Export	428	Latvia	LVA	642	Romania	ROU								32	COAL, COKE, BRIQUETTES	1	No Quantity							339500			0
S3	2009	2009	2009	2	0	2	Export	428	Latvia	LVA	643	Russian Federation	RUS								32	COAL, COKE, BRIQUETTES	1	No Quantity							77102			0
S3	2009	2009	2009	2	0	2	Export	428	Latvia	LVA	682	Saudi Arabia	SAU								32	COAL, COKE, BRIQUETTES	1	No Quantity							550094			0
S3	2009	2009	2009	2	0	2	Export	428	Latvia	LVA	688	Serbia	SRB								32	COAL, COKE, BRIQUETTES	1	No Quantity							300600			0
S3	2009	2009	2009	2	0	2	Export	428	Latvia	LVA	699	India	IND								32	COAL, COKE, BRIQUETTES	1	No Quantity							54615			0
S3	2009	2009	2009	2	0	2	Export	428	Latvia	LVA	702	Singapore	SGP								32	COAL, COKE, BRIQUETTES	1	No Quantity							17024			0
S3	2009	2009	2009	2	0	2	Export	428	Latvia	LVA	703	Slovakia	SVK								32	COAL, COKE, BRIQUETTES	1	No Quantity							113319			0
S3	2009	2009	2009	2	0	2	Export	428	Latvia	LVA	705	Slovenia	SVN								32	COAL, COKE, BRIQUETTES	1	No Quantity							34987			0
S3	2009	2009	2009	2	0	2	Export	428	Latvia	LVA	710	South Africa	ZAF								32	COAL, COKE, BRIQUETTES	1	No Quantity							4356			0
S3	2009	2009	2009	2	0	2	Export	428	Latvia	LVA	716	Zimbabwe	ZWE								32	COAL, COKE, BRIQUETTES	1	No Quantity							13701			0
S3	2009	2009	2009	2	0	2	Export	428	Latvia	LVA	724	Spain	ESP								32	COAL, COKE, BRIQUETTES	1	No Quantity							3970879			0
S3	2009	2009	2009	2	0	2	Export	428	Latvia	LVA	757	Switzerland	CHE								32	COAL, COKE, BRIQUETTES	1	No Quantity							300756			0
S3	2009	2009	2009	2	0	2	Export	428	Latvia	LVA	760	Syria	SYR								32	COAL, COKE, BRIQUETTES	1	No Quantity							36001			0
S3	2009	2009	2009	2	0	2	Export	428	Latvia	LVA	764	Thailand	THA								32	COAL, COKE, BRIQUETTES	1	No Quantity							25762			0
S3	2009	2009	2009	2	0	2	Export	428	Latvia	LVA	784	United Arab Emirates	ARE								32	COAL, COKE, BRIQUETTES	1	No Quantity							72093			0
[truncated: 5,644 more rows]
