# Supplementary material for: Core-periphery structure in sectoral international trade networks: A new approach to an old theory
Source: PLoS One. 2020 Apr 2;15(4):e0229547. doi: 10.1371/journal.pone.0229547 (PMC7117750; doi:10.1371/journal.pone.0229547)
Supplement: S7 File — (ZIP) [file pone.0229547.s007.zip › S7_File/RawData 2009/comtrade (3).csv]

Classification	Year	Period	Period Desc.	Aggregate Level	Is Leaf Code	Trade Flow Code	Trade Flow	Reporter Code	Reporter	Reporter ISO	Partner Code	Partner	Partner ISO	2nd Partner Code	2nd Partner	2nd Partner ISO	Customs Proc. Code	Customs	Mode of Transport Code	Mode of Transport	Commodity Code	Commodity	Qty Unit Code	Qty Unit	Qty	Alt Qty Unit Code	Alt Qty Unit	Alt Qty	Netweight (kg)	Gross weight (kg)	Trade Value (US$)	CIF Trade Value (US$)	FOB Trade Value (US$)	Flag
S3	2009	2009	2009	2	0	2	Export	36	Australia	AUS	0	World	WLD								00	LIVE ANIMALS	1	No Quantity							904441686			0
S3	2009	2009	2009	2	0	2	Export	36	Australia	AUS	32	Argentina	ARG								00	LIVE ANIMALS	1	No Quantity							80088			0
S3	2009	2009	2009	2	0	2	Export	36	Australia	AUS	48	Bahrain	BHR								00	LIVE ANIMALS	1	No Quantity							56206749			0
S3	2009	2009	2009	2	0	2	Export	36	Australia	AUS	50	Bangladesh	BGD								00	LIVE ANIMALS	1	No Quantity							439961			0
S3	2009	2009	2009	2	0	2	Export	36	Australia	AUS	76	Brazil	BRA								00	LIVE ANIMALS	1	No Quantity							1570			0
S3	2009	2009	2009	2	0	2	Export	36	Australia	AUS	96	Brunei Darussalam	BRN								00	LIVE ANIMALS	1	No Quantity							3074727			0
S3	2009	2009	2009	2	0	2	Export	36	Australia	AUS	104	Myanmar	MMR								00	LIVE ANIMALS	1	No Quantity							304253			0
S3	2009	2009	2009	2	0	2	Export	36	Australia	AUS	124	Canada	CAN								00	LIVE ANIMALS	1	No Quantity							558699			0
S3	2009	2009	2009	2	0	2	Export	36	Australia	AUS	156	China	CHN								00	LIVE ANIMALS	1	No Quantity							57760838			0
S3	2009	2009	2009	2	0	2	Export	36	Australia	AUS	208	Denmark	DNK								00	LIVE ANIMALS	1	No Quantity							94450			0
S3	2009	2009	2009	2	0	2	Export	36	Australia	AUS	242	Fiji	FJI								00	LIVE ANIMALS	1	No Quantity							3926			0
S3	2009	2009	2009	2	0	2	Export	36	Australia	AUS	246	Finland	FIN								00	LIVE ANIMALS	1	No Quantity							1963			0
S3	2009	2009	2009	2	0	2	Export	36	Australia	AUS	251	France	FRA								00	LIVE ANIMALS	1	No Quantity							7381			0
S3	2009	2009	2009	2	0	2	Export	36	Australia	AUS	276	Germany	DEU								00	LIVE ANIMALS	1	No Quantity							8270			0
S3	2009	2009	2009	2	0	2	Export	36	Australia	AUS	316	Guam	GUM								00	LIVE ANIMALS	1	No Quantity							1963			0
S3	2009	2009	2009	2	0	2	Export	36	Australia	AUS	344	China, Hong Kong SAR	HKG								00	LIVE ANIMALS	1	No Quantity							22779108			0
S3	2009	2009	2009	2	0	2	Export	36	Australia	AUS	360	Indonesia	IDN								00	LIVE ANIMALS	1	No Quantity							376796169			0
S3	2009	2009	2009	2	0	2	Export	36	Australia	AUS	376	Israel	ISR								00	LIVE ANIMALS	1	No Quantity							17766421			0
S3	2009	2009	2009	2	0	2	Export	36	Australia	AUS	381	Italy	ITA								00	LIVE ANIMALS	1	No Quantity							2356			0
S3	2009	2009	2009	2	0	2	Export	36	Australia	AUS	392	Japan	JPN								00	LIVE ANIMALS	1	No Quantity							14688761			0
S3	2009	2009	2009	2	0	2	Export	36	Australia	AUS	400	Jordan	JOR								00	LIVE ANIMALS	1	No Quantity							41608671			0
S3	2009	2009	2009	2	0	2	Export	36	Australia	AUS	410	Rep. of Korea	KOR								00	LIVE ANIMALS	1	No Quantity							1946745			0
S3	2009	2009	2009	2	0	2	Export	36	Australia	AUS	414	Kuwait	KWT								00	LIVE ANIMALS	1	No Quantity							66930842			0
S3	2009	2009	2009	2	0	2	Export	36	Australia	AUS	422	Lebanon	LBN								00	LIVE ANIMALS	1	No Quantity							18750			0
S3	2009	2009	2009	2	0	2	Export	36	Australia	AUS	446	China, Macao SAR	MAC								00	LIVE ANIMALS	1	No Quantity							6145769			0
S3	2009	2009	2009	2	0	2	Export	36	Australia	AUS	458	Malaysia	MYS								00	LIVE ANIMALS	1	No Quantity							23560271			0
S3	2009	2009	2009	2	0	2	Export	36	Australia	AUS	490	Other Asia, nes									00	LIVE ANIMALS	1	No Quantity							192247			0
S3	2009	2009	2009	2	0	2	Export	36	Australia	AUS	512	Oman	OMN								00	LIVE ANIMALS	1	No Quantity							21285071			0
S3	2009	2009	2009	2	0	2	Export	36	Australia	AUS	520	Nauru	NRU								00	LIVE ANIMALS	1	No Quantity							2549			0
S3	2009	2009	2009	2	0	2	Export	36	Australia	AUS	524	Nepal	NPL								00	LIVE ANIMALS	1	No Quantity							360304			0
S3	2009	2009	2009	2	0	2	Export	36	Australia	AUS	528	Netherlands	NLD								00	LIVE ANIMALS	1	No Quantity							150979			0
S3	2009	2009	2009	2	0	2	Export	36	Australia	AUS	540	New Caledonia	NCL								00	LIVE ANIMALS	1	No Quantity							708241			0
S3	2009	2009	2009	2	0	2	Export	36	Australia	AUS	554	New Zealand	NZL								00	LIVE ANIMALS	1	No Quantity							21663020			0
S3	2009	2009	2009	2	0	2	Export	36	Australia	AUS	584	Marshall Isds	MHL								00	LIVE ANIMALS	1	No Quantity							28453			0
S3	2009	2009	2009	2	0	2	Export	36	Australia	AUS	586	Pakistan	PAK								00	LIVE ANIMALS	1	No Quantity							2840470			0
S3	2009	2009	2009	2	0	2	Export	36	Australia	AUS	608	Philippines	PHL								00	LIVE ANIMALS	1	No Quantity							7505714			0
S3	2009	2009	2009	2	0	2	Export	36	Australia	AUS	616	Poland	POL								00	LIVE ANIMALS	1	No Quantity							1570			0
S3	2009	2009	2009	2	0	2	Export	36	Australia	AUS	634	Qatar	QAT								00	LIVE ANIMALS	1	No Quantity							33445819			0
S3	2009	2009	2009	2	0	2	Export	36	Australia	AUS	643	Russian Federation	RUS								00	LIVE ANIMALS	1	No Quantity							6966777			0
S3	2009	2009	2009	2	0	2	Export	36	Australia	AUS	682	Saudi Arabia	SAU								00	LIVE ANIMALS	1	No Quantity							55701309			0
S3	2009	2009	2009	2	0	2	Export	36	Australia	AUS	699	India	IND								00	LIVE ANIMALS	1	No Quantity							54177			0
S3	2009	2009	2009	2	0	2	Export	36	Australia	AUS	702	Singapore	SGP								00	LIVE ANIMALS	1	No Quantity							10958222			0
S3	2009	2009	2009	2	0	2	Export	36	Australia	AUS	704	Viet Nam	VNM								00	LIVE ANIMALS	1	No Quantity							1582150			0
S3	2009	2009	2009	2	0	2	Export	36	Australia	AUS	705	Slovenia	SVN								00	LIVE ANIMALS	1	No Quantity							11778			0
S3	2009	2009	2009	2	0	2	Export	36	Australia	AUS	710	South Africa	ZAF								00	LIVE ANIMALS	1	No Quantity							5207715			0
S3	2009	2009	2009	2	0	2	Export	36	Australia	AUS	724	Spain	ESP								00	LIVE ANIMALS	1	No Quantity							3141			0
S3	2009	2009	2009	2	0	2	Export	36	Australia	AUS	752	Sweden	SWE								00	LIVE ANIMALS	1	No Quantity							5496			0
S3	2009	2009	2009	2	0	2	Export	36	Australia	AUS	764	Thailand	THA								00	LIVE ANIMALS	1	No Quantity							2404221			0
S3	2009	2009	2009	2	0	2	Export	36	Australia	AUS	768	Togo	TGO								00	LIVE ANIMALS	1	No Quantity							31046			0
S3	2009	2009	2009	2	0	2	Export	36	Australia	AUS	776	Tonga	TON								00	LIVE ANIMALS	1	No Quantity							2356			0
S3	2009	2009	2009	2	0	2	Export	36	Australia	AUS	784	United Arab Emirates	ARE								00	LIVE ANIMALS	1	No Quantity							26665511			0
S3	2009	2009	2009	2	0	2	Export	36	Australia	AUS	792	Turkey	TUR								00	LIVE ANIMALS	1	No Quantity							131910			0
S3	2009	2009	2009	2	0	2	Export	36	Australia	AUS	826	United Kingdom	GBR								00	LIVE ANIMALS	1	No Quantity							5616054			0
S3	2009	2009	2009	2	0	2	Export	36	Australia	AUS	842	USA	USA								00	LIVE ANIMALS	1	No Quantity							10103525			0
S3	2009	2009	2009	2	0	2	Export	36	Australia	AUS	858	Uruguay	URY								00	LIVE ANIMALS	1	No Quantity							23163			0
S3	2009	2009	2009	2	0	2	Export	40	Austria	AUT	0	World	WLD								00	LIVE ANIMALS	1	No Quantity							148585549			0
S3	2009	2009	2009	2	0	2	Export	40	Austria	AUT	8	Albania	ALB								00	LIVE ANIMALS	1	No Quantity							474864			0
S3	2009	2009	2009	2	0	2	Export	40	Austria	AUT	12	Algeria	DZA								00	LIVE ANIMALS	1	No Quantity							5353104			0
S3	2009	2009	2009	2	0	2	Export	40	Austria	AUT	51	Armenia	ARM								00	LIVE ANIMALS	1	No Quantity							947427			0
S3	2009	2009	2009	2	0	2	Export	40	Austria	AUT	70	Bosnia Herzegovina	BIH								00	LIVE ANIMALS	1	No Quantity							1024208			0
S3	2009	2009	2009	2	0	2	Export	40	Austria	AUT	100	Bulgaria	BGR								00	LIVE ANIMALS	1	No Quantity							1021730			0
S3	2009	2009	2009	2	0	2	Export	40	Austria	AUT	124	Canada	CAN								00	LIVE ANIMALS	1	No Quantity							14			0
S3	2009	2009	2009	2	0	2	Export	40	Austria	AUT	156	China	CHN								00	LIVE ANIMALS	1	No Quantity							707			0
S3	2009	2009	2009	2	0	2	Export	40	Austria	AUT	191	Croatia	HRV								00	LIVE ANIMALS	1	No Quantity							9173549			0
S3	2009	2009	2009	2	0	2	Export	40	Austria	AUT	203	Czechia	CZE								00	LIVE ANIMALS	1	No Quantity							4898896			0
S3	2009	2009	2009	2	0	2	Export	40	Austria	AUT	231	Ethiopia	ETH								00	LIVE ANIMALS	1	No Quantity							153			0
S3	2009	2009	2009	2	0	2	Export	40	Austria	AUT	251	France	FRA								00	LIVE ANIMALS	1	No Quantity							279559			0
S3	2009	2009	2009	2	0	2	Export	40	Austria	AUT	268	Georgia	GEO								00	LIVE ANIMALS	1	No Quantity							11860			0
S3	2009	2009	2009	2	0	2	Export	40	Austria	AUT	276	Germany	DEU								00	LIVE ANIMALS	1	No Quantity							23686892			0
S3	2009	2009	2009	2	0	2	Export	40	Austria	AUT	300	Greece	GRC								00	LIVE ANIMALS	1	No Quantity							538263			0
S3	2009	2009	2009	2	0	2	Export	40	Austria	AUT	348	Hungary	HUN								00	LIVE ANIMALS	1	No Quantity							5489547			0
S3	2009	2009	2009	2	0	2	Export	40	Austria	AUT	372	Ireland	IRL								00	LIVE ANIMALS	1	No Quantity							22761			0
S3	2009	2009	2009	2	0	2	Export	40	Austria	AUT	381	Italy	ITA								00	LIVE ANIMALS	1	No Quantity							61149054			0
S3	2009	2009	2009	2	0	2	Export	40	Austria	AUT	392	Japan	JPN								00	LIVE ANIMALS	1	No Quantity							147184			0
S3	2009	2009	2009	2	0	2	Export	40	Austria	AUT	404	Kenya	KEN								00	LIVE ANIMALS	1	No Quantity							1			0
S3	2009	2009	2009	2	0	2	Export	40	Austria	AUT	414	Kuwait	KWT								00	LIVE ANIMALS	1	No Quantity							6279			0
S3	2009	2009	2009	2	0	2	Export	40	Austria	AUT	422	Lebanon	LBN								00	LIVE ANIMALS	1	No Quantity							56158			0
S3	2009	2009	2009	2	0	2	Export	40	Austria	AUT	442	Luxembourg	LUX								00	LIVE ANIMALS	1	No Quantity							34222			0
S3	2009	2009	2009	2	0	2	Export	40	Austria	AUT	458	Malaysia	MYS								00	LIVE ANIMALS	1	No Quantity							3181			0
S3	2009	2009	2009	2	0	2	Export	40	Austria	AUT	528	Netherlands	NLD								00	LIVE ANIMALS	1	No Quantity							387381			0
S3	2009	2009	2009	2	0	2	Export	40	Austria	AUT	616	Poland	POL								00	LIVE ANIMALS	1	No Quantity							3466318			0
S3	2009	2009	2009	2	0	2	Export	40	Austria	AUT	634	Qatar	QAT								00	LIVE ANIMALS	1	No Quantity							4701			0
S3	2009	2009	2009	2	0	2	Export	40	Austria	AUT	642	Romania	ROU								00	LIVE ANIMALS	1	No Quantity							4825251			0
S3	2009	2009	2009	2	0	2	Export	40	Austria	AUT	643	Russian Federation	RUS								00	LIVE ANIMALS	1	No Quantity							6176206			0
S3	2009	2009	2009	2	0	2	Export	40	Austria	AUT	682	Saudi Arabia	SAU								00	LIVE ANIMALS	1	No Quantity							53159			0
S3	2009	2009	2009	2	0	2	Export	40	Austria	AUT	688	Serbia	SRB								00	LIVE ANIMALS	1	No Quantity							1153230			0
S3	2009	2009	2009	2	0	2	Export	40	Austria	AUT	699	India	IND								00	LIVE ANIMALS	1	No Quantity							7716809			0
S3	2009	2009	2009	2	0	2	Export	40	Austria	AUT	703	Slovakia	SVK								00	LIVE ANIMALS	1	No Quantity							247701			0
S3	2009	2009	2009	2	0	2	Export	40	Austria	AUT	705	Slovenia	SVN								00	LIVE ANIMALS	1	No Quantity							6688642			0
S3	2009	2009	2009	2	0	2	Export	40	Austria	AUT	710	South Africa	ZAF								00	LIVE ANIMALS	1	No Quantity							3919			0
S3	2009	2009	2009	2	0	2	Export	40	Austria	AUT	724	Spain	ESP								00	LIVE ANIMALS	1	No Quantity							1181018			0
S3	2009	2009	2009	2	0	2	Export	40	Austria	AUT	757	Switzerland	CHE								00	LIVE ANIMALS	1	No Quantity							810636			0
S3	2009	2009	2009	2	0	2	Export	40	Austria	AUT	784	United Arab Emirates	ARE								00	LIVE ANIMALS	1	No Quantity							460041			0
S3	2009	2009	2009	2	0	2	Export	40	Austria	AUT	792	Turkey	TUR								00	LIVE ANIMALS	1	No Quantity							2344			0
S3	2009	2009	2009	2	0	2	Export	40	Austria	AUT	804	Ukraine	UKR								00	LIVE ANIMALS	1	No Quantity							260387			0
S3	2009	2009	2009	2	0	2	Export	40	Austria	AUT	807	North Macedonia	MKD								00	LIVE ANIMALS	1	No Quantity							114591			0
S3	2009	2009	2009	2	0	2	Export	40	Austria	AUT	826	United Kingdom	GBR								00	LIVE ANIMALS	1	No Quantity							47255			0
S3	2009	2009	2009	2	0	2	Export	40	Austria	AUT	842	USA	USA								00	LIVE ANIMALS	1	No Quantity							11442			0
S3	2009	2009	2009	2	0	2	Export	40	Austria	AUT	860	Uzbekistan	UZB								00	LIVE ANIMALS	1	No Quantity							654903			0
S3	2009	2009	2009	2	0	2	Export	36	Australia	AUS	0	World	WLD								01	MEAT, MEAT PREPARATIONS	1	No Quantity							5210606396			0
S3	2009	2009	2009	2	0	2	Export	36	Australia	AUS	4	Afghanistan	AFG								01	MEAT, MEAT PREPARATIONS	1	No Quantity							448483			0
S3	2009	2009	2009	2	0	2	Export	36	Australia	AUS	8	Albania	ALB								01	MEAT, MEAT PREPARATIONS	1	No Quantity							42400			0
S3	2009	2009	2009	2	0	2	Export	36	Australia	AUS	10	Antarctica	ATA								01	MEAT, MEAT PREPARATIONS	1	No Quantity							76263			0
S3	2009	2009	2009	2	0	2	Export	36	Australia	AUS	12	Algeria	DZA								01	MEAT, MEAT PREPARATIONS	1	No Quantity							805891			0
S3	2009	2009	2009	2	0	2	Export	36	Australia	AUS	16	American Samoa	ASM								01	MEAT, MEAT PREPARATIONS	1	No Quantity							661026			0
S3	2009	2009	2009	2	0	2	Export	36	Australia	AUS	24	Angola	AGO								01	MEAT, MEAT PREPARATIONS	1	No Quantity							711264			0
S3	2009	2009	2009	2	0	2	Export	36	Australia	AUS	28	Antigua and Barbuda	ATG								01	MEAT, MEAT PREPARATIONS	1	No Quantity							199527			0
S3	2009	2009	2009	2	0	2	Export	36	Australia	AUS	40	Austria	AUT								01	MEAT, MEAT PREPARATIONS	1	No Quantity							518532			0
S3	2009	2009	2009	2	0	2	Export	36	Australia	AUS	44	Bahamas	BHS								01	MEAT, MEAT PREPARATIONS	1	No Quantity							1992189			0
S3	2009	2009	2009	2	0	2	Export	36	Australia	AUS	48	Bahrain	BHR								01	MEAT, MEAT PREPARATIONS	1	No Quantity							5168023			0
S3	2009	2009	2009	2	0	2	Export	36	Australia	AUS	50	Bangladesh	BGD								01	MEAT, MEAT PREPARATIONS	1	No Quantity							347115			0
S3	2009	2009	2009	2	0	2	Export	36	Australia	AUS	51	Armenia	ARM								01	MEAT, MEAT PREPARATIONS	1	No Quantity							175432			0
S3	2009	2009	2009	2	0	2	Export	36	Australia	AUS	52	Barbados	BRB								01	MEAT, MEAT PREPARATIONS	1	No Quantity							52954			0
S3	2009	2009	2009	2	0	2	Export	36	Australia	AUS	56	Belgium	BEL								01	MEAT, MEAT PREPARATIONS	1	No Quantity							18897588			0
S3	2009	2009	2009	2	0	2	Export	36	Australia	AUS	60	Bermuda	BMU								01	MEAT, MEAT PREPARATIONS	1	No Quantity							751730			0
S3	2009	2009	2009	2	0	2	Export	36	Australia	AUS	70	Bosnia Herzegovina	BIH								01	MEAT, MEAT PREPARATIONS	1	No Quantity							1495776			0
S3	2009	2009	2009	2	0	2	Export	36	Australia	AUS	76	Brazil	BRA								01	MEAT, MEAT PREPARATIONS	1	No Quantity							3500797			0
S3	2009	2009	2009	2	0	2	Export	36	Australia	AUS	90	Solomon Isds	SLB								01	MEAT, MEAT PREPARATIONS	1	No Quantity							2340463			0
S3	2009	2009	2009	2	0	2	Export	36	Australia	AUS	96	Brunei Darussalam	BRN								01	MEAT, MEAT PREPARATIONS	1	No Quantity							4878422			0
S3	2009	2009	2009	2	0	2	Export	36	Australia	AUS	100	Bulgaria	BGR								01	MEAT, MEAT PREPARATIONS	1	No Quantity							773290			0
S3	2009	2009	2009	2	0	2	Export	36	Australia	AUS	104	Myanmar	MMR								01	MEAT, MEAT PREPARATIONS	1	No Quantity							159202			0
S3	2009	2009	2009	2	0	2	Export	36	Australia	AUS	116	Cambodia	KHM								01	MEAT, MEAT PREPARATIONS	1	No Quantity							406788			0
S3	2009	2009	2009	2	0	2	Export	36	Australia	AUS	124	Canada	CAN								01	MEAT, MEAT PREPARATIONS	1	No Quantity							80643875			0
S3	2009	2009	2009	2	0	2	Export	36	Australia	AUS	136	Cayman Isds	CYM								01	MEAT, MEAT PREPARATIONS	1	No Quantity							99505			0
S3	2009	2009	2009	2	0	2	Export	36	Australia	AUS	144	Sri Lanka	LKA								01	MEAT, MEAT PREPARATIONS	1	No Quantity							1072673			0
S3	2009	2009	2009	2	0	2	Export	36	Australia	AUS	152	Chile	CHL								01	MEAT, MEAT PREPARATIONS	1	No Quantity							7829042			0
S3	2009	2009	2009	2	0	2	Export	36	Australia	AUS	156	China	CHN								01	MEAT, MEAT PREPARATIONS	1	No Quantity							108464577			0
S3	2009	2009	2009	2	0	2	Export	36	Australia	AUS	162	Christmas Isds	CXR								01	MEAT, MEAT PREPARATIONS	1	No Quantity							598883			0
S3	2009	2009	2009	2	0	2	Export	36	Australia	AUS	166	Cocos Isds	CCK								01	MEAT, MEAT PREPARATIONS	1	No Quantity							158691			0
S3	2009	2009	2009	2	0	2	Export	36	Australia	AUS	174	Comoros	COM								01	MEAT, MEAT PREPARATIONS	1	No Quantity							292990			0
S3	2009	2009	2009	2	0	2	Export	36	Australia	AUS	178	Congo	COG								01	MEAT, MEAT PREPARATIONS	1	No Quantity							274910			0
S3	2009	2009	2009	2	0	2	Export	36	Australia	AUS	180	Dem. Rep. of the Congo	COD								01	MEAT, MEAT PREPARATIONS	1	No Quantity							17274			0
S3	2009	2009	2009	2	0	2	Export	36	Australia	AUS	184	Cook Isds	COK								01	MEAT, MEAT PREPARATIONS	1	No Quantity							248346			0
S3	2009	2009	2009	2	0	2	Export	36	Australia	AUS	191	Croatia	HRV								01	MEAT, MEAT PREPARATIONS	1	No Quantity							160860			0
S3	2009	2009	2009	2	0	2	Export	36	Australia	AUS	196	Cyprus	CYP								01	MEAT, MEAT PREPARATIONS	1	No Quantity							62870			0
S3	2009	2009	2009	2	0	2	Export	36	Australia	AUS	203	Czechia	CZE								01	MEAT, MEAT PREPARATIONS	1	No Quantity							148831			0
S3	2009	2009	2009	2	0	2	Export	36	Australia	AUS	204	Benin	BEN								01	MEAT, MEAT PREPARATIONS	1	No Quantity							414227			0
S3	2009	2009	2009	2	0	2	Export	36	Australia	AUS	208	Denmark	DNK								01	MEAT, MEAT PREPARATIONS	1	No Quantity							27757516			0
S3	2009	2009	2009	2	0	2	Export	36	Australia	AUS	212	Dominica	DMA								01	MEAT, MEAT PREPARATIONS	1	No Quantity							32106			0
S3	2009	2009	2009	2	0	2	Export	36	Australia	AUS	214	Dominican Rep.	DOM								01	MEAT, MEAT PREPARATIONS	1	No Quantity							584740			0
S3	2009	2009	2009	2	0	2	Export	36	Australia	AUS	222	El Salvador	SLV								01	MEAT, MEAT PREPARATIONS	1	No Quantity							24603			0
S3	2009	2009	2009	2	0	2	Export	36	Australia	AUS	226	Equatorial Guinea	GNQ								01	MEAT, MEAT PREPARATIONS	1	No Quantity							306171			0
S3	2009	2009	2009	2	0	2	Export	36	Australia	AUS	242	Fiji	FJI								01	MEAT, MEAT PREPARATIONS	1	No Quantity							3564003			0
S3	2009	2009	2009	2	0	2	Export	36	Australia	AUS	251	France	FRA								01	MEAT, MEAT PREPARATIONS	1	No Quantity							18901986			0
S3	2009	2009	2009	2	0	2	Export	36	Australia	AUS	258	French Polynesia	PYF								01	MEAT, MEAT PREPARATIONS	1	No Quantity							4799040			0
S3	2009	2009	2009	2	0	2	Export	36	Australia	AUS	266	Gabon	GAB								01	MEAT, MEAT PREPARATIONS	1	No Quantity							1343864			0
S3	2009	2009	2009	2	0	2	Export	36	Australia	AUS	270	Gambia	GMB								01	MEAT, MEAT PREPARATIONS	1	No Quantity							33978			0
S3	2009	2009	2009	2	0	2	Export	36	Australia	AUS	276	Germany	DEU								01	MEAT, MEAT PREPARATIONS	1	No Quantity							17654549			0
S3	2009	2009	2009	2	0	2	Export	36	Australia	AUS	288	Ghana	GHA								01	MEAT, MEAT PREPARATIONS	1	No Quantity							1698142			0
S3	2009	2009	2009	2	0	2	Export	36	Australia	AUS	296	Kiribati	KIR								01	MEAT, MEAT PREPARATIONS	1	No Quantity							2287317			0
S3	2009	2009	2009	2	0	2	Export	36	Australia	AUS	308	Grenada	GRD								01	MEAT, MEAT PREPARATIONS	1	No Quantity							43875			0
S3	2009	2009	2009	2	0	2	Export	36	Australia	AUS	316	Guam	GUM								01	MEAT, MEAT PREPARATIONS	1	No Quantity							2151529			0
S3	2009	2009	2009	2	0	2	Export	36	Australia	AUS	320	Guatemala	GTM								01	MEAT, MEAT PREPARATIONS	1	No Quantity							1127776			0
S3	2009	2009	2009	2	0	2	Export	36	Australia	AUS	344	China, Hong Kong SAR	HKG								01	MEAT, MEAT PREPARATIONS	1	No Quantity							134533881			0
S3	2009	2009	2009	2	0	2	Export	36	Australia	AUS	348	Hungary	HUN								01	MEAT, MEAT PREPARATIONS	1	No Quantity							1853			0
S3	2009	2009	2009	2	0	2	Export	36	Australia	AUS	360	Indonesia	IDN								01	MEAT, MEAT PREPARATIONS	1	No Quantity							167760149			0
S3	2009	2009	2009	2	0	2	Export	36	Australia	AUS	368	Iraq	IRQ								01	MEAT, MEAT PREPARATIONS	1	No Quantity							162552			0
S3	2009	2009	2009	2	0	2	Export	36	Australia	AUS	372	Ireland	IRL								01	MEAT, MEAT PREPARATIONS	1	No Quantity							2798057			0
S3	2009	2009	2009	2	0	2	Export	36	Australia	AUS	376	Israel	ISR								01	MEAT, MEAT PREPARATIONS	1	No Quantity							5986975			0
S3	2009	2009	2009	2	0	2	Export	36	Australia	AUS	381	Italy	ITA								01	MEAT, MEAT PREPARATIONS	1	No Quantity							8527730			0
S3	2009	2009	2009	2	0	2	Export	36	Australia	AUS	384	Côte d'Ivoire	CIV								01	MEAT, MEAT PREPARATIONS	1	No Quantity							621797			0
S3	2009	2009	2009	2	0	2	Export	36	Australia	AUS	388	Jamaica	JAM								01	MEAT, MEAT PREPARATIONS	1	No Quantity							13444973			0
S3	2009	2009	2009	2	0	2	Export	36	Australia	AUS	392	Japan	JPN								01	MEAT, MEAT PREPARATIONS	1	No Quantity							1676769599			0
S3	2009	2009	2009	2	0	2	Export	36	Australia	AUS	398	Kazakhstan	KAZ								01	MEAT, MEAT PREPARATIONS	1	No Quantity							4250			0
S3	2009	2009	2009	2	0	2	Export	36	Australia	AUS	400	Jordan	JOR								01	MEAT, MEAT PREPARATIONS	1	No Quantity							55370665			0
S3	2009	2009	2009	2	0	2	Export	36	Australia	AUS	404	Kenya	KEN								01	MEAT, MEAT PREPARATIONS	1	No Quantity							351549			0
S3	2009	2009	2009	2	0	2	Export	36	Australia	AUS	410	Rep. of Korea	KOR								01	MEAT, MEAT PREPARATIONS	1	No Quantity							465834019			0
S3	2009	2009	2009	2	0	2	Export	36	Australia	AUS	414	Kuwait	KWT								01	MEAT, MEAT PREPARATIONS	1	No Quantity							35329479			0
S3	2009	2009	2009	2	0	2	Export	36	Australia	AUS	418	Lao People's Dem. Rep.	LAO								01	MEAT, MEAT PREPARATIONS	1	No Quantity							136769			0
S3	2009	2009	2009	2	0	2	Export	36	Australia	AUS	422	Lebanon	LBN								01	MEAT, MEAT PREPARATIONS	1	No Quantity							5716330			0
S3	2009	2009	2009	2	0	2	Export	36	Australia	AUS	430	Liberia	LBR								01	MEAT, MEAT PREPARATIONS	1	No Quantity							44048			0
S3	2009	2009	2009	2	0	2	Export	36	Australia	AUS	434	Libya	LBY								01	MEAT, MEAT PREPARATIONS	1	No Quantity							8118615			0
S3	2009	2009	2009	2	0	2	Export	36	Australia	AUS	446	China, Macao SAR	MAC								01	MEAT, MEAT PREPARATIONS	1	No Quantity							47558			0
S3	2009	2009	2009	2	0	2	Export	36	Australia	AUS	458	Malaysia	MYS								01	MEAT, MEAT PREPARATIONS	1	No Quantity							73892105			0
S3	2009	2009	2009	2	0	2	Export	36	Australia	AUS	462	Maldives	MDV								01	MEAT, MEAT PREPARATIONS	1	No Quantity							1494256			0
S3	2009	2009	2009	2	0	2	Export	36	Australia	AUS	478	Mauritania	MRT								01	MEAT, MEAT PREPARATIONS	1	No Quantity							17686			0
S3	2009	2009	2009	2	0	2	Export	36	Australia	AUS	480	Mauritius	MUS								01	MEAT, MEAT PREPARATIONS	1	No Quantity							18593573			0
S3	2009	2009	2009	2	0	2	Export	36	Australia	AUS	484	Mexico	MEX								01	MEAT, MEAT PREPARATIONS	1	No Quantity							21222400			0
S3	2009	2009	2009	2	0	2	Export	36	Australia	AUS	490	Other Asia, nes									01	MEAT, MEAT PREPARATIONS	1	No Quantity							153338971			0
S3	2009	2009	2009	2	0	2	Export	36	Australia	AUS	496	Mongolia	MNG								01	MEAT, MEAT PREPARATIONS	1	No Quantity							13503			0
S3	2009	2009	2009	2	0	2	Export	36	Australia	AUS	499	Montenegro	MNE								01	MEAT, MEAT PREPARATIONS	1	No Quantity							71296			0
S3	2009	2009	2009	2	0	2	Export	36	Australia	AUS	504	Morocco	MAR								01	MEAT, MEAT PREPARATIONS	1	No Quantity							8746733			0
S3	2009	2009	2009	2	0	2	Export	36	Australia	AUS	512	Oman	OMN								01	MEAT, MEAT PREPARATIONS	1	No Quantity							10763848			0
S3	2009	2009	2009	2	0	2	Export	36	Australia	AUS	516	Namibia	NAM								01	MEAT, MEAT PREPARATIONS	1	No Quantity							36216			0
S3	2009	2009	2009	2	0	2	Export	36	Australia	AUS	520	Nauru	NRU								01	MEAT, MEAT PREPARATIONS	1	No Quantity							969506			0
S3	2009	2009	2009	2	0	2	Export	36	Australia	AUS	524	Nepal	NPL								01	MEAT, MEAT PREPARATIONS	1	No Quantity							62949			0
S3	2009	2009	2009	2	0	2	Export	36	Australia	AUS	528	Netherlands	NLD								01	MEAT, MEAT PREPARATIONS	1	No Quantity							9851459			0
S3	2009	2009	2009	2	0	2	Export	36	Australia	AUS	530	Neth. Antilles	ANT								01	MEAT, MEAT PREPARATIONS	1	No Quantity							798705			0
S3	2009	2009	2009	2	0	2	Export	36	Australia	AUS	540	New Caledonia	NCL								01	MEAT, MEAT PREPARATIONS	1	No Quantity							4913716			0
S3	2009	2009	2009	2	0	2	Export	36	Australia	AUS	548	Vanuatu	VUT								01	MEAT, MEAT PREPARATIONS	1	No Quantity							1877609			0
S3	2009	2009	2009	2	0	2	Export	36	Australia	AUS	554	New Zealand	NZL								01	MEAT, MEAT PREPARATIONS	1	No Quantity							58599599			0
S3	2009	2009	2009	2	0	2	Export	36	Australia	AUS	574	Norfolk Isds	NFK								01	MEAT, MEAT PREPARATIONS	1	No Quantity							391581			0
S3	2009	2009	2009	2	0	2	Export	36	Australia	AUS	579	Norway	NOR								01	MEAT, MEAT PREPARATIONS	1	No Quantity							249984			0
S3	2009	2009	2009	2	0	2	Export	36	Australia	AUS	580	N. Mariana Isds	MNP								01	MEAT, MEAT PREPARATIONS	1	No Quantity							87915			0
S3	2009	2009	2009	2	0	2	Export	36	Australia	AUS	581	United States Minor Outlying Islands	UMI								01	MEAT, MEAT PREPARATIONS	1	No Quantity							49322			0
S3	2009	2009	2009	2	0	2	Export	36	Australia	AUS	583	FS Micronesia	FSM								01	MEAT, MEAT PREPARATIONS	1	No Quantity							1008713			0
S3	2009	2009	2009	2	0	2	Export	36	Australia	AUS	584	Marshall Isds	MHL								01	MEAT, MEAT PREPARATIONS	1	No Quantity							558248			0
S3	2009	2009	2009	2	0	2	Export	36	Australia	AUS	585	Palau	PLW								01	MEAT, MEAT PREPARATIONS	1	No Quantity							98138			0
S3	2009	2009	2009	2	0	2	Export	36	Australia	AUS	586	Pakistan	PAK								01	MEAT, MEAT PREPARATIONS	1	No Quantity							333993			0
S3	2009	2009	2009	2	0	2	Export	36	Australia	AUS	598	Papua New Guinea	PNG								01	MEAT, MEAT PREPARATIONS	1	No Quantity							52203546			0
S3	2009	2009	2009	2	0	2	Export	36	Australia	AUS	608	Philippines	PHL								01	MEAT, MEAT PREPARATIONS	1	No Quantity							52399210			0
S3	2009	2009	2009	2	0	2	Export	36	Australia	AUS	616	Poland	POL								01	MEAT, MEAT PREPARATIONS	1	No Quantity							1004389			0
S3	2009	2009	2009	2	0	2	Export	36	Australia	AUS	620	Portugal	PRT								01	MEAT, MEAT PREPARATIONS	1	No Quantity							91460			0
S3	2009	2009	2009	2	0	2	Export	36	Australia	AUS	626	Timor-Leste	TLS								01	MEAT, MEAT PREPARATIONS	1	No Quantity							840039			0
S3	2009	2009	2009	2	0	2	Export	36	Australia	AUS	634	Qatar	QAT								01	MEAT, MEAT PREPARATIONS	1	No Quantity							26407994			0
S3	2009	2009	2009	2	0	2	Export	36	Australia	AUS	642	Romania	ROU								01	MEAT, MEAT PREPARATIONS	1	No Quantity							900165			0
S3	2009	2009	2009	2	0	2	Export	36	Australia	AUS	643	Russian Federation	RUS								01	MEAT, MEAT PREPARATIONS	1	No Quantity							95903595			0
S3	2009	2009	2009	2	0	2	Export	36	Australia	AUS	659	Saint Kitts and Nevis	KNA								01	MEAT, MEAT PREPARATIONS	1	No Quantity							164297			0
S3	2009	2009	2009	2	0	2	Export	36	Australia	AUS	662	Saint Lucia	LCA								01	MEAT, MEAT PREPARATIONS	1	No Quantity							412060			0
S3	2009	2009	2009	2	0	2	Export	36	Australia	AUS	682	Saudi Arabia	SAU								01	MEAT, MEAT PREPARATIONS	1	No Quantity							88284749			0
S3	2009	2009	2009	2	0	2	Export	36	Australia	AUS	686	Senegal	SEN								01	MEAT, MEAT PREPARATIONS	1	No Quantity							240561			0
S3	2009	2009	2009	2	0	2	Export	36	Australia	AUS	688	Serbia	SRB								01	MEAT, MEAT PREPARATIONS	1	No Quantity							34143			0
S3	2009	2009	2009	2	0	2	Export	36	Australia	AUS	690	Seychelles	SYC								01	MEAT, MEAT PREPARATIONS	1	No Quantity							607013			0
S3	2009	2009	2009	2	0	2	Export	36	Australia	AUS	699	India	IND								01	MEAT, MEAT PREPARATIONS	1	No Quantity							33509			0
S3	2009	2009	2009	2	0	2	Export	36	Australia	AUS	702	Singapore	SGP								01	MEAT, MEAT PREPARATIONS	1	No Quantity							139266823			0
S3	2009	2009	2009	2	0	2	Export	36	Australia	AUS	704	Viet Nam	VNM								01	MEAT, MEAT PREPARATIONS	1	No Quantity							17142674			0
S3	2009	2009	2009	2	0	2	Export	36	Australia	AUS	705	Slovenia	SVN								01	MEAT, MEAT PREPARATIONS	1	No Quantity							503956			0
S3	2009	2009	2009	2	0	2	Export	36	Australia	AUS	710	South Africa	ZAF								01	MEAT, MEAT PREPARATIONS	1	No Quantity							36336362			0
S3	2009	2009	2009	2	0	2	Export	36	Australia	AUS	724	Spain	ESP								01	MEAT, MEAT PREPARATIONS	1	No Quantity							254065			0
S3	2009	2009	2009	2	0	2	Export	36	Australia	AUS	736	Fmr Sudan	SDN								01	MEAT, MEAT PREPARATIONS	1	No Quantity							80214			0
S3	2009	2009	2009	2	0	2	Export	36	Australia	AUS	740	Suriname	SUR								01	MEAT, MEAT PREPARATIONS	1	No Quantity							12992			0
S3	2009	2009	2009	2	0	2	Export	36	Australia	AUS	757	Switzerland	CHE								01	MEAT, MEAT PREPARATIONS	1	No Quantity							39641572			0
S3	2009	2009	2009	2	0	2	Export	36	Australia	AUS	760	Syria	SYR								01	MEAT, MEAT PREPARATIONS	1	No Quantity							39259			0
S3	2009	2009	2009	2	0	2	Export	36	Australia	AUS	764	Thailand	THA								01	MEAT, MEAT PREPARATIONS	1	No Quantity							19619195			0
S3	2009	2009	2009	2	0	2	Export	36	Australia	AUS	768	Togo	TGO								01	MEAT, MEAT PREPARATIONS	1	No Quantity							69455			0
S3	2009	2009	2009	2	0	2	Export	36	Australia	AUS	776	Tonga	TON								01	MEAT, MEAT PREPARATIONS	1	No Quantity							593796			0
S3	2009	2009	2009	2	0	2	Export	36	Australia	AUS	780	Trinidad and Tobago	TTO								01	MEAT, MEAT PREPARATIONS	1	No Quantity							6351902			0
S3	2009	2009	2009	2	0	2	Export	36	Australia	AUS	784	United Arab Emirates	ARE								01	MEAT, MEAT PREPARATIONS	1	No Quantity							128061498			0
S3	2009	2009	2009	2	0	2	Export	36	Australia	AUS	788	Tunisia	TUN								01	MEAT, MEAT PREPARATIONS	1	No Quantity							2307289			0
S3	2009	2009	2009	2	0	2	Export	36	Australia	AUS	792	Turkey	TUR								01	MEAT, MEAT PREPARATIONS	1	No Quantity							557475			0
S3	2009	2009	2009	2	0	2	Export	36	Australia	AUS	798	Tuvalu	TUV								01	MEAT, MEAT PREPARATIONS	1	No Quantity							483990			0
S3	2009	2009	2009	2	0	2	Export	36	Australia	AUS	804	Ukraine	UKR								01	MEAT, MEAT PREPARATIONS	1	No Quantity							1119267			0
S3	2009	2009	2009	2	0	2	Export	36	Australia	AUS	818	Egypt	EGY								01	MEAT, MEAT PREPARATIONS	1	No Quantity							19318454			0
S3	2009	2009	2009	2	0	2	Export	36	Australia	AUS	826	United Kingdom	GBR								01	MEAT, MEAT PREPARATIONS	1	No Quantity							100256586			0
S3	2009	2009	2009	2	0	2	Export	36	Australia	AUS	834	United Rep. of Tanzania	TZA								01	MEAT, MEAT PREPARATIONS	1	No Quantity							246404			0
S3	2009	2009	2009	2	0	2	Export	36	Australia	AUS	837	Bunkers									01	MEAT, MEAT PREPARATIONS	1	No Quantity							164816			0
S3	2009	2009	2009	2	0	2	Export	36	Australia	AUS	842	USA	USA								01	MEAT, MEAT PREPARATIONS	1	No Quantity							1099096664			0
S3	2009	2009	2009	2	0	2	Export	36	Australia	AUS	876	Wallis and Futuna Isds	WLF								01	MEAT, MEAT PREPARATIONS	1	No Quantity							1253106			0
S3	2009	2009	2009	2	0	2	Export	36	Australia	AUS	882	Samoa	WSM								01	MEAT, MEAT PREPARATIONS	1	No Quantity							360037			0
S3	2009	2009	2009	2	0	2	Export	36	Australia	AUS	887	Yemen	YEM								01	MEAT, MEAT PREPARATIONS	1	No Quantity							1137040			0
S3	2009	2009	2009	2	0	2	Export	40	Austria	AUT	0	World	WLD								01	MEAT, MEAT PREPARATIONS	1	No Quantity							1586562233			0
S3	2009	2009	2009	2	0	2	Export	40	Austria	AUT	8	Albania	ALB								01	MEAT, MEAT PREPARATIONS	1	No Quantity							151947			0
S3	2009	2009	2009	2	0	2	Export	40	Austria	AUT	36	Australia	AUS								01	MEAT, MEAT PREPARATIONS	1	No Quantity							55561			0
S3	2009	2009	2009	2	0	2	Export	40	Austria	AUT	51	Armenia	ARM								01	MEAT, MEAT PREPARATIONS	1	No Quantity							1589			0
S3	2009	2009	2009	2	0	2	Export	40	Austria	AUT	56	Belgium	BEL								01	MEAT, MEAT PREPARATIONS	1	No Quantity							1790580			0
S3	2009	2009	2009	2	0	2	Export	40	Austria	AUT	70	Bosnia Herzegovina	BIH								01	MEAT, MEAT PREPARATIONS	1	No Quantity							8912432			0
S3	2009	2009	2009	2	0	2	Export	40	Austria	AUT	100	Bulgaria	BGR								01	MEAT, MEAT PREPARATIONS	1	No Quantity							23094155			0
S3	2009	2009	2009	2	0	2	Export	40	Austria	AUT	112	Belarus	BLR								01	MEAT, MEAT PREPARATIONS	1	No Quantity							387493			0
S3	2009	2009	2009	2	0	2	Export	40	Austria	AUT	124	Canada	CAN								01	MEAT, MEAT PREPARATIONS	1	No Quantity							314470			0
S3	2009	2009	2009	2	0	2	Export	40	Austria	AUT	148	Chad	TCD								01	MEAT, MEAT PREPARATIONS	1	No Quantity							3287			0
S3	2009	2009	2009	2	0	2	Export	40	Austria	AUT	156	China	CHN								01	MEAT, MEAT PREPARATIONS	1	No Quantity							398			0
S3	2009	2009	2009	2	0	2	Export	40	Austria	AUT	191	Croatia	HRV								01	MEAT, MEAT PREPARATIONS	1	No Quantity							18545513			0
S3	2009	2009	2009	2	0	2	Export	40	Austria	AUT	192	Cuba	CUB								01	MEAT, MEAT PREPARATIONS	1	No Quantity							719			0
S3	2009	2009	2009	2	0	2	Export	40	Austria	AUT	196	Cyprus	CYP								01	MEAT, MEAT PREPARATIONS	1	No Quantity							330876			0
S3	2009	2009	2009	2	0	2	Export	40	Austria	AUT	203	Czechia	CZE								01	MEAT, MEAT PREPARATIONS	1	No Quantity							69882900			0
S3	2009	2009	2009	2	0	2	Export	40	Austria	AUT	208	Denmark	DNK								01	MEAT, MEAT PREPARATIONS	1	No Quantity							10538187			0
S3	2009	2009	2009	2	0	2	Export	40	Austria	AUT	231	Ethiopia	ETH								01	MEAT, MEAT PREPARATIONS	1	No Quantity							204			0
S3	2009	2009	2009	2	0	2	Export	40	Austria	AUT	233	Estonia	EST								01	MEAT, MEAT PREPARATIONS	1	No Quantity							553762			0
S3	2009	2009	2009	2	0	2	Export	40	Austria	AUT	246	Finland	FIN								01	MEAT, MEAT PREPARATIONS	1	No Quantity							98532			0
S3	2009	2009	2009	2	0	2	Export	40	Austria	AUT	251	France	FRA								01	MEAT, MEAT PREPARATIONS	1	No Quantity							19868264			0
S3	2009	2009	2009	2	0	2	Export	40	Austria	AUT	268	Georgia	GEO								01	MEAT, MEAT PREPARATIONS	1	No Quantity							9075867			0
S3	2009	2009	2009	2	0	2	Export	40	Austria	AUT	270	Gambia	GMB								01	MEAT, MEAT PREPARATIONS	1	No Quantity							145			0
S3	2009	2009	2009	2	0	2	Export	40	Austria	AUT	276	Germany	DEU								01	MEAT, MEAT PREPARATIONS	1	No Quantity							529943080			0
S3	2009	2009	2009	2	0	2	Export	40	Austria	AUT	300	Greece	GRC								01	MEAT, MEAT PREPARATIONS	1	No Quantity							2017669			0
S3	2009	2009	2009	2	0	2	Export	40	Austria	AUT	320	Guatemala	GTM								01	MEAT, MEAT PREPARATIONS	1	No Quantity							121			0
S3	2009	2009	2009	2	0	2	Export	40	Austria	AUT	344	China, Hong Kong SAR	HKG								01	MEAT, MEAT PREPARATIONS	1	No Quantity							3084261			0
S3	2009	2009	2009	2	0	2	Export	40	Austria	AUT	348	Hungary	HUN								01	MEAT, MEAT PREPARATIONS	1	No Quantity							84214349			0
S3	2009	2009	2009	2	0	2	Export	40	Austria	AUT	372	Ireland	IRL								01	MEAT, MEAT PREPARATIONS	1	No Quantity							103943			0
S3	2009	2009	2009	2	0	2	Export	40	Austria	AUT	381	Italy	ITA								01	MEAT, MEAT PREPARATIONS	1	No Quantity							348996187			0
S3	2009	2009	2009	2	0	2	Export	40	Austria	AUT	384	Côte d'Ivoire	CIV								01	MEAT, MEAT PREPARATIONS	1	No Quantity							72797			0
S3	2009	2009	2009	2	0	2	Export	40	Austria	AUT	392	Japan	JPN								01	MEAT, MEAT PREPARATIONS	1	No Quantity							19548744			0
S3	2009	2009	2009	2	0	2	Export	40	Austria	AUT	400	Jordan	JOR								01	MEAT, MEAT PREPARATIONS	1	No Quantity							198625			0
S3	2009	2009	2009	2	0	2	Export	40	Austria	AUT	404	Kenya	KEN								01	MEAT, MEAT PREPARATIONS	1	No Quantity							198			0
S3	2009	2009	2009	2	0	2	Export	40	Austria	AUT	410	Rep. of Korea	KOR								01	MEAT, MEAT PREPARATIONS	1	No Quantity							47593545			0
S3	2009	2009	2009	2	0	2	Export	40	Austria	AUT	414	Kuwait	KWT								01	MEAT, MEAT PREPARATIONS	1	No Quantity							54297			0
S3	2009	2009	2009	2	0	2	Export	40	Austria	AUT	417	Kyrgyzstan	KGZ								01	MEAT, MEAT PREPARATIONS	1	No Quantity							1129			0
S3	2009	2009	2009	2	0	2	Export	40	Austria	AUT	428	Latvia	LVA								01	MEAT, MEAT PREPARATIONS	1	No Quantity							253064			0
S3	2009	2009	2009	2	0	2	Export	40	Austria	AUT	440	Lithuania	LTU								01	MEAT, MEAT PREPARATIONS	1	No Quantity							2119988			0
S3	2009	2009	2009	2	0	2	Export	40	Austria	AUT	442	Luxembourg	LUX								01	MEAT, MEAT PREPARATIONS	1	No Quantity							982243			0
S3	2009	2009	2009	2	0	2	Export	40	Austria	AUT	458	Malaysia	MYS								01	MEAT, MEAT PREPARATIONS	1	No Quantity							20065			0
S3	2009	2009	2009	2	0	2	Export	40	Austria	AUT	462	Maldives	MDV								01	MEAT, MEAT PREPARATIONS	1	No Quantity							7894			0
S3	2009	2009	2009	2	0	2	Export	40	Austria	AUT	470	Malta	MLT								01	MEAT, MEAT PREPARATIONS	1	No Quantity							55341			0
S3	2009	2009	2009	2	0	2	Export	40	Austria	AUT	484	Mexico	MEX								01	MEAT, MEAT PREPARATIONS	1	No Quantity							737			0
S3	2009	2009	2009	2	0	2	Export	40	Austria	AUT	496	Mongolia	MNG								01	MEAT, MEAT PREPARATIONS	1	No Quantity							1744			0
S3	2009	2009	2009	2	0	2	Export	40	Austria	AUT	498	Rep. of Moldova	MDA								01	MEAT, MEAT PREPARATIONS	1	No Quantity							2048405			0
S3	2009	2009	2009	2	0	2	Export	40	Austria	AUT	499	Montenegro	MNE								01	MEAT, MEAT PREPARATIONS	1	No Quantity							25242451			0
S3	2009	2009	2009	2	0	2	Export	40	Austria	AUT	528	Netherlands	NLD								01	MEAT, MEAT PREPARATIONS	1	No Quantity							62470461			0
S3	2009	2009	2009	2	0	2	Export	40	Austria	AUT	579	Norway	NOR								01	MEAT, MEAT PREPARATIONS	1	No Quantity							5797			0
S3	2009	2009	2009	2	0	2	Export	40	Austria	AUT	604	Peru	PER								01	MEAT, MEAT PREPARATIONS	1	No Quantity							416			0
S3	2009	2009	2009	2	0	2	Export	40	Austria	AUT	616	Poland	POL								01	MEAT, MEAT PREPARATIONS	1	No Quantity							20924885			0
S3	2009	2009	2009	2	0	2	Export	40	Austria	AUT	620	Portugal	PRT								01	MEAT, MEAT PREPARATIONS	1	No Quantity							511828			0
S3	2009	2009	2009	2	0	2	Export	40	Austria	AUT	642	Romania	ROU								01	MEAT, MEAT PREPARATIONS	1	No Quantity							71320098			0
S3	2009	2009	2009	2	0	2	Export	40	Austria	AUT	643	Russian Federation	RUS								01	MEAT, MEAT PREPARATIONS	1	No Quantity							12613975			0
S3	2009	2009	2009	2	0	2	Export	40	Austria	AUT	678	Sao Tome and Principe	STP								01	MEAT, MEAT PREPARATIONS	1	No Quantity							14287			0
S3	2009	2009	2009	2	0	2	Export	40	Austria	AUT	688	Serbia	SRB								01	MEAT, MEAT PREPARATIONS	1	No Quantity							1590690			0
S3	2009	2009	2009	2	0	2	Export	40	Austria	AUT	699	India	IND								01	MEAT, MEAT PREPARATIONS	1	No Quantity							2242			0
S3	2009	2009	2009	2	0	2	Export	40	Austria	AUT	702	Singapore	SGP								01	MEAT, MEAT PREPARATIONS	1	No Quantity							18989			0
S3	2009	2009	2009	2	0	2	Export	40	Austria	AUT	703	Slovakia	SVK								01	MEAT, MEAT PREPARATIONS	1	No Quantity							30254041			0
S3	2009	2009	2009	2	0	2	Export	40	Austria	AUT	704	Viet Nam	VNM								01	MEAT, MEAT PREPARATIONS	1	No Quantity							109595			0
S3	2009	2009	2009	2	0	2	Export	40	Austria	AUT	705	Slovenia	SVN								01	MEAT, MEAT PREPARATIONS	1	No Quantity							96932804			0
S3	2009	2009	2009	2	0	2	Export	40	Austria	AUT	724	Spain	ESP								01	MEAT, MEAT PREPARATIONS	1	No Quantity							15486857			0
S3	2009	2009	2009	2	0	2	Export	40	Austria	AUT	752	Sweden	SWE								01	MEAT, MEAT PREPARATIONS	1	No Quantity							4546599			0
S3	2009	2009	2009	2	0	2	Export	40	Austria	AUT	757	Switzerland	CHE								01	MEAT, MEAT PREPARATIONS	1	No Quantity							23239316			0
S3	2009	2009	2009	2	0	2	Export	40	Austria	AUT	760	Syria	SYR								01	MEAT, MEAT PREPARATIONS	1	No Quantity							107704			0
S3	2009	2009	2009	2	0	2	Export	40	Austria	AUT	764	Thailand	THA								01	MEAT, MEAT PREPARATIONS	1	No Quantity							99			0
S3	2009	2009	2009	2	0	2	Export	40	Austria	AUT	784	United Arab Emirates	ARE								01	MEAT, MEAT PREPARATIONS	1	No Quantity							964986			0
S3	2009	2009	2009	2	0	2	Export	40	Austria	AUT	792	Turkey	TUR								01	MEAT, MEAT PREPARATIONS	1	No Quantity							2408			0
S3	2009	2009	2009	2	0	2	Export	40	Austria	AUT	795	Turkmenistan	TKM								01	MEAT, MEAT PREPARATIONS	1	No Quantity							1181766			0
S3	2009	2009	2009	2	0	2	Export	40	Austria	AUT	804	Ukraine	UKR								01	MEAT, MEAT PREPARATIONS	1	No Quantity							132584			0
S3	2009	2009	2009	2	0	2	Export	40	Austria	AUT	807	North Macedonia	MKD								01	MEAT, MEAT PREPARATIONS	1	No Quantity							11733468			0
S3	2009	2009	2009	2	0	2	Export	40	Austria	AUT	826	United Kingdom	GBR								01	MEAT, MEAT PREPARATIONS	1	No Quantity							2197435			0
S3	2009	2009	2009	2	0	2	Export	40	Austria	AUT	842	USA	USA								01	MEAT, MEAT PREPARATIONS	1	No Quantity							31069			0
S3	2009	2009	2009	2	0	2	Export	40	Austria	AUT	860	Uzbekistan	UZB								01	MEAT, MEAT PREPARATIONS	1	No Quantity							74			0
S3	2009	2009	2009	2	0	2	Export	36	Australia	AUS	0	World	WLD								02	DAIRY PRODUCTS,BIRD EGGS	1	No Quantity							1678086344			0
S3	2009	2009	2009	2	0	2	Export	36	Australia	AUS	4	Afghanistan	AFG								02	DAIRY PRODUCTS,BIRD EGGS	1	No Quantity							919153			0
S3	2009	2009	2009	2	0	2	Export	36	Australia	AUS	8	Albania	ALB								02	DAIRY PRODUCTS,BIRD EGGS	1	No Quantity							274867			0
S3	2009	2009	2009	2	0	2	Export	36	Australia	AUS	12	Algeria	DZA								02	DAIRY PRODUCTS,BIRD EGGS	1	No Quantity							10970370			0
S3	2009	2009	2009	2	0	2	Export	36	Australia	AUS	16	American Samoa	ASM								02	DAIRY PRODUCTS,BIRD EGGS	1	No Quantity							1520299			0
S3	2009	2009	2009	2	0	2	Export	36	Australia	AUS	31	Azerbaijan	AZE								02	DAIRY PRODUCTS,BIRD EGGS	1	No Quantity							7558319			0
S3	2009	2009	2009	2	0	2	Export	36	Australia	AUS	32	Argentina	ARG								02	DAIRY PRODUCTS,BIRD EGGS	1	No Quantity							1915			0
S3	2009	2009	2009	2	0	2	Export	36	Australia	AUS	48	Bahrain	BHR								02	DAIRY PRODUCTS,BIRD EGGS	1	No Quantity							10112122			0
S3	2009	2009	2009	2	0	2	Export	36	Australia	AUS	50	Bangladesh	BGD								02	DAIRY PRODUCTS,BIRD EGGS	1	No Quantity							44262811			0
S3	2009	2009	2009	2	0	2	Export	36	Australia	AUS	51	Armenia	ARM								02	DAIRY PRODUCTS,BIRD EGGS	1	No Quantity							385632			0
S3	2009	2009	2009	2	0	2	Export	36	Australia	AUS	52	Barbados	BRB								02	DAIRY PRODUCTS,BIRD EGGS	1	No Quantity							151889			0
S3	2009	2009	2009	2	0	2	Export	36	Australia	AUS	56	Belgium	BEL								02	DAIRY PRODUCTS,BIRD EGGS	1	No Quantity							987767			0
S3	2009	2009	2009	2	0	2	Export	36	Australia	AUS	76	Brazil	BRA								02	DAIRY PRODUCTS,BIRD EGGS	1	No Quantity							2776974			0
S3	2009	2009	2009	2	0	2	Export	36	Australia	AUS	90	Solomon Isds	SLB								02	DAIRY PRODUCTS,BIRD EGGS	1	No Quantity							395243			0
S3	2009	2009	2009	2	0	2	Export	36	Australia	AUS	96	Brunei Darussalam	BRN								02	DAIRY PRODUCTS,BIRD EGGS	1	No Quantity							2738684			0
S3	2009	2009	2009	2	0	2	Export	36	Australia	AUS	100	Bulgaria	BGR								02	DAIRY PRODUCTS,BIRD EGGS	1	No Quantity							37940			0
S3	2009	2009	2009	2	0	2	Export	36	Australia	AUS	104	Myanmar	MMR								02	DAIRY PRODUCTS,BIRD EGGS	1	No Quantity							1562596			0
S3	2009	2009	2009	2	0	2	Export	36	Australia	AUS	116	Cambodia	KHM								02	DAIRY PRODUCTS,BIRD EGGS	1	No Quantity							387941			0
S3	2009	2009	2009	2	0	2	Export	36	Australia	AUS	120	Cameroon	CMR								02	DAIRY PRODUCTS,BIRD EGGS	1	No Quantity							87940			0
S3	2009	2009	2009	2	0	2	Export	36	Australia	AUS	124	Canada	CAN								02	DAIRY PRODUCTS,BIRD EGGS	1	No Quantity							4887293			0
S3	2009	2009	2009	2	0	2	Export	36	Australia	AUS	144	Sri Lanka	LKA								02	DAIRY PRODUCTS,BIRD EGGS	1	No Quantity							27579339			0
S3	2009	2009	2009	2	0	2	Export	36	Australia	AUS	152	Chile	CHL								02	DAIRY PRODUCTS,BIRD EGGS	1	No Quantity							425789			0
S3	2009	2009	2009	2	0	2	Export	36	Australia	AUS	156	China	CHN								02	DAIRY PRODUCTS,BIRD EGGS	1	No Quantity							90076682			0
S3	2009	2009	2009	2	0	2	Export	36	Australia	AUS	162	Christmas Isds	CXR								02	DAIRY PRODUCTS,BIRD EGGS	1	No Quantity							184804			0
S3	2009	2009	2009	2	0	2	Export	36	Australia	AUS	166	Cocos Isds	CCK								02	DAIRY PRODUCTS,BIRD EGGS	1	No Quantity							33490			0
S3	2009	2009	2009	2	0	2	Export	36	Australia	AUS	178	Congo	COG								02	DAIRY PRODUCTS,BIRD EGGS	1	No Quantity							155465			0
S3	2009	2009	2009	2	0	2	Export	36	Australia	AUS	188	Costa Rica	CRI								02	DAIRY PRODUCTS,BIRD EGGS	1	No Quantity							563732			0
S3	2009	2009	2009	2	0	2	Export	36	Australia	AUS	192	Cuba	CUB								02	DAIRY PRODUCTS,BIRD EGGS	1	No Quantity							1550068			0
S3	2009	2009	2009	2	0	2	Export	36	Australia	AUS	196	Cyprus	CYP								02	DAIRY PRODUCTS,BIRD EGGS	1	No Quantity							24693			0
S3	2009	2009	2009	2	0	2	Export	36	Australia	AUS	214	Dominican Rep.	DOM								02	DAIRY PRODUCTS,BIRD EGGS	1	No Quantity							881904			0
S3	2009	2009	2009	2	0	2	Export	36	Australia	AUS	222	El Salvador	SLV								02	DAIRY PRODUCTS,BIRD EGGS	1	No Quantity							7693085			0
S3	2009	2009	2009	2	0	2	Export	36	Australia	AUS	242	Fiji	FJI								02	DAIRY PRODUCTS,BIRD EGGS	1	No Quantity							6593433			0
S3	2009	2009	2009	2	0	2	Export	36	Australia	AUS	246	Finland	FIN								02	DAIRY PRODUCTS,BIRD EGGS	1	No Quantity							569165			0
S3	2009	2009	2009	2	0	2	Export	36	Australia	AUS	251	France	FRA								02	DAIRY PRODUCTS,BIRD EGGS	1	No Quantity							1833418			0
S3	2009	2009	2009	2	0	2	Export	36	Australia	AUS	258	French Polynesia	PYF								02	DAIRY PRODUCTS,BIRD EGGS	1	No Quantity							753160			0
S3	2009	2009	2009	2	0	2	Export	36	Australia	AUS	268	Georgia	GEO								02	DAIRY PRODUCTS,BIRD EGGS	1	No Quantity							3323370			0
S3	2009	2009	2009	2	0	2	Export	36	Australia	AUS	276	Germany	DEU								02	DAIRY PRODUCTS,BIRD EGGS	1	No Quantity							457416			0
S3	2009	2009	2009	2	0	2	Export	36	Australia	AUS	288	Ghana	GHA								02	DAIRY PRODUCTS,BIRD EGGS	1	No Quantity							456245			0
S3	2009	2009	2009	2	0	2	Export	36	Australia	AUS	296	Kiribati	KIR								02	DAIRY PRODUCTS,BIRD EGGS	1	No Quantity							258943			0
S3	2009	2009	2009	2	0	2	Export	36	Australia	AUS	300	Greece	GRC								02	DAIRY PRODUCTS,BIRD EGGS	1	No Quantity							157260			0
S3	2009	2009	2009	2	0	2	Export	36	Australia	AUS	316	Guam	GUM								02	DAIRY PRODUCTS,BIRD EGGS	1	No Quantity							272944			0
S3	2009	2009	2009	2	0	2	Export	36	Australia	AUS	320	Guatemala	GTM								02	DAIRY PRODUCTS,BIRD EGGS	1	No Quantity							9540022			0
S3	2009	2009	2009	2	0	2	Export	36	Australia	AUS	340	Honduras	HND								02	DAIRY PRODUCTS,BIRD EGGS	1	No Quantity							1296883			0
S3	2009	2009	2009	2	0	2	Export	36	Australia	AUS	344	China, Hong Kong SAR	HKG								02	DAIRY PRODUCTS,BIRD EGGS	1	No Quantity							54732862			0
S3	2009	2009	2009	2	0	2	Export	36	Australia	AUS	360	Indonesia	IDN								02	DAIRY PRODUCTS,BIRD EGGS	1	No Quantity							92506528			0
S3	2009	2009	2009	2	0	2	Export	36	Australia	AUS	364	Iran	IRN								02	DAIRY PRODUCTS,BIRD EGGS	1	No Quantity							7452880			0
S3	2009	2009	2009	2	0	2	Export	36	Australia	AUS	368	Iraq	IRQ								02	DAIRY PRODUCTS,BIRD EGGS	1	No Quantity							4136372			0
S3	2009	2009	2009	2	0	2	Export	36	Australia	AUS	372	Ireland	IRL								02	DAIRY PRODUCTS,BIRD EGGS	1	No Quantity							62272			0
S3	2009	2009	2009	2	0	2	Export	36	Australia	AUS	376	Israel	ISR								02	DAIRY PRODUCTS,BIRD EGGS	1	No Quantity							109956			0
S3	2009	2009	2009	2	0	2	Export	36	Australia	AUS	388	Jamaica	JAM								02	DAIRY PRODUCTS,BIRD EGGS	1	No Quantity							329924			0
S3	2009	2009	2009	2	0	2	Export	36	Australia	AUS	392	Japan	JPN								02	DAIRY PRODUCTS,BIRD EGGS	1	No Quantity							308911601			0
S3	2009	2009	2009	2	0	2	Export	36	Australia	AUS	400	Jordan	JOR								02	DAIRY PRODUCTS,BIRD EGGS	1	No Quantity							7691572			0
S3	2009	2009	2009	2	0	2	Export	36	Australia	AUS	410	Rep. of Korea	KOR								02	DAIRY PRODUCTS,BIRD EGGS	1	No Quantity							71222798			0
S3	2009	2009	2009	2	0	2	Export	36	Australia	AUS	414	Kuwait	KWT								02	DAIRY PRODUCTS,BIRD EGGS	1	No Quantity							15727838			0
S3	2009	2009	2009	2	0	2	Export	36	Australia	AUS	422	Lebanon	LBN								02	DAIRY PRODUCTS,BIRD EGGS	1	No Quantity							3318685			0
S3	2009	2009	2009	2	0	2	Export	36	Australia	AUS	434	Libya	LBY								02	DAIRY PRODUCTS,BIRD EGGS	1	No Quantity							1304148			0
S3	2009	2009	2009	2	0	2	Export	36	Australia	AUS	446	China, Macao SAR	MAC								02	DAIRY PRODUCTS,BIRD EGGS	1	No Quantity							7263			0
S3	2009	2009	2009	2	0	2	Export	36	Australia	AUS	450	Madagascar	MDG								02	DAIRY PRODUCTS,BIRD EGGS	1	No Quantity							32902			0
S3	2009	2009	2009	2	0	2	Export	36	Australia	AUS	458	Malaysia	MYS								02	DAIRY PRODUCTS,BIRD EGGS	1	No Quantity							74000543			0
S3	2009	2009	2009	2	0	2	Export	36	Australia	AUS	462	Maldives	MDV								02	DAIRY PRODUCTS,BIRD EGGS	1	No Quantity							803964			0
S3	2009	2009	2009	2	0	2	Export	36	Australia	AUS	470	Malta	MLT								02	DAIRY PRODUCTS,BIRD EGGS	1	No Quantity							1403017			0
S3	2009	2009	2009	2	0	2	Export	36	Australia	AUS	480	Mauritius	MUS								02	DAIRY PRODUCTS,BIRD EGGS	1	No Quantity							16978677			0
S3	2009	2009	2009	2	0	2	Export	36	Australia	AUS	484	Mexico	MEX								02	DAIRY PRODUCTS,BIRD EGGS	1	No Quantity							9446262			0
S3	2009	2009	2009	2	0	2	Export	36	Australia	AUS	490	Other Asia, nes									02	DAIRY PRODUCTS,BIRD EGGS	1	No Quantity							59512362			0
S3	2009	2009	2009	2	0	2	Export	36	Australia	AUS	504	Morocco	MAR								02	DAIRY PRODUCTS,BIRD EGGS	1	No Quantity							10658077			0
S3	2009	2009	2009	2	0	2	Export	36	Australia	AUS	508	Mozambique	MOZ								02	DAIRY PRODUCTS,BIRD EGGS	1	No Quantity							50891			0
S3	2009	2009	2009	2	0	2	Export	36	Australia	AUS	512	Oman	OMN								02	DAIRY PRODUCTS,BIRD EGGS	1	No Quantity							10130736			0
S3	2009	2009	2009	2	0	2	Export	36	Australia	AUS	520	Nauru	NRU								02	DAIRY PRODUCTS,BIRD EGGS	1	No Quantity							94157			0
S3	2009	2009	2009	2	0	2	Export	36	Australia	AUS	524	Nepal	NPL								02	DAIRY PRODUCTS,BIRD EGGS	1	No Quantity							301705			0
S3	2009	2009	2009	2	0	2	Export	36	Australia	AUS	528	Netherlands	NLD								02	DAIRY PRODUCTS,BIRD EGGS	1	No Quantity							7534968			0
S3	2009	2009	2009	2	0	2	Export	36	Australia	AUS	530	Neth. Antilles	ANT								02	DAIRY PRODUCTS,BIRD EGGS	1	No Quantity							20670			0
S3	2009	2009	2009	2	0	2	Export	36	Australia	AUS	540	New Caledonia	NCL								02	DAIRY PRODUCTS,BIRD EGGS	1	No Quantity							1368306			0
S3	2009	2009	2009	2	0	2	Export	36	Australia	AUS	548	Vanuatu	VUT								02	DAIRY PRODUCTS,BIRD EGGS	1	No Quantity							863478			0
S3	2009	2009	2009	2	0	2	Export	36	Australia	AUS	554	New Zealand	NZL								02	DAIRY PRODUCTS,BIRD EGGS	1	No Quantity							60553024			0
S3	2009	2009	2009	2	0	2	Export	36	Australia	AUS	566	Nigeria	NGA								02	DAIRY PRODUCTS,BIRD EGGS	1	No Quantity							2696144			0
S3	2009	2009	2009	2	0	2	Export	36	Australia	AUS	574	Norfolk Isds	NFK								02	DAIRY PRODUCTS,BIRD EGGS	1	No Quantity							22318			0
S3	2009	2009	2009	2	0	2	Export	36	Australia	AUS	580	N. Mariana Isds	MNP								02	DAIRY PRODUCTS,BIRD EGGS	1	No Quantity							120700			0
S3	2009	2009	2009	2	0	2	Export	36	Australia	AUS	583	FS Micronesia	FSM								02	DAIRY PRODUCTS,BIRD EGGS	1	No Quantity							294088			0
S3	2009	2009	2009	2	0	2	Export	36	Australia	AUS	584	Marshall Isds	MHL								02	DAIRY PRODUCTS,BIRD EGGS	1	No Quantity							69275			0
S3	2009	2009	2009	2	0	2	Export	36	Australia	AUS	585	Palau	PLW								02	DAIRY PRODUCTS,BIRD EGGS	1	No Quantity							152			0
S3	2009	2009	2009	2	0	2	Export	36	Australia	AUS	586	Pakistan	PAK								02	DAIRY PRODUCTS,BIRD EGGS	1	No Quantity							7129175			0
S3	2009	2009	2009	2	0	2	Export	36	Australia	AUS	591	Panama	PAN								02	DAIRY PRODUCTS,BIRD EGGS	1	No Quantity							32168			0
S3	2009	2009	2009	2	0	2	Export	36	Australia	AUS	598	Papua New Guinea	PNG								02	DAIRY PRODUCTS,BIRD EGGS	1	No Quantity							5755168			0
S3	2009	2009	2009	2	0	2	Export	36	Australia	AUS	604	Peru	PER								02	DAIRY PRODUCTS,BIRD EGGS	1	No Quantity							16158420			0
S3	2009	2009	2009	2	0	2	Export	36	Australia	AUS	608	Philippines	PHL								02	DAIRY PRODUCTS,BIRD EGGS	1	No Quantity							91948549			0
S3	2009	2009	2009	2	0	2	Export	36	Australia	AUS	626	Timor-Leste	TLS								02	DAIRY PRODUCTS,BIRD EGGS	1	No Quantity							736255			0
S3	2009	2009	2009	2	0	2	Export	36	Australia	AUS	634	Qatar	QAT								02	DAIRY PRODUCTS,BIRD EGGS	1	No Quantity							895544			0
S3	2009	2009	2009	2	0	2	Export	36	Australia	AUS	642	Romania	ROU								02	DAIRY PRODUCTS,BIRD EGGS	1	No Quantity							244553			0
S3	2009	2009	2009	2	0	2	Export	36	Australia	AUS	643	Russian Federation	RUS								02	DAIRY PRODUCTS,BIRD EGGS	1	No Quantity							6200002			0
S3	2009	2009	2009	2	0	2	Export	36	Australia	AUS	682	Saudi Arabia	SAU								02	DAIRY PRODUCTS,BIRD EGGS	1	No Quantity							64419038			0
S3	2009	2009	2009	2	0	2	Export	36	Australia	AUS	686	Senegal	SEN								02	DAIRY PRODUCTS,BIRD EGGS	1	No Quantity							231760			0
S3	2009	2009	2009	2	0	2	Export	36	Australia	AUS	690	Seychelles	SYC								02	DAIRY PRODUCTS,BIRD EGGS	1	No Quantity							186869			0
S3	2009	2009	2009	2	0	2	Export	36	Australia	AUS	699	India	IND								02	DAIRY PRODUCTS,BIRD EGGS	1	No Quantity							4575991			0
S3	2009	2009	2009	2	0	2	Export	36	Australia	AUS	702	Singapore	SGP								02	DAIRY PRODUCTS,BIRD EGGS	1	No Quantity							143827535			0
S3	2009	2009	2009	2	0	2	Export	36	Australia	AUS	704	Viet Nam	VNM								02	DAIRY PRODUCTS,BIRD EGGS	1	No Quantity							15988347			0
S3	2009	2009	2009	2	0	2	Export	36	Australia	AUS	705	Slovenia	SVN								02	DAIRY PRODUCTS,BIRD EGGS	1	No Quantity							9092			0
S3	2009	2009	2009	2	0	2	Export	36	Australia	AUS	710	South Africa	ZAF								02	DAIRY PRODUCTS,BIRD EGGS	1	No Quantity							13386387			0
S3	2009	2009	2009	2	0	2	Export	36	Australia	AUS	724	Spain	ESP								02	DAIRY PRODUCTS,BIRD EGGS	1	No Quantity							160637			0
S3	2009	2009	2009	2	0	2	Export	36	Australia	AUS	736	Fmr Sudan	SDN								02	DAIRY PRODUCTS,BIRD EGGS	1	No Quantity							1854883			0
S3	2009	2009	2009	2	0	2	Export	36	Australia	AUS	757	Switzerland	CHE								02	DAIRY PRODUCTS,BIRD EGGS	1	No Quantity							516892			0
S3	2009	2009	2009	2	0	2	Export	36	Australia	AUS	760	Syria	SYR								02	DAIRY PRODUCTS,BIRD EGGS	1	No Quantity							1686209			0
S3	2009	2009	2009	2	0	2	Export	36	Australia	AUS	764	Thailand	THA								02	DAIRY PRODUCTS,BIRD EGGS	1	No Quantity							49643299			0
S3	2009	2009	2009	2	0	2	Export	36	Australia	AUS	776	Tonga	TON								02	DAIRY PRODUCTS,BIRD EGGS	1	No Quantity							67005			0
S3	2009	2009	2009	2	0	2	Export	36	Australia	AUS	780	Trinidad and Tobago	TTO								02	DAIRY PRODUCTS,BIRD EGGS	1	No Quantity							3781902			0
S3	2009	2009	2009	2	0	2	Export	36	Australia	AUS	784	United Arab Emirates	ARE								02	DAIRY PRODUCTS,BIRD EGGS	1	No Quantity							44429856			0
S3	2009	2009	2009	2	0	2	Export	36	Australia	AUS	788	Tunisia	TUN								02	DAIRY PRODUCTS,BIRD EGGS	1	No Quantity							2639182			0
S3	2009	2009	2009	2	0	2	Export	36	Australia	AUS	792	Turkey	TUR								02	DAIRY PRODUCTS,BIRD EGGS	1	No Quantity							11407568			0
S3	2009	2009	2009	2	0	2	Export	36	Australia	AUS	798	Tuvalu	TUV								02	DAIRY PRODUCTS,BIRD EGGS	1	No Quantity							49385			0
S3	2009	2009	2009	2	0	2	Export	36	Australia	AUS	818	Egypt	EGY								02	DAIRY PRODUCTS,BIRD EGGS	1	No Quantity							28030833			0
S3	2009	2009	2009	2	0	2	Export	36	Australia	AUS	826	United Kingdom	GBR								02	DAIRY PRODUCTS,BIRD EGGS	1	No Quantity							9406723			0
S3	2009	2009	2009	2	0	2	Export	36	Australia	AUS	837	Bunkers									02	DAIRY PRODUCTS,BIRD EGGS	1	No Quantity							46068			0
S3	2009	2009	2009	2	0	2	Export	36	Australia	AUS	842	USA	USA								02	DAIRY PRODUCTS,BIRD EGGS	1	No Quantity							63380602			0
S3	2009	2009	2009	2	0	2	Export	36	Australia	AUS	882	Samoa	WSM								02	DAIRY PRODUCTS,BIRD EGGS	1	No Quantity							1514053			0
S3	2009	2009	2009	2	0	2	Export	36	Australia	AUS	887	Yemen	YEM								02	DAIRY PRODUCTS,BIRD EGGS	1	No Quantity							18392016			0
S3	2009	2009	2009	2	0	2	Export	36	Australia	AUS	894	Zambia	ZMB								02	DAIRY PRODUCTS,BIRD EGGS	1	No Quantity							182202			0
S3	2009	2009	2009	2	0	2	Export	40	Austria	AUT	0	World	WLD								02	DAIRY PRODUCTS,BIRD EGGS	1	No Quantity							1199370263			0
S3	2009	2009	2009	2	0	2	Export	40	Austria	AUT	4	Afghanistan	AFG								02	DAIRY PRODUCTS,BIRD EGGS	1	No Quantity							712955			0
S3	2009	2009	2009	2	0	2	Export	40	Austria	AUT	8	Albania	ALB								02	DAIRY PRODUCTS,BIRD EGGS	1	No Quantity							140328			0
S3	2009	2009	2009	2	0	2	Export	40	Austria	AUT	32	Argentina	ARG								02	DAIRY PRODUCTS,BIRD EGGS	1	No Quantity							2523			0
S3	2009	2009	2009	2	0	2	Export	40	Austria	AUT	36	Australia	AUS								02	DAIRY PRODUCTS,BIRD EGGS	1	No Quantity							3364641			0
S3	2009	2009	2009	2	0	2	Export	40	Austria	AUT	48	Bahrain	BHR								02	DAIRY PRODUCTS,BIRD EGGS	1	No Quantity							112003			0
S3	2009	2009	2009	2	0	2	Export	40	Austria	AUT	56	Belgium	BEL								02	DAIRY PRODUCTS,BIRD EGGS	1	No Quantity							15668152			0
S3	2009	2009	2009	2	0	2	Export	40	Austria	AUT	70	Bosnia Herzegovina	BIH								02	DAIRY PRODUCTS,BIRD EGGS	1	No Quantity							2323463			0
S3	2009	2009	2009	2	0	2	Export	40	Austria	AUT	76	Brazil	BRA								02	DAIRY PRODUCTS,BIRD EGGS	1	No Quantity							66088			0
S3	2009	2009	2009	2	0	2	Export	40	Austria	AUT	84	Belize	BLZ								02	DAIRY PRODUCTS,BIRD EGGS	1	No Quantity							1610146			0
S3	2009	2009	2009	2	0	2	Export	40	Austria	AUT	100	Bulgaria	BGR								02	DAIRY PRODUCTS,BIRD EGGS	1	No Quantity							990431			0
S3	2009	2009	2009	2	0	2	Export	40	Austria	AUT	124	Canada	CAN								02	DAIRY PRODUCTS,BIRD EGGS	1	No Quantity							330348			0
S3	2009	2009	2009	2	0	2	Export	40	Austria	AUT	132	Cabo Verde	CPV								02	DAIRY PRODUCTS,BIRD EGGS	1	No Quantity							25033			0
S3	2009	2009	2009	2	0	2	Export	40	Austria	AUT	144	Sri Lanka	LKA								02	DAIRY PRODUCTS,BIRD EGGS	1	No Quantity							2671853			0
S3	2009	2009	2009	2	0	2	Export	40	Austria	AUT	148	Chad	TCD								02	DAIRY PRODUCTS,BIRD EGGS	1	No Quantity							774			0
S3	2009	2009	2009	2	0	2	Export	40	Austria	AUT	156	China	CHN								02	DAIRY PRODUCTS,BIRD EGGS	1	No Quantity							4198131			0
S3	2009	2009	2009	2	0	2	Export	40	Austria	AUT	191	Croatia	HRV								02	DAIRY PRODUCTS,BIRD EGGS	1	No Quantity							3921303			0
S3	2009	2009	2009	2	0	2	Export	40	Austria	AUT	196	Cyprus	CYP								02	DAIRY PRODUCTS,BIRD EGGS	1	No Quantity							3205965			0
S3	2009	2009	2009	2	0	2	Export	40	Austria	AUT	203	Czechia	CZE								02	DAIRY PRODUCTS,BIRD EGGS	1	No Quantity							10281241			0
S3	2009	2009	2009	2	0	2	Export	40	Austria	AUT	208	Denmark	DNK								02	DAIRY PRODUCTS,BIRD EGGS	1	No Quantity							11297685			0
S3	2009	2009	2009	2	0	2	Export	40	Austria	AUT	231	Ethiopia	ETH								02	DAIRY PRODUCTS,BIRD EGGS	1	No Quantity							46531			0
S3	2009	2009	2009	2	0	2	Export	40	Austria	AUT	233	Estonia	EST								02	DAIRY PRODUCTS,BIRD EGGS	1	No Quantity							1159359			0
S3	2009	2009	2009	2	0	2	Export	40	Austria	AUT	246	Finland	FIN								02	DAIRY PRODUCTS,BIRD EGGS	1	No Quantity							5867787			0
S3	2009	2009	2009	2	0	2	Export	40	Austria	AUT	251	France	FRA								02	DAIRY PRODUCTS,BIRD EGGS	1	No Quantity							19719403			0
S3	2009	2009	2009	2	0	2	Export	40	Austria	AUT	268	Georgia	GEO								02	DAIRY PRODUCTS,BIRD EGGS	1	No Quantity							57442			0
S3	2009	2009	2009	2	0	2	Export	40	Austria	AUT	270	Gambia	GMB								02	DAIRY PRODUCTS,BIRD EGGS	1	No Quantity							193			0
S3	2009	2009	2009	2	0	2	Export	40	Austria	AUT	276	Germany	DEU								02	DAIRY PRODUCTS,BIRD EGGS	1	No Quantity							548990226			0
S3	2009	2009	2009	2	0	2	Export	40	Austria	AUT	288	Ghana	GHA								02	DAIRY PRODUCTS,BIRD EGGS	1	No Quantity							140954			0
S3	2009	2009	2009	2	0	2	Export	40	Austria	AUT	300	Greece	GRC								02	DAIRY PRODUCTS,BIRD EGGS	1	No Quantity							34020451			0
S3	2009	2009	2009	2	0	2	Export	40	Austria	AUT	336	Holy See (Vatican City State)	VAT								02	DAIRY PRODUCTS,BIRD EGGS	1	No Quantity							380313			0
S3	2009	2009	2009	2	0	2	Export	40	Austria	AUT	344	China, Hong Kong SAR	HKG								02	DAIRY PRODUCTS,BIRD EGGS	1	No Quantity							177504			0
S3	2009	2009	2009	2	0	2	Export	40	Austria	AUT	348	Hungary	HUN								02	DAIRY PRODUCTS,BIRD EGGS	1	No Quantity							25367463			0
S3	2009	2009	2009	2	0	2	Export	40	Austria	AUT	364	Iran	IRN								02	DAIRY PRODUCTS,BIRD EGGS	1	No Quantity							374960			0
S3	2009	2009	2009	2	0	2	Export	40	Austria	AUT	368	Iraq	IRQ								02	DAIRY PRODUCTS,BIRD EGGS	1	No Quantity							5746066			0
S3	2009	2009	2009	2	0	2	Export	40	Austria	AUT	372	Ireland	IRL								02	DAIRY PRODUCTS,BIRD EGGS	1	No Quantity							3663015			0
S3	2009	2009	2009	2	0	2	Export	40	Austria	AUT	376	Israel	ISR								02	DAIRY PRODUCTS,BIRD EGGS	1	No Quantity							145544			0
S3	2009	2009	2009	2	0	2	Export	40	Austria	AUT	381	Italy	ITA								02	DAIRY PRODUCTS,BIRD EGGS	1	No Quantity							247581339			0
S3	2009	2009	2009	2	0	2	Export	40	Austria	AUT	392	Japan	JPN								02	DAIRY PRODUCTS,BIRD EGGS	1	No Quantity							373571			0
S3	2009	2009	2009	2	0	2	Export	40	Austria	AUT	400	Jordan	JOR								02	DAIRY PRODUCTS,BIRD EGGS	1	No Quantity							1499988			0
S3	2009	2009	2009	2	0	2	Export	40	Austria	AUT	410	Rep. of Korea	KOR								02	DAIRY PRODUCTS,BIRD EGGS	1	No Quantity							564411			0
S3	2009	2009	2009	2	0	2	Export	40	Austria	AUT	414	Kuwait	KWT								02	DAIRY PRODUCTS,BIRD EGGS	1	No Quantity							384535			0
S3	2009	2009	2009	2	0	2	Export	40	Austria	AUT	417	Kyrgyzstan	KGZ								02	DAIRY PRODUCTS,BIRD EGGS	1	No Quantity							296			0
S3	2009	2009	2009	2	0	2	Export	40	Austria	AUT	422	Lebanon	LBN								02	DAIRY PRODUCTS,BIRD EGGS	1	No Quantity							4366203			0
S3	2009	2009	2009	2	0	2	Export	40	Austria	AUT	428	Latvia	LVA								02	DAIRY PRODUCTS,BIRD EGGS	1	No Quantity							32520			0
S3	2009	2009	2009	2	0	2	Export	40	Austria	AUT	434	Libya	LBY								02	DAIRY PRODUCTS,BIRD EGGS	1	No Quantity							4999119			0
S3	2009	2009	2009	2	0	2	Export	40	Austria	AUT	440	Lithuania	LTU								02	DAIRY PRODUCTS,BIRD EGGS	1	No Quantity							1403214			0
S3	2009	2009	2009	2	0	2	Export	40	Austria	AUT	442	Luxembourg	LUX								02	DAIRY PRODUCTS,BIRD EGGS	1	No Quantity							1090			0
S3	2009	2009	2009	2	0	2	Export	40	Austria	AUT	458	Malaysia	MYS								02	DAIRY PRODUCTS,BIRD EGGS	1	No Quantity							179058			0
S3	2009	2009	2009	2	0	2	Export	40	Austria	AUT	470	Malta	MLT								02	DAIRY PRODUCTS,BIRD EGGS	1	No Quantity							1828232			0
S3	2009	2009	2009	2	0	2	Export	40	Austria	AUT	484	Mexico	MEX								02	DAIRY PRODUCTS,BIRD EGGS	1	No Quantity							485517			0
S3	2009	2009	2009	2	0	2	Export	40	Austria	AUT	490	Other Asia, nes									02	DAIRY PRODUCTS,BIRD EGGS	1	No Quantity							1055205			0
S3	2009	2009	2009	2	0	2	Export	40	Austria	AUT	496	Mongolia	MNG								02	DAIRY PRODUCTS,BIRD EGGS	1	No Quantity							97709			0
S3	2009	2009	2009	2	0	2	Export	40	Austria	AUT	498	Rep. of Moldova	MDA								02	DAIRY PRODUCTS,BIRD EGGS	1	No Quantity							45048			0
S3	2009	2009	2009	2	0	2	Export	40	Austria	AUT	499	Montenegro	MNE								02	DAIRY PRODUCTS,BIRD EGGS	1	No Quantity							1305			0
S3	2009	2009	2009	2	0	2	Export	40	Austria	AUT	504	Morocco	MAR								02	DAIRY PRODUCTS,BIRD EGGS	1	No Quantity							1145703			0
S3	2009	2009	2009	2	0	2	Export	40	Austria	AUT	512	Oman	OMN								02	DAIRY PRODUCTS,BIRD EGGS	1	No Quantity							379657			0
S3	2009	2009	2009	2	0	2	Export	40	Austria	AUT	524	Nepal	NPL								02	DAIRY PRODUCTS,BIRD EGGS	1	No Quantity							11248			0
S3	2009	2009	2009	2	0	2	Export	40	Austria	AUT	528	Netherlands	NLD								02	DAIRY PRODUCTS,BIRD EGGS	1	No Quantity							36027375			0
S3	2009	2009	2009	2	0	2	Export	40	Austria	AUT	554	New Zealand	NZL								02	DAIRY PRODUCTS,BIRD EGGS	1	No Quantity							14693			0
S3	2009	2009	2009	2	0	2	Export	40	Austria	AUT	566	Nigeria	NGA								02	DAIRY PRODUCTS,BIRD EGGS	1	No Quantity							269			0
S3	2009	2009	2009	2	0	2	Export	40	Austria	AUT	577	Other Africa, nes									02	DAIRY PRODUCTS,BIRD EGGS	1	No Quantity							265436			0
S3	2009	2009	2009	2	0	2	Export	40	Austria	AUT	579	Norway	NOR								02	DAIRY PRODUCTS,BIRD EGGS	1	No Quantity							111102			0
S3	2009	2009	2009	2	0	2	Export	40	Austria	AUT	586	Pakistan	PAK								02	DAIRY PRODUCTS,BIRD EGGS	1	No Quantity							1110117			0
S3	2009	2009	2009	2	0	2	Export	40	Austria	AUT	616	Poland	POL								02	DAIRY PRODUCTS,BIRD EGGS	1	No Quantity							10120748			0
S3	2009	2009	2009	2	0	2	Export	40	Austria	AUT	620	Portugal	PRT								02	DAIRY PRODUCTS,BIRD EGGS	1	No Quantity							176159			0
S3	2009	2009	2009	2	0	2	Export	40	Austria	AUT	634	Qatar	QAT								02	DAIRY PRODUCTS,BIRD EGGS	1	No Quantity							1659			0
S3	2009	2009	2009	2	0	2	Export	40	Austria	AUT	642	Romania	ROU								02	DAIRY PRODUCTS,BIRD EGGS	1	No Quantity							3474512			0
S3	2009	2009	2009	2	0	2	Export	40	Austria	AUT	643	Russian Federation	RUS								02	DAIRY PRODUCTS,BIRD EGGS	1	No Quantity							13108063			0
S3	2009	2009	2009	2	0	2	Export	40	Austria	AUT	682	Saudi Arabia	SAU								02	DAIRY PRODUCTS,BIRD EGGS	1	No Quantity							454301			0
S3	2009	2009	2009	2	0	2	Export	40	Austria	AUT	688	Serbia	SRB								02	DAIRY PRODUCTS,BIRD EGGS	1	No Quantity							1086469			0
S3	2009	2009	2009	2	0	2	Export	40	Austria	AUT	699	India	IND								02	DAIRY PRODUCTS,BIRD EGGS	1	No Quantity							164458			0
S3	2009	2009	2009	2	0	2	Export	40	Austria	AUT	702	Singapore	SGP								02	DAIRY PRODUCTS,BIRD EGGS	1	No Quantity							338049			0
S3	2009	2009	2009	2	0	2	Export	40	Austria	AUT	703	Slovakia	SVK								02	DAIRY PRODUCTS,BIRD EGGS	1	No Quantity							5800527			0
S3	2009	2009	2009	2	0	2	Export	40	Austria	AUT	705	Slovenia	SVN								02	DAIRY PRODUCTS,BIRD EGGS	1	No Quantity							45242240			0
S3	2009	2009	2009	2	0	2	Export	40	Austria	AUT	710	South Africa	ZAF								02	DAIRY PRODUCTS,BIRD EGGS	1	No Quantity							130			0
S3	2009	2009	2009	2	0	2	Export	40	Austria	AUT	724	Spain	ESP								02	DAIRY PRODUCTS,BIRD EGGS	1	No Quantity							49925669			0
S3	2009	2009	2009	2	0	2	Export	40	Austria	AUT	736	Fmr Sudan	SDN								02	DAIRY PRODUCTS,BIRD EGGS	1	No Quantity							91046			0
S3	2009	2009	2009	2	0	2	Export	40	Austria	AUT	752	Sweden	SWE								02	DAIRY PRODUCTS,BIRD EGGS	1	No Quantity							7583754			0
S3	2009	2009	2009	2	0	2	Export	40	Austria	AUT	757	Switzerland	CHE								02	DAIRY PRODUCTS,BIRD EGGS	1	No Quantity							15251148			0
S3	2009	2009	2009	2	0	2	Export	40	Austria	AUT	760	Syria	SYR								02	DAIRY PRODUCTS,BIRD EGGS	1	No Quantity							4568			0
S3	2009	2009	2009	2	0	2	Export	40	Austria	AUT	764	Thailand	THA								02	DAIRY PRODUCTS,BIRD EGGS	1	No Quantity							211179			0
S3	2009	2009	2009	2	0	2	Export	40	Austria	AUT	784	United Arab Emirates	ARE								02	DAIRY PRODUCTS,BIRD EGGS	1	No Quantity							1645582			0
S3	2009	2009	2009	2	0	2	Export	40	Austria	AUT	792	Turkey	TUR								02	DAIRY PRODUCTS,BIRD EGGS	1	No Quantity							579340			0
S3	2009	2009	2009	2	0	2	Export	40	Austria	AUT	795	Turkmenistan	TKM								02	DAIRY PRODUCTS,BIRD EGGS	1	No Quantity							372378			0
S3	2009	2009	2009	2	0	2	Export	40	Austria	AUT	800	Uganda	UGA								02	DAIRY PRODUCTS,BIRD EGGS	1	No Quantity							18			0
S3	2009	2009	2009	2	0	2	Export	40	Austria	AUT	804	Ukraine	UKR								02	DAIRY PRODUCTS,BIRD EGGS	1	No Quantity							909741			0
S3	2009	2009	2009	2	0	2	Export	40	Austria	AUT	807	North Macedonia	MKD								02	DAIRY PRODUCTS,BIRD EGGS	1	No Quantity							740524			0
S3	2009	2009	2009	2	0	2	Export	40	Austria	AUT	818	Egypt	EGY								02	DAIRY PRODUCTS,BIRD EGGS	1	No Quantity							98253			0
S3	2009	2009	2009	2	0	2	Export	40	Austria	AUT	826	United Kingdom	GBR								02	DAIRY PRODUCTS,BIRD EGGS	1	No Quantity							23901921			0
S3	2009	2009	2009	2	0	2	Export	40	Austria	AUT	842	USA	USA								02	DAIRY PRODUCTS,BIRD EGGS	1	No Quantity							3898950			0
S3	2009	2009	2009	2	0	2	Export	40	Austria	AUT	862	Venezuela	VEN								02	DAIRY PRODUCTS,BIRD EGGS	1	No Quantity							1829536			0
S3	2009	2009	2009	2	0	2	Export	40	Austria	AUT	887	Yemen	YEM								02	DAIRY PRODUCTS,BIRD EGGS	1	No Quantity							1552485			0
S3	2009	2009	2009	2	0	2	Export	40	Austria	AUT	899	Areas, nes									02	DAIRY PRODUCTS,BIRD EGGS	1	No Quantity							62623			0
S3	2009	2009	2009	2	0	2	Export	36	Australia	AUS	0	World	WLD								03	FISH,CRUSTACEANS,MOLLUSC	1	No Quantity							812246077			0
S3	2009	2009	2009	2	0	2	Export	36	Australia	AUS	16	American Samoa	ASM								03	FISH,CRUSTACEANS,MOLLUSC	1	No Quantity							102923			0
S3	2009	2009	2009	2	0	2	Export	36	Australia	AUS	48	Bahrain	BHR								03	FISH,CRUSTACEANS,MOLLUSC	1	No Quantity							40323			0
S3	2009	2009	2009	2	0	2	Export	36	Australia	AUS	50	Bangladesh	BGD								03	FISH,CRUSTACEANS,MOLLUSC	1	No Quantity							84446			0
S3	2009	2009	2009	2	0	2	Export	36	Australia	AUS	56	Belgium	BEL								03	FISH,CRUSTACEANS,MOLLUSC	1	No Quantity							247221			0
S3	2009	2009	2009	2	0	2	Export	36	Australia	AUS	90	Solomon Isds	SLB								03	FISH,CRUSTACEANS,MOLLUSC	1	No Quantity							31501			0
S3	2009	2009	2009	2	0	2	Export	36	Australia	AUS	96	Brunei Darussalam	BRN								03	FISH,CRUSTACEANS,MOLLUSC	1	No Quantity							11638			0
S3	2009	2009	2009	2	0	2	Export	36	Australia	AUS	116	Cambodia	KHM								03	FISH,CRUSTACEANS,MOLLUSC	1	No Quantity							50347			0
S3	2009	2009	2009	2	0	2	Export	36	Australia	AUS	124	Canada	CAN								03	FISH,CRUSTACEANS,MOLLUSC	1	No Quantity							2562613			0
S3	2009	2009	2009	2	0	2	Export	36	Australia	AUS	144	Sri Lanka	LKA								03	FISH,CRUSTACEANS,MOLLUSC	1	No Quantity							81705			0
S3	2009	2009	2009	2	0	2	Export	36	Australia	AUS	156	China	CHN								03	FISH,CRUSTACEANS,MOLLUSC	1	No Quantity							28405416			0
S3	2009	2009	2009	2	0	2	Export	36	Australia	AUS	162	Christmas Isds	CXR								03	FISH,CRUSTACEANS,MOLLUSC	1	No Quantity							104965			0
S3	2009	2009	2009	2	0	2	Export	36	Australia	AUS	166	Cocos Isds	CCK								03	FISH,CRUSTACEANS,MOLLUSC	1	No Quantity							1912			0
S3	2009	2009	2009	2	0	2	Export	36	Australia	AUS	203	Czechia	CZE								03	FISH,CRUSTACEANS,MOLLUSC	1	No Quantity							2034			0
S3	2009	2009	2009	2	0	2	Export	36	Australia	AUS	208	Denmark	DNK								03	FISH,CRUSTACEANS,MOLLUSC	1	No Quantity							582784			0
S3	2009	2009	2009	2	0	2	Export	36	Australia	AUS	242	Fiji	FJI								03	FISH,CRUSTACEANS,MOLLUSC	1	No Quantity							202670			0
S3	2009	2009	2009	2	0	2	Export	36	Australia	AUS	251	France	FRA								03	FISH,CRUSTACEANS,MOLLUSC	1	No Quantity							6401170			0
S3	2009	2009	2009	2	0	2	Export	36	Australia	AUS	258	French Polynesia	PYF								03	FISH,CRUSTACEANS,MOLLUSC	1	No Quantity							85232			0
S3	2009	2009	2009	2	0	2	Export	36	Australia	AUS	276	Germany	DEU								03	FISH,CRUSTACEANS,MOLLUSC	1	No Quantity							2060229			0
S3	2009	2009	2009	2	0	2	Export	36	Australia	AUS	296	Kiribati	KIR								03	FISH,CRUSTACEANS,MOLLUSC	1	No Quantity							74776			0
S3	2009	2009	2009	2	0	2	Export	36	Australia	AUS	300	Greece	GRC								03	FISH,CRUSTACEANS,MOLLUSC	1	No Quantity							431771			0
S3	2009	2009	2009	2	0	2	Export	36	Australia	AUS	316	Guam	GUM								03	FISH,CRUSTACEANS,MOLLUSC	1	No Quantity							224004			0
S3	2009	2009	2009	2	0	2	Export	36	Australia	AUS	344	China, Hong Kong SAR	HKG								03	FISH,CRUSTACEANS,MOLLUSC	1	No Quantity							421282071			0
S3	2009	2009	2009	2	0	2	Export	36	Australia	AUS	360	Indonesia	IDN								03	FISH,CRUSTACEANS,MOLLUSC	1	No Quantity							3412675			0
S3	2009	2009	2009	2	0	2	Export	36	Australia	AUS	376	Israel	ISR								03	FISH,CRUSTACEANS,MOLLUSC	1	No Quantity							2198			0
S3	2009	2009	2009	2	0	2	Export	36	Australia	AUS	381	Italy	ITA								03	FISH,CRUSTACEANS,MOLLUSC	1	No Quantity							2638651			0
S3	2009	2009	2009	2	0	2	Export	36	Australia	AUS	392	Japan	JPN								03	FISH,CRUSTACEANS,MOLLUSC	1	No Quantity							190524197			0
S3	2009	2009	2009	2	0	2	Export	36	Australia	AUS	400	Jordan	JOR								03	FISH,CRUSTACEANS,MOLLUSC	1	No Quantity							10141			0
S3	2009	2009	2009	2	0	2	Export	36	Australia	AUS	410	Rep. of Korea	KOR								03	FISH,CRUSTACEANS,MOLLUSC	1	No Quantity							271115			0
S3	2009	2009	2009	2	0	2	Export	36	Australia	AUS	418	Lao People's Dem. Rep.	LAO								03	FISH,CRUSTACEANS,MOLLUSC	1	No Quantity							729			0
S3	2009	2009	2009	2	0	2	Export	36	Australia	AUS	422	Lebanon	LBN								03	FISH,CRUSTACEANS,MOLLUSC	1	No Quantity							70747			0
S3	2009	2009	2009	2	0	2	Export	36	Australia	AUS	446	China, Macao SAR	MAC								03	FISH,CRUSTACEANS,MOLLUSC	1	No Quantity							166411			0
S3	2009	2009	2009	2	0	2	Export	36	Australia	AUS	458	Malaysia	MYS								03	FISH,CRUSTACEANS,MOLLUSC	1	No Quantity							6897163			0
S3	2009	2009	2009	2	0	2	Export	36	Australia	AUS	462	Maldives	MDV								03	FISH,CRUSTACEANS,MOLLUSC	1	No Quantity							7527			0
S3	2009	2009	2009	2	0	2	Export	36	Australia	AUS	480	Mauritius	MUS								03	FISH,CRUSTACEANS,MOLLUSC	1	No Quantity							195174			0
S3	2009	2009	2009	2	0	2	Export	36	Australia	AUS	490	Other Asia, nes									03	FISH,CRUSTACEANS,MOLLUSC	1	No Quantity							32486023			0
S3	2009	2009	2009	2	0	2	Export	36	Australia	AUS	512	Oman	OMN								03	FISH,CRUSTACEANS,MOLLUSC	1	No Quantity							178			0
S3	2009	2009	2009	2	0	2	Export	36	Australia	AUS	520	Nauru	NRU								03	FISH,CRUSTACEANS,MOLLUSC	1	No Quantity							23153			0
S3	2009	2009	2009	2	0	2	Export	36	Australia	AUS	524	Nepal	NPL								03	FISH,CRUSTACEANS,MOLLUSC	1	No Quantity							1372			0
S3	2009	2009	2009	2	0	2	Export	36	Australia	AUS	528	Netherlands	NLD								03	FISH,CRUSTACEANS,MOLLUSC	1	No Quantity							1508824			0
S3	2009	2009	2009	2	0	2	Export	36	Australia	AUS	540	New Caledonia	NCL								03	FISH,CRUSTACEANS,MOLLUSC	1	No Quantity							25783			0
S3	2009	2009	2009	2	0	2	Export	36	Australia	AUS	548	Vanuatu	VUT								03	FISH,CRUSTACEANS,MOLLUSC	1	No Quantity							36567			0
S3	2009	2009	2009	2	0	2	Export	36	Australia	AUS	554	New Zealand	NZL								03	FISH,CRUSTACEANS,MOLLUSC	1	No Quantity							13947963			0
S3	2009	2009	2009	2	0	2	Export	36	Australia	AUS	566	Nigeria	NGA								03	FISH,CRUSTACEANS,MOLLUSC	1	No Quantity							10207			0
S3	2009	2009	2009	2	0	2	Export	36	Australia	AUS	574	Norfolk Isds	NFK								03	FISH,CRUSTACEANS,MOLLUSC	1	No Quantity							14225			0
S3	2009	2009	2009	2	0	2	Export	36	Australia	AUS	579	Norway	NOR								03	FISH,CRUSTACEANS,MOLLUSC	1	No Quantity							219849			0
S3	2009	2009	2009	2	0	2	Export	36	Australia	AUS	583	FS Micronesia	FSM								03	FISH,CRUSTACEANS,MOLLUSC	1	No Quantity							186420			0
S3	2009	2009	2009	2	0	2	Export	36	Australia	AUS	584	Marshall Isds	MHL								03	FISH,CRUSTACEANS,MOLLUSC	1	No Quantity							23267			0
S3	2009	2009	2009	2	0	2	Export	36	Australia	AUS	598	Papua New Guinea	PNG								03	FISH,CRUSTACEANS,MOLLUSC	1	No Quantity							203785			0
S3	2009	2009	2009	2	0	2	Export	36	Australia	AUS	608	Philippines	PHL								03	FISH,CRUSTACEANS,MOLLUSC	1	No Quantity							1181563			0
S3	2009	2009	2009	2	0	2	Export	36	Australia	AUS	620	Portugal	PRT								03	FISH,CRUSTACEANS,MOLLUSC	1	No Quantity							150876			0
S3	2009	2009	2009	2	0	2	Export	36	Australia	AUS	626	Timor-Leste	TLS								03	FISH,CRUSTACEANS,MOLLUSC	1	No Quantity							45536			0
S3	2009	2009	2009	2	0	2	Export	36	Australia	AUS	634	Qatar	QAT								03	FISH,CRUSTACEANS,MOLLUSC	1	No Quantity							142965			0
S3	2009	2009	2009	2	0	2	Export	36	Australia	AUS	643	Russian Federation	RUS								03	FISH,CRUSTACEANS,MOLLUSC	1	No Quantity							256229			0
S3	2009	2009	2009	2	0	2	Export	36	Australia	AUS	682	Saudi Arabia	SAU								03	FISH,CRUSTACEANS,MOLLUSC	1	No Quantity							5360			0
S3	2009	2009	2009	2	0	2	Export	36	Australia	AUS	699	India	IND								03	FISH,CRUSTACEANS,MOLLUSC	1	No Quantity							323769			0
S3	2009	2009	2009	2	0	2	Export	36	Australia	AUS	702	Singapore	SGP								03	FISH,CRUSTACEANS,MOLLUSC	1	No Quantity							27531753			0
S3	2009	2009	2009	2	0	2	Export	36	Australia	AUS	704	Viet Nam	VNM								03	FISH,CRUSTACEANS,MOLLUSC	1	No Quantity							3976440			0
S3	2009	2009	2009	2	0	2	Export	36	Australia	AUS	710	South Africa	ZAF								03	FISH,CRUSTACEANS,MOLLUSC	1	No Quantity							191644			0
S3	2009	2009	2009	2	0	2	Export	36	Australia	AUS	724	Spain	ESP								03	FISH,CRUSTACEANS,MOLLUSC	1	No Quantity							3184916			0
S3	2009	2009	2009	2	0	2	Export	36	Australia	AUS	757	Switzerland	CHE								03	FISH,CRUSTACEANS,MOLLUSC	1	No Quantity							1283974			0
S3	2009	2009	2009	2	0	2	Export	36	Australia	AUS	764	Thailand	THA								03	FISH,CRUSTACEANS,MOLLUSC	1	No Quantity							5452847			0
S3	2009	2009	2009	2	0	2	Export	36	Australia	AUS	784	United Arab Emirates	ARE								03	FISH,CRUSTACEANS,MOLLUSC	1	No Quantity							1338430			0
S3	2009	2009	2009	2	0	2	Export	36	Australia	AUS	792	Turkey	TUR								03	FISH,CRUSTACEANS,MOLLUSC	1	No Quantity							25176			0
S3	2009	2009	2009	2	0	2	Export	36	Australia	AUS	804	Ukraine	UKR								03	FISH,CRUSTACEANS,MOLLUSC	1	No Quantity							3211			0
S3	2009	2009	2009	2	0	2	Export	36	Australia	AUS	807	North Macedonia	MKD								03	FISH,CRUSTACEANS,MOLLUSC	1	No Quantity							5889			0
S3	2009	2009	2009	2	0	2	Export	36	Australia	AUS	818	Egypt	EGY								03	FISH,CRUSTACEANS,MOLLUSC	1	No Quantity							114289			0
S3	2009	2009	2009	2	0	2	Export	36	Australia	AUS	826	United Kingdom	GBR								03	FISH,CRUSTACEANS,MOLLUSC	1	No Quantity							1386924			0
S3	2009	2009	2009	2	0	2	Export	36	Australia	AUS	837	Bunkers									03	FISH,CRUSTACEANS,MOLLUSC	1	No Quantity							105901			0
S3	2009	2009	2009	2	0	2	Export	36	Australia	AUS	842	USA	USA								03	FISH,CRUSTACEANS,MOLLUSC	1	No Quantity							47997653			0
S3	2009	2009	2009	2	0	2	Export	36	Australia	AUS	899	Areas, nes									03	FISH,CRUSTACEANS,MOLLUSC	1	No Quantity							1584634			0
S3	2009	2009	2009	2	0	2	Export	40	Austria	AUT	0	World	WLD								03	FISH,CRUSTACEANS,MOLLUSC	1	No Quantity							26051329			0
S3	2009	2009	2009	2	0	2	Export	40	Austria	AUT	56	Belgium	BEL								03	FISH,CRUSTACEANS,MOLLUSC	1	No Quantity							333840			0
S3	2009	2009	2009	2	0	2	Export	40	Austria	AUT	100	Bulgaria	BGR								03	FISH,CRUSTACEANS,MOLLUSC	1	No Quantity							44173			0
S3	2009	2009	2009	2	0	2	Export	40	Austria	AUT	156	China	CHN								03	FISH,CRUSTACEANS,MOLLUSC	1	No Quantity							1973			0
S3	2009	2009	2009	2	0	2	Export	40	Austria	AUT	191	Croatia	HRV								03	FISH,CRUSTACEANS,MOLLUSC	1	No Quantity							117742			0
S3	2009	2009	2009	2	0	2	Export	40	Austria	AUT	203	Czechia	CZE								03	FISH,CRUSTACEANS,MOLLUSC	1	No Quantity							918717			0
S3	2009	2009	2009	2	0	2	Export	40	Austria	AUT	208	Denmark	DNK								03	FISH,CRUSTACEANS,MOLLUSC	1	No Quantity							5102			0
S3	2009	2009	2009	2	0	2	Export	40	Austria	AUT	233	Estonia	EST								03	FISH,CRUSTACEANS,MOLLUSC	1	No Quantity							1983			0
S3	2009	2009	2009	2	0	2	Export	40	Austria	AUT	251	France	FRA								03	FISH,CRUSTACEANS,MOLLUSC	1	No Quantity							93990			0
S3	2009	2009	2009	2	0	2	Export	40	Austria	AUT	270	Gambia	GMB								03	FISH,CRUSTACEANS,MOLLUSC	1	No Quantity							102			0
S3	2009	2009	2009	2	0	2	Export	40	Austria	AUT	276	Germany	DEU								03	FISH,CRUSTACEANS,MOLLUSC	1	No Quantity							9567633			0
S3	2009	2009	2009	2	0	2	Export	40	Austria	AUT	288	Ghana	GHA								03	FISH,CRUSTACEANS,MOLLUSC	1	No Quantity							138			0
S3	2009	2009	2009	2	0	2	Export	40	Austria	AUT	300	Greece	GRC								03	FISH,CRUSTACEANS,MOLLUSC	1	No Quantity							182703			0
S3	2009	2009	2009	2	0	2	Export	40	Austria	AUT	320	Guatemala	GTM								03	FISH,CRUSTACEANS,MOLLUSC	1	No Quantity							52			0
S3	2009	2009	2009	2	0	2	Export	40	Austria	AUT	348	Hungary	HUN								03	FISH,CRUSTACEANS,MOLLUSC	1	No Quantity							2755401			0
S3	2009	2009	2009	2	0	2	Export	40	Austria	AUT	372	Ireland	IRL								03	FISH,CRUSTACEANS,MOLLUSC	1	No Quantity							486			0
S3	2009	2009	2009	2	0	2	Export	40	Austria	AUT	381	Italy	ITA								03	FISH,CRUSTACEANS,MOLLUSC	1	No Quantity							2795629			0
S3	2009	2009	2009	2	0	2	Export	40	Austria	AUT	414	Kuwait	KWT								03	FISH,CRUSTACEANS,MOLLUSC	1	No Quantity							45894			0
S3	2009	2009	2009	2	0	2	Export	40	Austria	AUT	428	Latvia	LVA								03	FISH,CRUSTACEANS,MOLLUSC	1	No Quantity							213			0
S3	2009	2009	2009	2	0	2	Export	40	Austria	AUT	440	Lithuania	LTU								03	FISH,CRUSTACEANS,MOLLUSC	1	No Quantity							43			0
S3	2009	2009	2009	2	0	2	Export	40	Austria	AUT	442	Luxembourg	LUX								03	FISH,CRUSTACEANS,MOLLUSC	1	No Quantity							8078			0
S3	2009	2009	2009	2	0	2	Export	40	Austria	AUT	450	Madagascar	MDG								03	FISH,CRUSTACEANS,MOLLUSC	1	No Quantity							713			0
S3	2009	2009	2009	2	0	2	Export	40	Austria	AUT	462	Maldives	MDV								03	FISH,CRUSTACEANS,MOLLUSC	1	No Quantity							11352			0
S3	2009	2009	2009	2	0	2	Export	40	Austria	AUT	528	Netherlands	NLD								03	FISH,CRUSTACEANS,MOLLUSC	1	No Quantity							804956			0
S3	2009	2009	2009	2	0	2	Export	40	Austria	AUT	579	Norway	NOR								03	FISH,CRUSTACEANS,MOLLUSC	1	No Quantity							54			0
S3	2009	2009	2009	2	0	2	Export	40	Austria	AUT	616	Poland	POL								03	FISH,CRUSTACEANS,MOLLUSC	1	No Quantity							1208443			0
S3	2009	2009	2009	2	0	2	Export	40	Austria	AUT	620	Portugal	PRT								03	FISH,CRUSTACEANS,MOLLUSC	1	No Quantity							618			0
S3	2009	2009	2009	2	0	2	Export	40	Austria	AUT	634	Qatar	QAT								03	FISH,CRUSTACEANS,MOLLUSC	1	No Quantity							1846			0
S3	2009	2009	2009	2	0	2	Export	40	Austria	AUT	642	Romania	ROU								03	FISH,CRUSTACEANS,MOLLUSC	1	No Quantity							348809			0
S3	2009	2009	2009	2	0	2	Export	40	Austria	AUT	643	Russian Federation	RUS								03	FISH,CRUSTACEANS,MOLLUSC	1	No Quantity							5651			0
S3	2009	2009	2009	2	0	2	Export	40	Austria	AUT	688	Serbia	SRB								03	FISH,CRUSTACEANS,MOLLUSC	1	No Quantity							12946			0
S3	2009	2009	2009	2	0	2	Export	40	Austria	AUT	703	Slovakia	SVK								03	FISH,CRUSTACEANS,MOLLUSC	1	No Quantity							902559			0
S3	2009	2009	2009	2	0	2	Export	40	Austria	AUT	705	Slovenia	SVN								03	FISH,CRUSTACEANS,MOLLUSC	1	No Quantity							3000048			0
S3	2009	2009	2009	2	0	2	Export	40	Austria	AUT	724	Spain	ESP								03	FISH,CRUSTACEANS,MOLLUSC	1	No Quantity							51853			0
S3	2009	2009	2009	2	0	2	Export	40	Austria	AUT	757	Switzerland	CHE								03	FISH,CRUSTACEANS,MOLLUSC	1	No Quantity							2526024			0
S3	2009	2009	2009	2	0	2	Export	40	Austria	AUT	760	Syria	SYR								03	FISH,CRUSTACEANS,MOLLUSC	1	No Quantity							7105			0
S3	2009	2009	2009	2	0	2	Export	40	Austria	AUT	784	United Arab Emirates	ARE								03	FISH,CRUSTACEANS,MOLLUSC	1	No Quantity							4835			0
S3	2009	2009	2009	2	0	2	Export	40	Austria	AUT	792	Turkey	TUR								03	FISH,CRUSTACEANS,MOLLUSC	1	No Quantity							20138			0
S3	2009	2009	2009	2	0	2	Export	40	Austria	AUT	826	United Kingdom	GBR								03	FISH,CRUSTACEANS,MOLLUSC	1	No Quantity							268665			0
S3	2009	2009	2009	2	0	2	Export	40	Austria	AUT	842	USA	USA								03	FISH,CRUSTACEANS,MOLLUSC	1	No Quantity							826			0
S3	2009	2009	2009	2	0	2	Export	36	Australia	AUS	0	World	WLD								04	CEREALS,CEREAL PREPRTNS.	1	No Quantity							5091459761			0
S3	2009	2009	2009	2	0	2	Export	36	Australia	AUS	16	American Samoa	ASM								04	CEREALS,CEREAL PREPRTNS.	1	No Quantity							449297			0
S3	2009	2009	2009	2	0	2	Export	36	Australia	AUS	32	Argentina	ARG								04	CEREALS,CEREAL PREPRTNS.	1	No Quantity							28986			0
S3	2009	2009	2009	2	0	2	Export	36	Australia	AUS	40	Austria	AUT								04	CEREALS,CEREAL PREPRTNS.	1	No Quantity							1965			0
S3	2009	2009	2009	2	0	2	Export	36	Australia	AUS	48	Bahrain	BHR								04	CEREALS,CEREAL PREPRTNS.	1	No Quantity							1474807			0
S3	2009	2009	2009	2	0	2	Export	36	Australia	AUS	50	Bangladesh	BGD								04	CEREALS,CEREAL PREPRTNS.	1	No Quantity							61374612			0
S3	2009	2009	2009	2	0	2	Export	36	Australia	AUS	56	Belgium	BEL								04	CEREALS,CEREAL PREPRTNS.	1	No Quantity							484706			0
S3	2009	2009	2009	2	0	2	Export	36	Australia	AUS	68	Bolivia (Plurinational State of)	BOL								04	CEREALS,CEREAL PREPRTNS.	1	No Quantity							6770			0
S3	2009	2009	2009	2	0	2	Export	36	Australia	AUS	76	Brazil	BRA								04	CEREALS,CEREAL PREPRTNS.	1	No Quantity							13217			0
S3	2009	2009	2009	2	0	2	Export	36	Australia	AUS	90	Solomon Isds	SLB								04	CEREALS,CEREAL PREPRTNS.	1	No Quantity							3637784			0
S3	2009	2009	2009	2	0	2	Export	36	Australia	AUS	96	Brunei Darussalam	BRN								04	CEREALS,CEREAL PREPRTNS.	1	No Quantity							185112			0
S3	2009	2009	2009	2	0	2	Export	36	Australia	AUS	104	Myanmar	MMR								04	CEREALS,CEREAL PREPRTNS.	1	No Quantity							33951152			0
S3	2009	2009	2009	2	0	2	Export	36	Australia	AUS	116	Cambodia	KHM								04	CEREALS,CEREAL PREPRTNS.	1	No Quantity							8877275			0
S3	2009	2009	2009	2	0	2	Export	36	Australia	AUS	124	Canada	CAN								04	CEREALS,CEREAL PREPRTNS.	1	No Quantity							3164524			0
S3	2009	2009	2009	2	0	2	Export	36	Australia	AUS	144	Sri Lanka	LKA								04	CEREALS,CEREAL PREPRTNS.	1	No Quantity							933932			0
S3	2009	2009	2009	2	0	2	Export	36	Australia	AUS	152	Chile	CHL								04	CEREALS,CEREAL PREPRTNS.	1	No Quantity							3015			0
S3	2009	2009	2009	2	0	2	Export	36	Australia	AUS	156	China	CHN								04	CEREALS,CEREAL PREPRTNS.	1	No Quantity							265108462			0
S3	2009	2009	2009	2	0	2	Export	36	Australia	AUS	162	Christmas Isds	CXR								04	CEREALS,CEREAL PREPRTNS.	1	No Quantity							167820			0
S3	2009	2009	2009	2	0	2	Export	36	Australia	AUS	166	Cocos Isds	CCK								04	CEREALS,CEREAL PREPRTNS.	1	No Quantity							10210			0
S3	2009	2009	2009	2	0	2	Export	36	Australia	AUS	184	Cook Isds	COK								04	CEREALS,CEREAL PREPRTNS.	1	No Quantity							246859			0
S3	2009	2009	2009	2	0	2	Export	36	Australia	AUS	196	Cyprus	CYP								04	CEREALS,CEREAL PREPRTNS.	1	No Quantity							94443			0
S3	2009	2009	2009	2	0	2	Export	36	Australia	AUS	231	Ethiopia	ETH								04	CEREALS,CEREAL PREPRTNS.	1	No Quantity							2750259			0
S3	2009	2009	2009	2	0	2	Export	36	Australia	AUS	242	Fiji	FJI								04	CEREALS,CEREAL PREPRTNS.	1	No Quantity							28552694			0
S3	2009	2009	2009	2	0	2	Export	36	Australia	AUS	251	France	FRA								04	CEREALS,CEREAL PREPRTNS.	1	No Quantity							176302			0
S3	2009	2009	2009	2	0	2	Export	36	Australia	AUS	258	French Polynesia	PYF								04	CEREALS,CEREAL PREPRTNS.	1	No Quantity							5876490			0
S3	2009	2009	2009	2	0	2	Export	36	Australia	AUS	270	Gambia	GMB								04	CEREALS,CEREAL PREPRTNS.	1	No Quantity							2042			0
S3	2009	2009	2009	2	0	2	Export	36	Australia	AUS	276	Germany	DEU								04	CEREALS,CEREAL PREPRTNS.	1	No Quantity							297449			0
S3	2009	2009	2009	2	0	2	Export	36	Australia	AUS	296	Kiribati	KIR								04	CEREALS,CEREAL PREPRTNS.	1	No Quantity							1954741			0
S3	2009	2009	2009	2	0	2	Export	36	Australia	AUS	316	Guam	GUM								04	CEREALS,CEREAL PREPRTNS.	1	No Quantity							99578			0
S3	2009	2009	2009	2	0	2	Export	36	Australia	AUS	320	Guatemala	GTM								04	CEREALS,CEREAL PREPRTNS.	1	No Quantity							131065			0
S3	2009	2009	2009	2	0	2	Export	36	Australia	AUS	344	China, Hong Kong SAR	HKG								04	CEREALS,CEREAL PREPRTNS.	1	No Quantity							11086113			0
S3	2009	2009	2009	2	0	2	Export	36	Australia	AUS	348	Hungary	HUN								04	CEREALS,CEREAL PREPRTNS.	1	No Quantity							2			0
S3	2009	2009	2009	2	0	2	Export	36	Australia	AUS	360	Indonesia	IDN								04	CEREALS,CEREAL PREPRTNS.	1	No Quantity							496861018			0
S3	2009	2009	2009	2	0	2	Export	36	Australia	AUS	364	Iran	IRN								04	CEREALS,CEREAL PREPRTNS.	1	No Quantity							132738544			0
S3	2009	2009	2009	2	0	2	Export	36	Australia	AUS	368	Iraq	IRQ								04	CEREALS,CEREAL PREPRTNS.	1	No Quantity							192944491			0
S3	2009	2009	2009	2	0	2	Export	36	Australia	AUS	372	Ireland	IRL								04	CEREALS,CEREAL PREPRTNS.	1	No Quantity							14732			0
S3	2009	2009	2009	2	0	2	Export	36	Australia	AUS	376	Israel	ISR								04	CEREALS,CEREAL PREPRTNS.	1	No Quantity							5530778			0
S3	2009	2009	2009	2	0	2	Export	36	Australia	AUS	381	Italy	ITA								04	CEREALS,CEREAL PREPRTNS.	1	No Quantity							65478799			0
S3	2009	2009	2009	2	0	2	Export	36	Australia	AUS	392	Japan	JPN								04	CEREALS,CEREAL PREPRTNS.	1	No Quantity							427469773			0
S3	2009	2009	2009	2	0	2	Export	36	Australia	AUS	400	Jordan	JOR								04	CEREALS,CEREAL PREPRTNS.	1	No Quantity							84742			0
S3	2009	2009	2009	2	0	2	Export	36	Australia	AUS	404	Kenya	KEN								04	CEREALS,CEREAL PREPRTNS.	1	No Quantity							4728573			0
S3	2009	2009	2009	2	0	2	Export	36	Australia	AUS	410	Rep. of Korea	KOR								04	CEREALS,CEREAL PREPRTNS.	1	No Quantity							217087710			0
S3	2009	2009	2009	2	0	2	Export	36	Australia	AUS	414	Kuwait	KWT								04	CEREALS,CEREAL PREPRTNS.	1	No Quantity							73739810			0
S3	2009	2009	2009	2	0	2	Export	36	Australia	AUS	418	Lao People's Dem. Rep.	LAO								04	CEREALS,CEREAL PREPRTNS.	1	No Quantity							204190			0
S3	2009	2009	2009	2	0	2	Export	36	Australia	AUS	422	Lebanon	LBN								04	CEREALS,CEREAL PREPRTNS.	1	No Quantity							3682508			0
S3	2009	2009	2009	2	0	2	Export	36	Australia	AUS	434	Libya	LBY								04	CEREALS,CEREAL PREPRTNS.	1	No Quantity							62893			0
S3	2009	2009	2009	2	0	2	Export	36	Australia	AUS	446	China, Macao SAR	MAC								04	CEREALS,CEREAL PREPRTNS.	1	No Quantity							36168			0
S3	2009	2009	2009	2	0	2	Export	36	Australia	AUS	450	Madagascar	MDG								04	CEREALS,CEREAL PREPRTNS.	1	No Quantity							248983			0
S3	2009	2009	2009	2	0	2	Export	36	Australia	AUS	454	Malawi	MWI								04	CEREALS,CEREAL PREPRTNS.	1	No Quantity							3028060			0
S3	2009	2009	2009	2	0	2	Export	36	Australia	AUS	458	Malaysia	MYS								04	CEREALS,CEREAL PREPRTNS.	1	No Quantity							198957484			0
S3	2009	2009	2009	2	0	2	Export	36	Australia	AUS	462	Maldives	MDV								04	CEREALS,CEREAL PREPRTNS.	1	No Quantity							73488			0
S3	2009	2009	2009	2	0	2	Export	36	Australia	AUS	470	Malta	MLT								04	CEREALS,CEREAL PREPRTNS.	1	No Quantity							111668			0
S3	2009	2009	2009	2	0	2	Export	36	Australia	AUS	480	Mauritius	MUS								04	CEREALS,CEREAL PREPRTNS.	1	No Quantity							13827727			0
S3	2009	2009	2009	2	0	2	Export	36	Australia	AUS	484	Mexico	MEX								04	CEREALS,CEREAL PREPRTNS.	1	No Quantity							43646			0
S3	2009	2009	2009	2	0	2	Export	36	Australia	AUS	490	Other Asia, nes									04	CEREALS,CEREAL PREPRTNS.	1	No Quantity							98600956			0
S3	2009	2009	2009	2	0	2	Export	36	Australia	AUS	496	Mongolia	MNG								04	CEREALS,CEREAL PREPRTNS.	1	No Quantity							4659			0
S3	2009	2009	2009	2	0	2	Export	36	Australia	AUS	504	Morocco	MAR								04	CEREALS,CEREAL PREPRTNS.	1	No Quantity							171472			0
S3	2009	2009	2009	2	0	2	Export	36	Australia	AUS	508	Mozambique	MOZ								04	CEREALS,CEREAL PREPRTNS.	1	No Quantity							5965009			0
S3	2009	2009	2009	2	0	2	Export	36	Australia	AUS	512	Oman	OMN								04	CEREALS,CEREAL PREPRTNS.	1	No Quantity							9034588			0
S3	2009	2009	2009	2	0	2	Export	36	Australia	AUS	516	Namibia	NAM								04	CEREALS,CEREAL PREPRTNS.	1	No Quantity							14144			0
S3	2009	2009	2009	2	0	2	Export	36	Australia	AUS	520	Nauru	NRU								04	CEREALS,CEREAL PREPRTNS.	1	No Quantity							140449			0
S3	2009	2009	2009	2	0	2	Export	36	Australia	AUS	528	Netherlands	NLD								04	CEREALS,CEREAL PREPRTNS.	1	No Quantity							218752			0
S3	2009	2009	2009	2	0	2	Export	36	Australia	AUS	540	New Caledonia	NCL								04	CEREALS,CEREAL PREPRTNS.	1	No Quantity							14221463			0
S3	2009	2009	2009	2	0	2	Export	36	Australia	AUS	548	Vanuatu	VUT								04	CEREALS,CEREAL PREPRTNS.	1	No Quantity							1224250			0
S3	2009	2009	2009	2	0	2	Export	36	Australia	AUS	554	New Zealand	NZL								04	CEREALS,CEREAL PREPRTNS.	1	No Quantity							188578165			0
S3	2009	2009	2009	2	0	2	Export	36	Australia	AUS	566	Nigeria	NGA								04	CEREALS,CEREAL PREPRTNS.	1	No Quantity							162198			0
S3	2009	2009	2009	2	0	2	Export	36	Australia	AUS	574	Norfolk Isds	NFK								04	CEREALS,CEREAL PREPRTNS.	1	No Quantity							105511			0
S3	2009	2009	2009	2	0	2	Export	36	Australia	AUS	579	Norway	NOR								04	CEREALS,CEREAL PREPRTNS.	1	No Quantity							42747			0
S3	2009	2009	2009	2	0	2	Export	36	Australia	AUS	583	FS Micronesia	FSM								04	CEREALS,CEREAL PREPRTNS.	1	No Quantity							466150			0
S3	2009	2009	2009	2	0	2	Export	36	Australia	AUS	584	Marshall Isds	MHL								04	CEREALS,CEREAL PREPRTNS.	1	No Quantity							459763			0
S3	2009	2009	2009	2	0	2	Export	36	Australia	AUS	585	Palau	PLW								04	CEREALS,CEREAL PREPRTNS.	1	No Quantity							4745			0
S3	2009	2009	2009	2	0	2	Export	36	Australia	AUS	586	Pakistan	PAK								04	CEREALS,CEREAL PREPRTNS.	1	No Quantity							938200			0
S3	2009	2009	2009	2	0	2	Export	36	Australia	AUS	598	Papua New Guinea	PNG								04	CEREALS,CEREAL PREPRTNS.	1	No Quantity							42976692			0
S3	2009	2009	2009	2	0	2	Export	36	Australia	AUS	608	Philippines	PHL								04	CEREALS,CEREAL PREPRTNS.	1	No Quantity							90843137			0
S3	2009	2009	2009	2	0	2	Export	36	Australia	AUS	620	Portugal	PRT								04	CEREALS,CEREAL PREPRTNS.	1	No Quantity							242349			0
S3	2009	2009	2009	2	0	2	Export	36	Australia	AUS	626	Timor-Leste	TLS								04	CEREALS,CEREAL PREPRTNS.	1	No Quantity							143301			0
S3	2009	2009	2009	2	0	2	Export	36	Australia	AUS	634	Qatar	QAT								04	CEREALS,CEREAL PREPRTNS.	1	No Quantity							130653			0
S3	2009	2009	2009	2	0	2	Export	36	Australia	AUS	642	Romania	ROU								04	CEREALS,CEREAL PREPRTNS.	1	No Quantity							256714			0
S3	2009	2009	2009	2	0	2	Export	36	Australia	AUS	643	Russian Federation	RUS								04	CEREALS,CEREAL PREPRTNS.	1	No Quantity							308153			0
S3	2009	2009	2009	2	0	2	Export	36	Australia	AUS	682	Saudi Arabia	SAU								04	CEREALS,CEREAL PREPRTNS.	1	No Quantity							197045764			0
S3	2009	2009	2009	2	0	2	Export	36	Australia	AUS	690	Seychelles	SYC								04	CEREALS,CEREAL PREPRTNS.	1	No Quantity							85591			0
S3	2009	2009	2009	2	0	2	Export	36	Australia	AUS	699	India	IND								04	CEREALS,CEREAL PREPRTNS.	1	No Quantity							21472533			0
S3	2009	2009	2009	2	0	2	Export	36	Australia	AUS	702	Singapore	SGP								04	CEREALS,CEREAL PREPRTNS.	1	No Quantity							43633366			0
S3	2009	2009	2009	2	0	2	Export	36	Australia	AUS	704	Viet Nam	VNM								04	CEREALS,CEREAL PREPRTNS.	1	No Quantity							289567472			0
S3	2009	2009	2009	2	0	2	Export	36	Australia	AUS	710	South Africa	ZAF								04	CEREALS,CEREAL PREPRTNS.	1	No Quantity							16421388			0
S3	2009	2009	2009	2	0	2	Export	36	Australia	AUS	724	Spain	ESP								04	CEREALS,CEREAL PREPRTNS.	1	No Quantity							9338383			0
S3	2009	2009	2009	2	0	2	Export	36	Australia	AUS	736	Fmr Sudan	SDN								04	CEREALS,CEREAL PREPRTNS.	1	No Quantity							143951781			0
S3	2009	2009	2009	2	0	2	Export	36	Australia	AUS	752	Sweden	SWE								04	CEREALS,CEREAL PREPRTNS.	1	No Quantity							21348			0
S3	2009	2009	2009	2	0	2	Export	36	Australia	AUS	757	Switzerland	CHE								04	CEREALS,CEREAL PREPRTNS.	1	No Quantity							87875			0
S3	2009	2009	2009	2	0	2	Export	36	Australia	AUS	760	Syria	SYR								04	CEREALS,CEREAL PREPRTNS.	1	No Quantity							11461578			0
S3	2009	2009	2009	2	0	2	Export	36	Australia	AUS	764	Thailand	THA								04	CEREALS,CEREAL PREPRTNS.	1	No Quantity							149762153			0
S3	2009	2009	2009	2	0	2	Export	36	Australia	AUS	776	Tonga	TON								04	CEREALS,CEREAL PREPRTNS.	1	No Quantity							79469			0
S3	2009	2009	2009	2	0	2	Export	36	Australia	AUS	784	United Arab Emirates	ARE								04	CEREALS,CEREAL PREPRTNS.	1	No Quantity							84176034			0
S3	2009	2009	2009	2	0	2	Export	36	Australia	AUS	788	Tunisia	TUN								04	CEREALS,CEREAL PREPRTNS.	1	No Quantity							330105			0
S3	2009	2009	2009	2	0	2	Export	36	Australia	AUS	792	Turkey	TUR								04	CEREALS,CEREAL PREPRTNS.	1	No Quantity							68681			0
S3	2009	2009	2009	2	0	2	Export	36	Australia	AUS	798	Tuvalu	TUV								04	CEREALS,CEREAL PREPRTNS.	1	No Quantity							176033			0
S3	2009	2009	2009	2	0	2	Export	36	Australia	AUS	800	Uganda	UGA								04	CEREALS,CEREAL PREPRTNS.	1	No Quantity							270204			0
S3	2009	2009	2009	2	0	2	Export	36	Australia	AUS	818	Egypt	EGY								04	CEREALS,CEREAL PREPRTNS.	1	No Quantity							67146193			0
S3	2009	2009	2009	2	0	2	Export	36	Australia	AUS	826	United Kingdom	GBR								04	CEREALS,CEREAL PREPRTNS.	1	No Quantity							12319849			0
S3	2009	2009	2009	2	0	2	Export	36	Australia	AUS	834	United Rep. of Tanzania	TZA								04	CEREALS,CEREAL PREPRTNS.	1	No Quantity							19682950			0
S3	2009	2009	2009	2	0	2	Export	36	Australia	AUS	837	Bunkers									04	CEREALS,CEREAL PREPRTNS.	1	No Quantity							49350			0
S3	2009	2009	2009	2	0	2	Export	36	Australia	AUS	842	USA	USA								04	CEREALS,CEREAL PREPRTNS.	1	No Quantity							9361026			0
S3	2009	2009	2009	2	0	2	Export	36	Australia	AUS	876	Wallis and Futuna Isds	WLF								04	CEREALS,CEREAL PREPRTNS.	1	No Quantity							549229			0
S3	2009	2009	2009	2	0	2	Export	36	Australia	AUS	882	Samoa	WSM								04	CEREALS,CEREAL PREPRTNS.	1	No Quantity							1272146			0
S3	2009	2009	2009	2	0	2	Export	36	Australia	AUS	887	Yemen	YEM								04	CEREALS,CEREAL PREPRTNS.	1	No Quantity							140499538			0
S3	2009	2009	2009	2	0	2	Export	36	Australia	AUS	899	Areas, nes									04	CEREALS,CEREAL PREPRTNS.	1	No Quantity							1149278035			0
S3	2009	2009	2009	2	0	2	Export	40	Austria	AUT	0	World	WLD								04	CEREALS,CEREAL PREPRTNS.	1	No Quantity							1118089913			0
S3	2009	2009	2009	2	0	2	Export	40	Austria	AUT	4	Afghanistan	AFG								04	CEREALS,CEREAL PREPRTNS.	1	No Quantity							15106			0
S3	2009	2009	2009	2	0	2	Export	40	Austria	AUT	8	Albania	ALB								04	CEREALS,CEREAL PREPRTNS.	1	No Quantity							175825			0
S3	2009	2009	2009	2	0	2	Export	40	Austria	AUT	12	Algeria	DZA								04	CEREALS,CEREAL PREPRTNS.	1	No Quantity							395			0
S3	2009	2009	2009	2	0	2	Export	40	Austria	AUT	31	Azerbaijan	AZE								04	CEREALS,CEREAL PREPRTNS.	1	No Quantity							167151			0
S3	2009	2009	2009	2	0	2	Export	40	Austria	AUT	32	Argentina	ARG								04	CEREALS,CEREAL PREPRTNS.	1	No Quantity							6154			0
S3	2009	2009	2009	2	0	2	Export	40	Austria	AUT	36	Australia	AUS								04	CEREALS,CEREAL PREPRTNS.	1	No Quantity							701576			0
S3	2009	2009	2009	2	0	2	Export	40	Austria	AUT	51	Armenia	ARM								04	CEREALS,CEREAL PREPRTNS.	1	No Quantity							66937			0
S3	2009	2009	2009	2	0	2	Export	40	Austria	AUT	56	Belgium	BEL								04	CEREALS,CEREAL PREPRTNS.	1	No Quantity							10282115			0
S3	2009	2009	2009	2	0	2	Export	40	Austria	AUT	70	Bosnia Herzegovina	BIH								04	CEREALS,CEREAL PREPRTNS.	1	No Quantity							2307025			0
S3	2009	2009	2009	2	0	2	Export	40	Austria	AUT	100	Bulgaria	BGR								04	CEREALS,CEREAL PREPRTNS.	1	No Quantity							8338823			0
S3	2009	2009	2009	2	0	2	Export	40	Austria	AUT	112	Belarus	BLR								04	CEREALS,CEREAL PREPRTNS.	1	No Quantity							362355			0
S3	2009	2009	2009	2	0	2	Export	40	Austria	AUT	124	Canada	CAN								04	CEREALS,CEREAL PREPRTNS.	1	No Quantity							479929			0
S3	2009	2009	2009	2	0	2	Export	40	Austria	AUT	148	Chad	TCD								04	CEREALS,CEREAL PREPRTNS.	1	No Quantity							8487			0
S3	2009	2009	2009	2	0	2	Export	40	Austria	AUT	152	Chile	CHL								04	CEREALS,CEREAL PREPRTNS.	1	No Quantity							91711			0
S3	2009	2009	2009	2	0	2	Export	40	Austria	AUT	156	China	CHN								04	CEREALS,CEREAL PREPRTNS.	1	No Quantity							68340			0
S3	2009	2009	2009	2	0	2	Export	40	Austria	AUT	178	Congo	COG								04	CEREALS,CEREAL PREPRTNS.	1	No Quantity							1116			0
S3	2009	2009	2009	2	0	2	Export	40	Austria	AUT	191	Croatia	HRV								04	CEREALS,CEREAL PREPRTNS.	1	No Quantity							16864864			0
S3	2009	2009	2009	2	0	2	Export	40	Austria	AUT	192	Cuba	CUB								04	CEREALS,CEREAL PREPRTNS.	1	No Quantity							30659			0
S3	2009	2009	2009	2	0	2	Export	40	Austria	AUT	196	Cyprus	CYP								04	CEREALS,CEREAL PREPRTNS.	1	No Quantity							64527			0
S3	2009	2009	2009	2	0	2	Export	40	Austria	AUT	203	Czechia	CZE								04	CEREALS,CEREAL PREPRTNS.	1	No Quantity							36171593			0
S3	2009	2009	2009	2	0	2	Export	40	Austria	AUT	208	Denmark	DNK								04	CEREALS,CEREAL PREPRTNS.	1	No Quantity							7271078			0
S3	2009	2009	2009	2	0	2	Export	40	Austria	AUT	233	Estonia	EST								04	CEREALS,CEREAL PREPRTNS.	1	No Quantity							278454			0
S3	2009	2009	2009	2	0	2	Export	40	Austria	AUT	246	Finland	FIN								04	CEREALS,CEREAL PREPRTNS.	1	No Quantity							1252289			0
S3	2009	2009	2009	2	0	2	Export	40	Austria	AUT	251	France	FRA								04	CEREALS,CEREAL PREPRTNS.	1	No Quantity							57231082			0
S3	2009	2009	2009	2	0	2	Export	40	Austria	AUT	268	Georgia	GEO								04	CEREALS,CEREAL PREPRTNS.	1	No Quantity							204026			0
S3	2009	2009	2009	2	0	2	Export	40	Austria	AUT	270	Gambia	GMB								04	CEREALS,CEREAL PREPRTNS.	1	No Quantity							4055			0
S3	2009	2009	2009	2	0	2	Export	40	Austria	AUT	276	Germany	DEU								04	CEREALS,CEREAL PREPRTNS.	1	No Quantity							384930662			0
S3	2009	2009	2009	2	0	2	Export	40	Austria	AUT	288	Ghana	GHA								04	CEREALS,CEREAL PREPRTNS.	1	No Quantity							356			0
S3	2009	2009	2009	2	0	2	Export	40	Austria	AUT	292	Gibraltar	GIB								04	CEREALS,CEREAL PREPRTNS.	1	No Quantity							31			0
S3	2009	2009	2009	2	0	2	Export	40	Austria	AUT	300	Greece	GRC								04	CEREALS,CEREAL PREPRTNS.	1	No Quantity							6290942			0
S3	2009	2009	2009	2	0	2	Export	40	Austria	AUT	344	China, Hong Kong SAR	HKG								04	CEREALS,CEREAL PREPRTNS.	1	No Quantity							194750			0
S3	2009	2009	2009	2	0	2	Export	40	Austria	AUT	348	Hungary	HUN								04	CEREALS,CEREAL PREPRTNS.	1	No Quantity							39918662			0
S3	2009	2009	2009	2	0	2	Export	40	Austria	AUT	352	Iceland	ISL								04	CEREALS,CEREAL PREPRTNS.	1	No Quantity							513261			0
S3	2009	2009	2009	2	0	2	Export	40	Austria	AUT	364	Iran	IRN								04	CEREALS,CEREAL PREPRTNS.	1	No Quantity							72139			0
S3	2009	2009	2009	2	0	2	Export	40	Austria	AUT	368	Iraq	IRQ								04	CEREALS,CEREAL PREPRTNS.	1	No Quantity							3072			0
S3	2009	2009	2009	2	0	2	Export	40	Austria	AUT	372	Ireland	IRL								04	CEREALS,CEREAL PREPRTNS.	1	No Quantity							363820			0
S3	2009	2009	2009	2	0	2	Export	40	Austria	AUT	376	Israel	ISR								04	CEREALS,CEREAL PREPRTNS.	1	No Quantity							1655316			0
S3	2009	2009	2009	2	0	2	Export	40	Austria	AUT	381	Italy	ITA								04	CEREALS,CEREAL PREPRTNS.	1	No Quantity							288971648			0
S3	2009	2009	2009	2	0	2	Export	40	Austria	AUT	392	Japan	JPN								04	CEREALS,CEREAL PREPRTNS.	1	No Quantity							3092413			0
S3	2009	2009	2009	2	0	2	Export	40	Austria	AUT	398	Kazakhstan	KAZ								04	CEREALS,CEREAL PREPRTNS.	1	No Quantity							85597			0
S3	2009	2009	2009	2	0	2	Export	40	Austria	AUT	400	Jordan	JOR								04	CEREALS,CEREAL PREPRTNS.	1	No Quantity							524478			0
S3	2009	2009	2009	2	0	2	Export	40	Austria	AUT	410	Rep. of Korea	KOR								04	CEREALS,CEREAL PREPRTNS.	1	No Quantity							11639			0
S3	2009	2009	2009	2	0	2	Export	40	Austria	AUT	414	Kuwait	KWT								04	CEREALS,CEREAL PREPRTNS.	1	No Quantity							280249			0
S3	2009	2009	2009	2	0	2	Export	40	Austria	AUT	417	Kyrgyzstan	KGZ								04	CEREALS,CEREAL PREPRTNS.	1	No Quantity							34506			0
S3	2009	2009	2009	2	0	2	Export	40	Austria	AUT	422	Lebanon	LBN								04	CEREALS,CEREAL PREPRTNS.	1	No Quantity							41647			0
S3	2009	2009	2009	2	0	2	Export	40	Austria	AUT	428	Latvia	LVA								04	CEREALS,CEREAL PREPRTNS.	1	No Quantity							1616243			0
S3	2009	2009	2009	2	0	2	Export	40	Austria	AUT	434	Libya	LBY								04	CEREALS,CEREAL PREPRTNS.	1	No Quantity							137936			0
S3	2009	2009	2009	2	0	2	Export	40	Austria	AUT	440	Lithuania	LTU								04	CEREALS,CEREAL PREPRTNS.	1	No Quantity							1177832			0
S3	2009	2009	2009	2	0	2	Export	40	Austria	AUT	442	Luxembourg	LUX								04	CEREALS,CEREAL PREPRTNS.	1	No Quantity							235228			0
S3	2009	2009	2009	2	0	2	Export	40	Austria	AUT	458	Malaysia	MYS								04	CEREALS,CEREAL PREPRTNS.	1	No Quantity							116649			0
S3	2009	2009	2009	2	0	2	Export	40	Austria	AUT	462	Maldives	MDV								04	CEREALS,CEREAL PREPRTNS.	1	No Quantity							92796			0
S3	2009	2009	2009	2	0	2	Export	40	Austria	AUT	470	Malta	MLT								04	CEREALS,CEREAL PREPRTNS.	1	No Quantity							232414			0
S3	2009	2009	2009	2	0	2	Export	40	Austria	AUT	484	Mexico	MEX								04	CEREALS,CEREAL PREPRTNS.	1	No Quantity							692			0
S3	2009	2009	2009	2	0	2	Export	40	Austria	AUT	490	Other Asia, nes									04	CEREALS,CEREAL PREPRTNS.	1	No Quantity							16924			0
S3	2009	2009	2009	2	0	2	Export	40	Austria	AUT	498	Rep. of Moldova	MDA								04	CEREALS,CEREAL PREPRTNS.	1	No Quantity							73596			0
S3	2009	2009	2009	2	0	2	Export	40	Austria	AUT	499	Montenegro	MNE								04	CEREALS,CEREAL PREPRTNS.	1	No Quantity							315531			0
S3	2009	2009	2009	2	0	2	Export	40	Austria	AUT	512	Oman	OMN								04	CEREALS,CEREAL PREPRTNS.	1	No Quantity							10410			0
S3	2009	2009	2009	2	0	2	Export	40	Austria	AUT	528	Netherlands	NLD								04	CEREALS,CEREAL PREPRTNS.	1	No Quantity							32310440			0
S3	2009	2009	2009	2	0	2	Export	40	Austria	AUT	530	Neth. Antilles	ANT								04	CEREALS,CEREAL PREPRTNS.	1	No Quantity							3957			0
S3	2009	2009	2009	2	0	2	Export	40	Austria	AUT	554	New Zealand	NZL								04	CEREALS,CEREAL PREPRTNS.	1	No Quantity							979			0
S3	2009	2009	2009	2	0	2	Export	40	Austria	AUT	566	Nigeria	NGA								04	CEREALS,CEREAL PREPRTNS.	1	No Quantity							541			0
S3	2009	2009	2009	2	0	2	Export	40	Austria	AUT	579	Norway	NOR								04	CEREALS,CEREAL PREPRTNS.	1	No Quantity							5200124			0
S3	2009	2009	2009	2	0	2	Export	40	Austria	AUT	604	Peru	PER								04	CEREALS,CEREAL PREPRTNS.	1	No Quantity							25149			0
S3	2009	2009	2009	2	0	2	Export	40	Austria	AUT	608	Philippines	PHL								04	CEREALS,CEREAL PREPRTNS.	1	No Quantity							7413			0
S3	2009	2009	2009	2	0	2	Export	40	Austria	AUT	616	Poland	POL								04	CEREALS,CEREAL PREPRTNS.	1	No Quantity							25739297			0
S3	2009	2009	2009	2	0	2	Export	40	Austria	AUT	620	Portugal	PRT								04	CEREALS,CEREAL PREPRTNS.	1	No Quantity							2364667			0
S3	2009	2009	2009	2	0	2	Export	40	Austria	AUT	634	Qatar	QAT								04	CEREALS,CEREAL PREPRTNS.	1	No Quantity							11049			0
S3	2009	2009	2009	2	0	2	Export	40	Austria	AUT	642	Romania	ROU								04	CEREALS,CEREAL PREPRTNS.	1	No Quantity							11613285			0
S3	2009	2009	2009	2	0	2	Export	40	Austria	AUT	643	Russian Federation	RUS								04	CEREALS,CEREAL PREPRTNS.	1	No Quantity							5466803			0
S3	2009	2009	2009	2	0	2	Export	40	Austria	AUT	682	Saudi Arabia	SAU								04	CEREALS,CEREAL PREPRTNS.	1	No Quantity							142181			0
S3	2009	2009	2009	2	0	2	Export	40	Austria	AUT	688	Serbia	SRB								04	CEREALS,CEREAL PREPRTNS.	1	No Quantity							1811192			0
S3	2009	2009	2009	2	0	2	Export	40	Austria	AUT	699	India	IND								04	CEREALS,CEREAL PREPRTNS.	1	No Quantity							1676			0
S3	2009	2009	2009	2	0	2	Export	40	Austria	AUT	702	Singapore	SGP								04	CEREALS,CEREAL PREPRTNS.	1	No Quantity							4168			0
S3	2009	2009	2009	2	0	2	Export	40	Austria	AUT	703	Slovakia	SVK								04	CEREALS,CEREAL PREPRTNS.	1	No Quantity							17886936			0
S3	2009	2009	2009	2	0	2	Export	40	Austria	AUT	705	Slovenia	SVN								04	CEREALS,CEREAL PREPRTNS.	1	No Quantity							46785140			0
S3	2009	2009	2009	2	0	2	Export	40	Austria	AUT	710	South Africa	ZAF								04	CEREALS,CEREAL PREPRTNS.	1	No Quantity							441718			0
S3	2009	2009	2009	2	0	2	Export	40	Austria	AUT	724	Spain	ESP								04	CEREALS,CEREAL PREPRTNS.	1	No Quantity							5927220			0
S3	2009	2009	2009	2	0	2	Export	40	Austria	AUT	736	Fmr Sudan	SDN								04	CEREALS,CEREAL PREPRTNS.	1	No Quantity							91			0
S3	2009	2009	2009	2	0	2	Export	40	Austria	AUT	752	Sweden	SWE								04	CEREALS,CEREAL PREPRTNS.	1	No Quantity							2419468			0
S3	2009	2009	2009	2	0	2	Export	40	Austria	AUT	757	Switzerland	CHE								04	CEREALS,CEREAL PREPRTNS.	1	No Quantity							56774854			0
S3	2009	2009	2009	2	0	2	Export	40	Austria	AUT	760	Syria	SYR								04	CEREALS,CEREAL PREPRTNS.	1	No Quantity							17895			0
S3	2009	2009	2009	2	0	2	Export	40	Austria	AUT	762	Tajikistan	TJK								04	CEREALS,CEREAL PREPRTNS.	1	No Quantity							1151			0
S3	2009	2009	2009	2	0	2	Export	40	Austria	AUT	764	Thailand	THA								04	CEREALS,CEREAL PREPRTNS.	1	No Quantity							8284			0
S3	2009	2009	2009	2	0	2	Export	40	Austria	AUT	784	United Arab Emirates	ARE								04	CEREALS,CEREAL PREPRTNS.	1	No Quantity							648485			0
S3	2009	2009	2009	2	0	2	Export	40	Austria	AUT	792	Turkey	TUR								04	CEREALS,CEREAL PREPRTNS.	1	No Quantity							237431			0
S3	2009	2009	2009	2	0	2	Export	40	Austria	AUT	795	Turkmenistan	TKM								04	CEREALS,CEREAL PREPRTNS.	1	No Quantity							246212			0
S3	2009	2009	2009	2	0	2	Export	40	Austria	AUT	800	Uganda	UGA								04	CEREALS,CEREAL PREPRTNS.	1	No Quantity							6			0
S3	2009	2009	2009	2	0	2	Export	40	Austria	AUT	804	Ukraine	UKR								04	CEREALS,CEREAL PREPRTNS.	1	No Quantity							1102827			0
S3	2009	2009	2009	2	0	2	Export	40	Austria	AUT	807	North Macedonia	MKD								04	CEREALS,CEREAL PREPRTNS.	1	No Quantity							1588615			0
S3	2009	2009	2009	2	0	2	Export	40	Austria	AUT	818	Egypt	EGY								04	CEREALS,CEREAL PREPRTNS.	1	No Quantity							541			0
S3	2009	2009	2009	2	0	2	Export	40	Austria	AUT	826	United Kingdom	GBR								04	CEREALS,CEREAL PREPRTNS.	1	No Quantity							22408283			0
S3	2009	2009	2009	2	0	2	Export	40	Austria	AUT	834	United Rep. of Tanzania	TZA								04	CEREALS,CEREAL PREPRTNS.	1	No Quantity							14			0
S3	2009	2009	2009	2	0	2	Export	40	Austria	AUT	842	USA	USA								04	CEREALS,CEREAL PREPRTNS.	1	No Quantity							3314532			0
S3	2009	2009	2009	2	0	2	Export	40	Austria	AUT	858	Uruguay	URY								04	CEREALS,CEREAL PREPRTNS.	1	No Quantity							24040			0
S3	2009	2009	2009	2	0	2	Export	40	Austria	AUT	860	Uzbekistan	UZB								04	CEREALS,CEREAL PREPRTNS.	1	No Quantity							89502			0
S3	2009	2009	2009	2	0	2	Export	40	Austria	AUT	862	Venezuela	VEN								04	CEREALS,CEREAL PREPRTNS.	1	No Quantity							6636			0
S3	2009	2009	2009	2	0	2	Export	36	Australia	AUS	0	World	WLD								05	VEGETABLES AND FRUIT	1	No Quantity							1325589493			0
S3	2009	2009	2009	2	0	2	Export	36	Australia	AUS	12	Algeria	DZA								05	VEGETABLES AND FRUIT	1	No Quantity							252143			0
S3	2009	2009	2009	2	0	2	Export	36	Australia	AUS	16	American Samoa	ASM								05	VEGETABLES AND FRUIT	1	No Quantity							46298			0
S3	2009	2009	2009	2	0	2	Export	36	Australia	AUS	32	Argentina	ARG								05	VEGETABLES AND FRUIT	1	No Quantity							182603			0
S3	2009	2009	2009	2	0	2	Export	36	Australia	AUS	40	Austria	AUT								05	VEGETABLES AND FRUIT	1	No Quantity							3277			0
S3	2009	2009	2009	2	0	2	Export	36	Australia	AUS	48	Bahrain	BHR								05	VEGETABLES AND FRUIT	1	No Quantity							4871329			0
S3	2009	2009	2009	2	0	2	Export	36	Australia	AUS	50	Bangladesh	BGD								05	VEGETABLES AND FRUIT	1	No Quantity							82243871			0
S3	2009	2009	2009	2	0	2	Export	36	Australia	AUS	56	Belgium	BEL								05	VEGETABLES AND FRUIT	1	No Quantity							11618317			0
S3	2009	2009	2009	2	0	2	Export	36	Australia	AUS	70	Bosnia Herzegovina	BIH								05	VEGETABLES AND FRUIT	1	No Quantity							97460			0
S3	2009	2009	2009	2	0	2	Export	36	Australia	AUS	76	Brazil	BRA								05	VEGETABLES AND FRUIT	1	No Quantity							16431			0
S3	2009	2009	2009	2	0	2	Export	36	Australia	AUS	90	Solomon Isds	SLB								05	VEGETABLES AND FRUIT	1	No Quantity							174153			0
S3	2009	2009	2009	2	0	2	Export	36	Australia	AUS	96	Brunei Darussalam	BRN								05	VEGETABLES AND FRUIT	1	No Quantity							2334614			0
S3	2009	2009	2009	2	0	2	Export	36	Australia	AUS	100	Bulgaria	BGR								05	VEGETABLES AND FRUIT	1	No Quantity							58158			0
S3	2009	2009	2009	2	0	2	Export	36	Australia	AUS	104	Myanmar	MMR								05	VEGETABLES AND FRUIT	1	No Quantity							205404			0
S3	2009	2009	2009	2	0	2	Export	36	Australia	AUS	116	Cambodia	KHM								05	VEGETABLES AND FRUIT	1	No Quantity							399008			0
S3	2009	2009	2009	2	0	2	Export	36	Australia	AUS	120	Cameroon	CMR								05	VEGETABLES AND FRUIT	1	No Quantity							113000			0
S3	2009	2009	2009	2	0	2	Export	36	Australia	AUS	124	Canada	CAN								05	VEGETABLES AND FRUIT	1	No Quantity							13321948			0
S3	2009	2009	2009	2	0	2	Export	36	Australia	AUS	144	Sri Lanka	LKA								05	VEGETABLES AND FRUIT	1	No Quantity							53027460			0
S3	2009	2009	2009	2	0	2	Export	36	Australia	AUS	152	Chile	CHL								05	VEGETABLES AND FRUIT	1	No Quantity							12955			0
S3	2009	2009	2009	2	0	2	Export	36	Australia	AUS	156	China	CHN								05	VEGETABLES AND FRUIT	1	No Quantity							11839592			0
S3	2009	2009	2009	2	0	2	Export	36	Australia	AUS	162	Christmas Isds	CXR								05	VEGETABLES AND FRUIT	1	No Quantity							150350			0
S3	2009	2009	2009	2	0	2	Export	36	Australia	AUS	184	Cook Isds	COK								05	VEGETABLES AND FRUIT	1	No Quantity							238			0
S3	2009	2009	2009	2	0	2	Export	36	Australia	AUS	191	Croatia	HRV								05	VEGETABLES AND FRUIT	1	No Quantity							83884			0
S3	2009	2009	2009	2	0	2	Export	36	Australia	AUS	203	Czechia	CZE								05	VEGETABLES AND FRUIT	1	No Quantity							1989			0
S3	2009	2009	2009	2	0	2	Export	36	Australia	AUS	204	Benin	BEN								05	VEGETABLES AND FRUIT	1	No Quantity							28063			0
S3	2009	2009	2009	2	0	2	Export	36	Australia	AUS	208	Denmark	DNK								05	VEGETABLES AND FRUIT	1	No Quantity							1939892			0
S3	2009	2009	2009	2	0	2	Export	36	Australia	AUS	214	Dominican Rep.	DOM								05	VEGETABLES AND FRUIT	1	No Quantity							96806			0
S3	2009	2009	2009	2	0	2	Export	36	Australia	AUS	242	Fiji	FJI								05	VEGETABLES AND FRUIT	1	No Quantity							4938518			0
S3	2009	2009	2009	2	0	2	Export	36	Australia	AUS	246	Finland	FIN								05	VEGETABLES AND FRUIT	1	No Quantity							263053			0
S3	2009	2009	2009	2	0	2	Export	36	Australia	AUS	251	France	FRA								05	VEGETABLES AND FRUIT	1	No Quantity							8131928			0
S3	2009	2009	2009	2	0	2	Export	36	Australia	AUS	258	French Polynesia	PYF								05	VEGETABLES AND FRUIT	1	No Quantity							1242060			0
S3	2009	2009	2009	2	0	2	Export	36	Australia	AUS	276	Germany	DEU								05	VEGETABLES AND FRUIT	1	No Quantity							28254657			0
S3	2009	2009	2009	2	0	2	Export	36	Australia	AUS	296	Kiribati	KIR								05	VEGETABLES AND FRUIT	1	No Quantity							468694			0
S3	2009	2009	2009	2	0	2	Export	36	Australia	AUS	300	Greece	GRC								05	VEGETABLES AND FRUIT	1	No Quantity							182669			0
S3	2009	2009	2009	2	0	2	Export	36	Australia	AUS	316	Guam	GUM								05	VEGETABLES AND FRUIT	1	No Quantity							146967			0
S3	2009	2009	2009	2	0	2	Export	36	Australia	AUS	320	Guatemala	GTM								05	VEGETABLES AND FRUIT	1	No Quantity							72685			0
S3	2009	2009	2009	2	0	2	Export	36	Australia	AUS	344	China, Hong Kong SAR	HKG								05	VEGETABLES AND FRUIT	1	No Quantity							119599517			0
S3	2009	2009	2009	2	0	2	Export	36	Australia	AUS	348	Hungary	HUN								05	VEGETABLES AND FRUIT	1	No Quantity							13285			0
S3	2009	2009	2009	2	0	2	Export	36	Australia	AUS	360	Indonesia	IDN								05	VEGETABLES AND FRUIT	1	No Quantity							41799945			0
S3	2009	2009	2009	2	0	2	Export	36	Australia	AUS	364	Iran	IRN								05	VEGETABLES AND FRUIT	1	No Quantity							89726			0
S3	2009	2009	2009	2	0	2	Export	36	Australia	AUS	368	Iraq	IRQ								05	VEGETABLES AND FRUIT	1	No Quantity							2117203			0
S3	2009	2009	2009	2	0	2	Export	36	Australia	AUS	372	Ireland	IRL								05	VEGETABLES AND FRUIT	1	No Quantity							49127			0
S3	2009	2009	2009	2	0	2	Export	36	Australia	AUS	376	Israel	ISR								05	VEGETABLES AND FRUIT	1	No Quantity							971371			0
S3	2009	2009	2009	2	0	2	Export	36	Australia	AUS	381	Italy	ITA								05	VEGETABLES AND FRUIT	1	No Quantity							6554626			0
S3	2009	2009	2009	2	0	2	Export	36	Australia	AUS	392	Japan	JPN								05	VEGETABLES AND FRUIT	1	No Quantity							90970609			0
S3	2009	2009	2009	2	0	2	Export	36	Australia	AUS	400	Jordan	JOR								05	VEGETABLES AND FRUIT	1	No Quantity							3305968			0
S3	2009	2009	2009	2	0	2	Export	36	Australia	AUS	404	Kenya	KEN								05	VEGETABLES AND FRUIT	1	No Quantity							114170			0
S3	2009	2009	2009	2	0	2	Export	36	Australia	AUS	410	Rep. of Korea	KOR								05	VEGETABLES AND FRUIT	1	No Quantity							5853078			0
S3	2009	2009	2009	2	0	2	Export	36	Australia	AUS	414	Kuwait	KWT								05	VEGETABLES AND FRUIT	1	No Quantity							4463062			0
S3	2009	2009	2009	2	0	2	Export	36	Australia	AUS	418	Lao People's Dem. Rep.	LAO								05	VEGETABLES AND FRUIT	1	No Quantity							9647			0
S3	2009	2009	2009	2	0	2	Export	36	Australia	AUS	422	Lebanon	LBN								05	VEGETABLES AND FRUIT	1	No Quantity							3816863			0
S3	2009	2009	2009	2	0	2	Export	36	Australia	AUS	446	China, Macao SAR	MAC								05	VEGETABLES AND FRUIT	1	No Quantity							14574			0
S3	2009	2009	2009	2	0	2	Export	36	Australia	AUS	458	Malaysia	MYS								05	VEGETABLES AND FRUIT	1	No Quantity							52877654			0
S3	2009	2009	2009	2	0	2	Export	36	Australia	AUS	462	Maldives	MDV								05	VEGETABLES AND FRUIT	1	No Quantity							1624729			0
S3	2009	2009	2009	2	0	2	Export	36	Australia	AUS	480	Mauritius	MUS								05	VEGETABLES AND FRUIT	1	No Quantity							6859580			0
S3	2009	2009	2009	2	0	2	Export	36	Australia	AUS	484	Mexico	MEX								05	VEGETABLES AND FRUIT	1	No Quantity							333443			0
S3	2009	2009	2009	2	0	2	Export	36	Australia	AUS	490	Other Asia, nes									05	VEGETABLES AND FRUIT	1	No Quantity							18423257			0
S3	2009	2009	2009	2	0	2	Export	36	Australia	AUS	496	Mongolia	MNG								05	VEGETABLES AND FRUIT	1	No Quantity							1764			0
S3	2009	2009	2009	2	0	2	Export	36	Australia	AUS	504	Morocco	MAR								05	VEGETABLES AND FRUIT	1	No Quantity							110247			0
S3	2009	2009	2009	2	0	2	Export	36	Australia	AUS	512	Oman	OMN								05	VEGETABLES AND FRUIT	1	No Quantity							1175729			0
S3	2009	2009	2009	2	0	2	Export	36	Australia	AUS	520	Nauru	NRU								05	VEGETABLES AND FRUIT	1	No Quantity							95708			0
S3	2009	2009	2009	2	0	2	Export	36	Australia	AUS	524	Nepal	NPL								05	VEGETABLES AND FRUIT	1	No Quantity							3347881			0
S3	2009	2009	2009	2	0	2	Export	36	Australia	AUS	528	Netherlands	NLD								05	VEGETABLES AND FRUIT	1	No Quantity							14308227			0
S3	2009	2009	2009	2	0	2	Export	36	Australia	AUS	530	Neth. Antilles	ANT								05	VEGETABLES AND FRUIT	1	No Quantity							14976			0
S3	2009	2009	2009	2	0	2	Export	36	Australia	AUS	540	New Caledonia	NCL								05	VEGETABLES AND FRUIT	1	No Quantity							5497478			0
S3	2009	2009	2009	2	0	2	Export	36	Australia	AUS	548	Vanuatu	VUT								05	VEGETABLES AND FRUIT	1	No Quantity							628128			0
S3	2009	2009	2009	2	0	2	Export	36	Australia	AUS	554	New Zealand	NZL								05	VEGETABLES AND FRUIT	1	No Quantity							119074130			0
S3	2009	2009	2009	2	0	2	Export	36	Australia	AUS	566	Nigeria	NGA								05	VEGETABLES AND FRUIT	1	No Quantity							8101			0
S3	2009	2009	2009	2	0	2	Export	36	Australia	AUS	574	Norfolk Isds	NFK								05	VEGETABLES AND FRUIT	1	No Quantity							83943			0
S3	2009	2009	2009	2	0	2	Export	36	Australia	AUS	579	Norway	NOR								05	VEGETABLES AND FRUIT	1	No Quantity							2932682			0
S3	2009	2009	2009	2	0	2	Export	36	Australia	AUS	583	FS Micronesia	FSM								05	VEGETABLES AND FRUIT	1	No Quantity							7732			0
S3	2009	2009	2009	2	0	2	Export	36	Australia	AUS	584	Marshall Isds	MHL								05	VEGETABLES AND FRUIT	1	No Quantity							3334			0
S3	2009	2009	2009	2	0	2	Export	36	Australia	AUS	586	Pakistan	PAK								05	VEGETABLES AND FRUIT	1	No Quantity							30039021			0
S3	2009	2009	2009	2	0	2	Export	36	Australia	AUS	591	Panama	PAN								05	VEGETABLES AND FRUIT	1	No Quantity							170328			0
S3	2009	2009	2009	2	0	2	Export	36	Australia	AUS	598	Papua New Guinea	PNG								05	VEGETABLES AND FRUIT	1	No Quantity							6092227			0
S3	2009	2009	2009	2	0	2	Export	36	Australia	AUS	604	Peru	PER								05	VEGETABLES AND FRUIT	1	No Quantity							84419			0
S3	2009	2009	2009	2	0	2	Export	36	Australia	AUS	608	Philippines	PHL								05	VEGETABLES AND FRUIT	1	No Quantity							6785624			0
S3	2009	2009	2009	2	0	2	Export	36	Australia	AUS	612	Pitcairn	PCN								05	VEGETABLES AND FRUIT	1	No Quantity							2271			0
S3	2009	2009	2009	2	0	2	Export	36	Australia	AUS	616	Poland	POL								05	VEGETABLES AND FRUIT	1	No Quantity							316756			0
S3	2009	2009	2009	2	0	2	Export	36	Australia	AUS	620	Portugal	PRT								05	VEGETABLES AND FRUIT	1	No Quantity							380264			0
S3	2009	2009	2009	2	0	2	Export	36	Australia	AUS	626	Timor-Leste	TLS								05	VEGETABLES AND FRUIT	1	No Quantity							2306119			0
S3	2009	2009	2009	2	0	2	Export	36	Australia	AUS	634	Qatar	QAT								05	VEGETABLES AND FRUIT	1	No Quantity							4628010			0
S3	2009	2009	2009	2	0	2	Export	36	Australia	AUS	642	Romania	ROU								05	VEGETABLES AND FRUIT	1	No Quantity							37043			0
S3	2009	2009	2009	2	0	2	Export	36	Australia	AUS	643	Russian Federation	RUS								05	VEGETABLES AND FRUIT	1	No Quantity							3644742			0
S3	2009	2009	2009	2	0	2	Export	36	Australia	AUS	682	Saudi Arabia	SAU								05	VEGETABLES AND FRUIT	1	No Quantity							25091388			0
S3	2009	2009	2009	2	0	2	Export	36	Australia	AUS	686	Senegal	SEN								05	VEGETABLES AND FRUIT	1	No Quantity							74214			0
S3	2009	2009	2009	2	0	2	Export	36	Australia	AUS	690	Seychelles	SYC								05	VEGETABLES AND FRUIT	1	No Quantity							357438			0
S3	2009	2009	2009	2	0	2	Export	36	Australia	AUS	699	India	IND								05	VEGETABLES AND FRUIT	1	No Quantity							183636382			0
S3	2009	2009	2009	2	0	2	Export	36	Australia	AUS	702	Singapore	SGP								05	VEGETABLES AND FRUIT	1	No Quantity							58975977			0
S3	2009	2009	2009	2	0	2	Export	36	Australia	AUS	704	Viet Nam	VNM								05	VEGETABLES AND FRUIT	1	No Quantity							12661277			0
S3	2009	2009	2009	2	0	2	Export	36	Australia	AUS	710	South Africa	ZAF								05	VEGETABLES AND FRUIT	1	No Quantity							2368059			0
S3	2009	2009	2009	2	0	2	Export	36	Australia	AUS	724	Spain	ESP								05	VEGETABLES AND FRUIT	1	No Quantity							7729713			0
S3	2009	2009	2009	2	0	2	Export	36	Australia	AUS	736	Fmr Sudan	SDN								05	VEGETABLES AND FRUIT	1	No Quantity							186161			0
S3	2009	2009	2009	2	0	2	Export	36	Australia	AUS	748	Swaziland	SWZ								05	VEGETABLES AND FRUIT	1	No Quantity							94975			0
S3	2009	2009	2009	2	0	2	Export	36	Australia	AUS	752	Sweden	SWE								05	VEGETABLES AND FRUIT	1	No Quantity							556100			0
S3	2009	2009	2009	2	0	2	Export	36	Australia	AUS	757	Switzerland	CHE								05	VEGETABLES AND FRUIT	1	No Quantity							964819			0
S3	2009	2009	2009	2	0	2	Export	36	Australia	AUS	764	Thailand	THA								05	VEGETABLES AND FRUIT	1	No Quantity							35231185			0
S3	2009	2009	2009	2	0	2	Export	36	Australia	AUS	776	Tonga	TON								05	VEGETABLES AND FRUIT	1	No Quantity							71185			0
S3	2009	2009	2009	2	0	2	Export	36	Australia	AUS	784	United Arab Emirates	ARE								05	VEGETABLES AND FRUIT	1	No Quantity							75205075			0
S3	2009	2009	2009	2	0	2	Export	36	Australia	AUS	788	Tunisia	TUN								05	VEGETABLES AND FRUIT	1	No Quantity							96712			0
S3	2009	2009	2009	2	0	2	Export	36	Australia	AUS	792	Turkey	TUR								05	VEGETABLES AND FRUIT	1	No Quantity							2939421			0
S3	2009	2009	2009	2	0	2	Export	36	Australia	AUS	798	Tuvalu	TUV								05	VEGETABLES AND FRUIT	1	No Quantity							73501			0
S3	2009	2009	2009	2	0	2	Export	36	Australia	AUS	818	Egypt	EGY								05	VEGETABLES AND FRUIT	1	No Quantity							22952488			0
S3	2009	2009	2009	2	0	2	Export	36	Australia	AUS	826	United Kingdom	GBR								05	VEGETABLES AND FRUIT	1	No Quantity							26810966			0
S3	2009	2009	2009	2	0	2	Export	36	Australia	AUS	837	Bunkers									05	VEGETABLES AND FRUIT	1	No Quantity							42292			0
S3	2009	2009	2009	2	0	2	Export	36	Australia	AUS	842	USA	USA								05	VEGETABLES AND FRUIT	1	No Quantity							65738491			0
S3	2009	2009	2009	2	0	2	Export	36	Australia	AUS	876	Wallis and Futuna Isds	WLF								05	VEGETABLES AND FRUIT	1	No Quantity							145446			0
S3	2009	2009	2009	2	0	2	Export	36	Australia	AUS	882	Samoa	WSM								05	VEGETABLES AND FRUIT	1	No Quantity							99052			0
S3	2009	2009	2009	2	0	2	Export	36	Australia	AUS	887	Yemen	YEM								05	VEGETABLES AND FRUIT	1	No Quantity							3871996			0
S3	2009	2009	2009	2	0	2	Export	36	Australia	AUS	899	Areas, nes									05	VEGETABLES AND FRUIT	1	No Quantity							11156388			0
S3	2009	2009	2009	2	0	2	Export	40	Austria	AUT	0	World	WLD								05	VEGETABLES AND FRUIT	1	No Quantity							992777313			0
S3	2009	2009	2009	2	0	2	Export	40	Austria	AUT	4	Afghanistan	AFG								05	VEGETABLES AND FRUIT	1	No Quantity							14039			0
S3	2009	2009	2009	2	0	2	Export	40	Austria	AUT	8	Albania	ALB								05	VEGETABLES AND FRUIT	1	No Quantity							71228			0
S3	2009	2009	2009	2	0	2	Export	40	Austria	AUT	12	Algeria	DZA								05	VEGETABLES AND FRUIT	1	No Quantity							68155			0
S3	2009	2009	2009	2	0	2	Export	40	Austria	AUT	31	Azerbaijan	AZE								05	VEGETABLES AND FRUIT	1	No Quantity							128401			0
S3	2009	2009	2009	2	0	2	Export	40	Austria	AUT	32	Argentina	ARG								05	VEGETABLES AND FRUIT	1	No Quantity							8323			0
S3	2009	2009	2009	2	0	2	Export	40	Austria	AUT	36	Australia	AUS								05	VEGETABLES AND FRUIT	1	No Quantity							503405			0
S3	2009	2009	2009	2	0	2	Export	40	Austria	AUT	48	Bahrain	BHR								05	VEGETABLES AND FRUIT	1	No Quantity							272775			0
S3	2009	2009	2009	2	0	2	Export	40	Austria	AUT	50	Bangladesh	BGD								05	VEGETABLES AND FRUIT	1	No Quantity							70118			0
S3	2009	2009	2009	2	0	2	Export	40	Austria	AUT	51	Armenia	ARM								05	VEGETABLES AND FRUIT	1	No Quantity							38644			0
S3	2009	2009	2009	2	0	2	Export	40	Austria	AUT	52	Barbados	BRB								05	VEGETABLES AND FRUIT	1	No Quantity							1134			0
S3	2009	2009	2009	2	0	2	Export	40	Austria	AUT	56	Belgium	BEL								05	VEGETABLES AND FRUIT	1	No Quantity							11515005			0
S3	2009	2009	2009	2	0	2	Export	40	Austria	AUT	60	Bermuda	BMU								05	VEGETABLES AND FRUIT	1	No Quantity							6771			0
S3	2009	2009	2009	2	0	2	Export	40	Austria	AUT	68	Bolivia (Plurinational State of)	BOL								05	VEGETABLES AND FRUIT	1	No Quantity							4954			0
S3	2009	2009	2009	2	0	2	Export	40	Austria	AUT	70	Bosnia Herzegovina	BIH								05	VEGETABLES AND FRUIT	1	No Quantity							2989903			0
S3	2009	2009	2009	2	0	2	Export	40	Austria	AUT	76	Brazil	BRA								05	VEGETABLES AND FRUIT	1	No Quantity							161076			0
S3	2009	2009	2009	2	0	2	Export	40	Austria	AUT	92	Br. Virgin Isds	VGB								05	VEGETABLES AND FRUIT	1	No Quantity							59408			0
S3	2009	2009	2009	2	0	2	Export	40	Austria	AUT	100	Bulgaria	BGR								05	VEGETABLES AND FRUIT	1	No Quantity							7831671			0
S3	2009	2009	2009	2	0	2	Export	40	Austria	AUT	112	Belarus	BLR								05	VEGETABLES AND FRUIT	1	No Quantity							112068			0
S3	2009	2009	2009	2	0	2	Export	40	Austria	AUT	120	Cameroon	CMR								05	VEGETABLES AND FRUIT	1	No Quantity							6573			0
S3	2009	2009	2009	2	0	2	Export	40	Austria	AUT	124	Canada	CAN								05	VEGETABLES AND FRUIT	1	No Quantity							1114959			0
S3	2009	2009	2009	2	0	2	Export	40	Austria	AUT	132	Cabo Verde	CPV								05	VEGETABLES AND FRUIT	1	No Quantity							7188			0
S3	2009	2009	2009	2	0	2	Export	40	Austria	AUT	144	Sri Lanka	LKA								05	VEGETABLES AND FRUIT	1	No Quantity							10579			0
S3	2009	2009	2009	2	0	2	Export	40	Austria	AUT	148	Chad	TCD								05	VEGETABLES AND FRUIT	1	No Quantity							942			0
S3	2009	2009	2009	2	0	2	Export	40	Austria	AUT	156	China	CHN								05	VEGETABLES AND FRUIT	1	No Quantity							272666			0
S3	2009	2009	2009	2	0	2	Export	40	Austria	AUT	178	Congo	COG								05	VEGETABLES AND FRUIT	1	No Quantity							32727			0
S3	2009	2009	2009	2	0	2	Export	40	Austria	AUT	180	Dem. Rep. of the Congo	COD								05	VEGETABLES AND FRUIT	1	No Quantity							967			0
S3	2009	2009	2009	2	0	2	Export	40	Austria	AUT	191	Croatia	HRV								05	VEGETABLES AND FRUIT	1	No Quantity							18289785			0
S3	2009	2009	2009	2	0	2	Export	40	Austria	AUT	192	Cuba	CUB								05	VEGETABLES AND FRUIT	1	No Quantity							410			0
S3	2009	2009	2009	2	0	2	Export	40	Austria	AUT	196	Cyprus	CYP								05	VEGETABLES AND FRUIT	1	No Quantity							371745			0
S3	2009	2009	2009	2	0	2	Export	40	Austria	AUT	203	Czechia	CZE								05	VEGETABLES AND FRUIT	1	No Quantity							68749224			0
S3	2009	2009	2009	2	0	2	Export	40	Austria	AUT	204	Benin	BEN								05	VEGETABLES AND FRUIT	1	No Quantity							1517			0
S3	2009	2009	2009	2	0	2	Export	40	Austria	AUT	208	Denmark	DNK								05	VEGETABLES AND FRUIT	1	No Quantity							5443881			0
S3	2009	2009	2009	2	0	2	Export	40	Austria	AUT	218	Ecuador	ECU								05	VEGETABLES AND FRUIT	1	No Quantity							508			0
S3	2009	2009	2009	2	0	2	Export	40	Austria	AUT	231	Ethiopia	ETH								05	VEGETABLES AND FRUIT	1	No Quantity							31587			0
S3	2009	2009	2009	2	0	2	Export	40	Austria	AUT	233	Estonia	EST								05	VEGETABLES AND FRUIT	1	No Quantity							455485			0
S3	2009	2009	2009	2	0	2	Export	40	Austria	AUT	246	Finland	FIN								05	VEGETABLES AND FRUIT	1	No Quantity							2662274			0
S3	2009	2009	2009	2	0	2	Export	40	Austria	AUT	251	France	FRA								05	VEGETABLES AND FRUIT	1	No Quantity							37315573			0
S3	2009	2009	2009	2	0	2	Export	40	Austria	AUT	262	Djibouti	DJI								05	VEGETABLES AND FRUIT	1	No Quantity							23720			0
S3	2009	2009	2009	2	0	2	Export	40	Austria	AUT	266	Gabon	GAB								05	VEGETABLES AND FRUIT	1	No Quantity							130939			0
S3	2009	2009	2009	2	0	2	Export	40	Austria	AUT	268	Georgia	GEO								05	VEGETABLES AND FRUIT	1	No Quantity							61257			0
S3	2009	2009	2009	2	0	2	Export	40	Austria	AUT	270	Gambia	GMB								05	VEGETABLES AND FRUIT	1	No Quantity							1515			0
S3	2009	2009	2009	2	0	2	Export	40	Austria	AUT	276	Germany	DEU								05	VEGETABLES AND FRUIT	1	No Quantity							336901016			0
S3	2009	2009	2009	2	0	2	Export	40	Austria	AUT	288	Ghana	GHA								05	VEGETABLES AND FRUIT	1	No Quantity							27938			0
S3	2009	2009	2009	2	0	2	Export	40	Austria	AUT	300	Greece	GRC								05	VEGETABLES AND FRUIT	1	No Quantity							6476255			0
S3	2009	2009	2009	2	0	2	Export	40	Austria	AUT	320	Guatemala	GTM								05	VEGETABLES AND FRUIT	1	No Quantity							495			0
S3	2009	2009	2009	2	0	2	Export	40	Austria	AUT	344	China, Hong Kong SAR	HKG								05	VEGETABLES AND FRUIT	1	No Quantity							1634366			0
S3	2009	2009	2009	2	0	2	Export	40	Austria	AUT	348	Hungary	HUN								05	VEGETABLES AND FRUIT	1	No Quantity							55718887			0
S3	2009	2009	2009	2	0	2	Export	40	Austria	AUT	352	Iceland	ISL								05	VEGETABLES AND FRUIT	1	No Quantity							177865			0
S3	2009	2009	2009	2	0	2	Export	40	Austria	AUT	360	Indonesia	IDN								05	VEGETABLES AND FRUIT	1	No Quantity							1300085			0
S3	2009	2009	2009	2	0	2	Export	40	Austria	AUT	364	Iran	IRN								05	VEGETABLES AND FRUIT	1	No Quantity							105225			0
S3	2009	2009	2009	2	0	2	Export	40	Austria	AUT	368	Iraq	IRQ								05	VEGETABLES AND FRUIT	1	No Quantity							3742			0
S3	2009	2009	2009	2	0	2	Export	40	Austria	AUT	372	Ireland	IRL								05	VEGETABLES AND FRUIT	1	No Quantity							2016472			0
S3	2009	2009	2009	2	0	2	Export	40	Austria	AUT	376	Israel	ISR								05	VEGETABLES AND FRUIT	1	No Quantity							1186800			0
S3	2009	2009	2009	2	0	2	Export	40	Austria	AUT	381	Italy	ITA								05	VEGETABLES AND FRUIT	1	No Quantity							125663616			0
S3	2009	2009	2009	2	0	2	Export	40	Austria	AUT	384	Côte d'Ivoire	CIV								05	VEGETABLES AND FRUIT	1	No Quantity							9366			0
S3	2009	2009	2009	2	0	2	Export	40	Austria	AUT	392	Japan	JPN								05	VEGETABLES AND FRUIT	1	No Quantity							18602198			0
S3	2009	2009	2009	2	0	2	Export	40	Austria	AUT	398	Kazakhstan	KAZ								05	VEGETABLES AND FRUIT	1	No Quantity							179012			0
S3	2009	2009	2009	2	0	2	Export	40	Austria	AUT	400	Jordan	JOR								05	VEGETABLES AND FRUIT	1	No Quantity							616449			0
S3	2009	2009	2009	2	0	2	Export	40	Austria	AUT	410	Rep. of Korea	KOR								05	VEGETABLES AND FRUIT	1	No Quantity							190983			0
S3	2009	2009	2009	2	0	2	Export	40	Austria	AUT	414	Kuwait	KWT								05	VEGETABLES AND FRUIT	1	No Quantity							1056998			0
S3	2009	2009	2009	2	0	2	Export	40	Austria	AUT	417	Kyrgyzstan	KGZ								05	VEGETABLES AND FRUIT	1	No Quantity							27652			0
S3	2009	2009	2009	2	0	2	Export	40	Austria	AUT	422	Lebanon	LBN								05	VEGETABLES AND FRUIT	1	No Quantity							17584			0
S3	2009	2009	2009	2	0	2	Export	40	Austria	AUT	428	Latvia	LVA								05	VEGETABLES AND FRUIT	1	No Quantity							176004			0
S3	2009	2009	2009	2	0	2	Export	40	Austria	AUT	434	Libya	LBY								05	VEGETABLES AND FRUIT	1	No Quantity							424053			0
S3	2009	2009	2009	2	0	2	Export	40	Austria	AUT	440	Lithuania	LTU								05	VEGETABLES AND FRUIT	1	No Quantity							1290096			0
S3	2009	2009	2009	2	0	2	Export	40	Austria	AUT	442	Luxembourg	LUX								05	VEGETABLES AND FRUIT	1	No Quantity							550347			0
S3	2009	2009	2009	2	0	2	Export	40	Austria	AUT	458	Malaysia	MYS								05	VEGETABLES AND FRUIT	1	No Quantity							19720			0
S3	2009	2009	2009	2	0	2	Export	40	Austria	AUT	462	Maldives	MDV								05	VEGETABLES AND FRUIT	1	No Quantity							296776			0
S3	2009	2009	2009	2	0	2	Export	40	Austria	AUT	466	Mali	MLI								05	VEGETABLES AND FRUIT	1	No Quantity							4971			0
S3	2009	2009	2009	2	0	2	Export	40	Austria	AUT	470	Malta	MLT								05	VEGETABLES AND FRUIT	1	No Quantity							1164379			0
S3	2009	2009	2009	2	0	2	Export	40	Austria	AUT	478	Mauritania	MRT								05	VEGETABLES AND FRUIT	1	No Quantity							24255			0
S3	2009	2009	2009	2	0	2	Export	40	Austria	AUT	484	Mexico	MEX								05	VEGETABLES AND FRUIT	1	No Quantity							4018			0
S3	2009	2009	2009	2	0	2	Export	40	Austria	AUT	490	Other Asia, nes									05	VEGETABLES AND FRUIT	1	No Quantity							645389			0
S3	2009	2009	2009	2	0	2	Export	40	Austria	AUT	496	Mongolia	MNG								05	VEGETABLES AND FRUIT	1	No Quantity							27154			0
S3	2009	2009	2009	2	0	2	Export	40	Austria	AUT	498	Rep. of Moldova	MDA								05	VEGETABLES AND FRUIT	1	No Quantity							302796			0
S3	2009	2009	2009	2	0	2	Export	40	Austria	AUT	499	Montenegro	MNE								05	VEGETABLES AND FRUIT	1	No Quantity							405241			0
S3	2009	2009	2009	2	0	2	Export	40	Austria	AUT	504	Morocco	MAR								05	VEGETABLES AND FRUIT	1	No Quantity							11031			0
S3	2009	2009	2009	2	0	2	Export	40	Austria	AUT	512	Oman	OMN								05	VEGETABLES AND FRUIT	1	No Quantity							96553			0
S3	2009	2009	2009	2	0	2	Export	40	Austria	AUT	524	Nepal	NPL								05	VEGETABLES AND FRUIT	1	No Quantity							1762			0
S3	2009	2009	2009	2	0	2	Export	40	Austria	AUT	528	Netherlands	NLD								05	VEGETABLES AND FRUIT	1	No Quantity							14061058			0
S3	2009	2009	2009	2	0	2	Export	40	Austria	AUT	530	Neth. Antilles	ANT								05	VEGETABLES AND FRUIT	1	No Quantity							251			0
S3	2009	2009	2009	2	0	2	Export	40	Austria	AUT	554	New Zealand	NZL								05	VEGETABLES AND FRUIT	1	No Quantity							47911			0
S3	2009	2009	2009	2	0	2	Export	40	Austria	AUT	562	Niger	NER								05	VEGETABLES AND FRUIT	1	No Quantity							5536			0
S3	2009	2009	2009	2	0	2	Export	40	Austria	AUT	579	Norway	NOR								05	VEGETABLES AND FRUIT	1	No Quantity							3003058			0
S3	2009	2009	2009	2	0	2	Export	40	Austria	AUT	586	Pakistan	PAK								05	VEGETABLES AND FRUIT	1	No Quantity							133809			0
S3	2009	2009	2009	2	0	2	Export	40	Austria	AUT	608	Philippines	PHL								05	VEGETABLES AND FRUIT	1	No Quantity							391463			0
S3	2009	2009	2009	2	0	2	Export	40	Austria	AUT	616	Poland	POL								05	VEGETABLES AND FRUIT	1	No Quantity							22840393			0
S3	2009	2009	2009	2	0	2	Export	40	Austria	AUT	620	Portugal	PRT								05	VEGETABLES AND FRUIT	1	No Quantity							632775			0
S3	2009	2009	2009	2	0	2	Export	40	Austria	AUT	634	Qatar	QAT								05	VEGETABLES AND FRUIT	1	No Quantity							88627			0
S3	2009	2009	2009	2	0	2	Export	40	Austria	AUT	642	Romania	ROU								05	VEGETABLES AND FRUIT	1	No Quantity							27395060			0
S3	2009	2009	2009	2	0	2	Export	40	Austria	AUT	643	Russian Federation	RUS								05	VEGETABLES AND FRUIT	1	No Quantity							9880897			0
S3	2009	2009	2009	2	0	2	Export	40	Austria	AUT	674	San Marino	SMR								05	VEGETABLES AND FRUIT	1	No Quantity							9726			0
S3	2009	2009	2009	2	0	2	Export	40	Austria	AUT	682	Saudi Arabia	SAU								05	VEGETABLES AND FRUIT	1	No Quantity							13222978			0
S3	2009	2009	2009	2	0	2	Export	40	Austria	AUT	686	Senegal	SEN								05	VEGETABLES AND FRUIT	1	No Quantity							205			0
S3	2009	2009	2009	2	0	2	Export	40	Austria	AUT	688	Serbia	SRB								05	VEGETABLES AND FRUIT	1	No Quantity							5166308			0
S3	2009	2009	2009	2	0	2	Export	40	Austria	AUT	690	Seychelles	SYC								05	VEGETABLES AND FRUIT	1	No Quantity							27694			0
S3	2009	2009	2009	2	0	2	Export	40	Austria	AUT	699	India	IND								05	VEGETABLES AND FRUIT	1	No Quantity							124041			0
S3	2009	2009	2009	2	0	2	Export	40	Austria	AUT	702	Singapore	SGP								05	VEGETABLES AND FRUIT	1	No Quantity							217663			0
S3	2009	2009	2009	2	0	2	Export	40	Austria	AUT	703	Slovakia	SVK								05	VEGETABLES AND FRUIT	1	No Quantity							29248820			0
S3	2009	2009	2009	2	0	2	Export	40	Austria	AUT	704	Viet Nam	VNM								05	VEGETABLES AND FRUIT	1	No Quantity							16836			0
S3	2009	2009	2009	2	0	2	Export	40	Austria	AUT	705	Slovenia	SVN								05	VEGETABLES AND FRUIT	1	No Quantity							60711381			0
S3	2009	2009	2009	2	0	2	Export	40	Austria	AUT	710	South Africa	ZAF								05	VEGETABLES AND FRUIT	1	No Quantity							48812			0
S3	2009	2009	2009	2	0	2	Export	40	Austria	AUT	724	Spain	ESP								05	VEGETABLES AND FRUIT	1	No Quantity							7580772			0
S3	2009	2009	2009	2	0	2	Export	40	Austria	AUT	752	Sweden	SWE								05	VEGETABLES AND FRUIT	1	No Quantity							18225525			0
S3	2009	2009	2009	2	0	2	Export	40	Austria	AUT	757	Switzerland	CHE								05	VEGETABLES AND FRUIT	1	No Quantity							34599911			0
S3	2009	2009	2009	2	0	2	Export	40	Austria	AUT	760	Syria	SYR								05	VEGETABLES AND FRUIT	1	No Quantity							31174			0
S3	2009	2009	2009	2	0	2	Export	40	Austria	AUT	764	Thailand	THA								05	VEGETABLES AND FRUIT	1	No Quantity							56896			0
S3	2009	2009	2009	2	0	2	Export	40	Austria	AUT	784	United Arab Emirates	ARE								05	VEGETABLES AND FRUIT	1	No Quantity							2048127			0
S3	2009	2009	2009	2	0	2	Export	40	Austria	AUT	788	Tunisia	TUN								05	VEGETABLES AND FRUIT	1	No Quantity							41609			0
S3	2009	2009	2009	2	0	2	Export	40	Austria	AUT	792	Turkey	TUR								05	VEGETABLES AND FRUIT	1	No Quantity							1472637			0
S3	2009	2009	2009	2	0	2	Export	40	Austria	AUT	800	Uganda	UGA								05	VEGETABLES AND FRUIT	1	No Quantity							326			0
S3	2009	2009	2009	2	0	2	Export	40	Austria	AUT	804	Ukraine	UKR								05	VEGETABLES AND FRUIT	1	No Quantity							2343218			0
S3	2009	2009	2009	2	0	2	Export	40	Austria	AUT	807	North Macedonia	MKD								05	VEGETABLES AND FRUIT	1	No Quantity							520221			0
S3	2009	2009	2009	2	0	2	Export	40	Austria	AUT	818	Egypt	EGY								05	VEGETABLES AND FRUIT	1	No Quantity							1546033			0
S3	2009	2009	2009	2	0	2	Export	40	Austria	AUT	826	United Kingdom	GBR								05	VEGETABLES AND FRUIT	1	No Quantity							14468478			0
S3	2009	2009	2009	2	0	2	Export	40	Austria	AUT	842	USA	USA								05	VEGETABLES AND FRUIT	1	No Quantity							6114810			0
S3	2009	2009	2009	2	0	2	Export	40	Austria	AUT	854	Burkina Faso	BFA								05	VEGETABLES AND FRUIT	1	No Quantity							14988			0
S3	2009	2009	2009	2	0	2	Export	40	Austria	AUT	860	Uzbekistan	UZB								05	VEGETABLES AND FRUIT	1	No Quantity							2087			0
S3	2009	2009	2009	2	0	2	Export	40	Austria	AUT	862	Venezuela	VEN								05	VEGETABLES AND FRUIT	1	No Quantity							33779			0
S3	2009	2009	2009	2	0	2	Export	40	Austria	AUT	887	Yemen	YEM								05	VEGETABLES AND FRUIT	1	No Quantity							200767			0
S3	2009	2009	2009	2	0	2	Export	36	Australia	AUS	0	World	WLD								06	SUGAR,SUGR.PREPTNS,HONEY	1	No Quantity							213434638			0
S3	2009	2009	2009	2	0	2	Export	36	Australia	AUS	16	American Samoa	ASM								06	SUGAR,SUGR.PREPTNS,HONEY	1	No Quantity							5312			0
S3	2009	2009	2009	2	0	2	Export	36	Australia	AUS	48	Bahrain	BHR								06	SUGAR,SUGR.PREPTNS,HONEY	1	No Quantity							80359			0
S3	2009	2009	2009	2	0	2	Export	36	Australia	AUS	50	Bangladesh	BGD								06	SUGAR,SUGR.PREPTNS,HONEY	1	No Quantity							1479718			0
S3	2009	2009	2009	2	0	2	Export	36	Australia	AUS	56	Belgium	BEL								06	SUGAR,SUGR.PREPTNS,HONEY	1	No Quantity							9303			0
S3	2009	2009	2009	2	0	2	Export	36	Australia	AUS	76	Brazil	BRA								06	SUGAR,SUGR.PREPTNS,HONEY	1	No Quantity							14850			0
S3	2009	2009	2009	2	0	2	Export	36	Australia	AUS	90	Solomon Isds	SLB								06	SUGAR,SUGR.PREPTNS,HONEY	1	No Quantity							360614			0
S3	2009	2009	2009	2	0	2	Export	36	Australia	AUS	96	Brunei Darussalam	BRN								06	SUGAR,SUGR.PREPTNS,HONEY	1	No Quantity							47469			0
S3	2009	2009	2009	2	0	2	Export	36	Australia	AUS	116	Cambodia	KHM								06	SUGAR,SUGR.PREPTNS,HONEY	1	No Quantity							8968			0
S3	2009	2009	2009	2	0	2	Export	36	Australia	AUS	124	Canada	CAN								06	SUGAR,SUGR.PREPTNS,HONEY	1	No Quantity							10195656			0
S3	2009	2009	2009	2	0	2	Export	36	Australia	AUS	144	Sri Lanka	LKA								06	SUGAR,SUGR.PREPTNS,HONEY	1	No Quantity							493182			0
S3	2009	2009	2009	2	0	2	Export	36	Australia	AUS	156	China	CHN								06	SUGAR,SUGR.PREPTNS,HONEY	1	No Quantity							3506168			0
S3	2009	2009	2009	2	0	2	Export	36	Australia	AUS	162	Christmas Isds	CXR								06	SUGAR,SUGR.PREPTNS,HONEY	1	No Quantity							7352			0
S3	2009	2009	2009	2	0	2	Export	36	Australia	AUS	184	Cook Isds	COK								06	SUGAR,SUGR.PREPTNS,HONEY	1	No Quantity							138940			0
S3	2009	2009	2009	2	0	2	Export	36	Australia	AUS	191	Croatia	HRV								06	SUGAR,SUGR.PREPTNS,HONEY	1	No Quantity							182951			0
S3	2009	2009	2009	2	0	2	Export	36	Australia	AUS	208	Denmark	DNK								06	SUGAR,SUGR.PREPTNS,HONEY	1	No Quantity							19936			0
S3	2009	2009	2009	2	0	2	Export	36	Australia	AUS	242	Fiji	FJI								06	SUGAR,SUGR.PREPTNS,HONEY	1	No Quantity							3723925			0
S3	2009	2009	2009	2	0	2	Export	36	Australia	AUS	251	France	FRA								06	SUGAR,SUGR.PREPTNS,HONEY	1	No Quantity							79220			0
S3	2009	2009	2009	2	0	2	Export	36	Australia	AUS	258	French Polynesia	PYF								06	SUGAR,SUGR.PREPTNS,HONEY	1	No Quantity							962479			0
S3	2009	2009	2009	2	0	2	Export	36	Australia	AUS	262	Djibouti	DJI								06	SUGAR,SUGR.PREPTNS,HONEY	1	No Quantity							20250			0
S3	2009	2009	2009	2	0	2	Export	36	Australia	AUS	276	Germany	DEU								06	SUGAR,SUGR.PREPTNS,HONEY	1	No Quantity							2300170			0
S3	2009	2009	2009	2	0	2	Export	36	Australia	AUS	296	Kiribati	KIR								06	SUGAR,SUGR.PREPTNS,HONEY	1	No Quantity							2361031			0
S3	2009	2009	2009	2	0	2	Export	36	Australia	AUS	300	Greece	GRC								06	SUGAR,SUGR.PREPTNS,HONEY	1	No Quantity							6464			0
S3	2009	2009	2009	2	0	2	Export	36	Australia	AUS	316	Guam	GUM								06	SUGAR,SUGR.PREPTNS,HONEY	1	No Quantity							362465			0
S3	2009	2009	2009	2	0	2	Export	36	Australia	AUS	344	China, Hong Kong SAR	HKG								06	SUGAR,SUGR.PREPTNS,HONEY	1	No Quantity							7423388			0
S3	2009	2009	2009	2	0	2	Export	36	Australia	AUS	348	Hungary	HUN								06	SUGAR,SUGR.PREPTNS,HONEY	1	No Quantity							14			0
S3	2009	2009	2009	2	0	2	Export	36	Australia	AUS	360	Indonesia	IDN								06	SUGAR,SUGR.PREPTNS,HONEY	1	No Quantity							4161556			0
S3	2009	2009	2009	2	0	2	Export	36	Australia	AUS	372	Ireland	IRL								06	SUGAR,SUGR.PREPTNS,HONEY	1	No Quantity							731766			0
S3	2009	2009	2009	2	0	2	Export	36	Australia	AUS	376	Israel	ISR								06	SUGAR,SUGR.PREPTNS,HONEY	1	No Quantity							2425504			0
S3	2009	2009	2009	2	0	2	Export	36	Australia	AUS	381	Italy	ITA								06	SUGAR,SUGR.PREPTNS,HONEY	1	No Quantity							161689			0
S3	2009	2009	2009	2	0	2	Export	36	Australia	AUS	392	Japan	JPN								06	SUGAR,SUGR.PREPTNS,HONEY	1	No Quantity							873010			0
S3	2009	2009	2009	2	0	2	Export	36	Australia	AUS	400	Jordan	JOR								06	SUGAR,SUGR.PREPTNS,HONEY	1	No Quantity							1602			0
S3	2009	2009	2009	2	0	2	Export	36	Australia	AUS	404	Kenya	KEN								06	SUGAR,SUGR.PREPTNS,HONEY	1	No Quantity							31873			0
S3	2009	2009	2009	2	0	2	Export	36	Australia	AUS	410	Rep. of Korea	KOR								06	SUGAR,SUGR.PREPTNS,HONEY	1	No Quantity							18825281			0
S3	2009	2009	2009	2	0	2	Export	36	Australia	AUS	414	Kuwait	KWT								06	SUGAR,SUGR.PREPTNS,HONEY	1	No Quantity							482579			0
S3	2009	2009	2009	2	0	2	Export	36	Australia	AUS	422	Lebanon	LBN								06	SUGAR,SUGR.PREPTNS,HONEY	1	No Quantity							29452			0
S3	2009	2009	2009	2	0	2	Export	36	Australia	AUS	458	Malaysia	MYS								06	SUGAR,SUGR.PREPTNS,HONEY	1	No Quantity							2473184			0
S3	2009	2009	2009	2	0	2	Export	36	Australia	AUS	462	Maldives	MDV								06	SUGAR,SUGR.PREPTNS,HONEY	1	No Quantity							31882			0
S3	2009	2009	2009	2	0	2	Export	36	Australia	AUS	480	Mauritius	MUS								06	SUGAR,SUGR.PREPTNS,HONEY	1	No Quantity							221013			0
S3	2009	2009	2009	2	0	2	Export	36	Australia	AUS	490	Other Asia, nes									06	SUGAR,SUGR.PREPTNS,HONEY	1	No Quantity							1433240			0
S3	2009	2009	2009	2	0	2	Export	36	Australia	AUS	496	Mongolia	MNG								06	SUGAR,SUGR.PREPTNS,HONEY	1	No Quantity							8847			0
S3	2009	2009	2009	2	0	2	Export	36	Australia	AUS	504	Morocco	MAR								06	SUGAR,SUGR.PREPTNS,HONEY	1	No Quantity							717925			0
S3	2009	2009	2009	2	0	2	Export	36	Australia	AUS	512	Oman	OMN								06	SUGAR,SUGR.PREPTNS,HONEY	1	No Quantity							651596			0
S3	2009	2009	2009	2	0	2	Export	36	Australia	AUS	520	Nauru	NRU								06	SUGAR,SUGR.PREPTNS,HONEY	1	No Quantity							124812			0
S3	2009	2009	2009	2	0	2	Export	36	Australia	AUS	528	Netherlands	NLD								06	SUGAR,SUGR.PREPTNS,HONEY	1	No Quantity							994098			0
S3	2009	2009	2009	2	0	2	Export	36	Australia	AUS	540	New Caledonia	NCL								06	SUGAR,SUGR.PREPTNS,HONEY	1	No Quantity							1070003			0
S3	2009	2009	2009	2	0	2	Export	36	Australia	AUS	548	Vanuatu	VUT								06	SUGAR,SUGR.PREPTNS,HONEY	1	No Quantity							845016			0
S3	2009	2009	2009	2	0	2	Export	36	Australia	AUS	554	New Zealand	NZL								06	SUGAR,SUGR.PREPTNS,HONEY	1	No Quantity							42991291			0
S3	2009	2009	2009	2	0	2	Export	36	Australia	AUS	574	Norfolk Isds	NFK								06	SUGAR,SUGR.PREPTNS,HONEY	1	No Quantity							50686			0
S3	2009	2009	2009	2	0	2	Export	36	Australia	AUS	579	Norway	NOR								06	SUGAR,SUGR.PREPTNS,HONEY	1	No Quantity							103424			0
S3	2009	2009	2009	2	0	2	Export	36	Australia	AUS	580	N. Mariana Isds	MNP								06	SUGAR,SUGR.PREPTNS,HONEY	1	No Quantity							14346			0
S3	2009	2009	2009	2	0	2	Export	36	Australia	AUS	583	FS Micronesia	FSM								06	SUGAR,SUGR.PREPTNS,HONEY	1	No Quantity							53457			0
S3	2009	2009	2009	2	0	2	Export	36	Australia	AUS	584	Marshall Isds	MHL								06	SUGAR,SUGR.PREPTNS,HONEY	1	No Quantity							25216			0
S3	2009	2009	2009	2	0	2	Export	36	Australia	AUS	586	Pakistan	PAK								06	SUGAR,SUGR.PREPTNS,HONEY	1	No Quantity							80334			0
S3	2009	2009	2009	2	0	2	Export	36	Australia	AUS	598	Papua New Guinea	PNG								06	SUGAR,SUGR.PREPTNS,HONEY	1	No Quantity							2896671			0
S3	2009	2009	2009	2	0	2	Export	36	Australia	AUS	608	Philippines	PHL								06	SUGAR,SUGR.PREPTNS,HONEY	1	No Quantity							1394758			0
S3	2009	2009	2009	2	0	2	Export	36	Australia	AUS	616	Poland	POL								06	SUGAR,SUGR.PREPTNS,HONEY	1	No Quantity							1449			0
S3	2009	2009	2009	2	0	2	Export	36	Australia	AUS	620	Portugal	PRT								06	SUGAR,SUGR.PREPTNS,HONEY	1	No Quantity							66823			0
S3	2009	2009	2009	2	0	2	Export	36	Australia	AUS	626	Timor-Leste	TLS								06	SUGAR,SUGR.PREPTNS,HONEY	1	No Quantity							6852			0
S3	2009	2009	2009	2	0	2	Export	36	Australia	AUS	634	Qatar	QAT								06	SUGAR,SUGR.PREPTNS,HONEY	1	No Quantity							175378			0
S3	2009	2009	2009	2	0	2	Export	36	Australia	AUS	643	Russian Federation	RUS								06	SUGAR,SUGR.PREPTNS,HONEY	1	No Quantity							35093			0
S3	2009	2009	2009	2	0	2	Export	36	Australia	AUS	682	Saudi Arabia	SAU								06	SUGAR,SUGR.PREPTNS,HONEY	1	No Quantity							2018000			0
S3	2009	2009	2009	2	0	2	Export	36	Australia	AUS	688	Serbia	SRB								06	SUGAR,SUGR.PREPTNS,HONEY	1	No Quantity							15377			0
S3	2009	2009	2009	2	0	2	Export	36	Australia	AUS	699	India	IND								06	SUGAR,SUGR.PREPTNS,HONEY	1	No Quantity							1094281			0
S3	2009	2009	2009	2	0	2	Export	36	Australia	AUS	702	Singapore	SGP								06	SUGAR,SUGR.PREPTNS,HONEY	1	No Quantity							59674712			0
S3	2009	2009	2009	2	0	2	Export	36	Australia	AUS	704	Viet Nam	VNM								06	SUGAR,SUGR.PREPTNS,HONEY	1	No Quantity							150954			0
S3	2009	2009	2009	2	0	2	Export	36	Australia	AUS	710	South Africa	ZAF								06	SUGAR,SUGR.PREPTNS,HONEY	1	No Quantity							136372			0
S3	2009	2009	2009	2	0	2	Export	36	Australia	AUS	724	Spain	ESP								06	SUGAR,SUGR.PREPTNS,HONEY	1	No Quantity							129311			0
S3	2009	2009	2009	2	0	2	Export	36	Australia	AUS	752	Sweden	SWE								06	SUGAR,SUGR.PREPTNS,HONEY	1	No Quantity							30169			0
S3	2009	2009	2009	2	0	2	Export	36	Australia	AUS	757	Switzerland	CHE								06	SUGAR,SUGR.PREPTNS,HONEY	1	No Quantity							11200			0
S3	2009	2009	2009	2	0	2	Export	36	Australia	AUS	764	Thailand	THA								06	SUGAR,SUGR.PREPTNS,HONEY	1	No Quantity							1602722			0
S3	2009	2009	2009	2	0	2	Export	36	Australia	AUS	776	Tonga	TON								06	SUGAR,SUGR.PREPTNS,HONEY	1	No Quantity							107316			0
S3	2009	2009	2009	2	0	2	Export	36	Australia	AUS	784	United Arab Emirates	ARE								06	SUGAR,SUGR.PREPTNS,HONEY	1	No Quantity							1626597			0
S3	2009	2009	2009	2	0	2	Export	36	Australia	AUS	798	Tuvalu	TUV								06	SUGAR,SUGR.PREPTNS,HONEY	1	No Quantity							331453			0
S3	2009	2009	2009	2	0	2	Export	36	Australia	AUS	818	Egypt	EGY								06	SUGAR,SUGR.PREPTNS,HONEY	1	No Quantity							95218			0
S3	2009	2009	2009	2	0	2	Export	36	Australia	AUS	826	United Kingdom	GBR								06	SUGAR,SUGR.PREPTNS,HONEY	1	No Quantity							9607721			0
S3	2009	2009	2009	2	0	2	Export	36	Australia	AUS	842	USA	USA								06	SUGAR,SUGR.PREPTNS,HONEY	1	No Quantity							17105303			0
S3	2009	2009	2009	2	0	2	Export	36	Australia	AUS	876	Wallis and Futuna Isds	WLF								06	SUGAR,SUGR.PREPTNS,HONEY	1	No Quantity							37594			0
S3	2009	2009	2009	2	0	2	Export	36	Australia	AUS	882	Samoa	WSM								06	SUGAR,SUGR.PREPTNS,HONEY	1	No Quantity							1678450			0
S3	2009	2009	2009	2	0	2	Export	40	Austria	AUT	0	World	WLD								06	SUGAR,SUGR.PREPTNS,HONEY	1	No Quantity							201092953			0
S3	2009	2009	2009	2	0	2	Export	40	Austria	AUT	8	Albania	ALB								06	SUGAR,SUGR.PREPTNS,HONEY	1	No Quantity							431235			0
S3	2009	2009	2009	2	0	2	Export	40	Austria	AUT	12	Algeria	DZA								06	SUGAR,SUGR.PREPTNS,HONEY	1	No Quantity							75			0
S3	2009	2009	2009	2	0	2	Export	40	Austria	AUT	20	Andorra	AND								06	SUGAR,SUGR.PREPTNS,HONEY	1	No Quantity							106			0
S3	2009	2009	2009	2	0	2	Export	40	Austria	AUT	31	Azerbaijan	AZE								06	SUGAR,SUGR.PREPTNS,HONEY	1	No Quantity							3125			0
S3	2009	2009	2009	2	0	2	Export	40	Austria	AUT	32	Argentina	ARG								06	SUGAR,SUGR.PREPTNS,HONEY	1	No Quantity							191758			0
S3	2009	2009	2009	2	0	2	Export	40	Austria	AUT	36	Australia	AUS								06	SUGAR,SUGR.PREPTNS,HONEY	1	No Quantity							437161			0
S3	2009	2009	2009	2	0	2	Export	40	Austria	AUT	48	Bahrain	BHR								06	SUGAR,SUGR.PREPTNS,HONEY	1	No Quantity							101463			0
S3	2009	2009	2009	2	0	2	Export	40	Austria	AUT	51	Armenia	ARM								06	SUGAR,SUGR.PREPTNS,HONEY	1	No Quantity							1315492			0
S3	2009	2009	2009	2	0	2	Export	40	Austria	AUT	56	Belgium	BEL								06	SUGAR,SUGR.PREPTNS,HONEY	1	No Quantity							562781			0
S3	2009	2009	2009	2	0	2	Export	40	Austria	AUT	70	Bosnia Herzegovina	BIH								06	SUGAR,SUGR.PREPTNS,HONEY	1	No Quantity							959274			0
S3	2009	2009	2009	2	0	2	Export	40	Austria	AUT	76	Brazil	BRA								06	SUGAR,SUGR.PREPTNS,HONEY	1	No Quantity							37543			0
S3	2009	2009	2009	2	0	2	Export	40	Austria	AUT	92	Br. Virgin Isds	VGB								06	SUGAR,SUGR.PREPTNS,HONEY	1	No Quantity							74693			0
S3	2009	2009	2009	2	0	2	Export	40	Austria	AUT	100	Bulgaria	BGR								06	SUGAR,SUGR.PREPTNS,HONEY	1	No Quantity							1404428			0
S3	2009	2009	2009	2	0	2	Export	40	Austria	AUT	112	Belarus	BLR								06	SUGAR,SUGR.PREPTNS,HONEY	1	No Quantity							30759			0
S3	2009	2009	2009	2	0	2	Export	40	Austria	AUT	124	Canada	CAN								06	SUGAR,SUGR.PREPTNS,HONEY	1	No Quantity							486534			0
S3	2009	2009	2009	2	0	2	Export	40	Austria	AUT	148	Chad	TCD								06	SUGAR,SUGR.PREPTNS,HONEY	1	No Quantity							625			0
S3	2009	2009	2009	2	0	2	Export	40	Austria	AUT	156	China	CHN								06	SUGAR,SUGR.PREPTNS,HONEY	1	No Quantity							31940			0
S3	2009	2009	2009	2	0	2	Export	40	Austria	AUT	170	Colombia	COL								06	SUGAR,SUGR.PREPTNS,HONEY	1	No Quantity							278			0
S3	2009	2009	2009	2	0	2	Export	40	Austria	AUT	191	Croatia	HRV								06	SUGAR,SUGR.PREPTNS,HONEY	1	No Quantity							2379922			0
S3	2009	2009	2009	2	0	2	Export	40	Austria	AUT	196	Cyprus	CYP								06	SUGAR,SUGR.PREPTNS,HONEY	1	No Quantity							35722			0
S3	2009	2009	2009	2	0	2	Export	40	Austria	AUT	203	Czechia	CZE								06	SUGAR,SUGR.PREPTNS,HONEY	1	No Quantity							12603974			0
S3	2009	2009	2009	2	0	2	Export	40	Austria	AUT	208	Denmark	DNK								06	SUGAR,SUGR.PREPTNS,HONEY	1	No Quantity							191481			0
S3	2009	2009	2009	2	0	2	Export	40	Austria	AUT	233	Estonia	EST								06	SUGAR,SUGR.PREPTNS,HONEY	1	No Quantity							66360			0
S3	2009	2009	2009	2	0	2	Export	40	Austria	AUT	246	Finland	FIN								06	SUGAR,SUGR.PREPTNS,HONEY	1	No Quantity							671094			0
S3	2009	2009	2009	2	0	2	Export	40	Austria	AUT	251	France	FRA								06	SUGAR,SUGR.PREPTNS,HONEY	1	No Quantity							2764085			0
S3	2009	2009	2009	2	0	2	Export	40	Austria	AUT	268	Georgia	GEO								06	SUGAR,SUGR.PREPTNS,HONEY	1	No Quantity							3819			0
S3	2009	2009	2009	2	0	2	Export	40	Austria	AUT	270	Gambia	GMB								06	SUGAR,SUGR.PREPTNS,HONEY	1	No Quantity							864			0
S3	2009	2009	2009	2	0	2	Export	40	Austria	AUT	276	Germany	DEU								06	SUGAR,SUGR.PREPTNS,HONEY	1	No Quantity							41436021			0
S3	2009	2009	2009	2	0	2	Export	40	Austria	AUT	288	Ghana	GHA								06	SUGAR,SUGR.PREPTNS,HONEY	1	No Quantity							169			0
S3	2009	2009	2009	2	0	2	Export	40	Austria	AUT	292	Gibraltar	GIB								06	SUGAR,SUGR.PREPTNS,HONEY	1	No Quantity							194			0
S3	2009	2009	2009	2	0	2	Export	40	Austria	AUT	300	Greece	GRC								06	SUGAR,SUGR.PREPTNS,HONEY	1	No Quantity							2645015			0
S3	2009	2009	2009	2	0	2	Export	40	Austria	AUT	344	China, Hong Kong SAR	HKG								06	SUGAR,SUGR.PREPTNS,HONEY	1	No Quantity							366835			0
S3	2009	2009	2009	2	0	2	Export	40	Austria	AUT	348	Hungary	HUN								06	SUGAR,SUGR.PREPTNS,HONEY	1	No Quantity							19992591			0
S3	2009	2009	2009	2	0	2	Export	40	Austria	AUT	352	Iceland	ISL								06	SUGAR,SUGR.PREPTNS,HONEY	1	No Quantity							67820			0
S3	2009	2009	2009	2	0	2	Export	40	Austria	AUT	360	Indonesia	IDN								06	SUGAR,SUGR.PREPTNS,HONEY	1	No Quantity							94618			0
S3	2009	2009	2009	2	0	2	Export	40	Austria	AUT	364	Iran	IRN								06	SUGAR,SUGR.PREPTNS,HONEY	1	No Quantity							1040362			0
S3	2009	2009	2009	2	0	2	Export	40	Austria	AUT	372	Ireland	IRL								06	SUGAR,SUGR.PREPTNS,HONEY	1	No Quantity							60446			0
S3	2009	2009	2009	2	0	2	Export	40	Austria	AUT	376	Israel	ISR								06	SUGAR,SUGR.PREPTNS,HONEY	1	No Quantity							7484573			0
S3	2009	2009	2009	2	0	2	Export	40	Austria	AUT	381	Italy	ITA								06	SUGAR,SUGR.PREPTNS,HONEY	1	No Quantity							23295576			0
S3	2009	2009	2009	2	0	2	Export	40	Austria	AUT	392	Japan	JPN								06	SUGAR,SUGR.PREPTNS,HONEY	1	No Quantity							1956909			0
S3	2009	2009	2009	2	0	2	Export	40	Austria	AUT	398	Kazakhstan	KAZ								06	SUGAR,SUGR.PREPTNS,HONEY	1	No Quantity							19411			0
S3	2009	2009	2009	2	0	2	Export	40	Austria	AUT	400	Jordan	JOR								06	SUGAR,SUGR.PREPTNS,HONEY	1	No Quantity							4490			0
S3	2009	2009	2009	2	0	2	Export	40	Austria	AUT	410	Rep. of Korea	KOR								06	SUGAR,SUGR.PREPTNS,HONEY	1	No Quantity							2518			0
S3	2009	2009	2009	2	0	2	Export	40	Austria	AUT	414	Kuwait	KWT								06	SUGAR,SUGR.PREPTNS,HONEY	1	No Quantity							149412			0
S3	2009	2009	2009	2	0	2	Export	40	Austria	AUT	417	Kyrgyzstan	KGZ								06	SUGAR,SUGR.PREPTNS,HONEY	1	No Quantity							1312664			0
S3	2009	2009	2009	2	0	2	Export	40	Austria	AUT	422	Lebanon	LBN								06	SUGAR,SUGR.PREPTNS,HONEY	1	No Quantity							3676398			0
S3	2009	2009	2009	2	0	2	Export	40	Austria	AUT	428	Latvia	LVA								06	SUGAR,SUGR.PREPTNS,HONEY	1	No Quantity							76671			0
S3	2009	2009	2009	2	0	2	Export	40	Austria	AUT	434	Libya	LBY								06	SUGAR,SUGR.PREPTNS,HONEY	1	No Quantity							3237			0
S3	2009	2009	2009	2	0	2	Export	40	Austria	AUT	440	Lithuania	LTU								06	SUGAR,SUGR.PREPTNS,HONEY	1	No Quantity							82535			0
S3	2009	2009	2009	2	0	2	Export	40	Austria	AUT	442	Luxembourg	LUX								06	SUGAR,SUGR.PREPTNS,HONEY	1	No Quantity							57642			0
S3	2009	2009	2009	2	0	2	Export	40	Austria	AUT	458	Malaysia	MYS								06	SUGAR,SUGR.PREPTNS,HONEY	1	No Quantity							1042			0
S3	2009	2009	2009	2	0	2	Export	40	Austria	AUT	470	Malta	MLT								06	SUGAR,SUGR.PREPTNS,HONEY	1	No Quantity							60632			0
S3	2009	2009	2009	2	0	2	Export	40	Austria	AUT	484	Mexico	MEX								06	SUGAR,SUGR.PREPTNS,HONEY	1	No Quantity							273007			0
S3	2009	2009	2009	2	0	2	Export	40	Austria	AUT	490	Other Asia, nes									06	SUGAR,SUGR.PREPTNS,HONEY	1	No Quantity							10478			0
S3	2009	2009	2009	2	0	2	Export	40	Austria	AUT	496	Mongolia	MNG								06	SUGAR,SUGR.PREPTNS,HONEY	1	No Quantity							68			0
S3	2009	2009	2009	2	0	2	Export	40	Austria	AUT	498	Rep. of Moldova	MDA								06	SUGAR,SUGR.PREPTNS,HONEY	1	No Quantity							32741			0
S3	2009	2009	2009	2	0	2	Export	40	Austria	AUT	499	Montenegro	MNE								06	SUGAR,SUGR.PREPTNS,HONEY	1	No Quantity							266203			0
S3	2009	2009	2009	2	0	2	Export	40	Austria	AUT	504	Morocco	MAR								06	SUGAR,SUGR.PREPTNS,HONEY	1	No Quantity							145			0
S3	2009	2009	2009	2	0	2	Export	40	Austria	AUT	516	Namibia	NAM								06	SUGAR,SUGR.PREPTNS,HONEY	1	No Quantity							42488			0
S3	2009	2009	2009	2	0	2	Export	40	Austria	AUT	528	Netherlands	NLD								06	SUGAR,SUGR.PREPTNS,HONEY	1	No Quantity							1714563			0
S3	2009	2009	2009	2	0	2	Export	40	Austria	AUT	554	New Zealand	NZL								06	SUGAR,SUGR.PREPTNS,HONEY	1	No Quantity							313			0
S3	2009	2009	2009	2	0	2	Export	40	Austria	AUT	566	Nigeria	NGA								06	SUGAR,SUGR.PREPTNS,HONEY	1	No Quantity							972			0
S3	2009	2009	2009	2	0	2	Export	40	Austria	AUT	579	Norway	NOR								06	SUGAR,SUGR.PREPTNS,HONEY	1	No Quantity							66708			0
S3	2009	2009	2009	2	0	2	Export	40	Austria	AUT	586	Pakistan	PAK								06	SUGAR,SUGR.PREPTNS,HONEY	1	No Quantity							230			0
S3	2009	2009	2009	2	0	2	Export	40	Austria	AUT	608	Philippines	PHL								06	SUGAR,SUGR.PREPTNS,HONEY	1	No Quantity							77969			0
S3	2009	2009	2009	2	0	2	Export	40	Austria	AUT	616	Poland	POL								06	SUGAR,SUGR.PREPTNS,HONEY	1	No Quantity							1203508			0
S3	2009	2009	2009	2	0	2	Export	40	Austria	AUT	620	Portugal	PRT								06	SUGAR,SUGR.PREPTNS,HONEY	1	No Quantity							107418			0
S3	2009	2009	2009	2	0	2	Export	40	Austria	AUT	634	Qatar	QAT								06	SUGAR,SUGR.PREPTNS,HONEY	1	No Quantity							12305			0
S3	2009	2009	2009	2	0	2	Export	40	Austria	AUT	642	Romania	ROU								06	SUGAR,SUGR.PREPTNS,HONEY	1	No Quantity							7356680			0
S3	2009	2009	2009	2	0	2	Export	40	Austria	AUT	643	Russian Federation	RUS								06	SUGAR,SUGR.PREPTNS,HONEY	1	No Quantity							2426921			0
S3	2009	2009	2009	2	0	2	Export	40	Austria	AUT	682	Saudi Arabia	SAU								06	SUGAR,SUGR.PREPTNS,HONEY	1	No Quantity							499089			0
S3	2009	2009	2009	2	0	2	Export	40	Austria	AUT	686	Senegal	SEN								06	SUGAR,SUGR.PREPTNS,HONEY	1	No Quantity							1448			0
S3	2009	2009	2009	2	0	2	Export	40	Austria	AUT	688	Serbia	SRB								06	SUGAR,SUGR.PREPTNS,HONEY	1	No Quantity							1540669			0
S3	2009	2009	2009	2	0	2	Export	40	Austria	AUT	694	Sierra Leone	SLE								06	SUGAR,SUGR.PREPTNS,HONEY	1	No Quantity							18			0
S3	2009	2009	2009	2	0	2	Export	40	Austria	AUT	699	India	IND								06	SUGAR,SUGR.PREPTNS,HONEY	1	No Quantity							90372			0
S3	2009	2009	2009	2	0	2	Export	40	Austria	AUT	702	Singapore	SGP								06	SUGAR,SUGR.PREPTNS,HONEY	1	No Quantity							169739			0
S3	2009	2009	2009	2	0	2	Export	40	Austria	AUT	703	Slovakia	SVK								06	SUGAR,SUGR.PREPTNS,HONEY	1	No Quantity							9428064			0
S3	2009	2009	2009	2	0	2	Export	40	Austria	AUT	704	Viet Nam	VNM								06	SUGAR,SUGR.PREPTNS,HONEY	1	No Quantity							3798			0
S3	2009	2009	2009	2	0	2	Export	40	Austria	AUT	705	Slovenia	SVN								06	SUGAR,SUGR.PREPTNS,HONEY	1	No Quantity							11341967			0
S3	2009	2009	2009	2	0	2	Export	40	Austria	AUT	710	South Africa	ZAF								06	SUGAR,SUGR.PREPTNS,HONEY	1	No Quantity							97208			0
S3	2009	2009	2009	2	0	2	Export	40	Austria	AUT	724	Spain	ESP								06	SUGAR,SUGR.PREPTNS,HONEY	1	No Quantity							2742716			0
S3	2009	2009	2009	2	0	2	Export	40	Austria	AUT	736	Fmr Sudan	SDN								06	SUGAR,SUGR.PREPTNS,HONEY	1	No Quantity							10146			0
S3	2009	2009	2009	2	0	2	Export	40	Austria	AUT	752	Sweden	SWE								06	SUGAR,SUGR.PREPTNS,HONEY	1	No Quantity							3138900			0
S3	2009	2009	2009	2	0	2	Export	40	Austria	AUT	757	Switzerland	CHE								06	SUGAR,SUGR.PREPTNS,HONEY	1	No Quantity							14738216			0
S3	2009	2009	2009	2	0	2	Export	40	Austria	AUT	760	Syria	SYR								06	SUGAR,SUGR.PREPTNS,HONEY	1	No Quantity							1474134			0
S3	2009	2009	2009	2	0	2	Export	40	Austria	AUT	764	Thailand	THA								06	SUGAR,SUGR.PREPTNS,HONEY	1	No Quantity							156104			0
S3	2009	2009	2009	2	0	2	Export	40	Austria	AUT	784	United Arab Emirates	ARE								06	SUGAR,SUGR.PREPTNS,HONEY	1	No Quantity							1477155			0
S3	2009	2009	2009	2	0	2	Export	40	Austria	AUT	788	Tunisia	TUN								06	SUGAR,SUGR.PREPTNS,HONEY	1	No Quantity							20838			0
S3	2009	2009	2009	2	0	2	Export	40	Austria	AUT	792	Turkey	TUR								06	SUGAR,SUGR.PREPTNS,HONEY	1	No Quantity							703073			0
S3	2009	2009	2009	2	0	2	Export	40	Austria	AUT	795	Turkmenistan	TKM								06	SUGAR,SUGR.PREPTNS,HONEY	1	No Quantity							14			0
S3	2009	2009	2009	2	0	2	Export	40	Austria	AUT	800	Uganda	UGA								06	SUGAR,SUGR.PREPTNS,HONEY	1	No Quantity							1091			0
S3	2009	2009	2009	2	0	2	Export	40	Austria	AUT	804	Ukraine	UKR								06	SUGAR,SUGR.PREPTNS,HONEY	1	No Quantity							126501			0
S3	2009	2009	2009	2	0	2	Export	40	Austria	AUT	807	North Macedonia	MKD								06	SUGAR,SUGR.PREPTNS,HONEY	1	No Quantity							347579			0
S3	2009	2009	2009	2	0	2	Export	40	Austria	AUT	818	Egypt	EGY								06	SUGAR,SUGR.PREPTNS,HONEY	1	No Quantity							1444			0
S3	2009	2009	2009	2	0	2	Export	40	Austria	AUT	826	United Kingdom	GBR								06	SUGAR,SUGR.PREPTNS,HONEY	1	No Quantity							1161186			0
S3	2009	2009	2009	2	0	2	Export	40	Austria	AUT	842	USA	USA								06	SUGAR,SUGR.PREPTNS,HONEY	1	No Quantity							758999			0
S3	2009	2009	2009	2	0	2	Export	40	Austria	AUT	860	Uzbekistan	UZB								06	SUGAR,SUGR.PREPTNS,HONEY	1	No Quantity							8717848			0
S3	2009	2009	2009	2	0	2	Export	40	Austria	AUT	862	Venezuela	VEN								06	SUGAR,SUGR.PREPTNS,HONEY	1	No Quantity							77547			0
S3	2009	2009	2009	2	0	2	Export	36	Australia	AUS	0	World	WLD								07	COFFEE,TEA,COCOA,SPICES	1	No Quantity							238704756			0
S3	2009	2009	2009	2	0	2	Export	36	Australia	AUS	4	Afghanistan	AFG								07	COFFEE,TEA,COCOA,SPICES	1	No Quantity							1963			0
S3	2009	2009	2009	2	0	2	Export	36	Australia	AUS	16	American Samoa	ASM								07	COFFEE,TEA,COCOA,SPICES	1	No Quantity							15051			0
S3	2009	2009	2009	2	0	2	Export	36	Australia	AUS	40	Austria	AUT								07	COFFEE,TEA,COCOA,SPICES	1	No Quantity							117			0
S3	2009	2009	2009	2	0	2	Export	36	Australia	AUS	48	Bahrain	BHR								07	COFFEE,TEA,COCOA,SPICES	1	No Quantity							43706			0
S3	2009	2009	2009	2	0	2	Export	36	Australia	AUS	50	Bangladesh	BGD								07	COFFEE,TEA,COCOA,SPICES	1	No Quantity							30623			0
S3	2009	2009	2009	2	0	2	Export	36	Australia	AUS	52	Barbados	BRB								07	COFFEE,TEA,COCOA,SPICES	1	No Quantity							2356			0
S3	2009	2009	2009	2	0	2	Export	36	Australia	AUS	56	Belgium	BEL								07	COFFEE,TEA,COCOA,SPICES	1	No Quantity							52387			0
S3	2009	2009	2009	2	0	2	Export	36	Australia	AUS	76	Brazil	BRA								07	COFFEE,TEA,COCOA,SPICES	1	No Quantity							319797			0
S3	2009	2009	2009	2	0	2	Export	36	Australia	AUS	90	Solomon Isds	SLB								07	COFFEE,TEA,COCOA,SPICES	1	No Quantity							54449			0
S3	2009	2009	2009	2	0	2	Export	36	Australia	AUS	96	Brunei Darussalam	BRN								07	COFFEE,TEA,COCOA,SPICES	1	No Quantity							734197			0
S3	2009	2009	2009	2	0	2	Export	36	Australia	AUS	116	Cambodia	KHM								07	COFFEE,TEA,COCOA,SPICES	1	No Quantity							128996			0
S3	2009	2009	2009	2	0	2	Export	36	Australia	AUS	120	Cameroon	CMR								07	COFFEE,TEA,COCOA,SPICES	1	No Quantity							101			0
S3	2009	2009	2009	2	0	2	Export	36	Australia	AUS	124	Canada	CAN								07	COFFEE,TEA,COCOA,SPICES	1	No Quantity							1134757			0
S3	2009	2009	2009	2	0	2	Export	36	Australia	AUS	144	Sri Lanka	LKA								07	COFFEE,TEA,COCOA,SPICES	1	No Quantity							65229			0
S3	2009	2009	2009	2	0	2	Export	36	Australia	AUS	152	Chile	CHL								07	COFFEE,TEA,COCOA,SPICES	1	No Quantity							3808			0
S3	2009	2009	2009	2	0	2	Export	36	Australia	AUS	156	China	CHN								07	COFFEE,TEA,COCOA,SPICES	1	No Quantity							2292311			0
S3	2009	2009	2009	2	0	2	Export	36	Australia	AUS	162	Christmas Isds	CXR								07	COFFEE,TEA,COCOA,SPICES	1	No Quantity							53038			0
S3	2009	2009	2009	2	0	2	Export	36	Australia	AUS	184	Cook Isds	COK								07	COFFEE,TEA,COCOA,SPICES	1	No Quantity							2039			0
S3	2009	2009	2009	2	0	2	Export	36	Australia	AUS	191	Croatia	HRV								07	COFFEE,TEA,COCOA,SPICES	1	No Quantity							31769			0
S3	2009	2009	2009	2	0	2	Export	36	Australia	AUS	196	Cyprus	CYP								07	COFFEE,TEA,COCOA,SPICES	1	No Quantity							41856			0
S3	2009	2009	2009	2	0	2	Export	36	Australia	AUS	203	Czechia	CZE								07	COFFEE,TEA,COCOA,SPICES	1	No Quantity							2745			0
S3	2009	2009	2009	2	0	2	Export	36	Australia	AUS	208	Denmark	DNK								07	COFFEE,TEA,COCOA,SPICES	1	No Quantity							8340			0
S3	2009	2009	2009	2	0	2	Export	36	Australia	AUS	231	Ethiopia	ETH								07	COFFEE,TEA,COCOA,SPICES	1	No Quantity							12648			0
S3	2009	2009	2009	2	0	2	Export	36	Australia	AUS	242	Fiji	FJI								07	COFFEE,TEA,COCOA,SPICES	1	No Quantity							2426896			0
S3	2009	2009	2009	2	0	2	Export	36	Australia	AUS	251	France	FRA								07	COFFEE,TEA,COCOA,SPICES	1	No Quantity							151034			0
S3	2009	2009	2009	2	0	2	Export	36	Australia	AUS	258	French Polynesia	PYF								07	COFFEE,TEA,COCOA,SPICES	1	No Quantity							3106667			0
S3	2009	2009	2009	2	0	2	Export	36	Australia	AUS	276	Germany	DEU								07	COFFEE,TEA,COCOA,SPICES	1	No Quantity							839209			0
S3	2009	2009	2009	2	0	2	Export	36	Australia	AUS	296	Kiribati	KIR								07	COFFEE,TEA,COCOA,SPICES	1	No Quantity							189450			0
S3	2009	2009	2009	2	0	2	Export	36	Australia	AUS	316	Guam	GUM								07	COFFEE,TEA,COCOA,SPICES	1	No Quantity							360009			0
S3	2009	2009	2009	2	0	2	Export	36	Australia	AUS	344	China, Hong Kong SAR	HKG								07	COFFEE,TEA,COCOA,SPICES	1	No Quantity							11981528			0
S3	2009	2009	2009	2	0	2	Export	36	Australia	AUS	360	Indonesia	IDN								07	COFFEE,TEA,COCOA,SPICES	1	No Quantity							361751			0
S3	2009	2009	2009	2	0	2	Export	36	Australia	AUS	372	Ireland	IRL								07	COFFEE,TEA,COCOA,SPICES	1	No Quantity							33647			0
S3	2009	2009	2009	2	0	2	Export	36	Australia	AUS	376	Israel	ISR								07	COFFEE,TEA,COCOA,SPICES	1	No Quantity							144383			0
S3	2009	2009	2009	2	0	2	Export	36	Australia	AUS	381	Italy	ITA								07	COFFEE,TEA,COCOA,SPICES	1	No Quantity							7498			0
S3	2009	2009	2009	2	0	2	Export	36	Australia	AUS	392	Japan	JPN								07	COFFEE,TEA,COCOA,SPICES	1	No Quantity							33530818			0
S3	2009	2009	2009	2	0	2	Export	36	Australia	AUS	400	Jordan	JOR								07	COFFEE,TEA,COCOA,SPICES	1	No Quantity							241604			0
S3	2009	2009	2009	2	0	2	Export	36	Australia	AUS	404	Kenya	KEN								07	COFFEE,TEA,COCOA,SPICES	1	No Quantity							16855			0
S3	2009	2009	2009	2	0	2	Export	36	Australia	AUS	410	Rep. of Korea	KOR								07	COFFEE,TEA,COCOA,SPICES	1	No Quantity							2063197			0
S3	2009	2009	2009	2	0	2	Export	36	Australia	AUS	414	Kuwait	KWT								07	COFFEE,TEA,COCOA,SPICES	1	No Quantity							278948			0
S3	2009	2009	2009	2	0	2	Export	36	Australia	AUS	422	Lebanon	LBN								07	COFFEE,TEA,COCOA,SPICES	1	No Quantity							58770			0
S3	2009	2009	2009	2	0	2	Export	36	Australia	AUS	446	China, Macao SAR	MAC								07	COFFEE,TEA,COCOA,SPICES	1	No Quantity							3355			0
S3	2009	2009	2009	2	0	2	Export	36	Australia	AUS	458	Malaysia	MYS								07	COFFEE,TEA,COCOA,SPICES	1	No Quantity							6986997			0
S3	2009	2009	2009	2	0	2	Export	36	Australia	AUS	462	Maldives	MDV								07	COFFEE,TEA,COCOA,SPICES	1	No Quantity							283017			0
S3	2009	2009	2009	2	0	2	Export	36	Australia	AUS	480	Mauritius	MUS								07	COFFEE,TEA,COCOA,SPICES	1	No Quantity							4975			0
S3	2009	2009	2009	2	0	2	Export	36	Australia	AUS	490	Other Asia, nes									07	COFFEE,TEA,COCOA,SPICES	1	No Quantity							1705610			0
S3	2009	2009	2009	2	0	2	Export	36	Australia	AUS	496	Mongolia	MNG								07	COFFEE,TEA,COCOA,SPICES	1	No Quantity							2457			0
S3	2009	2009	2009	2	0	2	Export	36	Australia	AUS	504	Morocco	MAR								07	COFFEE,TEA,COCOA,SPICES	1	No Quantity							161259			0
S3	2009	2009	2009	2	0	2	Export	36	Australia	AUS	512	Oman	OMN								07	COFFEE,TEA,COCOA,SPICES	1	No Quantity							2568			0
S3	2009	2009	2009	2	0	2	Export	36	Australia	AUS	520	Nauru	NRU								07	COFFEE,TEA,COCOA,SPICES	1	No Quantity							7920			0
S3	2009	2009	2009	2	0	2	Export	36	Australia	AUS	528	Netherlands	NLD								07	COFFEE,TEA,COCOA,SPICES	1	No Quantity							2246024			0
S3	2009	2009	2009	2	0	2	Export	36	Australia	AUS	530	Neth. Antilles	ANT								07	COFFEE,TEA,COCOA,SPICES	1	No Quantity							18993			0
S3	2009	2009	2009	2	0	2	Export	36	Australia	AUS	540	New Caledonia	NCL								07	COFFEE,TEA,COCOA,SPICES	1	No Quantity							2888728			0
S3	2009	2009	2009	2	0	2	Export	36	Australia	AUS	548	Vanuatu	VUT								07	COFFEE,TEA,COCOA,SPICES	1	No Quantity							154922			0
S3	2009	2009	2009	2	0	2	Export	36	Australia	AUS	554	New Zealand	NZL								07	COFFEE,TEA,COCOA,SPICES	1	No Quantity							115247489			0
S3	2009	2009	2009	2	0	2	Export	36	Australia	AUS	574	Norfolk Isds	NFK								07	COFFEE,TEA,COCOA,SPICES	1	No Quantity							16578			0
S3	2009	2009	2009	2	0	2	Export	36	Australia	AUS	579	Norway	NOR								07	COFFEE,TEA,COCOA,SPICES	1	No Quantity							2277			0
S3	2009	2009	2009	2	0	2	Export	36	Australia	AUS	583	FS Micronesia	FSM								07	COFFEE,TEA,COCOA,SPICES	1	No Quantity							3058			0
S3	2009	2009	2009	2	0	2	Export	36	Australia	AUS	586	Pakistan	PAK								07	COFFEE,TEA,COCOA,SPICES	1	No Quantity							532762			0
S3	2009	2009	2009	2	0	2	Export	36	Australia	AUS	598	Papua New Guinea	PNG								07	COFFEE,TEA,COCOA,SPICES	1	No Quantity							3825867			0
S3	2009	2009	2009	2	0	2	Export	36	Australia	AUS	604	Peru	PER								07	COFFEE,TEA,COCOA,SPICES	1	No Quantity							27018			0
S3	2009	2009	2009	2	0	2	Export	36	Australia	AUS	608	Philippines	PHL								07	COFFEE,TEA,COCOA,SPICES	1	No Quantity							5995578			0
S3	2009	2009	2009	2	0	2	Export	36	Australia	AUS	612	Pitcairn	PCN								07	COFFEE,TEA,COCOA,SPICES	1	No Quantity							4914			0
S3	2009	2009	2009	2	0	2	Export	36	Australia	AUS	620	Portugal	PRT								07	COFFEE,TEA,COCOA,SPICES	1	No Quantity							95434			0
S3	2009	2009	2009	2	0	2	Export	36	Australia	AUS	626	Timor-Leste	TLS								07	COFFEE,TEA,COCOA,SPICES	1	No Quantity							55444			0
S3	2009	2009	2009	2	0	2	Export	36	Australia	AUS	642	Romania	ROU								07	COFFEE,TEA,COCOA,SPICES	1	No Quantity							12494			0
S3	2009	2009	2009	2	0	2	Export	36	Australia	AUS	643	Russian Federation	RUS								07	COFFEE,TEA,COCOA,SPICES	1	No Quantity							3894			0
S3	2009	2009	2009	2	0	2	Export	36	Australia	AUS	682	Saudi Arabia	SAU								07	COFFEE,TEA,COCOA,SPICES	1	No Quantity							3183313			0
S3	2009	2009	2009	2	0	2	Export	36	Australia	AUS	688	Serbia	SRB								07	COFFEE,TEA,COCOA,SPICES	1	No Quantity							17482			0
S3	2009	2009	2009	2	0	2	Export	36	Australia	AUS	690	Seychelles	SYC								07	COFFEE,TEA,COCOA,SPICES	1	No Quantity							7332			0
S3	2009	2009	2009	2	0	2	Export	36	Australia	AUS	699	India	IND								07	COFFEE,TEA,COCOA,SPICES	1	No Quantity							287119			0
S3	2009	2009	2009	2	0	2	Export	36	Australia	AUS	702	Singapore	SGP								07	COFFEE,TEA,COCOA,SPICES	1	No Quantity							15406913			0
S3	2009	2009	2009	2	0	2	Export	36	Australia	AUS	704	Viet Nam	VNM								07	COFFEE,TEA,COCOA,SPICES	1	No Quantity							870843			0
S3	2009	2009	2009	2	0	2	Export	36	Australia	AUS	705	Slovenia	SVN								07	COFFEE,TEA,COCOA,SPICES	1	No Quantity							24837			0
S3	2009	2009	2009	2	0	2	Export	36	Australia	AUS	710	South Africa	ZAF								07	COFFEE,TEA,COCOA,SPICES	1	No Quantity							1901043			0
S3	2009	2009	2009	2	0	2	Export	36	Australia	AUS	724	Spain	ESP								07	COFFEE,TEA,COCOA,SPICES	1	No Quantity							32789			0
S3	2009	2009	2009	2	0	2	Export	36	Australia	AUS	752	Sweden	SWE								07	COFFEE,TEA,COCOA,SPICES	1	No Quantity							119902			0
S3	2009	2009	2009	2	0	2	Export	36	Australia	AUS	757	Switzerland	CHE								07	COFFEE,TEA,COCOA,SPICES	1	No Quantity							129987			0
S3	2009	2009	2009	2	0	2	Export	36	Australia	AUS	760	Syria	SYR								07	COFFEE,TEA,COCOA,SPICES	1	No Quantity							35557			0
S3	2009	2009	2009	2	0	2	Export	36	Australia	AUS	764	Thailand	THA								07	COFFEE,TEA,COCOA,SPICES	1	No Quantity							2618655			0
S3	2009	2009	2009	2	0	2	Export	36	Australia	AUS	776	Tonga	TON								07	COFFEE,TEA,COCOA,SPICES	1	No Quantity							1482			0
S3	2009	2009	2009	2	0	2	Export	36	Australia	AUS	784	United Arab Emirates	ARE								07	COFFEE,TEA,COCOA,SPICES	1	No Quantity							5863208			0
S3	2009	2009	2009	2	0	2	Export	36	Australia	AUS	792	Turkey	TUR								07	COFFEE,TEA,COCOA,SPICES	1	No Quantity							212618			0
S3	2009	2009	2009	2	0	2	Export	36	Australia	AUS	798	Tuvalu	TUV								07	COFFEE,TEA,COCOA,SPICES	1	No Quantity							10740			0
S3	2009	2009	2009	2	0	2	Export	36	Australia	AUS	807	North Macedonia	MKD								07	COFFEE,TEA,COCOA,SPICES	1	No Quantity							45092			0
S3	2009	2009	2009	2	0	2	Export	36	Australia	AUS	818	Egypt	EGY								07	COFFEE,TEA,COCOA,SPICES	1	No Quantity							1216620			0
S3	2009	2009	2009	2	0	2	Export	36	Australia	AUS	826	United Kingdom	GBR								07	COFFEE,TEA,COCOA,SPICES	1	No Quantity							3899661			0
S3	2009	2009	2009	2	0	2	Export	36	Australia	AUS	837	Bunkers									07	COFFEE,TEA,COCOA,SPICES	1	No Quantity							9316			0
S3	2009	2009	2009	2	0	2	Export	36	Australia	AUS	842	USA	USA								07	COFFEE,TEA,COCOA,SPICES	1	No Quantity							1587736			0
S3	2009	2009	2009	2	0	2	Export	36	Australia	AUS	876	Wallis and Futuna Isds	WLF								07	COFFEE,TEA,COCOA,SPICES	1	No Quantity							65651			0
S3	2009	2009	2009	2	0	2	Export	36	Australia	AUS	882	Samoa	WSM								07	COFFEE,TEA,COCOA,SPICES	1	No Quantity							42677			0
S3	2009	2009	2009	2	0	2	Export	40	Austria	AUT	0	World	WLD								07	COFFEE,TEA,COCOA,SPICES	1	No Quantity							618818480			0
S3	2009	2009	2009	2	0	2	Export	40	Austria	AUT	8	Albania	ALB								07	COFFEE,TEA,COCOA,SPICES	1	No Quantity							1239176			0
S3	2009	2009	2009	2	0	2	Export	40	Austria	AUT	12	Algeria	DZA								07	COFFEE,TEA,COCOA,SPICES	1	No Quantity							675245			0
S3	2009	2009	2009	2	0	2	Export	40	Austria	AUT	31	Azerbaijan	AZE								07	COFFEE,TEA,COCOA,SPICES	1	No Quantity							407201			0
S3	2009	2009	2009	2	0	2	Export	40	Austria	AUT	32	Argentina	ARG								07	COFFEE,TEA,COCOA,SPICES	1	No Quantity							647			0
S3	2009	2009	2009	2	0	2	Export	40	Austria	AUT	36	Australia	AUS								07	COFFEE,TEA,COCOA,SPICES	1	No Quantity							2692244			0
S3	2009	2009	2009	2	0	2	Export	40	Austria	AUT	44	Bahamas	BHS								07	COFFEE,TEA,COCOA,SPICES	1	No Quantity							149			0
S3	2009	2009	2009	2	0	2	Export	40	Austria	AUT	48	Bahrain	BHR								07	COFFEE,TEA,COCOA,SPICES	1	No Quantity							14335			0
S3	2009	2009	2009	2	0	2	Export	40	Austria	AUT	51	Armenia	ARM								07	COFFEE,TEA,COCOA,SPICES	1	No Quantity							286697			0
S3	2009	2009	2009	2	0	2	Export	40	Austria	AUT	56	Belgium	BEL								07	COFFEE,TEA,COCOA,SPICES	1	No Quantity							5459626			0
S3	2009	2009	2009	2	0	2	Export	40	Austria	AUT	68	Bolivia (Plurinational State of)	BOL								07	COFFEE,TEA,COCOA,SPICES	1	No Quantity							16796			0
S3	2009	2009	2009	2	0	2	Export	40	Austria	AUT	70	Bosnia Herzegovina	BIH								07	COFFEE,TEA,COCOA,SPICES	1	No Quantity							16781220			0
S3	2009	2009	2009	2	0	2	Export	40	Austria	AUT	76	Brazil	BRA								07	COFFEE,TEA,COCOA,SPICES	1	No Quantity							52468			0
S3	2009	2009	2009	2	0	2	Export	40	Austria	AUT	100	Bulgaria	BGR								07	COFFEE,TEA,COCOA,SPICES	1	No Quantity							3378759			0
S3	2009	2009	2009	2	0	2	Export	40	Austria	AUT	112	Belarus	BLR								07	COFFEE,TEA,COCOA,SPICES	1	No Quantity							347907			0
S3	2009	2009	2009	2	0	2	Export	40	Austria	AUT	124	Canada	CAN								07	COFFEE,TEA,COCOA,SPICES	1	No Quantity							1207552			0
S3	2009	2009	2009	2	0	2	Export	40	Austria	AUT	148	Chad	TCD								07	COFFEE,TEA,COCOA,SPICES	1	No Quantity							4184			0
S3	2009	2009	2009	2	0	2	Export	40	Austria	AUT	152	Chile	CHL								07	COFFEE,TEA,COCOA,SPICES	1	No Quantity							109490			0
S3	2009	2009	2009	2	0	2	Export	40	Austria	AUT	156	China	CHN								07	COFFEE,TEA,COCOA,SPICES	1	No Quantity							353025			0
S3	2009	2009	2009	2	0	2	Export	40	Austria	AUT	170	Colombia	COL								07	COFFEE,TEA,COCOA,SPICES	1	No Quantity							34496			0
S3	2009	2009	2009	2	0	2	Export	40	Austria	AUT	178	Congo	COG								07	COFFEE,TEA,COCOA,SPICES	1	No Quantity							910			0
S3	2009	2009	2009	2	0	2	Export	40	Austria	AUT	180	Dem. Rep. of the Congo	COD								07	COFFEE,TEA,COCOA,SPICES	1	No Quantity							260			0
S3	2009	2009	2009	2	0	2	Export	40	Austria	AUT	188	Costa Rica	CRI								07	COFFEE,TEA,COCOA,SPICES	1	No Quantity							5588			0
S3	2009	2009	2009	2	0	2	Export	40	Austria	AUT	191	Croatia	HRV								07	COFFEE,TEA,COCOA,SPICES	1	No Quantity							16825428			0
S3	2009	2009	2009	2	0	2	Export	40	Austria	AUT	192	Cuba	CUB								07	COFFEE,TEA,COCOA,SPICES	1	No Quantity							1270			0
S3	2009	2009	2009	2	0	2	Export	40	Austria	AUT	196	Cyprus	CYP								07	COFFEE,TEA,COCOA,SPICES	1	No Quantity							120081			0
S3	2009	2009	2009	2	0	2	Export	40	Austria	AUT	203	Czechia	CZE								07	COFFEE,TEA,COCOA,SPICES	1	No Quantity							15830820			0
S3	2009	2009	2009	2	0	2	Export	40	Austria	AUT	208	Denmark	DNK								07	COFFEE,TEA,COCOA,SPICES	1	No Quantity							613546			0
S3	2009	2009	2009	2	0	2	Export	40	Austria	AUT	214	Dominican Rep.	DOM								07	COFFEE,TEA,COCOA,SPICES	1	No Quantity							186			0
S3	2009	2009	2009	2	0	2	Export	40	Austria	AUT	218	Ecuador	ECU								07	COFFEE,TEA,COCOA,SPICES	1	No Quantity							762			0
S3	2009	2009	2009	2	0	2	Export	40	Austria	AUT	231	Ethiopia	ETH								07	COFFEE,TEA,COCOA,SPICES	1	No Quantity							473			0
S3	2009	2009	2009	2	0	2	Export	40	Austria	AUT	233	Estonia	EST								07	COFFEE,TEA,COCOA,SPICES	1	No Quantity							203679			0
S3	2009	2009	2009	2	0	2	Export	40	Austria	AUT	246	Finland	FIN								07	COFFEE,TEA,COCOA,SPICES	1	No Quantity							1032896			0
S3	2009	2009	2009	2	0	2	Export	40	Austria	AUT	251	France	FRA								07	COFFEE,TEA,COCOA,SPICES	1	No Quantity							20234383			0
S3	2009	2009	2009	2	0	2	Export	40	Austria	AUT	268	Georgia	GEO								07	COFFEE,TEA,COCOA,SPICES	1	No Quantity							260328			0
S3	2009	2009	2009	2	0	2	Export	40	Austria	AUT	270	Gambia	GMB								07	COFFEE,TEA,COCOA,SPICES	1	No Quantity							346			0
S3	2009	2009	2009	2	0	2	Export	40	Austria	AUT	276	Germany	DEU								07	COFFEE,TEA,COCOA,SPICES	1	No Quantity							190594034			0
S3	2009	2009	2009	2	0	2	Export	40	Austria	AUT	288	Ghana	GHA								07	COFFEE,TEA,COCOA,SPICES	1	No Quantity							87			0
S3	2009	2009	2009	2	0	2	Export	40	Austria	AUT	300	Greece	GRC								07	COFFEE,TEA,COCOA,SPICES	1	No Quantity							2588278			0
S3	2009	2009	2009	2	0	2	Export	40	Austria	AUT	320	Guatemala	GTM								07	COFFEE,TEA,COCOA,SPICES	1	No Quantity							925			0
S3	2009	2009	2009	2	0	2	Export	40	Austria	AUT	344	China, Hong Kong SAR	HKG								07	COFFEE,TEA,COCOA,SPICES	1	No Quantity							140513			0
S3	2009	2009	2009	2	0	2	Export	40	Austria	AUT	348	Hungary	HUN								07	COFFEE,TEA,COCOA,SPICES	1	No Quantity							41350755			0
S3	2009	2009	2009	2	0	2	Export	40	Austria	AUT	352	Iceland	ISL								07	COFFEE,TEA,COCOA,SPICES	1	No Quantity							120762			0
S3	2009	2009	2009	2	0	2	Export	40	Austria	AUT	360	Indonesia	IDN								07	COFFEE,TEA,COCOA,SPICES	1	No Quantity							33749			0
S3	2009	2009	2009	2	0	2	Export	40	Austria	AUT	364	Iran	IRN								07	COFFEE,TEA,COCOA,SPICES	1	No Quantity							542584			0
S3	2009	2009	2009	2	0	2	Export	40	Austria	AUT	368	Iraq	IRQ								07	COFFEE,TEA,COCOA,SPICES	1	No Quantity							26020			0
S3	2009	2009	2009	2	0	2	Export	40	Austria	AUT	372	Ireland	IRL								07	COFFEE,TEA,COCOA,SPICES	1	No Quantity							582334			0
S3	2009	2009	2009	2	0	2	Export	40	Austria	AUT	376	Israel	ISR								07	COFFEE,TEA,COCOA,SPICES	1	No Quantity							1128734			0
S3	2009	2009	2009	2	0	2	Export	40	Austria	AUT	381	Italy	ITA								07	COFFEE,TEA,COCOA,SPICES	1	No Quantity							24257244			0
S3	2009	2009	2009	2	0	2	Export	40	Austria	AUT	392	Japan	JPN								07	COFFEE,TEA,COCOA,SPICES	1	No Quantity							8217388			0
S3	2009	2009	2009	2	0	2	Export	40	Austria	AUT	398	Kazakhstan	KAZ								07	COFFEE,TEA,COCOA,SPICES	1	No Quantity							2315363			0
S3	2009	2009	2009	2	0	2	Export	40	Austria	AUT	400	Jordan	JOR								07	COFFEE,TEA,COCOA,SPICES	1	No Quantity							28584			0
S3	2009	2009	2009	2	0	2	Export	40	Austria	AUT	404	Kenya	KEN								07	COFFEE,TEA,COCOA,SPICES	1	No Quantity							276			0
S3	2009	2009	2009	2	0	2	Export	40	Austria	AUT	410	Rep. of Korea	KOR								07	COFFEE,TEA,COCOA,SPICES	1	No Quantity							35033			0
S3	2009	2009	2009	2	0	2	Export	40	Austria	AUT	414	Kuwait	KWT								07	COFFEE,TEA,COCOA,SPICES	1	No Quantity							163256			0
S3	2009	2009	2009	2	0	2	Export	40	Austria	AUT	417	Kyrgyzstan	KGZ								07	COFFEE,TEA,COCOA,SPICES	1	No Quantity							17962			0
S3	2009	2009	2009	2	0	2	Export	40	Austria	AUT	422	Lebanon	LBN								07	COFFEE,TEA,COCOA,SPICES	1	No Quantity							135			0
S3	2009	2009	2009	2	0	2	Export	40	Austria	AUT	428	Latvia	LVA								07	COFFEE,TEA,COCOA,SPICES	1	No Quantity							789869			0
S3	2009	2009	2009	2	0	2	Export	40	Austria	AUT	434	Libya	LBY								07	COFFEE,TEA,COCOA,SPICES	1	No Quantity							866			0
S3	2009	2009	2009	2	0	2	Export	40	Austria	AUT	440	Lithuania	LTU								07	COFFEE,TEA,COCOA,SPICES	1	No Quantity							1721195			0
S3	2009	2009	2009	2	0	2	Export	40	Austria	AUT	442	Luxembourg	LUX								07	COFFEE,TEA,COCOA,SPICES	1	No Quantity							152101			0
S3	2009	2009	2009	2	0	2	Export	40	Austria	AUT	458	Malaysia	MYS								07	COFFEE,TEA,COCOA,SPICES	1	No Quantity							21095			0
S3	2009	2009	2009	2	0	2	Export	40	Austria	AUT	470	Malta	MLT								07	COFFEE,TEA,COCOA,SPICES	1	No Quantity							60665			0
S3	2009	2009	2009	2	0	2	Export	40	Austria	AUT	480	Mauritius	MUS								07	COFFEE,TEA,COCOA,SPICES	1	No Quantity							20125			0
S3	2009	2009	2009	2	0	2	Export	40	Austria	AUT	484	Mexico	MEX								07	COFFEE,TEA,COCOA,SPICES	1	No Quantity							8035			0
S3	2009	2009	2009	2	0	2	Export	40	Austria	AUT	490	Other Asia, nes									07	COFFEE,TEA,COCOA,SPICES	1	No Quantity							96435			0
S3	2009	2009	2009	2	0	2	Export	40	Austria	AUT	496	Mongolia	MNG								07	COFFEE,TEA,COCOA,SPICES	1	No Quantity							2073			0
S3	2009	2009	2009	2	0	2	Export	40	Austria	AUT	498	Rep. of Moldova	MDA								07	COFFEE,TEA,COCOA,SPICES	1	No Quantity							31196			0
S3	2009	2009	2009	2	0	2	Export	40	Austria	AUT	499	Montenegro	MNE								07	COFFEE,TEA,COCOA,SPICES	1	No Quantity							3658028			0
S3	2009	2009	2009	2	0	2	Export	40	Austria	AUT	516	Namibia	NAM								07	COFFEE,TEA,COCOA,SPICES	1	No Quantity							2867			0
S3	2009	2009	2009	2	0	2	Export	40	Austria	AUT	528	Netherlands	NLD								07	COFFEE,TEA,COCOA,SPICES	1	No Quantity							20103157			0
S3	2009	2009	2009	2	0	2	Export	40	Austria	AUT	530	Neth. Antilles	ANT								07	COFFEE,TEA,COCOA,SPICES	1	No Quantity							1994			0
S3	2009	2009	2009	2	0	2	Export	40	Austria	AUT	554	New Zealand	NZL								07	COFFEE,TEA,COCOA,SPICES	1	No Quantity							4603			0
S3	2009	2009	2009	2	0	2	Export	40	Austria	AUT	558	Nicaragua	NIC								07	COFFEE,TEA,COCOA,SPICES	1	No Quantity							35			0
S3	2009	2009	2009	2	0	2	Export	40	Austria	AUT	566	Nigeria	NGA								07	COFFEE,TEA,COCOA,SPICES	1	No Quantity							960			0
S3	2009	2009	2009	2	0	2	Export	40	Austria	AUT	579	Norway	NOR								07	COFFEE,TEA,COCOA,SPICES	1	No Quantity							1760817			0
S3	2009	2009	2009	2	0	2	Export	40	Austria	AUT	586	Pakistan	PAK								07	COFFEE,TEA,COCOA,SPICES	1	No Quantity							508			0
S3	2009	2009	2009	2	0	2	Export	40	Austria	AUT	591	Panama	PAN								07	COFFEE,TEA,COCOA,SPICES	1	No Quantity							1270			0
S3	2009	2009	2009	2	0	2	Export	40	Austria	AUT	600	Paraguay	PRY								07	COFFEE,TEA,COCOA,SPICES	1	No Quantity							207824			0
S3	2009	2009	2009	2	0	2	Export	40	Austria	AUT	604	Peru	PER								07	COFFEE,TEA,COCOA,SPICES	1	No Quantity							4454			0
S3	2009	2009	2009	2	0	2	Export	40	Austria	AUT	608	Philippines	PHL								07	COFFEE,TEA,COCOA,SPICES	1	No Quantity							13			0
S3	2009	2009	2009	2	0	2	Export	40	Austria	AUT	616	Poland	POL								07	COFFEE,TEA,COCOA,SPICES	1	No Quantity							17565014			0
S3	2009	2009	2009	2	0	2	Export	40	Austria	AUT	620	Portugal	PRT								07	COFFEE,TEA,COCOA,SPICES	1	No Quantity							1814719			0
S3	2009	2009	2009	2	0	2	Export	40	Austria	AUT	634	Qatar	QAT								07	COFFEE,TEA,COCOA,SPICES	1	No Quantity							19356			0
S3	2009	2009	2009	2	0	2	Export	40	Austria	AUT	642	Romania	ROU								07	COFFEE,TEA,COCOA,SPICES	1	No Quantity							10046223			0
S3	2009	2009	2009	2	0	2	Export	40	Austria	AUT	643	Russian Federation	RUS								07	COFFEE,TEA,COCOA,SPICES	1	No Quantity							11298805			0
S3	2009	2009	2009	2	0	2	Export	40	Austria	AUT	660	Anguilla	AIA								07	COFFEE,TEA,COCOA,SPICES	1	No Quantity							21019			0
S3	2009	2009	2009	2	0	2	Export	40	Austria	AUT	682	Saudi Arabia	SAU								07	COFFEE,TEA,COCOA,SPICES	1	No Quantity							25629			0
S3	2009	2009	2009	2	0	2	Export	40	Austria	AUT	688	Serbia	SRB								07	COFFEE,TEA,COCOA,SPICES	1	No Quantity							17795157			0
S3	2009	2009	2009	2	0	2	Export	40	Austria	AUT	699	India	IND								07	COFFEE,TEA,COCOA,SPICES	1	No Quantity							6696			0
S3	2009	2009	2009	2	0	2	Export	40	Austria	AUT	702	Singapore	SGP								07	COFFEE,TEA,COCOA,SPICES	1	No Quantity							41412			0
S3	2009	2009	2009	2	0	2	Export	40	Austria	AUT	703	Slovakia	SVK								07	COFFEE,TEA,COCOA,SPICES	1	No Quantity							34341890			0
S3	2009	2009	2009	2	0	2	Export	40	Austria	AUT	704	Viet Nam	VNM								07	COFFEE,TEA,COCOA,SPICES	1	No Quantity							23552			0
S3	2009	2009	2009	2	0	2	Export	40	Austria	AUT	705	Slovenia	SVN								07	COFFEE,TEA,COCOA,SPICES	1	No Quantity							35490275			0
S3	2009	2009	2009	2	0	2	Export	40	Austria	AUT	710	South Africa	ZAF								07	COFFEE,TEA,COCOA,SPICES	1	No Quantity							450116			0
S3	2009	2009	2009	2	0	2	Export	40	Austria	AUT	716	Zimbabwe	ZWE								07	COFFEE,TEA,COCOA,SPICES	1	No Quantity							66			0
S3	2009	2009	2009	2	0	2	Export	40	Austria	AUT	724	Spain	ESP								07	COFFEE,TEA,COCOA,SPICES	1	No Quantity							24855310			0
S3	2009	2009	2009	2	0	2	Export	40	Austria	AUT	736	Fmr Sudan	SDN								07	COFFEE,TEA,COCOA,SPICES	1	No Quantity							4537			0
S3	2009	2009	2009	2	0	2	Export	40	Austria	AUT	752	Sweden	SWE								07	COFFEE,TEA,COCOA,SPICES	1	No Quantity							5618476			0
S3	2009	2009	2009	2	0	2	Export	40	Austria	AUT	757	Switzerland	CHE								07	COFFEE,TEA,COCOA,SPICES	1	No Quantity							28303879			0
S3	2009	2009	2009	2	0	2	Export	40	Austria	AUT	760	Syria	SYR								07	COFFEE,TEA,COCOA,SPICES	1	No Quantity							82081			0
S3	2009	2009	2009	2	0	2	Export	40	Austria	AUT	764	Thailand	THA								07	COFFEE,TEA,COCOA,SPICES	1	No Quantity							214580			0
S3	2009	2009	2009	2	0	2	Export	40	Austria	AUT	784	United Arab Emirates	ARE								07	COFFEE,TEA,COCOA,SPICES	1	No Quantity							708391			0
S3	2009	2009	2009	2	0	2	Export	40	Austria	AUT	788	Tunisia	TUN								07	COFFEE,TEA,COCOA,SPICES	1	No Quantity							51544			0
S3	2009	2009	2009	2	0	2	Export	40	Austria	AUT	792	Turkey	TUR								07	COFFEE,TEA,COCOA,SPICES	1	No Quantity							2442934			0
S3	2009	2009	2009	2	0	2	Export	40	Austria	AUT	800	Uganda	UGA								07	COFFEE,TEA,COCOA,SPICES	1	No Quantity							28			0
S3	2009	2009	2009	2	0	2	Export	40	Austria	AUT	804	Ukraine	UKR								07	COFFEE,TEA,COCOA,SPICES	1	No Quantity							4859437			0
S3	2009	2009	2009	2	0	2	Export	40	Austria	AUT	807	North Macedonia	MKD								07	COFFEE,TEA,COCOA,SPICES	1	No Quantity							4751662			0
S3	2009	2009	2009	2	0	2	Export	40	Austria	AUT	818	Egypt	EGY								07	COFFEE,TEA,COCOA,SPICES	1	No Quantity							167764			0
S3	2009	2009	2009	2	0	2	Export	40	Austria	AUT	826	United Kingdom	GBR								07	COFFEE,TEA,COCOA,SPICES	1	No Quantity							18645062			0
S3	2009	2009	2009	2	0	2	Export	40	Austria	AUT	842	USA	USA								07	COFFEE,TEA,COCOA,SPICES	1	No Quantity							8511075			0
S3	2009	2009	2009	2	0	2	Export	40	Austria	AUT	858	Uruguay	URY								07	COFFEE,TEA,COCOA,SPICES	1	No Quantity							27283			0
S3	2009	2009	2009	2	0	2	Export	40	Austria	AUT	860	Uzbekistan	UZB								07	COFFEE,TEA,COCOA,SPICES	1	No Quantity							1648139			0
S3	2009	2009	2009	2	0	2	Export	36	Australia	AUS	0	World	WLD								08	ANIMAL FEED STUFF	1	No Quantity							991843402			0
S3	2009	2009	2009	2	0	2	Export	36	Australia	AUS	32	Argentina	ARG								08	ANIMAL FEED STUFF	1	No Quantity							101			0
S3	2009	2009	2009	2	0	2	Export	36	Australia	AUS	40	Austria	AUT								08	ANIMAL FEED STUFF	1	No Quantity							14744			0
S3	2009	2009	2009	2	0	2	Export	36	Australia	AUS	48	Bahrain	BHR								08	ANIMAL FEED STUFF	1	No Quantity							703323			0
S3	2009	2009	2009	2	0	2	Export	36	Australia	AUS	50	Bangladesh	BGD								08	ANIMAL FEED STUFF	1	No Quantity							613112			0
S3	2009	2009	2009	2	0	2	Export	36	Australia	AUS	56	Belgium	BEL								08	ANIMAL FEED STUFF	1	No Quantity							2198632			0
S3	2009	2009	2009	2	0	2	Export	36	Australia	AUS	76	Brazil	BRA								08	ANIMAL FEED STUFF	1	No Quantity							12652			0
S3	2009	2009	2009	2	0	2	Export	36	Australia	AUS	90	Solomon Isds	SLB								08	ANIMAL FEED STUFF	1	No Quantity							324372			0
S3	2009	2009	2009	2	0	2	Export	36	Australia	AUS	96	Brunei Darussalam	BRN								08	ANIMAL FEED STUFF	1	No Quantity							644296			0
S3	2009	2009	2009	2	0	2	Export	36	Australia	AUS	124	Canada	CAN								08	ANIMAL FEED STUFF	1	No Quantity							1899881			0
S3	2009	2009	2009	2	0	2	Export	36	Australia	AUS	144	Sri Lanka	LKA								08	ANIMAL FEED STUFF	1	No Quantity							4876346			0
S3	2009	2009	2009	2	0	2	Export	36	Australia	AUS	152	Chile	CHL								08	ANIMAL FEED STUFF	1	No Quantity							9911			0
S3	2009	2009	2009	2	0	2	Export	36	Australia	AUS	156	China	CHN								08	ANIMAL FEED STUFF	1	No Quantity							22907183			0
S3	2009	2009	2009	2	0	2	Export	36	Australia	AUS	162	Christmas Isds	CXR								08	ANIMAL FEED STUFF	1	No Quantity							22635			0
S3	2009	2009	2009	2	0	2	Export	36	Australia	AUS	170	Colombia	COL								08	ANIMAL FEED STUFF	1	No Quantity							589374			0
S3	2009	2009	2009	2	0	2	Export	36	Australia	AUS	184	Cook Isds	COK								08	ANIMAL FEED STUFF	1	No Quantity							17933			0
S3	2009	2009	2009	2	0	2	Export	36	Australia	AUS	196	Cyprus	CYP								08	ANIMAL FEED STUFF	1	No Quantity							15444			0
S3	2009	2009	2009	2	0	2	Export	36	Australia	AUS	203	Czechia	CZE								08	ANIMAL FEED STUFF	1	No Quantity							2158			0
S3	2009	2009	2009	2	0	2	Export	36	Australia	AUS	208	Denmark	DNK								08	ANIMAL FEED STUFF	1	No Quantity							7341			0
S3	2009	2009	2009	2	0	2	Export	36	Australia	AUS	242	Fiji	FJI								08	ANIMAL FEED STUFF	1	No Quantity							1347526			0
S3	2009	2009	2009	2	0	2	Export	36	Australia	AUS	246	Finland	FIN								08	ANIMAL FEED STUFF	1	No Quantity							9943			0
S3	2009	2009	2009	2	0	2	Export	36	Australia	AUS	251	France	FRA								08	ANIMAL FEED STUFF	1	No Quantity							1828029			0
S3	2009	2009	2009	2	0	2	Export	36	Australia	AUS	258	French Polynesia	PYF								08	ANIMAL FEED STUFF	1	No Quantity							3000222			0
S3	2009	2009	2009	2	0	2	Export	36	Australia	AUS	276	Germany	DEU								08	ANIMAL FEED STUFF	1	No Quantity							820622			0
S3	2009	2009	2009	2	0	2	Export	36	Australia	AUS	296	Kiribati	KIR								08	ANIMAL FEED STUFF	1	No Quantity							165808			0
S3	2009	2009	2009	2	0	2	Export	36	Australia	AUS	300	Greece	GRC								08	ANIMAL FEED STUFF	1	No Quantity							12701			0
S3	2009	2009	2009	2	0	2	Export	36	Australia	AUS	320	Guatemala	GTM								08	ANIMAL FEED STUFF	1	No Quantity							54731			0
S3	2009	2009	2009	2	0	2	Export	36	Australia	AUS	344	China, Hong Kong SAR	HKG								08	ANIMAL FEED STUFF	1	No Quantity							5031102			0
S3	2009	2009	2009	2	0	2	Export	36	Australia	AUS	352	Iceland	ISL								08	ANIMAL FEED STUFF	1	No Quantity							51233			0
S3	2009	2009	2009	2	0	2	Export	36	Australia	AUS	360	Indonesia	IDN								08	ANIMAL FEED STUFF	1	No Quantity							58965390			0
S3	2009	2009	2009	2	0	2	Export	36	Australia	AUS	364	Iran	IRN								08	ANIMAL FEED STUFF	1	No Quantity							501263			0
S3	2009	2009	2009	2	0	2	Export	36	Australia	AUS	372	Ireland	IRL								08	ANIMAL FEED STUFF	1	No Quantity							201293			0
S3	2009	2009	2009	2	0	2	Export	36	Australia	AUS	376	Israel	ISR								08	ANIMAL FEED STUFF	1	No Quantity							424256			0
S3	2009	2009	2009	2	0	2	Export	36	Australia	AUS	381	Italy	ITA								08	ANIMAL FEED STUFF	1	No Quantity							1518153			0
S3	2009	2009	2009	2	0	2	Export	36	Australia	AUS	388	Jamaica	JAM								08	ANIMAL FEED STUFF	1	No Quantity							127787			0
S3	2009	2009	2009	2	0	2	Export	36	Australia	AUS	392	Japan	JPN								08	ANIMAL FEED STUFF	1	No Quantity							450963233			0
S3	2009	2009	2009	2	0	2	Export	36	Australia	AUS	400	Jordan	JOR								08	ANIMAL FEED STUFF	1	No Quantity							330459			0
S3	2009	2009	2009	2	0	2	Export	36	Australia	AUS	410	Rep. of Korea	KOR								08	ANIMAL FEED STUFF	1	No Quantity							85438949			0
S3	2009	2009	2009	2	0	2	Export	36	Australia	AUS	414	Kuwait	KWT								08	ANIMAL FEED STUFF	1	No Quantity							223676			0
S3	2009	2009	2009	2	0	2	Export	36	Australia	AUS	422	Lebanon	LBN								08	ANIMAL FEED STUFF	1	No Quantity							131848			0
S3	2009	2009	2009	2	0	2	Export	36	Australia	AUS	446	China, Macao SAR	MAC								08	ANIMAL FEED STUFF	1	No Quantity							655071			0
S3	2009	2009	2009	2	0	2	Export	36	Australia	AUS	458	Malaysia	MYS								08	ANIMAL FEED STUFF	1	No Quantity							19506813			0
S3	2009	2009	2009	2	0	2	Export	36	Australia	AUS	462	Maldives	MDV								08	ANIMAL FEED STUFF	1	No Quantity							4373			0
S3	2009	2009	2009	2	0	2	Export	36	Australia	AUS	480	Mauritius	MUS								08	ANIMAL FEED STUFF	1	No Quantity							486768			0
S3	2009	2009	2009	2	0	2	Export	36	Australia	AUS	484	Mexico	MEX								08	ANIMAL FEED STUFF	1	No Quantity							436040			0
S3	2009	2009	2009	2	0	2	Export	36	Australia	AUS	490	Other Asia, nes									08	ANIMAL FEED STUFF	1	No Quantity							50671391			0
S3	2009	2009	2009	2	0	2	Export	36	Australia	AUS	512	Oman	OMN								08	ANIMAL FEED STUFF	1	No Quantity							59622			0
S3	2009	2009	2009	2	0	2	Export	36	Australia	AUS	520	Nauru	NRU								08	ANIMAL FEED STUFF	1	No Quantity							41239			0
S3	2009	2009	2009	2	0	2	Export	36	Australia	AUS	528	Netherlands	NLD								08	ANIMAL FEED STUFF	1	No Quantity							6700743			0
S3	2009	2009	2009	2	0	2	Export	36	Australia	AUS	540	New Caledonia	NCL								08	ANIMAL FEED STUFF	1	No Quantity							1608423			0
S3	2009	2009	2009	2	0	2	Export	36	Australia	AUS	548	Vanuatu	VUT								08	ANIMAL FEED STUFF	1	No Quantity							487947			0
S3	2009	2009	2009	2	0	2	Export	36	Australia	AUS	554	New Zealand	NZL								08	ANIMAL FEED STUFF	1	No Quantity							89616908			0
S3	2009	2009	2009	2	0	2	Export	36	Australia	AUS	566	Nigeria	NGA								08	ANIMAL FEED STUFF	1	No Quantity							200337			0
S3	2009	2009	2009	2	0	2	Export	36	Australia	AUS	574	Norfolk Isds	NFK								08	ANIMAL FEED STUFF	1	No Quantity							89109			0
S3	2009	2009	2009	2	0	2	Export	36	Australia	AUS	583	FS Micronesia	FSM								08	ANIMAL FEED STUFF	1	No Quantity							62032			0
S3	2009	2009	2009	2	0	2	Export	36	Australia	AUS	584	Marshall Isds	MHL								08	ANIMAL FEED STUFF	1	No Quantity							8615			0
S3	2009	2009	2009	2	0	2	Export	36	Australia	AUS	586	Pakistan	PAK								08	ANIMAL FEED STUFF	1	No Quantity							330280			0
S3	2009	2009	2009	2	0	2	Export	36	Australia	AUS	598	Papua New Guinea	PNG								08	ANIMAL FEED STUFF	1	No Quantity							15385957			0
S3	2009	2009	2009	2	0	2	Export	36	Australia	AUS	608	Philippines	PHL								08	ANIMAL FEED STUFF	1	No Quantity							8051651			0
S3	2009	2009	2009	2	0	2	Export	36	Australia	AUS	612	Pitcairn	PCN								08	ANIMAL FEED STUFF	1	No Quantity							35295			0
S3	2009	2009	2009	2	0	2	Export	36	Australia	AUS	616	Poland	POL								08	ANIMAL FEED STUFF	1	No Quantity							62515			0
S3	2009	2009	2009	2	0	2	Export	36	Australia	AUS	620	Portugal	PRT								08	ANIMAL FEED STUFF	1	No Quantity							70762			0
S3	2009	2009	2009	2	0	2	Export	36	Australia	AUS	626	Timor-Leste	TLS								08	ANIMAL FEED STUFF	1	No Quantity							714			0
S3	2009	2009	2009	2	0	2	Export	36	Australia	AUS	634	Qatar	QAT								08	ANIMAL FEED STUFF	1	No Quantity							3924131			0
S3	2009	2009	2009	2	0	2	Export	36	Australia	AUS	643	Russian Federation	RUS								08	ANIMAL FEED STUFF	1	No Quantity							526018			0
S3	2009	2009	2009	2	0	2	Export	36	Australia	AUS	682	Saudi Arabia	SAU								08	ANIMAL FEED STUFF	1	No Quantity							369670			0
S3	2009	2009	2009	2	0	2	Export	36	Australia	AUS	699	India	IND								08	ANIMAL FEED STUFF	1	No Quantity							1729276			0
S3	2009	2009	2009	2	0	2	Export	36	Australia	AUS	702	Singapore	SGP								08	ANIMAL FEED STUFF	1	No Quantity							6961098			0
S3	2009	2009	2009	2	0	2	Export	36	Australia	AUS	704	Viet Nam	VNM								08	ANIMAL FEED STUFF	1	No Quantity							7765252			0
S3	2009	2009	2009	2	0	2	Export	36	Australia	AUS	710	South Africa	ZAF								08	ANIMAL FEED STUFF	1	No Quantity							1847777			0
S3	2009	2009	2009	2	0	2	Export	36	Australia	AUS	724	Spain	ESP								08	ANIMAL FEED STUFF	1	No Quantity							5004929			0
S3	2009	2009	2009	2	0	2	Export	36	Australia	AUS	752	Sweden	SWE								08	ANIMAL FEED STUFF	1	No Quantity							61240			0
S3	2009	2009	2009	2	0	2	Export	36	Australia	AUS	760	Syria	SYR								08	ANIMAL FEED STUFF	1	No Quantity							78222			0
S3	2009	2009	2009	2	0	2	Export	36	Australia	AUS	764	Thailand	THA								08	ANIMAL FEED STUFF	1	No Quantity							19170652			0
S3	2009	2009	2009	2	0	2	Export	36	Australia	AUS	776	Tonga	TON								08	ANIMAL FEED STUFF	1	No Quantity							228			0
S3	2009	2009	2009	2	0	2	Export	36	Australia	AUS	784	United Arab Emirates	ARE								08	ANIMAL FEED STUFF	1	No Quantity							6682212			0
S3	2009	2009	2009	2	0	2	Export	36	Australia	AUS	792	Turkey	TUR								08	ANIMAL FEED STUFF	1	No Quantity							561262			0
S3	2009	2009	2009	2	0	2	Export	36	Australia	AUS	798	Tuvalu	TUV								08	ANIMAL FEED STUFF	1	No Quantity							13635			0
S3	2009	2009	2009	2	0	2	Export	36	Australia	AUS	804	Ukraine	UKR								08	ANIMAL FEED STUFF	1	No Quantity							52202			0
S3	2009	2009	2009	2	0	2	Export	36	Australia	AUS	818	Egypt	EGY								08	ANIMAL FEED STUFF	1	No Quantity							14745583			0
S3	2009	2009	2009	2	0	2	Export	36	Australia	AUS	826	United Kingdom	GBR								08	ANIMAL FEED STUFF	1	No Quantity							1911776			0
S3	2009	2009	2009	2	0	2	Export	36	Australia	AUS	834	United Rep. of Tanzania	TZA								08	ANIMAL FEED STUFF	1	No Quantity							1037			0
S3	2009	2009	2009	2	0	2	Export	36	Australia	AUS	837	Bunkers									08	ANIMAL FEED STUFF	1	No Quantity							41071917			0
S3	2009	2009	2009	2	0	2	Export	36	Australia	AUS	842	USA	USA								08	ANIMAL FEED STUFF	1	No Quantity							28631869			0
S3	2009	2009	2009	2	0	2	Export	36	Australia	AUS	858	Uruguay	URY								08	ANIMAL FEED STUFF	1	No Quantity							161081			0
S3	2009	2009	2009	2	0	2	Export	36	Australia	AUS	876	Wallis and Futuna Isds	WLF								08	ANIMAL FEED STUFF	1	No Quantity							790880			0
S3	2009	2009	2009	2	0	2	Export	36	Australia	AUS	882	Samoa	WSM								08	ANIMAL FEED STUFF	1	No Quantity							43692			0
S3	2009	2009	2009	2	0	2	Export	36	Australia	AUS	899	Areas, nes									08	ANIMAL FEED STUFF	1	No Quantity							9157501			0
S3	2009	2009	2009	2	0	2	Export	40	Austria	AUT	0	World	WLD								08	ANIMAL FEED STUFF	1	No Quantity							415653096			0
S3	2009	2009	2009	2	0	2	Export	40	Austria	AUT	8	Albania	ALB								08	ANIMAL FEED STUFF	1	No Quantity							802015			0
S3	2009	2009	2009	2	0	2	Export	40	Austria	AUT	31	Azerbaijan	AZE								08	ANIMAL FEED STUFF	1	No Quantity							19330			0
S3	2009	2009	2009	2	0	2	Export	40	Austria	AUT	32	Argentina	ARG								08	ANIMAL FEED STUFF	1	No Quantity							733772			0
S3	2009	2009	2009	2	0	2	Export	40	Austria	AUT	36	Australia	AUS								08	ANIMAL FEED STUFF	1	No Quantity							766383			0
S3	2009	2009	2009	2	0	2	Export	40	Austria	AUT	56	Belgium	BEL								08	ANIMAL FEED STUFF	1	No Quantity							3439575			0
S3	2009	2009	2009	2	0	2	Export	40	Austria	AUT	68	Bolivia (Plurinational State of)	BOL								08	ANIMAL FEED STUFF	1	No Quantity							113846			0
S3	2009	2009	2009	2	0	2	Export	40	Austria	AUT	70	Bosnia Herzegovina	BIH								08	ANIMAL FEED STUFF	1	No Quantity							1746737			0
S3	2009	2009	2009	2	0	2	Export	40	Austria	AUT	76	Brazil	BRA								08	ANIMAL FEED STUFF	1	No Quantity							1809618			0
S3	2009	2009	2009	2	0	2	Export	40	Austria	AUT	100	Bulgaria	BGR								08	ANIMAL FEED STUFF	1	No Quantity							2142356			0
S3	2009	2009	2009	2	0	2	Export	40	Austria	AUT	112	Belarus	BLR								08	ANIMAL FEED STUFF	1	No Quantity							1773864			0
S3	2009	2009	2009	2	0	2	Export	40	Austria	AUT	124	Canada	CAN								08	ANIMAL FEED STUFF	1	No Quantity							150778			0
S3	2009	2009	2009	2	0	2	Export	40	Austria	AUT	152	Chile	CHL								08	ANIMAL FEED STUFF	1	No Quantity							89746			0
S3	2009	2009	2009	2	0	2	Export	40	Austria	AUT	156	China	CHN								08	ANIMAL FEED STUFF	1	No Quantity							285106			0
S3	2009	2009	2009	2	0	2	Export	40	Austria	AUT	170	Colombia	COL								08	ANIMAL FEED STUFF	1	No Quantity							139844			0
S3	2009	2009	2009	2	0	2	Export	40	Austria	AUT	188	Costa Rica	CRI								08	ANIMAL FEED STUFF	1	No Quantity							47740			0
S3	2009	2009	2009	2	0	2	Export	40	Austria	AUT	191	Croatia	HRV								08	ANIMAL FEED STUFF	1	No Quantity							12132518			0
S3	2009	2009	2009	2	0	2	Export	40	Austria	AUT	192	Cuba	CUB								08	ANIMAL FEED STUFF	1	No Quantity							166			0
S3	2009	2009	2009	2	0	2	Export	40	Austria	AUT	196	Cyprus	CYP								08	ANIMAL FEED STUFF	1	No Quantity							1933408			0
S3	2009	2009	2009	2	0	2	Export	40	Austria	AUT	203	Czechia	CZE								08	ANIMAL FEED STUFF	1	No Quantity							16546437			0
S3	2009	2009	2009	2	0	2	Export	40	Austria	AUT	208	Denmark	DNK								08	ANIMAL FEED STUFF	1	No Quantity							2204471			0
S3	2009	2009	2009	2	0	2	Export	40	Austria	AUT	214	Dominican Rep.	DOM								08	ANIMAL FEED STUFF	1	No Quantity							385			0
S3	2009	2009	2009	2	0	2	Export	40	Austria	AUT	222	El Salvador	SLV								08	ANIMAL FEED STUFF	1	No Quantity							42346			0
S3	2009	2009	2009	2	0	2	Export	40	Austria	AUT	233	Estonia	EST								08	ANIMAL FEED STUFF	1	No Quantity							106891			0
S3	2009	2009	2009	2	0	2	Export	40	Austria	AUT	246	Finland	FIN								08	ANIMAL FEED STUFF	1	No Quantity							1533772			0
S3	2009	2009	2009	2	0	2	Export	40	Austria	AUT	251	France	FRA								08	ANIMAL FEED STUFF	1	No Quantity							10244446			0
S3	2009	2009	2009	2	0	2	Export	40	Austria	AUT	276	Germany	DEU								08	ANIMAL FEED STUFF	1	No Quantity							94230567			0
S3	2009	2009	2009	2	0	2	Export	40	Austria	AUT	288	Ghana	GHA								08	ANIMAL FEED STUFF	1	No Quantity							22826			0
S3	2009	2009	2009	2	0	2	Export	40	Austria	AUT	300	Greece	GRC								08	ANIMAL FEED STUFF	1	No Quantity							5400444			0
S3	2009	2009	2009	2	0	2	Export	40	Austria	AUT	320	Guatemala	GTM								08	ANIMAL FEED STUFF	1	No Quantity							16825			0
S3	2009	2009	2009	2	0	2	Export	40	Austria	AUT	340	Honduras	HND								08	ANIMAL FEED STUFF	1	No Quantity							120282			0
S3	2009	2009	2009	2	0	2	Export	40	Austria	AUT	344	China, Hong Kong SAR	HKG								08	ANIMAL FEED STUFF	1	No Quantity							290206			0
S3	2009	2009	2009	2	0	2	Export	40	Austria	AUT	348	Hungary	HUN								08	ANIMAL FEED STUFF	1	No Quantity							24260462			0
S3	2009	2009	2009	2	0	2	Export	40	Austria	AUT	360	Indonesia	IDN								08	ANIMAL FEED STUFF	1	No Quantity							241			0
S3	2009	2009	2009	2	0	2	Export	40	Austria	AUT	364	Iran	IRN								08	ANIMAL FEED STUFF	1	No Quantity							1061941			0
S3	2009	2009	2009	2	0	2	Export	40	Austria	AUT	372	Ireland	IRL								08	ANIMAL FEED STUFF	1	No Quantity							1288393			0
S3	2009	2009	2009	2	0	2	Export	40	Austria	AUT	376	Israel	ISR								08	ANIMAL FEED STUFF	1	No Quantity							199784			0
S3	2009	2009	2009	2	0	2	Export	40	Austria	AUT	381	Italy	ITA								08	ANIMAL FEED STUFF	1	No Quantity							71514790			0
S3	2009	2009	2009	2	0	2	Export	40	Austria	AUT	384	Côte d'Ivoire	CIV								08	ANIMAL FEED STUFF	1	No Quantity							25198			0
S3	2009	2009	2009	2	0	2	Export	40	Austria	AUT	392	Japan	JPN								08	ANIMAL FEED STUFF	1	No Quantity							4438633			0
S3	2009	2009	2009	2	0	2	Export	40	Austria	AUT	398	Kazakhstan	KAZ								08	ANIMAL FEED STUFF	1	No Quantity							255509			0
S3	2009	2009	2009	2	0	2	Export	40	Austria	AUT	400	Jordan	JOR								08	ANIMAL FEED STUFF	1	No Quantity							434782			0
S3	2009	2009	2009	2	0	2	Export	40	Austria	AUT	404	Kenya	KEN								08	ANIMAL FEED STUFF	1	No Quantity							33338			0
S3	2009	2009	2009	2	0	2	Export	40	Austria	AUT	410	Rep. of Korea	KOR								08	ANIMAL FEED STUFF	1	No Quantity							525129			0
S3	2009	2009	2009	2	0	2	Export	40	Austria	AUT	414	Kuwait	KWT								08	ANIMAL FEED STUFF	1	No Quantity							230			0
S3	2009	2009	2009	2	0	2	Export	40	Austria	AUT	422	Lebanon	LBN								08	ANIMAL FEED STUFF	1	No Quantity							384426			0
S3	2009	2009	2009	2	0	2	Export	40	Austria	AUT	428	Latvia	LVA								08	ANIMAL FEED STUFF	1	No Quantity							54194			0
S3	2009	2009	2009	2	0	2	Export	40	Austria	AUT	440	Lithuania	LTU								08	ANIMAL FEED STUFF	1	No Quantity							532972			0
S3	2009	2009	2009	2	0	2	Export	40	Austria	AUT	458	Malaysia	MYS								08	ANIMAL FEED STUFF	1	No Quantity							194157			0
S3	2009	2009	2009	2	0	2	Export	40	Austria	AUT	470	Malta	MLT								08	ANIMAL FEED STUFF	1	No Quantity							425452			0
S3	2009	2009	2009	2	0	2	Export	40	Austria	AUT	484	Mexico	MEX								08	ANIMAL FEED STUFF	1	No Quantity							817436			0
S3	2009	2009	2009	2	0	2	Export	40	Austria	AUT	490	Other Asia, nes									08	ANIMAL FEED STUFF	1	No Quantity							882432			0
S3	2009	2009	2009	2	0	2	Export	40	Austria	AUT	504	Morocco	MAR								08	ANIMAL FEED STUFF	1	No Quantity							1032708			0
S3	2009	2009	2009	2	0	2	Export	40	Austria	AUT	528	Netherlands	NLD								08	ANIMAL FEED STUFF	1	No Quantity							15124902			0
S3	2009	2009	2009	2	0	2	Export	40	Austria	AUT	554	New Zealand	NZL								08	ANIMAL FEED STUFF	1	No Quantity							79629			0
S3	2009	2009	2009	2	0	2	Export	40	Austria	AUT	558	Nicaragua	NIC								08	ANIMAL FEED STUFF	1	No Quantity							150171			0
S3	2009	2009	2009	2	0	2	Export	40	Austria	AUT	566	Nigeria	NGA								08	ANIMAL FEED STUFF	1	No Quantity							317691			0
S3	2009	2009	2009	2	0	2	Export	40	Austria	AUT	579	Norway	NOR								08	ANIMAL FEED STUFF	1	No Quantity							726054			0
S3	2009	2009	2009	2	0	2	Export	40	Austria	AUT	586	Pakistan	PAK								08	ANIMAL FEED STUFF	1	No Quantity							221003			0
S3	2009	2009	2009	2	0	2	Export	40	Austria	AUT	591	Panama	PAN								08	ANIMAL FEED STUFF	1	No Quantity							70723			0
S3	2009	2009	2009	2	0	2	Export	40	Austria	AUT	604	Peru	PER								08	ANIMAL FEED STUFF	1	No Quantity							196310			0
S3	2009	2009	2009	2	0	2	Export	40	Austria	AUT	608	Philippines	PHL								08	ANIMAL FEED STUFF	1	No Quantity							202205			0
S3	2009	2009	2009	2	0	2	Export	40	Austria	AUT	616	Poland	POL								08	ANIMAL FEED STUFF	1	No Quantity							6490038			0
S3	2009	2009	2009	2	0	2	Export	40	Austria	AUT	620	Portugal	PRT								08	ANIMAL FEED STUFF	1	No Quantity							787027			0
S3	2009	2009	2009	2	0	2	Export	40	Austria	AUT	634	Qatar	QAT								08	ANIMAL FEED STUFF	1	No Quantity							110			0
S3	2009	2009	2009	2	0	2	Export	40	Austria	AUT	642	Romania	ROU								08	ANIMAL FEED STUFF	1	No Quantity							7222710			0
S3	2009	2009	2009	2	0	2	Export	40	Austria	AUT	643	Russian Federation	RUS								08	ANIMAL FEED STUFF	1	No Quantity							13167124			0
S3	2009	2009	2009	2	0	2	Export	40	Austria	AUT	682	Saudi Arabia	SAU								08	ANIMAL FEED STUFF	1	No Quantity							493043			0
S3	2009	2009	2009	2	0	2	Export	40	Austria	AUT	688	Serbia	SRB								08	ANIMAL FEED STUFF	1	No Quantity							3581888			0
S3	2009	2009	2009	2	0	2	Export	40	Austria	AUT	699	India	IND								08	ANIMAL FEED STUFF	1	No Quantity							72625			0
S3	2009	2009	2009	2	0	2	Export	40	Austria	AUT	702	Singapore	SGP								08	ANIMAL FEED STUFF	1	No Quantity							1385185			0
S3	2009	2009	2009	2	0	2	Export	40	Austria	AUT	703	Slovakia	SVK								08	ANIMAL FEED STUFF	1	No Quantity							8076696			0
S3	2009	2009	2009	2	0	2	Export	40	Austria	AUT	704	Viet Nam	VNM								08	ANIMAL FEED STUFF	1	No Quantity							22085			0
S3	2009	2009	2009	2	0	2	Export	40	Austria	AUT	705	Slovenia	SVN								08	ANIMAL FEED STUFF	1	No Quantity							16955209			0
S3	2009	2009	2009	2	0	2	Export	40	Austria	AUT	710	South Africa	ZAF								08	ANIMAL FEED STUFF	1	No Quantity							1334064			0
S3	2009	2009	2009	2	0	2	Export	40	Austria	AUT	724	Spain	ESP								08	ANIMAL FEED STUFF	1	No Quantity							8315974			0
S3	2009	2009	2009	2	0	2	Export	40	Austria	AUT	736	Fmr Sudan	SDN								08	ANIMAL FEED STUFF	1	No Quantity							136636			0
S3	2009	2009	2009	2	0	2	Export	40	Austria	AUT	752	Sweden	SWE								08	ANIMAL FEED STUFF	1	No Quantity							1693905			0
S3	2009	2009	2009	2	0	2	Export	40	Austria	AUT	757	Switzerland	CHE								08	ANIMAL FEED STUFF	1	No Quantity							19297230			0
S3	2009	2009	2009	2	0	2	Export	40	Austria	AUT	760	Syria	SYR								08	ANIMAL FEED STUFF	1	No Quantity							124			0
S3	2009	2009	2009	2	0	2	Export	40	Austria	AUT	764	Thailand	THA								08	ANIMAL FEED STUFF	1	No Quantity							515078			0
S3	2009	2009	2009	2	0	2	Export	40	Austria	AUT	784	United Arab Emirates	ARE								08	ANIMAL FEED STUFF	1	No Quantity							276115			0
S3	2009	2009	2009	2	0	2	Export	40	Austria	AUT	788	Tunisia	TUN								08	ANIMAL FEED STUFF	1	No Quantity							15627			0
S3	2009	2009	2009	2	0	2	Export	40	Austria	AUT	792	Turkey	TUR								08	ANIMAL FEED STUFF	1	No Quantity							304107			0
S3	2009	2009	2009	2	0	2	Export	40	Austria	AUT	804	Ukraine	UKR								08	ANIMAL FEED STUFF	1	No Quantity							6407270			0
S3	2009	2009	2009	2	0	2	Export	40	Austria	AUT	807	North Macedonia	MKD								08	ANIMAL FEED STUFF	1	No Quantity							450653			0
S3	2009	2009	2009	2	0	2	Export	40	Austria	AUT	818	Egypt	EGY								08	ANIMAL FEED STUFF	1	No Quantity							1429926			0
S3	2009	2009	2009	2	0	2	Export	40	Austria	AUT	826	United Kingdom	GBR								08	ANIMAL FEED STUFF	1	No Quantity							28778013			0
S3	2009	2009	2009	2	0	2	Export	40	Austria	AUT	842	USA	USA								08	ANIMAL FEED STUFF	1	No Quantity							3854772			0
S3	2009	2009	2009	2	0	2	Export	40	Austria	AUT	858	Uruguay	URY								08	ANIMAL FEED STUFF	1	No Quantity							19009			0
S3	2009	2009	2009	2	0	2	Export	40	Austria	AUT	860	Uzbekistan	UZB								08	ANIMAL FEED STUFF	1	No Quantity							67739			0
S3	2009	2009	2009	2	0	2	Export	40	Austria	AUT	862	Venezuela	VEN								08	ANIMAL FEED STUFF	1	No Quantity							131473			0
S3	2009	2009	2009	2	0	2	Export	40	Austria	AUT	887	Yemen	YEM								08	ANIMAL FEED STUFF	1	No Quantity							34044			0
S3	2009	2009	2009	2	0	2	Export	36	Australia	AUS	0	World	WLD								09	MISC.EDIBLE PRODUCTS ETC	1	No Quantity							512844635			0
S3	2009	2009	2009	2	0	2	Export	36	Australia	AUS	4	Afghanistan	AFG								09	MISC.EDIBLE PRODUCTS ETC	1	No Quantity							2292			0
S3	2009	2009	2009	2	0	2	Export	36	Australia	AUS	8	Albania	ALB								09	MISC.EDIBLE PRODUCTS ETC	1	No Quantity							220783			0
S3	2009	2009	2009	2	0	2	Export	36	Australia	AUS	10	Antarctica	ATA								09	MISC.EDIBLE PRODUCTS ETC	1	No Quantity							32800			0
S3	2009	2009	2009	2	0	2	Export	36	Australia	AUS	16	American Samoa	ASM								09	MISC.EDIBLE PRODUCTS ETC	1	No Quantity							60898			0
S3	2009	2009	2009	2	0	2	Export	36	Australia	AUS	28	Antigua and Barbuda	ATG								09	MISC.EDIBLE PRODUCTS ETC	1	No Quantity							8231			0
S3	2009	2009	2009	2	0	2	Export	36	Australia	AUS	32	Argentina	ARG								09	MISC.EDIBLE PRODUCTS ETC	1	No Quantity							24055			0
S3	2009	2009	2009	2	0	2	Export	36	Australia	AUS	40	Austria	AUT								09	MISC.EDIBLE PRODUCTS ETC	1	No Quantity							12971			0
S3	2009	2009	2009	2	0	2	Export	36	Australia	AUS	48	Bahrain	BHR								09	MISC.EDIBLE PRODUCTS ETC	1	No Quantity							444349			0
S3	2009	2009	2009	2	0	2	Export	36	Australia	AUS	50	Bangladesh	BGD								09	MISC.EDIBLE PRODUCTS ETC	1	No Quantity							348750			0
S3	2009	2009	2009	2	0	2	Export	36	Australia	AUS	56	Belgium	BEL								09	MISC.EDIBLE PRODUCTS ETC	1	No Quantity							262727			0
S3	2009	2009	2009	2	0	2	Export	36	Australia	AUS	76	Brazil	BRA								09	MISC.EDIBLE PRODUCTS ETC	1	No Quantity							87579			0
S3	2009	2009	2009	2	0	2	Export	36	Australia	AUS	90	Solomon Isds	SLB								09	MISC.EDIBLE PRODUCTS ETC	1	No Quantity							514600			0
S3	2009	2009	2009	2	0	2	Export	36	Australia	AUS	96	Brunei Darussalam	BRN								09	MISC.EDIBLE PRODUCTS ETC	1	No Quantity							227696			0
S3	2009	2009	2009	2	0	2	Export	36	Australia	AUS	100	Bulgaria	BGR								09	MISC.EDIBLE PRODUCTS ETC	1	No Quantity							10839			0
S3	2009	2009	2009	2	0	2	Export	36	Australia	AUS	104	Myanmar	MMR								09	MISC.EDIBLE PRODUCTS ETC	1	No Quantity							2241205			0
S3	2009	2009	2009	2	0	2	Export	36	Australia	AUS	116	Cambodia	KHM								09	MISC.EDIBLE PRODUCTS ETC	1	No Quantity							194773			0
S3	2009	2009	2009	2	0	2	Export	36	Australia	AUS	120	Cameroon	CMR								09	MISC.EDIBLE PRODUCTS ETC	1	No Quantity							11444			0
S3	2009	2009	2009	2	0	2	Export	36	Australia	AUS	124	Canada	CAN								09	MISC.EDIBLE PRODUCTS ETC	1	No Quantity							1212512			0
S3	2009	2009	2009	2	0	2	Export	36	Australia	AUS	144	Sri Lanka	LKA								09	MISC.EDIBLE PRODUCTS ETC	1	No Quantity							1691835			0
S3	2009	2009	2009	2	0	2	Export	36	Australia	AUS	152	Chile	CHL								09	MISC.EDIBLE PRODUCTS ETC	1	No Quantity							337622			0
S3	2009	2009	2009	2	0	2	Export	36	Australia	AUS	156	China	CHN								09	MISC.EDIBLE PRODUCTS ETC	1	No Quantity							71660878			0
S3	2009	2009	2009	2	0	2	Export	36	Australia	AUS	162	Christmas Isds	CXR								09	MISC.EDIBLE PRODUCTS ETC	1	No Quantity							13849			0
S3	2009	2009	2009	2	0	2	Export	36	Australia	AUS	166	Cocos Isds	CCK								09	MISC.EDIBLE PRODUCTS ETC	1	No Quantity							433			0
S3	2009	2009	2009	2	0	2	Export	36	Australia	AUS	184	Cook Isds	COK								09	MISC.EDIBLE PRODUCTS ETC	1	No Quantity							41823			0
S3	2009	2009	2009	2	0	2	Export	36	Australia	AUS	188	Costa Rica	CRI								09	MISC.EDIBLE PRODUCTS ETC	1	No Quantity							69070			0
S3	2009	2009	2009	2	0	2	Export	36	Australia	AUS	196	Cyprus	CYP								09	MISC.EDIBLE PRODUCTS ETC	1	No Quantity							40883			0
S3	2009	2009	2009	2	0	2	Export	36	Australia	AUS	203	Czechia	CZE								09	MISC.EDIBLE PRODUCTS ETC	1	No Quantity							18296			0
S3	2009	2009	2009	2	0	2	Export	36	Australia	AUS	208	Denmark	DNK								09	MISC.EDIBLE PRODUCTS ETC	1	No Quantity							43909			0
S3	2009	2009	2009	2	0	2	Export	36	Australia	AUS	214	Dominican Rep.	DOM								09	MISC.EDIBLE PRODUCTS ETC	1	No Quantity							89784			0
S3	2009	2009	2009	2	0	2	Export	36	Australia	AUS	222	El Salvador	SLV								09	MISC.EDIBLE PRODUCTS ETC	1	No Quantity							1764			0
S3	2009	2009	2009	2	0	2	Export	36	Australia	AUS	242	Fiji	FJI								09	MISC.EDIBLE PRODUCTS ETC	1	No Quantity							6046157			0
S3	2009	2009	2009	2	0	2	Export	36	Australia	AUS	246	Finland	FIN								09	MISC.EDIBLE PRODUCTS ETC	1	No Quantity							178090			0
S3	2009	2009	2009	2	0	2	Export	36	Australia	AUS	251	France	FRA								09	MISC.EDIBLE PRODUCTS ETC	1	No Quantity							472545			0
S3	2009	2009	2009	2	0	2	Export	36	Australia	AUS	258	French Polynesia	PYF								09	MISC.EDIBLE PRODUCTS ETC	1	No Quantity							3188528			0
S3	2009	2009	2009	2	0	2	Export	36	Australia	AUS	268	Georgia	GEO								09	MISC.EDIBLE PRODUCTS ETC	1	No Quantity							89865			0
S3	2009	2009	2009	2	0	2	Export	36	Australia	AUS	276	Germany	DEU								09	MISC.EDIBLE PRODUCTS ETC	1	No Quantity							1488815			0
S3	2009	2009	2009	2	0	2	Export	36	Australia	AUS	288	Ghana	GHA								09	MISC.EDIBLE PRODUCTS ETC	1	No Quantity							44406			0
S3	2009	2009	2009	2	0	2	Export	36	Australia	AUS	296	Kiribati	KIR								09	MISC.EDIBLE PRODUCTS ETC	1	No Quantity							586336			0
S3	2009	2009	2009	2	0	2	Export	36	Australia	AUS	300	Greece	GRC								09	MISC.EDIBLE PRODUCTS ETC	1	No Quantity							191845			0
S3	2009	2009	2009	2	0	2	Export	36	Australia	AUS	316	Guam	GUM								09	MISC.EDIBLE PRODUCTS ETC	1	No Quantity							125336			0
S3	2009	2009	2009	2	0	2	Export	36	Australia	AUS	344	China, Hong Kong SAR	HKG								09	MISC.EDIBLE PRODUCTS ETC	1	No Quantity							18750568			0
S3	2009	2009	2009	2	0	2	Export	36	Australia	AUS	348	Hungary	HUN								09	MISC.EDIBLE PRODUCTS ETC	1	No Quantity							146479			0
S3	2009	2009	2009	2	0	2	Export	36	Australia	AUS	360	Indonesia	IDN								09	MISC.EDIBLE PRODUCTS ETC	1	No Quantity							24894788			0
S3	2009	2009	2009	2	0	2	Export	36	Australia	AUS	364	Iran	IRN								09	MISC.EDIBLE PRODUCTS ETC	1	No Quantity							725411			0
S3	2009	2009	2009	2	0	2	Export	36	Australia	AUS	372	Ireland	IRL								09	MISC.EDIBLE PRODUCTS ETC	1	No Quantity							185842			0
S3	2009	2009	2009	2	0	2	Export	36	Australia	AUS	376	Israel	ISR								09	MISC.EDIBLE PRODUCTS ETC	1	No Quantity							66252			0
S3	2009	2009	2009	2	0	2	Export	36	Australia	AUS	381	Italy	ITA								09	MISC.EDIBLE PRODUCTS ETC	1	No Quantity							822292			0
S3	2009	2009	2009	2	0	2	Export	36	Australia	AUS	392	Japan	JPN								09	MISC.EDIBLE PRODUCTS ETC	1	No Quantity							61754191			0
S3	2009	2009	2009	2	0	2	Export	36	Australia	AUS	400	Jordan	JOR								09	MISC.EDIBLE PRODUCTS ETC	1	No Quantity							44750			0
S3	2009	2009	2009	2	0	2	Export	36	Australia	AUS	404	Kenya	KEN								09	MISC.EDIBLE PRODUCTS ETC	1	No Quantity							56422			0
S3	2009	2009	2009	2	0	2	Export	36	Australia	AUS	410	Rep. of Korea	KOR								09	MISC.EDIBLE PRODUCTS ETC	1	No Quantity							17613568			0
S3	2009	2009	2009	2	0	2	Export	36	Australia	AUS	414	Kuwait	KWT								09	MISC.EDIBLE PRODUCTS ETC	1	No Quantity							512009			0
S3	2009	2009	2009	2	0	2	Export	36	Australia	AUS	418	Lao People's Dem. Rep.	LAO								09	MISC.EDIBLE PRODUCTS ETC	1	No Quantity							1979			0
S3	2009	2009	2009	2	0	2	Export	36	Australia	AUS	422	Lebanon	LBN								09	MISC.EDIBLE PRODUCTS ETC	1	No Quantity							5373			0
S3	2009	2009	2009	2	0	2	Export	36	Australia	AUS	446	China, Macao SAR	MAC								09	MISC.EDIBLE PRODUCTS ETC	1	No Quantity							92169			0
S3	2009	2009	2009	2	0	2	Export	36	Australia	AUS	458	Malaysia	MYS								09	MISC.EDIBLE PRODUCTS ETC	1	No Quantity							30376641			0
S3	2009	2009	2009	2	0	2	Export	36	Australia	AUS	462	Maldives	MDV								09	MISC.EDIBLE PRODUCTS ETC	1	No Quantity							74651			0
S3	2009	2009	2009	2	0	2	Export	36	Australia	AUS	470	Malta	MLT								09	MISC.EDIBLE PRODUCTS ETC	1	No Quantity							1345010			0
S3	2009	2009	2009	2	0	2	Export	36	Australia	AUS	480	Mauritius	MUS								09	MISC.EDIBLE PRODUCTS ETC	1	No Quantity							1761214			0
S3	2009	2009	2009	2	0	2	Export	36	Australia	AUS	484	Mexico	MEX								09	MISC.EDIBLE PRODUCTS ETC	1	No Quantity							459257			0
S3	2009	2009	2009	2	0	2	Export	36	Australia	AUS	490	Other Asia, nes									09	MISC.EDIBLE PRODUCTS ETC	1	No Quantity							8080465			0
S3	2009	2009	2009	2	0	2	Export	36	Australia	AUS	496	Mongolia	MNG								09	MISC.EDIBLE PRODUCTS ETC	1	No Quantity							2005			0
S3	2009	2009	2009	2	0	2	Export	36	Australia	AUS	512	Oman	OMN								09	MISC.EDIBLE PRODUCTS ETC	1	No Quantity							43920			0
S3	2009	2009	2009	2	0	2	Export	36	Australia	AUS	520	Nauru	NRU								09	MISC.EDIBLE PRODUCTS ETC	1	No Quantity							304323			0
S3	2009	2009	2009	2	0	2	Export	36	Australia	AUS	524	Nepal	NPL								09	MISC.EDIBLE PRODUCTS ETC	1	No Quantity							46416			0
S3	2009	2009	2009	2	0	2	Export	36	Australia	AUS	528	Netherlands	NLD								09	MISC.EDIBLE PRODUCTS ETC	1	No Quantity							1327915			0
S3	2009	2009	2009	2	0	2	Export	36	Australia	AUS	540	New Caledonia	NCL								09	MISC.EDIBLE PRODUCTS ETC	1	No Quantity							4375417			0
S3	2009	2009	2009	2	0	2	Export	36	Australia	AUS	548	Vanuatu	VUT								09	MISC.EDIBLE PRODUCTS ETC	1	No Quantity							977918			0
S3	2009	2009	2009	2	0	2	Export	36	Australia	AUS	554	New Zealand	NZL								09	MISC.EDIBLE PRODUCTS ETC	1	No Quantity							154111442			0
S3	2009	2009	2009	2	0	2	Export	36	Australia	AUS	574	Norfolk Isds	NFK								09	MISC.EDIBLE PRODUCTS ETC	1	No Quantity							8025			0
S3	2009	2009	2009	2	0	2	Export	36	Australia	AUS	579	Norway	NOR								09	MISC.EDIBLE PRODUCTS ETC	1	No Quantity							187454			0
S3	2009	2009	2009	2	0	2	Export	36	Australia	AUS	580	N. Mariana Isds	MNP								09	MISC.EDIBLE PRODUCTS ETC	1	No Quantity							1609			0
S3	2009	2009	2009	2	0	2	Export	36	Australia	AUS	583	FS Micronesia	FSM								09	MISC.EDIBLE PRODUCTS ETC	1	No Quantity							30892			0
S3	2009	2009	2009	2	0	2	Export	36	Australia	AUS	584	Marshall Isds	MHL								09	MISC.EDIBLE PRODUCTS ETC	1	No Quantity							3116			0
S3	2009	2009	2009	2	0	2	Export	36	Australia	AUS	585	Palau	PLW								09	MISC.EDIBLE PRODUCTS ETC	1	No Quantity							7337			0
S3	2009	2009	2009	2	0	2	Export	36	Australia	AUS	586	Pakistan	PAK								09	MISC.EDIBLE PRODUCTS ETC	1	No Quantity							466051			0
S3	2009	2009	2009	2	0	2	Export	36	Australia	AUS	591	Panama	PAN								09	MISC.EDIBLE PRODUCTS ETC	1	No Quantity							25047			0
S3	2009	2009	2009	2	0	2	Export	36	Australia	AUS	598	Papua New Guinea	PNG								09	MISC.EDIBLE PRODUCTS ETC	1	No Quantity							14380258			0
S3	2009	2009	2009	2	0	2	Export	36	Australia	AUS	604	Peru	PER								09	MISC.EDIBLE PRODUCTS ETC	1	No Quantity							11608			0
S3	2009	2009	2009	2	0	2	Export	36	Australia	AUS	608	Philippines	PHL								09	MISC.EDIBLE PRODUCTS ETC	1	No Quantity							7312903			0
S3	2009	2009	2009	2	0	2	Export	36	Australia	AUS	612	Pitcairn	PCN								09	MISC.EDIBLE PRODUCTS ETC	1	No Quantity							10344			0
S3	2009	2009	2009	2	0	2	Export	36	Australia	AUS	616	Poland	POL								09	MISC.EDIBLE PRODUCTS ETC	1	No Quantity							110992			0
S3	2009	2009	2009	2	0	2	Export	36	Australia	AUS	626	Timor-Leste	TLS								09	MISC.EDIBLE PRODUCTS ETC	1	No Quantity							28540			0
S3	2009	2009	2009	2	0	2	Export	36	Australia	AUS	634	Qatar	QAT								09	MISC.EDIBLE PRODUCTS ETC	1	No Quantity							76713			0
S3	2009	2009	2009	2	0	2	Export	36	Australia	AUS	642	Romania	ROU								09	MISC.EDIBLE PRODUCTS ETC	1	No Quantity							18783			0
S3	2009	2009	2009	2	0	2	Export	36	Australia	AUS	643	Russian Federation	RUS								09	MISC.EDIBLE PRODUCTS ETC	1	No Quantity							332257			0
S3	2009	2009	2009	2	0	2	Export	36	Australia	AUS	682	Saudi Arabia	SAU								09	MISC.EDIBLE PRODUCTS ETC	1	No Quantity							935707			0
S3	2009	2009	2009	2	0	2	Export	36	Australia	AUS	688	Serbia	SRB								09	MISC.EDIBLE PRODUCTS ETC	1	No Quantity							154183			0
S3	2009	2009	2009	2	0	2	Export	36	Australia	AUS	690	Seychelles	SYC								09	MISC.EDIBLE PRODUCTS ETC	1	No Quantity							2877			0
S3	2009	2009	2009	2	0	2	Export	36	Australia	AUS	699	India	IND								09	MISC.EDIBLE PRODUCTS ETC	1	No Quantity							370653			0
S3	2009	2009	2009	2	0	2	Export	36	Australia	AUS	702	Singapore	SGP								09	MISC.EDIBLE PRODUCTS ETC	1	No Quantity							12054124			0
S3	2009	2009	2009	2	0	2	Export	36	Australia	AUS	704	Viet Nam	VNM								09	MISC.EDIBLE PRODUCTS ETC	1	No Quantity							4805087			0
S3	2009	2009	2009	2	0	2	Export	36	Australia	AUS	705	Slovenia	SVN								09	MISC.EDIBLE PRODUCTS ETC	1	No Quantity							39883			0
S3	2009	2009	2009	2	0	2	Export	36	Australia	AUS	710	South Africa	ZAF								09	MISC.EDIBLE PRODUCTS ETC	1	No Quantity							1428391			0
S3	2009	2009	2009	2	0	2	Export	36	Australia	AUS	724	Spain	ESP								09	MISC.EDIBLE PRODUCTS ETC	1	No Quantity							274801			0
S3	2009	2009	2009	2	0	2	Export	36	Australia	AUS	736	Fmr Sudan	SDN								09	MISC.EDIBLE PRODUCTS ETC	1	No Quantity							19169			0
S3	2009	2009	2009	2	0	2	Export	36	Australia	AUS	752	Sweden	SWE								09	MISC.EDIBLE PRODUCTS ETC	1	No Quantity							163302			0
S3	2009	2009	2009	2	0	2	Export	36	Australia	AUS	757	Switzerland	CHE								09	MISC.EDIBLE PRODUCTS ETC	1	No Quantity							66644			0
S3	2009	2009	2009	2	0	2	Export	36	Australia	AUS	760	Syria	SYR								09	MISC.EDIBLE PRODUCTS ETC	1	No Quantity							39251			0
S3	2009	2009	2009	2	0	2	Export	36	Australia	AUS	764	Thailand	THA								09	MISC.EDIBLE PRODUCTS ETC	1	No Quantity							21020960			0
S3	2009	2009	2009	2	0	2	Export	36	Australia	AUS	776	Tonga	TON								09	MISC.EDIBLE PRODUCTS ETC	1	No Quantity							14833			0
S3	2009	2009	2009	2	0	2	Export	36	Australia	AUS	780	Trinidad and Tobago	TTO								09	MISC.EDIBLE PRODUCTS ETC	1	No Quantity							6590			0
S3	2009	2009	2009	2	0	2	Export	36	Australia	AUS	784	United Arab Emirates	ARE								09	MISC.EDIBLE PRODUCTS ETC	1	No Quantity							13034885			0
S3	2009	2009	2009	2	0	2	Export	36	Australia	AUS	792	Turkey	TUR								09	MISC.EDIBLE PRODUCTS ETC	1	No Quantity							272133			0
S3	2009	2009	2009	2	0	2	Export	36	Australia	AUS	798	Tuvalu	TUV								09	MISC.EDIBLE PRODUCTS ETC	1	No Quantity							57517			0
S3	2009	2009	2009	2	0	2	Export	36	Australia	AUS	800	Uganda	UGA								09	MISC.EDIBLE PRODUCTS ETC	1	No Quantity							14071			0
S3	2009	2009	2009	2	0	2	Export	36	Australia	AUS	807	North Macedonia	MKD								09	MISC.EDIBLE PRODUCTS ETC	1	No Quantity							2832			0
S3	2009	2009	2009	2	0	2	Export	36	Australia	AUS	818	Egypt	EGY								09	MISC.EDIBLE PRODUCTS ETC	1	No Quantity							701877			0
S3	2009	2009	2009	2	0	2	Export	36	Australia	AUS	826	United Kingdom	GBR								09	MISC.EDIBLE PRODUCTS ETC	1	No Quantity							3336749			0
S3	2009	2009	2009	2	0	2	Export	36	Australia	AUS	834	United Rep. of Tanzania	TZA								09	MISC.EDIBLE PRODUCTS ETC	1	No Quantity							10541			0
S3	2009	2009	2009	2	0	2	Export	36	Australia	AUS	837	Bunkers									09	MISC.EDIBLE PRODUCTS ETC	1	No Quantity							1660			0
S3	2009	2009	2009	2	0	2	Export	36	Australia	AUS	842	USA	USA								09	MISC.EDIBLE PRODUCTS ETC	1	No Quantity							8972890			0
S3	2009	2009	2009	2	0	2	Export	36	Australia	AUS	876	Wallis and Futuna Isds	WLF								09	MISC.EDIBLE PRODUCTS ETC	1	No Quantity							145166			0
S3	2009	2009	2009	2	0	2	Export	36	Australia	AUS	882	Samoa	WSM								09	MISC.EDIBLE PRODUCTS ETC	1	No Quantity							121399			0
S3	2009	2009	2009	2	0	2	Export	36	Australia	AUS	887	Yemen	YEM								09	MISC.EDIBLE PRODUCTS ETC	1	No Quantity							407618			0
S3	2009	2009	2009	2	0	2	Export	36	Australia	AUS	894	Zambia	ZMB								09	MISC.EDIBLE PRODUCTS ETC	1	No Quantity							57652			0
S3	2009	2009	2009	2	0	2	Export	40	Austria	AUT	0	World	WLD								09	MISC.EDIBLE PRODUCTS ETC	1	No Quantity							861738460			0
S3	2009	2009	2009	2	0	2	Export	40	Austria	AUT	4	Afghanistan	AFG								09	MISC.EDIBLE PRODUCTS ETC	1	No Quantity							1596			0
S3	2009	2009	2009	2	0	2	Export	40	Austria	AUT	8	Albania	ALB								09	MISC.EDIBLE PRODUCTS ETC	1	No Quantity							894974			0
S3	2009	2009	2009	2	0	2	Export	40	Austria	AUT	12	Algeria	DZA								09	MISC.EDIBLE PRODUCTS ETC	1	No Quantity							122283			0
S3	2009	2009	2009	2	0	2	Export	40	Austria	AUT	24	Angola	AGO								09	MISC.EDIBLE PRODUCTS ETC	1	No Quantity							14			0
S3	2009	2009	2009	2	0	2	Export	40	Austria	AUT	31	Azerbaijan	AZE								09	MISC.EDIBLE PRODUCTS ETC	1	No Quantity							4293669			0
S3	2009	2009	2009	2	0	2	Export	40	Austria	AUT	32	Argentina	ARG								09	MISC.EDIBLE PRODUCTS ETC	1	No Quantity							3695			0
S3	2009	2009	2009	2	0	2	Export	40	Austria	AUT	36	Australia	AUS								09	MISC.EDIBLE PRODUCTS ETC	1	No Quantity							252640			0
S3	2009	2009	2009	2	0	2	Export	40	Austria	AUT	48	Bahrain	BHR								09	MISC.EDIBLE PRODUCTS ETC	1	No Quantity							2506			0
S3	2009	2009	2009	2	0	2	Export	40	Austria	AUT	50	Bangladesh	BGD								09	MISC.EDIBLE PRODUCTS ETC	1	No Quantity							1951			0
S3	2009	2009	2009	2	0	2	Export	40	Austria	AUT	51	Armenia	ARM								09	MISC.EDIBLE PRODUCTS ETC	1	No Quantity							1406320			0
S3	2009	2009	2009	2	0	2	Export	40	Austria	AUT	56	Belgium	BEL								09	MISC.EDIBLE PRODUCTS ETC	1	No Quantity							6970841			0
S3	2009	2009	2009	2	0	2	Export	40	Austria	AUT	68	Bolivia (Plurinational State of)	BOL								09	MISC.EDIBLE PRODUCTS ETC	1	No Quantity							1197			0
S3	2009	2009	2009	2	0	2	Export	40	Austria	AUT	70	Bosnia Herzegovina	BIH								09	MISC.EDIBLE PRODUCTS ETC	1	No Quantity							5131798			0
S3	2009	2009	2009	2	0	2	Export	40	Austria	AUT	76	Brazil	BRA								09	MISC.EDIBLE PRODUCTS ETC	1	No Quantity							43746			0
S3	2009	2009	2009	2	0	2	Export	40	Austria	AUT	92	Br. Virgin Isds	VGB								09	MISC.EDIBLE PRODUCTS ETC	1	No Quantity							715948			0
S3	2009	2009	2009	2	0	2	Export	40	Austria	AUT	100	Bulgaria	BGR								09	MISC.EDIBLE PRODUCTS ETC	1	No Quantity							7731253			0
S3	2009	2009	2009	2	0	2	Export	40	Austria	AUT	112	Belarus	BLR								09	MISC.EDIBLE PRODUCTS ETC	1	No Quantity							6955173			0
S3	2009	2009	2009	2	0	2	Export	40	Austria	AUT	116	Cambodia	KHM								09	MISC.EDIBLE PRODUCTS ETC	1	No Quantity							22			0
S3	2009	2009	2009	2	0	2	Export	40	Austria	AUT	124	Canada	CAN								09	MISC.EDIBLE PRODUCTS ETC	1	No Quantity							610850			0
S3	2009	2009	2009	2	0	2	Export	40	Austria	AUT	144	Sri Lanka	LKA								09	MISC.EDIBLE PRODUCTS ETC	1	No Quantity							6055			0
S3	2009	2009	2009	2	0	2	Export	40	Austria	AUT	148	Chad	TCD								09	MISC.EDIBLE PRODUCTS ETC	1	No Quantity							3206			0
S3	2009	2009	2009	2	0	2	Export	40	Austria	AUT	152	Chile	CHL								09	MISC.EDIBLE PRODUCTS ETC	1	No Quantity							2673			0
S3	2009	2009	2009	2	0	2	Export	40	Austria	AUT	156	China	CHN								09	MISC.EDIBLE PRODUCTS ETC	1	No Quantity							7126768			0
S3	2009	2009	2009	2	0	2	Export	40	Austria	AUT	170	Colombia	COL								09	MISC.EDIBLE PRODUCTS ETC	1	No Quantity							46138			0
S3	2009	2009	2009	2	0	2	Export	40	Austria	AUT	178	Congo	COG								09	MISC.EDIBLE PRODUCTS ETC	1	No Quantity							1338			0
S3	2009	2009	2009	2	0	2	Export	40	Austria	AUT	180	Dem. Rep. of the Congo	COD								09	MISC.EDIBLE PRODUCTS ETC	1	No Quantity							77316			0
S3	2009	2009	2009	2	0	2	Export	40	Austria	AUT	188	Costa Rica	CRI								09	MISC.EDIBLE PRODUCTS ETC	1	No Quantity							181258			0
S3	2009	2009	2009	2	0	2	Export	40	Austria	AUT	191	Croatia	HRV								09	MISC.EDIBLE PRODUCTS ETC	1	No Quantity							21551488			0
S3	2009	2009	2009	2	0	2	Export	40	Austria	AUT	192	Cuba	CUB								09	MISC.EDIBLE PRODUCTS ETC	1	No Quantity							569			0
S3	2009	2009	2009	2	0	2	Export	40	Austria	AUT	196	Cyprus	CYP								09	MISC.EDIBLE PRODUCTS ETC	1	No Quantity							175061			0
S3	2009	2009	2009	2	0	2	Export	40	Austria	AUT	203	Czechia	CZE								09	MISC.EDIBLE PRODUCTS ETC	1	No Quantity							39420439			0
S3	2009	2009	2009	2	0	2	Export	40	Austria	AUT	208	Denmark	DNK								09	MISC.EDIBLE PRODUCTS ETC	1	No Quantity							4308835			0
S3	2009	2009	2009	2	0	2	Export	40	Austria	AUT	214	Dominican Rep.	DOM								09	MISC.EDIBLE PRODUCTS ETC	1	No Quantity							9927			0
S3	2009	2009	2009	2	0	2	Export	40	Austria	AUT	218	Ecuador	ECU								09	MISC.EDIBLE PRODUCTS ETC	1	No Quantity							28159			0
S3	2009	2009	2009	2	0	2	Export	40	Austria	AUT	231	Ethiopia	ETH								09	MISC.EDIBLE PRODUCTS ETC	1	No Quantity							2465			0
S3	2009	2009	2009	2	0	2	Export	40	Austria	AUT	233	Estonia	EST								09	MISC.EDIBLE PRODUCTS ETC	1	No Quantity							2245474			0
S3	2009	2009	2009	2	0	2	Export	40	Austria	AUT	246	Finland	FIN								09	MISC.EDIBLE PRODUCTS ETC	1	No Quantity							2497321			0
S3	2009	2009	2009	2	0	2	Export	40	Austria	AUT	251	France	FRA								09	MISC.EDIBLE PRODUCTS ETC	1	No Quantity							17100151			0
S3	2009	2009	2009	2	0	2	Export	40	Austria	AUT	268	Georgia	GEO								09	MISC.EDIBLE PRODUCTS ETC	1	No Quantity							1366279			0
S3	2009	2009	2009	2	0	2	Export	40	Austria	AUT	270	Gambia	GMB								09	MISC.EDIBLE PRODUCTS ETC	1	No Quantity							833			0
S3	2009	2009	2009	2	0	2	Export	40	Austria	AUT	276	Germany	DEU								09	MISC.EDIBLE PRODUCTS ETC	1	No Quantity							260524493			0
S3	2009	2009	2009	2	0	2	Export	40	Austria	AUT	288	Ghana	GHA								09	MISC.EDIBLE PRODUCTS ETC	1	No Quantity							25			0
S3	2009	2009	2009	2	0	2	Export	40	Austria	AUT	300	Greece	GRC								09	MISC.EDIBLE PRODUCTS ETC	1	No Quantity							3629862			0
S3	2009	2009	2009	2	0	2	Export	40	Austria	AUT	320	Guatemala	GTM								09	MISC.EDIBLE PRODUCTS ETC	1	No Quantity							306			0
S3	2009	2009	2009	2	0	2	Export	40	Austria	AUT	344	China, Hong Kong SAR	HKG								09	MISC.EDIBLE PRODUCTS ETC	1	No Quantity							369822			0
S3	2009	2009	2009	2	0	2	Export	40	Austria	AUT	348	Hungary	HUN								09	MISC.EDIBLE PRODUCTS ETC	1	No Quantity							38949725			0
S3	2009	2009	2009	2	0	2	Export	40	Austria	AUT	352	Iceland	ISL								09	MISC.EDIBLE PRODUCTS ETC	1	No Quantity							118697			0
S3	2009	2009	2009	2	0	2	Export	40	Austria	AUT	360	Indonesia	IDN								09	MISC.EDIBLE PRODUCTS ETC	1	No Quantity							39180			0
S3	2009	2009	2009	2	0	2	Export	40	Austria	AUT	364	Iran	IRN								09	MISC.EDIBLE PRODUCTS ETC	1	No Quantity							924808			0
S3	2009	2009	2009	2	0	2	Export	40	Austria	AUT	368	Iraq	IRQ								09	MISC.EDIBLE PRODUCTS ETC	1	No Quantity							23701			0
S3	2009	2009	2009	2	0	2	Export	40	Austria	AUT	372	Ireland	IRL								09	MISC.EDIBLE PRODUCTS ETC	1	No Quantity							350020			0
S3	2009	2009	2009	2	0	2	Export	40	Austria	AUT	376	Israel	ISR								09	MISC.EDIBLE PRODUCTS ETC	1	No Quantity							129404			0
S3	2009	2009	2009	2	0	2	Export	40	Austria	AUT	381	Italy	ITA								09	MISC.EDIBLE PRODUCTS ETC	1	No Quantity							36639595			0
S3	2009	2009	2009	2	0	2	Export	40	Austria	AUT	384	Côte d'Ivoire	CIV								09	MISC.EDIBLE PRODUCTS ETC	1	No Quantity							234			0
S3	2009	2009	2009	2	0	2	Export	40	Austria	AUT	392	Japan	JPN								09	MISC.EDIBLE PRODUCTS ETC	1	No Quantity							510852			0
S3	2009	2009	2009	2	0	2	Export	40	Austria	AUT	398	Kazakhstan	KAZ								09	MISC.EDIBLE PRODUCTS ETC	1	No Quantity							5325429			0
S3	2009	2009	2009	2	0	2	Export	40	Austria	AUT	400	Jordan	JOR								09	MISC.EDIBLE PRODUCTS ETC	1	No Quantity							1799907			0
S3	2009	2009	2009	2	0	2	Export	40	Austria	AUT	404	Kenya	KEN								09	MISC.EDIBLE PRODUCTS ETC	1	No Quantity							550			0
S3	2009	2009	2009	2	0	2	Export	40	Austria	AUT	410	Rep. of Korea	KOR								09	MISC.EDIBLE PRODUCTS ETC	1	No Quantity							190263			0
S3	2009	2009	2009	2	0	2	Export	40	Austria	AUT	414	Kuwait	KWT								09	MISC.EDIBLE PRODUCTS ETC	1	No Quantity							387287			0
S3	2009	2009	2009	2	0	2	Export	40	Austria	AUT	417	Kyrgyzstan	KGZ								09	MISC.EDIBLE PRODUCTS ETC	1	No Quantity							390858			0
S3	2009	2009	2009	2	0	2	Export	40	Austria	AUT	422	Lebanon	LBN								09	MISC.EDIBLE PRODUCTS ETC	1	No Quantity							202987			0
S3	2009	2009	2009	2	0	2	Export	40	Austria	AUT	428	Latvia	LVA								09	MISC.EDIBLE PRODUCTS ETC	1	No Quantity							3829291			0
S3	2009	2009	2009	2	0	2	Export	40	Austria	AUT	434	Libya	LBY								09	MISC.EDIBLE PRODUCTS ETC	1	No Quantity							694259			0
S3	2009	2009	2009	2	0	2	Export	40	Austria	AUT	440	Lithuania	LTU								09	MISC.EDIBLE PRODUCTS ETC	1	No Quantity							3122859			0
S3	2009	2009	2009	2	0	2	Export	40	Austria	AUT	442	Luxembourg	LUX								09	MISC.EDIBLE PRODUCTS ETC	1	No Quantity							282565			0
S3	2009	2009	2009	2	0	2	Export	40	Austria	AUT	450	Madagascar	MDG								09	MISC.EDIBLE PRODUCTS ETC	1	No Quantity							71			0
S3	2009	2009	2009	2	0	2	Export	40	Austria	AUT	458	Malaysia	MYS								09	MISC.EDIBLE PRODUCTS ETC	1	No Quantity							175149			0
S3	2009	2009	2009	2	0	2	Export	40	Austria	AUT	462	Maldives	MDV								09	MISC.EDIBLE PRODUCTS ETC	1	No Quantity							2179			0
S3	2009	2009	2009	2	0	2	Export	40	Austria	AUT	470	Malta	MLT								09	MISC.EDIBLE PRODUCTS ETC	1	No Quantity							169727			0
S3	2009	2009	2009	2	0	2	Export	40	Austria	AUT	484	Mexico	MEX								09	MISC.EDIBLE PRODUCTS ETC	1	No Quantity							26748			0
S3	2009	2009	2009	2	0	2	Export	40	Austria	AUT	490	Other Asia, nes									09	MISC.EDIBLE PRODUCTS ETC	1	No Quantity							62777			0
S3	2009	2009	2009	2	0	2	Export	40	Austria	AUT	496	Mongolia	MNG								09	MISC.EDIBLE PRODUCTS ETC	1	No Quantity							8002			0
S3	2009	2009	2009	2	0	2	Export	40	Austria	AUT	498	Rep. of Moldova	MDA								09	MISC.EDIBLE PRODUCTS ETC	1	No Quantity							848161			0
S3	2009	2009	2009	2	0	2	Export	40	Austria	AUT	499	Montenegro	MNE								09	MISC.EDIBLE PRODUCTS ETC	1	No Quantity							155580			0
S3	2009	2009	2009	2	0	2	Export	40	Austria	AUT	504	Morocco	MAR								09	MISC.EDIBLE PRODUCTS ETC	1	No Quantity							43290			0
S3	2009	2009	2009	2	0	2	Export	40	Austria	AUT	512	Oman	OMN								09	MISC.EDIBLE PRODUCTS ETC	1	No Quantity							3499			0
S3	2009	2009	2009	2	0	2	Export	40	Austria	AUT	528	Netherlands	NLD								09	MISC.EDIBLE PRODUCTS ETC	1	No Quantity							12688915			0
S3	2009	2009	2009	2	0	2	Export	40	Austria	AUT	530	Neth. Antilles	ANT								09	MISC.EDIBLE PRODUCTS ETC	1	No Quantity							1494			0
S3	2009	2009	2009	2	0	2	Export	40	Austria	AUT	554	New Zealand	NZL								09	MISC.EDIBLE PRODUCTS ETC	1	No Quantity							9977			0
S3	2009	2009	2009	2	0	2	Export	40	Austria	AUT	566	Nigeria	NGA								09	MISC.EDIBLE PRODUCTS ETC	1	No Quantity							2426			0
S3	2009	2009	2009	2	0	2	Export	40	Austria	AUT	579	Norway	NOR								09	MISC.EDIBLE PRODUCTS ETC	1	No Quantity							566774			0
S3	2009	2009	2009	2	0	2	Export	40	Austria	AUT	586	Pakistan	PAK								09	MISC.EDIBLE PRODUCTS ETC	1	No Quantity							23377			0
S3	2009	2009	2009	2	0	2	Export	40	Austria	AUT	591	Panama	PAN								09	MISC.EDIBLE PRODUCTS ETC	1	No Quantity							9962			0
S3	2009	2009	2009	2	0	2	Export	40	Austria	AUT	600	Paraguay	PRY								09	MISC.EDIBLE PRODUCTS ETC	1	No Quantity							76550			0
S3	2009	2009	2009	2	0	2	Export	40	Austria	AUT	604	Peru	PER								09	MISC.EDIBLE PRODUCTS ETC	1	No Quantity							4585			0
S3	2009	2009	2009	2	0	2	Export	40	Austria	AUT	608	Philippines	PHL								09	MISC.EDIBLE PRODUCTS ETC	1	No Quantity							67404			0
S3	2009	2009	2009	2	0	2	Export	40	Austria	AUT	616	Poland	POL								09	MISC.EDIBLE PRODUCTS ETC	1	No Quantity							40557028			0
S3	2009	2009	2009	2	0	2	Export	40	Austria	AUT	620	Portugal	PRT								09	MISC.EDIBLE PRODUCTS ETC	1	No Quantity							2220713			0
S3	2009	2009	2009	2	0	2	Export	40	Austria	AUT	634	Qatar	QAT								09	MISC.EDIBLE PRODUCTS ETC	1	No Quantity							12143			0
S3	2009	2009	2009	2	0	2	Export	40	Austria	AUT	642	Romania	ROU								09	MISC.EDIBLE PRODUCTS ETC	1	No Quantity							18650405			0
S3	2009	2009	2009	2	0	2	Export	40	Austria	AUT	643	Russian Federation	RUS								09	MISC.EDIBLE PRODUCTS ETC	1	No Quantity							103560667			0
S3	2009	2009	2009	2	0	2	Export	40	Austria	AUT	674	San Marino	SMR								09	MISC.EDIBLE PRODUCTS ETC	1	No Quantity							22345			0
S3	2009	2009	2009	2	0	2	Export	40	Austria	AUT	682	Saudi Arabia	SAU								09	MISC.EDIBLE PRODUCTS ETC	1	No Quantity							303773			0
S3	2009	2009	2009	2	0	2	Export	40	Austria	AUT	686	Senegal	SEN								09	MISC.EDIBLE PRODUCTS ETC	1	No Quantity							11996			0
S3	2009	2009	2009	2	0	2	Export	40	Austria	AUT	688	Serbia	SRB								09	MISC.EDIBLE PRODUCTS ETC	1	No Quantity							9506558			0
S3	2009	2009	2009	2	0	2	Export	40	Austria	AUT	690	Seychelles	SYC								09	MISC.EDIBLE PRODUCTS ETC	1	No Quantity							1285			0
S3	2009	2009	2009	2	0	2	Export	40	Austria	AUT	699	India	IND								09	MISC.EDIBLE PRODUCTS ETC	1	No Quantity							8198			0
S3	2009	2009	2009	2	0	2	Export	40	Austria	AUT	702	Singapore	SGP								09	MISC.EDIBLE PRODUCTS ETC	1	No Quantity							189828			0
S3	2009	2009	2009	2	0	2	Export	40	Austria	AUT	703	Slovakia	SVK								09	MISC.EDIBLE PRODUCTS ETC	1	No Quantity							13705038			0
S3	2009	2009	2009	2	0	2	Export	40	Austria	AUT	704	Viet Nam	VNM								09	MISC.EDIBLE PRODUCTS ETC	1	No Quantity							4884408			0
S3	2009	2009	2009	2	0	2	Export	40	Austria	AUT	705	Slovenia	SVN								09	MISC.EDIBLE PRODUCTS ETC	1	No Quantity							24239501			0
S3	2009	2009	2009	2	0	2	Export	40	Austria	AUT	710	South Africa	ZAF								09	MISC.EDIBLE PRODUCTS ETC	1	No Quantity							832513			0
S3	2009	2009	2009	2	0	2	Export	40	Austria	AUT	716	Zimbabwe	ZWE								09	MISC.EDIBLE PRODUCTS ETC	1	No Quantity							66			0
S3	2009	2009	2009	2	0	2	Export	40	Austria	AUT	724	Spain	ESP								09	MISC.EDIBLE PRODUCTS ETC	1	No Quantity							4468847			0
S3	2009	2009	2009	2	0	2	Export	40	Austria	AUT	736	Fmr Sudan	SDN								09	MISC.EDIBLE PRODUCTS ETC	1	No Quantity							70496			0
S3	2009	2009	2009	2	0	2	Export	40	Austria	AUT	752	Sweden	SWE								09	MISC.EDIBLE PRODUCTS ETC	1	No Quantity							7438248			0
S3	2009	2009	2009	2	0	2	Export	40	Austria	AUT	757	Switzerland	CHE								09	MISC.EDIBLE PRODUCTS ETC	1	No Quantity							52921117			0
S3	2009	2009	2009	2	0	2	Export	40	Austria	AUT	760	Syria	SYR								09	MISC.EDIBLE PRODUCTS ETC	1	No Quantity							53686			0
S3	2009	2009	2009	2	0	2	Export	40	Austria	AUT	764	Thailand	THA								09	MISC.EDIBLE PRODUCTS ETC	1	No Quantity							59751			0
S3	2009	2009	2009	2	0	2	Export	40	Austria	AUT	780	Trinidad and Tobago	TTO								09	MISC.EDIBLE PRODUCTS ETC	1	No Quantity							65444			0
S3	2009	2009	2009	2	0	2	Export	40	Austria	AUT	784	United Arab Emirates	ARE								09	MISC.EDIBLE PRODUCTS ETC	1	No Quantity							1326389			0
S3	2009	2009	2009	2	0	2	Export	40	Austria	AUT	788	Tunisia	TUN								09	MISC.EDIBLE PRODUCTS ETC	1	No Quantity							975269			0
S3	2009	2009	2009	2	0	2	Export	40	Austria	AUT	792	Turkey	TUR								09	MISC.EDIBLE PRODUCTS ETC	1	No Quantity							1827926			0
S3	2009	2009	2009	2	0	2	Export	40	Austria	AUT	795	Turkmenistan	TKM								09	MISC.EDIBLE PRODUCTS ETC	1	No Quantity							143826			0
S3	2009	2009	2009	2	0	2	Export	40	Austria	AUT	804	Ukraine	UKR								09	MISC.EDIBLE PRODUCTS ETC	1	No Quantity							23459739			0
S3	2009	2009	2009	2	0	2	Export	40	Austria	AUT	807	North Macedonia	MKD								09	MISC.EDIBLE PRODUCTS ETC	1	No Quantity							2557239			0
S3	2009	2009	2009	2	0	2	Export	40	Austria	AUT	818	Egypt	EGY								09	MISC.EDIBLE PRODUCTS ETC	1	No Quantity							169551			0
S3	2009	2009	2009	2	0	2	Export	40	Austria	AUT	826	United Kingdom	GBR								09	MISC.EDIBLE PRODUCTS ETC	1	No Quantity							6110483			0
S3	2009	2009	2009	2	0	2	Export	40	Austria	AUT	834	United Rep. of Tanzania	TZA								09	MISC.EDIBLE PRODUCTS ETC	1	No Quantity							303			0
S3	2009	2009	2009	2	0	2	Export	40	Austria	AUT	839	Special Categories									09	MISC.EDIBLE PRODUCTS ETC	1	No Quantity							32667043			0
S3	2009	2009	2009	2	0	2	Export	40	Austria	AUT	842	USA	USA								09	MISC.EDIBLE PRODUCTS ETC	1	No Quantity							2797622			0
S3	2009	2009	2009	2	0	2	Export	40	Austria	AUT	858	Uruguay	URY								09	MISC.EDIBLE PRODUCTS ETC	1	No Quantity							52084			0
S3	2009	2009	2009	2	0	2	Export	40	Austria	AUT	860	Uzbekistan	UZB								09	MISC.EDIBLE PRODUCTS ETC	1	No Quantity							1016811			0
S3	2009	2009	2009	2	0	2	Export	40	Austria	AUT	887	Yemen	YEM								09	MISC.EDIBLE PRODUCTS ETC	1	No Quantity							174263			0
S3	2009	2009	2009	2	0	2	Export	36	Australia	AUS	0	World	WLD								11	BEVERAGES	1	No Quantity							1932604421			0
S3	2009	2009	2009	2	0	2	Export	36	Australia	AUS	4	Afghanistan	AFG								11	BEVERAGES	1	No Quantity							79229			0
S3	2009	2009	2009	2	0	2	Export	36	Australia	AUS	10	Antarctica	ATA								11	BEVERAGES	1	No Quantity							33639			0
S3	2009	2009	2009	2	0	2	Export	36	Australia	AUS	16	American Samoa	ASM								11	BEVERAGES	1	No Quantity							78799			0
S3	2009	2009	2009	2	0	2	Export	36	Australia	AUS	32	Argentina	ARG								11	BEVERAGES	1	No Quantity							81990			0
S3	2009	2009	2009	2	0	2	Export	36	Australia	AUS	40	Austria	AUT								11	BEVERAGES	1	No Quantity							1008710			0
S3	2009	2009	2009	2	0	2	Export	36	Australia	AUS	44	Bahamas	BHS								11	BEVERAGES	1	No Quantity							67210			0
S3	2009	2009	2009	2	0	2	Export	36	Australia	AUS	48	Bahrain	BHR								11	BEVERAGES	1	No Quantity							471365			0
S3	2009	2009	2009	2	0	2	Export	36	Australia	AUS	50	Bangladesh	BGD								11	BEVERAGES	1	No Quantity							234798			0
S3	2009	2009	2009	2	0	2	Export	36	Australia	AUS	52	Barbados	BRB								11	BEVERAGES	1	No Quantity							232667			0
S3	2009	2009	2009	2	0	2	Export	36	Australia	AUS	56	Belgium	BEL								11	BEVERAGES	1	No Quantity							26388766			0
S3	2009	2009	2009	2	0	2	Export	36	Australia	AUS	60	Bermuda	BMU								11	BEVERAGES	1	No Quantity							343295			0
S3	2009	2009	2009	2	0	2	Export	36	Australia	AUS	76	Brazil	BRA								11	BEVERAGES	1	No Quantity							1361746			0
S3	2009	2009	2009	2	0	2	Export	36	Australia	AUS	90	Solomon Isds	SLB								11	BEVERAGES	1	No Quantity							903325			0
S3	2009	2009	2009	2	0	2	Export	36	Australia	AUS	92	Br. Virgin Isds	VGB								11	BEVERAGES	1	No Quantity							69700			0
S3	2009	2009	2009	2	0	2	Export	36	Australia	AUS	96	Brunei Darussalam	BRN								11	BEVERAGES	1	No Quantity							174918			0
S3	2009	2009	2009	2	0	2	Export	36	Australia	AUS	104	Myanmar	MMR								11	BEVERAGES	1	No Quantity							13106			0
S3	2009	2009	2009	2	0	2	Export	36	Australia	AUS	112	Belarus	BLR								11	BEVERAGES	1	No Quantity							120596			0
S3	2009	2009	2009	2	0	2	Export	36	Australia	AUS	116	Cambodia	KHM								11	BEVERAGES	1	No Quantity							525432			0
S3	2009	2009	2009	2	0	2	Export	36	Australia	AUS	124	Canada	CAN								11	BEVERAGES	1	No Quantity							158054853			0
S3	2009	2009	2009	2	0	2	Export	36	Australia	AUS	136	Cayman Isds	CYM								11	BEVERAGES	1	No Quantity							144668			0
S3	2009	2009	2009	2	0	2	Export	36	Australia	AUS	144	Sri Lanka	LKA								11	BEVERAGES	1	No Quantity							600696			0
S3	2009	2009	2009	2	0	2	Export	36	Australia	AUS	152	Chile	CHL								11	BEVERAGES	1	No Quantity							47400			0
S3	2009	2009	2009	2	0	2	Export	36	Australia	AUS	156	China	CHN								11	BEVERAGES	1	No Quantity							105714079			0
S3	2009	2009	2009	2	0	2	Export	36	Australia	AUS	162	Christmas Isds	CXR								11	BEVERAGES	1	No Quantity							946724			0
S3	2009	2009	2009	2	0	2	Export	36	Australia	AUS	166	Cocos Isds	CCK								11	BEVERAGES	1	No Quantity							181498			0
S3	2009	2009	2009	2	0	2	Export	36	Australia	AUS	170	Colombia	COL								11	BEVERAGES	1	No Quantity							284900			0
S3	2009	2009	2009	2	0	2	Export	36	Australia	AUS	184	Cook Isds	COK								11	BEVERAGES	1	No Quantity							634297			0
S3	2009	2009	2009	2	0	2	Export	36	Australia	AUS	188	Costa Rica	CRI								11	BEVERAGES	1	No Quantity							136036			0
S3	2009	2009	2009	2	0	2	Export	36	Australia	AUS	191	Croatia	HRV								11	BEVERAGES	1	No Quantity							78191			0
S3	2009	2009	2009	2	0	2	Export	36	Australia	AUS	196	Cyprus	CYP								11	BEVERAGES	1	No Quantity							74239			0
S3	2009	2009	2009	2	0	2	Export	36	Australia	AUS	203	Czechia	CZE								11	BEVERAGES	1	No Quantity							1307309			0
S3	2009	2009	2009	2	0	2	Export	36	Australia	AUS	208	Denmark	DNK								11	BEVERAGES	1	No Quantity							30324993			0
S3	2009	2009	2009	2	0	2	Export	36	Australia	AUS	214	Dominican Rep.	DOM								11	BEVERAGES	1	No Quantity							27144			0
S3	2009	2009	2009	2	0	2	Export	36	Australia	AUS	233	Estonia	EST								11	BEVERAGES	1	No Quantity							221187			0
S3	2009	2009	2009	2	0	2	Export	36	Australia	AUS	238	Falkland Isds (Malvinas)	FLK								11	BEVERAGES	1	No Quantity							32622			0
S3	2009	2009	2009	2	0	2	Export	36	Australia	AUS	242	Fiji	FJI								11	BEVERAGES	1	No Quantity							5501069			0
S3	2009	2009	2009	2	0	2	Export	36	Australia	AUS	246	Finland	FIN								11	BEVERAGES	1	No Quantity							13757702			0
S3	2009	2009	2009	2	0	2	Export	36	Australia	AUS	251	France	FRA								11	BEVERAGES	1	No Quantity							8205476			0
S3	2009	2009	2009	2	0	2	Export	36	Australia	AUS	258	French Polynesia	PYF								11	BEVERAGES	1	No Quantity							424041			0
S3	2009	2009	2009	2	0	2	Export	36	Australia	AUS	270	Gambia	GMB								11	BEVERAGES	1	No Quantity							4533			0
S3	2009	2009	2009	2	0	2	Export	36	Australia	AUS	276	Germany	DEU								11	BEVERAGES	1	No Quantity							26482111			0
S3	2009	2009	2009	2	0	2	Export	36	Australia	AUS	288	Ghana	GHA								11	BEVERAGES	1	No Quantity							75231			0
S3	2009	2009	2009	2	0	2	Export	36	Australia	AUS	296	Kiribati	KIR								11	BEVERAGES	1	No Quantity							59535			0
S3	2009	2009	2009	2	0	2	Export	36	Australia	AUS	300	Greece	GRC								11	BEVERAGES	1	No Quantity							101391			0
S3	2009	2009	2009	2	0	2	Export	36	Australia	AUS	316	Guam	GUM								11	BEVERAGES	1	No Quantity							198762			0
S3	2009	2009	2009	2	0	2	Export	36	Australia	AUS	320	Guatemala	GTM								11	BEVERAGES	1	No Quantity							24775			0
S3	2009	2009	2009	2	0	2	Export	36	Australia	AUS	324	Guinea	GIN								11	BEVERAGES	1	No Quantity							31219			0
S3	2009	2009	2009	2	0	2	Export	36	Australia	AUS	344	China, Hong Kong SAR	HKG								11	BEVERAGES	1	No Quantity							42154031			0
S3	2009	2009	2009	2	0	2	Export	36	Australia	AUS	348	Hungary	HUN								11	BEVERAGES	1	No Quantity							15933			0
S3	2009	2009	2009	2	0	2	Export	36	Australia	AUS	352	Iceland	ISL								11	BEVERAGES	1	No Quantity							505514			0
S3	2009	2009	2009	2	0	2	Export	36	Australia	AUS	360	Indonesia	IDN								11	BEVERAGES	1	No Quantity							3447967			0
S3	2009	2009	2009	2	0	2	Export	36	Australia	AUS	368	Iraq	IRQ								11	BEVERAGES	1	No Quantity							223328			0
S3	2009	2009	2009	2	0	2	Export	36	Australia	AUS	372	Ireland	IRL								11	BEVERAGES	1	No Quantity							29737278			0
S3	2009	2009	2009	2	0	2	Export	36	Australia	AUS	376	Israel	ISR								11	BEVERAGES	1	No Quantity							804433			0
S3	2009	2009	2009	2	0	2	Export	36	Australia	AUS	381	Italy	ITA								11	BEVERAGES	1	No Quantity							971658			0
S3	2009	2009	2009	2	0	2	Export	36	Australia	AUS	384	Côte d'Ivoire	CIV								11	BEVERAGES	1	No Quantity							17487			0
S3	2009	2009	2009	2	0	2	Export	36	Australia	AUS	388	Jamaica	JAM								11	BEVERAGES	1	No Quantity							183789			0
S3	2009	2009	2009	2	0	2	Export	36	Australia	AUS	392	Japan	JPN								11	BEVERAGES	1	No Quantity							39436741			0
S3	2009	2009	2009	2	0	2	Export	36	Australia	AUS	398	Kazakhstan	KAZ								11	BEVERAGES	1	No Quantity							13771			0
S3	2009	2009	2009	2	0	2	Export	36	Australia	AUS	404	Kenya	KEN								11	BEVERAGES	1	No Quantity							13560			0
S3	2009	2009	2009	2	0	2	Export	36	Australia	AUS	410	Rep. of Korea	KOR								11	BEVERAGES	1	No Quantity							11414990			0
S3	2009	2009	2009	2	0	2	Export	36	Australia	AUS	414	Kuwait	KWT								11	BEVERAGES	1	No Quantity							26811			0
S3	2009	2009	2009	2	0	2	Export	36	Australia	AUS	418	Lao People's Dem. Rep.	LAO								11	BEVERAGES	1	No Quantity							640172			0
S3	2009	2009	2009	2	0	2	Export	36	Australia	AUS	422	Lebanon	LBN								11	BEVERAGES	1	No Quantity							49790			0
S3	2009	2009	2009	2	0	2	Export	36	Australia	AUS	428	Latvia	LVA								11	BEVERAGES	1	No Quantity							2456457			0
S3	2009	2009	2009	2	0	2	Export	36	Australia	AUS	440	Lithuania	LTU								11	BEVERAGES	1	No Quantity							173814			0
S3	2009	2009	2009	2	0	2	Export	36	Australia	AUS	442	Luxembourg	LUX								11	BEVERAGES	1	No Quantity							5646			0
S3	2009	2009	2009	2	0	2	Export	36	Australia	AUS	446	China, Macao SAR	MAC								11	BEVERAGES	1	No Quantity							1211050			0
S3	2009	2009	2009	2	0	2	Export	36	Australia	AUS	458	Malaysia	MYS								11	BEVERAGES	1	No Quantity							18089529			0
S3	2009	2009	2009	2	0	2	Export	36	Australia	AUS	462	Maldives	MDV								11	BEVERAGES	1	No Quantity							315605			0
S3	2009	2009	2009	2	0	2	Export	36	Australia	AUS	470	Malta	MLT								11	BEVERAGES	1	No Quantity							201442			0
S3	2009	2009	2009	2	0	2	Export	36	Australia	AUS	480	Mauritius	MUS								11	BEVERAGES	1	No Quantity							150964			0
S3	2009	2009	2009	2	0	2	Export	36	Australia	AUS	484	Mexico	MEX								11	BEVERAGES	1	No Quantity							3199793			0
S3	2009	2009	2009	2	0	2	Export	36	Australia	AUS	490	Other Asia, nes									11	BEVERAGES	1	No Quantity							5798230			0
S3	2009	2009	2009	2	0	2	Export	36	Australia	AUS	496	Mongolia	MNG								11	BEVERAGES	1	No Quantity							199194			0
S3	2009	2009	2009	2	0	2	Export	36	Australia	AUS	504	Morocco	MAR								11	BEVERAGES	1	No Quantity							88032			0
S3	2009	2009	2009	2	0	2	Export	36	Australia	AUS	512	Oman	OMN								11	BEVERAGES	1	No Quantity							148721			0
S3	2009	2009	2009	2	0	2	Export	36	Australia	AUS	520	Nauru	NRU								11	BEVERAGES	1	No Quantity							39157			0
S3	2009	2009	2009	2	0	2	Export	36	Australia	AUS	524	Nepal	NPL								11	BEVERAGES	1	No Quantity							73206			0
S3	2009	2009	2009	2	0	2	Export	36	Australia	AUS	528	Netherlands	NLD								11	BEVERAGES	1	No Quantity							76598046			0
S3	2009	2009	2009	2	0	2	Export	36	Australia	AUS	530	Neth. Antilles	ANT								11	BEVERAGES	1	No Quantity							101367			0
S3	2009	2009	2009	2	0	2	Export	36	Australia	AUS	540	New Caledonia	NCL								11	BEVERAGES	1	No Quantity							1897681			0
S3	2009	2009	2009	2	0	2	Export	36	Australia	AUS	548	Vanuatu	VUT								11	BEVERAGES	1	No Quantity							2662522			0
S3	2009	2009	2009	2	0	2	Export	36	Australia	AUS	554	New Zealand	NZL								11	BEVERAGES	1	No Quantity							104346239			0
S3	2009	2009	2009	2	0	2	Export	36	Australia	AUS	566	Nigeria	NGA								11	BEVERAGES	1	No Quantity							419699			0
S3	2009	2009	2009	2	0	2	Export	36	Australia	AUS	570	Niue	NIU								11	BEVERAGES	1	No Quantity							9747			0
S3	2009	2009	2009	2	0	2	Export	36	Australia	AUS	574	Norfolk Isds	NFK								11	BEVERAGES	1	No Quantity							502981			0
S3	2009	2009	2009	2	0	2	Export	36	Australia	AUS	579	Norway	NOR								11	BEVERAGES	1	No Quantity							9617688			0
S3	2009	2009	2009	2	0	2	Export	36	Australia	AUS	580	N. Mariana Isds	MNP								11	BEVERAGES	1	No Quantity							34739			0
S3	2009	2009	2009	2	0	2	Export	36	Australia	AUS	583	FS Micronesia	FSM								11	BEVERAGES	1	No Quantity							36340			0
S3	2009	2009	2009	2	0	2	Export	36	Australia	AUS	584	Marshall Isds	MHL								11	BEVERAGES	1	No Quantity							16498			0
S3	2009	2009	2009	2	0	2	Export	36	Australia	AUS	585	Palau	PLW								11	BEVERAGES	1	No Quantity							7769			0
S3	2009	2009	2009	2	0	2	Export	36	Australia	AUS	586	Pakistan	PAK								11	BEVERAGES	1	No Quantity							62724			0
S3	2009	2009	2009	2	0	2	Export	36	Australia	AUS	591	Panama	PAN								11	BEVERAGES	1	No Quantity							146595			0
S3	2009	2009	2009	2	0	2	Export	36	Australia	AUS	598	Papua New Guinea	PNG								11	BEVERAGES	1	No Quantity							4243155			0
S3	2009	2009	2009	2	0	2	Export	36	Australia	AUS	604	Peru	PER								11	BEVERAGES	1	No Quantity							20927			0
S3	2009	2009	2009	2	0	2	Export	36	Australia	AUS	608	Philippines	PHL								11	BEVERAGES	1	No Quantity							3953360			0
S3	2009	2009	2009	2	0	2	Export	36	Australia	AUS	612	Pitcairn	PCN								11	BEVERAGES	1	No Quantity							2414			0
S3	2009	2009	2009	2	0	2	Export	36	Australia	AUS	616	Poland	POL								11	BEVERAGES	1	No Quantity							2147078			0
S3	2009	2009	2009	2	0	2	Export	36	Australia	AUS	626	Timor-Leste	TLS								11	BEVERAGES	1	No Quantity							958595			0
S3	2009	2009	2009	2	0	2	Export	36	Australia	AUS	634	Qatar	QAT								11	BEVERAGES	1	No Quantity							900719			0
S3	2009	2009	2009	2	0	2	Export	36	Australia	AUS	642	Romania	ROU								11	BEVERAGES	1	No Quantity							159392			0
S3	2009	2009	2009	2	0	2	Export	36	Australia	AUS	643	Russian Federation	RUS								11	BEVERAGES	1	No Quantity							686844			0
S3	2009	2009	2009	2	0	2	Export	36	Australia	AUS	682	Saudi Arabia	SAU								11	BEVERAGES	1	No Quantity							61283			0
S3	2009	2009	2009	2	0	2	Export	36	Australia	AUS	686	Senegal	SEN								11	BEVERAGES	1	No Quantity							16960			0
S3	2009	2009	2009	2	0	2	Export	36	Australia	AUS	688	Serbia	SRB								11	BEVERAGES	1	No Quantity							12528			0
S3	2009	2009	2009	2	0	2	Export	36	Australia	AUS	690	Seychelles	SYC								11	BEVERAGES	1	No Quantity							8551			0
S3	2009	2009	2009	2	0	2	Export	36	Australia	AUS	699	India	IND								11	BEVERAGES	1	No Quantity							2124768			0
S3	2009	2009	2009	2	0	2	Export	36	Australia	AUS	702	Singapore	SGP								11	BEVERAGES	1	No Quantity							41641909			0
S3	2009	2009	2009	2	0	2	Export	36	Australia	AUS	703	Slovakia	SVK								11	BEVERAGES	1	No Quantity							42096			0
S3	2009	2009	2009	2	0	2	Export	36	Australia	AUS	704	Viet Nam	VNM								11	BEVERAGES	1	No Quantity							4029137			0
S3	2009	2009	2009	2	0	2	Export	36	Australia	AUS	705	Slovenia	SVN								11	BEVERAGES	1	No Quantity							189575			0
S3	2009	2009	2009	2	0	2	Export	36	Australia	AUS	706	Somalia	SOM								11	BEVERAGES	1	No Quantity							5197			0
S3	2009	2009	2009	2	0	2	Export	36	Australia	AUS	710	South Africa	ZAF								11	BEVERAGES	1	No Quantity							2190710			0
S3	2009	2009	2009	2	0	2	Export	36	Australia	AUS	724	Spain	ESP								11	BEVERAGES	1	No Quantity							846441			0
S3	2009	2009	2009	2	0	2	Export	36	Australia	AUS	752	Sweden	SWE								11	BEVERAGES	1	No Quantity							31078639			0
S3	2009	2009	2009	2	0	2	Export	36	Australia	AUS	757	Switzerland	CHE								11	BEVERAGES	1	No Quantity							5973997			0
S3	2009	2009	2009	2	0	2	Export	36	Australia	AUS	760	Syria	SYR								11	BEVERAGES	1	No Quantity							11687			0
S3	2009	2009	2009	2	0	2	Export	36	Australia	AUS	764	Thailand	THA								11	BEVERAGES	1	No Quantity							9186198			0
S3	2009	2009	2009	2	0	2	Export	36	Australia	AUS	776	Tonga	TON								11	BEVERAGES	1	No Quantity							264494			0
S3	2009	2009	2009	2	0	2	Export	36	Australia	AUS	780	Trinidad and Tobago	TTO								11	BEVERAGES	1	No Quantity							188880			0
S3	2009	2009	2009	2	0	2	Export	36	Australia	AUS	784	United Arab Emirates	ARE								11	BEVERAGES	1	No Quantity							8878545			0
S3	2009	2009	2009	2	0	2	Export	36	Australia	AUS	792	Turkey	TUR								11	BEVERAGES	1	No Quantity							200528			0
S3	2009	2009	2009	2	0	2	Export	36	Australia	AUS	796	Turks and Caicos Isds	TCA								11	BEVERAGES	1	No Quantity							48574			0
S3	2009	2009	2009	2	0	2	Export	36	Australia	AUS	798	Tuvalu	TUV								11	BEVERAGES	1	No Quantity							44271			0
S3	2009	2009	2009	2	0	2	Export	36	Australia	AUS	800	Uganda	UGA								11	BEVERAGES	1	No Quantity							101052			0
[truncated: 12,305 more rows]
