# Supplementary material for: Core-periphery structure in sectoral international trade networks: A new approach to an old theory
Source: PLoS One. 2020 Apr 2;15(4):e0229547. doi: 10.1371/journal.pone.0229547 (PMC7117750; doi:10.1371/journal.pone.0229547)
Supplement: S7 File — (ZIP) [file pone.0229547.s007.zip › S7_File/RawData 2009/comtrade (30).csv]

Classification	Year	Period	Period Desc.	Aggregate Level	Is Leaf Code	Trade Flow Code	Trade Flow	Reporter Code	Reporter	Reporter ISO	Partner Code	Partner	Partner ISO	2nd Partner Code	2nd Partner	2nd Partner ISO	Customs Proc. Code	Customs	Mode of Transport Code	Mode of Transport	Commodity Code	Commodity	Qty Unit Code	Qty Unit	Qty	Alt Qty Unit Code	Alt Qty Unit	Alt Qty	Netweight (kg)	Gross weight (kg)	Trade Value (US$)	CIF Trade Value (US$)	FOB Trade Value (US$)	Flag
S3	2009	2009	2009	2	0	2	Export	440	Lithuania	LTU	0	World	WLD								00	LIVE ANIMALS	1	No Quantity							127204960			0
S3	2009	2009	2009	2	0	2	Export	440	Lithuania	LTU	56	Belgium	BEL								00	LIVE ANIMALS	1	No Quantity							327702			0
S3	2009	2009	2009	2	0	2	Export	440	Lithuania	LTU	112	Belarus	BLR								00	LIVE ANIMALS	1	No Quantity							2780848			0
S3	2009	2009	2009	2	0	2	Export	440	Lithuania	LTU	124	Canada	CAN								00	LIVE ANIMALS	1	No Quantity							4687			0
S3	2009	2009	2009	2	0	2	Export	440	Lithuania	LTU	203	Czechia	CZE								00	LIVE ANIMALS	1	No Quantity							89015			0
S3	2009	2009	2009	2	0	2	Export	440	Lithuania	LTU	208	Denmark	DNK								00	LIVE ANIMALS	1	No Quantity							60276			0
S3	2009	2009	2009	2	0	2	Export	440	Lithuania	LTU	233	Estonia	EST								00	LIVE ANIMALS	1	No Quantity							90884			0
S3	2009	2009	2009	2	0	2	Export	440	Lithuania	LTU	268	Georgia	GEO								00	LIVE ANIMALS	1	No Quantity							408			0
S3	2009	2009	2009	2	0	2	Export	440	Lithuania	LTU	276	Germany	DEU								00	LIVE ANIMALS	1	No Quantity							438988			0
S3	2009	2009	2009	2	0	2	Export	440	Lithuania	LTU	348	Hungary	HUN								00	LIVE ANIMALS	1	No Quantity							1397750			0
S3	2009	2009	2009	2	0	2	Export	440	Lithuania	LTU	360	Indonesia	IDN								00	LIVE ANIMALS	1	No Quantity							1594			0
S3	2009	2009	2009	2	0	2	Export	440	Lithuania	LTU	376	Israel	ISR								00	LIVE ANIMALS	1	No Quantity							2410244			0
S3	2009	2009	2009	2	0	2	Export	440	Lithuania	LTU	381	Italy	ITA								00	LIVE ANIMALS	1	No Quantity							1066376			0
S3	2009	2009	2009	2	0	2	Export	440	Lithuania	LTU	428	Latvia	LVA								00	LIVE ANIMALS	1	No Quantity							1205437			0
S3	2009	2009	2009	2	0	2	Export	440	Lithuania	LTU	458	Malaysia	MYS								00	LIVE ANIMALS	1	No Quantity							1282			0
S3	2009	2009	2009	2	0	2	Export	440	Lithuania	LTU	490	Other Asia, nes									00	LIVE ANIMALS	1	No Quantity							199			0
S3	2009	2009	2009	2	0	2	Export	440	Lithuania	LTU	528	Netherlands	NLD								00	LIVE ANIMALS	1	No Quantity							14385232			0
S3	2009	2009	2009	2	0	2	Export	440	Lithuania	LTU	579	Norway	NOR								00	LIVE ANIMALS	1	No Quantity							24647			0
S3	2009	2009	2009	2	0	2	Export	440	Lithuania	LTU	616	Poland	POL								00	LIVE ANIMALS	1	No Quantity							20834652			0
S3	2009	2009	2009	2	0	2	Export	440	Lithuania	LTU	642	Romania	ROU								00	LIVE ANIMALS	1	No Quantity							705550			0
S3	2009	2009	2009	2	0	2	Export	440	Lithuania	LTU	643	Russian Federation	RUS								00	LIVE ANIMALS	1	No Quantity							76001396			0
S3	2009	2009	2009	2	0	2	Export	440	Lithuania	LTU	688	Serbia	SRB								00	LIVE ANIMALS	1	No Quantity							5381			0
S3	2009	2009	2009	2	0	2	Export	440	Lithuania	LTU	703	Slovakia	SVK								00	LIVE ANIMALS	1	No Quantity							167403			0
S3	2009	2009	2009	2	0	2	Export	440	Lithuania	LTU	724	Spain	ESP								00	LIVE ANIMALS	1	No Quantity							4442768			0
S3	2009	2009	2009	2	0	2	Export	440	Lithuania	LTU	757	Switzerland	CHE								00	LIVE ANIMALS	1	No Quantity							8801			0
S3	2009	2009	2009	2	0	2	Export	440	Lithuania	LTU	804	Ukraine	UKR								00	LIVE ANIMALS	1	No Quantity							548812			0
S3	2009	2009	2009	2	0	2	Export	440	Lithuania	LTU	842	USA	USA								00	LIVE ANIMALS	1	No Quantity							204628			0
S3	2009	2009	2009	2	0	2	Export	807	North Macedonia	MKD	0	World	WLD								00	LIVE ANIMALS	1	No Quantity							6247800			0
S3	2009	2009	2009	2	0	2	Export	807	North Macedonia	MKD	8	Albania	ALB								00	LIVE ANIMALS	1	No Quantity							2733567			0
S3	2009	2009	2009	2	0	2	Export	807	North Macedonia	MKD	70	Bosnia Herzegovina	BIH								00	LIVE ANIMALS	1	No Quantity							23849			0
S3	2009	2009	2009	2	0	2	Export	807	North Macedonia	MKD	191	Croatia	HRV								00	LIVE ANIMALS	1	No Quantity							15060			0
S3	2009	2009	2009	2	0	2	Export	807	North Macedonia	MKD	251	France	FRA								00	LIVE ANIMALS	1	No Quantity							12349			0
S3	2009	2009	2009	2	0	2	Export	807	North Macedonia	MKD	276	Germany	DEU								00	LIVE ANIMALS	1	No Quantity							8901			0
S3	2009	2009	2009	2	0	2	Export	807	North Macedonia	MKD	392	Japan	JPN								00	LIVE ANIMALS	1	No Quantity							4783			0
S3	2009	2009	2009	2	0	2	Export	807	North Macedonia	MKD	528	Netherlands	NLD								00	LIVE ANIMALS	1	No Quantity							270			0
S3	2009	2009	2009	2	0	2	Export	807	North Macedonia	MKD	688	Serbia	SRB								00	LIVE ANIMALS	1	No Quantity							3329002			0
S3	2009	2009	2009	2	0	2	Export	807	North Macedonia	MKD	705	Slovenia	SVN								00	LIVE ANIMALS	1	No Quantity							2239			0
S3	2009	2009	2009	2	0	2	Export	807	North Macedonia	MKD	724	Spain	ESP								00	LIVE ANIMALS	1	No Quantity							63			0
S3	2009	2009	2009	2	0	2	Export	807	North Macedonia	MKD	792	Turkey	TUR								00	LIVE ANIMALS	1	No Quantity							18597			0
S3	2009	2009	2009	2	0	2	Export	807	North Macedonia	MKD	804	Ukraine	UKR								00	LIVE ANIMALS	1	No Quantity							4116			0
S3	2009	2009	2009	2	0	2	Export	807	North Macedonia	MKD	826	United Kingdom	GBR								00	LIVE ANIMALS	1	No Quantity							94504			0
S3	2009	2009	2009	2	0	2	Export	807	North Macedonia	MKD	842	USA	USA								00	LIVE ANIMALS	1	No Quantity							500			0
S3	2009	2009	2009	2	0	2	Export	440	Lithuania	LTU	0	World	WLD								01	MEAT, MEAT PREPARATIONS	1	No Quantity							196837509			0
S3	2009	2009	2009	2	0	2	Export	440	Lithuania	LTU	31	Azerbaijan	AZE								01	MEAT, MEAT PREPARATIONS	1	No Quantity							153795			0
S3	2009	2009	2009	2	0	2	Export	440	Lithuania	LTU	40	Austria	AUT								01	MEAT, MEAT PREPARATIONS	1	No Quantity							2626210			0
S3	2009	2009	2009	2	0	2	Export	440	Lithuania	LTU	56	Belgium	BEL								01	MEAT, MEAT PREPARATIONS	1	No Quantity							2026046			0
S3	2009	2009	2009	2	0	2	Export	440	Lithuania	LTU	100	Bulgaria	BGR								01	MEAT, MEAT PREPARATIONS	1	No Quantity							18442			0
S3	2009	2009	2009	2	0	2	Export	440	Lithuania	LTU	112	Belarus	BLR								01	MEAT, MEAT PREPARATIONS	1	No Quantity							911243			0
S3	2009	2009	2009	2	0	2	Export	440	Lithuania	LTU	203	Czechia	CZE								01	MEAT, MEAT PREPARATIONS	1	No Quantity							406310			0
S3	2009	2009	2009	2	0	2	Export	440	Lithuania	LTU	208	Denmark	DNK								01	MEAT, MEAT PREPARATIONS	1	No Quantity							4521841			0
S3	2009	2009	2009	2	0	2	Export	440	Lithuania	LTU	233	Estonia	EST								01	MEAT, MEAT PREPARATIONS	1	No Quantity							20417500			0
S3	2009	2009	2009	2	0	2	Export	440	Lithuania	LTU	246	Finland	FIN								01	MEAT, MEAT PREPARATIONS	1	No Quantity							2028738			0
S3	2009	2009	2009	2	0	2	Export	440	Lithuania	LTU	251	France	FRA								01	MEAT, MEAT PREPARATIONS	1	No Quantity							6779908			0
S3	2009	2009	2009	2	0	2	Export	440	Lithuania	LTU	276	Germany	DEU								01	MEAT, MEAT PREPARATIONS	1	No Quantity							13353726			0
S3	2009	2009	2009	2	0	2	Export	440	Lithuania	LTU	300	Greece	GRC								01	MEAT, MEAT PREPARATIONS	1	No Quantity							1771428			0
S3	2009	2009	2009	2	0	2	Export	440	Lithuania	LTU	344	China, Hong Kong SAR	HKG								01	MEAT, MEAT PREPARATIONS	1	No Quantity							31862			0
S3	2009	2009	2009	2	0	2	Export	440	Lithuania	LTU	348	Hungary	HUN								01	MEAT, MEAT PREPARATIONS	1	No Quantity							1079446			0
S3	2009	2009	2009	2	0	2	Export	440	Lithuania	LTU	372	Ireland	IRL								01	MEAT, MEAT PREPARATIONS	1	No Quantity							2274521			0
S3	2009	2009	2009	2	0	2	Export	440	Lithuania	LTU	376	Israel	ISR								01	MEAT, MEAT PREPARATIONS	1	No Quantity							6533			0
S3	2009	2009	2009	2	0	2	Export	440	Lithuania	LTU	381	Italy	ITA								01	MEAT, MEAT PREPARATIONS	1	No Quantity							14022589			0
S3	2009	2009	2009	2	0	2	Export	440	Lithuania	LTU	398	Kazakhstan	KAZ								01	MEAT, MEAT PREPARATIONS	1	No Quantity							22417			0
S3	2009	2009	2009	2	0	2	Export	440	Lithuania	LTU	417	Kyrgyzstan	KGZ								01	MEAT, MEAT PREPARATIONS	1	No Quantity							1419			0
S3	2009	2009	2009	2	0	2	Export	440	Lithuania	LTU	428	Latvia	LVA								01	MEAT, MEAT PREPARATIONS	1	No Quantity							33872659			0
S3	2009	2009	2009	2	0	2	Export	440	Lithuania	LTU	470	Malta	MLT								01	MEAT, MEAT PREPARATIONS	1	No Quantity							399996			0
S3	2009	2009	2009	2	0	2	Export	440	Lithuania	LTU	528	Netherlands	NLD								01	MEAT, MEAT PREPARATIONS	1	No Quantity							27692250			0
S3	2009	2009	2009	2	0	2	Export	440	Lithuania	LTU	616	Poland	POL								01	MEAT, MEAT PREPARATIONS	1	No Quantity							3892576			0
S3	2009	2009	2009	2	0	2	Export	440	Lithuania	LTU	642	Romania	ROU								01	MEAT, MEAT PREPARATIONS	1	No Quantity							256379			0
S3	2009	2009	2009	2	0	2	Export	440	Lithuania	LTU	643	Russian Federation	RUS								01	MEAT, MEAT PREPARATIONS	1	No Quantity							35801852			0
S3	2009	2009	2009	2	0	2	Export	440	Lithuania	LTU	704	Viet Nam	VNM								01	MEAT, MEAT PREPARATIONS	1	No Quantity							17732			0
S3	2009	2009	2009	2	0	2	Export	440	Lithuania	LTU	705	Slovenia	SVN								01	MEAT, MEAT PREPARATIONS	1	No Quantity							425599			0
S3	2009	2009	2009	2	0	2	Export	440	Lithuania	LTU	724	Spain	ESP								01	MEAT, MEAT PREPARATIONS	1	No Quantity							497996			0
S3	2009	2009	2009	2	0	2	Export	440	Lithuania	LTU	752	Sweden	SWE								01	MEAT, MEAT PREPARATIONS	1	No Quantity							12128219			0
S3	2009	2009	2009	2	0	2	Export	440	Lithuania	LTU	784	United Arab Emirates	ARE								01	MEAT, MEAT PREPARATIONS	1	No Quantity							13			0
S3	2009	2009	2009	2	0	2	Export	440	Lithuania	LTU	804	Ukraine	UKR								01	MEAT, MEAT PREPARATIONS	1	No Quantity							401808			0
S3	2009	2009	2009	2	0	2	Export	440	Lithuania	LTU	826	United Kingdom	GBR								01	MEAT, MEAT PREPARATIONS	1	No Quantity							8996456			0
S3	2009	2009	2009	2	0	2	Export	807	North Macedonia	MKD	0	World	WLD								01	MEAT, MEAT PREPARATIONS	1	No Quantity							35914937			0
S3	2009	2009	2009	2	0	2	Export	807	North Macedonia	MKD	8	Albania	ALB								01	MEAT, MEAT PREPARATIONS	1	No Quantity							72434			0
S3	2009	2009	2009	2	0	2	Export	807	North Macedonia	MKD	36	Australia	AUS								01	MEAT, MEAT PREPARATIONS	1	No Quantity							60063			0
S3	2009	2009	2009	2	0	2	Export	807	North Macedonia	MKD	70	Bosnia Herzegovina	BIH								01	MEAT, MEAT PREPARATIONS	1	No Quantity							5859195			0
S3	2009	2009	2009	2	0	2	Export	807	North Macedonia	MKD	191	Croatia	HRV								01	MEAT, MEAT PREPARATIONS	1	No Quantity							1423247			0
S3	2009	2009	2009	2	0	2	Export	807	North Macedonia	MKD	300	Greece	GRC								01	MEAT, MEAT PREPARATIONS	1	No Quantity							9193759			0
S3	2009	2009	2009	2	0	2	Export	807	North Macedonia	MKD	381	Italy	ITA								01	MEAT, MEAT PREPARATIONS	1	No Quantity							10435385			0
S3	2009	2009	2009	2	0	2	Export	807	North Macedonia	MKD	499	Montenegro	MNE								01	MEAT, MEAT PREPARATIONS	1	No Quantity							1098024			0
S3	2009	2009	2009	2	0	2	Export	807	North Macedonia	MKD	688	Serbia	SRB								01	MEAT, MEAT PREPARATIONS	1	No Quantity							7666309			0
S3	2009	2009	2009	2	0	2	Export	807	North Macedonia	MKD	792	Turkey	TUR								01	MEAT, MEAT PREPARATIONS	1	No Quantity							106521			0
S3	2009	2009	2009	2	0	2	Export	440	Lithuania	LTU	0	World	WLD								02	DAIRY PRODUCTS,BIRD EGGS	1	No Quantity							482151088			0
S3	2009	2009	2009	2	0	2	Export	440	Lithuania	LTU	31	Azerbaijan	AZE								02	DAIRY PRODUCTS,BIRD EGGS	1	No Quantity							1150226			0
S3	2009	2009	2009	2	0	2	Export	440	Lithuania	LTU	36	Australia	AUS								02	DAIRY PRODUCTS,BIRD EGGS	1	No Quantity							7430			0
S3	2009	2009	2009	2	0	2	Export	440	Lithuania	LTU	40	Austria	AUT								02	DAIRY PRODUCTS,BIRD EGGS	1	No Quantity							260306			0
S3	2009	2009	2009	2	0	2	Export	440	Lithuania	LTU	44	Bahamas	BHS								02	DAIRY PRODUCTS,BIRD EGGS	1	No Quantity							51360			0
S3	2009	2009	2009	2	0	2	Export	440	Lithuania	LTU	50	Bangladesh	BGD								02	DAIRY PRODUCTS,BIRD EGGS	1	No Quantity							129840			0
S3	2009	2009	2009	2	0	2	Export	440	Lithuania	LTU	56	Belgium	BEL								02	DAIRY PRODUCTS,BIRD EGGS	1	No Quantity							1861967			0
S3	2009	2009	2009	2	0	2	Export	440	Lithuania	LTU	70	Bosnia Herzegovina	BIH								02	DAIRY PRODUCTS,BIRD EGGS	1	No Quantity							174168			0
S3	2009	2009	2009	2	0	2	Export	440	Lithuania	LTU	100	Bulgaria	BGR								02	DAIRY PRODUCTS,BIRD EGGS	1	No Quantity							2987382			0
S3	2009	2009	2009	2	0	2	Export	440	Lithuania	LTU	112	Belarus	BLR								02	DAIRY PRODUCTS,BIRD EGGS	1	No Quantity							800475			0
S3	2009	2009	2009	2	0	2	Export	440	Lithuania	LTU	124	Canada	CAN								02	DAIRY PRODUCTS,BIRD EGGS	1	No Quantity							1947569			0
S3	2009	2009	2009	2	0	2	Export	440	Lithuania	LTU	156	China	CHN								02	DAIRY PRODUCTS,BIRD EGGS	1	No Quantity							105755			0
S3	2009	2009	2009	2	0	2	Export	440	Lithuania	LTU	191	Croatia	HRV								02	DAIRY PRODUCTS,BIRD EGGS	1	No Quantity							3147393			0
S3	2009	2009	2009	2	0	2	Export	440	Lithuania	LTU	196	Cyprus	CYP								02	DAIRY PRODUCTS,BIRD EGGS	1	No Quantity							234888			0
S3	2009	2009	2009	2	0	2	Export	440	Lithuania	LTU	203	Czechia	CZE								02	DAIRY PRODUCTS,BIRD EGGS	1	No Quantity							2447848			0
S3	2009	2009	2009	2	0	2	Export	440	Lithuania	LTU	204	Benin	BEN								02	DAIRY PRODUCTS,BIRD EGGS	1	No Quantity							113954			0
S3	2009	2009	2009	2	0	2	Export	440	Lithuania	LTU	208	Denmark	DNK								02	DAIRY PRODUCTS,BIRD EGGS	1	No Quantity							1663870			0
S3	2009	2009	2009	2	0	2	Export	440	Lithuania	LTU	233	Estonia	EST								02	DAIRY PRODUCTS,BIRD EGGS	1	No Quantity							10818227			0
S3	2009	2009	2009	2	0	2	Export	440	Lithuania	LTU	246	Finland	FIN								02	DAIRY PRODUCTS,BIRD EGGS	1	No Quantity							2936170			0
S3	2009	2009	2009	2	0	2	Export	440	Lithuania	LTU	251	France	FRA								02	DAIRY PRODUCTS,BIRD EGGS	1	No Quantity							5108695			0
S3	2009	2009	2009	2	0	2	Export	440	Lithuania	LTU	270	Gambia	GMB								02	DAIRY PRODUCTS,BIRD EGGS	1	No Quantity							2420			0
S3	2009	2009	2009	2	0	2	Export	440	Lithuania	LTU	276	Germany	DEU								02	DAIRY PRODUCTS,BIRD EGGS	1	No Quantity							56686039			0
S3	2009	2009	2009	2	0	2	Export	440	Lithuania	LTU	300	Greece	GRC								02	DAIRY PRODUCTS,BIRD EGGS	1	No Quantity							968297			0
S3	2009	2009	2009	2	0	2	Export	440	Lithuania	LTU	308	Grenada	GRD								02	DAIRY PRODUCTS,BIRD EGGS	1	No Quantity							82708			0
S3	2009	2009	2009	2	0	2	Export	440	Lithuania	LTU	348	Hungary	HUN								02	DAIRY PRODUCTS,BIRD EGGS	1	No Quantity							1237032			0
S3	2009	2009	2009	2	0	2	Export	440	Lithuania	LTU	360	Indonesia	IDN								02	DAIRY PRODUCTS,BIRD EGGS	1	No Quantity							374394			0
S3	2009	2009	2009	2	0	2	Export	440	Lithuania	LTU	372	Ireland	IRL								02	DAIRY PRODUCTS,BIRD EGGS	1	No Quantity							1616956			0
S3	2009	2009	2009	2	0	2	Export	440	Lithuania	LTU	376	Israel	ISR								02	DAIRY PRODUCTS,BIRD EGGS	1	No Quantity							397860			0
S3	2009	2009	2009	2	0	2	Export	440	Lithuania	LTU	381	Italy	ITA								02	DAIRY PRODUCTS,BIRD EGGS	1	No Quantity							85835237			0
S3	2009	2009	2009	2	0	2	Export	440	Lithuania	LTU	384	Côte d'Ivoire	CIV								02	DAIRY PRODUCTS,BIRD EGGS	1	No Quantity							34386			0
S3	2009	2009	2009	2	0	2	Export	440	Lithuania	LTU	398	Kazakhstan	KAZ								02	DAIRY PRODUCTS,BIRD EGGS	1	No Quantity							1653149			0
S3	2009	2009	2009	2	0	2	Export	440	Lithuania	LTU	417	Kyrgyzstan	KGZ								02	DAIRY PRODUCTS,BIRD EGGS	1	No Quantity							20976			0
S3	2009	2009	2009	2	0	2	Export	440	Lithuania	LTU	428	Latvia	LVA								02	DAIRY PRODUCTS,BIRD EGGS	1	No Quantity							44097064			0
S3	2009	2009	2009	2	0	2	Export	440	Lithuania	LTU	434	Libya	LBY								02	DAIRY PRODUCTS,BIRD EGGS	1	No Quantity							2733098			0
S3	2009	2009	2009	2	0	2	Export	440	Lithuania	LTU	458	Malaysia	MYS								02	DAIRY PRODUCTS,BIRD EGGS	1	No Quantity							418274			0
S3	2009	2009	2009	2	0	2	Export	440	Lithuania	LTU	466	Mali	MLI								02	DAIRY PRODUCTS,BIRD EGGS	1	No Quantity							34386			0
S3	2009	2009	2009	2	0	2	Export	440	Lithuania	LTU	470	Malta	MLT								02	DAIRY PRODUCTS,BIRD EGGS	1	No Quantity							56979			0
S3	2009	2009	2009	2	0	2	Export	440	Lithuania	LTU	498	Rep. of Moldova	MDA								02	DAIRY PRODUCTS,BIRD EGGS	1	No Quantity							101596			0
S3	2009	2009	2009	2	0	2	Export	440	Lithuania	LTU	504	Morocco	MAR								02	DAIRY PRODUCTS,BIRD EGGS	1	No Quantity							115796			0
S3	2009	2009	2009	2	0	2	Export	440	Lithuania	LTU	528	Netherlands	NLD								02	DAIRY PRODUCTS,BIRD EGGS	1	No Quantity							26716998			0
S3	2009	2009	2009	2	0	2	Export	440	Lithuania	LTU	608	Philippines	PHL								02	DAIRY PRODUCTS,BIRD EGGS	1	No Quantity							64194			0
S3	2009	2009	2009	2	0	2	Export	440	Lithuania	LTU	616	Poland	POL								02	DAIRY PRODUCTS,BIRD EGGS	1	No Quantity							47860475			0
S3	2009	2009	2009	2	0	2	Export	440	Lithuania	LTU	620	Portugal	PRT								02	DAIRY PRODUCTS,BIRD EGGS	1	No Quantity							1079057			0
S3	2009	2009	2009	2	0	2	Export	440	Lithuania	LTU	642	Romania	ROU								02	DAIRY PRODUCTS,BIRD EGGS	1	No Quantity							1391156			0
S3	2009	2009	2009	2	0	2	Export	440	Lithuania	LTU	643	Russian Federation	RUS								02	DAIRY PRODUCTS,BIRD EGGS	1	No Quantity							136826472			0
S3	2009	2009	2009	2	0	2	Export	440	Lithuania	LTU	682	Saudi Arabia	SAU								02	DAIRY PRODUCTS,BIRD EGGS	1	No Quantity							4549231			0
S3	2009	2009	2009	2	0	2	Export	440	Lithuania	LTU	686	Senegal	SEN								02	DAIRY PRODUCTS,BIRD EGGS	1	No Quantity							1826653			0
S3	2009	2009	2009	2	0	2	Export	440	Lithuania	LTU	688	Serbia	SRB								02	DAIRY PRODUCTS,BIRD EGGS	1	No Quantity							69506			0
S3	2009	2009	2009	2	0	2	Export	440	Lithuania	LTU	702	Singapore	SGP								02	DAIRY PRODUCTS,BIRD EGGS	1	No Quantity							19323			0
S3	2009	2009	2009	2	0	2	Export	440	Lithuania	LTU	703	Slovakia	SVK								02	DAIRY PRODUCTS,BIRD EGGS	1	No Quantity							1132749			0
S3	2009	2009	2009	2	0	2	Export	440	Lithuania	LTU	704	Viet Nam	VNM								02	DAIRY PRODUCTS,BIRD EGGS	1	No Quantity							1615428			0
S3	2009	2009	2009	2	0	2	Export	440	Lithuania	LTU	705	Slovenia	SVN								02	DAIRY PRODUCTS,BIRD EGGS	1	No Quantity							262629			0
S3	2009	2009	2009	2	0	2	Export	440	Lithuania	LTU	716	Zimbabwe	ZWE								02	DAIRY PRODUCTS,BIRD EGGS	1	No Quantity							2497			0
S3	2009	2009	2009	2	0	2	Export	440	Lithuania	LTU	724	Spain	ESP								02	DAIRY PRODUCTS,BIRD EGGS	1	No Quantity							14808677			0
S3	2009	2009	2009	2	0	2	Export	440	Lithuania	LTU	752	Sweden	SWE								02	DAIRY PRODUCTS,BIRD EGGS	1	No Quantity							7956			0
S3	2009	2009	2009	2	0	2	Export	440	Lithuania	LTU	757	Switzerland	CHE								02	DAIRY PRODUCTS,BIRD EGGS	1	No Quantity							1160364			0
S3	2009	2009	2009	2	0	2	Export	440	Lithuania	LTU	760	Syria	SYR								02	DAIRY PRODUCTS,BIRD EGGS	1	No Quantity							84751			0
S3	2009	2009	2009	2	0	2	Export	440	Lithuania	LTU	804	Ukraine	UKR								02	DAIRY PRODUCTS,BIRD EGGS	1	No Quantity							336035			0
S3	2009	2009	2009	2	0	2	Export	440	Lithuania	LTU	818	Egypt	EGY								02	DAIRY PRODUCTS,BIRD EGGS	1	No Quantity							265248			0
S3	2009	2009	2009	2	0	2	Export	440	Lithuania	LTU	826	United Kingdom	GBR								02	DAIRY PRODUCTS,BIRD EGGS	1	No Quantity							5682557			0
S3	2009	2009	2009	2	0	2	Export	440	Lithuania	LTU	842	USA	USA								02	DAIRY PRODUCTS,BIRD EGGS	1	No Quantity							3151414			0
S3	2009	2009	2009	2	0	2	Export	440	Lithuania	LTU	860	Uzbekistan	UZB								02	DAIRY PRODUCTS,BIRD EGGS	1	No Quantity							823548			0
S3	2009	2009	2009	2	0	2	Export	807	North Macedonia	MKD	0	World	WLD								02	DAIRY PRODUCTS,BIRD EGGS	1	No Quantity							6430551			0
S3	2009	2009	2009	2	0	2	Export	807	North Macedonia	MKD	8	Albania	ALB								02	DAIRY PRODUCTS,BIRD EGGS	1	No Quantity							617299			0
S3	2009	2009	2009	2	0	2	Export	807	North Macedonia	MKD	36	Australia	AUS								02	DAIRY PRODUCTS,BIRD EGGS	1	No Quantity							59618			0
S3	2009	2009	2009	2	0	2	Export	807	North Macedonia	MKD	40	Austria	AUT								02	DAIRY PRODUCTS,BIRD EGGS	1	No Quantity							211733			0
S3	2009	2009	2009	2	0	2	Export	807	North Macedonia	MKD	70	Bosnia Herzegovina	BIH								02	DAIRY PRODUCTS,BIRD EGGS	1	No Quantity							829880			0
S3	2009	2009	2009	2	0	2	Export	807	North Macedonia	MKD	100	Bulgaria	BGR								02	DAIRY PRODUCTS,BIRD EGGS	1	No Quantity							234974			0
S3	2009	2009	2009	2	0	2	Export	807	North Macedonia	MKD	124	Canada	CAN								02	DAIRY PRODUCTS,BIRD EGGS	1	No Quantity							116476			0
S3	2009	2009	2009	2	0	2	Export	807	North Macedonia	MKD	191	Croatia	HRV								02	DAIRY PRODUCTS,BIRD EGGS	1	No Quantity							36760			0
S3	2009	2009	2009	2	0	2	Export	807	North Macedonia	MKD	300	Greece	GRC								02	DAIRY PRODUCTS,BIRD EGGS	1	No Quantity							46902			0
S3	2009	2009	2009	2	0	2	Export	807	North Macedonia	MKD	499	Montenegro	MNE								02	DAIRY PRODUCTS,BIRD EGGS	1	No Quantity							778394			0
S3	2009	2009	2009	2	0	2	Export	807	North Macedonia	MKD	688	Serbia	SRB								02	DAIRY PRODUCTS,BIRD EGGS	1	No Quantity							2860982			0
S3	2009	2009	2009	2	0	2	Export	807	North Macedonia	MKD	757	Switzerland	CHE								02	DAIRY PRODUCTS,BIRD EGGS	1	No Quantity							28			0
S3	2009	2009	2009	2	0	2	Export	807	North Macedonia	MKD	826	United Kingdom	GBR								02	DAIRY PRODUCTS,BIRD EGGS	1	No Quantity							446			0
S3	2009	2009	2009	2	0	2	Export	807	North Macedonia	MKD	842	USA	USA								02	DAIRY PRODUCTS,BIRD EGGS	1	No Quantity							637060			0
S3	2009	2009	2009	2	0	2	Export	440	Lithuania	LTU	0	World	WLD								03	FISH,CRUSTACEANS,MOLLUSC	1	No Quantity							324882700			0
S3	2009	2009	2009	2	0	2	Export	440	Lithuania	LTU	32	Argentina	ARG								03	FISH,CRUSTACEANS,MOLLUSC	1	No Quantity							18354			0
S3	2009	2009	2009	2	0	2	Export	440	Lithuania	LTU	36	Australia	AUS								03	FISH,CRUSTACEANS,MOLLUSC	1	No Quantity							8066			0
S3	2009	2009	2009	2	0	2	Export	440	Lithuania	LTU	40	Austria	AUT								03	FISH,CRUSTACEANS,MOLLUSC	1	No Quantity							1473142			0
S3	2009	2009	2009	2	0	2	Export	440	Lithuania	LTU	56	Belgium	BEL								03	FISH,CRUSTACEANS,MOLLUSC	1	No Quantity							17937683			0
S3	2009	2009	2009	2	0	2	Export	440	Lithuania	LTU	70	Bosnia Herzegovina	BIH								03	FISH,CRUSTACEANS,MOLLUSC	1	No Quantity							179342			0
S3	2009	2009	2009	2	0	2	Export	440	Lithuania	LTU	100	Bulgaria	BGR								03	FISH,CRUSTACEANS,MOLLUSC	1	No Quantity							1509764			0
S3	2009	2009	2009	2	0	2	Export	440	Lithuania	LTU	112	Belarus	BLR								03	FISH,CRUSTACEANS,MOLLUSC	1	No Quantity							6699806			0
S3	2009	2009	2009	2	0	2	Export	440	Lithuania	LTU	124	Canada	CAN								03	FISH,CRUSTACEANS,MOLLUSC	1	No Quantity							152604			0
S3	2009	2009	2009	2	0	2	Export	440	Lithuania	LTU	156	China	CHN								03	FISH,CRUSTACEANS,MOLLUSC	1	No Quantity							113742			0
S3	2009	2009	2009	2	0	2	Export	440	Lithuania	LTU	191	Croatia	HRV								03	FISH,CRUSTACEANS,MOLLUSC	1	No Quantity							2199118			0
S3	2009	2009	2009	2	0	2	Export	440	Lithuania	LTU	196	Cyprus	CYP								03	FISH,CRUSTACEANS,MOLLUSC	1	No Quantity							67821			0
S3	2009	2009	2009	2	0	2	Export	440	Lithuania	LTU	203	Czechia	CZE								03	FISH,CRUSTACEANS,MOLLUSC	1	No Quantity							2925815			0
S3	2009	2009	2009	2	0	2	Export	440	Lithuania	LTU	208	Denmark	DNK								03	FISH,CRUSTACEANS,MOLLUSC	1	No Quantity							7080058			0
S3	2009	2009	2009	2	0	2	Export	440	Lithuania	LTU	233	Estonia	EST								03	FISH,CRUSTACEANS,MOLLUSC	1	No Quantity							22731501			0
S3	2009	2009	2009	2	0	2	Export	440	Lithuania	LTU	246	Finland	FIN								03	FISH,CRUSTACEANS,MOLLUSC	1	No Quantity							210991			0
S3	2009	2009	2009	2	0	2	Export	440	Lithuania	LTU	251	France	FRA								03	FISH,CRUSTACEANS,MOLLUSC	1	No Quantity							28691669			0
S3	2009	2009	2009	2	0	2	Export	440	Lithuania	LTU	270	Gambia	GMB								03	FISH,CRUSTACEANS,MOLLUSC	1	No Quantity							3229			0
S3	2009	2009	2009	2	0	2	Export	440	Lithuania	LTU	276	Germany	DEU								03	FISH,CRUSTACEANS,MOLLUSC	1	No Quantity							107212482			0
S3	2009	2009	2009	2	0	2	Export	440	Lithuania	LTU	300	Greece	GRC								03	FISH,CRUSTACEANS,MOLLUSC	1	No Quantity							378193			0
S3	2009	2009	2009	2	0	2	Export	440	Lithuania	LTU	348	Hungary	HUN								03	FISH,CRUSTACEANS,MOLLUSC	1	No Quantity							1168741			0
S3	2009	2009	2009	2	0	2	Export	440	Lithuania	LTU	352	Iceland	ISL								03	FISH,CRUSTACEANS,MOLLUSC	1	No Quantity							55234			0
S3	2009	2009	2009	2	0	2	Export	440	Lithuania	LTU	372	Ireland	IRL								03	FISH,CRUSTACEANS,MOLLUSC	1	No Quantity							872018			0
S3	2009	2009	2009	2	0	2	Export	440	Lithuania	LTU	381	Italy	ITA								03	FISH,CRUSTACEANS,MOLLUSC	1	No Quantity							8758078			0
S3	2009	2009	2009	2	0	2	Export	440	Lithuania	LTU	392	Japan	JPN								03	FISH,CRUSTACEANS,MOLLUSC	1	No Quantity							34106			0
S3	2009	2009	2009	2	0	2	Export	440	Lithuania	LTU	398	Kazakhstan	KAZ								03	FISH,CRUSTACEANS,MOLLUSC	1	No Quantity							1221335			0
S3	2009	2009	2009	2	0	2	Export	440	Lithuania	LTU	417	Kyrgyzstan	KGZ								03	FISH,CRUSTACEANS,MOLLUSC	1	No Quantity							33219			0
S3	2009	2009	2009	2	0	2	Export	440	Lithuania	LTU	422	Lebanon	LBN								03	FISH,CRUSTACEANS,MOLLUSC	1	No Quantity							188763			0
S3	2009	2009	2009	2	0	2	Export	440	Lithuania	LTU	428	Latvia	LVA								03	FISH,CRUSTACEANS,MOLLUSC	1	No Quantity							34337510			0
S3	2009	2009	2009	2	0	2	Export	440	Lithuania	LTU	442	Luxembourg	LUX								03	FISH,CRUSTACEANS,MOLLUSC	1	No Quantity							12018			0
S3	2009	2009	2009	2	0	2	Export	440	Lithuania	LTU	470	Malta	MLT								03	FISH,CRUSTACEANS,MOLLUSC	1	No Quantity							10			0
S3	2009	2009	2009	2	0	2	Export	440	Lithuania	LTU	496	Mongolia	MNG								03	FISH,CRUSTACEANS,MOLLUSC	1	No Quantity							132367			0
S3	2009	2009	2009	2	0	2	Export	440	Lithuania	LTU	498	Rep. of Moldova	MDA								03	FISH,CRUSTACEANS,MOLLUSC	1	No Quantity							1569607			0
S3	2009	2009	2009	2	0	2	Export	440	Lithuania	LTU	528	Netherlands	NLD								03	FISH,CRUSTACEANS,MOLLUSC	1	No Quantity							5070171			0
S3	2009	2009	2009	2	0	2	Export	440	Lithuania	LTU	579	Norway	NOR								03	FISH,CRUSTACEANS,MOLLUSC	1	No Quantity							199555			0
S3	2009	2009	2009	2	0	2	Export	440	Lithuania	LTU	591	Panama	PAN								03	FISH,CRUSTACEANS,MOLLUSC	1	No Quantity							4022			0
S3	2009	2009	2009	2	0	2	Export	440	Lithuania	LTU	616	Poland	POL								03	FISH,CRUSTACEANS,MOLLUSC	1	No Quantity							15579963			0
S3	2009	2009	2009	2	0	2	Export	440	Lithuania	LTU	620	Portugal	PRT								03	FISH,CRUSTACEANS,MOLLUSC	1	No Quantity							2467421			0
S3	2009	2009	2009	2	0	2	Export	440	Lithuania	LTU	642	Romania	ROU								03	FISH,CRUSTACEANS,MOLLUSC	1	No Quantity							1445861			0
S3	2009	2009	2009	2	0	2	Export	440	Lithuania	LTU	643	Russian Federation	RUS								03	FISH,CRUSTACEANS,MOLLUSC	1	No Quantity							20334052			0
S3	2009	2009	2009	2	0	2	Export	440	Lithuania	LTU	688	Serbia	SRB								03	FISH,CRUSTACEANS,MOLLUSC	1	No Quantity							360542			0
S3	2009	2009	2009	2	0	2	Export	440	Lithuania	LTU	703	Slovakia	SVK								03	FISH,CRUSTACEANS,MOLLUSC	1	No Quantity							581643			0
S3	2009	2009	2009	2	0	2	Export	440	Lithuania	LTU	705	Slovenia	SVN								03	FISH,CRUSTACEANS,MOLLUSC	1	No Quantity							299172			0
S3	2009	2009	2009	2	0	2	Export	440	Lithuania	LTU	710	South Africa	ZAF								03	FISH,CRUSTACEANS,MOLLUSC	1	No Quantity							39098			0
S3	2009	2009	2009	2	0	2	Export	440	Lithuania	LTU	724	Spain	ESP								03	FISH,CRUSTACEANS,MOLLUSC	1	No Quantity							13885635			0
S3	2009	2009	2009	2	0	2	Export	440	Lithuania	LTU	752	Sweden	SWE								03	FISH,CRUSTACEANS,MOLLUSC	1	No Quantity							271054			0
S3	2009	2009	2009	2	0	2	Export	440	Lithuania	LTU	757	Switzerland	CHE								03	FISH,CRUSTACEANS,MOLLUSC	1	No Quantity							184344			0
S3	2009	2009	2009	2	0	2	Export	440	Lithuania	LTU	784	United Arab Emirates	ARE								03	FISH,CRUSTACEANS,MOLLUSC	1	No Quantity							19474			0
S3	2009	2009	2009	2	0	2	Export	440	Lithuania	LTU	804	Ukraine	UKR								03	FISH,CRUSTACEANS,MOLLUSC	1	No Quantity							4677062			0
S3	2009	2009	2009	2	0	2	Export	440	Lithuania	LTU	807	North Macedonia	MKD								03	FISH,CRUSTACEANS,MOLLUSC	1	No Quantity							265722			0
S3	2009	2009	2009	2	0	2	Export	440	Lithuania	LTU	826	United Kingdom	GBR								03	FISH,CRUSTACEANS,MOLLUSC	1	No Quantity							10728644			0
S3	2009	2009	2009	2	0	2	Export	440	Lithuania	LTU	842	USA	USA								03	FISH,CRUSTACEANS,MOLLUSC	1	No Quantity							492879			0
S3	2009	2009	2009	2	0	2	Export	807	North Macedonia	MKD	0	World	WLD								03	FISH,CRUSTACEANS,MOLLUSC	1	No Quantity							9793076			0
S3	2009	2009	2009	2	0	2	Export	807	North Macedonia	MKD	8	Albania	ALB								03	FISH,CRUSTACEANS,MOLLUSC	1	No Quantity							334			0
S3	2009	2009	2009	2	0	2	Export	807	North Macedonia	MKD	70	Bosnia Herzegovina	BIH								03	FISH,CRUSTACEANS,MOLLUSC	1	No Quantity							44525			0
S3	2009	2009	2009	2	0	2	Export	807	North Macedonia	MKD	124	Canada	CAN								03	FISH,CRUSTACEANS,MOLLUSC	1	No Quantity							1108			0
S3	2009	2009	2009	2	0	2	Export	807	North Macedonia	MKD	300	Greece	GRC								03	FISH,CRUSTACEANS,MOLLUSC	1	No Quantity							8911205			0
S3	2009	2009	2009	2	0	2	Export	807	North Macedonia	MKD	688	Serbia	SRB								03	FISH,CRUSTACEANS,MOLLUSC	1	No Quantity							827258			0
S3	2009	2009	2009	2	0	2	Export	807	North Macedonia	MKD	842	USA	USA								03	FISH,CRUSTACEANS,MOLLUSC	1	No Quantity							8645			0
S3	2009	2009	2009	2	0	2	Export	440	Lithuania	LTU	0	World	WLD								04	CEREALS,CEREAL PREPRTNS.	1	No Quantity							437899602			0
S3	2009	2009	2009	2	0	2	Export	440	Lithuania	LTU	12	Algeria	DZA								04	CEREALS,CEREAL PREPRTNS.	1	No Quantity							13017321			0
S3	2009	2009	2009	2	0	2	Export	440	Lithuania	LTU	24	Angola	AGO								04	CEREALS,CEREAL PREPRTNS.	1	No Quantity							327598			0
S3	2009	2009	2009	2	0	2	Export	440	Lithuania	LTU	31	Azerbaijan	AZE								04	CEREALS,CEREAL PREPRTNS.	1	No Quantity							105744			0
S3	2009	2009	2009	2	0	2	Export	440	Lithuania	LTU	36	Australia	AUS								04	CEREALS,CEREAL PREPRTNS.	1	No Quantity							17475			0
S3	2009	2009	2009	2	0	2	Export	440	Lithuania	LTU	40	Austria	AUT								04	CEREALS,CEREAL PREPRTNS.	1	No Quantity							188407			0
S3	2009	2009	2009	2	0	2	Export	440	Lithuania	LTU	52	Barbados	BRB								04	CEREALS,CEREAL PREPRTNS.	1	No Quantity							16672			0
S3	2009	2009	2009	2	0	2	Export	440	Lithuania	LTU	56	Belgium	BEL								04	CEREALS,CEREAL PREPRTNS.	1	No Quantity							3461597			0
S3	2009	2009	2009	2	0	2	Export	440	Lithuania	LTU	70	Bosnia Herzegovina	BIH								04	CEREALS,CEREAL PREPRTNS.	1	No Quantity							1572			0
S3	2009	2009	2009	2	0	2	Export	440	Lithuania	LTU	84	Belize	BLZ								04	CEREALS,CEREAL PREPRTNS.	1	No Quantity							1537			0
S3	2009	2009	2009	2	0	2	Export	440	Lithuania	LTU	100	Bulgaria	BGR								04	CEREALS,CEREAL PREPRTNS.	1	No Quantity							93719			0
S3	2009	2009	2009	2	0	2	Export	440	Lithuania	LTU	112	Belarus	BLR								04	CEREALS,CEREAL PREPRTNS.	1	No Quantity							5072050			0
S3	2009	2009	2009	2	0	2	Export	440	Lithuania	LTU	120	Cameroon	CMR								04	CEREALS,CEREAL PREPRTNS.	1	No Quantity							14864			0
S3	2009	2009	2009	2	0	2	Export	440	Lithuania	LTU	124	Canada	CAN								04	CEREALS,CEREAL PREPRTNS.	1	No Quantity							120686			0
S3	2009	2009	2009	2	0	2	Export	440	Lithuania	LTU	144	Sri Lanka	LKA								04	CEREALS,CEREAL PREPRTNS.	1	No Quantity							1099935			0
S3	2009	2009	2009	2	0	2	Export	440	Lithuania	LTU	178	Congo	COG								04	CEREALS,CEREAL PREPRTNS.	1	No Quantity							757797			0
S3	2009	2009	2009	2	0	2	Export	440	Lithuania	LTU	180	Dem. Rep. of the Congo	COD								04	CEREALS,CEREAL PREPRTNS.	1	No Quantity							8972890			0
S3	2009	2009	2009	2	0	2	Export	440	Lithuania	LTU	191	Croatia	HRV								04	CEREALS,CEREAL PREPRTNS.	1	No Quantity							13992			0
S3	2009	2009	2009	2	0	2	Export	440	Lithuania	LTU	196	Cyprus	CYP								04	CEREALS,CEREAL PREPRTNS.	1	No Quantity							108059			0
S3	2009	2009	2009	2	0	2	Export	440	Lithuania	LTU	203	Czechia	CZE								04	CEREALS,CEREAL PREPRTNS.	1	No Quantity							422371			0
S3	2009	2009	2009	2	0	2	Export	440	Lithuania	LTU	204	Benin	BEN								04	CEREALS,CEREAL PREPRTNS.	1	No Quantity							20435			0
S3	2009	2009	2009	2	0	2	Export	440	Lithuania	LTU	208	Denmark	DNK								04	CEREALS,CEREAL PREPRTNS.	1	No Quantity							7605822			0
S3	2009	2009	2009	2	0	2	Export	440	Lithuania	LTU	233	Estonia	EST								04	CEREALS,CEREAL PREPRTNS.	1	No Quantity							18193966			0
S3	2009	2009	2009	2	0	2	Export	440	Lithuania	LTU	234	Faeroe Isds	FRO								04	CEREALS,CEREAL PREPRTNS.	1	No Quantity							1735816			0
S3	2009	2009	2009	2	0	2	Export	440	Lithuania	LTU	246	Finland	FIN								04	CEREALS,CEREAL PREPRTNS.	1	No Quantity							9637110			0
S3	2009	2009	2009	2	0	2	Export	440	Lithuania	LTU	251	France	FRA								04	CEREALS,CEREAL PREPRTNS.	1	No Quantity							472931			0
S3	2009	2009	2009	2	0	2	Export	440	Lithuania	LTU	268	Georgia	GEO								04	CEREALS,CEREAL PREPRTNS.	1	No Quantity							41612			0
S3	2009	2009	2009	2	0	2	Export	440	Lithuania	LTU	270	Gambia	GMB								04	CEREALS,CEREAL PREPRTNS.	1	No Quantity							33221			0
S3	2009	2009	2009	2	0	2	Export	440	Lithuania	LTU	276	Germany	DEU								04	CEREALS,CEREAL PREPRTNS.	1	No Quantity							20177049			0
S3	2009	2009	2009	2	0	2	Export	440	Lithuania	LTU	300	Greece	GRC								04	CEREALS,CEREAL PREPRTNS.	1	No Quantity							118676			0
S3	2009	2009	2009	2	0	2	Export	440	Lithuania	LTU	348	Hungary	HUN								04	CEREALS,CEREAL PREPRTNS.	1	No Quantity							548541			0
S3	2009	2009	2009	2	0	2	Export	440	Lithuania	LTU	352	Iceland	ISL								04	CEREALS,CEREAL PREPRTNS.	1	No Quantity							51601			0
S3	2009	2009	2009	2	0	2	Export	440	Lithuania	LTU	368	Iraq	IRQ								04	CEREALS,CEREAL PREPRTNS.	1	No Quantity							13018			0
S3	2009	2009	2009	2	0	2	Export	440	Lithuania	LTU	372	Ireland	IRL								04	CEREALS,CEREAL PREPRTNS.	1	No Quantity							6220171			0
S3	2009	2009	2009	2	0	2	Export	440	Lithuania	LTU	376	Israel	ISR								04	CEREALS,CEREAL PREPRTNS.	1	No Quantity							112375			0
S3	2009	2009	2009	2	0	2	Export	440	Lithuania	LTU	381	Italy	ITA								04	CEREALS,CEREAL PREPRTNS.	1	No Quantity							303989			0
S3	2009	2009	2009	2	0	2	Export	440	Lithuania	LTU	392	Japan	JPN								04	CEREALS,CEREAL PREPRTNS.	1	No Quantity							71130			0
S3	2009	2009	2009	2	0	2	Export	440	Lithuania	LTU	398	Kazakhstan	KAZ								04	CEREALS,CEREAL PREPRTNS.	1	No Quantity							509310			0
S3	2009	2009	2009	2	0	2	Export	440	Lithuania	LTU	410	Rep. of Korea	KOR								04	CEREALS,CEREAL PREPRTNS.	1	No Quantity							11935			0
S3	2009	2009	2009	2	0	2	Export	440	Lithuania	LTU	417	Kyrgyzstan	KGZ								04	CEREALS,CEREAL PREPRTNS.	1	No Quantity							2803			0
S3	2009	2009	2009	2	0	2	Export	440	Lithuania	LTU	428	Latvia	LVA								04	CEREALS,CEREAL PREPRTNS.	1	No Quantity							108010745			0
S3	2009	2009	2009	2	0	2	Export	440	Lithuania	LTU	434	Libya	LBY								04	CEREALS,CEREAL PREPRTNS.	1	No Quantity							35354856			0
S3	2009	2009	2009	2	0	2	Export	440	Lithuania	LTU	450	Madagascar	MDG								04	CEREALS,CEREAL PREPRTNS.	1	No Quantity							12623			0
S3	2009	2009	2009	2	0	2	Export	440	Lithuania	LTU	470	Malta	MLT								04	CEREALS,CEREAL PREPRTNS.	1	No Quantity							70			0
S3	2009	2009	2009	2	0	2	Export	440	Lithuania	LTU	478	Mauritania	MRT								04	CEREALS,CEREAL PREPRTNS.	1	No Quantity							4134355			0
S3	2009	2009	2009	2	0	2	Export	440	Lithuania	LTU	498	Rep. of Moldova	MDA								04	CEREALS,CEREAL PREPRTNS.	1	No Quantity							24329			0
S3	2009	2009	2009	2	0	2	Export	440	Lithuania	LTU	504	Morocco	MAR								04	CEREALS,CEREAL PREPRTNS.	1	No Quantity							15904110			0
S3	2009	2009	2009	2	0	2	Export	440	Lithuania	LTU	528	Netherlands	NLD								04	CEREALS,CEREAL PREPRTNS.	1	No Quantity							14193800			0
S3	2009	2009	2009	2	0	2	Export	440	Lithuania	LTU	566	Nigeria	NGA								04	CEREALS,CEREAL PREPRTNS.	1	No Quantity							5339477			0
S3	2009	2009	2009	2	0	2	Export	440	Lithuania	LTU	579	Norway	NOR								04	CEREALS,CEREAL PREPRTNS.	1	No Quantity							4873227			0
S3	2009	2009	2009	2	0	2	Export	440	Lithuania	LTU	616	Poland	POL								04	CEREALS,CEREAL PREPRTNS.	1	No Quantity							6329557			0
S3	2009	2009	2009	2	0	2	Export	440	Lithuania	LTU	620	Portugal	PRT								04	CEREALS,CEREAL PREPRTNS.	1	No Quantity							3792058			0
S3	2009	2009	2009	2	0	2	Export	440	Lithuania	LTU	642	Romania	ROU								04	CEREALS,CEREAL PREPRTNS.	1	No Quantity							60437			0
S3	2009	2009	2009	2	0	2	Export	440	Lithuania	LTU	643	Russian Federation	RUS								04	CEREALS,CEREAL PREPRTNS.	1	No Quantity							12726503			0
S3	2009	2009	2009	2	0	2	Export	440	Lithuania	LTU	682	Saudi Arabia	SAU								04	CEREALS,CEREAL PREPRTNS.	1	No Quantity							13392665			0
S3	2009	2009	2009	2	0	2	Export	440	Lithuania	LTU	688	Serbia	SRB								04	CEREALS,CEREAL PREPRTNS.	1	No Quantity							6			0
S3	2009	2009	2009	2	0	2	Export	440	Lithuania	LTU	694	Sierra Leone	SLE								04	CEREALS,CEREAL PREPRTNS.	1	No Quantity							970132			0
S3	2009	2009	2009	2	0	2	Export	440	Lithuania	LTU	703	Slovakia	SVK								04	CEREALS,CEREAL PREPRTNS.	1	No Quantity							19605			0
S3	2009	2009	2009	2	0	2	Export	440	Lithuania	LTU	705	Slovenia	SVN								04	CEREALS,CEREAL PREPRTNS.	1	No Quantity							68516			0
S3	2009	2009	2009	2	0	2	Export	440	Lithuania	LTU	710	South Africa	ZAF								04	CEREALS,CEREAL PREPRTNS.	1	No Quantity							242733			0
S3	2009	2009	2009	2	0	2	Export	440	Lithuania	LTU	724	Spain	ESP								04	CEREALS,CEREAL PREPRTNS.	1	No Quantity							54055635			0
S3	2009	2009	2009	2	0	2	Export	440	Lithuania	LTU	752	Sweden	SWE								04	CEREALS,CEREAL PREPRTNS.	1	No Quantity							7690572			0
S3	2009	2009	2009	2	0	2	Export	440	Lithuania	LTU	757	Switzerland	CHE								04	CEREALS,CEREAL PREPRTNS.	1	No Quantity							16			0
S3	2009	2009	2009	2	0	2	Export	440	Lithuania	LTU	764	Thailand	THA								04	CEREALS,CEREAL PREPRTNS.	1	No Quantity							23599			0
S3	2009	2009	2009	2	0	2	Export	440	Lithuania	LTU	784	United Arab Emirates	ARE								04	CEREALS,CEREAL PREPRTNS.	1	No Quantity							11351103			0
S3	2009	2009	2009	2	0	2	Export	440	Lithuania	LTU	792	Turkey	TUR								04	CEREALS,CEREAL PREPRTNS.	1	No Quantity							20131394			0
S3	2009	2009	2009	2	0	2	Export	440	Lithuania	LTU	795	Turkmenistan	TKM								04	CEREALS,CEREAL PREPRTNS.	1	No Quantity							3			0
S3	2009	2009	2009	2	0	2	Export	440	Lithuania	LTU	804	Ukraine	UKR								04	CEREALS,CEREAL PREPRTNS.	1	No Quantity							740387			0
S3	2009	2009	2009	2	0	2	Export	440	Lithuania	LTU	807	North Macedonia	MKD								04	CEREALS,CEREAL PREPRTNS.	1	No Quantity							1764			0
S3	2009	2009	2009	2	0	2	Export	440	Lithuania	LTU	818	Egypt	EGY								04	CEREALS,CEREAL PREPRTNS.	1	No Quantity							10328670			0
S3	2009	2009	2009	2	0	2	Export	440	Lithuania	LTU	826	United Kingdom	GBR								04	CEREALS,CEREAL PREPRTNS.	1	No Quantity							2973047			0
S3	2009	2009	2009	2	0	2	Export	440	Lithuania	LTU	834	United Rep. of Tanzania	TZA								04	CEREALS,CEREAL PREPRTNS.	1	No Quantity							1906832			0
S3	2009	2009	2009	2	0	2	Export	440	Lithuania	LTU	842	USA	USA								04	CEREALS,CEREAL PREPRTNS.	1	No Quantity							1441147			0
S3	2009	2009	2009	2	0	2	Export	440	Lithuania	LTU	860	Uzbekistan	UZB								04	CEREALS,CEREAL PREPRTNS.	1	No Quantity							2109832			0
S3	2009	2009	2009	2	0	2	Export	807	North Macedonia	MKD	0	World	WLD								04	CEREALS,CEREAL PREPRTNS.	1	No Quantity							42888423			0
S3	2009	2009	2009	2	0	2	Export	807	North Macedonia	MKD	8	Albania	ALB								04	CEREALS,CEREAL PREPRTNS.	1	No Quantity							2204685			0
S3	2009	2009	2009	2	0	2	Export	807	North Macedonia	MKD	12	Algeria	DZA								04	CEREALS,CEREAL PREPRTNS.	1	No Quantity							178078			0
S3	2009	2009	2009	2	0	2	Export	807	North Macedonia	MKD	31	Azerbaijan	AZE								04	CEREALS,CEREAL PREPRTNS.	1	No Quantity							43593			0
S3	2009	2009	2009	2	0	2	Export	807	North Macedonia	MKD	36	Australia	AUS								04	CEREALS,CEREAL PREPRTNS.	1	No Quantity							392904			0
S3	2009	2009	2009	2	0	2	Export	807	North Macedonia	MKD	40	Austria	AUT								04	CEREALS,CEREAL PREPRTNS.	1	No Quantity							133823			0
S3	2009	2009	2009	2	0	2	Export	807	North Macedonia	MKD	70	Bosnia Herzegovina	BIH								04	CEREALS,CEREAL PREPRTNS.	1	No Quantity							6824479			0
S3	2009	2009	2009	2	0	2	Export	807	North Macedonia	MKD	100	Bulgaria	BGR								04	CEREALS,CEREAL PREPRTNS.	1	No Quantity							532048			0
S3	2009	2009	2009	2	0	2	Export	807	North Macedonia	MKD	124	Canada	CAN								04	CEREALS,CEREAL PREPRTNS.	1	No Quantity							150452			0
S3	2009	2009	2009	2	0	2	Export	807	North Macedonia	MKD	191	Croatia	HRV								04	CEREALS,CEREAL PREPRTNS.	1	No Quantity							7260679			0
S3	2009	2009	2009	2	0	2	Export	807	North Macedonia	MKD	196	Cyprus	CYP								04	CEREALS,CEREAL PREPRTNS.	1	No Quantity							28357			0
S3	2009	2009	2009	2	0	2	Export	807	North Macedonia	MKD	203	Czechia	CZE								04	CEREALS,CEREAL PREPRTNS.	1	No Quantity							89695			0
S3	2009	2009	2009	2	0	2	Export	807	North Macedonia	MKD	251	France	FRA								04	CEREALS,CEREAL PREPRTNS.	1	No Quantity							38179			0
S3	2009	2009	2009	2	0	2	Export	807	North Macedonia	MKD	268	Georgia	GEO								04	CEREALS,CEREAL PREPRTNS.	1	No Quantity							2330			0
S3	2009	2009	2009	2	0	2	Export	807	North Macedonia	MKD	276	Germany	DEU								04	CEREALS,CEREAL PREPRTNS.	1	No Quantity							58114			0
S3	2009	2009	2009	2	0	2	Export	807	North Macedonia	MKD	288	Ghana	GHA								04	CEREALS,CEREAL PREPRTNS.	1	No Quantity							12371			0
S3	2009	2009	2009	2	0	2	Export	807	North Macedonia	MKD	300	Greece	GRC								04	CEREALS,CEREAL PREPRTNS.	1	No Quantity							2518730			0
S3	2009	2009	2009	2	0	2	Export	807	North Macedonia	MKD	348	Hungary	HUN								04	CEREALS,CEREAL PREPRTNS.	1	No Quantity							5793			0
S3	2009	2009	2009	2	0	2	Export	807	North Macedonia	MKD	368	Iraq	IRQ								04	CEREALS,CEREAL PREPRTNS.	1	No Quantity							32476			0
S3	2009	2009	2009	2	0	2	Export	807	North Macedonia	MKD	376	Israel	ISR								04	CEREALS,CEREAL PREPRTNS.	1	No Quantity							199611			0
S3	2009	2009	2009	2	0	2	Export	807	North Macedonia	MKD	381	Italy	ITA								04	CEREALS,CEREAL PREPRTNS.	1	No Quantity							32			0
S3	2009	2009	2009	2	0	2	Export	807	North Macedonia	MKD	400	Jordan	JOR								04	CEREALS,CEREAL PREPRTNS.	1	No Quantity							37650			0
S3	2009	2009	2009	2	0	2	Export	807	North Macedonia	MKD	434	Libya	LBY								04	CEREALS,CEREAL PREPRTNS.	1	No Quantity							78959			0
S3	2009	2009	2009	2	0	2	Export	807	North Macedonia	MKD	470	Malta	MLT								04	CEREALS,CEREAL PREPRTNS.	1	No Quantity							1666			0
S3	2009	2009	2009	2	0	2	Export	807	North Macedonia	MKD	499	Montenegro	MNE								04	CEREALS,CEREAL PREPRTNS.	1	No Quantity							1397263			0
S3	2009	2009	2009	2	0	2	Export	807	North Macedonia	MKD	528	Netherlands	NLD								04	CEREALS,CEREAL PREPRTNS.	1	No Quantity							107698			0
S3	2009	2009	2009	2	0	2	Export	807	North Macedonia	MKD	586	Pakistan	PAK								04	CEREALS,CEREAL PREPRTNS.	1	No Quantity							12138			0
S3	2009	2009	2009	2	0	2	Export	807	North Macedonia	MKD	620	Portugal	PRT								04	CEREALS,CEREAL PREPRTNS.	1	No Quantity							1356			0
S3	2009	2009	2009	2	0	2	Export	807	North Macedonia	MKD	642	Romania	ROU								04	CEREALS,CEREAL PREPRTNS.	1	No Quantity							1849099			0
S3	2009	2009	2009	2	0	2	Export	807	North Macedonia	MKD	688	Serbia	SRB								04	CEREALS,CEREAL PREPRTNS.	1	No Quantity							15797201			0
S3	2009	2009	2009	2	0	2	Export	807	North Macedonia	MKD	703	Slovakia	SVK								04	CEREALS,CEREAL PREPRTNS.	1	No Quantity							489505			0
S3	2009	2009	2009	2	0	2	Export	807	North Macedonia	MKD	705	Slovenia	SVN								04	CEREALS,CEREAL PREPRTNS.	1	No Quantity							1383383			0
S3	2009	2009	2009	2	0	2	Export	807	North Macedonia	MKD	752	Sweden	SWE								04	CEREALS,CEREAL PREPRTNS.	1	No Quantity							55872			0
S3	2009	2009	2009	2	0	2	Export	807	North Macedonia	MKD	757	Switzerland	CHE								04	CEREALS,CEREAL PREPRTNS.	1	No Quantity							100194			0
S3	2009	2009	2009	2	0	2	Export	807	North Macedonia	MKD	784	United Arab Emirates	ARE								04	CEREALS,CEREAL PREPRTNS.	1	No Quantity							7267			0
S3	2009	2009	2009	2	0	2	Export	807	North Macedonia	MKD	792	Turkey	TUR								04	CEREALS,CEREAL PREPRTNS.	1	No Quantity							481784			0
S3	2009	2009	2009	2	0	2	Export	807	North Macedonia	MKD	826	United Kingdom	GBR								04	CEREALS,CEREAL PREPRTNS.	1	No Quantity							49806			0
S3	2009	2009	2009	2	0	2	Export	807	North Macedonia	MKD	842	USA	USA								04	CEREALS,CEREAL PREPRTNS.	1	No Quantity							331157			0
S3	2009	2009	2009	2	0	2	Export	440	Lithuania	LTU	0	World	WLD								05	VEGETABLES AND FRUIT	1	No Quantity							496540326			0
S3	2009	2009	2009	2	0	2	Export	440	Lithuania	LTU	31	Azerbaijan	AZE								05	VEGETABLES AND FRUIT	1	No Quantity							130338			0
S3	2009	2009	2009	2	0	2	Export	440	Lithuania	LTU	36	Australia	AUS								05	VEGETABLES AND FRUIT	1	No Quantity							40553			0
S3	2009	2009	2009	2	0	2	Export	440	Lithuania	LTU	40	Austria	AUT								05	VEGETABLES AND FRUIT	1	No Quantity							1196042			0
S3	2009	2009	2009	2	0	2	Export	440	Lithuania	LTU	56	Belgium	BEL								05	VEGETABLES AND FRUIT	1	No Quantity							1448653			0
S3	2009	2009	2009	2	0	2	Export	440	Lithuania	LTU	100	Bulgaria	BGR								05	VEGETABLES AND FRUIT	1	No Quantity							367859			0
S3	2009	2009	2009	2	0	2	Export	440	Lithuania	LTU	112	Belarus	BLR								05	VEGETABLES AND FRUIT	1	No Quantity							23736796			0
S3	2009	2009	2009	2	0	2	Export	440	Lithuania	LTU	124	Canada	CAN								05	VEGETABLES AND FRUIT	1	No Quantity							196311			0
S3	2009	2009	2009	2	0	2	Export	440	Lithuania	LTU	156	China	CHN								05	VEGETABLES AND FRUIT	1	No Quantity							1632601			0
S3	2009	2009	2009	2	0	2	Export	440	Lithuania	LTU	191	Croatia	HRV								05	VEGETABLES AND FRUIT	1	No Quantity							6392			0
S3	2009	2009	2009	2	0	2	Export	440	Lithuania	LTU	196	Cyprus	CYP								05	VEGETABLES AND FRUIT	1	No Quantity							5887			0
S3	2009	2009	2009	2	0	2	Export	440	Lithuania	LTU	203	Czechia	CZE								05	VEGETABLES AND FRUIT	1	No Quantity							259979			0
S3	2009	2009	2009	2	0	2	Export	440	Lithuania	LTU	208	Denmark	DNK								05	VEGETABLES AND FRUIT	1	No Quantity							1651002			0
S3	2009	2009	2009	2	0	2	Export	440	Lithuania	LTU	233	Estonia	EST								05	VEGETABLES AND FRUIT	1	No Quantity							22284034			0
S3	2009	2009	2009	2	0	2	Export	440	Lithuania	LTU	246	Finland	FIN								05	VEGETABLES AND FRUIT	1	No Quantity							2121465			0
S3	2009	2009	2009	2	0	2	Export	440	Lithuania	LTU	251	France	FRA								05	VEGETABLES AND FRUIT	1	No Quantity							3862478			0
S3	2009	2009	2009	2	0	2	Export	440	Lithuania	LTU	268	Georgia	GEO								05	VEGETABLES AND FRUIT	1	No Quantity							68544			0
S3	2009	2009	2009	2	0	2	Export	440	Lithuania	LTU	270	Gambia	GMB								05	VEGETABLES AND FRUIT	1	No Quantity							2464			0
S3	2009	2009	2009	2	0	2	Export	440	Lithuania	LTU	276	Germany	DEU								05	VEGETABLES AND FRUIT	1	No Quantity							26223815			0
S3	2009	2009	2009	2	0	2	Export	440	Lithuania	LTU	300	Greece	GRC								05	VEGETABLES AND FRUIT	1	No Quantity							63936			0
S3	2009	2009	2009	2	0	2	Export	440	Lithuania	LTU	348	Hungary	HUN								05	VEGETABLES AND FRUIT	1	No Quantity							177182			0
S3	2009	2009	2009	2	0	2	Export	440	Lithuania	LTU	372	Ireland	IRL								05	VEGETABLES AND FRUIT	1	No Quantity							838244			0
S3	2009	2009	2009	2	0	2	Export	440	Lithuania	LTU	376	Israel	ISR								05	VEGETABLES AND FRUIT	1	No Quantity							2806			0
S3	2009	2009	2009	2	0	2	Export	440	Lithuania	LTU	381	Italy	ITA								05	VEGETABLES AND FRUIT	1	No Quantity							5710536			0
S3	2009	2009	2009	2	0	2	Export	440	Lithuania	LTU	392	Japan	JPN								05	VEGETABLES AND FRUIT	1	No Quantity							47842			0
S3	2009	2009	2009	2	0	2	Export	440	Lithuania	LTU	398	Kazakhstan	KAZ								05	VEGETABLES AND FRUIT	1	No Quantity							1868512			0
S3	2009	2009	2009	2	0	2	Export	440	Lithuania	LTU	417	Kyrgyzstan	KGZ								05	VEGETABLES AND FRUIT	1	No Quantity							81716			0
S3	2009	2009	2009	2	0	2	Export	440	Lithuania	LTU	428	Latvia	LVA								05	VEGETABLES AND FRUIT	1	No Quantity							53187534			0
S3	2009	2009	2009	2	0	2	Export	440	Lithuania	LTU	470	Malta	MLT								05	VEGETABLES AND FRUIT	1	No Quantity							28			0
S3	2009	2009	2009	2	0	2	Export	440	Lithuania	LTU	498	Rep. of Moldova	MDA								05	VEGETABLES AND FRUIT	1	No Quantity							56244			0
S3	2009	2009	2009	2	0	2	Export	440	Lithuania	LTU	528	Netherlands	NLD								05	VEGETABLES AND FRUIT	1	No Quantity							1442377			0
S3	2009	2009	2009	2	0	2	Export	440	Lithuania	LTU	579	Norway	NOR								05	VEGETABLES AND FRUIT	1	No Quantity							1097975			0
S3	2009	2009	2009	2	0	2	Export	440	Lithuania	LTU	616	Poland	POL								05	VEGETABLES AND FRUIT	1	No Quantity							4690955			0
S3	2009	2009	2009	2	0	2	Export	440	Lithuania	LTU	642	Romania	ROU								05	VEGETABLES AND FRUIT	1	No Quantity							39962			0
S3	2009	2009	2009	2	0	2	Export	440	Lithuania	LTU	643	Russian Federation	RUS								05	VEGETABLES AND FRUIT	1	No Quantity							319662759			0
S3	2009	2009	2009	2	0	2	Export	440	Lithuania	LTU	688	Serbia	SRB								05	VEGETABLES AND FRUIT	1	No Quantity							1			0
S3	2009	2009	2009	2	0	2	Export	440	Lithuania	LTU	703	Slovakia	SVK								05	VEGETABLES AND FRUIT	1	No Quantity							31907			0
S3	2009	2009	2009	2	0	2	Export	440	Lithuania	LTU	704	Viet Nam	VNM								05	VEGETABLES AND FRUIT	1	No Quantity							29319			0
S3	2009	2009	2009	2	0	2	Export	440	Lithuania	LTU	705	Slovenia	SVN								05	VEGETABLES AND FRUIT	1	No Quantity							337			0
S3	2009	2009	2009	2	0	2	Export	440	Lithuania	LTU	724	Spain	ESP								05	VEGETABLES AND FRUIT	1	No Quantity							903991			0
S3	2009	2009	2009	2	0	2	Export	440	Lithuania	LTU	752	Sweden	SWE								05	VEGETABLES AND FRUIT	1	No Quantity							16648022			0
S3	2009	2009	2009	2	0	2	Export	440	Lithuania	LTU	757	Switzerland	CHE								05	VEGETABLES AND FRUIT	1	No Quantity							2867909			0
S3	2009	2009	2009	2	0	2	Export	440	Lithuania	LTU	792	Turkey	TUR								05	VEGETABLES AND FRUIT	1	No Quantity							76569			0
S3	2009	2009	2009	2	0	2	Export	440	Lithuania	LTU	804	Ukraine	UKR								05	VEGETABLES AND FRUIT	1	No Quantity							59048			0
S3	2009	2009	2009	2	0	2	Export	440	Lithuania	LTU	826	United Kingdom	GBR								05	VEGETABLES AND FRUIT	1	No Quantity							1470894			0
S3	2009	2009	2009	2	0	2	Export	440	Lithuania	LTU	842	USA	USA								05	VEGETABLES AND FRUIT	1	No Quantity							248508			0
S3	2009	2009	2009	2	0	2	Export	807	North Macedonia	MKD	0	World	WLD								05	VEGETABLES AND FRUIT	1	No Quantity							142523459			0
S3	2009	2009	2009	2	0	2	Export	807	North Macedonia	MKD	8	Albania	ALB								05	VEGETABLES AND FRUIT	1	No Quantity							2286527			0
S3	2009	2009	2009	2	0	2	Export	807	North Macedonia	MKD	20	Andorra	AND								05	VEGETABLES AND FRUIT	1	No Quantity							1702			0
S3	2009	2009	2009	2	0	2	Export	807	North Macedonia	MKD	36	Australia	AUS								05	VEGETABLES AND FRUIT	1	No Quantity							1752479			0
S3	2009	2009	2009	2	0	2	Export	807	North Macedonia	MKD	40	Austria	AUT								05	VEGETABLES AND FRUIT	1	No Quantity							1737611			0
S3	2009	2009	2009	2	0	2	Export	807	North Macedonia	MKD	56	Belgium	BEL								05	VEGETABLES AND FRUIT	1	No Quantity							296338			0
S3	2009	2009	2009	2	0	2	Export	807	North Macedonia	MKD	70	Bosnia Herzegovina	BIH								05	VEGETABLES AND FRUIT	1	No Quantity							9600075			0
S3	2009	2009	2009	2	0	2	Export	807	North Macedonia	MKD	100	Bulgaria	BGR								05	VEGETABLES AND FRUIT	1	No Quantity							9089634			0
S3	2009	2009	2009	2	0	2	Export	807	North Macedonia	MKD	112	Belarus	BLR								05	VEGETABLES AND FRUIT	1	No Quantity							543609			0
S3	2009	2009	2009	2	0	2	Export	807	North Macedonia	MKD	124	Canada	CAN								05	VEGETABLES AND FRUIT	1	No Quantity							525243			0
S3	2009	2009	2009	2	0	2	Export	807	North Macedonia	MKD	191	Croatia	HRV								05	VEGETABLES AND FRUIT	1	No Quantity							12561053			0
S3	2009	2009	2009	2	0	2	Export	807	North Macedonia	MKD	196	Cyprus	CYP								05	VEGETABLES AND FRUIT	1	No Quantity							35023			0
S3	2009	2009	2009	2	0	2	Export	807	North Macedonia	MKD	203	Czechia	CZE								05	VEGETABLES AND FRUIT	1	No Quantity							837679			0
S3	2009	2009	2009	2	0	2	Export	807	North Macedonia	MKD	208	Denmark	DNK								05	VEGETABLES AND FRUIT	1	No Quantity							22245			0
S3	2009	2009	2009	2	0	2	Export	807	North Macedonia	MKD	233	Estonia	EST								05	VEGETABLES AND FRUIT	1	No Quantity							27575			0
S3	2009	2009	2009	2	0	2	Export	807	North Macedonia	MKD	251	France	FRA								05	VEGETABLES AND FRUIT	1	No Quantity							3925985			0
S3	2009	2009	2009	2	0	2	Export	807	North Macedonia	MKD	276	Germany	DEU								05	VEGETABLES AND FRUIT	1	No Quantity							6375709			0
S3	2009	2009	2009	2	0	2	Export	807	North Macedonia	MKD	300	Greece	GRC								05	VEGETABLES AND FRUIT	1	No Quantity							3271339			0
S3	2009	2009	2009	2	0	2	Export	807	North Macedonia	MKD	348	Hungary	HUN								05	VEGETABLES AND FRUIT	1	No Quantity							1295196			0
S3	2009	2009	2009	2	0	2	Export	807	North Macedonia	MKD	360	Indonesia	IDN								05	VEGETABLES AND FRUIT	1	No Quantity							15470			0
S3	2009	2009	2009	2	0	2	Export	807	North Macedonia	MKD	368	Iraq	IRQ								05	VEGETABLES AND FRUIT	1	No Quantity							1671723			0
S3	2009	2009	2009	2	0	2	Export	807	North Macedonia	MKD	381	Italy	ITA								05	VEGETABLES AND FRUIT	1	No Quantity							13598678			0
S3	2009	2009	2009	2	0	2	Export	807	North Macedonia	MKD	400	Jordan	JOR								05	VEGETABLES AND FRUIT	1	No Quantity							8301			0
S3	2009	2009	2009	2	0	2	Export	807	North Macedonia	MKD	428	Latvia	LVA								05	VEGETABLES AND FRUIT	1	No Quantity							127114			0
S3	2009	2009	2009	2	0	2	Export	807	North Macedonia	MKD	430	Liberia	LBR								05	VEGETABLES AND FRUIT	1	No Quantity							59543			0
S3	2009	2009	2009	2	0	2	Export	807	North Macedonia	MKD	440	Lithuania	LTU								05	VEGETABLES AND FRUIT	1	No Quantity							281451			0
S3	2009	2009	2009	2	0	2	Export	807	North Macedonia	MKD	498	Rep. of Moldova	MDA								05	VEGETABLES AND FRUIT	1	No Quantity							68874			0
S3	2009	2009	2009	2	0	2	Export	807	North Macedonia	MKD	499	Montenegro	MNE								05	VEGETABLES AND FRUIT	1	No Quantity							5876659			0
S3	2009	2009	2009	2	0	2	Export	807	North Macedonia	MKD	528	Netherlands	NLD								05	VEGETABLES AND FRUIT	1	No Quantity							2046789			0
S3	2009	2009	2009	2	0	2	Export	807	North Macedonia	MKD	579	Norway	NOR								05	VEGETABLES AND FRUIT	1	No Quantity							181647			0
S3	2009	2009	2009	2	0	2	Export	807	North Macedonia	MKD	616	Poland	POL								05	VEGETABLES AND FRUIT	1	No Quantity							1975049			0
S3	2009	2009	2009	2	0	2	Export	807	North Macedonia	MKD	642	Romania	ROU								05	VEGETABLES AND FRUIT	1	No Quantity							1149947			0
S3	2009	2009	2009	2	0	2	Export	807	North Macedonia	MKD	643	Russian Federation	RUS								05	VEGETABLES AND FRUIT	1	No Quantity							2236773			0
S3	2009	2009	2009	2	0	2	Export	807	North Macedonia	MKD	688	Serbia	SRB								05	VEGETABLES AND FRUIT	1	No Quantity							50387280			0
S3	2009	2009	2009	2	0	2	Export	807	North Macedonia	MKD	703	Slovakia	SVK								05	VEGETABLES AND FRUIT	1	No Quantity							554124			0
S3	2009	2009	2009	2	0	2	Export	807	North Macedonia	MKD	705	Slovenia	SVN								05	VEGETABLES AND FRUIT	1	No Quantity							4233380			0
S3	2009	2009	2009	2	0	2	Export	807	North Macedonia	MKD	724	Spain	ESP								05	VEGETABLES AND FRUIT	1	No Quantity							346330			0
S3	2009	2009	2009	2	0	2	Export	807	North Macedonia	MKD	752	Sweden	SWE								05	VEGETABLES AND FRUIT	1	No Quantity							359340			0
S3	2009	2009	2009	2	0	2	Export	807	North Macedonia	MKD	757	Switzerland	CHE								05	VEGETABLES AND FRUIT	1	No Quantity							803179			0
S3	2009	2009	2009	2	0	2	Export	807	North Macedonia	MKD	792	Turkey	TUR								05	VEGETABLES AND FRUIT	1	No Quantity							677835			0
S3	2009	2009	2009	2	0	2	Export	807	North Macedonia	MKD	804	Ukraine	UKR								05	VEGETABLES AND FRUIT	1	No Quantity							319469			0
S3	2009	2009	2009	2	0	2	Export	807	North Macedonia	MKD	818	Egypt	EGY								05	VEGETABLES AND FRUIT	1	No Quantity							4955			0
S3	2009	2009	2009	2	0	2	Export	807	North Macedonia	MKD	826	United Kingdom	GBR								05	VEGETABLES AND FRUIT	1	No Quantity							455530			0
S3	2009	2009	2009	2	0	2	Export	807	North Macedonia	MKD	842	USA	USA								05	VEGETABLES AND FRUIT	1	No Quantity							898999			0
S3	2009	2009	2009	2	0	2	Export	440	Lithuania	LTU	0	World	WLD								06	SUGAR,SUGR.PREPTNS,HONEY	1	No Quantity							64435831			0
S3	2009	2009	2009	2	0	2	Export	440	Lithuania	LTU	31	Azerbaijan	AZE								06	SUGAR,SUGR.PREPTNS,HONEY	1	No Quantity							31710			0
S3	2009	2009	2009	2	0	2	Export	440	Lithuania	LTU	36	Australia	AUS								06	SUGAR,SUGR.PREPTNS,HONEY	1	No Quantity							4049			0
S3	2009	2009	2009	2	0	2	Export	440	Lithuania	LTU	40	Austria	AUT								06	SUGAR,SUGR.PREPTNS,HONEY	1	No Quantity							1203263			0
S3	2009	2009	2009	2	0	2	Export	440	Lithuania	LTU	56	Belgium	BEL								06	SUGAR,SUGR.PREPTNS,HONEY	1	No Quantity							122935			0
S3	2009	2009	2009	2	0	2	Export	440	Lithuania	LTU	100	Bulgaria	BGR								06	SUGAR,SUGR.PREPTNS,HONEY	1	No Quantity							31068			0
S3	2009	2009	2009	2	0	2	Export	440	Lithuania	LTU	112	Belarus	BLR								06	SUGAR,SUGR.PREPTNS,HONEY	1	No Quantity							868887			0
S3	2009	2009	2009	2	0	2	Export	440	Lithuania	LTU	124	Canada	CAN								06	SUGAR,SUGR.PREPTNS,HONEY	1	No Quantity							7779			0
S3	2009	2009	2009	2	0	2	Export	440	Lithuania	LTU	152	Chile	CHL								06	SUGAR,SUGR.PREPTNS,HONEY	1	No Quantity							5			0
S3	2009	2009	2009	2	0	2	Export	440	Lithuania	LTU	156	China	CHN								06	SUGAR,SUGR.PREPTNS,HONEY	1	No Quantity							7			0
S3	2009	2009	2009	2	0	2	Export	440	Lithuania	LTU	191	Croatia	HRV								06	SUGAR,SUGR.PREPTNS,HONEY	1	No Quantity							28			0
S3	2009	2009	2009	2	0	2	Export	440	Lithuania	LTU	203	Czechia	CZE								06	SUGAR,SUGR.PREPTNS,HONEY	1	No Quantity							40507			0
S3	2009	2009	2009	2	0	2	Export	440	Lithuania	LTU	208	Denmark	DNK								06	SUGAR,SUGR.PREPTNS,HONEY	1	No Quantity							484525			0
S3	2009	2009	2009	2	0	2	Export	440	Lithuania	LTU	233	Estonia	EST								06	SUGAR,SUGR.PREPTNS,HONEY	1	No Quantity							11051010			0
S3	2009	2009	2009	2	0	2	Export	440	Lithuania	LTU	246	Finland	FIN								06	SUGAR,SUGR.PREPTNS,HONEY	1	No Quantity							1194264			0
S3	2009	2009	2009	2	0	2	Export	440	Lithuania	LTU	251	France	FRA								06	SUGAR,SUGR.PREPTNS,HONEY	1	No Quantity							14450			0
S3	2009	2009	2009	2	0	2	Export	440	Lithuania	LTU	268	Georgia	GEO								06	SUGAR,SUGR.PREPTNS,HONEY	1	No Quantity							1557			0
S3	2009	2009	2009	2	0	2	Export	440	Lithuania	LTU	270	Gambia	GMB								06	SUGAR,SUGR.PREPTNS,HONEY	1	No Quantity							86			0
S3	2009	2009	2009	2	0	2	Export	440	Lithuania	LTU	276	Germany	DEU								06	SUGAR,SUGR.PREPTNS,HONEY	1	No Quantity							2822534			0
S3	2009	2009	2009	2	0	2	Export	440	Lithuania	LTU	300	Greece	GRC								06	SUGAR,SUGR.PREPTNS,HONEY	1	No Quantity							33730			0
S3	2009	2009	2009	2	0	2	Export	440	Lithuania	LTU	348	Hungary	HUN								06	SUGAR,SUGR.PREPTNS,HONEY	1	No Quantity							1630389			0
S3	2009	2009	2009	2	0	2	Export	440	Lithuania	LTU	372	Ireland	IRL								06	SUGAR,SUGR.PREPTNS,HONEY	1	No Quantity							87909			0
S3	2009	2009	2009	2	0	2	Export	440	Lithuania	LTU	376	Israel	ISR								06	SUGAR,SUGR.PREPTNS,HONEY	1	No Quantity							35670			0
S3	2009	2009	2009	2	0	2	Export	440	Lithuania	LTU	381	Italy	ITA								06	SUGAR,SUGR.PREPTNS,HONEY	1	No Quantity							729720			0
S3	2009	2009	2009	2	0	2	Export	440	Lithuania	LTU	398	Kazakhstan	KAZ								06	SUGAR,SUGR.PREPTNS,HONEY	1	No Quantity							90419			0
S3	2009	2009	2009	2	0	2	Export	440	Lithuania	LTU	428	Latvia	LVA								06	SUGAR,SUGR.PREPTNS,HONEY	1	No Quantity							29304132			0
S3	2009	2009	2009	2	0	2	Export	440	Lithuania	LTU	490	Other Asia, nes									06	SUGAR,SUGR.PREPTNS,HONEY	1	No Quantity							159			0
S3	2009	2009	2009	2	0	2	Export	440	Lithuania	LTU	498	Rep. of Moldova	MDA								06	SUGAR,SUGR.PREPTNS,HONEY	1	No Quantity							22			0
S3	2009	2009	2009	2	0	2	Export	440	Lithuania	LTU	528	Netherlands	NLD								06	SUGAR,SUGR.PREPTNS,HONEY	1	No Quantity							683352			0
S3	2009	2009	2009	2	0	2	Export	440	Lithuania	LTU	579	Norway	NOR								06	SUGAR,SUGR.PREPTNS,HONEY	1	No Quantity							98			0
S3	2009	2009	2009	2	0	2	Export	440	Lithuania	LTU	608	Philippines	PHL								06	SUGAR,SUGR.PREPTNS,HONEY	1	No Quantity							433552			0
S3	2009	2009	2009	2	0	2	Export	440	Lithuania	LTU	616	Poland	POL								06	SUGAR,SUGR.PREPTNS,HONEY	1	No Quantity							5572554			0
S3	2009	2009	2009	2	0	2	Export	440	Lithuania	LTU	620	Portugal	PRT								06	SUGAR,SUGR.PREPTNS,HONEY	1	No Quantity							396			0
S3	2009	2009	2009	2	0	2	Export	440	Lithuania	LTU	642	Romania	ROU								06	SUGAR,SUGR.PREPTNS,HONEY	1	No Quantity							387197			0
S3	2009	2009	2009	2	0	2	Export	440	Lithuania	LTU	643	Russian Federation	RUS								06	SUGAR,SUGR.PREPTNS,HONEY	1	No Quantity							3846274			0
S3	2009	2009	2009	2	0	2	Export	440	Lithuania	LTU	699	India	IND								06	SUGAR,SUGR.PREPTNS,HONEY	1	No Quantity							312294			0
S3	2009	2009	2009	2	0	2	Export	440	Lithuania	LTU	703	Slovakia	SVK								06	SUGAR,SUGR.PREPTNS,HONEY	1	No Quantity							172856			0
S3	2009	2009	2009	2	0	2	Export	440	Lithuania	LTU	704	Viet Nam	VNM								06	SUGAR,SUGR.PREPTNS,HONEY	1	No Quantity							22521			0
S3	2009	2009	2009	2	0	2	Export	440	Lithuania	LTU	705	Slovenia	SVN								06	SUGAR,SUGR.PREPTNS,HONEY	1	No Quantity							18571			0
S3	2009	2009	2009	2	0	2	Export	440	Lithuania	LTU	710	South Africa	ZAF								06	SUGAR,SUGR.PREPTNS,HONEY	1	No Quantity							72259			0
S3	2009	2009	2009	2	0	2	Export	440	Lithuania	LTU	724	Spain	ESP								06	SUGAR,SUGR.PREPTNS,HONEY	1	No Quantity							633758			0
S3	2009	2009	2009	2	0	2	Export	440	Lithuania	LTU	752	Sweden	SWE								06	SUGAR,SUGR.PREPTNS,HONEY	1	No Quantity							1437100			0
S3	2009	2009	2009	2	0	2	Export	440	Lithuania	LTU	762	Tajikistan	TJK								06	SUGAR,SUGR.PREPTNS,HONEY	1	No Quantity							359126			0
S3	2009	2009	2009	2	0	2	Export	440	Lithuania	LTU	804	Ukraine	UKR								06	SUGAR,SUGR.PREPTNS,HONEY	1	No Quantity							320655			0
S3	2009	2009	2009	2	0	2	Export	440	Lithuania	LTU	826	United Kingdom	GBR								06	SUGAR,SUGR.PREPTNS,HONEY	1	No Quantity							223862			0
S3	2009	2009	2009	2	0	2	Export	440	Lithuania	LTU	842	USA	USA								06	SUGAR,SUGR.PREPTNS,HONEY	1	No Quantity							148592			0
S3	2009	2009	2009	2	0	2	Export	807	North Macedonia	MKD	0	World	WLD								06	SUGAR,SUGR.PREPTNS,HONEY	1	No Quantity							9875418			0
S3	2009	2009	2009	2	0	2	Export	807	North Macedonia	MKD	8	Albania	ALB								06	SUGAR,SUGR.PREPTNS,HONEY	1	No Quantity							44058			0
S3	2009	2009	2009	2	0	2	Export	807	North Macedonia	MKD	36	Australia	AUS								06	SUGAR,SUGR.PREPTNS,HONEY	1	No Quantity							100050			0
S3	2009	2009	2009	2	0	2	Export	807	North Macedonia	MKD	40	Austria	AUT								06	SUGAR,SUGR.PREPTNS,HONEY	1	No Quantity							132849			0
S3	2009	2009	2009	2	0	2	Export	807	North Macedonia	MKD	56	Belgium	BEL								06	SUGAR,SUGR.PREPTNS,HONEY	1	No Quantity							447811			0
S3	2009	2009	2009	2	0	2	Export	807	North Macedonia	MKD	70	Bosnia Herzegovina	BIH								06	SUGAR,SUGR.PREPTNS,HONEY	1	No Quantity							1500320			0
S3	2009	2009	2009	2	0	2	Export	807	North Macedonia	MKD	100	Bulgaria	BGR								06	SUGAR,SUGR.PREPTNS,HONEY	1	No Quantity							11328			0
S3	2009	2009	2009	2	0	2	Export	807	North Macedonia	MKD	124	Canada	CAN								06	SUGAR,SUGR.PREPTNS,HONEY	1	No Quantity							10358			0
S3	2009	2009	2009	2	0	2	Export	807	North Macedonia	MKD	191	Croatia	HRV								06	SUGAR,SUGR.PREPTNS,HONEY	1	No Quantity							1142332			0
S3	2009	2009	2009	2	0	2	Export	807	North Macedonia	MKD	196	Cyprus	CYP								06	SUGAR,SUGR.PREPTNS,HONEY	1	No Quantity							3055			0
S3	2009	2009	2009	2	0	2	Export	807	North Macedonia	MKD	203	Czechia	CZE								06	SUGAR,SUGR.PREPTNS,HONEY	1	No Quantity							89359			0
S3	2009	2009	2009	2	0	2	Export	807	North Macedonia	MKD	208	Denmark	DNK								06	SUGAR,SUGR.PREPTNS,HONEY	1	No Quantity							18655			0
S3	2009	2009	2009	2	0	2	Export	807	North Macedonia	MKD	251	France	FRA								06	SUGAR,SUGR.PREPTNS,HONEY	1	No Quantity							51694			0
S3	2009	2009	2009	2	0	2	Export	807	North Macedonia	MKD	276	Germany	DEU								06	SUGAR,SUGR.PREPTNS,HONEY	1	No Quantity							546242			0
S3	2009	2009	2009	2	0	2	Export	807	North Macedonia	MKD	300	Greece	GRC								06	SUGAR,SUGR.PREPTNS,HONEY	1	No Quantity							24228			0
S3	2009	2009	2009	2	0	2	Export	807	North Macedonia	MKD	348	Hungary	HUN								06	SUGAR,SUGR.PREPTNS,HONEY	1	No Quantity							103442			0
S3	2009	2009	2009	2	0	2	Export	807	North Macedonia	MKD	364	Iran	IRN								06	SUGAR,SUGR.PREPTNS,HONEY	1	No Quantity							72086			0
S3	2009	2009	2009	2	0	2	Export	807	North Macedonia	MKD	376	Israel	ISR								06	SUGAR,SUGR.PREPTNS,HONEY	1	No Quantity							54038			0
S3	2009	2009	2009	2	0	2	Export	807	North Macedonia	MKD	381	Italy	ITA								06	SUGAR,SUGR.PREPTNS,HONEY	1	No Quantity							186122			0
S3	2009	2009	2009	2	0	2	Export	807	North Macedonia	MKD	499	Montenegro	MNE								06	SUGAR,SUGR.PREPTNS,HONEY	1	No Quantity							221054			0
S3	2009	2009	2009	2	0	2	Export	807	North Macedonia	MKD	528	Netherlands	NLD								06	SUGAR,SUGR.PREPTNS,HONEY	1	No Quantity							71509			0
S3	2009	2009	2009	2	0	2	Export	807	North Macedonia	MKD	620	Portugal	PRT								06	SUGAR,SUGR.PREPTNS,HONEY	1	No Quantity							570			0
S3	2009	2009	2009	2	0	2	Export	807	North Macedonia	MKD	642	Romania	ROU								06	SUGAR,SUGR.PREPTNS,HONEY	1	No Quantity							131321			0
S3	2009	2009	2009	2	0	2	Export	807	North Macedonia	MKD	688	Serbia	SRB								06	SUGAR,SUGR.PREPTNS,HONEY	1	No Quantity							4425356			0
S3	2009	2009	2009	2	0	2	Export	807	North Macedonia	MKD	703	Slovakia	SVK								06	SUGAR,SUGR.PREPTNS,HONEY	1	No Quantity							1153			0
S3	2009	2009	2009	2	0	2	Export	807	North Macedonia	MKD	705	Slovenia	SVN								06	SUGAR,SUGR.PREPTNS,HONEY	1	No Quantity							119034			0
S3	2009	2009	2009	2	0	2	Export	807	North Macedonia	MKD	752	Sweden	SWE								06	SUGAR,SUGR.PREPTNS,HONEY	1	No Quantity							36733			0
S3	2009	2009	2009	2	0	2	Export	807	North Macedonia	MKD	757	Switzerland	CHE								06	SUGAR,SUGR.PREPTNS,HONEY	1	No Quantity							101047			0
S3	2009	2009	2009	2	0	2	Export	807	North Macedonia	MKD	826	United Kingdom	GBR								06	SUGAR,SUGR.PREPTNS,HONEY	1	No Quantity							238			0
S3	2009	2009	2009	2	0	2	Export	807	North Macedonia	MKD	842	USA	USA								06	SUGAR,SUGR.PREPTNS,HONEY	1	No Quantity							229377			0
S3	2009	2009	2009	2	0	2	Export	440	Lithuania	LTU	0	World	WLD								07	COFFEE,TEA,COCOA,SPICES	1	No Quantity							155819362			0
S3	2009	2009	2009	2	0	2	Export	440	Lithuania	LTU	31	Azerbaijan	AZE								07	COFFEE,TEA,COCOA,SPICES	1	No Quantity							218054			0
S3	2009	2009	2009	2	0	2	Export	440	Lithuania	LTU	36	Australia	AUS								07	COFFEE,TEA,COCOA,SPICES	1	No Quantity							27338			0
S3	2009	2009	2009	2	0	2	Export	440	Lithuania	LTU	40	Austria	AUT								07	COFFEE,TEA,COCOA,SPICES	1	No Quantity							789842			0
S3	2009	2009	2009	2	0	2	Export	440	Lithuania	LTU	56	Belgium	BEL								07	COFFEE,TEA,COCOA,SPICES	1	No Quantity							3587709			0
S3	2009	2009	2009	2	0	2	Export	440	Lithuania	LTU	100	Bulgaria	BGR								07	COFFEE,TEA,COCOA,SPICES	1	No Quantity							2085138			0
S3	2009	2009	2009	2	0	2	Export	440	Lithuania	LTU	112	Belarus	BLR								07	COFFEE,TEA,COCOA,SPICES	1	No Quantity							6354573			0
S3	2009	2009	2009	2	0	2	Export	440	Lithuania	LTU	124	Canada	CAN								07	COFFEE,TEA,COCOA,SPICES	1	No Quantity							52960			0
S3	2009	2009	2009	2	0	2	Export	440	Lithuania	LTU	196	Cyprus	CYP								07	COFFEE,TEA,COCOA,SPICES	1	No Quantity							358706			0
S3	2009	2009	2009	2	0	2	Export	440	Lithuania	LTU	203	Czechia	CZE								07	COFFEE,TEA,COCOA,SPICES	1	No Quantity							61705			0
S3	2009	2009	2009	2	0	2	Export	440	Lithuania	LTU	208	Denmark	DNK								07	COFFEE,TEA,COCOA,SPICES	1	No Quantity							70891			0
S3	2009	2009	2009	2	0	2	Export	440	Lithuania	LTU	233	Estonia	EST								07	COFFEE,TEA,COCOA,SPICES	1	No Quantity							20945933			0
S3	2009	2009	2009	2	0	2	Export	440	Lithuania	LTU	246	Finland	FIN								07	COFFEE,TEA,COCOA,SPICES	1	No Quantity							13759			0
S3	2009	2009	2009	2	0	2	Export	440	Lithuania	LTU	251	France	FRA								07	COFFEE,TEA,COCOA,SPICES	1	No Quantity							5048877			0
S3	2009	2009	2009	2	0	2	Export	440	Lithuania	LTU	268	Georgia	GEO								07	COFFEE,TEA,COCOA,SPICES	1	No Quantity							1037			0
S3	2009	2009	2009	2	0	2	Export	440	Lithuania	LTU	270	Gambia	GMB								07	COFFEE,TEA,COCOA,SPICES	1	No Quantity							141			0
S3	2009	2009	2009	2	0	2	Export	440	Lithuania	LTU	276	Germany	DEU								07	COFFEE,TEA,COCOA,SPICES	1	No Quantity							4765631			0
S3	2009	2009	2009	2	0	2	Export	440	Lithuania	LTU	300	Greece	GRC								07	COFFEE,TEA,COCOA,SPICES	1	No Quantity							101653			0
S3	2009	2009	2009	2	0	2	Export	440	Lithuania	LTU	348	Hungary	HUN								07	COFFEE,TEA,COCOA,SPICES	1	No Quantity							494746			0
S3	2009	2009	2009	2	0	2	Export	440	Lithuania	LTU	372	Ireland	IRL								07	COFFEE,TEA,COCOA,SPICES	1	No Quantity							625734			0
S3	2009	2009	2009	2	0	2	Export	440	Lithuania	LTU	376	Israel	ISR								07	COFFEE,TEA,COCOA,SPICES	1	No Quantity							56654			0
S3	2009	2009	2009	2	0	2	Export	440	Lithuania	LTU	381	Italy	ITA								07	COFFEE,TEA,COCOA,SPICES	1	No Quantity							14424			0
S3	2009	2009	2009	2	0	2	Export	440	Lithuania	LTU	398	Kazakhstan	KAZ								07	COFFEE,TEA,COCOA,SPICES	1	No Quantity							189420			0
S3	2009	2009	2009	2	0	2	Export	440	Lithuania	LTU	428	Latvia	LVA								07	COFFEE,TEA,COCOA,SPICES	1	No Quantity							43164330			0
S3	2009	2009	2009	2	0	2	Export	440	Lithuania	LTU	528	Netherlands	NLD								07	COFFEE,TEA,COCOA,SPICES	1	No Quantity							857916			0
S3	2009	2009	2009	2	0	2	Export	440	Lithuania	LTU	579	Norway	NOR								07	COFFEE,TEA,COCOA,SPICES	1	No Quantity							7123614			0
S3	2009	2009	2009	2	0	2	Export	440	Lithuania	LTU	616	Poland	POL								07	COFFEE,TEA,COCOA,SPICES	1	No Quantity							12399307			0
S3	2009	2009	2009	2	0	2	Export	440	Lithuania	LTU	620	Portugal	PRT								07	COFFEE,TEA,COCOA,SPICES	1	No Quantity							5189			0
S3	2009	2009	2009	2	0	2	Export	440	Lithuania	LTU	642	Romania	ROU								07	COFFEE,TEA,COCOA,SPICES	1	No Quantity							902459			0
S3	2009	2009	2009	2	0	2	Export	440	Lithuania	LTU	643	Russian Federation	RUS								07	COFFEE,TEA,COCOA,SPICES	1	No Quantity							28564133			0
S3	2009	2009	2009	2	0	2	Export	440	Lithuania	LTU	686	Senegal	SEN								07	COFFEE,TEA,COCOA,SPICES	1	No Quantity							14649			0
S3	2009	2009	2009	2	0	2	Export	440	Lithuania	LTU	703	Slovakia	SVK								07	COFFEE,TEA,COCOA,SPICES	1	No Quantity							585408			0
S3	2009	2009	2009	2	0	2	Export	440	Lithuania	LTU	704	Viet Nam	VNM								07	COFFEE,TEA,COCOA,SPICES	1	No Quantity							13097			0
S3	2009	2009	2009	2	0	2	Export	440	Lithuania	LTU	705	Slovenia	SVN								07	COFFEE,TEA,COCOA,SPICES	1	No Quantity							1006			0
S3	2009	2009	2009	2	0	2	Export	440	Lithuania	LTU	724	Spain	ESP								07	COFFEE,TEA,COCOA,SPICES	1	No Quantity							194853			0
S3	2009	2009	2009	2	0	2	Export	440	Lithuania	LTU	752	Sweden	SWE								07	COFFEE,TEA,COCOA,SPICES	1	No Quantity							11935668			0
S3	2009	2009	2009	2	0	2	Export	440	Lithuania	LTU	757	Switzerland	CHE								07	COFFEE,TEA,COCOA,SPICES	1	No Quantity							3			0
S3	2009	2009	2009	2	0	2	Export	440	Lithuania	LTU	784	United Arab Emirates	ARE								07	COFFEE,TEA,COCOA,SPICES	1	No Quantity							388589			0
S3	2009	2009	2009	2	0	2	Export	440	Lithuania	LTU	804	Ukraine	UKR								07	COFFEE,TEA,COCOA,SPICES	1	No Quantity							1790623			0
S3	2009	2009	2009	2	0	2	Export	440	Lithuania	LTU	826	United Kingdom	GBR								07	COFFEE,TEA,COCOA,SPICES	1	No Quantity							1491494			0
S3	2009	2009	2009	2	0	2	Export	440	Lithuania	LTU	842	USA	USA								07	COFFEE,TEA,COCOA,SPICES	1	No Quantity							522099			0
S3	2009	2009	2009	2	0	2	Export	807	North Macedonia	MKD	0	World	WLD								07	COFFEE,TEA,COCOA,SPICES	1	No Quantity							11840872			0
S3	2009	2009	2009	2	0	2	Export	807	North Macedonia	MKD	8	Albania	ALB								07	COFFEE,TEA,COCOA,SPICES	1	No Quantity							77391			0
S3	2009	2009	2009	2	0	2	Export	807	North Macedonia	MKD	31	Azerbaijan	AZE								07	COFFEE,TEA,COCOA,SPICES	1	No Quantity							1438			0
S3	2009	2009	2009	2	0	2	Export	807	North Macedonia	MKD	36	Australia	AUS								07	COFFEE,TEA,COCOA,SPICES	1	No Quantity							177082			0
S3	2009	2009	2009	2	0	2	Export	807	North Macedonia	MKD	40	Austria	AUT								07	COFFEE,TEA,COCOA,SPICES	1	No Quantity							31832			0
S3	2009	2009	2009	2	0	2	Export	807	North Macedonia	MKD	70	Bosnia Herzegovina	BIH								07	COFFEE,TEA,COCOA,SPICES	1	No Quantity							1622710			0
S3	2009	2009	2009	2	0	2	Export	807	North Macedonia	MKD	100	Bulgaria	BGR								07	COFFEE,TEA,COCOA,SPICES	1	No Quantity							207391			0
S3	2009	2009	2009	2	0	2	Export	807	North Macedonia	MKD	124	Canada	CAN								07	COFFEE,TEA,COCOA,SPICES	1	No Quantity							223125			0
S3	2009	2009	2009	2	0	2	Export	807	North Macedonia	MKD	191	Croatia	HRV								07	COFFEE,TEA,COCOA,SPICES	1	No Quantity							1581548			0
S3	2009	2009	2009	2	0	2	Export	807	North Macedonia	MKD	196	Cyprus	CYP								07	COFFEE,TEA,COCOA,SPICES	1	No Quantity							4397			0
S3	2009	2009	2009	2	0	2	Export	807	North Macedonia	MKD	251	France	FRA								07	COFFEE,TEA,COCOA,SPICES	1	No Quantity							57587			0
S3	2009	2009	2009	2	0	2	Export	807	North Macedonia	MKD	268	Georgia	GEO								07	COFFEE,TEA,COCOA,SPICES	1	No Quantity							2151			0
S3	2009	2009	2009	2	0	2	Export	807	North Macedonia	MKD	276	Germany	DEU								07	COFFEE,TEA,COCOA,SPICES	1	No Quantity							539927			0
S3	2009	2009	2009	2	0	2	Export	807	North Macedonia	MKD	300	Greece	GRC								07	COFFEE,TEA,COCOA,SPICES	1	No Quantity							9896			0
S3	2009	2009	2009	2	0	2	Export	807	North Macedonia	MKD	348	Hungary	HUN								07	COFFEE,TEA,COCOA,SPICES	1	No Quantity							654			0
S3	2009	2009	2009	2	0	2	Export	807	North Macedonia	MKD	381	Italy	ITA								07	COFFEE,TEA,COCOA,SPICES	1	No Quantity							104725			0
S3	2009	2009	2009	2	0	2	Export	807	North Macedonia	MKD	428	Latvia	LVA								07	COFFEE,TEA,COCOA,SPICES	1	No Quantity							48821			0
S3	2009	2009	2009	2	0	2	Export	807	North Macedonia	MKD	499	Montenegro	MNE								07	COFFEE,TEA,COCOA,SPICES	1	No Quantity							326201			0
S3	2009	2009	2009	2	0	2	Export	807	North Macedonia	MKD	528	Netherlands	NLD								07	COFFEE,TEA,COCOA,SPICES	1	No Quantity							6			0
S3	2009	2009	2009	2	0	2	Export	807	North Macedonia	MKD	616	Poland	POL								07	COFFEE,TEA,COCOA,SPICES	1	No Quantity							48621			0
S3	2009	2009	2009	2	0	2	Export	807	North Macedonia	MKD	620	Portugal	PRT								07	COFFEE,TEA,COCOA,SPICES	1	No Quantity							17			0
S3	2009	2009	2009	2	0	2	Export	807	North Macedonia	MKD	642	Romania	ROU								07	COFFEE,TEA,COCOA,SPICES	1	No Quantity							57535			0
S3	2009	2009	2009	2	0	2	Export	807	North Macedonia	MKD	643	Russian Federation	RUS								07	COFFEE,TEA,COCOA,SPICES	1	No Quantity							1049			0
S3	2009	2009	2009	2	0	2	Export	807	North Macedonia	MKD	688	Serbia	SRB								07	COFFEE,TEA,COCOA,SPICES	1	No Quantity							4979188			0
S3	2009	2009	2009	2	0	2	Export	807	North Macedonia	MKD	703	Slovakia	SVK								07	COFFEE,TEA,COCOA,SPICES	1	No Quantity							26908			0
S3	2009	2009	2009	2	0	2	Export	807	North Macedonia	MKD	705	Slovenia	SVN								07	COFFEE,TEA,COCOA,SPICES	1	No Quantity							1145205			0
S3	2009	2009	2009	2	0	2	Export	807	North Macedonia	MKD	752	Sweden	SWE								07	COFFEE,TEA,COCOA,SPICES	1	No Quantity							7209			0
S3	2009	2009	2009	2	0	2	Export	807	North Macedonia	MKD	757	Switzerland	CHE								07	COFFEE,TEA,COCOA,SPICES	1	No Quantity							119052			0
S3	2009	2009	2009	2	0	2	Export	807	North Macedonia	MKD	792	Turkey	TUR								07	COFFEE,TEA,COCOA,SPICES	1	No Quantity							170057			0
S3	2009	2009	2009	2	0	2	Export	807	North Macedonia	MKD	826	United Kingdom	GBR								07	COFFEE,TEA,COCOA,SPICES	1	No Quantity							119			0
S3	2009	2009	2009	2	0	2	Export	807	North Macedonia	MKD	842	USA	USA								07	COFFEE,TEA,COCOA,SPICES	1	No Quantity							269029			0
S3	2009	2009	2009	2	0	2	Export	440	Lithuania	LTU	0	World	WLD								08	ANIMAL FEED STUFF	1	No Quantity							255578017			0
S3	2009	2009	2009	2	0	2	Export	440	Lithuania	LTU	31	Azerbaijan	AZE								08	ANIMAL FEED STUFF	1	No Quantity							21104			0
S3	2009	2009	2009	2	0	2	Export	440	Lithuania	LTU	40	Austria	AUT								08	ANIMAL FEED STUFF	1	No Quantity							1408218			0
S3	2009	2009	2009	2	0	2	Export	440	Lithuania	LTU	56	Belgium	BEL								08	ANIMAL FEED STUFF	1	No Quantity							1999001			0
S3	2009	2009	2009	2	0	2	Export	440	Lithuania	LTU	100	Bulgaria	BGR								08	ANIMAL FEED STUFF	1	No Quantity							250643			0
S3	2009	2009	2009	2	0	2	Export	440	Lithuania	LTU	112	Belarus	BLR								08	ANIMAL FEED STUFF	1	No Quantity							8869153			0
S3	2009	2009	2009	2	0	2	Export	440	Lithuania	LTU	156	China	CHN								08	ANIMAL FEED STUFF	1	No Quantity							11369			0
S3	2009	2009	2009	2	0	2	Export	440	Lithuania	LTU	191	Croatia	HRV								08	ANIMAL FEED STUFF	1	No Quantity							6			0
S3	2009	2009	2009	2	0	2	Export	440	Lithuania	LTU	196	Cyprus	CYP								08	ANIMAL FEED STUFF	1	No Quantity							11335			0
S3	2009	2009	2009	2	0	2	Export	440	Lithuania	LTU	203	Czechia	CZE								08	ANIMAL FEED STUFF	1	No Quantity							699386			0
S3	2009	2009	2009	2	0	2	Export	440	Lithuania	LTU	208	Denmark	DNK								08	ANIMAL FEED STUFF	1	No Quantity							10001537			0
S3	2009	2009	2009	2	0	2	Export	440	Lithuania	LTU	233	Estonia	EST								08	ANIMAL FEED STUFF	1	No Quantity							5516517			0
S3	2009	2009	2009	2	0	2	Export	440	Lithuania	LTU	246	Finland	FIN								08	ANIMAL FEED STUFF	1	No Quantity							7522591			0
S3	2009	2009	2009	2	0	2	Export	440	Lithuania	LTU	251	France	FRA								08	ANIMAL FEED STUFF	1	No Quantity							3491139			0
S3	2009	2009	2009	2	0	2	Export	440	Lithuania	LTU	276	Germany	DEU								08	ANIMAL FEED STUFF	1	No Quantity							30193496			0
S3	2009	2009	2009	2	0	2	Export	440	Lithuania	LTU	300	Greece	GRC								08	ANIMAL FEED STUFF	1	No Quantity							286467			0
S3	2009	2009	2009	2	0	2	Export	440	Lithuania	LTU	348	Hungary	HUN								08	ANIMAL FEED STUFF	1	No Quantity							544509			0
S3	2009	2009	2009	2	0	2	Export	440	Lithuania	LTU	360	Indonesia	IDN								08	ANIMAL FEED STUFF	1	No Quantity							25019			0
S3	2009	2009	2009	2	0	2	Export	440	Lithuania	LTU	372	Ireland	IRL								08	ANIMAL FEED STUFF	1	No Quantity							3077183			0
S3	2009	2009	2009	2	0	2	Export	440	Lithuania	LTU	381	Italy	ITA								08	ANIMAL FEED STUFF	1	No Quantity							7536292			0
S3	2009	2009	2009	2	0	2	Export	440	Lithuania	LTU	398	Kazakhstan	KAZ								08	ANIMAL FEED STUFF	1	No Quantity							55370			0
S3	2009	2009	2009	2	0	2	Export	440	Lithuania	LTU	417	Kyrgyzstan	KGZ								08	ANIMAL FEED STUFF	1	No Quantity							19684			0
S3	2009	2009	2009	2	0	2	Export	440	Lithuania	LTU	428	Latvia	LVA								08	ANIMAL FEED STUFF	1	No Quantity							14718484			0
S3	2009	2009	2009	2	0	2	Export	440	Lithuania	LTU	442	Luxembourg	LUX								08	ANIMAL FEED STUFF	1	No Quantity							5848			0
S3	2009	2009	2009	2	0	2	Export	440	Lithuania	LTU	478	Mauritania	MRT								08	ANIMAL FEED STUFF	1	No Quantity							51130			0
S3	2009	2009	2009	2	0	2	Export	440	Lithuania	LTU	528	Netherlands	NLD								08	ANIMAL FEED STUFF	1	No Quantity							12825431			0
S3	2009	2009	2009	2	0	2	Export	440	Lithuania	LTU	579	Norway	NOR								08	ANIMAL FEED STUFF	1	No Quantity							9813124			0
S3	2009	2009	2009	2	0	2	Export	440	Lithuania	LTU	616	Poland	POL								08	ANIMAL FEED STUFF	1	No Quantity							12503567			0
S3	2009	2009	2009	2	0	2	Export	440	Lithuania	LTU	620	Portugal	PRT								08	ANIMAL FEED STUFF	1	No Quantity							140797			0
S3	2009	2009	2009	2	0	2	Export	440	Lithuania	LTU	642	Romania	ROU								08	ANIMAL FEED STUFF	1	No Quantity							652299			0
S3	2009	2009	2009	2	0	2	Export	440	Lithuania	LTU	643	Russian Federation	RUS								08	ANIMAL FEED STUFF	1	No Quantity							37183750			0
S3	2009	2009	2009	2	0	2	Export	440	Lithuania	LTU	686	Senegal	SEN								08	ANIMAL FEED STUFF	1	No Quantity							15384			0
S3	2009	2009	2009	2	0	2	Export	440	Lithuania	LTU	702	Singapore	SGP								08	ANIMAL FEED STUFF	1	No Quantity							145670			0
S3	2009	2009	2009	2	0	2	Export	440	Lithuania	LTU	724	Spain	ESP								08	ANIMAL FEED STUFF	1	No Quantity							857395			0
S3	2009	2009	2009	2	0	2	Export	440	Lithuania	LTU	752	Sweden	SWE								08	ANIMAL FEED STUFF	1	No Quantity							3611500			0
S3	2009	2009	2009	2	0	2	Export	440	Lithuania	LTU	757	Switzerland	CHE								08	ANIMAL FEED STUFF	1	No Quantity							1771585			0
S3	2009	2009	2009	2	0	2	Export	440	Lithuania	LTU	762	Tajikistan	TJK								08	ANIMAL FEED STUFF	1	No Quantity							21010			0
S3	2009	2009	2009	2	0	2	Export	440	Lithuania	LTU	792	Turkey	TUR								08	ANIMAL FEED STUFF	1	No Quantity							81490			0
S3	2009	2009	2009	2	0	2	Export	440	Lithuania	LTU	804	Ukraine	UKR								08	ANIMAL FEED STUFF	1	No Quantity							436416			0
S3	2009	2009	2009	2	0	2	Export	440	Lithuania	LTU	826	United Kingdom	GBR								08	ANIMAL FEED STUFF	1	No Quantity							79158249			0
S3	2009	2009	2009	2	0	2	Export	440	Lithuania	LTU	842	USA	USA								08	ANIMAL FEED STUFF	1	No Quantity							31277			0
S3	2009	2009	2009	2	0	2	Export	440	Lithuania	LTU	860	Uzbekistan	UZB								08	ANIMAL FEED STUFF	1	No Quantity							13592			0
S3	2009	2009	2009	2	0	2	Export	807	North Macedonia	MKD	0	World	WLD								08	ANIMAL FEED STUFF	1	No Quantity							812212			0
S3	2009	2009	2009	2	0	2	Export	807	North Macedonia	MKD	8	Albania	ALB								08	ANIMAL FEED STUFF	1	No Quantity							398223			0
S3	2009	2009	2009	2	0	2	Export	807	North Macedonia	MKD	124	Canada	CAN								08	ANIMAL FEED STUFF	1	No Quantity							424			0
S3	2009	2009	2009	2	0	2	Export	807	North Macedonia	MKD	300	Greece	GRC								08	ANIMAL FEED STUFF	1	No Quantity							205332			0
S3	2009	2009	2009	2	0	2	Export	807	North Macedonia	MKD	381	Italy	ITA								08	ANIMAL FEED STUFF	1	No Quantity							64118			0
S3	2009	2009	2009	2	0	2	Export	807	North Macedonia	MKD	688	Serbia	SRB								08	ANIMAL FEED STUFF	1	No Quantity							144114			0
S3	2009	2009	2009	2	0	2	Export	440	Lithuania	LTU	0	World	WLD								09	MISC.EDIBLE PRODUCTS ETC	1	No Quantity							84957235			0
S3	2009	2009	2009	2	0	2	Export	440	Lithuania	LTU	12	Algeria	DZA								09	MISC.EDIBLE PRODUCTS ETC	1	No Quantity							33226			0
S3	2009	2009	2009	2	0	2	Export	440	Lithuania	LTU	24	Angola	AGO								09	MISC.EDIBLE PRODUCTS ETC	1	No Quantity							640739			0
S3	2009	2009	2009	2	0	2	Export	440	Lithuania	LTU	31	Azerbaijan	AZE								09	MISC.EDIBLE PRODUCTS ETC	1	No Quantity							560928			0
S3	2009	2009	2009	2	0	2	Export	440	Lithuania	LTU	36	Australia	AUS								09	MISC.EDIBLE PRODUCTS ETC	1	No Quantity							8549			0
S3	2009	2009	2009	2	0	2	Export	440	Lithuania	LTU	40	Austria	AUT								09	MISC.EDIBLE PRODUCTS ETC	1	No Quantity							89623			0
S3	2009	2009	2009	2	0	2	Export	440	Lithuania	LTU	44	Bahamas	BHS								09	MISC.EDIBLE PRODUCTS ETC	1	No Quantity							72725			0
S3	2009	2009	2009	2	0	2	Export	440	Lithuania	LTU	51	Armenia	ARM								09	MISC.EDIBLE PRODUCTS ETC	1	No Quantity							33713			0
S3	2009	2009	2009	2	0	2	Export	440	Lithuania	LTU	56	Belgium	BEL								09	MISC.EDIBLE PRODUCTS ETC	1	No Quantity							59			0
S3	2009	2009	2009	2	0	2	Export	440	Lithuania	LTU	70	Bosnia Herzegovina	BIH								09	MISC.EDIBLE PRODUCTS ETC	1	No Quantity							1676			0
S3	2009	2009	2009	2	0	2	Export	440	Lithuania	LTU	100	Bulgaria	BGR								09	MISC.EDIBLE PRODUCTS ETC	1	No Quantity							5571			0
S3	2009	2009	2009	2	0	2	Export	440	Lithuania	LTU	112	Belarus	BLR								09	MISC.EDIBLE PRODUCTS ETC	1	No Quantity							7864576			0
S3	2009	2009	2009	2	0	2	Export	440	Lithuania	LTU	120	Cameroon	CMR								09	MISC.EDIBLE PRODUCTS ETC	1	No Quantity							37546			0
S3	2009	2009	2009	2	0	2	Export	440	Lithuania	LTU	124	Canada	CAN								09	MISC.EDIBLE PRODUCTS ETC	1	No Quantity							14541			0
S3	2009	2009	2009	2	0	2	Export	440	Lithuania	LTU	132	Cabo Verde	CPV								09	MISC.EDIBLE PRODUCTS ETC	1	No Quantity							49106			0
S3	2009	2009	2009	2	0	2	Export	440	Lithuania	LTU	178	Congo	COG								09	MISC.EDIBLE PRODUCTS ETC	1	No Quantity							54944			0
S3	2009	2009	2009	2	0	2	Export	440	Lithuania	LTU	180	Dem. Rep. of the Congo	COD								09	MISC.EDIBLE PRODUCTS ETC	1	No Quantity							27708			0
S3	2009	2009	2009	2	0	2	Export	440	Lithuania	LTU	191	Croatia	HRV								09	MISC.EDIBLE PRODUCTS ETC	1	No Quantity							313000			0
S3	2009	2009	2009	2	0	2	Export	440	Lithuania	LTU	192	Cuba	CUB								09	MISC.EDIBLE PRODUCTS ETC	1	No Quantity							297397			0
S3	2009	2009	2009	2	0	2	Export	440	Lithuania	LTU	196	Cyprus	CYP								09	MISC.EDIBLE PRODUCTS ETC	1	No Quantity							65023			0
S3	2009	2009	2009	2	0	2	Export	440	Lithuania	LTU	203	Czechia	CZE								09	MISC.EDIBLE PRODUCTS ETC	1	No Quantity							2225544			0
S3	2009	2009	2009	2	0	2	Export	440	Lithuania	LTU	204	Benin	BEN								09	MISC.EDIBLE PRODUCTS ETC	1	No Quantity							70790			0
S3	2009	2009	2009	2	0	2	Export	440	Lithuania	LTU	208	Denmark	DNK								09	MISC.EDIBLE PRODUCTS ETC	1	No Quantity							257805			0
S3	2009	2009	2009	2	0	2	Export	440	Lithuania	LTU	233	Estonia	EST								09	MISC.EDIBLE PRODUCTS ETC	1	No Quantity							16139286			0
S3	2009	2009	2009	2	0	2	Export	440	Lithuania	LTU	246	Finland	FIN								09	MISC.EDIBLE PRODUCTS ETC	1	No Quantity							19792			0
S3	2009	2009	2009	2	0	2	Export	440	Lithuania	LTU	251	France	FRA								09	MISC.EDIBLE PRODUCTS ETC	1	No Quantity							562694			0
S3	2009	2009	2009	2	0	2	Export	440	Lithuania	LTU	266	Gabon	GAB								09	MISC.EDIBLE PRODUCTS ETC	1	No Quantity							122533			0
S3	2009	2009	2009	2	0	2	Export	440	Lithuania	LTU	268	Georgia	GEO								09	MISC.EDIBLE PRODUCTS ETC	1	No Quantity							119225			0
S3	2009	2009	2009	2	0	2	Export	440	Lithuania	LTU	270	Gambia	GMB								09	MISC.EDIBLE PRODUCTS ETC	1	No Quantity							281678			0
S3	2009	2009	2009	2	0	2	Export	440	Lithuania	LTU	276	Germany	DEU								09	MISC.EDIBLE PRODUCTS ETC	1	No Quantity							2721990			0
S3	2009	2009	2009	2	0	2	Export	440	Lithuania	LTU	300	Greece	GRC								09	MISC.EDIBLE PRODUCTS ETC	1	No Quantity							12088			0
S3	2009	2009	2009	2	0	2	Export	440	Lithuania	LTU	324	Guinea	GIN								09	MISC.EDIBLE PRODUCTS ETC	1	No Quantity							66938			0
S3	2009	2009	2009	2	0	2	Export	440	Lithuania	LTU	348	Hungary	HUN								09	MISC.EDIBLE PRODUCTS ETC	1	No Quantity							365039			0
S3	2009	2009	2009	2	0	2	Export	440	Lithuania	LTU	372	Ireland	IRL								09	MISC.EDIBLE PRODUCTS ETC	1	No Quantity							1055539			0
S3	2009	2009	2009	2	0	2	Export	440	Lithuania	LTU	376	Israel	ISR								09	MISC.EDIBLE PRODUCTS ETC	1	No Quantity							1539769			0
S3	2009	2009	2009	2	0	2	Export	440	Lithuania	LTU	381	Italy	ITA								09	MISC.EDIBLE PRODUCTS ETC	1	No Quantity							30299			0
S3	2009	2009	2009	2	0	2	Export	440	Lithuania	LTU	384	Côte d'Ivoire	CIV								09	MISC.EDIBLE PRODUCTS ETC	1	No Quantity							485580			0
S3	2009	2009	2009	2	0	2	Export	440	Lithuania	LTU	398	Kazakhstan	KAZ								09	MISC.EDIBLE PRODUCTS ETC	1	No Quantity							781839			0
S3	2009	2009	2009	2	0	2	Export	440	Lithuania	LTU	410	Rep. of Korea	KOR								09	MISC.EDIBLE PRODUCTS ETC	1	No Quantity							49716			0
S3	2009	2009	2009	2	0	2	Export	440	Lithuania	LTU	422	Lebanon	LBN								09	MISC.EDIBLE PRODUCTS ETC	1	No Quantity							23587			0
S3	2009	2009	2009	2	0	2	Export	440	Lithuania	LTU	428	Latvia	LVA								09	MISC.EDIBLE PRODUCTS ETC	1	No Quantity							28272829			0
S3	2009	2009	2009	2	0	2	Export	440	Lithuania	LTU	434	Libya	LBY								09	MISC.EDIBLE PRODUCTS ETC	1	No Quantity							952350			0
S3	2009	2009	2009	2	0	2	Export	440	Lithuania	LTU	466	Mali	MLI								09	MISC.EDIBLE PRODUCTS ETC	1	No Quantity							194044			0
S3	2009	2009	2009	2	0	2	Export	440	Lithuania	LTU	498	Rep. of Moldova	MDA								09	MISC.EDIBLE PRODUCTS ETC	1	No Quantity							2			0
S3	2009	2009	2009	2	0	2	Export	440	Lithuania	LTU	528	Netherlands	NLD								09	MISC.EDIBLE PRODUCTS ETC	1	No Quantity							67019			0
S3	2009	2009	2009	2	0	2	Export	440	Lithuania	LTU	530	Neth. Antilles	ANT								09	MISC.EDIBLE PRODUCTS ETC	1	No Quantity							44828			0
S3	2009	2009	2009	2	0	2	Export	440	Lithuania	LTU	562	Niger	NER								09	MISC.EDIBLE PRODUCTS ETC	1	No Quantity							20138			0
S3	2009	2009	2009	2	0	2	Export	440	Lithuania	LTU	579	Norway	NOR								09	MISC.EDIBLE PRODUCTS ETC	1	No Quantity							12125			0
S3	2009	2009	2009	2	0	2	Export	440	Lithuania	LTU	616	Poland	POL								09	MISC.EDIBLE PRODUCTS ETC	1	No Quantity							3626256			0
S3	2009	2009	2009	2	0	2	Export	440	Lithuania	LTU	620	Portugal	PRT								09	MISC.EDIBLE PRODUCTS ETC	1	No Quantity							36			0
S3	2009	2009	2009	2	0	2	Export	440	Lithuania	LTU	642	Romania	ROU								09	MISC.EDIBLE PRODUCTS ETC	1	No Quantity							32260			0
S3	2009	2009	2009	2	0	2	Export	440	Lithuania	LTU	643	Russian Federation	RUS								09	MISC.EDIBLE PRODUCTS ETC	1	No Quantity							9156483			0
S3	2009	2009	2009	2	0	2	Export	440	Lithuania	LTU	686	Senegal	SEN								09	MISC.EDIBLE PRODUCTS ETC	1	No Quantity							709131			0
S3	2009	2009	2009	2	0	2	Export	440	Lithuania	LTU	688	Serbia	SRB								09	MISC.EDIBLE PRODUCTS ETC	1	No Quantity							3522			0
S3	2009	2009	2009	2	0	2	Export	440	Lithuania	LTU	703	Slovakia	SVK								09	MISC.EDIBLE PRODUCTS ETC	1	No Quantity							1177496			0
S3	2009	2009	2009	2	0	2	Export	440	Lithuania	LTU	704	Viet Nam	VNM								09	MISC.EDIBLE PRODUCTS ETC	1	No Quantity							584			0
S3	2009	2009	2009	2	0	2	Export	440	Lithuania	LTU	724	Spain	ESP								09	MISC.EDIBLE PRODUCTS ETC	1	No Quantity							198079			0
S3	2009	2009	2009	2	0	2	Export	440	Lithuania	LTU	752	Sweden	SWE								09	MISC.EDIBLE PRODUCTS ETC	1	No Quantity							31529			0
S3	2009	2009	2009	2	0	2	Export	440	Lithuania	LTU	757	Switzerland	CHE								09	MISC.EDIBLE PRODUCTS ETC	1	No Quantity							5760			0
S3	2009	2009	2009	2	0	2	Export	440	Lithuania	LTU	762	Tajikistan	TJK								09	MISC.EDIBLE PRODUCTS ETC	1	No Quantity							387208			0
S3	2009	2009	2009	2	0	2	Export	440	Lithuania	LTU	784	United Arab Emirates	ARE								09	MISC.EDIBLE PRODUCTS ETC	1	No Quantity							2			0
S3	2009	2009	2009	2	0	2	Export	440	Lithuania	LTU	792	Turkey	TUR								09	MISC.EDIBLE PRODUCTS ETC	1	No Quantity							115703			0
S3	2009	2009	2009	2	0	2	Export	440	Lithuania	LTU	804	Ukraine	UKR								09	MISC.EDIBLE PRODUCTS ETC	1	No Quantity							565571			0
S3	2009	2009	2009	2	0	2	Export	440	Lithuania	LTU	826	United Kingdom	GBR								09	MISC.EDIBLE PRODUCTS ETC	1	No Quantity							2060178			0
S3	2009	2009	2009	2	0	2	Export	440	Lithuania	LTU	842	USA	USA								09	MISC.EDIBLE PRODUCTS ETC	1	No Quantity							128316			0
S3	2009	2009	2009	2	0	2	Export	440	Lithuania	LTU	854	Burkina Faso	BFA								09	MISC.EDIBLE PRODUCTS ETC	1	No Quantity							93082			0
S3	2009	2009	2009	2	0	2	Export	440	Lithuania	LTU	860	Uzbekistan	UZB								09	MISC.EDIBLE PRODUCTS ETC	1	No Quantity							323			0
S3	2009	2009	2009	2	0	2	Export	807	North Macedonia	MKD	0	World	WLD								09	MISC.EDIBLE PRODUCTS ETC	1	No Quantity							17215800			0
S3	2009	2009	2009	2	0	2	Export	807	North Macedonia	MKD	8	Albania	ALB								09	MISC.EDIBLE PRODUCTS ETC	1	No Quantity							2176466			0
S3	2009	2009	2009	2	0	2	Export	807	North Macedonia	MKD	31	Azerbaijan	AZE								09	MISC.EDIBLE PRODUCTS ETC	1	No Quantity							3311			0
S3	2009	2009	2009	2	0	2	Export	807	North Macedonia	MKD	36	Australia	AUS								09	MISC.EDIBLE PRODUCTS ETC	1	No Quantity							189385			0
S3	2009	2009	2009	2	0	2	Export	807	North Macedonia	MKD	40	Austria	AUT								09	MISC.EDIBLE PRODUCTS ETC	1	No Quantity							2			0
S3	2009	2009	2009	2	0	2	Export	807	North Macedonia	MKD	70	Bosnia Herzegovina	BIH								09	MISC.EDIBLE PRODUCTS ETC	1	No Quantity							2989091			0
S3	2009	2009	2009	2	0	2	Export	807	North Macedonia	MKD	100	Bulgaria	BGR								09	MISC.EDIBLE PRODUCTS ETC	1	No Quantity							418010			0
S3	2009	2009	2009	2	0	2	Export	807	North Macedonia	MKD	124	Canada	CAN								09	MISC.EDIBLE PRODUCTS ETC	1	No Quantity							70480			0
S3	2009	2009	2009	2	0	2	Export	807	North Macedonia	MKD	191	Croatia	HRV								09	MISC.EDIBLE PRODUCTS ETC	1	No Quantity							1480993			0
S3	2009	2009	2009	2	0	2	Export	807	North Macedonia	MKD	196	Cyprus	CYP								09	MISC.EDIBLE PRODUCTS ETC	1	No Quantity							36913			0
S3	2009	2009	2009	2	0	2	Export	807	North Macedonia	MKD	233	Estonia	EST								09	MISC.EDIBLE PRODUCTS ETC	1	No Quantity							3			0
S3	2009	2009	2009	2	0	2	Export	807	North Macedonia	MKD	251	France	FRA								09	MISC.EDIBLE PRODUCTS ETC	1	No Quantity							15056			0
S3	2009	2009	2009	2	0	2	Export	807	North Macedonia	MKD	276	Germany	DEU								09	MISC.EDIBLE PRODUCTS ETC	1	No Quantity							60632			0
S3	2009	2009	2009	2	0	2	Export	807	North Macedonia	MKD	300	Greece	GRC								09	MISC.EDIBLE PRODUCTS ETC	1	No Quantity							966579			0
S3	2009	2009	2009	2	0	2	Export	807	North Macedonia	MKD	348	Hungary	HUN								09	MISC.EDIBLE PRODUCTS ETC	1	No Quantity							10861			0
S3	2009	2009	2009	2	0	2	Export	807	North Macedonia	MKD	381	Italy	ITA								09	MISC.EDIBLE PRODUCTS ETC	1	No Quantity							85139			0
S3	2009	2009	2009	2	0	2	Export	807	North Macedonia	MKD	400	Jordan	JOR								09	MISC.EDIBLE PRODUCTS ETC	1	No Quantity							2			0
S3	2009	2009	2009	2	0	2	Export	807	North Macedonia	MKD	470	Malta	MLT								09	MISC.EDIBLE PRODUCTS ETC	1	No Quantity							12062			0
S3	2009	2009	2009	2	0	2	Export	807	North Macedonia	MKD	499	Montenegro	MNE								09	MISC.EDIBLE PRODUCTS ETC	1	No Quantity							417242			0
S3	2009	2009	2009	2	0	2	Export	807	North Macedonia	MKD	516	Namibia	NAM								09	MISC.EDIBLE PRODUCTS ETC	1	No Quantity							4			0
S3	2009	2009	2009	2	0	2	Export	807	North Macedonia	MKD	620	Portugal	PRT								09	MISC.EDIBLE PRODUCTS ETC	1	No Quantity							169			0
S3	2009	2009	2009	2	0	2	Export	807	North Macedonia	MKD	642	Romania	ROU								09	MISC.EDIBLE PRODUCTS ETC	1	No Quantity							49804			0
S3	2009	2009	2009	2	0	2	Export	807	North Macedonia	MKD	643	Russian Federation	RUS								09	MISC.EDIBLE PRODUCTS ETC	1	No Quantity							822034			0
S3	2009	2009	2009	2	0	2	Export	807	North Macedonia	MKD	688	Serbia	SRB								09	MISC.EDIBLE PRODUCTS ETC	1	No Quantity							5742536			0
S3	2009	2009	2009	2	0	2	Export	807	North Macedonia	MKD	703	Slovakia	SVK								09	MISC.EDIBLE PRODUCTS ETC	1	No Quantity							3432			0
S3	2009	2009	2009	2	0	2	Export	807	North Macedonia	MKD	705	Slovenia	SVN								09	MISC.EDIBLE PRODUCTS ETC	1	No Quantity							912087			0
S3	2009	2009	2009	2	0	2	Export	807	North Macedonia	MKD	752	Sweden	SWE								09	MISC.EDIBLE PRODUCTS ETC	1	No Quantity							45194			0
S3	2009	2009	2009	2	0	2	Export	807	North Macedonia	MKD	757	Switzerland	CHE								09	MISC.EDIBLE PRODUCTS ETC	1	No Quantity							29599			0
S3	2009	2009	2009	2	0	2	Export	807	North Macedonia	MKD	792	Turkey	TUR								09	MISC.EDIBLE PRODUCTS ETC	1	No Quantity							573395			0
S3	2009	2009	2009	2	0	2	Export	807	North Macedonia	MKD	826	United Kingdom	GBR								09	MISC.EDIBLE PRODUCTS ETC	1	No Quantity							14			0
S3	2009	2009	2009	2	0	2	Export	807	North Macedonia	MKD	842	USA	USA								09	MISC.EDIBLE PRODUCTS ETC	1	No Quantity							105303			0
S3	2009	2009	2009	2	0	2	Export	440	Lithuania	LTU	0	World	WLD								11	BEVERAGES	1	No Quantity							123606986			0
S3	2009	2009	2009	2	0	2	Export	440	Lithuania	LTU	31	Azerbaijan	AZE								11	BEVERAGES	1	No Quantity							10113			0
S3	2009	2009	2009	2	0	2	Export	440	Lithuania	LTU	36	Australia	AUS								11	BEVERAGES	1	No Quantity							1172			0
S3	2009	2009	2009	2	0	2	Export	440	Lithuania	LTU	50	Bangladesh	BGD								11	BEVERAGES	1	No Quantity							20561			0
S3	2009	2009	2009	2	0	2	Export	440	Lithuania	LTU	56	Belgium	BEL								11	BEVERAGES	1	No Quantity							328165			0
S3	2009	2009	2009	2	0	2	Export	440	Lithuania	LTU	76	Brazil	BRA								11	BEVERAGES	1	No Quantity							7554			0
S3	2009	2009	2009	2	0	2	Export	440	Lithuania	LTU	100	Bulgaria	BGR								11	BEVERAGES	1	No Quantity							282728			0
S3	2009	2009	2009	2	0	2	Export	440	Lithuania	LTU	112	Belarus	BLR								11	BEVERAGES	1	No Quantity							1051367			0
S3	2009	2009	2009	2	0	2	Export	440	Lithuania	LTU	124	Canada	CAN								11	BEVERAGES	1	No Quantity							86810			0
S3	2009	2009	2009	2	0	2	Export	440	Lithuania	LTU	152	Chile	CHL								11	BEVERAGES	1	No Quantity							4			0
S3	2009	2009	2009	2	0	2	Export	440	Lithuania	LTU	156	China	CHN								11	BEVERAGES	1	No Quantity							6			0
S3	2009	2009	2009	2	0	2	Export	440	Lithuania	LTU	180	Dem. Rep. of the Congo	COD								11	BEVERAGES	1	No Quantity							50224			0
S3	2009	2009	2009	2	0	2	Export	440	Lithuania	LTU	196	Cyprus	CYP								11	BEVERAGES	1	No Quantity							114463			0
S3	2009	2009	2009	2	0	2	Export	440	Lithuania	LTU	203	Czechia	CZE								11	BEVERAGES	1	No Quantity							428375			0
S3	2009	2009	2009	2	0	2	Export	440	Lithuania	LTU	204	Benin	BEN								11	BEVERAGES	1	No Quantity							18			0
S3	2009	2009	2009	2	0	2	Export	440	Lithuania	LTU	208	Denmark	DNK								11	BEVERAGES	1	No Quantity							195727			0
S3	2009	2009	2009	2	0	2	Export	440	Lithuania	LTU	233	Estonia	EST								11	BEVERAGES	1	No Quantity							9879295			0
S3	2009	2009	2009	2	0	2	Export	440	Lithuania	LTU	246	Finland	FIN								11	BEVERAGES	1	No Quantity							986680			0
S3	2009	2009	2009	2	0	2	Export	440	Lithuania	LTU	251	France	FRA								11	BEVERAGES	1	No Quantity							697387			0
S3	2009	2009	2009	2	0	2	Export	440	Lithuania	LTU	276	Germany	DEU								11	BEVERAGES	1	No Quantity							1284362			0
S3	2009	2009	2009	2	0	2	Export	440	Lithuania	LTU	300	Greece	GRC								11	BEVERAGES	1	No Quantity							183931			0
S3	2009	2009	2009	2	0	2	Export	440	Lithuania	LTU	324	Guinea	GIN								11	BEVERAGES	1	No Quantity							30285			0
S3	2009	2009	2009	2	0	2	Export	440	Lithuania	LTU	344	China, Hong Kong SAR	HKG								11	BEVERAGES	1	No Quantity							2			0
S3	2009	2009	2009	2	0	2	Export	440	Lithuania	LTU	348	Hungary	HUN								11	BEVERAGES	1	No Quantity							379367			0
S3	2009	2009	2009	2	0	2	Export	440	Lithuania	LTU	372	Ireland	IRL								11	BEVERAGES	1	No Quantity							1012182			0
S3	2009	2009	2009	2	0	2	Export	440	Lithuania	LTU	376	Israel	ISR								11	BEVERAGES	1	No Quantity							240103			0
S3	2009	2009	2009	2	0	2	Export	440	Lithuania	LTU	381	Italy	ITA								11	BEVERAGES	1	No Quantity							92036			0
S3	2009	2009	2009	2	0	2	Export	440	Lithuania	LTU	398	Kazakhstan	KAZ								11	BEVERAGES	1	No Quantity							35513			0
S3	2009	2009	2009	2	0	2	Export	440	Lithuania	LTU	404	Kenya	KEN								11	BEVERAGES	1	No Quantity							231810			0
S3	2009	2009	2009	2	0	2	Export	440	Lithuania	LTU	428	Latvia	LVA								11	BEVERAGES	1	No Quantity							19007632			0
S3	2009	2009	2009	2	0	2	Export	440	Lithuania	LTU	430	Liberia	LBR								11	BEVERAGES	1	No Quantity							5070			0
S3	2009	2009	2009	2	0	2	Export	440	Lithuania	LTU	470	Malta	MLT								11	BEVERAGES	1	No Quantity							2229			0
S3	2009	2009	2009	2	0	2	Export	440	Lithuania	LTU	484	Mexico	MEX								11	BEVERAGES	1	No Quantity							58311			0
S3	2009	2009	2009	2	0	2	Export	440	Lithuania	LTU	528	Netherlands	NLD								11	BEVERAGES	1	No Quantity							99875			0
S3	2009	2009	2009	2	0	2	Export	440	Lithuania	LTU	579	Norway	NOR								11	BEVERAGES	1	No Quantity							37301			0
S3	2009	2009	2009	2	0	2	Export	440	Lithuania	LTU	604	Peru	PER								11	BEVERAGES	1	No Quantity							103822			0
S3	2009	2009	2009	2	0	2	Export	440	Lithuania	LTU	616	Poland	POL								11	BEVERAGES	1	No Quantity							6200148			0
S3	2009	2009	2009	2	0	2	Export	440	Lithuania	LTU	620	Portugal	PRT								11	BEVERAGES	1	No Quantity							154784			0
S3	2009	2009	2009	2	0	2	Export	440	Lithuania	LTU	642	Romania	ROU								11	BEVERAGES	1	No Quantity							450542			0
S3	2009	2009	2009	2	0	2	Export	440	Lithuania	LTU	643	Russian Federation	RUS								11	BEVERAGES	1	No Quantity							71246349			0
S3	2009	2009	2009	2	0	2	Export	440	Lithuania	LTU	686	Senegal	SEN								11	BEVERAGES	1	No Quantity							18			0
S3	2009	2009	2009	2	0	2	Export	440	Lithuania	LTU	702	Singapore	SGP								11	BEVERAGES	1	No Quantity							35547			0
S3	2009	2009	2009	2	0	2	Export	440	Lithuania	LTU	703	Slovakia	SVK								11	BEVERAGES	1	No Quantity							174671			0
S3	2009	2009	2009	2	0	2	Export	440	Lithuania	LTU	724	Spain	ESP								11	BEVERAGES	1	No Quantity							878306			0
S3	2009	2009	2009	2	0	2	Export	440	Lithuania	LTU	752	Sweden	SWE								11	BEVERAGES	1	No Quantity							3995211			0
S3	2009	2009	2009	2	0	2	Export	440	Lithuania	LTU	757	Switzerland	CHE								11	BEVERAGES	1	No Quantity							36961			0
S3	2009	2009	2009	2	0	2	Export	440	Lithuania	LTU	784	United Arab Emirates	ARE								11	BEVERAGES	1	No Quantity							22			0
S3	2009	2009	2009	2	0	2	Export	440	Lithuania	LTU	800	Uganda	UGA								11	BEVERAGES	1	No Quantity							30787			0
S3	2009	2009	2009	2	0	2	Export	440	Lithuania	LTU	804	Ukraine	UKR								11	BEVERAGES	1	No Quantity							351334			0
S3	2009	2009	2009	2	0	2	Export	440	Lithuania	LTU	826	United Kingdom	GBR								11	BEVERAGES	1	No Quantity							2238923			0
S3	2009	2009	2009	2	0	2	Export	440	Lithuania	LTU	842	USA	USA								11	BEVERAGES	1	No Quantity							868903			0
S3	2009	2009	2009	2	0	2	Export	807	North Macedonia	MKD	0	World	WLD								11	BEVERAGES	1	No Quantity							86039272			0
S3	2009	2009	2009	2	0	2	Export	807	North Macedonia	MKD	8	Albania	ALB								11	BEVERAGES	1	No Quantity							2162031			0
S3	2009	2009	2009	2	0	2	Export	807	North Macedonia	MKD	36	Australia	AUS								11	BEVERAGES	1	No Quantity							351929			0
S3	2009	2009	2009	2	0	2	Export	807	North Macedonia	MKD	40	Austria	AUT								11	BEVERAGES	1	No Quantity							61387			0
S3	2009	2009	2009	2	0	2	Export	807	North Macedonia	MKD	56	Belgium	BEL								11	BEVERAGES	1	No Quantity							42330			0
S3	2009	2009	2009	2	0	2	Export	807	North Macedonia	MKD	70	Bosnia Herzegovina	BIH								11	BEVERAGES	1	No Quantity							3810643			0
S3	2009	2009	2009	2	0	2	Export	807	North Macedonia	MKD	100	Bulgaria	BGR								11	BEVERAGES	1	No Quantity							230716			0
S3	2009	2009	2009	2	0	2	Export	807	North Macedonia	MKD	124	Canada	CAN								11	BEVERAGES	1	No Quantity							190485			0
S3	2009	2009	2009	2	0	2	Export	807	North Macedonia	MKD	156	China	CHN								11	BEVERAGES	1	No Quantity							29819			0
S3	2009	2009	2009	2	0	2	Export	807	North Macedonia	MKD	191	Croatia	HRV								11	BEVERAGES	1	No Quantity							10674106			0
S3	2009	2009	2009	2	0	2	Export	807	North Macedonia	MKD	203	Czechia	CZE								11	BEVERAGES	1	No Quantity							694120			0
S3	2009	2009	2009	2	0	2	Export	807	North Macedonia	MKD	233	Estonia	EST								11	BEVERAGES	1	No Quantity							12446			0
S3	2009	2009	2009	2	0	2	Export	807	North Macedonia	MKD	246	Finland	FIN								11	BEVERAGES	1	No Quantity							6492			0
S3	2009	2009	2009	2	0	2	Export	807	North Macedonia	MKD	251	France	FRA								11	BEVERAGES	1	No Quantity							88578			0
S3	2009	2009	2009	2	0	2	Export	807	North Macedonia	MKD	276	Germany	DEU								11	BEVERAGES	1	No Quantity							20152945			0
S3	2009	2009	2009	2	0	2	Export	807	North Macedonia	MKD	344	China, Hong Kong SAR	HKG								11	BEVERAGES	1	No Quantity							8991			0
S3	2009	2009	2009	2	0	2	Export	807	North Macedonia	MKD	348	Hungary	HUN								11	BEVERAGES	1	No Quantity							3			0
S3	2009	2009	2009	2	0	2	Export	807	North Macedonia	MKD	368	Iraq	IRQ								11	BEVERAGES	1	No Quantity							123752			0
S3	2009	2009	2009	2	0	2	Export	807	North Macedonia	MKD	392	Japan	JPN								11	BEVERAGES	1	No Quantity							162799			0
S3	2009	2009	2009	2	0	2	Export	807	North Macedonia	MKD	400	Jordan	JOR								11	BEVERAGES	1	No Quantity							6			0
S3	2009	2009	2009	2	0	2	Export	807	North Macedonia	MKD	410	Rep. of Korea	KOR								11	BEVERAGES	1	No Quantity							104			0
S3	2009	2009	2009	2	0	2	Export	807	North Macedonia	MKD	499	Montenegro	MNE								11	BEVERAGES	1	No Quantity							598664			0
S3	2009	2009	2009	2	0	2	Export	807	North Macedonia	MKD	528	Netherlands	NLD								11	BEVERAGES	1	No Quantity							93569			0
S3	2009	2009	2009	2	0	2	Export	807	North Macedonia	MKD	579	Norway	NOR								11	BEVERAGES	1	No Quantity							37500			0
S3	2009	2009	2009	2	0	2	Export	807	North Macedonia	MKD	608	Philippines	PHL								11	BEVERAGES	1	No Quantity							182			0
S3	2009	2009	2009	2	0	2	Export	807	North Macedonia	MKD	616	Poland	POL								11	BEVERAGES	1	No Quantity							126817			0
S3	2009	2009	2009	2	0	2	Export	807	North Macedonia	MKD	642	Romania	ROU								11	BEVERAGES	1	No Quantity							31949			0
S3	2009	2009	2009	2	0	2	Export	807	North Macedonia	MKD	643	Russian Federation	RUS								11	BEVERAGES	1	No Quantity							299476			0
S3	2009	2009	2009	2	0	2	Export	807	North Macedonia	MKD	682	Saudi Arabia	SAU								11	BEVERAGES	1	No Quantity							6747			0
S3	2009	2009	2009	2	0	2	Export	807	North Macedonia	MKD	688	Serbia	SRB								11	BEVERAGES	1	No Quantity							43680066			0
S3	2009	2009	2009	2	0	2	Export	807	North Macedonia	MKD	702	Singapore	SGP								11	BEVERAGES	1	No Quantity							24			0
S3	2009	2009	2009	2	0	2	Export	807	North Macedonia	MKD	703	Slovakia	SVK								11	BEVERAGES	1	No Quantity							8331			0
S3	2009	2009	2009	2	0	2	Export	807	North Macedonia	MKD	705	Slovenia	SVN								11	BEVERAGES	1	No Quantity							482222			0
S3	2009	2009	2009	2	0	2	Export	807	North Macedonia	MKD	724	Spain	ESP								11	BEVERAGES	1	No Quantity							402			0
S3	2009	2009	2009	2	0	2	Export	807	North Macedonia	MKD	752	Sweden	SWE								11	BEVERAGES	1	No Quantity							42292			0
S3	2009	2009	2009	2	0	2	Export	807	North Macedonia	MKD	757	Switzerland	CHE								11	BEVERAGES	1	No Quantity							459487			0
S3	2009	2009	2009	2	0	2	Export	807	North Macedonia	MKD	792	Turkey	TUR								11	BEVERAGES	1	No Quantity							34583			0
S3	2009	2009	2009	2	0	2	Export	807	North Macedonia	MKD	818	Egypt	EGY								11	BEVERAGES	1	No Quantity							3679			0
S3	2009	2009	2009	2	0	2	Export	807	North Macedonia	MKD	826	United Kingdom	GBR								11	BEVERAGES	1	No Quantity							6389			0
S3	2009	2009	2009	2	0	2	Export	807	North Macedonia	MKD	842	USA	USA								11	BEVERAGES	1	No Quantity							1323212			0
S3	2009	2009	2009	2	0	2	Export	440	Lithuania	LTU	0	World	WLD								12	TOBACCO,TOBACCO MANUFACT	1	No Quantity							189762375			0
S3	2009	2009	2009	2	0	2	Export	440	Lithuania	LTU	56	Belgium	BEL								12	TOBACCO,TOBACCO MANUFACT	1	No Quantity							30024297			0
S3	2009	2009	2009	2	0	2	Export	440	Lithuania	LTU	112	Belarus	BLR								12	TOBACCO,TOBACCO MANUFACT	1	No Quantity							53			0
S3	2009	2009	2009	2	0	2	Export	440	Lithuania	LTU	156	China	CHN								12	TOBACCO,TOBACCO MANUFACT	1	No Quantity							6			0
S3	2009	2009	2009	2	0	2	Export	440	Lithuania	LTU	196	Cyprus	CYP								12	TOBACCO,TOBACCO MANUFACT	1	No Quantity							4955			0
S3	2009	2009	2009	2	0	2	Export	440	Lithuania	LTU	208	Denmark	DNK								12	TOBACCO,TOBACCO MANUFACT	1	No Quantity							159			0
S3	2009	2009	2009	2	0	2	Export	440	Lithuania	LTU	233	Estonia	EST								12	TOBACCO,TOBACCO MANUFACT	1	No Quantity							12204555			0
S3	2009	2009	2009	2	0	2	Export	440	Lithuania	LTU	246	Finland	FIN								12	TOBACCO,TOBACCO MANUFACT	1	No Quantity							10464443			0
S3	2009	2009	2009	2	0	2	Export	440	Lithuania	LTU	276	Germany	DEU								12	TOBACCO,TOBACCO MANUFACT	1	No Quantity							29628535			0
S3	2009	2009	2009	2	0	2	Export	440	Lithuania	LTU	300	Greece	GRC								12	TOBACCO,TOBACCO MANUFACT	1	No Quantity							458			0
S3	2009	2009	2009	2	0	2	Export	440	Lithuania	LTU	348	Hungary	HUN								12	TOBACCO,TOBACCO MANUFACT	1	No Quantity							5616454			0
S3	2009	2009	2009	2	0	2	Export	440	Lithuania	LTU	360	Indonesia	IDN								12	TOBACCO,TOBACCO MANUFACT	1	No Quantity							8			0
S3	2009	2009	2009	2	0	2	Export	440	Lithuania	LTU	381	Italy	ITA								12	TOBACCO,TOBACCO MANUFACT	1	No Quantity							932			0
S3	2009	2009	2009	2	0	2	Export	440	Lithuania	LTU	392	Japan	JPN								12	TOBACCO,TOBACCO MANUFACT	1	No Quantity							1511			0
S3	2009	2009	2009	2	0	2	Export	440	Lithuania	LTU	428	Latvia	LVA								12	TOBACCO,TOBACCO MANUFACT	1	No Quantity							38712343			0
S3	2009	2009	2009	2	0	2	Export	440	Lithuania	LTU	458	Malaysia	MYS								12	TOBACCO,TOBACCO MANUFACT	1	No Quantity							96			0
S3	2009	2009	2009	2	0	2	Export	440	Lithuania	LTU	470	Malta	MLT								12	TOBACCO,TOBACCO MANUFACT	1	No Quantity							2279			0
S3	2009	2009	2009	2	0	2	Export	440	Lithuania	LTU	498	Rep. of Moldova	MDA								12	TOBACCO,TOBACCO MANUFACT	1	No Quantity							52			0
S3	2009	2009	2009	2	0	2	Export	440	Lithuania	LTU	528	Netherlands	NLD								12	TOBACCO,TOBACCO MANUFACT	1	No Quantity							16089			0
S3	2009	2009	2009	2	0	2	Export	440	Lithuania	LTU	579	Norway	NOR								12	TOBACCO,TOBACCO MANUFACT	1	No Quantity							8059677			0
S3	2009	2009	2009	2	0	2	Export	440	Lithuania	LTU	616	Poland	POL								12	TOBACCO,TOBACCO MANUFACT	1	No Quantity							5194763			0
S3	2009	2009	2009	2	0	2	Export	440	Lithuania	LTU	642	Romania	ROU								12	TOBACCO,TOBACCO MANUFACT	1	No Quantity							534078			0
S3	2009	2009	2009	2	0	2	Export	440	Lithuania	LTU	643	Russian Federation	RUS								12	TOBACCO,TOBACCO MANUFACT	1	No Quantity							9829			0
S3	2009	2009	2009	2	0	2	Export	440	Lithuania	LTU	752	Sweden	SWE								12	TOBACCO,TOBACCO MANUFACT	1	No Quantity							27593			0
S3	2009	2009	2009	2	0	2	Export	440	Lithuania	LTU	757	Switzerland	CHE								12	TOBACCO,TOBACCO MANUFACT	1	No Quantity							2811			0
S3	2009	2009	2009	2	0	2	Export	440	Lithuania	LTU	792	Turkey	TUR								12	TOBACCO,TOBACCO MANUFACT	1	No Quantity							18930002			0
S3	2009	2009	2009	2	0	2	Export	440	Lithuania	LTU	818	Egypt	EGY								12	TOBACCO,TOBACCO MANUFACT	1	No Quantity							21462067			0
S3	2009	2009	2009	2	0	2	Export	440	Lithuania	LTU	826	United Kingdom	GBR								12	TOBACCO,TOBACCO MANUFACT	1	No Quantity							8864330			0
S3	2009	2009	2009	2	0	2	Export	807	North Macedonia	MKD	0	World	WLD								12	TOBACCO,TOBACCO MANUFACT	1	No Quantity							110982469			0
S3	2009	2009	2009	2	0	2	Export	807	North Macedonia	MKD	56	Belgium	BEL								12	TOBACCO,TOBACCO MANUFACT	1	No Quantity							12017776			0
S3	2009	2009	2009	2	0	2	Export	807	North Macedonia	MKD	70	Bosnia Herzegovina	BIH								12	TOBACCO,TOBACCO MANUFACT	1	No Quantity							7883101			0
S3	2009	2009	2009	2	0	2	Export	807	North Macedonia	MKD	100	Bulgaria	BGR								12	TOBACCO,TOBACCO MANUFACT	1	No Quantity							30123150			0
S3	2009	2009	2009	2	0	2	Export	807	North Macedonia	MKD	124	Canada	CAN								12	TOBACCO,TOBACCO MANUFACT	1	No Quantity							43571			0
S3	2009	2009	2009	2	0	2	Export	807	North Macedonia	MKD	191	Croatia	HRV								12	TOBACCO,TOBACCO MANUFACT	1	No Quantity							4004356			0
S3	2009	2009	2009	2	0	2	Export	807	North Macedonia	MKD	251	France	FRA								12	TOBACCO,TOBACCO MANUFACT	1	No Quantity							46138			0
S3	2009	2009	2009	2	0	2	Export	807	North Macedonia	MKD	276	Germany	DEU								12	TOBACCO,TOBACCO MANUFACT	1	No Quantity							188444			0
S3	2009	2009	2009	2	0	2	Export	807	North Macedonia	MKD	300	Greece	GRC								12	TOBACCO,TOBACCO MANUFACT	1	No Quantity							36272391			0
S3	2009	2009	2009	2	0	2	Export	807	North Macedonia	MKD	381	Italy	ITA								12	TOBACCO,TOBACCO MANUFACT	1	No Quantity							77211			0
S3	2009	2009	2009	2	0	2	Export	807	North Macedonia	MKD	392	Japan	JPN								12	TOBACCO,TOBACCO MANUFACT	1	No Quantity							3833			0
S3	2009	2009	2009	2	0	2	Export	807	North Macedonia	MKD	499	Montenegro	MNE								12	TOBACCO,TOBACCO MANUFACT	1	No Quantity							1700057			0
S3	2009	2009	2009	2	0	2	Export	807	North Macedonia	MKD	528	Netherlands	NLD								12	TOBACCO,TOBACCO MANUFACT	1	No Quantity							103020			0
S3	2009	2009	2009	2	0	2	Export	807	North Macedonia	MKD	688	Serbia	SRB								12	TOBACCO,TOBACCO MANUFACT	1	No Quantity							16845605			0
S3	2009	2009	2009	2	0	2	Export	807	North Macedonia	MKD	705	Slovenia	SVN								12	TOBACCO,TOBACCO MANUFACT	1	No Quantity							34449			0
S3	2009	2009	2009	2	0	2	Export	807	North Macedonia	MKD	757	Switzerland	CHE								12	TOBACCO,TOBACCO MANUFACT	1	No Quantity							3418			0
S3	2009	2009	2009	2	0	2	Export	807	North Macedonia	MKD	804	Ukraine	UKR								12	TOBACCO,TOBACCO MANUFACT	1	No Quantity							329279			0
S3	2009	2009	2009	2	0	2	Export	807	North Macedonia	MKD	818	Egypt	EGY								12	TOBACCO,TOBACCO MANUFACT	1	No Quantity							1198333			0
S3	2009	2009	2009	2	0	2	Export	807	North Macedonia	MKD	842	USA	USA								12	TOBACCO,TOBACCO MANUFACT	1	No Quantity							108336			0
S3	2009	2009	2009	2	0	2	Export	440	Lithuania	LTU	0	World	WLD								21	HIDES,SKINS,FURSKINS,RAW	1	No Quantity							20892649			0
S3	2009	2009	2009	2	0	2	Export	440	Lithuania	LTU	56	Belgium	BEL								21	HIDES,SKINS,FURSKINS,RAW	1	No Quantity							258124			0
S3	2009	2009	2009	2	0	2	Export	440	Lithuania	LTU	156	China	CHN								21	HIDES,SKINS,FURSKINS,RAW	1	No Quantity							71896			0
S3	2009	2009	2009	2	0	2	Export	440	Lithuania	LTU	208	Denmark	DNK								21	HIDES,SKINS,FURSKINS,RAW	1	No Quantity							4108343			0
S3	2009	2009	2009	2	0	2	Export	440	Lithuania	LTU	233	Estonia	EST								21	HIDES,SKINS,FURSKINS,RAW	1	No Quantity							13028			0
S3	2009	2009	2009	2	0	2	Export	440	Lithuania	LTU	246	Finland	FIN								21	HIDES,SKINS,FURSKINS,RAW	1	No Quantity							10736102			0
S3	2009	2009	2009	2	0	2	Export	440	Lithuania	LTU	276	Germany	DEU								21	HIDES,SKINS,FURSKINS,RAW	1	No Quantity							721018			0
S3	2009	2009	2009	2	0	2	Export	440	Lithuania	LTU	344	China, Hong Kong SAR	HKG								21	HIDES,SKINS,FURSKINS,RAW	1	No Quantity							954368			0
S3	2009	2009	2009	2	0	2	Export	440	Lithuania	LTU	381	Italy	ITA								21	HIDES,SKINS,FURSKINS,RAW	1	No Quantity							1971311			0
S3	2009	2009	2009	2	0	2	Export	440	Lithuania	LTU	428	Latvia	LVA								21	HIDES,SKINS,FURSKINS,RAW	1	No Quantity							74308			0
S3	2009	2009	2009	2	0	2	Export	440	Lithuania	LTU	458	Malaysia	MYS								21	HIDES,SKINS,FURSKINS,RAW	1	No Quantity							271298			0
S3	2009	2009	2009	2	0	2	Export	440	Lithuania	LTU	528	Netherlands	NLD								21	HIDES,SKINS,FURSKINS,RAW	1	No Quantity							214656			0
S3	2009	2009	2009	2	0	2	Export	440	Lithuania	LTU	579	Norway	NOR								21	HIDES,SKINS,FURSKINS,RAW	1	No Quantity							926496			0
S3	2009	2009	2009	2	0	2	Export	440	Lithuania	LTU	616	Poland	POL								21	HIDES,SKINS,FURSKINS,RAW	1	No Quantity							241485			0
S3	2009	2009	2009	2	0	2	Export	440	Lithuania	LTU	620	Portugal	PRT								21	HIDES,SKINS,FURSKINS,RAW	1	No Quantity							18595			0
S3	2009	2009	2009	2	0	2	Export	440	Lithuania	LTU	643	Russian Federation	RUS								21	HIDES,SKINS,FURSKINS,RAW	1	No Quantity							78689			0
S3	2009	2009	2009	2	0	2	Export	440	Lithuania	LTU	699	India	IND								21	HIDES,SKINS,FURSKINS,RAW	1	No Quantity							23509			0
S3	2009	2009	2009	2	0	2	Export	440	Lithuania	LTU	703	Slovakia	SVK								21	HIDES,SKINS,FURSKINS,RAW	1	No Quantity							49549			0
S3	2009	2009	2009	2	0	2	Export	440	Lithuania	LTU	705	Slovenia	SVN								21	HIDES,SKINS,FURSKINS,RAW	1	No Quantity							71392			0
S3	2009	2009	2009	2	0	2	Export	440	Lithuania	LTU	724	Spain	ESP								21	HIDES,SKINS,FURSKINS,RAW	1	No Quantity							12728			0
S3	2009	2009	2009	2	0	2	Export	440	Lithuania	LTU	752	Sweden	SWE								21	HIDES,SKINS,FURSKINS,RAW	1	No Quantity							67627			0
S3	2009	2009	2009	2	0	2	Export	440	Lithuania	LTU	764	Thailand	THA								21	HIDES,SKINS,FURSKINS,RAW	1	No Quantity							8127			0
S3	2009	2009	2009	2	0	2	Export	807	North Macedonia	MKD	0	World	WLD								21	HIDES,SKINS,FURSKINS,RAW	1	No Quantity							3069393			0
S3	2009	2009	2009	2	0	2	Export	807	North Macedonia	MKD	8	Albania	ALB								21	HIDES,SKINS,FURSKINS,RAW	1	No Quantity							24365			0
S3	2009	2009	2009	2	0	2	Export	807	North Macedonia	MKD	100	Bulgaria	BGR								21	HIDES,SKINS,FURSKINS,RAW	1	No Quantity							50176			0
S3	2009	2009	2009	2	0	2	Export	807	North Macedonia	MKD	191	Croatia	HRV								21	HIDES,SKINS,FURSKINS,RAW	1	No Quantity							569671			0
S3	2009	2009	2009	2	0	2	Export	807	North Macedonia	MKD	203	Czechia	CZE								21	HIDES,SKINS,FURSKINS,RAW	1	No Quantity							13467			0
S3	2009	2009	2009	2	0	2	Export	807	North Macedonia	MKD	276	Germany	DEU								21	HIDES,SKINS,FURSKINS,RAW	1	No Quantity							5408			0
S3	2009	2009	2009	2	0	2	Export	807	North Macedonia	MKD	300	Greece	GRC								21	HIDES,SKINS,FURSKINS,RAW	1	No Quantity							116462			0
S3	2009	2009	2009	2	0	2	Export	807	North Macedonia	MKD	381	Italy	ITA								21	HIDES,SKINS,FURSKINS,RAW	1	No Quantity							376642			0
S3	2009	2009	2009	2	0	2	Export	807	North Macedonia	MKD	642	Romania	ROU								21	HIDES,SKINS,FURSKINS,RAW	1	No Quantity							18995			0
S3	2009	2009	2009	2	0	2	Export	807	North Macedonia	MKD	643	Russian Federation	RUS								21	HIDES,SKINS,FURSKINS,RAW	1	No Quantity							4			0
S3	2009	2009	2009	2	0	2	Export	807	North Macedonia	MKD	688	Serbia	SRB								21	HIDES,SKINS,FURSKINS,RAW	1	No Quantity							361428			0
S3	2009	2009	2009	2	0	2	Export	807	North Macedonia	MKD	703	Slovakia	SVK								21	HIDES,SKINS,FURSKINS,RAW	1	No Quantity							10708			0
S3	2009	2009	2009	2	0	2	Export	807	North Macedonia	MKD	705	Slovenia	SVN								21	HIDES,SKINS,FURSKINS,RAW	1	No Quantity							14751			0
S3	2009	2009	2009	2	0	2	Export	807	North Macedonia	MKD	792	Turkey	TUR								21	HIDES,SKINS,FURSKINS,RAW	1	No Quantity							1507311			0
S3	2009	2009	2009	2	0	2	Export	807	North Macedonia	MKD	842	USA	USA								21	HIDES,SKINS,FURSKINS,RAW	1	No Quantity							3			0
S3	2009	2009	2009	2	0	2	Export	440	Lithuania	LTU	0	World	WLD								22	OIL SEED,OLEAGINUS FRUIT	1	No Quantity							125257120			0
S3	2009	2009	2009	2	0	2	Export	440	Lithuania	LTU	31	Azerbaijan	AZE								22	OIL SEED,OLEAGINUS FRUIT	1	No Quantity							2554			0
S3	2009	2009	2009	2	0	2	Export	440	Lithuania	LTU	40	Austria	AUT								22	OIL SEED,OLEAGINUS FRUIT	1	No Quantity							99444			0
S3	2009	2009	2009	2	0	2	Export	440	Lithuania	LTU	56	Belgium	BEL								22	OIL SEED,OLEAGINUS FRUIT	1	No Quantity							27308745			0
S3	2009	2009	2009	2	0	2	Export	440	Lithuania	LTU	112	Belarus	BLR								22	OIL SEED,OLEAGINUS FRUIT	1	No Quantity							1306802			0
S3	2009	2009	2009	2	0	2	Export	440	Lithuania	LTU	124	Canada	CAN								22	OIL SEED,OLEAGINUS FRUIT	1	No Quantity							10078			0
S3	2009	2009	2009	2	0	2	Export	440	Lithuania	LTU	208	Denmark	DNK								22	OIL SEED,OLEAGINUS FRUIT	1	No Quantity							16922509			0
S3	2009	2009	2009	2	0	2	Export	440	Lithuania	LTU	233	Estonia	EST								22	OIL SEED,OLEAGINUS FRUIT	1	No Quantity							1525254			0
S3	2009	2009	2009	2	0	2	Export	440	Lithuania	LTU	246	Finland	FIN								22	OIL SEED,OLEAGINUS FRUIT	1	No Quantity							7069682			0
S3	2009	2009	2009	2	0	2	Export	440	Lithuania	LTU	251	France	FRA								22	OIL SEED,OLEAGINUS FRUIT	1	No Quantity							5374053			0
S3	2009	2009	2009	2	0	2	Export	440	Lithuania	LTU	268	Georgia	GEO								22	OIL SEED,OLEAGINUS FRUIT	1	No Quantity							2113			0
S3	2009	2009	2009	2	0	2	Export	440	Lithuania	LTU	276	Germany	DEU								22	OIL SEED,OLEAGINUS FRUIT	1	No Quantity							13670323			0
S3	2009	2009	2009	2	0	2	Export	440	Lithuania	LTU	300	Greece	GRC								22	OIL SEED,OLEAGINUS FRUIT	1	No Quantity							1222074			0
S3	2009	2009	2009	2	0	2	Export	440	Lithuania	LTU	348	Hungary	HUN								22	OIL SEED,OLEAGINUS FRUIT	1	No Quantity							818			0
S3	2009	2009	2009	2	0	2	Export	440	Lithuania	LTU	372	Ireland	IRL								22	OIL SEED,OLEAGINUS FRUIT	1	No Quantity							41407			0
S3	2009	2009	2009	2	0	2	Export	440	Lithuania	LTU	398	Kazakhstan	KAZ								22	OIL SEED,OLEAGINUS FRUIT	1	No Quantity							1214			0
S3	2009	2009	2009	2	0	2	Export	440	Lithuania	LTU	428	Latvia	LVA								22	OIL SEED,OLEAGINUS FRUIT	1	No Quantity							9148564			0
S3	2009	2009	2009	2	0	2	Export	440	Lithuania	LTU	528	Netherlands	NLD								22	OIL SEED,OLEAGINUS FRUIT	1	No Quantity							23295599			0
S3	2009	2009	2009	2	0	2	Export	440	Lithuania	LTU	579	Norway	NOR								22	OIL SEED,OLEAGINUS FRUIT	1	No Quantity							24211			0
S3	2009	2009	2009	2	0	2	Export	440	Lithuania	LTU	616	Poland	POL								22	OIL SEED,OLEAGINUS FRUIT	1	No Quantity							1102117			0
S3	2009	2009	2009	2	0	2	Export	440	Lithuania	LTU	642	Romania	ROU								22	OIL SEED,OLEAGINUS FRUIT	1	No Quantity							13699			0
S3	2009	2009	2009	2	0	2	Export	440	Lithuania	LTU	643	Russian Federation	RUS								22	OIL SEED,OLEAGINUS FRUIT	1	No Quantity							295042			0
S3	2009	2009	2009	2	0	2	Export	440	Lithuania	LTU	724	Spain	ESP								22	OIL SEED,OLEAGINUS FRUIT	1	No Quantity							37591			0
S3	2009	2009	2009	2	0	2	Export	440	Lithuania	LTU	752	Sweden	SWE								22	OIL SEED,OLEAGINUS FRUIT	1	No Quantity							28946			0
S3	2009	2009	2009	2	0	2	Export	440	Lithuania	LTU	826	United Kingdom	GBR								22	OIL SEED,OLEAGINUS FRUIT	1	No Quantity							16754072			0
S3	2009	2009	2009	2	0	2	Export	440	Lithuania	LTU	842	USA	USA								22	OIL SEED,OLEAGINUS FRUIT	1	No Quantity							209			0
S3	2009	2009	2009	2	0	2	Export	807	North Macedonia	MKD	0	World	WLD								22	OIL SEED,OLEAGINUS FRUIT	1	No Quantity							1052997			0
S3	2009	2009	2009	2	0	2	Export	807	North Macedonia	MKD	8	Albania	ALB								22	OIL SEED,OLEAGINUS FRUIT	1	No Quantity							17326			0
S3	2009	2009	2009	2	0	2	Export	807	North Macedonia	MKD	70	Bosnia Herzegovina	BIH								22	OIL SEED,OLEAGINUS FRUIT	1	No Quantity							879			0
S3	2009	2009	2009	2	0	2	Export	807	North Macedonia	MKD	100	Bulgaria	BGR								22	OIL SEED,OLEAGINUS FRUIT	1	No Quantity							1907			0
S3	2009	2009	2009	2	0	2	Export	807	North Macedonia	MKD	124	Canada	CAN								22	OIL SEED,OLEAGINUS FRUIT	1	No Quantity							264			0
S3	2009	2009	2009	2	0	2	Export	807	North Macedonia	MKD	191	Croatia	HRV								22	OIL SEED,OLEAGINUS FRUIT	1	No Quantity							6001			0
S3	2009	2009	2009	2	0	2	Export	807	North Macedonia	MKD	300	Greece	GRC								22	OIL SEED,OLEAGINUS FRUIT	1	No Quantity							94926			0
S3	2009	2009	2009	2	0	2	Export	807	North Macedonia	MKD	499	Montenegro	MNE								22	OIL SEED,OLEAGINUS FRUIT	1	No Quantity							13287			0
S3	2009	2009	2009	2	0	2	Export	807	North Macedonia	MKD	688	Serbia	SRB								22	OIL SEED,OLEAGINUS FRUIT	1	No Quantity							678839			0
S3	2009	2009	2009	2	0	2	Export	807	North Macedonia	MKD	705	Slovenia	SVN								22	OIL SEED,OLEAGINUS FRUIT	1	No Quantity							1559			0
S3	2009	2009	2009	2	0	2	Export	807	North Macedonia	MKD	752	Sweden	SWE								22	OIL SEED,OLEAGINUS FRUIT	1	No Quantity							235160			0
S3	2009	2009	2009	2	0	2	Export	807	North Macedonia	MKD	842	USA	USA								22	OIL SEED,OLEAGINUS FRUIT	1	No Quantity							2848			0
S3	2009	2009	2009	2	0	2	Export	440	Lithuania	LTU	0	World	WLD								23	CRUDE RUBBER	1	No Quantity							1791591			0
S3	2009	2009	2009	2	0	2	Export	440	Lithuania	LTU	112	Belarus	BLR								23	CRUDE RUBBER	1	No Quantity							964250			0
S3	2009	2009	2009	2	0	2	Export	440	Lithuania	LTU	203	Czechia	CZE								23	CRUDE RUBBER	1	No Quantity							9965			0
S3	2009	2009	2009	2	0	2	Export	440	Lithuania	LTU	208	Denmark	DNK								23	CRUDE RUBBER	1	No Quantity							6056			0
S3	2009	2009	2009	2	0	2	Export	440	Lithuania	LTU	233	Estonia	EST								23	CRUDE RUBBER	1	No Quantity							92768			0
S3	2009	2009	2009	2	0	2	Export	440	Lithuania	LTU	246	Finland	FIN								23	CRUDE RUBBER	1	No Quantity							70853			0
S3	2009	2009	2009	2	0	2	Export	440	Lithuania	LTU	276	Germany	DEU								23	CRUDE RUBBER	1	No Quantity							13351			0
S3	2009	2009	2009	2	0	2	Export	440	Lithuania	LTU	348	Hungary	HUN								23	CRUDE RUBBER	1	No Quantity							4586			0
S3	2009	2009	2009	2	0	2	Export	440	Lithuania	LTU	376	Israel	ISR								23	CRUDE RUBBER	1	No Quantity							42465			0
S3	2009	2009	2009	2	0	2	Export	440	Lithuania	LTU	398	Kazakhstan	KAZ								23	CRUDE RUBBER	1	No Quantity							35695			0
S3	2009	2009	2009	2	0	2	Export	440	Lithuania	LTU	428	Latvia	LVA								23	CRUDE RUBBER	1	No Quantity							73566			0
S3	2009	2009	2009	2	0	2	Export	440	Lithuania	LTU	528	Netherlands	NLD								23	CRUDE RUBBER	1	No Quantity							11873			0
S3	2009	2009	2009	2	0	2	Export	440	Lithuania	LTU	616	Poland	POL								23	CRUDE RUBBER	1	No Quantity							18460			0
S3	2009	2009	2009	2	0	2	Export	440	Lithuania	LTU	643	Russian Federation	RUS								23	CRUDE RUBBER	1	No Quantity							420785			0
S3	2009	2009	2009	2	0	2	Export	440	Lithuania	LTU	670	Saint Vincent and the Grenadines	VCT								23	CRUDE RUBBER	1	No Quantity							317			0
S3	2009	2009	2009	2	0	2	Export	440	Lithuania	LTU	688	Serbia	SRB								23	CRUDE RUBBER	1	No Quantity							1			0
S3	2009	2009	2009	2	0	2	Export	440	Lithuania	LTU	804	Ukraine	UKR								23	CRUDE RUBBER	1	No Quantity							26600			0
S3	2009	2009	2009	2	0	2	Export	807	North Macedonia	MKD	0	World	WLD								23	CRUDE RUBBER	1	No Quantity							16617			0
S3	2009	2009	2009	2	0	2	Export	807	North Macedonia	MKD	100	Bulgaria	BGR								23	CRUDE RUBBER	1	No Quantity							501			0
S3	2009	2009	2009	2	0	2	Export	807	North Macedonia	MKD	300	Greece	GRC								23	CRUDE RUBBER	1	No Quantity							16110			0
S3	2009	2009	2009	2	0	2	Export	807	North Macedonia	MKD	499	Montenegro	MNE								23	CRUDE RUBBER	1	No Quantity							5			0
S3	2009	2009	2009	2	0	2	Export	440	Lithuania	LTU	0	World	WLD								24	CORK AND WOOD	1	No Quantity							225516153			0
S3	2009	2009	2009	2	0	2	Export	440	Lithuania	LTU	31	Azerbaijan	AZE								24	CORK AND WOOD	1	No Quantity							17294			0
S3	2009	2009	2009	2	0	2	Export	440	Lithuania	LTU	36	Australia	AUS								24	CORK AND WOOD	1	No Quantity							2748801			0
S3	2009	2009	2009	2	0	2	Export	440	Lithuania	LTU	40	Austria	AUT								24	CORK AND WOOD	1	No Quantity							2936338			0
S3	2009	2009	2009	2	0	2	Export	440	Lithuania	LTU	52	Barbados	BRB								24	CORK AND WOOD	1	No Quantity							1129			0
S3	2009	2009	2009	2	0	2	Export	440	Lithuania	LTU	56	Belgium	BEL								24	CORK AND WOOD	1	No Quantity							11350012			0
S3	2009	2009	2009	2	0	2	Export	440	Lithuania	LTU	86	Br. Indian Ocean Terr.	IOT								24	CORK AND WOOD	1	No Quantity							101			0
S3	2009	2009	2009	2	0	2	Export	440	Lithuania	LTU	100	Bulgaria	BGR								24	CORK AND WOOD	1	No Quantity							8756			0
S3	2009	2009	2009	2	0	2	Export	440	Lithuania	LTU	112	Belarus	BLR								24	CORK AND WOOD	1	No Quantity							104575			0
S3	2009	2009	2009	2	0	2	Export	440	Lithuania	LTU	124	Canada	CAN								24	CORK AND WOOD	1	No Quantity							32003			0
S3	2009	2009	2009	2	0	2	Export	440	Lithuania	LTU	156	China	CHN								24	CORK AND WOOD	1	No Quantity							275760			0
S3	2009	2009	2009	2	0	2	Export	440	Lithuania	LTU	191	Croatia	HRV								24	CORK AND WOOD	1	No Quantity							4104			0
S3	2009	2009	2009	2	0	2	Export	440	Lithuania	LTU	196	Cyprus	CYP								24	CORK AND WOOD	1	No Quantity							31036			0
S3	2009	2009	2009	2	0	2	Export	440	Lithuania	LTU	203	Czechia	CZE								24	CORK AND WOOD	1	No Quantity							1757847			0
S3	2009	2009	2009	2	0	2	Export	440	Lithuania	LTU	208	Denmark	DNK								24	CORK AND WOOD	1	No Quantity							45969407			0
S3	2009	2009	2009	2	0	2	Export	440	Lithuania	LTU	233	Estonia	EST								24	CORK AND WOOD	1	No Quantity							9906238			0
S3	2009	2009	2009	2	0	2	Export	440	Lithuania	LTU	246	Finland	FIN								24	CORK AND WOOD	1	No Quantity							8675850			0
S3	2009	2009	2009	2	0	2	Export	440	Lithuania	LTU	251	France	FRA								24	CORK AND WOOD	1	No Quantity							7162001			0
S3	2009	2009	2009	2	0	2	Export	440	Lithuania	LTU	268	Georgia	GEO								24	CORK AND WOOD	1	No Quantity							28198			0
S3	2009	2009	2009	2	0	2	Export	440	Lithuania	LTU	276	Germany	DEU								24	CORK AND WOOD	1	No Quantity							39717493			0
S3	2009	2009	2009	2	0	2	Export	440	Lithuania	LTU	292	Gibraltar	GIB								24	CORK AND WOOD	1	No Quantity							257109			0
S3	2009	2009	2009	2	0	2	Export	440	Lithuania	LTU	300	Greece	GRC								24	CORK AND WOOD	1	No Quantity							1210434			0
S3	2009	2009	2009	2	0	2	Export	440	Lithuania	LTU	344	China, Hong Kong SAR	HKG								24	CORK AND WOOD	1	No Quantity							21099			0
S3	2009	2009	2009	2	0	2	Export	440	Lithuania	LTU	348	Hungary	HUN								24	CORK AND WOOD	1	No Quantity							631197			0
S3	2009	2009	2009	2	0	2	Export	440	Lithuania	LTU	352	Iceland	ISL								24	CORK AND WOOD	1	No Quantity							155680			0
S3	2009	2009	2009	2	0	2	Export	440	Lithuania	LTU	360	Indonesia	IDN								24	CORK AND WOOD	1	No Quantity							209040			0
S3	2009	2009	2009	2	0	2	Export	440	Lithuania	LTU	372	Ireland	IRL								24	CORK AND WOOD	1	No Quantity							161785			0
S3	2009	2009	2009	2	0	2	Export	440	Lithuania	LTU	376	Israel	ISR								24	CORK AND WOOD	1	No Quantity							709241			0
S3	2009	2009	2009	2	0	2	Export	440	Lithuania	LTU	381	Italy	ITA								24	CORK AND WOOD	1	No Quantity							11357476			0
S3	2009	2009	2009	2	0	2	Export	440	Lithuania	LTU	392	Japan	JPN								24	CORK AND WOOD	1	No Quantity							26722			0
S3	2009	2009	2009	2	0	2	Export	440	Lithuania	LTU	398	Kazakhstan	KAZ								24	CORK AND WOOD	1	No Quantity							188324			0
S3	2009	2009	2009	2	0	2	Export	440	Lithuania	LTU	400	Jordan	JOR								24	CORK AND WOOD	1	No Quantity							404862			0
S3	2009	2009	2009	2	0	2	Export	440	Lithuania	LTU	410	Rep. of Korea	KOR								24	CORK AND WOOD	1	No Quantity							519818			0
S3	2009	2009	2009	2	0	2	Export	440	Lithuania	LTU	428	Latvia	LVA								24	CORK AND WOOD	1	No Quantity							9425098			0
S3	2009	2009	2009	2	0	2	Export	440	Lithuania	LTU	442	Luxembourg	LUX								24	CORK AND WOOD	1	No Quantity							192521			0
S3	2009	2009	2009	2	0	2	Export	440	Lithuania	LTU	458	Malaysia	MYS								24	CORK AND WOOD	1	No Quantity							561344			0
S3	2009	2009	2009	2	0	2	Export	440	Lithuania	LTU	470	Malta	MLT								24	CORK AND WOOD	1	No Quantity							1154			0
S3	2009	2009	2009	2	0	2	Export	440	Lithuania	LTU	490	Other Asia, nes									24	CORK AND WOOD	1	No Quantity							144407			0
S3	2009	2009	2009	2	0	2	Export	440	Lithuania	LTU	498	Rep. of Moldova	MDA								24	CORK AND WOOD	1	No Quantity							1213			0
S3	2009	2009	2009	2	0	2	Export	440	Lithuania	LTU	528	Netherlands	NLD								24	CORK AND WOOD	1	No Quantity							10413656			0
S3	2009	2009	2009	2	0	2	Export	440	Lithuania	LTU	579	Norway	NOR								24	CORK AND WOOD	1	No Quantity							7735283			0
S3	2009	2009	2009	2	0	2	Export	440	Lithuania	LTU	586	Pakistan	PAK								24	CORK AND WOOD	1	No Quantity							98899			0
S3	2009	2009	2009	2	0	2	Export	440	Lithuania	LTU	591	Panama	PAN								24	CORK AND WOOD	1	No Quantity							1780			0
S3	2009	2009	2009	2	0	2	Export	440	Lithuania	LTU	616	Poland	POL								24	CORK AND WOOD	1	No Quantity							11863236			0
S3	2009	2009	2009	2	0	2	Export	440	Lithuania	LTU	642	Romania	ROU								24	CORK AND WOOD	1	No Quantity							147246			0
S3	2009	2009	2009	2	0	2	Export	440	Lithuania	LTU	643	Russian Federation	RUS								24	CORK AND WOOD	1	No Quantity							1567754			0
S3	2009	2009	2009	2	0	2	Export	440	Lithuania	LTU	670	Saint Vincent and the Grenadines	VCT								24	CORK AND WOOD	1	No Quantity							4535			0
S3	2009	2009	2009	2	0	2	Export	440	Lithuania	LTU	682	Saudi Arabia	SAU								24	CORK AND WOOD	1	No Quantity							329238			0
S3	2009	2009	2009	2	0	2	Export	440	Lithuania	LTU	688	Serbia	SRB								24	CORK AND WOOD	1	No Quantity							7836			0
S3	2009	2009	2009	2	0	2	Export	440	Lithuania	LTU	699	India	IND								24	CORK AND WOOD	1	No Quantity							28188			0
S3	2009	2009	2009	2	0	2	Export	440	Lithuania	LTU	703	Slovakia	SVK								24	CORK AND WOOD	1	No Quantity							870914			0
S3	2009	2009	2009	2	0	2	Export	440	Lithuania	LTU	704	Viet Nam	VNM								24	CORK AND WOOD	1	No Quantity							104299			0
S3	2009	2009	2009	2	0	2	Export	440	Lithuania	LTU	705	Slovenia	SVN								24	CORK AND WOOD	1	No Quantity							126807			0
S3	2009	2009	2009	2	0	2	Export	440	Lithuania	LTU	724	Spain	ESP								24	CORK AND WOOD	1	No Quantity							303714			0
S3	2009	2009	2009	2	0	2	Export	440	Lithuania	LTU	736	Fmr Sudan	SDN								24	CORK AND WOOD	1	No Quantity							63143			0
S3	2009	2009	2009	2	0	2	Export	440	Lithuania	LTU	752	Sweden	SWE								24	CORK AND WOOD	1	No Quantity							23931009			0
S3	2009	2009	2009	2	0	2	Export	440	Lithuania	LTU	757	Switzerland	CHE								24	CORK AND WOOD	1	No Quantity							134427			0
S3	2009	2009	2009	2	0	2	Export	440	Lithuania	LTU	784	United Arab Emirates	ARE								24	CORK AND WOOD	1	No Quantity							2838226			0
S3	2009	2009	2009	2	0	2	Export	440	Lithuania	LTU	792	Turkey	TUR								24	CORK AND WOOD	1	No Quantity							35595			0
S3	2009	2009	2009	2	0	2	Export	440	Lithuania	LTU	795	Turkmenistan	TKM								24	CORK AND WOOD	1	No Quantity							19942			0
S3	2009	2009	2009	2	0	2	Export	440	Lithuania	LTU	804	Ukraine	UKR								24	CORK AND WOOD	1	No Quantity							80768			0
S3	2009	2009	2009	2	0	2	Export	440	Lithuania	LTU	818	Egypt	EGY								24	CORK AND WOOD	1	No Quantity							50813			0
S3	2009	2009	2009	2	0	2	Export	440	Lithuania	LTU	826	United Kingdom	GBR								24	CORK AND WOOD	1	No Quantity							6704448			0
S3	2009	2009	2009	2	0	2	Export	440	Lithuania	LTU	842	USA	USA								24	CORK AND WOOD	1	No Quantity							816455			0
S3	2009	2009	2009	2	0	2	Export	440	Lithuania	LTU	860	Uzbekistan	UZB								24	CORK AND WOOD	1	No Quantity							389			0
S3	2009	2009	2009	2	0	2	Export	440	Lithuania	LTU	887	Yemen	YEM								24	CORK AND WOOD	1	No Quantity							332086			0
S3	2009	2009	2009	2	0	2	Export	807	North Macedonia	MKD	0	World	WLD								24	CORK AND WOOD	1	No Quantity							4173198			0
S3	2009	2009	2009	2	0	2	Export	807	North Macedonia	MKD	8	Albania	ALB								24	CORK AND WOOD	1	No Quantity							95059			0
S3	2009	2009	2009	2	0	2	Export	807	North Macedonia	MKD	36	Australia	AUS								24	CORK AND WOOD	1	No Quantity							23689			0
S3	2009	2009	2009	2	0	2	Export	807	North Macedonia	MKD	40	Austria	AUT								24	CORK AND WOOD	1	No Quantity							63972			0
S3	2009	2009	2009	2	0	2	Export	807	North Macedonia	MKD	70	Bosnia Herzegovina	BIH								24	CORK AND WOOD	1	No Quantity							18910			0
S3	2009	2009	2009	2	0	2	Export	807	North Macedonia	MKD	100	Bulgaria	BGR								24	CORK AND WOOD	1	No Quantity							84761			0
S3	2009	2009	2009	2	0	2	Export	807	North Macedonia	MKD	156	China	CHN								24	CORK AND WOOD	1	No Quantity							29406			0
S3	2009	2009	2009	2	0	2	Export	807	North Macedonia	MKD	191	Croatia	HRV								24	CORK AND WOOD	1	No Quantity							185138			0
S3	2009	2009	2009	2	0	2	Export	807	North Macedonia	MKD	196	Cyprus	CYP								24	CORK AND WOOD	1	No Quantity							12615			0
S3	2009	2009	2009	2	0	2	Export	807	North Macedonia	MKD	251	France	FRA								24	CORK AND WOOD	1	No Quantity							22391			0
S3	2009	2009	2009	2	0	2	Export	807	North Macedonia	MKD	276	Germany	DEU								24	CORK AND WOOD	1	No Quantity							937795			0
S3	2009	2009	2009	2	0	2	Export	807	North Macedonia	MKD	300	Greece	GRC								24	CORK AND WOOD	1	No Quantity							926124			0
S3	2009	2009	2009	2	0	2	Export	807	North Macedonia	MKD	348	Hungary	HUN								24	CORK AND WOOD	1	No Quantity							23008			0
S3	2009	2009	2009	2	0	2	Export	807	North Macedonia	MKD	381	Italy	ITA								24	CORK AND WOOD	1	No Quantity							997218			0
S3	2009	2009	2009	2	0	2	Export	807	North Macedonia	MKD	392	Japan	JPN								24	CORK AND WOOD	1	No Quantity							97435			0
S3	2009	2009	2009	2	0	2	Export	807	North Macedonia	MKD	499	Montenegro	MNE								24	CORK AND WOOD	1	No Quantity							200			0
S3	2009	2009	2009	2	0	2	Export	807	North Macedonia	MKD	642	Romania	ROU								24	CORK AND WOOD	1	No Quantity							36916			0
S3	2009	2009	2009	2	0	2	Export	807	North Macedonia	MKD	688	Serbia	SRB								24	CORK AND WOOD	1	No Quantity							115558			0
S3	2009	2009	2009	2	0	2	Export	807	North Macedonia	MKD	705	Slovenia	SVN								24	CORK AND WOOD	1	No Quantity							430915			0
S3	2009	2009	2009	2	0	2	Export	807	North Macedonia	MKD	724	Spain	ESP								24	CORK AND WOOD	1	No Quantity							15321			0
S3	2009	2009	2009	2	0	2	Export	807	North Macedonia	MKD	757	Switzerland	CHE								24	CORK AND WOOD	1	No Quantity							56761			0
S3	2009	2009	2009	2	0	2	Export	807	North Macedonia	MKD	826	United Kingdom	GBR								24	CORK AND WOOD	1	No Quantity							5			0
S3	2009	2009	2009	2	0	2	Export	440	Lithuania	LTU	0	World	WLD								25	PULP AND WASTE PAPER	1	No Quantity							14239942			0
S3	2009	2009	2009	2	0	2	Export	440	Lithuania	LTU	40	Austria	AUT								25	PULP AND WASTE PAPER	1	No Quantity							77561			0
S3	2009	2009	2009	2	0	2	Export	440	Lithuania	LTU	112	Belarus	BLR								25	PULP AND WASTE PAPER	1	No Quantity							2603687			0
S3	2009	2009	2009	2	0	2	Export	440	Lithuania	LTU	156	China	CHN								25	PULP AND WASTE PAPER	1	No Quantity							864049			0
S3	2009	2009	2009	2	0	2	Export	440	Lithuania	LTU	203	Czechia	CZE								25	PULP AND WASTE PAPER	1	No Quantity							3698			0
S3	2009	2009	2009	2	0	2	Export	440	Lithuania	LTU	208	Denmark	DNK								25	PULP AND WASTE PAPER	1	No Quantity							6776			0
S3	2009	2009	2009	2	0	2	Export	440	Lithuania	LTU	233	Estonia	EST								25	PULP AND WASTE PAPER	1	No Quantity							122902			0
S3	2009	2009	2009	2	0	2	Export	440	Lithuania	LTU	246	Finland	FIN								25	PULP AND WASTE PAPER	1	No Quantity							205801			0
S3	2009	2009	2009	2	0	2	Export	440	Lithuania	LTU	276	Germany	DEU								25	PULP AND WASTE PAPER	1	No Quantity							1903458			0
S3	2009	2009	2009	2	0	2	Export	440	Lithuania	LTU	428	Latvia	LVA								25	PULP AND WASTE PAPER	1	No Quantity							196071			0
S3	2009	2009	2009	2	0	2	Export	440	Lithuania	LTU	528	Netherlands	NLD								25	PULP AND WASTE PAPER	1	No Quantity							310663			0
S3	2009	2009	2009	2	0	2	Export	440	Lithuania	LTU	616	Poland	POL								25	PULP AND WASTE PAPER	1	No Quantity							876246			0
S3	2009	2009	2009	2	0	2	Export	440	Lithuania	LTU	643	Russian Federation	RUS								25	PULP AND WASTE PAPER	1	No Quantity							2936577			0
S3	2009	2009	2009	2	0	2	Export	440	Lithuania	LTU	752	Sweden	SWE								25	PULP AND WASTE PAPER	1	No Quantity							166740			0
S3	2009	2009	2009	2	0	2	Export	440	Lithuania	LTU	764	Thailand	THA								25	PULP AND WASTE PAPER	1	No Quantity							72994			0
S3	2009	2009	2009	2	0	2	Export	440	Lithuania	LTU	804	Ukraine	UKR								25	PULP AND WASTE PAPER	1	No Quantity							3892719			0
S3	2009	2009	2009	2	0	2	Export	807	North Macedonia	MKD	0	World	WLD								25	PULP AND WASTE PAPER	1	No Quantity							538483			0
S3	2009	2009	2009	2	0	2	Export	807	North Macedonia	MKD	100	Bulgaria	BGR								25	PULP AND WASTE PAPER	1	No Quantity							57738			0
S3	2009	2009	2009	2	0	2	Export	807	North Macedonia	MKD	191	Croatia	HRV								25	PULP AND WASTE PAPER	1	No Quantity							87930			0
S3	2009	2009	2009	2	0	2	Export	807	North Macedonia	MKD	276	Germany	DEU								25	PULP AND WASTE PAPER	1	No Quantity							15			0
S3	2009	2009	2009	2	0	2	Export	807	North Macedonia	MKD	300	Greece	GRC								25	PULP AND WASTE PAPER	1	No Quantity							10661			0
S3	2009	2009	2009	2	0	2	Export	807	North Macedonia	MKD	688	Serbia	SRB								25	PULP AND WASTE PAPER	1	No Quantity							15386			0
S3	2009	2009	2009	2	0	2	Export	807	North Macedonia	MKD	705	Slovenia	SVN								25	PULP AND WASTE PAPER	1	No Quantity							146062			0
S3	2009	2009	2009	2	0	2	Export	807	North Macedonia	MKD	792	Turkey	TUR								25	PULP AND WASTE PAPER	1	No Quantity							220691			0
S3	2009	2009	2009	2	0	2	Export	440	Lithuania	LTU	0	World	WLD								26	TEXTILE FIBRES	1	No Quantity							41418116			0
S3	2009	2009	2009	2	0	2	Export	440	Lithuania	LTU	24	Angola	AGO								26	TEXTILE FIBRES	1	No Quantity							561244			0
S3	2009	2009	2009	2	0	2	Export	440	Lithuania	LTU	28	Antigua and Barbuda	ATG								26	TEXTILE FIBRES	1	No Quantity							61			0
S3	2009	2009	2009	2	0	2	Export	440	Lithuania	LTU	36	Australia	AUS								26	TEXTILE FIBRES	1	No Quantity							51817			0
S3	2009	2009	2009	2	0	2	Export	440	Lithuania	LTU	44	Bahamas	BHS								26	TEXTILE FIBRES	1	No Quantity							591			0
S3	2009	2009	2009	2	0	2	Export	440	Lithuania	LTU	50	Bangladesh	BGD								26	TEXTILE FIBRES	1	No Quantity							405613			0
S3	2009	2009	2009	2	0	2	Export	440	Lithuania	LTU	56	Belgium	BEL								26	TEXTILE FIBRES	1	No Quantity							1515958			0
S3	2009	2009	2009	2	0	2	Export	440	Lithuania	LTU	76	Brazil	BRA								26	TEXTILE FIBRES	1	No Quantity							288337			0
S3	2009	2009	2009	2	0	2	Export	440	Lithuania	LTU	84	Belize	BLZ								26	TEXTILE FIBRES	1	No Quantity							1565			0
S3	2009	2009	2009	2	0	2	Export	440	Lithuania	LTU	100	Bulgaria	BGR								26	TEXTILE FIBRES	1	No Quantity							22242			0
S3	2009	2009	2009	2	0	2	Export	440	Lithuania	LTU	112	Belarus	BLR								26	TEXTILE FIBRES	1	No Quantity							2153189			0
S3	2009	2009	2009	2	0	2	Export	440	Lithuania	LTU	120	Cameroon	CMR								26	TEXTILE FIBRES	1	No Quantity							887619			0
S3	2009	2009	2009	2	0	2	Export	440	Lithuania	LTU	124	Canada	CAN								26	TEXTILE FIBRES	1	No Quantity							52720			0
S3	2009	2009	2009	2	0	2	Export	440	Lithuania	LTU	156	China	CHN								26	TEXTILE FIBRES	1	No Quantity							150490			0
S3	2009	2009	2009	2	0	2	Export	440	Lithuania	LTU	174	Comoros	COM								26	TEXTILE FIBRES	1	No Quantity							67			0
S3	2009	2009	2009	2	0	2	Export	440	Lithuania	LTU	178	Congo	COG								26	TEXTILE FIBRES	1	No Quantity							42853			0
S3	2009	2009	2009	2	0	2	Export	440	Lithuania	LTU	203	Czechia	CZE								26	TEXTILE FIBRES	1	No Quantity							10775			0
S3	2009	2009	2009	2	0	2	Export	440	Lithuania	LTU	204	Benin	BEN								26	TEXTILE FIBRES	1	No Quantity							1131585			0
S3	2009	2009	2009	2	0	2	Export	440	Lithuania	LTU	208	Denmark	DNK								26	TEXTILE FIBRES	1	No Quantity							224826			0
S3	2009	2009	2009	2	0	2	Export	440	Lithuania	LTU	233	Estonia	EST								26	TEXTILE FIBRES	1	No Quantity							709199			0
S3	2009	2009	2009	2	0	2	Export	440	Lithuania	LTU	246	Finland	FIN								26	TEXTILE FIBRES	1	No Quantity							32568			0
S3	2009	2009	2009	2	0	2	Export	440	Lithuania	LTU	251	France	FRA								26	TEXTILE FIBRES	1	No Quantity							1799091			0
S3	2009	2009	2009	2	0	2	Export	440	Lithuania	LTU	268	Georgia	GEO								26	TEXTILE FIBRES	1	No Quantity							196229			0
S3	2009	2009	2009	2	0	2	Export	440	Lithuania	LTU	270	Gambia	GMB								26	TEXTILE FIBRES	1	No Quantity							41			0
S3	2009	2009	2009	2	0	2	Export	440	Lithuania	LTU	276	Germany	DEU								26	TEXTILE FIBRES	1	No Quantity							624935			0
S3	2009	2009	2009	2	0	2	Export	440	Lithuania	LTU	288	Ghana	GHA								26	TEXTILE FIBRES	1	No Quantity							209786			0
S3	2009	2009	2009	2	0	2	Export	440	Lithuania	LTU	324	Guinea	GIN								26	TEXTILE FIBRES	1	No Quantity							34383			0
S3	2009	2009	2009	2	0	2	Export	440	Lithuania	LTU	348	Hungary	HUN								26	TEXTILE FIBRES	1	No Quantity							648163			0
S3	2009	2009	2009	2	0	2	Export	440	Lithuania	LTU	352	Iceland	ISL								26	TEXTILE FIBRES	1	No Quantity							785			0
S3	2009	2009	2009	2	0	2	Export	440	Lithuania	LTU	368	Iraq	IRQ								26	TEXTILE FIBRES	1	No Quantity							200602			0
S3	2009	2009	2009	2	0	2	Export	440	Lithuania	LTU	381	Italy	ITA								26	TEXTILE FIBRES	1	No Quantity							1534448			0
S3	2009	2009	2009	2	0	2	Export	440	Lithuania	LTU	392	Japan	JPN								26	TEXTILE FIBRES	1	No Quantity							277			0
S3	2009	2009	2009	2	0	2	Export	440	Lithuania	LTU	398	Kazakhstan	KAZ								26	TEXTILE FIBRES	1	No Quantity							500828			0
S3	2009	2009	2009	2	0	2	Export	440	Lithuania	LTU	417	Kyrgyzstan	KGZ								26	TEXTILE FIBRES	1	No Quantity							219083			0
S3	2009	2009	2009	2	0	2	Export	440	Lithuania	LTU	422	Lebanon	LBN								26	TEXTILE FIBRES	1	No Quantity							61004			0
S3	2009	2009	2009	2	0	2	Export	440	Lithuania	LTU	428	Latvia	LVA								26	TEXTILE FIBRES	1	No Quantity							1429593			0
S3	2009	2009	2009	2	0	2	Export	440	Lithuania	LTU	454	Malawi	MWI								26	TEXTILE FIBRES	1	No Quantity							31028			0
S3	2009	2009	2009	2	0	2	Export	440	Lithuania	LTU	470	Malta	MLT								26	TEXTILE FIBRES	1	No Quantity							278			0
S3	2009	2009	2009	2	0	2	Export	440	Lithuania	LTU	490	Other Asia, nes									26	TEXTILE FIBRES	1	No Quantity							89857			0
S3	2009	2009	2009	2	0	2	Export	440	Lithuania	LTU	528	Netherlands	NLD								26	TEXTILE FIBRES	1	No Quantity							9726			0
S3	2009	2009	2009	2	0	2	Export	440	Lithuania	LTU	554	New Zealand	NZL								26	TEXTILE FIBRES	1	No Quantity							286			0
S3	2009	2009	2009	2	0	2	Export	440	Lithuania	LTU	579	Norway	NOR								26	TEXTILE FIBRES	1	No Quantity							121602			0
S3	2009	2009	2009	2	0	2	Export	440	Lithuania	LTU	586	Pakistan	PAK								26	TEXTILE FIBRES	1	No Quantity							211103			0
S3	2009	2009	2009	2	0	2	Export	440	Lithuania	LTU	591	Panama	PAN								26	TEXTILE FIBRES	1	No Quantity							1870			0
S3	2009	2009	2009	2	0	2	Export	440	Lithuania	LTU	616	Poland	POL								26	TEXTILE FIBRES	1	No Quantity							451086			0
S3	2009	2009	2009	2	0	2	Export	440	Lithuania	LTU	642	Romania	ROU								26	TEXTILE FIBRES	1	No Quantity							21219			0
S3	2009	2009	2009	2	0	2	Export	440	Lithuania	LTU	643	Russian Federation	RUS								26	TEXTILE FIBRES	1	No Quantity							14934938			0
S3	2009	2009	2009	2	0	2	Export	440	Lithuania	LTU	670	Saint Vincent and the Grenadines	VCT								26	TEXTILE FIBRES	1	No Quantity							4779			0
S3	2009	2009	2009	2	0	2	Export	440	Lithuania	LTU	694	Sierra Leone	SLE								26	TEXTILE FIBRES	1	No Quantity							205093			0
S3	2009	2009	2009	2	0	2	Export	440	Lithuania	LTU	699	India	IND								26	TEXTILE FIBRES	1	No Quantity							540538			0
S3	2009	2009	2009	2	0	2	Export	440	Lithuania	LTU	710	South Africa	ZAF								26	TEXTILE FIBRES	1	No Quantity							20839			0
S3	2009	2009	2009	2	0	2	Export	440	Lithuania	LTU	724	Spain	ESP								26	TEXTILE FIBRES	1	No Quantity							893356			0
S3	2009	2009	2009	2	0	2	Export	440	Lithuania	LTU	752	Sweden	SWE								26	TEXTILE FIBRES	1	No Quantity							229903			0
S3	2009	2009	2009	2	0	2	Export	440	Lithuania	LTU	757	Switzerland	CHE								26	TEXTILE FIBRES	1	No Quantity							22860			0
S3	2009	2009	2009	2	0	2	Export	440	Lithuania	LTU	768	Togo	TGO								26	TEXTILE FIBRES	1	No Quantity							1107965			0
S3	2009	2009	2009	2	0	2	Export	440	Lithuania	LTU	784	United Arab Emirates	ARE								26	TEXTILE FIBRES	1	No Quantity							87572			0
S3	2009	2009	2009	2	0	2	Export	440	Lithuania	LTU	788	Tunisia	TUN								26	TEXTILE FIBRES	1	No Quantity							521555			0
S3	2009	2009	2009	2	0	2	Export	440	Lithuania	LTU	792	Turkey	TUR								26	TEXTILE FIBRES	1	No Quantity							224015			0
S3	2009	2009	2009	2	0	2	Export	440	Lithuania	LTU	804	Ukraine	UKR								26	TEXTILE FIBRES	1	No Quantity							5451922			0
S3	2009	2009	2009	2	0	2	Export	440	Lithuania	LTU	826	United Kingdom	GBR								26	TEXTILE FIBRES	1	No Quantity							57862			0
S3	2009	2009	2009	2	0	2	Export	440	Lithuania	LTU	842	USA	USA								26	TEXTILE FIBRES	1	No Quantity							443971			0
S3	2009	2009	2009	2	0	2	Export	440	Lithuania	LTU	860	Uzbekistan	UZB								26	TEXTILE FIBRES	1	No Quantity							21			0
S3	2009	2009	2009	2	0	2	Export	440	Lithuania	LTU	894	Zambia	ZMB								26	TEXTILE FIBRES	1	No Quantity							30305			0
S3	2009	2009	2009	2	0	2	Export	807	North Macedonia	MKD	0	World	WLD								26	TEXTILE FIBRES	1	No Quantity							537058			0
S3	2009	2009	2009	2	0	2	Export	807	North Macedonia	MKD	8	Albania	ALB								26	TEXTILE FIBRES	1	No Quantity							1132			0
S3	2009	2009	2009	2	0	2	Export	807	North Macedonia	MKD	36	Australia	AUS								26	TEXTILE FIBRES	1	No Quantity							13			0
S3	2009	2009	2009	2	0	2	Export	807	North Macedonia	MKD	40	Austria	AUT								26	TEXTILE FIBRES	1	No Quantity							280			0
S3	2009	2009	2009	2	0	2	Export	807	North Macedonia	MKD	100	Bulgaria	BGR								26	TEXTILE FIBRES	1	No Quantity							214427			0
S3	2009	2009	2009	2	0	2	Export	807	North Macedonia	MKD	191	Croatia	HRV								26	TEXTILE FIBRES	1	No Quantity							6581			0
S3	2009	2009	2009	2	0	2	Export	807	North Macedonia	MKD	251	France	FRA								26	TEXTILE FIBRES	1	No Quantity							1057			0
S3	2009	2009	2009	2	0	2	Export	807	North Macedonia	MKD	276	Germany	DEU								26	TEXTILE FIBRES	1	No Quantity							1309			0
S3	2009	2009	2009	2	0	2	Export	807	North Macedonia	MKD	300	Greece	GRC								26	TEXTILE FIBRES	1	No Quantity							53855			0
S3	2009	2009	2009	2	0	2	Export	807	North Macedonia	MKD	381	Italy	ITA								26	TEXTILE FIBRES	1	No Quantity							19240			0
S3	2009	2009	2009	2	0	2	Export	807	North Macedonia	MKD	688	Serbia	SRB								26	TEXTILE FIBRES	1	No Quantity							113762			0
S3	2009	2009	2009	2	0	2	Export	807	North Macedonia	MKD	705	Slovenia	SVN								26	TEXTILE FIBRES	1	No Quantity							18130			0
S3	2009	2009	2009	2	0	2	Export	807	North Macedonia	MKD	757	Switzerland	CHE								26	TEXTILE FIBRES	1	No Quantity							231			0
S3	2009	2009	2009	2	0	2	Export	807	North Macedonia	MKD	784	United Arab Emirates	ARE								26	TEXTILE FIBRES	1	No Quantity							85			0
S3	2009	2009	2009	2	0	2	Export	807	North Macedonia	MKD	826	United Kingdom	GBR								26	TEXTILE FIBRES	1	No Quantity							106956			0
S3	2009	2009	2009	2	0	2	Export	440	Lithuania	LTU	0	World	WLD								27	CRUDE FERTILIZER,MINERAL	1	No Quantity							11059196			0
S3	2009	2009	2009	2	0	2	Export	440	Lithuania	LTU	52	Barbados	BRB								27	CRUDE FERTILIZER,MINERAL	1	No Quantity							86			0
S3	2009	2009	2009	2	0	2	Export	440	Lithuania	LTU	84	Belize	BLZ								27	CRUDE FERTILIZER,MINERAL	1	No Quantity							176			0
S3	2009	2009	2009	2	0	2	Export	440	Lithuania	LTU	112	Belarus	BLR								27	CRUDE FERTILIZER,MINERAL	1	No Quantity							1133701			0
S3	2009	2009	2009	2	0	2	Export	440	Lithuania	LTU	124	Canada	CAN								27	CRUDE FERTILIZER,MINERAL	1	No Quantity							10			0
S3	2009	2009	2009	2	0	2	Export	440	Lithuania	LTU	191	Croatia	HRV								27	CRUDE FERTILIZER,MINERAL	1	No Quantity							1442			0
S3	2009	2009	2009	2	0	2	Export	440	Lithuania	LTU	203	Czechia	CZE								27	CRUDE FERTILIZER,MINERAL	1	No Quantity							2589			0
S3	2009	2009	2009	2	0	2	Export	440	Lithuania	LTU	208	Denmark	DNK								27	CRUDE FERTILIZER,MINERAL	1	No Quantity							316984			0
S3	2009	2009	2009	2	0	2	Export	440	Lithuania	LTU	233	Estonia	EST								27	CRUDE FERTILIZER,MINERAL	1	No Quantity							759580			0
S3	2009	2009	2009	2	0	2	Export	440	Lithuania	LTU	246	Finland	FIN								27	CRUDE FERTILIZER,MINERAL	1	No Quantity							238600			0
S3	2009	2009	2009	2	0	2	Export	440	Lithuania	LTU	251	France	FRA								27	CRUDE FERTILIZER,MINERAL	1	No Quantity							5684			0
S3	2009	2009	2009	2	0	2	Export	440	Lithuania	LTU	276	Germany	DEU								27	CRUDE FERTILIZER,MINERAL	1	No Quantity							44812			0
S3	2009	2009	2009	2	0	2	Export	440	Lithuania	LTU	300	Greece	GRC								27	CRUDE FERTILIZER,MINERAL	1	No Quantity							3459			0
S3	2009	2009	2009	2	0	2	Export	440	Lithuania	LTU	344	China, Hong Kong SAR	HKG								27	CRUDE FERTILIZER,MINERAL	1	No Quantity							1399562			0
S3	2009	2009	2009	2	0	2	Export	440	Lithuania	LTU	372	Ireland	IRL								27	CRUDE FERTILIZER,MINERAL	1	No Quantity							10450			0
S3	2009	2009	2009	2	0	2	Export	440	Lithuania	LTU	376	Israel	ISR								27	CRUDE FERTILIZER,MINERAL	1	No Quantity							6514			0
S3	2009	2009	2009	2	0	2	Export	440	Lithuania	LTU	392	Japan	JPN								27	CRUDE FERTILIZER,MINERAL	1	No Quantity							11602			0
S3	2009	2009	2009	2	0	2	Export	440	Lithuania	LTU	398	Kazakhstan	KAZ								27	CRUDE FERTILIZER,MINERAL	1	No Quantity							3635			0
S3	2009	2009	2009	2	0	2	Export	440	Lithuania	LTU	400	Jordan	JOR								27	CRUDE FERTILIZER,MINERAL	1	No Quantity							21049			0
S3	2009	2009	2009	2	0	2	Export	440	Lithuania	LTU	422	Lebanon	LBN								27	CRUDE FERTILIZER,MINERAL	1	No Quantity							1929			0
S3	2009	2009	2009	2	0	2	Export	440	Lithuania	LTU	428	Latvia	LVA								27	CRUDE FERTILIZER,MINERAL	1	No Quantity							4047067			0
S3	2009	2009	2009	2	0	2	Export	440	Lithuania	LTU	498	Rep. of Moldova	MDA								27	CRUDE FERTILIZER,MINERAL	1	No Quantity							2523			0
S3	2009	2009	2009	2	0	2	Export	440	Lithuania	LTU	579	Norway	NOR								27	CRUDE FERTILIZER,MINERAL	1	No Quantity							4018			0
S3	2009	2009	2009	2	0	2	Export	440	Lithuania	LTU	591	Panama	PAN								27	CRUDE FERTILIZER,MINERAL	1	No Quantity							10831			0
S3	2009	2009	2009	2	0	2	Export	440	Lithuania	LTU	616	Poland	POL								27	CRUDE FERTILIZER,MINERAL	1	No Quantity							1640623			0
S3	2009	2009	2009	2	0	2	Export	440	Lithuania	LTU	620	Portugal	PRT								27	CRUDE FERTILIZER,MINERAL	1	No Quantity							3554			0
S3	2009	2009	2009	2	0	2	Export	440	Lithuania	LTU	642	Romania	ROU								27	CRUDE FERTILIZER,MINERAL	1	No Quantity							1418			0
S3	2009	2009	2009	2	0	2	Export	440	Lithuania	LTU	643	Russian Federation	RUS								27	CRUDE FERTILIZER,MINERAL	1	No Quantity							1215098			0
S3	2009	2009	2009	2	0	2	Export	440	Lithuania	LTU	670	Saint Vincent and the Grenadines	VCT								27	CRUDE FERTILIZER,MINERAL	1	No Quantity							59			0
S3	2009	2009	2009	2	0	2	Export	440	Lithuania	LTU	682	Saudi Arabia	SAU								27	CRUDE FERTILIZER,MINERAL	1	No Quantity							620			0
S3	2009	2009	2009	2	0	2	Export	440	Lithuania	LTU	699	India	IND								27	CRUDE FERTILIZER,MINERAL	1	No Quantity							35089			0
S3	2009	2009	2009	2	0	2	Export	440	Lithuania	LTU	752	Sweden	SWE								27	CRUDE FERTILIZER,MINERAL	1	No Quantity							439			0
S3	2009	2009	2009	2	0	2	Export	440	Lithuania	LTU	757	Switzerland	CHE								27	CRUDE FERTILIZER,MINERAL	1	No Quantity							213			0
S3	2009	2009	2009	2	0	2	Export	440	Lithuania	LTU	762	Tajikistan	TJK								27	CRUDE FERTILIZER,MINERAL	1	No Quantity							354			0
S3	2009	2009	2009	2	0	2	Export	440	Lithuania	LTU	784	United Arab Emirates	ARE								27	CRUDE FERTILIZER,MINERAL	1	No Quantity							16388			0
S3	2009	2009	2009	2	0	2	Export	440	Lithuania	LTU	792	Turkey	TUR								27	CRUDE FERTILIZER,MINERAL	1	No Quantity							14064			0
S3	2009	2009	2009	2	0	2	Export	440	Lithuania	LTU	804	Ukraine	UKR								27	CRUDE FERTILIZER,MINERAL	1	No Quantity							80619			0
S3	2009	2009	2009	2	0	2	Export	440	Lithuania	LTU	818	Egypt	EGY								27	CRUDE FERTILIZER,MINERAL	1	No Quantity							5934			0
S3	2009	2009	2009	2	0	2	Export	440	Lithuania	LTU	826	United Kingdom	GBR								27	CRUDE FERTILIZER,MINERAL	1	No Quantity							16632			0
S3	2009	2009	2009	2	0	2	Export	440	Lithuania	LTU	842	USA	USA								27	CRUDE FERTILIZER,MINERAL	1	No Quantity							1789			0
S3	2009	2009	2009	2	0	2	Export	807	North Macedonia	MKD	0	World	WLD								27	CRUDE FERTILIZER,MINERAL	1	No Quantity							27918912			0
S3	2009	2009	2009	2	0	2	Export	807	North Macedonia	MKD	8	Albania	ALB								27	CRUDE FERTILIZER,MINERAL	1	No Quantity							323783			0
S3	2009	2009	2009	2	0	2	Export	807	North Macedonia	MKD	12	Algeria	DZA								27	CRUDE FERTILIZER,MINERAL	1	No Quantity							35867			0
S3	2009	2009	2009	2	0	2	Export	807	North Macedonia	MKD	36	Australia	AUS								27	CRUDE FERTILIZER,MINERAL	1	No Quantity							275			0
S3	2009	2009	2009	2	0	2	Export	807	North Macedonia	MKD	40	Austria	AUT								27	CRUDE FERTILIZER,MINERAL	1	No Quantity							60946			0
S3	2009	2009	2009	2	0	2	Export	807	North Macedonia	MKD	56	Belgium	BEL								27	CRUDE FERTILIZER,MINERAL	1	No Quantity							29485			0
S3	2009	2009	2009	2	0	2	Export	807	North Macedonia	MKD	70	Bosnia Herzegovina	BIH								27	CRUDE FERTILIZER,MINERAL	1	No Quantity							834186			0
S3	2009	2009	2009	2	0	2	Export	807	North Macedonia	MKD	100	Bulgaria	BGR								27	CRUDE FERTILIZER,MINERAL	1	No Quantity							386177			0
S3	2009	2009	2009	2	0	2	Export	807	North Macedonia	MKD	124	Canada	CAN								27	CRUDE FERTILIZER,MINERAL	1	No Quantity							1146			0
S3	2009	2009	2009	2	0	2	Export	807	North Macedonia	MKD	156	China	CHN								27	CRUDE FERTILIZER,MINERAL	1	No Quantity							660088			0
S3	2009	2009	2009	2	0	2	Export	807	North Macedonia	MKD	191	Croatia	HRV								27	CRUDE FERTILIZER,MINERAL	1	No Quantity							246488			0
S3	2009	2009	2009	2	0	2	Export	807	North Macedonia	MKD	203	Czechia	CZE								27	CRUDE FERTILIZER,MINERAL	1	No Quantity							83476			0
S3	2009	2009	2009	2	0	2	Export	807	North Macedonia	MKD	251	France	FRA								27	CRUDE FERTILIZER,MINERAL	1	No Quantity							10080			0
S3	2009	2009	2009	2	0	2	Export	807	North Macedonia	MKD	276	Germany	DEU								27	CRUDE FERTILIZER,MINERAL	1	No Quantity							13793			0
S3	2009	2009	2009	2	0	2	Export	807	North Macedonia	MKD	300	Greece	GRC								27	CRUDE FERTILIZER,MINERAL	1	No Quantity							15666759			0
S3	2009	2009	2009	2	0	2	Export	807	North Macedonia	MKD	348	Hungary	HUN								27	CRUDE FERTILIZER,MINERAL	1	No Quantity							180209			0
S3	2009	2009	2009	2	0	2	Export	807	North Macedonia	MKD	381	Italy	ITA								27	CRUDE FERTILIZER,MINERAL	1	No Quantity							2852238			0
S3	2009	2009	2009	2	0	2	Export	807	North Macedonia	MKD	499	Montenegro	MNE								27	CRUDE FERTILIZER,MINERAL	1	No Quantity							146327			0
S3	2009	2009	2009	2	0	2	Export	807	North Macedonia	MKD	528	Netherlands	NLD								27	CRUDE FERTILIZER,MINERAL	1	No Quantity							14			0
S3	2009	2009	2009	2	0	2	Export	807	North Macedonia	MKD	616	Poland	POL								27	CRUDE FERTILIZER,MINERAL	1	No Quantity							7907			0
S3	2009	2009	2009	2	0	2	Export	807	North Macedonia	MKD	642	Romania	ROU								27	CRUDE FERTILIZER,MINERAL	1	No Quantity							7268			0
S3	2009	2009	2009	2	0	2	Export	807	North Macedonia	MKD	688	Serbia	SRB								27	CRUDE FERTILIZER,MINERAL	1	No Quantity							4795431			0
S3	2009	2009	2009	2	0	2	Export	807	North Macedonia	MKD	703	Slovakia	SVK								27	CRUDE FERTILIZER,MINERAL	1	No Quantity							109293			0
S3	2009	2009	2009	2	0	2	Export	807	North Macedonia	MKD	705	Slovenia	SVN								27	CRUDE FERTILIZER,MINERAL	1	No Quantity							395771			0
S3	2009	2009	2009	2	0	2	Export	807	North Macedonia	MKD	724	Spain	ESP								27	CRUDE FERTILIZER,MINERAL	1	No Quantity							203			0
S3	2009	2009	2009	2	0	2	Export	807	North Macedonia	MKD	757	Switzerland	CHE								27	CRUDE FERTILIZER,MINERAL	1	No Quantity							4181			0
S3	2009	2009	2009	2	0	2	Export	807	North Macedonia	MKD	760	Syria	SYR								27	CRUDE FERTILIZER,MINERAL	1	No Quantity							8203			0
S3	2009	2009	2009	2	0	2	Export	807	North Macedonia	MKD	792	Turkey	TUR								27	CRUDE FERTILIZER,MINERAL	1	No Quantity							1042435			0
S3	2009	2009	2009	2	0	2	Export	807	North Macedonia	MKD	826	United Kingdom	GBR								27	CRUDE FERTILIZER,MINERAL	1	No Quantity							15485			0
S3	2009	2009	2009	2	0	2	Export	807	North Macedonia	MKD	842	USA	USA								27	CRUDE FERTILIZER,MINERAL	1	No Quantity							1398			0
S3	2009	2009	2009	2	0	2	Export	440	Lithuania	LTU	0	World	WLD								28	METALLIFEROUS ORE,SCRAP	1	No Quantity							144608623			0
S3	2009	2009	2009	2	0	2	Export	440	Lithuania	LTU	40	Austria	AUT								28	METALLIFEROUS ORE,SCRAP	1	No Quantity							129358			0
S3	2009	2009	2009	2	0	2	Export	440	Lithuania	LTU	56	Belgium	BEL								28	METALLIFEROUS ORE,SCRAP	1	No Quantity							102069			0
S3	2009	2009	2009	2	0	2	Export	440	Lithuania	LTU	112	Belarus	BLR								28	METALLIFEROUS ORE,SCRAP	1	No Quantity							237731			0
S3	2009	2009	2009	2	0	2	Export	440	Lithuania	LTU	156	China	CHN								28	METALLIFEROUS ORE,SCRAP	1	No Quantity							4390134			0
S3	2009	2009	2009	2	0	2	Export	440	Lithuania	LTU	196	Cyprus	CYP								28	METALLIFEROUS ORE,SCRAP	1	No Quantity							35810			0
S3	2009	2009	2009	2	0	2	Export	440	Lithuania	LTU	203	Czechia	CZE								28	METALLIFEROUS ORE,SCRAP	1	No Quantity							609542			0
S3	2009	2009	2009	2	0	2	Export	440	Lithuania	LTU	208	Denmark	DNK								28	METALLIFEROUS ORE,SCRAP	1	No Quantity							1287143			0
S3	2009	2009	2009	2	0	2	Export	440	Lithuania	LTU	233	Estonia	EST								28	METALLIFEROUS ORE,SCRAP	1	No Quantity							543548			0
S3	2009	2009	2009	2	0	2	Export	440	Lithuania	LTU	246	Finland	FIN								28	METALLIFEROUS ORE,SCRAP	1	No Quantity							8181103			0
S3	2009	2009	2009	2	0	2	Export	440	Lithuania	LTU	251	France	FRA								28	METALLIFEROUS ORE,SCRAP	1	No Quantity							155646			0
S3	2009	2009	2009	2	0	2	Export	440	Lithuania	LTU	276	Germany	DEU								28	METALLIFEROUS ORE,SCRAP	1	No Quantity							27390815			0
S3	2009	2009	2009	2	0	2	Export	440	Lithuania	LTU	344	China, Hong Kong SAR	HKG								28	METALLIFEROUS ORE,SCRAP	1	No Quantity							411944			0
S3	2009	2009	2009	2	0	2	Export	440	Lithuania	LTU	348	Hungary	HUN								28	METALLIFEROUS ORE,SCRAP	1	No Quantity							195884			0
S3	2009	2009	2009	2	0	2	Export	440	Lithuania	LTU	360	Indonesia	IDN								28	METALLIFEROUS ORE,SCRAP	1	No Quantity							122849			0
S3	2009	2009	2009	2	0	2	Export	440	Lithuania	LTU	381	Italy	ITA								28	METALLIFEROUS ORE,SCRAP	1	No Quantity							8511354			0
S3	2009	2009	2009	2	0	2	Export	440	Lithuania	LTU	410	Rep. of Korea	KOR								28	METALLIFEROUS ORE,SCRAP	1	No Quantity							527727			0
S3	2009	2009	2009	2	0	2	Export	440	Lithuania	LTU	422	Lebanon	LBN								28	METALLIFEROUS ORE,SCRAP	1	No Quantity							634333			0
S3	2009	2009	2009	2	0	2	Export	440	Lithuania	LTU	428	Latvia	LVA								28	METALLIFEROUS ORE,SCRAP	1	No Quantity							22031759			0
S3	2009	2009	2009	2	0	2	Export	440	Lithuania	LTU	458	Malaysia	MYS								28	METALLIFEROUS ORE,SCRAP	1	No Quantity							894020			0
S3	2009	2009	2009	2	0	2	Export	440	Lithuania	LTU	490	Other Asia, nes									28	METALLIFEROUS ORE,SCRAP	1	No Quantity							836663			0
S3	2009	2009	2009	2	0	2	Export	440	Lithuania	LTU	528	Netherlands	NLD								28	METALLIFEROUS ORE,SCRAP	1	No Quantity							1478327			0
S3	2009	2009	2009	2	0	2	Export	440	Lithuania	LTU	579	Norway	NOR								28	METALLIFEROUS ORE,SCRAP	1	No Quantity							194432			0
S3	2009	2009	2009	2	0	2	Export	440	Lithuania	LTU	586	Pakistan	PAK								28	METALLIFEROUS ORE,SCRAP	1	No Quantity							430766			0
S3	2009	2009	2009	2	0	2	Export	440	Lithuania	LTU	616	Poland	POL								28	METALLIFEROUS ORE,SCRAP	1	No Quantity							322033			0
S3	2009	2009	2009	2	0	2	Export	440	Lithuania	LTU	643	Russian Federation	RUS								28	METALLIFEROUS ORE,SCRAP	1	No Quantity							252182			0
S3	2009	2009	2009	2	0	2	Export	440	Lithuania	LTU	699	India	IND								28	METALLIFEROUS ORE,SCRAP	1	No Quantity							3924865			0
S3	2009	2009	2009	2	0	2	Export	440	Lithuania	LTU	702	Singapore	SGP								28	METALLIFEROUS ORE,SCRAP	1	No Quantity							125158			0
S3	2009	2009	2009	2	0	2	Export	440	Lithuania	LTU	703	Slovakia	SVK								28	METALLIFEROUS ORE,SCRAP	1	No Quantity							824901			0
S3	2009	2009	2009	2	0	2	Export	440	Lithuania	LTU	704	Viet Nam	VNM								28	METALLIFEROUS ORE,SCRAP	1	No Quantity							1749295			0
S3	2009	2009	2009	2	0	2	Export	440	Lithuania	LTU	724	Spain	ESP								28	METALLIFEROUS ORE,SCRAP	1	No Quantity							16584347			0
S3	2009	2009	2009	2	0	2	Export	440	Lithuania	LTU	752	Sweden	SWE								28	METALLIFEROUS ORE,SCRAP	1	No Quantity							1089080			0
S3	2009	2009	2009	2	0	2	Export	440	Lithuania	LTU	764	Thailand	THA								28	METALLIFEROUS ORE,SCRAP	1	No Quantity							9906			0
S3	2009	2009	2009	2	0	2	Export	440	Lithuania	LTU	784	United Arab Emirates	ARE								28	METALLIFEROUS ORE,SCRAP	1	No Quantity							13530			0
S3	2009	2009	2009	2	0	2	Export	440	Lithuania	LTU	792	Turkey	TUR								28	METALLIFEROUS ORE,SCRAP	1	No Quantity							33482747			0
S3	2009	2009	2009	2	0	2	Export	440	Lithuania	LTU	804	Ukraine	UKR								28	METALLIFEROUS ORE,SCRAP	1	No Quantity							5027			0
S3	2009	2009	2009	2	0	2	Export	440	Lithuania	LTU	826	United Kingdom	GBR								28	METALLIFEROUS ORE,SCRAP	1	No Quantity							6892595			0
S3	2009	2009	2009	2	0	2	Export	807	North Macedonia	MKD	0	World	WLD								28	METALLIFEROUS ORE,SCRAP	1	No Quantity							47202747			0
S3	2009	2009	2009	2	0	2	Export	807	North Macedonia	MKD	8	Albania	ALB								28	METALLIFEROUS ORE,SCRAP	1	No Quantity							1482945			0
S3	2009	2009	2009	2	0	2	Export	807	North Macedonia	MKD	70	Bosnia Herzegovina	BIH								28	METALLIFEROUS ORE,SCRAP	1	No Quantity							2180614			0
S3	2009	2009	2009	2	0	2	Export	807	North Macedonia	MKD	100	Bulgaria	BGR								28	METALLIFEROUS ORE,SCRAP	1	No Quantity							28487452			0
S3	2009	2009	2009	2	0	2	Export	807	North Macedonia	MKD	156	China	CHN								28	METALLIFEROUS ORE,SCRAP	1	No Quantity							187565			0
S3	2009	2009	2009	2	0	2	Export	807	North Macedonia	MKD	276	Germany	DEU								28	METALLIFEROUS ORE,SCRAP	1	No Quantity							2372834			0
S3	2009	2009	2009	2	0	2	Export	807	North Macedonia	MKD	300	Greece	GRC								28	METALLIFEROUS ORE,SCRAP	1	No Quantity							9129342			0
S3	2009	2009	2009	2	0	2	Export	807	North Macedonia	MKD	381	Italy	ITA								28	METALLIFEROUS ORE,SCRAP	1	No Quantity							564602			0
S3	2009	2009	2009	2	0	2	Export	807	North Macedonia	MKD	688	Serbia	SRB								28	METALLIFEROUS ORE,SCRAP	1	No Quantity							116839			0
S3	2009	2009	2009	2	0	2	Export	807	North Macedonia	MKD	792	Turkey	TUR								28	METALLIFEROUS ORE,SCRAP	1	No Quantity							1318956			0
S3	2009	2009	2009	2	0	2	Export	807	North Macedonia	MKD	826	United Kingdom	GBR								28	METALLIFEROUS ORE,SCRAP	1	No Quantity							1361598			0
S3	2009	2009	2009	2	0	2	Export	440	Lithuania	LTU	0	World	WLD								29	CRUDE ANIMAL,VEG.MATERL.	1	No Quantity							29317825			0
S3	2009	2009	2009	2	0	2	Export	440	Lithuania	LTU	31	Azerbaijan	AZE								29	CRUDE ANIMAL,VEG.MATERL.	1	No Quantity							37711			0
S3	2009	2009	2009	2	0	2	Export	440	Lithuania	LTU	40	Austria	AUT								29	CRUDE ANIMAL,VEG.MATERL.	1	No Quantity							154810			0
S3	2009	2009	2009	2	0	2	Export	440	Lithuania	LTU	56	Belgium	BEL								29	CRUDE ANIMAL,VEG.MATERL.	1	No Quantity							93804			0
S3	2009	2009	2009	2	0	2	Export	440	Lithuania	LTU	112	Belarus	BLR								29	CRUDE ANIMAL,VEG.MATERL.	1	No Quantity							2794539			0
S3	2009	2009	2009	2	0	2	Export	440	Lithuania	LTU	203	Czechia	CZE								29	CRUDE ANIMAL,VEG.MATERL.	1	No Quantity							126974			0
S3	2009	2009	2009	2	0	2	Export	440	Lithuania	LTU	208	Denmark	DNK								29	CRUDE ANIMAL,VEG.MATERL.	1	No Quantity							1738597			0
S3	2009	2009	2009	2	0	2	Export	440	Lithuania	LTU	233	Estonia	EST								29	CRUDE ANIMAL,VEG.MATERL.	1	No Quantity							1151778			0
S3	2009	2009	2009	2	0	2	Export	440	Lithuania	LTU	246	Finland	FIN								29	CRUDE ANIMAL,VEG.MATERL.	1	No Quantity							1609			0
S3	2009	2009	2009	2	0	2	Export	440	Lithuania	LTU	251	France	FRA								29	CRUDE ANIMAL,VEG.MATERL.	1	No Quantity							519309			0
S3	2009	2009	2009	2	0	2	Export	440	Lithuania	LTU	268	Georgia	GEO								29	CRUDE ANIMAL,VEG.MATERL.	1	No Quantity							14212			0
S3	2009	2009	2009	2	0	2	Export	440	Lithuania	LTU	276	Germany	DEU								29	CRUDE ANIMAL,VEG.MATERL.	1	No Quantity							2517401			0
S3	2009	2009	2009	2	0	2	Export	440	Lithuania	LTU	300	Greece	GRC								29	CRUDE ANIMAL,VEG.MATERL.	1	No Quantity							346			0
S3	2009	2009	2009	2	0	2	Export	440	Lithuania	LTU	348	Hungary	HUN								29	CRUDE ANIMAL,VEG.MATERL.	1	No Quantity							6967			0
S3	2009	2009	2009	2	0	2	Export	440	Lithuania	LTU	372	Ireland	IRL								29	CRUDE ANIMAL,VEG.MATERL.	1	No Quantity							47284			0
S3	2009	2009	2009	2	0	2	Export	440	Lithuania	LTU	381	Italy	ITA								29	CRUDE ANIMAL,VEG.MATERL.	1	No Quantity							459619			0
S3	2009	2009	2009	2	0	2	Export	440	Lithuania	LTU	398	Kazakhstan	KAZ								29	CRUDE ANIMAL,VEG.MATERL.	1	No Quantity							1018828			0
S3	2009	2009	2009	2	0	2	Export	440	Lithuania	LTU	428	Latvia	LVA								29	CRUDE ANIMAL,VEG.MATERL.	1	No Quantity							6025121			0
S3	2009	2009	2009	2	0	2	Export	440	Lithuania	LTU	528	Netherlands	NLD								29	CRUDE ANIMAL,VEG.MATERL.	1	No Quantity							216781			0
S3	2009	2009	2009	2	0	2	Export	440	Lithuania	LTU	579	Norway	NOR								29	CRUDE ANIMAL,VEG.MATERL.	1	No Quantity							1157			0
S3	2009	2009	2009	2	0	2	Export	440	Lithuania	LTU	616	Poland	POL								29	CRUDE ANIMAL,VEG.MATERL.	1	No Quantity							670336			0
S3	2009	2009	2009	2	0	2	Export	440	Lithuania	LTU	642	Romania	ROU								29	CRUDE ANIMAL,VEG.MATERL.	1	No Quantity							6510			0
S3	2009	2009	2009	2	0	2	Export	440	Lithuania	LTU	643	Russian Federation	RUS								29	CRUDE ANIMAL,VEG.MATERL.	1	No Quantity							9530658			0
S3	2009	2009	2009	2	0	2	Export	440	Lithuania	LTU	704	Viet Nam	VNM								29	CRUDE ANIMAL,VEG.MATERL.	1	No Quantity							375			0
S3	2009	2009	2009	2	0	2	Export	440	Lithuania	LTU	724	Spain	ESP								29	CRUDE ANIMAL,VEG.MATERL.	1	No Quantity							236625			0
S3	2009	2009	2009	2	0	2	Export	440	Lithuania	LTU	752	Sweden	SWE								29	CRUDE ANIMAL,VEG.MATERL.	1	No Quantity							504036			0
S3	2009	2009	2009	2	0	2	Export	440	Lithuania	LTU	757	Switzerland	CHE								29	CRUDE ANIMAL,VEG.MATERL.	1	No Quantity							11763			0
S3	2009	2009	2009	2	0	2	Export	440	Lithuania	LTU	804	Ukraine	UKR								29	CRUDE ANIMAL,VEG.MATERL.	1	No Quantity							8563			0
S3	2009	2009	2009	2	0	2	Export	440	Lithuania	LTU	826	United Kingdom	GBR								29	CRUDE ANIMAL,VEG.MATERL.	1	No Quantity							1230644			0
S3	2009	2009	2009	2	0	2	Export	440	Lithuania	LTU	842	USA	USA								29	CRUDE ANIMAL,VEG.MATERL.	1	No Quantity							191336			0
S3	2009	2009	2009	2	0	2	Export	440	Lithuania	LTU	860	Uzbekistan	UZB								29	CRUDE ANIMAL,VEG.MATERL.	1	No Quantity							132			0
S3	2009	2009	2009	2	0	2	Export	807	North Macedonia	MKD	0	World	WLD								29	CRUDE ANIMAL,VEG.MATERL.	1	No Quantity							5891965			0
S3	2009	2009	2009	2	0	2	Export	807	North Macedonia	MKD	8	Albania	ALB								29	CRUDE ANIMAL,VEG.MATERL.	1	No Quantity							39039			0
S3	2009	2009	2009	2	0	2	Export	807	North Macedonia	MKD	36	Australia	AUS								29	CRUDE ANIMAL,VEG.MATERL.	1	No Quantity							86075			0
S3	2009	2009	2009	2	0	2	Export	807	North Macedonia	MKD	70	Bosnia Herzegovina	BIH								29	CRUDE ANIMAL,VEG.MATERL.	1	No Quantity							118192			0
S3	2009	2009	2009	2	0	2	Export	807	North Macedonia	MKD	100	Bulgaria	BGR								29	CRUDE ANIMAL,VEG.MATERL.	1	No Quantity							426580			0
S3	2009	2009	2009	2	0	2	Export	807	North Macedonia	MKD	124	Canada	CAN								29	CRUDE ANIMAL,VEG.MATERL.	1	No Quantity							5361			0
S3	2009	2009	2009	2	0	2	Export	807	North Macedonia	MKD	191	Croatia	HRV								29	CRUDE ANIMAL,VEG.MATERL.	1	No Quantity							264502			0
S3	2009	2009	2009	2	0	2	Export	807	North Macedonia	MKD	251	France	FRA								29	CRUDE ANIMAL,VEG.MATERL.	1	No Quantity							50334			0
S3	2009	2009	2009	2	0	2	Export	807	North Macedonia	MKD	276	Germany	DEU								29	CRUDE ANIMAL,VEG.MATERL.	1	No Quantity							169613			0
S3	2009	2009	2009	2	0	2	Export	807	North Macedonia	MKD	300	Greece	GRC								29	CRUDE ANIMAL,VEG.MATERL.	1	No Quantity							418063			0
S3	2009	2009	2009	2	0	2	Export	807	North Macedonia	MKD	381	Italy	ITA								29	CRUDE ANIMAL,VEG.MATERL.	1	No Quantity							8911			0
S3	2009	2009	2009	2	0	2	Export	807	North Macedonia	MKD	428	Latvia	LVA								29	CRUDE ANIMAL,VEG.MATERL.	1	No Quantity							6651			0
S3	2009	2009	2009	2	0	2	Export	807	North Macedonia	MKD	499	Montenegro	MNE								29	CRUDE ANIMAL,VEG.MATERL.	1	No Quantity							10823			0
S3	2009	2009	2009	2	0	2	Export	807	North Macedonia	MKD	504	Morocco	MAR								29	CRUDE ANIMAL,VEG.MATERL.	1	No Quantity							83278			0
S3	2009	2009	2009	2	0	2	Export	807	North Macedonia	MKD	528	Netherlands	NLD								29	CRUDE ANIMAL,VEG.MATERL.	1	No Quantity							2208021			0
S3	2009	2009	2009	2	0	2	Export	807	North Macedonia	MKD	616	Poland	POL								29	CRUDE ANIMAL,VEG.MATERL.	1	No Quantity							2031			0
S3	2009	2009	2009	2	0	2	Export	807	North Macedonia	MKD	643	Russian Federation	RUS								29	CRUDE ANIMAL,VEG.MATERL.	1	No Quantity							41934			0
S3	2009	2009	2009	2	0	2	Export	807	North Macedonia	MKD	688	Serbia	SRB								29	CRUDE ANIMAL,VEG.MATERL.	1	No Quantity							814264			0
S3	2009	2009	2009	2	0	2	Export	807	North Macedonia	MKD	705	Slovenia	SVN								29	CRUDE ANIMAL,VEG.MATERL.	1	No Quantity							203507			0
S3	2009	2009	2009	2	0	2	Export	807	North Macedonia	MKD	752	Sweden	SWE								29	CRUDE ANIMAL,VEG.MATERL.	1	No Quantity							24166			0
S3	2009	2009	2009	2	0	2	Export	807	North Macedonia	MKD	757	Switzerland	CHE								29	CRUDE ANIMAL,VEG.MATERL.	1	No Quantity							23381			0
S3	2009	2009	2009	2	0	2	Export	807	North Macedonia	MKD	792	Turkey	TUR								29	CRUDE ANIMAL,VEG.MATERL.	1	No Quantity							106698			0
S3	2009	2009	2009	2	0	2	Export	807	North Macedonia	MKD	804	Ukraine	UKR								29	CRUDE ANIMAL,VEG.MATERL.	1	No Quantity							491			0
S3	2009	2009	2009	2	0	2	Export	807	North Macedonia	MKD	818	Egypt	EGY								29	CRUDE ANIMAL,VEG.MATERL.	1	No Quantity							52577			0
S3	2009	2009	2009	2	0	2	Export	807	North Macedonia	MKD	842	USA	USA								29	CRUDE ANIMAL,VEG.MATERL.	1	No Quantity							727474			0
S3	2009	2009	2009	2	0	2	Export	440	Lithuania	LTU	0	World	WLD								32	COAL, COKE, BRIQUETTES	1	No Quantity							45637334			0
S3	2009	2009	2009	2	0	2	Export	440	Lithuania	LTU	8	Albania	ALB								32	COAL, COKE, BRIQUETTES	1	No Quantity							4316			0
S3	2009	2009	2009	2	0	2	Export	440	Lithuania	LTU	31	Azerbaijan	AZE								32	COAL, COKE, BRIQUETTES	1	No Quantity							17665			0
S3	2009	2009	2009	2	0	2	Export	440	Lithuania	LTU	32	Argentina	ARG								32	COAL, COKE, BRIQUETTES	1	No Quantity							210967			0
S3	2009	2009	2009	2	0	2	Export	440	Lithuania	LTU	36	Australia	AUS								32	COAL, COKE, BRIQUETTES	1	No Quantity							226465			0
S3	2009	2009	2009	2	0	2	Export	440	Lithuania	LTU	40	Austria	AUT								32	COAL, COKE, BRIQUETTES	1	No Quantity							1595121			0
S3	2009	2009	2009	2	0	2	Export	440	Lithuania	LTU	56	Belgium	BEL								32	COAL, COKE, BRIQUETTES	1	No Quantity							437694			0
S3	2009	2009	2009	2	0	2	Export	440	Lithuania	LTU	70	Bosnia Herzegovina	BIH								32	COAL, COKE, BRIQUETTES	1	No Quantity							55604			0
S3	2009	2009	2009	2	0	2	Export	440	Lithuania	LTU	84	Belize	BLZ								32	COAL, COKE, BRIQUETTES	1	No Quantity							2700			0
S3	2009	2009	2009	2	0	2	Export	440	Lithuania	LTU	100	Bulgaria	BGR								32	COAL, COKE, BRIQUETTES	1	No Quantity							266749			0
S3	2009	2009	2009	2	0	2	Export	440	Lithuania	LTU	112	Belarus	BLR								32	COAL, COKE, BRIQUETTES	1	No Quantity							6587			0
S3	2009	2009	2009	2	0	2	Export	440	Lithuania	LTU	156	China	CHN								32	COAL, COKE, BRIQUETTES	1	No Quantity							732211			0
S3	2009	2009	2009	2	0	2	Export	440	Lithuania	LTU	170	Colombia	COL								32	COAL, COKE, BRIQUETTES	1	No Quantity							91511			0
S3	2009	2009	2009	2	0	2	Export	440	Lithuania	LTU	188	Costa Rica	CRI								32	COAL, COKE, BRIQUETTES	1	No Quantity							36249			0
S3	2009	2009	2009	2	0	2	Export	440	Lithuania	LTU	191	Croatia	HRV								32	COAL, COKE, BRIQUETTES	1	No Quantity							1274856			0
S3	2009	2009	2009	2	0	2	Export	440	Lithuania	LTU	196	Cyprus	CYP								32	COAL, COKE, BRIQUETTES	1	No Quantity							212027			0
S3	2009	2009	2009	2	0	2	Export	440	Lithuania	LTU	203	Czechia	CZE								32	COAL, COKE, BRIQUETTES	1	No Quantity							2982062			0
S3	2009	2009	2009	2	0	2	Export	440	Lithuania	LTU	208	Denmark	DNK								32	COAL, COKE, BRIQUETTES	1	No Quantity							1425207			0
S3	2009	2009	2009	2	0	2	Export	440	Lithuania	LTU	218	Ecuador	ECU								32	COAL, COKE, BRIQUETTES	1	No Quantity							63914			0
S3	2009	2009	2009	2	0	2	Export	440	Lithuania	LTU	233	Estonia	EST								32	COAL, COKE, BRIQUETTES	1	No Quantity							264382			0
S3	2009	2009	2009	2	0	2	Export	440	Lithuania	LTU	251	France	FRA								32	COAL, COKE, BRIQUETTES	1	No Quantity							1172807			0
S3	2009	2009	2009	2	0	2	Export	440	Lithuania	LTU	260	Fr. South Antarctic Terr.	ATF								32	COAL, COKE, BRIQUETTES	1	No Quantity							40988			0
S3	2009	2009	2009	2	0	2	Export	440	Lithuania	LTU	275	State of Palestine	PSE								32	COAL, COKE, BRIQUETTES	1	No Quantity							10200			0
S3	2009	2009	2009	2	0	2	Export	440	Lithuania	LTU	276	Germany	DEU								32	COAL, COKE, BRIQUETTES	1	No Quantity							5420185			0
S3	2009	2009	2009	2	0	2	Export	440	Lithuania	LTU	300	Greece	GRC								32	COAL, COKE, BRIQUETTES	1	No Quantity							1454049			0
S3	2009	2009	2009	2	0	2	Export	440	Lithuania	LTU	320	Guatemala	GTM								32	COAL, COKE, BRIQUETTES	1	No Quantity							71067			0
S3	2009	2009	2009	2	0	2	Export	440	Lithuania	LTU	340	Honduras	HND								32	COAL, COKE, BRIQUETTES	1	No Quantity							2700			0
S3	2009	2009	2009	2	0	2	Export	440	Lithuania	LTU	344	China, Hong Kong SAR	HKG								32	COAL, COKE, BRIQUETTES	1	No Quantity							6358			0
S3	2009	2009	2009	2	0	2	Export	440	Lithuania	LTU	348	Hungary	HUN								32	COAL, COKE, BRIQUETTES	1	No Quantity							2697959			0
S3	2009	2009	2009	2	0	2	Export	440	Lithuania	LTU	352	Iceland	ISL								32	COAL, COKE, BRIQUETTES	1	No Quantity							8256			0
S3	2009	2009	2009	2	0	2	Export	440	Lithuania	LTU	364	Iran	IRN								32	COAL, COKE, BRIQUETTES	1	No Quantity							35972			0
S3	2009	2009	2009	2	0	2	Export	440	Lithuania	LTU	376	Israel	ISR								32	COAL, COKE, BRIQUETTES	1	No Quantity							391498			0
S3	2009	2009	2009	2	0	2	Export	440	Lithuania	LTU	381	Italy	ITA								32	COAL, COKE, BRIQUETTES	1	No Quantity							5015363			0
S3	2009	2009	2009	2	0	2	Export	440	Lithuania	LTU	392	Japan	JPN								32	COAL, COKE, BRIQUETTES	1	No Quantity							576864			0
S3	2009	2009	2009	2	0	2	Export	440	Lithuania	LTU	398	Kazakhstan	KAZ								32	COAL, COKE, BRIQUETTES	1	No Quantity							33105			0
S3	2009	2009	2009	2	0	2	Export	440	Lithuania	LTU	400	Jordan	JOR								32	COAL, COKE, BRIQUETTES	1	No Quantity							112462			0
S3	2009	2009	2009	2	0	2	Export	440	Lithuania	LTU	410	Rep. of Korea	KOR								32	COAL, COKE, BRIQUETTES	1	No Quantity							727454			0
S3	2009	2009	2009	2	0	2	Export	440	Lithuania	LTU	414	Kuwait	KWT								32	COAL, COKE, BRIQUETTES	1	No Quantity							34635			0
S3	2009	2009	2009	2	0	2	Export	440	Lithuania	LTU	422	Lebanon	LBN								32	COAL, COKE, BRIQUETTES	1	No Quantity							118655			0
S3	2009	2009	2009	2	0	2	Export	440	Lithuania	LTU	428	Latvia	LVA								32	COAL, COKE, BRIQUETTES	1	No Quantity							894287			0
S3	2009	2009	2009	2	0	2	Export	440	Lithuania	LTU	442	Luxembourg	LUX								32	COAL, COKE, BRIQUETTES	1	No Quantity							3200			0
S3	2009	2009	2009	2	0	2	Export	440	Lithuania	LTU	458	Malaysia	MYS								32	COAL, COKE, BRIQUETTES	1	No Quantity							15026			0
S3	2009	2009	2009	2	0	2	Export	440	Lithuania	LTU	470	Malta	MLT								32	COAL, COKE, BRIQUETTES	1	No Quantity							3959			0
S3	2009	2009	2009	2	0	2	Export	440	Lithuania	LTU	484	Mexico	MEX								32	COAL, COKE, BRIQUETTES	1	No Quantity							54481			0
S3	2009	2009	2009	2	0	2	Export	440	Lithuania	LTU	490	Other Asia, nes									32	COAL, COKE, BRIQUETTES	1	No Quantity							313003			0
S3	2009	2009	2009	2	0	2	Export	440	Lithuania	LTU	498	Rep. of Moldova	MDA								32	COAL, COKE, BRIQUETTES	1	No Quantity							24983			0
S3	2009	2009	2009	2	0	2	Export	440	Lithuania	LTU	504	Morocco	MAR								32	COAL, COKE, BRIQUETTES	1	No Quantity							214289			0
S3	2009	2009	2009	2	0	2	Export	440	Lithuania	LTU	512	Oman	OMN								32	COAL, COKE, BRIQUETTES	1	No Quantity							12449			0
S3	2009	2009	2009	2	0	2	Export	440	Lithuania	LTU	528	Netherlands	NLD								32	COAL, COKE, BRIQUETTES	1	No Quantity							2295060			0
S3	2009	2009	2009	2	0	2	Export	440	Lithuania	LTU	554	New Zealand	NZL								32	COAL, COKE, BRIQUETTES	1	No Quantity							7385			0
S3	2009	2009	2009	2	0	2	Export	440	Lithuania	LTU	566	Nigeria	NGA								32	COAL, COKE, BRIQUETTES	1	No Quantity							12300			0
S3	2009	2009	2009	2	0	2	Export	440	Lithuania	LTU	579	Norway	NOR								32	COAL, COKE, BRIQUETTES	1	No Quantity							4166			0
S3	2009	2009	2009	2	0	2	Export	440	Lithuania	LTU	591	Panama	PAN								32	COAL, COKE, BRIQUETTES	1	No Quantity							14220			0
S3	2009	2009	2009	2	0	2	Export	440	Lithuania	LTU	608	Philippines	PHL								32	COAL, COKE, BRIQUETTES	1	No Quantity							7802			0
S3	2009	2009	2009	2	0	2	Export	440	Lithuania	LTU	616	Poland	POL								32	COAL, COKE, BRIQUETTES	1	No Quantity							6441843			0
S3	2009	2009	2009	2	0	2	Export	440	Lithuania	LTU	620	Portugal	PRT								32	COAL, COKE, BRIQUETTES	1	No Quantity							210919			0
S3	2009	2009	2009	2	0	2	Export	440	Lithuania	LTU	634	Qatar	QAT								32	COAL, COKE, BRIQUETTES	1	No Quantity							7425			0
S3	2009	2009	2009	2	0	2	Export	440	Lithuania	LTU	642	Romania	ROU								32	COAL, COKE, BRIQUETTES	1	No Quantity							452896			0
S3	2009	2009	2009	2	0	2	Export	440	Lithuania	LTU	643	Russian Federation	RUS								32	COAL, COKE, BRIQUETTES	1	No Quantity							397095			0
S3	2009	2009	2009	2	0	2	Export	440	Lithuania	LTU	670	Saint Vincent and the Grenadines	VCT								32	COAL, COKE, BRIQUETTES	1	No Quantity							235			0
S3	2009	2009	2009	2	0	2	Export	440	Lithuania	LTU	682	Saudi Arabia	SAU								32	COAL, COKE, BRIQUETTES	1	No Quantity							434336			0
S3	2009	2009	2009	2	0	2	Export	440	Lithuania	LTU	688	Serbia	SRB								32	COAL, COKE, BRIQUETTES	1	No Quantity							132167			0
S3	2009	2009	2009	2	0	2	Export	440	Lithuania	LTU	699	India	IND								32	COAL, COKE, BRIQUETTES	1	No Quantity							7999			0
S3	2009	2009	2009	2	0	2	Export	440	Lithuania	LTU	702	Singapore	SGP								32	COAL, COKE, BRIQUETTES	1	No Quantity							1918			0
S3	2009	2009	2009	2	0	2	Export	440	Lithuania	LTU	703	Slovakia	SVK								32	COAL, COKE, BRIQUETTES	1	No Quantity							648688			0
S3	2009	2009	2009	2	0	2	Export	440	Lithuania	LTU	705	Slovenia	SVN								32	COAL, COKE, BRIQUETTES	1	No Quantity							328545			0
S3	2009	2009	2009	2	0	2	Export	440	Lithuania	LTU	724	Spain	ESP								32	COAL, COKE, BRIQUETTES	1	No Quantity							1887216			0
S3	2009	2009	2009	2	0	2	Export	440	Lithuania	LTU	757	Switzerland	CHE								32	COAL, COKE, BRIQUETTES	1	No Quantity							969734			0
S3	2009	2009	2009	2	0	2	Export	440	Lithuania	LTU	760	Syria	SYR								32	COAL, COKE, BRIQUETTES	1	No Quantity							385362			0
S3	2009	2009	2009	2	0	2	Export	440	Lithuania	LTU	764	Thailand	THA								32	COAL, COKE, BRIQUETTES	1	No Quantity							222867			0
S3	2009	2009	2009	2	0	2	Export	440	Lithuania	LTU	784	United Arab Emirates	ARE								32	COAL, COKE, BRIQUETTES	1	No Quantity							34184			0
S3	2009	2009	2009	2	0	2	Export	440	Lithuania	LTU	788	Tunisia	TUN								32	COAL, COKE, BRIQUETTES	1	No Quantity							135089			0
S3	2009	2009	2009	2	0	2	Export	440	Lithuania	LTU	792	Turkey	TUR								32	COAL, COKE, BRIQUETTES	1	No Quantity							733708			0
S3	2009	2009	2009	2	0	2	Export	440	Lithuania	LTU	804	Ukraine	UKR								32	COAL, COKE, BRIQUETTES	1	No Quantity							259098			0
S3	2009	2009	2009	2	0	2	Export	440	Lithuania	LTU	807	North Macedonia	MKD								32	COAL, COKE, BRIQUETTES	1	No Quantity							94074			0
S3	2009	2009	2009	2	0	2	Export	440	Lithuania	LTU	826	United Kingdom	GBR								32	COAL, COKE, BRIQUETTES	1	No Quantity							10681			0
S3	2009	2009	2009	2	0	2	Export	440	Lithuania	LTU	842	USA	USA								32	COAL, COKE, BRIQUETTES	1	No Quantity							127781			0
S3	2009	2009	2009	2	0	2	Export	807	North Macedonia	MKD	0	World	WLD								32	COAL, COKE, BRIQUETTES	1	No Quantity							1190543			0
S3	2009	2009	2009	2	0	2	Export	807	North Macedonia	MKD	203	Czechia	CZE								32	COAL, COKE, BRIQUETTES	1	No Quantity							498			0
S3	2009	2009	2009	2	0	2	Export	807	North Macedonia	MKD	276	Germany	DEU								32	COAL, COKE, BRIQUETTES	1	No Quantity							61			0
S3	2009	2009	2009	2	0	2	Export	807	North Macedonia	MKD	688	Serbia	SRB								32	COAL, COKE, BRIQUETTES	1	No Quantity							1189984			0
S3	2009	2009	2009	2	0	2	Export	440	Lithuania	LTU	0	World	WLD								33	PETROLEUM,PETROL.PRODUCT	1	No Quantity							3291496784			0
S3	2009	2009	2009	2	0	2	Export	440	Lithuania	LTU	4	Afghanistan	AFG								33	PETROLEUM,PETROL.PRODUCT	1	No Quantity							401033			0
S3	2009	2009	2009	2	0	2	Export	440	Lithuania	LTU	8	Albania	ALB								33	PETROLEUM,PETROL.PRODUCT	1	No Quantity							59122			0
S3	2009	2009	2009	2	0	2	Export	440	Lithuania	LTU	31	Azerbaijan	AZE								33	PETROLEUM,PETROL.PRODUCT	1	No Quantity							722328			0
S3	2009	2009	2009	2	0	2	Export	440	Lithuania	LTU	32	Argentina	ARG								33	PETROLEUM,PETROL.PRODUCT	1	No Quantity							21317			0
S3	2009	2009	2009	2	0	2	Export	440	Lithuania	LTU	40	Austria	AUT								33	PETROLEUM,PETROL.PRODUCT	1	No Quantity							248742			0
S3	2009	2009	2009	2	0	2	Export	440	Lithuania	LTU	44	Bahamas	BHS								33	PETROLEUM,PETROL.PRODUCT	1	No Quantity							28			0
S3	2009	2009	2009	2	0	2	Export	440	Lithuania	LTU	51	Armenia	ARM								33	PETROLEUM,PETROL.PRODUCT	1	No Quantity							337305			0
S3	2009	2009	2009	2	0	2	Export	440	Lithuania	LTU	52	Barbados	BRB								33	PETROLEUM,PETROL.PRODUCT	1	No Quantity							65			0
S3	2009	2009	2009	2	0	2	Export	440	Lithuania	LTU	56	Belgium	BEL								33	PETROLEUM,PETROL.PRODUCT	1	No Quantity							6758			0
S3	2009	2009	2009	2	0	2	Export	440	Lithuania	LTU	70	Bosnia Herzegovina	BIH								33	PETROLEUM,PETROL.PRODUCT	1	No Quantity							51210			0
S3	2009	2009	2009	2	0	2	Export	440	Lithuania	LTU	84	Belize	BLZ								33	PETROLEUM,PETROL.PRODUCT	1	No Quantity							123			0
S3	2009	2009	2009	2	0	2	Export	440	Lithuania	LTU	100	Bulgaria	BGR								33	PETROLEUM,PETROL.PRODUCT	1	No Quantity							478567			0
S3	2009	2009	2009	2	0	2	Export	440	Lithuania	LTU	112	Belarus	BLR								33	PETROLEUM,PETROL.PRODUCT	1	No Quantity							6585607			0
S3	2009	2009	2009	2	0	2	Export	440	Lithuania	LTU	124	Canada	CAN								33	PETROLEUM,PETROL.PRODUCT	1	No Quantity							70365111			0
S3	2009	2009	2009	2	0	2	Export	440	Lithuania	LTU	156	China	CHN								33	PETROLEUM,PETROL.PRODUCT	1	No Quantity							67			0
S3	2009	2009	2009	2	0	2	Export	440	Lithuania	LTU	174	Comoros	COM								33	PETROLEUM,PETROL.PRODUCT	1	No Quantity							299			0
S3	2009	2009	2009	2	0	2	Export	440	Lithuania	LTU	191	Croatia	HRV								33	PETROLEUM,PETROL.PRODUCT	1	No Quantity							193639			0
S3	2009	2009	2009	2	0	2	Export	440	Lithuania	LTU	196	Cyprus	CYP								33	PETROLEUM,PETROL.PRODUCT	1	No Quantity							86029			0
S3	2009	2009	2009	2	0	2	Export	440	Lithuania	LTU	203	Czechia	CZE								33	PETROLEUM,PETROL.PRODUCT	1	No Quantity							1636493			0
S3	2009	2009	2009	2	0	2	Export	440	Lithuania	LTU	208	Denmark	DNK								33	PETROLEUM,PETROL.PRODUCT	1	No Quantity							11075534			0
S3	2009	2009	2009	2	0	2	Export	440	Lithuania	LTU	212	Dominica	DMA								33	PETROLEUM,PETROL.PRODUCT	1	No Quantity							513			0
S3	2009	2009	2009	2	0	2	Export	440	Lithuania	LTU	233	Estonia	EST								33	PETROLEUM,PETROL.PRODUCT	1	No Quantity							545456584			0
S3	2009	2009	2009	2	0	2	Export	440	Lithuania	LTU	246	Finland	FIN								33	PETROLEUM,PETROL.PRODUCT	1	No Quantity							30411			0
S3	2009	2009	2009	2	0	2	Export	440	Lithuania	LTU	251	France	FRA								33	PETROLEUM,PETROL.PRODUCT	1	No Quantity							146672242			0
S3	2009	2009	2009	2	0	2	Export	440	Lithuania	LTU	268	Georgia	GEO								33	PETROLEUM,PETROL.PRODUCT	1	No Quantity							1031192			0
S3	2009	2009	2009	2	0	2	Export	440	Lithuania	LTU	276	Germany	DEU								33	PETROLEUM,PETROL.PRODUCT	1	No Quantity							65443618			0
S3	2009	2009	2009	2	0	2	Export	440	Lithuania	LTU	300	Greece	GRC								33	PETROLEUM,PETROL.PRODUCT	1	No Quantity							78112			0
S3	2009	2009	2009	2	0	2	Export	440	Lithuania	LTU	348	Hungary	HUN								33	PETROLEUM,PETROL.PRODUCT	1	No Quantity							573721			0
S3	2009	2009	2009	2	0	2	Export	440	Lithuania	LTU	352	Iceland	ISL								33	PETROLEUM,PETROL.PRODUCT	1	No Quantity							7593165			0
S3	2009	2009	2009	2	0	2	Export	440	Lithuania	LTU	372	Ireland	IRL								33	PETROLEUM,PETROL.PRODUCT	1	No Quantity							4438283			0
S3	2009	2009	2009	2	0	2	Export	440	Lithuania	LTU	376	Israel	ISR								33	PETROLEUM,PETROL.PRODUCT	1	No Quantity							81922			0
S3	2009	2009	2009	2	0	2	Export	440	Lithuania	LTU	381	Italy	ITA								33	PETROLEUM,PETROL.PRODUCT	1	No Quantity							14878			0
S3	2009	2009	2009	2	0	2	Export	440	Lithuania	LTU	398	Kazakhstan	KAZ								33	PETROLEUM,PETROL.PRODUCT	1	No Quantity							8386396			0
S3	2009	2009	2009	2	0	2	Export	440	Lithuania	LTU	410	Rep. of Korea	KOR								33	PETROLEUM,PETROL.PRODUCT	1	No Quantity							21660			0
S3	2009	2009	2009	2	0	2	Export	440	Lithuania	LTU	417	Kyrgyzstan	KGZ								33	PETROLEUM,PETROL.PRODUCT	1	No Quantity							694275			0
S3	2009	2009	2009	2	0	2	Export	440	Lithuania	LTU	428	Latvia	LVA								33	PETROLEUM,PETROL.PRODUCT	1	No Quantity							375104574			0
S3	2009	2009	2009	2	0	2	Export	440	Lithuania	LTU	430	Liberia	LBR								33	PETROLEUM,PETROL.PRODUCT	1	No Quantity							157			0
S3	2009	2009	2009	2	0	2	Export	440	Lithuania	LTU	470	Malta	MLT								33	PETROLEUM,PETROL.PRODUCT	1	No Quantity							15171			0
S3	2009	2009	2009	2	0	2	Export	440	Lithuania	LTU	478	Mauritania	MRT								33	PETROLEUM,PETROL.PRODUCT	1	No Quantity							18034			0
S3	2009	2009	2009	2	0	2	Export	440	Lithuania	LTU	484	Mexico	MEX								33	PETROLEUM,PETROL.PRODUCT	1	No Quantity							15094067			0
S3	2009	2009	2009	2	0	2	Export	440	Lithuania	LTU	490	Other Asia, nes									33	PETROLEUM,PETROL.PRODUCT	1	No Quantity							62675			0
S3	2009	2009	2009	2	0	2	Export	440	Lithuania	LTU	496	Mongolia	MNG								33	PETROLEUM,PETROL.PRODUCT	1	No Quantity							241311			0
S3	2009	2009	2009	2	0	2	Export	440	Lithuania	LTU	498	Rep. of Moldova	MDA								33	PETROLEUM,PETROL.PRODUCT	1	No Quantity							14485366			0
S3	2009	2009	2009	2	0	2	Export	440	Lithuania	LTU	504	Morocco	MAR								33	PETROLEUM,PETROL.PRODUCT	1	No Quantity							3834925			0
S3	2009	2009	2009	2	0	2	Export	440	Lithuania	LTU	512	Oman	OMN								33	PETROLEUM,PETROL.PRODUCT	1	No Quantity							507118			0
S3	2009	2009	2009	2	0	2	Export	440	Lithuania	LTU	528	Netherlands	NLD								33	PETROLEUM,PETROL.PRODUCT	1	No Quantity							467267617			0
S3	2009	2009	2009	2	0	2	Export	440	Lithuania	LTU	554	New Zealand	NZL								33	PETROLEUM,PETROL.PRODUCT	1	No Quantity							5028579			0
S3	2009	2009	2009	2	0	2	Export	440	Lithuania	LTU	566	Nigeria	NGA								33	PETROLEUM,PETROL.PRODUCT	1	No Quantity							109573498			0
S3	2009	2009	2009	2	0	2	Export	440	Lithuania	LTU	579	Norway	NOR								33	PETROLEUM,PETROL.PRODUCT	1	No Quantity							348250			0
S3	2009	2009	2009	2	0	2	Export	440	Lithuania	LTU	586	Pakistan	PAK								33	PETROLEUM,PETROL.PRODUCT	1	No Quantity							14078			0
S3	2009	2009	2009	2	0	2	Export	440	Lithuania	LTU	591	Panama	PAN								33	PETROLEUM,PETROL.PRODUCT	1	No Quantity							5057837			0
S3	2009	2009	2009	2	0	2	Export	440	Lithuania	LTU	616	Poland	POL								33	PETROLEUM,PETROL.PRODUCT	1	No Quantity							359635126			0
S3	2009	2009	2009	2	0	2	Export	440	Lithuania	LTU	620	Portugal	PRT								33	PETROLEUM,PETROL.PRODUCT	1	No Quantity							10411482			0
S3	2009	2009	2009	2	0	2	Export	440	Lithuania	LTU	642	Romania	ROU								33	PETROLEUM,PETROL.PRODUCT	1	No Quantity							125311			0
S3	2009	2009	2009	2	0	2	Export	440	Lithuania	LTU	643	Russian Federation	RUS								33	PETROLEUM,PETROL.PRODUCT	1	No Quantity							11448267			0
S3	2009	2009	2009	2	0	2	Export	440	Lithuania	LTU	670	Saint Vincent and the Grenadines	VCT								33	PETROLEUM,PETROL.PRODUCT	1	No Quantity							3516			0
S3	2009	2009	2009	2	0	2	Export	440	Lithuania	LTU	688	Serbia	SRB								33	PETROLEUM,PETROL.PRODUCT	1	No Quantity							100655			0
S3	2009	2009	2009	2	0	2	Export	440	Lithuania	LTU	702	Singapore	SGP								33	PETROLEUM,PETROL.PRODUCT	1	No Quantity							27601338			0
S3	2009	2009	2009	2	0	2	Export	440	Lithuania	LTU	703	Slovakia	SVK								33	PETROLEUM,PETROL.PRODUCT	1	No Quantity							1035053			0
S3	2009	2009	2009	2	0	2	Export	440	Lithuania	LTU	705	Slovenia	SVN								33	PETROLEUM,PETROL.PRODUCT	1	No Quantity							15566133			0
S3	2009	2009	2009	2	0	2	Export	440	Lithuania	LTU	724	Spain	ESP								33	PETROLEUM,PETROL.PRODUCT	1	No Quantity							70721394			0
S3	2009	2009	2009	2	0	2	Export	440	Lithuania	LTU	752	Sweden	SWE								33	PETROLEUM,PETROL.PRODUCT	1	No Quantity							16995066			0
S3	2009	2009	2009	2	0	2	Export	440	Lithuania	LTU	757	Switzerland	CHE								33	PETROLEUM,PETROL.PRODUCT	1	No Quantity							17214421			0
S3	2009	2009	2009	2	0	2	Export	440	Lithuania	LTU	762	Tajikistan	TJK								33	PETROLEUM,PETROL.PRODUCT	1	No Quantity							309569			0
S3	2009	2009	2009	2	0	2	Export	440	Lithuania	LTU	784	United Arab Emirates	ARE								33	PETROLEUM,PETROL.PRODUCT	1	No Quantity							49254901			0
S3	2009	2009	2009	2	0	2	Export	440	Lithuania	LTU	792	Turkey	TUR								33	PETROLEUM,PETROL.PRODUCT	1	No Quantity							20123			0
S3	2009	2009	2009	2	0	2	Export	440	Lithuania	LTU	795	Turkmenistan	TKM								33	PETROLEUM,PETROL.PRODUCT	1	No Quantity							441085			0
S3	2009	2009	2009	2	0	2	Export	440	Lithuania	LTU	804	Ukraine	UKR								33	PETROLEUM,PETROL.PRODUCT	1	No Quantity							298064117			0
S3	2009	2009	2009	2	0	2	Export	440	Lithuania	LTU	807	North Macedonia	MKD								33	PETROLEUM,PETROL.PRODUCT	1	No Quantity							164			0
S3	2009	2009	2009	2	0	2	Export	440	Lithuania	LTU	826	United Kingdom	GBR								33	PETROLEUM,PETROL.PRODUCT	1	No Quantity							182341378			0
S3	2009	2009	2009	2	0	2	Export	440	Lithuania	LTU	842	USA	USA								33	PETROLEUM,PETROL.PRODUCT	1	No Quantity							360272781			0
S3	2009	2009	2009	2	0	2	Export	440	Lithuania	LTU	860	Uzbekistan	UZB								33	PETROLEUM,PETROL.PRODUCT	1	No Quantity							495298			0
S3	2009	2009	2009	2	0	2	Export	807	North Macedonia	MKD	0	World	WLD								33	PETROLEUM,PETROL.PRODUCT	1	No Quantity							18445631			0
S3	2009	2009	2009	2	0	2	Export	807	North Macedonia	MKD	8	Albania	ALB								33	PETROLEUM,PETROL.PRODUCT	1	No Quantity							604941			0
S3	2009	2009	2009	2	0	2	Export	807	North Macedonia	MKD	20	Andorra	AND								33	PETROLEUM,PETROL.PRODUCT	1	No Quantity							1760			0
S3	2009	2009	2009	2	0	2	Export	807	North Macedonia	MKD	40	Austria	AUT								33	PETROLEUM,PETROL.PRODUCT	1	No Quantity							400809			0
S3	2009	2009	2009	2	0	2	Export	807	North Macedonia	MKD	70	Bosnia Herzegovina	BIH								33	PETROLEUM,PETROL.PRODUCT	1	No Quantity							10791			0
S3	2009	2009	2009	2	0	2	Export	807	North Macedonia	MKD	100	Bulgaria	BGR								33	PETROLEUM,PETROL.PRODUCT	1	No Quantity							60246			0
S3	2009	2009	2009	2	0	2	Export	807	North Macedonia	MKD	191	Croatia	HRV								33	PETROLEUM,PETROL.PRODUCT	1	No Quantity							159238			0
S3	2009	2009	2009	2	0	2	Export	807	North Macedonia	MKD	203	Czechia	CZE								33	PETROLEUM,PETROL.PRODUCT	1	No Quantity							156639			0
S3	2009	2009	2009	2	0	2	Export	807	North Macedonia	MKD	251	France	FRA								33	PETROLEUM,PETROL.PRODUCT	1	No Quantity							6527			0
S3	2009	2009	2009	2	0	2	Export	807	North Macedonia	MKD	276	Germany	DEU								33	PETROLEUM,PETROL.PRODUCT	1	No Quantity							67973			0
S3	2009	2009	2009	2	0	2	Export	807	North Macedonia	MKD	300	Greece	GRC								33	PETROLEUM,PETROL.PRODUCT	1	No Quantity							596068			0
S3	2009	2009	2009	2	0	2	Export	807	North Macedonia	MKD	348	Hungary	HUN								33	PETROLEUM,PETROL.PRODUCT	1	No Quantity							57710			0
S3	2009	2009	2009	2	0	2	Export	807	North Macedonia	MKD	376	Israel	ISR								33	PETROLEUM,PETROL.PRODUCT	1	No Quantity							1304			0
S3	2009	2009	2009	2	0	2	Export	807	North Macedonia	MKD	381	Italy	ITA								33	PETROLEUM,PETROL.PRODUCT	1	No Quantity							72511			0
S3	2009	2009	2009	2	0	2	Export	807	North Macedonia	MKD	428	Latvia	LVA								33	PETROLEUM,PETROL.PRODUCT	1	No Quantity							8777			0
S3	2009	2009	2009	2	0	2	Export	807	North Macedonia	MKD	440	Lithuania	LTU								33	PETROLEUM,PETROL.PRODUCT	1	No Quantity							547			0
S3	2009	2009	2009	2	0	2	Export	807	North Macedonia	MKD	499	Montenegro	MNE								33	PETROLEUM,PETROL.PRODUCT	1	No Quantity							5527			0
S3	2009	2009	2009	2	0	2	Export	807	North Macedonia	MKD	528	Netherlands	NLD								33	PETROLEUM,PETROL.PRODUCT	1	No Quantity							18185			0
S3	2009	2009	2009	2	0	2	Export	807	North Macedonia	MKD	616	Poland	POL								33	PETROLEUM,PETROL.PRODUCT	1	No Quantity							187			0
S3	2009	2009	2009	2	0	2	Export	807	North Macedonia	MKD	643	Russian Federation	RUS								33	PETROLEUM,PETROL.PRODUCT	1	No Quantity							21609			0
S3	2009	2009	2009	2	0	2	Export	807	North Macedonia	MKD	688	Serbia	SRB								33	PETROLEUM,PETROL.PRODUCT	1	No Quantity							14998896			0
S3	2009	2009	2009	2	0	2	Export	807	North Macedonia	MKD	703	Slovakia	SVK								33	PETROLEUM,PETROL.PRODUCT	1	No Quantity							2756			0
S3	2009	2009	2009	2	0	2	Export	807	North Macedonia	MKD	705	Slovenia	SVN								33	PETROLEUM,PETROL.PRODUCT	1	No Quantity							240009			0
S3	2009	2009	2009	2	0	2	Export	807	North Macedonia	MKD	748	Swaziland	SWZ								33	PETROLEUM,PETROL.PRODUCT	1	No Quantity							332			0
S3	2009	2009	2009	2	0	2	Export	807	North Macedonia	MKD	752	Sweden	SWE								33	PETROLEUM,PETROL.PRODUCT	1	No Quantity							870			0
S3	2009	2009	2009	2	0	2	Export	807	North Macedonia	MKD	757	Switzerland	CHE								33	PETROLEUM,PETROL.PRODUCT	1	No Quantity							247106			0
S3	2009	2009	2009	2	0	2	Export	807	North Macedonia	MKD	784	United Arab Emirates	ARE								33	PETROLEUM,PETROL.PRODUCT	1	No Quantity							15000			0
S3	2009	2009	2009	2	0	2	Export	807	North Macedonia	MKD	792	Turkey	TUR								33	PETROLEUM,PETROL.PRODUCT	1	No Quantity							225876			0
S3	2009	2009	2009	2	0	2	Export	807	North Macedonia	MKD	804	Ukraine	UKR								33	PETROLEUM,PETROL.PRODUCT	1	No Quantity							3878			0
S3	2009	2009	2009	2	0	2	Export	807	North Macedonia	MKD	818	Egypt	EGY								33	PETROLEUM,PETROL.PRODUCT	1	No Quantity							77903			0
S3	2009	2009	2009	2	0	2	Export	807	North Macedonia	MKD	826	United Kingdom	GBR								33	PETROLEUM,PETROL.PRODUCT	1	No Quantity							314989			0
S3	2009	2009	2009	2	0	2	Export	807	North Macedonia	MKD	842	USA	USA								33	PETROLEUM,PETROL.PRODUCT	1	No Quantity							66668			0
S3	2009	2009	2009	2	0	2	Export	440	Lithuania	LTU	0	World	WLD								34	GAS,NATURAL,MANUFACTURED	1	No Quantity							60813274			0
S3	2009	2009	2009	2	0	2	Export	440	Lithuania	LTU	112	Belarus	BLR								34	GAS,NATURAL,MANUFACTURED	1	No Quantity							171400			0
S3	2009	2009	2009	2	0	2	Export	440	Lithuania	LTU	233	Estonia	EST								34	GAS,NATURAL,MANUFACTURED	1	No Quantity							63553			0
S3	2009	2009	2009	2	0	2	Export	440	Lithuania	LTU	428	Latvia	LVA								34	GAS,NATURAL,MANUFACTURED	1	No Quantity							4748471			0
S3	2009	2009	2009	2	0	2	Export	440	Lithuania	LTU	616	Poland	POL								34	GAS,NATURAL,MANUFACTURED	1	No Quantity							55759757			0
S3	2009	2009	2009	2	0	2	Export	440	Lithuania	LTU	670	Saint Vincent and the Grenadines	VCT								34	GAS,NATURAL,MANUFACTURED	1	No Quantity							77			0
S3	2009	2009	2009	2	0	2	Export	440	Lithuania	LTU	703	Slovakia	SVK								34	GAS,NATURAL,MANUFACTURED	1	No Quantity							70016			0
S3	2009	2009	2009	2	0	2	Export	807	North Macedonia	MKD	0	World	WLD								34	GAS,NATURAL,MANUFACTURED	1	No Quantity							4797883			0
S3	2009	2009	2009	2	0	2	Export	807	North Macedonia	MKD	300	Greece	GRC								34	GAS,NATURAL,MANUFACTURED	1	No Quantity							224120			0
S3	2009	2009	2009	2	0	2	Export	807	North Macedonia	MKD	499	Montenegro	MNE								34	GAS,NATURAL,MANUFACTURED	1	No Quantity							118905			0
S3	2009	2009	2009	2	0	2	Export	807	North Macedonia	MKD	688	Serbia	SRB								34	GAS,NATURAL,MANUFACTURED	1	No Quantity							4437196			0
S3	2009	2009	2009	2	0	2	Export	807	North Macedonia	MKD	887	Yemen	YEM								34	GAS,NATURAL,MANUFACTURED	1	No Quantity							17662			0
S3	2009	2009	2009	2	0	2	Export	440	Lithuania	LTU	0	World	WLD								35	ELECTRIC CURRENT	1	No Quantity							118363201			0
S3	2009	2009	2009	2	0	2	Export	440	Lithuania	LTU	112	Belarus	BLR								35	ELECTRIC CURRENT	1	No Quantity							7994149			0
S3	2009	2009	2009	2	0	2	Export	440	Lithuania	LTU	233	Estonia	EST								35	ELECTRIC CURRENT	1	No Quantity							65844940			0
S3	2009	2009	2009	2	0	2	Export	440	Lithuania	LTU	246	Finland	FIN								35	ELECTRIC CURRENT	1	No Quantity							20249933			0
S3	2009	2009	2009	2	0	2	Export	440	Lithuania	LTU	428	Latvia	LVA								35	ELECTRIC CURRENT	1	No Quantity							18659409			0
S3	2009	2009	2009	2	0	2	Export	440	Lithuania	LTU	643	Russian Federation	RUS								35	ELECTRIC CURRENT	1	No Quantity							5614770			0
S3	2009	2009	2009	2	0	2	Export	807	North Macedonia	MKD	0	World	WLD								35	ELECTRIC CURRENT	1	No Quantity							5632497			0
S3	2009	2009	2009	2	0	2	Export	807	North Macedonia	MKD	203	Czechia	CZE								35	ELECTRIC CURRENT	1	No Quantity							390035			0
S3	2009	2009	2009	2	0	2	Export	807	North Macedonia	MKD	300	Greece	GRC								35	ELECTRIC CURRENT	1	No Quantity							361093			0
S3	2009	2009	2009	2	0	2	Export	807	North Macedonia	MKD	688	Serbia	SRB								35	ELECTRIC CURRENT	1	No Quantity							2328032			0
S3	2009	2009	2009	2	0	2	Export	807	North Macedonia	MKD	705	Slovenia	SVN								35	ELECTRIC CURRENT	1	No Quantity							7290			0
S3	2009	2009	2009	2	0	2	Export	807	North Macedonia	MKD	757	Switzerland	CHE								35	ELECTRIC CURRENT	1	No Quantity							2546046			0
S3	2009	2009	2009	2	0	2	Export	440	Lithuania	LTU	0	World	WLD								41	ANIMAL OILS AND FATS	1	No Quantity							5646021			0
S3	2009	2009	2009	2	0	2	Export	440	Lithuania	LTU	112	Belarus	BLR								41	ANIMAL OILS AND FATS	1	No Quantity							43575			0
S3	2009	2009	2009	2	0	2	Export	440	Lithuania	LTU	203	Czechia	CZE								41	ANIMAL OILS AND FATS	1	No Quantity							6124			0
S3	2009	2009	2009	2	0	2	Export	440	Lithuania	LTU	208	Denmark	DNK								41	ANIMAL OILS AND FATS	1	No Quantity							13321			0
S3	2009	2009	2009	2	0	2	Export	440	Lithuania	LTU	233	Estonia	EST								41	ANIMAL OILS AND FATS	1	No Quantity							299158			0
S3	2009	2009	2009	2	0	2	Export	440	Lithuania	LTU	276	Germany	DEU								41	ANIMAL OILS AND FATS	1	No Quantity							41234			0
S3	2009	2009	2009	2	0	2	Export	440	Lithuania	LTU	300	Greece	GRC								41	ANIMAL OILS AND FATS	1	No Quantity							213			0
S3	2009	2009	2009	2	0	2	Export	440	Lithuania	LTU	372	Ireland	IRL								41	ANIMAL OILS AND FATS	1	No Quantity							22194			0
S3	2009	2009	2009	2	0	2	Export	440	Lithuania	LTU	376	Israel	ISR								41	ANIMAL OILS AND FATS	1	No Quantity							9587			0
S3	2009	2009	2009	2	0	2	Export	440	Lithuania	LTU	381	Italy	ITA								41	ANIMAL OILS AND FATS	1	No Quantity							144			0
S3	2009	2009	2009	2	0	2	Export	440	Lithuania	LTU	398	Kazakhstan	KAZ								41	ANIMAL OILS AND FATS	1	No Quantity							78498			0
S3	2009	2009	2009	2	0	2	Export	440	Lithuania	LTU	428	Latvia	LVA								41	ANIMAL OILS AND FATS	1	No Quantity							487762			0
S3	2009	2009	2009	2	0	2	Export	440	Lithuania	LTU	498	Rep. of Moldova	MDA								41	ANIMAL OILS AND FATS	1	No Quantity							2460			0
S3	2009	2009	2009	2	0	2	Export	440	Lithuania	LTU	616	Poland	POL								41	ANIMAL OILS AND FATS	1	No Quantity							284454			0
S3	2009	2009	2009	2	0	2	Export	440	Lithuania	LTU	643	Russian Federation	RUS								41	ANIMAL OILS AND FATS	1	No Quantity							4196383			0
S3	2009	2009	2009	2	0	2	Export	440	Lithuania	LTU	703	Slovakia	SVK								41	ANIMAL OILS AND FATS	1	No Quantity							135470			0
S3	2009	2009	2009	2	0	2	Export	440	Lithuania	LTU	826	United Kingdom	GBR								41	ANIMAL OILS AND FATS	1	No Quantity							25444			0
S3	2009	2009	2009	2	0	2	Export	807	North Macedonia	MKD	0	World	WLD								41	ANIMAL OILS AND FATS	1	No Quantity							32404			0
S3	2009	2009	2009	2	0	2	Export	807	North Macedonia	MKD	70	Bosnia Herzegovina	BIH								41	ANIMAL OILS AND FATS	1	No Quantity							27508			0
S3	2009	2009	2009	2	0	2	Export	807	North Macedonia	MKD	688	Serbia	SRB								41	ANIMAL OILS AND FATS	1	No Quantity							4897			0
S3	2009	2009	2009	2	0	2	Export	440	Lithuania	LTU	0	World	WLD								42	FIXED VEG. FATS AND OILS	1	No Quantity							44669073			0
S3	2009	2009	2009	2	0	2	Export	440	Lithuania	LTU	40	Austria	AUT								42	FIXED VEG. FATS AND OILS	1	No Quantity							483761			0
S3	2009	2009	2009	2	0	2	Export	440	Lithuania	LTU	100	Bulgaria	BGR								42	FIXED VEG. FATS AND OILS	1	No Quantity							4862			0
S3	2009	2009	2009	2	0	2	Export	440	Lithuania	LTU	112	Belarus	BLR								42	FIXED VEG. FATS AND OILS	1	No Quantity							160414			0
S3	2009	2009	2009	2	0	2	Export	440	Lithuania	LTU	196	Cyprus	CYP								42	FIXED VEG. FATS AND OILS	1	No Quantity							69775			0
S3	2009	2009	2009	2	0	2	Export	440	Lithuania	LTU	203	Czechia	CZE								42	FIXED VEG. FATS AND OILS	1	No Quantity							44372			0
S3	2009	2009	2009	2	0	2	Export	440	Lithuania	LTU	208	Denmark	DNK								42	FIXED VEG. FATS AND OILS	1	No Quantity							23586			0
S3	2009	2009	2009	2	0	2	Export	440	Lithuania	LTU	233	Estonia	EST								42	FIXED VEG. FATS AND OILS	1	No Quantity							5283761			0
S3	2009	2009	2009	2	0	2	Export	440	Lithuania	LTU	246	Finland	FIN								42	FIXED VEG. FATS AND OILS	1	No Quantity							793741			0
S3	2009	2009	2009	2	0	2	Export	440	Lithuania	LTU	276	Germany	DEU								42	FIXED VEG. FATS AND OILS	1	No Quantity							5980853			0
S3	2009	2009	2009	2	0	2	Export	440	Lithuania	LTU	300	Greece	GRC								42	FIXED VEG. FATS AND OILS	1	No Quantity							22944			0
S3	2009	2009	2009	2	0	2	Export	440	Lithuania	LTU	348	Hungary	HUN								42	FIXED VEG. FATS AND OILS	1	No Quantity							498411			0
S3	2009	2009	2009	2	0	2	Export	440	Lithuania	LTU	372	Ireland	IRL								42	FIXED VEG. FATS AND OILS	1	No Quantity							11111			0
S3	2009	2009	2009	2	0	2	Export	440	Lithuania	LTU	381	Italy	ITA								42	FIXED VEG. FATS AND OILS	1	No Quantity							507			0
S3	2009	2009	2009	2	0	2	Export	440	Lithuania	LTU	428	Latvia	LVA								42	FIXED VEG. FATS AND OILS	1	No Quantity							10301123			0
S3	2009	2009	2009	2	0	2	Export	440	Lithuania	LTU	470	Malta	MLT								42	FIXED VEG. FATS AND OILS	1	No Quantity							26			0
S3	2009	2009	2009	2	0	2	Export	440	Lithuania	LTU	528	Netherlands	NLD								42	FIXED VEG. FATS AND OILS	1	No Quantity							77272			0
S3	2009	2009	2009	2	0	2	Export	440	Lithuania	LTU	616	Poland	POL								42	FIXED VEG. FATS AND OILS	1	No Quantity							5483217			0
S3	2009	2009	2009	2	0	2	Export	440	Lithuania	LTU	643	Russian Federation	RUS								42	FIXED VEG. FATS AND OILS	1	No Quantity							2036522			0
S3	2009	2009	2009	2	0	2	Export	440	Lithuania	LTU	703	Slovakia	SVK								42	FIXED VEG. FATS AND OILS	1	No Quantity							290519			0
S3	2009	2009	2009	2	0	2	Export	440	Lithuania	LTU	724	Spain	ESP								42	FIXED VEG. FATS AND OILS	1	No Quantity							17189			0
S3	2009	2009	2009	2	0	2	Export	440	Lithuania	LTU	752	Sweden	SWE								42	FIXED VEG. FATS AND OILS	1	No Quantity							663259			0
S3	2009	2009	2009	2	0	2	Export	440	Lithuania	LTU	826	United Kingdom	GBR								42	FIXED VEG. FATS AND OILS	1	No Quantity							208737			0
S3	2009	2009	2009	2	0	2	Export	440	Lithuania	LTU	858	Uruguay	URY								42	FIXED VEG. FATS AND OILS	1	No Quantity							12213111			0
S3	2009	2009	2009	2	0	2	Export	807	North Macedonia	MKD	0	World	WLD								42	FIXED VEG. FATS AND OILS	1	No Quantity							7554805			0
S3	2009	2009	2009	2	0	2	Export	807	North Macedonia	MKD	8	Albania	ALB								42	FIXED VEG. FATS AND OILS	1	No Quantity							4236826			0
S3	2009	2009	2009	2	0	2	Export	807	North Macedonia	MKD	36	Australia	AUS								42	FIXED VEG. FATS AND OILS	1	No Quantity							75504			0
S3	2009	2009	2009	2	0	2	Export	807	North Macedonia	MKD	70	Bosnia Herzegovina	BIH								42	FIXED VEG. FATS AND OILS	1	No Quantity							903127			0
S3	2009	2009	2009	2	0	2	Export	807	North Macedonia	MKD	100	Bulgaria	BGR								42	FIXED VEG. FATS AND OILS	1	No Quantity							847945			0
S3	2009	2009	2009	2	0	2	Export	807	North Macedonia	MKD	124	Canada	CAN								42	FIXED VEG. FATS AND OILS	1	No Quantity							2961			0
S3	2009	2009	2009	2	0	2	Export	807	North Macedonia	MKD	242	Fiji	FJI								42	FIXED VEG. FATS AND OILS	1	No Quantity							23616			0
S3	2009	2009	2009	2	0	2	Export	807	North Macedonia	MKD	499	Montenegro	MNE								42	FIXED VEG. FATS AND OILS	1	No Quantity							197296			0
S3	2009	2009	2009	2	0	2	Export	807	North Macedonia	MKD	688	Serbia	SRB								42	FIXED VEG. FATS AND OILS	1	No Quantity							1231102			0
S3	2009	2009	2009	2	0	2	Export	807	North Macedonia	MKD	705	Slovenia	SVN								42	FIXED VEG. FATS AND OILS	1	No Quantity							30386			0
S3	2009	2009	2009	2	0	2	Export	807	North Macedonia	MKD	842	USA	USA								42	FIXED VEG. FATS AND OILS	1	No Quantity							6042			0
S3	2009	2009	2009	2	0	2	Export	440	Lithuania	LTU	0	World	WLD								43	ANIMAL,VEG.FATS,OILS,NES	1	No Quantity							5812507			0
S3	2009	2009	2009	2	0	2	Export	440	Lithuania	LTU	40	Austria	AUT								43	ANIMAL,VEG.FATS,OILS,NES	1	No Quantity							145936			0
S3	2009	2009	2009	2	0	2	Export	440	Lithuania	LTU	112	Belarus	BLR								43	ANIMAL,VEG.FATS,OILS,NES	1	No Quantity							616838			0
S3	2009	2009	2009	2	0	2	Export	440	Lithuania	LTU	208	Denmark	DNK								43	ANIMAL,VEG.FATS,OILS,NES	1	No Quantity							330933			0
S3	2009	2009	2009	2	0	2	Export	440	Lithuania	LTU	233	Estonia	EST								43	ANIMAL,VEG.FATS,OILS,NES	1	No Quantity							380061			0
S3	2009	2009	2009	2	0	2	Export	440	Lithuania	LTU	276	Germany	DEU								43	ANIMAL,VEG.FATS,OILS,NES	1	No Quantity							98			0
S3	2009	2009	2009	2	0	2	Export	440	Lithuania	LTU	398	Kazakhstan	KAZ								43	ANIMAL,VEG.FATS,OILS,NES	1	No Quantity							4435			0
S3	2009	2009	2009	2	0	2	Export	440	Lithuania	LTU	428	Latvia	LVA								43	ANIMAL,VEG.FATS,OILS,NES	1	No Quantity							1147732			0
S3	2009	2009	2009	2	0	2	Export	440	Lithuania	LTU	616	Poland	POL								43	ANIMAL,VEG.FATS,OILS,NES	1	No Quantity							1673			0
S3	2009	2009	2009	2	0	2	Export	440	Lithuania	LTU	643	Russian Federation	RUS								43	ANIMAL,VEG.FATS,OILS,NES	1	No Quantity							1266519			0
S3	2009	2009	2009	2	0	2	Export	440	Lithuania	LTU	752	Sweden	SWE								43	ANIMAL,VEG.FATS,OILS,NES	1	No Quantity							250917			0
S3	2009	2009	2009	2	0	2	Export	440	Lithuania	LTU	804	Ukraine	UKR								43	ANIMAL,VEG.FATS,OILS,NES	1	No Quantity							1666417			0
S3	2009	2009	2009	2	0	2	Export	440	Lithuania	LTU	826	United Kingdom	GBR								43	ANIMAL,VEG.FATS,OILS,NES	1	No Quantity							948			0
S3	2009	2009	2009	2	0	2	Export	807	North Macedonia	MKD	0	World	WLD								43	ANIMAL,VEG.FATS,OILS,NES	1	No Quantity							601505			0
S3	2009	2009	2009	2	0	2	Export	807	North Macedonia	MKD	8	Albania	ALB								43	ANIMAL,VEG.FATS,OILS,NES	1	No Quantity							2796			0
S3	2009	2009	2009	2	0	2	Export	807	North Macedonia	MKD	40	Austria	AUT								43	ANIMAL,VEG.FATS,OILS,NES	1	No Quantity							26511			0
S3	2009	2009	2009	2	0	2	Export	807	North Macedonia	MKD	276	Germany	DEU								43	ANIMAL,VEG.FATS,OILS,NES	1	No Quantity							98570			0
S3	2009	2009	2009	2	0	2	Export	807	North Macedonia	MKD	528	Netherlands	NLD								43	ANIMAL,VEG.FATS,OILS,NES	1	No Quantity							353651			0
S3	2009	2009	2009	2	0	2	Export	807	North Macedonia	MKD	688	Serbia	SRB								43	ANIMAL,VEG.FATS,OILS,NES	1	No Quantity							119977			0
S3	2009	2009	2009	2	0	2	Export	440	Lithuania	LTU	0	World	WLD								51	ORGANIC CHEMICALS	1	No Quantity							42190882			0
S3	2009	2009	2009	2	0	2	Export	440	Lithuania	LTU	32	Argentina	ARG								51	ORGANIC CHEMICALS	1	No Quantity							63697			0
S3	2009	2009	2009	2	0	2	Export	440	Lithuania	LTU	36	Australia	AUS								51	ORGANIC CHEMICALS	1	No Quantity							132187			0
S3	2009	2009	2009	2	0	2	Export	440	Lithuania	LTU	40	Austria	AUT								51	ORGANIC CHEMICALS	1	No Quantity							247			0
S3	2009	2009	2009	2	0	2	Export	440	Lithuania	LTU	44	Bahamas	BHS								51	ORGANIC CHEMICALS	1	No Quantity							14979			0
S3	2009	2009	2009	2	0	2	Export	440	Lithuania	LTU	56	Belgium	BEL								51	ORGANIC CHEMICALS	1	No Quantity							286443			0
S3	2009	2009	2009	2	0	2	Export	440	Lithuania	LTU	76	Brazil	BRA								51	ORGANIC CHEMICALS	1	No Quantity							273481			0
S3	2009	2009	2009	2	0	2	Export	440	Lithuania	LTU	84	Belize	BLZ								51	ORGANIC CHEMICALS	1	No Quantity							12			0
S3	2009	2009	2009	2	0	2	Export	440	Lithuania	LTU	100	Bulgaria	BGR								51	ORGANIC CHEMICALS	1	No Quantity							26454			0
S3	2009	2009	2009	2	0	2	Export	440	Lithuania	LTU	112	Belarus	BLR								51	ORGANIC CHEMICALS	1	No Quantity							4825687			0
S3	2009	2009	2009	2	0	2	Export	440	Lithuania	LTU	124	Canada	CAN								51	ORGANIC CHEMICALS	1	No Quantity							466047			0
S3	2009	2009	2009	2	0	2	Export	440	Lithuania	LTU	144	Sri Lanka	LKA								51	ORGANIC CHEMICALS	1	No Quantity							1697			0
S3	2009	2009	2009	2	0	2	Export	440	Lithuania	LTU	152	Chile	CHL								51	ORGANIC CHEMICALS	1	No Quantity							86638			0
S3	2009	2009	2009	2	0	2	Export	440	Lithuania	LTU	156	China	CHN								51	ORGANIC CHEMICALS	1	No Quantity							1390386			0
S3	2009	2009	2009	2	0	2	Export	440	Lithuania	LTU	170	Colombia	COL								51	ORGANIC CHEMICALS	1	No Quantity							66503			0
S3	2009	2009	2009	2	0	2	Export	440	Lithuania	LTU	188	Costa Rica	CRI								51	ORGANIC CHEMICALS	1	No Quantity							42740			0
S3	2009	2009	2009	2	0	2	Export	440	Lithuania	LTU	191	Croatia	HRV								51	ORGANIC CHEMICALS	1	No Quantity							13034			0
S3	2009	2009	2009	2	0	2	Export	440	Lithuania	LTU	203	Czechia	CZE								51	ORGANIC CHEMICALS	1	No Quantity							943192			0
S3	2009	2009	2009	2	0	2	Export	440	Lithuania	LTU	208	Denmark	DNK								51	ORGANIC CHEMICALS	1	No Quantity							445204			0
S3	2009	2009	2009	2	0	2	Export	440	Lithuania	LTU	233	Estonia	EST								51	ORGANIC CHEMICALS	1	No Quantity							4552553			0
S3	2009	2009	2009	2	0	2	Export	440	Lithuania	LTU	246	Finland	FIN								51	ORGANIC CHEMICALS	1	No Quantity							230934			0
S3	2009	2009	2009	2	0	2	Export	440	Lithuania	LTU	251	France	FRA								51	ORGANIC CHEMICALS	1	No Quantity							149921			0
S3	2009	2009	2009	2	0	2	Export	440	Lithuania	LTU	268	Georgia	GEO								51	ORGANIC CHEMICALS	1	No Quantity							2450			0
S3	2009	2009	2009	2	0	2	Export	440	Lithuania	LTU	276	Germany	DEU								51	ORGANIC CHEMICALS	1	No Quantity							6617742			0
S3	2009	2009	2009	2	0	2	Export	440	Lithuania	LTU	300	Greece	GRC								51	ORGANIC CHEMICALS	1	No Quantity							48634			0
S3	2009	2009	2009	2	0	2	Export	440	Lithuania	LTU	344	China, Hong Kong SAR	HKG								51	ORGANIC CHEMICALS	1	No Quantity							167379			0
S3	2009	2009	2009	2	0	2	Export	440	Lithuania	LTU	348	Hungary	HUN								51	ORGANIC CHEMICALS	1	No Quantity							508561			0
S3	2009	2009	2009	2	0	2	Export	440	Lithuania	LTU	352	Iceland	ISL								51	ORGANIC CHEMICALS	1	No Quantity							282304			0
S3	2009	2009	2009	2	0	2	Export	440	Lithuania	LTU	360	Indonesia	IDN								51	ORGANIC CHEMICALS	1	No Quantity							33726			0
S3	2009	2009	2009	2	0	2	Export	440	Lithuania	LTU	364	Iran	IRN								51	ORGANIC CHEMICALS	1	No Quantity							375442			0
S3	2009	2009	2009	2	0	2	Export	440	Lithuania	LTU	372	Ireland	IRL								51	ORGANIC CHEMICALS	1	No Quantity							1680			0
S3	2009	2009	2009	2	0	2	Export	440	Lithuania	LTU	376	Israel	ISR								51	ORGANIC CHEMICALS	1	No Quantity							356931			0
S3	2009	2009	2009	2	0	2	Export	440	Lithuania	LTU	381	Italy	ITA								51	ORGANIC CHEMICALS	1	No Quantity							1341817			0
S3	2009	2009	2009	2	0	2	Export	440	Lithuania	LTU	392	Japan	JPN								51	ORGANIC CHEMICALS	1	No Quantity							427149			0
S3	2009	2009	2009	2	0	2	Export	440	Lithuania	LTU	398	Kazakhstan	KAZ								51	ORGANIC CHEMICALS	1	No Quantity							617015			0
S3	2009	2009	2009	2	0	2	Export	440	Lithuania	LTU	400	Jordan	JOR								51	ORGANIC CHEMICALS	1	No Quantity							9076			0
S3	2009	2009	2009	2	0	2	Export	440	Lithuania	LTU	410	Rep. of Korea	KOR								51	ORGANIC CHEMICALS	1	No Quantity							237697			0
S3	2009	2009	2009	2	0	2	Export	440	Lithuania	LTU	417	Kyrgyzstan	KGZ								51	ORGANIC CHEMICALS	1	No Quantity							26048			0
S3	2009	2009	2009	2	0	2	Export	440	Lithuania	LTU	422	Lebanon	LBN								51	ORGANIC CHEMICALS	1	No Quantity							18512			0
S3	2009	2009	2009	2	0	2	Export	440	Lithuania	LTU	428	Latvia	LVA								51	ORGANIC CHEMICALS	1	No Quantity							3159723			0
S3	2009	2009	2009	2	0	2	Export	440	Lithuania	LTU	430	Liberia	LBR								51	ORGANIC CHEMICALS	1	No Quantity							361			0
S3	2009	2009	2009	2	0	2	Export	440	Lithuania	LTU	458	Malaysia	MYS								51	ORGANIC CHEMICALS	1	No Quantity							72604			0
S3	2009	2009	2009	2	0	2	Export	440	Lithuania	LTU	484	Mexico	MEX								51	ORGANIC CHEMICALS	1	No Quantity							76207			0
S3	2009	2009	2009	2	0	2	Export	440	Lithuania	LTU	490	Other Asia, nes									51	ORGANIC CHEMICALS	1	No Quantity							199990			0
S3	2009	2009	2009	2	0	2	Export	440	Lithuania	LTU	496	Mongolia	MNG								51	ORGANIC CHEMICALS	1	No Quantity							2577			0
S3	2009	2009	2009	2	0	2	Export	440	Lithuania	LTU	498	Rep. of Moldova	MDA								51	ORGANIC CHEMICALS	1	No Quantity							25133			0
S3	2009	2009	2009	2	0	2	Export	440	Lithuania	LTU	512	Oman	OMN								51	ORGANIC CHEMICALS	1	No Quantity							2932			0
S3	2009	2009	2009	2	0	2	Export	440	Lithuania	LTU	528	Netherlands	NLD								51	ORGANIC CHEMICALS	1	No Quantity							692490			0
S3	2009	2009	2009	2	0	2	Export	440	Lithuania	LTU	579	Norway	NOR								51	ORGANIC CHEMICALS	1	No Quantity							27			0
S3	2009	2009	2009	2	0	2	Export	440	Lithuania	LTU	586	Pakistan	PAK								51	ORGANIC CHEMICALS	1	No Quantity							141313			0
S3	2009	2009	2009	2	0	2	Export	440	Lithuania	LTU	591	Panama	PAN								51	ORGANIC CHEMICALS	1	No Quantity							892			0
S3	2009	2009	2009	2	0	2	Export	440	Lithuania	LTU	604	Peru	PER								51	ORGANIC CHEMICALS	1	No Quantity							19370			0
S3	2009	2009	2009	2	0	2	Export	440	Lithuania	LTU	616	Poland	POL								51	ORGANIC CHEMICALS	1	No Quantity							3591032			0
S3	2009	2009	2009	2	0	2	Export	440	Lithuania	LTU	620	Portugal	PRT								51	ORGANIC CHEMICALS	1	No Quantity							215850			0
S3	2009	2009	2009	2	0	2	Export	440	Lithuania	LTU	634	Qatar	QAT								51	ORGANIC CHEMICALS	1	No Quantity							2215			0
S3	2009	2009	2009	2	0	2	Export	440	Lithuania	LTU	642	Romania	ROU								51	ORGANIC CHEMICALS	1	No Quantity							23007			0
S3	2009	2009	2009	2	0	2	Export	440	Lithuania	LTU	643	Russian Federation	RUS								51	ORGANIC CHEMICALS	1	No Quantity							3372551			0
S3	2009	2009	2009	2	0	2	Export	440	Lithuania	LTU	682	Saudi Arabia	SAU								51	ORGANIC CHEMICALS	1	No Quantity							3395			0
S3	2009	2009	2009	2	0	2	Export	440	Lithuania	LTU	688	Serbia	SRB								51	ORGANIC CHEMICALS	1	No Quantity							77721			0
S3	2009	2009	2009	2	0	2	Export	440	Lithuania	LTU	699	India	IND								51	ORGANIC CHEMICALS	1	No Quantity							726663			0
S3	2009	2009	2009	2	0	2	Export	440	Lithuania	LTU	702	Singapore	SGP								51	ORGANIC CHEMICALS	1	No Quantity							247153			0
S3	2009	2009	2009	2	0	2	Export	440	Lithuania	LTU	703	Slovakia	SVK								51	ORGANIC CHEMICALS	1	No Quantity							7709			0
S3	2009	2009	2009	2	0	2	Export	440	Lithuania	LTU	704	Viet Nam	VNM								51	ORGANIC CHEMICALS	1	No Quantity							90728			0
S3	2009	2009	2009	2	0	2	Export	440	Lithuania	LTU	705	Slovenia	SVN								51	ORGANIC CHEMICALS	1	No Quantity							248626			0
S3	2009	2009	2009	2	0	2	Export	440	Lithuania	LTU	710	South Africa	ZAF								51	ORGANIC CHEMICALS	1	No Quantity							216247			0
S3	2009	2009	2009	2	0	2	Export	440	Lithuania	LTU	724	Spain	ESP								51	ORGANIC CHEMICALS	1	No Quantity							485825			0
S3	2009	2009	2009	2	0	2	Export	440	Lithuania	LTU	752	Sweden	SWE								51	ORGANIC CHEMICALS	1	No Quantity							633474			0
S3	2009	2009	2009	2	0	2	Export	440	Lithuania	LTU	757	Switzerland	CHE								51	ORGANIC CHEMICALS	1	No Quantity							67420			0
S3	2009	2009	2009	2	0	2	Export	440	Lithuania	LTU	760	Syria	SYR								51	ORGANIC CHEMICALS	1	No Quantity							14163			0
S3	2009	2009	2009	2	0	2	Export	440	Lithuania	LTU	764	Thailand	THA								51	ORGANIC CHEMICALS	1	No Quantity							166250			0
S3	2009	2009	2009	2	0	2	Export	440	Lithuania	LTU	784	United Arab Emirates	ARE								51	ORGANIC CHEMICALS	1	No Quantity							40775			0
S3	2009	2009	2009	2	0	2	Export	440	Lithuania	LTU	788	Tunisia	TUN								51	ORGANIC CHEMICALS	1	No Quantity							33426			0
S3	2009	2009	2009	2	0	2	Export	440	Lithuania	LTU	792	Turkey	TUR								51	ORGANIC CHEMICALS	1	No Quantity							267779			0
S3	2009	2009	2009	2	0	2	Export	440	Lithuania	LTU	804	Ukraine	UKR								51	ORGANIC CHEMICALS	1	No Quantity							396478			0
S3	2009	2009	2009	2	0	2	Export	440	Lithuania	LTU	818	Egypt	EGY								51	ORGANIC CHEMICALS	1	No Quantity							35456			0
S3	2009	2009	2009	2	0	2	Export	440	Lithuania	LTU	826	United Kingdom	GBR								51	ORGANIC CHEMICALS	1	No Quantity							388465			0
S3	2009	2009	2009	2	0	2	Export	440	Lithuania	LTU	842	USA	USA								51	ORGANIC CHEMICALS	1	No Quantity							1308854			0
S3	2009	2009	2009	2	0	2	Export	440	Lithuania	LTU	858	Uruguay	URY								51	ORGANIC CHEMICALS	1	No Quantity							21799			0
S3	2009	2009	2009	2	0	2	Export	440	Lithuania	LTU	860	Uzbekistan	UZB								51	ORGANIC CHEMICALS	1	No Quantity							28899			0
S3	2009	2009	2009	2	0	2	Export	440	Lithuania	LTU	862	Venezuela	VEN								51	ORGANIC CHEMICALS	1	No Quantity							1104			0
S3	2009	2009	2009	2	0	2	Export	807	North Macedonia	MKD	0	World	WLD								51	ORGANIC CHEMICALS	1	No Quantity							1681447			0
S3	2009	2009	2009	2	0	2	Export	807	North Macedonia	MKD	8	Albania	ALB								51	ORGANIC CHEMICALS	1	No Quantity							13807			0
S3	2009	2009	2009	2	0	2	Export	807	North Macedonia	MKD	36	Australia	AUS								51	ORGANIC CHEMICALS	1	No Quantity							563			0
S3	2009	2009	2009	2	0	2	Export	807	North Macedonia	MKD	70	Bosnia Herzegovina	BIH								51	ORGANIC CHEMICALS	1	No Quantity							48865			0
S3	2009	2009	2009	2	0	2	Export	807	North Macedonia	MKD	100	Bulgaria	BGR								51	ORGANIC CHEMICALS	1	No Quantity							82807			0
S3	2009	2009	2009	2	0	2	Export	807	North Macedonia	MKD	124	Canada	CAN								51	ORGANIC CHEMICALS	1	No Quantity							79			0
S3	2009	2009	2009	2	0	2	Export	807	North Macedonia	MKD	156	China	CHN								51	ORGANIC CHEMICALS	1	No Quantity							5285			0
S3	2009	2009	2009	2	0	2	Export	807	North Macedonia	MKD	191	Croatia	HRV								51	ORGANIC CHEMICALS	1	No Quantity							189524			0
S3	2009	2009	2009	2	0	2	Export	807	North Macedonia	MKD	203	Czechia	CZE								51	ORGANIC CHEMICALS	1	No Quantity							13290			0
S3	2009	2009	2009	2	0	2	Export	807	North Macedonia	MKD	276	Germany	DEU								51	ORGANIC CHEMICALS	1	No Quantity							2501			0
S3	2009	2009	2009	2	0	2	Export	807	North Macedonia	MKD	300	Greece	GRC								51	ORGANIC CHEMICALS	1	No Quantity							757			0
S3	2009	2009	2009	2	0	2	Export	807	North Macedonia	MKD	348	Hungary	HUN								51	ORGANIC CHEMICALS	1	No Quantity							291			0
S3	2009	2009	2009	2	0	2	Export	807	North Macedonia	MKD	372	Ireland	IRL								51	ORGANIC CHEMICALS	1	No Quantity							95			0
S3	2009	2009	2009	2	0	2	Export	807	North Macedonia	MKD	398	Kazakhstan	KAZ								51	ORGANIC CHEMICALS	1	No Quantity							28			0
S3	2009	2009	2009	2	0	2	Export	807	North Macedonia	MKD	499	Montenegro	MNE								51	ORGANIC CHEMICALS	1	No Quantity							329			0
S3	2009	2009	2009	2	0	2	Export	807	North Macedonia	MKD	688	Serbia	SRB								51	ORGANIC CHEMICALS	1	No Quantity							955982			0
S3	2009	2009	2009	2	0	2	Export	807	North Macedonia	MKD	699	India	IND								51	ORGANIC CHEMICALS	1	No Quantity							223581			0
S3	2009	2009	2009	2	0	2	Export	807	North Macedonia	MKD	705	Slovenia	SVN								51	ORGANIC CHEMICALS	1	No Quantity							75814			0
S3	2009	2009	2009	2	0	2	Export	807	North Macedonia	MKD	757	Switzerland	CHE								51	ORGANIC CHEMICALS	1	No Quantity							45			0
S3	2009	2009	2009	2	0	2	Export	807	North Macedonia	MKD	784	United Arab Emirates	ARE								51	ORGANIC CHEMICALS	1	No Quantity							28707			0
S3	2009	2009	2009	2	0	2	Export	807	North Macedonia	MKD	792	Turkey	TUR								51	ORGANIC CHEMICALS	1	No Quantity							38230			0
S3	2009	2009	2009	2	0	2	Export	807	North Macedonia	MKD	842	USA	USA								51	ORGANIC CHEMICALS	1	No Quantity							867			0
S3	2009	2009	2009	2	0	2	Export	440	Lithuania	LTU	0	World	WLD								52	INORGANIC CHEMICALS	1	No Quantity							43298126			0
S3	2009	2009	2009	2	0	2	Export	440	Lithuania	LTU	32	Argentina	ARG								52	INORGANIC CHEMICALS	1	No Quantity							364			0
S3	2009	2009	2009	2	0	2	Export	440	Lithuania	LTU	36	Australia	AUS								52	INORGANIC CHEMICALS	1	No Quantity							3088			0
S3	2009	2009	2009	2	0	2	Export	440	Lithuania	LTU	40	Austria	AUT								52	INORGANIC CHEMICALS	1	No Quantity							103749			0
S3	2009	2009	2009	2	0	2	Export	440	Lithuania	LTU	44	Bahamas	BHS								52	INORGANIC CHEMICALS	1	No Quantity							27			0
S3	2009	2009	2009	2	0	2	Export	440	Lithuania	LTU	52	Barbados	BRB								52	INORGANIC CHEMICALS	1	No Quantity							1445			0
S3	2009	2009	2009	2	0	2	Export	440	Lithuania	LTU	56	Belgium	BEL								52	INORGANIC CHEMICALS	1	No Quantity							7756			0
S3	2009	2009	2009	2	0	2	Export	440	Lithuania	LTU	76	Brazil	BRA								52	INORGANIC CHEMICALS	1	No Quantity							87			0
S3	2009	2009	2009	2	0	2	Export	440	Lithuania	LTU	84	Belize	BLZ								52	INORGANIC CHEMICALS	1	No Quantity							121			0
S3	2009	2009	2009	2	0	2	Export	440	Lithuania	LTU	100	Bulgaria	BGR								52	INORGANIC CHEMICALS	1	No Quantity							124			0
S3	2009	2009	2009	2	0	2	Export	440	Lithuania	LTU	112	Belarus	BLR								52	INORGANIC CHEMICALS	1	No Quantity							4015718			0
S3	2009	2009	2009	2	0	2	Export	440	Lithuania	LTU	124	Canada	CAN								52	INORGANIC CHEMICALS	1	No Quantity							693			0
S3	2009	2009	2009	2	0	2	Export	440	Lithuania	LTU	152	Chile	CHL								52	INORGANIC CHEMICALS	1	No Quantity							544			0
S3	2009	2009	2009	2	0	2	Export	440	Lithuania	LTU	156	China	CHN								52	INORGANIC CHEMICALS	1	No Quantity							1735			0
S3	2009	2009	2009	2	0	2	Export	440	Lithuania	LTU	170	Colombia	COL								52	INORGANIC CHEMICALS	1	No Quantity							167			0
S3	2009	2009	2009	2	0	2	Export	440	Lithuania	LTU	188	Costa Rica	CRI								52	INORGANIC CHEMICALS	1	No Quantity							974			0
S3	2009	2009	2009	2	0	2	Export	440	Lithuania	LTU	191	Croatia	HRV								52	INORGANIC CHEMICALS	1	No Quantity							37363			0
S3	2009	2009	2009	2	0	2	Export	440	Lithuania	LTU	203	Czechia	CZE								52	INORGANIC CHEMICALS	1	No Quantity							2669277			0
S3	2009	2009	2009	2	0	2	Export	440	Lithuania	LTU	208	Denmark	DNK								52	INORGANIC CHEMICALS	1	No Quantity							8			0
S3	2009	2009	2009	2	0	2	Export	440	Lithuania	LTU	233	Estonia	EST								52	INORGANIC CHEMICALS	1	No Quantity							1734447			0
S3	2009	2009	2009	2	0	2	Export	440	Lithuania	LTU	246	Finland	FIN								52	INORGANIC CHEMICALS	1	No Quantity							1428481			0
S3	2009	2009	2009	2	0	2	Export	440	Lithuania	LTU	276	Germany	DEU								52	INORGANIC CHEMICALS	1	No Quantity							831484			0
S3	2009	2009	2009	2	0	2	Export	440	Lithuania	LTU	300	Greece	GRC								52	INORGANIC CHEMICALS	1	No Quantity							795			0
S3	2009	2009	2009	2	0	2	Export	440	Lithuania	LTU	344	China, Hong Kong SAR	HKG								52	INORGANIC CHEMICALS	1	No Quantity							114			0
S3	2009	2009	2009	2	0	2	Export	440	Lithuania	LTU	348	Hungary	HUN								52	INORGANIC CHEMICALS	1	No Quantity							583581			0
S3	2009	2009	2009	2	0	2	Export	440	Lithuania	LTU	360	Indonesia	IDN								52	INORGANIC CHEMICALS	1	No Quantity							231			0
S3	2009	2009	2009	2	0	2	Export	440	Lithuania	LTU	364	Iran	IRN								52	INORGANIC CHEMICALS	1	No Quantity							1208			0
S3	2009	2009	2009	2	0	2	Export	440	Lithuania	LTU	372	Ireland	IRL								52	INORGANIC CHEMICALS	1	No Quantity							15935			0
S3	2009	2009	2009	2	0	2	Export	440	Lithuania	LTU	376	Israel	ISR								52	INORGANIC CHEMICALS	1	No Quantity							248			0
S3	2009	2009	2009	2	0	2	Export	440	Lithuania	LTU	381	Italy	ITA								52	INORGANIC CHEMICALS	1	No Quantity							2625			0
S3	2009	2009	2009	2	0	2	Export	440	Lithuania	LTU	392	Japan	JPN								52	INORGANIC CHEMICALS	1	No Quantity							463			0
S3	2009	2009	2009	2	0	2	Export	440	Lithuania	LTU	398	Kazakhstan	KAZ								52	INORGANIC CHEMICALS	1	No Quantity							63028			0
S3	2009	2009	2009	2	0	2	Export	440	Lithuania	LTU	400	Jordan	JOR								52	INORGANIC CHEMICALS	1	No Quantity							229			0
S3	2009	2009	2009	2	0	2	Export	440	Lithuania	LTU	410	Rep. of Korea	KOR								52	INORGANIC CHEMICALS	1	No Quantity							496			0
S3	2009	2009	2009	2	0	2	Export	440	Lithuania	LTU	428	Latvia	LVA								52	INORGANIC CHEMICALS	1	No Quantity							3792451			0
S3	2009	2009	2009	2	0	2	Export	440	Lithuania	LTU	430	Liberia	LBR								52	INORGANIC CHEMICALS	1	No Quantity							25			0
S3	2009	2009	2009	2	0	2	Export	440	Lithuania	LTU	458	Malaysia	MYS								52	INORGANIC CHEMICALS	1	No Quantity							522			0
S3	2009	2009	2009	2	0	2	Export	440	Lithuania	LTU	484	Mexico	MEX								52	INORGANIC CHEMICALS	1	No Quantity							1266			0
S3	2009	2009	2009	2	0	2	Export	440	Lithuania	LTU	490	Other Asia, nes									52	INORGANIC CHEMICALS	1	No Quantity							511			0
S3	2009	2009	2009	2	0	2	Export	440	Lithuania	LTU	498	Rep. of Moldova	MDA								52	INORGANIC CHEMICALS	1	No Quantity							25852			0
S3	2009	2009	2009	2	0	2	Export	440	Lithuania	LTU	528	Netherlands	NLD								52	INORGANIC CHEMICALS	1	No Quantity							298315			0
S3	2009	2009	2009	2	0	2	Export	440	Lithuania	LTU	579	Norway	NOR								52	INORGANIC CHEMICALS	1	No Quantity							2743			0
S3	2009	2009	2009	2	0	2	Export	440	Lithuania	LTU	586	Pakistan	PAK								52	INORGANIC CHEMICALS	1	No Quantity							2012			0
S3	2009	2009	2009	2	0	2	Export	440	Lithuania	LTU	591	Panama	PAN								52	INORGANIC CHEMICALS	1	No Quantity							578			0
S3	2009	2009	2009	2	0	2	Export	440	Lithuania	LTU	616	Poland	POL								52	INORGANIC CHEMICALS	1	No Quantity							13786405			0
S3	2009	2009	2009	2	0	2	Export	440	Lithuania	LTU	620	Portugal	PRT								52	INORGANIC CHEMICALS	1	No Quantity							380			0
S3	2009	2009	2009	2	0	2	Export	440	Lithuania	LTU	642	Romania	ROU								52	INORGANIC CHEMICALS	1	No Quantity							2793576			0
S3	2009	2009	2009	2	0	2	Export	440	Lithuania	LTU	643	Russian Federation	RUS								52	INORGANIC CHEMICALS	1	No Quantity							2062676			0
S3	2009	2009	2009	2	0	2	Export	440	Lithuania	LTU	670	Saint Vincent and the Grenadines	VCT								52	INORGANIC CHEMICALS	1	No Quantity							341			0
S3	2009	2009	2009	2	0	2	Export	440	Lithuania	LTU	688	Serbia	SRB								52	INORGANIC CHEMICALS	1	No Quantity							723862			0
S3	2009	2009	2009	2	0	2	Export	440	Lithuania	LTU	699	India	IND								52	INORGANIC CHEMICALS	1	No Quantity							5499			0
S3	2009	2009	2009	2	0	2	Export	440	Lithuania	LTU	702	Singapore	SGP								52	INORGANIC CHEMICALS	1	No Quantity							807			0
S3	2009	2009	2009	2	0	2	Export	440	Lithuania	LTU	703	Slovakia	SVK								52	INORGANIC CHEMICALS	1	No Quantity							1396987			0
S3	2009	2009	2009	2	0	2	Export	440	Lithuania	LTU	704	Viet Nam	VNM								52	INORGANIC CHEMICALS	1	No Quantity							450			0
S3	2009	2009	2009	2	0	2	Export	440	Lithuania	LTU	705	Slovenia	SVN								52	INORGANIC CHEMICALS	1	No Quantity							58252			0
S3	2009	2009	2009	2	0	2	Export	440	Lithuania	LTU	710	South Africa	ZAF								52	INORGANIC CHEMICALS	1	No Quantity							4395			0
S3	2009	2009	2009	2	0	2	Export	440	Lithuania	LTU	724	Spain	ESP								52	INORGANIC CHEMICALS	1	No Quantity							1972			0
S3	2009	2009	2009	2	0	2	Export	440	Lithuania	LTU	752	Sweden	SWE								52	INORGANIC CHEMICALS	1	No Quantity							2498091			0
S3	2009	2009	2009	2	0	2	Export	440	Lithuania	LTU	757	Switzerland	CHE								52	INORGANIC CHEMICALS	1	No Quantity							309			0
S3	2009	2009	2009	2	0	2	Export	440	Lithuania	LTU	760	Syria	SYR								52	INORGANIC CHEMICALS	1	No Quantity							58			0
S3	2009	2009	2009	2	0	2	Export	440	Lithuania	LTU	762	Tajikistan	TJK								52	INORGANIC CHEMICALS	1	No Quantity							1761947			0
S3	2009	2009	2009	2	0	2	Export	440	Lithuania	LTU	764	Thailand	THA								52	INORGANIC CHEMICALS	1	No Quantity							54			0
S3	2009	2009	2009	2	0	2	Export	440	Lithuania	LTU	784	United Arab Emirates	ARE								52	INORGANIC CHEMICALS	1	No Quantity							190			0
S3	2009	2009	2009	2	0	2	Export	440	Lithuania	LTU	788	Tunisia	TUN								52	INORGANIC CHEMICALS	1	No Quantity							16			0
S3	2009	2009	2009	2	0	2	Export	440	Lithuania	LTU	792	Turkey	TUR								52	INORGANIC CHEMICALS	1	No Quantity							2003			0
S3	2009	2009	2009	2	0	2	Export	440	Lithuania	LTU	804	Ukraine	UKR								52	INORGANIC CHEMICALS	1	No Quantity							2553494			0
S3	2009	2009	2009	2	0	2	Export	440	Lithuania	LTU	818	Egypt	EGY								52	INORGANIC CHEMICALS	1	No Quantity							200			0
S3	2009	2009	2009	2	0	2	Export	440	Lithuania	LTU	826	United Kingdom	GBR								52	INORGANIC CHEMICALS	1	No Quantity							8992			0
S3	2009	2009	2009	2	0	2	Export	440	Lithuania	LTU	842	USA	USA								52	INORGANIC CHEMICALS	1	No Quantity							6290			0
S3	2009	2009	2009	2	0	2	Export	807	North Macedonia	MKD	0	World	WLD								52	INORGANIC CHEMICALS	1	No Quantity							10733522			0
S3	2009	2009	2009	2	0	2	Export	807	North Macedonia	MKD	8	Albania	ALB								52	INORGANIC CHEMICALS	1	No Quantity							1751838			0
S3	2009	2009	2009	2	0	2	Export	807	North Macedonia	MKD	36	Australia	AUS								52	INORGANIC CHEMICALS	1	No Quantity							1033			0
S3	2009	2009	2009	2	0	2	Export	807	North Macedonia	MKD	70	Bosnia Herzegovina	BIH								52	INORGANIC CHEMICALS	1	No Quantity							22208			0
S3	2009	2009	2009	2	0	2	Export	807	North Macedonia	MKD	100	Bulgaria	BGR								52	INORGANIC CHEMICALS	1	No Quantity							1878080			0
S3	2009	2009	2009	2	0	2	Export	807	North Macedonia	MKD	124	Canada	CAN								52	INORGANIC CHEMICALS	1	No Quantity							45			0
S3	2009	2009	2009	2	0	2	Export	807	North Macedonia	MKD	191	Croatia	HRV								52	INORGANIC CHEMICALS	1	No Quantity							74726			0
S3	2009	2009	2009	2	0	2	Export	807	North Macedonia	MKD	203	Czechia	CZE								52	INORGANIC CHEMICALS	1	No Quantity							13262			0
S3	2009	2009	2009	2	0	2	Export	807	North Macedonia	MKD	251	France	FRA								52	INORGANIC CHEMICALS	1	No Quantity							91			0
S3	2009	2009	2009	2	0	2	Export	807	North Macedonia	MKD	276	Germany	DEU								52	INORGANIC CHEMICALS	1	No Quantity							967034			0
S3	2009	2009	2009	2	0	2	Export	807	North Macedonia	MKD	300	Greece	GRC								52	INORGANIC CHEMICALS	1	No Quantity							2233134			0
S3	2009	2009	2009	2	0	2	Export	807	North Macedonia	MKD	348	Hungary	HUN								52	INORGANIC CHEMICALS	1	No Quantity							268			0
S3	2009	2009	2009	2	0	2	Export	807	North Macedonia	MKD	381	Italy	ITA								52	INORGANIC CHEMICALS	1	No Quantity							3			0
S3	2009	2009	2009	2	0	2	Export	807	North Macedonia	MKD	528	Netherlands	NLD								52	INORGANIC CHEMICALS	1	No Quantity							7			0
S3	2009	2009	2009	2	0	2	Export	807	North Macedonia	MKD	642	Romania	ROU								52	INORGANIC CHEMICALS	1	No Quantity							304643			0
S3	2009	2009	2009	2	0	2	Export	807	North Macedonia	MKD	688	Serbia	SRB								52	INORGANIC CHEMICALS	1	No Quantity							3283517			0
S3	2009	2009	2009	2	0	2	Export	807	North Macedonia	MKD	705	Slovenia	SVN								52	INORGANIC CHEMICALS	1	No Quantity							191222			0
S3	2009	2009	2009	2	0	2	Export	807	North Macedonia	MKD	757	Switzerland	CHE								52	INORGANIC CHEMICALS	1	No Quantity							6265			0
S3	2009	2009	2009	2	0	2	Export	807	North Macedonia	MKD	792	Turkey	TUR								52	INORGANIC CHEMICALS	1	No Quantity							3650			0
S3	2009	2009	2009	2	0	2	Export	807	North Macedonia	MKD	842	USA	USA								52	INORGANIC CHEMICALS	1	No Quantity							2496			0
S3	2009	2009	2009	2	0	2	Export	440	Lithuania	LTU	0	World	WLD								53	DYES,COLOURING MATERIALS	1	No Quantity							80199850			0
S3	2009	2009	2009	2	0	2	Export	440	Lithuania	LTU	4	Afghanistan	AFG								53	DYES,COLOURING MATERIALS	1	No Quantity							318			0
S3	2009	2009	2009	2	0	2	Export	440	Lithuania	LTU	28	Antigua and Barbuda	ATG								53	DYES,COLOURING MATERIALS	1	No Quantity							73			0
S3	2009	2009	2009	2	0	2	Export	440	Lithuania	LTU	31	Azerbaijan	AZE								53	DYES,COLOURING MATERIALS	1	No Quantity							1599			0
S3	2009	2009	2009	2	0	2	Export	440	Lithuania	LTU	40	Austria	AUT								53	DYES,COLOURING MATERIALS	1	No Quantity							17707			0
S3	2009	2009	2009	2	0	2	Export	440	Lithuania	LTU	44	Bahamas	BHS								53	DYES,COLOURING MATERIALS	1	No Quantity							254			0
S3	2009	2009	2009	2	0	2	Export	440	Lithuania	LTU	56	Belgium	BEL								53	DYES,COLOURING MATERIALS	1	No Quantity							334838			0
S3	2009	2009	2009	2	0	2	Export	440	Lithuania	LTU	84	Belize	BLZ								53	DYES,COLOURING MATERIALS	1	No Quantity							24578			0
S3	2009	2009	2009	2	0	2	Export	440	Lithuania	LTU	86	Br. Indian Ocean Terr.	IOT								53	DYES,COLOURING MATERIALS	1	No Quantity							1535			0
S3	2009	2009	2009	2	0	2	Export	440	Lithuania	LTU	100	Bulgaria	BGR								53	DYES,COLOURING MATERIALS	1	No Quantity							2945			0
S3	2009	2009	2009	2	0	2	Export	440	Lithuania	LTU	112	Belarus	BLR								53	DYES,COLOURING MATERIALS	1	No Quantity							23309927			0
S3	2009	2009	2009	2	0	2	Export	440	Lithuania	LTU	174	Comoros	COM								53	DYES,COLOURING MATERIALS	1	No Quantity							985			0
S3	2009	2009	2009	2	0	2	Export	440	Lithuania	LTU	191	Croatia	HRV								53	DYES,COLOURING MATERIALS	1	No Quantity							3037			0
S3	2009	2009	2009	2	0	2	Export	440	Lithuania	LTU	196	Cyprus	CYP								53	DYES,COLOURING MATERIALS	1	No Quantity							3606			0
S3	2009	2009	2009	2	0	2	Export	440	Lithuania	LTU	203	Czechia	CZE								53	DYES,COLOURING MATERIALS	1	No Quantity							60377			0
S3	2009	2009	2009	2	0	2	Export	440	Lithuania	LTU	208	Denmark	DNK								53	DYES,COLOURING MATERIALS	1	No Quantity							69224			0
S3	2009	2009	2009	2	0	2	Export	440	Lithuania	LTU	233	Estonia	EST								53	DYES,COLOURING MATERIALS	1	No Quantity							1931395			0
S3	2009	2009	2009	2	0	2	Export	440	Lithuania	LTU	246	Finland	FIN								53	DYES,COLOURING MATERIALS	1	No Quantity							39262			0
S3	2009	2009	2009	2	0	2	Export	440	Lithuania	LTU	251	France	FRA								53	DYES,COLOURING MATERIALS	1	No Quantity							13907			0
S3	2009	2009	2009	2	0	2	Export	440	Lithuania	LTU	268	Georgia	GEO								53	DYES,COLOURING MATERIALS	1	No Quantity							32			0
S3	2009	2009	2009	2	0	2	Export	440	Lithuania	LTU	276	Germany	DEU								53	DYES,COLOURING MATERIALS	1	No Quantity							145345			0
S3	2009	2009	2009	2	0	2	Export	440	Lithuania	LTU	348	Hungary	HUN								53	DYES,COLOURING MATERIALS	1	No Quantity							23749			0
S3	2009	2009	2009	2	0	2	Export	440	Lithuania	LTU	352	Iceland	ISL								53	DYES,COLOURING MATERIALS	1	No Quantity							13018			0
S3	2009	2009	2009	2	0	2	Export	440	Lithuania	LTU	372	Ireland	IRL								53	DYES,COLOURING MATERIALS	1	No Quantity							93			0
S3	2009	2009	2009	2	0	2	Export	440	Lithuania	LTU	381	Italy	ITA								53	DYES,COLOURING MATERIALS	1	No Quantity							18290			0
S3	2009	2009	2009	2	0	2	Export	440	Lithuania	LTU	398	Kazakhstan	KAZ								53	DYES,COLOURING MATERIALS	1	No Quantity							8182781			0
S3	2009	2009	2009	2	0	2	Export	440	Lithuania	LTU	417	Kyrgyzstan	KGZ								53	DYES,COLOURING MATERIALS	1	No Quantity							746074			0
S3	2009	2009	2009	2	0	2	Export	440	Lithuania	LTU	428	Latvia	LVA								53	DYES,COLOURING MATERIALS	1	No Quantity							5964538			0
S3	2009	2009	2009	2	0	2	Export	440	Lithuania	LTU	430	Liberia	LBR								53	DYES,COLOURING MATERIALS	1	No Quantity							175			0
S3	2009	2009	2009	2	0	2	Export	440	Lithuania	LTU	470	Malta	MLT								53	DYES,COLOURING MATERIALS	1	No Quantity							22			0
S3	2009	2009	2009	2	0	2	Export	440	Lithuania	LTU	496	Mongolia	MNG								53	DYES,COLOURING MATERIALS	1	No Quantity							209871			0
S3	2009	2009	2009	2	0	2	Export	440	Lithuania	LTU	498	Rep. of Moldova	MDA								53	DYES,COLOURING MATERIALS	1	No Quantity							62723			0
S3	2009	2009	2009	2	0	2	Export	440	Lithuania	LTU	528	Netherlands	NLD								53	DYES,COLOURING MATERIALS	1	No Quantity							216840			0
S3	2009	2009	2009	2	0	2	Export	440	Lithuania	LTU	554	New Zealand	NZL								53	DYES,COLOURING MATERIALS	1	No Quantity							95			0
S3	2009	2009	2009	2	0	2	Export	440	Lithuania	LTU	579	Norway	NOR								53	DYES,COLOURING MATERIALS	1	No Quantity							141690			0
S3	2009	2009	2009	2	0	2	Export	440	Lithuania	LTU	591	Panama	PAN								53	DYES,COLOURING MATERIALS	1	No Quantity							4970			0
S3	2009	2009	2009	2	0	2	Export	440	Lithuania	LTU	616	Poland	POL								53	DYES,COLOURING MATERIALS	1	No Quantity							1253570			0
S3	2009	2009	2009	2	0	2	Export	440	Lithuania	LTU	642	Romania	ROU								53	DYES,COLOURING MATERIALS	1	No Quantity							40			0
S3	2009	2009	2009	2	0	2	Export	440	Lithuania	LTU	643	Russian Federation	RUS								53	DYES,COLOURING MATERIALS	1	No Quantity							30536533			0
S3	2009	2009	2009	2	0	2	Export	440	Lithuania	LTU	670	Saint Vincent and the Grenadines	VCT								53	DYES,COLOURING MATERIALS	1	No Quantity							3083			0
S3	2009	2009	2009	2	0	2	Export	440	Lithuania	LTU	703	Slovakia	SVK								53	DYES,COLOURING MATERIALS	1	No Quantity							16558			0
S3	2009	2009	2009	2	0	2	Export	440	Lithuania	LTU	724	Spain	ESP								53	DYES,COLOURING MATERIALS	1	No Quantity							881			0
S3	2009	2009	2009	2	0	2	Export	440	Lithuania	LTU	752	Sweden	SWE								53	DYES,COLOURING MATERIALS	1	No Quantity							82974			0
S3	2009	2009	2009	2	0	2	Export	440	Lithuania	LTU	757	Switzerland	CHE								53	DYES,COLOURING MATERIALS	1	No Quantity							188			0
S3	2009	2009	2009	2	0	2	Export	440	Lithuania	LTU	762	Tajikistan	TJK								53	DYES,COLOURING MATERIALS	1	No Quantity							40586			0
S3	2009	2009	2009	2	0	2	Export	440	Lithuania	LTU	804	Ukraine	UKR								53	DYES,COLOURING MATERIALS	1	No Quantity							6008365			0
S3	2009	2009	2009	2	0	2	Export	440	Lithuania	LTU	826	United Kingdom	GBR								53	DYES,COLOURING MATERIALS	1	No Quantity							202547			0
S3	2009	2009	2009	2	0	2	Export	440	Lithuania	LTU	842	USA	USA								53	DYES,COLOURING MATERIALS	1	No Quantity							15091			0
S3	2009	2009	2009	2	0	2	Export	440	Lithuania	LTU	860	Uzbekistan	UZB								53	DYES,COLOURING MATERIALS	1	No Quantity							493561			0
S3	2009	2009	2009	2	0	2	Export	807	North Macedonia	MKD	0	World	WLD								53	DYES,COLOURING MATERIALS	1	No Quantity							18507949			0
S3	2009	2009	2009	2	0	2	Export	807	North Macedonia	MKD	8	Albania	ALB								53	DYES,COLOURING MATERIALS	1	No Quantity							1482735			0
S3	2009	2009	2009	2	0	2	Export	807	North Macedonia	MKD	31	Azerbaijan	AZE								53	DYES,COLOURING MATERIALS	1	No Quantity							4745			0
S3	2009	2009	2009	2	0	2	Export	807	North Macedonia	MKD	40	Austria	AUT								53	DYES,COLOURING MATERIALS	1	No Quantity							6			0
S3	2009	2009	2009	2	0	2	Export	807	North Macedonia	MKD	56	Belgium	BEL								53	DYES,COLOURING MATERIALS	1	No Quantity							4979			0
S3	2009	2009	2009	2	0	2	Export	807	North Macedonia	MKD	70	Bosnia Herzegovina	BIH								53	DYES,COLOURING MATERIALS	1	No Quantity							214494			0
S3	2009	2009	2009	2	0	2	Export	807	North Macedonia	MKD	100	Bulgaria	BGR								53	DYES,COLOURING MATERIALS	1	No Quantity							4459720			0
S3	2009	2009	2009	2	0	2	Export	807	North Macedonia	MKD	124	Canada	CAN								53	DYES,COLOURING MATERIALS	1	No Quantity							5260			0
S3	2009	2009	2009	2	0	2	Export	807	North Macedonia	MKD	191	Croatia	HRV								53	DYES,COLOURING MATERIALS	1	No Quantity							77737			0
S3	2009	2009	2009	2	0	2	Export	807	North Macedonia	MKD	203	Czechia	CZE								53	DYES,COLOURING MATERIALS	1	No Quantity							1158			0
S3	2009	2009	2009	2	0	2	Export	807	North Macedonia	MKD	276	Germany	DEU								53	DYES,COLOURING MATERIALS	1	No Quantity							252042			0
S3	2009	2009	2009	2	0	2	Export	807	North Macedonia	MKD	300	Greece	GRC								53	DYES,COLOURING MATERIALS	1	No Quantity							32853			0
S3	2009	2009	2009	2	0	2	Export	807	North Macedonia	MKD	364	Iran	IRN								53	DYES,COLOURING MATERIALS	1	No Quantity							47319			0
S3	2009	2009	2009	2	0	2	Export	807	North Macedonia	MKD	376	Israel	ISR								53	DYES,COLOURING MATERIALS	1	No Quantity							119			0
S3	2009	2009	2009	2	0	2	Export	807	North Macedonia	MKD	381	Italy	ITA								53	DYES,COLOURING MATERIALS	1	No Quantity							19526			0
S3	2009	2009	2009	2	0	2	Export	807	North Macedonia	MKD	458	Malaysia	MYS								53	DYES,COLOURING MATERIALS	1	No Quantity							234			0
S3	2009	2009	2009	2	0	2	Export	807	North Macedonia	MKD	499	Montenegro	MNE								53	DYES,COLOURING MATERIALS	1	No Quantity							225310			0
S3	2009	2009	2009	2	0	2	Export	807	North Macedonia	MKD	642	Romania	ROU								53	DYES,COLOURING MATERIALS	1	No Quantity							5145			0
S3	2009	2009	2009	2	0	2	Export	807	North Macedonia	MKD	643	Russian Federation	RUS								53	DYES,COLOURING MATERIALS	1	No Quantity							10700			0
S3	2009	2009	2009	2	0	2	Export	807	North Macedonia	MKD	688	Serbia	SRB								53	DYES,COLOURING MATERIALS	1	No Quantity							11587213			0
S3	2009	2009	2009	2	0	2	Export	807	North Macedonia	MKD	703	Slovakia	SVK								53	DYES,COLOURING MATERIALS	1	No Quantity							1			0
S3	2009	2009	2009	2	0	2	Export	807	North Macedonia	MKD	705	Slovenia	SVN								53	DYES,COLOURING MATERIALS	1	No Quantity							37448			0
S3	2009	2009	2009	2	0	2	Export	807	North Macedonia	MKD	724	Spain	ESP								53	DYES,COLOURING MATERIALS	1	No Quantity							875			0
S3	2009	2009	2009	2	0	2	Export	807	North Macedonia	MKD	757	Switzerland	CHE								53	DYES,COLOURING MATERIALS	1	No Quantity							29907			0
S3	2009	2009	2009	2	0	2	Export	807	North Macedonia	MKD	792	Turkey	TUR								53	DYES,COLOURING MATERIALS	1	No Quantity							3837			0
S3	2009	2009	2009	2	0	2	Export	807	North Macedonia	MKD	804	Ukraine	UKR								53	DYES,COLOURING MATERIALS	1	No Quantity							359			0
S3	2009	2009	2009	2	0	2	Export	807	North Macedonia	MKD	826	United Kingdom	GBR								53	DYES,COLOURING MATERIALS	1	No Quantity							4225			0
S3	2009	2009	2009	2	0	2	Export	440	Lithuania	LTU	0	World	WLD								54	MEDICINAL,PHARM.PRODUCTS	1	No Quantity							266060475			0
S3	2009	2009	2009	2	0	2	Export	440	Lithuania	LTU	8	Albania	ALB								54	MEDICINAL,PHARM.PRODUCTS	1	No Quantity							3407			0
S3	2009	2009	2009	2	0	2	Export	440	Lithuania	LTU	28	Antigua and Barbuda	ATG								54	MEDICINAL,PHARM.PRODUCTS	1	No Quantity							6			0
S3	2009	2009	2009	2	0	2	Export	440	Lithuania	LTU	31	Azerbaijan	AZE								54	MEDICINAL,PHARM.PRODUCTS	1	No Quantity							282114			0
S3	2009	2009	2009	2	0	2	Export	440	Lithuania	LTU	32	Argentina	ARG								54	MEDICINAL,PHARM.PRODUCTS	1	No Quantity							741			0
S3	2009	2009	2009	2	0	2	Export	440	Lithuania	LTU	36	Australia	AUS								54	MEDICINAL,PHARM.PRODUCTS	1	No Quantity							523			0
S3	2009	2009	2009	2	0	2	Export	440	Lithuania	LTU	40	Austria	AUT								54	MEDICINAL,PHARM.PRODUCTS	1	No Quantity							524904			0
S3	2009	2009	2009	2	0	2	Export	440	Lithuania	LTU	48	Bahrain	BHR								54	MEDICINAL,PHARM.PRODUCTS	1	No Quantity							2083			0
S3	2009	2009	2009	2	0	2	Export	440	Lithuania	LTU	51	Armenia	ARM								54	MEDICINAL,PHARM.PRODUCTS	1	No Quantity							1			0
S3	2009	2009	2009	2	0	2	Export	440	Lithuania	LTU	56	Belgium	BEL								54	MEDICINAL,PHARM.PRODUCTS	1	No Quantity							317178			0
S3	2009	2009	2009	2	0	2	Export	440	Lithuania	LTU	76	Brazil	BRA								54	MEDICINAL,PHARM.PRODUCTS	1	No Quantity							4246			0
S3	2009	2009	2009	2	0	2	Export	440	Lithuania	LTU	84	Belize	BLZ								54	MEDICINAL,PHARM.PRODUCTS	1	No Quantity							244			0
S3	2009	2009	2009	2	0	2	Export	440	Lithuania	LTU	100	Bulgaria	BGR								54	MEDICINAL,PHARM.PRODUCTS	1	No Quantity							94748			0
S3	2009	2009	2009	2	0	2	Export	440	Lithuania	LTU	112	Belarus	BLR								54	MEDICINAL,PHARM.PRODUCTS	1	No Quantity							23293731			0
S3	2009	2009	2009	2	0	2	Export	440	Lithuania	LTU	124	Canada	CAN								54	MEDICINAL,PHARM.PRODUCTS	1	No Quantity							2006			0
S3	2009	2009	2009	2	0	2	Export	440	Lithuania	LTU	152	Chile	CHL								54	MEDICINAL,PHARM.PRODUCTS	1	No Quantity							1128			0
S3	2009	2009	2009	2	0	2	Export	440	Lithuania	LTU	156	China	CHN								54	MEDICINAL,PHARM.PRODUCTS	1	No Quantity							1712			0
S3	2009	2009	2009	2	0	2	Export	440	Lithuania	LTU	170	Colombia	COL								54	MEDICINAL,PHARM.PRODUCTS	1	No Quantity							90			0
S3	2009	2009	2009	2	0	2	Export	440	Lithuania	LTU	188	Costa Rica	CRI								54	MEDICINAL,PHARM.PRODUCTS	1	No Quantity							48			0
S3	2009	2009	2009	2	0	2	Export	440	Lithuania	LTU	191	Croatia	HRV								54	MEDICINAL,PHARM.PRODUCTS	1	No Quantity							329			0
S3	2009	2009	2009	2	0	2	Export	440	Lithuania	LTU	203	Czechia	CZE								54	MEDICINAL,PHARM.PRODUCTS	1	No Quantity							98237			0
S3	2009	2009	2009	2	0	2	Export	440	Lithuania	LTU	208	Denmark	DNK								54	MEDICINAL,PHARM.PRODUCTS	1	No Quantity							2111843			0
S3	2009	2009	2009	2	0	2	Export	440	Lithuania	LTU	233	Estonia	EST								54	MEDICINAL,PHARM.PRODUCTS	1	No Quantity							63150063			0
S3	2009	2009	2009	2	0	2	Export	440	Lithuania	LTU	246	Finland	FIN								54	MEDICINAL,PHARM.PRODUCTS	1	No Quantity							1349			0
S3	2009	2009	2009	2	0	2	Export	440	Lithuania	LTU	251	France	FRA								54	MEDICINAL,PHARM.PRODUCTS	1	No Quantity							290471			0
S3	2009	2009	2009	2	0	2	Export	440	Lithuania	LTU	268	Georgia	GEO								54	MEDICINAL,PHARM.PRODUCTS	1	No Quantity							69474			0
S3	2009	2009	2009	2	0	2	Export	440	Lithuania	LTU	276	Germany	DEU								54	MEDICINAL,PHARM.PRODUCTS	1	No Quantity							41047121			0
S3	2009	2009	2009	2	0	2	Export	440	Lithuania	LTU	300	Greece	GRC								54	MEDICINAL,PHARM.PRODUCTS	1	No Quantity							3370684			0
S3	2009	2009	2009	2	0	2	Export	440	Lithuania	LTU	348	Hungary	HUN								54	MEDICINAL,PHARM.PRODUCTS	1	No Quantity							262539			0
S3	2009	2009	2009	2	0	2	Export	440	Lithuania	LTU	352	Iceland	ISL								54	MEDICINAL,PHARM.PRODUCTS	1	No Quantity							4377			0
S3	2009	2009	2009	2	0	2	Export	440	Lithuania	LTU	360	Indonesia	IDN								54	MEDICINAL,PHARM.PRODUCTS	1	No Quantity							1323			0
S3	2009	2009	2009	2	0	2	Export	440	Lithuania	LTU	364	Iran	IRN								54	MEDICINAL,PHARM.PRODUCTS	1	No Quantity							6415			0
S3	2009	2009	2009	2	0	2	Export	440	Lithuania	LTU	372	Ireland	IRL								54	MEDICINAL,PHARM.PRODUCTS	1	No Quantity							411			0
S3	2009	2009	2009	2	0	2	Export	440	Lithuania	LTU	376	Israel	ISR								54	MEDICINAL,PHARM.PRODUCTS	1	No Quantity							92691			0
S3	2009	2009	2009	2	0	2	Export	440	Lithuania	LTU	381	Italy	ITA								54	MEDICINAL,PHARM.PRODUCTS	1	No Quantity							79944			0
S3	2009	2009	2009	2	0	2	Export	440	Lithuania	LTU	392	Japan	JPN								54	MEDICINAL,PHARM.PRODUCTS	1	No Quantity							427			0
S3	2009	2009	2009	2	0	2	Export	440	Lithuania	LTU	398	Kazakhstan	KAZ								54	MEDICINAL,PHARM.PRODUCTS	1	No Quantity							2166448			0
S3	2009	2009	2009	2	0	2	Export	440	Lithuania	LTU	400	Jordan	JOR								54	MEDICINAL,PHARM.PRODUCTS	1	No Quantity							2565			0
S3	2009	2009	2009	2	0	2	Export	440	Lithuania	LTU	410	Rep. of Korea	KOR								54	MEDICINAL,PHARM.PRODUCTS	1	No Quantity							430			0
S3	2009	2009	2009	2	0	2	Export	440	Lithuania	LTU	428	Latvia	LVA								54	MEDICINAL,PHARM.PRODUCTS	1	No Quantity							83975230			0
S3	2009	2009	2009	2	0	2	Export	440	Lithuania	LTU	434	Libya	LBY								54	MEDICINAL,PHARM.PRODUCTS	1	No Quantity							3887			0
S3	2009	2009	2009	2	0	2	Export	440	Lithuania	LTU	458	Malaysia	MYS								54	MEDICINAL,PHARM.PRODUCTS	1	No Quantity							3258			0
S3	2009	2009	2009	2	0	2	Export	440	Lithuania	LTU	484	Mexico	MEX								54	MEDICINAL,PHARM.PRODUCTS	1	No Quantity							8146423			0
S3	2009	2009	2009	2	0	2	Export	440	Lithuania	LTU	490	Other Asia, nes									54	MEDICINAL,PHARM.PRODUCTS	1	No Quantity							89			0
S3	2009	2009	2009	2	0	2	Export	440	Lithuania	LTU	496	Mongolia	MNG								54	MEDICINAL,PHARM.PRODUCTS	1	No Quantity							15789			0
S3	2009	2009	2009	2	0	2	Export	440	Lithuania	LTU	498	Rep. of Moldova	MDA								54	MEDICINAL,PHARM.PRODUCTS	1	No Quantity							479911			0
S3	2009	2009	2009	2	0	2	Export	440	Lithuania	LTU	528	Netherlands	NLD								54	MEDICINAL,PHARM.PRODUCTS	1	No Quantity							3917349			0
S3	2009	2009	2009	2	0	2	Export	440	Lithuania	LTU	579	Norway	NOR								54	MEDICINAL,PHARM.PRODUCTS	1	No Quantity							436247			0
S3	2009	2009	2009	2	0	2	Export	440	Lithuania	LTU	586	Pakistan	PAK								54	MEDICINAL,PHARM.PRODUCTS	1	No Quantity							3698760			0
S3	2009	2009	2009	2	0	2	Export	440	Lithuania	LTU	604	Peru	PER								54	MEDICINAL,PHARM.PRODUCTS	1	No Quantity							136			0
S3	2009	2009	2009	2	0	2	Export	440	Lithuania	LTU	616	Poland	POL								54	MEDICINAL,PHARM.PRODUCTS	1	No Quantity							2220355			0
S3	2009	2009	2009	2	0	2	Export	440	Lithuania	LTU	620	Portugal	PRT								54	MEDICINAL,PHARM.PRODUCTS	1	No Quantity							300			0
S3	2009	2009	2009	2	0	2	Export	440	Lithuania	LTU	643	Russian Federation	RUS								54	MEDICINAL,PHARM.PRODUCTS	1	No Quantity							4060770			0
S3	2009	2009	2009	2	0	2	Export	440	Lithuania	LTU	670	Saint Vincent and the Grenadines	VCT								54	MEDICINAL,PHARM.PRODUCTS	1	No Quantity							237			0
S3	2009	2009	2009	2	0	2	Export	440	Lithuania	LTU	699	India	IND								54	MEDICINAL,PHARM.PRODUCTS	1	No Quantity							9731			0
S3	2009	2009	2009	2	0	2	Export	440	Lithuania	LTU	702	Singapore	SGP								54	MEDICINAL,PHARM.PRODUCTS	1	No Quantity							5006			0
S3	2009	2009	2009	2	0	2	Export	440	Lithuania	LTU	703	Slovakia	SVK								54	MEDICINAL,PHARM.PRODUCTS	1	No Quantity							1521306			0
S3	2009	2009	2009	2	0	2	Export	440	Lithuania	LTU	704	Viet Nam	VNM								54	MEDICINAL,PHARM.PRODUCTS	1	No Quantity							683			0
S3	2009	2009	2009	2	0	2	Export	440	Lithuania	LTU	705	Slovenia	SVN								54	MEDICINAL,PHARM.PRODUCTS	1	No Quantity							188006			0
S3	2009	2009	2009	2	0	2	Export	440	Lithuania	LTU	710	South Africa	ZAF								54	MEDICINAL,PHARM.PRODUCTS	1	No Quantity							4107			0
S3	2009	2009	2009	2	0	2	Export	440	Lithuania	LTU	724	Spain	ESP								54	MEDICINAL,PHARM.PRODUCTS	1	No Quantity							25002			0
S3	2009	2009	2009	2	0	2	Export	440	Lithuania	LTU	752	Sweden	SWE								54	MEDICINAL,PHARM.PRODUCTS	1	No Quantity							1684450			0
S3	2009	2009	2009	2	0	2	Export	440	Lithuania	LTU	757	Switzerland	CHE								54	MEDICINAL,PHARM.PRODUCTS	1	No Quantity							62729			0
S3	2009	2009	2009	2	0	2	Export	440	Lithuania	LTU	760	Syria	SYR								54	MEDICINAL,PHARM.PRODUCTS	1	No Quantity							10152			0
S3	2009	2009	2009	2	0	2	Export	440	Lithuania	LTU	762	Tajikistan	TJK								54	MEDICINAL,PHARM.PRODUCTS	1	No Quantity							228602			0
S3	2009	2009	2009	2	0	2	Export	440	Lithuania	LTU	764	Thailand	THA								54	MEDICINAL,PHARM.PRODUCTS	1	No Quantity							1709			0
S3	2009	2009	2009	2	0	2	Export	440	Lithuania	LTU	784	United Arab Emirates	ARE								54	MEDICINAL,PHARM.PRODUCTS	1	No Quantity							470			0
S3	2009	2009	2009	2	0	2	Export	440	Lithuania	LTU	788	Tunisia	TUN								54	MEDICINAL,PHARM.PRODUCTS	1	No Quantity							1175			0
S3	2009	2009	2009	2	0	2	Export	440	Lithuania	LTU	792	Turkey	TUR								54	MEDICINAL,PHARM.PRODUCTS	1	No Quantity							15199			0
S3	2009	2009	2009	2	0	2	Export	440	Lithuania	LTU	795	Turkmenistan	TKM								54	MEDICINAL,PHARM.PRODUCTS	1	No Quantity							102701			0
S3	2009	2009	2009	2	0	2	Export	440	Lithuania	LTU	804	Ukraine	UKR								54	MEDICINAL,PHARM.PRODUCTS	1	No Quantity							9164006			0
S3	2009	2009	2009	2	0	2	Export	440	Lithuania	LTU	818	Egypt	EGY								54	MEDICINAL,PHARM.PRODUCTS	1	No Quantity							314			0
S3	2009	2009	2009	2	0	2	Export	440	Lithuania	LTU	826	United Kingdom	GBR								54	MEDICINAL,PHARM.PRODUCTS	1	No Quantity							8552833			0
S3	2009	2009	2009	2	0	2	Export	440	Lithuania	LTU	842	USA	USA								54	MEDICINAL,PHARM.PRODUCTS	1	No Quantity							6037			0
S3	2009	2009	2009	2	0	2	Export	440	Lithuania	LTU	860	Uzbekistan	UZB								54	MEDICINAL,PHARM.PRODUCTS	1	No Quantity							223951			0
S3	2009	2009	2009	2	0	2	Export	440	Lithuania	LTU	887	Yemen	YEM								54	MEDICINAL,PHARM.PRODUCTS	1	No Quantity							7514			0
S3	2009	2009	2009	2	0	2	Export	807	North Macedonia	MKD	0	World	WLD								54	MEDICINAL,PHARM.PRODUCTS	1	No Quantity							20836146			0
S3	2009	2009	2009	2	0	2	Export	807	North Macedonia	MKD	8	Albania	ALB								54	MEDICINAL,PHARM.PRODUCTS	1	No Quantity							1722126			0
S3	2009	2009	2009	2	0	2	Export	807	North Macedonia	MKD	31	Azerbaijan	AZE								54	MEDICINAL,PHARM.PRODUCTS	1	No Quantity							14542			0
S3	2009	2009	2009	2	0	2	Export	807	North Macedonia	MKD	36	Australia	AUS								54	MEDICINAL,PHARM.PRODUCTS	1	No Quantity							22152			0
S3	2009	2009	2009	2	0	2	Export	807	North Macedonia	MKD	40	Austria	AUT								54	MEDICINAL,PHARM.PRODUCTS	1	No Quantity							25820			0
S3	2009	2009	2009	2	0	2	Export	807	North Macedonia	MKD	51	Armenia	ARM								54	MEDICINAL,PHARM.PRODUCTS	1	No Quantity							12383			0
S3	2009	2009	2009	2	0	2	Export	807	North Macedonia	MKD	56	Belgium	BEL								54	MEDICINAL,PHARM.PRODUCTS	1	No Quantity							46			0
S3	2009	2009	2009	2	0	2	Export	807	North Macedonia	MKD	70	Bosnia Herzegovina	BIH								54	MEDICINAL,PHARM.PRODUCTS	1	No Quantity							2312613			0
S3	2009	2009	2009	2	0	2	Export	807	North Macedonia	MKD	100	Bulgaria	BGR								54	MEDICINAL,PHARM.PRODUCTS	1	No Quantity							1323240			0
S3	2009	2009	2009	2	0	2	Export	807	North Macedonia	MKD	124	Canada	CAN								54	MEDICINAL,PHARM.PRODUCTS	1	No Quantity							10			0
S3	2009	2009	2009	2	0	2	Export	807	North Macedonia	MKD	191	Croatia	HRV								54	MEDICINAL,PHARM.PRODUCTS	1	No Quantity							1799276			0
S3	2009	2009	2009	2	0	2	Export	807	North Macedonia	MKD	246	Finland	FIN								54	MEDICINAL,PHARM.PRODUCTS	1	No Quantity							22661			0
S3	2009	2009	2009	2	0	2	Export	807	North Macedonia	MKD	251	France	FRA								54	MEDICINAL,PHARM.PRODUCTS	1	No Quantity							7			0
S3	2009	2009	2009	2	0	2	Export	807	North Macedonia	MKD	276	Germany	DEU								54	MEDICINAL,PHARM.PRODUCTS	1	No Quantity							1687			0
S3	2009	2009	2009	2	0	2	Export	807	North Macedonia	MKD	300	Greece	GRC								54	MEDICINAL,PHARM.PRODUCTS	1	No Quantity							993			0
S3	2009	2009	2009	2	0	2	Export	807	North Macedonia	MKD	372	Ireland	IRL								54	MEDICINAL,PHARM.PRODUCTS	1	No Quantity							440			0
S3	2009	2009	2009	2	0	2	Export	807	North Macedonia	MKD	400	Jordan	JOR								54	MEDICINAL,PHARM.PRODUCTS	1	No Quantity							26026			0
S3	2009	2009	2009	2	0	2	Export	807	North Macedonia	MKD	499	Montenegro	MNE								54	MEDICINAL,PHARM.PRODUCTS	1	No Quantity							1007110			0
S3	2009	2009	2009	2	0	2	Export	807	North Macedonia	MKD	643	Russian Federation	RUS								54	MEDICINAL,PHARM.PRODUCTS	1	No Quantity							2760649			0
S3	2009	2009	2009	2	0	2	Export	807	North Macedonia	MKD	688	Serbia	SRB								54	MEDICINAL,PHARM.PRODUCTS	1	No Quantity							9427299			0
S3	2009	2009	2009	2	0	2	Export	807	North Macedonia	MKD	705	Slovenia	SVN								54	MEDICINAL,PHARM.PRODUCTS	1	No Quantity							330533			0
S3	2009	2009	2009	2	0	2	Export	807	North Macedonia	MKD	757	Switzerland	CHE								54	MEDICINAL,PHARM.PRODUCTS	1	No Quantity							271			0
S3	2009	2009	2009	2	0	2	Export	807	North Macedonia	MKD	792	Turkey	TUR								54	MEDICINAL,PHARM.PRODUCTS	1	No Quantity							1008			0
S3	2009	2009	2009	2	0	2	Export	807	North Macedonia	MKD	800	Uganda	UGA								54	MEDICINAL,PHARM.PRODUCTS	1	No Quantity							15125			0
S3	2009	2009	2009	2	0	2	Export	807	North Macedonia	MKD	804	Ukraine	UKR								54	MEDICINAL,PHARM.PRODUCTS	1	No Quantity							8383			0
S3	2009	2009	2009	2	0	2	Export	807	North Macedonia	MKD	826	United Kingdom	GBR								54	MEDICINAL,PHARM.PRODUCTS	1	No Quantity							1661			0
S3	2009	2009	2009	2	0	2	Export	807	North Macedonia	MKD	842	USA	USA								54	MEDICINAL,PHARM.PRODUCTS	1	No Quantity							86			0
S3	2009	2009	2009	2	0	2	Export	440	Lithuania	LTU	0	World	WLD								55	ESSENTL.OILS,PERFUME,ETC	1	No Quantity							89235815			0
S3	2009	2009	2009	2	0	2	Export	440	Lithuania	LTU	4	Afghanistan	AFG								55	ESSENTL.OILS,PERFUME,ETC	1	No Quantity							6			0
S3	2009	2009	2009	2	0	2	Export	440	Lithuania	LTU	28	Antigua and Barbuda	ATG								55	ESSENTL.OILS,PERFUME,ETC	1	No Quantity							611			0
S3	2009	2009	2009	2	0	2	Export	440	Lithuania	LTU	31	Azerbaijan	AZE								55	ESSENTL.OILS,PERFUME,ETC	1	No Quantity							38264			0
S3	2009	2009	2009	2	0	2	Export	440	Lithuania	LTU	40	Austria	AUT								55	ESSENTL.OILS,PERFUME,ETC	1	No Quantity							100452			0
S3	2009	2009	2009	2	0	2	Export	440	Lithuania	LTU	44	Bahamas	BHS								55	ESSENTL.OILS,PERFUME,ETC	1	No Quantity							307			0
S3	2009	2009	2009	2	0	2	Export	440	Lithuania	LTU	51	Armenia	ARM								55	ESSENTL.OILS,PERFUME,ETC	1	No Quantity							28446			0
S3	2009	2009	2009	2	0	2	Export	440	Lithuania	LTU	52	Barbados	BRB								55	ESSENTL.OILS,PERFUME,ETC	1	No Quantity							2707			0
S3	2009	2009	2009	2	0	2	Export	440	Lithuania	LTU	70	Bosnia Herzegovina	BIH								55	ESSENTL.OILS,PERFUME,ETC	1	No Quantity							940			0
S3	2009	2009	2009	2	0	2	Export	440	Lithuania	LTU	84	Belize	BLZ								55	ESSENTL.OILS,PERFUME,ETC	1	No Quantity							5307			0
S3	2009	2009	2009	2	0	2	Export	440	Lithuania	LTU	100	Bulgaria	BGR								55	ESSENTL.OILS,PERFUME,ETC	1	No Quantity							74830			0
S3	2009	2009	2009	2	0	2	Export	440	Lithuania	LTU	112	Belarus	BLR								55	ESSENTL.OILS,PERFUME,ETC	1	No Quantity							3624941			0
S3	2009	2009	2009	2	0	2	Export	440	Lithuania	LTU	174	Comoros	COM								55	ESSENTL.OILS,PERFUME,ETC	1	No Quantity							207			0
S3	2009	2009	2009	2	0	2	Export	440	Lithuania	LTU	191	Croatia	HRV								55	ESSENTL.OILS,PERFUME,ETC	1	No Quantity							1313			0
S3	2009	2009	2009	2	0	2	Export	440	Lithuania	LTU	196	Cyprus	CYP								55	ESSENTL.OILS,PERFUME,ETC	1	No Quantity							31649			0
S3	2009	2009	2009	2	0	2	Export	440	Lithuania	LTU	203	Czechia	CZE								55	ESSENTL.OILS,PERFUME,ETC	1	No Quantity							17870			0
S3	2009	2009	2009	2	0	2	Export	440	Lithuania	LTU	208	Denmark	DNK								55	ESSENTL.OILS,PERFUME,ETC	1	No Quantity							158148			0
S3	2009	2009	2009	2	0	2	Export	440	Lithuania	LTU	233	Estonia	EST								55	ESSENTL.OILS,PERFUME,ETC	1	No Quantity							5729887			0
S3	2009	2009	2009	2	0	2	Export	440	Lithuania	LTU	246	Finland	FIN								55	ESSENTL.OILS,PERFUME,ETC	1	No Quantity							2307414			0
S3	2009	2009	2009	2	0	2	Export	440	Lithuania	LTU	251	France	FRA								55	ESSENTL.OILS,PERFUME,ETC	1	No Quantity							14522			0
S3	2009	2009	2009	2	0	2	Export	440	Lithuania	LTU	268	Georgia	GEO								55	ESSENTL.OILS,PERFUME,ETC	1	No Quantity							97930			0
S3	2009	2009	2009	2	0	2	Export	440	Lithuania	LTU	270	Gambia	GMB								55	ESSENTL.OILS,PERFUME,ETC	1	No Quantity							579			0
S3	2009	2009	2009	2	0	2	Export	440	Lithuania	LTU	276	Germany	DEU								55	ESSENTL.OILS,PERFUME,ETC	1	No Quantity							420054			0
S3	2009	2009	2009	2	0	2	Export	440	Lithuania	LTU	300	Greece	GRC								55	ESSENTL.OILS,PERFUME,ETC	1	No Quantity							65720			0
S3	2009	2009	2009	2	0	2	Export	440	Lithuania	LTU	324	Guinea	GIN								55	ESSENTL.OILS,PERFUME,ETC	1	No Quantity							94738			0
S3	2009	2009	2009	2	0	2	Export	440	Lithuania	LTU	348	Hungary	HUN								55	ESSENTL.OILS,PERFUME,ETC	1	No Quantity							103880			0
S3	2009	2009	2009	2	0	2	Export	440	Lithuania	LTU	352	Iceland	ISL								55	ESSENTL.OILS,PERFUME,ETC	1	No Quantity							39047			0
S3	2009	2009	2009	2	0	2	Export	440	Lithuania	LTU	372	Ireland	IRL								55	ESSENTL.OILS,PERFUME,ETC	1	No Quantity							5288			0
S3	2009	2009	2009	2	0	2	Export	440	Lithuania	LTU	381	Italy	ITA								55	ESSENTL.OILS,PERFUME,ETC	1	No Quantity							397719			0
S3	2009	2009	2009	2	0	2	Export	440	Lithuania	LTU	392	Japan	JPN								55	ESSENTL.OILS,PERFUME,ETC	1	No Quantity							75			0
S3	2009	2009	2009	2	0	2	Export	440	Lithuania	LTU	398	Kazakhstan	KAZ								55	ESSENTL.OILS,PERFUME,ETC	1	No Quantity							8299863			0
[truncated: 3,466 more rows]
