# Supplementary material for: Core-periphery structure in sectoral international trade networks: A new approach to an old theory
Source: PLoS One. 2020 Apr 2;15(4):e0229547. doi: 10.1371/journal.pone.0229547 (PMC7117750; doi:10.1371/journal.pone.0229547)
Supplement: S7 File — (ZIP) [file pone.0229547.s007.zip › S7_File/RawData 2009/comtrade (31).csv]

Classification	Year	Period	Period Desc.	Aggregate Level	Is Leaf Code	Trade Flow Code	Trade Flow	Reporter Code	Reporter	Reporter ISO	Partner Code	Partner	Partner ISO	2nd Partner Code	2nd Partner	2nd Partner ISO	Customs Proc. Code	Customs	Mode of Transport Code	Mode of Transport	Commodity Code	Commodity	Qty Unit Code	Qty Unit	Qty	Alt Qty Unit Code	Alt Qty Unit	Alt Qty	Netweight (kg)	Gross weight (kg)	Trade Value (US$)	CIF Trade Value (US$)	FOB Trade Value (US$)	Flag
S3	2009	2009	2009	2	0	2	Export	450	Madagascar	MDG	0	World	WLD								00	LIVE ANIMALS	1	No Quantity							257819			0
S3	2009	2009	2009	2	0	2	Export	450	Madagascar	MDG	124	Canada	CAN								00	LIVE ANIMALS	1	No Quantity							16682			0
S3	2009	2009	2009	2	0	2	Export	450	Madagascar	MDG	174	Comoros	COM								00	LIVE ANIMALS	1	No Quantity							2368			0
S3	2009	2009	2009	2	0	2	Export	450	Madagascar	MDG	203	Czechia	CZE								00	LIVE ANIMALS	1	No Quantity							5555			0
S3	2009	2009	2009	2	0	2	Export	450	Madagascar	MDG	251	France	FRA								00	LIVE ANIMALS	1	No Quantity							9221			0
S3	2009	2009	2009	2	0	2	Export	450	Madagascar	MDG	276	Germany	DEU								00	LIVE ANIMALS	1	No Quantity							52565			0
S3	2009	2009	2009	2	0	2	Export	450	Madagascar	MDG	360	Indonesia	IDN								00	LIVE ANIMALS	1	No Quantity							867			0
S3	2009	2009	2009	2	0	2	Export	450	Madagascar	MDG	392	Japan	JPN								00	LIVE ANIMALS	1	No Quantity							26835			0
S3	2009	2009	2009	2	0	2	Export	450	Madagascar	MDG	528	Netherlands	NLD								00	LIVE ANIMALS	1	No Quantity							29695			0
S3	2009	2009	2009	2	0	2	Export	450	Madagascar	MDG	710	South Africa	ZAF								00	LIVE ANIMALS	1	No Quantity							1			0
S3	2009	2009	2009	2	0	2	Export	450	Madagascar	MDG	757	Switzerland	CHE								00	LIVE ANIMALS	1	No Quantity							6588			0
S3	2009	2009	2009	2	0	2	Export	450	Madagascar	MDG	764	Thailand	THA								00	LIVE ANIMALS	1	No Quantity							15163			0
S3	2009	2009	2009	2	0	2	Export	450	Madagascar	MDG	804	Ukraine	UKR								00	LIVE ANIMALS	1	No Quantity							6039			0
S3	2009	2009	2009	2	0	2	Export	450	Madagascar	MDG	826	United Kingdom	GBR								00	LIVE ANIMALS	1	No Quantity							2539			0
S3	2009	2009	2009	2	0	2	Export	450	Madagascar	MDG	842	USA	USA								00	LIVE ANIMALS	1	No Quantity							83703			0
S3	2009	2009	2009	2	0	2	Export	454	Malawi	MWI	0	World	WLD								00	LIVE ANIMALS	1	No Quantity							116641			0
S3	2009	2009	2009	2	0	2	Export	454	Malawi	MWI	108	Burundi	BDI								00	LIVE ANIMALS	1	No Quantity							501			0
S3	2009	2009	2009	2	0	2	Export	454	Malawi	MWI	208	Denmark	DNK								00	LIVE ANIMALS	1	No Quantity							4598			0
S3	2009	2009	2009	2	0	2	Export	454	Malawi	MWI	276	Germany	DEU								00	LIVE ANIMALS	1	No Quantity							5333			0
S3	2009	2009	2009	2	0	2	Export	454	Malawi	MWI	344	China, Hong Kong SAR	HKG								00	LIVE ANIMALS	1	No Quantity							6621			0
S3	2009	2009	2009	2	0	2	Export	454	Malawi	MWI	716	Zimbabwe	ZWE								00	LIVE ANIMALS	1	No Quantity							2002			0
S3	2009	2009	2009	2	0	2	Export	454	Malawi	MWI	800	Uganda	UGA								00	LIVE ANIMALS	1	No Quantity							21570			0
S3	2009	2009	2009	2	0	2	Export	454	Malawi	MWI	834	United Rep. of Tanzania	TZA								00	LIVE ANIMALS	1	No Quantity							76017			0
S3	2009	2009	2009	2	0	2	Export	450	Madagascar	MDG	0	World	WLD								01	MEAT, MEAT PREPARATIONS	1	No Quantity							124807			0
S3	2009	2009	2009	2	0	2	Export	450	Madagascar	MDG	24	Angola	AGO								01	MEAT, MEAT PREPARATIONS	1	No Quantity							92			0
S3	2009	2009	2009	2	0	2	Export	450	Madagascar	MDG	174	Comoros	COM								01	MEAT, MEAT PREPARATIONS	1	No Quantity							1040			0
S3	2009	2009	2009	2	0	2	Export	450	Madagascar	MDG	251	France	FRA								01	MEAT, MEAT PREPARATIONS	1	No Quantity							112661			0
S3	2009	2009	2009	2	0	2	Export	450	Madagascar	MDG	266	Gabon	GAB								01	MEAT, MEAT PREPARATIONS	1	No Quantity							602			0
S3	2009	2009	2009	2	0	2	Export	450	Madagascar	MDG	480	Mauritius	MUS								01	MEAT, MEAT PREPARATIONS	1	No Quantity							10108			0
S3	2009	2009	2009	2	0	2	Export	450	Madagascar	MDG	842	USA	USA								01	MEAT, MEAT PREPARATIONS	1	No Quantity							305			0
S3	2009	2009	2009	2	0	2	Export	454	Malawi	MWI	0	World	WLD								01	MEAT, MEAT PREPARATIONS	1	No Quantity							4184			0
S3	2009	2009	2009	2	0	2	Export	454	Malawi	MWI	508	Mozambique	MOZ								01	MEAT, MEAT PREPARATIONS	1	No Quantity							4184			0
S3	2009	2009	2009	2	0	2	Export	450	Madagascar	MDG	0	World	WLD								02	DAIRY PRODUCTS,BIRD EGGS	1	No Quantity							79417			0
S3	2009	2009	2009	2	0	2	Export	450	Madagascar	MDG	174	Comoros	COM								02	DAIRY PRODUCTS,BIRD EGGS	1	No Quantity							7247			0
S3	2009	2009	2009	2	0	2	Export	450	Madagascar	MDG	251	France	FRA								02	DAIRY PRODUCTS,BIRD EGGS	1	No Quantity							72170			0
S3	2009	2009	2009	2	0	2	Export	454	Malawi	MWI	0	World	WLD								02	DAIRY PRODUCTS,BIRD EGGS	1	No Quantity							538222			0
S3	2009	2009	2009	2	0	2	Export	454	Malawi	MWI	251	France	FRA								02	DAIRY PRODUCTS,BIRD EGGS	1	No Quantity							8008			0
S3	2009	2009	2009	2	0	2	Export	454	Malawi	MWI	508	Mozambique	MOZ								02	DAIRY PRODUCTS,BIRD EGGS	1	No Quantity							132317			0
S3	2009	2009	2009	2	0	2	Export	454	Malawi	MWI	716	Zimbabwe	ZWE								02	DAIRY PRODUCTS,BIRD EGGS	1	No Quantity							67370			0
S3	2009	2009	2009	2	0	2	Export	454	Malawi	MWI	826	United Kingdom	GBR								02	DAIRY PRODUCTS,BIRD EGGS	1	No Quantity							10			0
S3	2009	2009	2009	2	0	2	Export	454	Malawi	MWI	834	United Rep. of Tanzania	TZA								02	DAIRY PRODUCTS,BIRD EGGS	1	No Quantity							73963			0
S3	2009	2009	2009	2	0	2	Export	454	Malawi	MWI	894	Zambia	ZMB								02	DAIRY PRODUCTS,BIRD EGGS	1	No Quantity							256554			0
S3	2009	2009	2009	2	0	2	Export	450	Madagascar	MDG	0	World	WLD								03	FISH,CRUSTACEANS,MOLLUSC	1	No Quantity							115457266			0
S3	2009	2009	2009	2	0	2	Export	450	Madagascar	MDG	56	Belgium	BEL								03	FISH,CRUSTACEANS,MOLLUSC	1	No Quantity							2308723			0
S3	2009	2009	2009	2	0	2	Export	450	Madagascar	MDG	124	Canada	CAN								03	FISH,CRUSTACEANS,MOLLUSC	1	No Quantity							190650			0
S3	2009	2009	2009	2	0	2	Export	450	Madagascar	MDG	156	China	CHN								03	FISH,CRUSTACEANS,MOLLUSC	1	No Quantity							5279			0
S3	2009	2009	2009	2	0	2	Export	450	Madagascar	MDG	174	Comoros	COM								03	FISH,CRUSTACEANS,MOLLUSC	1	No Quantity							79572			0
S3	2009	2009	2009	2	0	2	Export	450	Madagascar	MDG	175	Mayotte	MYT								03	FISH,CRUSTACEANS,MOLLUSC	1	No Quantity							182820			0
S3	2009	2009	2009	2	0	2	Export	450	Madagascar	MDG	208	Denmark	DNK								03	FISH,CRUSTACEANS,MOLLUSC	1	No Quantity							30682			0
S3	2009	2009	2009	2	0	2	Export	450	Madagascar	MDG	251	France	FRA								03	FISH,CRUSTACEANS,MOLLUSC	1	No Quantity							98230016			0
S3	2009	2009	2009	2	0	2	Export	450	Madagascar	MDG	266	Gabon	GAB								03	FISH,CRUSTACEANS,MOLLUSC	1	No Quantity							126704			0
S3	2009	2009	2009	2	0	2	Export	450	Madagascar	MDG	344	China, Hong Kong SAR	HKG								03	FISH,CRUSTACEANS,MOLLUSC	1	No Quantity							2359871			0
S3	2009	2009	2009	2	0	2	Export	450	Madagascar	MDG	381	Italy	ITA								03	FISH,CRUSTACEANS,MOLLUSC	1	No Quantity							2566400			0
S3	2009	2009	2009	2	0	2	Export	450	Madagascar	MDG	392	Japan	JPN								03	FISH,CRUSTACEANS,MOLLUSC	1	No Quantity							4690917			0
S3	2009	2009	2009	2	0	2	Export	450	Madagascar	MDG	404	Kenya	KEN								03	FISH,CRUSTACEANS,MOLLUSC	1	No Quantity							4875			0
S3	2009	2009	2009	2	0	2	Export	450	Madagascar	MDG	458	Malaysia	MYS								03	FISH,CRUSTACEANS,MOLLUSC	1	No Quantity							56519			0
S3	2009	2009	2009	2	0	2	Export	450	Madagascar	MDG	480	Mauritius	MUS								03	FISH,CRUSTACEANS,MOLLUSC	1	No Quantity							2265865			0
S3	2009	2009	2009	2	0	2	Export	450	Madagascar	MDG	504	Morocco	MAR								03	FISH,CRUSTACEANS,MOLLUSC	1	No Quantity							71363			0
S3	2009	2009	2009	2	0	2	Export	450	Madagascar	MDG	528	Netherlands	NLD								03	FISH,CRUSTACEANS,MOLLUSC	1	No Quantity							164604			0
S3	2009	2009	2009	2	0	2	Export	450	Madagascar	MDG	620	Portugal	PRT								03	FISH,CRUSTACEANS,MOLLUSC	1	No Quantity							1230580			0
S3	2009	2009	2009	2	0	2	Export	450	Madagascar	MDG	643	Russian Federation	RUS								03	FISH,CRUSTACEANS,MOLLUSC	1	No Quantity							34802			0
S3	2009	2009	2009	2	0	2	Export	450	Madagascar	MDG	702	Singapore	SGP								03	FISH,CRUSTACEANS,MOLLUSC	1	No Quantity							42740			0
S3	2009	2009	2009	2	0	2	Export	450	Madagascar	MDG	710	South Africa	ZAF								03	FISH,CRUSTACEANS,MOLLUSC	1	No Quantity							114998			0
S3	2009	2009	2009	2	0	2	Export	450	Madagascar	MDG	724	Spain	ESP								03	FISH,CRUSTACEANS,MOLLUSC	1	No Quantity							434058			0
S3	2009	2009	2009	2	0	2	Export	450	Madagascar	MDG	764	Thailand	THA								03	FISH,CRUSTACEANS,MOLLUSC	1	No Quantity							939			0
S3	2009	2009	2009	2	0	2	Export	450	Madagascar	MDG	784	United Arab Emirates	ARE								03	FISH,CRUSTACEANS,MOLLUSC	1	No Quantity							61515			0
S3	2009	2009	2009	2	0	2	Export	450	Madagascar	MDG	899	Areas, nes									03	FISH,CRUSTACEANS,MOLLUSC	1	No Quantity							202776			0
S3	2009	2009	2009	2	0	2	Export	454	Malawi	MWI	0	World	WLD								03	FISH,CRUSTACEANS,MOLLUSC	1	No Quantity							198234			0
S3	2009	2009	2009	2	0	2	Export	454	Malawi	MWI	124	Canada	CAN								03	FISH,CRUSTACEANS,MOLLUSC	1	No Quantity							6545			0
S3	2009	2009	2009	2	0	2	Export	454	Malawi	MWI	208	Denmark	DNK								03	FISH,CRUSTACEANS,MOLLUSC	1	No Quantity							6856			0
S3	2009	2009	2009	2	0	2	Export	454	Malawi	MWI	251	France	FRA								03	FISH,CRUSTACEANS,MOLLUSC	1	No Quantity							42925			0
S3	2009	2009	2009	2	0	2	Export	454	Malawi	MWI	276	Germany	DEU								03	FISH,CRUSTACEANS,MOLLUSC	1	No Quantity							48547			0
S3	2009	2009	2009	2	0	2	Export	454	Malawi	MWI	344	China, Hong Kong SAR	HKG								03	FISH,CRUSTACEANS,MOLLUSC	1	No Quantity							15288			0
S3	2009	2009	2009	2	0	2	Export	454	Malawi	MWI	392	Japan	JPN								03	FISH,CRUSTACEANS,MOLLUSC	1	No Quantity							11116			0
S3	2009	2009	2009	2	0	2	Export	454	Malawi	MWI	710	South Africa	ZAF								03	FISH,CRUSTACEANS,MOLLUSC	1	No Quantity							6802			0
S3	2009	2009	2009	2	0	2	Export	454	Malawi	MWI	736	Fmr Sudan	SDN								03	FISH,CRUSTACEANS,MOLLUSC	1	No Quantity							90			0
S3	2009	2009	2009	2	0	2	Export	454	Malawi	MWI	752	Sweden	SWE								03	FISH,CRUSTACEANS,MOLLUSC	1	No Quantity							4579			0
S3	2009	2009	2009	2	0	2	Export	454	Malawi	MWI	826	United Kingdom	GBR								03	FISH,CRUSTACEANS,MOLLUSC	1	No Quantity							20820			0
S3	2009	2009	2009	2	0	2	Export	454	Malawi	MWI	842	USA	USA								03	FISH,CRUSTACEANS,MOLLUSC	1	No Quantity							34666			0
S3	2009	2009	2009	2	0	2	Export	450	Madagascar	MDG	0	World	WLD								04	CEREALS,CEREAL PREPRTNS.	1	No Quantity							581080			0
S3	2009	2009	2009	2	0	2	Export	450	Madagascar	MDG	24	Angola	AGO								04	CEREALS,CEREAL PREPRTNS.	1	No Quantity							7			0
S3	2009	2009	2009	2	0	2	Export	450	Madagascar	MDG	174	Comoros	COM								04	CEREALS,CEREAL PREPRTNS.	1	No Quantity							26261			0
S3	2009	2009	2009	2	0	2	Export	450	Madagascar	MDG	175	Mayotte	MYT								04	CEREALS,CEREAL PREPRTNS.	1	No Quantity							261111			0
S3	2009	2009	2009	2	0	2	Export	450	Madagascar	MDG	251	France	FRA								04	CEREALS,CEREAL PREPRTNS.	1	No Quantity							147566			0
S3	2009	2009	2009	2	0	2	Export	450	Madagascar	MDG	480	Mauritius	MUS								04	CEREALS,CEREAL PREPRTNS.	1	No Quantity							90584			0
S3	2009	2009	2009	2	0	2	Export	450	Madagascar	MDG	710	South Africa	ZAF								04	CEREALS,CEREAL PREPRTNS.	1	No Quantity							67			0
S3	2009	2009	2009	2	0	2	Export	450	Madagascar	MDG	716	Zimbabwe	ZWE								04	CEREALS,CEREAL PREPRTNS.	1	No Quantity							30641			0
S3	2009	2009	2009	2	0	2	Export	450	Madagascar	MDG	724	Spain	ESP								04	CEREALS,CEREAL PREPRTNS.	1	No Quantity							87			0
S3	2009	2009	2009	2	0	2	Export	450	Madagascar	MDG	757	Switzerland	CHE								04	CEREALS,CEREAL PREPRTNS.	1	No Quantity							970			0
S3	2009	2009	2009	2	0	2	Export	450	Madagascar	MDG	842	USA	USA								04	CEREALS,CEREAL PREPRTNS.	1	No Quantity							23786			0
S3	2009	2009	2009	2	0	2	Export	454	Malawi	MWI	0	World	WLD								04	CEREALS,CEREAL PREPRTNS.	1	No Quantity							15311184			0
S3	2009	2009	2009	2	0	2	Export	454	Malawi	MWI	24	Angola	AGO								04	CEREALS,CEREAL PREPRTNS.	1	No Quantity							19221			0
S3	2009	2009	2009	2	0	2	Export	454	Malawi	MWI	180	Dem. Rep. of the Congo	COD								04	CEREALS,CEREAL PREPRTNS.	1	No Quantity							21023			0
S3	2009	2009	2009	2	0	2	Export	454	Malawi	MWI	231	Ethiopia	ETH								04	CEREALS,CEREAL PREPRTNS.	1	No Quantity							1268			0
S3	2009	2009	2009	2	0	2	Export	454	Malawi	MWI	392	Japan	JPN								04	CEREALS,CEREAL PREPRTNS.	1	No Quantity							42971			0
S3	2009	2009	2009	2	0	2	Export	454	Malawi	MWI	404	Kenya	KEN								04	CEREALS,CEREAL PREPRTNS.	1	No Quantity							4639			0
S3	2009	2009	2009	2	0	2	Export	454	Malawi	MWI	508	Mozambique	MOZ								04	CEREALS,CEREAL PREPRTNS.	1	No Quantity							422291			0
S3	2009	2009	2009	2	0	2	Export	454	Malawi	MWI	710	South Africa	ZAF								04	CEREALS,CEREAL PREPRTNS.	1	No Quantity							9902251			0
S3	2009	2009	2009	2	0	2	Export	454	Malawi	MWI	716	Zimbabwe	ZWE								04	CEREALS,CEREAL PREPRTNS.	1	No Quantity							3457713			0
S3	2009	2009	2009	2	0	2	Export	454	Malawi	MWI	736	Fmr Sudan	SDN								04	CEREALS,CEREAL PREPRTNS.	1	No Quantity							217			0
S3	2009	2009	2009	2	0	2	Export	454	Malawi	MWI	826	United Kingdom	GBR								04	CEREALS,CEREAL PREPRTNS.	1	No Quantity							23446			0
S3	2009	2009	2009	2	0	2	Export	454	Malawi	MWI	834	United Rep. of Tanzania	TZA								04	CEREALS,CEREAL PREPRTNS.	1	No Quantity							760082			0
S3	2009	2009	2009	2	0	2	Export	454	Malawi	MWI	894	Zambia	ZMB								04	CEREALS,CEREAL PREPRTNS.	1	No Quantity							656062			0
S3	2009	2009	2009	2	0	2	Export	450	Madagascar	MDG	0	World	WLD								05	VEGETABLES AND FRUIT	1	No Quantity							32865870			0
S3	2009	2009	2009	2	0	2	Export	450	Madagascar	MDG	24	Angola	AGO								05	VEGETABLES AND FRUIT	1	No Quantity							36			0
S3	2009	2009	2009	2	0	2	Export	450	Madagascar	MDG	56	Belgium	BEL								05	VEGETABLES AND FRUIT	1	No Quantity							1203489			0
S3	2009	2009	2009	2	0	2	Export	450	Madagascar	MDG	124	Canada	CAN								05	VEGETABLES AND FRUIT	1	No Quantity							81248			0
S3	2009	2009	2009	2	0	2	Export	450	Madagascar	MDG	156	China	CHN								05	VEGETABLES AND FRUIT	1	No Quantity							82915			0
S3	2009	2009	2009	2	0	2	Export	450	Madagascar	MDG	174	Comoros	COM								05	VEGETABLES AND FRUIT	1	No Quantity							241485			0
S3	2009	2009	2009	2	0	2	Export	450	Madagascar	MDG	175	Mayotte	MYT								05	VEGETABLES AND FRUIT	1	No Quantity							697140			0
S3	2009	2009	2009	2	0	2	Export	450	Madagascar	MDG	251	France	FRA								05	VEGETABLES AND FRUIT	1	No Quantity							22003538			0
S3	2009	2009	2009	2	0	2	Export	450	Madagascar	MDG	276	Germany	DEU								05	VEGETABLES AND FRUIT	1	No Quantity							10448			0
S3	2009	2009	2009	2	0	2	Export	450	Madagascar	MDG	300	Greece	GRC								05	VEGETABLES AND FRUIT	1	No Quantity							311577			0
S3	2009	2009	2009	2	0	2	Export	450	Madagascar	MDG	381	Italy	ITA								05	VEGETABLES AND FRUIT	1	No Quantity							573292			0
S3	2009	2009	2009	2	0	2	Export	450	Madagascar	MDG	400	Jordan	JOR								05	VEGETABLES AND FRUIT	1	No Quantity							17179			0
S3	2009	2009	2009	2	0	2	Export	450	Madagascar	MDG	422	Lebanon	LBN								05	VEGETABLES AND FRUIT	1	No Quantity							104705			0
S3	2009	2009	2009	2	0	2	Export	450	Madagascar	MDG	478	Mauritania	MRT								05	VEGETABLES AND FRUIT	1	No Quantity							20			0
S3	2009	2009	2009	2	0	2	Export	450	Madagascar	MDG	480	Mauritius	MUS								05	VEGETABLES AND FRUIT	1	No Quantity							845945			0
S3	2009	2009	2009	2	0	2	Export	450	Madagascar	MDG	528	Netherlands	NLD								05	VEGETABLES AND FRUIT	1	No Quantity							2335591			0
S3	2009	2009	2009	2	0	2	Export	450	Madagascar	MDG	586	Pakistan	PAK								05	VEGETABLES AND FRUIT	1	No Quantity							7230			0
S3	2009	2009	2009	2	0	2	Export	450	Madagascar	MDG	620	Portugal	PRT								05	VEGETABLES AND FRUIT	1	No Quantity							44350			0
S3	2009	2009	2009	2	0	2	Export	450	Madagascar	MDG	682	Saudi Arabia	SAU								05	VEGETABLES AND FRUIT	1	No Quantity							106372			0
S3	2009	2009	2009	2	0	2	Export	450	Madagascar	MDG	699	India	IND								05	VEGETABLES AND FRUIT	1	No Quantity							1354620			0
S3	2009	2009	2009	2	0	2	Export	450	Madagascar	MDG	704	Viet Nam	VNM								05	VEGETABLES AND FRUIT	1	No Quantity							622172			0
S3	2009	2009	2009	2	0	2	Export	450	Madagascar	MDG	710	South Africa	ZAF								05	VEGETABLES AND FRUIT	1	No Quantity							273809			0
S3	2009	2009	2009	2	0	2	Export	450	Madagascar	MDG	724	Spain	ESP								05	VEGETABLES AND FRUIT	1	No Quantity							375486			0
S3	2009	2009	2009	2	0	2	Export	450	Madagascar	MDG	757	Switzerland	CHE								05	VEGETABLES AND FRUIT	1	No Quantity							121142			0
S3	2009	2009	2009	2	0	2	Export	450	Madagascar	MDG	784	United Arab Emirates	ARE								05	VEGETABLES AND FRUIT	1	No Quantity							315220			0
S3	2009	2009	2009	2	0	2	Export	450	Madagascar	MDG	792	Turkey	TUR								05	VEGETABLES AND FRUIT	1	No Quantity							607623			0
S3	2009	2009	2009	2	0	2	Export	450	Madagascar	MDG	818	Egypt	EGY								05	VEGETABLES AND FRUIT	1	No Quantity							12173			0
S3	2009	2009	2009	2	0	2	Export	450	Madagascar	MDG	826	United Kingdom	GBR								05	VEGETABLES AND FRUIT	1	No Quantity							418121			0
S3	2009	2009	2009	2	0	2	Export	450	Madagascar	MDG	842	USA	USA								05	VEGETABLES AND FRUIT	1	No Quantity							98943			0
S3	2009	2009	2009	2	0	2	Export	454	Malawi	MWI	0	World	WLD								05	VEGETABLES AND FRUIT	1	No Quantity							41130386			0
S3	2009	2009	2009	2	0	2	Export	454	Malawi	MWI	20	Andorra	AND								05	VEGETABLES AND FRUIT	1	No Quantity							21184			0
S3	2009	2009	2009	2	0	2	Export	454	Malawi	MWI	72	Botswana	BWA								05	VEGETABLES AND FRUIT	1	No Quantity							78631			0
S3	2009	2009	2009	2	0	2	Export	454	Malawi	MWI	124	Canada	CAN								05	VEGETABLES AND FRUIT	1	No Quantity							149537			0
S3	2009	2009	2009	2	0	2	Export	454	Malawi	MWI	231	Ethiopia	ETH								05	VEGETABLES AND FRUIT	1	No Quantity							14			0
S3	2009	2009	2009	2	0	2	Export	454	Malawi	MWI	242	Fiji	FJI								05	VEGETABLES AND FRUIT	1	No Quantity							104312			0
S3	2009	2009	2009	2	0	2	Export	454	Malawi	MWI	276	Germany	DEU								05	VEGETABLES AND FRUIT	1	No Quantity							33484			0
S3	2009	2009	2009	2	0	2	Export	454	Malawi	MWI	352	Iceland	ISL								05	VEGETABLES AND FRUIT	1	No Quantity							120376			0
S3	2009	2009	2009	2	0	2	Export	454	Malawi	MWI	360	Indonesia	IDN								05	VEGETABLES AND FRUIT	1	No Quantity							12756			0
S3	2009	2009	2009	2	0	2	Export	454	Malawi	MWI	372	Ireland	IRL								05	VEGETABLES AND FRUIT	1	No Quantity							66364			0
S3	2009	2009	2009	2	0	2	Export	454	Malawi	MWI	381	Italy	ITA								05	VEGETABLES AND FRUIT	1	No Quantity							141455			0
S3	2009	2009	2009	2	0	2	Export	454	Malawi	MWI	392	Japan	JPN								05	VEGETABLES AND FRUIT	1	No Quantity							764971			0
S3	2009	2009	2009	2	0	2	Export	454	Malawi	MWI	404	Kenya	KEN								05	VEGETABLES AND FRUIT	1	No Quantity							53654			0
S3	2009	2009	2009	2	0	2	Export	454	Malawi	MWI	458	Malaysia	MYS								05	VEGETABLES AND FRUIT	1	No Quantity							633902			0
S3	2009	2009	2009	2	0	2	Export	454	Malawi	MWI	508	Mozambique	MOZ								05	VEGETABLES AND FRUIT	1	No Quantity							35505			0
S3	2009	2009	2009	2	0	2	Export	454	Malawi	MWI	528	Netherlands	NLD								05	VEGETABLES AND FRUIT	1	No Quantity							472687			0
S3	2009	2009	2009	2	0	2	Export	454	Malawi	MWI	616	Poland	POL								05	VEGETABLES AND FRUIT	1	No Quantity							1562			0
S3	2009	2009	2009	2	0	2	Export	454	Malawi	MWI	699	India	IND								05	VEGETABLES AND FRUIT	1	No Quantity							25932476			0
S3	2009	2009	2009	2	0	2	Export	454	Malawi	MWI	702	Singapore	SGP								05	VEGETABLES AND FRUIT	1	No Quantity							812960			0
S3	2009	2009	2009	2	0	2	Export	454	Malawi	MWI	710	South Africa	ZAF								05	VEGETABLES AND FRUIT	1	No Quantity							5328278			0
S3	2009	2009	2009	2	0	2	Export	454	Malawi	MWI	716	Zimbabwe	ZWE								05	VEGETABLES AND FRUIT	1	No Quantity							733697			0
S3	2009	2009	2009	2	0	2	Export	454	Malawi	MWI	736	Fmr Sudan	SDN								05	VEGETABLES AND FRUIT	1	No Quantity							30			0
S3	2009	2009	2009	2	0	2	Export	454	Malawi	MWI	784	United Arab Emirates	ARE								05	VEGETABLES AND FRUIT	1	No Quantity							2186120			0
S3	2009	2009	2009	2	0	2	Export	454	Malawi	MWI	826	United Kingdom	GBR								05	VEGETABLES AND FRUIT	1	No Quantity							1535697			0
S3	2009	2009	2009	2	0	2	Export	454	Malawi	MWI	834	United Rep. of Tanzania	TZA								05	VEGETABLES AND FRUIT	1	No Quantity							4591			0
S3	2009	2009	2009	2	0	2	Export	454	Malawi	MWI	842	USA	USA								05	VEGETABLES AND FRUIT	1	No Quantity							1496966			0
S3	2009	2009	2009	2	0	2	Export	454	Malawi	MWI	894	Zambia	ZMB								05	VEGETABLES AND FRUIT	1	No Quantity							409175			0
S3	2009	2009	2009	2	0	2	Export	450	Madagascar	MDG	0	World	WLD								06	SUGAR,SUGR.PREPTNS,HONEY	1	No Quantity							19145085			0
S3	2009	2009	2009	2	0	2	Export	450	Madagascar	MDG	24	Angola	AGO								06	SUGAR,SUGR.PREPTNS,HONEY	1	No Quantity							18			0
S3	2009	2009	2009	2	0	2	Export	450	Madagascar	MDG	56	Belgium	BEL								06	SUGAR,SUGR.PREPTNS,HONEY	1	No Quantity							91			0
S3	2009	2009	2009	2	0	2	Export	450	Madagascar	MDG	100	Bulgaria	BGR								06	SUGAR,SUGR.PREPTNS,HONEY	1	No Quantity							15274032			0
S3	2009	2009	2009	2	0	2	Export	450	Madagascar	MDG	174	Comoros	COM								06	SUGAR,SUGR.PREPTNS,HONEY	1	No Quantity							7023			0
S3	2009	2009	2009	2	0	2	Export	450	Madagascar	MDG	175	Mayotte	MYT								06	SUGAR,SUGR.PREPTNS,HONEY	1	No Quantity							20470			0
S3	2009	2009	2009	2	0	2	Export	450	Madagascar	MDG	251	France	FRA								06	SUGAR,SUGR.PREPTNS,HONEY	1	No Quantity							376068			0
S3	2009	2009	2009	2	0	2	Export	450	Madagascar	MDG	276	Germany	DEU								06	SUGAR,SUGR.PREPTNS,HONEY	1	No Quantity							6308			0
S3	2009	2009	2009	2	0	2	Export	450	Madagascar	MDG	381	Italy	ITA								06	SUGAR,SUGR.PREPTNS,HONEY	1	No Quantity							3414477			0
S3	2009	2009	2009	2	0	2	Export	450	Madagascar	MDG	442	Luxembourg	LUX								06	SUGAR,SUGR.PREPTNS,HONEY	1	No Quantity							78			0
S3	2009	2009	2009	2	0	2	Export	450	Madagascar	MDG	480	Mauritius	MUS								06	SUGAR,SUGR.PREPTNS,HONEY	1	No Quantity							21175			0
S3	2009	2009	2009	2	0	2	Export	450	Madagascar	MDG	690	Seychelles	SYC								06	SUGAR,SUGR.PREPTNS,HONEY	1	No Quantity							125			0
S3	2009	2009	2009	2	0	2	Export	450	Madagascar	MDG	716	Zimbabwe	ZWE								06	SUGAR,SUGR.PREPTNS,HONEY	1	No Quantity							6472			0
S3	2009	2009	2009	2	0	2	Export	450	Madagascar	MDG	887	Yemen	YEM								06	SUGAR,SUGR.PREPTNS,HONEY	1	No Quantity							4464			0
S3	2009	2009	2009	2	0	2	Export	450	Madagascar	MDG	894	Zambia	ZMB								06	SUGAR,SUGR.PREPTNS,HONEY	1	No Quantity							14285			0
S3	2009	2009	2009	2	0	2	Export	454	Malawi	MWI	0	World	WLD								06	SUGAR,SUGR.PREPTNS,HONEY	1	No Quantity							70365839			0
S3	2009	2009	2009	2	0	2	Export	454	Malawi	MWI	40	Austria	AUT								06	SUGAR,SUGR.PREPTNS,HONEY	1	No Quantity							313519			0
S3	2009	2009	2009	2	0	2	Export	454	Malawi	MWI	56	Belgium	BEL								06	SUGAR,SUGR.PREPTNS,HONEY	1	No Quantity							2343494			0
S3	2009	2009	2009	2	0	2	Export	454	Malawi	MWI	108	Burundi	BDI								06	SUGAR,SUGR.PREPTNS,HONEY	1	No Quantity							4332843			0
S3	2009	2009	2009	2	0	2	Export	454	Malawi	MWI	140	Central African Rep.	CAF								06	SUGAR,SUGR.PREPTNS,HONEY	1	No Quantity							569716			0
S3	2009	2009	2009	2	0	2	Export	454	Malawi	MWI	180	Dem. Rep. of the Congo	COD								06	SUGAR,SUGR.PREPTNS,HONEY	1	No Quantity							1497464			0
S3	2009	2009	2009	2	0	2	Export	454	Malawi	MWI	208	Denmark	DNK								06	SUGAR,SUGR.PREPTNS,HONEY	1	No Quantity							936766			0
S3	2009	2009	2009	2	0	2	Export	454	Malawi	MWI	246	Finland	FIN								06	SUGAR,SUGR.PREPTNS,HONEY	1	No Quantity							623320			0
S3	2009	2009	2009	2	0	2	Export	454	Malawi	MWI	276	Germany	DEU								06	SUGAR,SUGR.PREPTNS,HONEY	1	No Quantity							627388			0
S3	2009	2009	2009	2	0	2	Export	454	Malawi	MWI	372	Ireland	IRL								06	SUGAR,SUGR.PREPTNS,HONEY	1	No Quantity							507764			0
S3	2009	2009	2009	2	0	2	Export	454	Malawi	MWI	381	Italy	ITA								06	SUGAR,SUGR.PREPTNS,HONEY	1	No Quantity							1862796			0
S3	2009	2009	2009	2	0	2	Export	454	Malawi	MWI	392	Japan	JPN								06	SUGAR,SUGR.PREPTNS,HONEY	1	No Quantity							6235			0
S3	2009	2009	2009	2	0	2	Export	454	Malawi	MWI	404	Kenya	KEN								06	SUGAR,SUGR.PREPTNS,HONEY	1	No Quantity							2874084			0
S3	2009	2009	2009	2	0	2	Export	454	Malawi	MWI	508	Mozambique	MOZ								06	SUGAR,SUGR.PREPTNS,HONEY	1	No Quantity							42602			0
S3	2009	2009	2009	2	0	2	Export	454	Malawi	MWI	620	Portugal	PRT								06	SUGAR,SUGR.PREPTNS,HONEY	1	No Quantity							18826474			0
S3	2009	2009	2009	2	0	2	Export	454	Malawi	MWI	646	Rwanda	RWA								06	SUGAR,SUGR.PREPTNS,HONEY	1	No Quantity							2008030			0
S3	2009	2009	2009	2	0	2	Export	454	Malawi	MWI	710	South Africa	ZAF								06	SUGAR,SUGR.PREPTNS,HONEY	1	No Quantity							261588			0
S3	2009	2009	2009	2	0	2	Export	454	Malawi	MWI	716	Zimbabwe	ZWE								06	SUGAR,SUGR.PREPTNS,HONEY	1	No Quantity							16204685			0
S3	2009	2009	2009	2	0	2	Export	454	Malawi	MWI	724	Spain	ESP								06	SUGAR,SUGR.PREPTNS,HONEY	1	No Quantity							2164638			0
S3	2009	2009	2009	2	0	2	Export	454	Malawi	MWI	800	Uganda	UGA								06	SUGAR,SUGR.PREPTNS,HONEY	1	No Quantity							57273			0
S3	2009	2009	2009	2	0	2	Export	454	Malawi	MWI	826	United Kingdom	GBR								06	SUGAR,SUGR.PREPTNS,HONEY	1	No Quantity							13322437			0
S3	2009	2009	2009	2	0	2	Export	454	Malawi	MWI	842	USA	USA								06	SUGAR,SUGR.PREPTNS,HONEY	1	No Quantity							504174			0
S3	2009	2009	2009	2	0	2	Export	454	Malawi	MWI	894	Zambia	ZMB								06	SUGAR,SUGR.PREPTNS,HONEY	1	No Quantity							478553			0
S3	2009	2009	2009	2	0	2	Export	450	Madagascar	MDG	0	World	WLD								07	COFFEE,TEA,COCOA,SPICES	1	No Quantity							116434708			0
S3	2009	2009	2009	2	0	2	Export	450	Madagascar	MDG	12	Algeria	DZA								07	COFFEE,TEA,COCOA,SPICES	1	No Quantity							405315			0
S3	2009	2009	2009	2	0	2	Export	450	Madagascar	MDG	24	Angola	AGO								07	COFFEE,TEA,COCOA,SPICES	1	No Quantity							437			0
S3	2009	2009	2009	2	0	2	Export	450	Madagascar	MDG	32	Argentina	ARG								07	COFFEE,TEA,COCOA,SPICES	1	No Quantity							94865			0
S3	2009	2009	2009	2	0	2	Export	450	Madagascar	MDG	36	Australia	AUS								07	COFFEE,TEA,COCOA,SPICES	1	No Quantity							100406			0
S3	2009	2009	2009	2	0	2	Export	450	Madagascar	MDG	50	Bangladesh	BGD								07	COFFEE,TEA,COCOA,SPICES	1	No Quantity							394613			0
S3	2009	2009	2009	2	0	2	Export	450	Madagascar	MDG	56	Belgium	BEL								07	COFFEE,TEA,COCOA,SPICES	1	No Quantity							1839293			0
S3	2009	2009	2009	2	0	2	Export	450	Madagascar	MDG	124	Canada	CAN								07	COFFEE,TEA,COCOA,SPICES	1	No Quantity							5787605			0
S3	2009	2009	2009	2	0	2	Export	450	Madagascar	MDG	156	China	CHN								07	COFFEE,TEA,COCOA,SPICES	1	No Quantity							118776			0
S3	2009	2009	2009	2	0	2	Export	450	Madagascar	MDG	174	Comoros	COM								07	COFFEE,TEA,COCOA,SPICES	1	No Quantity							4734			0
S3	2009	2009	2009	2	0	2	Export	450	Madagascar	MDG	175	Mayotte	MYT								07	COFFEE,TEA,COCOA,SPICES	1	No Quantity							23954			0
S3	2009	2009	2009	2	0	2	Export	450	Madagascar	MDG	251	France	FRA								07	COFFEE,TEA,COCOA,SPICES	1	No Quantity							21623905			0
S3	2009	2009	2009	2	0	2	Export	450	Madagascar	MDG	276	Germany	DEU								07	COFFEE,TEA,COCOA,SPICES	1	No Quantity							7923360			0
S3	2009	2009	2009	2	0	2	Export	450	Madagascar	MDG	300	Greece	GRC								07	COFFEE,TEA,COCOA,SPICES	1	No Quantity							109166			0
S3	2009	2009	2009	2	0	2	Export	450	Madagascar	MDG	344	China, Hong Kong SAR	HKG								07	COFFEE,TEA,COCOA,SPICES	1	No Quantity							33445			0
S3	2009	2009	2009	2	0	2	Export	450	Madagascar	MDG	381	Italy	ITA								07	COFFEE,TEA,COCOA,SPICES	1	No Quantity							682889			0
S3	2009	2009	2009	2	0	2	Export	450	Madagascar	MDG	384	Côte d'Ivoire	CIV								07	COFFEE,TEA,COCOA,SPICES	1	No Quantity							75229			0
S3	2009	2009	2009	2	0	2	Export	450	Madagascar	MDG	392	Japan	JPN								07	COFFEE,TEA,COCOA,SPICES	1	No Quantity							1451255			0
S3	2009	2009	2009	2	0	2	Export	450	Madagascar	MDG	404	Kenya	KEN								07	COFFEE,TEA,COCOA,SPICES	1	No Quantity							310266			0
S3	2009	2009	2009	2	0	2	Export	450	Madagascar	MDG	414	Kuwait	KWT								07	COFFEE,TEA,COCOA,SPICES	1	No Quantity							42728			0
S3	2009	2009	2009	2	0	2	Export	450	Madagascar	MDG	442	Luxembourg	LUX								07	COFFEE,TEA,COCOA,SPICES	1	No Quantity							979			0
S3	2009	2009	2009	2	0	2	Export	450	Madagascar	MDG	446	China, Macao SAR	MAC								07	COFFEE,TEA,COCOA,SPICES	1	No Quantity							79413			0
S3	2009	2009	2009	2	0	2	Export	450	Madagascar	MDG	458	Malaysia	MYS								07	COFFEE,TEA,COCOA,SPICES	1	No Quantity							287318			0
S3	2009	2009	2009	2	0	2	Export	450	Madagascar	MDG	478	Mauritania	MRT								07	COFFEE,TEA,COCOA,SPICES	1	No Quantity							297			0
S3	2009	2009	2009	2	0	2	Export	450	Madagascar	MDG	480	Mauritius	MUS								07	COFFEE,TEA,COCOA,SPICES	1	No Quantity							274498			0
S3	2009	2009	2009	2	0	2	Export	450	Madagascar	MDG	490	Other Asia, nes									07	COFFEE,TEA,COCOA,SPICES	1	No Quantity							4226			0
S3	2009	2009	2009	2	0	2	Export	450	Madagascar	MDG	504	Morocco	MAR								07	COFFEE,TEA,COCOA,SPICES	1	No Quantity							2308082			0
S3	2009	2009	2009	2	0	2	Export	450	Madagascar	MDG	528	Netherlands	NLD								07	COFFEE,TEA,COCOA,SPICES	1	No Quantity							6262271			0
S3	2009	2009	2009	2	0	2	Export	450	Madagascar	MDG	554	New Zealand	NZL								07	COFFEE,TEA,COCOA,SPICES	1	No Quantity							2299			0
S3	2009	2009	2009	2	0	2	Export	450	Madagascar	MDG	562	Niger	NER								07	COFFEE,TEA,COCOA,SPICES	1	No Quantity							38604			0
S3	2009	2009	2009	2	0	2	Export	450	Madagascar	MDG	566	Nigeria	NGA								07	COFFEE,TEA,COCOA,SPICES	1	No Quantity							122262			0
S3	2009	2009	2009	2	0	2	Export	450	Madagascar	MDG	586	Pakistan	PAK								07	COFFEE,TEA,COCOA,SPICES	1	No Quantity							407068			0
S3	2009	2009	2009	2	0	2	Export	450	Madagascar	MDG	604	Peru	PER								07	COFFEE,TEA,COCOA,SPICES	1	No Quantity							385835			0
S3	2009	2009	2009	2	0	2	Export	450	Madagascar	MDG	616	Poland	POL								07	COFFEE,TEA,COCOA,SPICES	1	No Quantity							115661			0
S3	2009	2009	2009	2	0	2	Export	450	Madagascar	MDG	620	Portugal	PRT								07	COFFEE,TEA,COCOA,SPICES	1	No Quantity							50911			0
S3	2009	2009	2009	2	0	2	Export	450	Madagascar	MDG	643	Russian Federation	RUS								07	COFFEE,TEA,COCOA,SPICES	1	No Quantity							306640			0
S3	2009	2009	2009	2	0	2	Export	450	Madagascar	MDG	682	Saudi Arabia	SAU								07	COFFEE,TEA,COCOA,SPICES	1	No Quantity							885270			0
S3	2009	2009	2009	2	0	2	Export	450	Madagascar	MDG	686	Senegal	SEN								07	COFFEE,TEA,COCOA,SPICES	1	No Quantity							172070			0
S3	2009	2009	2009	2	0	2	Export	450	Madagascar	MDG	690	Seychelles	SYC								07	COFFEE,TEA,COCOA,SPICES	1	No Quantity							3087			0
S3	2009	2009	2009	2	0	2	Export	450	Madagascar	MDG	699	India	IND								07	COFFEE,TEA,COCOA,SPICES	1	No Quantity							11217205			0
S3	2009	2009	2009	2	0	2	Export	450	Madagascar	MDG	702	Singapore	SGP								07	COFFEE,TEA,COCOA,SPICES	1	No Quantity							22418895			0
S3	2009	2009	2009	2	0	2	Export	450	Madagascar	MDG	704	Viet Nam	VNM								07	COFFEE,TEA,COCOA,SPICES	1	No Quantity							3859012			0
S3	2009	2009	2009	2	0	2	Export	450	Madagascar	MDG	710	South Africa	ZAF								07	COFFEE,TEA,COCOA,SPICES	1	No Quantity							335582			0
S3	2009	2009	2009	2	0	2	Export	450	Madagascar	MDG	724	Spain	ESP								07	COFFEE,TEA,COCOA,SPICES	1	No Quantity							4181236			0
S3	2009	2009	2009	2	0	2	Export	450	Madagascar	MDG	736	Fmr Sudan	SDN								07	COFFEE,TEA,COCOA,SPICES	1	No Quantity							169299			0
S3	2009	2009	2009	2	0	2	Export	450	Madagascar	MDG	757	Switzerland	CHE								07	COFFEE,TEA,COCOA,SPICES	1	No Quantity							1547166			0
S3	2009	2009	2009	2	0	2	Export	450	Madagascar	MDG	784	United Arab Emirates	ARE								07	COFFEE,TEA,COCOA,SPICES	1	No Quantity							2638982			0
S3	2009	2009	2009	2	0	2	Export	450	Madagascar	MDG	792	Turkey	TUR								07	COFFEE,TEA,COCOA,SPICES	1	No Quantity							93399			0
S3	2009	2009	2009	2	0	2	Export	450	Madagascar	MDG	818	Egypt	EGY								07	COFFEE,TEA,COCOA,SPICES	1	No Quantity							234654			0
S3	2009	2009	2009	2	0	2	Export	450	Madagascar	MDG	826	United Kingdom	GBR								07	COFFEE,TEA,COCOA,SPICES	1	No Quantity							608268			0
S3	2009	2009	2009	2	0	2	Export	450	Madagascar	MDG	842	USA	USA								07	COFFEE,TEA,COCOA,SPICES	1	No Quantity							16236040			0
S3	2009	2009	2009	2	0	2	Export	450	Madagascar	MDG	887	Yemen	YEM								07	COFFEE,TEA,COCOA,SPICES	1	No Quantity							165937			0
S3	2009	2009	2009	2	0	2	Export	454	Malawi	MWI	0	World	WLD								07	COFFEE,TEA,COCOA,SPICES	1	No Quantity							84353028			0
S3	2009	2009	2009	2	0	2	Export	454	Malawi	MWI	20	Andorra	AND								07	COFFEE,TEA,COCOA,SPICES	1	No Quantity							5148			0
S3	2009	2009	2009	2	0	2	Export	454	Malawi	MWI	36	Australia	AUS								07	COFFEE,TEA,COCOA,SPICES	1	No Quantity							50267			0
S3	2009	2009	2009	2	0	2	Export	454	Malawi	MWI	72	Botswana	BWA								07	COFFEE,TEA,COCOA,SPICES	1	No Quantity							1346932			0
S3	2009	2009	2009	2	0	2	Export	454	Malawi	MWI	100	Bulgaria	BGR								07	COFFEE,TEA,COCOA,SPICES	1	No Quantity							51519			0
S3	2009	2009	2009	2	0	2	Export	454	Malawi	MWI	124	Canada	CAN								07	COFFEE,TEA,COCOA,SPICES	1	No Quantity							2157294			0
S3	2009	2009	2009	2	0	2	Export	454	Malawi	MWI	136	Cayman Isds	CYM								07	COFFEE,TEA,COCOA,SPICES	1	No Quantity							44829			0
S3	2009	2009	2009	2	0	2	Export	454	Malawi	MWI	144	Sri Lanka	LKA								07	COFFEE,TEA,COCOA,SPICES	1	No Quantity							48535			0
S3	2009	2009	2009	2	0	2	Export	454	Malawi	MWI	156	China	CHN								07	COFFEE,TEA,COCOA,SPICES	1	No Quantity							80610			0
S3	2009	2009	2009	2	0	2	Export	454	Malawi	MWI	180	Dem. Rep. of the Congo	COD								07	COFFEE,TEA,COCOA,SPICES	1	No Quantity							26894			0
S3	2009	2009	2009	2	0	2	Export	454	Malawi	MWI	251	France	FRA								07	COFFEE,TEA,COCOA,SPICES	1	No Quantity							179798			0
S3	2009	2009	2009	2	0	2	Export	454	Malawi	MWI	268	Georgia	GEO								07	COFFEE,TEA,COCOA,SPICES	1	No Quantity							27455			0
S3	2009	2009	2009	2	0	2	Export	454	Malawi	MWI	276	Germany	DEU								07	COFFEE,TEA,COCOA,SPICES	1	No Quantity							2563592			0
S3	2009	2009	2009	2	0	2	Export	454	Malawi	MWI	344	China, Hong Kong SAR	HKG								07	COFFEE,TEA,COCOA,SPICES	1	No Quantity							36460			0
S3	2009	2009	2009	2	0	2	Export	454	Malawi	MWI	360	Indonesia	IDN								07	COFFEE,TEA,COCOA,SPICES	1	No Quantity							66980			0
S3	2009	2009	2009	2	0	2	Export	454	Malawi	MWI	372	Ireland	IRL								07	COFFEE,TEA,COCOA,SPICES	1	No Quantity							37058			0
S3	2009	2009	2009	2	0	2	Export	454	Malawi	MWI	381	Italy	ITA								07	COFFEE,TEA,COCOA,SPICES	1	No Quantity							394331			0
S3	2009	2009	2009	2	0	2	Export	454	Malawi	MWI	392	Japan	JPN								07	COFFEE,TEA,COCOA,SPICES	1	No Quantity							112852			0
S3	2009	2009	2009	2	0	2	Export	454	Malawi	MWI	404	Kenya	KEN								07	COFFEE,TEA,COCOA,SPICES	1	No Quantity							5894291			0
S3	2009	2009	2009	2	0	2	Export	454	Malawi	MWI	490	Other Asia, nes									07	COFFEE,TEA,COCOA,SPICES	1	No Quantity							90668			0
S3	2009	2009	2009	2	0	2	Export	454	Malawi	MWI	508	Mozambique	MOZ								07	COFFEE,TEA,COCOA,SPICES	1	No Quantity							205617			0
S3	2009	2009	2009	2	0	2	Export	454	Malawi	MWI	528	Netherlands	NLD								07	COFFEE,TEA,COCOA,SPICES	1	No Quantity							3820302			0
S3	2009	2009	2009	2	0	2	Export	454	Malawi	MWI	562	Niger	NER								07	COFFEE,TEA,COCOA,SPICES	1	No Quantity							62619			0
S3	2009	2009	2009	2	0	2	Export	454	Malawi	MWI	586	Pakistan	PAK								07	COFFEE,TEA,COCOA,SPICES	1	No Quantity							6974039			0
S3	2009	2009	2009	2	0	2	Export	454	Malawi	MWI	616	Poland	POL								07	COFFEE,TEA,COCOA,SPICES	1	No Quantity							497472			0
S3	2009	2009	2009	2	0	2	Export	454	Malawi	MWI	643	Russian Federation	RUS								07	COFFEE,TEA,COCOA,SPICES	1	No Quantity							1514390			0
S3	2009	2009	2009	2	0	2	Export	454	Malawi	MWI	682	Saudi Arabia	SAU								07	COFFEE,TEA,COCOA,SPICES	1	No Quantity							388959			0
S3	2009	2009	2009	2	0	2	Export	454	Malawi	MWI	690	Seychelles	SYC								07	COFFEE,TEA,COCOA,SPICES	1	No Quantity							64662			0
S3	2009	2009	2009	2	0	2	Export	454	Malawi	MWI	699	India	IND								07	COFFEE,TEA,COCOA,SPICES	1	No Quantity							1056239			0
S3	2009	2009	2009	2	0	2	Export	454	Malawi	MWI	710	South Africa	ZAF								07	COFFEE,TEA,COCOA,SPICES	1	No Quantity							32836811			0
S3	2009	2009	2009	2	0	2	Export	454	Malawi	MWI	716	Zimbabwe	ZWE								07	COFFEE,TEA,COCOA,SPICES	1	No Quantity							35011			0
S3	2009	2009	2009	2	0	2	Export	454	Malawi	MWI	724	Spain	ESP								07	COFFEE,TEA,COCOA,SPICES	1	No Quantity							439529			0
S3	2009	2009	2009	2	0	2	Export	454	Malawi	MWI	757	Switzerland	CHE								07	COFFEE,TEA,COCOA,SPICES	1	No Quantity							1302263			0
S3	2009	2009	2009	2	0	2	Export	454	Malawi	MWI	784	United Arab Emirates	ARE								07	COFFEE,TEA,COCOA,SPICES	1	No Quantity							110280			0
S3	2009	2009	2009	2	0	2	Export	454	Malawi	MWI	818	Egypt	EGY								07	COFFEE,TEA,COCOA,SPICES	1	No Quantity							698004			0
S3	2009	2009	2009	2	0	2	Export	454	Malawi	MWI	826	United Kingdom	GBR								07	COFFEE,TEA,COCOA,SPICES	1	No Quantity							18324375			0
S3	2009	2009	2009	2	0	2	Export	454	Malawi	MWI	842	USA	USA								07	COFFEE,TEA,COCOA,SPICES	1	No Quantity							2696140			0
S3	2009	2009	2009	2	0	2	Export	454	Malawi	MWI	894	Zambia	ZMB								07	COFFEE,TEA,COCOA,SPICES	1	No Quantity							110803			0
S3	2009	2009	2009	2	0	2	Export	450	Madagascar	MDG	0	World	WLD								08	ANIMAL FEED STUFF	1	No Quantity							47927			0
S3	2009	2009	2009	2	0	2	Export	450	Madagascar	MDG	56	Belgium	BEL								08	ANIMAL FEED STUFF	1	No Quantity							3288			0
S3	2009	2009	2009	2	0	2	Export	450	Madagascar	MDG	174	Comoros	COM								08	ANIMAL FEED STUFF	1	No Quantity							633			0
S3	2009	2009	2009	2	0	2	Export	450	Madagascar	MDG	175	Mayotte	MYT								08	ANIMAL FEED STUFF	1	No Quantity							13239			0
S3	2009	2009	2009	2	0	2	Export	450	Madagascar	MDG	251	France	FRA								08	ANIMAL FEED STUFF	1	No Quantity							30			0
S3	2009	2009	2009	2	0	2	Export	450	Madagascar	MDG	899	Areas, nes									08	ANIMAL FEED STUFF	1	No Quantity							30737			0
S3	2009	2009	2009	2	0	2	Export	454	Malawi	MWI	0	World	WLD								08	ANIMAL FEED STUFF	1	No Quantity							985091			0
S3	2009	2009	2009	2	0	2	Export	454	Malawi	MWI	508	Mozambique	MOZ								08	ANIMAL FEED STUFF	1	No Quantity							71635			0
S3	2009	2009	2009	2	0	2	Export	454	Malawi	MWI	528	Netherlands	NLD								08	ANIMAL FEED STUFF	1	No Quantity							56			0
S3	2009	2009	2009	2	0	2	Export	454	Malawi	MWI	710	South Africa	ZAF								08	ANIMAL FEED STUFF	1	No Quantity							898497			0
S3	2009	2009	2009	2	0	2	Export	454	Malawi	MWI	716	Zimbabwe	ZWE								08	ANIMAL FEED STUFF	1	No Quantity							14902			0
S3	2009	2009	2009	2	0	2	Export	450	Madagascar	MDG	0	World	WLD								09	MISC.EDIBLE PRODUCTS ETC	1	No Quantity							104557			0
S3	2009	2009	2009	2	0	2	Export	450	Madagascar	MDG	174	Comoros	COM								09	MISC.EDIBLE PRODUCTS ETC	1	No Quantity							17345			0
S3	2009	2009	2009	2	0	2	Export	450	Madagascar	MDG	175	Mayotte	MYT								09	MISC.EDIBLE PRODUCTS ETC	1	No Quantity							633			0
S3	2009	2009	2009	2	0	2	Export	450	Madagascar	MDG	251	France	FRA								09	MISC.EDIBLE PRODUCTS ETC	1	No Quantity							72934			0
S3	2009	2009	2009	2	0	2	Export	450	Madagascar	MDG	266	Gabon	GAB								09	MISC.EDIBLE PRODUCTS ETC	1	No Quantity							73			0
S3	2009	2009	2009	2	0	2	Export	450	Madagascar	MDG	392	Japan	JPN								09	MISC.EDIBLE PRODUCTS ETC	1	No Quantity							10156			0
S3	2009	2009	2009	2	0	2	Export	450	Madagascar	MDG	480	Mauritius	MUS								09	MISC.EDIBLE PRODUCTS ETC	1	No Quantity							297			0
S3	2009	2009	2009	2	0	2	Export	450	Madagascar	MDG	528	Netherlands	NLD								09	MISC.EDIBLE PRODUCTS ETC	1	No Quantity							2342			0
S3	2009	2009	2009	2	0	2	Export	450	Madagascar	MDG	757	Switzerland	CHE								09	MISC.EDIBLE PRODUCTS ETC	1	No Quantity							158			0
S3	2009	2009	2009	2	0	2	Export	450	Madagascar	MDG	899	Areas, nes									09	MISC.EDIBLE PRODUCTS ETC	1	No Quantity							618			0
S3	2009	2009	2009	2	0	2	Export	454	Malawi	MWI	0	World	WLD								09	MISC.EDIBLE PRODUCTS ETC	1	No Quantity							575910			0
S3	2009	2009	2009	2	0	2	Export	454	Malawi	MWI	404	Kenya	KEN								09	MISC.EDIBLE PRODUCTS ETC	1	No Quantity							10979			0
S3	2009	2009	2009	2	0	2	Export	454	Malawi	MWI	508	Mozambique	MOZ								09	MISC.EDIBLE PRODUCTS ETC	1	No Quantity							111997			0
S3	2009	2009	2009	2	0	2	Export	454	Malawi	MWI	710	South Africa	ZAF								09	MISC.EDIBLE PRODUCTS ETC	1	No Quantity							51795			0
S3	2009	2009	2009	2	0	2	Export	454	Malawi	MWI	716	Zimbabwe	ZWE								09	MISC.EDIBLE PRODUCTS ETC	1	No Quantity							231698			0
S3	2009	2009	2009	2	0	2	Export	454	Malawi	MWI	757	Switzerland	CHE								09	MISC.EDIBLE PRODUCTS ETC	1	No Quantity							11			0
S3	2009	2009	2009	2	0	2	Export	454	Malawi	MWI	800	Uganda	UGA								09	MISC.EDIBLE PRODUCTS ETC	1	No Quantity							145696			0
S3	2009	2009	2009	2	0	2	Export	454	Malawi	MWI	894	Zambia	ZMB								09	MISC.EDIBLE PRODUCTS ETC	1	No Quantity							23734			0
S3	2009	2009	2009	2	0	2	Export	450	Madagascar	MDG	0	World	WLD								11	BEVERAGES	1	No Quantity							1856709			0
S3	2009	2009	2009	2	0	2	Export	450	Madagascar	MDG	24	Angola	AGO								11	BEVERAGES	1	No Quantity							20			0
S3	2009	2009	2009	2	0	2	Export	450	Madagascar	MDG	56	Belgium	BEL								11	BEVERAGES	1	No Quantity							10612			0
S3	2009	2009	2009	2	0	2	Export	450	Madagascar	MDG	174	Comoros	COM								11	BEVERAGES	1	No Quantity							113059			0
S3	2009	2009	2009	2	0	2	Export	450	Madagascar	MDG	175	Mayotte	MYT								11	BEVERAGES	1	No Quantity							295924			0
S3	2009	2009	2009	2	0	2	Export	450	Madagascar	MDG	251	France	FRA								11	BEVERAGES	1	No Quantity							1164698			0
S3	2009	2009	2009	2	0	2	Export	450	Madagascar	MDG	381	Italy	ITA								11	BEVERAGES	1	No Quantity							84617			0
S3	2009	2009	2009	2	0	2	Export	450	Madagascar	MDG	480	Mauritius	MUS								11	BEVERAGES	1	No Quantity							45779			0
S3	2009	2009	2009	2	0	2	Export	450	Madagascar	MDG	710	South Africa	ZAF								11	BEVERAGES	1	No Quantity							2927			0
S3	2009	2009	2009	2	0	2	Export	450	Madagascar	MDG	724	Spain	ESP								11	BEVERAGES	1	No Quantity							8685			0
S3	2009	2009	2009	2	0	2	Export	450	Madagascar	MDG	757	Switzerland	CHE								11	BEVERAGES	1	No Quantity							6124			0
S3	2009	2009	2009	2	0	2	Export	450	Madagascar	MDG	826	United Kingdom	GBR								11	BEVERAGES	1	No Quantity							80632			0
S3	2009	2009	2009	2	0	2	Export	450	Madagascar	MDG	899	Areas, nes									11	BEVERAGES	1	No Quantity							43631			0
S3	2009	2009	2009	2	0	2	Export	454	Malawi	MWI	0	World	WLD								11	BEVERAGES	1	No Quantity							994180			0
S3	2009	2009	2009	2	0	2	Export	454	Malawi	MWI	72	Botswana	BWA								11	BEVERAGES	1	No Quantity							390			0
S3	2009	2009	2009	2	0	2	Export	454	Malawi	MWI	231	Ethiopia	ETH								11	BEVERAGES	1	No Quantity							14			0
S3	2009	2009	2009	2	0	2	Export	454	Malawi	MWI	276	Germany	DEU								11	BEVERAGES	1	No Quantity							60			0
S3	2009	2009	2009	2	0	2	Export	454	Malawi	MWI	508	Mozambique	MOZ								11	BEVERAGES	1	No Quantity							915845			0
S3	2009	2009	2009	2	0	2	Export	454	Malawi	MWI	710	South Africa	ZAF								11	BEVERAGES	1	No Quantity							399			0
S3	2009	2009	2009	2	0	2	Export	454	Malawi	MWI	716	Zimbabwe	ZWE								11	BEVERAGES	1	No Quantity							1347			0
S3	2009	2009	2009	2	0	2	Export	454	Malawi	MWI	826	United Kingdom	GBR								11	BEVERAGES	1	No Quantity							227			0
S3	2009	2009	2009	2	0	2	Export	454	Malawi	MWI	894	Zambia	ZMB								11	BEVERAGES	1	No Quantity							75899			0
S3	2009	2009	2009	2	0	2	Export	450	Madagascar	MDG	0	World	WLD								12	TOBACCO,TOBACCO MANUFACT	1	No Quantity							618540			0
S3	2009	2009	2009	2	0	2	Export	450	Madagascar	MDG	251	France	FRA								12	TOBACCO,TOBACCO MANUFACT	1	No Quantity							514823			0
S3	2009	2009	2009	2	0	2	Export	450	Madagascar	MDG	276	Germany	DEU								12	TOBACCO,TOBACCO MANUFACT	1	No Quantity							14			0
S3	2009	2009	2009	2	0	2	Export	450	Madagascar	MDG	381	Italy	ITA								12	TOBACCO,TOBACCO MANUFACT	1	No Quantity							45718			0
S3	2009	2009	2009	2	0	2	Export	450	Madagascar	MDG	710	South Africa	ZAF								12	TOBACCO,TOBACCO MANUFACT	1	No Quantity							47436			0
S3	2009	2009	2009	2	0	2	Export	450	Madagascar	MDG	826	United Kingdom	GBR								12	TOBACCO,TOBACCO MANUFACT	1	No Quantity							10			0
S3	2009	2009	2009	2	0	2	Export	450	Madagascar	MDG	842	USA	USA								12	TOBACCO,TOBACCO MANUFACT	1	No Quantity							20			0
S3	2009	2009	2009	2	0	2	Export	450	Madagascar	MDG	899	Areas, nes									12	TOBACCO,TOBACCO MANUFACT	1	No Quantity							10520			0
S3	2009	2009	2009	2	0	2	Export	454	Malawi	MWI	0	World	WLD								12	TOBACCO,TOBACCO MANUFACT	1	No Quantity							759531496			0
S3	2009	2009	2009	2	0	2	Export	454	Malawi	MWI	12	Algeria	DZA								12	TOBACCO,TOBACCO MANUFACT	1	No Quantity							1460486			0
S3	2009	2009	2009	2	0	2	Export	454	Malawi	MWI	31	Azerbaijan	AZE								12	TOBACCO,TOBACCO MANUFACT	1	No Quantity							929391			0
S3	2009	2009	2009	2	0	2	Export	454	Malawi	MWI	32	Argentina	ARG								12	TOBACCO,TOBACCO MANUFACT	1	No Quantity							1447188			0
S3	2009	2009	2009	2	0	2	Export	454	Malawi	MWI	36	Australia	AUS								12	TOBACCO,TOBACCO MANUFACT	1	No Quantity							2904932			0
S3	2009	2009	2009	2	0	2	Export	454	Malawi	MWI	51	Armenia	ARM								12	TOBACCO,TOBACCO MANUFACT	1	No Quantity							309099			0
S3	2009	2009	2009	2	0	2	Export	454	Malawi	MWI	56	Belgium	BEL								12	TOBACCO,TOBACCO MANUFACT	1	No Quantity							205851253			0
S3	2009	2009	2009	2	0	2	Export	454	Malawi	MWI	72	Botswana	BWA								12	TOBACCO,TOBACCO MANUFACT	1	No Quantity							71725			0
S3	2009	2009	2009	2	0	2	Export	454	Malawi	MWI	76	Brazil	BRA								12	TOBACCO,TOBACCO MANUFACT	1	No Quantity							3131064			0
S3	2009	2009	2009	2	0	2	Export	454	Malawi	MWI	92	Br. Virgin Isds	VGB								12	TOBACCO,TOBACCO MANUFACT	1	No Quantity							6743408			0
S3	2009	2009	2009	2	0	2	Export	454	Malawi	MWI	100	Bulgaria	BGR								12	TOBACCO,TOBACCO MANUFACT	1	No Quantity							1515107			0
S3	2009	2009	2009	2	0	2	Export	454	Malawi	MWI	112	Belarus	BLR								12	TOBACCO,TOBACCO MANUFACT	1	No Quantity							663547			0
S3	2009	2009	2009	2	0	2	Export	454	Malawi	MWI	124	Canada	CAN								12	TOBACCO,TOBACCO MANUFACT	1	No Quantity							10329			0
S3	2009	2009	2009	2	0	2	Export	454	Malawi	MWI	140	Central African Rep.	CAF								12	TOBACCO,TOBACCO MANUFACT	1	No Quantity							125367			0
S3	2009	2009	2009	2	0	2	Export	454	Malawi	MWI	156	China	CHN								12	TOBACCO,TOBACCO MANUFACT	1	No Quantity							23292997			0
S3	2009	2009	2009	2	0	2	Export	454	Malawi	MWI	170	Colombia	COL								12	TOBACCO,TOBACCO MANUFACT	1	No Quantity							35808			0
S3	2009	2009	2009	2	0	2	Export	454	Malawi	MWI	188	Costa Rica	CRI								12	TOBACCO,TOBACCO MANUFACT	1	No Quantity							365617			0
S3	2009	2009	2009	2	0	2	Export	454	Malawi	MWI	191	Croatia	HRV								12	TOBACCO,TOBACCO MANUFACT	1	No Quantity							2716635			0
S3	2009	2009	2009	2	0	2	Export	454	Malawi	MWI	203	Czechia	CZE								12	TOBACCO,TOBACCO MANUFACT	1	No Quantity							2018980			0
S3	2009	2009	2009	2	0	2	Export	454	Malawi	MWI	208	Denmark	DNK								12	TOBACCO,TOBACCO MANUFACT	1	No Quantity							4261062			0
S3	2009	2009	2009	2	0	2	Export	454	Malawi	MWI	214	Dominican Rep.	DOM								12	TOBACCO,TOBACCO MANUFACT	1	No Quantity							148360			0
S3	2009	2009	2009	2	0	2	Export	454	Malawi	MWI	251	France	FRA								12	TOBACCO,TOBACCO MANUFACT	1	No Quantity							5021575			0
S3	2009	2009	2009	2	0	2	Export	454	Malawi	MWI	266	Gabon	GAB								12	TOBACCO,TOBACCO MANUFACT	1	No Quantity							29088			0
S3	2009	2009	2009	2	0	2	Export	454	Malawi	MWI	268	Georgia	GEO								12	TOBACCO,TOBACCO MANUFACT	1	No Quantity							158158			0
S3	2009	2009	2009	2	0	2	Export	454	Malawi	MWI	270	Gambia	GMB								12	TOBACCO,TOBACCO MANUFACT	1	No Quantity							561768			0
S3	2009	2009	2009	2	0	2	Export	454	Malawi	MWI	276	Germany	DEU								12	TOBACCO,TOBACCO MANUFACT	1	No Quantity							34850438			0
S3	2009	2009	2009	2	0	2	Export	454	Malawi	MWI	300	Greece	GRC								12	TOBACCO,TOBACCO MANUFACT	1	No Quantity							9777210			0
S3	2009	2009	2009	2	0	2	Export	454	Malawi	MWI	320	Guatemala	GTM								12	TOBACCO,TOBACCO MANUFACT	1	No Quantity							385592			0
S3	2009	2009	2009	2	0	2	Export	454	Malawi	MWI	340	Honduras	HND								12	TOBACCO,TOBACCO MANUFACT	1	No Quantity							662773			0
S3	2009	2009	2009	2	0	2	Export	454	Malawi	MWI	348	Hungary	HUN								12	TOBACCO,TOBACCO MANUFACT	1	No Quantity							87752			0
S3	2009	2009	2009	2	0	2	Export	454	Malawi	MWI	360	Indonesia	IDN								12	TOBACCO,TOBACCO MANUFACT	1	No Quantity							20421			0
S3	2009	2009	2009	2	0	2	Export	454	Malawi	MWI	364	Iran	IRN								12	TOBACCO,TOBACCO MANUFACT	1	No Quantity							4263036			0
S3	2009	2009	2009	2	0	2	Export	454	Malawi	MWI	372	Ireland	IRL								12	TOBACCO,TOBACCO MANUFACT	1	No Quantity							4999837			0
S3	2009	2009	2009	2	0	2	Export	454	Malawi	MWI	381	Italy	ITA								12	TOBACCO,TOBACCO MANUFACT	1	No Quantity							456437			0
S3	2009	2009	2009	2	0	2	Export	454	Malawi	MWI	384	Côte d'Ivoire	CIV								12	TOBACCO,TOBACCO MANUFACT	1	No Quantity							179179			0
S3	2009	2009	2009	2	0	2	Export	454	Malawi	MWI	392	Japan	JPN								12	TOBACCO,TOBACCO MANUFACT	1	No Quantity							50761			0
S3	2009	2009	2009	2	0	2	Export	454	Malawi	MWI	398	Kazakhstan	KAZ								12	TOBACCO,TOBACCO MANUFACT	1	No Quantity							288601			0
S3	2009	2009	2009	2	0	2	Export	454	Malawi	MWI	404	Kenya	KEN								12	TOBACCO,TOBACCO MANUFACT	1	No Quantity							101326			0
S3	2009	2009	2009	2	0	2	Export	454	Malawi	MWI	408	Dem. People's Rep. of Korea	PRK								12	TOBACCO,TOBACCO MANUFACT	1	No Quantity							1065134			0
S3	2009	2009	2009	2	0	2	Export	454	Malawi	MWI	410	Rep. of Korea	KOR								12	TOBACCO,TOBACCO MANUFACT	1	No Quantity							10708443			0
S3	2009	2009	2009	2	0	2	Export	454	Malawi	MWI	434	Libya	LBY								12	TOBACCO,TOBACCO MANUFACT	1	No Quantity							1227243			0
S3	2009	2009	2009	2	0	2	Export	454	Malawi	MWI	440	Lithuania	LTU								12	TOBACCO,TOBACCO MANUFACT	1	No Quantity							6498246			0
S3	2009	2009	2009	2	0	2	Export	454	Malawi	MWI	442	Luxembourg	LUX								12	TOBACCO,TOBACCO MANUFACT	1	No Quantity							759022			0
S3	2009	2009	2009	2	0	2	Export	454	Malawi	MWI	458	Malaysia	MYS								12	TOBACCO,TOBACCO MANUFACT	1	No Quantity							3080571			0
S3	2009	2009	2009	2	0	2	Export	454	Malawi	MWI	478	Mauritania	MRT								12	TOBACCO,TOBACCO MANUFACT	1	No Quantity							123294			0
S3	2009	2009	2009	2	0	2	Export	454	Malawi	MWI	484	Mexico	MEX								12	TOBACCO,TOBACCO MANUFACT	1	No Quantity							4602477			0
S3	2009	2009	2009	2	0	2	Export	454	Malawi	MWI	490	Other Asia, nes									12	TOBACCO,TOBACCO MANUFACT	1	No Quantity							1651047			0
S3	2009	2009	2009	2	0	2	Export	454	Malawi	MWI	504	Morocco	MAR								12	TOBACCO,TOBACCO MANUFACT	1	No Quantity							1332802			0
S3	2009	2009	2009	2	0	2	Export	454	Malawi	MWI	508	Mozambique	MOZ								12	TOBACCO,TOBACCO MANUFACT	1	No Quantity							4852455			0
S3	2009	2009	2009	2	0	2	Export	454	Malawi	MWI	528	Netherlands	NLD								12	TOBACCO,TOBACCO MANUFACT	1	No Quantity							47834614			0
S3	2009	2009	2009	2	0	2	Export	454	Malawi	MWI	554	New Zealand	NZL								12	TOBACCO,TOBACCO MANUFACT	1	No Quantity							501707			0
S3	2009	2009	2009	2	0	2	Export	454	Malawi	MWI	562	Niger	NER								12	TOBACCO,TOBACCO MANUFACT	1	No Quantity							1610436			0
S3	2009	2009	2009	2	0	2	Export	454	Malawi	MWI	566	Nigeria	NGA								12	TOBACCO,TOBACCO MANUFACT	1	No Quantity							7013			0
S3	2009	2009	2009	2	0	2	Export	454	Malawi	MWI	580	N. Mariana Isds	MNP								12	TOBACCO,TOBACCO MANUFACT	1	No Quantity							22761			0
S3	2009	2009	2009	2	0	2	Export	454	Malawi	MWI	586	Pakistan	PAK								12	TOBACCO,TOBACCO MANUFACT	1	No Quantity							716737			0
S3	2009	2009	2009	2	0	2	Export	454	Malawi	MWI	600	Paraguay	PRY								12	TOBACCO,TOBACCO MANUFACT	1	No Quantity							34873628			0
S3	2009	2009	2009	2	0	2	Export	454	Malawi	MWI	608	Philippines	PHL								12	TOBACCO,TOBACCO MANUFACT	1	No Quantity							26845470			0
S3	2009	2009	2009	2	0	2	Export	454	Malawi	MWI	616	Poland	POL								12	TOBACCO,TOBACCO MANUFACT	1	No Quantity							15230793			0
S3	2009	2009	2009	2	0	2	Export	454	Malawi	MWI	620	Portugal	PRT								12	TOBACCO,TOBACCO MANUFACT	1	No Quantity							9838920			0
S3	2009	2009	2009	2	0	2	Export	454	Malawi	MWI	642	Romania	ROU								12	TOBACCO,TOBACCO MANUFACT	1	No Quantity							648622			0
S3	2009	2009	2009	2	0	2	Export	454	Malawi	MWI	643	Russian Federation	RUS								12	TOBACCO,TOBACCO MANUFACT	1	No Quantity							34615164			0
S3	2009	2009	2009	2	0	2	Export	454	Malawi	MWI	686	Senegal	SEN								12	TOBACCO,TOBACCO MANUFACT	1	No Quantity							70367			0
S3	2009	2009	2009	2	0	2	Export	454	Malawi	MWI	688	Serbia	SRB								12	TOBACCO,TOBACCO MANUFACT	1	No Quantity							538010			0
S3	2009	2009	2009	2	0	2	Export	454	Malawi	MWI	690	Seychelles	SYC								12	TOBACCO,TOBACCO MANUFACT	1	No Quantity							57381			0
S3	2009	2009	2009	2	0	2	Export	454	Malawi	MWI	699	India	IND								12	TOBACCO,TOBACCO MANUFACT	1	No Quantity							6084			0
S3	2009	2009	2009	2	0	2	Export	454	Malawi	MWI	704	Viet Nam	VNM								12	TOBACCO,TOBACCO MANUFACT	1	No Quantity							100061			0
S3	2009	2009	2009	2	0	2	Export	454	Malawi	MWI	710	South Africa	ZAF								12	TOBACCO,TOBACCO MANUFACT	1	No Quantity							7829925			0
S3	2009	2009	2009	2	0	2	Export	454	Malawi	MWI	716	Zimbabwe	ZWE								12	TOBACCO,TOBACCO MANUFACT	1	No Quantity							7509048			0
S3	2009	2009	2009	2	0	2	Export	454	Malawi	MWI	724	Spain	ESP								12	TOBACCO,TOBACCO MANUFACT	1	No Quantity							5003080			0
S3	2009	2009	2009	2	0	2	Export	454	Malawi	MWI	748	Swaziland	SWZ								12	TOBACCO,TOBACCO MANUFACT	1	No Quantity							10004444			0
S3	2009	2009	2009	2	0	2	Export	454	Malawi	MWI	757	Switzerland	CHE								12	TOBACCO,TOBACCO MANUFACT	1	No Quantity							51237030			0
S3	2009	2009	2009	2	0	2	Export	454	Malawi	MWI	780	Trinidad and Tobago	TTO								12	TOBACCO,TOBACCO MANUFACT	1	No Quantity							113021			0
S3	2009	2009	2009	2	0	2	Export	454	Malawi	MWI	788	Tunisia	TUN								12	TOBACCO,TOBACCO MANUFACT	1	No Quantity							2493208			0
S3	2009	2009	2009	2	0	2	Export	454	Malawi	MWI	792	Turkey	TUR								12	TOBACCO,TOBACCO MANUFACT	1	No Quantity							17657407			0
S3	2009	2009	2009	2	0	2	Export	454	Malawi	MWI	804	Ukraine	UKR								12	TOBACCO,TOBACCO MANUFACT	1	No Quantity							8338231			0
S3	2009	2009	2009	2	0	2	Export	454	Malawi	MWI	818	Egypt	EGY								12	TOBACCO,TOBACCO MANUFACT	1	No Quantity							72486793			0
S3	2009	2009	2009	2	0	2	Export	454	Malawi	MWI	826	United Kingdom	GBR								12	TOBACCO,TOBACCO MANUFACT	1	No Quantity							11904853			0
S3	2009	2009	2009	2	0	2	Export	454	Malawi	MWI	834	United Rep. of Tanzania	TZA								12	TOBACCO,TOBACCO MANUFACT	1	No Quantity							108494			0
S3	2009	2009	2009	2	0	2	Export	454	Malawi	MWI	842	USA	USA								12	TOBACCO,TOBACCO MANUFACT	1	No Quantity							35076878			0
S3	2009	2009	2009	2	0	2	Export	454	Malawi	MWI	860	Uzbekistan	UZB								12	TOBACCO,TOBACCO MANUFACT	1	No Quantity							180132			0
S3	2009	2009	2009	2	0	2	Export	454	Malawi	MWI	894	Zambia	ZMB								12	TOBACCO,TOBACCO MANUFACT	1	No Quantity							274139			0
S3	2009	2009	2009	2	0	2	Export	450	Madagascar	MDG	0	World	WLD								21	HIDES,SKINS,FURSKINS,RAW	1	No Quantity							2017868			0
S3	2009	2009	2009	2	0	2	Export	450	Madagascar	MDG	156	China	CHN								21	HIDES,SKINS,FURSKINS,RAW	1	No Quantity							1328694			0
S3	2009	2009	2009	2	0	2	Export	450	Madagascar	MDG	251	France	FRA								21	HIDES,SKINS,FURSKINS,RAW	1	No Quantity							72135			0
S3	2009	2009	2009	2	0	2	Export	450	Madagascar	MDG	344	China, Hong Kong SAR	HKG								21	HIDES,SKINS,FURSKINS,RAW	1	No Quantity							385947			0
S3	2009	2009	2009	2	0	2	Export	450	Madagascar	MDG	392	Japan	JPN								21	HIDES,SKINS,FURSKINS,RAW	1	No Quantity							180826			0
S3	2009	2009	2009	2	0	2	Export	450	Madagascar	MDG	586	Pakistan	PAK								21	HIDES,SKINS,FURSKINS,RAW	1	No Quantity							19983			0
S3	2009	2009	2009	2	0	2	Export	450	Madagascar	MDG	699	India	IND								21	HIDES,SKINS,FURSKINS,RAW	1	No Quantity							8497			0
S3	2009	2009	2009	2	0	2	Export	450	Madagascar	MDG	710	South Africa	ZAF								21	HIDES,SKINS,FURSKINS,RAW	1	No Quantity							124			0
S3	2009	2009	2009	2	0	2	Export	450	Madagascar	MDG	826	United Kingdom	GBR								21	HIDES,SKINS,FURSKINS,RAW	1	No Quantity							21662			0
S3	2009	2009	2009	2	0	2	Export	454	Malawi	MWI	0	World	WLD								21	HIDES,SKINS,FURSKINS,RAW	1	No Quantity							856359			0
S3	2009	2009	2009	2	0	2	Export	454	Malawi	MWI	56	Belgium	BEL								21	HIDES,SKINS,FURSKINS,RAW	1	No Quantity							142			0
S3	2009	2009	2009	2	0	2	Export	454	Malawi	MWI	268	Georgia	GEO								21	HIDES,SKINS,FURSKINS,RAW	1	No Quantity							70483			0
S3	2009	2009	2009	2	0	2	Export	454	Malawi	MWI	276	Germany	DEU								21	HIDES,SKINS,FURSKINS,RAW	1	No Quantity							63994			0
S3	2009	2009	2009	2	0	2	Export	454	Malawi	MWI	344	China, Hong Kong SAR	HKG								21	HIDES,SKINS,FURSKINS,RAW	1	No Quantity							132235			0
S3	2009	2009	2009	2	0	2	Export	454	Malawi	MWI	381	Italy	ITA								21	HIDES,SKINS,FURSKINS,RAW	1	No Quantity							96712			0
S3	2009	2009	2009	2	0	2	Export	454	Malawi	MWI	404	Kenya	KEN								21	HIDES,SKINS,FURSKINS,RAW	1	No Quantity							294625			0
S3	2009	2009	2009	2	0	2	Export	454	Malawi	MWI	586	Pakistan	PAK								21	HIDES,SKINS,FURSKINS,RAW	1	No Quantity							40456			0
S3	2009	2009	2009	2	0	2	Export	454	Malawi	MWI	710	South Africa	ZAF								21	HIDES,SKINS,FURSKINS,RAW	1	No Quantity							23681			0
S3	2009	2009	2009	2	0	2	Export	454	Malawi	MWI	826	United Kingdom	GBR								21	HIDES,SKINS,FURSKINS,RAW	1	No Quantity							26518			0
S3	2009	2009	2009	2	0	2	Export	454	Malawi	MWI	834	United Rep. of Tanzania	TZA								21	HIDES,SKINS,FURSKINS,RAW	1	No Quantity							4424			0
S3	2009	2009	2009	2	0	2	Export	454	Malawi	MWI	842	USA	USA								21	HIDES,SKINS,FURSKINS,RAW	1	No Quantity							103092			0
S3	2009	2009	2009	2	0	2	Export	450	Madagascar	MDG	0	World	WLD								22	OIL SEED,OLEAGINUS FRUIT	1	No Quantity							346351			0
S3	2009	2009	2009	2	0	2	Export	450	Madagascar	MDG	174	Comoros	COM								22	OIL SEED,OLEAGINUS FRUIT	1	No Quantity							35077			0
S3	2009	2009	2009	2	0	2	Export	450	Madagascar	MDG	175	Mayotte	MYT								22	OIL SEED,OLEAGINUS FRUIT	1	No Quantity							12526			0
S3	2009	2009	2009	2	0	2	Export	450	Madagascar	MDG	251	France	FRA								22	OIL SEED,OLEAGINUS FRUIT	1	No Quantity							24415			0
S3	2009	2009	2009	2	0	2	Export	450	Madagascar	MDG	381	Italy	ITA								22	OIL SEED,OLEAGINUS FRUIT	1	No Quantity							281			0
S3	2009	2009	2009	2	0	2	Export	450	Madagascar	MDG	480	Mauritius	MUS								22	OIL SEED,OLEAGINUS FRUIT	1	No Quantity							274025			0
S3	2009	2009	2009	2	0	2	Export	450	Madagascar	MDG	757	Switzerland	CHE								22	OIL SEED,OLEAGINUS FRUIT	1	No Quantity							28			0
S3	2009	2009	2009	2	0	2	Export	454	Malawi	MWI	0	World	WLD								22	OIL SEED,OLEAGINUS FRUIT	1	No Quantity							54605750			0
S3	2009	2009	2009	2	0	2	Export	454	Malawi	MWI	72	Botswana	BWA								22	OIL SEED,OLEAGINUS FRUIT	1	No Quantity							451			0
S3	2009	2009	2009	2	0	2	Export	454	Malawi	MWI	156	China	CHN								22	OIL SEED,OLEAGINUS FRUIT	1	No Quantity							292246			0
S3	2009	2009	2009	2	0	2	Export	454	Malawi	MWI	231	Ethiopia	ETH								22	OIL SEED,OLEAGINUS FRUIT	1	No Quantity							1102			0
S3	2009	2009	2009	2	0	2	Export	454	Malawi	MWI	276	Germany	DEU								22	OIL SEED,OLEAGINUS FRUIT	1	No Quantity							3038			0
S3	2009	2009	2009	2	0	2	Export	454	Malawi	MWI	381	Italy	ITA								22	OIL SEED,OLEAGINUS FRUIT	1	No Quantity							473			0
S3	2009	2009	2009	2	0	2	Export	454	Malawi	MWI	392	Japan	JPN								22	OIL SEED,OLEAGINUS FRUIT	1	No Quantity							49212			0
S3	2009	2009	2009	2	0	2	Export	454	Malawi	MWI	404	Kenya	KEN								22	OIL SEED,OLEAGINUS FRUIT	1	No Quantity							1100584			0
S3	2009	2009	2009	2	0	2	Export	454	Malawi	MWI	508	Mozambique	MOZ								22	OIL SEED,OLEAGINUS FRUIT	1	No Quantity							23917918			0
S3	2009	2009	2009	2	0	2	Export	454	Malawi	MWI	710	South Africa	ZAF								22	OIL SEED,OLEAGINUS FRUIT	1	No Quantity							14836509			0
S3	2009	2009	2009	2	0	2	Export	454	Malawi	MWI	716	Zimbabwe	ZWE								22	OIL SEED,OLEAGINUS FRUIT	1	No Quantity							1848031			0
S3	2009	2009	2009	2	0	2	Export	454	Malawi	MWI	784	United Arab Emirates	ARE								22	OIL SEED,OLEAGINUS FRUIT	1	No Quantity							43036			0
S3	2009	2009	2009	2	0	2	Export	454	Malawi	MWI	826	United Kingdom	GBR								22	OIL SEED,OLEAGINUS FRUIT	1	No Quantity							153142			0
S3	2009	2009	2009	2	0	2	Export	454	Malawi	MWI	834	United Rep. of Tanzania	TZA								22	OIL SEED,OLEAGINUS FRUIT	1	No Quantity							5725738			0
S3	2009	2009	2009	2	0	2	Export	454	Malawi	MWI	894	Zambia	ZMB								22	OIL SEED,OLEAGINUS FRUIT	1	No Quantity							6634270			0
S3	2009	2009	2009	2	0	2	Export	450	Madagascar	MDG	0	World	WLD								23	CRUDE RUBBER	1	No Quantity							5008			0
S3	2009	2009	2009	2	0	2	Export	450	Madagascar	MDG	724	Spain	ESP								23	CRUDE RUBBER	1	No Quantity							5008			0
S3	2009	2009	2009	2	0	2	Export	454	Malawi	MWI	0	World	WLD								23	CRUDE RUBBER	1	No Quantity							4222182			0
S3	2009	2009	2009	2	0	2	Export	454	Malawi	MWI	404	Kenya	KEN								23	CRUDE RUBBER	1	No Quantity							101339			0
S3	2009	2009	2009	2	0	2	Export	454	Malawi	MWI	710	South Africa	ZAF								23	CRUDE RUBBER	1	No Quantity							2704242			0
S3	2009	2009	2009	2	0	2	Export	454	Malawi	MWI	716	Zimbabwe	ZWE								23	CRUDE RUBBER	1	No Quantity							231793			0
S3	2009	2009	2009	2	0	2	Export	454	Malawi	MWI	894	Zambia	ZMB								23	CRUDE RUBBER	1	No Quantity							1184808			0
S3	2009	2009	2009	2	0	2	Export	450	Madagascar	MDG	0	World	WLD								24	CORK AND WOOD	1	No Quantity							34238621			0
S3	2009	2009	2009	2	0	2	Export	450	Madagascar	MDG	56	Belgium	BEL								24	CORK AND WOOD	1	No Quantity							1693			0
S3	2009	2009	2009	2	0	2	Export	450	Madagascar	MDG	124	Canada	CAN								24	CORK AND WOOD	1	No Quantity							1489			0
S3	2009	2009	2009	2	0	2	Export	450	Madagascar	MDG	156	China	CHN								24	CORK AND WOOD	1	No Quantity							28008936			0
S3	2009	2009	2009	2	0	2	Export	450	Madagascar	MDG	174	Comoros	COM								24	CORK AND WOOD	1	No Quantity							494479			0
S3	2009	2009	2009	2	0	2	Export	450	Madagascar	MDG	175	Mayotte	MYT								24	CORK AND WOOD	1	No Quantity							1209070			0
S3	2009	2009	2009	2	0	2	Export	450	Madagascar	MDG	251	France	FRA								24	CORK AND WOOD	1	No Quantity							1110718			0
S3	2009	2009	2009	2	0	2	Export	450	Madagascar	MDG	276	Germany	DEU								24	CORK AND WOOD	1	No Quantity							12451			0
S3	2009	2009	2009	2	0	2	Export	450	Madagascar	MDG	344	China, Hong Kong SAR	HKG								24	CORK AND WOOD	1	No Quantity							1206404			0
S3	2009	2009	2009	2	0	2	Export	450	Madagascar	MDG	480	Mauritius	MUS								24	CORK AND WOOD	1	No Quantity							2010415			0
S3	2009	2009	2009	2	0	2	Export	450	Madagascar	MDG	699	India	IND								24	CORK AND WOOD	1	No Quantity							13835			0
S3	2009	2009	2009	2	0	2	Export	450	Madagascar	MDG	724	Spain	ESP								24	CORK AND WOOD	1	No Quantity							165865			0
S3	2009	2009	2009	2	0	2	Export	450	Madagascar	MDG	899	Areas, nes									24	CORK AND WOOD	1	No Quantity							3264			0
S3	2009	2009	2009	2	0	2	Export	454	Malawi	MWI	0	World	WLD								24	CORK AND WOOD	1	No Quantity							9758508			0
S3	2009	2009	2009	2	0	2	Export	454	Malawi	MWI	72	Botswana	BWA								24	CORK AND WOOD	1	No Quantity							2667858			0
S3	2009	2009	2009	2	0	2	Export	454	Malawi	MWI	156	China	CHN								24	CORK AND WOOD	1	No Quantity							14375			0
S3	2009	2009	2009	2	0	2	Export	454	Malawi	MWI	404	Kenya	KEN								24	CORK AND WOOD	1	No Quantity							2836263			0
S3	2009	2009	2009	2	0	2	Export	454	Malawi	MWI	458	Malaysia	MYS								24	CORK AND WOOD	1	No Quantity							7193			0
S3	2009	2009	2009	2	0	2	Export	454	Malawi	MWI	508	Mozambique	MOZ								24	CORK AND WOOD	1	No Quantity							1401851			0
S3	2009	2009	2009	2	0	2	Export	454	Malawi	MWI	710	South Africa	ZAF								24	CORK AND WOOD	1	No Quantity							1296983			0
S3	2009	2009	2009	2	0	2	Export	454	Malawi	MWI	800	Uganda	UGA								24	CORK AND WOOD	1	No Quantity							213			0
S3	2009	2009	2009	2	0	2	Export	454	Malawi	MWI	834	United Rep. of Tanzania	TZA								24	CORK AND WOOD	1	No Quantity							1311072			0
S3	2009	2009	2009	2	0	2	Export	454	Malawi	MWI	894	Zambia	ZMB								24	CORK AND WOOD	1	No Quantity							222701			0
S3	2009	2009	2009	2	0	2	Export	450	Madagascar	MDG	0	World	WLD								25	PULP AND WASTE PAPER	1	No Quantity							38085			0
S3	2009	2009	2009	2	0	2	Export	450	Madagascar	MDG	251	France	FRA								25	PULP AND WASTE PAPER	1	No Quantity							27			0
S3	2009	2009	2009	2	0	2	Export	450	Madagascar	MDG	480	Mauritius	MUS								25	PULP AND WASTE PAPER	1	No Quantity							4137			0
S3	2009	2009	2009	2	0	2	Export	450	Madagascar	MDG	699	India	IND								25	PULP AND WASTE PAPER	1	No Quantity							31648			0
S3	2009	2009	2009	2	0	2	Export	450	Madagascar	MDG	710	South Africa	ZAF								25	PULP AND WASTE PAPER	1	No Quantity							2131			0
S3	2009	2009	2009	2	0	2	Export	450	Madagascar	MDG	818	Egypt	EGY								25	PULP AND WASTE PAPER	1	No Quantity							141			0
S3	2009	2009	2009	2	0	2	Export	454	Malawi	MWI	0	World	WLD								25	PULP AND WASTE PAPER	1	No Quantity							238306			0
S3	2009	2009	2009	2	0	2	Export	454	Malawi	MWI	344	China, Hong Kong SAR	HKG								25	PULP AND WASTE PAPER	1	No Quantity							98215			0
S3	2009	2009	2009	2	0	2	Export	454	Malawi	MWI	428	Latvia	LVA								25	PULP AND WASTE PAPER	1	No Quantity							283			0
S3	2009	2009	2009	2	0	2	Export	454	Malawi	MWI	490	Other Asia, nes									25	PULP AND WASTE PAPER	1	No Quantity							98912			0
S3	2009	2009	2009	2	0	2	Export	454	Malawi	MWI	710	South Africa	ZAF								25	PULP AND WASTE PAPER	1	No Quantity							27672			0
S3	2009	2009	2009	2	0	2	Export	454	Malawi	MWI	834	United Rep. of Tanzania	TZA								25	PULP AND WASTE PAPER	1	No Quantity							18			0
S3	2009	2009	2009	2	0	2	Export	454	Malawi	MWI	894	Zambia	ZMB								25	PULP AND WASTE PAPER	1	No Quantity							13205			0
S3	2009	2009	2009	2	0	2	Export	450	Madagascar	MDG	0	World	WLD								26	TEXTILE FIBRES	1	No Quantity							1972603			0
S3	2009	2009	2009	2	0	2	Export	450	Madagascar	MDG	50	Bangladesh	BGD								26	TEXTILE FIBRES	1	No Quantity							17715			0
S3	2009	2009	2009	2	0	2	Export	450	Madagascar	MDG	56	Belgium	BEL								26	TEXTILE FIBRES	1	No Quantity							30478			0
S3	2009	2009	2009	2	0	2	Export	450	Madagascar	MDG	156	China	CHN								26	TEXTILE FIBRES	1	No Quantity							638102			0
S3	2009	2009	2009	2	0	2	Export	450	Madagascar	MDG	174	Comoros	COM								26	TEXTILE FIBRES	1	No Quantity							2084			0
S3	2009	2009	2009	2	0	2	Export	450	Madagascar	MDG	251	France	FRA								26	TEXTILE FIBRES	1	No Quantity							7850			0
S3	2009	2009	2009	2	0	2	Export	450	Madagascar	MDG	276	Germany	DEU								26	TEXTILE FIBRES	1	No Quantity							364914			0
S3	2009	2009	2009	2	0	2	Export	450	Madagascar	MDG	381	Italy	ITA								26	TEXTILE FIBRES	1	No Quantity							12110			0
S3	2009	2009	2009	2	0	2	Export	450	Madagascar	MDG	384	Côte d'Ivoire	CIV								26	TEXTILE FIBRES	1	No Quantity							11544			0
S3	2009	2009	2009	2	0	2	Export	450	Madagascar	MDG	480	Mauritius	MUS								26	TEXTILE FIBRES	1	No Quantity							8549			0
S3	2009	2009	2009	2	0	2	Export	450	Madagascar	MDG	504	Morocco	MAR								26	TEXTILE FIBRES	1	No Quantity							341835			0
S3	2009	2009	2009	2	0	2	Export	450	Madagascar	MDG	608	Philippines	PHL								26	TEXTILE FIBRES	1	No Quantity							58201			0
S3	2009	2009	2009	2	0	2	Export	450	Madagascar	MDG	620	Portugal	PRT								26	TEXTILE FIBRES	1	No Quantity							18295			0
S3	2009	2009	2009	2	0	2	Export	450	Madagascar	MDG	643	Russian Federation	RUS								26	TEXTILE FIBRES	1	No Quantity							22826			0
S3	2009	2009	2009	2	0	2	Export	450	Madagascar	MDG	699	India	IND								26	TEXTILE FIBRES	1	No Quantity							44029			0
S3	2009	2009	2009	2	0	2	Export	450	Madagascar	MDG	710	South Africa	ZAF								26	TEXTILE FIBRES	1	No Quantity							11			0
S3	2009	2009	2009	2	0	2	Export	450	Madagascar	MDG	724	Spain	ESP								26	TEXTILE FIBRES	1	No Quantity							366608			0
S3	2009	2009	2009	2	0	2	Export	450	Madagascar	MDG	795	Turkmenistan	TKM								26	TEXTILE FIBRES	1	No Quantity							27451			0
S3	2009	2009	2009	2	0	2	Export	454	Malawi	MWI	0	World	WLD								26	TEXTILE FIBRES	1	No Quantity							30090523			0
S3	2009	2009	2009	2	0	2	Export	454	Malawi	MWI	8	Albania	ALB								26	TEXTILE FIBRES	1	No Quantity							6731			0
S3	2009	2009	2009	2	0	2	Export	454	Malawi	MWI	36	Australia	AUS								26	TEXTILE FIBRES	1	No Quantity							2618			0
S3	2009	2009	2009	2	0	2	Export	454	Malawi	MWI	40	Austria	AUT								26	TEXTILE FIBRES	1	No Quantity							7076			0
S3	2009	2009	2009	2	0	2	Export	454	Malawi	MWI	48	Bahrain	BHR								26	TEXTILE FIBRES	1	No Quantity							269			0
S3	2009	2009	2009	2	0	2	Export	454	Malawi	MWI	56	Belgium	BEL								26	TEXTILE FIBRES	1	No Quantity							26051			0
S3	2009	2009	2009	2	0	2	Export	454	Malawi	MWI	72	Botswana	BWA								26	TEXTILE FIBRES	1	No Quantity							3372			0
S3	2009	2009	2009	2	0	2	Export	454	Malawi	MWI	116	Cambodia	KHM								26	TEXTILE FIBRES	1	No Quantity							638			0
S3	2009	2009	2009	2	0	2	Export	454	Malawi	MWI	120	Cameroon	CMR								26	TEXTILE FIBRES	1	No Quantity							177			0
S3	2009	2009	2009	2	0	2	Export	454	Malawi	MWI	124	Canada	CAN								26	TEXTILE FIBRES	1	No Quantity							39421			0
S3	2009	2009	2009	2	0	2	Export	454	Malawi	MWI	156	China	CHN								26	TEXTILE FIBRES	1	No Quantity							7051975			0
S3	2009	2009	2009	2	0	2	Export	454	Malawi	MWI	208	Denmark	DNK								26	TEXTILE FIBRES	1	No Quantity							2480			0
S3	2009	2009	2009	2	0	2	Export	454	Malawi	MWI	218	Ecuador	ECU								26	TEXTILE FIBRES	1	No Quantity							58			0
S3	2009	2009	2009	2	0	2	Export	454	Malawi	MWI	231	Ethiopia	ETH								26	TEXTILE FIBRES	1	No Quantity							7274			0
S3	2009	2009	2009	2	0	2	Export	454	Malawi	MWI	251	France	FRA								26	TEXTILE FIBRES	1	No Quantity							3383			0
S3	2009	2009	2009	2	0	2	Export	454	Malawi	MWI	276	Germany	DEU								26	TEXTILE FIBRES	1	No Quantity							7061			0
S3	2009	2009	2009	2	0	2	Export	454	Malawi	MWI	288	Ghana	GHA								26	TEXTILE FIBRES	1	No Quantity							10302			0
S3	2009	2009	2009	2	0	2	Export	454	Malawi	MWI	300	Greece	GRC								26	TEXTILE FIBRES	1	No Quantity							142			0
S3	2009	2009	2009	2	0	2	Export	454	Malawi	MWI	352	Iceland	ISL								26	TEXTILE FIBRES	1	No Quantity							2233			0
S3	2009	2009	2009	2	0	2	Export	454	Malawi	MWI	360	Indonesia	IDN								26	TEXTILE FIBRES	1	No Quantity							2476216			0
S3	2009	2009	2009	2	0	2	Export	454	Malawi	MWI	381	Italy	ITA								26	TEXTILE FIBRES	1	No Quantity							772			0
S3	2009	2009	2009	2	0	2	Export	454	Malawi	MWI	392	Japan	JPN								26	TEXTILE FIBRES	1	No Quantity							3331			0
S3	2009	2009	2009	2	0	2	Export	454	Malawi	MWI	404	Kenya	KEN								26	TEXTILE FIBRES	1	No Quantity							57626			0
S3	2009	2009	2009	2	0	2	Export	454	Malawi	MWI	428	Latvia	LVA								26	TEXTILE FIBRES	1	No Quantity							4768			0
S3	2009	2009	2009	2	0	2	Export	454	Malawi	MWI	430	Liberia	LBR								26	TEXTILE FIBRES	1	No Quantity							531			0
S3	2009	2009	2009	2	0	2	Export	454	Malawi	MWI	458	Malaysia	MYS								26	TEXTILE FIBRES	1	No Quantity							531			0
S3	2009	2009	2009	2	0	2	Export	454	Malawi	MWI	480	Mauritius	MUS								26	TEXTILE FIBRES	1	No Quantity							276			0
S3	2009	2009	2009	2	0	2	Export	454	Malawi	MWI	500	Montserrat	MSR								26	TEXTILE FIBRES	1	No Quantity							1630			0
S3	2009	2009	2009	2	0	2	Export	454	Malawi	MWI	504	Morocco	MAR								26	TEXTILE FIBRES	1	No Quantity							1878			0
S3	2009	2009	2009	2	0	2	Export	454	Malawi	MWI	508	Mozambique	MOZ								26	TEXTILE FIBRES	1	No Quantity							3440104			0
S3	2009	2009	2009	2	0	2	Export	454	Malawi	MWI	528	Netherlands	NLD								26	TEXTILE FIBRES	1	No Quantity							3900			0
S3	2009	2009	2009	2	0	2	Export	454	Malawi	MWI	554	New Zealand	NZL								26	TEXTILE FIBRES	1	No Quantity							847			0
S3	2009	2009	2009	2	0	2	Export	454	Malawi	MWI	566	Nigeria	NGA								26	TEXTILE FIBRES	1	No Quantity							1717			0
S3	2009	2009	2009	2	0	2	Export	454	Malawi	MWI	579	Norway	NOR								26	TEXTILE FIBRES	1	No Quantity							12702			0
S3	2009	2009	2009	2	0	2	Export	454	Malawi	MWI	690	Seychelles	SYC								26	TEXTILE FIBRES	1	No Quantity							425			0
S3	2009	2009	2009	2	0	2	Export	454	Malawi	MWI	694	Sierra Leone	SLE								26	TEXTILE FIBRES	1	No Quantity							319			0
S3	2009	2009	2009	2	0	2	Export	454	Malawi	MWI	699	India	IND								26	TEXTILE FIBRES	1	No Quantity							7653			0
S3	2009	2009	2009	2	0	2	Export	454	Malawi	MWI	702	Singapore	SGP								26	TEXTILE FIBRES	1	No Quantity							1240			0
S3	2009	2009	2009	2	0	2	Export	454	Malawi	MWI	704	Viet Nam	VNM								26	TEXTILE FIBRES	1	No Quantity							473618			0
S3	2009	2009	2009	2	0	2	Export	454	Malawi	MWI	710	South Africa	ZAF								26	TEXTILE FIBRES	1	No Quantity							9315425			0
S3	2009	2009	2009	2	0	2	Export	454	Malawi	MWI	716	Zimbabwe	ZWE								26	TEXTILE FIBRES	1	No Quantity							150180			0
S3	2009	2009	2009	2	0	2	Export	454	Malawi	MWI	724	Spain	ESP								26	TEXTILE FIBRES	1	No Quantity							1488			0
S3	2009	2009	2009	2	0	2	Export	454	Malawi	MWI	736	Fmr Sudan	SDN								26	TEXTILE FIBRES	1	No Quantity							483			0
S3	2009	2009	2009	2	0	2	Export	454	Malawi	MWI	740	Suriname	SUR								26	TEXTILE FIBRES	1	No Quantity							425			0
S3	2009	2009	2009	2	0	2	Export	454	Malawi	MWI	748	Swaziland	SWZ								26	TEXTILE FIBRES	1	No Quantity							368174			0
S3	2009	2009	2009	2	0	2	Export	454	Malawi	MWI	764	Thailand	THA								26	TEXTILE FIBRES	1	No Quantity							401067			0
S3	2009	2009	2009	2	0	2	Export	454	Malawi	MWI	800	Uganda	UGA								26	TEXTILE FIBRES	1	No Quantity							28428			0
S3	2009	2009	2009	2	0	2	Export	454	Malawi	MWI	818	Egypt	EGY								26	TEXTILE FIBRES	1	No Quantity							262			0
S3	2009	2009	2009	2	0	2	Export	454	Malawi	MWI	826	United Kingdom	GBR								26	TEXTILE FIBRES	1	No Quantity							3093672			0
S3	2009	2009	2009	2	0	2	Export	454	Malawi	MWI	834	United Rep. of Tanzania	TZA								26	TEXTILE FIBRES	1	No Quantity							783613			0
S3	2009	2009	2009	2	0	2	Export	454	Malawi	MWI	842	USA	USA								26	TEXTILE FIBRES	1	No Quantity							63735			0
S3	2009	2009	2009	2	0	2	Export	454	Malawi	MWI	894	Zambia	ZMB								26	TEXTILE FIBRES	1	No Quantity							2222228			0
S3	2009	2009	2009	2	0	2	Export	450	Madagascar	MDG	0	World	WLD								27	CRUDE FERTILIZER,MINERAL	1	No Quantity							7543451			0
S3	2009	2009	2009	2	0	2	Export	450	Madagascar	MDG	24	Angola	AGO								27	CRUDE FERTILIZER,MINERAL	1	No Quantity							11			0
S3	2009	2009	2009	2	0	2	Export	450	Madagascar	MDG	36	Australia	AUS								27	CRUDE FERTILIZER,MINERAL	1	No Quantity							163			0
S3	2009	2009	2009	2	0	2	Export	450	Madagascar	MDG	56	Belgium	BEL								27	CRUDE FERTILIZER,MINERAL	1	No Quantity							105405			0
S3	2009	2009	2009	2	0	2	Export	450	Madagascar	MDG	120	Cameroon	CMR								27	CRUDE FERTILIZER,MINERAL	1	No Quantity							70			0
S3	2009	2009	2009	2	0	2	Export	450	Madagascar	MDG	144	Sri Lanka	LKA								27	CRUDE FERTILIZER,MINERAL	1	No Quantity							181			0
S3	2009	2009	2009	2	0	2	Export	450	Madagascar	MDG	156	China	CHN								27	CRUDE FERTILIZER,MINERAL	1	No Quantity							49070			0
S3	2009	2009	2009	2	0	2	Export	450	Madagascar	MDG	174	Comoros	COM								27	CRUDE FERTILIZER,MINERAL	1	No Quantity							222513			0
S3	2009	2009	2009	2	0	2	Export	450	Madagascar	MDG	175	Mayotte	MYT								27	CRUDE FERTILIZER,MINERAL	1	No Quantity							33445			0
S3	2009	2009	2009	2	0	2	Export	450	Madagascar	MDG	251	France	FRA								27	CRUDE FERTILIZER,MINERAL	1	No Quantity							360198			0
S3	2009	2009	2009	2	0	2	Export	450	Madagascar	MDG	266	Gabon	GAB								27	CRUDE FERTILIZER,MINERAL	1	No Quantity							10			0
S3	2009	2009	2009	2	0	2	Export	450	Madagascar	MDG	276	Germany	DEU								27	CRUDE FERTILIZER,MINERAL	1	No Quantity							1200730			0
S3	2009	2009	2009	2	0	2	Export	450	Madagascar	MDG	344	China, Hong Kong SAR	HKG								27	CRUDE FERTILIZER,MINERAL	1	No Quantity							55630			0
S3	2009	2009	2009	2	0	2	Export	450	Madagascar	MDG	372	Ireland	IRL								27	CRUDE FERTILIZER,MINERAL	1	No Quantity							3			0
S3	2009	2009	2009	2	0	2	Export	450	Madagascar	MDG	381	Italy	ITA								27	CRUDE FERTILIZER,MINERAL	1	No Quantity							1562188			0
S3	2009	2009	2009	2	0	2	Export	450	Madagascar	MDG	392	Japan	JPN								27	CRUDE FERTILIZER,MINERAL	1	No Quantity							101685			0
S3	2009	2009	2009	2	0	2	Export	450	Madagascar	MDG	410	Rep. of Korea	KOR								27	CRUDE FERTILIZER,MINERAL	1	No Quantity							37503			0
S3	2009	2009	2009	2	0	2	Export	450	Madagascar	MDG	442	Luxembourg	LUX								27	CRUDE FERTILIZER,MINERAL	1	No Quantity							167			0
S3	2009	2009	2009	2	0	2	Export	450	Madagascar	MDG	480	Mauritius	MUS								27	CRUDE FERTILIZER,MINERAL	1	No Quantity							247921			0
S3	2009	2009	2009	2	0	2	Export	450	Madagascar	MDG	484	Mexico	MEX								27	CRUDE FERTILIZER,MINERAL	1	No Quantity							15987			0
S3	2009	2009	2009	2	0	2	Export	450	Madagascar	MDG	528	Netherlands	NLD								27	CRUDE FERTILIZER,MINERAL	1	No Quantity							1			0
S3	2009	2009	2009	2	0	2	Export	450	Madagascar	MDG	690	Seychelles	SYC								27	CRUDE FERTILIZER,MINERAL	1	No Quantity							1450916			0
S3	2009	2009	2009	2	0	2	Export	450	Madagascar	MDG	699	India	IND								27	CRUDE FERTILIZER,MINERAL	1	No Quantity							804854			0
S3	2009	2009	2009	2	0	2	Export	450	Madagascar	MDG	710	South Africa	ZAF								27	CRUDE FERTILIZER,MINERAL	1	No Quantity							4113			0
S3	2009	2009	2009	2	0	2	Export	450	Madagascar	MDG	724	Spain	ESP								27	CRUDE FERTILIZER,MINERAL	1	No Quantity							168264			0
S3	2009	2009	2009	2	0	2	Export	450	Madagascar	MDG	757	Switzerland	CHE								27	CRUDE FERTILIZER,MINERAL	1	No Quantity							63			0
S3	2009	2009	2009	2	0	2	Export	450	Madagascar	MDG	764	Thailand	THA								27	CRUDE FERTILIZER,MINERAL	1	No Quantity							108564			0
S3	2009	2009	2009	2	0	2	Export	450	Madagascar	MDG	784	United Arab Emirates	ARE								27	CRUDE FERTILIZER,MINERAL	1	No Quantity							6282			0
S3	2009	2009	2009	2	0	2	Export	450	Madagascar	MDG	826	United Kingdom	GBR								27	CRUDE FERTILIZER,MINERAL	1	No Quantity							203276			0
S3	2009	2009	2009	2	0	2	Export	450	Madagascar	MDG	842	USA	USA								27	CRUDE FERTILIZER,MINERAL	1	No Quantity							804236			0
S3	2009	2009	2009	2	0	2	Export	454	Malawi	MWI	0	World	WLD								27	CRUDE FERTILIZER,MINERAL	1	No Quantity							755836			0
S3	2009	2009	2009	2	0	2	Export	454	Malawi	MWI	36	Australia	AUS								27	CRUDE FERTILIZER,MINERAL	1	No Quantity							824			0
S3	2009	2009	2009	2	0	2	Export	454	Malawi	MWI	56	Belgium	BEL								27	CRUDE FERTILIZER,MINERAL	1	No Quantity							2			0
S3	2009	2009	2009	2	0	2	Export	454	Malawi	MWI	156	China	CHN								27	CRUDE FERTILIZER,MINERAL	1	No Quantity							425			0
S3	2009	2009	2009	2	0	2	Export	454	Malawi	MWI	344	China, Hong Kong SAR	HKG								27	CRUDE FERTILIZER,MINERAL	1	No Quantity							425			0
S3	2009	2009	2009	2	0	2	Export	454	Malawi	MWI	430	Liberia	LBR								27	CRUDE FERTILIZER,MINERAL	1	No Quantity							74			0
S3	2009	2009	2009	2	0	2	Export	454	Malawi	MWI	490	Other Asia, nes									27	CRUDE FERTILIZER,MINERAL	1	No Quantity							100			0
S3	2009	2009	2009	2	0	2	Export	454	Malawi	MWI	508	Mozambique	MOZ								27	CRUDE FERTILIZER,MINERAL	1	No Quantity							285167			0
S3	2009	2009	2009	2	0	2	Export	454	Malawi	MWI	566	Nigeria	NGA								27	CRUDE FERTILIZER,MINERAL	1	No Quantity							67			0
S3	2009	2009	2009	2	0	2	Export	454	Malawi	MWI	699	India	IND								27	CRUDE FERTILIZER,MINERAL	1	No Quantity							15606			0
S3	2009	2009	2009	2	0	2	Export	454	Malawi	MWI	710	South Africa	ZAF								27	CRUDE FERTILIZER,MINERAL	1	No Quantity							405837			0
S3	2009	2009	2009	2	0	2	Export	454	Malawi	MWI	834	United Rep. of Tanzania	TZA								27	CRUDE FERTILIZER,MINERAL	1	No Quantity							1240			0
S3	2009	2009	2009	2	0	2	Export	454	Malawi	MWI	894	Zambia	ZMB								27	CRUDE FERTILIZER,MINERAL	1	No Quantity							46069			0
S3	2009	2009	2009	2	0	2	Export	450	Madagascar	MDG	0	World	WLD								28	METALLIFEROUS ORE,SCRAP	1	No Quantity							22401126			0
S3	2009	2009	2009	2	0	2	Export	450	Madagascar	MDG	36	Australia	AUS								28	METALLIFEROUS ORE,SCRAP	1	No Quantity							2			0
S3	2009	2009	2009	2	0	2	Export	450	Madagascar	MDG	50	Bangladesh	BGD								28	METALLIFEROUS ORE,SCRAP	1	No Quantity							73234			0
S3	2009	2009	2009	2	0	2	Export	450	Madagascar	MDG	124	Canada	CAN								28	METALLIFEROUS ORE,SCRAP	1	No Quantity							5			0
S3	2009	2009	2009	2	0	2	Export	450	Madagascar	MDG	144	Sri Lanka	LKA								28	METALLIFEROUS ORE,SCRAP	1	No Quantity							21914			0
S3	2009	2009	2009	2	0	2	Export	450	Madagascar	MDG	156	China	CHN								28	METALLIFEROUS ORE,SCRAP	1	No Quantity							13872425			0
S3	2009	2009	2009	2	0	2	Export	450	Madagascar	MDG	251	France	FRA								28	METALLIFEROUS ORE,SCRAP	1	No Quantity							187292			0
S3	2009	2009	2009	2	0	2	Export	450	Madagascar	MDG	344	China, Hong Kong SAR	HKG								28	METALLIFEROUS ORE,SCRAP	1	No Quantity							4619			0
S3	2009	2009	2009	2	0	2	Export	450	Madagascar	MDG	360	Indonesia	IDN								28	METALLIFEROUS ORE,SCRAP	1	No Quantity							36639			0
S3	2009	2009	2009	2	0	2	Export	450	Madagascar	MDG	381	Italy	ITA								28	METALLIFEROUS ORE,SCRAP	1	No Quantity							1542803			0
S3	2009	2009	2009	2	0	2	Export	450	Madagascar	MDG	458	Malaysia	MYS								28	METALLIFEROUS ORE,SCRAP	1	No Quantity							22236			0
S3	2009	2009	2009	2	0	2	Export	450	Madagascar	MDG	490	Other Asia, nes									28	METALLIFEROUS ORE,SCRAP	1	No Quantity							136705			0
S3	2009	2009	2009	2	0	2	Export	450	Madagascar	MDG	528	Netherlands	NLD								28	METALLIFEROUS ORE,SCRAP	1	No Quantity							1			0
S3	2009	2009	2009	2	0	2	Export	450	Madagascar	MDG	586	Pakistan	PAK								28	METALLIFEROUS ORE,SCRAP	1	No Quantity							8411			0
S3	2009	2009	2009	2	0	2	Export	450	Madagascar	MDG	699	India	IND								28	METALLIFEROUS ORE,SCRAP	1	No Quantity							3476577			0
S3	2009	2009	2009	2	0	2	Export	450	Madagascar	MDG	702	Singapore	SGP								28	METALLIFEROUS ORE,SCRAP	1	No Quantity							203173			0
S3	2009	2009	2009	2	0	2	Export	450	Madagascar	MDG	710	South Africa	ZAF								28	METALLIFEROUS ORE,SCRAP	1	No Quantity							118			0
S3	2009	2009	2009	2	0	2	Export	450	Madagascar	MDG	724	Spain	ESP								28	METALLIFEROUS ORE,SCRAP	1	No Quantity							106012			0
S3	2009	2009	2009	2	0	2	Export	450	Madagascar	MDG	757	Switzerland	CHE								28	METALLIFEROUS ORE,SCRAP	1	No Quantity							2708845			0
S3	2009	2009	2009	2	0	2	Export	450	Madagascar	MDG	899	Areas, nes									28	METALLIFEROUS ORE,SCRAP	1	No Quantity							114			0
S3	2009	2009	2009	2	0	2	Export	454	Malawi	MWI	0	World	WLD								28	METALLIFEROUS ORE,SCRAP	1	No Quantity							8515272			0
S3	2009	2009	2009	2	0	2	Export	454	Malawi	MWI	124	Canada	CAN								28	METALLIFEROUS ORE,SCRAP	1	No Quantity							8496537			0
S3	2009	2009	2009	2	0	2	Export	454	Malawi	MWI	140	Central African Rep.	CAF								28	METALLIFEROUS ORE,SCRAP	1	No Quantity							2527			0
S3	2009	2009	2009	2	0	2	Export	454	Malawi	MWI	710	South Africa	ZAF								28	METALLIFEROUS ORE,SCRAP	1	No Quantity							16208			0
S3	2009	2009	2009	2	0	2	Export	450	Madagascar	MDG	0	World	WLD								29	CRUDE ANIMAL,VEG.MATERL.	1	No Quantity							13461001			0
S3	2009	2009	2009	2	0	2	Export	450	Madagascar	MDG	12	Algeria	DZA								29	CRUDE ANIMAL,VEG.MATERL.	1	No Quantity							49461			0
S3	2009	2009	2009	2	0	2	Export	450	Madagascar	MDG	24	Angola	AGO								29	CRUDE ANIMAL,VEG.MATERL.	1	No Quantity							55			0
S3	2009	2009	2009	2	0	2	Export	450	Madagascar	MDG	32	Argentina	ARG								29	CRUDE ANIMAL,VEG.MATERL.	1	No Quantity							519867			0
S3	2009	2009	2009	2	0	2	Export	450	Madagascar	MDG	36	Australia	AUS								29	CRUDE ANIMAL,VEG.MATERL.	1	No Quantity							45492			0
S3	2009	2009	2009	2	0	2	Export	450	Madagascar	MDG	40	Austria	AUT								29	CRUDE ANIMAL,VEG.MATERL.	1	No Quantity							25			0
S3	2009	2009	2009	2	0	2	Export	450	Madagascar	MDG	56	Belgium	BEL								29	CRUDE ANIMAL,VEG.MATERL.	1	No Quantity							172115			0
S3	2009	2009	2009	2	0	2	Export	450	Madagascar	MDG	76	Brazil	BRA								29	CRUDE ANIMAL,VEG.MATERL.	1	No Quantity							19659			0
S3	2009	2009	2009	2	0	2	Export	450	Madagascar	MDG	120	Cameroon	CMR								29	CRUDE ANIMAL,VEG.MATERL.	1	No Quantity							4			0
S3	2009	2009	2009	2	0	2	Export	450	Madagascar	MDG	124	Canada	CAN								29	CRUDE ANIMAL,VEG.MATERL.	1	No Quantity							45629			0
S3	2009	2009	2009	2	0	2	Export	450	Madagascar	MDG	156	China	CHN								29	CRUDE ANIMAL,VEG.MATERL.	1	No Quantity							534174			0
S3	2009	2009	2009	2	0	2	Export	450	Madagascar	MDG	174	Comoros	COM								29	CRUDE ANIMAL,VEG.MATERL.	1	No Quantity							834			0
S3	2009	2009	2009	2	0	2	Export	450	Madagascar	MDG	175	Mayotte	MYT								29	CRUDE ANIMAL,VEG.MATERL.	1	No Quantity							830			0
S3	2009	2009	2009	2	0	2	Export	450	Madagascar	MDG	191	Croatia	HRV								29	CRUDE ANIMAL,VEG.MATERL.	1	No Quantity							20946			0
S3	2009	2009	2009	2	0	2	Export	450	Madagascar	MDG	208	Denmark	DNK								29	CRUDE ANIMAL,VEG.MATERL.	1	No Quantity							12435			0
S3	2009	2009	2009	2	0	2	Export	450	Madagascar	MDG	231	Ethiopia	ETH								29	CRUDE ANIMAL,VEG.MATERL.	1	No Quantity							4601			0
S3	2009	2009	2009	2	0	2	Export	450	Madagascar	MDG	251	France	FRA								29	CRUDE ANIMAL,VEG.MATERL.	1	No Quantity							2564009			0
S3	2009	2009	2009	2	0	2	Export	450	Madagascar	MDG	266	Gabon	GAB								29	CRUDE ANIMAL,VEG.MATERL.	1	No Quantity							550			0
S3	2009	2009	2009	2	0	2	Export	450	Madagascar	MDG	276	Germany	DEU								29	CRUDE ANIMAL,VEG.MATERL.	1	No Quantity							4740793			0
S3	2009	2009	2009	2	0	2	Export	450	Madagascar	MDG	344	China, Hong Kong SAR	HKG								29	CRUDE ANIMAL,VEG.MATERL.	1	No Quantity							45642			0
S3	2009	2009	2009	2	0	2	Export	450	Madagascar	MDG	360	Indonesia	IDN								29	CRUDE ANIMAL,VEG.MATERL.	1	No Quantity							5147			0
S3	2009	2009	2009	2	0	2	Export	450	Madagascar	MDG	364	Iran	IRN								29	CRUDE ANIMAL,VEG.MATERL.	1	No Quantity							49197			0
S3	2009	2009	2009	2	0	2	Export	450	Madagascar	MDG	376	Israel	ISR								29	CRUDE ANIMAL,VEG.MATERL.	1	No Quantity							10593			0
S3	2009	2009	2009	2	0	2	Export	450	Madagascar	MDG	381	Italy	ITA								29	CRUDE ANIMAL,VEG.MATERL.	1	No Quantity							950990			0
S3	2009	2009	2009	2	0	2	Export	450	Madagascar	MDG	392	Japan	JPN								29	CRUDE ANIMAL,VEG.MATERL.	1	No Quantity							92847			0
S3	2009	2009	2009	2	0	2	Export	450	Madagascar	MDG	404	Kenya	KEN								29	CRUDE ANIMAL,VEG.MATERL.	1	No Quantity							1314			0
S3	2009	2009	2009	2	0	2	Export	450	Madagascar	MDG	410	Rep. of Korea	KOR								29	CRUDE ANIMAL,VEG.MATERL.	1	No Quantity							1801			0
S3	2009	2009	2009	2	0	2	Export	450	Madagascar	MDG	422	Lebanon	LBN								29	CRUDE ANIMAL,VEG.MATERL.	1	No Quantity							8359			0
S3	2009	2009	2009	2	0	2	Export	450	Madagascar	MDG	480	Mauritius	MUS								29	CRUDE ANIMAL,VEG.MATERL.	1	No Quantity							46006			0
S3	2009	2009	2009	2	0	2	Export	450	Madagascar	MDG	484	Mexico	MEX								29	CRUDE ANIMAL,VEG.MATERL.	1	No Quantity							341524			0
S3	2009	2009	2009	2	0	2	Export	450	Madagascar	MDG	528	Netherlands	NLD								29	CRUDE ANIMAL,VEG.MATERL.	1	No Quantity							136946			0
S3	2009	2009	2009	2	0	2	Export	450	Madagascar	MDG	586	Pakistan	PAK								29	CRUDE ANIMAL,VEG.MATERL.	1	No Quantity							1228			0
S3	2009	2009	2009	2	0	2	Export	450	Madagascar	MDG	608	Philippines	PHL								29	CRUDE ANIMAL,VEG.MATERL.	1	No Quantity							32498			0
S3	2009	2009	2009	2	0	2	Export	450	Madagascar	MDG	616	Poland	POL								29	CRUDE ANIMAL,VEG.MATERL.	1	No Quantity							31062			0
S3	2009	2009	2009	2	0	2	Export	450	Madagascar	MDG	620	Portugal	PRT								29	CRUDE ANIMAL,VEG.MATERL.	1	No Quantity							345745			0
S3	2009	2009	2009	2	0	2	Export	450	Madagascar	MDG	643	Russian Federation	RUS								29	CRUDE ANIMAL,VEG.MATERL.	1	No Quantity							31			0
S3	2009	2009	2009	2	0	2	Export	450	Madagascar	MDG	690	Seychelles	SYC								29	CRUDE ANIMAL,VEG.MATERL.	1	No Quantity							6847			0
S3	2009	2009	2009	2	0	2	Export	450	Madagascar	MDG	699	India	IND								29	CRUDE ANIMAL,VEG.MATERL.	1	No Quantity							22761			0
S3	2009	2009	2009	2	0	2	Export	450	Madagascar	MDG	702	Singapore	SGP								29	CRUDE ANIMAL,VEG.MATERL.	1	No Quantity							21995			0
S3	2009	2009	2009	2	0	2	Export	450	Madagascar	MDG	704	Viet Nam	VNM								29	CRUDE ANIMAL,VEG.MATERL.	1	No Quantity							3942			0
S3	2009	2009	2009	2	0	2	Export	450	Madagascar	MDG	710	South Africa	ZAF								29	CRUDE ANIMAL,VEG.MATERL.	1	No Quantity							69339			0
S3	2009	2009	2009	2	0	2	Export	450	Madagascar	MDG	724	Spain	ESP								29	CRUDE ANIMAL,VEG.MATERL.	1	No Quantity							146533			0
S3	2009	2009	2009	2	0	2	Export	450	Madagascar	MDG	752	Sweden	SWE								29	CRUDE ANIMAL,VEG.MATERL.	1	No Quantity							6480			0
S3	2009	2009	2009	2	0	2	Export	450	Madagascar	MDG	757	Switzerland	CHE								29	CRUDE ANIMAL,VEG.MATERL.	1	No Quantity							11621			0
S3	2009	2009	2009	2	0	2	Export	450	Madagascar	MDG	784	United Arab Emirates	ARE								29	CRUDE ANIMAL,VEG.MATERL.	1	No Quantity							8142			0
S3	2009	2009	2009	2	0	2	Export	450	Madagascar	MDG	788	Tunisia	TUN								29	CRUDE ANIMAL,VEG.MATERL.	1	No Quantity							56948			0
S3	2009	2009	2009	2	0	2	Export	450	Madagascar	MDG	826	United Kingdom	GBR								29	CRUDE ANIMAL,VEG.MATERL.	1	No Quantity							8719			0
S3	2009	2009	2009	2	0	2	Export	450	Madagascar	MDG	842	USA	USA								29	CRUDE ANIMAL,VEG.MATERL.	1	No Quantity							1901546			0
S3	2009	2009	2009	2	0	2	Export	450	Madagascar	MDG	854	Burkina Faso	BFA								29	CRUDE ANIMAL,VEG.MATERL.	1	No Quantity							153			0
S3	2009	2009	2009	2	0	2	Export	450	Madagascar	MDG	899	Areas, nes									29	CRUDE ANIMAL,VEG.MATERL.	1	No Quantity							363566			0
S3	2009	2009	2009	2	0	2	Export	454	Malawi	MWI	0	World	WLD								29	CRUDE ANIMAL,VEG.MATERL.	1	No Quantity							237049			0
S3	2009	2009	2009	2	0	2	Export	454	Malawi	MWI	404	Kenya	KEN								29	CRUDE ANIMAL,VEG.MATERL.	1	No Quantity							5619			0
S3	2009	2009	2009	2	0	2	Export	454	Malawi	MWI	508	Mozambique	MOZ								29	CRUDE ANIMAL,VEG.MATERL.	1	No Quantity							19849			0
S3	2009	2009	2009	2	0	2	Export	454	Malawi	MWI	528	Netherlands	NLD								29	CRUDE ANIMAL,VEG.MATERL.	1	No Quantity							16283			0
S3	2009	2009	2009	2	0	2	Export	454	Malawi	MWI	566	Nigeria	NGA								29	CRUDE ANIMAL,VEG.MATERL.	1	No Quantity							115			0
S3	2009	2009	2009	2	0	2	Export	454	Malawi	MWI	616	Poland	POL								29	CRUDE ANIMAL,VEG.MATERL.	1	No Quantity							45675			0
S3	2009	2009	2009	2	0	2	Export	454	Malawi	MWI	710	South Africa	ZAF								29	CRUDE ANIMAL,VEG.MATERL.	1	No Quantity							141324			0
S3	2009	2009	2009	2	0	2	Export	454	Malawi	MWI	894	Zambia	ZMB								29	CRUDE ANIMAL,VEG.MATERL.	1	No Quantity							8183			0
S3	2009	2009	2009	2	0	2	Export	450	Madagascar	MDG	0	World	WLD								32	COAL, COKE, BRIQUETTES	1	No Quantity							1093			0
S3	2009	2009	2009	2	0	2	Export	450	Madagascar	MDG	710	South Africa	ZAF								32	COAL, COKE, BRIQUETTES	1	No Quantity							1093			0
S3	2009	2009	2009	2	0	2	Export	454	Malawi	MWI	0	World	WLD								32	COAL, COKE, BRIQUETTES	1	No Quantity							654182			0
S3	2009	2009	2009	2	0	2	Export	454	Malawi	MWI	834	United Rep. of Tanzania	TZA								32	COAL, COKE, BRIQUETTES	1	No Quantity							654182			0
S3	2009	2009	2009	2	0	2	Export	450	Madagascar	MDG	0	World	WLD								33	PETROLEUM,PETROL.PRODUCT	1	No Quantity							48676755			0
S3	2009	2009	2009	2	0	2	Export	450	Madagascar	MDG	12	Algeria	DZA								33	PETROLEUM,PETROL.PRODUCT	1	No Quantity							36293			0
S3	2009	2009	2009	2	0	2	Export	450	Madagascar	MDG	44	Bahamas	BHS								33	PETROLEUM,PETROL.PRODUCT	1	No Quantity							224342			0
S3	2009	2009	2009	2	0	2	Export	450	Madagascar	MDG	56	Belgium	BEL								33	PETROLEUM,PETROL.PRODUCT	1	No Quantity							1884			0
S3	2009	2009	2009	2	0	2	Export	450	Madagascar	MDG	124	Canada	CAN								33	PETROLEUM,PETROL.PRODUCT	1	No Quantity							7108			0
S3	2009	2009	2009	2	0	2	Export	450	Madagascar	MDG	140	Central African Rep.	CAF								33	PETROLEUM,PETROL.PRODUCT	1	No Quantity							51526			0
S3	2009	2009	2009	2	0	2	Export	450	Madagascar	MDG	174	Comoros	COM								33	PETROLEUM,PETROL.PRODUCT	1	No Quantity							1526069			0
S3	2009	2009	2009	2	0	2	Export	450	Madagascar	MDG	175	Mayotte	MYT								33	PETROLEUM,PETROL.PRODUCT	1	No Quantity							129613			0
S3	2009	2009	2009	2	0	2	Export	450	Madagascar	MDG	231	Ethiopia	ETH								33	PETROLEUM,PETROL.PRODUCT	1	No Quantity							2946			0
S3	2009	2009	2009	2	0	2	Export	450	Madagascar	MDG	251	France	FRA								33	PETROLEUM,PETROL.PRODUCT	1	No Quantity							23354979			0
S3	2009	2009	2009	2	0	2	Export	450	Madagascar	MDG	266	Gabon	GAB								33	PETROLEUM,PETROL.PRODUCT	1	No Quantity							596			0
S3	2009	2009	2009	2	0	2	Export	450	Madagascar	MDG	276	Germany	DEU								33	PETROLEUM,PETROL.PRODUCT	1	No Quantity							14611			0
S3	2009	2009	2009	2	0	2	Export	450	Madagascar	MDG	360	Indonesia	IDN								33	PETROLEUM,PETROL.PRODUCT	1	No Quantity							36418			0
S3	2009	2009	2009	2	0	2	Export	450	Madagascar	MDG	381	Italy	ITA								33	PETROLEUM,PETROL.PRODUCT	1	No Quantity							588389			0
S3	2009	2009	2009	2	0	2	Export	450	Madagascar	MDG	404	Kenya	KEN								33	PETROLEUM,PETROL.PRODUCT	1	No Quantity							693422			0
S3	2009	2009	2009	2	0	2	Export	450	Madagascar	MDG	422	Lebanon	LBN								33	PETROLEUM,PETROL.PRODUCT	1	No Quantity							31947			0
S3	2009	2009	2009	2	0	2	Export	450	Madagascar	MDG	434	Libya	LBY								33	PETROLEUM,PETROL.PRODUCT	1	No Quantity							113616			0
S3	2009	2009	2009	2	0	2	Export	450	Madagascar	MDG	442	Luxembourg	LUX								33	PETROLEUM,PETROL.PRODUCT	1	No Quantity							127370			0
S3	2009	2009	2009	2	0	2	Export	450	Madagascar	MDG	454	Malawi	MWI								33	PETROLEUM,PETROL.PRODUCT	1	No Quantity							5831			0
S3	2009	2009	2009	2	0	2	Export	450	Madagascar	MDG	462	Maldives	MDV								33	PETROLEUM,PETROL.PRODUCT	1	No Quantity							3503			0
S3	2009	2009	2009	2	0	2	Export	450	Madagascar	MDG	470	Malta	MLT								33	PETROLEUM,PETROL.PRODUCT	1	No Quantity							60655			0
S3	2009	2009	2009	2	0	2	Export	450	Madagascar	MDG	480	Mauritius	MUS								33	PETROLEUM,PETROL.PRODUCT	1	No Quantity							1013654			0
S3	2009	2009	2009	2	0	2	Export	450	Madagascar	MDG	490	Other Asia, nes									33	PETROLEUM,PETROL.PRODUCT	1	No Quantity							10216			0
S3	2009	2009	2009	2	0	2	Export	450	Madagascar	MDG	508	Mozambique	MOZ								33	PETROLEUM,PETROL.PRODUCT	1	No Quantity							85055			0
S3	2009	2009	2009	2	0	2	Export	450	Madagascar	MDG	528	Netherlands	NLD								33	PETROLEUM,PETROL.PRODUCT	1	No Quantity							4191			0
S3	2009	2009	2009	2	0	2	Export	450	Madagascar	MDG	530	Neth. Antilles	ANT								33	PETROLEUM,PETROL.PRODUCT	1	No Quantity							319435			0
S3	2009	2009	2009	2	0	2	Export	450	Madagascar	MDG	579	Norway	NOR								33	PETROLEUM,PETROL.PRODUCT	1	No Quantity							101720			0
S3	2009	2009	2009	2	0	2	Export	450	Madagascar	MDG	584	Marshall Isds	MHL								33	PETROLEUM,PETROL.PRODUCT	1	No Quantity							94432			0
S3	2009	2009	2009	2	0	2	Export	450	Madagascar	MDG	591	Panama	PAN								33	PETROLEUM,PETROL.PRODUCT	1	No Quantity							315750			0
S3	2009	2009	2009	2	0	2	Export	450	Madagascar	MDG	670	Saint Vincent and the Grenadines	VCT								33	PETROLEUM,PETROL.PRODUCT	1	No Quantity							72713			0
S3	2009	2009	2009	2	0	2	Export	450	Madagascar	MDG	682	Saudi Arabia	SAU								33	PETROLEUM,PETROL.PRODUCT	1	No Quantity							28297			0
S3	2009	2009	2009	2	0	2	Export	450	Madagascar	MDG	690	Seychelles	SYC								33	PETROLEUM,PETROL.PRODUCT	1	No Quantity							1539042			0
S3	2009	2009	2009	2	0	2	Export	450	Madagascar	MDG	710	South Africa	ZAF								33	PETROLEUM,PETROL.PRODUCT	1	No Quantity							2990642			0
S3	2009	2009	2009	2	0	2	Export	450	Madagascar	MDG	724	Spain	ESP								33	PETROLEUM,PETROL.PRODUCT	1	No Quantity							3645470			0
S3	2009	2009	2009	2	0	2	Export	450	Madagascar	MDG	764	Thailand	THA								33	PETROLEUM,PETROL.PRODUCT	1	No Quantity							225662			0
S3	2009	2009	2009	2	0	2	Export	450	Madagascar	MDG	784	United Arab Emirates	ARE								33	PETROLEUM,PETROL.PRODUCT	1	No Quantity							59849			0
S3	2009	2009	2009	2	0	2	Export	450	Madagascar	MDG	818	Egypt	EGY								33	PETROLEUM,PETROL.PRODUCT	1	No Quantity							24447			0
S3	2009	2009	2009	2	0	2	Export	450	Madagascar	MDG	826	United Kingdom	GBR								33	PETROLEUM,PETROL.PRODUCT	1	No Quantity							1523			0
S3	2009	2009	2009	2	0	2	Export	450	Madagascar	MDG	834	United Rep. of Tanzania	TZA								33	PETROLEUM,PETROL.PRODUCT	1	No Quantity							31082			0
S3	2009	2009	2009	2	0	2	Export	450	Madagascar	MDG	842	USA	USA								33	PETROLEUM,PETROL.PRODUCT	1	No Quantity							55992			0
S3	2009	2009	2009	2	0	2	Export	450	Madagascar	MDG	894	Zambia	ZMB								33	PETROLEUM,PETROL.PRODUCT	1	No Quantity							1647			0
S3	2009	2009	2009	2	0	2	Export	450	Madagascar	MDG	899	Areas, nes									33	PETROLEUM,PETROL.PRODUCT	1	No Quantity							11044819			0
S3	2009	2009	2009	2	0	2	Export	454	Malawi	MWI	0	World	WLD								33	PETROLEUM,PETROL.PRODUCT	1	No Quantity							697171			0
S3	2009	2009	2009	2	0	2	Export	454	Malawi	MWI	180	Dem. Rep. of the Congo	COD								33	PETROLEUM,PETROL.PRODUCT	1	No Quantity							35832			0
S3	2009	2009	2009	2	0	2	Export	454	Malawi	MWI	276	Germany	DEU								33	PETROLEUM,PETROL.PRODUCT	1	No Quantity							220			0
S3	2009	2009	2009	2	0	2	Export	454	Malawi	MWI	710	South Africa	ZAF								33	PETROLEUM,PETROL.PRODUCT	1	No Quantity							29642			0
S3	2009	2009	2009	2	0	2	Export	454	Malawi	MWI	800	Uganda	UGA								33	PETROLEUM,PETROL.PRODUCT	1	No Quantity							341634			0
S3	2009	2009	2009	2	0	2	Export	454	Malawi	MWI	834	United Rep. of Tanzania	TZA								33	PETROLEUM,PETROL.PRODUCT	1	No Quantity							289149			0
S3	2009	2009	2009	2	0	2	Export	454	Malawi	MWI	894	Zambia	ZMB								33	PETROLEUM,PETROL.PRODUCT	1	No Quantity							693			0
S3	2009	2009	2009	2	0	2	Export	450	Madagascar	MDG	0	World	WLD								34	GAS,NATURAL,MANUFACTURED	1	No Quantity							325840			0
S3	2009	2009	2009	2	0	2	Export	450	Madagascar	MDG	174	Comoros	COM								34	GAS,NATURAL,MANUFACTURED	1	No Quantity							310148			0
S3	2009	2009	2009	2	0	2	Export	450	Madagascar	MDG	175	Mayotte	MYT								34	GAS,NATURAL,MANUFACTURED	1	No Quantity							15692			0
S3	2009	2009	2009	2	0	2	Export	450	Madagascar	MDG	0	World	WLD								41	ANIMAL OILS AND FATS	1	No Quantity							19793			0
S3	2009	2009	2009	2	0	2	Export	450	Madagascar	MDG	410	Rep. of Korea	KOR								41	ANIMAL OILS AND FATS	1	No Quantity							19793			0
S3	2009	2009	2009	2	0	2	Export	450	Madagascar	MDG	0	World	WLD								42	FIXED VEG. FATS AND OILS	1	No Quantity							177304			0
S3	2009	2009	2009	2	0	2	Export	450	Madagascar	MDG	24	Angola	AGO								42	FIXED VEG. FATS AND OILS	1	No Quantity							15			0
S3	2009	2009	2009	2	0	2	Export	450	Madagascar	MDG	56	Belgium	BEL								42	FIXED VEG. FATS AND OILS	1	No Quantity							26076			0
S3	2009	2009	2009	2	0	2	Export	450	Madagascar	MDG	124	Canada	CAN								42	FIXED VEG. FATS AND OILS	1	No Quantity							754			0
S3	2009	2009	2009	2	0	2	Export	450	Madagascar	MDG	174	Comoros	COM								42	FIXED VEG. FATS AND OILS	1	No Quantity							7			0
S3	2009	2009	2009	2	0	2	Export	450	Madagascar	MDG	175	Mayotte	MYT								42	FIXED VEG. FATS AND OILS	1	No Quantity							516			0
S3	2009	2009	2009	2	0	2	Export	450	Madagascar	MDG	251	France	FRA								42	FIXED VEG. FATS AND OILS	1	No Quantity							38356			0
S3	2009	2009	2009	2	0	2	Export	450	Madagascar	MDG	266	Gabon	GAB								42	FIXED VEG. FATS AND OILS	1	No Quantity							11			0
S3	2009	2009	2009	2	0	2	Export	450	Madagascar	MDG	381	Italy	ITA								42	FIXED VEG. FATS AND OILS	1	No Quantity							10442			0
S3	2009	2009	2009	2	0	2	Export	450	Madagascar	MDG	480	Mauritius	MUS								42	FIXED VEG. FATS AND OILS	1	No Quantity							13			0
S3	2009	2009	2009	2	0	2	Export	450	Madagascar	MDG	540	New Caledonia	NCL								42	FIXED VEG. FATS AND OILS	1	No Quantity							1962			0
S3	2009	2009	2009	2	0	2	Export	450	Madagascar	MDG	643	Russian Federation	RUS								42	FIXED VEG. FATS AND OILS	1	No Quantity							2275			0
S3	2009	2009	2009	2	0	2	Export	450	Madagascar	MDG	757	Switzerland	CHE								42	FIXED VEG. FATS AND OILS	1	No Quantity							83171			0
S3	2009	2009	2009	2	0	2	Export	450	Madagascar	MDG	826	United Kingdom	GBR								42	FIXED VEG. FATS AND OILS	1	No Quantity							3067			0
S3	2009	2009	2009	2	0	2	Export	450	Madagascar	MDG	842	USA	USA								42	FIXED VEG. FATS AND OILS	1	No Quantity							10637			0
S3	2009	2009	2009	2	0	2	Export	454	Malawi	MWI	0	World	WLD								42	FIXED VEG. FATS AND OILS	1	No Quantity							1067059			0
S3	2009	2009	2009	2	0	2	Export	454	Malawi	MWI	894	Zambia	ZMB								42	FIXED VEG. FATS AND OILS	1	No Quantity							1067059			0
S3	2009	2009	2009	2	0	2	Export	450	Madagascar	MDG	0	World	WLD								43	ANIMAL,VEG.FATS,OILS,NES	1	No Quantity							27643			0
S3	2009	2009	2009	2	0	2	Export	450	Madagascar	MDG	251	France	FRA								43	ANIMAL,VEG.FATS,OILS,NES	1	No Quantity							2641			0
S3	2009	2009	2009	2	0	2	Export	450	Madagascar	MDG	276	Germany	DEU								43	ANIMAL,VEG.FATS,OILS,NES	1	No Quantity							23856			0
S3	2009	2009	2009	2	0	2	Export	450	Madagascar	MDG	899	Areas, nes									43	ANIMAL,VEG.FATS,OILS,NES	1	No Quantity							1146			0
S3	2009	2009	2009	2	0	2	Export	450	Madagascar	MDG	0	World	WLD								51	ORGANIC CHEMICALS	1	No Quantity							26096			0
S3	2009	2009	2009	2	0	2	Export	450	Madagascar	MDG	174	Comoros	COM								51	ORGANIC CHEMICALS	1	No Quantity							408			0
S3	2009	2009	2009	2	0	2	Export	450	Madagascar	MDG	251	France	FRA								51	ORGANIC CHEMICALS	1	No Quantity							1140			0
S3	2009	2009	2009	2	0	2	Export	450	Madagascar	MDG	710	South Africa	ZAF								51	ORGANIC CHEMICALS	1	No Quantity							1838			0
S3	2009	2009	2009	2	0	2	Export	450	Madagascar	MDG	716	Zimbabwe	ZWE								51	ORGANIC CHEMICALS	1	No Quantity							22			0
S3	2009	2009	2009	2	0	2	Export	450	Madagascar	MDG	724	Spain	ESP								51	ORGANIC CHEMICALS	1	No Quantity							4910			0
S3	2009	2009	2009	2	0	2	Export	450	Madagascar	MDG	899	Areas, nes									51	ORGANIC CHEMICALS	1	No Quantity							17778			0
S3	2009	2009	2009	2	0	2	Export	454	Malawi	MWI	0	World	WLD								51	ORGANIC CHEMICALS	1	No Quantity							4541156			0
S3	2009	2009	2009	2	0	2	Export	454	Malawi	MWI	108	Burundi	BDI								51	ORGANIC CHEMICALS	1	No Quantity							115522			0
S3	2009	2009	2009	2	0	2	Export	454	Malawi	MWI	140	Central African Rep.	CAF								51	ORGANIC CHEMICALS	1	No Quantity							115836			0
S3	2009	2009	2009	2	0	2	Export	454	Malawi	MWI	180	Dem. Rep. of the Congo	COD								51	ORGANIC CHEMICALS	1	No Quantity							264023			0
S3	2009	2009	2009	2	0	2	Export	454	Malawi	MWI	508	Mozambique	MOZ								51	ORGANIC CHEMICALS	1	No Quantity							980372			0
S3	2009	2009	2009	2	0	2	Export	454	Malawi	MWI	710	South Africa	ZAF								51	ORGANIC CHEMICALS	1	No Quantity							1694			0
S3	2009	2009	2009	2	0	2	Export	454	Malawi	MWI	800	Uganda	UGA								51	ORGANIC CHEMICALS	1	No Quantity							2026808			0
S3	2009	2009	2009	2	0	2	Export	454	Malawi	MWI	834	United Rep. of Tanzania	TZA								51	ORGANIC CHEMICALS	1	No Quantity							1036370			0
S3	2009	2009	2009	2	0	2	Export	454	Malawi	MWI	894	Zambia	ZMB								51	ORGANIC CHEMICALS	1	No Quantity							531			0
S3	2009	2009	2009	2	0	2	Export	450	Madagascar	MDG	0	World	WLD								52	INORGANIC CHEMICALS	1	No Quantity							377273			0
S3	2009	2009	2009	2	0	2	Export	450	Madagascar	MDG	251	France	FRA								52	INORGANIC CHEMICALS	1	No Quantity							30767			0
S3	2009	2009	2009	2	0	2	Export	450	Madagascar	MDG	404	Kenya	KEN								52	INORGANIC CHEMICALS	1	No Quantity							6			0
S3	2009	2009	2009	2	0	2	Export	450	Madagascar	MDG	710	South Africa	ZAF								52	INORGANIC CHEMICALS	1	No Quantity							17898			0
S3	2009	2009	2009	2	0	2	Export	450	Madagascar	MDG	724	Spain	ESP								52	INORGANIC CHEMICALS	1	No Quantity							2922			0
S3	2009	2009	2009	2	0	2	Export	450	Madagascar	MDG	899	Areas, nes									52	INORGANIC CHEMICALS	1	No Quantity							325680			0
S3	2009	2009	2009	2	0	2	Export	454	Malawi	MWI	0	World	WLD								52	INORGANIC CHEMICALS	1	No Quantity							112468			0
S3	2009	2009	2009	2	0	2	Export	454	Malawi	MWI	508	Mozambique	MOZ								52	INORGANIC CHEMICALS	1	No Quantity							30686			0
S3	2009	2009	2009	2	0	2	Export	454	Malawi	MWI	528	Netherlands	NLD								52	INORGANIC CHEMICALS	1	No Quantity							72			0
S3	2009	2009	2009	2	0	2	Export	454	Malawi	MWI	699	India	IND								52	INORGANIC CHEMICALS	1	No Quantity							3259			0
S3	2009	2009	2009	2	0	2	Export	454	Malawi	MWI	710	South Africa	ZAF								52	INORGANIC CHEMICALS	1	No Quantity							12926			0
S3	2009	2009	2009	2	0	2	Export	454	Malawi	MWI	716	Zimbabwe	ZWE								52	INORGANIC CHEMICALS	1	No Quantity							58042			0
S3	2009	2009	2009	2	0	2	Export	454	Malawi	MWI	834	United Rep. of Tanzania	TZA								52	INORGANIC CHEMICALS	1	No Quantity							1275			0
S3	2009	2009	2009	2	0	2	Export	454	Malawi	MWI	894	Zambia	ZMB								52	INORGANIC CHEMICALS	1	No Quantity							6206			0
S3	2009	2009	2009	2	0	2	Export	450	Madagascar	MDG	0	World	WLD								53	DYES,COLOURING MATERIALS	1	No Quantity							461124			0
S3	2009	2009	2009	2	0	2	Export	450	Madagascar	MDG	174	Comoros	COM								53	DYES,COLOURING MATERIALS	1	No Quantity							411			0
S3	2009	2009	2009	2	0	2	Export	450	Madagascar	MDG	175	Mayotte	MYT								53	DYES,COLOURING MATERIALS	1	No Quantity							39690			0
S3	2009	2009	2009	2	0	2	Export	450	Madagascar	MDG	251	France	FRA								53	DYES,COLOURING MATERIALS	1	No Quantity							20590			0
S3	2009	2009	2009	2	0	2	Export	450	Madagascar	MDG	276	Germany	DEU								53	DYES,COLOURING MATERIALS	1	No Quantity							1397			0
S3	2009	2009	2009	2	0	2	Export	450	Madagascar	MDG	480	Mauritius	MUS								53	DYES,COLOURING MATERIALS	1	No Quantity							1386			0
S3	2009	2009	2009	2	0	2	Export	450	Madagascar	MDG	528	Netherlands	NLD								53	DYES,COLOURING MATERIALS	1	No Quantity							27833			0
S3	2009	2009	2009	2	0	2	Export	450	Madagascar	MDG	724	Spain	ESP								53	DYES,COLOURING MATERIALS	1	No Quantity							247210			0
S3	2009	2009	2009	2	0	2	Export	450	Madagascar	MDG	826	United Kingdom	GBR								53	DYES,COLOURING MATERIALS	1	No Quantity							2176			0
S3	2009	2009	2009	2	0	2	Export	450	Madagascar	MDG	842	USA	USA								53	DYES,COLOURING MATERIALS	1	No Quantity							20926			0
S3	2009	2009	2009	2	0	2	Export	450	Madagascar	MDG	899	Areas, nes									53	DYES,COLOURING MATERIALS	1	No Quantity							99506			0
S3	2009	2009	2009	2	0	2	Export	454	Malawi	MWI	0	World	WLD								53	DYES,COLOURING MATERIALS	1	No Quantity							162705			0
S3	2009	2009	2009	2	0	2	Export	454	Malawi	MWI	104	Myanmar	MMR								53	DYES,COLOURING MATERIALS	1	No Quantity							23751			0
S3	2009	2009	2009	2	0	2	Export	454	Malawi	MWI	508	Mozambique	MOZ								53	DYES,COLOURING MATERIALS	1	No Quantity							6194			0
S3	2009	2009	2009	2	0	2	Export	454	Malawi	MWI	528	Netherlands	NLD								53	DYES,COLOURING MATERIALS	1	No Quantity							46			0
S3	2009	2009	2009	2	0	2	Export	454	Malawi	MWI	699	India	IND								53	DYES,COLOURING MATERIALS	1	No Quantity							126			0
S3	2009	2009	2009	2	0	2	Export	454	Malawi	MWI	710	South Africa	ZAF								53	DYES,COLOURING MATERIALS	1	No Quantity							132517			0
S3	2009	2009	2009	2	0	2	Export	454	Malawi	MWI	894	Zambia	ZMB								53	DYES,COLOURING MATERIALS	1	No Quantity							71			0
S3	2009	2009	2009	2	0	2	Export	450	Madagascar	MDG	0	World	WLD								54	MEDICINAL,PHARM.PRODUCTS	1	No Quantity							280972			0
S3	2009	2009	2009	2	0	2	Export	450	Madagascar	MDG	174	Comoros	COM								54	MEDICINAL,PHARM.PRODUCTS	1	No Quantity							2483			0
S3	2009	2009	2009	2	0	2	Export	450	Madagascar	MDG	251	France	FRA								54	MEDICINAL,PHARM.PRODUCTS	1	No Quantity							43677			0
S3	2009	2009	2009	2	0	2	Export	450	Madagascar	MDG	266	Gabon	GAB								54	MEDICINAL,PHARM.PRODUCTS	1	No Quantity							60711			0
S3	2009	2009	2009	2	0	2	Export	450	Madagascar	MDG	404	Kenya	KEN								54	MEDICINAL,PHARM.PRODUCTS	1	No Quantity							122854			0
S3	2009	2009	2009	2	0	2	Export	450	Madagascar	MDG	480	Mauritius	MUS								54	MEDICINAL,PHARM.PRODUCTS	1	No Quantity							889			0
S3	2009	2009	2009	2	0	2	Export	450	Madagascar	MDG	528	Netherlands	NLD								54	MEDICINAL,PHARM.PRODUCTS	1	No Quantity							49			0
S3	2009	2009	2009	2	0	2	Export	450	Madagascar	MDG	710	South Africa	ZAF								54	MEDICINAL,PHARM.PRODUCTS	1	No Quantity							50294			0
S3	2009	2009	2009	2	0	2	Export	450	Madagascar	MDG	842	USA	USA								54	MEDICINAL,PHARM.PRODUCTS	1	No Quantity							16			0
S3	2009	2009	2009	2	0	2	Export	454	Malawi	MWI	0	World	WLD								54	MEDICINAL,PHARM.PRODUCTS	1	No Quantity							366748			0
S3	2009	2009	2009	2	0	2	Export	454	Malawi	MWI	36	Australia	AUS								54	MEDICINAL,PHARM.PRODUCTS	1	No Quantity							20			0
S3	2009	2009	2009	2	0	2	Export	454	Malawi	MWI	268	Georgia	GEO								54	MEDICINAL,PHARM.PRODUCTS	1	No Quantity							1359			0
S3	2009	2009	2009	2	0	2	Export	454	Malawi	MWI	324	Guinea	GIN								54	MEDICINAL,PHARM.PRODUCTS	1	No Quantity							1576			0
S3	2009	2009	2009	2	0	2	Export	454	Malawi	MWI	404	Kenya	KEN								54	MEDICINAL,PHARM.PRODUCTS	1	No Quantity							496			0
S3	2009	2009	2009	2	0	2	Export	454	Malawi	MWI	699	India	IND								54	MEDICINAL,PHARM.PRODUCTS	1	No Quantity							264459			0
S3	2009	2009	2009	2	0	2	Export	454	Malawi	MWI	710	South Africa	ZAF								54	MEDICINAL,PHARM.PRODUCTS	1	No Quantity							59793			0
S3	2009	2009	2009	2	0	2	Export	454	Malawi	MWI	716	Zimbabwe	ZWE								54	MEDICINAL,PHARM.PRODUCTS	1	No Quantity							27131			0
S3	2009	2009	2009	2	0	2	Export	454	Malawi	MWI	757	Switzerland	CHE								54	MEDICINAL,PHARM.PRODUCTS	1	No Quantity							10009			0
S3	2009	2009	2009	2	0	2	Export	454	Malawi	MWI	800	Uganda	UGA								54	MEDICINAL,PHARM.PRODUCTS	1	No Quantity							283			0
S3	2009	2009	2009	2	0	2	Export	454	Malawi	MWI	826	United Kingdom	GBR								54	MEDICINAL,PHARM.PRODUCTS	1	No Quantity							759			0
S3	2009	2009	2009	2	0	2	Export	454	Malawi	MWI	834	United Rep. of Tanzania	TZA								54	MEDICINAL,PHARM.PRODUCTS	1	No Quantity							863			0
S3	2009	2009	2009	2	0	2	Export	450	Madagascar	MDG	0	World	WLD								55	ESSENTL.OILS,PERFUME,ETC	1	No Quantity							18275852			0
S3	2009	2009	2009	2	0	2	Export	450	Madagascar	MDG	24	Angola	AGO								55	ESSENTL.OILS,PERFUME,ETC	1	No Quantity							467			0
S3	2009	2009	2009	2	0	2	Export	450	Madagascar	MDG	36	Australia	AUS								55	ESSENTL.OILS,PERFUME,ETC	1	No Quantity							11660			0
S3	2009	2009	2009	2	0	2	Export	450	Madagascar	MDG	56	Belgium	BEL								55	ESSENTL.OILS,PERFUME,ETC	1	No Quantity							1376032			0
S3	2009	2009	2009	2	0	2	Export	450	Madagascar	MDG	120	Cameroon	CMR								55	ESSENTL.OILS,PERFUME,ETC	1	No Quantity							6322			0
S3	2009	2009	2009	2	0	2	Export	450	Madagascar	MDG	124	Canada	CAN								55	ESSENTL.OILS,PERFUME,ETC	1	No Quantity							15549			0
S3	2009	2009	2009	2	0	2	Export	450	Madagascar	MDG	156	China	CHN								55	ESSENTL.OILS,PERFUME,ETC	1	No Quantity							1280434			0
S3	2009	2009	2009	2	0	2	Export	450	Madagascar	MDG	174	Comoros	COM								55	ESSENTL.OILS,PERFUME,ETC	1	No Quantity							5101			0
S3	2009	2009	2009	2	0	2	Export	450	Madagascar	MDG	175	Mayotte	MYT								55	ESSENTL.OILS,PERFUME,ETC	1	No Quantity							2653			0
S3	2009	2009	2009	2	0	2	Export	450	Madagascar	MDG	203	Czechia	CZE								55	ESSENTL.OILS,PERFUME,ETC	1	No Quantity							924			0
S3	2009	2009	2009	2	0	2	Export	450	Madagascar	MDG	251	France	FRA								55	ESSENTL.OILS,PERFUME,ETC	1	No Quantity							8330764			0
S3	2009	2009	2009	2	0	2	Export	450	Madagascar	MDG	266	Gabon	GAB								55	ESSENTL.OILS,PERFUME,ETC	1	No Quantity							1145			0
S3	2009	2009	2009	2	0	2	Export	450	Madagascar	MDG	276	Germany	DEU								55	ESSENTL.OILS,PERFUME,ETC	1	No Quantity							849075			0
S3	2009	2009	2009	2	0	2	Export	450	Madagascar	MDG	344	China, Hong Kong SAR	HKG								55	ESSENTL.OILS,PERFUME,ETC	1	No Quantity							9413			0
S3	2009	2009	2009	2	0	2	Export	450	Madagascar	MDG	360	Indonesia	IDN								55	ESSENTL.OILS,PERFUME,ETC	1	No Quantity							3288682			0
S3	2009	2009	2009	2	0	2	Export	450	Madagascar	MDG	381	Italy	ITA								55	ESSENTL.OILS,PERFUME,ETC	1	No Quantity							2826			0
S3	2009	2009	2009	2	0	2	Export	450	Madagascar	MDG	392	Japan	JPN								55	ESSENTL.OILS,PERFUME,ETC	1	No Quantity							425			0
S3	2009	2009	2009	2	0	2	Export	450	Madagascar	MDG	442	Luxembourg	LUX								55	ESSENTL.OILS,PERFUME,ETC	1	No Quantity							152			0
S3	2009	2009	2009	2	0	2	Export	450	Madagascar	MDG	480	Mauritius	MUS								55	ESSENTL.OILS,PERFUME,ETC	1	No Quantity							231128			0
S3	2009	2009	2009	2	0	2	Export	450	Madagascar	MDG	528	Netherlands	NLD								55	ESSENTL.OILS,PERFUME,ETC	1	No Quantity							6943			0
S3	2009	2009	2009	2	0	2	Export	450	Madagascar	MDG	540	New Caledonia	NCL								55	ESSENTL.OILS,PERFUME,ETC	1	No Quantity							12472			0
S3	2009	2009	2009	2	0	2	Export	450	Madagascar	MDG	643	Russian Federation	RUS								55	ESSENTL.OILS,PERFUME,ETC	1	No Quantity							2502			0
S3	2009	2009	2009	2	0	2	Export	450	Madagascar	MDG	699	India	IND								55	ESSENTL.OILS,PERFUME,ETC	1	No Quantity							803434			0
S3	2009	2009	2009	2	0	2	Export	450	Madagascar	MDG	702	Singapore	SGP								55	ESSENTL.OILS,PERFUME,ETC	1	No Quantity							562398			0
S3	2009	2009	2009	2	0	2	Export	450	Madagascar	MDG	704	Viet Nam	VNM								55	ESSENTL.OILS,PERFUME,ETC	1	No Quantity							40			0
S3	2009	2009	2009	2	0	2	Export	450	Madagascar	MDG	710	South Africa	ZAF								55	ESSENTL.OILS,PERFUME,ETC	1	No Quantity							78844			0
S3	2009	2009	2009	2	0	2	Export	450	Madagascar	MDG	716	Zimbabwe	ZWE								55	ESSENTL.OILS,PERFUME,ETC	1	No Quantity							502			0
S3	2009	2009	2009	2	0	2	Export	450	Madagascar	MDG	724	Spain	ESP								55	ESSENTL.OILS,PERFUME,ETC	1	No Quantity							280146			0
S3	2009	2009	2009	2	0	2	Export	450	Madagascar	MDG	757	Switzerland	CHE								55	ESSENTL.OILS,PERFUME,ETC	1	No Quantity							10349			0
S3	2009	2009	2009	2	0	2	Export	450	Madagascar	MDG	826	United Kingdom	GBR								55	ESSENTL.OILS,PERFUME,ETC	1	No Quantity							346963			0
S3	2009	2009	2009	2	0	2	Export	450	Madagascar	MDG	842	USA	USA								55	ESSENTL.OILS,PERFUME,ETC	1	No Quantity							706508			0
S3	2009	2009	2009	2	0	2	Export	450	Madagascar	MDG	854	Burkina Faso	BFA								55	ESSENTL.OILS,PERFUME,ETC	1	No Quantity							914			0
S3	2009	2009	2009	2	0	2	Export	450	Madagascar	MDG	899	Areas, nes									55	ESSENTL.OILS,PERFUME,ETC	1	No Quantity							51086			0
S3	2009	2009	2009	2	0	2	Export	454	Malawi	MWI	0	World	WLD								55	ESSENTL.OILS,PERFUME,ETC	1	No Quantity							802390			0
S3	2009	2009	2009	2	0	2	Export	454	Malawi	MWI	276	Germany	DEU								55	ESSENTL.OILS,PERFUME,ETC	1	No Quantity							35			0
S3	2009	2009	2009	2	0	2	Export	454	Malawi	MWI	404	Kenya	KEN								55	ESSENTL.OILS,PERFUME,ETC	1	No Quantity							1263			0
S3	2009	2009	2009	2	0	2	Export	454	Malawi	MWI	430	Liberia	LBR								55	ESSENTL.OILS,PERFUME,ETC	1	No Quantity							213			0
S3	2009	2009	2009	2	0	2	Export	454	Malawi	MWI	710	South Africa	ZAF								55	ESSENTL.OILS,PERFUME,ETC	1	No Quantity							84451			0
S3	2009	2009	2009	2	0	2	Export	454	Malawi	MWI	716	Zimbabwe	ZWE								55	ESSENTL.OILS,PERFUME,ETC	1	No Quantity							86471			0
S3	2009	2009	2009	2	0	2	Export	454	Malawi	MWI	736	Fmr Sudan	SDN								55	ESSENTL.OILS,PERFUME,ETC	1	No Quantity							75			0
S3	2009	2009	2009	2	0	2	Export	454	Malawi	MWI	826	United Kingdom	GBR								55	ESSENTL.OILS,PERFUME,ETC	1	No Quantity							183			0
S3	2009	2009	2009	2	0	2	Export	454	Malawi	MWI	834	United Rep. of Tanzania	TZA								55	ESSENTL.OILS,PERFUME,ETC	1	No Quantity							16332			0
S3	2009	2009	2009	2	0	2	Export	454	Malawi	MWI	842	USA	USA								55	ESSENTL.OILS,PERFUME,ETC	1	No Quantity							14057			0
S3	2009	2009	2009	2	0	2	Export	454	Malawi	MWI	894	Zambia	ZMB								55	ESSENTL.OILS,PERFUME,ETC	1	No Quantity							599310			0
S3	2009	2009	2009	2	0	2	Export	454	Malawi	MWI	0	World	WLD								56	FERTILIZER,EXCEPT GRP272	1	No Quantity							60867			0
S3	2009	2009	2009	2	0	2	Export	454	Malawi	MWI	894	Zambia	ZMB								56	FERTILIZER,EXCEPT GRP272	1	No Quantity							60867			0
S3	2009	2009	2009	2	0	2	Export	450	Madagascar	MDG	0	World	WLD								57	PLASTICS IN PRIMARY FORM	1	No Quantity							974814			0
S3	2009	2009	2009	2	0	2	Export	450	Madagascar	MDG	156	China	CHN								57	PLASTICS IN PRIMARY FORM	1	No Quantity							35494			0
S3	2009	2009	2009	2	0	2	Export	450	Madagascar	MDG	175	Mayotte	MYT								57	PLASTICS IN PRIMARY FORM	1	No Quantity							2165			0
S3	2009	2009	2009	2	0	2	Export	450	Madagascar	MDG	251	France	FRA								57	PLASTICS IN PRIMARY FORM	1	No Quantity							310643			0
S3	2009	2009	2009	2	0	2	Export	450	Madagascar	MDG	344	China, Hong Kong SAR	HKG								57	PLASTICS IN PRIMARY FORM	1	No Quantity							16277			0
S3	2009	2009	2009	2	0	2	Export	450	Madagascar	MDG	699	India	IND								57	PLASTICS IN PRIMARY FORM	1	No Quantity							6847			0
S3	2009	2009	2009	2	0	2	Export	450	Madagascar	MDG	710	South Africa	ZAF								57	PLASTICS IN PRIMARY FORM	1	No Quantity							12			0
S3	2009	2009	2009	2	0	2	Export	450	Madagascar	MDG	724	Spain	ESP								57	PLASTICS IN PRIMARY FORM	1	No Quantity							30871			0
S3	2009	2009	2009	2	0	2	Export	450	Madagascar	MDG	899	Areas, nes									57	PLASTICS IN PRIMARY FORM	1	No Quantity							572504			0
S3	2009	2009	2009	2	0	2	Export	454	Malawi	MWI	0	World	WLD								57	PLASTICS IN PRIMARY FORM	1	No Quantity							98696			0
S3	2009	2009	2009	2	0	2	Export	454	Malawi	MWI	710	South Africa	ZAF								57	PLASTICS IN PRIMARY FORM	1	No Quantity							22178			0
S3	2009	2009	2009	2	0	2	Export	454	Malawi	MWI	834	United Rep. of Tanzania	TZA								57	PLASTICS IN PRIMARY FORM	1	No Quantity							76518			0
S3	2009	2009	2009	2	0	2	Export	450	Madagascar	MDG	0	World	WLD								58	PLASTIC,NON-PRIMARY FORM	1	No Quantity							1007579			0
S3	2009	2009	2009	2	0	2	Export	450	Madagascar	MDG	56	Belgium	BEL								58	PLASTIC,NON-PRIMARY FORM	1	No Quantity							312			0
S3	2009	2009	2009	2	0	2	Export	450	Madagascar	MDG	140	Central African Rep.	CAF								58	PLASTIC,NON-PRIMARY FORM	1	No Quantity							895			0
S3	2009	2009	2009	2	0	2	Export	450	Madagascar	MDG	156	China	CHN								58	PLASTIC,NON-PRIMARY FORM	1	No Quantity							21			0
S3	2009	2009	2009	2	0	2	Export	450	Madagascar	MDG	174	Comoros	COM								58	PLASTIC,NON-PRIMARY FORM	1	No Quantity							2533			0
S3	2009	2009	2009	2	0	2	Export	450	Madagascar	MDG	175	Mayotte	MYT								58	PLASTIC,NON-PRIMARY FORM	1	No Quantity							16802			0
S3	2009	2009	2009	2	0	2	Export	450	Madagascar	MDG	251	France	FRA								58	PLASTIC,NON-PRIMARY FORM	1	No Quantity							81391			0
S3	2009	2009	2009	2	0	2	Export	450	Madagascar	MDG	276	Germany	DEU								58	PLASTIC,NON-PRIMARY FORM	1	No Quantity							1232			0
S3	2009	2009	2009	2	0	2	Export	450	Madagascar	MDG	344	China, Hong Kong SAR	HKG								58	PLASTIC,NON-PRIMARY FORM	1	No Quantity							2259			0
S3	2009	2009	2009	2	0	2	Export	450	Madagascar	MDG	392	Japan	JPN								58	PLASTIC,NON-PRIMARY FORM	1	No Quantity							4			0
S3	2009	2009	2009	2	0	2	Export	450	Madagascar	MDG	480	Mauritius	MUS								58	PLASTIC,NON-PRIMARY FORM	1	No Quantity							475218			0
S3	2009	2009	2009	2	0	2	Export	450	Madagascar	MDG	600	Paraguay	PRY								58	PLASTIC,NON-PRIMARY FORM	1	No Quantity							291			0
S3	2009	2009	2009	2	0	2	Export	450	Madagascar	MDG	620	Portugal	PRT								58	PLASTIC,NON-PRIMARY FORM	1	No Quantity							390			0
S3	2009	2009	2009	2	0	2	Export	450	Madagascar	MDG	704	Viet Nam	VNM								58	PLASTIC,NON-PRIMARY FORM	1	No Quantity							141			0
S3	2009	2009	2009	2	0	2	Export	450	Madagascar	MDG	710	South Africa	ZAF								58	PLASTIC,NON-PRIMARY FORM	1	No Quantity							898			0
S3	2009	2009	2009	2	0	2	Export	450	Madagascar	MDG	716	Zimbabwe	ZWE								58	PLASTIC,NON-PRIMARY FORM	1	No Quantity							1918			0
S3	2009	2009	2009	2	0	2	Export	450	Madagascar	MDG	724	Spain	ESP								58	PLASTIC,NON-PRIMARY FORM	1	No Quantity							3716			0
S3	2009	2009	2009	2	0	2	Export	450	Madagascar	MDG	899	Areas, nes									58	PLASTIC,NON-PRIMARY FORM	1	No Quantity							419557			0
S3	2009	2009	2009	2	0	2	Export	454	Malawi	MWI	0	World	WLD								58	PLASTIC,NON-PRIMARY FORM	1	No Quantity							1831797			0
S3	2009	2009	2009	2	0	2	Export	454	Malawi	MWI	124	Canada	CAN								58	PLASTIC,NON-PRIMARY FORM	1	No Quantity							1001			0
S3	2009	2009	2009	2	0	2	Export	454	Malawi	MWI	508	Mozambique	MOZ								58	PLASTIC,NON-PRIMARY FORM	1	No Quantity							1305441			0
S3	2009	2009	2009	2	0	2	Export	454	Malawi	MWI	710	South Africa	ZAF								58	PLASTIC,NON-PRIMARY FORM	1	No Quantity							3673			0
S3	2009	2009	2009	2	0	2	Export	454	Malawi	MWI	716	Zimbabwe	ZWE								58	PLASTIC,NON-PRIMARY FORM	1	No Quantity							400978			0
S3	2009	2009	2009	2	0	2	Export	454	Malawi	MWI	834	United Rep. of Tanzania	TZA								58	PLASTIC,NON-PRIMARY FORM	1	No Quantity							587			0
S3	2009	2009	2009	2	0	2	Export	454	Malawi	MWI	894	Zambia	ZMB								58	PLASTIC,NON-PRIMARY FORM	1	No Quantity							120116			0
S3	2009	2009	2009	2	0	2	Export	450	Madagascar	MDG	0	World	WLD								59	CHEMICAL MATERIALS NES	1	No Quantity							164661			0
S3	2009	2009	2009	2	0	2	Export	450	Madagascar	MDG	124	Canada	CAN								59	CHEMICAL MATERIALS NES	1	No Quantity							5566			0
S3	2009	2009	2009	2	0	2	Export	450	Madagascar	MDG	156	China	CHN								59	CHEMICAL MATERIALS NES	1	No Quantity							3			0
S3	2009	2009	2009	2	0	2	Export	450	Madagascar	MDG	174	Comoros	COM								59	CHEMICAL MATERIALS NES	1	No Quantity							1611			0
S3	2009	2009	2009	2	0	2	Export	450	Madagascar	MDG	175	Mayotte	MYT								59	CHEMICAL MATERIALS NES	1	No Quantity							1913			0
S3	2009	2009	2009	2	0	2	Export	450	Madagascar	MDG	251	France	FRA								59	CHEMICAL MATERIALS NES	1	No Quantity							25365			0
S3	2009	2009	2009	2	0	2	Export	450	Madagascar	MDG	266	Gabon	GAB								59	CHEMICAL MATERIALS NES	1	No Quantity							2428			0
S3	2009	2009	2009	2	0	2	Export	450	Madagascar	MDG	276	Germany	DEU								59	CHEMICAL MATERIALS NES	1	No Quantity							2385			0
S3	2009	2009	2009	2	0	2	Export	450	Madagascar	MDG	392	Japan	JPN								59	CHEMICAL MATERIALS NES	1	No Quantity							20			0
S3	2009	2009	2009	2	0	2	Export	450	Madagascar	MDG	404	Kenya	KEN								59	CHEMICAL MATERIALS NES	1	No Quantity							911			0
S3	2009	2009	2009	2	0	2	Export	450	Madagascar	MDG	410	Rep. of Korea	KOR								59	CHEMICAL MATERIALS NES	1	No Quantity							8			0
S3	2009	2009	2009	2	0	2	Export	450	Madagascar	MDG	480	Mauritius	MUS								59	CHEMICAL MATERIALS NES	1	No Quantity							6884			0
S3	2009	2009	2009	2	0	2	Export	450	Madagascar	MDG	702	Singapore	SGP								59	CHEMICAL MATERIALS NES	1	No Quantity							4207			0
S3	2009	2009	2009	2	0	2	Export	450	Madagascar	MDG	704	Viet Nam	VNM								59	CHEMICAL MATERIALS NES	1	No Quantity							377			0
S3	2009	2009	2009	2	0	2	Export	450	Madagascar	MDG	710	South Africa	ZAF								59	CHEMICAL MATERIALS NES	1	No Quantity							6029			0
S3	2009	2009	2009	2	0	2	Export	450	Madagascar	MDG	724	Spain	ESP								59	CHEMICAL MATERIALS NES	1	No Quantity							3295			0
S3	2009	2009	2009	2	0	2	Export	450	Madagascar	MDG	842	USA	USA								59	CHEMICAL MATERIALS NES	1	No Quantity							9146			0
S3	2009	2009	2009	2	0	2	Export	450	Madagascar	MDG	899	Areas, nes									59	CHEMICAL MATERIALS NES	1	No Quantity							94514			0
S3	2009	2009	2009	2	0	2	Export	454	Malawi	MWI	0	World	WLD								59	CHEMICAL MATERIALS NES	1	No Quantity							295138			0
S3	2009	2009	2009	2	0	2	Export	454	Malawi	MWI	508	Mozambique	MOZ								59	CHEMICAL MATERIALS NES	1	No Quantity							96973			0
S3	2009	2009	2009	2	0	2	Export	454	Malawi	MWI	710	South Africa	ZAF								59	CHEMICAL MATERIALS NES	1	No Quantity							25497			0
S3	2009	2009	2009	2	0	2	Export	454	Malawi	MWI	716	Zimbabwe	ZWE								59	CHEMICAL MATERIALS NES	1	No Quantity							10341			0
S3	2009	2009	2009	2	0	2	Export	454	Malawi	MWI	834	United Rep. of Tanzania	TZA								59	CHEMICAL MATERIALS NES	1	No Quantity							155162			0
S3	2009	2009	2009	2	0	2	Export	454	Malawi	MWI	894	Zambia	ZMB								59	CHEMICAL MATERIALS NES	1	No Quantity							7165			0
S3	2009	2009	2009	2	0	2	Export	450	Madagascar	MDG	0	World	WLD								61	LEATHER, LEATHER GOODS	1	No Quantity							5616629			0
S3	2009	2009	2009	2	0	2	Export	450	Madagascar	MDG	156	China	CHN								61	LEATHER, LEATHER GOODS	1	No Quantity							9090			0
S3	2009	2009	2009	2	0	2	Export	450	Madagascar	MDG	175	Mayotte	MYT								61	LEATHER, LEATHER GOODS	1	No Quantity							78			0
S3	2009	2009	2009	2	0	2	Export	450	Madagascar	MDG	251	France	FRA								61	LEATHER, LEATHER GOODS	1	No Quantity							5601660			0
S3	2009	2009	2009	2	0	2	Export	450	Madagascar	MDG	276	Germany	DEU								61	LEATHER, LEATHER GOODS	1	No Quantity							550			0
S3	2009	2009	2009	2	0	2	Export	450	Madagascar	MDG	381	Italy	ITA								61	LEATHER, LEATHER GOODS	1	No Quantity							5200			0
S3	2009	2009	2009	2	0	2	Export	450	Madagascar	MDG	480	Mauritius	MUS								61	LEATHER, LEATHER GOODS	1	No Quantity							43			0
S3	2009	2009	2009	2	0	2	Export	450	Madagascar	MDG	757	Switzerland	CHE								61	LEATHER, LEATHER GOODS	1	No Quantity							9			0
S3	2009	2009	2009	2	0	2	Export	454	Malawi	MWI	0	World	WLD								61	LEATHER, LEATHER GOODS	1	No Quantity							46821			0
S3	2009	2009	2009	2	0	2	Export	454	Malawi	MWI	699	India	IND								61	LEATHER, LEATHER GOODS	1	No Quantity							1431			0
S3	2009	2009	2009	2	0	2	Export	454	Malawi	MWI	826	United Kingdom	GBR								61	LEATHER, LEATHER GOODS	1	No Quantity							43236			0
S3	2009	2009	2009	2	0	2	Export	454	Malawi	MWI	834	United Rep. of Tanzania	TZA								61	LEATHER, LEATHER GOODS	1	No Quantity							2154			0
S3	2009	2009	2009	2	0	2	Export	450	Madagascar	MDG	0	World	WLD								62	RUBBER MANUFACTURES, NES	1	No Quantity							179235			0
S3	2009	2009	2009	2	0	2	Export	450	Madagascar	MDG	56	Belgium	BEL								62	RUBBER MANUFACTURES, NES	1	No Quantity							2383			0
S3	2009	2009	2009	2	0	2	Export	450	Madagascar	MDG	124	Canada	CAN								62	RUBBER MANUFACTURES, NES	1	No Quantity							14433			0
S3	2009	2009	2009	2	0	2	Export	450	Madagascar	MDG	156	China	CHN								62	RUBBER MANUFACTURES, NES	1	No Quantity							1			0
S3	2009	2009	2009	2	0	2	Export	450	Madagascar	MDG	174	Comoros	COM								62	RUBBER MANUFACTURES, NES	1	No Quantity							1384			0
S3	2009	2009	2009	2	0	2	Export	450	Madagascar	MDG	175	Mayotte	MYT								62	RUBBER MANUFACTURES, NES	1	No Quantity							3878			0
S3	2009	2009	2009	2	0	2	Export	450	Madagascar	MDG	251	France	FRA								62	RUBBER MANUFACTURES, NES	1	No Quantity							58411			0
S3	2009	2009	2009	2	0	2	Export	450	Madagascar	MDG	266	Gabon	GAB								62	RUBBER MANUFACTURES, NES	1	No Quantity							43745			0
S3	2009	2009	2009	2	0	2	Export	450	Madagascar	MDG	381	Italy	ITA								62	RUBBER MANUFACTURES, NES	1	No Quantity							27			0
S3	2009	2009	2009	2	0	2	Export	450	Madagascar	MDG	466	Mali	MLI								62	RUBBER MANUFACTURES, NES	1	No Quantity							2391			0
S3	2009	2009	2009	2	0	2	Export	450	Madagascar	MDG	480	Mauritius	MUS								62	RUBBER MANUFACTURES, NES	1	No Quantity							1698			0
S3	2009	2009	2009	2	0	2	Export	450	Madagascar	MDG	704	Viet Nam	VNM								62	RUBBER MANUFACTURES, NES	1	No Quantity							54			0
S3	2009	2009	2009	2	0	2	Export	450	Madagascar	MDG	710	South Africa	ZAF								62	RUBBER MANUFACTURES, NES	1	No Quantity							2595			0
S3	2009	2009	2009	2	0	2	Export	450	Madagascar	MDG	842	USA	USA								62	RUBBER MANUFACTURES, NES	1	No Quantity							10663			0
S3	2009	2009	2009	2	0	2	Export	450	Madagascar	MDG	899	Areas, nes									62	RUBBER MANUFACTURES, NES	1	No Quantity							37573			0
S3	2009	2009	2009	2	0	2	Export	454	Malawi	MWI	0	World	WLD								62	RUBBER MANUFACTURES, NES	1	No Quantity							435030			0
S3	2009	2009	2009	2	0	2	Export	454	Malawi	MWI	72	Botswana	BWA								62	RUBBER MANUFACTURES, NES	1	No Quantity							171			0
S3	2009	2009	2009	2	0	2	Export	454	Malawi	MWI	508	Mozambique	MOZ								62	RUBBER MANUFACTURES, NES	1	No Quantity							128218			0
S3	2009	2009	2009	2	0	2	Export	454	Malawi	MWI	710	South Africa	ZAF								62	RUBBER MANUFACTURES, NES	1	No Quantity							12621			0
S3	2009	2009	2009	2	0	2	Export	454	Malawi	MWI	784	United Arab Emirates	ARE								62	RUBBER MANUFACTURES, NES	1	No Quantity							9904			0
S3	2009	2009	2009	2	0	2	Export	454	Malawi	MWI	826	United Kingdom	GBR								62	RUBBER MANUFACTURES, NES	1	No Quantity							7484			0
S3	2009	2009	2009	2	0	2	Export	454	Malawi	MWI	834	United Rep. of Tanzania	TZA								62	RUBBER MANUFACTURES, NES	1	No Quantity							123595			0
S3	2009	2009	2009	2	0	2	Export	454	Malawi	MWI	894	Zambia	ZMB								62	RUBBER MANUFACTURES, NES	1	No Quantity							153037			0
S3	2009	2009	2009	2	0	2	Export	450	Madagascar	MDG	0	World	WLD								63	CORK, WOOD MANUFACTURES	1	No Quantity							2413261			0
S3	2009	2009	2009	2	0	2	Export	450	Madagascar	MDG	36	Australia	AUS								63	CORK, WOOD MANUFACTURES	1	No Quantity							9194			0
S3	2009	2009	2009	2	0	2	Export	450	Madagascar	MDG	40	Austria	AUT								63	CORK, WOOD MANUFACTURES	1	No Quantity							110			0
S3	2009	2009	2009	2	0	2	Export	450	Madagascar	MDG	48	Bahrain	BHR								63	CORK, WOOD MANUFACTURES	1	No Quantity							4921			0
S3	2009	2009	2009	2	0	2	Export	450	Madagascar	MDG	56	Belgium	BEL								63	CORK, WOOD MANUFACTURES	1	No Quantity							6720			0
S3	2009	2009	2009	2	0	2	Export	450	Madagascar	MDG	124	Canada	CAN								63	CORK, WOOD MANUFACTURES	1	No Quantity							2039			0
S3	2009	2009	2009	2	0	2	Export	450	Madagascar	MDG	156	China	CHN								63	CORK, WOOD MANUFACTURES	1	No Quantity							888378			0
S3	2009	2009	2009	2	0	2	Export	450	Madagascar	MDG	174	Comoros	COM								63	CORK, WOOD MANUFACTURES	1	No Quantity							4961			0
S3	2009	2009	2009	2	0	2	Export	450	Madagascar	MDG	175	Mayotte	MYT								63	CORK, WOOD MANUFACTURES	1	No Quantity							42319			0
S3	2009	2009	2009	2	0	2	Export	450	Madagascar	MDG	208	Denmark	DNK								63	CORK, WOOD MANUFACTURES	1	No Quantity							4212			0
S3	2009	2009	2009	2	0	2	Export	450	Madagascar	MDG	251	France	FRA								63	CORK, WOOD MANUFACTURES	1	No Quantity							586670			0
S3	2009	2009	2009	2	0	2	Export	450	Madagascar	MDG	276	Germany	DEU								63	CORK, WOOD MANUFACTURES	1	No Quantity							138274			0
S3	2009	2009	2009	2	0	2	Export	450	Madagascar	MDG	381	Italy	ITA								63	CORK, WOOD MANUFACTURES	1	No Quantity							57217			0
S3	2009	2009	2009	2	0	2	Export	450	Madagascar	MDG	392	Japan	JPN								63	CORK, WOOD MANUFACTURES	1	No Quantity							1331			0
S3	2009	2009	2009	2	0	2	Export	450	Madagascar	MDG	404	Kenya	KEN								63	CORK, WOOD MANUFACTURES	1	No Quantity							27			0
S3	2009	2009	2009	2	0	2	Export	450	Madagascar	MDG	422	Lebanon	LBN								63	CORK, WOOD MANUFACTURES	1	No Quantity							31			0
S3	2009	2009	2009	2	0	2	Export	450	Madagascar	MDG	480	Mauritius	MUS								63	CORK, WOOD MANUFACTURES	1	No Quantity							511899			0
S3	2009	2009	2009	2	0	2	Export	450	Madagascar	MDG	498	Rep. of Moldova	MDA								63	CORK, WOOD MANUFACTURES	1	No Quantity							2971			0
S3	2009	2009	2009	2	0	2	Export	450	Madagascar	MDG	528	Netherlands	NLD								63	CORK, WOOD MANUFACTURES	1	No Quantity							775			0
S3	2009	2009	2009	2	0	2	Export	450	Madagascar	MDG	540	New Caledonia	NCL								63	CORK, WOOD MANUFACTURES	1	No Quantity							925			0
S3	2009	2009	2009	2	0	2	Export	450	Madagascar	MDG	634	Qatar	QAT								63	CORK, WOOD MANUFACTURES	1	No Quantity							3316			0
S3	2009	2009	2009	2	0	2	Export	450	Madagascar	MDG	643	Russian Federation	RUS								63	CORK, WOOD MANUFACTURES	1	No Quantity							7653			0
S3	2009	2009	2009	2	0	2	Export	450	Madagascar	MDG	686	Senegal	SEN								63	CORK, WOOD MANUFACTURES	1	No Quantity							927			0
S3	2009	2009	2009	2	0	2	Export	450	Madagascar	MDG	690	Seychelles	SYC								63	CORK, WOOD MANUFACTURES	1	No Quantity							401			0
S3	2009	2009	2009	2	0	2	Export	450	Madagascar	MDG	702	Singapore	SGP								63	CORK, WOOD MANUFACTURES	1	No Quantity							265			0
S3	2009	2009	2009	2	0	2	Export	450	Madagascar	MDG	710	South Africa	ZAF								63	CORK, WOOD MANUFACTURES	1	No Quantity							11326			0
S3	2009	2009	2009	2	0	2	Export	450	Madagascar	MDG	724	Spain	ESP								63	CORK, WOOD MANUFACTURES	1	No Quantity							9628			0
S3	2009	2009	2009	2	0	2	Export	450	Madagascar	MDG	752	Sweden	SWE								63	CORK, WOOD MANUFACTURES	1	No Quantity							913			0
S3	2009	2009	2009	2	0	2	Export	450	Madagascar	MDG	757	Switzerland	CHE								63	CORK, WOOD MANUFACTURES	1	No Quantity							11920			0
S3	2009	2009	2009	2	0	2	Export	450	Madagascar	MDG	784	United Arab Emirates	ARE								63	CORK, WOOD MANUFACTURES	1	No Quantity							3588			0
S3	2009	2009	2009	2	0	2	Export	450	Madagascar	MDG	804	Ukraine	UKR								63	CORK, WOOD MANUFACTURES	1	No Quantity							2777			0
S3	2009	2009	2009	2	0	2	Export	450	Madagascar	MDG	826	United Kingdom	GBR								63	CORK, WOOD MANUFACTURES	1	No Quantity							445			0
S3	2009	2009	2009	2	0	2	Export	450	Madagascar	MDG	834	United Rep. of Tanzania	TZA								63	CORK, WOOD MANUFACTURES	1	No Quantity							4			0
S3	2009	2009	2009	2	0	2	Export	450	Madagascar	MDG	842	USA	USA								63	CORK, WOOD MANUFACTURES	1	No Quantity							443			0
S3	2009	2009	2009	2	0	2	Export	450	Madagascar	MDG	894	Zambia	ZMB								63	CORK, WOOD MANUFACTURES	1	No Quantity							85084			0
S3	2009	2009	2009	2	0	2	Export	450	Madagascar	MDG	899	Areas, nes									63	CORK, WOOD MANUFACTURES	1	No Quantity							11596			0
S3	2009	2009	2009	2	0	2	Export	454	Malawi	MWI	0	World	WLD								63	CORK, WOOD MANUFACTURES	1	No Quantity							3110880			0
S3	2009	2009	2009	2	0	2	Export	454	Malawi	MWI	36	Australia	AUS								63	CORK, WOOD MANUFACTURES	1	No Quantity							779			0
S3	2009	2009	2009	2	0	2	Export	454	Malawi	MWI	72	Botswana	BWA								63	CORK, WOOD MANUFACTURES	1	No Quantity							238287			0
S3	2009	2009	2009	2	0	2	Export	454	Malawi	MWI	124	Canada	CAN								63	CORK, WOOD MANUFACTURES	1	No Quantity							1230			0
S3	2009	2009	2009	2	0	2	Export	454	Malawi	MWI	251	France	FRA								63	CORK, WOOD MANUFACTURES	1	No Quantity							1559			0
S3	2009	2009	2009	2	0	2	Export	454	Malawi	MWI	276	Germany	DEU								63	CORK, WOOD MANUFACTURES	1	No Quantity							2444			0
S3	2009	2009	2009	2	0	2	Export	454	Malawi	MWI	288	Ghana	GHA								63	CORK, WOOD MANUFACTURES	1	No Quantity							2078			0
S3	2009	2009	2009	2	0	2	Export	454	Malawi	MWI	352	Iceland	ISL								63	CORK, WOOD MANUFACTURES	1	No Quantity							80			0
S3	2009	2009	2009	2	0	2	Export	454	Malawi	MWI	360	Indonesia	IDN								63	CORK, WOOD MANUFACTURES	1	No Quantity							7758			0
S3	2009	2009	2009	2	0	2	Export	454	Malawi	MWI	372	Ireland	IRL								63	CORK, WOOD MANUFACTURES	1	No Quantity							292			0
S3	2009	2009	2009	2	0	2	Export	454	Malawi	MWI	381	Italy	ITA								63	CORK, WOOD MANUFACTURES	1	No Quantity							177			0
S3	2009	2009	2009	2	0	2	Export	454	Malawi	MWI	404	Kenya	KEN								63	CORK, WOOD MANUFACTURES	1	No Quantity							115123			0
S3	2009	2009	2009	2	0	2	Export	454	Malawi	MWI	480	Mauritius	MUS								63	CORK, WOOD MANUFACTURES	1	No Quantity							390			0
S3	2009	2009	2009	2	0	2	Export	454	Malawi	MWI	508	Mozambique	MOZ								63	CORK, WOOD MANUFACTURES	1	No Quantity							393188			0
S3	2009	2009	2009	2	0	2	Export	454	Malawi	MWI	528	Netherlands	NLD								63	CORK, WOOD MANUFACTURES	1	No Quantity							13672			0
S3	2009	2009	2009	2	0	2	Export	454	Malawi	MWI	554	New Zealand	NZL								63	CORK, WOOD MANUFACTURES	1	No Quantity							276			0
S3	2009	2009	2009	2	0	2	Export	454	Malawi	MWI	566	Nigeria	NGA								63	CORK, WOOD MANUFACTURES	1	No Quantity							92			0
S3	2009	2009	2009	2	0	2	Export	454	Malawi	MWI	579	Norway	NOR								63	CORK, WOOD MANUFACTURES	1	No Quantity							11193			0
S3	2009	2009	2009	2	0	2	Export	454	Malawi	MWI	616	Poland	POL								63	CORK, WOOD MANUFACTURES	1	No Quantity							7969			0
S3	2009	2009	2009	2	0	2	Export	454	Malawi	MWI	620	Portugal	PRT								63	CORK, WOOD MANUFACTURES	1	No Quantity							38			0
S3	2009	2009	2009	2	0	2	Export	454	Malawi	MWI	682	Saudi Arabia	SAU								63	CORK, WOOD MANUFACTURES	1	No Quantity							71			0
S3	2009	2009	2009	2	0	2	Export	454	Malawi	MWI	699	India	IND								63	CORK, WOOD MANUFACTURES	1	No Quantity							1964			0
S3	2009	2009	2009	2	0	2	Export	454	Malawi	MWI	710	South Africa	ZAF								63	CORK, WOOD MANUFACTURES	1	No Quantity							1772550			0
S3	2009	2009	2009	2	0	2	Export	454	Malawi	MWI	716	Zimbabwe	ZWE								63	CORK, WOOD MANUFACTURES	1	No Quantity							57034			0
S3	2009	2009	2009	2	0	2	Export	454	Malawi	MWI	724	Spain	ESP								63	CORK, WOOD MANUFACTURES	1	No Quantity							2609			0
S3	2009	2009	2009	2	0	2	Export	454	Malawi	MWI	800	Uganda	UGA								63	CORK, WOOD MANUFACTURES	1	No Quantity							3047			0
S3	2009	2009	2009	2	0	2	Export	454	Malawi	MWI	826	United Kingdom	GBR								63	CORK, WOOD MANUFACTURES	1	No Quantity							7912			0
S3	2009	2009	2009	2	0	2	Export	454	Malawi	MWI	834	United Rep. of Tanzania	TZA								63	CORK, WOOD MANUFACTURES	1	No Quantity							54157			0
S3	2009	2009	2009	2	0	2	Export	454	Malawi	MWI	842	USA	USA								63	CORK, WOOD MANUFACTURES	1	No Quantity							32719			0
S3	2009	2009	2009	2	0	2	Export	454	Malawi	MWI	894	Zambia	ZMB								63	CORK, WOOD MANUFACTURES	1	No Quantity							382192			0
S3	2009	2009	2009	2	0	2	Export	450	Madagascar	MDG	0	World	WLD								64	PAPER,PAPERBOARD,ETC.	1	No Quantity							7006051			0
S3	2009	2009	2009	2	0	2	Export	450	Madagascar	MDG	56	Belgium	BEL								64	PAPER,PAPERBOARD,ETC.	1	No Quantity							26697			0
S3	2009	2009	2009	2	0	2	Export	450	Madagascar	MDG	124	Canada	CAN								64	PAPER,PAPERBOARD,ETC.	1	No Quantity							12			0
S3	2009	2009	2009	2	0	2	Export	450	Madagascar	MDG	156	China	CHN								64	PAPER,PAPERBOARD,ETC.	1	No Quantity							222			0
S3	2009	2009	2009	2	0	2	Export	450	Madagascar	MDG	174	Comoros	COM								64	PAPER,PAPERBOARD,ETC.	1	No Quantity							3076			0
S3	2009	2009	2009	2	0	2	Export	450	Madagascar	MDG	175	Mayotte	MYT								64	PAPER,PAPERBOARD,ETC.	1	No Quantity							16131			0
S3	2009	2009	2009	2	0	2	Export	450	Madagascar	MDG	203	Czechia	CZE								64	PAPER,PAPERBOARD,ETC.	1	No Quantity							28			0
S3	2009	2009	2009	2	0	2	Export	450	Madagascar	MDG	251	France	FRA								64	PAPER,PAPERBOARD,ETC.	1	No Quantity							1257302			0
S3	2009	2009	2009	2	0	2	Export	450	Madagascar	MDG	258	French Polynesia	PYF								64	PAPER,PAPERBOARD,ETC.	1	No Quantity							139			0
S3	2009	2009	2009	2	0	2	Export	450	Madagascar	MDG	276	Germany	DEU								64	PAPER,PAPERBOARD,ETC.	1	No Quantity							2671			0
S3	2009	2009	2009	2	0	2	Export	450	Madagascar	MDG	344	China, Hong Kong SAR	HKG								64	PAPER,PAPERBOARD,ETC.	1	No Quantity							4572			0
S3	2009	2009	2009	2	0	2	Export	450	Madagascar	MDG	381	Italy	ITA								64	PAPER,PAPERBOARD,ETC.	1	No Quantity							29331			0
S3	2009	2009	2009	2	0	2	Export	450	Madagascar	MDG	392	Japan	JPN								64	PAPER,PAPERBOARD,ETC.	1	No Quantity							58126			0
S3	2009	2009	2009	2	0	2	Export	450	Madagascar	MDG	480	Mauritius	MUS								64	PAPER,PAPERBOARD,ETC.	1	No Quantity							435170			0
S3	2009	2009	2009	2	0	2	Export	450	Madagascar	MDG	508	Mozambique	MOZ								64	PAPER,PAPERBOARD,ETC.	1	No Quantity							60			0
S3	2009	2009	2009	2	0	2	Export	450	Madagascar	MDG	528	Netherlands	NLD								64	PAPER,PAPERBOARD,ETC.	1	No Quantity							63398			0
S3	2009	2009	2009	2	0	2	Export	450	Madagascar	MDG	568	Other Europe, nes									64	PAPER,PAPERBOARD,ETC.	1	No Quantity							22908			0
S3	2009	2009	2009	2	0	2	Export	450	Madagascar	MDG	620	Portugal	PRT								64	PAPER,PAPERBOARD,ETC.	1	No Quantity							16839			0
S3	2009	2009	2009	2	0	2	Export	450	Madagascar	MDG	674	San Marino	SMR								64	PAPER,PAPERBOARD,ETC.	1	No Quantity							14			0
S3	2009	2009	2009	2	0	2	Export	450	Madagascar	MDG	690	Seychelles	SYC								64	PAPER,PAPERBOARD,ETC.	1	No Quantity							618650			0
S3	2009	2009	2009	2	0	2	Export	450	Madagascar	MDG	702	Singapore	SGP								64	PAPER,PAPERBOARD,ETC.	1	No Quantity							4234			0
S3	2009	2009	2009	2	0	2	Export	450	Madagascar	MDG	704	Viet Nam	VNM								64	PAPER,PAPERBOARD,ETC.	1	No Quantity							204			0
S3	2009	2009	2009	2	0	2	Export	450	Madagascar	MDG	710	South Africa	ZAF								64	PAPER,PAPERBOARD,ETC.	1	No Quantity							155045			0
S3	2009	2009	2009	2	0	2	Export	450	Madagascar	MDG	716	Zimbabwe	ZWE								64	PAPER,PAPERBOARD,ETC.	1	No Quantity							397			0
S3	2009	2009	2009	2	0	2	Export	450	Madagascar	MDG	724	Spain	ESP								64	PAPER,PAPERBOARD,ETC.	1	No Quantity							11177			0
S3	2009	2009	2009	2	0	2	Export	450	Madagascar	MDG	752	Sweden	SWE								64	PAPER,PAPERBOARD,ETC.	1	No Quantity							793			0
S3	2009	2009	2009	2	0	2	Export	450	Madagascar	MDG	757	Switzerland	CHE								64	PAPER,PAPERBOARD,ETC.	1	No Quantity							130			0
S3	2009	2009	2009	2	0	2	Export	450	Madagascar	MDG	760	Syria	SYR								64	PAPER,PAPERBOARD,ETC.	1	No Quantity							16237			0
S3	2009	2009	2009	2	0	2	Export	450	Madagascar	MDG	764	Thailand	THA								64	PAPER,PAPERBOARD,ETC.	1	No Quantity							81			0
S3	2009	2009	2009	2	0	2	Export	450	Madagascar	MDG	784	United Arab Emirates	ARE								64	PAPER,PAPERBOARD,ETC.	1	No Quantity							113190			0
S3	2009	2009	2009	2	0	2	Export	450	Madagascar	MDG	818	Egypt	EGY								64	PAPER,PAPERBOARD,ETC.	1	No Quantity							36			0
S3	2009	2009	2009	2	0	2	Export	450	Madagascar	MDG	826	United Kingdom	GBR								64	PAPER,PAPERBOARD,ETC.	1	No Quantity							22356			0
S3	2009	2009	2009	2	0	2	Export	450	Madagascar	MDG	834	United Rep. of Tanzania	TZA								64	PAPER,PAPERBOARD,ETC.	1	No Quantity							74			0
S3	2009	2009	2009	2	0	2	Export	450	Madagascar	MDG	842	USA	USA								64	PAPER,PAPERBOARD,ETC.	1	No Quantity							5394			0
S3	2009	2009	2009	2	0	2	Export	450	Madagascar	MDG	899	Areas, nes									64	PAPER,PAPERBOARD,ETC.	1	No Quantity							4121355			0
S3	2009	2009	2009	2	0	2	Export	454	Malawi	MWI	0	World	WLD								64	PAPER,PAPERBOARD,ETC.	1	No Quantity							651576			0
S3	2009	2009	2009	2	0	2	Export	454	Malawi	MWI	56	Belgium	BEL								64	PAPER,PAPERBOARD,ETC.	1	No Quantity							501			0
S3	2009	2009	2009	2	0	2	Export	454	Malawi	MWI	72	Botswana	BWA								64	PAPER,PAPERBOARD,ETC.	1	No Quantity							10			0
S3	2009	2009	2009	2	0	2	Export	454	Malawi	MWI	231	Ethiopia	ETH								64	PAPER,PAPERBOARD,ETC.	1	No Quantity							186			0
S3	2009	2009	2009	2	0	2	Export	454	Malawi	MWI	404	Kenya	KEN								64	PAPER,PAPERBOARD,ETC.	1	No Quantity							1000			0
S3	2009	2009	2009	2	0	2	Export	454	Malawi	MWI	430	Liberia	LBR								64	PAPER,PAPERBOARD,ETC.	1	No Quantity							191			0
S3	2009	2009	2009	2	0	2	Export	454	Malawi	MWI	508	Mozambique	MOZ								64	PAPER,PAPERBOARD,ETC.	1	No Quantity							149028			0
S3	2009	2009	2009	2	0	2	Export	454	Malawi	MWI	554	New Zealand	NZL								64	PAPER,PAPERBOARD,ETC.	1	No Quantity							319			0
S3	2009	2009	2009	2	0	2	Export	454	Malawi	MWI	710	South Africa	ZAF								64	PAPER,PAPERBOARD,ETC.	1	No Quantity							69775			0
S3	2009	2009	2009	2	0	2	Export	454	Malawi	MWI	716	Zimbabwe	ZWE								64	PAPER,PAPERBOARD,ETC.	1	No Quantity							183790			0
S3	2009	2009	2009	2	0	2	Export	454	Malawi	MWI	800	Uganda	UGA								64	PAPER,PAPERBOARD,ETC.	1	No Quantity							216			0
S3	2009	2009	2009	2	0	2	Export	454	Malawi	MWI	826	United Kingdom	GBR								64	PAPER,PAPERBOARD,ETC.	1	No Quantity							475			0
S3	2009	2009	2009	2	0	2	Export	454	Malawi	MWI	842	USA	USA								64	PAPER,PAPERBOARD,ETC.	1	No Quantity							645			0
S3	2009	2009	2009	2	0	2	Export	454	Malawi	MWI	894	Zambia	ZMB								64	PAPER,PAPERBOARD,ETC.	1	No Quantity							245439			0
S3	2009	2009	2009	2	0	2	Export	450	Madagascar	MDG	0	World	WLD								65	TEXTILE YARN,FABRIC,ETC.	1	No Quantity							64950581			0
S3	2009	2009	2009	2	0	2	Export	450	Madagascar	MDG	24	Angola	AGO								65	TEXTILE YARN,FABRIC,ETC.	1	No Quantity							322			0
S3	2009	2009	2009	2	0	2	Export	450	Madagascar	MDG	36	Australia	AUS								65	TEXTILE YARN,FABRIC,ETC.	1	No Quantity							1479			0
S3	2009	2009	2009	2	0	2	Export	450	Madagascar	MDG	50	Bangladesh	BGD								65	TEXTILE YARN,FABRIC,ETC.	1	No Quantity							43469			0
S3	2009	2009	2009	2	0	2	Export	450	Madagascar	MDG	56	Belgium	BEL								65	TEXTILE YARN,FABRIC,ETC.	1	No Quantity							23601			0
S3	2009	2009	2009	2	0	2	Export	450	Madagascar	MDG	120	Cameroon	CMR								65	TEXTILE YARN,FABRIC,ETC.	1	No Quantity							171			0
S3	2009	2009	2009	2	0	2	Export	450	Madagascar	MDG	124	Canada	CAN								65	TEXTILE YARN,FABRIC,ETC.	1	No Quantity							42			0
S3	2009	2009	2009	2	0	2	Export	450	Madagascar	MDG	144	Sri Lanka	LKA								65	TEXTILE YARN,FABRIC,ETC.	1	No Quantity							57			0
S3	2009	2009	2009	2	0	2	Export	450	Madagascar	MDG	156	China	CHN								65	TEXTILE YARN,FABRIC,ETC.	1	No Quantity							667618			0
S3	2009	2009	2009	2	0	2	Export	450	Madagascar	MDG	174	Comoros	COM								65	TEXTILE YARN,FABRIC,ETC.	1	No Quantity							26869			0
S3	2009	2009	2009	2	0	2	Export	450	Madagascar	MDG	175	Mayotte	MYT								65	TEXTILE YARN,FABRIC,ETC.	1	No Quantity							49000			0
S3	2009	2009	2009	2	0	2	Export	450	Madagascar	MDG	191	Croatia	HRV								65	TEXTILE YARN,FABRIC,ETC.	1	No Quantity							47327			0
S3	2009	2009	2009	2	0	2	Export	450	Madagascar	MDG	208	Denmark	DNK								65	TEXTILE YARN,FABRIC,ETC.	1	No Quantity							52161			0
S3	2009	2009	2009	2	0	2	Export	450	Madagascar	MDG	251	France	FRA								65	TEXTILE YARN,FABRIC,ETC.	1	No Quantity							9724161			0
S3	2009	2009	2009	2	0	2	Export	450	Madagascar	MDG	258	French Polynesia	PYF								65	TEXTILE YARN,FABRIC,ETC.	1	No Quantity							2			0
S3	2009	2009	2009	2	0	2	Export	450	Madagascar	MDG	276	Germany	DEU								65	TEXTILE YARN,FABRIC,ETC.	1	No Quantity							99328			0
S3	2009	2009	2009	2	0	2	Export	450	Madagascar	MDG	288	Ghana	GHA								65	TEXTILE YARN,FABRIC,ETC.	1	No Quantity							239			0
S3	2009	2009	2009	2	0	2	Export	450	Madagascar	MDG	344	China, Hong Kong SAR	HKG								65	TEXTILE YARN,FABRIC,ETC.	1	No Quantity							2016120			0
S3	2009	2009	2009	2	0	2	Export	450	Madagascar	MDG	360	Indonesia	IDN								65	TEXTILE YARN,FABRIC,ETC.	1	No Quantity							12708			0
S3	2009	2009	2009	2	0	2	Export	450	Madagascar	MDG	376	Israel	ISR								65	TEXTILE YARN,FABRIC,ETC.	1	No Quantity							201			0
S3	2009	2009	2009	2	0	2	Export	450	Madagascar	MDG	381	Italy	ITA								65	TEXTILE YARN,FABRIC,ETC.	1	No Quantity							287641			0
S3	2009	2009	2009	2	0	2	Export	450	Madagascar	MDG	384	Côte d'Ivoire	CIV								65	TEXTILE YARN,FABRIC,ETC.	1	No Quantity							320			0
S3	2009	2009	2009	2	0	2	Export	450	Madagascar	MDG	392	Japan	JPN								65	TEXTILE YARN,FABRIC,ETC.	1	No Quantity							121628			0
S3	2009	2009	2009	2	0	2	Export	450	Madagascar	MDG	400	Jordan	JOR								65	TEXTILE YARN,FABRIC,ETC.	1	No Quantity							25490			0
S3	2009	2009	2009	2	0	2	Export	450	Madagascar	MDG	404	Kenya	KEN								65	TEXTILE YARN,FABRIC,ETC.	1	No Quantity							49600			0
S3	2009	2009	2009	2	0	2	Export	450	Madagascar	MDG	422	Lebanon	LBN								65	TEXTILE YARN,FABRIC,ETC.	1	No Quantity							97			0
S3	2009	2009	2009	2	0	2	Export	450	Madagascar	MDG	442	Luxembourg	LUX								65	TEXTILE YARN,FABRIC,ETC.	1	No Quantity							116			0
S3	2009	2009	2009	2	0	2	Export	450	Madagascar	MDG	480	Mauritius	MUS								65	TEXTILE YARN,FABRIC,ETC.	1	No Quantity							2442245			0
S3	2009	2009	2009	2	0	2	Export	450	Madagascar	MDG	490	Other Asia, nes									65	TEXTILE YARN,FABRIC,ETC.	1	No Quantity							92352			0
S3	2009	2009	2009	2	0	2	Export	450	Madagascar	MDG	504	Morocco	MAR								65	TEXTILE YARN,FABRIC,ETC.	1	No Quantity							10938			0
S3	2009	2009	2009	2	0	2	Export	450	Madagascar	MDG	508	Mozambique	MOZ								65	TEXTILE YARN,FABRIC,ETC.	1	No Quantity							4627			0
S3	2009	2009	2009	2	0	2	Export	450	Madagascar	MDG	528	Netherlands	NLD								65	TEXTILE YARN,FABRIC,ETC.	1	No Quantity							222742			0
S3	2009	2009	2009	2	0	2	Export	450	Madagascar	MDG	616	Poland	POL								65	TEXTILE YARN,FABRIC,ETC.	1	No Quantity							120			0
S3	2009	2009	2009	2	0	2	Export	450	Madagascar	MDG	643	Russian Federation	RUS								65	TEXTILE YARN,FABRIC,ETC.	1	No Quantity							356			0
S3	2009	2009	2009	2	0	2	Export	450	Madagascar	MDG	674	San Marino	SMR								65	TEXTILE YARN,FABRIC,ETC.	1	No Quantity							139			0
S3	2009	2009	2009	2	0	2	Export	450	Madagascar	MDG	682	Saudi Arabia	SAU								65	TEXTILE YARN,FABRIC,ETC.	1	No Quantity							1049			0
S3	2009	2009	2009	2	0	2	Export	450	Madagascar	MDG	690	Seychelles	SYC								65	TEXTILE YARN,FABRIC,ETC.	1	No Quantity							2			0
S3	2009	2009	2009	2	0	2	Export	450	Madagascar	MDG	699	India	IND								65	TEXTILE YARN,FABRIC,ETC.	1	No Quantity							43487			0
S3	2009	2009	2009	2	0	2	Export	450	Madagascar	MDG	702	Singapore	SGP								65	TEXTILE YARN,FABRIC,ETC.	1	No Quantity							245894			0
S3	2009	2009	2009	2	0	2	Export	450	Madagascar	MDG	704	Viet Nam	VNM								65	TEXTILE YARN,FABRIC,ETC.	1	No Quantity							22095			0
S3	2009	2009	2009	2	0	2	Export	450	Madagascar	MDG	710	South Africa	ZAF								65	TEXTILE YARN,FABRIC,ETC.	1	No Quantity							451412			0
S3	2009	2009	2009	2	0	2	Export	450	Madagascar	MDG	716	Zimbabwe	ZWE								65	TEXTILE YARN,FABRIC,ETC.	1	No Quantity							22944			0
S3	2009	2009	2009	2	0	2	Export	450	Madagascar	MDG	724	Spain	ESP								65	TEXTILE YARN,FABRIC,ETC.	1	No Quantity							84569			0
S3	2009	2009	2009	2	0	2	Export	450	Madagascar	MDG	752	Sweden	SWE								65	TEXTILE YARN,FABRIC,ETC.	1	No Quantity							536			0
S3	2009	2009	2009	2	0	2	Export	450	Madagascar	MDG	757	Switzerland	CHE								65	TEXTILE YARN,FABRIC,ETC.	1	No Quantity							12531			0
S3	2009	2009	2009	2	0	2	Export	450	Madagascar	MDG	760	Syria	SYR								65	TEXTILE YARN,FABRIC,ETC.	1	No Quantity							40444			0
S3	2009	2009	2009	2	0	2	Export	450	Madagascar	MDG	764	Thailand	THA								65	TEXTILE YARN,FABRIC,ETC.	1	No Quantity							9			0
S3	2009	2009	2009	2	0	2	Export	450	Madagascar	MDG	768	Togo	TGO								65	TEXTILE YARN,FABRIC,ETC.	1	No Quantity							286			0
S3	2009	2009	2009	2	0	2	Export	450	Madagascar	MDG	784	United Arab Emirates	ARE								65	TEXTILE YARN,FABRIC,ETC.	1	No Quantity							230077			0
S3	2009	2009	2009	2	0	2	Export	450	Madagascar	MDG	792	Turkey	TUR								65	TEXTILE YARN,FABRIC,ETC.	1	No Quantity							94722			0
S3	2009	2009	2009	2	0	2	Export	450	Madagascar	MDG	818	Egypt	EGY								65	TEXTILE YARN,FABRIC,ETC.	1	No Quantity							129234			0
S3	2009	2009	2009	2	0	2	Export	450	Madagascar	MDG	826	United Kingdom	GBR								65	TEXTILE YARN,FABRIC,ETC.	1	No Quantity							13314			0
S3	2009	2009	2009	2	0	2	Export	450	Madagascar	MDG	834	United Rep. of Tanzania	TZA								65	TEXTILE YARN,FABRIC,ETC.	1	No Quantity							471			0
S3	2009	2009	2009	2	0	2	Export	450	Madagascar	MDG	842	USA	USA								65	TEXTILE YARN,FABRIC,ETC.	1	No Quantity							576120			0
S3	2009	2009	2009	2	0	2	Export	450	Madagascar	MDG	899	Areas, nes									65	TEXTILE YARN,FABRIC,ETC.	1	No Quantity							46958101			0
S3	2009	2009	2009	2	0	2	Export	454	Malawi	MWI	0	World	WLD								65	TEXTILE YARN,FABRIC,ETC.	1	No Quantity							2576613			0
S3	2009	2009	2009	2	0	2	Export	454	Malawi	MWI	8	Albania	ALB								65	TEXTILE YARN,FABRIC,ETC.	1	No Quantity							1984			0
S3	2009	2009	2009	2	0	2	Export	454	Malawi	MWI	36	Australia	AUS								65	TEXTILE YARN,FABRIC,ETC.	1	No Quantity							142			0
S3	2009	2009	2009	2	0	2	Export	454	Malawi	MWI	40	Austria	AUT								65	TEXTILE YARN,FABRIC,ETC.	1	No Quantity							707			0
S3	2009	2009	2009	2	0	2	Export	454	Malawi	MWI	56	Belgium	BEL								65	TEXTILE YARN,FABRIC,ETC.	1	No Quantity							319			0
S3	2009	2009	2009	2	0	2	Export	454	Malawi	MWI	72	Botswana	BWA								65	TEXTILE YARN,FABRIC,ETC.	1	No Quantity							1434			0
S3	2009	2009	2009	2	0	2	Export	454	Malawi	MWI	104	Myanmar	MMR								65	TEXTILE YARN,FABRIC,ETC.	1	No Quantity							31420			0
S3	2009	2009	2009	2	0	2	Export	454	Malawi	MWI	120	Cameroon	CMR								65	TEXTILE YARN,FABRIC,ETC.	1	No Quantity							213			0
S3	2009	2009	2009	2	0	2	Export	454	Malawi	MWI	124	Canada	CAN								65	TEXTILE YARN,FABRIC,ETC.	1	No Quantity							11715			0
S3	2009	2009	2009	2	0	2	Export	454	Malawi	MWI	156	China	CHN								65	TEXTILE YARN,FABRIC,ETC.	1	No Quantity							26			0
S3	2009	2009	2009	2	0	2	Export	454	Malawi	MWI	231	Ethiopia	ETH								65	TEXTILE YARN,FABRIC,ETC.	1	No Quantity							7555			0
S3	2009	2009	2009	2	0	2	Export	454	Malawi	MWI	251	France	FRA								65	TEXTILE YARN,FABRIC,ETC.	1	No Quantity							191			0
S3	2009	2009	2009	2	0	2	Export	454	Malawi	MWI	276	Germany	DEU								65	TEXTILE YARN,FABRIC,ETC.	1	No Quantity							1556			0
S3	2009	2009	2009	2	0	2	Export	454	Malawi	MWI	288	Ghana	GHA								65	TEXTILE YARN,FABRIC,ETC.	1	No Quantity							2877			0
S3	2009	2009	2009	2	0	2	Export	454	Malawi	MWI	360	Indonesia	IDN								65	TEXTILE YARN,FABRIC,ETC.	1	No Quantity							2019			0
S3	2009	2009	2009	2	0	2	Export	454	Malawi	MWI	372	Ireland	IRL								65	TEXTILE YARN,FABRIC,ETC.	1	No Quantity							73			0
S3	2009	2009	2009	2	0	2	Export	454	Malawi	MWI	381	Italy	ITA								65	TEXTILE YARN,FABRIC,ETC.	1	No Quantity							213			0
S3	2009	2009	2009	2	0	2	Export	454	Malawi	MWI	404	Kenya	KEN								65	TEXTILE YARN,FABRIC,ETC.	1	No Quantity							8297			0
S3	2009	2009	2009	2	0	2	Export	454	Malawi	MWI	428	Latvia	LVA								65	TEXTILE YARN,FABRIC,ETC.	1	No Quantity							397			0
S3	2009	2009	2009	2	0	2	Export	454	Malawi	MWI	430	Liberia	LBR								65	TEXTILE YARN,FABRIC,ETC.	1	No Quantity							461			0
S3	2009	2009	2009	2	0	2	Export	454	Malawi	MWI	458	Malaysia	MYS								65	TEXTILE YARN,FABRIC,ETC.	1	No Quantity							129642			0
S3	2009	2009	2009	2	0	2	Export	454	Malawi	MWI	480	Mauritius	MUS								65	TEXTILE YARN,FABRIC,ETC.	1	No Quantity							390			0
S3	2009	2009	2009	2	0	2	Export	454	Malawi	MWI	500	Montserrat	MSR								65	TEXTILE YARN,FABRIC,ETC.	1	No Quantity							1530			0
S3	2009	2009	2009	2	0	2	Export	454	Malawi	MWI	508	Mozambique	MOZ								65	TEXTILE YARN,FABRIC,ETC.	1	No Quantity							367310			0
S3	2009	2009	2009	2	0	2	Export	454	Malawi	MWI	528	Netherlands	NLD								65	TEXTILE YARN,FABRIC,ETC.	1	No Quantity							724			0
S3	2009	2009	2009	2	0	2	Export	454	Malawi	MWI	554	New Zealand	NZL								65	TEXTILE YARN,FABRIC,ETC.	1	No Quantity							1243			0
S3	2009	2009	2009	2	0	2	Export	454	Malawi	MWI	579	Norway	NOR								65	TEXTILE YARN,FABRIC,ETC.	1	No Quantity							730			0
S3	2009	2009	2009	2	0	2	Export	454	Malawi	MWI	694	Sierra Leone	SLE								65	TEXTILE YARN,FABRIC,ETC.	1	No Quantity							159			0
S3	2009	2009	2009	2	0	2	Export	454	Malawi	MWI	702	Singapore	SGP								65	TEXTILE YARN,FABRIC,ETC.	1	No Quantity							276			0
S3	2009	2009	2009	2	0	2	Export	454	Malawi	MWI	704	Viet Nam	VNM								65	TEXTILE YARN,FABRIC,ETC.	1	No Quantity							567			0
S3	2009	2009	2009	2	0	2	Export	454	Malawi	MWI	710	South Africa	ZAF								65	TEXTILE YARN,FABRIC,ETC.	1	No Quantity							507527			0
S3	2009	2009	2009	2	0	2	Export	454	Malawi	MWI	716	Zimbabwe	ZWE								65	TEXTILE YARN,FABRIC,ETC.	1	No Quantity							384211			0
S3	2009	2009	2009	2	0	2	Export	454	Malawi	MWI	724	Spain	ESP								65	TEXTILE YARN,FABRIC,ETC.	1	No Quantity							1073			0
S3	2009	2009	2009	2	0	2	Export	454	Malawi	MWI	748	Swaziland	SWZ								65	TEXTILE YARN,FABRIC,ETC.	1	No Quantity							1382			0
S3	2009	2009	2009	2	0	2	Export	454	Malawi	MWI	757	Switzerland	CHE								65	TEXTILE YARN,FABRIC,ETC.	1	No Quantity							262			0
S3	2009	2009	2009	2	0	2	Export	454	Malawi	MWI	764	Thailand	THA								65	TEXTILE YARN,FABRIC,ETC.	1	No Quantity							6838			0
S3	2009	2009	2009	2	0	2	Export	454	Malawi	MWI	800	Uganda	UGA								65	TEXTILE YARN,FABRIC,ETC.	1	No Quantity							1644			0
S3	2009	2009	2009	2	0	2	Export	454	Malawi	MWI	818	Egypt	EGY								65	TEXTILE YARN,FABRIC,ETC.	1	No Quantity							283			0
S3	2009	2009	2009	2	0	2	Export	454	Malawi	MWI	826	United Kingdom	GBR								65	TEXTILE YARN,FABRIC,ETC.	1	No Quantity							13200			0
S3	2009	2009	2009	2	0	2	Export	454	Malawi	MWI	834	United Rep. of Tanzania	TZA								65	TEXTILE YARN,FABRIC,ETC.	1	No Quantity							147268			0
S3	2009	2009	2009	2	0	2	Export	454	Malawi	MWI	842	USA	USA								65	TEXTILE YARN,FABRIC,ETC.	1	No Quantity							6971			0
S3	2009	2009	2009	2	0	2	Export	454	Malawi	MWI	894	Zambia	ZMB								65	TEXTILE YARN,FABRIC,ETC.	1	No Quantity							931783			0
S3	2009	2009	2009	2	0	2	Export	450	Madagascar	MDG	0	World	WLD								66	NON-METAL.MINERAL MANFCT	1	No Quantity							9434453			0
S3	2009	2009	2009	2	0	2	Export	450	Madagascar	MDG	36	Australia	AUS								66	NON-METAL.MINERAL MANFCT	1	No Quantity							33084			0
S3	2009	2009	2009	2	0	2	Export	450	Madagascar	MDG	40	Austria	AUT								66	NON-METAL.MINERAL MANFCT	1	No Quantity							2778			0
S3	2009	2009	2009	2	0	2	Export	450	Madagascar	MDG	56	Belgium	BEL								66	NON-METAL.MINERAL MANFCT	1	No Quantity							38714			0
S3	2009	2009	2009	2	0	2	Export	450	Madagascar	MDG	124	Canada	CAN								66	NON-METAL.MINERAL MANFCT	1	No Quantity							49700			0
S3	2009	2009	2009	2	0	2	Export	450	Madagascar	MDG	144	Sri Lanka	LKA								66	NON-METAL.MINERAL MANFCT	1	No Quantity							91265			0
S3	2009	2009	2009	2	0	2	Export	450	Madagascar	MDG	156	China	CHN								66	NON-METAL.MINERAL MANFCT	1	No Quantity							2127032			0
S3	2009	2009	2009	2	0	2	Export	450	Madagascar	MDG	174	Comoros	COM								66	NON-METAL.MINERAL MANFCT	1	No Quantity							2552			0
S3	2009	2009	2009	2	0	2	Export	450	Madagascar	MDG	175	Mayotte	MYT								66	NON-METAL.MINERAL MANFCT	1	No Quantity							3705			0
S3	2009	2009	2009	2	0	2	Export	450	Madagascar	MDG	251	France	FRA								66	NON-METAL.MINERAL MANFCT	1	No Quantity							750788			0
S3	2009	2009	2009	2	0	2	Export	450	Madagascar	MDG	276	Germany	DEU								66	NON-METAL.MINERAL MANFCT	1	No Quantity							996763			0
S3	2009	2009	2009	2	0	2	Export	450	Madagascar	MDG	344	China, Hong Kong SAR	HKG								66	NON-METAL.MINERAL MANFCT	1	No Quantity							1351676			0
S3	2009	2009	2009	2	0	2	Export	450	Madagascar	MDG	364	Iran	IRN								66	NON-METAL.MINERAL MANFCT	1	No Quantity							4209			0
S3	2009	2009	2009	2	0	2	Export	450	Madagascar	MDG	376	Israel	ISR								66	NON-METAL.MINERAL MANFCT	1	No Quantity							71375			0
S3	2009	2009	2009	2	0	2	Export	450	Madagascar	MDG	381	Italy	ITA								66	NON-METAL.MINERAL MANFCT	1	No Quantity							283833			0
S3	2009	2009	2009	2	0	2	Export	450	Madagascar	MDG	392	Japan	JPN								66	NON-METAL.MINERAL MANFCT	1	No Quantity							114086			0
S3	2009	2009	2009	2	0	2	Export	450	Madagascar	MDG	410	Rep. of Korea	KOR								66	NON-METAL.MINERAL MANFCT	1	No Quantity							13143			0
S3	2009	2009	2009	2	0	2	Export	450	Madagascar	MDG	480	Mauritius	MUS								66	NON-METAL.MINERAL MANFCT	1	No Quantity							329792			0
S3	2009	2009	2009	2	0	2	Export	450	Madagascar	MDG	490	Other Asia, nes									66	NON-METAL.MINERAL MANFCT	1	No Quantity							49267			0
S3	2009	2009	2009	2	0	2	Export	450	Madagascar	MDG	528	Netherlands	NLD								66	NON-METAL.MINERAL MANFCT	1	No Quantity							51690			0
S3	2009	2009	2009	2	0	2	Export	450	Madagascar	MDG	540	New Caledonia	NCL								66	NON-METAL.MINERAL MANFCT	1	No Quantity							995			0
S3	2009	2009	2009	2	0	2	Export	450	Madagascar	MDG	579	Norway	NOR								66	NON-METAL.MINERAL MANFCT	1	No Quantity							5633			0
S3	2009	2009	2009	2	0	2	Export	450	Madagascar	MDG	642	Romania	ROU								66	NON-METAL.MINERAL MANFCT	1	No Quantity							94337			0
S3	2009	2009	2009	2	0	2	Export	450	Madagascar	MDG	643	Russian Federation	RUS								66	NON-METAL.MINERAL MANFCT	1	No Quantity							17424			0
S3	2009	2009	2009	2	0	2	Export	450	Madagascar	MDG	690	Seychelles	SYC								66	NON-METAL.MINERAL MANFCT	1	No Quantity							717			0
S3	2009	2009	2009	2	0	2	Export	450	Madagascar	MDG	699	India	IND								66	NON-METAL.MINERAL MANFCT	1	No Quantity							511793			0
S3	2009	2009	2009	2	0	2	Export	450	Madagascar	MDG	702	Singapore	SGP								66	NON-METAL.MINERAL MANFCT	1	No Quantity							15764			0
S3	2009	2009	2009	2	0	2	Export	450	Madagascar	MDG	710	South Africa	ZAF								66	NON-METAL.MINERAL MANFCT	1	No Quantity							99545			0
S3	2009	2009	2009	2	0	2	Export	450	Madagascar	MDG	724	Spain	ESP								66	NON-METAL.MINERAL MANFCT	1	No Quantity							31906			0
S3	2009	2009	2009	2	0	2	Export	450	Madagascar	MDG	757	Switzerland	CHE								66	NON-METAL.MINERAL MANFCT	1	No Quantity							25829			0
S3	2009	2009	2009	2	0	2	Export	450	Madagascar	MDG	764	Thailand	THA								66	NON-METAL.MINERAL MANFCT	1	No Quantity							957263			0
S3	2009	2009	2009	2	0	2	Export	450	Madagascar	MDG	768	Togo	TGO								66	NON-METAL.MINERAL MANFCT	1	No Quantity							143			0
S3	2009	2009	2009	2	0	2	Export	450	Madagascar	MDG	826	United Kingdom	GBR								66	NON-METAL.MINERAL MANFCT	1	No Quantity							121235			0
S3	2009	2009	2009	2	0	2	Export	450	Madagascar	MDG	842	USA	USA								66	NON-METAL.MINERAL MANFCT	1	No Quantity							1185139			0
S3	2009	2009	2009	2	0	2	Export	450	Madagascar	MDG	899	Areas, nes									66	NON-METAL.MINERAL MANFCT	1	No Quantity							1280			0
S3	2009	2009	2009	2	0	2	Export	454	Malawi	MWI	0	World	WLD								66	NON-METAL.MINERAL MANFCT	1	No Quantity							599844			0
S3	2009	2009	2009	2	0	2	Export	454	Malawi	MWI	8	Albania	ALB								66	NON-METAL.MINERAL MANFCT	1	No Quantity							6022			0
S3	2009	2009	2009	2	0	2	Export	454	Malawi	MWI	36	Australia	AUS								66	NON-METAL.MINERAL MANFCT	1	No Quantity							1148			0
S3	2009	2009	2009	2	0	2	Export	454	Malawi	MWI	40	Austria	AUT								66	NON-METAL.MINERAL MANFCT	1	No Quantity							4931			0
S3	2009	2009	2009	2	0	2	Export	454	Malawi	MWI	56	Belgium	BEL								66	NON-METAL.MINERAL MANFCT	1	No Quantity							1346			0
S3	2009	2009	2009	2	0	2	Export	454	Malawi	MWI	72	Botswana	BWA								66	NON-METAL.MINERAL MANFCT	1	No Quantity							1899			0
S3	2009	2009	2009	2	0	2	Export	454	Malawi	MWI	104	Myanmar	MMR								66	NON-METAL.MINERAL MANFCT	1	No Quantity							6022			0
S3	2009	2009	2009	2	0	2	Export	454	Malawi	MWI	116	Cambodia	KHM								66	NON-METAL.MINERAL MANFCT	1	No Quantity							283			0
S3	2009	2009	2009	2	0	2	Export	454	Malawi	MWI	120	Cameroon	CMR								66	NON-METAL.MINERAL MANFCT	1	No Quantity							255			0
S3	2009	2009	2009	2	0	2	Export	454	Malawi	MWI	124	Canada	CAN								66	NON-METAL.MINERAL MANFCT	1	No Quantity							19523			0
S3	2009	2009	2009	2	0	2	Export	454	Malawi	MWI	156	China	CHN								66	NON-METAL.MINERAL MANFCT	1	No Quantity							8785			0
S3	2009	2009	2009	2	0	2	Export	454	Malawi	MWI	208	Denmark	DNK								66	NON-METAL.MINERAL MANFCT	1	No Quantity							687			0
S3	2009	2009	2009	2	0	2	Export	454	Malawi	MWI	231	Ethiopia	ETH								66	NON-METAL.MINERAL MANFCT	1	No Quantity							6650			0
S3	2009	2009	2009	2	0	2	Export	454	Malawi	MWI	251	France	FRA								66	NON-METAL.MINERAL MANFCT	1	No Quantity							3365			0
S3	2009	2009	2009	2	0	2	Export	454	Malawi	MWI	276	Germany	DEU								66	NON-METAL.MINERAL MANFCT	1	No Quantity							19137			0
S3	2009	2009	2009	2	0	2	Export	454	Malawi	MWI	288	Ghana	GHA								66	NON-METAL.MINERAL MANFCT	1	No Quantity							12827			0
S3	2009	2009	2009	2	0	2	Export	454	Malawi	MWI	344	China, Hong Kong SAR	HKG								66	NON-METAL.MINERAL MANFCT	1	No Quantity							1991			0
S3	2009	2009	2009	2	0	2	Export	454	Malawi	MWI	352	Iceland	ISL								66	NON-METAL.MINERAL MANFCT	1	No Quantity							2512			0
S3	2009	2009	2009	2	0	2	Export	454	Malawi	MWI	360	Indonesia	IDN								66	NON-METAL.MINERAL MANFCT	1	No Quantity							2551			0
S3	2009	2009	2009	2	0	2	Export	454	Malawi	MWI	381	Italy	ITA								66	NON-METAL.MINERAL MANFCT	1	No Quantity							17757			0
S3	2009	2009	2009	2	0	2	Export	454	Malawi	MWI	400	Jordan	JOR								66	NON-METAL.MINERAL MANFCT	1	No Quantity							1318			0
S3	2009	2009	2009	2	0	2	Export	454	Malawi	MWI	404	Kenya	KEN								66	NON-METAL.MINERAL MANFCT	1	No Quantity							4213			0
S3	2009	2009	2009	2	0	2	Export	454	Malawi	MWI	430	Liberia	LBR								66	NON-METAL.MINERAL MANFCT	1	No Quantity							92			0
S3	2009	2009	2009	2	0	2	Export	454	Malawi	MWI	458	Malaysia	MYS								66	NON-METAL.MINERAL MANFCT	1	No Quantity							12168			0
S3	2009	2009	2009	2	0	2	Export	454	Malawi	MWI	480	Mauritius	MUS								66	NON-METAL.MINERAL MANFCT	1	No Quantity							687			0
S3	2009	2009	2009	2	0	2	Export	454	Malawi	MWI	490	Other Asia, nes									66	NON-METAL.MINERAL MANFCT	1	No Quantity							2480			0
S3	2009	2009	2009	2	0	2	Export	454	Malawi	MWI	500	Montserrat	MSR								66	NON-METAL.MINERAL MANFCT	1	No Quantity							390			0
S3	2009	2009	2009	2	0	2	Export	454	Malawi	MWI	504	Morocco	MAR								66	NON-METAL.MINERAL MANFCT	1	No Quantity							956			0
S3	2009	2009	2009	2	0	2	Export	454	Malawi	MWI	508	Mozambique	MOZ								66	NON-METAL.MINERAL MANFCT	1	No Quantity							49758			0
S3	2009	2009	2009	2	0	2	Export	454	Malawi	MWI	528	Netherlands	NLD								66	NON-METAL.MINERAL MANFCT	1	No Quantity							3368			0
S3	2009	2009	2009	2	0	2	Export	454	Malawi	MWI	554	New Zealand	NZL								66	NON-METAL.MINERAL MANFCT	1	No Quantity							723			0
S3	2009	2009	2009	2	0	2	Export	454	Malawi	MWI	579	Norway	NOR								66	NON-METAL.MINERAL MANFCT	1	No Quantity							17858			0
S3	2009	2009	2009	2	0	2	Export	454	Malawi	MWI	682	Saudi Arabia	SAU								66	NON-METAL.MINERAL MANFCT	1	No Quantity							71			0
S3	2009	2009	2009	2	0	2	Export	454	Malawi	MWI	699	India	IND								66	NON-METAL.MINERAL MANFCT	1	No Quantity							21471			0
S3	2009	2009	2009	2	0	2	Export	454	Malawi	MWI	702	Singapore	SGP								66	NON-METAL.MINERAL MANFCT	1	No Quantity							2134			0
S3	2009	2009	2009	2	0	2	Export	454	Malawi	MWI	704	Viet Nam	VNM								66	NON-METAL.MINERAL MANFCT	1	No Quantity							269			0
S3	2009	2009	2009	2	0	2	Export	454	Malawi	MWI	710	South Africa	ZAF								66	NON-METAL.MINERAL MANFCT	1	No Quantity							151728			0
S3	2009	2009	2009	2	0	2	Export	454	Malawi	MWI	716	Zimbabwe	ZWE								66	NON-METAL.MINERAL MANFCT	1	No Quantity							12967			0
S3	2009	2009	2009	2	0	2	Export	454	Malawi	MWI	724	Spain	ESP								66	NON-METAL.MINERAL MANFCT	1	No Quantity							709			0
S3	2009	2009	2009	2	0	2	Export	454	Malawi	MWI	748	Swaziland	SWZ								66	NON-METAL.MINERAL MANFCT	1	No Quantity							1112			0
S3	2009	2009	2009	2	0	2	Export	454	Malawi	MWI	764	Thailand	THA								66	NON-METAL.MINERAL MANFCT	1	No Quantity							27991			0
S3	2009	2009	2009	2	0	2	Export	454	Malawi	MWI	800	Uganda	UGA								66	NON-METAL.MINERAL MANFCT	1	No Quantity							25583			0
S3	2009	2009	2009	2	0	2	Export	454	Malawi	MWI	826	United Kingdom	GBR								66	NON-METAL.MINERAL MANFCT	1	No Quantity							85704			0
S3	2009	2009	2009	2	0	2	Export	454	Malawi	MWI	834	United Rep. of Tanzania	TZA								66	NON-METAL.MINERAL MANFCT	1	No Quantity							1777			0
S3	2009	2009	2009	2	0	2	Export	454	Malawi	MWI	842	USA	USA								66	NON-METAL.MINERAL MANFCT	1	No Quantity							27600			0
S3	2009	2009	2009	2	0	2	Export	454	Malawi	MWI	894	Zambia	ZMB								66	NON-METAL.MINERAL MANFCT	1	No Quantity							29026			0
S3	2009	2009	2009	2	0	2	Export	450	Madagascar	MDG	0	World	WLD								67	IRON AND STEEL	1	No Quantity							847980			0
S3	2009	2009	2009	2	0	2	Export	450	Madagascar	MDG	124	Canada	CAN								67	IRON AND STEEL	1	No Quantity							419			0
S3	2009	2009	2009	2	0	2	Export	450	Madagascar	MDG	174	Comoros	COM								67	IRON AND STEEL	1	No Quantity							1124			0
S3	2009	2009	2009	2	0	2	Export	450	Madagascar	MDG	251	France	FRA								67	IRON AND STEEL	1	No Quantity							242532			0
S3	2009	2009	2009	2	0	2	Export	450	Madagascar	MDG	381	Italy	ITA								67	IRON AND STEEL	1	No Quantity							1			0
S3	2009	2009	2009	2	0	2	Export	450	Madagascar	MDG	480	Mauritius	MUS								67	IRON AND STEEL	1	No Quantity							509			0
S3	2009	2009	2009	2	0	2	Export	450	Madagascar	MDG	508	Mozambique	MOZ								67	IRON AND STEEL	1	No Quantity							99709			0
S3	2009	2009	2009	2	0	2	Export	450	Madagascar	MDG	699	India	IND								67	IRON AND STEEL	1	No Quantity							18479			0
S3	2009	2009	2009	2	0	2	Export	450	Madagascar	MDG	704	Viet Nam	VNM								67	IRON AND STEEL	1	No Quantity							87			0
S3	2009	2009	2009	2	0	2	Export	450	Madagascar	MDG	724	Spain	ESP								67	IRON AND STEEL	1	No Quantity							282429			0
S3	2009	2009	2009	2	0	2	Export	450	Madagascar	MDG	784	United Arab Emirates	ARE								67	IRON AND STEEL	1	No Quantity							599			0
S3	2009	2009	2009	2	0	2	Export	450	Madagascar	MDG	804	Ukraine	UKR								67	IRON AND STEEL	1	No Quantity							2601			0
S3	2009	2009	2009	2	0	2	Export	450	Madagascar	MDG	826	United Kingdom	GBR								67	IRON AND STEEL	1	No Quantity							41589			0
S3	2009	2009	2009	2	0	2	Export	450	Madagascar	MDG	894	Zambia	ZMB								67	IRON AND STEEL	1	No Quantity							19976			0
S3	2009	2009	2009	2	0	2	Export	450	Madagascar	MDG	899	Areas, nes									67	IRON AND STEEL	1	No Quantity							137927			0
S3	2009	2009	2009	2	0	2	Export	454	Malawi	MWI	0	World	WLD								67	IRON AND STEEL	1	No Quantity							3038941			0
S3	2009	2009	2009	2	0	2	Export	454	Malawi	MWI	140	Central African Rep.	CAF								67	IRON AND STEEL	1	No Quantity							144293			0
S3	2009	2009	2009	2	0	2	Export	454	Malawi	MWI	180	Dem. Rep. of the Congo	COD								67	IRON AND STEEL	1	No Quantity							2541084			0
S3	2009	2009	2009	2	0	2	Export	454	Malawi	MWI	508	Mozambique	MOZ								67	IRON AND STEEL	1	No Quantity							272771			0
S3	2009	2009	2009	2	0	2	Export	454	Malawi	MWI	710	South Africa	ZAF								67	IRON AND STEEL	1	No Quantity							77596			0
S3	2009	2009	2009	2	0	2	Export	454	Malawi	MWI	716	Zimbabwe	ZWE								67	IRON AND STEEL	1	No Quantity							1			0
S3	2009	2009	2009	2	0	2	Export	454	Malawi	MWI	894	Zambia	ZMB								67	IRON AND STEEL	1	No Quantity							3197			0
S3	2009	2009	2009	2	0	2	Export	450	Madagascar	MDG	0	World	WLD								68	NON-FERROUS METALS	1	No Quantity							266584			0
S3	2009	2009	2009	2	0	2	Export	450	Madagascar	MDG	174	Comoros	COM								68	NON-FERROUS METALS	1	No Quantity							210			0
S3	2009	2009	2009	2	0	2	Export	450	Madagascar	MDG	175	Mayotte	MYT								68	NON-FERROUS METALS	1	No Quantity							69175			0
S3	2009	2009	2009	2	0	2	Export	450	Madagascar	MDG	251	France	FRA								68	NON-FERROUS METALS	1	No Quantity							74947			0
S3	2009	2009	2009	2	0	2	Export	450	Madagascar	MDG	360	Indonesia	IDN								68	NON-FERROUS METALS	1	No Quantity							16121			0
S3	2009	2009	2009	2	0	2	Export	450	Madagascar	MDG	480	Mauritius	MUS								68	NON-FERROUS METALS	1	No Quantity							27459			0
S3	2009	2009	2009	2	0	2	Export	450	Madagascar	MDG	699	India	IND								68	NON-FERROUS METALS	1	No Quantity							71437			0
S3	2009	2009	2009	2	0	2	Export	450	Madagascar	MDG	842	USA	USA								68	NON-FERROUS METALS	1	No Quantity							254			0
S3	2009	2009	2009	2	0	2	Export	450	Madagascar	MDG	899	Areas, nes									68	NON-FERROUS METALS	1	No Quantity							6980			0
S3	2009	2009	2009	2	0	2	Export	454	Malawi	MWI	0	World	WLD								68	NON-FERROUS METALS	1	No Quantity							86880			0
S3	2009	2009	2009	2	0	2	Export	454	Malawi	MWI	404	Kenya	KEN								68	NON-FERROUS METALS	1	No Quantity							1267			0
S3	2009	2009	2009	2	0	2	Export	454	Malawi	MWI	716	Zimbabwe	ZWE								68	NON-FERROUS METALS	1	No Quantity							85613			0
S3	2009	2009	2009	2	0	2	Export	450	Madagascar	MDG	0	World	WLD								69	METALS MANUFACTURES,NES	1	No Quantity							5502168			0
S3	2009	2009	2009	2	0	2	Export	450	Madagascar	MDG	36	Australia	AUS								69	METALS MANUFACTURES,NES	1	No Quantity							8351			0
S3	2009	2009	2009	2	0	2	Export	450	Madagascar	MDG	56	Belgium	BEL								69	METALS MANUFACTURES,NES	1	No Quantity							6974			0
S3	2009	2009	2009	2	0	2	Export	450	Madagascar	MDG	120	Cameroon	CMR								69	METALS MANUFACTURES,NES	1	No Quantity							422			0
S3	2009	2009	2009	2	0	2	Export	450	Madagascar	MDG	124	Canada	CAN								69	METALS MANUFACTURES,NES	1	No Quantity							394004			0
S3	2009	2009	2009	2	0	2	Export	450	Madagascar	MDG	144	Sri Lanka	LKA								69	METALS MANUFACTURES,NES	1	No Quantity							82			0
S3	2009	2009	2009	2	0	2	Export	450	Madagascar	MDG	156	China	CHN								69	METALS MANUFACTURES,NES	1	No Quantity							1123			0
S3	2009	2009	2009	2	0	2	Export	450	Madagascar	MDG	174	Comoros	COM								69	METALS MANUFACTURES,NES	1	No Quantity							256997			0
S3	2009	2009	2009	2	0	2	Export	450	Madagascar	MDG	175	Mayotte	MYT								69	METALS MANUFACTURES,NES	1	No Quantity							193937			0
S3	2009	2009	2009	2	0	2	Export	450	Madagascar	MDG	208	Denmark	DNK								69	METALS MANUFACTURES,NES	1	No Quantity							183			0
S3	2009	2009	2009	2	0	2	Export	450	Madagascar	MDG	231	Ethiopia	ETH								69	METALS MANUFACTURES,NES	1	No Quantity							1			0
S3	2009	2009	2009	2	0	2	Export	450	Madagascar	MDG	246	Finland	FIN								69	METALS MANUFACTURES,NES	1	No Quantity							6316			0
S3	2009	2009	2009	2	0	2	Export	450	Madagascar	MDG	251	France	FRA								69	METALS MANUFACTURES,NES	1	No Quantity							837103			0
S3	2009	2009	2009	2	0	2	Export	450	Madagascar	MDG	276	Germany	DEU								69	METALS MANUFACTURES,NES	1	No Quantity							1124			0
S3	2009	2009	2009	2	0	2	Export	450	Madagascar	MDG	324	Guinea	GIN								69	METALS MANUFACTURES,NES	1	No Quantity							122485			0
S3	2009	2009	2009	2	0	2	Export	450	Madagascar	MDG	344	China, Hong Kong SAR	HKG								69	METALS MANUFACTURES,NES	1	No Quantity							225			0
S3	2009	2009	2009	2	0	2	Export	450	Madagascar	MDG	360	Indonesia	IDN								69	METALS MANUFACTURES,NES	1	No Quantity							9110			0
S3	2009	2009	2009	2	0	2	Export	450	Madagascar	MDG	376	Israel	ISR								69	METALS MANUFACTURES,NES	1	No Quantity							40			0
S3	2009	2009	2009	2	0	2	Export	450	Madagascar	MDG	381	Italy	ITA								69	METALS MANUFACTURES,NES	1	No Quantity							97460			0
S3	2009	2009	2009	2	0	2	Export	450	Madagascar	MDG	392	Japan	JPN								69	METALS MANUFACTURES,NES	1	No Quantity							17325			0
S3	2009	2009	2009	2	0	2	Export	450	Madagascar	MDG	404	Kenya	KEN								69	METALS MANUFACTURES,NES	1	No Quantity							617			0
S3	2009	2009	2009	2	0	2	Export	450	Madagascar	MDG	422	Lebanon	LBN								69	METALS MANUFACTURES,NES	1	No Quantity							10			0
S3	2009	2009	2009	2	0	2	Export	450	Madagascar	MDG	480	Mauritius	MUS								69	METALS MANUFACTURES,NES	1	No Quantity							61572			0
S3	2009	2009	2009	2	0	2	Export	450	Madagascar	MDG	504	Morocco	MAR								69	METALS MANUFACTURES,NES	1	No Quantity							17982			0
S3	2009	2009	2009	2	0	2	Export	450	Madagascar	MDG	508	Mozambique	MOZ								69	METALS MANUFACTURES,NES	1	No Quantity							5537			0
S3	2009	2009	2009	2	0	2	Export	450	Madagascar	MDG	528	Netherlands	NLD								69	METALS MANUFACTURES,NES	1	No Quantity							68688			0
S3	2009	2009	2009	2	0	2	Export	450	Madagascar	MDG	540	New Caledonia	NCL								69	METALS MANUFACTURES,NES	1	No Quantity							537			0
S3	2009	2009	2009	2	0	2	Export	450	Madagascar	MDG	620	Portugal	PRT								69	METALS MANUFACTURES,NES	1	No Quantity							99691			0
S3	2009	2009	2009	2	0	2	Export	450	Madagascar	MDG	646	Rwanda	RWA								69	METALS MANUFACTURES,NES	1	No Quantity							7270			0
S3	2009	2009	2009	2	0	2	Export	450	Madagascar	MDG	682	Saudi Arabia	SAU								69	METALS MANUFACTURES,NES	1	No Quantity							10055			0
S3	2009	2009	2009	2	0	2	Export	450	Madagascar	MDG	690	Seychelles	SYC								69	METALS MANUFACTURES,NES	1	No Quantity							307			0
S3	2009	2009	2009	2	0	2	Export	450	Madagascar	MDG	704	Viet Nam	VNM								69	METALS MANUFACTURES,NES	1	No Quantity							1020			0
S3	2009	2009	2009	2	0	2	Export	450	Madagascar	MDG	710	South Africa	ZAF								69	METALS MANUFACTURES,NES	1	No Quantity							243276			0
S3	2009	2009	2009	2	0	2	Export	450	Madagascar	MDG	724	Spain	ESP								69	METALS MANUFACTURES,NES	1	No Quantity							54981			0
S3	2009	2009	2009	2	0	2	Export	450	Madagascar	MDG	736	Fmr Sudan	SDN								69	METALS MANUFACTURES,NES	1	No Quantity							159			0
S3	2009	2009	2009	2	0	2	Export	450	Madagascar	MDG	752	Sweden	SWE								69	METALS MANUFACTURES,NES	1	No Quantity							72			0
S3	2009	2009	2009	2	0	2	Export	450	Madagascar	MDG	757	Switzerland	CHE								69	METALS MANUFACTURES,NES	1	No Quantity							3175			0
S3	2009	2009	2009	2	0	2	Export	450	Madagascar	MDG	764	Thailand	THA								69	METALS MANUFACTURES,NES	1	No Quantity							167167			0
S3	2009	2009	2009	2	0	2	Export	450	Madagascar	MDG	784	United Arab Emirates	ARE								69	METALS MANUFACTURES,NES	1	No Quantity							75074			0
S3	2009	2009	2009	2	0	2	Export	450	Madagascar	MDG	800	Uganda	UGA								69	METALS MANUFACTURES,NES	1	No Quantity							547683			0
S3	2009	2009	2009	2	0	2	Export	450	Madagascar	MDG	804	Ukraine	UKR								69	METALS MANUFACTURES,NES	1	No Quantity							62752			0
S3	2009	2009	2009	2	0	2	Export	450	Madagascar	MDG	818	Egypt	EGY								69	METALS MANUFACTURES,NES	1	No Quantity							801			0
S3	2009	2009	2009	2	0	2	Export	450	Madagascar	MDG	826	United Kingdom	GBR								69	METALS MANUFACTURES,NES	1	No Quantity							30469			0
S3	2009	2009	2009	2	0	2	Export	450	Madagascar	MDG	842	USA	USA								69	METALS MANUFACTURES,NES	1	No Quantity							9184			0
S3	2009	2009	2009	2	0	2	Export	450	Madagascar	MDG	854	Burkina Faso	BFA								69	METALS MANUFACTURES,NES	1	No Quantity							1237			0
S3	2009	2009	2009	2	0	2	Export	450	Madagascar	MDG	894	Zambia	ZMB								69	METALS MANUFACTURES,NES	1	No Quantity							280227			0
S3	2009	2009	2009	2	0	2	Export	450	Madagascar	MDG	899	Areas, nes									69	METALS MANUFACTURES,NES	1	No Quantity							1799360			0
S3	2009	2009	2009	2	0	2	Export	454	Malawi	MWI	0	World	WLD								69	METALS MANUFACTURES,NES	1	No Quantity							1510484			0
S3	2009	2009	2009	2	0	2	Export	454	Malawi	MWI	36	Australia	AUS								69	METALS MANUFACTURES,NES	1	No Quantity							432			0
S3	2009	2009	2009	2	0	2	Export	454	Malawi	MWI	48	Bahrain	BHR								69	METALS MANUFACTURES,NES	1	No Quantity							128			0
S3	2009	2009	2009	2	0	2	Export	454	Malawi	MWI	56	Belgium	BEL								69	METALS MANUFACTURES,NES	1	No Quantity							531			0
S3	2009	2009	2009	2	0	2	Export	454	Malawi	MWI	72	Botswana	BWA								69	METALS MANUFACTURES,NES	1	No Quantity							1582			0
S3	2009	2009	2009	2	0	2	Export	454	Malawi	MWI	108	Burundi	BDI								69	METALS MANUFACTURES,NES	1	No Quantity							42907			0
S3	2009	2009	2009	2	0	2	Export	454	Malawi	MWI	124	Canada	CAN								69	METALS MANUFACTURES,NES	1	No Quantity							10423			0
S3	2009	2009	2009	2	0	2	Export	454	Malawi	MWI	140	Central African Rep.	CAF								69	METALS MANUFACTURES,NES	1	No Quantity							8105			0
S3	2009	2009	2009	2	0	2	Export	454	Malawi	MWI	156	China	CHN								69	METALS MANUFACTURES,NES	1	No Quantity							177			0
S3	2009	2009	2009	2	0	2	Export	454	Malawi	MWI	180	Dem. Rep. of the Congo	COD								69	METALS MANUFACTURES,NES	1	No Quantity							4742			0
S3	2009	2009	2009	2	0	2	Export	454	Malawi	MWI	231	Ethiopia	ETH								69	METALS MANUFACTURES,NES	1	No Quantity							4711			0
S3	2009	2009	2009	2	0	2	Export	454	Malawi	MWI	251	France	FRA								69	METALS MANUFACTURES,NES	1	No Quantity							689			0
S3	2009	2009	2009	2	0	2	Export	454	Malawi	MWI	276	Germany	DEU								69	METALS MANUFACTURES,NES	1	No Quantity							3045			0
S3	2009	2009	2009	2	0	2	Export	454	Malawi	MWI	288	Ghana	GHA								69	METALS MANUFACTURES,NES	1	No Quantity							2055			0
S3	2009	2009	2009	2	0	2	Export	454	Malawi	MWI	300	Greece	GRC								69	METALS MANUFACTURES,NES	1	No Quantity							354			0
S3	2009	2009	2009	2	0	2	Export	454	Malawi	MWI	381	Italy	ITA								69	METALS MANUFACTURES,NES	1	No Quantity							262			0
S3	2009	2009	2009	2	0	2	Export	454	Malawi	MWI	392	Japan	JPN								69	METALS MANUFACTURES,NES	1	No Quantity							1078			0
S3	2009	2009	2009	2	0	2	Export	454	Malawi	MWI	404	Kenya	KEN								69	METALS MANUFACTURES,NES	1	No Quantity							27956			0
S3	2009	2009	2009	2	0	2	Export	454	Malawi	MWI	428	Latvia	LVA								69	METALS MANUFACTURES,NES	1	No Quantity							3472			0
S3	2009	2009	2009	2	0	2	Export	454	Malawi	MWI	430	Liberia	LBR								69	METALS MANUFACTURES,NES	1	No Quantity							744			0
S3	2009	2009	2009	2	0	2	Export	454	Malawi	MWI	480	Mauritius	MUS								69	METALS MANUFACTURES,NES	1	No Quantity							65			0
S3	2009	2009	2009	2	0	2	Export	454	Malawi	MWI	490	Other Asia, nes									69	METALS MANUFACTURES,NES	1	No Quantity							42521			0
S3	2009	2009	2009	2	0	2	Export	454	Malawi	MWI	508	Mozambique	MOZ								69	METALS MANUFACTURES,NES	1	No Quantity							77324			0
S3	2009	2009	2009	2	0	2	Export	454	Malawi	MWI	528	Netherlands	NLD								69	METALS MANUFACTURES,NES	1	No Quantity							1854			0
S3	2009	2009	2009	2	0	2	Export	454	Malawi	MWI	554	New Zealand	NZL								69	METALS MANUFACTURES,NES	1	No Quantity							1119			0
S3	2009	2009	2009	2	0	2	Export	454	Malawi	MWI	579	Norway	NOR								69	METALS MANUFACTURES,NES	1	No Quantity							1197			0
S3	2009	2009	2009	2	0	2	Export	454	Malawi	MWI	682	Saudi Arabia	SAU								69	METALS MANUFACTURES,NES	1	No Quantity							71			0
S3	2009	2009	2009	2	0	2	Export	454	Malawi	MWI	694	Sierra Leone	SLE								69	METALS MANUFACTURES,NES	1	No Quantity							142			0
S3	2009	2009	2009	2	0	2	Export	454	Malawi	MWI	699	India	IND								69	METALS MANUFACTURES,NES	1	No Quantity							1739			0
S3	2009	2009	2009	2	0	2	Export	454	Malawi	MWI	702	Singapore	SGP								69	METALS MANUFACTURES,NES	1	No Quantity							191			0
S3	2009	2009	2009	2	0	2	Export	454	Malawi	MWI	704	Viet Nam	VNM								69	METALS MANUFACTURES,NES	1	No Quantity							283			0
S3	2009	2009	2009	2	0	2	Export	454	Malawi	MWI	710	South Africa	ZAF								69	METALS MANUFACTURES,NES	1	No Quantity							742629			0
S3	2009	2009	2009	2	0	2	Export	454	Malawi	MWI	716	Zimbabwe	ZWE								69	METALS MANUFACTURES,NES	1	No Quantity							99688			0
S3	2009	2009	2009	2	0	2	Export	454	Malawi	MWI	736	Fmr Sudan	SDN								69	METALS MANUFACTURES,NES	1	No Quantity							78			0
S3	2009	2009	2009	2	0	2	Export	454	Malawi	MWI	740	Suriname	SUR								69	METALS MANUFACTURES,NES	1	No Quantity							283			0
S3	2009	2009	2009	2	0	2	Export	454	Malawi	MWI	748	Swaziland	SWZ								69	METALS MANUFACTURES,NES	1	No Quantity							850			0
S3	2009	2009	2009	2	0	2	Export	454	Malawi	MWI	757	Switzerland	CHE								69	METALS MANUFACTURES,NES	1	No Quantity							849			0
S3	2009	2009	2009	2	0	2	Export	454	Malawi	MWI	764	Thailand	THA								69	METALS MANUFACTURES,NES	1	No Quantity							269			0
S3	2009	2009	2009	2	0	2	Export	454	Malawi	MWI	800	Uganda	UGA								69	METALS MANUFACTURES,NES	1	No Quantity							16219			0
S3	2009	2009	2009	2	0	2	Export	454	Malawi	MWI	818	Egypt	EGY								69	METALS MANUFACTURES,NES	1	No Quantity							128			0
S3	2009	2009	2009	2	0	2	Export	454	Malawi	MWI	826	United Kingdom	GBR								69	METALS MANUFACTURES,NES	1	No Quantity							54517			0
S3	2009	2009	2009	2	0	2	Export	454	Malawi	MWI	834	United Rep. of Tanzania	TZA								69	METALS MANUFACTURES,NES	1	No Quantity							303862			0
S3	2009	2009	2009	2	0	2	Export	454	Malawi	MWI	842	USA	USA								69	METALS MANUFACTURES,NES	1	No Quantity							18670			0
S3	2009	2009	2009	2	0	2	Export	454	Malawi	MWI	894	Zambia	ZMB								69	METALS MANUFACTURES,NES	1	No Quantity							32542			0
S3	2009	2009	2009	2	0	2	Export	450	Madagascar	MDG	0	World	WLD								71	POWER GENERATNG.MACHINES	1	No Quantity							10151316			0
S3	2009	2009	2009	2	0	2	Export	450	Madagascar	MDG	56	Belgium	BEL								71	POWER GENERATNG.MACHINES	1	No Quantity							2843			0
S3	2009	2009	2009	2	0	2	Export	450	Madagascar	MDG	76	Brazil	BRA								71	POWER GENERATNG.MACHINES	1	No Quantity							176			0
S3	2009	2009	2009	2	0	2	Export	450	Madagascar	MDG	124	Canada	CAN								71	POWER GENERATNG.MACHINES	1	No Quantity							181896			0
S3	2009	2009	2009	2	0	2	Export	450	Madagascar	MDG	152	Chile	CHL								71	POWER GENERATNG.MACHINES	1	No Quantity							20398			0
S3	2009	2009	2009	2	0	2	Export	450	Madagascar	MDG	174	Comoros	COM								71	POWER GENERATNG.MACHINES	1	No Quantity							63839			0
S3	2009	2009	2009	2	0	2	Export	450	Madagascar	MDG	175	Mayotte	MYT								71	POWER GENERATNG.MACHINES	1	No Quantity							11695			0
S3	2009	2009	2009	2	0	2	Export	450	Madagascar	MDG	203	Czechia	CZE								71	POWER GENERATNG.MACHINES	1	No Quantity							5621217			0
S3	2009	2009	2009	2	0	2	Export	450	Madagascar	MDG	208	Denmark	DNK								71	POWER GENERATNG.MACHINES	1	No Quantity							46			0
S3	2009	2009	2009	2	0	2	Export	450	Madagascar	MDG	251	France	FRA								71	POWER GENERATNG.MACHINES	1	No Quantity							922928			0
S3	2009	2009	2009	2	0	2	Export	450	Madagascar	MDG	276	Germany	DEU								71	POWER GENERATNG.MACHINES	1	No Quantity							1629393			0
S3	2009	2009	2009	2	0	2	Export	450	Madagascar	MDG	376	Israel	ISR								71	POWER GENERATNG.MACHINES	1	No Quantity							209373			0
S3	2009	2009	2009	2	0	2	Export	450	Madagascar	MDG	381	Italy	ITA								71	POWER GENERATNG.MACHINES	1	No Quantity							16019			0
S3	2009	2009	2009	2	0	2	Export	450	Madagascar	MDG	384	Côte d'Ivoire	CIV								71	POWER GENERATNG.MACHINES	1	No Quantity							15381			0
S3	2009	2009	2009	2	0	2	Export	450	Madagascar	MDG	404	Kenya	KEN								71	POWER GENERATNG.MACHINES	1	No Quantity							5091			0
S3	2009	2009	2009	2	0	2	Export	450	Madagascar	MDG	480	Mauritius	MUS								71	POWER GENERATNG.MACHINES	1	No Quantity							8043			0
S3	2009	2009	2009	2	0	2	Export	450	Madagascar	MDG	528	Netherlands	NLD								71	POWER GENERATNG.MACHINES	1	No Quantity							41342			0
S3	2009	2009	2009	2	0	2	Export	450	Madagascar	MDG	540	New Caledonia	NCL								71	POWER GENERATNG.MACHINES	1	No Quantity							1534			0
S3	2009	2009	2009	2	0	2	Export	450	Madagascar	MDG	690	Seychelles	SYC								71	POWER GENERATNG.MACHINES	1	No Quantity							52170			0
S3	2009	2009	2009	2	0	2	Export	450	Madagascar	MDG	699	India	IND								71	POWER GENERATNG.MACHINES	1	No Quantity							55269			0
S3	2009	2009	2009	2	0	2	Export	450	Madagascar	MDG	702	Singapore	SGP								71	POWER GENERATNG.MACHINES	1	No Quantity							368544			0
S3	2009	2009	2009	2	0	2	Export	450	Madagascar	MDG	710	South Africa	ZAF								71	POWER GENERATNG.MACHINES	1	No Quantity							158927			0
S3	2009	2009	2009	2	0	2	Export	450	Madagascar	MDG	724	Spain	ESP								71	POWER GENERATNG.MACHINES	1	No Quantity							48011			0
S3	2009	2009	2009	2	0	2	Export	450	Madagascar	MDG	757	Switzerland	CHE								71	POWER GENERATNG.MACHINES	1	No Quantity							2677			0
S3	2009	2009	2009	2	0	2	Export	450	Madagascar	MDG	784	United Arab Emirates	ARE								71	POWER GENERATNG.MACHINES	1	No Quantity							68			0
S3	2009	2009	2009	2	0	2	Export	450	Madagascar	MDG	792	Turkey	TUR								71	POWER GENERATNG.MACHINES	1	No Quantity							32082			0
S3	2009	2009	2009	2	0	2	Export	450	Madagascar	MDG	826	United Kingdom	GBR								71	POWER GENERATNG.MACHINES	1	No Quantity							4238			0
S3	2009	2009	2009	2	0	2	Export	450	Madagascar	MDG	834	United Rep. of Tanzania	TZA								71	POWER GENERATNG.MACHINES	1	No Quantity							116			0
S3	2009	2009	2009	2	0	2	Export	450	Madagascar	MDG	842	USA	USA								71	POWER GENERATNG.MACHINES	1	No Quantity							453340			0
S3	2009	2009	2009	2	0	2	Export	450	Madagascar	MDG	899	Areas, nes									71	POWER GENERATNG.MACHINES	1	No Quantity							224660			0
S3	2009	2009	2009	2	0	2	Export	454	Malawi	MWI	0	World	WLD								71	POWER GENERATNG.MACHINES	1	No Quantity							456673			0
S3	2009	2009	2009	2	0	2	Export	454	Malawi	MWI	104	Myanmar	MMR								71	POWER GENERATNG.MACHINES	1	No Quantity							5668			0
S3	2009	2009	2009	2	0	2	Export	454	Malawi	MWI	404	Kenya	KEN								71	POWER GENERATNG.MACHINES	1	No Quantity							7623			0
S3	2009	2009	2009	2	0	2	Export	454	Malawi	MWI	508	Mozambique	MOZ								71	POWER GENERATNG.MACHINES	1	No Quantity							47658			0
S3	2009	2009	2009	2	0	2	Export	454	Malawi	MWI	710	South Africa	ZAF								71	POWER GENERATNG.MACHINES	1	No Quantity							279439			0
S3	2009	2009	2009	2	0	2	Export	454	Malawi	MWI	716	Zimbabwe	ZWE								71	POWER GENERATNG.MACHINES	1	No Quantity							14288			0
S3	2009	2009	2009	2	0	2	Export	454	Malawi	MWI	834	United Rep. of Tanzania	TZA								71	POWER GENERATNG.MACHINES	1	No Quantity							35			0
S3	2009	2009	2009	2	0	2	Export	454	Malawi	MWI	842	USA	USA								71	POWER GENERATNG.MACHINES	1	No Quantity							801			0
S3	2009	2009	2009	2	0	2	Export	454	Malawi	MWI	894	Zambia	ZMB								71	POWER GENERATNG.MACHINES	1	No Quantity							101160			0
S3	2009	2009	2009	2	0	2	Export	450	Madagascar	MDG	0	World	WLD								72	SPECIAL.INDUST.MACHINERY	1	No Quantity							25282020			0
S3	2009	2009	2009	2	0	2	Export	450	Madagascar	MDG	12	Algeria	DZA								72	SPECIAL.INDUST.MACHINERY	1	No Quantity							102430			0
S3	2009	2009	2009	2	0	2	Export	450	Madagascar	MDG	24	Angola	AGO								72	SPECIAL.INDUST.MACHINERY	1	No Quantity							122468			0
S3	2009	2009	2009	2	0	2	Export	450	Madagascar	MDG	50	Bangladesh	BGD								72	SPECIAL.INDUST.MACHINERY	1	No Quantity							20028			0
S3	2009	2009	2009	2	0	2	Export	450	Madagascar	MDG	56	Belgium	BEL								72	SPECIAL.INDUST.MACHINERY	1	No Quantity							6278244			0
S3	2009	2009	2009	2	0	2	Export	450	Madagascar	MDG	116	Cambodia	KHM								72	SPECIAL.INDUST.MACHINERY	1	No Quantity							24085			0
S3	2009	2009	2009	2	0	2	Export	450	Madagascar	MDG	124	Canada	CAN								72	SPECIAL.INDUST.MACHINERY	1	No Quantity							321271			0
S3	2009	2009	2009	2	0	2	Export	450	Madagascar	MDG	156	China	CHN								72	SPECIAL.INDUST.MACHINERY	1	No Quantity							1026633			0
S3	2009	2009	2009	2	0	2	Export	450	Madagascar	MDG	174	Comoros	COM								72	SPECIAL.INDUST.MACHINERY	1	No Quantity							1823			0
S3	2009	2009	2009	2	0	2	Export	450	Madagascar	MDG	175	Mayotte	MYT								72	SPECIAL.INDUST.MACHINERY	1	No Quantity							150			0
S3	2009	2009	2009	2	0	2	Export	450	Madagascar	MDG	204	Benin	BEN								72	SPECIAL.INDUST.MACHINERY	1	No Quantity							112286			0
S3	2009	2009	2009	2	0	2	Export	450	Madagascar	MDG	246	Finland	FIN								72	SPECIAL.INDUST.MACHINERY	1	No Quantity							18643			0
S3	2009	2009	2009	2	0	2	Export	450	Madagascar	MDG	251	France	FRA								72	SPECIAL.INDUST.MACHINERY	1	No Quantity							149672			0
S3	2009	2009	2009	2	0	2	Export	450	Madagascar	MDG	262	Djibouti	DJI								72	SPECIAL.INDUST.MACHINERY	1	No Quantity							13202			0
S3	2009	2009	2009	2	0	2	Export	450	Madagascar	MDG	276	Germany	DEU								72	SPECIAL.INDUST.MACHINERY	1	No Quantity							15813			0
S3	2009	2009	2009	2	0	2	Export	450	Madagascar	MDG	324	Guinea	GIN								72	SPECIAL.INDUST.MACHINERY	1	No Quantity							388986			0
S3	2009	2009	2009	2	0	2	Export	450	Madagascar	MDG	344	China, Hong Kong SAR	HKG								72	SPECIAL.INDUST.MACHINERY	1	No Quantity							1799826			0
S3	2009	2009	2009	2	0	2	Export	450	Madagascar	MDG	381	Italy	ITA								72	SPECIAL.INDUST.MACHINERY	1	No Quantity							121195			0
S3	2009	2009	2009	2	0	2	Export	450	Madagascar	MDG	392	Japan	JPN								72	SPECIAL.INDUST.MACHINERY	1	No Quantity							3083			0
S3	2009	2009	2009	2	0	2	Export	450	Madagascar	MDG	404	Kenya	KEN								72	SPECIAL.INDUST.MACHINERY	1	No Quantity							307790			0
S3	2009	2009	2009	2	0	2	Export	450	Madagascar	MDG	480	Mauritius	MUS								72	SPECIAL.INDUST.MACHINERY	1	No Quantity							2532202			0
S3	2009	2009	2009	2	0	2	Export	450	Madagascar	MDG	508	Mozambique	MOZ								72	SPECIAL.INDUST.MACHINERY	1	No Quantity							20344			0
S3	2009	2009	2009	2	0	2	Export	450	Madagascar	MDG	528	Netherlands	NLD								72	SPECIAL.INDUST.MACHINERY	1	No Quantity							155848			0
S3	2009	2009	2009	2	0	2	Export	450	Madagascar	MDG	540	New Caledonia	NCL								72	SPECIAL.INDUST.MACHINERY	1	No Quantity							256			0
S3	2009	2009	2009	2	0	2	Export	450	Madagascar	MDG	562	Niger	NER								72	SPECIAL.INDUST.MACHINERY	1	No Quantity							255104			0
S3	2009	2009	2009	2	0	2	Export	450	Madagascar	MDG	699	India	IND								72	SPECIAL.INDUST.MACHINERY	1	No Quantity							1291714			0
S3	2009	2009	2009	2	0	2	Export	450	Madagascar	MDG	704	Viet Nam	VNM								72	SPECIAL.INDUST.MACHINERY	1	No Quantity							553339			0
S3	2009	2009	2009	2	0	2	Export	450	Madagascar	MDG	710	South Africa	ZAF								72	SPECIAL.INDUST.MACHINERY	1	No Quantity							1616244			0
S3	2009	2009	2009	2	0	2	Export	450	Madagascar	MDG	716	Zimbabwe	ZWE								72	SPECIAL.INDUST.MACHINERY	1	No Quantity							7571			0
S3	2009	2009	2009	2	0	2	Export	450	Madagascar	MDG	724	Spain	ESP								72	SPECIAL.INDUST.MACHINERY	1	No Quantity							17591			0
S3	2009	2009	2009	2	0	2	Export	450	Madagascar	MDG	757	Switzerland	CHE								72	SPECIAL.INDUST.MACHINERY	1	No Quantity							17098			0
S3	2009	2009	2009	2	0	2	Export	450	Madagascar	MDG	784	United Arab Emirates	ARE								72	SPECIAL.INDUST.MACHINERY	1	No Quantity							6792681			0
S3	2009	2009	2009	2	0	2	Export	450	Madagascar	MDG	818	Egypt	EGY								72	SPECIAL.INDUST.MACHINERY	1	No Quantity							55529			0
S3	2009	2009	2009	2	0	2	Export	450	Madagascar	MDG	826	United Kingdom	GBR								72	SPECIAL.INDUST.MACHINERY	1	No Quantity							881509			0
S3	2009	2009	2009	2	0	2	Export	450	Madagascar	MDG	834	United Rep. of Tanzania	TZA								72	SPECIAL.INDUST.MACHINERY	1	No Quantity							1547			0
S3	2009	2009	2009	2	0	2	Export	450	Madagascar	MDG	842	USA	USA								72	SPECIAL.INDUST.MACHINERY	1	No Quantity							108451			0
S3	2009	2009	2009	2	0	2	Export	450	Madagascar	MDG	899	Areas, nes									72	SPECIAL.INDUST.MACHINERY	1	No Quantity							147366			0
S3	2009	2009	2009	2	0	2	Export	454	Malawi	MWI	0	World	WLD								72	SPECIAL.INDUST.MACHINERY	1	No Quantity							10147419			0
S3	2009	2009	2009	2	0	2	Export	454	Malawi	MWI	20	Andorra	AND								72	SPECIAL.INDUST.MACHINERY	1	No Quantity							1147			0
S3	2009	2009	2009	2	0	2	Export	454	Malawi	MWI	36	Australia	AUS								72	SPECIAL.INDUST.MACHINERY	1	No Quantity							113			0
S3	2009	2009	2009	2	0	2	Export	454	Malawi	MWI	56	Belgium	BEL								72	SPECIAL.INDUST.MACHINERY	1	No Quantity							61396			0
S3	2009	2009	2009	2	0	2	Export	454	Malawi	MWI	72	Botswana	BWA								72	SPECIAL.INDUST.MACHINERY	1	No Quantity							255			0
S3	2009	2009	2009	2	0	2	Export	454	Malawi	MWI	104	Myanmar	MMR								72	SPECIAL.INDUST.MACHINERY	1	No Quantity							2228			0
S3	2009	2009	2009	2	0	2	Export	454	Malawi	MWI	140	Central African Rep.	CAF								72	SPECIAL.INDUST.MACHINERY	1	No Quantity							10			0
S3	2009	2009	2009	2	0	2	Export	454	Malawi	MWI	156	China	CHN								72	SPECIAL.INDUST.MACHINERY	1	No Quantity							43304			0
S3	2009	2009	2009	2	0	2	Export	454	Malawi	MWI	251	France	FRA								72	SPECIAL.INDUST.MACHINERY	1	No Quantity							142			0
S3	2009	2009	2009	2	0	2	Export	454	Malawi	MWI	276	Germany	DEU								72	SPECIAL.INDUST.MACHINERY	1	No Quantity							69904			0
S3	2009	2009	2009	2	0	2	Export	454	Malawi	MWI	288	Ghana	GHA								72	SPECIAL.INDUST.MACHINERY	1	No Quantity							198			0
S3	2009	2009	2009	2	0	2	Export	454	Malawi	MWI	381	Italy	ITA								72	SPECIAL.INDUST.MACHINERY	1	No Quantity							1904			0
S3	2009	2009	2009	2	0	2	Export	454	Malawi	MWI	392	Japan	JPN								72	SPECIAL.INDUST.MACHINERY	1	No Quantity							2940			0
S3	2009	2009	2009	2	0	2	Export	454	Malawi	MWI	400	Jordan	JOR								72	SPECIAL.INDUST.MACHINERY	1	No Quantity							142			0
S3	2009	2009	2009	2	0	2	Export	454	Malawi	MWI	404	Kenya	KEN								72	SPECIAL.INDUST.MACHINERY	1	No Quantity							19467			0
S3	2009	2009	2009	2	0	2	Export	454	Malawi	MWI	430	Liberia	LBR								72	SPECIAL.INDUST.MACHINERY	1	No Quantity							78			0
S3	2009	2009	2009	2	0	2	Export	454	Malawi	MWI	446	China, Macao SAR	MAC								72	SPECIAL.INDUST.MACHINERY	1	No Quantity							1399			0
S3	2009	2009	2009	2	0	2	Export	454	Malawi	MWI	480	Mauritius	MUS								72	SPECIAL.INDUST.MACHINERY	1	No Quantity							1702			0
S3	2009	2009	2009	2	0	2	Export	454	Malawi	MWI	490	Other Asia, nes									72	SPECIAL.INDUST.MACHINERY	1	No Quantity							956			0
S3	2009	2009	2009	2	0	2	Export	454	Malawi	MWI	508	Mozambique	MOZ								72	SPECIAL.INDUST.MACHINERY	1	No Quantity							7906762			0
S3	2009	2009	2009	2	0	2	Export	454	Malawi	MWI	528	Netherlands	NLD								72	SPECIAL.INDUST.MACHINERY	1	No Quantity							33732			0
S3	2009	2009	2009	2	0	2	Export	454	Malawi	MWI	646	Rwanda	RWA								72	SPECIAL.INDUST.MACHINERY	1	No Quantity							7324			0
S3	2009	2009	2009	2	0	2	Export	454	Malawi	MWI	710	South Africa	ZAF								72	SPECIAL.INDUST.MACHINERY	1	No Quantity							1295114			0
S3	2009	2009	2009	2	0	2	Export	454	Malawi	MWI	716	Zimbabwe	ZWE								72	SPECIAL.INDUST.MACHINERY	1	No Quantity							219076			0
S3	2009	2009	2009	2	0	2	Export	454	Malawi	MWI	757	Switzerland	CHE								72	SPECIAL.INDUST.MACHINERY	1	No Quantity							7008			0
S3	2009	2009	2009	2	0	2	Export	454	Malawi	MWI	800	Uganda	UGA								72	SPECIAL.INDUST.MACHINERY	1	No Quantity							58879			0
S3	2009	2009	2009	2	0	2	Export	454	Malawi	MWI	826	United Kingdom	GBR								72	SPECIAL.INDUST.MACHINERY	1	No Quantity							2037			0
S3	2009	2009	2009	2	0	2	Export	454	Malawi	MWI	834	United Rep. of Tanzania	TZA								72	SPECIAL.INDUST.MACHINERY	1	No Quantity							227732			0
S3	2009	2009	2009	2	0	2	Export	454	Malawi	MWI	842	USA	USA								72	SPECIAL.INDUST.MACHINERY	1	No Quantity							18089			0
S3	2009	2009	2009	2	0	2	Export	454	Malawi	MWI	894	Zambia	ZMB								72	SPECIAL.INDUST.MACHINERY	1	No Quantity							164380			0
S3	2009	2009	2009	2	0	2	Export	450	Madagascar	MDG	0	World	WLD								73	METALWORKING MACHINERY	1	No Quantity							1136238			0
S3	2009	2009	2009	2	0	2	Export	450	Madagascar	MDG	124	Canada	CAN								73	METALWORKING MACHINERY	1	No Quantity							2019			0
S3	2009	2009	2009	2	0	2	Export	450	Madagascar	MDG	152	Chile	CHL								73	METALWORKING MACHINERY	1	No Quantity							300336			0
S3	2009	2009	2009	2	0	2	Export	450	Madagascar	MDG	156	China	CHN								73	METALWORKING MACHINERY	1	No Quantity							16852			0
S3	2009	2009	2009	2	0	2	Export	450	Madagascar	MDG	175	Mayotte	MYT								73	METALWORKING MACHINERY	1	No Quantity							21613			0
S3	2009	2009	2009	2	0	2	Export	450	Madagascar	MDG	251	France	FRA								73	METALWORKING MACHINERY	1	No Quantity							63177			0
S3	2009	2009	2009	2	0	2	Export	450	Madagascar	MDG	276	Germany	DEU								73	METALWORKING MACHINERY	1	No Quantity							19954			0
S3	2009	2009	2009	2	0	2	Export	450	Madagascar	MDG	480	Mauritius	MUS								73	METALWORKING MACHINERY	1	No Quantity							629212			0
S3	2009	2009	2009	2	0	2	Export	450	Madagascar	MDG	528	Netherlands	NLD								73	METALWORKING MACHINERY	1	No Quantity							232			0
S3	2009	2009	2009	2	0	2	Export	450	Madagascar	MDG	724	Spain	ESP								73	METALWORKING MACHINERY	1	No Quantity							4071			0
S3	2009	2009	2009	2	0	2	Export	450	Madagascar	MDG	764	Thailand	THA								73	METALWORKING MACHINERY	1	No Quantity							6687			0
S3	2009	2009	2009	2	0	2	Export	450	Madagascar	MDG	784	United Arab Emirates	ARE								73	METALWORKING MACHINERY	1	No Quantity							72030			0
S3	2009	2009	2009	2	0	2	Export	450	Madagascar	MDG	842	USA	USA								73	METALWORKING MACHINERY	1	No Quantity							54			0
S3	2009	2009	2009	2	0	2	Export	454	Malawi	MWI	0	World	WLD								73	METALWORKING MACHINERY	1	No Quantity							332991			0
S3	2009	2009	2009	2	0	2	Export	454	Malawi	MWI	124	Canada	CAN								73	METALWORKING MACHINERY	1	No Quantity							319			0
S3	2009	2009	2009	2	0	2	Export	454	Malawi	MWI	251	France	FRA								73	METALWORKING MACHINERY	1	No Quantity							779			0
S3	2009	2009	2009	2	0	2	Export	454	Malawi	MWI	466	Mali	MLI								73	METALWORKING MACHINERY	1	No Quantity							992			0
S3	2009	2009	2009	2	0	2	Export	454	Malawi	MWI	508	Mozambique	MOZ								73	METALWORKING MACHINERY	1	No Quantity							85623			0
S3	2009	2009	2009	2	0	2	Export	454	Malawi	MWI	528	Netherlands	NLD								73	METALWORKING MACHINERY	1	No Quantity							326			0
S3	2009	2009	2009	2	0	2	Export	454	Malawi	MWI	710	South Africa	ZAF								73	METALWORKING MACHINERY	1	No Quantity							159298			0
S3	2009	2009	2009	2	0	2	Export	454	Malawi	MWI	716	Zimbabwe	ZWE								73	METALWORKING MACHINERY	1	No Quantity							73308			0
S3	2009	2009	2009	2	0	2	Export	454	Malawi	MWI	834	United Rep. of Tanzania	TZA								73	METALWORKING MACHINERY	1	No Quantity							11714			0
S3	2009	2009	2009	2	0	2	Export	454	Malawi	MWI	842	USA	USA								73	METALWORKING MACHINERY	1	No Quantity							504			0
S3	2009	2009	2009	2	0	2	Export	454	Malawi	MWI	894	Zambia	ZMB								73	METALWORKING MACHINERY	1	No Quantity							128			0
S3	2009	2009	2009	2	0	2	Export	450	Madagascar	MDG	0	World	WLD								74	GENERAL INDUSTL.MACH.NES	1	No Quantity							9894429			0
S3	2009	2009	2009	2	0	2	Export	450	Madagascar	MDG	12	Algeria	DZA								74	GENERAL INDUSTL.MACH.NES	1	No Quantity							3482631			0
S3	2009	2009	2009	2	0	2	Export	450	Madagascar	MDG	56	Belgium	BEL								74	GENERAL INDUSTL.MACH.NES	1	No Quantity							1741021			0
S3	2009	2009	2009	2	0	2	Export	450	Madagascar	MDG	124	Canada	CAN								74	GENERAL INDUSTL.MACH.NES	1	No Quantity							31235			0
S3	2009	2009	2009	2	0	2	Export	450	Madagascar	MDG	156	China	CHN								74	GENERAL INDUSTL.MACH.NES	1	No Quantity							239573			0
S3	2009	2009	2009	2	0	2	Export	450	Madagascar	MDG	174	Comoros	COM								74	GENERAL INDUSTL.MACH.NES	1	No Quantity							13850			0
S3	2009	2009	2009	2	0	2	Export	450	Madagascar	MDG	175	Mayotte	MYT								74	GENERAL INDUSTL.MACH.NES	1	No Quantity							33998			0
S3	2009	2009	2009	2	0	2	Export	450	Madagascar	MDG	203	Czechia	CZE								74	GENERAL INDUSTL.MACH.NES	1	No Quantity							6416			0
S3	2009	2009	2009	2	0	2	Export	450	Madagascar	MDG	208	Denmark	DNK								74	GENERAL INDUSTL.MACH.NES	1	No Quantity							46			0
S3	2009	2009	2009	2	0	2	Export	450	Madagascar	MDG	231	Ethiopia	ETH								74	GENERAL INDUSTL.MACH.NES	1	No Quantity							1005			0
S3	2009	2009	2009	2	0	2	Export	450	Madagascar	MDG	246	Finland	FIN								74	GENERAL INDUSTL.MACH.NES	1	No Quantity							16307			0
S3	2009	2009	2009	2	0	2	Export	450	Madagascar	MDG	251	France	FRA								74	GENERAL INDUSTL.MACH.NES	1	No Quantity							1773547			0
S3	2009	2009	2009	2	0	2	Export	450	Madagascar	MDG	266	Gabon	GAB								74	GENERAL INDUSTL.MACH.NES	1	No Quantity							8223			0
S3	2009	2009	2009	2	0	2	Export	450	Madagascar	MDG	276	Germany	DEU								74	GENERAL INDUSTL.MACH.NES	1	No Quantity							15296			0
S3	2009	2009	2009	2	0	2	Export	450	Madagascar	MDG	392	Japan	JPN								74	GENERAL INDUSTL.MACH.NES	1	No Quantity							34564			0
S3	2009	2009	2009	2	0	2	Export	450	Madagascar	MDG	404	Kenya	KEN								74	GENERAL INDUSTL.MACH.NES	1	No Quantity							3430			0
S3	2009	2009	2009	2	0	2	Export	450	Madagascar	MDG	410	Rep. of Korea	KOR								74	GENERAL INDUSTL.MACH.NES	1	No Quantity							210			0
S3	2009	2009	2009	2	0	2	Export	450	Madagascar	MDG	480	Mauritius	MUS								74	GENERAL INDUSTL.MACH.NES	1	No Quantity							141485			0
S3	2009	2009	2009	2	0	2	Export	450	Madagascar	MDG	508	Mozambique	MOZ								74	GENERAL INDUSTL.MACH.NES	1	No Quantity							154446			0
S3	2009	2009	2009	2	0	2	Export	450	Madagascar	MDG	528	Netherlands	NLD								74	GENERAL INDUSTL.MACH.NES	1	No Quantity							85041			0
S3	2009	2009	2009	2	0	2	Export	450	Madagascar	MDG	540	New Caledonia	NCL								74	GENERAL INDUSTL.MACH.NES	1	No Quantity							153			0
S3	2009	2009	2009	2	0	2	Export	450	Madagascar	MDG	690	Seychelles	SYC								74	GENERAL INDUSTL.MACH.NES	1	No Quantity							157			0
S3	2009	2009	2009	2	0	2	Export	450	Madagascar	MDG	699	India	IND								74	GENERAL INDUSTL.MACH.NES	1	No Quantity							995778			0
S3	2009	2009	2009	2	0	2	Export	450	Madagascar	MDG	702	Singapore	SGP								74	GENERAL INDUSTL.MACH.NES	1	No Quantity							665			0
S3	2009	2009	2009	2	0	2	Export	450	Madagascar	MDG	704	Viet Nam	VNM								74	GENERAL INDUSTL.MACH.NES	1	No Quantity							3428			0
S3	2009	2009	2009	2	0	2	Export	450	Madagascar	MDG	710	South Africa	ZAF								74	GENERAL INDUSTL.MACH.NES	1	No Quantity							192838			0
S3	2009	2009	2009	2	0	2	Export	450	Madagascar	MDG	716	Zimbabwe	ZWE								74	GENERAL INDUSTL.MACH.NES	1	No Quantity							25236			0
S3	2009	2009	2009	2	0	2	Export	450	Madagascar	MDG	724	Spain	ESP								74	GENERAL INDUSTL.MACH.NES	1	No Quantity							44406			0
S3	2009	2009	2009	2	0	2	Export	450	Madagascar	MDG	784	United Arab Emirates	ARE								74	GENERAL INDUSTL.MACH.NES	1	No Quantity							178700			0
S3	2009	2009	2009	2	0	2	Export	450	Madagascar	MDG	818	Egypt	EGY								74	GENERAL INDUSTL.MACH.NES	1	No Quantity							15973			0
S3	2009	2009	2009	2	0	2	Export	450	Madagascar	MDG	826	United Kingdom	GBR								74	GENERAL INDUSTL.MACH.NES	1	No Quantity							33227			0
S3	2009	2009	2009	2	0	2	Export	450	Madagascar	MDG	842	USA	USA								74	GENERAL INDUSTL.MACH.NES	1	No Quantity							319644			0
S3	2009	2009	2009	2	0	2	Export	450	Madagascar	MDG	894	Zambia	ZMB								74	GENERAL INDUSTL.MACH.NES	1	No Quantity							52852			0
S3	2009	2009	2009	2	0	2	Export	450	Madagascar	MDG	899	Areas, nes									74	GENERAL INDUSTL.MACH.NES	1	No Quantity							249047			0
S3	2009	2009	2009	2	0	2	Export	454	Malawi	MWI	0	World	WLD								74	GENERAL INDUSTL.MACH.NES	1	No Quantity							3215306			0
S3	2009	2009	2009	2	0	2	Export	454	Malawi	MWI	68	Bolivia (Plurinational State of)	BOL								74	GENERAL INDUSTL.MACH.NES	1	No Quantity							685			0
S3	2009	2009	2009	2	0	2	Export	454	Malawi	MWI	72	Botswana	BWA								74	GENERAL INDUSTL.MACH.NES	1	No Quantity							283			0
S3	2009	2009	2009	2	0	2	Export	454	Malawi	MWI	156	China	CHN								74	GENERAL INDUSTL.MACH.NES	1	No Quantity							220616			0
S3	2009	2009	2009	2	0	2	Export	454	Malawi	MWI	180	Dem. Rep. of the Congo	COD								74	GENERAL INDUSTL.MACH.NES	1	No Quantity							747			0
S3	2009	2009	2009	2	0	2	Export	454	Malawi	MWI	251	France	FRA								74	GENERAL INDUSTL.MACH.NES	1	No Quantity							170			0
S3	2009	2009	2009	2	0	2	Export	454	Malawi	MWI	276	Germany	DEU								74	GENERAL INDUSTL.MACH.NES	1	No Quantity							129			0
S3	2009	2009	2009	2	0	2	Export	454	Malawi	MWI	288	Ghana	GHA								74	GENERAL INDUSTL.MACH.NES	1	No Quantity							3918			0
S3	2009	2009	2009	2	0	2	Export	454	Malawi	MWI	392	Japan	JPN								74	GENERAL INDUSTL.MACH.NES	1	No Quantity							1012			0
S3	2009	2009	2009	2	0	2	Export	454	Malawi	MWI	404	Kenya	KEN								74	GENERAL INDUSTL.MACH.NES	1	No Quantity							399			0
S3	2009	2009	2009	2	0	2	Export	454	Malawi	MWI	480	Mauritius	MUS								74	GENERAL INDUSTL.MACH.NES	1	No Quantity							4555			0
S3	2009	2009	2009	2	0	2	Export	454	Malawi	MWI	490	Other Asia, nes									74	GENERAL INDUSTL.MACH.NES	1	No Quantity							105			0
S3	2009	2009	2009	2	0	2	Export	454	Malawi	MWI	508	Mozambique	MOZ								74	GENERAL INDUSTL.MACH.NES	1	No Quantity							499564			0
S3	2009	2009	2009	2	0	2	Export	454	Malawi	MWI	528	Netherlands	NLD								74	GENERAL INDUSTL.MACH.NES	1	No Quantity							85			0
S3	2009	2009	2009	2	0	2	Export	454	Malawi	MWI	646	Rwanda	RWA								74	GENERAL INDUSTL.MACH.NES	1	No Quantity							1831			0
S3	2009	2009	2009	2	0	2	Export	454	Malawi	MWI	686	Senegal	SEN								74	GENERAL INDUSTL.MACH.NES	1	No Quantity							1440			0
S3	2009	2009	2009	2	0	2	Export	454	Malawi	MWI	702	Singapore	SGP								74	GENERAL INDUSTL.MACH.NES	1	No Quantity							219674			0
S3	2009	2009	2009	2	0	2	Export	454	Malawi	MWI	710	South Africa	ZAF								74	GENERAL INDUSTL.MACH.NES	1	No Quantity							1870639			0
S3	2009	2009	2009	2	0	2	Export	454	Malawi	MWI	716	Zimbabwe	ZWE								74	GENERAL INDUSTL.MACH.NES	1	No Quantity							312829			0
S3	2009	2009	2009	2	0	2	Export	454	Malawi	MWI	748	Swaziland	SWZ								74	GENERAL INDUSTL.MACH.NES	1	No Quantity							36			0
S3	2009	2009	2009	2	0	2	Export	454	Malawi	MWI	800	Uganda	UGA								74	GENERAL INDUSTL.MACH.NES	1	No Quantity							3592			0
S3	2009	2009	2009	2	0	2	Export	454	Malawi	MWI	826	United Kingdom	GBR								74	GENERAL INDUSTL.MACH.NES	1	No Quantity							7900			0
S3	2009	2009	2009	2	0	2	Export	454	Malawi	MWI	834	United Rep. of Tanzania	TZA								74	GENERAL INDUSTL.MACH.NES	1	No Quantity							2281			0
S3	2009	2009	2009	2	0	2	Export	454	Malawi	MWI	842	USA	USA								74	GENERAL INDUSTL.MACH.NES	1	No Quantity							177			0
S3	2009	2009	2009	2	0	2	Export	454	Malawi	MWI	894	Zambia	ZMB								74	GENERAL INDUSTL.MACH.NES	1	No Quantity							62637			0
S3	2009	2009	2009	2	0	2	Export	450	Madagascar	MDG	0	World	WLD								75	OFFICE MACHINES,ADP MACH	1	No Quantity							3045416			0
S3	2009	2009	2009	2	0	2	Export	450	Madagascar	MDG	108	Burundi	BDI								75	OFFICE MACHINES,ADP MACH	1	No Quantity							650			0
S3	2009	2009	2009	2	0	2	Export	450	Madagascar	MDG	124	Canada	CAN								75	OFFICE MACHINES,ADP MACH	1	No Quantity							1940			0
S3	2009	2009	2009	2	0	2	Export	450	Madagascar	MDG	156	China	CHN								75	OFFICE MACHINES,ADP MACH	1	No Quantity							5331			0
S3	2009	2009	2009	2	0	2	Export	450	Madagascar	MDG	174	Comoros	COM								75	OFFICE MACHINES,ADP MACH	1	No Quantity							4321			0
S3	2009	2009	2009	2	0	2	Export	450	Madagascar	MDG	175	Mayotte	MYT								75	OFFICE MACHINES,ADP MACH	1	No Quantity							24134			0
S3	2009	2009	2009	2	0	2	Export	450	Madagascar	MDG	251	France	FRA								75	OFFICE MACHINES,ADP MACH	1	No Quantity							1236729			0
S3	2009	2009	2009	2	0	2	Export	450	Madagascar	MDG	276	Germany	DEU								75	OFFICE MACHINES,ADP MACH	1	No Quantity							990245			0
S3	2009	2009	2009	2	0	2	Export	450	Madagascar	MDG	344	China, Hong Kong SAR	HKG								75	OFFICE MACHINES,ADP MACH	1	No Quantity							12485			0
S3	2009	2009	2009	2	0	2	Export	450	Madagascar	MDG	480	Mauritius	MUS								75	OFFICE MACHINES,ADP MACH	1	No Quantity							258003			0
S3	2009	2009	2009	2	0	2	Export	450	Madagascar	MDG	508	Mozambique	MOZ								75	OFFICE MACHINES,ADP MACH	1	No Quantity							98			0
S3	2009	2009	2009	2	0	2	Export	450	Madagascar	MDG	528	Netherlands	NLD								75	OFFICE MACHINES,ADP MACH	1	No Quantity							13436			0
S3	2009	2009	2009	2	0	2	Export	450	Madagascar	MDG	699	India	IND								75	OFFICE MACHINES,ADP MACH	1	No Quantity							13886			0
S3	2009	2009	2009	2	0	2	Export	450	Madagascar	MDG	704	Viet Nam	VNM								75	OFFICE MACHINES,ADP MACH	1	No Quantity							20602			0
S3	2009	2009	2009	2	0	2	Export	450	Madagascar	MDG	710	South Africa	ZAF								75	OFFICE MACHINES,ADP MACH	1	No Quantity							301904			0
S3	2009	2009	2009	2	0	2	Export	450	Madagascar	MDG	784	United Arab Emirates	ARE								75	OFFICE MACHINES,ADP MACH	1	No Quantity							25867			0
S3	2009	2009	2009	2	0	2	Export	450	Madagascar	MDG	788	Tunisia	TUN								75	OFFICE MACHINES,ADP MACH	1	No Quantity							3462			0
S3	2009	2009	2009	2	0	2	Export	450	Madagascar	MDG	826	United Kingdom	GBR								75	OFFICE MACHINES,ADP MACH	1	No Quantity							2927			0
S3	2009	2009	2009	2	0	2	Export	450	Madagascar	MDG	842	USA	USA								75	OFFICE MACHINES,ADP MACH	1	No Quantity							127649			0
S3	2009	2009	2009	2	0	2	Export	450	Madagascar	MDG	899	Areas, nes									75	OFFICE MACHINES,ADP MACH	1	No Quantity							1746			0
S3	2009	2009	2009	2	0	2	Export	454	Malawi	MWI	0	World	WLD								75	OFFICE MACHINES,ADP MACH	1	No Quantity							765778			0
S3	2009	2009	2009	2	0	2	Export	454	Malawi	MWI	36	Australia	AUS								75	OFFICE MACHINES,ADP MACH	1	No Quantity							2834			0
S3	2009	2009	2009	2	0	2	Export	454	Malawi	MWI	56	Belgium	BEL								75	OFFICE MACHINES,ADP MACH	1	No Quantity							850			0
S3	2009	2009	2009	2	0	2	Export	454	Malawi	MWI	72	Botswana	BWA								75	OFFICE MACHINES,ADP MACH	1	No Quantity							484			0
S3	2009	2009	2009	2	0	2	Export	454	Malawi	MWI	104	Myanmar	MMR								75	OFFICE MACHINES,ADP MACH	1	No Quantity							3543			0
S3	2009	2009	2009	2	0	2	Export	454	Malawi	MWI	116	Cambodia	KHM								75	OFFICE MACHINES,ADP MACH	1	No Quantity							1700			0
S3	2009	2009	2009	2	0	2	Export	454	Malawi	MWI	124	Canada	CAN								75	OFFICE MACHINES,ADP MACH	1	No Quantity							1212			0
S3	2009	2009	2009	2	0	2	Export	454	Malawi	MWI	156	China	CHN								75	OFFICE MACHINES,ADP MACH	1	No Quantity							1502			0
S3	2009	2009	2009	2	0	2	Export	454	Malawi	MWI	208	Denmark	DNK								75	OFFICE MACHINES,ADP MACH	1	No Quantity							5672			0
S3	2009	2009	2009	2	0	2	Export	454	Malawi	MWI	231	Ethiopia	ETH								75	OFFICE MACHINES,ADP MACH	1	No Quantity							1452			0
S3	2009	2009	2009	2	0	2	Export	454	Malawi	MWI	268	Georgia	GEO								75	OFFICE MACHINES,ADP MACH	1	No Quantity							400			0
S3	2009	2009	2009	2	0	2	Export	454	Malawi	MWI	276	Germany	DEU								75	OFFICE MACHINES,ADP MACH	1	No Quantity							108579			0
S3	2009	2009	2009	2	0	2	Export	454	Malawi	MWI	352	Iceland	ISL								75	OFFICE MACHINES,ADP MACH	1	No Quantity							950			0
S3	2009	2009	2009	2	0	2	Export	454	Malawi	MWI	364	Iran	IRN								75	OFFICE MACHINES,ADP MACH	1	No Quantity							1001			0
S3	2009	2009	2009	2	0	2	Export	454	Malawi	MWI	381	Italy	ITA								75	OFFICE MACHINES,ADP MACH	1	No Quantity							1176			0
S3	2009	2009	2009	2	0	2	Export	454	Malawi	MWI	392	Japan	JPN								75	OFFICE MACHINES,ADP MACH	1	No Quantity							2061			0
S3	2009	2009	2009	2	0	2	Export	454	Malawi	MWI	404	Kenya	KEN								75	OFFICE MACHINES,ADP MACH	1	No Quantity							3304			0
S3	2009	2009	2009	2	0	2	Export	454	Malawi	MWI	490	Other Asia, nes									75	OFFICE MACHINES,ADP MACH	1	No Quantity							400			0
S3	2009	2009	2009	2	0	2	Export	454	Malawi	MWI	508	Mozambique	MOZ								75	OFFICE MACHINES,ADP MACH	1	No Quantity							11986			0
S3	2009	2009	2009	2	0	2	Export	454	Malawi	MWI	528	Netherlands	NLD								75	OFFICE MACHINES,ADP MACH	1	No Quantity							16909			0
S3	2009	2009	2009	2	0	2	Export	454	Malawi	MWI	566	Nigeria	NGA								75	OFFICE MACHINES,ADP MACH	1	No Quantity							177			0
S3	2009	2009	2009	2	0	2	Export	454	Malawi	MWI	579	Norway	NOR								75	OFFICE MACHINES,ADP MACH	1	No Quantity							6352			0
S3	2009	2009	2009	2	0	2	Export	454	Malawi	MWI	694	Sierra Leone	SLE								75	OFFICE MACHINES,ADP MACH	1	No Quantity							602			0
S3	2009	2009	2009	2	0	2	Export	454	Malawi	MWI	699	India	IND								75	OFFICE MACHINES,ADP MACH	1	No Quantity							1608			0
S3	2009	2009	2009	2	0	2	Export	454	Malawi	MWI	702	Singapore	SGP								75	OFFICE MACHINES,ADP MACH	1	No Quantity							1244			0
S3	2009	2009	2009	2	0	2	Export	454	Malawi	MWI	704	Viet Nam	VNM								75	OFFICE MACHINES,ADP MACH	1	No Quantity							350			0
S3	2009	2009	2009	2	0	2	Export	454	Malawi	MWI	710	South Africa	ZAF								75	OFFICE MACHINES,ADP MACH	1	No Quantity							110256			0
S3	2009	2009	2009	2	0	2	Export	454	Malawi	MWI	716	Zimbabwe	ZWE								75	OFFICE MACHINES,ADP MACH	1	No Quantity							57280			0
S3	2009	2009	2009	2	0	2	Export	454	Malawi	MWI	764	Thailand	THA								75	OFFICE MACHINES,ADP MACH	1	No Quantity							5006			0
S3	2009	2009	2009	2	0	2	Export	454	Malawi	MWI	784	United Arab Emirates	ARE								75	OFFICE MACHINES,ADP MACH	1	No Quantity							40			0
S3	2009	2009	2009	2	0	2	Export	454	Malawi	MWI	800	Uganda	UGA								75	OFFICE MACHINES,ADP MACH	1	No Quantity							4549			0
S3	2009	2009	2009	2	0	2	Export	454	Malawi	MWI	826	United Kingdom	GBR								75	OFFICE MACHINES,ADP MACH	1	No Quantity							205134			0
S3	2009	2009	2009	2	0	2	Export	454	Malawi	MWI	834	United Rep. of Tanzania	TZA								75	OFFICE MACHINES,ADP MACH	1	No Quantity							1814			0
S3	2009	2009	2009	2	0	2	Export	454	Malawi	MWI	842	USA	USA								75	OFFICE MACHINES,ADP MACH	1	No Quantity							179699			0
S3	2009	2009	2009	2	0	2	Export	454	Malawi	MWI	894	Zambia	ZMB								75	OFFICE MACHINES,ADP MACH	1	No Quantity							25650			0
S3	2009	2009	2009	2	0	2	Export	450	Madagascar	MDG	0	World	WLD								76	TELECOMM.SOUND EQUIP ETC	1	No Quantity							7159888			0
S3	2009	2009	2009	2	0	2	Export	450	Madagascar	MDG	36	Australia	AUS								76	TELECOMM.SOUND EQUIP ETC	1	No Quantity							6604			0
S3	2009	2009	2009	2	0	2	Export	450	Madagascar	MDG	56	Belgium	BEL								76	TELECOMM.SOUND EQUIP ETC	1	No Quantity							1396			0
S3	2009	2009	2009	2	0	2	Export	450	Madagascar	MDG	124	Canada	CAN								76	TELECOMM.SOUND EQUIP ETC	1	No Quantity							5878			0
S3	2009	2009	2009	2	0	2	Export	450	Madagascar	MDG	156	China	CHN								76	TELECOMM.SOUND EQUIP ETC	1	No Quantity							842488			0
S3	2009	2009	2009	2	0	2	Export	450	Madagascar	MDG	174	Comoros	COM								76	TELECOMM.SOUND EQUIP ETC	1	No Quantity							15788			0
S3	2009	2009	2009	2	0	2	Export	450	Madagascar	MDG	175	Mayotte	MYT								76	TELECOMM.SOUND EQUIP ETC	1	No Quantity							1163			0
S3	2009	2009	2009	2	0	2	Export	450	Madagascar	MDG	203	Czechia	CZE								76	TELECOMM.SOUND EQUIP ETC	1	No Quantity							577			0
S3	2009	2009	2009	2	0	2	Export	450	Madagascar	MDG	208	Denmark	DNK								76	TELECOMM.SOUND EQUIP ETC	1	No Quantity							32448			0
S3	2009	2009	2009	2	0	2	Export	450	Madagascar	MDG	251	France	FRA								76	TELECOMM.SOUND EQUIP ETC	1	No Quantity							204064			0
S3	2009	2009	2009	2	0	2	Export	450	Madagascar	MDG	276	Germany	DEU								76	TELECOMM.SOUND EQUIP ETC	1	No Quantity							67454			0
S3	2009	2009	2009	2	0	2	Export	450	Madagascar	MDG	344	China, Hong Kong SAR	HKG								76	TELECOMM.SOUND EQUIP ETC	1	No Quantity							5062220			0
S3	2009	2009	2009	2	0	2	Export	450	Madagascar	MDG	376	Israel	ISR								76	TELECOMM.SOUND EQUIP ETC	1	No Quantity							17515			0
S3	2009	2009	2009	2	0	2	Export	450	Madagascar	MDG	381	Italy	ITA								76	TELECOMM.SOUND EQUIP ETC	1	No Quantity							281			0
S3	2009	2009	2009	2	0	2	Export	450	Madagascar	MDG	392	Japan	JPN								76	TELECOMM.SOUND EQUIP ETC	1	No Quantity							43288			0
S3	2009	2009	2009	2	0	2	Export	450	Madagascar	MDG	404	Kenya	KEN								76	TELECOMM.SOUND EQUIP ETC	1	No Quantity							397294			0
S3	2009	2009	2009	2	0	2	Export	450	Madagascar	MDG	480	Mauritius	MUS								76	TELECOMM.SOUND EQUIP ETC	1	No Quantity							2573			0
S3	2009	2009	2009	2	0	2	Export	450	Madagascar	MDG	528	Netherlands	NLD								76	TELECOMM.SOUND EQUIP ETC	1	No Quantity							50710			0
S3	2009	2009	2009	2	0	2	Export	450	Madagascar	MDG	702	Singapore	SGP								76	TELECOMM.SOUND EQUIP ETC	1	No Quantity							688			0
S3	2009	2009	2009	2	0	2	Export	450	Madagascar	MDG	710	South Africa	ZAF								76	TELECOMM.SOUND EQUIP ETC	1	No Quantity							115736			0
S3	2009	2009	2009	2	0	2	Export	450	Madagascar	MDG	752	Sweden	SWE								76	TELECOMM.SOUND EQUIP ETC	1	No Quantity							33403			0
S3	2009	2009	2009	2	0	2	Export	450	Madagascar	MDG	757	Switzerland	CHE								76	TELECOMM.SOUND EQUIP ETC	1	No Quantity							4256			0
S3	2009	2009	2009	2	0	2	Export	450	Madagascar	MDG	764	Thailand	THA								76	TELECOMM.SOUND EQUIP ETC	1	No Quantity							61			0
S3	2009	2009	2009	2	0	2	Export	450	Madagascar	MDG	784	United Arab Emirates	ARE								76	TELECOMM.SOUND EQUIP ETC	1	No Quantity							563			0
S3	2009	2009	2009	2	0	2	Export	450	Madagascar	MDG	826	United Kingdom	GBR								76	TELECOMM.SOUND EQUIP ETC	1	No Quantity							11146			0
S3	2009	2009	2009	2	0	2	Export	450	Madagascar	MDG	834	United Rep. of Tanzania	TZA								76	TELECOMM.SOUND EQUIP ETC	1	No Quantity							31634			0
S3	2009	2009	2009	2	0	2	Export	450	Madagascar	MDG	842	USA	USA								76	TELECOMM.SOUND EQUIP ETC	1	No Quantity							174177			0
S3	2009	2009	2009	2	0	2	Export	450	Madagascar	MDG	899	Areas, nes									76	TELECOMM.SOUND EQUIP ETC	1	No Quantity							36482			0
S3	2009	2009	2009	2	0	2	Export	454	Malawi	MWI	0	World	WLD								76	TELECOMM.SOUND EQUIP ETC	1	No Quantity							1490438			0
S3	2009	2009	2009	2	0	2	Export	454	Malawi	MWI	36	Australia	AUS								76	TELECOMM.SOUND EQUIP ETC	1	No Quantity							100			0
S3	2009	2009	2009	2	0	2	Export	454	Malawi	MWI	56	Belgium	BEL								76	TELECOMM.SOUND EQUIP ETC	1	No Quantity							6666			0
S3	2009	2009	2009	2	0	2	Export	454	Malawi	MWI	72	Botswana	BWA								76	TELECOMM.SOUND EQUIP ETC	1	No Quantity							2904			0
S3	2009	2009	2009	2	0	2	Export	454	Malawi	MWI	120	Cameroon	CMR								76	TELECOMM.SOUND EQUIP ETC	1	No Quantity							687			0
S3	2009	2009	2009	2	0	2	Export	454	Malawi	MWI	140	Central African Rep.	CAF								76	TELECOMM.SOUND EQUIP ETC	1	No Quantity							1101			0
S3	2009	2009	2009	2	0	2	Export	454	Malawi	MWI	156	China	CHN								76	TELECOMM.SOUND EQUIP ETC	1	No Quantity							1921			0
S3	2009	2009	2009	2	0	2	Export	454	Malawi	MWI	231	Ethiopia	ETH								76	TELECOMM.SOUND EQUIP ETC	1	No Quantity							3122			0
S3	2009	2009	2009	2	0	2	Export	454	Malawi	MWI	251	France	FRA								76	TELECOMM.SOUND EQUIP ETC	1	No Quantity							2087			0
S3	2009	2009	2009	2	0	2	Export	454	Malawi	MWI	268	Georgia	GEO								76	TELECOMM.SOUND EQUIP ETC	1	No Quantity							305			0
S3	2009	2009	2009	2	0	2	Export	454	Malawi	MWI	276	Germany	DEU								76	TELECOMM.SOUND EQUIP ETC	1	No Quantity							36066			0
S3	2009	2009	2009	2	0	2	Export	454	Malawi	MWI	288	Ghana	GHA								76	TELECOMM.SOUND EQUIP ETC	1	No Quantity							5189			0
S3	2009	2009	2009	2	0	2	Export	454	Malawi	MWI	344	China, Hong Kong SAR	HKG								76	TELECOMM.SOUND EQUIP ETC	1	No Quantity							2599			0
S3	2009	2009	2009	2	0	2	Export	454	Malawi	MWI	352	Iceland	ISL								76	TELECOMM.SOUND EQUIP ETC	1	No Quantity							31745			0
S3	2009	2009	2009	2	0	2	Export	454	Malawi	MWI	372	Ireland	IRL								76	TELECOMM.SOUND EQUIP ETC	1	No Quantity							2649			0
S3	2009	2009	2009	2	0	2	Export	454	Malawi	MWI	381	Italy	ITA								76	TELECOMM.SOUND EQUIP ETC	1	No Quantity							930			0
S3	2009	2009	2009	2	0	2	Export	454	Malawi	MWI	400	Jordan	JOR								76	TELECOMM.SOUND EQUIP ETC	1	No Quantity							1771			0
S3	2009	2009	2009	2	0	2	Export	454	Malawi	MWI	404	Kenya	KEN								76	TELECOMM.SOUND EQUIP ETC	1	No Quantity							49342			0
S3	2009	2009	2009	2	0	2	Export	454	Malawi	MWI	428	Latvia	LVA								76	TELECOMM.SOUND EQUIP ETC	1	No Quantity							1807			0
S3	2009	2009	2009	2	0	2	Export	454	Malawi	MWI	430	Liberia	LBR								76	TELECOMM.SOUND EQUIP ETC	1	No Quantity							360			0
S3	2009	2009	2009	2	0	2	Export	454	Malawi	MWI	450	Madagascar	MDG								76	TELECOMM.SOUND EQUIP ETC	1	No Quantity							11			0
S3	2009	2009	2009	2	0	2	Export	454	Malawi	MWI	490	Other Asia, nes									76	TELECOMM.SOUND EQUIP ETC	1	No Quantity							513			0
S3	2009	2009	2009	2	0	2	Export	454	Malawi	MWI	504	Morocco	MAR								76	TELECOMM.SOUND EQUIP ETC	1	No Quantity							213			0
S3	2009	2009	2009	2	0	2	Export	454	Malawi	MWI	508	Mozambique	MOZ								76	TELECOMM.SOUND EQUIP ETC	1	No Quantity							30892			0
S3	2009	2009	2009	2	0	2	Export	454	Malawi	MWI	528	Netherlands	NLD								76	TELECOMM.SOUND EQUIP ETC	1	No Quantity							970			0
S3	2009	2009	2009	2	0	2	Export	454	Malawi	MWI	554	New Zealand	NZL								76	TELECOMM.SOUND EQUIP ETC	1	No Quantity							248			0
S3	2009	2009	2009	2	0	2	Export	454	Malawi	MWI	566	Nigeria	NGA								76	TELECOMM.SOUND EQUIP ETC	1	No Quantity							24			0
S3	2009	2009	2009	2	0	2	Export	454	Malawi	MWI	579	Norway	NOR								76	TELECOMM.SOUND EQUIP ETC	1	No Quantity							177			0
S3	2009	2009	2009	2	0	2	Export	454	Malawi	MWI	682	Saudi Arabia	SAU								76	TELECOMM.SOUND EQUIP ETC	1	No Quantity							85			0
S3	2009	2009	2009	2	0	2	Export	454	Malawi	MWI	699	India	IND								76	TELECOMM.SOUND EQUIP ETC	1	No Quantity							935			0
S3	2009	2009	2009	2	0	2	Export	454	Malawi	MWI	702	Singapore	SGP								76	TELECOMM.SOUND EQUIP ETC	1	No Quantity							1240			0
S3	2009	2009	2009	2	0	2	Export	454	Malawi	MWI	704	Viet Nam	VNM								76	TELECOMM.SOUND EQUIP ETC	1	No Quantity							177			0
S3	2009	2009	2009	2	0	2	Export	454	Malawi	MWI	710	South Africa	ZAF								76	TELECOMM.SOUND EQUIP ETC	1	No Quantity							838679			0
S3	2009	2009	2009	2	0	2	Export	454	Malawi	MWI	716	Zimbabwe	ZWE								76	TELECOMM.SOUND EQUIP ETC	1	No Quantity							68579			0
S3	2009	2009	2009	2	0	2	Export	454	Malawi	MWI	724	Spain	ESP								76	TELECOMM.SOUND EQUIP ETC	1	No Quantity							2766			0
S3	2009	2009	2009	2	0	2	Export	454	Malawi	MWI	748	Swaziland	SWZ								76	TELECOMM.SOUND EQUIP ETC	1	No Quantity							1452			0
S3	2009	2009	2009	2	0	2	Export	454	Malawi	MWI	757	Switzerland	CHE								76	TELECOMM.SOUND EQUIP ETC	1	No Quantity							673			0
S3	2009	2009	2009	2	0	2	Export	454	Malawi	MWI	764	Thailand	THA								76	TELECOMM.SOUND EQUIP ETC	1	No Quantity							546			0
S3	2009	2009	2009	2	0	2	Export	454	Malawi	MWI	780	Trinidad and Tobago	TTO								76	TELECOMM.SOUND EQUIP ETC	1	No Quantity							1027			0
S3	2009	2009	2009	2	0	2	Export	454	Malawi	MWI	784	United Arab Emirates	ARE								76	TELECOMM.SOUND EQUIP ETC	1	No Quantity							13302			0
S3	2009	2009	2009	2	0	2	Export	454	Malawi	MWI	800	Uganda	UGA								76	TELECOMM.SOUND EQUIP ETC	1	No Quantity							10198			0
S3	2009	2009	2009	2	0	2	Export	454	Malawi	MWI	818	Egypt	EGY								76	TELECOMM.SOUND EQUIP ETC	1	No Quantity							149			0
S3	2009	2009	2009	2	0	2	Export	454	Malawi	MWI	826	United Kingdom	GBR								76	TELECOMM.SOUND EQUIP ETC	1	No Quantity							171125			0
S3	2009	2009	2009	2	0	2	Export	454	Malawi	MWI	834	United Rep. of Tanzania	TZA								76	TELECOMM.SOUND EQUIP ETC	1	No Quantity							18752			0
S3	2009	2009	2009	2	0	2	Export	454	Malawi	MWI	842	USA	USA								76	TELECOMM.SOUND EQUIP ETC	1	No Quantity							40383			0
S3	2009	2009	2009	2	0	2	Export	454	Malawi	MWI	894	Zambia	ZMB								76	TELECOMM.SOUND EQUIP ETC	1	No Quantity							135970			0
S3	2009	2009	2009	2	0	2	Export	450	Madagascar	MDG	0	World	WLD								77	ELEC MCH APPAR,PARTS,NES	1	No Quantity							2026160			0
S3	2009	2009	2009	2	0	2	Export	450	Madagascar	MDG	40	Austria	AUT								77	ELEC MCH APPAR,PARTS,NES	1	No Quantity							23737			0
S3	2009	2009	2009	2	0	2	Export	450	Madagascar	MDG	48	Bahrain	BHR								77	ELEC MCH APPAR,PARTS,NES	1	No Quantity							4964			0
S3	2009	2009	2009	2	0	2	Export	450	Madagascar	MDG	56	Belgium	BEL								77	ELEC MCH APPAR,PARTS,NES	1	No Quantity							237			0
S3	2009	2009	2009	2	0	2	Export	450	Madagascar	MDG	120	Cameroon	CMR								77	ELEC MCH APPAR,PARTS,NES	1	No Quantity							8050			0
S3	2009	2009	2009	2	0	2	Export	450	Madagascar	MDG	124	Canada	CAN								77	ELEC MCH APPAR,PARTS,NES	1	No Quantity							49285			0
S3	2009	2009	2009	2	0	2	Export	450	Madagascar	MDG	156	China	CHN								77	ELEC MCH APPAR,PARTS,NES	1	No Quantity							16001			0
S3	2009	2009	2009	2	0	2	Export	450	Madagascar	MDG	174	Comoros	COM								77	ELEC MCH APPAR,PARTS,NES	1	No Quantity							67103			0
S3	2009	2009	2009	2	0	2	Export	450	Madagascar	MDG	175	Mayotte	MYT								77	ELEC MCH APPAR,PARTS,NES	1	No Quantity							10060			0
S3	2009	2009	2009	2	0	2	Export	450	Madagascar	MDG	208	Denmark	DNK								77	ELEC MCH APPAR,PARTS,NES	1	No Quantity							2484			0
S3	2009	2009	2009	2	0	2	Export	450	Madagascar	MDG	231	Ethiopia	ETH								77	ELEC MCH APPAR,PARTS,NES	1	No Quantity							994			0
S3	2009	2009	2009	2	0	2	Export	450	Madagascar	MDG	251	France	FRA								77	ELEC MCH APPAR,PARTS,NES	1	No Quantity							630742			0
S3	2009	2009	2009	2	0	2	Export	450	Madagascar	MDG	276	Germany	DEU								77	ELEC MCH APPAR,PARTS,NES	1	No Quantity							963			0
S3	2009	2009	2009	2	0	2	Export	450	Madagascar	MDG	344	China, Hong Kong SAR	HKG								77	ELEC MCH APPAR,PARTS,NES	1	No Quantity							76532			0
S3	2009	2009	2009	2	0	2	Export	450	Madagascar	MDG	348	Hungary	HUN								77	ELEC MCH APPAR,PARTS,NES	1	No Quantity							34			0
S3	2009	2009	2009	2	0	2	Export	450	Madagascar	MDG	376	Israel	ISR								77	ELEC MCH APPAR,PARTS,NES	1	No Quantity							2323			0
S3	2009	2009	2009	2	0	2	Export	450	Madagascar	MDG	381	Italy	ITA								77	ELEC MCH APPAR,PARTS,NES	1	No Quantity							424			0
S3	2009	2009	2009	2	0	2	Export	450	Madagascar	MDG	384	Côte d'Ivoire	CIV								77	ELEC MCH APPAR,PARTS,NES	1	No Quantity							752			0
S3	2009	2009	2009	2	0	2	Export	450	Madagascar	MDG	392	Japan	JPN								77	ELEC MCH APPAR,PARTS,NES	1	No Quantity							4440			0
S3	2009	2009	2009	2	0	2	Export	450	Madagascar	MDG	404	Kenya	KEN								77	ELEC MCH APPAR,PARTS,NES	1	No Quantity							297404			0
S3	2009	2009	2009	2	0	2	Export	450	Madagascar	MDG	410	Rep. of Korea	KOR								77	ELEC MCH APPAR,PARTS,NES	1	No Quantity							198			0
S3	2009	2009	2009	2	0	2	Export	450	Madagascar	MDG	480	Mauritius	MUS								77	ELEC MCH APPAR,PARTS,NES	1	No Quantity							141426			0
S3	2009	2009	2009	2	0	2	Export	450	Madagascar	MDG	528	Netherlands	NLD								77	ELEC MCH APPAR,PARTS,NES	1	No Quantity							117949			0
S3	2009	2009	2009	2	0	2	Export	450	Madagascar	MDG	540	New Caledonia	NCL								77	ELEC MCH APPAR,PARTS,NES	1	No Quantity							578			0
S3	2009	2009	2009	2	0	2	Export	450	Madagascar	MDG	579	Norway	NOR								77	ELEC MCH APPAR,PARTS,NES	1	No Quantity							1175			0
S3	2009	2009	2009	2	0	2	Export	450	Madagascar	MDG	702	Singapore	SGP								77	ELEC MCH APPAR,PARTS,NES	1	No Quantity							9889			0
S3	2009	2009	2009	2	0	2	Export	450	Madagascar	MDG	704	Viet Nam	VNM								77	ELEC MCH APPAR,PARTS,NES	1	No Quantity							12027			0
S3	2009	2009	2009	2	0	2	Export	450	Madagascar	MDG	710	South Africa	ZAF								77	ELEC MCH APPAR,PARTS,NES	1	No Quantity							88952			0
S3	2009	2009	2009	2	0	2	Export	450	Madagascar	MDG	724	Spain	ESP								77	ELEC MCH APPAR,PARTS,NES	1	No Quantity							95153			0
S3	2009	2009	2009	2	0	2	Export	450	Madagascar	MDG	736	Fmr Sudan	SDN								77	ELEC MCH APPAR,PARTS,NES	1	No Quantity							28			0
S3	2009	2009	2009	2	0	2	Export	450	Madagascar	MDG	752	Sweden	SWE								77	ELEC MCH APPAR,PARTS,NES	1	No Quantity							2023			0
S3	2009	2009	2009	2	0	2	Export	450	Madagascar	MDG	784	United Arab Emirates	ARE								77	ELEC MCH APPAR,PARTS,NES	1	No Quantity							10384			0
S3	2009	2009	2009	2	0	2	Export	450	Madagascar	MDG	792	Turkey	TUR								77	ELEC MCH APPAR,PARTS,NES	1	No Quantity							551			0
S3	2009	2009	2009	2	0	2	Export	450	Madagascar	MDG	826	United Kingdom	GBR								77	ELEC MCH APPAR,PARTS,NES	1	No Quantity							41335			0
S3	2009	2009	2009	2	0	2	Export	450	Madagascar	MDG	834	United Rep. of Tanzania	TZA								77	ELEC MCH APPAR,PARTS,NES	1	No Quantity							342			0
S3	2009	2009	2009	2	0	2	Export	450	Madagascar	MDG	842	USA	USA								77	ELEC MCH APPAR,PARTS,NES	1	No Quantity							264848			0
S3	2009	2009	2009	2	0	2	Export	450	Madagascar	MDG	899	Areas, nes									77	ELEC MCH APPAR,PARTS,NES	1	No Quantity							42775			0
S3	2009	2009	2009	2	0	2	Export	454	Malawi	MWI	0	World	WLD								77	ELEC MCH APPAR,PARTS,NES	1	No Quantity							2010231			0
S3	2009	2009	2009	2	0	2	Export	454	Malawi	MWI	24	Angola	AGO								77	ELEC MCH APPAR,PARTS,NES	1	No Quantity							86502			0
S3	2009	2009	2009	2	0	2	Export	454	Malawi	MWI	56	Belgium	BEL								77	ELEC MCH APPAR,PARTS,NES	1	No Quantity							4605			0
S3	2009	2009	2009	2	0	2	Export	454	Malawi	MWI	72	Botswana	BWA								77	ELEC MCH APPAR,PARTS,NES	1	No Quantity							2937			0
S3	2009	2009	2009	2	0	2	Export	454	Malawi	MWI	140	Central African Rep.	CAF								77	ELEC MCH APPAR,PARTS,NES	1	No Quantity							1217			0
S3	2009	2009	2009	2	0	2	Export	454	Malawi	MWI	156	China	CHN								77	ELEC MCH APPAR,PARTS,NES	1	No Quantity							200			0
S3	2009	2009	2009	2	0	2	Export	454	Malawi	MWI	231	Ethiopia	ETH								77	ELEC MCH APPAR,PARTS,NES	1	No Quantity							1357			0
S3	2009	2009	2009	2	0	2	Export	454	Malawi	MWI	276	Germany	DEU								77	ELEC MCH APPAR,PARTS,NES	1	No Quantity							2037			0
S3	2009	2009	2009	2	0	2	Export	454	Malawi	MWI	288	Ghana	GHA								77	ELEC MCH APPAR,PARTS,NES	1	No Quantity							1134			0
S3	2009	2009	2009	2	0	2	Export	454	Malawi	MWI	352	Iceland	ISL								77	ELEC MCH APPAR,PARTS,NES	1	No Quantity							6233			0
S3	2009	2009	2009	2	0	2	Export	454	Malawi	MWI	381	Italy	ITA								77	ELEC MCH APPAR,PARTS,NES	1	No Quantity							588			0
S3	2009	2009	2009	2	0	2	Export	454	Malawi	MWI	392	Japan	JPN								77	ELEC MCH APPAR,PARTS,NES	1	No Quantity							502			0
S3	2009	2009	2009	2	0	2	Export	454	Malawi	MWI	404	Kenya	KEN								77	ELEC MCH APPAR,PARTS,NES	1	No Quantity							6555			0
S3	2009	2009	2009	2	0	2	Export	454	Malawi	MWI	428	Latvia	LVA								77	ELEC MCH APPAR,PARTS,NES	1	No Quantity							149			0
S3	2009	2009	2009	2	0	2	Export	454	Malawi	MWI	430	Liberia	LBR								77	ELEC MCH APPAR,PARTS,NES	1	No Quantity							803			0
S3	2009	2009	2009	2	0	2	Export	454	Malawi	MWI	480	Mauritius	MUS								77	ELEC MCH APPAR,PARTS,NES	1	No Quantity							3337			0
S3	2009	2009	2009	2	0	2	Export	454	Malawi	MWI	490	Other Asia, nes									77	ELEC MCH APPAR,PARTS,NES	1	No Quantity							30			0
S3	2009	2009	2009	2	0	2	Export	454	Malawi	MWI	504	Morocco	MAR								77	ELEC MCH APPAR,PARTS,NES	1	No Quantity							2619			0
S3	2009	2009	2009	2	0	2	Export	454	Malawi	MWI	508	Mozambique	MOZ								77	ELEC MCH APPAR,PARTS,NES	1	No Quantity							6915			0
S3	2009	2009	2009	2	0	2	Export	454	Malawi	MWI	516	Namibia	NAM								77	ELEC MCH APPAR,PARTS,NES	1	No Quantity							100			0
S3	2009	2009	2009	2	0	2	Export	454	Malawi	MWI	528	Netherlands	NLD								77	ELEC MCH APPAR,PARTS,NES	1	No Quantity							1001			0
S3	2009	2009	2009	2	0	2	Export	454	Malawi	MWI	554	New Zealand	NZL								77	ELEC MCH APPAR,PARTS,NES	1	No Quantity							198			0
S3	2009	2009	2009	2	0	2	Export	454	Malawi	MWI	579	Norway	NOR								77	ELEC MCH APPAR,PARTS,NES	1	No Quantity							70737			0
S3	2009	2009	2009	2	0	2	Export	454	Malawi	MWI	694	Sierra Leone	SLE								77	ELEC MCH APPAR,PARTS,NES	1	No Quantity							213			0
S3	2009	2009	2009	2	0	2	Export	454	Malawi	MWI	699	India	IND								77	ELEC MCH APPAR,PARTS,NES	1	No Quantity							323			0
S3	2009	2009	2009	2	0	2	Export	454	Malawi	MWI	710	South Africa	ZAF								77	ELEC MCH APPAR,PARTS,NES	1	No Quantity							1500177			0
S3	2009	2009	2009	2	0	2	Export	454	Malawi	MWI	716	Zimbabwe	ZWE								77	ELEC MCH APPAR,PARTS,NES	1	No Quantity							95065			0
S3	2009	2009	2009	2	0	2	Export	454	Malawi	MWI	724	Spain	ESP								77	ELEC MCH APPAR,PARTS,NES	1	No Quantity							35			0
S3	2009	2009	2009	2	0	2	Export	454	Malawi	MWI	736	Fmr Sudan	SDN								77	ELEC MCH APPAR,PARTS,NES	1	No Quantity							160			0
S3	2009	2009	2009	2	0	2	Export	454	Malawi	MWI	800	Uganda	UGA								77	ELEC MCH APPAR,PARTS,NES	1	No Quantity							2799			0
S3	2009	2009	2009	2	0	2	Export	454	Malawi	MWI	826	United Kingdom	GBR								77	ELEC MCH APPAR,PARTS,NES	1	No Quantity							114990			0
S3	2009	2009	2009	2	0	2	Export	454	Malawi	MWI	834	United Rep. of Tanzania	TZA								77	ELEC MCH APPAR,PARTS,NES	1	No Quantity							1608			0
S3	2009	2009	2009	2	0	2	Export	454	Malawi	MWI	842	USA	USA								77	ELEC MCH APPAR,PARTS,NES	1	No Quantity							45952			0
S3	2009	2009	2009	2	0	2	Export	454	Malawi	MWI	894	Zambia	ZMB								77	ELEC MCH APPAR,PARTS,NES	1	No Quantity							49150			0
S3	2009	2009	2009	2	0	2	Export	450	Madagascar	MDG	0	World	WLD								78	ROAD VEHICLES	1	No Quantity							7146062			0
S3	2009	2009	2009	2	0	2	Export	450	Madagascar	MDG	32	Argentina	ARG								78	ROAD VEHICLES	1	No Quantity							10331			0
S3	2009	2009	2009	2	0	2	Export	450	Madagascar	MDG	36	Australia	AUS								78	ROAD VEHICLES	1	No Quantity							7030			0
S3	2009	2009	2009	2	0	2	Export	450	Madagascar	MDG	56	Belgium	BEL								78	ROAD VEHICLES	1	No Quantity							82192			0
S3	2009	2009	2009	2	0	2	Export	450	Madagascar	MDG	104	Myanmar	MMR								78	ROAD VEHICLES	1	No Quantity							26759			0
S3	2009	2009	2009	2	0	2	Export	450	Madagascar	MDG	120	Cameroon	CMR								78	ROAD VEHICLES	1	No Quantity							41053			0
S3	2009	2009	2009	2	0	2	Export	450	Madagascar	MDG	124	Canada	CAN								78	ROAD VEHICLES	1	No Quantity							3155			0
S3	2009	2009	2009	2	0	2	Export	450	Madagascar	MDG	148	Chad	TCD								78	ROAD VEHICLES	1	No Quantity							19452			0
S3	2009	2009	2009	2	0	2	Export	450	Madagascar	MDG	156	China	CHN								78	ROAD VEHICLES	1	No Quantity							266			0
S3	2009	2009	2009	2	0	2	Export	450	Madagascar	MDG	174	Comoros	COM								78	ROAD VEHICLES	1	No Quantity							7832			0
S3	2009	2009	2009	2	0	2	Export	450	Madagascar	MDG	175	Mayotte	MYT								78	ROAD VEHICLES	1	No Quantity							66566			0
S3	2009	2009	2009	2	0	2	Export	450	Madagascar	MDG	180	Dem. Rep. of the Congo	COD								78	ROAD VEHICLES	1	No Quantity							24423			0
S3	2009	2009	2009	2	0	2	Export	450	Madagascar	MDG	204	Benin	BEN								78	ROAD VEHICLES	1	No Quantity							762771			0
S3	2009	2009	2009	2	0	2	Export	450	Madagascar	MDG	251	France	FRA								78	ROAD VEHICLES	1	No Quantity							1042087			0
S3	2009	2009	2009	2	0	2	Export	450	Madagascar	MDG	266	Gabon	GAB								78	ROAD VEHICLES	1	No Quantity							36673			0
S3	2009	2009	2009	2	0	2	Export	450	Madagascar	MDG	276	Germany	DEU								78	ROAD VEHICLES	1	No Quantity							21362			0
S3	2009	2009	2009	2	0	2	Export	450	Madagascar	MDG	381	Italy	ITA								78	ROAD VEHICLES	1	No Quantity							57488			0
S3	2009	2009	2009	2	0	2	Export	450	Madagascar	MDG	384	Côte d'Ivoire	CIV								78	ROAD VEHICLES	1	No Quantity							20749			0
S3	2009	2009	2009	2	0	2	Export	450	Madagascar	MDG	404	Kenya	KEN								78	ROAD VEHICLES	1	No Quantity							651894			0
S3	2009	2009	2009	2	0	2	Export	450	Madagascar	MDG	410	Rep. of Korea	KOR								78	ROAD VEHICLES	1	No Quantity							49			0
S3	2009	2009	2009	2	0	2	Export	450	Madagascar	MDG	442	Luxembourg	LUX								78	ROAD VEHICLES	1	No Quantity							27621			0
S3	2009	2009	2009	2	0	2	Export	450	Madagascar	MDG	480	Mauritius	MUS								78	ROAD VEHICLES	1	No Quantity							11137			0
S3	2009	2009	2009	2	0	2	Export	450	Madagascar	MDG	504	Morocco	MAR								78	ROAD VEHICLES	1	No Quantity							35951			0
S3	2009	2009	2009	2	0	2	Export	450	Madagascar	MDG	508	Mozambique	MOZ								78	ROAD VEHICLES	1	No Quantity							252336			0
S3	2009	2009	2009	2	0	2	Export	450	Madagascar	MDG	524	Nepal	NPL								78	ROAD VEHICLES	1	No Quantity							4836			0
S3	2009	2009	2009	2	0	2	Export	450	Madagascar	MDG	528	Netherlands	NLD								78	ROAD VEHICLES	1	No Quantity							15154			0
S3	2009	2009	2009	2	0	2	Export	450	Madagascar	MDG	646	Rwanda	RWA								78	ROAD VEHICLES	1	No Quantity							11918			0
S3	2009	2009	2009	2	0	2	Export	450	Madagascar	MDG	686	Senegal	SEN								78	ROAD VEHICLES	1	No Quantity							41421			0
S3	2009	2009	2009	2	0	2	Export	450	Madagascar	MDG	702	Singapore	SGP								78	ROAD VEHICLES	1	No Quantity							5027			0
S3	2009	2009	2009	2	0	2	Export	450	Madagascar	MDG	710	South Africa	ZAF								78	ROAD VEHICLES	1	No Quantity							686132			0
S3	2009	2009	2009	2	0	2	Export	450	Madagascar	MDG	764	Thailand	THA								78	ROAD VEHICLES	1	No Quantity							37			0
S3	2009	2009	2009	2	0	2	Export	450	Madagascar	MDG	784	United Arab Emirates	ARE								78	ROAD VEHICLES	1	No Quantity							488807			0
S3	2009	2009	2009	2	0	2	Export	450	Madagascar	MDG	788	Tunisia	TUN								78	ROAD VEHICLES	1	No Quantity							124296			0
S3	2009	2009	2009	2	0	2	Export	450	Madagascar	MDG	826	United Kingdom	GBR								78	ROAD VEHICLES	1	No Quantity							2187963			0
S3	2009	2009	2009	2	0	2	Export	450	Madagascar	MDG	842	USA	USA								78	ROAD VEHICLES	1	No Quantity							6565			0
S3	2009	2009	2009	2	0	2	Export	450	Madagascar	MDG	894	Zambia	ZMB								78	ROAD VEHICLES	1	No Quantity							24706			0
S3	2009	2009	2009	2	0	2	Export	450	Madagascar	MDG	899	Areas, nes									78	ROAD VEHICLES	1	No Quantity							340024			0
S3	2009	2009	2009	2	0	2	Export	454	Malawi	MWI	0	World	WLD								78	ROAD VEHICLES	1	No Quantity							9517295			0
S3	2009	2009	2009	2	0	2	Export	454	Malawi	MWI	8	Albania	ALB								78	ROAD VEHICLES	1	No Quantity							779			0
S3	2009	2009	2009	2	0	2	Export	454	Malawi	MWI	48	Bahrain	BHR								78	ROAD VEHICLES	1	No Quantity							106			0
S3	2009	2009	2009	2	0	2	Export	454	Malawi	MWI	56	Belgium	BEL								78	ROAD VEHICLES	1	No Quantity							22991			0
S3	2009	2009	2009	2	0	2	Export	454	Malawi	MWI	72	Botswana	BWA								78	ROAD VEHICLES	1	No Quantity							49189			0
S3	2009	2009	2009	2	0	2	Export	454	Malawi	MWI	104	Myanmar	MMR								78	ROAD VEHICLES	1	No Quantity							21255			0
S3	2009	2009	2009	2	0	2	Export	454	Malawi	MWI	180	Dem. Rep. of the Congo	COD								78	ROAD VEHICLES	1	No Quantity							46821			0
S3	2009	2009	2009	2	0	2	Export	454	Malawi	MWI	231	Ethiopia	ETH								78	ROAD VEHICLES	1	No Quantity							708			0
S3	2009	2009	2009	2	0	2	Export	454	Malawi	MWI	276	Germany	DEU								78	ROAD VEHICLES	1	No Quantity							4694			0
S3	2009	2009	2009	2	0	2	Export	454	Malawi	MWI	288	Ghana	GHA								78	ROAD VEHICLES	1	No Quantity							794			0
S3	2009	2009	2009	2	0	2	Export	454	Malawi	MWI	381	Italy	ITA								78	ROAD VEHICLES	1	No Quantity							21425			0
S3	2009	2009	2009	2	0	2	Export	454	Malawi	MWI	392	Japan	JPN								78	ROAD VEHICLES	1	No Quantity							47612			0
S3	2009	2009	2009	2	0	2	Export	454	Malawi	MWI	400	Jordan	JOR								78	ROAD VEHICLES	1	No Quantity							602			0
S3	2009	2009	2009	2	0	2	Export	454	Malawi	MWI	404	Kenya	KEN								78	ROAD VEHICLES	1	No Quantity							41231			0
S3	2009	2009	2009	2	0	2	Export	454	Malawi	MWI	430	Liberia	LBR								78	ROAD VEHICLES	1	No Quantity							130			0
S3	2009	2009	2009	2	0	2	Export	454	Malawi	MWI	508	Mozambique	MOZ								78	ROAD VEHICLES	1	No Quantity							3006936			0
S3	2009	2009	2009	2	0	2	Export	454	Malawi	MWI	528	Netherlands	NLD								78	ROAD VEHICLES	1	No Quantity							1080			0
S3	2009	2009	2009	2	0	2	Export	454	Malawi	MWI	699	India	IND								78	ROAD VEHICLES	1	No Quantity							59405			0
S3	2009	2009	2009	2	0	2	Export	454	Malawi	MWI	710	South Africa	ZAF								78	ROAD VEHICLES	1	No Quantity							3401396			0
S3	2009	2009	2009	2	0	2	Export	454	Malawi	MWI	716	Zimbabwe	ZWE								78	ROAD VEHICLES	1	No Quantity							407496			0
S3	2009	2009	2009	2	0	2	Export	454	Malawi	MWI	748	Swaziland	SWZ								78	ROAD VEHICLES	1	No Quantity							21574			0
S3	2009	2009	2009	2	0	2	Export	454	Malawi	MWI	800	Uganda	UGA								78	ROAD VEHICLES	1	No Quantity							42632			0
S3	2009	2009	2009	2	0	2	Export	454	Malawi	MWI	818	Egypt	EGY								78	ROAD VEHICLES	1	No Quantity							276			0
S3	2009	2009	2009	2	0	2	Export	454	Malawi	MWI	826	United Kingdom	GBR								78	ROAD VEHICLES	1	No Quantity							47695			0
S3	2009	2009	2009	2	0	2	Export	454	Malawi	MWI	834	United Rep. of Tanzania	TZA								78	ROAD VEHICLES	1	No Quantity							899475			0
S3	2009	2009	2009	2	0	2	Export	454	Malawi	MWI	842	USA	USA								78	ROAD VEHICLES	1	No Quantity							6661			0
S3	2009	2009	2009	2	0	2	Export	454	Malawi	MWI	894	Zambia	ZMB								78	ROAD VEHICLES	1	No Quantity							1364332			0
S3	2009	2009	2009	2	0	2	Export	450	Madagascar	MDG	0	World	WLD								79	OTHR.TRANSPORT EQUIPMENT	1	No Quantity							1972610			0
S3	2009	2009	2009	2	0	2	Export	450	Madagascar	MDG	56	Belgium	BEL								79	OTHR.TRANSPORT EQUIPMENT	1	No Quantity							9795			0
S3	2009	2009	2009	2	0	2	Export	450	Madagascar	MDG	124	Canada	CAN								79	OTHR.TRANSPORT EQUIPMENT	1	No Quantity							3859			0
S3	2009	2009	2009	2	0	2	Export	450	Madagascar	MDG	174	Comoros	COM								79	OTHR.TRANSPORT EQUIPMENT	1	No Quantity							1185			0
S3	2009	2009	2009	2	0	2	Export	450	Madagascar	MDG	175	Mayotte	MYT								79	OTHR.TRANSPORT EQUIPMENT	1	No Quantity							38812			0
S3	2009	2009	2009	2	0	2	Export	450	Madagascar	MDG	251	France	FRA								79	OTHR.TRANSPORT EQUIPMENT	1	No Quantity							468473			0
S3	2009	2009	2009	2	0	2	Export	450	Madagascar	MDG	392	Japan	JPN								79	OTHR.TRANSPORT EQUIPMENT	1	No Quantity							370			0
S3	2009	2009	2009	2	0	2	Export	450	Madagascar	MDG	404	Kenya	KEN								79	OTHR.TRANSPORT EQUIPMENT	1	No Quantity							952277			0
S3	2009	2009	2009	2	0	2	Export	450	Madagascar	MDG	480	Mauritius	MUS								79	OTHR.TRANSPORT EQUIPMENT	1	No Quantity							4198			0
S3	2009	2009	2009	2	0	2	Export	450	Madagascar	MDG	528	Netherlands	NLD								79	OTHR.TRANSPORT EQUIPMENT	1	No Quantity							16243			0
S3	2009	2009	2009	2	0	2	Export	450	Madagascar	MDG	690	Seychelles	SYC								79	OTHR.TRANSPORT EQUIPMENT	1	No Quantity							9145			0
S3	2009	2009	2009	2	0	2	Export	450	Madagascar	MDG	710	South Africa	ZAF								79	OTHR.TRANSPORT EQUIPMENT	1	No Quantity							175589			0
S3	2009	2009	2009	2	0	2	Export	450	Madagascar	MDG	784	United Arab Emirates	ARE								79	OTHR.TRANSPORT EQUIPMENT	1	No Quantity							77251			0
S3	2009	2009	2009	2	0	2	Export	450	Madagascar	MDG	826	United Kingdom	GBR								79	OTHR.TRANSPORT EQUIPMENT	1	No Quantity							97994			0
S3	2009	2009	2009	2	0	2	Export	450	Madagascar	MDG	842	USA	USA								79	OTHR.TRANSPORT EQUIPMENT	1	No Quantity							106946			0
S3	2009	2009	2009	2	0	2	Export	450	Madagascar	MDG	899	Areas, nes									79	OTHR.TRANSPORT EQUIPMENT	1	No Quantity							10474			0
S3	2009	2009	2009	2	0	2	Export	454	Malawi	MWI	0	World	WLD								79	OTHR.TRANSPORT EQUIPMENT	1	No Quantity							163903			0
S3	2009	2009	2009	2	0	2	Export	454	Malawi	MWI	208	Denmark	DNK								79	OTHR.TRANSPORT EQUIPMENT	1	No Quantity							30466			0
S3	2009	2009	2009	2	0	2	Export	454	Malawi	MWI	251	France	FRA								79	OTHR.TRANSPORT EQUIPMENT	1	No Quantity							3698			0
S3	2009	2009	2009	2	0	2	Export	454	Malawi	MWI	268	Georgia	GEO								79	OTHR.TRANSPORT EQUIPMENT	1	No Quantity							354			0
S3	2009	2009	2009	2	0	2	Export	454	Malawi	MWI	276	Germany	DEU								79	OTHR.TRANSPORT EQUIPMENT	1	No Quantity							354			0
S3	2009	2009	2009	2	0	2	Export	454	Malawi	MWI	528	Netherlands	NLD								79	OTHR.TRANSPORT EQUIPMENT	1	No Quantity							354			0
S3	2009	2009	2009	2	0	2	Export	454	Malawi	MWI	554	New Zealand	NZL								79	OTHR.TRANSPORT EQUIPMENT	1	No Quantity							896			0
S3	2009	2009	2009	2	0	2	Export	454	Malawi	MWI	581	United States Minor Outlying Islands	UMI								79	OTHR.TRANSPORT EQUIPMENT	1	No Quantity							354			0
S3	2009	2009	2009	2	0	2	Export	454	Malawi	MWI	620	Portugal	PRT								79	OTHR.TRANSPORT EQUIPMENT	1	No Quantity							177			0
S3	2009	2009	2009	2	0	2	Export	454	Malawi	MWI	710	South Africa	ZAF								79	OTHR.TRANSPORT EQUIPMENT	1	No Quantity							98993			0
S3	2009	2009	2009	2	0	2	Export	454	Malawi	MWI	716	Zimbabwe	ZWE								79	OTHR.TRANSPORT EQUIPMENT	1	No Quantity							2178			0
S3	2009	2009	2009	2	0	2	Export	454	Malawi	MWI	826	United Kingdom	GBR								79	OTHR.TRANSPORT EQUIPMENT	1	No Quantity							500			0
S3	2009	2009	2009	2	0	2	Export	454	Malawi	MWI	842	USA	USA								79	OTHR.TRANSPORT EQUIPMENT	1	No Quantity							709			0
S3	2009	2009	2009	2	0	2	Export	454	Malawi	MWI	894	Zambia	ZMB								79	OTHR.TRANSPORT EQUIPMENT	1	No Quantity							24869			0
S3	2009	2009	2009	2	0	2	Export	450	Madagascar	MDG	0	World	WLD								81	PREFAB BUILDGS,FTTNG ETC	1	No Quantity							394714			0
S3	2009	2009	2009	2	0	2	Export	450	Madagascar	MDG	56	Belgium	BEL								81	PREFAB BUILDGS,FTTNG ETC	1	No Quantity							17617			0
S3	2009	2009	2009	2	0	2	Export	450	Madagascar	MDG	156	China	CHN								81	PREFAB BUILDGS,FTTNG ETC	1	No Quantity							139243			0
S3	2009	2009	2009	2	0	2	Export	450	Madagascar	MDG	174	Comoros	COM								81	PREFAB BUILDGS,FTTNG ETC	1	No Quantity							5850			0
S3	2009	2009	2009	2	0	2	Export	450	Madagascar	MDG	175	Mayotte	MYT								81	PREFAB BUILDGS,FTTNG ETC	1	No Quantity							786			0
S3	2009	2009	2009	2	0	2	Export	450	Madagascar	MDG	251	France	FRA								81	PREFAB BUILDGS,FTTNG ETC	1	No Quantity							73173			0
S3	2009	2009	2009	2	0	2	Export	450	Madagascar	MDG	276	Germany	DEU								81	PREFAB BUILDGS,FTTNG ETC	1	No Quantity							56			0
S3	2009	2009	2009	2	0	2	Export	450	Madagascar	MDG	381	Italy	ITA								81	PREFAB BUILDGS,FTTNG ETC	1	No Quantity							1106			0
S3	2009	2009	2009	2	0	2	Export	450	Madagascar	MDG	392	Japan	JPN								81	PREFAB BUILDGS,FTTNG ETC	1	No Quantity							50			0
S3	2009	2009	2009	2	0	2	Export	450	Madagascar	MDG	480	Mauritius	MUS								81	PREFAB BUILDGS,FTTNG ETC	1	No Quantity							157			0
S3	2009	2009	2009	2	0	2	Export	450	Madagascar	MDG	540	New Caledonia	NCL								81	PREFAB BUILDGS,FTTNG ETC	1	No Quantity							435			0
S3	2009	2009	2009	2	0	2	Export	450	Madagascar	MDG	690	Seychelles	SYC								81	PREFAB BUILDGS,FTTNG ETC	1	No Quantity							204			0
S3	2009	2009	2009	2	0	2	Export	450	Madagascar	MDG	710	South Africa	ZAF								81	PREFAB BUILDGS,FTTNG ETC	1	No Quantity							370			0
S3	2009	2009	2009	2	0	2	Export	450	Madagascar	MDG	757	Switzerland	CHE								81	PREFAB BUILDGS,FTTNG ETC	1	No Quantity							45			0
S3	2009	2009	2009	2	0	2	Export	450	Madagascar	MDG	800	Uganda	UGA								81	PREFAB BUILDGS,FTTNG ETC	1	No Quantity							147719			0
S3	2009	2009	2009	2	0	2	Export	450	Madagascar	MDG	899	Areas, nes									81	PREFAB BUILDGS,FTTNG ETC	1	No Quantity							7901			0
S3	2009	2009	2009	2	0	2	Export	454	Malawi	MWI	0	World	WLD								81	PREFAB BUILDGS,FTTNG ETC	1	No Quantity							37330			0
S3	2009	2009	2009	2	0	2	Export	454	Malawi	MWI	372	Ireland	IRL								81	PREFAB BUILDGS,FTTNG ETC	1	No Quantity							97			0
S3	2009	2009	2009	2	0	2	Export	454	Malawi	MWI	392	Japan	JPN								81	PREFAB BUILDGS,FTTNG ETC	1	No Quantity							15			0
S3	2009	2009	2009	2	0	2	Export	454	Malawi	MWI	404	Kenya	KEN								81	PREFAB BUILDGS,FTTNG ETC	1	No Quantity							4659			0
S3	2009	2009	2009	2	0	2	Export	454	Malawi	MWI	528	Netherlands	NLD								81	PREFAB BUILDGS,FTTNG ETC	1	No Quantity							158			0
S3	2009	2009	2009	2	0	2	Export	454	Malawi	MWI	699	India	IND								81	PREFAB BUILDGS,FTTNG ETC	1	No Quantity							241			0
S3	2009	2009	2009	2	0	2	Export	454	Malawi	MWI	710	South Africa	ZAF								81	PREFAB BUILDGS,FTTNG ETC	1	No Quantity							27451			0
S3	2009	2009	2009	2	0	2	Export	454	Malawi	MWI	716	Zimbabwe	ZWE								81	PREFAB BUILDGS,FTTNG ETC	1	No Quantity							7			0
S3	2009	2009	2009	2	0	2	Export	454	Malawi	MWI	724	Spain	ESP								81	PREFAB BUILDGS,FTTNG ETC	1	No Quantity							461			0
S3	2009	2009	2009	2	0	2	Export	454	Malawi	MWI	800	Uganda	UGA								81	PREFAB BUILDGS,FTTNG ETC	1	No Quantity							921			0
S3	2009	2009	2009	2	0	2	Export	454	Malawi	MWI	818	Egypt	EGY								81	PREFAB BUILDGS,FTTNG ETC	1	No Quantity							191			0
S3	2009	2009	2009	2	0	2	Export	454	Malawi	MWI	826	United Kingdom	GBR								81	PREFAB BUILDGS,FTTNG ETC	1	No Quantity							14			0
S3	2009	2009	2009	2	0	2	Export	454	Malawi	MWI	842	USA	USA								81	PREFAB BUILDGS,FTTNG ETC	1	No Quantity							524			0
S3	2009	2009	2009	2	0	2	Export	454	Malawi	MWI	894	Zambia	ZMB								81	PREFAB BUILDGS,FTTNG ETC	1	No Quantity							2590			0
S3	2009	2009	2009	2	0	2	Export	450	Madagascar	MDG	0	World	WLD								82	FURNITURE,BEDDING,ETC.	1	No Quantity							457740			0
S3	2009	2009	2009	2	0	2	Export	450	Madagascar	MDG	56	Belgium	BEL								82	FURNITURE,BEDDING,ETC.	1	No Quantity							2236			0
S3	2009	2009	2009	2	0	2	Export	450	Madagascar	MDG	116	Cambodia	KHM								82	FURNITURE,BEDDING,ETC.	1	No Quantity							747			0
S3	2009	2009	2009	2	0	2	Export	450	Madagascar	MDG	124	Canada	CAN								82	FURNITURE,BEDDING,ETC.	1	No Quantity							217			0
S3	2009	2009	2009	2	0	2	Export	450	Madagascar	MDG	174	Comoros	COM								82	FURNITURE,BEDDING,ETC.	1	No Quantity							36726			0
S3	2009	2009	2009	2	0	2	Export	450	Madagascar	MDG	175	Mayotte	MYT								82	FURNITURE,BEDDING,ETC.	1	No Quantity							39904			0
S3	2009	2009	2009	2	0	2	Export	450	Madagascar	MDG	208	Denmark	DNK								82	FURNITURE,BEDDING,ETC.	1	No Quantity							4124			0
S3	2009	2009	2009	2	0	2	Export	450	Madagascar	MDG	251	France	FRA								82	FURNITURE,BEDDING,ETC.	1	No Quantity							251559			0
S3	2009	2009	2009	2	0	2	Export	450	Madagascar	MDG	276	Germany	DEU								82	FURNITURE,BEDDING,ETC.	1	No Quantity							814			0
S3	2009	2009	2009	2	0	2	Export	450	Madagascar	MDG	381	Italy	ITA								82	FURNITURE,BEDDING,ETC.	1	No Quantity							35171			0
S3	2009	2009	2009	2	0	2	Export	450	Madagascar	MDG	392	Japan	JPN								82	FURNITURE,BEDDING,ETC.	1	No Quantity							1250			0
S3	2009	2009	2009	2	0	2	Export	450	Madagascar	MDG	480	Mauritius	MUS								82	FURNITURE,BEDDING,ETC.	1	No Quantity							57264			0
S3	2009	2009	2009	2	0	2	Export	450	Madagascar	MDG	528	Netherlands	NLD								82	FURNITURE,BEDDING,ETC.	1	No Quantity							55			0
S3	2009	2009	2009	2	0	2	Export	450	Madagascar	MDG	540	New Caledonia	NCL								82	FURNITURE,BEDDING,ETC.	1	No Quantity							4425			0
S3	2009	2009	2009	2	0	2	Export	450	Madagascar	MDG	690	Seychelles	SYC								82	FURNITURE,BEDDING,ETC.	1	No Quantity							4597			0
S3	2009	2009	2009	2	0	2	Export	450	Madagascar	MDG	704	Viet Nam	VNM								82	FURNITURE,BEDDING,ETC.	1	No Quantity							12072			0
S3	2009	2009	2009	2	0	2	Export	450	Madagascar	MDG	710	South Africa	ZAF								82	FURNITURE,BEDDING,ETC.	1	No Quantity							4283			0
S3	2009	2009	2009	2	0	2	Export	450	Madagascar	MDG	757	Switzerland	CHE								82	FURNITURE,BEDDING,ETC.	1	No Quantity							358			0
S3	2009	2009	2009	2	0	2	Export	450	Madagascar	MDG	764	Thailand	THA								82	FURNITURE,BEDDING,ETC.	1	No Quantity							9			0
S3	2009	2009	2009	2	0	2	Export	450	Madagascar	MDG	800	Uganda	UGA								82	FURNITURE,BEDDING,ETC.	1	No Quantity							7			0
S3	2009	2009	2009	2	0	2	Export	450	Madagascar	MDG	826	United Kingdom	GBR								82	FURNITURE,BEDDING,ETC.	1	No Quantity							153			0
S3	2009	2009	2009	2	0	2	Export	450	Madagascar	MDG	842	USA	USA								82	FURNITURE,BEDDING,ETC.	1	No Quantity							1769			0
S3	2009	2009	2009	2	0	2	Export	454	Malawi	MWI	0	World	WLD								82	FURNITURE,BEDDING,ETC.	1	No Quantity							5658026			0
S3	2009	2009	2009	2	0	2	Export	454	Malawi	MWI	8	Albania	ALB								82	FURNITURE,BEDDING,ETC.	1	No Quantity							6377			0
S3	2009	2009	2009	2	0	2	Export	454	Malawi	MWI	36	Australia	AUS								82	FURNITURE,BEDDING,ETC.	1	No Quantity							262			0
S3	2009	2009	2009	2	0	2	Export	454	Malawi	MWI	56	Belgium	BEL								82	FURNITURE,BEDDING,ETC.	1	No Quantity							5625			0
S3	2009	2009	2009	2	0	2	Export	454	Malawi	MWI	72	Botswana	BWA								82	FURNITURE,BEDDING,ETC.	1	No Quantity							3614			0
S3	2009	2009	2009	2	0	2	Export	454	Malawi	MWI	104	Myanmar	MMR								82	FURNITURE,BEDDING,ETC.	1	No Quantity							13816			0
S3	2009	2009	2009	2	0	2	Export	454	Malawi	MWI	124	Canada	CAN								82	FURNITURE,BEDDING,ETC.	1	No Quantity							1657			0
S3	2009	2009	2009	2	0	2	Export	454	Malawi	MWI	208	Denmark	DNK								82	FURNITURE,BEDDING,ETC.	1	No Quantity							9971			0
S3	2009	2009	2009	2	0	2	Export	454	Malawi	MWI	231	Ethiopia	ETH								82	FURNITURE,BEDDING,ETC.	1	No Quantity							612			0
S3	2009	2009	2009	2	0	2	Export	454	Malawi	MWI	251	France	FRA								82	FURNITURE,BEDDING,ETC.	1	No Quantity							3975			0
S3	2009	2009	2009	2	0	2	Export	454	Malawi	MWI	276	Germany	DEU								82	FURNITURE,BEDDING,ETC.	1	No Quantity							6054			0
S3	2009	2009	2009	2	0	2	Export	454	Malawi	MWI	288	Ghana	GHA								82	FURNITURE,BEDDING,ETC.	1	No Quantity							25396			0
S3	2009	2009	2009	2	0	2	Export	454	Malawi	MWI	352	Iceland	ISL								82	FURNITURE,BEDDING,ETC.	1	No Quantity							11717			0
S3	2009	2009	2009	2	0	2	Export	454	Malawi	MWI	372	Ireland	IRL								82	FURNITURE,BEDDING,ETC.	1	No Quantity							146			0
S3	2009	2009	2009	2	0	2	Export	454	Malawi	MWI	381	Italy	ITA								82	FURNITURE,BEDDING,ETC.	1	No Quantity							10231			0
S3	2009	2009	2009	2	0	2	Export	454	Malawi	MWI	392	Japan	JPN								82	FURNITURE,BEDDING,ETC.	1	No Quantity							50			0
S3	2009	2009	2009	2	0	2	Export	454	Malawi	MWI	400	Jordan	JOR								82	FURNITURE,BEDDING,ETC.	1	No Quantity							2947			0
S3	2009	2009	2009	2	0	2	Export	454	Malawi	MWI	404	Kenya	KEN								82	FURNITURE,BEDDING,ETC.	1	No Quantity							10730			0
S3	2009	2009	2009	2	0	2	Export	454	Malawi	MWI	430	Liberia	LBR								82	FURNITURE,BEDDING,ETC.	1	No Quantity							94			0
S3	2009	2009	2009	2	0	2	Export	454	Malawi	MWI	480	Mauritius	MUS								82	FURNITURE,BEDDING,ETC.	1	No Quantity							390			0
S3	2009	2009	2009	2	0	2	Export	454	Malawi	MWI	500	Montserrat	MSR								82	FURNITURE,BEDDING,ETC.	1	No Quantity							145			0
S3	2009	2009	2009	2	0	2	Export	454	Malawi	MWI	504	Morocco	MAR								82	FURNITURE,BEDDING,ETC.	1	No Quantity							3286			0
S3	2009	2009	2009	2	0	2	Export	454	Malawi	MWI	508	Mozambique	MOZ								82	FURNITURE,BEDDING,ETC.	1	No Quantity							915293			0
S3	2009	2009	2009	2	0	2	Export	454	Malawi	MWI	528	Netherlands	NLD								82	FURNITURE,BEDDING,ETC.	1	No Quantity							5608			0
S3	2009	2009	2009	2	0	2	Export	454	Malawi	MWI	554	New Zealand	NZL								82	FURNITURE,BEDDING,ETC.	1	No Quantity							1339			0
S3	2009	2009	2009	2	0	2	Export	454	Malawi	MWI	566	Nigeria	NGA								82	FURNITURE,BEDDING,ETC.	1	No Quantity							967			0
S3	2009	2009	2009	2	0	2	Export	454	Malawi	MWI	579	Norway	NOR								82	FURNITURE,BEDDING,ETC.	1	No Quantity							1123			0
S3	2009	2009	2009	2	0	2	Export	454	Malawi	MWI	699	India	IND								82	FURNITURE,BEDDING,ETC.	1	No Quantity							1764			0
S3	2009	2009	2009	2	0	2	Export	454	Malawi	MWI	702	Singapore	SGP								82	FURNITURE,BEDDING,ETC.	1	No Quantity							1275			0
S3	2009	2009	2009	2	0	2	Export	454	Malawi	MWI	704	Viet Nam	VNM								82	FURNITURE,BEDDING,ETC.	1	No Quantity							779			0
S3	2009	2009	2009	2	0	2	Export	454	Malawi	MWI	710	South Africa	ZAF								82	FURNITURE,BEDDING,ETC.	1	No Quantity							242602			0
S3	2009	2009	2009	2	0	2	Export	454	Malawi	MWI	716	Zimbabwe	ZWE								82	FURNITURE,BEDDING,ETC.	1	No Quantity							458153			0
S3	2009	2009	2009	2	0	2	Export	454	Malawi	MWI	724	Spain	ESP								82	FURNITURE,BEDDING,ETC.	1	No Quantity							715			0
S3	2009	2009	2009	2	0	2	Export	454	Malawi	MWI	748	Swaziland	SWZ								82	FURNITURE,BEDDING,ETC.	1	No Quantity							14285			0
S3	2009	2009	2009	2	0	2	Export	454	Malawi	MWI	764	Thailand	THA								82	FURNITURE,BEDDING,ETC.	1	No Quantity							404			0
S3	2009	2009	2009	2	0	2	Export	454	Malawi	MWI	800	Uganda	UGA								82	FURNITURE,BEDDING,ETC.	1	No Quantity							39637			0
S3	2009	2009	2009	2	0	2	Export	454	Malawi	MWI	826	United Kingdom	GBR								82	FURNITURE,BEDDING,ETC.	1	No Quantity							45960			0
S3	2009	2009	2009	2	0	2	Export	454	Malawi	MWI	834	United Rep. of Tanzania	TZA								82	FURNITURE,BEDDING,ETC.	1	No Quantity							6777			0
S3	2009	2009	2009	2	0	2	Export	454	Malawi	MWI	842	USA	USA								82	FURNITURE,BEDDING,ETC.	1	No Quantity							44735			0
S3	2009	2009	2009	2	0	2	Export	454	Malawi	MWI	894	Zambia	ZMB								82	FURNITURE,BEDDING,ETC.	1	No Quantity							3759513			0
S3	2009	2009	2009	2	0	2	Export	450	Madagascar	MDG	0	World	WLD								83	TRAVEL GOODS,HANDBGS ETC	1	No Quantity							3718366			0
S3	2009	2009	2009	2	0	2	Export	450	Madagascar	MDG	56	Belgium	BEL								83	TRAVEL GOODS,HANDBGS ETC	1	No Quantity							338			0
S3	2009	2009	2009	2	0	2	Export	450	Madagascar	MDG	124	Canada	CAN								83	TRAVEL GOODS,HANDBGS ETC	1	No Quantity							601			0
S3	2009	2009	2009	2	0	2	Export	450	Madagascar	MDG	174	Comoros	COM								83	TRAVEL GOODS,HANDBGS ETC	1	No Quantity							517			0
S3	2009	2009	2009	2	0	2	Export	450	Madagascar	MDG	175	Mayotte	MYT								83	TRAVEL GOODS,HANDBGS ETC	1	No Quantity							6991			0
S3	2009	2009	2009	2	0	2	Export	450	Madagascar	MDG	208	Denmark	DNK								83	TRAVEL GOODS,HANDBGS ETC	1	No Quantity							193			0
S3	2009	2009	2009	2	0	2	Export	450	Madagascar	MDG	251	France	FRA								83	TRAVEL GOODS,HANDBGS ETC	1	No Quantity							3681986			0
S3	2009	2009	2009	2	0	2	Export	450	Madagascar	MDG	276	Germany	DEU								83	TRAVEL GOODS,HANDBGS ETC	1	No Quantity							11070			0
[truncated: 462 more rows]
