# Supplementary material for: Core-periphery structure in sectoral international trade networks: A new approach to an old theory
Source: PLoS One. 2020 Apr 2;15(4):e0229547. doi: 10.1371/journal.pone.0229547 (PMC7117750; doi:10.1371/journal.pone.0229547)
Supplement: S7 File — (ZIP) [file pone.0229547.s007.zip › S7_File/RawData 2009/comtrade (32).csv]

Classification	Year	Period	Period Desc.	Aggregate Level	Is Leaf Code	Trade Flow Code	Trade Flow	Reporter Code	Reporter	Reporter ISO	Partner Code	Partner	Partner ISO	2nd Partner Code	2nd Partner	2nd Partner ISO	Customs Proc. Code	Customs	Mode of Transport Code	Mode of Transport	Commodity Code	Commodity	Qty Unit Code	Qty Unit	Qty	Alt Qty Unit Code	Alt Qty Unit	Alt Qty	Netweight (kg)	Gross weight (kg)	Trade Value (US$)	CIF Trade Value (US$)	FOB Trade Value (US$)	Flag
S3	2009	2009	2009	2	0	2	Export	458	Malaysia	MYS	0	World	WLD								00	LIVE ANIMALS	1	No Quantity							150813030			0
S3	2009	2009	2009	2	0	2	Export	458	Malaysia	MYS	36	Australia	AUS								00	LIVE ANIMALS	1	No Quantity							2841			0
S3	2009	2009	2009	2	0	2	Export	458	Malaysia	MYS	48	Bahrain	BHR								00	LIVE ANIMALS	1	No Quantity							34884			0
S3	2009	2009	2009	2	0	2	Export	458	Malaysia	MYS	56	Belgium	BEL								00	LIVE ANIMALS	1	No Quantity							33917			0
S3	2009	2009	2009	2	0	2	Export	458	Malaysia	MYS	96	Brunei Darussalam	BRN								00	LIVE ANIMALS	1	No Quantity							265847			0
S3	2009	2009	2009	2	0	2	Export	458	Malaysia	MYS	116	Cambodia	KHM								00	LIVE ANIMALS	1	No Quantity							3308			0
S3	2009	2009	2009	2	0	2	Export	458	Malaysia	MYS	156	China	CHN								00	LIVE ANIMALS	1	No Quantity							12933			0
S3	2009	2009	2009	2	0	2	Export	458	Malaysia	MYS	203	Czechia	CZE								00	LIVE ANIMALS	1	No Quantity							7955			0
S3	2009	2009	2009	2	0	2	Export	458	Malaysia	MYS	251	France	FRA								00	LIVE ANIMALS	1	No Quantity							57			0
S3	2009	2009	2009	2	0	2	Export	458	Malaysia	MYS	276	Germany	DEU								00	LIVE ANIMALS	1	No Quantity							43024			0
S3	2009	2009	2009	2	0	2	Export	458	Malaysia	MYS	344	China, Hong Kong SAR	HKG								00	LIVE ANIMALS	1	No Quantity							131174			0
S3	2009	2009	2009	2	0	2	Export	458	Malaysia	MYS	348	Hungary	HUN								00	LIVE ANIMALS	1	No Quantity							3688			0
S3	2009	2009	2009	2	0	2	Export	458	Malaysia	MYS	360	Indonesia	IDN								00	LIVE ANIMALS	1	No Quantity							227844			0
S3	2009	2009	2009	2	0	2	Export	458	Malaysia	MYS	381	Italy	ITA								00	LIVE ANIMALS	1	No Quantity							1136			0
S3	2009	2009	2009	2	0	2	Export	458	Malaysia	MYS	392	Japan	JPN								00	LIVE ANIMALS	1	No Quantity							18590			0
S3	2009	2009	2009	2	0	2	Export	458	Malaysia	MYS	410	Rep. of Korea	KOR								00	LIVE ANIMALS	1	No Quantity							5651			0
S3	2009	2009	2009	2	0	2	Export	458	Malaysia	MYS	442	Luxembourg	LUX								00	LIVE ANIMALS	1	No Quantity							105555			0
S3	2009	2009	2009	2	0	2	Export	458	Malaysia	MYS	524	Nepal	NPL								00	LIVE ANIMALS	1	No Quantity							277788			0
S3	2009	2009	2009	2	0	2	Export	458	Malaysia	MYS	528	Netherlands	NLD								00	LIVE ANIMALS	1	No Quantity							83399			0
S3	2009	2009	2009	2	0	2	Export	458	Malaysia	MYS	608	Philippines	PHL								00	LIVE ANIMALS	1	No Quantity							1386			0
S3	2009	2009	2009	2	0	2	Export	458	Malaysia	MYS	643	Russian Federation	RUS								00	LIVE ANIMALS	1	No Quantity							1722			0
S3	2009	2009	2009	2	0	2	Export	458	Malaysia	MYS	702	Singapore	SGP								00	LIVE ANIMALS	1	No Quantity							148645162			0
S3	2009	2009	2009	2	0	2	Export	458	Malaysia	MYS	710	South Africa	ZAF								00	LIVE ANIMALS	1	No Quantity							170			0
S3	2009	2009	2009	2	0	2	Export	458	Malaysia	MYS	764	Thailand	THA								00	LIVE ANIMALS	1	No Quantity							693229			0
S3	2009	2009	2009	2	0	2	Export	458	Malaysia	MYS	784	United Arab Emirates	ARE								00	LIVE ANIMALS	1	No Quantity							597			0
S3	2009	2009	2009	2	0	2	Export	458	Malaysia	MYS	792	Turkey	TUR								00	LIVE ANIMALS	1	No Quantity							4466			0
S3	2009	2009	2009	2	0	2	Export	458	Malaysia	MYS	826	United Kingdom	GBR								00	LIVE ANIMALS	1	No Quantity							6273			0
S3	2009	2009	2009	2	0	2	Export	458	Malaysia	MYS	842	USA	USA								00	LIVE ANIMALS	1	No Quantity							198067			0
S3	2009	2009	2009	2	0	2	Export	458	Malaysia	MYS	860	Uzbekistan	UZB								00	LIVE ANIMALS	1	No Quantity							2365			0
S3	2009	2009	2009	2	0	2	Export	458	Malaysia	MYS	0	World	WLD								01	MEAT, MEAT PREPARATIONS	1	No Quantity							68181850			0
S3	2009	2009	2009	2	0	2	Export	458	Malaysia	MYS	8	Albania	ALB								01	MEAT, MEAT PREPARATIONS	1	No Quantity							402871			0
S3	2009	2009	2009	2	0	2	Export	458	Malaysia	MYS	36	Australia	AUS								01	MEAT, MEAT PREPARATIONS	1	No Quantity							422782			0
S3	2009	2009	2009	2	0	2	Export	458	Malaysia	MYS	44	Bahamas	BHS								01	MEAT, MEAT PREPARATIONS	1	No Quantity							19319			0
S3	2009	2009	2009	2	0	2	Export	458	Malaysia	MYS	48	Bahrain	BHR								01	MEAT, MEAT PREPARATIONS	1	No Quantity							1669103			0
S3	2009	2009	2009	2	0	2	Export	458	Malaysia	MYS	50	Bangladesh	BGD								01	MEAT, MEAT PREPARATIONS	1	No Quantity							140873			0
S3	2009	2009	2009	2	0	2	Export	458	Malaysia	MYS	96	Brunei Darussalam	BRN								01	MEAT, MEAT PREPARATIONS	1	No Quantity							7625178			0
S3	2009	2009	2009	2	0	2	Export	458	Malaysia	MYS	116	Cambodia	KHM								01	MEAT, MEAT PREPARATIONS	1	No Quantity							110593			0
S3	2009	2009	2009	2	0	2	Export	458	Malaysia	MYS	124	Canada	CAN								01	MEAT, MEAT PREPARATIONS	1	No Quantity							277070			0
S3	2009	2009	2009	2	0	2	Export	458	Malaysia	MYS	144	Sri Lanka	LKA								01	MEAT, MEAT PREPARATIONS	1	No Quantity							1061223			0
S3	2009	2009	2009	2	0	2	Export	458	Malaysia	MYS	156	China	CHN								01	MEAT, MEAT PREPARATIONS	1	No Quantity							71873			0
S3	2009	2009	2009	2	0	2	Export	458	Malaysia	MYS	196	Cyprus	CYP								01	MEAT, MEAT PREPARATIONS	1	No Quantity							18497			0
S3	2009	2009	2009	2	0	2	Export	458	Malaysia	MYS	251	France	FRA								01	MEAT, MEAT PREPARATIONS	1	No Quantity							1847			0
S3	2009	2009	2009	2	0	2	Export	458	Malaysia	MYS	266	Gabon	GAB								01	MEAT, MEAT PREPARATIONS	1	No Quantity							6429			0
S3	2009	2009	2009	2	0	2	Export	458	Malaysia	MYS	276	Germany	DEU								01	MEAT, MEAT PREPARATIONS	1	No Quantity							20567			0
S3	2009	2009	2009	2	0	2	Export	458	Malaysia	MYS	288	Ghana	GHA								01	MEAT, MEAT PREPARATIONS	1	No Quantity							77526			0
S3	2009	2009	2009	2	0	2	Export	458	Malaysia	MYS	296	Kiribati	KIR								01	MEAT, MEAT PREPARATIONS	1	No Quantity							7972			0
S3	2009	2009	2009	2	0	2	Export	458	Malaysia	MYS	344	China, Hong Kong SAR	HKG								01	MEAT, MEAT PREPARATIONS	1	No Quantity							2525817			0
S3	2009	2009	2009	2	0	2	Export	458	Malaysia	MYS	360	Indonesia	IDN								01	MEAT, MEAT PREPARATIONS	1	No Quantity							2208219			0
S3	2009	2009	2009	2	0	2	Export	458	Malaysia	MYS	364	Iran	IRN								01	MEAT, MEAT PREPARATIONS	1	No Quantity							43274			0
S3	2009	2009	2009	2	0	2	Export	458	Malaysia	MYS	400	Jordan	JOR								01	MEAT, MEAT PREPARATIONS	1	No Quantity							309028			0
S3	2009	2009	2009	2	0	2	Export	458	Malaysia	MYS	410	Rep. of Korea	KOR								01	MEAT, MEAT PREPARATIONS	1	No Quantity							5383			0
S3	2009	2009	2009	2	0	2	Export	458	Malaysia	MYS	414	Kuwait	KWT								01	MEAT, MEAT PREPARATIONS	1	No Quantity							6394044			0
S3	2009	2009	2009	2	0	2	Export	458	Malaysia	MYS	422	Lebanon	LBN								01	MEAT, MEAT PREPARATIONS	1	No Quantity							4951			0
S3	2009	2009	2009	2	0	2	Export	458	Malaysia	MYS	430	Liberia	LBR								01	MEAT, MEAT PREPARATIONS	1	No Quantity							17697			0
S3	2009	2009	2009	2	0	2	Export	458	Malaysia	MYS	442	Luxembourg	LUX								01	MEAT, MEAT PREPARATIONS	1	No Quantity							50607			0
S3	2009	2009	2009	2	0	2	Export	458	Malaysia	MYS	462	Maldives	MDV								01	MEAT, MEAT PREPARATIONS	1	No Quantity							263002			0
S3	2009	2009	2009	2	0	2	Export	458	Malaysia	MYS	490	Other Asia, nes									01	MEAT, MEAT PREPARATIONS	1	No Quantity							155467			0
S3	2009	2009	2009	2	0	2	Export	458	Malaysia	MYS	512	Oman	OMN								01	MEAT, MEAT PREPARATIONS	1	No Quantity							4611			0
S3	2009	2009	2009	2	0	2	Export	458	Malaysia	MYS	554	New Zealand	NZL								01	MEAT, MEAT PREPARATIONS	1	No Quantity							101322			0
S3	2009	2009	2009	2	0	2	Export	458	Malaysia	MYS	584	Marshall Isds	MHL								01	MEAT, MEAT PREPARATIONS	1	No Quantity							4377			0
S3	2009	2009	2009	2	0	2	Export	458	Malaysia	MYS	586	Pakistan	PAK								01	MEAT, MEAT PREPARATIONS	1	No Quantity							2353481			0
S3	2009	2009	2009	2	0	2	Export	458	Malaysia	MYS	591	Panama	PAN								01	MEAT, MEAT PREPARATIONS	1	No Quantity							152854			0
S3	2009	2009	2009	2	0	2	Export	458	Malaysia	MYS	598	Papua New Guinea	PNG								01	MEAT, MEAT PREPARATIONS	1	No Quantity							31321			0
S3	2009	2009	2009	2	0	2	Export	458	Malaysia	MYS	608	Philippines	PHL								01	MEAT, MEAT PREPARATIONS	1	No Quantity							372424			0
S3	2009	2009	2009	2	0	2	Export	458	Malaysia	MYS	634	Qatar	QAT								01	MEAT, MEAT PREPARATIONS	1	No Quantity							2113395			0
S3	2009	2009	2009	2	0	2	Export	458	Malaysia	MYS	643	Russian Federation	RUS								01	MEAT, MEAT PREPARATIONS	1	No Quantity							2844			0
S3	2009	2009	2009	2	0	2	Export	458	Malaysia	MYS	682	Saudi Arabia	SAU								01	MEAT, MEAT PREPARATIONS	1	No Quantity							3275267			0
S3	2009	2009	2009	2	0	2	Export	458	Malaysia	MYS	699	India	IND								01	MEAT, MEAT PREPARATIONS	1	No Quantity							1000			0
S3	2009	2009	2009	2	0	2	Export	458	Malaysia	MYS	702	Singapore	SGP								01	MEAT, MEAT PREPARATIONS	1	No Quantity							22083341			0
S3	2009	2009	2009	2	0	2	Export	458	Malaysia	MYS	704	Viet Nam	VNM								01	MEAT, MEAT PREPARATIONS	1	No Quantity							1972362			0
S3	2009	2009	2009	2	0	2	Export	458	Malaysia	MYS	710	South Africa	ZAF								01	MEAT, MEAT PREPARATIONS	1	No Quantity							1250			0
S3	2009	2009	2009	2	0	2	Export	458	Malaysia	MYS	757	Switzerland	CHE								01	MEAT, MEAT PREPARATIONS	1	No Quantity							39203			0
S3	2009	2009	2009	2	0	2	Export	458	Malaysia	MYS	764	Thailand	THA								01	MEAT, MEAT PREPARATIONS	1	No Quantity							3280741			0
S3	2009	2009	2009	2	0	2	Export	458	Malaysia	MYS	768	Togo	TGO								01	MEAT, MEAT PREPARATIONS	1	No Quantity							39384			0
S3	2009	2009	2009	2	0	2	Export	458	Malaysia	MYS	784	United Arab Emirates	ARE								01	MEAT, MEAT PREPARATIONS	1	No Quantity							8295282			0
S3	2009	2009	2009	2	0	2	Export	458	Malaysia	MYS	795	Turkmenistan	TKM								01	MEAT, MEAT PREPARATIONS	1	No Quantity							3800			0
S3	2009	2009	2009	2	0	2	Export	458	Malaysia	MYS	818	Egypt	EGY								01	MEAT, MEAT PREPARATIONS	1	No Quantity							7046			0
S3	2009	2009	2009	2	0	2	Export	458	Malaysia	MYS	826	United Kingdom	GBR								01	MEAT, MEAT PREPARATIONS	1	No Quantity							1591			0
S3	2009	2009	2009	2	0	2	Export	458	Malaysia	MYS	842	USA	USA								01	MEAT, MEAT PREPARATIONS	1	No Quantity							133742			0
S3	2009	2009	2009	2	0	2	Export	458	Malaysia	MYS	0	World	WLD								02	DAIRY PRODUCTS,BIRD EGGS	1	No Quantity							256298894			0
S3	2009	2009	2009	2	0	2	Export	458	Malaysia	MYS	4	Afghanistan	AFG								02	DAIRY PRODUCTS,BIRD EGGS	1	No Quantity							129762			0
S3	2009	2009	2009	2	0	2	Export	458	Malaysia	MYS	12	Algeria	DZA								02	DAIRY PRODUCTS,BIRD EGGS	1	No Quantity							8691950			0
S3	2009	2009	2009	2	0	2	Export	458	Malaysia	MYS	24	Angola	AGO								02	DAIRY PRODUCTS,BIRD EGGS	1	No Quantity							298847			0
S3	2009	2009	2009	2	0	2	Export	458	Malaysia	MYS	36	Australia	AUS								02	DAIRY PRODUCTS,BIRD EGGS	1	No Quantity							712751			0
S3	2009	2009	2009	2	0	2	Export	458	Malaysia	MYS	44	Bahamas	BHS								02	DAIRY PRODUCTS,BIRD EGGS	1	No Quantity							31			0
S3	2009	2009	2009	2	0	2	Export	458	Malaysia	MYS	48	Bahrain	BHR								02	DAIRY PRODUCTS,BIRD EGGS	1	No Quantity							167141			0
S3	2009	2009	2009	2	0	2	Export	458	Malaysia	MYS	50	Bangladesh	BGD								02	DAIRY PRODUCTS,BIRD EGGS	1	No Quantity							83099			0
S3	2009	2009	2009	2	0	2	Export	458	Malaysia	MYS	90	Solomon Isds	SLB								02	DAIRY PRODUCTS,BIRD EGGS	1	No Quantity							278			0
S3	2009	2009	2009	2	0	2	Export	458	Malaysia	MYS	96	Brunei Darussalam	BRN								02	DAIRY PRODUCTS,BIRD EGGS	1	No Quantity							9793984			0
S3	2009	2009	2009	2	0	2	Export	458	Malaysia	MYS	104	Myanmar	MMR								02	DAIRY PRODUCTS,BIRD EGGS	1	No Quantity							766227			0
S3	2009	2009	2009	2	0	2	Export	458	Malaysia	MYS	116	Cambodia	KHM								02	DAIRY PRODUCTS,BIRD EGGS	1	No Quantity							88635			0
S3	2009	2009	2009	2	0	2	Export	458	Malaysia	MYS	120	Cameroon	CMR								02	DAIRY PRODUCTS,BIRD EGGS	1	No Quantity							2232535			0
S3	2009	2009	2009	2	0	2	Export	458	Malaysia	MYS	124	Canada	CAN								02	DAIRY PRODUCTS,BIRD EGGS	1	No Quantity							13684			0
S3	2009	2009	2009	2	0	2	Export	458	Malaysia	MYS	144	Sri Lanka	LKA								02	DAIRY PRODUCTS,BIRD EGGS	1	No Quantity							27550			0
S3	2009	2009	2009	2	0	2	Export	458	Malaysia	MYS	156	China	CHN								02	DAIRY PRODUCTS,BIRD EGGS	1	No Quantity							282459			0
S3	2009	2009	2009	2	0	2	Export	458	Malaysia	MYS	174	Comoros	COM								02	DAIRY PRODUCTS,BIRD EGGS	1	No Quantity							346379			0
S3	2009	2009	2009	2	0	2	Export	458	Malaysia	MYS	178	Congo	COG								02	DAIRY PRODUCTS,BIRD EGGS	1	No Quantity							5021545			0
S3	2009	2009	2009	2	0	2	Export	458	Malaysia	MYS	180	Dem. Rep. of the Congo	COD								02	DAIRY PRODUCTS,BIRD EGGS	1	No Quantity							377949			0
S3	2009	2009	2009	2	0	2	Export	458	Malaysia	MYS	204	Benin	BEN								02	DAIRY PRODUCTS,BIRD EGGS	1	No Quantity							504119			0
S3	2009	2009	2009	2	0	2	Export	458	Malaysia	MYS	226	Equatorial Guinea	GNQ								02	DAIRY PRODUCTS,BIRD EGGS	1	No Quantity							27183			0
S3	2009	2009	2009	2	0	2	Export	458	Malaysia	MYS	251	France	FRA								02	DAIRY PRODUCTS,BIRD EGGS	1	No Quantity							69882			0
S3	2009	2009	2009	2	0	2	Export	458	Malaysia	MYS	260	Fr. South Antarctic Terr.	ATF								02	DAIRY PRODUCTS,BIRD EGGS	1	No Quantity							44173			0
S3	2009	2009	2009	2	0	2	Export	458	Malaysia	MYS	262	Djibouti	DJI								02	DAIRY PRODUCTS,BIRD EGGS	1	No Quantity							953413			0
S3	2009	2009	2009	2	0	2	Export	458	Malaysia	MYS	266	Gabon	GAB								02	DAIRY PRODUCTS,BIRD EGGS	1	No Quantity							114430			0
S3	2009	2009	2009	2	0	2	Export	458	Malaysia	MYS	268	Georgia	GEO								02	DAIRY PRODUCTS,BIRD EGGS	1	No Quantity							42955			0
S3	2009	2009	2009	2	0	2	Export	458	Malaysia	MYS	270	Gambia	GMB								02	DAIRY PRODUCTS,BIRD EGGS	1	No Quantity							820622			0
S3	2009	2009	2009	2	0	2	Export	458	Malaysia	MYS	288	Ghana	GHA								02	DAIRY PRODUCTS,BIRD EGGS	1	No Quantity							1469940			0
S3	2009	2009	2009	2	0	2	Export	458	Malaysia	MYS	324	Guinea	GIN								02	DAIRY PRODUCTS,BIRD EGGS	1	No Quantity							355260			0
S3	2009	2009	2009	2	0	2	Export	458	Malaysia	MYS	328	Guyana	GUY								02	DAIRY PRODUCTS,BIRD EGGS	1	No Quantity							6188			0
S3	2009	2009	2009	2	0	2	Export	458	Malaysia	MYS	332	Haiti	HTI								02	DAIRY PRODUCTS,BIRD EGGS	1	No Quantity							474354			0
S3	2009	2009	2009	2	0	2	Export	458	Malaysia	MYS	344	China, Hong Kong SAR	HKG								02	DAIRY PRODUCTS,BIRD EGGS	1	No Quantity							8028426			0
S3	2009	2009	2009	2	0	2	Export	458	Malaysia	MYS	360	Indonesia	IDN								02	DAIRY PRODUCTS,BIRD EGGS	1	No Quantity							8357517			0
S3	2009	2009	2009	2	0	2	Export	458	Malaysia	MYS	368	Iraq	IRQ								02	DAIRY PRODUCTS,BIRD EGGS	1	No Quantity							1520962			0
S3	2009	2009	2009	2	0	2	Export	458	Malaysia	MYS	384	Côte d'Ivoire	CIV								02	DAIRY PRODUCTS,BIRD EGGS	1	No Quantity							1300595			0
S3	2009	2009	2009	2	0	2	Export	458	Malaysia	MYS	392	Japan	JPN								02	DAIRY PRODUCTS,BIRD EGGS	1	No Quantity							24503			0
S3	2009	2009	2009	2	0	2	Export	458	Malaysia	MYS	400	Jordan	JOR								02	DAIRY PRODUCTS,BIRD EGGS	1	No Quantity							249066			0
S3	2009	2009	2009	2	0	2	Export	458	Malaysia	MYS	404	Kenya	KEN								02	DAIRY PRODUCTS,BIRD EGGS	1	No Quantity							590527			0
S3	2009	2009	2009	2	0	2	Export	458	Malaysia	MYS	410	Rep. of Korea	KOR								02	DAIRY PRODUCTS,BIRD EGGS	1	No Quantity							537189			0
S3	2009	2009	2009	2	0	2	Export	458	Malaysia	MYS	414	Kuwait	KWT								02	DAIRY PRODUCTS,BIRD EGGS	1	No Quantity							5200222			0
S3	2009	2009	2009	2	0	2	Export	458	Malaysia	MYS	422	Lebanon	LBN								02	DAIRY PRODUCTS,BIRD EGGS	1	No Quantity							1533473			0
S3	2009	2009	2009	2	0	2	Export	458	Malaysia	MYS	430	Liberia	LBR								02	DAIRY PRODUCTS,BIRD EGGS	1	No Quantity							565033			0
S3	2009	2009	2009	2	0	2	Export	458	Malaysia	MYS	434	Libya	LBY								02	DAIRY PRODUCTS,BIRD EGGS	1	No Quantity							227604			0
S3	2009	2009	2009	2	0	2	Export	458	Malaysia	MYS	450	Madagascar	MDG								02	DAIRY PRODUCTS,BIRD EGGS	1	No Quantity							238676			0
S3	2009	2009	2009	2	0	2	Export	458	Malaysia	MYS	454	Malawi	MWI								02	DAIRY PRODUCTS,BIRD EGGS	1	No Quantity							27749			0
S3	2009	2009	2009	2	0	2	Export	458	Malaysia	MYS	462	Maldives	MDV								02	DAIRY PRODUCTS,BIRD EGGS	1	No Quantity							1000518			0
S3	2009	2009	2009	2	0	2	Export	458	Malaysia	MYS	478	Mauritania	MRT								02	DAIRY PRODUCTS,BIRD EGGS	1	No Quantity							103976			0
S3	2009	2009	2009	2	0	2	Export	458	Malaysia	MYS	480	Mauritius	MUS								02	DAIRY PRODUCTS,BIRD EGGS	1	No Quantity							581256			0
S3	2009	2009	2009	2	0	2	Export	458	Malaysia	MYS	490	Other Asia, nes									02	DAIRY PRODUCTS,BIRD EGGS	1	No Quantity							436232			0
S3	2009	2009	2009	2	0	2	Export	458	Malaysia	MYS	508	Mozambique	MOZ								02	DAIRY PRODUCTS,BIRD EGGS	1	No Quantity							831193			0
S3	2009	2009	2009	2	0	2	Export	458	Malaysia	MYS	512	Oman	OMN								02	DAIRY PRODUCTS,BIRD EGGS	1	No Quantity							160150			0
S3	2009	2009	2009	2	0	2	Export	458	Malaysia	MYS	554	New Zealand	NZL								02	DAIRY PRODUCTS,BIRD EGGS	1	No Quantity							59177			0
S3	2009	2009	2009	2	0	2	Export	458	Malaysia	MYS	566	Nigeria	NGA								02	DAIRY PRODUCTS,BIRD EGGS	1	No Quantity							275491			0
S3	2009	2009	2009	2	0	2	Export	458	Malaysia	MYS	579	Norway	NOR								02	DAIRY PRODUCTS,BIRD EGGS	1	No Quantity							3196			0
S3	2009	2009	2009	2	0	2	Export	458	Malaysia	MYS	586	Pakistan	PAK								02	DAIRY PRODUCTS,BIRD EGGS	1	No Quantity							748364			0
S3	2009	2009	2009	2	0	2	Export	458	Malaysia	MYS	591	Panama	PAN								02	DAIRY PRODUCTS,BIRD EGGS	1	No Quantity							27221			0
S3	2009	2009	2009	2	0	2	Export	458	Malaysia	MYS	598	Papua New Guinea	PNG								02	DAIRY PRODUCTS,BIRD EGGS	1	No Quantity							8483			0
S3	2009	2009	2009	2	0	2	Export	458	Malaysia	MYS	608	Philippines	PHL								02	DAIRY PRODUCTS,BIRD EGGS	1	No Quantity							11797289			0
S3	2009	2009	2009	2	0	2	Export	458	Malaysia	MYS	626	Timor-Leste	TLS								02	DAIRY PRODUCTS,BIRD EGGS	1	No Quantity							957897			0
S3	2009	2009	2009	2	0	2	Export	458	Malaysia	MYS	634	Qatar	QAT								02	DAIRY PRODUCTS,BIRD EGGS	1	No Quantity							540813			0
S3	2009	2009	2009	2	0	2	Export	458	Malaysia	MYS	643	Russian Federation	RUS								02	DAIRY PRODUCTS,BIRD EGGS	1	No Quantity							71449			0
S3	2009	2009	2009	2	0	2	Export	458	Malaysia	MYS	678	Sao Tome and Principe	STP								02	DAIRY PRODUCTS,BIRD EGGS	1	No Quantity							27727			0
S3	2009	2009	2009	2	0	2	Export	458	Malaysia	MYS	682	Saudi Arabia	SAU								02	DAIRY PRODUCTS,BIRD EGGS	1	No Quantity							4864526			0
S3	2009	2009	2009	2	0	2	Export	458	Malaysia	MYS	686	Senegal	SEN								02	DAIRY PRODUCTS,BIRD EGGS	1	No Quantity							215147			0
S3	2009	2009	2009	2	0	2	Export	458	Malaysia	MYS	690	Seychelles	SYC								02	DAIRY PRODUCTS,BIRD EGGS	1	No Quantity							128475			0
S3	2009	2009	2009	2	0	2	Export	458	Malaysia	MYS	694	Sierra Leone	SLE								02	DAIRY PRODUCTS,BIRD EGGS	1	No Quantity							686677			0
S3	2009	2009	2009	2	0	2	Export	458	Malaysia	MYS	699	India	IND								02	DAIRY PRODUCTS,BIRD EGGS	1	No Quantity							241219			0
S3	2009	2009	2009	2	0	2	Export	458	Malaysia	MYS	702	Singapore	SGP								02	DAIRY PRODUCTS,BIRD EGGS	1	No Quantity							148168464			0
S3	2009	2009	2009	2	0	2	Export	458	Malaysia	MYS	704	Viet Nam	VNM								02	DAIRY PRODUCTS,BIRD EGGS	1	No Quantity							4263343			0
S3	2009	2009	2009	2	0	2	Export	458	Malaysia	MYS	706	Somalia	SOM								02	DAIRY PRODUCTS,BIRD EGGS	1	No Quantity							298056			0
S3	2009	2009	2009	2	0	2	Export	458	Malaysia	MYS	710	South Africa	ZAF								02	DAIRY PRODUCTS,BIRD EGGS	1	No Quantity							82205			0
S3	2009	2009	2009	2	0	2	Export	458	Malaysia	MYS	736	Fmr Sudan	SDN								02	DAIRY PRODUCTS,BIRD EGGS	1	No Quantity							1238532			0
S3	2009	2009	2009	2	0	2	Export	458	Malaysia	MYS	740	Suriname	SUR								02	DAIRY PRODUCTS,BIRD EGGS	1	No Quantity							193268			0
S3	2009	2009	2009	2	0	2	Export	458	Malaysia	MYS	757	Switzerland	CHE								02	DAIRY PRODUCTS,BIRD EGGS	1	No Quantity							2603			0
S3	2009	2009	2009	2	0	2	Export	458	Malaysia	MYS	760	Syria	SYR								02	DAIRY PRODUCTS,BIRD EGGS	1	No Quantity							324358			0
S3	2009	2009	2009	2	0	2	Export	458	Malaysia	MYS	764	Thailand	THA								02	DAIRY PRODUCTS,BIRD EGGS	1	No Quantity							4922651			0
S3	2009	2009	2009	2	0	2	Export	458	Malaysia	MYS	768	Togo	TGO								02	DAIRY PRODUCTS,BIRD EGGS	1	No Quantity							619302			0
S3	2009	2009	2009	2	0	2	Export	458	Malaysia	MYS	780	Trinidad and Tobago	TTO								02	DAIRY PRODUCTS,BIRD EGGS	1	No Quantity							86027			0
S3	2009	2009	2009	2	0	2	Export	458	Malaysia	MYS	784	United Arab Emirates	ARE								02	DAIRY PRODUCTS,BIRD EGGS	1	No Quantity							9224994			0
S3	2009	2009	2009	2	0	2	Export	458	Malaysia	MYS	800	Uganda	UGA								02	DAIRY PRODUCTS,BIRD EGGS	1	No Quantity							14548			0
S3	2009	2009	2009	2	0	2	Export	458	Malaysia	MYS	818	Egypt	EGY								02	DAIRY PRODUCTS,BIRD EGGS	1	No Quantity							124035			0
S3	2009	2009	2009	2	0	2	Export	458	Malaysia	MYS	826	United Kingdom	GBR								02	DAIRY PRODUCTS,BIRD EGGS	1	No Quantity							348338			0
S3	2009	2009	2009	2	0	2	Export	458	Malaysia	MYS	834	United Rep. of Tanzania	TZA								02	DAIRY PRODUCTS,BIRD EGGS	1	No Quantity							21086			0
S3	2009	2009	2009	2	0	2	Export	458	Malaysia	MYS	842	USA	USA								02	DAIRY PRODUCTS,BIRD EGGS	1	No Quantity							27813			0
S3	2009	2009	2009	2	0	2	Export	458	Malaysia	MYS	887	Yemen	YEM								02	DAIRY PRODUCTS,BIRD EGGS	1	No Quantity							253925			0
S3	2009	2009	2009	2	0	2	Export	458	Malaysia	MYS	0	World	WLD								03	FISH,CRUSTACEANS,MOLLUSC	1	No Quantity							634304418			0
S3	2009	2009	2009	2	0	2	Export	458	Malaysia	MYS	12	Algeria	DZA								03	FISH,CRUSTACEANS,MOLLUSC	1	No Quantity							153765			0
S3	2009	2009	2009	2	0	2	Export	458	Malaysia	MYS	36	Australia	AUS								03	FISH,CRUSTACEANS,MOLLUSC	1	No Quantity							49379728			0
S3	2009	2009	2009	2	0	2	Export	458	Malaysia	MYS	40	Austria	AUT								03	FISH,CRUSTACEANS,MOLLUSC	1	No Quantity							3555			0
S3	2009	2009	2009	2	0	2	Export	458	Malaysia	MYS	44	Bahamas	BHS								03	FISH,CRUSTACEANS,MOLLUSC	1	No Quantity							11933			0
S3	2009	2009	2009	2	0	2	Export	458	Malaysia	MYS	48	Bahrain	BHR								03	FISH,CRUSTACEANS,MOLLUSC	1	No Quantity							250741			0
S3	2009	2009	2009	2	0	2	Export	458	Malaysia	MYS	50	Bangladesh	BGD								03	FISH,CRUSTACEANS,MOLLUSC	1	No Quantity							31324			0
S3	2009	2009	2009	2	0	2	Export	458	Malaysia	MYS	56	Belgium	BEL								03	FISH,CRUSTACEANS,MOLLUSC	1	No Quantity							332477			0
S3	2009	2009	2009	2	0	2	Export	458	Malaysia	MYS	76	Brazil	BRA								03	FISH,CRUSTACEANS,MOLLUSC	1	No Quantity							45105			0
S3	2009	2009	2009	2	0	2	Export	458	Malaysia	MYS	90	Solomon Isds	SLB								03	FISH,CRUSTACEANS,MOLLUSC	1	No Quantity							84900			0
S3	2009	2009	2009	2	0	2	Export	458	Malaysia	MYS	96	Brunei Darussalam	BRN								03	FISH,CRUSTACEANS,MOLLUSC	1	No Quantity							3991924			0
S3	2009	2009	2009	2	0	2	Export	458	Malaysia	MYS	104	Myanmar	MMR								03	FISH,CRUSTACEANS,MOLLUSC	1	No Quantity							47596			0
S3	2009	2009	2009	2	0	2	Export	458	Malaysia	MYS	116	Cambodia	KHM								03	FISH,CRUSTACEANS,MOLLUSC	1	No Quantity							95131			0
S3	2009	2009	2009	2	0	2	Export	458	Malaysia	MYS	124	Canada	CAN								03	FISH,CRUSTACEANS,MOLLUSC	1	No Quantity							3887720			0
S3	2009	2009	2009	2	0	2	Export	458	Malaysia	MYS	144	Sri Lanka	LKA								03	FISH,CRUSTACEANS,MOLLUSC	1	No Quantity							374383			0
S3	2009	2009	2009	2	0	2	Export	458	Malaysia	MYS	156	China	CHN								03	FISH,CRUSTACEANS,MOLLUSC	1	No Quantity							35950355			0
S3	2009	2009	2009	2	0	2	Export	458	Malaysia	MYS	162	Christmas Isds	CXR								03	FISH,CRUSTACEANS,MOLLUSC	1	No Quantity							3120			0
S3	2009	2009	2009	2	0	2	Export	458	Malaysia	MYS	196	Cyprus	CYP								03	FISH,CRUSTACEANS,MOLLUSC	1	No Quantity							126863			0
S3	2009	2009	2009	2	0	2	Export	458	Malaysia	MYS	203	Czechia	CZE								03	FISH,CRUSTACEANS,MOLLUSC	1	No Quantity							104330			0
S3	2009	2009	2009	2	0	2	Export	458	Malaysia	MYS	208	Denmark	DNK								03	FISH,CRUSTACEANS,MOLLUSC	1	No Quantity							589518			0
S3	2009	2009	2009	2	0	2	Export	458	Malaysia	MYS	214	Dominican Rep.	DOM								03	FISH,CRUSTACEANS,MOLLUSC	1	No Quantity							44181			0
S3	2009	2009	2009	2	0	2	Export	458	Malaysia	MYS	242	Fiji	FJI								03	FISH,CRUSTACEANS,MOLLUSC	1	No Quantity							62771			0
S3	2009	2009	2009	2	0	2	Export	458	Malaysia	MYS	246	Finland	FIN								03	FISH,CRUSTACEANS,MOLLUSC	1	No Quantity							7054			0
S3	2009	2009	2009	2	0	2	Export	458	Malaysia	MYS	251	France	FRA								03	FISH,CRUSTACEANS,MOLLUSC	1	No Quantity							3811714			0
S3	2009	2009	2009	2	0	2	Export	458	Malaysia	MYS	258	French Polynesia	PYF								03	FISH,CRUSTACEANS,MOLLUSC	1	No Quantity							536086			0
S3	2009	2009	2009	2	0	2	Export	458	Malaysia	MYS	276	Germany	DEU								03	FISH,CRUSTACEANS,MOLLUSC	1	No Quantity							882542			0
S3	2009	2009	2009	2	0	2	Export	458	Malaysia	MYS	288	Ghana	GHA								03	FISH,CRUSTACEANS,MOLLUSC	1	No Quantity							101			0
S3	2009	2009	2009	2	0	2	Export	458	Malaysia	MYS	296	Kiribati	KIR								03	FISH,CRUSTACEANS,MOLLUSC	1	No Quantity							13868			0
S3	2009	2009	2009	2	0	2	Export	458	Malaysia	MYS	300	Greece	GRC								03	FISH,CRUSTACEANS,MOLLUSC	1	No Quantity							131570			0
S3	2009	2009	2009	2	0	2	Export	458	Malaysia	MYS	316	Guam	GUM								03	FISH,CRUSTACEANS,MOLLUSC	1	No Quantity							69678			0
S3	2009	2009	2009	2	0	2	Export	458	Malaysia	MYS	344	China, Hong Kong SAR	HKG								03	FISH,CRUSTACEANS,MOLLUSC	1	No Quantity							66494634			0
S3	2009	2009	2009	2	0	2	Export	458	Malaysia	MYS	348	Hungary	HUN								03	FISH,CRUSTACEANS,MOLLUSC	1	No Quantity							39000			0
S3	2009	2009	2009	2	0	2	Export	458	Malaysia	MYS	360	Indonesia	IDN								03	FISH,CRUSTACEANS,MOLLUSC	1	No Quantity							21018648			0
S3	2009	2009	2009	2	0	2	Export	458	Malaysia	MYS	364	Iran	IRN								03	FISH,CRUSTACEANS,MOLLUSC	1	No Quantity							1300294			0
S3	2009	2009	2009	2	0	2	Export	458	Malaysia	MYS	368	Iraq	IRQ								03	FISH,CRUSTACEANS,MOLLUSC	1	No Quantity							8961			0
S3	2009	2009	2009	2	0	2	Export	458	Malaysia	MYS	372	Ireland	IRL								03	FISH,CRUSTACEANS,MOLLUSC	1	No Quantity							1398			0
S3	2009	2009	2009	2	0	2	Export	458	Malaysia	MYS	381	Italy	ITA								03	FISH,CRUSTACEANS,MOLLUSC	1	No Quantity							3091588			0
S3	2009	2009	2009	2	0	2	Export	458	Malaysia	MYS	392	Japan	JPN								03	FISH,CRUSTACEANS,MOLLUSC	1	No Quantity							68962587			0
S3	2009	2009	2009	2	0	2	Export	458	Malaysia	MYS	398	Kazakhstan	KAZ								03	FISH,CRUSTACEANS,MOLLUSC	1	No Quantity							51523			0
S3	2009	2009	2009	2	0	2	Export	458	Malaysia	MYS	400	Jordan	JOR								03	FISH,CRUSTACEANS,MOLLUSC	1	No Quantity							205274			0
S3	2009	2009	2009	2	0	2	Export	458	Malaysia	MYS	404	Kenya	KEN								03	FISH,CRUSTACEANS,MOLLUSC	1	No Quantity							19620			0
S3	2009	2009	2009	2	0	2	Export	458	Malaysia	MYS	408	Dem. People's Rep. of Korea	PRK								03	FISH,CRUSTACEANS,MOLLUSC	1	No Quantity							30606			0
S3	2009	2009	2009	2	0	2	Export	458	Malaysia	MYS	410	Rep. of Korea	KOR								03	FISH,CRUSTACEANS,MOLLUSC	1	No Quantity							34424252			0
S3	2009	2009	2009	2	0	2	Export	458	Malaysia	MYS	414	Kuwait	KWT								03	FISH,CRUSTACEANS,MOLLUSC	1	No Quantity							238556			0
S3	2009	2009	2009	2	0	2	Export	458	Malaysia	MYS	418	Lao People's Dem. Rep.	LAO								03	FISH,CRUSTACEANS,MOLLUSC	1	No Quantity							2614			0
S3	2009	2009	2009	2	0	2	Export	458	Malaysia	MYS	422	Lebanon	LBN								03	FISH,CRUSTACEANS,MOLLUSC	1	No Quantity							1471673			0
S3	2009	2009	2009	2	0	2	Export	458	Malaysia	MYS	430	Liberia	LBR								03	FISH,CRUSTACEANS,MOLLUSC	1	No Quantity							3409			0
S3	2009	2009	2009	2	0	2	Export	458	Malaysia	MYS	434	Libya	LBY								03	FISH,CRUSTACEANS,MOLLUSC	1	No Quantity							33743			0
S3	2009	2009	2009	2	0	2	Export	458	Malaysia	MYS	442	Luxembourg	LUX								03	FISH,CRUSTACEANS,MOLLUSC	1	No Quantity							1278			0
S3	2009	2009	2009	2	0	2	Export	458	Malaysia	MYS	446	China, Macao SAR	MAC								03	FISH,CRUSTACEANS,MOLLUSC	1	No Quantity							30146			0
S3	2009	2009	2009	2	0	2	Export	458	Malaysia	MYS	462	Maldives	MDV								03	FISH,CRUSTACEANS,MOLLUSC	1	No Quantity							53398			0
S3	2009	2009	2009	2	0	2	Export	458	Malaysia	MYS	470	Malta	MLT								03	FISH,CRUSTACEANS,MOLLUSC	1	No Quantity							17931			0
S3	2009	2009	2009	2	0	2	Export	458	Malaysia	MYS	480	Mauritius	MUS								03	FISH,CRUSTACEANS,MOLLUSC	1	No Quantity							1461442			0
S3	2009	2009	2009	2	0	2	Export	458	Malaysia	MYS	484	Mexico	MEX								03	FISH,CRUSTACEANS,MOLLUSC	1	No Quantity							46527			0
S3	2009	2009	2009	2	0	2	Export	458	Malaysia	MYS	490	Other Asia, nes									03	FISH,CRUSTACEANS,MOLLUSC	1	No Quantity							12322565			0
S3	2009	2009	2009	2	0	2	Export	458	Malaysia	MYS	504	Morocco	MAR								03	FISH,CRUSTACEANS,MOLLUSC	1	No Quantity							185013			0
S3	2009	2009	2009	2	0	2	Export	458	Malaysia	MYS	508	Mozambique	MOZ								03	FISH,CRUSTACEANS,MOLLUSC	1	No Quantity							59648			0
S3	2009	2009	2009	2	0	2	Export	458	Malaysia	MYS	524	Nepal	NPL								03	FISH,CRUSTACEANS,MOLLUSC	1	No Quantity							759			0
S3	2009	2009	2009	2	0	2	Export	458	Malaysia	MYS	528	Netherlands	NLD								03	FISH,CRUSTACEANS,MOLLUSC	1	No Quantity							421599			0
S3	2009	2009	2009	2	0	2	Export	458	Malaysia	MYS	554	New Zealand	NZL								03	FISH,CRUSTACEANS,MOLLUSC	1	No Quantity							2249855			0
S3	2009	2009	2009	2	0	2	Export	458	Malaysia	MYS	579	Norway	NOR								03	FISH,CRUSTACEANS,MOLLUSC	1	No Quantity							37581			0
S3	2009	2009	2009	2	0	2	Export	458	Malaysia	MYS	583	FS Micronesia	FSM								03	FISH,CRUSTACEANS,MOLLUSC	1	No Quantity							74191			0
S3	2009	2009	2009	2	0	2	Export	458	Malaysia	MYS	586	Pakistan	PAK								03	FISH,CRUSTACEANS,MOLLUSC	1	No Quantity							221481			0
S3	2009	2009	2009	2	0	2	Export	458	Malaysia	MYS	591	Panama	PAN								03	FISH,CRUSTACEANS,MOLLUSC	1	No Quantity							55431			0
S3	2009	2009	2009	2	0	2	Export	458	Malaysia	MYS	598	Papua New Guinea	PNG								03	FISH,CRUSTACEANS,MOLLUSC	1	No Quantity							942998			0
S3	2009	2009	2009	2	0	2	Export	458	Malaysia	MYS	604	Peru	PER								03	FISH,CRUSTACEANS,MOLLUSC	1	No Quantity							86919			0
S3	2009	2009	2009	2	0	2	Export	458	Malaysia	MYS	608	Philippines	PHL								03	FISH,CRUSTACEANS,MOLLUSC	1	No Quantity							1349989			0
S3	2009	2009	2009	2	0	2	Export	458	Malaysia	MYS	616	Poland	POL								03	FISH,CRUSTACEANS,MOLLUSC	1	No Quantity							322451			0
S3	2009	2009	2009	2	0	2	Export	458	Malaysia	MYS	620	Portugal	PRT								03	FISH,CRUSTACEANS,MOLLUSC	1	No Quantity							607683			0
S3	2009	2009	2009	2	0	2	Export	458	Malaysia	MYS	634	Qatar	QAT								03	FISH,CRUSTACEANS,MOLLUSC	1	No Quantity							547368			0
S3	2009	2009	2009	2	0	2	Export	458	Malaysia	MYS	642	Romania	ROU								03	FISH,CRUSTACEANS,MOLLUSC	1	No Quantity							15330			0
S3	2009	2009	2009	2	0	2	Export	458	Malaysia	MYS	643	Russian Federation	RUS								03	FISH,CRUSTACEANS,MOLLUSC	1	No Quantity							599558			0
S3	2009	2009	2009	2	0	2	Export	458	Malaysia	MYS	682	Saudi Arabia	SAU								03	FISH,CRUSTACEANS,MOLLUSC	1	No Quantity							678738			0
S3	2009	2009	2009	2	0	2	Export	458	Malaysia	MYS	694	Sierra Leone	SLE								03	FISH,CRUSTACEANS,MOLLUSC	1	No Quantity							385			0
S3	2009	2009	2009	2	0	2	Export	458	Malaysia	MYS	699	India	IND								03	FISH,CRUSTACEANS,MOLLUSC	1	No Quantity							75024			0
S3	2009	2009	2009	2	0	2	Export	458	Malaysia	MYS	702	Singapore	SGP								03	FISH,CRUSTACEANS,MOLLUSC	1	No Quantity							115770983			0
S3	2009	2009	2009	2	0	2	Export	458	Malaysia	MYS	704	Viet Nam	VNM								03	FISH,CRUSTACEANS,MOLLUSC	1	No Quantity							15253340			0
S3	2009	2009	2009	2	0	2	Export	458	Malaysia	MYS	710	South Africa	ZAF								03	FISH,CRUSTACEANS,MOLLUSC	1	No Quantity							4303297			0
S3	2009	2009	2009	2	0	2	Export	458	Malaysia	MYS	724	Spain	ESP								03	FISH,CRUSTACEANS,MOLLUSC	1	No Quantity							1216679			0
S3	2009	2009	2009	2	0	2	Export	458	Malaysia	MYS	736	Fmr Sudan	SDN								03	FISH,CRUSTACEANS,MOLLUSC	1	No Quantity							5935			0
S3	2009	2009	2009	2	0	2	Export	458	Malaysia	MYS	752	Sweden	SWE								03	FISH,CRUSTACEANS,MOLLUSC	1	No Quantity							14290			0
S3	2009	2009	2009	2	0	2	Export	458	Malaysia	MYS	760	Syria	SYR								03	FISH,CRUSTACEANS,MOLLUSC	1	No Quantity							190081			0
S3	2009	2009	2009	2	0	2	Export	458	Malaysia	MYS	764	Thailand	THA								03	FISH,CRUSTACEANS,MOLLUSC	1	No Quantity							30103271			0
S3	2009	2009	2009	2	0	2	Export	458	Malaysia	MYS	784	United Arab Emirates	ARE								03	FISH,CRUSTACEANS,MOLLUSC	1	No Quantity							3563688			0
S3	2009	2009	2009	2	0	2	Export	458	Malaysia	MYS	788	Tunisia	TUN								03	FISH,CRUSTACEANS,MOLLUSC	1	No Quantity							184051			0
S3	2009	2009	2009	2	0	2	Export	458	Malaysia	MYS	792	Turkey	TUR								03	FISH,CRUSTACEANS,MOLLUSC	1	No Quantity							157134			0
S3	2009	2009	2009	2	0	2	Export	458	Malaysia	MYS	795	Turkmenistan	TKM								03	FISH,CRUSTACEANS,MOLLUSC	1	No Quantity							7884			0
S3	2009	2009	2009	2	0	2	Export	458	Malaysia	MYS	804	Ukraine	UKR								03	FISH,CRUSTACEANS,MOLLUSC	1	No Quantity							501			0
S3	2009	2009	2009	2	0	2	Export	458	Malaysia	MYS	818	Egypt	EGY								03	FISH,CRUSTACEANS,MOLLUSC	1	No Quantity							5618306			0
S3	2009	2009	2009	2	0	2	Export	458	Malaysia	MYS	826	United Kingdom	GBR								03	FISH,CRUSTACEANS,MOLLUSC	1	No Quantity							1290982			0
S3	2009	2009	2009	2	0	2	Export	458	Malaysia	MYS	834	United Rep. of Tanzania	TZA								03	FISH,CRUSTACEANS,MOLLUSC	1	No Quantity							7502			0
S3	2009	2009	2009	2	0	2	Export	458	Malaysia	MYS	842	USA	USA								03	FISH,CRUSTACEANS,MOLLUSC	1	No Quantity							135706478			0
S3	2009	2009	2009	2	0	2	Export	458	Malaysia	MYS	860	Uzbekistan	UZB								03	FISH,CRUSTACEANS,MOLLUSC	1	No Quantity							6745			0
S3	2009	2009	2009	2	0	2	Export	458	Malaysia	MYS	899	Areas, nes									03	FISH,CRUSTACEANS,MOLLUSC	1	No Quantity							15569			0
S3	2009	2009	2009	2	0	2	Export	478	Mauritania	MRT	0	World	WLD								03	FISH,CRUSTACEANS,MOLLUSC	1	No Quantity							236198738			0
S3	2009	2009	2009	2	0	2	Export	478	Mauritania	MRT	124	Canada	CAN								03	FISH,CRUSTACEANS,MOLLUSC	1	No Quantity							275670			0
S3	2009	2009	2009	2	0	2	Export	478	Mauritania	MRT	156	China	CHN								03	FISH,CRUSTACEANS,MOLLUSC	1	No Quantity							746329			0
S3	2009	2009	2009	2	0	2	Export	478	Mauritania	MRT	178	Congo	COG								03	FISH,CRUSTACEANS,MOLLUSC	1	No Quantity							20289			0
S3	2009	2009	2009	2	0	2	Export	478	Mauritania	MRT	204	Benin	BEN								03	FISH,CRUSTACEANS,MOLLUSC	1	No Quantity							223940			0
S3	2009	2009	2009	2	0	2	Export	478	Mauritania	MRT	208	Denmark	DNK								03	FISH,CRUSTACEANS,MOLLUSC	1	No Quantity							1313802			0
S3	2009	2009	2009	2	0	2	Export	478	Mauritania	MRT	251	France	FRA								03	FISH,CRUSTACEANS,MOLLUSC	1	No Quantity							2549974			0
S3	2009	2009	2009	2	0	2	Export	478	Mauritania	MRT	276	Germany	DEU								03	FISH,CRUSTACEANS,MOLLUSC	1	No Quantity							5702			0
S3	2009	2009	2009	2	0	2	Export	478	Mauritania	MRT	288	Ghana	GHA								03	FISH,CRUSTACEANS,MOLLUSC	1	No Quantity							879203			0
S3	2009	2009	2009	2	0	2	Export	478	Mauritania	MRT	300	Greece	GRC								03	FISH,CRUSTACEANS,MOLLUSC	1	No Quantity							5824618			0
S3	2009	2009	2009	2	0	2	Export	478	Mauritania	MRT	344	China, Hong Kong SAR	HKG								03	FISH,CRUSTACEANS,MOLLUSC	1	No Quantity							27985			0
S3	2009	2009	2009	2	0	2	Export	478	Mauritania	MRT	381	Italy	ITA								03	FISH,CRUSTACEANS,MOLLUSC	1	No Quantity							24020158			0
S3	2009	2009	2009	2	0	2	Export	478	Mauritania	MRT	384	Côte d'Ivoire	CIV								03	FISH,CRUSTACEANS,MOLLUSC	1	No Quantity							697856			0
S3	2009	2009	2009	2	0	2	Export	478	Mauritania	MRT	392	Japan	JPN								03	FISH,CRUSTACEANS,MOLLUSC	1	No Quantity							104599887			0
S3	2009	2009	2009	2	0	2	Export	478	Mauritania	MRT	408	Dem. People's Rep. of Korea	PRK								03	FISH,CRUSTACEANS,MOLLUSC	1	No Quantity							519536			0
S3	2009	2009	2009	2	0	2	Export	478	Mauritania	MRT	410	Rep. of Korea	KOR								03	FISH,CRUSTACEANS,MOLLUSC	1	No Quantity							2541605			0
S3	2009	2009	2009	2	0	2	Export	478	Mauritania	MRT	422	Lebanon	LBN								03	FISH,CRUSTACEANS,MOLLUSC	1	No Quantity							54221			0
S3	2009	2009	2009	2	0	2	Export	478	Mauritania	MRT	466	Mali	MLI								03	FISH,CRUSTACEANS,MOLLUSC	1	No Quantity							59157			0
S3	2009	2009	2009	2	0	2	Export	478	Mauritania	MRT	504	Morocco	MAR								03	FISH,CRUSTACEANS,MOLLUSC	1	No Quantity							230975			0
S3	2009	2009	2009	2	0	2	Export	478	Mauritania	MRT	566	Nigeria	NGA								03	FISH,CRUSTACEANS,MOLLUSC	1	No Quantity							160352			0
S3	2009	2009	2009	2	0	2	Export	478	Mauritania	MRT	620	Portugal	PRT								03	FISH,CRUSTACEANS,MOLLUSC	1	No Quantity							3558357			0
S3	2009	2009	2009	2	0	2	Export	478	Mauritania	MRT	643	Russian Federation	RUS								03	FISH,CRUSTACEANS,MOLLUSC	1	No Quantity							1397211			0
S3	2009	2009	2009	2	0	2	Export	478	Mauritania	MRT	699	India	IND								03	FISH,CRUSTACEANS,MOLLUSC	1	No Quantity							108648			0
S3	2009	2009	2009	2	0	2	Export	478	Mauritania	MRT	724	Spain	ESP								03	FISH,CRUSTACEANS,MOLLUSC	1	No Quantity							85636748			0
S3	2009	2009	2009	2	0	2	Export	478	Mauritania	MRT	764	Thailand	THA								03	FISH,CRUSTACEANS,MOLLUSC	1	No Quantity							190106			0
S3	2009	2009	2009	2	0	2	Export	478	Mauritania	MRT	788	Tunisia	TUN								03	FISH,CRUSTACEANS,MOLLUSC	1	No Quantity							109937			0
S3	2009	2009	2009	2	0	2	Export	478	Mauritania	MRT	792	Turkey	TUR								03	FISH,CRUSTACEANS,MOLLUSC	1	No Quantity							193323			0
S3	2009	2009	2009	2	0	2	Export	478	Mauritania	MRT	818	Egypt	EGY								03	FISH,CRUSTACEANS,MOLLUSC	1	No Quantity							180883			0
S3	2009	2009	2009	2	0	2	Export	478	Mauritania	MRT	834	United Rep. of Tanzania	TZA								03	FISH,CRUSTACEANS,MOLLUSC	1	No Quantity							17830			0
S3	2009	2009	2009	2	0	2	Export	478	Mauritania	MRT	842	USA	USA								03	FISH,CRUSTACEANS,MOLLUSC	1	No Quantity							43072			0
S3	2009	2009	2009	2	0	2	Export	478	Mauritania	MRT	899	Areas, nes									03	FISH,CRUSTACEANS,MOLLUSC	1	No Quantity							11364			0
S3	2009	2009	2009	2	0	2	Export	458	Malaysia	MYS	0	World	WLD								04	CEREALS,CEREAL PREPRTNS.	1	No Quantity							375900849			0
S3	2009	2009	2009	2	0	2	Export	458	Malaysia	MYS	12	Algeria	DZA								04	CEREALS,CEREAL PREPRTNS.	1	No Quantity							173636			0
S3	2009	2009	2009	2	0	2	Export	458	Malaysia	MYS	24	Angola	AGO								04	CEREALS,CEREAL PREPRTNS.	1	No Quantity							65933			0
S3	2009	2009	2009	2	0	2	Export	458	Malaysia	MYS	28	Antigua and Barbuda	ATG								04	CEREALS,CEREAL PREPRTNS.	1	No Quantity							1451			0
S3	2009	2009	2009	2	0	2	Export	458	Malaysia	MYS	36	Australia	AUS								04	CEREALS,CEREAL PREPRTNS.	1	No Quantity							10840768			0
S3	2009	2009	2009	2	0	2	Export	458	Malaysia	MYS	44	Bahamas	BHS								04	CEREALS,CEREAL PREPRTNS.	1	No Quantity							98177			0
S3	2009	2009	2009	2	0	2	Export	458	Malaysia	MYS	48	Bahrain	BHR								04	CEREALS,CEREAL PREPRTNS.	1	No Quantity							1824252			0
S3	2009	2009	2009	2	0	2	Export	458	Malaysia	MYS	50	Bangladesh	BGD								04	CEREALS,CEREAL PREPRTNS.	1	No Quantity							1579403			0
S3	2009	2009	2009	2	0	2	Export	458	Malaysia	MYS	56	Belgium	BEL								04	CEREALS,CEREAL PREPRTNS.	1	No Quantity							143892			0
S3	2009	2009	2009	2	0	2	Export	458	Malaysia	MYS	60	Bermuda	BMU								04	CEREALS,CEREAL PREPRTNS.	1	No Quantity							15562			0
S3	2009	2009	2009	2	0	2	Export	458	Malaysia	MYS	76	Brazil	BRA								04	CEREALS,CEREAL PREPRTNS.	1	No Quantity							36311			0
S3	2009	2009	2009	2	0	2	Export	458	Malaysia	MYS	90	Solomon Isds	SLB								04	CEREALS,CEREAL PREPRTNS.	1	No Quantity							419716			0
S3	2009	2009	2009	2	0	2	Export	458	Malaysia	MYS	96	Brunei Darussalam	BRN								04	CEREALS,CEREAL PREPRTNS.	1	No Quantity							14118519			0
S3	2009	2009	2009	2	0	2	Export	458	Malaysia	MYS	104	Myanmar	MMR								04	CEREALS,CEREAL PREPRTNS.	1	No Quantity							2872424			0
S3	2009	2009	2009	2	0	2	Export	458	Malaysia	MYS	116	Cambodia	KHM								04	CEREALS,CEREAL PREPRTNS.	1	No Quantity							1905380			0
S3	2009	2009	2009	2	0	2	Export	458	Malaysia	MYS	120	Cameroon	CMR								04	CEREALS,CEREAL PREPRTNS.	1	No Quantity							4622			0
S3	2009	2009	2009	2	0	2	Export	458	Malaysia	MYS	124	Canada	CAN								04	CEREALS,CEREAL PREPRTNS.	1	No Quantity							2046907			0
S3	2009	2009	2009	2	0	2	Export	458	Malaysia	MYS	144	Sri Lanka	LKA								04	CEREALS,CEREAL PREPRTNS.	1	No Quantity							1587915			0
S3	2009	2009	2009	2	0	2	Export	458	Malaysia	MYS	152	Chile	CHL								04	CEREALS,CEREAL PREPRTNS.	1	No Quantity							122649			0
S3	2009	2009	2009	2	0	2	Export	458	Malaysia	MYS	156	China	CHN								04	CEREALS,CEREAL PREPRTNS.	1	No Quantity							4900389			0
S3	2009	2009	2009	2	0	2	Export	458	Malaysia	MYS	162	Christmas Isds	CXR								04	CEREALS,CEREAL PREPRTNS.	1	No Quantity							33667			0
S3	2009	2009	2009	2	0	2	Export	458	Malaysia	MYS	170	Colombia	COL								04	CEREALS,CEREAL PREPRTNS.	1	No Quantity							23299			0
S3	2009	2009	2009	2	0	2	Export	458	Malaysia	MYS	174	Comoros	COM								04	CEREALS,CEREAL PREPRTNS.	1	No Quantity							24748			0
S3	2009	2009	2009	2	0	2	Export	458	Malaysia	MYS	175	Mayotte	MYT								04	CEREALS,CEREAL PREPRTNS.	1	No Quantity							143645			0
S3	2009	2009	2009	2	0	2	Export	458	Malaysia	MYS	178	Congo	COG								04	CEREALS,CEREAL PREPRTNS.	1	No Quantity							8057			0
S3	2009	2009	2009	2	0	2	Export	458	Malaysia	MYS	180	Dem. Rep. of the Congo	COD								04	CEREALS,CEREAL PREPRTNS.	1	No Quantity							4969			0
S3	2009	2009	2009	2	0	2	Export	458	Malaysia	MYS	192	Cuba	CUB								04	CEREALS,CEREAL PREPRTNS.	1	No Quantity							10457			0
S3	2009	2009	2009	2	0	2	Export	458	Malaysia	MYS	196	Cyprus	CYP								04	CEREALS,CEREAL PREPRTNS.	1	No Quantity							2460			0
S3	2009	2009	2009	2	0	2	Export	458	Malaysia	MYS	204	Benin	BEN								04	CEREALS,CEREAL PREPRTNS.	1	No Quantity							290448			0
S3	2009	2009	2009	2	0	2	Export	458	Malaysia	MYS	208	Denmark	DNK								04	CEREALS,CEREAL PREPRTNS.	1	No Quantity							29210			0
S3	2009	2009	2009	2	0	2	Export	458	Malaysia	MYS	231	Ethiopia	ETH								04	CEREALS,CEREAL PREPRTNS.	1	No Quantity							35688			0
S3	2009	2009	2009	2	0	2	Export	458	Malaysia	MYS	242	Fiji	FJI								04	CEREALS,CEREAL PREPRTNS.	1	No Quantity							133432			0
S3	2009	2009	2009	2	0	2	Export	458	Malaysia	MYS	246	Finland	FIN								04	CEREALS,CEREAL PREPRTNS.	1	No Quantity							348654			0
S3	2009	2009	2009	2	0	2	Export	458	Malaysia	MYS	251	France	FRA								04	CEREALS,CEREAL PREPRTNS.	1	No Quantity							593863			0
S3	2009	2009	2009	2	0	2	Export	458	Malaysia	MYS	258	French Polynesia	PYF								04	CEREALS,CEREAL PREPRTNS.	1	No Quantity							68033			0
S3	2009	2009	2009	2	0	2	Export	458	Malaysia	MYS	262	Djibouti	DJI								04	CEREALS,CEREAL PREPRTNS.	1	No Quantity							729464			0
S3	2009	2009	2009	2	0	2	Export	458	Malaysia	MYS	266	Gabon	GAB								04	CEREALS,CEREAL PREPRTNS.	1	No Quantity							33490			0
S3	2009	2009	2009	2	0	2	Export	458	Malaysia	MYS	270	Gambia	GMB								04	CEREALS,CEREAL PREPRTNS.	1	No Quantity							59919			0
S3	2009	2009	2009	2	0	2	Export	458	Malaysia	MYS	275	State of Palestine	PSE								04	CEREALS,CEREAL PREPRTNS.	1	No Quantity							89778			0
S3	2009	2009	2009	2	0	2	Export	458	Malaysia	MYS	276	Germany	DEU								04	CEREALS,CEREAL PREPRTNS.	1	No Quantity							39783			0
S3	2009	2009	2009	2	0	2	Export	458	Malaysia	MYS	288	Ghana	GHA								04	CEREALS,CEREAL PREPRTNS.	1	No Quantity							1096721			0
S3	2009	2009	2009	2	0	2	Export	458	Malaysia	MYS	296	Kiribati	KIR								04	CEREALS,CEREAL PREPRTNS.	1	No Quantity							84610			0
S3	2009	2009	2009	2	0	2	Export	458	Malaysia	MYS	316	Guam	GUM								04	CEREALS,CEREAL PREPRTNS.	1	No Quantity							159173			0
S3	2009	2009	2009	2	0	2	Export	458	Malaysia	MYS	328	Guyana	GUY								04	CEREALS,CEREAL PREPRTNS.	1	No Quantity							62123			0
S3	2009	2009	2009	2	0	2	Export	458	Malaysia	MYS	332	Haiti	HTI								04	CEREALS,CEREAL PREPRTNS.	1	No Quantity							4309			0
S3	2009	2009	2009	2	0	2	Export	458	Malaysia	MYS	344	China, Hong Kong SAR	HKG								04	CEREALS,CEREAL PREPRTNS.	1	No Quantity							22208644			0
S3	2009	2009	2009	2	0	2	Export	458	Malaysia	MYS	360	Indonesia	IDN								04	CEREALS,CEREAL PREPRTNS.	1	No Quantity							33003833			0
S3	2009	2009	2009	2	0	2	Export	458	Malaysia	MYS	364	Iran	IRN								04	CEREALS,CEREAL PREPRTNS.	1	No Quantity							1189382			0
S3	2009	2009	2009	2	0	2	Export	458	Malaysia	MYS	368	Iraq	IRQ								04	CEREALS,CEREAL PREPRTNS.	1	No Quantity							965904			0
S3	2009	2009	2009	2	0	2	Export	458	Malaysia	MYS	372	Ireland	IRL								04	CEREALS,CEREAL PREPRTNS.	1	No Quantity							40899			0
S3	2009	2009	2009	2	0	2	Export	458	Malaysia	MYS	381	Italy	ITA								04	CEREALS,CEREAL PREPRTNS.	1	No Quantity							44703			0
S3	2009	2009	2009	2	0	2	Export	458	Malaysia	MYS	384	Côte d'Ivoire	CIV								04	CEREALS,CEREAL PREPRTNS.	1	No Quantity							7652			0
S3	2009	2009	2009	2	0	2	Export	458	Malaysia	MYS	392	Japan	JPN								04	CEREALS,CEREAL PREPRTNS.	1	No Quantity							15356233			0
S3	2009	2009	2009	2	0	2	Export	458	Malaysia	MYS	400	Jordan	JOR								04	CEREALS,CEREAL PREPRTNS.	1	No Quantity							1582392			0
S3	2009	2009	2009	2	0	2	Export	458	Malaysia	MYS	404	Kenya	KEN								04	CEREALS,CEREAL PREPRTNS.	1	No Quantity							130145			0
S3	2009	2009	2009	2	0	2	Export	458	Malaysia	MYS	408	Dem. People's Rep. of Korea	PRK								04	CEREALS,CEREAL PREPRTNS.	1	No Quantity							34520			0
S3	2009	2009	2009	2	0	2	Export	458	Malaysia	MYS	410	Rep. of Korea	KOR								04	CEREALS,CEREAL PREPRTNS.	1	No Quantity							8563432			0
S3	2009	2009	2009	2	0	2	Export	458	Malaysia	MYS	414	Kuwait	KWT								04	CEREALS,CEREAL PREPRTNS.	1	No Quantity							1629039			0
S3	2009	2009	2009	2	0	2	Export	458	Malaysia	MYS	422	Lebanon	LBN								04	CEREALS,CEREAL PREPRTNS.	1	No Quantity							982218			0
S3	2009	2009	2009	2	0	2	Export	458	Malaysia	MYS	428	Latvia	LVA								04	CEREALS,CEREAL PREPRTNS.	1	No Quantity							213430			0
S3	2009	2009	2009	2	0	2	Export	458	Malaysia	MYS	430	Liberia	LBR								04	CEREALS,CEREAL PREPRTNS.	1	No Quantity							21769			0
S3	2009	2009	2009	2	0	2	Export	458	Malaysia	MYS	434	Libya	LBY								04	CEREALS,CEREAL PREPRTNS.	1	No Quantity							1462981			0
S3	2009	2009	2009	2	0	2	Export	458	Malaysia	MYS	446	China, Macao SAR	MAC								04	CEREALS,CEREAL PREPRTNS.	1	No Quantity							557842			0
S3	2009	2009	2009	2	0	2	Export	458	Malaysia	MYS	450	Madagascar	MDG								04	CEREALS,CEREAL PREPRTNS.	1	No Quantity							87039			0
S3	2009	2009	2009	2	0	2	Export	458	Malaysia	MYS	454	Malawi	MWI								04	CEREALS,CEREAL PREPRTNS.	1	No Quantity							72168			0
S3	2009	2009	2009	2	0	2	Export	458	Malaysia	MYS	462	Maldives	MDV								04	CEREALS,CEREAL PREPRTNS.	1	No Quantity							2335775			0
S3	2009	2009	2009	2	0	2	Export	458	Malaysia	MYS	466	Mali	MLI								04	CEREALS,CEREAL PREPRTNS.	1	No Quantity							17507			0
S3	2009	2009	2009	2	0	2	Export	458	Malaysia	MYS	470	Malta	MLT								04	CEREALS,CEREAL PREPRTNS.	1	No Quantity							41664			0
S3	2009	2009	2009	2	0	2	Export	458	Malaysia	MYS	478	Mauritania	MRT								04	CEREALS,CEREAL PREPRTNS.	1	No Quantity							17153			0
S3	2009	2009	2009	2	0	2	Export	458	Malaysia	MYS	480	Mauritius	MUS								04	CEREALS,CEREAL PREPRTNS.	1	No Quantity							5099350			0
S3	2009	2009	2009	2	0	2	Export	458	Malaysia	MYS	484	Mexico	MEX								04	CEREALS,CEREAL PREPRTNS.	1	No Quantity							23687			0
S3	2009	2009	2009	2	0	2	Export	458	Malaysia	MYS	490	Other Asia, nes									04	CEREALS,CEREAL PREPRTNS.	1	No Quantity							7023363			0
S3	2009	2009	2009	2	0	2	Export	458	Malaysia	MYS	496	Mongolia	MNG								04	CEREALS,CEREAL PREPRTNS.	1	No Quantity							203797			0
S3	2009	2009	2009	2	0	2	Export	458	Malaysia	MYS	504	Morocco	MAR								04	CEREALS,CEREAL PREPRTNS.	1	No Quantity							74309			0
S3	2009	2009	2009	2	0	2	Export	458	Malaysia	MYS	508	Mozambique	MOZ								04	CEREALS,CEREAL PREPRTNS.	1	No Quantity							60786			0
S3	2009	2009	2009	2	0	2	Export	458	Malaysia	MYS	512	Oman	OMN								04	CEREALS,CEREAL PREPRTNS.	1	No Quantity							3168439			0
S3	2009	2009	2009	2	0	2	Export	458	Malaysia	MYS	516	Namibia	NAM								04	CEREALS,CEREAL PREPRTNS.	1	No Quantity							16502			0
S3	2009	2009	2009	2	0	2	Export	458	Malaysia	MYS	524	Nepal	NPL								04	CEREALS,CEREAL PREPRTNS.	1	No Quantity							30449			0
S3	2009	2009	2009	2	0	2	Export	458	Malaysia	MYS	528	Netherlands	NLD								04	CEREALS,CEREAL PREPRTNS.	1	No Quantity							285960			0
S3	2009	2009	2009	2	0	2	Export	458	Malaysia	MYS	530	Neth. Antilles	ANT								04	CEREALS,CEREAL PREPRTNS.	1	No Quantity							90038			0
S3	2009	2009	2009	2	0	2	Export	458	Malaysia	MYS	540	New Caledonia	NCL								04	CEREALS,CEREAL PREPRTNS.	1	No Quantity							181011			0
S3	2009	2009	2009	2	0	2	Export	458	Malaysia	MYS	548	Vanuatu	VUT								04	CEREALS,CEREAL PREPRTNS.	1	No Quantity							63456			0
S3	2009	2009	2009	2	0	2	Export	458	Malaysia	MYS	554	New Zealand	NZL								04	CEREALS,CEREAL PREPRTNS.	1	No Quantity							1053158			0
S3	2009	2009	2009	2	0	2	Export	458	Malaysia	MYS	562	Niger	NER								04	CEREALS,CEREAL PREPRTNS.	1	No Quantity							114521			0
S3	2009	2009	2009	2	0	2	Export	458	Malaysia	MYS	566	Nigeria	NGA								04	CEREALS,CEREAL PREPRTNS.	1	No Quantity							164248			0
S3	2009	2009	2009	2	0	2	Export	458	Malaysia	MYS	579	Norway	NOR								04	CEREALS,CEREAL PREPRTNS.	1	No Quantity							4782			0
S3	2009	2009	2009	2	0	2	Export	458	Malaysia	MYS	583	FS Micronesia	FSM								04	CEREALS,CEREAL PREPRTNS.	1	No Quantity							10572			0
S3	2009	2009	2009	2	0	2	Export	458	Malaysia	MYS	584	Marshall Isds	MHL								04	CEREALS,CEREAL PREPRTNS.	1	No Quantity							22544			0
S3	2009	2009	2009	2	0	2	Export	458	Malaysia	MYS	586	Pakistan	PAK								04	CEREALS,CEREAL PREPRTNS.	1	No Quantity							410859			0
S3	2009	2009	2009	2	0	2	Export	458	Malaysia	MYS	591	Panama	PAN								04	CEREALS,CEREAL PREPRTNS.	1	No Quantity							54800			0
S3	2009	2009	2009	2	0	2	Export	458	Malaysia	MYS	598	Papua New Guinea	PNG								04	CEREALS,CEREAL PREPRTNS.	1	No Quantity							848593			0
S3	2009	2009	2009	2	0	2	Export	458	Malaysia	MYS	608	Philippines	PHL								04	CEREALS,CEREAL PREPRTNS.	1	No Quantity							11655463			0
S3	2009	2009	2009	2	0	2	Export	458	Malaysia	MYS	616	Poland	POL								04	CEREALS,CEREAL PREPRTNS.	1	No Quantity							1716			0
S3	2009	2009	2009	2	0	2	Export	458	Malaysia	MYS	626	Timor-Leste	TLS								04	CEREALS,CEREAL PREPRTNS.	1	No Quantity							32565			0
S3	2009	2009	2009	2	0	2	Export	458	Malaysia	MYS	634	Qatar	QAT								04	CEREALS,CEREAL PREPRTNS.	1	No Quantity							1272126			0
S3	2009	2009	2009	2	0	2	Export	458	Malaysia	MYS	643	Russian Federation	RUS								04	CEREALS,CEREAL PREPRTNS.	1	No Quantity							71577			0
S3	2009	2009	2009	2	0	2	Export	458	Malaysia	MYS	682	Saudi Arabia	SAU								04	CEREALS,CEREAL PREPRTNS.	1	No Quantity							8966310			0
S3	2009	2009	2009	2	0	2	Export	458	Malaysia	MYS	686	Senegal	SEN								04	CEREALS,CEREAL PREPRTNS.	1	No Quantity							20640			0
S3	2009	2009	2009	2	0	2	Export	458	Malaysia	MYS	690	Seychelles	SYC								04	CEREALS,CEREAL PREPRTNS.	1	No Quantity							459093			0
S3	2009	2009	2009	2	0	2	Export	458	Malaysia	MYS	694	Sierra Leone	SLE								04	CEREALS,CEREAL PREPRTNS.	1	No Quantity							101430			0
S3	2009	2009	2009	2	0	2	Export	458	Malaysia	MYS	699	India	IND								04	CEREALS,CEREAL PREPRTNS.	1	No Quantity							4367171			0
S3	2009	2009	2009	2	0	2	Export	458	Malaysia	MYS	702	Singapore	SGP								04	CEREALS,CEREAL PREPRTNS.	1	No Quantity							112033719			0
S3	2009	2009	2009	2	0	2	Export	458	Malaysia	MYS	704	Viet Nam	VNM								04	CEREALS,CEREAL PREPRTNS.	1	No Quantity							16685106			0
S3	2009	2009	2009	2	0	2	Export	458	Malaysia	MYS	706	Somalia	SOM								04	CEREALS,CEREAL PREPRTNS.	1	No Quantity							230536			0
S3	2009	2009	2009	2	0	2	Export	458	Malaysia	MYS	710	South Africa	ZAF								04	CEREALS,CEREAL PREPRTNS.	1	No Quantity							904553			0
S3	2009	2009	2009	2	0	2	Export	458	Malaysia	MYS	724	Spain	ESP								04	CEREALS,CEREAL PREPRTNS.	1	No Quantity							30264			0
S3	2009	2009	2009	2	0	2	Export	458	Malaysia	MYS	736	Fmr Sudan	SDN								04	CEREALS,CEREAL PREPRTNS.	1	No Quantity							26548			0
S3	2009	2009	2009	2	0	2	Export	458	Malaysia	MYS	740	Suriname	SUR								04	CEREALS,CEREAL PREPRTNS.	1	No Quantity							35505			0
S3	2009	2009	2009	2	0	2	Export	458	Malaysia	MYS	757	Switzerland	CHE								04	CEREALS,CEREAL PREPRTNS.	1	No Quantity							23483			0
S3	2009	2009	2009	2	0	2	Export	458	Malaysia	MYS	760	Syria	SYR								04	CEREALS,CEREAL PREPRTNS.	1	No Quantity							118900			0
S3	2009	2009	2009	2	0	2	Export	458	Malaysia	MYS	764	Thailand	THA								04	CEREALS,CEREAL PREPRTNS.	1	No Quantity							33267247			0
S3	2009	2009	2009	2	0	2	Export	458	Malaysia	MYS	768	Togo	TGO								04	CEREALS,CEREAL PREPRTNS.	1	No Quantity							153973			0
S3	2009	2009	2009	2	0	2	Export	458	Malaysia	MYS	776	Tonga	TON								04	CEREALS,CEREAL PREPRTNS.	1	No Quantity							28871			0
S3	2009	2009	2009	2	0	2	Export	458	Malaysia	MYS	780	Trinidad and Tobago	TTO								04	CEREALS,CEREAL PREPRTNS.	1	No Quantity							77273			0
S3	2009	2009	2009	2	0	2	Export	458	Malaysia	MYS	784	United Arab Emirates	ARE								04	CEREALS,CEREAL PREPRTNS.	1	No Quantity							8549458			0
S3	2009	2009	2009	2	0	2	Export	458	Malaysia	MYS	792	Turkey	TUR								04	CEREALS,CEREAL PREPRTNS.	1	No Quantity							28243			0
S3	2009	2009	2009	2	0	2	Export	458	Malaysia	MYS	795	Turkmenistan	TKM								04	CEREALS,CEREAL PREPRTNS.	1	No Quantity							17126			0
S3	2009	2009	2009	2	0	2	Export	458	Malaysia	MYS	798	Tuvalu	TUV								04	CEREALS,CEREAL PREPRTNS.	1	No Quantity							7653			0
S3	2009	2009	2009	2	0	2	Export	458	Malaysia	MYS	800	Uganda	UGA								04	CEREALS,CEREAL PREPRTNS.	1	No Quantity							35830			0
S3	2009	2009	2009	2	0	2	Export	458	Malaysia	MYS	818	Egypt	EGY								04	CEREALS,CEREAL PREPRTNS.	1	No Quantity							201844			0
S3	2009	2009	2009	2	0	2	Export	458	Malaysia	MYS	826	United Kingdom	GBR								04	CEREALS,CEREAL PREPRTNS.	1	No Quantity							4877748			0
S3	2009	2009	2009	2	0	2	Export	458	Malaysia	MYS	834	United Rep. of Tanzania	TZA								04	CEREALS,CEREAL PREPRTNS.	1	No Quantity							44724			0
S3	2009	2009	2009	2	0	2	Export	458	Malaysia	MYS	842	USA	USA								04	CEREALS,CEREAL PREPRTNS.	1	No Quantity							12264508			0
S3	2009	2009	2009	2	0	2	Export	458	Malaysia	MYS	876	Wallis and Futuna Isds	WLF								04	CEREALS,CEREAL PREPRTNS.	1	No Quantity							14362			0
S3	2009	2009	2009	2	0	2	Export	458	Malaysia	MYS	882	Samoa	WSM								04	CEREALS,CEREAL PREPRTNS.	1	No Quantity							175966			0
S3	2009	2009	2009	2	0	2	Export	458	Malaysia	MYS	887	Yemen	YEM								04	CEREALS,CEREAL PREPRTNS.	1	No Quantity							2526125			0
S3	2009	2009	2009	2	0	2	Export	458	Malaysia	MYS	899	Areas, nes									04	CEREALS,CEREAL PREPRTNS.	1	No Quantity							153741			0
S3	2009	2009	2009	2	0	2	Export	478	Mauritania	MRT	0	World	WLD								04	CEREALS,CEREAL PREPRTNS.	1	No Quantity							261986			0
S3	2009	2009	2009	2	0	2	Export	478	Mauritania	MRT	251	France	FRA								04	CEREALS,CEREAL PREPRTNS.	1	No Quantity							261986			0
S3	2009	2009	2009	2	0	2	Export	458	Malaysia	MYS	0	World	WLD								05	VEGETABLES AND FRUIT	1	No Quantity							326338548			0
S3	2009	2009	2009	2	0	2	Export	458	Malaysia	MYS	12	Algeria	DZA								05	VEGETABLES AND FRUIT	1	No Quantity							107411			0
S3	2009	2009	2009	2	0	2	Export	458	Malaysia	MYS	24	Angola	AGO								05	VEGETABLES AND FRUIT	1	No Quantity							103257			0
S3	2009	2009	2009	2	0	2	Export	458	Malaysia	MYS	28	Antigua and Barbuda	ATG								05	VEGETABLES AND FRUIT	1	No Quantity							21636			0
S3	2009	2009	2009	2	0	2	Export	458	Malaysia	MYS	31	Azerbaijan	AZE								05	VEGETABLES AND FRUIT	1	No Quantity							28885			0
S3	2009	2009	2009	2	0	2	Export	458	Malaysia	MYS	32	Argentina	ARG								05	VEGETABLES AND FRUIT	1	No Quantity							52689			0
S3	2009	2009	2009	2	0	2	Export	458	Malaysia	MYS	36	Australia	AUS								05	VEGETABLES AND FRUIT	1	No Quantity							8421705			0
S3	2009	2009	2009	2	0	2	Export	458	Malaysia	MYS	40	Austria	AUT								05	VEGETABLES AND FRUIT	1	No Quantity							16180			0
S3	2009	2009	2009	2	0	2	Export	458	Malaysia	MYS	44	Bahamas	BHS								05	VEGETABLES AND FRUIT	1	No Quantity							332			0
S3	2009	2009	2009	2	0	2	Export	458	Malaysia	MYS	48	Bahrain	BHR								05	VEGETABLES AND FRUIT	1	No Quantity							1076674			0
S3	2009	2009	2009	2	0	2	Export	458	Malaysia	MYS	50	Bangladesh	BGD								05	VEGETABLES AND FRUIT	1	No Quantity							1323487			0
S3	2009	2009	2009	2	0	2	Export	458	Malaysia	MYS	52	Barbados	BRB								05	VEGETABLES AND FRUIT	1	No Quantity							11743			0
S3	2009	2009	2009	2	0	2	Export	458	Malaysia	MYS	56	Belgium	BEL								05	VEGETABLES AND FRUIT	1	No Quantity							350202			0
S3	2009	2009	2009	2	0	2	Export	458	Malaysia	MYS	60	Bermuda	BMU								05	VEGETABLES AND FRUIT	1	No Quantity							27014			0
S3	2009	2009	2009	2	0	2	Export	458	Malaysia	MYS	70	Bosnia Herzegovina	BIH								05	VEGETABLES AND FRUIT	1	No Quantity							3807			0
S3	2009	2009	2009	2	0	2	Export	458	Malaysia	MYS	76	Brazil	BRA								05	VEGETABLES AND FRUIT	1	No Quantity							4195538			0
S3	2009	2009	2009	2	0	2	Export	458	Malaysia	MYS	84	Belize	BLZ								05	VEGETABLES AND FRUIT	1	No Quantity							423947			0
S3	2009	2009	2009	2	0	2	Export	458	Malaysia	MYS	90	Solomon Isds	SLB								05	VEGETABLES AND FRUIT	1	No Quantity							72154			0
S3	2009	2009	2009	2	0	2	Export	458	Malaysia	MYS	96	Brunei Darussalam	BRN								05	VEGETABLES AND FRUIT	1	No Quantity							5967402			0
S3	2009	2009	2009	2	0	2	Export	458	Malaysia	MYS	100	Bulgaria	BGR								05	VEGETABLES AND FRUIT	1	No Quantity							145794			0
S3	2009	2009	2009	2	0	2	Export	458	Malaysia	MYS	104	Myanmar	MMR								05	VEGETABLES AND FRUIT	1	No Quantity							31619			0
S3	2009	2009	2009	2	0	2	Export	458	Malaysia	MYS	116	Cambodia	KHM								05	VEGETABLES AND FRUIT	1	No Quantity							731864			0
S3	2009	2009	2009	2	0	2	Export	458	Malaysia	MYS	124	Canada	CAN								05	VEGETABLES AND FRUIT	1	No Quantity							1349131			0
S3	2009	2009	2009	2	0	2	Export	458	Malaysia	MYS	132	Cabo Verde	CPV								05	VEGETABLES AND FRUIT	1	No Quantity							26145			0
S3	2009	2009	2009	2	0	2	Export	458	Malaysia	MYS	144	Sri Lanka	LKA								05	VEGETABLES AND FRUIT	1	No Quantity							296914			0
S3	2009	2009	2009	2	0	2	Export	458	Malaysia	MYS	152	Chile	CHL								05	VEGETABLES AND FRUIT	1	No Quantity							148204			0
S3	2009	2009	2009	2	0	2	Export	458	Malaysia	MYS	156	China	CHN								05	VEGETABLES AND FRUIT	1	No Quantity							1705973			0
S3	2009	2009	2009	2	0	2	Export	458	Malaysia	MYS	170	Colombia	COL								05	VEGETABLES AND FRUIT	1	No Quantity							23330			0
S3	2009	2009	2009	2	0	2	Export	458	Malaysia	MYS	174	Comoros	COM								05	VEGETABLES AND FRUIT	1	No Quantity							13090			0
S3	2009	2009	2009	2	0	2	Export	458	Malaysia	MYS	175	Mayotte	MYT								05	VEGETABLES AND FRUIT	1	No Quantity							85583			0
S3	2009	2009	2009	2	0	2	Export	458	Malaysia	MYS	178	Congo	COG								05	VEGETABLES AND FRUIT	1	No Quantity							10495			0
S3	2009	2009	2009	2	0	2	Export	458	Malaysia	MYS	180	Dem. Rep. of the Congo	COD								05	VEGETABLES AND FRUIT	1	No Quantity							25765			0
S3	2009	2009	2009	2	0	2	Export	458	Malaysia	MYS	191	Croatia	HRV								05	VEGETABLES AND FRUIT	1	No Quantity							27825			0
S3	2009	2009	2009	2	0	2	Export	458	Malaysia	MYS	192	Cuba	CUB								05	VEGETABLES AND FRUIT	1	No Quantity							112424			0
S3	2009	2009	2009	2	0	2	Export	458	Malaysia	MYS	196	Cyprus	CYP								05	VEGETABLES AND FRUIT	1	No Quantity							95037			0
S3	2009	2009	2009	2	0	2	Export	458	Malaysia	MYS	204	Benin	BEN								05	VEGETABLES AND FRUIT	1	No Quantity							113701			0
S3	2009	2009	2009	2	0	2	Export	458	Malaysia	MYS	208	Denmark	DNK								05	VEGETABLES AND FRUIT	1	No Quantity							29287			0
S3	2009	2009	2009	2	0	2	Export	458	Malaysia	MYS	214	Dominican Rep.	DOM								05	VEGETABLES AND FRUIT	1	No Quantity							60348			0
S3	2009	2009	2009	2	0	2	Export	458	Malaysia	MYS	231	Ethiopia	ETH								05	VEGETABLES AND FRUIT	1	No Quantity							33995			0
S3	2009	2009	2009	2	0	2	Export	458	Malaysia	MYS	233	Estonia	EST								05	VEGETABLES AND FRUIT	1	No Quantity							49189			0
S3	2009	2009	2009	2	0	2	Export	458	Malaysia	MYS	242	Fiji	FJI								05	VEGETABLES AND FRUIT	1	No Quantity							211458			0
S3	2009	2009	2009	2	0	2	Export	458	Malaysia	MYS	246	Finland	FIN								05	VEGETABLES AND FRUIT	1	No Quantity							1321667			0
S3	2009	2009	2009	2	0	2	Export	458	Malaysia	MYS	251	France	FRA								05	VEGETABLES AND FRUIT	1	No Quantity							1658470			0
S3	2009	2009	2009	2	0	2	Export	458	Malaysia	MYS	258	French Polynesia	PYF								05	VEGETABLES AND FRUIT	1	No Quantity							155007			0
S3	2009	2009	2009	2	0	2	Export	458	Malaysia	MYS	262	Djibouti	DJI								05	VEGETABLES AND FRUIT	1	No Quantity							95186			0
S3	2009	2009	2009	2	0	2	Export	458	Malaysia	MYS	266	Gabon	GAB								05	VEGETABLES AND FRUIT	1	No Quantity							21488			0
S3	2009	2009	2009	2	0	2	Export	458	Malaysia	MYS	270	Gambia	GMB								05	VEGETABLES AND FRUIT	1	No Quantity							10867			0
S3	2009	2009	2009	2	0	2	Export	458	Malaysia	MYS	276	Germany	DEU								05	VEGETABLES AND FRUIT	1	No Quantity							1286367			0
S3	2009	2009	2009	2	0	2	Export	458	Malaysia	MYS	288	Ghana	GHA								05	VEGETABLES AND FRUIT	1	No Quantity							61446			0
S3	2009	2009	2009	2	0	2	Export	458	Malaysia	MYS	296	Kiribati	KIR								05	VEGETABLES AND FRUIT	1	No Quantity							1585			0
S3	2009	2009	2009	2	0	2	Export	458	Malaysia	MYS	300	Greece	GRC								05	VEGETABLES AND FRUIT	1	No Quantity							158443			0
S3	2009	2009	2009	2	0	2	Export	458	Malaysia	MYS	316	Guam	GUM								05	VEGETABLES AND FRUIT	1	No Quantity							69618			0
S3	2009	2009	2009	2	0	2	Export	458	Malaysia	MYS	328	Guyana	GUY								05	VEGETABLES AND FRUIT	1	No Quantity							60514			0
S3	2009	2009	2009	2	0	2	Export	458	Malaysia	MYS	332	Haiti	HTI								05	VEGETABLES AND FRUIT	1	No Quantity							47638			0
S3	2009	2009	2009	2	0	2	Export	458	Malaysia	MYS	334	Heard Island and McDonald Islands	HMD								05	VEGETABLES AND FRUIT	1	No Quantity							3253			0
S3	2009	2009	2009	2	0	2	Export	458	Malaysia	MYS	340	Honduras	HND								05	VEGETABLES AND FRUIT	1	No Quantity							24098			0
S3	2009	2009	2009	2	0	2	Export	458	Malaysia	MYS	344	China, Hong Kong SAR	HKG								05	VEGETABLES AND FRUIT	1	No Quantity							16476314			0
S3	2009	2009	2009	2	0	2	Export	458	Malaysia	MYS	360	Indonesia	IDN								05	VEGETABLES AND FRUIT	1	No Quantity							20031384			0
S3	2009	2009	2009	2	0	2	Export	458	Malaysia	MYS	364	Iran	IRN								05	VEGETABLES AND FRUIT	1	No Quantity							1748947			0
S3	2009	2009	2009	2	0	2	Export	458	Malaysia	MYS	368	Iraq	IRQ								05	VEGETABLES AND FRUIT	1	No Quantity							33161			0
S3	2009	2009	2009	2	0	2	Export	458	Malaysia	MYS	372	Ireland	IRL								05	VEGETABLES AND FRUIT	1	No Quantity							3076			0
S3	2009	2009	2009	2	0	2	Export	458	Malaysia	MYS	381	Italy	ITA								05	VEGETABLES AND FRUIT	1	No Quantity							1425277			0
S3	2009	2009	2009	2	0	2	Export	458	Malaysia	MYS	388	Jamaica	JAM								05	VEGETABLES AND FRUIT	1	No Quantity							2265923			0
S3	2009	2009	2009	2	0	2	Export	458	Malaysia	MYS	392	Japan	JPN								05	VEGETABLES AND FRUIT	1	No Quantity							4777709			0
S3	2009	2009	2009	2	0	2	Export	458	Malaysia	MYS	400	Jordan	JOR								05	VEGETABLES AND FRUIT	1	No Quantity							1513665			0
S3	2009	2009	2009	2	0	2	Export	458	Malaysia	MYS	404	Kenya	KEN								05	VEGETABLES AND FRUIT	1	No Quantity							43370			0
S3	2009	2009	2009	2	0	2	Export	458	Malaysia	MYS	410	Rep. of Korea	KOR								05	VEGETABLES AND FRUIT	1	No Quantity							771065			0
S3	2009	2009	2009	2	0	2	Export	458	Malaysia	MYS	414	Kuwait	KWT								05	VEGETABLES AND FRUIT	1	No Quantity							1390667			0
S3	2009	2009	2009	2	0	2	Export	458	Malaysia	MYS	422	Lebanon	LBN								05	VEGETABLES AND FRUIT	1	No Quantity							150965			0
S3	2009	2009	2009	2	0	2	Export	458	Malaysia	MYS	430	Liberia	LBR								05	VEGETABLES AND FRUIT	1	No Quantity							26978			0
S3	2009	2009	2009	2	0	2	Export	458	Malaysia	MYS	434	Libya	LBY								05	VEGETABLES AND FRUIT	1	No Quantity							470517			0
S3	2009	2009	2009	2	0	2	Export	458	Malaysia	MYS	440	Lithuania	LTU								05	VEGETABLES AND FRUIT	1	No Quantity							11659			0
S3	2009	2009	2009	2	0	2	Export	458	Malaysia	MYS	446	China, Macao SAR	MAC								05	VEGETABLES AND FRUIT	1	No Quantity							38939			0
S3	2009	2009	2009	2	0	2	Export	458	Malaysia	MYS	450	Madagascar	MDG								05	VEGETABLES AND FRUIT	1	No Quantity							43694			0
S3	2009	2009	2009	2	0	2	Export	458	Malaysia	MYS	454	Malawi	MWI								05	VEGETABLES AND FRUIT	1	No Quantity							2527			0
S3	2009	2009	2009	2	0	2	Export	458	Malaysia	MYS	462	Maldives	MDV								05	VEGETABLES AND FRUIT	1	No Quantity							2280884			0
S3	2009	2009	2009	2	0	2	Export	458	Malaysia	MYS	470	Malta	MLT								05	VEGETABLES AND FRUIT	1	No Quantity							13065			0
S3	2009	2009	2009	2	0	2	Export	458	Malaysia	MYS	478	Mauritania	MRT								05	VEGETABLES AND FRUIT	1	No Quantity							119241			0
S3	2009	2009	2009	2	0	2	Export	458	Malaysia	MYS	480	Mauritius	MUS								05	VEGETABLES AND FRUIT	1	No Quantity							1320796			0
S3	2009	2009	2009	2	0	2	Export	458	Malaysia	MYS	484	Mexico	MEX								05	VEGETABLES AND FRUIT	1	No Quantity							79491			0
S3	2009	2009	2009	2	0	2	Export	458	Malaysia	MYS	490	Other Asia, nes									05	VEGETABLES AND FRUIT	1	No Quantity							2161146			0
S3	2009	2009	2009	2	0	2	Export	458	Malaysia	MYS	496	Mongolia	MNG								05	VEGETABLES AND FRUIT	1	No Quantity							102054			0
S3	2009	2009	2009	2	0	2	Export	458	Malaysia	MYS	504	Morocco	MAR								05	VEGETABLES AND FRUIT	1	No Quantity							19122			0
S3	2009	2009	2009	2	0	2	Export	458	Malaysia	MYS	508	Mozambique	MOZ								05	VEGETABLES AND FRUIT	1	No Quantity							9159			0
S3	2009	2009	2009	2	0	2	Export	458	Malaysia	MYS	512	Oman	OMN								05	VEGETABLES AND FRUIT	1	No Quantity							541797			0
S3	2009	2009	2009	2	0	2	Export	458	Malaysia	MYS	516	Namibia	NAM								05	VEGETABLES AND FRUIT	1	No Quantity							5643			0
S3	2009	2009	2009	2	0	2	Export	458	Malaysia	MYS	524	Nepal	NPL								05	VEGETABLES AND FRUIT	1	No Quantity							583895			0
S3	2009	2009	2009	2	0	2	Export	458	Malaysia	MYS	528	Netherlands	NLD								05	VEGETABLES AND FRUIT	1	No Quantity							9672478			0
S3	2009	2009	2009	2	0	2	Export	458	Malaysia	MYS	530	Neth. Antilles	ANT								05	VEGETABLES AND FRUIT	1	No Quantity							83710			0
S3	2009	2009	2009	2	0	2	Export	458	Malaysia	MYS	540	New Caledonia	NCL								05	VEGETABLES AND FRUIT	1	No Quantity							35060			0
S3	2009	2009	2009	2	0	2	Export	458	Malaysia	MYS	548	Vanuatu	VUT								05	VEGETABLES AND FRUIT	1	No Quantity							1826			0
S3	2009	2009	2009	2	0	2	Export	458	Malaysia	MYS	554	New Zealand	NZL								05	VEGETABLES AND FRUIT	1	No Quantity							574737			0
S3	2009	2009	2009	2	0	2	Export	458	Malaysia	MYS	562	Niger	NER								05	VEGETABLES AND FRUIT	1	No Quantity							127711			0
S3	2009	2009	2009	2	0	2	Export	458	Malaysia	MYS	566	Nigeria	NGA								05	VEGETABLES AND FRUIT	1	No Quantity							88609			0
S3	2009	2009	2009	2	0	2	Export	458	Malaysia	MYS	584	Marshall Isds	MHL								05	VEGETABLES AND FRUIT	1	No Quantity							43			0
S3	2009	2009	2009	2	0	2	Export	458	Malaysia	MYS	586	Pakistan	PAK								05	VEGETABLES AND FRUIT	1	No Quantity							3842266			0
S3	2009	2009	2009	2	0	2	Export	458	Malaysia	MYS	591	Panama	PAN								05	VEGETABLES AND FRUIT	1	No Quantity							56228			0
S3	2009	2009	2009	2	0	2	Export	458	Malaysia	MYS	598	Papua New Guinea	PNG								05	VEGETABLES AND FRUIT	1	No Quantity							795965			0
S3	2009	2009	2009	2	0	2	Export	458	Malaysia	MYS	600	Paraguay	PRY								05	VEGETABLES AND FRUIT	1	No Quantity							374129			0
S3	2009	2009	2009	2	0	2	Export	458	Malaysia	MYS	604	Peru	PER								05	VEGETABLES AND FRUIT	1	No Quantity							179810			0
S3	2009	2009	2009	2	0	2	Export	458	Malaysia	MYS	608	Philippines	PHL								05	VEGETABLES AND FRUIT	1	No Quantity							1295456			0
S3	2009	2009	2009	2	0	2	Export	458	Malaysia	MYS	616	Poland	POL								05	VEGETABLES AND FRUIT	1	No Quantity							16905			0
S3	2009	2009	2009	2	0	2	Export	458	Malaysia	MYS	620	Portugal	PRT								05	VEGETABLES AND FRUIT	1	No Quantity							279887			0
S3	2009	2009	2009	2	0	2	Export	458	Malaysia	MYS	634	Qatar	QAT								05	VEGETABLES AND FRUIT	1	No Quantity							1170163			0
S3	2009	2009	2009	2	0	2	Export	458	Malaysia	MYS	642	Romania	ROU								05	VEGETABLES AND FRUIT	1	No Quantity							16401			0
S3	2009	2009	2009	2	0	2	Export	458	Malaysia	MYS	643	Russian Federation	RUS								05	VEGETABLES AND FRUIT	1	No Quantity							105142			0
S3	2009	2009	2009	2	0	2	Export	458	Malaysia	MYS	682	Saudi Arabia	SAU								05	VEGETABLES AND FRUIT	1	No Quantity							5721300			0
S3	2009	2009	2009	2	0	2	Export	458	Malaysia	MYS	686	Senegal	SEN								05	VEGETABLES AND FRUIT	1	No Quantity							277428			0
S3	2009	2009	2009	2	0	2	Export	458	Malaysia	MYS	690	Seychelles	SYC								05	VEGETABLES AND FRUIT	1	No Quantity							527058			0
S3	2009	2009	2009	2	0	2	Export	458	Malaysia	MYS	694	Sierra Leone	SLE								05	VEGETABLES AND FRUIT	1	No Quantity							14958			0
S3	2009	2009	2009	2	0	2	Export	458	Malaysia	MYS	699	India	IND								05	VEGETABLES AND FRUIT	1	No Quantity							3199122			0
S3	2009	2009	2009	2	0	2	Export	458	Malaysia	MYS	702	Singapore	SGP								05	VEGETABLES AND FRUIT	1	No Quantity							159702020			0
S3	2009	2009	2009	2	0	2	Export	458	Malaysia	MYS	704	Viet Nam	VNM								05	VEGETABLES AND FRUIT	1	No Quantity							2205885			0
S3	2009	2009	2009	2	0	2	Export	458	Malaysia	MYS	710	South Africa	ZAF								05	VEGETABLES AND FRUIT	1	No Quantity							139226			0
S3	2009	2009	2009	2	0	2	Export	458	Malaysia	MYS	716	Zimbabwe	ZWE								05	VEGETABLES AND FRUIT	1	No Quantity							13523			0
S3	2009	2009	2009	2	0	2	Export	458	Malaysia	MYS	724	Spain	ESP								05	VEGETABLES AND FRUIT	1	No Quantity							188246			0
S3	2009	2009	2009	2	0	2	Export	458	Malaysia	MYS	736	Fmr Sudan	SDN								05	VEGETABLES AND FRUIT	1	No Quantity							108518			0
S3	2009	2009	2009	2	0	2	Export	458	Malaysia	MYS	740	Suriname	SUR								05	VEGETABLES AND FRUIT	1	No Quantity							22463			0
S3	2009	2009	2009	2	0	2	Export	458	Malaysia	MYS	752	Sweden	SWE								05	VEGETABLES AND FRUIT	1	No Quantity							86909			0
S3	2009	2009	2009	2	0	2	Export	458	Malaysia	MYS	757	Switzerland	CHE								05	VEGETABLES AND FRUIT	1	No Quantity							468233			0
S3	2009	2009	2009	2	0	2	Export	458	Malaysia	MYS	760	Syria	SYR								05	VEGETABLES AND FRUIT	1	No Quantity							496034			0
S3	2009	2009	2009	2	0	2	Export	458	Malaysia	MYS	764	Thailand	THA								05	VEGETABLES AND FRUIT	1	No Quantity							18073627			0
S3	2009	2009	2009	2	0	2	Export	458	Malaysia	MYS	776	Tonga	TON								05	VEGETABLES AND FRUIT	1	No Quantity							2532			0
S3	2009	2009	2009	2	0	2	Export	458	Malaysia	MYS	780	Trinidad and Tobago	TTO								05	VEGETABLES AND FRUIT	1	No Quantity							395994			0
S3	2009	2009	2009	2	0	2	Export	458	Malaysia	MYS	784	United Arab Emirates	ARE								05	VEGETABLES AND FRUIT	1	No Quantity							9684207			0
S3	2009	2009	2009	2	0	2	Export	458	Malaysia	MYS	788	Tunisia	TUN								05	VEGETABLES AND FRUIT	1	No Quantity							79			0
S3	2009	2009	2009	2	0	2	Export	458	Malaysia	MYS	792	Turkey	TUR								05	VEGETABLES AND FRUIT	1	No Quantity							2407823			0
S3	2009	2009	2009	2	0	2	Export	458	Malaysia	MYS	795	Turkmenistan	TKM								05	VEGETABLES AND FRUIT	1	No Quantity							5900			0
S3	2009	2009	2009	2	0	2	Export	458	Malaysia	MYS	818	Egypt	EGY								05	VEGETABLES AND FRUIT	1	No Quantity							473865			0
S3	2009	2009	2009	2	0	2	Export	458	Malaysia	MYS	826	United Kingdom	GBR								05	VEGETABLES AND FRUIT	1	No Quantity							3210634			0
S3	2009	2009	2009	2	0	2	Export	458	Malaysia	MYS	834	United Rep. of Tanzania	TZA								05	VEGETABLES AND FRUIT	1	No Quantity							262498			0
S3	2009	2009	2009	2	0	2	Export	458	Malaysia	MYS	842	USA	USA								05	VEGETABLES AND FRUIT	1	No Quantity							8418937			0
S3	2009	2009	2009	2	0	2	Export	458	Malaysia	MYS	858	Uruguay	URY								05	VEGETABLES AND FRUIT	1	No Quantity							54635			0
S3	2009	2009	2009	2	0	2	Export	458	Malaysia	MYS	860	Uzbekistan	UZB								05	VEGETABLES AND FRUIT	1	No Quantity							38836			0
S3	2009	2009	2009	2	0	2	Export	458	Malaysia	MYS	882	Samoa	WSM								05	VEGETABLES AND FRUIT	1	No Quantity							9310			0
S3	2009	2009	2009	2	0	2	Export	458	Malaysia	MYS	887	Yemen	YEM								05	VEGETABLES AND FRUIT	1	No Quantity							186440			0
S3	2009	2009	2009	2	0	2	Export	458	Malaysia	MYS	899	Areas, nes									05	VEGETABLES AND FRUIT	1	No Quantity							256767			0
S3	2009	2009	2009	2	0	2	Export	458	Malaysia	MYS	0	World	WLD								06	SUGAR,SUGR.PREPTNS,HONEY	1	No Quantity							156147709			0
S3	2009	2009	2009	2	0	2	Export	458	Malaysia	MYS	8	Albania	ALB								06	SUGAR,SUGR.PREPTNS,HONEY	1	No Quantity							21663			0
S3	2009	2009	2009	2	0	2	Export	458	Malaysia	MYS	12	Algeria	DZA								06	SUGAR,SUGR.PREPTNS,HONEY	1	No Quantity							29419			0
S3	2009	2009	2009	2	0	2	Export	458	Malaysia	MYS	32	Argentina	ARG								06	SUGAR,SUGR.PREPTNS,HONEY	1	No Quantity							59			0
S3	2009	2009	2009	2	0	2	Export	458	Malaysia	MYS	36	Australia	AUS								06	SUGAR,SUGR.PREPTNS,HONEY	1	No Quantity							6071487			0
S3	2009	2009	2009	2	0	2	Export	458	Malaysia	MYS	48	Bahrain	BHR								06	SUGAR,SUGR.PREPTNS,HONEY	1	No Quantity							221105			0
S3	2009	2009	2009	2	0	2	Export	458	Malaysia	MYS	50	Bangladesh	BGD								06	SUGAR,SUGR.PREPTNS,HONEY	1	No Quantity							223225			0
S3	2009	2009	2009	2	0	2	Export	458	Malaysia	MYS	56	Belgium	BEL								06	SUGAR,SUGR.PREPTNS,HONEY	1	No Quantity							18680			0
S3	2009	2009	2009	2	0	2	Export	458	Malaysia	MYS	60	Bermuda	BMU								06	SUGAR,SUGR.PREPTNS,HONEY	1	No Quantity							2182			0
S3	2009	2009	2009	2	0	2	Export	458	Malaysia	MYS	90	Solomon Isds	SLB								06	SUGAR,SUGR.PREPTNS,HONEY	1	No Quantity							141550			0
S3	2009	2009	2009	2	0	2	Export	458	Malaysia	MYS	96	Brunei Darussalam	BRN								06	SUGAR,SUGR.PREPTNS,HONEY	1	No Quantity							1592766			0
S3	2009	2009	2009	2	0	2	Export	458	Malaysia	MYS	104	Myanmar	MMR								06	SUGAR,SUGR.PREPTNS,HONEY	1	No Quantity							8348			0
S3	2009	2009	2009	2	0	2	Export	458	Malaysia	MYS	116	Cambodia	KHM								06	SUGAR,SUGR.PREPTNS,HONEY	1	No Quantity							1057196			0
S3	2009	2009	2009	2	0	2	Export	458	Malaysia	MYS	124	Canada	CAN								06	SUGAR,SUGR.PREPTNS,HONEY	1	No Quantity							494635			0
S3	2009	2009	2009	2	0	2	Export	458	Malaysia	MYS	144	Sri Lanka	LKA								06	SUGAR,SUGR.PREPTNS,HONEY	1	No Quantity							1502098			0
S3	2009	2009	2009	2	0	2	Export	458	Malaysia	MYS	156	China	CHN								06	SUGAR,SUGR.PREPTNS,HONEY	1	No Quantity							2626487			0
S3	2009	2009	2009	2	0	2	Export	458	Malaysia	MYS	174	Comoros	COM								06	SUGAR,SUGR.PREPTNS,HONEY	1	No Quantity							1686			0
S3	2009	2009	2009	2	0	2	Export	458	Malaysia	MYS	204	Benin	BEN								06	SUGAR,SUGR.PREPTNS,HONEY	1	No Quantity							62971			0
S3	2009	2009	2009	2	0	2	Export	458	Malaysia	MYS	242	Fiji	FJI								06	SUGAR,SUGR.PREPTNS,HONEY	1	No Quantity							78923			0
S3	2009	2009	2009	2	0	2	Export	458	Malaysia	MYS	251	France	FRA								06	SUGAR,SUGR.PREPTNS,HONEY	1	No Quantity							332992			0
S3	2009	2009	2009	2	0	2	Export	458	Malaysia	MYS	276	Germany	DEU								06	SUGAR,SUGR.PREPTNS,HONEY	1	No Quantity							39875			0
S3	2009	2009	2009	2	0	2	Export	458	Malaysia	MYS	288	Ghana	GHA								06	SUGAR,SUGR.PREPTNS,HONEY	1	No Quantity							579399			0
S3	2009	2009	2009	2	0	2	Export	458	Malaysia	MYS	296	Kiribati	KIR								06	SUGAR,SUGR.PREPTNS,HONEY	1	No Quantity							230778			0
S3	2009	2009	2009	2	0	2	Export	458	Malaysia	MYS	316	Guam	GUM								06	SUGAR,SUGR.PREPTNS,HONEY	1	No Quantity							2932			0
S3	2009	2009	2009	2	0	2	Export	458	Malaysia	MYS	344	China, Hong Kong SAR	HKG								06	SUGAR,SUGR.PREPTNS,HONEY	1	No Quantity							10299687			0
S3	2009	2009	2009	2	0	2	Export	458	Malaysia	MYS	360	Indonesia	IDN								06	SUGAR,SUGR.PREPTNS,HONEY	1	No Quantity							28570592			0
S3	2009	2009	2009	2	0	2	Export	458	Malaysia	MYS	364	Iran	IRN								06	SUGAR,SUGR.PREPTNS,HONEY	1	No Quantity							24708			0
S3	2009	2009	2009	2	0	2	Export	458	Malaysia	MYS	368	Iraq	IRQ								06	SUGAR,SUGR.PREPTNS,HONEY	1	No Quantity							22393			0
S3	2009	2009	2009	2	0	2	Export	458	Malaysia	MYS	392	Japan	JPN								06	SUGAR,SUGR.PREPTNS,HONEY	1	No Quantity							2094347			0
S3	2009	2009	2009	2	0	2	Export	458	Malaysia	MYS	400	Jordan	JOR								06	SUGAR,SUGR.PREPTNS,HONEY	1	No Quantity							212216			0
S3	2009	2009	2009	2	0	2	Export	458	Malaysia	MYS	404	Kenya	KEN								06	SUGAR,SUGR.PREPTNS,HONEY	1	No Quantity							19934			0
S3	2009	2009	2009	2	0	2	Export	458	Malaysia	MYS	408	Dem. People's Rep. of Korea	PRK								06	SUGAR,SUGR.PREPTNS,HONEY	1	No Quantity							17169			0
S3	2009	2009	2009	2	0	2	Export	458	Malaysia	MYS	410	Rep. of Korea	KOR								06	SUGAR,SUGR.PREPTNS,HONEY	1	No Quantity							1070218			0
S3	2009	2009	2009	2	0	2	Export	458	Malaysia	MYS	414	Kuwait	KWT								06	SUGAR,SUGR.PREPTNS,HONEY	1	No Quantity							127212			0
S3	2009	2009	2009	2	0	2	Export	458	Malaysia	MYS	422	Lebanon	LBN								06	SUGAR,SUGR.PREPTNS,HONEY	1	No Quantity							47687			0
S3	2009	2009	2009	2	0	2	Export	458	Malaysia	MYS	434	Libya	LBY								06	SUGAR,SUGR.PREPTNS,HONEY	1	No Quantity							4874			0
S3	2009	2009	2009	2	0	2	Export	458	Malaysia	MYS	446	China, Macao SAR	MAC								06	SUGAR,SUGR.PREPTNS,HONEY	1	No Quantity							64542			0
S3	2009	2009	2009	2	0	2	Export	458	Malaysia	MYS	462	Maldives	MDV								06	SUGAR,SUGR.PREPTNS,HONEY	1	No Quantity							109508			0
S3	2009	2009	2009	2	0	2	Export	458	Malaysia	MYS	480	Mauritius	MUS								06	SUGAR,SUGR.PREPTNS,HONEY	1	No Quantity							429731			0
S3	2009	2009	2009	2	0	2	Export	458	Malaysia	MYS	490	Other Asia, nes									06	SUGAR,SUGR.PREPTNS,HONEY	1	No Quantity							4756211			0
S3	2009	2009	2009	2	0	2	Export	458	Malaysia	MYS	496	Mongolia	MNG								06	SUGAR,SUGR.PREPTNS,HONEY	1	No Quantity							383729			0
S3	2009	2009	2009	2	0	2	Export	458	Malaysia	MYS	504	Morocco	MAR								06	SUGAR,SUGR.PREPTNS,HONEY	1	No Quantity							2282			0
S3	2009	2009	2009	2	0	2	Export	458	Malaysia	MYS	512	Oman	OMN								06	SUGAR,SUGR.PREPTNS,HONEY	1	No Quantity							135319			0
S3	2009	2009	2009	2	0	2	Export	458	Malaysia	MYS	524	Nepal	NPL								06	SUGAR,SUGR.PREPTNS,HONEY	1	No Quantity							8480			0
S3	2009	2009	2009	2	0	2	Export	458	Malaysia	MYS	528	Netherlands	NLD								06	SUGAR,SUGR.PREPTNS,HONEY	1	No Quantity							38962			0
S3	2009	2009	2009	2	0	2	Export	458	Malaysia	MYS	548	Vanuatu	VUT								06	SUGAR,SUGR.PREPTNS,HONEY	1	No Quantity							11475			0
S3	2009	2009	2009	2	0	2	Export	458	Malaysia	MYS	554	New Zealand	NZL								06	SUGAR,SUGR.PREPTNS,HONEY	1	No Quantity							5458002			0
S3	2009	2009	2009	2	0	2	Export	458	Malaysia	MYS	562	Niger	NER								06	SUGAR,SUGR.PREPTNS,HONEY	1	No Quantity							24243			0
S3	2009	2009	2009	2	0	2	Export	458	Malaysia	MYS	583	FS Micronesia	FSM								06	SUGAR,SUGR.PREPTNS,HONEY	1	No Quantity							1619			0
S3	2009	2009	2009	2	0	2	Export	458	Malaysia	MYS	584	Marshall Isds	MHL								06	SUGAR,SUGR.PREPTNS,HONEY	1	No Quantity							9485			0
S3	2009	2009	2009	2	0	2	Export	458	Malaysia	MYS	586	Pakistan	PAK								06	SUGAR,SUGR.PREPTNS,HONEY	1	No Quantity							4184531			0
S3	2009	2009	2009	2	0	2	Export	458	Malaysia	MYS	598	Papua New Guinea	PNG								06	SUGAR,SUGR.PREPTNS,HONEY	1	No Quantity							1069685			0
S3	2009	2009	2009	2	0	2	Export	458	Malaysia	MYS	608	Philippines	PHL								06	SUGAR,SUGR.PREPTNS,HONEY	1	No Quantity							5164817			0
S3	2009	2009	2009	2	0	2	Export	458	Malaysia	MYS	634	Qatar	QAT								06	SUGAR,SUGR.PREPTNS,HONEY	1	No Quantity							11494			0
S3	2009	2009	2009	2	0	2	Export	458	Malaysia	MYS	643	Russian Federation	RUS								06	SUGAR,SUGR.PREPTNS,HONEY	1	No Quantity							431104			0
S3	2009	2009	2009	2	0	2	Export	458	Malaysia	MYS	682	Saudi Arabia	SAU								06	SUGAR,SUGR.PREPTNS,HONEY	1	No Quantity							591568			0
S3	2009	2009	2009	2	0	2	Export	458	Malaysia	MYS	690	Seychelles	SYC								06	SUGAR,SUGR.PREPTNS,HONEY	1	No Quantity							8294			0
S3	2009	2009	2009	2	0	2	Export	458	Malaysia	MYS	699	India	IND								06	SUGAR,SUGR.PREPTNS,HONEY	1	No Quantity							1416500			0
S3	2009	2009	2009	2	0	2	Export	458	Malaysia	MYS	702	Singapore	SGP								06	SUGAR,SUGR.PREPTNS,HONEY	1	No Quantity							42855403			0
S3	2009	2009	2009	2	0	2	Export	458	Malaysia	MYS	704	Viet Nam	VNM								06	SUGAR,SUGR.PREPTNS,HONEY	1	No Quantity							4488803			0
S3	2009	2009	2009	2	0	2	Export	458	Malaysia	MYS	710	South Africa	ZAF								06	SUGAR,SUGR.PREPTNS,HONEY	1	No Quantity							3410776			0
S3	2009	2009	2009	2	0	2	Export	458	Malaysia	MYS	724	Spain	ESP								06	SUGAR,SUGR.PREPTNS,HONEY	1	No Quantity							38084			0
S3	2009	2009	2009	2	0	2	Export	458	Malaysia	MYS	757	Switzerland	CHE								06	SUGAR,SUGR.PREPTNS,HONEY	1	No Quantity							25164			0
S3	2009	2009	2009	2	0	2	Export	458	Malaysia	MYS	764	Thailand	THA								06	SUGAR,SUGR.PREPTNS,HONEY	1	No Quantity							7285592			0
S3	2009	2009	2009	2	0	2	Export	458	Malaysia	MYS	768	Togo	TGO								06	SUGAR,SUGR.PREPTNS,HONEY	1	No Quantity							74771			0
S3	2009	2009	2009	2	0	2	Export	458	Malaysia	MYS	780	Trinidad and Tobago	TTO								06	SUGAR,SUGR.PREPTNS,HONEY	1	No Quantity							1327			0
S3	2009	2009	2009	2	0	2	Export	458	Malaysia	MYS	784	United Arab Emirates	ARE								06	SUGAR,SUGR.PREPTNS,HONEY	1	No Quantity							918063			0
S3	2009	2009	2009	2	0	2	Export	458	Malaysia	MYS	792	Turkey	TUR								06	SUGAR,SUGR.PREPTNS,HONEY	1	No Quantity							139641			0
S3	2009	2009	2009	2	0	2	Export	458	Malaysia	MYS	818	Egypt	EGY								06	SUGAR,SUGR.PREPTNS,HONEY	1	No Quantity							2370			0
S3	2009	2009	2009	2	0	2	Export	458	Malaysia	MYS	826	United Kingdom	GBR								06	SUGAR,SUGR.PREPTNS,HONEY	1	No Quantity							156675			0
S3	2009	2009	2009	2	0	2	Export	458	Malaysia	MYS	842	USA	USA								06	SUGAR,SUGR.PREPTNS,HONEY	1	No Quantity							14315148			0
S3	2009	2009	2009	2	0	2	Export	458	Malaysia	MYS	882	Samoa	WSM								06	SUGAR,SUGR.PREPTNS,HONEY	1	No Quantity							4253			0
S3	2009	2009	2009	2	0	2	Export	458	Malaysia	MYS	887	Yemen	YEM								06	SUGAR,SUGR.PREPTNS,HONEY	1	No Quantity							235053			0
S3	2009	2009	2009	2	0	2	Export	458	Malaysia	MYS	899	Areas, nes									06	SUGAR,SUGR.PREPTNS,HONEY	1	No Quantity							33512			0
S3	2009	2009	2009	2	0	2	Export	458	Malaysia	MYS	0	World	WLD								07	COFFEE,TEA,COCOA,SPICES	1	No Quantity							1174862640			0
S3	2009	2009	2009	2	0	2	Export	458	Malaysia	MYS	8	Albania	ALB								07	COFFEE,TEA,COCOA,SPICES	1	No Quantity							24955			0
S3	2009	2009	2009	2	0	2	Export	458	Malaysia	MYS	12	Algeria	DZA								07	COFFEE,TEA,COCOA,SPICES	1	No Quantity							853336			0
S3	2009	2009	2009	2	0	2	Export	458	Malaysia	MYS	24	Angola	AGO								07	COFFEE,TEA,COCOA,SPICES	1	No Quantity							2025			0
S3	2009	2009	2009	2	0	2	Export	458	Malaysia	MYS	32	Argentina	ARG								07	COFFEE,TEA,COCOA,SPICES	1	No Quantity							1522569			0
S3	2009	2009	2009	2	0	2	Export	458	Malaysia	MYS	36	Australia	AUS								07	COFFEE,TEA,COCOA,SPICES	1	No Quantity							31780520			0
S3	2009	2009	2009	2	0	2	Export	458	Malaysia	MYS	40	Austria	AUT								07	COFFEE,TEA,COCOA,SPICES	1	No Quantity							409664			0
S3	2009	2009	2009	2	0	2	Export	458	Malaysia	MYS	48	Bahrain	BHR								07	COFFEE,TEA,COCOA,SPICES	1	No Quantity							549715			0
S3	2009	2009	2009	2	0	2	Export	458	Malaysia	MYS	50	Bangladesh	BGD								07	COFFEE,TEA,COCOA,SPICES	1	No Quantity							996155			0
S3	2009	2009	2009	2	0	2	Export	458	Malaysia	MYS	51	Armenia	ARM								07	COFFEE,TEA,COCOA,SPICES	1	No Quantity							138607			0
S3	2009	2009	2009	2	0	2	Export	458	Malaysia	MYS	56	Belgium	BEL								07	COFFEE,TEA,COCOA,SPICES	1	No Quantity							2220631			0
S3	2009	2009	2009	2	0	2	Export	458	Malaysia	MYS	76	Brazil	BRA								07	COFFEE,TEA,COCOA,SPICES	1	No Quantity							3702958			0
S3	2009	2009	2009	2	0	2	Export	458	Malaysia	MYS	90	Solomon Isds	SLB								07	COFFEE,TEA,COCOA,SPICES	1	No Quantity							162982			0
S3	2009	2009	2009	2	0	2	Export	458	Malaysia	MYS	96	Brunei Darussalam	BRN								07	COFFEE,TEA,COCOA,SPICES	1	No Quantity							6947984			0
S3	2009	2009	2009	2	0	2	Export	458	Malaysia	MYS	104	Myanmar	MMR								07	COFFEE,TEA,COCOA,SPICES	1	No Quantity							1170360			0
S3	2009	2009	2009	2	0	2	Export	458	Malaysia	MYS	112	Belarus	BLR								07	COFFEE,TEA,COCOA,SPICES	1	No Quantity							41709			0
S3	2009	2009	2009	2	0	2	Export	458	Malaysia	MYS	116	Cambodia	KHM								07	COFFEE,TEA,COCOA,SPICES	1	No Quantity							28045			0
S3	2009	2009	2009	2	0	2	Export	458	Malaysia	MYS	120	Cameroon	CMR								07	COFFEE,TEA,COCOA,SPICES	1	No Quantity							20838			0
S3	2009	2009	2009	2	0	2	Export	458	Malaysia	MYS	124	Canada	CAN								07	COFFEE,TEA,COCOA,SPICES	1	No Quantity							10235897			0
S3	2009	2009	2009	2	0	2	Export	458	Malaysia	MYS	144	Sri Lanka	LKA								07	COFFEE,TEA,COCOA,SPICES	1	No Quantity							2016776			0
S3	2009	2009	2009	2	0	2	Export	458	Malaysia	MYS	152	Chile	CHL								07	COFFEE,TEA,COCOA,SPICES	1	No Quantity							701720			0
S3	2009	2009	2009	2	0	2	Export	458	Malaysia	MYS	156	China	CHN								07	COFFEE,TEA,COCOA,SPICES	1	No Quantity							52724100			0
S3	2009	2009	2009	2	0	2	Export	458	Malaysia	MYS	162	Christmas Isds	CXR								07	COFFEE,TEA,COCOA,SPICES	1	No Quantity							6952			0
S3	2009	2009	2009	2	0	2	Export	458	Malaysia	MYS	170	Colombia	COL								07	COFFEE,TEA,COCOA,SPICES	1	No Quantity							8433			0
S3	2009	2009	2009	2	0	2	Export	458	Malaysia	MYS	174	Comoros	COM								07	COFFEE,TEA,COCOA,SPICES	1	No Quantity							19947			0
S3	2009	2009	2009	2	0	2	Export	458	Malaysia	MYS	178	Congo	COG								07	COFFEE,TEA,COCOA,SPICES	1	No Quantity							48132			0
S3	2009	2009	2009	2	0	2	Export	458	Malaysia	MYS	191	Croatia	HRV								07	COFFEE,TEA,COCOA,SPICES	1	No Quantity							1425937			0
S3	2009	2009	2009	2	0	2	Export	458	Malaysia	MYS	196	Cyprus	CYP								07	COFFEE,TEA,COCOA,SPICES	1	No Quantity							23275			0
S3	2009	2009	2009	2	0	2	Export	458	Malaysia	MYS	204	Benin	BEN								07	COFFEE,TEA,COCOA,SPICES	1	No Quantity							25786			0
S3	2009	2009	2009	2	0	2	Export	458	Malaysia	MYS	208	Denmark	DNK								07	COFFEE,TEA,COCOA,SPICES	1	No Quantity							520109			0
S3	2009	2009	2009	2	0	2	Export	458	Malaysia	MYS	214	Dominican Rep.	DOM								07	COFFEE,TEA,COCOA,SPICES	1	No Quantity							115543			0
S3	2009	2009	2009	2	0	2	Export	458	Malaysia	MYS	218	Ecuador	ECU								07	COFFEE,TEA,COCOA,SPICES	1	No Quantity							43729			0
S3	2009	2009	2009	2	0	2	Export	458	Malaysia	MYS	222	El Salvador	SLV								07	COFFEE,TEA,COCOA,SPICES	1	No Quantity							22388			0
S3	2009	2009	2009	2	0	2	Export	458	Malaysia	MYS	231	Ethiopia	ETH								07	COFFEE,TEA,COCOA,SPICES	1	No Quantity							24402			0
S3	2009	2009	2009	2	0	2	Export	458	Malaysia	MYS	233	Estonia	EST								07	COFFEE,TEA,COCOA,SPICES	1	No Quantity							6451472			0
S3	2009	2009	2009	2	0	2	Export	458	Malaysia	MYS	242	Fiji	FJI								07	COFFEE,TEA,COCOA,SPICES	1	No Quantity							191493			0
S3	2009	2009	2009	2	0	2	Export	458	Malaysia	MYS	246	Finland	FIN								07	COFFEE,TEA,COCOA,SPICES	1	No Quantity							1408322			0
S3	2009	2009	2009	2	0	2	Export	458	Malaysia	MYS	251	France	FRA								07	COFFEE,TEA,COCOA,SPICES	1	No Quantity							31945030			0
S3	2009	2009	2009	2	0	2	Export	458	Malaysia	MYS	258	French Polynesia	PYF								07	COFFEE,TEA,COCOA,SPICES	1	No Quantity							16491			0
S3	2009	2009	2009	2	0	2	Export	458	Malaysia	MYS	262	Djibouti	DJI								07	COFFEE,TEA,COCOA,SPICES	1	No Quantity							19668			0
S3	2009	2009	2009	2	0	2	Export	458	Malaysia	MYS	268	Georgia	GEO								07	COFFEE,TEA,COCOA,SPICES	1	No Quantity							284610			0
S3	2009	2009	2009	2	0	2	Export	458	Malaysia	MYS	275	State of Palestine	PSE								07	COFFEE,TEA,COCOA,SPICES	1	No Quantity							2551			0
S3	2009	2009	2009	2	0	2	Export	458	Malaysia	MYS	276	Germany	DEU								07	COFFEE,TEA,COCOA,SPICES	1	No Quantity							4903356			0
S3	2009	2009	2009	2	0	2	Export	458	Malaysia	MYS	288	Ghana	GHA								07	COFFEE,TEA,COCOA,SPICES	1	No Quantity							510460			0
S3	2009	2009	2009	2	0	2	Export	458	Malaysia	MYS	296	Kiribati	KIR								07	COFFEE,TEA,COCOA,SPICES	1	No Quantity							26513			0
S3	2009	2009	2009	2	0	2	Export	458	Malaysia	MYS	300	Greece	GRC								07	COFFEE,TEA,COCOA,SPICES	1	No Quantity							342103			0
S3	2009	2009	2009	2	0	2	Export	458	Malaysia	MYS	316	Guam	GUM								07	COFFEE,TEA,COCOA,SPICES	1	No Quantity							31023			0
S3	2009	2009	2009	2	0	2	Export	458	Malaysia	MYS	320	Guatemala	GTM								07	COFFEE,TEA,COCOA,SPICES	1	No Quantity							419314			0
S3	2009	2009	2009	2	0	2	Export	458	Malaysia	MYS	344	China, Hong Kong SAR	HKG								07	COFFEE,TEA,COCOA,SPICES	1	No Quantity							13757780			0
S3	2009	2009	2009	2	0	2	Export	458	Malaysia	MYS	348	Hungary	HUN								07	COFFEE,TEA,COCOA,SPICES	1	No Quantity							1514675			0
S3	2009	2009	2009	2	0	2	Export	458	Malaysia	MYS	360	Indonesia	IDN								07	COFFEE,TEA,COCOA,SPICES	1	No Quantity							36714560			0
S3	2009	2009	2009	2	0	2	Export	458	Malaysia	MYS	364	Iran	IRN								07	COFFEE,TEA,COCOA,SPICES	1	No Quantity							10640478			0
S3	2009	2009	2009	2	0	2	Export	458	Malaysia	MYS	368	Iraq	IRQ								07	COFFEE,TEA,COCOA,SPICES	1	No Quantity							2822			0
S3	2009	2009	2009	2	0	2	Export	458	Malaysia	MYS	372	Ireland	IRL								07	COFFEE,TEA,COCOA,SPICES	1	No Quantity							78348			0
S3	2009	2009	2009	2	0	2	Export	458	Malaysia	MYS	381	Italy	ITA								07	COFFEE,TEA,COCOA,SPICES	1	No Quantity							3603146			0
S3	2009	2009	2009	2	0	2	Export	458	Malaysia	MYS	388	Jamaica	JAM								07	COFFEE,TEA,COCOA,SPICES	1	No Quantity							282533			0
S3	2009	2009	2009	2	0	2	Export	458	Malaysia	MYS	392	Japan	JPN								07	COFFEE,TEA,COCOA,SPICES	1	No Quantity							159802780			0
S3	2009	2009	2009	2	0	2	Export	458	Malaysia	MYS	398	Kazakhstan	KAZ								07	COFFEE,TEA,COCOA,SPICES	1	No Quantity							248566			0
S3	2009	2009	2009	2	0	2	Export	458	Malaysia	MYS	400	Jordan	JOR								07	COFFEE,TEA,COCOA,SPICES	1	No Quantity							1533920			0
S3	2009	2009	2009	2	0	2	Export	458	Malaysia	MYS	404	Kenya	KEN								07	COFFEE,TEA,COCOA,SPICES	1	No Quantity							276934			0
S3	2009	2009	2009	2	0	2	Export	458	Malaysia	MYS	410	Rep. of Korea	KOR								07	COFFEE,TEA,COCOA,SPICES	1	No Quantity							21901459			0
S3	2009	2009	2009	2	0	2	Export	458	Malaysia	MYS	414	Kuwait	KWT								07	COFFEE,TEA,COCOA,SPICES	1	No Quantity							1323863			0
S3	2009	2009	2009	2	0	2	Export	458	Malaysia	MYS	417	Kyrgyzstan	KGZ								07	COFFEE,TEA,COCOA,SPICES	1	No Quantity							249430			0
S3	2009	2009	2009	2	0	2	Export	458	Malaysia	MYS	422	Lebanon	LBN								07	COFFEE,TEA,COCOA,SPICES	1	No Quantity							4257382			0
S3	2009	2009	2009	2	0	2	Export	458	Malaysia	MYS	428	Latvia	LVA								07	COFFEE,TEA,COCOA,SPICES	1	No Quantity							151522			0
S3	2009	2009	2009	2	0	2	Export	458	Malaysia	MYS	434	Libya	LBY								07	COFFEE,TEA,COCOA,SPICES	1	No Quantity							301949			0
S3	2009	2009	2009	2	0	2	Export	458	Malaysia	MYS	440	Lithuania	LTU								07	COFFEE,TEA,COCOA,SPICES	1	No Quantity							1089174			0
S3	2009	2009	2009	2	0	2	Export	458	Malaysia	MYS	446	China, Macao SAR	MAC								07	COFFEE,TEA,COCOA,SPICES	1	No Quantity							301685			0
S3	2009	2009	2009	2	0	2	Export	458	Malaysia	MYS	450	Madagascar	MDG								07	COFFEE,TEA,COCOA,SPICES	1	No Quantity							18396			0
S3	2009	2009	2009	2	0	2	Export	458	Malaysia	MYS	454	Malawi	MWI								07	COFFEE,TEA,COCOA,SPICES	1	No Quantity							19458			0
S3	2009	2009	2009	2	0	2	Export	458	Malaysia	MYS	462	Maldives	MDV								07	COFFEE,TEA,COCOA,SPICES	1	No Quantity							1124832			0
S3	2009	2009	2009	2	0	2	Export	458	Malaysia	MYS	470	Malta	MLT								07	COFFEE,TEA,COCOA,SPICES	1	No Quantity							35921			0
S3	2009	2009	2009	2	0	2	Export	458	Malaysia	MYS	480	Mauritius	MUS								07	COFFEE,TEA,COCOA,SPICES	1	No Quantity							472351			0
S3	2009	2009	2009	2	0	2	Export	458	Malaysia	MYS	484	Mexico	MEX								07	COFFEE,TEA,COCOA,SPICES	1	No Quantity							16762233			0
S3	2009	2009	2009	2	0	2	Export	458	Malaysia	MYS	490	Other Asia, nes									07	COFFEE,TEA,COCOA,SPICES	1	No Quantity							17415617			0
S3	2009	2009	2009	2	0	2	Export	458	Malaysia	MYS	496	Mongolia	MNG								07	COFFEE,TEA,COCOA,SPICES	1	No Quantity							744502			0
S3	2009	2009	2009	2	0	2	Export	458	Malaysia	MYS	498	Rep. of Moldova	MDA								07	COFFEE,TEA,COCOA,SPICES	1	No Quantity							37614			0
S3	2009	2009	2009	2	0	2	Export	458	Malaysia	MYS	504	Morocco	MAR								07	COFFEE,TEA,COCOA,SPICES	1	No Quantity							451617			0
S3	2009	2009	2009	2	0	2	Export	458	Malaysia	MYS	508	Mozambique	MOZ								07	COFFEE,TEA,COCOA,SPICES	1	No Quantity							47264			0
S3	2009	2009	2009	2	0	2	Export	458	Malaysia	MYS	512	Oman	OMN								07	COFFEE,TEA,COCOA,SPICES	1	No Quantity							515951			0
S3	2009	2009	2009	2	0	2	Export	458	Malaysia	MYS	524	Nepal	NPL								07	COFFEE,TEA,COCOA,SPICES	1	No Quantity							171315			0
S3	2009	2009	2009	2	0	2	Export	458	Malaysia	MYS	528	Netherlands	NLD								07	COFFEE,TEA,COCOA,SPICES	1	No Quantity							40337357			0
S3	2009	2009	2009	2	0	2	Export	458	Malaysia	MYS	540	New Caledonia	NCL								07	COFFEE,TEA,COCOA,SPICES	1	No Quantity							117816			0
S3	2009	2009	2009	2	0	2	Export	458	Malaysia	MYS	548	Vanuatu	VUT								07	COFFEE,TEA,COCOA,SPICES	1	No Quantity							15967			0
S3	2009	2009	2009	2	0	2	Export	458	Malaysia	MYS	554	New Zealand	NZL								07	COFFEE,TEA,COCOA,SPICES	1	No Quantity							10205984			0
S3	2009	2009	2009	2	0	2	Export	458	Malaysia	MYS	558	Nicaragua	NIC								07	COFFEE,TEA,COCOA,SPICES	1	No Quantity							2495			0
S3	2009	2009	2009	2	0	2	Export	458	Malaysia	MYS	562	Niger	NER								07	COFFEE,TEA,COCOA,SPICES	1	No Quantity							31124			0
S3	2009	2009	2009	2	0	2	Export	458	Malaysia	MYS	566	Nigeria	NGA								07	COFFEE,TEA,COCOA,SPICES	1	No Quantity							541365			0
S3	2009	2009	2009	2	0	2	Export	458	Malaysia	MYS	586	Pakistan	PAK								07	COFFEE,TEA,COCOA,SPICES	1	No Quantity							2627727			0
S3	2009	2009	2009	2	0	2	Export	458	Malaysia	MYS	591	Panama	PAN								07	COFFEE,TEA,COCOA,SPICES	1	No Quantity							22104			0
S3	2009	2009	2009	2	0	2	Export	458	Malaysia	MYS	598	Papua New Guinea	PNG								07	COFFEE,TEA,COCOA,SPICES	1	No Quantity							180602			0
S3	2009	2009	2009	2	0	2	Export	458	Malaysia	MYS	604	Peru	PER								07	COFFEE,TEA,COCOA,SPICES	1	No Quantity							1177321			0
S3	2009	2009	2009	2	0	2	Export	458	Malaysia	MYS	608	Philippines	PHL								07	COFFEE,TEA,COCOA,SPICES	1	No Quantity							40037703			0
S3	2009	2009	2009	2	0	2	Export	458	Malaysia	MYS	616	Poland	POL								07	COFFEE,TEA,COCOA,SPICES	1	No Quantity							332267			0
S3	2009	2009	2009	2	0	2	Export	458	Malaysia	MYS	620	Portugal	PRT								07	COFFEE,TEA,COCOA,SPICES	1	No Quantity							107840			0
S3	2009	2009	2009	2	0	2	Export	458	Malaysia	MYS	626	Timor-Leste	TLS								07	COFFEE,TEA,COCOA,SPICES	1	No Quantity							1586			0
S3	2009	2009	2009	2	0	2	Export	458	Malaysia	MYS	634	Qatar	QAT								07	COFFEE,TEA,COCOA,SPICES	1	No Quantity							545048			0
S3	2009	2009	2009	2	0	2	Export	458	Malaysia	MYS	642	Romania	ROU								07	COFFEE,TEA,COCOA,SPICES	1	No Quantity							159632			0
S3	2009	2009	2009	2	0	2	Export	458	Malaysia	MYS	643	Russian Federation	RUS								07	COFFEE,TEA,COCOA,SPICES	1	No Quantity							48741176			0
S3	2009	2009	2009	2	0	2	Export	458	Malaysia	MYS	682	Saudi Arabia	SAU								07	COFFEE,TEA,COCOA,SPICES	1	No Quantity							5359520			0
S3	2009	2009	2009	2	0	2	Export	458	Malaysia	MYS	686	Senegal	SEN								07	COFFEE,TEA,COCOA,SPICES	1	No Quantity							44102			0
S3	2009	2009	2009	2	0	2	Export	458	Malaysia	MYS	690	Seychelles	SYC								07	COFFEE,TEA,COCOA,SPICES	1	No Quantity							130815			0
S3	2009	2009	2009	2	0	2	Export	458	Malaysia	MYS	694	Sierra Leone	SLE								07	COFFEE,TEA,COCOA,SPICES	1	No Quantity							366774			0
S3	2009	2009	2009	2	0	2	Export	458	Malaysia	MYS	699	India	IND								07	COFFEE,TEA,COCOA,SPICES	1	No Quantity							12995496			0
S3	2009	2009	2009	2	0	2	Export	458	Malaysia	MYS	702	Singapore	SGP								07	COFFEE,TEA,COCOA,SPICES	1	No Quantity							110527247			0
S3	2009	2009	2009	2	0	2	Export	458	Malaysia	MYS	704	Viet Nam	VNM								07	COFFEE,TEA,COCOA,SPICES	1	No Quantity							11134297			0
S3	2009	2009	2009	2	0	2	Export	458	Malaysia	MYS	705	Slovenia	SVN								07	COFFEE,TEA,COCOA,SPICES	1	No Quantity							882426			0
S3	2009	2009	2009	2	0	2	Export	458	Malaysia	MYS	710	South Africa	ZAF								07	COFFEE,TEA,COCOA,SPICES	1	No Quantity							11518313			0
S3	2009	2009	2009	2	0	2	Export	458	Malaysia	MYS	724	Spain	ESP								07	COFFEE,TEA,COCOA,SPICES	1	No Quantity							2282281			0
S3	2009	2009	2009	2	0	2	Export	458	Malaysia	MYS	736	Fmr Sudan	SDN								07	COFFEE,TEA,COCOA,SPICES	1	No Quantity							67529			0
S3	2009	2009	2009	2	0	2	Export	458	Malaysia	MYS	740	Suriname	SUR								07	COFFEE,TEA,COCOA,SPICES	1	No Quantity							170512			0
S3	2009	2009	2009	2	0	2	Export	458	Malaysia	MYS	752	Sweden	SWE								07	COFFEE,TEA,COCOA,SPICES	1	No Quantity							496822			0
S3	2009	2009	2009	2	0	2	Export	458	Malaysia	MYS	757	Switzerland	CHE								07	COFFEE,TEA,COCOA,SPICES	1	No Quantity							1924597			0
S3	2009	2009	2009	2	0	2	Export	458	Malaysia	MYS	760	Syria	SYR								07	COFFEE,TEA,COCOA,SPICES	1	No Quantity							2592094			0
S3	2009	2009	2009	2	0	2	Export	458	Malaysia	MYS	764	Thailand	THA								07	COFFEE,TEA,COCOA,SPICES	1	No Quantity							56551758			0
S3	2009	2009	2009	2	0	2	Export	458	Malaysia	MYS	772	Tokelau	TKL								07	COFFEE,TEA,COCOA,SPICES	1	No Quantity							23216			0
S3	2009	2009	2009	2	0	2	Export	458	Malaysia	MYS	780	Trinidad and Tobago	TTO								07	COFFEE,TEA,COCOA,SPICES	1	No Quantity							194778			0
S3	2009	2009	2009	2	0	2	Export	458	Malaysia	MYS	784	United Arab Emirates	ARE								07	COFFEE,TEA,COCOA,SPICES	1	No Quantity							12423072			0
S3	2009	2009	2009	2	0	2	Export	458	Malaysia	MYS	788	Tunisia	TUN								07	COFFEE,TEA,COCOA,SPICES	1	No Quantity							220225			0
S3	2009	2009	2009	2	0	2	Export	458	Malaysia	MYS	792	Turkey	TUR								07	COFFEE,TEA,COCOA,SPICES	1	No Quantity							7260204			0
S3	2009	2009	2009	2	0	2	Export	458	Malaysia	MYS	795	Turkmenistan	TKM								07	COFFEE,TEA,COCOA,SPICES	1	No Quantity							3338366			0
S3	2009	2009	2009	2	0	2	Export	458	Malaysia	MYS	798	Tuvalu	TUV								07	COFFEE,TEA,COCOA,SPICES	1	No Quantity							2456			0
S3	2009	2009	2009	2	0	2	Export	458	Malaysia	MYS	800	Uganda	UGA								07	COFFEE,TEA,COCOA,SPICES	1	No Quantity							239036			0
S3	2009	2009	2009	2	0	2	Export	458	Malaysia	MYS	804	Ukraine	UKR								07	COFFEE,TEA,COCOA,SPICES	1	No Quantity							3997494			0
S3	2009	2009	2009	2	0	2	Export	458	Malaysia	MYS	818	Egypt	EGY								07	COFFEE,TEA,COCOA,SPICES	1	No Quantity							13625899			0
S3	2009	2009	2009	2	0	2	Export	458	Malaysia	MYS	826	United Kingdom	GBR								07	COFFEE,TEA,COCOA,SPICES	1	No Quantity							42714717			0
S3	2009	2009	2009	2	0	2	Export	458	Malaysia	MYS	834	United Rep. of Tanzania	TZA								07	COFFEE,TEA,COCOA,SPICES	1	No Quantity							342272			0
S3	2009	2009	2009	2	0	2	Export	458	Malaysia	MYS	842	USA	USA								07	COFFEE,TEA,COCOA,SPICES	1	No Quantity							250518094			0
S3	2009	2009	2009	2	0	2	Export	458	Malaysia	MYS	858	Uruguay	URY								07	COFFEE,TEA,COCOA,SPICES	1	No Quantity							1186397			0
S3	2009	2009	2009	2	0	2	Export	458	Malaysia	MYS	860	Uzbekistan	UZB								07	COFFEE,TEA,COCOA,SPICES	1	No Quantity							1973886			0
S3	2009	2009	2009	2	0	2	Export	458	Malaysia	MYS	862	Venezuela	VEN								07	COFFEE,TEA,COCOA,SPICES	1	No Quantity							69583			0
S3	2009	2009	2009	2	0	2	Export	458	Malaysia	MYS	887	Yemen	YEM								07	COFFEE,TEA,COCOA,SPICES	1	No Quantity							1622492			0
S3	2009	2009	2009	2	0	2	Export	458	Malaysia	MYS	894	Zambia	ZMB								07	COFFEE,TEA,COCOA,SPICES	1	No Quantity							128824			0
S3	2009	2009	2009	2	0	2	Export	458	Malaysia	MYS	899	Areas, nes									07	COFFEE,TEA,COCOA,SPICES	1	No Quantity							11813277			0
S3	2009	2009	2009	2	0	2	Export	458	Malaysia	MYS	0	World	WLD								08	ANIMAL FEED STUFF	1	No Quantity							210573938			0
S3	2009	2009	2009	2	0	2	Export	458	Malaysia	MYS	32	Argentina	ARG								08	ANIMAL FEED STUFF	1	No Quantity							4252			0
S3	2009	2009	2009	2	0	2	Export	458	Malaysia	MYS	36	Australia	AUS								08	ANIMAL FEED STUFF	1	No Quantity							1837409			0
S3	2009	2009	2009	2	0	2	Export	458	Malaysia	MYS	50	Bangladesh	BGD								08	ANIMAL FEED STUFF	1	No Quantity							1675161			0
S3	2009	2009	2009	2	0	2	Export	458	Malaysia	MYS	52	Barbados	BRB								08	ANIMAL FEED STUFF	1	No Quantity							20898			0
S3	2009	2009	2009	2	0	2	Export	458	Malaysia	MYS	56	Belgium	BEL								08	ANIMAL FEED STUFF	1	No Quantity							29999			0
S3	2009	2009	2009	2	0	2	Export	458	Malaysia	MYS	76	Brazil	BRA								08	ANIMAL FEED STUFF	1	No Quantity							52730			0
S3	2009	2009	2009	2	0	2	Export	458	Malaysia	MYS	96	Brunei Darussalam	BRN								08	ANIMAL FEED STUFF	1	No Quantity							12313721			0
S3	2009	2009	2009	2	0	2	Export	458	Malaysia	MYS	100	Bulgaria	BGR								08	ANIMAL FEED STUFF	1	No Quantity							37230			0
S3	2009	2009	2009	2	0	2	Export	458	Malaysia	MYS	104	Myanmar	MMR								08	ANIMAL FEED STUFF	1	No Quantity							175295			0
S3	2009	2009	2009	2	0	2	Export	458	Malaysia	MYS	116	Cambodia	KHM								08	ANIMAL FEED STUFF	1	No Quantity							76634			0
S3	2009	2009	2009	2	0	2	Export	458	Malaysia	MYS	124	Canada	CAN								08	ANIMAL FEED STUFF	1	No Quantity							347779			0
S3	2009	2009	2009	2	0	2	Export	458	Malaysia	MYS	144	Sri Lanka	LKA								08	ANIMAL FEED STUFF	1	No Quantity							52802			0
S3	2009	2009	2009	2	0	2	Export	458	Malaysia	MYS	156	China	CHN								08	ANIMAL FEED STUFF	1	No Quantity							20845673			0
S3	2009	2009	2009	2	0	2	Export	458	Malaysia	MYS	188	Costa Rica	CRI								08	ANIMAL FEED STUFF	1	No Quantity							5628			0
S3	2009	2009	2009	2	0	2	Export	458	Malaysia	MYS	191	Croatia	HRV								08	ANIMAL FEED STUFF	1	No Quantity							119973			0
S3	2009	2009	2009	2	0	2	Export	458	Malaysia	MYS	203	Czechia	CZE								08	ANIMAL FEED STUFF	1	No Quantity							1873			0
S3	2009	2009	2009	2	0	2	Export	458	Malaysia	MYS	251	France	FRA								08	ANIMAL FEED STUFF	1	No Quantity							27481			0
S3	2009	2009	2009	2	0	2	Export	458	Malaysia	MYS	258	French Polynesia	PYF								08	ANIMAL FEED STUFF	1	No Quantity							2651			0
S3	2009	2009	2009	2	0	2	Export	458	Malaysia	MYS	276	Germany	DEU								08	ANIMAL FEED STUFF	1	No Quantity							10189673			0
S3	2009	2009	2009	2	0	2	Export	458	Malaysia	MYS	288	Ghana	GHA								08	ANIMAL FEED STUFF	1	No Quantity							18063			0
S3	2009	2009	2009	2	0	2	Export	458	Malaysia	MYS	300	Greece	GRC								08	ANIMAL FEED STUFF	1	No Quantity							65676			0
S3	2009	2009	2009	2	0	2	Export	458	Malaysia	MYS	324	Guinea	GIN								08	ANIMAL FEED STUFF	1	No Quantity							3115			0
S3	2009	2009	2009	2	0	2	Export	458	Malaysia	MYS	340	Honduras	HND								08	ANIMAL FEED STUFF	1	No Quantity							8391			0
S3	2009	2009	2009	2	0	2	Export	458	Malaysia	MYS	344	China, Hong Kong SAR	HKG								08	ANIMAL FEED STUFF	1	No Quantity							1200245			0
S3	2009	2009	2009	2	0	2	Export	458	Malaysia	MYS	360	Indonesia	IDN								08	ANIMAL FEED STUFF	1	No Quantity							6874955			0
S3	2009	2009	2009	2	0	2	Export	458	Malaysia	MYS	364	Iran	IRN								08	ANIMAL FEED STUFF	1	No Quantity							1683525			0
S3	2009	2009	2009	2	0	2	Export	458	Malaysia	MYS	368	Iraq	IRQ								08	ANIMAL FEED STUFF	1	No Quantity							11644			0
S3	2009	2009	2009	2	0	2	Export	458	Malaysia	MYS	392	Japan	JPN								08	ANIMAL FEED STUFF	1	No Quantity							2148497			0
S3	2009	2009	2009	2	0	2	Export	458	Malaysia	MYS	400	Jordan	JOR								08	ANIMAL FEED STUFF	1	No Quantity							2458645			0
S3	2009	2009	2009	2	0	2	Export	458	Malaysia	MYS	404	Kenya	KEN								08	ANIMAL FEED STUFF	1	No Quantity							9086			0
S3	2009	2009	2009	2	0	2	Export	458	Malaysia	MYS	410	Rep. of Korea	KOR								08	ANIMAL FEED STUFF	1	No Quantity							21338945			0
S3	2009	2009	2009	2	0	2	Export	458	Malaysia	MYS	414	Kuwait	KWT								08	ANIMAL FEED STUFF	1	No Quantity							1056785			0
S3	2009	2009	2009	2	0	2	Export	458	Malaysia	MYS	434	Libya	LBY								08	ANIMAL FEED STUFF	1	No Quantity							38531			0
S3	2009	2009	2009	2	0	2	Export	458	Malaysia	MYS	440	Lithuania	LTU								08	ANIMAL FEED STUFF	1	No Quantity							14213			0
S3	2009	2009	2009	2	0	2	Export	458	Malaysia	MYS	450	Madagascar	MDG								08	ANIMAL FEED STUFF	1	No Quantity							13307			0
S3	2009	2009	2009	2	0	2	Export	458	Malaysia	MYS	480	Mauritius	MUS								08	ANIMAL FEED STUFF	1	No Quantity							40524			0
S3	2009	2009	2009	2	0	2	Export	458	Malaysia	MYS	484	Mexico	MEX								08	ANIMAL FEED STUFF	1	No Quantity							4927			0
S3	2009	2009	2009	2	0	2	Export	458	Malaysia	MYS	490	Other Asia, nes									08	ANIMAL FEED STUFF	1	No Quantity							5205248			0
S3	2009	2009	2009	2	0	2	Export	458	Malaysia	MYS	512	Oman	OMN								08	ANIMAL FEED STUFF	1	No Quantity							262354			0
S3	2009	2009	2009	2	0	2	Export	458	Malaysia	MYS	528	Netherlands	NLD								08	ANIMAL FEED STUFF	1	No Quantity							65477762			0
S3	2009	2009	2009	2	0	2	Export	458	Malaysia	MYS	554	New Zealand	NZL								08	ANIMAL FEED STUFF	1	No Quantity							17747648			0
S3	2009	2009	2009	2	0	2	Export	458	Malaysia	MYS	586	Pakistan	PAK								08	ANIMAL FEED STUFF	1	No Quantity							1137842			0
S3	2009	2009	2009	2	0	2	Export	458	Malaysia	MYS	598	Papua New Guinea	PNG								08	ANIMAL FEED STUFF	1	No Quantity							1025788			0
S3	2009	2009	2009	2	0	2	Export	458	Malaysia	MYS	604	Peru	PER								08	ANIMAL FEED STUFF	1	No Quantity							18181			0
S3	2009	2009	2009	2	0	2	Export	458	Malaysia	MYS	608	Philippines	PHL								08	ANIMAL FEED STUFF	1	No Quantity							2480264			0
S3	2009	2009	2009	2	0	2	Export	458	Malaysia	MYS	634	Qatar	QAT								08	ANIMAL FEED STUFF	1	No Quantity							30783			0
S3	2009	2009	2009	2	0	2	Export	458	Malaysia	MYS	682	Saudi Arabia	SAU								08	ANIMAL FEED STUFF	1	No Quantity							518739			0
S3	2009	2009	2009	2	0	2	Export	458	Malaysia	MYS	686	Senegal	SEN								08	ANIMAL FEED STUFF	1	No Quantity							12942			0
S3	2009	2009	2009	2	0	2	Export	458	Malaysia	MYS	699	India	IND								08	ANIMAL FEED STUFF	1	No Quantity							2489404			0
S3	2009	2009	2009	2	0	2	Export	458	Malaysia	MYS	702	Singapore	SGP								08	ANIMAL FEED STUFF	1	No Quantity							7885936			0
S3	2009	2009	2009	2	0	2	Export	458	Malaysia	MYS	704	Viet Nam	VNM								08	ANIMAL FEED STUFF	1	No Quantity							9245442			0
S3	2009	2009	2009	2	0	2	Export	458	Malaysia	MYS	710	South Africa	ZAF								08	ANIMAL FEED STUFF	1	No Quantity							2818163			0
S3	2009	2009	2009	2	0	2	Export	458	Malaysia	MYS	752	Sweden	SWE								08	ANIMAL FEED STUFF	1	No Quantity							83878			0
S3	2009	2009	2009	2	0	2	Export	458	Malaysia	MYS	757	Switzerland	CHE								08	ANIMAL FEED STUFF	1	No Quantity							1951822			0
S3	2009	2009	2009	2	0	2	Export	458	Malaysia	MYS	760	Syria	SYR								08	ANIMAL FEED STUFF	1	No Quantity							112931			0
S3	2009	2009	2009	2	0	2	Export	458	Malaysia	MYS	764	Thailand	THA								08	ANIMAL FEED STUFF	1	No Quantity							2156827			0
S3	2009	2009	2009	2	0	2	Export	458	Malaysia	MYS	784	United Arab Emirates	ARE								08	ANIMAL FEED STUFF	1	No Quantity							500503			0
S3	2009	2009	2009	2	0	2	Export	458	Malaysia	MYS	792	Turkey	TUR								08	ANIMAL FEED STUFF	1	No Quantity							955371			0
S3	2009	2009	2009	2	0	2	Export	458	Malaysia	MYS	818	Egypt	EGY								08	ANIMAL FEED STUFF	1	No Quantity							205186			0
S3	2009	2009	2009	2	0	2	Export	458	Malaysia	MYS	826	United Kingdom	GBR								08	ANIMAL FEED STUFF	1	No Quantity							3325253			0
S3	2009	2009	2009	2	0	2	Export	458	Malaysia	MYS	842	USA	USA								08	ANIMAL FEED STUFF	1	No Quantity							99060			0
S3	2009	2009	2009	2	0	2	Export	458	Malaysia	MYS	899	Areas, nes									08	ANIMAL FEED STUFF	1	No Quantity							20673			0
S3	2009	2009	2009	2	0	2	Export	478	Mauritania	MRT	0	World	WLD								08	ANIMAL FEED STUFF	1	No Quantity							232245			0
S3	2009	2009	2009	2	0	2	Export	478	Mauritania	MRT	724	Spain	ESP								08	ANIMAL FEED STUFF	1	No Quantity							232245			0
S3	2009	2009	2009	2	0	2	Export	458	Malaysia	MYS	0	World	WLD								09	MISC.EDIBLE PRODUCTS ETC	1	No Quantity							1135773705			0
S3	2009	2009	2009	2	0	2	Export	458	Malaysia	MYS	4	Afghanistan	AFG								09	MISC.EDIBLE PRODUCTS ETC	1	No Quantity							783083			0
S3	2009	2009	2009	2	0	2	Export	458	Malaysia	MYS	8	Albania	ALB								09	MISC.EDIBLE PRODUCTS ETC	1	No Quantity							212217			0
S3	2009	2009	2009	2	0	2	Export	458	Malaysia	MYS	12	Algeria	DZA								09	MISC.EDIBLE PRODUCTS ETC	1	No Quantity							16322140			0
S3	2009	2009	2009	2	0	2	Export	458	Malaysia	MYS	24	Angola	AGO								09	MISC.EDIBLE PRODUCTS ETC	1	No Quantity							9588011			0
S3	2009	2009	2009	2	0	2	Export	458	Malaysia	MYS	32	Argentina	ARG								09	MISC.EDIBLE PRODUCTS ETC	1	No Quantity							297067			0
S3	2009	2009	2009	2	0	2	Export	458	Malaysia	MYS	36	Australia	AUS								09	MISC.EDIBLE PRODUCTS ETC	1	No Quantity							57986348			0
S3	2009	2009	2009	2	0	2	Export	458	Malaysia	MYS	40	Austria	AUT								09	MISC.EDIBLE PRODUCTS ETC	1	No Quantity							573293			0
S3	2009	2009	2009	2	0	2	Export	458	Malaysia	MYS	44	Bahamas	BHS								09	MISC.EDIBLE PRODUCTS ETC	1	No Quantity							99700			0
S3	2009	2009	2009	2	0	2	Export	458	Malaysia	MYS	48	Bahrain	BHR								09	MISC.EDIBLE PRODUCTS ETC	1	No Quantity							2060809			0
S3	2009	2009	2009	2	0	2	Export	458	Malaysia	MYS	50	Bangladesh	BGD								09	MISC.EDIBLE PRODUCTS ETC	1	No Quantity							3211469			0
S3	2009	2009	2009	2	0	2	Export	458	Malaysia	MYS	52	Barbados	BRB								09	MISC.EDIBLE PRODUCTS ETC	1	No Quantity							124869			0
S3	2009	2009	2009	2	0	2	Export	458	Malaysia	MYS	56	Belgium	BEL								09	MISC.EDIBLE PRODUCTS ETC	1	No Quantity							615651			0
S3	2009	2009	2009	2	0	2	Export	458	Malaysia	MYS	60	Bermuda	BMU								09	MISC.EDIBLE PRODUCTS ETC	1	No Quantity							9670			0
S3	2009	2009	2009	2	0	2	Export	458	Malaysia	MYS	76	Brazil	BRA								09	MISC.EDIBLE PRODUCTS ETC	1	No Quantity							422685			0
S3	2009	2009	2009	2	0	2	Export	458	Malaysia	MYS	90	Solomon Isds	SLB								09	MISC.EDIBLE PRODUCTS ETC	1	No Quantity							318079			0
S3	2009	2009	2009	2	0	2	Export	458	Malaysia	MYS	96	Brunei Darussalam	BRN								09	MISC.EDIBLE PRODUCTS ETC	1	No Quantity							31958890			0
S3	2009	2009	2009	2	0	2	Export	458	Malaysia	MYS	100	Bulgaria	BGR								09	MISC.EDIBLE PRODUCTS ETC	1	No Quantity							7624509			0
S3	2009	2009	2009	2	0	2	Export	458	Malaysia	MYS	104	Myanmar	MMR								09	MISC.EDIBLE PRODUCTS ETC	1	No Quantity							7051409			0
S3	2009	2009	2009	2	0	2	Export	458	Malaysia	MYS	116	Cambodia	KHM								09	MISC.EDIBLE PRODUCTS ETC	1	No Quantity							5890089			0
S3	2009	2009	2009	2	0	2	Export	458	Malaysia	MYS	120	Cameroon	CMR								09	MISC.EDIBLE PRODUCTS ETC	1	No Quantity							4168286			0
S3	2009	2009	2009	2	0	2	Export	458	Malaysia	MYS	124	Canada	CAN								09	MISC.EDIBLE PRODUCTS ETC	1	No Quantity							2203540			0
S3	2009	2009	2009	2	0	2	Export	458	Malaysia	MYS	132	Cabo Verde	CPV								09	MISC.EDIBLE PRODUCTS ETC	1	No Quantity							128105			0
S3	2009	2009	2009	2	0	2	Export	458	Malaysia	MYS	144	Sri Lanka	LKA								09	MISC.EDIBLE PRODUCTS ETC	1	No Quantity							4232305			0
S3	2009	2009	2009	2	0	2	Export	458	Malaysia	MYS	152	Chile	CHL								09	MISC.EDIBLE PRODUCTS ETC	1	No Quantity							1237365			0
S3	2009	2009	2009	2	0	2	Export	458	Malaysia	MYS	156	China	CHN								09	MISC.EDIBLE PRODUCTS ETC	1	No Quantity							47510902			0
S3	2009	2009	2009	2	0	2	Export	458	Malaysia	MYS	170	Colombia	COL								09	MISC.EDIBLE PRODUCTS ETC	1	No Quantity							92446			0
S3	2009	2009	2009	2	0	2	Export	458	Malaysia	MYS	174	Comoros	COM								09	MISC.EDIBLE PRODUCTS ETC	1	No Quantity							1237184			0
S3	2009	2009	2009	2	0	2	Export	458	Malaysia	MYS	175	Mayotte	MYT								09	MISC.EDIBLE PRODUCTS ETC	1	No Quantity							2735			0
S3	2009	2009	2009	2	0	2	Export	458	Malaysia	MYS	178	Congo	COG								09	MISC.EDIBLE PRODUCTS ETC	1	No Quantity							4416682			0
S3	2009	2009	2009	2	0	2	Export	458	Malaysia	MYS	180	Dem. Rep. of the Congo	COD								09	MISC.EDIBLE PRODUCTS ETC	1	No Quantity							533839			0
S3	2009	2009	2009	2	0	2	Export	458	Malaysia	MYS	188	Costa Rica	CRI								09	MISC.EDIBLE PRODUCTS ETC	1	No Quantity							75540			0
S3	2009	2009	2009	2	0	2	Export	458	Malaysia	MYS	191	Croatia	HRV								09	MISC.EDIBLE PRODUCTS ETC	1	No Quantity							418813			0
S3	2009	2009	2009	2	0	2	Export	458	Malaysia	MYS	192	Cuba	CUB								09	MISC.EDIBLE PRODUCTS ETC	1	No Quantity							280659			0
S3	2009	2009	2009	2	0	2	Export	458	Malaysia	MYS	196	Cyprus	CYP								09	MISC.EDIBLE PRODUCTS ETC	1	No Quantity							56378			0
S3	2009	2009	2009	2	0	2	Export	458	Malaysia	MYS	203	Czechia	CZE								09	MISC.EDIBLE PRODUCTS ETC	1	No Quantity							105630			0
S3	2009	2009	2009	2	0	2	Export	458	Malaysia	MYS	204	Benin	BEN								09	MISC.EDIBLE PRODUCTS ETC	1	No Quantity							8202344			0
S3	2009	2009	2009	2	0	2	Export	458	Malaysia	MYS	208	Denmark	DNK								09	MISC.EDIBLE PRODUCTS ETC	1	No Quantity							414268			0
S3	2009	2009	2009	2	0	2	Export	458	Malaysia	MYS	222	El Salvador	SLV								09	MISC.EDIBLE PRODUCTS ETC	1	No Quantity							22900			0
S3	2009	2009	2009	2	0	2	Export	458	Malaysia	MYS	226	Equatorial Guinea	GNQ								09	MISC.EDIBLE PRODUCTS ETC	1	No Quantity							775518			0
S3	2009	2009	2009	2	0	2	Export	458	Malaysia	MYS	231	Ethiopia	ETH								09	MISC.EDIBLE PRODUCTS ETC	1	No Quantity							525775			0
S3	2009	2009	2009	2	0	2	Export	458	Malaysia	MYS	232	Eritrea	ERI								09	MISC.EDIBLE PRODUCTS ETC	1	No Quantity							33955			0
S3	2009	2009	2009	2	0	2	Export	458	Malaysia	MYS	233	Estonia	EST								09	MISC.EDIBLE PRODUCTS ETC	1	No Quantity							75289			0
S3	2009	2009	2009	2	0	2	Export	458	Malaysia	MYS	242	Fiji	FJI								09	MISC.EDIBLE PRODUCTS ETC	1	No Quantity							3414158			0
S3	2009	2009	2009	2	0	2	Export	458	Malaysia	MYS	246	Finland	FIN								09	MISC.EDIBLE PRODUCTS ETC	1	No Quantity							2074226			0
S3	2009	2009	2009	2	0	2	Export	458	Malaysia	MYS	251	France	FRA								09	MISC.EDIBLE PRODUCTS ETC	1	No Quantity							3699345			0
S3	2009	2009	2009	2	0	2	Export	458	Malaysia	MYS	258	French Polynesia	PYF								09	MISC.EDIBLE PRODUCTS ETC	1	No Quantity							19851			0
S3	2009	2009	2009	2	0	2	Export	458	Malaysia	MYS	262	Djibouti	DJI								09	MISC.EDIBLE PRODUCTS ETC	1	No Quantity							1091852			0
S3	2009	2009	2009	2	0	2	Export	458	Malaysia	MYS	266	Gabon	GAB								09	MISC.EDIBLE PRODUCTS ETC	1	No Quantity							1556888			0
S3	2009	2009	2009	2	0	2	Export	458	Malaysia	MYS	268	Georgia	GEO								09	MISC.EDIBLE PRODUCTS ETC	1	No Quantity							1060865			0
S3	2009	2009	2009	2	0	2	Export	458	Malaysia	MYS	270	Gambia	GMB								09	MISC.EDIBLE PRODUCTS ETC	1	No Quantity							3911694			0
S3	2009	2009	2009	2	0	2	Export	458	Malaysia	MYS	276	Germany	DEU								09	MISC.EDIBLE PRODUCTS ETC	1	No Quantity							2697656			0
S3	2009	2009	2009	2	0	2	Export	458	Malaysia	MYS	288	Ghana	GHA								09	MISC.EDIBLE PRODUCTS ETC	1	No Quantity							14617045			0
S3	2009	2009	2009	2	0	2	Export	458	Malaysia	MYS	296	Kiribati	KIR								09	MISC.EDIBLE PRODUCTS ETC	1	No Quantity							107967			0
S3	2009	2009	2009	2	0	2	Export	458	Malaysia	MYS	300	Greece	GRC								09	MISC.EDIBLE PRODUCTS ETC	1	No Quantity							1691137			0
S3	2009	2009	2009	2	0	2	Export	458	Malaysia	MYS	308	Grenada	GRD								09	MISC.EDIBLE PRODUCTS ETC	1	No Quantity							78190			0
S3	2009	2009	2009	2	0	2	Export	458	Malaysia	MYS	316	Guam	GUM								09	MISC.EDIBLE PRODUCTS ETC	1	No Quantity							16197			0
S3	2009	2009	2009	2	0	2	Export	458	Malaysia	MYS	320	Guatemala	GTM								09	MISC.EDIBLE PRODUCTS ETC	1	No Quantity							546			0
S3	2009	2009	2009	2	0	2	Export	458	Malaysia	MYS	324	Guinea	GIN								09	MISC.EDIBLE PRODUCTS ETC	1	No Quantity							2395798			0
S3	2009	2009	2009	2	0	2	Export	458	Malaysia	MYS	328	Guyana	GUY								09	MISC.EDIBLE PRODUCTS ETC	1	No Quantity							652282			0
S3	2009	2009	2009	2	0	2	Export	458	Malaysia	MYS	332	Haiti	HTI								09	MISC.EDIBLE PRODUCTS ETC	1	No Quantity							59199			0
S3	2009	2009	2009	2	0	2	Export	458	Malaysia	MYS	340	Honduras	HND								09	MISC.EDIBLE PRODUCTS ETC	1	No Quantity							199682			0
S3	2009	2009	2009	2	0	2	Export	458	Malaysia	MYS	344	China, Hong Kong SAR	HKG								09	MISC.EDIBLE PRODUCTS ETC	1	No Quantity							42248102			0
S3	2009	2009	2009	2	0	2	Export	458	Malaysia	MYS	348	Hungary	HUN								09	MISC.EDIBLE PRODUCTS ETC	1	No Quantity							692154			0
S3	2009	2009	2009	2	0	2	Export	458	Malaysia	MYS	360	Indonesia	IDN								09	MISC.EDIBLE PRODUCTS ETC	1	No Quantity							105096593			0
S3	2009	2009	2009	2	0	2	Export	458	Malaysia	MYS	364	Iran	IRN								09	MISC.EDIBLE PRODUCTS ETC	1	No Quantity							9202873			0
S3	2009	2009	2009	2	0	2	Export	458	Malaysia	MYS	368	Iraq	IRQ								09	MISC.EDIBLE PRODUCTS ETC	1	No Quantity							121055655			0
S3	2009	2009	2009	2	0	2	Export	458	Malaysia	MYS	372	Ireland	IRL								09	MISC.EDIBLE PRODUCTS ETC	1	No Quantity							264572			0
S3	2009	2009	2009	2	0	2	Export	458	Malaysia	MYS	381	Italy	ITA								09	MISC.EDIBLE PRODUCTS ETC	1	No Quantity							394928			0
S3	2009	2009	2009	2	0	2	Export	458	Malaysia	MYS	384	Côte d'Ivoire	CIV								09	MISC.EDIBLE PRODUCTS ETC	1	No Quantity							3282540			0
S3	2009	2009	2009	2	0	2	Export	458	Malaysia	MYS	388	Jamaica	JAM								09	MISC.EDIBLE PRODUCTS ETC	1	No Quantity							899917			0
S3	2009	2009	2009	2	0	2	Export	458	Malaysia	MYS	392	Japan	JPN								09	MISC.EDIBLE PRODUCTS ETC	1	No Quantity							15074922			0
S3	2009	2009	2009	2	0	2	Export	458	Malaysia	MYS	398	Kazakhstan	KAZ								09	MISC.EDIBLE PRODUCTS ETC	1	No Quantity							2216380			0
S3	2009	2009	2009	2	0	2	Export	458	Malaysia	MYS	400	Jordan	JOR								09	MISC.EDIBLE PRODUCTS ETC	1	No Quantity							2661762			0
S3	2009	2009	2009	2	0	2	Export	458	Malaysia	MYS	404	Kenya	KEN								09	MISC.EDIBLE PRODUCTS ETC	1	No Quantity							730960			0
S3	2009	2009	2009	2	0	2	Export	458	Malaysia	MYS	410	Rep. of Korea	KOR								09	MISC.EDIBLE PRODUCTS ETC	1	No Quantity							7831349			0
S3	2009	2009	2009	2	0	2	Export	458	Malaysia	MYS	414	Kuwait	KWT								09	MISC.EDIBLE PRODUCTS ETC	1	No Quantity							22085581			0
S3	2009	2009	2009	2	0	2	Export	458	Malaysia	MYS	417	Kyrgyzstan	KGZ								09	MISC.EDIBLE PRODUCTS ETC	1	No Quantity							432121			0
S3	2009	2009	2009	2	0	2	Export	458	Malaysia	MYS	418	Lao People's Dem. Rep.	LAO								09	MISC.EDIBLE PRODUCTS ETC	1	No Quantity							5371			0
S3	2009	2009	2009	2	0	2	Export	458	Malaysia	MYS	422	Lebanon	LBN								09	MISC.EDIBLE PRODUCTS ETC	1	No Quantity							2459342			0
S3	2009	2009	2009	2	0	2	Export	458	Malaysia	MYS	428	Latvia	LVA								09	MISC.EDIBLE PRODUCTS ETC	1	No Quantity							15569			0
S3	2009	2009	2009	2	0	2	Export	458	Malaysia	MYS	430	Liberia	LBR								09	MISC.EDIBLE PRODUCTS ETC	1	No Quantity							1312698			0
S3	2009	2009	2009	2	0	2	Export	458	Malaysia	MYS	434	Libya	LBY								09	MISC.EDIBLE PRODUCTS ETC	1	No Quantity							590743			0
S3	2009	2009	2009	2	0	2	Export	458	Malaysia	MYS	440	Lithuania	LTU								09	MISC.EDIBLE PRODUCTS ETC	1	No Quantity							259723			0
S3	2009	2009	2009	2	0	2	Export	458	Malaysia	MYS	446	China, Macao SAR	MAC								09	MISC.EDIBLE PRODUCTS ETC	1	No Quantity							81347			0
S3	2009	2009	2009	2	0	2	Export	458	Malaysia	MYS	450	Madagascar	MDG								09	MISC.EDIBLE PRODUCTS ETC	1	No Quantity							2430906			0
S3	2009	2009	2009	2	0	2	Export	458	Malaysia	MYS	454	Malawi	MWI								09	MISC.EDIBLE PRODUCTS ETC	1	No Quantity							692118			0
S3	2009	2009	2009	2	0	2	Export	458	Malaysia	MYS	462	Maldives	MDV								09	MISC.EDIBLE PRODUCTS ETC	1	No Quantity							5053284			0
S3	2009	2009	2009	2	0	2	Export	458	Malaysia	MYS	470	Malta	MLT								09	MISC.EDIBLE PRODUCTS ETC	1	No Quantity							109029			0
S3	2009	2009	2009	2	0	2	Export	458	Malaysia	MYS	478	Mauritania	MRT								09	MISC.EDIBLE PRODUCTS ETC	1	No Quantity							100414			0
S3	2009	2009	2009	2	0	2	Export	458	Malaysia	MYS	480	Mauritius	MUS								09	MISC.EDIBLE PRODUCTS ETC	1	No Quantity							4686905			0
S3	2009	2009	2009	2	0	2	Export	458	Malaysia	MYS	484	Mexico	MEX								09	MISC.EDIBLE PRODUCTS ETC	1	No Quantity							1541814			0
S3	2009	2009	2009	2	0	2	Export	458	Malaysia	MYS	490	Other Asia, nes									09	MISC.EDIBLE PRODUCTS ETC	1	No Quantity							16805880			0
S3	2009	2009	2009	2	0	2	Export	458	Malaysia	MYS	496	Mongolia	MNG								09	MISC.EDIBLE PRODUCTS ETC	1	No Quantity							914603			0
S3	2009	2009	2009	2	0	2	Export	458	Malaysia	MYS	498	Rep. of Moldova	MDA								09	MISC.EDIBLE PRODUCTS ETC	1	No Quantity							68268			0
S3	2009	2009	2009	2	0	2	Export	458	Malaysia	MYS	499	Montenegro	MNE								09	MISC.EDIBLE PRODUCTS ETC	1	No Quantity							16218			0
S3	2009	2009	2009	2	0	2	Export	458	Malaysia	MYS	504	Morocco	MAR								09	MISC.EDIBLE PRODUCTS ETC	1	No Quantity							407904			0
S3	2009	2009	2009	2	0	2	Export	458	Malaysia	MYS	508	Mozambique	MOZ								09	MISC.EDIBLE PRODUCTS ETC	1	No Quantity							3204912			0
S3	2009	2009	2009	2	0	2	Export	458	Malaysia	MYS	512	Oman	OMN								09	MISC.EDIBLE PRODUCTS ETC	1	No Quantity							2256701			0
S3	2009	2009	2009	2	0	2	Export	458	Malaysia	MYS	516	Namibia	NAM								09	MISC.EDIBLE PRODUCTS ETC	1	No Quantity							234673			0
S3	2009	2009	2009	2	0	2	Export	458	Malaysia	MYS	520	Nauru	NRU								09	MISC.EDIBLE PRODUCTS ETC	1	No Quantity							28537			0
S3	2009	2009	2009	2	0	2	Export	458	Malaysia	MYS	524	Nepal	NPL								09	MISC.EDIBLE PRODUCTS ETC	1	No Quantity							481051			0
S3	2009	2009	2009	2	0	2	Export	458	Malaysia	MYS	528	Netherlands	NLD								09	MISC.EDIBLE PRODUCTS ETC	1	No Quantity							3680363			0
S3	2009	2009	2009	2	0	2	Export	458	Malaysia	MYS	530	Neth. Antilles	ANT								09	MISC.EDIBLE PRODUCTS ETC	1	No Quantity							28870			0
S3	2009	2009	2009	2	0	2	Export	458	Malaysia	MYS	548	Vanuatu	VUT								09	MISC.EDIBLE PRODUCTS ETC	1	No Quantity							2393			0
S3	2009	2009	2009	2	0	2	Export	458	Malaysia	MYS	554	New Zealand	NZL								09	MISC.EDIBLE PRODUCTS ETC	1	No Quantity							5959096			0
S3	2009	2009	2009	2	0	2	Export	458	Malaysia	MYS	562	Niger	NER								09	MISC.EDIBLE PRODUCTS ETC	1	No Quantity							282265			0
S3	2009	2009	2009	2	0	2	Export	458	Malaysia	MYS	566	Nigeria	NGA								09	MISC.EDIBLE PRODUCTS ETC	1	No Quantity							4810625			0
S3	2009	2009	2009	2	0	2	Export	458	Malaysia	MYS	579	Norway	NOR								09	MISC.EDIBLE PRODUCTS ETC	1	No Quantity							103527			0
S3	2009	2009	2009	2	0	2	Export	458	Malaysia	MYS	583	FS Micronesia	FSM								09	MISC.EDIBLE PRODUCTS ETC	1	No Quantity							12286			0
S3	2009	2009	2009	2	0	2	Export	458	Malaysia	MYS	584	Marshall Isds	MHL								09	MISC.EDIBLE PRODUCTS ETC	1	No Quantity							2827			0
S3	2009	2009	2009	2	0	2	Export	458	Malaysia	MYS	586	Pakistan	PAK								09	MISC.EDIBLE PRODUCTS ETC	1	No Quantity							17366844			0
S3	2009	2009	2009	2	0	2	Export	458	Malaysia	MYS	591	Panama	PAN								09	MISC.EDIBLE PRODUCTS ETC	1	No Quantity							48569			0
S3	2009	2009	2009	2	0	2	Export	458	Malaysia	MYS	598	Papua New Guinea	PNG								09	MISC.EDIBLE PRODUCTS ETC	1	No Quantity							3410693			0
S3	2009	2009	2009	2	0	2	Export	458	Malaysia	MYS	604	Peru	PER								09	MISC.EDIBLE PRODUCTS ETC	1	No Quantity							1310168			0
S3	2009	2009	2009	2	0	2	Export	458	Malaysia	MYS	608	Philippines	PHL								09	MISC.EDIBLE PRODUCTS ETC	1	No Quantity							62413703			0
S3	2009	2009	2009	2	0	2	Export	458	Malaysia	MYS	616	Poland	POL								09	MISC.EDIBLE PRODUCTS ETC	1	No Quantity							160069			0
S3	2009	2009	2009	2	0	2	Export	458	Malaysia	MYS	620	Portugal	PRT								09	MISC.EDIBLE PRODUCTS ETC	1	No Quantity							135275			0
S3	2009	2009	2009	2	0	2	Export	458	Malaysia	MYS	624	Guinea-Bissau	GNB								09	MISC.EDIBLE PRODUCTS ETC	1	No Quantity							388549			0
S3	2009	2009	2009	2	0	2	Export	458	Malaysia	MYS	626	Timor-Leste	TLS								09	MISC.EDIBLE PRODUCTS ETC	1	No Quantity							82061			0
S3	2009	2009	2009	2	0	2	Export	458	Malaysia	MYS	634	Qatar	QAT								09	MISC.EDIBLE PRODUCTS ETC	1	No Quantity							1223449			0
S3	2009	2009	2009	2	0	2	Export	458	Malaysia	MYS	642	Romania	ROU								09	MISC.EDIBLE PRODUCTS ETC	1	No Quantity							6396424			0
S3	2009	2009	2009	2	0	2	Export	458	Malaysia	MYS	643	Russian Federation	RUS								09	MISC.EDIBLE PRODUCTS ETC	1	No Quantity							31186462			0
S3	2009	2009	2009	2	0	2	Export	458	Malaysia	MYS	678	Sao Tome and Principe	STP								09	MISC.EDIBLE PRODUCTS ETC	1	No Quantity							31915			0
S3	2009	2009	2009	2	0	2	Export	458	Malaysia	MYS	682	Saudi Arabia	SAU								09	MISC.EDIBLE PRODUCTS ETC	1	No Quantity							24806305			0
S3	2009	2009	2009	2	0	2	Export	458	Malaysia	MYS	686	Senegal	SEN								09	MISC.EDIBLE PRODUCTS ETC	1	No Quantity							1609281			0
S3	2009	2009	2009	2	0	2	Export	458	Malaysia	MYS	688	Serbia	SRB								09	MISC.EDIBLE PRODUCTS ETC	1	No Quantity							82590			0
S3	2009	2009	2009	2	0	2	Export	458	Malaysia	MYS	690	Seychelles	SYC								09	MISC.EDIBLE PRODUCTS ETC	1	No Quantity							231946			0
S3	2009	2009	2009	2	0	2	Export	458	Malaysia	MYS	694	Sierra Leone	SLE								09	MISC.EDIBLE PRODUCTS ETC	1	No Quantity							1219408			0
S3	2009	2009	2009	2	0	2	Export	458	Malaysia	MYS	699	India	IND								09	MISC.EDIBLE PRODUCTS ETC	1	No Quantity							6919376			0
S3	2009	2009	2009	2	0	2	Export	458	Malaysia	MYS	702	Singapore	SGP								09	MISC.EDIBLE PRODUCTS ETC	1	No Quantity							99834701			0
S3	2009	2009	2009	2	0	2	Export	458	Malaysia	MYS	703	Slovakia	SVK								09	MISC.EDIBLE PRODUCTS ETC	1	No Quantity							42553			0
S3	2009	2009	2009	2	0	2	Export	458	Malaysia	MYS	704	Viet Nam	VNM								09	MISC.EDIBLE PRODUCTS ETC	1	No Quantity							45928808			0
S3	2009	2009	2009	2	0	2	Export	458	Malaysia	MYS	705	Slovenia	SVN								09	MISC.EDIBLE PRODUCTS ETC	1	No Quantity							69275			0
S3	2009	2009	2009	2	0	2	Export	458	Malaysia	MYS	706	Somalia	SOM								09	MISC.EDIBLE PRODUCTS ETC	1	No Quantity							728590			0
S3	2009	2009	2009	2	0	2	Export	458	Malaysia	MYS	710	South Africa	ZAF								09	MISC.EDIBLE PRODUCTS ETC	1	No Quantity							9842340			0
S3	2009	2009	2009	2	0	2	Export	458	Malaysia	MYS	716	Zimbabwe	ZWE								09	MISC.EDIBLE PRODUCTS ETC	1	No Quantity							28494			0
S3	2009	2009	2009	2	0	2	Export	458	Malaysia	MYS	724	Spain	ESP								09	MISC.EDIBLE PRODUCTS ETC	1	No Quantity							1219416			0
S3	2009	2009	2009	2	0	2	Export	458	Malaysia	MYS	736	Fmr Sudan	SDN								09	MISC.EDIBLE PRODUCTS ETC	1	No Quantity							4765316			0
S3	2009	2009	2009	2	0	2	Export	458	Malaysia	MYS	740	Suriname	SUR								09	MISC.EDIBLE PRODUCTS ETC	1	No Quantity							639855			0
S3	2009	2009	2009	2	0	2	Export	458	Malaysia	MYS	748	Swaziland	SWZ								09	MISC.EDIBLE PRODUCTS ETC	1	No Quantity							390480			0
S3	2009	2009	2009	2	0	2	Export	458	Malaysia	MYS	752	Sweden	SWE								09	MISC.EDIBLE PRODUCTS ETC	1	No Quantity							598562			0
S3	2009	2009	2009	2	0	2	Export	458	Malaysia	MYS	757	Switzerland	CHE								09	MISC.EDIBLE PRODUCTS ETC	1	No Quantity							543546			0
S3	2009	2009	2009	2	0	2	Export	458	Malaysia	MYS	760	Syria	SYR								09	MISC.EDIBLE PRODUCTS ETC	1	No Quantity							3871322			0
S3	2009	2009	2009	2	0	2	Export	458	Malaysia	MYS	762	Tajikistan	TJK								09	MISC.EDIBLE PRODUCTS ETC	1	No Quantity							286341			0
S3	2009	2009	2009	2	0	2	Export	458	Malaysia	MYS	764	Thailand	THA								09	MISC.EDIBLE PRODUCTS ETC	1	No Quantity							61759542			0
S3	2009	2009	2009	2	0	2	Export	458	Malaysia	MYS	768	Togo	TGO								09	MISC.EDIBLE PRODUCTS ETC	1	No Quantity							21950050			0
S3	2009	2009	2009	2	0	2	Export	458	Malaysia	MYS	780	Trinidad and Tobago	TTO								09	MISC.EDIBLE PRODUCTS ETC	1	No Quantity							2097815			0
S3	2009	2009	2009	2	0	2	Export	458	Malaysia	MYS	784	United Arab Emirates	ARE								09	MISC.EDIBLE PRODUCTS ETC	1	No Quantity							21547401			0
S3	2009	2009	2009	2	0	2	Export	458	Malaysia	MYS	788	Tunisia	TUN								09	MISC.EDIBLE PRODUCTS ETC	1	No Quantity							42404			0
S3	2009	2009	2009	2	0	2	Export	458	Malaysia	MYS	792	Turkey	TUR								09	MISC.EDIBLE PRODUCTS ETC	1	No Quantity							4268658			0
S3	2009	2009	2009	2	0	2	Export	458	Malaysia	MYS	795	Turkmenistan	TKM								09	MISC.EDIBLE PRODUCTS ETC	1	No Quantity							61147			0
S3	2009	2009	2009	2	0	2	Export	458	Malaysia	MYS	800	Uganda	UGA								09	MISC.EDIBLE PRODUCTS ETC	1	No Quantity							543784			0
S3	2009	2009	2009	2	0	2	Export	458	Malaysia	MYS	804	Ukraine	UKR								09	MISC.EDIBLE PRODUCTS ETC	1	No Quantity							5832137			0
S3	2009	2009	2009	2	0	2	Export	458	Malaysia	MYS	818	Egypt	EGY								09	MISC.EDIBLE PRODUCTS ETC	1	No Quantity							4612552			0
S3	2009	2009	2009	2	0	2	Export	458	Malaysia	MYS	826	United Kingdom	GBR								09	MISC.EDIBLE PRODUCTS ETC	1	No Quantity							10148326			0
S3	2009	2009	2009	2	0	2	Export	458	Malaysia	MYS	834	United Rep. of Tanzania	TZA								09	MISC.EDIBLE PRODUCTS ETC	1	No Quantity							270171			0
S3	2009	2009	2009	2	0	2	Export	458	Malaysia	MYS	842	USA	USA								09	MISC.EDIBLE PRODUCTS ETC	1	No Quantity							11367285			0
S3	2009	2009	2009	2	0	2	Export	458	Malaysia	MYS	860	Uzbekistan	UZB								09	MISC.EDIBLE PRODUCTS ETC	1	No Quantity							5304853			0
S3	2009	2009	2009	2	0	2	Export	458	Malaysia	MYS	887	Yemen	YEM								09	MISC.EDIBLE PRODUCTS ETC	1	No Quantity							2204119			0
S3	2009	2009	2009	2	0	2	Export	458	Malaysia	MYS	894	Zambia	ZMB								09	MISC.EDIBLE PRODUCTS ETC	1	No Quantity							154534			0
S3	2009	2009	2009	2	0	2	Export	458	Malaysia	MYS	899	Areas, nes									09	MISC.EDIBLE PRODUCTS ETC	1	No Quantity							1740546			0
S3	2009	2009	2009	2	0	2	Export	458	Malaysia	MYS	0	World	WLD								11	BEVERAGES	1	No Quantity							406175681			0
S3	2009	2009	2009	2	0	2	Export	458	Malaysia	MYS	4	Afghanistan	AFG								11	BEVERAGES	1	No Quantity							148			0
S3	2009	2009	2009	2	0	2	Export	458	Malaysia	MYS	8	Albania	ALB								11	BEVERAGES	1	No Quantity							88840			0
S3	2009	2009	2009	2	0	2	Export	458	Malaysia	MYS	16	American Samoa	ASM								11	BEVERAGES	1	No Quantity							26099			0
S3	2009	2009	2009	2	0	2	Export	458	Malaysia	MYS	28	Antigua and Barbuda	ATG								11	BEVERAGES	1	No Quantity							12444			0
S3	2009	2009	2009	2	0	2	Export	458	Malaysia	MYS	31	Azerbaijan	AZE								11	BEVERAGES	1	No Quantity							61736			0
S3	2009	2009	2009	2	0	2	Export	458	Malaysia	MYS	32	Argentina	ARG								11	BEVERAGES	1	No Quantity							17010			0
S3	2009	2009	2009	2	0	2	Export	458	Malaysia	MYS	36	Australia	AUS								11	BEVERAGES	1	No Quantity							6908025			0
S3	2009	2009	2009	2	0	2	Export	458	Malaysia	MYS	40	Austria	AUT								11	BEVERAGES	1	No Quantity							1119			0
S3	2009	2009	2009	2	0	2	Export	458	Malaysia	MYS	44	Bahamas	BHS								11	BEVERAGES	1	No Quantity							25151			0
S3	2009	2009	2009	2	0	2	Export	458	Malaysia	MYS	48	Bahrain	BHR								11	BEVERAGES	1	No Quantity							108228			0
S3	2009	2009	2009	2	0	2	Export	458	Malaysia	MYS	50	Bangladesh	BGD								11	BEVERAGES	1	No Quantity							122538			0
S3	2009	2009	2009	2	0	2	Export	458	Malaysia	MYS	52	Barbados	BRB								11	BEVERAGES	1	No Quantity							61437			0
S3	2009	2009	2009	2	0	2	Export	458	Malaysia	MYS	56	Belgium	BEL								11	BEVERAGES	1	No Quantity							1698			0
S3	2009	2009	2009	2	0	2	Export	458	Malaysia	MYS	60	Bermuda	BMU								11	BEVERAGES	1	No Quantity							4946			0
S3	2009	2009	2009	2	0	2	Export	458	Malaysia	MYS	68	Bolivia (Plurinational State of)	BOL								11	BEVERAGES	1	No Quantity							53			0
S3	2009	2009	2009	2	0	2	Export	458	Malaysia	MYS	70	Bosnia Herzegovina	BIH								11	BEVERAGES	1	No Quantity							1476			0
S3	2009	2009	2009	2	0	2	Export	458	Malaysia	MYS	76	Brazil	BRA								11	BEVERAGES	1	No Quantity							21821			0
S3	2009	2009	2009	2	0	2	Export	458	Malaysia	MYS	84	Belize	BLZ								11	BEVERAGES	1	No Quantity							5970			0
S3	2009	2009	2009	2	0	2	Export	458	Malaysia	MYS	86	Br. Indian Ocean Terr.	IOT								11	BEVERAGES	1	No Quantity							53			0
S3	2009	2009	2009	2	0	2	Export	458	Malaysia	MYS	90	Solomon Isds	SLB								11	BEVERAGES	1	No Quantity							445097			0
S3	2009	2009	2009	2	0	2	Export	458	Malaysia	MYS	92	Br. Virgin Isds	VGB								11	BEVERAGES	1	No Quantity							211			0
S3	2009	2009	2009	2	0	2	Export	458	Malaysia	MYS	96	Brunei Darussalam	BRN								11	BEVERAGES	1	No Quantity							5959611			0
S3	2009	2009	2009	2	0	2	Export	458	Malaysia	MYS	100	Bulgaria	BGR								11	BEVERAGES	1	No Quantity							27908			0
S3	2009	2009	2009	2	0	2	Export	458	Malaysia	MYS	104	Myanmar	MMR								11	BEVERAGES	1	No Quantity							581610			0
S3	2009	2009	2009	2	0	2	Export	458	Malaysia	MYS	108	Burundi	BDI								11	BEVERAGES	1	No Quantity							128			0
S3	2009	2009	2009	2	0	2	Export	458	Malaysia	MYS	112	Belarus	BLR								11	BEVERAGES	1	No Quantity							217			0
S3	2009	2009	2009	2	0	2	Export	458	Malaysia	MYS	116	Cambodia	KHM								11	BEVERAGES	1	No Quantity							4185569			0
S3	2009	2009	2009	2	0	2	Export	458	Malaysia	MYS	124	Canada	CAN								11	BEVERAGES	1	No Quantity							61613			0
S3	2009	2009	2009	2	0	2	Export	458	Malaysia	MYS	136	Cayman Isds	CYM								11	BEVERAGES	1	No Quantity							2025			0
S3	2009	2009	2009	2	0	2	Export	458	Malaysia	MYS	144	Sri Lanka	LKA								11	BEVERAGES	1	No Quantity							398449			0
S3	2009	2009	2009	2	0	2	Export	458	Malaysia	MYS	152	Chile	CHL								11	BEVERAGES	1	No Quantity							17784			0
S3	2009	2009	2009	2	0	2	Export	458	Malaysia	MYS	156	China	CHN								11	BEVERAGES	1	No Quantity							3734166			0
S3	2009	2009	2009	2	0	2	Export	458	Malaysia	MYS	162	Christmas Isds	CXR								11	BEVERAGES	1	No Quantity							57437			0
S3	2009	2009	2009	2	0	2	Export	458	Malaysia	MYS	166	Cocos Isds	CCK								11	BEVERAGES	1	No Quantity							9679			0
S3	2009	2009	2009	2	0	2	Export	458	Malaysia	MYS	170	Colombia	COL								11	BEVERAGES	1	No Quantity							16626			0
S3	2009	2009	2009	2	0	2	Export	458	Malaysia	MYS	174	Comoros	COM								11	BEVERAGES	1	No Quantity							5396			0
S3	2009	2009	2009	2	0	2	Export	458	Malaysia	MYS	175	Mayotte	MYT								11	BEVERAGES	1	No Quantity							90396			0
S3	2009	2009	2009	2	0	2	Export	458	Malaysia	MYS	178	Congo	COG								11	BEVERAGES	1	No Quantity							26092			0
S3	2009	2009	2009	2	0	2	Export	458	Malaysia	MYS	188	Costa Rica	CRI								11	BEVERAGES	1	No Quantity							4051			0
S3	2009	2009	2009	2	0	2	Export	458	Malaysia	MYS	191	Croatia	HRV								11	BEVERAGES	1	No Quantity							40989			0
S3	2009	2009	2009	2	0	2	Export	458	Malaysia	MYS	196	Cyprus	CYP								11	BEVERAGES	1	No Quantity							87449			0
S3	2009	2009	2009	2	0	2	Export	458	Malaysia	MYS	203	Czechia	CZE								11	BEVERAGES	1	No Quantity							536			0
S3	2009	2009	2009	2	0	2	Export	458	Malaysia	MYS	204	Benin	BEN								11	BEVERAGES	1	No Quantity							18719			0
S3	2009	2009	2009	2	0	2	Export	458	Malaysia	MYS	208	Denmark	DNK								11	BEVERAGES	1	No Quantity							141258			0
S3	2009	2009	2009	2	0	2	Export	458	Malaysia	MYS	212	Dominica	DMA								11	BEVERAGES	1	No Quantity							73			0
S3	2009	2009	2009	2	0	2	Export	458	Malaysia	MYS	214	Dominican Rep.	DOM								11	BEVERAGES	1	No Quantity							21654			0
S3	2009	2009	2009	2	0	2	Export	458	Malaysia	MYS	218	Ecuador	ECU								11	BEVERAGES	1	No Quantity							384			0
S3	2009	2009	2009	2	0	2	Export	458	Malaysia	MYS	226	Equatorial Guinea	GNQ								11	BEVERAGES	1	No Quantity							121301			0
S3	2009	2009	2009	2	0	2	Export	458	Malaysia	MYS	231	Ethiopia	ETH								11	BEVERAGES	1	No Quantity							29053			0
S3	2009	2009	2009	2	0	2	Export	458	Malaysia	MYS	232	Eritrea	ERI								11	BEVERAGES	1	No Quantity							77			0
S3	2009	2009	2009	2	0	2	Export	458	Malaysia	MYS	233	Estonia	EST								11	BEVERAGES	1	No Quantity							1277			0
S3	2009	2009	2009	2	0	2	Export	458	Malaysia	MYS	239	South Georgia and the South Sandwich Islands	SGS								11	BEVERAGES	1	No Quantity							94			0
S3	2009	2009	2009	2	0	2	Export	458	Malaysia	MYS	242	Fiji	FJI								11	BEVERAGES	1	No Quantity							89200			0
S3	2009	2009	2009	2	0	2	Export	458	Malaysia	MYS	246	Finland	FIN								11	BEVERAGES	1	No Quantity							347			0
S3	2009	2009	2009	2	0	2	Export	458	Malaysia	MYS	251	France	FRA								11	BEVERAGES	1	No Quantity							461175			0
S3	2009	2009	2009	2	0	2	Export	458	Malaysia	MYS	258	French Polynesia	PYF								11	BEVERAGES	1	No Quantity							8584			0
S3	2009	2009	2009	2	0	2	Export	458	Malaysia	MYS	266	Gabon	GAB								11	BEVERAGES	1	No Quantity							10751			0
S3	2009	2009	2009	2	0	2	Export	458	Malaysia	MYS	268	Georgia	GEO								11	BEVERAGES	1	No Quantity							963			0
S3	2009	2009	2009	2	0	2	Export	458	Malaysia	MYS	270	Gambia	GMB								11	BEVERAGES	1	No Quantity							35543			0
S3	2009	2009	2009	2	0	2	Export	458	Malaysia	MYS	276	Germany	DEU								11	BEVERAGES	1	No Quantity							226888			0
S3	2009	2009	2009	2	0	2	Export	458	Malaysia	MYS	288	Ghana	GHA								11	BEVERAGES	1	No Quantity							1271514			0
S3	2009	2009	2009	2	0	2	Export	458	Malaysia	MYS	292	Gibraltar	GIB								11	BEVERAGES	1	No Quantity							318			0
S3	2009	2009	2009	2	0	2	Export	458	Malaysia	MYS	296	Kiribati	KIR								11	BEVERAGES	1	No Quantity							23180			0
S3	2009	2009	2009	2	0	2	Export	458	Malaysia	MYS	300	Greece	GRC								11	BEVERAGES	1	No Quantity							29099			0
S3	2009	2009	2009	2	0	2	Export	458	Malaysia	MYS	316	Guam	GUM								11	BEVERAGES	1	No Quantity							210592			0
S3	2009	2009	2009	2	0	2	Export	458	Malaysia	MYS	324	Guinea	GIN								11	BEVERAGES	1	No Quantity							18463			0
S3	2009	2009	2009	2	0	2	Export	458	Malaysia	MYS	328	Guyana	GUY								11	BEVERAGES	1	No Quantity							35246			0
S3	2009	2009	2009	2	0	2	Export	458	Malaysia	MYS	332	Haiti	HTI								11	BEVERAGES	1	No Quantity							9397			0
S3	2009	2009	2009	2	0	2	Export	458	Malaysia	MYS	340	Honduras	HND								11	BEVERAGES	1	No Quantity							294			0
S3	2009	2009	2009	2	0	2	Export	458	Malaysia	MYS	344	China, Hong Kong SAR	HKG								11	BEVERAGES	1	No Quantity							10672024			0
S3	2009	2009	2009	2	0	2	Export	458	Malaysia	MYS	348	Hungary	HUN								11	BEVERAGES	1	No Quantity							60183			0
S3	2009	2009	2009	2	0	2	Export	458	Malaysia	MYS	352	Iceland	ISL								11	BEVERAGES	1	No Quantity							972			0
S3	2009	2009	2009	2	0	2	Export	458	Malaysia	MYS	360	Indonesia	IDN								11	BEVERAGES	1	No Quantity							63233668			0
S3	2009	2009	2009	2	0	2	Export	458	Malaysia	MYS	364	Iran	IRN								11	BEVERAGES	1	No Quantity							159724			0
S3	2009	2009	2009	2	0	2	Export	458	Malaysia	MYS	368	Iraq	IRQ								11	BEVERAGES	1	No Quantity							20651			0
S3	2009	2009	2009	2	0	2	Export	458	Malaysia	MYS	372	Ireland	IRL								11	BEVERAGES	1	No Quantity							31817			0
S3	2009	2009	2009	2	0	2	Export	458	Malaysia	MYS	381	Italy	ITA								11	BEVERAGES	1	No Quantity							43771			0
S3	2009	2009	2009	2	0	2	Export	458	Malaysia	MYS	384	Côte d'Ivoire	CIV								11	BEVERAGES	1	No Quantity							120352			0
S3	2009	2009	2009	2	0	2	Export	458	Malaysia	MYS	388	Jamaica	JAM								11	BEVERAGES	1	No Quantity							754788			0
S3	2009	2009	2009	2	0	2	Export	458	Malaysia	MYS	392	Japan	JPN								11	BEVERAGES	1	No Quantity							9258938			0
S3	2009	2009	2009	2	0	2	Export	458	Malaysia	MYS	398	Kazakhstan	KAZ								11	BEVERAGES	1	No Quantity							155			0
S3	2009	2009	2009	2	0	2	Export	458	Malaysia	MYS	400	Jordan	JOR								11	BEVERAGES	1	No Quantity							122882			0
S3	2009	2009	2009	2	0	2	Export	458	Malaysia	MYS	404	Kenya	KEN								11	BEVERAGES	1	No Quantity							102456			0
S3	2009	2009	2009	2	0	2	Export	458	Malaysia	MYS	410	Rep. of Korea	KOR								11	BEVERAGES	1	No Quantity							123396			0
S3	2009	2009	2009	2	0	2	Export	458	Malaysia	MYS	414	Kuwait	KWT								11	BEVERAGES	1	No Quantity							398297			0
S3	2009	2009	2009	2	0	2	Export	458	Malaysia	MYS	418	Lao People's Dem. Rep.	LAO								11	BEVERAGES	1	No Quantity							559			0
S3	2009	2009	2009	2	0	2	Export	458	Malaysia	MYS	422	Lebanon	LBN								11	BEVERAGES	1	No Quantity							54267			0
S3	2009	2009	2009	2	0	2	Export	458	Malaysia	MYS	428	Latvia	LVA								11	BEVERAGES	1	No Quantity							54270			0
S3	2009	2009	2009	2	0	2	Export	458	Malaysia	MYS	430	Liberia	LBR								11	BEVERAGES	1	No Quantity							180697			0
S3	2009	2009	2009	2	0	2	Export	458	Malaysia	MYS	434	Libya	LBY								11	BEVERAGES	1	No Quantity							44781			0
S3	2009	2009	2009	2	0	2	Export	458	Malaysia	MYS	440	Lithuania	LTU								11	BEVERAGES	1	No Quantity							3702			0
S3	2009	2009	2009	2	0	2	Export	458	Malaysia	MYS	446	China, Macao SAR	MAC								11	BEVERAGES	1	No Quantity							3907836			0
S3	2009	2009	2009	2	0	2	Export	458	Malaysia	MYS	462	Maldives	MDV								11	BEVERAGES	1	No Quantity							899437			0
S3	2009	2009	2009	2	0	2	Export	458	Malaysia	MYS	470	Malta	MLT								11	BEVERAGES	1	No Quantity							93741			0
S3	2009	2009	2009	2	0	2	Export	458	Malaysia	MYS	480	Mauritius	MUS								11	BEVERAGES	1	No Quantity							240771			0
S3	2009	2009	2009	2	0	2	Export	458	Malaysia	MYS	484	Mexico	MEX								11	BEVERAGES	1	No Quantity							155237			0
S3	2009	2009	2009	2	0	2	Export	458	Malaysia	MYS	490	Other Asia, nes									11	BEVERAGES	1	No Quantity							1466449			0
S3	2009	2009	2009	2	0	2	Export	458	Malaysia	MYS	496	Mongolia	MNG								11	BEVERAGES	1	No Quantity							14170			0
S3	2009	2009	2009	2	0	2	Export	458	Malaysia	MYS	499	Montenegro	MNE								11	BEVERAGES	1	No Quantity							7104			0
S3	2009	2009	2009	2	0	2	Export	458	Malaysia	MYS	504	Morocco	MAR								11	BEVERAGES	1	No Quantity							10050			0
S3	2009	2009	2009	2	0	2	Export	458	Malaysia	MYS	512	Oman	OMN								11	BEVERAGES	1	No Quantity							82541			0
S3	2009	2009	2009	2	0	2	Export	458	Malaysia	MYS	516	Namibia	NAM								11	BEVERAGES	1	No Quantity							38			0
S3	2009	2009	2009	2	0	2	Export	458	Malaysia	MYS	520	Nauru	NRU								11	BEVERAGES	1	No Quantity							7019			0
S3	2009	2009	2009	2	0	2	Export	458	Malaysia	MYS	524	Nepal	NPL								11	BEVERAGES	1	No Quantity							2916			0
S3	2009	2009	2009	2	0	2	Export	458	Malaysia	MYS	528	Netherlands	NLD								11	BEVERAGES	1	No Quantity							479047			0
S3	2009	2009	2009	2	0	2	Export	458	Malaysia	MYS	530	Neth. Antilles	ANT								11	BEVERAGES	1	No Quantity							10517			0
S3	2009	2009	2009	2	0	2	Export	458	Malaysia	MYS	540	New Caledonia	NCL								11	BEVERAGES	1	No Quantity							225181			0
S3	2009	2009	2009	2	0	2	Export	458	Malaysia	MYS	548	Vanuatu	VUT								11	BEVERAGES	1	No Quantity							148694			0
S3	2009	2009	2009	2	0	2	Export	458	Malaysia	MYS	554	New Zealand	NZL								11	BEVERAGES	1	No Quantity							669534			0
S3	2009	2009	2009	2	0	2	Export	458	Malaysia	MYS	566	Nigeria	NGA								11	BEVERAGES	1	No Quantity							2179044			0
S3	2009	2009	2009	2	0	2	Export	458	Malaysia	MYS	579	Norway	NOR								11	BEVERAGES	1	No Quantity							22154			0
S3	2009	2009	2009	2	0	2	Export	458	Malaysia	MYS	580	N. Mariana Isds	MNP								11	BEVERAGES	1	No Quantity							58694			0
S3	2009	2009	2009	2	0	2	Export	458	Malaysia	MYS	583	FS Micronesia	FSM								11	BEVERAGES	1	No Quantity							8450			0
S3	2009	2009	2009	2	0	2	Export	458	Malaysia	MYS	584	Marshall Isds	MHL								11	BEVERAGES	1	No Quantity							64210			0
S3	2009	2009	2009	2	0	2	Export	458	Malaysia	MYS	586	Pakistan	PAK								11	BEVERAGES	1	No Quantity							226476			0
S3	2009	2009	2009	2	0	2	Export	458	Malaysia	MYS	591	Panama	PAN								11	BEVERAGES	1	No Quantity							443884			0
S3	2009	2009	2009	2	0	2	Export	458	Malaysia	MYS	598	Papua New Guinea	PNG								11	BEVERAGES	1	No Quantity							1735283			0
S3	2009	2009	2009	2	0	2	Export	458	Malaysia	MYS	600	Paraguay	PRY								11	BEVERAGES	1	No Quantity							140			0
S3	2009	2009	2009	2	0	2	Export	458	Malaysia	MYS	604	Peru	PER								11	BEVERAGES	1	No Quantity							2085			0
S3	2009	2009	2009	2	0	2	Export	458	Malaysia	MYS	608	Philippines	PHL								11	BEVERAGES	1	No Quantity							8039991			0
S3	2009	2009	2009	2	0	2	Export	458	Malaysia	MYS	616	Poland	POL								11	BEVERAGES	1	No Quantity							52171			0
S3	2009	2009	2009	2	0	2	Export	458	Malaysia	MYS	620	Portugal	PRT								11	BEVERAGES	1	No Quantity							3530			0
S3	2009	2009	2009	2	0	2	Export	458	Malaysia	MYS	626	Timor-Leste	TLS								11	BEVERAGES	1	No Quantity							5648			0
S3	2009	2009	2009	2	0	2	Export	458	Malaysia	MYS	634	Qatar	QAT								11	BEVERAGES	1	No Quantity							106117			0
S3	2009	2009	2009	2	0	2	Export	458	Malaysia	MYS	642	Romania	ROU								11	BEVERAGES	1	No Quantity							172751			0
S3	2009	2009	2009	2	0	2	Export	458	Malaysia	MYS	643	Russian Federation	RUS								11	BEVERAGES	1	No Quantity							93662			0
S3	2009	2009	2009	2	0	2	Export	458	Malaysia	MYS	654	Saint Helena	SHN								11	BEVERAGES	1	No Quantity							1360			0
S3	2009	2009	2009	2	0	2	Export	458	Malaysia	MYS	662	Saint Lucia	LCA								11	BEVERAGES	1	No Quantity							6386			0
S3	2009	2009	2009	2	0	2	Export	458	Malaysia	MYS	670	Saint Vincent and the Grenadines	VCT								11	BEVERAGES	1	No Quantity							3388			0
S3	2009	2009	2009	2	0	2	Export	458	Malaysia	MYS	682	Saudi Arabia	SAU								11	BEVERAGES	1	No Quantity							1681			0
S3	2009	2009	2009	2	0	2	Export	458	Malaysia	MYS	686	Senegal	SEN								11	BEVERAGES	1	No Quantity							118040			0
S3	2009	2009	2009	2	0	2	Export	458	Malaysia	MYS	688	Serbia	SRB								11	BEVERAGES	1	No Quantity							2646			0
S3	2009	2009	2009	2	0	2	Export	458	Malaysia	MYS	690	Seychelles	SYC								11	BEVERAGES	1	No Quantity							44127			0
S3	2009	2009	2009	2	0	2	Export	458	Malaysia	MYS	694	Sierra Leone	SLE								11	BEVERAGES	1	No Quantity							292066			0
S3	2009	2009	2009	2	0	2	Export	458	Malaysia	MYS	699	India	IND								11	BEVERAGES	1	No Quantity							967108			0
S3	2009	2009	2009	2	0	2	Export	458	Malaysia	MYS	702	Singapore	SGP								11	BEVERAGES	1	No Quantity							128915455			0
S3	2009	2009	2009	2	0	2	Export	458	Malaysia	MYS	703	Slovakia	SVK								11	BEVERAGES	1	No Quantity							77			0
S3	2009	2009	2009	2	0	2	Export	458	Malaysia	MYS	704	Viet Nam	VNM								11	BEVERAGES	1	No Quantity							57684214			0
S3	2009	2009	2009	2	0	2	Export	458	Malaysia	MYS	705	Slovenia	SVN								11	BEVERAGES	1	No Quantity							13260			0
S3	2009	2009	2009	2	0	2	Export	458	Malaysia	MYS	710	South Africa	ZAF								11	BEVERAGES	1	No Quantity							106997			0
S3	2009	2009	2009	2	0	2	Export	458	Malaysia	MYS	716	Zimbabwe	ZWE								11	BEVERAGES	1	No Quantity							119			0
S3	2009	2009	2009	2	0	2	Export	458	Malaysia	MYS	724	Spain	ESP								11	BEVERAGES	1	No Quantity							2031			0
S3	2009	2009	2009	2	0	2	Export	458	Malaysia	MYS	736	Fmr Sudan	SDN								11	BEVERAGES	1	No Quantity							28870			0
S3	2009	2009	2009	2	0	2	Export	458	Malaysia	MYS	740	Suriname	SUR								11	BEVERAGES	1	No Quantity							12012			0
S3	2009	2009	2009	2	0	2	Export	458	Malaysia	MYS	752	Sweden	SWE								11	BEVERAGES	1	No Quantity							27991			0
S3	2009	2009	2009	2	0	2	Export	458	Malaysia	MYS	757	Switzerland	CHE								11	BEVERAGES	1	No Quantity							4789			0
S3	2009	2009	2009	2	0	2	Export	458	Malaysia	MYS	760	Syria	SYR								11	BEVERAGES	1	No Quantity							54			0
S3	2009	2009	2009	2	0	2	Export	458	Malaysia	MYS	764	Thailand	THA								11	BEVERAGES	1	No Quantity							78209194			0
S3	2009	2009	2009	2	0	2	Export	458	Malaysia	MYS	768	Togo	TGO								11	BEVERAGES	1	No Quantity							22072			0
S3	2009	2009	2009	2	0	2	Export	458	Malaysia	MYS	776	Tonga	TON								11	BEVERAGES	1	No Quantity							284521			0
S3	2009	2009	2009	2	0	2	Export	458	Malaysia	MYS	780	Trinidad and Tobago	TTO								11	BEVERAGES	1	No Quantity							254222			0
S3	2009	2009	2009	2	0	2	Export	458	Malaysia	MYS	784	United Arab Emirates	ARE								11	BEVERAGES	1	No Quantity							1630380			0
S3	2009	2009	2009	2	0	2	Export	458	Malaysia	MYS	788	Tunisia	TUN								11	BEVERAGES	1	No Quantity							55007			0
S3	2009	2009	2009	2	0	2	Export	458	Malaysia	MYS	792	Turkey	TUR								11	BEVERAGES	1	No Quantity							6577			0
S3	2009	2009	2009	2	0	2	Export	458	Malaysia	MYS	798	Tuvalu	TUV								11	BEVERAGES	1	No Quantity							24726			0
S3	2009	2009	2009	2	0	2	Export	458	Malaysia	MYS	800	Uganda	UGA								11	BEVERAGES	1	No Quantity							267926			0
S3	2009	2009	2009	2	0	2	Export	458	Malaysia	MYS	804	Ukraine	UKR								11	BEVERAGES	1	No Quantity							184539			0
S3	2009	2009	2009	2	0	2	Export	458	Malaysia	MYS	818	Egypt	EGY								11	BEVERAGES	1	No Quantity							1732			0
S3	2009	2009	2009	2	0	2	Export	458	Malaysia	MYS	826	United Kingdom	GBR								11	BEVERAGES	1	No Quantity							619561			0
S3	2009	2009	2009	2	0	2	Export	458	Malaysia	MYS	834	United Rep. of Tanzania	TZA								11	BEVERAGES	1	No Quantity							12696			0
S3	2009	2009	2009	2	0	2	Export	458	Malaysia	MYS	842	USA	USA								11	BEVERAGES	1	No Quantity							2640972			0
S3	2009	2009	2009	2	0	2	Export	458	Malaysia	MYS	858	Uruguay	URY								11	BEVERAGES	1	No Quantity							68			0
S3	2009	2009	2009	2	0	2	Export	458	Malaysia	MYS	862	Venezuela	VEN								11	BEVERAGES	1	No Quantity							8614			0
S3	2009	2009	2009	2	0	2	Export	458	Malaysia	MYS	882	Samoa	WSM								11	BEVERAGES	1	No Quantity							36413			0
S3	2009	2009	2009	2	0	2	Export	458	Malaysia	MYS	887	Yemen	YEM								11	BEVERAGES	1	No Quantity							11468			0
S3	2009	2009	2009	2	0	2	Export	458	Malaysia	MYS	899	Areas, nes									11	BEVERAGES	1	No Quantity							608121			0
S3	2009	2009	2009	2	0	2	Export	458	Malaysia	MYS	0	World	WLD								12	TOBACCO,TOBACCO MANUFACT	1	No Quantity							299066208			0
S3	2009	2009	2009	2	0	2	Export	458	Malaysia	MYS	16	American Samoa	ASM								12	TOBACCO,TOBACCO MANUFACT	1	No Quantity							852			0
S3	2009	2009	2009	2	0	2	Export	458	Malaysia	MYS	32	Argentina	ARG								12	TOBACCO,TOBACCO MANUFACT	1	No Quantity							31			0
S3	2009	2009	2009	2	0	2	Export	458	Malaysia	MYS	36	Australia	AUS								12	TOBACCO,TOBACCO MANUFACT	1	No Quantity							1929107			0
S3	2009	2009	2009	2	0	2	Export	458	Malaysia	MYS	40	Austria	AUT								12	TOBACCO,TOBACCO MANUFACT	1	No Quantity							41			0
S3	2009	2009	2009	2	0	2	Export	458	Malaysia	MYS	48	Bahrain	BHR								12	TOBACCO,TOBACCO MANUFACT	1	No Quantity							182156			0
S3	2009	2009	2009	2	0	2	Export	458	Malaysia	MYS	50	Bangladesh	BGD								12	TOBACCO,TOBACCO MANUFACT	1	No Quantity							78656			0
S3	2009	2009	2009	2	0	2	Export	458	Malaysia	MYS	56	Belgium	BEL								12	TOBACCO,TOBACCO MANUFACT	1	No Quantity							202589			0
S3	2009	2009	2009	2	0	2	Export	458	Malaysia	MYS	70	Bosnia Herzegovina	BIH								12	TOBACCO,TOBACCO MANUFACT	1	No Quantity							14			0
S3	2009	2009	2009	2	0	2	Export	458	Malaysia	MYS	76	Brazil	BRA								12	TOBACCO,TOBACCO MANUFACT	1	No Quantity							223557			0
S3	2009	2009	2009	2	0	2	Export	458	Malaysia	MYS	90	Solomon Isds	SLB								12	TOBACCO,TOBACCO MANUFACT	1	No Quantity							64			0
S3	2009	2009	2009	2	0	2	Export	458	Malaysia	MYS	96	Brunei Darussalam	BRN								12	TOBACCO,TOBACCO MANUFACT	1	No Quantity							12932947			0
S3	2009	2009	2009	2	0	2	Export	458	Malaysia	MYS	100	Bulgaria	BGR								12	TOBACCO,TOBACCO MANUFACT	1	No Quantity							244			0
S3	2009	2009	2009	2	0	2	Export	458	Malaysia	MYS	104	Myanmar	MMR								12	TOBACCO,TOBACCO MANUFACT	1	No Quantity							25289			0
S3	2009	2009	2009	2	0	2	Export	458	Malaysia	MYS	116	Cambodia	KHM								12	TOBACCO,TOBACCO MANUFACT	1	No Quantity							2126478			0
S3	2009	2009	2009	2	0	2	Export	458	Malaysia	MYS	124	Canada	CAN								12	TOBACCO,TOBACCO MANUFACT	1	No Quantity							8456			0
S3	2009	2009	2009	2	0	2	Export	458	Malaysia	MYS	136	Cayman Isds	CYM								12	TOBACCO,TOBACCO MANUFACT	1	No Quantity							2306			0
S3	2009	2009	2009	2	0	2	Export	458	Malaysia	MYS	144	Sri Lanka	LKA								12	TOBACCO,TOBACCO MANUFACT	1	No Quantity							36402			0
S3	2009	2009	2009	2	0	2	Export	458	Malaysia	MYS	156	China	CHN								12	TOBACCO,TOBACCO MANUFACT	1	No Quantity							13466963			0
S3	2009	2009	2009	2	0	2	Export	458	Malaysia	MYS	170	Colombia	COL								12	TOBACCO,TOBACCO MANUFACT	1	No Quantity							158			0
S3	2009	2009	2009	2	0	2	Export	458	Malaysia	MYS	188	Costa Rica	CRI								12	TOBACCO,TOBACCO MANUFACT	1	No Quantity							1014			0
S3	2009	2009	2009	2	0	2	Export	458	Malaysia	MYS	191	Croatia	HRV								12	TOBACCO,TOBACCO MANUFACT	1	No Quantity							317			0
S3	2009	2009	2009	2	0	2	Export	458	Malaysia	MYS	192	Cuba	CUB								12	TOBACCO,TOBACCO MANUFACT	1	No Quantity							40268			0
S3	2009	2009	2009	2	0	2	Export	458	Malaysia	MYS	203	Czechia	CZE								12	TOBACCO,TOBACCO MANUFACT	1	No Quantity							43			0
S3	2009	2009	2009	2	0	2	Export	458	Malaysia	MYS	208	Denmark	DNK								12	TOBACCO,TOBACCO MANUFACT	1	No Quantity							2657			0
S3	2009	2009	2009	2	0	2	Export	458	Malaysia	MYS	233	Estonia	EST								12	TOBACCO,TOBACCO MANUFACT	1	No Quantity							29			0
S3	2009	2009	2009	2	0	2	Export	458	Malaysia	MYS	242	Fiji	FJI								12	TOBACCO,TOBACCO MANUFACT	1	No Quantity							31			0
S3	2009	2009	2009	2	0	2	Export	458	Malaysia	MYS	246	Finland	FIN								12	TOBACCO,TOBACCO MANUFACT	1	No Quantity							106			0
S3	2009	2009	2009	2	0	2	Export	458	Malaysia	MYS	251	France	FRA								12	TOBACCO,TOBACCO MANUFACT	1	No Quantity							27238			0
S3	2009	2009	2009	2	0	2	Export	458	Malaysia	MYS	262	Djibouti	DJI								12	TOBACCO,TOBACCO MANUFACT	1	No Quantity							929713			0
S3	2009	2009	2009	2	0	2	Export	458	Malaysia	MYS	268	Georgia	GEO								12	TOBACCO,TOBACCO MANUFACT	1	No Quantity							1171			0
S3	2009	2009	2009	2	0	2	Export	458	Malaysia	MYS	276	Germany	DEU								12	TOBACCO,TOBACCO MANUFACT	1	No Quantity							83941			0
S3	2009	2009	2009	2	0	2	Export	458	Malaysia	MYS	288	Ghana	GHA								12	TOBACCO,TOBACCO MANUFACT	1	No Quantity							189			0
S3	2009	2009	2009	2	0	2	Export	458	Malaysia	MYS	296	Kiribati	KIR								12	TOBACCO,TOBACCO MANUFACT	1	No Quantity							85			0
S3	2009	2009	2009	2	0	2	Export	458	Malaysia	MYS	300	Greece	GRC								12	TOBACCO,TOBACCO MANUFACT	1	No Quantity							460892			0
S3	2009	2009	2009	2	0	2	Export	458	Malaysia	MYS	344	China, Hong Kong SAR	HKG								12	TOBACCO,TOBACCO MANUFACT	1	No Quantity							33402129			0
S3	2009	2009	2009	2	0	2	Export	458	Malaysia	MYS	360	Indonesia	IDN								12	TOBACCO,TOBACCO MANUFACT	1	No Quantity							64442235			0
S3	2009	2009	2009	2	0	2	Export	458	Malaysia	MYS	364	Iran	IRN								12	TOBACCO,TOBACCO MANUFACT	1	No Quantity							630974			0
S3	2009	2009	2009	2	0	2	Export	458	Malaysia	MYS	368	Iraq	IRQ								12	TOBACCO,TOBACCO MANUFACT	1	No Quantity							43			0
S3	2009	2009	2009	2	0	2	Export	458	Malaysia	MYS	372	Ireland	IRL								12	TOBACCO,TOBACCO MANUFACT	1	No Quantity							244218			0
S3	2009	2009	2009	2	0	2	Export	458	Malaysia	MYS	381	Italy	ITA								12	TOBACCO,TOBACCO MANUFACT	1	No Quantity							199042			0
S3	2009	2009	2009	2	0	2	Export	458	Malaysia	MYS	392	Japan	JPN								12	TOBACCO,TOBACCO MANUFACT	1	No Quantity							341052			0
S3	2009	2009	2009	2	0	2	Export	458	Malaysia	MYS	400	Jordan	JOR								12	TOBACCO,TOBACCO MANUFACT	1	No Quantity							85			0
S3	2009	2009	2009	2	0	2	Export	458	Malaysia	MYS	404	Kenya	KEN								12	TOBACCO,TOBACCO MANUFACT	1	No Quantity							54			0
S3	2009	2009	2009	2	0	2	Export	458	Malaysia	MYS	410	Rep. of Korea	KOR								12	TOBACCO,TOBACCO MANUFACT	1	No Quantity							7090801			0
S3	2009	2009	2009	2	0	2	Export	458	Malaysia	MYS	414	Kuwait	KWT								12	TOBACCO,TOBACCO MANUFACT	1	No Quantity							21772			0
S3	2009	2009	2009	2	0	2	Export	458	Malaysia	MYS	428	Latvia	LVA								12	TOBACCO,TOBACCO MANUFACT	1	No Quantity							85			0
S3	2009	2009	2009	2	0	2	Export	458	Malaysia	MYS	440	Lithuania	LTU								12	TOBACCO,TOBACCO MANUFACT	1	No Quantity							36			0
S3	2009	2009	2009	2	0	2	Export	458	Malaysia	MYS	442	Luxembourg	LUX								12	TOBACCO,TOBACCO MANUFACT	1	No Quantity							13			0
S3	2009	2009	2009	2	0	2	Export	458	Malaysia	MYS	462	Maldives	MDV								12	TOBACCO,TOBACCO MANUFACT	1	No Quantity							1625571			0
S3	2009	2009	2009	2	0	2	Export	458	Malaysia	MYS	470	Malta	MLT								12	TOBACCO,TOBACCO MANUFACT	1	No Quantity							141			0
S3	2009	2009	2009	2	0	2	Export	458	Malaysia	MYS	484	Mexico	MEX								12	TOBACCO,TOBACCO MANUFACT	1	No Quantity							92			0
S3	2009	2009	2009	2	0	2	Export	458	Malaysia	MYS	490	Other Asia, nes									12	TOBACCO,TOBACCO MANUFACT	1	No Quantity							16653230			0
S3	2009	2009	2009	2	0	2	Export	458	Malaysia	MYS	499	Montenegro	MNE								12	TOBACCO,TOBACCO MANUFACT	1	No Quantity							242			0
S3	2009	2009	2009	2	0	2	Export	458	Malaysia	MYS	512	Oman	OMN								12	TOBACCO,TOBACCO MANUFACT	1	No Quantity							77097			0
S3	2009	2009	2009	2	0	2	Export	458	Malaysia	MYS	520	Nauru	NRU								12	TOBACCO,TOBACCO MANUFACT	1	No Quantity							72			0
S3	2009	2009	2009	2	0	2	Export	458	Malaysia	MYS	524	Nepal	NPL								12	TOBACCO,TOBACCO MANUFACT	1	No Quantity							34006			0
S3	2009	2009	2009	2	0	2	Export	458	Malaysia	MYS	528	Netherlands	NLD								12	TOBACCO,TOBACCO MANUFACT	1	No Quantity							431297			0
S3	2009	2009	2009	2	0	2	Export	458	Malaysia	MYS	554	New Zealand	NZL								12	TOBACCO,TOBACCO MANUFACT	1	No Quantity							16097			0
S3	2009	2009	2009	2	0	2	Export	458	Malaysia	MYS	566	Nigeria	NGA								12	TOBACCO,TOBACCO MANUFACT	1	No Quantity							212			0
S3	2009	2009	2009	2	0	2	Export	458	Malaysia	MYS	579	Norway	NOR								12	TOBACCO,TOBACCO MANUFACT	1	No Quantity							309			0
S3	2009	2009	2009	2	0	2	Export	458	Malaysia	MYS	586	Pakistan	PAK								12	TOBACCO,TOBACCO MANUFACT	1	No Quantity							79882			0
S3	2009	2009	2009	2	0	2	Export	458	Malaysia	MYS	604	Peru	PER								12	TOBACCO,TOBACCO MANUFACT	1	No Quantity							440			0
S3	2009	2009	2009	2	0	2	Export	458	Malaysia	MYS	608	Philippines	PHL								12	TOBACCO,TOBACCO MANUFACT	1	No Quantity							6159225			0
S3	2009	2009	2009	2	0	2	Export	458	Malaysia	MYS	616	Poland	POL								12	TOBACCO,TOBACCO MANUFACT	1	No Quantity							28668			0
S3	2009	2009	2009	2	0	2	Export	458	Malaysia	MYS	620	Portugal	PRT								12	TOBACCO,TOBACCO MANUFACT	1	No Quantity							170			0
S3	2009	2009	2009	2	0	2	Export	458	Malaysia	MYS	634	Qatar	QAT								12	TOBACCO,TOBACCO MANUFACT	1	No Quantity							20713			0
S3	2009	2009	2009	2	0	2	Export	458	Malaysia	MYS	642	Romania	ROU								12	TOBACCO,TOBACCO MANUFACT	1	No Quantity							2819			0
S3	2009	2009	2009	2	0	2	Export	458	Malaysia	MYS	643	Russian Federation	RUS								12	TOBACCO,TOBACCO MANUFACT	1	No Quantity							210678			0
S3	2009	2009	2009	2	0	2	Export	458	Malaysia	MYS	682	Saudi Arabia	SAU								12	TOBACCO,TOBACCO MANUFACT	1	No Quantity							1426885			0
S3	2009	2009	2009	2	0	2	Export	458	Malaysia	MYS	694	Sierra Leone	SLE								12	TOBACCO,TOBACCO MANUFACT	1	No Quantity							261			0
S3	2009	2009	2009	2	0	2	Export	458	Malaysia	MYS	699	India	IND								12	TOBACCO,TOBACCO MANUFACT	1	No Quantity							4308254			0
S3	2009	2009	2009	2	0	2	Export	458	Malaysia	MYS	702	Singapore	SGP								12	TOBACCO,TOBACCO MANUFACT	1	No Quantity							63335915			0
S3	2009	2009	2009	2	0	2	Export	458	Malaysia	MYS	703	Slovakia	SVK								12	TOBACCO,TOBACCO MANUFACT	1	No Quantity							49			0
S3	2009	2009	2009	2	0	2	Export	458	Malaysia	MYS	704	Viet Nam	VNM								12	TOBACCO,TOBACCO MANUFACT	1	No Quantity							27632164			0
S3	2009	2009	2009	2	0	2	Export	458	Malaysia	MYS	710	South Africa	ZAF								12	TOBACCO,TOBACCO MANUFACT	1	No Quantity							4462			0
S3	2009	2009	2009	2	0	2	Export	458	Malaysia	MYS	716	Zimbabwe	ZWE								12	TOBACCO,TOBACCO MANUFACT	1	No Quantity							31			0
S3	2009	2009	2009	2	0	2	Export	458	Malaysia	MYS	724	Spain	ESP								12	TOBACCO,TOBACCO MANUFACT	1	No Quantity							244			0
S3	2009	2009	2009	2	0	2	Export	458	Malaysia	MYS	740	Suriname	SUR								12	TOBACCO,TOBACCO MANUFACT	1	No Quantity							275			0
S3	2009	2009	2009	2	0	2	Export	458	Malaysia	MYS	752	Sweden	SWE								12	TOBACCO,TOBACCO MANUFACT	1	No Quantity							278			0
S3	2009	2009	2009	2	0	2	Export	458	Malaysia	MYS	757	Switzerland	CHE								12	TOBACCO,TOBACCO MANUFACT	1	No Quantity							5809426			0
S3	2009	2009	2009	2	0	2	Export	458	Malaysia	MYS	760	Syria	SYR								12	TOBACCO,TOBACCO MANUFACT	1	No Quantity							76			0
S3	2009	2009	2009	2	0	2	Export	458	Malaysia	MYS	764	Thailand	THA								12	TOBACCO,TOBACCO MANUFACT	1	No Quantity							25507610			0
S3	2009	2009	2009	2	0	2	Export	458	Malaysia	MYS	780	Trinidad and Tobago	TTO								12	TOBACCO,TOBACCO MANUFACT	1	No Quantity							177			0
S3	2009	2009	2009	2	0	2	Export	458	Malaysia	MYS	784	United Arab Emirates	ARE								12	TOBACCO,TOBACCO MANUFACT	1	No Quantity							3302078			0
S3	2009	2009	2009	2	0	2	Export	458	Malaysia	MYS	792	Turkey	TUR								12	TOBACCO,TOBACCO MANUFACT	1	No Quantity							2241270			0
S3	2009	2009	2009	2	0	2	Export	458	Malaysia	MYS	798	Tuvalu	TUV								12	TOBACCO,TOBACCO MANUFACT	1	No Quantity							426			0
S3	2009	2009	2009	2	0	2	Export	458	Malaysia	MYS	804	Ukraine	UKR								12	TOBACCO,TOBACCO MANUFACT	1	No Quantity							6111			0
S3	2009	2009	2009	2	0	2	Export	458	Malaysia	MYS	818	Egypt	EGY								12	TOBACCO,TOBACCO MANUFACT	1	No Quantity							28			0
S3	2009	2009	2009	2	0	2	Export	458	Malaysia	MYS	826	United Kingdom	GBR								12	TOBACCO,TOBACCO MANUFACT	1	No Quantity							291531			0
S3	2009	2009	2009	2	0	2	Export	458	Malaysia	MYS	834	United Rep. of Tanzania	TZA								12	TOBACCO,TOBACCO MANUFACT	1	No Quantity							753			0
S3	2009	2009	2009	2	0	2	Export	458	Malaysia	MYS	842	USA	USA								12	TOBACCO,TOBACCO MANUFACT	1	No Quantity							535626			0
S3	2009	2009	2009	2	0	2	Export	458	Malaysia	MYS	862	Venezuela	VEN								12	TOBACCO,TOBACCO MANUFACT	1	No Quantity							1723			0
S3	2009	2009	2009	2	0	2	Export	458	Malaysia	MYS	899	Areas, nes									12	TOBACCO,TOBACCO MANUFACT	1	No Quantity							183048			0
S3	2009	2009	2009	2	0	2	Export	458	Malaysia	MYS	0	World	WLD								21	HIDES,SKINS,FURSKINS,RAW	1	No Quantity							6081345			0
S3	2009	2009	2009	2	0	2	Export	458	Malaysia	MYS	36	Australia	AUS								21	HIDES,SKINS,FURSKINS,RAW	1	No Quantity							4033			0
S3	2009	2009	2009	2	0	2	Export	458	Malaysia	MYS	96	Brunei Darussalam	BRN								21	HIDES,SKINS,FURSKINS,RAW	1	No Quantity							8933			0
S3	2009	2009	2009	2	0	2	Export	458	Malaysia	MYS	276	Germany	DEU								21	HIDES,SKINS,FURSKINS,RAW	1	No Quantity							22970			0
S3	2009	2009	2009	2	0	2	Export	458	Malaysia	MYS	344	China, Hong Kong SAR	HKG								21	HIDES,SKINS,FURSKINS,RAW	1	No Quantity							810556			0
S3	2009	2009	2009	2	0	2	Export	458	Malaysia	MYS	360	Indonesia	IDN								21	HIDES,SKINS,FURSKINS,RAW	1	No Quantity							1369259			0
S3	2009	2009	2009	2	0	2	Export	458	Malaysia	MYS	381	Italy	ITA								21	HIDES,SKINS,FURSKINS,RAW	1	No Quantity							223807			0
S3	2009	2009	2009	2	0	2	Export	458	Malaysia	MYS	392	Japan	JPN								21	HIDES,SKINS,FURSKINS,RAW	1	No Quantity							618769			0
S3	2009	2009	2009	2	0	2	Export	458	Malaysia	MYS	410	Rep. of Korea	KOR								21	HIDES,SKINS,FURSKINS,RAW	1	No Quantity							124997			0
S3	2009	2009	2009	2	0	2	Export	458	Malaysia	MYS	699	India	IND								21	HIDES,SKINS,FURSKINS,RAW	1	No Quantity							334285			0
S3	2009	2009	2009	2	0	2	Export	458	Malaysia	MYS	702	Singapore	SGP								21	HIDES,SKINS,FURSKINS,RAW	1	No Quantity							1039845			0
S3	2009	2009	2009	2	0	2	Export	458	Malaysia	MYS	704	Viet Nam	VNM								21	HIDES,SKINS,FURSKINS,RAW	1	No Quantity							33569			0
S3	2009	2009	2009	2	0	2	Export	458	Malaysia	MYS	764	Thailand	THA								21	HIDES,SKINS,FURSKINS,RAW	1	No Quantity							1311351			0
S3	2009	2009	2009	2	0	2	Export	458	Malaysia	MYS	792	Turkey	TUR								21	HIDES,SKINS,FURSKINS,RAW	1	No Quantity							70040			0
S3	2009	2009	2009	2	0	2	Export	458	Malaysia	MYS	842	USA	USA								21	HIDES,SKINS,FURSKINS,RAW	1	No Quantity							108933			0
S3	2009	2009	2009	2	0	2	Export	478	Mauritania	MRT	0	World	WLD								21	HIDES,SKINS,FURSKINS,RAW	1	No Quantity							143346			0
S3	2009	2009	2009	2	0	2	Export	478	Mauritania	MRT	381	Italy	ITA								21	HIDES,SKINS,FURSKINS,RAW	1	No Quantity							28895			0
S3	2009	2009	2009	2	0	2	Export	478	Mauritania	MRT	724	Spain	ESP								21	HIDES,SKINS,FURSKINS,RAW	1	No Quantity							3718			0
S3	2009	2009	2009	2	0	2	Export	478	Mauritania	MRT	792	Turkey	TUR								21	HIDES,SKINS,FURSKINS,RAW	1	No Quantity							110734			0
S3	2009	2009	2009	2	0	2	Export	458	Malaysia	MYS	0	World	WLD								22	OIL SEED,OLEAGINUS FRUIT	1	No Quantity							23294175			0
S3	2009	2009	2009	2	0	2	Export	458	Malaysia	MYS	36	Australia	AUS								22	OIL SEED,OLEAGINUS FRUIT	1	No Quantity							31955			0
S3	2009	2009	2009	2	0	2	Export	458	Malaysia	MYS	48	Bahrain	BHR								22	OIL SEED,OLEAGINUS FRUIT	1	No Quantity							15121			0
S3	2009	2009	2009	2	0	2	Export	458	Malaysia	MYS	96	Brunei Darussalam	BRN								22	OIL SEED,OLEAGINUS FRUIT	1	No Quantity							43227			0
S3	2009	2009	2009	2	0	2	Export	458	Malaysia	MYS	156	China	CHN								22	OIL SEED,OLEAGINUS FRUIT	1	No Quantity							92581			0
S3	2009	2009	2009	2	0	2	Export	458	Malaysia	MYS	178	Congo	COG								22	OIL SEED,OLEAGINUS FRUIT	1	No Quantity							1665			0
S3	2009	2009	2009	2	0	2	Export	458	Malaysia	MYS	344	China, Hong Kong SAR	HKG								22	OIL SEED,OLEAGINUS FRUIT	1	No Quantity							119106			0
S3	2009	2009	2009	2	0	2	Export	458	Malaysia	MYS	360	Indonesia	IDN								22	OIL SEED,OLEAGINUS FRUIT	1	No Quantity							17701914			0
S3	2009	2009	2009	2	0	2	Export	458	Malaysia	MYS	404	Kenya	KEN								22	OIL SEED,OLEAGINUS FRUIT	1	No Quantity							12933			0
S3	2009	2009	2009	2	0	2	Export	458	Malaysia	MYS	414	Kuwait	KWT								22	OIL SEED,OLEAGINUS FRUIT	1	No Quantity							15941			0
S3	2009	2009	2009	2	0	2	Export	458	Malaysia	MYS	450	Madagascar	MDG								22	OIL SEED,OLEAGINUS FRUIT	1	No Quantity							41869			0
S3	2009	2009	2009	2	0	2	Export	458	Malaysia	MYS	462	Maldives	MDV								22	OIL SEED,OLEAGINUS FRUIT	1	No Quantity							3498			0
S3	2009	2009	2009	2	0	2	Export	458	Malaysia	MYS	480	Mauritius	MUS								22	OIL SEED,OLEAGINUS FRUIT	1	No Quantity							4985			0
S3	2009	2009	2009	2	0	2	Export	458	Malaysia	MYS	490	Other Asia, nes									22	OIL SEED,OLEAGINUS FRUIT	1	No Quantity							143750			0
S3	2009	2009	2009	2	0	2	Export	458	Malaysia	MYS	586	Pakistan	PAK								22	OIL SEED,OLEAGINUS FRUIT	1	No Quantity							248878			0
S3	2009	2009	2009	2	0	2	Export	458	Malaysia	MYS	598	Papua New Guinea	PNG								22	OIL SEED,OLEAGINUS FRUIT	1	No Quantity							4169			0
S3	2009	2009	2009	2	0	2	Export	458	Malaysia	MYS	608	Philippines	PHL								22	OIL SEED,OLEAGINUS FRUIT	1	No Quantity							199061			0
S3	2009	2009	2009	2	0	2	Export	458	Malaysia	MYS	634	Qatar	QAT								22	OIL SEED,OLEAGINUS FRUIT	1	No Quantity							10973			0
S3	2009	2009	2009	2	0	2	Export	458	Malaysia	MYS	682	Saudi Arabia	SAU								22	OIL SEED,OLEAGINUS FRUIT	1	No Quantity							10001			0
S3	2009	2009	2009	2	0	2	Export	458	Malaysia	MYS	699	India	IND								22	OIL SEED,OLEAGINUS FRUIT	1	No Quantity							71015			0
S3	2009	2009	2009	2	0	2	Export	458	Malaysia	MYS	702	Singapore	SGP								22	OIL SEED,OLEAGINUS FRUIT	1	No Quantity							1480441			0
S3	2009	2009	2009	2	0	2	Export	458	Malaysia	MYS	704	Viet Nam	VNM								22	OIL SEED,OLEAGINUS FRUIT	1	No Quantity							2454491			0
S3	2009	2009	2009	2	0	2	Export	458	Malaysia	MYS	760	Syria	SYR								22	OIL SEED,OLEAGINUS FRUIT	1	No Quantity							42984			0
S3	2009	2009	2009	2	0	2	Export	458	Malaysia	MYS	764	Thailand	THA								22	OIL SEED,OLEAGINUS FRUIT	1	No Quantity							471907			0
S3	2009	2009	2009	2	0	2	Export	458	Malaysia	MYS	784	United Arab Emirates	ARE								22	OIL SEED,OLEAGINUS FRUIT	1	No Quantity							30551			0
S3	2009	2009	2009	2	0	2	Export	458	Malaysia	MYS	800	Uganda	UGA								22	OIL SEED,OLEAGINUS FRUIT	1	No Quantity							21294			0
S3	2009	2009	2009	2	0	2	Export	458	Malaysia	MYS	818	Egypt	EGY								22	OIL SEED,OLEAGINUS FRUIT	1	No Quantity							10598			0
S3	2009	2009	2009	2	0	2	Export	458	Malaysia	MYS	834	United Rep. of Tanzania	TZA								22	OIL SEED,OLEAGINUS FRUIT	1	No Quantity							4866			0
S3	2009	2009	2009	2	0	2	Export	458	Malaysia	MYS	842	USA	USA								22	OIL SEED,OLEAGINUS FRUIT	1	No Quantity							4400			0
S3	2009	2009	2009	2	0	2	Export	458	Malaysia	MYS	0	World	WLD								23	CRUDE RUBBER	1	No Quantity							1367520982			0
S3	2009	2009	2009	2	0	2	Export	458	Malaysia	MYS	12	Algeria	DZA								23	CRUDE RUBBER	1	No Quantity							94689			0
S3	2009	2009	2009	2	0	2	Export	458	Malaysia	MYS	32	Argentina	ARG								23	CRUDE RUBBER	1	No Quantity							10368192			0
S3	2009	2009	2009	2	0	2	Export	458	Malaysia	MYS	36	Australia	AUS								23	CRUDE RUBBER	1	No Quantity							1643298			0
S3	2009	2009	2009	2	0	2	Export	458	Malaysia	MYS	40	Austria	AUT								23	CRUDE RUBBER	1	No Quantity							1948114			0
S3	2009	2009	2009	2	0	2	Export	458	Malaysia	MYS	48	Bahrain	BHR								23	CRUDE RUBBER	1	No Quantity							239695			0
S3	2009	2009	2009	2	0	2	Export	458	Malaysia	MYS	50	Bangladesh	BGD								23	CRUDE RUBBER	1	No Quantity							451797			0
S3	2009	2009	2009	2	0	2	Export	458	Malaysia	MYS	56	Belgium	BEL								23	CRUDE RUBBER	1	No Quantity							9216638			0
S3	2009	2009	2009	2	0	2	Export	458	Malaysia	MYS	72	Botswana	BWA								23	CRUDE RUBBER	1	No Quantity							117256			0
S3	2009	2009	2009	2	0	2	Export	458	Malaysia	MYS	76	Brazil	BRA								23	CRUDE RUBBER	1	No Quantity							42174032			0
S3	2009	2009	2009	2	0	2	Export	458	Malaysia	MYS	84	Belize	BLZ								23	CRUDE RUBBER	1	No Quantity							244583			0
S3	2009	2009	2009	2	0	2	Export	458	Malaysia	MYS	92	Br. Virgin Isds	VGB								23	CRUDE RUBBER	1	No Quantity							14914			0
S3	2009	2009	2009	2	0	2	Export	458	Malaysia	MYS	96	Brunei Darussalam	BRN								23	CRUDE RUBBER	1	No Quantity							170040			0
S3	2009	2009	2009	2	0	2	Export	458	Malaysia	MYS	100	Bulgaria	BGR								23	CRUDE RUBBER	1	No Quantity							2043869			0
S3	2009	2009	2009	2	0	2	Export	458	Malaysia	MYS	104	Myanmar	MMR								23	CRUDE RUBBER	1	No Quantity							86935			0
S3	2009	2009	2009	2	0	2	Export	458	Malaysia	MYS	112	Belarus	BLR								23	CRUDE RUBBER	1	No Quantity							4850157			0
S3	2009	2009	2009	2	0	2	Export	458	Malaysia	MYS	116	Cambodia	KHM								23	CRUDE RUBBER	1	No Quantity							169867			0
S3	2009	2009	2009	2	0	2	Export	458	Malaysia	MYS	124	Canada	CAN								23	CRUDE RUBBER	1	No Quantity							17372362			0
S3	2009	2009	2009	2	0	2	Export	458	Malaysia	MYS	144	Sri Lanka	LKA								23	CRUDE RUBBER	1	No Quantity							6931718			0
S3	2009	2009	2009	2	0	2	Export	458	Malaysia	MYS	152	Chile	CHL								23	CRUDE RUBBER	1	No Quantity							115258			0
S3	2009	2009	2009	2	0	2	Export	458	Malaysia	MYS	156	China	CHN								23	CRUDE RUBBER	1	No Quantity							495841609			0
S3	2009	2009	2009	2	0	2	Export	458	Malaysia	MYS	170	Colombia	COL								23	CRUDE RUBBER	1	No Quantity							1615014			0
S3	2009	2009	2009	2	0	2	Export	458	Malaysia	MYS	188	Costa Rica	CRI								23	CRUDE RUBBER	1	No Quantity							3613784			0
S3	2009	2009	2009	2	0	2	Export	458	Malaysia	MYS	191	Croatia	HRV								23	CRUDE RUBBER	1	No Quantity							39594			0
S3	2009	2009	2009	2	0	2	Export	458	Malaysia	MYS	203	Czechia	CZE								23	CRUDE RUBBER	1	No Quantity							2488831			0
S3	2009	2009	2009	2	0	2	Export	458	Malaysia	MYS	208	Denmark	DNK								23	CRUDE RUBBER	1	No Quantity							124054			0
S3	2009	2009	2009	2	0	2	Export	458	Malaysia	MYS	246	Finland	FIN								23	CRUDE RUBBER	1	No Quantity							6593001			0
S3	2009	2009	2009	2	0	2	Export	458	Malaysia	MYS	251	France	FRA								23	CRUDE RUBBER	1	No Quantity							32789906			0
S3	2009	2009	2009	2	0	2	Export	458	Malaysia	MYS	262	Djibouti	DJI								23	CRUDE RUBBER	1	No Quantity							170490			0
S3	2009	2009	2009	2	0	2	Export	458	Malaysia	MYS	268	Georgia	GEO								23	CRUDE RUBBER	1	No Quantity							17538			0
S3	2009	2009	2009	2	0	2	Export	458	Malaysia	MYS	276	Germany	DEU								23	CRUDE RUBBER	1	No Quantity							147513714			0
S3	2009	2009	2009	2	0	2	Export	458	Malaysia	MYS	300	Greece	GRC								23	CRUDE RUBBER	1	No Quantity							924605			0
S3	2009	2009	2009	2	0	2	Export	458	Malaysia	MYS	344	China, Hong Kong SAR	HKG								23	CRUDE RUBBER	1	No Quantity							4764440			0
S3	2009	2009	2009	2	0	2	Export	458	Malaysia	MYS	360	Indonesia	IDN								23	CRUDE RUBBER	1	No Quantity							7875769			0
S3	2009	2009	2009	2	0	2	Export	458	Malaysia	MYS	364	Iran	IRN								23	CRUDE RUBBER	1	No Quantity							59848207			0
S3	2009	2009	2009	2	0	2	Export	458	Malaysia	MYS	368	Iraq	IRQ								23	CRUDE RUBBER	1	No Quantity							58995			0
S3	2009	2009	2009	2	0	2	Export	458	Malaysia	MYS	372	Ireland	IRL								23	CRUDE RUBBER	1	No Quantity							1625723			0
S3	2009	2009	2009	2	0	2	Export	458	Malaysia	MYS	381	Italy	ITA								23	CRUDE RUBBER	1	No Quantity							19093178			0
S3	2009	2009	2009	2	0	2	Export	458	Malaysia	MYS	392	Japan	JPN								23	CRUDE RUBBER	1	No Quantity							12002744			0
S3	2009	2009	2009	2	0	2	Export	458	Malaysia	MYS	398	Kazakhstan	KAZ								23	CRUDE RUBBER	1	No Quantity							28638			0
S3	2009	2009	2009	2	0	2	Export	458	Malaysia	MYS	400	Jordan	JOR								23	CRUDE RUBBER	1	No Quantity							22332			0
S3	2009	2009	2009	2	0	2	Export	458	Malaysia	MYS	404	Kenya	KEN								23	CRUDE RUBBER	1	No Quantity							342626			0
S3	2009	2009	2009	2	0	2	Export	458	Malaysia	MYS	410	Rep. of Korea	KOR								23	CRUDE RUBBER	1	No Quantity							88388783			0
S3	2009	2009	2009	2	0	2	Export	458	Malaysia	MYS	414	Kuwait	KWT								23	CRUDE RUBBER	1	No Quantity							20148			0
S3	2009	2009	2009	2	0	2	Export	458	Malaysia	MYS	434	Libya	LBY								23	CRUDE RUBBER	1	No Quantity							15172			0
S3	2009	2009	2009	2	0	2	Export	458	Malaysia	MYS	442	Luxembourg	LUX								23	CRUDE RUBBER	1	No Quantity							12742839			0
S3	2009	2009	2009	2	0	2	Export	458	Malaysia	MYS	446	China, Macao SAR	MAC								23	CRUDE RUBBER	1	No Quantity							468039			0
S3	2009	2009	2009	2	0	2	Export	458	Malaysia	MYS	480	Mauritius	MUS								23	CRUDE RUBBER	1	No Quantity							82656			0
S3	2009	2009	2009	2	0	2	Export	458	Malaysia	MYS	484	Mexico	MEX								23	CRUDE RUBBER	1	No Quantity							10062481			0
S3	2009	2009	2009	2	0	2	Export	458	Malaysia	MYS	490	Other Asia, nes									23	CRUDE RUBBER	1	No Quantity							26598854			0
S3	2009	2009	2009	2	0	2	Export	458	Malaysia	MYS	499	Montenegro	MNE								23	CRUDE RUBBER	1	No Quantity							170112			0
S3	2009	2009	2009	2	0	2	Export	458	Malaysia	MYS	504	Morocco	MAR								23	CRUDE RUBBER	1	No Quantity							61322			0
S3	2009	2009	2009	2	0	2	Export	458	Malaysia	MYS	512	Oman	OMN								23	CRUDE RUBBER	1	No Quantity							240769			0
S3	2009	2009	2009	2	0	2	Export	458	Malaysia	MYS	528	Netherlands	NLD								23	CRUDE RUBBER	1	No Quantity							35198812			0
S3	2009	2009	2009	2	0	2	Export	458	Malaysia	MYS	540	New Caledonia	NCL								23	CRUDE RUBBER	1	No Quantity							7524			0
S3	2009	2009	2009	2	0	2	Export	458	Malaysia	MYS	554	New Zealand	NZL								23	CRUDE RUBBER	1	No Quantity							587820			0
S3	2009	2009	2009	2	0	2	Export	458	Malaysia	MYS	566	Nigeria	NGA								23	CRUDE RUBBER	1	No Quantity							1526			0
S3	2009	2009	2009	2	0	2	Export	458	Malaysia	MYS	579	Norway	NOR								23	CRUDE RUBBER	1	No Quantity							3612			0
S3	2009	2009	2009	2	0	2	Export	458	Malaysia	MYS	586	Pakistan	PAK								23	CRUDE RUBBER	1	No Quantity							11016995			0
S3	2009	2009	2009	2	0	2	Export	458	Malaysia	MYS	598	Papua New Guinea	PNG								23	CRUDE RUBBER	1	No Quantity							659			0
S3	2009	2009	2009	2	0	2	Export	458	Malaysia	MYS	600	Paraguay	PRY								23	CRUDE RUBBER	1	No Quantity							20810			0
S3	2009	2009	2009	2	0	2	Export	458	Malaysia	MYS	604	Peru	PER								23	CRUDE RUBBER	1	No Quantity							1117322			0
S3	2009	2009	2009	2	0	2	Export	458	Malaysia	MYS	608	Philippines	PHL								23	CRUDE RUBBER	1	No Quantity							668271			0
S3	2009	2009	2009	2	0	2	Export	458	Malaysia	MYS	616	Poland	POL								23	CRUDE RUBBER	1	No Quantity							3509925			0
S3	2009	2009	2009	2	0	2	Export	458	Malaysia	MYS	620	Portugal	PRT								23	CRUDE RUBBER	1	No Quantity							29830370			0
S3	2009	2009	2009	2	0	2	Export	458	Malaysia	MYS	642	Romania	ROU								23	CRUDE RUBBER	1	No Quantity							5236213			0
S3	2009	2009	2009	2	0	2	Export	458	Malaysia	MYS	643	Russian Federation	RUS								23	CRUDE RUBBER	1	No Quantity							5111426			0
S3	2009	2009	2009	2	0	2	Export	458	Malaysia	MYS	682	Saudi Arabia	SAU								23	CRUDE RUBBER	1	No Quantity							545198			0
S3	2009	2009	2009	2	0	2	Export	458	Malaysia	MYS	688	Serbia	SRB								23	CRUDE RUBBER	1	No Quantity							3933956			0
S3	2009	2009	2009	2	0	2	Export	458	Malaysia	MYS	699	India	IND								23	CRUDE RUBBER	1	No Quantity							4099156			0
S3	2009	2009	2009	2	0	2	Export	458	Malaysia	MYS	702	Singapore	SGP								23	CRUDE RUBBER	1	No Quantity							4203617			0
S3	2009	2009	2009	2	0	2	Export	458	Malaysia	MYS	704	Viet Nam	VNM								23	CRUDE RUBBER	1	No Quantity							7671371			0
S3	2009	2009	2009	2	0	2	Export	458	Malaysia	MYS	705	Slovenia	SVN								23	CRUDE RUBBER	1	No Quantity							859444			0
S3	2009	2009	2009	2	0	2	Export	458	Malaysia	MYS	710	South Africa	ZAF								23	CRUDE RUBBER	1	No Quantity							24745424			0
S3	2009	2009	2009	2	0	2	Export	458	Malaysia	MYS	724	Spain	ESP								23	CRUDE RUBBER	1	No Quantity							8763962			0
S3	2009	2009	2009	2	0	2	Export	458	Malaysia	MYS	752	Sweden	SWE								23	CRUDE RUBBER	1	No Quantity							2277438			0
S3	2009	2009	2009	2	0	2	Export	458	Malaysia	MYS	757	Switzerland	CHE								23	CRUDE RUBBER	1	No Quantity							36137			0
S3	2009	2009	2009	2	0	2	Export	458	Malaysia	MYS	760	Syria	SYR								23	CRUDE RUBBER	1	No Quantity							66311			0
S3	2009	2009	2009	2	0	2	Export	458	Malaysia	MYS	764	Thailand	THA								23	CRUDE RUBBER	1	No Quantity							55409848			0
S3	2009	2009	2009	2	0	2	Export	458	Malaysia	MYS	784	United Arab Emirates	ARE								23	CRUDE RUBBER	1	No Quantity							738880			0
S3	2009	2009	2009	2	0	2	Export	458	Malaysia	MYS	788	Tunisia	TUN								23	CRUDE RUBBER	1	No Quantity							7048616			0
S3	2009	2009	2009	2	0	2	Export	458	Malaysia	MYS	792	Turkey	TUR								23	CRUDE RUBBER	1	No Quantity							31634088			0
S3	2009	2009	2009	2	0	2	Export	458	Malaysia	MYS	804	Ukraine	UKR								23	CRUDE RUBBER	1	No Quantity							1787990			0
S3	2009	2009	2009	2	0	2	Export	458	Malaysia	MYS	818	Egypt	EGY								23	CRUDE RUBBER	1	No Quantity							10206497			0
S3	2009	2009	2009	2	0	2	Export	458	Malaysia	MYS	826	United Kingdom	GBR								23	CRUDE RUBBER	1	No Quantity							14376751			0
S3	2009	2009	2009	2	0	2	Export	458	Malaysia	MYS	834	United Rep. of Tanzania	TZA								23	CRUDE RUBBER	1	No Quantity							48800			0
S3	2009	2009	2009	2	0	2	Export	458	Malaysia	MYS	842	USA	USA								23	CRUDE RUBBER	1	No Quantity							53440289			0
S3	2009	2009	2009	2	0	2	Export	458	Malaysia	MYS	858	Uruguay	URY								23	CRUDE RUBBER	1	No Quantity							1831146			0
S3	2009	2009	2009	2	0	2	Export	458	Malaysia	MYS	862	Venezuela	VEN								23	CRUDE RUBBER	1	No Quantity							5134630			0
S3	2009	2009	2009	2	0	2	Export	458	Malaysia	MYS	894	Zambia	ZMB								23	CRUDE RUBBER	1	No Quantity							10677			0
S3	2009	2009	2009	2	0	2	Export	458	Malaysia	MYS	899	Areas, nes									23	CRUDE RUBBER	1	No Quantity							1840092			0
S3	2009	2009	2009	2	0	2	Export	458	Malaysia	MYS	0	World	WLD								24	CORK AND WOOD	1	No Quantity							1520477598			0
S3	2009	2009	2009	2	0	2	Export	458	Malaysia	MYS	8	Albania	ALB								24	CORK AND WOOD	1	No Quantity							24760			0
S3	2009	2009	2009	2	0	2	Export	458	Malaysia	MYS	36	Australia	AUS								24	CORK AND WOOD	1	No Quantity							49379764			0
S3	2009	2009	2009	2	0	2	Export	458	Malaysia	MYS	40	Austria	AUT								24	CORK AND WOOD	1	No Quantity							130967			0
S3	2009	2009	2009	2	0	2	Export	458	Malaysia	MYS	48	Bahrain	BHR								24	CORK AND WOOD	1	No Quantity							4449882			0
S3	2009	2009	2009	2	0	2	Export	458	Malaysia	MYS	50	Bangladesh	BGD								24	CORK AND WOOD	1	No Quantity							78667			0
S3	2009	2009	2009	2	0	2	Export	458	Malaysia	MYS	52	Barbados	BRB								24	CORK AND WOOD	1	No Quantity							23707			0
S3	2009	2009	2009	2	0	2	Export	458	Malaysia	MYS	56	Belgium	BEL								24	CORK AND WOOD	1	No Quantity							26530845			0
S3	2009	2009	2009	2	0	2	Export	458	Malaysia	MYS	76	Brazil	BRA								24	CORK AND WOOD	1	No Quantity							25102			0
S3	2009	2009	2009	2	0	2	Export	458	Malaysia	MYS	96	Brunei Darussalam	BRN								24	CORK AND WOOD	1	No Quantity							85726			0
S3	2009	2009	2009	2	0	2	Export	458	Malaysia	MYS	100	Bulgaria	BGR								24	CORK AND WOOD	1	No Quantity							16273			0
S3	2009	2009	2009	2	0	2	Export	458	Malaysia	MYS	116	Cambodia	KHM								24	CORK AND WOOD	1	No Quantity							390			0
S3	2009	2009	2009	2	0	2	Export	458	Malaysia	MYS	124	Canada	CAN								24	CORK AND WOOD	1	No Quantity							2641780			0
S3	2009	2009	2009	2	0	2	Export	458	Malaysia	MYS	144	Sri Lanka	LKA								24	CORK AND WOOD	1	No Quantity							9867024			0
S3	2009	2009	2009	2	0	2	Export	458	Malaysia	MYS	152	Chile	CHL								24	CORK AND WOOD	1	No Quantity							33949			0
S3	2009	2009	2009	2	0	2	Export	458	Malaysia	MYS	156	China	CHN								24	CORK AND WOOD	1	No Quantity							143338970			0
S3	2009	2009	2009	2	0	2	Export	458	Malaysia	MYS	191	Croatia	HRV								24	CORK AND WOOD	1	No Quantity							90502			0
S3	2009	2009	2009	2	0	2	Export	458	Malaysia	MYS	196	Cyprus	CYP								24	CORK AND WOOD	1	No Quantity							498532			0
S3	2009	2009	2009	2	0	2	Export	458	Malaysia	MYS	203	Czechia	CZE								24	CORK AND WOOD	1	No Quantity							533353			0
S3	2009	2009	2009	2	0	2	Export	458	Malaysia	MYS	208	Denmark	DNK								24	CORK AND WOOD	1	No Quantity							3731964			0
S3	2009	2009	2009	2	0	2	Export	458	Malaysia	MYS	233	Estonia	EST								24	CORK AND WOOD	1	No Quantity							63727			0
S3	2009	2009	2009	2	0	2	Export	458	Malaysia	MYS	246	Finland	FIN								24	CORK AND WOOD	1	No Quantity							116992			0
S3	2009	2009	2009	2	0	2	Export	458	Malaysia	MYS	251	France	FRA								24	CORK AND WOOD	1	No Quantity							12723754			0
S3	2009	2009	2009	2	0	2	Export	458	Malaysia	MYS	258	French Polynesia	PYF								24	CORK AND WOOD	1	No Quantity							112308			0
S3	2009	2009	2009	2	0	2	Export	458	Malaysia	MYS	268	Georgia	GEO								24	CORK AND WOOD	1	No Quantity							44037			0
S3	2009	2009	2009	2	0	2	Export	458	Malaysia	MYS	276	Germany	DEU								24	CORK AND WOOD	1	No Quantity							46483862			0
S3	2009	2009	2009	2	0	2	Export	458	Malaysia	MYS	300	Greece	GRC								24	CORK AND WOOD	1	No Quantity							6630995			0
S3	2009	2009	2009	2	0	2	Export	458	Malaysia	MYS	344	China, Hong Kong SAR	HKG								24	CORK AND WOOD	1	No Quantity							18073317			0
S3	2009	2009	2009	2	0	2	Export	458	Malaysia	MYS	348	Hungary	HUN								24	CORK AND WOOD	1	No Quantity							10479			0
S3	2009	2009	2009	2	0	2	Export	458	Malaysia	MYS	360	Indonesia	IDN								24	CORK AND WOOD	1	No Quantity							3949586			0
S3	2009	2009	2009	2	0	2	Export	458	Malaysia	MYS	364	Iran	IRN								24	CORK AND WOOD	1	No Quantity							126344			0
S3	2009	2009	2009	2	0	2	Export	458	Malaysia	MYS	368	Iraq	IRQ								24	CORK AND WOOD	1	No Quantity							186136			0
S3	2009	2009	2009	2	0	2	Export	458	Malaysia	MYS	372	Ireland	IRL								24	CORK AND WOOD	1	No Quantity							407796			0
S3	2009	2009	2009	2	0	2	Export	458	Malaysia	MYS	381	Italy	ITA								24	CORK AND WOOD	1	No Quantity							18886157			0
S3	2009	2009	2009	2	0	2	Export	458	Malaysia	MYS	388	Jamaica	JAM								24	CORK AND WOOD	1	No Quantity							112202			0
S3	2009	2009	2009	2	0	2	Export	458	Malaysia	MYS	392	Japan	JPN								24	CORK AND WOOD	1	No Quantity							159289975			0
S3	2009	2009	2009	2	0	2	Export	458	Malaysia	MYS	400	Jordan	JOR								24	CORK AND WOOD	1	No Quantity							2924169			0
S3	2009	2009	2009	2	0	2	Export	458	Malaysia	MYS	404	Kenya	KEN								24	CORK AND WOOD	1	No Quantity							282468			0
S3	2009	2009	2009	2	0	2	Export	458	Malaysia	MYS	408	Dem. People's Rep. of Korea	PRK								24	CORK AND WOOD	1	No Quantity							67785			0
S3	2009	2009	2009	2	0	2	Export	458	Malaysia	MYS	410	Rep. of Korea	KOR								24	CORK AND WOOD	1	No Quantity							46432557			0
S3	2009	2009	2009	2	0	2	Export	458	Malaysia	MYS	414	Kuwait	KWT								24	CORK AND WOOD	1	No Quantity							6650826			0
S3	2009	2009	2009	2	0	2	Export	458	Malaysia	MYS	422	Lebanon	LBN								24	CORK AND WOOD	1	No Quantity							445012			0
S3	2009	2009	2009	2	0	2	Export	458	Malaysia	MYS	428	Latvia	LVA								24	CORK AND WOOD	1	No Quantity							38987			0
S3	2009	2009	2009	2	0	2	Export	458	Malaysia	MYS	430	Liberia	LBR								24	CORK AND WOOD	1	No Quantity							14671			0
S3	2009	2009	2009	2	0	2	Export	458	Malaysia	MYS	434	Libya	LBY								24	CORK AND WOOD	1	No Quantity							513273			0
S3	2009	2009	2009	2	0	2	Export	458	Malaysia	MYS	462	Maldives	MDV								24	CORK AND WOOD	1	No Quantity							7494259			0
S3	2009	2009	2009	2	0	2	Export	458	Malaysia	MYS	470	Malta	MLT								24	CORK AND WOOD	1	No Quantity							1703			0
S3	2009	2009	2009	2	0	2	Export	458	Malaysia	MYS	480	Mauritius	MUS								24	CORK AND WOOD	1	No Quantity							10888680			0
S3	2009	2009	2009	2	0	2	Export	458	Malaysia	MYS	484	Mexico	MEX								24	CORK AND WOOD	1	No Quantity							1375629			0
S3	2009	2009	2009	2	0	2	Export	458	Malaysia	MYS	490	Other Asia, nes									24	CORK AND WOOD	1	No Quantity							84827524			0
S3	2009	2009	2009	2	0	2	Export	458	Malaysia	MYS	496	Mongolia	MNG								24	CORK AND WOOD	1	No Quantity							11801			0
S3	2009	2009	2009	2	0	2	Export	458	Malaysia	MYS	504	Morocco	MAR								24	CORK AND WOOD	1	No Quantity							19063			0
S3	2009	2009	2009	2	0	2	Export	458	Malaysia	MYS	512	Oman	OMN								24	CORK AND WOOD	1	No Quantity							3347485			0
S3	2009	2009	2009	2	0	2	Export	458	Malaysia	MYS	524	Nepal	NPL								24	CORK AND WOOD	1	No Quantity							9595			0
S3	2009	2009	2009	2	0	2	Export	458	Malaysia	MYS	528	Netherlands	NLD								24	CORK AND WOOD	1	No Quantity							105086713			0
S3	2009	2009	2009	2	0	2	Export	458	Malaysia	MYS	530	Neth. Antilles	ANT								24	CORK AND WOOD	1	No Quantity							54297			0
S3	2009	2009	2009	2	0	2	Export	458	Malaysia	MYS	540	New Caledonia	NCL								24	CORK AND WOOD	1	No Quantity							203380			0
S3	2009	2009	2009	2	0	2	Export	458	Malaysia	MYS	554	New Zealand	NZL								24	CORK AND WOOD	1	No Quantity							604848			0
S3	2009	2009	2009	2	0	2	Export	458	Malaysia	MYS	562	Niger	NER								24	CORK AND WOOD	1	No Quantity							183782			0
S3	2009	2009	2009	2	0	2	Export	458	Malaysia	MYS	579	Norway	NOR								24	CORK AND WOOD	1	No Quantity							429748			0
S3	2009	2009	2009	2	0	2	Export	458	Malaysia	MYS	586	Pakistan	PAK								24	CORK AND WOOD	1	No Quantity							4838989			0
S3	2009	2009	2009	2	0	2	Export	458	Malaysia	MYS	608	Philippines	PHL								24	CORK AND WOOD	1	No Quantity							19189281			0
S3	2009	2009	2009	2	0	2	Export	458	Malaysia	MYS	616	Poland	POL								24	CORK AND WOOD	1	No Quantity							2917050			0
S3	2009	2009	2009	2	0	2	Export	458	Malaysia	MYS	620	Portugal	PRT								24	CORK AND WOOD	1	No Quantity							136554			0
S3	2009	2009	2009	2	0	2	Export	458	Malaysia	MYS	626	Timor-Leste	TLS								24	CORK AND WOOD	1	No Quantity							9297			0
S3	2009	2009	2009	2	0	2	Export	458	Malaysia	MYS	634	Qatar	QAT								24	CORK AND WOOD	1	No Quantity							2858927			0
S3	2009	2009	2009	2	0	2	Export	458	Malaysia	MYS	642	Romania	ROU								24	CORK AND WOOD	1	No Quantity							38530			0
S3	2009	2009	2009	2	0	2	Export	458	Malaysia	MYS	643	Russian Federation	RUS								24	CORK AND WOOD	1	No Quantity							540972			0
S3	2009	2009	2009	2	0	2	Export	458	Malaysia	MYS	682	Saudi Arabia	SAU								24	CORK AND WOOD	1	No Quantity							19566055			0
S3	2009	2009	2009	2	0	2	Export	458	Malaysia	MYS	690	Seychelles	SYC								24	CORK AND WOOD	1	No Quantity							1452741			0
S3	2009	2009	2009	2	0	2	Export	458	Malaysia	MYS	699	India	IND								24	CORK AND WOOD	1	No Quantity							319414965			0
S3	2009	2009	2009	2	0	2	Export	458	Malaysia	MYS	702	Singapore	SGP								24	CORK AND WOOD	1	No Quantity							38888003			0
S3	2009	2009	2009	2	0	2	Export	458	Malaysia	MYS	704	Viet Nam	VNM								24	CORK AND WOOD	1	No Quantity							47938546			0
S3	2009	2009	2009	2	0	2	Export	458	Malaysia	MYS	705	Slovenia	SVN								24	CORK AND WOOD	1	No Quantity							240641			0
S3	2009	2009	2009	2	0	2	Export	458	Malaysia	MYS	710	South Africa	ZAF								24	CORK AND WOOD	1	No Quantity							30553007			0
S3	2009	2009	2009	2	0	2	Export	458	Malaysia	MYS	724	Spain	ESP								24	CORK AND WOOD	1	No Quantity							97652			0
S3	2009	2009	2009	2	0	2	Export	458	Malaysia	MYS	736	Fmr Sudan	SDN								24	CORK AND WOOD	1	No Quantity							212861			0
S3	2009	2009	2009	2	0	2	Export	458	Malaysia	MYS	752	Sweden	SWE								24	CORK AND WOOD	1	No Quantity							329876			0
S3	2009	2009	2009	2	0	2	Export	458	Malaysia	MYS	757	Switzerland	CHE								24	CORK AND WOOD	1	No Quantity							350630			0
S3	2009	2009	2009	2	0	2	Export	458	Malaysia	MYS	760	Syria	SYR								24	CORK AND WOOD	1	No Quantity							618966			0
S3	2009	2009	2009	2	0	2	Export	458	Malaysia	MYS	764	Thailand	THA								24	CORK AND WOOD	1	No Quantity							130389123			0
S3	2009	2009	2009	2	0	2	Export	458	Malaysia	MYS	784	United Arab Emirates	ARE								24	CORK AND WOOD	1	No Quantity							39114286			0
S3	2009	2009	2009	2	0	2	Export	458	Malaysia	MYS	792	Turkey	TUR								24	CORK AND WOOD	1	No Quantity							1943528			0
S3	2009	2009	2009	2	0	2	Export	458	Malaysia	MYS	804	Ukraine	UKR								24	CORK AND WOOD	1	No Quantity							12152			0
S3	2009	2009	2009	2	0	2	Export	458	Malaysia	MYS	818	Egypt	EGY								24	CORK AND WOOD	1	No Quantity							21358			0
S3	2009	2009	2009	2	0	2	Export	458	Malaysia	MYS	826	United Kingdom	GBR								24	CORK AND WOOD	1	No Quantity							20778144			0
S3	2009	2009	2009	2	0	2	Export	458	Malaysia	MYS	842	USA	USA								24	CORK AND WOOD	1	No Quantity							23404762			0
S3	2009	2009	2009	2	0	2	Export	458	Malaysia	MYS	887	Yemen	YEM								24	CORK AND WOOD	1	No Quantity							33483422			0
S3	2009	2009	2009	2	0	2	Export	458	Malaysia	MYS	899	Areas, nes									24	CORK AND WOOD	1	No Quantity							529200			0
S3	2009	2009	2009	2	0	2	Export	458	Malaysia	MYS	0	World	WLD								25	PULP AND WASTE PAPER	1	No Quantity							5499138			0
S3	2009	2009	2009	2	0	2	Export	458	Malaysia	MYS	36	Australia	AUS								25	PULP AND WASTE PAPER	1	No Quantity							11119			0
S3	2009	2009	2009	2	0	2	Export	458	Malaysia	MYS	96	Brunei Darussalam	BRN								25	PULP AND WASTE PAPER	1	No Quantity							16756			0
S3	2009	2009	2009	2	0	2	Export	458	Malaysia	MYS	104	Myanmar	MMR								25	PULP AND WASTE PAPER	1	No Quantity							12569			0
S3	2009	2009	2009	2	0	2	Export	458	Malaysia	MYS	124	Canada	CAN								25	PULP AND WASTE PAPER	1	No Quantity							4408			0
S3	2009	2009	2009	2	0	2	Export	458	Malaysia	MYS	156	China	CHN								25	PULP AND WASTE PAPER	1	No Quantity							736266			0
S3	2009	2009	2009	2	0	2	Export	458	Malaysia	MYS	251	France	FRA								25	PULP AND WASTE PAPER	1	No Quantity							4555			0
S3	2009	2009	2009	2	0	2	Export	458	Malaysia	MYS	276	Germany	DEU								25	PULP AND WASTE PAPER	1	No Quantity							8585			0
S3	2009	2009	2009	2	0	2	Export	458	Malaysia	MYS	344	China, Hong Kong SAR	HKG								25	PULP AND WASTE PAPER	1	No Quantity							53268			0
S3	2009	2009	2009	2	0	2	Export	458	Malaysia	MYS	360	Indonesia	IDN								25	PULP AND WASTE PAPER	1	No Quantity							224476			0
S3	2009	2009	2009	2	0	2	Export	458	Malaysia	MYS	381	Italy	ITA								25	PULP AND WASTE PAPER	1	No Quantity							73174			0
S3	2009	2009	2009	2	0	2	Export	458	Malaysia	MYS	392	Japan	JPN								25	PULP AND WASTE PAPER	1	No Quantity							312726			0
S3	2009	2009	2009	2	0	2	Export	458	Malaysia	MYS	410	Rep. of Korea	KOR								25	PULP AND WASTE PAPER	1	No Quantity							40929			0
S3	2009	2009	2009	2	0	2	Export	458	Malaysia	MYS	462	Maldives	MDV								25	PULP AND WASTE PAPER	1	No Quantity							17877			0
S3	2009	2009	2009	2	0	2	Export	458	Malaysia	MYS	480	Mauritius	MUS								25	PULP AND WASTE PAPER	1	No Quantity							1556			0
S3	2009	2009	2009	2	0	2	Export	458	Malaysia	MYS	490	Other Asia, nes									25	PULP AND WASTE PAPER	1	No Quantity							14658			0
S3	2009	2009	2009	2	0	2	Export	458	Malaysia	MYS	528	Netherlands	NLD								25	PULP AND WASTE PAPER	1	No Quantity							4672			0
S3	2009	2009	2009	2	0	2	Export	458	Malaysia	MYS	600	Paraguay	PRY								25	PULP AND WASTE PAPER	1	No Quantity							18769			0
S3	2009	2009	2009	2	0	2	Export	458	Malaysia	MYS	608	Philippines	PHL								25	PULP AND WASTE PAPER	1	No Quantity							50973			0
S3	2009	2009	2009	2	0	2	Export	458	Malaysia	MYS	634	Qatar	QAT								25	PULP AND WASTE PAPER	1	No Quantity							9644			0
S3	2009	2009	2009	2	0	2	Export	458	Malaysia	MYS	699	India	IND								25	PULP AND WASTE PAPER	1	No Quantity							231176			0
S3	2009	2009	2009	2	0	2	Export	458	Malaysia	MYS	702	Singapore	SGP								25	PULP AND WASTE PAPER	1	No Quantity							302688			0
S3	2009	2009	2009	2	0	2	Export	458	Malaysia	MYS	704	Viet Nam	VNM								25	PULP AND WASTE PAPER	1	No Quantity							941677			0
S3	2009	2009	2009	2	0	2	Export	458	Malaysia	MYS	724	Spain	ESP								25	PULP AND WASTE PAPER	1	No Quantity							110626			0
S3	2009	2009	2009	2	0	2	Export	458	Malaysia	MYS	757	Switzerland	CHE								25	PULP AND WASTE PAPER	1	No Quantity							6364			0
S3	2009	2009	2009	2	0	2	Export	458	Malaysia	MYS	764	Thailand	THA								25	PULP AND WASTE PAPER	1	No Quantity							2118603			0
S3	2009	2009	2009	2	0	2	Export	458	Malaysia	MYS	826	United Kingdom	GBR								25	PULP AND WASTE PAPER	1	No Quantity							33707			0
S3	2009	2009	2009	2	0	2	Export	458	Malaysia	MYS	842	USA	USA								25	PULP AND WASTE PAPER	1	No Quantity							137314			0
S3	2009	2009	2009	2	0	2	Export	458	Malaysia	MYS	0	World	WLD								26	TEXTILE FIBRES	1	No Quantity							205236664			0
S3	2009	2009	2009	2	0	2	Export	458	Malaysia	MYS	8	Albania	ALB								26	TEXTILE FIBRES	1	No Quantity							21311			0
S3	2009	2009	2009	2	0	2	Export	458	Malaysia	MYS	24	Angola	AGO								26	TEXTILE FIBRES	1	No Quantity							433351			0
S3	2009	2009	2009	2	0	2	Export	458	Malaysia	MYS	36	Australia	AUS								26	TEXTILE FIBRES	1	No Quantity							1422910			0
S3	2009	2009	2009	2	0	2	Export	458	Malaysia	MYS	50	Bangladesh	BGD								26	TEXTILE FIBRES	1	No Quantity							9200012			0
S3	2009	2009	2009	2	0	2	Export	458	Malaysia	MYS	56	Belgium	BEL								26	TEXTILE FIBRES	1	No Quantity							102335			0
S3	2009	2009	2009	2	0	2	Export	458	Malaysia	MYS	76	Brazil	BRA								26	TEXTILE FIBRES	1	No Quantity							452195			0
S3	2009	2009	2009	2	0	2	Export	458	Malaysia	MYS	96	Brunei Darussalam	BRN								26	TEXTILE FIBRES	1	No Quantity							343215			0
S3	2009	2009	2009	2	0	2	Export	458	Malaysia	MYS	104	Myanmar	MMR								26	TEXTILE FIBRES	1	No Quantity							812746			0
S3	2009	2009	2009	2	0	2	Export	458	Malaysia	MYS	116	Cambodia	KHM								26	TEXTILE FIBRES	1	No Quantity							1091658			0
S3	2009	2009	2009	2	0	2	Export	458	Malaysia	MYS	124	Canada	CAN								26	TEXTILE FIBRES	1	No Quantity							840			0
S3	2009	2009	2009	2	0	2	Export	458	Malaysia	MYS	144	Sri Lanka	LKA								26	TEXTILE FIBRES	1	No Quantity							47588			0
S3	2009	2009	2009	2	0	2	Export	458	Malaysia	MYS	156	China	CHN								26	TEXTILE FIBRES	1	No Quantity							39189939			0
S3	2009	2009	2009	2	0	2	Export	458	Malaysia	MYS	170	Colombia	COL								26	TEXTILE FIBRES	1	No Quantity							786596			0
S3	2009	2009	2009	2	0	2	Export	458	Malaysia	MYS	178	Congo	COG								26	TEXTILE FIBRES	1	No Quantity							91192			0
S3	2009	2009	2009	2	0	2	Export	458	Malaysia	MYS	191	Croatia	HRV								26	TEXTILE FIBRES	1	No Quantity							19845			0
S3	2009	2009	2009	2	0	2	Export	458	Malaysia	MYS	204	Benin	BEN								26	TEXTILE FIBRES	1	No Quantity							170559			0
S3	2009	2009	2009	2	0	2	Export	458	Malaysia	MYS	242	Fiji	FJI								26	TEXTILE FIBRES	1	No Quantity							127423			0
S3	2009	2009	2009	2	0	2	Export	458	Malaysia	MYS	251	France	FRA								26	TEXTILE FIBRES	1	No Quantity							5577			0
S3	2009	2009	2009	2	0	2	Export	458	Malaysia	MYS	266	Gabon	GAB								26	TEXTILE FIBRES	1	No Quantity							2653			0
S3	2009	2009	2009	2	0	2	Export	458	Malaysia	MYS	276	Germany	DEU								26	TEXTILE FIBRES	1	No Quantity							6377442			0
S3	2009	2009	2009	2	0	2	Export	458	Malaysia	MYS	288	Ghana	GHA								26	TEXTILE FIBRES	1	No Quantity							11907			0
S3	2009	2009	2009	2	0	2	Export	458	Malaysia	MYS	296	Kiribati	KIR								26	TEXTILE FIBRES	1	No Quantity							1519			0
S3	2009	2009	2009	2	0	2	Export	458	Malaysia	MYS	300	Greece	GRC								26	TEXTILE FIBRES	1	No Quantity							103788			0
S3	2009	2009	2009	2	0	2	Export	458	Malaysia	MYS	344	China, Hong Kong SAR	HKG								26	TEXTILE FIBRES	1	No Quantity							1453954			0
S3	2009	2009	2009	2	0	2	Export	458	Malaysia	MYS	360	Indonesia	IDN								26	TEXTILE FIBRES	1	No Quantity							41720748			0
S3	2009	2009	2009	2	0	2	Export	458	Malaysia	MYS	364	Iran	IRN								26	TEXTILE FIBRES	1	No Quantity							2339108			0
S3	2009	2009	2009	2	0	2	Export	458	Malaysia	MYS	392	Japan	JPN								26	TEXTILE FIBRES	1	No Quantity							12049999			0
S3	2009	2009	2009	2	0	2	Export	458	Malaysia	MYS	404	Kenya	KEN								26	TEXTILE FIBRES	1	No Quantity							378030			0
S3	2009	2009	2009	2	0	2	Export	458	Malaysia	MYS	410	Rep. of Korea	KOR								26	TEXTILE FIBRES	1	No Quantity							2626340			0
S3	2009	2009	2009	2	0	2	Export	458	Malaysia	MYS	454	Malawi	MWI								26	TEXTILE FIBRES	1	No Quantity							7231			0
S3	2009	2009	2009	2	0	2	Export	458	Malaysia	MYS	462	Maldives	MDV								26	TEXTILE FIBRES	1	No Quantity							6907			0
S3	2009	2009	2009	2	0	2	Export	458	Malaysia	MYS	484	Mexico	MEX								26	TEXTILE FIBRES	1	No Quantity							158368			0
S3	2009	2009	2009	2	0	2	Export	458	Malaysia	MYS	490	Other Asia, nes									26	TEXTILE FIBRES	1	No Quantity							3435125			0
S3	2009	2009	2009	2	0	2	Export	458	Malaysia	MYS	508	Mozambique	MOZ								26	TEXTILE FIBRES	1	No Quantity							960485			0
S3	2009	2009	2009	2	0	2	Export	458	Malaysia	MYS	524	Nepal	NPL								26	TEXTILE FIBRES	1	No Quantity							808588			0
S3	2009	2009	2009	2	0	2	Export	458	Malaysia	MYS	528	Netherlands	NLD								26	TEXTILE FIBRES	1	No Quantity							246870			0
S3	2009	2009	2009	2	0	2	Export	458	Malaysia	MYS	554	New Zealand	NZL								26	TEXTILE FIBRES	1	No Quantity							289443			0
S3	2009	2009	2009	2	0	2	Export	458	Malaysia	MYS	562	Niger	NER								26	TEXTILE FIBRES	1	No Quantity							57050			0
S3	2009	2009	2009	2	0	2	Export	458	Malaysia	MYS	566	Nigeria	NGA								26	TEXTILE FIBRES	1	No Quantity							31291			0
S3	2009	2009	2009	2	0	2	Export	458	Malaysia	MYS	586	Pakistan	PAK								26	TEXTILE FIBRES	1	No Quantity							11833031			0
S3	2009	2009	2009	2	0	2	Export	458	Malaysia	MYS	598	Papua New Guinea	PNG								26	TEXTILE FIBRES	1	No Quantity							443874			0
S3	2009	2009	2009	2	0	2	Export	458	Malaysia	MYS	608	Philippines	PHL								26	TEXTILE FIBRES	1	No Quantity							5457350			0
S3	2009	2009	2009	2	0	2	Export	458	Malaysia	MYS	616	Poland	POL								26	TEXTILE FIBRES	1	No Quantity							188138			0
S3	2009	2009	2009	2	0	2	Export	458	Malaysia	MYS	620	Portugal	PRT								26	TEXTILE FIBRES	1	No Quantity							133572			0
S3	2009	2009	2009	2	0	2	Export	458	Malaysia	MYS	643	Russian Federation	RUS								26	TEXTILE FIBRES	1	No Quantity							5246			0
S3	2009	2009	2009	2	0	2	Export	458	Malaysia	MYS	682	Saudi Arabia	SAU								26	TEXTILE FIBRES	1	No Quantity							196235			0
S3	2009	2009	2009	2	0	2	Export	458	Malaysia	MYS	688	Serbia	SRB								26	TEXTILE FIBRES	1	No Quantity							109171			0
S3	2009	2009	2009	2	0	2	Export	458	Malaysia	MYS	699	India	IND								26	TEXTILE FIBRES	1	No Quantity							10341549			0
S3	2009	2009	2009	2	0	2	Export	458	Malaysia	MYS	702	Singapore	SGP								26	TEXTILE FIBRES	1	No Quantity							7877677			0
S3	2009	2009	2009	2	0	2	Export	458	Malaysia	MYS	704	Viet Nam	VNM								26	TEXTILE FIBRES	1	No Quantity							16281952			0
S3	2009	2009	2009	2	0	2	Export	458	Malaysia	MYS	710	South Africa	ZAF								26	TEXTILE FIBRES	1	No Quantity							31960			0
S3	2009	2009	2009	2	0	2	Export	458	Malaysia	MYS	716	Zimbabwe	ZWE								26	TEXTILE FIBRES	1	No Quantity							16893			0
S3	2009	2009	2009	2	0	2	Export	458	Malaysia	MYS	724	Spain	ESP								26	TEXTILE FIBRES	1	No Quantity							1491239			0
S3	2009	2009	2009	2	0	2	Export	458	Malaysia	MYS	757	Switzerland	CHE								26	TEXTILE FIBRES	1	No Quantity							118872			0
S3	2009	2009	2009	2	0	2	Export	458	Malaysia	MYS	764	Thailand	THA								26	TEXTILE FIBRES	1	No Quantity							6563633			0
S3	2009	2009	2009	2	0	2	Export	458	Malaysia	MYS	768	Togo	TGO								26	TEXTILE FIBRES	1	No Quantity							615341			0
S3	2009	2009	2009	2	0	2	Export	458	Malaysia	MYS	784	United Arab Emirates	ARE								26	TEXTILE FIBRES	1	No Quantity							156547			0
S3	2009	2009	2009	2	0	2	Export	458	Malaysia	MYS	792	Turkey	TUR								26	TEXTILE FIBRES	1	No Quantity							13546853			0
S3	2009	2009	2009	2	0	2	Export	458	Malaysia	MYS	818	Egypt	EGY								26	TEXTILE FIBRES	1	No Quantity							297191			0
S3	2009	2009	2009	2	0	2	Export	458	Malaysia	MYS	826	United Kingdom	GBR								26	TEXTILE FIBRES	1	No Quantity							673960			0
S3	2009	2009	2009	2	0	2	Export	458	Malaysia	MYS	834	United Rep. of Tanzania	TZA								26	TEXTILE FIBRES	1	No Quantity							310049			0
S3	2009	2009	2009	2	0	2	Export	458	Malaysia	MYS	842	USA	USA								26	TEXTILE FIBRES	1	No Quantity							1141393			0
S3	2009	2009	2009	2	0	2	Export	458	Malaysia	MYS	899	Areas, nes									26	TEXTILE FIBRES	1	No Quantity							18801			0
S3	2009	2009	2009	2	0	2	Export	458	Malaysia	MYS	0	World	WLD								27	CRUDE FERTILIZER,MINERAL	1	No Quantity							258980118			0
S3	2009	2009	2009	2	0	2	Export	458	Malaysia	MYS	36	Australia	AUS								27	CRUDE FERTILIZER,MINERAL	1	No Quantity							1650832			0
S3	2009	2009	2009	2	0	2	Export	458	Malaysia	MYS	48	Bahrain	BHR								27	CRUDE FERTILIZER,MINERAL	1	No Quantity							3874			0
S3	2009	2009	2009	2	0	2	Export	458	Malaysia	MYS	50	Bangladesh	BGD								27	CRUDE FERTILIZER,MINERAL	1	No Quantity							2719766			0
S3	2009	2009	2009	2	0	2	Export	458	Malaysia	MYS	56	Belgium	BEL								27	CRUDE FERTILIZER,MINERAL	1	No Quantity							127694			0
S3	2009	2009	2009	2	0	2	Export	458	Malaysia	MYS	72	Botswana	BWA								27	CRUDE FERTILIZER,MINERAL	1	No Quantity							11986			0
S3	2009	2009	2009	2	0	2	Export	458	Malaysia	MYS	90	Solomon Isds	SLB								27	CRUDE FERTILIZER,MINERAL	1	No Quantity							3734			0
S3	2009	2009	2009	2	0	2	Export	458	Malaysia	MYS	96	Brunei Darussalam	BRN								27	CRUDE FERTILIZER,MINERAL	1	No Quantity							603074			0
S3	2009	2009	2009	2	0	2	Export	458	Malaysia	MYS	100	Bulgaria	BGR								27	CRUDE FERTILIZER,MINERAL	1	No Quantity							5630			0
S3	2009	2009	2009	2	0	2	Export	458	Malaysia	MYS	104	Myanmar	MMR								27	CRUDE FERTILIZER,MINERAL	1	No Quantity							8600807			0
S3	2009	2009	2009	2	0	2	Export	458	Malaysia	MYS	116	Cambodia	KHM								27	CRUDE FERTILIZER,MINERAL	1	No Quantity							659135			0
S3	2009	2009	2009	2	0	2	Export	458	Malaysia	MYS	120	Cameroon	CMR								27	CRUDE FERTILIZER,MINERAL	1	No Quantity							16687			0
S3	2009	2009	2009	2	0	2	Export	458	Malaysia	MYS	124	Canada	CAN								27	CRUDE FERTILIZER,MINERAL	1	No Quantity							4196			0
S3	2009	2009	2009	2	0	2	Export	458	Malaysia	MYS	144	Sri Lanka	LKA								27	CRUDE FERTILIZER,MINERAL	1	No Quantity							568261			0
S3	2009	2009	2009	2	0	2	Export	458	Malaysia	MYS	156	China	CHN								27	CRUDE FERTILIZER,MINERAL	1	No Quantity							52080116			0
S3	2009	2009	2009	2	0	2	Export	458	Malaysia	MYS	242	Fiji	FJI								27	CRUDE FERTILIZER,MINERAL	1	No Quantity							14162			0
S3	2009	2009	2009	2	0	2	Export	458	Malaysia	MYS	246	Finland	FIN								27	CRUDE FERTILIZER,MINERAL	1	No Quantity							1879			0
S3	2009	2009	2009	2	0	2	Export	458	Malaysia	MYS	251	France	FRA								27	CRUDE FERTILIZER,MINERAL	1	No Quantity							21851			0
S3	2009	2009	2009	2	0	2	Export	458	Malaysia	MYS	262	Djibouti	DJI								27	CRUDE FERTILIZER,MINERAL	1	No Quantity							3336580			0
S3	2009	2009	2009	2	0	2	Export	458	Malaysia	MYS	276	Germany	DEU								27	CRUDE FERTILIZER,MINERAL	1	No Quantity							54999			0
S3	2009	2009	2009	2	0	2	Export	458	Malaysia	MYS	300	Greece	GRC								27	CRUDE FERTILIZER,MINERAL	1	No Quantity							35813			0
S3	2009	2009	2009	2	0	2	Export	458	Malaysia	MYS	344	China, Hong Kong SAR	HKG								27	CRUDE FERTILIZER,MINERAL	1	No Quantity							11500373			0
S3	2009	2009	2009	2	0	2	Export	458	Malaysia	MYS	360	Indonesia	IDN								27	CRUDE FERTILIZER,MINERAL	1	No Quantity							23911306			0
S3	2009	2009	2009	2	0	2	Export	458	Malaysia	MYS	364	Iran	IRN								27	CRUDE FERTILIZER,MINERAL	1	No Quantity							243432			0
S3	2009	2009	2009	2	0	2	Export	458	Malaysia	MYS	372	Ireland	IRL								27	CRUDE FERTILIZER,MINERAL	1	No Quantity							18042			0
S3	2009	2009	2009	2	0	2	Export	458	Malaysia	MYS	381	Italy	ITA								27	CRUDE FERTILIZER,MINERAL	1	No Quantity							16353			0
S3	2009	2009	2009	2	0	2	Export	458	Malaysia	MYS	384	Côte d'Ivoire	CIV								27	CRUDE FERTILIZER,MINERAL	1	No Quantity							5614			0
S3	2009	2009	2009	2	0	2	Export	458	Malaysia	MYS	392	Japan	JPN								27	CRUDE FERTILIZER,MINERAL	1	No Quantity							6963533			0
S3	2009	2009	2009	2	0	2	Export	458	Malaysia	MYS	400	Jordan	JOR								27	CRUDE FERTILIZER,MINERAL	1	No Quantity							4096			0
S3	2009	2009	2009	2	0	2	Export	458	Malaysia	MYS	410	Rep. of Korea	KOR								27	CRUDE FERTILIZER,MINERAL	1	No Quantity							7167184			0
S3	2009	2009	2009	2	0	2	Export	458	Malaysia	MYS	430	Liberia	LBR								27	CRUDE FERTILIZER,MINERAL	1	No Quantity							16616			0
S3	2009	2009	2009	2	0	2	Export	458	Malaysia	MYS	434	Libya	LBY								27	CRUDE FERTILIZER,MINERAL	1	No Quantity							10708			0
S3	2009	2009	2009	2	0	2	Export	458	Malaysia	MYS	462	Maldives	MDV								27	CRUDE FERTILIZER,MINERAL	1	No Quantity							20790			0
S3	2009	2009	2009	2	0	2	Export	458	Malaysia	MYS	470	Malta	MLT								27	CRUDE FERTILIZER,MINERAL	1	No Quantity							5206			0
S3	2009	2009	2009	2	0	2	Export	458	Malaysia	MYS	484	Mexico	MEX								27	CRUDE FERTILIZER,MINERAL	1	No Quantity							6121			0
S3	2009	2009	2009	2	0	2	Export	458	Malaysia	MYS	490	Other Asia, nes									27	CRUDE FERTILIZER,MINERAL	1	No Quantity							2989705			0
S3	2009	2009	2009	2	0	2	Export	458	Malaysia	MYS	512	Oman	OMN								27	CRUDE FERTILIZER,MINERAL	1	No Quantity							249289			0
S3	2009	2009	2009	2	0	2	Export	458	Malaysia	MYS	524	Nepal	NPL								27	CRUDE FERTILIZER,MINERAL	1	No Quantity							45643			0
S3	2009	2009	2009	2	0	2	Export	458	Malaysia	MYS	528	Netherlands	NLD								27	CRUDE FERTILIZER,MINERAL	1	No Quantity							8310			0
S3	2009	2009	2009	2	0	2	Export	458	Malaysia	MYS	548	Vanuatu	VUT								27	CRUDE FERTILIZER,MINERAL	1	No Quantity							3660			0
S3	2009	2009	2009	2	0	2	Export	458	Malaysia	MYS	554	New Zealand	NZL								27	CRUDE FERTILIZER,MINERAL	1	No Quantity							670931			0
S3	2009	2009	2009	2	0	2	Export	458	Malaysia	MYS	566	Nigeria	NGA								27	CRUDE FERTILIZER,MINERAL	1	No Quantity							122883			0
S3	2009	2009	2009	2	0	2	Export	458	Malaysia	MYS	586	Pakistan	PAK								27	CRUDE FERTILIZER,MINERAL	1	No Quantity							406896			0
S3	2009	2009	2009	2	0	2	Export	458	Malaysia	MYS	598	Papua New Guinea	PNG								27	CRUDE FERTILIZER,MINERAL	1	No Quantity							82954			0
S3	2009	2009	2009	2	0	2	Export	458	Malaysia	MYS	608	Philippines	PHL								27	CRUDE FERTILIZER,MINERAL	1	No Quantity							3302585			0
S3	2009	2009	2009	2	0	2	Export	458	Malaysia	MYS	612	Pitcairn	PCN								27	CRUDE FERTILIZER,MINERAL	1	No Quantity							5743			0
S3	2009	2009	2009	2	0	2	Export	458	Malaysia	MYS	634	Qatar	QAT								27	CRUDE FERTILIZER,MINERAL	1	No Quantity							99225			0
S3	2009	2009	2009	2	0	2	Export	458	Malaysia	MYS	682	Saudi Arabia	SAU								27	CRUDE FERTILIZER,MINERAL	1	No Quantity							45872			0
S3	2009	2009	2009	2	0	2	Export	458	Malaysia	MYS	690	Seychelles	SYC								27	CRUDE FERTILIZER,MINERAL	1	No Quantity							143101			0
S3	2009	2009	2009	2	0	2	Export	458	Malaysia	MYS	694	Sierra Leone	SLE								27	CRUDE FERTILIZER,MINERAL	1	No Quantity							413834			0
S3	2009	2009	2009	2	0	2	Export	458	Malaysia	MYS	699	India	IND								27	CRUDE FERTILIZER,MINERAL	1	No Quantity							12549105			0
S3	2009	2009	2009	2	0	2	Export	458	Malaysia	MYS	702	Singapore	SGP								27	CRUDE FERTILIZER,MINERAL	1	No Quantity							96167521			0
S3	2009	2009	2009	2	0	2	Export	458	Malaysia	MYS	704	Viet Nam	VNM								27	CRUDE FERTILIZER,MINERAL	1	No Quantity							8569378			0
S3	2009	2009	2009	2	0	2	Export	458	Malaysia	MYS	710	South Africa	ZAF								27	CRUDE FERTILIZER,MINERAL	1	No Quantity							1035492			0
S3	2009	2009	2009	2	0	2	Export	458	Malaysia	MYS	724	Spain	ESP								27	CRUDE FERTILIZER,MINERAL	1	No Quantity							3480			0
S3	2009	2009	2009	2	0	2	Export	458	Malaysia	MYS	760	Syria	SYR								27	CRUDE FERTILIZER,MINERAL	1	No Quantity							170661			0
S3	2009	2009	2009	2	0	2	Export	458	Malaysia	MYS	764	Thailand	THA								27	CRUDE FERTILIZER,MINERAL	1	No Quantity							8683100			0
S3	2009	2009	2009	2	0	2	Export	458	Malaysia	MYS	776	Tonga	TON								27	CRUDE FERTILIZER,MINERAL	1	No Quantity							19744			0
S3	2009	2009	2009	2	0	2	Export	458	Malaysia	MYS	784	United Arab Emirates	ARE								27	CRUDE FERTILIZER,MINERAL	1	No Quantity							782908			0
S3	2009	2009	2009	2	0	2	Export	458	Malaysia	MYS	792	Turkey	TUR								27	CRUDE FERTILIZER,MINERAL	1	No Quantity							24762			0
S3	2009	2009	2009	2	0	2	Export	458	Malaysia	MYS	800	Uganda	UGA								27	CRUDE FERTILIZER,MINERAL	1	No Quantity							34648			0
S3	2009	2009	2009	2	0	2	Export	458	Malaysia	MYS	818	Egypt	EGY								27	CRUDE FERTILIZER,MINERAL	1	No Quantity							91			0
S3	2009	2009	2009	2	0	2	Export	458	Malaysia	MYS	826	United Kingdom	GBR								27	CRUDE FERTILIZER,MINERAL	1	No Quantity							105826			0
S3	2009	2009	2009	2	0	2	Export	458	Malaysia	MYS	834	United Rep. of Tanzania	TZA								27	CRUDE FERTILIZER,MINERAL	1	No Quantity							336095			0
S3	2009	2009	2009	2	0	2	Export	458	Malaysia	MYS	842	USA	USA								27	CRUDE FERTILIZER,MINERAL	1	No Quantity							1493175			0
S3	2009	2009	2009	2	0	2	Export	458	Malaysia	MYS	899	Areas, nes									27	CRUDE FERTILIZER,MINERAL	1	No Quantity							3048			0
S3	2009	2009	2009	2	0	2	Export	478	Mauritania	MRT	0	World	WLD								27	CRUDE FERTILIZER,MINERAL	1	No Quantity							860832			0
S3	2009	2009	2009	2	0	2	Export	478	Mauritania	MRT	251	France	FRA								27	CRUDE FERTILIZER,MINERAL	1	No Quantity							3116			0
S3	2009	2009	2009	2	0	2	Export	478	Mauritania	MRT	276	Germany	DEU								27	CRUDE FERTILIZER,MINERAL	1	No Quantity							71			0
S3	2009	2009	2009	2	0	2	Export	478	Mauritania	MRT	466	Mali	MLI								27	CRUDE FERTILIZER,MINERAL	1	No Quantity							158688			0
S3	2009	2009	2009	2	0	2	Export	478	Mauritania	MRT	504	Morocco	MAR								27	CRUDE FERTILIZER,MINERAL	1	No Quantity							4712			0
S3	2009	2009	2009	2	0	2	Export	478	Mauritania	MRT	620	Portugal	PRT								27	CRUDE FERTILIZER,MINERAL	1	No Quantity							60513			0
S3	2009	2009	2009	2	0	2	Export	478	Mauritania	MRT	686	Senegal	SEN								27	CRUDE FERTILIZER,MINERAL	1	No Quantity							616028			0
S3	2009	2009	2009	2	0	2	Export	478	Mauritania	MRT	724	Spain	ESP								27	CRUDE FERTILIZER,MINERAL	1	No Quantity							12414			0
S3	2009	2009	2009	2	0	2	Export	478	Mauritania	MRT	899	Areas, nes									27	CRUDE FERTILIZER,MINERAL	1	No Quantity							5290			0
S3	2009	2009	2009	2	0	2	Export	458	Malaysia	MYS	0	World	WLD								28	METALLIFEROUS ORE,SCRAP	1	No Quantity							222398726			0
S3	2009	2009	2009	2	0	2	Export	458	Malaysia	MYS	36	Australia	AUS								28	METALLIFEROUS ORE,SCRAP	1	No Quantity							450337			0
S3	2009	2009	2009	2	0	2	Export	458	Malaysia	MYS	50	Bangladesh	BGD								28	METALLIFEROUS ORE,SCRAP	1	No Quantity							400477			0
S3	2009	2009	2009	2	0	2	Export	458	Malaysia	MYS	56	Belgium	BEL								28	METALLIFEROUS ORE,SCRAP	1	No Quantity							504982			0
S3	2009	2009	2009	2	0	2	Export	458	Malaysia	MYS	144	Sri Lanka	LKA								28	METALLIFEROUS ORE,SCRAP	1	No Quantity							320916			0
S3	2009	2009	2009	2	0	2	Export	458	Malaysia	MYS	156	China	CHN								28	METALLIFEROUS ORE,SCRAP	1	No Quantity							63343344			0
S3	2009	2009	2009	2	0	2	Export	458	Malaysia	MYS	251	France	FRA								28	METALLIFEROUS ORE,SCRAP	1	No Quantity							41529			0
S3	2009	2009	2009	2	0	2	Export	458	Malaysia	MYS	276	Germany	DEU								28	METALLIFEROUS ORE,SCRAP	1	No Quantity							955299			0
S3	2009	2009	2009	2	0	2	Export	458	Malaysia	MYS	300	Greece	GRC								28	METALLIFEROUS ORE,SCRAP	1	No Quantity							188675			0
S3	2009	2009	2009	2	0	2	Export	458	Malaysia	MYS	344	China, Hong Kong SAR	HKG								28	METALLIFEROUS ORE,SCRAP	1	No Quantity							4061984			0
S3	2009	2009	2009	2	0	2	Export	458	Malaysia	MYS	360	Indonesia	IDN								28	METALLIFEROUS ORE,SCRAP	1	No Quantity							8493366			0
S3	2009	2009	2009	2	0	2	Export	458	Malaysia	MYS	364	Iran	IRN								28	METALLIFEROUS ORE,SCRAP	1	No Quantity							4697			0
S3	2009	2009	2009	2	0	2	Export	458	Malaysia	MYS	392	Japan	JPN								28	METALLIFEROUS ORE,SCRAP	1	No Quantity							63033768			0
S3	2009	2009	2009	2	0	2	Export	458	Malaysia	MYS	410	Rep. of Korea	KOR								28	METALLIFEROUS ORE,SCRAP	1	No Quantity							4913128			0
S3	2009	2009	2009	2	0	2	Export	458	Malaysia	MYS	446	China, Macao SAR	MAC								28	METALLIFEROUS ORE,SCRAP	1	No Quantity							745107			0
S3	2009	2009	2009	2	0	2	Export	458	Malaysia	MYS	490	Other Asia, nes									28	METALLIFEROUS ORE,SCRAP	1	No Quantity							2509492			0
S3	2009	2009	2009	2	0	2	Export	458	Malaysia	MYS	512	Oman	OMN								28	METALLIFEROUS ORE,SCRAP	1	No Quantity							87091			0
S3	2009	2009	2009	2	0	2	Export	458	Malaysia	MYS	516	Namibia	NAM								28	METALLIFEROUS ORE,SCRAP	1	No Quantity							4518660			0
S3	2009	2009	2009	2	0	2	Export	458	Malaysia	MYS	528	Netherlands	NLD								28	METALLIFEROUS ORE,SCRAP	1	No Quantity							10973			0
S3	2009	2009	2009	2	0	2	Export	458	Malaysia	MYS	566	Nigeria	NGA								28	METALLIFEROUS ORE,SCRAP	1	No Quantity							6575			0
S3	2009	2009	2009	2	0	2	Export	458	Malaysia	MYS	579	Norway	NOR								28	METALLIFEROUS ORE,SCRAP	1	No Quantity							139214			0
S3	2009	2009	2009	2	0	2	Export	458	Malaysia	MYS	586	Pakistan	PAK								28	METALLIFEROUS ORE,SCRAP	1	No Quantity							471794			0
S3	2009	2009	2009	2	0	2	Export	458	Malaysia	MYS	608	Philippines	PHL								28	METALLIFEROUS ORE,SCRAP	1	No Quantity							4408731			0
S3	2009	2009	2009	2	0	2	Export	458	Malaysia	MYS	642	Romania	ROU								28	METALLIFEROUS ORE,SCRAP	1	No Quantity							67			0
S3	2009	2009	2009	2	0	2	Export	458	Malaysia	MYS	699	India	IND								28	METALLIFEROUS ORE,SCRAP	1	No Quantity							13043337			0
S3	2009	2009	2009	2	0	2	Export	458	Malaysia	MYS	702	Singapore	SGP								28	METALLIFEROUS ORE,SCRAP	1	No Quantity							6530901			0
S3	2009	2009	2009	2	0	2	Export	458	Malaysia	MYS	704	Viet Nam	VNM								28	METALLIFEROUS ORE,SCRAP	1	No Quantity							2447067			0
S3	2009	2009	2009	2	0	2	Export	458	Malaysia	MYS	724	Spain	ESP								28	METALLIFEROUS ORE,SCRAP	1	No Quantity							5929			0
S3	2009	2009	2009	2	0	2	Export	458	Malaysia	MYS	752	Sweden	SWE								28	METALLIFEROUS ORE,SCRAP	1	No Quantity							27535			0
S3	2009	2009	2009	2	0	2	Export	458	Malaysia	MYS	757	Switzerland	CHE								28	METALLIFEROUS ORE,SCRAP	1	No Quantity							2023633			0
S3	2009	2009	2009	2	0	2	Export	458	Malaysia	MYS	764	Thailand	THA								28	METALLIFEROUS ORE,SCRAP	1	No Quantity							7857076			0
S3	2009	2009	2009	2	0	2	Export	458	Malaysia	MYS	784	United Arab Emirates	ARE								28	METALLIFEROUS ORE,SCRAP	1	No Quantity							40581			0
S3	2009	2009	2009	2	0	2	Export	458	Malaysia	MYS	826	United Kingdom	GBR								28	METALLIFEROUS ORE,SCRAP	1	No Quantity							24313114			0
S3	2009	2009	2009	2	0	2	Export	458	Malaysia	MYS	842	USA	USA								28	METALLIFEROUS ORE,SCRAP	1	No Quantity							6499343			0
S3	2009	2009	2009	2	0	2	Export	478	Mauritania	MRT	0	World	WLD								28	METALLIFEROUS ORE,SCRAP	1	No Quantity							156528650			0
S3	2009	2009	2009	2	0	2	Export	478	Mauritania	MRT	699	India	IND								28	METALLIFEROUS ORE,SCRAP	1	No Quantity							1982671			0
S3	2009	2009	2009	2	0	2	Export	478	Mauritania	MRT	724	Spain	ESP								28	METALLIFEROUS ORE,SCRAP	1	No Quantity							469810			0
S3	2009	2009	2009	2	0	2	Export	478	Mauritania	MRT	784	United Arab Emirates	ARE								28	METALLIFEROUS ORE,SCRAP	1	No Quantity							196854			0
S3	2009	2009	2009	2	0	2	Export	478	Mauritania	MRT	792	Turkey	TUR								28	METALLIFEROUS ORE,SCRAP	1	No Quantity							24785			0
S3	2009	2009	2009	2	0	2	Export	478	Mauritania	MRT	899	Areas, nes									28	METALLIFEROUS ORE,SCRAP	1	No Quantity							153854531			0
S3	2009	2009	2009	2	0	2	Export	458	Malaysia	MYS	0	World	WLD								29	CRUDE ANIMAL,VEG.MATERL.	1	No Quantity							129665722			0
S3	2009	2009	2009	2	0	2	Export	458	Malaysia	MYS	12	Algeria	DZA								29	CRUDE ANIMAL,VEG.MATERL.	1	No Quantity							80315			0
S3	2009	2009	2009	2	0	2	Export	458	Malaysia	MYS	31	Azerbaijan	AZE								29	CRUDE ANIMAL,VEG.MATERL.	1	No Quantity							783			0
S3	2009	2009	2009	2	0	2	Export	458	Malaysia	MYS	36	Australia	AUS								29	CRUDE ANIMAL,VEG.MATERL.	1	No Quantity							1770299			0
S3	2009	2009	2009	2	0	2	Export	458	Malaysia	MYS	48	Bahrain	BHR								29	CRUDE ANIMAL,VEG.MATERL.	1	No Quantity							181441			0
S3	2009	2009	2009	2	0	2	Export	458	Malaysia	MYS	56	Belgium	BEL								29	CRUDE ANIMAL,VEG.MATERL.	1	No Quantity							3781			0
S3	2009	2009	2009	2	0	2	Export	458	Malaysia	MYS	96	Brunei Darussalam	BRN								29	CRUDE ANIMAL,VEG.MATERL.	1	No Quantity							266189			0
S3	2009	2009	2009	2	0	2	Export	458	Malaysia	MYS	104	Myanmar	MMR								29	CRUDE ANIMAL,VEG.MATERL.	1	No Quantity							20635			0
S3	2009	2009	2009	2	0	2	Export	458	Malaysia	MYS	116	Cambodia	KHM								29	CRUDE ANIMAL,VEG.MATERL.	1	No Quantity							6956			0
S3	2009	2009	2009	2	0	2	Export	458	Malaysia	MYS	124	Canada	CAN								29	CRUDE ANIMAL,VEG.MATERL.	1	No Quantity							1206462			0
S3	2009	2009	2009	2	0	2	Export	458	Malaysia	MYS	144	Sri Lanka	LKA								29	CRUDE ANIMAL,VEG.MATERL.	1	No Quantity							120965			0
S3	2009	2009	2009	2	0	2	Export	458	Malaysia	MYS	152	Chile	CHL								29	CRUDE ANIMAL,VEG.MATERL.	1	No Quantity							503058			0
S3	2009	2009	2009	2	0	2	Export	458	Malaysia	MYS	156	China	CHN								29	CRUDE ANIMAL,VEG.MATERL.	1	No Quantity							2264382			0
S3	2009	2009	2009	2	0	2	Export	458	Malaysia	MYS	188	Costa Rica	CRI								29	CRUDE ANIMAL,VEG.MATERL.	1	No Quantity							12236			0
S3	2009	2009	2009	2	0	2	Export	458	Malaysia	MYS	192	Cuba	CUB								29	CRUDE ANIMAL,VEG.MATERL.	1	No Quantity							44146			0
S3	2009	2009	2009	2	0	2	Export	458	Malaysia	MYS	196	Cyprus	CYP								29	CRUDE ANIMAL,VEG.MATERL.	1	No Quantity							1628			0
S3	2009	2009	2009	2	0	2	Export	458	Malaysia	MYS	251	France	FRA								29	CRUDE ANIMAL,VEG.MATERL.	1	No Quantity							115024			0
S3	2009	2009	2009	2	0	2	Export	458	Malaysia	MYS	276	Germany	DEU								29	CRUDE ANIMAL,VEG.MATERL.	1	No Quantity							1218043			0
S3	2009	2009	2009	2	0	2	Export	458	Malaysia	MYS	288	Ghana	GHA								29	CRUDE ANIMAL,VEG.MATERL.	1	No Quantity							15364			0
S3	2009	2009	2009	2	0	2	Export	458	Malaysia	MYS	300	Greece	GRC								29	CRUDE ANIMAL,VEG.MATERL.	1	No Quantity							288315			0
S3	2009	2009	2009	2	0	2	Export	458	Malaysia	MYS	344	China, Hong Kong SAR	HKG								29	CRUDE ANIMAL,VEG.MATERL.	1	No Quantity							2394784			0
S3	2009	2009	2009	2	0	2	Export	458	Malaysia	MYS	348	Hungary	HUN								29	CRUDE ANIMAL,VEG.MATERL.	1	No Quantity							11386			0
S3	2009	2009	2009	2	0	2	Export	458	Malaysia	MYS	360	Indonesia	IDN								29	CRUDE ANIMAL,VEG.MATERL.	1	No Quantity							1337736			0
S3	2009	2009	2009	2	0	2	Export	458	Malaysia	MYS	372	Ireland	IRL								29	CRUDE ANIMAL,VEG.MATERL.	1	No Quantity							49338			0
S3	2009	2009	2009	2	0	2	Export	458	Malaysia	MYS	381	Italy	ITA								29	CRUDE ANIMAL,VEG.MATERL.	1	No Quantity							2642			0
S3	2009	2009	2009	2	0	2	Export	458	Malaysia	MYS	388	Jamaica	JAM								29	CRUDE ANIMAL,VEG.MATERL.	1	No Quantity							5702			0
S3	2009	2009	2009	2	0	2	Export	458	Malaysia	MYS	392	Japan	JPN								29	CRUDE ANIMAL,VEG.MATERL.	1	No Quantity							59897632			0
S3	2009	2009	2009	2	0	2	Export	458	Malaysia	MYS	398	Kazakhstan	KAZ								29	CRUDE ANIMAL,VEG.MATERL.	1	No Quantity							9401			0
S3	2009	2009	2009	2	0	2	Export	458	Malaysia	MYS	410	Rep. of Korea	KOR								29	CRUDE ANIMAL,VEG.MATERL.	1	No Quantity							595936			0
S3	2009	2009	2009	2	0	2	Export	458	Malaysia	MYS	414	Kuwait	KWT								29	CRUDE ANIMAL,VEG.MATERL.	1	No Quantity							33043			0
S3	2009	2009	2009	2	0	2	Export	458	Malaysia	MYS	422	Lebanon	LBN								29	CRUDE ANIMAL,VEG.MATERL.	1	No Quantity							21665			0
S3	2009	2009	2009	2	0	2	Export	458	Malaysia	MYS	462	Maldives	MDV								29	CRUDE ANIMAL,VEG.MATERL.	1	No Quantity							30485			0
S3	2009	2009	2009	2	0	2	Export	458	Malaysia	MYS	470	Malta	MLT								29	CRUDE ANIMAL,VEG.MATERL.	1	No Quantity							106			0
S3	2009	2009	2009	2	0	2	Export	458	Malaysia	MYS	480	Mauritius	MUS								29	CRUDE ANIMAL,VEG.MATERL.	1	No Quantity							92231			0
S3	2009	2009	2009	2	0	2	Export	458	Malaysia	MYS	484	Mexico	MEX								29	CRUDE ANIMAL,VEG.MATERL.	1	No Quantity							106528			0
S3	2009	2009	2009	2	0	2	Export	458	Malaysia	MYS	490	Other Asia, nes									29	CRUDE ANIMAL,VEG.MATERL.	1	No Quantity							2797027			0
S3	2009	2009	2009	2	0	2	Export	458	Malaysia	MYS	496	Mongolia	MNG								29	CRUDE ANIMAL,VEG.MATERL.	1	No Quantity							25315			0
S3	2009	2009	2009	2	0	2	Export	458	Malaysia	MYS	512	Oman	OMN								29	CRUDE ANIMAL,VEG.MATERL.	1	No Quantity							130232			0
S3	2009	2009	2009	2	0	2	Export	458	Malaysia	MYS	528	Netherlands	NLD								29	CRUDE ANIMAL,VEG.MATERL.	1	No Quantity							4454926			0
S3	2009	2009	2009	2	0	2	Export	458	Malaysia	MYS	554	New Zealand	NZL								29	CRUDE ANIMAL,VEG.MATERL.	1	No Quantity							224822			0
S3	2009	2009	2009	2	0	2	Export	458	Malaysia	MYS	566	Nigeria	NGA								29	CRUDE ANIMAL,VEG.MATERL.	1	No Quantity							12501			0
S3	2009	2009	2009	2	0	2	Export	458	Malaysia	MYS	579	Norway	NOR								29	CRUDE ANIMAL,VEG.MATERL.	1	No Quantity							520			0
S3	2009	2009	2009	2	0	2	Export	458	Malaysia	MYS	586	Pakistan	PAK								29	CRUDE ANIMAL,VEG.MATERL.	1	No Quantity							97235			0
S3	2009	2009	2009	2	0	2	Export	458	Malaysia	MYS	598	Papua New Guinea	PNG								29	CRUDE ANIMAL,VEG.MATERL.	1	No Quantity							374324			0
S3	2009	2009	2009	2	0	2	Export	458	Malaysia	MYS	604	Peru	PER								29	CRUDE ANIMAL,VEG.MATERL.	1	No Quantity							1804			0
S3	2009	2009	2009	2	0	2	Export	458	Malaysia	MYS	608	Philippines	PHL								29	CRUDE ANIMAL,VEG.MATERL.	1	No Quantity							117707			0
S3	2009	2009	2009	2	0	2	Export	458	Malaysia	MYS	620	Portugal	PRT								29	CRUDE ANIMAL,VEG.MATERL.	1	No Quantity							15470			0
S3	2009	2009	2009	2	0	2	Export	458	Malaysia	MYS	634	Qatar	QAT								29	CRUDE ANIMAL,VEG.MATERL.	1	No Quantity							231210			0
S3	2009	2009	2009	2	0	2	Export	458	Malaysia	MYS	642	Romania	ROU								29	CRUDE ANIMAL,VEG.MATERL.	1	No Quantity							7103			0
S3	2009	2009	2009	2	0	2	Export	458	Malaysia	MYS	643	Russian Federation	RUS								29	CRUDE ANIMAL,VEG.MATERL.	1	No Quantity							53497			0
S3	2009	2009	2009	2	0	2	Export	458	Malaysia	MYS	682	Saudi Arabia	SAU								29	CRUDE ANIMAL,VEG.MATERL.	1	No Quantity							458348			0
S3	2009	2009	2009	2	0	2	Export	458	Malaysia	MYS	690	Seychelles	SYC								29	CRUDE ANIMAL,VEG.MATERL.	1	No Quantity							7178			0
S3	2009	2009	2009	2	0	2	Export	458	Malaysia	MYS	699	India	IND								29	CRUDE ANIMAL,VEG.MATERL.	1	No Quantity							266714			0
S3	2009	2009	2009	2	0	2	Export	458	Malaysia	MYS	702	Singapore	SGP								29	CRUDE ANIMAL,VEG.MATERL.	1	No Quantity							30045374			0
S3	2009	2009	2009	2	0	2	Export	458	Malaysia	MYS	704	Viet Nam	VNM								29	CRUDE ANIMAL,VEG.MATERL.	1	No Quantity							747956			0
S3	2009	2009	2009	2	0	2	Export	458	Malaysia	MYS	710	South Africa	ZAF								29	CRUDE ANIMAL,VEG.MATERL.	1	No Quantity							209868			0
S3	2009	2009	2009	2	0	2	Export	458	Malaysia	MYS	724	Spain	ESP								29	CRUDE ANIMAL,VEG.MATERL.	1	No Quantity							1337619			0
S3	2009	2009	2009	2	0	2	Export	458	Malaysia	MYS	757	Switzerland	CHE								29	CRUDE ANIMAL,VEG.MATERL.	1	No Quantity							51040			0
S3	2009	2009	2009	2	0	2	Export	458	Malaysia	MYS	760	Syria	SYR								29	CRUDE ANIMAL,VEG.MATERL.	1	No Quantity							2382			0
S3	2009	2009	2009	2	0	2	Export	458	Malaysia	MYS	764	Thailand	THA								29	CRUDE ANIMAL,VEG.MATERL.	1	No Quantity							10529146			0
S3	2009	2009	2009	2	0	2	Export	458	Malaysia	MYS	780	Trinidad and Tobago	TTO								29	CRUDE ANIMAL,VEG.MATERL.	1	No Quantity							61140			0
S3	2009	2009	2009	2	0	2	Export	458	Malaysia	MYS	784	United Arab Emirates	ARE								29	CRUDE ANIMAL,VEG.MATERL.	1	No Quantity							1653934			0
S3	2009	2009	2009	2	0	2	Export	458	Malaysia	MYS	792	Turkey	TUR								29	CRUDE ANIMAL,VEG.MATERL.	1	No Quantity							41310			0
S3	2009	2009	2009	2	0	2	Export	458	Malaysia	MYS	804	Ukraine	UKR								29	CRUDE ANIMAL,VEG.MATERL.	1	No Quantity							20393			0
S3	2009	2009	2009	2	0	2	Export	458	Malaysia	MYS	818	Egypt	EGY								29	CRUDE ANIMAL,VEG.MATERL.	1	No Quantity							301126			0
S3	2009	2009	2009	2	0	2	Export	458	Malaysia	MYS	826	United Kingdom	GBR								29	CRUDE ANIMAL,VEG.MATERL.	1	No Quantity							1900989			0
S3	2009	2009	2009	2	0	2	Export	458	Malaysia	MYS	842	USA	USA								29	CRUDE ANIMAL,VEG.MATERL.	1	No Quantity							778878			0
S3	2009	2009	2009	2	0	2	Export	478	Mauritania	MRT	0	World	WLD								29	CRUDE ANIMAL,VEG.MATERL.	1	No Quantity							59461			0
S3	2009	2009	2009	2	0	2	Export	478	Mauritania	MRT	251	France	FRA								29	CRUDE ANIMAL,VEG.MATERL.	1	No Quantity							59461			0
S3	2009	2009	2009	2	0	2	Export	458	Malaysia	MYS	0	World	WLD								32	COAL, COKE, BRIQUETTES	1	No Quantity							10142987			0
S3	2009	2009	2009	2	0	2	Export	458	Malaysia	MYS	96	Brunei Darussalam	BRN								32	COAL, COKE, BRIQUETTES	1	No Quantity							28069			0
S3	2009	2009	2009	2	0	2	Export	458	Malaysia	MYS	156	China	CHN								32	COAL, COKE, BRIQUETTES	1	No Quantity							6612678			0
S3	2009	2009	2009	2	0	2	Export	458	Malaysia	MYS	344	China, Hong Kong SAR	HKG								32	COAL, COKE, BRIQUETTES	1	No Quantity							4169			0
S3	2009	2009	2009	2	0	2	Export	458	Malaysia	MYS	360	Indonesia	IDN								32	COAL, COKE, BRIQUETTES	1	No Quantity							778504			0
S3	2009	2009	2009	2	0	2	Export	458	Malaysia	MYS	410	Rep. of Korea	KOR								32	COAL, COKE, BRIQUETTES	1	No Quantity							11258			0
S3	2009	2009	2009	2	0	2	Export	458	Malaysia	MYS	480	Mauritius	MUS								32	COAL, COKE, BRIQUETTES	1	No Quantity							43513			0
S3	2009	2009	2009	2	0	2	Export	458	Malaysia	MYS	554	New Zealand	NZL								32	COAL, COKE, BRIQUETTES	1	No Quantity							38192			0
S3	2009	2009	2009	2	0	2	Export	458	Malaysia	MYS	702	Singapore	SGP								32	COAL, COKE, BRIQUETTES	1	No Quantity							1693621			0
S3	2009	2009	2009	2	0	2	Export	458	Malaysia	MYS	704	Viet Nam	VNM								32	COAL, COKE, BRIQUETTES	1	No Quantity							790856			0
S3	2009	2009	2009	2	0	2	Export	458	Malaysia	MYS	764	Thailand	THA								32	COAL, COKE, BRIQUETTES	1	No Quantity							142126			0
S3	2009	2009	2009	2	0	2	Export	458	Malaysia	MYS	0	World	WLD								33	PETROLEUM,PETROL.PRODUCT	1	No Quantity							13060354399			0
S3	2009	2009	2009	2	0	2	Export	458	Malaysia	MYS	12	Algeria	DZA								33	PETROLEUM,PETROL.PRODUCT	1	No Quantity							2253746			0
S3	2009	2009	2009	2	0	2	Export	458	Malaysia	MYS	24	Angola	AGO								33	PETROLEUM,PETROL.PRODUCT	1	No Quantity							1519			0
S3	2009	2009	2009	2	0	2	Export	458	Malaysia	MYS	32	Argentina	ARG								33	PETROLEUM,PETROL.PRODUCT	1	No Quantity							239623			0
S3	2009	2009	2009	2	0	2	Export	458	Malaysia	MYS	36	Australia	AUS								33	PETROLEUM,PETROL.PRODUCT	1	No Quantity							1703215789			0
S3	2009	2009	2009	2	0	2	Export	458	Malaysia	MYS	44	Bahamas	BHS								33	PETROLEUM,PETROL.PRODUCT	1	No Quantity							290935			0
S3	2009	2009	2009	2	0	2	Export	458	Malaysia	MYS	48	Bahrain	BHR								33	PETROLEUM,PETROL.PRODUCT	1	No Quantity							17613			0
S3	2009	2009	2009	2	0	2	Export	458	Malaysia	MYS	50	Bangladesh	BGD								33	PETROLEUM,PETROL.PRODUCT	1	No Quantity							410403004			0
S3	2009	2009	2009	2	0	2	Export	458	Malaysia	MYS	56	Belgium	BEL								33	PETROLEUM,PETROL.PRODUCT	1	No Quantity							24024772			0
S3	2009	2009	2009	2	0	2	Export	458	Malaysia	MYS	76	Brazil	BRA								33	PETROLEUM,PETROL.PRODUCT	1	No Quantity							10725437			0
S3	2009	2009	2009	2	0	2	Export	458	Malaysia	MYS	90	Solomon Isds	SLB								33	PETROLEUM,PETROL.PRODUCT	1	No Quantity							769608			0
S3	2009	2009	2009	2	0	2	Export	458	Malaysia	MYS	96	Brunei Darussalam	BRN								33	PETROLEUM,PETROL.PRODUCT	1	No Quantity							36949029			0
S3	2009	2009	2009	2	0	2	Export	458	Malaysia	MYS	104	Myanmar	MMR								33	PETROLEUM,PETROL.PRODUCT	1	No Quantity							13747229			0
S3	2009	2009	2009	2	0	2	Export	458	Malaysia	MYS	116	Cambodia	KHM								33	PETROLEUM,PETROL.PRODUCT	1	No Quantity							10982998			0
S3	2009	2009	2009	2	0	2	Export	458	Malaysia	MYS	124	Canada	CAN								33	PETROLEUM,PETROL.PRODUCT	1	No Quantity							1369			0
S3	2009	2009	2009	2	0	2	Export	458	Malaysia	MYS	144	Sri Lanka	LKA								33	PETROLEUM,PETROL.PRODUCT	1	No Quantity							8458203			0
S3	2009	2009	2009	2	0	2	Export	458	Malaysia	MYS	152	Chile	CHL								33	PETROLEUM,PETROL.PRODUCT	1	No Quantity							182329			0
S3	2009	2009	2009	2	0	2	Export	458	Malaysia	MYS	156	China	CHN								33	PETROLEUM,PETROL.PRODUCT	1	No Quantity							764326347			0
S3	2009	2009	2009	2	0	2	Export	458	Malaysia	MYS	162	Christmas Isds	CXR								33	PETROLEUM,PETROL.PRODUCT	1	No Quantity							1151			0
S3	2009	2009	2009	2	0	2	Export	458	Malaysia	MYS	170	Colombia	COL								33	PETROLEUM,PETROL.PRODUCT	1	No Quantity							1252426			0
S3	2009	2009	2009	2	0	2	Export	458	Malaysia	MYS	178	Congo	COG								33	PETROLEUM,PETROL.PRODUCT	1	No Quantity							186293			0
S3	2009	2009	2009	2	0	2	Export	458	Malaysia	MYS	188	Costa Rica	CRI								33	PETROLEUM,PETROL.PRODUCT	1	No Quantity							80830			0
S3	2009	2009	2009	2	0	2	Export	458	Malaysia	MYS	196	Cyprus	CYP								33	PETROLEUM,PETROL.PRODUCT	1	No Quantity							25472			0
S3	2009	2009	2009	2	0	2	Export	458	Malaysia	MYS	204	Benin	BEN								33	PETROLEUM,PETROL.PRODUCT	1	No Quantity							100068			0
S3	2009	2009	2009	2	0	2	Export	458	Malaysia	MYS	214	Dominican Rep.	DOM								33	PETROLEUM,PETROL.PRODUCT	1	No Quantity							1754532			0
S3	2009	2009	2009	2	0	2	Export	458	Malaysia	MYS	218	Ecuador	ECU								33	PETROLEUM,PETROL.PRODUCT	1	No Quantity							18789			0
S3	2009	2009	2009	2	0	2	Export	458	Malaysia	MYS	226	Equatorial Guinea	GNQ								33	PETROLEUM,PETROL.PRODUCT	1	No Quantity							5625			0
S3	2009	2009	2009	2	0	2	Export	458	Malaysia	MYS	242	Fiji	FJI								33	PETROLEUM,PETROL.PRODUCT	1	No Quantity							424373			0
S3	2009	2009	2009	2	0	2	Export	458	Malaysia	MYS	251	France	FRA								33	PETROLEUM,PETROL.PRODUCT	1	No Quantity							5135379			0
S3	2009	2009	2009	2	0	2	Export	458	Malaysia	MYS	262	Djibouti	DJI								33	PETROLEUM,PETROL.PRODUCT	1	No Quantity							98835			0
S3	2009	2009	2009	2	0	2	Export	458	Malaysia	MYS	266	Gabon	GAB								33	PETROLEUM,PETROL.PRODUCT	1	No Quantity							332660			0
S3	2009	2009	2009	2	0	2	Export	458	Malaysia	MYS	276	Germany	DEU								33	PETROLEUM,PETROL.PRODUCT	1	No Quantity							23882053			0
S3	2009	2009	2009	2	0	2	Export	458	Malaysia	MYS	300	Greece	GRC								33	PETROLEUM,PETROL.PRODUCT	1	No Quantity							20796824			0
S3	2009	2009	2009	2	0	2	Export	458	Malaysia	MYS	320	Guatemala	GTM								33	PETROLEUM,PETROL.PRODUCT	1	No Quantity							93410			0
S3	2009	2009	2009	2	0	2	Export	458	Malaysia	MYS	344	China, Hong Kong SAR	HKG								33	PETROLEUM,PETROL.PRODUCT	1	No Quantity							113087880			0
S3	2009	2009	2009	2	0	2	Export	458	Malaysia	MYS	360	Indonesia	IDN								33	PETROLEUM,PETROL.PRODUCT	1	No Quantity							1235335858			0
S3	2009	2009	2009	2	0	2	Export	458	Malaysia	MYS	364	Iran	IRN								33	PETROLEUM,PETROL.PRODUCT	1	No Quantity							2559540			0
S3	2009	2009	2009	2	0	2	Export	458	Malaysia	MYS	381	Italy	ITA								33	PETROLEUM,PETROL.PRODUCT	1	No Quantity							8545824			0
S3	2009	2009	2009	2	0	2	Export	458	Malaysia	MYS	392	Japan	JPN								33	PETROLEUM,PETROL.PRODUCT	1	No Quantity							339908814			0
S3	2009	2009	2009	2	0	2	Export	458	Malaysia	MYS	400	Jordan	JOR								33	PETROLEUM,PETROL.PRODUCT	1	No Quantity							21070			0
S3	2009	2009	2009	2	0	2	Export	458	Malaysia	MYS	404	Kenya	KEN								33	PETROLEUM,PETROL.PRODUCT	1	No Quantity							385962			0
S3	2009	2009	2009	2	0	2	Export	458	Malaysia	MYS	408	Dem. People's Rep. of Korea	PRK								33	PETROLEUM,PETROL.PRODUCT	1	No Quantity							1851835			0
S3	2009	2009	2009	2	0	2	Export	458	Malaysia	MYS	410	Rep. of Korea	KOR								33	PETROLEUM,PETROL.PRODUCT	1	No Quantity							630259104			0
S3	2009	2009	2009	2	0	2	Export	458	Malaysia	MYS	414	Kuwait	KWT								33	PETROLEUM,PETROL.PRODUCT	1	No Quantity							76524			0
S3	2009	2009	2009	2	0	2	Export	458	Malaysia	MYS	418	Lao People's Dem. Rep.	LAO								33	PETROLEUM,PETROL.PRODUCT	1	No Quantity							24703			0
S3	2009	2009	2009	2	0	2	Export	458	Malaysia	MYS	422	Lebanon	LBN								33	PETROLEUM,PETROL.PRODUCT	1	No Quantity							27608			0
S3	2009	2009	2009	2	0	2	Export	458	Malaysia	MYS	430	Liberia	LBR								33	PETROLEUM,PETROL.PRODUCT	1	No Quantity							155969			0
S3	2009	2009	2009	2	0	2	Export	458	Malaysia	MYS	434	Libya	LBY								33	PETROLEUM,PETROL.PRODUCT	1	No Quantity							1120358			0
S3	2009	2009	2009	2	0	2	Export	458	Malaysia	MYS	442	Luxembourg	LUX								33	PETROLEUM,PETROL.PRODUCT	1	No Quantity							524			0
S3	2009	2009	2009	2	0	2	Export	458	Malaysia	MYS	446	China, Macao SAR	MAC								33	PETROLEUM,PETROL.PRODUCT	1	No Quantity							32168			0
S3	2009	2009	2009	2	0	2	Export	458	Malaysia	MYS	462	Maldives	MDV								33	PETROLEUM,PETROL.PRODUCT	1	No Quantity							170647			0
S3	2009	2009	2009	2	0	2	Export	458	Malaysia	MYS	470	Malta	MLT								33	PETROLEUM,PETROL.PRODUCT	1	No Quantity							628768			0
S3	2009	2009	2009	2	0	2	Export	458	Malaysia	MYS	480	Mauritius	MUS								33	PETROLEUM,PETROL.PRODUCT	1	No Quantity							68298			0
S3	2009	2009	2009	2	0	2	Export	458	Malaysia	MYS	484	Mexico	MEX								33	PETROLEUM,PETROL.PRODUCT	1	No Quantity							16880			0
S3	2009	2009	2009	2	0	2	Export	458	Malaysia	MYS	490	Other Asia, nes									33	PETROLEUM,PETROL.PRODUCT	1	No Quantity							13101470			0
S3	2009	2009	2009	2	0	2	Export	458	Malaysia	MYS	508	Mozambique	MOZ								33	PETROLEUM,PETROL.PRODUCT	1	No Quantity							3403843			0
S3	2009	2009	2009	2	0	2	Export	458	Malaysia	MYS	512	Oman	OMN								33	PETROLEUM,PETROL.PRODUCT	1	No Quantity							1710400			0
S3	2009	2009	2009	2	0	2	Export	458	Malaysia	MYS	524	Nepal	NPL								33	PETROLEUM,PETROL.PRODUCT	1	No Quantity							42779			0
S3	2009	2009	2009	2	0	2	Export	458	Malaysia	MYS	528	Netherlands	NLD								33	PETROLEUM,PETROL.PRODUCT	1	No Quantity							101352289			0
S3	2009	2009	2009	2	0	2	Export	458	Malaysia	MYS	540	New Caledonia	NCL								33	PETROLEUM,PETROL.PRODUCT	1	No Quantity							21103			0
S3	2009	2009	2009	2	0	2	Export	458	Malaysia	MYS	548	Vanuatu	VUT								33	PETROLEUM,PETROL.PRODUCT	1	No Quantity							1607			0
S3	2009	2009	2009	2	0	2	Export	458	Malaysia	MYS	554	New Zealand	NZL								33	PETROLEUM,PETROL.PRODUCT	1	No Quantity							108085938			0
S3	2009	2009	2009	2	0	2	Export	458	Malaysia	MYS	558	Nicaragua	NIC								33	PETROLEUM,PETROL.PRODUCT	1	No Quantity							5309			0
S3	2009	2009	2009	2	0	2	Export	458	Malaysia	MYS	566	Nigeria	NGA								33	PETROLEUM,PETROL.PRODUCT	1	No Quantity							1331474			0
S3	2009	2009	2009	2	0	2	Export	458	Malaysia	MYS	584	Marshall Isds	MHL								33	PETROLEUM,PETROL.PRODUCT	1	No Quantity							128144			0
S3	2009	2009	2009	2	0	2	Export	458	Malaysia	MYS	586	Pakistan	PAK								33	PETROLEUM,PETROL.PRODUCT	1	No Quantity							16473909			0
S3	2009	2009	2009	2	0	2	Export	458	Malaysia	MYS	591	Panama	PAN								33	PETROLEUM,PETROL.PRODUCT	1	No Quantity							225864			0
S3	2009	2009	2009	2	0	2	Export	458	Malaysia	MYS	598	Papua New Guinea	PNG								33	PETROLEUM,PETROL.PRODUCT	1	No Quantity							4755078			0
S3	2009	2009	2009	2	0	2	Export	458	Malaysia	MYS	604	Peru	PER								33	PETROLEUM,PETROL.PRODUCT	1	No Quantity							67317			0
S3	2009	2009	2009	2	0	2	Export	458	Malaysia	MYS	608	Philippines	PHL								33	PETROLEUM,PETROL.PRODUCT	1	No Quantity							314875733			0
S3	2009	2009	2009	2	0	2	Export	458	Malaysia	MYS	616	Poland	POL								33	PETROLEUM,PETROL.PRODUCT	1	No Quantity							1040			0
S3	2009	2009	2009	2	0	2	Export	458	Malaysia	MYS	620	Portugal	PRT								33	PETROLEUM,PETROL.PRODUCT	1	No Quantity							76710			0
S3	2009	2009	2009	2	0	2	Export	458	Malaysia	MYS	626	Timor-Leste	TLS								33	PETROLEUM,PETROL.PRODUCT	1	No Quantity							5721102			0
S3	2009	2009	2009	2	0	2	Export	458	Malaysia	MYS	634	Qatar	QAT								33	PETROLEUM,PETROL.PRODUCT	1	No Quantity							20099278			0
S3	2009	2009	2009	2	0	2	Export	458	Malaysia	MYS	682	Saudi Arabia	SAU								33	PETROLEUM,PETROL.PRODUCT	1	No Quantity							88003222			0
S3	2009	2009	2009	2	0	2	Export	458	Malaysia	MYS	690	Seychelles	SYC								33	PETROLEUM,PETROL.PRODUCT	1	No Quantity							380			0
S3	2009	2009	2009	2	0	2	Export	458	Malaysia	MYS	694	Sierra Leone	SLE								33	PETROLEUM,PETROL.PRODUCT	1	No Quantity							76978			0
S3	2009	2009	2009	2	0	2	Export	458	Malaysia	MYS	699	India	IND								33	PETROLEUM,PETROL.PRODUCT	1	No Quantity							1337616683			0
S3	2009	2009	2009	2	0	2	Export	458	Malaysia	MYS	702	Singapore	SGP								33	PETROLEUM,PETROL.PRODUCT	1	No Quantity							3792470725			0
S3	2009	2009	2009	2	0	2	Export	458	Malaysia	MYS	704	Viet Nam	VNM								33	PETROLEUM,PETROL.PRODUCT	1	No Quantity							56648560			0
S3	2009	2009	2009	2	0	2	Export	458	Malaysia	MYS	710	South Africa	ZAF								33	PETROLEUM,PETROL.PRODUCT	1	No Quantity							318486			0
S3	2009	2009	2009	2	0	2	Export	458	Malaysia	MYS	724	Spain	ESP								33	PETROLEUM,PETROL.PRODUCT	1	No Quantity							23892266			0
S3	2009	2009	2009	2	0	2	Export	458	Malaysia	MYS	736	Fmr Sudan	SDN								33	PETROLEUM,PETROL.PRODUCT	1	No Quantity							6294021			0
S3	2009	2009	2009	2	0	2	Export	458	Malaysia	MYS	752	Sweden	SWE								33	PETROLEUM,PETROL.PRODUCT	1	No Quantity							24235			0
S3	2009	2009	2009	2	0	2	Export	458	Malaysia	MYS	757	Switzerland	CHE								33	PETROLEUM,PETROL.PRODUCT	1	No Quantity							94782258			0
S3	2009	2009	2009	2	0	2	Export	458	Malaysia	MYS	764	Thailand	THA								33	PETROLEUM,PETROL.PRODUCT	1	No Quantity							1420769865			0
S3	2009	2009	2009	2	0	2	Export	458	Malaysia	MYS	784	United Arab Emirates	ARE								33	PETROLEUM,PETROL.PRODUCT	1	No Quantity							749795			0
S3	2009	2009	2009	2	0	2	Export	458	Malaysia	MYS	792	Turkey	TUR								33	PETROLEUM,PETROL.PRODUCT	1	No Quantity							17398			0
S3	2009	2009	2009	2	0	2	Export	458	Malaysia	MYS	798	Tuvalu	TUV								33	PETROLEUM,PETROL.PRODUCT	1	No Quantity							12711			0
S3	2009	2009	2009	2	0	2	Export	458	Malaysia	MYS	804	Ukraine	UKR								33	PETROLEUM,PETROL.PRODUCT	1	No Quantity							25115			0
S3	2009	2009	2009	2	0	2	Export	458	Malaysia	MYS	818	Egypt	EGY								33	PETROLEUM,PETROL.PRODUCT	1	No Quantity							72124			0
S3	2009	2009	2009	2	0	2	Export	458	Malaysia	MYS	826	United Kingdom	GBR								33	PETROLEUM,PETROL.PRODUCT	1	No Quantity							22144384			0
S3	2009	2009	2009	2	0	2	Export	458	Malaysia	MYS	834	United Rep. of Tanzania	TZA								33	PETROLEUM,PETROL.PRODUCT	1	No Quantity							121832			0
S3	2009	2009	2009	2	0	2	Export	458	Malaysia	MYS	842	USA	USA								33	PETROLEUM,PETROL.PRODUCT	1	No Quantity							249705838			0
S3	2009	2009	2009	2	0	2	Export	458	Malaysia	MYS	860	Uzbekistan	UZB								33	PETROLEUM,PETROL.PRODUCT	1	No Quantity							737			0
S3	2009	2009	2009	2	0	2	Export	458	Malaysia	MYS	862	Venezuela	VEN								33	PETROLEUM,PETROL.PRODUCT	1	No Quantity							37127			0
S3	2009	2009	2009	2	0	2	Export	458	Malaysia	MYS	887	Yemen	YEM								33	PETROLEUM,PETROL.PRODUCT	1	No Quantity							32670			0
S3	2009	2009	2009	2	0	2	Export	478	Mauritania	MRT	0	World	WLD								33	PETROLEUM,PETROL.PRODUCT	1	No Quantity							217912871			0
S3	2009	2009	2009	2	0	2	Export	478	Mauritania	MRT	899	Areas, nes									33	PETROLEUM,PETROL.PRODUCT	1	No Quantity							217912871			0
S3	2009	2009	2009	2	0	2	Export	458	Malaysia	MYS	0	World	WLD								34	GAS,NATURAL,MANUFACTURED	1	No Quantity							10126974063			0
S3	2009	2009	2009	2	0	2	Export	458	Malaysia	MYS	36	Australia	AUS								34	GAS,NATURAL,MANUFACTURED	1	No Quantity							1129300			0
S3	2009	2009	2009	2	0	2	Export	458	Malaysia	MYS	50	Bangladesh	BGD								34	GAS,NATURAL,MANUFACTURED	1	No Quantity							6570214			0
S3	2009	2009	2009	2	0	2	Export	458	Malaysia	MYS	96	Brunei Darussalam	BRN								34	GAS,NATURAL,MANUFACTURED	1	No Quantity							6721			0
S3	2009	2009	2009	2	0	2	Export	458	Malaysia	MYS	104	Myanmar	MMR								34	GAS,NATURAL,MANUFACTURED	1	No Quantity							2507712			0
S3	2009	2009	2009	2	0	2	Export	458	Malaysia	MYS	116	Cambodia	KHM								34	GAS,NATURAL,MANUFACTURED	1	No Quantity							22634			0
S3	2009	2009	2009	2	0	2	Export	458	Malaysia	MYS	144	Sri Lanka	LKA								34	GAS,NATURAL,MANUFACTURED	1	No Quantity							4617585			0
S3	2009	2009	2009	2	0	2	Export	458	Malaysia	MYS	156	China	CHN								34	GAS,NATURAL,MANUFACTURED	1	No Quantity							202522978			0
S3	2009	2009	2009	2	0	2	Export	458	Malaysia	MYS	251	France	FRA								34	GAS,NATURAL,MANUFACTURED	1	No Quantity							454277			0
S3	2009	2009	2009	2	0	2	Export	458	Malaysia	MYS	262	Djibouti	DJI								34	GAS,NATURAL,MANUFACTURED	1	No Quantity							387808			0
S3	2009	2009	2009	2	0	2	Export	458	Malaysia	MYS	276	Germany	DEU								34	GAS,NATURAL,MANUFACTURED	1	No Quantity							56			0
S3	2009	2009	2009	2	0	2	Export	458	Malaysia	MYS	344	China, Hong Kong SAR	HKG								34	GAS,NATURAL,MANUFACTURED	1	No Quantity							35572374			0
S3	2009	2009	2009	2	0	2	Export	458	Malaysia	MYS	360	Indonesia	IDN								34	GAS,NATURAL,MANUFACTURED	1	No Quantity							16840747			0
S3	2009	2009	2009	2	0	2	Export	458	Malaysia	MYS	392	Japan	JPN								34	GAS,NATURAL,MANUFACTURED	1	No Quantity							5774444013			0
S3	2009	2009	2009	2	0	2	Export	458	Malaysia	MYS	404	Kenya	KEN								34	GAS,NATURAL,MANUFACTURED	1	No Quantity							863436			0
S3	2009	2009	2009	2	0	2	Export	458	Malaysia	MYS	410	Rep. of Korea	KOR								34	GAS,NATURAL,MANUFACTURED	1	No Quantity							2332580903			0
S3	2009	2009	2009	2	0	2	Export	458	Malaysia	MYS	462	Maldives	MDV								34	GAS,NATURAL,MANUFACTURED	1	No Quantity							96399			0
S3	2009	2009	2009	2	0	2	Export	458	Malaysia	MYS	490	Other Asia, nes									34	GAS,NATURAL,MANUFACTURED	1	No Quantity							912726041			0
S3	2009	2009	2009	2	0	2	Export	458	Malaysia	MYS	554	New Zealand	NZL								34	GAS,NATURAL,MANUFACTURED	1	No Quantity							6260			0
S3	2009	2009	2009	2	0	2	Export	458	Malaysia	MYS	608	Philippines	PHL								34	GAS,NATURAL,MANUFACTURED	1	No Quantity							76780969			0
S3	2009	2009	2009	2	0	2	Export	458	Malaysia	MYS	626	Timor-Leste	TLS								34	GAS,NATURAL,MANUFACTURED	1	No Quantity							5171			0
S3	2009	2009	2009	2	0	2	Export	458	Malaysia	MYS	682	Saudi Arabia	SAU								34	GAS,NATURAL,MANUFACTURED	1	No Quantity							15748			0
S3	2009	2009	2009	2	0	2	Export	458	Malaysia	MYS	699	India	IND								34	GAS,NATURAL,MANUFACTURED	1	No Quantity							142214190			0
S3	2009	2009	2009	2	0	2	Export	458	Malaysia	MYS	702	Singapore	SGP								34	GAS,NATURAL,MANUFACTURED	1	No Quantity							543718344			0
S3	2009	2009	2009	2	0	2	Export	458	Malaysia	MYS	704	Viet Nam	VNM								34	GAS,NATURAL,MANUFACTURED	1	No Quantity							63709960			0
S3	2009	2009	2009	2	0	2	Export	458	Malaysia	MYS	764	Thailand	THA								34	GAS,NATURAL,MANUFACTURED	1	No Quantity							9180226			0
S3	2009	2009	2009	2	0	2	Export	458	Malaysia	MYS	0	World	WLD								35	ELECTRIC CURRENT	1	No Quantity							10271268			0
S3	2009	2009	2009	2	0	2	Export	458	Malaysia	MYS	764	Thailand	THA								35	ELECTRIC CURRENT	1	No Quantity							10271268			0
S3	2009	2009	2009	2	0	2	Export	458	Malaysia	MYS	0	World	WLD								41	ANIMAL OILS AND FATS	1	No Quantity							1733476			0
S3	2009	2009	2009	2	0	2	Export	458	Malaysia	MYS	8	Albania	ALB								41	ANIMAL OILS AND FATS	1	No Quantity							52288			0
S3	2009	2009	2009	2	0	2	Export	458	Malaysia	MYS	36	Australia	AUS								41	ANIMAL OILS AND FATS	1	No Quantity							1678			0
S3	2009	2009	2009	2	0	2	Export	458	Malaysia	MYS	96	Brunei Darussalam	BRN								41	ANIMAL OILS AND FATS	1	No Quantity							15919			0
S3	2009	2009	2009	2	0	2	Export	458	Malaysia	MYS	144	Sri Lanka	LKA								41	ANIMAL OILS AND FATS	1	No Quantity							37101			0
S3	2009	2009	2009	2	0	2	Export	458	Malaysia	MYS	156	China	CHN								41	ANIMAL OILS AND FATS	1	No Quantity							731744			0
S3	2009	2009	2009	2	0	2	Export	458	Malaysia	MYS	178	Congo	COG								41	ANIMAL OILS AND FATS	1	No Quantity							339540			0
S3	2009	2009	2009	2	0	2	Export	458	Malaysia	MYS	344	China, Hong Kong SAR	HKG								41	ANIMAL OILS AND FATS	1	No Quantity							18846			0
S3	2009	2009	2009	2	0	2	Export	458	Malaysia	MYS	360	Indonesia	IDN								41	ANIMAL OILS AND FATS	1	No Quantity							63096			0
S3	2009	2009	2009	2	0	2	Export	458	Malaysia	MYS	392	Japan	JPN								41	ANIMAL OILS AND FATS	1	No Quantity							13877			0
S3	2009	2009	2009	2	0	2	Export	458	Malaysia	MYS	598	Papua New Guinea	PNG								41	ANIMAL OILS AND FATS	1	No Quantity							426			0
S3	2009	2009	2009	2	0	2	Export	458	Malaysia	MYS	699	India	IND								41	ANIMAL OILS AND FATS	1	No Quantity							27896			0
S3	2009	2009	2009	2	0	2	Export	458	Malaysia	MYS	702	Singapore	SGP								41	ANIMAL OILS AND FATS	1	No Quantity							386086			0
S3	2009	2009	2009	2	0	2	Export	458	Malaysia	MYS	764	Thailand	THA								41	ANIMAL OILS AND FATS	1	No Quantity							8589			0
S3	2009	2009	2009	2	0	2	Export	458	Malaysia	MYS	842	USA	USA								41	ANIMAL OILS AND FATS	1	No Quantity							36393			0
S3	2009	2009	2009	2	0	2	Export	458	Malaysia	MYS	0	World	WLD								42	FIXED VEG. FATS AND OILS	1	No Quantity							10068231413			0
S3	2009	2009	2009	2	0	2	Export	458	Malaysia	MYS	4	Afghanistan	AFG								42	FIXED VEG. FATS AND OILS	1	No Quantity							2173954			0
S3	2009	2009	2009	2	0	2	Export	458	Malaysia	MYS	8	Albania	ALB								42	FIXED VEG. FATS AND OILS	1	No Quantity							283579			0
S3	2009	2009	2009	2	0	2	Export	458	Malaysia	MYS	12	Algeria	DZA								42	FIXED VEG. FATS AND OILS	1	No Quantity							3245448			0
S3	2009	2009	2009	2	0	2	Export	458	Malaysia	MYS	24	Angola	AGO								42	FIXED VEG. FATS AND OILS	1	No Quantity							20759779			0
S3	2009	2009	2009	2	0	2	Export	458	Malaysia	MYS	28	Antigua and Barbuda	ATG								42	FIXED VEG. FATS AND OILS	1	No Quantity							16186			0
S3	2009	2009	2009	2	0	2	Export	458	Malaysia	MYS	32	Argentina	ARG								42	FIXED VEG. FATS AND OILS	1	No Quantity							7637926			0
S3	2009	2009	2009	2	0	2	Export	458	Malaysia	MYS	36	Australia	AUS								42	FIXED VEG. FATS AND OILS	1	No Quantity							120767828			0
S3	2009	2009	2009	2	0	2	Export	458	Malaysia	MYS	48	Bahrain	BHR								42	FIXED VEG. FATS AND OILS	1	No Quantity							4877092			0
S3	2009	2009	2009	2	0	2	Export	458	Malaysia	MYS	50	Bangladesh	BGD								42	FIXED VEG. FATS AND OILS	1	No Quantity							77777267			0
S3	2009	2009	2009	2	0	2	Export	458	Malaysia	MYS	51	Armenia	ARM								42	FIXED VEG. FATS AND OILS	1	No Quantity							164295			0
S3	2009	2009	2009	2	0	2	Export	458	Malaysia	MYS	52	Barbados	BRB								42	FIXED VEG. FATS AND OILS	1	No Quantity							90544			0
S3	2009	2009	2009	2	0	2	Export	458	Malaysia	MYS	56	Belgium	BEL								42	FIXED VEG. FATS AND OILS	1	No Quantity							1164872			0
S3	2009	2009	2009	2	0	2	Export	458	Malaysia	MYS	76	Brazil	BRA								42	FIXED VEG. FATS AND OILS	1	No Quantity							50406920			0
S3	2009	2009	2009	2	0	2	Export	458	Malaysia	MYS	90	Solomon Isds	SLB								42	FIXED VEG. FATS AND OILS	1	No Quantity							428659			0
S3	2009	2009	2009	2	0	2	Export	458	Malaysia	MYS	96	Brunei Darussalam	BRN								42	FIXED VEG. FATS AND OILS	1	No Quantity							4696140			0
S3	2009	2009	2009	2	0	2	Export	458	Malaysia	MYS	100	Bulgaria	BGR								42	FIXED VEG. FATS AND OILS	1	No Quantity							2181770			0
S3	2009	2009	2009	2	0	2	Export	458	Malaysia	MYS	104	Myanmar	MMR								42	FIXED VEG. FATS AND OILS	1	No Quantity							64812883			0
S3	2009	2009	2009	2	0	2	Export	458	Malaysia	MYS	116	Cambodia	KHM								42	FIXED VEG. FATS AND OILS	1	No Quantity							5854272			0
S3	2009	2009	2009	2	0	2	Export	458	Malaysia	MYS	120	Cameroon	CMR								42	FIXED VEG. FATS AND OILS	1	No Quantity							10363448			0
S3	2009	2009	2009	2	0	2	Export	458	Malaysia	MYS	124	Canada	CAN								42	FIXED VEG. FATS AND OILS	1	No Quantity							7597965			0
S3	2009	2009	2009	2	0	2	Export	458	Malaysia	MYS	132	Cabo Verde	CPV								42	FIXED VEG. FATS AND OILS	1	No Quantity							28902			0
S3	2009	2009	2009	2	0	2	Export	458	Malaysia	MYS	140	Central African Rep.	CAF								42	FIXED VEG. FATS AND OILS	1	No Quantity							489963			0
S3	2009	2009	2009	2	0	2	Export	458	Malaysia	MYS	144	Sri Lanka	LKA								42	FIXED VEG. FATS AND OILS	1	No Quantity							66772204			0
S3	2009	2009	2009	2	0	2	Export	458	Malaysia	MYS	152	Chile	CHL								42	FIXED VEG. FATS AND OILS	1	No Quantity							410189			0
S3	2009	2009	2009	2	0	2	Export	458	Malaysia	MYS	156	China	CHN								42	FIXED VEG. FATS AND OILS	1	No Quantity							2424070332			0
S3	2009	2009	2009	2	0	2	Export	458	Malaysia	MYS	170	Colombia	COL								42	FIXED VEG. FATS AND OILS	1	No Quantity							1181918			0
S3	2009	2009	2009	2	0	2	Export	458	Malaysia	MYS	174	Comoros	COM								42	FIXED VEG. FATS AND OILS	1	No Quantity							1308767			0
S3	2009	2009	2009	2	0	2	Export	458	Malaysia	MYS	175	Mayotte	MYT								42	FIXED VEG. FATS AND OILS	1	No Quantity							20161			0
S3	2009	2009	2009	2	0	2	Export	458	Malaysia	MYS	178	Congo	COG								42	FIXED VEG. FATS AND OILS	1	No Quantity							18754710			0
S3	2009	2009	2009	2	0	2	Export	458	Malaysia	MYS	180	Dem. Rep. of the Congo	COD								42	FIXED VEG. FATS AND OILS	1	No Quantity							7759035			0
S3	2009	2009	2009	2	0	2	Export	458	Malaysia	MYS	188	Costa Rica	CRI								42	FIXED VEG. FATS AND OILS	1	No Quantity							79205			0
S3	2009	2009	2009	2	0	2	Export	458	Malaysia	MYS	191	Croatia	HRV								42	FIXED VEG. FATS AND OILS	1	No Quantity							4441062			0
S3	2009	2009	2009	2	0	2	Export	458	Malaysia	MYS	196	Cyprus	CYP								42	FIXED VEG. FATS AND OILS	1	No Quantity							107565			0
S3	2009	2009	2009	2	0	2	Export	458	Malaysia	MYS	203	Czechia	CZE								42	FIXED VEG. FATS AND OILS	1	No Quantity							23748			0
S3	2009	2009	2009	2	0	2	Export	458	Malaysia	MYS	204	Benin	BEN								42	FIXED VEG. FATS AND OILS	1	No Quantity							281208935			0
S3	2009	2009	2009	2	0	2	Export	458	Malaysia	MYS	208	Denmark	DNK								42	FIXED VEG. FATS AND OILS	1	No Quantity							17297921			0
S3	2009	2009	2009	2	0	2	Export	458	Malaysia	MYS	214	Dominican Rep.	DOM								42	FIXED VEG. FATS AND OILS	1	No Quantity							56430			0
S3	2009	2009	2009	2	0	2	Export	458	Malaysia	MYS	226	Equatorial Guinea	GNQ								42	FIXED VEG. FATS AND OILS	1	No Quantity							2660795			0
S3	2009	2009	2009	2	0	2	Export	458	Malaysia	MYS	231	Ethiopia	ETH								42	FIXED VEG. FATS AND OILS	1	No Quantity							12290546			0
S3	2009	2009	2009	2	0	2	Export	458	Malaysia	MYS	242	Fiji	FJI								42	FIXED VEG. FATS AND OILS	1	No Quantity							4967758			0
S3	2009	2009	2009	2	0	2	Export	458	Malaysia	MYS	246	Finland	FIN								42	FIXED VEG. FATS AND OILS	1	No Quantity							126809315			0
S3	2009	2009	2009	2	0	2	Export	458	Malaysia	MYS	251	France	FRA								42	FIXED VEG. FATS AND OILS	1	No Quantity							1666098			0
S3	2009	2009	2009	2	0	2	Export	458	Malaysia	MYS	258	French Polynesia	PYF								42	FIXED VEG. FATS AND OILS	1	No Quantity							17776			0
S3	2009	2009	2009	2	0	2	Export	458	Malaysia	MYS	262	Djibouti	DJI								42	FIXED VEG. FATS AND OILS	1	No Quantity							116330843			0
S3	2009	2009	2009	2	0	2	Export	458	Malaysia	MYS	266	Gabon	GAB								42	FIXED VEG. FATS AND OILS	1	No Quantity							4951828			0
S3	2009	2009	2009	2	0	2	Export	458	Malaysia	MYS	268	Georgia	GEO								42	FIXED VEG. FATS AND OILS	1	No Quantity							984389			0
S3	2009	2009	2009	2	0	2	Export	458	Malaysia	MYS	270	Gambia	GMB								42	FIXED VEG. FATS AND OILS	1	No Quantity							14236447			0
S3	2009	2009	2009	2	0	2	Export	458	Malaysia	MYS	276	Germany	DEU								42	FIXED VEG. FATS AND OILS	1	No Quantity							66259738			0
S3	2009	2009	2009	2	0	2	Export	458	Malaysia	MYS	288	Ghana	GHA								42	FIXED VEG. FATS AND OILS	1	No Quantity							59034840			0
S3	2009	2009	2009	2	0	2	Export	458	Malaysia	MYS	296	Kiribati	KIR								42	FIXED VEG. FATS AND OILS	1	No Quantity							61354			0
S3	2009	2009	2009	2	0	2	Export	458	Malaysia	MYS	300	Greece	GRC								42	FIXED VEG. FATS AND OILS	1	No Quantity							13172587			0
S3	2009	2009	2009	2	0	2	Export	458	Malaysia	MYS	316	Guam	GUM								42	FIXED VEG. FATS AND OILS	1	No Quantity							2002			0
S3	2009	2009	2009	2	0	2	Export	458	Malaysia	MYS	320	Guatemala	GTM								42	FIXED VEG. FATS AND OILS	1	No Quantity							45671			0
S3	2009	2009	2009	2	0	2	Export	458	Malaysia	MYS	324	Guinea	GIN								42	FIXED VEG. FATS AND OILS	1	No Quantity							7274077			0
S3	2009	2009	2009	2	0	2	Export	458	Malaysia	MYS	328	Guyana	GUY								42	FIXED VEG. FATS AND OILS	1	No Quantity							532233			0
S3	2009	2009	2009	2	0	2	Export	458	Malaysia	MYS	332	Haiti	HTI								42	FIXED VEG. FATS AND OILS	1	No Quantity							36383135			0
S3	2009	2009	2009	2	0	2	Export	458	Malaysia	MYS	340	Honduras	HND								42	FIXED VEG. FATS AND OILS	1	No Quantity							49531			0
S3	2009	2009	2009	2	0	2	Export	458	Malaysia	MYS	344	China, Hong Kong SAR	HKG								42	FIXED VEG. FATS AND OILS	1	No Quantity							17404935			0
S3	2009	2009	2009	2	0	2	Export	458	Malaysia	MYS	348	Hungary	HUN								42	FIXED VEG. FATS AND OILS	1	No Quantity							649725			0
S3	2009	2009	2009	2	0	2	Export	458	Malaysia	MYS	360	Indonesia	IDN								42	FIXED VEG. FATS AND OILS	1	No Quantity							46554070			0
S3	2009	2009	2009	2	0	2	Export	458	Malaysia	MYS	364	Iran	IRN								42	FIXED VEG. FATS AND OILS	1	No Quantity							243191683			0
S3	2009	2009	2009	2	0	2	Export	458	Malaysia	MYS	368	Iraq	IRQ								42	FIXED VEG. FATS AND OILS	1	No Quantity							1853711			0
S3	2009	2009	2009	2	0	2	Export	458	Malaysia	MYS	372	Ireland	IRL								42	FIXED VEG. FATS AND OILS	1	No Quantity							23287			0
S3	2009	2009	2009	2	0	2	Export	458	Malaysia	MYS	381	Italy	ITA								42	FIXED VEG. FATS AND OILS	1	No Quantity							90490050			0
S3	2009	2009	2009	2	0	2	Export	458	Malaysia	MYS	384	Côte d'Ivoire	CIV								42	FIXED VEG. FATS AND OILS	1	No Quantity							3743989			0
S3	2009	2009	2009	2	0	2	Export	458	Malaysia	MYS	388	Jamaica	JAM								42	FIXED VEG. FATS AND OILS	1	No Quantity							467982			0
S3	2009	2009	2009	2	0	2	Export	458	Malaysia	MYS	392	Japan	JPN								42	FIXED VEG. FATS AND OILS	1	No Quantity							393591903			0
S3	2009	2009	2009	2	0	2	Export	458	Malaysia	MYS	398	Kazakhstan	KAZ								42	FIXED VEG. FATS AND OILS	1	No Quantity							3661475			0
S3	2009	2009	2009	2	0	2	Export	458	Malaysia	MYS	400	Jordan	JOR								42	FIXED VEG. FATS AND OILS	1	No Quantity							3431862			0
S3	2009	2009	2009	2	0	2	Export	458	Malaysia	MYS	404	Kenya	KEN								42	FIXED VEG. FATS AND OILS	1	No Quantity							18339617			0
S3	2009	2009	2009	2	0	2	Export	458	Malaysia	MYS	408	Dem. People's Rep. of Korea	PRK								42	FIXED VEG. FATS AND OILS	1	No Quantity							5928730			0
S3	2009	2009	2009	2	0	2	Export	458	Malaysia	MYS	410	Rep. of Korea	KOR								42	FIXED VEG. FATS AND OILS	1	No Quantity							139483290			0
S3	2009	2009	2009	2	0	2	Export	458	Malaysia	MYS	414	Kuwait	KWT								42	FIXED VEG. FATS AND OILS	1	No Quantity							16119931			0
S3	2009	2009	2009	2	0	2	Export	458	Malaysia	MYS	417	Kyrgyzstan	KGZ								42	FIXED VEG. FATS AND OILS	1	No Quantity							614105			0
S3	2009	2009	2009	2	0	2	Export	458	Malaysia	MYS	418	Lao People's Dem. Rep.	LAO								42	FIXED VEG. FATS AND OILS	1	No Quantity							129375			0
S3	2009	2009	2009	2	0	2	Export	458	Malaysia	MYS	422	Lebanon	LBN								42	FIXED VEG. FATS AND OILS	1	No Quantity							4782399			0
S3	2009	2009	2009	2	0	2	Export	458	Malaysia	MYS	428	Latvia	LVA								42	FIXED VEG. FATS AND OILS	1	No Quantity							34045			0
S3	2009	2009	2009	2	0	2	Export	458	Malaysia	MYS	430	Liberia	LBR								42	FIXED VEG. FATS AND OILS	1	No Quantity							6475030			0
S3	2009	2009	2009	2	0	2	Export	458	Malaysia	MYS	434	Libya	LBY								42	FIXED VEG. FATS AND OILS	1	No Quantity							457015			0
S3	2009	2009	2009	2	0	2	Export	458	Malaysia	MYS	440	Lithuania	LTU								42	FIXED VEG. FATS AND OILS	1	No Quantity							255257			0
S3	2009	2009	2009	2	0	2	Export	458	Malaysia	MYS	442	Luxembourg	LUX								42	FIXED VEG. FATS AND OILS	1	No Quantity							143986			0
S3	2009	2009	2009	2	0	2	Export	458	Malaysia	MYS	450	Madagascar	MDG								42	FIXED VEG. FATS AND OILS	1	No Quantity							31804299			0
S3	2009	2009	2009	2	0	2	Export	458	Malaysia	MYS	454	Malawi	MWI								42	FIXED VEG. FATS AND OILS	1	No Quantity							476531			0
S3	2009	2009	2009	2	0	2	Export	458	Malaysia	MYS	462	Maldives	MDV								42	FIXED VEG. FATS AND OILS	1	No Quantity							1671925			0
S3	2009	2009	2009	2	0	2	Export	458	Malaysia	MYS	466	Mali	MLI								42	FIXED VEG. FATS AND OILS	1	No Quantity							74203			0
S3	2009	2009	2009	2	0	2	Export	458	Malaysia	MYS	470	Malta	MLT								42	FIXED VEG. FATS AND OILS	1	No Quantity							76278			0
S3	2009	2009	2009	2	0	2	Export	458	Malaysia	MYS	478	Mauritania	MRT								42	FIXED VEG. FATS AND OILS	1	No Quantity							65949124			0
S3	2009	2009	2009	2	0	2	Export	458	Malaysia	MYS	480	Mauritius	MUS								42	FIXED VEG. FATS AND OILS	1	No Quantity							3179838			0
S3	2009	2009	2009	2	0	2	Export	458	Malaysia	MYS	484	Mexico	MEX								42	FIXED VEG. FATS AND OILS	1	No Quantity							152940			0
S3	2009	2009	2009	2	0	2	Export	458	Malaysia	MYS	490	Other Asia, nes									42	FIXED VEG. FATS AND OILS	1	No Quantity							94217193			0
[truncated: 4,895 more rows]
