# Supplementary material for: Core-periphery structure in sectoral international trade networks: A new approach to an old theory
Source: PLoS One. 2020 Apr 2;15(4):e0229547. doi: 10.1371/journal.pone.0229547 (PMC7117750; doi:10.1371/journal.pone.0229547)
Supplement: S7 File — (ZIP) [file pone.0229547.s007.zip › S7_File/RawData 2009/comtrade (33).csv]

Classification	Year	Period	Period Desc.	Aggregate Level	Is Leaf Code	Trade Flow Code	Trade Flow	Reporter Code	Reporter	Reporter ISO	Partner Code	Partner	Partner ISO	2nd Partner Code	2nd Partner	2nd Partner ISO	Customs Proc. Code	Customs	Mode of Transport Code	Mode of Transport	Commodity Code	Commodity	Qty Unit Code	Qty Unit	Qty	Alt Qty Unit Code	Alt Qty Unit	Alt Qty	Netweight (kg)	Gross weight (kg)	Trade Value (US$)	CIF Trade Value (US$)	FOB Trade Value (US$)	Flag
S3	2009	2009	2009	2	0	2	Export	480	Mauritius	MUS	0	World	WLD								00	LIVE ANIMALS	1	No Quantity							26076158			0
S3	2009	2009	2009	2	0	2	Export	480	Mauritius	MUS	40	Austria	AUT								00	LIVE ANIMALS	1	No Quantity							30803			0
S3	2009	2009	2009	2	0	2	Export	480	Mauritius	MUS	124	Canada	CAN								00	LIVE ANIMALS	1	No Quantity							247979			0
S3	2009	2009	2009	2	0	2	Export	480	Mauritius	MUS	188	Costa Rica	CRI								00	LIVE ANIMALS	1	No Quantity							367			0
S3	2009	2009	2009	2	0	2	Export	480	Mauritius	MUS	251	France	FRA								00	LIVE ANIMALS	1	No Quantity							2511909			0
S3	2009	2009	2009	2	0	2	Export	480	Mauritius	MUS	344	China, Hong Kong SAR	HKG								00	LIVE ANIMALS	1	No Quantity							52114			0
S3	2009	2009	2009	2	0	2	Export	480	Mauritius	MUS	376	Israel	ISR								00	LIVE ANIMALS	1	No Quantity							182701			0
S3	2009	2009	2009	2	0	2	Export	480	Mauritius	MUS	450	Madagascar	MDG								00	LIVE ANIMALS	1	No Quantity							1043966			0
S3	2009	2009	2009	2	0	2	Export	480	Mauritius	MUS	484	Mexico	MEX								00	LIVE ANIMALS	1	No Quantity							153098			0
S3	2009	2009	2009	2	0	2	Export	480	Mauritius	MUS	490	Other Asia, nes									00	LIVE ANIMALS	1	No Quantity							11581			0
S3	2009	2009	2009	2	0	2	Export	480	Mauritius	MUS	690	Seychelles	SYC								00	LIVE ANIMALS	1	No Quantity							245			0
S3	2009	2009	2009	2	0	2	Export	480	Mauritius	MUS	702	Singapore	SGP								00	LIVE ANIMALS	1	No Quantity							21632			0
S3	2009	2009	2009	2	0	2	Export	480	Mauritius	MUS	710	South Africa	ZAF								00	LIVE ANIMALS	1	No Quantity							819			0
S3	2009	2009	2009	2	0	2	Export	480	Mauritius	MUS	724	Spain	ESP								00	LIVE ANIMALS	1	No Quantity							7043024			0
S3	2009	2009	2009	2	0	2	Export	480	Mauritius	MUS	757	Switzerland	CHE								00	LIVE ANIMALS	1	No Quantity							63			0
S3	2009	2009	2009	2	0	2	Export	480	Mauritius	MUS	764	Thailand	THA								00	LIVE ANIMALS	1	No Quantity							9111			0
S3	2009	2009	2009	2	0	2	Export	480	Mauritius	MUS	800	Uganda	UGA								00	LIVE ANIMALS	1	No Quantity							139551			0
S3	2009	2009	2009	2	0	2	Export	480	Mauritius	MUS	826	United Kingdom	GBR								00	LIVE ANIMALS	1	No Quantity							4888974			0
S3	2009	2009	2009	2	0	2	Export	480	Mauritius	MUS	834	United Rep. of Tanzania	TZA								00	LIVE ANIMALS	1	No Quantity							94830			0
S3	2009	2009	2009	2	0	2	Export	480	Mauritius	MUS	842	USA	USA								00	LIVE ANIMALS	1	No Quantity							9643391			0
S3	2009	2009	2009	2	0	2	Export	484	Mexico	MEX	0	World	WLD								00	LIVE ANIMALS	1	No Quantity							399705544			0
S3	2009	2009	2009	2	0	2	Export	484	Mexico	MEX	4	Afghanistan	AFG								00	LIVE ANIMALS	1	No Quantity							20			0
S3	2009	2009	2009	2	0	2	Export	484	Mexico	MEX	32	Argentina	ARG								00	LIVE ANIMALS	1	No Quantity							8710			0
S3	2009	2009	2009	2	0	2	Export	484	Mexico	MEX	36	Australia	AUS								00	LIVE ANIMALS	1	No Quantity							86			0
S3	2009	2009	2009	2	0	2	Export	484	Mexico	MEX	56	Belgium	BEL								00	LIVE ANIMALS	1	No Quantity							100			0
S3	2009	2009	2009	2	0	2	Export	484	Mexico	MEX	76	Brazil	BRA								00	LIVE ANIMALS	1	No Quantity							1930			0
S3	2009	2009	2009	2	0	2	Export	484	Mexico	MEX	84	Belize	BLZ								00	LIVE ANIMALS	1	No Quantity							91902			0
S3	2009	2009	2009	2	0	2	Export	484	Mexico	MEX	124	Canada	CAN								00	LIVE ANIMALS	1	No Quantity							27476			0
S3	2009	2009	2009	2	0	2	Export	484	Mexico	MEX	152	Chile	CHL								00	LIVE ANIMALS	1	No Quantity							9032			0
S3	2009	2009	2009	2	0	2	Export	484	Mexico	MEX	170	Colombia	COL								00	LIVE ANIMALS	1	No Quantity							17691			0
S3	2009	2009	2009	2	0	2	Export	484	Mexico	MEX	188	Costa Rica	CRI								00	LIVE ANIMALS	1	No Quantity							105097			0
S3	2009	2009	2009	2	0	2	Export	484	Mexico	MEX	192	Cuba	CUB								00	LIVE ANIMALS	1	No Quantity							2385			0
S3	2009	2009	2009	2	0	2	Export	484	Mexico	MEX	214	Dominican Rep.	DOM								00	LIVE ANIMALS	1	No Quantity							39100			0
S3	2009	2009	2009	2	0	2	Export	484	Mexico	MEX	218	Ecuador	ECU								00	LIVE ANIMALS	1	No Quantity							80982			0
S3	2009	2009	2009	2	0	2	Export	484	Mexico	MEX	222	El Salvador	SLV								00	LIVE ANIMALS	1	No Quantity							19887			0
S3	2009	2009	2009	2	0	2	Export	484	Mexico	MEX	251	France	FRA								00	LIVE ANIMALS	1	No Quantity							4611			0
S3	2009	2009	2009	2	0	2	Export	484	Mexico	MEX	276	Germany	DEU								00	LIVE ANIMALS	1	No Quantity							1513			0
S3	2009	2009	2009	2	0	2	Export	484	Mexico	MEX	320	Guatemala	GTM								00	LIVE ANIMALS	1	No Quantity							82834			0
S3	2009	2009	2009	2	0	2	Export	484	Mexico	MEX	340	Honduras	HND								00	LIVE ANIMALS	1	No Quantity							30906			0
S3	2009	2009	2009	2	0	2	Export	484	Mexico	MEX	344	China, Hong Kong SAR	HKG								00	LIVE ANIMALS	1	No Quantity							500			0
S3	2009	2009	2009	2	0	2	Export	484	Mexico	MEX	388	Jamaica	JAM								00	LIVE ANIMALS	1	No Quantity							29			0
S3	2009	2009	2009	2	0	2	Export	484	Mexico	MEX	392	Japan	JPN								00	LIVE ANIMALS	1	No Quantity							2225			0
S3	2009	2009	2009	2	0	2	Export	484	Mexico	MEX	404	Kenya	KEN								00	LIVE ANIMALS	1	No Quantity							25			0
S3	2009	2009	2009	2	0	2	Export	484	Mexico	MEX	458	Malaysia	MYS								00	LIVE ANIMALS	1	No Quantity							300			0
S3	2009	2009	2009	2	0	2	Export	484	Mexico	MEX	528	Netherlands	NLD								00	LIVE ANIMALS	1	No Quantity							80691			0
S3	2009	2009	2009	2	0	2	Export	484	Mexico	MEX	558	Nicaragua	NIC								00	LIVE ANIMALS	1	No Quantity							250			0
S3	2009	2009	2009	2	0	2	Export	484	Mexico	MEX	579	Norway	NOR								00	LIVE ANIMALS	1	No Quantity							100			0
S3	2009	2009	2009	2	0	2	Export	484	Mexico	MEX	583	FS Micronesia	FSM								00	LIVE ANIMALS	1	No Quantity							31438			0
S3	2009	2009	2009	2	0	2	Export	484	Mexico	MEX	591	Panama	PAN								00	LIVE ANIMALS	1	No Quantity							69937			0
S3	2009	2009	2009	2	0	2	Export	484	Mexico	MEX	604	Peru	PER								00	LIVE ANIMALS	1	No Quantity							12288			0
S3	2009	2009	2009	2	0	2	Export	484	Mexico	MEX	608	Philippines	PHL								00	LIVE ANIMALS	1	No Quantity							300			0
S3	2009	2009	2009	2	0	2	Export	484	Mexico	MEX	616	Poland	POL								00	LIVE ANIMALS	1	No Quantity							100			0
S3	2009	2009	2009	2	0	2	Export	484	Mexico	MEX	702	Singapore	SGP								00	LIVE ANIMALS	1	No Quantity							50			0
S3	2009	2009	2009	2	0	2	Export	484	Mexico	MEX	710	South Africa	ZAF								00	LIVE ANIMALS	1	No Quantity							501			0
S3	2009	2009	2009	2	0	2	Export	484	Mexico	MEX	724	Spain	ESP								00	LIVE ANIMALS	1	No Quantity							7640			0
S3	2009	2009	2009	2	0	2	Export	484	Mexico	MEX	757	Switzerland	CHE								00	LIVE ANIMALS	1	No Quantity							600			0
S3	2009	2009	2009	2	0	2	Export	484	Mexico	MEX	784	United Arab Emirates	ARE								00	LIVE ANIMALS	1	No Quantity							200			0
S3	2009	2009	2009	2	0	2	Export	484	Mexico	MEX	826	United Kingdom	GBR								00	LIVE ANIMALS	1	No Quantity							2000			0
S3	2009	2009	2009	2	0	2	Export	484	Mexico	MEX	842	USA	USA								00	LIVE ANIMALS	1	No Quantity							398958214			0
S3	2009	2009	2009	2	0	2	Export	484	Mexico	MEX	858	Uruguay	URY								00	LIVE ANIMALS	1	No Quantity							1126			0
S3	2009	2009	2009	2	0	2	Export	484	Mexico	MEX	862	Venezuela	VEN								00	LIVE ANIMALS	1	No Quantity							12768			0
S3	2009	2009	2009	2	0	2	Export	480	Mauritius	MUS	0	World	WLD								01	MEAT, MEAT PREPARATIONS	1	No Quantity							231432			0
S3	2009	2009	2009	2	0	2	Export	480	Mauritius	MUS	36	Australia	AUS								01	MEAT, MEAT PREPARATIONS	1	No Quantity							63968			0
S3	2009	2009	2009	2	0	2	Export	480	Mauritius	MUS	156	China	CHN								01	MEAT, MEAT PREPARATIONS	1	No Quantity							45118			0
S3	2009	2009	2009	2	0	2	Export	480	Mauritius	MUS	175	Mayotte	MYT								01	MEAT, MEAT PREPARATIONS	1	No Quantity							2044			0
S3	2009	2009	2009	2	0	2	Export	480	Mauritius	MUS	251	France	FRA								01	MEAT, MEAT PREPARATIONS	1	No Quantity							2920			0
S3	2009	2009	2009	2	0	2	Export	480	Mauritius	MUS	404	Kenya	KEN								01	MEAT, MEAT PREPARATIONS	1	No Quantity							22827			0
S3	2009	2009	2009	2	0	2	Export	480	Mauritius	MUS	450	Madagascar	MDG								01	MEAT, MEAT PREPARATIONS	1	No Quantity							37581			0
S3	2009	2009	2009	2	0	2	Export	480	Mauritius	MUS	508	Mozambique	MOZ								01	MEAT, MEAT PREPARATIONS	1	No Quantity							3566			0
S3	2009	2009	2009	2	0	2	Export	480	Mauritius	MUS	690	Seychelles	SYC								01	MEAT, MEAT PREPARATIONS	1	No Quantity							6280			0
S3	2009	2009	2009	2	0	2	Export	480	Mauritius	MUS	724	Spain	ESP								01	MEAT, MEAT PREPARATIONS	1	No Quantity							47128			0
S3	2009	2009	2009	2	0	2	Export	484	Mexico	MEX	0	World	WLD								01	MEAT, MEAT PREPARATIONS	1	No Quantity							509042744			0
S3	2009	2009	2009	2	0	2	Export	484	Mexico	MEX	24	Angola	AGO								01	MEAT, MEAT PREPARATIONS	1	No Quantity							690900			0
S3	2009	2009	2009	2	0	2	Export	484	Mexico	MEX	32	Argentina	ARG								01	MEAT, MEAT PREPARATIONS	1	No Quantity							24848			0
S3	2009	2009	2009	2	0	2	Export	484	Mexico	MEX	56	Belgium	BEL								01	MEAT, MEAT PREPARATIONS	1	No Quantity							14653018			0
S3	2009	2009	2009	2	0	2	Export	484	Mexico	MEX	84	Belize	BLZ								01	MEAT, MEAT PREPARATIONS	1	No Quantity							47			0
S3	2009	2009	2009	2	0	2	Export	484	Mexico	MEX	100	Bulgaria	BGR								01	MEAT, MEAT PREPARATIONS	1	No Quantity							114413			0
S3	2009	2009	2009	2	0	2	Export	484	Mexico	MEX	124	Canada	CAN								01	MEAT, MEAT PREPARATIONS	1	No Quantity							399			0
S3	2009	2009	2009	2	0	2	Export	484	Mexico	MEX	156	China	CHN								01	MEAT, MEAT PREPARATIONS	1	No Quantity							352824			0
S3	2009	2009	2009	2	0	2	Export	484	Mexico	MEX	178	Congo	COG								01	MEAT, MEAT PREPARATIONS	1	No Quantity							1567500			0
S3	2009	2009	2009	2	0	2	Export	484	Mexico	MEX	188	Costa Rica	CRI								01	MEAT, MEAT PREPARATIONS	1	No Quantity							584033			0
S3	2009	2009	2009	2	0	2	Export	484	Mexico	MEX	192	Cuba	CUB								01	MEAT, MEAT PREPARATIONS	1	No Quantity							599514			0
S3	2009	2009	2009	2	0	2	Export	484	Mexico	MEX	218	Ecuador	ECU								01	MEAT, MEAT PREPARATIONS	1	No Quantity							63450			0
S3	2009	2009	2009	2	0	2	Export	484	Mexico	MEX	222	El Salvador	SLV								01	MEAT, MEAT PREPARATIONS	1	No Quantity							2556744			0
S3	2009	2009	2009	2	0	2	Export	484	Mexico	MEX	251	France	FRA								01	MEAT, MEAT PREPARATIONS	1	No Quantity							5630341			0
S3	2009	2009	2009	2	0	2	Export	484	Mexico	MEX	288	Ghana	GHA								01	MEAT, MEAT PREPARATIONS	1	No Quantity							10008			0
S3	2009	2009	2009	2	0	2	Export	484	Mexico	MEX	320	Guatemala	GTM								01	MEAT, MEAT PREPARATIONS	1	No Quantity							5851157			0
S3	2009	2009	2009	2	0	2	Export	484	Mexico	MEX	340	Honduras	HND								01	MEAT, MEAT PREPARATIONS	1	No Quantity							133725			0
S3	2009	2009	2009	2	0	2	Export	484	Mexico	MEX	344	China, Hong Kong SAR	HKG								01	MEAT, MEAT PREPARATIONS	1	No Quantity							766573			0
S3	2009	2009	2009	2	0	2	Export	484	Mexico	MEX	392	Japan	JPN								01	MEAT, MEAT PREPARATIONS	1	No Quantity							259710630			0
S3	2009	2009	2009	2	0	2	Export	484	Mexico	MEX	408	Dem. People's Rep. of Korea	PRK								01	MEAT, MEAT PREPARATIONS	1	No Quantity							156650			0
S3	2009	2009	2009	2	0	2	Export	484	Mexico	MEX	410	Rep. of Korea	KOR								01	MEAT, MEAT PREPARATIONS	1	No Quantity							16983712			0
S3	2009	2009	2009	2	0	2	Export	484	Mexico	MEX	528	Netherlands	NLD								01	MEAT, MEAT PREPARATIONS	1	No Quantity							7753352			0
S3	2009	2009	2009	2	0	2	Export	484	Mexico	MEX	558	Nicaragua	NIC								01	MEAT, MEAT PREPARATIONS	1	No Quantity							193405			0
S3	2009	2009	2009	2	0	2	Export	484	Mexico	MEX	591	Panama	PAN								01	MEAT, MEAT PREPARATIONS	1	No Quantity							229123			0
S3	2009	2009	2009	2	0	2	Export	484	Mexico	MEX	643	Russian Federation	RUS								01	MEAT, MEAT PREPARATIONS	1	No Quantity							166044			0
S3	2009	2009	2009	2	0	2	Export	484	Mexico	MEX	704	Viet Nam	VNM								01	MEAT, MEAT PREPARATIONS	1	No Quantity							1690705			0
S3	2009	2009	2009	2	0	2	Export	484	Mexico	MEX	716	Zimbabwe	ZWE								01	MEAT, MEAT PREPARATIONS	1	No Quantity							26136			0
S3	2009	2009	2009	2	0	2	Export	484	Mexico	MEX	724	Spain	ESP								01	MEAT, MEAT PREPARATIONS	1	No Quantity							166264			0
S3	2009	2009	2009	2	0	2	Export	484	Mexico	MEX	748	Swaziland	SWZ								01	MEAT, MEAT PREPARATIONS	1	No Quantity							3063263			0
S3	2009	2009	2009	2	0	2	Export	484	Mexico	MEX	757	Switzerland	CHE								01	MEAT, MEAT PREPARATIONS	1	No Quantity							1612808			0
S3	2009	2009	2009	2	0	2	Export	484	Mexico	MEX	818	Egypt	EGY								01	MEAT, MEAT PREPARATIONS	1	No Quantity							113867			0
S3	2009	2009	2009	2	0	2	Export	484	Mexico	MEX	842	USA	USA								01	MEAT, MEAT PREPARATIONS	1	No Quantity							183530027			0
S3	2009	2009	2009	2	0	2	Export	484	Mexico	MEX	862	Venezuela	VEN								01	MEAT, MEAT PREPARATIONS	1	No Quantity							47200			0
S3	2009	2009	2009	2	0	2	Export	484	Mexico	MEX	899	Areas, nes									01	MEAT, MEAT PREPARATIONS	1	No Quantity							64			0
S3	2009	2009	2009	2	0	2	Export	480	Mauritius	MUS	0	World	WLD								02	DAIRY PRODUCTS,BIRD EGGS	1	No Quantity							1585188			0
S3	2009	2009	2009	2	0	2	Export	480	Mauritius	MUS	174	Comoros	COM								02	DAIRY PRODUCTS,BIRD EGGS	1	No Quantity							19885			0
S3	2009	2009	2009	2	0	2	Export	480	Mauritius	MUS	175	Mayotte	MYT								02	DAIRY PRODUCTS,BIRD EGGS	1	No Quantity							3003			0
S3	2009	2009	2009	2	0	2	Export	480	Mauritius	MUS	251	France	FRA								02	DAIRY PRODUCTS,BIRD EGGS	1	No Quantity							27492			0
S3	2009	2009	2009	2	0	2	Export	480	Mauritius	MUS	276	Germany	DEU								02	DAIRY PRODUCTS,BIRD EGGS	1	No Quantity							3078			0
S3	2009	2009	2009	2	0	2	Export	480	Mauritius	MUS	404	Kenya	KEN								02	DAIRY PRODUCTS,BIRD EGGS	1	No Quantity							55868			0
S3	2009	2009	2009	2	0	2	Export	480	Mauritius	MUS	450	Madagascar	MDG								02	DAIRY PRODUCTS,BIRD EGGS	1	No Quantity							1204712			0
S3	2009	2009	2009	2	0	2	Export	480	Mauritius	MUS	690	Seychelles	SYC								02	DAIRY PRODUCTS,BIRD EGGS	1	No Quantity							233891			0
S3	2009	2009	2009	2	0	2	Export	480	Mauritius	MUS	702	Singapore	SGP								02	DAIRY PRODUCTS,BIRD EGGS	1	No Quantity							15788			0
S3	2009	2009	2009	2	0	2	Export	480	Mauritius	MUS	710	South Africa	ZAF								02	DAIRY PRODUCTS,BIRD EGGS	1	No Quantity							835			0
S3	2009	2009	2009	2	0	2	Export	480	Mauritius	MUS	724	Spain	ESP								02	DAIRY PRODUCTS,BIRD EGGS	1	No Quantity							2462			0
S3	2009	2009	2009	2	0	2	Export	480	Mauritius	MUS	784	United Arab Emirates	ARE								02	DAIRY PRODUCTS,BIRD EGGS	1	No Quantity							11184			0
S3	2009	2009	2009	2	0	2	Export	480	Mauritius	MUS	826	United Kingdom	GBR								02	DAIRY PRODUCTS,BIRD EGGS	1	No Quantity							528			0
S3	2009	2009	2009	2	0	2	Export	480	Mauritius	MUS	834	United Rep. of Tanzania	TZA								02	DAIRY PRODUCTS,BIRD EGGS	1	No Quantity							6463			0
S3	2009	2009	2009	2	0	2	Export	484	Mexico	MEX	0	World	WLD								02	DAIRY PRODUCTS,BIRD EGGS	1	No Quantity							91856756			0
S3	2009	2009	2009	2	0	2	Export	484	Mexico	MEX	24	Angola	AGO								02	DAIRY PRODUCTS,BIRD EGGS	1	No Quantity							771225			0
S3	2009	2009	2009	2	0	2	Export	484	Mexico	MEX	32	Argentina	ARG								02	DAIRY PRODUCTS,BIRD EGGS	1	No Quantity							773			0
S3	2009	2009	2009	2	0	2	Export	484	Mexico	MEX	36	Australia	AUS								02	DAIRY PRODUCTS,BIRD EGGS	1	No Quantity							15			0
S3	2009	2009	2009	2	0	2	Export	484	Mexico	MEX	44	Bahamas	BHS								02	DAIRY PRODUCTS,BIRD EGGS	1	No Quantity							30596			0
S3	2009	2009	2009	2	0	2	Export	484	Mexico	MEX	68	Bolivia (Plurinational State of)	BOL								02	DAIRY PRODUCTS,BIRD EGGS	1	No Quantity							80			0
S3	2009	2009	2009	2	0	2	Export	484	Mexico	MEX	76	Brazil	BRA								02	DAIRY PRODUCTS,BIRD EGGS	1	No Quantity							220			0
S3	2009	2009	2009	2	0	2	Export	484	Mexico	MEX	84	Belize	BLZ								02	DAIRY PRODUCTS,BIRD EGGS	1	No Quantity							3408990			0
S3	2009	2009	2009	2	0	2	Export	484	Mexico	MEX	124	Canada	CAN								02	DAIRY PRODUCTS,BIRD EGGS	1	No Quantity							969			0
S3	2009	2009	2009	2	0	2	Export	484	Mexico	MEX	152	Chile	CHL								02	DAIRY PRODUCTS,BIRD EGGS	1	No Quantity							46390			0
S3	2009	2009	2009	2	0	2	Export	484	Mexico	MEX	156	China	CHN								02	DAIRY PRODUCTS,BIRD EGGS	1	No Quantity							17			0
S3	2009	2009	2009	2	0	2	Export	484	Mexico	MEX	170	Colombia	COL								02	DAIRY PRODUCTS,BIRD EGGS	1	No Quantity							119408			0
S3	2009	2009	2009	2	0	2	Export	484	Mexico	MEX	178	Congo	COG								02	DAIRY PRODUCTS,BIRD EGGS	1	No Quantity							24024			0
S3	2009	2009	2009	2	0	2	Export	484	Mexico	MEX	188	Costa Rica	CRI								02	DAIRY PRODUCTS,BIRD EGGS	1	No Quantity							220769			0
S3	2009	2009	2009	2	0	2	Export	484	Mexico	MEX	192	Cuba	CUB								02	DAIRY PRODUCTS,BIRD EGGS	1	No Quantity							1609325			0
S3	2009	2009	2009	2	0	2	Export	484	Mexico	MEX	214	Dominican Rep.	DOM								02	DAIRY PRODUCTS,BIRD EGGS	1	No Quantity							555523			0
S3	2009	2009	2009	2	0	2	Export	484	Mexico	MEX	218	Ecuador	ECU								02	DAIRY PRODUCTS,BIRD EGGS	1	No Quantity							157960			0
S3	2009	2009	2009	2	0	2	Export	484	Mexico	MEX	222	El Salvador	SLV								02	DAIRY PRODUCTS,BIRD EGGS	1	No Quantity							573086			0
S3	2009	2009	2009	2	0	2	Export	484	Mexico	MEX	251	France	FRA								02	DAIRY PRODUCTS,BIRD EGGS	1	No Quantity							49922			0
S3	2009	2009	2009	2	0	2	Export	484	Mexico	MEX	270	Gambia	GMB								02	DAIRY PRODUCTS,BIRD EGGS	1	No Quantity							59405			0
S3	2009	2009	2009	2	0	2	Export	484	Mexico	MEX	276	Germany	DEU								02	DAIRY PRODUCTS,BIRD EGGS	1	No Quantity							2106005			0
S3	2009	2009	2009	2	0	2	Export	484	Mexico	MEX	320	Guatemala	GTM								02	DAIRY PRODUCTS,BIRD EGGS	1	No Quantity							7376882			0
S3	2009	2009	2009	2	0	2	Export	484	Mexico	MEX	340	Honduras	HND								02	DAIRY PRODUCTS,BIRD EGGS	1	No Quantity							831924			0
S3	2009	2009	2009	2	0	2	Export	484	Mexico	MEX	372	Ireland	IRL								02	DAIRY PRODUCTS,BIRD EGGS	1	No Quantity							14711			0
S3	2009	2009	2009	2	0	2	Export	484	Mexico	MEX	381	Italy	ITA								02	DAIRY PRODUCTS,BIRD EGGS	1	No Quantity							26			0
S3	2009	2009	2009	2	0	2	Export	484	Mexico	MEX	392	Japan	JPN								02	DAIRY PRODUCTS,BIRD EGGS	1	No Quantity							4945581			0
S3	2009	2009	2009	2	0	2	Export	484	Mexico	MEX	410	Rep. of Korea	KOR								02	DAIRY PRODUCTS,BIRD EGGS	1	No Quantity							336			0
S3	2009	2009	2009	2	0	2	Export	484	Mexico	MEX	430	Liberia	LBR								02	DAIRY PRODUCTS,BIRD EGGS	1	No Quantity							31395			0
S3	2009	2009	2009	2	0	2	Export	484	Mexico	MEX	528	Netherlands	NLD								02	DAIRY PRODUCTS,BIRD EGGS	1	No Quantity							2			0
S3	2009	2009	2009	2	0	2	Export	484	Mexico	MEX	558	Nicaragua	NIC								02	DAIRY PRODUCTS,BIRD EGGS	1	No Quantity							398867			0
S3	2009	2009	2009	2	0	2	Export	484	Mexico	MEX	591	Panama	PAN								02	DAIRY PRODUCTS,BIRD EGGS	1	No Quantity							29175			0
S3	2009	2009	2009	2	0	2	Export	484	Mexico	MEX	604	Peru	PER								02	DAIRY PRODUCTS,BIRD EGGS	1	No Quantity							261263			0
S3	2009	2009	2009	2	0	2	Export	484	Mexico	MEX	620	Portugal	PRT								02	DAIRY PRODUCTS,BIRD EGGS	1	No Quantity							60			0
S3	2009	2009	2009	2	0	2	Export	484	Mexico	MEX	643	Russian Federation	RUS								02	DAIRY PRODUCTS,BIRD EGGS	1	No Quantity							381104			0
S3	2009	2009	2009	2	0	2	Export	484	Mexico	MEX	710	South Africa	ZAF								02	DAIRY PRODUCTS,BIRD EGGS	1	No Quantity							27300			0
S3	2009	2009	2009	2	0	2	Export	484	Mexico	MEX	724	Spain	ESP								02	DAIRY PRODUCTS,BIRD EGGS	1	No Quantity							869			0
S3	2009	2009	2009	2	0	2	Export	484	Mexico	MEX	757	Switzerland	CHE								02	DAIRY PRODUCTS,BIRD EGGS	1	No Quantity							499			0
S3	2009	2009	2009	2	0	2	Export	484	Mexico	MEX	764	Thailand	THA								02	DAIRY PRODUCTS,BIRD EGGS	1	No Quantity							11553			0
S3	2009	2009	2009	2	0	2	Export	484	Mexico	MEX	780	Trinidad and Tobago	TTO								02	DAIRY PRODUCTS,BIRD EGGS	1	No Quantity							1003520			0
S3	2009	2009	2009	2	0	2	Export	484	Mexico	MEX	784	United Arab Emirates	ARE								02	DAIRY PRODUCTS,BIRD EGGS	1	No Quantity							105924			0
S3	2009	2009	2009	2	0	2	Export	484	Mexico	MEX	792	Turkey	TUR								02	DAIRY PRODUCTS,BIRD EGGS	1	No Quantity							96			0
S3	2009	2009	2009	2	0	2	Export	484	Mexico	MEX	826	United Kingdom	GBR								02	DAIRY PRODUCTS,BIRD EGGS	1	No Quantity							948			0
S3	2009	2009	2009	2	0	2	Export	484	Mexico	MEX	842	USA	USA								02	DAIRY PRODUCTS,BIRD EGGS	1	No Quantity							66697679			0
S3	2009	2009	2009	2	0	2	Export	484	Mexico	MEX	862	Venezuela	VEN								02	DAIRY PRODUCTS,BIRD EGGS	1	No Quantity							2340			0
S3	2009	2009	2009	2	0	2	Export	480	Mauritius	MUS	0	World	WLD								03	FISH,CRUSTACEANS,MOLLUSC	1	No Quantity							283503812			0
S3	2009	2009	2009	2	0	2	Export	480	Mauritius	MUS	36	Australia	AUS								03	FISH,CRUSTACEANS,MOLLUSC	1	No Quantity							254817			0
S3	2009	2009	2009	2	0	2	Export	480	Mauritius	MUS	40	Austria	AUT								03	FISH,CRUSTACEANS,MOLLUSC	1	No Quantity							2413563			0
S3	2009	2009	2009	2	0	2	Export	480	Mauritius	MUS	56	Belgium	BEL								03	FISH,CRUSTACEANS,MOLLUSC	1	No Quantity							3289655			0
S3	2009	2009	2009	2	0	2	Export	480	Mauritius	MUS	144	Sri Lanka	LKA								03	FISH,CRUSTACEANS,MOLLUSC	1	No Quantity							54570			0
S3	2009	2009	2009	2	0	2	Export	480	Mauritius	MUS	156	China	CHN								03	FISH,CRUSTACEANS,MOLLUSC	1	No Quantity							2730243			0
S3	2009	2009	2009	2	0	2	Export	480	Mauritius	MUS	174	Comoros	COM								03	FISH,CRUSTACEANS,MOLLUSC	1	No Quantity							177174			0
S3	2009	2009	2009	2	0	2	Export	480	Mauritius	MUS	175	Mayotte	MYT								03	FISH,CRUSTACEANS,MOLLUSC	1	No Quantity							352			0
S3	2009	2009	2009	2	0	2	Export	480	Mauritius	MUS	208	Denmark	DNK								03	FISH,CRUSTACEANS,MOLLUSC	1	No Quantity							219781			0
S3	2009	2009	2009	2	0	2	Export	480	Mauritius	MUS	218	Ecuador	ECU								03	FISH,CRUSTACEANS,MOLLUSC	1	No Quantity							358685			0
S3	2009	2009	2009	2	0	2	Export	480	Mauritius	MUS	242	Fiji	FJI								03	FISH,CRUSTACEANS,MOLLUSC	1	No Quantity							30656			0
S3	2009	2009	2009	2	0	2	Export	480	Mauritius	MUS	246	Finland	FIN								03	FISH,CRUSTACEANS,MOLLUSC	1	No Quantity							1309598			0
S3	2009	2009	2009	2	0	2	Export	480	Mauritius	MUS	251	France	FRA								03	FISH,CRUSTACEANS,MOLLUSC	1	No Quantity							11294871			0
S3	2009	2009	2009	2	0	2	Export	480	Mauritius	MUS	276	Germany	DEU								03	FISH,CRUSTACEANS,MOLLUSC	1	No Quantity							3432327			0
S3	2009	2009	2009	2	0	2	Export	480	Mauritius	MUS	288	Ghana	GHA								03	FISH,CRUSTACEANS,MOLLUSC	1	No Quantity							4512			0
S3	2009	2009	2009	2	0	2	Export	480	Mauritius	MUS	300	Greece	GRC								03	FISH,CRUSTACEANS,MOLLUSC	1	No Quantity							391683			0
S3	2009	2009	2009	2	0	2	Export	480	Mauritius	MUS	344	China, Hong Kong SAR	HKG								03	FISH,CRUSTACEANS,MOLLUSC	1	No Quantity							632835			0
S3	2009	2009	2009	2	0	2	Export	480	Mauritius	MUS	360	Indonesia	IDN								03	FISH,CRUSTACEANS,MOLLUSC	1	No Quantity							434178			0
S3	2009	2009	2009	2	0	2	Export	480	Mauritius	MUS	381	Italy	ITA								03	FISH,CRUSTACEANS,MOLLUSC	1	No Quantity							56078385			0
S3	2009	2009	2009	2	0	2	Export	480	Mauritius	MUS	392	Japan	JPN								03	FISH,CRUSTACEANS,MOLLUSC	1	No Quantity							8223013			0
S3	2009	2009	2009	2	0	2	Export	480	Mauritius	MUS	404	Kenya	KEN								03	FISH,CRUSTACEANS,MOLLUSC	1	No Quantity							9595			0
S3	2009	2009	2009	2	0	2	Export	480	Mauritius	MUS	410	Rep. of Korea	KOR								03	FISH,CRUSTACEANS,MOLLUSC	1	No Quantity							2196230			0
S3	2009	2009	2009	2	0	2	Export	480	Mauritius	MUS	414	Kuwait	KWT								03	FISH,CRUSTACEANS,MOLLUSC	1	No Quantity							2168			0
S3	2009	2009	2009	2	0	2	Export	480	Mauritius	MUS	450	Madagascar	MDG								03	FISH,CRUSTACEANS,MOLLUSC	1	No Quantity							952245			0
S3	2009	2009	2009	2	0	2	Export	480	Mauritius	MUS	458	Malaysia	MYS								03	FISH,CRUSTACEANS,MOLLUSC	1	No Quantity							5059290			0
S3	2009	2009	2009	2	0	2	Export	480	Mauritius	MUS	490	Other Asia, nes									03	FISH,CRUSTACEANS,MOLLUSC	1	No Quantity							4349454			0
S3	2009	2009	2009	2	0	2	Export	480	Mauritius	MUS	508	Mozambique	MOZ								03	FISH,CRUSTACEANS,MOLLUSC	1	No Quantity							8163			0
S3	2009	2009	2009	2	0	2	Export	480	Mauritius	MUS	512	Oman	OMN								03	FISH,CRUSTACEANS,MOLLUSC	1	No Quantity							192239			0
S3	2009	2009	2009	2	0	2	Export	480	Mauritius	MUS	528	Netherlands	NLD								03	FISH,CRUSTACEANS,MOLLUSC	1	No Quantity							5060577			0
S3	2009	2009	2009	2	0	2	Export	480	Mauritius	MUS	566	Nigeria	NGA								03	FISH,CRUSTACEANS,MOLLUSC	1	No Quantity							47692			0
S3	2009	2009	2009	2	0	2	Export	480	Mauritius	MUS	616	Poland	POL								03	FISH,CRUSTACEANS,MOLLUSC	1	No Quantity							774836			0
S3	2009	2009	2009	2	0	2	Export	480	Mauritius	MUS	620	Portugal	PRT								03	FISH,CRUSTACEANS,MOLLUSC	1	No Quantity							8097897			0
S3	2009	2009	2009	2	0	2	Export	480	Mauritius	MUS	690	Seychelles	SYC								03	FISH,CRUSTACEANS,MOLLUSC	1	No Quantity							6326			0
S3	2009	2009	2009	2	0	2	Export	480	Mauritius	MUS	699	India	IND								03	FISH,CRUSTACEANS,MOLLUSC	1	No Quantity							4268			0
S3	2009	2009	2009	2	0	2	Export	480	Mauritius	MUS	702	Singapore	SGP								03	FISH,CRUSTACEANS,MOLLUSC	1	No Quantity							603135			0
S3	2009	2009	2009	2	0	2	Export	480	Mauritius	MUS	704	Viet Nam	VNM								03	FISH,CRUSTACEANS,MOLLUSC	1	No Quantity							1957082			0
S3	2009	2009	2009	2	0	2	Export	480	Mauritius	MUS	710	South Africa	ZAF								03	FISH,CRUSTACEANS,MOLLUSC	1	No Quantity							1286224			0
S3	2009	2009	2009	2	0	2	Export	480	Mauritius	MUS	724	Spain	ESP								03	FISH,CRUSTACEANS,MOLLUSC	1	No Quantity							54840791			0
S3	2009	2009	2009	2	0	2	Export	480	Mauritius	MUS	752	Sweden	SWE								03	FISH,CRUSTACEANS,MOLLUSC	1	No Quantity							401646			0
S3	2009	2009	2009	2	0	2	Export	480	Mauritius	MUS	764	Thailand	THA								03	FISH,CRUSTACEANS,MOLLUSC	1	No Quantity							6159793			0
S3	2009	2009	2009	2	0	2	Export	480	Mauritius	MUS	784	United Arab Emirates	ARE								03	FISH,CRUSTACEANS,MOLLUSC	1	No Quantity							8713			0
S3	2009	2009	2009	2	0	2	Export	480	Mauritius	MUS	826	United Kingdom	GBR								03	FISH,CRUSTACEANS,MOLLUSC	1	No Quantity							92559623			0
S3	2009	2009	2009	2	0	2	Export	480	Mauritius	MUS	842	USA	USA								03	FISH,CRUSTACEANS,MOLLUSC	1	No Quantity							7392912			0
S3	2009	2009	2009	2	0	2	Export	480	Mauritius	MUS	858	Uruguay	URY								03	FISH,CRUSTACEANS,MOLLUSC	1	No Quantity							202014			0
S3	2009	2009	2009	2	0	2	Export	484	Mexico	MEX	0	World	WLD								03	FISH,CRUSTACEANS,MOLLUSC	1	No Quantity							712340779			0
S3	2009	2009	2009	2	0	2	Export	484	Mexico	MEX	56	Belgium	BEL								03	FISH,CRUSTACEANS,MOLLUSC	1	No Quantity							1032285			0
S3	2009	2009	2009	2	0	2	Export	484	Mexico	MEX	84	Belize	BLZ								03	FISH,CRUSTACEANS,MOLLUSC	1	No Quantity							262711			0
S3	2009	2009	2009	2	0	2	Export	484	Mexico	MEX	124	Canada	CAN								03	FISH,CRUSTACEANS,MOLLUSC	1	No Quantity							1723504			0
S3	2009	2009	2009	2	0	2	Export	484	Mexico	MEX	152	Chile	CHL								03	FISH,CRUSTACEANS,MOLLUSC	1	No Quantity							128571			0
S3	2009	2009	2009	2	0	2	Export	484	Mexico	MEX	156	China	CHN								03	FISH,CRUSTACEANS,MOLLUSC	1	No Quantity							22550011			0
S3	2009	2009	2009	2	0	2	Export	484	Mexico	MEX	170	Colombia	COL								03	FISH,CRUSTACEANS,MOLLUSC	1	No Quantity							450956			0
S3	2009	2009	2009	2	0	2	Export	484	Mexico	MEX	188	Costa Rica	CRI								03	FISH,CRUSTACEANS,MOLLUSC	1	No Quantity							1172405			0
S3	2009	2009	2009	2	0	2	Export	484	Mexico	MEX	192	Cuba	CUB								03	FISH,CRUSTACEANS,MOLLUSC	1	No Quantity							273520			0
S3	2009	2009	2009	2	0	2	Export	484	Mexico	MEX	214	Dominican Rep.	DOM								03	FISH,CRUSTACEANS,MOLLUSC	1	No Quantity							62990			0
S3	2009	2009	2009	2	0	2	Export	484	Mexico	MEX	218	Ecuador	ECU								03	FISH,CRUSTACEANS,MOLLUSC	1	No Quantity							801			0
S3	2009	2009	2009	2	0	2	Export	484	Mexico	MEX	222	El Salvador	SLV								03	FISH,CRUSTACEANS,MOLLUSC	1	No Quantity							12280			0
S3	2009	2009	2009	2	0	2	Export	484	Mexico	MEX	251	France	FRA								03	FISH,CRUSTACEANS,MOLLUSC	1	No Quantity							13309314			0
S3	2009	2009	2009	2	0	2	Export	484	Mexico	MEX	300	Greece	GRC								03	FISH,CRUSTACEANS,MOLLUSC	1	No Quantity							3751907			0
S3	2009	2009	2009	2	0	2	Export	484	Mexico	MEX	320	Guatemala	GTM								03	FISH,CRUSTACEANS,MOLLUSC	1	No Quantity							387866			0
S3	2009	2009	2009	2	0	2	Export	484	Mexico	MEX	332	Haiti	HTI								03	FISH,CRUSTACEANS,MOLLUSC	1	No Quantity							57511			0
S3	2009	2009	2009	2	0	2	Export	484	Mexico	MEX	340	Honduras	HND								03	FISH,CRUSTACEANS,MOLLUSC	1	No Quantity							127770			0
S3	2009	2009	2009	2	0	2	Export	484	Mexico	MEX	344	China, Hong Kong SAR	HKG								03	FISH,CRUSTACEANS,MOLLUSC	1	No Quantity							37720674			0
S3	2009	2009	2009	2	0	2	Export	484	Mexico	MEX	360	Indonesia	IDN								03	FISH,CRUSTACEANS,MOLLUSC	1	No Quantity							12993			0
S3	2009	2009	2009	2	0	2	Export	484	Mexico	MEX	381	Italy	ITA								03	FISH,CRUSTACEANS,MOLLUSC	1	No Quantity							11878497			0
S3	2009	2009	2009	2	0	2	Export	484	Mexico	MEX	392	Japan	JPN								03	FISH,CRUSTACEANS,MOLLUSC	1	No Quantity							35314570			0
S3	2009	2009	2009	2	0	2	Export	484	Mexico	MEX	410	Rep. of Korea	KOR								03	FISH,CRUSTACEANS,MOLLUSC	1	No Quantity							3885580			0
S3	2009	2009	2009	2	0	2	Export	484	Mexico	MEX	458	Malaysia	MYS								03	FISH,CRUSTACEANS,MOLLUSC	1	No Quantity							5638944			0
S3	2009	2009	2009	2	0	2	Export	484	Mexico	MEX	480	Mauritius	MUS								03	FISH,CRUSTACEANS,MOLLUSC	1	No Quantity							41250			0
S3	2009	2009	2009	2	0	2	Export	484	Mexico	MEX	490	Other Asia, nes									03	FISH,CRUSTACEANS,MOLLUSC	1	No Quantity							3714398			0
S3	2009	2009	2009	2	0	2	Export	484	Mexico	MEX	516	Namibia	NAM								03	FISH,CRUSTACEANS,MOLLUSC	1	No Quantity							613368			0
S3	2009	2009	2009	2	0	2	Export	484	Mexico	MEX	528	Netherlands	NLD								03	FISH,CRUSTACEANS,MOLLUSC	1	No Quantity							1485362			0
S3	2009	2009	2009	2	0	2	Export	484	Mexico	MEX	540	New Caledonia	NCL								03	FISH,CRUSTACEANS,MOLLUSC	1	No Quantity							59409			0
S3	2009	2009	2009	2	0	2	Export	484	Mexico	MEX	554	New Zealand	NZL								03	FISH,CRUSTACEANS,MOLLUSC	1	No Quantity							218424			0
S3	2009	2009	2009	2	0	2	Export	484	Mexico	MEX	558	Nicaragua	NIC								03	FISH,CRUSTACEANS,MOLLUSC	1	No Quantity							25214			0
S3	2009	2009	2009	2	0	2	Export	484	Mexico	MEX	579	Norway	NOR								03	FISH,CRUSTACEANS,MOLLUSC	1	No Quantity							120267			0
S3	2009	2009	2009	2	0	2	Export	484	Mexico	MEX	591	Panama	PAN								03	FISH,CRUSTACEANS,MOLLUSC	1	No Quantity							999276			0
S3	2009	2009	2009	2	0	2	Export	484	Mexico	MEX	604	Peru	PER								03	FISH,CRUSTACEANS,MOLLUSC	1	No Quantity							106825			0
S3	2009	2009	2009	2	0	2	Export	484	Mexico	MEX	608	Philippines	PHL								03	FISH,CRUSTACEANS,MOLLUSC	1	No Quantity							111418			0
S3	2009	2009	2009	2	0	2	Export	484	Mexico	MEX	702	Singapore	SGP								03	FISH,CRUSTACEANS,MOLLUSC	1	No Quantity							3885884			0
S3	2009	2009	2009	2	0	2	Export	484	Mexico	MEX	704	Viet Nam	VNM								03	FISH,CRUSTACEANS,MOLLUSC	1	No Quantity							2715407			0
S3	2009	2009	2009	2	0	2	Export	484	Mexico	MEX	710	South Africa	ZAF								03	FISH,CRUSTACEANS,MOLLUSC	1	No Quantity							107588			0
S3	2009	2009	2009	2	0	2	Export	484	Mexico	MEX	724	Spain	ESP								03	FISH,CRUSTACEANS,MOLLUSC	1	No Quantity							30550152			0
S3	2009	2009	2009	2	0	2	Export	484	Mexico	MEX	764	Thailand	THA								03	FISH,CRUSTACEANS,MOLLUSC	1	No Quantity							12928947			0
S3	2009	2009	2009	2	0	2	Export	484	Mexico	MEX	842	USA	USA								03	FISH,CRUSTACEANS,MOLLUSC	1	No Quantity							509309183			0
S3	2009	2009	2009	2	0	2	Export	484	Mexico	MEX	858	Uruguay	URY								03	FISH,CRUSTACEANS,MOLLUSC	1	No Quantity							111252			0
S3	2009	2009	2009	2	0	2	Export	484	Mexico	MEX	862	Venezuela	VEN								03	FISH,CRUSTACEANS,MOLLUSC	1	No Quantity							5455401			0
S3	2009	2009	2009	2	0	2	Export	484	Mexico	MEX	882	Samoa	WSM								03	FISH,CRUSTACEANS,MOLLUSC	1	No Quantity							26094			0
S3	2009	2009	2009	2	0	2	Export	480	Mauritius	MUS	0	World	WLD								04	CEREALS,CEREAL PREPRTNS.	1	No Quantity							18915052			0
S3	2009	2009	2009	2	0	2	Export	480	Mauritius	MUS	36	Australia	AUS								04	CEREALS,CEREAL PREPRTNS.	1	No Quantity							7599			0
S3	2009	2009	2009	2	0	2	Export	480	Mauritius	MUS	40	Austria	AUT								04	CEREALS,CEREAL PREPRTNS.	1	No Quantity							1118			0
S3	2009	2009	2009	2	0	2	Export	480	Mauritius	MUS	174	Comoros	COM								04	CEREALS,CEREAL PREPRTNS.	1	No Quantity							638266			0
S3	2009	2009	2009	2	0	2	Export	480	Mauritius	MUS	175	Mayotte	MYT								04	CEREALS,CEREAL PREPRTNS.	1	No Quantity							1068659			0
S3	2009	2009	2009	2	0	2	Export	480	Mauritius	MUS	251	France	FRA								04	CEREALS,CEREAL PREPRTNS.	1	No Quantity							1668548			0
S3	2009	2009	2009	2	0	2	Export	480	Mauritius	MUS	372	Ireland	IRL								04	CEREALS,CEREAL PREPRTNS.	1	No Quantity							24140			0
S3	2009	2009	2009	2	0	2	Export	480	Mauritius	MUS	381	Italy	ITA								04	CEREALS,CEREAL PREPRTNS.	1	No Quantity							759608			0
S3	2009	2009	2009	2	0	2	Export	480	Mauritius	MUS	404	Kenya	KEN								04	CEREALS,CEREAL PREPRTNS.	1	No Quantity							94302			0
S3	2009	2009	2009	2	0	2	Export	480	Mauritius	MUS	450	Madagascar	MDG								04	CEREALS,CEREAL PREPRTNS.	1	No Quantity							12033357			0
S3	2009	2009	2009	2	0	2	Export	480	Mauritius	MUS	490	Other Asia, nes									04	CEREALS,CEREAL PREPRTNS.	1	No Quantity							3237			0
S3	2009	2009	2009	2	0	2	Export	480	Mauritius	MUS	528	Netherlands	NLD								04	CEREALS,CEREAL PREPRTNS.	1	No Quantity							170			0
S3	2009	2009	2009	2	0	2	Export	480	Mauritius	MUS	643	Russian Federation	RUS								04	CEREALS,CEREAL PREPRTNS.	1	No Quantity							92386			0
S3	2009	2009	2009	2	0	2	Export	480	Mauritius	MUS	690	Seychelles	SYC								04	CEREALS,CEREAL PREPRTNS.	1	No Quantity							1958329			0
S3	2009	2009	2009	2	0	2	Export	480	Mauritius	MUS	710	South Africa	ZAF								04	CEREALS,CEREAL PREPRTNS.	1	No Quantity							172397			0
S3	2009	2009	2009	2	0	2	Export	480	Mauritius	MUS	716	Zimbabwe	ZWE								04	CEREALS,CEREAL PREPRTNS.	1	No Quantity							172780			0
S3	2009	2009	2009	2	0	2	Export	480	Mauritius	MUS	724	Spain	ESP								04	CEREALS,CEREAL PREPRTNS.	1	No Quantity							1724			0
S3	2009	2009	2009	2	0	2	Export	480	Mauritius	MUS	784	United Arab Emirates	ARE								04	CEREALS,CEREAL PREPRTNS.	1	No Quantity							7247			0
S3	2009	2009	2009	2	0	2	Export	480	Mauritius	MUS	792	Turkey	TUR								04	CEREALS,CEREAL PREPRTNS.	1	No Quantity							86033			0
S3	2009	2009	2009	2	0	2	Export	480	Mauritius	MUS	800	Uganda	UGA								04	CEREALS,CEREAL PREPRTNS.	1	No Quantity							9443			0
S3	2009	2009	2009	2	0	2	Export	480	Mauritius	MUS	826	United Kingdom	GBR								04	CEREALS,CEREAL PREPRTNS.	1	No Quantity							33003			0
S3	2009	2009	2009	2	0	2	Export	480	Mauritius	MUS	894	Zambia	ZMB								04	CEREALS,CEREAL PREPRTNS.	1	No Quantity							82707			0
S3	2009	2009	2009	2	0	2	Export	484	Mexico	MEX	0	World	WLD								04	CEREALS,CEREAL PREPRTNS.	1	No Quantity							1169063407			0
S3	2009	2009	2009	2	0	2	Export	484	Mexico	MEX	12	Algeria	DZA								04	CEREALS,CEREAL PREPRTNS.	1	No Quantity							149050239			0
S3	2009	2009	2009	2	0	2	Export	484	Mexico	MEX	24	Angola	AGO								04	CEREALS,CEREAL PREPRTNS.	1	No Quantity							754800			0
S3	2009	2009	2009	2	0	2	Export	484	Mexico	MEX	28	Antigua and Barbuda	ATG								04	CEREALS,CEREAL PREPRTNS.	1	No Quantity							269727			0
S3	2009	2009	2009	2	0	2	Export	484	Mexico	MEX	32	Argentina	ARG								04	CEREALS,CEREAL PREPRTNS.	1	No Quantity							472242			0
S3	2009	2009	2009	2	0	2	Export	484	Mexico	MEX	36	Australia	AUS								04	CEREALS,CEREAL PREPRTNS.	1	No Quantity							9835			0
S3	2009	2009	2009	2	0	2	Export	484	Mexico	MEX	40	Austria	AUT								04	CEREALS,CEREAL PREPRTNS.	1	No Quantity							15737			0
S3	2009	2009	2009	2	0	2	Export	484	Mexico	MEX	44	Bahamas	BHS								04	CEREALS,CEREAL PREPRTNS.	1	No Quantity							69615			0
S3	2009	2009	2009	2	0	2	Export	484	Mexico	MEX	52	Barbados	BRB								04	CEREALS,CEREAL PREPRTNS.	1	No Quantity							288587			0
S3	2009	2009	2009	2	0	2	Export	484	Mexico	MEX	68	Bolivia (Plurinational State of)	BOL								04	CEREALS,CEREAL PREPRTNS.	1	No Quantity							451029			0
S3	2009	2009	2009	2	0	2	Export	484	Mexico	MEX	76	Brazil	BRA								04	CEREALS,CEREAL PREPRTNS.	1	No Quantity							1099386			0
S3	2009	2009	2009	2	0	2	Export	484	Mexico	MEX	84	Belize	BLZ								04	CEREALS,CEREAL PREPRTNS.	1	No Quantity							1838965			0
S3	2009	2009	2009	2	0	2	Export	484	Mexico	MEX	100	Bulgaria	BGR								04	CEREALS,CEREAL PREPRTNS.	1	No Quantity							339			0
S3	2009	2009	2009	2	0	2	Export	484	Mexico	MEX	124	Canada	CAN								04	CEREALS,CEREAL PREPRTNS.	1	No Quantity							1017015			0
S3	2009	2009	2009	2	0	2	Export	484	Mexico	MEX	152	Chile	CHL								04	CEREALS,CEREAL PREPRTNS.	1	No Quantity							5771203			0
S3	2009	2009	2009	2	0	2	Export	484	Mexico	MEX	156	China	CHN								04	CEREALS,CEREAL PREPRTNS.	1	No Quantity							148			0
S3	2009	2009	2009	2	0	2	Export	484	Mexico	MEX	170	Colombia	COL								04	CEREALS,CEREAL PREPRTNS.	1	No Quantity							31567060			0
S3	2009	2009	2009	2	0	2	Export	484	Mexico	MEX	188	Costa Rica	CRI								04	CEREALS,CEREAL PREPRTNS.	1	No Quantity							8157251			0
S3	2009	2009	2009	2	0	2	Export	484	Mexico	MEX	192	Cuba	CUB								04	CEREALS,CEREAL PREPRTNS.	1	No Quantity							4236923			0
S3	2009	2009	2009	2	0	2	Export	484	Mexico	MEX	212	Dominica	DMA								04	CEREALS,CEREAL PREPRTNS.	1	No Quantity							63425			0
S3	2009	2009	2009	2	0	2	Export	484	Mexico	MEX	214	Dominican Rep.	DOM								04	CEREALS,CEREAL PREPRTNS.	1	No Quantity							6360113			0
S3	2009	2009	2009	2	0	2	Export	484	Mexico	MEX	218	Ecuador	ECU								04	CEREALS,CEREAL PREPRTNS.	1	No Quantity							4073896			0
S3	2009	2009	2009	2	0	2	Export	484	Mexico	MEX	222	El Salvador	SLV								04	CEREALS,CEREAL PREPRTNS.	1	No Quantity							6102648			0
S3	2009	2009	2009	2	0	2	Export	484	Mexico	MEX	226	Equatorial Guinea	GNQ								04	CEREALS,CEREAL PREPRTNS.	1	No Quantity							33392			0
S3	2009	2009	2009	2	0	2	Export	484	Mexico	MEX	231	Ethiopia	ETH								04	CEREALS,CEREAL PREPRTNS.	1	No Quantity							69			0
S3	2009	2009	2009	2	0	2	Export	484	Mexico	MEX	251	France	FRA								04	CEREALS,CEREAL PREPRTNS.	1	No Quantity							1151307			0
S3	2009	2009	2009	2	0	2	Export	484	Mexico	MEX	276	Germany	DEU								04	CEREALS,CEREAL PREPRTNS.	1	No Quantity							24552			0
S3	2009	2009	2009	2	0	2	Export	484	Mexico	MEX	300	Greece	GRC								04	CEREALS,CEREAL PREPRTNS.	1	No Quantity							39			0
S3	2009	2009	2009	2	0	2	Export	484	Mexico	MEX	308	Grenada	GRD								04	CEREALS,CEREAL PREPRTNS.	1	No Quantity							62309			0
S3	2009	2009	2009	2	0	2	Export	484	Mexico	MEX	320	Guatemala	GTM								04	CEREALS,CEREAL PREPRTNS.	1	No Quantity							34774606			0
S3	2009	2009	2009	2	0	2	Export	484	Mexico	MEX	328	Guyana	GUY								04	CEREALS,CEREAL PREPRTNS.	1	No Quantity							743085			0
S3	2009	2009	2009	2	0	2	Export	484	Mexico	MEX	332	Haiti	HTI								04	CEREALS,CEREAL PREPRTNS.	1	No Quantity							6978973			0
S3	2009	2009	2009	2	0	2	Export	484	Mexico	MEX	340	Honduras	HND								04	CEREALS,CEREAL PREPRTNS.	1	No Quantity							8557238			0
S3	2009	2009	2009	2	0	2	Export	484	Mexico	MEX	344	China, Hong Kong SAR	HKG								04	CEREALS,CEREAL PREPRTNS.	1	No Quantity							71063			0
S3	2009	2009	2009	2	0	2	Export	484	Mexico	MEX	348	Hungary	HUN								04	CEREALS,CEREAL PREPRTNS.	1	No Quantity							6079			0
S3	2009	2009	2009	2	0	2	Export	484	Mexico	MEX	364	Iran	IRN								04	CEREALS,CEREAL PREPRTNS.	1	No Quantity							42			0
S3	2009	2009	2009	2	0	2	Export	484	Mexico	MEX	376	Israel	ISR								04	CEREALS,CEREAL PREPRTNS.	1	No Quantity							986107			0
S3	2009	2009	2009	2	0	2	Export	484	Mexico	MEX	381	Italy	ITA								04	CEREALS,CEREAL PREPRTNS.	1	No Quantity							101288651			0
S3	2009	2009	2009	2	0	2	Export	484	Mexico	MEX	388	Jamaica	JAM								04	CEREALS,CEREAL PREPRTNS.	1	No Quantity							1820260			0
S3	2009	2009	2009	2	0	2	Export	484	Mexico	MEX	392	Japan	JPN								04	CEREALS,CEREAL PREPRTNS.	1	No Quantity							823			0
S3	2009	2009	2009	2	0	2	Export	484	Mexico	MEX	398	Kazakhstan	KAZ								04	CEREALS,CEREAL PREPRTNS.	1	No Quantity							11			0
S3	2009	2009	2009	2	0	2	Export	484	Mexico	MEX	404	Kenya	KEN								04	CEREALS,CEREAL PREPRTNS.	1	No Quantity							11			0
S3	2009	2009	2009	2	0	2	Export	484	Mexico	MEX	408	Dem. People's Rep. of Korea	PRK								04	CEREALS,CEREAL PREPRTNS.	1	No Quantity							65180			0
S3	2009	2009	2009	2	0	2	Export	484	Mexico	MEX	434	Libya	LBY								04	CEREALS,CEREAL PREPRTNS.	1	No Quantity							5968496			0
S3	2009	2009	2009	2	0	2	Export	484	Mexico	MEX	490	Other Asia, nes									04	CEREALS,CEREAL PREPRTNS.	1	No Quantity							15971			0
S3	2009	2009	2009	2	0	2	Export	484	Mexico	MEX	504	Morocco	MAR								04	CEREALS,CEREAL PREPRTNS.	1	No Quantity							11			0
S3	2009	2009	2009	2	0	2	Export	484	Mexico	MEX	508	Mozambique	MOZ								04	CEREALS,CEREAL PREPRTNS.	1	No Quantity							22			0
S3	2009	2009	2009	2	0	2	Export	484	Mexico	MEX	524	Nepal	NPL								04	CEREALS,CEREAL PREPRTNS.	1	No Quantity							58			0
S3	2009	2009	2009	2	0	2	Export	484	Mexico	MEX	528	Netherlands	NLD								04	CEREALS,CEREAL PREPRTNS.	1	No Quantity							197387			0
S3	2009	2009	2009	2	0	2	Export	484	Mexico	MEX	530	Neth. Antilles	ANT								04	CEREALS,CEREAL PREPRTNS.	1	No Quantity							324092			0
S3	2009	2009	2009	2	0	2	Export	484	Mexico	MEX	533	Aruba	ABW								04	CEREALS,CEREAL PREPRTNS.	1	No Quantity							160668			0
S3	2009	2009	2009	2	0	2	Export	484	Mexico	MEX	558	Nicaragua	NIC								04	CEREALS,CEREAL PREPRTNS.	1	No Quantity							5149881			0
S3	2009	2009	2009	2	0	2	Export	484	Mexico	MEX	566	Nigeria	NGA								04	CEREALS,CEREAL PREPRTNS.	1	No Quantity							38			0
S3	2009	2009	2009	2	0	2	Export	484	Mexico	MEX	579	Norway	NOR								04	CEREALS,CEREAL PREPRTNS.	1	No Quantity							73			0
S3	2009	2009	2009	2	0	2	Export	484	Mexico	MEX	583	FS Micronesia	FSM								04	CEREALS,CEREAL PREPRTNS.	1	No Quantity							3943			0
S3	2009	2009	2009	2	0	2	Export	484	Mexico	MEX	586	Pakistan	PAK								04	CEREALS,CEREAL PREPRTNS.	1	No Quantity							653			0
S3	2009	2009	2009	2	0	2	Export	484	Mexico	MEX	591	Panama	PAN								04	CEREALS,CEREAL PREPRTNS.	1	No Quantity							8488803			0
S3	2009	2009	2009	2	0	2	Export	484	Mexico	MEX	600	Paraguay	PRY								04	CEREALS,CEREAL PREPRTNS.	1	No Quantity							188422			0
S3	2009	2009	2009	2	0	2	Export	484	Mexico	MEX	604	Peru	PER								04	CEREALS,CEREAL PREPRTNS.	1	No Quantity							4859854			0
S3	2009	2009	2009	2	0	2	Export	484	Mexico	MEX	662	Saint Lucia	LCA								04	CEREALS,CEREAL PREPRTNS.	1	No Quantity							25383			0
S3	2009	2009	2009	2	0	2	Export	484	Mexico	MEX	674	San Marino	SMR								04	CEREALS,CEREAL PREPRTNS.	1	No Quantity							10873			0
S3	2009	2009	2009	2	0	2	Export	484	Mexico	MEX	688	Serbia	SRB								04	CEREALS,CEREAL PREPRTNS.	1	No Quantity							77			0
S3	2009	2009	2009	2	0	2	Export	484	Mexico	MEX	699	India	IND								04	CEREALS,CEREAL PREPRTNS.	1	No Quantity							82			0
S3	2009	2009	2009	2	0	2	Export	484	Mexico	MEX	702	Singapore	SGP								04	CEREALS,CEREAL PREPRTNS.	1	No Quantity							1650			0
S3	2009	2009	2009	2	0	2	Export	484	Mexico	MEX	710	South Africa	ZAF								04	CEREALS,CEREAL PREPRTNS.	1	No Quantity							678			0
S3	2009	2009	2009	2	0	2	Export	484	Mexico	MEX	724	Spain	ESP								04	CEREALS,CEREAL PREPRTNS.	1	No Quantity							79679			0
S3	2009	2009	2009	2	0	2	Export	484	Mexico	MEX	740	Suriname	SUR								04	CEREALS,CEREAL PREPRTNS.	1	No Quantity							33832			0
S3	2009	2009	2009	2	0	2	Export	484	Mexico	MEX	752	Sweden	SWE								04	CEREALS,CEREAL PREPRTNS.	1	No Quantity							987			0
S3	2009	2009	2009	2	0	2	Export	484	Mexico	MEX	757	Switzerland	CHE								04	CEREALS,CEREAL PREPRTNS.	1	No Quantity							18465			0
S3	2009	2009	2009	2	0	2	Export	484	Mexico	MEX	760	Syria	SYR								04	CEREALS,CEREAL PREPRTNS.	1	No Quantity							14			0
S3	2009	2009	2009	2	0	2	Export	484	Mexico	MEX	764	Thailand	THA								04	CEREALS,CEREAL PREPRTNS.	1	No Quantity							51			0
S3	2009	2009	2009	2	0	2	Export	484	Mexico	MEX	780	Trinidad and Tobago	TTO								04	CEREALS,CEREAL PREPRTNS.	1	No Quantity							4942257			0
S3	2009	2009	2009	2	0	2	Export	484	Mexico	MEX	788	Tunisia	TUN								04	CEREALS,CEREAL PREPRTNS.	1	No Quantity							4224000			0
S3	2009	2009	2009	2	0	2	Export	484	Mexico	MEX	792	Turkey	TUR								04	CEREALS,CEREAL PREPRTNS.	1	No Quantity							13			0
S3	2009	2009	2009	2	0	2	Export	484	Mexico	MEX	818	Egypt	EGY								04	CEREALS,CEREAL PREPRTNS.	1	No Quantity							35			0
S3	2009	2009	2009	2	0	2	Export	484	Mexico	MEX	826	United Kingdom	GBR								04	CEREALS,CEREAL PREPRTNS.	1	No Quantity							111465			0
S3	2009	2009	2009	2	0	2	Export	484	Mexico	MEX	842	USA	USA								04	CEREALS,CEREAL PREPRTNS.	1	No Quantity							689983496			0
S3	2009	2009	2009	2	0	2	Export	484	Mexico	MEX	858	Uruguay	URY								04	CEREALS,CEREAL PREPRTNS.	1	No Quantity							472190			0
S3	2009	2009	2009	2	0	2	Export	484	Mexico	MEX	862	Venezuela	VEN								04	CEREALS,CEREAL PREPRTNS.	1	No Quantity							65379563			0
S3	2009	2009	2009	2	0	2	Export	484	Mexico	MEX	887	Yemen	YEM								04	CEREALS,CEREAL PREPRTNS.	1	No Quantity							7			0
S3	2009	2009	2009	2	0	2	Export	484	Mexico	MEX	899	Areas, nes									04	CEREALS,CEREAL PREPRTNS.	1	No Quantity							186258			0
S3	2009	2009	2009	2	0	2	Export	480	Mauritius	MUS	0	World	WLD								05	VEGETABLES AND FRUIT	1	No Quantity							3341187			0
S3	2009	2009	2009	2	0	2	Export	480	Mauritius	MUS	36	Australia	AUS								05	VEGETABLES AND FRUIT	1	No Quantity							4305			0
S3	2009	2009	2009	2	0	2	Export	480	Mauritius	MUS	56	Belgium	BEL								05	VEGETABLES AND FRUIT	1	No Quantity							61812			0
S3	2009	2009	2009	2	0	2	Export	480	Mauritius	MUS	124	Canada	CAN								05	VEGETABLES AND FRUIT	1	No Quantity							21275			0
S3	2009	2009	2009	2	0	2	Export	480	Mauritius	MUS	156	China	CHN								05	VEGETABLES AND FRUIT	1	No Quantity							9453			0
S3	2009	2009	2009	2	0	2	Export	480	Mauritius	MUS	174	Comoros	COM								05	VEGETABLES AND FRUIT	1	No Quantity							35290			0
S3	2009	2009	2009	2	0	2	Export	480	Mauritius	MUS	175	Mayotte	MYT								05	VEGETABLES AND FRUIT	1	No Quantity							30112			0
S3	2009	2009	2009	2	0	2	Export	480	Mauritius	MUS	251	France	FRA								05	VEGETABLES AND FRUIT	1	No Quantity							1825854			0
S3	2009	2009	2009	2	0	2	Export	480	Mauritius	MUS	276	Germany	DEU								05	VEGETABLES AND FRUIT	1	No Quantity							178			0
S3	2009	2009	2009	2	0	2	Export	480	Mauritius	MUS	344	China, Hong Kong SAR	HKG								05	VEGETABLES AND FRUIT	1	No Quantity							4478			0
S3	2009	2009	2009	2	0	2	Export	480	Mauritius	MUS	372	Ireland	IRL								05	VEGETABLES AND FRUIT	1	No Quantity							284			0
S3	2009	2009	2009	2	0	2	Export	480	Mauritius	MUS	381	Italy	ITA								05	VEGETABLES AND FRUIT	1	No Quantity							170832			0
S3	2009	2009	2009	2	0	2	Export	480	Mauritius	MUS	404	Kenya	KEN								05	VEGETABLES AND FRUIT	1	No Quantity							2704			0
S3	2009	2009	2009	2	0	2	Export	480	Mauritius	MUS	442	Luxembourg	LUX								05	VEGETABLES AND FRUIT	1	No Quantity							82			0
S3	2009	2009	2009	2	0	2	Export	480	Mauritius	MUS	450	Madagascar	MDG								05	VEGETABLES AND FRUIT	1	No Quantity							129184			0
S3	2009	2009	2009	2	0	2	Export	480	Mauritius	MUS	490	Other Asia, nes									05	VEGETABLES AND FRUIT	1	No Quantity							2181			0
S3	2009	2009	2009	2	0	2	Export	480	Mauritius	MUS	528	Netherlands	NLD								05	VEGETABLES AND FRUIT	1	No Quantity							257334			0
S3	2009	2009	2009	2	0	2	Export	480	Mauritius	MUS	690	Seychelles	SYC								05	VEGETABLES AND FRUIT	1	No Quantity							90383			0
S3	2009	2009	2009	2	0	2	Export	480	Mauritius	MUS	702	Singapore	SGP								05	VEGETABLES AND FRUIT	1	No Quantity							26660			0
S3	2009	2009	2009	2	0	2	Export	480	Mauritius	MUS	710	South Africa	ZAF								05	VEGETABLES AND FRUIT	1	No Quantity							18299			0
S3	2009	2009	2009	2	0	2	Export	480	Mauritius	MUS	724	Spain	ESP								05	VEGETABLES AND FRUIT	1	No Quantity							1968			0
S3	2009	2009	2009	2	0	2	Export	480	Mauritius	MUS	757	Switzerland	CHE								05	VEGETABLES AND FRUIT	1	No Quantity							230436			0
S3	2009	2009	2009	2	0	2	Export	480	Mauritius	MUS	784	United Arab Emirates	ARE								05	VEGETABLES AND FRUIT	1	No Quantity							33981			0
S3	2009	2009	2009	2	0	2	Export	480	Mauritius	MUS	826	United Kingdom	GBR								05	VEGETABLES AND FRUIT	1	No Quantity							371295			0
S3	2009	2009	2009	2	0	2	Export	480	Mauritius	MUS	842	USA	USA								05	VEGETABLES AND FRUIT	1	No Quantity							10491			0
S3	2009	2009	2009	2	0	2	Export	480	Mauritius	MUS	894	Zambia	ZMB								05	VEGETABLES AND FRUIT	1	No Quantity							2316			0
S3	2009	2009	2009	2	0	2	Export	484	Mexico	MEX	0	World	WLD								05	VEGETABLES AND FRUIT	1	No Quantity							6648861920			0
S3	2009	2009	2009	2	0	2	Export	484	Mexico	MEX	12	Algeria	DZA								05	VEGETABLES AND FRUIT	1	No Quantity							20943359			0
S3	2009	2009	2009	2	0	2	Export	484	Mexico	MEX	24	Angola	AGO								05	VEGETABLES AND FRUIT	1	No Quantity							614622			0
S3	2009	2009	2009	2	0	2	Export	484	Mexico	MEX	32	Argentina	ARG								05	VEGETABLES AND FRUIT	1	No Quantity							1604521			0
S3	2009	2009	2009	2	0	2	Export	484	Mexico	MEX	36	Australia	AUS								05	VEGETABLES AND FRUIT	1	No Quantity							6452340			0
S3	2009	2009	2009	2	0	2	Export	484	Mexico	MEX	40	Austria	AUT								05	VEGETABLES AND FRUIT	1	No Quantity							577151			0
S3	2009	2009	2009	2	0	2	Export	484	Mexico	MEX	44	Bahamas	BHS								05	VEGETABLES AND FRUIT	1	No Quantity							466581			0
S3	2009	2009	2009	2	0	2	Export	484	Mexico	MEX	48	Bahrain	BHR								05	VEGETABLES AND FRUIT	1	No Quantity							111225			0
S3	2009	2009	2009	2	0	2	Export	484	Mexico	MEX	52	Barbados	BRB								05	VEGETABLES AND FRUIT	1	No Quantity							1886			0
S3	2009	2009	2009	2	0	2	Export	484	Mexico	MEX	56	Belgium	BEL								05	VEGETABLES AND FRUIT	1	No Quantity							7068471			0
S3	2009	2009	2009	2	0	2	Export	484	Mexico	MEX	68	Bolivia (Plurinational State of)	BOL								05	VEGETABLES AND FRUIT	1	No Quantity							210694			0
S3	2009	2009	2009	2	0	2	Export	484	Mexico	MEX	76	Brazil	BRA								05	VEGETABLES AND FRUIT	1	No Quantity							4561941			0
S3	2009	2009	2009	2	0	2	Export	484	Mexico	MEX	84	Belize	BLZ								05	VEGETABLES AND FRUIT	1	No Quantity							3796459			0
S3	2009	2009	2009	2	0	2	Export	484	Mexico	MEX	92	Br. Virgin Isds	VGB								05	VEGETABLES AND FRUIT	1	No Quantity							20233			0
S3	2009	2009	2009	2	0	2	Export	484	Mexico	MEX	100	Bulgaria	BGR								05	VEGETABLES AND FRUIT	1	No Quantity							7607			0
S3	2009	2009	2009	2	0	2	Export	484	Mexico	MEX	124	Canada	CAN								05	VEGETABLES AND FRUIT	1	No Quantity							103976253			0
S3	2009	2009	2009	2	0	2	Export	484	Mexico	MEX	144	Sri Lanka	LKA								05	VEGETABLES AND FRUIT	1	No Quantity							821917			0
S3	2009	2009	2009	2	0	2	Export	484	Mexico	MEX	152	Chile	CHL								05	VEGETABLES AND FRUIT	1	No Quantity							3853701			0
S3	2009	2009	2009	2	0	2	Export	484	Mexico	MEX	156	China	CHN								05	VEGETABLES AND FRUIT	1	No Quantity							2624492			0
S3	2009	2009	2009	2	0	2	Export	484	Mexico	MEX	170	Colombia	COL								05	VEGETABLES AND FRUIT	1	No Quantity							7673407			0
S3	2009	2009	2009	2	0	2	Export	484	Mexico	MEX	184	Cook Isds	COK								05	VEGETABLES AND FRUIT	1	No Quantity							13505			0
S3	2009	2009	2009	2	0	2	Export	484	Mexico	MEX	188	Costa Rica	CRI								05	VEGETABLES AND FRUIT	1	No Quantity							18116675			0
S3	2009	2009	2009	2	0	2	Export	484	Mexico	MEX	191	Croatia	HRV								05	VEGETABLES AND FRUIT	1	No Quantity							21510			0
S3	2009	2009	2009	2	0	2	Export	484	Mexico	MEX	192	Cuba	CUB								05	VEGETABLES AND FRUIT	1	No Quantity							918632			0
S3	2009	2009	2009	2	0	2	Export	484	Mexico	MEX	196	Cyprus	CYP								05	VEGETABLES AND FRUIT	1	No Quantity							119651			0
S3	2009	2009	2009	2	0	2	Export	484	Mexico	MEX	203	Czechia	CZE								05	VEGETABLES AND FRUIT	1	No Quantity							1108337			0
S3	2009	2009	2009	2	0	2	Export	484	Mexico	MEX	208	Denmark	DNK								05	VEGETABLES AND FRUIT	1	No Quantity							2102789			0
S3	2009	2009	2009	2	0	2	Export	484	Mexico	MEX	214	Dominican Rep.	DOM								05	VEGETABLES AND FRUIT	1	No Quantity							2020045			0
S3	2009	2009	2009	2	0	2	Export	484	Mexico	MEX	218	Ecuador	ECU								05	VEGETABLES AND FRUIT	1	No Quantity							831303			0
S3	2009	2009	2009	2	0	2	Export	484	Mexico	MEX	222	El Salvador	SLV								05	VEGETABLES AND FRUIT	1	No Quantity							26439947			0
S3	2009	2009	2009	2	0	2	Export	484	Mexico	MEX	246	Finland	FIN								05	VEGETABLES AND FRUIT	1	No Quantity							367859			0
S3	2009	2009	2009	2	0	2	Export	484	Mexico	MEX	251	France	FRA								05	VEGETABLES AND FRUIT	1	No Quantity							20625998			0
S3	2009	2009	2009	2	0	2	Export	484	Mexico	MEX	276	Germany	DEU								05	VEGETABLES AND FRUIT	1	No Quantity							11415749			0
S3	2009	2009	2009	2	0	2	Export	484	Mexico	MEX	288	Ghana	GHA								05	VEGETABLES AND FRUIT	1	No Quantity							20267			0
S3	2009	2009	2009	2	0	2	Export	484	Mexico	MEX	300	Greece	GRC								05	VEGETABLES AND FRUIT	1	No Quantity							3750061			0
S3	2009	2009	2009	2	0	2	Export	484	Mexico	MEX	320	Guatemala	GTM								05	VEGETABLES AND FRUIT	1	No Quantity							32664983			0
S3	2009	2009	2009	2	0	2	Export	484	Mexico	MEX	328	Guyana	GUY								05	VEGETABLES AND FRUIT	1	No Quantity							1346109			0
S3	2009	2009	2009	2	0	2	Export	484	Mexico	MEX	332	Haiti	HTI								05	VEGETABLES AND FRUIT	1	No Quantity							668728			0
S3	2009	2009	2009	2	0	2	Export	484	Mexico	MEX	340	Honduras	HND								05	VEGETABLES AND FRUIT	1	No Quantity							11461246			0
S3	2009	2009	2009	2	0	2	Export	484	Mexico	MEX	344	China, Hong Kong SAR	HKG								05	VEGETABLES AND FRUIT	1	No Quantity							43143095			0
S3	2009	2009	2009	2	0	2	Export	484	Mexico	MEX	348	Hungary	HUN								05	VEGETABLES AND FRUIT	1	No Quantity							35692			0
S3	2009	2009	2009	2	0	2	Export	484	Mexico	MEX	352	Iceland	ISL								05	VEGETABLES AND FRUIT	1	No Quantity							215			0
S3	2009	2009	2009	2	0	2	Export	484	Mexico	MEX	360	Indonesia	IDN								05	VEGETABLES AND FRUIT	1	No Quantity							97989			0
S3	2009	2009	2009	2	0	2	Export	484	Mexico	MEX	372	Ireland	IRL								05	VEGETABLES AND FRUIT	1	No Quantity							554109			0
S3	2009	2009	2009	2	0	2	Export	484	Mexico	MEX	376	Israel	ISR								05	VEGETABLES AND FRUIT	1	No Quantity							4804520			0
S3	2009	2009	2009	2	0	2	Export	484	Mexico	MEX	381	Italy	ITA								05	VEGETABLES AND FRUIT	1	No Quantity							19044386			0
S3	2009	2009	2009	2	0	2	Export	484	Mexico	MEX	388	Jamaica	JAM								05	VEGETABLES AND FRUIT	1	No Quantity							241418			0
S3	2009	2009	2009	2	0	2	Export	484	Mexico	MEX	392	Japan	JPN								05	VEGETABLES AND FRUIT	1	No Quantity							108172771			0
S3	2009	2009	2009	2	0	2	Export	484	Mexico	MEX	398	Kazakhstan	KAZ								05	VEGETABLES AND FRUIT	1	No Quantity							9730			0
S3	2009	2009	2009	2	0	2	Export	484	Mexico	MEX	400	Jordan	JOR								05	VEGETABLES AND FRUIT	1	No Quantity							316746			0
S3	2009	2009	2009	2	0	2	Export	484	Mexico	MEX	408	Dem. People's Rep. of Korea	PRK								05	VEGETABLES AND FRUIT	1	No Quantity							99008			0
S3	2009	2009	2009	2	0	2	Export	484	Mexico	MEX	410	Rep. of Korea	KOR								05	VEGETABLES AND FRUIT	1	No Quantity							3688837			0
S3	2009	2009	2009	2	0	2	Export	484	Mexico	MEX	414	Kuwait	KWT								05	VEGETABLES AND FRUIT	1	No Quantity							672559			0
S3	2009	2009	2009	2	0	2	Export	484	Mexico	MEX	422	Lebanon	LBN								05	VEGETABLES AND FRUIT	1	No Quantity							2552287			0
S3	2009	2009	2009	2	0	2	Export	484	Mexico	MEX	428	Latvia	LVA								05	VEGETABLES AND FRUIT	1	No Quantity							1412199			0
S3	2009	2009	2009	2	0	2	Export	484	Mexico	MEX	440	Lithuania	LTU								05	VEGETABLES AND FRUIT	1	No Quantity							392445			0
S3	2009	2009	2009	2	0	2	Export	484	Mexico	MEX	470	Malta	MLT								05	VEGETABLES AND FRUIT	1	No Quantity							26959			0
S3	2009	2009	2009	2	0	2	Export	484	Mexico	MEX	490	Other Asia, nes									05	VEGETABLES AND FRUIT	1	No Quantity							132296			0
S3	2009	2009	2009	2	0	2	Export	484	Mexico	MEX	528	Netherlands	NLD								05	VEGETABLES AND FRUIT	1	No Quantity							46487989			0
S3	2009	2009	2009	2	0	2	Export	484	Mexico	MEX	530	Neth. Antilles	ANT								05	VEGETABLES AND FRUIT	1	No Quantity							577572			0
S3	2009	2009	2009	2	0	2	Export	484	Mexico	MEX	533	Aruba	ABW								05	VEGETABLES AND FRUIT	1	No Quantity							669154			0
S3	2009	2009	2009	2	0	2	Export	484	Mexico	MEX	554	New Zealand	NZL								05	VEGETABLES AND FRUIT	1	No Quantity							269811			0
S3	2009	2009	2009	2	0	2	Export	484	Mexico	MEX	558	Nicaragua	NIC								05	VEGETABLES AND FRUIT	1	No Quantity							561797			0
S3	2009	2009	2009	2	0	2	Export	484	Mexico	MEX	566	Nigeria	NGA								05	VEGETABLES AND FRUIT	1	No Quantity							362			0
S3	2009	2009	2009	2	0	2	Export	484	Mexico	MEX	579	Norway	NOR								05	VEGETABLES AND FRUIT	1	No Quantity							44994			0
S3	2009	2009	2009	2	0	2	Export	484	Mexico	MEX	586	Pakistan	PAK								05	VEGETABLES AND FRUIT	1	No Quantity							170148			0
S3	2009	2009	2009	2	0	2	Export	484	Mexico	MEX	591	Panama	PAN								05	VEGETABLES AND FRUIT	1	No Quantity							1109350			0
S3	2009	2009	2009	2	0	2	Export	484	Mexico	MEX	600	Paraguay	PRY								05	VEGETABLES AND FRUIT	1	No Quantity							14409			0
S3	2009	2009	2009	2	0	2	Export	484	Mexico	MEX	604	Peru	PER								05	VEGETABLES AND FRUIT	1	No Quantity							1058463			0
S3	2009	2009	2009	2	0	2	Export	484	Mexico	MEX	608	Philippines	PHL								05	VEGETABLES AND FRUIT	1	No Quantity							162736			0
S3	2009	2009	2009	2	0	2	Export	484	Mexico	MEX	616	Poland	POL								05	VEGETABLES AND FRUIT	1	No Quantity							1194821			0
S3	2009	2009	2009	2	0	2	Export	484	Mexico	MEX	620	Portugal	PRT								05	VEGETABLES AND FRUIT	1	No Quantity							8260953			0
S3	2009	2009	2009	2	0	2	Export	484	Mexico	MEX	643	Russian Federation	RUS								05	VEGETABLES AND FRUIT	1	No Quantity							1474108			0
S3	2009	2009	2009	2	0	2	Export	484	Mexico	MEX	659	Saint Kitts and Nevis	KNA								05	VEGETABLES AND FRUIT	1	No Quantity							720			0
S3	2009	2009	2009	2	0	2	Export	484	Mexico	MEX	682	Saudi Arabia	SAU								05	VEGETABLES AND FRUIT	1	No Quantity							1305747			0
S3	2009	2009	2009	2	0	2	Export	484	Mexico	MEX	699	India	IND								05	VEGETABLES AND FRUIT	1	No Quantity							3693397			0
S3	2009	2009	2009	2	0	2	Export	484	Mexico	MEX	702	Singapore	SGP								05	VEGETABLES AND FRUIT	1	No Quantity							7813124			0
S3	2009	2009	2009	2	0	2	Export	484	Mexico	MEX	704	Viet Nam	VNM								05	VEGETABLES AND FRUIT	1	No Quantity							12862338			0
S3	2009	2009	2009	2	0	2	Export	484	Mexico	MEX	705	Slovenia	SVN								05	VEGETABLES AND FRUIT	1	No Quantity							40896			0
S3	2009	2009	2009	2	0	2	Export	484	Mexico	MEX	710	South Africa	ZAF								05	VEGETABLES AND FRUIT	1	No Quantity							109557			0
S3	2009	2009	2009	2	0	2	Export	484	Mexico	MEX	724	Spain	ESP								05	VEGETABLES AND FRUIT	1	No Quantity							45325615			0
S3	2009	2009	2009	2	0	2	Export	484	Mexico	MEX	740	Suriname	SUR								05	VEGETABLES AND FRUIT	1	No Quantity							502469			0
S3	2009	2009	2009	2	0	2	Export	484	Mexico	MEX	752	Sweden	SWE								05	VEGETABLES AND FRUIT	1	No Quantity							358396			0
S3	2009	2009	2009	2	0	2	Export	484	Mexico	MEX	757	Switzerland	CHE								05	VEGETABLES AND FRUIT	1	No Quantity							1414688			0
S3	2009	2009	2009	2	0	2	Export	484	Mexico	MEX	764	Thailand	THA								05	VEGETABLES AND FRUIT	1	No Quantity							82659			0
S3	2009	2009	2009	2	0	2	Export	484	Mexico	MEX	780	Trinidad and Tobago	TTO								05	VEGETABLES AND FRUIT	1	No Quantity							515668			0
S3	2009	2009	2009	2	0	2	Export	484	Mexico	MEX	784	United Arab Emirates	ARE								05	VEGETABLES AND FRUIT	1	No Quantity							1850728			0
S3	2009	2009	2009	2	0	2	Export	484	Mexico	MEX	788	Tunisia	TUN								05	VEGETABLES AND FRUIT	1	No Quantity							6215825			0
S3	2009	2009	2009	2	0	2	Export	484	Mexico	MEX	792	Turkey	TUR								05	VEGETABLES AND FRUIT	1	No Quantity							9685493			0
S3	2009	2009	2009	2	0	2	Export	484	Mexico	MEX	818	Egypt	EGY								05	VEGETABLES AND FRUIT	1	No Quantity							445012			0
S3	2009	2009	2009	2	0	2	Export	484	Mexico	MEX	826	United Kingdom	GBR								05	VEGETABLES AND FRUIT	1	No Quantity							18257297			0
S3	2009	2009	2009	2	0	2	Export	484	Mexico	MEX	842	USA	USA								05	VEGETABLES AND FRUIT	1	No Quantity							5961083341			0
S3	2009	2009	2009	2	0	2	Export	484	Mexico	MEX	858	Uruguay	URY								05	VEGETABLES AND FRUIT	1	No Quantity							270792			0
S3	2009	2009	2009	2	0	2	Export	484	Mexico	MEX	862	Venezuela	VEN								05	VEGETABLES AND FRUIT	1	No Quantity							30077061			0
S3	2009	2009	2009	2	0	2	Export	484	Mexico	MEX	899	Areas, nes									05	VEGETABLES AND FRUIT	1	No Quantity							96915			0
S3	2009	2009	2009	2	0	2	Export	480	Mauritius	MUS	0	World	WLD								06	SUGAR,SUGR.PREPTNS,HONEY	1	No Quantity							224320949			0
S3	2009	2009	2009	2	0	2	Export	480	Mauritius	MUS	36	Australia	AUS								06	SUGAR,SUGR.PREPTNS,HONEY	1	No Quantity							70531			0
S3	2009	2009	2009	2	0	2	Export	480	Mauritius	MUS	40	Austria	AUT								06	SUGAR,SUGR.PREPTNS,HONEY	1	No Quantity							2484108			0
S3	2009	2009	2009	2	0	2	Export	480	Mauritius	MUS	56	Belgium	BEL								06	SUGAR,SUGR.PREPTNS,HONEY	1	No Quantity							4898839			0
S3	2009	2009	2009	2	0	2	Export	480	Mauritius	MUS	70	Bosnia Herzegovina	BIH								06	SUGAR,SUGR.PREPTNS,HONEY	1	No Quantity							56500			0
S3	2009	2009	2009	2	0	2	Export	480	Mauritius	MUS	100	Bulgaria	BGR								06	SUGAR,SUGR.PREPTNS,HONEY	1	No Quantity							512185			0
S3	2009	2009	2009	2	0	2	Export	480	Mauritius	MUS	124	Canada	CAN								06	SUGAR,SUGR.PREPTNS,HONEY	1	No Quantity							22905			0
S3	2009	2009	2009	2	0	2	Export	480	Mauritius	MUS	174	Comoros	COM								06	SUGAR,SUGR.PREPTNS,HONEY	1	No Quantity							94246			0
S3	2009	2009	2009	2	0	2	Export	480	Mauritius	MUS	175	Mayotte	MYT								06	SUGAR,SUGR.PREPTNS,HONEY	1	No Quantity							68686			0
S3	2009	2009	2009	2	0	2	Export	480	Mauritius	MUS	191	Croatia	HRV								06	SUGAR,SUGR.PREPTNS,HONEY	1	No Quantity							109594			0
S3	2009	2009	2009	2	0	2	Export	480	Mauritius	MUS	203	Czechia	CZE								06	SUGAR,SUGR.PREPTNS,HONEY	1	No Quantity							235633			0
S3	2009	2009	2009	2	0	2	Export	480	Mauritius	MUS	208	Denmark	DNK								06	SUGAR,SUGR.PREPTNS,HONEY	1	No Quantity							90986			0
S3	2009	2009	2009	2	0	2	Export	480	Mauritius	MUS	251	France	FRA								06	SUGAR,SUGR.PREPTNS,HONEY	1	No Quantity							45591239			0
S3	2009	2009	2009	2	0	2	Export	480	Mauritius	MUS	276	Germany	DEU								06	SUGAR,SUGR.PREPTNS,HONEY	1	No Quantity							4605625			0
S3	2009	2009	2009	2	0	2	Export	480	Mauritius	MUS	300	Greece	GRC								06	SUGAR,SUGR.PREPTNS,HONEY	1	No Quantity							1299860			0
S3	2009	2009	2009	2	0	2	Export	480	Mauritius	MUS	344	China, Hong Kong SAR	HKG								06	SUGAR,SUGR.PREPTNS,HONEY	1	No Quantity							15049			0
S3	2009	2009	2009	2	0	2	Export	480	Mauritius	MUS	376	Israel	ISR								06	SUGAR,SUGR.PREPTNS,HONEY	1	No Quantity							60950			0
S3	2009	2009	2009	2	0	2	Export	480	Mauritius	MUS	381	Italy	ITA								06	SUGAR,SUGR.PREPTNS,HONEY	1	No Quantity							3196002			0
S3	2009	2009	2009	2	0	2	Export	480	Mauritius	MUS	404	Kenya	KEN								06	SUGAR,SUGR.PREPTNS,HONEY	1	No Quantity							1435277			0
S3	2009	2009	2009	2	0	2	Export	480	Mauritius	MUS	414	Kuwait	KWT								06	SUGAR,SUGR.PREPTNS,HONEY	1	No Quantity							37306			0
S3	2009	2009	2009	2	0	2	Export	480	Mauritius	MUS	450	Madagascar	MDG								06	SUGAR,SUGR.PREPTNS,HONEY	1	No Quantity							63174			0
S3	2009	2009	2009	2	0	2	Export	480	Mauritius	MUS	458	Malaysia	MYS								06	SUGAR,SUGR.PREPTNS,HONEY	1	No Quantity							12388			0
S3	2009	2009	2009	2	0	2	Export	480	Mauritius	MUS	512	Oman	OMN								06	SUGAR,SUGR.PREPTNS,HONEY	1	No Quantity							54204			0
S3	2009	2009	2009	2	0	2	Export	480	Mauritius	MUS	528	Netherlands	NLD								06	SUGAR,SUGR.PREPTNS,HONEY	1	No Quantity							6972807			0
S3	2009	2009	2009	2	0	2	Export	480	Mauritius	MUS	554	New Zealand	NZL								06	SUGAR,SUGR.PREPTNS,HONEY	1	No Quantity							24520			0
S3	2009	2009	2009	2	0	2	Export	480	Mauritius	MUS	616	Poland	POL								06	SUGAR,SUGR.PREPTNS,HONEY	1	No Quantity							972419			0
S3	2009	2009	2009	2	0	2	Export	480	Mauritius	MUS	620	Portugal	PRT								06	SUGAR,SUGR.PREPTNS,HONEY	1	No Quantity							30539929			0
S3	2009	2009	2009	2	0	2	Export	480	Mauritius	MUS	642	Romania	ROU								06	SUGAR,SUGR.PREPTNS,HONEY	1	No Quantity							2769886			0
S3	2009	2009	2009	2	0	2	Export	480	Mauritius	MUS	643	Russian Federation	RUS								06	SUGAR,SUGR.PREPTNS,HONEY	1	No Quantity							1368520			0
S3	2009	2009	2009	2	0	2	Export	480	Mauritius	MUS	682	Saudi Arabia	SAU								06	SUGAR,SUGR.PREPTNS,HONEY	1	No Quantity							62324			0
S3	2009	2009	2009	2	0	2	Export	480	Mauritius	MUS	690	Seychelles	SYC								06	SUGAR,SUGR.PREPTNS,HONEY	1	No Quantity							203261			0
S3	2009	2009	2009	2	0	2	Export	480	Mauritius	MUS	702	Singapore	SGP								06	SUGAR,SUGR.PREPTNS,HONEY	1	No Quantity							12835			0
S3	2009	2009	2009	2	0	2	Export	480	Mauritius	MUS	703	Slovakia	SVK								06	SUGAR,SUGR.PREPTNS,HONEY	1	No Quantity							54246			0
S3	2009	2009	2009	2	0	2	Export	480	Mauritius	MUS	710	South Africa	ZAF								06	SUGAR,SUGR.PREPTNS,HONEY	1	No Quantity							2184			0
S3	2009	2009	2009	2	0	2	Export	480	Mauritius	MUS	716	Zimbabwe	ZWE								06	SUGAR,SUGR.PREPTNS,HONEY	1	No Quantity							16905			0
S3	2009	2009	2009	2	0	2	Export	480	Mauritius	MUS	724	Spain	ESP								06	SUGAR,SUGR.PREPTNS,HONEY	1	No Quantity							17892			0
S3	2009	2009	2009	2	0	2	Export	480	Mauritius	MUS	752	Sweden	SWE								06	SUGAR,SUGR.PREPTNS,HONEY	1	No Quantity							344370			0
S3	2009	2009	2009	2	0	2	Export	480	Mauritius	MUS	757	Switzerland	CHE								06	SUGAR,SUGR.PREPTNS,HONEY	1	No Quantity							46736			0
S3	2009	2009	2009	2	0	2	Export	480	Mauritius	MUS	784	United Arab Emirates	ARE								06	SUGAR,SUGR.PREPTNS,HONEY	1	No Quantity							62856			0
S3	2009	2009	2009	2	0	2	Export	480	Mauritius	MUS	807	North Macedonia	MKD								06	SUGAR,SUGR.PREPTNS,HONEY	1	No Quantity							40190			0
S3	2009	2009	2009	2	0	2	Export	480	Mauritius	MUS	818	Egypt	EGY								06	SUGAR,SUGR.PREPTNS,HONEY	1	No Quantity							76518			0
S3	2009	2009	2009	2	0	2	Export	480	Mauritius	MUS	826	United Kingdom	GBR								06	SUGAR,SUGR.PREPTNS,HONEY	1	No Quantity							115252883			0
S3	2009	2009	2009	2	0	2	Export	480	Mauritius	MUS	842	USA	USA								06	SUGAR,SUGR.PREPTNS,HONEY	1	No Quantity							438284			0
S3	2009	2009	2009	2	0	2	Export	480	Mauritius	MUS	894	Zambia	ZMB								06	SUGAR,SUGR.PREPTNS,HONEY	1	No Quantity							26096			0
S3	2009	2009	2009	2	0	2	Export	484	Mexico	MEX	0	World	WLD								06	SUGAR,SUGR.PREPTNS,HONEY	1	No Quantity							1166965708			0
S3	2009	2009	2009	2	0	2	Export	484	Mexico	MEX	8	Albania	ALB								06	SUGAR,SUGR.PREPTNS,HONEY	1	No Quantity							29207			0
S3	2009	2009	2009	2	0	2	Export	484	Mexico	MEX	32	Argentina	ARG								06	SUGAR,SUGR.PREPTNS,HONEY	1	No Quantity							311200			0
S3	2009	2009	2009	2	0	2	Export	484	Mexico	MEX	36	Australia	AUS								06	SUGAR,SUGR.PREPTNS,HONEY	1	No Quantity							1609400			0
S3	2009	2009	2009	2	0	2	Export	484	Mexico	MEX	40	Austria	AUT								06	SUGAR,SUGR.PREPTNS,HONEY	1	No Quantity							132056			0
S3	2009	2009	2009	2	0	2	Export	484	Mexico	MEX	48	Bahrain	BHR								06	SUGAR,SUGR.PREPTNS,HONEY	1	No Quantity							125925			0
S3	2009	2009	2009	2	0	2	Export	484	Mexico	MEX	56	Belgium	BEL								06	SUGAR,SUGR.PREPTNS,HONEY	1	No Quantity							2425380			0
S3	2009	2009	2009	2	0	2	Export	484	Mexico	MEX	68	Bolivia (Plurinational State of)	BOL								06	SUGAR,SUGR.PREPTNS,HONEY	1	No Quantity							90172			0
S3	2009	2009	2009	2	0	2	Export	484	Mexico	MEX	76	Brazil	BRA								06	SUGAR,SUGR.PREPTNS,HONEY	1	No Quantity							644010			0
S3	2009	2009	2009	2	0	2	Export	484	Mexico	MEX	84	Belize	BLZ								06	SUGAR,SUGR.PREPTNS,HONEY	1	No Quantity							166944			0
S3	2009	2009	2009	2	0	2	Export	484	Mexico	MEX	100	Bulgaria	BGR								06	SUGAR,SUGR.PREPTNS,HONEY	1	No Quantity							19646			0
S3	2009	2009	2009	2	0	2	Export	484	Mexico	MEX	124	Canada	CAN								06	SUGAR,SUGR.PREPTNS,HONEY	1	No Quantity							7112659			0
S3	2009	2009	2009	2	0	2	Export	484	Mexico	MEX	152	Chile	CHL								06	SUGAR,SUGR.PREPTNS,HONEY	1	No Quantity							816216			0
S3	2009	2009	2009	2	0	2	Export	484	Mexico	MEX	156	China	CHN								06	SUGAR,SUGR.PREPTNS,HONEY	1	No Quantity							466759			0
S3	2009	2009	2009	2	0	2	Export	484	Mexico	MEX	170	Colombia	COL								06	SUGAR,SUGR.PREPTNS,HONEY	1	No Quantity							10534819			0
S3	2009	2009	2009	2	0	2	Export	484	Mexico	MEX	188	Costa Rica	CRI								06	SUGAR,SUGR.PREPTNS,HONEY	1	No Quantity							6484964			0
S3	2009	2009	2009	2	0	2	Export	484	Mexico	MEX	192	Cuba	CUB								06	SUGAR,SUGR.PREPTNS,HONEY	1	No Quantity							193949			0
S3	2009	2009	2009	2	0	2	Export	484	Mexico	MEX	203	Czechia	CZE								06	SUGAR,SUGR.PREPTNS,HONEY	1	No Quantity							157469			0
S3	2009	2009	2009	2	0	2	Export	484	Mexico	MEX	208	Denmark	DNK								06	SUGAR,SUGR.PREPTNS,HONEY	1	No Quantity							58524			0
S3	2009	2009	2009	2	0	2	Export	484	Mexico	MEX	214	Dominican Rep.	DOM								06	SUGAR,SUGR.PREPTNS,HONEY	1	No Quantity							5056490			0
S3	2009	2009	2009	2	0	2	Export	484	Mexico	MEX	218	Ecuador	ECU								06	SUGAR,SUGR.PREPTNS,HONEY	1	No Quantity							2670676			0
S3	2009	2009	2009	2	0	2	Export	484	Mexico	MEX	222	El Salvador	SLV								06	SUGAR,SUGR.PREPTNS,HONEY	1	No Quantity							7370056			0
S3	2009	2009	2009	2	0	2	Export	484	Mexico	MEX	251	France	FRA								06	SUGAR,SUGR.PREPTNS,HONEY	1	No Quantity							530689			0
S3	2009	2009	2009	2	0	2	Export	484	Mexico	MEX	276	Germany	DEU								06	SUGAR,SUGR.PREPTNS,HONEY	1	No Quantity							53217508			0
S3	2009	2009	2009	2	0	2	Export	484	Mexico	MEX	288	Ghana	GHA								06	SUGAR,SUGR.PREPTNS,HONEY	1	No Quantity							36337			0
S3	2009	2009	2009	2	0	2	Export	484	Mexico	MEX	300	Greece	GRC								06	SUGAR,SUGR.PREPTNS,HONEY	1	No Quantity							190053			0
S3	2009	2009	2009	2	0	2	Export	484	Mexico	MEX	320	Guatemala	GTM								06	SUGAR,SUGR.PREPTNS,HONEY	1	No Quantity							16051081			0
S3	2009	2009	2009	2	0	2	Export	484	Mexico	MEX	340	Honduras	HND								06	SUGAR,SUGR.PREPTNS,HONEY	1	No Quantity							5838082			0
S3	2009	2009	2009	2	0	2	Export	484	Mexico	MEX	344	China, Hong Kong SAR	HKG								06	SUGAR,SUGR.PREPTNS,HONEY	1	No Quantity							43350			0
S3	2009	2009	2009	2	0	2	Export	484	Mexico	MEX	376	Israel	ISR								06	SUGAR,SUGR.PREPTNS,HONEY	1	No Quantity							440977			0
S3	2009	2009	2009	2	0	2	Export	484	Mexico	MEX	381	Italy	ITA								06	SUGAR,SUGR.PREPTNS,HONEY	1	No Quantity							376484			0
S3	2009	2009	2009	2	0	2	Export	484	Mexico	MEX	388	Jamaica	JAM								06	SUGAR,SUGR.PREPTNS,HONEY	1	No Quantity							722633			0
S3	2009	2009	2009	2	0	2	Export	484	Mexico	MEX	392	Japan	JPN								06	SUGAR,SUGR.PREPTNS,HONEY	1	No Quantity							511283			0
S3	2009	2009	2009	2	0	2	Export	484	Mexico	MEX	408	Dem. People's Rep. of Korea	PRK								06	SUGAR,SUGR.PREPTNS,HONEY	1	No Quantity							29400			0
S3	2009	2009	2009	2	0	2	Export	484	Mexico	MEX	410	Rep. of Korea	KOR								06	SUGAR,SUGR.PREPTNS,HONEY	1	No Quantity							1612777			0
S3	2009	2009	2009	2	0	2	Export	484	Mexico	MEX	414	Kuwait	KWT								06	SUGAR,SUGR.PREPTNS,HONEY	1	No Quantity							220603			0
S3	2009	2009	2009	2	0	2	Export	484	Mexico	MEX	434	Libya	LBY								06	SUGAR,SUGR.PREPTNS,HONEY	1	No Quantity							13598			0
S3	2009	2009	2009	2	0	2	Export	484	Mexico	MEX	490	Other Asia, nes									06	SUGAR,SUGR.PREPTNS,HONEY	1	No Quantity							14697			0
S3	2009	2009	2009	2	0	2	Export	484	Mexico	MEX	496	Mongolia	MNG								06	SUGAR,SUGR.PREPTNS,HONEY	1	No Quantity							3880			0
S3	2009	2009	2009	2	0	2	Export	484	Mexico	MEX	528	Netherlands	NLD								06	SUGAR,SUGR.PREPTNS,HONEY	1	No Quantity							5554858			0
S3	2009	2009	2009	2	0	2	Export	484	Mexico	MEX	530	Neth. Antilles	ANT								06	SUGAR,SUGR.PREPTNS,HONEY	1	No Quantity							5			0
S3	2009	2009	2009	2	0	2	Export	484	Mexico	MEX	554	New Zealand	NZL								06	SUGAR,SUGR.PREPTNS,HONEY	1	No Quantity							127493			0
S3	2009	2009	2009	2	0	2	Export	484	Mexico	MEX	558	Nicaragua	NIC								06	SUGAR,SUGR.PREPTNS,HONEY	1	No Quantity							2665760			0
S3	2009	2009	2009	2	0	2	Export	484	Mexico	MEX	579	Norway	NOR								06	SUGAR,SUGR.PREPTNS,HONEY	1	No Quantity							3004			0
S3	2009	2009	2009	2	0	2	Export	484	Mexico	MEX	591	Panama	PAN								06	SUGAR,SUGR.PREPTNS,HONEY	1	No Quantity							2317414			0
S3	2009	2009	2009	2	0	2	Export	484	Mexico	MEX	604	Peru	PER								06	SUGAR,SUGR.PREPTNS,HONEY	1	No Quantity							37751			0
S3	2009	2009	2009	2	0	2	Export	484	Mexico	MEX	620	Portugal	PRT								06	SUGAR,SUGR.PREPTNS,HONEY	1	No Quantity							258888			0
S3	2009	2009	2009	2	0	2	Export	484	Mexico	MEX	642	Romania	ROU								06	SUGAR,SUGR.PREPTNS,HONEY	1	No Quantity							49229			0
S3	2009	2009	2009	2	0	2	Export	484	Mexico	MEX	682	Saudi Arabia	SAU								06	SUGAR,SUGR.PREPTNS,HONEY	1	No Quantity							6745834			0
S3	2009	2009	2009	2	0	2	Export	484	Mexico	MEX	699	India	IND								06	SUGAR,SUGR.PREPTNS,HONEY	1	No Quantity							1			0
S3	2009	2009	2009	2	0	2	Export	484	Mexico	MEX	702	Singapore	SGP								06	SUGAR,SUGR.PREPTNS,HONEY	1	No Quantity							32081			0
S3	2009	2009	2009	2	0	2	Export	484	Mexico	MEX	724	Spain	ESP								06	SUGAR,SUGR.PREPTNS,HONEY	1	No Quantity							674429			0
S3	2009	2009	2009	2	0	2	Export	484	Mexico	MEX	757	Switzerland	CHE								06	SUGAR,SUGR.PREPTNS,HONEY	1	No Quantity							6548512			0
S3	2009	2009	2009	2	0	2	Export	484	Mexico	MEX	764	Thailand	THA								06	SUGAR,SUGR.PREPTNS,HONEY	1	No Quantity							600			0
S3	2009	2009	2009	2	0	2	Export	484	Mexico	MEX	780	Trinidad and Tobago	TTO								06	SUGAR,SUGR.PREPTNS,HONEY	1	No Quantity							1181595			0
S3	2009	2009	2009	2	0	2	Export	484	Mexico	MEX	784	United Arab Emirates	ARE								06	SUGAR,SUGR.PREPTNS,HONEY	1	No Quantity							615747			0
S3	2009	2009	2009	2	0	2	Export	484	Mexico	MEX	792	Turkey	TUR								06	SUGAR,SUGR.PREPTNS,HONEY	1	No Quantity							65815			0
S3	2009	2009	2009	2	0	2	Export	484	Mexico	MEX	818	Egypt	EGY								06	SUGAR,SUGR.PREPTNS,HONEY	1	No Quantity							129421			0
S3	2009	2009	2009	2	0	2	Export	484	Mexico	MEX	826	United Kingdom	GBR								06	SUGAR,SUGR.PREPTNS,HONEY	1	No Quantity							16854242			0
S3	2009	2009	2009	2	0	2	Export	484	Mexico	MEX	842	USA	USA								06	SUGAR,SUGR.PREPTNS,HONEY	1	No Quantity							993723340			0
S3	2009	2009	2009	2	0	2	Export	484	Mexico	MEX	858	Uruguay	URY								06	SUGAR,SUGR.PREPTNS,HONEY	1	No Quantity							27753			0
S3	2009	2009	2009	2	0	2	Export	484	Mexico	MEX	862	Venezuela	VEN								06	SUGAR,SUGR.PREPTNS,HONEY	1	No Quantity							2450669			0
S3	2009	2009	2009	2	0	2	Export	484	Mexico	MEX	899	Areas, nes									06	SUGAR,SUGR.PREPTNS,HONEY	1	No Quantity							571314			0
S3	2009	2009	2009	2	0	2	Export	480	Mauritius	MUS	0	World	WLD								07	COFFEE,TEA,COCOA,SPICES	1	No Quantity							1596220			0
S3	2009	2009	2009	2	0	2	Export	480	Mauritius	MUS	36	Australia	AUS								07	COFFEE,TEA,COCOA,SPICES	1	No Quantity							3758			0
S3	2009	2009	2009	2	0	2	Export	480	Mauritius	MUS	40	Austria	AUT								07	COFFEE,TEA,COCOA,SPICES	1	No Quantity							1754			0
S3	2009	2009	2009	2	0	2	Export	480	Mauritius	MUS	124	Canada	CAN								07	COFFEE,TEA,COCOA,SPICES	1	No Quantity							6466			0
S3	2009	2009	2009	2	0	2	Export	480	Mauritius	MUS	144	Sri Lanka	LKA								07	COFFEE,TEA,COCOA,SPICES	1	No Quantity							311			0
S3	2009	2009	2009	2	0	2	Export	480	Mauritius	MUS	156	China	CHN								07	COFFEE,TEA,COCOA,SPICES	1	No Quantity							605			0
S3	2009	2009	2009	2	0	2	Export	480	Mauritius	MUS	174	Comoros	COM								07	COFFEE,TEA,COCOA,SPICES	1	No Quantity							3835			0
S3	2009	2009	2009	2	0	2	Export	480	Mauritius	MUS	175	Mayotte	MYT								07	COFFEE,TEA,COCOA,SPICES	1	No Quantity							16895			0
S3	2009	2009	2009	2	0	2	Export	480	Mauritius	MUS	251	France	FRA								07	COFFEE,TEA,COCOA,SPICES	1	No Quantity							755931			0
S3	2009	2009	2009	2	0	2	Export	480	Mauritius	MUS	276	Germany	DEU								07	COFFEE,TEA,COCOA,SPICES	1	No Quantity							566218			0
S3	2009	2009	2009	2	0	2	Export	480	Mauritius	MUS	344	China, Hong Kong SAR	HKG								07	COFFEE,TEA,COCOA,SPICES	1	No Quantity							68			0
S3	2009	2009	2009	2	0	2	Export	480	Mauritius	MUS	381	Italy	ITA								07	COFFEE,TEA,COCOA,SPICES	1	No Quantity							34			0
S3	2009	2009	2009	2	0	2	Export	480	Mauritius	MUS	392	Japan	JPN								07	COFFEE,TEA,COCOA,SPICES	1	No Quantity							4565			0
S3	2009	2009	2009	2	0	2	Export	480	Mauritius	MUS	404	Kenya	KEN								07	COFFEE,TEA,COCOA,SPICES	1	No Quantity							8369			0
S3	2009	2009	2009	2	0	2	Export	480	Mauritius	MUS	450	Madagascar	MDG								07	COFFEE,TEA,COCOA,SPICES	1	No Quantity							22011			0
S3	2009	2009	2009	2	0	2	Export	480	Mauritius	MUS	528	Netherlands	NLD								07	COFFEE,TEA,COCOA,SPICES	1	No Quantity							12799			0
S3	2009	2009	2009	2	0	2	Export	480	Mauritius	MUS	690	Seychelles	SYC								07	COFFEE,TEA,COCOA,SPICES	1	No Quantity							26417			0
S3	2009	2009	2009	2	0	2	Export	480	Mauritius	MUS	710	South Africa	ZAF								07	COFFEE,TEA,COCOA,SPICES	1	No Quantity							327			0
S3	2009	2009	2009	2	0	2	Export	480	Mauritius	MUS	716	Zimbabwe	ZWE								07	COFFEE,TEA,COCOA,SPICES	1	No Quantity							25756			0
S3	2009	2009	2009	2	0	2	Export	480	Mauritius	MUS	724	Spain	ESP								07	COFFEE,TEA,COCOA,SPICES	1	No Quantity							13542			0
S3	2009	2009	2009	2	0	2	Export	480	Mauritius	MUS	757	Switzerland	CHE								07	COFFEE,TEA,COCOA,SPICES	1	No Quantity							7134			0
S3	2009	2009	2009	2	0	2	Export	480	Mauritius	MUS	784	United Arab Emirates	ARE								07	COFFEE,TEA,COCOA,SPICES	1	No Quantity							5442			0
S3	2009	2009	2009	2	0	2	Export	480	Mauritius	MUS	826	United Kingdom	GBR								07	COFFEE,TEA,COCOA,SPICES	1	No Quantity							111261			0
S3	2009	2009	2009	2	0	2	Export	480	Mauritius	MUS	842	USA	USA								07	COFFEE,TEA,COCOA,SPICES	1	No Quantity							201			0
S3	2009	2009	2009	2	0	2	Export	480	Mauritius	MUS	894	Zambia	ZMB								07	COFFEE,TEA,COCOA,SPICES	1	No Quantity							2520			0
S3	2009	2009	2009	2	0	2	Export	484	Mexico	MEX	0	World	WLD								07	COFFEE,TEA,COCOA,SPICES	1	No Quantity							933569836			0
S3	2009	2009	2009	2	0	2	Export	484	Mexico	MEX	12	Algeria	DZA								07	COFFEE,TEA,COCOA,SPICES	1	No Quantity							125200			0
S3	2009	2009	2009	2	0	2	Export	484	Mexico	MEX	24	Angola	AGO								07	COFFEE,TEA,COCOA,SPICES	1	No Quantity							222712			0
S3	2009	2009	2009	2	0	2	Export	484	Mexico	MEX	32	Argentina	ARG								07	COFFEE,TEA,COCOA,SPICES	1	No Quantity							382161			0
S3	2009	2009	2009	2	0	2	Export	484	Mexico	MEX	36	Australia	AUS								07	COFFEE,TEA,COCOA,SPICES	1	No Quantity							5152965			0
S3	2009	2009	2009	2	0	2	Export	484	Mexico	MEX	40	Austria	AUT								07	COFFEE,TEA,COCOA,SPICES	1	No Quantity							198233			0
S3	2009	2009	2009	2	0	2	Export	484	Mexico	MEX	44	Bahamas	BHS								07	COFFEE,TEA,COCOA,SPICES	1	No Quantity							648			0
S3	2009	2009	2009	2	0	2	Export	484	Mexico	MEX	56	Belgium	BEL								07	COFFEE,TEA,COCOA,SPICES	1	No Quantity							27978858			0
S3	2009	2009	2009	2	0	2	Export	484	Mexico	MEX	68	Bolivia (Plurinational State of)	BOL								07	COFFEE,TEA,COCOA,SPICES	1	No Quantity							24132			0
S3	2009	2009	2009	2	0	2	Export	484	Mexico	MEX	76	Brazil	BRA								07	COFFEE,TEA,COCOA,SPICES	1	No Quantity							2162868			0
S3	2009	2009	2009	2	0	2	Export	484	Mexico	MEX	84	Belize	BLZ								07	COFFEE,TEA,COCOA,SPICES	1	No Quantity							1893452			0
S3	2009	2009	2009	2	0	2	Export	484	Mexico	MEX	124	Canada	CAN								07	COFFEE,TEA,COCOA,SPICES	1	No Quantity							33815723			0
S3	2009	2009	2009	2	0	2	Export	484	Mexico	MEX	152	Chile	CHL								07	COFFEE,TEA,COCOA,SPICES	1	No Quantity							1814871			0
S3	2009	2009	2009	2	0	2	Export	484	Mexico	MEX	156	China	CHN								07	COFFEE,TEA,COCOA,SPICES	1	No Quantity							115098			0
S3	2009	2009	2009	2	0	2	Export	484	Mexico	MEX	170	Colombia	COL								07	COFFEE,TEA,COCOA,SPICES	1	No Quantity							1645676			0
S3	2009	2009	2009	2	0	2	Export	484	Mexico	MEX	188	Costa Rica	CRI								07	COFFEE,TEA,COCOA,SPICES	1	No Quantity							2633725			0
S3	2009	2009	2009	2	0	2	Export	484	Mexico	MEX	192	Cuba	CUB								07	COFFEE,TEA,COCOA,SPICES	1	No Quantity							6000708			0
S3	2009	2009	2009	2	0	2	Export	484	Mexico	MEX	208	Denmark	DNK								07	COFFEE,TEA,COCOA,SPICES	1	No Quantity							745277			0
S3	2009	2009	2009	2	0	2	Export	484	Mexico	MEX	214	Dominican Rep.	DOM								07	COFFEE,TEA,COCOA,SPICES	1	No Quantity							1181311			0
S3	2009	2009	2009	2	0	2	Export	484	Mexico	MEX	218	Ecuador	ECU								07	COFFEE,TEA,COCOA,SPICES	1	No Quantity							379978			0
S3	2009	2009	2009	2	0	2	Export	484	Mexico	MEX	222	El Salvador	SLV								07	COFFEE,TEA,COCOA,SPICES	1	No Quantity							3652188			0
S3	2009	2009	2009	2	0	2	Export	484	Mexico	MEX	242	Fiji	FJI								07	COFFEE,TEA,COCOA,SPICES	1	No Quantity							35252			0
S3	2009	2009	2009	2	0	2	Export	484	Mexico	MEX	246	Finland	FIN								07	COFFEE,TEA,COCOA,SPICES	1	No Quantity							3786863			0
S3	2009	2009	2009	2	0	2	Export	484	Mexico	MEX	251	France	FRA								07	COFFEE,TEA,COCOA,SPICES	1	No Quantity							5719706			0
S3	2009	2009	2009	2	0	2	Export	484	Mexico	MEX	268	Georgia	GEO								07	COFFEE,TEA,COCOA,SPICES	1	No Quantity							18417			0
S3	2009	2009	2009	2	0	2	Export	484	Mexico	MEX	276	Germany	DEU								07	COFFEE,TEA,COCOA,SPICES	1	No Quantity							32140853			0
S3	2009	2009	2009	2	0	2	Export	484	Mexico	MEX	300	Greece	GRC								07	COFFEE,TEA,COCOA,SPICES	1	No Quantity							261994			0
S3	2009	2009	2009	2	0	2	Export	484	Mexico	MEX	320	Guatemala	GTM								07	COFFEE,TEA,COCOA,SPICES	1	No Quantity							5949200			0
S3	2009	2009	2009	2	0	2	Export	484	Mexico	MEX	332	Haiti	HTI								07	COFFEE,TEA,COCOA,SPICES	1	No Quantity							99360			0
S3	2009	2009	2009	2	0	2	Export	484	Mexico	MEX	340	Honduras	HND								07	COFFEE,TEA,COCOA,SPICES	1	No Quantity							1658216			0
S3	2009	2009	2009	2	0	2	Export	484	Mexico	MEX	344	China, Hong Kong SAR	HKG								07	COFFEE,TEA,COCOA,SPICES	1	No Quantity							917335			0
S3	2009	2009	2009	2	0	2	Export	484	Mexico	MEX	348	Hungary	HUN								07	COFFEE,TEA,COCOA,SPICES	1	No Quantity							3305			0
S3	2009	2009	2009	2	0	2	Export	484	Mexico	MEX	352	Iceland	ISL								07	COFFEE,TEA,COCOA,SPICES	1	No Quantity							394			0
S3	2009	2009	2009	2	0	2	Export	484	Mexico	MEX	360	Indonesia	IDN								07	COFFEE,TEA,COCOA,SPICES	1	No Quantity							2515695			0
S3	2009	2009	2009	2	0	2	Export	484	Mexico	MEX	372	Ireland	IRL								07	COFFEE,TEA,COCOA,SPICES	1	No Quantity							343722			0
S3	2009	2009	2009	2	0	2	Export	484	Mexico	MEX	376	Israel	ISR								07	COFFEE,TEA,COCOA,SPICES	1	No Quantity							1508942			0
S3	2009	2009	2009	2	0	2	Export	484	Mexico	MEX	381	Italy	ITA								07	COFFEE,TEA,COCOA,SPICES	1	No Quantity							3547910			0
S3	2009	2009	2009	2	0	2	Export	484	Mexico	MEX	388	Jamaica	JAM								07	COFFEE,TEA,COCOA,SPICES	1	No Quantity							780899			0
S3	2009	2009	2009	2	0	2	Export	484	Mexico	MEX	392	Japan	JPN								07	COFFEE,TEA,COCOA,SPICES	1	No Quantity							9519477			0
S3	2009	2009	2009	2	0	2	Export	484	Mexico	MEX	400	Jordan	JOR								07	COFFEE,TEA,COCOA,SPICES	1	No Quantity							387155			0
S3	2009	2009	2009	2	0	2	Export	484	Mexico	MEX	410	Rep. of Korea	KOR								07	COFFEE,TEA,COCOA,SPICES	1	No Quantity							685374			0
S3	2009	2009	2009	2	0	2	Export	484	Mexico	MEX	414	Kuwait	KWT								07	COFFEE,TEA,COCOA,SPICES	1	No Quantity							383252			0
S3	2009	2009	2009	2	0	2	Export	484	Mexico	MEX	422	Lebanon	LBN								07	COFFEE,TEA,COCOA,SPICES	1	No Quantity							698855			0
S3	2009	2009	2009	2	0	2	Export	484	Mexico	MEX	428	Latvia	LVA								07	COFFEE,TEA,COCOA,SPICES	1	No Quantity							110869			0
S3	2009	2009	2009	2	0	2	Export	484	Mexico	MEX	440	Lithuania	LTU								07	COFFEE,TEA,COCOA,SPICES	1	No Quantity							138690			0
S3	2009	2009	2009	2	0	2	Export	484	Mexico	MEX	490	Other Asia, nes									07	COFFEE,TEA,COCOA,SPICES	1	No Quantity							60578			0
S3	2009	2009	2009	2	0	2	Export	484	Mexico	MEX	496	Mongolia	MNG								07	COFFEE,TEA,COCOA,SPICES	1	No Quantity							146357			0
S3	2009	2009	2009	2	0	2	Export	484	Mexico	MEX	504	Morocco	MAR								07	COFFEE,TEA,COCOA,SPICES	1	No Quantity							111228			0
S3	2009	2009	2009	2	0	2	Export	484	Mexico	MEX	528	Netherlands	NLD								07	COFFEE,TEA,COCOA,SPICES	1	No Quantity							6401359			0
S3	2009	2009	2009	2	0	2	Export	484	Mexico	MEX	530	Neth. Antilles	ANT								07	COFFEE,TEA,COCOA,SPICES	1	No Quantity							23			0
S3	2009	2009	2009	2	0	2	Export	484	Mexico	MEX	554	New Zealand	NZL								07	COFFEE,TEA,COCOA,SPICES	1	No Quantity							1037902			0
S3	2009	2009	2009	2	0	2	Export	484	Mexico	MEX	558	Nicaragua	NIC								07	COFFEE,TEA,COCOA,SPICES	1	No Quantity							2150014			0
S3	2009	2009	2009	2	0	2	Export	484	Mexico	MEX	579	Norway	NOR								07	COFFEE,TEA,COCOA,SPICES	1	No Quantity							5535845			0
S3	2009	2009	2009	2	0	2	Export	484	Mexico	MEX	591	Panama	PAN								07	COFFEE,TEA,COCOA,SPICES	1	No Quantity							829660			0
S3	2009	2009	2009	2	0	2	Export	484	Mexico	MEX	604	Peru	PER								07	COFFEE,TEA,COCOA,SPICES	1	No Quantity							2370450			0
S3	2009	2009	2009	2	0	2	Export	484	Mexico	MEX	608	Philippines	PHL								07	COFFEE,TEA,COCOA,SPICES	1	No Quantity							272			0
S3	2009	2009	2009	2	0	2	Export	484	Mexico	MEX	616	Poland	POL								07	COFFEE,TEA,COCOA,SPICES	1	No Quantity							430780			0
S3	2009	2009	2009	2	0	2	Export	484	Mexico	MEX	643	Russian Federation	RUS								07	COFFEE,TEA,COCOA,SPICES	1	No Quantity							2685665			0
S3	2009	2009	2009	2	0	2	Export	484	Mexico	MEX	682	Saudi Arabia	SAU								07	COFFEE,TEA,COCOA,SPICES	1	No Quantity							89450			0
S3	2009	2009	2009	2	0	2	Export	484	Mexico	MEX	699	India	IND								07	COFFEE,TEA,COCOA,SPICES	1	No Quantity							647544			0
S3	2009	2009	2009	2	0	2	Export	484	Mexico	MEX	702	Singapore	SGP								07	COFFEE,TEA,COCOA,SPICES	1	No Quantity							140648			0
S3	2009	2009	2009	2	0	2	Export	484	Mexico	MEX	704	Viet Nam	VNM								07	COFFEE,TEA,COCOA,SPICES	1	No Quantity							54780			0
S3	2009	2009	2009	2	0	2	Export	484	Mexico	MEX	710	South Africa	ZAF								07	COFFEE,TEA,COCOA,SPICES	1	No Quantity							356669			0
S3	2009	2009	2009	2	0	2	Export	484	Mexico	MEX	724	Spain	ESP								07	COFFEE,TEA,COCOA,SPICES	1	No Quantity							3084582			0
S3	2009	2009	2009	2	0	2	Export	484	Mexico	MEX	752	Sweden	SWE								07	COFFEE,TEA,COCOA,SPICES	1	No Quantity							4317696			0
S3	2009	2009	2009	2	0	2	Export	484	Mexico	MEX	757	Switzerland	CHE								07	COFFEE,TEA,COCOA,SPICES	1	No Quantity							5505282			0
S3	2009	2009	2009	2	0	2	Export	484	Mexico	MEX	760	Syria	SYR								07	COFFEE,TEA,COCOA,SPICES	1	No Quantity							1296279			0
S3	2009	2009	2009	2	0	2	Export	484	Mexico	MEX	780	Trinidad and Tobago	TTO								07	COFFEE,TEA,COCOA,SPICES	1	No Quantity							6533			0
S3	2009	2009	2009	2	0	2	Export	484	Mexico	MEX	784	United Arab Emirates	ARE								07	COFFEE,TEA,COCOA,SPICES	1	No Quantity							968885			0
S3	2009	2009	2009	2	0	2	Export	484	Mexico	MEX	788	Tunisia	TUN								07	COFFEE,TEA,COCOA,SPICES	1	No Quantity							97995			0
S3	2009	2009	2009	2	0	2	Export	484	Mexico	MEX	792	Turkey	TUR								07	COFFEE,TEA,COCOA,SPICES	1	No Quantity							792254			0
S3	2009	2009	2009	2	0	2	Export	484	Mexico	MEX	804	Ukraine	UKR								07	COFFEE,TEA,COCOA,SPICES	1	No Quantity							178200			0
S3	2009	2009	2009	2	0	2	Export	484	Mexico	MEX	818	Egypt	EGY								07	COFFEE,TEA,COCOA,SPICES	1	No Quantity							863250			0
S3	2009	2009	2009	2	0	2	Export	484	Mexico	MEX	826	United Kingdom	GBR								07	COFFEE,TEA,COCOA,SPICES	1	No Quantity							4421634			0
S3	2009	2009	2009	2	0	2	Export	484	Mexico	MEX	842	USA	USA								07	COFFEE,TEA,COCOA,SPICES	1	No Quantity							721566260			0
S3	2009	2009	2009	2	0	2	Export	484	Mexico	MEX	858	Uruguay	URY								07	COFFEE,TEA,COCOA,SPICES	1	No Quantity							11169			0
S3	2009	2009	2009	2	0	2	Export	484	Mexico	MEX	862	Venezuela	VEN								07	COFFEE,TEA,COCOA,SPICES	1	No Quantity							1683548			0
S3	2009	2009	2009	2	0	2	Export	484	Mexico	MEX	899	Areas, nes									07	COFFEE,TEA,COCOA,SPICES	1	No Quantity							4389526			0
S3	2009	2009	2009	2	0	2	Export	480	Mauritius	MUS	0	World	WLD								08	ANIMAL FEED STUFF	1	No Quantity							18822522			0
S3	2009	2009	2009	2	0	2	Export	480	Mauritius	MUS	36	Australia	AUS								08	ANIMAL FEED STUFF	1	No Quantity							62852			0
S3	2009	2009	2009	2	0	2	Export	480	Mauritius	MUS	96	Brunei Darussalam	BRN								08	ANIMAL FEED STUFF	1	No Quantity							25123			0
S3	2009	2009	2009	2	0	2	Export	480	Mauritius	MUS	144	Sri Lanka	LKA								08	ANIMAL FEED STUFF	1	No Quantity							77852			0
S3	2009	2009	2009	2	0	2	Export	480	Mauritius	MUS	174	Comoros	COM								08	ANIMAL FEED STUFF	1	No Quantity							312945			0
S3	2009	2009	2009	2	0	2	Export	480	Mauritius	MUS	175	Mayotte	MYT								08	ANIMAL FEED STUFF	1	No Quantity							34588			0
S3	2009	2009	2009	2	0	2	Export	480	Mauritius	MUS	344	China, Hong Kong SAR	HKG								08	ANIMAL FEED STUFF	1	No Quantity							2227			0
S3	2009	2009	2009	2	0	2	Export	480	Mauritius	MUS	381	Italy	ITA								08	ANIMAL FEED STUFF	1	No Quantity							12576			0
S3	2009	2009	2009	2	0	2	Export	480	Mauritius	MUS	404	Kenya	KEN								08	ANIMAL FEED STUFF	1	No Quantity							7426			0
S3	2009	2009	2009	2	0	2	Export	480	Mauritius	MUS	450	Madagascar	MDG								08	ANIMAL FEED STUFF	1	No Quantity							15200122			0
S3	2009	2009	2009	2	0	2	Export	480	Mauritius	MUS	508	Mozambique	MOZ								08	ANIMAL FEED STUFF	1	No Quantity							1314196			0
S3	2009	2009	2009	2	0	2	Export	480	Mauritius	MUS	512	Oman	OMN								08	ANIMAL FEED STUFF	1	No Quantity							312644			0
S3	2009	2009	2009	2	0	2	Export	480	Mauritius	MUS	690	Seychelles	SYC								08	ANIMAL FEED STUFF	1	No Quantity							95952			0
S3	2009	2009	2009	2	0	2	Export	480	Mauritius	MUS	710	South Africa	ZAF								08	ANIMAL FEED STUFF	1	No Quantity							1309962			0
S3	2009	2009	2009	2	0	2	Export	480	Mauritius	MUS	752	Sweden	SWE								08	ANIMAL FEED STUFF	1	No Quantity							293			0
S3	2009	2009	2009	2	0	2	Export	480	Mauritius	MUS	834	United Rep. of Tanzania	TZA								08	ANIMAL FEED STUFF	1	No Quantity							53763			0
S3	2009	2009	2009	2	0	2	Export	484	Mexico	MEX	0	World	WLD								08	ANIMAL FEED STUFF	1	No Quantity							159834477			0
S3	2009	2009	2009	2	0	2	Export	484	Mexico	MEX	32	Argentina	ARG								08	ANIMAL FEED STUFF	1	No Quantity							293611			0
S3	2009	2009	2009	2	0	2	Export	484	Mexico	MEX	36	Australia	AUS								08	ANIMAL FEED STUFF	1	No Quantity							144552			0
S3	2009	2009	2009	2	0	2	Export	484	Mexico	MEX	56	Belgium	BEL								08	ANIMAL FEED STUFF	1	No Quantity							794			0
S3	2009	2009	2009	2	0	2	Export	484	Mexico	MEX	68	Bolivia (Plurinational State of)	BOL								08	ANIMAL FEED STUFF	1	No Quantity							127153			0
S3	2009	2009	2009	2	0	2	Export	484	Mexico	MEX	76	Brazil	BRA								08	ANIMAL FEED STUFF	1	No Quantity							417217			0
S3	2009	2009	2009	2	0	2	Export	484	Mexico	MEX	84	Belize	BLZ								08	ANIMAL FEED STUFF	1	No Quantity							5816475			0
S3	2009	2009	2009	2	0	2	Export	484	Mexico	MEX	124	Canada	CAN								08	ANIMAL FEED STUFF	1	No Quantity							3816509			0
S3	2009	2009	2009	2	0	2	Export	484	Mexico	MEX	152	Chile	CHL								08	ANIMAL FEED STUFF	1	No Quantity							2030294			0
S3	2009	2009	2009	2	0	2	Export	484	Mexico	MEX	156	China	CHN								08	ANIMAL FEED STUFF	1	No Quantity							3205135			0
S3	2009	2009	2009	2	0	2	Export	484	Mexico	MEX	170	Colombia	COL								08	ANIMAL FEED STUFF	1	No Quantity							5097471			0
S3	2009	2009	2009	2	0	2	Export	484	Mexico	MEX	188	Costa Rica	CRI								08	ANIMAL FEED STUFF	1	No Quantity							6874146			0
S3	2009	2009	2009	2	0	2	Export	484	Mexico	MEX	192	Cuba	CUB								08	ANIMAL FEED STUFF	1	No Quantity							12414318			0
S3	2009	2009	2009	2	0	2	Export	484	Mexico	MEX	214	Dominican Rep.	DOM								08	ANIMAL FEED STUFF	1	No Quantity							1286266			0
S3	2009	2009	2009	2	0	2	Export	484	Mexico	MEX	218	Ecuador	ECU								08	ANIMAL FEED STUFF	1	No Quantity							125620			0
S3	2009	2009	2009	2	0	2	Export	484	Mexico	MEX	222	El Salvador	SLV								08	ANIMAL FEED STUFF	1	No Quantity							2791814			0
S3	2009	2009	2009	2	0	2	Export	484	Mexico	MEX	251	France	FRA								08	ANIMAL FEED STUFF	1	No Quantity							46741			0
S3	2009	2009	2009	2	0	2	Export	484	Mexico	MEX	276	Germany	DEU								08	ANIMAL FEED STUFF	1	No Quantity							961072			0
S3	2009	2009	2009	2	0	2	Export	484	Mexico	MEX	320	Guatemala	GTM								08	ANIMAL FEED STUFF	1	No Quantity							6176664			0
S3	2009	2009	2009	2	0	2	Export	484	Mexico	MEX	340	Honduras	HND								08	ANIMAL FEED STUFF	1	No Quantity							2254000			0
S3	2009	2009	2009	2	0	2	Export	484	Mexico	MEX	344	China, Hong Kong SAR	HKG								08	ANIMAL FEED STUFF	1	No Quantity							441124			0
S3	2009	2009	2009	2	0	2	Export	484	Mexico	MEX	360	Indonesia	IDN								08	ANIMAL FEED STUFF	1	No Quantity							8381958			0
S3	2009	2009	2009	2	0	2	Export	484	Mexico	MEX	372	Ireland	IRL								08	ANIMAL FEED STUFF	1	No Quantity							395618			0
S3	2009	2009	2009	2	0	2	Export	484	Mexico	MEX	376	Israel	ISR								08	ANIMAL FEED STUFF	1	No Quantity							38712			0
S3	2009	2009	2009	2	0	2	Export	484	Mexico	MEX	381	Italy	ITA								08	ANIMAL FEED STUFF	1	No Quantity							45126			0
S3	2009	2009	2009	2	0	2	Export	484	Mexico	MEX	388	Jamaica	JAM								08	ANIMAL FEED STUFF	1	No Quantity							645255			0
S3	2009	2009	2009	2	0	2	Export	484	Mexico	MEX	392	Japan	JPN								08	ANIMAL FEED STUFF	1	No Quantity							13491785			0
S3	2009	2009	2009	2	0	2	Export	484	Mexico	MEX	410	Rep. of Korea	KOR								08	ANIMAL FEED STUFF	1	No Quantity							1078708			0
S3	2009	2009	2009	2	0	2	Export	484	Mexico	MEX	458	Malaysia	MYS								08	ANIMAL FEED STUFF	1	No Quantity							1320940			0
S3	2009	2009	2009	2	0	2	Export	484	Mexico	MEX	490	Other Asia, nes									08	ANIMAL FEED STUFF	1	No Quantity							18272972			0
S3	2009	2009	2009	2	0	2	Export	484	Mexico	MEX	504	Morocco	MAR								08	ANIMAL FEED STUFF	1	No Quantity							24989			0
S3	2009	2009	2009	2	0	2	Export	484	Mexico	MEX	528	Netherlands	NLD								08	ANIMAL FEED STUFF	1	No Quantity							239073			0
S3	2009	2009	2009	2	0	2	Export	484	Mexico	MEX	558	Nicaragua	NIC								08	ANIMAL FEED STUFF	1	No Quantity							965116			0
S3	2009	2009	2009	2	0	2	Export	484	Mexico	MEX	566	Nigeria	NGA								08	ANIMAL FEED STUFF	1	No Quantity							5			0
S3	2009	2009	2009	2	0	2	Export	484	Mexico	MEX	591	Panama	PAN								08	ANIMAL FEED STUFF	1	No Quantity							2554311			0
S3	2009	2009	2009	2	0	2	Export	484	Mexico	MEX	604	Peru	PER								08	ANIMAL FEED STUFF	1	No Quantity							798960			0
S3	2009	2009	2009	2	0	2	Export	484	Mexico	MEX	608	Philippines	PHL								08	ANIMAL FEED STUFF	1	No Quantity							1400510			0
S3	2009	2009	2009	2	0	2	Export	484	Mexico	MEX	699	India	IND								08	ANIMAL FEED STUFF	1	No Quantity							431148			0
S3	2009	2009	2009	2	0	2	Export	484	Mexico	MEX	702	Singapore	SGP								08	ANIMAL FEED STUFF	1	No Quantity							71			0
S3	2009	2009	2009	2	0	2	Export	484	Mexico	MEX	704	Viet Nam	VNM								08	ANIMAL FEED STUFF	1	No Quantity							11099223			0
S3	2009	2009	2009	2	0	2	Export	484	Mexico	MEX	757	Switzerland	CHE								08	ANIMAL FEED STUFF	1	No Quantity							23848			0
S3	2009	2009	2009	2	0	2	Export	484	Mexico	MEX	780	Trinidad and Tobago	TTO								08	ANIMAL FEED STUFF	1	No Quantity							29760			0
S3	2009	2009	2009	2	0	2	Export	484	Mexico	MEX	792	Turkey	TUR								08	ANIMAL FEED STUFF	1	No Quantity							2711402			0
S3	2009	2009	2009	2	0	2	Export	484	Mexico	MEX	826	United Kingdom	GBR								08	ANIMAL FEED STUFF	1	No Quantity							28704			0
S3	2009	2009	2009	2	0	2	Export	484	Mexico	MEX	842	USA	USA								08	ANIMAL FEED STUFF	1	No Quantity							34761598			0
S3	2009	2009	2009	2	0	2	Export	484	Mexico	MEX	858	Uruguay	URY								08	ANIMAL FEED STUFF	1	No Quantity							39358			0
S3	2009	2009	2009	2	0	2	Export	484	Mexico	MEX	862	Venezuela	VEN								08	ANIMAL FEED STUFF	1	No Quantity							6734351			0
S3	2009	2009	2009	2	0	2	Export	480	Mauritius	MUS	0	World	WLD								09	MISC.EDIBLE PRODUCTS ETC	1	No Quantity							6185951			0
S3	2009	2009	2009	2	0	2	Export	480	Mauritius	MUS	36	Australia	AUS								09	MISC.EDIBLE PRODUCTS ETC	1	No Quantity							12708			0
S3	2009	2009	2009	2	0	2	Export	480	Mauritius	MUS	56	Belgium	BEL								09	MISC.EDIBLE PRODUCTS ETC	1	No Quantity							13873			0
S3	2009	2009	2009	2	0	2	Export	480	Mauritius	MUS	174	Comoros	COM								09	MISC.EDIBLE PRODUCTS ETC	1	No Quantity							32223			0
S3	2009	2009	2009	2	0	2	Export	480	Mauritius	MUS	175	Mayotte	MYT								09	MISC.EDIBLE PRODUCTS ETC	1	No Quantity							50384			0
S3	2009	2009	2009	2	0	2	Export	480	Mauritius	MUS	251	France	FRA								09	MISC.EDIBLE PRODUCTS ETC	1	No Quantity							256650			0
S3	2009	2009	2009	2	0	2	Export	480	Mauritius	MUS	276	Germany	DEU								09	MISC.EDIBLE PRODUCTS ETC	1	No Quantity							467			0
S3	2009	2009	2009	2	0	2	Export	480	Mauritius	MUS	344	China, Hong Kong SAR	HKG								09	MISC.EDIBLE PRODUCTS ETC	1	No Quantity							156			0
S3	2009	2009	2009	2	0	2	Export	480	Mauritius	MUS	381	Italy	ITA								09	MISC.EDIBLE PRODUCTS ETC	1	No Quantity							853			0
S3	2009	2009	2009	2	0	2	Export	480	Mauritius	MUS	404	Kenya	KEN								09	MISC.EDIBLE PRODUCTS ETC	1	No Quantity							366			0
S3	2009	2009	2009	2	0	2	Export	480	Mauritius	MUS	450	Madagascar	MDG								09	MISC.EDIBLE PRODUCTS ETC	1	No Quantity							2550889			0
S3	2009	2009	2009	2	0	2	Export	480	Mauritius	MUS	458	Malaysia	MYS								09	MISC.EDIBLE PRODUCTS ETC	1	No Quantity							192			0
S3	2009	2009	2009	2	0	2	Export	480	Mauritius	MUS	508	Mozambique	MOZ								09	MISC.EDIBLE PRODUCTS ETC	1	No Quantity							3323			0
S3	2009	2009	2009	2	0	2	Export	480	Mauritius	MUS	554	New Zealand	NZL								09	MISC.EDIBLE PRODUCTS ETC	1	No Quantity							17729			0
S3	2009	2009	2009	2	0	2	Export	480	Mauritius	MUS	682	Saudi Arabia	SAU								09	MISC.EDIBLE PRODUCTS ETC	1	No Quantity							2635717			0
S3	2009	2009	2009	2	0	2	Export	480	Mauritius	MUS	690	Seychelles	SYC								09	MISC.EDIBLE PRODUCTS ETC	1	No Quantity							65221			0
S3	2009	2009	2009	2	0	2	Export	480	Mauritius	MUS	699	India	IND								09	MISC.EDIBLE PRODUCTS ETC	1	No Quantity							845			0
S3	2009	2009	2009	2	0	2	Export	480	Mauritius	MUS	710	South Africa	ZAF								09	MISC.EDIBLE PRODUCTS ETC	1	No Quantity							207583			0
S3	2009	2009	2009	2	0	2	Export	480	Mauritius	MUS	716	Zimbabwe	ZWE								09	MISC.EDIBLE PRODUCTS ETC	1	No Quantity							14974			0
S3	2009	2009	2009	2	0	2	Export	480	Mauritius	MUS	724	Spain	ESP								09	MISC.EDIBLE PRODUCTS ETC	1	No Quantity							10075			0
S3	2009	2009	2009	2	0	2	Export	480	Mauritius	MUS	757	Switzerland	CHE								09	MISC.EDIBLE PRODUCTS ETC	1	No Quantity							1217			0
S3	2009	2009	2009	2	0	2	Export	480	Mauritius	MUS	784	United Arab Emirates	ARE								09	MISC.EDIBLE PRODUCTS ETC	1	No Quantity							171338			0
S3	2009	2009	2009	2	0	2	Export	480	Mauritius	MUS	800	Uganda	UGA								09	MISC.EDIBLE PRODUCTS ETC	1	No Quantity							298			0
S3	2009	2009	2009	2	0	2	Export	480	Mauritius	MUS	826	United Kingdom	GBR								09	MISC.EDIBLE PRODUCTS ETC	1	No Quantity							5804			0
S3	2009	2009	2009	2	0	2	Export	480	Mauritius	MUS	894	Zambia	ZMB								09	MISC.EDIBLE PRODUCTS ETC	1	No Quantity							133066			0
S3	2009	2009	2009	2	0	2	Export	484	Mexico	MEX	0	World	WLD								09	MISC.EDIBLE PRODUCTS ETC	1	No Quantity							778192962			0
S3	2009	2009	2009	2	0	2	Export	484	Mexico	MEX	12	Algeria	DZA								09	MISC.EDIBLE PRODUCTS ETC	1	No Quantity							2543767			0
S3	2009	2009	2009	2	0	2	Export	484	Mexico	MEX	28	Antigua and Barbuda	ATG								09	MISC.EDIBLE PRODUCTS ETC	1	No Quantity							43327			0
S3	2009	2009	2009	2	0	2	Export	484	Mexico	MEX	32	Argentina	ARG								09	MISC.EDIBLE PRODUCTS ETC	1	No Quantity							9903902			0
S3	2009	2009	2009	2	0	2	Export	484	Mexico	MEX	36	Australia	AUS								09	MISC.EDIBLE PRODUCTS ETC	1	No Quantity							178531			0
S3	2009	2009	2009	2	0	2	Export	484	Mexico	MEX	40	Austria	AUT								09	MISC.EDIBLE PRODUCTS ETC	1	No Quantity							55113			0
S3	2009	2009	2009	2	0	2	Export	484	Mexico	MEX	44	Bahamas	BHS								09	MISC.EDIBLE PRODUCTS ETC	1	No Quantity							3362			0
S3	2009	2009	2009	2	0	2	Export	484	Mexico	MEX	52	Barbados	BRB								09	MISC.EDIBLE PRODUCTS ETC	1	No Quantity							33226			0
S3	2009	2009	2009	2	0	2	Export	484	Mexico	MEX	56	Belgium	BEL								09	MISC.EDIBLE PRODUCTS ETC	1	No Quantity							241727			0
S3	2009	2009	2009	2	0	2	Export	484	Mexico	MEX	68	Bolivia (Plurinational State of)	BOL								09	MISC.EDIBLE PRODUCTS ETC	1	No Quantity							2161822			0
S3	2009	2009	2009	2	0	2	Export	484	Mexico	MEX	76	Brazil	BRA								09	MISC.EDIBLE PRODUCTS ETC	1	No Quantity							7428197			0
S3	2009	2009	2009	2	0	2	Export	484	Mexico	MEX	84	Belize	BLZ								09	MISC.EDIBLE PRODUCTS ETC	1	No Quantity							1921720			0
S3	2009	2009	2009	2	0	2	Export	484	Mexico	MEX	92	Br. Virgin Isds	VGB								09	MISC.EDIBLE PRODUCTS ETC	1	No Quantity							5596			0
S3	2009	2009	2009	2	0	2	Export	484	Mexico	MEX	120	Cameroon	CMR								09	MISC.EDIBLE PRODUCTS ETC	1	No Quantity							3062967			0
S3	2009	2009	2009	2	0	2	Export	484	Mexico	MEX	124	Canada	CAN								09	MISC.EDIBLE PRODUCTS ETC	1	No Quantity							17011430			0
S3	2009	2009	2009	2	0	2	Export	484	Mexico	MEX	144	Sri Lanka	LKA								09	MISC.EDIBLE PRODUCTS ETC	1	No Quantity							100			0
S3	2009	2009	2009	2	0	2	Export	484	Mexico	MEX	152	Chile	CHL								09	MISC.EDIBLE PRODUCTS ETC	1	No Quantity							8760536			0
S3	2009	2009	2009	2	0	2	Export	484	Mexico	MEX	156	China	CHN								09	MISC.EDIBLE PRODUCTS ETC	1	No Quantity							247151			0
S3	2009	2009	2009	2	0	2	Export	484	Mexico	MEX	170	Colombia	COL								09	MISC.EDIBLE PRODUCTS ETC	1	No Quantity							26737938			0
S3	2009	2009	2009	2	0	2	Export	484	Mexico	MEX	188	Costa Rica	CRI								09	MISC.EDIBLE PRODUCTS ETC	1	No Quantity							23193172			0
S3	2009	2009	2009	2	0	2	Export	484	Mexico	MEX	192	Cuba	CUB								09	MISC.EDIBLE PRODUCTS ETC	1	No Quantity							3655138			0
S3	2009	2009	2009	2	0	2	Export	484	Mexico	MEX	203	Czechia	CZE								09	MISC.EDIBLE PRODUCTS ETC	1	No Quantity							91551			0
S3	2009	2009	2009	2	0	2	Export	484	Mexico	MEX	208	Denmark	DNK								09	MISC.EDIBLE PRODUCTS ETC	1	No Quantity							263829			0
S3	2009	2009	2009	2	0	2	Export	484	Mexico	MEX	214	Dominican Rep.	DOM								09	MISC.EDIBLE PRODUCTS ETC	1	No Quantity							15513336			0
S3	2009	2009	2009	2	0	2	Export	484	Mexico	MEX	218	Ecuador	ECU								09	MISC.EDIBLE PRODUCTS ETC	1	No Quantity							12410247			0
S3	2009	2009	2009	2	0	2	Export	484	Mexico	MEX	222	El Salvador	SLV								09	MISC.EDIBLE PRODUCTS ETC	1	No Quantity							20624553			0
S3	2009	2009	2009	2	0	2	Export	484	Mexico	MEX	246	Finland	FIN								09	MISC.EDIBLE PRODUCTS ETC	1	No Quantity							96253			0
S3	2009	2009	2009	2	0	2	Export	484	Mexico	MEX	251	France	FRA								09	MISC.EDIBLE PRODUCTS ETC	1	No Quantity							3455465			0
S3	2009	2009	2009	2	0	2	Export	484	Mexico	MEX	276	Germany	DEU								09	MISC.EDIBLE PRODUCTS ETC	1	No Quantity							887736			0
S3	2009	2009	2009	2	0	2	Export	484	Mexico	MEX	320	Guatemala	GTM								09	MISC.EDIBLE PRODUCTS ETC	1	No Quantity							41039730			0
S3	2009	2009	2009	2	0	2	Export	484	Mexico	MEX	328	Guyana	GUY								09	MISC.EDIBLE PRODUCTS ETC	1	No Quantity							60086			0
S3	2009	2009	2009	2	0	2	Export	484	Mexico	MEX	332	Haiti	HTI								09	MISC.EDIBLE PRODUCTS ETC	1	No Quantity							1633725			0
S3	2009	2009	2009	2	0	2	Export	484	Mexico	MEX	340	Honduras	HND								09	MISC.EDIBLE PRODUCTS ETC	1	No Quantity							23815826			0
S3	2009	2009	2009	2	0	2	Export	484	Mexico	MEX	344	China, Hong Kong SAR	HKG								09	MISC.EDIBLE PRODUCTS ETC	1	No Quantity							1162959			0
S3	2009	2009	2009	2	0	2	Export	484	Mexico	MEX	348	Hungary	HUN								09	MISC.EDIBLE PRODUCTS ETC	1	No Quantity							78565			0
S3	2009	2009	2009	2	0	2	Export	484	Mexico	MEX	352	Iceland	ISL								09	MISC.EDIBLE PRODUCTS ETC	1	No Quantity							670			0
S3	2009	2009	2009	2	0	2	Export	484	Mexico	MEX	360	Indonesia	IDN								09	MISC.EDIBLE PRODUCTS ETC	1	No Quantity							230284			0
S3	2009	2009	2009	2	0	2	Export	484	Mexico	MEX	372	Ireland	IRL								09	MISC.EDIBLE PRODUCTS ETC	1	No Quantity							2250			0
S3	2009	2009	2009	2	0	2	Export	484	Mexico	MEX	376	Israel	ISR								09	MISC.EDIBLE PRODUCTS ETC	1	No Quantity							7249			0
S3	2009	2009	2009	2	0	2	Export	484	Mexico	MEX	381	Italy	ITA								09	MISC.EDIBLE PRODUCTS ETC	1	No Quantity							144899			0
S3	2009	2009	2009	2	0	2	Export	484	Mexico	MEX	388	Jamaica	JAM								09	MISC.EDIBLE PRODUCTS ETC	1	No Quantity							1276221			0
S3	2009	2009	2009	2	0	2	Export	484	Mexico	MEX	392	Japan	JPN								09	MISC.EDIBLE PRODUCTS ETC	1	No Quantity							14805212			0
S3	2009	2009	2009	2	0	2	Export	484	Mexico	MEX	410	Rep. of Korea	KOR								09	MISC.EDIBLE PRODUCTS ETC	1	No Quantity							477117			0
S3	2009	2009	2009	2	0	2	Export	484	Mexico	MEX	440	Lithuania	LTU								09	MISC.EDIBLE PRODUCTS ETC	1	No Quantity							3294			0
S3	2009	2009	2009	2	0	2	Export	484	Mexico	MEX	458	Malaysia	MYS								09	MISC.EDIBLE PRODUCTS ETC	1	No Quantity							5919			0
S3	2009	2009	2009	2	0	2	Export	484	Mexico	MEX	490	Other Asia, nes									09	MISC.EDIBLE PRODUCTS ETC	1	No Quantity							118001			0
S3	2009	2009	2009	2	0	2	Export	484	Mexico	MEX	504	Morocco	MAR								09	MISC.EDIBLE PRODUCTS ETC	1	No Quantity							1853340			0
S3	2009	2009	2009	2	0	2	Export	484	Mexico	MEX	524	Nepal	NPL								09	MISC.EDIBLE PRODUCTS ETC	1	No Quantity							98			0
S3	2009	2009	2009	2	0	2	Export	484	Mexico	MEX	528	Netherlands	NLD								09	MISC.EDIBLE PRODUCTS ETC	1	No Quantity							4194318			0
S3	2009	2009	2009	2	0	2	Export	484	Mexico	MEX	530	Neth. Antilles	ANT								09	MISC.EDIBLE PRODUCTS ETC	1	No Quantity							38434			0
S3	2009	2009	2009	2	0	2	Export	484	Mexico	MEX	533	Aruba	ABW								09	MISC.EDIBLE PRODUCTS ETC	1	No Quantity							258944			0
S3	2009	2009	2009	2	0	2	Export	484	Mexico	MEX	554	New Zealand	NZL								09	MISC.EDIBLE PRODUCTS ETC	1	No Quantity							7380			0
S3	2009	2009	2009	2	0	2	Export	484	Mexico	MEX	558	Nicaragua	NIC								09	MISC.EDIBLE PRODUCTS ETC	1	No Quantity							14625489			0
S3	2009	2009	2009	2	0	2	Export	484	Mexico	MEX	566	Nigeria	NGA								09	MISC.EDIBLE PRODUCTS ETC	1	No Quantity							323			0
S3	2009	2009	2009	2	0	2	Export	484	Mexico	MEX	579	Norway	NOR								09	MISC.EDIBLE PRODUCTS ETC	1	No Quantity							7711			0
S3	2009	2009	2009	2	0	2	Export	484	Mexico	MEX	591	Panama	PAN								09	MISC.EDIBLE PRODUCTS ETC	1	No Quantity							19729019			0
S3	2009	2009	2009	2	0	2	Export	484	Mexico	MEX	600	Paraguay	PRY								09	MISC.EDIBLE PRODUCTS ETC	1	No Quantity							87628			0
S3	2009	2009	2009	2	0	2	Export	484	Mexico	MEX	604	Peru	PER								09	MISC.EDIBLE PRODUCTS ETC	1	No Quantity							19039473			0
S3	2009	2009	2009	2	0	2	Export	484	Mexico	MEX	608	Philippines	PHL								09	MISC.EDIBLE PRODUCTS ETC	1	No Quantity							23396			0
S3	2009	2009	2009	2	0	2	Export	484	Mexico	MEX	616	Poland	POL								09	MISC.EDIBLE PRODUCTS ETC	1	No Quantity							35971			0
S3	2009	2009	2009	2	0	2	Export	484	Mexico	MEX	620	Portugal	PRT								09	MISC.EDIBLE PRODUCTS ETC	1	No Quantity							2189			0
S3	2009	2009	2009	2	0	2	Export	484	Mexico	MEX	643	Russian Federation	RUS								09	MISC.EDIBLE PRODUCTS ETC	1	No Quantity							830414			0
S3	2009	2009	2009	2	0	2	Export	484	Mexico	MEX	682	Saudi Arabia	SAU								09	MISC.EDIBLE PRODUCTS ETC	1	No Quantity							404800			0
S3	2009	2009	2009	2	0	2	Export	484	Mexico	MEX	699	India	IND								09	MISC.EDIBLE PRODUCTS ETC	1	No Quantity							38994			0
S3	2009	2009	2009	2	0	2	Export	484	Mexico	MEX	702	Singapore	SGP								09	MISC.EDIBLE PRODUCTS ETC	1	No Quantity							145596			0
S3	2009	2009	2009	2	0	2	Export	484	Mexico	MEX	704	Viet Nam	VNM								09	MISC.EDIBLE PRODUCTS ETC	1	No Quantity							48960			0
S3	2009	2009	2009	2	0	2	Export	484	Mexico	MEX	710	South Africa	ZAF								09	MISC.EDIBLE PRODUCTS ETC	1	No Quantity							159016			0
S3	2009	2009	2009	2	0	2	Export	484	Mexico	MEX	724	Spain	ESP								09	MISC.EDIBLE PRODUCTS ETC	1	No Quantity							778778			0
S3	2009	2009	2009	2	0	2	Export	484	Mexico	MEX	740	Suriname	SUR								09	MISC.EDIBLE PRODUCTS ETC	1	No Quantity							280435			0
S3	2009	2009	2009	2	0	2	Export	484	Mexico	MEX	752	Sweden	SWE								09	MISC.EDIBLE PRODUCTS ETC	1	No Quantity							220539			0
S3	2009	2009	2009	2	0	2	Export	484	Mexico	MEX	757	Switzerland	CHE								09	MISC.EDIBLE PRODUCTS ETC	1	No Quantity							423530			0
S3	2009	2009	2009	2	0	2	Export	484	Mexico	MEX	764	Thailand	THA								09	MISC.EDIBLE PRODUCTS ETC	1	No Quantity							203467			0
S3	2009	2009	2009	2	0	2	Export	484	Mexico	MEX	780	Trinidad and Tobago	TTO								09	MISC.EDIBLE PRODUCTS ETC	1	No Quantity							2253985			0
S3	2009	2009	2009	2	0	2	Export	484	Mexico	MEX	784	United Arab Emirates	ARE								09	MISC.EDIBLE PRODUCTS ETC	1	No Quantity							85882			0
S3	2009	2009	2009	2	0	2	Export	484	Mexico	MEX	804	Ukraine	UKR								09	MISC.EDIBLE PRODUCTS ETC	1	No Quantity							28840			0
S3	2009	2009	2009	2	0	2	Export	484	Mexico	MEX	826	United Kingdom	GBR								09	MISC.EDIBLE PRODUCTS ETC	1	No Quantity							5738663			0
S3	2009	2009	2009	2	0	2	Export	484	Mexico	MEX	842	USA	USA								09	MISC.EDIBLE PRODUCTS ETC	1	No Quantity							399055895			0
S3	2009	2009	2009	2	0	2	Export	484	Mexico	MEX	858	Uruguay	URY								09	MISC.EDIBLE PRODUCTS ETC	1	No Quantity							3284576			0
S3	2009	2009	2009	2	0	2	Export	484	Mexico	MEX	862	Venezuela	VEN								09	MISC.EDIBLE PRODUCTS ETC	1	No Quantity							57650838			0
S3	2009	2009	2009	2	0	2	Export	484	Mexico	MEX	899	Areas, nes									09	MISC.EDIBLE PRODUCTS ETC	1	No Quantity							1262342			0
S3	2009	2009	2009	2	0	2	Export	480	Mauritius	MUS	0	World	WLD								11	BEVERAGES	1	No Quantity							8037737			0
S3	2009	2009	2009	2	0	2	Export	480	Mauritius	MUS	36	Australia	AUS								11	BEVERAGES	1	No Quantity							172085			0
S3	2009	2009	2009	2	0	2	Export	480	Mauritius	MUS	56	Belgium	BEL								11	BEVERAGES	1	No Quantity							335			0
S3	2009	2009	2009	2	0	2	Export	480	Mauritius	MUS	108	Burundi	BDI								11	BEVERAGES	1	No Quantity							48940			0
S3	2009	2009	2009	2	0	2	Export	480	Mauritius	MUS	124	Canada	CAN								11	BEVERAGES	1	No Quantity							44			0
S3	2009	2009	2009	2	0	2	Export	480	Mauritius	MUS	174	Comoros	COM								11	BEVERAGES	1	No Quantity							42133			0
S3	2009	2009	2009	2	0	2	Export	480	Mauritius	MUS	175	Mayotte	MYT								11	BEVERAGES	1	No Quantity							393050			0
S3	2009	2009	2009	2	0	2	Export	480	Mauritius	MUS	204	Benin	BEN								11	BEVERAGES	1	No Quantity							16936			0
S3	2009	2009	2009	2	0	2	Export	480	Mauritius	MUS	251	France	FRA								11	BEVERAGES	1	No Quantity							4061368			0
S3	2009	2009	2009	2	0	2	Export	480	Mauritius	MUS	276	Germany	DEU								11	BEVERAGES	1	No Quantity							15348			0
S3	2009	2009	2009	2	0	2	Export	480	Mauritius	MUS	344	China, Hong Kong SAR	HKG								11	BEVERAGES	1	No Quantity							8892			0
S3	2009	2009	2009	2	0	2	Export	480	Mauritius	MUS	372	Ireland	IRL								11	BEVERAGES	1	No Quantity							566			0
S3	2009	2009	2009	2	0	2	Export	480	Mauritius	MUS	381	Italy	ITA								11	BEVERAGES	1	No Quantity							87412			0
S3	2009	2009	2009	2	0	2	Export	480	Mauritius	MUS	404	Kenya	KEN								11	BEVERAGES	1	No Quantity							295910			0
S3	2009	2009	2009	2	0	2	Export	480	Mauritius	MUS	442	Luxembourg	LUX								11	BEVERAGES	1	No Quantity							189			0
S3	2009	2009	2009	2	0	2	Export	480	Mauritius	MUS	450	Madagascar	MDG								11	BEVERAGES	1	No Quantity							881965			0
S3	2009	2009	2009	2	0	2	Export	480	Mauritius	MUS	458	Malaysia	MYS								11	BEVERAGES	1	No Quantity							2747			0
S3	2009	2009	2009	2	0	2	Export	480	Mauritius	MUS	490	Other Asia, nes									11	BEVERAGES	1	No Quantity							3409			0
S3	2009	2009	2009	2	0	2	Export	480	Mauritius	MUS	508	Mozambique	MOZ								11	BEVERAGES	1	No Quantity							294244			0
S3	2009	2009	2009	2	0	2	Export	480	Mauritius	MUS	516	Namibia	NAM								11	BEVERAGES	1	No Quantity							27826			0
S3	2009	2009	2009	2	0	2	Export	480	Mauritius	MUS	528	Netherlands	NLD								11	BEVERAGES	1	No Quantity							66881			0
S3	2009	2009	2009	2	0	2	Export	480	Mauritius	MUS	554	New Zealand	NZL								11	BEVERAGES	1	No Quantity							897			0
S3	2009	2009	2009	2	0	2	Export	480	Mauritius	MUS	643	Russian Federation	RUS								11	BEVERAGES	1	No Quantity							34			0
S3	2009	2009	2009	2	0	2	Export	480	Mauritius	MUS	690	Seychelles	SYC								11	BEVERAGES	1	No Quantity							424886			0
S3	2009	2009	2009	2	0	2	Export	480	Mauritius	MUS	699	India	IND								11	BEVERAGES	1	No Quantity							3160			0
S3	2009	2009	2009	2	0	2	Export	480	Mauritius	MUS	710	South Africa	ZAF								11	BEVERAGES	1	No Quantity							238739			0
S3	2009	2009	2009	2	0	2	Export	480	Mauritius	MUS	716	Zimbabwe	ZWE								11	BEVERAGES	1	No Quantity							655997			0
S3	2009	2009	2009	2	0	2	Export	480	Mauritius	MUS	724	Spain	ESP								11	BEVERAGES	1	No Quantity							3078			0
S3	2009	2009	2009	2	0	2	Export	480	Mauritius	MUS	752	Sweden	SWE								11	BEVERAGES	1	No Quantity							554			0
S3	2009	2009	2009	2	0	2	Export	480	Mauritius	MUS	757	Switzerland	CHE								11	BEVERAGES	1	No Quantity							9785			0
S3	2009	2009	2009	2	0	2	Export	480	Mauritius	MUS	784	United Arab Emirates	ARE								11	BEVERAGES	1	No Quantity							29610			0
S3	2009	2009	2009	2	0	2	Export	480	Mauritius	MUS	800	Uganda	UGA								11	BEVERAGES	1	No Quantity							81020			0
S3	2009	2009	2009	2	0	2	Export	480	Mauritius	MUS	826	United Kingdom	GBR								11	BEVERAGES	1	No Quantity							154684			0
S3	2009	2009	2009	2	0	2	Export	480	Mauritius	MUS	834	United Rep. of Tanzania	TZA								11	BEVERAGES	1	No Quantity							13951			0
S3	2009	2009	2009	2	0	2	Export	480	Mauritius	MUS	842	USA	USA								11	BEVERAGES	1	No Quantity							745			0
S3	2009	2009	2009	2	0	2	Export	480	Mauritius	MUS	894	Zambia	ZMB								11	BEVERAGES	1	No Quantity							318			0
S3	2009	2009	2009	2	0	2	Export	484	Mexico	MEX	0	World	WLD								11	BEVERAGES	1	No Quantity							2790491122			0
S3	2009	2009	2009	2	0	2	Export	484	Mexico	MEX	8	Albania	ALB								11	BEVERAGES	1	No Quantity							513904			0
S3	2009	2009	2009	2	0	2	Export	484	Mexico	MEX	12	Algeria	DZA								11	BEVERAGES	1	No Quantity							57876			0
S3	2009	2009	2009	2	0	2	Export	484	Mexico	MEX	28	Antigua and Barbuda	ATG								11	BEVERAGES	1	No Quantity							17244			0
S3	2009	2009	2009	2	0	2	Export	484	Mexico	MEX	31	Azerbaijan	AZE								11	BEVERAGES	1	No Quantity							28698			0
S3	2009	2009	2009	2	0	2	Export	484	Mexico	MEX	32	Argentina	ARG								11	BEVERAGES	1	No Quantity							6774867			0
S3	2009	2009	2009	2	0	2	Export	484	Mexico	MEX	36	Australia	AUS								11	BEVERAGES	1	No Quantity							83821739			0
S3	2009	2009	2009	2	0	2	Export	484	Mexico	MEX	40	Austria	AUT								11	BEVERAGES	1	No Quantity							2867502			0
S3	2009	2009	2009	2	0	2	Export	484	Mexico	MEX	44	Bahamas	BHS								11	BEVERAGES	1	No Quantity							547123			0
S3	2009	2009	2009	2	0	2	Export	484	Mexico	MEX	48	Bahrain	BHR								11	BEVERAGES	1	No Quantity							288032			0
S3	2009	2009	2009	2	0	2	Export	484	Mexico	MEX	52	Barbados	BRB								11	BEVERAGES	1	No Quantity							16704			0
S3	2009	2009	2009	2	0	2	Export	484	Mexico	MEX	56	Belgium	BEL								11	BEVERAGES	1	No Quantity							2495952			0
S3	2009	2009	2009	2	0	2	Export	484	Mexico	MEX	60	Bermuda	BMU								11	BEVERAGES	1	No Quantity							158581			0
S3	2009	2009	2009	2	0	2	Export	484	Mexico	MEX	68	Bolivia (Plurinational State of)	BOL								11	BEVERAGES	1	No Quantity							2470226			0
S3	2009	2009	2009	2	0	2	Export	484	Mexico	MEX	70	Bosnia Herzegovina	BIH								11	BEVERAGES	1	No Quantity							118743			0
S3	2009	2009	2009	2	0	2	Export	484	Mexico	MEX	76	Brazil	BRA								11	BEVERAGES	1	No Quantity							4986380			0
S3	2009	2009	2009	2	0	2	Export	484	Mexico	MEX	84	Belize	BLZ								11	BEVERAGES	1	No Quantity							1747921			0
S3	2009	2009	2009	2	0	2	Export	484	Mexico	MEX	92	Br. Virgin Isds	VGB								11	BEVERAGES	1	No Quantity							117815			0
S3	2009	2009	2009	2	0	2	Export	484	Mexico	MEX	100	Bulgaria	BGR								11	BEVERAGES	1	No Quantity							231917			0
S3	2009	2009	2009	2	0	2	Export	484	Mexico	MEX	112	Belarus	BLR								11	BEVERAGES	1	No Quantity							220238			0
S3	2009	2009	2009	2	0	2	Export	484	Mexico	MEX	124	Canada	CAN								11	BEVERAGES	1	No Quantity							75461516			0
S3	2009	2009	2009	2	0	2	Export	484	Mexico	MEX	136	Cayman Isds	CYM								11	BEVERAGES	1	No Quantity							221757			0
S3	2009	2009	2009	2	0	2	Export	484	Mexico	MEX	144	Sri Lanka	LKA								11	BEVERAGES	1	No Quantity							84339			0
S3	2009	2009	2009	2	0	2	Export	484	Mexico	MEX	152	Chile	CHL								11	BEVERAGES	1	No Quantity							14716796			0
S3	2009	2009	2009	2	0	2	Export	484	Mexico	MEX	156	China	CHN								11	BEVERAGES	1	No Quantity							10348873			0
S3	2009	2009	2009	2	0	2	Export	484	Mexico	MEX	170	Colombia	COL								11	BEVERAGES	1	No Quantity							3643886			0
S3	2009	2009	2009	2	0	2	Export	484	Mexico	MEX	188	Costa Rica	CRI								11	BEVERAGES	1	No Quantity							4682518			0
S3	2009	2009	2009	2	0	2	Export	484	Mexico	MEX	191	Croatia	HRV								11	BEVERAGES	1	No Quantity							77490			0
S3	2009	2009	2009	2	0	2	Export	484	Mexico	MEX	192	Cuba	CUB								11	BEVERAGES	1	No Quantity							1712510			0
S3	2009	2009	2009	2	0	2	Export	484	Mexico	MEX	196	Cyprus	CYP								11	BEVERAGES	1	No Quantity							4459304			0
S3	2009	2009	2009	2	0	2	Export	484	Mexico	MEX	203	Czechia	CZE								11	BEVERAGES	1	No Quantity							168723			0
S3	2009	2009	2009	2	0	2	Export	484	Mexico	MEX	208	Denmark	DNK								11	BEVERAGES	1	No Quantity							1064503			0
S3	2009	2009	2009	2	0	2	Export	484	Mexico	MEX	214	Dominican Rep.	DOM								11	BEVERAGES	1	No Quantity							1042788			0
S3	2009	2009	2009	2	0	2	Export	484	Mexico	MEX	218	Ecuador	ECU								11	BEVERAGES	1	No Quantity							2740345			0
S3	2009	2009	2009	2	0	2	Export	484	Mexico	MEX	222	El Salvador	SLV								11	BEVERAGES	1	No Quantity							3220301			0
S3	2009	2009	2009	2	0	2	Export	484	Mexico	MEX	226	Equatorial Guinea	GNQ								11	BEVERAGES	1	No Quantity							6591			0
S3	2009	2009	2009	2	0	2	Export	484	Mexico	MEX	233	Estonia	EST								11	BEVERAGES	1	No Quantity							1459881			0
S3	2009	2009	2009	2	0	2	Export	484	Mexico	MEX	246	Finland	FIN								11	BEVERAGES	1	No Quantity							1204296			0
S3	2009	2009	2009	2	0	2	Export	484	Mexico	MEX	251	France	FRA								11	BEVERAGES	1	No Quantity							8229484			0
S3	2009	2009	2009	2	0	2	Export	484	Mexico	MEX	262	Djibouti	DJI								11	BEVERAGES	1	No Quantity							27552			0
S3	2009	2009	2009	2	0	2	Export	484	Mexico	MEX	276	Germany	DEU								11	BEVERAGES	1	No Quantity							16519432			0
S3	2009	2009	2009	2	0	2	Export	484	Mexico	MEX	288	Ghana	GHA								11	BEVERAGES	1	No Quantity							13776			0
S3	2009	2009	2009	2	0	2	Export	484	Mexico	MEX	300	Greece	GRC								11	BEVERAGES	1	No Quantity							6158588			0
S3	2009	2009	2009	2	0	2	Export	484	Mexico	MEX	320	Guatemala	GTM								11	BEVERAGES	1	No Quantity							9632800			0
S3	2009	2009	2009	2	0	2	Export	484	Mexico	MEX	328	Guyana	GUY								11	BEVERAGES	1	No Quantity							204			0
S3	2009	2009	2009	2	0	2	Export	484	Mexico	MEX	332	Haiti	HTI								11	BEVERAGES	1	No Quantity							75540			0
S3	2009	2009	2009	2	0	2	Export	484	Mexico	MEX	340	Honduras	HND								11	BEVERAGES	1	No Quantity							5234869			0
S3	2009	2009	2009	2	0	2	Export	484	Mexico	MEX	344	China, Hong Kong SAR	HKG								11	BEVERAGES	1	No Quantity							2250301			0
S3	2009	2009	2009	2	0	2	Export	484	Mexico	MEX	348	Hungary	HUN								11	BEVERAGES	1	No Quantity							628397			0
S3	2009	2009	2009	2	0	2	Export	484	Mexico	MEX	360	Indonesia	IDN								11	BEVERAGES	1	No Quantity							168503			0
S3	2009	2009	2009	2	0	2	Export	484	Mexico	MEX	368	Iraq	IRQ								11	BEVERAGES	1	No Quantity							96630			0
S3	2009	2009	2009	2	0	2	Export	484	Mexico	MEX	372	Ireland	IRL								11	BEVERAGES	1	No Quantity							3777134			0
S3	2009	2009	2009	2	0	2	Export	484	Mexico	MEX	376	Israel	ISR								11	BEVERAGES	1	No Quantity							1141351			0
S3	2009	2009	2009	2	0	2	Export	484	Mexico	MEX	381	Italy	ITA								11	BEVERAGES	1	No Quantity							16581231			0
S3	2009	2009	2009	2	0	2	Export	484	Mexico	MEX	388	Jamaica	JAM								11	BEVERAGES	1	No Quantity							101529			0
S3	2009	2009	2009	2	0	2	Export	484	Mexico	MEX	392	Japan	JPN								11	BEVERAGES	1	No Quantity							17784608			0
S3	2009	2009	2009	2	0	2	Export	484	Mexico	MEX	398	Kazakhstan	KAZ								11	BEVERAGES	1	No Quantity							399683			0
S3	2009	2009	2009	2	0	2	Export	484	Mexico	MEX	404	Kenya	KEN								11	BEVERAGES	1	No Quantity							41328			0
S3	2009	2009	2009	2	0	2	Export	484	Mexico	MEX	410	Rep. of Korea	KOR								11	BEVERAGES	1	No Quantity							4876790			0
S3	2009	2009	2009	2	0	2	Export	484	Mexico	MEX	422	Lebanon	LBN								11	BEVERAGES	1	No Quantity							421122			0
S3	2009	2009	2009	2	0	2	Export	484	Mexico	MEX	428	Latvia	LVA								11	BEVERAGES	1	No Quantity							1281852			0
S3	2009	2009	2009	2	0	2	Export	484	Mexico	MEX	440	Lithuania	LTU								11	BEVERAGES	1	No Quantity							233955			0
S3	2009	2009	2009	2	0	2	Export	484	Mexico	MEX	458	Malaysia	MYS								11	BEVERAGES	1	No Quantity							1832182			0
S3	2009	2009	2009	2	0	2	Export	484	Mexico	MEX	462	Maldives	MDV								11	BEVERAGES	1	No Quantity							100509			0
S3	2009	2009	2009	2	0	2	Export	484	Mexico	MEX	480	Mauritius	MUS								11	BEVERAGES	1	No Quantity							28000			0
S3	2009	2009	2009	2	0	2	Export	484	Mexico	MEX	490	Other Asia, nes									11	BEVERAGES	1	No Quantity							1013646			0
S3	2009	2009	2009	2	0	2	Export	484	Mexico	MEX	496	Mongolia	MNG								11	BEVERAGES	1	No Quantity							14256			0
S3	2009	2009	2009	2	0	2	Export	484	Mexico	MEX	528	Netherlands	NLD								11	BEVERAGES	1	No Quantity							5042711			0
S3	2009	2009	2009	2	0	2	Export	484	Mexico	MEX	530	Neth. Antilles	ANT								11	BEVERAGES	1	No Quantity							161809			0
S3	2009	2009	2009	2	0	2	Export	484	Mexico	MEX	533	Aruba	ABW								11	BEVERAGES	1	No Quantity							808080			0
S3	2009	2009	2009	2	0	2	Export	484	Mexico	MEX	554	New Zealand	NZL								11	BEVERAGES	1	No Quantity							12889397			0
S3	2009	2009	2009	2	0	2	Export	484	Mexico	MEX	558	Nicaragua	NIC								11	BEVERAGES	1	No Quantity							805085			0
S3	2009	2009	2009	2	0	2	Export	484	Mexico	MEX	566	Nigeria	NGA								11	BEVERAGES	1	No Quantity							41328			0
S3	2009	2009	2009	2	0	2	Export	484	Mexico	MEX	579	Norway	NOR								11	BEVERAGES	1	No Quantity							2907163			0
S3	2009	2009	2009	2	0	2	Export	484	Mexico	MEX	591	Panama	PAN								11	BEVERAGES	1	No Quantity							14689080			0
S3	2009	2009	2009	2	0	2	Export	484	Mexico	MEX	600	Paraguay	PRY								11	BEVERAGES	1	No Quantity							1726296			0
S3	2009	2009	2009	2	0	2	Export	484	Mexico	MEX	604	Peru	PER								11	BEVERAGES	1	No Quantity							4280737			0
S3	2009	2009	2009	2	0	2	Export	484	Mexico	MEX	608	Philippines	PHL								11	BEVERAGES	1	No Quantity							2624319			0
S3	2009	2009	2009	2	0	2	Export	484	Mexico	MEX	616	Poland	POL								11	BEVERAGES	1	No Quantity							741179			0
S3	2009	2009	2009	2	0	2	Export	484	Mexico	MEX	620	Portugal	PRT								11	BEVERAGES	1	No Quantity							742869			0
S3	2009	2009	2009	2	0	2	Export	484	Mexico	MEX	634	Qatar	QAT								11	BEVERAGES	1	No Quantity							134035			0
S3	2009	2009	2009	2	0	2	Export	484	Mexico	MEX	642	Romania	ROU								11	BEVERAGES	1	No Quantity							85098			0
S3	2009	2009	2009	2	0	2	Export	484	Mexico	MEX	643	Russian Federation	RUS								11	BEVERAGES	1	No Quantity							10143965			0
S3	2009	2009	2009	2	0	2	Export	484	Mexico	MEX	659	Saint Kitts and Nevis	KNA								11	BEVERAGES	1	No Quantity							54233			0
S3	2009	2009	2009	2	0	2	Export	484	Mexico	MEX	660	Anguilla	AIA								11	BEVERAGES	1	No Quantity							62628			0
S3	2009	2009	2009	2	0	2	Export	484	Mexico	MEX	688	Serbia	SRB								11	BEVERAGES	1	No Quantity							15217			0
S3	2009	2009	2009	2	0	2	Export	484	Mexico	MEX	694	Sierra Leone	SLE								11	BEVERAGES	1	No Quantity							12000			0
S3	2009	2009	2009	2	0	2	Export	484	Mexico	MEX	699	India	IND								11	BEVERAGES	1	No Quantity							782862			0
S3	2009	2009	2009	2	0	2	Export	484	Mexico	MEX	702	Singapore	SGP								11	BEVERAGES	1	No Quantity							3256024			0
S3	2009	2009	2009	2	0	2	Export	484	Mexico	MEX	704	Viet Nam	VNM								11	BEVERAGES	1	No Quantity							130900			0
S3	2009	2009	2009	2	0	2	Export	484	Mexico	MEX	705	Slovenia	SVN								11	BEVERAGES	1	No Quantity							39117			0
S3	2009	2009	2009	2	0	2	Export	484	Mexico	MEX	710	South Africa	ZAF								11	BEVERAGES	1	No Quantity							5284829			0
S3	2009	2009	2009	2	0	2	Export	484	Mexico	MEX	724	Spain	ESP								11	BEVERAGES	1	No Quantity							33418222			0
S3	2009	2009	2009	2	0	2	Export	484	Mexico	MEX	740	Suriname	SUR								11	BEVERAGES	1	No Quantity							67733			0
S3	2009	2009	2009	2	0	2	Export	484	Mexico	MEX	752	Sweden	SWE								11	BEVERAGES	1	No Quantity							3414232			0
S3	2009	2009	2009	2	0	2	Export	484	Mexico	MEX	757	Switzerland	CHE								11	BEVERAGES	1	No Quantity							1999354			0
S3	2009	2009	2009	2	0	2	Export	484	Mexico	MEX	764	Thailand	THA								11	BEVERAGES	1	No Quantity							429638			0
S3	2009	2009	2009	2	0	2	Export	484	Mexico	MEX	780	Trinidad and Tobago	TTO								11	BEVERAGES	1	No Quantity							191106			0
S3	2009	2009	2009	2	0	2	Export	484	Mexico	MEX	784	United Arab Emirates	ARE								11	BEVERAGES	1	No Quantity							4011222			0
S3	2009	2009	2009	2	0	2	Export	484	Mexico	MEX	792	Turkey	TUR								11	BEVERAGES	1	No Quantity							1435025			0
S3	2009	2009	2009	2	0	2	Export	484	Mexico	MEX	804	Ukraine	UKR								11	BEVERAGES	1	No Quantity							1042220			0
S3	2009	2009	2009	2	0	2	Export	484	Mexico	MEX	818	Egypt	EGY								11	BEVERAGES	1	No Quantity							105104			0
S3	2009	2009	2009	2	0	2	Export	484	Mexico	MEX	826	United Kingdom	GBR								11	BEVERAGES	1	No Quantity							71705472			0
S3	2009	2009	2009	2	0	2	Export	484	Mexico	MEX	842	USA	USA								11	BEVERAGES	1	No Quantity							2220073247			0
S3	2009	2009	2009	2	0	2	Export	484	Mexico	MEX	858	Uruguay	URY								11	BEVERAGES	1	No Quantity							1665928			0
S3	2009	2009	2009	2	0	2	Export	484	Mexico	MEX	862	Venezuela	VEN								11	BEVERAGES	1	No Quantity							2173337			0
S3	2009	2009	2009	2	0	2	Export	484	Mexico	MEX	899	Areas, nes									11	BEVERAGES	1	No Quantity							48835190			0
S3	2009	2009	2009	2	0	2	Export	480	Mauritius	MUS	0	World	WLD								12	TOBACCO,TOBACCO MANUFACT	1	No Quantity							6865142			0
S3	2009	2009	2009	2	0	2	Export	480	Mauritius	MUS	96	Brunei Darussalam	BRN								12	TOBACCO,TOBACCO MANUFACT	1	No Quantity							2483			0
S3	2009	2009	2009	2	0	2	Export	480	Mauritius	MUS	251	France	FRA								12	TOBACCO,TOBACCO MANUFACT	1	No Quantity							13558			0
S3	2009	2009	2009	2	0	2	Export	480	Mauritius	MUS	404	Kenya	KEN								12	TOBACCO,TOBACCO MANUFACT	1	No Quantity							1384163			0
S3	2009	2009	2009	2	0	2	Export	480	Mauritius	MUS	608	Philippines	PHL								12	TOBACCO,TOBACCO MANUFACT	1	No Quantity							5161079			0
S3	2009	2009	2009	2	0	2	Export	480	Mauritius	MUS	690	Seychelles	SYC								12	TOBACCO,TOBACCO MANUFACT	1	No Quantity							5605			0
S3	2009	2009	2009	2	0	2	Export	480	Mauritius	MUS	724	Spain	ESP								12	TOBACCO,TOBACCO MANUFACT	1	No Quantity							12974			0
S3	2009	2009	2009	2	0	2	Export	480	Mauritius	MUS	757	Switzerland	CHE								12	TOBACCO,TOBACCO MANUFACT	1	No Quantity							100809			0
S3	2009	2009	2009	2	0	2	Export	480	Mauritius	MUS	784	United Arab Emirates	ARE								12	TOBACCO,TOBACCO MANUFACT	1	No Quantity							184472			0
S3	2009	2009	2009	2	0	2	Export	484	Mexico	MEX	0	World	WLD								12	TOBACCO,TOBACCO MANUFACT	1	No Quantity							270715883			0
S3	2009	2009	2009	2	0	2	Export	484	Mexico	MEX	8	Albania	ALB								12	TOBACCO,TOBACCO MANUFACT	1	No Quantity							9939			0
S3	2009	2009	2009	2	0	2	Export	484	Mexico	MEX	32	Argentina	ARG								12	TOBACCO,TOBACCO MANUFACT	1	No Quantity							11829			0
S3	2009	2009	2009	2	0	2	Export	484	Mexico	MEX	36	Australia	AUS								12	TOBACCO,TOBACCO MANUFACT	1	No Quantity							1373			0
S3	2009	2009	2009	2	0	2	Export	484	Mexico	MEX	40	Austria	AUT								12	TOBACCO,TOBACCO MANUFACT	1	No Quantity							34753			0
S3	2009	2009	2009	2	0	2	Export	484	Mexico	MEX	56	Belgium	BEL								12	TOBACCO,TOBACCO MANUFACT	1	No Quantity							2054737			0
S3	2009	2009	2009	2	0	2	Export	484	Mexico	MEX	76	Brazil	BRA								12	TOBACCO,TOBACCO MANUFACT	1	No Quantity							579415			0
S3	2009	2009	2009	2	0	2	Export	484	Mexico	MEX	124	Canada	CAN								12	TOBACCO,TOBACCO MANUFACT	1	No Quantity							216786393			0
S3	2009	2009	2009	2	0	2	Export	484	Mexico	MEX	144	Sri Lanka	LKA								12	TOBACCO,TOBACCO MANUFACT	1	No Quantity							447091			0
S3	2009	2009	2009	2	0	2	Export	484	Mexico	MEX	152	Chile	CHL								12	TOBACCO,TOBACCO MANUFACT	1	No Quantity							418168			0
S3	2009	2009	2009	2	0	2	Export	484	Mexico	MEX	170	Colombia	COL								12	TOBACCO,TOBACCO MANUFACT	1	No Quantity							177104			0
S3	2009	2009	2009	2	0	2	Export	484	Mexico	MEX	188	Costa Rica	CRI								12	TOBACCO,TOBACCO MANUFACT	1	No Quantity							503664			0
S3	2009	2009	2009	2	0	2	Export	484	Mexico	MEX	196	Cyprus	CYP								12	TOBACCO,TOBACCO MANUFACT	1	No Quantity							18681			0
S3	2009	2009	2009	2	0	2	Export	484	Mexico	MEX	203	Czechia	CZE								12	TOBACCO,TOBACCO MANUFACT	1	No Quantity							14223			0
S3	2009	2009	2009	2	0	2	Export	484	Mexico	MEX	208	Denmark	DNK								12	TOBACCO,TOBACCO MANUFACT	1	No Quantity							1314774			0
S3	2009	2009	2009	2	0	2	Export	484	Mexico	MEX	214	Dominican Rep.	DOM								12	TOBACCO,TOBACCO MANUFACT	1	No Quantity							3253908			0
S3	2009	2009	2009	2	0	2	Export	484	Mexico	MEX	246	Finland	FIN								12	TOBACCO,TOBACCO MANUFACT	1	No Quantity							6895			0
S3	2009	2009	2009	2	0	2	Export	484	Mexico	MEX	251	France	FRA								12	TOBACCO,TOBACCO MANUFACT	1	No Quantity							26479			0
S3	2009	2009	2009	2	0	2	Export	484	Mexico	MEX	276	Germany	DEU								12	TOBACCO,TOBACCO MANUFACT	1	No Quantity							1499787			0
S3	2009	2009	2009	2	0	2	Export	484	Mexico	MEX	320	Guatemala	GTM								12	TOBACCO,TOBACCO MANUFACT	1	No Quantity							1222826			0
S3	2009	2009	2009	2	0	2	Export	484	Mexico	MEX	340	Honduras	HND								12	TOBACCO,TOBACCO MANUFACT	1	No Quantity							2601072			0
S3	2009	2009	2009	2	0	2	Export	484	Mexico	MEX	348	Hungary	HUN								12	TOBACCO,TOBACCO MANUFACT	1	No Quantity							25986			0
S3	2009	2009	2009	2	0	2	Export	484	Mexico	MEX	376	Israel	ISR								12	TOBACCO,TOBACCO MANUFACT	1	No Quantity							31795			0
S3	2009	2009	2009	2	0	2	Export	484	Mexico	MEX	392	Japan	JPN								12	TOBACCO,TOBACCO MANUFACT	1	No Quantity							2463			0
S3	2009	2009	2009	2	0	2	Export	484	Mexico	MEX	428	Latvia	LVA								12	TOBACCO,TOBACCO MANUFACT	1	No Quantity							6673			0
S3	2009	2009	2009	2	0	2	Export	484	Mexico	MEX	440	Lithuania	LTU								12	TOBACCO,TOBACCO MANUFACT	1	No Quantity							3441			0
S3	2009	2009	2009	2	0	2	Export	484	Mexico	MEX	446	China, Macao SAR	MAC								12	TOBACCO,TOBACCO MANUFACT	1	No Quantity							18768			0
S3	2009	2009	2009	2	0	2	Export	484	Mexico	MEX	458	Malaysia	MYS								12	TOBACCO,TOBACCO MANUFACT	1	No Quantity							762			0
S3	2009	2009	2009	2	0	2	Export	484	Mexico	MEX	528	Netherlands	NLD								12	TOBACCO,TOBACCO MANUFACT	1	No Quantity							874536			0
S3	2009	2009	2009	2	0	2	Export	484	Mexico	MEX	530	Neth. Antilles	ANT								12	TOBACCO,TOBACCO MANUFACT	1	No Quantity							4191			0
S3	2009	2009	2009	2	0	2	Export	484	Mexico	MEX	558	Nicaragua	NIC								12	TOBACCO,TOBACCO MANUFACT	1	No Quantity							1498409			0
S3	2009	2009	2009	2	0	2	Export	484	Mexico	MEX	579	Norway	NOR								12	TOBACCO,TOBACCO MANUFACT	1	No Quantity							1167			0
S3	2009	2009	2009	2	0	2	Export	484	Mexico	MEX	586	Pakistan	PAK								12	TOBACCO,TOBACCO MANUFACT	1	No Quantity							3413760			0
S3	2009	2009	2009	2	0	2	Export	484	Mexico	MEX	600	Paraguay	PRY								12	TOBACCO,TOBACCO MANUFACT	1	No Quantity							19686			0
S3	2009	2009	2009	2	0	2	Export	484	Mexico	MEX	604	Peru	PER								12	TOBACCO,TOBACCO MANUFACT	1	No Quantity							13950			0
S3	2009	2009	2009	2	0	2	Export	484	Mexico	MEX	616	Poland	POL								12	TOBACCO,TOBACCO MANUFACT	1	No Quantity							130609			0
S3	2009	2009	2009	2	0	2	Export	484	Mexico	MEX	642	Romania	ROU								12	TOBACCO,TOBACCO MANUFACT	1	No Quantity							193098			0
S3	2009	2009	2009	2	0	2	Export	484	Mexico	MEX	643	Russian Federation	RUS								12	TOBACCO,TOBACCO MANUFACT	1	No Quantity							201880			0
S3	2009	2009	2009	2	0	2	Export	484	Mexico	MEX	688	Serbia	SRB								12	TOBACCO,TOBACCO MANUFACT	1	No Quantity							5184			0
S3	2009	2009	2009	2	0	2	Export	484	Mexico	MEX	703	Slovakia	SVK								12	TOBACCO,TOBACCO MANUFACT	1	No Quantity							15434			0
S3	2009	2009	2009	2	0	2	Export	484	Mexico	MEX	710	South Africa	ZAF								12	TOBACCO,TOBACCO MANUFACT	1	No Quantity							190034			0
S3	2009	2009	2009	2	0	2	Export	484	Mexico	MEX	724	Spain	ESP								12	TOBACCO,TOBACCO MANUFACT	1	No Quantity							348570			0
S3	2009	2009	2009	2	0	2	Export	484	Mexico	MEX	752	Sweden	SWE								12	TOBACCO,TOBACCO MANUFACT	1	No Quantity							10186			0
S3	2009	2009	2009	2	0	2	Export	484	Mexico	MEX	757	Switzerland	CHE								12	TOBACCO,TOBACCO MANUFACT	1	No Quantity							58667			0
S3	2009	2009	2009	2	0	2	Export	484	Mexico	MEX	780	Trinidad and Tobago	TTO								12	TOBACCO,TOBACCO MANUFACT	1	No Quantity							1419048			0
S3	2009	2009	2009	2	0	2	Export	484	Mexico	MEX	804	Ukraine	UKR								12	TOBACCO,TOBACCO MANUFACT	1	No Quantity							77237			0
S3	2009	2009	2009	2	0	2	Export	484	Mexico	MEX	826	United Kingdom	GBR								12	TOBACCO,TOBACCO MANUFACT	1	No Quantity							9453			0
S3	2009	2009	2009	2	0	2	Export	484	Mexico	MEX	842	USA	USA								12	TOBACCO,TOBACCO MANUFACT	1	No Quantity							12960079			0
S3	2009	2009	2009	2	0	2	Export	484	Mexico	MEX	899	Areas, nes									12	TOBACCO,TOBACCO MANUFACT	1	No Quantity							18197706			0
S3	2009	2009	2009	2	0	2	Export	480	Mauritius	MUS	0	World	WLD								21	HIDES,SKINS,FURSKINS,RAW	1	No Quantity							57707			0
S3	2009	2009	2009	2	0	2	Export	480	Mauritius	MUS	344	China, Hong Kong SAR	HKG								21	HIDES,SKINS,FURSKINS,RAW	1	No Quantity							9372			0
S3	2009	2009	2009	2	0	2	Export	480	Mauritius	MUS	699	India	IND								21	HIDES,SKINS,FURSKINS,RAW	1	No Quantity							46714			0
S3	2009	2009	2009	2	0	2	Export	480	Mauritius	MUS	716	Zimbabwe	ZWE								21	HIDES,SKINS,FURSKINS,RAW	1	No Quantity							1620			0
S3	2009	2009	2009	2	0	2	Export	484	Mexico	MEX	0	World	WLD								21	HIDES,SKINS,FURSKINS,RAW	1	No Quantity							16421349			0
S3	2009	2009	2009	2	0	2	Export	484	Mexico	MEX	56	Belgium	BEL								21	HIDES,SKINS,FURSKINS,RAW	1	No Quantity							19000			0
S3	2009	2009	2009	2	0	2	Export	484	Mexico	MEX	124	Canada	CAN								21	HIDES,SKINS,FURSKINS,RAW	1	No Quantity							138			0
S3	2009	2009	2009	2	0	2	Export	484	Mexico	MEX	156	China	CHN								21	HIDES,SKINS,FURSKINS,RAW	1	No Quantity							308745			0
S3	2009	2009	2009	2	0	2	Export	484	Mexico	MEX	192	Cuba	CUB								21	HIDES,SKINS,FURSKINS,RAW	1	No Quantity							62			0
S3	2009	2009	2009	2	0	2	Export	484	Mexico	MEX	276	Germany	DEU								21	HIDES,SKINS,FURSKINS,RAW	1	No Quantity							1086788			0
S3	2009	2009	2009	2	0	2	Export	484	Mexico	MEX	344	China, Hong Kong SAR	HKG								21	HIDES,SKINS,FURSKINS,RAW	1	No Quantity							9679813			0
S3	2009	2009	2009	2	0	2	Export	484	Mexico	MEX	381	Italy	ITA								21	HIDES,SKINS,FURSKINS,RAW	1	No Quantity							599314			0
S3	2009	2009	2009	2	0	2	Export	484	Mexico	MEX	392	Japan	JPN								21	HIDES,SKINS,FURSKINS,RAW	1	No Quantity							41522			0
S3	2009	2009	2009	2	0	2	Export	484	Mexico	MEX	490	Other Asia, nes									21	HIDES,SKINS,FURSKINS,RAW	1	No Quantity							12383			0
S3	2009	2009	2009	2	0	2	Export	484	Mexico	MEX	558	Nicaragua	NIC								21	HIDES,SKINS,FURSKINS,RAW	1	No Quantity							3282			0
S3	2009	2009	2009	2	0	2	Export	484	Mexico	MEX	699	India	IND								21	HIDES,SKINS,FURSKINS,RAW	1	No Quantity							25441			0
S3	2009	2009	2009	2	0	2	Export	484	Mexico	MEX	724	Spain	ESP								21	HIDES,SKINS,FURSKINS,RAW	1	No Quantity							283870			0
S3	2009	2009	2009	2	0	2	Export	484	Mexico	MEX	842	USA	USA								21	HIDES,SKINS,FURSKINS,RAW	1	No Quantity							4360991			0
S3	2009	2009	2009	2	0	2	Export	480	Mauritius	MUS	0	World	WLD								22	OIL SEED,OLEAGINUS FRUIT	1	No Quantity							12910			0
S3	2009	2009	2009	2	0	2	Export	480	Mauritius	MUS	175	Mayotte	MYT								22	OIL SEED,OLEAGINUS FRUIT	1	No Quantity							203			0
S3	2009	2009	2009	2	0	2	Export	480	Mauritius	MUS	251	France	FRA								22	OIL SEED,OLEAGINUS FRUIT	1	No Quantity							2063			0
S3	2009	2009	2009	2	0	2	Export	480	Mauritius	MUS	276	Germany	DEU								22	OIL SEED,OLEAGINUS FRUIT	1	No Quantity							6190			0
S3	2009	2009	2009	2	0	2	Export	480	Mauritius	MUS	450	Madagascar	MDG								22	OIL SEED,OLEAGINUS FRUIT	1	No Quantity							2201			0
S3	2009	2009	2009	2	0	2	Export	480	Mauritius	MUS	690	Seychelles	SYC								22	OIL SEED,OLEAGINUS FRUIT	1	No Quantity							1083			0
S3	2009	2009	2009	2	0	2	Export	480	Mauritius	MUS	757	Switzerland	CHE								22	OIL SEED,OLEAGINUS FRUIT	1	No Quantity							91			0
S3	2009	2009	2009	2	0	2	Export	480	Mauritius	MUS	826	United Kingdom	GBR								22	OIL SEED,OLEAGINUS FRUIT	1	No Quantity							1080			0
S3	2009	2009	2009	2	0	2	Export	484	Mexico	MEX	0	World	WLD								22	OIL SEED,OLEAGINUS FRUIT	1	No Quantity							32111980			0
S3	2009	2009	2009	2	0	2	Export	484	Mexico	MEX	32	Argentina	ARG								22	OIL SEED,OLEAGINUS FRUIT	1	No Quantity							1127641			0
S3	2009	2009	2009	2	0	2	Export	484	Mexico	MEX	36	Australia	AUS								22	OIL SEED,OLEAGINUS FRUIT	1	No Quantity							171115			0
S3	2009	2009	2009	2	0	2	Export	484	Mexico	MEX	68	Bolivia (Plurinational State of)	BOL								22	OIL SEED,OLEAGINUS FRUIT	1	No Quantity							30			0
S3	2009	2009	2009	2	0	2	Export	484	Mexico	MEX	76	Brazil	BRA								22	OIL SEED,OLEAGINUS FRUIT	1	No Quantity							44270			0
S3	2009	2009	2009	2	0	2	Export	484	Mexico	MEX	124	Canada	CAN								22	OIL SEED,OLEAGINUS FRUIT	1	No Quantity							58414			0
S3	2009	2009	2009	2	0	2	Export	484	Mexico	MEX	152	Chile	CHL								22	OIL SEED,OLEAGINUS FRUIT	1	No Quantity							381665			0
S3	2009	2009	2009	2	0	2	Export	484	Mexico	MEX	156	China	CHN								22	OIL SEED,OLEAGINUS FRUIT	1	No Quantity							262220			0
S3	2009	2009	2009	2	0	2	Export	484	Mexico	MEX	170	Colombia	COL								22	OIL SEED,OLEAGINUS FRUIT	1	No Quantity							17522			0
S3	2009	2009	2009	2	0	2	Export	484	Mexico	MEX	188	Costa Rica	CRI								22	OIL SEED,OLEAGINUS FRUIT	1	No Quantity							2974			0
S3	2009	2009	2009	2	0	2	Export	484	Mexico	MEX	192	Cuba	CUB								22	OIL SEED,OLEAGINUS FRUIT	1	No Quantity							13232			0
S3	2009	2009	2009	2	0	2	Export	484	Mexico	MEX	208	Denmark	DNK								22	OIL SEED,OLEAGINUS FRUIT	1	No Quantity							1550			0
S3	2009	2009	2009	2	0	2	Export	484	Mexico	MEX	214	Dominican Rep.	DOM								22	OIL SEED,OLEAGINUS FRUIT	1	No Quantity							13325			0
S3	2009	2009	2009	2	0	2	Export	484	Mexico	MEX	218	Ecuador	ECU								22	OIL SEED,OLEAGINUS FRUIT	1	No Quantity							33127			0
S3	2009	2009	2009	2	0	2	Export	484	Mexico	MEX	276	Germany	DEU								22	OIL SEED,OLEAGINUS FRUIT	1	No Quantity							225201			0
S3	2009	2009	2009	2	0	2	Export	484	Mexico	MEX	320	Guatemala	GTM								22	OIL SEED,OLEAGINUS FRUIT	1	No Quantity							642246			0
S3	2009	2009	2009	2	0	2	Export	484	Mexico	MEX	340	Honduras	HND								22	OIL SEED,OLEAGINUS FRUIT	1	No Quantity							600			0
S3	2009	2009	2009	2	0	2	Export	484	Mexico	MEX	344	China, Hong Kong SAR	HKG								22	OIL SEED,OLEAGINUS FRUIT	1	No Quantity							5324735			0
S3	2009	2009	2009	2	0	2	Export	484	Mexico	MEX	392	Japan	JPN								22	OIL SEED,OLEAGINUS FRUIT	1	No Quantity							2302922			0
S3	2009	2009	2009	2	0	2	Export	484	Mexico	MEX	400	Jordan	JOR								22	OIL SEED,OLEAGINUS FRUIT	1	No Quantity							86508			0
S3	2009	2009	2009	2	0	2	Export	484	Mexico	MEX	410	Rep. of Korea	KOR								22	OIL SEED,OLEAGINUS FRUIT	1	No Quantity							530580			0
S3	2009	2009	2009	2	0	2	Export	484	Mexico	MEX	414	Kuwait	KWT								22	OIL SEED,OLEAGINUS FRUIT	1	No Quantity							322525			0
S3	2009	2009	2009	2	0	2	Export	484	Mexico	MEX	490	Other Asia, nes									22	OIL SEED,OLEAGINUS FRUIT	1	No Quantity							195672			0
S3	2009	2009	2009	2	0	2	Export	484	Mexico	MEX	528	Netherlands	NLD								22	OIL SEED,OLEAGINUS FRUIT	1	No Quantity							3341157			0
S3	2009	2009	2009	2	0	2	Export	484	Mexico	MEX	579	Norway	NOR								22	OIL SEED,OLEAGINUS FRUIT	1	No Quantity							2916			0
S3	2009	2009	2009	2	0	2	Export	484	Mexico	MEX	591	Panama	PAN								22	OIL SEED,OLEAGINUS FRUIT	1	No Quantity							26			0
S3	2009	2009	2009	2	0	2	Export	484	Mexico	MEX	604	Peru	PER								22	OIL SEED,OLEAGINUS FRUIT	1	No Quantity							186340			0
S3	2009	2009	2009	2	0	2	Export	484	Mexico	MEX	608	Philippines	PHL								22	OIL SEED,OLEAGINUS FRUIT	1	No Quantity							55395			0
S3	2009	2009	2009	2	0	2	Export	484	Mexico	MEX	682	Saudi Arabia	SAU								22	OIL SEED,OLEAGINUS FRUIT	1	No Quantity							19620			0
S3	2009	2009	2009	2	0	2	Export	484	Mexico	MEX	702	Singapore	SGP								22	OIL SEED,OLEAGINUS FRUIT	1	No Quantity							781138			0
S3	2009	2009	2009	2	0	2	Export	484	Mexico	MEX	710	South Africa	ZAF								22	OIL SEED,OLEAGINUS FRUIT	1	No Quantity							284145			0
S3	2009	2009	2009	2	0	2	Export	484	Mexico	MEX	724	Spain	ESP								22	OIL SEED,OLEAGINUS FRUIT	1	No Quantity							265336			0
S3	2009	2009	2009	2	0	2	Export	484	Mexico	MEX	818	Egypt	EGY								22	OIL SEED,OLEAGINUS FRUIT	1	No Quantity							272175			0
S3	2009	2009	2009	2	0	2	Export	484	Mexico	MEX	842	USA	USA								22	OIL SEED,OLEAGINUS FRUIT	1	No Quantity							15081678			0
S3	2009	2009	2009	2	0	2	Export	484	Mexico	MEX	858	Uruguay	URY								22	OIL SEED,OLEAGINUS FRUIT	1	No Quantity							59280			0
S3	2009	2009	2009	2	0	2	Export	484	Mexico	MEX	862	Venezuela	VEN								22	OIL SEED,OLEAGINUS FRUIT	1	No Quantity							4700			0
S3	2009	2009	2009	2	0	2	Export	480	Mauritius	MUS	0	World	WLD								23	CRUDE RUBBER	1	No Quantity							2543			0
S3	2009	2009	2009	2	0	2	Export	480	Mauritius	MUS	690	Seychelles	SYC								23	CRUDE RUBBER	1	No Quantity							2543			0
S3	2009	2009	2009	2	0	2	Export	484	Mexico	MEX	0	World	WLD								23	CRUDE RUBBER	1	No Quantity							247679792			0
S3	2009	2009	2009	2	0	2	Export	484	Mexico	MEX	32	Argentina	ARG								23	CRUDE RUBBER	1	No Quantity							2079034			0
S3	2009	2009	2009	2	0	2	Export	484	Mexico	MEX	36	Australia	AUS								23	CRUDE RUBBER	1	No Quantity							1006791			0
S3	2009	2009	2009	2	0	2	Export	484	Mexico	MEX	56	Belgium	BEL								23	CRUDE RUBBER	1	No Quantity							18534980			0
S3	2009	2009	2009	2	0	2	Export	484	Mexico	MEX	68	Bolivia (Plurinational State of)	BOL								23	CRUDE RUBBER	1	No Quantity							12150			0
S3	2009	2009	2009	2	0	2	Export	484	Mexico	MEX	76	Brazil	BRA								23	CRUDE RUBBER	1	No Quantity							6415666			0
S3	2009	2009	2009	2	0	2	Export	484	Mexico	MEX	124	Canada	CAN								23	CRUDE RUBBER	1	No Quantity							830755			0
S3	2009	2009	2009	2	0	2	Export	484	Mexico	MEX	152	Chile	CHL								23	CRUDE RUBBER	1	No Quantity							1690926			0
S3	2009	2009	2009	2	0	2	Export	484	Mexico	MEX	156	China	CHN								23	CRUDE RUBBER	1	No Quantity							19005245			0
S3	2009	2009	2009	2	0	2	Export	484	Mexico	MEX	170	Colombia	COL								23	CRUDE RUBBER	1	No Quantity							8433681			0
S3	2009	2009	2009	2	0	2	Export	484	Mexico	MEX	188	Costa Rica	CRI								23	CRUDE RUBBER	1	No Quantity							7260186			0
S3	2009	2009	2009	2	0	2	Export	484	Mexico	MEX	192	Cuba	CUB								23	CRUDE RUBBER	1	No Quantity							677642			0
S3	2009	2009	2009	2	0	2	Export	484	Mexico	MEX	214	Dominican Rep.	DOM								23	CRUDE RUBBER	1	No Quantity							1082234			0
S3	2009	2009	2009	2	0	2	Export	484	Mexico	MEX	218	Ecuador	ECU								23	CRUDE RUBBER	1	No Quantity							3697917			0
S3	2009	2009	2009	2	0	2	Export	484	Mexico	MEX	222	El Salvador	SLV								23	CRUDE RUBBER	1	No Quantity							115819			0
S3	2009	2009	2009	2	0	2	Export	484	Mexico	MEX	246	Finland	FIN								23	CRUDE RUBBER	1	No Quantity							25156			0
S3	2009	2009	2009	2	0	2	Export	484	Mexico	MEX	251	France	FRA								23	CRUDE RUBBER	1	No Quantity							636649			0
S3	2009	2009	2009	2	0	2	Export	484	Mexico	MEX	276	Germany	DEU								23	CRUDE RUBBER	1	No Quantity							6628950			0
S3	2009	2009	2009	2	0	2	Export	484	Mexico	MEX	320	Guatemala	GTM								23	CRUDE RUBBER	1	No Quantity							4492336			0
S3	2009	2009	2009	2	0	2	Export	484	Mexico	MEX	332	Haiti	HTI								23	CRUDE RUBBER	1	No Quantity							29550			0
S3	2009	2009	2009	2	0	2	Export	484	Mexico	MEX	340	Honduras	HND								23	CRUDE RUBBER	1	No Quantity							154628			0
S3	2009	2009	2009	2	0	2	Export	484	Mexico	MEX	344	China, Hong Kong SAR	HKG								23	CRUDE RUBBER	1	No Quantity							1725327			0
S3	2009	2009	2009	2	0	2	Export	484	Mexico	MEX	348	Hungary	HUN								23	CRUDE RUBBER	1	No Quantity							110413			0
S3	2009	2009	2009	2	0	2	Export	484	Mexico	MEX	360	Indonesia	IDN								23	CRUDE RUBBER	1	No Quantity							61417			0
S3	2009	2009	2009	2	0	2	Export	484	Mexico	MEX	381	Italy	ITA								23	CRUDE RUBBER	1	No Quantity							406398			0
S3	2009	2009	2009	2	0	2	Export	484	Mexico	MEX	392	Japan	JPN								23	CRUDE RUBBER	1	No Quantity							1598943			0
S3	2009	2009	2009	2	0	2	Export	484	Mexico	MEX	410	Rep. of Korea	KOR								23	CRUDE RUBBER	1	No Quantity							89320			0
S3	2009	2009	2009	2	0	2	Export	484	Mexico	MEX	458	Malaysia	MYS								23	CRUDE RUBBER	1	No Quantity							344282			0
S3	2009	2009	2009	2	0	2	Export	484	Mexico	MEX	480	Mauritius	MUS								23	CRUDE RUBBER	1	No Quantity							32358			0
S3	2009	2009	2009	2	0	2	Export	484	Mexico	MEX	490	Other Asia, nes									23	CRUDE RUBBER	1	No Quantity							2714700			0
S3	2009	2009	2009	2	0	2	Export	484	Mexico	MEX	554	New Zealand	NZL								23	CRUDE RUBBER	1	No Quantity							92420			0
S3	2009	2009	2009	2	0	2	Export	484	Mexico	MEX	558	Nicaragua	NIC								23	CRUDE RUBBER	1	No Quantity							617985			0
S3	2009	2009	2009	2	0	2	Export	484	Mexico	MEX	586	Pakistan	PAK								23	CRUDE RUBBER	1	No Quantity							383754			0
S3	2009	2009	2009	2	0	2	Export	484	Mexico	MEX	591	Panama	PAN								23	CRUDE RUBBER	1	No Quantity							689			0
S3	2009	2009	2009	2	0	2	Export	484	Mexico	MEX	600	Paraguay	PRY								23	CRUDE RUBBER	1	No Quantity							28978			0
S3	2009	2009	2009	2	0	2	Export	484	Mexico	MEX	604	Peru	PER								23	CRUDE RUBBER	1	No Quantity							469725			0
S3	2009	2009	2009	2	0	2	Export	484	Mexico	MEX	682	Saudi Arabia	SAU								23	CRUDE RUBBER	1	No Quantity							28451			0
S3	2009	2009	2009	2	0	2	Export	484	Mexico	MEX	699	India	IND								23	CRUDE RUBBER	1	No Quantity							1018611			0
S3	2009	2009	2009	2	0	2	Export	484	Mexico	MEX	702	Singapore	SGP								23	CRUDE RUBBER	1	No Quantity							1049497			0
S3	2009	2009	2009	2	0	2	Export	484	Mexico	MEX	704	Viet Nam	VNM								23	CRUDE RUBBER	1	No Quantity							379262			0
S3	2009	2009	2009	2	0	2	Export	484	Mexico	MEX	710	South Africa	ZAF								23	CRUDE RUBBER	1	No Quantity							329233			0
S3	2009	2009	2009	2	0	2	Export	484	Mexico	MEX	724	Spain	ESP								23	CRUDE RUBBER	1	No Quantity							17736963			0
S3	2009	2009	2009	2	0	2	Export	484	Mexico	MEX	752	Sweden	SWE								23	CRUDE RUBBER	1	No Quantity							2			0
S3	2009	2009	2009	2	0	2	Export	484	Mexico	MEX	764	Thailand	THA								23	CRUDE RUBBER	1	No Quantity							605115			0
S3	2009	2009	2009	2	0	2	Export	484	Mexico	MEX	792	Turkey	TUR								23	CRUDE RUBBER	1	No Quantity							2067868			0
S3	2009	2009	2009	2	0	2	Export	484	Mexico	MEX	818	Egypt	EGY								23	CRUDE RUBBER	1	No Quantity							6			0
S3	2009	2009	2009	2	0	2	Export	484	Mexico	MEX	826	United Kingdom	GBR								23	CRUDE RUBBER	1	No Quantity							4713270			0
S3	2009	2009	2009	2	0	2	Export	484	Mexico	MEX	842	USA	USA								23	CRUDE RUBBER	1	No Quantity							125272090			0
S3	2009	2009	2009	2	0	2	Export	484	Mexico	MEX	862	Venezuela	VEN								23	CRUDE RUBBER	1	No Quantity							2959306			0
S3	2009	2009	2009	2	0	2	Export	484	Mexico	MEX	882	Samoa	WSM								23	CRUDE RUBBER	1	No Quantity							33114			0
S3	2009	2009	2009	2	0	2	Export	480	Mauritius	MUS	0	World	WLD								24	CORK AND WOOD	1	No Quantity							343571			0
S3	2009	2009	2009	2	0	2	Export	480	Mauritius	MUS	175	Mayotte	MYT								24	CORK AND WOOD	1	No Quantity							2260			0
S3	2009	2009	2009	2	0	2	Export	480	Mauritius	MUS	251	France	FRA								24	CORK AND WOOD	1	No Quantity							278			0
S3	2009	2009	2009	2	0	2	Export	480	Mauritius	MUS	458	Malaysia	MYS								24	CORK AND WOOD	1	No Quantity							2930			0
S3	2009	2009	2009	2	0	2	Export	480	Mauritius	MUS	682	Saudi Arabia	SAU								24	CORK AND WOOD	1	No Quantity							28272			0
S3	2009	2009	2009	2	0	2	Export	480	Mauritius	MUS	690	Seychelles	SYC								24	CORK AND WOOD	1	No Quantity							58774			0
S3	2009	2009	2009	2	0	2	Export	480	Mauritius	MUS	710	South Africa	ZAF								24	CORK AND WOOD	1	No Quantity							8489			0
S3	2009	2009	2009	2	0	2	Export	480	Mauritius	MUS	724	Spain	ESP								24	CORK AND WOOD	1	No Quantity							108390			0
S3	2009	2009	2009	2	0	2	Export	480	Mauritius	MUS	842	USA	USA								24	CORK AND WOOD	1	No Quantity							134178			0
S3	2009	2009	2009	2	0	2	Export	484	Mexico	MEX	0	World	WLD								24	CORK AND WOOD	1	No Quantity							63701690			0
S3	2009	2009	2009	2	0	2	Export	484	Mexico	MEX	44	Bahamas	BHS								24	CORK AND WOOD	1	No Quantity							10			0
S3	2009	2009	2009	2	0	2	Export	484	Mexico	MEX	84	Belize	BLZ								24	CORK AND WOOD	1	No Quantity							7494			0
S3	2009	2009	2009	2	0	2	Export	484	Mexico	MEX	124	Canada	CAN								24	CORK AND WOOD	1	No Quantity							76292			0
S3	2009	2009	2009	2	0	2	Export	484	Mexico	MEX	136	Cayman Isds	CYM								24	CORK AND WOOD	1	No Quantity							257			0
S3	2009	2009	2009	2	0	2	Export	484	Mexico	MEX	152	Chile	CHL								24	CORK AND WOOD	1	No Quantity							507			0
S3	2009	2009	2009	2	0	2	Export	484	Mexico	MEX	156	China	CHN								24	CORK AND WOOD	1	No Quantity							112976			0
S3	2009	2009	2009	2	0	2	Export	484	Mexico	MEX	188	Costa Rica	CRI								24	CORK AND WOOD	1	No Quantity							288581			0
S3	2009	2009	2009	2	0	2	Export	484	Mexico	MEX	192	Cuba	CUB								24	CORK AND WOOD	1	No Quantity							1104033			0
S3	2009	2009	2009	2	0	2	Export	484	Mexico	MEX	214	Dominican Rep.	DOM								24	CORK AND WOOD	1	No Quantity							108295			0
S3	2009	2009	2009	2	0	2	Export	484	Mexico	MEX	251	France	FRA								24	CORK AND WOOD	1	No Quantity							406066			0
S3	2009	2009	2009	2	0	2	Export	484	Mexico	MEX	276	Germany	DEU								24	CORK AND WOOD	1	No Quantity							235977			0
S3	2009	2009	2009	2	0	2	Export	484	Mexico	MEX	320	Guatemala	GTM								24	CORK AND WOOD	1	No Quantity							253804			0
S3	2009	2009	2009	2	0	2	Export	484	Mexico	MEX	344	China, Hong Kong SAR	HKG								24	CORK AND WOOD	1	No Quantity							89983			0
S3	2009	2009	2009	2	0	2	Export	484	Mexico	MEX	360	Indonesia	IDN								24	CORK AND WOOD	1	No Quantity							4281			0
S3	2009	2009	2009	2	0	2	Export	484	Mexico	MEX	381	Italy	ITA								24	CORK AND WOOD	1	No Quantity							119590			0
S3	2009	2009	2009	2	0	2	Export	484	Mexico	MEX	388	Jamaica	JAM								24	CORK AND WOOD	1	No Quantity							8237			0
S3	2009	2009	2009	2	0	2	Export	484	Mexico	MEX	392	Japan	JPN								24	CORK AND WOOD	1	No Quantity							285914			0
S3	2009	2009	2009	2	0	2	Export	484	Mexico	MEX	490	Other Asia, nes									24	CORK AND WOOD	1	No Quantity							91718			0
S3	2009	2009	2009	2	0	2	Export	484	Mexico	MEX	558	Nicaragua	NIC								24	CORK AND WOOD	1	No Quantity							533			0
S3	2009	2009	2009	2	0	2	Export	484	Mexico	MEX	579	Norway	NOR								24	CORK AND WOOD	1	No Quantity							100			0
S3	2009	2009	2009	2	0	2	Export	484	Mexico	MEX	591	Panama	PAN								24	CORK AND WOOD	1	No Quantity							31195			0
S3	2009	2009	2009	2	0	2	Export	484	Mexico	MEX	608	Philippines	PHL								24	CORK AND WOOD	1	No Quantity							54747			0
S3	2009	2009	2009	2	0	2	Export	484	Mexico	MEX	620	Portugal	PRT								24	CORK AND WOOD	1	No Quantity							21471			0
S3	2009	2009	2009	2	0	2	Export	484	Mexico	MEX	699	India	IND								24	CORK AND WOOD	1	No Quantity							1500			0
S3	2009	2009	2009	2	0	2	Export	484	Mexico	MEX	702	Singapore	SGP								24	CORK AND WOOD	1	No Quantity							5430			0
S3	2009	2009	2009	2	0	2	Export	484	Mexico	MEX	704	Viet Nam	VNM								24	CORK AND WOOD	1	No Quantity							127436			0
S3	2009	2009	2009	2	0	2	Export	484	Mexico	MEX	724	Spain	ESP								24	CORK AND WOOD	1	No Quantity							12793			0
S3	2009	2009	2009	2	0	2	Export	484	Mexico	MEX	740	Suriname	SUR								24	CORK AND WOOD	1	No Quantity							13002			0
S3	2009	2009	2009	2	0	2	Export	484	Mexico	MEX	752	Sweden	SWE								24	CORK AND WOOD	1	No Quantity							10119			0
S3	2009	2009	2009	2	0	2	Export	484	Mexico	MEX	792	Turkey	TUR								24	CORK AND WOOD	1	No Quantity							1980			0
S3	2009	2009	2009	2	0	2	Export	484	Mexico	MEX	804	Ukraine	UKR								24	CORK AND WOOD	1	No Quantity							10045			0
S3	2009	2009	2009	2	0	2	Export	484	Mexico	MEX	842	USA	USA								24	CORK AND WOOD	1	No Quantity							60215319			0
S3	2009	2009	2009	2	0	2	Export	484	Mexico	MEX	862	Venezuela	VEN								24	CORK AND WOOD	1	No Quantity							2005			0
S3	2009	2009	2009	2	0	2	Export	480	Mauritius	MUS	0	World	WLD								25	PULP AND WASTE PAPER	1	No Quantity							296315			0
S3	2009	2009	2009	2	0	2	Export	480	Mauritius	MUS	50	Bangladesh	BGD								25	PULP AND WASTE PAPER	1	No Quantity							15405			0
S3	2009	2009	2009	2	0	2	Export	480	Mauritius	MUS	156	China	CHN								25	PULP AND WASTE PAPER	1	No Quantity							17213			0
S3	2009	2009	2009	2	0	2	Export	480	Mauritius	MUS	404	Kenya	KEN								25	PULP AND WASTE PAPER	1	No Quantity							40360			0
S3	2009	2009	2009	2	0	2	Export	480	Mauritius	MUS	450	Madagascar	MDG								25	PULP AND WASTE PAPER	1	No Quantity							2515			0
S3	2009	2009	2009	2	0	2	Export	480	Mauritius	MUS	586	Pakistan	PAK								25	PULP AND WASTE PAPER	1	No Quantity							70500			0
S3	2009	2009	2009	2	0	2	Export	480	Mauritius	MUS	699	India	IND								25	PULP AND WASTE PAPER	1	No Quantity							67677			0
S3	2009	2009	2009	2	0	2	Export	480	Mauritius	MUS	702	Singapore	SGP								25	PULP AND WASTE PAPER	1	No Quantity							7977			0
S3	2009	2009	2009	2	0	2	Export	480	Mauritius	MUS	710	South Africa	ZAF								25	PULP AND WASTE PAPER	1	No Quantity							64733			0
S3	2009	2009	2009	2	0	2	Export	480	Mauritius	MUS	834	United Rep. of Tanzania	TZA								25	PULP AND WASTE PAPER	1	No Quantity							9934			0
S3	2009	2009	2009	2	0	2	Export	484	Mexico	MEX	0	World	WLD								25	PULP AND WASTE PAPER	1	No Quantity							28613828			0
S3	2009	2009	2009	2	0	2	Export	484	Mexico	MEX	84	Belize	BLZ								25	PULP AND WASTE PAPER	1	No Quantity							35800			0
S3	2009	2009	2009	2	0	2	Export	484	Mexico	MEX	152	Chile	CHL								25	PULP AND WASTE PAPER	1	No Quantity							12767			0
S3	2009	2009	2009	2	0	2	Export	484	Mexico	MEX	156	China	CHN								25	PULP AND WASTE PAPER	1	No Quantity							3564184			0
S3	2009	2009	2009	2	0	2	Export	484	Mexico	MEX	188	Costa Rica	CRI								25	PULP AND WASTE PAPER	1	No Quantity							3670			0
S3	2009	2009	2009	2	0	2	Export	484	Mexico	MEX	208	Denmark	DNK								25	PULP AND WASTE PAPER	1	No Quantity							200			0
S3	2009	2009	2009	2	0	2	Export	484	Mexico	MEX	218	Ecuador	ECU								25	PULP AND WASTE PAPER	1	No Quantity							782			0
S3	2009	2009	2009	2	0	2	Export	484	Mexico	MEX	246	Finland	FIN								25	PULP AND WASTE PAPER	1	No Quantity							1013			0
S3	2009	2009	2009	2	0	2	Export	484	Mexico	MEX	320	Guatemala	GTM								25	PULP AND WASTE PAPER	1	No Quantity							129037			0
S3	2009	2009	2009	2	0	2	Export	484	Mexico	MEX	344	China, Hong Kong SAR	HKG								25	PULP AND WASTE PAPER	1	No Quantity							3			0
S3	2009	2009	2009	2	0	2	Export	484	Mexico	MEX	381	Italy	ITA								25	PULP AND WASTE PAPER	1	No Quantity							1198			0
S3	2009	2009	2009	2	0	2	Export	484	Mexico	MEX	388	Jamaica	JAM								25	PULP AND WASTE PAPER	1	No Quantity							488			0
S3	2009	2009	2009	2	0	2	Export	484	Mexico	MEX	410	Rep. of Korea	KOR								25	PULP AND WASTE PAPER	1	No Quantity							345977			0
S3	2009	2009	2009	2	0	2	Export	484	Mexico	MEX	490	Other Asia, nes									25	PULP AND WASTE PAPER	1	No Quantity							305265			0
S3	2009	2009	2009	2	0	2	Export	484	Mexico	MEX	528	Netherlands	NLD								25	PULP AND WASTE PAPER	1	No Quantity							1			0
S3	2009	2009	2009	2	0	2	Export	484	Mexico	MEX	558	Nicaragua	NIC								25	PULP AND WASTE PAPER	1	No Quantity							3754			0
S3	2009	2009	2009	2	0	2	Export	484	Mexico	MEX	586	Pakistan	PAK								25	PULP AND WASTE PAPER	1	No Quantity							64509			0
S3	2009	2009	2009	2	0	2	Export	484	Mexico	MEX	591	Panama	PAN								25	PULP AND WASTE PAPER	1	No Quantity							18814			0
S3	2009	2009	2009	2	0	2	Export	484	Mexico	MEX	604	Peru	PER								25	PULP AND WASTE PAPER	1	No Quantity							4970			0
S3	2009	2009	2009	2	0	2	Export	484	Mexico	MEX	826	United Kingdom	GBR								25	PULP AND WASTE PAPER	1	No Quantity							23697			0
S3	2009	2009	2009	2	0	2	Export	484	Mexico	MEX	842	USA	USA								25	PULP AND WASTE PAPER	1	No Quantity							24096261			0
S3	2009	2009	2009	2	0	2	Export	484	Mexico	MEX	862	Venezuela	VEN								25	PULP AND WASTE PAPER	1	No Quantity							1438			0
S3	2009	2009	2009	2	0	2	Export	480	Mauritius	MUS	0	World	WLD								26	TEXTILE FIBRES	1	No Quantity							5451514			0
S3	2009	2009	2009	2	0	2	Export	480	Mauritius	MUS	36	Australia	AUS								26	TEXTILE FIBRES	1	No Quantity							63			0
S3	2009	2009	2009	2	0	2	Export	480	Mauritius	MUS	251	France	FRA								26	TEXTILE FIBRES	1	No Quantity							11715			0
S3	2009	2009	2009	2	0	2	Export	480	Mauritius	MUS	276	Germany	DEU								26	TEXTILE FIBRES	1	No Quantity							98261			0
S3	2009	2009	2009	2	0	2	Export	480	Mauritius	MUS	344	China, Hong Kong SAR	HKG								26	TEXTILE FIBRES	1	No Quantity							604496			0
S3	2009	2009	2009	2	0	2	Export	480	Mauritius	MUS	381	Italy	ITA								26	TEXTILE FIBRES	1	No Quantity							1465444			0
S3	2009	2009	2009	2	0	2	Export	480	Mauritius	MUS	410	Rep. of Korea	KOR								26	TEXTILE FIBRES	1	No Quantity							43748			0
S3	2009	2009	2009	2	0	2	Export	480	Mauritius	MUS	450	Madagascar	MDG								26	TEXTILE FIBRES	1	No Quantity							1336436			0
S3	2009	2009	2009	2	0	2	Export	480	Mauritius	MUS	690	Seychelles	SYC								26	TEXTILE FIBRES	1	No Quantity							3625			0
S3	2009	2009	2009	2	0	2	Export	480	Mauritius	MUS	710	South Africa	ZAF								26	TEXTILE FIBRES	1	No Quantity							357927			0
S3	2009	2009	2009	2	0	2	Export	480	Mauritius	MUS	716	Zimbabwe	ZWE								26	TEXTILE FIBRES	1	No Quantity							126			0
S3	2009	2009	2009	2	0	2	Export	480	Mauritius	MUS	724	Spain	ESP								26	TEXTILE FIBRES	1	No Quantity							1288513			0
S3	2009	2009	2009	2	0	2	Export	480	Mauritius	MUS	788	Tunisia	TUN								26	TEXTILE FIBRES	1	No Quantity							10513			0
S3	2009	2009	2009	2	0	2	Export	480	Mauritius	MUS	826	United Kingdom	GBR								26	TEXTILE FIBRES	1	No Quantity							224663			0
S3	2009	2009	2009	2	0	2	Export	480	Mauritius	MUS	834	United Rep. of Tanzania	TZA								26	TEXTILE FIBRES	1	No Quantity							5986			0
S3	2009	2009	2009	2	0	2	Export	484	Mexico	MEX	0	World	WLD								26	TEXTILE FIBRES	1	No Quantity							189390791			0
S3	2009	2009	2009	2	0	2	Export	484	Mexico	MEX	32	Argentina	ARG								26	TEXTILE FIBRES	1	No Quantity							20011841			0
S3	2009	2009	2009	2	0	2	Export	484	Mexico	MEX	36	Australia	AUS								26	TEXTILE FIBRES	1	No Quantity							25971			0
S3	2009	2009	2009	2	0	2	Export	484	Mexico	MEX	44	Bahamas	BHS								26	TEXTILE FIBRES	1	No Quantity							83			0
S3	2009	2009	2009	2	0	2	Export	484	Mexico	MEX	48	Bahrain	BHR								26	TEXTILE FIBRES	1	No Quantity							15			0
S3	2009	2009	2009	2	0	2	Export	484	Mexico	MEX	50	Bangladesh	BGD								26	TEXTILE FIBRES	1	No Quantity							927480			0
S3	2009	2009	2009	2	0	2	Export	484	Mexico	MEX	56	Belgium	BEL								26	TEXTILE FIBRES	1	No Quantity							11534259			0
S3	2009	2009	2009	2	0	2	Export	484	Mexico	MEX	68	Bolivia (Plurinational State of)	BOL								26	TEXTILE FIBRES	1	No Quantity							757094			0
S3	2009	2009	2009	2	0	2	Export	484	Mexico	MEX	76	Brazil	BRA								26	TEXTILE FIBRES	1	No Quantity							507571			0
S3	2009	2009	2009	2	0	2	Export	484	Mexico	MEX	84	Belize	BLZ								26	TEXTILE FIBRES	1	No Quantity							19			0
S3	2009	2009	2009	2	0	2	Export	484	Mexico	MEX	124	Canada	CAN								26	TEXTILE FIBRES	1	No Quantity							309112			0
S3	2009	2009	2009	2	0	2	Export	484	Mexico	MEX	152	Chile	CHL								26	TEXTILE FIBRES	1	No Quantity							3151076			0
S3	2009	2009	2009	2	0	2	Export	484	Mexico	MEX	156	China	CHN								26	TEXTILE FIBRES	1	No Quantity							36826279			0
S3	2009	2009	2009	2	0	2	Export	484	Mexico	MEX	170	Colombia	COL								26	TEXTILE FIBRES	1	No Quantity							8922500			0
S3	2009	2009	2009	2	0	2	Export	484	Mexico	MEX	188	Costa Rica	CRI								26	TEXTILE FIBRES	1	No Quantity							990154			0
S3	2009	2009	2009	2	0	2	Export	484	Mexico	MEX	192	Cuba	CUB								26	TEXTILE FIBRES	1	No Quantity							62270			0
S3	2009	2009	2009	2	0	2	Export	484	Mexico	MEX	212	Dominica	DMA								26	TEXTILE FIBRES	1	No Quantity							2993			0
S3	2009	2009	2009	2	0	2	Export	484	Mexico	MEX	214	Dominican Rep.	DOM								26	TEXTILE FIBRES	1	No Quantity							751448			0
S3	2009	2009	2009	2	0	2	Export	484	Mexico	MEX	218	Ecuador	ECU								26	TEXTILE FIBRES	1	No Quantity							2180000			0
S3	2009	2009	2009	2	0	2	Export	484	Mexico	MEX	222	El Salvador	SLV								26	TEXTILE FIBRES	1	No Quantity							3032432			0
S3	2009	2009	2009	2	0	2	Export	484	Mexico	MEX	251	France	FRA								26	TEXTILE FIBRES	1	No Quantity							1910			0
S3	2009	2009	2009	2	0	2	Export	484	Mexico	MEX	276	Germany	DEU								26	TEXTILE FIBRES	1	No Quantity							31641			0
S3	2009	2009	2009	2	0	2	Export	484	Mexico	MEX	320	Guatemala	GTM								26	TEXTILE FIBRES	1	No Quantity							1597782			0
S3	2009	2009	2009	2	0	2	Export	484	Mexico	MEX	332	Haiti	HTI								26	TEXTILE FIBRES	1	No Quantity							6945			0
S3	2009	2009	2009	2	0	2	Export	484	Mexico	MEX	340	Honduras	HND								26	TEXTILE FIBRES	1	No Quantity							20679			0
S3	2009	2009	2009	2	0	2	Export	484	Mexico	MEX	344	China, Hong Kong SAR	HKG								26	TEXTILE FIBRES	1	No Quantity							3097200			0
S3	2009	2009	2009	2	0	2	Export	484	Mexico	MEX	360	Indonesia	IDN								26	TEXTILE FIBRES	1	No Quantity							5806886			0
S3	2009	2009	2009	2	0	2	Export	484	Mexico	MEX	372	Ireland	IRL								26	TEXTILE FIBRES	1	No Quantity							8			0
S3	2009	2009	2009	2	0	2	Export	484	Mexico	MEX	381	Italy	ITA								26	TEXTILE FIBRES	1	No Quantity							956960			0
S3	2009	2009	2009	2	0	2	Export	484	Mexico	MEX	388	Jamaica	JAM								26	TEXTILE FIBRES	1	No Quantity							233			0
S3	2009	2009	2009	2	0	2	Export	484	Mexico	MEX	392	Japan	JPN								26	TEXTILE FIBRES	1	No Quantity							3411739			0
S3	2009	2009	2009	2	0	2	Export	484	Mexico	MEX	404	Kenya	KEN								26	TEXTILE FIBRES	1	No Quantity							457703			0
S3	2009	2009	2009	2	0	2	Export	484	Mexico	MEX	410	Rep. of Korea	KOR								26	TEXTILE FIBRES	1	No Quantity							1531719			0
S3	2009	2009	2009	2	0	2	Export	484	Mexico	MEX	422	Lebanon	LBN								26	TEXTILE FIBRES	1	No Quantity							19944			0
S3	2009	2009	2009	2	0	2	Export	484	Mexico	MEX	458	Malaysia	MYS								26	TEXTILE FIBRES	1	No Quantity							2258789			0
S3	2009	2009	2009	2	0	2	Export	484	Mexico	MEX	490	Other Asia, nes									26	TEXTILE FIBRES	1	No Quantity							749764			0
S3	2009	2009	2009	2	0	2	Export	484	Mexico	MEX	530	Neth. Antilles	ANT								26	TEXTILE FIBRES	1	No Quantity							49			0
S3	2009	2009	2009	2	0	2	Export	484	Mexico	MEX	558	Nicaragua	NIC								26	TEXTILE FIBRES	1	No Quantity							2655			0
S3	2009	2009	2009	2	0	2	Export	484	Mexico	MEX	566	Nigeria	NGA								26	TEXTILE FIBRES	1	No Quantity							77642			0
S3	2009	2009	2009	2	0	2	Export	484	Mexico	MEX	586	Pakistan	PAK								26	TEXTILE FIBRES	1	No Quantity							795157			0
S3	2009	2009	2009	2	0	2	Export	484	Mexico	MEX	591	Panama	PAN								26	TEXTILE FIBRES	1	No Quantity							97860			0
S3	2009	2009	2009	2	0	2	Export	484	Mexico	MEX	600	Paraguay	PRY								26	TEXTILE FIBRES	1	No Quantity							10078794			0
S3	2009	2009	2009	2	0	2	Export	484	Mexico	MEX	604	Peru	PER								26	TEXTILE FIBRES	1	No Quantity							38671			0
S3	2009	2009	2009	2	0	2	Export	484	Mexico	MEX	608	Philippines	PHL								26	TEXTILE FIBRES	1	No Quantity							3008785			0
S3	2009	2009	2009	2	0	2	Export	484	Mexico	MEX	699	India	IND								26	TEXTILE FIBRES	1	No Quantity							284632			0
S3	2009	2009	2009	2	0	2	Export	484	Mexico	MEX	704	Viet Nam	VNM								26	TEXTILE FIBRES	1	No Quantity							3706529			0
S3	2009	2009	2009	2	0	2	Export	484	Mexico	MEX	724	Spain	ESP								26	TEXTILE FIBRES	1	No Quantity							100255			0
S3	2009	2009	2009	2	0	2	Export	484	Mexico	MEX	764	Thailand	THA								26	TEXTILE FIBRES	1	No Quantity							1774468			0
S3	2009	2009	2009	2	0	2	Export	484	Mexico	MEX	826	United Kingdom	GBR								26	TEXTILE FIBRES	1	No Quantity							429626			0
S3	2009	2009	2009	2	0	2	Export	484	Mexico	MEX	842	USA	USA								26	TEXTILE FIBRES	1	No Quantity							57219457			0
S3	2009	2009	2009	2	0	2	Export	484	Mexico	MEX	858	Uruguay	URY								26	TEXTILE FIBRES	1	No Quantity							1605804			0
S3	2009	2009	2009	2	0	2	Export	484	Mexico	MEX	862	Venezuela	VEN								26	TEXTILE FIBRES	1	No Quantity							177347			0
S3	2009	2009	2009	2	0	2	Export	484	Mexico	MEX	894	Zambia	ZMB								26	TEXTILE FIBRES	1	No Quantity							50561			0
S3	2009	2009	2009	2	0	2	Export	480	Mauritius	MUS	0	World	WLD								27	CRUDE FERTILIZER,MINERAL	1	No Quantity							784038			0
S3	2009	2009	2009	2	0	2	Export	480	Mauritius	MUS	36	Australia	AUS								27	CRUDE FERTILIZER,MINERAL	1	No Quantity							504			0
S3	2009	2009	2009	2	0	2	Export	480	Mauritius	MUS	56	Belgium	BEL								27	CRUDE FERTILIZER,MINERAL	1	No Quantity							5367			0
S3	2009	2009	2009	2	0	2	Export	480	Mauritius	MUS	124	Canada	CAN								27	CRUDE FERTILIZER,MINERAL	1	No Quantity							2452			0
S3	2009	2009	2009	2	0	2	Export	480	Mauritius	MUS	156	China	CHN								27	CRUDE FERTILIZER,MINERAL	1	No Quantity							711			0
S3	2009	2009	2009	2	0	2	Export	480	Mauritius	MUS	175	Mayotte	MYT								27	CRUDE FERTILIZER,MINERAL	1	No Quantity							45118			0
S3	2009	2009	2009	2	0	2	Export	480	Mauritius	MUS	251	France	FRA								27	CRUDE FERTILIZER,MINERAL	1	No Quantity							241054			0
S3	2009	2009	2009	2	0	2	Export	480	Mauritius	MUS	276	Germany	DEU								27	CRUDE FERTILIZER,MINERAL	1	No Quantity							270			0
S3	2009	2009	2009	2	0	2	Export	480	Mauritius	MUS	344	China, Hong Kong SAR	HKG								27	CRUDE FERTILIZER,MINERAL	1	No Quantity							947			0
S3	2009	2009	2009	2	0	2	Export	480	Mauritius	MUS	381	Italy	ITA								27	CRUDE FERTILIZER,MINERAL	1	No Quantity							484			0
S3	2009	2009	2009	2	0	2	Export	480	Mauritius	MUS	404	Kenya	KEN								27	CRUDE FERTILIZER,MINERAL	1	No Quantity							196			0
S3	2009	2009	2009	2	0	2	Export	480	Mauritius	MUS	450	Madagascar	MDG								27	CRUDE FERTILIZER,MINERAL	1	No Quantity							6810			0
S3	2009	2009	2009	2	0	2	Export	480	Mauritius	MUS	458	Malaysia	MYS								27	CRUDE FERTILIZER,MINERAL	1	No Quantity							81			0
S3	2009	2009	2009	2	0	2	Export	480	Mauritius	MUS	643	Russian Federation	RUS								27	CRUDE FERTILIZER,MINERAL	1	No Quantity							30803			0
S3	2009	2009	2009	2	0	2	Export	480	Mauritius	MUS	690	Seychelles	SYC								27	CRUDE FERTILIZER,MINERAL	1	No Quantity							65373			0
S3	2009	2009	2009	2	0	2	Export	480	Mauritius	MUS	699	India	IND								27	CRUDE FERTILIZER,MINERAL	1	No Quantity							189806			0
S3	2009	2009	2009	2	0	2	Export	480	Mauritius	MUS	710	South Africa	ZAF								27	CRUDE FERTILIZER,MINERAL	1	No Quantity							99020			0
S3	2009	2009	2009	2	0	2	Export	480	Mauritius	MUS	724	Spain	ESP								27	CRUDE FERTILIZER,MINERAL	1	No Quantity							9326			0
S3	2009	2009	2009	2	0	2	Export	480	Mauritius	MUS	757	Switzerland	CHE								27	CRUDE FERTILIZER,MINERAL	1	No Quantity							73			0
S3	2009	2009	2009	2	0	2	Export	480	Mauritius	MUS	764	Thailand	THA								27	CRUDE FERTILIZER,MINERAL	1	No Quantity							8228			0
S3	2009	2009	2009	2	0	2	Export	480	Mauritius	MUS	784	United Arab Emirates	ARE								27	CRUDE FERTILIZER,MINERAL	1	No Quantity							49637			0
S3	2009	2009	2009	2	0	2	Export	480	Mauritius	MUS	826	United Kingdom	GBR								27	CRUDE FERTILIZER,MINERAL	1	No Quantity							27624			0
S3	2009	2009	2009	2	0	2	Export	480	Mauritius	MUS	842	USA	USA								27	CRUDE FERTILIZER,MINERAL	1	No Quantity							153			0
S3	2009	2009	2009	2	0	2	Export	484	Mexico	MEX	0	World	WLD								27	CRUDE FERTILIZER,MINERAL	1	No Quantity							381559675			0
S3	2009	2009	2009	2	0	2	Export	484	Mexico	MEX	32	Argentina	ARG								27	CRUDE FERTILIZER,MINERAL	1	No Quantity							1203971			0
S3	2009	2009	2009	2	0	2	Export	484	Mexico	MEX	36	Australia	AUS								27	CRUDE FERTILIZER,MINERAL	1	No Quantity							34328			0
S3	2009	2009	2009	2	0	2	Export	484	Mexico	MEX	40	Austria	AUT								27	CRUDE FERTILIZER,MINERAL	1	No Quantity							4657711			0
S3	2009	2009	2009	2	0	2	Export	484	Mexico	MEX	44	Bahamas	BHS								27	CRUDE FERTILIZER,MINERAL	1	No Quantity							210			0
S3	2009	2009	2009	2	0	2	Export	484	Mexico	MEX	56	Belgium	BEL								27	CRUDE FERTILIZER,MINERAL	1	No Quantity							13516680			0
S3	2009	2009	2009	2	0	2	Export	484	Mexico	MEX	68	Bolivia (Plurinational State of)	BOL								27	CRUDE FERTILIZER,MINERAL	1	No Quantity							185782			0
S3	2009	2009	2009	2	0	2	Export	484	Mexico	MEX	76	Brazil	BRA								27	CRUDE FERTILIZER,MINERAL	1	No Quantity							8382057			0
S3	2009	2009	2009	2	0	2	Export	484	Mexico	MEX	84	Belize	BLZ								27	CRUDE FERTILIZER,MINERAL	1	No Quantity							358443			0
S3	2009	2009	2009	2	0	2	Export	484	Mexico	MEX	100	Bulgaria	BGR								27	CRUDE FERTILIZER,MINERAL	1	No Quantity							5640			0
S3	2009	2009	2009	2	0	2	Export	484	Mexico	MEX	124	Canada	CAN								27	CRUDE FERTILIZER,MINERAL	1	No Quantity							14665599			0
S3	2009	2009	2009	2	0	2	Export	484	Mexico	MEX	136	Cayman Isds	CYM								27	CRUDE FERTILIZER,MINERAL	1	No Quantity							1023024			0
S3	2009	2009	2009	2	0	2	Export	484	Mexico	MEX	144	Sri Lanka	LKA								27	CRUDE FERTILIZER,MINERAL	1	No Quantity							7525			0
S3	2009	2009	2009	2	0	2	Export	484	Mexico	MEX	152	Chile	CHL								27	CRUDE FERTILIZER,MINERAL	1	No Quantity							2834559			0
S3	2009	2009	2009	2	0	2	Export	484	Mexico	MEX	156	China	CHN								27	CRUDE FERTILIZER,MINERAL	1	No Quantity							3757619			0
S3	2009	2009	2009	2	0	2	Export	484	Mexico	MEX	170	Colombia	COL								27	CRUDE FERTILIZER,MINERAL	1	No Quantity							2760821			0
S3	2009	2009	2009	2	0	2	Export	484	Mexico	MEX	188	Costa Rica	CRI								27	CRUDE FERTILIZER,MINERAL	1	No Quantity							1998457			0
S3	2009	2009	2009	2	0	2	Export	484	Mexico	MEX	192	Cuba	CUB								27	CRUDE FERTILIZER,MINERAL	1	No Quantity							1846972			0
S3	2009	2009	2009	2	0	2	Export	484	Mexico	MEX	208	Denmark	DNK								27	CRUDE FERTILIZER,MINERAL	1	No Quantity							222836			0
S3	2009	2009	2009	2	0	2	Export	484	Mexico	MEX	214	Dominican Rep.	DOM								27	CRUDE FERTILIZER,MINERAL	1	No Quantity							1372539			0
S3	2009	2009	2009	2	0	2	Export	484	Mexico	MEX	218	Ecuador	ECU								27	CRUDE FERTILIZER,MINERAL	1	No Quantity							3699256			0
S3	2009	2009	2009	2	0	2	Export	484	Mexico	MEX	222	El Salvador	SLV								27	CRUDE FERTILIZER,MINERAL	1	No Quantity							1333950			0
S3	2009	2009	2009	2	0	2	Export	484	Mexico	MEX	246	Finland	FIN								27	CRUDE FERTILIZER,MINERAL	1	No Quantity							441017			0
S3	2009	2009	2009	2	0	2	Export	484	Mexico	MEX	251	France	FRA								27	CRUDE FERTILIZER,MINERAL	1	No Quantity							2460469			0
S3	2009	2009	2009	2	0	2	Export	484	Mexico	MEX	276	Germany	DEU								27	CRUDE FERTILIZER,MINERAL	1	No Quantity							9998024			0
S3	2009	2009	2009	2	0	2	Export	484	Mexico	MEX	300	Greece	GRC								27	CRUDE FERTILIZER,MINERAL	1	No Quantity							78395			0
S3	2009	2009	2009	2	0	2	Export	484	Mexico	MEX	320	Guatemala	GTM								27	CRUDE FERTILIZER,MINERAL	1	No Quantity							6990869			0
S3	2009	2009	2009	2	0	2	Export	484	Mexico	MEX	332	Haiti	HTI								27	CRUDE FERTILIZER,MINERAL	1	No Quantity							261005			0
S3	2009	2009	2009	2	0	2	Export	484	Mexico	MEX	340	Honduras	HND								27	CRUDE FERTILIZER,MINERAL	1	No Quantity							1114403			0
S3	2009	2009	2009	2	0	2	Export	484	Mexico	MEX	344	China, Hong Kong SAR	HKG								27	CRUDE FERTILIZER,MINERAL	1	No Quantity							258643			0
S3	2009	2009	2009	2	0	2	Export	484	Mexico	MEX	360	Indonesia	IDN								27	CRUDE FERTILIZER,MINERAL	1	No Quantity							323			0
S3	2009	2009	2009	2	0	2	Export	484	Mexico	MEX	381	Italy	ITA								27	CRUDE FERTILIZER,MINERAL	1	No Quantity							11405176			0
S3	2009	2009	2009	2	0	2	Export	484	Mexico	MEX	388	Jamaica	JAM								27	CRUDE FERTILIZER,MINERAL	1	No Quantity							9918			0
S3	2009	2009	2009	2	0	2	Export	484	Mexico	MEX	392	Japan	JPN								27	CRUDE FERTILIZER,MINERAL	1	No Quantity							105214180			0
S3	2009	2009	2009	2	0	2	Export	484	Mexico	MEX	410	Rep. of Korea	KOR								27	CRUDE FERTILIZER,MINERAL	1	No Quantity							3043995			0
S3	2009	2009	2009	2	0	2	Export	484	Mexico	MEX	442	Luxembourg	LUX								27	CRUDE FERTILIZER,MINERAL	1	No Quantity							392011			0
S3	2009	2009	2009	2	0	2	Export	484	Mexico	MEX	458	Malaysia	MYS								27	CRUDE FERTILIZER,MINERAL	1	No Quantity							293904			0
S3	2009	2009	2009	2	0	2	Export	484	Mexico	MEX	490	Other Asia, nes									27	CRUDE FERTILIZER,MINERAL	1	No Quantity							5225652			0
S3	2009	2009	2009	2	0	2	Export	484	Mexico	MEX	528	Netherlands	NLD								27	CRUDE FERTILIZER,MINERAL	1	No Quantity							1210638			0
S3	2009	2009	2009	2	0	2	Export	484	Mexico	MEX	530	Neth. Antilles	ANT								27	CRUDE FERTILIZER,MINERAL	1	No Quantity							11358			0
S3	2009	2009	2009	2	0	2	Export	484	Mexico	MEX	558	Nicaragua	NIC								27	CRUDE FERTILIZER,MINERAL	1	No Quantity							183446			0
S3	2009	2009	2009	2	0	2	Export	484	Mexico	MEX	579	Norway	NOR								27	CRUDE FERTILIZER,MINERAL	1	No Quantity							189828			0
S3	2009	2009	2009	2	0	2	Export	484	Mexico	MEX	591	Panama	PAN								27	CRUDE FERTILIZER,MINERAL	1	No Quantity							284018			0
S3	2009	2009	2009	2	0	2	Export	484	Mexico	MEX	600	Paraguay	PRY								27	CRUDE FERTILIZER,MINERAL	1	No Quantity							16298			0
S3	2009	2009	2009	2	0	2	Export	484	Mexico	MEX	604	Peru	PER								27	CRUDE FERTILIZER,MINERAL	1	No Quantity							1319497			0
S3	2009	2009	2009	2	0	2	Export	484	Mexico	MEX	616	Poland	POL								27	CRUDE FERTILIZER,MINERAL	1	No Quantity							532096			0
S3	2009	2009	2009	2	0	2	Export	484	Mexico	MEX	620	Portugal	PRT								27	CRUDE FERTILIZER,MINERAL	1	No Quantity							78555			0
S3	2009	2009	2009	2	0	2	Export	484	Mexico	MEX	634	Qatar	QAT								27	CRUDE FERTILIZER,MINERAL	1	No Quantity							8982			0
S3	2009	2009	2009	2	0	2	Export	484	Mexico	MEX	643	Russian Federation	RUS								27	CRUDE FERTILIZER,MINERAL	1	No Quantity							355660			0
S3	2009	2009	2009	2	0	2	Export	484	Mexico	MEX	699	India	IND								27	CRUDE FERTILIZER,MINERAL	1	No Quantity							241598			0
S3	2009	2009	2009	2	0	2	Export	484	Mexico	MEX	702	Singapore	SGP								27	CRUDE FERTILIZER,MINERAL	1	No Quantity							2955			0
S3	2009	2009	2009	2	0	2	Export	484	Mexico	MEX	705	Slovenia	SVN								27	CRUDE FERTILIZER,MINERAL	1	No Quantity							25524			0
S3	2009	2009	2009	2	0	2	Export	484	Mexico	MEX	710	South Africa	ZAF								27	CRUDE FERTILIZER,MINERAL	1	No Quantity							3190			0
S3	2009	2009	2009	2	0	2	Export	484	Mexico	MEX	724	Spain	ESP								27	CRUDE FERTILIZER,MINERAL	1	No Quantity							1727700			0
S3	2009	2009	2009	2	0	2	Export	484	Mexico	MEX	752	Sweden	SWE								27	CRUDE FERTILIZER,MINERAL	1	No Quantity							459866			0
S3	2009	2009	2009	2	0	2	Export	484	Mexico	MEX	757	Switzerland	CHE								27	CRUDE FERTILIZER,MINERAL	1	No Quantity							264078			0
S3	2009	2009	2009	2	0	2	Export	484	Mexico	MEX	764	Thailand	THA								27	CRUDE FERTILIZER,MINERAL	1	No Quantity							68641			0
S3	2009	2009	2009	2	0	2	Export	484	Mexico	MEX	780	Trinidad and Tobago	TTO								27	CRUDE FERTILIZER,MINERAL	1	No Quantity							213526			0
S3	2009	2009	2009	2	0	2	Export	484	Mexico	MEX	784	United Arab Emirates	ARE								27	CRUDE FERTILIZER,MINERAL	1	No Quantity							480			0
S3	2009	2009	2009	2	0	2	Export	484	Mexico	MEX	788	Tunisia	TUN								27	CRUDE FERTILIZER,MINERAL	1	No Quantity							3290338			0
S3	2009	2009	2009	2	0	2	Export	484	Mexico	MEX	792	Turkey	TUR								27	CRUDE FERTILIZER,MINERAL	1	No Quantity							1636345			0
S3	2009	2009	2009	2	0	2	Export	484	Mexico	MEX	804	Ukraine	UKR								27	CRUDE FERTILIZER,MINERAL	1	No Quantity							1432465			0
S3	2009	2009	2009	2	0	2	Export	484	Mexico	MEX	818	Egypt	EGY								27	CRUDE FERTILIZER,MINERAL	1	No Quantity							7595			0
S3	2009	2009	2009	2	0	2	Export	484	Mexico	MEX	826	United Kingdom	GBR								27	CRUDE FERTILIZER,MINERAL	1	No Quantity							996737			0
S3	2009	2009	2009	2	0	2	Export	484	Mexico	MEX	842	USA	USA								27	CRUDE FERTILIZER,MINERAL	1	No Quantity							152564578			0
S3	2009	2009	2009	2	0	2	Export	484	Mexico	MEX	858	Uruguay	URY								27	CRUDE FERTILIZER,MINERAL	1	No Quantity							81047			0
S3	2009	2009	2009	2	0	2	Export	484	Mexico	MEX	862	Venezuela	VEN								27	CRUDE FERTILIZER,MINERAL	1	No Quantity							2975698			0
S3	2009	2009	2009	2	0	2	Export	484	Mexico	MEX	882	Samoa	WSM								27	CRUDE FERTILIZER,MINERAL	1	No Quantity							320975			0
S3	2009	2009	2009	2	0	2	Export	480	Mauritius	MUS	0	World	WLD								28	METALLIFEROUS ORE,SCRAP	1	No Quantity							10131986			0
S3	2009	2009	2009	2	0	2	Export	480	Mauritius	MUS	36	Australia	AUS								28	METALLIFEROUS ORE,SCRAP	1	No Quantity							178135			0
S3	2009	2009	2009	2	0	2	Export	480	Mauritius	MUS	44	Bahamas	BHS								28	METALLIFEROUS ORE,SCRAP	1	No Quantity							91630			0
S3	2009	2009	2009	2	0	2	Export	480	Mauritius	MUS	50	Bangladesh	BGD								28	METALLIFEROUS ORE,SCRAP	1	No Quantity							223912			0
S3	2009	2009	2009	2	0	2	Export	480	Mauritius	MUS	156	China	CHN								28	METALLIFEROUS ORE,SCRAP	1	No Quantity							921835			0
S3	2009	2009	2009	2	0	2	Export	480	Mauritius	MUS	251	France	FRA								28	METALLIFEROUS ORE,SCRAP	1	No Quantity							1442			0
S3	2009	2009	2009	2	0	2	Export	480	Mauritius	MUS	344	China, Hong Kong SAR	HKG								28	METALLIFEROUS ORE,SCRAP	1	No Quantity							61200			0
S3	2009	2009	2009	2	0	2	Export	480	Mauritius	MUS	450	Madagascar	MDG								28	METALLIFEROUS ORE,SCRAP	1	No Quantity							539410			0
S3	2009	2009	2009	2	0	2	Export	480	Mauritius	MUS	458	Malaysia	MYS								28	METALLIFEROUS ORE,SCRAP	1	No Quantity							571189			0
S3	2009	2009	2009	2	0	2	Export	480	Mauritius	MUS	586	Pakistan	PAK								28	METALLIFEROUS ORE,SCRAP	1	No Quantity							488480			0
S3	2009	2009	2009	2	0	2	Export	480	Mauritius	MUS	690	Seychelles	SYC								28	METALLIFEROUS ORE,SCRAP	1	No Quantity							25358			0
S3	2009	2009	2009	2	0	2	Export	480	Mauritius	MUS	699	India	IND								28	METALLIFEROUS ORE,SCRAP	1	No Quantity							4283032			0
S3	2009	2009	2009	2	0	2	Export	480	Mauritius	MUS	702	Singapore	SGP								28	METALLIFEROUS ORE,SCRAP	1	No Quantity							1928337			0
S3	2009	2009	2009	2	0	2	Export	480	Mauritius	MUS	704	Viet Nam	VNM								28	METALLIFEROUS ORE,SCRAP	1	No Quantity							3146			0
S3	2009	2009	2009	2	0	2	Export	480	Mauritius	MUS	710	South Africa	ZAF								28	METALLIFEROUS ORE,SCRAP	1	No Quantity							224500			0
S3	2009	2009	2009	2	0	2	Export	480	Mauritius	MUS	764	Thailand	THA								28	METALLIFEROUS ORE,SCRAP	1	No Quantity							530660			0
S3	2009	2009	2009	2	0	2	Export	480	Mauritius	MUS	784	United Arab Emirates	ARE								28	METALLIFEROUS ORE,SCRAP	1	No Quantity							42370			0
S3	2009	2009	2009	2	0	2	Export	480	Mauritius	MUS	826	United Kingdom	GBR								28	METALLIFEROUS ORE,SCRAP	1	No Quantity							17349			0
S3	2009	2009	2009	2	0	2	Export	484	Mexico	MEX	0	World	WLD								28	METALLIFEROUS ORE,SCRAP	1	No Quantity							2066599391			0
S3	2009	2009	2009	2	0	2	Export	484	Mexico	MEX	32	Argentina	ARG								28	METALLIFEROUS ORE,SCRAP	1	No Quantity							14496875			0
S3	2009	2009	2009	2	0	2	Export	484	Mexico	MEX	40	Austria	AUT								28	METALLIFEROUS ORE,SCRAP	1	No Quantity							1815296			0
S3	2009	2009	2009	2	0	2	Export	484	Mexico	MEX	50	Bangladesh	BGD								28	METALLIFEROUS ORE,SCRAP	1	No Quantity							1198152			0
S3	2009	2009	2009	2	0	2	Export	484	Mexico	MEX	56	Belgium	BEL								28	METALLIFEROUS ORE,SCRAP	1	No Quantity							44415714			0
S3	2009	2009	2009	2	0	2	Export	484	Mexico	MEX	60	Bermuda	BMU								28	METALLIFEROUS ORE,SCRAP	1	No Quantity							68141			0
S3	2009	2009	2009	2	0	2	Export	484	Mexico	MEX	68	Bolivia (Plurinational State of)	BOL								28	METALLIFEROUS ORE,SCRAP	1	No Quantity							30			0
S3	2009	2009	2009	2	0	2	Export	484	Mexico	MEX	76	Brazil	BRA								28	METALLIFEROUS ORE,SCRAP	1	No Quantity							2260940			0
S3	2009	2009	2009	2	0	2	Export	484	Mexico	MEX	92	Br. Virgin Isds	VGB								28	METALLIFEROUS ORE,SCRAP	1	No Quantity							86543			0
S3	2009	2009	2009	2	0	2	Export	484	Mexico	MEX	124	Canada	CAN								28	METALLIFEROUS ORE,SCRAP	1	No Quantity							11499963			0
S3	2009	2009	2009	2	0	2	Export	484	Mexico	MEX	136	Cayman Isds	CYM								28	METALLIFEROUS ORE,SCRAP	1	No Quantity							627451			0
S3	2009	2009	2009	2	0	2	Export	484	Mexico	MEX	152	Chile	CHL								28	METALLIFEROUS ORE,SCRAP	1	No Quantity							148224422			0
S3	2009	2009	2009	2	0	2	Export	484	Mexico	MEX	156	China	CHN								28	METALLIFEROUS ORE,SCRAP	1	No Quantity							868268425			0
S3	2009	2009	2009	2	0	2	Export	484	Mexico	MEX	170	Colombia	COL								28	METALLIFEROUS ORE,SCRAP	1	No Quantity							911288			0
S3	2009	2009	2009	2	0	2	Export	484	Mexico	MEX	188	Costa Rica	CRI								28	METALLIFEROUS ORE,SCRAP	1	No Quantity							101807			0
S3	2009	2009	2009	2	0	2	Export	484	Mexico	MEX	192	Cuba	CUB								28	METALLIFEROUS ORE,SCRAP	1	No Quantity							1150800			0
S3	2009	2009	2009	2	0	2	Export	484	Mexico	MEX	214	Dominican Rep.	DOM								28	METALLIFEROUS ORE,SCRAP	1	No Quantity							17214			0
S3	2009	2009	2009	2	0	2	Export	484	Mexico	MEX	222	El Salvador	SLV								28	METALLIFEROUS ORE,SCRAP	1	No Quantity							6063			0
S3	2009	2009	2009	2	0	2	Export	484	Mexico	MEX	246	Finland	FIN								28	METALLIFEROUS ORE,SCRAP	1	No Quantity							7662652			0
S3	2009	2009	2009	2	0	2	Export	484	Mexico	MEX	251	France	FRA								28	METALLIFEROUS ORE,SCRAP	1	No Quantity							81324			0
S3	2009	2009	2009	2	0	2	Export	484	Mexico	MEX	276	Germany	DEU								28	METALLIFEROUS ORE,SCRAP	1	No Quantity							5189466			0
S3	2009	2009	2009	2	0	2	Export	484	Mexico	MEX	300	Greece	GRC								28	METALLIFEROUS ORE,SCRAP	1	No Quantity							380722			0
S3	2009	2009	2009	2	0	2	Export	484	Mexico	MEX	320	Guatemala	GTM								28	METALLIFEROUS ORE,SCRAP	1	No Quantity							1131525			0
S3	2009	2009	2009	2	0	2	Export	484	Mexico	MEX	344	China, Hong Kong SAR	HKG								28	METALLIFEROUS ORE,SCRAP	1	No Quantity							25619756			0
S3	2009	2009	2009	2	0	2	Export	484	Mexico	MEX	360	Indonesia	IDN								28	METALLIFEROUS ORE,SCRAP	1	No Quantity							1694483			0
S3	2009	2009	2009	2	0	2	Export	484	Mexico	MEX	376	Israel	ISR								28	METALLIFEROUS ORE,SCRAP	1	No Quantity							395892			0
S3	2009	2009	2009	2	0	2	Export	484	Mexico	MEX	381	Italy	ITA								28	METALLIFEROUS ORE,SCRAP	1	No Quantity							3124707			0
S3	2009	2009	2009	2	0	2	Export	484	Mexico	MEX	392	Japan	JPN								28	METALLIFEROUS ORE,SCRAP	1	No Quantity							47558211			0
S3	2009	2009	2009	2	0	2	Export	484	Mexico	MEX	404	Kenya	KEN								28	METALLIFEROUS ORE,SCRAP	1	No Quantity							12600			0
S3	2009	2009	2009	2	0	2	Export	484	Mexico	MEX	410	Rep. of Korea	KOR								28	METALLIFEROUS ORE,SCRAP	1	No Quantity							169118853			0
S3	2009	2009	2009	2	0	2	Export	484	Mexico	MEX	442	Luxembourg	LUX								28	METALLIFEROUS ORE,SCRAP	1	No Quantity							17444			0
S3	2009	2009	2009	2	0	2	Export	484	Mexico	MEX	446	China, Macao SAR	MAC								28	METALLIFEROUS ORE,SCRAP	1	No Quantity							1224			0
S3	2009	2009	2009	2	0	2	Export	484	Mexico	MEX	458	Malaysia	MYS								28	METALLIFEROUS ORE,SCRAP	1	No Quantity							236973			0
S3	2009	2009	2009	2	0	2	Export	484	Mexico	MEX	490	Other Asia, nes									28	METALLIFEROUS ORE,SCRAP	1	No Quantity							19485028			0
S3	2009	2009	2009	2	0	2	Export	484	Mexico	MEX	528	Netherlands	NLD								28	METALLIFEROUS ORE,SCRAP	1	No Quantity							42032078			0
S3	2009	2009	2009	2	0	2	Export	484	Mexico	MEX	586	Pakistan	PAK								28	METALLIFEROUS ORE,SCRAP	1	No Quantity							777922			0
S3	2009	2009	2009	2	0	2	Export	484	Mexico	MEX	591	Panama	PAN								28	METALLIFEROUS ORE,SCRAP	1	No Quantity							10371			0
S3	2009	2009	2009	2	0	2	Export	484	Mexico	MEX	600	Paraguay	PRY								28	METALLIFEROUS ORE,SCRAP	1	No Quantity							6018			0
S3	2009	2009	2009	2	0	2	Export	484	Mexico	MEX	604	Peru	PER								28	METALLIFEROUS ORE,SCRAP	1	No Quantity							1159656			0
S3	2009	2009	2009	2	0	2	Export	484	Mexico	MEX	608	Philippines	PHL								28	METALLIFEROUS ORE,SCRAP	1	No Quantity							763162			0
S3	2009	2009	2009	2	0	2	Export	484	Mexico	MEX	699	India	IND								28	METALLIFEROUS ORE,SCRAP	1	No Quantity							13552525			0
S3	2009	2009	2009	2	0	2	Export	484	Mexico	MEX	702	Singapore	SGP								28	METALLIFEROUS ORE,SCRAP	1	No Quantity							5281632			0
S3	2009	2009	2009	2	0	2	Export	484	Mexico	MEX	703	Slovakia	SVK								28	METALLIFEROUS ORE,SCRAP	1	No Quantity							593171			0
S3	2009	2009	2009	2	0	2	Export	484	Mexico	MEX	704	Viet Nam	VNM								28	METALLIFEROUS ORE,SCRAP	1	No Quantity							1548273			0
S3	2009	2009	2009	2	0	2	Export	484	Mexico	MEX	724	Spain	ESP								28	METALLIFEROUS ORE,SCRAP	1	No Quantity							9799844			0
S3	2009	2009	2009	2	0	2	Export	484	Mexico	MEX	752	Sweden	SWE								28	METALLIFEROUS ORE,SCRAP	1	No Quantity							4579867			0
S3	2009	2009	2009	2	0	2	Export	484	Mexico	MEX	757	Switzerland	CHE								28	METALLIFEROUS ORE,SCRAP	1	No Quantity							5198519			0
S3	2009	2009	2009	2	0	2	Export	484	Mexico	MEX	764	Thailand	THA								28	METALLIFEROUS ORE,SCRAP	1	No Quantity							1384104			0
S3	2009	2009	2009	2	0	2	Export	484	Mexico	MEX	784	United Arab Emirates	ARE								28	METALLIFEROUS ORE,SCRAP	1	No Quantity							1461369			0
S3	2009	2009	2009	2	0	2	Export	484	Mexico	MEX	792	Turkey	TUR								28	METALLIFEROUS ORE,SCRAP	1	No Quantity							1			0
S3	2009	2009	2009	2	0	2	Export	484	Mexico	MEX	804	Ukraine	UKR								28	METALLIFEROUS ORE,SCRAP	1	No Quantity							22475			0
S3	2009	2009	2009	2	0	2	Export	484	Mexico	MEX	818	Egypt	EGY								28	METALLIFEROUS ORE,SCRAP	1	No Quantity							126455			0
S3	2009	2009	2009	2	0	2	Export	484	Mexico	MEX	826	United Kingdom	GBR								28	METALLIFEROUS ORE,SCRAP	1	No Quantity							4962127			0
S3	2009	2009	2009	2	0	2	Export	484	Mexico	MEX	842	USA	USA								28	METALLIFEROUS ORE,SCRAP	1	No Quantity							596442047			0
S3	2009	2009	2009	2	0	2	Export	484	Mexico	MEX	862	Venezuela	VEN								28	METALLIFEROUS ORE,SCRAP	1	No Quantity							37791			0
S3	2009	2009	2009	2	0	2	Export	480	Mauritius	MUS	0	World	WLD								29	CRUDE ANIMAL,VEG.MATERL.	1	No Quantity							10320994			0
S3	2009	2009	2009	2	0	2	Export	480	Mauritius	MUS	32	Argentina	ARG								29	CRUDE ANIMAL,VEG.MATERL.	1	No Quantity							230			0
S3	2009	2009	2009	2	0	2	Export	480	Mauritius	MUS	36	Australia	AUS								29	CRUDE ANIMAL,VEG.MATERL.	1	No Quantity							223890			0
S3	2009	2009	2009	2	0	2	Export	480	Mauritius	MUS	40	Austria	AUT								29	CRUDE ANIMAL,VEG.MATERL.	1	No Quantity							2803			0
S3	2009	2009	2009	2	0	2	Export	480	Mauritius	MUS	48	Bahrain	BHR								29	CRUDE ANIMAL,VEG.MATERL.	1	No Quantity							1002			0
S3	2009	2009	2009	2	0	2	Export	480	Mauritius	MUS	124	Canada	CAN								29	CRUDE ANIMAL,VEG.MATERL.	1	No Quantity							77216			0
S3	2009	2009	2009	2	0	2	Export	480	Mauritius	MUS	156	China	CHN								29	CRUDE ANIMAL,VEG.MATERL.	1	No Quantity							831012			0
S3	2009	2009	2009	2	0	2	Export	480	Mauritius	MUS	175	Mayotte	MYT								29	CRUDE ANIMAL,VEG.MATERL.	1	No Quantity							38			0
S3	2009	2009	2009	2	0	2	Export	480	Mauritius	MUS	203	Czechia	CZE								29	CRUDE ANIMAL,VEG.MATERL.	1	No Quantity							4039			0
S3	2009	2009	2009	2	0	2	Export	480	Mauritius	MUS	251	France	FRA								29	CRUDE ANIMAL,VEG.MATERL.	1	No Quantity							883211			0
S3	2009	2009	2009	2	0	2	Export	480	Mauritius	MUS	300	Greece	GRC								29	CRUDE ANIMAL,VEG.MATERL.	1	No Quantity							23597			0
S3	2009	2009	2009	2	0	2	Export	480	Mauritius	MUS	344	China, Hong Kong SAR	HKG								29	CRUDE ANIMAL,VEG.MATERL.	1	No Quantity							81943			0
S3	2009	2009	2009	2	0	2	Export	480	Mauritius	MUS	360	Indonesia	IDN								29	CRUDE ANIMAL,VEG.MATERL.	1	No Quantity							569937			0
S3	2009	2009	2009	2	0	2	Export	480	Mauritius	MUS	381	Italy	ITA								29	CRUDE ANIMAL,VEG.MATERL.	1	No Quantity							696498			0
S3	2009	2009	2009	2	0	2	Export	480	Mauritius	MUS	392	Japan	JPN								29	CRUDE ANIMAL,VEG.MATERL.	1	No Quantity							841777			0
S3	2009	2009	2009	2	0	2	Export	480	Mauritius	MUS	400	Jordan	JOR								29	CRUDE ANIMAL,VEG.MATERL.	1	No Quantity							1002			0
S3	2009	2009	2009	2	0	2	Export	480	Mauritius	MUS	410	Rep. of Korea	KOR								29	CRUDE ANIMAL,VEG.MATERL.	1	No Quantity							392			0
S3	2009	2009	2009	2	0	2	Export	480	Mauritius	MUS	450	Madagascar	MDG								29	CRUDE ANIMAL,VEG.MATERL.	1	No Quantity							12015			0
S3	2009	2009	2009	2	0	2	Export	480	Mauritius	MUS	458	Malaysia	MYS								29	CRUDE ANIMAL,VEG.MATERL.	1	No Quantity							450950			0
S3	2009	2009	2009	2	0	2	Export	480	Mauritius	MUS	490	Other Asia, nes									29	CRUDE ANIMAL,VEG.MATERL.	1	No Quantity							1824234			0
S3	2009	2009	2009	2	0	2	Export	480	Mauritius	MUS	504	Morocco	MAR								29	CRUDE ANIMAL,VEG.MATERL.	1	No Quantity							31759			0
S3	2009	2009	2009	2	0	2	Export	480	Mauritius	MUS	528	Netherlands	NLD								29	CRUDE ANIMAL,VEG.MATERL.	1	No Quantity							1188			0
S3	2009	2009	2009	2	0	2	Export	480	Mauritius	MUS	554	New Zealand	NZL								29	CRUDE ANIMAL,VEG.MATERL.	1	No Quantity							6214			0
S3	2009	2009	2009	2	0	2	Export	480	Mauritius	MUS	579	Norway	NOR								29	CRUDE ANIMAL,VEG.MATERL.	1	No Quantity							15758			0
S3	2009	2009	2009	2	0	2	Export	480	Mauritius	MUS	643	Russian Federation	RUS								29	CRUDE ANIMAL,VEG.MATERL.	1	No Quantity							390			0
S3	2009	2009	2009	2	0	2	Export	480	Mauritius	MUS	690	Seychelles	SYC								29	CRUDE ANIMAL,VEG.MATERL.	1	No Quantity							8914			0
S3	2009	2009	2009	2	0	2	Export	480	Mauritius	MUS	699	India	IND								29	CRUDE ANIMAL,VEG.MATERL.	1	No Quantity							129014			0
S3	2009	2009	2009	2	0	2	Export	480	Mauritius	MUS	702	Singapore	SGP								29	CRUDE ANIMAL,VEG.MATERL.	1	No Quantity							93493			0
S3	2009	2009	2009	2	0	2	Export	480	Mauritius	MUS	704	Viet Nam	VNM								29	CRUDE ANIMAL,VEG.MATERL.	1	No Quantity							2726			0
S3	2009	2009	2009	2	0	2	Export	480	Mauritius	MUS	710	South Africa	ZAF								29	CRUDE ANIMAL,VEG.MATERL.	1	No Quantity							2284737			0
S3	2009	2009	2009	2	0	2	Export	480	Mauritius	MUS	724	Spain	ESP								29	CRUDE ANIMAL,VEG.MATERL.	1	No Quantity							861658			0
S3	2009	2009	2009	2	0	2	Export	480	Mauritius	MUS	757	Switzerland	CHE								29	CRUDE ANIMAL,VEG.MATERL.	1	No Quantity							42282			0
S3	2009	2009	2009	2	0	2	Export	480	Mauritius	MUS	784	United Arab Emirates	ARE								29	CRUDE ANIMAL,VEG.MATERL.	1	No Quantity							264485			0
S3	2009	2009	2009	2	0	2	Export	480	Mauritius	MUS	826	United Kingdom	GBR								29	CRUDE ANIMAL,VEG.MATERL.	1	No Quantity							7244			0
S3	2009	2009	2009	2	0	2	Export	480	Mauritius	MUS	842	USA	USA								29	CRUDE ANIMAL,VEG.MATERL.	1	No Quantity							19000			0
S3	2009	2009	2009	2	0	2	Export	480	Mauritius	MUS	858	Uruguay	URY								29	CRUDE ANIMAL,VEG.MATERL.	1	No Quantity							26347			0
S3	2009	2009	2009	2	0	2	Export	484	Mexico	MEX	0	World	WLD								29	CRUDE ANIMAL,VEG.MATERL.	1	No Quantity							241715549			0
S3	2009	2009	2009	2	0	2	Export	484	Mexico	MEX	32	Argentina	ARG								29	CRUDE ANIMAL,VEG.MATERL.	1	No Quantity							1130185			0
S3	2009	2009	2009	2	0	2	Export	484	Mexico	MEX	36	Australia	AUS								29	CRUDE ANIMAL,VEG.MATERL.	1	No Quantity							604016			0
S3	2009	2009	2009	2	0	2	Export	484	Mexico	MEX	40	Austria	AUT								29	CRUDE ANIMAL,VEG.MATERL.	1	No Quantity							48948			0
S3	2009	2009	2009	2	0	2	Export	484	Mexico	MEX	50	Bangladesh	BGD								29	CRUDE ANIMAL,VEG.MATERL.	1	No Quantity							11820			0
S3	2009	2009	2009	2	0	2	Export	484	Mexico	MEX	52	Barbados	BRB								29	CRUDE ANIMAL,VEG.MATERL.	1	No Quantity							1160			0
S3	2009	2009	2009	2	0	2	Export	484	Mexico	MEX	56	Belgium	BEL								29	CRUDE ANIMAL,VEG.MATERL.	1	No Quantity							383097			0
S3	2009	2009	2009	2	0	2	Export	484	Mexico	MEX	68	Bolivia (Plurinational State of)	BOL								29	CRUDE ANIMAL,VEG.MATERL.	1	No Quantity							85546			0
S3	2009	2009	2009	2	0	2	Export	484	Mexico	MEX	76	Brazil	BRA								29	CRUDE ANIMAL,VEG.MATERL.	1	No Quantity							2890497			0
S3	2009	2009	2009	2	0	2	Export	484	Mexico	MEX	84	Belize	BLZ								29	CRUDE ANIMAL,VEG.MATERL.	1	No Quantity							26871			0
S3	2009	2009	2009	2	0	2	Export	484	Mexico	MEX	124	Canada	CAN								29	CRUDE ANIMAL,VEG.MATERL.	1	No Quantity							4272916			0
S3	2009	2009	2009	2	0	2	Export	484	Mexico	MEX	144	Sri Lanka	LKA								29	CRUDE ANIMAL,VEG.MATERL.	1	No Quantity							61570			0
S3	2009	2009	2009	2	0	2	Export	484	Mexico	MEX	152	Chile	CHL								29	CRUDE ANIMAL,VEG.MATERL.	1	No Quantity							967486			0
S3	2009	2009	2009	2	0	2	Export	484	Mexico	MEX	156	China	CHN								29	CRUDE ANIMAL,VEG.MATERL.	1	No Quantity							4554345			0
S3	2009	2009	2009	2	0	2	Export	484	Mexico	MEX	170	Colombia	COL								29	CRUDE ANIMAL,VEG.MATERL.	1	No Quantity							1521735			0
S3	2009	2009	2009	2	0	2	Export	484	Mexico	MEX	188	Costa Rica	CRI								29	CRUDE ANIMAL,VEG.MATERL.	1	No Quantity							316399			0
S3	2009	2009	2009	2	0	2	Export	484	Mexico	MEX	192	Cuba	CUB								29	CRUDE ANIMAL,VEG.MATERL.	1	No Quantity							285211			0
S3	2009	2009	2009	2	0	2	Export	484	Mexico	MEX	203	Czechia	CZE								29	CRUDE ANIMAL,VEG.MATERL.	1	No Quantity							13406115			0
S3	2009	2009	2009	2	0	2	Export	484	Mexico	MEX	208	Denmark	DNK								29	CRUDE ANIMAL,VEG.MATERL.	1	No Quantity							593122			0
S3	2009	2009	2009	2	0	2	Export	484	Mexico	MEX	214	Dominican Rep.	DOM								29	CRUDE ANIMAL,VEG.MATERL.	1	No Quantity							54371			0
S3	2009	2009	2009	2	0	2	Export	484	Mexico	MEX	218	Ecuador	ECU								29	CRUDE ANIMAL,VEG.MATERL.	1	No Quantity							307876			0
S3	2009	2009	2009	2	0	2	Export	484	Mexico	MEX	222	El Salvador	SLV								29	CRUDE ANIMAL,VEG.MATERL.	1	No Quantity							866377			0
S3	2009	2009	2009	2	0	2	Export	484	Mexico	MEX	231	Ethiopia	ETH								29	CRUDE ANIMAL,VEG.MATERL.	1	No Quantity							4894			0
S3	2009	2009	2009	2	0	2	Export	484	Mexico	MEX	251	France	FRA								29	CRUDE ANIMAL,VEG.MATERL.	1	No Quantity							1398750			0
S3	2009	2009	2009	2	0	2	Export	484	Mexico	MEX	276	Germany	DEU								29	CRUDE ANIMAL,VEG.MATERL.	1	No Quantity							6816097			0
S3	2009	2009	2009	2	0	2	Export	484	Mexico	MEX	300	Greece	GRC								29	CRUDE ANIMAL,VEG.MATERL.	1	No Quantity							29197			0
S3	2009	2009	2009	2	0	2	Export	484	Mexico	MEX	308	Grenada	GRD								29	CRUDE ANIMAL,VEG.MATERL.	1	No Quantity							12			0
S3	2009	2009	2009	2	0	2	Export	484	Mexico	MEX	320	Guatemala	GTM								29	CRUDE ANIMAL,VEG.MATERL.	1	No Quantity							904096			0
S3	2009	2009	2009	2	0	2	Export	484	Mexico	MEX	328	Guyana	GUY								29	CRUDE ANIMAL,VEG.MATERL.	1	No Quantity							50			0
S3	2009	2009	2009	2	0	2	Export	484	Mexico	MEX	340	Honduras	HND								29	CRUDE ANIMAL,VEG.MATERL.	1	No Quantity							578842			0
S3	2009	2009	2009	2	0	2	Export	484	Mexico	MEX	344	China, Hong Kong SAR	HKG								29	CRUDE ANIMAL,VEG.MATERL.	1	No Quantity							89426			0
S3	2009	2009	2009	2	0	2	Export	484	Mexico	MEX	348	Hungary	HUN								29	CRUDE ANIMAL,VEG.MATERL.	1	No Quantity							130			0
S3	2009	2009	2009	2	0	2	Export	484	Mexico	MEX	360	Indonesia	IDN								29	CRUDE ANIMAL,VEG.MATERL.	1	No Quantity							354075			0
S3	2009	2009	2009	2	0	2	Export	484	Mexico	MEX	364	Iran	IRN								29	CRUDE ANIMAL,VEG.MATERL.	1	No Quantity							6016965			0
S3	2009	2009	2009	2	0	2	Export	484	Mexico	MEX	372	Ireland	IRL								29	CRUDE ANIMAL,VEG.MATERL.	1	No Quantity							38439			0
S3	2009	2009	2009	2	0	2	Export	484	Mexico	MEX	376	Israel	ISR								29	CRUDE ANIMAL,VEG.MATERL.	1	No Quantity							49962			0
S3	2009	2009	2009	2	0	2	Export	484	Mexico	MEX	381	Italy	ITA								29	CRUDE ANIMAL,VEG.MATERL.	1	No Quantity							840481			0
S3	2009	2009	2009	2	0	2	Export	484	Mexico	MEX	392	Japan	JPN								29	CRUDE ANIMAL,VEG.MATERL.	1	No Quantity							14217228			0
S3	2009	2009	2009	2	0	2	Export	484	Mexico	MEX	404	Kenya	KEN								29	CRUDE ANIMAL,VEG.MATERL.	1	No Quantity							9178			0
S3	2009	2009	2009	2	0	2	Export	484	Mexico	MEX	410	Rep. of Korea	KOR								29	CRUDE ANIMAL,VEG.MATERL.	1	No Quantity							2711298			0
S3	2009	2009	2009	2	0	2	Export	484	Mexico	MEX	458	Malaysia	MYS								29	CRUDE ANIMAL,VEG.MATERL.	1	No Quantity							290846			0
S3	2009	2009	2009	2	0	2	Export	484	Mexico	MEX	490	Other Asia, nes									29	CRUDE ANIMAL,VEG.MATERL.	1	No Quantity							542979			0
S3	2009	2009	2009	2	0	2	Export	484	Mexico	MEX	504	Morocco	MAR								29	CRUDE ANIMAL,VEG.MATERL.	1	No Quantity							1236			0
S3	2009	2009	2009	2	0	2	Export	484	Mexico	MEX	528	Netherlands	NLD								29	CRUDE ANIMAL,VEG.MATERL.	1	No Quantity							10462718			0
S3	2009	2009	2009	2	0	2	Export	484	Mexico	MEX	554	New Zealand	NZL								29	CRUDE ANIMAL,VEG.MATERL.	1	No Quantity							766626			0
S3	2009	2009	2009	2	0	2	Export	484	Mexico	MEX	558	Nicaragua	NIC								29	CRUDE ANIMAL,VEG.MATERL.	1	No Quantity							353942			0
S3	2009	2009	2009	2	0	2	Export	484	Mexico	MEX	579	Norway	NOR								29	CRUDE ANIMAL,VEG.MATERL.	1	No Quantity							3533			0
S3	2009	2009	2009	2	0	2	Export	484	Mexico	MEX	586	Pakistan	PAK								29	CRUDE ANIMAL,VEG.MATERL.	1	No Quantity							375662			0
S3	2009	2009	2009	2	0	2	Export	484	Mexico	MEX	591	Panama	PAN								29	CRUDE ANIMAL,VEG.MATERL.	1	No Quantity							52431			0
S3	2009	2009	2009	2	0	2	Export	484	Mexico	MEX	604	Peru	PER								29	CRUDE ANIMAL,VEG.MATERL.	1	No Quantity							1301733			0
S3	2009	2009	2009	2	0	2	Export	484	Mexico	MEX	608	Philippines	PHL								29	CRUDE ANIMAL,VEG.MATERL.	1	No Quantity							230713			0
S3	2009	2009	2009	2	0	2	Export	484	Mexico	MEX	616	Poland	POL								29	CRUDE ANIMAL,VEG.MATERL.	1	No Quantity							6			0
S3	2009	2009	2009	2	0	2	Export	484	Mexico	MEX	620	Portugal	PRT								29	CRUDE ANIMAL,VEG.MATERL.	1	No Quantity							1986			0
S3	2009	2009	2009	2	0	2	Export	484	Mexico	MEX	642	Romania	ROU								29	CRUDE ANIMAL,VEG.MATERL.	1	No Quantity							2600			0
S3	2009	2009	2009	2	0	2	Export	484	Mexico	MEX	660	Anguilla	AIA								29	CRUDE ANIMAL,VEG.MATERL.	1	No Quantity							1700			0
S3	2009	2009	2009	2	0	2	Export	484	Mexico	MEX	699	India	IND								29	CRUDE ANIMAL,VEG.MATERL.	1	No Quantity							538305			0
S3	2009	2009	2009	2	0	2	Export	484	Mexico	MEX	702	Singapore	SGP								29	CRUDE ANIMAL,VEG.MATERL.	1	No Quantity							75590			0
S3	2009	2009	2009	2	0	2	Export	484	Mexico	MEX	703	Slovakia	SVK								29	CRUDE ANIMAL,VEG.MATERL.	1	No Quantity							17500			0
S3	2009	2009	2009	2	0	2	Export	484	Mexico	MEX	704	Viet Nam	VNM								29	CRUDE ANIMAL,VEG.MATERL.	1	No Quantity							714560			0
S3	2009	2009	2009	2	0	2	Export	484	Mexico	MEX	710	South Africa	ZAF								29	CRUDE ANIMAL,VEG.MATERL.	1	No Quantity							7921			0
S3	2009	2009	2009	2	0	2	Export	484	Mexico	MEX	724	Spain	ESP								29	CRUDE ANIMAL,VEG.MATERL.	1	No Quantity							561827			0
S3	2009	2009	2009	2	0	2	Export	484	Mexico	MEX	748	Swaziland	SWZ								29	CRUDE ANIMAL,VEG.MATERL.	1	No Quantity							1113			0
S3	2009	2009	2009	2	0	2	Export	484	Mexico	MEX	752	Sweden	SWE								29	CRUDE ANIMAL,VEG.MATERL.	1	No Quantity							236288			0
S3	2009	2009	2009	2	0	2	Export	484	Mexico	MEX	757	Switzerland	CHE								29	CRUDE ANIMAL,VEG.MATERL.	1	No Quantity							1355390			0
S3	2009	2009	2009	2	0	2	Export	484	Mexico	MEX	764	Thailand	THA								29	CRUDE ANIMAL,VEG.MATERL.	1	No Quantity							1653170			0
S3	2009	2009	2009	2	0	2	Export	484	Mexico	MEX	780	Trinidad and Tobago	TTO								29	CRUDE ANIMAL,VEG.MATERL.	1	No Quantity							732			0
S3	2009	2009	2009	2	0	2	Export	484	Mexico	MEX	784	United Arab Emirates	ARE								29	CRUDE ANIMAL,VEG.MATERL.	1	No Quantity							3196			0
S3	2009	2009	2009	2	0	2	Export	484	Mexico	MEX	792	Turkey	TUR								29	CRUDE ANIMAL,VEG.MATERL.	1	No Quantity							53225			0
S3	2009	2009	2009	2	0	2	Export	484	Mexico	MEX	804	Ukraine	UKR								29	CRUDE ANIMAL,VEG.MATERL.	1	No Quantity							74			0
S3	2009	2009	2009	2	0	2	Export	484	Mexico	MEX	826	United Kingdom	GBR								29	CRUDE ANIMAL,VEG.MATERL.	1	No Quantity							126475			0
S3	2009	2009	2009	2	0	2	Export	484	Mexico	MEX	842	USA	USA								29	CRUDE ANIMAL,VEG.MATERL.	1	No Quantity							154274926			0
S3	2009	2009	2009	2	0	2	Export	484	Mexico	MEX	858	Uruguay	URY								29	CRUDE ANIMAL,VEG.MATERL.	1	No Quantity							33350			0
S3	2009	2009	2009	2	0	2	Export	484	Mexico	MEX	862	Venezuela	VEN								29	CRUDE ANIMAL,VEG.MATERL.	1	No Quantity							1194088			0
S3	2009	2009	2009	2	0	2	Export	484	Mexico	MEX	899	Areas, nes									29	CRUDE ANIMAL,VEG.MATERL.	1	No Quantity							30325			0
S3	2009	2009	2009	2	0	2	Export	480	Mauritius	MUS	0	World	WLD								32	COAL, COKE, BRIQUETTES	1	No Quantity							566			0
S3	2009	2009	2009	2	0	2	Export	480	Mauritius	MUS	690	Seychelles	SYC								32	COAL, COKE, BRIQUETTES	1	No Quantity							566			0
S3	2009	2009	2009	2	0	2	Export	484	Mexico	MEX	0	World	WLD								32	COAL, COKE, BRIQUETTES	1	No Quantity							7413496			0
S3	2009	2009	2009	2	0	2	Export	484	Mexico	MEX	32	Argentina	ARG								32	COAL, COKE, BRIQUETTES	1	No Quantity							28948			0
S3	2009	2009	2009	2	0	2	Export	484	Mexico	MEX	152	Chile	CHL								32	COAL, COKE, BRIQUETTES	1	No Quantity							4488			0
S3	2009	2009	2009	2	0	2	Export	484	Mexico	MEX	156	China	CHN								32	COAL, COKE, BRIQUETTES	1	No Quantity							195			0
S3	2009	2009	2009	2	0	2	Export	484	Mexico	MEX	170	Colombia	COL								32	COAL, COKE, BRIQUETTES	1	No Quantity							58030			0
S3	2009	2009	2009	2	0	2	Export	484	Mexico	MEX	188	Costa Rica	CRI								32	COAL, COKE, BRIQUETTES	1	No Quantity							3			0
S3	2009	2009	2009	2	0	2	Export	484	Mexico	MEX	192	Cuba	CUB								32	COAL, COKE, BRIQUETTES	1	No Quantity							10485			0
S3	2009	2009	2009	2	0	2	Export	484	Mexico	MEX	214	Dominican Rep.	DOM								32	COAL, COKE, BRIQUETTES	1	No Quantity							1907			0
S3	2009	2009	2009	2	0	2	Export	484	Mexico	MEX	222	El Salvador	SLV								32	COAL, COKE, BRIQUETTES	1	No Quantity							213758			0
S3	2009	2009	2009	2	0	2	Export	484	Mexico	MEX	320	Guatemala	GTM								32	COAL, COKE, BRIQUETTES	1	No Quantity							1728024			0
S3	2009	2009	2009	2	0	2	Export	484	Mexico	MEX	842	USA	USA								32	COAL, COKE, BRIQUETTES	1	No Quantity							5367658			0
S3	2009	2009	2009	2	0	2	Export	480	Mauritius	MUS	0	World	WLD								33	PETROLEUM,PETROL.PRODUCT	1	No Quantity							271172			0
S3	2009	2009	2009	2	0	2	Export	480	Mauritius	MUS	174	Comoros	COM								33	PETROLEUM,PETROL.PRODUCT	1	No Quantity							1069			0
S3	2009	2009	2009	2	0	2	Export	480	Mauritius	MUS	251	France	FRA								33	PETROLEUM,PETROL.PRODUCT	1	No Quantity							118987			0
S3	2009	2009	2009	2	0	2	Export	480	Mauritius	MUS	336	Holy See (Vatican City State)	VAT								33	PETROLEUM,PETROL.PRODUCT	1	No Quantity							1613			0
S3	2009	2009	2009	2	0	2	Export	480	Mauritius	MUS	450	Madagascar	MDG								33	PETROLEUM,PETROL.PRODUCT	1	No Quantity							26991			0
S3	2009	2009	2009	2	0	2	Export	480	Mauritius	MUS	490	Other Asia, nes									33	PETROLEUM,PETROL.PRODUCT	1	No Quantity							10557			0
S3	2009	2009	2009	2	0	2	Export	480	Mauritius	MUS	528	Netherlands	NLD								33	PETROLEUM,PETROL.PRODUCT	1	No Quantity							1403			0
S3	2009	2009	2009	2	0	2	Export	480	Mauritius	MUS	690	Seychelles	SYC								33	PETROLEUM,PETROL.PRODUCT	1	No Quantity							70322			0
S3	2009	2009	2009	2	0	2	Export	480	Mauritius	MUS	699	India	IND								33	PETROLEUM,PETROL.PRODUCT	1	No Quantity							1695			0
S3	2009	2009	2009	2	0	2	Export	480	Mauritius	MUS	704	Viet Nam	VNM								33	PETROLEUM,PETROL.PRODUCT	1	No Quantity							18763			0
S3	2009	2009	2009	2	0	2	Export	480	Mauritius	MUS	710	South Africa	ZAF								33	PETROLEUM,PETROL.PRODUCT	1	No Quantity							2863			0
S3	2009	2009	2009	2	0	2	Export	480	Mauritius	MUS	724	Spain	ESP								33	PETROLEUM,PETROL.PRODUCT	1	No Quantity							16909			0
S3	2009	2009	2009	2	0	2	Export	484	Mexico	MEX	0	World	WLD								33	PETROLEUM,PETROL.PRODUCT	1	No Quantity							30188399654			0
S3	2009	2009	2009	2	0	2	Export	484	Mexico	MEX	28	Antigua and Barbuda	ATG								33	PETROLEUM,PETROL.PRODUCT	1	No Quantity							672414			0
S3	2009	2009	2009	2	0	2	Export	484	Mexico	MEX	32	Argentina	ARG								33	PETROLEUM,PETROL.PRODUCT	1	No Quantity							28925			0
S3	2009	2009	2009	2	0	2	Export	484	Mexico	MEX	36	Australia	AUS								33	PETROLEUM,PETROL.PRODUCT	1	No Quantity							24			0
S3	2009	2009	2009	2	0	2	Export	484	Mexico	MEX	44	Bahamas	BHS								33	PETROLEUM,PETROL.PRODUCT	1	No Quantity							472882			0
S3	2009	2009	2009	2	0	2	Export	484	Mexico	MEX	52	Barbados	BRB								33	PETROLEUM,PETROL.PRODUCT	1	No Quantity							37203			0
S3	2009	2009	2009	2	0	2	Export	484	Mexico	MEX	56	Belgium	BEL								33	PETROLEUM,PETROL.PRODUCT	1	No Quantity							2543			0
S3	2009	2009	2009	2	0	2	Export	484	Mexico	MEX	60	Bermuda	BMU								33	PETROLEUM,PETROL.PRODUCT	1	No Quantity							528617			0
S3	2009	2009	2009	2	0	2	Export	484	Mexico	MEX	68	Bolivia (Plurinational State of)	BOL								33	PETROLEUM,PETROL.PRODUCT	1	No Quantity							1039536			0
S3	2009	2009	2009	2	0	2	Export	484	Mexico	MEX	76	Brazil	BRA								33	PETROLEUM,PETROL.PRODUCT	1	No Quantity							15423287			0
S3	2009	2009	2009	2	0	2	Export	484	Mexico	MEX	84	Belize	BLZ								33	PETROLEUM,PETROL.PRODUCT	1	No Quantity							5963134			0
S3	2009	2009	2009	2	0	2	Export	484	Mexico	MEX	124	Canada	CAN								33	PETROLEUM,PETROL.PRODUCT	1	No Quantity							458394496			0
S3	2009	2009	2009	2	0	2	Export	484	Mexico	MEX	136	Cayman Isds	CYM								33	PETROLEUM,PETROL.PRODUCT	1	No Quantity							11224408			0
S3	2009	2009	2009	2	0	2	Export	484	Mexico	MEX	144	Sri Lanka	LKA								33	PETROLEUM,PETROL.PRODUCT	1	No Quantity							57234			0
S3	2009	2009	2009	2	0	2	Export	484	Mexico	MEX	152	Chile	CHL								33	PETROLEUM,PETROL.PRODUCT	1	No Quantity							1554876			0
S3	2009	2009	2009	2	0	2	Export	484	Mexico	MEX	156	China	CHN								33	PETROLEUM,PETROL.PRODUCT	1	No Quantity							2487			0
S3	2009	2009	2009	2	0	2	Export	484	Mexico	MEX	170	Colombia	COL								33	PETROLEUM,PETROL.PRODUCT	1	No Quantity							33946237			0
S3	2009	2009	2009	2	0	2	Export	484	Mexico	MEX	188	Costa Rica	CRI								33	PETROLEUM,PETROL.PRODUCT	1	No Quantity							6077191			0
S3	2009	2009	2009	2	0	2	Export	484	Mexico	MEX	192	Cuba	CUB								33	PETROLEUM,PETROL.PRODUCT	1	No Quantity							2600130			0
S3	2009	2009	2009	2	0	2	Export	484	Mexico	MEX	196	Cyprus	CYP								33	PETROLEUM,PETROL.PRODUCT	1	No Quantity							579725			0
S3	2009	2009	2009	2	0	2	Export	484	Mexico	MEX	208	Denmark	DNK								33	PETROLEUM,PETROL.PRODUCT	1	No Quantity							700			0
S3	2009	2009	2009	2	0	2	Export	484	Mexico	MEX	214	Dominican Rep.	DOM								33	PETROLEUM,PETROL.PRODUCT	1	No Quantity							182486254			0
S3	2009	2009	2009	2	0	2	Export	484	Mexico	MEX	218	Ecuador	ECU								33	PETROLEUM,PETROL.PRODUCT	1	No Quantity							19037614			0
S3	2009	2009	2009	2	0	2	Export	484	Mexico	MEX	222	El Salvador	SLV								33	PETROLEUM,PETROL.PRODUCT	1	No Quantity							25664213			0
S3	2009	2009	2009	2	0	2	Export	484	Mexico	MEX	233	Estonia	EST								33	PETROLEUM,PETROL.PRODUCT	1	No Quantity							311583			0
S3	2009	2009	2009	2	0	2	Export	484	Mexico	MEX	251	France	FRA								33	PETROLEUM,PETROL.PRODUCT	1	No Quantity							399437			0
S3	2009	2009	2009	2	0	2	Export	484	Mexico	MEX	276	Germany	DEU								33	PETROLEUM,PETROL.PRODUCT	1	No Quantity							963126			0
S3	2009	2009	2009	2	0	2	Export	484	Mexico	MEX	292	Gibraltar	GIB								33	PETROLEUM,PETROL.PRODUCT	1	No Quantity							97260			0
S3	2009	2009	2009	2	0	2	Export	484	Mexico	MEX	320	Guatemala	GTM								33	PETROLEUM,PETROL.PRODUCT	1	No Quantity							46816501			0
S3	2009	2009	2009	2	0	2	Export	484	Mexico	MEX	328	Guyana	GUY								33	PETROLEUM,PETROL.PRODUCT	1	No Quantity							80438			0
S3	2009	2009	2009	2	0	2	Export	484	Mexico	MEX	332	Haiti	HTI								33	PETROLEUM,PETROL.PRODUCT	1	No Quantity							103752			0
S3	2009	2009	2009	2	0	2	Export	484	Mexico	MEX	340	Honduras	HND								33	PETROLEUM,PETROL.PRODUCT	1	No Quantity							1015079			0
S3	2009	2009	2009	2	0	2	Export	484	Mexico	MEX	344	China, Hong Kong SAR	HKG								33	PETROLEUM,PETROL.PRODUCT	1	No Quantity							196200			0
S3	2009	2009	2009	2	0	2	Export	484	Mexico	MEX	348	Hungary	HUN								33	PETROLEUM,PETROL.PRODUCT	1	No Quantity							44			0
S3	2009	2009	2009	2	0	2	Export	484	Mexico	MEX	352	Iceland	ISL								33	PETROLEUM,PETROL.PRODUCT	1	No Quantity							8			0
S3	2009	2009	2009	2	0	2	Export	484	Mexico	MEX	376	Israel	ISR								33	PETROLEUM,PETROL.PRODUCT	1	No Quantity							8796192			0
S3	2009	2009	2009	2	0	2	Export	484	Mexico	MEX	381	Italy	ITA								33	PETROLEUM,PETROL.PRODUCT	1	No Quantity							64137			0
S3	2009	2009	2009	2	0	2	Export	484	Mexico	MEX	388	Jamaica	JAM								33	PETROLEUM,PETROL.PRODUCT	1	No Quantity							23408253			0
S3	2009	2009	2009	2	0	2	Export	484	Mexico	MEX	392	Japan	JPN								33	PETROLEUM,PETROL.PRODUCT	1	No Quantity							82339138			0
S3	2009	2009	2009	2	0	2	Export	484	Mexico	MEX	404	Kenya	KEN								33	PETROLEUM,PETROL.PRODUCT	1	No Quantity							22925			0
S3	2009	2009	2009	2	0	2	Export	484	Mexico	MEX	410	Rep. of Korea	KOR								33	PETROLEUM,PETROL.PRODUCT	1	No Quantity							72993			0
S3	2009	2009	2009	2	0	2	Export	484	Mexico	MEX	430	Liberia	LBR								33	PETROLEUM,PETROL.PRODUCT	1	No Quantity							1918900			0
S3	2009	2009	2009	2	0	2	Export	484	Mexico	MEX	442	Luxembourg	LUX								33	PETROLEUM,PETROL.PRODUCT	1	No Quantity							83770			0
S3	2009	2009	2009	2	0	2	Export	484	Mexico	MEX	458	Malaysia	MYS								33	PETROLEUM,PETROL.PRODUCT	1	No Quantity							95			0
S3	2009	2009	2009	2	0	2	Export	484	Mexico	MEX	470	Malta	MLT								33	PETROLEUM,PETROL.PRODUCT	1	No Quantity							549893			0
S3	2009	2009	2009	2	0	2	Export	484	Mexico	MEX	490	Other Asia, nes									33	PETROLEUM,PETROL.PRODUCT	1	No Quantity							11917			0
S3	2009	2009	2009	2	0	2	Export	484	Mexico	MEX	504	Morocco	MAR								33	PETROLEUM,PETROL.PRODUCT	1	No Quantity							3716			0
S3	2009	2009	2009	2	0	2	Export	484	Mexico	MEX	528	Netherlands	NLD								33	PETROLEUM,PETROL.PRODUCT	1	No Quantity							271171195			0
S3	2009	2009	2009	2	0	2	Export	484	Mexico	MEX	530	Neth. Antilles	ANT								33	PETROLEUM,PETROL.PRODUCT	1	No Quantity							70703842			0
S3	2009	2009	2009	2	0	2	Export	484	Mexico	MEX	533	Aruba	ABW								33	PETROLEUM,PETROL.PRODUCT	1	No Quantity							98425771			0
S3	2009	2009	2009	2	0	2	Export	484	Mexico	MEX	558	Nicaragua	NIC								33	PETROLEUM,PETROL.PRODUCT	1	No Quantity							2152755			0
S3	2009	2009	2009	2	0	2	Export	484	Mexico	MEX	579	Norway	NOR								33	PETROLEUM,PETROL.PRODUCT	1	No Quantity							36286			0
S3	2009	2009	2009	2	0	2	Export	484	Mexico	MEX	584	Marshall Isds	MHL								33	PETROLEUM,PETROL.PRODUCT	1	No Quantity							925415			0
S3	2009	2009	2009	2	0	2	Export	484	Mexico	MEX	591	Panama	PAN								33	PETROLEUM,PETROL.PRODUCT	1	No Quantity							99811836			0
S3	2009	2009	2009	2	0	2	Export	484	Mexico	MEX	600	Paraguay	PRY								33	PETROLEUM,PETROL.PRODUCT	1	No Quantity							709999			0
S3	2009	2009	2009	2	0	2	Export	484	Mexico	MEX	604	Peru	PER								33	PETROLEUM,PETROL.PRODUCT	1	No Quantity							968955			0
S3	2009	2009	2009	2	0	2	Export	484	Mexico	MEX	608	Philippines	PHL								33	PETROLEUM,PETROL.PRODUCT	1	No Quantity							25720			0
S3	2009	2009	2009	2	0	2	Export	484	Mexico	MEX	662	Saint Lucia	LCA								33	PETROLEUM,PETROL.PRODUCT	1	No Quantity							570			0
S3	2009	2009	2009	2	0	2	Export	484	Mexico	MEX	670	Saint Vincent and the Grenadines	VCT								33	PETROLEUM,PETROL.PRODUCT	1	No Quantity							36347			0
S3	2009	2009	2009	2	0	2	Export	484	Mexico	MEX	699	India	IND								33	PETROLEUM,PETROL.PRODUCT	1	No Quantity							787015921			0
S3	2009	2009	2009	2	0	2	Export	484	Mexico	MEX	702	Singapore	SGP								33	PETROLEUM,PETROL.PRODUCT	1	No Quantity							50684658			0
S3	2009	2009	2009	2	0	2	Export	484	Mexico	MEX	710	South Africa	ZAF								33	PETROLEUM,PETROL.PRODUCT	1	No Quantity							423213			0
S3	2009	2009	2009	2	0	2	Export	484	Mexico	MEX	724	Spain	ESP								33	PETROLEUM,PETROL.PRODUCT	1	No Quantity							1996937506			0
S3	2009	2009	2009	2	0	2	Export	484	Mexico	MEX	740	Suriname	SUR								33	PETROLEUM,PETROL.PRODUCT	1	No Quantity							250			0
S3	2009	2009	2009	2	0	2	Export	484	Mexico	MEX	752	Sweden	SWE								33	PETROLEUM,PETROL.PRODUCT	1	No Quantity							304146			0
S3	2009	2009	2009	2	0	2	Export	484	Mexico	MEX	757	Switzerland	CHE								33	PETROLEUM,PETROL.PRODUCT	1	No Quantity							357			0
S3	2009	2009	2009	2	0	2	Export	484	Mexico	MEX	780	Trinidad and Tobago	TTO								33	PETROLEUM,PETROL.PRODUCT	1	No Quantity							12698			0
S3	2009	2009	2009	2	0	2	Export	484	Mexico	MEX	784	United Arab Emirates	ARE								33	PETROLEUM,PETROL.PRODUCT	1	No Quantity							27122			0
S3	2009	2009	2009	2	0	2	Export	484	Mexico	MEX	818	Egypt	EGY								33	PETROLEUM,PETROL.PRODUCT	1	No Quantity							50477			0
S3	2009	2009	2009	2	0	2	Export	484	Mexico	MEX	826	United Kingdom	GBR								33	PETROLEUM,PETROL.PRODUCT	1	No Quantity							468552			0
S3	2009	2009	2009	2	0	2	Export	484	Mexico	MEX	842	USA	USA								33	PETROLEUM,PETROL.PRODUCT	1	No Quantity							25873548051			0
S3	2009	2009	2009	2	0	2	Export	484	Mexico	MEX	858	Uruguay	URY								33	PETROLEUM,PETROL.PRODUCT	1	No Quantity							625285			0
S3	2009	2009	2009	2	0	2	Export	484	Mexico	MEX	862	Venezuela	VEN								33	PETROLEUM,PETROL.PRODUCT	1	No Quantity							204667			0
S3	2009	2009	2009	2	0	2	Export	484	Mexico	MEX	899	Areas, nes									33	PETROLEUM,PETROL.PRODUCT	1	No Quantity							78573			0
S3	2009	2009	2009	2	0	2	Export	480	Mauritius	MUS	0	World	WLD								34	GAS,NATURAL,MANUFACTURED	1	No Quantity							182463			0
S3	2009	2009	2009	2	0	2	Export	480	Mauritius	MUS	175	Mayotte	MYT								34	GAS,NATURAL,MANUFACTURED	1	No Quantity							181501			0
S3	2009	2009	2009	2	0	2	Export	480	Mauritius	MUS	690	Seychelles	SYC								34	GAS,NATURAL,MANUFACTURED	1	No Quantity							962			0
S3	2009	2009	2009	2	0	2	Export	484	Mexico	MEX	0	World	WLD								34	GAS,NATURAL,MANUFACTURED	1	No Quantity							135865072			0
S3	2009	2009	2009	2	0	2	Export	484	Mexico	MEX	84	Belize	BLZ								34	GAS,NATURAL,MANUFACTURED	1	No Quantity							2195436			0
S3	2009	2009	2009	2	0	2	Export	484	Mexico	MEX	124	Canada	CAN								34	GAS,NATURAL,MANUFACTURED	1	No Quantity							92			0
S3	2009	2009	2009	2	0	2	Export	484	Mexico	MEX	192	Cuba	CUB								34	GAS,NATURAL,MANUFACTURED	1	No Quantity							1			0
S3	2009	2009	2009	2	0	2	Export	484	Mexico	MEX	214	Dominican Rep.	DOM								34	GAS,NATURAL,MANUFACTURED	1	No Quantity							55255			0
S3	2009	2009	2009	2	0	2	Export	484	Mexico	MEX	320	Guatemala	GTM								34	GAS,NATURAL,MANUFACTURED	1	No Quantity							225			0
S3	2009	2009	2009	2	0	2	Export	484	Mexico	MEX	504	Morocco	MAR								34	GAS,NATURAL,MANUFACTURED	1	No Quantity							11190473			0
S3	2009	2009	2009	2	0	2	Export	484	Mexico	MEX	842	USA	USA								34	GAS,NATURAL,MANUFACTURED	1	No Quantity							122423590			0
S3	2009	2009	2009	2	0	2	Export	484	Mexico	MEX	0	World	WLD								35	ELECTRIC CURRENT	1	No Quantity							169819396			0
S3	2009	2009	2009	2	0	2	Export	484	Mexico	MEX	84	Belize	BLZ								35	ELECTRIC CURRENT	1	No Quantity							18132380			0
S3	2009	2009	2009	2	0	2	Export	484	Mexico	MEX	124	Canada	CAN								35	ELECTRIC CURRENT	1	No Quantity							460368			0
S3	2009	2009	2009	2	0	2	Export	484	Mexico	MEX	320	Guatemala	GTM								35	ELECTRIC CURRENT	1	No Quantity							1571818			0
S3	2009	2009	2009	2	0	2	Export	484	Mexico	MEX	842	USA	USA								35	ELECTRIC CURRENT	1	No Quantity							149654830			0
S3	2009	2009	2009	2	0	2	Export	480	Mauritius	MUS	0	World	WLD								41	ANIMAL OILS AND FATS	1	No Quantity							300394			0
S3	2009	2009	2009	2	0	2	Export	480	Mauritius	MUS	156	China	CHN								41	ANIMAL OILS AND FATS	1	No Quantity							298529			0
S3	2009	2009	2009	2	0	2	Export	480	Mauritius	MUS	251	France	FRA								41	ANIMAL OILS AND FATS	1	No Quantity							1865			0
S3	2009	2009	2009	2	0	2	Export	484	Mexico	MEX	0	World	WLD								41	ANIMAL OILS AND FATS	1	No Quantity							17902961			0
S3	2009	2009	2009	2	0	2	Export	484	Mexico	MEX	68	Bolivia (Plurinational State of)	BOL								41	ANIMAL OILS AND FATS	1	No Quantity							21375			0
S3	2009	2009	2009	2	0	2	Export	484	Mexico	MEX	76	Brazil	BRA								41	ANIMAL OILS AND FATS	1	No Quantity							6721			0
S3	2009	2009	2009	2	0	2	Export	484	Mexico	MEX	84	Belize	BLZ								41	ANIMAL OILS AND FATS	1	No Quantity							24337			0
S3	2009	2009	2009	2	0	2	Export	484	Mexico	MEX	124	Canada	CAN								41	ANIMAL OILS AND FATS	1	No Quantity							3873511			0
S3	2009	2009	2009	2	0	2	Export	484	Mexico	MEX	152	Chile	CHL								41	ANIMAL OILS AND FATS	1	No Quantity							5580494			0
S3	2009	2009	2009	2	0	2	Export	484	Mexico	MEX	156	China	CHN								41	ANIMAL OILS AND FATS	1	No Quantity							18984			0
S3	2009	2009	2009	2	0	2	Export	484	Mexico	MEX	188	Costa Rica	CRI								41	ANIMAL OILS AND FATS	1	No Quantity							292			0
S3	2009	2009	2009	2	0	2	Export	484	Mexico	MEX	192	Cuba	CUB								41	ANIMAL OILS AND FATS	1	No Quantity							224227			0
S3	2009	2009	2009	2	0	2	Export	484	Mexico	MEX	208	Denmark	DNK								41	ANIMAL OILS AND FATS	1	No Quantity							711117			0
S3	2009	2009	2009	2	0	2	Export	484	Mexico	MEX	222	El Salvador	SLV								41	ANIMAL OILS AND FATS	1	No Quantity							1039			0
S3	2009	2009	2009	2	0	2	Export	484	Mexico	MEX	251	France	FRA								41	ANIMAL OILS AND FATS	1	No Quantity							247071			0
S3	2009	2009	2009	2	0	2	Export	484	Mexico	MEX	276	Germany	DEU								41	ANIMAL OILS AND FATS	1	No Quantity							24			0
S3	2009	2009	2009	2	0	2	Export	484	Mexico	MEX	320	Guatemala	GTM								41	ANIMAL OILS AND FATS	1	No Quantity							550132			0
S3	2009	2009	2009	2	0	2	Export	484	Mexico	MEX	360	Indonesia	IDN								41	ANIMAL OILS AND FATS	1	No Quantity							217823			0
S3	2009	2009	2009	2	0	2	Export	484	Mexico	MEX	376	Israel	ISR								41	ANIMAL OILS AND FATS	1	No Quantity							49260			0
S3	2009	2009	2009	2	0	2	Export	484	Mexico	MEX	392	Japan	JPN								41	ANIMAL OILS AND FATS	1	No Quantity							248298			0
S3	2009	2009	2009	2	0	2	Export	484	Mexico	MEX	410	Rep. of Korea	KOR								41	ANIMAL OILS AND FATS	1	No Quantity							75167			0
S3	2009	2009	2009	2	0	2	Export	484	Mexico	MEX	490	Other Asia, nes									41	ANIMAL OILS AND FATS	1	No Quantity							296776			0
S3	2009	2009	2009	2	0	2	Export	484	Mexico	MEX	591	Panama	PAN								41	ANIMAL OILS AND FATS	1	No Quantity							84259			0
S3	2009	2009	2009	2	0	2	Export	484	Mexico	MEX	604	Peru	PER								41	ANIMAL OILS AND FATS	1	No Quantity							82			0
S3	2009	2009	2009	2	0	2	Export	484	Mexico	MEX	608	Philippines	PHL								41	ANIMAL OILS AND FATS	1	No Quantity							30583			0
S3	2009	2009	2009	2	0	2	Export	484	Mexico	MEX	699	India	IND								41	ANIMAL OILS AND FATS	1	No Quantity							31091			0
S3	2009	2009	2009	2	0	2	Export	484	Mexico	MEX	704	Viet Nam	VNM								41	ANIMAL OILS AND FATS	1	No Quantity							183755			0
S3	2009	2009	2009	2	0	2	Export	484	Mexico	MEX	724	Spain	ESP								41	ANIMAL OILS AND FATS	1	No Quantity							40			0
S3	2009	2009	2009	2	0	2	Export	484	Mexico	MEX	792	Turkey	TUR								41	ANIMAL OILS AND FATS	1	No Quantity							239950			0
S3	2009	2009	2009	2	0	2	Export	484	Mexico	MEX	842	USA	USA								41	ANIMAL OILS AND FATS	1	No Quantity							5155325			0
S3	2009	2009	2009	2	0	2	Export	484	Mexico	MEX	858	Uruguay	URY								41	ANIMAL OILS AND FATS	1	No Quantity							27414			0
S3	2009	2009	2009	2	0	2	Export	484	Mexico	MEX	862	Venezuela	VEN								41	ANIMAL OILS AND FATS	1	No Quantity							3814			0
S3	2009	2009	2009	2	0	2	Export	480	Mauritius	MUS	0	World	WLD								42	FIXED VEG. FATS AND OILS	1	No Quantity							2537639			0
S3	2009	2009	2009	2	0	2	Export	480	Mauritius	MUS	174	Comoros	COM								42	FIXED VEG. FATS AND OILS	1	No Quantity							2800			0
S3	2009	2009	2009	2	0	2	Export	480	Mauritius	MUS	175	Mayotte	MYT								42	FIXED VEG. FATS AND OILS	1	No Quantity							14603			0
S3	2009	2009	2009	2	0	2	Export	480	Mauritius	MUS	251	France	FRA								42	FIXED VEG. FATS AND OILS	1	No Quantity							16494			0
S3	2009	2009	2009	2	0	2	Export	480	Mauritius	MUS	276	Germany	DEU								42	FIXED VEG. FATS AND OILS	1	No Quantity							1118			0
S3	2009	2009	2009	2	0	2	Export	480	Mauritius	MUS	381	Italy	ITA								42	FIXED VEG. FATS AND OILS	1	No Quantity							140			0
S3	2009	2009	2009	2	0	2	Export	480	Mauritius	MUS	450	Madagascar	MDG								42	FIXED VEG. FATS AND OILS	1	No Quantity							765854			0
S3	2009	2009	2009	2	0	2	Export	480	Mauritius	MUS	462	Maldives	MDV								42	FIXED VEG. FATS AND OILS	1	No Quantity							3173			0
S3	2009	2009	2009	2	0	2	Export	480	Mauritius	MUS	508	Mozambique	MOZ								42	FIXED VEG. FATS AND OILS	1	No Quantity							12282			0
S3	2009	2009	2009	2	0	2	Export	480	Mauritius	MUS	690	Seychelles	SYC								42	FIXED VEG. FATS AND OILS	1	No Quantity							1575735			0
S3	2009	2009	2009	2	0	2	Export	480	Mauritius	MUS	710	South Africa	ZAF								42	FIXED VEG. FATS AND OILS	1	No Quantity							136319			0
S3	2009	2009	2009	2	0	2	Export	480	Mauritius	MUS	724	Spain	ESP								42	FIXED VEG. FATS AND OILS	1	No Quantity							1021			0
S3	2009	2009	2009	2	0	2	Export	480	Mauritius	MUS	826	United Kingdom	GBR								42	FIXED VEG. FATS AND OILS	1	No Quantity							422			0
S3	2009	2009	2009	2	0	2	Export	480	Mauritius	MUS	894	Zambia	ZMB								42	FIXED VEG. FATS AND OILS	1	No Quantity							7678			0
S3	2009	2009	2009	2	0	2	Export	484	Mexico	MEX	0	World	WLD								42	FIXED VEG. FATS AND OILS	1	No Quantity							66057327			0
S3	2009	2009	2009	2	0	2	Export	484	Mexico	MEX	32	Argentina	ARG								42	FIXED VEG. FATS AND OILS	1	No Quantity							3657			0
S3	2009	2009	2009	2	0	2	Export	484	Mexico	MEX	36	Australia	AUS								42	FIXED VEG. FATS AND OILS	1	No Quantity							135565			0
S3	2009	2009	2009	2	0	2	Export	484	Mexico	MEX	44	Bahamas	BHS								42	FIXED VEG. FATS AND OILS	1	No Quantity							30724			0
S3	2009	2009	2009	2	0	2	Export	484	Mexico	MEX	48	Bahrain	BHR								42	FIXED VEG. FATS AND OILS	1	No Quantity							30			0
S3	2009	2009	2009	2	0	2	Export	484	Mexico	MEX	56	Belgium	BEL								42	FIXED VEG. FATS AND OILS	1	No Quantity							85937			0
S3	2009	2009	2009	2	0	2	Export	484	Mexico	MEX	76	Brazil	BRA								42	FIXED VEG. FATS AND OILS	1	No Quantity							1074592			0
S3	2009	2009	2009	2	0	2	Export	484	Mexico	MEX	84	Belize	BLZ								42	FIXED VEG. FATS AND OILS	1	No Quantity							337722			0
S3	2009	2009	2009	2	0	2	Export	484	Mexico	MEX	124	Canada	CAN								42	FIXED VEG. FATS AND OILS	1	No Quantity							82251			0
S3	2009	2009	2009	2	0	2	Export	484	Mexico	MEX	156	China	CHN								42	FIXED VEG. FATS AND OILS	1	No Quantity							172534			0
S3	2009	2009	2009	2	0	2	Export	484	Mexico	MEX	170	Colombia	COL								42	FIXED VEG. FATS AND OILS	1	No Quantity							1351571			0
S3	2009	2009	2009	2	0	2	Export	484	Mexico	MEX	188	Costa Rica	CRI								42	FIXED VEG. FATS AND OILS	1	No Quantity							247884			0
S3	2009	2009	2009	2	0	2	Export	484	Mexico	MEX	192	Cuba	CUB								42	FIXED VEG. FATS AND OILS	1	No Quantity							337656			0
S3	2009	2009	2009	2	0	2	Export	484	Mexico	MEX	208	Denmark	DNK								42	FIXED VEG. FATS AND OILS	1	No Quantity							44460			0
S3	2009	2009	2009	2	0	2	Export	484	Mexico	MEX	212	Dominica	DMA								42	FIXED VEG. FATS AND OILS	1	No Quantity							821			0
S3	2009	2009	2009	2	0	2	Export	484	Mexico	MEX	214	Dominican Rep.	DOM								42	FIXED VEG. FATS AND OILS	1	No Quantity							13306			0
S3	2009	2009	2009	2	0	2	Export	484	Mexico	MEX	218	Ecuador	ECU								42	FIXED VEG. FATS AND OILS	1	No Quantity							6033			0
S3	2009	2009	2009	2	0	2	Export	484	Mexico	MEX	222	El Salvador	SLV								42	FIXED VEG. FATS AND OILS	1	No Quantity							82691			0
S3	2009	2009	2009	2	0	2	Export	484	Mexico	MEX	251	France	FRA								42	FIXED VEG. FATS AND OILS	1	No Quantity							3113176			0
S3	2009	2009	2009	2	0	2	Export	484	Mexico	MEX	276	Germany	DEU								42	FIXED VEG. FATS AND OILS	1	No Quantity							3065022			0
S3	2009	2009	2009	2	0	2	Export	484	Mexico	MEX	308	Grenada	GRD								42	FIXED VEG. FATS AND OILS	1	No Quantity							2200			0
S3	2009	2009	2009	2	0	2	Export	484	Mexico	MEX	320	Guatemala	GTM								42	FIXED VEG. FATS AND OILS	1	No Quantity							212939			0
S3	2009	2009	2009	2	0	2	Export	484	Mexico	MEX	340	Honduras	HND								42	FIXED VEG. FATS AND OILS	1	No Quantity							945042			0
S3	2009	2009	2009	2	0	2	Export	484	Mexico	MEX	344	China, Hong Kong SAR	HKG								42	FIXED VEG. FATS AND OILS	1	No Quantity							398544			0
S3	2009	2009	2009	2	0	2	Export	484	Mexico	MEX	372	Ireland	IRL								42	FIXED VEG. FATS AND OILS	1	No Quantity							8122			0
S3	2009	2009	2009	2	0	2	Export	484	Mexico	MEX	376	Israel	ISR								42	FIXED VEG. FATS AND OILS	1	No Quantity							55888			0
S3	2009	2009	2009	2	0	2	Export	484	Mexico	MEX	381	Italy	ITA								42	FIXED VEG. FATS AND OILS	1	No Quantity							194220			0
S3	2009	2009	2009	2	0	2	Export	484	Mexico	MEX	392	Japan	JPN								42	FIXED VEG. FATS AND OILS	1	No Quantity							529885			0
S3	2009	2009	2009	2	0	2	Export	484	Mexico	MEX	490	Other Asia, nes									42	FIXED VEG. FATS AND OILS	1	No Quantity							58015			0
S3	2009	2009	2009	2	0	2	Export	484	Mexico	MEX	528	Netherlands	NLD								42	FIXED VEG. FATS AND OILS	1	No Quantity							1958344			0
S3	2009	2009	2009	2	0	2	Export	484	Mexico	MEX	533	Aruba	ABW								42	FIXED VEG. FATS AND OILS	1	No Quantity							1365			0
S3	2009	2009	2009	2	0	2	Export	484	Mexico	MEX	554	New Zealand	NZL								42	FIXED VEG. FATS AND OILS	1	No Quantity							60416			0
S3	2009	2009	2009	2	0	2	Export	484	Mexico	MEX	558	Nicaragua	NIC								42	FIXED VEG. FATS AND OILS	1	No Quantity							291			0
S3	2009	2009	2009	2	0	2	Export	484	Mexico	MEX	591	Panama	PAN								42	FIXED VEG. FATS AND OILS	1	No Quantity							186811			0
S3	2009	2009	2009	2	0	2	Export	484	Mexico	MEX	604	Peru	PER								42	FIXED VEG. FATS AND OILS	1	No Quantity							43964			0
S3	2009	2009	2009	2	0	2	Export	484	Mexico	MEX	660	Anguilla	AIA								42	FIXED VEG. FATS AND OILS	1	No Quantity							8814			0
S3	2009	2009	2009	2	0	2	Export	484	Mexico	MEX	662	Saint Lucia	LCA								42	FIXED VEG. FATS AND OILS	1	No Quantity							3114			0
S3	2009	2009	2009	2	0	2	Export	484	Mexico	MEX	702	Singapore	SGP								42	FIXED VEG. FATS AND OILS	1	No Quantity							95972			0
S3	2009	2009	2009	2	0	2	Export	484	Mexico	MEX	724	Spain	ESP								42	FIXED VEG. FATS AND OILS	1	No Quantity							42309			0
S3	2009	2009	2009	2	0	2	Export	484	Mexico	MEX	764	Thailand	THA								42	FIXED VEG. FATS AND OILS	1	No Quantity							44850			0
S3	2009	2009	2009	2	0	2	Export	484	Mexico	MEX	826	United Kingdom	GBR								42	FIXED VEG. FATS AND OILS	1	No Quantity							3152998			0
S3	2009	2009	2009	2	0	2	Export	484	Mexico	MEX	842	USA	USA								42	FIXED VEG. FATS AND OILS	1	No Quantity							47651059			0
S3	2009	2009	2009	2	0	2	Export	484	Mexico	MEX	858	Uruguay	URY								42	FIXED VEG. FATS AND OILS	1	No Quantity							363			0
S3	2009	2009	2009	2	0	2	Export	484	Mexico	MEX	862	Venezuela	VEN								42	FIXED VEG. FATS AND OILS	1	No Quantity							212908			0
S3	2009	2009	2009	2	0	2	Export	484	Mexico	MEX	899	Areas, nes									42	FIXED VEG. FATS AND OILS	1	No Quantity							3262			0
S3	2009	2009	2009	2	0	2	Export	480	Mauritius	MUS	0	World	WLD								43	ANIMAL,VEG.FATS,OILS,NES	1	No Quantity							220518			0
S3	2009	2009	2009	2	0	2	Export	480	Mauritius	MUS	56	Belgium	BEL								43	ANIMAL,VEG.FATS,OILS,NES	1	No Quantity							2730			0
S3	2009	2009	2009	2	0	2	Export	480	Mauritius	MUS	174	Comoros	COM								43	ANIMAL,VEG.FATS,OILS,NES	1	No Quantity							79			0
S3	2009	2009	2009	2	0	2	Export	480	Mauritius	MUS	251	France	FRA								43	ANIMAL,VEG.FATS,OILS,NES	1	No Quantity							16972			0
S3	2009	2009	2009	2	0	2	Export	480	Mauritius	MUS	450	Madagascar	MDG								43	ANIMAL,VEG.FATS,OILS,NES	1	No Quantity							199301			0
S3	2009	2009	2009	2	0	2	Export	480	Mauritius	MUS	690	Seychelles	SYC								43	ANIMAL,VEG.FATS,OILS,NES	1	No Quantity							1437			0
S3	2009	2009	2009	2	0	2	Export	484	Mexico	MEX	0	World	WLD								43	ANIMAL,VEG.FATS,OILS,NES	1	No Quantity							24537193			0
S3	2009	2009	2009	2	0	2	Export	484	Mexico	MEX	32	Argentina	ARG								43	ANIMAL,VEG.FATS,OILS,NES	1	No Quantity							119459			0
S3	2009	2009	2009	2	0	2	Export	484	Mexico	MEX	76	Brazil	BRA								43	ANIMAL,VEG.FATS,OILS,NES	1	No Quantity							29507			0
S3	2009	2009	2009	2	0	2	Export	484	Mexico	MEX	84	Belize	BLZ								43	ANIMAL,VEG.FATS,OILS,NES	1	No Quantity							1389970			0
S3	2009	2009	2009	2	0	2	Export	484	Mexico	MEX	124	Canada	CAN								43	ANIMAL,VEG.FATS,OILS,NES	1	No Quantity							489			0
S3	2009	2009	2009	2	0	2	Export	484	Mexico	MEX	152	Chile	CHL								43	ANIMAL,VEG.FATS,OILS,NES	1	No Quantity							37936			0
S3	2009	2009	2009	2	0	2	Export	484	Mexico	MEX	156	China	CHN								43	ANIMAL,VEG.FATS,OILS,NES	1	No Quantity							89131			0
S3	2009	2009	2009	2	0	2	Export	484	Mexico	MEX	170	Colombia	COL								43	ANIMAL,VEG.FATS,OILS,NES	1	No Quantity							236229			0
S3	2009	2009	2009	2	0	2	Export	484	Mexico	MEX	188	Costa Rica	CRI								43	ANIMAL,VEG.FATS,OILS,NES	1	No Quantity							68625			0
S3	2009	2009	2009	2	0	2	Export	484	Mexico	MEX	192	Cuba	CUB								43	ANIMAL,VEG.FATS,OILS,NES	1	No Quantity							6899266			0
S3	2009	2009	2009	2	0	2	Export	484	Mexico	MEX	218	Ecuador	ECU								43	ANIMAL,VEG.FATS,OILS,NES	1	No Quantity							4410			0
S3	2009	2009	2009	2	0	2	Export	484	Mexico	MEX	222	El Salvador	SLV								43	ANIMAL,VEG.FATS,OILS,NES	1	No Quantity							41947			0
S3	2009	2009	2009	2	0	2	Export	484	Mexico	MEX	251	France	FRA								43	ANIMAL,VEG.FATS,OILS,NES	1	No Quantity							687501			0
S3	2009	2009	2009	2	0	2	Export	484	Mexico	MEX	276	Germany	DEU								43	ANIMAL,VEG.FATS,OILS,NES	1	No Quantity							1236845			0
S3	2009	2009	2009	2	0	2	Export	484	Mexico	MEX	320	Guatemala	GTM								43	ANIMAL,VEG.FATS,OILS,NES	1	No Quantity							1828052			0
S3	2009	2009	2009	2	0	2	Export	484	Mexico	MEX	340	Honduras	HND								43	ANIMAL,VEG.FATS,OILS,NES	1	No Quantity							1837052			0
S3	2009	2009	2009	2	0	2	Export	484	Mexico	MEX	372	Ireland	IRL								43	ANIMAL,VEG.FATS,OILS,NES	1	No Quantity							32			0
S3	2009	2009	2009	2	0	2	Export	484	Mexico	MEX	392	Japan	JPN								43	ANIMAL,VEG.FATS,OILS,NES	1	No Quantity							3563801			0
S3	2009	2009	2009	2	0	2	Export	484	Mexico	MEX	410	Rep. of Korea	KOR								43	ANIMAL,VEG.FATS,OILS,NES	1	No Quantity							41027			0
S3	2009	2009	2009	2	0	2	Export	484	Mexico	MEX	558	Nicaragua	NIC								43	ANIMAL,VEG.FATS,OILS,NES	1	No Quantity							356730			0
S3	2009	2009	2009	2	0	2	Export	484	Mexico	MEX	586	Pakistan	PAK								43	ANIMAL,VEG.FATS,OILS,NES	1	No Quantity							28980			0
S3	2009	2009	2009	2	0	2	Export	484	Mexico	MEX	591	Panama	PAN								43	ANIMAL,VEG.FATS,OILS,NES	1	No Quantity							27256			0
S3	2009	2009	2009	2	0	2	Export	484	Mexico	MEX	604	Peru	PER								43	ANIMAL,VEG.FATS,OILS,NES	1	No Quantity							3			0
S3	2009	2009	2009	2	0	2	Export	484	Mexico	MEX	699	India	IND								43	ANIMAL,VEG.FATS,OILS,NES	1	No Quantity							16740			0
S3	2009	2009	2009	2	0	2	Export	484	Mexico	MEX	710	South Africa	ZAF								43	ANIMAL,VEG.FATS,OILS,NES	1	No Quantity							48518			0
S3	2009	2009	2009	2	0	2	Export	484	Mexico	MEX	724	Spain	ESP								43	ANIMAL,VEG.FATS,OILS,NES	1	No Quantity							28133			0
S3	2009	2009	2009	2	0	2	Export	484	Mexico	MEX	748	Swaziland	SWZ								43	ANIMAL,VEG.FATS,OILS,NES	1	No Quantity							16021			0
S3	2009	2009	2009	2	0	2	Export	484	Mexico	MEX	757	Switzerland	CHE								43	ANIMAL,VEG.FATS,OILS,NES	1	No Quantity							1507			0
S3	2009	2009	2009	2	0	2	Export	484	Mexico	MEX	826	United Kingdom	GBR								43	ANIMAL,VEG.FATS,OILS,NES	1	No Quantity							145434			0
S3	2009	2009	2009	2	0	2	Export	484	Mexico	MEX	842	USA	USA								43	ANIMAL,VEG.FATS,OILS,NES	1	No Quantity							5730238			0
S3	2009	2009	2009	2	0	2	Export	484	Mexico	MEX	858	Uruguay	URY								43	ANIMAL,VEG.FATS,OILS,NES	1	No Quantity							1024			0
S3	2009	2009	2009	2	0	2	Export	484	Mexico	MEX	862	Venezuela	VEN								43	ANIMAL,VEG.FATS,OILS,NES	1	No Quantity							25330			0
S3	2009	2009	2009	2	0	2	Export	480	Mauritius	MUS	0	World	WLD								51	ORGANIC CHEMICALS	1	No Quantity							2406035			0
S3	2009	2009	2009	2	0	2	Export	480	Mauritius	MUS	56	Belgium	BEL								51	ORGANIC CHEMICALS	1	No Quantity							64327			0
S3	2009	2009	2009	2	0	2	Export	480	Mauritius	MUS	152	Chile	CHL								51	ORGANIC CHEMICALS	1	No Quantity							85665			0
S3	2009	2009	2009	2	0	2	Export	480	Mauritius	MUS	174	Comoros	COM								51	ORGANIC CHEMICALS	1	No Quantity							24300			0
S3	2009	2009	2009	2	0	2	Export	480	Mauritius	MUS	175	Mayotte	MYT								51	ORGANIC CHEMICALS	1	No Quantity							27556			0
S3	2009	2009	2009	2	0	2	Export	480	Mauritius	MUS	251	France	FRA								51	ORGANIC CHEMICALS	1	No Quantity							331692			0
S3	2009	2009	2009	2	0	2	Export	480	Mauritius	MUS	288	Ghana	GHA								51	ORGANIC CHEMICALS	1	No Quantity							12576			0
S3	2009	2009	2009	2	0	2	Export	480	Mauritius	MUS	404	Kenya	KEN								51	ORGANIC CHEMICALS	1	No Quantity							97125			0
S3	2009	2009	2009	2	0	2	Export	480	Mauritius	MUS	450	Madagascar	MDG								51	ORGANIC CHEMICALS	1	No Quantity							1502160			0
S3	2009	2009	2009	2	0	2	Export	480	Mauritius	MUS	690	Seychelles	SYC								51	ORGANIC CHEMICALS	1	No Quantity							133487			0
S3	2009	2009	2009	2	0	2	Export	480	Mauritius	MUS	699	India	IND								51	ORGANIC CHEMICALS	1	No Quantity							123957			0
S3	2009	2009	2009	2	0	2	Export	480	Mauritius	MUS	710	South Africa	ZAF								51	ORGANIC CHEMICALS	1	No Quantity							3122			0
S3	2009	2009	2009	2	0	2	Export	480	Mauritius	MUS	826	United Kingdom	GBR								51	ORGANIC CHEMICALS	1	No Quantity							67			0
S3	2009	2009	2009	2	0	2	Export	484	Mexico	MEX	0	World	WLD								51	ORGANIC CHEMICALS	1	No Quantity							1547729431			0
S3	2009	2009	2009	2	0	2	Export	484	Mexico	MEX	32	Argentina	ARG								51	ORGANIC CHEMICALS	1	No Quantity							47758310			0
S3	2009	2009	2009	2	0	2	Export	484	Mexico	MEX	36	Australia	AUS								51	ORGANIC CHEMICALS	1	No Quantity							2481707			0
S3	2009	2009	2009	2	0	2	Export	484	Mexico	MEX	40	Austria	AUT								51	ORGANIC CHEMICALS	1	No Quantity							985071			0
S3	2009	2009	2009	2	0	2	Export	484	Mexico	MEX	44	Bahamas	BHS								51	ORGANIC CHEMICALS	1	No Quantity							10			0
S3	2009	2009	2009	2	0	2	Export	484	Mexico	MEX	50	Bangladesh	BGD								51	ORGANIC CHEMICALS	1	No Quantity							347057			0
S3	2009	2009	2009	2	0	2	Export	484	Mexico	MEX	56	Belgium	BEL								51	ORGANIC CHEMICALS	1	No Quantity							123465384			0
S3	2009	2009	2009	2	0	2	Export	484	Mexico	MEX	68	Bolivia (Plurinational State of)	BOL								51	ORGANIC CHEMICALS	1	No Quantity							141228			0
S3	2009	2009	2009	2	0	2	Export	484	Mexico	MEX	70	Bosnia Herzegovina	BIH								51	ORGANIC CHEMICALS	1	No Quantity							30000			0
S3	2009	2009	2009	2	0	2	Export	484	Mexico	MEX	76	Brazil	BRA								51	ORGANIC CHEMICALS	1	No Quantity							362866687			0
S3	2009	2009	2009	2	0	2	Export	484	Mexico	MEX	84	Belize	BLZ								51	ORGANIC CHEMICALS	1	No Quantity							239443			0
S3	2009	2009	2009	2	0	2	Export	484	Mexico	MEX	92	Br. Virgin Isds	VGB								51	ORGANIC CHEMICALS	1	No Quantity							43870			0
S3	2009	2009	2009	2	0	2	Export	484	Mexico	MEX	124	Canada	CAN								51	ORGANIC CHEMICALS	1	No Quantity							25210216			0
S3	2009	2009	2009	2	0	2	Export	484	Mexico	MEX	152	Chile	CHL								51	ORGANIC CHEMICALS	1	No Quantity							8200765			0
S3	2009	2009	2009	2	0	2	Export	484	Mexico	MEX	156	China	CHN								51	ORGANIC CHEMICALS	1	No Quantity							92719239			0
S3	2009	2009	2009	2	0	2	Export	484	Mexico	MEX	170	Colombia	COL								51	ORGANIC CHEMICALS	1	No Quantity							64345613			0
S3	2009	2009	2009	2	0	2	Export	484	Mexico	MEX	188	Costa Rica	CRI								51	ORGANIC CHEMICALS	1	No Quantity							9537558			0
S3	2009	2009	2009	2	0	2	Export	484	Mexico	MEX	191	Croatia	HRV								51	ORGANIC CHEMICALS	1	No Quantity							74174			0
S3	2009	2009	2009	2	0	2	Export	484	Mexico	MEX	192	Cuba	CUB								51	ORGANIC CHEMICALS	1	No Quantity							2564092			0
S3	2009	2009	2009	2	0	2	Export	484	Mexico	MEX	196	Cyprus	CYP								51	ORGANIC CHEMICALS	1	No Quantity							258118			0
S3	2009	2009	2009	2	0	2	Export	484	Mexico	MEX	203	Czechia	CZE								51	ORGANIC CHEMICALS	1	No Quantity							83144			0
S3	2009	2009	2009	2	0	2	Export	484	Mexico	MEX	208	Denmark	DNK								51	ORGANIC CHEMICALS	1	No Quantity							367510			0
S3	2009	2009	2009	2	0	2	Export	484	Mexico	MEX	212	Dominica	DMA								51	ORGANIC CHEMICALS	1	No Quantity							9930			0
S3	2009	2009	2009	2	0	2	Export	484	Mexico	MEX	214	Dominican Rep.	DOM								51	ORGANIC CHEMICALS	1	No Quantity							2958306			0
S3	2009	2009	2009	2	0	2	Export	484	Mexico	MEX	218	Ecuador	ECU								51	ORGANIC CHEMICALS	1	No Quantity							3320781			0
S3	2009	2009	2009	2	0	2	Export	484	Mexico	MEX	222	El Salvador	SLV								51	ORGANIC CHEMICALS	1	No Quantity							5547460			0
S3	2009	2009	2009	2	0	2	Export	484	Mexico	MEX	246	Finland	FIN								51	ORGANIC CHEMICALS	1	No Quantity							7986373			0
S3	2009	2009	2009	2	0	2	Export	484	Mexico	MEX	251	France	FRA								51	ORGANIC CHEMICALS	1	No Quantity							9917599			0
S3	2009	2009	2009	2	0	2	Export	484	Mexico	MEX	276	Germany	DEU								51	ORGANIC CHEMICALS	1	No Quantity							48379658			0
S3	2009	2009	2009	2	0	2	Export	484	Mexico	MEX	300	Greece	GRC								51	ORGANIC CHEMICALS	1	No Quantity							267406			0
S3	2009	2009	2009	2	0	2	Export	484	Mexico	MEX	320	Guatemala	GTM								51	ORGANIC CHEMICALS	1	No Quantity							15720160			0
S3	2009	2009	2009	2	0	2	Export	484	Mexico	MEX	340	Honduras	HND								51	ORGANIC CHEMICALS	1	No Quantity							1688024			0
S3	2009	2009	2009	2	0	2	Export	484	Mexico	MEX	344	China, Hong Kong SAR	HKG								51	ORGANIC CHEMICALS	1	No Quantity							1931204			0
S3	2009	2009	2009	2	0	2	Export	484	Mexico	MEX	348	Hungary	HUN								51	ORGANIC CHEMICALS	1	No Quantity							356390			0
S3	2009	2009	2009	2	0	2	Export	484	Mexico	MEX	360	Indonesia	IDN								51	ORGANIC CHEMICALS	1	No Quantity							2182341			0
S3	2009	2009	2009	2	0	2	Export	484	Mexico	MEX	364	Iran	IRN								51	ORGANIC CHEMICALS	1	No Quantity							313058			0
S3	2009	2009	2009	2	0	2	Export	484	Mexico	MEX	372	Ireland	IRL								51	ORGANIC CHEMICALS	1	No Quantity							1548096			0
S3	2009	2009	2009	2	0	2	Export	484	Mexico	MEX	376	Israel	ISR								51	ORGANIC CHEMICALS	1	No Quantity							6034895			0
S3	2009	2009	2009	2	0	2	Export	484	Mexico	MEX	381	Italy	ITA								51	ORGANIC CHEMICALS	1	No Quantity							15855259			0
S3	2009	2009	2009	2	0	2	Export	484	Mexico	MEX	388	Jamaica	JAM								51	ORGANIC CHEMICALS	1	No Quantity							228308			0
S3	2009	2009	2009	2	0	2	Export	484	Mexico	MEX	392	Japan	JPN								51	ORGANIC CHEMICALS	1	No Quantity							4290269			0
S3	2009	2009	2009	2	0	2	Export	484	Mexico	MEX	400	Jordan	JOR								51	ORGANIC CHEMICALS	1	No Quantity							293957			0
S3	2009	2009	2009	2	0	2	Export	484	Mexico	MEX	408	Dem. People's Rep. of Korea	PRK								51	ORGANIC CHEMICALS	1	No Quantity							4200			0
S3	2009	2009	2009	2	0	2	Export	484	Mexico	MEX	410	Rep. of Korea	KOR								51	ORGANIC CHEMICALS	1	No Quantity							4880143			0
S3	2009	2009	2009	2	0	2	Export	484	Mexico	MEX	414	Kuwait	KWT								51	ORGANIC CHEMICALS	1	No Quantity							16296			0
S3	2009	2009	2009	2	0	2	Export	484	Mexico	MEX	422	Lebanon	LBN								51	ORGANIC CHEMICALS	1	No Quantity							36196			0
S3	2009	2009	2009	2	0	2	Export	484	Mexico	MEX	428	Latvia	LVA								51	ORGANIC CHEMICALS	1	No Quantity							130752			0
S3	2009	2009	2009	2	0	2	Export	484	Mexico	MEX	440	Lithuania	LTU								51	ORGANIC CHEMICALS	1	No Quantity							27892978			0
S3	2009	2009	2009	2	0	2	Export	484	Mexico	MEX	458	Malaysia	MYS								51	ORGANIC CHEMICALS	1	No Quantity							390185			0
S3	2009	2009	2009	2	0	2	Export	484	Mexico	MEX	470	Malta	MLT								51	ORGANIC CHEMICALS	1	No Quantity							432730			0
S3	2009	2009	2009	2	0	2	Export	484	Mexico	MEX	480	Mauritius	MUS								51	ORGANIC CHEMICALS	1	No Quantity							24001			0
S3	2009	2009	2009	2	0	2	Export	484	Mexico	MEX	490	Other Asia, nes									51	ORGANIC CHEMICALS	1	No Quantity							40094827			0
S3	2009	2009	2009	2	0	2	Export	484	Mexico	MEX	504	Morocco	MAR								51	ORGANIC CHEMICALS	1	No Quantity							1267417			0
S3	2009	2009	2009	2	0	2	Export	484	Mexico	MEX	528	Netherlands	NLD								51	ORGANIC CHEMICALS	1	No Quantity							25487898			0
S3	2009	2009	2009	2	0	2	Export	484	Mexico	MEX	530	Neth. Antilles	ANT								51	ORGANIC CHEMICALS	1	No Quantity							2892223			0
S3	2009	2009	2009	2	0	2	Export	484	Mexico	MEX	554	New Zealand	NZL								51	ORGANIC CHEMICALS	1	No Quantity							419274			0
S3	2009	2009	2009	2	0	2	Export	484	Mexico	MEX	558	Nicaragua	NIC								51	ORGANIC CHEMICALS	1	No Quantity							1324466			0
S3	2009	2009	2009	2	0	2	Export	484	Mexico	MEX	566	Nigeria	NGA								51	ORGANIC CHEMICALS	1	No Quantity							66970			0
S3	2009	2009	2009	2	0	2	Export	484	Mexico	MEX	586	Pakistan	PAK								51	ORGANIC CHEMICALS	1	No Quantity							454145			0
S3	2009	2009	2009	2	0	2	Export	484	Mexico	MEX	591	Panama	PAN								51	ORGANIC CHEMICALS	1	No Quantity							757611			0
S3	2009	2009	2009	2	0	2	Export	484	Mexico	MEX	600	Paraguay	PRY								51	ORGANIC CHEMICALS	1	No Quantity							312356			0
S3	2009	2009	2009	2	0	2	Export	484	Mexico	MEX	604	Peru	PER								51	ORGANIC CHEMICALS	1	No Quantity							3421387			0
S3	2009	2009	2009	2	0	2	Export	484	Mexico	MEX	608	Philippines	PHL								51	ORGANIC CHEMICALS	1	No Quantity							6515696			0
S3	2009	2009	2009	2	0	2	Export	484	Mexico	MEX	616	Poland	POL								51	ORGANIC CHEMICALS	1	No Quantity							698283			0
S3	2009	2009	2009	2	0	2	Export	484	Mexico	MEX	620	Portugal	PRT								51	ORGANIC CHEMICALS	1	No Quantity							2325980			0
S3	2009	2009	2009	2	0	2	Export	484	Mexico	MEX	642	Romania	ROU								51	ORGANIC CHEMICALS	1	No Quantity							6257784			0
S3	2009	2009	2009	2	0	2	Export	484	Mexico	MEX	643	Russian Federation	RUS								51	ORGANIC CHEMICALS	1	No Quantity							1192106			0
S3	2009	2009	2009	2	0	2	Export	484	Mexico	MEX	660	Anguilla	AIA								51	ORGANIC CHEMICALS	1	No Quantity							656			0
S3	2009	2009	2009	2	0	2	Export	484	Mexico	MEX	682	Saudi Arabia	SAU								51	ORGANIC CHEMICALS	1	No Quantity							2577007			0
S3	2009	2009	2009	2	0	2	Export	484	Mexico	MEX	688	Serbia	SRB								51	ORGANIC CHEMICALS	1	No Quantity							117020			0
S3	2009	2009	2009	2	0	2	Export	484	Mexico	MEX	699	India	IND								51	ORGANIC CHEMICALS	1	No Quantity							9180860			0
S3	2009	2009	2009	2	0	2	Export	484	Mexico	MEX	702	Singapore	SGP								51	ORGANIC CHEMICALS	1	No Quantity							12587714			0
S3	2009	2009	2009	2	0	2	Export	484	Mexico	MEX	703	Slovakia	SVK								51	ORGANIC CHEMICALS	1	No Quantity							580			0
S3	2009	2009	2009	2	0	2	Export	484	Mexico	MEX	704	Viet Nam	VNM								51	ORGANIC CHEMICALS	1	No Quantity							469113			0
S3	2009	2009	2009	2	0	2	Export	484	Mexico	MEX	705	Slovenia	SVN								51	ORGANIC CHEMICALS	1	No Quantity							648653			0
S3	2009	2009	2009	2	0	2	Export	484	Mexico	MEX	710	South Africa	ZAF								51	ORGANIC CHEMICALS	1	No Quantity							4744448			0
S3	2009	2009	2009	2	0	2	Export	484	Mexico	MEX	724	Spain	ESP								51	ORGANIC CHEMICALS	1	No Quantity							81263068			0
S3	2009	2009	2009	2	0	2	Export	484	Mexico	MEX	748	Swaziland	SWZ								51	ORGANIC CHEMICALS	1	No Quantity							49947			0
S3	2009	2009	2009	2	0	2	Export	484	Mexico	MEX	752	Sweden	SWE								51	ORGANIC CHEMICALS	1	No Quantity							6680695			0
S3	2009	2009	2009	2	0	2	Export	484	Mexico	MEX	757	Switzerland	CHE								51	ORGANIC CHEMICALS	1	No Quantity							45652885			0
S3	2009	2009	2009	2	0	2	Export	484	Mexico	MEX	760	Syria	SYR								51	ORGANIC CHEMICALS	1	No Quantity							1437631			0
S3	2009	2009	2009	2	0	2	Export	484	Mexico	MEX	764	Thailand	THA								51	ORGANIC CHEMICALS	1	No Quantity							4361654			0
S3	2009	2009	2009	2	0	2	Export	484	Mexico	MEX	780	Trinidad and Tobago	TTO								51	ORGANIC CHEMICALS	1	No Quantity							49155			0
S3	2009	2009	2009	2	0	2	Export	484	Mexico	MEX	784	United Arab Emirates	ARE								51	ORGANIC CHEMICALS	1	No Quantity							1246974			0
S3	2009	2009	2009	2	0	2	Export	484	Mexico	MEX	792	Turkey	TUR								51	ORGANIC CHEMICALS	1	No Quantity							5170171			0
S3	2009	2009	2009	2	0	2	Export	484	Mexico	MEX	804	Ukraine	UKR								51	ORGANIC CHEMICALS	1	No Quantity							259665			0
S3	2009	2009	2009	2	0	2	Export	484	Mexico	MEX	818	Egypt	EGY								51	ORGANIC CHEMICALS	1	No Quantity							918716			0
S3	2009	2009	2009	2	0	2	Export	484	Mexico	MEX	826	United Kingdom	GBR								51	ORGANIC CHEMICALS	1	No Quantity							11149523			0
S3	2009	2009	2009	2	0	2	Export	484	Mexico	MEX	842	USA	USA								51	ORGANIC CHEMICALS	1	No Quantity							346914716			0
S3	2009	2009	2009	2	0	2	Export	484	Mexico	MEX	858	Uruguay	URY								51	ORGANIC CHEMICALS	1	No Quantity							918259			0
S3	2009	2009	2009	2	0	2	Export	484	Mexico	MEX	862	Venezuela	VEN								51	ORGANIC CHEMICALS	1	No Quantity							13305132			0
S3	2009	2009	2009	2	0	2	Export	484	Mexico	MEX	887	Yemen	YEM								51	ORGANIC CHEMICALS	1	No Quantity							180615			0
S3	2009	2009	2009	2	0	2	Export	480	Mauritius	MUS	0	World	WLD								52	INORGANIC CHEMICALS	1	No Quantity							1305258			0
S3	2009	2009	2009	2	0	2	Export	480	Mauritius	MUS	175	Mayotte	MYT								52	INORGANIC CHEMICALS	1	No Quantity							24439			0
S3	2009	2009	2009	2	0	2	Export	480	Mauritius	MUS	231	Ethiopia	ETH								52	INORGANIC CHEMICALS	1	No Quantity							13348			0
S3	2009	2009	2009	2	0	2	Export	480	Mauritius	MUS	251	France	FRA								52	INORGANIC CHEMICALS	1	No Quantity							325533			0
S3	2009	2009	2009	2	0	2	Export	480	Mauritius	MUS	442	Luxembourg	LUX								52	INORGANIC CHEMICALS	1	No Quantity							2200			0
S3	2009	2009	2009	2	0	2	Export	480	Mauritius	MUS	450	Madagascar	MDG								52	INORGANIC CHEMICALS	1	No Quantity							485385			0
S3	2009	2009	2009	2	0	2	Export	480	Mauritius	MUS	458	Malaysia	MYS								52	INORGANIC CHEMICALS	1	No Quantity							485			0
S3	2009	2009	2009	2	0	2	Export	480	Mauritius	MUS	508	Mozambique	MOZ								52	INORGANIC CHEMICALS	1	No Quantity							2480			0
S3	2009	2009	2009	2	0	2	Export	480	Mauritius	MUS	528	Netherlands	NLD								52	INORGANIC CHEMICALS	1	No Quantity							203			0
S3	2009	2009	2009	2	0	2	Export	480	Mauritius	MUS	690	Seychelles	SYC								52	INORGANIC CHEMICALS	1	No Quantity							422551			0
S3	2009	2009	2009	2	0	2	Export	480	Mauritius	MUS	699	India	IND								52	INORGANIC CHEMICALS	1	No Quantity							615			0
S3	2009	2009	2009	2	0	2	Export	480	Mauritius	MUS	710	South Africa	ZAF								52	INORGANIC CHEMICALS	1	No Quantity							8914			0
S3	2009	2009	2009	2	0	2	Export	480	Mauritius	MUS	716	Zimbabwe	ZWE								52	INORGANIC CHEMICALS	1	No Quantity							19103			0
S3	2009	2009	2009	2	0	2	Export	484	Mexico	MEX	0	World	WLD								52	INORGANIC CHEMICALS	1	No Quantity							606106043			0
S3	2009	2009	2009	2	0	2	Export	484	Mexico	MEX	12	Algeria	DZA								52	INORGANIC CHEMICALS	1	No Quantity							16632			0
S3	2009	2009	2009	2	0	2	Export	484	Mexico	MEX	32	Argentina	ARG								52	INORGANIC CHEMICALS	1	No Quantity							3376007			0
S3	2009	2009	2009	2	0	2	Export	484	Mexico	MEX	36	Australia	AUS								52	INORGANIC CHEMICALS	1	No Quantity							368160			0
S3	2009	2009	2009	2	0	2	Export	484	Mexico	MEX	40	Austria	AUT								52	INORGANIC CHEMICALS	1	No Quantity							25760			0
S3	2009	2009	2009	2	0	2	Export	484	Mexico	MEX	44	Bahamas	BHS								52	INORGANIC CHEMICALS	1	No Quantity							4			0
S3	2009	2009	2009	2	0	2	Export	484	Mexico	MEX	48	Bahrain	BHR								52	INORGANIC CHEMICALS	1	No Quantity							2957000			0
S3	2009	2009	2009	2	0	2	Export	484	Mexico	MEX	56	Belgium	BEL								52	INORGANIC CHEMICALS	1	No Quantity							1236450			0
S3	2009	2009	2009	2	0	2	Export	484	Mexico	MEX	68	Bolivia (Plurinational State of)	BOL								52	INORGANIC CHEMICALS	1	No Quantity							1859212			0
S3	2009	2009	2009	2	0	2	Export	484	Mexico	MEX	76	Brazil	BRA								52	INORGANIC CHEMICALS	1	No Quantity							13666067			0
S3	2009	2009	2009	2	0	2	Export	484	Mexico	MEX	84	Belize	BLZ								52	INORGANIC CHEMICALS	1	No Quantity							724465			0
S3	2009	2009	2009	2	0	2	Export	484	Mexico	MEX	92	Br. Virgin Isds	VGB								52	INORGANIC CHEMICALS	1	No Quantity							18520			0
S3	2009	2009	2009	2	0	2	Export	484	Mexico	MEX	124	Canada	CAN								52	INORGANIC CHEMICALS	1	No Quantity							9038080			0
S3	2009	2009	2009	2	0	2	Export	484	Mexico	MEX	144	Sri Lanka	LKA								52	INORGANIC CHEMICALS	1	No Quantity							21347			0
S3	2009	2009	2009	2	0	2	Export	484	Mexico	MEX	152	Chile	CHL								52	INORGANIC CHEMICALS	1	No Quantity							10949199			0
S3	2009	2009	2009	2	0	2	Export	484	Mexico	MEX	156	China	CHN								52	INORGANIC CHEMICALS	1	No Quantity							3267700			0
S3	2009	2009	2009	2	0	2	Export	484	Mexico	MEX	170	Colombia	COL								52	INORGANIC CHEMICALS	1	No Quantity							13966086			0
S3	2009	2009	2009	2	0	2	Export	484	Mexico	MEX	178	Congo	COG								52	INORGANIC CHEMICALS	1	No Quantity							475			0
S3	2009	2009	2009	2	0	2	Export	484	Mexico	MEX	188	Costa Rica	CRI								52	INORGANIC CHEMICALS	1	No Quantity							4192782			0
S3	2009	2009	2009	2	0	2	Export	484	Mexico	MEX	192	Cuba	CUB								52	INORGANIC CHEMICALS	1	No Quantity							5285674			0
S3	2009	2009	2009	2	0	2	Export	484	Mexico	MEX	203	Czechia	CZE								52	INORGANIC CHEMICALS	1	No Quantity							442840			0
S3	2009	2009	2009	2	0	2	Export	484	Mexico	MEX	208	Denmark	DNK								52	INORGANIC CHEMICALS	1	No Quantity							862161			0
S3	2009	2009	2009	2	0	2	Export	484	Mexico	MEX	214	Dominican Rep.	DOM								52	INORGANIC CHEMICALS	1	No Quantity							1704638			0
S3	2009	2009	2009	2	0	2	Export	484	Mexico	MEX	218	Ecuador	ECU								52	INORGANIC CHEMICALS	1	No Quantity							3868570			0
S3	2009	2009	2009	2	0	2	Export	484	Mexico	MEX	222	El Salvador	SLV								52	INORGANIC CHEMICALS	1	No Quantity							8654136			0
S3	2009	2009	2009	2	0	2	Export	484	Mexico	MEX	251	France	FRA								52	INORGANIC CHEMICALS	1	No Quantity							3118009			0
S3	2009	2009	2009	2	0	2	Export	484	Mexico	MEX	276	Germany	DEU								52	INORGANIC CHEMICALS	1	No Quantity							14510808			0
S3	2009	2009	2009	2	0	2	Export	484	Mexico	MEX	300	Greece	GRC								52	INORGANIC CHEMICALS	1	No Quantity							147348			0
S3	2009	2009	2009	2	0	2	Export	484	Mexico	MEX	320	Guatemala	GTM								52	INORGANIC CHEMICALS	1	No Quantity							19378448			0
S3	2009	2009	2009	2	0	2	Export	484	Mexico	MEX	328	Guyana	GUY								52	INORGANIC CHEMICALS	1	No Quantity							42800			0
S3	2009	2009	2009	2	0	2	Export	484	Mexico	MEX	332	Haiti	HTI								52	INORGANIC CHEMICALS	1	No Quantity							26830			0
S3	2009	2009	2009	2	0	2	Export	484	Mexico	MEX	340	Honduras	HND								52	INORGANIC CHEMICALS	1	No Quantity							1963371			0
S3	2009	2009	2009	2	0	2	Export	484	Mexico	MEX	344	China, Hong Kong SAR	HKG								52	INORGANIC CHEMICALS	1	No Quantity							169691			0
S3	2009	2009	2009	2	0	2	Export	484	Mexico	MEX	348	Hungary	HUN								52	INORGANIC CHEMICALS	1	No Quantity							273667			0
S3	2009	2009	2009	2	0	2	Export	484	Mexico	MEX	360	Indonesia	IDN								52	INORGANIC CHEMICALS	1	No Quantity							1274975			0
S3	2009	2009	2009	2	0	2	Export	484	Mexico	MEX	372	Ireland	IRL								52	INORGANIC CHEMICALS	1	No Quantity							42955			0
S3	2009	2009	2009	2	0	2	Export	484	Mexico	MEX	376	Israel	ISR								52	INORGANIC CHEMICALS	1	No Quantity							20			0
S3	2009	2009	2009	2	0	2	Export	484	Mexico	MEX	381	Italy	ITA								52	INORGANIC CHEMICALS	1	No Quantity							3754979			0
S3	2009	2009	2009	2	0	2	Export	484	Mexico	MEX	388	Jamaica	JAM								52	INORGANIC CHEMICALS	1	No Quantity							287134			0
S3	2009	2009	2009	2	0	2	Export	484	Mexico	MEX	392	Japan	JPN								52	INORGANIC CHEMICALS	1	No Quantity							6997383			0
S3	2009	2009	2009	2	0	2	Export	484	Mexico	MEX	400	Jordan	JOR								52	INORGANIC CHEMICALS	1	No Quantity							28976			0
S3	2009	2009	2009	2	0	2	Export	484	Mexico	MEX	410	Rep. of Korea	KOR								52	INORGANIC CHEMICALS	1	No Quantity							3732218			0
S3	2009	2009	2009	2	0	2	Export	484	Mexico	MEX	414	Kuwait	KWT								52	INORGANIC CHEMICALS	1	No Quantity							1730			0
S3	2009	2009	2009	2	0	2	Export	484	Mexico	MEX	422	Lebanon	LBN								52	INORGANIC CHEMICALS	1	No Quantity							182			0
S3	2009	2009	2009	2	0	2	Export	484	Mexico	MEX	458	Malaysia	MYS								52	INORGANIC CHEMICALS	1	No Quantity							1992152			0
S3	2009	2009	2009	2	0	2	Export	484	Mexico	MEX	480	Mauritius	MUS								52	INORGANIC CHEMICALS	1	No Quantity							1309			0
S3	2009	2009	2009	2	0	2	Export	484	Mexico	MEX	490	Other Asia, nes									52	INORGANIC CHEMICALS	1	No Quantity							649864			0
S3	2009	2009	2009	2	0	2	Export	484	Mexico	MEX	504	Morocco	MAR								52	INORGANIC CHEMICALS	1	No Quantity							59461			0
S3	2009	2009	2009	2	0	2	Export	484	Mexico	MEX	508	Mozambique	MOZ								52	INORGANIC CHEMICALS	1	No Quantity							439			0
S3	2009	2009	2009	2	0	2	Export	484	Mexico	MEX	524	Nepal	NPL								52	INORGANIC CHEMICALS	1	No Quantity							17			0
S3	2009	2009	2009	2	0	2	Export	484	Mexico	MEX	528	Netherlands	NLD								52	INORGANIC CHEMICALS	1	No Quantity							20168103			0
S3	2009	2009	2009	2	0	2	Export	484	Mexico	MEX	530	Neth. Antilles	ANT								52	INORGANIC CHEMICALS	1	No Quantity							11760			0
S3	2009	2009	2009	2	0	2	Export	484	Mexico	MEX	554	New Zealand	NZL								52	INORGANIC CHEMICALS	1	No Quantity							513			0
[truncated: 4,722 more rows]
