# Supplementary material for: Core-periphery structure in sectoral international trade networks: A new approach to an old theory
Source: PLoS One. 2020 Apr 2;15(4):e0229547. doi: 10.1371/journal.pone.0229547 (PMC7117750; doi:10.1371/journal.pone.0229547)
Supplement: S7 File — (ZIP) [file pone.0229547.s007.zip › S7_File/RawData 2009/comtrade (34).csv]

Classification	Year	Period	Period Desc.	Aggregate Level	Is Leaf Code	Trade Flow Code	Trade Flow	Reporter Code	Reporter	Reporter ISO	Partner Code	Partner	Partner ISO	2nd Partner Code	2nd Partner	2nd Partner ISO	Customs Proc. Code	Customs	Mode of Transport Code	Mode of Transport	Commodity Code	Commodity	Qty Unit Code	Qty Unit	Qty	Alt Qty Unit Code	Alt Qty Unit	Alt Qty	Netweight (kg)	Gross weight (kg)	Trade Value (US$)	CIF Trade Value (US$)	FOB Trade Value (US$)	Flag
S3	2009	2009	2009	2	0	2	Export	498	Rep. of Moldova	MDA	0	World	WLD								00	LIVE ANIMALS	1	No Quantity							2298372			0
S3	2009	2009	2009	2	0	2	Export	498	Rep. of Moldova	MDA	400	Jordan	JOR								00	LIVE ANIMALS	1	No Quantity							224280			0
S3	2009	2009	2009	2	0	2	Export	498	Rep. of Moldova	MDA	422	Lebanon	LBN								00	LIVE ANIMALS	1	No Quantity							565200			0
S3	2009	2009	2009	2	0	2	Export	498	Rep. of Moldova	MDA	643	Russian Federation	RUS								00	LIVE ANIMALS	1	No Quantity							2005			0
S3	2009	2009	2009	2	0	2	Export	498	Rep. of Moldova	MDA	760	Syria	SYR								00	LIVE ANIMALS	1	No Quantity							1374331			0
S3	2009	2009	2009	2	0	2	Export	498	Rep. of Moldova	MDA	804	Ukraine	UKR								00	LIVE ANIMALS	1	No Quantity							132556			0
S3	2009	2009	2009	2	0	2	Export	504	Morocco	MAR	0	World	WLD								00	LIVE ANIMALS	1	No Quantity							3554945			0
S3	2009	2009	2009	2	0	2	Export	504	Morocco	MAR	56	Belgium	BEL								00	LIVE ANIMALS	1	No Quantity							3061403			0
S3	2009	2009	2009	2	0	2	Export	504	Morocco	MAR	226	Equatorial Guinea	GNQ								00	LIVE ANIMALS	1	No Quantity							5097			0
S3	2009	2009	2009	2	0	2	Export	504	Morocco	MAR	251	France	FRA								00	LIVE ANIMALS	1	No Quantity							39243			0
S3	2009	2009	2009	2	0	2	Export	504	Morocco	MAR	434	Libya	LBY								00	LIVE ANIMALS	1	No Quantity							373			0
S3	2009	2009	2009	2	0	2	Export	504	Morocco	MAR	478	Mauritania	MRT								00	LIVE ANIMALS	1	No Quantity							128982			0
S3	2009	2009	2009	2	0	2	Export	504	Morocco	MAR	528	Netherlands	NLD								00	LIVE ANIMALS	1	No Quantity							2771			0
S3	2009	2009	2009	2	0	2	Export	504	Morocco	MAR	724	Spain	ESP								00	LIVE ANIMALS	1	No Quantity							313725			0
S3	2009	2009	2009	2	0	2	Export	504	Morocco	MAR	826	United Kingdom	GBR								00	LIVE ANIMALS	1	No Quantity							3350			0
S3	2009	2009	2009	2	0	2	Export	498	Rep. of Moldova	MDA	0	World	WLD								01	MEAT, MEAT PREPARATIONS	1	No Quantity							2116441			0
S3	2009	2009	2009	2	0	2	Export	498	Rep. of Moldova	MDA	51	Armenia	ARM								01	MEAT, MEAT PREPARATIONS	1	No Quantity							221414			0
S3	2009	2009	2009	2	0	2	Export	498	Rep. of Moldova	MDA	368	Iraq	IRQ								01	MEAT, MEAT PREPARATIONS	1	No Quantity							163157			0
S3	2009	2009	2009	2	0	2	Export	498	Rep. of Moldova	MDA	440	Lithuania	LTU								01	MEAT, MEAT PREPARATIONS	1	No Quantity							24186			0
S3	2009	2009	2009	2	0	2	Export	498	Rep. of Moldova	MDA	642	Romania	ROU								01	MEAT, MEAT PREPARATIONS	1	No Quantity							74138			0
S3	2009	2009	2009	2	0	2	Export	498	Rep. of Moldova	MDA	643	Russian Federation	RUS								01	MEAT, MEAT PREPARATIONS	1	No Quantity							1559941			0
S3	2009	2009	2009	2	0	2	Export	498	Rep. of Moldova	MDA	736	Fmr Sudan	SDN								01	MEAT, MEAT PREPARATIONS	1	No Quantity							5164			0
S3	2009	2009	2009	2	0	2	Export	498	Rep. of Moldova	MDA	792	Turkey	TUR								01	MEAT, MEAT PREPARATIONS	1	No Quantity							14092			0
S3	2009	2009	2009	2	0	2	Export	498	Rep. of Moldova	MDA	804	Ukraine	UKR								01	MEAT, MEAT PREPARATIONS	1	No Quantity							54244			0
S3	2009	2009	2009	2	0	2	Export	498	Rep. of Moldova	MDA	818	Egypt	EGY								01	MEAT, MEAT PREPARATIONS	1	No Quantity							105			0
S3	2009	2009	2009	2	0	2	Export	504	Morocco	MAR	0	World	WLD								01	MEAT, MEAT PREPARATIONS	1	No Quantity							13388848			0
S3	2009	2009	2009	2	0	2	Export	504	Morocco	MAR	40	Austria	AUT								01	MEAT, MEAT PREPARATIONS	1	No Quantity							65788			0
S3	2009	2009	2009	2	0	2	Export	504	Morocco	MAR	56	Belgium	BEL								01	MEAT, MEAT PREPARATIONS	1	No Quantity							582			0
S3	2009	2009	2009	2	0	2	Export	504	Morocco	MAR	124	Canada	CAN								01	MEAT, MEAT PREPARATIONS	1	No Quantity							25979			0
S3	2009	2009	2009	2	0	2	Export	504	Morocco	MAR	156	China	CHN								01	MEAT, MEAT PREPARATIONS	1	No Quantity							8091			0
S3	2009	2009	2009	2	0	2	Export	504	Morocco	MAR	226	Equatorial Guinea	GNQ								01	MEAT, MEAT PREPARATIONS	1	No Quantity							3068			0
S3	2009	2009	2009	2	0	2	Export	504	Morocco	MAR	251	France	FRA								01	MEAT, MEAT PREPARATIONS	1	No Quantity							89114			0
S3	2009	2009	2009	2	0	2	Export	504	Morocco	MAR	344	China, Hong Kong SAR	HKG								01	MEAT, MEAT PREPARATIONS	1	No Quantity							25712			0
S3	2009	2009	2009	2	0	2	Export	504	Morocco	MAR	414	Kuwait	KWT								01	MEAT, MEAT PREPARATIONS	1	No Quantity							23445			0
S3	2009	2009	2009	2	0	2	Export	504	Morocco	MAR	478	Mauritania	MRT								01	MEAT, MEAT PREPARATIONS	1	No Quantity							22419			0
S3	2009	2009	2009	2	0	2	Export	504	Morocco	MAR	528	Netherlands	NLD								01	MEAT, MEAT PREPARATIONS	1	No Quantity							18025			0
S3	2009	2009	2009	2	0	2	Export	504	Morocco	MAR	620	Portugal	PRT								01	MEAT, MEAT PREPARATIONS	1	No Quantity							2397020			0
S3	2009	2009	2009	2	0	2	Export	504	Morocco	MAR	634	Qatar	QAT								01	MEAT, MEAT PREPARATIONS	1	No Quantity							16453			0
S3	2009	2009	2009	2	0	2	Export	504	Morocco	MAR	682	Saudi Arabia	SAU								01	MEAT, MEAT PREPARATIONS	1	No Quantity							361915			0
S3	2009	2009	2009	2	0	2	Export	504	Morocco	MAR	686	Senegal	SEN								01	MEAT, MEAT PREPARATIONS	1	No Quantity							430998			0
S3	2009	2009	2009	2	0	2	Export	504	Morocco	MAR	704	Viet Nam	VNM								01	MEAT, MEAT PREPARATIONS	1	No Quantity							25655			0
S3	2009	2009	2009	2	0	2	Export	504	Morocco	MAR	724	Spain	ESP								01	MEAT, MEAT PREPARATIONS	1	No Quantity							8252031			0
S3	2009	2009	2009	2	0	2	Export	504	Morocco	MAR	760	Syria	SYR								01	MEAT, MEAT PREPARATIONS	1	No Quantity							665682			0
S3	2009	2009	2009	2	0	2	Export	504	Morocco	MAR	784	United Arab Emirates	ARE								01	MEAT, MEAT PREPARATIONS	1	No Quantity							289825			0
S3	2009	2009	2009	2	0	2	Export	504	Morocco	MAR	788	Tunisia	TUN								01	MEAT, MEAT PREPARATIONS	1	No Quantity							116811			0
S3	2009	2009	2009	2	0	2	Export	504	Morocco	MAR	826	United Kingdom	GBR								01	MEAT, MEAT PREPARATIONS	1	No Quantity							6311			0
S3	2009	2009	2009	2	0	2	Export	504	Morocco	MAR	837	Bunkers									01	MEAT, MEAT PREPARATIONS	1	No Quantity							198689			0
S3	2009	2009	2009	2	0	2	Export	504	Morocco	MAR	842	USA	USA								01	MEAT, MEAT PREPARATIONS	1	No Quantity							345236			0
S3	2009	2009	2009	2	0	2	Export	498	Rep. of Moldova	MDA	0	World	WLD								02	DAIRY PRODUCTS,BIRD EGGS	1	No Quantity							6221803			0
S3	2009	2009	2009	2	0	2	Export	498	Rep. of Moldova	MDA	8	Albania	ALB								02	DAIRY PRODUCTS,BIRD EGGS	1	No Quantity							347600			0
S3	2009	2009	2009	2	0	2	Export	498	Rep. of Moldova	MDA	268	Georgia	GEO								02	DAIRY PRODUCTS,BIRD EGGS	1	No Quantity							27			0
S3	2009	2009	2009	2	0	2	Export	498	Rep. of Moldova	MDA	288	Ghana	GHA								02	DAIRY PRODUCTS,BIRD EGGS	1	No Quantity							128129			0
S3	2009	2009	2009	2	0	2	Export	498	Rep. of Moldova	MDA	368	Iraq	IRQ								02	DAIRY PRODUCTS,BIRD EGGS	1	No Quantity							1665381			0
S3	2009	2009	2009	2	0	2	Export	498	Rep. of Moldova	MDA	384	Côte d'Ivoire	CIV								02	DAIRY PRODUCTS,BIRD EGGS	1	No Quantity							109985			0
S3	2009	2009	2009	2	0	2	Export	498	Rep. of Moldova	MDA	398	Kazakhstan	KAZ								02	DAIRY PRODUCTS,BIRD EGGS	1	No Quantity							1099901			0
S3	2009	2009	2009	2	0	2	Export	498	Rep. of Moldova	MDA	643	Russian Federation	RUS								02	DAIRY PRODUCTS,BIRD EGGS	1	No Quantity							1664957			0
S3	2009	2009	2009	2	0	2	Export	498	Rep. of Moldova	MDA	686	Senegal	SEN								02	DAIRY PRODUCTS,BIRD EGGS	1	No Quantity							224514			0
S3	2009	2009	2009	2	0	2	Export	498	Rep. of Moldova	MDA	760	Syria	SYR								02	DAIRY PRODUCTS,BIRD EGGS	1	No Quantity							972188			0
S3	2009	2009	2009	2	0	2	Export	498	Rep. of Moldova	MDA	792	Turkey	TUR								02	DAIRY PRODUCTS,BIRD EGGS	1	No Quantity							9121			0
S3	2009	2009	2009	2	0	2	Export	504	Morocco	MAR	0	World	WLD								02	DAIRY PRODUCTS,BIRD EGGS	1	No Quantity							95993836			0
S3	2009	2009	2009	2	0	2	Export	504	Morocco	MAR	24	Angola	AGO								02	DAIRY PRODUCTS,BIRD EGGS	1	No Quantity							1763619			0
S3	2009	2009	2009	2	0	2	Export	504	Morocco	MAR	36	Australia	AUS								02	DAIRY PRODUCTS,BIRD EGGS	1	No Quantity							515441			0
S3	2009	2009	2009	2	0	2	Export	504	Morocco	MAR	48	Bahrain	BHR								02	DAIRY PRODUCTS,BIRD EGGS	1	No Quantity							1436127			0
S3	2009	2009	2009	2	0	2	Export	504	Morocco	MAR	120	Cameroon	CMR								02	DAIRY PRODUCTS,BIRD EGGS	1	No Quantity							637824			0
S3	2009	2009	2009	2	0	2	Export	504	Morocco	MAR	140	Central African Rep.	CAF								02	DAIRY PRODUCTS,BIRD EGGS	1	No Quantity							61071			0
S3	2009	2009	2009	2	0	2	Export	504	Morocco	MAR	178	Congo	COG								02	DAIRY PRODUCTS,BIRD EGGS	1	No Quantity							2459473			0
S3	2009	2009	2009	2	0	2	Export	504	Morocco	MAR	180	Dem. Rep. of the Congo	COD								02	DAIRY PRODUCTS,BIRD EGGS	1	No Quantity							404116			0
S3	2009	2009	2009	2	0	2	Export	504	Morocco	MAR	204	Benin	BEN								02	DAIRY PRODUCTS,BIRD EGGS	1	No Quantity							231841			0
S3	2009	2009	2009	2	0	2	Export	504	Morocco	MAR	218	Ecuador	ECU								02	DAIRY PRODUCTS,BIRD EGGS	1	No Quantity							59606			0
S3	2009	2009	2009	2	0	2	Export	504	Morocco	MAR	226	Equatorial Guinea	GNQ								02	DAIRY PRODUCTS,BIRD EGGS	1	No Quantity							348644			0
S3	2009	2009	2009	2	0	2	Export	504	Morocco	MAR	251	France	FRA								02	DAIRY PRODUCTS,BIRD EGGS	1	No Quantity							119272			0
S3	2009	2009	2009	2	0	2	Export	504	Morocco	MAR	266	Gabon	GAB								02	DAIRY PRODUCTS,BIRD EGGS	1	No Quantity							1219312			0
S3	2009	2009	2009	2	0	2	Export	504	Morocco	MAR	270	Gambia	GMB								02	DAIRY PRODUCTS,BIRD EGGS	1	No Quantity							271937			0
S3	2009	2009	2009	2	0	2	Export	504	Morocco	MAR	276	Germany	DEU								02	DAIRY PRODUCTS,BIRD EGGS	1	No Quantity							198			0
S3	2009	2009	2009	2	0	2	Export	504	Morocco	MAR	288	Ghana	GHA								02	DAIRY PRODUCTS,BIRD EGGS	1	No Quantity							625630			0
S3	2009	2009	2009	2	0	2	Export	504	Morocco	MAR	332	Haiti	HTI								02	DAIRY PRODUCTS,BIRD EGGS	1	No Quantity							790599			0
S3	2009	2009	2009	2	0	2	Export	504	Morocco	MAR	368	Iraq	IRQ								02	DAIRY PRODUCTS,BIRD EGGS	1	No Quantity							2697228			0
S3	2009	2009	2009	2	0	2	Export	504	Morocco	MAR	384	Côte d'Ivoire	CIV								02	DAIRY PRODUCTS,BIRD EGGS	1	No Quantity							513078			0
S3	2009	2009	2009	2	0	2	Export	504	Morocco	MAR	400	Jordan	JOR								02	DAIRY PRODUCTS,BIRD EGGS	1	No Quantity							23339965			0
S3	2009	2009	2009	2	0	2	Export	504	Morocco	MAR	414	Kuwait	KWT								02	DAIRY PRODUCTS,BIRD EGGS	1	No Quantity							4081014			0
S3	2009	2009	2009	2	0	2	Export	504	Morocco	MAR	422	Lebanon	LBN								02	DAIRY PRODUCTS,BIRD EGGS	1	No Quantity							24043350			0
S3	2009	2009	2009	2	0	2	Export	504	Morocco	MAR	430	Liberia	LBR								02	DAIRY PRODUCTS,BIRD EGGS	1	No Quantity							31144			0
S3	2009	2009	2009	2	0	2	Export	504	Morocco	MAR	434	Libya	LBY								02	DAIRY PRODUCTS,BIRD EGGS	1	No Quantity							955074			0
S3	2009	2009	2009	2	0	2	Export	504	Morocco	MAR	466	Mali	MLI								02	DAIRY PRODUCTS,BIRD EGGS	1	No Quantity							409418			0
S3	2009	2009	2009	2	0	2	Export	504	Morocco	MAR	478	Mauritania	MRT								02	DAIRY PRODUCTS,BIRD EGGS	1	No Quantity							455718			0
S3	2009	2009	2009	2	0	2	Export	504	Morocco	MAR	480	Mauritius	MUS								02	DAIRY PRODUCTS,BIRD EGGS	1	No Quantity							433021			0
S3	2009	2009	2009	2	0	2	Export	504	Morocco	MAR	512	Oman	OMN								02	DAIRY PRODUCTS,BIRD EGGS	1	No Quantity							654110			0
S3	2009	2009	2009	2	0	2	Export	504	Morocco	MAR	562	Niger	NER								02	DAIRY PRODUCTS,BIRD EGGS	1	No Quantity							55732			0
S3	2009	2009	2009	2	0	2	Export	504	Morocco	MAR	566	Nigeria	NGA								02	DAIRY PRODUCTS,BIRD EGGS	1	No Quantity							623171			0
S3	2009	2009	2009	2	0	2	Export	504	Morocco	MAR	586	Pakistan	PAK								02	DAIRY PRODUCTS,BIRD EGGS	1	No Quantity							69112			0
S3	2009	2009	2009	2	0	2	Export	504	Morocco	MAR	634	Qatar	QAT								02	DAIRY PRODUCTS,BIRD EGGS	1	No Quantity							3578015			0
S3	2009	2009	2009	2	0	2	Export	504	Morocco	MAR	682	Saudi Arabia	SAU								02	DAIRY PRODUCTS,BIRD EGGS	1	No Quantity							4321359			0
S3	2009	2009	2009	2	0	2	Export	504	Morocco	MAR	686	Senegal	SEN								02	DAIRY PRODUCTS,BIRD EGGS	1	No Quantity							2380888			0
S3	2009	2009	2009	2	0	2	Export	504	Morocco	MAR	694	Sierra Leone	SLE								02	DAIRY PRODUCTS,BIRD EGGS	1	No Quantity							1236941			0
S3	2009	2009	2009	2	0	2	Export	504	Morocco	MAR	710	South Africa	ZAF								02	DAIRY PRODUCTS,BIRD EGGS	1	No Quantity							1178932			0
S3	2009	2009	2009	2	0	2	Export	504	Morocco	MAR	724	Spain	ESP								02	DAIRY PRODUCTS,BIRD EGGS	1	No Quantity							840			0
S3	2009	2009	2009	2	0	2	Export	504	Morocco	MAR	757	Switzerland	CHE								02	DAIRY PRODUCTS,BIRD EGGS	1	No Quantity							11			0
S3	2009	2009	2009	2	0	2	Export	504	Morocco	MAR	760	Syria	SYR								02	DAIRY PRODUCTS,BIRD EGGS	1	No Quantity							784064			0
S3	2009	2009	2009	2	0	2	Export	504	Morocco	MAR	768	Togo	TGO								02	DAIRY PRODUCTS,BIRD EGGS	1	No Quantity							360370			0
S3	2009	2009	2009	2	0	2	Export	504	Morocco	MAR	784	United Arab Emirates	ARE								02	DAIRY PRODUCTS,BIRD EGGS	1	No Quantity							5949925			0
S3	2009	2009	2009	2	0	2	Export	504	Morocco	MAR	818	Egypt	EGY								02	DAIRY PRODUCTS,BIRD EGGS	1	No Quantity							100599			0
S3	2009	2009	2009	2	0	2	Export	504	Morocco	MAR	837	Bunkers									02	DAIRY PRODUCTS,BIRD EGGS	1	No Quantity							248451			0
S3	2009	2009	2009	2	0	2	Export	504	Morocco	MAR	842	USA	USA								02	DAIRY PRODUCTS,BIRD EGGS	1	No Quantity							1867			0
S3	2009	2009	2009	2	0	2	Export	504	Morocco	MAR	854	Burkina Faso	BFA								02	DAIRY PRODUCTS,BIRD EGGS	1	No Quantity							218653			0
S3	2009	2009	2009	2	0	2	Export	504	Morocco	MAR	887	Yemen	YEM								02	DAIRY PRODUCTS,BIRD EGGS	1	No Quantity							6327078			0
S3	2009	2009	2009	2	0	2	Export	498	Rep. of Moldova	MDA	0	World	WLD								03	FISH,CRUSTACEANS,MOLLUSC	1	No Quantity							180735			0
S3	2009	2009	2009	2	0	2	Export	498	Rep. of Moldova	MDA	490	Other Asia, nes									03	FISH,CRUSTACEANS,MOLLUSC	1	No Quantity							66000			0
S3	2009	2009	2009	2	0	2	Export	498	Rep. of Moldova	MDA	642	Romania	ROU								03	FISH,CRUSTACEANS,MOLLUSC	1	No Quantity							1196			0
S3	2009	2009	2009	2	0	2	Export	498	Rep. of Moldova	MDA	736	Fmr Sudan	SDN								03	FISH,CRUSTACEANS,MOLLUSC	1	No Quantity							2437			0
S3	2009	2009	2009	2	0	2	Export	498	Rep. of Moldova	MDA	792	Turkey	TUR								03	FISH,CRUSTACEANS,MOLLUSC	1	No Quantity							1333			0
S3	2009	2009	2009	2	0	2	Export	498	Rep. of Moldova	MDA	818	Egypt	EGY								03	FISH,CRUSTACEANS,MOLLUSC	1	No Quantity							29			0
S3	2009	2009	2009	2	0	2	Export	498	Rep. of Moldova	MDA	842	USA	USA								03	FISH,CRUSTACEANS,MOLLUSC	1	No Quantity							109740			0
S3	2009	2009	2009	2	0	2	Export	504	Morocco	MAR	0	World	WLD								03	FISH,CRUSTACEANS,MOLLUSC	1	No Quantity							1427286003			0
S3	2009	2009	2009	2	0	2	Export	504	Morocco	MAR	8	Albania	ALB								03	FISH,CRUSTACEANS,MOLLUSC	1	No Quantity							671419			0
S3	2009	2009	2009	2	0	2	Export	504	Morocco	MAR	12	Algeria	DZA								03	FISH,CRUSTACEANS,MOLLUSC	1	No Quantity							5392967			0
S3	2009	2009	2009	2	0	2	Export	504	Morocco	MAR	24	Angola	AGO								03	FISH,CRUSTACEANS,MOLLUSC	1	No Quantity							13749491			0
S3	2009	2009	2009	2	0	2	Export	504	Morocco	MAR	36	Australia	AUS								03	FISH,CRUSTACEANS,MOLLUSC	1	No Quantity							1695171			0
S3	2009	2009	2009	2	0	2	Export	504	Morocco	MAR	40	Austria	AUT								03	FISH,CRUSTACEANS,MOLLUSC	1	No Quantity							665773			0
S3	2009	2009	2009	2	0	2	Export	504	Morocco	MAR	56	Belgium	BEL								03	FISH,CRUSTACEANS,MOLLUSC	1	No Quantity							21540111			0
S3	2009	2009	2009	2	0	2	Export	504	Morocco	MAR	68	Bolivia (Plurinational State of)	BOL								03	FISH,CRUSTACEANS,MOLLUSC	1	No Quantity							62736			0
S3	2009	2009	2009	2	0	2	Export	504	Morocco	MAR	76	Brazil	BRA								03	FISH,CRUSTACEANS,MOLLUSC	1	No Quantity							19702388			0
S3	2009	2009	2009	2	0	2	Export	504	Morocco	MAR	100	Bulgaria	BGR								03	FISH,CRUSTACEANS,MOLLUSC	1	No Quantity							246926			0
S3	2009	2009	2009	2	0	2	Export	504	Morocco	MAR	120	Cameroon	CMR								03	FISH,CRUSTACEANS,MOLLUSC	1	No Quantity							683417			0
S3	2009	2009	2009	2	0	2	Export	504	Morocco	MAR	124	Canada	CAN								03	FISH,CRUSTACEANS,MOLLUSC	1	No Quantity							2991829			0
S3	2009	2009	2009	2	0	2	Export	504	Morocco	MAR	132	Cabo Verde	CPV								03	FISH,CRUSTACEANS,MOLLUSC	1	No Quantity							492707			0
S3	2009	2009	2009	2	0	2	Export	504	Morocco	MAR	140	Central African Rep.	CAF								03	FISH,CRUSTACEANS,MOLLUSC	1	No Quantity							121221			0
S3	2009	2009	2009	2	0	2	Export	504	Morocco	MAR	148	Chad	TCD								03	FISH,CRUSTACEANS,MOLLUSC	1	No Quantity							14812657			0
S3	2009	2009	2009	2	0	2	Export	504	Morocco	MAR	152	Chile	CHL								03	FISH,CRUSTACEANS,MOLLUSC	1	No Quantity							993487			0
S3	2009	2009	2009	2	0	2	Export	504	Morocco	MAR	156	China	CHN								03	FISH,CRUSTACEANS,MOLLUSC	1	No Quantity							1796295			0
S3	2009	2009	2009	2	0	2	Export	504	Morocco	MAR	170	Colombia	COL								03	FISH,CRUSTACEANS,MOLLUSC	1	No Quantity							46902			0
S3	2009	2009	2009	2	0	2	Export	504	Morocco	MAR	174	Comoros	COM								03	FISH,CRUSTACEANS,MOLLUSC	1	No Quantity							583690			0
S3	2009	2009	2009	2	0	2	Export	504	Morocco	MAR	175	Mayotte	MYT								03	FISH,CRUSTACEANS,MOLLUSC	1	No Quantity							1275001			0
S3	2009	2009	2009	2	0	2	Export	504	Morocco	MAR	178	Congo	COG								03	FISH,CRUSTACEANS,MOLLUSC	1	No Quantity							8595887			0
S3	2009	2009	2009	2	0	2	Export	504	Morocco	MAR	180	Dem. Rep. of the Congo	COD								03	FISH,CRUSTACEANS,MOLLUSC	1	No Quantity							5365217			0
S3	2009	2009	2009	2	0	2	Export	504	Morocco	MAR	188	Costa Rica	CRI								03	FISH,CRUSTACEANS,MOLLUSC	1	No Quantity							248405			0
S3	2009	2009	2009	2	0	2	Export	504	Morocco	MAR	191	Croatia	HRV								03	FISH,CRUSTACEANS,MOLLUSC	1	No Quantity							526342			0
S3	2009	2009	2009	2	0	2	Export	504	Morocco	MAR	196	Cyprus	CYP								03	FISH,CRUSTACEANS,MOLLUSC	1	No Quantity							630086			0
S3	2009	2009	2009	2	0	2	Export	504	Morocco	MAR	203	Czechia	CZE								03	FISH,CRUSTACEANS,MOLLUSC	1	No Quantity							1454966			0
S3	2009	2009	2009	2	0	2	Export	504	Morocco	MAR	204	Benin	BEN								03	FISH,CRUSTACEANS,MOLLUSC	1	No Quantity							7464989			0
S3	2009	2009	2009	2	0	2	Export	504	Morocco	MAR	208	Denmark	DNK								03	FISH,CRUSTACEANS,MOLLUSC	1	No Quantity							1078198			0
S3	2009	2009	2009	2	0	2	Export	504	Morocco	MAR	214	Dominican Rep.	DOM								03	FISH,CRUSTACEANS,MOLLUSC	1	No Quantity							463687			0
S3	2009	2009	2009	2	0	2	Export	504	Morocco	MAR	222	El Salvador	SLV								03	FISH,CRUSTACEANS,MOLLUSC	1	No Quantity							397544			0
S3	2009	2009	2009	2	0	2	Export	504	Morocco	MAR	226	Equatorial Guinea	GNQ								03	FISH,CRUSTACEANS,MOLLUSC	1	No Quantity							15535935			0
S3	2009	2009	2009	2	0	2	Export	504	Morocco	MAR	233	Estonia	EST								03	FISH,CRUSTACEANS,MOLLUSC	1	No Quantity							123208			0
S3	2009	2009	2009	2	0	2	Export	504	Morocco	MAR	242	Fiji	FJI								03	FISH,CRUSTACEANS,MOLLUSC	1	No Quantity							306621			0
S3	2009	2009	2009	2	0	2	Export	504	Morocco	MAR	246	Finland	FIN								03	FISH,CRUSTACEANS,MOLLUSC	1	No Quantity							463488			0
S3	2009	2009	2009	2	0	2	Export	504	Morocco	MAR	251	France	FRA								03	FISH,CRUSTACEANS,MOLLUSC	1	No Quantity							94197686			0
S3	2009	2009	2009	2	0	2	Export	504	Morocco	MAR	258	French Polynesia	PYF								03	FISH,CRUSTACEANS,MOLLUSC	1	No Quantity							211732			0
S3	2009	2009	2009	2	0	2	Export	504	Morocco	MAR	266	Gabon	GAB								03	FISH,CRUSTACEANS,MOLLUSC	1	No Quantity							9014367			0
S3	2009	2009	2009	2	0	2	Export	504	Morocco	MAR	268	Georgia	GEO								03	FISH,CRUSTACEANS,MOLLUSC	1	No Quantity							34017			0
S3	2009	2009	2009	2	0	2	Export	504	Morocco	MAR	270	Gambia	GMB								03	FISH,CRUSTACEANS,MOLLUSC	1	No Quantity							4702555			0
S3	2009	2009	2009	2	0	2	Export	504	Morocco	MAR	275	State of Palestine	PSE								03	FISH,CRUSTACEANS,MOLLUSC	1	No Quantity							210293			0
S3	2009	2009	2009	2	0	2	Export	504	Morocco	MAR	276	Germany	DEU								03	FISH,CRUSTACEANS,MOLLUSC	1	No Quantity							36011889			0
S3	2009	2009	2009	2	0	2	Export	504	Morocco	MAR	288	Ghana	GHA								03	FISH,CRUSTACEANS,MOLLUSC	1	No Quantity							18552241			0
S3	2009	2009	2009	2	0	2	Export	504	Morocco	MAR	300	Greece	GRC								03	FISH,CRUSTACEANS,MOLLUSC	1	No Quantity							20017007			0
S3	2009	2009	2009	2	0	2	Export	504	Morocco	MAR	324	Guinea	GIN								03	FISH,CRUSTACEANS,MOLLUSC	1	No Quantity							2638789			0
S3	2009	2009	2009	2	0	2	Export	504	Morocco	MAR	340	Honduras	HND								03	FISH,CRUSTACEANS,MOLLUSC	1	No Quantity							280437			0
S3	2009	2009	2009	2	0	2	Export	504	Morocco	MAR	344	China, Hong Kong SAR	HKG								03	FISH,CRUSTACEANS,MOLLUSC	1	No Quantity							1291909			0
S3	2009	2009	2009	2	0	2	Export	504	Morocco	MAR	348	Hungary	HUN								03	FISH,CRUSTACEANS,MOLLUSC	1	No Quantity							246644			0
S3	2009	2009	2009	2	0	2	Export	504	Morocco	MAR	352	Iceland	ISL								03	FISH,CRUSTACEANS,MOLLUSC	1	No Quantity							39709			0
S3	2009	2009	2009	2	0	2	Export	504	Morocco	MAR	368	Iraq	IRQ								03	FISH,CRUSTACEANS,MOLLUSC	1	No Quantity							339850			0
S3	2009	2009	2009	2	0	2	Export	504	Morocco	MAR	372	Ireland	IRL								03	FISH,CRUSTACEANS,MOLLUSC	1	No Quantity							168317			0
S3	2009	2009	2009	2	0	2	Export	504	Morocco	MAR	381	Italy	ITA								03	FISH,CRUSTACEANS,MOLLUSC	1	No Quantity							179983514			0
S3	2009	2009	2009	2	0	2	Export	504	Morocco	MAR	384	Côte d'Ivoire	CIV								03	FISH,CRUSTACEANS,MOLLUSC	1	No Quantity							10613272			0
S3	2009	2009	2009	2	0	2	Export	504	Morocco	MAR	392	Japan	JPN								03	FISH,CRUSTACEANS,MOLLUSC	1	No Quantity							89573161			0
S3	2009	2009	2009	2	0	2	Export	504	Morocco	MAR	398	Kazakhstan	KAZ								03	FISH,CRUSTACEANS,MOLLUSC	1	No Quantity							100132			0
S3	2009	2009	2009	2	0	2	Export	504	Morocco	MAR	400	Jordan	JOR								03	FISH,CRUSTACEANS,MOLLUSC	1	No Quantity							12548219			0
S3	2009	2009	2009	2	0	2	Export	504	Morocco	MAR	414	Kuwait	KWT								03	FISH,CRUSTACEANS,MOLLUSC	1	No Quantity							1356109			0
S3	2009	2009	2009	2	0	2	Export	504	Morocco	MAR	422	Lebanon	LBN								03	FISH,CRUSTACEANS,MOLLUSC	1	No Quantity							5420577			0
S3	2009	2009	2009	2	0	2	Export	504	Morocco	MAR	428	Latvia	LVA								03	FISH,CRUSTACEANS,MOLLUSC	1	No Quantity							1045095			0
S3	2009	2009	2009	2	0	2	Export	504	Morocco	MAR	430	Liberia	LBR								03	FISH,CRUSTACEANS,MOLLUSC	1	No Quantity							661211			0
S3	2009	2009	2009	2	0	2	Export	504	Morocco	MAR	434	Libya	LBY								03	FISH,CRUSTACEANS,MOLLUSC	1	No Quantity							1629313			0
S3	2009	2009	2009	2	0	2	Export	504	Morocco	MAR	440	Lithuania	LTU								03	FISH,CRUSTACEANS,MOLLUSC	1	No Quantity							330507			0
S3	2009	2009	2009	2	0	2	Export	504	Morocco	MAR	458	Malaysia	MYS								03	FISH,CRUSTACEANS,MOLLUSC	1	No Quantity							99908			0
S3	2009	2009	2009	2	0	2	Export	504	Morocco	MAR	466	Mali	MLI								03	FISH,CRUSTACEANS,MOLLUSC	1	No Quantity							2400628			0
S3	2009	2009	2009	2	0	2	Export	504	Morocco	MAR	470	Malta	MLT								03	FISH,CRUSTACEANS,MOLLUSC	1	No Quantity							3571020			0
S3	2009	2009	2009	2	0	2	Export	504	Morocco	MAR	478	Mauritania	MRT								03	FISH,CRUSTACEANS,MOLLUSC	1	No Quantity							1374133			0
S3	2009	2009	2009	2	0	2	Export	504	Morocco	MAR	480	Mauritius	MUS								03	FISH,CRUSTACEANS,MOLLUSC	1	No Quantity							3697027			0
S3	2009	2009	2009	2	0	2	Export	504	Morocco	MAR	484	Mexico	MEX								03	FISH,CRUSTACEANS,MOLLUSC	1	No Quantity							69150			0
S3	2009	2009	2009	2	0	2	Export	504	Morocco	MAR	490	Other Asia, nes									03	FISH,CRUSTACEANS,MOLLUSC	1	No Quantity							13377			0
S3	2009	2009	2009	2	0	2	Export	504	Morocco	MAR	499	Montenegro	MNE								03	FISH,CRUSTACEANS,MOLLUSC	1	No Quantity							118669			0
S3	2009	2009	2009	2	0	2	Export	504	Morocco	MAR	508	Mozambique	MOZ								03	FISH,CRUSTACEANS,MOLLUSC	1	No Quantity							121305			0
S3	2009	2009	2009	2	0	2	Export	504	Morocco	MAR	516	Namibia	NAM								03	FISH,CRUSTACEANS,MOLLUSC	1	No Quantity							5418683			0
S3	2009	2009	2009	2	0	2	Export	504	Morocco	MAR	528	Netherlands	NLD								03	FISH,CRUSTACEANS,MOLLUSC	1	No Quantity							79612845			0
S3	2009	2009	2009	2	0	2	Export	504	Morocco	MAR	530	Neth. Antilles	ANT								03	FISH,CRUSTACEANS,MOLLUSC	1	No Quantity							65289			0
S3	2009	2009	2009	2	0	2	Export	504	Morocco	MAR	540	New Caledonia	NCL								03	FISH,CRUSTACEANS,MOLLUSC	1	No Quantity							718439			0
S3	2009	2009	2009	2	0	2	Export	504	Morocco	MAR	562	Niger	NER								03	FISH,CRUSTACEANS,MOLLUSC	1	No Quantity							1712139			0
S3	2009	2009	2009	2	0	2	Export	504	Morocco	MAR	566	Nigeria	NGA								03	FISH,CRUSTACEANS,MOLLUSC	1	No Quantity							20394674			0
S3	2009	2009	2009	2	0	2	Export	504	Morocco	MAR	591	Panama	PAN								03	FISH,CRUSTACEANS,MOLLUSC	1	No Quantity							2693505			0
S3	2009	2009	2009	2	0	2	Export	504	Morocco	MAR	608	Philippines	PHL								03	FISH,CRUSTACEANS,MOLLUSC	1	No Quantity							543542			0
S3	2009	2009	2009	2	0	2	Export	504	Morocco	MAR	616	Poland	POL								03	FISH,CRUSTACEANS,MOLLUSC	1	No Quantity							2623146			0
S3	2009	2009	2009	2	0	2	Export	504	Morocco	MAR	620	Portugal	PRT								03	FISH,CRUSTACEANS,MOLLUSC	1	No Quantity							31407831			0
S3	2009	2009	2009	2	0	2	Export	504	Morocco	MAR	624	Guinea-Bissau	GNB								03	FISH,CRUSTACEANS,MOLLUSC	1	No Quantity							487405			0
S3	2009	2009	2009	2	0	2	Export	504	Morocco	MAR	634	Qatar	QAT								03	FISH,CRUSTACEANS,MOLLUSC	1	No Quantity							121618			0
S3	2009	2009	2009	2	0	2	Export	504	Morocco	MAR	642	Romania	ROU								03	FISH,CRUSTACEANS,MOLLUSC	1	No Quantity							1089502			0
S3	2009	2009	2009	2	0	2	Export	504	Morocco	MAR	643	Russian Federation	RUS								03	FISH,CRUSTACEANS,MOLLUSC	1	No Quantity							2659335			0
S3	2009	2009	2009	2	0	2	Export	504	Morocco	MAR	682	Saudi Arabia	SAU								03	FISH,CRUSTACEANS,MOLLUSC	1	No Quantity							2628158			0
S3	2009	2009	2009	2	0	2	Export	504	Morocco	MAR	686	Senegal	SEN								03	FISH,CRUSTACEANS,MOLLUSC	1	No Quantity							307634			0
S3	2009	2009	2009	2	0	2	Export	504	Morocco	MAR	688	Serbia	SRB								03	FISH,CRUSTACEANS,MOLLUSC	1	No Quantity							547008			0
S3	2009	2009	2009	2	0	2	Export	504	Morocco	MAR	694	Sierra Leone	SLE								03	FISH,CRUSTACEANS,MOLLUSC	1	No Quantity							2046385			0
S3	2009	2009	2009	2	0	2	Export	504	Morocco	MAR	702	Singapore	SGP								03	FISH,CRUSTACEANS,MOLLUSC	1	No Quantity							12734			0
S3	2009	2009	2009	2	0	2	Export	504	Morocco	MAR	703	Slovakia	SVK								03	FISH,CRUSTACEANS,MOLLUSC	1	No Quantity							586541			0
S3	2009	2009	2009	2	0	2	Export	504	Morocco	MAR	705	Slovenia	SVN								03	FISH,CRUSTACEANS,MOLLUSC	1	No Quantity							162651			0
S3	2009	2009	2009	2	0	2	Export	504	Morocco	MAR	710	South Africa	ZAF								03	FISH,CRUSTACEANS,MOLLUSC	1	No Quantity							3430323			0
S3	2009	2009	2009	2	0	2	Export	504	Morocco	MAR	724	Spain	ESP								03	FISH,CRUSTACEANS,MOLLUSC	1	No Quantity							497313974			0
S3	2009	2009	2009	2	0	2	Export	504	Morocco	MAR	736	Fmr Sudan	SDN								03	FISH,CRUSTACEANS,MOLLUSC	1	No Quantity							795270			0
S3	2009	2009	2009	2	0	2	Export	504	Morocco	MAR	740	Suriname	SUR								03	FISH,CRUSTACEANS,MOLLUSC	1	No Quantity							150429			0
S3	2009	2009	2009	2	0	2	Export	504	Morocco	MAR	752	Sweden	SWE								03	FISH,CRUSTACEANS,MOLLUSC	1	No Quantity							4192216			0
S3	2009	2009	2009	2	0	2	Export	504	Morocco	MAR	757	Switzerland	CHE								03	FISH,CRUSTACEANS,MOLLUSC	1	No Quantity							723987			0
S3	2009	2009	2009	2	0	2	Export	504	Morocco	MAR	760	Syria	SYR								03	FISH,CRUSTACEANS,MOLLUSC	1	No Quantity							32105655			0
S3	2009	2009	2009	2	0	2	Export	504	Morocco	MAR	764	Thailand	THA								03	FISH,CRUSTACEANS,MOLLUSC	1	No Quantity							15967916			0
S3	2009	2009	2009	2	0	2	Export	504	Morocco	MAR	768	Togo	TGO								03	FISH,CRUSTACEANS,MOLLUSC	1	No Quantity							11918371			0
S3	2009	2009	2009	2	0	2	Export	504	Morocco	MAR	780	Trinidad and Tobago	TTO								03	FISH,CRUSTACEANS,MOLLUSC	1	No Quantity							2154373			0
S3	2009	2009	2009	2	0	2	Export	504	Morocco	MAR	784	United Arab Emirates	ARE								03	FISH,CRUSTACEANS,MOLLUSC	1	No Quantity							837685			0
S3	2009	2009	2009	2	0	2	Export	504	Morocco	MAR	788	Tunisia	TUN								03	FISH,CRUSTACEANS,MOLLUSC	1	No Quantity							993185			0
S3	2009	2009	2009	2	0	2	Export	504	Morocco	MAR	792	Turkey	TUR								03	FISH,CRUSTACEANS,MOLLUSC	1	No Quantity							1288790			0
S3	2009	2009	2009	2	0	2	Export	504	Morocco	MAR	804	Ukraine	UKR								03	FISH,CRUSTACEANS,MOLLUSC	1	No Quantity							111957			0
S3	2009	2009	2009	2	0	2	Export	504	Morocco	MAR	807	North Macedonia	MKD								03	FISH,CRUSTACEANS,MOLLUSC	1	No Quantity							513622			0
S3	2009	2009	2009	2	0	2	Export	504	Morocco	MAR	818	Egypt	EGY								03	FISH,CRUSTACEANS,MOLLUSC	1	No Quantity							5576310			0
S3	2009	2009	2009	2	0	2	Export	504	Morocco	MAR	826	United Kingdom	GBR								03	FISH,CRUSTACEANS,MOLLUSC	1	No Quantity							23916724			0
S3	2009	2009	2009	2	0	2	Export	504	Morocco	MAR	834	United Rep. of Tanzania	TZA								03	FISH,CRUSTACEANS,MOLLUSC	1	No Quantity							264528			0
S3	2009	2009	2009	2	0	2	Export	504	Morocco	MAR	837	Bunkers									03	FISH,CRUSTACEANS,MOLLUSC	1	No Quantity							86246			0
S3	2009	2009	2009	2	0	2	Export	504	Morocco	MAR	842	USA	USA								03	FISH,CRUSTACEANS,MOLLUSC	1	No Quantity							33970739			0
S3	2009	2009	2009	2	0	2	Export	504	Morocco	MAR	854	Burkina Faso	BFA								03	FISH,CRUSTACEANS,MOLLUSC	1	No Quantity							1767869			0
S3	2009	2009	2009	2	0	2	Export	504	Morocco	MAR	876	Wallis and Futuna Isds	WLF								03	FISH,CRUSTACEANS,MOLLUSC	1	No Quantity							66386			0
S3	2009	2009	2009	2	0	2	Export	504	Morocco	MAR	899	Areas, nes									03	FISH,CRUSTACEANS,MOLLUSC	1	No Quantity							437856			0
S3	2009	2009	2009	2	0	2	Export	498	Rep. of Moldova	MDA	0	World	WLD								04	CEREALS,CEREAL PREPRTNS.	1	No Quantity							73774738			0
S3	2009	2009	2009	2	0	2	Export	498	Rep. of Moldova	MDA	36	Australia	AUS								04	CEREALS,CEREAL PREPRTNS.	1	No Quantity							19719			0
S3	2009	2009	2009	2	0	2	Export	498	Rep. of Moldova	MDA	44	Bahamas	BHS								04	CEREALS,CEREAL PREPRTNS.	1	No Quantity							16356			0
S3	2009	2009	2009	2	0	2	Export	498	Rep. of Moldova	MDA	70	Bosnia Herzegovina	BIH								04	CEREALS,CEREAL PREPRTNS.	1	No Quantity							298349			0
S3	2009	2009	2009	2	0	2	Export	498	Rep. of Moldova	MDA	92	Br. Virgin Isds	VGB								04	CEREALS,CEREAL PREPRTNS.	1	No Quantity							235379			0
S3	2009	2009	2009	2	0	2	Export	498	Rep. of Moldova	MDA	100	Bulgaria	BGR								04	CEREALS,CEREAL PREPRTNS.	1	No Quantity							229093			0
S3	2009	2009	2009	2	0	2	Export	498	Rep. of Moldova	MDA	112	Belarus	BLR								04	CEREALS,CEREAL PREPRTNS.	1	No Quantity							3409788			0
S3	2009	2009	2009	2	0	2	Export	498	Rep. of Moldova	MDA	124	Canada	CAN								04	CEREALS,CEREAL PREPRTNS.	1	No Quantity							102289			0
S3	2009	2009	2009	2	0	2	Export	498	Rep. of Moldova	MDA	196	Cyprus	CYP								04	CEREALS,CEREAL PREPRTNS.	1	No Quantity							421663			0
S3	2009	2009	2009	2	0	2	Export	498	Rep. of Moldova	MDA	203	Czechia	CZE								04	CEREALS,CEREAL PREPRTNS.	1	No Quantity							69715			0
S3	2009	2009	2009	2	0	2	Export	498	Rep. of Moldova	MDA	233	Estonia	EST								04	CEREALS,CEREAL PREPRTNS.	1	No Quantity							188854			0
S3	2009	2009	2009	2	0	2	Export	498	Rep. of Moldova	MDA	251	France	FRA								04	CEREALS,CEREAL PREPRTNS.	1	No Quantity							198			0
S3	2009	2009	2009	2	0	2	Export	498	Rep. of Moldova	MDA	268	Georgia	GEO								04	CEREALS,CEREAL PREPRTNS.	1	No Quantity							361663			0
S3	2009	2009	2009	2	0	2	Export	498	Rep. of Moldova	MDA	276	Germany	DEU								04	CEREALS,CEREAL PREPRTNS.	1	No Quantity							11689816			0
S3	2009	2009	2009	2	0	2	Export	498	Rep. of Moldova	MDA	288	Ghana	GHA								04	CEREALS,CEREAL PREPRTNS.	1	No Quantity							35480			0
S3	2009	2009	2009	2	0	2	Export	498	Rep. of Moldova	MDA	300	Greece	GRC								04	CEREALS,CEREAL PREPRTNS.	1	No Quantity							4532460			0
S3	2009	2009	2009	2	0	2	Export	498	Rep. of Moldova	MDA	348	Hungary	HUN								04	CEREALS,CEREAL PREPRTNS.	1	No Quantity							6098137			0
S3	2009	2009	2009	2	0	2	Export	498	Rep. of Moldova	MDA	376	Israel	ISR								04	CEREALS,CEREAL PREPRTNS.	1	No Quantity							1580224			0
S3	2009	2009	2009	2	0	2	Export	498	Rep. of Moldova	MDA	381	Italy	ITA								04	CEREALS,CEREAL PREPRTNS.	1	No Quantity							2087054			0
S3	2009	2009	2009	2	0	2	Export	498	Rep. of Moldova	MDA	398	Kazakhstan	KAZ								04	CEREALS,CEREAL PREPRTNS.	1	No Quantity							5723			0
S3	2009	2009	2009	2	0	2	Export	498	Rep. of Moldova	MDA	400	Jordan	JOR								04	CEREALS,CEREAL PREPRTNS.	1	No Quantity							2814646			0
S3	2009	2009	2009	2	0	2	Export	498	Rep. of Moldova	MDA	428	Latvia	LVA								04	CEREALS,CEREAL PREPRTNS.	1	No Quantity							96022			0
S3	2009	2009	2009	2	0	2	Export	498	Rep. of Moldova	MDA	430	Liberia	LBR								04	CEREALS,CEREAL PREPRTNS.	1	No Quantity							10781			0
S3	2009	2009	2009	2	0	2	Export	498	Rep. of Moldova	MDA	434	Libya	LBY								04	CEREALS,CEREAL PREPRTNS.	1	No Quantity							233677			0
S3	2009	2009	2009	2	0	2	Export	498	Rep. of Moldova	MDA	440	Lithuania	LTU								04	CEREALS,CEREAL PREPRTNS.	1	No Quantity							40528			0
S3	2009	2009	2009	2	0	2	Export	498	Rep. of Moldova	MDA	466	Mali	MLI								04	CEREALS,CEREAL PREPRTNS.	1	No Quantity							6210			0
S3	2009	2009	2009	2	0	2	Export	498	Rep. of Moldova	MDA	591	Panama	PAN								04	CEREALS,CEREAL PREPRTNS.	1	No Quantity							2849907			0
S3	2009	2009	2009	2	0	2	Export	498	Rep. of Moldova	MDA	616	Poland	POL								04	CEREALS,CEREAL PREPRTNS.	1	No Quantity							196514			0
S3	2009	2009	2009	2	0	2	Export	498	Rep. of Moldova	MDA	642	Romania	ROU								04	CEREALS,CEREAL PREPRTNS.	1	No Quantity							5323494			0
S3	2009	2009	2009	2	0	2	Export	498	Rep. of Moldova	MDA	643	Russian Federation	RUS								04	CEREALS,CEREAL PREPRTNS.	1	No Quantity							674611			0
S3	2009	2009	2009	2	0	2	Export	498	Rep. of Moldova	MDA	682	Saudi Arabia	SAU								04	CEREALS,CEREAL PREPRTNS.	1	No Quantity							17512			0
S3	2009	2009	2009	2	0	2	Export	498	Rep. of Moldova	MDA	703	Slovakia	SVK								04	CEREALS,CEREAL PREPRTNS.	1	No Quantity							89914			0
S3	2009	2009	2009	2	0	2	Export	498	Rep. of Moldova	MDA	724	Spain	ESP								04	CEREALS,CEREAL PREPRTNS.	1	No Quantity							210498			0
S3	2009	2009	2009	2	0	2	Export	498	Rep. of Moldova	MDA	736	Fmr Sudan	SDN								04	CEREALS,CEREAL PREPRTNS.	1	No Quantity							1456			0
S3	2009	2009	2009	2	0	2	Export	498	Rep. of Moldova	MDA	757	Switzerland	CHE								04	CEREALS,CEREAL PREPRTNS.	1	No Quantity							8769905			0
S3	2009	2009	2009	2	0	2	Export	498	Rep. of Moldova	MDA	760	Syria	SYR								04	CEREALS,CEREAL PREPRTNS.	1	No Quantity							1081850			0
S3	2009	2009	2009	2	0	2	Export	498	Rep. of Moldova	MDA	784	United Arab Emirates	ARE								04	CEREALS,CEREAL PREPRTNS.	1	No Quantity							75528			0
S3	2009	2009	2009	2	0	2	Export	498	Rep. of Moldova	MDA	788	Tunisia	TUN								04	CEREALS,CEREAL PREPRTNS.	1	No Quantity							321860			0
S3	2009	2009	2009	2	0	2	Export	498	Rep. of Moldova	MDA	792	Turkey	TUR								04	CEREALS,CEREAL PREPRTNS.	1	No Quantity							1355501			0
S3	2009	2009	2009	2	0	2	Export	498	Rep. of Moldova	MDA	804	Ukraine	UKR								04	CEREALS,CEREAL PREPRTNS.	1	No Quantity							3055476			0
S3	2009	2009	2009	2	0	2	Export	498	Rep. of Moldova	MDA	818	Egypt	EGY								04	CEREALS,CEREAL PREPRTNS.	1	No Quantity							607358			0
S3	2009	2009	2009	2	0	2	Export	498	Rep. of Moldova	MDA	826	United Kingdom	GBR								04	CEREALS,CEREAL PREPRTNS.	1	No Quantity							6859480			0
S3	2009	2009	2009	2	0	2	Export	498	Rep. of Moldova	MDA	842	USA	USA								04	CEREALS,CEREAL PREPRTNS.	1	No Quantity							7697550			0
S3	2009	2009	2009	2	0	2	Export	498	Rep. of Moldova	MDA	860	Uzbekistan	UZB								04	CEREALS,CEREAL PREPRTNS.	1	No Quantity							2500			0
S3	2009	2009	2009	2	0	2	Export	504	Morocco	MAR	0	World	WLD								04	CEREALS,CEREAL PREPRTNS.	1	No Quantity							32523639			0
S3	2009	2009	2009	2	0	2	Export	504	Morocco	MAR	12	Algeria	DZA								04	CEREALS,CEREAL PREPRTNS.	1	No Quantity							249326			0
S3	2009	2009	2009	2	0	2	Export	504	Morocco	MAR	24	Angola	AGO								04	CEREALS,CEREAL PREPRTNS.	1	No Quantity							33741			0
S3	2009	2009	2009	2	0	2	Export	504	Morocco	MAR	48	Bahrain	BHR								04	CEREALS,CEREAL PREPRTNS.	1	No Quantity							2			0
S3	2009	2009	2009	2	0	2	Export	504	Morocco	MAR	56	Belgium	BEL								04	CEREALS,CEREAL PREPRTNS.	1	No Quantity							1136233			0
S3	2009	2009	2009	2	0	2	Export	504	Morocco	MAR	124	Canada	CAN								04	CEREALS,CEREAL PREPRTNS.	1	No Quantity							65533			0
S3	2009	2009	2009	2	0	2	Export	504	Morocco	MAR	132	Cabo Verde	CPV								04	CEREALS,CEREAL PREPRTNS.	1	No Quantity							94889			0
S3	2009	2009	2009	2	0	2	Export	504	Morocco	MAR	140	Central African Rep.	CAF								04	CEREALS,CEREAL PREPRTNS.	1	No Quantity							558957			0
S3	2009	2009	2009	2	0	2	Export	504	Morocco	MAR	178	Congo	COG								04	CEREALS,CEREAL PREPRTNS.	1	No Quantity							8415			0
S3	2009	2009	2009	2	0	2	Export	504	Morocco	MAR	204	Benin	BEN								04	CEREALS,CEREAL PREPRTNS.	1	No Quantity							200858			0
S3	2009	2009	2009	2	0	2	Export	504	Morocco	MAR	226	Equatorial Guinea	GNQ								04	CEREALS,CEREAL PREPRTNS.	1	No Quantity							396296			0
S3	2009	2009	2009	2	0	2	Export	504	Morocco	MAR	251	France	FRA								04	CEREALS,CEREAL PREPRTNS.	1	No Quantity							1187021			0
S3	2009	2009	2009	2	0	2	Export	504	Morocco	MAR	266	Gabon	GAB								04	CEREALS,CEREAL PREPRTNS.	1	No Quantity							103724			0
S3	2009	2009	2009	2	0	2	Export	504	Morocco	MAR	270	Gambia	GMB								04	CEREALS,CEREAL PREPRTNS.	1	No Quantity							4708096			0
S3	2009	2009	2009	2	0	2	Export	504	Morocco	MAR	276	Germany	DEU								04	CEREALS,CEREAL PREPRTNS.	1	No Quantity							3863			0
S3	2009	2009	2009	2	0	2	Export	504	Morocco	MAR	288	Ghana	GHA								04	CEREALS,CEREAL PREPRTNS.	1	No Quantity							74460			0
S3	2009	2009	2009	2	0	2	Export	504	Morocco	MAR	324	Guinea	GIN								04	CEREALS,CEREAL PREPRTNS.	1	No Quantity							17753498			0
S3	2009	2009	2009	2	0	2	Export	504	Morocco	MAR	328	Guyana	GUY								04	CEREALS,CEREAL PREPRTNS.	1	No Quantity							28266			0
S3	2009	2009	2009	2	0	2	Export	504	Morocco	MAR	381	Italy	ITA								04	CEREALS,CEREAL PREPRTNS.	1	No Quantity							72730			0
S3	2009	2009	2009	2	0	2	Export	504	Morocco	MAR	384	Côte d'Ivoire	CIV								04	CEREALS,CEREAL PREPRTNS.	1	No Quantity							197081			0
S3	2009	2009	2009	2	0	2	Export	504	Morocco	MAR	400	Jordan	JOR								04	CEREALS,CEREAL PREPRTNS.	1	No Quantity							109892			0
S3	2009	2009	2009	2	0	2	Export	504	Morocco	MAR	410	Rep. of Korea	KOR								04	CEREALS,CEREAL PREPRTNS.	1	No Quantity							2			0
S3	2009	2009	2009	2	0	2	Export	504	Morocco	MAR	422	Lebanon	LBN								04	CEREALS,CEREAL PREPRTNS.	1	No Quantity							60455			0
S3	2009	2009	2009	2	0	2	Export	504	Morocco	MAR	430	Liberia	LBR								04	CEREALS,CEREAL PREPRTNS.	1	No Quantity							345939			0
S3	2009	2009	2009	2	0	2	Export	504	Morocco	MAR	434	Libya	LBY								04	CEREALS,CEREAL PREPRTNS.	1	No Quantity							22832			0
S3	2009	2009	2009	2	0	2	Export	504	Morocco	MAR	466	Mali	MLI								04	CEREALS,CEREAL PREPRTNS.	1	No Quantity							5367			0
S3	2009	2009	2009	2	0	2	Export	504	Morocco	MAR	478	Mauritania	MRT								04	CEREALS,CEREAL PREPRTNS.	1	No Quantity							559919			0
S3	2009	2009	2009	2	0	2	Export	504	Morocco	MAR	512	Oman	OMN								04	CEREALS,CEREAL PREPRTNS.	1	No Quantity							75			0
S3	2009	2009	2009	2	0	2	Export	504	Morocco	MAR	528	Netherlands	NLD								04	CEREALS,CEREAL PREPRTNS.	1	No Quantity							31055			0
S3	2009	2009	2009	2	0	2	Export	504	Morocco	MAR	562	Niger	NER								04	CEREALS,CEREAL PREPRTNS.	1	No Quantity							661665			0
S3	2009	2009	2009	2	0	2	Export	504	Morocco	MAR	686	Senegal	SEN								04	CEREALS,CEREAL PREPRTNS.	1	No Quantity							272982			0
S3	2009	2009	2009	2	0	2	Export	504	Morocco	MAR	699	India	IND								04	CEREALS,CEREAL PREPRTNS.	1	No Quantity							78			0
S3	2009	2009	2009	2	0	2	Export	504	Morocco	MAR	724	Spain	ESP								04	CEREALS,CEREAL PREPRTNS.	1	No Quantity							2308736			0
S3	2009	2009	2009	2	0	2	Export	504	Morocco	MAR	757	Switzerland	CHE								04	CEREALS,CEREAL PREPRTNS.	1	No Quantity							1389			0
S3	2009	2009	2009	2	0	2	Export	504	Morocco	MAR	768	Togo	TGO								04	CEREALS,CEREAL PREPRTNS.	1	No Quantity							51174			0
S3	2009	2009	2009	2	0	2	Export	504	Morocco	MAR	784	United Arab Emirates	ARE								04	CEREALS,CEREAL PREPRTNS.	1	No Quantity							4786			0
S3	2009	2009	2009	2	0	2	Export	504	Morocco	MAR	788	Tunisia	TUN								04	CEREALS,CEREAL PREPRTNS.	1	No Quantity							77			0
S3	2009	2009	2009	2	0	2	Export	504	Morocco	MAR	826	United Kingdom	GBR								04	CEREALS,CEREAL PREPRTNS.	1	No Quantity							225120			0
S3	2009	2009	2009	2	0	2	Export	504	Morocco	MAR	837	Bunkers									04	CEREALS,CEREAL PREPRTNS.	1	No Quantity							90297			0
S3	2009	2009	2009	2	0	2	Export	504	Morocco	MAR	842	USA	USA								04	CEREALS,CEREAL PREPRTNS.	1	No Quantity							13836			0
S3	2009	2009	2009	2	0	2	Export	504	Morocco	MAR	887	Yemen	YEM								04	CEREALS,CEREAL PREPRTNS.	1	No Quantity							884974			0
S3	2009	2009	2009	2	0	2	Export	498	Rep. of Moldova	MDA	0	World	WLD								05	VEGETABLES AND FRUIT	1	No Quantity							179652449			0
S3	2009	2009	2009	2	0	2	Export	498	Rep. of Moldova	MDA	31	Azerbaijan	AZE								05	VEGETABLES AND FRUIT	1	No Quantity							174095			0
S3	2009	2009	2009	2	0	2	Export	498	Rep. of Moldova	MDA	36	Australia	AUS								05	VEGETABLES AND FRUIT	1	No Quantity							25927			0
S3	2009	2009	2009	2	0	2	Export	498	Rep. of Moldova	MDA	40	Austria	AUT								05	VEGETABLES AND FRUIT	1	No Quantity							6517357			0
S3	2009	2009	2009	2	0	2	Export	498	Rep. of Moldova	MDA	51	Armenia	ARM								05	VEGETABLES AND FRUIT	1	No Quantity							108909			0
S3	2009	2009	2009	2	0	2	Export	498	Rep. of Moldova	MDA	56	Belgium	BEL								05	VEGETABLES AND FRUIT	1	No Quantity							199926			0
S3	2009	2009	2009	2	0	2	Export	498	Rep. of Moldova	MDA	70	Bosnia Herzegovina	BIH								05	VEGETABLES AND FRUIT	1	No Quantity							520444			0
S3	2009	2009	2009	2	0	2	Export	498	Rep. of Moldova	MDA	100	Bulgaria	BGR								05	VEGETABLES AND FRUIT	1	No Quantity							154129			0
S3	2009	2009	2009	2	0	2	Export	498	Rep. of Moldova	MDA	112	Belarus	BLR								05	VEGETABLES AND FRUIT	1	No Quantity							14442557			0
S3	2009	2009	2009	2	0	2	Export	498	Rep. of Moldova	MDA	124	Canada	CAN								05	VEGETABLES AND FRUIT	1	No Quantity							65561			0
S3	2009	2009	2009	2	0	2	Export	498	Rep. of Moldova	MDA	191	Croatia	HRV								05	VEGETABLES AND FRUIT	1	No Quantity							15585			0
S3	2009	2009	2009	2	0	2	Export	498	Rep. of Moldova	MDA	196	Cyprus	CYP								05	VEGETABLES AND FRUIT	1	No Quantity							135367			0
S3	2009	2009	2009	2	0	2	Export	498	Rep. of Moldova	MDA	203	Czechia	CZE								05	VEGETABLES AND FRUIT	1	No Quantity							836420			0
S3	2009	2009	2009	2	0	2	Export	498	Rep. of Moldova	MDA	233	Estonia	EST								05	VEGETABLES AND FRUIT	1	No Quantity							168232			0
S3	2009	2009	2009	2	0	2	Export	498	Rep. of Moldova	MDA	251	France	FRA								05	VEGETABLES AND FRUIT	1	No Quantity							17617933			0
S3	2009	2009	2009	2	0	2	Export	498	Rep. of Moldova	MDA	268	Georgia	GEO								05	VEGETABLES AND FRUIT	1	No Quantity							197852			0
S3	2009	2009	2009	2	0	2	Export	498	Rep. of Moldova	MDA	276	Germany	DEU								05	VEGETABLES AND FRUIT	1	No Quantity							11774389			0
S3	2009	2009	2009	2	0	2	Export	498	Rep. of Moldova	MDA	288	Ghana	GHA								05	VEGETABLES AND FRUIT	1	No Quantity							50			0
S3	2009	2009	2009	2	0	2	Export	498	Rep. of Moldova	MDA	300	Greece	GRC								05	VEGETABLES AND FRUIT	1	No Quantity							7853193			0
S3	2009	2009	2009	2	0	2	Export	498	Rep. of Moldova	MDA	348	Hungary	HUN								05	VEGETABLES AND FRUIT	1	No Quantity							224788			0
S3	2009	2009	2009	2	0	2	Export	498	Rep. of Moldova	MDA	364	Iran	IRN								05	VEGETABLES AND FRUIT	1	No Quantity							806250			0
S3	2009	2009	2009	2	0	2	Export	498	Rep. of Moldova	MDA	368	Iraq	IRQ								05	VEGETABLES AND FRUIT	1	No Quantity							3547684			0
S3	2009	2009	2009	2	0	2	Export	498	Rep. of Moldova	MDA	376	Israel	ISR								05	VEGETABLES AND FRUIT	1	No Quantity							11210			0
S3	2009	2009	2009	2	0	2	Export	498	Rep. of Moldova	MDA	381	Italy	ITA								05	VEGETABLES AND FRUIT	1	No Quantity							2592443			0
S3	2009	2009	2009	2	0	2	Export	498	Rep. of Moldova	MDA	398	Kazakhstan	KAZ								05	VEGETABLES AND FRUIT	1	No Quantity							5456708			0
S3	2009	2009	2009	2	0	2	Export	498	Rep. of Moldova	MDA	400	Jordan	JOR								05	VEGETABLES AND FRUIT	1	No Quantity							25021			0
S3	2009	2009	2009	2	0	2	Export	498	Rep. of Moldova	MDA	417	Kyrgyzstan	KGZ								05	VEGETABLES AND FRUIT	1	No Quantity							78682			0
S3	2009	2009	2009	2	0	2	Export	498	Rep. of Moldova	MDA	422	Lebanon	LBN								05	VEGETABLES AND FRUIT	1	No Quantity							272524			0
S3	2009	2009	2009	2	0	2	Export	498	Rep. of Moldova	MDA	428	Latvia	LVA								05	VEGETABLES AND FRUIT	1	No Quantity							406132			0
S3	2009	2009	2009	2	0	2	Export	498	Rep. of Moldova	MDA	440	Lithuania	LTU								05	VEGETABLES AND FRUIT	1	No Quantity							578064			0
S3	2009	2009	2009	2	0	2	Export	498	Rep. of Moldova	MDA	528	Netherlands	NLD								05	VEGETABLES AND FRUIT	1	No Quantity							70747			0
S3	2009	2009	2009	2	0	2	Export	498	Rep. of Moldova	MDA	591	Panama	PAN								05	VEGETABLES AND FRUIT	1	No Quantity							17			0
S3	2009	2009	2009	2	0	2	Export	498	Rep. of Moldova	MDA	616	Poland	POL								05	VEGETABLES AND FRUIT	1	No Quantity							2983800			0
S3	2009	2009	2009	2	0	2	Export	498	Rep. of Moldova	MDA	642	Romania	ROU								05	VEGETABLES AND FRUIT	1	No Quantity							2512759			0
S3	2009	2009	2009	2	0	2	Export	498	Rep. of Moldova	MDA	643	Russian Federation	RUS								05	VEGETABLES AND FRUIT	1	No Quantity							90079692			0
S3	2009	2009	2009	2	0	2	Export	498	Rep. of Moldova	MDA	688	Serbia	SRB								05	VEGETABLES AND FRUIT	1	No Quantity							423342			0
S3	2009	2009	2009	2	0	2	Export	498	Rep. of Moldova	MDA	703	Slovakia	SVK								05	VEGETABLES AND FRUIT	1	No Quantity							55072			0
S3	2009	2009	2009	2	0	2	Export	498	Rep. of Moldova	MDA	705	Slovenia	SVN								05	VEGETABLES AND FRUIT	1	No Quantity							75276			0
S3	2009	2009	2009	2	0	2	Export	498	Rep. of Moldova	MDA	724	Spain	ESP								05	VEGETABLES AND FRUIT	1	No Quantity							670198			0
S3	2009	2009	2009	2	0	2	Export	498	Rep. of Moldova	MDA	736	Fmr Sudan	SDN								05	VEGETABLES AND FRUIT	1	No Quantity							7391			0
S3	2009	2009	2009	2	0	2	Export	498	Rep. of Moldova	MDA	757	Switzerland	CHE								05	VEGETABLES AND FRUIT	1	No Quantity							925450			0
S3	2009	2009	2009	2	0	2	Export	498	Rep. of Moldova	MDA	760	Syria	SYR								05	VEGETABLES AND FRUIT	1	No Quantity							2418805			0
S3	2009	2009	2009	2	0	2	Export	498	Rep. of Moldova	MDA	792	Turkey	TUR								05	VEGETABLES AND FRUIT	1	No Quantity							1922063			0
S3	2009	2009	2009	2	0	2	Export	498	Rep. of Moldova	MDA	795	Turkmenistan	TKM								05	VEGETABLES AND FRUIT	1	No Quantity							52905			0
S3	2009	2009	2009	2	0	2	Export	498	Rep. of Moldova	MDA	804	Ukraine	UKR								05	VEGETABLES AND FRUIT	1	No Quantity							2089155			0
S3	2009	2009	2009	2	0	2	Export	498	Rep. of Moldova	MDA	807	North Macedonia	MKD								05	VEGETABLES AND FRUIT	1	No Quantity							28045			0
S3	2009	2009	2009	2	0	2	Export	498	Rep. of Moldova	MDA	818	Egypt	EGY								05	VEGETABLES AND FRUIT	1	No Quantity							3			0
S3	2009	2009	2009	2	0	2	Export	498	Rep. of Moldova	MDA	826	United Kingdom	GBR								05	VEGETABLES AND FRUIT	1	No Quantity							211828			0
S3	2009	2009	2009	2	0	2	Export	498	Rep. of Moldova	MDA	842	USA	USA								05	VEGETABLES AND FRUIT	1	No Quantity							318469			0
S3	2009	2009	2009	2	0	2	Export	504	Morocco	MAR	0	World	WLD								05	VEGETABLES AND FRUIT	1	No Quantity							1327208816			0
S3	2009	2009	2009	2	0	2	Export	504	Morocco	MAR	12	Algeria	DZA								05	VEGETABLES AND FRUIT	1	No Quantity							4077252			0
S3	2009	2009	2009	2	0	2	Export	504	Morocco	MAR	31	Azerbaijan	AZE								05	VEGETABLES AND FRUIT	1	No Quantity							83638			0
S3	2009	2009	2009	2	0	2	Export	504	Morocco	MAR	32	Argentina	ARG								05	VEGETABLES AND FRUIT	1	No Quantity							198082			0
S3	2009	2009	2009	2	0	2	Export	504	Morocco	MAR	36	Australia	AUS								05	VEGETABLES AND FRUIT	1	No Quantity							1528086			0
S3	2009	2009	2009	2	0	2	Export	504	Morocco	MAR	40	Austria	AUT								05	VEGETABLES AND FRUIT	1	No Quantity							156705			0
S3	2009	2009	2009	2	0	2	Export	504	Morocco	MAR	44	Bahamas	BHS								05	VEGETABLES AND FRUIT	1	No Quantity							434			0
S3	2009	2009	2009	2	0	2	Export	504	Morocco	MAR	48	Bahrain	BHR								05	VEGETABLES AND FRUIT	1	No Quantity							188946			0
S3	2009	2009	2009	2	0	2	Export	504	Morocco	MAR	56	Belgium	BEL								05	VEGETABLES AND FRUIT	1	No Quantity							30784213			0
S3	2009	2009	2009	2	0	2	Export	504	Morocco	MAR	70	Bosnia Herzegovina	BIH								05	VEGETABLES AND FRUIT	1	No Quantity							11872			0
S3	2009	2009	2009	2	0	2	Export	504	Morocco	MAR	76	Brazil	BRA								05	VEGETABLES AND FRUIT	1	No Quantity							1515754			0
S3	2009	2009	2009	2	0	2	Export	504	Morocco	MAR	120	Cameroon	CMR								05	VEGETABLES AND FRUIT	1	No Quantity							38239			0
S3	2009	2009	2009	2	0	2	Export	504	Morocco	MAR	124	Canada	CAN								05	VEGETABLES AND FRUIT	1	No Quantity							40826531			0
S3	2009	2009	2009	2	0	2	Export	504	Morocco	MAR	152	Chile	CHL								05	VEGETABLES AND FRUIT	1	No Quantity							74850			0
S3	2009	2009	2009	2	0	2	Export	504	Morocco	MAR	156	China	CHN								05	VEGETABLES AND FRUIT	1	No Quantity							2015084			0
S3	2009	2009	2009	2	0	2	Export	504	Morocco	MAR	170	Colombia	COL								05	VEGETABLES AND FRUIT	1	No Quantity							223102			0
S3	2009	2009	2009	2	0	2	Export	504	Morocco	MAR	178	Congo	COG								05	VEGETABLES AND FRUIT	1	No Quantity							9151			0
S3	2009	2009	2009	2	0	2	Export	504	Morocco	MAR	203	Czechia	CZE								05	VEGETABLES AND FRUIT	1	No Quantity							439838			0
S3	2009	2009	2009	2	0	2	Export	504	Morocco	MAR	204	Benin	BEN								05	VEGETABLES AND FRUIT	1	No Quantity							106454			0
S3	2009	2009	2009	2	0	2	Export	504	Morocco	MAR	208	Denmark	DNK								05	VEGETABLES AND FRUIT	1	No Quantity							596540			0
S3	2009	2009	2009	2	0	2	Export	504	Morocco	MAR	214	Dominican Rep.	DOM								05	VEGETABLES AND FRUIT	1	No Quantity							340435			0
S3	2009	2009	2009	2	0	2	Export	504	Morocco	MAR	222	El Salvador	SLV								05	VEGETABLES AND FRUIT	1	No Quantity							38352			0
S3	2009	2009	2009	2	0	2	Export	504	Morocco	MAR	226	Equatorial Guinea	GNQ								05	VEGETABLES AND FRUIT	1	No Quantity							159383			0
S3	2009	2009	2009	2	0	2	Export	504	Morocco	MAR	233	Estonia	EST								05	VEGETABLES AND FRUIT	1	No Quantity							4363			0
S3	2009	2009	2009	2	0	2	Export	504	Morocco	MAR	246	Finland	FIN								05	VEGETABLES AND FRUIT	1	No Quantity							1971116			0
S3	2009	2009	2009	2	0	2	Export	504	Morocco	MAR	251	France	FRA								05	VEGETABLES AND FRUIT	1	No Quantity							556966186			0
S3	2009	2009	2009	2	0	2	Export	504	Morocco	MAR	266	Gabon	GAB								05	VEGETABLES AND FRUIT	1	No Quantity							273850			0
S3	2009	2009	2009	2	0	2	Export	504	Morocco	MAR	268	Georgia	GEO								05	VEGETABLES AND FRUIT	1	No Quantity							88731			0
S3	2009	2009	2009	2	0	2	Export	504	Morocco	MAR	270	Gambia	GMB								05	VEGETABLES AND FRUIT	1	No Quantity							1809			0
S3	2009	2009	2009	2	0	2	Export	504	Morocco	MAR	276	Germany	DEU								05	VEGETABLES AND FRUIT	1	No Quantity							29959534			0
S3	2009	2009	2009	2	0	2	Export	504	Morocco	MAR	288	Ghana	GHA								05	VEGETABLES AND FRUIT	1	No Quantity							34586			0
S3	2009	2009	2009	2	0	2	Export	504	Morocco	MAR	300	Greece	GRC								05	VEGETABLES AND FRUIT	1	No Quantity							313155			0
S3	2009	2009	2009	2	0	2	Export	504	Morocco	MAR	320	Guatemala	GTM								05	VEGETABLES AND FRUIT	1	No Quantity							22068			0
S3	2009	2009	2009	2	0	2	Export	504	Morocco	MAR	324	Guinea	GIN								05	VEGETABLES AND FRUIT	1	No Quantity							198297			0
S3	2009	2009	2009	2	0	2	Export	504	Morocco	MAR	344	China, Hong Kong SAR	HKG								05	VEGETABLES AND FRUIT	1	No Quantity							5703			0
S3	2009	2009	2009	2	0	2	Export	504	Morocco	MAR	348	Hungary	HUN								05	VEGETABLES AND FRUIT	1	No Quantity							2085758			0
S3	2009	2009	2009	2	0	2	Export	504	Morocco	MAR	360	Indonesia	IDN								05	VEGETABLES AND FRUIT	1	No Quantity							8802			0
S3	2009	2009	2009	2	0	2	Export	504	Morocco	MAR	364	Iran	IRN								05	VEGETABLES AND FRUIT	1	No Quantity							117			0
S3	2009	2009	2009	2	0	2	Export	504	Morocco	MAR	372	Ireland	IRL								05	VEGETABLES AND FRUIT	1	No Quantity							1131026			0
S3	2009	2009	2009	2	0	2	Export	504	Morocco	MAR	381	Italy	ITA								05	VEGETABLES AND FRUIT	1	No Quantity							43882751			0
S3	2009	2009	2009	2	0	2	Export	504	Morocco	MAR	384	Côte d'Ivoire	CIV								05	VEGETABLES AND FRUIT	1	No Quantity							1539292			0
S3	2009	2009	2009	2	0	2	Export	504	Morocco	MAR	392	Japan	JPN								05	VEGETABLES AND FRUIT	1	No Quantity							2124310			0
S3	2009	2009	2009	2	0	2	Export	504	Morocco	MAR	398	Kazakhstan	KAZ								05	VEGETABLES AND FRUIT	1	No Quantity							179103			0
S3	2009	2009	2009	2	0	2	Export	504	Morocco	MAR	400	Jordan	JOR								05	VEGETABLES AND FRUIT	1	No Quantity							204466			0
S3	2009	2009	2009	2	0	2	Export	504	Morocco	MAR	410	Rep. of Korea	KOR								05	VEGETABLES AND FRUIT	1	No Quantity							272049			0
S3	2009	2009	2009	2	0	2	Export	504	Morocco	MAR	414	Kuwait	KWT								05	VEGETABLES AND FRUIT	1	No Quantity							2031533			0
S3	2009	2009	2009	2	0	2	Export	504	Morocco	MAR	422	Lebanon	LBN								05	VEGETABLES AND FRUIT	1	No Quantity							297861			0
S3	2009	2009	2009	2	0	2	Export	504	Morocco	MAR	430	Liberia	LBR								05	VEGETABLES AND FRUIT	1	No Quantity							53857			0
S3	2009	2009	2009	2	0	2	Export	504	Morocco	MAR	434	Libya	LBY								05	VEGETABLES AND FRUIT	1	No Quantity							3849186			0
S3	2009	2009	2009	2	0	2	Export	504	Morocco	MAR	440	Lithuania	LTU								05	VEGETABLES AND FRUIT	1	No Quantity							4464084			0
S3	2009	2009	2009	2	0	2	Export	504	Morocco	MAR	442	Luxembourg	LUX								05	VEGETABLES AND FRUIT	1	No Quantity							158154			0
S3	2009	2009	2009	2	0	2	Export	504	Morocco	MAR	466	Mali	MLI								05	VEGETABLES AND FRUIT	1	No Quantity							20744			0
S3	2009	2009	2009	2	0	2	Export	504	Morocco	MAR	470	Malta	MLT								05	VEGETABLES AND FRUIT	1	No Quantity							91592			0
S3	2009	2009	2009	2	0	2	Export	504	Morocco	MAR	478	Mauritania	MRT								05	VEGETABLES AND FRUIT	1	No Quantity							79367			0
S3	2009	2009	2009	2	0	2	Export	504	Morocco	MAR	480	Mauritius	MUS								05	VEGETABLES AND FRUIT	1	No Quantity							68866			0
S3	2009	2009	2009	2	0	2	Export	504	Morocco	MAR	484	Mexico	MEX								05	VEGETABLES AND FRUIT	1	No Quantity							180483			0
S3	2009	2009	2009	2	0	2	Export	504	Morocco	MAR	490	Other Asia, nes									05	VEGETABLES AND FRUIT	1	No Quantity							46389			0
S3	2009	2009	2009	2	0	2	Export	504	Morocco	MAR	512	Oman	OMN								05	VEGETABLES AND FRUIT	1	No Quantity							3049			0
S3	2009	2009	2009	2	0	2	Export	504	Morocco	MAR	528	Netherlands	NLD								05	VEGETABLES AND FRUIT	1	No Quantity							107910514			0
S3	2009	2009	2009	2	0	2	Export	504	Morocco	MAR	562	Niger	NER								05	VEGETABLES AND FRUIT	1	No Quantity							40537			0
S3	2009	2009	2009	2	0	2	Export	504	Morocco	MAR	566	Nigeria	NGA								05	VEGETABLES AND FRUIT	1	No Quantity							80768			0
S3	2009	2009	2009	2	0	2	Export	504	Morocco	MAR	579	Norway	NOR								05	VEGETABLES AND FRUIT	1	No Quantity							2580001			0
S3	2009	2009	2009	2	0	2	Export	504	Morocco	MAR	591	Panama	PAN								05	VEGETABLES AND FRUIT	1	No Quantity							116649			0
S3	2009	2009	2009	2	0	2	Export	504	Morocco	MAR	604	Peru	PER								05	VEGETABLES AND FRUIT	1	No Quantity							44775			0
S3	2009	2009	2009	2	0	2	Export	504	Morocco	MAR	616	Poland	POL								05	VEGETABLES AND FRUIT	1	No Quantity							2934916			0
S3	2009	2009	2009	2	0	2	Export	504	Morocco	MAR	620	Portugal	PRT								05	VEGETABLES AND FRUIT	1	No Quantity							4862569			0
S3	2009	2009	2009	2	0	2	Export	504	Morocco	MAR	634	Qatar	QAT								05	VEGETABLES AND FRUIT	1	No Quantity							255389			0
S3	2009	2009	2009	2	0	2	Export	504	Morocco	MAR	643	Russian Federation	RUS								05	VEGETABLES AND FRUIT	1	No Quantity							140300663			0
S3	2009	2009	2009	2	0	2	Export	504	Morocco	MAR	682	Saudi Arabia	SAU								05	VEGETABLES AND FRUIT	1	No Quantity							8781419			0
S3	2009	2009	2009	2	0	2	Export	504	Morocco	MAR	686	Senegal	SEN								05	VEGETABLES AND FRUIT	1	No Quantity							2190689			0
S3	2009	2009	2009	2	0	2	Export	504	Morocco	MAR	694	Sierra Leone	SLE								05	VEGETABLES AND FRUIT	1	No Quantity							175			0
S3	2009	2009	2009	2	0	2	Export	504	Morocco	MAR	699	India	IND								05	VEGETABLES AND FRUIT	1	No Quantity							2800			0
S3	2009	2009	2009	2	0	2	Export	504	Morocco	MAR	703	Slovakia	SVK								05	VEGETABLES AND FRUIT	1	No Quantity							5235018			0
S3	2009	2009	2009	2	0	2	Export	504	Morocco	MAR	710	South Africa	ZAF								05	VEGETABLES AND FRUIT	1	No Quantity							50875			0
S3	2009	2009	2009	2	0	2	Export	504	Morocco	MAR	724	Spain	ESP								05	VEGETABLES AND FRUIT	1	No Quantity							178960337			0
S3	2009	2009	2009	2	0	2	Export	504	Morocco	MAR	752	Sweden	SWE								05	VEGETABLES AND FRUIT	1	No Quantity							8863329			0
S3	2009	2009	2009	2	0	2	Export	504	Morocco	MAR	757	Switzerland	CHE								05	VEGETABLES AND FRUIT	1	No Quantity							15455485			0
S3	2009	2009	2009	2	0	2	Export	504	Morocco	MAR	760	Syria	SYR								05	VEGETABLES AND FRUIT	1	No Quantity							2159664			0
S3	2009	2009	2009	2	0	2	Export	504	Morocco	MAR	768	Togo	TGO								05	VEGETABLES AND FRUIT	1	No Quantity							45315			0
S3	2009	2009	2009	2	0	2	Export	504	Morocco	MAR	784	United Arab Emirates	ARE								05	VEGETABLES AND FRUIT	1	No Quantity							2238612			0
S3	2009	2009	2009	2	0	2	Export	504	Morocco	MAR	788	Tunisia	TUN								05	VEGETABLES AND FRUIT	1	No Quantity							1800516			0
S3	2009	2009	2009	2	0	2	Export	504	Morocco	MAR	792	Turkey	TUR								05	VEGETABLES AND FRUIT	1	No Quantity							71316			0
S3	2009	2009	2009	2	0	2	Export	504	Morocco	MAR	804	Ukraine	UKR								05	VEGETABLES AND FRUIT	1	No Quantity							80888			0
S3	2009	2009	2009	2	0	2	Export	504	Morocco	MAR	818	Egypt	EGY								05	VEGETABLES AND FRUIT	1	No Quantity							2470385			0
S3	2009	2009	2009	2	0	2	Export	504	Morocco	MAR	826	United Kingdom	GBR								05	VEGETABLES AND FRUIT	1	No Quantity							55304645			0
S3	2009	2009	2009	2	0	2	Export	504	Morocco	MAR	837	Bunkers									05	VEGETABLES AND FRUIT	1	No Quantity							40826			0
S3	2009	2009	2009	2	0	2	Export	504	Morocco	MAR	842	USA	USA								05	VEGETABLES AND FRUIT	1	No Quantity							47145775			0
S3	2009	2009	2009	2	0	2	Export	504	Morocco	MAR	854	Burkina Faso	BFA								05	VEGETABLES AND FRUIT	1	No Quantity							102239			0
S3	2009	2009	2009	2	0	2	Export	504	Morocco	MAR	862	Venezuela	VEN								05	VEGETABLES AND FRUIT	1	No Quantity							984582			0
S3	2009	2009	2009	2	0	2	Export	504	Morocco	MAR	899	Areas, nes									05	VEGETABLES AND FRUIT	1	No Quantity							71969			0
S3	2009	2009	2009	2	0	2	Export	498	Rep. of Moldova	MDA	0	World	WLD								06	SUGAR,SUGR.PREPTNS,HONEY	1	No Quantity							35458497			0
S3	2009	2009	2009	2	0	2	Export	498	Rep. of Moldova	MDA	31	Azerbaijan	AZE								06	SUGAR,SUGR.PREPTNS,HONEY	1	No Quantity							10			0
S3	2009	2009	2009	2	0	2	Export	498	Rep. of Moldova	MDA	36	Australia	AUS								06	SUGAR,SUGR.PREPTNS,HONEY	1	No Quantity							5412			0
S3	2009	2009	2009	2	0	2	Export	498	Rep. of Moldova	MDA	70	Bosnia Herzegovina	BIH								06	SUGAR,SUGR.PREPTNS,HONEY	1	No Quantity							348322			0
S3	2009	2009	2009	2	0	2	Export	498	Rep. of Moldova	MDA	100	Bulgaria	BGR								06	SUGAR,SUGR.PREPTNS,HONEY	1	No Quantity							6701			0
S3	2009	2009	2009	2	0	2	Export	498	Rep. of Moldova	MDA	112	Belarus	BLR								06	SUGAR,SUGR.PREPTNS,HONEY	1	No Quantity							9250			0
S3	2009	2009	2009	2	0	2	Export	498	Rep. of Moldova	MDA	124	Canada	CAN								06	SUGAR,SUGR.PREPTNS,HONEY	1	No Quantity							25588			0
S3	2009	2009	2009	2	0	2	Export	498	Rep. of Moldova	MDA	191	Croatia	HRV								06	SUGAR,SUGR.PREPTNS,HONEY	1	No Quantity							83880			0
S3	2009	2009	2009	2	0	2	Export	498	Rep. of Moldova	MDA	196	Cyprus	CYP								06	SUGAR,SUGR.PREPTNS,HONEY	1	No Quantity							1350			0
S3	2009	2009	2009	2	0	2	Export	498	Rep. of Moldova	MDA	203	Czechia	CZE								06	SUGAR,SUGR.PREPTNS,HONEY	1	No Quantity							5067			0
S3	2009	2009	2009	2	0	2	Export	498	Rep. of Moldova	MDA	233	Estonia	EST								06	SUGAR,SUGR.PREPTNS,HONEY	1	No Quantity							143747			0
S3	2009	2009	2009	2	0	2	Export	498	Rep. of Moldova	MDA	268	Georgia	GEO								06	SUGAR,SUGR.PREPTNS,HONEY	1	No Quantity							78213			0
S3	2009	2009	2009	2	0	2	Export	498	Rep. of Moldova	MDA	276	Germany	DEU								06	SUGAR,SUGR.PREPTNS,HONEY	1	No Quantity							567852			0
S3	2009	2009	2009	2	0	2	Export	498	Rep. of Moldova	MDA	300	Greece	GRC								06	SUGAR,SUGR.PREPTNS,HONEY	1	No Quantity							20621			0
S3	2009	2009	2009	2	0	2	Export	498	Rep. of Moldova	MDA	348	Hungary	HUN								06	SUGAR,SUGR.PREPTNS,HONEY	1	No Quantity							14629			0
S3	2009	2009	2009	2	0	2	Export	498	Rep. of Moldova	MDA	376	Israel	ISR								06	SUGAR,SUGR.PREPTNS,HONEY	1	No Quantity							22585			0
S3	2009	2009	2009	2	0	2	Export	498	Rep. of Moldova	MDA	381	Italy	ITA								06	SUGAR,SUGR.PREPTNS,HONEY	1	No Quantity							6186			0
S3	2009	2009	2009	2	0	2	Export	498	Rep. of Moldova	MDA	392	Japan	JPN								06	SUGAR,SUGR.PREPTNS,HONEY	1	No Quantity							676			0
S3	2009	2009	2009	2	0	2	Export	498	Rep. of Moldova	MDA	398	Kazakhstan	KAZ								06	SUGAR,SUGR.PREPTNS,HONEY	1	No Quantity							104121			0
S3	2009	2009	2009	2	0	2	Export	498	Rep. of Moldova	MDA	400	Jordan	JOR								06	SUGAR,SUGR.PREPTNS,HONEY	1	No Quantity							2492			0
S3	2009	2009	2009	2	0	2	Export	498	Rep. of Moldova	MDA	428	Latvia	LVA								06	SUGAR,SUGR.PREPTNS,HONEY	1	No Quantity							274607			0
S3	2009	2009	2009	2	0	2	Export	498	Rep. of Moldova	MDA	430	Liberia	LBR								06	SUGAR,SUGR.PREPTNS,HONEY	1	No Quantity							2717			0
S3	2009	2009	2009	2	0	2	Export	498	Rep. of Moldova	MDA	440	Lithuania	LTU								06	SUGAR,SUGR.PREPTNS,HONEY	1	No Quantity							1551350			0
S3	2009	2009	2009	2	0	2	Export	498	Rep. of Moldova	MDA	642	Romania	ROU								06	SUGAR,SUGR.PREPTNS,HONEY	1	No Quantity							12027864			0
S3	2009	2009	2009	2	0	2	Export	498	Rep. of Moldova	MDA	643	Russian Federation	RUS								06	SUGAR,SUGR.PREPTNS,HONEY	1	No Quantity							19845161			0
S3	2009	2009	2009	2	0	2	Export	498	Rep. of Moldova	MDA	703	Slovakia	SVK								06	SUGAR,SUGR.PREPTNS,HONEY	1	No Quantity							18469			0
S3	2009	2009	2009	2	0	2	Export	498	Rep. of Moldova	MDA	724	Spain	ESP								06	SUGAR,SUGR.PREPTNS,HONEY	1	No Quantity							11537			0
S3	2009	2009	2009	2	0	2	Export	498	Rep. of Moldova	MDA	760	Syria	SYR								06	SUGAR,SUGR.PREPTNS,HONEY	1	No Quantity							61			0
S3	2009	2009	2009	2	0	2	Export	498	Rep. of Moldova	MDA	792	Turkey	TUR								06	SUGAR,SUGR.PREPTNS,HONEY	1	No Quantity							546			0
S3	2009	2009	2009	2	0	2	Export	498	Rep. of Moldova	MDA	804	Ukraine	UKR								06	SUGAR,SUGR.PREPTNS,HONEY	1	No Quantity							114736			0
S3	2009	2009	2009	2	0	2	Export	498	Rep. of Moldova	MDA	842	USA	USA								06	SUGAR,SUGR.PREPTNS,HONEY	1	No Quantity							164747			0
S3	2009	2009	2009	2	0	2	Export	504	Morocco	MAR	0	World	WLD								06	SUGAR,SUGR.PREPTNS,HONEY	1	No Quantity							18220521			0
S3	2009	2009	2009	2	0	2	Export	504	Morocco	MAR	12	Algeria	DZA								06	SUGAR,SUGR.PREPTNS,HONEY	1	No Quantity							1273589			0
S3	2009	2009	2009	2	0	2	Export	504	Morocco	MAR	24	Angola	AGO								06	SUGAR,SUGR.PREPTNS,HONEY	1	No Quantity							258575			0
S3	2009	2009	2009	2	0	2	Export	504	Morocco	MAR	36	Australia	AUS								06	SUGAR,SUGR.PREPTNS,HONEY	1	No Quantity							164792			0
S3	2009	2009	2009	2	0	2	Export	504	Morocco	MAR	56	Belgium	BEL								06	SUGAR,SUGR.PREPTNS,HONEY	1	No Quantity							86442			0
S3	2009	2009	2009	2	0	2	Export	504	Morocco	MAR	72	Botswana	BWA								06	SUGAR,SUGR.PREPTNS,HONEY	1	No Quantity							46737			0
S3	2009	2009	2009	2	0	2	Export	504	Morocco	MAR	120	Cameroon	CMR								06	SUGAR,SUGR.PREPTNS,HONEY	1	No Quantity							223788			0
S3	2009	2009	2009	2	0	2	Export	504	Morocco	MAR	124	Canada	CAN								06	SUGAR,SUGR.PREPTNS,HONEY	1	No Quantity							88697			0
S3	2009	2009	2009	2	0	2	Export	504	Morocco	MAR	178	Congo	COG								06	SUGAR,SUGR.PREPTNS,HONEY	1	No Quantity							524742			0
S3	2009	2009	2009	2	0	2	Export	504	Morocco	MAR	208	Denmark	DNK								06	SUGAR,SUGR.PREPTNS,HONEY	1	No Quantity							95135			0
S3	2009	2009	2009	2	0	2	Export	504	Morocco	MAR	226	Equatorial Guinea	GNQ								06	SUGAR,SUGR.PREPTNS,HONEY	1	No Quantity							9689			0
S3	2009	2009	2009	2	0	2	Export	504	Morocco	MAR	251	France	FRA								06	SUGAR,SUGR.PREPTNS,HONEY	1	No Quantity							1427516			0
S3	2009	2009	2009	2	0	2	Export	504	Morocco	MAR	266	Gabon	GAB								06	SUGAR,SUGR.PREPTNS,HONEY	1	No Quantity							42161			0
S3	2009	2009	2009	2	0	2	Export	504	Morocco	MAR	270	Gambia	GMB								06	SUGAR,SUGR.PREPTNS,HONEY	1	No Quantity							441182			0
S3	2009	2009	2009	2	0	2	Export	504	Morocco	MAR	275	State of Palestine	PSE								06	SUGAR,SUGR.PREPTNS,HONEY	1	No Quantity							19584			0
S3	2009	2009	2009	2	0	2	Export	504	Morocco	MAR	276	Germany	DEU								06	SUGAR,SUGR.PREPTNS,HONEY	1	No Quantity							1548677			0
S3	2009	2009	2009	2	0	2	Export	504	Morocco	MAR	288	Ghana	GHA								06	SUGAR,SUGR.PREPTNS,HONEY	1	No Quantity							1231442			0
S3	2009	2009	2009	2	0	2	Export	504	Morocco	MAR	324	Guinea	GIN								06	SUGAR,SUGR.PREPTNS,HONEY	1	No Quantity							769776			0
S3	2009	2009	2009	2	0	2	Export	504	Morocco	MAR	368	Iraq	IRQ								06	SUGAR,SUGR.PREPTNS,HONEY	1	No Quantity							127954			0
S3	2009	2009	2009	2	0	2	Export	504	Morocco	MAR	372	Ireland	IRL								06	SUGAR,SUGR.PREPTNS,HONEY	1	No Quantity							71659			0
S3	2009	2009	2009	2	0	2	Export	504	Morocco	MAR	381	Italy	ITA								06	SUGAR,SUGR.PREPTNS,HONEY	1	No Quantity							19040			0
S3	2009	2009	2009	2	0	2	Export	504	Morocco	MAR	400	Jordan	JOR								06	SUGAR,SUGR.PREPTNS,HONEY	1	No Quantity							41836			0
S3	2009	2009	2009	2	0	2	Export	504	Morocco	MAR	422	Lebanon	LBN								06	SUGAR,SUGR.PREPTNS,HONEY	1	No Quantity							21108			0
S3	2009	2009	2009	2	0	2	Export	504	Morocco	MAR	434	Libya	LBY								06	SUGAR,SUGR.PREPTNS,HONEY	1	No Quantity							1			0
S3	2009	2009	2009	2	0	2	Export	504	Morocco	MAR	466	Mali	MLI								06	SUGAR,SUGR.PREPTNS,HONEY	1	No Quantity							1041497			0
S3	2009	2009	2009	2	0	2	Export	504	Morocco	MAR	478	Mauritania	MRT								06	SUGAR,SUGR.PREPTNS,HONEY	1	No Quantity							112121			0
S3	2009	2009	2009	2	0	2	Export	504	Morocco	MAR	528	Netherlands	NLD								06	SUGAR,SUGR.PREPTNS,HONEY	1	No Quantity							1084801			0
S3	2009	2009	2009	2	0	2	Export	504	Morocco	MAR	562	Niger	NER								06	SUGAR,SUGR.PREPTNS,HONEY	1	No Quantity							34091			0
S3	2009	2009	2009	2	0	2	Export	504	Morocco	MAR	620	Portugal	PRT								06	SUGAR,SUGR.PREPTNS,HONEY	1	No Quantity							1386011			0
S3	2009	2009	2009	2	0	2	Export	504	Morocco	MAR	624	Guinea-Bissau	GNB								06	SUGAR,SUGR.PREPTNS,HONEY	1	No Quantity							647038			0
S3	2009	2009	2009	2	0	2	Export	504	Morocco	MAR	682	Saudi Arabia	SAU								06	SUGAR,SUGR.PREPTNS,HONEY	1	No Quantity							43130			0
S3	2009	2009	2009	2	0	2	Export	504	Morocco	MAR	686	Senegal	SEN								06	SUGAR,SUGR.PREPTNS,HONEY	1	No Quantity							1901179			0
S3	2009	2009	2009	2	0	2	Export	504	Morocco	MAR	699	India	IND								06	SUGAR,SUGR.PREPTNS,HONEY	1	No Quantity							141			0
S3	2009	2009	2009	2	0	2	Export	504	Morocco	MAR	724	Spain	ESP								06	SUGAR,SUGR.PREPTNS,HONEY	1	No Quantity							1312970			0
S3	2009	2009	2009	2	0	2	Export	504	Morocco	MAR	752	Sweden	SWE								06	SUGAR,SUGR.PREPTNS,HONEY	1	No Quantity							22382			0
S3	2009	2009	2009	2	0	2	Export	504	Morocco	MAR	757	Switzerland	CHE								06	SUGAR,SUGR.PREPTNS,HONEY	1	No Quantity							1			0
S3	2009	2009	2009	2	0	2	Export	504	Morocco	MAR	768	Togo	TGO								06	SUGAR,SUGR.PREPTNS,HONEY	1	No Quantity							95325			0
S3	2009	2009	2009	2	0	2	Export	504	Morocco	MAR	784	United Arab Emirates	ARE								06	SUGAR,SUGR.PREPTNS,HONEY	1	No Quantity							44351			0
S3	2009	2009	2009	2	0	2	Export	504	Morocco	MAR	788	Tunisia	TUN								06	SUGAR,SUGR.PREPTNS,HONEY	1	No Quantity							1197947			0
S3	2009	2009	2009	2	0	2	Export	504	Morocco	MAR	826	United Kingdom	GBR								06	SUGAR,SUGR.PREPTNS,HONEY	1	No Quantity							262839			0
S3	2009	2009	2009	2	0	2	Export	504	Morocco	MAR	837	Bunkers									06	SUGAR,SUGR.PREPTNS,HONEY	1	No Quantity							159780			0
S3	2009	2009	2009	2	0	2	Export	504	Morocco	MAR	842	USA	USA								06	SUGAR,SUGR.PREPTNS,HONEY	1	No Quantity							54780			0
S3	2009	2009	2009	2	0	2	Export	504	Morocco	MAR	887	Yemen	YEM								06	SUGAR,SUGR.PREPTNS,HONEY	1	No Quantity							286017			0
S3	2009	2009	2009	2	0	2	Export	498	Rep. of Moldova	MDA	0	World	WLD								07	COFFEE,TEA,COCOA,SPICES	1	No Quantity							2874460			0
S3	2009	2009	2009	2	0	2	Export	498	Rep. of Moldova	MDA	36	Australia	AUS								07	COFFEE,TEA,COCOA,SPICES	1	No Quantity							88			0
S3	2009	2009	2009	2	0	2	Export	498	Rep. of Moldova	MDA	70	Bosnia Herzegovina	BIH								07	COFFEE,TEA,COCOA,SPICES	1	No Quantity							27328			0
S3	2009	2009	2009	2	0	2	Export	498	Rep. of Moldova	MDA	100	Bulgaria	BGR								07	COFFEE,TEA,COCOA,SPICES	1	No Quantity							55355			0
S3	2009	2009	2009	2	0	2	Export	498	Rep. of Moldova	MDA	112	Belarus	BLR								07	COFFEE,TEA,COCOA,SPICES	1	No Quantity							21950			0
S3	2009	2009	2009	2	0	2	Export	498	Rep. of Moldova	MDA	196	Cyprus	CYP								07	COFFEE,TEA,COCOA,SPICES	1	No Quantity							7291			0
S3	2009	2009	2009	2	0	2	Export	498	Rep. of Moldova	MDA	233	Estonia	EST								07	COFFEE,TEA,COCOA,SPICES	1	No Quantity							38446			0
S3	2009	2009	2009	2	0	2	Export	498	Rep. of Moldova	MDA	268	Georgia	GEO								07	COFFEE,TEA,COCOA,SPICES	1	No Quantity							19969			0
S3	2009	2009	2009	2	0	2	Export	498	Rep. of Moldova	MDA	276	Germany	DEU								07	COFFEE,TEA,COCOA,SPICES	1	No Quantity							2047			0
S3	2009	2009	2009	2	0	2	Export	498	Rep. of Moldova	MDA	300	Greece	GRC								07	COFFEE,TEA,COCOA,SPICES	1	No Quantity							6149			0
S3	2009	2009	2009	2	0	2	Export	498	Rep. of Moldova	MDA	348	Hungary	HUN								07	COFFEE,TEA,COCOA,SPICES	1	No Quantity							248629			0
S3	2009	2009	2009	2	0	2	Export	498	Rep. of Moldova	MDA	376	Israel	ISR								07	COFFEE,TEA,COCOA,SPICES	1	No Quantity							138216			0
S3	2009	2009	2009	2	0	2	Export	498	Rep. of Moldova	MDA	400	Jordan	JOR								07	COFFEE,TEA,COCOA,SPICES	1	No Quantity							3442			0
S3	2009	2009	2009	2	0	2	Export	498	Rep. of Moldova	MDA	428	Latvia	LVA								07	COFFEE,TEA,COCOA,SPICES	1	No Quantity							84136			0
S3	2009	2009	2009	2	0	2	Export	498	Rep. of Moldova	MDA	430	Liberia	LBR								07	COFFEE,TEA,COCOA,SPICES	1	No Quantity							295			0
S3	2009	2009	2009	2	0	2	Export	498	Rep. of Moldova	MDA	440	Lithuania	LTU								07	COFFEE,TEA,COCOA,SPICES	1	No Quantity							27862			0
S3	2009	2009	2009	2	0	2	Export	498	Rep. of Moldova	MDA	470	Malta	MLT								07	COFFEE,TEA,COCOA,SPICES	1	No Quantity							48187			0
S3	2009	2009	2009	2	0	2	Export	498	Rep. of Moldova	MDA	642	Romania	ROU								07	COFFEE,TEA,COCOA,SPICES	1	No Quantity							1696021			0
S3	2009	2009	2009	2	0	2	Export	498	Rep. of Moldova	MDA	643	Russian Federation	RUS								07	COFFEE,TEA,COCOA,SPICES	1	No Quantity							17921			0
S3	2009	2009	2009	2	0	2	Export	498	Rep. of Moldova	MDA	688	Serbia	SRB								07	COFFEE,TEA,COCOA,SPICES	1	No Quantity							32036			0
S3	2009	2009	2009	2	0	2	Export	498	Rep. of Moldova	MDA	703	Slovakia	SVK								07	COFFEE,TEA,COCOA,SPICES	1	No Quantity							117079			0
S3	2009	2009	2009	2	0	2	Export	498	Rep. of Moldova	MDA	724	Spain	ESP								07	COFFEE,TEA,COCOA,SPICES	1	No Quantity							558			0
S3	2009	2009	2009	2	0	2	Export	498	Rep. of Moldova	MDA	736	Fmr Sudan	SDN								07	COFFEE,TEA,COCOA,SPICES	1	No Quantity							384			0
S3	2009	2009	2009	2	0	2	Export	498	Rep. of Moldova	MDA	760	Syria	SYR								07	COFFEE,TEA,COCOA,SPICES	1	No Quantity							4			0
S3	2009	2009	2009	2	0	2	Export	498	Rep. of Moldova	MDA	792	Turkey	TUR								07	COFFEE,TEA,COCOA,SPICES	1	No Quantity							321			0
S3	2009	2009	2009	2	0	2	Export	498	Rep. of Moldova	MDA	804	Ukraine	UKR								07	COFFEE,TEA,COCOA,SPICES	1	No Quantity							274632			0
S3	2009	2009	2009	2	0	2	Export	498	Rep. of Moldova	MDA	818	Egypt	EGY								07	COFFEE,TEA,COCOA,SPICES	1	No Quantity							21			0
S3	2009	2009	2009	2	0	2	Export	498	Rep. of Moldova	MDA	826	United Kingdom	GBR								07	COFFEE,TEA,COCOA,SPICES	1	No Quantity							4161			0
S3	2009	2009	2009	2	0	2	Export	498	Rep. of Moldova	MDA	842	USA	USA								07	COFFEE,TEA,COCOA,SPICES	1	No Quantity							1932			0
S3	2009	2009	2009	2	0	2	Export	504	Morocco	MAR	0	World	WLD								07	COFFEE,TEA,COCOA,SPICES	1	No Quantity							65551310			0
S3	2009	2009	2009	2	0	2	Export	504	Morocco	MAR	12	Algeria	DZA								07	COFFEE,TEA,COCOA,SPICES	1	No Quantity							8271003			0
S3	2009	2009	2009	2	0	2	Export	504	Morocco	MAR	24	Angola	AGO								07	COFFEE,TEA,COCOA,SPICES	1	No Quantity							119132			0
S3	2009	2009	2009	2	0	2	Export	504	Morocco	MAR	36	Australia	AUS								07	COFFEE,TEA,COCOA,SPICES	1	No Quantity							154909			0
S3	2009	2009	2009	2	0	2	Export	504	Morocco	MAR	48	Bahrain	BHR								07	COFFEE,TEA,COCOA,SPICES	1	No Quantity							2114			0
S3	2009	2009	2009	2	0	2	Export	504	Morocco	MAR	56	Belgium	BEL								07	COFFEE,TEA,COCOA,SPICES	1	No Quantity							631792			0
S3	2009	2009	2009	2	0	2	Export	504	Morocco	MAR	76	Brazil	BRA								07	COFFEE,TEA,COCOA,SPICES	1	No Quantity							102398			0
S3	2009	2009	2009	2	0	2	Export	504	Morocco	MAR	120	Cameroon	CMR								07	COFFEE,TEA,COCOA,SPICES	1	No Quantity							116560			0
S3	2009	2009	2009	2	0	2	Export	504	Morocco	MAR	124	Canada	CAN								07	COFFEE,TEA,COCOA,SPICES	1	No Quantity							196620			0
S3	2009	2009	2009	2	0	2	Export	504	Morocco	MAR	144	Sri Lanka	LKA								07	COFFEE,TEA,COCOA,SPICES	1	No Quantity							39364			0
S3	2009	2009	2009	2	0	2	Export	504	Morocco	MAR	156	China	CHN								07	COFFEE,TEA,COCOA,SPICES	1	No Quantity							18232			0
S3	2009	2009	2009	2	0	2	Export	504	Morocco	MAR	178	Congo	COG								07	COFFEE,TEA,COCOA,SPICES	1	No Quantity							582505			0
S3	2009	2009	2009	2	0	2	Export	504	Morocco	MAR	191	Croatia	HRV								07	COFFEE,TEA,COCOA,SPICES	1	No Quantity							604265			0
S3	2009	2009	2009	2	0	2	Export	504	Morocco	MAR	226	Equatorial Guinea	GNQ								07	COFFEE,TEA,COCOA,SPICES	1	No Quantity							35757			0
S3	2009	2009	2009	2	0	2	Export	504	Morocco	MAR	242	Fiji	FJI								07	COFFEE,TEA,COCOA,SPICES	1	No Quantity							16455			0
S3	2009	2009	2009	2	0	2	Export	504	Morocco	MAR	251	France	FRA								07	COFFEE,TEA,COCOA,SPICES	1	No Quantity							5024991			0
S3	2009	2009	2009	2	0	2	Export	504	Morocco	MAR	266	Gabon	GAB								07	COFFEE,TEA,COCOA,SPICES	1	No Quantity							38655			0
S3	2009	2009	2009	2	0	2	Export	504	Morocco	MAR	276	Germany	DEU								07	COFFEE,TEA,COCOA,SPICES	1	No Quantity							710057			0
S3	2009	2009	2009	2	0	2	Export	504	Morocco	MAR	300	Greece	GRC								07	COFFEE,TEA,COCOA,SPICES	1	No Quantity							26188			0
S3	2009	2009	2009	2	0	2	Export	504	Morocco	MAR	324	Guinea	GIN								07	COFFEE,TEA,COCOA,SPICES	1	No Quantity							331759			0
S3	2009	2009	2009	2	0	2	Export	504	Morocco	MAR	348	Hungary	HUN								07	COFFEE,TEA,COCOA,SPICES	1	No Quantity							2427			0
S3	2009	2009	2009	2	0	2	Export	504	Morocco	MAR	372	Ireland	IRL								07	COFFEE,TEA,COCOA,SPICES	1	No Quantity							2966			0
S3	2009	2009	2009	2	0	2	Export	504	Morocco	MAR	381	Italy	ITA								07	COFFEE,TEA,COCOA,SPICES	1	No Quantity							220277			0
S3	2009	2009	2009	2	0	2	Export	504	Morocco	MAR	384	Côte d'Ivoire	CIV								07	COFFEE,TEA,COCOA,SPICES	1	No Quantity							493			0
S3	2009	2009	2009	2	0	2	Export	504	Morocco	MAR	392	Japan	JPN								07	COFFEE,TEA,COCOA,SPICES	1	No Quantity							6101715			0
S3	2009	2009	2009	2	0	2	Export	504	Morocco	MAR	400	Jordan	JOR								07	COFFEE,TEA,COCOA,SPICES	1	No Quantity							4986			0
S3	2009	2009	2009	2	0	2	Export	504	Morocco	MAR	410	Rep. of Korea	KOR								07	COFFEE,TEA,COCOA,SPICES	1	No Quantity							380977			0
S3	2009	2009	2009	2	0	2	Export	504	Morocco	MAR	414	Kuwait	KWT								07	COFFEE,TEA,COCOA,SPICES	1	No Quantity							59524			0
S3	2009	2009	2009	2	0	2	Export	504	Morocco	MAR	422	Lebanon	LBN								07	COFFEE,TEA,COCOA,SPICES	1	No Quantity							9533			0
S3	2009	2009	2009	2	0	2	Export	504	Morocco	MAR	434	Libya	LBY								07	COFFEE,TEA,COCOA,SPICES	1	No Quantity							3786541			0
S3	2009	2009	2009	2	0	2	Export	504	Morocco	MAR	458	Malaysia	MYS								07	COFFEE,TEA,COCOA,SPICES	1	No Quantity							27064			0
S3	2009	2009	2009	2	0	2	Export	504	Morocco	MAR	466	Mali	MLI								07	COFFEE,TEA,COCOA,SPICES	1	No Quantity							301100			0
S3	2009	2009	2009	2	0	2	Export	504	Morocco	MAR	470	Malta	MLT								07	COFFEE,TEA,COCOA,SPICES	1	No Quantity							472353			0
S3	2009	2009	2009	2	0	2	Export	504	Morocco	MAR	478	Mauritania	MRT								07	COFFEE,TEA,COCOA,SPICES	1	No Quantity							176168			0
S3	2009	2009	2009	2	0	2	Export	504	Morocco	MAR	484	Mexico	MEX								07	COFFEE,TEA,COCOA,SPICES	1	No Quantity							65308			0
S3	2009	2009	2009	2	0	2	Export	504	Morocco	MAR	490	Other Asia, nes									07	COFFEE,TEA,COCOA,SPICES	1	No Quantity							16454			0
S3	2009	2009	2009	2	0	2	Export	504	Morocco	MAR	512	Oman	OMN								07	COFFEE,TEA,COCOA,SPICES	1	No Quantity							1452			0
S3	2009	2009	2009	2	0	2	Export	504	Morocco	MAR	528	Netherlands	NLD								07	COFFEE,TEA,COCOA,SPICES	1	No Quantity							858267			0
S3	2009	2009	2009	2	0	2	Export	504	Morocco	MAR	562	Niger	NER								07	COFFEE,TEA,COCOA,SPICES	1	No Quantity							12953			0
S3	2009	2009	2009	2	0	2	Export	504	Morocco	MAR	566	Nigeria	NGA								07	COFFEE,TEA,COCOA,SPICES	1	No Quantity							627689			0
S3	2009	2009	2009	2	0	2	Export	504	Morocco	MAR	616	Poland	POL								07	COFFEE,TEA,COCOA,SPICES	1	No Quantity							6834			0
S3	2009	2009	2009	2	0	2	Export	504	Morocco	MAR	620	Portugal	PRT								07	COFFEE,TEA,COCOA,SPICES	1	No Quantity							32923			0
S3	2009	2009	2009	2	0	2	Export	504	Morocco	MAR	624	Guinea-Bissau	GNB								07	COFFEE,TEA,COCOA,SPICES	1	No Quantity							154109			0
S3	2009	2009	2009	2	0	2	Export	504	Morocco	MAR	634	Qatar	QAT								07	COFFEE,TEA,COCOA,SPICES	1	No Quantity							11063			0
S3	2009	2009	2009	2	0	2	Export	504	Morocco	MAR	682	Saudi Arabia	SAU								07	COFFEE,TEA,COCOA,SPICES	1	No Quantity							117560			0
S3	2009	2009	2009	2	0	2	Export	504	Morocco	MAR	686	Senegal	SEN								07	COFFEE,TEA,COCOA,SPICES	1	No Quantity							221493			0
S3	2009	2009	2009	2	0	2	Export	504	Morocco	MAR	688	Serbia	SRB								07	COFFEE,TEA,COCOA,SPICES	1	No Quantity							358267			0
S3	2009	2009	2009	2	0	2	Export	504	Morocco	MAR	699	India	IND								07	COFFEE,TEA,COCOA,SPICES	1	No Quantity							57342			0
S3	2009	2009	2009	2	0	2	Export	504	Morocco	MAR	702	Singapore	SGP								07	COFFEE,TEA,COCOA,SPICES	1	No Quantity							730237			0
S3	2009	2009	2009	2	0	2	Export	504	Morocco	MAR	703	Slovakia	SVK								07	COFFEE,TEA,COCOA,SPICES	1	No Quantity							68163			0
S3	2009	2009	2009	2	0	2	Export	504	Morocco	MAR	704	Viet Nam	VNM								07	COFFEE,TEA,COCOA,SPICES	1	No Quantity							31520			0
S3	2009	2009	2009	2	0	2	Export	504	Morocco	MAR	710	South Africa	ZAF								07	COFFEE,TEA,COCOA,SPICES	1	No Quantity							164054			0
S3	2009	2009	2009	2	0	2	Export	504	Morocco	MAR	724	Spain	ESP								07	COFFEE,TEA,COCOA,SPICES	1	No Quantity							3422617			0
S3	2009	2009	2009	2	0	2	Export	504	Morocco	MAR	757	Switzerland	CHE								07	COFFEE,TEA,COCOA,SPICES	1	No Quantity							2090642			0
S3	2009	2009	2009	2	0	2	Export	504	Morocco	MAR	768	Togo	TGO								07	COFFEE,TEA,COCOA,SPICES	1	No Quantity							138401			0
S3	2009	2009	2009	2	0	2	Export	504	Morocco	MAR	784	United Arab Emirates	ARE								07	COFFEE,TEA,COCOA,SPICES	1	No Quantity							1815853			0
S3	2009	2009	2009	2	0	2	Export	504	Morocco	MAR	788	Tunisia	TUN								07	COFFEE,TEA,COCOA,SPICES	1	No Quantity							10168358			0
S3	2009	2009	2009	2	0	2	Export	504	Morocco	MAR	792	Turkey	TUR								07	COFFEE,TEA,COCOA,SPICES	1	No Quantity							716000			0
S3	2009	2009	2009	2	0	2	Export	504	Morocco	MAR	795	Turkmenistan	TKM								07	COFFEE,TEA,COCOA,SPICES	1	No Quantity							113035			0
S3	2009	2009	2009	2	0	2	Export	504	Morocco	MAR	818	Egypt	EGY								07	COFFEE,TEA,COCOA,SPICES	1	No Quantity							7938971			0
S3	2009	2009	2009	2	0	2	Export	504	Morocco	MAR	826	United Kingdom	GBR								07	COFFEE,TEA,COCOA,SPICES	1	No Quantity							134804			0
S3	2009	2009	2009	2	0	2	Export	504	Morocco	MAR	837	Bunkers									07	COFFEE,TEA,COCOA,SPICES	1	No Quantity							2045347			0
S3	2009	2009	2009	2	0	2	Export	504	Morocco	MAR	842	USA	USA								07	COFFEE,TEA,COCOA,SPICES	1	No Quantity							4799247			0
S3	2009	2009	2009	2	0	2	Export	504	Morocco	MAR	860	Uzbekistan	UZB								07	COFFEE,TEA,COCOA,SPICES	1	No Quantity							57490			0
S3	2009	2009	2009	2	0	2	Export	504	Morocco	MAR	887	Yemen	YEM								07	COFFEE,TEA,COCOA,SPICES	1	No Quantity							5979			0
S3	2009	2009	2009	2	0	2	Export	498	Rep. of Moldova	MDA	0	World	WLD								08	ANIMAL FEED STUFF	1	No Quantity							8759765			0
S3	2009	2009	2009	2	0	2	Export	498	Rep. of Moldova	MDA	100	Bulgaria	BGR								08	ANIMAL FEED STUFF	1	No Quantity							19000			0
S3	2009	2009	2009	2	0	2	Export	498	Rep. of Moldova	MDA	112	Belarus	BLR								08	ANIMAL FEED STUFF	1	No Quantity							4552824			0
S3	2009	2009	2009	2	0	2	Export	498	Rep. of Moldova	MDA	203	Czechia	CZE								08	ANIMAL FEED STUFF	1	No Quantity							1952			0
S3	2009	2009	2009	2	0	2	Export	498	Rep. of Moldova	MDA	233	Estonia	EST								08	ANIMAL FEED STUFF	1	No Quantity							68834			0
S3	2009	2009	2009	2	0	2	Export	498	Rep. of Moldova	MDA	276	Germany	DEU								08	ANIMAL FEED STUFF	1	No Quantity							142978			0
S3	2009	2009	2009	2	0	2	Export	498	Rep. of Moldova	MDA	381	Italy	ITA								08	ANIMAL FEED STUFF	1	No Quantity							97026			0
S3	2009	2009	2009	2	0	2	Export	498	Rep. of Moldova	MDA	400	Jordan	JOR								08	ANIMAL FEED STUFF	1	No Quantity							480			0
S3	2009	2009	2009	2	0	2	Export	498	Rep. of Moldova	MDA	428	Latvia	LVA								08	ANIMAL FEED STUFF	1	No Quantity							1511			0
S3	2009	2009	2009	2	0	2	Export	498	Rep. of Moldova	MDA	440	Lithuania	LTU								08	ANIMAL FEED STUFF	1	No Quantity							513078			0
S3	2009	2009	2009	2	0	2	Export	498	Rep. of Moldova	MDA	616	Poland	POL								08	ANIMAL FEED STUFF	1	No Quantity							184891			0
S3	2009	2009	2009	2	0	2	Export	498	Rep. of Moldova	MDA	642	Romania	ROU								08	ANIMAL FEED STUFF	1	No Quantity							384437			0
S3	2009	2009	2009	2	0	2	Export	498	Rep. of Moldova	MDA	688	Serbia	SRB								08	ANIMAL FEED STUFF	1	No Quantity							74902			0
S3	2009	2009	2009	2	0	2	Export	498	Rep. of Moldova	MDA	760	Syria	SYR								08	ANIMAL FEED STUFF	1	No Quantity							2933			0
S3	2009	2009	2009	2	0	2	Export	498	Rep. of Moldova	MDA	804	Ukraine	UKR								08	ANIMAL FEED STUFF	1	No Quantity							2703814			0
S3	2009	2009	2009	2	0	2	Export	498	Rep. of Moldova	MDA	807	North Macedonia	MKD								08	ANIMAL FEED STUFF	1	No Quantity							11105			0
S3	2009	2009	2009	2	0	2	Export	504	Morocco	MAR	0	World	WLD								08	ANIMAL FEED STUFF	1	No Quantity							93404181			0
S3	2009	2009	2009	2	0	2	Export	504	Morocco	MAR	56	Belgium	BEL								08	ANIMAL FEED STUFF	1	No Quantity							117537			0
S3	2009	2009	2009	2	0	2	Export	504	Morocco	MAR	112	Belarus	BLR								08	ANIMAL FEED STUFF	1	No Quantity							730088			0
S3	2009	2009	2009	2	0	2	Export	504	Morocco	MAR	120	Cameroon	CMR								08	ANIMAL FEED STUFF	1	No Quantity							1122002			0
S3	2009	2009	2009	2	0	2	Export	504	Morocco	MAR	178	Congo	COG								08	ANIMAL FEED STUFF	1	No Quantity							9735			0
S3	2009	2009	2009	2	0	2	Export	504	Morocco	MAR	208	Denmark	DNK								08	ANIMAL FEED STUFF	1	No Quantity							6211212			0
S3	2009	2009	2009	2	0	2	Export	504	Morocco	MAR	226	Equatorial Guinea	GNQ								08	ANIMAL FEED STUFF	1	No Quantity							9684			0
S3	2009	2009	2009	2	0	2	Export	504	Morocco	MAR	233	Estonia	EST								08	ANIMAL FEED STUFF	1	No Quantity							36755			0
S3	2009	2009	2009	2	0	2	Export	504	Morocco	MAR	251	France	FRA								08	ANIMAL FEED STUFF	1	No Quantity							68128			0
S3	2009	2009	2009	2	0	2	Export	504	Morocco	MAR	276	Germany	DEU								08	ANIMAL FEED STUFF	1	No Quantity							15145994			0
S3	2009	2009	2009	2	0	2	Export	504	Morocco	MAR	360	Indonesia	IDN								08	ANIMAL FEED STUFF	1	No Quantity							156572			0
S3	2009	2009	2009	2	0	2	Export	504	Morocco	MAR	384	Côte d'Ivoire	CIV								08	ANIMAL FEED STUFF	1	No Quantity							2191343			0
S3	2009	2009	2009	2	0	2	Export	504	Morocco	MAR	392	Japan	JPN								08	ANIMAL FEED STUFF	1	No Quantity							2168865			0
S3	2009	2009	2009	2	0	2	Export	504	Morocco	MAR	428	Latvia	LVA								08	ANIMAL FEED STUFF	1	No Quantity							19355966			0
S3	2009	2009	2009	2	0	2	Export	504	Morocco	MAR	440	Lithuania	LTU								08	ANIMAL FEED STUFF	1	No Quantity							667539			0
S3	2009	2009	2009	2	0	2	Export	504	Morocco	MAR	478	Mauritania	MRT								08	ANIMAL FEED STUFF	1	No Quantity							438653			0
S3	2009	2009	2009	2	0	2	Export	504	Morocco	MAR	490	Other Asia, nes									08	ANIMAL FEED STUFF	1	No Quantity							361298			0
S3	2009	2009	2009	2	0	2	Export	504	Morocco	MAR	528	Netherlands	NLD								08	ANIMAL FEED STUFF	1	No Quantity							72675			0
S3	2009	2009	2009	2	0	2	Export	504	Morocco	MAR	579	Norway	NOR								08	ANIMAL FEED STUFF	1	No Quantity							1517909			0
S3	2009	2009	2009	2	0	2	Export	504	Morocco	MAR	643	Russian Federation	RUS								08	ANIMAL FEED STUFF	1	No Quantity							33003331			0
S3	2009	2009	2009	2	0	2	Export	504	Morocco	MAR	682	Saudi Arabia	SAU								08	ANIMAL FEED STUFF	1	No Quantity							56			0
S3	2009	2009	2009	2	0	2	Export	504	Morocco	MAR	686	Senegal	SEN								08	ANIMAL FEED STUFF	1	No Quantity							95016			0
S3	2009	2009	2009	2	0	2	Export	504	Morocco	MAR	688	Serbia	SRB								08	ANIMAL FEED STUFF	1	No Quantity							124503			0
S3	2009	2009	2009	2	0	2	Export	504	Morocco	MAR	724	Spain	ESP								08	ANIMAL FEED STUFF	1	No Quantity							1574522			0
S3	2009	2009	2009	2	0	2	Export	504	Morocco	MAR	792	Turkey	TUR								08	ANIMAL FEED STUFF	1	No Quantity							4368131			0
S3	2009	2009	2009	2	0	2	Export	504	Morocco	MAR	818	Egypt	EGY								08	ANIMAL FEED STUFF	1	No Quantity							3856599			0
S3	2009	2009	2009	2	0	2	Export	504	Morocco	MAR	854	Burkina Faso	BFA								08	ANIMAL FEED STUFF	1	No Quantity							69			0
S3	2009	2009	2009	2	0	2	Export	498	Rep. of Moldova	MDA	0	World	WLD								09	MISC.EDIBLE PRODUCTS ETC	1	No Quantity							1284395			0
S3	2009	2009	2009	2	0	2	Export	498	Rep. of Moldova	MDA	31	Azerbaijan	AZE								09	MISC.EDIBLE PRODUCTS ETC	1	No Quantity							4047			0
S3	2009	2009	2009	2	0	2	Export	498	Rep. of Moldova	MDA	36	Australia	AUS								09	MISC.EDIBLE PRODUCTS ETC	1	No Quantity							72			0
S3	2009	2009	2009	2	0	2	Export	498	Rep. of Moldova	MDA	100	Bulgaria	BGR								09	MISC.EDIBLE PRODUCTS ETC	1	No Quantity							19778			0
S3	2009	2009	2009	2	0	2	Export	498	Rep. of Moldova	MDA	112	Belarus	BLR								09	MISC.EDIBLE PRODUCTS ETC	1	No Quantity							378488			0
S3	2009	2009	2009	2	0	2	Export	498	Rep. of Moldova	MDA	124	Canada	CAN								09	MISC.EDIBLE PRODUCTS ETC	1	No Quantity							2098			0
S3	2009	2009	2009	2	0	2	Export	498	Rep. of Moldova	MDA	268	Georgia	GEO								09	MISC.EDIBLE PRODUCTS ETC	1	No Quantity							12000			0
S3	2009	2009	2009	2	0	2	Export	498	Rep. of Moldova	MDA	276	Germany	DEU								09	MISC.EDIBLE PRODUCTS ETC	1	No Quantity							27331			0
S3	2009	2009	2009	2	0	2	Export	498	Rep. of Moldova	MDA	300	Greece	GRC								09	MISC.EDIBLE PRODUCTS ETC	1	No Quantity							4158			0
S3	2009	2009	2009	2	0	2	Export	498	Rep. of Moldova	MDA	381	Italy	ITA								09	MISC.EDIBLE PRODUCTS ETC	1	No Quantity							1266			0
S3	2009	2009	2009	2	0	2	Export	498	Rep. of Moldova	MDA	398	Kazakhstan	KAZ								09	MISC.EDIBLE PRODUCTS ETC	1	No Quantity							165261			0
S3	2009	2009	2009	2	0	2	Export	498	Rep. of Moldova	MDA	400	Jordan	JOR								09	MISC.EDIBLE PRODUCTS ETC	1	No Quantity							238			0
S3	2009	2009	2009	2	0	2	Export	498	Rep. of Moldova	MDA	417	Kyrgyzstan	KGZ								09	MISC.EDIBLE PRODUCTS ETC	1	No Quantity							4549			0
S3	2009	2009	2009	2	0	2	Export	498	Rep. of Moldova	MDA	440	Lithuania	LTU								09	MISC.EDIBLE PRODUCTS ETC	1	No Quantity							26844			0
S3	2009	2009	2009	2	0	2	Export	498	Rep. of Moldova	MDA	642	Romania	ROU								09	MISC.EDIBLE PRODUCTS ETC	1	No Quantity							264300			0
S3	2009	2009	2009	2	0	2	Export	498	Rep. of Moldova	MDA	643	Russian Federation	RUS								09	MISC.EDIBLE PRODUCTS ETC	1	No Quantity							196746			0
S3	2009	2009	2009	2	0	2	Export	498	Rep. of Moldova	MDA	724	Spain	ESP								09	MISC.EDIBLE PRODUCTS ETC	1	No Quantity							1546			0
S3	2009	2009	2009	2	0	2	Export	498	Rep. of Moldova	MDA	792	Turkey	TUR								09	MISC.EDIBLE PRODUCTS ETC	1	No Quantity							1258			0
S3	2009	2009	2009	2	0	2	Export	498	Rep. of Moldova	MDA	804	Ukraine	UKR								09	MISC.EDIBLE PRODUCTS ETC	1	No Quantity							168765			0
S3	2009	2009	2009	2	0	2	Export	498	Rep. of Moldova	MDA	842	USA	USA								09	MISC.EDIBLE PRODUCTS ETC	1	No Quantity							5650			0
S3	2009	2009	2009	2	0	2	Export	504	Morocco	MAR	0	World	WLD								09	MISC.EDIBLE PRODUCTS ETC	1	No Quantity							46744212			0
S3	2009	2009	2009	2	0	2	Export	504	Morocco	MAR	12	Algeria	DZA								09	MISC.EDIBLE PRODUCTS ETC	1	No Quantity							4768780			0
S3	2009	2009	2009	2	0	2	Export	504	Morocco	MAR	24	Angola	AGO								09	MISC.EDIBLE PRODUCTS ETC	1	No Quantity							136816			0
S3	2009	2009	2009	2	0	2	Export	504	Morocco	MAR	36	Australia	AUS								09	MISC.EDIBLE PRODUCTS ETC	1	No Quantity							19801			0
S3	2009	2009	2009	2	0	2	Export	504	Morocco	MAR	56	Belgium	BEL								09	MISC.EDIBLE PRODUCTS ETC	1	No Quantity							2253617			0
S3	2009	2009	2009	2	0	2	Export	504	Morocco	MAR	76	Brazil	BRA								09	MISC.EDIBLE PRODUCTS ETC	1	No Quantity							25118			0
S3	2009	2009	2009	2	0	2	Export	504	Morocco	MAR	100	Bulgaria	BGR								09	MISC.EDIBLE PRODUCTS ETC	1	No Quantity							56535			0
S3	2009	2009	2009	2	0	2	Export	504	Morocco	MAR	120	Cameroon	CMR								09	MISC.EDIBLE PRODUCTS ETC	1	No Quantity							294295			0
S3	2009	2009	2009	2	0	2	Export	504	Morocco	MAR	124	Canada	CAN								09	MISC.EDIBLE PRODUCTS ETC	1	No Quantity							223260			0
S3	2009	2009	2009	2	0	2	Export	504	Morocco	MAR	174	Comoros	COM								09	MISC.EDIBLE PRODUCTS ETC	1	No Quantity							43133			0
S3	2009	2009	2009	2	0	2	Export	504	Morocco	MAR	178	Congo	COG								09	MISC.EDIBLE PRODUCTS ETC	1	No Quantity							422762			0
S3	2009	2009	2009	2	0	2	Export	504	Morocco	MAR	180	Dem. Rep. of the Congo	COD								09	MISC.EDIBLE PRODUCTS ETC	1	No Quantity							37138			0
S3	2009	2009	2009	2	0	2	Export	504	Morocco	MAR	203	Czechia	CZE								09	MISC.EDIBLE PRODUCTS ETC	1	No Quantity							184990			0
S3	2009	2009	2009	2	0	2	Export	504	Morocco	MAR	204	Benin	BEN								09	MISC.EDIBLE PRODUCTS ETC	1	No Quantity							63518			0
S3	2009	2009	2009	2	0	2	Export	504	Morocco	MAR	208	Denmark	DNK								09	MISC.EDIBLE PRODUCTS ETC	1	No Quantity							50312			0
S3	2009	2009	2009	2	0	2	Export	504	Morocco	MAR	226	Equatorial Guinea	GNQ								09	MISC.EDIBLE PRODUCTS ETC	1	No Quantity							175811			0
S3	2009	2009	2009	2	0	2	Export	504	Morocco	MAR	251	France	FRA								09	MISC.EDIBLE PRODUCTS ETC	1	No Quantity							10111438			0
S3	2009	2009	2009	2	0	2	Export	504	Morocco	MAR	266	Gabon	GAB								09	MISC.EDIBLE PRODUCTS ETC	1	No Quantity							247162			0
S3	2009	2009	2009	2	0	2	Export	504	Morocco	MAR	270	Gambia	GMB								09	MISC.EDIBLE PRODUCTS ETC	1	No Quantity							56961			0
S3	2009	2009	2009	2	0	2	Export	504	Morocco	MAR	276	Germany	DEU								09	MISC.EDIBLE PRODUCTS ETC	1	No Quantity							8561502			0
S3	2009	2009	2009	2	0	2	Export	504	Morocco	MAR	324	Guinea	GIN								09	MISC.EDIBLE PRODUCTS ETC	1	No Quantity							466144			0
S3	2009	2009	2009	2	0	2	Export	504	Morocco	MAR	372	Ireland	IRL								09	MISC.EDIBLE PRODUCTS ETC	1	No Quantity							1007			0
S3	2009	2009	2009	2	0	2	Export	504	Morocco	MAR	381	Italy	ITA								09	MISC.EDIBLE PRODUCTS ETC	1	No Quantity							171333			0
S3	2009	2009	2009	2	0	2	Export	504	Morocco	MAR	384	Côte d'Ivoire	CIV								09	MISC.EDIBLE PRODUCTS ETC	1	No Quantity							440811			0
S3	2009	2009	2009	2	0	2	Export	504	Morocco	MAR	392	Japan	JPN								09	MISC.EDIBLE PRODUCTS ETC	1	No Quantity							7499			0
S3	2009	2009	2009	2	0	2	Export	504	Morocco	MAR	400	Jordan	JOR								09	MISC.EDIBLE PRODUCTS ETC	1	No Quantity							412034			0
S3	2009	2009	2009	2	0	2	Export	504	Morocco	MAR	414	Kuwait	KWT								09	MISC.EDIBLE PRODUCTS ETC	1	No Quantity							39797			0
S3	2009	2009	2009	2	0	2	Export	504	Morocco	MAR	422	Lebanon	LBN								09	MISC.EDIBLE PRODUCTS ETC	1	No Quantity							38729			0
S3	2009	2009	2009	2	0	2	Export	504	Morocco	MAR	434	Libya	LBY								09	MISC.EDIBLE PRODUCTS ETC	1	No Quantity							49240			0
S3	2009	2009	2009	2	0	2	Export	504	Morocco	MAR	450	Madagascar	MDG								09	MISC.EDIBLE PRODUCTS ETC	1	No Quantity							70313			0
S3	2009	2009	2009	2	0	2	Export	504	Morocco	MAR	466	Mali	MLI								09	MISC.EDIBLE PRODUCTS ETC	1	No Quantity							82611			0
S3	2009	2009	2009	2	0	2	Export	504	Morocco	MAR	478	Mauritania	MRT								09	MISC.EDIBLE PRODUCTS ETC	1	No Quantity							857806			0
S3	2009	2009	2009	2	0	2	Export	504	Morocco	MAR	480	Mauritius	MUS								09	MISC.EDIBLE PRODUCTS ETC	1	No Quantity							181072			0
S3	2009	2009	2009	2	0	2	Export	504	Morocco	MAR	508	Mozambique	MOZ								09	MISC.EDIBLE PRODUCTS ETC	1	No Quantity							173784			0
S3	2009	2009	2009	2	0	2	Export	504	Morocco	MAR	512	Oman	OMN								09	MISC.EDIBLE PRODUCTS ETC	1	No Quantity							1272			0
S3	2009	2009	2009	2	0	2	Export	504	Morocco	MAR	528	Netherlands	NLD								09	MISC.EDIBLE PRODUCTS ETC	1	No Quantity							851621			0
S3	2009	2009	2009	2	0	2	Export	504	Morocco	MAR	562	Niger	NER								09	MISC.EDIBLE PRODUCTS ETC	1	No Quantity							55705			0
S3	2009	2009	2009	2	0	2	Export	504	Morocco	MAR	566	Nigeria	NGA								09	MISC.EDIBLE PRODUCTS ETC	1	No Quantity							16394			0
S3	2009	2009	2009	2	0	2	Export	504	Morocco	MAR	586	Pakistan	PAK								09	MISC.EDIBLE PRODUCTS ETC	1	No Quantity							22390			0
S3	2009	2009	2009	2	0	2	Export	504	Morocco	MAR	624	Guinea-Bissau	GNB								09	MISC.EDIBLE PRODUCTS ETC	1	No Quantity							45034			0
S3	2009	2009	2009	2	0	2	Export	504	Morocco	MAR	682	Saudi Arabia	SAU								09	MISC.EDIBLE PRODUCTS ETC	1	No Quantity							287101			0
S3	2009	2009	2009	2	0	2	Export	504	Morocco	MAR	686	Senegal	SEN								09	MISC.EDIBLE PRODUCTS ETC	1	No Quantity							2511643			0
S3	2009	2009	2009	2	0	2	Export	504	Morocco	MAR	702	Singapore	SGP								09	MISC.EDIBLE PRODUCTS ETC	1	No Quantity							87376			0
S3	2009	2009	2009	2	0	2	Export	504	Morocco	MAR	703	Slovakia	SVK								09	MISC.EDIBLE PRODUCTS ETC	1	No Quantity							85651			0
S3	2009	2009	2009	2	0	2	Export	504	Morocco	MAR	704	Viet Nam	VNM								09	MISC.EDIBLE PRODUCTS ETC	1	No Quantity							96885			0
S3	2009	2009	2009	2	0	2	Export	504	Morocco	MAR	710	South Africa	ZAF								09	MISC.EDIBLE PRODUCTS ETC	1	No Quantity							1180171			0
S3	2009	2009	2009	2	0	2	Export	504	Morocco	MAR	724	Spain	ESP								09	MISC.EDIBLE PRODUCTS ETC	1	No Quantity							649830			0
S3	2009	2009	2009	2	0	2	Export	504	Morocco	MAR	757	Switzerland	CHE								09	MISC.EDIBLE PRODUCTS ETC	1	No Quantity							327306			0
S3	2009	2009	2009	2	0	2	Export	504	Morocco	MAR	764	Thailand	THA								09	MISC.EDIBLE PRODUCTS ETC	1	No Quantity							48841			0
S3	2009	2009	2009	2	0	2	Export	504	Morocco	MAR	768	Togo	TGO								09	MISC.EDIBLE PRODUCTS ETC	1	No Quantity							182368			0
S3	2009	2009	2009	2	0	2	Export	504	Morocco	MAR	784	United Arab Emirates	ARE								09	MISC.EDIBLE PRODUCTS ETC	1	No Quantity							447934			0
S3	2009	2009	2009	2	0	2	Export	504	Morocco	MAR	788	Tunisia	TUN								09	MISC.EDIBLE PRODUCTS ETC	1	No Quantity							3617736			0
S3	2009	2009	2009	2	0	2	Export	504	Morocco	MAR	818	Egypt	EGY								09	MISC.EDIBLE PRODUCTS ETC	1	No Quantity							969080			0
S3	2009	2009	2009	2	0	2	Export	504	Morocco	MAR	826	United Kingdom	GBR								09	MISC.EDIBLE PRODUCTS ETC	1	No Quantity							86650			0
S3	2009	2009	2009	2	0	2	Export	504	Morocco	MAR	837	Bunkers									09	MISC.EDIBLE PRODUCTS ETC	1	No Quantity							1162955			0
S3	2009	2009	2009	2	0	2	Export	504	Morocco	MAR	842	USA	USA								09	MISC.EDIBLE PRODUCTS ETC	1	No Quantity							2787745			0
S3	2009	2009	2009	2	0	2	Export	504	Morocco	MAR	854	Burkina Faso	BFA								09	MISC.EDIBLE PRODUCTS ETC	1	No Quantity							476541			0
S3	2009	2009	2009	2	0	2	Export	504	Morocco	MAR	887	Yemen	YEM								09	MISC.EDIBLE PRODUCTS ETC	1	No Quantity							20854			0
S3	2009	2009	2009	2	0	2	Export	498	Rep. of Moldova	MDA	0	World	WLD								11	BEVERAGES	1	No Quantity							158502653			0
S3	2009	2009	2009	2	0	2	Export	498	Rep. of Moldova	MDA	31	Azerbaijan	AZE								11	BEVERAGES	1	No Quantity							161246			0
S3	2009	2009	2009	2	0	2	Export	498	Rep. of Moldova	MDA	36	Australia	AUS								11	BEVERAGES	1	No Quantity							76019			0
S3	2009	2009	2009	2	0	2	Export	498	Rep. of Moldova	MDA	56	Belgium	BEL								11	BEVERAGES	1	No Quantity							175212			0
S3	2009	2009	2009	2	0	2	Export	498	Rep. of Moldova	MDA	70	Bosnia Herzegovina	BIH								11	BEVERAGES	1	No Quantity							38139			0
S3	2009	2009	2009	2	0	2	Export	498	Rep. of Moldova	MDA	100	Bulgaria	BGR								11	BEVERAGES	1	No Quantity							41146			0
S3	2009	2009	2009	2	0	2	Export	498	Rep. of Moldova	MDA	112	Belarus	BLR								11	BEVERAGES	1	No Quantity							44068859			0
S3	2009	2009	2009	2	0	2	Export	498	Rep. of Moldova	MDA	124	Canada	CAN								11	BEVERAGES	1	No Quantity							88551			0
S3	2009	2009	2009	2	0	2	Export	498	Rep. of Moldova	MDA	156	China	CHN								11	BEVERAGES	1	No Quantity							387388			0
S3	2009	2009	2009	2	0	2	Export	498	Rep. of Moldova	MDA	191	Croatia	HRV								11	BEVERAGES	1	No Quantity							16858			0
S3	2009	2009	2009	2	0	2	Export	498	Rep. of Moldova	MDA	196	Cyprus	CYP								11	BEVERAGES	1	No Quantity							151555			0
S3	2009	2009	2009	2	0	2	Export	498	Rep. of Moldova	MDA	203	Czechia	CZE								11	BEVERAGES	1	No Quantity							3492020			0
S3	2009	2009	2009	2	0	2	Export	498	Rep. of Moldova	MDA	208	Denmark	DNK								11	BEVERAGES	1	No Quantity							125799			0
S3	2009	2009	2009	2	0	2	Export	498	Rep. of Moldova	MDA	233	Estonia	EST								11	BEVERAGES	1	No Quantity							560606			0
S3	2009	2009	2009	2	0	2	Export	498	Rep. of Moldova	MDA	251	France	FRA								11	BEVERAGES	1	No Quantity							206			0
S3	2009	2009	2009	2	0	2	Export	498	Rep. of Moldova	MDA	268	Georgia	GEO								11	BEVERAGES	1	No Quantity							3673336			0
S3	2009	2009	2009	2	0	2	Export	498	Rep. of Moldova	MDA	276	Germany	DEU								11	BEVERAGES	1	No Quantity							3625313			0
S3	2009	2009	2009	2	0	2	Export	498	Rep. of Moldova	MDA	288	Ghana	GHA								11	BEVERAGES	1	No Quantity							94514			0
S3	2009	2009	2009	2	0	2	Export	498	Rep. of Moldova	MDA	300	Greece	GRC								11	BEVERAGES	1	No Quantity							243474			0
S3	2009	2009	2009	2	0	2	Export	498	Rep. of Moldova	MDA	344	China, Hong Kong SAR	HKG								11	BEVERAGES	1	No Quantity							2163			0
S3	2009	2009	2009	2	0	2	Export	498	Rep. of Moldova	MDA	368	Iraq	IRQ								11	BEVERAGES	1	No Quantity							13590			0
S3	2009	2009	2009	2	0	2	Export	498	Rep. of Moldova	MDA	372	Ireland	IRL								11	BEVERAGES	1	No Quantity							37269			0
S3	2009	2009	2009	2	0	2	Export	498	Rep. of Moldova	MDA	376	Israel	ISR								11	BEVERAGES	1	No Quantity							465025			0
S3	2009	2009	2009	2	0	2	Export	498	Rep. of Moldova	MDA	381	Italy	ITA								11	BEVERAGES	1	No Quantity							64387			0
S3	2009	2009	2009	2	0	2	Export	498	Rep. of Moldova	MDA	392	Japan	JPN								11	BEVERAGES	1	No Quantity							52993			0
S3	2009	2009	2009	2	0	2	Export	498	Rep. of Moldova	MDA	398	Kazakhstan	KAZ								11	BEVERAGES	1	No Quantity							15171261			0
S3	2009	2009	2009	2	0	2	Export	498	Rep. of Moldova	MDA	400	Jordan	JOR								11	BEVERAGES	1	No Quantity							670			0
S3	2009	2009	2009	2	0	2	Export	498	Rep. of Moldova	MDA	410	Rep. of Korea	KOR								11	BEVERAGES	1	No Quantity							14720			0
S3	2009	2009	2009	2	0	2	Export	498	Rep. of Moldova	MDA	417	Kyrgyzstan	KGZ								11	BEVERAGES	1	No Quantity							1993612			0
S3	2009	2009	2009	2	0	2	Export	498	Rep. of Moldova	MDA	428	Latvia	LVA								11	BEVERAGES	1	No Quantity							639075			0
S3	2009	2009	2009	2	0	2	Export	498	Rep. of Moldova	MDA	440	Lithuania	LTU								11	BEVERAGES	1	No Quantity							901949			0
S3	2009	2009	2009	2	0	2	Export	498	Rep. of Moldova	MDA	458	Malaysia	MYS								11	BEVERAGES	1	No Quantity							913			0
S3	2009	2009	2009	2	0	2	Export	498	Rep. of Moldova	MDA	490	Other Asia, nes									11	BEVERAGES	1	No Quantity							82			0
S3	2009	2009	2009	2	0	2	Export	498	Rep. of Moldova	MDA	528	Netherlands	NLD								11	BEVERAGES	1	No Quantity							8611			0
S3	2009	2009	2009	2	0	2	Export	498	Rep. of Moldova	MDA	566	Nigeria	NGA								11	BEVERAGES	1	No Quantity							19384			0
S3	2009	2009	2009	2	0	2	Export	498	Rep. of Moldova	MDA	579	Norway	NOR								11	BEVERAGES	1	No Quantity							11626			0
S3	2009	2009	2009	2	0	2	Export	498	Rep. of Moldova	MDA	591	Panama	PAN								11	BEVERAGES	1	No Quantity							6			0
S3	2009	2009	2009	2	0	2	Export	498	Rep. of Moldova	MDA	616	Poland	POL								11	BEVERAGES	1	No Quantity							9381878			0
S3	2009	2009	2009	2	0	2	Export	498	Rep. of Moldova	MDA	642	Romania	ROU								11	BEVERAGES	1	No Quantity							3735831			0
S3	2009	2009	2009	2	0	2	Export	498	Rep. of Moldova	MDA	643	Russian Federation	RUS								11	BEVERAGES	1	No Quantity							52283485			0
S3	2009	2009	2009	2	0	2	Export	498	Rep. of Moldova	MDA	688	Serbia	SRB								11	BEVERAGES	1	No Quantity							12592			0
S3	2009	2009	2009	2	0	2	Export	498	Rep. of Moldova	MDA	703	Slovakia	SVK								11	BEVERAGES	1	No Quantity							230589			0
S3	2009	2009	2009	2	0	2	Export	498	Rep. of Moldova	MDA	752	Sweden	SWE								11	BEVERAGES	1	No Quantity							113499			0
S3	2009	2009	2009	2	0	2	Export	498	Rep. of Moldova	MDA	757	Switzerland	CHE								11	BEVERAGES	1	No Quantity							187007			0
S3	2009	2009	2009	2	0	2	Export	498	Rep. of Moldova	MDA	762	Tajikistan	TJK								11	BEVERAGES	1	No Quantity							97523			0
S3	2009	2009	2009	2	0	2	Export	498	Rep. of Moldova	MDA	792	Turkey	TUR								11	BEVERAGES	1	No Quantity							1098			0
S3	2009	2009	2009	2	0	2	Export	498	Rep. of Moldova	MDA	795	Turkmenistan	TKM								11	BEVERAGES	1	No Quantity							77640			0
S3	2009	2009	2009	2	0	2	Export	498	Rep. of Moldova	MDA	804	Ukraine	UKR								11	BEVERAGES	1	No Quantity							13588854			0
S3	2009	2009	2009	2	0	2	Export	498	Rep. of Moldova	MDA	818	Egypt	EGY								11	BEVERAGES	1	No Quantity							46			0
S3	2009	2009	2009	2	0	2	Export	498	Rep. of Moldova	MDA	826	United Kingdom	GBR								11	BEVERAGES	1	No Quantity							535466			0
S3	2009	2009	2009	2	0	2	Export	498	Rep. of Moldova	MDA	842	USA	USA								11	BEVERAGES	1	No Quantity							1839568			0
S3	2009	2009	2009	2	0	2	Export	504	Morocco	MAR	0	World	WLD								11	BEVERAGES	1	No Quantity							21278202			0
S3	2009	2009	2009	2	0	2	Export	504	Morocco	MAR	24	Angola	AGO								11	BEVERAGES	1	No Quantity							12038			0
S3	2009	2009	2009	2	0	2	Export	504	Morocco	MAR	48	Bahrain	BHR								11	BEVERAGES	1	No Quantity							5292			0
S3	2009	2009	2009	2	0	2	Export	504	Morocco	MAR	56	Belgium	BEL								11	BEVERAGES	1	No Quantity							913952			0
S3	2009	2009	2009	2	0	2	Export	504	Morocco	MAR	124	Canada	CAN								11	BEVERAGES	1	No Quantity							31052			0
S3	2009	2009	2009	2	0	2	Export	504	Morocco	MAR	156	China	CHN								11	BEVERAGES	1	No Quantity							55986			0
S3	2009	2009	2009	2	0	2	Export	504	Morocco	MAR	208	Denmark	DNK								11	BEVERAGES	1	No Quantity							42			0
S3	2009	2009	2009	2	0	2	Export	504	Morocco	MAR	226	Equatorial Guinea	GNQ								11	BEVERAGES	1	No Quantity							74600			0
S3	2009	2009	2009	2	0	2	Export	504	Morocco	MAR	246	Finland	FIN								11	BEVERAGES	1	No Quantity							41720			0
S3	2009	2009	2009	2	0	2	Export	504	Morocco	MAR	251	France	FRA								11	BEVERAGES	1	No Quantity							8277547			0
S3	2009	2009	2009	2	0	2	Export	504	Morocco	MAR	270	Gambia	GMB								11	BEVERAGES	1	No Quantity							142858			0
S3	2009	2009	2009	2	0	2	Export	504	Morocco	MAR	276	Germany	DEU								11	BEVERAGES	1	No Quantity							17078			0
S3	2009	2009	2009	2	0	2	Export	504	Morocco	MAR	288	Ghana	GHA								11	BEVERAGES	1	No Quantity							809888			0
S3	2009	2009	2009	2	0	2	Export	504	Morocco	MAR	324	Guinea	GIN								11	BEVERAGES	1	No Quantity							340157			0
S3	2009	2009	2009	2	0	2	Export	504	Morocco	MAR	344	China, Hong Kong SAR	HKG								11	BEVERAGES	1	No Quantity							5012			0
S3	2009	2009	2009	2	0	2	Export	504	Morocco	MAR	352	Iceland	ISL								11	BEVERAGES	1	No Quantity							3492			0
S3	2009	2009	2009	2	0	2	Export	504	Morocco	MAR	381	Italy	ITA								11	BEVERAGES	1	No Quantity							8505			0
S3	2009	2009	2009	2	0	2	Export	504	Morocco	MAR	384	Côte d'Ivoire	CIV								11	BEVERAGES	1	No Quantity							430447			0
S3	2009	2009	2009	2	0	2	Export	504	Morocco	MAR	392	Japan	JPN								11	BEVERAGES	1	No Quantity							17087			0
S3	2009	2009	2009	2	0	2	Export	504	Morocco	MAR	430	Liberia	LBR								11	BEVERAGES	1	No Quantity							791782			0
S3	2009	2009	2009	2	0	2	Export	504	Morocco	MAR	434	Libya	LBY								11	BEVERAGES	1	No Quantity							568226			0
S3	2009	2009	2009	2	0	2	Export	504	Morocco	MAR	478	Mauritania	MRT								11	BEVERAGES	1	No Quantity							3731849			0
S3	2009	2009	2009	2	0	2	Export	504	Morocco	MAR	528	Netherlands	NLD								11	BEVERAGES	1	No Quantity							208858			0
S3	2009	2009	2009	2	0	2	Export	504	Morocco	MAR	624	Guinea-Bissau	GNB								11	BEVERAGES	1	No Quantity							346997			0
S3	2009	2009	2009	2	0	2	Export	504	Morocco	MAR	634	Qatar	QAT								11	BEVERAGES	1	No Quantity							20			0
S3	2009	2009	2009	2	0	2	Export	504	Morocco	MAR	682	Saudi Arabia	SAU								11	BEVERAGES	1	No Quantity							55961			0
S3	2009	2009	2009	2	0	2	Export	504	Morocco	MAR	686	Senegal	SEN								11	BEVERAGES	1	No Quantity							326330			0
S3	2009	2009	2009	2	0	2	Export	504	Morocco	MAR	690	Seychelles	SYC								11	BEVERAGES	1	No Quantity							669			0
S3	2009	2009	2009	2	0	2	Export	504	Morocco	MAR	694	Sierra Leone	SLE								11	BEVERAGES	1	No Quantity							229102			0
S3	2009	2009	2009	2	0	2	Export	504	Morocco	MAR	724	Spain	ESP								11	BEVERAGES	1	No Quantity							397422			0
S3	2009	2009	2009	2	0	2	Export	504	Morocco	MAR	757	Switzerland	CHE								11	BEVERAGES	1	No Quantity							24752			0
S3	2009	2009	2009	2	0	2	Export	504	Morocco	MAR	784	United Arab Emirates	ARE								11	BEVERAGES	1	No Quantity							37			0
S3	2009	2009	2009	2	0	2	Export	504	Morocco	MAR	788	Tunisia	TUN								11	BEVERAGES	1	No Quantity							46550			0
S3	2009	2009	2009	2	0	2	Export	504	Morocco	MAR	792	Turkey	TUR								11	BEVERAGES	1	No Quantity							92257			0
S3	2009	2009	2009	2	0	2	Export	504	Morocco	MAR	826	United Kingdom	GBR								11	BEVERAGES	1	No Quantity							235805			0
S3	2009	2009	2009	2	0	2	Export	504	Morocco	MAR	837	Bunkers									11	BEVERAGES	1	No Quantity							2772546			0
S3	2009	2009	2009	2	0	2	Export	504	Morocco	MAR	842	USA	USA								11	BEVERAGES	1	No Quantity							139501			0
S3	2009	2009	2009	2	0	2	Export	504	Morocco	MAR	887	Yemen	YEM								11	BEVERAGES	1	No Quantity							54772			0
S3	2009	2009	2009	2	0	2	Export	504	Morocco	MAR	899	Areas, nes									11	BEVERAGES	1	No Quantity							68012			0
S3	2009	2009	2009	2	0	2	Export	498	Rep. of Moldova	MDA	0	World	WLD								12	TOBACCO,TOBACCO MANUFACT	1	No Quantity							15654248			0
S3	2009	2009	2009	2	0	2	Export	498	Rep. of Moldova	MDA	56	Belgium	BEL								12	TOBACCO,TOBACCO MANUFACT	1	No Quantity							614			0
S3	2009	2009	2009	2	0	2	Export	498	Rep. of Moldova	MDA	100	Bulgaria	BGR								12	TOBACCO,TOBACCO MANUFACT	1	No Quantity							123553			0
S3	2009	2009	2009	2	0	2	Export	498	Rep. of Moldova	MDA	104	Myanmar	MMR								12	TOBACCO,TOBACCO MANUFACT	1	No Quantity							272			0
S3	2009	2009	2009	2	0	2	Export	498	Rep. of Moldova	MDA	112	Belarus	BLR								12	TOBACCO,TOBACCO MANUFACT	1	No Quantity							617268			0
S3	2009	2009	2009	2	0	2	Export	498	Rep. of Moldova	MDA	251	France	FRA								12	TOBACCO,TOBACCO MANUFACT	1	No Quantity							109339			0
S3	2009	2009	2009	2	0	2	Export	498	Rep. of Moldova	MDA	276	Germany	DEU								12	TOBACCO,TOBACCO MANUFACT	1	No Quantity							682			0
S3	2009	2009	2009	2	0	2	Export	498	Rep. of Moldova	MDA	300	Greece	GRC								12	TOBACCO,TOBACCO MANUFACT	1	No Quantity							678275			0
S3	2009	2009	2009	2	0	2	Export	498	Rep. of Moldova	MDA	372	Ireland	IRL								12	TOBACCO,TOBACCO MANUFACT	1	No Quantity							137			0
S3	2009	2009	2009	2	0	2	Export	498	Rep. of Moldova	MDA	381	Italy	ITA								12	TOBACCO,TOBACCO MANUFACT	1	No Quantity							49062			0
S3	2009	2009	2009	2	0	2	Export	498	Rep. of Moldova	MDA	528	Netherlands	NLD								12	TOBACCO,TOBACCO MANUFACT	1	No Quantity							803			0
S3	2009	2009	2009	2	0	2	Export	498	Rep. of Moldova	MDA	642	Romania	ROU								12	TOBACCO,TOBACCO MANUFACT	1	No Quantity							514750			0
S3	2009	2009	2009	2	0	2	Export	498	Rep. of Moldova	MDA	643	Russian Federation	RUS								12	TOBACCO,TOBACCO MANUFACT	1	No Quantity							5182558			0
S3	2009	2009	2009	2	0	2	Export	498	Rep. of Moldova	MDA	784	United Arab Emirates	ARE								12	TOBACCO,TOBACCO MANUFACT	1	No Quantity							213			0
S3	2009	2009	2009	2	0	2	Export	498	Rep. of Moldova	MDA	792	Turkey	TUR								12	TOBACCO,TOBACCO MANUFACT	1	No Quantity							87442			0
S3	2009	2009	2009	2	0	2	Export	498	Rep. of Moldova	MDA	804	Ukraine	UKR								12	TOBACCO,TOBACCO MANUFACT	1	No Quantity							4071980			0
S3	2009	2009	2009	2	0	2	Export	498	Rep. of Moldova	MDA	818	Egypt	EGY								12	TOBACCO,TOBACCO MANUFACT	1	No Quantity							793197			0
S3	2009	2009	2009	2	0	2	Export	498	Rep. of Moldova	MDA	826	United Kingdom	GBR								12	TOBACCO,TOBACCO MANUFACT	1	No Quantity							19736			0
S3	2009	2009	2009	2	0	2	Export	498	Rep. of Moldova	MDA	842	USA	USA								12	TOBACCO,TOBACCO MANUFACT	1	No Quantity							3404367			0
S3	2009	2009	2009	2	0	2	Export	504	Morocco	MAR	0	World	WLD								12	TOBACCO,TOBACCO MANUFACT	1	No Quantity							17660736			0
S3	2009	2009	2009	2	0	2	Export	504	Morocco	MAR	251	France	FRA								12	TOBACCO,TOBACCO MANUFACT	1	No Quantity							134952			0
S3	2009	2009	2009	2	0	2	Export	504	Morocco	MAR	276	Germany	DEU								12	TOBACCO,TOBACCO MANUFACT	1	No Quantity							227			0
S3	2009	2009	2009	2	0	2	Export	504	Morocco	MAR	478	Mauritania	MRT								12	TOBACCO,TOBACCO MANUFACT	1	No Quantity							102737			0
S3	2009	2009	2009	2	0	2	Export	504	Morocco	MAR	724	Spain	ESP								12	TOBACCO,TOBACCO MANUFACT	1	No Quantity							1435994			0
S3	2009	2009	2009	2	0	2	Export	504	Morocco	MAR	837	Bunkers									12	TOBACCO,TOBACCO MANUFACT	1	No Quantity							15986826			0
S3	2009	2009	2009	2	0	2	Export	498	Rep. of Moldova	MDA	0	World	WLD								21	HIDES,SKINS,FURSKINS,RAW	1	No Quantity							1875530			0
S3	2009	2009	2009	2	0	2	Export	498	Rep. of Moldova	MDA	112	Belarus	BLR								21	HIDES,SKINS,FURSKINS,RAW	1	No Quantity							48500			0
S3	2009	2009	2009	2	0	2	Export	498	Rep. of Moldova	MDA	344	China, Hong Kong SAR	HKG								21	HIDES,SKINS,FURSKINS,RAW	1	No Quantity							5543			0
S3	2009	2009	2009	2	0	2	Export	498	Rep. of Moldova	MDA	381	Italy	ITA								21	HIDES,SKINS,FURSKINS,RAW	1	No Quantity							1186858			0
S3	2009	2009	2009	2	0	2	Export	498	Rep. of Moldova	MDA	440	Lithuania	LTU								21	HIDES,SKINS,FURSKINS,RAW	1	No Quantity							130487			0
S3	2009	2009	2009	2	0	2	Export	498	Rep. of Moldova	MDA	528	Netherlands	NLD								21	HIDES,SKINS,FURSKINS,RAW	1	No Quantity							1527			0
S3	2009	2009	2009	2	0	2	Export	498	Rep. of Moldova	MDA	642	Romania	ROU								21	HIDES,SKINS,FURSKINS,RAW	1	No Quantity							24597			0
S3	2009	2009	2009	2	0	2	Export	498	Rep. of Moldova	MDA	792	Turkey	TUR								21	HIDES,SKINS,FURSKINS,RAW	1	No Quantity							469018			0
S3	2009	2009	2009	2	0	2	Export	498	Rep. of Moldova	MDA	804	Ukraine	UKR								21	HIDES,SKINS,FURSKINS,RAW	1	No Quantity							9000			0
S3	2009	2009	2009	2	0	2	Export	504	Morocco	MAR	0	World	WLD								21	HIDES,SKINS,FURSKINS,RAW	1	No Quantity							131240			0
S3	2009	2009	2009	2	0	2	Export	504	Morocco	MAR	156	China	CHN								21	HIDES,SKINS,FURSKINS,RAW	1	No Quantity							23908			0
S3	2009	2009	2009	2	0	2	Export	504	Morocco	MAR	251	France	FRA								21	HIDES,SKINS,FURSKINS,RAW	1	No Quantity							17073			0
S3	2009	2009	2009	2	0	2	Export	504	Morocco	MAR	276	Germany	DEU								21	HIDES,SKINS,FURSKINS,RAW	1	No Quantity							163			0
S3	2009	2009	2009	2	0	2	Export	504	Morocco	MAR	381	Italy	ITA								21	HIDES,SKINS,FURSKINS,RAW	1	No Quantity							88203			0
S3	2009	2009	2009	2	0	2	Export	504	Morocco	MAR	724	Spain	ESP								21	HIDES,SKINS,FURSKINS,RAW	1	No Quantity							25			0
S3	2009	2009	2009	2	0	2	Export	504	Morocco	MAR	826	United Kingdom	GBR								21	HIDES,SKINS,FURSKINS,RAW	1	No Quantity							1867			0
S3	2009	2009	2009	2	0	2	Export	498	Rep. of Moldova	MDA	0	World	WLD								22	OIL SEED,OLEAGINUS FRUIT	1	No Quantity							64989941			0
S3	2009	2009	2009	2	0	2	Export	498	Rep. of Moldova	MDA	31	Azerbaijan	AZE								22	OIL SEED,OLEAGINUS FRUIT	1	No Quantity							321992			0
S3	2009	2009	2009	2	0	2	Export	498	Rep. of Moldova	MDA	100	Bulgaria	BGR								22	OIL SEED,OLEAGINUS FRUIT	1	No Quantity							632832			0
S3	2009	2009	2009	2	0	2	Export	498	Rep. of Moldova	MDA	112	Belarus	BLR								22	OIL SEED,OLEAGINUS FRUIT	1	No Quantity							468457			0
S3	2009	2009	2009	2	0	2	Export	498	Rep. of Moldova	MDA	203	Czechia	CZE								22	OIL SEED,OLEAGINUS FRUIT	1	No Quantity							305329			0
S3	2009	2009	2009	2	0	2	Export	498	Rep. of Moldova	MDA	233	Estonia	EST								22	OIL SEED,OLEAGINUS FRUIT	1	No Quantity							16444			0
S3	2009	2009	2009	2	0	2	Export	498	Rep. of Moldova	MDA	276	Germany	DEU								22	OIL SEED,OLEAGINUS FRUIT	1	No Quantity							4688612			0
S3	2009	2009	2009	2	0	2	Export	498	Rep. of Moldova	MDA	300	Greece	GRC								22	OIL SEED,OLEAGINUS FRUIT	1	No Quantity							69794			0
S3	2009	2009	2009	2	0	2	Export	498	Rep. of Moldova	MDA	348	Hungary	HUN								22	OIL SEED,OLEAGINUS FRUIT	1	No Quantity							5478281			0
S3	2009	2009	2009	2	0	2	Export	498	Rep. of Moldova	MDA	368	Iraq	IRQ								22	OIL SEED,OLEAGINUS FRUIT	1	No Quantity							89710			0
S3	2009	2009	2009	2	0	2	Export	498	Rep. of Moldova	MDA	372	Ireland	IRL								22	OIL SEED,OLEAGINUS FRUIT	1	No Quantity							124445			0
S3	2009	2009	2009	2	0	2	Export	498	Rep. of Moldova	MDA	376	Israel	ISR								22	OIL SEED,OLEAGINUS FRUIT	1	No Quantity							145555			0
S3	2009	2009	2009	2	0	2	Export	498	Rep. of Moldova	MDA	381	Italy	ITA								22	OIL SEED,OLEAGINUS FRUIT	1	No Quantity							93291			0
S3	2009	2009	2009	2	0	2	Export	498	Rep. of Moldova	MDA	400	Jordan	JOR								22	OIL SEED,OLEAGINUS FRUIT	1	No Quantity							330			0
S3	2009	2009	2009	2	0	2	Export	498	Rep. of Moldova	MDA	417	Kyrgyzstan	KGZ								22	OIL SEED,OLEAGINUS FRUIT	1	No Quantity							36			0
S3	2009	2009	2009	2	0	2	Export	498	Rep. of Moldova	MDA	422	Lebanon	LBN								22	OIL SEED,OLEAGINUS FRUIT	1	No Quantity							48896			0
S3	2009	2009	2009	2	0	2	Export	498	Rep. of Moldova	MDA	440	Lithuania	LTU								22	OIL SEED,OLEAGINUS FRUIT	1	No Quantity							152971			0
S3	2009	2009	2009	2	0	2	Export	498	Rep. of Moldova	MDA	528	Netherlands	NLD								22	OIL SEED,OLEAGINUS FRUIT	1	No Quantity							3478220			0
S3	2009	2009	2009	2	0	2	Export	498	Rep. of Moldova	MDA	591	Panama	PAN								22	OIL SEED,OLEAGINUS FRUIT	1	No Quantity							1844393			0
S3	2009	2009	2009	2	0	2	Export	498	Rep. of Moldova	MDA	616	Poland	POL								22	OIL SEED,OLEAGINUS FRUIT	1	No Quantity							3226273			0
S3	2009	2009	2009	2	0	2	Export	498	Rep. of Moldova	MDA	642	Romania	ROU								22	OIL SEED,OLEAGINUS FRUIT	1	No Quantity							9429744			0
S3	2009	2009	2009	2	0	2	Export	498	Rep. of Moldova	MDA	643	Russian Federation	RUS								22	OIL SEED,OLEAGINUS FRUIT	1	No Quantity							2533461			0
S3	2009	2009	2009	2	0	2	Export	498	Rep. of Moldova	MDA	688	Serbia	SRB								22	OIL SEED,OLEAGINUS FRUIT	1	No Quantity							103200			0
S3	2009	2009	2009	2	0	2	Export	498	Rep. of Moldova	MDA	703	Slovakia	SVK								22	OIL SEED,OLEAGINUS FRUIT	1	No Quantity							188358			0
S3	2009	2009	2009	2	0	2	Export	498	Rep. of Moldova	MDA	724	Spain	ESP								22	OIL SEED,OLEAGINUS FRUIT	1	No Quantity							15429			0
S3	2009	2009	2009	2	0	2	Export	498	Rep. of Moldova	MDA	752	Sweden	SWE								22	OIL SEED,OLEAGINUS FRUIT	1	No Quantity							6930			0
S3	2009	2009	2009	2	0	2	Export	498	Rep. of Moldova	MDA	757	Switzerland	CHE								22	OIL SEED,OLEAGINUS FRUIT	1	No Quantity							9871916			0
S3	2009	2009	2009	2	0	2	Export	498	Rep. of Moldova	MDA	760	Syria	SYR								22	OIL SEED,OLEAGINUS FRUIT	1	No Quantity							15400			0
S3	2009	2009	2009	2	0	2	Export	498	Rep. of Moldova	MDA	792	Turkey	TUR								22	OIL SEED,OLEAGINUS FRUIT	1	No Quantity							103099			0
S3	2009	2009	2009	2	0	2	Export	498	Rep. of Moldova	MDA	804	Ukraine	UKR								22	OIL SEED,OLEAGINUS FRUIT	1	No Quantity							11594856			0
S3	2009	2009	2009	2	0	2	Export	498	Rep. of Moldova	MDA	807	North Macedonia	MKD								22	OIL SEED,OLEAGINUS FRUIT	1	No Quantity							22086			0
S3	2009	2009	2009	2	0	2	Export	498	Rep. of Moldova	MDA	818	Egypt	EGY								22	OIL SEED,OLEAGINUS FRUIT	1	No Quantity							13740			0
S3	2009	2009	2009	2	0	2	Export	498	Rep. of Moldova	MDA	826	United Kingdom	GBR								22	OIL SEED,OLEAGINUS FRUIT	1	No Quantity							7360284			0
S3	2009	2009	2009	2	0	2	Export	498	Rep. of Moldova	MDA	842	USA	USA								22	OIL SEED,OLEAGINUS FRUIT	1	No Quantity							2109783			0
S3	2009	2009	2009	2	0	2	Export	498	Rep. of Moldova	MDA	860	Uzbekistan	UZB								22	OIL SEED,OLEAGINUS FRUIT	1	No Quantity							435794			0
S3	2009	2009	2009	2	0	2	Export	504	Morocco	MAR	0	World	WLD								22	OIL SEED,OLEAGINUS FRUIT	1	No Quantity							637544			0
S3	2009	2009	2009	2	0	2	Export	504	Morocco	MAR	124	Canada	CAN								22	OIL SEED,OLEAGINUS FRUIT	1	No Quantity							16			0
S3	2009	2009	2009	2	0	2	Export	504	Morocco	MAR	251	France	FRA								22	OIL SEED,OLEAGINUS FRUIT	1	No Quantity							117782			0
S3	2009	2009	2009	2	0	2	Export	504	Morocco	MAR	262	Djibouti	DJI								22	OIL SEED,OLEAGINUS FRUIT	1	No Quantity							24248			0
S3	2009	2009	2009	2	0	2	Export	504	Morocco	MAR	276	Germany	DEU								22	OIL SEED,OLEAGINUS FRUIT	1	No Quantity							1038			0
S3	2009	2009	2009	2	0	2	Export	504	Morocco	MAR	528	Netherlands	NLD								22	OIL SEED,OLEAGINUS FRUIT	1	No Quantity							420970			0
S3	2009	2009	2009	2	0	2	Export	504	Morocco	MAR	566	Nigeria	NGA								22	OIL SEED,OLEAGINUS FRUIT	1	No Quantity							20498			0
S3	2009	2009	2009	2	0	2	Export	504	Morocco	MAR	788	Tunisia	TUN								22	OIL SEED,OLEAGINUS FRUIT	1	No Quantity							25518			0
S3	2009	2009	2009	2	0	2	Export	504	Morocco	MAR	837	Bunkers									22	OIL SEED,OLEAGINUS FRUIT	1	No Quantity							92			0
S3	2009	2009	2009	2	0	2	Export	504	Morocco	MAR	842	USA	USA								22	OIL SEED,OLEAGINUS FRUIT	1	No Quantity							27382			0
S3	2009	2009	2009	2	0	2	Export	498	Rep. of Moldova	MDA	0	World	WLD								23	CRUDE RUBBER	1	No Quantity							998044			0
S3	2009	2009	2009	2	0	2	Export	498	Rep. of Moldova	MDA	642	Romania	ROU								23	CRUDE RUBBER	1	No Quantity							66401			0
S3	2009	2009	2009	2	0	2	Export	498	Rep. of Moldova	MDA	643	Russian Federation	RUS								23	CRUDE RUBBER	1	No Quantity							927099			0
S3	2009	2009	2009	2	0	2	Export	498	Rep. of Moldova	MDA	703	Slovakia	SVK								23	CRUDE RUBBER	1	No Quantity							4495			0
S3	2009	2009	2009	2	0	2	Export	498	Rep. of Moldova	MDA	826	United Kingdom	GBR								23	CRUDE RUBBER	1	No Quantity							49			0
S3	2009	2009	2009	2	0	2	Export	504	Morocco	MAR	0	World	WLD								23	CRUDE RUBBER	1	No Quantity							130644			0
S3	2009	2009	2009	2	0	2	Export	504	Morocco	MAR	251	France	FRA								23	CRUDE RUBBER	1	No Quantity							188			0
S3	2009	2009	2009	2	0	2	Export	504	Morocco	MAR	276	Germany	DEU								23	CRUDE RUBBER	1	No Quantity							42198			0
S3	2009	2009	2009	2	0	2	Export	504	Morocco	MAR	724	Spain	ESP								23	CRUDE RUBBER	1	No Quantity							88258			0
S3	2009	2009	2009	2	0	2	Export	498	Rep. of Moldova	MDA	0	World	WLD								24	CORK AND WOOD	1	No Quantity							1085437			0
S3	2009	2009	2009	2	0	2	Export	498	Rep. of Moldova	MDA	31	Azerbaijan	AZE								24	CORK AND WOOD	1	No Quantity							2518			0
S3	2009	2009	2009	2	0	2	Export	498	Rep. of Moldova	MDA	56	Belgium	BEL								24	CORK AND WOOD	1	No Quantity							7271			0
S3	2009	2009	2009	2	0	2	Export	498	Rep. of Moldova	MDA	156	China	CHN								24	CORK AND WOOD	1	No Quantity							64110			0
S3	2009	2009	2009	2	0	2	Export	498	Rep. of Moldova	MDA	251	France	FRA								24	CORK AND WOOD	1	No Quantity							120508			0
S3	2009	2009	2009	2	0	2	Export	498	Rep. of Moldova	MDA	276	Germany	DEU								24	CORK AND WOOD	1	No Quantity							9521			0
S3	2009	2009	2009	2	0	2	Export	498	Rep. of Moldova	MDA	300	Greece	GRC								24	CORK AND WOOD	1	No Quantity							19894			0
S3	2009	2009	2009	2	0	2	Export	498	Rep. of Moldova	MDA	381	Italy	ITA								24	CORK AND WOOD	1	No Quantity							462640			0
S3	2009	2009	2009	2	0	2	Export	498	Rep. of Moldova	MDA	440	Lithuania	LTU								24	CORK AND WOOD	1	No Quantity							9336			0
S3	2009	2009	2009	2	0	2	Export	498	Rep. of Moldova	MDA	528	Netherlands	NLD								24	CORK AND WOOD	1	No Quantity							972			0
S3	2009	2009	2009	2	0	2	Export	498	Rep. of Moldova	MDA	616	Poland	POL								24	CORK AND WOOD	1	No Quantity							9569			0
S3	2009	2009	2009	2	0	2	Export	498	Rep. of Moldova	MDA	642	Romania	ROU								24	CORK AND WOOD	1	No Quantity							289826			0
S3	2009	2009	2009	2	0	2	Export	498	Rep. of Moldova	MDA	643	Russian Federation	RUS								24	CORK AND WOOD	1	No Quantity							11791			0
S3	2009	2009	2009	2	0	2	Export	498	Rep. of Moldova	MDA	703	Slovakia	SVK								24	CORK AND WOOD	1	No Quantity							17407			0
S3	2009	2009	2009	2	0	2	Export	498	Rep. of Moldova	MDA	792	Turkey	TUR								24	CORK AND WOOD	1	No Quantity							5481			0
S3	2009	2009	2009	2	0	2	Export	498	Rep. of Moldova	MDA	826	United Kingdom	GBR								24	CORK AND WOOD	1	No Quantity							54593			0
S3	2009	2009	2009	2	0	2	Export	504	Morocco	MAR	0	World	WLD								24	CORK AND WOOD	1	No Quantity							4316455			0
S3	2009	2009	2009	2	0	2	Export	504	Morocco	MAR	56	Belgium	BEL								24	CORK AND WOOD	1	No Quantity							199086			0
S3	2009	2009	2009	2	0	2	Export	504	Morocco	MAR	251	France	FRA								24	CORK AND WOOD	1	No Quantity							7362			0
S3	2009	2009	2009	2	0	2	Export	504	Morocco	MAR	381	Italy	ITA								24	CORK AND WOOD	1	No Quantity							1626			0
S3	2009	2009	2009	2	0	2	Export	504	Morocco	MAR	478	Mauritania	MRT								24	CORK AND WOOD	1	No Quantity							191463			0
S3	2009	2009	2009	2	0	2	Export	504	Morocco	MAR	528	Netherlands	NLD								24	CORK AND WOOD	1	No Quantity							747			0
S3	2009	2009	2009	2	0	2	Export	504	Morocco	MAR	620	Portugal	PRT								24	CORK AND WOOD	1	No Quantity							2413494			0
S3	2009	2009	2009	2	0	2	Export	504	Morocco	MAR	686	Senegal	SEN								24	CORK AND WOOD	1	No Quantity							654303			0
S3	2009	2009	2009	2	0	2	Export	504	Morocco	MAR	699	India	IND								24	CORK AND WOOD	1	No Quantity							122877			0
S3	2009	2009	2009	2	0	2	Export	504	Morocco	MAR	724	Spain	ESP								24	CORK AND WOOD	1	No Quantity							725484			0
S3	2009	2009	2009	2	0	2	Export	504	Morocco	MAR	826	United Kingdom	GBR								24	CORK AND WOOD	1	No Quantity							14			0
S3	2009	2009	2009	2	0	2	Export	498	Rep. of Moldova	MDA	0	World	WLD								25	PULP AND WASTE PAPER	1	No Quantity							876083			0
S3	2009	2009	2009	2	0	2	Export	498	Rep. of Moldova	MDA	642	Romania	ROU								25	PULP AND WASTE PAPER	1	No Quantity							459612			0
S3	2009	2009	2009	2	0	2	Export	498	Rep. of Moldova	MDA	804	Ukraine	UKR								25	PULP AND WASTE PAPER	1	No Quantity							416471			0
S3	2009	2009	2009	2	0	2	Export	504	Morocco	MAR	0	World	WLD								25	PULP AND WASTE PAPER	1	No Quantity							51982981			0
S3	2009	2009	2009	2	0	2	Export	504	Morocco	MAR	100	Bulgaria	BGR								25	PULP AND WASTE PAPER	1	No Quantity							298669			0
S3	2009	2009	2009	2	0	2	Export	504	Morocco	MAR	276	Germany	DEU								25	PULP AND WASTE PAPER	1	No Quantity							2272267			0
S3	2009	2009	2009	2	0	2	Export	504	Morocco	MAR	300	Greece	GRC								25	PULP AND WASTE PAPER	1	No Quantity							6818237			0
S3	2009	2009	2009	2	0	2	Export	504	Morocco	MAR	381	Italy	ITA								25	PULP AND WASTE PAPER	1	No Quantity							5943088			0
S3	2009	2009	2009	2	0	2	Export	504	Morocco	MAR	422	Lebanon	LBN								25	PULP AND WASTE PAPER	1	No Quantity							563860			0
S3	2009	2009	2009	2	0	2	Export	504	Morocco	MAR	440	Lithuania	LTU								25	PULP AND WASTE PAPER	1	No Quantity							996775			0
S3	2009	2009	2009	2	0	2	Export	504	Morocco	MAR	620	Portugal	PRT								25	PULP AND WASTE PAPER	1	No Quantity							8516			0
S3	2009	2009	2009	2	0	2	Export	504	Morocco	MAR	642	Romania	ROU								25	PULP AND WASTE PAPER	1	No Quantity							198341			0
S3	2009	2009	2009	2	0	2	Export	504	Morocco	MAR	699	India	IND								25	PULP AND WASTE PAPER	1	No Quantity							211244			0
S3	2009	2009	2009	2	0	2	Export	504	Morocco	MAR	760	Syria	SYR								25	PULP AND WASTE PAPER	1	No Quantity							5118952			0
S3	2009	2009	2009	2	0	2	Export	504	Morocco	MAR	784	United Arab Emirates	ARE								25	PULP AND WASTE PAPER	1	No Quantity							139225			0
S3	2009	2009	2009	2	0	2	Export	504	Morocco	MAR	788	Tunisia	TUN								25	PULP AND WASTE PAPER	1	No Quantity							3802900			0
S3	2009	2009	2009	2	0	2	Export	504	Morocco	MAR	792	Turkey	TUR								25	PULP AND WASTE PAPER	1	No Quantity							19435137			0
S3	2009	2009	2009	2	0	2	Export	504	Morocco	MAR	818	Egypt	EGY								25	PULP AND WASTE PAPER	1	No Quantity							6175771			0
S3	2009	2009	2009	2	0	2	Export	498	Rep. of Moldova	MDA	0	World	WLD								26	TEXTILE FIBRES	1	No Quantity							200814			0
S3	2009	2009	2009	2	0	2	Export	498	Rep. of Moldova	MDA	112	Belarus	BLR								26	TEXTILE FIBRES	1	No Quantity							96948			0
S3	2009	2009	2009	2	0	2	Export	498	Rep. of Moldova	MDA	268	Georgia	GEO								26	TEXTILE FIBRES	1	No Quantity							10			0
S3	2009	2009	2009	2	0	2	Export	498	Rep. of Moldova	MDA	368	Iraq	IRQ								26	TEXTILE FIBRES	1	No Quantity							87			0
S3	2009	2009	2009	2	0	2	Export	498	Rep. of Moldova	MDA	381	Italy	ITA								26	TEXTILE FIBRES	1	No Quantity							9945			0
S3	2009	2009	2009	2	0	2	Export	498	Rep. of Moldova	MDA	804	Ukraine	UKR								26	TEXTILE FIBRES	1	No Quantity							83048			0
S3	2009	2009	2009	2	0	2	Export	498	Rep. of Moldova	MDA	818	Egypt	EGY								26	TEXTILE FIBRES	1	No Quantity							148			0
S3	2009	2009	2009	2	0	2	Export	498	Rep. of Moldova	MDA	826	United Kingdom	GBR								26	TEXTILE FIBRES	1	No Quantity							10628			0
S3	2009	2009	2009	2	0	2	Export	504	Morocco	MAR	0	World	WLD								26	TEXTILE FIBRES	1	No Quantity							23236191			0
S3	2009	2009	2009	2	0	2	Export	504	Morocco	MAR	12	Algeria	DZA								26	TEXTILE FIBRES	1	No Quantity							320320			0
S3	2009	2009	2009	2	0	2	Export	504	Morocco	MAR	24	Angola	AGO								26	TEXTILE FIBRES	1	No Quantity							782232			0
S3	2009	2009	2009	2	0	2	Export	504	Morocco	MAR	56	Belgium	BEL								26	TEXTILE FIBRES	1	No Quantity							2075693			0
S3	2009	2009	2009	2	0	2	Export	504	Morocco	MAR	100	Bulgaria	BGR								26	TEXTILE FIBRES	1	No Quantity							127521			0
S3	2009	2009	2009	2	0	2	Export	504	Morocco	MAR	120	Cameroon	CMR								26	TEXTILE FIBRES	1	No Quantity							3689325			0
S3	2009	2009	2009	2	0	2	Export	504	Morocco	MAR	124	Canada	CAN								26	TEXTILE FIBRES	1	No Quantity							125			0
S3	2009	2009	2009	2	0	2	Export	504	Morocco	MAR	152	Chile	CHL								26	TEXTILE FIBRES	1	No Quantity							6123			0
S3	2009	2009	2009	2	0	2	Export	504	Morocco	MAR	178	Congo	COG								26	TEXTILE FIBRES	1	No Quantity							2030072			0
S3	2009	2009	2009	2	0	2	Export	504	Morocco	MAR	208	Denmark	DNK								26	TEXTILE FIBRES	1	No Quantity							299			0
S3	2009	2009	2009	2	0	2	Export	504	Morocco	MAR	251	France	FRA								26	TEXTILE FIBRES	1	No Quantity							451137			0
S3	2009	2009	2009	2	0	2	Export	504	Morocco	MAR	262	Djibouti	DJI								26	TEXTILE FIBRES	1	No Quantity							18986			0
S3	2009	2009	2009	2	0	2	Export	504	Morocco	MAR	266	Gabon	GAB								26	TEXTILE FIBRES	1	No Quantity							112455			0
S3	2009	2009	2009	2	0	2	Export	504	Morocco	MAR	276	Germany	DEU								26	TEXTILE FIBRES	1	No Quantity							1528833			0
S3	2009	2009	2009	2	0	2	Export	504	Morocco	MAR	324	Guinea	GIN								26	TEXTILE FIBRES	1	No Quantity							26780			0
S3	2009	2009	2009	2	0	2	Export	504	Morocco	MAR	344	China, Hong Kong SAR	HKG								26	TEXTILE FIBRES	1	No Quantity							78709			0
S3	2009	2009	2009	2	0	2	Export	504	Morocco	MAR	364	Iran	IRN								26	TEXTILE FIBRES	1	No Quantity							52205			0
S3	2009	2009	2009	2	0	2	Export	504	Morocco	MAR	368	Iraq	IRQ								26	TEXTILE FIBRES	1	No Quantity							462882			0
S3	2009	2009	2009	2	0	2	Export	504	Morocco	MAR	381	Italy	ITA								26	TEXTILE FIBRES	1	No Quantity							322418			0
S3	2009	2009	2009	2	0	2	Export	504	Morocco	MAR	400	Jordan	JOR								26	TEXTILE FIBRES	1	No Quantity							35724			0
S3	2009	2009	2009	2	0	2	Export	504	Morocco	MAR	404	Kenya	KEN								26	TEXTILE FIBRES	1	No Quantity							318013			0
S3	2009	2009	2009	2	0	2	Export	504	Morocco	MAR	414	Kuwait	KWT								26	TEXTILE FIBRES	1	No Quantity							67			0
S3	2009	2009	2009	2	0	2	Export	504	Morocco	MAR	422	Lebanon	LBN								26	TEXTILE FIBRES	1	No Quantity							525007			0
S3	2009	2009	2009	2	0	2	Export	504	Morocco	MAR	450	Madagascar	MDG								26	TEXTILE FIBRES	1	No Quantity							30631			0
S3	2009	2009	2009	2	0	2	Export	504	Morocco	MAR	478	Mauritania	MRT								26	TEXTILE FIBRES	1	No Quantity							455813			0
S3	2009	2009	2009	2	0	2	Export	504	Morocco	MAR	480	Mauritius	MUS								26	TEXTILE FIBRES	1	No Quantity							33365			0
S3	2009	2009	2009	2	0	2	Export	504	Morocco	MAR	496	Mongolia	MNG								26	TEXTILE FIBRES	1	No Quantity							30035			0
S3	2009	2009	2009	2	0	2	Export	504	Morocco	MAR	528	Netherlands	NLD								26	TEXTILE FIBRES	1	No Quantity							4938032			0
S3	2009	2009	2009	2	0	2	Export	504	Morocco	MAR	562	Niger	NER								26	TEXTILE FIBRES	1	No Quantity							339350			0
S3	2009	2009	2009	2	0	2	Export	504	Morocco	MAR	566	Nigeria	NGA								26	TEXTILE FIBRES	1	No Quantity							98643			0
S3	2009	2009	2009	2	0	2	Export	504	Morocco	MAR	586	Pakistan	PAK								26	TEXTILE FIBRES	1	No Quantity							567135			0
S3	2009	2009	2009	2	0	2	Export	504	Morocco	MAR	620	Portugal	PRT								26	TEXTILE FIBRES	1	No Quantity							81742			0
S3	2009	2009	2009	2	0	2	Export	504	Morocco	MAR	642	Romania	ROU								26	TEXTILE FIBRES	1	No Quantity							90825			0
S3	2009	2009	2009	2	0	2	Export	504	Morocco	MAR	686	Senegal	SEN								26	TEXTILE FIBRES	1	No Quantity							86			0
S3	2009	2009	2009	2	0	2	Export	504	Morocco	MAR	699	India	IND								26	TEXTILE FIBRES	1	No Quantity							965855			0
S3	2009	2009	2009	2	0	2	Export	504	Morocco	MAR	710	South Africa	ZAF								26	TEXTILE FIBRES	1	No Quantity							464229			0
S3	2009	2009	2009	2	0	2	Export	504	Morocco	MAR	724	Spain	ESP								26	TEXTILE FIBRES	1	No Quantity							898777			0
S3	2009	2009	2009	2	0	2	Export	504	Morocco	MAR	757	Switzerland	CHE								26	TEXTILE FIBRES	1	No Quantity							38545			0
S3	2009	2009	2009	2	0	2	Export	504	Morocco	MAR	784	United Arab Emirates	ARE								26	TEXTILE FIBRES	1	No Quantity							562446			0
S3	2009	2009	2009	2	0	2	Export	504	Morocco	MAR	788	Tunisia	TUN								26	TEXTILE FIBRES	1	No Quantity							7001			0
S3	2009	2009	2009	2	0	2	Export	504	Morocco	MAR	792	Turkey	TUR								26	TEXTILE FIBRES	1	No Quantity							446538			0
S3	2009	2009	2009	2	0	2	Export	504	Morocco	MAR	800	Uganda	UGA								26	TEXTILE FIBRES	1	No Quantity							51349			0
S3	2009	2009	2009	2	0	2	Export	504	Morocco	MAR	826	United Kingdom	GBR								26	TEXTILE FIBRES	1	No Quantity							170696			0
S3	2009	2009	2009	2	0	2	Export	504	Morocco	MAR	837	Bunkers									26	TEXTILE FIBRES	1	No Quantity							6			0
S3	2009	2009	2009	2	0	2	Export	504	Morocco	MAR	842	USA	USA								26	TEXTILE FIBRES	1	No Quantity							167			0
S3	2009	2009	2009	2	0	2	Export	498	Rep. of Moldova	MDA	0	World	WLD								27	CRUDE FERTILIZER,MINERAL	1	No Quantity							8925331			0
S3	2009	2009	2009	2	0	2	Export	498	Rep. of Moldova	MDA	31	Azerbaijan	AZE								27	CRUDE FERTILIZER,MINERAL	1	No Quantity							6287			0
S3	2009	2009	2009	2	0	2	Export	498	Rep. of Moldova	MDA	100	Bulgaria	BGR								27	CRUDE FERTILIZER,MINERAL	1	No Quantity							715731			0
S3	2009	2009	2009	2	0	2	Export	498	Rep. of Moldova	MDA	112	Belarus	BLR								27	CRUDE FERTILIZER,MINERAL	1	No Quantity							398218			0
S3	2009	2009	2009	2	0	2	Export	498	Rep. of Moldova	MDA	120	Cameroon	CMR								27	CRUDE FERTILIZER,MINERAL	1	No Quantity							2920			0
S3	2009	2009	2009	2	0	2	Export	498	Rep. of Moldova	MDA	276	Germany	DEU								27	CRUDE FERTILIZER,MINERAL	1	No Quantity							3640			0
S3	2009	2009	2009	2	0	2	Export	498	Rep. of Moldova	MDA	348	Hungary	HUN								27	CRUDE FERTILIZER,MINERAL	1	No Quantity							255			0
S3	2009	2009	2009	2	0	2	Export	498	Rep. of Moldova	MDA	398	Kazakhstan	KAZ								27	CRUDE FERTILIZER,MINERAL	1	No Quantity							16000			0
S3	2009	2009	2009	2	0	2	Export	498	Rep. of Moldova	MDA	642	Romania	ROU								27	CRUDE FERTILIZER,MINERAL	1	No Quantity							7488663			0
S3	2009	2009	2009	2	0	2	Export	498	Rep. of Moldova	MDA	643	Russian Federation	RUS								27	CRUDE FERTILIZER,MINERAL	1	No Quantity							208781			0
S3	2009	2009	2009	2	0	2	Export	498	Rep. of Moldova	MDA	792	Turkey	TUR								27	CRUDE FERTILIZER,MINERAL	1	No Quantity							39			0
S3	2009	2009	2009	2	0	2	Export	498	Rep. of Moldova	MDA	804	Ukraine	UKR								27	CRUDE FERTILIZER,MINERAL	1	No Quantity							84797			0
S3	2009	2009	2009	2	0	2	Export	504	Morocco	MAR	0	World	WLD								27	CRUDE FERTILIZER,MINERAL	1	No Quantity							637762407			0
S3	2009	2009	2009	2	0	2	Export	504	Morocco	MAR	8	Albania	ALB								27	CRUDE FERTILIZER,MINERAL	1	No Quantity							17173			0
S3	2009	2009	2009	2	0	2	Export	504	Morocco	MAR	12	Algeria	DZA								27	CRUDE FERTILIZER,MINERAL	1	No Quantity							4127851			0
S3	2009	2009	2009	2	0	2	Export	504	Morocco	MAR	24	Angola	AGO								27	CRUDE FERTILIZER,MINERAL	1	No Quantity							2595999			0
S3	2009	2009	2009	2	0	2	Export	504	Morocco	MAR	32	Argentina	ARG								27	CRUDE FERTILIZER,MINERAL	1	No Quantity							6279548			0
S3	2009	2009	2009	2	0	2	Export	504	Morocco	MAR	36	Australia	AUS								27	CRUDE FERTILIZER,MINERAL	1	No Quantity							18426616			0
S3	2009	2009	2009	2	0	2	Export	504	Morocco	MAR	40	Austria	AUT								27	CRUDE FERTILIZER,MINERAL	1	No Quantity							4194742			0
S3	2009	2009	2009	2	0	2	Export	504	Morocco	MAR	48	Bahrain	BHR								27	CRUDE FERTILIZER,MINERAL	1	No Quantity							21308			0
S3	2009	2009	2009	2	0	2	Export	504	Morocco	MAR	56	Belgium	BEL								27	CRUDE FERTILIZER,MINERAL	1	No Quantity							23752605			0
S3	2009	2009	2009	2	0	2	Export	504	Morocco	MAR	76	Brazil	BRA								27	CRUDE FERTILIZER,MINERAL	1	No Quantity							44870978			0
S3	2009	2009	2009	2	0	2	Export	504	Morocco	MAR	96	Brunei Darussalam	BRN								27	CRUDE FERTILIZER,MINERAL	1	No Quantity							727			0
S3	2009	2009	2009	2	0	2	Export	504	Morocco	MAR	100	Bulgaria	BGR								27	CRUDE FERTILIZER,MINERAL	1	No Quantity							6			0
S3	2009	2009	2009	2	0	2	Export	504	Morocco	MAR	120	Cameroon	CMR								27	CRUDE FERTILIZER,MINERAL	1	No Quantity							594722			0
S3	2009	2009	2009	2	0	2	Export	504	Morocco	MAR	124	Canada	CAN								27	CRUDE FERTILIZER,MINERAL	1	No Quantity							1252831			0
S3	2009	2009	2009	2	0	2	Export	504	Morocco	MAR	132	Cabo Verde	CPV								27	CRUDE FERTILIZER,MINERAL	1	No Quantity							37109			0
S3	2009	2009	2009	2	0	2	Export	504	Morocco	MAR	156	China	CHN								27	CRUDE FERTILIZER,MINERAL	1	No Quantity							600110			0
S3	2009	2009	2009	2	0	2	Export	504	Morocco	MAR	170	Colombia	COL								27	CRUDE FERTILIZER,MINERAL	1	No Quantity							11200933			0
S3	2009	2009	2009	2	0	2	Export	504	Morocco	MAR	178	Congo	COG								27	CRUDE FERTILIZER,MINERAL	1	No Quantity							1474709			0
S3	2009	2009	2009	2	0	2	Export	504	Morocco	MAR	180	Dem. Rep. of the Congo	COD								27	CRUDE FERTILIZER,MINERAL	1	No Quantity							108081			0
S3	2009	2009	2009	2	0	2	Export	504	Morocco	MAR	191	Croatia	HRV								27	CRUDE FERTILIZER,MINERAL	1	No Quantity							14662847			0
S3	2009	2009	2009	2	0	2	Export	504	Morocco	MAR	204	Benin	BEN								27	CRUDE FERTILIZER,MINERAL	1	No Quantity							7942			0
S3	2009	2009	2009	2	0	2	Export	504	Morocco	MAR	208	Denmark	DNK								27	CRUDE FERTILIZER,MINERAL	1	No Quantity							264777			0
S3	2009	2009	2009	2	0	2	Export	504	Morocco	MAR	214	Dominican Rep.	DOM								27	CRUDE FERTILIZER,MINERAL	1	No Quantity							3784			0
S3	2009	2009	2009	2	0	2	Export	504	Morocco	MAR	222	El Salvador	SLV								27	CRUDE FERTILIZER,MINERAL	1	No Quantity							310794			0
S3	2009	2009	2009	2	0	2	Export	504	Morocco	MAR	226	Equatorial Guinea	GNQ								27	CRUDE FERTILIZER,MINERAL	1	No Quantity							570955			0
S3	2009	2009	2009	2	0	2	Export	504	Morocco	MAR	251	France	FRA								27	CRUDE FERTILIZER,MINERAL	1	No Quantity							9280587			0
S3	2009	2009	2009	2	0	2	Export	504	Morocco	MAR	262	Djibouti	DJI								27	CRUDE FERTILIZER,MINERAL	1	No Quantity							464			0
S3	2009	2009	2009	2	0	2	Export	504	Morocco	MAR	266	Gabon	GAB								27	CRUDE FERTILIZER,MINERAL	1	No Quantity							358145			0
S3	2009	2009	2009	2	0	2	Export	504	Morocco	MAR	270	Gambia	GMB								27	CRUDE FERTILIZER,MINERAL	1	No Quantity							49094			0
S3	2009	2009	2009	2	0	2	Export	504	Morocco	MAR	276	Germany	DEU								27	CRUDE FERTILIZER,MINERAL	1	No Quantity							3952735			0
S3	2009	2009	2009	2	0	2	Export	504	Morocco	MAR	288	Ghana	GHA								27	CRUDE FERTILIZER,MINERAL	1	No Quantity							1235771			0
S3	2009	2009	2009	2	0	2	Export	504	Morocco	MAR	300	Greece	GRC								27	CRUDE FERTILIZER,MINERAL	1	No Quantity							2735027			0
S3	2009	2009	2009	2	0	2	Export	504	Morocco	MAR	320	Guatemala	GTM								27	CRUDE FERTILIZER,MINERAL	1	No Quantity							15066			0
S3	2009	2009	2009	2	0	2	Export	504	Morocco	MAR	324	Guinea	GIN								27	CRUDE FERTILIZER,MINERAL	1	No Quantity							227135			0
S3	2009	2009	2009	2	0	2	Export	504	Morocco	MAR	340	Honduras	HND								27	CRUDE FERTILIZER,MINERAL	1	No Quantity							18891			0
S3	2009	2009	2009	2	0	2	Export	504	Morocco	MAR	344	China, Hong Kong SAR	HKG								27	CRUDE FERTILIZER,MINERAL	1	No Quantity							26611			0
S3	2009	2009	2009	2	0	2	Export	504	Morocco	MAR	348	Hungary	HUN								27	CRUDE FERTILIZER,MINERAL	1	No Quantity							19			0
S3	2009	2009	2009	2	0	2	Export	504	Morocco	MAR	368	Iraq	IRQ								27	CRUDE FERTILIZER,MINERAL	1	No Quantity							35590			0
S3	2009	2009	2009	2	0	2	Export	504	Morocco	MAR	381	Italy	ITA								27	CRUDE FERTILIZER,MINERAL	1	No Quantity							9684694			0
S3	2009	2009	2009	2	0	2	Export	504	Morocco	MAR	384	Côte d'Ivoire	CIV								27	CRUDE FERTILIZER,MINERAL	1	No Quantity							662861			0
S3	2009	2009	2009	2	0	2	Export	504	Morocco	MAR	392	Japan	JPN								27	CRUDE FERTILIZER,MINERAL	1	No Quantity							6227278			0
S3	2009	2009	2009	2	0	2	Export	504	Morocco	MAR	400	Jordan	JOR								27	CRUDE FERTILIZER,MINERAL	1	No Quantity							6268			0
S3	2009	2009	2009	2	0	2	Export	504	Morocco	MAR	410	Rep. of Korea	KOR								27	CRUDE FERTILIZER,MINERAL	1	No Quantity							8281782			0
S3	2009	2009	2009	2	0	2	Export	504	Morocco	MAR	414	Kuwait	KWT								27	CRUDE FERTILIZER,MINERAL	1	No Quantity							191			0
S3	2009	2009	2009	2	0	2	Export	504	Morocco	MAR	422	Lebanon	LBN								27	CRUDE FERTILIZER,MINERAL	1	No Quantity							90433			0
S3	2009	2009	2009	2	0	2	Export	504	Morocco	MAR	434	Libya	LBY								27	CRUDE FERTILIZER,MINERAL	1	No Quantity							606164			0
S3	2009	2009	2009	2	0	2	Export	504	Morocco	MAR	440	Lithuania	LTU								27	CRUDE FERTILIZER,MINERAL	1	No Quantity							8776741			0
S3	2009	2009	2009	2	0	2	Export	504	Morocco	MAR	442	Luxembourg	LUX								27	CRUDE FERTILIZER,MINERAL	1	No Quantity							119431			0
S3	2009	2009	2009	2	0	2	Export	504	Morocco	MAR	458	Malaysia	MYS								27	CRUDE FERTILIZER,MINERAL	1	No Quantity							149			0
S3	2009	2009	2009	2	0	2	Export	504	Morocco	MAR	466	Mali	MLI								27	CRUDE FERTILIZER,MINERAL	1	No Quantity							13623			0
S3	2009	2009	2009	2	0	2	Export	504	Morocco	MAR	470	Malta	MLT								27	CRUDE FERTILIZER,MINERAL	1	No Quantity							516170			0
S3	2009	2009	2009	2	0	2	Export	504	Morocco	MAR	478	Mauritania	MRT								27	CRUDE FERTILIZER,MINERAL	1	No Quantity							16921			0
S3	2009	2009	2009	2	0	2	Export	504	Morocco	MAR	480	Mauritius	MUS								27	CRUDE FERTILIZER,MINERAL	1	No Quantity							1908			0
S3	2009	2009	2009	2	0	2	Export	504	Morocco	MAR	484	Mexico	MEX								27	CRUDE FERTILIZER,MINERAL	1	No Quantity							10896674			0
S3	2009	2009	2009	2	0	2	Export	504	Morocco	MAR	490	Other Asia, nes									27	CRUDE FERTILIZER,MINERAL	1	No Quantity							361209			0
S3	2009	2009	2009	2	0	2	Export	504	Morocco	MAR	512	Oman	OMN								27	CRUDE FERTILIZER,MINERAL	1	No Quantity							2490			0
S3	2009	2009	2009	2	0	2	Export	504	Morocco	MAR	528	Netherlands	NLD								27	CRUDE FERTILIZER,MINERAL	1	No Quantity							6510908			0
S3	2009	2009	2009	2	0	2	Export	504	Morocco	MAR	554	New Zealand	NZL								27	CRUDE FERTILIZER,MINERAL	1	No Quantity							26033766			0
S3	2009	2009	2009	2	0	2	Export	504	Morocco	MAR	566	Nigeria	NGA								27	CRUDE FERTILIZER,MINERAL	1	No Quantity							1549766			0
S3	2009	2009	2009	2	0	2	Export	504	Morocco	MAR	579	Norway	NOR								27	CRUDE FERTILIZER,MINERAL	1	No Quantity							25012731			0
S3	2009	2009	2009	2	0	2	Export	504	Morocco	MAR	586	Pakistan	PAK								27	CRUDE FERTILIZER,MINERAL	1	No Quantity							14214641			0
S3	2009	2009	2009	2	0	2	Export	504	Morocco	MAR	604	Peru	PER								27	CRUDE FERTILIZER,MINERAL	1	No Quantity							9614508			0
S3	2009	2009	2009	2	0	2	Export	504	Morocco	MAR	616	Poland	POL								27	CRUDE FERTILIZER,MINERAL	1	No Quantity							1913057			0
S3	2009	2009	2009	2	0	2	Export	504	Morocco	MAR	620	Portugal	PRT								27	CRUDE FERTILIZER,MINERAL	1	No Quantity							2197536			0
S3	2009	2009	2009	2	0	2	Export	504	Morocco	MAR	634	Qatar	QAT								27	CRUDE FERTILIZER,MINERAL	1	No Quantity							25			0
S3	2009	2009	2009	2	0	2	Export	504	Morocco	MAR	642	Romania	ROU								27	CRUDE FERTILIZER,MINERAL	1	No Quantity							7201823			0
S3	2009	2009	2009	2	0	2	Export	504	Morocco	MAR	674	San Marino	SMR								27	CRUDE FERTILIZER,MINERAL	1	No Quantity							48			0
S3	2009	2009	2009	2	0	2	Export	504	Morocco	MAR	682	Saudi Arabia	SAU								27	CRUDE FERTILIZER,MINERAL	1	No Quantity							677385			0
S3	2009	2009	2009	2	0	2	Export	504	Morocco	MAR	686	Senegal	SEN								27	CRUDE FERTILIZER,MINERAL	1	No Quantity							14411			0
S3	2009	2009	2009	2	0	2	Export	504	Morocco	MAR	694	Sierra Leone	SLE								27	CRUDE FERTILIZER,MINERAL	1	No Quantity							8278			0
S3	2009	2009	2009	2	0	2	Export	504	Morocco	MAR	699	India	IND								27	CRUDE FERTILIZER,MINERAL	1	No Quantity							69385187			0
S3	2009	2009	2009	2	0	2	Export	504	Morocco	MAR	702	Singapore	SGP								27	CRUDE FERTILIZER,MINERAL	1	No Quantity							92228			0
S3	2009	2009	2009	2	0	2	Export	504	Morocco	MAR	710	South Africa	ZAF								27	CRUDE FERTILIZER,MINERAL	1	No Quantity							4873			0
S3	2009	2009	2009	2	0	2	Export	504	Morocco	MAR	724	Spain	ESP								27	CRUDE FERTILIZER,MINERAL	1	No Quantity							54008827			0
S3	2009	2009	2009	2	0	2	Export	504	Morocco	MAR	736	Fmr Sudan	SDN								27	CRUDE FERTILIZER,MINERAL	1	No Quantity							280			0
S3	2009	2009	2009	2	0	2	Export	504	Morocco	MAR	752	Sweden	SWE								27	CRUDE FERTILIZER,MINERAL	1	No Quantity							6857			0
S3	2009	2009	2009	2	0	2	Export	504	Morocco	MAR	757	Switzerland	CHE								27	CRUDE FERTILIZER,MINERAL	1	No Quantity							653228			0
S3	2009	2009	2009	2	0	2	Export	504	Morocco	MAR	764	Thailand	THA								27	CRUDE FERTILIZER,MINERAL	1	No Quantity							686284			0
S3	2009	2009	2009	2	0	2	Export	504	Morocco	MAR	784	United Arab Emirates	ARE								27	CRUDE FERTILIZER,MINERAL	1	No Quantity							12712			0
S3	2009	2009	2009	2	0	2	Export	504	Morocco	MAR	788	Tunisia	TUN								27	CRUDE FERTILIZER,MINERAL	1	No Quantity							4754342			0
S3	2009	2009	2009	2	0	2	Export	504	Morocco	MAR	792	Turkey	TUR								27	CRUDE FERTILIZER,MINERAL	1	No Quantity							13149950			0
S3	2009	2009	2009	2	0	2	Export	504	Morocco	MAR	818	Egypt	EGY								27	CRUDE FERTILIZER,MINERAL	1	No Quantity							757157			0
S3	2009	2009	2009	2	0	2	Export	504	Morocco	MAR	826	United Kingdom	GBR								27	CRUDE FERTILIZER,MINERAL	1	No Quantity							4004032			0
S3	2009	2009	2009	2	0	2	Export	504	Morocco	MAR	837	Bunkers									27	CRUDE FERTILIZER,MINERAL	1	No Quantity							689			0
S3	2009	2009	2009	2	0	2	Export	504	Morocco	MAR	842	USA	USA								27	CRUDE FERTILIZER,MINERAL	1	No Quantity							184136185			0
S3	2009	2009	2009	2	0	2	Export	504	Morocco	MAR	854	Burkina Faso	BFA								27	CRUDE FERTILIZER,MINERAL	1	No Quantity							8907			0
S3	2009	2009	2009	2	0	2	Export	504	Morocco	MAR	858	Uruguay	URY								27	CRUDE FERTILIZER,MINERAL	1	No Quantity							3511947			0
S3	2009	2009	2009	2	0	2	Export	504	Morocco	MAR	862	Venezuela	VEN								27	CRUDE FERTILIZER,MINERAL	1	No Quantity							8062569			0
S3	2009	2009	2009	2	0	2	Export	498	Rep. of Moldova	MDA	0	World	WLD								28	METALLIFEROUS ORE,SCRAP	1	No Quantity							6922449			0
S3	2009	2009	2009	2	0	2	Export	498	Rep. of Moldova	MDA	40	Austria	AUT								28	METALLIFEROUS ORE,SCRAP	1	No Quantity							393682			0
S3	2009	2009	2009	2	0	2	Export	498	Rep. of Moldova	MDA	56	Belgium	BEL								28	METALLIFEROUS ORE,SCRAP	1	No Quantity							790			0
S3	2009	2009	2009	2	0	2	Export	498	Rep. of Moldova	MDA	156	China	CHN								28	METALLIFEROUS ORE,SCRAP	1	No Quantity							357260			0
S3	2009	2009	2009	2	0	2	Export	498	Rep. of Moldova	MDA	276	Germany	DEU								28	METALLIFEROUS ORE,SCRAP	1	No Quantity							3938040			0
S3	2009	2009	2009	2	0	2	Export	498	Rep. of Moldova	MDA	348	Hungary	HUN								28	METALLIFEROUS ORE,SCRAP	1	No Quantity							69400			0
S3	2009	2009	2009	2	0	2	Export	498	Rep. of Moldova	MDA	381	Italy	ITA								28	METALLIFEROUS ORE,SCRAP	1	No Quantity							23			0
S3	2009	2009	2009	2	0	2	Export	498	Rep. of Moldova	MDA	528	Netherlands	NLD								28	METALLIFEROUS ORE,SCRAP	1	No Quantity							724921			0
S3	2009	2009	2009	2	0	2	Export	498	Rep. of Moldova	MDA	699	India	IND								28	METALLIFEROUS ORE,SCRAP	1	No Quantity							372995			0
S3	2009	2009	2009	2	0	2	Export	498	Rep. of Moldova	MDA	792	Turkey	TUR								28	METALLIFEROUS ORE,SCRAP	1	No Quantity							941208			0
S3	2009	2009	2009	2	0	2	Export	498	Rep. of Moldova	MDA	804	Ukraine	UKR								28	METALLIFEROUS ORE,SCRAP	1	No Quantity							124130			0
S3	2009	2009	2009	2	0	2	Export	504	Morocco	MAR	0	World	WLD								28	METALLIFEROUS ORE,SCRAP	1	No Quantity							281316024			0
S3	2009	2009	2009	2	0	2	Export	504	Morocco	MAR	56	Belgium	BEL								28	METALLIFEROUS ORE,SCRAP	1	No Quantity							13049698			0
S3	2009	2009	2009	2	0	2	Export	504	Morocco	MAR	76	Brazil	BRA								28	METALLIFEROUS ORE,SCRAP	1	No Quantity							148170			0
S3	2009	2009	2009	2	0	2	Export	504	Morocco	MAR	100	Bulgaria	BGR								28	METALLIFEROUS ORE,SCRAP	1	No Quantity							9894046			0
S3	2009	2009	2009	2	0	2	Export	504	Morocco	MAR	156	China	CHN								28	METALLIFEROUS ORE,SCRAP	1	No Quantity							50846783			0
S3	2009	2009	2009	2	0	2	Export	504	Morocco	MAR	203	Czechia	CZE								28	METALLIFEROUS ORE,SCRAP	1	No Quantity							23118			0
S3	2009	2009	2009	2	0	2	Export	504	Morocco	MAR	246	Finland	FIN								28	METALLIFEROUS ORE,SCRAP	1	No Quantity							6251936			0
S3	2009	2009	2009	2	0	2	Export	504	Morocco	MAR	251	France	FRA								28	METALLIFEROUS ORE,SCRAP	1	No Quantity							3969606			0
S3	2009	2009	2009	2	0	2	Export	504	Morocco	MAR	276	Germany	DEU								28	METALLIFEROUS ORE,SCRAP	1	No Quantity							17733713			0
S3	2009	2009	2009	2	0	2	Export	504	Morocco	MAR	352	Iceland	ISL								28	METALLIFEROUS ORE,SCRAP	1	No Quantity							33110			0
S3	2009	2009	2009	2	0	2	Export	504	Morocco	MAR	381	Italy	ITA								28	METALLIFEROUS ORE,SCRAP	1	No Quantity							16305640			0
S3	2009	2009	2009	2	0	2	Export	504	Morocco	MAR	392	Japan	JPN								28	METALLIFEROUS ORE,SCRAP	1	No Quantity							200619			0
S3	2009	2009	2009	2	0	2	Export	504	Morocco	MAR	400	Jordan	JOR								28	METALLIFEROUS ORE,SCRAP	1	No Quantity							1677809			0
S3	2009	2009	2009	2	0	2	Export	504	Morocco	MAR	410	Rep. of Korea	KOR								28	METALLIFEROUS ORE,SCRAP	1	No Quantity							13267965			0
S3	2009	2009	2009	2	0	2	Export	504	Morocco	MAR	434	Libya	LBY								28	METALLIFEROUS ORE,SCRAP	1	No Quantity							5164			0
S3	2009	2009	2009	2	0	2	Export	504	Morocco	MAR	458	Malaysia	MYS								28	METALLIFEROUS ORE,SCRAP	1	No Quantity							93096			0
S3	2009	2009	2009	2	0	2	Export	504	Morocco	MAR	490	Other Asia, nes									28	METALLIFEROUS ORE,SCRAP	1	No Quantity							3865591			0
S3	2009	2009	2009	2	0	2	Export	504	Morocco	MAR	516	Namibia	NAM								28	METALLIFEROUS ORE,SCRAP	1	No Quantity							4688773			0
S3	2009	2009	2009	2	0	2	Export	504	Morocco	MAR	528	Netherlands	NLD								28	METALLIFEROUS ORE,SCRAP	1	No Quantity							1116969			0
S3	2009	2009	2009	2	0	2	Export	504	Morocco	MAR	579	Norway	NOR								28	METALLIFEROUS ORE,SCRAP	1	No Quantity							54322			0
S3	2009	2009	2009	2	0	2	Export	504	Morocco	MAR	586	Pakistan	PAK								28	METALLIFEROUS ORE,SCRAP	1	No Quantity							2318517			0
S3	2009	2009	2009	2	0	2	Export	504	Morocco	MAR	604	Peru	PER								28	METALLIFEROUS ORE,SCRAP	1	No Quantity							5474925			0
S3	2009	2009	2009	2	0	2	Export	504	Morocco	MAR	616	Poland	POL								28	METALLIFEROUS ORE,SCRAP	1	No Quantity							32749936			0
S3	2009	2009	2009	2	0	2	Export	504	Morocco	MAR	620	Portugal	PRT								28	METALLIFEROUS ORE,SCRAP	1	No Quantity							4827532			0
S3	2009	2009	2009	2	0	2	Export	504	Morocco	MAR	682	Saudi Arabia	SAU								28	METALLIFEROUS ORE,SCRAP	1	No Quantity							26717			0
S3	2009	2009	2009	2	0	2	Export	504	Morocco	MAR	699	India	IND								28	METALLIFEROUS ORE,SCRAP	1	No Quantity							18785364			0
S3	2009	2009	2009	2	0	2	Export	504	Morocco	MAR	702	Singapore	SGP								28	METALLIFEROUS ORE,SCRAP	1	No Quantity							181038			0
S3	2009	2009	2009	2	0	2	Export	504	Morocco	MAR	704	Viet Nam	VNM								28	METALLIFEROUS ORE,SCRAP	1	No Quantity							945483			0
S3	2009	2009	2009	2	0	2	Export	504	Morocco	MAR	724	Spain	ESP								28	METALLIFEROUS ORE,SCRAP	1	No Quantity							62366919			0
S3	2009	2009	2009	2	0	2	Export	504	Morocco	MAR	757	Switzerland	CHE								28	METALLIFEROUS ORE,SCRAP	1	No Quantity							3125431			0
S3	2009	2009	2009	2	0	2	Export	504	Morocco	MAR	760	Syria	SYR								28	METALLIFEROUS ORE,SCRAP	1	No Quantity							4349			0
S3	2009	2009	2009	2	0	2	Export	504	Morocco	MAR	764	Thailand	THA								28	METALLIFEROUS ORE,SCRAP	1	No Quantity							63766			0
S3	2009	2009	2009	2	0	2	Export	504	Morocco	MAR	784	United Arab Emirates	ARE								28	METALLIFEROUS ORE,SCRAP	1	No Quantity							3535129			0
S3	2009	2009	2009	2	0	2	Export	504	Morocco	MAR	788	Tunisia	TUN								28	METALLIFEROUS ORE,SCRAP	1	No Quantity							3006			0
S3	2009	2009	2009	2	0	2	Export	504	Morocco	MAR	792	Turkey	TUR								28	METALLIFEROUS ORE,SCRAP	1	No Quantity							2158413			0
S3	2009	2009	2009	2	0	2	Export	504	Morocco	MAR	818	Egypt	EGY								28	METALLIFEROUS ORE,SCRAP	1	No Quantity							754281			0
S3	2009	2009	2009	2	0	2	Export	504	Morocco	MAR	826	United Kingdom	GBR								28	METALLIFEROUS ORE,SCRAP	1	No Quantity							746800			0
S3	2009	2009	2009	2	0	2	Export	504	Morocco	MAR	842	USA	USA								28	METALLIFEROUS ORE,SCRAP	1	No Quantity							22289			0
S3	2009	2009	2009	2	0	2	Export	498	Rep. of Moldova	MDA	0	World	WLD								29	CRUDE ANIMAL,VEG.MATERL.	1	No Quantity							1651426			0
S3	2009	2009	2009	2	0	2	Export	498	Rep. of Moldova	MDA	31	Azerbaijan	AZE								29	CRUDE ANIMAL,VEG.MATERL.	1	No Quantity							2346			0
S3	2009	2009	2009	2	0	2	Export	498	Rep. of Moldova	MDA	40	Austria	AUT								29	CRUDE ANIMAL,VEG.MATERL.	1	No Quantity							9804			0
S3	2009	2009	2009	2	0	2	Export	498	Rep. of Moldova	MDA	100	Bulgaria	BGR								29	CRUDE ANIMAL,VEG.MATERL.	1	No Quantity							39591			0
S3	2009	2009	2009	2	0	2	Export	498	Rep. of Moldova	MDA	112	Belarus	BLR								29	CRUDE ANIMAL,VEG.MATERL.	1	No Quantity							319650			0
S3	2009	2009	2009	2	0	2	Export	498	Rep. of Moldova	MDA	203	Czechia	CZE								29	CRUDE ANIMAL,VEG.MATERL.	1	No Quantity							8064			0
S3	2009	2009	2009	2	0	2	Export	498	Rep. of Moldova	MDA	251	France	FRA								29	CRUDE ANIMAL,VEG.MATERL.	1	No Quantity							4792			0
S3	2009	2009	2009	2	0	2	Export	498	Rep. of Moldova	MDA	268	Georgia	GEO								29	CRUDE ANIMAL,VEG.MATERL.	1	No Quantity							13900			0
S3	2009	2009	2009	2	0	2	Export	498	Rep. of Moldova	MDA	276	Germany	DEU								29	CRUDE ANIMAL,VEG.MATERL.	1	No Quantity							46629			0
S3	2009	2009	2009	2	0	2	Export	498	Rep. of Moldova	MDA	381	Italy	ITA								29	CRUDE ANIMAL,VEG.MATERL.	1	No Quantity							43799			0
S3	2009	2009	2009	2	0	2	Export	498	Rep. of Moldova	MDA	440	Lithuania	LTU								29	CRUDE ANIMAL,VEG.MATERL.	1	No Quantity							46472			0
S3	2009	2009	2009	2	0	2	Export	498	Rep. of Moldova	MDA	528	Netherlands	NLD								29	CRUDE ANIMAL,VEG.MATERL.	1	No Quantity							243098			0
S3	2009	2009	2009	2	0	2	Export	498	Rep. of Moldova	MDA	616	Poland	POL								29	CRUDE ANIMAL,VEG.MATERL.	1	No Quantity							417479			0
S3	2009	2009	2009	2	0	2	Export	498	Rep. of Moldova	MDA	642	Romania	ROU								29	CRUDE ANIMAL,VEG.MATERL.	1	No Quantity							29664			0
S3	2009	2009	2009	2	0	2	Export	498	Rep. of Moldova	MDA	643	Russian Federation	RUS								29	CRUDE ANIMAL,VEG.MATERL.	1	No Quantity							237463			0
S3	2009	2009	2009	2	0	2	Export	498	Rep. of Moldova	MDA	792	Turkey	TUR								29	CRUDE ANIMAL,VEG.MATERL.	1	No Quantity							44798			0
S3	2009	2009	2009	2	0	2	Export	498	Rep. of Moldova	MDA	804	Ukraine	UKR								29	CRUDE ANIMAL,VEG.MATERL.	1	No Quantity							143877			0
S3	2009	2009	2009	2	0	2	Export	504	Morocco	MAR	0	World	WLD								29	CRUDE ANIMAL,VEG.MATERL.	1	No Quantity							138472753			0
S3	2009	2009	2009	2	0	2	Export	504	Morocco	MAR	36	Australia	AUS								29	CRUDE ANIMAL,VEG.MATERL.	1	No Quantity							178413			0
S3	2009	2009	2009	2	0	2	Export	504	Morocco	MAR	40	Austria	AUT								29	CRUDE ANIMAL,VEG.MATERL.	1	No Quantity							46520			0
S3	2009	2009	2009	2	0	2	Export	504	Morocco	MAR	48	Bahrain	BHR								29	CRUDE ANIMAL,VEG.MATERL.	1	No Quantity							31712			0
S3	2009	2009	2009	2	0	2	Export	504	Morocco	MAR	56	Belgium	BEL								29	CRUDE ANIMAL,VEG.MATERL.	1	No Quantity							10154084			0
S3	2009	2009	2009	2	0	2	Export	504	Morocco	MAR	76	Brazil	BRA								29	CRUDE ANIMAL,VEG.MATERL.	1	No Quantity							362978			0
S3	2009	2009	2009	2	0	2	Export	504	Morocco	MAR	124	Canada	CAN								29	CRUDE ANIMAL,VEG.MATERL.	1	No Quantity							1676607			0
S3	2009	2009	2009	2	0	2	Export	504	Morocco	MAR	148	Chad	TCD								29	CRUDE ANIMAL,VEG.MATERL.	1	No Quantity							26887			0
S3	2009	2009	2009	2	0	2	Export	504	Morocco	MAR	152	Chile	CHL								29	CRUDE ANIMAL,VEG.MATERL.	1	No Quantity							391364			0
S3	2009	2009	2009	2	0	2	Export	504	Morocco	MAR	156	China	CHN								29	CRUDE ANIMAL,VEG.MATERL.	1	No Quantity							557900			0
S3	2009	2009	2009	2	0	2	Export	504	Morocco	MAR	170	Colombia	COL								29	CRUDE ANIMAL,VEG.MATERL.	1	No Quantity							18840			0
S3	2009	2009	2009	2	0	2	Export	504	Morocco	MAR	208	Denmark	DNK								29	CRUDE ANIMAL,VEG.MATERL.	1	No Quantity							306439			0
S3	2009	2009	2009	2	0	2	Export	504	Morocco	MAR	226	Equatorial Guinea	GNQ								29	CRUDE ANIMAL,VEG.MATERL.	1	No Quantity							6			0
S3	2009	2009	2009	2	0	2	Export	504	Morocco	MAR	233	Estonia	EST								29	CRUDE ANIMAL,VEG.MATERL.	1	No Quantity							56511			0
S3	2009	2009	2009	2	0	2	Export	504	Morocco	MAR	246	Finland	FIN								29	CRUDE ANIMAL,VEG.MATERL.	1	No Quantity							8952			0
S3	2009	2009	2009	2	0	2	Export	504	Morocco	MAR	251	France	FRA								29	CRUDE ANIMAL,VEG.MATERL.	1	No Quantity							64951778			0
S3	2009	2009	2009	2	0	2	Export	504	Morocco	MAR	276	Germany	DEU								29	CRUDE ANIMAL,VEG.MATERL.	1	No Quantity							5326958			0
S3	2009	2009	2009	2	0	2	Export	504	Morocco	MAR	288	Ghana	GHA								29	CRUDE ANIMAL,VEG.MATERL.	1	No Quantity							64785			0
S3	2009	2009	2009	2	0	2	Export	504	Morocco	MAR	300	Greece	GRC								29	CRUDE ANIMAL,VEG.MATERL.	1	No Quantity							405327			0
S3	2009	2009	2009	2	0	2	Export	504	Morocco	MAR	344	China, Hong Kong SAR	HKG								29	CRUDE ANIMAL,VEG.MATERL.	1	No Quantity							218294			0
S3	2009	2009	2009	2	0	2	Export	504	Morocco	MAR	348	Hungary	HUN								29	CRUDE ANIMAL,VEG.MATERL.	1	No Quantity							10671			0
S3	2009	2009	2009	2	0	2	Export	504	Morocco	MAR	360	Indonesia	IDN								29	CRUDE ANIMAL,VEG.MATERL.	1	No Quantity							22308			0
S3	2009	2009	2009	2	0	2	Export	504	Morocco	MAR	368	Iraq	IRQ								29	CRUDE ANIMAL,VEG.MATERL.	1	No Quantity							6188			0
S3	2009	2009	2009	2	0	2	Export	504	Morocco	MAR	372	Ireland	IRL								29	CRUDE ANIMAL,VEG.MATERL.	1	No Quantity							13611			0
S3	2009	2009	2009	2	0	2	Export	504	Morocco	MAR	381	Italy	ITA								29	CRUDE ANIMAL,VEG.MATERL.	1	No Quantity							7629126			0
S3	2009	2009	2009	2	0	2	Export	504	Morocco	MAR	384	Côte d'Ivoire	CIV								29	CRUDE ANIMAL,VEG.MATERL.	1	No Quantity							4873			0
S3	2009	2009	2009	2	0	2	Export	504	Morocco	MAR	392	Japan	JPN								29	CRUDE ANIMAL,VEG.MATERL.	1	No Quantity							5966020			0
S3	2009	2009	2009	2	0	2	Export	504	Morocco	MAR	410	Rep. of Korea	KOR								29	CRUDE ANIMAL,VEG.MATERL.	1	No Quantity							2802108			0
S3	2009	2009	2009	2	0	2	Export	504	Morocco	MAR	414	Kuwait	KWT								29	CRUDE ANIMAL,VEG.MATERL.	1	No Quantity							28			0
S3	2009	2009	2009	2	0	2	Export	504	Morocco	MAR	422	Lebanon	LBN								29	CRUDE ANIMAL,VEG.MATERL.	1	No Quantity							47593			0
S3	2009	2009	2009	2	0	2	Export	504	Morocco	MAR	434	Libya	LBY								29	CRUDE ANIMAL,VEG.MATERL.	1	No Quantity							141528			0
S3	2009	2009	2009	2	0	2	Export	504	Morocco	MAR	458	Malaysia	MYS								29	CRUDE ANIMAL,VEG.MATERL.	1	No Quantity							35			0
S3	2009	2009	2009	2	0	2	Export	504	Morocco	MAR	466	Mali	MLI								29	CRUDE ANIMAL,VEG.MATERL.	1	No Quantity							3237			0
S3	2009	2009	2009	2	0	2	Export	504	Morocco	MAR	470	Malta	MLT								29	CRUDE ANIMAL,VEG.MATERL.	1	No Quantity							1380997			0
S3	2009	2009	2009	2	0	2	Export	504	Morocco	MAR	478	Mauritania	MRT								29	CRUDE ANIMAL,VEG.MATERL.	1	No Quantity							13049			0
S3	2009	2009	2009	2	0	2	Export	504	Morocco	MAR	484	Mexico	MEX								29	CRUDE ANIMAL,VEG.MATERL.	1	No Quantity							138756			0
S3	2009	2009	2009	2	0	2	Export	504	Morocco	MAR	490	Other Asia, nes									29	CRUDE ANIMAL,VEG.MATERL.	1	No Quantity							507513			0
S3	2009	2009	2009	2	0	2	Export	504	Morocco	MAR	512	Oman	OMN								29	CRUDE ANIMAL,VEG.MATERL.	1	No Quantity							16			0
S3	2009	2009	2009	2	0	2	Export	504	Morocco	MAR	528	Netherlands	NLD								29	CRUDE ANIMAL,VEG.MATERL.	1	No Quantity							3159667			0
S3	2009	2009	2009	2	0	2	Export	504	Morocco	MAR	554	New Zealand	NZL								29	CRUDE ANIMAL,VEG.MATERL.	1	No Quantity							15854			0
S3	2009	2009	2009	2	0	2	Export	504	Morocco	MAR	562	Niger	NER								29	CRUDE ANIMAL,VEG.MATERL.	1	No Quantity							7906			0
S3	2009	2009	2009	2	0	2	Export	504	Morocco	MAR	566	Nigeria	NGA								29	CRUDE ANIMAL,VEG.MATERL.	1	No Quantity							265782			0
S3	2009	2009	2009	2	0	2	Export	504	Morocco	MAR	586	Pakistan	PAK								29	CRUDE ANIMAL,VEG.MATERL.	1	No Quantity							179686			0
S3	2009	2009	2009	2	0	2	Export	504	Morocco	MAR	616	Poland	POL								29	CRUDE ANIMAL,VEG.MATERL.	1	No Quantity							27264			0
S3	2009	2009	2009	2	0	2	Export	504	Morocco	MAR	620	Portugal	PRT								29	CRUDE ANIMAL,VEG.MATERL.	1	No Quantity							427293			0
S3	2009	2009	2009	2	0	2	Export	504	Morocco	MAR	634	Qatar	QAT								29	CRUDE ANIMAL,VEG.MATERL.	1	No Quantity							275			0
S3	2009	2009	2009	2	0	2	Export	504	Morocco	MAR	642	Romania	ROU								29	CRUDE ANIMAL,VEG.MATERL.	1	No Quantity							2209			0
S3	2009	2009	2009	2	0	2	Export	504	Morocco	MAR	682	Saudi Arabia	SAU								29	CRUDE ANIMAL,VEG.MATERL.	1	No Quantity							34151			0
S3	2009	2009	2009	2	0	2	Export	504	Morocco	MAR	686	Senegal	SEN								29	CRUDE ANIMAL,VEG.MATERL.	1	No Quantity							114679			0
S3	2009	2009	2009	2	0	2	Export	504	Morocco	MAR	699	India	IND								29	CRUDE ANIMAL,VEG.MATERL.	1	No Quantity							1037130			0
S3	2009	2009	2009	2	0	2	Export	504	Morocco	MAR	703	Slovakia	SVK								29	CRUDE ANIMAL,VEG.MATERL.	1	No Quantity							46953			0
S3	2009	2009	2009	2	0	2	Export	504	Morocco	MAR	705	Slovenia	SVN								29	CRUDE ANIMAL,VEG.MATERL.	1	No Quantity							472296			0
S3	2009	2009	2009	2	0	2	Export	504	Morocco	MAR	710	South Africa	ZAF								29	CRUDE ANIMAL,VEG.MATERL.	1	No Quantity							26779			0
S3	2009	2009	2009	2	0	2	Export	504	Morocco	MAR	724	Spain	ESP								29	CRUDE ANIMAL,VEG.MATERL.	1	No Quantity							8222957			0
S3	2009	2009	2009	2	0	2	Export	504	Morocco	MAR	752	Sweden	SWE								29	CRUDE ANIMAL,VEG.MATERL.	1	No Quantity							10434			0
S3	2009	2009	2009	2	0	2	Export	504	Morocco	MAR	757	Switzerland	CHE								29	CRUDE ANIMAL,VEG.MATERL.	1	No Quantity							249764			0
S3	2009	2009	2009	2	0	2	Export	504	Morocco	MAR	760	Syria	SYR								29	CRUDE ANIMAL,VEG.MATERL.	1	No Quantity							70647			0
S3	2009	2009	2009	2	0	2	Export	504	Morocco	MAR	764	Thailand	THA								29	CRUDE ANIMAL,VEG.MATERL.	1	No Quantity							7077			0
S3	2009	2009	2009	2	0	2	Export	504	Morocco	MAR	768	Togo	TGO								29	CRUDE ANIMAL,VEG.MATERL.	1	No Quantity							15351			0
S3	2009	2009	2009	2	0	2	Export	504	Morocco	MAR	784	United Arab Emirates	ARE								29	CRUDE ANIMAL,VEG.MATERL.	1	No Quantity							187045			0
S3	2009	2009	2009	2	0	2	Export	504	Morocco	MAR	788	Tunisia	TUN								29	CRUDE ANIMAL,VEG.MATERL.	1	No Quantity							64077			0
S3	2009	2009	2009	2	0	2	Export	504	Morocco	MAR	792	Turkey	TUR								29	CRUDE ANIMAL,VEG.MATERL.	1	No Quantity							869870			0
S3	2009	2009	2009	2	0	2	Export	504	Morocco	MAR	818	Egypt	EGY								29	CRUDE ANIMAL,VEG.MATERL.	1	No Quantity							867381			0
S3	2009	2009	2009	2	0	2	Export	504	Morocco	MAR	826	United Kingdom	GBR								29	CRUDE ANIMAL,VEG.MATERL.	1	No Quantity							5463765			0
S3	2009	2009	2009	2	0	2	Export	504	Morocco	MAR	837	Bunkers									29	CRUDE ANIMAL,VEG.MATERL.	1	No Quantity							122159			0
S3	2009	2009	2009	2	0	2	Export	504	Morocco	MAR	842	USA	USA								29	CRUDE ANIMAL,VEG.MATERL.	1	No Quantity							13032290			0
S3	2009	2009	2009	2	0	2	Export	504	Morocco	MAR	899	Areas, nes									29	CRUDE ANIMAL,VEG.MATERL.	1	No Quantity							1			0
S3	2009	2009	2009	2	0	2	Export	504	Morocco	MAR	0	World	WLD								32	COAL, COKE, BRIQUETTES	1	No Quantity							30598			0
S3	2009	2009	2009	2	0	2	Export	504	Morocco	MAR	251	France	FRA								32	COAL, COKE, BRIQUETTES	1	No Quantity							10			0
S3	2009	2009	2009	2	0	2	Export	504	Morocco	MAR	262	Djibouti	DJI								32	COAL, COKE, BRIQUETTES	1	No Quantity							187			0
S3	2009	2009	2009	2	0	2	Export	504	Morocco	MAR	528	Netherlands	NLD								32	COAL, COKE, BRIQUETTES	1	No Quantity							29013			0
S3	2009	2009	2009	2	0	2	Export	504	Morocco	MAR	686	Senegal	SEN								32	COAL, COKE, BRIQUETTES	1	No Quantity							631			0
S3	2009	2009	2009	2	0	2	Export	504	Morocco	MAR	710	South Africa	ZAF								32	COAL, COKE, BRIQUETTES	1	No Quantity							758			0
S3	2009	2009	2009	2	0	2	Export	498	Rep. of Moldova	MDA	0	World	WLD								33	PETROLEUM,PETROL.PRODUCT	1	No Quantity							4692990			0
S3	2009	2009	2009	2	0	2	Export	498	Rep. of Moldova	MDA	4	Afghanistan	AFG								33	PETROLEUM,PETROL.PRODUCT	1	No Quantity							8681			0
S3	2009	2009	2009	2	0	2	Export	498	Rep. of Moldova	MDA	100	Bulgaria	BGR								33	PETROLEUM,PETROL.PRODUCT	1	No Quantity							2946613			0
S3	2009	2009	2009	2	0	2	Export	498	Rep. of Moldova	MDA	268	Georgia	GEO								33	PETROLEUM,PETROL.PRODUCT	1	No Quantity							41444			0
S3	2009	2009	2009	2	0	2	Export	498	Rep. of Moldova	MDA	642	Romania	ROU								33	PETROLEUM,PETROL.PRODUCT	1	No Quantity							1399239			0
S3	2009	2009	2009	2	0	2	Export	498	Rep. of Moldova	MDA	705	Slovenia	SVN								33	PETROLEUM,PETROL.PRODUCT	1	No Quantity							71333			0
S3	2009	2009	2009	2	0	2	Export	498	Rep. of Moldova	MDA	736	Fmr Sudan	SDN								33	PETROLEUM,PETROL.PRODUCT	1	No Quantity							69			0
S3	2009	2009	2009	2	0	2	Export	498	Rep. of Moldova	MDA	804	Ukraine	UKR								33	PETROLEUM,PETROL.PRODUCT	1	No Quantity							225611			0
S3	2009	2009	2009	2	0	2	Export	504	Morocco	MAR	0	World	WLD								33	PETROLEUM,PETROL.PRODUCT	1	No Quantity							503862543			0
S3	2009	2009	2009	2	0	2	Export	504	Morocco	MAR	12	Algeria	DZA								33	PETROLEUM,PETROL.PRODUCT	1	No Quantity							3791377			0
S3	2009	2009	2009	2	0	2	Export	504	Morocco	MAR	56	Belgium	BEL								33	PETROLEUM,PETROL.PRODUCT	1	No Quantity							3455			0
S3	2009	2009	2009	2	0	2	Export	504	Morocco	MAR	178	Congo	COG								33	PETROLEUM,PETROL.PRODUCT	1	No Quantity							207			0
S3	2009	2009	2009	2	0	2	Export	504	Morocco	MAR	204	Benin	BEN								33	PETROLEUM,PETROL.PRODUCT	1	No Quantity							979			0
S3	2009	2009	2009	2	0	2	Export	504	Morocco	MAR	226	Equatorial Guinea	GNQ								33	PETROLEUM,PETROL.PRODUCT	1	No Quantity							11944			0
S3	2009	2009	2009	2	0	2	Export	504	Morocco	MAR	251	France	FRA								33	PETROLEUM,PETROL.PRODUCT	1	No Quantity							4683156			0
S3	2009	2009	2009	2	0	2	Export	504	Morocco	MAR	270	Gambia	GMB								33	PETROLEUM,PETROL.PRODUCT	1	No Quantity							4892840			0
S3	2009	2009	2009	2	0	2	Export	504	Morocco	MAR	276	Germany	DEU								33	PETROLEUM,PETROL.PRODUCT	1	No Quantity							50			0
S3	2009	2009	2009	2	0	2	Export	504	Morocco	MAR	288	Ghana	GHA								33	PETROLEUM,PETROL.PRODUCT	1	No Quantity							552433			0
S3	2009	2009	2009	2	0	2	Export	504	Morocco	MAR	292	Gibraltar	GIB								33	PETROLEUM,PETROL.PRODUCT	1	No Quantity							21385535			0
S3	2009	2009	2009	2	0	2	Export	504	Morocco	MAR	300	Greece	GRC								33	PETROLEUM,PETROL.PRODUCT	1	No Quantity							68911965			0
S3	2009	2009	2009	2	0	2	Export	504	Morocco	MAR	324	Guinea	GIN								33	PETROLEUM,PETROL.PRODUCT	1	No Quantity							604859			0
S3	2009	2009	2009	2	0	2	Export	504	Morocco	MAR	352	Iceland	ISL								33	PETROLEUM,PETROL.PRODUCT	1	No Quantity							119254			0
S3	2009	2009	2009	2	0	2	Export	504	Morocco	MAR	381	Italy	ITA								33	PETROLEUM,PETROL.PRODUCT	1	No Quantity							2689			0
S3	2009	2009	2009	2	0	2	Export	504	Morocco	MAR	384	Côte d'Ivoire	CIV								33	PETROLEUM,PETROL.PRODUCT	1	No Quantity							1196679			0
S3	2009	2009	2009	2	0	2	Export	504	Morocco	MAR	392	Japan	JPN								33	PETROLEUM,PETROL.PRODUCT	1	No Quantity							29134593			0
S3	2009	2009	2009	2	0	2	Export	504	Morocco	MAR	410	Rep. of Korea	KOR								33	PETROLEUM,PETROL.PRODUCT	1	No Quantity							18309090			0
S3	2009	2009	2009	2	0	2	Export	504	Morocco	MAR	466	Mali	MLI								33	PETROLEUM,PETROL.PRODUCT	1	No Quantity							38055			0
S3	2009	2009	2009	2	0	2	Export	504	Morocco	MAR	470	Malta	MLT								33	PETROLEUM,PETROL.PRODUCT	1	No Quantity							36167754			0
S3	2009	2009	2009	2	0	2	Export	504	Morocco	MAR	478	Mauritania	MRT								33	PETROLEUM,PETROL.PRODUCT	1	No Quantity							1682249			0
S3	2009	2009	2009	2	0	2	Export	504	Morocco	MAR	490	Other Asia, nes									33	PETROLEUM,PETROL.PRODUCT	1	No Quantity							62485844			0
S3	2009	2009	2009	2	0	2	Export	504	Morocco	MAR	528	Netherlands	NLD								33	PETROLEUM,PETROL.PRODUCT	1	No Quantity							68938952			0
S3	2009	2009	2009	2	0	2	Export	504	Morocco	MAR	566	Nigeria	NGA								33	PETROLEUM,PETROL.PRODUCT	1	No Quantity							49966			0
S3	2009	2009	2009	2	0	2	Export	504	Morocco	MAR	686	Senegal	SEN								33	PETROLEUM,PETROL.PRODUCT	1	No Quantity							1214604			0
S3	2009	2009	2009	2	0	2	Export	504	Morocco	MAR	710	South Africa	ZAF								33	PETROLEUM,PETROL.PRODUCT	1	No Quantity							1528164			0
S3	2009	2009	2009	2	0	2	Export	504	Morocco	MAR	724	Spain	ESP								33	PETROLEUM,PETROL.PRODUCT	1	No Quantity							523145			0
S3	2009	2009	2009	2	0	2	Export	504	Morocco	MAR	736	Fmr Sudan	SDN								33	PETROLEUM,PETROL.PRODUCT	1	No Quantity							3353626			0
S3	2009	2009	2009	2	0	2	Export	504	Morocco	MAR	752	Sweden	SWE								33	PETROLEUM,PETROL.PRODUCT	1	No Quantity							31369			0
S3	2009	2009	2009	2	0	2	Export	504	Morocco	MAR	768	Togo	TGO								33	PETROLEUM,PETROL.PRODUCT	1	No Quantity							137565			0
S3	2009	2009	2009	2	0	2	Export	504	Morocco	MAR	784	United Arab Emirates	ARE								33	PETROLEUM,PETROL.PRODUCT	1	No Quantity							2329957			0
S3	2009	2009	2009	2	0	2	Export	504	Morocco	MAR	788	Tunisia	TUN								33	PETROLEUM,PETROL.PRODUCT	1	No Quantity							2246299			0
S3	2009	2009	2009	2	0	2	Export	504	Morocco	MAR	792	Turkey	TUR								33	PETROLEUM,PETROL.PRODUCT	1	No Quantity							2515226			0
S3	2009	2009	2009	2	0	2	Export	504	Morocco	MAR	818	Egypt	EGY								33	PETROLEUM,PETROL.PRODUCT	1	No Quantity							23236186			0
S3	2009	2009	2009	2	0	2	Export	504	Morocco	MAR	826	United Kingdom	GBR								33	PETROLEUM,PETROL.PRODUCT	1	No Quantity							55			0
S3	2009	2009	2009	2	0	2	Export	504	Morocco	MAR	837	Bunkers									33	PETROLEUM,PETROL.PRODUCT	1	No Quantity							108317188			0
S3	2009	2009	2009	2	0	2	Export	504	Morocco	MAR	842	USA	USA								33	PETROLEUM,PETROL.PRODUCT	1	No Quantity							83			0
S3	2009	2009	2009	2	0	2	Export	504	Morocco	MAR	854	Burkina Faso	BFA								33	PETROLEUM,PETROL.PRODUCT	1	No Quantity							554141			0
S3	2009	2009	2009	2	0	2	Export	504	Morocco	MAR	887	Yemen	YEM								33	PETROLEUM,PETROL.PRODUCT	1	No Quantity							34856077			0
S3	2009	2009	2009	2	0	2	Export	504	Morocco	MAR	899	Areas, nes									33	PETROLEUM,PETROL.PRODUCT	1	No Quantity							54933			0
S3	2009	2009	2009	2	0	2	Export	498	Rep. of Moldova	MDA	0	World	WLD								34	GAS,NATURAL,MANUFACTURED	1	No Quantity							759822			0
S3	2009	2009	2009	2	0	2	Export	498	Rep. of Moldova	MDA	642	Romania	ROU								34	GAS,NATURAL,MANUFACTURED	1	No Quantity							455622			0
S3	2009	2009	2009	2	0	2	Export	498	Rep. of Moldova	MDA	804	Ukraine	UKR								34	GAS,NATURAL,MANUFACTURED	1	No Quantity							304200			0
S3	2009	2009	2009	2	0	2	Export	498	Rep. of Moldova	MDA	0	World	WLD								35	ELECTRIC CURRENT	1	No Quantity							8518			0
S3	2009	2009	2009	2	0	2	Export	498	Rep. of Moldova	MDA	804	Ukraine	UKR								35	ELECTRIC CURRENT	1	No Quantity							8518			0
S3	2009	2009	2009	2	0	2	Export	498	Rep. of Moldova	MDA	0	World	WLD								41	ANIMAL OILS AND FATS	1	No Quantity							114			0
S3	2009	2009	2009	2	0	2	Export	498	Rep. of Moldova	MDA	792	Turkey	TUR								41	ANIMAL OILS AND FATS	1	No Quantity							114			0
S3	2009	2009	2009	2	0	2	Export	504	Morocco	MAR	0	World	WLD								41	ANIMAL OILS AND FATS	1	No Quantity							31214990			0
S3	2009	2009	2009	2	0	2	Export	504	Morocco	MAR	56	Belgium	BEL								41	ANIMAL OILS AND FATS	1	No Quantity							2156357			0
S3	2009	2009	2009	2	0	2	Export	504	Morocco	MAR	124	Canada	CAN								41	ANIMAL OILS AND FATS	1	No Quantity							240712			0
S3	2009	2009	2009	2	0	2	Export	504	Morocco	MAR	156	China	CHN								41	ANIMAL OILS AND FATS	1	No Quantity							147849			0
S3	2009	2009	2009	2	0	2	Export	504	Morocco	MAR	208	Denmark	DNK								41	ANIMAL OILS AND FATS	1	No Quantity							1620978			0
S3	2009	2009	2009	2	0	2	Export	504	Morocco	MAR	251	France	FRA								41	ANIMAL OILS AND FATS	1	No Quantity							8750899			0
S3	2009	2009	2009	2	0	2	Export	504	Morocco	MAR	352	Iceland	ISL								41	ANIMAL OILS AND FATS	1	No Quantity							580959			0
S3	2009	2009	2009	2	0	2	Export	504	Morocco	MAR	434	Libya	LBY								41	ANIMAL OILS AND FATS	1	No Quantity							12			0
S3	2009	2009	2009	2	0	2	Export	504	Morocco	MAR	440	Lithuania	LTU								41	ANIMAL OILS AND FATS	1	No Quantity							41104			0
S3	2009	2009	2009	2	0	2	Export	504	Morocco	MAR	528	Netherlands	NLD								41	ANIMAL OILS AND FATS	1	No Quantity							1001891			0
S3	2009	2009	2009	2	0	2	Export	504	Morocco	MAR	579	Norway	NOR								41	ANIMAL OILS AND FATS	1	No Quantity							13509624			0
S3	2009	2009	2009	2	0	2	Export	504	Morocco	MAR	724	Spain	ESP								41	ANIMAL OILS AND FATS	1	No Quantity							2991646			0
S3	2009	2009	2009	2	0	2	Export	504	Morocco	MAR	784	United Arab Emirates	ARE								41	ANIMAL OILS AND FATS	1	No Quantity							172959			0
S3	2009	2009	2009	2	0	2	Export	498	Rep. of Moldova	MDA	0	World	WLD								42	FIXED VEG. FATS AND OILS	1	No Quantity							50702853			0
S3	2009	2009	2009	2	0	2	Export	498	Rep. of Moldova	MDA	40	Austria	AUT								42	FIXED VEG. FATS AND OILS	1	No Quantity							206482			0
S3	2009	2009	2009	2	0	2	Export	498	Rep. of Moldova	MDA	51	Armenia	ARM								42	FIXED VEG. FATS AND OILS	1	No Quantity							222698			0
S3	2009	2009	2009	2	0	2	Export	498	Rep. of Moldova	MDA	100	Bulgaria	BGR								42	FIXED VEG. FATS AND OILS	1	No Quantity							3807716			0
S3	2009	2009	2009	2	0	2	Export	498	Rep. of Moldova	MDA	112	Belarus	BLR								42	FIXED VEG. FATS AND OILS	1	No Quantity							2226134			0
S3	2009	2009	2009	2	0	2	Export	498	Rep. of Moldova	MDA	268	Georgia	GEO								42	FIXED VEG. FATS AND OILS	1	No Quantity							462936			0
S3	2009	2009	2009	2	0	2	Export	498	Rep. of Moldova	MDA	276	Germany	DEU								42	FIXED VEG. FATS AND OILS	1	No Quantity							297298			0
S3	2009	2009	2009	2	0	2	Export	498	Rep. of Moldova	MDA	300	Greece	GRC								42	FIXED VEG. FATS AND OILS	1	No Quantity							1991055			0
S3	2009	2009	2009	2	0	2	Export	498	Rep. of Moldova	MDA	348	Hungary	HUN								42	FIXED VEG. FATS AND OILS	1	No Quantity							156673			0
S3	2009	2009	2009	2	0	2	Export	498	Rep. of Moldova	MDA	381	Italy	ITA								42	FIXED VEG. FATS AND OILS	1	No Quantity							3139554			0
S3	2009	2009	2009	2	0	2	Export	498	Rep. of Moldova	MDA	398	Kazakhstan	KAZ								42	FIXED VEG. FATS AND OILS	1	No Quantity							255930			0
S3	2009	2009	2009	2	0	2	Export	498	Rep. of Moldova	MDA	417	Kyrgyzstan	KGZ								42	FIXED VEG. FATS AND OILS	1	No Quantity							94318			0
S3	2009	2009	2009	2	0	2	Export	498	Rep. of Moldova	MDA	428	Latvia	LVA								42	FIXED VEG. FATS AND OILS	1	No Quantity							39489			0
S3	2009	2009	2009	2	0	2	Export	498	Rep. of Moldova	MDA	440	Lithuania	LTU								42	FIXED VEG. FATS AND OILS	1	No Quantity							582157			0
S3	2009	2009	2009	2	0	2	Export	498	Rep. of Moldova	MDA	616	Poland	POL								42	FIXED VEG. FATS AND OILS	1	No Quantity							883738			0
S3	2009	2009	2009	2	0	2	Export	498	Rep. of Moldova	MDA	642	Romania	ROU								42	FIXED VEG. FATS AND OILS	1	No Quantity							11403620			0
S3	2009	2009	2009	2	0	2	Export	498	Rep. of Moldova	MDA	643	Russian Federation	RUS								42	FIXED VEG. FATS AND OILS	1	No Quantity							2676076			0
S3	2009	2009	2009	2	0	2	Export	498	Rep. of Moldova	MDA	688	Serbia	SRB								42	FIXED VEG. FATS AND OILS	1	No Quantity							3384369			0
S3	2009	2009	2009	2	0	2	Export	498	Rep. of Moldova	MDA	703	Slovakia	SVK								42	FIXED VEG. FATS AND OILS	1	No Quantity							502281			0
S3	2009	2009	2009	2	0	2	Export	498	Rep. of Moldova	MDA	760	Syria	SYR								42	FIXED VEG. FATS AND OILS	1	No Quantity							20			0
S3	2009	2009	2009	2	0	2	Export	498	Rep. of Moldova	MDA	762	Tajikistan	TJK								42	FIXED VEG. FATS AND OILS	1	No Quantity							40155			0
S3	2009	2009	2009	2	0	2	Export	498	Rep. of Moldova	MDA	792	Turkey	TUR								42	FIXED VEG. FATS AND OILS	1	No Quantity							175			0
S3	2009	2009	2009	2	0	2	Export	498	Rep. of Moldova	MDA	795	Turkmenistan	TKM								42	FIXED VEG. FATS AND OILS	1	No Quantity							100897			0
S3	2009	2009	2009	2	0	2	Export	498	Rep. of Moldova	MDA	804	Ukraine	UKR								42	FIXED VEG. FATS AND OILS	1	No Quantity							17656102			0
S3	2009	2009	2009	2	0	2	Export	498	Rep. of Moldova	MDA	807	North Macedonia	MKD								42	FIXED VEG. FATS AND OILS	1	No Quantity							265106			0
S3	2009	2009	2009	2	0	2	Export	498	Rep. of Moldova	MDA	842	USA	USA								42	FIXED VEG. FATS AND OILS	1	No Quantity							13543			0
S3	2009	2009	2009	2	0	2	Export	498	Rep. of Moldova	MDA	860	Uzbekistan	UZB								42	FIXED VEG. FATS AND OILS	1	No Quantity							294331			0
S3	2009	2009	2009	2	0	2	Export	504	Morocco	MAR	0	World	WLD								42	FIXED VEG. FATS AND OILS	1	No Quantity							36186913			0
S3	2009	2009	2009	2	0	2	Export	504	Morocco	MAR	12	Algeria	DZA								42	FIXED VEG. FATS AND OILS	1	No Quantity							1300			0
S3	2009	2009	2009	2	0	2	Export	504	Morocco	MAR	24	Angola	AGO								42	FIXED VEG. FATS AND OILS	1	No Quantity							54730			0
S3	2009	2009	2009	2	0	2	Export	504	Morocco	MAR	36	Australia	AUS								42	FIXED VEG. FATS AND OILS	1	No Quantity							23430			0
S3	2009	2009	2009	2	0	2	Export	504	Morocco	MAR	40	Austria	AUT								42	FIXED VEG. FATS AND OILS	1	No Quantity							255905			0
S3	2009	2009	2009	2	0	2	Export	504	Morocco	MAR	48	Bahrain	BHR								42	FIXED VEG. FATS AND OILS	1	No Quantity							205			0
S3	2009	2009	2009	2	0	2	Export	504	Morocco	MAR	56	Belgium	BEL								42	FIXED VEG. FATS AND OILS	1	No Quantity							729960			0
S3	2009	2009	2009	2	0	2	Export	504	Morocco	MAR	120	Cameroon	CMR								42	FIXED VEG. FATS AND OILS	1	No Quantity							289205			0
S3	2009	2009	2009	2	0	2	Export	504	Morocco	MAR	124	Canada	CAN								42	FIXED VEG. FATS AND OILS	1	No Quantity							1063731			0
S3	2009	2009	2009	2	0	2	Export	504	Morocco	MAR	156	China	CHN								42	FIXED VEG. FATS AND OILS	1	No Quantity							8552			0
S3	2009	2009	2009	2	0	2	Export	504	Morocco	MAR	226	Equatorial Guinea	GNQ								42	FIXED VEG. FATS AND OILS	1	No Quantity							2897186			0
S3	2009	2009	2009	2	0	2	Export	504	Morocco	MAR	251	France	FRA								42	FIXED VEG. FATS AND OILS	1	No Quantity							8525414			0
S3	2009	2009	2009	2	0	2	Export	504	Morocco	MAR	266	Gabon	GAB								42	FIXED VEG. FATS AND OILS	1	No Quantity							81849			0
S3	2009	2009	2009	2	0	2	Export	504	Morocco	MAR	276	Germany	DEU								42	FIXED VEG. FATS AND OILS	1	No Quantity							1693955			0
S3	2009	2009	2009	2	0	2	Export	504	Morocco	MAR	348	Hungary	HUN								42	FIXED VEG. FATS AND OILS	1	No Quantity							2191			0
S3	2009	2009	2009	2	0	2	Export	504	Morocco	MAR	381	Italy	ITA								42	FIXED VEG. FATS AND OILS	1	No Quantity							4561085			0
S3	2009	2009	2009	2	0	2	Export	504	Morocco	MAR	384	Côte d'Ivoire	CIV								42	FIXED VEG. FATS AND OILS	1	No Quantity							145656			0
S3	2009	2009	2009	2	0	2	Export	504	Morocco	MAR	392	Japan	JPN								42	FIXED VEG. FATS AND OILS	1	No Quantity							213373			0
S3	2009	2009	2009	2	0	2	Export	504	Morocco	MAR	410	Rep. of Korea	KOR								42	FIXED VEG. FATS AND OILS	1	No Quantity							10775			0
S3	2009	2009	2009	2	0	2	Export	504	Morocco	MAR	414	Kuwait	KWT								42	FIXED VEG. FATS AND OILS	1	No Quantity							10389			0
S3	2009	2009	2009	2	0	2	Export	504	Morocco	MAR	422	Lebanon	LBN								42	FIXED VEG. FATS AND OILS	1	No Quantity							111777			0
S3	2009	2009	2009	2	0	2	Export	504	Morocco	MAR	434	Libya	LBY								42	FIXED VEG. FATS AND OILS	1	No Quantity							860528			0
S3	2009	2009	2009	2	0	2	Export	504	Morocco	MAR	466	Mali	MLI								42	FIXED VEG. FATS AND OILS	1	No Quantity							54552			0
S3	2009	2009	2009	2	0	2	Export	504	Morocco	MAR	478	Mauritania	MRT								42	FIXED VEG. FATS AND OILS	1	No Quantity							4486616			0
S3	2009	2009	2009	2	0	2	Export	504	Morocco	MAR	512	Oman	OMN								42	FIXED VEG. FATS AND OILS	1	No Quantity							22230			0
S3	2009	2009	2009	2	0	2	Export	504	Morocco	MAR	528	Netherlands	NLD								42	FIXED VEG. FATS AND OILS	1	No Quantity							1705448			0
S3	2009	2009	2009	2	0	2	Export	504	Morocco	MAR	562	Niger	NER								42	FIXED VEG. FATS AND OILS	1	No Quantity							18808			0
S3	2009	2009	2009	2	0	2	Export	504	Morocco	MAR	579	Norway	NOR								42	FIXED VEG. FATS AND OILS	1	No Quantity							2832			0
S3	2009	2009	2009	2	0	2	Export	504	Morocco	MAR	624	Guinea-Bissau	GNB								42	FIXED VEG. FATS AND OILS	1	No Quantity							157803			0
S3	2009	2009	2009	2	0	2	Export	504	Morocco	MAR	642	Romania	ROU								42	FIXED VEG. FATS AND OILS	1	No Quantity							6293			0
S3	2009	2009	2009	2	0	2	Export	504	Morocco	MAR	643	Russian Federation	RUS								42	FIXED VEG. FATS AND OILS	1	No Quantity							14251			0
S3	2009	2009	2009	2	0	2	Export	504	Morocco	MAR	682	Saudi Arabia	SAU								42	FIXED VEG. FATS AND OILS	1	No Quantity							7961			0
S3	2009	2009	2009	2	0	2	Export	504	Morocco	MAR	686	Senegal	SEN								42	FIXED VEG. FATS AND OILS	1	No Quantity							1486421			0
S3	2009	2009	2009	2	0	2	Export	504	Morocco	MAR	705	Slovenia	SVN								42	FIXED VEG. FATS AND OILS	1	No Quantity							103875			0
S3	2009	2009	2009	2	0	2	Export	504	Morocco	MAR	724	Spain	ESP								42	FIXED VEG. FATS AND OILS	1	No Quantity							2057671			0
S3	2009	2009	2009	2	0	2	Export	504	Morocco	MAR	752	Sweden	SWE								42	FIXED VEG. FATS AND OILS	1	No Quantity							8781			0
S3	2009	2009	2009	2	0	2	Export	504	Morocco	MAR	757	Switzerland	CHE								42	FIXED VEG. FATS AND OILS	1	No Quantity							280620			0
S3	2009	2009	2009	2	0	2	Export	504	Morocco	MAR	760	Syria	SYR								42	FIXED VEG. FATS AND OILS	1	No Quantity							1217			0
S3	2009	2009	2009	2	0	2	Export	504	Morocco	MAR	764	Thailand	THA								42	FIXED VEG. FATS AND OILS	1	No Quantity							61678			0
S3	2009	2009	2009	2	0	2	Export	504	Morocco	MAR	768	Togo	TGO								42	FIXED VEG. FATS AND OILS	1	No Quantity							19367			0
S3	2009	2009	2009	2	0	2	Export	504	Morocco	MAR	784	United Arab Emirates	ARE								42	FIXED VEG. FATS AND OILS	1	No Quantity							10705			0
S3	2009	2009	2009	2	0	2	Export	504	Morocco	MAR	788	Tunisia	TUN								42	FIXED VEG. FATS AND OILS	1	No Quantity							16696			0
S3	2009	2009	2009	2	0	2	Export	504	Morocco	MAR	826	United Kingdom	GBR								42	FIXED VEG. FATS AND OILS	1	No Quantity							42661			0
S3	2009	2009	2009	2	0	2	Export	504	Morocco	MAR	837	Bunkers									42	FIXED VEG. FATS AND OILS	1	No Quantity							25741			0
S3	2009	2009	2009	2	0	2	Export	504	Morocco	MAR	842	USA	USA								42	FIXED VEG. FATS AND OILS	1	No Quantity							4030674			0
S3	2009	2009	2009	2	0	2	Export	504	Morocco	MAR	854	Burkina Faso	BFA								42	FIXED VEG. FATS AND OILS	1	No Quantity							22817			0
S3	2009	2009	2009	2	0	2	Export	498	Rep. of Moldova	MDA	0	World	WLD								43	ANIMAL,VEG.FATS,OILS,NES	1	No Quantity							198414			0
S3	2009	2009	2009	2	0	2	Export	498	Rep. of Moldova	MDA	381	Italy	ITA								43	ANIMAL,VEG.FATS,OILS,NES	1	No Quantity							35			0
S3	2009	2009	2009	2	0	2	Export	498	Rep. of Moldova	MDA	616	Poland	POL								43	ANIMAL,VEG.FATS,OILS,NES	1	No Quantity							192663			0
S3	2009	2009	2009	2	0	2	Export	498	Rep. of Moldova	MDA	804	Ukraine	UKR								43	ANIMAL,VEG.FATS,OILS,NES	1	No Quantity							5716			0
S3	2009	2009	2009	2	0	2	Export	504	Morocco	MAR	0	World	WLD								43	ANIMAL,VEG.FATS,OILS,NES	1	No Quantity							1607299			0
S3	2009	2009	2009	2	0	2	Export	504	Morocco	MAR	56	Belgium	BEL								43	ANIMAL,VEG.FATS,OILS,NES	1	No Quantity							30			0
S3	2009	2009	2009	2	0	2	Export	504	Morocco	MAR	251	France	FRA								43	ANIMAL,VEG.FATS,OILS,NES	1	No Quantity							336860			0
S3	2009	2009	2009	2	0	2	Export	504	Morocco	MAR	266	Gabon	GAB								43	ANIMAL,VEG.FATS,OILS,NES	1	No Quantity							8861			0
S3	2009	2009	2009	2	0	2	Export	504	Morocco	MAR	392	Japan	JPN								43	ANIMAL,VEG.FATS,OILS,NES	1	No Quantity							2029			0
S3	2009	2009	2009	2	0	2	Export	504	Morocco	MAR	478	Mauritania	MRT								43	ANIMAL,VEG.FATS,OILS,NES	1	No Quantity							4685			0
S3	2009	2009	2009	2	0	2	Export	504	Morocco	MAR	528	Netherlands	NLD								43	ANIMAL,VEG.FATS,OILS,NES	1	No Quantity							1020935			0
S3	2009	2009	2009	2	0	2	Export	504	Morocco	MAR	620	Portugal	PRT								43	ANIMAL,VEG.FATS,OILS,NES	1	No Quantity							12152			0
S3	2009	2009	2009	2	0	2	Export	504	Morocco	MAR	682	Saudi Arabia	SAU								43	ANIMAL,VEG.FATS,OILS,NES	1	No Quantity							18164			0
S3	2009	2009	2009	2	0	2	Export	504	Morocco	MAR	686	Senegal	SEN								43	ANIMAL,VEG.FATS,OILS,NES	1	No Quantity							72431			0
S3	2009	2009	2009	2	0	2	Export	504	Morocco	MAR	724	Spain	ESP								43	ANIMAL,VEG.FATS,OILS,NES	1	No Quantity							15			0
S3	2009	2009	2009	2	0	2	Export	504	Morocco	MAR	757	Switzerland	CHE								43	ANIMAL,VEG.FATS,OILS,NES	1	No Quantity							23969			0
S3	2009	2009	2009	2	0	2	Export	504	Morocco	MAR	760	Syria	SYR								43	ANIMAL,VEG.FATS,OILS,NES	1	No Quantity							65246			0
S3	2009	2009	2009	2	0	2	Export	504	Morocco	MAR	788	Tunisia	TUN								43	ANIMAL,VEG.FATS,OILS,NES	1	No Quantity							2151			0
S3	2009	2009	2009	2	0	2	Export	504	Morocco	MAR	818	Egypt	EGY								43	ANIMAL,VEG.FATS,OILS,NES	1	No Quantity							39772			0
S3	2009	2009	2009	2	0	2	Export	498	Rep. of Moldova	MDA	0	World	WLD								51	ORGANIC CHEMICALS	1	No Quantity							1886280			0
S3	2009	2009	2009	2	0	2	Export	498	Rep. of Moldova	MDA	31	Azerbaijan	AZE								51	ORGANIC CHEMICALS	1	No Quantity							246			0
S3	2009	2009	2009	2	0	2	Export	498	Rep. of Moldova	MDA	32	Argentina	ARG								51	ORGANIC CHEMICALS	1	No Quantity							21329			0
S3	2009	2009	2009	2	0	2	Export	498	Rep. of Moldova	MDA	40	Austria	AUT								51	ORGANIC CHEMICALS	1	No Quantity							4569			0
S3	2009	2009	2009	2	0	2	Export	498	Rep. of Moldova	MDA	56	Belgium	BEL								51	ORGANIC CHEMICALS	1	No Quantity							1883			0
S3	2009	2009	2009	2	0	2	Export	498	Rep. of Moldova	MDA	276	Germany	DEU								51	ORGANIC CHEMICALS	1	No Quantity							617182			0
S3	2009	2009	2009	2	0	2	Export	498	Rep. of Moldova	MDA	381	Italy	ITA								51	ORGANIC CHEMICALS	1	No Quantity							12578			0
S3	2009	2009	2009	2	0	2	Export	498	Rep. of Moldova	MDA	642	Romania	ROU								51	ORGANIC CHEMICALS	1	No Quantity							243128			0
S3	2009	2009	2009	2	0	2	Export	498	Rep. of Moldova	MDA	643	Russian Federation	RUS								51	ORGANIC CHEMICALS	1	No Quantity							979882			0
S3	2009	2009	2009	2	0	2	Export	498	Rep. of Moldova	MDA	792	Turkey	TUR								51	ORGANIC CHEMICALS	1	No Quantity							1031			0
S3	2009	2009	2009	2	0	2	Export	498	Rep. of Moldova	MDA	804	Ukraine	UKR								51	ORGANIC CHEMICALS	1	No Quantity							625			0
S3	2009	2009	2009	2	0	2	Export	498	Rep. of Moldova	MDA	826	United Kingdom	GBR								51	ORGANIC CHEMICALS	1	No Quantity							3827			0
S3	2009	2009	2009	2	0	2	Export	504	Morocco	MAR	0	World	WLD								51	ORGANIC CHEMICALS	1	No Quantity							5418544			0
S3	2009	2009	2009	2	0	2	Export	504	Morocco	MAR	12	Algeria	DZA								51	ORGANIC CHEMICALS	1	No Quantity							888			0
S3	2009	2009	2009	2	0	2	Export	504	Morocco	MAR	178	Congo	COG								51	ORGANIC CHEMICALS	1	No Quantity							5100			0
S3	2009	2009	2009	2	0	2	Export	504	Morocco	MAR	208	Denmark	DNK								51	ORGANIC CHEMICALS	1	No Quantity							980			0
S3	2009	2009	2009	2	0	2	Export	504	Morocco	MAR	251	France	FRA								51	ORGANIC CHEMICALS	1	No Quantity							1120358			0
S3	2009	2009	2009	2	0	2	Export	504	Morocco	MAR	276	Germany	DEU								51	ORGANIC CHEMICALS	1	No Quantity							3096			0
S3	2009	2009	2009	2	0	2	Export	504	Morocco	MAR	300	Greece	GRC								51	ORGANIC CHEMICALS	1	No Quantity							454			0
S3	2009	2009	2009	2	0	2	Export	504	Morocco	MAR	360	Indonesia	IDN								51	ORGANIC CHEMICALS	1	No Quantity							11923			0
S3	2009	2009	2009	2	0	2	Export	504	Morocco	MAR	381	Italy	ITA								51	ORGANIC CHEMICALS	1	No Quantity							229			0
S3	2009	2009	2009	2	0	2	Export	504	Morocco	MAR	384	Côte d'Ivoire	CIV								51	ORGANIC CHEMICALS	1	No Quantity							42731			0
S3	2009	2009	2009	2	0	2	Export	504	Morocco	MAR	410	Rep. of Korea	KOR								51	ORGANIC CHEMICALS	1	No Quantity							6			0
S3	2009	2009	2009	2	0	2	Export	504	Morocco	MAR	466	Mali	MLI								51	ORGANIC CHEMICALS	1	No Quantity							39888			0
S3	2009	2009	2009	2	0	2	Export	504	Morocco	MAR	478	Mauritania	MRT								51	ORGANIC CHEMICALS	1	No Quantity							6563			0
S3	2009	2009	2009	2	0	2	Export	504	Morocco	MAR	616	Poland	POL								51	ORGANIC CHEMICALS	1	No Quantity							46435			0
S3	2009	2009	2009	2	0	2	Export	504	Morocco	MAR	686	Senegal	SEN								51	ORGANIC CHEMICALS	1	No Quantity							1244012			0
S3	2009	2009	2009	2	0	2	Export	504	Morocco	MAR	699	India	IND								51	ORGANIC CHEMICALS	1	No Quantity							366			0
S3	2009	2009	2009	2	0	2	Export	504	Morocco	MAR	724	Spain	ESP								51	ORGANIC CHEMICALS	1	No Quantity							60242			0
S3	2009	2009	2009	2	0	2	Export	504	Morocco	MAR	757	Switzerland	CHE								51	ORGANIC CHEMICALS	1	No Quantity							172			0
S3	2009	2009	2009	2	0	2	Export	504	Morocco	MAR	760	Syria	SYR								51	ORGANIC CHEMICALS	1	No Quantity							27020			0
S3	2009	2009	2009	2	0	2	Export	504	Morocco	MAR	788	Tunisia	TUN								51	ORGANIC CHEMICALS	1	No Quantity							2434400			0
S3	2009	2009	2009	2	0	2	Export	504	Morocco	MAR	818	Egypt	EGY								51	ORGANIC CHEMICALS	1	No Quantity							370572			0
S3	2009	2009	2009	2	0	2	Export	504	Morocco	MAR	837	Bunkers									51	ORGANIC CHEMICALS	1	No Quantity							2612			0
S3	2009	2009	2009	2	0	2	Export	504	Morocco	MAR	854	Burkina Faso	BFA								51	ORGANIC CHEMICALS	1	No Quantity							495			0
S3	2009	2009	2009	2	0	2	Export	498	Rep. of Moldova	MDA	0	World	WLD								52	INORGANIC CHEMICALS	1	No Quantity							144470			0
S3	2009	2009	2009	2	0	2	Export	498	Rep. of Moldova	MDA	31	Azerbaijan	AZE								52	INORGANIC CHEMICALS	1	No Quantity							773			0
S3	2009	2009	2009	2	0	2	Export	498	Rep. of Moldova	MDA	56	Belgium	BEL								52	INORGANIC CHEMICALS	1	No Quantity							300			0
S3	2009	2009	2009	2	0	2	Export	498	Rep. of Moldova	MDA	381	Italy	ITA								52	INORGANIC CHEMICALS	1	No Quantity							1144			0
S3	2009	2009	2009	2	0	2	Export	498	Rep. of Moldova	MDA	398	Kazakhstan	KAZ								52	INORGANIC CHEMICALS	1	No Quantity							11477			0
S3	2009	2009	2009	2	0	2	Export	498	Rep. of Moldova	MDA	528	Netherlands	NLD								52	INORGANIC CHEMICALS	1	No Quantity							150			0
S3	2009	2009	2009	2	0	2	Export	498	Rep. of Moldova	MDA	642	Romania	ROU								52	INORGANIC CHEMICALS	1	No Quantity							16480			0
S3	2009	2009	2009	2	0	2	Export	498	Rep. of Moldova	MDA	643	Russian Federation	RUS								52	INORGANIC CHEMICALS	1	No Quantity							105117			0
S3	2009	2009	2009	2	0	2	Export	498	Rep. of Moldova	MDA	792	Turkey	TUR								52	INORGANIC CHEMICALS	1	No Quantity							9028			0
S3	2009	2009	2009	2	0	2	Export	498	Rep. of Moldova	MDA	818	Egypt	EGY								52	INORGANIC CHEMICALS	1	No Quantity							1			0
S3	2009	2009	2009	2	0	2	Export	504	Morocco	MAR	0	World	WLD								52	INORGANIC CHEMICALS	1	No Quantity							1021909946			0
S3	2009	2009	2009	2	0	2	Export	504	Morocco	MAR	12	Algeria	DZA								52	INORGANIC CHEMICALS	1	No Quantity							1781641			0
S3	2009	2009	2009	2	0	2	Export	504	Morocco	MAR	36	Australia	AUS								52	INORGANIC CHEMICALS	1	No Quantity							315389			0
S3	2009	2009	2009	2	0	2	Export	504	Morocco	MAR	40	Austria	AUT								52	INORGANIC CHEMICALS	1	No Quantity							45960			0
S3	2009	2009	2009	2	0	2	Export	504	Morocco	MAR	56	Belgium	BEL								52	INORGANIC CHEMICALS	1	No Quantity							65767828			0
S3	2009	2009	2009	2	0	2	Export	504	Morocco	MAR	76	Brazil	BRA								52	INORGANIC CHEMICALS	1	No Quantity							26850935			0
S3	2009	2009	2009	2	0	2	Export	504	Morocco	MAR	120	Cameroon	CMR								52	INORGANIC CHEMICALS	1	No Quantity							47549			0
S3	2009	2009	2009	2	0	2	Export	504	Morocco	MAR	156	China	CHN								52	INORGANIC CHEMICALS	1	No Quantity							1849167			0
S3	2009	2009	2009	2	0	2	Export	504	Morocco	MAR	170	Colombia	COL								52	INORGANIC CHEMICALS	1	No Quantity							565532			0
S3	2009	2009	2009	2	0	2	Export	504	Morocco	MAR	178	Congo	COG								52	INORGANIC CHEMICALS	1	No Quantity							668			0
S3	2009	2009	2009	2	0	2	Export	504	Morocco	MAR	204	Benin	BEN								52	INORGANIC CHEMICALS	1	No Quantity							2459			0
S3	2009	2009	2009	2	0	2	Export	504	Morocco	MAR	226	Equatorial Guinea	GNQ								52	INORGANIC CHEMICALS	1	No Quantity							105693			0
S3	2009	2009	2009	2	0	2	Export	504	Morocco	MAR	246	Finland	FIN								52	INORGANIC CHEMICALS	1	No Quantity							241308			0
S3	2009	2009	2009	2	0	2	Export	504	Morocco	MAR	251	France	FRA								52	INORGANIC CHEMICALS	1	No Quantity							10796232			0
S3	2009	2009	2009	2	0	2	Export	504	Morocco	MAR	266	Gabon	GAB								52	INORGANIC CHEMICALS	1	No Quantity							6321			0
S3	2009	2009	2009	2	0	2	Export	504	Morocco	MAR	276	Germany	DEU								52	INORGANIC CHEMICALS	1	No Quantity							71125350			0
S3	2009	2009	2009	2	0	2	Export	504	Morocco	MAR	288	Ghana	GHA								52	INORGANIC CHEMICALS	1	No Quantity							127700			0
S3	2009	2009	2009	2	0	2	Export	504	Morocco	MAR	300	Greece	GRC								52	INORGANIC CHEMICALS	1	No Quantity							525988			0
S3	2009	2009	2009	2	0	2	Export	504	Morocco	MAR	324	Guinea	GIN								52	INORGANIC CHEMICALS	1	No Quantity							31			0
S3	2009	2009	2009	2	0	2	Export	504	Morocco	MAR	360	Indonesia	IDN								52	INORGANIC CHEMICALS	1	No Quantity							6981862			0
S3	2009	2009	2009	2	0	2	Export	504	Morocco	MAR	381	Italy	ITA								52	INORGANIC CHEMICALS	1	No Quantity							9758891			0
S3	2009	2009	2009	2	0	2	Export	504	Morocco	MAR	384	Côte d'Ivoire	CIV								52	INORGANIC CHEMICALS	1	No Quantity							332783			0
S3	2009	2009	2009	2	0	2	Export	504	Morocco	MAR	450	Madagascar	MDG								52	INORGANIC CHEMICALS	1	No Quantity							118078			0
S3	2009	2009	2009	2	0	2	Export	504	Morocco	MAR	458	Malaysia	MYS								52	INORGANIC CHEMICALS	1	No Quantity							705806			0
S3	2009	2009	2009	2	0	2	Export	504	Morocco	MAR	466	Mali	MLI								52	INORGANIC CHEMICALS	1	No Quantity							1030			0
S3	2009	2009	2009	2	0	2	Export	504	Morocco	MAR	478	Mauritania	MRT								52	INORGANIC CHEMICALS	1	No Quantity							148520			0
S3	2009	2009	2009	2	0	2	Export	504	Morocco	MAR	484	Mexico	MEX								52	INORGANIC CHEMICALS	1	No Quantity							2506874			0
S3	2009	2009	2009	2	0	2	Export	504	Morocco	MAR	528	Netherlands	NLD								52	INORGANIC CHEMICALS	1	No Quantity							34070847			0
S3	2009	2009	2009	2	0	2	Export	504	Morocco	MAR	554	New Zealand	NZL								52	INORGANIC CHEMICALS	1	No Quantity							157143			0
S3	2009	2009	2009	2	0	2	Export	504	Morocco	MAR	562	Niger	NER								52	INORGANIC CHEMICALS	1	No Quantity							3582			0
S3	2009	2009	2009	2	0	2	Export	504	Morocco	MAR	579	Norway	NOR								52	INORGANIC CHEMICALS	1	No Quantity							41313			0
S3	2009	2009	2009	2	0	2	Export	504	Morocco	MAR	586	Pakistan	PAK								52	INORGANIC CHEMICALS	1	No Quantity							142025353			0
S3	2009	2009	2009	2	0	2	Export	504	Morocco	MAR	620	Portugal	PRT								52	INORGANIC CHEMICALS	1	No Quantity							82254			0
S3	2009	2009	2009	2	0	2	Export	504	Morocco	MAR	682	Saudi Arabia	SAU								52	INORGANIC CHEMICALS	1	No Quantity							8916693			0
S3	2009	2009	2009	2	0	2	Export	504	Morocco	MAR	686	Senegal	SEN								52	INORGANIC CHEMICALS	1	No Quantity							343007			0
S3	2009	2009	2009	2	0	2	Export	504	Morocco	MAR	699	India	IND								52	INORGANIC CHEMICALS	1	No Quantity							553611058			0
S3	2009	2009	2009	2	0	2	Export	504	Morocco	MAR	724	Spain	ESP								52	INORGANIC CHEMICALS	1	No Quantity							16350068			0
S3	2009	2009	2009	2	0	2	Export	504	Morocco	MAR	757	Switzerland	CHE								52	INORGANIC CHEMICALS	1	No Quantity							223832			0
S3	2009	2009	2009	2	0	2	Export	504	Morocco	MAR	768	Togo	TGO								52	INORGANIC CHEMICALS	1	No Quantity							1027			0
S3	2009	2009	2009	2	0	2	Export	504	Morocco	MAR	788	Tunisia	TUN								52	INORGANIC CHEMICALS	1	No Quantity							105066			0
S3	2009	2009	2009	2	0	2	Export	504	Morocco	MAR	792	Turkey	TUR								52	INORGANIC CHEMICALS	1	No Quantity							62804361			0
S3	2009	2009	2009	2	0	2	Export	504	Morocco	MAR	826	United Kingdom	GBR								52	INORGANIC CHEMICALS	1	No Quantity							85725			0
S3	2009	2009	2009	2	0	2	Export	504	Morocco	MAR	842	USA	USA								52	INORGANIC CHEMICALS	1	No Quantity							2376217			0
S3	2009	2009	2009	2	0	2	Export	504	Morocco	MAR	854	Burkina Faso	BFA								52	INORGANIC CHEMICALS	1	No Quantity							2807			0
S3	2009	2009	2009	2	0	2	Export	498	Rep. of Moldova	MDA	0	World	WLD								53	DYES,COLOURING MATERIALS	1	No Quantity							753021			0
S3	2009	2009	2009	2	0	2	Export	498	Rep. of Moldova	MDA	31	Azerbaijan	AZE								53	DYES,COLOURING MATERIALS	1	No Quantity							543			0
S3	2009	2009	2009	2	0	2	Export	498	Rep. of Moldova	MDA	56	Belgium	BEL								53	DYES,COLOURING MATERIALS	1	No Quantity							216			0
S3	2009	2009	2009	2	0	2	Export	498	Rep. of Moldova	MDA	112	Belarus	BLR								53	DYES,COLOURING MATERIALS	1	No Quantity							36720			0
S3	2009	2009	2009	2	0	2	Export	498	Rep. of Moldova	MDA	208	Denmark	DNK								53	DYES,COLOURING MATERIALS	1	No Quantity							4			0
S3	2009	2009	2009	2	0	2	Export	498	Rep. of Moldova	MDA	251	France	FRA								53	DYES,COLOURING MATERIALS	1	No Quantity							10303			0
S3	2009	2009	2009	2	0	2	Export	498	Rep. of Moldova	MDA	376	Israel	ISR								53	DYES,COLOURING MATERIALS	1	No Quantity							6125			0
S3	2009	2009	2009	2	0	2	Export	498	Rep. of Moldova	MDA	381	Italy	ITA								53	DYES,COLOURING MATERIALS	1	No Quantity							77943			0
S3	2009	2009	2009	2	0	2	Export	498	Rep. of Moldova	MDA	616	Poland	POL								53	DYES,COLOURING MATERIALS	1	No Quantity							18719			0
S3	2009	2009	2009	2	0	2	Export	498	Rep. of Moldova	MDA	642	Romania	ROU								53	DYES,COLOURING MATERIALS	1	No Quantity							126144			0
S3	2009	2009	2009	2	0	2	Export	498	Rep. of Moldova	MDA	643	Russian Federation	RUS								53	DYES,COLOURING MATERIALS	1	No Quantity							328393			0
S3	2009	2009	2009	2	0	2	Export	498	Rep. of Moldova	MDA	703	Slovakia	SVK								53	DYES,COLOURING MATERIALS	1	No Quantity							24399			0
S3	2009	2009	2009	2	0	2	Export	498	Rep. of Moldova	MDA	736	Fmr Sudan	SDN								53	DYES,COLOURING MATERIALS	1	No Quantity							898			0
S3	2009	2009	2009	2	0	2	Export	498	Rep. of Moldova	MDA	792	Turkey	TUR								53	DYES,COLOURING MATERIALS	1	No Quantity							13717			0
S3	2009	2009	2009	2	0	2	Export	498	Rep. of Moldova	MDA	804	Ukraine	UKR								53	DYES,COLOURING MATERIALS	1	No Quantity							108369			0
S3	2009	2009	2009	2	0	2	Export	498	Rep. of Moldova	MDA	826	United Kingdom	GBR								53	DYES,COLOURING MATERIALS	1	No Quantity							528			0
S3	2009	2009	2009	2	0	2	Export	504	Morocco	MAR	0	World	WLD								53	DYES,COLOURING MATERIALS	1	No Quantity							10812936			0
S3	2009	2009	2009	2	0	2	Export	504	Morocco	MAR	12	Algeria	DZA								53	DYES,COLOURING MATERIALS	1	No Quantity							646616			0
S3	2009	2009	2009	2	0	2	Export	504	Morocco	MAR	48	Bahrain	BHR								53	DYES,COLOURING MATERIALS	1	No Quantity							1770			0
S3	2009	2009	2009	2	0	2	Export	504	Morocco	MAR	56	Belgium	BEL								53	DYES,COLOURING MATERIALS	1	No Quantity							22503			0
S3	2009	2009	2009	2	0	2	Export	504	Morocco	MAR	120	Cameroon	CMR								53	DYES,COLOURING MATERIALS	1	No Quantity							62			0
S3	2009	2009	2009	2	0	2	Export	504	Morocco	MAR	124	Canada	CAN								53	DYES,COLOURING MATERIALS	1	No Quantity							4522			0
S3	2009	2009	2009	2	0	2	Export	504	Morocco	MAR	178	Congo	COG								53	DYES,COLOURING MATERIALS	1	No Quantity							1245504			0
S3	2009	2009	2009	2	0	2	Export	504	Morocco	MAR	204	Benin	BEN								53	DYES,COLOURING MATERIALS	1	No Quantity							10573			0
S3	2009	2009	2009	2	0	2	Export	504	Morocco	MAR	226	Equatorial Guinea	GNQ								53	DYES,COLOURING MATERIALS	1	No Quantity							231518			0
S3	2009	2009	2009	2	0	2	Export	504	Morocco	MAR	251	France	FRA								53	DYES,COLOURING MATERIALS	1	No Quantity							1061010			0
S3	2009	2009	2009	2	0	2	Export	504	Morocco	MAR	262	Djibouti	DJI								53	DYES,COLOURING MATERIALS	1	No Quantity							1053			0
S3	2009	2009	2009	2	0	2	Export	504	Morocco	MAR	266	Gabon	GAB								53	DYES,COLOURING MATERIALS	1	No Quantity							18601			0
S3	2009	2009	2009	2	0	2	Export	504	Morocco	MAR	276	Germany	DEU								53	DYES,COLOURING MATERIALS	1	No Quantity							187952			0
S3	2009	2009	2009	2	0	2	Export	504	Morocco	MAR	288	Ghana	GHA								53	DYES,COLOURING MATERIALS	1	No Quantity							46343			0
S3	2009	2009	2009	2	0	2	Export	504	Morocco	MAR	300	Greece	GRC								53	DYES,COLOURING MATERIALS	1	No Quantity							512			0
S3	2009	2009	2009	2	0	2	Export	504	Morocco	MAR	324	Guinea	GIN								53	DYES,COLOURING MATERIALS	1	No Quantity							1912			0
S3	2009	2009	2009	2	0	2	Export	504	Morocco	MAR	348	Hungary	HUN								53	DYES,COLOURING MATERIALS	1	No Quantity							263936			0
S3	2009	2009	2009	2	0	2	Export	504	Morocco	MAR	360	Indonesia	IDN								53	DYES,COLOURING MATERIALS	1	No Quantity							26573			0
S3	2009	2009	2009	2	0	2	Export	504	Morocco	MAR	381	Italy	ITA								53	DYES,COLOURING MATERIALS	1	No Quantity							223905			0
S3	2009	2009	2009	2	0	2	Export	504	Morocco	MAR	384	Côte d'Ivoire	CIV								53	DYES,COLOURING MATERIALS	1	No Quantity							17227			0
S3	2009	2009	2009	2	0	2	Export	504	Morocco	MAR	392	Japan	JPN								53	DYES,COLOURING MATERIALS	1	No Quantity							503			0
S3	2009	2009	2009	2	0	2	Export	504	Morocco	MAR	430	Liberia	LBR								53	DYES,COLOURING MATERIALS	1	No Quantity							46834			0
S3	2009	2009	2009	2	0	2	Export	504	Morocco	MAR	434	Libya	LBY								53	DYES,COLOURING MATERIALS	1	No Quantity							51434			0
S3	2009	2009	2009	2	0	2	Export	504	Morocco	MAR	458	Malaysia	MYS								53	DYES,COLOURING MATERIALS	1	No Quantity							145465			0
S3	2009	2009	2009	2	0	2	Export	504	Morocco	MAR	466	Mali	MLI								53	DYES,COLOURING MATERIALS	1	No Quantity							2553665			0
S3	2009	2009	2009	2	0	2	Export	504	Morocco	MAR	478	Mauritania	MRT								53	DYES,COLOURING MATERIALS	1	No Quantity							1943072			0
S3	2009	2009	2009	2	0	2	Export	504	Morocco	MAR	512	Oman	OMN								53	DYES,COLOURING MATERIALS	1	No Quantity							333			0
S3	2009	2009	2009	2	0	2	Export	504	Morocco	MAR	528	Netherlands	NLD								53	DYES,COLOURING MATERIALS	1	No Quantity							145			0
S3	2009	2009	2009	2	0	2	Export	504	Morocco	MAR	562	Niger	NER								53	DYES,COLOURING MATERIALS	1	No Quantity							80			0
S3	2009	2009	2009	2	0	2	Export	504	Morocco	MAR	566	Nigeria	NGA								53	DYES,COLOURING MATERIALS	1	No Quantity							75618			0
S3	2009	2009	2009	2	0	2	Export	504	Morocco	MAR	620	Portugal	PRT								53	DYES,COLOURING MATERIALS	1	No Quantity							88086			0
S3	2009	2009	2009	2	0	2	Export	504	Morocco	MAR	634	Qatar	QAT								53	DYES,COLOURING MATERIALS	1	No Quantity							751			0
S3	2009	2009	2009	2	0	2	Export	504	Morocco	MAR	643	Russian Federation	RUS								53	DYES,COLOURING MATERIALS	1	No Quantity							18018			0
S3	2009	2009	2009	2	0	2	Export	504	Morocco	MAR	682	Saudi Arabia	SAU								53	DYES,COLOURING MATERIALS	1	No Quantity							82398			0
S3	2009	2009	2009	2	0	2	Export	504	Morocco	MAR	686	Senegal	SEN								53	DYES,COLOURING MATERIALS	1	No Quantity							700412			0
S3	2009	2009	2009	2	0	2	Export	504	Morocco	MAR	710	South Africa	ZAF								53	DYES,COLOURING MATERIALS	1	No Quantity							10448			0
S3	2009	2009	2009	2	0	2	Export	504	Morocco	MAR	724	Spain	ESP								53	DYES,COLOURING MATERIALS	1	No Quantity							342940			0
S3	2009	2009	2009	2	0	2	Export	504	Morocco	MAR	757	Switzerland	CHE								53	DYES,COLOURING MATERIALS	1	No Quantity							164921			0
S3	2009	2009	2009	2	0	2	Export	504	Morocco	MAR	784	United Arab Emirates	ARE								53	DYES,COLOURING MATERIALS	1	No Quantity							5534			0
S3	2009	2009	2009	2	0	2	Export	504	Morocco	MAR	788	Tunisia	TUN								53	DYES,COLOURING MATERIALS	1	No Quantity							4509			0
S3	2009	2009	2009	2	0	2	Export	504	Morocco	MAR	792	Turkey	TUR								53	DYES,COLOURING MATERIALS	1	No Quantity							475			0
S3	2009	2009	2009	2	0	2	Export	504	Morocco	MAR	818	Egypt	EGY								53	DYES,COLOURING MATERIALS	1	No Quantity							80685			0
S3	2009	2009	2009	2	0	2	Export	504	Morocco	MAR	826	United Kingdom	GBR								53	DYES,COLOURING MATERIALS	1	No Quantity							11			0
S3	2009	2009	2009	2	0	2	Export	504	Morocco	MAR	837	Bunkers									53	DYES,COLOURING MATERIALS	1	No Quantity							48731			0
S3	2009	2009	2009	2	0	2	Export	504	Morocco	MAR	854	Burkina Faso	BFA								53	DYES,COLOURING MATERIALS	1	No Quantity							435777			0
S3	2009	2009	2009	2	0	2	Export	498	Rep. of Moldova	MDA	0	World	WLD								54	MEDICINAL,PHARM.PRODUCTS	1	No Quantity							45348941			0
S3	2009	2009	2009	2	0	2	Export	498	Rep. of Moldova	MDA	31	Azerbaijan	AZE								54	MEDICINAL,PHARM.PRODUCTS	1	No Quantity							420545			0
S3	2009	2009	2009	2	0	2	Export	498	Rep. of Moldova	MDA	40	Austria	AUT								54	MEDICINAL,PHARM.PRODUCTS	1	No Quantity							3050			0
S3	2009	2009	2009	2	0	2	Export	498	Rep. of Moldova	MDA	51	Armenia	ARM								54	MEDICINAL,PHARM.PRODUCTS	1	No Quantity							228168			0
S3	2009	2009	2009	2	0	2	Export	498	Rep. of Moldova	MDA	56	Belgium	BEL								54	MEDICINAL,PHARM.PRODUCTS	1	No Quantity							478			0
S3	2009	2009	2009	2	0	2	Export	498	Rep. of Moldova	MDA	100	Bulgaria	BGR								54	MEDICINAL,PHARM.PRODUCTS	1	No Quantity							492614			0
S3	2009	2009	2009	2	0	2	Export	498	Rep. of Moldova	MDA	112	Belarus	BLR								54	MEDICINAL,PHARM.PRODUCTS	1	No Quantity							3544750			0
S3	2009	2009	2009	2	0	2	Export	498	Rep. of Moldova	MDA	191	Croatia	HRV								54	MEDICINAL,PHARM.PRODUCTS	1	No Quantity							2304			0
S3	2009	2009	2009	2	0	2	Export	498	Rep. of Moldova	MDA	203	Czechia	CZE								54	MEDICINAL,PHARM.PRODUCTS	1	No Quantity							1133			0
S3	2009	2009	2009	2	0	2	Export	498	Rep. of Moldova	MDA	268	Georgia	GEO								54	MEDICINAL,PHARM.PRODUCTS	1	No Quantity							899441			0
S3	2009	2009	2009	2	0	2	Export	498	Rep. of Moldova	MDA	276	Germany	DEU								54	MEDICINAL,PHARM.PRODUCTS	1	No Quantity							22622			0
S3	2009	2009	2009	2	0	2	Export	498	Rep. of Moldova	MDA	381	Italy	ITA								54	MEDICINAL,PHARM.PRODUCTS	1	No Quantity							9371			0
S3	2009	2009	2009	2	0	2	Export	498	Rep. of Moldova	MDA	398	Kazakhstan	KAZ								54	MEDICINAL,PHARM.PRODUCTS	1	No Quantity							333816			0
S3	2009	2009	2009	2	0	2	Export	498	Rep. of Moldova	MDA	417	Kyrgyzstan	KGZ								54	MEDICINAL,PHARM.PRODUCTS	1	No Quantity							159298			0
S3	2009	2009	2009	2	0	2	Export	498	Rep. of Moldova	MDA	428	Latvia	LVA								54	MEDICINAL,PHARM.PRODUCTS	1	No Quantity							36222			0
S3	2009	2009	2009	2	0	2	Export	498	Rep. of Moldova	MDA	440	Lithuania	LTU								54	MEDICINAL,PHARM.PRODUCTS	1	No Quantity							1048701			0
S3	2009	2009	2009	2	0	2	Export	498	Rep. of Moldova	MDA	642	Romania	ROU								54	MEDICINAL,PHARM.PRODUCTS	1	No Quantity							490852			0
S3	2009	2009	2009	2	0	2	Export	498	Rep. of Moldova	MDA	643	Russian Federation	RUS								54	MEDICINAL,PHARM.PRODUCTS	1	No Quantity							32011384			0
S3	2009	2009	2009	2	0	2	Export	498	Rep. of Moldova	MDA	699	India	IND								54	MEDICINAL,PHARM.PRODUCTS	1	No Quantity							104970			0
S3	2009	2009	2009	2	0	2	Export	498	Rep. of Moldova	MDA	752	Sweden	SWE								54	MEDICINAL,PHARM.PRODUCTS	1	No Quantity							925			0
S3	2009	2009	2009	2	0	2	Export	498	Rep. of Moldova	MDA	757	Switzerland	CHE								54	MEDICINAL,PHARM.PRODUCTS	1	No Quantity							24537			0
S3	2009	2009	2009	2	0	2	Export	498	Rep. of Moldova	MDA	795	Turkmenistan	TKM								54	MEDICINAL,PHARM.PRODUCTS	1	No Quantity							85041			0
S3	2009	2009	2009	2	0	2	Export	498	Rep. of Moldova	MDA	804	Ukraine	UKR								54	MEDICINAL,PHARM.PRODUCTS	1	No Quantity							4352075			0
S3	2009	2009	2009	2	0	2	Export	498	Rep. of Moldova	MDA	826	United Kingdom	GBR								54	MEDICINAL,PHARM.PRODUCTS	1	No Quantity							9482			0
S3	2009	2009	2009	2	0	2	Export	498	Rep. of Moldova	MDA	860	Uzbekistan	UZB								54	MEDICINAL,PHARM.PRODUCTS	1	No Quantity							1067162			0
S3	2009	2009	2009	2	0	2	Export	504	Morocco	MAR	0	World	WLD								54	MEDICINAL,PHARM.PRODUCTS	1	No Quantity							65697358			0
S3	2009	2009	2009	2	0	2	Export	504	Morocco	MAR	12	Algeria	DZA								54	MEDICINAL,PHARM.PRODUCTS	1	No Quantity							2349300			0
S3	2009	2009	2009	2	0	2	Export	504	Morocco	MAR	56	Belgium	BEL								54	MEDICINAL,PHARM.PRODUCTS	1	No Quantity							319068			0
S3	2009	2009	2009	2	0	2	Export	504	Morocco	MAR	76	Brazil	BRA								54	MEDICINAL,PHARM.PRODUCTS	1	No Quantity							336			0
S3	2009	2009	2009	2	0	2	Export	504	Morocco	MAR	100	Bulgaria	BGR								54	MEDICINAL,PHARM.PRODUCTS	1	No Quantity							3963			0
S3	2009	2009	2009	2	0	2	Export	504	Morocco	MAR	112	Belarus	BLR								54	MEDICINAL,PHARM.PRODUCTS	1	No Quantity							12527			0
S3	2009	2009	2009	2	0	2	Export	504	Morocco	MAR	120	Cameroon	CMR								54	MEDICINAL,PHARM.PRODUCTS	1	No Quantity							123642			0
S3	2009	2009	2009	2	0	2	Export	504	Morocco	MAR	124	Canada	CAN								54	MEDICINAL,PHARM.PRODUCTS	1	No Quantity							283752			0
S3	2009	2009	2009	2	0	2	Export	504	Morocco	MAR	148	Chad	TCD								54	MEDICINAL,PHARM.PRODUCTS	1	No Quantity							67745			0
S3	2009	2009	2009	2	0	2	Export	504	Morocco	MAR	178	Congo	COG								54	MEDICINAL,PHARM.PRODUCTS	1	No Quantity							451801			0
S3	2009	2009	2009	2	0	2	Export	504	Morocco	MAR	180	Dem. Rep. of the Congo	COD								54	MEDICINAL,PHARM.PRODUCTS	1	No Quantity							42280			0
S3	2009	2009	2009	2	0	2	Export	504	Morocco	MAR	204	Benin	BEN								54	MEDICINAL,PHARM.PRODUCTS	1	No Quantity							117589			0
S3	2009	2009	2009	2	0	2	Export	504	Morocco	MAR	208	Denmark	DNK								54	MEDICINAL,PHARM.PRODUCTS	1	No Quantity							49439			0
S3	2009	2009	2009	2	0	2	Export	504	Morocco	MAR	226	Equatorial Guinea	GNQ								54	MEDICINAL,PHARM.PRODUCTS	1	No Quantity							2204			0
S3	2009	2009	2009	2	0	2	Export	504	Morocco	MAR	251	France	FRA								54	MEDICINAL,PHARM.PRODUCTS	1	No Quantity							42995590			0
S3	2009	2009	2009	2	0	2	Export	504	Morocco	MAR	262	Djibouti	DJI								54	MEDICINAL,PHARM.PRODUCTS	1	No Quantity							83763			0
S3	2009	2009	2009	2	0	2	Export	504	Morocco	MAR	266	Gabon	GAB								54	MEDICINAL,PHARM.PRODUCTS	1	No Quantity							803547			0
S3	2009	2009	2009	2	0	2	Export	504	Morocco	MAR	276	Germany	DEU								54	MEDICINAL,PHARM.PRODUCTS	1	No Quantity							712517			0
S3	2009	2009	2009	2	0	2	Export	504	Morocco	MAR	324	Guinea	GIN								54	MEDICINAL,PHARM.PRODUCTS	1	No Quantity							207679			0
S3	2009	2009	2009	2	0	2	Export	504	Morocco	MAR	360	Indonesia	IDN								54	MEDICINAL,PHARM.PRODUCTS	1	No Quantity							25469			0
S3	2009	2009	2009	2	0	2	Export	504	Morocco	MAR	372	Ireland	IRL								54	MEDICINAL,PHARM.PRODUCTS	1	No Quantity							6578			0
S3	2009	2009	2009	2	0	2	Export	504	Morocco	MAR	381	Italy	ITA								54	MEDICINAL,PHARM.PRODUCTS	1	No Quantity							647			0
S3	2009	2009	2009	2	0	2	Export	504	Morocco	MAR	384	Côte d'Ivoire	CIV								54	MEDICINAL,PHARM.PRODUCTS	1	No Quantity							1415402			0
S3	2009	2009	2009	2	0	2	Export	504	Morocco	MAR	404	Kenya	KEN								54	MEDICINAL,PHARM.PRODUCTS	1	No Quantity							56595			0
S3	2009	2009	2009	2	0	2	Export	504	Morocco	MAR	414	Kuwait	KWT								54	MEDICINAL,PHARM.PRODUCTS	1	No Quantity							3738			0
S3	2009	2009	2009	2	0	2	Export	504	Morocco	MAR	422	Lebanon	LBN								54	MEDICINAL,PHARM.PRODUCTS	1	No Quantity							310532			0
S3	2009	2009	2009	2	0	2	Export	504	Morocco	MAR	434	Libya	LBY								54	MEDICINAL,PHARM.PRODUCTS	1	No Quantity							1503064			0
S3	2009	2009	2009	2	0	2	Export	504	Morocco	MAR	450	Madagascar	MDG								54	MEDICINAL,PHARM.PRODUCTS	1	No Quantity							87704			0
S3	2009	2009	2009	2	0	2	Export	504	Morocco	MAR	466	Mali	MLI								54	MEDICINAL,PHARM.PRODUCTS	1	No Quantity							218698			0
S3	2009	2009	2009	2	0	2	Export	504	Morocco	MAR	478	Mauritania	MRT								54	MEDICINAL,PHARM.PRODUCTS	1	No Quantity							1638528			0
S3	2009	2009	2009	2	0	2	Export	504	Morocco	MAR	480	Mauritius	MUS								54	MEDICINAL,PHARM.PRODUCTS	1	No Quantity							234362			0
S3	2009	2009	2009	2	0	2	Export	504	Morocco	MAR	528	Netherlands	NLD								54	MEDICINAL,PHARM.PRODUCTS	1	No Quantity							632			0
S3	2009	2009	2009	2	0	2	Export	504	Morocco	MAR	562	Niger	NER								54	MEDICINAL,PHARM.PRODUCTS	1	No Quantity							182487			0
S3	2009	2009	2009	2	0	2	Export	504	Morocco	MAR	620	Portugal	PRT								54	MEDICINAL,PHARM.PRODUCTS	1	No Quantity							540203			0
S3	2009	2009	2009	2	0	2	Export	504	Morocco	MAR	634	Qatar	QAT								54	MEDICINAL,PHARM.PRODUCTS	1	No Quantity							7013			0
S3	2009	2009	2009	2	0	2	Export	504	Morocco	MAR	642	Romania	ROU								54	MEDICINAL,PHARM.PRODUCTS	1	No Quantity							42937			0
S3	2009	2009	2009	2	0	2	Export	504	Morocco	MAR	686	Senegal	SEN								54	MEDICINAL,PHARM.PRODUCTS	1	No Quantity							5350070			0
S3	2009	2009	2009	2	0	2	Export	504	Morocco	MAR	699	India	IND								54	MEDICINAL,PHARM.PRODUCTS	1	No Quantity							90			0
S3	2009	2009	2009	2	0	2	Export	504	Morocco	MAR	724	Spain	ESP								54	MEDICINAL,PHARM.PRODUCTS	1	No Quantity							430199			0
S3	2009	2009	2009	2	0	2	Export	504	Morocco	MAR	736	Fmr Sudan	SDN								54	MEDICINAL,PHARM.PRODUCTS	1	No Quantity							155009			0
S3	2009	2009	2009	2	0	2	Export	504	Morocco	MAR	757	Switzerland	CHE								54	MEDICINAL,PHARM.PRODUCTS	1	No Quantity							4362			0
S3	2009	2009	2009	2	0	2	Export	504	Morocco	MAR	760	Syria	SYR								54	MEDICINAL,PHARM.PRODUCTS	1	No Quantity							233752			0
S3	2009	2009	2009	2	0	2	Export	504	Morocco	MAR	768	Togo	TGO								54	MEDICINAL,PHARM.PRODUCTS	1	No Quantity							218285			0
S3	2009	2009	2009	2	0	2	Export	504	Morocco	MAR	788	Tunisia	TUN								54	MEDICINAL,PHARM.PRODUCTS	1	No Quantity							2635575			0
S3	2009	2009	2009	2	0	2	Export	504	Morocco	MAR	818	Egypt	EGY								54	MEDICINAL,PHARM.PRODUCTS	1	No Quantity							902084			0
S3	2009	2009	2009	2	0	2	Export	504	Morocco	MAR	826	United Kingdom	GBR								54	MEDICINAL,PHARM.PRODUCTS	1	No Quantity							20			0
S3	2009	2009	2009	2	0	2	Export	504	Morocco	MAR	842	USA	USA								54	MEDICINAL,PHARM.PRODUCTS	1	No Quantity							11			0
S3	2009	2009	2009	2	0	2	Export	504	Morocco	MAR	854	Burkina Faso	BFA								54	MEDICINAL,PHARM.PRODUCTS	1	No Quantity							544636			0
S3	2009	2009	2009	2	0	2	Export	504	Morocco	MAR	887	Yemen	YEM								54	MEDICINAL,PHARM.PRODUCTS	1	No Quantity							278977			0
S3	2009	2009	2009	2	0	2	Export	504	Morocco	MAR	894	Zambia	ZMB								54	MEDICINAL,PHARM.PRODUCTS	1	No Quantity							42958			0
S3	2009	2009	2009	2	0	2	Export	498	Rep. of Moldova	MDA	0	World	WLD								55	ESSENTL.OILS,PERFUME,ETC	1	No Quantity							8687966			0
S3	2009	2009	2009	2	0	2	Export	498	Rep. of Moldova	MDA	40	Austria	AUT								55	ESSENTL.OILS,PERFUME,ETC	1	No Quantity							48661			0
S3	2009	2009	2009	2	0	2	Export	498	Rep. of Moldova	MDA	56	Belgium	BEL								55	ESSENTL.OILS,PERFUME,ETC	1	No Quantity							5395			0
S3	2009	2009	2009	2	0	2	Export	498	Rep. of Moldova	MDA	100	Bulgaria	BGR								55	ESSENTL.OILS,PERFUME,ETC	1	No Quantity							212155			0
S3	2009	2009	2009	2	0	2	Export	498	Rep. of Moldova	MDA	112	Belarus	BLR								55	ESSENTL.OILS,PERFUME,ETC	1	No Quantity							142153			0
S3	2009	2009	2009	2	0	2	Export	498	Rep. of Moldova	MDA	203	Czechia	CZE								55	ESSENTL.OILS,PERFUME,ETC	1	No Quantity							237			0
S3	2009	2009	2009	2	0	2	Export	498	Rep. of Moldova	MDA	251	France	FRA								55	ESSENTL.OILS,PERFUME,ETC	1	No Quantity							135523			0
S3	2009	2009	2009	2	0	2	Export	498	Rep. of Moldova	MDA	268	Georgia	GEO								55	ESSENTL.OILS,PERFUME,ETC	1	No Quantity							8			0
S3	2009	2009	2009	2	0	2	Export	498	Rep. of Moldova	MDA	276	Germany	DEU								55	ESSENTL.OILS,PERFUME,ETC	1	No Quantity							255891			0
S3	2009	2009	2009	2	0	2	Export	498	Rep. of Moldova	MDA	381	Italy	ITA								55	ESSENTL.OILS,PERFUME,ETC	1	No Quantity							8438			0
S3	2009	2009	2009	2	0	2	Export	498	Rep. of Moldova	MDA	440	Lithuania	LTU								55	ESSENTL.OILS,PERFUME,ETC	1	No Quantity							957195			0
S3	2009	2009	2009	2	0	2	Export	498	Rep. of Moldova	MDA	528	Netherlands	NLD								55	ESSENTL.OILS,PERFUME,ETC	1	No Quantity							1772672			0
S3	2009	2009	2009	2	0	2	Export	498	Rep. of Moldova	MDA	554	New Zealand	NZL								55	ESSENTL.OILS,PERFUME,ETC	1	No Quantity							31795			0
S3	2009	2009	2009	2	0	2	Export	498	Rep. of Moldova	MDA	616	Poland	POL								55	ESSENTL.OILS,PERFUME,ETC	1	No Quantity							281985			0
S3	2009	2009	2009	2	0	2	Export	498	Rep. of Moldova	MDA	620	Portugal	PRT								55	ESSENTL.OILS,PERFUME,ETC	1	No Quantity							52204			0
S3	2009	2009	2009	2	0	2	Export	498	Rep. of Moldova	MDA	642	Romania	ROU								55	ESSENTL.OILS,PERFUME,ETC	1	No Quantity							1371366			0
S3	2009	2009	2009	2	0	2	Export	498	Rep. of Moldova	MDA	643	Russian Federation	RUS								55	ESSENTL.OILS,PERFUME,ETC	1	No Quantity							3172622			0
S3	2009	2009	2009	2	0	2	Export	498	Rep. of Moldova	MDA	688	Serbia	SRB								55	ESSENTL.OILS,PERFUME,ETC	1	No Quantity							5011			0
S3	2009	2009	2009	2	0	2	Export	498	Rep. of Moldova	MDA	703	Slovakia	SVK								55	ESSENTL.OILS,PERFUME,ETC	1	No Quantity							1996			0
S3	2009	2009	2009	2	0	2	Export	498	Rep. of Moldova	MDA	705	Slovenia	SVN								55	ESSENTL.OILS,PERFUME,ETC	1	No Quantity							33190			0
S3	2009	2009	2009	2	0	2	Export	498	Rep. of Moldova	MDA	724	Spain	ESP								55	ESSENTL.OILS,PERFUME,ETC	1	No Quantity							15055			0
S3	2009	2009	2009	2	0	2	Export	498	Rep. of Moldova	MDA	736	Fmr Sudan	SDN								55	ESSENTL.OILS,PERFUME,ETC	1	No Quantity							225			0
S3	2009	2009	2009	2	0	2	Export	498	Rep. of Moldova	MDA	792	Turkey	TUR								55	ESSENTL.OILS,PERFUME,ETC	1	No Quantity							27810			0
S3	2009	2009	2009	2	0	2	Export	498	Rep. of Moldova	MDA	804	Ukraine	UKR								55	ESSENTL.OILS,PERFUME,ETC	1	No Quantity							5059			0
S3	2009	2009	2009	2	0	2	Export	498	Rep. of Moldova	MDA	860	Uzbekistan	UZB								55	ESSENTL.OILS,PERFUME,ETC	1	No Quantity							151320			0
S3	2009	2009	2009	2	0	2	Export	504	Morocco	MAR	0	World	WLD								55	ESSENTL.OILS,PERFUME,ETC	1	No Quantity							101550411			0
S3	2009	2009	2009	2	0	2	Export	504	Morocco	MAR	12	Algeria	DZA								55	ESSENTL.OILS,PERFUME,ETC	1	No Quantity							25442052			0
S3	2009	2009	2009	2	0	2	Export	504	Morocco	MAR	36	Australia	AUS								55	ESSENTL.OILS,PERFUME,ETC	1	No Quantity							1145			0
S3	2009	2009	2009	2	0	2	Export	504	Morocco	MAR	40	Austria	AUT								55	ESSENTL.OILS,PERFUME,ETC	1	No Quantity							405			0
S3	2009	2009	2009	2	0	2	Export	504	Morocco	MAR	48	Bahrain	BHR								55	ESSENTL.OILS,PERFUME,ETC	1	No Quantity							42446			0
S3	2009	2009	2009	2	0	2	Export	504	Morocco	MAR	56	Belgium	BEL								55	ESSENTL.OILS,PERFUME,ETC	1	No Quantity							3144429			0
S3	2009	2009	2009	2	0	2	Export	504	Morocco	MAR	76	Brazil	BRA								55	ESSENTL.OILS,PERFUME,ETC	1	No Quantity							1297426			0
S3	2009	2009	2009	2	0	2	Export	504	Morocco	MAR	100	Bulgaria	BGR								55	ESSENTL.OILS,PERFUME,ETC	1	No Quantity							123769			0
S3	2009	2009	2009	2	0	2	Export	504	Morocco	MAR	120	Cameroon	CMR								55	ESSENTL.OILS,PERFUME,ETC	1	No Quantity							29409			0
S3	2009	2009	2009	2	0	2	Export	504	Morocco	MAR	124	Canada	CAN								55	ESSENTL.OILS,PERFUME,ETC	1	No Quantity							66452			0
S3	2009	2009	2009	2	0	2	Export	504	Morocco	MAR	156	China	CHN								55	ESSENTL.OILS,PERFUME,ETC	1	No Quantity							30056			0
S3	2009	2009	2009	2	0	2	Export	504	Morocco	MAR	175	Mayotte	MYT								55	ESSENTL.OILS,PERFUME,ETC	1	No Quantity							98804			0
S3	2009	2009	2009	2	0	2	Export	504	Morocco	MAR	178	Congo	COG								55	ESSENTL.OILS,PERFUME,ETC	1	No Quantity							14454			0
S3	2009	2009	2009	2	0	2	Export	504	Morocco	MAR	191	Croatia	HRV								55	ESSENTL.OILS,PERFUME,ETC	1	No Quantity							185613			0
S3	2009	2009	2009	2	0	2	Export	504	Morocco	MAR	204	Benin	BEN								55	ESSENTL.OILS,PERFUME,ETC	1	No Quantity							19345			0
S3	2009	2009	2009	2	0	2	Export	504	Morocco	MAR	208	Denmark	DNK								55	ESSENTL.OILS,PERFUME,ETC	1	No Quantity							4345			0
S3	2009	2009	2009	2	0	2	Export	504	Morocco	MAR	226	Equatorial Guinea	GNQ								55	ESSENTL.OILS,PERFUME,ETC	1	No Quantity							197065			0
S3	2009	2009	2009	2	0	2	Export	504	Morocco	MAR	233	Estonia	EST								55	ESSENTL.OILS,PERFUME,ETC	1	No Quantity							9098			0
S3	2009	2009	2009	2	0	2	Export	504	Morocco	MAR	246	Finland	FIN								55	ESSENTL.OILS,PERFUME,ETC	1	No Quantity							6			0
S3	2009	2009	2009	2	0	2	Export	504	Morocco	MAR	251	France	FRA								55	ESSENTL.OILS,PERFUME,ETC	1	No Quantity							22402469			0
S3	2009	2009	2009	2	0	2	Export	504	Morocco	MAR	266	Gabon	GAB								55	ESSENTL.OILS,PERFUME,ETC	1	No Quantity							176191			0
S3	2009	2009	2009	2	0	2	Export	504	Morocco	MAR	270	Gambia	GMB								55	ESSENTL.OILS,PERFUME,ETC	1	No Quantity							6873			0
S3	2009	2009	2009	2	0	2	Export	504	Morocco	MAR	276	Germany	DEU								55	ESSENTL.OILS,PERFUME,ETC	1	No Quantity							2451962			0
S3	2009	2009	2009	2	0	2	Export	504	Morocco	MAR	288	Ghana	GHA								55	ESSENTL.OILS,PERFUME,ETC	1	No Quantity							1507678			0
S3	2009	2009	2009	2	0	2	Export	504	Morocco	MAR	300	Greece	GRC								55	ESSENTL.OILS,PERFUME,ETC	1	No Quantity							123219			0
S3	2009	2009	2009	2	0	2	Export	504	Morocco	MAR	324	Guinea	GIN								55	ESSENTL.OILS,PERFUME,ETC	1	No Quantity							7568			0
S3	2009	2009	2009	2	0	2	Export	504	Morocco	MAR	332	Haiti	HTI								55	ESSENTL.OILS,PERFUME,ETC	1	No Quantity							26706			0
S3	2009	2009	2009	2	0	2	Export	504	Morocco	MAR	344	China, Hong Kong SAR	HKG								55	ESSENTL.OILS,PERFUME,ETC	1	No Quantity							2120			0
S3	2009	2009	2009	2	0	2	Export	504	Morocco	MAR	348	Hungary	HUN								55	ESSENTL.OILS,PERFUME,ETC	1	No Quantity							520813			0
S3	2009	2009	2009	2	0	2	Export	504	Morocco	MAR	368	Iraq	IRQ								55	ESSENTL.OILS,PERFUME,ETC	1	No Quantity							29993			0
S3	2009	2009	2009	2	0	2	Export	504	Morocco	MAR	372	Ireland	IRL								55	ESSENTL.OILS,PERFUME,ETC	1	No Quantity							1802			0
S3	2009	2009	2009	2	0	2	Export	504	Morocco	MAR	381	Italy	ITA								55	ESSENTL.OILS,PERFUME,ETC	1	No Quantity							319385			0
S3	2009	2009	2009	2	0	2	Export	504	Morocco	MAR	384	Côte d'Ivoire	CIV								55	ESSENTL.OILS,PERFUME,ETC	1	No Quantity							345678			0
S3	2009	2009	2009	2	0	2	Export	504	Morocco	MAR	392	Japan	JPN								55	ESSENTL.OILS,PERFUME,ETC	1	No Quantity							1297004			0
S3	2009	2009	2009	2	0	2	Export	504	Morocco	MAR	400	Jordan	JOR								55	ESSENTL.OILS,PERFUME,ETC	1	No Quantity							161966			0
S3	2009	2009	2009	2	0	2	Export	504	Morocco	MAR	410	Rep. of Korea	KOR								55	ESSENTL.OILS,PERFUME,ETC	1	No Quantity							43461			0
S3	2009	2009	2009	2	0	2	Export	504	Morocco	MAR	414	Kuwait	KWT								55	ESSENTL.OILS,PERFUME,ETC	1	No Quantity							120928			0
S3	2009	2009	2009	2	0	2	Export	504	Morocco	MAR	422	Lebanon	LBN								55	ESSENTL.OILS,PERFUME,ETC	1	No Quantity							248603			0
S3	2009	2009	2009	2	0	2	Export	504	Morocco	MAR	430	Liberia	LBR								55	ESSENTL.OILS,PERFUME,ETC	1	No Quantity							147080			0
S3	2009	2009	2009	2	0	2	Export	504	Morocco	MAR	434	Libya	LBY								55	ESSENTL.OILS,PERFUME,ETC	1	No Quantity							784959			0
S3	2009	2009	2009	2	0	2	Export	504	Morocco	MAR	440	Lithuania	LTU								55	ESSENTL.OILS,PERFUME,ETC	1	No Quantity							195313			0
S3	2009	2009	2009	2	0	2	Export	504	Morocco	MAR	458	Malaysia	MYS								55	ESSENTL.OILS,PERFUME,ETC	1	No Quantity							3668			0
S3	2009	2009	2009	2	0	2	Export	504	Morocco	MAR	466	Mali	MLI								55	ESSENTL.OILS,PERFUME,ETC	1	No Quantity							24136			0
S3	2009	2009	2009	2	0	2	Export	504	Morocco	MAR	478	Mauritania	MRT								55	ESSENTL.OILS,PERFUME,ETC	1	No Quantity							1664541			0
S3	2009	2009	2009	2	0	2	Export	504	Morocco	MAR	480	Mauritius	MUS								55	ESSENTL.OILS,PERFUME,ETC	1	No Quantity							14			0
S3	2009	2009	2009	2	0	2	Export	504	Morocco	MAR	490	Other Asia, nes									55	ESSENTL.OILS,PERFUME,ETC	1	No Quantity							11927			0
S3	2009	2009	2009	2	0	2	Export	504	Morocco	MAR	499	Montenegro	MNE								55	ESSENTL.OILS,PERFUME,ETC	1	No Quantity							99943			0
S3	2009	2009	2009	2	0	2	Export	504	Morocco	MAR	512	Oman	OMN								55	ESSENTL.OILS,PERFUME,ETC	1	No Quantity							18544			0
S3	2009	2009	2009	2	0	2	Export	504	Morocco	MAR	528	Netherlands	NLD								55	ESSENTL.OILS,PERFUME,ETC	1	No Quantity							34338			0
S3	2009	2009	2009	2	0	2	Export	504	Morocco	MAR	540	New Caledonia	NCL								55	ESSENTL.OILS,PERFUME,ETC	1	No Quantity							1311			0
S3	2009	2009	2009	2	0	2	Export	504	Morocco	MAR	562	Niger	NER								55	ESSENTL.OILS,PERFUME,ETC	1	No Quantity							45018			0
S3	2009	2009	2009	2	0	2	Export	504	Morocco	MAR	566	Nigeria	NGA								55	ESSENTL.OILS,PERFUME,ETC	1	No Quantity							119337			0
S3	2009	2009	2009	2	0	2	Export	504	Morocco	MAR	579	Norway	NOR								55	ESSENTL.OILS,PERFUME,ETC	1	No Quantity							1978			0
S3	2009	2009	2009	2	0	2	Export	504	Morocco	MAR	586	Pakistan	PAK								55	ESSENTL.OILS,PERFUME,ETC	1	No Quantity							47077			0
S3	2009	2009	2009	2	0	2	Export	504	Morocco	MAR	591	Panama	PAN								55	ESSENTL.OILS,PERFUME,ETC	1	No Quantity							1753484			0
S3	2009	2009	2009	2	0	2	Export	504	Morocco	MAR	600	Paraguay	PRY								55	ESSENTL.OILS,PERFUME,ETC	1	No Quantity							3538674			0
S3	2009	2009	2009	2	0	2	Export	504	Morocco	MAR	616	Poland	POL								55	ESSENTL.OILS,PERFUME,ETC	1	No Quantity							6241			0
S3	2009	2009	2009	2	0	2	Export	504	Morocco	MAR	620	Portugal	PRT								55	ESSENTL.OILS,PERFUME,ETC	1	No Quantity							2404			0
S3	2009	2009	2009	2	0	2	Export	504	Morocco	MAR	624	Guinea-Bissau	GNB								55	ESSENTL.OILS,PERFUME,ETC	1	No Quantity							1725856			0
S3	2009	2009	2009	2	0	2	Export	504	Morocco	MAR	634	Qatar	QAT								55	ESSENTL.OILS,PERFUME,ETC	1	No Quantity							6952			0
S3	2009	2009	2009	2	0	2	Export	504	Morocco	MAR	642	Romania	ROU								55	ESSENTL.OILS,PERFUME,ETC	1	No Quantity							56			0
S3	2009	2009	2009	2	0	2	Export	504	Morocco	MAR	643	Russian Federation	RUS								55	ESSENTL.OILS,PERFUME,ETC	1	No Quantity							15003			0
S3	2009	2009	2009	2	0	2	Export	504	Morocco	MAR	674	San Marino	SMR								55	ESSENTL.OILS,PERFUME,ETC	1	No Quantity							908			0
S3	2009	2009	2009	2	0	2	Export	504	Morocco	MAR	682	Saudi Arabia	SAU								55	ESSENTL.OILS,PERFUME,ETC	1	No Quantity							355517			0
S3	2009	2009	2009	2	0	2	Export	504	Morocco	MAR	686	Senegal	SEN								55	ESSENTL.OILS,PERFUME,ETC	1	No Quantity							1582547			0
S3	2009	2009	2009	2	0	2	Export	504	Morocco	MAR	694	Sierra Leone	SLE								55	ESSENTL.OILS,PERFUME,ETC	1	No Quantity							1073			0
S3	2009	2009	2009	2	0	2	Export	504	Morocco	MAR	699	India	IND								55	ESSENTL.OILS,PERFUME,ETC	1	No Quantity							18558			0
S3	2009	2009	2009	2	0	2	Export	504	Morocco	MAR	702	Singapore	SGP								55	ESSENTL.OILS,PERFUME,ETC	1	No Quantity							2073			0
S3	2009	2009	2009	2	0	2	Export	504	Morocco	MAR	703	Slovakia	SVK								55	ESSENTL.OILS,PERFUME,ETC	1	No Quantity							97110			0
S3	2009	2009	2009	2	0	2	Export	504	Morocco	MAR	705	Slovenia	SVN								55	ESSENTL.OILS,PERFUME,ETC	1	No Quantity							462286			0
S3	2009	2009	2009	2	0	2	Export	504	Morocco	MAR	710	South Africa	ZAF								55	ESSENTL.OILS,PERFUME,ETC	1	No Quantity							2027			0
S3	2009	2009	2009	2	0	2	Export	504	Morocco	MAR	724	Spain	ESP								55	ESSENTL.OILS,PERFUME,ETC	1	No Quantity							2875423			0
S3	2009	2009	2009	2	0	2	Export	504	Morocco	MAR	736	Fmr Sudan	SDN								55	ESSENTL.OILS,PERFUME,ETC	1	No Quantity							972			0
S3	2009	2009	2009	2	0	2	Export	504	Morocco	MAR	752	Sweden	SWE								55	ESSENTL.OILS,PERFUME,ETC	1	No Quantity							56			0
S3	2009	2009	2009	2	0	2	Export	504	Morocco	MAR	757	Switzerland	CHE								55	ESSENTL.OILS,PERFUME,ETC	1	No Quantity							555171			0
S3	2009	2009	2009	2	0	2	Export	504	Morocco	MAR	760	Syria	SYR								55	ESSENTL.OILS,PERFUME,ETC	1	No Quantity							1319			0
S3	2009	2009	2009	2	0	2	Export	504	Morocco	MAR	768	Togo	TGO								55	ESSENTL.OILS,PERFUME,ETC	1	No Quantity							1678			0
S3	2009	2009	2009	2	0	2	Export	504	Morocco	MAR	784	United Arab Emirates	ARE								55	ESSENTL.OILS,PERFUME,ETC	1	No Quantity							259577			0
S3	2009	2009	2009	2	0	2	Export	504	Morocco	MAR	788	Tunisia	TUN								55	ESSENTL.OILS,PERFUME,ETC	1	No Quantity							1335302			0
S3	2009	2009	2009	2	0	2	Export	504	Morocco	MAR	792	Turkey	TUR								55	ESSENTL.OILS,PERFUME,ETC	1	No Quantity							6283			0
S3	2009	2009	2009	2	0	2	Export	504	Morocco	MAR	818	Egypt	EGY								55	ESSENTL.OILS,PERFUME,ETC	1	No Quantity							414025			0
S3	2009	2009	2009	2	0	2	Export	504	Morocco	MAR	826	United Kingdom	GBR								55	ESSENTL.OILS,PERFUME,ETC	1	No Quantity							147739			0
S3	2009	2009	2009	2	0	2	Export	504	Morocco	MAR	837	Bunkers									55	ESSENTL.OILS,PERFUME,ETC	1	No Quantity							10129984			0
S3	2009	2009	2009	2	0	2	Export	504	Morocco	MAR	842	USA	USA								55	ESSENTL.OILS,PERFUME,ETC	1	No Quantity							12143173			0
S3	2009	2009	2009	2	0	2	Export	504	Morocco	MAR	854	Burkina Faso	BFA								55	ESSENTL.OILS,PERFUME,ETC	1	No Quantity							71589			0
S3	2009	2009	2009	2	0	2	Export	504	Morocco	MAR	858	Uruguay	URY								55	ESSENTL.OILS,PERFUME,ETC	1	No Quantity							337426			0
S3	2009	2009	2009	2	0	2	Export	498	Rep. of Moldova	MDA	0	World	WLD								56	FERTILIZER,EXCEPT GRP272	1	No Quantity							99662			0
S3	2009	2009	2009	2	0	2	Export	498	Rep. of Moldova	MDA	178	Congo	COG								56	FERTILIZER,EXCEPT GRP272	1	No Quantity							9266			0
S3	2009	2009	2009	2	0	2	Export	498	Rep. of Moldova	MDA	642	Romania	ROU								56	FERTILIZER,EXCEPT GRP272	1	No Quantity							90396			0
S3	2009	2009	2009	2	0	2	Export	504	Morocco	MAR	0	World	WLD								56	FERTILIZER,EXCEPT GRP272	1	No Quantity							699604440			0
S3	2009	2009	2009	2	0	2	Export	504	Morocco	MAR	12	Algeria	DZA								56	FERTILIZER,EXCEPT GRP272	1	No Quantity							2374374			0
S3	2009	2009	2009	2	0	2	Export	504	Morocco	MAR	24	Angola	AGO								56	FERTILIZER,EXCEPT GRP272	1	No Quantity							3120935			0
S3	2009	2009	2009	2	0	2	Export	504	Morocco	MAR	32	Argentina	ARG								56	FERTILIZER,EXCEPT GRP272	1	No Quantity							43853726			0
S3	2009	2009	2009	2	0	2	Export	504	Morocco	MAR	50	Bangladesh	BGD								56	FERTILIZER,EXCEPT GRP272	1	No Quantity							17566359			0
S3	2009	2009	2009	2	0	2	Export	504	Morocco	MAR	56	Belgium	BEL								56	FERTILIZER,EXCEPT GRP272	1	No Quantity							7207608			0
S3	2009	2009	2009	2	0	2	Export	504	Morocco	MAR	76	Brazil	BRA								56	FERTILIZER,EXCEPT GRP272	1	No Quantity							193028482			0
S3	2009	2009	2009	2	0	2	Export	504	Morocco	MAR	100	Bulgaria	BGR								56	FERTILIZER,EXCEPT GRP272	1	No Quantity							6705688			0
S3	2009	2009	2009	2	0	2	Export	504	Morocco	MAR	120	Cameroon	CMR								56	FERTILIZER,EXCEPT GRP272	1	No Quantity							1386839			0
S3	2009	2009	2009	2	0	2	Export	504	Morocco	MAR	156	China	CHN								56	FERTILIZER,EXCEPT GRP272	1	No Quantity							72010252			0
S3	2009	2009	2009	2	0	2	Export	504	Morocco	MAR	231	Ethiopia	ETH								56	FERTILIZER,EXCEPT GRP272	1	No Quantity							17967959			0
S3	2009	2009	2009	2	0	2	Export	504	Morocco	MAR	251	France	FRA								56	FERTILIZER,EXCEPT GRP272	1	No Quantity							36977371			0
S3	2009	2009	2009	2	0	2	Export	504	Morocco	MAR	262	Djibouti	DJI								56	FERTILIZER,EXCEPT GRP272	1	No Quantity							37644			0
S3	2009	2009	2009	2	0	2	Export	504	Morocco	MAR	266	Gabon	GAB								56	FERTILIZER,EXCEPT GRP272	1	No Quantity							10442			0
S3	2009	2009	2009	2	0	2	Export	504	Morocco	MAR	288	Ghana	GHA								56	FERTILIZER,EXCEPT GRP272	1	No Quantity							4753143			0
S3	2009	2009	2009	2	0	2	Export	504	Morocco	MAR	364	Iran	IRN								56	FERTILIZER,EXCEPT GRP272	1	No Quantity							12555523			0
S3	2009	2009	2009	2	0	2	Export	504	Morocco	MAR	372	Ireland	IRL								56	FERTILIZER,EXCEPT GRP272	1	No Quantity							6378647			0
S3	2009	2009	2009	2	0	2	Export	504	Morocco	MAR	381	Italy	ITA								56	FERTILIZER,EXCEPT GRP272	1	No Quantity							16005495			0
S3	2009	2009	2009	2	0	2	Export	504	Morocco	MAR	392	Japan	JPN								56	FERTILIZER,EXCEPT GRP272	1	No Quantity							3815037			0
S3	2009	2009	2009	2	0	2	Export	504	Morocco	MAR	422	Lebanon	LBN								56	FERTILIZER,EXCEPT GRP272	1	No Quantity							454466			0
S3	2009	2009	2009	2	0	2	Export	504	Morocco	MAR	434	Libya	LBY								56	FERTILIZER,EXCEPT GRP272	1	No Quantity							2564003			0
S3	2009	2009	2009	2	0	2	Export	504	Morocco	MAR	478	Mauritania	MRT								56	FERTILIZER,EXCEPT GRP272	1	No Quantity							208942			0
S3	2009	2009	2009	2	0	2	Export	504	Morocco	MAR	484	Mexico	MEX								56	FERTILIZER,EXCEPT GRP272	1	No Quantity							4164712			0
S3	2009	2009	2009	2	0	2	Export	504	Morocco	MAR	554	New Zealand	NZL								56	FERTILIZER,EXCEPT GRP272	1	No Quantity							12278648			0
S3	2009	2009	2009	2	0	2	Export	504	Morocco	MAR	586	Pakistan	PAK								56	FERTILIZER,EXCEPT GRP272	1	No Quantity							25687232			0
S3	2009	2009	2009	2	0	2	Export	504	Morocco	MAR	620	Portugal	PRT								56	FERTILIZER,EXCEPT GRP272	1	No Quantity							1205385			0
S3	2009	2009	2009	2	0	2	Export	504	Morocco	MAR	686	Senegal	SEN								56	FERTILIZER,EXCEPT GRP272	1	No Quantity							647638			0
S3	2009	2009	2009	2	0	2	Export	504	Morocco	MAR	699	India	IND								56	FERTILIZER,EXCEPT GRP272	1	No Quantity							78234687			0
S3	2009	2009	2009	2	0	2	Export	504	Morocco	MAR	724	Spain	ESP								56	FERTILIZER,EXCEPT GRP272	1	No Quantity							66152016			0
S3	2009	2009	2009	2	0	2	Export	504	Morocco	MAR	760	Syria	SYR								56	FERTILIZER,EXCEPT GRP272	1	No Quantity							3276954			0
S3	2009	2009	2009	2	0	2	Export	504	Morocco	MAR	764	Thailand	THA								56	FERTILIZER,EXCEPT GRP272	1	No Quantity							9366857			0
S3	2009	2009	2009	2	0	2	Export	504	Morocco	MAR	768	Togo	TGO								56	FERTILIZER,EXCEPT GRP272	1	No Quantity							4720029			0
S3	2009	2009	2009	2	0	2	Export	504	Morocco	MAR	788	Tunisia	TUN								56	FERTILIZER,EXCEPT GRP272	1	No Quantity							4421			0
S3	2009	2009	2009	2	0	2	Export	504	Morocco	MAR	792	Turkey	TUR								56	FERTILIZER,EXCEPT GRP272	1	No Quantity							5341659			0
S3	2009	2009	2009	2	0	2	Export	504	Morocco	MAR	826	United Kingdom	GBR								56	FERTILIZER,EXCEPT GRP272	1	No Quantity							20410374			0
S3	2009	2009	2009	2	0	2	Export	504	Morocco	MAR	842	USA	USA								56	FERTILIZER,EXCEPT GRP272	1	No Quantity							6247489			0
S3	2009	2009	2009	2	0	2	Export	504	Morocco	MAR	854	Burkina Faso	BFA								56	FERTILIZER,EXCEPT GRP272	1	No Quantity							2621953			0
S3	2009	2009	2009	2	0	2	Export	504	Morocco	MAR	858	Uruguay	URY								56	FERTILIZER,EXCEPT GRP272	1	No Quantity							10146951			0
S3	2009	2009	2009	2	0	2	Export	504	Morocco	MAR	887	Yemen	YEM								56	FERTILIZER,EXCEPT GRP272	1	No Quantity							114500			0
S3	2009	2009	2009	2	0	2	Export	498	Rep. of Moldova	MDA	0	World	WLD								57	PLASTICS IN PRIMARY FORM	1	No Quantity							2004541			0
S3	2009	2009	2009	2	0	2	Export	498	Rep. of Moldova	MDA	31	Azerbaijan	AZE								57	PLASTICS IN PRIMARY FORM	1	No Quantity							325			0
S3	2009	2009	2009	2	0	2	Export	498	Rep. of Moldova	MDA	100	Bulgaria	BGR								57	PLASTICS IN PRIMARY FORM	1	No Quantity							8750			0
S3	2009	2009	2009	2	0	2	Export	498	Rep. of Moldova	MDA	268	Georgia	GEO								57	PLASTICS IN PRIMARY FORM	1	No Quantity							477135			0
S3	2009	2009	2009	2	0	2	Export	498	Rep. of Moldova	MDA	276	Germany	DEU								57	PLASTICS IN PRIMARY FORM	1	No Quantity							1141			0
S3	2009	2009	2009	2	0	2	Export	498	Rep. of Moldova	MDA	381	Italy	ITA								57	PLASTICS IN PRIMARY FORM	1	No Quantity							26628			0
S3	2009	2009	2009	2	0	2	Export	498	Rep. of Moldova	MDA	616	Poland	POL								57	PLASTICS IN PRIMARY FORM	1	No Quantity							876			0
S3	2009	2009	2009	2	0	2	Export	498	Rep. of Moldova	MDA	642	Romania	ROU								57	PLASTICS IN PRIMARY FORM	1	No Quantity							515445			0
S3	2009	2009	2009	2	0	2	Export	498	Rep. of Moldova	MDA	643	Russian Federation	RUS								57	PLASTICS IN PRIMARY FORM	1	No Quantity							811937			0
S3	2009	2009	2009	2	0	2	Export	498	Rep. of Moldova	MDA	804	Ukraine	UKR								57	PLASTICS IN PRIMARY FORM	1	No Quantity							161554			0
S3	2009	2009	2009	2	0	2	Export	498	Rep. of Moldova	MDA	860	Uzbekistan	UZB								57	PLASTICS IN PRIMARY FORM	1	No Quantity							750			0
S3	2009	2009	2009	2	0	2	Export	504	Morocco	MAR	0	World	WLD								57	PLASTICS IN PRIMARY FORM	1	No Quantity							11476605			0
S3	2009	2009	2009	2	0	2	Export	504	Morocco	MAR	12	Algeria	DZA								57	PLASTICS IN PRIMARY FORM	1	No Quantity							80954			0
S3	2009	2009	2009	2	0	2	Export	504	Morocco	MAR	56	Belgium	BEL								57	PLASTICS IN PRIMARY FORM	1	No Quantity							1348699			0
S3	2009	2009	2009	2	0	2	Export	504	Morocco	MAR	120	Cameroon	CMR								57	PLASTICS IN PRIMARY FORM	1	No Quantity							4115			0
S3	2009	2009	2009	2	0	2	Export	504	Morocco	MAR	156	China	CHN								57	PLASTICS IN PRIMARY FORM	1	No Quantity							244715			0
S3	2009	2009	2009	2	0	2	Export	504	Morocco	MAR	178	Congo	COG								57	PLASTICS IN PRIMARY FORM	1	No Quantity							28773			0
S3	2009	2009	2009	2	0	2	Export	504	Morocco	MAR	204	Benin	BEN								57	PLASTICS IN PRIMARY FORM	1	No Quantity							341296			0
S3	2009	2009	2009	2	0	2	Export	504	Morocco	MAR	226	Equatorial Guinea	GNQ								57	PLASTICS IN PRIMARY FORM	1	No Quantity							15914			0
S3	2009	2009	2009	2	0	2	Export	504	Morocco	MAR	251	France	FRA								57	PLASTICS IN PRIMARY FORM	1	No Quantity							401062			0
S3	2009	2009	2009	2	0	2	Export	504	Morocco	MAR	276	Germany	DEU								57	PLASTICS IN PRIMARY FORM	1	No Quantity							1533			0
S3	2009	2009	2009	2	0	2	Export	504	Morocco	MAR	288	Ghana	GHA								57	PLASTICS IN PRIMARY FORM	1	No Quantity							34660			0
S3	2009	2009	2009	2	0	2	Export	504	Morocco	MAR	324	Guinea	GIN								57	PLASTICS IN PRIMARY FORM	1	No Quantity							10509			0
S3	2009	2009	2009	2	0	2	Export	504	Morocco	MAR	352	Iceland	ISL								57	PLASTICS IN PRIMARY FORM	1	No Quantity							18362			0
S3	2009	2009	2009	2	0	2	Export	504	Morocco	MAR	360	Indonesia	IDN								57	PLASTICS IN PRIMARY FORM	1	No Quantity							14237			0
S3	2009	2009	2009	2	0	2	Export	504	Morocco	MAR	381	Italy	ITA								57	PLASTICS IN PRIMARY FORM	1	No Quantity							2021			0
S3	2009	2009	2009	2	0	2	Export	504	Morocco	MAR	384	Côte d'Ivoire	CIV								57	PLASTICS IN PRIMARY FORM	1	No Quantity							253709			0
S3	2009	2009	2009	2	0	2	Export	504	Morocco	MAR	404	Kenya	KEN								57	PLASTICS IN PRIMARY FORM	1	No Quantity							73907			0
S3	2009	2009	2009	2	0	2	Export	504	Morocco	MAR	450	Madagascar	MDG								57	PLASTICS IN PRIMARY FORM	1	No Quantity							8341			0
S3	2009	2009	2009	2	0	2	Export	504	Morocco	MAR	466	Mali	MLI								57	PLASTICS IN PRIMARY FORM	1	No Quantity							1949			0
S3	2009	2009	2009	2	0	2	Export	504	Morocco	MAR	478	Mauritania	MRT								57	PLASTICS IN PRIMARY FORM	1	No Quantity							1487570			0
S3	2009	2009	2009	2	0	2	Export	504	Morocco	MAR	566	Nigeria	NGA								57	PLASTICS IN PRIMARY FORM	1	No Quantity							779759			0
S3	2009	2009	2009	2	0	2	Export	504	Morocco	MAR	620	Portugal	PRT								57	PLASTICS IN PRIMARY FORM	1	No Quantity							97065			0
S3	2009	2009	2009	2	0	2	Export	504	Morocco	MAR	642	Romania	ROU								57	PLASTICS IN PRIMARY FORM	1	No Quantity							34252			0
S3	2009	2009	2009	2	0	2	Export	504	Morocco	MAR	686	Senegal	SEN								57	PLASTICS IN PRIMARY FORM	1	No Quantity							5305087			0
S3	2009	2009	2009	2	0	2	Export	504	Morocco	MAR	699	India	IND								57	PLASTICS IN PRIMARY FORM	1	No Quantity							11823			0
S3	2009	2009	2009	2	0	2	Export	504	Morocco	MAR	704	Viet Nam	VNM								57	PLASTICS IN PRIMARY FORM	1	No Quantity							13211			0
S3	2009	2009	2009	2	0	2	Export	504	Morocco	MAR	710	South Africa	ZAF								57	PLASTICS IN PRIMARY FORM	1	No Quantity							29702			0
S3	2009	2009	2009	2	0	2	Export	504	Morocco	MAR	724	Spain	ESP								57	PLASTICS IN PRIMARY FORM	1	No Quantity							265676			0
S3	2009	2009	2009	2	0	2	Export	504	Morocco	MAR	752	Sweden	SWE								57	PLASTICS IN PRIMARY FORM	1	No Quantity							45427			0
S3	2009	2009	2009	2	0	2	Export	504	Morocco	MAR	760	Syria	SYR								57	PLASTICS IN PRIMARY FORM	1	No Quantity							236			0
S3	2009	2009	2009	2	0	2	Export	504	Morocco	MAR	768	Togo	TGO								57	PLASTICS IN PRIMARY FORM	1	No Quantity							30861			0
S3	2009	2009	2009	2	0	2	Export	504	Morocco	MAR	788	Tunisia	TUN								57	PLASTICS IN PRIMARY FORM	1	No Quantity							243076			0
S3	2009	2009	2009	2	0	2	Export	504	Morocco	MAR	792	Turkey	TUR								57	PLASTICS IN PRIMARY FORM	1	No Quantity							50			0
S3	2009	2009	2009	2	0	2	Export	504	Morocco	MAR	818	Egypt	EGY								57	PLASTICS IN PRIMARY FORM	1	No Quantity							58666			0
S3	2009	2009	2009	2	0	2	Export	504	Morocco	MAR	826	United Kingdom	GBR								57	PLASTICS IN PRIMARY FORM	1	No Quantity							40352			0
S3	2009	2009	2009	2	0	2	Export	504	Morocco	MAR	834	United Rep. of Tanzania	TZA								57	PLASTICS IN PRIMARY FORM	1	No Quantity							7288			0
S3	2009	2009	2009	2	0	2	Export	504	Morocco	MAR	854	Burkina Faso	BFA								57	PLASTICS IN PRIMARY FORM	1	No Quantity							141749			0
S3	2009	2009	2009	2	0	2	Export	498	Rep. of Moldova	MDA	0	World	WLD								58	PLASTIC,NON-PRIMARY FORM	1	No Quantity							3364243			0
S3	2009	2009	2009	2	0	2	Export	498	Rep. of Moldova	MDA	31	Azerbaijan	AZE								58	PLASTIC,NON-PRIMARY FORM	1	No Quantity							1567			0
S3	2009	2009	2009	2	0	2	Export	498	Rep. of Moldova	MDA	56	Belgium	BEL								58	PLASTIC,NON-PRIMARY FORM	1	No Quantity							2087			0
S3	2009	2009	2009	2	0	2	Export	498	Rep. of Moldova	MDA	112	Belarus	BLR								58	PLASTIC,NON-PRIMARY FORM	1	No Quantity							1880			0
S3	2009	2009	2009	2	0	2	Export	498	Rep. of Moldova	MDA	208	Denmark	DNK								58	PLASTIC,NON-PRIMARY FORM	1	No Quantity							48			0
S3	2009	2009	2009	2	0	2	Export	498	Rep. of Moldova	MDA	276	Germany	DEU								58	PLASTIC,NON-PRIMARY FORM	1	No Quantity							8141			0
S3	2009	2009	2009	2	0	2	Export	498	Rep. of Moldova	MDA	381	Italy	ITA								58	PLASTIC,NON-PRIMARY FORM	1	No Quantity							173048			0
S3	2009	2009	2009	2	0	2	Export	498	Rep. of Moldova	MDA	398	Kazakhstan	KAZ								58	PLASTIC,NON-PRIMARY FORM	1	No Quantity							353305			0
S3	2009	2009	2009	2	0	2	Export	498	Rep. of Moldova	MDA	428	Latvia	LVA								58	PLASTIC,NON-PRIMARY FORM	1	No Quantity							63			0
S3	2009	2009	2009	2	0	2	Export	498	Rep. of Moldova	MDA	440	Lithuania	LTU								58	PLASTIC,NON-PRIMARY FORM	1	No Quantity							571			0
S3	2009	2009	2009	2	0	2	Export	498	Rep. of Moldova	MDA	528	Netherlands	NLD								58	PLASTIC,NON-PRIMARY FORM	1	No Quantity							3422			0
S3	2009	2009	2009	2	0	2	Export	498	Rep. of Moldova	MDA	616	Poland	POL								58	PLASTIC,NON-PRIMARY FORM	1	No Quantity							1691			0
S3	2009	2009	2009	2	0	2	Export	498	Rep. of Moldova	MDA	642	Romania	ROU								58	PLASTIC,NON-PRIMARY FORM	1	No Quantity							394417			0
S3	2009	2009	2009	2	0	2	Export	498	Rep. of Moldova	MDA	643	Russian Federation	RUS								58	PLASTIC,NON-PRIMARY FORM	1	No Quantity							179187			0
S3	2009	2009	2009	2	0	2	Export	498	Rep. of Moldova	MDA	703	Slovakia	SVK								58	PLASTIC,NON-PRIMARY FORM	1	No Quantity							14451			0
S3	2009	2009	2009	2	0	2	Export	498	Rep. of Moldova	MDA	736	Fmr Sudan	SDN								58	PLASTIC,NON-PRIMARY FORM	1	No Quantity							19446			0
S3	2009	2009	2009	2	0	2	Export	498	Rep. of Moldova	MDA	792	Turkey	TUR								58	PLASTIC,NON-PRIMARY FORM	1	No Quantity							3941			0
S3	2009	2009	2009	2	0	2	Export	498	Rep. of Moldova	MDA	804	Ukraine	UKR								58	PLASTIC,NON-PRIMARY FORM	1	No Quantity							2193055			0
S3	2009	2009	2009	2	0	2	Export	498	Rep. of Moldova	MDA	860	Uzbekistan	UZB								58	PLASTIC,NON-PRIMARY FORM	1	No Quantity							13923			0
S3	2009	2009	2009	2	0	2	Export	504	Morocco	MAR	0	World	WLD								58	PLASTIC,NON-PRIMARY FORM	1	No Quantity							33133041			0
S3	2009	2009	2009	2	0	2	Export	504	Morocco	MAR	12	Algeria	DZA								58	PLASTIC,NON-PRIMARY FORM	1	No Quantity							57002			0
S3	2009	2009	2009	2	0	2	Export	504	Morocco	MAR	56	Belgium	BEL								58	PLASTIC,NON-PRIMARY FORM	1	No Quantity							452354			0
S3	2009	2009	2009	2	0	2	Export	504	Morocco	MAR	76	Brazil	BRA								58	PLASTIC,NON-PRIMARY FORM	1	No Quantity							15378			0
S3	2009	2009	2009	2	0	2	Export	504	Morocco	MAR	120	Cameroon	CMR								58	PLASTIC,NON-PRIMARY FORM	1	No Quantity							297			0
S3	2009	2009	2009	2	0	2	Export	504	Morocco	MAR	124	Canada	CAN								58	PLASTIC,NON-PRIMARY FORM	1	No Quantity							4593			0
S3	2009	2009	2009	2	0	2	Export	504	Morocco	MAR	156	China	CHN								58	PLASTIC,NON-PRIMARY FORM	1	No Quantity							8985			0
S3	2009	2009	2009	2	0	2	Export	504	Morocco	MAR	175	Mayotte	MYT								58	PLASTIC,NON-PRIMARY FORM	1	No Quantity							20136			0
S3	2009	2009	2009	2	0	2	Export	504	Morocco	MAR	178	Congo	COG								58	PLASTIC,NON-PRIMARY FORM	1	No Quantity							190179			0
S3	2009	2009	2009	2	0	2	Export	504	Morocco	MAR	204	Benin	BEN								58	PLASTIC,NON-PRIMARY FORM	1	No Quantity							62573			0
S3	2009	2009	2009	2	0	2	Export	504	Morocco	MAR	226	Equatorial Guinea	GNQ								58	PLASTIC,NON-PRIMARY FORM	1	No Quantity							175741			0
S3	2009	2009	2009	2	0	2	Export	504	Morocco	MAR	251	France	FRA								58	PLASTIC,NON-PRIMARY FORM	1	No Quantity							24871233			0
S3	2009	2009	2009	2	0	2	Export	504	Morocco	MAR	262	Djibouti	DJI								58	PLASTIC,NON-PRIMARY FORM	1	No Quantity							26996			0
S3	2009	2009	2009	2	0	2	Export	504	Morocco	MAR	266	Gabon	GAB								58	PLASTIC,NON-PRIMARY FORM	1	No Quantity							132666			0
S3	2009	2009	2009	2	0	2	Export	504	Morocco	MAR	276	Germany	DEU								58	PLASTIC,NON-PRIMARY FORM	1	No Quantity							111607			0
S3	2009	2009	2009	2	0	2	Export	504	Morocco	MAR	300	Greece	GRC								58	PLASTIC,NON-PRIMARY FORM	1	No Quantity							46014			0
S3	2009	2009	2009	2	0	2	Export	504	Morocco	MAR	324	Guinea	GIN								58	PLASTIC,NON-PRIMARY FORM	1	No Quantity							62189			0
S3	2009	2009	2009	2	0	2	Export	504	Morocco	MAR	340	Honduras	HND								58	PLASTIC,NON-PRIMARY FORM	1	No Quantity							252			0
S3	2009	2009	2009	2	0	2	Export	504	Morocco	MAR	348	Hungary	HUN								58	PLASTIC,NON-PRIMARY FORM	1	No Quantity							44429			0
S3	2009	2009	2009	2	0	2	Export	504	Morocco	MAR	381	Italy	ITA								58	PLASTIC,NON-PRIMARY FORM	1	No Quantity							64752			0
S3	2009	2009	2009	2	0	2	Export	504	Morocco	MAR	384	Côte d'Ivoire	CIV								58	PLASTIC,NON-PRIMARY FORM	1	No Quantity							704276			0
S3	2009	2009	2009	2	0	2	Export	504	Morocco	MAR	430	Liberia	LBR								58	PLASTIC,NON-PRIMARY FORM	1	No Quantity							2566			0
S3	2009	2009	2009	2	0	2	Export	504	Morocco	MAR	434	Libya	LBY								58	PLASTIC,NON-PRIMARY FORM	1	No Quantity							895			0
S3	2009	2009	2009	2	0	2	Export	504	Morocco	MAR	466	Mali	MLI								58	PLASTIC,NON-PRIMARY FORM	1	No Quantity							13154			0
S3	2009	2009	2009	2	0	2	Export	504	Morocco	MAR	478	Mauritania	MRT								58	PLASTIC,NON-PRIMARY FORM	1	No Quantity							358854			0
S3	2009	2009	2009	2	0	2	Export	504	Morocco	MAR	512	Oman	OMN								58	PLASTIC,NON-PRIMARY FORM	1	No Quantity							37742			0
S3	2009	2009	2009	2	0	2	Export	504	Morocco	MAR	528	Netherlands	NLD								58	PLASTIC,NON-PRIMARY FORM	1	No Quantity							304450			0
S3	2009	2009	2009	2	0	2	Export	504	Morocco	MAR	562	Niger	NER								58	PLASTIC,NON-PRIMARY FORM	1	No Quantity							656306			0
S3	2009	2009	2009	2	0	2	Export	504	Morocco	MAR	620	Portugal	PRT								58	PLASTIC,NON-PRIMARY FORM	1	No Quantity							16748			0
S3	2009	2009	2009	2	0	2	Export	504	Morocco	MAR	682	Saudi Arabia	SAU								58	PLASTIC,NON-PRIMARY FORM	1	No Quantity							47344			0
S3	2009	2009	2009	2	0	2	Export	504	Morocco	MAR	686	Senegal	SEN								58	PLASTIC,NON-PRIMARY FORM	1	No Quantity							1153469			0
S3	2009	2009	2009	2	0	2	Export	504	Morocco	MAR	694	Sierra Leone	SLE								58	PLASTIC,NON-PRIMARY FORM	1	No Quantity							92838			0
S3	2009	2009	2009	2	0	2	Export	504	Morocco	MAR	699	India	IND								58	PLASTIC,NON-PRIMARY FORM	1	No Quantity							56			0
S3	2009	2009	2009	2	0	2	Export	504	Morocco	MAR	703	Slovakia	SVK								58	PLASTIC,NON-PRIMARY FORM	1	No Quantity							10706			0
S3	2009	2009	2009	2	0	2	Export	504	Morocco	MAR	705	Slovenia	SVN								58	PLASTIC,NON-PRIMARY FORM	1	No Quantity							4202			0
S3	2009	2009	2009	2	0	2	Export	504	Morocco	MAR	724	Spain	ESP								58	PLASTIC,NON-PRIMARY FORM	1	No Quantity							2496346			0
S3	2009	2009	2009	2	0	2	Export	504	Morocco	MAR	757	Switzerland	CHE								58	PLASTIC,NON-PRIMARY FORM	1	No Quantity							11			0
S3	2009	2009	2009	2	0	2	Export	504	Morocco	MAR	768	Togo	TGO								58	PLASTIC,NON-PRIMARY FORM	1	No Quantity							7720			0
S3	2009	2009	2009	2	0	2	Export	504	Morocco	MAR	784	United Arab Emirates	ARE								58	PLASTIC,NON-PRIMARY FORM	1	No Quantity							66961			0
S3	2009	2009	2009	2	0	2	Export	504	Morocco	MAR	788	Tunisia	TUN								58	PLASTIC,NON-PRIMARY FORM	1	No Quantity							632299			0
S3	2009	2009	2009	2	0	2	Export	504	Morocco	MAR	792	Turkey	TUR								58	PLASTIC,NON-PRIMARY FORM	1	No Quantity							15424			0
S3	2009	2009	2009	2	0	2	Export	504	Morocco	MAR	818	Egypt	EGY								58	PLASTIC,NON-PRIMARY FORM	1	No Quantity							59139			0
S3	2009	2009	2009	2	0	2	Export	504	Morocco	MAR	826	United Kingdom	GBR								58	PLASTIC,NON-PRIMARY FORM	1	No Quantity							32100			0
S3	2009	2009	2009	2	0	2	Export	504	Morocco	MAR	842	USA	USA								58	PLASTIC,NON-PRIMARY FORM	1	No Quantity							315			0
S3	2009	2009	2009	2	0	2	Export	504	Morocco	MAR	854	Burkina Faso	BFA								58	PLASTIC,NON-PRIMARY FORM	1	No Quantity							71741			0
S3	2009	2009	2009	2	0	2	Export	498	Rep. of Moldova	MDA	0	World	WLD								59	CHEMICAL MATERIALS NES	1	No Quantity							1054771			0
S3	2009	2009	2009	2	0	2	Export	498	Rep. of Moldova	MDA	31	Azerbaijan	AZE								59	CHEMICAL MATERIALS NES	1	No Quantity							395			0
S3	2009	2009	2009	2	0	2	Export	498	Rep. of Moldova	MDA	51	Armenia	ARM								59	CHEMICAL MATERIALS NES	1	No Quantity							35805			0
S3	2009	2009	2009	2	0	2	Export	498	Rep. of Moldova	MDA	112	Belarus	BLR								59	CHEMICAL MATERIALS NES	1	No Quantity							39858			0
S3	2009	2009	2009	2	0	2	Export	498	Rep. of Moldova	MDA	251	France	FRA								59	CHEMICAL MATERIALS NES	1	No Quantity							170580			0
S3	2009	2009	2009	2	0	2	Export	498	Rep. of Moldova	MDA	268	Georgia	GEO								59	CHEMICAL MATERIALS NES	1	No Quantity							17833			0
S3	2009	2009	2009	2	0	2	Export	498	Rep. of Moldova	MDA	276	Germany	DEU								59	CHEMICAL MATERIALS NES	1	No Quantity							16267			0
S3	2009	2009	2009	2	0	2	Export	498	Rep. of Moldova	MDA	381	Italy	ITA								59	CHEMICAL MATERIALS NES	1	No Quantity							58853			0
S3	2009	2009	2009	2	0	2	Export	498	Rep. of Moldova	MDA	398	Kazakhstan	KAZ								59	CHEMICAL MATERIALS NES	1	No Quantity							105471			0
S3	2009	2009	2009	2	0	2	Export	498	Rep. of Moldova	MDA	440	Lithuania	LTU								59	CHEMICAL MATERIALS NES	1	No Quantity							23040			0
S3	2009	2009	2009	2	0	2	Export	498	Rep. of Moldova	MDA	642	Romania	ROU								59	CHEMICAL MATERIALS NES	1	No Quantity							15954			0
S3	2009	2009	2009	2	0	2	Export	498	Rep. of Moldova	MDA	643	Russian Federation	RUS								59	CHEMICAL MATERIALS NES	1	No Quantity							172892			0
S3	2009	2009	2009	2	0	2	Export	498	Rep. of Moldova	MDA	703	Slovakia	SVK								59	CHEMICAL MATERIALS NES	1	No Quantity							13525			0
S3	2009	2009	2009	2	0	2	Export	498	Rep. of Moldova	MDA	736	Fmr Sudan	SDN								59	CHEMICAL MATERIALS NES	1	No Quantity							389			0
S3	2009	2009	2009	2	0	2	Export	498	Rep. of Moldova	MDA	757	Switzerland	CHE								59	CHEMICAL MATERIALS NES	1	No Quantity							3964			0
S3	2009	2009	2009	2	0	2	Export	498	Rep. of Moldova	MDA	792	Turkey	TUR								59	CHEMICAL MATERIALS NES	1	No Quantity							205400			0
S3	2009	2009	2009	2	0	2	Export	498	Rep. of Moldova	MDA	804	Ukraine	UKR								59	CHEMICAL MATERIALS NES	1	No Quantity							85115			0
S3	2009	2009	2009	2	0	2	Export	498	Rep. of Moldova	MDA	860	Uzbekistan	UZB								59	CHEMICAL MATERIALS NES	1	No Quantity							89430			0
S3	2009	2009	2009	2	0	2	Export	504	Morocco	MAR	0	World	WLD								59	CHEMICAL MATERIALS NES	1	No Quantity							5533349			0
S3	2009	2009	2009	2	0	2	Export	504	Morocco	MAR	12	Algeria	DZA								59	CHEMICAL MATERIALS NES	1	No Quantity							89349			0
S3	2009	2009	2009	2	0	2	Export	504	Morocco	MAR	56	Belgium	BEL								59	CHEMICAL MATERIALS NES	1	No Quantity							106956			0
S3	2009	2009	2009	2	0	2	Export	504	Morocco	MAR	120	Cameroon	CMR								59	CHEMICAL MATERIALS NES	1	No Quantity							167557			0
S3	2009	2009	2009	2	0	2	Export	504	Morocco	MAR	124	Canada	CAN								59	CHEMICAL MATERIALS NES	1	No Quantity							10269			0
S3	2009	2009	2009	2	0	2	Export	504	Morocco	MAR	148	Chad	TCD								59	CHEMICAL MATERIALS NES	1	No Quantity							316			0
S3	2009	2009	2009	2	0	2	Export	504	Morocco	MAR	178	Congo	COG								59	CHEMICAL MATERIALS NES	1	No Quantity							8915			0
S3	2009	2009	2009	2	0	2	Export	504	Morocco	MAR	204	Benin	BEN								59	CHEMICAL MATERIALS NES	1	No Quantity							62408			0
S3	2009	2009	2009	2	0	2	Export	504	Morocco	MAR	226	Equatorial Guinea	GNQ								59	CHEMICAL MATERIALS NES	1	No Quantity							22020			0
S3	2009	2009	2009	2	0	2	Export	504	Morocco	MAR	251	France	FRA								59	CHEMICAL MATERIALS NES	1	No Quantity							734254			0
S3	2009	2009	2009	2	0	2	Export	504	Morocco	MAR	262	Djibouti	DJI								59	CHEMICAL MATERIALS NES	1	No Quantity							148126			0
S3	2009	2009	2009	2	0	2	Export	504	Morocco	MAR	266	Gabon	GAB								59	CHEMICAL MATERIALS NES	1	No Quantity							4242			0
S3	2009	2009	2009	2	0	2	Export	504	Morocco	MAR	276	Germany	DEU								59	CHEMICAL MATERIALS NES	1	No Quantity							2501121			0
S3	2009	2009	2009	2	0	2	Export	504	Morocco	MAR	300	Greece	GRC								59	CHEMICAL MATERIALS NES	1	No Quantity							1586			0
S3	2009	2009	2009	2	0	2	Export	504	Morocco	MAR	324	Guinea	GIN								59	CHEMICAL MATERIALS NES	1	No Quantity							9110			0
S3	2009	2009	2009	2	0	2	Export	504	Morocco	MAR	360	Indonesia	IDN								59	CHEMICAL MATERIALS NES	1	No Quantity							7579			0
S3	2009	2009	2009	2	0	2	Export	504	Morocco	MAR	368	Iraq	IRQ								59	CHEMICAL MATERIALS NES	1	No Quantity							6445			0
S3	2009	2009	2009	2	0	2	Export	504	Morocco	MAR	381	Italy	ITA								59	CHEMICAL MATERIALS NES	1	No Quantity							6750			0
S3	2009	2009	2009	2	0	2	Export	504	Morocco	MAR	384	Côte d'Ivoire	CIV								59	CHEMICAL MATERIALS NES	1	No Quantity							42793			0
S3	2009	2009	2009	2	0	2	Export	504	Morocco	MAR	392	Japan	JPN								59	CHEMICAL MATERIALS NES	1	No Quantity							1			0
S3	2009	2009	2009	2	0	2	Export	504	Morocco	MAR	434	Libya	LBY								59	CHEMICAL MATERIALS NES	1	No Quantity							60118			0
S3	2009	2009	2009	2	0	2	Export	504	Morocco	MAR	450	Madagascar	MDG								59	CHEMICAL MATERIALS NES	1	No Quantity							76005			0
S3	2009	2009	2009	2	0	2	Export	504	Morocco	MAR	466	Mali	MLI								59	CHEMICAL MATERIALS NES	1	No Quantity							38575			0
S3	2009	2009	2009	2	0	2	Export	504	Morocco	MAR	478	Mauritania	MRT								59	CHEMICAL MATERIALS NES	1	No Quantity							85321			0
S3	2009	2009	2009	2	0	2	Export	504	Morocco	MAR	528	Netherlands	NLD								59	CHEMICAL MATERIALS NES	1	No Quantity							86151			0
S3	2009	2009	2009	2	0	2	Export	504	Morocco	MAR	562	Niger	NER								59	CHEMICAL MATERIALS NES	1	No Quantity							199649			0
S3	2009	2009	2009	2	0	2	Export	504	Morocco	MAR	620	Portugal	PRT								59	CHEMICAL MATERIALS NES	1	No Quantity							13190			0
S3	2009	2009	2009	2	0	2	Export	504	Morocco	MAR	686	Senegal	SEN								59	CHEMICAL MATERIALS NES	1	No Quantity							131187			0
S3	2009	2009	2009	2	0	2	Export	504	Morocco	MAR	694	Sierra Leone	SLE								59	CHEMICAL MATERIALS NES	1	No Quantity							3051			0
S3	2009	2009	2009	2	0	2	Export	504	Morocco	MAR	699	India	IND								59	CHEMICAL MATERIALS NES	1	No Quantity							5308			0
S3	2009	2009	2009	2	0	2	Export	504	Morocco	MAR	724	Spain	ESP								59	CHEMICAL MATERIALS NES	1	No Quantity							324779			0
S3	2009	2009	2009	2	0	2	Export	504	Morocco	MAR	757	Switzerland	CHE								59	CHEMICAL MATERIALS NES	1	No Quantity							35038			0
S3	2009	2009	2009	2	0	2	Export	504	Morocco	MAR	760	Syria	SYR								59	CHEMICAL MATERIALS NES	1	No Quantity							28247			0
S3	2009	2009	2009	2	0	2	Export	504	Morocco	MAR	768	Togo	TGO								59	CHEMICAL MATERIALS NES	1	No Quantity							16082			0
S3	2009	2009	2009	2	0	2	Export	504	Morocco	MAR	784	United Arab Emirates	ARE								59	CHEMICAL MATERIALS NES	1	No Quantity							96202			0
S3	2009	2009	2009	2	0	2	Export	504	Morocco	MAR	788	Tunisia	TUN								59	CHEMICAL MATERIALS NES	1	No Quantity							198376			0
S3	2009	2009	2009	2	0	2	Export	504	Morocco	MAR	818	Egypt	EGY								59	CHEMICAL MATERIALS NES	1	No Quantity							3431			0
S3	2009	2009	2009	2	0	2	Export	504	Morocco	MAR	826	United Kingdom	GBR								59	CHEMICAL MATERIALS NES	1	No Quantity							125380			0
S3	2009	2009	2009	2	0	2	Export	504	Morocco	MAR	837	Bunkers									59	CHEMICAL MATERIALS NES	1	No Quantity							2629			0
S3	2009	2009	2009	2	0	2	Export	504	Morocco	MAR	842	USA	USA								59	CHEMICAL MATERIALS NES	1	No Quantity							62962			0
S3	2009	2009	2009	2	0	2	Export	504	Morocco	MAR	854	Burkina Faso	BFA								59	CHEMICAL MATERIALS NES	1	No Quantity							11871			0
S3	2009	2009	2009	2	0	2	Export	498	Rep. of Moldova	MDA	0	World	WLD								61	LEATHER, LEATHER GOODS	1	No Quantity							5712095			0
S3	2009	2009	2009	2	0	2	Export	498	Rep. of Moldova	MDA	112	Belarus	BLR								61	LEATHER, LEATHER GOODS	1	No Quantity							314731			0
S3	2009	2009	2009	2	0	2	Export	498	Rep. of Moldova	MDA	276	Germany	DEU								61	LEATHER, LEATHER GOODS	1	No Quantity							32040			0
S3	2009	2009	2009	2	0	2	Export	498	Rep. of Moldova	MDA	381	Italy	ITA								61	LEATHER, LEATHER GOODS	1	No Quantity							1281262			0
S3	2009	2009	2009	2	0	2	Export	498	Rep. of Moldova	MDA	528	Netherlands	NLD								61	LEATHER, LEATHER GOODS	1	No Quantity							2402			0
S3	2009	2009	2009	2	0	2	Export	498	Rep. of Moldova	MDA	642	Romania	ROU								61	LEATHER, LEATHER GOODS	1	No Quantity							3836048			0
S3	2009	2009	2009	2	0	2	Export	498	Rep. of Moldova	MDA	643	Russian Federation	RUS								61	LEATHER, LEATHER GOODS	1	No Quantity							109430			0
S3	2009	2009	2009	2	0	2	Export	498	Rep. of Moldova	MDA	703	Slovakia	SVK								61	LEATHER, LEATHER GOODS	1	No Quantity							2472			0
S3	2009	2009	2009	2	0	2	Export	498	Rep. of Moldova	MDA	736	Fmr Sudan	SDN								61	LEATHER, LEATHER GOODS	1	No Quantity							43			0
S3	2009	2009	2009	2	0	2	Export	498	Rep. of Moldova	MDA	792	Turkey	TUR								61	LEATHER, LEATHER GOODS	1	No Quantity							1959			0
S3	2009	2009	2009	2	0	2	Export	498	Rep. of Moldova	MDA	804	Ukraine	UKR								61	LEATHER, LEATHER GOODS	1	No Quantity							131708			0
S3	2009	2009	2009	2	0	2	Export	504	Morocco	MAR	0	World	WLD								61	LEATHER, LEATHER GOODS	1	No Quantity							32369654			0
S3	2009	2009	2009	2	0	2	Export	504	Morocco	MAR	12	Algeria	DZA								61	LEATHER, LEATHER GOODS	1	No Quantity							398			0
S3	2009	2009	2009	2	0	2	Export	504	Morocco	MAR	32	Argentina	ARG								61	LEATHER, LEATHER GOODS	1	No Quantity							772			0
S3	2009	2009	2009	2	0	2	Export	504	Morocco	MAR	36	Australia	AUS								61	LEATHER, LEATHER GOODS	1	No Quantity							3137			0
S3	2009	2009	2009	2	0	2	Export	504	Morocco	MAR	40	Austria	AUT								61	LEATHER, LEATHER GOODS	1	No Quantity							27355			0
S3	2009	2009	2009	2	0	2	Export	504	Morocco	MAR	48	Bahrain	BHR								61	LEATHER, LEATHER GOODS	1	No Quantity							5546			0
S3	2009	2009	2009	2	0	2	Export	504	Morocco	MAR	56	Belgium	BEL								61	LEATHER, LEATHER GOODS	1	No Quantity							71944			0
S3	2009	2009	2009	2	0	2	Export	504	Morocco	MAR	120	Cameroon	CMR								61	LEATHER, LEATHER GOODS	1	No Quantity							1756			0
S3	2009	2009	2009	2	0	2	Export	504	Morocco	MAR	124	Canada	CAN								61	LEATHER, LEATHER GOODS	1	No Quantity							189747			0
S3	2009	2009	2009	2	0	2	Export	504	Morocco	MAR	140	Central African Rep.	CAF								61	LEATHER, LEATHER GOODS	1	No Quantity							560			0
S3	2009	2009	2009	2	0	2	Export	504	Morocco	MAR	156	China	CHN								61	LEATHER, LEATHER GOODS	1	No Quantity							905148			0
S3	2009	2009	2009	2	0	2	Export	504	Morocco	MAR	170	Colombia	COL								61	LEATHER, LEATHER GOODS	1	No Quantity							162			0
S3	2009	2009	2009	2	0	2	Export	504	Morocco	MAR	178	Congo	COG								61	LEATHER, LEATHER GOODS	1	No Quantity							7214			0
S3	2009	2009	2009	2	0	2	Export	504	Morocco	MAR	180	Dem. Rep. of the Congo	COD								61	LEATHER, LEATHER GOODS	1	No Quantity							934			0
S3	2009	2009	2009	2	0	2	Export	504	Morocco	MAR	208	Denmark	DNK								61	LEATHER, LEATHER GOODS	1	No Quantity							4478			0
S3	2009	2009	2009	2	0	2	Export	504	Morocco	MAR	232	Eritrea	ERI								61	LEATHER, LEATHER GOODS	1	No Quantity							1004			0
S3	2009	2009	2009	2	0	2	Export	504	Morocco	MAR	251	France	FRA								61	LEATHER, LEATHER GOODS	1	No Quantity							7449826			0
S3	2009	2009	2009	2	0	2	Export	504	Morocco	MAR	266	Gabon	GAB								61	LEATHER, LEATHER GOODS	1	No Quantity							548			0
[truncated: 2,512 more rows]
