# Supplementary material for: Core-periphery structure in sectoral international trade networks: A new approach to an old theory
Source: PLoS One. 2020 Apr 2;15(4):e0229547. doi: 10.1371/journal.pone.0229547 (PMC7117750; doi:10.1371/journal.pone.0229547)
Supplement: S7 File — (ZIP) [file pone.0229547.s007.zip › S7_File/RawData 2009/comtrade (35).csv]

Classification	Year	Period	Period Desc.	Aggregate Level	Is Leaf Code	Trade Flow Code	Trade Flow	Reporter Code	Reporter	Reporter ISO	Partner Code	Partner	Partner ISO	2nd Partner Code	2nd Partner	2nd Partner ISO	Customs Proc. Code	Customs	Mode of Transport Code	Mode of Transport	Commodity Code	Commodity	Qty Unit Code	Qty Unit	Qty	Alt Qty Unit Code	Alt Qty Unit	Alt Qty	Netweight (kg)	Gross weight (kg)	Trade Value (US$)	CIF Trade Value (US$)	FOB Trade Value (US$)	Flag
S3	2009	2009	2009	2	0	2	Export	508	Mozambique	MOZ	0	World	WLD								00	LIVE ANIMALS	1	No Quantity							346895			0
S3	2009	2009	2009	2	0	2	Export	508	Mozambique	MOZ	156	China	CHN								00	LIVE ANIMALS	1	No Quantity							94381			0
S3	2009	2009	2009	2	0	2	Export	508	Mozambique	MOZ	276	Germany	DEU								00	LIVE ANIMALS	1	No Quantity							4364			0
S3	2009	2009	2009	2	0	2	Export	508	Mozambique	MOZ	344	China, Hong Kong SAR	HKG								00	LIVE ANIMALS	1	No Quantity							21299			0
S3	2009	2009	2009	2	0	2	Export	508	Mozambique	MOZ	360	Indonesia	IDN								00	LIVE ANIMALS	1	No Quantity							456			0
S3	2009	2009	2009	2	0	2	Export	508	Mozambique	MOZ	580	N. Mariana Isds	MNP								00	LIVE ANIMALS	1	No Quantity							2292			0
S3	2009	2009	2009	2	0	2	Export	508	Mozambique	MOZ	710	South Africa	ZAF								00	LIVE ANIMALS	1	No Quantity							216135			0
S3	2009	2009	2009	2	0	2	Export	508	Mozambique	MOZ	724	Spain	ESP								00	LIVE ANIMALS	1	No Quantity							463			0
S3	2009	2009	2009	2	0	2	Export	508	Mozambique	MOZ	842	USA	USA								00	LIVE ANIMALS	1	No Quantity							7504			0
S3	2009	2009	2009	2	0	2	Export	516	Namibia	NAM	0	World	WLD								00	LIVE ANIMALS	1	No Quantity							81969770			0
S3	2009	2009	2009	2	0	2	Export	516	Namibia	NAM	24	Angola	AGO								00	LIVE ANIMALS	1	No Quantity							5153371			0
S3	2009	2009	2009	2	0	2	Export	516	Namibia	NAM	72	Botswana	BWA								00	LIVE ANIMALS	1	No Quantity							310185			0
S3	2009	2009	2009	2	0	2	Export	516	Namibia	NAM	124	Canada	CAN								00	LIVE ANIMALS	1	No Quantity							24			0
S3	2009	2009	2009	2	0	2	Export	516	Namibia	NAM	180	Dem. Rep. of the Congo	COD								00	LIVE ANIMALS	1	No Quantity							72862			0
S3	2009	2009	2009	2	0	2	Export	516	Namibia	NAM	246	Finland	FIN								00	LIVE ANIMALS	1	No Quantity							1			0
S3	2009	2009	2009	2	0	2	Export	516	Namibia	NAM	276	Germany	DEU								00	LIVE ANIMALS	1	No Quantity							142			0
S3	2009	2009	2009	2	0	2	Export	516	Namibia	NAM	620	Portugal	PRT								00	LIVE ANIMALS	1	No Quantity							71			0
S3	2009	2009	2009	2	0	2	Export	516	Namibia	NAM	710	South Africa	ZAF								00	LIVE ANIMALS	1	No Quantity							76386498			0
S3	2009	2009	2009	2	0	2	Export	516	Namibia	NAM	724	Spain	ESP								00	LIVE ANIMALS	1	No Quantity							883			0
S3	2009	2009	2009	2	0	2	Export	516	Namibia	NAM	748	Swaziland	SWZ								00	LIVE ANIMALS	1	No Quantity							15244			0
S3	2009	2009	2009	2	0	2	Export	516	Namibia	NAM	757	Switzerland	CHE								00	LIVE ANIMALS	1	No Quantity							24			0
S3	2009	2009	2009	2	0	2	Export	516	Namibia	NAM	788	Tunisia	TUN								00	LIVE ANIMALS	1	No Quantity							24			0
S3	2009	2009	2009	2	0	2	Export	516	Namibia	NAM	834	United Rep. of Tanzania	TZA								00	LIVE ANIMALS	1	No Quantity							660			0
S3	2009	2009	2009	2	0	2	Export	516	Namibia	NAM	842	USA	USA								00	LIVE ANIMALS	1	No Quantity							482			0
S3	2009	2009	2009	2	0	2	Export	516	Namibia	NAM	894	Zambia	ZMB								00	LIVE ANIMALS	1	No Quantity							29297			0
S3	2009	2009	2009	2	0	2	Export	508	Mozambique	MOZ	0	World	WLD								01	MEAT, MEAT PREPARATIONS	1	No Quantity							1659			0
S3	2009	2009	2009	2	0	2	Export	508	Mozambique	MOZ	710	South Africa	ZAF								01	MEAT, MEAT PREPARATIONS	1	No Quantity							1659			0
S3	2009	2009	2009	2	0	2	Export	516	Namibia	NAM	0	World	WLD								01	MEAT, MEAT PREPARATIONS	1	No Quantity							218126574			0
S3	2009	2009	2009	2	0	2	Export	516	Namibia	NAM	24	Angola	AGO								01	MEAT, MEAT PREPARATIONS	1	No Quantity							2500675			0
S3	2009	2009	2009	2	0	2	Export	516	Namibia	NAM	28	Antigua and Barbuda	ATG								01	MEAT, MEAT PREPARATIONS	1	No Quantity							4928			0
S3	2009	2009	2009	2	0	2	Export	516	Namibia	NAM	56	Belgium	BEL								01	MEAT, MEAT PREPARATIONS	1	No Quantity							1046475			0
S3	2009	2009	2009	2	0	2	Export	516	Namibia	NAM	72	Botswana	BWA								01	MEAT, MEAT PREPARATIONS	1	No Quantity							3149523			0
S3	2009	2009	2009	2	0	2	Export	516	Namibia	NAM	76	Brazil	BRA								01	MEAT, MEAT PREPARATIONS	1	No Quantity							33408			0
S3	2009	2009	2009	2	0	2	Export	516	Namibia	NAM	100	Bulgaria	BGR								01	MEAT, MEAT PREPARATIONS	1	No Quantity							6			0
S3	2009	2009	2009	2	0	2	Export	516	Namibia	NAM	116	Cambodia	KHM								01	MEAT, MEAT PREPARATIONS	1	No Quantity							718			0
S3	2009	2009	2009	2	0	2	Export	516	Namibia	NAM	120	Cameroon	CMR								01	MEAT, MEAT PREPARATIONS	1	No Quantity							5517			0
S3	2009	2009	2009	2	0	2	Export	516	Namibia	NAM	144	Sri Lanka	LKA								01	MEAT, MEAT PREPARATIONS	1	No Quantity							2620			0
S3	2009	2009	2009	2	0	2	Export	516	Namibia	NAM	156	China	CHN								01	MEAT, MEAT PREPARATIONS	1	No Quantity							289143			0
S3	2009	2009	2009	2	0	2	Export	516	Namibia	NAM	180	Dem. Rep. of the Congo	COD								01	MEAT, MEAT PREPARATIONS	1	No Quantity							6931643			0
S3	2009	2009	2009	2	0	2	Export	516	Namibia	NAM	196	Cyprus	CYP								01	MEAT, MEAT PREPARATIONS	1	No Quantity							11300			0
S3	2009	2009	2009	2	0	2	Export	516	Namibia	NAM	208	Denmark	DNK								01	MEAT, MEAT PREPARATIONS	1	No Quantity							39976			0
S3	2009	2009	2009	2	0	2	Export	516	Namibia	NAM	251	France	FRA								01	MEAT, MEAT PREPARATIONS	1	No Quantity							5229			0
S3	2009	2009	2009	2	0	2	Export	516	Namibia	NAM	276	Germany	DEU								01	MEAT, MEAT PREPARATIONS	1	No Quantity							40007			0
S3	2009	2009	2009	2	0	2	Export	516	Namibia	NAM	300	Greece	GRC								01	MEAT, MEAT PREPARATIONS	1	No Quantity							25074			0
S3	2009	2009	2009	2	0	2	Export	516	Namibia	NAM	344	China, Hong Kong SAR	HKG								01	MEAT, MEAT PREPARATIONS	1	No Quantity							1519			0
S3	2009	2009	2009	2	0	2	Export	516	Namibia	NAM	381	Italy	ITA								01	MEAT, MEAT PREPARATIONS	1	No Quantity							4306			0
S3	2009	2009	2009	2	0	2	Export	516	Namibia	NAM	392	Japan	JPN								01	MEAT, MEAT PREPARATIONS	1	No Quantity							6126			0
S3	2009	2009	2009	2	0	2	Export	516	Namibia	NAM	410	Rep. of Korea	KOR								01	MEAT, MEAT PREPARATIONS	1	No Quantity							1314			0
S3	2009	2009	2009	2	0	2	Export	516	Namibia	NAM	440	Lithuania	LTU								01	MEAT, MEAT PREPARATIONS	1	No Quantity							56715			0
S3	2009	2009	2009	2	0	2	Export	516	Namibia	NAM	480	Mauritius	MUS								01	MEAT, MEAT PREPARATIONS	1	No Quantity							5949			0
S3	2009	2009	2009	2	0	2	Export	516	Namibia	NAM	528	Netherlands	NLD								01	MEAT, MEAT PREPARATIONS	1	No Quantity							3687634			0
S3	2009	2009	2009	2	0	2	Export	516	Namibia	NAM	579	Norway	NOR								01	MEAT, MEAT PREPARATIONS	1	No Quantity							4934609			0
S3	2009	2009	2009	2	0	2	Export	516	Namibia	NAM	591	Panama	PAN								01	MEAT, MEAT PREPARATIONS	1	No Quantity							18566			0
S3	2009	2009	2009	2	0	2	Export	516	Namibia	NAM	643	Russian Federation	RUS								01	MEAT, MEAT PREPARATIONS	1	No Quantity							1298			0
S3	2009	2009	2009	2	0	2	Export	516	Namibia	NAM	654	Saint Helena	SHN								01	MEAT, MEAT PREPARATIONS	1	No Quantity							4473			0
S3	2009	2009	2009	2	0	2	Export	516	Namibia	NAM	670	Saint Vincent and the Grenadines	VCT								01	MEAT, MEAT PREPARATIONS	1	No Quantity							3007			0
S3	2009	2009	2009	2	0	2	Export	516	Namibia	NAM	682	Saudi Arabia	SAU								01	MEAT, MEAT PREPARATIONS	1	No Quantity							70783			0
S3	2009	2009	2009	2	0	2	Export	516	Namibia	NAM	699	India	IND								01	MEAT, MEAT PREPARATIONS	1	No Quantity							987			0
S3	2009	2009	2009	2	0	2	Export	516	Namibia	NAM	702	Singapore	SGP								01	MEAT, MEAT PREPARATIONS	1	No Quantity							1045			0
S3	2009	2009	2009	2	0	2	Export	516	Namibia	NAM	710	South Africa	ZAF								01	MEAT, MEAT PREPARATIONS	1	No Quantity							150379910			0
S3	2009	2009	2009	2	0	2	Export	516	Namibia	NAM	716	Zimbabwe	ZWE								01	MEAT, MEAT PREPARATIONS	1	No Quantity							1957853			0
S3	2009	2009	2009	2	0	2	Export	516	Namibia	NAM	724	Spain	ESP								01	MEAT, MEAT PREPARATIONS	1	No Quantity							44152			0
S3	2009	2009	2009	2	0	2	Export	516	Namibia	NAM	748	Swaziland	SWZ								01	MEAT, MEAT PREPARATIONS	1	No Quantity							2584			0
S3	2009	2009	2009	2	0	2	Export	516	Namibia	NAM	757	Switzerland	CHE								01	MEAT, MEAT PREPARATIONS	1	No Quantity							922810			0
S3	2009	2009	2009	2	0	2	Export	516	Namibia	NAM	772	Tokelau	TKL								01	MEAT, MEAT PREPARATIONS	1	No Quantity							1995			0
S3	2009	2009	2009	2	0	2	Export	516	Namibia	NAM	784	United Arab Emirates	ARE								01	MEAT, MEAT PREPARATIONS	1	No Quantity							13258			0
S3	2009	2009	2009	2	0	2	Export	516	Namibia	NAM	792	Turkey	TUR								01	MEAT, MEAT PREPARATIONS	1	No Quantity							2567			0
S3	2009	2009	2009	2	0	2	Export	516	Namibia	NAM	798	Tuvalu	TUV								01	MEAT, MEAT PREPARATIONS	1	No Quantity							368			0
S3	2009	2009	2009	2	0	2	Export	516	Namibia	NAM	804	Ukraine	UKR								01	MEAT, MEAT PREPARATIONS	1	No Quantity							1576			0
S3	2009	2009	2009	2	0	2	Export	516	Namibia	NAM	826	United Kingdom	GBR								01	MEAT, MEAT PREPARATIONS	1	No Quantity							18908304			0
S3	2009	2009	2009	2	0	2	Export	516	Namibia	NAM	842	USA	USA								01	MEAT, MEAT PREPARATIONS	1	No Quantity							22377415			0
S3	2009	2009	2009	2	0	2	Export	516	Namibia	NAM	894	Zambia	ZMB								01	MEAT, MEAT PREPARATIONS	1	No Quantity							627984			0
S3	2009	2009	2009	2	0	2	Export	516	Namibia	NAM	899	Areas, nes									01	MEAT, MEAT PREPARATIONS	1	No Quantity							1223			0
S3	2009	2009	2009	2	0	2	Export	508	Mozambique	MOZ	0	World	WLD								02	DAIRY PRODUCTS,BIRD EGGS	1	No Quantity							93802			0
S3	2009	2009	2009	2	0	2	Export	508	Mozambique	MOZ	710	South Africa	ZAF								02	DAIRY PRODUCTS,BIRD EGGS	1	No Quantity							80955			0
S3	2009	2009	2009	2	0	2	Export	508	Mozambique	MOZ	716	Zimbabwe	ZWE								02	DAIRY PRODUCTS,BIRD EGGS	1	No Quantity							8356			0
S3	2009	2009	2009	2	0	2	Export	508	Mozambique	MOZ	842	USA	USA								02	DAIRY PRODUCTS,BIRD EGGS	1	No Quantity							4491			0
S3	2009	2009	2009	2	0	2	Export	516	Namibia	NAM	0	World	WLD								02	DAIRY PRODUCTS,BIRD EGGS	1	No Quantity							4737129			0
S3	2009	2009	2009	2	0	2	Export	516	Namibia	NAM	24	Angola	AGO								02	DAIRY PRODUCTS,BIRD EGGS	1	No Quantity							4363256			0
S3	2009	2009	2009	2	0	2	Export	516	Namibia	NAM	28	Antigua and Barbuda	ATG								02	DAIRY PRODUCTS,BIRD EGGS	1	No Quantity							830			0
S3	2009	2009	2009	2	0	2	Export	516	Namibia	NAM	56	Belgium	BEL								02	DAIRY PRODUCTS,BIRD EGGS	1	No Quantity							3597			0
S3	2009	2009	2009	2	0	2	Export	516	Namibia	NAM	72	Botswana	BWA								02	DAIRY PRODUCTS,BIRD EGGS	1	No Quantity							16854			0
S3	2009	2009	2009	2	0	2	Export	516	Namibia	NAM	100	Bulgaria	BGR								02	DAIRY PRODUCTS,BIRD EGGS	1	No Quantity							90			0
S3	2009	2009	2009	2	0	2	Export	516	Namibia	NAM	116	Cambodia	KHM								02	DAIRY PRODUCTS,BIRD EGGS	1	No Quantity							454			0
S3	2009	2009	2009	2	0	2	Export	516	Namibia	NAM	120	Cameroon	CMR								02	DAIRY PRODUCTS,BIRD EGGS	1	No Quantity							1219			0
S3	2009	2009	2009	2	0	2	Export	516	Namibia	NAM	144	Sri Lanka	LKA								02	DAIRY PRODUCTS,BIRD EGGS	1	No Quantity							1405			0
S3	2009	2009	2009	2	0	2	Export	516	Namibia	NAM	156	China	CHN								02	DAIRY PRODUCTS,BIRD EGGS	1	No Quantity							1799			0
S3	2009	2009	2009	2	0	2	Export	516	Namibia	NAM	180	Dem. Rep. of the Congo	COD								02	DAIRY PRODUCTS,BIRD EGGS	1	No Quantity							122995			0
S3	2009	2009	2009	2	0	2	Export	516	Namibia	NAM	196	Cyprus	CYP								02	DAIRY PRODUCTS,BIRD EGGS	1	No Quantity							4852			0
S3	2009	2009	2009	2	0	2	Export	516	Namibia	NAM	208	Denmark	DNK								02	DAIRY PRODUCTS,BIRD EGGS	1	No Quantity							21809			0
S3	2009	2009	2009	2	0	2	Export	516	Namibia	NAM	246	Finland	FIN								02	DAIRY PRODUCTS,BIRD EGGS	1	No Quantity							1042			0
S3	2009	2009	2009	2	0	2	Export	516	Namibia	NAM	251	France	FRA								02	DAIRY PRODUCTS,BIRD EGGS	1	No Quantity							3928			0
S3	2009	2009	2009	2	0	2	Export	516	Namibia	NAM	276	Germany	DEU								02	DAIRY PRODUCTS,BIRD EGGS	1	No Quantity							16700			0
S3	2009	2009	2009	2	0	2	Export	516	Namibia	NAM	300	Greece	GRC								02	DAIRY PRODUCTS,BIRD EGGS	1	No Quantity							9073			0
S3	2009	2009	2009	2	0	2	Export	516	Namibia	NAM	344	China, Hong Kong SAR	HKG								02	DAIRY PRODUCTS,BIRD EGGS	1	No Quantity							448			0
S3	2009	2009	2009	2	0	2	Export	516	Namibia	NAM	381	Italy	ITA								02	DAIRY PRODUCTS,BIRD EGGS	1	No Quantity							1176			0
S3	2009	2009	2009	2	0	2	Export	516	Namibia	NAM	392	Japan	JPN								02	DAIRY PRODUCTS,BIRD EGGS	1	No Quantity							2259			0
S3	2009	2009	2009	2	0	2	Export	516	Namibia	NAM	410	Rep. of Korea	KOR								02	DAIRY PRODUCTS,BIRD EGGS	1	No Quantity							185			0
S3	2009	2009	2009	2	0	2	Export	516	Namibia	NAM	430	Liberia	LBR								02	DAIRY PRODUCTS,BIRD EGGS	1	No Quantity							428			0
S3	2009	2009	2009	2	0	2	Export	516	Namibia	NAM	440	Lithuania	LTU								02	DAIRY PRODUCTS,BIRD EGGS	1	No Quantity							29405			0
S3	2009	2009	2009	2	0	2	Export	516	Namibia	NAM	480	Mauritius	MUS								02	DAIRY PRODUCTS,BIRD EGGS	1	No Quantity							3483			0
S3	2009	2009	2009	2	0	2	Export	516	Namibia	NAM	528	Netherlands	NLD								02	DAIRY PRODUCTS,BIRD EGGS	1	No Quantity							1327			0
S3	2009	2009	2009	2	0	2	Export	516	Namibia	NAM	579	Norway	NOR								02	DAIRY PRODUCTS,BIRD EGGS	1	No Quantity							11788			0
S3	2009	2009	2009	2	0	2	Export	516	Namibia	NAM	591	Panama	PAN								02	DAIRY PRODUCTS,BIRD EGGS	1	No Quantity							8607			0
S3	2009	2009	2009	2	0	2	Export	516	Namibia	NAM	643	Russian Federation	RUS								02	DAIRY PRODUCTS,BIRD EGGS	1	No Quantity							514			0
S3	2009	2009	2009	2	0	2	Export	516	Namibia	NAM	699	India	IND								02	DAIRY PRODUCTS,BIRD EGGS	1	No Quantity							1130			0
S3	2009	2009	2009	2	0	2	Export	516	Namibia	NAM	702	Singapore	SGP								02	DAIRY PRODUCTS,BIRD EGGS	1	No Quantity							822			0
S3	2009	2009	2009	2	0	2	Export	516	Namibia	NAM	710	South Africa	ZAF								02	DAIRY PRODUCTS,BIRD EGGS	1	No Quantity							52443			0
S3	2009	2009	2009	2	0	2	Export	516	Namibia	NAM	724	Spain	ESP								02	DAIRY PRODUCTS,BIRD EGGS	1	No Quantity							10477			0
S3	2009	2009	2009	2	0	2	Export	516	Namibia	NAM	748	Swaziland	SWZ								02	DAIRY PRODUCTS,BIRD EGGS	1	No Quantity							1513			0
S3	2009	2009	2009	2	0	2	Export	516	Namibia	NAM	757	Switzerland	CHE								02	DAIRY PRODUCTS,BIRD EGGS	1	No Quantity							1473			0
S3	2009	2009	2009	2	0	2	Export	516	Namibia	NAM	772	Tokelau	TKL								02	DAIRY PRODUCTS,BIRD EGGS	1	No Quantity							1683			0
S3	2009	2009	2009	2	0	2	Export	516	Namibia	NAM	784	United Arab Emirates	ARE								02	DAIRY PRODUCTS,BIRD EGGS	1	No Quantity							3660			0
S3	2009	2009	2009	2	0	2	Export	516	Namibia	NAM	798	Tuvalu	TUV								02	DAIRY PRODUCTS,BIRD EGGS	1	No Quantity							557			0
S3	2009	2009	2009	2	0	2	Export	516	Namibia	NAM	804	Ukraine	UKR								02	DAIRY PRODUCTS,BIRD EGGS	1	No Quantity							105			0
S3	2009	2009	2009	2	0	2	Export	516	Namibia	NAM	826	United Kingdom	GBR								02	DAIRY PRODUCTS,BIRD EGGS	1	No Quantity							20350			0
S3	2009	2009	2009	2	0	2	Export	516	Namibia	NAM	842	USA	USA								02	DAIRY PRODUCTS,BIRD EGGS	1	No Quantity							3555			0
S3	2009	2009	2009	2	0	2	Export	516	Namibia	NAM	894	Zambia	ZMB								02	DAIRY PRODUCTS,BIRD EGGS	1	No Quantity							9173			0
S3	2009	2009	2009	2	0	2	Export	516	Namibia	NAM	899	Areas, nes									02	DAIRY PRODUCTS,BIRD EGGS	1	No Quantity							665			0
S3	2009	2009	2009	2	0	2	Export	508	Mozambique	MOZ	0	World	WLD								03	FISH,CRUSTACEANS,MOLLUSC	1	No Quantity							65543454			0
S3	2009	2009	2009	2	0	2	Export	508	Mozambique	MOZ	24	Angola	AGO								03	FISH,CRUSTACEANS,MOLLUSC	1	No Quantity							361			0
S3	2009	2009	2009	2	0	2	Export	508	Mozambique	MOZ	28	Antigua and Barbuda	ATG								03	FISH,CRUSTACEANS,MOLLUSC	1	No Quantity							679001			0
S3	2009	2009	2009	2	0	2	Export	508	Mozambique	MOZ	156	China	CHN								03	FISH,CRUSTACEANS,MOLLUSC	1	No Quantity							700205			0
S3	2009	2009	2009	2	0	2	Export	508	Mozambique	MOZ	178	Congo	COG								03	FISH,CRUSTACEANS,MOLLUSC	1	No Quantity							325967			0
S3	2009	2009	2009	2	0	2	Export	508	Mozambique	MOZ	196	Cyprus	CYP								03	FISH,CRUSTACEANS,MOLLUSC	1	No Quantity							102186			0
S3	2009	2009	2009	2	0	2	Export	508	Mozambique	MOZ	251	France	FRA								03	FISH,CRUSTACEANS,MOLLUSC	1	No Quantity							4226422			0
S3	2009	2009	2009	2	0	2	Export	508	Mozambique	MOZ	344	China, Hong Kong SAR	HKG								03	FISH,CRUSTACEANS,MOLLUSC	1	No Quantity							27756			0
S3	2009	2009	2009	2	0	2	Export	508	Mozambique	MOZ	381	Italy	ITA								03	FISH,CRUSTACEANS,MOLLUSC	1	No Quantity							391482			0
S3	2009	2009	2009	2	0	2	Export	508	Mozambique	MOZ	392	Japan	JPN								03	FISH,CRUSTACEANS,MOLLUSC	1	No Quantity							255284			0
S3	2009	2009	2009	2	0	2	Export	508	Mozambique	MOZ	410	Rep. of Korea	KOR								03	FISH,CRUSTACEANS,MOLLUSC	1	No Quantity							102819			0
S3	2009	2009	2009	2	0	2	Export	508	Mozambique	MOZ	454	Malawi	MWI								03	FISH,CRUSTACEANS,MOLLUSC	1	No Quantity							340965			0
S3	2009	2009	2009	2	0	2	Export	508	Mozambique	MOZ	490	Other Asia, nes									03	FISH,CRUSTACEANS,MOLLUSC	1	No Quantity							50844			0
S3	2009	2009	2009	2	0	2	Export	508	Mozambique	MOZ	580	N. Mariana Isds	MNP								03	FISH,CRUSTACEANS,MOLLUSC	1	No Quantity							362			0
S3	2009	2009	2009	2	0	2	Export	508	Mozambique	MOZ	591	Panama	PAN								03	FISH,CRUSTACEANS,MOLLUSC	1	No Quantity							293592			0
S3	2009	2009	2009	2	0	2	Export	508	Mozambique	MOZ	620	Portugal	PRT								03	FISH,CRUSTACEANS,MOLLUSC	1	No Quantity							14378647			0
S3	2009	2009	2009	2	0	2	Export	508	Mozambique	MOZ	643	Russian Federation	RUS								03	FISH,CRUSTACEANS,MOLLUSC	1	No Quantity							439			0
S3	2009	2009	2009	2	0	2	Export	508	Mozambique	MOZ	702	Singapore	SGP								03	FISH,CRUSTACEANS,MOLLUSC	1	No Quantity							50348			0
S3	2009	2009	2009	2	0	2	Export	508	Mozambique	MOZ	710	South Africa	ZAF								03	FISH,CRUSTACEANS,MOLLUSC	1	No Quantity							12702858			0
S3	2009	2009	2009	2	0	2	Export	508	Mozambique	MOZ	716	Zimbabwe	ZWE								03	FISH,CRUSTACEANS,MOLLUSC	1	No Quantity							1724613			0
S3	2009	2009	2009	2	0	2	Export	508	Mozambique	MOZ	724	Spain	ESP								03	FISH,CRUSTACEANS,MOLLUSC	1	No Quantity							26239662			0
S3	2009	2009	2009	2	0	2	Export	508	Mozambique	MOZ	748	Swaziland	SWZ								03	FISH,CRUSTACEANS,MOLLUSC	1	No Quantity							188137			0
S3	2009	2009	2009	2	0	2	Export	508	Mozambique	MOZ	764	Thailand	THA								03	FISH,CRUSTACEANS,MOLLUSC	1	No Quantity							436470			0
S3	2009	2009	2009	2	0	2	Export	508	Mozambique	MOZ	784	United Arab Emirates	ARE								03	FISH,CRUSTACEANS,MOLLUSC	1	No Quantity							3452			0
S3	2009	2009	2009	2	0	2	Export	508	Mozambique	MOZ	792	Turkey	TUR								03	FISH,CRUSTACEANS,MOLLUSC	1	No Quantity							1692813			0
S3	2009	2009	2009	2	0	2	Export	508	Mozambique	MOZ	826	United Kingdom	GBR								03	FISH,CRUSTACEANS,MOLLUSC	1	No Quantity							2414			0
S3	2009	2009	2009	2	0	2	Export	508	Mozambique	MOZ	834	United Rep. of Tanzania	TZA								03	FISH,CRUSTACEANS,MOLLUSC	1	No Quantity							3892			0
S3	2009	2009	2009	2	0	2	Export	508	Mozambique	MOZ	842	USA	USA								03	FISH,CRUSTACEANS,MOLLUSC	1	No Quantity							2109			0
S3	2009	2009	2009	2	0	2	Export	508	Mozambique	MOZ	894	Zambia	ZMB								03	FISH,CRUSTACEANS,MOLLUSC	1	No Quantity							574953			0
S3	2009	2009	2009	2	0	2	Export	508	Mozambique	MOZ	899	Areas, nes									03	FISH,CRUSTACEANS,MOLLUSC	1	No Quantity							45402			0
S3	2009	2009	2009	2	0	2	Export	516	Namibia	NAM	0	World	WLD								03	FISH,CRUSTACEANS,MOLLUSC	1	No Quantity							692417154			0
S3	2009	2009	2009	2	0	2	Export	516	Namibia	NAM	12	Algeria	DZA								03	FISH,CRUSTACEANS,MOLLUSC	1	No Quantity							124998			0
S3	2009	2009	2009	2	0	2	Export	516	Namibia	NAM	24	Angola	AGO								03	FISH,CRUSTACEANS,MOLLUSC	1	No Quantity							13484299			0
S3	2009	2009	2009	2	0	2	Export	516	Namibia	NAM	28	Antigua and Barbuda	ATG								03	FISH,CRUSTACEANS,MOLLUSC	1	No Quantity							447			0
S3	2009	2009	2009	2	0	2	Export	516	Namibia	NAM	36	Australia	AUS								03	FISH,CRUSTACEANS,MOLLUSC	1	No Quantity							6821578			0
S3	2009	2009	2009	2	0	2	Export	516	Namibia	NAM	56	Belgium	BEL								03	FISH,CRUSTACEANS,MOLLUSC	1	No Quantity							217778			0
S3	2009	2009	2009	2	0	2	Export	516	Namibia	NAM	64	Bhutan	BTN								03	FISH,CRUSTACEANS,MOLLUSC	1	No Quantity							25525			0
S3	2009	2009	2009	2	0	2	Export	516	Namibia	NAM	72	Botswana	BWA								03	FISH,CRUSTACEANS,MOLLUSC	1	No Quantity							629781			0
S3	2009	2009	2009	2	0	2	Export	516	Namibia	NAM	100	Bulgaria	BGR								03	FISH,CRUSTACEANS,MOLLUSC	1	No Quantity							256531			0
S3	2009	2009	2009	2	0	2	Export	516	Namibia	NAM	116	Cambodia	KHM								03	FISH,CRUSTACEANS,MOLLUSC	1	No Quantity							85			0
S3	2009	2009	2009	2	0	2	Export	516	Namibia	NAM	120	Cameroon	CMR								03	FISH,CRUSTACEANS,MOLLUSC	1	No Quantity							517522			0
S3	2009	2009	2009	2	0	2	Export	516	Namibia	NAM	124	Canada	CAN								03	FISH,CRUSTACEANS,MOLLUSC	1	No Quantity							111639			0
S3	2009	2009	2009	2	0	2	Export	516	Namibia	NAM	144	Sri Lanka	LKA								03	FISH,CRUSTACEANS,MOLLUSC	1	No Quantity							253			0
S3	2009	2009	2009	2	0	2	Export	516	Namibia	NAM	156	China	CHN								03	FISH,CRUSTACEANS,MOLLUSC	1	No Quantity							990951			0
S3	2009	2009	2009	2	0	2	Export	516	Namibia	NAM	170	Colombia	COL								03	FISH,CRUSTACEANS,MOLLUSC	1	No Quantity							4197			0
S3	2009	2009	2009	2	0	2	Export	516	Namibia	NAM	178	Congo	COG								03	FISH,CRUSTACEANS,MOLLUSC	1	No Quantity							1061462			0
S3	2009	2009	2009	2	0	2	Export	516	Namibia	NAM	180	Dem. Rep. of the Congo	COD								03	FISH,CRUSTACEANS,MOLLUSC	1	No Quantity							39168172			0
S3	2009	2009	2009	2	0	2	Export	516	Namibia	NAM	196	Cyprus	CYP								03	FISH,CRUSTACEANS,MOLLUSC	1	No Quantity							9300			0
S3	2009	2009	2009	2	0	2	Export	516	Namibia	NAM	208	Denmark	DNK								03	FISH,CRUSTACEANS,MOLLUSC	1	No Quantity							519390			0
S3	2009	2009	2009	2	0	2	Export	516	Namibia	NAM	242	Fiji	FJI								03	FISH,CRUSTACEANS,MOLLUSC	1	No Quantity							234540			0
S3	2009	2009	2009	2	0	2	Export	516	Namibia	NAM	246	Finland	FIN								03	FISH,CRUSTACEANS,MOLLUSC	1	No Quantity							227			0
S3	2009	2009	2009	2	0	2	Export	516	Namibia	NAM	251	France	FRA								03	FISH,CRUSTACEANS,MOLLUSC	1	No Quantity							36796036			0
S3	2009	2009	2009	2	0	2	Export	516	Namibia	NAM	276	Germany	DEU								03	FISH,CRUSTACEANS,MOLLUSC	1	No Quantity							11695571			0
S3	2009	2009	2009	2	0	2	Export	516	Namibia	NAM	288	Ghana	GHA								03	FISH,CRUSTACEANS,MOLLUSC	1	No Quantity							496284			0
S3	2009	2009	2009	2	0	2	Export	516	Namibia	NAM	300	Greece	GRC								03	FISH,CRUSTACEANS,MOLLUSC	1	No Quantity							484009			0
S3	2009	2009	2009	2	0	2	Export	516	Namibia	NAM	344	China, Hong Kong SAR	HKG								03	FISH,CRUSTACEANS,MOLLUSC	1	No Quantity							590204			0
S3	2009	2009	2009	2	0	2	Export	516	Namibia	NAM	360	Indonesia	IDN								03	FISH,CRUSTACEANS,MOLLUSC	1	No Quantity							6853			0
S3	2009	2009	2009	2	0	2	Export	516	Namibia	NAM	372	Ireland	IRL								03	FISH,CRUSTACEANS,MOLLUSC	1	No Quantity							1885086			0
S3	2009	2009	2009	2	0	2	Export	516	Namibia	NAM	376	Israel	ISR								03	FISH,CRUSTACEANS,MOLLUSC	1	No Quantity							87586			0
S3	2009	2009	2009	2	0	2	Export	516	Namibia	NAM	381	Italy	ITA								03	FISH,CRUSTACEANS,MOLLUSC	1	No Quantity							59254375			0
S3	2009	2009	2009	2	0	2	Export	516	Namibia	NAM	392	Japan	JPN								03	FISH,CRUSTACEANS,MOLLUSC	1	No Quantity							10211235			0
S3	2009	2009	2009	2	0	2	Export	516	Namibia	NAM	410	Rep. of Korea	KOR								03	FISH,CRUSTACEANS,MOLLUSC	1	No Quantity							30505			0
S3	2009	2009	2009	2	0	2	Export	516	Namibia	NAM	422	Lebanon	LBN								03	FISH,CRUSTACEANS,MOLLUSC	1	No Quantity							2			0
S3	2009	2009	2009	2	0	2	Export	516	Namibia	NAM	434	Libya	LBY								03	FISH,CRUSTACEANS,MOLLUSC	1	No Quantity							1337863			0
S3	2009	2009	2009	2	0	2	Export	516	Namibia	NAM	440	Lithuania	LTU								03	FISH,CRUSTACEANS,MOLLUSC	1	No Quantity							2615			0
S3	2009	2009	2009	2	0	2	Export	516	Namibia	NAM	454	Malawi	MWI								03	FISH,CRUSTACEANS,MOLLUSC	1	No Quantity							113501			0
S3	2009	2009	2009	2	0	2	Export	516	Namibia	NAM	458	Malaysia	MYS								03	FISH,CRUSTACEANS,MOLLUSC	1	No Quantity							2079765			0
S3	2009	2009	2009	2	0	2	Export	516	Namibia	NAM	480	Mauritius	MUS								03	FISH,CRUSTACEANS,MOLLUSC	1	No Quantity							777883			0
S3	2009	2009	2009	2	0	2	Export	516	Namibia	NAM	490	Other Asia, nes									03	FISH,CRUSTACEANS,MOLLUSC	1	No Quantity							57190			0
S3	2009	2009	2009	2	0	2	Export	516	Namibia	NAM	508	Mozambique	MOZ								03	FISH,CRUSTACEANS,MOLLUSC	1	No Quantity							14037172			0
S3	2009	2009	2009	2	0	2	Export	516	Namibia	NAM	528	Netherlands	NLD								03	FISH,CRUSTACEANS,MOLLUSC	1	No Quantity							13090147			0
S3	2009	2009	2009	2	0	2	Export	516	Namibia	NAM	530	Neth. Antilles	ANT								03	FISH,CRUSTACEANS,MOLLUSC	1	No Quantity							103558			0
S3	2009	2009	2009	2	0	2	Export	516	Namibia	NAM	554	New Zealand	NZL								03	FISH,CRUSTACEANS,MOLLUSC	1	No Quantity							249855			0
S3	2009	2009	2009	2	0	2	Export	516	Namibia	NAM	566	Nigeria	NGA								03	FISH,CRUSTACEANS,MOLLUSC	1	No Quantity							211833			0
S3	2009	2009	2009	2	0	2	Export	516	Namibia	NAM	579	Norway	NOR								03	FISH,CRUSTACEANS,MOLLUSC	1	No Quantity							19131			0
S3	2009	2009	2009	2	0	2	Export	516	Namibia	NAM	591	Panama	PAN								03	FISH,CRUSTACEANS,MOLLUSC	1	No Quantity							1039			0
S3	2009	2009	2009	2	0	2	Export	516	Namibia	NAM	600	Paraguay	PRY								03	FISH,CRUSTACEANS,MOLLUSC	1	No Quantity							41677			0
S3	2009	2009	2009	2	0	2	Export	516	Namibia	NAM	616	Poland	POL								03	FISH,CRUSTACEANS,MOLLUSC	1	No Quantity							909690			0
S3	2009	2009	2009	2	0	2	Export	516	Namibia	NAM	620	Portugal	PRT								03	FISH,CRUSTACEANS,MOLLUSC	1	No Quantity							55538371			0
S3	2009	2009	2009	2	0	2	Export	516	Namibia	NAM	643	Russian Federation	RUS								03	FISH,CRUSTACEANS,MOLLUSC	1	No Quantity							60312			0
S3	2009	2009	2009	2	0	2	Export	516	Namibia	NAM	682	Saudi Arabia	SAU								03	FISH,CRUSTACEANS,MOLLUSC	1	No Quantity							13916			0
S3	2009	2009	2009	2	0	2	Export	516	Namibia	NAM	699	India	IND								03	FISH,CRUSTACEANS,MOLLUSC	1	No Quantity							230			0
S3	2009	2009	2009	2	0	2	Export	516	Namibia	NAM	702	Singapore	SGP								03	FISH,CRUSTACEANS,MOLLUSC	1	No Quantity							156168			0
S3	2009	2009	2009	2	0	2	Export	516	Namibia	NAM	710	South Africa	ZAF								03	FISH,CRUSTACEANS,MOLLUSC	1	No Quantity							118043164			0
S3	2009	2009	2009	2	0	2	Export	516	Namibia	NAM	716	Zimbabwe	ZWE								03	FISH,CRUSTACEANS,MOLLUSC	1	No Quantity							3983441			0
S3	2009	2009	2009	2	0	2	Export	516	Namibia	NAM	724	Spain	ESP								03	FISH,CRUSTACEANS,MOLLUSC	1	No Quantity							286705648			0
S3	2009	2009	2009	2	0	2	Export	516	Namibia	NAM	748	Swaziland	SWZ								03	FISH,CRUSTACEANS,MOLLUSC	1	No Quantity							2355			0
S3	2009	2009	2009	2	0	2	Export	516	Namibia	NAM	752	Sweden	SWE								03	FISH,CRUSTACEANS,MOLLUSC	1	No Quantity							665711			0
S3	2009	2009	2009	2	0	2	Export	516	Namibia	NAM	757	Switzerland	CHE								03	FISH,CRUSTACEANS,MOLLUSC	1	No Quantity							1281205			0
S3	2009	2009	2009	2	0	2	Export	516	Namibia	NAM	764	Thailand	THA								03	FISH,CRUSTACEANS,MOLLUSC	1	No Quantity							242417			0
S3	2009	2009	2009	2	0	2	Export	516	Namibia	NAM	772	Tokelau	TKL								03	FISH,CRUSTACEANS,MOLLUSC	1	No Quantity							53			0
S3	2009	2009	2009	2	0	2	Export	516	Namibia	NAM	784	United Arab Emirates	ARE								03	FISH,CRUSTACEANS,MOLLUSC	1	No Quantity							4658			0
S3	2009	2009	2009	2	0	2	Export	516	Namibia	NAM	798	Tuvalu	TUV								03	FISH,CRUSTACEANS,MOLLUSC	1	No Quantity							211			0
S3	2009	2009	2009	2	0	2	Export	516	Namibia	NAM	804	Ukraine	UKR								03	FISH,CRUSTACEANS,MOLLUSC	1	No Quantity							67			0
S3	2009	2009	2009	2	0	2	Export	516	Namibia	NAM	818	Egypt	EGY								03	FISH,CRUSTACEANS,MOLLUSC	1	No Quantity							223			0
S3	2009	2009	2009	2	0	2	Export	516	Namibia	NAM	826	United Kingdom	GBR								03	FISH,CRUSTACEANS,MOLLUSC	1	No Quantity							1716214			0
S3	2009	2009	2009	2	0	2	Export	516	Namibia	NAM	842	USA	USA								03	FISH,CRUSTACEANS,MOLLUSC	1	No Quantity							1029537			0
S3	2009	2009	2009	2	0	2	Export	516	Namibia	NAM	858	Uruguay	URY								03	FISH,CRUSTACEANS,MOLLUSC	1	No Quantity							1028080			0
S3	2009	2009	2009	2	0	2	Export	516	Namibia	NAM	894	Zambia	ZMB								03	FISH,CRUSTACEANS,MOLLUSC	1	No Quantity							1316497			0
S3	2009	2009	2009	2	0	2	Export	516	Namibia	NAM	899	Areas, nes									03	FISH,CRUSTACEANS,MOLLUSC	1	No Quantity							1879336			0
S3	2009	2009	2009	2	0	2	Export	508	Mozambique	MOZ	0	World	WLD								04	CEREALS,CEREAL PREPRTNS.	1	No Quantity							25457212			0
S3	2009	2009	2009	2	0	2	Export	508	Mozambique	MOZ	454	Malawi	MWI								04	CEREALS,CEREAL PREPRTNS.	1	No Quantity							1412329			0
S3	2009	2009	2009	2	0	2	Export	508	Mozambique	MOZ	699	India	IND								04	CEREALS,CEREAL PREPRTNS.	1	No Quantity							28721			0
S3	2009	2009	2009	2	0	2	Export	508	Mozambique	MOZ	710	South Africa	ZAF								04	CEREALS,CEREAL PREPRTNS.	1	No Quantity							2284574			0
S3	2009	2009	2009	2	0	2	Export	508	Mozambique	MOZ	716	Zimbabwe	ZWE								04	CEREALS,CEREAL PREPRTNS.	1	No Quantity							21097138			0
S3	2009	2009	2009	2	0	2	Export	508	Mozambique	MOZ	748	Swaziland	SWZ								04	CEREALS,CEREAL PREPRTNS.	1	No Quantity							14311			0
S3	2009	2009	2009	2	0	2	Export	508	Mozambique	MOZ	894	Zambia	ZMB								04	CEREALS,CEREAL PREPRTNS.	1	No Quantity							548474			0
S3	2009	2009	2009	2	0	2	Export	508	Mozambique	MOZ	899	Areas, nes									04	CEREALS,CEREAL PREPRTNS.	1	No Quantity							71664			0
S3	2009	2009	2009	2	0	2	Export	516	Namibia	NAM	0	World	WLD								04	CEREALS,CEREAL PREPRTNS.	1	No Quantity							15692213			0
S3	2009	2009	2009	2	0	2	Export	516	Namibia	NAM	24	Angola	AGO								04	CEREALS,CEREAL PREPRTNS.	1	No Quantity							12982121			0
S3	2009	2009	2009	2	0	2	Export	516	Namibia	NAM	28	Antigua and Barbuda	ATG								04	CEREALS,CEREAL PREPRTNS.	1	No Quantity							693			0
S3	2009	2009	2009	2	0	2	Export	516	Namibia	NAM	56	Belgium	BEL								04	CEREALS,CEREAL PREPRTNS.	1	No Quantity							2693			0
S3	2009	2009	2009	2	0	2	Export	516	Namibia	NAM	72	Botswana	BWA								04	CEREALS,CEREAL PREPRTNS.	1	No Quantity							70			0
S3	2009	2009	2009	2	0	2	Export	516	Namibia	NAM	100	Bulgaria	BGR								04	CEREALS,CEREAL PREPRTNS.	1	No Quantity							248			0
S3	2009	2009	2009	2	0	2	Export	516	Namibia	NAM	116	Cambodia	KHM								04	CEREALS,CEREAL PREPRTNS.	1	No Quantity							453			0
S3	2009	2009	2009	2	0	2	Export	516	Namibia	NAM	120	Cameroon	CMR								04	CEREALS,CEREAL PREPRTNS.	1	No Quantity							2334			0
S3	2009	2009	2009	2	0	2	Export	516	Namibia	NAM	144	Sri Lanka	LKA								04	CEREALS,CEREAL PREPRTNS.	1	No Quantity							2677			0
S3	2009	2009	2009	2	0	2	Export	516	Namibia	NAM	156	China	CHN								04	CEREALS,CEREAL PREPRTNS.	1	No Quantity							40			0
S3	2009	2009	2009	2	0	2	Export	516	Namibia	NAM	180	Dem. Rep. of the Congo	COD								04	CEREALS,CEREAL PREPRTNS.	1	No Quantity							1994780			0
S3	2009	2009	2009	2	0	2	Export	516	Namibia	NAM	196	Cyprus	CYP								04	CEREALS,CEREAL PREPRTNS.	1	No Quantity							1077			0
S3	2009	2009	2009	2	0	2	Export	516	Namibia	NAM	208	Denmark	DNK								04	CEREALS,CEREAL PREPRTNS.	1	No Quantity							12769			0
S3	2009	2009	2009	2	0	2	Export	516	Namibia	NAM	246	Finland	FIN								04	CEREALS,CEREAL PREPRTNS.	1	No Quantity							23			0
S3	2009	2009	2009	2	0	2	Export	516	Namibia	NAM	251	France	FRA								04	CEREALS,CEREAL PREPRTNS.	1	No Quantity							5073			0
S3	2009	2009	2009	2	0	2	Export	516	Namibia	NAM	276	Germany	DEU								04	CEREALS,CEREAL PREPRTNS.	1	No Quantity							13165			0
S3	2009	2009	2009	2	0	2	Export	516	Namibia	NAM	300	Greece	GRC								04	CEREALS,CEREAL PREPRTNS.	1	No Quantity							4542			0
S3	2009	2009	2009	2	0	2	Export	516	Namibia	NAM	344	China, Hong Kong SAR	HKG								04	CEREALS,CEREAL PREPRTNS.	1	No Quantity							85			0
S3	2009	2009	2009	2	0	2	Export	516	Namibia	NAM	381	Italy	ITA								04	CEREALS,CEREAL PREPRTNS.	1	No Quantity							1582			0
S3	2009	2009	2009	2	0	2	Export	516	Namibia	NAM	392	Japan	JPN								04	CEREALS,CEREAL PREPRTNS.	1	No Quantity							3702			0
S3	2009	2009	2009	2	0	2	Export	516	Namibia	NAM	404	Kenya	KEN								04	CEREALS,CEREAL PREPRTNS.	1	No Quantity							2			0
S3	2009	2009	2009	2	0	2	Export	516	Namibia	NAM	430	Liberia	LBR								04	CEREALS,CEREAL PREPRTNS.	1	No Quantity							199			0
S3	2009	2009	2009	2	0	2	Export	516	Namibia	NAM	440	Lithuania	LTU								04	CEREALS,CEREAL PREPRTNS.	1	No Quantity							14543			0
S3	2009	2009	2009	2	0	2	Export	516	Namibia	NAM	480	Mauritius	MUS								04	CEREALS,CEREAL PREPRTNS.	1	No Quantity							4958			0
S3	2009	2009	2009	2	0	2	Export	516	Namibia	NAM	528	Netherlands	NLD								04	CEREALS,CEREAL PREPRTNS.	1	No Quantity							1337			0
S3	2009	2009	2009	2	0	2	Export	516	Namibia	NAM	579	Norway	NOR								04	CEREALS,CEREAL PREPRTNS.	1	No Quantity							7929			0
S3	2009	2009	2009	2	0	2	Export	516	Namibia	NAM	591	Panama	PAN								04	CEREALS,CEREAL PREPRTNS.	1	No Quantity							3375			0
S3	2009	2009	2009	2	0	2	Export	516	Namibia	NAM	643	Russian Federation	RUS								04	CEREALS,CEREAL PREPRTNS.	1	No Quantity							715			0
S3	2009	2009	2009	2	0	2	Export	516	Namibia	NAM	660	Anguilla	AIA								04	CEREALS,CEREAL PREPRTNS.	1	No Quantity							1042			0
S3	2009	2009	2009	2	0	2	Export	516	Namibia	NAM	699	India	IND								04	CEREALS,CEREAL PREPRTNS.	1	No Quantity							2866			0
S3	2009	2009	2009	2	0	2	Export	516	Namibia	NAM	702	Singapore	SGP								04	CEREALS,CEREAL PREPRTNS.	1	No Quantity							902			0
S3	2009	2009	2009	2	0	2	Export	516	Namibia	NAM	710	South Africa	ZAF								04	CEREALS,CEREAL PREPRTNS.	1	No Quantity							232747			0
S3	2009	2009	2009	2	0	2	Export	516	Namibia	NAM	716	Zimbabwe	ZWE								04	CEREALS,CEREAL PREPRTNS.	1	No Quantity							55910			0
S3	2009	2009	2009	2	0	2	Export	516	Namibia	NAM	724	Spain	ESP								04	CEREALS,CEREAL PREPRTNS.	1	No Quantity							9644			0
S3	2009	2009	2009	2	0	2	Export	516	Namibia	NAM	748	Swaziland	SWZ								04	CEREALS,CEREAL PREPRTNS.	1	No Quantity							345			0
S3	2009	2009	2009	2	0	2	Export	516	Namibia	NAM	764	Thailand	THA								04	CEREALS,CEREAL PREPRTNS.	1	No Quantity							1			0
S3	2009	2009	2009	2	0	2	Export	516	Namibia	NAM	772	Tokelau	TKL								04	CEREALS,CEREAL PREPRTNS.	1	No Quantity							1284			0
S3	2009	2009	2009	2	0	2	Export	516	Namibia	NAM	784	United Arab Emirates	ARE								04	CEREALS,CEREAL PREPRTNS.	1	No Quantity							5145			0
S3	2009	2009	2009	2	0	2	Export	516	Namibia	NAM	792	Turkey	TUR								04	CEREALS,CEREAL PREPRTNS.	1	No Quantity							108			0
S3	2009	2009	2009	2	0	2	Export	516	Namibia	NAM	798	Tuvalu	TUV								04	CEREALS,CEREAL PREPRTNS.	1	No Quantity							486			0
S3	2009	2009	2009	2	0	2	Export	516	Namibia	NAM	800	Uganda	UGA								04	CEREALS,CEREAL PREPRTNS.	1	No Quantity							1			0
S3	2009	2009	2009	2	0	2	Export	516	Namibia	NAM	804	Ukraine	UKR								04	CEREALS,CEREAL PREPRTNS.	1	No Quantity							586			0
S3	2009	2009	2009	2	0	2	Export	516	Namibia	NAM	826	United Kingdom	GBR								04	CEREALS,CEREAL PREPRTNS.	1	No Quantity							16784			0
S3	2009	2009	2009	2	0	2	Export	516	Namibia	NAM	842	USA	USA								04	CEREALS,CEREAL PREPRTNS.	1	No Quantity							11000			0
S3	2009	2009	2009	2	0	2	Export	516	Namibia	NAM	894	Zambia	ZMB								04	CEREALS,CEREAL PREPRTNS.	1	No Quantity							289934			0
S3	2009	2009	2009	2	0	2	Export	516	Namibia	NAM	899	Areas, nes									04	CEREALS,CEREAL PREPRTNS.	1	No Quantity							2243			0
S3	2009	2009	2009	2	0	2	Export	508	Mozambique	MOZ	0	World	WLD								05	VEGETABLES AND FRUIT	1	No Quantity							80218824			0
S3	2009	2009	2009	2	0	2	Export	508	Mozambique	MOZ	24	Angola	AGO								05	VEGETABLES AND FRUIT	1	No Quantity							1196			0
S3	2009	2009	2009	2	0	2	Export	508	Mozambique	MOZ	28	Antigua and Barbuda	ATG								05	VEGETABLES AND FRUIT	1	No Quantity							23285			0
S3	2009	2009	2009	2	0	2	Export	508	Mozambique	MOZ	56	Belgium	BEL								05	VEGETABLES AND FRUIT	1	No Quantity							36195			0
S3	2009	2009	2009	2	0	2	Export	508	Mozambique	MOZ	124	Canada	CAN								05	VEGETABLES AND FRUIT	1	No Quantity							53752			0
S3	2009	2009	2009	2	0	2	Export	508	Mozambique	MOZ	156	China	CHN								05	VEGETABLES AND FRUIT	1	No Quantity							1590779			0
S3	2009	2009	2009	2	0	2	Export	508	Mozambique	MOZ	208	Denmark	DNK								05	VEGETABLES AND FRUIT	1	No Quantity							11461			0
S3	2009	2009	2009	2	0	2	Export	508	Mozambique	MOZ	276	Germany	DEU								05	VEGETABLES AND FRUIT	1	No Quantity							18779			0
S3	2009	2009	2009	2	0	2	Export	508	Mozambique	MOZ	360	Indonesia	IDN								05	VEGETABLES AND FRUIT	1	No Quantity							134077			0
S3	2009	2009	2009	2	0	2	Export	508	Mozambique	MOZ	381	Italy	ITA								05	VEGETABLES AND FRUIT	1	No Quantity							337491			0
S3	2009	2009	2009	2	0	2	Export	508	Mozambique	MOZ	404	Kenya	KEN								05	VEGETABLES AND FRUIT	1	No Quantity							70942			0
S3	2009	2009	2009	2	0	2	Export	508	Mozambique	MOZ	422	Lebanon	LBN								05	VEGETABLES AND FRUIT	1	No Quantity							557749			0
S3	2009	2009	2009	2	0	2	Export	508	Mozambique	MOZ	454	Malawi	MWI								05	VEGETABLES AND FRUIT	1	No Quantity							118210			0
S3	2009	2009	2009	2	0	2	Export	508	Mozambique	MOZ	458	Malaysia	MYS								05	VEGETABLES AND FRUIT	1	No Quantity							162326			0
S3	2009	2009	2009	2	0	2	Export	508	Mozambique	MOZ	484	Mexico	MEX								05	VEGETABLES AND FRUIT	1	No Quantity							15867			0
S3	2009	2009	2009	2	0	2	Export	508	Mozambique	MOZ	528	Netherlands	NLD								05	VEGETABLES AND FRUIT	1	No Quantity							10702150			0
S3	2009	2009	2009	2	0	2	Export	508	Mozambique	MOZ	580	N. Mariana Isds	MNP								05	VEGETABLES AND FRUIT	1	No Quantity							69057			0
S3	2009	2009	2009	2	0	2	Export	508	Mozambique	MOZ	608	Philippines	PHL								05	VEGETABLES AND FRUIT	1	No Quantity							25650			0
S3	2009	2009	2009	2	0	2	Export	508	Mozambique	MOZ	620	Portugal	PRT								05	VEGETABLES AND FRUIT	1	No Quantity							233723			0
S3	2009	2009	2009	2	0	2	Export	508	Mozambique	MOZ	643	Russian Federation	RUS								05	VEGETABLES AND FRUIT	1	No Quantity							26842			0
S3	2009	2009	2009	2	0	2	Export	508	Mozambique	MOZ	688	Serbia	SRB								05	VEGETABLES AND FRUIT	1	No Quantity							98442			0
S3	2009	2009	2009	2	0	2	Export	508	Mozambique	MOZ	699	India	IND								05	VEGETABLES AND FRUIT	1	No Quantity							48237229			0
S3	2009	2009	2009	2	0	2	Export	508	Mozambique	MOZ	702	Singapore	SGP								05	VEGETABLES AND FRUIT	1	No Quantity							3656370			0
S3	2009	2009	2009	2	0	2	Export	508	Mozambique	MOZ	704	Viet Nam	VNM								05	VEGETABLES AND FRUIT	1	No Quantity							417352			0
S3	2009	2009	2009	2	0	2	Export	508	Mozambique	MOZ	710	South Africa	ZAF								05	VEGETABLES AND FRUIT	1	No Quantity							7734640			0
S3	2009	2009	2009	2	0	2	Export	508	Mozambique	MOZ	716	Zimbabwe	ZWE								05	VEGETABLES AND FRUIT	1	No Quantity							116019			0
S3	2009	2009	2009	2	0	2	Export	508	Mozambique	MOZ	724	Spain	ESP								05	VEGETABLES AND FRUIT	1	No Quantity							250865			0
S3	2009	2009	2009	2	0	2	Export	508	Mozambique	MOZ	748	Swaziland	SWZ								05	VEGETABLES AND FRUIT	1	No Quantity							57642			0
S3	2009	2009	2009	2	0	2	Export	508	Mozambique	MOZ	784	United Arab Emirates	ARE								05	VEGETABLES AND FRUIT	1	No Quantity							2635140			0
S3	2009	2009	2009	2	0	2	Export	508	Mozambique	MOZ	804	Ukraine	UKR								05	VEGETABLES AND FRUIT	1	No Quantity							189298			0
S3	2009	2009	2009	2	0	2	Export	508	Mozambique	MOZ	826	United Kingdom	GBR								05	VEGETABLES AND FRUIT	1	No Quantity							104307			0
S3	2009	2009	2009	2	0	2	Export	508	Mozambique	MOZ	842	USA	USA								05	VEGETABLES AND FRUIT	1	No Quantity							2459809			0
S3	2009	2009	2009	2	0	2	Export	508	Mozambique	MOZ	894	Zambia	ZMB								05	VEGETABLES AND FRUIT	1	No Quantity							72179			0
S3	2009	2009	2009	2	0	2	Export	516	Namibia	NAM	0	World	WLD								05	VEGETABLES AND FRUIT	1	No Quantity							80468378			0
S3	2009	2009	2009	2	0	2	Export	516	Namibia	NAM	24	Angola	AGO								05	VEGETABLES AND FRUIT	1	No Quantity							12137047			0
S3	2009	2009	2009	2	0	2	Export	516	Namibia	NAM	28	Antigua and Barbuda	ATG								05	VEGETABLES AND FRUIT	1	No Quantity							2314			0
S3	2009	2009	2009	2	0	2	Export	516	Namibia	NAM	36	Australia	AUS								05	VEGETABLES AND FRUIT	1	No Quantity							186695			0
S3	2009	2009	2009	2	0	2	Export	516	Namibia	NAM	56	Belgium	BEL								05	VEGETABLES AND FRUIT	1	No Quantity							283873			0
S3	2009	2009	2009	2	0	2	Export	516	Namibia	NAM	72	Botswana	BWA								05	VEGETABLES AND FRUIT	1	No Quantity							51311			0
S3	2009	2009	2009	2	0	2	Export	516	Namibia	NAM	100	Bulgaria	BGR								05	VEGETABLES AND FRUIT	1	No Quantity							118			0
S3	2009	2009	2009	2	0	2	Export	516	Namibia	NAM	116	Cambodia	KHM								05	VEGETABLES AND FRUIT	1	No Quantity							856			0
S3	2009	2009	2009	2	0	2	Export	516	Namibia	NAM	120	Cameroon	CMR								05	VEGETABLES AND FRUIT	1	No Quantity							2919			0
S3	2009	2009	2009	2	0	2	Export	516	Namibia	NAM	124	Canada	CAN								05	VEGETABLES AND FRUIT	1	No Quantity							116212			0
S3	2009	2009	2009	2	0	2	Export	516	Namibia	NAM	144	Sri Lanka	LKA								05	VEGETABLES AND FRUIT	1	No Quantity							1933			0
S3	2009	2009	2009	2	0	2	Export	516	Namibia	NAM	156	China	CHN								05	VEGETABLES AND FRUIT	1	No Quantity							7929			0
S3	2009	2009	2009	2	0	2	Export	516	Namibia	NAM	180	Dem. Rep. of the Congo	COD								05	VEGETABLES AND FRUIT	1	No Quantity							137531			0
S3	2009	2009	2009	2	0	2	Export	516	Namibia	NAM	196	Cyprus	CYP								05	VEGETABLES AND FRUIT	1	No Quantity							6666			0
S3	2009	2009	2009	2	0	2	Export	516	Namibia	NAM	208	Denmark	DNK								05	VEGETABLES AND FRUIT	1	No Quantity							109943			0
S3	2009	2009	2009	2	0	2	Export	516	Namibia	NAM	246	Finland	FIN								05	VEGETABLES AND FRUIT	1	No Quantity							5640			0
S3	2009	2009	2009	2	0	2	Export	516	Namibia	NAM	251	France	FRA								05	VEGETABLES AND FRUIT	1	No Quantity							51072			0
S3	2009	2009	2009	2	0	2	Export	516	Namibia	NAM	276	Germany	DEU								05	VEGETABLES AND FRUIT	1	No Quantity							659328			0
S3	2009	2009	2009	2	0	2	Export	516	Namibia	NAM	300	Greece	GRC								05	VEGETABLES AND FRUIT	1	No Quantity							12109			0
S3	2009	2009	2009	2	0	2	Export	516	Namibia	NAM	344	China, Hong Kong SAR	HKG								05	VEGETABLES AND FRUIT	1	No Quantity							557944			0
S3	2009	2009	2009	2	0	2	Export	516	Namibia	NAM	360	Indonesia	IDN								05	VEGETABLES AND FRUIT	1	No Quantity							125323			0
S3	2009	2009	2009	2	0	2	Export	516	Namibia	NAM	364	Iran	IRN								05	VEGETABLES AND FRUIT	1	No Quantity							63120			0
S3	2009	2009	2009	2	0	2	Export	516	Namibia	NAM	372	Ireland	IRL								05	VEGETABLES AND FRUIT	1	No Quantity							54569			0
S3	2009	2009	2009	2	0	2	Export	516	Namibia	NAM	381	Italy	ITA								05	VEGETABLES AND FRUIT	1	No Quantity							138032			0
S3	2009	2009	2009	2	0	2	Export	516	Namibia	NAM	392	Japan	JPN								05	VEGETABLES AND FRUIT	1	No Quantity							4960			0
S3	2009	2009	2009	2	0	2	Export	516	Namibia	NAM	410	Rep. of Korea	KOR								05	VEGETABLES AND FRUIT	1	No Quantity							1510			0
S3	2009	2009	2009	2	0	2	Export	516	Namibia	NAM	430	Liberia	LBR								05	VEGETABLES AND FRUIT	1	No Quantity							340			0
S3	2009	2009	2009	2	0	2	Export	516	Namibia	NAM	440	Lithuania	LTU								05	VEGETABLES AND FRUIT	1	No Quantity							241597			0
S3	2009	2009	2009	2	0	2	Export	516	Namibia	NAM	480	Mauritius	MUS								05	VEGETABLES AND FRUIT	1	No Quantity							6408			0
S3	2009	2009	2009	2	0	2	Export	516	Namibia	NAM	528	Netherlands	NLD								05	VEGETABLES AND FRUIT	1	No Quantity							34521446			0
S3	2009	2009	2009	2	0	2	Export	516	Namibia	NAM	530	Neth. Antilles	ANT								05	VEGETABLES AND FRUIT	1	No Quantity							49365			0
S3	2009	2009	2009	2	0	2	Export	516	Namibia	NAM	554	New Zealand	NZL								05	VEGETABLES AND FRUIT	1	No Quantity							34			0
S3	2009	2009	2009	2	0	2	Export	516	Namibia	NAM	579	Norway	NOR								05	VEGETABLES AND FRUIT	1	No Quantity							15533			0
S3	2009	2009	2009	2	0	2	Export	516	Namibia	NAM	586	Pakistan	PAK								05	VEGETABLES AND FRUIT	1	No Quantity							6			0
S3	2009	2009	2009	2	0	2	Export	516	Namibia	NAM	591	Panama	PAN								05	VEGETABLES AND FRUIT	1	No Quantity							12777			0
S3	2009	2009	2009	2	0	2	Export	516	Namibia	NAM	643	Russian Federation	RUS								05	VEGETABLES AND FRUIT	1	No Quantity							6953852			0
S3	2009	2009	2009	2	0	2	Export	516	Namibia	NAM	670	Saint Vincent and the Grenadines	VCT								05	VEGETABLES AND FRUIT	1	No Quantity							1133			0
S3	2009	2009	2009	2	0	2	Export	516	Namibia	NAM	682	Saudi Arabia	SAU								05	VEGETABLES AND FRUIT	1	No Quantity							93846			0
S3	2009	2009	2009	2	0	2	Export	516	Namibia	NAM	699	India	IND								05	VEGETABLES AND FRUIT	1	No Quantity							2712			0
S3	2009	2009	2009	2	0	2	Export	516	Namibia	NAM	702	Singapore	SGP								05	VEGETABLES AND FRUIT	1	No Quantity							2950			0
S3	2009	2009	2009	2	0	2	Export	516	Namibia	NAM	704	Viet Nam	VNM								05	VEGETABLES AND FRUIT	1	No Quantity							64787			0
S3	2009	2009	2009	2	0	2	Export	516	Namibia	NAM	710	South Africa	ZAF								05	VEGETABLES AND FRUIT	1	No Quantity							7605820			0
S3	2009	2009	2009	2	0	2	Export	516	Namibia	NAM	716	Zimbabwe	ZWE								05	VEGETABLES AND FRUIT	1	No Quantity							2792			0
S3	2009	2009	2009	2	0	2	Export	516	Namibia	NAM	724	Spain	ESP								05	VEGETABLES AND FRUIT	1	No Quantity							154314			0
S3	2009	2009	2009	2	0	2	Export	516	Namibia	NAM	748	Swaziland	SWZ								05	VEGETABLES AND FRUIT	1	No Quantity							3058			0
S3	2009	2009	2009	2	0	2	Export	516	Namibia	NAM	757	Switzerland	CHE								05	VEGETABLES AND FRUIT	1	No Quantity							897169			0
S3	2009	2009	2009	2	0	2	Export	516	Namibia	NAM	772	Tokelau	TKL								05	VEGETABLES AND FRUIT	1	No Quantity							3237			0
S3	2009	2009	2009	2	0	2	Export	516	Namibia	NAM	784	United Arab Emirates	ARE								05	VEGETABLES AND FRUIT	1	No Quantity							105832			0
S3	2009	2009	2009	2	0	2	Export	516	Namibia	NAM	792	Turkey	TUR								05	VEGETABLES AND FRUIT	1	No Quantity							602			0
S3	2009	2009	2009	2	0	2	Export	516	Namibia	NAM	798	Tuvalu	TUV								05	VEGETABLES AND FRUIT	1	No Quantity							1386			0
S3	2009	2009	2009	2	0	2	Export	516	Namibia	NAM	804	Ukraine	UKR								05	VEGETABLES AND FRUIT	1	No Quantity							465051			0
S3	2009	2009	2009	2	0	2	Export	516	Namibia	NAM	826	United Kingdom	GBR								05	VEGETABLES AND FRUIT	1	No Quantity							14489093			0
S3	2009	2009	2009	2	0	2	Export	516	Namibia	NAM	834	United Rep. of Tanzania	TZA								05	VEGETABLES AND FRUIT	1	No Quantity							9771			0
S3	2009	2009	2009	2	0	2	Export	516	Namibia	NAM	842	USA	USA								05	VEGETABLES AND FRUIT	1	No Quantity							9284			0
S3	2009	2009	2009	2	0	2	Export	516	Namibia	NAM	894	Zambia	ZMB								05	VEGETABLES AND FRUIT	1	No Quantity							32176			0
S3	2009	2009	2009	2	0	2	Export	516	Namibia	NAM	899	Areas, nes									05	VEGETABLES AND FRUIT	1	No Quantity							3053			0
S3	2009	2009	2009	2	0	2	Export	508	Mozambique	MOZ	0	World	WLD								06	SUGAR,SUGR.PREPTNS,HONEY	1	No Quantity							62437320			0
S3	2009	2009	2009	2	0	2	Export	508	Mozambique	MOZ	372	Ireland	IRL								06	SUGAR,SUGR.PREPTNS,HONEY	1	No Quantity							413072			0
S3	2009	2009	2009	2	0	2	Export	508	Mozambique	MOZ	528	Netherlands	NLD								06	SUGAR,SUGR.PREPTNS,HONEY	1	No Quantity							643012			0
S3	2009	2009	2009	2	0	2	Export	508	Mozambique	MOZ	710	South Africa	ZAF								06	SUGAR,SUGR.PREPTNS,HONEY	1	No Quantity							3071236			0
S3	2009	2009	2009	2	0	2	Export	508	Mozambique	MOZ	899	Areas, nes									06	SUGAR,SUGR.PREPTNS,HONEY	1	No Quantity							58310000			0
S3	2009	2009	2009	2	0	2	Export	516	Namibia	NAM	0	World	WLD								06	SUGAR,SUGR.PREPTNS,HONEY	1	No Quantity							9371874			0
S3	2009	2009	2009	2	0	2	Export	516	Namibia	NAM	24	Angola	AGO								06	SUGAR,SUGR.PREPTNS,HONEY	1	No Quantity							8040373			0
S3	2009	2009	2009	2	0	2	Export	516	Namibia	NAM	28	Antigua and Barbuda	ATG								06	SUGAR,SUGR.PREPTNS,HONEY	1	No Quantity							71			0
S3	2009	2009	2009	2	0	2	Export	516	Namibia	NAM	56	Belgium	BEL								06	SUGAR,SUGR.PREPTNS,HONEY	1	No Quantity							433			0
S3	2009	2009	2009	2	0	2	Export	516	Namibia	NAM	72	Botswana	BWA								06	SUGAR,SUGR.PREPTNS,HONEY	1	No Quantity							98			0
S3	2009	2009	2009	2	0	2	Export	516	Namibia	NAM	100	Bulgaria	BGR								06	SUGAR,SUGR.PREPTNS,HONEY	1	No Quantity							31			0
S3	2009	2009	2009	2	0	2	Export	516	Namibia	NAM	120	Cameroon	CMR								06	SUGAR,SUGR.PREPTNS,HONEY	1	No Quantity							181			0
S3	2009	2009	2009	2	0	2	Export	516	Namibia	NAM	124	Canada	CAN								06	SUGAR,SUGR.PREPTNS,HONEY	1	No Quantity							119			0
S3	2009	2009	2009	2	0	2	Export	516	Namibia	NAM	144	Sri Lanka	LKA								06	SUGAR,SUGR.PREPTNS,HONEY	1	No Quantity							128			0
S3	2009	2009	2009	2	0	2	Export	516	Namibia	NAM	156	China	CHN								06	SUGAR,SUGR.PREPTNS,HONEY	1	No Quantity							140			0
S3	2009	2009	2009	2	0	2	Export	516	Namibia	NAM	196	Cyprus	CYP								06	SUGAR,SUGR.PREPTNS,HONEY	1	No Quantity							569			0
S3	2009	2009	2009	2	0	2	Export	516	Namibia	NAM	208	Denmark	DNK								06	SUGAR,SUGR.PREPTNS,HONEY	1	No Quantity							2109			0
S3	2009	2009	2009	2	0	2	Export	516	Namibia	NAM	251	France	FRA								06	SUGAR,SUGR.PREPTNS,HONEY	1	No Quantity							187			0
S3	2009	2009	2009	2	0	2	Export	516	Namibia	NAM	276	Germany	DEU								06	SUGAR,SUGR.PREPTNS,HONEY	1	No Quantity							1067			0
S3	2009	2009	2009	2	0	2	Export	516	Namibia	NAM	300	Greece	GRC								06	SUGAR,SUGR.PREPTNS,HONEY	1	No Quantity							835			0
S3	2009	2009	2009	2	0	2	Export	516	Namibia	NAM	381	Italy	ITA								06	SUGAR,SUGR.PREPTNS,HONEY	1	No Quantity							221			0
S3	2009	2009	2009	2	0	2	Export	516	Namibia	NAM	392	Japan	JPN								06	SUGAR,SUGR.PREPTNS,HONEY	1	No Quantity							270			0
S3	2009	2009	2009	2	0	2	Export	516	Namibia	NAM	440	Lithuania	LTU								06	SUGAR,SUGR.PREPTNS,HONEY	1	No Quantity							2981			0
S3	2009	2009	2009	2	0	2	Export	516	Namibia	NAM	480	Mauritius	MUS								06	SUGAR,SUGR.PREPTNS,HONEY	1	No Quantity							90			0
S3	2009	2009	2009	2	0	2	Export	516	Namibia	NAM	530	Neth. Antilles	ANT								06	SUGAR,SUGR.PREPTNS,HONEY	1	No Quantity							810			0
S3	2009	2009	2009	2	0	2	Export	516	Namibia	NAM	579	Norway	NOR								06	SUGAR,SUGR.PREPTNS,HONEY	1	No Quantity							355			0
S3	2009	2009	2009	2	0	2	Export	516	Namibia	NAM	591	Panama	PAN								06	SUGAR,SUGR.PREPTNS,HONEY	1	No Quantity							257			0
S3	2009	2009	2009	2	0	2	Export	516	Namibia	NAM	643	Russian Federation	RUS								06	SUGAR,SUGR.PREPTNS,HONEY	1	No Quantity							344			0
S3	2009	2009	2009	2	0	2	Export	516	Namibia	NAM	660	Anguilla	AIA								06	SUGAR,SUGR.PREPTNS,HONEY	1	No Quantity							397			0
S3	2009	2009	2009	2	0	2	Export	516	Namibia	NAM	699	India	IND								06	SUGAR,SUGR.PREPTNS,HONEY	1	No Quantity							100			0
S3	2009	2009	2009	2	0	2	Export	516	Namibia	NAM	702	Singapore	SGP								06	SUGAR,SUGR.PREPTNS,HONEY	1	No Quantity							30			0
S3	2009	2009	2009	2	0	2	Export	516	Namibia	NAM	710	South Africa	ZAF								06	SUGAR,SUGR.PREPTNS,HONEY	1	No Quantity							1301768			0
S3	2009	2009	2009	2	0	2	Export	516	Namibia	NAM	724	Spain	ESP								06	SUGAR,SUGR.PREPTNS,HONEY	1	No Quantity							1475			0
S3	2009	2009	2009	2	0	2	Export	516	Namibia	NAM	748	Swaziland	SWZ								06	SUGAR,SUGR.PREPTNS,HONEY	1	No Quantity							232			0
S3	2009	2009	2009	2	0	2	Export	516	Namibia	NAM	757	Switzerland	CHE								06	SUGAR,SUGR.PREPTNS,HONEY	1	No Quantity							30			0
S3	2009	2009	2009	2	0	2	Export	516	Namibia	NAM	772	Tokelau	TKL								06	SUGAR,SUGR.PREPTNS,HONEY	1	No Quantity							177			0
S3	2009	2009	2009	2	0	2	Export	516	Namibia	NAM	784	United Arab Emirates	ARE								06	SUGAR,SUGR.PREPTNS,HONEY	1	No Quantity							1058			0
S3	2009	2009	2009	2	0	2	Export	516	Namibia	NAM	798	Tuvalu	TUV								06	SUGAR,SUGR.PREPTNS,HONEY	1	No Quantity							53			0
S3	2009	2009	2009	2	0	2	Export	516	Namibia	NAM	804	Ukraine	UKR								06	SUGAR,SUGR.PREPTNS,HONEY	1	No Quantity							23			0
S3	2009	2009	2009	2	0	2	Export	516	Namibia	NAM	826	United Kingdom	GBR								06	SUGAR,SUGR.PREPTNS,HONEY	1	No Quantity							908			0
S3	2009	2009	2009	2	0	2	Export	516	Namibia	NAM	842	USA	USA								06	SUGAR,SUGR.PREPTNS,HONEY	1	No Quantity							620			0
S3	2009	2009	2009	2	0	2	Export	516	Namibia	NAM	894	Zambia	ZMB								06	SUGAR,SUGR.PREPTNS,HONEY	1	No Quantity							722			0
S3	2009	2009	2009	2	0	2	Export	516	Namibia	NAM	899	Areas, nes									06	SUGAR,SUGR.PREPTNS,HONEY	1	No Quantity							12612			0
S3	2009	2009	2009	2	0	2	Export	508	Mozambique	MOZ	0	World	WLD								07	COFFEE,TEA,COCOA,SPICES	1	No Quantity							4701170			0
S3	2009	2009	2009	2	0	2	Export	508	Mozambique	MOZ	124	Canada	CAN								07	COFFEE,TEA,COCOA,SPICES	1	No Quantity							23147			0
S3	2009	2009	2009	2	0	2	Export	508	Mozambique	MOZ	156	China	CHN								07	COFFEE,TEA,COCOA,SPICES	1	No Quantity							87544			0
S3	2009	2009	2009	2	0	2	Export	508	Mozambique	MOZ	174	Comoros	COM								07	COFFEE,TEA,COCOA,SPICES	1	No Quantity							63927			0
S3	2009	2009	2009	2	0	2	Export	508	Mozambique	MOZ	266	Gabon	GAB								07	COFFEE,TEA,COCOA,SPICES	1	No Quantity							30665			0
S3	2009	2009	2009	2	0	2	Export	508	Mozambique	MOZ	276	Germany	DEU								07	COFFEE,TEA,COCOA,SPICES	1	No Quantity							187518			0
S3	2009	2009	2009	2	0	2	Export	508	Mozambique	MOZ	360	Indonesia	IDN								07	COFFEE,TEA,COCOA,SPICES	1	No Quantity							65414			0
S3	2009	2009	2009	2	0	2	Export	508	Mozambique	MOZ	372	Ireland	IRL								07	COFFEE,TEA,COCOA,SPICES	1	No Quantity							66032			0
S3	2009	2009	2009	2	0	2	Export	508	Mozambique	MOZ	404	Kenya	KEN								07	COFFEE,TEA,COCOA,SPICES	1	No Quantity							2249708			0
S3	2009	2009	2009	2	0	2	Export	508	Mozambique	MOZ	528	Netherlands	NLD								07	COFFEE,TEA,COCOA,SPICES	1	No Quantity							542350			0
S3	2009	2009	2009	2	0	2	Export	508	Mozambique	MOZ	616	Poland	POL								07	COFFEE,TEA,COCOA,SPICES	1	No Quantity							577930			0
S3	2009	2009	2009	2	0	2	Export	508	Mozambique	MOZ	699	India	IND								07	COFFEE,TEA,COCOA,SPICES	1	No Quantity							14264			0
S3	2009	2009	2009	2	0	2	Export	508	Mozambique	MOZ	710	South Africa	ZAF								07	COFFEE,TEA,COCOA,SPICES	1	No Quantity							6528			0
S3	2009	2009	2009	2	0	2	Export	508	Mozambique	MOZ	784	United Arab Emirates	ARE								07	COFFEE,TEA,COCOA,SPICES	1	No Quantity							74502			0
S3	2009	2009	2009	2	0	2	Export	508	Mozambique	MOZ	792	Turkey	TUR								07	COFFEE,TEA,COCOA,SPICES	1	No Quantity							145086			0
S3	2009	2009	2009	2	0	2	Export	508	Mozambique	MOZ	826	United Kingdom	GBR								07	COFFEE,TEA,COCOA,SPICES	1	No Quantity							439851			0
S3	2009	2009	2009	2	0	2	Export	508	Mozambique	MOZ	842	USA	USA								07	COFFEE,TEA,COCOA,SPICES	1	No Quantity							126704			0
S3	2009	2009	2009	2	0	2	Export	516	Namibia	NAM	0	World	WLD								07	COFFEE,TEA,COCOA,SPICES	1	No Quantity							7236204			0
S3	2009	2009	2009	2	0	2	Export	516	Namibia	NAM	24	Angola	AGO								07	COFFEE,TEA,COCOA,SPICES	1	No Quantity							2640050			0
S3	2009	2009	2009	2	0	2	Export	516	Namibia	NAM	28	Antigua and Barbuda	ATG								07	COFFEE,TEA,COCOA,SPICES	1	No Quantity							133			0
S3	2009	2009	2009	2	0	2	Export	516	Namibia	NAM	32	Argentina	ARG								07	COFFEE,TEA,COCOA,SPICES	1	No Quantity							1			0
S3	2009	2009	2009	2	0	2	Export	516	Namibia	NAM	56	Belgium	BEL								07	COFFEE,TEA,COCOA,SPICES	1	No Quantity							1258			0
S3	2009	2009	2009	2	0	2	Export	516	Namibia	NAM	72	Botswana	BWA								07	COFFEE,TEA,COCOA,SPICES	1	No Quantity							837			0
S3	2009	2009	2009	2	0	2	Export	516	Namibia	NAM	100	Bulgaria	BGR								07	COFFEE,TEA,COCOA,SPICES	1	No Quantity							260			0
S3	2009	2009	2009	2	0	2	Export	516	Namibia	NAM	116	Cambodia	KHM								07	COFFEE,TEA,COCOA,SPICES	1	No Quantity							299			0
S3	2009	2009	2009	2	0	2	Export	516	Namibia	NAM	120	Cameroon	CMR								07	COFFEE,TEA,COCOA,SPICES	1	No Quantity							608			0
S3	2009	2009	2009	2	0	2	Export	516	Namibia	NAM	156	China	CHN								07	COFFEE,TEA,COCOA,SPICES	1	No Quantity							722			0
S3	2009	2009	2009	2	0	2	Export	516	Namibia	NAM	180	Dem. Rep. of the Congo	COD								07	COFFEE,TEA,COCOA,SPICES	1	No Quantity							29922			0
S3	2009	2009	2009	2	0	2	Export	516	Namibia	NAM	196	Cyprus	CYP								07	COFFEE,TEA,COCOA,SPICES	1	No Quantity							2753			0
S3	2009	2009	2009	2	0	2	Export	516	Namibia	NAM	208	Denmark	DNK								07	COFFEE,TEA,COCOA,SPICES	1	No Quantity							19407			0
S3	2009	2009	2009	2	0	2	Export	516	Namibia	NAM	246	Finland	FIN								07	COFFEE,TEA,COCOA,SPICES	1	No Quantity							58			0
S3	2009	2009	2009	2	0	2	Export	516	Namibia	NAM	251	France	FRA								07	COFFEE,TEA,COCOA,SPICES	1	No Quantity							3869			0
S3	2009	2009	2009	2	0	2	Export	516	Namibia	NAM	276	Germany	DEU								07	COFFEE,TEA,COCOA,SPICES	1	No Quantity							48394			0
S3	2009	2009	2009	2	0	2	Export	516	Namibia	NAM	300	Greece	GRC								07	COFFEE,TEA,COCOA,SPICES	1	No Quantity							854			0
S3	2009	2009	2009	2	0	2	Export	516	Namibia	NAM	336	Holy See (Vatican City State)	VAT								07	COFFEE,TEA,COCOA,SPICES	1	No Quantity							8178			0
S3	2009	2009	2009	2	0	2	Export	516	Namibia	NAM	344	China, Hong Kong SAR	HKG								07	COFFEE,TEA,COCOA,SPICES	1	No Quantity							30			0
S3	2009	2009	2009	2	0	2	Export	516	Namibia	NAM	381	Italy	ITA								07	COFFEE,TEA,COCOA,SPICES	1	No Quantity							230			0
S3	2009	2009	2009	2	0	2	Export	516	Namibia	NAM	392	Japan	JPN								07	COFFEE,TEA,COCOA,SPICES	1	No Quantity							790			0
S3	2009	2009	2009	2	0	2	Export	516	Namibia	NAM	404	Kenya	KEN								07	COFFEE,TEA,COCOA,SPICES	1	No Quantity							594474			0
S3	2009	2009	2009	2	0	2	Export	516	Namibia	NAM	410	Rep. of Korea	KOR								07	COFFEE,TEA,COCOA,SPICES	1	No Quantity							39			0
S3	2009	2009	2009	2	0	2	Export	516	Namibia	NAM	440	Lithuania	LTU								07	COFFEE,TEA,COCOA,SPICES	1	No Quantity							9965			0
S3	2009	2009	2009	2	0	2	Export	516	Namibia	NAM	480	Mauritius	MUS								07	COFFEE,TEA,COCOA,SPICES	1	No Quantity							4660			0
S3	2009	2009	2009	2	0	2	Export	516	Namibia	NAM	528	Netherlands	NLD								07	COFFEE,TEA,COCOA,SPICES	1	No Quantity							115815			0
S3	2009	2009	2009	2	0	2	Export	516	Namibia	NAM	579	Norway	NOR								07	COFFEE,TEA,COCOA,SPICES	1	No Quantity							3451			0
S3	2009	2009	2009	2	0	2	Export	516	Namibia	NAM	591	Panama	PAN								07	COFFEE,TEA,COCOA,SPICES	1	No Quantity							1759			0
S3	2009	2009	2009	2	0	2	Export	516	Namibia	NAM	643	Russian Federation	RUS								07	COFFEE,TEA,COCOA,SPICES	1	No Quantity							176			0
S3	2009	2009	2009	2	0	2	Export	516	Namibia	NAM	699	India	IND								07	COFFEE,TEA,COCOA,SPICES	1	No Quantity							414			0
S3	2009	2009	2009	2	0	2	Export	516	Namibia	NAM	702	Singapore	SGP								07	COFFEE,TEA,COCOA,SPICES	1	No Quantity							231			0
S3	2009	2009	2009	2	0	2	Export	516	Namibia	NAM	710	South Africa	ZAF								07	COFFEE,TEA,COCOA,SPICES	1	No Quantity							3478642			0
S3	2009	2009	2009	2	0	2	Export	516	Namibia	NAM	716	Zimbabwe	ZWE								07	COFFEE,TEA,COCOA,SPICES	1	No Quantity							354			0
S3	2009	2009	2009	2	0	2	Export	516	Namibia	NAM	724	Spain	ESP								07	COFFEE,TEA,COCOA,SPICES	1	No Quantity							4716			0
S3	2009	2009	2009	2	0	2	Export	516	Namibia	NAM	748	Swaziland	SWZ								07	COFFEE,TEA,COCOA,SPICES	1	No Quantity							546			0
S3	2009	2009	2009	2	0	2	Export	516	Namibia	NAM	757	Switzerland	CHE								07	COFFEE,TEA,COCOA,SPICES	1	No Quantity							631			0
S3	2009	2009	2009	2	0	2	Export	516	Namibia	NAM	772	Tokelau	TKL								07	COFFEE,TEA,COCOA,SPICES	1	No Quantity							872			0
S3	2009	2009	2009	2	0	2	Export	516	Namibia	NAM	784	United Arab Emirates	ARE								07	COFFEE,TEA,COCOA,SPICES	1	No Quantity							2910			0
S3	2009	2009	2009	2	0	2	Export	516	Namibia	NAM	798	Tuvalu	TUV								07	COFFEE,TEA,COCOA,SPICES	1	No Quantity							211			0
S3	2009	2009	2009	2	0	2	Export	516	Namibia	NAM	826	United Kingdom	GBR								07	COFFEE,TEA,COCOA,SPICES	1	No Quantity							8113			0
S3	2009	2009	2009	2	0	2	Export	516	Namibia	NAM	842	USA	USA								07	COFFEE,TEA,COCOA,SPICES	1	No Quantity							2884			0
S3	2009	2009	2009	2	0	2	Export	516	Namibia	NAM	894	Zambia	ZMB								07	COFFEE,TEA,COCOA,SPICES	1	No Quantity							178532			0
S3	2009	2009	2009	2	0	2	Export	516	Namibia	NAM	899	Areas, nes									07	COFFEE,TEA,COCOA,SPICES	1	No Quantity							68158			0
S3	2009	2009	2009	2	0	2	Export	508	Mozambique	MOZ	0	World	WLD								08	ANIMAL FEED STUFF	1	No Quantity							21337729			0
S3	2009	2009	2009	2	0	2	Export	508	Mozambique	MOZ	156	China	CHN								08	ANIMAL FEED STUFF	1	No Quantity							8454			0
S3	2009	2009	2009	2	0	2	Export	508	Mozambique	MOZ	586	Pakistan	PAK								08	ANIMAL FEED STUFF	1	No Quantity							95704			0
S3	2009	2009	2009	2	0	2	Export	508	Mozambique	MOZ	710	South Africa	ZAF								08	ANIMAL FEED STUFF	1	No Quantity							19705653			0
S3	2009	2009	2009	2	0	2	Export	508	Mozambique	MOZ	716	Zimbabwe	ZWE								08	ANIMAL FEED STUFF	1	No Quantity							237440			0
S3	2009	2009	2009	2	0	2	Export	508	Mozambique	MOZ	748	Swaziland	SWZ								08	ANIMAL FEED STUFF	1	No Quantity							489275			0
S3	2009	2009	2009	2	0	2	Export	508	Mozambique	MOZ	784	United Arab Emirates	ARE								08	ANIMAL FEED STUFF	1	No Quantity							801202			0
S3	2009	2009	2009	2	0	2	Export	516	Namibia	NAM	0	World	WLD								08	ANIMAL FEED STUFF	1	No Quantity							26535314			0
S3	2009	2009	2009	2	0	2	Export	516	Namibia	NAM	24	Angola	AGO								08	ANIMAL FEED STUFF	1	No Quantity							707753			0
S3	2009	2009	2009	2	0	2	Export	516	Namibia	NAM	72	Botswana	BWA								08	ANIMAL FEED STUFF	1	No Quantity							148620			0
S3	2009	2009	2009	2	0	2	Export	516	Namibia	NAM	156	China	CHN								08	ANIMAL FEED STUFF	1	No Quantity							6449745			0
S3	2009	2009	2009	2	0	2	Export	516	Namibia	NAM	180	Dem. Rep. of the Congo	COD								08	ANIMAL FEED STUFF	1	No Quantity							164720			0
S3	2009	2009	2009	2	0	2	Export	516	Namibia	NAM	196	Cyprus	CYP								08	ANIMAL FEED STUFF	1	No Quantity							28			0
S3	2009	2009	2009	2	0	2	Export	516	Namibia	NAM	392	Japan	JPN								08	ANIMAL FEED STUFF	1	No Quantity							3025794			0
S3	2009	2009	2009	2	0	2	Export	516	Namibia	NAM	480	Mauritius	MUS								08	ANIMAL FEED STUFF	1	No Quantity							255053			0
S3	2009	2009	2009	2	0	2	Export	516	Namibia	NAM	566	Nigeria	NGA								08	ANIMAL FEED STUFF	1	No Quantity							100120			0
S3	2009	2009	2009	2	0	2	Export	516	Namibia	NAM	710	South Africa	ZAF								08	ANIMAL FEED STUFF	1	No Quantity							12730756			0
S3	2009	2009	2009	2	0	2	Export	516	Namibia	NAM	716	Zimbabwe	ZWE								08	ANIMAL FEED STUFF	1	No Quantity							1338480			0
S3	2009	2009	2009	2	0	2	Export	516	Namibia	NAM	748	Swaziland	SWZ								08	ANIMAL FEED STUFF	1	No Quantity							36840			0
S3	2009	2009	2009	2	0	2	Export	516	Namibia	NAM	784	United Arab Emirates	ARE								08	ANIMAL FEED STUFF	1	No Quantity							691			0
S3	2009	2009	2009	2	0	2	Export	516	Namibia	NAM	842	USA	USA								08	ANIMAL FEED STUFF	1	No Quantity							342437			0
S3	2009	2009	2009	2	0	2	Export	516	Namibia	NAM	894	Zambia	ZMB								08	ANIMAL FEED STUFF	1	No Quantity							1234276			0
S3	2009	2009	2009	2	0	2	Export	508	Mozambique	MOZ	0	World	WLD								09	MISC.EDIBLE PRODUCTS ETC	1	No Quantity							345810			0
S3	2009	2009	2009	2	0	2	Export	508	Mozambique	MOZ	381	Italy	ITA								09	MISC.EDIBLE PRODUCTS ETC	1	No Quantity							4882			0
S3	2009	2009	2009	2	0	2	Export	508	Mozambique	MOZ	620	Portugal	PRT								09	MISC.EDIBLE PRODUCTS ETC	1	No Quantity							45421			0
S3	2009	2009	2009	2	0	2	Export	508	Mozambique	MOZ	710	South Africa	ZAF								09	MISC.EDIBLE PRODUCTS ETC	1	No Quantity							120788			0
S3	2009	2009	2009	2	0	2	Export	508	Mozambique	MOZ	716	Zimbabwe	ZWE								09	MISC.EDIBLE PRODUCTS ETC	1	No Quantity							166246			0
S3	2009	2009	2009	2	0	2	Export	508	Mozambique	MOZ	748	Swaziland	SWZ								09	MISC.EDIBLE PRODUCTS ETC	1	No Quantity							8473			0
S3	2009	2009	2009	2	0	2	Export	516	Namibia	NAM	0	World	WLD								09	MISC.EDIBLE PRODUCTS ETC	1	No Quantity							3572691			0
S3	2009	2009	2009	2	0	2	Export	516	Namibia	NAM	24	Angola	AGO								09	MISC.EDIBLE PRODUCTS ETC	1	No Quantity							3059404			0
S3	2009	2009	2009	2	0	2	Export	516	Namibia	NAM	28	Antigua and Barbuda	ATG								09	MISC.EDIBLE PRODUCTS ETC	1	No Quantity							333			0
S3	2009	2009	2009	2	0	2	Export	516	Namibia	NAM	56	Belgium	BEL								09	MISC.EDIBLE PRODUCTS ETC	1	No Quantity							2419			0
S3	2009	2009	2009	2	0	2	Export	516	Namibia	NAM	100	Bulgaria	BGR								09	MISC.EDIBLE PRODUCTS ETC	1	No Quantity							96			0
S3	2009	2009	2009	2	0	2	Export	516	Namibia	NAM	116	Cambodia	KHM								09	MISC.EDIBLE PRODUCTS ETC	1	No Quantity							203			0
S3	2009	2009	2009	2	0	2	Export	516	Namibia	NAM	120	Cameroon	CMR								09	MISC.EDIBLE PRODUCTS ETC	1	No Quantity							983			0
S3	2009	2009	2009	2	0	2	Export	516	Namibia	NAM	144	Sri Lanka	LKA								09	MISC.EDIBLE PRODUCTS ETC	1	No Quantity							968			0
S3	2009	2009	2009	2	0	2	Export	516	Namibia	NAM	156	China	CHN								09	MISC.EDIBLE PRODUCTS ETC	1	No Quantity							109			0
S3	2009	2009	2009	2	0	2	Export	516	Namibia	NAM	180	Dem. Rep. of the Congo	COD								09	MISC.EDIBLE PRODUCTS ETC	1	No Quantity							179337			0
S3	2009	2009	2009	2	0	2	Export	516	Namibia	NAM	192	Cuba	CUB								09	MISC.EDIBLE PRODUCTS ETC	1	No Quantity							95			0
S3	2009	2009	2009	2	0	2	Export	516	Namibia	NAM	196	Cyprus	CYP								09	MISC.EDIBLE PRODUCTS ETC	1	No Quantity							959			0
S3	2009	2009	2009	2	0	2	Export	516	Namibia	NAM	208	Denmark	DNK								09	MISC.EDIBLE PRODUCTS ETC	1	No Quantity							9431			0
S3	2009	2009	2009	2	0	2	Export	516	Namibia	NAM	251	France	FRA								09	MISC.EDIBLE PRODUCTS ETC	1	No Quantity							2341			0
S3	2009	2009	2009	2	0	2	Export	516	Namibia	NAM	276	Germany	DEU								09	MISC.EDIBLE PRODUCTS ETC	1	No Quantity							10832			0
S3	2009	2009	2009	2	0	2	Export	516	Namibia	NAM	300	Greece	GRC								09	MISC.EDIBLE PRODUCTS ETC	1	No Quantity							1534			0
S3	2009	2009	2009	2	0	2	Export	516	Namibia	NAM	381	Italy	ITA								09	MISC.EDIBLE PRODUCTS ETC	1	No Quantity							651			0
S3	2009	2009	2009	2	0	2	Export	516	Namibia	NAM	392	Japan	JPN								09	MISC.EDIBLE PRODUCTS ETC	1	No Quantity							1171			0
S3	2009	2009	2009	2	0	2	Export	516	Namibia	NAM	410	Rep. of Korea	KOR								09	MISC.EDIBLE PRODUCTS ETC	1	No Quantity							258			0
S3	2009	2009	2009	2	0	2	Export	516	Namibia	NAM	430	Liberia	LBR								09	MISC.EDIBLE PRODUCTS ETC	1	No Quantity							16			0
S3	2009	2009	2009	2	0	2	Export	516	Namibia	NAM	440	Lithuania	LTU								09	MISC.EDIBLE PRODUCTS ETC	1	No Quantity							7055			0
S3	2009	2009	2009	2	0	2	Export	516	Namibia	NAM	480	Mauritius	MUS								09	MISC.EDIBLE PRODUCTS ETC	1	No Quantity							1233			0
S3	2009	2009	2009	2	0	2	Export	516	Namibia	NAM	490	Other Asia, nes									09	MISC.EDIBLE PRODUCTS ETC	1	No Quantity							18238			0
S3	2009	2009	2009	2	0	2	Export	516	Namibia	NAM	528	Netherlands	NLD								09	MISC.EDIBLE PRODUCTS ETC	1	No Quantity							71			0
S3	2009	2009	2009	2	0	2	Export	516	Namibia	NAM	579	Norway	NOR								09	MISC.EDIBLE PRODUCTS ETC	1	No Quantity							2114			0
S3	2009	2009	2009	2	0	2	Export	516	Namibia	NAM	591	Panama	PAN								09	MISC.EDIBLE PRODUCTS ETC	1	No Quantity							1572			0
S3	2009	2009	2009	2	0	2	Export	516	Namibia	NAM	643	Russian Federation	RUS								09	MISC.EDIBLE PRODUCTS ETC	1	No Quantity							170			0
S3	2009	2009	2009	2	0	2	Export	516	Namibia	NAM	670	Saint Vincent and the Grenadines	VCT								09	MISC.EDIBLE PRODUCTS ETC	1	No Quantity							58			0
S3	2009	2009	2009	2	0	2	Export	516	Namibia	NAM	699	India	IND								09	MISC.EDIBLE PRODUCTS ETC	1	No Quantity							105			0
S3	2009	2009	2009	2	0	2	Export	516	Namibia	NAM	702	Singapore	SGP								09	MISC.EDIBLE PRODUCTS ETC	1	No Quantity							257			0
S3	2009	2009	2009	2	0	2	Export	516	Namibia	NAM	710	South Africa	ZAF								09	MISC.EDIBLE PRODUCTS ETC	1	No Quantity							216849			0
S3	2009	2009	2009	2	0	2	Export	516	Namibia	NAM	716	Zimbabwe	ZWE								09	MISC.EDIBLE PRODUCTS ETC	1	No Quantity							8266			0
S3	2009	2009	2009	2	0	2	Export	516	Namibia	NAM	724	Spain	ESP								09	MISC.EDIBLE PRODUCTS ETC	1	No Quantity							5493			0
S3	2009	2009	2009	2	0	2	Export	516	Namibia	NAM	748	Swaziland	SWZ								09	MISC.EDIBLE PRODUCTS ETC	1	No Quantity							301			0
S3	2009	2009	2009	2	0	2	Export	516	Namibia	NAM	757	Switzerland	CHE								09	MISC.EDIBLE PRODUCTS ETC	1	No Quantity							234			0
S3	2009	2009	2009	2	0	2	Export	516	Namibia	NAM	772	Tokelau	TKL								09	MISC.EDIBLE PRODUCTS ETC	1	No Quantity							332			0
S3	2009	2009	2009	2	0	2	Export	516	Namibia	NAM	784	United Arab Emirates	ARE								09	MISC.EDIBLE PRODUCTS ETC	1	No Quantity							4584			0
S3	2009	2009	2009	2	0	2	Export	516	Namibia	NAM	792	Turkey	TUR								09	MISC.EDIBLE PRODUCTS ETC	1	No Quantity							99			0
S3	2009	2009	2009	2	0	2	Export	516	Namibia	NAM	798	Tuvalu	TUV								09	MISC.EDIBLE PRODUCTS ETC	1	No Quantity							78			0
S3	2009	2009	2009	2	0	2	Export	516	Namibia	NAM	804	Ukraine	UKR								09	MISC.EDIBLE PRODUCTS ETC	1	No Quantity							300			0
S3	2009	2009	2009	2	0	2	Export	516	Namibia	NAM	826	United Kingdom	GBR								09	MISC.EDIBLE PRODUCTS ETC	1	No Quantity							3491			0
S3	2009	2009	2009	2	0	2	Export	516	Namibia	NAM	842	USA	USA								09	MISC.EDIBLE PRODUCTS ETC	1	No Quantity							5891			0
S3	2009	2009	2009	2	0	2	Export	516	Namibia	NAM	894	Zambia	ZMB								09	MISC.EDIBLE PRODUCTS ETC	1	No Quantity							22154			0
S3	2009	2009	2009	2	0	2	Export	516	Namibia	NAM	899	Areas, nes									09	MISC.EDIBLE PRODUCTS ETC	1	No Quantity							2605			0
S3	2009	2009	2009	2	0	2	Export	508	Mozambique	MOZ	0	World	WLD								11	BEVERAGES	1	No Quantity							2471889			0
S3	2009	2009	2009	2	0	2	Export	508	Mozambique	MOZ	174	Comoros	COM								11	BEVERAGES	1	No Quantity							13361			0
S3	2009	2009	2009	2	0	2	Export	508	Mozambique	MOZ	276	Germany	DEU								11	BEVERAGES	1	No Quantity							25			0
S3	2009	2009	2009	2	0	2	Export	508	Mozambique	MOZ	580	N. Mariana Isds	MNP								11	BEVERAGES	1	No Quantity							118490			0
S3	2009	2009	2009	2	0	2	Export	508	Mozambique	MOZ	620	Portugal	PRT								11	BEVERAGES	1	No Quantity							88875			0
S3	2009	2009	2009	2	0	2	Export	508	Mozambique	MOZ	710	South Africa	ZAF								11	BEVERAGES	1	No Quantity							1572525			0
S3	2009	2009	2009	2	0	2	Export	508	Mozambique	MOZ	716	Zimbabwe	ZWE								11	BEVERAGES	1	No Quantity							245300			0
S3	2009	2009	2009	2	0	2	Export	508	Mozambique	MOZ	748	Swaziland	SWZ								11	BEVERAGES	1	No Quantity							25616			0
S3	2009	2009	2009	2	0	2	Export	508	Mozambique	MOZ	784	United Arab Emirates	ARE								11	BEVERAGES	1	No Quantity							154370			0
S3	2009	2009	2009	2	0	2	Export	508	Mozambique	MOZ	826	United Kingdom	GBR								11	BEVERAGES	1	No Quantity							458			0
S3	2009	2009	2009	2	0	2	Export	508	Mozambique	MOZ	894	Zambia	ZMB								11	BEVERAGES	1	No Quantity							252869			0
S3	2009	2009	2009	2	0	2	Export	516	Namibia	NAM	0	World	WLD								11	BEVERAGES	1	No Quantity							226567100			0
S3	2009	2009	2009	2	0	2	Export	516	Namibia	NAM	24	Angola	AGO								11	BEVERAGES	1	No Quantity							46749700			0
S3	2009	2009	2009	2	0	2	Export	516	Namibia	NAM	28	Antigua and Barbuda	ATG								11	BEVERAGES	1	No Quantity							2641			0
S3	2009	2009	2009	2	0	2	Export	516	Namibia	NAM	36	Australia	AUS								11	BEVERAGES	1	No Quantity							40134			0
S3	2009	2009	2009	2	0	2	Export	516	Namibia	NAM	40	Austria	AUT								11	BEVERAGES	1	No Quantity							357			0
S3	2009	2009	2009	2	0	2	Export	516	Namibia	NAM	51	Armenia	ARM								11	BEVERAGES	1	No Quantity							9960			0
S3	2009	2009	2009	2	0	2	Export	516	Namibia	NAM	56	Belgium	BEL								11	BEVERAGES	1	No Quantity							2558			0
S3	2009	2009	2009	2	0	2	Export	516	Namibia	NAM	64	Bhutan	BTN								11	BEVERAGES	1	No Quantity							3686			0
S3	2009	2009	2009	2	0	2	Export	516	Namibia	NAM	68	Bolivia (Plurinational State of)	BOL								11	BEVERAGES	1	No Quantity							841			0
S3	2009	2009	2009	2	0	2	Export	516	Namibia	NAM	72	Botswana	BWA								11	BEVERAGES	1	No Quantity							13534004			0
S3	2009	2009	2009	2	0	2	Export	516	Namibia	NAM	116	Cambodia	KHM								11	BEVERAGES	1	No Quantity							454			0
S3	2009	2009	2009	2	0	2	Export	516	Namibia	NAM	120	Cameroon	CMR								11	BEVERAGES	1	No Quantity							372926			0
S3	2009	2009	2009	2	0	2	Export	516	Namibia	NAM	156	China	CHN								11	BEVERAGES	1	No Quantity							4618			0
S3	2009	2009	2009	2	0	2	Export	516	Namibia	NAM	178	Congo	COG								11	BEVERAGES	1	No Quantity							16065			0
S3	2009	2009	2009	2	0	2	Export	516	Namibia	NAM	180	Dem. Rep. of the Congo	COD								11	BEVERAGES	1	No Quantity							1477901			0
S3	2009	2009	2009	2	0	2	Export	516	Namibia	NAM	196	Cyprus	CYP								11	BEVERAGES	1	No Quantity							19082			0
S3	2009	2009	2009	2	0	2	Export	516	Namibia	NAM	208	Denmark	DNK								11	BEVERAGES	1	No Quantity							20606			0
S3	2009	2009	2009	2	0	2	Export	516	Namibia	NAM	246	Finland	FIN								11	BEVERAGES	1	No Quantity							371			0
S3	2009	2009	2009	2	0	2	Export	516	Namibia	NAM	251	France	FRA								11	BEVERAGES	1	No Quantity							7918			0
S3	2009	2009	2009	2	0	2	Export	516	Namibia	NAM	276	Germany	DEU								11	BEVERAGES	1	No Quantity							44345			0
S3	2009	2009	2009	2	0	2	Export	516	Namibia	NAM	300	Greece	GRC								11	BEVERAGES	1	No Quantity							5928			0
S3	2009	2009	2009	2	0	2	Export	516	Namibia	NAM	336	Holy See (Vatican City State)	VAT								11	BEVERAGES	1	No Quantity							27101			0
S3	2009	2009	2009	2	0	2	Export	516	Namibia	NAM	344	China, Hong Kong SAR	HKG								11	BEVERAGES	1	No Quantity							3392			0
S3	2009	2009	2009	2	0	2	Export	516	Namibia	NAM	364	Iran	IRN								11	BEVERAGES	1	No Quantity							272			0
S3	2009	2009	2009	2	0	2	Export	516	Namibia	NAM	372	Ireland	IRL								11	BEVERAGES	1	No Quantity							1062			0
S3	2009	2009	2009	2	0	2	Export	516	Namibia	NAM	381	Italy	ITA								11	BEVERAGES	1	No Quantity							2308			0
S3	2009	2009	2009	2	0	2	Export	516	Namibia	NAM	392	Japan	JPN								11	BEVERAGES	1	No Quantity							4903			0
S3	2009	2009	2009	2	0	2	Export	516	Namibia	NAM	404	Kenya	KEN								11	BEVERAGES	1	No Quantity							47669			0
S3	2009	2009	2009	2	0	2	Export	516	Namibia	NAM	410	Rep. of Korea	KOR								11	BEVERAGES	1	No Quantity							307			0
S3	2009	2009	2009	2	0	2	Export	516	Namibia	NAM	426	Lesotho	LSO								11	BEVERAGES	1	No Quantity							1386300			0
S3	2009	2009	2009	2	0	2	Export	516	Namibia	NAM	430	Liberia	LBR								11	BEVERAGES	1	No Quantity							260			0
S3	2009	2009	2009	2	0	2	Export	516	Namibia	NAM	440	Lithuania	LTU								11	BEVERAGES	1	No Quantity							13762			0
S3	2009	2009	2009	2	0	2	Export	516	Namibia	NAM	450	Madagascar	MDG								11	BEVERAGES	1	No Quantity							17496			0
S3	2009	2009	2009	2	0	2	Export	516	Namibia	NAM	470	Malta	MLT								11	BEVERAGES	1	No Quantity							101			0
S3	2009	2009	2009	2	0	2	Export	516	Namibia	NAM	480	Mauritius	MUS								11	BEVERAGES	1	No Quantity							2211			0
S3	2009	2009	2009	2	0	2	Export	516	Namibia	NAM	504	Morocco	MAR								11	BEVERAGES	1	No Quantity							187			0
S3	2009	2009	2009	2	0	2	Export	516	Namibia	NAM	508	Mozambique	MOZ								11	BEVERAGES	1	No Quantity							904156			0
S3	2009	2009	2009	2	0	2	Export	516	Namibia	NAM	528	Netherlands	NLD								11	BEVERAGES	1	No Quantity							27540			0
S3	2009	2009	2009	2	0	2	Export	516	Namibia	NAM	548	Vanuatu	VUT								11	BEVERAGES	1	No Quantity							2810			0
S3	2009	2009	2009	2	0	2	Export	516	Namibia	NAM	554	New Zealand	NZL								11	BEVERAGES	1	No Quantity							17402			0
S3	2009	2009	2009	2	0	2	Export	516	Namibia	NAM	579	Norway	NOR								11	BEVERAGES	1	No Quantity							16836			0
S3	2009	2009	2009	2	0	2	Export	516	Namibia	NAM	591	Panama	PAN								11	BEVERAGES	1	No Quantity							22148			0
S3	2009	2009	2009	2	0	2	Export	516	Namibia	NAM	643	Russian Federation	RUS								11	BEVERAGES	1	No Quantity							3477			0
S3	2009	2009	2009	2	0	2	Export	516	Namibia	NAM	654	Saint Helena	SHN								11	BEVERAGES	1	No Quantity							150211			0
S3	2009	2009	2009	2	0	2	Export	516	Namibia	NAM	699	India	IND								11	BEVERAGES	1	No Quantity							39			0
S3	2009	2009	2009	2	0	2	Export	516	Namibia	NAM	702	Singapore	SGP								11	BEVERAGES	1	No Quantity							654			0
S3	2009	2009	2009	2	0	2	Export	516	Namibia	NAM	710	South Africa	ZAF								11	BEVERAGES	1	No Quantity							139497298			0
S3	2009	2009	2009	2	0	2	Export	516	Namibia	NAM	716	Zimbabwe	ZWE								11	BEVERAGES	1	No Quantity							1848535			0
S3	2009	2009	2009	2	0	2	Export	516	Namibia	NAM	724	Spain	ESP								11	BEVERAGES	1	No Quantity							13508			0
S3	2009	2009	2009	2	0	2	Export	516	Namibia	NAM	748	Swaziland	SWZ								11	BEVERAGES	1	No Quantity							4105241			0
S3	2009	2009	2009	2	0	2	Export	516	Namibia	NAM	752	Sweden	SWE								11	BEVERAGES	1	No Quantity							3087			0
S3	2009	2009	2009	2	0	2	Export	516	Namibia	NAM	757	Switzerland	CHE								11	BEVERAGES	1	No Quantity							280			0
S3	2009	2009	2009	2	0	2	Export	516	Namibia	NAM	772	Tokelau	TKL								11	BEVERAGES	1	No Quantity							1190			0
S3	2009	2009	2009	2	0	2	Export	516	Namibia	NAM	784	United Arab Emirates	ARE								11	BEVERAGES	1	No Quantity							4725			0
S3	2009	2009	2009	2	0	2	Export	516	Namibia	NAM	792	Turkey	TUR								11	BEVERAGES	1	No Quantity							1247			0
S3	2009	2009	2009	2	0	2	Export	516	Namibia	NAM	798	Tuvalu	TUV								11	BEVERAGES	1	No Quantity							819			0
S3	2009	2009	2009	2	0	2	Export	516	Namibia	NAM	800	Uganda	UGA								11	BEVERAGES	1	No Quantity							4			0
S3	2009	2009	2009	2	0	2	Export	516	Namibia	NAM	826	United Kingdom	GBR								11	BEVERAGES	1	No Quantity							87596			0
S3	2009	2009	2009	2	0	2	Export	516	Namibia	NAM	834	United Rep. of Tanzania	TZA								11	BEVERAGES	1	No Quantity							642453			0
S3	2009	2009	2009	2	0	2	Export	516	Namibia	NAM	842	USA	USA								11	BEVERAGES	1	No Quantity							5009			0
S3	2009	2009	2009	2	0	2	Export	516	Namibia	NAM	894	Zambia	ZMB								11	BEVERAGES	1	No Quantity							15030364			0
S3	2009	2009	2009	2	0	2	Export	516	Namibia	NAM	899	Areas, nes									11	BEVERAGES	1	No Quantity							359048			0
S3	2009	2009	2009	2	0	2	Export	508	Mozambique	MOZ	0	World	WLD								12	TOBACCO,TOBACCO MANUFACT	1	No Quantity							180612937			0
S3	2009	2009	2009	2	0	2	Export	508	Mozambique	MOZ	24	Angola	AGO								12	TOBACCO,TOBACCO MANUFACT	1	No Quantity							1010445			0
S3	2009	2009	2009	2	0	2	Export	508	Mozambique	MOZ	32	Argentina	ARG								12	TOBACCO,TOBACCO MANUFACT	1	No Quantity							326518			0
S3	2009	2009	2009	2	0	2	Export	508	Mozambique	MOZ	56	Belgium	BEL								12	TOBACCO,TOBACCO MANUFACT	1	No Quantity							14222297			0
S3	2009	2009	2009	2	0	2	Export	508	Mozambique	MOZ	148	Chad	TCD								12	TOBACCO,TOBACCO MANUFACT	1	No Quantity							892997			0
S3	2009	2009	2009	2	0	2	Export	508	Mozambique	MOZ	188	Costa Rica	CRI								12	TOBACCO,TOBACCO MANUFACT	1	No Quantity							82833			0
S3	2009	2009	2009	2	0	2	Export	508	Mozambique	MOZ	203	Czechia	CZE								12	TOBACCO,TOBACCO MANUFACT	1	No Quantity							375484			0
S3	2009	2009	2009	2	0	2	Export	508	Mozambique	MOZ	208	Denmark	DNK								12	TOBACCO,TOBACCO MANUFACT	1	No Quantity							541101			0
S3	2009	2009	2009	2	0	2	Export	508	Mozambique	MOZ	214	Dominican Rep.	DOM								12	TOBACCO,TOBACCO MANUFACT	1	No Quantity							233926			0
S3	2009	2009	2009	2	0	2	Export	508	Mozambique	MOZ	251	France	FRA								12	TOBACCO,TOBACCO MANUFACT	1	No Quantity							1465045			0
S3	2009	2009	2009	2	0	2	Export	508	Mozambique	MOZ	276	Germany	DEU								12	TOBACCO,TOBACCO MANUFACT	1	No Quantity							16677834			0
S3	2009	2009	2009	2	0	2	Export	508	Mozambique	MOZ	300	Greece	GRC								12	TOBACCO,TOBACCO MANUFACT	1	No Quantity							264140			0
S3	2009	2009	2009	2	0	2	Export	508	Mozambique	MOZ	320	Guatemala	GTM								12	TOBACCO,TOBACCO MANUFACT	1	No Quantity							629970			0
S3	2009	2009	2009	2	0	2	Export	508	Mozambique	MOZ	348	Hungary	HUN								12	TOBACCO,TOBACCO MANUFACT	1	No Quantity							147731			0
S3	2009	2009	2009	2	0	2	Export	508	Mozambique	MOZ	392	Japan	JPN								12	TOBACCO,TOBACCO MANUFACT	1	No Quantity							5704			0
S3	2009	2009	2009	2	0	2	Export	508	Mozambique	MOZ	398	Kazakhstan	KAZ								12	TOBACCO,TOBACCO MANUFACT	1	No Quantity							87040			0
S3	2009	2009	2009	2	0	2	Export	508	Mozambique	MOZ	408	Dem. People's Rep. of Korea	PRK								12	TOBACCO,TOBACCO MANUFACT	1	No Quantity							230345			0
S3	2009	2009	2009	2	0	2	Export	508	Mozambique	MOZ	440	Lithuania	LTU								12	TOBACCO,TOBACCO MANUFACT	1	No Quantity							6948867			0
S3	2009	2009	2009	2	0	2	Export	508	Mozambique	MOZ	442	Luxembourg	LUX								12	TOBACCO,TOBACCO MANUFACT	1	No Quantity							1322589			0
S3	2009	2009	2009	2	0	2	Export	508	Mozambique	MOZ	454	Malawi	MWI								12	TOBACCO,TOBACCO MANUFACT	1	No Quantity							27672185			0
S3	2009	2009	2009	2	0	2	Export	508	Mozambique	MOZ	458	Malaysia	MYS								12	TOBACCO,TOBACCO MANUFACT	1	No Quantity							1677832			0
S3	2009	2009	2009	2	0	2	Export	508	Mozambique	MOZ	484	Mexico	MEX								12	TOBACCO,TOBACCO MANUFACT	1	No Quantity							1579231			0
S3	2009	2009	2009	2	0	2	Export	508	Mozambique	MOZ	528	Netherlands	NLD								12	TOBACCO,TOBACCO MANUFACT	1	No Quantity							13962572			0
S3	2009	2009	2009	2	0	2	Export	508	Mozambique	MOZ	608	Philippines	PHL								12	TOBACCO,TOBACCO MANUFACT	1	No Quantity							1996074			0
S3	2009	2009	2009	2	0	2	Export	508	Mozambique	MOZ	616	Poland	POL								12	TOBACCO,TOBACCO MANUFACT	1	No Quantity							23635272			0
S3	2009	2009	2009	2	0	2	Export	508	Mozambique	MOZ	620	Portugal	PRT								12	TOBACCO,TOBACCO MANUFACT	1	No Quantity							13378613			0
S3	2009	2009	2009	2	0	2	Export	508	Mozambique	MOZ	642	Romania	ROU								12	TOBACCO,TOBACCO MANUFACT	1	No Quantity							160099			0
S3	2009	2009	2009	2	0	2	Export	508	Mozambique	MOZ	643	Russian Federation	RUS								12	TOBACCO,TOBACCO MANUFACT	1	No Quantity							29323803			0
S3	2009	2009	2009	2	0	2	Export	508	Mozambique	MOZ	704	Viet Nam	VNM								12	TOBACCO,TOBACCO MANUFACT	1	No Quantity							601354			0
S3	2009	2009	2009	2	0	2	Export	508	Mozambique	MOZ	710	South Africa	ZAF								12	TOBACCO,TOBACCO MANUFACT	1	No Quantity							3804238			0
S3	2009	2009	2009	2	0	2	Export	508	Mozambique	MOZ	724	Spain	ESP								12	TOBACCO,TOBACCO MANUFACT	1	No Quantity							581306			0
S3	2009	2009	2009	2	0	2	Export	508	Mozambique	MOZ	740	Suriname	SUR								12	TOBACCO,TOBACCO MANUFACT	1	No Quantity							132367			0
S3	2009	2009	2009	2	0	2	Export	508	Mozambique	MOZ	752	Sweden	SWE								12	TOBACCO,TOBACCO MANUFACT	1	No Quantity							177371			0
S3	2009	2009	2009	2	0	2	Export	508	Mozambique	MOZ	757	Switzerland	CHE								12	TOBACCO,TOBACCO MANUFACT	1	No Quantity							6727572			0
S3	2009	2009	2009	2	0	2	Export	508	Mozambique	MOZ	792	Turkey	TUR								12	TOBACCO,TOBACCO MANUFACT	1	No Quantity							3081515			0
S3	2009	2009	2009	2	0	2	Export	508	Mozambique	MOZ	804	Ukraine	UKR								12	TOBACCO,TOBACCO MANUFACT	1	No Quantity							4378053			0
S3	2009	2009	2009	2	0	2	Export	508	Mozambique	MOZ	826	United Kingdom	GBR								12	TOBACCO,TOBACCO MANUFACT	1	No Quantity							2203567			0
S3	2009	2009	2009	2	0	2	Export	508	Mozambique	MOZ	860	Uzbekistan	UZB								12	TOBACCO,TOBACCO MANUFACT	1	No Quantity							75045			0
S3	2009	2009	2009	2	0	2	Export	516	Namibia	NAM	0	World	WLD								12	TOBACCO,TOBACCO MANUFACT	1	No Quantity							17864966			0
S3	2009	2009	2009	2	0	2	Export	516	Namibia	NAM	24	Angola	AGO								12	TOBACCO,TOBACCO MANUFACT	1	No Quantity							17288955			0
S3	2009	2009	2009	2	0	2	Export	516	Namibia	NAM	28	Antigua and Barbuda	ATG								12	TOBACCO,TOBACCO MANUFACT	1	No Quantity							3042			0
S3	2009	2009	2009	2	0	2	Export	516	Namibia	NAM	72	Botswana	BWA								12	TOBACCO,TOBACCO MANUFACT	1	No Quantity							102422			0
S3	2009	2009	2009	2	0	2	Export	516	Namibia	NAM	84	Belize	BLZ								12	TOBACCO,TOBACCO MANUFACT	1	No Quantity							29			0
S3	2009	2009	2009	2	0	2	Export	516	Namibia	NAM	116	Cambodia	KHM								12	TOBACCO,TOBACCO MANUFACT	1	No Quantity							181			0
S3	2009	2009	2009	2	0	2	Export	516	Namibia	NAM	156	China	CHN								12	TOBACCO,TOBACCO MANUFACT	1	No Quantity							7575			0
S3	2009	2009	2009	2	0	2	Export	516	Namibia	NAM	196	Cyprus	CYP								12	TOBACCO,TOBACCO MANUFACT	1	No Quantity							1629			0
S3	2009	2009	2009	2	0	2	Export	516	Namibia	NAM	208	Denmark	DNK								12	TOBACCO,TOBACCO MANUFACT	1	No Quantity							8634			0
S3	2009	2009	2009	2	0	2	Export	516	Namibia	NAM	276	Germany	DEU								12	TOBACCO,TOBACCO MANUFACT	1	No Quantity							6342			0
S3	2009	2009	2009	2	0	2	Export	516	Namibia	NAM	300	Greece	GRC								12	TOBACCO,TOBACCO MANUFACT	1	No Quantity							1734			0
S3	2009	2009	2009	2	0	2	Export	516	Namibia	NAM	336	Holy See (Vatican City State)	VAT								12	TOBACCO,TOBACCO MANUFACT	1	No Quantity							33219			0
S3	2009	2009	2009	2	0	2	Export	516	Namibia	NAM	344	China, Hong Kong SAR	HKG								12	TOBACCO,TOBACCO MANUFACT	1	No Quantity							1018			0
S3	2009	2009	2009	2	0	2	Export	516	Namibia	NAM	381	Italy	ITA								12	TOBACCO,TOBACCO MANUFACT	1	No Quantity							252			0
S3	2009	2009	2009	2	0	2	Export	516	Namibia	NAM	392	Japan	JPN								12	TOBACCO,TOBACCO MANUFACT	1	No Quantity							10372			0
S3	2009	2009	2009	2	0	2	Export	516	Namibia	NAM	430	Liberia	LBR								12	TOBACCO,TOBACCO MANUFACT	1	No Quantity							234			0
S3	2009	2009	2009	2	0	2	Export	516	Namibia	NAM	440	Lithuania	LTU								12	TOBACCO,TOBACCO MANUFACT	1	No Quantity							2007			0
S3	2009	2009	2009	2	0	2	Export	516	Namibia	NAM	466	Mali	MLI								12	TOBACCO,TOBACCO MANUFACT	1	No Quantity							16086			0
S3	2009	2009	2009	2	0	2	Export	516	Namibia	NAM	470	Malta	MLT								12	TOBACCO,TOBACCO MANUFACT	1	No Quantity							904			0
S3	2009	2009	2009	2	0	2	Export	516	Namibia	NAM	480	Mauritius	MUS								12	TOBACCO,TOBACCO MANUFACT	1	No Quantity							1066			0
S3	2009	2009	2009	2	0	2	Export	516	Namibia	NAM	548	Vanuatu	VUT								12	TOBACCO,TOBACCO MANUFACT	1	No Quantity							366			0
S3	2009	2009	2009	2	0	2	Export	516	Namibia	NAM	579	Norway	NOR								12	TOBACCO,TOBACCO MANUFACT	1	No Quantity							6897			0
S3	2009	2009	2009	2	0	2	Export	516	Namibia	NAM	591	Panama	PAN								12	TOBACCO,TOBACCO MANUFACT	1	No Quantity							35210			0
S3	2009	2009	2009	2	0	2	Export	516	Namibia	NAM	643	Russian Federation	RUS								12	TOBACCO,TOBACCO MANUFACT	1	No Quantity							17961			0
S3	2009	2009	2009	2	0	2	Export	516	Namibia	NAM	702	Singapore	SGP								12	TOBACCO,TOBACCO MANUFACT	1	No Quantity							347			0
S3	2009	2009	2009	2	0	2	Export	516	Namibia	NAM	704	Viet Nam	VNM								12	TOBACCO,TOBACCO MANUFACT	1	No Quantity							106443			0
S3	2009	2009	2009	2	0	2	Export	516	Namibia	NAM	710	South Africa	ZAF								12	TOBACCO,TOBACCO MANUFACT	1	No Quantity							979			0
S3	2009	2009	2009	2	0	2	Export	516	Namibia	NAM	724	Spain	ESP								12	TOBACCO,TOBACCO MANUFACT	1	No Quantity							8450			0
S3	2009	2009	2009	2	0	2	Export	516	Namibia	NAM	784	United Arab Emirates	ARE								12	TOBACCO,TOBACCO MANUFACT	1	No Quantity							2531			0
S3	2009	2009	2009	2	0	2	Export	516	Namibia	NAM	798	Tuvalu	TUV								12	TOBACCO,TOBACCO MANUFACT	1	No Quantity							329			0
S3	2009	2009	2009	2	0	2	Export	516	Namibia	NAM	826	United Kingdom	GBR								12	TOBACCO,TOBACCO MANUFACT	1	No Quantity							3663			0
S3	2009	2009	2009	2	0	2	Export	516	Namibia	NAM	899	Areas, nes									12	TOBACCO,TOBACCO MANUFACT	1	No Quantity							196088			0
S3	2009	2009	2009	2	0	2	Export	508	Mozambique	MOZ	0	World	WLD								21	HIDES,SKINS,FURSKINS,RAW	1	No Quantity							172047			0
S3	2009	2009	2009	2	0	2	Export	508	Mozambique	MOZ	344	China, Hong Kong SAR	HKG								21	HIDES,SKINS,FURSKINS,RAW	1	No Quantity							32587			0
S3	2009	2009	2009	2	0	2	Export	508	Mozambique	MOZ	620	Portugal	PRT								21	HIDES,SKINS,FURSKINS,RAW	1	No Quantity							56519			0
S3	2009	2009	2009	2	0	2	Export	508	Mozambique	MOZ	699	India	IND								21	HIDES,SKINS,FURSKINS,RAW	1	No Quantity							41497			0
S3	2009	2009	2009	2	0	2	Export	508	Mozambique	MOZ	724	Spain	ESP								21	HIDES,SKINS,FURSKINS,RAW	1	No Quantity							41444			0
S3	2009	2009	2009	2	0	2	Export	516	Namibia	NAM	0	World	WLD								21	HIDES,SKINS,FURSKINS,RAW	1	No Quantity							9147957			0
S3	2009	2009	2009	2	0	2	Export	516	Namibia	NAM	24	Angola	AGO								21	HIDES,SKINS,FURSKINS,RAW	1	No Quantity							988			0
S3	2009	2009	2009	2	0	2	Export	516	Namibia	NAM	32	Argentina	ARG								21	HIDES,SKINS,FURSKINS,RAW	1	No Quantity							4768			0
S3	2009	2009	2009	2	0	2	Export	516	Namibia	NAM	36	Australia	AUS								21	HIDES,SKINS,FURSKINS,RAW	1	No Quantity							8741			0
S3	2009	2009	2009	2	0	2	Export	516	Namibia	NAM	40	Austria	AUT								21	HIDES,SKINS,FURSKINS,RAW	1	No Quantity							59419			0
S3	2009	2009	2009	2	0	2	Export	516	Namibia	NAM	56	Belgium	BEL								21	HIDES,SKINS,FURSKINS,RAW	1	No Quantity							300			0
S3	2009	2009	2009	2	0	2	Export	516	Namibia	NAM	100	Bulgaria	BGR								21	HIDES,SKINS,FURSKINS,RAW	1	No Quantity							4280			0
S3	2009	2009	2009	2	0	2	Export	516	Namibia	NAM	124	Canada	CAN								21	HIDES,SKINS,FURSKINS,RAW	1	No Quantity							11572			0
S3	2009	2009	2009	2	0	2	Export	516	Namibia	NAM	152	Chile	CHL								21	HIDES,SKINS,FURSKINS,RAW	1	No Quantity							641			0
S3	2009	2009	2009	2	0	2	Export	516	Namibia	NAM	156	China	CHN								21	HIDES,SKINS,FURSKINS,RAW	1	No Quantity							46149			0
S3	2009	2009	2009	2	0	2	Export	516	Namibia	NAM	191	Croatia	HRV								21	HIDES,SKINS,FURSKINS,RAW	1	No Quantity							5088			0
S3	2009	2009	2009	2	0	2	Export	516	Namibia	NAM	203	Czechia	CZE								21	HIDES,SKINS,FURSKINS,RAW	1	No Quantity							7472			0
S3	2009	2009	2009	2	0	2	Export	516	Namibia	NAM	208	Denmark	DNK								21	HIDES,SKINS,FURSKINS,RAW	1	No Quantity							33473			0
S3	2009	2009	2009	2	0	2	Export	516	Namibia	NAM	233	Estonia	EST								21	HIDES,SKINS,FURSKINS,RAW	1	No Quantity							101			0
S3	2009	2009	2009	2	0	2	Export	516	Namibia	NAM	246	Finland	FIN								21	HIDES,SKINS,FURSKINS,RAW	1	No Quantity							1572			0
S3	2009	2009	2009	2	0	2	Export	516	Namibia	NAM	251	France	FRA								21	HIDES,SKINS,FURSKINS,RAW	1	No Quantity							66227			0
S3	2009	2009	2009	2	0	2	Export	516	Namibia	NAM	276	Germany	DEU								21	HIDES,SKINS,FURSKINS,RAW	1	No Quantity							5297499			0
S3	2009	2009	2009	2	0	2	Export	516	Namibia	NAM	344	China, Hong Kong SAR	HKG								21	HIDES,SKINS,FURSKINS,RAW	1	No Quantity							220151			0
S3	2009	2009	2009	2	0	2	Export	516	Namibia	NAM	348	Hungary	HUN								21	HIDES,SKINS,FURSKINS,RAW	1	No Quantity							48282			0
S3	2009	2009	2009	2	0	2	Export	516	Namibia	NAM	381	Italy	ITA								21	HIDES,SKINS,FURSKINS,RAW	1	No Quantity							743931			0
S3	2009	2009	2009	2	0	2	Export	516	Namibia	NAM	392	Japan	JPN								21	HIDES,SKINS,FURSKINS,RAW	1	No Quantity							1285			0
S3	2009	2009	2009	2	0	2	Export	516	Namibia	NAM	428	Latvia	LVA								21	HIDES,SKINS,FURSKINS,RAW	1	No Quantity							238			0
S3	2009	2009	2009	2	0	2	Export	516	Namibia	NAM	440	Lithuania	LTU								21	HIDES,SKINS,FURSKINS,RAW	1	No Quantity							6961			0
S3	2009	2009	2009	2	0	2	Export	516	Namibia	NAM	484	Mexico	MEX								21	HIDES,SKINS,FURSKINS,RAW	1	No Quantity							12001			0
S3	2009	2009	2009	2	0	2	Export	516	Namibia	NAM	528	Netherlands	NLD								21	HIDES,SKINS,FURSKINS,RAW	1	No Quantity							573			0
S3	2009	2009	2009	2	0	2	Export	516	Namibia	NAM	554	New Zealand	NZL								21	HIDES,SKINS,FURSKINS,RAW	1	No Quantity							4356			0
S3	2009	2009	2009	2	0	2	Export	516	Namibia	NAM	566	Nigeria	NGA								21	HIDES,SKINS,FURSKINS,RAW	1	No Quantity							2175			0
S3	2009	2009	2009	2	0	2	Export	516	Namibia	NAM	579	Norway	NOR								21	HIDES,SKINS,FURSKINS,RAW	1	No Quantity							2469			0
S3	2009	2009	2009	2	0	2	Export	516	Namibia	NAM	616	Poland	POL								21	HIDES,SKINS,FURSKINS,RAW	1	No Quantity							14705			0
S3	2009	2009	2009	2	0	2	Export	516	Namibia	NAM	620	Portugal	PRT								21	HIDES,SKINS,FURSKINS,RAW	1	No Quantity							1363			0
S3	2009	2009	2009	2	0	2	Export	516	Namibia	NAM	642	Romania	ROU								21	HIDES,SKINS,FURSKINS,RAW	1	No Quantity							3394			0
S3	2009	2009	2009	2	0	2	Export	516	Namibia	NAM	643	Russian Federation	RUS								21	HIDES,SKINS,FURSKINS,RAW	1	No Quantity							3819			0
S3	2009	2009	2009	2	0	2	Export	516	Namibia	NAM	682	Saudi Arabia	SAU								21	HIDES,SKINS,FURSKINS,RAW	1	No Quantity							352			0
S3	2009	2009	2009	2	0	2	Export	516	Namibia	NAM	688	Serbia	SRB								21	HIDES,SKINS,FURSKINS,RAW	1	No Quantity							832			0
S3	2009	2009	2009	2	0	2	Export	516	Namibia	NAM	699	India	IND								21	HIDES,SKINS,FURSKINS,RAW	1	No Quantity							12			0
S3	2009	2009	2009	2	0	2	Export	516	Namibia	NAM	702	Singapore	SGP								21	HIDES,SKINS,FURSKINS,RAW	1	No Quantity							73			0
S3	2009	2009	2009	2	0	2	Export	516	Namibia	NAM	703	Slovakia	SVK								21	HIDES,SKINS,FURSKINS,RAW	1	No Quantity							14951			0
S3	2009	2009	2009	2	0	2	Export	516	Namibia	NAM	705	Slovenia	SVN								21	HIDES,SKINS,FURSKINS,RAW	1	No Quantity							2045			0
S3	2009	2009	2009	2	0	2	Export	516	Namibia	NAM	710	South Africa	ZAF								21	HIDES,SKINS,FURSKINS,RAW	1	No Quantity							1781666			0
S3	2009	2009	2009	2	0	2	Export	516	Namibia	NAM	724	Spain	ESP								21	HIDES,SKINS,FURSKINS,RAW	1	No Quantity							40045			0
S3	2009	2009	2009	2	0	2	Export	516	Namibia	NAM	752	Sweden	SWE								21	HIDES,SKINS,FURSKINS,RAW	1	No Quantity							3569			0
S3	2009	2009	2009	2	0	2	Export	516	Namibia	NAM	757	Switzerland	CHE								21	HIDES,SKINS,FURSKINS,RAW	1	No Quantity							819			0
S3	2009	2009	2009	2	0	2	Export	516	Namibia	NAM	792	Turkey	TUR								21	HIDES,SKINS,FURSKINS,RAW	1	No Quantity							24784			0
S3	2009	2009	2009	2	0	2	Export	516	Namibia	NAM	804	Ukraine	UKR								21	HIDES,SKINS,FURSKINS,RAW	1	No Quantity							2317			0
S3	2009	2009	2009	2	0	2	Export	516	Namibia	NAM	826	United Kingdom	GBR								21	HIDES,SKINS,FURSKINS,RAW	1	No Quantity							230165			0
S3	2009	2009	2009	2	0	2	Export	516	Namibia	NAM	842	USA	USA								21	HIDES,SKINS,FURSKINS,RAW	1	No Quantity							432334			0
S3	2009	2009	2009	2	0	2	Export	508	Mozambique	MOZ	0	World	WLD								22	OIL SEED,OLEAGINUS FRUIT	1	No Quantity							48536322			0
S3	2009	2009	2009	2	0	2	Export	508	Mozambique	MOZ	24	Angola	AGO								22	OIL SEED,OLEAGINUS FRUIT	1	No Quantity							10419			0
S3	2009	2009	2009	2	0	2	Export	508	Mozambique	MOZ	124	Canada	CAN								22	OIL SEED,OLEAGINUS FRUIT	1	No Quantity							112578			0
S3	2009	2009	2009	2	0	2	Export	508	Mozambique	MOZ	156	China	CHN								22	OIL SEED,OLEAGINUS FRUIT	1	No Quantity							30377883			0
S3	2009	2009	2009	2	0	2	Export	508	Mozambique	MOZ	276	Germany	DEU								22	OIL SEED,OLEAGINUS FRUIT	1	No Quantity							48880			0
S3	2009	2009	2009	2	0	2	Export	508	Mozambique	MOZ	300	Greece	GRC								22	OIL SEED,OLEAGINUS FRUIT	1	No Quantity							23944			0
S3	2009	2009	2009	2	0	2	Export	508	Mozambique	MOZ	360	Indonesia	IDN								22	OIL SEED,OLEAGINUS FRUIT	1	No Quantity							1118324			0
S3	2009	2009	2009	2	0	2	Export	508	Mozambique	MOZ	381	Italy	ITA								22	OIL SEED,OLEAGINUS FRUIT	1	No Quantity							1000264			0
S3	2009	2009	2009	2	0	2	Export	508	Mozambique	MOZ	392	Japan	JPN								22	OIL SEED,OLEAGINUS FRUIT	1	No Quantity							638692			0
S3	2009	2009	2009	2	0	2	Export	508	Mozambique	MOZ	404	Kenya	KEN								22	OIL SEED,OLEAGINUS FRUIT	1	No Quantity							27993			0
S3	2009	2009	2009	2	0	2	Export	508	Mozambique	MOZ	450	Madagascar	MDG								22	OIL SEED,OLEAGINUS FRUIT	1	No Quantity							362613			0
S3	2009	2009	2009	2	0	2	Export	508	Mozambique	MOZ	454	Malawi	MWI								22	OIL SEED,OLEAGINUS FRUIT	1	No Quantity							69801			0
S3	2009	2009	2009	2	0	2	Export	508	Mozambique	MOZ	528	Netherlands	NLD								22	OIL SEED,OLEAGINUS FRUIT	1	No Quantity							77316			0
S3	2009	2009	2009	2	0	2	Export	508	Mozambique	MOZ	580	N. Mariana Isds	MNP								22	OIL SEED,OLEAGINUS FRUIT	1	No Quantity							27074			0
S3	2009	2009	2009	2	0	2	Export	508	Mozambique	MOZ	586	Pakistan	PAK								22	OIL SEED,OLEAGINUS FRUIT	1	No Quantity							315441			0
S3	2009	2009	2009	2	0	2	Export	508	Mozambique	MOZ	591	Panama	PAN								22	OIL SEED,OLEAGINUS FRUIT	1	No Quantity							11792			0
S3	2009	2009	2009	2	0	2	Export	508	Mozambique	MOZ	620	Portugal	PRT								22	OIL SEED,OLEAGINUS FRUIT	1	No Quantity							5493			0
S3	2009	2009	2009	2	0	2	Export	508	Mozambique	MOZ	643	Russian Federation	RUS								22	OIL SEED,OLEAGINUS FRUIT	1	No Quantity							16894			0
S3	2009	2009	2009	2	0	2	Export	508	Mozambique	MOZ	699	India	IND								22	OIL SEED,OLEAGINUS FRUIT	1	No Quantity							910891			0
S3	2009	2009	2009	2	0	2	Export	508	Mozambique	MOZ	702	Singapore	SGP								22	OIL SEED,OLEAGINUS FRUIT	1	No Quantity							200107			0
S3	2009	2009	2009	2	0	2	Export	508	Mozambique	MOZ	710	South Africa	ZAF								22	OIL SEED,OLEAGINUS FRUIT	1	No Quantity							3502944			0
S3	2009	2009	2009	2	0	2	Export	508	Mozambique	MOZ	748	Swaziland	SWZ								22	OIL SEED,OLEAGINUS FRUIT	1	No Quantity							134743			0
S3	2009	2009	2009	2	0	2	Export	508	Mozambique	MOZ	784	United Arab Emirates	ARE								22	OIL SEED,OLEAGINUS FRUIT	1	No Quantity							842638			0
S3	2009	2009	2009	2	0	2	Export	508	Mozambique	MOZ	792	Turkey	TUR								22	OIL SEED,OLEAGINUS FRUIT	1	No Quantity							7404596			0
S3	2009	2009	2009	2	0	2	Export	508	Mozambique	MOZ	826	United Kingdom	GBR								22	OIL SEED,OLEAGINUS FRUIT	1	No Quantity							241759			0
S3	2009	2009	2009	2	0	2	Export	508	Mozambique	MOZ	842	USA	USA								22	OIL SEED,OLEAGINUS FRUIT	1	No Quantity							34990			0
S3	2009	2009	2009	2	0	2	Export	508	Mozambique	MOZ	894	Zambia	ZMB								22	OIL SEED,OLEAGINUS FRUIT	1	No Quantity							1018253			0
S3	2009	2009	2009	2	0	2	Export	516	Namibia	NAM	0	World	WLD								22	OIL SEED,OLEAGINUS FRUIT	1	No Quantity							461321			0
S3	2009	2009	2009	2	0	2	Export	516	Namibia	NAM	24	Angola	AGO								22	OIL SEED,OLEAGINUS FRUIT	1	No Quantity							129553			0
S3	2009	2009	2009	2	0	2	Export	516	Namibia	NAM	208	Denmark	DNK								22	OIL SEED,OLEAGINUS FRUIT	1	No Quantity							46			0
S3	2009	2009	2009	2	0	2	Export	516	Namibia	NAM	276	Germany	DEU								22	OIL SEED,OLEAGINUS FRUIT	1	No Quantity							31			0
S3	2009	2009	2009	2	0	2	Export	516	Namibia	NAM	392	Japan	JPN								22	OIL SEED,OLEAGINUS FRUIT	1	No Quantity							136			0
S3	2009	2009	2009	2	0	2	Export	516	Namibia	NAM	440	Lithuania	LTU								22	OIL SEED,OLEAGINUS FRUIT	1	No Quantity							195			0
S3	2009	2009	2009	2	0	2	Export	516	Namibia	NAM	579	Norway	NOR								22	OIL SEED,OLEAGINUS FRUIT	1	No Quantity							81			0
S3	2009	2009	2009	2	0	2	Export	516	Namibia	NAM	591	Panama	PAN								22	OIL SEED,OLEAGINUS FRUIT	1	No Quantity							125			0
S3	2009	2009	2009	2	0	2	Export	516	Namibia	NAM	710	South Africa	ZAF								22	OIL SEED,OLEAGINUS FRUIT	1	No Quantity							330347			0
S3	2009	2009	2009	2	0	2	Export	516	Namibia	NAM	826	United Kingdom	GBR								22	OIL SEED,OLEAGINUS FRUIT	1	No Quantity							42			0
S3	2009	2009	2009	2	0	2	Export	516	Namibia	NAM	894	Zambia	ZMB								22	OIL SEED,OLEAGINUS FRUIT	1	No Quantity							377			0
S3	2009	2009	2009	2	0	2	Export	516	Namibia	NAM	899	Areas, nes									22	OIL SEED,OLEAGINUS FRUIT	1	No Quantity							388			0
S3	2009	2009	2009	2	0	2	Export	516	Namibia	NAM	0	World	WLD								23	CRUDE RUBBER	1	No Quantity							100697			0
S3	2009	2009	2009	2	0	2	Export	516	Namibia	NAM	24	Angola	AGO								23	CRUDE RUBBER	1	No Quantity							27222			0
S3	2009	2009	2009	2	0	2	Export	516	Namibia	NAM	116	Cambodia	KHM								23	CRUDE RUBBER	1	No Quantity							8			0
S3	2009	2009	2009	2	0	2	Export	516	Namibia	NAM	208	Denmark	DNK								23	CRUDE RUBBER	1	No Quantity							583			0
S3	2009	2009	2009	2	0	2	Export	516	Namibia	NAM	251	France	FRA								23	CRUDE RUBBER	1	No Quantity							320			0
S3	2009	2009	2009	2	0	2	Export	516	Namibia	NAM	276	Germany	DEU								23	CRUDE RUBBER	1	No Quantity							275			0
S3	2009	2009	2009	2	0	2	Export	516	Namibia	NAM	300	Greece	GRC								23	CRUDE RUBBER	1	No Quantity							818			0
S3	2009	2009	2009	2	0	2	Export	516	Namibia	NAM	440	Lithuania	LTU								23	CRUDE RUBBER	1	No Quantity							2680			0
S3	2009	2009	2009	2	0	2	Export	516	Namibia	NAM	528	Netherlands	NLD								23	CRUDE RUBBER	1	No Quantity							63			0
S3	2009	2009	2009	2	0	2	Export	516	Namibia	NAM	579	Norway	NOR								23	CRUDE RUBBER	1	No Quantity							6313			0
S3	2009	2009	2009	2	0	2	Export	516	Namibia	NAM	591	Panama	PAN								23	CRUDE RUBBER	1	No Quantity							111			0
S3	2009	2009	2009	2	0	2	Export	516	Namibia	NAM	643	Russian Federation	RUS								23	CRUDE RUBBER	1	No Quantity							506			0
S3	2009	2009	2009	2	0	2	Export	516	Namibia	NAM	702	Singapore	SGP								23	CRUDE RUBBER	1	No Quantity							22556			0
S3	2009	2009	2009	2	0	2	Export	516	Namibia	NAM	710	South Africa	ZAF								23	CRUDE RUBBER	1	No Quantity							3829			0
S3	2009	2009	2009	2	0	2	Export	516	Namibia	NAM	784	United Arab Emirates	ARE								23	CRUDE RUBBER	1	No Quantity							720			0
S3	2009	2009	2009	2	0	2	Export	516	Namibia	NAM	894	Zambia	ZMB								23	CRUDE RUBBER	1	No Quantity							34692			0
S3	2009	2009	2009	2	0	2	Export	508	Mozambique	MOZ	0	World	WLD								24	CORK AND WOOD	1	No Quantity							34144094			0
S3	2009	2009	2009	2	0	2	Export	508	Mozambique	MOZ	20	Andorra	AND								24	CORK AND WOOD	1	No Quantity							87375			0
S3	2009	2009	2009	2	0	2	Export	508	Mozambique	MOZ	28	Antigua and Barbuda	ATG								24	CORK AND WOOD	1	No Quantity							29607			0
S3	2009	2009	2009	2	0	2	Export	508	Mozambique	MOZ	40	Austria	AUT								24	CORK AND WOOD	1	No Quantity							14572			0
S3	2009	2009	2009	2	0	2	Export	508	Mozambique	MOZ	56	Belgium	BEL								24	CORK AND WOOD	1	No Quantity							14022			0
S3	2009	2009	2009	2	0	2	Export	508	Mozambique	MOZ	156	China	CHN								24	CORK AND WOOD	1	No Quantity							26535110			0
S3	2009	2009	2009	2	0	2	Export	508	Mozambique	MOZ	191	Croatia	HRV								24	CORK AND WOOD	1	No Quantity							90581			0
S3	2009	2009	2009	2	0	2	Export	508	Mozambique	MOZ	251	France	FRA								24	CORK AND WOOD	1	No Quantity							484771			0
S3	2009	2009	2009	2	0	2	Export	508	Mozambique	MOZ	276	Germany	DEU								24	CORK AND WOOD	1	No Quantity							1365086			0
S3	2009	2009	2009	2	0	2	Export	508	Mozambique	MOZ	300	Greece	GRC								24	CORK AND WOOD	1	No Quantity							44168			0
S3	2009	2009	2009	2	0	2	Export	508	Mozambique	MOZ	344	China, Hong Kong SAR	HKG								24	CORK AND WOOD	1	No Quantity							77383			0
S3	2009	2009	2009	2	0	2	Export	508	Mozambique	MOZ	376	Israel	ISR								24	CORK AND WOOD	1	No Quantity							7299			0
S3	2009	2009	2009	2	0	2	Export	508	Mozambique	MOZ	392	Japan	JPN								24	CORK AND WOOD	1	No Quantity							7952			0
S3	2009	2009	2009	2	0	2	Export	508	Mozambique	MOZ	446	China, Macao SAR	MAC								24	CORK AND WOOD	1	No Quantity							9528			0
S3	2009	2009	2009	2	0	2	Export	508	Mozambique	MOZ	454	Malawi	MWI								24	CORK AND WOOD	1	No Quantity							31534			0
S3	2009	2009	2009	2	0	2	Export	508	Mozambique	MOZ	458	Malaysia	MYS								24	CORK AND WOOD	1	No Quantity							14552			0
S3	2009	2009	2009	2	0	2	Export	508	Mozambique	MOZ	480	Mauritius	MUS								24	CORK AND WOOD	1	No Quantity							279721			0
S3	2009	2009	2009	2	0	2	Export	508	Mozambique	MOZ	490	Other Asia, nes									24	CORK AND WOOD	1	No Quantity							196191			0
S3	2009	2009	2009	2	0	2	Export	508	Mozambique	MOZ	504	Morocco	MAR								24	CORK AND WOOD	1	No Quantity							20215			0
S3	2009	2009	2009	2	0	2	Export	508	Mozambique	MOZ	586	Pakistan	PAK								24	CORK AND WOOD	1	No Quantity							11473			0
S3	2009	2009	2009	2	0	2	Export	508	Mozambique	MOZ	591	Panama	PAN								24	CORK AND WOOD	1	No Quantity							365414			0
S3	2009	2009	2009	2	0	2	Export	508	Mozambique	MOZ	616	Poland	POL								24	CORK AND WOOD	1	No Quantity							37953			0
S3	2009	2009	2009	2	0	2	Export	508	Mozambique	MOZ	620	Portugal	PRT								24	CORK AND WOOD	1	No Quantity							97632			0
S3	2009	2009	2009	2	0	2	Export	508	Mozambique	MOZ	654	Saint Helena	SHN								24	CORK AND WOOD	1	No Quantity							54164			0
S3	2009	2009	2009	2	0	2	Export	508	Mozambique	MOZ	699	India	IND								24	CORK AND WOOD	1	No Quantity							13693			0
S3	2009	2009	2009	2	0	2	Export	508	Mozambique	MOZ	702	Singapore	SGP								24	CORK AND WOOD	1	No Quantity							827272			0
S3	2009	2009	2009	2	0	2	Export	508	Mozambique	MOZ	704	Viet Nam	VNM								24	CORK AND WOOD	1	No Quantity							20488			0
S3	2009	2009	2009	2	0	2	Export	508	Mozambique	MOZ	705	Slovenia	SVN								24	CORK AND WOOD	1	No Quantity							20170			0
S3	2009	2009	2009	2	0	2	Export	508	Mozambique	MOZ	710	South Africa	ZAF								24	CORK AND WOOD	1	No Quantity							1936585			0
S3	2009	2009	2009	2	0	2	Export	508	Mozambique	MOZ	716	Zimbabwe	ZWE								24	CORK AND WOOD	1	No Quantity							291911			0
S3	2009	2009	2009	2	0	2	Export	508	Mozambique	MOZ	724	Spain	ESP								24	CORK AND WOOD	1	No Quantity							15467			0
S3	2009	2009	2009	2	0	2	Export	508	Mozambique	MOZ	752	Sweden	SWE								24	CORK AND WOOD	1	No Quantity							102267			0
S3	2009	2009	2009	2	0	2	Export	508	Mozambique	MOZ	757	Switzerland	CHE								24	CORK AND WOOD	1	No Quantity							724789			0
S3	2009	2009	2009	2	0	2	Export	508	Mozambique	MOZ	764	Thailand	THA								24	CORK AND WOOD	1	No Quantity							213039			0
S3	2009	2009	2009	2	0	2	Export	508	Mozambique	MOZ	784	United Arab Emirates	ARE								24	CORK AND WOOD	1	No Quantity							57482			0
S3	2009	2009	2009	2	0	2	Export	508	Mozambique	MOZ	834	United Rep. of Tanzania	TZA								24	CORK AND WOOD	1	No Quantity							26165			0
S3	2009	2009	2009	2	0	2	Export	508	Mozambique	MOZ	842	USA	USA								24	CORK AND WOOD	1	No Quantity							18463			0
S3	2009	2009	2009	2	0	2	Export	516	Namibia	NAM	0	World	WLD								24	CORK AND WOOD	1	No Quantity							5056488			0
S3	2009	2009	2009	2	0	2	Export	516	Namibia	NAM	24	Angola	AGO								24	CORK AND WOOD	1	No Quantity							855096			0
S3	2009	2009	2009	2	0	2	Export	516	Namibia	NAM	36	Australia	AUS								24	CORK AND WOOD	1	No Quantity							39320			0
S3	2009	2009	2009	2	0	2	Export	516	Namibia	NAM	56	Belgium	BEL								24	CORK AND WOOD	1	No Quantity							19875			0
S3	2009	2009	2009	2	0	2	Export	516	Namibia	NAM	72	Botswana	BWA								24	CORK AND WOOD	1	No Quantity							68236			0
S3	2009	2009	2009	2	0	2	Export	516	Namibia	NAM	90	Solomon Isds	SLB								24	CORK AND WOOD	1	No Quantity							357			0
S3	2009	2009	2009	2	0	2	Export	516	Namibia	NAM	120	Cameroon	CMR								24	CORK AND WOOD	1	No Quantity							25			0
S3	2009	2009	2009	2	0	2	Export	516	Namibia	NAM	156	China	CHN								24	CORK AND WOOD	1	No Quantity							36			0
S3	2009	2009	2009	2	0	2	Export	516	Namibia	NAM	208	Denmark	DNK								24	CORK AND WOOD	1	No Quantity							2225			0
S3	2009	2009	2009	2	0	2	Export	516	Namibia	NAM	246	Finland	FIN								24	CORK AND WOOD	1	No Quantity							359			0
S3	2009	2009	2009	2	0	2	Export	516	Namibia	NAM	251	France	FRA								24	CORK AND WOOD	1	No Quantity							63687			0
S3	2009	2009	2009	2	0	2	Export	516	Namibia	NAM	276	Germany	DEU								24	CORK AND WOOD	1	No Quantity							171624			0
S3	2009	2009	2009	2	0	2	Export	516	Namibia	NAM	381	Italy	ITA								24	CORK AND WOOD	1	No Quantity							41252			0
S3	2009	2009	2009	2	0	2	Export	516	Namibia	NAM	400	Jordan	JOR								24	CORK AND WOOD	1	No Quantity							1072			0
S3	2009	2009	2009	2	0	2	Export	516	Namibia	NAM	410	Rep. of Korea	KOR								24	CORK AND WOOD	1	No Quantity							16266			0
S3	2009	2009	2009	2	0	2	Export	516	Namibia	NAM	440	Lithuania	LTU								24	CORK AND WOOD	1	No Quantity							214			0
S3	2009	2009	2009	2	0	2	Export	516	Namibia	NAM	484	Mexico	MEX								24	CORK AND WOOD	1	No Quantity							8384			0
S3	2009	2009	2009	2	0	2	Export	516	Namibia	NAM	528	Netherlands	NLD								24	CORK AND WOOD	1	No Quantity							9320			0
S3	2009	2009	2009	2	0	2	Export	516	Namibia	NAM	579	Norway	NOR								24	CORK AND WOOD	1	No Quantity							12262			0
S3	2009	2009	2009	2	0	2	Export	516	Namibia	NAM	586	Pakistan	PAK								24	CORK AND WOOD	1	No Quantity							1			0
S3	2009	2009	2009	2	0	2	Export	516	Namibia	NAM	591	Panama	PAN								24	CORK AND WOOD	1	No Quantity							75			0
S3	2009	2009	2009	2	0	2	Export	516	Namibia	NAM	616	Poland	POL								24	CORK AND WOOD	1	No Quantity							6932			0
S3	2009	2009	2009	2	0	2	Export	516	Namibia	NAM	682	Saudi Arabia	SAU								24	CORK AND WOOD	1	No Quantity							2977			0
S3	2009	2009	2009	2	0	2	Export	516	Namibia	NAM	699	India	IND								24	CORK AND WOOD	1	No Quantity							3			0
S3	2009	2009	2009	2	0	2	Export	516	Namibia	NAM	702	Singapore	SGP								24	CORK AND WOOD	1	No Quantity							73			0
S3	2009	2009	2009	2	0	2	Export	516	Namibia	NAM	710	South Africa	ZAF								24	CORK AND WOOD	1	No Quantity							3602999			0
S3	2009	2009	2009	2	0	2	Export	516	Namibia	NAM	724	Spain	ESP								24	CORK AND WOOD	1	No Quantity							3748			0
S3	2009	2009	2009	2	0	2	Export	516	Namibia	NAM	826	United Kingdom	GBR								24	CORK AND WOOD	1	No Quantity							113875			0
S3	2009	2009	2009	2	0	2	Export	516	Namibia	NAM	842	USA	USA								24	CORK AND WOOD	1	No Quantity							15955			0
S3	2009	2009	2009	2	0	2	Export	516	Namibia	NAM	899	Areas, nes									24	CORK AND WOOD	1	No Quantity							238			0
S3	2009	2009	2009	2	0	2	Export	508	Mozambique	MOZ	0	World	WLD								25	PULP AND WASTE PAPER	1	No Quantity							123422			0
S3	2009	2009	2009	2	0	2	Export	508	Mozambique	MOZ	710	South Africa	ZAF								25	PULP AND WASTE PAPER	1	No Quantity							123422			0
S3	2009	2009	2009	2	0	2	Export	516	Namibia	NAM	0	World	WLD								25	PULP AND WASTE PAPER	1	No Quantity							1803209			0
S3	2009	2009	2009	2	0	2	Export	516	Namibia	NAM	20	Andorra	AND								25	PULP AND WASTE PAPER	1	No Quantity							4788			0
S3	2009	2009	2009	2	0	2	Export	516	Namibia	NAM	24	Angola	AGO								25	PULP AND WASTE PAPER	1	No Quantity							1548			0
S3	2009	2009	2009	2	0	2	Export	516	Namibia	NAM	300	Greece	GRC								25	PULP AND WASTE PAPER	1	No Quantity							7			0
S3	2009	2009	2009	2	0	2	Export	516	Namibia	NAM	682	Saudi Arabia	SAU								25	PULP AND WASTE PAPER	1	No Quantity							23			0
S3	2009	2009	2009	2	0	2	Export	516	Namibia	NAM	710	South Africa	ZAF								25	PULP AND WASTE PAPER	1	No Quantity							1793846			0
S3	2009	2009	2009	2	0	2	Export	516	Namibia	NAM	826	United Kingdom	GBR								25	PULP AND WASTE PAPER	1	No Quantity							179			0
S3	2009	2009	2009	2	0	2	Export	516	Namibia	NAM	894	Zambia	ZMB								25	PULP AND WASTE PAPER	1	No Quantity							2818			0
S3	2009	2009	2009	2	0	2	Export	508	Mozambique	MOZ	0	World	WLD								26	TEXTILE FIBRES	1	No Quantity							31644190			0
S3	2009	2009	2009	2	0	2	Export	508	Mozambique	MOZ	28	Antigua and Barbuda	ATG								26	TEXTILE FIBRES	1	No Quantity							12604			0
S3	2009	2009	2009	2	0	2	Export	508	Mozambique	MOZ	56	Belgium	BEL								26	TEXTILE FIBRES	1	No Quantity							353413			0
S3	2009	2009	2009	2	0	2	Export	508	Mozambique	MOZ	86	Br. Indian Ocean Terr.	IOT								26	TEXTILE FIBRES	1	No Quantity							7767			0
S3	2009	2009	2009	2	0	2	Export	508	Mozambique	MOZ	156	China	CHN								26	TEXTILE FIBRES	1	No Quantity							2308517			0
S3	2009	2009	2009	2	0	2	Export	508	Mozambique	MOZ	251	France	FRA								26	TEXTILE FIBRES	1	No Quantity							48899			0
S3	2009	2009	2009	2	0	2	Export	508	Mozambique	MOZ	300	Greece	GRC								26	TEXTILE FIBRES	1	No Quantity							49097			0
S3	2009	2009	2009	2	0	2	Export	508	Mozambique	MOZ	360	Indonesia	IDN								26	TEXTILE FIBRES	1	No Quantity							536839			0
S3	2009	2009	2009	2	0	2	Export	508	Mozambique	MOZ	381	Italy	ITA								26	TEXTILE FIBRES	1	No Quantity							85630			0
S3	2009	2009	2009	2	0	2	Export	508	Mozambique	MOZ	454	Malawi	MWI								26	TEXTILE FIBRES	1	No Quantity							497065			0
S3	2009	2009	2009	2	0	2	Export	508	Mozambique	MOZ	528	Netherlands	NLD								26	TEXTILE FIBRES	1	No Quantity							18088			0
S3	2009	2009	2009	2	0	2	Export	508	Mozambique	MOZ	620	Portugal	PRT								26	TEXTILE FIBRES	1	No Quantity							228964			0
S3	2009	2009	2009	2	0	2	Export	508	Mozambique	MOZ	643	Russian Federation	RUS								26	TEXTILE FIBRES	1	No Quantity							8536			0
S3	2009	2009	2009	2	0	2	Export	508	Mozambique	MOZ	699	India	IND								26	TEXTILE FIBRES	1	No Quantity							30844			0
S3	2009	2009	2009	2	0	2	Export	508	Mozambique	MOZ	710	South Africa	ZAF								26	TEXTILE FIBRES	1	No Quantity							32788			0
S3	2009	2009	2009	2	0	2	Export	508	Mozambique	MOZ	724	Spain	ESP								26	TEXTILE FIBRES	1	No Quantity							290896			0
S3	2009	2009	2009	2	0	2	Export	508	Mozambique	MOZ	784	United Arab Emirates	ARE								26	TEXTILE FIBRES	1	No Quantity							216373			0
S3	2009	2009	2009	2	0	2	Export	508	Mozambique	MOZ	826	United Kingdom	GBR								26	TEXTILE FIBRES	1	No Quantity							19920			0
S3	2009	2009	2009	2	0	2	Export	508	Mozambique	MOZ	894	Zambia	ZMB								26	TEXTILE FIBRES	1	No Quantity							407511			0
S3	2009	2009	2009	2	0	2	Export	508	Mozambique	MOZ	899	Areas, nes									26	TEXTILE FIBRES	1	No Quantity							26490439			0
S3	2009	2009	2009	2	0	2	Export	516	Namibia	NAM	0	World	WLD								26	TEXTILE FIBRES	1	No Quantity							754894			0
S3	2009	2009	2009	2	0	2	Export	516	Namibia	NAM	24	Angola	AGO								26	TEXTILE FIBRES	1	No Quantity							298062			0
S3	2009	2009	2009	2	0	2	Export	516	Namibia	NAM	56	Belgium	BEL								26	TEXTILE FIBRES	1	No Quantity							89			0
S3	2009	2009	2009	2	0	2	Export	516	Namibia	NAM	116	Cambodia	KHM								26	TEXTILE FIBRES	1	No Quantity							93			0
S3	2009	2009	2009	2	0	2	Export	516	Namibia	NAM	124	Canada	CAN								26	TEXTILE FIBRES	1	No Quantity							576			0
S3	2009	2009	2009	2	0	2	Export	516	Namibia	NAM	156	China	CHN								26	TEXTILE FIBRES	1	No Quantity							2144			0
S3	2009	2009	2009	2	0	2	Export	516	Namibia	NAM	178	Congo	COG								26	TEXTILE FIBRES	1	No Quantity							1453			0
S3	2009	2009	2009	2	0	2	Export	516	Namibia	NAM	276	Germany	DEU								26	TEXTILE FIBRES	1	No Quantity							2869			0
S3	2009	2009	2009	2	0	2	Export	516	Namibia	NAM	300	Greece	GRC								26	TEXTILE FIBRES	1	No Quantity							1560			0
S3	2009	2009	2009	2	0	2	Export	516	Namibia	NAM	404	Kenya	KEN								26	TEXTILE FIBRES	1	No Quantity							78			0
S3	2009	2009	2009	2	0	2	Export	516	Namibia	NAM	440	Lithuania	LTU								26	TEXTILE FIBRES	1	No Quantity							4782			0
S3	2009	2009	2009	2	0	2	Export	516	Namibia	NAM	579	Norway	NOR								26	TEXTILE FIBRES	1	No Quantity							4797			0
S3	2009	2009	2009	2	0	2	Export	516	Namibia	NAM	591	Panama	PAN								26	TEXTILE FIBRES	1	No Quantity							193			0
S3	2009	2009	2009	2	0	2	Export	516	Namibia	NAM	699	India	IND								26	TEXTILE FIBRES	1	No Quantity							238			0
S3	2009	2009	2009	2	0	2	Export	516	Namibia	NAM	702	Singapore	SGP								26	TEXTILE FIBRES	1	No Quantity							125			0
S3	2009	2009	2009	2	0	2	Export	516	Namibia	NAM	710	South Africa	ZAF								26	TEXTILE FIBRES	1	No Quantity							435148			0
S3	2009	2009	2009	2	0	2	Export	516	Namibia	NAM	724	Spain	ESP								26	TEXTILE FIBRES	1	No Quantity							1191			0
S3	2009	2009	2009	2	0	2	Export	516	Namibia	NAM	772	Tokelau	TKL								26	TEXTILE FIBRES	1	No Quantity							489			0
S3	2009	2009	2009	2	0	2	Export	516	Namibia	NAM	894	Zambia	ZMB								26	TEXTILE FIBRES	1	No Quantity							298			0
S3	2009	2009	2009	2	0	2	Export	516	Namibia	NAM	899	Areas, nes									26	TEXTILE FIBRES	1	No Quantity							709			0
S3	2009	2009	2009	2	0	2	Export	508	Mozambique	MOZ	0	World	WLD								27	CRUDE FERTILIZER,MINERAL	1	No Quantity							5198888			0
S3	2009	2009	2009	2	0	2	Export	508	Mozambique	MOZ	100	Bulgaria	BGR								27	CRUDE FERTILIZER,MINERAL	1	No Quantity							2426			0
S3	2009	2009	2009	2	0	2	Export	508	Mozambique	MOZ	124	Canada	CAN								27	CRUDE FERTILIZER,MINERAL	1	No Quantity							134			0
S3	2009	2009	2009	2	0	2	Export	508	Mozambique	MOZ	156	China	CHN								27	CRUDE FERTILIZER,MINERAL	1	No Quantity							3953472			0
S3	2009	2009	2009	2	0	2	Export	508	Mozambique	MOZ	203	Czechia	CZE								27	CRUDE FERTILIZER,MINERAL	1	No Quantity							22867			0
S3	2009	2009	2009	2	0	2	Export	508	Mozambique	MOZ	276	Germany	DEU								27	CRUDE FERTILIZER,MINERAL	1	No Quantity							14691			0
S3	2009	2009	2009	2	0	2	Export	508	Mozambique	MOZ	344	China, Hong Kong SAR	HKG								27	CRUDE FERTILIZER,MINERAL	1	No Quantity							7431			0
S3	2009	2009	2009	2	0	2	Export	508	Mozambique	MOZ	381	Italy	ITA								27	CRUDE FERTILIZER,MINERAL	1	No Quantity							14094			0
S3	2009	2009	2009	2	0	2	Export	508	Mozambique	MOZ	392	Japan	JPN								27	CRUDE FERTILIZER,MINERAL	1	No Quantity							666			0
S3	2009	2009	2009	2	0	2	Export	508	Mozambique	MOZ	454	Malawi	MWI								27	CRUDE FERTILIZER,MINERAL	1	No Quantity							357461			0
S3	2009	2009	2009	2	0	2	Export	508	Mozambique	MOZ	699	India	IND								27	CRUDE FERTILIZER,MINERAL	1	No Quantity							15108			0
S3	2009	2009	2009	2	0	2	Export	508	Mozambique	MOZ	710	South Africa	ZAF								27	CRUDE FERTILIZER,MINERAL	1	No Quantity							511631			0
S3	2009	2009	2009	2	0	2	Export	508	Mozambique	MOZ	716	Zimbabwe	ZWE								27	CRUDE FERTILIZER,MINERAL	1	No Quantity							21052			0
S3	2009	2009	2009	2	0	2	Export	508	Mozambique	MOZ	764	Thailand	THA								27	CRUDE FERTILIZER,MINERAL	1	No Quantity							2088			0
S3	2009	2009	2009	2	0	2	Export	508	Mozambique	MOZ	804	Ukraine	UKR								27	CRUDE FERTILIZER,MINERAL	1	No Quantity							346			0
S3	2009	2009	2009	2	0	2	Export	508	Mozambique	MOZ	818	Egypt	EGY								27	CRUDE FERTILIZER,MINERAL	1	No Quantity							9144			0
S3	2009	2009	2009	2	0	2	Export	508	Mozambique	MOZ	826	United Kingdom	GBR								27	CRUDE FERTILIZER,MINERAL	1	No Quantity							35699			0
S3	2009	2009	2009	2	0	2	Export	508	Mozambique	MOZ	842	USA	USA								27	CRUDE FERTILIZER,MINERAL	1	No Quantity							227718			0
S3	2009	2009	2009	2	0	2	Export	508	Mozambique	MOZ	894	Zambia	ZMB								27	CRUDE FERTILIZER,MINERAL	1	No Quantity							2860			0
S3	2009	2009	2009	2	0	2	Export	516	Namibia	NAM	0	World	WLD								27	CRUDE FERTILIZER,MINERAL	1	No Quantity							166374470			0
S3	2009	2009	2009	2	0	2	Export	516	Namibia	NAM	24	Angola	AGO								27	CRUDE FERTILIZER,MINERAL	1	No Quantity							3348655			0
S3	2009	2009	2009	2	0	2	Export	516	Namibia	NAM	28	Antigua and Barbuda	ATG								27	CRUDE FERTILIZER,MINERAL	1	No Quantity							13			0
S3	2009	2009	2009	2	0	2	Export	516	Namibia	NAM	36	Australia	AUS								27	CRUDE FERTILIZER,MINERAL	1	No Quantity							1093			0
S3	2009	2009	2009	2	0	2	Export	516	Namibia	NAM	40	Austria	AUT								27	CRUDE FERTILIZER,MINERAL	1	No Quantity							42683			0
S3	2009	2009	2009	2	0	2	Export	516	Namibia	NAM	56	Belgium	BEL								27	CRUDE FERTILIZER,MINERAL	1	No Quantity							997315			0
S3	2009	2009	2009	2	0	2	Export	516	Namibia	NAM	72	Botswana	BWA								27	CRUDE FERTILIZER,MINERAL	1	No Quantity							654197			0
S3	2009	2009	2009	2	0	2	Export	516	Namibia	NAM	76	Brazil	BRA								27	CRUDE FERTILIZER,MINERAL	1	No Quantity							7			0
S3	2009	2009	2009	2	0	2	Export	516	Namibia	NAM	116	Cambodia	KHM								27	CRUDE FERTILIZER,MINERAL	1	No Quantity							6			0
S3	2009	2009	2009	2	0	2	Export	516	Namibia	NAM	120	Cameroon	CMR								27	CRUDE FERTILIZER,MINERAL	1	No Quantity							629601			0
S3	2009	2009	2009	2	0	2	Export	516	Namibia	NAM	124	Canada	CAN								27	CRUDE FERTILIZER,MINERAL	1	No Quantity							42667			0
S3	2009	2009	2009	2	0	2	Export	516	Namibia	NAM	152	Chile	CHL								27	CRUDE FERTILIZER,MINERAL	1	No Quantity							12			0
S3	2009	2009	2009	2	0	2	Export	516	Namibia	NAM	156	China	CHN								27	CRUDE FERTILIZER,MINERAL	1	No Quantity							546173			0
S3	2009	2009	2009	2	0	2	Export	516	Namibia	NAM	178	Congo	COG								27	CRUDE FERTILIZER,MINERAL	1	No Quantity							507224			0
S3	2009	2009	2009	2	0	2	Export	516	Namibia	NAM	180	Dem. Rep. of the Congo	COD								27	CRUDE FERTILIZER,MINERAL	1	No Quantity							6402313			0
S3	2009	2009	2009	2	0	2	Export	516	Namibia	NAM	196	Cyprus	CYP								27	CRUDE FERTILIZER,MINERAL	1	No Quantity							9			0
S3	2009	2009	2009	2	0	2	Export	516	Namibia	NAM	203	Czechia	CZE								27	CRUDE FERTILIZER,MINERAL	1	No Quantity							640			0
S3	2009	2009	2009	2	0	2	Export	516	Namibia	NAM	208	Denmark	DNK								27	CRUDE FERTILIZER,MINERAL	1	No Quantity							105			0
S3	2009	2009	2009	2	0	2	Export	516	Namibia	NAM	231	Ethiopia	ETH								27	CRUDE FERTILIZER,MINERAL	1	No Quantity							60764			0
S3	2009	2009	2009	2	0	2	Export	516	Namibia	NAM	246	Finland	FIN								27	CRUDE FERTILIZER,MINERAL	1	No Quantity							525			0
S3	2009	2009	2009	2	0	2	Export	516	Namibia	NAM	251	France	FRA								27	CRUDE FERTILIZER,MINERAL	1	No Quantity							107733			0
S3	2009	2009	2009	2	0	2	Export	516	Namibia	NAM	266	Gabon	GAB								27	CRUDE FERTILIZER,MINERAL	1	No Quantity							418790			0
S3	2009	2009	2009	2	0	2	Export	516	Namibia	NAM	276	Germany	DEU								27	CRUDE FERTILIZER,MINERAL	1	No Quantity							301704			0
S3	2009	2009	2009	2	0	2	Export	516	Namibia	NAM	288	Ghana	GHA								27	CRUDE FERTILIZER,MINERAL	1	No Quantity							3622			0
S3	2009	2009	2009	2	0	2	Export	516	Namibia	NAM	300	Greece	GRC								27	CRUDE FERTILIZER,MINERAL	1	No Quantity							39			0
S3	2009	2009	2009	2	0	2	Export	516	Namibia	NAM	376	Israel	ISR								27	CRUDE FERTILIZER,MINERAL	1	No Quantity							9366868			0
S3	2009	2009	2009	2	0	2	Export	516	Namibia	NAM	381	Italy	ITA								27	CRUDE FERTILIZER,MINERAL	1	No Quantity							5838844			0
S3	2009	2009	2009	2	0	2	Export	516	Namibia	NAM	404	Kenya	KEN								27	CRUDE FERTILIZER,MINERAL	1	No Quantity							86357			0
S3	2009	2009	2009	2	0	2	Export	516	Namibia	NAM	430	Liberia	LBR								27	CRUDE FERTILIZER,MINERAL	1	No Quantity							9985			0
S3	2009	2009	2009	2	0	2	Export	516	Namibia	NAM	440	Lithuania	LTU								27	CRUDE FERTILIZER,MINERAL	1	No Quantity							215			0
S3	2009	2009	2009	2	0	2	Export	516	Namibia	NAM	454	Malawi	MWI								27	CRUDE FERTILIZER,MINERAL	1	No Quantity							1			0
S3	2009	2009	2009	2	0	2	Export	516	Namibia	NAM	480	Mauritius	MUS								27	CRUDE FERTILIZER,MINERAL	1	No Quantity							35142			0
S3	2009	2009	2009	2	0	2	Export	516	Namibia	NAM	528	Netherlands	NLD								27	CRUDE FERTILIZER,MINERAL	1	No Quantity							12229963			0
S3	2009	2009	2009	2	0	2	Export	516	Namibia	NAM	554	New Zealand	NZL								27	CRUDE FERTILIZER,MINERAL	1	No Quantity							25014			0
S3	2009	2009	2009	2	0	2	Export	516	Namibia	NAM	562	Niger	NER								27	CRUDE FERTILIZER,MINERAL	1	No Quantity							6901			0
S3	2009	2009	2009	2	0	2	Export	516	Namibia	NAM	566	Nigeria	NGA								27	CRUDE FERTILIZER,MINERAL	1	No Quantity							17305150			0
S3	2009	2009	2009	2	0	2	Export	516	Namibia	NAM	579	Norway	NOR								27	CRUDE FERTILIZER,MINERAL	1	No Quantity							4624			0
S3	2009	2009	2009	2	0	2	Export	516	Namibia	NAM	591	Panama	PAN								27	CRUDE FERTILIZER,MINERAL	1	No Quantity							87			0
S3	2009	2009	2009	2	0	2	Export	516	Namibia	NAM	616	Poland	POL								27	CRUDE FERTILIZER,MINERAL	1	No Quantity							127			0
S3	2009	2009	2009	2	0	2	Export	516	Namibia	NAM	643	Russian Federation	RUS								27	CRUDE FERTILIZER,MINERAL	1	No Quantity							5			0
S3	2009	2009	2009	2	0	2	Export	516	Namibia	NAM	682	Saudi Arabia	SAU								27	CRUDE FERTILIZER,MINERAL	1	No Quantity							583262			0
S3	2009	2009	2009	2	0	2	Export	516	Namibia	NAM	699	India	IND								27	CRUDE FERTILIZER,MINERAL	1	No Quantity							71713			0
S3	2009	2009	2009	2	0	2	Export	516	Namibia	NAM	702	Singapore	SGP								27	CRUDE FERTILIZER,MINERAL	1	No Quantity							6			0
S3	2009	2009	2009	2	0	2	Export	516	Namibia	NAM	706	Somalia	SOM								27	CRUDE FERTILIZER,MINERAL	1	No Quantity							13238			0
S3	2009	2009	2009	2	0	2	Export	516	Namibia	NAM	710	South Africa	ZAF								27	CRUDE FERTILIZER,MINERAL	1	No Quantity							69116105			0
S3	2009	2009	2009	2	0	2	Export	516	Namibia	NAM	716	Zimbabwe	ZWE								27	CRUDE FERTILIZER,MINERAL	1	No Quantity							458196			0
S3	2009	2009	2009	2	0	2	Export	516	Namibia	NAM	724	Spain	ESP								27	CRUDE FERTILIZER,MINERAL	1	No Quantity							246			0
S3	2009	2009	2009	2	0	2	Export	516	Namibia	NAM	748	Swaziland	SWZ								27	CRUDE FERTILIZER,MINERAL	1	No Quantity							23			0
S3	2009	2009	2009	2	0	2	Export	516	Namibia	NAM	757	Switzerland	CHE								27	CRUDE FERTILIZER,MINERAL	1	No Quantity							2217745			0
S3	2009	2009	2009	2	0	2	Export	516	Namibia	NAM	764	Thailand	THA								27	CRUDE FERTILIZER,MINERAL	1	No Quantity							23926			0
S3	2009	2009	2009	2	0	2	Export	516	Namibia	NAM	772	Tokelau	TKL								27	CRUDE FERTILIZER,MINERAL	1	No Quantity							19			0
S3	2009	2009	2009	2	0	2	Export	516	Namibia	NAM	784	United Arab Emirates	ARE								27	CRUDE FERTILIZER,MINERAL	1	No Quantity							871416			0
S3	2009	2009	2009	2	0	2	Export	516	Namibia	NAM	798	Tuvalu	TUV								27	CRUDE FERTILIZER,MINERAL	1	No Quantity							3			0
S3	2009	2009	2009	2	0	2	Export	516	Namibia	NAM	800	Uganda	UGA								27	CRUDE FERTILIZER,MINERAL	1	No Quantity							34159			0
S3	2009	2009	2009	2	0	2	Export	516	Namibia	NAM	826	United Kingdom	GBR								27	CRUDE FERTILIZER,MINERAL	1	No Quantity							1430			0
S3	2009	2009	2009	2	0	2	Export	516	Namibia	NAM	834	United Rep. of Tanzania	TZA								27	CRUDE FERTILIZER,MINERAL	1	No Quantity							19586			0
S3	2009	2009	2009	2	0	2	Export	516	Namibia	NAM	842	USA	USA								27	CRUDE FERTILIZER,MINERAL	1	No Quantity							30354910			0
S3	2009	2009	2009	2	0	2	Export	516	Namibia	NAM	894	Zambia	ZMB								27	CRUDE FERTILIZER,MINERAL	1	No Quantity							1053977			0
S3	2009	2009	2009	2	0	2	Export	516	Namibia	NAM	899	Areas, nes									27	CRUDE FERTILIZER,MINERAL	1	No Quantity							2579335			0
S3	2009	2009	2009	2	0	2	Export	508	Mozambique	MOZ	0	World	WLD								28	METALLIFEROUS ORE,SCRAP	1	No Quantity							72461655			0
S3	2009	2009	2009	2	0	2	Export	508	Mozambique	MOZ	156	China	CHN								28	METALLIFEROUS ORE,SCRAP	1	No Quantity							4667821			0
S3	2009	2009	2009	2	0	2	Export	508	Mozambique	MOZ	203	Czechia	CZE								28	METALLIFEROUS ORE,SCRAP	1	No Quantity							1730667			0
S3	2009	2009	2009	2	0	2	Export	508	Mozambique	MOZ	246	Finland	FIN								28	METALLIFEROUS ORE,SCRAP	1	No Quantity							1157527			0
S3	2009	2009	2009	2	0	2	Export	508	Mozambique	MOZ	276	Germany	DEU								28	METALLIFEROUS ORE,SCRAP	1	No Quantity							4224184			0
S3	2009	2009	2009	2	0	2	Export	508	Mozambique	MOZ	344	China, Hong Kong SAR	HKG								28	METALLIFEROUS ORE,SCRAP	1	No Quantity							5747368			0
S3	2009	2009	2009	2	0	2	Export	508	Mozambique	MOZ	360	Indonesia	IDN								28	METALLIFEROUS ORE,SCRAP	1	No Quantity							611570			0
S3	2009	2009	2009	2	0	2	Export	508	Mozambique	MOZ	381	Italy	ITA								28	METALLIFEROUS ORE,SCRAP	1	No Quantity							10375986			0
S3	2009	2009	2009	2	0	2	Export	508	Mozambique	MOZ	392	Japan	JPN								28	METALLIFEROUS ORE,SCRAP	1	No Quantity							2478285			0
S3	2009	2009	2009	2	0	2	Export	508	Mozambique	MOZ	410	Rep. of Korea	KOR								28	METALLIFEROUS ORE,SCRAP	1	No Quantity							101628			0
S3	2009	2009	2009	2	0	2	Export	508	Mozambique	MOZ	458	Malaysia	MYS								28	METALLIFEROUS ORE,SCRAP	1	No Quantity							8079504			0
S3	2009	2009	2009	2	0	2	Export	508	Mozambique	MOZ	490	Other Asia, nes									28	METALLIFEROUS ORE,SCRAP	1	No Quantity							1599818			0
S3	2009	2009	2009	2	0	2	Export	508	Mozambique	MOZ	512	Oman	OMN								28	METALLIFEROUS ORE,SCRAP	1	No Quantity							33607			0
S3	2009	2009	2009	2	0	2	Export	508	Mozambique	MOZ	528	Netherlands	NLD								28	METALLIFEROUS ORE,SCRAP	1	No Quantity							37817			0
S3	2009	2009	2009	2	0	2	Export	508	Mozambique	MOZ	579	Norway	NOR								28	METALLIFEROUS ORE,SCRAP	1	No Quantity							1437661			0
S3	2009	2009	2009	2	0	2	Export	508	Mozambique	MOZ	591	Panama	PAN								28	METALLIFEROUS ORE,SCRAP	1	No Quantity							62942			0
S3	2009	2009	2009	2	0	2	Export	508	Mozambique	MOZ	643	Russian Federation	RUS								28	METALLIFEROUS ORE,SCRAP	1	No Quantity							113			0
S3	2009	2009	2009	2	0	2	Export	508	Mozambique	MOZ	699	India	IND								28	METALLIFEROUS ORE,SCRAP	1	No Quantity							5962656			0
S3	2009	2009	2009	2	0	2	Export	508	Mozambique	MOZ	704	Viet Nam	VNM								28	METALLIFEROUS ORE,SCRAP	1	No Quantity							77253			0
S3	2009	2009	2009	2	0	2	Export	508	Mozambique	MOZ	705	Slovenia	SVN								28	METALLIFEROUS ORE,SCRAP	1	No Quantity							3534597			0
S3	2009	2009	2009	2	0	2	Export	508	Mozambique	MOZ	710	South Africa	ZAF								28	METALLIFEROUS ORE,SCRAP	1	No Quantity							2237920			0
S3	2009	2009	2009	2	0	2	Export	508	Mozambique	MOZ	724	Spain	ESP								28	METALLIFEROUS ORE,SCRAP	1	No Quantity							2322375			0
S3	2009	2009	2009	2	0	2	Export	508	Mozambique	MOZ	764	Thailand	THA								28	METALLIFEROUS ORE,SCRAP	1	No Quantity							867028			0
S3	2009	2009	2009	2	0	2	Export	508	Mozambique	MOZ	784	United Arab Emirates	ARE								28	METALLIFEROUS ORE,SCRAP	1	No Quantity							1251475			0
S3	2009	2009	2009	2	0	2	Export	508	Mozambique	MOZ	842	USA	USA								28	METALLIFEROUS ORE,SCRAP	1	No Quantity							13840264			0
S3	2009	2009	2009	2	0	2	Export	508	Mozambique	MOZ	894	Zambia	ZMB								28	METALLIFEROUS ORE,SCRAP	1	No Quantity							21587			0
S3	2009	2009	2009	2	0	2	Export	516	Namibia	NAM	0	World	WLD								28	METALLIFEROUS ORE,SCRAP	1	No Quantity							846618921			0
S3	2009	2009	2009	2	0	2	Export	516	Namibia	NAM	24	Angola	AGO								28	METALLIFEROUS ORE,SCRAP	1	No Quantity							80228			0
S3	2009	2009	2009	2	0	2	Export	516	Namibia	NAM	36	Australia	AUS								28	METALLIFEROUS ORE,SCRAP	1	No Quantity							18			0
S3	2009	2009	2009	2	0	2	Export	516	Namibia	NAM	72	Botswana	BWA								28	METALLIFEROUS ORE,SCRAP	1	No Quantity							1358			0
S3	2009	2009	2009	2	0	2	Export	516	Namibia	NAM	76	Brazil	BRA								28	METALLIFEROUS ORE,SCRAP	1	No Quantity							6			0
S3	2009	2009	2009	2	0	2	Export	516	Namibia	NAM	100	Bulgaria	BGR								28	METALLIFEROUS ORE,SCRAP	1	No Quantity							24			0
S3	2009	2009	2009	2	0	2	Export	516	Namibia	NAM	124	Canada	CAN								28	METALLIFEROUS ORE,SCRAP	1	No Quantity							252642904			0
S3	2009	2009	2009	2	0	2	Export	516	Namibia	NAM	156	China	CHN								28	METALLIFEROUS ORE,SCRAP	1	No Quantity							187700175			0
S3	2009	2009	2009	2	0	2	Export	516	Namibia	NAM	251	France	FRA								28	METALLIFEROUS ORE,SCRAP	1	No Quantity							108682325			0
S3	2009	2009	2009	2	0	2	Export	516	Namibia	NAM	276	Germany	DEU								28	METALLIFEROUS ORE,SCRAP	1	No Quantity							10600			0
S3	2009	2009	2009	2	0	2	Export	516	Namibia	NAM	360	Indonesia	IDN								28	METALLIFEROUS ORE,SCRAP	1	No Quantity							182167			0
S3	2009	2009	2009	2	0	2	Export	516	Namibia	NAM	381	Italy	ITA								28	METALLIFEROUS ORE,SCRAP	1	No Quantity							6			0
S3	2009	2009	2009	2	0	2	Export	516	Namibia	NAM	392	Japan	JPN								28	METALLIFEROUS ORE,SCRAP	1	No Quantity							2			0
S3	2009	2009	2009	2	0	2	Export	516	Namibia	NAM	440	Lithuania	LTU								28	METALLIFEROUS ORE,SCRAP	1	No Quantity							1316			0
S3	2009	2009	2009	2	0	2	Export	516	Namibia	NAM	458	Malaysia	MYS								28	METALLIFEROUS ORE,SCRAP	1	No Quantity							349349			0
S3	2009	2009	2009	2	0	2	Export	516	Namibia	NAM	528	Netherlands	NLD								28	METALLIFEROUS ORE,SCRAP	1	No Quantity							5			0
S3	2009	2009	2009	2	0	2	Export	516	Namibia	NAM	579	Norway	NOR								28	METALLIFEROUS ORE,SCRAP	1	No Quantity							9			0
S3	2009	2009	2009	2	0	2	Export	516	Namibia	NAM	586	Pakistan	PAK								28	METALLIFEROUS ORE,SCRAP	1	No Quantity							6			0
S3	2009	2009	2009	2	0	2	Export	516	Namibia	NAM	591	Panama	PAN								28	METALLIFEROUS ORE,SCRAP	1	No Quantity							25			0
S3	2009	2009	2009	2	0	2	Export	516	Namibia	NAM	620	Portugal	PRT								28	METALLIFEROUS ORE,SCRAP	1	No Quantity							12			0
S3	2009	2009	2009	2	0	2	Export	516	Namibia	NAM	643	Russian Federation	RUS								28	METALLIFEROUS ORE,SCRAP	1	No Quantity							30			0
S3	2009	2009	2009	2	0	2	Export	516	Namibia	NAM	699	India	IND								28	METALLIFEROUS ORE,SCRAP	1	No Quantity							1059220			0
S3	2009	2009	2009	2	0	2	Export	516	Namibia	NAM	702	Singapore	SGP								28	METALLIFEROUS ORE,SCRAP	1	No Quantity							13808			0
S3	2009	2009	2009	2	0	2	Export	516	Namibia	NAM	704	Viet Nam	VNM								28	METALLIFEROUS ORE,SCRAP	1	No Quantity							2937529			0
S3	2009	2009	2009	2	0	2	Export	516	Namibia	NAM	710	South Africa	ZAF								28	METALLIFEROUS ORE,SCRAP	1	No Quantity							114909949			0
S3	2009	2009	2009	2	0	2	Export	516	Namibia	NAM	748	Swaziland	SWZ								28	METALLIFEROUS ORE,SCRAP	1	No Quantity							2			0
S3	2009	2009	2009	2	0	2	Export	516	Namibia	NAM	757	Switzerland	CHE								28	METALLIFEROUS ORE,SCRAP	1	No Quantity							2405020			0
S3	2009	2009	2009	2	0	2	Export	516	Namibia	NAM	764	Thailand	THA								28	METALLIFEROUS ORE,SCRAP	1	No Quantity							107			0
S3	2009	2009	2009	2	0	2	Export	516	Namibia	NAM	772	Tokelau	TKL								28	METALLIFEROUS ORE,SCRAP	1	No Quantity							1			0
S3	2009	2009	2009	2	0	2	Export	516	Namibia	NAM	784	United Arab Emirates	ARE								28	METALLIFEROUS ORE,SCRAP	1	No Quantity							509628			0
S3	2009	2009	2009	2	0	2	Export	516	Namibia	NAM	826	United Kingdom	GBR								28	METALLIFEROUS ORE,SCRAP	1	No Quantity							6124			0
S3	2009	2009	2009	2	0	2	Export	516	Namibia	NAM	842	USA	USA								28	METALLIFEROUS ORE,SCRAP	1	No Quantity							175109105			0
S3	2009	2009	2009	2	0	2	Export	516	Namibia	NAM	894	Zambia	ZMB								28	METALLIFEROUS ORE,SCRAP	1	No Quantity							17864			0
S3	2009	2009	2009	2	0	2	Export	508	Mozambique	MOZ	0	World	WLD								29	CRUDE ANIMAL,VEG.MATERL.	1	No Quantity							1155141			0
S3	2009	2009	2009	2	0	2	Export	508	Mozambique	MOZ	36	Australia	AUS								29	CRUDE ANIMAL,VEG.MATERL.	1	No Quantity							868			0
S3	2009	2009	2009	2	0	2	Export	508	Mozambique	MOZ	156	China	CHN								29	CRUDE ANIMAL,VEG.MATERL.	1	No Quantity							93694			0
S3	2009	2009	2009	2	0	2	Export	508	Mozambique	MOZ	251	France	FRA								29	CRUDE ANIMAL,VEG.MATERL.	1	No Quantity							30421			0
S3	2009	2009	2009	2	0	2	Export	508	Mozambique	MOZ	276	Germany	DEU								29	CRUDE ANIMAL,VEG.MATERL.	1	No Quantity							2114			0
S3	2009	2009	2009	2	0	2	Export	508	Mozambique	MOZ	344	China, Hong Kong SAR	HKG								29	CRUDE ANIMAL,VEG.MATERL.	1	No Quantity							53669			0
S3	2009	2009	2009	2	0	2	Export	508	Mozambique	MOZ	348	Hungary	HUN								29	CRUDE ANIMAL,VEG.MATERL.	1	No Quantity							2610			0
S3	2009	2009	2009	2	0	2	Export	508	Mozambique	MOZ	381	Italy	ITA								29	CRUDE ANIMAL,VEG.MATERL.	1	No Quantity							775			0
S3	2009	2009	2009	2	0	2	Export	508	Mozambique	MOZ	458	Malaysia	MYS								29	CRUDE ANIMAL,VEG.MATERL.	1	No Quantity							7818			0
S3	2009	2009	2009	2	0	2	Export	508	Mozambique	MOZ	484	Mexico	MEX								29	CRUDE ANIMAL,VEG.MATERL.	1	No Quantity							2376			0
S3	2009	2009	2009	2	0	2	Export	508	Mozambique	MOZ	620	Portugal	PRT								29	CRUDE ANIMAL,VEG.MATERL.	1	No Quantity							97693			0
S3	2009	2009	2009	2	0	2	Export	508	Mozambique	MOZ	642	Romania	ROU								29	CRUDE ANIMAL,VEG.MATERL.	1	No Quantity							1388			0
S3	2009	2009	2009	2	0	2	Export	508	Mozambique	MOZ	643	Russian Federation	RUS								29	CRUDE ANIMAL,VEG.MATERL.	1	No Quantity							5582			0
S3	2009	2009	2009	2	0	2	Export	508	Mozambique	MOZ	699	India	IND								29	CRUDE ANIMAL,VEG.MATERL.	1	No Quantity							324951			0
S3	2009	2009	2009	2	0	2	Export	508	Mozambique	MOZ	702	Singapore	SGP								29	CRUDE ANIMAL,VEG.MATERL.	1	No Quantity							6425			0
S3	2009	2009	2009	2	0	2	Export	508	Mozambique	MOZ	704	Viet Nam	VNM								29	CRUDE ANIMAL,VEG.MATERL.	1	No Quantity							33076			0
S3	2009	2009	2009	2	0	2	Export	508	Mozambique	MOZ	705	Slovenia	SVN								29	CRUDE ANIMAL,VEG.MATERL.	1	No Quantity							16991			0
S3	2009	2009	2009	2	0	2	Export	508	Mozambique	MOZ	710	South Africa	ZAF								29	CRUDE ANIMAL,VEG.MATERL.	1	No Quantity							265196			0
S3	2009	2009	2009	2	0	2	Export	508	Mozambique	MOZ	724	Spain	ESP								29	CRUDE ANIMAL,VEG.MATERL.	1	No Quantity							27487			0
S3	2009	2009	2009	2	0	2	Export	508	Mozambique	MOZ	752	Sweden	SWE								29	CRUDE ANIMAL,VEG.MATERL.	1	No Quantity							1131			0
S3	2009	2009	2009	2	0	2	Export	508	Mozambique	MOZ	826	United Kingdom	GBR								29	CRUDE ANIMAL,VEG.MATERL.	1	No Quantity							43129			0
S3	2009	2009	2009	2	0	2	Export	508	Mozambique	MOZ	842	USA	USA								29	CRUDE ANIMAL,VEG.MATERL.	1	No Quantity							125481			0
S3	2009	2009	2009	2	0	2	Export	508	Mozambique	MOZ	894	Zambia	ZMB								29	CRUDE ANIMAL,VEG.MATERL.	1	No Quantity							12265			0
S3	2009	2009	2009	2	0	2	Export	516	Namibia	NAM	0	World	WLD								29	CRUDE ANIMAL,VEG.MATERL.	1	No Quantity							6038478			0
S3	2009	2009	2009	2	0	2	Export	516	Namibia	NAM	24	Angola	AGO								29	CRUDE ANIMAL,VEG.MATERL.	1	No Quantity							2081725			0
S3	2009	2009	2009	2	0	2	Export	516	Namibia	NAM	32	Argentina	ARG								29	CRUDE ANIMAL,VEG.MATERL.	1	No Quantity							6853			0
S3	2009	2009	2009	2	0	2	Export	516	Namibia	NAM	36	Australia	AUS								29	CRUDE ANIMAL,VEG.MATERL.	1	No Quantity							10314			0
S3	2009	2009	2009	2	0	2	Export	516	Namibia	NAM	40	Austria	AUT								29	CRUDE ANIMAL,VEG.MATERL.	1	No Quantity							131127			0
S3	2009	2009	2009	2	0	2	Export	516	Namibia	NAM	56	Belgium	BEL								29	CRUDE ANIMAL,VEG.MATERL.	1	No Quantity							14473			0
S3	2009	2009	2009	2	0	2	Export	516	Namibia	NAM	72	Botswana	BWA								29	CRUDE ANIMAL,VEG.MATERL.	1	No Quantity							4372			0
S3	2009	2009	2009	2	0	2	Export	516	Namibia	NAM	100	Bulgaria	BGR								29	CRUDE ANIMAL,VEG.MATERL.	1	No Quantity							14240			0
S3	2009	2009	2009	2	0	2	Export	516	Namibia	NAM	124	Canada	CAN								29	CRUDE ANIMAL,VEG.MATERL.	1	No Quantity							6715			0
S3	2009	2009	2009	2	0	2	Export	516	Namibia	NAM	191	Croatia	HRV								29	CRUDE ANIMAL,VEG.MATERL.	1	No Quantity							17067			0
S3	2009	2009	2009	2	0	2	Export	516	Namibia	NAM	203	Czechia	CZE								29	CRUDE ANIMAL,VEG.MATERL.	1	No Quantity							17951			0
S3	2009	2009	2009	2	0	2	Export	516	Namibia	NAM	208	Denmark	DNK								29	CRUDE ANIMAL,VEG.MATERL.	1	No Quantity							21598			0
S3	2009	2009	2009	2	0	2	Export	516	Namibia	NAM	232	Eritrea	ERI								29	CRUDE ANIMAL,VEG.MATERL.	1	No Quantity							356			0
S3	2009	2009	2009	2	0	2	Export	516	Namibia	NAM	233	Estonia	EST								29	CRUDE ANIMAL,VEG.MATERL.	1	No Quantity							50			0
S3	2009	2009	2009	2	0	2	Export	516	Namibia	NAM	246	Finland	FIN								29	CRUDE ANIMAL,VEG.MATERL.	1	No Quantity							3527			0
S3	2009	2009	2009	2	0	2	Export	516	Namibia	NAM	251	France	FRA								29	CRUDE ANIMAL,VEG.MATERL.	1	No Quantity							416713			0
S3	2009	2009	2009	2	0	2	Export	516	Namibia	NAM	276	Germany	DEU								29	CRUDE ANIMAL,VEG.MATERL.	1	No Quantity							826556			0
S3	2009	2009	2009	2	0	2	Export	516	Namibia	NAM	288	Ghana	GHA								29	CRUDE ANIMAL,VEG.MATERL.	1	No Quantity							167			0
S3	2009	2009	2009	2	0	2	Export	516	Namibia	NAM	348	Hungary	HUN								29	CRUDE ANIMAL,VEG.MATERL.	1	No Quantity							89053			0
S3	2009	2009	2009	2	0	2	Export	516	Namibia	NAM	381	Italy	ITA								29	CRUDE ANIMAL,VEG.MATERL.	1	No Quantity							324296			0
S3	2009	2009	2009	2	0	2	Export	516	Namibia	NAM	392	Japan	JPN								29	CRUDE ANIMAL,VEG.MATERL.	1	No Quantity							905191			0
S3	2009	2009	2009	2	0	2	Export	516	Namibia	NAM	428	Latvia	LVA								29	CRUDE ANIMAL,VEG.MATERL.	1	No Quantity							238			0
S3	2009	2009	2009	2	0	2	Export	516	Namibia	NAM	440	Lithuania	LTU								29	CRUDE ANIMAL,VEG.MATERL.	1	No Quantity							4687			0
S3	2009	2009	2009	2	0	2	Export	516	Namibia	NAM	484	Mexico	MEX								29	CRUDE ANIMAL,VEG.MATERL.	1	No Quantity							10773			0
S3	2009	2009	2009	2	0	2	Export	516	Namibia	NAM	528	Netherlands	NLD								29	CRUDE ANIMAL,VEG.MATERL.	1	No Quantity							508			0
S3	2009	2009	2009	2	0	2	Export	516	Namibia	NAM	540	New Caledonia	NCL								29	CRUDE ANIMAL,VEG.MATERL.	1	No Quantity							42			0
S3	2009	2009	2009	2	0	2	Export	516	Namibia	NAM	554	New Zealand	NZL								29	CRUDE ANIMAL,VEG.MATERL.	1	No Quantity							7863			0
S3	2009	2009	2009	2	0	2	Export	516	Namibia	NAM	579	Norway	NOR								29	CRUDE ANIMAL,VEG.MATERL.	1	No Quantity							539			0
S3	2009	2009	2009	2	0	2	Export	516	Namibia	NAM	591	Panama	PAN								29	CRUDE ANIMAL,VEG.MATERL.	1	No Quantity							350			0
S3	2009	2009	2009	2	0	2	Export	516	Namibia	NAM	616	Poland	POL								29	CRUDE ANIMAL,VEG.MATERL.	1	No Quantity							21013			0
S3	2009	2009	2009	2	0	2	Export	516	Namibia	NAM	620	Portugal	PRT								29	CRUDE ANIMAL,VEG.MATERL.	1	No Quantity							2298			0
S3	2009	2009	2009	2	0	2	Export	516	Namibia	NAM	642	Romania	ROU								29	CRUDE ANIMAL,VEG.MATERL.	1	No Quantity							8059			0
S3	2009	2009	2009	2	0	2	Export	516	Namibia	NAM	643	Russian Federation	RUS								29	CRUDE ANIMAL,VEG.MATERL.	1	No Quantity							8674			0
S3	2009	2009	2009	2	0	2	Export	516	Namibia	NAM	688	Serbia	SRB								29	CRUDE ANIMAL,VEG.MATERL.	1	No Quantity							1987			0
S3	2009	2009	2009	2	0	2	Export	516	Namibia	NAM	699	India	IND								29	CRUDE ANIMAL,VEG.MATERL.	1	No Quantity							323			0
S3	2009	2009	2009	2	0	2	Export	516	Namibia	NAM	703	Slovakia	SVK								29	CRUDE ANIMAL,VEG.MATERL.	1	No Quantity							20666			0
S3	2009	2009	2009	2	0	2	Export	516	Namibia	NAM	704	Viet Nam	VNM								29	CRUDE ANIMAL,VEG.MATERL.	1	No Quantity							9385			0
S3	2009	2009	2009	2	0	2	Export	516	Namibia	NAM	705	Slovenia	SVN								29	CRUDE ANIMAL,VEG.MATERL.	1	No Quantity							2943			0
S3	2009	2009	2009	2	0	2	Export	516	Namibia	NAM	710	South Africa	ZAF								29	CRUDE ANIMAL,VEG.MATERL.	1	No Quantity							348781			0
S3	2009	2009	2009	2	0	2	Export	516	Namibia	NAM	724	Spain	ESP								29	CRUDE ANIMAL,VEG.MATERL.	1	No Quantity							115151			0
S3	2009	2009	2009	2	0	2	Export	516	Namibia	NAM	752	Sweden	SWE								29	CRUDE ANIMAL,VEG.MATERL.	1	No Quantity							16823			0
S3	2009	2009	2009	2	0	2	Export	516	Namibia	NAM	757	Switzerland	CHE								29	CRUDE ANIMAL,VEG.MATERL.	1	No Quantity							34464			0
S3	2009	2009	2009	2	0	2	Export	516	Namibia	NAM	784	United Arab Emirates	ARE								29	CRUDE ANIMAL,VEG.MATERL.	1	No Quantity							67			0
S3	2009	2009	2009	2	0	2	Export	516	Namibia	NAM	792	Turkey	TUR								29	CRUDE ANIMAL,VEG.MATERL.	1	No Quantity							286			0
S3	2009	2009	2009	2	0	2	Export	516	Namibia	NAM	804	Ukraine	UKR								29	CRUDE ANIMAL,VEG.MATERL.	1	No Quantity							4127			0
S3	2009	2009	2009	2	0	2	Export	516	Namibia	NAM	826	United Kingdom	GBR								29	CRUDE ANIMAL,VEG.MATERL.	1	No Quantity							668			0
S3	2009	2009	2009	2	0	2	Export	516	Namibia	NAM	842	USA	USA								29	CRUDE ANIMAL,VEG.MATERL.	1	No Quantity							525419			0
S3	2009	2009	2009	2	0	2	Export	508	Mozambique	MOZ	0	World	WLD								32	COAL, COKE, BRIQUETTES	1	No Quantity							780752			0
S3	2009	2009	2009	2	0	2	Export	508	Mozambique	MOZ	454	Malawi	MWI								32	COAL, COKE, BRIQUETTES	1	No Quantity							562307			0
S3	2009	2009	2009	2	0	2	Export	508	Mozambique	MOZ	710	South Africa	ZAF								32	COAL, COKE, BRIQUETTES	1	No Quantity							34			0
S3	2009	2009	2009	2	0	2	Export	508	Mozambique	MOZ	716	Zimbabwe	ZWE								32	COAL, COKE, BRIQUETTES	1	No Quantity							218411			0
S3	2009	2009	2009	2	0	2	Export	516	Namibia	NAM	0	World	WLD								32	COAL, COKE, BRIQUETTES	1	No Quantity							153481			0
S3	2009	2009	2009	2	0	2	Export	516	Namibia	NAM	24	Angola	AGO								32	COAL, COKE, BRIQUETTES	1	No Quantity							3160			0
S3	2009	2009	2009	2	0	2	Export	516	Namibia	NAM	276	Germany	DEU								32	COAL, COKE, BRIQUETTES	1	No Quantity							2752			0
S3	2009	2009	2009	2	0	2	Export	516	Namibia	NAM	710	South Africa	ZAF								32	COAL, COKE, BRIQUETTES	1	No Quantity							140929			0
S3	2009	2009	2009	2	0	2	Export	516	Namibia	NAM	894	Zambia	ZMB								32	COAL, COKE, BRIQUETTES	1	No Quantity							6639			0
S3	2009	2009	2009	2	0	2	Export	508	Mozambique	MOZ	0	World	WLD								33	PETROLEUM,PETROL.PRODUCT	1	No Quantity							8801958			0
S3	2009	2009	2009	2	0	2	Export	508	Mozambique	MOZ	48	Bahrain	BHR								33	PETROLEUM,PETROL.PRODUCT	1	No Quantity							801564			0
S3	2009	2009	2009	2	0	2	Export	508	Mozambique	MOZ	178	Congo	COG								33	PETROLEUM,PETROL.PRODUCT	1	No Quantity							91867			0
S3	2009	2009	2009	2	0	2	Export	508	Mozambique	MOZ	450	Madagascar	MDG								33	PETROLEUM,PETROL.PRODUCT	1	No Quantity							7479			0
S3	2009	2009	2009	2	0	2	Export	508	Mozambique	MOZ	454	Malawi	MWI								33	PETROLEUM,PETROL.PRODUCT	1	No Quantity							341233			0
S3	2009	2009	2009	2	0	2	Export	508	Mozambique	MOZ	490	Other Asia, nes									33	PETROLEUM,PETROL.PRODUCT	1	No Quantity							7308			0
S3	2009	2009	2009	2	0	2	Export	508	Mozambique	MOZ	591	Panama	PAN								33	PETROLEUM,PETROL.PRODUCT	1	No Quantity							7779			0
S3	2009	2009	2009	2	0	2	Export	508	Mozambique	MOZ	699	India	IND								33	PETROLEUM,PETROL.PRODUCT	1	No Quantity							1207			0
S3	2009	2009	2009	2	0	2	Export	508	Mozambique	MOZ	702	Singapore	SGP								33	PETROLEUM,PETROL.PRODUCT	1	No Quantity							604967			0
S3	2009	2009	2009	2	0	2	Export	508	Mozambique	MOZ	710	South Africa	ZAF								33	PETROLEUM,PETROL.PRODUCT	1	No Quantity							2715297			0
S3	2009	2009	2009	2	0	2	Export	508	Mozambique	MOZ	716	Zimbabwe	ZWE								33	PETROLEUM,PETROL.PRODUCT	1	No Quantity							1775878			0
S3	2009	2009	2009	2	0	2	Export	508	Mozambique	MOZ	748	Swaziland	SWZ								33	PETROLEUM,PETROL.PRODUCT	1	No Quantity							14806			0
S3	2009	2009	2009	2	0	2	Export	508	Mozambique	MOZ	826	United Kingdom	GBR								33	PETROLEUM,PETROL.PRODUCT	1	No Quantity							10952			0
S3	2009	2009	2009	2	0	2	Export	508	Mozambique	MOZ	842	USA	USA								33	PETROLEUM,PETROL.PRODUCT	1	No Quantity							115			0
S3	2009	2009	2009	2	0	2	Export	508	Mozambique	MOZ	899	Areas, nes									33	PETROLEUM,PETROL.PRODUCT	1	No Quantity							2421505			0
S3	2009	2009	2009	2	0	2	Export	516	Namibia	NAM	0	World	WLD								33	PETROLEUM,PETROL.PRODUCT	1	No Quantity							46288043			0
S3	2009	2009	2009	2	0	2	Export	516	Namibia	NAM	20	Andorra	AND								33	PETROLEUM,PETROL.PRODUCT	1	No Quantity							54783			0
S3	2009	2009	2009	2	0	2	Export	516	Namibia	NAM	24	Angola	AGO								33	PETROLEUM,PETROL.PRODUCT	1	No Quantity							5920633			0
S3	2009	2009	2009	2	0	2	Export	516	Namibia	NAM	28	Antigua and Barbuda	ATG								33	PETROLEUM,PETROL.PRODUCT	1	No Quantity							117776			0
S3	2009	2009	2009	2	0	2	Export	516	Namibia	NAM	44	Bahamas	BHS								33	PETROLEUM,PETROL.PRODUCT	1	No Quantity							586964			0
S3	2009	2009	2009	2	0	2	Export	516	Namibia	NAM	56	Belgium	BEL								33	PETROLEUM,PETROL.PRODUCT	1	No Quantity							61052			0
S3	2009	2009	2009	2	0	2	Export	516	Namibia	NAM	64	Bhutan	BTN								33	PETROLEUM,PETROL.PRODUCT	1	No Quantity							41288			0
S3	2009	2009	2009	2	0	2	Export	516	Namibia	NAM	72	Botswana	BWA								33	PETROLEUM,PETROL.PRODUCT	1	No Quantity							8247987			0
S3	2009	2009	2009	2	0	2	Export	516	Namibia	NAM	84	Belize	BLZ								33	PETROLEUM,PETROL.PRODUCT	1	No Quantity							112532			0
S3	2009	2009	2009	2	0	2	Export	516	Namibia	NAM	86	Br. Indian Ocean Terr.	IOT								33	PETROLEUM,PETROL.PRODUCT	1	No Quantity							46873			0
S3	2009	2009	2009	2	0	2	Export	516	Namibia	NAM	104	Myanmar	MMR								33	PETROLEUM,PETROL.PRODUCT	1	No Quantity							43999			0
S3	2009	2009	2009	2	0	2	Export	516	Namibia	NAM	116	Cambodia	KHM								33	PETROLEUM,PETROL.PRODUCT	1	No Quantity							103201			0
S3	2009	2009	2009	2	0	2	Export	516	Namibia	NAM	120	Cameroon	CMR								33	PETROLEUM,PETROL.PRODUCT	1	No Quantity							202577			0
S3	2009	2009	2009	2	0	2	Export	516	Namibia	NAM	124	Canada	CAN								33	PETROLEUM,PETROL.PRODUCT	1	No Quantity							28011			0
S3	2009	2009	2009	2	0	2	Export	516	Namibia	NAM	156	China	CHN								33	PETROLEUM,PETROL.PRODUCT	1	No Quantity							671538			0
S3	2009	2009	2009	2	0	2	Export	516	Namibia	NAM	170	Colombia	COL								33	PETROLEUM,PETROL.PRODUCT	1	No Quantity							9802			0
S3	2009	2009	2009	2	0	2	Export	516	Namibia	NAM	178	Congo	COG								33	PETROLEUM,PETROL.PRODUCT	1	No Quantity							79557			0
S3	2009	2009	2009	2	0	2	Export	516	Namibia	NAM	180	Dem. Rep. of the Congo	COD								33	PETROLEUM,PETROL.PRODUCT	1	No Quantity							543821			0
S3	2009	2009	2009	2	0	2	Export	516	Namibia	NAM	196	Cyprus	CYP								33	PETROLEUM,PETROL.PRODUCT	1	No Quantity							2862778			0
S3	2009	2009	2009	2	0	2	Export	516	Namibia	NAM	208	Denmark	DNK								33	PETROLEUM,PETROL.PRODUCT	1	No Quantity							142969			0
S3	2009	2009	2009	2	0	2	Export	516	Namibia	NAM	251	France	FRA								33	PETROLEUM,PETROL.PRODUCT	1	No Quantity							4142			0
S3	2009	2009	2009	2	0	2	Export	516	Namibia	NAM	276	Germany	DEU								33	PETROLEUM,PETROL.PRODUCT	1	No Quantity							164114			0
S3	2009	2009	2009	2	0	2	Export	516	Namibia	NAM	300	Greece	GRC								33	PETROLEUM,PETROL.PRODUCT	1	No Quantity							642			0
S3	2009	2009	2009	2	0	2	Export	516	Namibia	NAM	334	Heard Island and McDonald Islands	HMD								33	PETROLEUM,PETROL.PRODUCT	1	No Quantity							42033			0
S3	2009	2009	2009	2	0	2	Export	516	Namibia	NAM	344	China, Hong Kong SAR	HKG								33	PETROLEUM,PETROL.PRODUCT	1	No Quantity							2382			0
S3	2009	2009	2009	2	0	2	Export	516	Namibia	NAM	360	Indonesia	IDN								33	PETROLEUM,PETROL.PRODUCT	1	No Quantity							497679			0
S3	2009	2009	2009	2	0	2	Export	516	Namibia	NAM	381	Italy	ITA								33	PETROLEUM,PETROL.PRODUCT	1	No Quantity							123840			0
S3	2009	2009	2009	2	0	2	Export	516	Namibia	NAM	388	Jamaica	JAM								33	PETROLEUM,PETROL.PRODUCT	1	No Quantity							22147			0
S3	2009	2009	2009	2	0	2	Export	516	Namibia	NAM	392	Japan	JPN								33	PETROLEUM,PETROL.PRODUCT	1	No Quantity							39805			0
S3	2009	2009	2009	2	0	2	Export	516	Namibia	NAM	400	Jordan	JOR								33	PETROLEUM,PETROL.PRODUCT	1	No Quantity							7296			0
S3	2009	2009	2009	2	0	2	Export	516	Namibia	NAM	428	Latvia	LVA								33	PETROLEUM,PETROL.PRODUCT	1	No Quantity							2382			0
S3	2009	2009	2009	2	0	2	Export	516	Namibia	NAM	430	Liberia	LBR								33	PETROLEUM,PETROL.PRODUCT	1	No Quantity							217978			0
S3	2009	2009	2009	2	0	2	Export	516	Namibia	NAM	440	Lithuania	LTU								33	PETROLEUM,PETROL.PRODUCT	1	No Quantity							438618			0
S3	2009	2009	2009	2	0	2	Export	516	Namibia	NAM	470	Malta	MLT								33	PETROLEUM,PETROL.PRODUCT	1	No Quantity							3606332			0
S3	2009	2009	2009	2	0	2	Export	516	Namibia	NAM	478	Mauritania	MRT								33	PETROLEUM,PETROL.PRODUCT	1	No Quantity							2382			0
S3	2009	2009	2009	2	0	2	Export	516	Namibia	NAM	480	Mauritius	MUS								33	PETROLEUM,PETROL.PRODUCT	1	No Quantity							5303			0
S3	2009	2009	2009	2	0	2	Export	516	Namibia	NAM	490	Other Asia, nes									33	PETROLEUM,PETROL.PRODUCT	1	No Quantity							262121			0
S3	2009	2009	2009	2	0	2	Export	516	Namibia	NAM	496	Mongolia	MNG								33	PETROLEUM,PETROL.PRODUCT	1	No Quantity							64971			0
S3	2009	2009	2009	2	0	2	Export	516	Namibia	NAM	520	Nauru	NRU								33	PETROLEUM,PETROL.PRODUCT	1	No Quantity							2382			0
S3	2009	2009	2009	2	0	2	Export	516	Namibia	NAM	528	Netherlands	NLD								33	PETROLEUM,PETROL.PRODUCT	1	No Quantity							136599			0
S3	2009	2009	2009	2	0	2	Export	516	Namibia	NAM	548	Vanuatu	VUT								33	PETROLEUM,PETROL.PRODUCT	1	No Quantity							1148431			0
S3	2009	2009	2009	2	0	2	Export	516	Namibia	NAM	566	Nigeria	NGA								33	PETROLEUM,PETROL.PRODUCT	1	No Quantity							2			0
S3	2009	2009	2009	2	0	2	Export	516	Namibia	NAM	579	Norway	NOR								33	PETROLEUM,PETROL.PRODUCT	1	No Quantity							2558228			0
S3	2009	2009	2009	2	0	2	Export	516	Namibia	NAM	584	Marshall Isds	MHL								33	PETROLEUM,PETROL.PRODUCT	1	No Quantity							1072078			0
S3	2009	2009	2009	2	0	2	Export	516	Namibia	NAM	591	Panama	PAN								33	PETROLEUM,PETROL.PRODUCT	1	No Quantity							1663514			0
S3	2009	2009	2009	2	0	2	Export	516	Namibia	NAM	608	Philippines	PHL								33	PETROLEUM,PETROL.PRODUCT	1	No Quantity							465698			0
S3	2009	2009	2009	2	0	2	Export	516	Namibia	NAM	620	Portugal	PRT								33	PETROLEUM,PETROL.PRODUCT	1	No Quantity							363168			0
S3	2009	2009	2009	2	0	2	Export	516	Namibia	NAM	642	Romania	ROU								33	PETROLEUM,PETROL.PRODUCT	1	No Quantity							65169			0
S3	2009	2009	2009	2	0	2	Export	516	Namibia	NAM	643	Russian Federation	RUS								33	PETROLEUM,PETROL.PRODUCT	1	No Quantity							331197			0
S3	2009	2009	2009	2	0	2	Export	516	Namibia	NAM	670	Saint Vincent and the Grenadines	VCT								33	PETROLEUM,PETROL.PRODUCT	1	No Quantity							198725			0
S3	2009	2009	2009	2	0	2	Export	516	Namibia	NAM	686	Senegal	SEN								33	PETROLEUM,PETROL.PRODUCT	1	No Quantity							40492			0
S3	2009	2009	2009	2	0	2	Export	516	Namibia	NAM	690	Seychelles	SYC								33	PETROLEUM,PETROL.PRODUCT	1	No Quantity							404127			0
S3	2009	2009	2009	2	0	2	Export	516	Namibia	NAM	699	India	IND								33	PETROLEUM,PETROL.PRODUCT	1	No Quantity							10666			0
S3	2009	2009	2009	2	0	2	Export	516	Namibia	NAM	702	Singapore	SGP								33	PETROLEUM,PETROL.PRODUCT	1	No Quantity							71977			0
S3	2009	2009	2009	2	0	2	Export	516	Namibia	NAM	704	Viet Nam	VNM								33	PETROLEUM,PETROL.PRODUCT	1	No Quantity							6513			0
S3	2009	2009	2009	2	0	2	Export	516	Namibia	NAM	705	Slovenia	SVN								33	PETROLEUM,PETROL.PRODUCT	1	No Quantity							2382			0
S3	2009	2009	2009	2	0	2	Export	516	Namibia	NAM	710	South Africa	ZAF								33	PETROLEUM,PETROL.PRODUCT	1	No Quantity							373625			0
S3	2009	2009	2009	2	0	2	Export	516	Namibia	NAM	724	Spain	ESP								33	PETROLEUM,PETROL.PRODUCT	1	No Quantity							2172296			0
S3	2009	2009	2009	2	0	2	Export	516	Namibia	NAM	772	Tokelau	TKL								33	PETROLEUM,PETROL.PRODUCT	1	No Quantity							212			0
S3	2009	2009	2009	2	0	2	Export	516	Namibia	NAM	784	United Arab Emirates	ARE								33	PETROLEUM,PETROL.PRODUCT	1	No Quantity							986			0
S3	2009	2009	2009	2	0	2	Export	516	Namibia	NAM	826	United Kingdom	GBR								33	PETROLEUM,PETROL.PRODUCT	1	No Quantity							95340			0
S3	2009	2009	2009	2	0	2	Export	516	Namibia	NAM	834	United Rep. of Tanzania	TZA								33	PETROLEUM,PETROL.PRODUCT	1	No Quantity							967			0
S3	2009	2009	2009	2	0	2	Export	516	Namibia	NAM	842	USA	USA								33	PETROLEUM,PETROL.PRODUCT	1	No Quantity							344616			0
S3	2009	2009	2009	2	0	2	Export	516	Namibia	NAM	894	Zambia	ZMB								33	PETROLEUM,PETROL.PRODUCT	1	No Quantity							79896			0
S3	2009	2009	2009	2	0	2	Export	516	Namibia	NAM	899	Areas, nes									33	PETROLEUM,PETROL.PRODUCT	1	No Quantity							9296447			0
S3	2009	2009	2009	2	0	2	Export	508	Mozambique	MOZ	0	World	WLD								34	GAS,NATURAL,MANUFACTURED	1	No Quantity							90228630			0
S3	2009	2009	2009	2	0	2	Export	508	Mozambique	MOZ	710	South Africa	ZAF								34	GAS,NATURAL,MANUFACTURED	1	No Quantity							90228630			0
S3	2009	2009	2009	2	0	2	Export	516	Namibia	NAM	0	World	WLD								34	GAS,NATURAL,MANUFACTURED	1	No Quantity							1545508			0
S3	2009	2009	2009	2	0	2	Export	516	Namibia	NAM	24	Angola	AGO								34	GAS,NATURAL,MANUFACTURED	1	No Quantity							416837			0
S3	2009	2009	2009	2	0	2	Export	516	Namibia	NAM	44	Bahamas	BHS								34	GAS,NATURAL,MANUFACTURED	1	No Quantity							527265			0
S3	2009	2009	2009	2	0	2	Export	516	Namibia	NAM	72	Botswana	BWA								34	GAS,NATURAL,MANUFACTURED	1	No Quantity							430775			0
S3	2009	2009	2009	2	0	2	Export	516	Namibia	NAM	156	China	CHN								34	GAS,NATURAL,MANUFACTURED	1	No Quantity							86891			0
S3	2009	2009	2009	2	0	2	Export	516	Namibia	NAM	196	Cyprus	CYP								34	GAS,NATURAL,MANUFACTURED	1	No Quantity							1502			0
S3	2009	2009	2009	2	0	2	Export	516	Namibia	NAM	208	Denmark	DNK								34	GAS,NATURAL,MANUFACTURED	1	No Quantity							589			0
S3	2009	2009	2009	2	0	2	Export	516	Namibia	NAM	251	France	FRA								34	GAS,NATURAL,MANUFACTURED	1	No Quantity							2020			0
S3	2009	2009	2009	2	0	2	Export	516	Namibia	NAM	276	Germany	DEU								34	GAS,NATURAL,MANUFACTURED	1	No Quantity							2330			0
S3	2009	2009	2009	2	0	2	Export	516	Namibia	NAM	300	Greece	GRC								34	GAS,NATURAL,MANUFACTURED	1	No Quantity							13434			0
S3	2009	2009	2009	2	0	2	Export	516	Namibia	NAM	392	Japan	JPN								34	GAS,NATURAL,MANUFACTURED	1	No Quantity							397			0
S3	2009	2009	2009	2	0	2	Export	516	Namibia	NAM	440	Lithuania	LTU								34	GAS,NATURAL,MANUFACTURED	1	No Quantity							11221			0
S3	2009	2009	2009	2	0	2	Export	516	Namibia	NAM	528	Netherlands	NLD								34	GAS,NATURAL,MANUFACTURED	1	No Quantity							167			0
S3	2009	2009	2009	2	0	2	Export	516	Namibia	NAM	579	Norway	NOR								34	GAS,NATURAL,MANUFACTURED	1	No Quantity							1522			0
S3	2009	2009	2009	2	0	2	Export	516	Namibia	NAM	591	Panama	PAN								34	GAS,NATURAL,MANUFACTURED	1	No Quantity							2438			0
S3	2009	2009	2009	2	0	2	Export	516	Namibia	NAM	616	Poland	POL								34	GAS,NATURAL,MANUFACTURED	1	No Quantity							333			0
S3	2009	2009	2009	2	0	2	Export	516	Namibia	NAM	654	Saint Helena	SHN								34	GAS,NATURAL,MANUFACTURED	1	No Quantity							287			0
S3	2009	2009	2009	2	0	2	Export	516	Namibia	NAM	699	India	IND								34	GAS,NATURAL,MANUFACTURED	1	No Quantity							7360			0
S3	2009	2009	2009	2	0	2	Export	516	Namibia	NAM	710	South Africa	ZAF								34	GAS,NATURAL,MANUFACTURED	1	No Quantity							36538			0
S3	2009	2009	2009	2	0	2	Export	516	Namibia	NAM	757	Switzerland	CHE								34	GAS,NATURAL,MANUFACTURED	1	No Quantity							762			0
S3	2009	2009	2009	2	0	2	Export	516	Namibia	NAM	764	Thailand	THA								34	GAS,NATURAL,MANUFACTURED	1	No Quantity							1334			0
S3	2009	2009	2009	2	0	2	Export	516	Namibia	NAM	826	United Kingdom	GBR								34	GAS,NATURAL,MANUFACTURED	1	No Quantity							1508			0
S3	2009	2009	2009	2	0	2	Export	508	Mozambique	MOZ	0	World	WLD								35	ELECTRIC CURRENT	1	No Quantity							274386680			0
S3	2009	2009	2009	2	0	2	Export	508	Mozambique	MOZ	710	South Africa	ZAF								35	ELECTRIC CURRENT	1	No Quantity							227415627			0
S3	2009	2009	2009	2	0	2	Export	508	Mozambique	MOZ	716	Zimbabwe	ZWE								35	ELECTRIC CURRENT	1	No Quantity							46971052			0
S3	2009	2009	2009	2	0	2	Export	516	Namibia	NAM	0	World	WLD								35	ELECTRIC CURRENT	1	No Quantity							3531			0
S3	2009	2009	2009	2	0	2	Export	516	Namibia	NAM	24	Angola	AGO								35	ELECTRIC CURRENT	1	No Quantity							3531			0
S3	2009	2009	2009	2	0	2	Export	508	Mozambique	MOZ	0	World	WLD								41	ANIMAL OILS AND FATS	1	No Quantity							864127			0
S3	2009	2009	2009	2	0	2	Export	508	Mozambique	MOZ	392	Japan	JPN								41	ANIMAL OILS AND FATS	1	No Quantity							781094			0
S3	2009	2009	2009	2	0	2	Export	508	Mozambique	MOZ	410	Rep. of Korea	KOR								41	ANIMAL OILS AND FATS	1	No Quantity							83032			0
S3	2009	2009	2009	2	0	2	Export	516	Namibia	NAM	0	World	WLD								41	ANIMAL OILS AND FATS	1	No Quantity							2815713			0
S3	2009	2009	2009	2	0	2	Export	516	Namibia	NAM	24	Angola	AGO								41	ANIMAL OILS AND FATS	1	No Quantity							52745			0
S3	2009	2009	2009	2	0	2	Export	516	Namibia	NAM	56	Belgium	BEL								41	ANIMAL OILS AND FATS	1	No Quantity							115			0
S3	2009	2009	2009	2	0	2	Export	516	Namibia	NAM	120	Cameroon	CMR								41	ANIMAL OILS AND FATS	1	No Quantity							312			0
S3	2009	2009	2009	2	0	2	Export	516	Namibia	NAM	156	China	CHN								41	ANIMAL OILS AND FATS	1	No Quantity							396215			0
S3	2009	2009	2009	2	0	2	Export	516	Namibia	NAM	180	Dem. Rep. of the Congo	COD								41	ANIMAL OILS AND FATS	1	No Quantity							1200			0
S3	2009	2009	2009	2	0	2	Export	516	Namibia	NAM	208	Denmark	DNK								41	ANIMAL OILS AND FATS	1	No Quantity							1966			0
S3	2009	2009	2009	2	0	2	Export	516	Namibia	NAM	276	Germany	DEU								41	ANIMAL OILS AND FATS	1	No Quantity							553			0
S3	2009	2009	2009	2	0	2	Export	516	Namibia	NAM	300	Greece	GRC								41	ANIMAL OILS AND FATS	1	No Quantity							188			0
S3	2009	2009	2009	2	0	2	Export	516	Namibia	NAM	381	Italy	ITA								41	ANIMAL OILS AND FATS	1	No Quantity							73			0
S3	2009	2009	2009	2	0	2	Export	516	Namibia	NAM	392	Japan	JPN								41	ANIMAL OILS AND FATS	1	No Quantity							98874			0
S3	2009	2009	2009	2	0	2	Export	516	Namibia	NAM	410	Rep. of Korea	KOR								41	ANIMAL OILS AND FATS	1	No Quantity							173267			0
S3	2009	2009	2009	2	0	2	Export	516	Namibia	NAM	440	Lithuania	LTU								41	ANIMAL OILS AND FATS	1	No Quantity							1781			0
S3	2009	2009	2009	2	0	2	Export	516	Namibia	NAM	480	Mauritius	MUS								41	ANIMAL OILS AND FATS	1	No Quantity							544			0
S3	2009	2009	2009	2	0	2	Export	516	Namibia	NAM	528	Netherlands	NLD								41	ANIMAL OILS AND FATS	1	No Quantity							110			0
S3	2009	2009	2009	2	0	2	Export	516	Namibia	NAM	579	Norway	NOR								41	ANIMAL OILS AND FATS	1	No Quantity							575			0
S3	2009	2009	2009	2	0	2	Export	516	Namibia	NAM	591	Panama	PAN								41	ANIMAL OILS AND FATS	1	No Quantity							276			0
S3	2009	2009	2009	2	0	2	Export	516	Namibia	NAM	643	Russian Federation	RUS								41	ANIMAL OILS AND FATS	1	No Quantity							8			0
S3	2009	2009	2009	2	0	2	Export	516	Namibia	NAM	699	India	IND								41	ANIMAL OILS AND FATS	1	No Quantity							25			0
S3	2009	2009	2009	2	0	2	Export	516	Namibia	NAM	710	South Africa	ZAF								41	ANIMAL OILS AND FATS	1	No Quantity							1487234			0
S3	2009	2009	2009	2	0	2	Export	516	Namibia	NAM	748	Swaziland	SWZ								41	ANIMAL OILS AND FATS	1	No Quantity							49			0
S3	2009	2009	2009	2	0	2	Export	516	Namibia	NAM	757	Switzerland	CHE								41	ANIMAL OILS AND FATS	1	No Quantity							168169			0
S3	2009	2009	2009	2	0	2	Export	516	Namibia	NAM	784	United Arab Emirates	ARE								41	ANIMAL OILS AND FATS	1	No Quantity							48			0
S3	2009	2009	2009	2	0	2	Export	516	Namibia	NAM	804	Ukraine	UKR								41	ANIMAL OILS AND FATS	1	No Quantity							57			0
S3	2009	2009	2009	2	0	2	Export	516	Namibia	NAM	826	United Kingdom	GBR								41	ANIMAL OILS AND FATS	1	No Quantity							865			0
S3	2009	2009	2009	2	0	2	Export	516	Namibia	NAM	842	USA	USA								41	ANIMAL OILS AND FATS	1	No Quantity							382126			0
S3	2009	2009	2009	2	0	2	Export	516	Namibia	NAM	858	Uruguay	URY								41	ANIMAL OILS AND FATS	1	No Quantity							48169			0
S3	2009	2009	2009	2	0	2	Export	516	Namibia	NAM	894	Zambia	ZMB								41	ANIMAL OILS AND FATS	1	No Quantity							169			0
S3	2009	2009	2009	2	0	2	Export	508	Mozambique	MOZ	0	World	WLD								42	FIXED VEG. FATS AND OILS	1	No Quantity							5380625			0
S3	2009	2009	2009	2	0	2	Export	508	Mozambique	MOZ	251	France	FRA								42	FIXED VEG. FATS AND OILS	1	No Quantity							13			0
S3	2009	2009	2009	2	0	2	Export	508	Mozambique	MOZ	454	Malawi	MWI								42	FIXED VEG. FATS AND OILS	1	No Quantity							843824			0
S3	2009	2009	2009	2	0	2	Export	508	Mozambique	MOZ	654	Saint Helena	SHN								42	FIXED VEG. FATS AND OILS	1	No Quantity							682218			0
S3	2009	2009	2009	2	0	2	Export	508	Mozambique	MOZ	699	India	IND								42	FIXED VEG. FATS AND OILS	1	No Quantity							2298			0
S3	2009	2009	2009	2	0	2	Export	508	Mozambique	MOZ	710	South Africa	ZAF								42	FIXED VEG. FATS AND OILS	1	No Quantity							858528			0
S3	2009	2009	2009	2	0	2	Export	508	Mozambique	MOZ	716	Zimbabwe	ZWE								42	FIXED VEG. FATS AND OILS	1	No Quantity							24428			0
S3	2009	2009	2009	2	0	2	Export	508	Mozambique	MOZ	752	Sweden	SWE								42	FIXED VEG. FATS AND OILS	1	No Quantity							806282			0
S3	2009	2009	2009	2	0	2	Export	508	Mozambique	MOZ	757	Switzerland	CHE								42	FIXED VEG. FATS AND OILS	1	No Quantity							2073240			0
S3	2009	2009	2009	2	0	2	Export	508	Mozambique	MOZ	784	United Arab Emirates	ARE								42	FIXED VEG. FATS AND OILS	1	No Quantity							66109			0
S3	2009	2009	2009	2	0	2	Export	508	Mozambique	MOZ	894	Zambia	ZMB								42	FIXED VEG. FATS AND OILS	1	No Quantity							23684			0
S3	2009	2009	2009	2	0	2	Export	516	Namibia	NAM	0	World	WLD								42	FIXED VEG. FATS AND OILS	1	No Quantity							5662761			0
S3	2009	2009	2009	2	0	2	Export	516	Namibia	NAM	24	Angola	AGO								42	FIXED VEG. FATS AND OILS	1	No Quantity							2576831			0
S3	2009	2009	2009	2	0	2	Export	516	Namibia	NAM	28	Antigua and Barbuda	ATG								42	FIXED VEG. FATS AND OILS	1	No Quantity							48			0
S3	2009	2009	2009	2	0	2	Export	516	Namibia	NAM	56	Belgium	BEL								42	FIXED VEG. FATS AND OILS	1	No Quantity							646			0
S3	2009	2009	2009	2	0	2	Export	516	Namibia	NAM	120	Cameroon	CMR								42	FIXED VEG. FATS AND OILS	1	No Quantity							245			0
S3	2009	2009	2009	2	0	2	Export	516	Namibia	NAM	144	Sri Lanka	LKA								42	FIXED VEG. FATS AND OILS	1	No Quantity							201			0
S3	2009	2009	2009	2	0	2	Export	516	Namibia	NAM	156	China	CHN								42	FIXED VEG. FATS AND OILS	1	No Quantity							186			0
S3	2009	2009	2009	2	0	2	Export	516	Namibia	NAM	180	Dem. Rep. of the Congo	COD								42	FIXED VEG. FATS AND OILS	1	No Quantity							2143215			0
S3	2009	2009	2009	2	0	2	Export	516	Namibia	NAM	196	Cyprus	CYP								42	FIXED VEG. FATS AND OILS	1	No Quantity							461			0
S3	2009	2009	2009	2	0	2	Export	516	Namibia	NAM	208	Denmark	DNK								42	FIXED VEG. FATS AND OILS	1	No Quantity							2110			0
S3	2009	2009	2009	2	0	2	Export	516	Namibia	NAM	251	France	FRA								42	FIXED VEG. FATS AND OILS	1	No Quantity							2206			0
S3	2009	2009	2009	2	0	2	Export	516	Namibia	NAM	276	Germany	DEU								42	FIXED VEG. FATS AND OILS	1	No Quantity							4092			0
S3	2009	2009	2009	2	0	2	Export	516	Namibia	NAM	300	Greece	GRC								42	FIXED VEG. FATS AND OILS	1	No Quantity							474			0
S3	2009	2009	2009	2	0	2	Export	516	Namibia	NAM	344	China, Hong Kong SAR	HKG								42	FIXED VEG. FATS AND OILS	1	No Quantity							77			0
S3	2009	2009	2009	2	0	2	Export	516	Namibia	NAM	381	Italy	ITA								42	FIXED VEG. FATS AND OILS	1	No Quantity							941			0
S3	2009	2009	2009	2	0	2	Export	516	Namibia	NAM	392	Japan	JPN								42	FIXED VEG. FATS AND OILS	1	No Quantity							367			0
S3	2009	2009	2009	2	0	2	Export	516	Namibia	NAM	410	Rep. of Korea	KOR								42	FIXED VEG. FATS AND OILS	1	No Quantity							8			0
S3	2009	2009	2009	2	0	2	Export	516	Namibia	NAM	430	Liberia	LBR								42	FIXED VEG. FATS AND OILS	1	No Quantity							59			0
S3	2009	2009	2009	2	0	2	Export	516	Namibia	NAM	440	Lithuania	LTU								42	FIXED VEG. FATS AND OILS	1	No Quantity							15680			0
S3	2009	2009	2009	2	0	2	Export	516	Namibia	NAM	480	Mauritius	MUS								42	FIXED VEG. FATS AND OILS	1	No Quantity							553			0
S3	2009	2009	2009	2	0	2	Export	516	Namibia	NAM	528	Netherlands	NLD								42	FIXED VEG. FATS AND OILS	1	No Quantity							151			0
S3	2009	2009	2009	2	0	2	Export	516	Namibia	NAM	579	Norway	NOR								42	FIXED VEG. FATS AND OILS	1	No Quantity							15483			0
S3	2009	2009	2009	2	0	2	Export	516	Namibia	NAM	591	Panama	PAN								42	FIXED VEG. FATS AND OILS	1	No Quantity							1172			0
S3	2009	2009	2009	2	0	2	Export	516	Namibia	NAM	643	Russian Federation	RUS								42	FIXED VEG. FATS AND OILS	1	No Quantity							60			0
S3	2009	2009	2009	2	0	2	Export	516	Namibia	NAM	699	India	IND								42	FIXED VEG. FATS AND OILS	1	No Quantity							202			0
S3	2009	2009	2009	2	0	2	Export	516	Namibia	NAM	702	Singapore	SGP								42	FIXED VEG. FATS AND OILS	1	No Quantity							71			0
S3	2009	2009	2009	2	0	2	Export	516	Namibia	NAM	710	South Africa	ZAF								42	FIXED VEG. FATS AND OILS	1	No Quantity							143138			0
S3	2009	2009	2009	2	0	2	Export	516	Namibia	NAM	716	Zimbabwe	ZWE								42	FIXED VEG. FATS AND OILS	1	No Quantity							18819			0
S3	2009	2009	2009	2	0	2	Export	516	Namibia	NAM	724	Spain	ESP								42	FIXED VEG. FATS AND OILS	1	No Quantity							3049			0
S3	2009	2009	2009	2	0	2	Export	516	Namibia	NAM	748	Swaziland	SWZ								42	FIXED VEG. FATS AND OILS	1	No Quantity							627			0
S3	2009	2009	2009	2	0	2	Export	516	Namibia	NAM	757	Switzerland	CHE								42	FIXED VEG. FATS AND OILS	1	No Quantity							46			0
S3	2009	2009	2009	2	0	2	Export	516	Namibia	NAM	772	Tokelau	TKL								42	FIXED VEG. FATS AND OILS	1	No Quantity							425			0
S3	2009	2009	2009	2	0	2	Export	516	Namibia	NAM	784	United Arab Emirates	ARE								42	FIXED VEG. FATS AND OILS	1	No Quantity							208			0
S3	2009	2009	2009	2	0	2	Export	516	Namibia	NAM	798	Tuvalu	TUV								42	FIXED VEG. FATS AND OILS	1	No Quantity							200			0
S3	2009	2009	2009	2	0	2	Export	516	Namibia	NAM	804	Ukraine	UKR								42	FIXED VEG. FATS AND OILS	1	No Quantity							138			0
S3	2009	2009	2009	2	0	2	Export	516	Namibia	NAM	826	United Kingdom	GBR								42	FIXED VEG. FATS AND OILS	1	No Quantity							2938			0
S3	2009	2009	2009	2	0	2	Export	516	Namibia	NAM	842	USA	USA								42	FIXED VEG. FATS AND OILS	1	No Quantity							2236			0
S3	2009	2009	2009	2	0	2	Export	516	Namibia	NAM	894	Zambia	ZMB								42	FIXED VEG. FATS AND OILS	1	No Quantity							725056			0
S3	2009	2009	2009	2	0	2	Export	516	Namibia	NAM	899	Areas, nes									42	FIXED VEG. FATS AND OILS	1	No Quantity							338			0
S3	2009	2009	2009	2	0	2	Export	508	Mozambique	MOZ	0	World	WLD								43	ANIMAL,VEG.FATS,OILS,NES	1	No Quantity							15193			0
S3	2009	2009	2009	2	0	2	Export	508	Mozambique	MOZ	450	Madagascar	MDG								43	ANIMAL,VEG.FATS,OILS,NES	1	No Quantity							185			0
S3	2009	2009	2009	2	0	2	Export	508	Mozambique	MOZ	710	South Africa	ZAF								43	ANIMAL,VEG.FATS,OILS,NES	1	No Quantity							15008			0
S3	2009	2009	2009	2	0	2	Export	516	Namibia	NAM	0	World	WLD								43	ANIMAL,VEG.FATS,OILS,NES	1	No Quantity							85891			0
S3	2009	2009	2009	2	0	2	Export	516	Namibia	NAM	24	Angola	AGO								43	ANIMAL,VEG.FATS,OILS,NES	1	No Quantity							11113			0
S3	2009	2009	2009	2	0	2	Export	516	Namibia	NAM	144	Sri Lanka	LKA								43	ANIMAL,VEG.FATS,OILS,NES	1	No Quantity							13			0
S3	2009	2009	2009	2	0	2	Export	516	Namibia	NAM	276	Germany	DEU								43	ANIMAL,VEG.FATS,OILS,NES	1	No Quantity							31			0
S3	2009	2009	2009	2	0	2	Export	516	Namibia	NAM	300	Greece	GRC								43	ANIMAL,VEG.FATS,OILS,NES	1	No Quantity							305			0
S3	2009	2009	2009	2	0	2	Export	516	Namibia	NAM	710	South Africa	ZAF								43	ANIMAL,VEG.FATS,OILS,NES	1	No Quantity							1			0
S3	2009	2009	2009	2	0	2	Export	516	Namibia	NAM	716	Zimbabwe	ZWE								43	ANIMAL,VEG.FATS,OILS,NES	1	No Quantity							37324			0
S3	2009	2009	2009	2	0	2	Export	516	Namibia	NAM	784	United Arab Emirates	ARE								43	ANIMAL,VEG.FATS,OILS,NES	1	No Quantity							208			0
S3	2009	2009	2009	2	0	2	Export	516	Namibia	NAM	894	Zambia	ZMB								43	ANIMAL,VEG.FATS,OILS,NES	1	No Quantity							36896			0
S3	2009	2009	2009	2	0	2	Export	508	Mozambique	MOZ	0	World	WLD								51	ORGANIC CHEMICALS	1	No Quantity							98065			0
S3	2009	2009	2009	2	0	2	Export	508	Mozambique	MOZ	591	Panama	PAN								51	ORGANIC CHEMICALS	1	No Quantity							9616			0
S3	2009	2009	2009	2	0	2	Export	508	Mozambique	MOZ	702	Singapore	SGP								51	ORGANIC CHEMICALS	1	No Quantity							27188			0
S3	2009	2009	2009	2	0	2	Export	508	Mozambique	MOZ	710	South Africa	ZAF								51	ORGANIC CHEMICALS	1	No Quantity							9545			0
S3	2009	2009	2009	2	0	2	Export	508	Mozambique	MOZ	826	United Kingdom	GBR								51	ORGANIC CHEMICALS	1	No Quantity							51716			0
S3	2009	2009	2009	2	0	2	Export	516	Namibia	NAM	0	World	WLD								51	ORGANIC CHEMICALS	1	No Quantity							1200053			0
S3	2009	2009	2009	2	0	2	Export	516	Namibia	NAM	24	Angola	AGO								51	ORGANIC CHEMICALS	1	No Quantity							125244			0
S3	2009	2009	2009	2	0	2	Export	516	Namibia	NAM	72	Botswana	BWA								51	ORGANIC CHEMICALS	1	No Quantity							5921			0
S3	2009	2009	2009	2	0	2	Export	516	Namibia	NAM	180	Dem. Rep. of the Congo	COD								51	ORGANIC CHEMICALS	1	No Quantity							28024			0
S3	2009	2009	2009	2	0	2	Export	516	Namibia	NAM	196	Cyprus	CYP								51	ORGANIC CHEMICALS	1	No Quantity							31			0
S3	2009	2009	2009	2	0	2	Export	516	Namibia	NAM	208	Denmark	DNK								51	ORGANIC CHEMICALS	1	No Quantity							47			0
S3	2009	2009	2009	2	0	2	Export	516	Namibia	NAM	276	Germany	DEU								51	ORGANIC CHEMICALS	1	No Quantity							322			0
S3	2009	2009	2009	2	0	2	Export	516	Namibia	NAM	300	Greece	GRC								51	ORGANIC CHEMICALS	1	No Quantity							164			0
S3	2009	2009	2009	2	0	2	Export	516	Namibia	NAM	381	Italy	ITA								51	ORGANIC CHEMICALS	1	No Quantity							19			0
S3	2009	2009	2009	2	0	2	Export	516	Namibia	NAM	440	Lithuania	LTU								51	ORGANIC CHEMICALS	1	No Quantity							4485			0
S3	2009	2009	2009	2	0	2	Export	516	Namibia	NAM	579	Norway	NOR								51	ORGANIC CHEMICALS	1	No Quantity							1407			0
S3	2009	2009	2009	2	0	2	Export	516	Namibia	NAM	591	Panama	PAN								51	ORGANIC CHEMICALS	1	No Quantity							549			0
S3	2009	2009	2009	2	0	2	Export	516	Namibia	NAM	643	Russian Federation	RUS								51	ORGANIC CHEMICALS	1	No Quantity							43959			0
S3	2009	2009	2009	2	0	2	Export	516	Namibia	NAM	710	South Africa	ZAF								51	ORGANIC CHEMICALS	1	No Quantity							655919			0
S3	2009	2009	2009	2	0	2	Export	516	Namibia	NAM	894	Zambia	ZMB								51	ORGANIC CHEMICALS	1	No Quantity							333961			0
S3	2009	2009	2009	2	0	2	Export	508	Mozambique	MOZ	0	World	WLD								52	INORGANIC CHEMICALS	1	No Quantity							736946			0
S3	2009	2009	2009	2	0	2	Export	508	Mozambique	MOZ	24	Angola	AGO								52	INORGANIC CHEMICALS	1	No Quantity							144730			0
S3	2009	2009	2009	2	0	2	Export	508	Mozambique	MOZ	56	Belgium	BEL								52	INORGANIC CHEMICALS	1	No Quantity							48737			0
S3	2009	2009	2009	2	0	2	Export	508	Mozambique	MOZ	454	Malawi	MWI								52	INORGANIC CHEMICALS	1	No Quantity							17421			0
S3	2009	2009	2009	2	0	2	Export	508	Mozambique	MOZ	458	Malaysia	MYS								52	INORGANIC CHEMICALS	1	No Quantity							22667			0
S3	2009	2009	2009	2	0	2	Export	508	Mozambique	MOZ	591	Panama	PAN								52	INORGANIC CHEMICALS	1	No Quantity							13783			0
S3	2009	2009	2009	2	0	2	Export	508	Mozambique	MOZ	620	Portugal	PRT								52	INORGANIC CHEMICALS	1	No Quantity							20130			0
S3	2009	2009	2009	2	0	2	Export	508	Mozambique	MOZ	710	South Africa	ZAF								52	INORGANIC CHEMICALS	1	No Quantity							105570			0
S3	2009	2009	2009	2	0	2	Export	508	Mozambique	MOZ	757	Switzerland	CHE								52	INORGANIC CHEMICALS	1	No Quantity							6258			0
S3	2009	2009	2009	2	0	2	Export	508	Mozambique	MOZ	784	United Arab Emirates	ARE								52	INORGANIC CHEMICALS	1	No Quantity							6092			0
S3	2009	2009	2009	2	0	2	Export	508	Mozambique	MOZ	826	United Kingdom	GBR								52	INORGANIC CHEMICALS	1	No Quantity							351558			0
S3	2009	2009	2009	2	0	2	Export	516	Namibia	NAM	0	World	WLD								52	INORGANIC CHEMICALS	1	No Quantity							7518509			0
S3	2009	2009	2009	2	0	2	Export	516	Namibia	NAM	24	Angola	AGO								52	INORGANIC CHEMICALS	1	No Quantity							1148404			0
S3	2009	2009	2009	2	0	2	Export	516	Namibia	NAM	28	Antigua and Barbuda	ATG								52	INORGANIC CHEMICALS	1	No Quantity							865			0
S3	2009	2009	2009	2	0	2	Export	516	Namibia	NAM	36	Australia	AUS								52	INORGANIC CHEMICALS	1	No Quantity							3216			0
S3	2009	2009	2009	2	0	2	Export	516	Namibia	NAM	56	Belgium	BEL								52	INORGANIC CHEMICALS	1	No Quantity							2			0
S3	2009	2009	2009	2	0	2	Export	516	Namibia	NAM	72	Botswana	BWA								52	INORGANIC CHEMICALS	1	No Quantity							1132067			0
S3	2009	2009	2009	2	0	2	Export	516	Namibia	NAM	156	China	CHN								52	INORGANIC CHEMICALS	1	No Quantity							675			0
S3	2009	2009	2009	2	0	2	Export	516	Namibia	NAM	180	Dem. Rep. of the Congo	COD								52	INORGANIC CHEMICALS	1	No Quantity							77611			0
S3	2009	2009	2009	2	0	2	Export	516	Namibia	NAM	196	Cyprus	CYP								52	INORGANIC CHEMICALS	1	No Quantity							96			0
S3	2009	2009	2009	2	0	2	Export	516	Namibia	NAM	208	Denmark	DNK								52	INORGANIC CHEMICALS	1	No Quantity							47			0
S3	2009	2009	2009	2	0	2	Export	516	Namibia	NAM	251	France	FRA								52	INORGANIC CHEMICALS	1	No Quantity							2735			0
S3	2009	2009	2009	2	0	2	Export	516	Namibia	NAM	276	Germany	DEU								52	INORGANIC CHEMICALS	1	No Quantity							352			0
S3	2009	2009	2009	2	0	2	Export	516	Namibia	NAM	300	Greece	GRC								52	INORGANIC CHEMICALS	1	No Quantity							2932			0
S3	2009	2009	2009	2	0	2	Export	516	Namibia	NAM	440	Lithuania	LTU								52	INORGANIC CHEMICALS	1	No Quantity							1296			0
S3	2009	2009	2009	2	0	2	Export	516	Namibia	NAM	458	Malaysia	MYS								52	INORGANIC CHEMICALS	1	No Quantity							396401			0
S3	2009	2009	2009	2	0	2	Export	516	Namibia	NAM	530	Neth. Antilles	ANT								52	INORGANIC CHEMICALS	1	No Quantity							357			0
S3	2009	2009	2009	2	0	2	Export	516	Namibia	NAM	579	Norway	NOR								52	INORGANIC CHEMICALS	1	No Quantity							23745			0
S3	2009	2009	2009	2	0	2	Export	516	Namibia	NAM	591	Panama	PAN								52	INORGANIC CHEMICALS	1	No Quantity							1768			0
S3	2009	2009	2009	2	0	2	Export	516	Namibia	NAM	643	Russian Federation	RUS								52	INORGANIC CHEMICALS	1	No Quantity							20509			0
S3	2009	2009	2009	2	0	2	Export	516	Namibia	NAM	699	India	IND								52	INORGANIC CHEMICALS	1	No Quantity							557			0
S3	2009	2009	2009	2	0	2	Export	516	Namibia	NAM	710	South Africa	ZAF								52	INORGANIC CHEMICALS	1	No Quantity							3061940			0
S3	2009	2009	2009	2	0	2	Export	516	Namibia	NAM	724	Spain	ESP								52	INORGANIC CHEMICALS	1	No Quantity							1145			0
S3	2009	2009	2009	2	0	2	Export	516	Namibia	NAM	757	Switzerland	CHE								52	INORGANIC CHEMICALS	1	No Quantity							46971			0
S3	2009	2009	2009	2	0	2	Export	516	Namibia	NAM	784	United Arab Emirates	ARE								52	INORGANIC CHEMICALS	1	No Quantity							24			0
S3	2009	2009	2009	2	0	2	Export	516	Namibia	NAM	826	United Kingdom	GBR								52	INORGANIC CHEMICALS	1	No Quantity							246			0
S3	2009	2009	2009	2	0	2	Export	516	Namibia	NAM	834	United Rep. of Tanzania	TZA								52	INORGANIC CHEMICALS	1	No Quantity							73273			0
S3	2009	2009	2009	2	0	2	Export	516	Namibia	NAM	842	USA	USA								52	INORGANIC CHEMICALS	1	No Quantity							457			0
S3	2009	2009	2009	2	0	2	Export	516	Namibia	NAM	894	Zambia	ZMB								52	INORGANIC CHEMICALS	1	No Quantity							1520617			0
S3	2009	2009	2009	2	0	2	Export	516	Namibia	NAM	899	Areas, nes									52	INORGANIC CHEMICALS	1	No Quantity							202			0
S3	2009	2009	2009	2	0	2	Export	508	Mozambique	MOZ	0	World	WLD								53	DYES,COLOURING MATERIALS	1	No Quantity							129297			0
S3	2009	2009	2009	2	0	2	Export	508	Mozambique	MOZ	24	Angola	AGO								53	DYES,COLOURING MATERIALS	1	No Quantity							559			0
S3	2009	2009	2009	2	0	2	Export	508	Mozambique	MOZ	454	Malawi	MWI								53	DYES,COLOURING MATERIALS	1	No Quantity							91			0
S3	2009	2009	2009	2	0	2	Export	508	Mozambique	MOZ	528	Netherlands	NLD								53	DYES,COLOURING MATERIALS	1	No Quantity							5730			0
S3	2009	2009	2009	2	0	2	Export	508	Mozambique	MOZ	591	Panama	PAN								53	DYES,COLOURING MATERIALS	1	No Quantity							68			0
S3	2009	2009	2009	2	0	2	Export	508	Mozambique	MOZ	620	Portugal	PRT								53	DYES,COLOURING MATERIALS	1	No Quantity							5606			0
S3	2009	2009	2009	2	0	2	Export	508	Mozambique	MOZ	699	India	IND								53	DYES,COLOURING MATERIALS	1	No Quantity							1847			0
S3	2009	2009	2009	2	0	2	Export	508	Mozambique	MOZ	702	Singapore	SGP								53	DYES,COLOURING MATERIALS	1	No Quantity							311			0
S3	2009	2009	2009	2	0	2	Export	508	Mozambique	MOZ	710	South Africa	ZAF								53	DYES,COLOURING MATERIALS	1	No Quantity							90703			0
S3	2009	2009	2009	2	0	2	Export	508	Mozambique	MOZ	716	Zimbabwe	ZWE								53	DYES,COLOURING MATERIALS	1	No Quantity							11949			0
S3	2009	2009	2009	2	0	2	Export	508	Mozambique	MOZ	724	Spain	ESP								53	DYES,COLOURING MATERIALS	1	No Quantity							2451			0
S3	2009	2009	2009	2	0	2	Export	508	Mozambique	MOZ	826	United Kingdom	GBR								53	DYES,COLOURING MATERIALS	1	No Quantity							1042			0
S3	2009	2009	2009	2	0	2	Export	508	Mozambique	MOZ	834	United Rep. of Tanzania	TZA								53	DYES,COLOURING MATERIALS	1	No Quantity							2507			0
S3	2009	2009	2009	2	0	2	Export	508	Mozambique	MOZ	842	USA	USA								53	DYES,COLOURING MATERIALS	1	No Quantity							6433			0
S3	2009	2009	2009	2	0	2	Export	516	Namibia	NAM	0	World	WLD								53	DYES,COLOURING MATERIALS	1	No Quantity							6279877			0
S3	2009	2009	2009	2	0	2	Export	516	Namibia	NAM	24	Angola	AGO								53	DYES,COLOURING MATERIALS	1	No Quantity							2947593			0
S3	2009	2009	2009	2	0	2	Export	516	Namibia	NAM	28	Antigua and Barbuda	ATG								53	DYES,COLOURING MATERIALS	1	No Quantity							2278			0
S3	2009	2009	2009	2	0	2	Export	516	Namibia	NAM	36	Australia	AUS								53	DYES,COLOURING MATERIALS	1	No Quantity							88			0
S3	2009	2009	2009	2	0	2	Export	516	Namibia	NAM	72	Botswana	BWA								53	DYES,COLOURING MATERIALS	1	No Quantity							8848			0
S3	2009	2009	2009	2	0	2	Export	516	Namibia	NAM	84	Belize	BLZ								53	DYES,COLOURING MATERIALS	1	No Quantity							2692			0
S3	2009	2009	2009	2	0	2	Export	516	Namibia	NAM	116	Cambodia	KHM								53	DYES,COLOURING MATERIALS	1	No Quantity							88			0
S3	2009	2009	2009	2	0	2	Export	516	Namibia	NAM	124	Canada	CAN								53	DYES,COLOURING MATERIALS	1	No Quantity							3889			0
S3	2009	2009	2009	2	0	2	Export	516	Namibia	NAM	156	China	CHN								53	DYES,COLOURING MATERIALS	1	No Quantity							12803			0
S3	2009	2009	2009	2	0	2	Export	516	Namibia	NAM	180	Dem. Rep. of the Congo	COD								53	DYES,COLOURING MATERIALS	1	No Quantity							60			0
S3	2009	2009	2009	2	0	2	Export	516	Namibia	NAM	196	Cyprus	CYP								53	DYES,COLOURING MATERIALS	1	No Quantity							27211			0
S3	2009	2009	2009	2	0	2	Export	516	Namibia	NAM	208	Denmark	DNK								53	DYES,COLOURING MATERIALS	1	No Quantity							8025			0
S3	2009	2009	2009	2	0	2	Export	516	Namibia	NAM	251	France	FRA								53	DYES,COLOURING MATERIALS	1	No Quantity							106967			0
S3	2009	2009	2009	2	0	2	Export	516	Namibia	NAM	276	Germany	DEU								53	DYES,COLOURING MATERIALS	1	No Quantity							855			0
S3	2009	2009	2009	2	0	2	Export	516	Namibia	NAM	300	Greece	GRC								53	DYES,COLOURING MATERIALS	1	No Quantity							94104			0
S3	2009	2009	2009	2	0	2	Export	516	Namibia	NAM	381	Italy	ITA								53	DYES,COLOURING MATERIALS	1	No Quantity							18293			0
S3	2009	2009	2009	2	0	2	Export	516	Namibia	NAM	430	Liberia	LBR								53	DYES,COLOURING MATERIALS	1	No Quantity							1070			0
S3	2009	2009	2009	2	0	2	Export	516	Namibia	NAM	440	Lithuania	LTU								53	DYES,COLOURING MATERIALS	1	No Quantity							97209			0
S3	2009	2009	2009	2	0	2	Export	516	Namibia	NAM	480	Mauritius	MUS								53	DYES,COLOURING MATERIALS	1	No Quantity							2886			0
S3	2009	2009	2009	2	0	2	Export	516	Namibia	NAM	490	Other Asia, nes									53	DYES,COLOURING MATERIALS	1	No Quantity							174			0
S3	2009	2009	2009	2	0	2	Export	516	Namibia	NAM	528	Netherlands	NLD								53	DYES,COLOURING MATERIALS	1	No Quantity							1013			0
S3	2009	2009	2009	2	0	2	Export	516	Namibia	NAM	566	Nigeria	NGA								53	DYES,COLOURING MATERIALS	1	No Quantity							63855			0
S3	2009	2009	2009	2	0	2	Export	516	Namibia	NAM	579	Norway	NOR								53	DYES,COLOURING MATERIALS	1	No Quantity							89129			0
S3	2009	2009	2009	2	0	2	Export	516	Namibia	NAM	584	Marshall Isds	MHL								53	DYES,COLOURING MATERIALS	1	No Quantity							10792			0
S3	2009	2009	2009	2	0	2	Export	516	Namibia	NAM	591	Panama	PAN								53	DYES,COLOURING MATERIALS	1	No Quantity							37237			0
S3	2009	2009	2009	2	0	2	Export	516	Namibia	NAM	643	Russian Federation	RUS								53	DYES,COLOURING MATERIALS	1	No Quantity							58384			0
S3	2009	2009	2009	2	0	2	Export	516	Namibia	NAM	670	Saint Vincent and the Grenadines	VCT								53	DYES,COLOURING MATERIALS	1	No Quantity							8815			0
S3	2009	2009	2009	2	0	2	Export	516	Namibia	NAM	702	Singapore	SGP								53	DYES,COLOURING MATERIALS	1	No Quantity							4401			0
S3	2009	2009	2009	2	0	2	Export	516	Namibia	NAM	710	South Africa	ZAF								53	DYES,COLOURING MATERIALS	1	No Quantity							194920			0
S3	2009	2009	2009	2	0	2	Export	516	Namibia	NAM	724	Spain	ESP								53	DYES,COLOURING MATERIALS	1	No Quantity							120782			0
S3	2009	2009	2009	2	0	2	Export	516	Namibia	NAM	772	Tokelau	TKL								53	DYES,COLOURING MATERIALS	1	No Quantity							435			0
S3	2009	2009	2009	2	0	2	Export	516	Namibia	NAM	784	United Arab Emirates	ARE								53	DYES,COLOURING MATERIALS	1	No Quantity							95836			0
S3	2009	2009	2009	2	0	2	Export	516	Namibia	NAM	818	Egypt	EGY								53	DYES,COLOURING MATERIALS	1	No Quantity							145			0
S3	2009	2009	2009	2	0	2	Export	516	Namibia	NAM	826	United Kingdom	GBR								53	DYES,COLOURING MATERIALS	1	No Quantity							17997			0
S3	2009	2009	2009	2	0	2	Export	516	Namibia	NAM	842	USA	USA								53	DYES,COLOURING MATERIALS	1	No Quantity							5445			0
S3	2009	2009	2009	2	0	2	Export	516	Namibia	NAM	894	Zambia	ZMB								53	DYES,COLOURING MATERIALS	1	No Quantity							2186911			0
S3	2009	2009	2009	2	0	2	Export	516	Namibia	NAM	899	Areas, nes									53	DYES,COLOURING MATERIALS	1	No Quantity							48645			0
S3	2009	2009	2009	2	0	2	Export	508	Mozambique	MOZ	0	World	WLD								54	MEDICINAL,PHARM.PRODUCTS	1	No Quantity							2302040			0
S3	2009	2009	2009	2	0	2	Export	508	Mozambique	MOZ	24	Angola	AGO								54	MEDICINAL,PHARM.PRODUCTS	1	No Quantity							230			0
S3	2009	2009	2009	2	0	2	Export	508	Mozambique	MOZ	251	France	FRA								54	MEDICINAL,PHARM.PRODUCTS	1	No Quantity							8417			0
S3	2009	2009	2009	2	0	2	Export	508	Mozambique	MOZ	404	Kenya	KEN								54	MEDICINAL,PHARM.PRODUCTS	1	No Quantity							9			0
S3	2009	2009	2009	2	0	2	Export	508	Mozambique	MOZ	454	Malawi	MWI								54	MEDICINAL,PHARM.PRODUCTS	1	No Quantity							3856			0
S3	2009	2009	2009	2	0	2	Export	508	Mozambique	MOZ	504	Morocco	MAR								54	MEDICINAL,PHARM.PRODUCTS	1	No Quantity							2154753			0
S3	2009	2009	2009	2	0	2	Export	508	Mozambique	MOZ	710	South Africa	ZAF								54	MEDICINAL,PHARM.PRODUCTS	1	No Quantity							134776			0
S3	2009	2009	2009	2	0	2	Export	516	Namibia	NAM	0	World	WLD								54	MEDICINAL,PHARM.PRODUCTS	1	No Quantity							3008457			0
S3	2009	2009	2009	2	0	2	Export	516	Namibia	NAM	4	Afghanistan	AFG								54	MEDICINAL,PHARM.PRODUCTS	1	No Quantity							2			0
S3	2009	2009	2009	2	0	2	Export	516	Namibia	NAM	24	Angola	AGO								54	MEDICINAL,PHARM.PRODUCTS	1	No Quantity							1270037			0
S3	2009	2009	2009	2	0	2	Export	516	Namibia	NAM	28	Antigua and Barbuda	ATG								54	MEDICINAL,PHARM.PRODUCTS	1	No Quantity							25			0
S3	2009	2009	2009	2	0	2	Export	516	Namibia	NAM	36	Australia	AUS								54	MEDICINAL,PHARM.PRODUCTS	1	No Quantity							1			0
S3	2009	2009	2009	2	0	2	Export	516	Namibia	NAM	40	Austria	AUT								54	MEDICINAL,PHARM.PRODUCTS	1	No Quantity							1298			0
S3	2009	2009	2009	2	0	2	Export	516	Namibia	NAM	56	Belgium	BEL								54	MEDICINAL,PHARM.PRODUCTS	1	No Quantity							71			0
S3	2009	2009	2009	2	0	2	Export	516	Namibia	NAM	72	Botswana	BWA								54	MEDICINAL,PHARM.PRODUCTS	1	No Quantity							7451			0
S3	2009	2009	2009	2	0	2	Export	516	Namibia	NAM	156	China	CHN								54	MEDICINAL,PHARM.PRODUCTS	1	No Quantity							222			0
S3	2009	2009	2009	2	0	2	Export	516	Namibia	NAM	180	Dem. Rep. of the Congo	COD								54	MEDICINAL,PHARM.PRODUCTS	1	No Quantity							7202			0
S3	2009	2009	2009	2	0	2	Export	516	Namibia	NAM	208	Denmark	DNK								54	MEDICINAL,PHARM.PRODUCTS	1	No Quantity							91			0
S3	2009	2009	2009	2	0	2	Export	516	Namibia	NAM	226	Equatorial Guinea	GNQ								54	MEDICINAL,PHARM.PRODUCTS	1	No Quantity							1859			0
S3	2009	2009	2009	2	0	2	Export	516	Namibia	NAM	231	Ethiopia	ETH								54	MEDICINAL,PHARM.PRODUCTS	1	No Quantity							1061			0
S3	2009	2009	2009	2	0	2	Export	516	Namibia	NAM	251	France	FRA								54	MEDICINAL,PHARM.PRODUCTS	1	No Quantity							217			0
S3	2009	2009	2009	2	0	2	Export	516	Namibia	NAM	276	Germany	DEU								54	MEDICINAL,PHARM.PRODUCTS	1	No Quantity							15354			0
S3	2009	2009	2009	2	0	2	Export	516	Namibia	NAM	300	Greece	GRC								54	MEDICINAL,PHARM.PRODUCTS	1	No Quantity							186			0
S3	2009	2009	2009	2	0	2	Export	516	Namibia	NAM	344	China, Hong Kong SAR	HKG								54	MEDICINAL,PHARM.PRODUCTS	1	No Quantity							790			0
S3	2009	2009	2009	2	0	2	Export	516	Namibia	NAM	352	Iceland	ISL								54	MEDICINAL,PHARM.PRODUCTS	1	No Quantity							3			0
S3	2009	2009	2009	2	0	2	Export	516	Namibia	NAM	376	Israel	ISR								54	MEDICINAL,PHARM.PRODUCTS	1	No Quantity							1			0
S3	2009	2009	2009	2	0	2	Export	516	Namibia	NAM	381	Italy	ITA								54	MEDICINAL,PHARM.PRODUCTS	1	No Quantity							68			0
S3	2009	2009	2009	2	0	2	Export	516	Namibia	NAM	404	Kenya	KEN								54	MEDICINAL,PHARM.PRODUCTS	1	No Quantity							91739			0
S3	2009	2009	2009	2	0	2	Export	516	Namibia	NAM	440	Lithuania	LTU								54	MEDICINAL,PHARM.PRODUCTS	1	No Quantity							5120			0
S3	2009	2009	2009	2	0	2	Export	516	Namibia	NAM	454	Malawi	MWI								54	MEDICINAL,PHARM.PRODUCTS	1	No Quantity							60			0
S3	2009	2009	2009	2	0	2	Export	516	Namibia	NAM	478	Mauritania	MRT								54	MEDICINAL,PHARM.PRODUCTS	1	No Quantity							1428			0
S3	2009	2009	2009	2	0	2	Export	516	Namibia	NAM	490	Other Asia, nes									54	MEDICINAL,PHARM.PRODUCTS	1	No Quantity							1463			0
S3	2009	2009	2009	2	0	2	Export	516	Namibia	NAM	508	Mozambique	MOZ								54	MEDICINAL,PHARM.PRODUCTS	1	No Quantity							313749			0
S3	2009	2009	2009	2	0	2	Export	516	Namibia	NAM	566	Nigeria	NGA								54	MEDICINAL,PHARM.PRODUCTS	1	No Quantity							428			0
S3	2009	2009	2009	2	0	2	Export	516	Namibia	NAM	579	Norway	NOR								54	MEDICINAL,PHARM.PRODUCTS	1	No Quantity							22040			0
S3	2009	2009	2009	2	0	2	Export	516	Namibia	NAM	591	Panama	PAN								54	MEDICINAL,PHARM.PRODUCTS	1	No Quantity							431			0
S3	2009	2009	2009	2	0	2	Export	516	Namibia	NAM	643	Russian Federation	RUS								54	MEDICINAL,PHARM.PRODUCTS	1	No Quantity							6			0
S3	2009	2009	2009	2	0	2	Export	516	Namibia	NAM	699	India	IND								54	MEDICINAL,PHARM.PRODUCTS	1	No Quantity							167			0
S3	2009	2009	2009	2	0	2	Export	516	Namibia	NAM	702	Singapore	SGP								54	MEDICINAL,PHARM.PRODUCTS	1	No Quantity							24			0
S3	2009	2009	2009	2	0	2	Export	516	Namibia	NAM	710	South Africa	ZAF								54	MEDICINAL,PHARM.PRODUCTS	1	No Quantity							1222870			0
S3	2009	2009	2009	2	0	2	Export	516	Namibia	NAM	716	Zimbabwe	ZWE								54	MEDICINAL,PHARM.PRODUCTS	1	No Quantity							26			0
S3	2009	2009	2009	2	0	2	Export	516	Namibia	NAM	724	Spain	ESP								54	MEDICINAL,PHARM.PRODUCTS	1	No Quantity							763			0
S3	2009	2009	2009	2	0	2	Export	516	Namibia	NAM	757	Switzerland	CHE								54	MEDICINAL,PHARM.PRODUCTS	1	No Quantity							1			0
S3	2009	2009	2009	2	0	2	Export	516	Namibia	NAM	784	United Arab Emirates	ARE								54	MEDICINAL,PHARM.PRODUCTS	1	No Quantity							6182			0
S3	2009	2009	2009	2	0	2	Export	516	Namibia	NAM	798	Tuvalu	TUV								54	MEDICINAL,PHARM.PRODUCTS	1	No Quantity							90			0
S3	2009	2009	2009	2	0	2	Export	516	Namibia	NAM	826	United Kingdom	GBR								54	MEDICINAL,PHARM.PRODUCTS	1	No Quantity							1829			0
S3	2009	2009	2009	2	0	2	Export	516	Namibia	NAM	834	United Rep. of Tanzania	TZA								54	MEDICINAL,PHARM.PRODUCTS	1	No Quantity							1379			0
S3	2009	2009	2009	2	0	2	Export	516	Namibia	NAM	842	USA	USA								54	MEDICINAL,PHARM.PRODUCTS	1	No Quantity							20			0
S3	2009	2009	2009	2	0	2	Export	516	Namibia	NAM	894	Zambia	ZMB								54	MEDICINAL,PHARM.PRODUCTS	1	No Quantity							253			0
S3	2009	2009	2009	2	0	2	Export	516	Namibia	NAM	899	Areas, nes									54	MEDICINAL,PHARM.PRODUCTS	1	No Quantity							32449			0
S3	2009	2009	2009	2	0	2	Export	508	Mozambique	MOZ	0	World	WLD								55	ESSENTL.OILS,PERFUME,ETC	1	No Quantity							1576465			0
S3	2009	2009	2009	2	0	2	Export	508	Mozambique	MOZ	251	France	FRA								55	ESSENTL.OILS,PERFUME,ETC	1	No Quantity							42707			0
S3	2009	2009	2009	2	0	2	Export	508	Mozambique	MOZ	404	Kenya	KEN								55	ESSENTL.OILS,PERFUME,ETC	1	No Quantity							10088			0
S3	2009	2009	2009	2	0	2	Export	508	Mozambique	MOZ	450	Madagascar	MDG								55	ESSENTL.OILS,PERFUME,ETC	1	No Quantity							14904			0
S3	2009	2009	2009	2	0	2	Export	508	Mozambique	MOZ	454	Malawi	MWI								55	ESSENTL.OILS,PERFUME,ETC	1	No Quantity							425621			0
S3	2009	2009	2009	2	0	2	Export	508	Mozambique	MOZ	496	Mongolia	MNG								55	ESSENTL.OILS,PERFUME,ETC	1	No Quantity							2846			0
S3	2009	2009	2009	2	0	2	Export	508	Mozambique	MOZ	580	N. Mariana Isds	MNP								55	ESSENTL.OILS,PERFUME,ETC	1	No Quantity							28337			0
S3	2009	2009	2009	2	0	2	Export	508	Mozambique	MOZ	591	Panama	PAN								55	ESSENTL.OILS,PERFUME,ETC	1	No Quantity							16888			0
S3	2009	2009	2009	2	0	2	Export	508	Mozambique	MOZ	620	Portugal	PRT								55	ESSENTL.OILS,PERFUME,ETC	1	No Quantity							614556			0
S3	2009	2009	2009	2	0	2	Export	508	Mozambique	MOZ	699	India	IND								55	ESSENTL.OILS,PERFUME,ETC	1	No Quantity							3210			0
S3	2009	2009	2009	2	0	2	Export	508	Mozambique	MOZ	710	South Africa	ZAF								55	ESSENTL.OILS,PERFUME,ETC	1	No Quantity							303863			0
S3	2009	2009	2009	2	0	2	Export	508	Mozambique	MOZ	716	Zimbabwe	ZWE								55	ESSENTL.OILS,PERFUME,ETC	1	No Quantity							111677			0
S3	2009	2009	2009	2	0	2	Export	508	Mozambique	MOZ	842	USA	USA								55	ESSENTL.OILS,PERFUME,ETC	1	No Quantity							1766			0
S3	2009	2009	2009	2	0	2	Export	516	Namibia	NAM	0	World	WLD								55	ESSENTL.OILS,PERFUME,ETC	1	No Quantity							23260746			0
S3	2009	2009	2009	2	0	2	Export	516	Namibia	NAM	24	Angola	AGO								55	ESSENTL.OILS,PERFUME,ETC	1	No Quantity							20809416			0
S3	2009	2009	2009	2	0	2	Export	516	Namibia	NAM	40	Austria	AUT								55	ESSENTL.OILS,PERFUME,ETC	1	No Quantity							357			0
S3	2009	2009	2009	2	0	2	Export	516	Namibia	NAM	56	Belgium	BEL								55	ESSENTL.OILS,PERFUME,ETC	1	No Quantity							1059			0
S3	2009	2009	2009	2	0	2	Export	516	Namibia	NAM	72	Botswana	BWA								55	ESSENTL.OILS,PERFUME,ETC	1	No Quantity							135693			0
S3	2009	2009	2009	2	0	2	Export	516	Namibia	NAM	116	Cambodia	KHM								55	ESSENTL.OILS,PERFUME,ETC	1	No Quantity							413			0
S3	2009	2009	2009	2	0	2	Export	516	Namibia	NAM	120	Cameroon	CMR								55	ESSENTL.OILS,PERFUME,ETC	1	No Quantity							122			0
S3	2009	2009	2009	2	0	2	Export	516	Namibia	NAM	156	China	CHN								55	ESSENTL.OILS,PERFUME,ETC	1	No Quantity							6619			0
S3	2009	2009	2009	2	0	2	Export	516	Namibia	NAM	180	Dem. Rep. of the Congo	COD								55	ESSENTL.OILS,PERFUME,ETC	1	No Quantity							23595			0
S3	2009	2009	2009	2	0	2	Export	516	Namibia	NAM	192	Cuba	CUB								55	ESSENTL.OILS,PERFUME,ETC	1	No Quantity							12			0
S3	2009	2009	2009	2	0	2	Export	516	Namibia	NAM	196	Cyprus	CYP								55	ESSENTL.OILS,PERFUME,ETC	1	No Quantity							29878			0
S3	2009	2009	2009	2	0	2	Export	516	Namibia	NAM	203	Czechia	CZE								55	ESSENTL.OILS,PERFUME,ETC	1	No Quantity							9020			0
S3	2009	2009	2009	2	0	2	Export	516	Namibia	NAM	208	Denmark	DNK								55	ESSENTL.OILS,PERFUME,ETC	1	No Quantity							7632			0
S3	2009	2009	2009	2	0	2	Export	516	Namibia	NAM	251	France	FRA								55	ESSENTL.OILS,PERFUME,ETC	1	No Quantity							338561			0
S3	2009	2009	2009	2	0	2	Export	516	Namibia	NAM	276	Germany	DEU								55	ESSENTL.OILS,PERFUME,ETC	1	No Quantity							314694			0
S3	2009	2009	2009	2	0	2	Export	516	Namibia	NAM	300	Greece	GRC								55	ESSENTL.OILS,PERFUME,ETC	1	No Quantity							71285			0
S3	2009	2009	2009	2	0	2	Export	516	Namibia	NAM	336	Holy See (Vatican City State)	VAT								55	ESSENTL.OILS,PERFUME,ETC	1	No Quantity							69179			0
S3	2009	2009	2009	2	0	2	Export	516	Namibia	NAM	388	Jamaica	JAM								55	ESSENTL.OILS,PERFUME,ETC	1	No Quantity							1331			0
S3	2009	2009	2009	2	0	2	Export	516	Namibia	NAM	392	Japan	JPN								55	ESSENTL.OILS,PERFUME,ETC	1	No Quantity							260			0
S3	2009	2009	2009	2	0	2	Export	516	Namibia	NAM	404	Kenya	KEN								55	ESSENTL.OILS,PERFUME,ETC	1	No Quantity							47			0
S3	2009	2009	2009	2	0	2	Export	516	Namibia	NAM	440	Lithuania	LTU								55	ESSENTL.OILS,PERFUME,ETC	1	No Quantity							65013			0
S3	2009	2009	2009	2	0	2	Export	516	Namibia	NAM	480	Mauritius	MUS								55	ESSENTL.OILS,PERFUME,ETC	1	No Quantity							2216			0
S3	2009	2009	2009	2	0	2	Export	516	Namibia	NAM	490	Other Asia, nes									55	ESSENTL.OILS,PERFUME,ETC	1	No Quantity							352			0
S3	2009	2009	2009	2	0	2	Export	516	Namibia	NAM	528	Netherlands	NLD								55	ESSENTL.OILS,PERFUME,ETC	1	No Quantity							11566			0
S3	2009	2009	2009	2	0	2	Export	516	Namibia	NAM	579	Norway	NOR								55	ESSENTL.OILS,PERFUME,ETC	1	No Quantity							109534			0
S3	2009	2009	2009	2	0	2	Export	516	Namibia	NAM	591	Panama	PAN								55	ESSENTL.OILS,PERFUME,ETC	1	No Quantity							3094			0
S3	2009	2009	2009	2	0	2	Export	516	Namibia	NAM	643	Russian Federation	RUS								55	ESSENTL.OILS,PERFUME,ETC	1	No Quantity							7616			0
S3	2009	2009	2009	2	0	2	Export	516	Namibia	NAM	654	Saint Helena	SHN								55	ESSENTL.OILS,PERFUME,ETC	1	No Quantity							3006			0
S3	2009	2009	2009	2	0	2	Export	516	Namibia	NAM	660	Anguilla	AIA								55	ESSENTL.OILS,PERFUME,ETC	1	No Quantity							356			0
S3	2009	2009	2009	2	0	2	Export	516	Namibia	NAM	670	Saint Vincent and the Grenadines	VCT								55	ESSENTL.OILS,PERFUME,ETC	1	No Quantity							1319			0
S3	2009	2009	2009	2	0	2	Export	516	Namibia	NAM	699	India	IND								55	ESSENTL.OILS,PERFUME,ETC	1	No Quantity							2767			0
S3	2009	2009	2009	2	0	2	Export	516	Namibia	NAM	702	Singapore	SGP								55	ESSENTL.OILS,PERFUME,ETC	1	No Quantity							528			0
S3	2009	2009	2009	2	0	2	Export	516	Namibia	NAM	706	Somalia	SOM								55	ESSENTL.OILS,PERFUME,ETC	1	No Quantity							143			0
S3	2009	2009	2009	2	0	2	Export	516	Namibia	NAM	710	South Africa	ZAF								55	ESSENTL.OILS,PERFUME,ETC	1	No Quantity							508638			0
S3	2009	2009	2009	2	0	2	Export	516	Namibia	NAM	716	Zimbabwe	ZWE								55	ESSENTL.OILS,PERFUME,ETC	1	No Quantity							7571			0
S3	2009	2009	2009	2	0	2	Export	516	Namibia	NAM	724	Spain	ESP								55	ESSENTL.OILS,PERFUME,ETC	1	No Quantity							1254			0
S3	2009	2009	2009	2	0	2	Export	516	Namibia	NAM	772	Tokelau	TKL								55	ESSENTL.OILS,PERFUME,ETC	1	No Quantity							356			0
S3	2009	2009	2009	2	0	2	Export	516	Namibia	NAM	784	United Arab Emirates	ARE								55	ESSENTL.OILS,PERFUME,ETC	1	No Quantity							5127			0
S3	2009	2009	2009	2	0	2	Export	516	Namibia	NAM	792	Turkey	TUR								55	ESSENTL.OILS,PERFUME,ETC	1	No Quantity							190			0
S3	2009	2009	2009	2	0	2	Export	516	Namibia	NAM	798	Tuvalu	TUV								55	ESSENTL.OILS,PERFUME,ETC	1	No Quantity							190			0
S3	2009	2009	2009	2	0	2	Export	516	Namibia	NAM	826	United Kingdom	GBR								55	ESSENTL.OILS,PERFUME,ETC	1	No Quantity							60689			0
S3	2009	2009	2009	2	0	2	Export	516	Namibia	NAM	842	USA	USA								55	ESSENTL.OILS,PERFUME,ETC	1	No Quantity							11563			0
S3	2009	2009	2009	2	0	2	Export	516	Namibia	NAM	894	Zambia	ZMB								55	ESSENTL.OILS,PERFUME,ETC	1	No Quantity							139945			0
S3	2009	2009	2009	2	0	2	Export	516	Namibia	NAM	899	Areas, nes									55	ESSENTL.OILS,PERFUME,ETC	1	No Quantity							498540			0
S3	2009	2009	2009	2	0	2	Export	508	Mozambique	MOZ	0	World	WLD								56	FERTILIZER,EXCEPT GRP272	1	No Quantity							181972			0
S3	2009	2009	2009	2	0	2	Export	508	Mozambique	MOZ	710	South Africa	ZAF								56	FERTILIZER,EXCEPT GRP272	1	No Quantity							21489			0
S3	2009	2009	2009	2	0	2	Export	508	Mozambique	MOZ	716	Zimbabwe	ZWE								56	FERTILIZER,EXCEPT GRP272	1	No Quantity							36438			0
S3	2009	2009	2009	2	0	2	Export	508	Mozambique	MOZ	826	United Kingdom	GBR								56	FERTILIZER,EXCEPT GRP272	1	No Quantity							124045			0
S3	2009	2009	2009	2	0	2	Export	516	Namibia	NAM	0	World	WLD								56	FERTILIZER,EXCEPT GRP272	1	No Quantity							1590853			0
S3	2009	2009	2009	2	0	2	Export	516	Namibia	NAM	24	Angola	AGO								56	FERTILIZER,EXCEPT GRP272	1	No Quantity							969286			0
S3	2009	2009	2009	2	0	2	Export	516	Namibia	NAM	72	Botswana	BWA								56	FERTILIZER,EXCEPT GRP272	1	No Quantity							21295			0
S3	2009	2009	2009	2	0	2	Export	516	Namibia	NAM	710	South Africa	ZAF								56	FERTILIZER,EXCEPT GRP272	1	No Quantity							307679			0
S3	2009	2009	2009	2	0	2	Export	516	Namibia	NAM	826	United Kingdom	GBR								56	FERTILIZER,EXCEPT GRP272	1	No Quantity							5			0
S3	2009	2009	2009	2	0	2	Export	516	Namibia	NAM	894	Zambia	ZMB								56	FERTILIZER,EXCEPT GRP272	1	No Quantity							292589			0
S3	2009	2009	2009	2	0	2	Export	508	Mozambique	MOZ	0	World	WLD								57	PLASTICS IN PRIMARY FORM	1	No Quantity							169348			0
S3	2009	2009	2009	2	0	2	Export	508	Mozambique	MOZ	458	Malaysia	MYS								57	PLASTICS IN PRIMARY FORM	1	No Quantity							21348			0
S3	2009	2009	2009	2	0	2	Export	508	Mozambique	MOZ	710	South Africa	ZAF								57	PLASTICS IN PRIMARY FORM	1	No Quantity							89892			0
S3	2009	2009	2009	2	0	2	Export	508	Mozambique	MOZ	748	Swaziland	SWZ								57	PLASTICS IN PRIMARY FORM	1	No Quantity							2616			0
S3	2009	2009	2009	2	0	2	Export	508	Mozambique	MOZ	826	United Kingdom	GBR								57	PLASTICS IN PRIMARY FORM	1	No Quantity							55492			0
S3	2009	2009	2009	2	0	2	Export	516	Namibia	NAM	0	World	WLD								57	PLASTICS IN PRIMARY FORM	1	No Quantity							4139414			0
S3	2009	2009	2009	2	0	2	Export	516	Namibia	NAM	24	Angola	AGO								57	PLASTICS IN PRIMARY FORM	1	No Quantity							2064286			0
S3	2009	2009	2009	2	0	2	Export	516	Namibia	NAM	56	Belgium	BEL								57	PLASTICS IN PRIMARY FORM	1	No Quantity							1458			0
S3	2009	2009	2009	2	0	2	Export	516	Namibia	NAM	72	Botswana	BWA								57	PLASTICS IN PRIMARY FORM	1	No Quantity							274042			0
S3	2009	2009	2009	2	0	2	Export	516	Namibia	NAM	180	Dem. Rep. of the Congo	COD								57	PLASTICS IN PRIMARY FORM	1	No Quantity							721585			0
S3	2009	2009	2009	2	0	2	Export	516	Namibia	NAM	208	Denmark	DNK								57	PLASTICS IN PRIMARY FORM	1	No Quantity							233			0
S3	2009	2009	2009	2	0	2	Export	516	Namibia	NAM	276	Germany	DEU								57	PLASTICS IN PRIMARY FORM	1	No Quantity							302349			0
S3	2009	2009	2009	2	0	2	Export	516	Namibia	NAM	300	Greece	GRC								57	PLASTICS IN PRIMARY FORM	1	No Quantity							315			0
S3	2009	2009	2009	2	0	2	Export	516	Namibia	NAM	392	Japan	JPN								57	PLASTICS IN PRIMARY FORM	1	No Quantity							15			0
S3	2009	2009	2009	2	0	2	Export	516	Namibia	NAM	440	Lithuania	LTU								57	PLASTICS IN PRIMARY FORM	1	No Quantity							3373			0
S3	2009	2009	2009	2	0	2	Export	516	Namibia	NAM	579	Norway	NOR								57	PLASTICS IN PRIMARY FORM	1	No Quantity							58			0
S3	2009	2009	2009	2	0	2	Export	516	Namibia	NAM	591	Panama	PAN								57	PLASTICS IN PRIMARY FORM	1	No Quantity							256			0
S3	2009	2009	2009	2	0	2	Export	516	Namibia	NAM	699	India	IND								57	PLASTICS IN PRIMARY FORM	1	No Quantity							28			0
S3	2009	2009	2009	2	0	2	Export	516	Namibia	NAM	710	South Africa	ZAF								57	PLASTICS IN PRIMARY FORM	1	No Quantity							574537			0
S3	2009	2009	2009	2	0	2	Export	516	Namibia	NAM	772	Tokelau	TKL								57	PLASTICS IN PRIMARY FORM	1	No Quantity							76			0
S3	2009	2009	2009	2	0	2	Export	516	Namibia	NAM	826	United Kingdom	GBR								57	PLASTICS IN PRIMARY FORM	1	No Quantity							32			0
S3	2009	2009	2009	2	0	2	Export	516	Namibia	NAM	834	United Rep. of Tanzania	TZA								57	PLASTICS IN PRIMARY FORM	1	No Quantity							667			0
S3	2009	2009	2009	2	0	2	Export	516	Namibia	NAM	842	USA	USA								57	PLASTICS IN PRIMARY FORM	1	No Quantity							180			0
S3	2009	2009	2009	2	0	2	Export	516	Namibia	NAM	894	Zambia	ZMB								57	PLASTICS IN PRIMARY FORM	1	No Quantity							195924			0
S3	2009	2009	2009	2	0	2	Export	508	Mozambique	MOZ	0	World	WLD								58	PLASTIC,NON-PRIMARY FORM	1	No Quantity							74568			0
S3	2009	2009	2009	2	0	2	Export	508	Mozambique	MOZ	24	Angola	AGO								58	PLASTIC,NON-PRIMARY FORM	1	No Quantity							650			0
S3	2009	2009	2009	2	0	2	Export	508	Mozambique	MOZ	132	Cabo Verde	CPV								58	PLASTIC,NON-PRIMARY FORM	1	No Quantity							215			0
S3	2009	2009	2009	2	0	2	Export	508	Mozambique	MOZ	368	Iraq	IRQ								58	PLASTIC,NON-PRIMARY FORM	1	No Quantity							3745			0
S3	2009	2009	2009	2	0	2	Export	508	Mozambique	MOZ	426	Lesotho	LSO								58	PLASTIC,NON-PRIMARY FORM	1	No Quantity							249			0
S3	2009	2009	2009	2	0	2	Export	508	Mozambique	MOZ	454	Malawi	MWI								58	PLASTIC,NON-PRIMARY FORM	1	No Quantity							333			0
S3	2009	2009	2009	2	0	2	Export	508	Mozambique	MOZ	458	Malaysia	MYS								58	PLASTIC,NON-PRIMARY FORM	1	No Quantity							60			0
S3	2009	2009	2009	2	0	2	Export	508	Mozambique	MOZ	504	Morocco	MAR								58	PLASTIC,NON-PRIMARY FORM	1	No Quantity							296			0
S3	2009	2009	2009	2	0	2	Export	508	Mozambique	MOZ	591	Panama	PAN								58	PLASTIC,NON-PRIMARY FORM	1	No Quantity							425			0
S3	2009	2009	2009	2	0	2	Export	508	Mozambique	MOZ	699	India	IND								58	PLASTIC,NON-PRIMARY FORM	1	No Quantity							754			0
S3	2009	2009	2009	2	0	2	Export	508	Mozambique	MOZ	702	Singapore	SGP								58	PLASTIC,NON-PRIMARY FORM	1	No Quantity							1362			0
S3	2009	2009	2009	2	0	2	Export	508	Mozambique	MOZ	710	South Africa	ZAF								58	PLASTIC,NON-PRIMARY FORM	1	No Quantity							54892			0
S3	2009	2009	2009	2	0	2	Export	508	Mozambique	MOZ	724	Spain	ESP								58	PLASTIC,NON-PRIMARY FORM	1	No Quantity							3185			0
S3	2009	2009	2009	2	0	2	Export	508	Mozambique	MOZ	764	Thailand	THA								58	PLASTIC,NON-PRIMARY FORM	1	No Quantity							1289			0
S3	2009	2009	2009	2	0	2	Export	508	Mozambique	MOZ	788	Tunisia	TUN								58	PLASTIC,NON-PRIMARY FORM	1	No Quantity							606			0
S3	2009	2009	2009	2	0	2	Export	508	Mozambique	MOZ	826	United Kingdom	GBR								58	PLASTIC,NON-PRIMARY FORM	1	No Quantity							6506			0
S3	2009	2009	2009	2	0	2	Export	516	Namibia	NAM	0	World	WLD								58	PLASTIC,NON-PRIMARY FORM	1	No Quantity							4022430			0
S3	2009	2009	2009	2	0	2	Export	516	Namibia	NAM	16	American Samoa	ASM								58	PLASTIC,NON-PRIMARY FORM	1	No Quantity							117			0
S3	2009	2009	2009	2	0	2	Export	516	Namibia	NAM	24	Angola	AGO								58	PLASTIC,NON-PRIMARY FORM	1	No Quantity							3163303			0
S3	2009	2009	2009	2	0	2	Export	516	Namibia	NAM	56	Belgium	BEL								58	PLASTIC,NON-PRIMARY FORM	1	No Quantity							198			0
S3	2009	2009	2009	2	0	2	Export	516	Namibia	NAM	72	Botswana	BWA								58	PLASTIC,NON-PRIMARY FORM	1	No Quantity							1441			0
S3	2009	2009	2009	2	0	2	Export	516	Namibia	NAM	116	Cambodia	KHM								58	PLASTIC,NON-PRIMARY FORM	1	No Quantity							86			0
S3	2009	2009	2009	2	0	2	Export	516	Namibia	NAM	120	Cameroon	CMR								58	PLASTIC,NON-PRIMARY FORM	1	No Quantity							41			0
S3	2009	2009	2009	2	0	2	Export	516	Namibia	NAM	156	China	CHN								58	PLASTIC,NON-PRIMARY FORM	1	No Quantity							2			0
S3	2009	2009	2009	2	0	2	Export	516	Namibia	NAM	180	Dem. Rep. of the Congo	COD								58	PLASTIC,NON-PRIMARY FORM	1	No Quantity							103262			0
S3	2009	2009	2009	2	0	2	Export	516	Namibia	NAM	208	Denmark	DNK								58	PLASTIC,NON-PRIMARY FORM	1	No Quantity							164			0
S3	2009	2009	2009	2	0	2	Export	516	Namibia	NAM	251	France	FRA								58	PLASTIC,NON-PRIMARY FORM	1	No Quantity							186			0
S3	2009	2009	2009	2	0	2	Export	516	Namibia	NAM	276	Germany	DEU								58	PLASTIC,NON-PRIMARY FORM	1	No Quantity							1590			0
S3	2009	2009	2009	2	0	2	Export	516	Namibia	NAM	300	Greece	GRC								58	PLASTIC,NON-PRIMARY FORM	1	No Quantity							4448			0
S3	2009	2009	2009	2	0	2	Export	516	Namibia	NAM	392	Japan	JPN								58	PLASTIC,NON-PRIMARY FORM	1	No Quantity							4335			0
S3	2009	2009	2009	2	0	2	Export	516	Namibia	NAM	440	Lithuania	LTU								58	PLASTIC,NON-PRIMARY FORM	1	No Quantity							3370			0
S3	2009	2009	2009	2	0	2	Export	516	Namibia	NAM	490	Other Asia, nes									58	PLASTIC,NON-PRIMARY FORM	1	No Quantity							200			0
S3	2009	2009	2009	2	0	2	Export	516	Namibia	NAM	528	Netherlands	NLD								58	PLASTIC,NON-PRIMARY FORM	1	No Quantity							797			0
S3	2009	2009	2009	2	0	2	Export	516	Namibia	NAM	579	Norway	NOR								58	PLASTIC,NON-PRIMARY FORM	1	No Quantity							10554			0
S3	2009	2009	2009	2	0	2	Export	516	Namibia	NAM	591	Panama	PAN								58	PLASTIC,NON-PRIMARY FORM	1	No Quantity							398			0
S3	2009	2009	2009	2	0	2	Export	516	Namibia	NAM	670	Saint Vincent and the Grenadines	VCT								58	PLASTIC,NON-PRIMARY FORM	1	No Quantity							47252			0
S3	2009	2009	2009	2	0	2	Export	516	Namibia	NAM	699	India	IND								58	PLASTIC,NON-PRIMARY FORM	1	No Quantity							226			0
S3	2009	2009	2009	2	0	2	Export	516	Namibia	NAM	702	Singapore	SGP								58	PLASTIC,NON-PRIMARY FORM	1	No Quantity							7			0
S3	2009	2009	2009	2	0	2	Export	516	Namibia	NAM	710	South Africa	ZAF								58	PLASTIC,NON-PRIMARY FORM	1	No Quantity							289871			0
S3	2009	2009	2009	2	0	2	Export	516	Namibia	NAM	716	Zimbabwe	ZWE								58	PLASTIC,NON-PRIMARY FORM	1	No Quantity							2			0
S3	2009	2009	2009	2	0	2	Export	516	Namibia	NAM	724	Spain	ESP								58	PLASTIC,NON-PRIMARY FORM	1	No Quantity							1			0
S3	2009	2009	2009	2	0	2	Export	516	Namibia	NAM	772	Tokelau	TKL								58	PLASTIC,NON-PRIMARY FORM	1	No Quantity							942			0
S3	2009	2009	2009	2	0	2	Export	516	Namibia	NAM	784	United Arab Emirates	ARE								58	PLASTIC,NON-PRIMARY FORM	1	No Quantity							1857			0
S3	2009	2009	2009	2	0	2	Export	516	Namibia	NAM	798	Tuvalu	TUV								58	PLASTIC,NON-PRIMARY FORM	1	No Quantity							4			0
S3	2009	2009	2009	2	0	2	Export	516	Namibia	NAM	800	Uganda	UGA								58	PLASTIC,NON-PRIMARY FORM	1	No Quantity							619			0
S3	2009	2009	2009	2	0	2	Export	516	Namibia	NAM	826	United Kingdom	GBR								58	PLASTIC,NON-PRIMARY FORM	1	No Quantity							5113			0
S3	2009	2009	2009	2	0	2	Export	516	Namibia	NAM	834	United Rep. of Tanzania	TZA								58	PLASTIC,NON-PRIMARY FORM	1	No Quantity							11710			0
S3	2009	2009	2009	2	0	2	Export	516	Namibia	NAM	894	Zambia	ZMB								58	PLASTIC,NON-PRIMARY FORM	1	No Quantity							352564			0
S3	2009	2009	2009	2	0	2	Export	516	Namibia	NAM	899	Areas, nes									58	PLASTIC,NON-PRIMARY FORM	1	No Quantity							17773			0
S3	2009	2009	2009	2	0	2	Export	508	Mozambique	MOZ	0	World	WLD								59	CHEMICAL MATERIALS NES	1	No Quantity							509270			0
S3	2009	2009	2009	2	0	2	Export	508	Mozambique	MOZ	8	Albania	ALB								59	CHEMICAL MATERIALS NES	1	No Quantity							177			0
S3	2009	2009	2009	2	0	2	Export	508	Mozambique	MOZ	24	Angola	AGO								59	CHEMICAL MATERIALS NES	1	No Quantity							7454			0
S3	2009	2009	2009	2	0	2	Export	508	Mozambique	MOZ	251	France	FRA								59	CHEMICAL MATERIALS NES	1	No Quantity							234			0
S3	2009	2009	2009	2	0	2	Export	508	Mozambique	MOZ	454	Malawi	MWI								59	CHEMICAL MATERIALS NES	1	No Quantity							3450			0
S3	2009	2009	2009	2	0	2	Export	508	Mozambique	MOZ	458	Malaysia	MYS								59	CHEMICAL MATERIALS NES	1	No Quantity							1320			0
S3	2009	2009	2009	2	0	2	Export	508	Mozambique	MOZ	591	Panama	PAN								59	CHEMICAL MATERIALS NES	1	No Quantity							88407			0
S3	2009	2009	2009	2	0	2	Export	508	Mozambique	MOZ	699	India	IND								59	CHEMICAL MATERIALS NES	1	No Quantity							463			0
S3	2009	2009	2009	2	0	2	Export	508	Mozambique	MOZ	702	Singapore	SGP								59	CHEMICAL MATERIALS NES	1	No Quantity							2239			0
S3	2009	2009	2009	2	0	2	Export	508	Mozambique	MOZ	710	South Africa	ZAF								59	CHEMICAL MATERIALS NES	1	No Quantity							121407			0
S3	2009	2009	2009	2	0	2	Export	508	Mozambique	MOZ	826	United Kingdom	GBR								59	CHEMICAL MATERIALS NES	1	No Quantity							267362			0
S3	2009	2009	2009	2	0	2	Export	508	Mozambique	MOZ	842	USA	USA								59	CHEMICAL MATERIALS NES	1	No Quantity							16758			0
S3	2009	2009	2009	2	0	2	Export	516	Namibia	NAM	0	World	WLD								59	CHEMICAL MATERIALS NES	1	No Quantity							13947244			0
S3	2009	2009	2009	2	0	2	Export	516	Namibia	NAM	24	Angola	AGO								59	CHEMICAL MATERIALS NES	1	No Quantity							2921626			0
S3	2009	2009	2009	2	0	2	Export	516	Namibia	NAM	72	Botswana	BWA								59	CHEMICAL MATERIALS NES	1	No Quantity							1328397			0
S3	2009	2009	2009	2	0	2	Export	516	Namibia	NAM	84	Belize	BLZ								59	CHEMICAL MATERIALS NES	1	No Quantity							505			0
S3	2009	2009	2009	2	0	2	Export	516	Namibia	NAM	156	China	CHN								59	CHEMICAL MATERIALS NES	1	No Quantity							23			0
S3	2009	2009	2009	2	0	2	Export	516	Namibia	NAM	180	Dem. Rep. of the Congo	COD								59	CHEMICAL MATERIALS NES	1	No Quantity							11888			0
S3	2009	2009	2009	2	0	2	Export	516	Namibia	NAM	196	Cyprus	CYP								59	CHEMICAL MATERIALS NES	1	No Quantity							306			0
S3	2009	2009	2009	2	0	2	Export	516	Namibia	NAM	208	Denmark	DNK								59	CHEMICAL MATERIALS NES	1	No Quantity							1018			0
S3	2009	2009	2009	2	0	2	Export	516	Namibia	NAM	234	Faeroe Isds	FRO								59	CHEMICAL MATERIALS NES	1	No Quantity							650			0
S3	2009	2009	2009	2	0	2	Export	516	Namibia	NAM	251	France	FRA								59	CHEMICAL MATERIALS NES	1	No Quantity							87			0
S3	2009	2009	2009	2	0	2	Export	516	Namibia	NAM	276	Germany	DEU								59	CHEMICAL MATERIALS NES	1	No Quantity							2178			0
S3	2009	2009	2009	2	0	2	Export	516	Namibia	NAM	300	Greece	GRC								59	CHEMICAL MATERIALS NES	1	No Quantity							1439			0
S3	2009	2009	2009	2	0	2	Export	516	Namibia	NAM	381	Italy	ITA								59	CHEMICAL MATERIALS NES	1	No Quantity							302			0
S3	2009	2009	2009	2	0	2	Export	516	Namibia	NAM	392	Japan	JPN								59	CHEMICAL MATERIALS NES	1	No Quantity							236			0
S3	2009	2009	2009	2	0	2	Export	516	Namibia	NAM	440	Lithuania	LTU								59	CHEMICAL MATERIALS NES	1	No Quantity							1514			0
S3	2009	2009	2009	2	0	2	Export	516	Namibia	NAM	480	Mauritius	MUS								59	CHEMICAL MATERIALS NES	1	No Quantity							21			0
S3	2009	2009	2009	2	0	2	Export	516	Namibia	NAM	490	Other Asia, nes									59	CHEMICAL MATERIALS NES	1	No Quantity							94			0
S3	2009	2009	2009	2	0	2	Export	516	Namibia	NAM	579	Norway	NOR								59	CHEMICAL MATERIALS NES	1	No Quantity							22311			0
S3	2009	2009	2009	2	0	2	Export	516	Namibia	NAM	591	Panama	PAN								59	CHEMICAL MATERIALS NES	1	No Quantity							4877			0
S3	2009	2009	2009	2	0	2	Export	516	Namibia	NAM	643	Russian Federation	RUS								59	CHEMICAL MATERIALS NES	1	No Quantity							3604			0
S3	2009	2009	2009	2	0	2	Export	516	Namibia	NAM	670	Saint Vincent and the Grenadines	VCT								59	CHEMICAL MATERIALS NES	1	No Quantity							1214			0
S3	2009	2009	2009	2	0	2	Export	516	Namibia	NAM	699	India	IND								59	CHEMICAL MATERIALS NES	1	No Quantity							235			0
S3	2009	2009	2009	2	0	2	Export	516	Namibia	NAM	705	Slovenia	SVN								59	CHEMICAL MATERIALS NES	1	No Quantity							1822			0
S3	2009	2009	2009	2	0	2	Export	516	Namibia	NAM	710	South Africa	ZAF								59	CHEMICAL MATERIALS NES	1	No Quantity							462700			0
S3	2009	2009	2009	2	0	2	Export	516	Namibia	NAM	724	Spain	ESP								59	CHEMICAL MATERIALS NES	1	No Quantity							81			0
S3	2009	2009	2009	2	0	2	Export	516	Namibia	NAM	772	Tokelau	TKL								59	CHEMICAL MATERIALS NES	1	No Quantity							213			0
S3	2009	2009	2009	2	0	2	Export	516	Namibia	NAM	784	United Arab Emirates	ARE								59	CHEMICAL MATERIALS NES	1	No Quantity							3717			0
S3	2009	2009	2009	2	0	2	Export	516	Namibia	NAM	800	Uganda	UGA								59	CHEMICAL MATERIALS NES	1	No Quantity							1124			0
S3	2009	2009	2009	2	0	2	Export	516	Namibia	NAM	826	United Kingdom	GBR								59	CHEMICAL MATERIALS NES	1	No Quantity							8163			0
S3	2009	2009	2009	2	0	2	Export	516	Namibia	NAM	842	USA	USA								59	CHEMICAL MATERIALS NES	1	No Quantity							955			0
S3	2009	2009	2009	2	0	2	Export	516	Namibia	NAM	894	Zambia	ZMB								59	CHEMICAL MATERIALS NES	1	No Quantity							8488433			0
S3	2009	2009	2009	2	0	2	Export	516	Namibia	NAM	899	Areas, nes									59	CHEMICAL MATERIALS NES	1	No Quantity							677510			0
S3	2009	2009	2009	2	0	2	Export	508	Mozambique	MOZ	0	World	WLD								61	LEATHER, LEATHER GOODS	1	No Quantity							154			0
S3	2009	2009	2009	2	0	2	Export	508	Mozambique	MOZ	710	South Africa	ZAF								61	LEATHER, LEATHER GOODS	1	No Quantity							154			0
S3	2009	2009	2009	2	0	2	Export	516	Namibia	NAM	0	World	WLD								61	LEATHER, LEATHER GOODS	1	No Quantity							12844073			0
S3	2009	2009	2009	2	0	2	Export	516	Namibia	NAM	24	Angola	AGO								61	LEATHER, LEATHER GOODS	1	No Quantity							53179			0
S3	2009	2009	2009	2	0	2	Export	516	Namibia	NAM	32	Argentina	ARG								61	LEATHER, LEATHER GOODS	1	No Quantity							626			0
S3	2009	2009	2009	2	0	2	Export	516	Namibia	NAM	36	Australia	AUS								61	LEATHER, LEATHER GOODS	1	No Quantity							14595			0
S3	2009	2009	2009	2	0	2	Export	516	Namibia	NAM	40	Austria	AUT								61	LEATHER, LEATHER GOODS	1	No Quantity							33447			0
S3	2009	2009	2009	2	0	2	Export	516	Namibia	NAM	51	Armenia	ARM								61	LEATHER, LEATHER GOODS	1	No Quantity							2285			0
S3	2009	2009	2009	2	0	2	Export	516	Namibia	NAM	56	Belgium	BEL								61	LEATHER, LEATHER GOODS	1	No Quantity							16410			0
S3	2009	2009	2009	2	0	2	Export	516	Namibia	NAM	64	Bhutan	BTN								61	LEATHER, LEATHER GOODS	1	No Quantity							1555			0
S3	2009	2009	2009	2	0	2	Export	516	Namibia	NAM	72	Botswana	BWA								61	LEATHER, LEATHER GOODS	1	No Quantity							39481			0
S3	2009	2009	2009	2	0	2	Export	516	Namibia	NAM	76	Brazil	BRA								61	LEATHER, LEATHER GOODS	1	No Quantity							977			0
S3	2009	2009	2009	2	0	2	Export	516	Namibia	NAM	100	Bulgaria	BGR								61	LEATHER, LEATHER GOODS	1	No Quantity							16053			0
S3	2009	2009	2009	2	0	2	Export	516	Namibia	NAM	124	Canada	CAN								61	LEATHER, LEATHER GOODS	1	No Quantity							7141			0
S3	2009	2009	2009	2	0	2	Export	516	Namibia	NAM	156	China	CHN								61	LEATHER, LEATHER GOODS	1	No Quantity							1082439			0
S3	2009	2009	2009	2	0	2	Export	516	Namibia	NAM	191	Croatia	HRV								61	LEATHER, LEATHER GOODS	1	No Quantity							179			0
S3	2009	2009	2009	2	0	2	Export	516	Namibia	NAM	208	Denmark	DNK								61	LEATHER, LEATHER GOODS	1	No Quantity							48984			0
S3	2009	2009	2009	2	0	2	Export	516	Namibia	NAM	233	Estonia	EST								61	LEATHER, LEATHER GOODS	1	No Quantity							237			0
S3	2009	2009	2009	2	0	2	Export	516	Namibia	NAM	246	Finland	FIN								61	LEATHER, LEATHER GOODS	1	No Quantity							13164			0
S3	2009	2009	2009	2	0	2	Export	516	Namibia	NAM	251	France	FRA								61	LEATHER, LEATHER GOODS	1	No Quantity							30966			0
S3	2009	2009	2009	2	0	2	Export	516	Namibia	NAM	276	Germany	DEU								61	LEATHER, LEATHER GOODS	1	No Quantity							259608			0
S3	2009	2009	2009	2	0	2	Export	516	Namibia	NAM	344	China, Hong Kong SAR	HKG								61	LEATHER, LEATHER GOODS	1	No Quantity							156036			0
S3	2009	2009	2009	2	0	2	Export	516	Namibia	NAM	348	Hungary	HUN								61	LEATHER, LEATHER GOODS	1	No Quantity							1666			0
S3	2009	2009	2009	2	0	2	Export	516	Namibia	NAM	372	Ireland	IRL								61	LEATHER, LEATHER GOODS	1	No Quantity							2088			0
S3	2009	2009	2009	2	0	2	Export	516	Namibia	NAM	376	Israel	ISR								61	LEATHER, LEATHER GOODS	1	No Quantity							818			0
S3	2009	2009	2009	2	0	2	Export	516	Namibia	NAM	381	Italy	ITA								61	LEATHER, LEATHER GOODS	1	No Quantity							3695801			0
S3	2009	2009	2009	2	0	2	Export	516	Namibia	NAM	392	Japan	JPN								61	LEATHER, LEATHER GOODS	1	No Quantity							6687			0
S3	2009	2009	2009	2	0	2	Export	516	Namibia	NAM	410	Rep. of Korea	KOR								61	LEATHER, LEATHER GOODS	1	No Quantity							88160			0
S3	2009	2009	2009	2	0	2	Export	516	Namibia	NAM	414	Kuwait	KWT								61	LEATHER, LEATHER GOODS	1	No Quantity							323			0
S3	2009	2009	2009	2	0	2	Export	516	Namibia	NAM	422	Lebanon	LBN								61	LEATHER, LEATHER GOODS	1	No Quantity							761			0
S3	2009	2009	2009	2	0	2	Export	516	Namibia	NAM	428	Latvia	LVA								61	LEATHER, LEATHER GOODS	1	No Quantity							394			0
S3	2009	2009	2009	2	0	2	Export	516	Namibia	NAM	484	Mexico	MEX								61	LEATHER, LEATHER GOODS	1	No Quantity							4142			0
S3	2009	2009	2009	2	0	2	Export	516	Namibia	NAM	490	Other Asia, nes									61	LEATHER, LEATHER GOODS	1	No Quantity							15898			0
S3	2009	2009	2009	2	0	2	Export	516	Namibia	NAM	528	Netherlands	NLD								61	LEATHER, LEATHER GOODS	1	No Quantity							8283			0
S3	2009	2009	2009	2	0	2	Export	516	Namibia	NAM	540	New Caledonia	NCL								61	LEATHER, LEATHER GOODS	1	No Quantity							119			0
S3	2009	2009	2009	2	0	2	Export	516	Namibia	NAM	554	New Zealand	NZL								61	LEATHER, LEATHER GOODS	1	No Quantity							4594			0
S3	2009	2009	2009	2	0	2	Export	516	Namibia	NAM	579	Norway	NOR								61	LEATHER, LEATHER GOODS	1	No Quantity							6535			0
S3	2009	2009	2009	2	0	2	Export	516	Namibia	NAM	616	Poland	POL								61	LEATHER, LEATHER GOODS	1	No Quantity							7422			0
S3	2009	2009	2009	2	0	2	Export	516	Namibia	NAM	620	Portugal	PRT								61	LEATHER, LEATHER GOODS	1	No Quantity							31430			0
S3	2009	2009	2009	2	0	2	Export	516	Namibia	NAM	642	Romania	ROU								61	LEATHER, LEATHER GOODS	1	No Quantity							11525			0
S3	2009	2009	2009	2	0	2	Export	516	Namibia	NAM	643	Russian Federation	RUS								61	LEATHER, LEATHER GOODS	1	No Quantity							21070			0
S3	2009	2009	2009	2	0	2	Export	516	Namibia	NAM	699	India	IND								61	LEATHER, LEATHER GOODS	1	No Quantity							114746			0
S3	2009	2009	2009	2	0	2	Export	516	Namibia	NAM	702	Singapore	SGP								61	LEATHER, LEATHER GOODS	1	No Quantity							11			0
S3	2009	2009	2009	2	0	2	Export	516	Namibia	NAM	703	Slovakia	SVK								61	LEATHER, LEATHER GOODS	1	No Quantity							238			0
S3	2009	2009	2009	2	0	2	Export	516	Namibia	NAM	710	South Africa	ZAF								61	LEATHER, LEATHER GOODS	1	No Quantity							6111496			0
S3	2009	2009	2009	2	0	2	Export	516	Namibia	NAM	724	Spain	ESP								61	LEATHER, LEATHER GOODS	1	No Quantity							42324			0
S3	2009	2009	2009	2	0	2	Export	516	Namibia	NAM	748	Swaziland	SWZ								61	LEATHER, LEATHER GOODS	1	No Quantity							1219			0
S3	2009	2009	2009	2	0	2	Export	516	Namibia	NAM	752	Sweden	SWE								61	LEATHER, LEATHER GOODS	1	No Quantity							24428			0
S3	2009	2009	2009	2	0	2	Export	516	Namibia	NAM	757	Switzerland	CHE								61	LEATHER, LEATHER GOODS	1	No Quantity							423929			0
S3	2009	2009	2009	2	0	2	Export	516	Namibia	NAM	784	United Arab Emirates	ARE								61	LEATHER, LEATHER GOODS	1	No Quantity							6518			0
S3	2009	2009	2009	2	0	2	Export	516	Namibia	NAM	792	Turkey	TUR								61	LEATHER, LEATHER GOODS	1	No Quantity							1958			0
S3	2009	2009	2009	2	0	2	Export	516	Namibia	NAM	804	Ukraine	UKR								61	LEATHER, LEATHER GOODS	1	No Quantity							894			0
S3	2009	2009	2009	2	0	2	Export	516	Namibia	NAM	818	Egypt	EGY								61	LEATHER, LEATHER GOODS	1	No Quantity							595			0
S3	2009	2009	2009	2	0	2	Export	516	Namibia	NAM	826	United Kingdom	GBR								61	LEATHER, LEATHER GOODS	1	No Quantity							11762			0
S3	2009	2009	2009	2	0	2	Export	516	Namibia	NAM	842	USA	USA								61	LEATHER, LEATHER GOODS	1	No Quantity							418385			0
S3	2009	2009	2009	2	0	2	Export	516	Namibia	NAM	894	Zambia	ZMB								61	LEATHER, LEATHER GOODS	1	No Quantity							492			0
S3	2009	2009	2009	2	0	2	Export	508	Mozambique	MOZ	0	World	WLD								62	RUBBER MANUFACTURES, NES	1	No Quantity							478395			0
S3	2009	2009	2009	2	0	2	Export	508	Mozambique	MOZ	24	Angola	AGO								62	RUBBER MANUFACTURES, NES	1	No Quantity							1506			0
S3	2009	2009	2009	2	0	2	Export	508	Mozambique	MOZ	231	Ethiopia	ETH								62	RUBBER MANUFACTURES, NES	1	No Quantity							781			0
S3	2009	2009	2009	2	0	2	Export	508	Mozambique	MOZ	404	Kenya	KEN								62	RUBBER MANUFACTURES, NES	1	No Quantity							2541			0
S3	2009	2009	2009	2	0	2	Export	508	Mozambique	MOZ	458	Malaysia	MYS								62	RUBBER MANUFACTURES, NES	1	No Quantity							25082			0
S3	2009	2009	2009	2	0	2	Export	508	Mozambique	MOZ	591	Panama	PAN								62	RUBBER MANUFACTURES, NES	1	No Quantity							16869			0
S3	2009	2009	2009	2	0	2	Export	508	Mozambique	MOZ	620	Portugal	PRT								62	RUBBER MANUFACTURES, NES	1	No Quantity							61070			0
S3	2009	2009	2009	2	0	2	Export	508	Mozambique	MOZ	702	Singapore	SGP								62	RUBBER MANUFACTURES, NES	1	No Quantity							1981			0
S3	2009	2009	2009	2	0	2	Export	508	Mozambique	MOZ	710	South Africa	ZAF								62	RUBBER MANUFACTURES, NES	1	No Quantity							295663			0
S3	2009	2009	2009	2	0	2	Export	508	Mozambique	MOZ	748	Swaziland	SWZ								62	RUBBER MANUFACTURES, NES	1	No Quantity							8104			0
S3	2009	2009	2009	2	0	2	Export	508	Mozambique	MOZ	788	Tunisia	TUN								62	RUBBER MANUFACTURES, NES	1	No Quantity							1375			0
S3	2009	2009	2009	2	0	2	Export	508	Mozambique	MOZ	826	United Kingdom	GBR								62	RUBBER MANUFACTURES, NES	1	No Quantity							6288			0
S3	2009	2009	2009	2	0	2	Export	508	Mozambique	MOZ	842	USA	USA								62	RUBBER MANUFACTURES, NES	1	No Quantity							57134			0
S3	2009	2009	2009	2	0	2	Export	516	Namibia	NAM	0	World	WLD								62	RUBBER MANUFACTURES, NES	1	No Quantity							10721930			0
S3	2009	2009	2009	2	0	2	Export	516	Namibia	NAM	20	Andorra	AND								62	RUBBER MANUFACTURES, NES	1	No Quantity							8003			0
S3	2009	2009	2009	2	0	2	Export	516	Namibia	NAM	24	Angola	AGO								62	RUBBER MANUFACTURES, NES	1	No Quantity							8954226			0
S3	2009	2009	2009	2	0	2	Export	516	Namibia	NAM	40	Austria	AUT								62	RUBBER MANUFACTURES, NES	1	No Quantity							25			0
S3	2009	2009	2009	2	0	2	Export	516	Namibia	NAM	56	Belgium	BEL								62	RUBBER MANUFACTURES, NES	1	No Quantity							71			0
S3	2009	2009	2009	2	0	2	Export	516	Namibia	NAM	72	Botswana	BWA								62	RUBBER MANUFACTURES, NES	1	No Quantity							322871			0
S3	2009	2009	2009	2	0	2	Export	516	Namibia	NAM	76	Brazil	BRA								62	RUBBER MANUFACTURES, NES	1	No Quantity							80			0
S3	2009	2009	2009	2	0	2	Export	516	Namibia	NAM	116	Cambodia	KHM								62	RUBBER MANUFACTURES, NES	1	No Quantity							25			0
S3	2009	2009	2009	2	0	2	Export	516	Namibia	NAM	156	China	CHN								62	RUBBER MANUFACTURES, NES	1	No Quantity							2948			0
S3	2009	2009	2009	2	0	2	Export	516	Namibia	NAM	180	Dem. Rep. of the Congo	COD								62	RUBBER MANUFACTURES, NES	1	No Quantity							4256			0
S3	2009	2009	2009	2	0	2	Export	516	Namibia	NAM	246	Finland	FIN								62	RUBBER MANUFACTURES, NES	1	No Quantity							4764			0
S3	2009	2009	2009	2	0	2	Export	516	Namibia	NAM	251	France	FRA								62	RUBBER MANUFACTURES, NES	1	No Quantity							6846			0
S3	2009	2009	2009	2	0	2	Export	516	Namibia	NAM	276	Germany	DEU								62	RUBBER MANUFACTURES, NES	1	No Quantity							2472			0
S3	2009	2009	2009	2	0	2	Export	516	Namibia	NAM	300	Greece	GRC								62	RUBBER MANUFACTURES, NES	1	No Quantity							823			0
S3	2009	2009	2009	2	0	2	Export	516	Namibia	NAM	381	Italy	ITA								62	RUBBER MANUFACTURES, NES	1	No Quantity							1370			0
S3	2009	2009	2009	2	0	2	Export	516	Namibia	NAM	392	Japan	JPN								62	RUBBER MANUFACTURES, NES	1	No Quantity							34			0
S3	2009	2009	2009	2	0	2	Export	516	Namibia	NAM	404	Kenya	KEN								62	RUBBER MANUFACTURES, NES	1	No Quantity							207			0
S3	2009	2009	2009	2	0	2	Export	516	Namibia	NAM	440	Lithuania	LTU								62	RUBBER MANUFACTURES, NES	1	No Quantity							1376			0
S3	2009	2009	2009	2	0	2	Export	516	Namibia	NAM	454	Malawi	MWI								62	RUBBER MANUFACTURES, NES	1	No Quantity							6			0
S3	2009	2009	2009	2	0	2	Export	516	Namibia	NAM	528	Netherlands	NLD								62	RUBBER MANUFACTURES, NES	1	No Quantity							125			0
S3	2009	2009	2009	2	0	2	Export	516	Namibia	NAM	579	Norway	NOR								62	RUBBER MANUFACTURES, NES	1	No Quantity							2916			0
S3	2009	2009	2009	2	0	2	Export	516	Namibia	NAM	584	Marshall Isds	MHL								62	RUBBER MANUFACTURES, NES	1	No Quantity							2392			0
S3	2009	2009	2009	2	0	2	Export	516	Namibia	NAM	591	Panama	PAN								62	RUBBER MANUFACTURES, NES	1	No Quantity							115			0
S3	2009	2009	2009	2	0	2	Export	516	Namibia	NAM	643	Russian Federation	RUS								62	RUBBER MANUFACTURES, NES	1	No Quantity							3496			0
S3	2009	2009	2009	2	0	2	Export	516	Namibia	NAM	670	Saint Vincent and the Grenadines	VCT								62	RUBBER MANUFACTURES, NES	1	No Quantity							12258			0
S3	2009	2009	2009	2	0	2	Export	516	Namibia	NAM	699	India	IND								62	RUBBER MANUFACTURES, NES	1	No Quantity							63			0
S3	2009	2009	2009	2	0	2	Export	516	Namibia	NAM	702	Singapore	SGP								62	RUBBER MANUFACTURES, NES	1	No Quantity							31			0
S3	2009	2009	2009	2	0	2	Export	516	Namibia	NAM	706	Somalia	SOM								62	RUBBER MANUFACTURES, NES	1	No Quantity							161			0
S3	2009	2009	2009	2	0	2	Export	516	Namibia	NAM	710	South Africa	ZAF								62	RUBBER MANUFACTURES, NES	1	No Quantity							1052239			0
S3	2009	2009	2009	2	0	2	Export	516	Namibia	NAM	716	Zimbabwe	ZWE								62	RUBBER MANUFACTURES, NES	1	No Quantity							5502			0
S3	2009	2009	2009	2	0	2	Export	516	Namibia	NAM	748	Swaziland	SWZ								62	RUBBER MANUFACTURES, NES	1	No Quantity							43131			0
S3	2009	2009	2009	2	0	2	Export	516	Namibia	NAM	772	Tokelau	TKL								62	RUBBER MANUFACTURES, NES	1	No Quantity							38			0
S3	2009	2009	2009	2	0	2	Export	516	Namibia	NAM	784	United Arab Emirates	ARE								62	RUBBER MANUFACTURES, NES	1	No Quantity							1619			0
S3	2009	2009	2009	2	0	2	Export	516	Namibia	NAM	800	Uganda	UGA								62	RUBBER MANUFACTURES, NES	1	No Quantity							91			0
S3	2009	2009	2009	2	0	2	Export	516	Namibia	NAM	826	United Kingdom	GBR								62	RUBBER MANUFACTURES, NES	1	No Quantity							558			0
S3	2009	2009	2009	2	0	2	Export	516	Namibia	NAM	834	United Rep. of Tanzania	TZA								62	RUBBER MANUFACTURES, NES	1	No Quantity							125			0
S3	2009	2009	2009	2	0	2	Export	516	Namibia	NAM	842	USA	USA								62	RUBBER MANUFACTURES, NES	1	No Quantity							253			0
S3	2009	2009	2009	2	0	2	Export	516	Namibia	NAM	894	Zambia	ZMB								62	RUBBER MANUFACTURES, NES	1	No Quantity							171184			0
S3	2009	2009	2009	2	0	2	Export	516	Namibia	NAM	899	Areas, nes									62	RUBBER MANUFACTURES, NES	1	No Quantity							115231			0
S3	2009	2009	2009	2	0	2	Export	508	Mozambique	MOZ	0	World	WLD								63	CORK, WOOD MANUFACTURES	1	No Quantity							4004221			0
S3	2009	2009	2009	2	0	2	Export	508	Mozambique	MOZ	100	Bulgaria	BGR								63	CORK, WOOD MANUFACTURES	1	No Quantity							417			0
S3	2009	2009	2009	2	0	2	Export	508	Mozambique	MOZ	124	Canada	CAN								63	CORK, WOOD MANUFACTURES	1	No Quantity							45512			0
S3	2009	2009	2009	2	0	2	Export	508	Mozambique	MOZ	156	China	CHN								63	CORK, WOOD MANUFACTURES	1	No Quantity							3309264			0
S3	2009	2009	2009	2	0	2	Export	508	Mozambique	MOZ	246	Finland	FIN								63	CORK, WOOD MANUFACTURES	1	No Quantity							1842			0
S3	2009	2009	2009	2	0	2	Export	508	Mozambique	MOZ	344	China, Hong Kong SAR	HKG								63	CORK, WOOD MANUFACTURES	1	No Quantity							10205			0
S3	2009	2009	2009	2	0	2	Export	508	Mozambique	MOZ	381	Italy	ITA								63	CORK, WOOD MANUFACTURES	1	No Quantity							34988			0
S3	2009	2009	2009	2	0	2	Export	508	Mozambique	MOZ	404	Kenya	KEN								63	CORK, WOOD MANUFACTURES	1	No Quantity							218			0
S3	2009	2009	2009	2	0	2	Export	508	Mozambique	MOZ	454	Malawi	MWI								63	CORK, WOOD MANUFACTURES	1	No Quantity							5879			0
S3	2009	2009	2009	2	0	2	Export	508	Mozambique	MOZ	458	Malaysia	MYS								63	CORK, WOOD MANUFACTURES	1	No Quantity							501			0
S3	2009	2009	2009	2	0	2	Export	508	Mozambique	MOZ	702	Singapore	SGP								63	CORK, WOOD MANUFACTURES	1	No Quantity							124223			0
S3	2009	2009	2009	2	0	2	Export	508	Mozambique	MOZ	710	South Africa	ZAF								63	CORK, WOOD MANUFACTURES	1	No Quantity							417090			0
S3	2009	2009	2009	2	0	2	Export	508	Mozambique	MOZ	716	Zimbabwe	ZWE								63	CORK, WOOD MANUFACTURES	1	No Quantity							4758			0
S3	2009	2009	2009	2	0	2	Export	508	Mozambique	MOZ	748	Swaziland	SWZ								63	CORK, WOOD MANUFACTURES	1	No Quantity							2305			0
S3	2009	2009	2009	2	0	2	Export	508	Mozambique	MOZ	757	Switzerland	CHE								63	CORK, WOOD MANUFACTURES	1	No Quantity							44954			0
S3	2009	2009	2009	2	0	2	Export	508	Mozambique	MOZ	842	USA	USA								63	CORK, WOOD MANUFACTURES	1	No Quantity							2065			0
S3	2009	2009	2009	2	0	2	Export	516	Namibia	NAM	0	World	WLD								63	CORK, WOOD MANUFACTURES	1	No Quantity							7737727			0
S3	2009	2009	2009	2	0	2	Export	516	Namibia	NAM	16	American Samoa	ASM								63	CORK, WOOD MANUFACTURES	1	No Quantity							101			0
S3	2009	2009	2009	2	0	2	Export	516	Namibia	NAM	24	Angola	AGO								63	CORK, WOOD MANUFACTURES	1	No Quantity							4823868			0
S3	2009	2009	2009	2	0	2	Export	516	Namibia	NAM	36	Australia	AUS								63	CORK, WOOD MANUFACTURES	1	No Quantity							98			0
S3	2009	2009	2009	2	0	2	Export	516	Namibia	NAM	40	Austria	AUT								63	CORK, WOOD MANUFACTURES	1	No Quantity							7746			0
S3	2009	2009	2009	2	0	2	Export	516	Namibia	NAM	44	Bahamas	BHS								63	CORK, WOOD MANUFACTURES	1	No Quantity							7			0
S3	2009	2009	2009	2	0	2	Export	516	Namibia	NAM	56	Belgium	BEL								63	CORK, WOOD MANUFACTURES	1	No Quantity							107			0
S3	2009	2009	2009	2	0	2	Export	516	Namibia	NAM	72	Botswana	BWA								63	CORK, WOOD MANUFACTURES	1	No Quantity							16103			0
S3	2009	2009	2009	2	0	2	Export	516	Namibia	NAM	116	Cambodia	KHM								63	CORK, WOOD MANUFACTURES	1	No Quantity							1			0
S3	2009	2009	2009	2	0	2	Export	516	Namibia	NAM	120	Cameroon	CMR								63	CORK, WOOD MANUFACTURES	1	No Quantity							8099			0
S3	2009	2009	2009	2	0	2	Export	516	Namibia	NAM	156	China	CHN								63	CORK, WOOD MANUFACTURES	1	No Quantity							1099			0
S3	2009	2009	2009	2	0	2	Export	516	Namibia	NAM	196	Cyprus	CYP								63	CORK, WOOD MANUFACTURES	1	No Quantity							17			0
S3	2009	2009	2009	2	0	2	Export	516	Namibia	NAM	203	Czechia	CZE								63	CORK, WOOD MANUFACTURES	1	No Quantity							8744			0
S3	2009	2009	2009	2	0	2	Export	516	Namibia	NAM	251	France	FRA								63	CORK, WOOD MANUFACTURES	1	No Quantity							4467			0
S3	2009	2009	2009	2	0	2	Export	516	Namibia	NAM	276	Germany	DEU								63	CORK, WOOD MANUFACTURES	1	No Quantity							33544			0
S3	2009	2009	2009	2	0	2	Export	516	Namibia	NAM	300	Greece	GRC								63	CORK, WOOD MANUFACTURES	1	No Quantity							961			0
S3	2009	2009	2009	2	0	2	Export	516	Namibia	NAM	348	Hungary	HUN								63	CORK, WOOD MANUFACTURES	1	No Quantity							30			0
S3	2009	2009	2009	2	0	2	Export	516	Namibia	NAM	381	Italy	ITA								63	CORK, WOOD MANUFACTURES	1	No Quantity							2802			0
S3	2009	2009	2009	2	0	2	Export	516	Namibia	NAM	404	Kenya	KEN								63	CORK, WOOD MANUFACTURES	1	No Quantity							1253			0
S3	2009	2009	2009	2	0	2	Export	516	Namibia	NAM	440	Lithuania	LTU								63	CORK, WOOD MANUFACTURES	1	No Quantity							3291			0
S3	2009	2009	2009	2	0	2	Export	516	Namibia	NAM	442	Luxembourg	LUX								63	CORK, WOOD MANUFACTURES	1	No Quantity							1946			0
S3	2009	2009	2009	2	0	2	Export	516	Namibia	NAM	480	Mauritius	MUS								63	CORK, WOOD MANUFACTURES	1	No Quantity							134			0
S3	2009	2009	2009	2	0	2	Export	516	Namibia	NAM	490	Other Asia, nes									63	CORK, WOOD MANUFACTURES	1	No Quantity							5559			0
S3	2009	2009	2009	2	0	2	Export	516	Namibia	NAM	508	Mozambique	MOZ								63	CORK, WOOD MANUFACTURES	1	No Quantity							1906			0
S3	2009	2009	2009	2	0	2	Export	516	Namibia	NAM	528	Netherlands	NLD								63	CORK, WOOD MANUFACTURES	1	No Quantity							2291			0
S3	2009	2009	2009	2	0	2	Export	516	Namibia	NAM	579	Norway	NOR								63	CORK, WOOD MANUFACTURES	1	No Quantity							12907			0
S3	2009	2009	2009	2	0	2	Export	516	Namibia	NAM	616	Poland	POL								63	CORK, WOOD MANUFACTURES	1	No Quantity							546			0
S3	2009	2009	2009	2	0	2	Export	516	Namibia	NAM	620	Portugal	PRT								63	CORK, WOOD MANUFACTURES	1	No Quantity							3030			0
S3	2009	2009	2009	2	0	2	Export	516	Namibia	NAM	642	Romania	ROU								63	CORK, WOOD MANUFACTURES	1	No Quantity							24			0
S3	2009	2009	2009	2	0	2	Export	516	Namibia	NAM	643	Russian Federation	RUS								63	CORK, WOOD MANUFACTURES	1	No Quantity							1960			0
S3	2009	2009	2009	2	0	2	Export	516	Namibia	NAM	699	India	IND								63	CORK, WOOD MANUFACTURES	1	No Quantity							4			0
S3	2009	2009	2009	2	0	2	Export	516	Namibia	NAM	702	Singapore	SGP								63	CORK, WOOD MANUFACTURES	1	No Quantity							48			0
S3	2009	2009	2009	2	0	2	Export	516	Namibia	NAM	706	Somalia	SOM								63	CORK, WOOD MANUFACTURES	1	No Quantity							71			0
S3	2009	2009	2009	2	0	2	Export	516	Namibia	NAM	710	South Africa	ZAF								63	CORK, WOOD MANUFACTURES	1	No Quantity							2488165			0
S3	2009	2009	2009	2	0	2	Export	516	Namibia	NAM	724	Spain	ESP								63	CORK, WOOD MANUFACTURES	1	No Quantity							9466			0
S3	2009	2009	2009	2	0	2	Export	516	Namibia	NAM	748	Swaziland	SWZ								63	CORK, WOOD MANUFACTURES	1	No Quantity							1458			0
S3	2009	2009	2009	2	0	2	Export	516	Namibia	NAM	752	Sweden	SWE								63	CORK, WOOD MANUFACTURES	1	No Quantity							8			0
S3	2009	2009	2009	2	0	2	Export	516	Namibia	NAM	757	Switzerland	CHE								63	CORK, WOOD MANUFACTURES	1	No Quantity							5403			0
S3	2009	2009	2009	2	0	2	Export	516	Namibia	NAM	772	Tokelau	TKL								63	CORK, WOOD MANUFACTURES	1	No Quantity							651			0
S3	2009	2009	2009	2	0	2	Export	516	Namibia	NAM	784	United Arab Emirates	ARE								63	CORK, WOOD MANUFACTURES	1	No Quantity							9550			0
S3	2009	2009	2009	2	0	2	Export	516	Namibia	NAM	826	United Kingdom	GBR								63	CORK, WOOD MANUFACTURES	1	No Quantity							2276			0
S3	2009	2009	2009	2	0	2	Export	516	Namibia	NAM	842	USA	USA								63	CORK, WOOD MANUFACTURES	1	No Quantity							250810			0
S3	2009	2009	2009	2	0	2	Export	516	Namibia	NAM	894	Zambia	ZMB								63	CORK, WOOD MANUFACTURES	1	No Quantity							22833			0
S3	2009	2009	2009	2	0	2	Export	516	Namibia	NAM	899	Areas, nes									63	CORK, WOOD MANUFACTURES	1	No Quantity							4344			0
S3	2009	2009	2009	2	0	2	Export	508	Mozambique	MOZ	0	World	WLD								64	PAPER,PAPERBOARD,ETC.	1	No Quantity							2566447			0
S3	2009	2009	2009	2	0	2	Export	508	Mozambique	MOZ	24	Angola	AGO								64	PAPER,PAPERBOARD,ETC.	1	No Quantity							115812			0
S3	2009	2009	2009	2	0	2	Export	508	Mozambique	MOZ	56	Belgium	BEL								64	PAPER,PAPERBOARD,ETC.	1	No Quantity							322			0
S3	2009	2009	2009	2	0	2	Export	508	Mozambique	MOZ	276	Germany	DEU								64	PAPER,PAPERBOARD,ETC.	1	No Quantity							2403			0
S3	2009	2009	2009	2	0	2	Export	508	Mozambique	MOZ	404	Kenya	KEN								64	PAPER,PAPERBOARD,ETC.	1	No Quantity							4471			0
S3	2009	2009	2009	2	0	2	Export	508	Mozambique	MOZ	458	Malaysia	MYS								64	PAPER,PAPERBOARD,ETC.	1	No Quantity							30			0
S3	2009	2009	2009	2	0	2	Export	508	Mozambique	MOZ	504	Morocco	MAR								64	PAPER,PAPERBOARD,ETC.	1	No Quantity							1495			0
S3	2009	2009	2009	2	0	2	Export	508	Mozambique	MOZ	580	N. Mariana Isds	MNP								64	PAPER,PAPERBOARD,ETC.	1	No Quantity							25048			0
S3	2009	2009	2009	2	0	2	Export	508	Mozambique	MOZ	591	Panama	PAN								64	PAPER,PAPERBOARD,ETC.	1	No Quantity							1126			0
S3	2009	2009	2009	2	0	2	Export	508	Mozambique	MOZ	620	Portugal	PRT								64	PAPER,PAPERBOARD,ETC.	1	No Quantity							14712			0
S3	2009	2009	2009	2	0	2	Export	508	Mozambique	MOZ	704	Viet Nam	VNM								64	PAPER,PAPERBOARD,ETC.	1	No Quantity							1877			0
S3	2009	2009	2009	2	0	2	Export	508	Mozambique	MOZ	710	South Africa	ZAF								64	PAPER,PAPERBOARD,ETC.	1	No Quantity							755419			0
S3	2009	2009	2009	2	0	2	Export	508	Mozambique	MOZ	716	Zimbabwe	ZWE								64	PAPER,PAPERBOARD,ETC.	1	No Quantity							25989			0
S3	2009	2009	2009	2	0	2	Export	508	Mozambique	MOZ	724	Spain	ESP								64	PAPER,PAPERBOARD,ETC.	1	No Quantity							1591420			0
S3	2009	2009	2009	2	0	2	Export	508	Mozambique	MOZ	764	Thailand	THA								64	PAPER,PAPERBOARD,ETC.	1	No Quantity							26323			0
S3	2009	2009	2009	2	0	2	Export	516	Namibia	NAM	0	World	WLD								64	PAPER,PAPERBOARD,ETC.	1	No Quantity							5961571			0
S3	2009	2009	2009	2	0	2	Export	516	Namibia	NAM	24	Angola	AGO								64	PAPER,PAPERBOARD,ETC.	1	No Quantity							4967929			0
S3	2009	2009	2009	2	0	2	Export	516	Namibia	NAM	56	Belgium	BEL								64	PAPER,PAPERBOARD,ETC.	1	No Quantity							542			0
S3	2009	2009	2009	2	0	2	Export	516	Namibia	NAM	72	Botswana	BWA								64	PAPER,PAPERBOARD,ETC.	1	No Quantity							22320			0
S3	2009	2009	2009	2	0	2	Export	516	Namibia	NAM	116	Cambodia	KHM								64	PAPER,PAPERBOARD,ETC.	1	No Quantity							60			0
S3	2009	2009	2009	2	0	2	Export	516	Namibia	NAM	124	Canada	CAN								64	PAPER,PAPERBOARD,ETC.	1	No Quantity							76717			0
S3	2009	2009	2009	2	0	2	Export	516	Namibia	NAM	156	China	CHN								64	PAPER,PAPERBOARD,ETC.	1	No Quantity							1914			0
S3	2009	2009	2009	2	0	2	Export	516	Namibia	NAM	180	Dem. Rep. of the Congo	COD								64	PAPER,PAPERBOARD,ETC.	1	No Quantity							58081			0
S3	2009	2009	2009	2	0	2	Export	516	Namibia	NAM	196	Cyprus	CYP								64	PAPER,PAPERBOARD,ETC.	1	No Quantity							406			0
S3	2009	2009	2009	2	0	2	Export	516	Namibia	NAM	208	Denmark	DNK								64	PAPER,PAPERBOARD,ETC.	1	No Quantity							2190			0
S3	2009	2009	2009	2	0	2	Export	516	Namibia	NAM	251	France	FRA								64	PAPER,PAPERBOARD,ETC.	1	No Quantity							196			0
S3	2009	2009	2009	2	0	2	Export	516	Namibia	NAM	276	Germany	DEU								64	PAPER,PAPERBOARD,ETC.	1	No Quantity							335508			0
S3	2009	2009	2009	2	0	2	Export	516	Namibia	NAM	300	Greece	GRC								64	PAPER,PAPERBOARD,ETC.	1	No Quantity							2430			0
S3	2009	2009	2009	2	0	2	Export	516	Namibia	NAM	381	Italy	ITA								64	PAPER,PAPERBOARD,ETC.	1	No Quantity							48			0
S3	2009	2009	2009	2	0	2	Export	516	Namibia	NAM	392	Japan	JPN								64	PAPER,PAPERBOARD,ETC.	1	No Quantity							7201			0
S3	2009	2009	2009	2	0	2	Export	516	Namibia	NAM	440	Lithuania	LTU								64	PAPER,PAPERBOARD,ETC.	1	No Quantity							3660			0
S3	2009	2009	2009	2	0	2	Export	516	Namibia	NAM	458	Malaysia	MYS								64	PAPER,PAPERBOARD,ETC.	1	No Quantity							24			0
S3	2009	2009	2009	2	0	2	Export	516	Namibia	NAM	528	Netherlands	NLD								64	PAPER,PAPERBOARD,ETC.	1	No Quantity							285			0
S3	2009	2009	2009	2	0	2	Export	516	Namibia	NAM	579	Norway	NOR								64	PAPER,PAPERBOARD,ETC.	1	No Quantity							6658			0
S3	2009	2009	2009	2	0	2	Export	516	Namibia	NAM	591	Panama	PAN								64	PAPER,PAPERBOARD,ETC.	1	No Quantity							205			0
S3	2009	2009	2009	2	0	2	Export	516	Namibia	NAM	699	India	IND								64	PAPER,PAPERBOARD,ETC.	1	No Quantity							23			0
S3	2009	2009	2009	2	0	2	Export	516	Namibia	NAM	710	South Africa	ZAF								64	PAPER,PAPERBOARD,ETC.	1	No Quantity							436618			0
S3	2009	2009	2009	2	0	2	Export	516	Namibia	NAM	716	Zimbabwe	ZWE								64	PAPER,PAPERBOARD,ETC.	1	No Quantity							7368			0
S3	2009	2009	2009	2	0	2	Export	516	Namibia	NAM	724	Spain	ESP								64	PAPER,PAPERBOARD,ETC.	1	No Quantity							1204			0
S3	2009	2009	2009	2	0	2	Export	516	Namibia	NAM	757	Switzerland	CHE								64	PAPER,PAPERBOARD,ETC.	1	No Quantity							328			0
S3	2009	2009	2009	2	0	2	Export	516	Namibia	NAM	772	Tokelau	TKL								64	PAPER,PAPERBOARD,ETC.	1	No Quantity							182			0
S3	2009	2009	2009	2	0	2	Export	516	Namibia	NAM	784	United Arab Emirates	ARE								64	PAPER,PAPERBOARD,ETC.	1	No Quantity							424			0
S3	2009	2009	2009	2	0	2	Export	516	Namibia	NAM	798	Tuvalu	TUV								64	PAPER,PAPERBOARD,ETC.	1	No Quantity							33			0
S3	2009	2009	2009	2	0	2	Export	516	Namibia	NAM	826	United Kingdom	GBR								64	PAPER,PAPERBOARD,ETC.	1	No Quantity							325			0
S3	2009	2009	2009	2	0	2	Export	516	Namibia	NAM	834	United Rep. of Tanzania	TZA								64	PAPER,PAPERBOARD,ETC.	1	No Quantity							391			0
S3	2009	2009	2009	2	0	2	Export	516	Namibia	NAM	842	USA	USA								64	PAPER,PAPERBOARD,ETC.	1	No Quantity							1149			0
S3	2009	2009	2009	2	0	2	Export	516	Namibia	NAM	894	Zambia	ZMB								64	PAPER,PAPERBOARD,ETC.	1	No Quantity							20568			0
S3	2009	2009	2009	2	0	2	Export	516	Namibia	NAM	899	Areas, nes									64	PAPER,PAPERBOARD,ETC.	1	No Quantity							6586			0
S3	2009	2009	2009	2	0	2	Export	508	Mozambique	MOZ	0	World	WLD								65	TEXTILE YARN,FABRIC,ETC.	1	No Quantity							1195179			0
S3	2009	2009	2009	2	0	2	Export	508	Mozambique	MOZ	24	Angola	AGO								65	TEXTILE YARN,FABRIC,ETC.	1	No Quantity							1997			0
S3	2009	2009	2009	2	0	2	Export	508	Mozambique	MOZ	36	Australia	AUS								65	TEXTILE YARN,FABRIC,ETC.	1	No Quantity							139			0
S3	2009	2009	2009	2	0	2	Export	508	Mozambique	MOZ	124	Canada	CAN								65	TEXTILE YARN,FABRIC,ETC.	1	No Quantity							7979			0
S3	2009	2009	2009	2	0	2	Export	508	Mozambique	MOZ	251	France	FRA								65	TEXTILE YARN,FABRIC,ETC.	1	No Quantity							76291			0
S3	2009	2009	2009	2	0	2	Export	508	Mozambique	MOZ	404	Kenya	KEN								65	TEXTILE YARN,FABRIC,ETC.	1	No Quantity							61848			0
S3	2009	2009	2009	2	0	2	Export	508	Mozambique	MOZ	454	Malawi	MWI								65	TEXTILE YARN,FABRIC,ETC.	1	No Quantity							407719			0
S3	2009	2009	2009	2	0	2	Export	508	Mozambique	MOZ	458	Malaysia	MYS								65	TEXTILE YARN,FABRIC,ETC.	1	No Quantity							1377			0
S3	2009	2009	2009	2	0	2	Export	508	Mozambique	MOZ	504	Morocco	MAR								65	TEXTILE YARN,FABRIC,ETC.	1	No Quantity							525			0
S3	2009	2009	2009	2	0	2	Export	508	Mozambique	MOZ	591	Panama	PAN								65	TEXTILE YARN,FABRIC,ETC.	1	No Quantity							9463			0
S3	2009	2009	2009	2	0	2	Export	508	Mozambique	MOZ	620	Portugal	PRT								65	TEXTILE YARN,FABRIC,ETC.	1	No Quantity							15547			0
S3	2009	2009	2009	2	0	2	Export	508	Mozambique	MOZ	702	Singapore	SGP								65	TEXTILE YARN,FABRIC,ETC.	1	No Quantity							188562			0
S3	2009	2009	2009	2	0	2	Export	508	Mozambique	MOZ	710	South Africa	ZAF								65	TEXTILE YARN,FABRIC,ETC.	1	No Quantity							332051			0
S3	2009	2009	2009	2	0	2	Export	508	Mozambique	MOZ	716	Zimbabwe	ZWE								65	TEXTILE YARN,FABRIC,ETC.	1	No Quantity							85398			0
S3	2009	2009	2009	2	0	2	Export	508	Mozambique	MOZ	724	Spain	ESP								65	TEXTILE YARN,FABRIC,ETC.	1	No Quantity							3923			0
S3	2009	2009	2009	2	0	2	Export	508	Mozambique	MOZ	788	Tunisia	TUN								65	TEXTILE YARN,FABRIC,ETC.	1	No Quantity							130			0
S3	2009	2009	2009	2	0	2	Export	508	Mozambique	MOZ	800	Uganda	UGA								65	TEXTILE YARN,FABRIC,ETC.	1	No Quantity							1737			0
S3	2009	2009	2009	2	0	2	Export	508	Mozambique	MOZ	826	United Kingdom	GBR								65	TEXTILE YARN,FABRIC,ETC.	1	No Quantity							398			0
S3	2009	2009	2009	2	0	2	Export	508	Mozambique	MOZ	842	USA	USA								65	TEXTILE YARN,FABRIC,ETC.	1	No Quantity							95			0
S3	2009	2009	2009	2	0	2	Export	516	Namibia	NAM	0	World	WLD								65	TEXTILE YARN,FABRIC,ETC.	1	No Quantity							20985853			0
S3	2009	2009	2009	2	0	2	Export	516	Namibia	NAM	16	American Samoa	ASM								65	TEXTILE YARN,FABRIC,ETC.	1	No Quantity							268			0
S3	2009	2009	2009	2	0	2	Export	516	Namibia	NAM	24	Angola	AGO								65	TEXTILE YARN,FABRIC,ETC.	1	No Quantity							17028175			0
S3	2009	2009	2009	2	0	2	Export	516	Namibia	NAM	36	Australia	AUS								65	TEXTILE YARN,FABRIC,ETC.	1	No Quantity							6908			0
S3	2009	2009	2009	2	0	2	Export	516	Namibia	NAM	40	Austria	AUT								65	TEXTILE YARN,FABRIC,ETC.	1	No Quantity							3496			0
S3	2009	2009	2009	2	0	2	Export	516	Namibia	NAM	56	Belgium	BEL								65	TEXTILE YARN,FABRIC,ETC.	1	No Quantity							385			0
S3	2009	2009	2009	2	0	2	Export	516	Namibia	NAM	72	Botswana	BWA								65	TEXTILE YARN,FABRIC,ETC.	1	No Quantity							383532			0
S3	2009	2009	2009	2	0	2	Export	516	Namibia	NAM	116	Cambodia	KHM								65	TEXTILE YARN,FABRIC,ETC.	1	No Quantity							114			0
S3	2009	2009	2009	2	0	2	Export	516	Namibia	NAM	120	Cameroon	CMR								65	TEXTILE YARN,FABRIC,ETC.	1	No Quantity							10208			0
S3	2009	2009	2009	2	0	2	Export	516	Namibia	NAM	124	Canada	CAN								65	TEXTILE YARN,FABRIC,ETC.	1	No Quantity							47728			0
S3	2009	2009	2009	2	0	2	Export	516	Namibia	NAM	144	Sri Lanka	LKA								65	TEXTILE YARN,FABRIC,ETC.	1	No Quantity							719			0
S3	2009	2009	2009	2	0	2	Export	516	Namibia	NAM	156	China	CHN								65	TEXTILE YARN,FABRIC,ETC.	1	No Quantity							322872			0
S3	2009	2009	2009	2	0	2	Export	516	Namibia	NAM	180	Dem. Rep. of the Congo	COD								65	TEXTILE YARN,FABRIC,ETC.	1	No Quantity							2123			0
S3	2009	2009	2009	2	0	2	Export	516	Namibia	NAM	191	Croatia	HRV								65	TEXTILE YARN,FABRIC,ETC.	1	No Quantity							8992			0
S3	2009	2009	2009	2	0	2	Export	516	Namibia	NAM	196	Cyprus	CYP								65	TEXTILE YARN,FABRIC,ETC.	1	No Quantity							1114			0
S3	2009	2009	2009	2	0	2	Export	516	Namibia	NAM	203	Czechia	CZE								65	TEXTILE YARN,FABRIC,ETC.	1	No Quantity							34467			0
S3	2009	2009	2009	2	0	2	Export	516	Namibia	NAM	208	Denmark	DNK								65	TEXTILE YARN,FABRIC,ETC.	1	No Quantity							1223			0
S3	2009	2009	2009	2	0	2	Export	516	Namibia	NAM	246	Finland	FIN								65	TEXTILE YARN,FABRIC,ETC.	1	No Quantity							45			0
S3	2009	2009	2009	2	0	2	Export	516	Namibia	NAM	251	France	FRA								65	TEXTILE YARN,FABRIC,ETC.	1	No Quantity							2164			0
S3	2009	2009	2009	2	0	2	Export	516	Namibia	NAM	276	Germany	DEU								65	TEXTILE YARN,FABRIC,ETC.	1	No Quantity							85443			0
S3	2009	2009	2009	2	0	2	Export	516	Namibia	NAM	300	Greece	GRC								65	TEXTILE YARN,FABRIC,ETC.	1	No Quantity							6710			0
S3	2009	2009	2009	2	0	2	Export	516	Namibia	NAM	352	Iceland	ISL								65	TEXTILE YARN,FABRIC,ETC.	1	No Quantity							166			0
S3	2009	2009	2009	2	0	2	Export	516	Namibia	NAM	392	Japan	JPN								65	TEXTILE YARN,FABRIC,ETC.	1	No Quantity							8197			0
S3	2009	2009	2009	2	0	2	Export	516	Namibia	NAM	404	Kenya	KEN								65	TEXTILE YARN,FABRIC,ETC.	1	No Quantity							24			0
S3	2009	2009	2009	2	0	2	Export	516	Namibia	NAM	426	Lesotho	LSO								65	TEXTILE YARN,FABRIC,ETC.	1	No Quantity							322			0
S3	2009	2009	2009	2	0	2	Export	516	Namibia	NAM	440	Lithuania	LTU								65	TEXTILE YARN,FABRIC,ETC.	1	No Quantity							17896			0
S3	2009	2009	2009	2	0	2	Export	516	Namibia	NAM	480	Mauritius	MUS								65	TEXTILE YARN,FABRIC,ETC.	1	No Quantity							34			0
S3	2009	2009	2009	2	0	2	Export	516	Namibia	NAM	490	Other Asia, nes									65	TEXTILE YARN,FABRIC,ETC.	1	No Quantity							422			0
S3	2009	2009	2009	2	0	2	Export	516	Namibia	NAM	528	Netherlands	NLD								65	TEXTILE YARN,FABRIC,ETC.	1	No Quantity							1692			0
S3	2009	2009	2009	2	0	2	Export	516	Namibia	NAM	579	Norway	NOR								65	TEXTILE YARN,FABRIC,ETC.	1	No Quantity							22068			0
S3	2009	2009	2009	2	0	2	Export	516	Namibia	NAM	586	Pakistan	PAK								65	TEXTILE YARN,FABRIC,ETC.	1	No Quantity							49			0
S3	2009	2009	2009	2	0	2	Export	516	Namibia	NAM	591	Panama	PAN								65	TEXTILE YARN,FABRIC,ETC.	1	No Quantity							3233			0
S3	2009	2009	2009	2	0	2	Export	516	Namibia	NAM	620	Portugal	PRT								65	TEXTILE YARN,FABRIC,ETC.	1	No Quantity							7792			0
S3	2009	2009	2009	2	0	2	Export	516	Namibia	NAM	643	Russian Federation	RUS								65	TEXTILE YARN,FABRIC,ETC.	1	No Quantity							6029			0
S3	2009	2009	2009	2	0	2	Export	516	Namibia	NAM	670	Saint Vincent and the Grenadines	VCT								65	TEXTILE YARN,FABRIC,ETC.	1	No Quantity							2025			0
S3	2009	2009	2009	2	0	2	Export	516	Namibia	NAM	699	India	IND								65	TEXTILE YARN,FABRIC,ETC.	1	No Quantity							130			0
S3	2009	2009	2009	2	0	2	Export	516	Namibia	NAM	705	Slovenia	SVN								65	TEXTILE YARN,FABRIC,ETC.	1	No Quantity							8029			0
S3	2009	2009	2009	2	0	2	Export	516	Namibia	NAM	710	South Africa	ZAF								65	TEXTILE YARN,FABRIC,ETC.	1	No Quantity							1964832			0
S3	2009	2009	2009	2	0	2	Export	516	Namibia	NAM	716	Zimbabwe	ZWE								65	TEXTILE YARN,FABRIC,ETC.	1	No Quantity							210			0
S3	2009	2009	2009	2	0	2	Export	516	Namibia	NAM	724	Spain	ESP								65	TEXTILE YARN,FABRIC,ETC.	1	No Quantity							11307			0
S3	2009	2009	2009	2	0	2	Export	516	Namibia	NAM	757	Switzerland	CHE								65	TEXTILE YARN,FABRIC,ETC.	1	No Quantity							1337			0
S3	2009	2009	2009	2	0	2	Export	516	Namibia	NAM	772	Tokelau	TKL								65	TEXTILE YARN,FABRIC,ETC.	1	No Quantity							228			0
S3	2009	2009	2009	2	0	2	Export	516	Namibia	NAM	784	United Arab Emirates	ARE								65	TEXTILE YARN,FABRIC,ETC.	1	No Quantity							24921			0
S3	2009	2009	2009	2	0	2	Export	516	Namibia	NAM	826	United Kingdom	GBR								65	TEXTILE YARN,FABRIC,ETC.	1	No Quantity							132881			0
S3	2009	2009	2009	2	0	2	Export	516	Namibia	NAM	834	United Rep. of Tanzania	TZA								65	TEXTILE YARN,FABRIC,ETC.	1	No Quantity							12			0
S3	2009	2009	2009	2	0	2	Export	516	Namibia	NAM	842	USA	USA								65	TEXTILE YARN,FABRIC,ETC.	1	No Quantity							81999			0
S3	2009	2009	2009	2	0	2	Export	516	Namibia	NAM	894	Zambia	ZMB								65	TEXTILE YARN,FABRIC,ETC.	1	No Quantity							452416			0
S3	2009	2009	2009	2	0	2	Export	516	Namibia	NAM	899	Areas, nes									65	TEXTILE YARN,FABRIC,ETC.	1	No Quantity							290918			0
S3	2009	2009	2009	2	0	2	Export	508	Mozambique	MOZ	0	World	WLD								66	NON-METAL.MINERAL MANFCT	1	No Quantity							1348588			0
S3	2009	2009	2009	2	0	2	Export	508	Mozambique	MOZ	24	Angola	AGO								66	NON-METAL.MINERAL MANFCT	1	No Quantity							12368			0
S3	2009	2009	2009	2	0	2	Export	508	Mozambique	MOZ	56	Belgium	BEL								66	NON-METAL.MINERAL MANFCT	1	No Quantity							162602			0
S3	2009	2009	2009	2	0	2	Export	508	Mozambique	MOZ	76	Brazil	BRA								66	NON-METAL.MINERAL MANFCT	1	No Quantity							4180			0
S3	2009	2009	2009	2	0	2	Export	508	Mozambique	MOZ	100	Bulgaria	BGR								66	NON-METAL.MINERAL MANFCT	1	No Quantity							2832			0
S3	2009	2009	2009	2	0	2	Export	508	Mozambique	MOZ	156	China	CHN								66	NON-METAL.MINERAL MANFCT	1	No Quantity							43669			0
S3	2009	2009	2009	2	0	2	Export	508	Mozambique	MOZ	251	France	FRA								66	NON-METAL.MINERAL MANFCT	1	No Quantity							240			0
S3	2009	2009	2009	2	0	2	Export	508	Mozambique	MOZ	276	Germany	DEU								66	NON-METAL.MINERAL MANFCT	1	No Quantity							9711			0
S3	2009	2009	2009	2	0	2	Export	508	Mozambique	MOZ	344	China, Hong Kong SAR	HKG								66	NON-METAL.MINERAL MANFCT	1	No Quantity							21192			0
S3	2009	2009	2009	2	0	2	Export	508	Mozambique	MOZ	381	Italy	ITA								66	NON-METAL.MINERAL MANFCT	1	No Quantity							21560			0
S3	2009	2009	2009	2	0	2	Export	508	Mozambique	MOZ	404	Kenya	KEN								66	NON-METAL.MINERAL MANFCT	1	No Quantity							1239			0
S3	2009	2009	2009	2	0	2	Export	508	Mozambique	MOZ	454	Malawi	MWI								66	NON-METAL.MINERAL MANFCT	1	No Quantity							525288			0
S3	2009	2009	2009	2	0	2	Export	508	Mozambique	MOZ	458	Malaysia	MYS								66	NON-METAL.MINERAL MANFCT	1	No Quantity							1533			0
S3	2009	2009	2009	2	0	2	Export	508	Mozambique	MOZ	620	Portugal	PRT								66	NON-METAL.MINERAL MANFCT	1	No Quantity							3825			0
S3	2009	2009	2009	2	0	2	Export	508	Mozambique	MOZ	699	India	IND								66	NON-METAL.MINERAL MANFCT	1	No Quantity							140157			0
S3	2009	2009	2009	2	0	2	Export	508	Mozambique	MOZ	702	Singapore	SGP								66	NON-METAL.MINERAL MANFCT	1	No Quantity							25084			0
S3	2009	2009	2009	2	0	2	Export	508	Mozambique	MOZ	710	South Africa	ZAF								66	NON-METAL.MINERAL MANFCT	1	No Quantity							227543			0
S3	2009	2009	2009	2	0	2	Export	508	Mozambique	MOZ	748	Swaziland	SWZ								66	NON-METAL.MINERAL MANFCT	1	No Quantity							24727			0
S3	2009	2009	2009	2	0	2	Export	508	Mozambique	MOZ	757	Switzerland	CHE								66	NON-METAL.MINERAL MANFCT	1	No Quantity							12145			0
S3	2009	2009	2009	2	0	2	Export	508	Mozambique	MOZ	764	Thailand	THA								66	NON-METAL.MINERAL MANFCT	1	No Quantity							33636			0
S3	2009	2009	2009	2	0	2	Export	508	Mozambique	MOZ	842	USA	USA								66	NON-METAL.MINERAL MANFCT	1	No Quantity							74325			0
S3	2009	2009	2009	2	0	2	Export	508	Mozambique	MOZ	894	Zambia	ZMB								66	NON-METAL.MINERAL MANFCT	1	No Quantity							732			0
S3	2009	2009	2009	2	0	2	Export	516	Namibia	NAM	0	World	WLD								66	NON-METAL.MINERAL MANFCT	1	No Quantity							812262836			0
S3	2009	2009	2009	2	0	2	Export	516	Namibia	NAM	24	Angola	AGO								66	NON-METAL.MINERAL MANFCT	1	No Quantity							12910422			0
S3	2009	2009	2009	2	0	2	Export	516	Namibia	NAM	36	Australia	AUS								66	NON-METAL.MINERAL MANFCT	1	No Quantity							28802			0
S3	2009	2009	2009	2	0	2	Export	516	Namibia	NAM	40	Austria	AUT								66	NON-METAL.MINERAL MANFCT	1	No Quantity							871			0
S3	2009	2009	2009	2	0	2	Export	516	Namibia	NAM	56	Belgium	BEL								66	NON-METAL.MINERAL MANFCT	1	No Quantity							35825226			0
S3	2009	2009	2009	2	0	2	Export	516	Namibia	NAM	72	Botswana	BWA								66	NON-METAL.MINERAL MANFCT	1	No Quantity							179539			0
S3	2009	2009	2009	2	0	2	Export	516	Namibia	NAM	76	Brazil	BRA								66	NON-METAL.MINERAL MANFCT	1	No Quantity							6			0
S3	2009	2009	2009	2	0	2	Export	516	Namibia	NAM	124	Canada	CAN								66	NON-METAL.MINERAL MANFCT	1	No Quantity							238			0
S3	2009	2009	2009	2	0	2	Export	516	Namibia	NAM	144	Sri Lanka	LKA								66	NON-METAL.MINERAL MANFCT	1	No Quantity							1524			0
S3	2009	2009	2009	2	0	2	Export	516	Namibia	NAM	156	China	CHN								66	NON-METAL.MINERAL MANFCT	1	No Quantity							5281			0
S3	2009	2009	2009	2	0	2	Export	516	Namibia	NAM	180	Dem. Rep. of the Congo	COD								66	NON-METAL.MINERAL MANFCT	1	No Quantity							49181			0
S3	2009	2009	2009	2	0	2	Export	516	Namibia	NAM	208	Denmark	DNK								66	NON-METAL.MINERAL MANFCT	1	No Quantity							4905			0
S3	2009	2009	2009	2	0	2	Export	516	Namibia	NAM	246	Finland	FIN								66	NON-METAL.MINERAL MANFCT	1	No Quantity							1383			0
S3	2009	2009	2009	2	0	2	Export	516	Namibia	NAM	251	France	FRA								66	NON-METAL.MINERAL MANFCT	1	No Quantity							8696			0
S3	2009	2009	2009	2	0	2	Export	516	Namibia	NAM	276	Germany	DEU								66	NON-METAL.MINERAL MANFCT	1	No Quantity							119733			0
S3	2009	2009	2009	2	0	2	Export	516	Namibia	NAM	300	Greece	GRC								66	NON-METAL.MINERAL MANFCT	1	No Quantity							1342			0
S3	2009	2009	2009	2	0	2	Export	516	Namibia	NAM	344	China, Hong Kong SAR	HKG								66	NON-METAL.MINERAL MANFCT	1	No Quantity							41026			0
S3	2009	2009	2009	2	0	2	Export	516	Namibia	NAM	376	Israel	ISR								66	NON-METAL.MINERAL MANFCT	1	No Quantity							15411207			0
S3	2009	2009	2009	2	0	2	Export	516	Namibia	NAM	381	Italy	ITA								66	NON-METAL.MINERAL MANFCT	1	No Quantity							1538			0
S3	2009	2009	2009	2	0	2	Export	516	Namibia	NAM	404	Kenya	KEN								66	NON-METAL.MINERAL MANFCT	1	No Quantity							71			0
S3	2009	2009	2009	2	0	2	Export	516	Namibia	NAM	440	Lithuania	LTU								66	NON-METAL.MINERAL MANFCT	1	No Quantity							1595			0
S3	2009	2009	2009	2	0	2	Export	516	Namibia	NAM	454	Malawi	MWI								66	NON-METAL.MINERAL MANFCT	1	No Quantity							36			0
S3	2009	2009	2009	2	0	2	Export	516	Namibia	NAM	484	Mexico	MEX								66	NON-METAL.MINERAL MANFCT	1	No Quantity							235			0
S3	2009	2009	2009	2	0	2	Export	516	Namibia	NAM	490	Other Asia, nes									66	NON-METAL.MINERAL MANFCT	1	No Quantity							51			0
S3	2009	2009	2009	2	0	2	Export	516	Namibia	NAM	508	Mozambique	MOZ								66	NON-METAL.MINERAL MANFCT	1	No Quantity							64			0
S3	2009	2009	2009	2	0	2	Export	516	Namibia	NAM	528	Netherlands	NLD								66	NON-METAL.MINERAL MANFCT	1	No Quantity							282			0
S3	2009	2009	2009	2	0	2	Export	516	Namibia	NAM	530	Neth. Antilles	ANT								66	NON-METAL.MINERAL MANFCT	1	No Quantity							596			0
S3	2009	2009	2009	2	0	2	Export	516	Namibia	NAM	554	New Zealand	NZL								66	NON-METAL.MINERAL MANFCT	1	No Quantity							26			0
[truncated: 1,421 more rows]
