# Supplementary material for: Core-periphery structure in sectoral international trade networks: A new approach to an old theory
Source: PLoS One. 2020 Apr 2;15(4):e0229547. doi: 10.1371/journal.pone.0229547 (PMC7117750; doi:10.1371/journal.pone.0229547)
Supplement: S7 File — (ZIP) [file pone.0229547.s007.zip › S7_File/RawData 2009/comtrade (36).csv]

Classification	Year	Period	Period Desc.	Aggregate Level	Is Leaf Code	Trade Flow Code	Trade Flow	Reporter Code	Reporter	Reporter ISO	Partner Code	Partner	Partner ISO	2nd Partner Code	2nd Partner	2nd Partner ISO	Customs Proc. Code	Customs	Mode of Transport Code	Mode of Transport	Commodity Code	Commodity	Qty Unit Code	Qty Unit	Qty	Alt Qty Unit Code	Alt Qty Unit	Alt Qty	Netweight (kg)	Gross weight (kg)	Trade Value (US$)	CIF Trade Value (US$)	FOB Trade Value (US$)	Flag
S3	2009	2009	2009	2	0	2	Export	528	Netherlands	NLD	0	World	WLD								00	LIVE ANIMALS	1	No Quantity							2127578305			0
S3	2009	2009	2009	2	0	2	Export	528	Netherlands	NLD	4	Afghanistan	AFG								00	LIVE ANIMALS	1	No Quantity							50230			0
S3	2009	2009	2009	2	0	2	Export	528	Netherlands	NLD	8	Albania	ALB								00	LIVE ANIMALS	1	No Quantity							136738			0
S3	2009	2009	2009	2	0	2	Export	528	Netherlands	NLD	12	Algeria	DZA								00	LIVE ANIMALS	1	No Quantity							2646851			0
S3	2009	2009	2009	2	0	2	Export	528	Netherlands	NLD	31	Azerbaijan	AZE								00	LIVE ANIMALS	1	No Quantity							376726			0
S3	2009	2009	2009	2	0	2	Export	528	Netherlands	NLD	32	Argentina	ARG								00	LIVE ANIMALS	1	No Quantity							117204			0
S3	2009	2009	2009	2	0	2	Export	528	Netherlands	NLD	36	Australia	AUS								00	LIVE ANIMALS	1	No Quantity							129761			0
S3	2009	2009	2009	2	0	2	Export	528	Netherlands	NLD	40	Austria	AUT								00	LIVE ANIMALS	1	No Quantity							3230079			0
S3	2009	2009	2009	2	0	2	Export	528	Netherlands	NLD	48	Bahrain	BHR								00	LIVE ANIMALS	1	No Quantity							1353424			0
S3	2009	2009	2009	2	0	2	Export	528	Netherlands	NLD	50	Bangladesh	BGD								00	LIVE ANIMALS	1	No Quantity							1202733			0
S3	2009	2009	2009	2	0	2	Export	528	Netherlands	NLD	51	Armenia	ARM								00	LIVE ANIMALS	1	No Quantity							315334			0
S3	2009	2009	2009	2	0	2	Export	528	Netherlands	NLD	56	Belgium	BEL								00	LIVE ANIMALS	1	No Quantity							326302149			0
S3	2009	2009	2009	2	0	2	Export	528	Netherlands	NLD	60	Bermuda	BMU								00	LIVE ANIMALS	1	No Quantity							9767			0
S3	2009	2009	2009	2	0	2	Export	528	Netherlands	NLD	70	Bosnia Herzegovina	BIH								00	LIVE ANIMALS	1	No Quantity							551137			0
S3	2009	2009	2009	2	0	2	Export	528	Netherlands	NLD	76	Brazil	BRA								00	LIVE ANIMALS	1	No Quantity							312543			0
S3	2009	2009	2009	2	0	2	Export	528	Netherlands	NLD	96	Brunei Darussalam	BRN								00	LIVE ANIMALS	1	No Quantity							12558			0
S3	2009	2009	2009	2	0	2	Export	528	Netherlands	NLD	100	Bulgaria	BGR								00	LIVE ANIMALS	1	No Quantity							3257985			0
S3	2009	2009	2009	2	0	2	Export	528	Netherlands	NLD	104	Myanmar	MMR								00	LIVE ANIMALS	1	No Quantity							1395			0
S3	2009	2009	2009	2	0	2	Export	528	Netherlands	NLD	112	Belarus	BLR								00	LIVE ANIMALS	1	No Quantity							1056229			0
S3	2009	2009	2009	2	0	2	Export	528	Netherlands	NLD	120	Cameroon	CMR								00	LIVE ANIMALS	1	No Quantity							202316			0
S3	2009	2009	2009	2	0	2	Export	528	Netherlands	NLD	124	Canada	CAN								00	LIVE ANIMALS	1	No Quantity							6912229			0
S3	2009	2009	2009	2	0	2	Export	528	Netherlands	NLD	144	Sri Lanka	LKA								00	LIVE ANIMALS	1	No Quantity							498116			0
S3	2009	2009	2009	2	0	2	Export	528	Netherlands	NLD	152	Chile	CHL								00	LIVE ANIMALS	1	No Quantity							270685			0
S3	2009	2009	2009	2	0	2	Export	528	Netherlands	NLD	156	China	CHN								00	LIVE ANIMALS	1	No Quantity							4689544			0
S3	2009	2009	2009	2	0	2	Export	528	Netherlands	NLD	170	Colombia	COL								00	LIVE ANIMALS	1	No Quantity							108832			0
S3	2009	2009	2009	2	0	2	Export	528	Netherlands	NLD	178	Congo	COG								00	LIVE ANIMALS	1	No Quantity							101856			0
S3	2009	2009	2009	2	0	2	Export	528	Netherlands	NLD	180	Dem. Rep. of the Congo	COD								00	LIVE ANIMALS	1	No Quantity							18139			0
S3	2009	2009	2009	2	0	2	Export	528	Netherlands	NLD	188	Costa Rica	CRI								00	LIVE ANIMALS	1	No Quantity							272080			0
S3	2009	2009	2009	2	0	2	Export	528	Netherlands	NLD	191	Croatia	HRV								00	LIVE ANIMALS	1	No Quantity							21328288			0
S3	2009	2009	2009	2	0	2	Export	528	Netherlands	NLD	192	Cuba	CUB								00	LIVE ANIMALS	1	No Quantity							96274			0
S3	2009	2009	2009	2	0	2	Export	528	Netherlands	NLD	196	Cyprus	CYP								00	LIVE ANIMALS	1	No Quantity							1098087			0
S3	2009	2009	2009	2	0	2	Export	528	Netherlands	NLD	203	Czechia	CZE								00	LIVE ANIMALS	1	No Quantity							16850826			0
S3	2009	2009	2009	2	0	2	Export	528	Netherlands	NLD	208	Denmark	DNK								00	LIVE ANIMALS	1	No Quantity							3125433			0
S3	2009	2009	2009	2	0	2	Export	528	Netherlands	NLD	214	Dominican Rep.	DOM								00	LIVE ANIMALS	1	No Quantity							69764			0
S3	2009	2009	2009	2	0	2	Export	528	Netherlands	NLD	218	Ecuador	ECU								00	LIVE ANIMALS	1	No Quantity							139528			0
S3	2009	2009	2009	2	0	2	Export	528	Netherlands	NLD	222	El Salvador	SLV								00	LIVE ANIMALS	1	No Quantity							6976			0
S3	2009	2009	2009	2	0	2	Export	528	Netherlands	NLD	231	Ethiopia	ETH								00	LIVE ANIMALS	1	No Quantity							198130			0
S3	2009	2009	2009	2	0	2	Export	528	Netherlands	NLD	233	Estonia	EST								00	LIVE ANIMALS	1	No Quantity							39068			0
S3	2009	2009	2009	2	0	2	Export	528	Netherlands	NLD	246	Finland	FIN								00	LIVE ANIMALS	1	No Quantity							3047297			0
S3	2009	2009	2009	2	0	2	Export	528	Netherlands	NLD	251	France	FRA								00	LIVE ANIMALS	1	No Quantity							62826778			0
S3	2009	2009	2009	2	0	2	Export	528	Netherlands	NLD	262	Djibouti	DJI								00	LIVE ANIMALS	1	No Quantity							20929			0
S3	2009	2009	2009	2	0	2	Export	528	Netherlands	NLD	268	Georgia	GEO								00	LIVE ANIMALS	1	No Quantity							94879			0
S3	2009	2009	2009	2	0	2	Export	528	Netherlands	NLD	276	Germany	DEU								00	LIVE ANIMALS	1	No Quantity							984748495			0
S3	2009	2009	2009	2	0	2	Export	528	Netherlands	NLD	288	Ghana	GHA								00	LIVE ANIMALS	1	No Quantity							987860			0
S3	2009	2009	2009	2	0	2	Export	528	Netherlands	NLD	300	Greece	GRC								00	LIVE ANIMALS	1	No Quantity							4979763			0
S3	2009	2009	2009	2	0	2	Export	528	Netherlands	NLD	320	Guatemala	GTM								00	LIVE ANIMALS	1	No Quantity							699037			0
S3	2009	2009	2009	2	0	2	Export	528	Netherlands	NLD	324	Guinea	GIN								00	LIVE ANIMALS	1	No Quantity							55811			0
S3	2009	2009	2009	2	0	2	Export	528	Netherlands	NLD	340	Honduras	HND								00	LIVE ANIMALS	1	No Quantity							154876			0
S3	2009	2009	2009	2	0	2	Export	528	Netherlands	NLD	344	China, Hong Kong SAR	HKG								00	LIVE ANIMALS	1	No Quantity							535788			0
S3	2009	2009	2009	2	0	2	Export	528	Netherlands	NLD	348	Hungary	HUN								00	LIVE ANIMALS	1	No Quantity							127682297			0
S3	2009	2009	2009	2	0	2	Export	528	Netherlands	NLD	352	Iceland	ISL								00	LIVE ANIMALS	1	No Quantity							51625			0
S3	2009	2009	2009	2	0	2	Export	528	Netherlands	NLD	360	Indonesia	IDN								00	LIVE ANIMALS	1	No Quantity							192549			0
S3	2009	2009	2009	2	0	2	Export	528	Netherlands	NLD	364	Iran	IRN								00	LIVE ANIMALS	1	No Quantity							820426			0
S3	2009	2009	2009	2	0	2	Export	528	Netherlands	NLD	368	Iraq	IRQ								00	LIVE ANIMALS	1	No Quantity							71159			0
S3	2009	2009	2009	2	0	2	Export	528	Netherlands	NLD	372	Ireland	IRL								00	LIVE ANIMALS	1	No Quantity							1604575			0
S3	2009	2009	2009	2	0	2	Export	528	Netherlands	NLD	376	Israel	ISR								00	LIVE ANIMALS	1	No Quantity							817636			0
S3	2009	2009	2009	2	0	2	Export	528	Netherlands	NLD	381	Italy	ITA								00	LIVE ANIMALS	1	No Quantity							70704543			0
S3	2009	2009	2009	2	0	2	Export	528	Netherlands	NLD	384	Côte d'Ivoire	CIV								00	LIVE ANIMALS	1	No Quantity							358588			0
S3	2009	2009	2009	2	0	2	Export	528	Netherlands	NLD	392	Japan	JPN								00	LIVE ANIMALS	1	No Quantity							5216961			0
S3	2009	2009	2009	2	0	2	Export	528	Netherlands	NLD	398	Kazakhstan	KAZ								00	LIVE ANIMALS	1	No Quantity							1386911			0
S3	2009	2009	2009	2	0	2	Export	528	Netherlands	NLD	400	Jordan	JOR								00	LIVE ANIMALS	1	No Quantity							4969996			0
S3	2009	2009	2009	2	0	2	Export	528	Netherlands	NLD	404	Kenya	KEN								00	LIVE ANIMALS	1	No Quantity							597181			0
S3	2009	2009	2009	2	0	2	Export	528	Netherlands	NLD	410	Rep. of Korea	KOR								00	LIVE ANIMALS	1	No Quantity							620901			0
S3	2009	2009	2009	2	0	2	Export	528	Netherlands	NLD	414	Kuwait	KWT								00	LIVE ANIMALS	1	No Quantity							1071577			0
S3	2009	2009	2009	2	0	2	Export	528	Netherlands	NLD	422	Lebanon	LBN								00	LIVE ANIMALS	1	No Quantity							3301238			0
S3	2009	2009	2009	2	0	2	Export	528	Netherlands	NLD	428	Latvia	LVA								00	LIVE ANIMALS	1	No Quantity							306962			0
S3	2009	2009	2009	2	0	2	Export	528	Netherlands	NLD	434	Libya	LBY								00	LIVE ANIMALS	1	No Quantity							326496			0
S3	2009	2009	2009	2	0	2	Export	528	Netherlands	NLD	440	Lithuania	LTU								00	LIVE ANIMALS	1	No Quantity							1184595			0
S3	2009	2009	2009	2	0	2	Export	528	Netherlands	NLD	442	Luxembourg	LUX								00	LIVE ANIMALS	1	No Quantity							1185990			0
S3	2009	2009	2009	2	0	2	Export	528	Netherlands	NLD	458	Malaysia	MYS								00	LIVE ANIMALS	1	No Quantity							2425001			0
S3	2009	2009	2009	2	0	2	Export	528	Netherlands	NLD	470	Malta	MLT								00	LIVE ANIMALS	1	No Quantity							288823			0
S3	2009	2009	2009	2	0	2	Export	528	Netherlands	NLD	480	Mauritius	MUS								00	LIVE ANIMALS	1	No Quantity							94879			0
S3	2009	2009	2009	2	0	2	Export	528	Netherlands	NLD	484	Mexico	MEX								00	LIVE ANIMALS	1	No Quantity							9473968			0
S3	2009	2009	2009	2	0	2	Export	528	Netherlands	NLD	490	Other Asia, nes									00	LIVE ANIMALS	1	No Quantity							114413			0
S3	2009	2009	2009	2	0	2	Export	528	Netherlands	NLD	498	Rep. of Moldova	MDA								00	LIVE ANIMALS	1	No Quantity							2966370			0
S3	2009	2009	2009	2	0	2	Export	528	Netherlands	NLD	504	Morocco	MAR								00	LIVE ANIMALS	1	No Quantity							4297470			0
S3	2009	2009	2009	2	0	2	Export	528	Netherlands	NLD	512	Oman	OMN								00	LIVE ANIMALS	1	No Quantity							1459465			0
S3	2009	2009	2009	2	0	2	Export	528	Netherlands	NLD	524	Nepal	NPL								00	LIVE ANIMALS	1	No Quantity							100460			0
S3	2009	2009	2009	2	0	2	Export	528	Netherlands	NLD	530	Neth. Antilles	ANT								00	LIVE ANIMALS	1	No Quantity							40463			0
S3	2009	2009	2009	2	0	2	Export	528	Netherlands	NLD	533	Aruba	ABW								00	LIVE ANIMALS	1	No Quantity							1395			0
S3	2009	2009	2009	2	0	2	Export	528	Netherlands	NLD	554	New Zealand	NZL								00	LIVE ANIMALS	1	No Quantity							6976			0
S3	2009	2009	2009	2	0	2	Export	528	Netherlands	NLD	558	Nicaragua	NIC								00	LIVE ANIMALS	1	No Quantity							249756			0
S3	2009	2009	2009	2	0	2	Export	528	Netherlands	NLD	562	Niger	NER								00	LIVE ANIMALS	1	No Quantity							47440			0
S3	2009	2009	2009	2	0	2	Export	528	Netherlands	NLD	566	Nigeria	NGA								00	LIVE ANIMALS	1	No Quantity							449281			0
S3	2009	2009	2009	2	0	2	Export	528	Netherlands	NLD	568	Other Europe, nes									00	LIVE ANIMALS	1	No Quantity							16510377			0
S3	2009	2009	2009	2	0	2	Export	528	Netherlands	NLD	579	Norway	NOR								00	LIVE ANIMALS	1	No Quantity							1176223			0
S3	2009	2009	2009	2	0	2	Export	528	Netherlands	NLD	580	N. Mariana Isds	MNP								00	LIVE ANIMALS	1	No Quantity							16743			0
S3	2009	2009	2009	2	0	2	Export	528	Netherlands	NLD	586	Pakistan	PAK								00	LIVE ANIMALS	1	No Quantity							784149			0
S3	2009	2009	2009	2	0	2	Export	528	Netherlands	NLD	591	Panama	PAN								00	LIVE ANIMALS	1	No Quantity							20929			0
S3	2009	2009	2009	2	0	2	Export	528	Netherlands	NLD	604	Peru	PER								00	LIVE ANIMALS	1	No Quantity							297195			0
S3	2009	2009	2009	2	0	2	Export	528	Netherlands	NLD	608	Philippines	PHL								00	LIVE ANIMALS	1	No Quantity							2222685			0
S3	2009	2009	2009	2	0	2	Export	528	Netherlands	NLD	616	Poland	POL								00	LIVE ANIMALS	1	No Quantity							122303483			0
S3	2009	2009	2009	2	0	2	Export	528	Netherlands	NLD	620	Portugal	PRT								00	LIVE ANIMALS	1	No Quantity							2049670			0
S3	2009	2009	2009	2	0	2	Export	528	Netherlands	NLD	634	Qatar	QAT								00	LIVE ANIMALS	1	No Quantity							1299008			0
S3	2009	2009	2009	2	0	2	Export	528	Netherlands	NLD	642	Romania	ROU								00	LIVE ANIMALS	1	No Quantity							52810045			0
S3	2009	2009	2009	2	0	2	Export	528	Netherlands	NLD	643	Russian Federation	RUS								00	LIVE ANIMALS	1	No Quantity							36143397			0
S3	2009	2009	2009	2	0	2	Export	528	Netherlands	NLD	682	Saudi Arabia	SAU								00	LIVE ANIMALS	1	No Quantity							4276541			0
S3	2009	2009	2009	2	0	2	Export	528	Netherlands	NLD	686	Senegal	SEN								00	LIVE ANIMALS	1	No Quantity							156272			0
S3	2009	2009	2009	2	0	2	Export	528	Netherlands	NLD	688	Serbia	SRB								00	LIVE ANIMALS	1	No Quantity							15348			0
S3	2009	2009	2009	2	0	2	Export	528	Netherlands	NLD	699	India	IND								00	LIVE ANIMALS	1	No Quantity							358588			0
S3	2009	2009	2009	2	0	2	Export	528	Netherlands	NLD	702	Singapore	SGP								00	LIVE ANIMALS	1	No Quantity							248360			0
S3	2009	2009	2009	2	0	2	Export	528	Netherlands	NLD	703	Slovakia	SVK								00	LIVE ANIMALS	1	No Quantity							15334154			0
S3	2009	2009	2009	2	0	2	Export	528	Netherlands	NLD	705	Slovenia	SVN								00	LIVE ANIMALS	1	No Quantity							1822239			0
S3	2009	2009	2009	2	0	2	Export	528	Netherlands	NLD	710	South Africa	ZAF								00	LIVE ANIMALS	1	No Quantity							1713407			0
S3	2009	2009	2009	2	0	2	Export	528	Netherlands	NLD	716	Zimbabwe	ZWE								00	LIVE ANIMALS	1	No Quantity							11162			0
S3	2009	2009	2009	2	0	2	Export	528	Netherlands	NLD	724	Spain	ESP								00	LIVE ANIMALS	1	No Quantity							38573979			0
S3	2009	2009	2009	2	0	2	Export	528	Netherlands	NLD	736	Fmr Sudan	SDN								00	LIVE ANIMALS	1	No Quantity							1446908			0
S3	2009	2009	2009	2	0	2	Export	528	Netherlands	NLD	740	Suriname	SUR								00	LIVE ANIMALS	1	No Quantity							30696			0
S3	2009	2009	2009	2	0	2	Export	528	Netherlands	NLD	752	Sweden	SWE								00	LIVE ANIMALS	1	No Quantity							2338493			0
S3	2009	2009	2009	2	0	2	Export	528	Netherlands	NLD	757	Switzerland	CHE								00	LIVE ANIMALS	1	No Quantity							8106591			0
S3	2009	2009	2009	2	0	2	Export	528	Netherlands	NLD	760	Syria	SYR								00	LIVE ANIMALS	1	No Quantity							484163			0
S3	2009	2009	2009	2	0	2	Export	528	Netherlands	NLD	764	Thailand	THA								00	LIVE ANIMALS	1	No Quantity							1283660			0
S3	2009	2009	2009	2	0	2	Export	528	Netherlands	NLD	780	Trinidad and Tobago	TTO								00	LIVE ANIMALS	1	No Quantity							1395			0
S3	2009	2009	2009	2	0	2	Export	528	Netherlands	NLD	784	United Arab Emirates	ARE								00	LIVE ANIMALS	1	No Quantity							4573736			0
S3	2009	2009	2009	2	0	2	Export	528	Netherlands	NLD	788	Tunisia	TUN								00	LIVE ANIMALS	1	No Quantity							855308			0
S3	2009	2009	2009	2	0	2	Export	528	Netherlands	NLD	792	Turkey	TUR								00	LIVE ANIMALS	1	No Quantity							5168126			0
S3	2009	2009	2009	2	0	2	Export	528	Netherlands	NLD	800	Uganda	UGA								00	LIVE ANIMALS	1	No Quantity							760429			0
S3	2009	2009	2009	2	0	2	Export	528	Netherlands	NLD	804	Ukraine	UKR								00	LIVE ANIMALS	1	No Quantity							1462256			0
S3	2009	2009	2009	2	0	2	Export	528	Netherlands	NLD	807	North Macedonia	MKD								00	LIVE ANIMALS	1	No Quantity							103251			0
S3	2009	2009	2009	2	0	2	Export	528	Netherlands	NLD	818	Egypt	EGY								00	LIVE ANIMALS	1	No Quantity							1365982			0
S3	2009	2009	2009	2	0	2	Export	528	Netherlands	NLD	826	United Kingdom	GBR								00	LIVE ANIMALS	1	No Quantity							23802123			0
S3	2009	2009	2009	2	0	2	Export	528	Netherlands	NLD	834	United Rep. of Tanzania	TZA								00	LIVE ANIMALS	1	No Quantity							346030			0
S3	2009	2009	2009	2	0	2	Export	528	Netherlands	NLD	842	USA	USA								00	LIVE ANIMALS	1	No Quantity							74589009			0
S3	2009	2009	2009	2	0	2	Export	528	Netherlands	NLD	858	Uruguay	URY								00	LIVE ANIMALS	1	No Quantity							1395			0
S3	2009	2009	2009	2	0	2	Export	528	Netherlands	NLD	860	Uzbekistan	UZB								00	LIVE ANIMALS	1	No Quantity							1601784			0
S3	2009	2009	2009	2	0	2	Export	528	Netherlands	NLD	862	Venezuela	VEN								00	LIVE ANIMALS	1	No Quantity							641830			0
S3	2009	2009	2009	2	0	2	Export	528	Netherlands	NLD	887	Yemen	YEM								00	LIVE ANIMALS	1	No Quantity							482768			0
S3	2009	2009	2009	2	0	2	Export	528	Netherlands	NLD	894	Zambia	ZMB								00	LIVE ANIMALS	1	No Quantity							259523			0
S3	2009	2009	2009	2	0	2	Export	554	New Zealand	NZL	0	World	WLD								00	LIVE ANIMALS	1	No Quantity							113065707			0
S3	2009	2009	2009	2	0	2	Export	554	New Zealand	NZL	32	Argentina	ARG								00	LIVE ANIMALS	1	No Quantity							50347			0
S3	2009	2009	2009	2	0	2	Export	554	New Zealand	NZL	36	Australia	AUS								00	LIVE ANIMALS	1	No Quantity							54314485			0
S3	2009	2009	2009	2	0	2	Export	554	New Zealand	NZL	50	Bangladesh	BGD								00	LIVE ANIMALS	1	No Quantity							650203			0
S3	2009	2009	2009	2	0	2	Export	554	New Zealand	NZL	64	Bhutan	BTN								00	LIVE ANIMALS	1	No Quantity							30201			0
S3	2009	2009	2009	2	0	2	Export	554	New Zealand	NZL	76	Brazil	BRA								00	LIVE ANIMALS	1	No Quantity							33270			0
S3	2009	2009	2009	2	0	2	Export	554	New Zealand	NZL	104	Myanmar	MMR								00	LIVE ANIMALS	1	No Quantity							240524			0
S3	2009	2009	2009	2	0	2	Export	554	New Zealand	NZL	124	Canada	CAN								00	LIVE ANIMALS	1	No Quantity							2196249			0
S3	2009	2009	2009	2	0	2	Export	554	New Zealand	NZL	152	Chile	CHL								00	LIVE ANIMALS	1	No Quantity							3300			0
S3	2009	2009	2009	2	0	2	Export	554	New Zealand	NZL	156	China	CHN								00	LIVE ANIMALS	1	No Quantity							9325151			0
S3	2009	2009	2009	2	0	2	Export	554	New Zealand	NZL	184	Cook Isds	COK								00	LIVE ANIMALS	1	No Quantity							13860			0
S3	2009	2009	2009	2	0	2	Export	554	New Zealand	NZL	242	Fiji	FJI								00	LIVE ANIMALS	1	No Quantity							872973			0
S3	2009	2009	2009	2	0	2	Export	554	New Zealand	NZL	258	French Polynesia	PYF								00	LIVE ANIMALS	1	No Quantity							88736			0
S3	2009	2009	2009	2	0	2	Export	554	New Zealand	NZL	296	Kiribati	KIR								00	LIVE ANIMALS	1	No Quantity							13745			0
S3	2009	2009	2009	2	0	2	Export	554	New Zealand	NZL	344	China, Hong Kong SAR	HKG								00	LIVE ANIMALS	1	No Quantity							22726253			0
S3	2009	2009	2009	2	0	2	Export	554	New Zealand	NZL	392	Japan	JPN								00	LIVE ANIMALS	1	No Quantity							207979			0
S3	2009	2009	2009	2	0	2	Export	554	New Zealand	NZL	410	Rep. of Korea	KOR								00	LIVE ANIMALS	1	No Quantity							292909			0
S3	2009	2009	2009	2	0	2	Export	554	New Zealand	NZL	442	Luxembourg	LUX								00	LIVE ANIMALS	1	No Quantity							768287			0
S3	2009	2009	2009	2	0	2	Export	554	New Zealand	NZL	446	China, Macao SAR	MAC								00	LIVE ANIMALS	1	No Quantity							4410204			0
S3	2009	2009	2009	2	0	2	Export	554	New Zealand	NZL	458	Malaysia	MYS								00	LIVE ANIMALS	1	No Quantity							3450253			0
S3	2009	2009	2009	2	0	2	Export	554	New Zealand	NZL	480	Mauritius	MUS								00	LIVE ANIMALS	1	No Quantity							10097			0
S3	2009	2009	2009	2	0	2	Export	554	New Zealand	NZL	490	Other Asia, nes									00	LIVE ANIMALS	1	No Quantity							50604			0
S3	2009	2009	2009	2	0	2	Export	554	New Zealand	NZL	524	Nepal	NPL								00	LIVE ANIMALS	1	No Quantity							516310			0
S3	2009	2009	2009	2	0	2	Export	554	New Zealand	NZL	540	New Caledonia	NCL								00	LIVE ANIMALS	1	No Quantity							157455			0
S3	2009	2009	2009	2	0	2	Export	554	New Zealand	NZL	548	Vanuatu	VUT								00	LIVE ANIMALS	1	No Quantity							37426			0
S3	2009	2009	2009	2	0	2	Export	554	New Zealand	NZL	574	Norfolk Isds	NFK								00	LIVE ANIMALS	1	No Quantity							629			0
S3	2009	2009	2009	2	0	2	Export	554	New Zealand	NZL	586	Pakistan	PAK								00	LIVE ANIMALS	1	No Quantity							7719			0
S3	2009	2009	2009	2	0	2	Export	554	New Zealand	NZL	598	Papua New Guinea	PNG								00	LIVE ANIMALS	1	No Quantity							771886			0
S3	2009	2009	2009	2	0	2	Export	554	New Zealand	NZL	608	Philippines	PHL								00	LIVE ANIMALS	1	No Quantity							17600			0
S3	2009	2009	2009	2	0	2	Export	554	New Zealand	NZL	702	Singapore	SGP								00	LIVE ANIMALS	1	No Quantity							7679193			0
S3	2009	2009	2009	2	0	2	Export	554	New Zealand	NZL	704	Viet Nam	VNM								00	LIVE ANIMALS	1	No Quantity							121979			0
S3	2009	2009	2009	2	0	2	Export	554	New Zealand	NZL	710	South Africa	ZAF								00	LIVE ANIMALS	1	No Quantity							415679			0
S3	2009	2009	2009	2	0	2	Export	554	New Zealand	NZL	764	Thailand	THA								00	LIVE ANIMALS	1	No Quantity							42029			0
S3	2009	2009	2009	2	0	2	Export	554	New Zealand	NZL	776	Tonga	TON								00	LIVE ANIMALS	1	No Quantity							39559			0
S3	2009	2009	2009	2	0	2	Export	554	New Zealand	NZL	784	United Arab Emirates	ARE								00	LIVE ANIMALS	1	No Quantity							86427			0
S3	2009	2009	2009	2	0	2	Export	554	New Zealand	NZL	826	United Kingdom	GBR								00	LIVE ANIMALS	1	No Quantity							271428			0
S3	2009	2009	2009	2	0	2	Export	554	New Zealand	NZL	842	USA	USA								00	LIVE ANIMALS	1	No Quantity							3135582			0
S3	2009	2009	2009	2	0	2	Export	554	New Zealand	NZL	858	Uruguay	URY								00	LIVE ANIMALS	1	No Quantity							9444			0
S3	2009	2009	2009	2	0	2	Export	554	New Zealand	NZL	882	Samoa	WSM								00	LIVE ANIMALS	1	No Quantity							5734			0
S3	2009	2009	2009	2	0	2	Export	528	Netherlands	NLD	0	World	WLD								01	MEAT, MEAT PREPARATIONS	1	No Quantity							8129126241			0
S3	2009	2009	2009	2	0	2	Export	528	Netherlands	NLD	4	Afghanistan	AFG								01	MEAT, MEAT PREPARATIONS	1	No Quantity							3691917			0
S3	2009	2009	2009	2	0	2	Export	528	Netherlands	NLD	8	Albania	ALB								01	MEAT, MEAT PREPARATIONS	1	No Quantity							157667			0
S3	2009	2009	2009	2	0	2	Export	528	Netherlands	NLD	12	Algeria	DZA								01	MEAT, MEAT PREPARATIONS	1	No Quantity							788335			0
S3	2009	2009	2009	2	0	2	Export	528	Netherlands	NLD	24	Angola	AGO								01	MEAT, MEAT PREPARATIONS	1	No Quantity							13569122			0
S3	2009	2009	2009	2	0	2	Export	528	Netherlands	NLD	31	Azerbaijan	AZE								01	MEAT, MEAT PREPARATIONS	1	No Quantity							1395			0
S3	2009	2009	2009	2	0	2	Export	528	Netherlands	NLD	36	Australia	AUS								01	MEAT, MEAT PREPARATIONS	1	No Quantity							3775634			0
S3	2009	2009	2009	2	0	2	Export	528	Netherlands	NLD	40	Austria	AUT								01	MEAT, MEAT PREPARATIONS	1	No Quantity							78929733			0
S3	2009	2009	2009	2	0	2	Export	528	Netherlands	NLD	48	Bahrain	BHR								01	MEAT, MEAT PREPARATIONS	1	No Quantity							2395700			0
S3	2009	2009	2009	2	0	2	Export	528	Netherlands	NLD	51	Armenia	ARM								01	MEAT, MEAT PREPARATIONS	1	No Quantity							46044			0
S3	2009	2009	2009	2	0	2	Export	528	Netherlands	NLD	52	Barbados	BRB								01	MEAT, MEAT PREPARATIONS	1	No Quantity							37673			0
S3	2009	2009	2009	2	0	2	Export	528	Netherlands	NLD	56	Belgium	BEL								01	MEAT, MEAT PREPARATIONS	1	No Quantity							386342548			0
S3	2009	2009	2009	2	0	2	Export	528	Netherlands	NLD	70	Bosnia Herzegovina	BIH								01	MEAT, MEAT PREPARATIONS	1	No Quantity							6630382			0
S3	2009	2009	2009	2	0	2	Export	528	Netherlands	NLD	76	Brazil	BRA								01	MEAT, MEAT PREPARATIONS	1	No Quantity							29301			0
S3	2009	2009	2009	2	0	2	Export	528	Netherlands	NLD	92	Br. Virgin Isds	VGB								01	MEAT, MEAT PREPARATIONS	1	No Quantity							79531			0
S3	2009	2009	2009	2	0	2	Export	528	Netherlands	NLD	96	Brunei Darussalam	BRN								01	MEAT, MEAT PREPARATIONS	1	No Quantity							337658			0
S3	2009	2009	2009	2	0	2	Export	528	Netherlands	NLD	100	Bulgaria	BGR								01	MEAT, MEAT PREPARATIONS	1	No Quantity							34841598			0
S3	2009	2009	2009	2	0	2	Export	528	Netherlands	NLD	108	Burundi	BDI								01	MEAT, MEAT PREPARATIONS	1	No Quantity							5581			0
S3	2009	2009	2009	2	0	2	Export	528	Netherlands	NLD	112	Belarus	BLR								01	MEAT, MEAT PREPARATIONS	1	No Quantity							15537865			0
S3	2009	2009	2009	2	0	2	Export	528	Netherlands	NLD	120	Cameroon	CMR								01	MEAT, MEAT PREPARATIONS	1	No Quantity							527417			0
S3	2009	2009	2009	2	0	2	Export	528	Netherlands	NLD	124	Canada	CAN								01	MEAT, MEAT PREPARATIONS	1	No Quantity							846936			0
S3	2009	2009	2009	2	0	2	Export	528	Netherlands	NLD	132	Cabo Verde	CPV								01	MEAT, MEAT PREPARATIONS	1	No Quantity							2256172			0
S3	2009	2009	2009	2	0	2	Export	528	Netherlands	NLD	140	Central African Rep.	CAF								01	MEAT, MEAT PREPARATIONS	1	No Quantity							16743			0
S3	2009	2009	2009	2	0	2	Export	528	Netherlands	NLD	148	Chad	TCD								01	MEAT, MEAT PREPARATIONS	1	No Quantity							2362213			0
S3	2009	2009	2009	2	0	2	Export	528	Netherlands	NLD	156	China	CHN								01	MEAT, MEAT PREPARATIONS	1	No Quantity							1287846			0
S3	2009	2009	2009	2	0	2	Export	528	Netherlands	NLD	170	Colombia	COL								01	MEAT, MEAT PREPARATIONS	1	No Quantity							54416			0
S3	2009	2009	2009	2	0	2	Export	528	Netherlands	NLD	174	Comoros	COM								01	MEAT, MEAT PREPARATIONS	1	No Quantity							468815			0
S3	2009	2009	2009	2	0	2	Export	528	Netherlands	NLD	175	Mayotte	MYT								01	MEAT, MEAT PREPARATIONS	1	No Quantity							54416			0
S3	2009	2009	2009	2	0	2	Export	528	Netherlands	NLD	178	Congo	COG								01	MEAT, MEAT PREPARATIONS	1	No Quantity							2743125			0
S3	2009	2009	2009	2	0	2	Export	528	Netherlands	NLD	180	Dem. Rep. of the Congo	COD								01	MEAT, MEAT PREPARATIONS	1	No Quantity							19631624			0
S3	2009	2009	2009	2	0	2	Export	528	Netherlands	NLD	188	Costa Rica	CRI								01	MEAT, MEAT PREPARATIONS	1	No Quantity							1395			0
S3	2009	2009	2009	2	0	2	Export	528	Netherlands	NLD	191	Croatia	HRV								01	MEAT, MEAT PREPARATIONS	1	No Quantity							42151483			0
S3	2009	2009	2009	2	0	2	Export	528	Netherlands	NLD	192	Cuba	CUB								01	MEAT, MEAT PREPARATIONS	1	No Quantity							185573			0
S3	2009	2009	2009	2	0	2	Export	528	Netherlands	NLD	196	Cyprus	CYP								01	MEAT, MEAT PREPARATIONS	1	No Quantity							45565739			0
S3	2009	2009	2009	2	0	2	Export	528	Netherlands	NLD	203	Czechia	CZE								01	MEAT, MEAT PREPARATIONS	1	No Quantity							65095507			0
S3	2009	2009	2009	2	0	2	Export	528	Netherlands	NLD	204	Benin	BEN								01	MEAT, MEAT PREPARATIONS	1	No Quantity							23055647			0
S3	2009	2009	2009	2	0	2	Export	528	Netherlands	NLD	208	Denmark	DNK								01	MEAT, MEAT PREPARATIONS	1	No Quantity							280835475			0
S3	2009	2009	2009	2	0	2	Export	528	Netherlands	NLD	212	Dominica	DMA								01	MEAT, MEAT PREPARATIONS	1	No Quantity							8372			0
S3	2009	2009	2009	2	0	2	Export	528	Netherlands	NLD	226	Equatorial Guinea	GNQ								01	MEAT, MEAT PREPARATIONS	1	No Quantity							7552664			0
S3	2009	2009	2009	2	0	2	Export	528	Netherlands	NLD	232	Eritrea	ERI								01	MEAT, MEAT PREPARATIONS	1	No Quantity							150691			0
S3	2009	2009	2009	2	0	2	Export	528	Netherlands	NLD	233	Estonia	EST								01	MEAT, MEAT PREPARATIONS	1	No Quantity							2519880			0
S3	2009	2009	2009	2	0	2	Export	528	Netherlands	NLD	234	Faeroe Isds	FRO								01	MEAT, MEAT PREPARATIONS	1	No Quantity							22325			0
S3	2009	2009	2009	2	0	2	Export	528	Netherlands	NLD	246	Finland	FIN								01	MEAT, MEAT PREPARATIONS	1	No Quantity							23994672			0
S3	2009	2009	2009	2	0	2	Export	528	Netherlands	NLD	251	France	FRA								01	MEAT, MEAT PREPARATIONS	1	No Quantity							935910818			0
S3	2009	2009	2009	2	0	2	Export	528	Netherlands	NLD	258	French Polynesia	PYF								01	MEAT, MEAT PREPARATIONS	1	No Quantity							941816			0
S3	2009	2009	2009	2	0	2	Export	528	Netherlands	NLD	260	Fr. South Antarctic Terr.	ATF								01	MEAT, MEAT PREPARATIONS	1	No Quantity							26510			0
S3	2009	2009	2009	2	0	2	Export	528	Netherlands	NLD	262	Djibouti	DJI								01	MEAT, MEAT PREPARATIONS	1	No Quantity							1345052			0
S3	2009	2009	2009	2	0	2	Export	528	Netherlands	NLD	266	Gabon	GAB								01	MEAT, MEAT PREPARATIONS	1	No Quantity							5636941			0
S3	2009	2009	2009	2	0	2	Export	528	Netherlands	NLD	268	Georgia	GEO								01	MEAT, MEAT PREPARATIONS	1	No Quantity							779963			0
S3	2009	2009	2009	2	0	2	Export	528	Netherlands	NLD	270	Gambia	GMB								01	MEAT, MEAT PREPARATIONS	1	No Quantity							482768			0
S3	2009	2009	2009	2	0	2	Export	528	Netherlands	NLD	276	Germany	DEU								01	MEAT, MEAT PREPARATIONS	1	No Quantity							1642551615			0
S3	2009	2009	2009	2	0	2	Export	528	Netherlands	NLD	288	Ghana	GHA								01	MEAT, MEAT PREPARATIONS	1	No Quantity							18876776			0
S3	2009	2009	2009	2	0	2	Export	528	Netherlands	NLD	292	Gibraltar	GIB								01	MEAT, MEAT PREPARATIONS	1	No Quantity							171620			0
S3	2009	2009	2009	2	0	2	Export	528	Netherlands	NLD	300	Greece	GRC								01	MEAT, MEAT PREPARATIONS	1	No Quantity							382573890			0
S3	2009	2009	2009	2	0	2	Export	528	Netherlands	NLD	324	Guinea	GIN								01	MEAT, MEAT PREPARATIONS	1	No Quantity							507883			0
S3	2009	2009	2009	2	0	2	Export	528	Netherlands	NLD	328	Guyana	GUY								01	MEAT, MEAT PREPARATIONS	1	No Quantity							298590			0
S3	2009	2009	2009	2	0	2	Export	528	Netherlands	NLD	332	Haiti	HTI								01	MEAT, MEAT PREPARATIONS	1	No Quantity							168829			0
S3	2009	2009	2009	2	0	2	Export	528	Netherlands	NLD	340	Honduras	HND								01	MEAT, MEAT PREPARATIONS	1	No Quantity							679503			0
S3	2009	2009	2009	2	0	2	Export	528	Netherlands	NLD	344	China, Hong Kong SAR	HKG								01	MEAT, MEAT PREPARATIONS	1	No Quantity							128481794			0
S3	2009	2009	2009	2	0	2	Export	528	Netherlands	NLD	348	Hungary	HUN								01	MEAT, MEAT PREPARATIONS	1	No Quantity							28283771			0
S3	2009	2009	2009	2	0	2	Export	528	Netherlands	NLD	352	Iceland	ISL								01	MEAT, MEAT PREPARATIONS	1	No Quantity							604157			0
S3	2009	2009	2009	2	0	2	Export	528	Netherlands	NLD	360	Indonesia	IDN								01	MEAT, MEAT PREPARATIONS	1	No Quantity							44649			0
S3	2009	2009	2009	2	0	2	Export	528	Netherlands	NLD	368	Iraq	IRQ								01	MEAT, MEAT PREPARATIONS	1	No Quantity							422771			0
S3	2009	2009	2009	2	0	2	Export	528	Netherlands	NLD	372	Ireland	IRL								01	MEAT, MEAT PREPARATIONS	1	No Quantity							127731132			0
S3	2009	2009	2009	2	0	2	Export	528	Netherlands	NLD	376	Israel	ISR								01	MEAT, MEAT PREPARATIONS	1	No Quantity							778568			0
S3	2009	2009	2009	2	0	2	Export	528	Netherlands	NLD	381	Italy	ITA								01	MEAT, MEAT PREPARATIONS	1	No Quantity							1004534995			0
S3	2009	2009	2009	2	0	2	Export	528	Netherlands	NLD	384	Côte d'Ivoire	CIV								01	MEAT, MEAT PREPARATIONS	1	No Quantity							3064040			0
S3	2009	2009	2009	2	0	2	Export	528	Netherlands	NLD	392	Japan	JPN								01	MEAT, MEAT PREPARATIONS	1	No Quantity							51227795			0
S3	2009	2009	2009	2	0	2	Export	528	Netherlands	NLD	398	Kazakhstan	KAZ								01	MEAT, MEAT PREPARATIONS	1	No Quantity							789730			0
S3	2009	2009	2009	2	0	2	Export	528	Netherlands	NLD	400	Jordan	JOR								01	MEAT, MEAT PREPARATIONS	1	No Quantity							2533833			0
S3	2009	2009	2009	2	0	2	Export	528	Netherlands	NLD	404	Kenya	KEN								01	MEAT, MEAT PREPARATIONS	1	No Quantity							6976			0
S3	2009	2009	2009	2	0	2	Export	528	Netherlands	NLD	410	Rep. of Korea	KOR								01	MEAT, MEAT PREPARATIONS	1	No Quantity							40133904			0
S3	2009	2009	2009	2	0	2	Export	528	Netherlands	NLD	414	Kuwait	KWT								01	MEAT, MEAT PREPARATIONS	1	No Quantity							365564			0
S3	2009	2009	2009	2	0	2	Export	528	Netherlands	NLD	422	Lebanon	LBN								01	MEAT, MEAT PREPARATIONS	1	No Quantity							13739346			0
S3	2009	2009	2009	2	0	2	Export	528	Netherlands	NLD	428	Latvia	LVA								01	MEAT, MEAT PREPARATIONS	1	No Quantity							3210545			0
S3	2009	2009	2009	2	0	2	Export	528	Netherlands	NLD	430	Liberia	LBR								01	MEAT, MEAT PREPARATIONS	1	No Quantity							2267334			0
S3	2009	2009	2009	2	0	2	Export	528	Netherlands	NLD	440	Lithuania	LTU								01	MEAT, MEAT PREPARATIONS	1	No Quantity							9870228			0
S3	2009	2009	2009	2	0	2	Export	528	Netherlands	NLD	442	Luxembourg	LUX								01	MEAT, MEAT PREPARATIONS	1	No Quantity							9333044			0
S3	2009	2009	2009	2	0	2	Export	528	Netherlands	NLD	446	China, Macao SAR	MAC								01	MEAT, MEAT PREPARATIONS	1	No Quantity							168829			0
S3	2009	2009	2009	2	0	2	Export	528	Netherlands	NLD	450	Madagascar	MDG								01	MEAT, MEAT PREPARATIONS	1	No Quantity							2791			0
S3	2009	2009	2009	2	0	2	Export	528	Netherlands	NLD	458	Malaysia	MYS								01	MEAT, MEAT PREPARATIONS	1	No Quantity							20512047			0
S3	2009	2009	2009	2	0	2	Export	528	Netherlands	NLD	462	Maldives	MDV								01	MEAT, MEAT PREPARATIONS	1	No Quantity							262313			0
S3	2009	2009	2009	2	0	2	Export	528	Netherlands	NLD	466	Mali	MLI								01	MEAT, MEAT PREPARATIONS	1	No Quantity							104646			0
S3	2009	2009	2009	2	0	2	Export	528	Netherlands	NLD	470	Malta	MLT								01	MEAT, MEAT PREPARATIONS	1	No Quantity							19002352			0
S3	2009	2009	2009	2	0	2	Export	528	Netherlands	NLD	478	Mauritania	MRT								01	MEAT, MEAT PREPARATIONS	1	No Quantity							71159			0
S3	2009	2009	2009	2	0	2	Export	528	Netherlands	NLD	480	Mauritius	MUS								01	MEAT, MEAT PREPARATIONS	1	No Quantity							106041			0
S3	2009	2009	2009	2	0	2	Export	528	Netherlands	NLD	490	Other Asia, nes									01	MEAT, MEAT PREPARATIONS	1	No Quantity							2179431			0
S3	2009	2009	2009	2	0	2	Export	528	Netherlands	NLD	496	Mongolia	MNG								01	MEAT, MEAT PREPARATIONS	1	No Quantity							669736			0
S3	2009	2009	2009	2	0	2	Export	528	Netherlands	NLD	498	Rep. of Moldova	MDA								01	MEAT, MEAT PREPARATIONS	1	No Quantity							3468672			0
S3	2009	2009	2009	2	0	2	Export	528	Netherlands	NLD	499	Montenegro	MNE								01	MEAT, MEAT PREPARATIONS	1	No Quantity							18403776			0
S3	2009	2009	2009	2	0	2	Export	528	Netherlands	NLD	504	Morocco	MAR								01	MEAT, MEAT PREPARATIONS	1	No Quantity							164643			0
S3	2009	2009	2009	2	0	2	Export	528	Netherlands	NLD	508	Mozambique	MOZ								01	MEAT, MEAT PREPARATIONS	1	No Quantity							320915			0
S3	2009	2009	2009	2	0	2	Export	528	Netherlands	NLD	512	Oman	OMN								01	MEAT, MEAT PREPARATIONS	1	No Quantity							378122			0
S3	2009	2009	2009	2	0	2	Export	528	Netherlands	NLD	516	Namibia	NAM								01	MEAT, MEAT PREPARATIONS	1	No Quantity							299986			0
S3	2009	2009	2009	2	0	2	Export	528	Netherlands	NLD	530	Neth. Antilles	ANT								01	MEAT, MEAT PREPARATIONS	1	No Quantity							6164358			0
S3	2009	2009	2009	2	0	2	Export	528	Netherlands	NLD	533	Aruba	ABW								01	MEAT, MEAT PREPARATIONS	1	No Quantity							3637501			0
S3	2009	2009	2009	2	0	2	Export	528	Netherlands	NLD	540	New Caledonia	NCL								01	MEAT, MEAT PREPARATIONS	1	No Quantity							466024			0
S3	2009	2009	2009	2	0	2	Export	528	Netherlands	NLD	554	New Zealand	NZL								01	MEAT, MEAT PREPARATIONS	1	No Quantity							61392			0
S3	2009	2009	2009	2	0	2	Export	528	Netherlands	NLD	562	Niger	NER								01	MEAT, MEAT PREPARATIONS	1	No Quantity							75345			0
S3	2009	2009	2009	2	0	2	Export	528	Netherlands	NLD	566	Nigeria	NGA								01	MEAT, MEAT PREPARATIONS	1	No Quantity							4522110			0
S3	2009	2009	2009	2	0	2	Export	528	Netherlands	NLD	568	Other Europe, nes									01	MEAT, MEAT PREPARATIONS	1	No Quantity							2187803			0
S3	2009	2009	2009	2	0	2	Export	528	Netherlands	NLD	577	Other Africa, nes									01	MEAT, MEAT PREPARATIONS	1	No Quantity							3478439			0
S3	2009	2009	2009	2	0	2	Export	528	Netherlands	NLD	579	Norway	NOR								01	MEAT, MEAT PREPARATIONS	1	No Quantity							8046594			0
S3	2009	2009	2009	2	0	2	Export	528	Netherlands	NLD	586	Pakistan	PAK								01	MEAT, MEAT PREPARATIONS	1	No Quantity							15348			0
S3	2009	2009	2009	2	0	2	Export	528	Netherlands	NLD	591	Panama	PAN								01	MEAT, MEAT PREPARATIONS	1	No Quantity							2791			0
S3	2009	2009	2009	2	0	2	Export	528	Netherlands	NLD	608	Philippines	PHL								01	MEAT, MEAT PREPARATIONS	1	No Quantity							3453324			0
S3	2009	2009	2009	2	0	2	Export	528	Netherlands	NLD	616	Poland	POL								01	MEAT, MEAT PREPARATIONS	1	No Quantity							104921054			0
S3	2009	2009	2009	2	0	2	Export	528	Netherlands	NLD	620	Portugal	PRT								01	MEAT, MEAT PREPARATIONS	1	No Quantity							137880416			0
S3	2009	2009	2009	2	0	2	Export	528	Netherlands	NLD	624	Guinea-Bissau	GNB								01	MEAT, MEAT PREPARATIONS	1	No Quantity							560904			0
S3	2009	2009	2009	2	0	2	Export	528	Netherlands	NLD	626	Timor-Leste	TLS								01	MEAT, MEAT PREPARATIONS	1	No Quantity							40463			0
S3	2009	2009	2009	2	0	2	Export	528	Netherlands	NLD	634	Qatar	QAT								01	MEAT, MEAT PREPARATIONS	1	No Quantity							436723			0
S3	2009	2009	2009	2	0	2	Export	528	Netherlands	NLD	642	Romania	ROU								01	MEAT, MEAT PREPARATIONS	1	No Quantity							141764883			0
S3	2009	2009	2009	2	0	2	Export	528	Netherlands	NLD	643	Russian Federation	RUS								01	MEAT, MEAT PREPARATIONS	1	No Quantity							43231431			0
S3	2009	2009	2009	2	0	2	Export	528	Netherlands	NLD	666	Saint Pierre and Miquelon	SPM								01	MEAT, MEAT PREPARATIONS	1	No Quantity							258127			0
S3	2009	2009	2009	2	0	2	Export	528	Netherlands	NLD	670	Saint Vincent and the Grenadines	VCT								01	MEAT, MEAT PREPARATIONS	1	No Quantity							8372			0
S3	2009	2009	2009	2	0	2	Export	528	Netherlands	NLD	678	Sao Tome and Principe	STP								01	MEAT, MEAT PREPARATIONS	1	No Quantity							62788			0
S3	2009	2009	2009	2	0	2	Export	528	Netherlands	NLD	682	Saudi Arabia	SAU								01	MEAT, MEAT PREPARATIONS	1	No Quantity							1626899			0
S3	2009	2009	2009	2	0	2	Export	528	Netherlands	NLD	686	Senegal	SEN								01	MEAT, MEAT PREPARATIONS	1	No Quantity							413004			0
S3	2009	2009	2009	2	0	2	Export	528	Netherlands	NLD	688	Serbia	SRB								01	MEAT, MEAT PREPARATIONS	1	No Quantity							15316015			0
S3	2009	2009	2009	2	0	2	Export	528	Netherlands	NLD	690	Seychelles	SYC								01	MEAT, MEAT PREPARATIONS	1	No Quantity							64183			0
S3	2009	2009	2009	2	0	2	Export	528	Netherlands	NLD	694	Sierra Leone	SLE								01	MEAT, MEAT PREPARATIONS	1	No Quantity							650202			0
S3	2009	2009	2009	2	0	2	Export	528	Netherlands	NLD	699	India	IND								01	MEAT, MEAT PREPARATIONS	1	No Quantity							1063205			0
S3	2009	2009	2009	2	0	2	Export	528	Netherlands	NLD	702	Singapore	SGP								01	MEAT, MEAT PREPARATIONS	1	No Quantity							21831984			0
S3	2009	2009	2009	2	0	2	Export	528	Netherlands	NLD	703	Slovakia	SVK								01	MEAT, MEAT PREPARATIONS	1	No Quantity							14137002			0
S3	2009	2009	2009	2	0	2	Export	528	Netherlands	NLD	704	Viet Nam	VNM								01	MEAT, MEAT PREPARATIONS	1	No Quantity							16260622			0
S3	2009	2009	2009	2	0	2	Export	528	Netherlands	NLD	705	Slovenia	SVN								01	MEAT, MEAT PREPARATIONS	1	No Quantity							10329276			0
S3	2009	2009	2009	2	0	2	Export	528	Netherlands	NLD	706	Somalia	SOM								01	MEAT, MEAT PREPARATIONS	1	No Quantity							73950			0
S3	2009	2009	2009	2	0	2	Export	528	Netherlands	NLD	710	South Africa	ZAF								01	MEAT, MEAT PREPARATIONS	1	No Quantity							18139			0
S3	2009	2009	2009	2	0	2	Export	528	Netherlands	NLD	724	Spain	ESP								01	MEAT, MEAT PREPARATIONS	1	No Quantity							275671535			0
S3	2009	2009	2009	2	0	2	Export	528	Netherlands	NLD	736	Fmr Sudan	SDN								01	MEAT, MEAT PREPARATIONS	1	No Quantity							1538997			0
S3	2009	2009	2009	2	0	2	Export	528	Netherlands	NLD	740	Suriname	SUR								01	MEAT, MEAT PREPARATIONS	1	No Quantity							1887817			0
S3	2009	2009	2009	2	0	2	Export	528	Netherlands	NLD	752	Sweden	SWE								01	MEAT, MEAT PREPARATIONS	1	No Quantity							106801895			0
S3	2009	2009	2009	2	0	2	Export	528	Netherlands	NLD	757	Switzerland	CHE								01	MEAT, MEAT PREPARATIONS	1	No Quantity							13546797			0
S3	2009	2009	2009	2	0	2	Export	528	Netherlands	NLD	760	Syria	SYR								01	MEAT, MEAT PREPARATIONS	1	No Quantity							1352029			0
S3	2009	2009	2009	2	0	2	Export	528	Netherlands	NLD	762	Tajikistan	TJK								01	MEAT, MEAT PREPARATIONS	1	No Quantity							1071577			0
S3	2009	2009	2009	2	0	2	Export	528	Netherlands	NLD	764	Thailand	THA								01	MEAT, MEAT PREPARATIONS	1	No Quantity							2059437			0
S3	2009	2009	2009	2	0	2	Export	528	Netherlands	NLD	768	Togo	TGO								01	MEAT, MEAT PREPARATIONS	1	No Quantity							5440206			0
S3	2009	2009	2009	2	0	2	Export	528	Netherlands	NLD	780	Trinidad and Tobago	TTO								01	MEAT, MEAT PREPARATIONS	1	No Quantity							13953			0
S3	2009	2009	2009	2	0	2	Export	528	Netherlands	NLD	784	United Arab Emirates	ARE								01	MEAT, MEAT PREPARATIONS	1	No Quantity							12592424			0
S3	2009	2009	2009	2	0	2	Export	528	Netherlands	NLD	792	Turkey	TUR								01	MEAT, MEAT PREPARATIONS	1	No Quantity							4220729			0
S3	2009	2009	2009	2	0	2	Export	528	Netherlands	NLD	800	Uganda	UGA								01	MEAT, MEAT PREPARATIONS	1	No Quantity							224640			0
S3	2009	2009	2009	2	0	2	Export	528	Netherlands	NLD	804	Ukraine	UKR								01	MEAT, MEAT PREPARATIONS	1	No Quantity							29406973			0
S3	2009	2009	2009	2	0	2	Export	528	Netherlands	NLD	807	North Macedonia	MKD								01	MEAT, MEAT PREPARATIONS	1	No Quantity							2074785			0
S3	2009	2009	2009	2	0	2	Export	528	Netherlands	NLD	818	Egypt	EGY								01	MEAT, MEAT PREPARATIONS	1	No Quantity							657178			0
S3	2009	2009	2009	2	0	2	Export	528	Netherlands	NLD	826	United Kingdom	GBR								01	MEAT, MEAT PREPARATIONS	1	No Quantity							1562145673			0
S3	2009	2009	2009	2	0	2	Export	528	Netherlands	NLD	837	Bunkers									01	MEAT, MEAT PREPARATIONS	1	No Quantity							535788			0
S3	2009	2009	2009	2	0	2	Export	528	Netherlands	NLD	842	USA	USA								01	MEAT, MEAT PREPARATIONS	1	No Quantity							11116215			0
S3	2009	2009	2009	2	0	2	Export	528	Netherlands	NLD	854	Burkina Faso	BFA								01	MEAT, MEAT PREPARATIONS	1	No Quantity							72555			0
S3	2009	2009	2009	2	0	2	Export	528	Netherlands	NLD	860	Uzbekistan	UZB								01	MEAT, MEAT PREPARATIONS	1	No Quantity							27906			0
S3	2009	2009	2009	2	0	2	Export	528	Netherlands	NLD	862	Venezuela	VEN								01	MEAT, MEAT PREPARATIONS	1	No Quantity							78136			0
S3	2009	2009	2009	2	0	2	Export	528	Netherlands	NLD	876	Wallis and Futuna Isds	WLF								01	MEAT, MEAT PREPARATIONS	1	No Quantity							89298			0
S3	2009	2009	2009	2	0	2	Export	528	Netherlands	NLD	887	Yemen	YEM								01	MEAT, MEAT PREPARATIONS	1	No Quantity							359983			0
S3	2009	2009	2009	2	0	2	Export	554	New Zealand	NZL	0	World	WLD								01	MEAT, MEAT PREPARATIONS	1	No Quantity							3323412531			0
S3	2009	2009	2009	2	0	2	Export	554	New Zealand	NZL	8	Albania	ALB								01	MEAT, MEAT PREPARATIONS	1	No Quantity							1453153			0
S3	2009	2009	2009	2	0	2	Export	554	New Zealand	NZL	12	Algeria	DZA								01	MEAT, MEAT PREPARATIONS	1	No Quantity							839852			0
S3	2009	2009	2009	2	0	2	Export	554	New Zealand	NZL	16	American Samoa	ASM								01	MEAT, MEAT PREPARATIONS	1	No Quantity							3890092			0
S3	2009	2009	2009	2	0	2	Export	554	New Zealand	NZL	24	Angola	AGO								01	MEAT, MEAT PREPARATIONS	1	No Quantity							403791			0
S3	2009	2009	2009	2	0	2	Export	554	New Zealand	NZL	28	Antigua and Barbuda	ATG								01	MEAT, MEAT PREPARATIONS	1	No Quantity							318953			0
S3	2009	2009	2009	2	0	2	Export	554	New Zealand	NZL	36	Australia	AUS								01	MEAT, MEAT PREPARATIONS	1	No Quantity							33778856			0
S3	2009	2009	2009	2	0	2	Export	554	New Zealand	NZL	40	Austria	AUT								01	MEAT, MEAT PREPARATIONS	1	No Quantity							6521397			0
S3	2009	2009	2009	2	0	2	Export	554	New Zealand	NZL	44	Bahamas	BHS								01	MEAT, MEAT PREPARATIONS	1	No Quantity							173670			0
S3	2009	2009	2009	2	0	2	Export	554	New Zealand	NZL	48	Bahrain	BHR								01	MEAT, MEAT PREPARATIONS	1	No Quantity							3975616			0
S3	2009	2009	2009	2	0	2	Export	554	New Zealand	NZL	50	Bangladesh	BGD								01	MEAT, MEAT PREPARATIONS	1	No Quantity							7491			0
S3	2009	2009	2009	2	0	2	Export	554	New Zealand	NZL	52	Barbados	BRB								01	MEAT, MEAT PREPARATIONS	1	No Quantity							5846874			0
S3	2009	2009	2009	2	0	2	Export	554	New Zealand	NZL	56	Belgium	BEL								01	MEAT, MEAT PREPARATIONS	1	No Quantity							133025762			0
S3	2009	2009	2009	2	0	2	Export	554	New Zealand	NZL	60	Bermuda	BMU								01	MEAT, MEAT PREPARATIONS	1	No Quantity							1709473			0
S3	2009	2009	2009	2	0	2	Export	554	New Zealand	NZL	70	Bosnia Herzegovina	BIH								01	MEAT, MEAT PREPARATIONS	1	No Quantity							424870			0
S3	2009	2009	2009	2	0	2	Export	554	New Zealand	NZL	90	Solomon Isds	SLB								01	MEAT, MEAT PREPARATIONS	1	No Quantity							207379			0
S3	2009	2009	2009	2	0	2	Export	554	New Zealand	NZL	100	Bulgaria	BGR								01	MEAT, MEAT PREPARATIONS	1	No Quantity							1299305			0
S3	2009	2009	2009	2	0	2	Export	554	New Zealand	NZL	116	Cambodia	KHM								01	MEAT, MEAT PREPARATIONS	1	No Quantity							48844			0
S3	2009	2009	2009	2	0	2	Export	554	New Zealand	NZL	124	Canada	CAN								01	MEAT, MEAT PREPARATIONS	1	No Quantity							151556291			0
S3	2009	2009	2009	2	0	2	Export	554	New Zealand	NZL	136	Cayman Isds	CYM								01	MEAT, MEAT PREPARATIONS	1	No Quantity							47153			0
S3	2009	2009	2009	2	0	2	Export	554	New Zealand	NZL	144	Sri Lanka	LKA								01	MEAT, MEAT PREPARATIONS	1	No Quantity							233632			0
S3	2009	2009	2009	2	0	2	Export	554	New Zealand	NZL	152	Chile	CHL								01	MEAT, MEAT PREPARATIONS	1	No Quantity							160902			0
S3	2009	2009	2009	2	0	2	Export	554	New Zealand	NZL	156	China	CHN								01	MEAT, MEAT PREPARATIONS	1	No Quantity							88326782			0
S3	2009	2009	2009	2	0	2	Export	554	New Zealand	NZL	170	Colombia	COL								01	MEAT, MEAT PREPARATIONS	1	No Quantity							38376			0
S3	2009	2009	2009	2	0	2	Export	554	New Zealand	NZL	175	Mayotte	MYT								01	MEAT, MEAT PREPARATIONS	1	No Quantity							474432			0
S3	2009	2009	2009	2	0	2	Export	554	New Zealand	NZL	178	Congo	COG								01	MEAT, MEAT PREPARATIONS	1	No Quantity							196134			0
S3	2009	2009	2009	2	0	2	Export	554	New Zealand	NZL	184	Cook Isds	COK								01	MEAT, MEAT PREPARATIONS	1	No Quantity							4200508			0
S3	2009	2009	2009	2	0	2	Export	554	New Zealand	NZL	191	Croatia	HRV								01	MEAT, MEAT PREPARATIONS	1	No Quantity							1044064			0
S3	2009	2009	2009	2	0	2	Export	554	New Zealand	NZL	196	Cyprus	CYP								01	MEAT, MEAT PREPARATIONS	1	No Quantity							12284081			0
S3	2009	2009	2009	2	0	2	Export	554	New Zealand	NZL	203	Czechia	CZE								01	MEAT, MEAT PREPARATIONS	1	No Quantity							38190			0
S3	2009	2009	2009	2	0	2	Export	554	New Zealand	NZL	208	Denmark	DNK								01	MEAT, MEAT PREPARATIONS	1	No Quantity							17905785			0
S3	2009	2009	2009	2	0	2	Export	554	New Zealand	NZL	233	Estonia	EST								01	MEAT, MEAT PREPARATIONS	1	No Quantity							124082			0
S3	2009	2009	2009	2	0	2	Export	554	New Zealand	NZL	234	Faeroe Isds	FRO								01	MEAT, MEAT PREPARATIONS	1	No Quantity							2146721			0
S3	2009	2009	2009	2	0	2	Export	554	New Zealand	NZL	238	Falkland Isds (Malvinas)	FLK								01	MEAT, MEAT PREPARATIONS	1	No Quantity							97			0
S3	2009	2009	2009	2	0	2	Export	554	New Zealand	NZL	242	Fiji	FJI								01	MEAT, MEAT PREPARATIONS	1	No Quantity							18452271			0
S3	2009	2009	2009	2	0	2	Export	554	New Zealand	NZL	246	Finland	FIN								01	MEAT, MEAT PREPARATIONS	1	No Quantity							6504005			0
S3	2009	2009	2009	2	0	2	Export	554	New Zealand	NZL	251	France	FRA								01	MEAT, MEAT PREPARATIONS	1	No Quantity							204703228			0
S3	2009	2009	2009	2	0	2	Export	554	New Zealand	NZL	258	French Polynesia	PYF								01	MEAT, MEAT PREPARATIONS	1	No Quantity							33567067			0
S3	2009	2009	2009	2	0	2	Export	554	New Zealand	NZL	266	Gabon	GAB								01	MEAT, MEAT PREPARATIONS	1	No Quantity							721930			0
S3	2009	2009	2009	2	0	2	Export	554	New Zealand	NZL	276	Germany	DEU								01	MEAT, MEAT PREPARATIONS	1	No Quantity							282341999			0
S3	2009	2009	2009	2	0	2	Export	554	New Zealand	NZL	288	Ghana	GHA								01	MEAT, MEAT PREPARATIONS	1	No Quantity							3250036			0
S3	2009	2009	2009	2	0	2	Export	554	New Zealand	NZL	292	Gibraltar	GIB								01	MEAT, MEAT PREPARATIONS	1	No Quantity							907539			0
S3	2009	2009	2009	2	0	2	Export	554	New Zealand	NZL	300	Greece	GRC								01	MEAT, MEAT PREPARATIONS	1	No Quantity							26729600			0
S3	2009	2009	2009	2	0	2	Export	554	New Zealand	NZL	316	Guam	GUM								01	MEAT, MEAT PREPARATIONS	1	No Quantity							1117219			0
S3	2009	2009	2009	2	0	2	Export	554	New Zealand	NZL	344	China, Hong Kong SAR	HKG								01	MEAT, MEAT PREPARATIONS	1	No Quantity							67194559			0
S3	2009	2009	2009	2	0	2	Export	554	New Zealand	NZL	360	Indonesia	IDN								01	MEAT, MEAT PREPARATIONS	1	No Quantity							72770792			0
S3	2009	2009	2009	2	0	2	Export	554	New Zealand	NZL	368	Iraq	IRQ								01	MEAT, MEAT PREPARATIONS	1	No Quantity							556884			0
S3	2009	2009	2009	2	0	2	Export	554	New Zealand	NZL	372	Ireland	IRL								01	MEAT, MEAT PREPARATIONS	1	No Quantity							3624993			0
S3	2009	2009	2009	2	0	2	Export	554	New Zealand	NZL	376	Israel	ISR								01	MEAT, MEAT PREPARATIONS	1	No Quantity							1276858			0
S3	2009	2009	2009	2	0	2	Export	554	New Zealand	NZL	381	Italy	ITA								01	MEAT, MEAT PREPARATIONS	1	No Quantity							53091469			0
S3	2009	2009	2009	2	0	2	Export	554	New Zealand	NZL	384	Côte d'Ivoire	CIV								01	MEAT, MEAT PREPARATIONS	1	No Quantity							932199			0
S3	2009	2009	2009	2	0	2	Export	554	New Zealand	NZL	388	Jamaica	JAM								01	MEAT, MEAT PREPARATIONS	1	No Quantity							2411375			0
S3	2009	2009	2009	2	0	2	Export	554	New Zealand	NZL	392	Japan	JPN								01	MEAT, MEAT PREPARATIONS	1	No Quantity							187639603			0
S3	2009	2009	2009	2	0	2	Export	554	New Zealand	NZL	400	Jordan	JOR								01	MEAT, MEAT PREPARATIONS	1	No Quantity							34034561			0
S3	2009	2009	2009	2	0	2	Export	554	New Zealand	NZL	410	Rep. of Korea	KOR								01	MEAT, MEAT PREPARATIONS	1	No Quantity							93299493			0
S3	2009	2009	2009	2	0	2	Export	554	New Zealand	NZL	414	Kuwait	KWT								01	MEAT, MEAT PREPARATIONS	1	No Quantity							10725602			0
S3	2009	2009	2009	2	0	2	Export	554	New Zealand	NZL	422	Lebanon	LBN								01	MEAT, MEAT PREPARATIONS	1	No Quantity							2097746			0
S3	2009	2009	2009	2	0	2	Export	554	New Zealand	NZL	434	Libya	LBY								01	MEAT, MEAT PREPARATIONS	1	No Quantity							614727			0
S3	2009	2009	2009	2	0	2	Export	554	New Zealand	NZL	458	Malaysia	MYS								01	MEAT, MEAT PREPARATIONS	1	No Quantity							30288176			0
S3	2009	2009	2009	2	0	2	Export	554	New Zealand	NZL	462	Maldives	MDV								01	MEAT, MEAT PREPARATIONS	1	No Quantity							181178			0
S3	2009	2009	2009	2	0	2	Export	554	New Zealand	NZL	470	Malta	MLT								01	MEAT, MEAT PREPARATIONS	1	No Quantity							4105219			0
S3	2009	2009	2009	2	0	2	Export	554	New Zealand	NZL	480	Mauritius	MUS								01	MEAT, MEAT PREPARATIONS	1	No Quantity							3638153			0
S3	2009	2009	2009	2	0	2	Export	554	New Zealand	NZL	484	Mexico	MEX								01	MEAT, MEAT PREPARATIONS	1	No Quantity							24900537			0
S3	2009	2009	2009	2	0	2	Export	554	New Zealand	NZL	490	Other Asia, nes									01	MEAT, MEAT PREPARATIONS	1	No Quantity							104494940			0
S3	2009	2009	2009	2	0	2	Export	554	New Zealand	NZL	504	Morocco	MAR								01	MEAT, MEAT PREPARATIONS	1	No Quantity							94735			0
S3	2009	2009	2009	2	0	2	Export	554	New Zealand	NZL	512	Oman	OMN								01	MEAT, MEAT PREPARATIONS	1	No Quantity							11757816			0
S3	2009	2009	2009	2	0	2	Export	554	New Zealand	NZL	528	Netherlands	NLD								01	MEAT, MEAT PREPARATIONS	1	No Quantity							74396944			0
S3	2009	2009	2009	2	0	2	Export	554	New Zealand	NZL	540	New Caledonia	NCL								01	MEAT, MEAT PREPARATIONS	1	No Quantity							10200671			0
S3	2009	2009	2009	2	0	2	Export	554	New Zealand	NZL	548	Vanuatu	VUT								01	MEAT, MEAT PREPARATIONS	1	No Quantity							295966			0
S3	2009	2009	2009	2	0	2	Export	554	New Zealand	NZL	570	Niue	NIU								01	MEAT, MEAT PREPARATIONS	1	No Quantity							383055			0
S3	2009	2009	2009	2	0	2	Export	554	New Zealand	NZL	574	Norfolk Isds	NFK								01	MEAT, MEAT PREPARATIONS	1	No Quantity							225188			0
S3	2009	2009	2009	2	0	2	Export	554	New Zealand	NZL	579	Norway	NOR								01	MEAT, MEAT PREPARATIONS	1	No Quantity							2981002			0
S3	2009	2009	2009	2	0	2	Export	554	New Zealand	NZL	580	N. Mariana Isds	MNP								01	MEAT, MEAT PREPARATIONS	1	No Quantity							229533			0
S3	2009	2009	2009	2	0	2	Export	554	New Zealand	NZL	581	United States Minor Outlying Islands	UMI								01	MEAT, MEAT PREPARATIONS	1	No Quantity							169682			0
S3	2009	2009	2009	2	0	2	Export	554	New Zealand	NZL	583	FS Micronesia	FSM								01	MEAT, MEAT PREPARATIONS	1	No Quantity							62349			0
S3	2009	2009	2009	2	0	2	Export	554	New Zealand	NZL	586	Pakistan	PAK								01	MEAT, MEAT PREPARATIONS	1	No Quantity							9662			0
S3	2009	2009	2009	2	0	2	Export	554	New Zealand	NZL	598	Papua New Guinea	PNG								01	MEAT, MEAT PREPARATIONS	1	No Quantity							23875802			0
S3	2009	2009	2009	2	0	2	Export	554	New Zealand	NZL	608	Philippines	PHL								01	MEAT, MEAT PREPARATIONS	1	No Quantity							18679848			0
S3	2009	2009	2009	2	0	2	Export	554	New Zealand	NZL	616	Poland	POL								01	MEAT, MEAT PREPARATIONS	1	No Quantity							1191866			0
S3	2009	2009	2009	2	0	2	Export	554	New Zealand	NZL	620	Portugal	PRT								01	MEAT, MEAT PREPARATIONS	1	No Quantity							13289360			0
S3	2009	2009	2009	2	0	2	Export	554	New Zealand	NZL	634	Qatar	QAT								01	MEAT, MEAT PREPARATIONS	1	No Quantity							5601290			0
S3	2009	2009	2009	2	0	2	Export	554	New Zealand	NZL	642	Romania	ROU								01	MEAT, MEAT PREPARATIONS	1	No Quantity							39032			0
S3	2009	2009	2009	2	0	2	Export	554	New Zealand	NZL	643	Russian Federation	RUS								01	MEAT, MEAT PREPARATIONS	1	No Quantity							17094101			0
S3	2009	2009	2009	2	0	2	Export	554	New Zealand	NZL	659	Saint Kitts and Nevis	KNA								01	MEAT, MEAT PREPARATIONS	1	No Quantity							35861			0
S3	2009	2009	2009	2	0	2	Export	554	New Zealand	NZL	662	Saint Lucia	LCA								01	MEAT, MEAT PREPARATIONS	1	No Quantity							1291506			0
S3	2009	2009	2009	2	0	2	Export	554	New Zealand	NZL	674	San Marino	SMR								01	MEAT, MEAT PREPARATIONS	1	No Quantity							28517			0
S3	2009	2009	2009	2	0	2	Export	554	New Zealand	NZL	682	Saudi Arabia	SAU								01	MEAT, MEAT PREPARATIONS	1	No Quantity							65527767			0
S3	2009	2009	2009	2	0	2	Export	554	New Zealand	NZL	686	Senegal	SEN								01	MEAT, MEAT PREPARATIONS	1	No Quantity							106796			0
S3	2009	2009	2009	2	0	2	Export	554	New Zealand	NZL	688	Serbia	SRB								01	MEAT, MEAT PREPARATIONS	1	No Quantity							135852			0
S3	2009	2009	2009	2	0	2	Export	554	New Zealand	NZL	699	India	IND								01	MEAT, MEAT PREPARATIONS	1	No Quantity							880			0
S3	2009	2009	2009	2	0	2	Export	554	New Zealand	NZL	702	Singapore	SGP								01	MEAT, MEAT PREPARATIONS	1	No Quantity							31218876			0
S3	2009	2009	2009	2	0	2	Export	554	New Zealand	NZL	704	Viet Nam	VNM								01	MEAT, MEAT PREPARATIONS	1	No Quantity							2292565			0
S3	2009	2009	2009	2	0	2	Export	554	New Zealand	NZL	710	South Africa	ZAF								01	MEAT, MEAT PREPARATIONS	1	No Quantity							10648138			0
S3	2009	2009	2009	2	0	2	Export	554	New Zealand	NZL	724	Spain	ESP								01	MEAT, MEAT PREPARATIONS	1	No Quantity							24028498			0
S3	2009	2009	2009	2	0	2	Export	554	New Zealand	NZL	752	Sweden	SWE								01	MEAT, MEAT PREPARATIONS	1	No Quantity							26020864			0
S3	2009	2009	2009	2	0	2	Export	554	New Zealand	NZL	757	Switzerland	CHE								01	MEAT, MEAT PREPARATIONS	1	No Quantity							42522605			0
S3	2009	2009	2009	2	0	2	Export	554	New Zealand	NZL	764	Thailand	THA								01	MEAT, MEAT PREPARATIONS	1	No Quantity							5118925			0
S3	2009	2009	2009	2	0	2	Export	554	New Zealand	NZL	776	Tonga	TON								01	MEAT, MEAT PREPARATIONS	1	No Quantity							7749911			0
S3	2009	2009	2009	2	0	2	Export	554	New Zealand	NZL	780	Trinidad and Tobago	TTO								01	MEAT, MEAT PREPARATIONS	1	No Quantity							5434138			0
S3	2009	2009	2009	2	0	2	Export	554	New Zealand	NZL	784	United Arab Emirates	ARE								01	MEAT, MEAT PREPARATIONS	1	No Quantity							19380161			0
S3	2009	2009	2009	2	0	2	Export	554	New Zealand	NZL	788	Tunisia	TUN								01	MEAT, MEAT PREPARATIONS	1	No Quantity							492967			0
S3	2009	2009	2009	2	0	2	Export	554	New Zealand	NZL	792	Turkey	TUR								01	MEAT, MEAT PREPARATIONS	1	No Quantity							158077			0
S3	2009	2009	2009	2	0	2	Export	554	New Zealand	NZL	798	Tuvalu	TUV								01	MEAT, MEAT PREPARATIONS	1	No Quantity							47016			0
S3	2009	2009	2009	2	0	2	Export	554	New Zealand	NZL	804	Ukraine	UKR								01	MEAT, MEAT PREPARATIONS	1	No Quantity							29455			0
S3	2009	2009	2009	2	0	2	Export	554	New Zealand	NZL	807	North Macedonia	MKD								01	MEAT, MEAT PREPARATIONS	1	No Quantity							91503			0
S3	2009	2009	2009	2	0	2	Export	554	New Zealand	NZL	818	Egypt	EGY								01	MEAT, MEAT PREPARATIONS	1	No Quantity							2235885			0
S3	2009	2009	2009	2	0	2	Export	554	New Zealand	NZL	826	United Kingdom	GBR								01	MEAT, MEAT PREPARATIONS	1	No Quantity							506166634			0
S3	2009	2009	2009	2	0	2	Export	554	New Zealand	NZL	834	United Rep. of Tanzania	TZA								01	MEAT, MEAT PREPARATIONS	1	No Quantity							37073			0
S3	2009	2009	2009	2	0	2	Export	554	New Zealand	NZL	842	USA	USA								01	MEAT, MEAT PREPARATIONS	1	No Quantity							635774594			0
S3	2009	2009	2009	2	0	2	Export	554	New Zealand	NZL	876	Wallis and Futuna Isds	WLF								01	MEAT, MEAT PREPARATIONS	1	No Quantity							659912			0
S3	2009	2009	2009	2	0	2	Export	554	New Zealand	NZL	882	Samoa	WSM								01	MEAT, MEAT PREPARATIONS	1	No Quantity							6450600			0
S3	2009	2009	2009	2	0	2	Export	554	New Zealand	NZL	887	Yemen	YEM								01	MEAT, MEAT PREPARATIONS	1	No Quantity							272491			0
S3	2009	2009	2009	2	0	2	Export	528	Netherlands	NLD	0	World	WLD								02	DAIRY PRODUCTS,BIRD EGGS	1	No Quantity							6660686342			0
S3	2009	2009	2009	2	0	2	Export	528	Netherlands	NLD	4	Afghanistan	AFG								02	DAIRY PRODUCTS,BIRD EGGS	1	No Quantity							4462113			0
S3	2009	2009	2009	2	0	2	Export	528	Netherlands	NLD	8	Albania	ALB								02	DAIRY PRODUCTS,BIRD EGGS	1	No Quantity							340449			0
S3	2009	2009	2009	2	0	2	Export	528	Netherlands	NLD	12	Algeria	DZA								02	DAIRY PRODUCTS,BIRD EGGS	1	No Quantity							78102330			0
S3	2009	2009	2009	2	0	2	Export	528	Netherlands	NLD	20	Andorra	AND								02	DAIRY PRODUCTS,BIRD EGGS	1	No Quantity							528812			0
S3	2009	2009	2009	2	0	2	Export	528	Netherlands	NLD	24	Angola	AGO								02	DAIRY PRODUCTS,BIRD EGGS	1	No Quantity							54703444			0
S3	2009	2009	2009	2	0	2	Export	528	Netherlands	NLD	28	Antigua and Barbuda	ATG								02	DAIRY PRODUCTS,BIRD EGGS	1	No Quantity							1105064			0
S3	2009	2009	2009	2	0	2	Export	528	Netherlands	NLD	31	Azerbaijan	AZE								02	DAIRY PRODUCTS,BIRD EGGS	1	No Quantity							892981			0
S3	2009	2009	2009	2	0	2	Export	528	Netherlands	NLD	32	Argentina	ARG								02	DAIRY PRODUCTS,BIRD EGGS	1	No Quantity							749267			0
S3	2009	2009	2009	2	0	2	Export	528	Netherlands	NLD	36	Australia	AUS								02	DAIRY PRODUCTS,BIRD EGGS	1	No Quantity							13082168			0
S3	2009	2009	2009	2	0	2	Export	528	Netherlands	NLD	40	Austria	AUT								02	DAIRY PRODUCTS,BIRD EGGS	1	No Quantity							43329101			0
S3	2009	2009	2009	2	0	2	Export	528	Netherlands	NLD	44	Bahamas	BHS								02	DAIRY PRODUCTS,BIRD EGGS	1	No Quantity							336263			0
S3	2009	2009	2009	2	0	2	Export	528	Netherlands	NLD	48	Bahrain	BHR								02	DAIRY PRODUCTS,BIRD EGGS	1	No Quantity							8952132			0
S3	2009	2009	2009	2	0	2	Export	528	Netherlands	NLD	50	Bangladesh	BGD								02	DAIRY PRODUCTS,BIRD EGGS	1	No Quantity							322310			0
S3	2009	2009	2009	2	0	2	Export	528	Netherlands	NLD	51	Armenia	ARM								02	DAIRY PRODUCTS,BIRD EGGS	1	No Quantity							103251			0
S3	2009	2009	2009	2	0	2	Export	528	Netherlands	NLD	52	Barbados	BRB								02	DAIRY PRODUCTS,BIRD EGGS	1	No Quantity							2635689			0
S3	2009	2009	2009	2	0	2	Export	528	Netherlands	NLD	56	Belgium	BEL								02	DAIRY PRODUCTS,BIRD EGGS	1	No Quantity							789699170			0
S3	2009	2009	2009	2	0	2	Export	528	Netherlands	NLD	60	Bermuda	BMU								02	DAIRY PRODUCTS,BIRD EGGS	1	No Quantity							18139			0
S3	2009	2009	2009	2	0	2	Export	528	Netherlands	NLD	68	Bolivia (Plurinational State of)	BOL								02	DAIRY PRODUCTS,BIRD EGGS	1	No Quantity							283242			0
S3	2009	2009	2009	2	0	2	Export	528	Netherlands	NLD	70	Bosnia Herzegovina	BIH								02	DAIRY PRODUCTS,BIRD EGGS	1	No Quantity							616715			0
S3	2009	2009	2009	2	0	2	Export	528	Netherlands	NLD	76	Brazil	BRA								02	DAIRY PRODUCTS,BIRD EGGS	1	No Quantity							4918371			0
S3	2009	2009	2009	2	0	2	Export	528	Netherlands	NLD	84	Belize	BLZ								02	DAIRY PRODUCTS,BIRD EGGS	1	No Quantity							2039903			0
S3	2009	2009	2009	2	0	2	Export	528	Netherlands	NLD	100	Bulgaria	BGR								02	DAIRY PRODUCTS,BIRD EGGS	1	No Quantity							4243054			0
S3	2009	2009	2009	2	0	2	Export	528	Netherlands	NLD	104	Myanmar	MMR								02	DAIRY PRODUCTS,BIRD EGGS	1	No Quantity							150691			0
S3	2009	2009	2009	2	0	2	Export	528	Netherlands	NLD	108	Burundi	BDI								02	DAIRY PRODUCTS,BIRD EGGS	1	No Quantity							41858			0
S3	2009	2009	2009	2	0	2	Export	528	Netherlands	NLD	112	Belarus	BLR								02	DAIRY PRODUCTS,BIRD EGGS	1	No Quantity							703222			0
S3	2009	2009	2009	2	0	2	Export	528	Netherlands	NLD	120	Cameroon	CMR								02	DAIRY PRODUCTS,BIRD EGGS	1	No Quantity							8087057			0
S3	2009	2009	2009	2	0	2	Export	528	Netherlands	NLD	124	Canada	CAN								02	DAIRY PRODUCTS,BIRD EGGS	1	No Quantity							12556147			0
S3	2009	2009	2009	2	0	2	Export	528	Netherlands	NLD	132	Cabo Verde	CPV								02	DAIRY PRODUCTS,BIRD EGGS	1	No Quantity							3167291			0
S3	2009	2009	2009	2	0	2	Export	528	Netherlands	NLD	140	Central African Rep.	CAF								02	DAIRY PRODUCTS,BIRD EGGS	1	No Quantity							431142			0
S3	2009	2009	2009	2	0	2	Export	528	Netherlands	NLD	144	Sri Lanka	LKA								02	DAIRY PRODUCTS,BIRD EGGS	1	No Quantity							238593			0
S3	2009	2009	2009	2	0	2	Export	528	Netherlands	NLD	148	Chad	TCD								02	DAIRY PRODUCTS,BIRD EGGS	1	No Quantity							2591040			0
S3	2009	2009	2009	2	0	2	Export	528	Netherlands	NLD	152	Chile	CHL								02	DAIRY PRODUCTS,BIRD EGGS	1	No Quantity							620901			0
S3	2009	2009	2009	2	0	2	Export	528	Netherlands	NLD	156	China	CHN								02	DAIRY PRODUCTS,BIRD EGGS	1	No Quantity							40097627			0
S3	2009	2009	2009	2	0	2	Export	528	Netherlands	NLD	170	Colombia	COL								02	DAIRY PRODUCTS,BIRD EGGS	1	No Quantity							495325			0
S3	2009	2009	2009	2	0	2	Export	528	Netherlands	NLD	174	Comoros	COM								02	DAIRY PRODUCTS,BIRD EGGS	1	No Quantity							562299			0
S3	2009	2009	2009	2	0	2	Export	528	Netherlands	NLD	175	Mayotte	MYT								02	DAIRY PRODUCTS,BIRD EGGS	1	No Quantity							904143			0
S3	2009	2009	2009	2	0	2	Export	528	Netherlands	NLD	178	Congo	COG								02	DAIRY PRODUCTS,BIRD EGGS	1	No Quantity							8135892			0
S3	2009	2009	2009	2	0	2	Export	528	Netherlands	NLD	180	Dem. Rep. of the Congo	COD								02	DAIRY PRODUCTS,BIRD EGGS	1	No Quantity							13467266			0
S3	2009	2009	2009	2	0	2	Export	528	Netherlands	NLD	188	Costa Rica	CRI								02	DAIRY PRODUCTS,BIRD EGGS	1	No Quantity							802287			0
S3	2009	2009	2009	2	0	2	Export	528	Netherlands	NLD	191	Croatia	HRV								02	DAIRY PRODUCTS,BIRD EGGS	1	No Quantity							3150548			0
S3	2009	2009	2009	2	0	2	Export	528	Netherlands	NLD	192	Cuba	CUB								02	DAIRY PRODUCTS,BIRD EGGS	1	No Quantity							394865			0
S3	2009	2009	2009	2	0	2	Export	528	Netherlands	NLD	196	Cyprus	CYP								02	DAIRY PRODUCTS,BIRD EGGS	1	No Quantity							4308632			0
S3	2009	2009	2009	2	0	2	Export	528	Netherlands	NLD	203	Czechia	CZE								02	DAIRY PRODUCTS,BIRD EGGS	1	No Quantity							11778974			0
S3	2009	2009	2009	2	0	2	Export	528	Netherlands	NLD	204	Benin	BEN								02	DAIRY PRODUCTS,BIRD EGGS	1	No Quantity							4759308			0
S3	2009	2009	2009	2	0	2	Export	528	Netherlands	NLD	208	Denmark	DNK								02	DAIRY PRODUCTS,BIRD EGGS	1	No Quantity							87184224			0
S3	2009	2009	2009	2	0	2	Export	528	Netherlands	NLD	212	Dominica	DMA								02	DAIRY PRODUCTS,BIRD EGGS	1	No Quantity							438119			0
S3	2009	2009	2009	2	0	2	Export	528	Netherlands	NLD	214	Dominican Rep.	DOM								02	DAIRY PRODUCTS,BIRD EGGS	1	No Quantity							14040727			0
S3	2009	2009	2009	2	0	2	Export	528	Netherlands	NLD	222	El Salvador	SLV								02	DAIRY PRODUCTS,BIRD EGGS	1	No Quantity							682293			0
S3	2009	2009	2009	2	0	2	Export	528	Netherlands	NLD	226	Equatorial Guinea	GNQ								02	DAIRY PRODUCTS,BIRD EGGS	1	No Quantity							3153338			0
S3	2009	2009	2009	2	0	2	Export	528	Netherlands	NLD	231	Ethiopia	ETH								02	DAIRY PRODUCTS,BIRD EGGS	1	No Quantity							1301799			0
S3	2009	2009	2009	2	0	2	Export	528	Netherlands	NLD	232	Eritrea	ERI								02	DAIRY PRODUCTS,BIRD EGGS	1	No Quantity							94879			0
S3	2009	2009	2009	2	0	2	Export	528	Netherlands	NLD	233	Estonia	EST								02	DAIRY PRODUCTS,BIRD EGGS	1	No Quantity							3368212			0
S3	2009	2009	2009	2	0	2	Export	528	Netherlands	NLD	246	Finland	FIN								02	DAIRY PRODUCTS,BIRD EGGS	1	No Quantity							16845245			0
S3	2009	2009	2009	2	0	2	Export	528	Netherlands	NLD	251	France	FRA								02	DAIRY PRODUCTS,BIRD EGGS	1	No Quantity							567641364			0
S3	2009	2009	2009	2	0	2	Export	528	Netherlands	NLD	258	French Polynesia	PYF								02	DAIRY PRODUCTS,BIRD EGGS	1	No Quantity							37673			0
S3	2009	2009	2009	2	0	2	Export	528	Netherlands	NLD	260	Fr. South Antarctic Terr.	ATF								02	DAIRY PRODUCTS,BIRD EGGS	1	No Quantity							1732941			0
S3	2009	2009	2009	2	0	2	Export	528	Netherlands	NLD	262	Djibouti	DJI								02	DAIRY PRODUCTS,BIRD EGGS	1	No Quantity							5989948			0
S3	2009	2009	2009	2	0	2	Export	528	Netherlands	NLD	266	Gabon	GAB								02	DAIRY PRODUCTS,BIRD EGGS	1	No Quantity							13357039			0
S3	2009	2009	2009	2	0	2	Export	528	Netherlands	NLD	268	Georgia	GEO								02	DAIRY PRODUCTS,BIRD EGGS	1	No Quantity							392074			0
S3	2009	2009	2009	2	0	2	Export	528	Netherlands	NLD	270	Gambia	GMB								02	DAIRY PRODUCTS,BIRD EGGS	1	No Quantity							2925907			0
S3	2009	2009	2009	2	0	2	Export	528	Netherlands	NLD	275	State of Palestine	PSE								02	DAIRY PRODUCTS,BIRD EGGS	1	No Quantity							106041			0
S3	2009	2009	2009	2	0	2	Export	528	Netherlands	NLD	276	Germany	DEU								02	DAIRY PRODUCTS,BIRD EGGS	1	No Quantity							2168493568			0
S3	2009	2009	2009	2	0	2	Export	528	Netherlands	NLD	288	Ghana	GHA								02	DAIRY PRODUCTS,BIRD EGGS	1	No Quantity							4616990			0
S3	2009	2009	2009	2	0	2	Export	528	Netherlands	NLD	292	Gibraltar	GIB								02	DAIRY PRODUCTS,BIRD EGGS	1	No Quantity							668340			0
S3	2009	2009	2009	2	0	2	Export	528	Netherlands	NLD	300	Greece	GRC								02	DAIRY PRODUCTS,BIRD EGGS	1	No Quantity							256776620			0
S3	2009	2009	2009	2	0	2	Export	528	Netherlands	NLD	308	Grenada	GRD								02	DAIRY PRODUCTS,BIRD EGGS	1	No Quantity							2018974			0
S3	2009	2009	2009	2	0	2	Export	528	Netherlands	NLD	320	Guatemala	GTM								02	DAIRY PRODUCTS,BIRD EGGS	1	No Quantity							1098087			0
S3	2009	2009	2009	2	0	2	Export	528	Netherlands	NLD	324	Guinea	GIN								02	DAIRY PRODUCTS,BIRD EGGS	1	No Quantity							1102273			0
S3	2009	2009	2009	2	0	2	Export	528	Netherlands	NLD	328	Guyana	GUY								02	DAIRY PRODUCTS,BIRD EGGS	1	No Quantity							3372398			0
S3	2009	2009	2009	2	0	2	Export	528	Netherlands	NLD	332	Haiti	HTI								02	DAIRY PRODUCTS,BIRD EGGS	1	No Quantity							6275980			0
S3	2009	2009	2009	2	0	2	Export	528	Netherlands	NLD	340	Honduras	HND								02	DAIRY PRODUCTS,BIRD EGGS	1	No Quantity							53021			0
S3	2009	2009	2009	2	0	2	Export	528	Netherlands	NLD	344	China, Hong Kong SAR	HKG								02	DAIRY PRODUCTS,BIRD EGGS	1	No Quantity							33786765			0
S3	2009	2009	2009	2	0	2	Export	528	Netherlands	NLD	348	Hungary	HUN								02	DAIRY PRODUCTS,BIRD EGGS	1	No Quantity							16998726			0
S3	2009	2009	2009	2	0	2	Export	528	Netherlands	NLD	352	Iceland	ISL								02	DAIRY PRODUCTS,BIRD EGGS	1	No Quantity							306962			0
S3	2009	2009	2009	2	0	2	Export	528	Netherlands	NLD	360	Indonesia	IDN								02	DAIRY PRODUCTS,BIRD EGGS	1	No Quantity							54409039			0
S3	2009	2009	2009	2	0	2	Export	528	Netherlands	NLD	364	Iran	IRN								02	DAIRY PRODUCTS,BIRD EGGS	1	No Quantity							15669022			0
S3	2009	2009	2009	2	0	2	Export	528	Netherlands	NLD	368	Iraq	IRQ								02	DAIRY PRODUCTS,BIRD EGGS	1	No Quantity							15412290			0
S3	2009	2009	2009	2	0	2	Export	528	Netherlands	NLD	372	Ireland	IRL								02	DAIRY PRODUCTS,BIRD EGGS	1	No Quantity							31508268			0
S3	2009	2009	2009	2	0	2	Export	528	Netherlands	NLD	376	Israel	ISR								02	DAIRY PRODUCTS,BIRD EGGS	1	No Quantity							9060964			0
S3	2009	2009	2009	2	0	2	Export	528	Netherlands	NLD	381	Italy	ITA								02	DAIRY PRODUCTS,BIRD EGGS	1	No Quantity							163012244			0
S3	2009	2009	2009	2	0	2	Export	528	Netherlands	NLD	384	Côte d'Ivoire	CIV								02	DAIRY PRODUCTS,BIRD EGGS	1	No Quantity							18654926			0
S3	2009	2009	2009	2	0	2	Export	528	Netherlands	NLD	388	Jamaica	JAM								02	DAIRY PRODUCTS,BIRD EGGS	1	No Quantity							256732			0
S3	2009	2009	2009	2	0	2	Export	528	Netherlands	NLD	392	Japan	JPN								02	DAIRY PRODUCTS,BIRD EGGS	1	No Quantity							80145024			0
S3	2009	2009	2009	2	0	2	Export	528	Netherlands	NLD	398	Kazakhstan	KAZ								02	DAIRY PRODUCTS,BIRD EGGS	1	No Quantity							699037			0
S3	2009	2009	2009	2	0	2	Export	528	Netherlands	NLD	400	Jordan	JOR								02	DAIRY PRODUCTS,BIRD EGGS	1	No Quantity							9766977			0
S3	2009	2009	2009	2	0	2	Export	528	Netherlands	NLD	404	Kenya	KEN								02	DAIRY PRODUCTS,BIRD EGGS	1	No Quantity							662759			0
S3	2009	2009	2009	2	0	2	Export	528	Netherlands	NLD	408	Dem. People's Rep. of Korea	PRK								02	DAIRY PRODUCTS,BIRD EGGS	1	No Quantity							227431			0
S3	2009	2009	2009	2	0	2	Export	528	Netherlands	NLD	410	Rep. of Korea	KOR								02	DAIRY PRODUCTS,BIRD EGGS	1	No Quantity							35057867			0
S3	2009	2009	2009	2	0	2	Export	528	Netherlands	NLD	414	Kuwait	KWT								02	DAIRY PRODUCTS,BIRD EGGS	1	No Quantity							37699137			0
S3	2009	2009	2009	2	0	2	Export	528	Netherlands	NLD	422	Lebanon	LBN								02	DAIRY PRODUCTS,BIRD EGGS	1	No Quantity							34962988			0
S3	2009	2009	2009	2	0	2	Export	528	Netherlands	NLD	428	Latvia	LVA								02	DAIRY PRODUCTS,BIRD EGGS	1	No Quantity							1208315			0
S3	2009	2009	2009	2	0	2	Export	528	Netherlands	NLD	430	Liberia	LBR								02	DAIRY PRODUCTS,BIRD EGGS	1	No Quantity							994836			0
S3	2009	2009	2009	2	0	2	Export	528	Netherlands	NLD	434	Libya	LBY								02	DAIRY PRODUCTS,BIRD EGGS	1	No Quantity							71244517			0
S3	2009	2009	2009	2	0	2	Export	528	Netherlands	NLD	440	Lithuania	LTU								02	DAIRY PRODUCTS,BIRD EGGS	1	No Quantity							1137155			0
S3	2009	2009	2009	2	0	2	Export	528	Netherlands	NLD	442	Luxembourg	LUX								02	DAIRY PRODUCTS,BIRD EGGS	1	No Quantity							2674756			0
S3	2009	2009	2009	2	0	2	Export	528	Netherlands	NLD	450	Madagascar	MDG								02	DAIRY PRODUCTS,BIRD EGGS	1	No Quantity							319520			0
S3	2009	2009	2009	2	0	2	Export	528	Netherlands	NLD	454	Malawi	MWI								02	DAIRY PRODUCTS,BIRD EGGS	1	No Quantity							930653			0
S3	2009	2009	2009	2	0	2	Export	528	Netherlands	NLD	458	Malaysia	MYS								02	DAIRY PRODUCTS,BIRD EGGS	1	No Quantity							10771581			0
S3	2009	2009	2009	2	0	2	Export	528	Netherlands	NLD	462	Maldives	MDV								02	DAIRY PRODUCTS,BIRD EGGS	1	No Quantity							6302491			0
S3	2009	2009	2009	2	0	2	Export	528	Netherlands	NLD	466	Mali	MLI								02	DAIRY PRODUCTS,BIRD EGGS	1	No Quantity							5191846			0
S3	2009	2009	2009	2	0	2	Export	528	Netherlands	NLD	470	Malta	MLT								02	DAIRY PRODUCTS,BIRD EGGS	1	No Quantity							5622988			0
S3	2009	2009	2009	2	0	2	Export	528	Netherlands	NLD	478	Mauritania	MRT								02	DAIRY PRODUCTS,BIRD EGGS	1	No Quantity							1518067			0
S3	2009	2009	2009	2	0	2	Export	528	Netherlands	NLD	480	Mauritius	MUS								02	DAIRY PRODUCTS,BIRD EGGS	1	No Quantity							577647			0
S3	2009	2009	2009	2	0	2	Export	528	Netherlands	NLD	484	Mexico	MEX								02	DAIRY PRODUCTS,BIRD EGGS	1	No Quantity							18921425			0
S3	2009	2009	2009	2	0	2	Export	528	Netherlands	NLD	490	Other Asia, nes									02	DAIRY PRODUCTS,BIRD EGGS	1	No Quantity							10703212			0
S3	2009	2009	2009	2	0	2	Export	528	Netherlands	NLD	498	Rep. of Moldova	MDA								02	DAIRY PRODUCTS,BIRD EGGS	1	No Quantity							256732			0
S3	2009	2009	2009	2	0	2	Export	528	Netherlands	NLD	499	Montenegro	MNE								02	DAIRY PRODUCTS,BIRD EGGS	1	No Quantity							302776			0
S3	2009	2009	2009	2	0	2	Export	528	Netherlands	NLD	504	Morocco	MAR								02	DAIRY PRODUCTS,BIRD EGGS	1	No Quantity							23972348			0
S3	2009	2009	2009	2	0	2	Export	528	Netherlands	NLD	508	Mozambique	MOZ								02	DAIRY PRODUCTS,BIRD EGGS	1	No Quantity							1850145			0
S3	2009	2009	2009	2	0	2	Export	528	Netherlands	NLD	512	Oman	OMN								02	DAIRY PRODUCTS,BIRD EGGS	1	No Quantity							11589216			0
S3	2009	2009	2009	2	0	2	Export	528	Netherlands	NLD	524	Nepal	NPL								02	DAIRY PRODUCTS,BIRD EGGS	1	No Quantity							110227			0
S3	2009	2009	2009	2	0	2	Export	528	Netherlands	NLD	530	Neth. Antilles	ANT								02	DAIRY PRODUCTS,BIRD EGGS	1	No Quantity							14764879			0
S3	2009	2009	2009	2	0	2	Export	528	Netherlands	NLD	533	Aruba	ABW								02	DAIRY PRODUCTS,BIRD EGGS	1	No Quantity							8173565			0
S3	2009	2009	2009	2	0	2	Export	528	Netherlands	NLD	540	New Caledonia	NCL								02	DAIRY PRODUCTS,BIRD EGGS	1	No Quantity							72555			0
S3	2009	2009	2009	2	0	2	Export	528	Netherlands	NLD	554	New Zealand	NZL								02	DAIRY PRODUCTS,BIRD EGGS	1	No Quantity							1727360			0
S3	2009	2009	2009	2	0	2	Export	528	Netherlands	NLD	562	Niger	NER								02	DAIRY PRODUCTS,BIRD EGGS	1	No Quantity							3877490			0
S3	2009	2009	2009	2	0	2	Export	528	Netherlands	NLD	566	Nigeria	NGA								02	DAIRY PRODUCTS,BIRD EGGS	1	No Quantity							148951983			0
S3	2009	2009	2009	2	0	2	Export	528	Netherlands	NLD	568	Other Europe, nes									02	DAIRY PRODUCTS,BIRD EGGS	1	No Quantity							269290			0
S3	2009	2009	2009	2	0	2	Export	528	Netherlands	NLD	577	Other Africa, nes									02	DAIRY PRODUCTS,BIRD EGGS	1	No Quantity							22106855			0
S3	2009	2009	2009	2	0	2	Export	528	Netherlands	NLD	579	Norway	NOR								02	DAIRY PRODUCTS,BIRD EGGS	1	No Quantity							2955208			0
S3	2009	2009	2009	2	0	2	Export	528	Netherlands	NLD	586	Pakistan	PAK								02	DAIRY PRODUCTS,BIRD EGGS	1	No Quantity							1088320			0
S3	2009	2009	2009	2	0	2	Export	528	Netherlands	NLD	591	Panama	PAN								02	DAIRY PRODUCTS,BIRD EGGS	1	No Quantity							752057			0
S3	2009	2009	2009	2	0	2	Export	528	Netherlands	NLD	604	Peru	PER								02	DAIRY PRODUCTS,BIRD EGGS	1	No Quantity							1187385			0
S3	2009	2009	2009	2	0	2	Export	528	Netherlands	NLD	608	Philippines	PHL								02	DAIRY PRODUCTS,BIRD EGGS	1	No Quantity							12941245			0
S3	2009	2009	2009	2	0	2	Export	528	Netherlands	NLD	616	Poland	POL								02	DAIRY PRODUCTS,BIRD EGGS	1	No Quantity							39780898			0
S3	2009	2009	2009	2	0	2	Export	528	Netherlands	NLD	620	Portugal	PRT								02	DAIRY PRODUCTS,BIRD EGGS	1	No Quantity							32433341			0
S3	2009	2009	2009	2	0	2	Export	528	Netherlands	NLD	624	Guinea-Bissau	GNB								02	DAIRY PRODUCTS,BIRD EGGS	1	No Quantity							951583			0
S3	2009	2009	2009	2	0	2	Export	528	Netherlands	NLD	626	Timor-Leste	TLS								02	DAIRY PRODUCTS,BIRD EGGS	1	No Quantity							71159			0
S3	2009	2009	2009	2	0	2	Export	528	Netherlands	NLD	634	Qatar	QAT								02	DAIRY PRODUCTS,BIRD EGGS	1	No Quantity							17583349			0
S3	2009	2009	2009	2	0	2	Export	528	Netherlands	NLD	642	Romania	ROU								02	DAIRY PRODUCTS,BIRD EGGS	1	No Quantity							6423880			0
S3	2009	2009	2009	2	0	2	Export	528	Netherlands	NLD	643	Russian Federation	RUS								02	DAIRY PRODUCTS,BIRD EGGS	1	No Quantity							114686636			0
S3	2009	2009	2009	2	0	2	Export	528	Netherlands	NLD	646	Rwanda	RWA								02	DAIRY PRODUCTS,BIRD EGGS	1	No Quantity							692060			0
S3	2009	2009	2009	2	0	2	Export	528	Netherlands	NLD	662	Saint Lucia	LCA								02	DAIRY PRODUCTS,BIRD EGGS	1	No Quantity							224640			0
S3	2009	2009	2009	2	0	2	Export	528	Netherlands	NLD	666	Saint Pierre and Miquelon	SPM								02	DAIRY PRODUCTS,BIRD EGGS	1	No Quantity							18139			0
S3	2009	2009	2009	2	0	2	Export	528	Netherlands	NLD	670	Saint Vincent and the Grenadines	VCT								02	DAIRY PRODUCTS,BIRD EGGS	1	No Quantity							147900			0
S3	2009	2009	2009	2	0	2	Export	528	Netherlands	NLD	678	Sao Tome and Principe	STP								02	DAIRY PRODUCTS,BIRD EGGS	1	No Quantity							198130			0
S3	2009	2009	2009	2	0	2	Export	528	Netherlands	NLD	682	Saudi Arabia	SAU								02	DAIRY PRODUCTS,BIRD EGGS	1	No Quantity							154192664			0
S3	2009	2009	2009	2	0	2	Export	528	Netherlands	NLD	686	Senegal	SEN								02	DAIRY PRODUCTS,BIRD EGGS	1	No Quantity							8374485			0
S3	2009	2009	2009	2	0	2	Export	528	Netherlands	NLD	688	Serbia	SRB								02	DAIRY PRODUCTS,BIRD EGGS	1	No Quantity							1132969			0
S3	2009	2009	2009	2	0	2	Export	528	Netherlands	NLD	690	Seychelles	SYC								02	DAIRY PRODUCTS,BIRD EGGS	1	No Quantity							1075763			0
S3	2009	2009	2009	2	0	2	Export	528	Netherlands	NLD	694	Sierra Leone	SLE								02	DAIRY PRODUCTS,BIRD EGGS	1	No Quantity							1713407			0
S3	2009	2009	2009	2	0	2	Export	528	Netherlands	NLD	699	India	IND								02	DAIRY PRODUCTS,BIRD EGGS	1	No Quantity							1152503			0
S3	2009	2009	2009	2	0	2	Export	528	Netherlands	NLD	702	Singapore	SGP								02	DAIRY PRODUCTS,BIRD EGGS	1	No Quantity							23352842			0
S3	2009	2009	2009	2	0	2	Export	528	Netherlands	NLD	703	Slovakia	SVK								02	DAIRY PRODUCTS,BIRD EGGS	1	No Quantity							1509696			0
S3	2009	2009	2009	2	0	2	Export	528	Netherlands	NLD	704	Viet Nam	VNM								02	DAIRY PRODUCTS,BIRD EGGS	1	No Quantity							14284902			0
S3	2009	2009	2009	2	0	2	Export	528	Netherlands	NLD	705	Slovenia	SVN								02	DAIRY PRODUCTS,BIRD EGGS	1	No Quantity							4349095			0
S3	2009	2009	2009	2	0	2	Export	528	Netherlands	NLD	706	Somalia	SOM								02	DAIRY PRODUCTS,BIRD EGGS	1	No Quantity							1798519			0
S3	2009	2009	2009	2	0	2	Export	528	Netherlands	NLD	710	South Africa	ZAF								02	DAIRY PRODUCTS,BIRD EGGS	1	No Quantity							6926182			0
S3	2009	2009	2009	2	0	2	Export	528	Netherlands	NLD	716	Zimbabwe	ZWE								02	DAIRY PRODUCTS,BIRD EGGS	1	No Quantity							283242			0
S3	2009	2009	2009	2	0	2	Export	528	Netherlands	NLD	724	Spain	ESP								02	DAIRY PRODUCTS,BIRD EGGS	1	No Quantity							195504186			0
S3	2009	2009	2009	2	0	2	Export	528	Netherlands	NLD	736	Fmr Sudan	SDN								02	DAIRY PRODUCTS,BIRD EGGS	1	No Quantity							10133936			0
S3	2009	2009	2009	2	0	2	Export	528	Netherlands	NLD	740	Suriname	SUR								02	DAIRY PRODUCTS,BIRD EGGS	1	No Quantity							8183332			0
S3	2009	2009	2009	2	0	2	Export	528	Netherlands	NLD	752	Sweden	SWE								02	DAIRY PRODUCTS,BIRD EGGS	1	No Quantity							85673133			0
S3	2009	2009	2009	2	0	2	Export	528	Netherlands	NLD	757	Switzerland	CHE								02	DAIRY PRODUCTS,BIRD EGGS	1	No Quantity							55364808			0
S3	2009	2009	2009	2	0	2	Export	528	Netherlands	NLD	760	Syria	SYR								02	DAIRY PRODUCTS,BIRD EGGS	1	No Quantity							22145923			0
S3	2009	2009	2009	2	0	2	Export	528	Netherlands	NLD	764	Thailand	THA								02	DAIRY PRODUCTS,BIRD EGGS	1	No Quantity							18470749			0
S3	2009	2009	2009	2	0	2	Export	528	Netherlands	NLD	768	Togo	TGO								02	DAIRY PRODUCTS,BIRD EGGS	1	No Quantity							6020644			0
S3	2009	2009	2009	2	0	2	Export	528	Netherlands	NLD	780	Trinidad and Tobago	TTO								02	DAIRY PRODUCTS,BIRD EGGS	1	No Quantity							772986			0
S3	2009	2009	2009	2	0	2	Export	528	Netherlands	NLD	784	United Arab Emirates	ARE								02	DAIRY PRODUCTS,BIRD EGGS	1	No Quantity							120405899			0
S3	2009	2009	2009	2	0	2	Export	528	Netherlands	NLD	788	Tunisia	TUN								02	DAIRY PRODUCTS,BIRD EGGS	1	No Quantity							3283100			0
S3	2009	2009	2009	2	0	2	Export	528	Netherlands	NLD	792	Turkey	TUR								02	DAIRY PRODUCTS,BIRD EGGS	1	No Quantity							12648235			0
S3	2009	2009	2009	2	0	2	Export	528	Netherlands	NLD	795	Turkmenistan	TKM								02	DAIRY PRODUCTS,BIRD EGGS	1	No Quantity							55811			0
S3	2009	2009	2009	2	0	2	Export	528	Netherlands	NLD	800	Uganda	UGA								02	DAIRY PRODUCTS,BIRD EGGS	1	No Quantity							319520			0
S3	2009	2009	2009	2	0	2	Export	528	Netherlands	NLD	804	Ukraine	UKR								02	DAIRY PRODUCTS,BIRD EGGS	1	No Quantity							6843860			0
S3	2009	2009	2009	2	0	2	Export	528	Netherlands	NLD	807	North Macedonia	MKD								02	DAIRY PRODUCTS,BIRD EGGS	1	No Quantity							168829			0
S3	2009	2009	2009	2	0	2	Export	528	Netherlands	NLD	818	Egypt	EGY								02	DAIRY PRODUCTS,BIRD EGGS	1	No Quantity							38684206			0
S3	2009	2009	2009	2	0	2	Export	528	Netherlands	NLD	826	United Kingdom	GBR								02	DAIRY PRODUCTS,BIRD EGGS	1	No Quantity							297560726			0
S3	2009	2009	2009	2	0	2	Export	528	Netherlands	NLD	834	United Rep. of Tanzania	TZA								02	DAIRY PRODUCTS,BIRD EGGS	1	No Quantity							3460300			0
S3	2009	2009	2009	2	0	2	Export	528	Netherlands	NLD	837	Bunkers									02	DAIRY PRODUCTS,BIRD EGGS	1	No Quantity							58602			0
S3	2009	2009	2009	2	0	2	Export	528	Netherlands	NLD	842	USA	USA								02	DAIRY PRODUCTS,BIRD EGGS	1	No Quantity							63753246			0
S3	2009	2009	2009	2	0	2	Export	528	Netherlands	NLD	854	Burkina Faso	BFA								02	DAIRY PRODUCTS,BIRD EGGS	1	No Quantity							3189616			0
S3	2009	2009	2009	2	0	2	Export	528	Netherlands	NLD	858	Uruguay	URY								02	DAIRY PRODUCTS,BIRD EGGS	1	No Quantity							13953			0
S3	2009	2009	2009	2	0	2	Export	528	Netherlands	NLD	860	Uzbekistan	UZB								02	DAIRY PRODUCTS,BIRD EGGS	1	No Quantity							721361			0
S3	2009	2009	2009	2	0	2	Export	528	Netherlands	NLD	862	Venezuela	VEN								02	DAIRY PRODUCTS,BIRD EGGS	1	No Quantity							13368201			0
S3	2009	2009	2009	2	0	2	Export	528	Netherlands	NLD	887	Yemen	YEM								02	DAIRY PRODUCTS,BIRD EGGS	1	No Quantity							10332067			0
S3	2009	2009	2009	2	0	2	Export	528	Netherlands	NLD	894	Zambia	ZMB								02	DAIRY PRODUCTS,BIRD EGGS	1	No Quantity							237198			0
S3	2009	2009	2009	2	0	2	Export	528	Netherlands	NLD	899	Areas, nes									02	DAIRY PRODUCTS,BIRD EGGS	1	No Quantity							3910977			0
S3	2009	2009	2009	2	0	2	Export	554	New Zealand	NZL	0	World	WLD								02	DAIRY PRODUCTS,BIRD EGGS	1	No Quantity							5066533551			0
S3	2009	2009	2009	2	0	2	Export	554	New Zealand	NZL	4	Afghanistan	AFG								02	DAIRY PRODUCTS,BIRD EGGS	1	No Quantity							34063			0
S3	2009	2009	2009	2	0	2	Export	554	New Zealand	NZL	12	Algeria	DZA								02	DAIRY PRODUCTS,BIRD EGGS	1	No Quantity							161786942			0
S3	2009	2009	2009	2	0	2	Export	554	New Zealand	NZL	16	American Samoa	ASM								02	DAIRY PRODUCTS,BIRD EGGS	1	No Quantity							820765			0
S3	2009	2009	2009	2	0	2	Export	554	New Zealand	NZL	24	Angola	AGO								02	DAIRY PRODUCTS,BIRD EGGS	1	No Quantity							7712265			0
S3	2009	2009	2009	2	0	2	Export	554	New Zealand	NZL	28	Antigua and Barbuda	ATG								02	DAIRY PRODUCTS,BIRD EGGS	1	No Quantity							412188			0
S3	2009	2009	2009	2	0	2	Export	554	New Zealand	NZL	31	Azerbaijan	AZE								02	DAIRY PRODUCTS,BIRD EGGS	1	No Quantity							26907622			0
S3	2009	2009	2009	2	0	2	Export	554	New Zealand	NZL	36	Australia	AUS								02	DAIRY PRODUCTS,BIRD EGGS	1	No Quantity							237628882			0
S3	2009	2009	2009	2	0	2	Export	554	New Zealand	NZL	44	Bahamas	BHS								02	DAIRY PRODUCTS,BIRD EGGS	1	No Quantity							462853			0
S3	2009	2009	2009	2	0	2	Export	554	New Zealand	NZL	48	Bahrain	BHR								02	DAIRY PRODUCTS,BIRD EGGS	1	No Quantity							39992723			0
S3	2009	2009	2009	2	0	2	Export	554	New Zealand	NZL	50	Bangladesh	BGD								02	DAIRY PRODUCTS,BIRD EGGS	1	No Quantity							31126842			0
S3	2009	2009	2009	2	0	2	Export	554	New Zealand	NZL	51	Armenia	ARM								02	DAIRY PRODUCTS,BIRD EGGS	1	No Quantity							10547014			0
S3	2009	2009	2009	2	0	2	Export	554	New Zealand	NZL	52	Barbados	BRB								02	DAIRY PRODUCTS,BIRD EGGS	1	No Quantity							6800740			0
S3	2009	2009	2009	2	0	2	Export	554	New Zealand	NZL	56	Belgium	BEL								02	DAIRY PRODUCTS,BIRD EGGS	1	No Quantity							89394987			0
S3	2009	2009	2009	2	0	2	Export	554	New Zealand	NZL	60	Bermuda	BMU								02	DAIRY PRODUCTS,BIRD EGGS	1	No Quantity							549254			0
S3	2009	2009	2009	2	0	2	Export	554	New Zealand	NZL	68	Bolivia (Plurinational State of)	BOL								02	DAIRY PRODUCTS,BIRD EGGS	1	No Quantity							246240			0
S3	2009	2009	2009	2	0	2	Export	554	New Zealand	NZL	76	Brazil	BRA								02	DAIRY PRODUCTS,BIRD EGGS	1	No Quantity							3731792			0
S3	2009	2009	2009	2	0	2	Export	554	New Zealand	NZL	84	Belize	BLZ								02	DAIRY PRODUCTS,BIRD EGGS	1	No Quantity							272028			0
S3	2009	2009	2009	2	0	2	Export	554	New Zealand	NZL	90	Solomon Isds	SLB								02	DAIRY PRODUCTS,BIRD EGGS	1	No Quantity							1022625			0
S3	2009	2009	2009	2	0	2	Export	554	New Zealand	NZL	96	Brunei Darussalam	BRN								02	DAIRY PRODUCTS,BIRD EGGS	1	No Quantity							1011439			0
S3	2009	2009	2009	2	0	2	Export	554	New Zealand	NZL	104	Myanmar	MMR								02	DAIRY PRODUCTS,BIRD EGGS	1	No Quantity							4705430			0
S3	2009	2009	2009	2	0	2	Export	554	New Zealand	NZL	116	Cambodia	KHM								02	DAIRY PRODUCTS,BIRD EGGS	1	No Quantity							286387			0
S3	2009	2009	2009	2	0	2	Export	554	New Zealand	NZL	120	Cameroon	CMR								02	DAIRY PRODUCTS,BIRD EGGS	1	No Quantity							4465974			0
S3	2009	2009	2009	2	0	2	Export	554	New Zealand	NZL	124	Canada	CAN								02	DAIRY PRODUCTS,BIRD EGGS	1	No Quantity							27635274			0
S3	2009	2009	2009	2	0	2	Export	554	New Zealand	NZL	136	Cayman Isds	CYM								02	DAIRY PRODUCTS,BIRD EGGS	1	No Quantity							118189			0
S3	2009	2009	2009	2	0	2	Export	554	New Zealand	NZL	144	Sri Lanka	LKA								02	DAIRY PRODUCTS,BIRD EGGS	1	No Quantity							119221812			0
S3	2009	2009	2009	2	0	2	Export	554	New Zealand	NZL	152	Chile	CHL								02	DAIRY PRODUCTS,BIRD EGGS	1	No Quantity							1695400			0
S3	2009	2009	2009	2	0	2	Export	554	New Zealand	NZL	156	China	CHN								02	DAIRY PRODUCTS,BIRD EGGS	1	No Quantity							614661575			0
S3	2009	2009	2009	2	0	2	Export	554	New Zealand	NZL	170	Colombia	COL								02	DAIRY PRODUCTS,BIRD EGGS	1	No Quantity							495437			0
S3	2009	2009	2009	2	0	2	Export	554	New Zealand	NZL	178	Congo	COG								02	DAIRY PRODUCTS,BIRD EGGS	1	No Quantity							1019084			0
S3	2009	2009	2009	2	0	2	Export	554	New Zealand	NZL	180	Dem. Rep. of the Congo	COD								02	DAIRY PRODUCTS,BIRD EGGS	1	No Quantity							6217108			0
S3	2009	2009	2009	2	0	2	Export	554	New Zealand	NZL	184	Cook Isds	COK								02	DAIRY PRODUCTS,BIRD EGGS	1	No Quantity							2291299			0
S3	2009	2009	2009	2	0	2	Export	554	New Zealand	NZL	188	Costa Rica	CRI								02	DAIRY PRODUCTS,BIRD EGGS	1	No Quantity							666197			0
S3	2009	2009	2009	2	0	2	Export	554	New Zealand	NZL	192	Cuba	CUB								02	DAIRY PRODUCTS,BIRD EGGS	1	No Quantity							2408016			0
S3	2009	2009	2009	2	0	2	Export	554	New Zealand	NZL	204	Benin	BEN								02	DAIRY PRODUCTS,BIRD EGGS	1	No Quantity							618995			0
S3	2009	2009	2009	2	0	2	Export	554	New Zealand	NZL	208	Denmark	DNK								02	DAIRY PRODUCTS,BIRD EGGS	1	No Quantity							35548025			0
S3	2009	2009	2009	2	0	2	Export	554	New Zealand	NZL	212	Dominica	DMA								02	DAIRY PRODUCTS,BIRD EGGS	1	No Quantity							26357			0
S3	2009	2009	2009	2	0	2	Export	554	New Zealand	NZL	214	Dominican Rep.	DOM								02	DAIRY PRODUCTS,BIRD EGGS	1	No Quantity							11099815			0
S3	2009	2009	2009	2	0	2	Export	554	New Zealand	NZL	222	El Salvador	SLV								02	DAIRY PRODUCTS,BIRD EGGS	1	No Quantity							2527951			0
S3	2009	2009	2009	2	0	2	Export	554	New Zealand	NZL	242	Fiji	FJI								02	DAIRY PRODUCTS,BIRD EGGS	1	No Quantity							13583661			0
S3	2009	2009	2009	2	0	2	Export	554	New Zealand	NZL	251	France	FRA								02	DAIRY PRODUCTS,BIRD EGGS	1	No Quantity							1950035			0
S3	2009	2009	2009	2	0	2	Export	554	New Zealand	NZL	258	French Polynesia	PYF								02	DAIRY PRODUCTS,BIRD EGGS	1	No Quantity							14825677			0
S3	2009	2009	2009	2	0	2	Export	554	New Zealand	NZL	262	Djibouti	DJI								02	DAIRY PRODUCTS,BIRD EGGS	1	No Quantity							254349			0
S3	2009	2009	2009	2	0	2	Export	554	New Zealand	NZL	266	Gabon	GAB								02	DAIRY PRODUCTS,BIRD EGGS	1	No Quantity							342351			0
S3	2009	2009	2009	2	0	2	Export	554	New Zealand	NZL	268	Georgia	GEO								02	DAIRY PRODUCTS,BIRD EGGS	1	No Quantity							2639180			0
S3	2009	2009	2009	2	0	2	Export	554	New Zealand	NZL	270	Gambia	GMB								02	DAIRY PRODUCTS,BIRD EGGS	1	No Quantity							608846			0
S3	2009	2009	2009	2	0	2	Export	554	New Zealand	NZL	276	Germany	DEU								02	DAIRY PRODUCTS,BIRD EGGS	1	No Quantity							15622598			0
S3	2009	2009	2009	2	0	2	Export	554	New Zealand	NZL	288	Ghana	GHA								02	DAIRY PRODUCTS,BIRD EGGS	1	No Quantity							18573063			0
S3	2009	2009	2009	2	0	2	Export	554	New Zealand	NZL	296	Kiribati	KIR								02	DAIRY PRODUCTS,BIRD EGGS	1	No Quantity							2170			0
S3	2009	2009	2009	2	0	2	Export	554	New Zealand	NZL	300	Greece	GRC								02	DAIRY PRODUCTS,BIRD EGGS	1	No Quantity							6474000			0
S3	2009	2009	2009	2	0	2	Export	554	New Zealand	NZL	308	Grenada	GRD								02	DAIRY PRODUCTS,BIRD EGGS	1	No Quantity							1695395			0
S3	2009	2009	2009	2	0	2	Export	554	New Zealand	NZL	316	Guam	GUM								02	DAIRY PRODUCTS,BIRD EGGS	1	No Quantity							2481607			0
S3	2009	2009	2009	2	0	2	Export	554	New Zealand	NZL	320	Guatemala	GTM								02	DAIRY PRODUCTS,BIRD EGGS	1	No Quantity							12988967			0
S3	2009	2009	2009	2	0	2	Export	554	New Zealand	NZL	324	Guinea	GIN								02	DAIRY PRODUCTS,BIRD EGGS	1	No Quantity							582154			0
S3	2009	2009	2009	2	0	2	Export	554	New Zealand	NZL	328	Guyana	GUY								02	DAIRY PRODUCTS,BIRD EGGS	1	No Quantity							5191584			0
S3	2009	2009	2009	2	0	2	Export	554	New Zealand	NZL	332	Haiti	HTI								02	DAIRY PRODUCTS,BIRD EGGS	1	No Quantity							596340			0
S3	2009	2009	2009	2	0	2	Export	554	New Zealand	NZL	340	Honduras	HND								02	DAIRY PRODUCTS,BIRD EGGS	1	No Quantity							6949163			0
S3	2009	2009	2009	2	0	2	Export	554	New Zealand	NZL	344	China, Hong Kong SAR	HKG								02	DAIRY PRODUCTS,BIRD EGGS	1	No Quantity							40509811			0
S3	2009	2009	2009	2	0	2	Export	554	New Zealand	NZL	360	Indonesia	IDN								02	DAIRY PRODUCTS,BIRD EGGS	1	No Quantity							224386920			0
S3	2009	2009	2009	2	0	2	Export	554	New Zealand	NZL	364	Iran	IRN								02	DAIRY PRODUCTS,BIRD EGGS	1	No Quantity							114760492			0
S3	2009	2009	2009	2	0	2	Export	554	New Zealand	NZL	368	Iraq	IRQ								02	DAIRY PRODUCTS,BIRD EGGS	1	No Quantity							191580			0
S3	2009	2009	2009	2	0	2	Export	554	New Zealand	NZL	372	Ireland	IRL								02	DAIRY PRODUCTS,BIRD EGGS	1	No Quantity							58224			0
S3	2009	2009	2009	2	0	2	Export	554	New Zealand	NZL	376	Israel	ISR								02	DAIRY PRODUCTS,BIRD EGGS	1	No Quantity							902188			0
S3	2009	2009	2009	2	0	2	Export	554	New Zealand	NZL	381	Italy	ITA								02	DAIRY PRODUCTS,BIRD EGGS	1	No Quantity							19903384			0
S3	2009	2009	2009	2	0	2	Export	554	New Zealand	NZL	384	Côte d'Ivoire	CIV								02	DAIRY PRODUCTS,BIRD EGGS	1	No Quantity							4949936			0
S3	2009	2009	2009	2	0	2	Export	554	New Zealand	NZL	388	Jamaica	JAM								02	DAIRY PRODUCTS,BIRD EGGS	1	No Quantity							17641042			0
S3	2009	2009	2009	2	0	2	Export	554	New Zealand	NZL	392	Japan	JPN								02	DAIRY PRODUCTS,BIRD EGGS	1	No Quantity							193957545			0
S3	2009	2009	2009	2	0	2	Export	554	New Zealand	NZL	398	Kazakhstan	KAZ								02	DAIRY PRODUCTS,BIRD EGGS	1	No Quantity							124676			0
S3	2009	2009	2009	2	0	2	Export	554	New Zealand	NZL	400	Jordan	JOR								02	DAIRY PRODUCTS,BIRD EGGS	1	No Quantity							5082873			0
S3	2009	2009	2009	2	0	2	Export	554	New Zealand	NZL	404	Kenya	KEN								02	DAIRY PRODUCTS,BIRD EGGS	1	No Quantity							2739730			0
S3	2009	2009	2009	2	0	2	Export	554	New Zealand	NZL	410	Rep. of Korea	KOR								02	DAIRY PRODUCTS,BIRD EGGS	1	No Quantity							64854656			0
S3	2009	2009	2009	2	0	2	Export	554	New Zealand	NZL	414	Kuwait	KWT								02	DAIRY PRODUCTS,BIRD EGGS	1	No Quantity							24923510			0
S3	2009	2009	2009	2	0	2	Export	554	New Zealand	NZL	417	Kyrgyzstan	KGZ								02	DAIRY PRODUCTS,BIRD EGGS	1	No Quantity							166239			0
S3	2009	2009	2009	2	0	2	Export	554	New Zealand	NZL	422	Lebanon	LBN								02	DAIRY PRODUCTS,BIRD EGGS	1	No Quantity							2781602			0
S3	2009	2009	2009	2	0	2	Export	554	New Zealand	NZL	434	Libya	LBY								02	DAIRY PRODUCTS,BIRD EGGS	1	No Quantity							14654470			0
S3	2009	2009	2009	2	0	2	Export	554	New Zealand	NZL	440	Lithuania	LTU								02	DAIRY PRODUCTS,BIRD EGGS	1	No Quantity							225019			0
S3	2009	2009	2009	2	0	2	Export	554	New Zealand	NZL	446	China, Macao SAR	MAC								02	DAIRY PRODUCTS,BIRD EGGS	1	No Quantity							159475			0
S3	2009	2009	2009	2	0	2	Export	554	New Zealand	NZL	450	Madagascar	MDG								02	DAIRY PRODUCTS,BIRD EGGS	1	No Quantity							104901			0
S3	2009	2009	2009	2	0	2	Export	554	New Zealand	NZL	458	Malaysia	MYS								02	DAIRY PRODUCTS,BIRD EGGS	1	No Quantity							217982730			0
S3	2009	2009	2009	2	0	2	Export	554	New Zealand	NZL	462	Maldives	MDV								02	DAIRY PRODUCTS,BIRD EGGS	1	No Quantity							871397			0
S3	2009	2009	2009	2	0	2	Export	554	New Zealand	NZL	466	Mali	MLI								02	DAIRY PRODUCTS,BIRD EGGS	1	No Quantity							1952373			0
S3	2009	2009	2009	2	0	2	Export	554	New Zealand	NZL	478	Mauritania	MRT								02	DAIRY PRODUCTS,BIRD EGGS	1	No Quantity							276841			0
S3	2009	2009	2009	2	0	2	Export	554	New Zealand	NZL	480	Mauritius	MUS								02	DAIRY PRODUCTS,BIRD EGGS	1	No Quantity							18726343			0
S3	2009	2009	2009	2	0	2	Export	554	New Zealand	NZL	484	Mexico	MEX								02	DAIRY PRODUCTS,BIRD EGGS	1	No Quantity							160122993			0
S3	2009	2009	2009	2	0	2	Export	554	New Zealand	NZL	490	Other Asia, nes									02	DAIRY PRODUCTS,BIRD EGGS	1	No Quantity							135256760			0
S3	2009	2009	2009	2	0	2	Export	554	New Zealand	NZL	496	Mongolia	MNG								02	DAIRY PRODUCTS,BIRD EGGS	1	No Quantity							2098648			0
S3	2009	2009	2009	2	0	2	Export	554	New Zealand	NZL	504	Morocco	MAR								02	DAIRY PRODUCTS,BIRD EGGS	1	No Quantity							30214796			0
S3	2009	2009	2009	2	0	2	Export	554	New Zealand	NZL	508	Mozambique	MOZ								02	DAIRY PRODUCTS,BIRD EGGS	1	No Quantity							363839			0
S3	2009	2009	2009	2	0	2	Export	554	New Zealand	NZL	512	Oman	OMN								02	DAIRY PRODUCTS,BIRD EGGS	1	No Quantity							34960078			0
S3	2009	2009	2009	2	0	2	Export	554	New Zealand	NZL	524	Nepal	NPL								02	DAIRY PRODUCTS,BIRD EGGS	1	No Quantity							893125			0
S3	2009	2009	2009	2	0	2	Export	554	New Zealand	NZL	528	Netherlands	NLD								02	DAIRY PRODUCTS,BIRD EGGS	1	No Quantity							22907061			0
S3	2009	2009	2009	2	0	2	Export	554	New Zealand	NZL	530	Neth. Antilles	ANT								02	DAIRY PRODUCTS,BIRD EGGS	1	No Quantity							985741			0
S3	2009	2009	2009	2	0	2	Export	554	New Zealand	NZL	533	Aruba	ABW								02	DAIRY PRODUCTS,BIRD EGGS	1	No Quantity							559422			0
S3	2009	2009	2009	2	0	2	Export	554	New Zealand	NZL	540	New Caledonia	NCL								02	DAIRY PRODUCTS,BIRD EGGS	1	No Quantity							15010822			0
S3	2009	2009	2009	2	0	2	Export	554	New Zealand	NZL	548	Vanuatu	VUT								02	DAIRY PRODUCTS,BIRD EGGS	1	No Quantity							956332			0
S3	2009	2009	2009	2	0	2	Export	554	New Zealand	NZL	558	Nicaragua	NIC								02	DAIRY PRODUCTS,BIRD EGGS	1	No Quantity							15968548			0
S3	2009	2009	2009	2	0	2	Export	554	New Zealand	NZL	566	Nigeria	NGA								02	DAIRY PRODUCTS,BIRD EGGS	1	No Quantity							56494082			0
S3	2009	2009	2009	2	0	2	Export	554	New Zealand	NZL	570	Niue	NIU								02	DAIRY PRODUCTS,BIRD EGGS	1	No Quantity							156424			0
S3	2009	2009	2009	2	0	2	Export	554	New Zealand	NZL	574	Norfolk Isds	NFK								02	DAIRY PRODUCTS,BIRD EGGS	1	No Quantity							449598			0
S3	2009	2009	2009	2	0	2	Export	554	New Zealand	NZL	580	N. Mariana Isds	MNP								02	DAIRY PRODUCTS,BIRD EGGS	1	No Quantity							1919463			0
S3	2009	2009	2009	2	0	2	Export	554	New Zealand	NZL	583	FS Micronesia	FSM								02	DAIRY PRODUCTS,BIRD EGGS	1	No Quantity							6049			0
S3	2009	2009	2009	2	0	2	Export	554	New Zealand	NZL	584	Marshall Isds	MHL								02	DAIRY PRODUCTS,BIRD EGGS	1	No Quantity							127262			0
S3	2009	2009	2009	2	0	2	Export	554	New Zealand	NZL	585	Palau	PLW								02	DAIRY PRODUCTS,BIRD EGGS	1	No Quantity							55740			0
S3	2009	2009	2009	2	0	2	Export	554	New Zealand	NZL	586	Pakistan	PAK								02	DAIRY PRODUCTS,BIRD EGGS	1	No Quantity							26332957			0
S3	2009	2009	2009	2	0	2	Export	554	New Zealand	NZL	591	Panama	PAN								02	DAIRY PRODUCTS,BIRD EGGS	1	No Quantity							27428562			0
S3	2009	2009	2009	2	0	2	Export	554	New Zealand	NZL	598	Papua New Guinea	PNG								02	DAIRY PRODUCTS,BIRD EGGS	1	No Quantity							8057517			0
S3	2009	2009	2009	2	0	2	Export	554	New Zealand	NZL	604	Peru	PER								02	DAIRY PRODUCTS,BIRD EGGS	1	No Quantity							18534209			0
S3	2009	2009	2009	2	0	2	Export	554	New Zealand	NZL	608	Philippines	PHL								02	DAIRY PRODUCTS,BIRD EGGS	1	No Quantity							247918939			0
S3	2009	2009	2009	2	0	2	Export	554	New Zealand	NZL	616	Poland	POL								02	DAIRY PRODUCTS,BIRD EGGS	1	No Quantity							464071			0
S3	2009	2009	2009	2	0	2	Export	554	New Zealand	NZL	634	Qatar	QAT								02	DAIRY PRODUCTS,BIRD EGGS	1	No Quantity							3539190			0
S3	2009	2009	2009	2	0	2	Export	554	New Zealand	NZL	643	Russian Federation	RUS								02	DAIRY PRODUCTS,BIRD EGGS	1	No Quantity							75001068			0
S3	2009	2009	2009	2	0	2	Export	554	New Zealand	NZL	662	Saint Lucia	LCA								02	DAIRY PRODUCTS,BIRD EGGS	1	No Quantity							1241170			0
S3	2009	2009	2009	2	0	2	Export	554	New Zealand	NZL	670	Saint Vincent and the Grenadines	VCT								02	DAIRY PRODUCTS,BIRD EGGS	1	No Quantity							601379			0
S3	2009	2009	2009	2	0	2	Export	554	New Zealand	NZL	682	Saudi Arabia	SAU								02	DAIRY PRODUCTS,BIRD EGGS	1	No Quantity							190141500			0
S3	2009	2009	2009	2	0	2	Export	554	New Zealand	NZL	686	Senegal	SEN								02	DAIRY PRODUCTS,BIRD EGGS	1	No Quantity							20418549			0
S3	2009	2009	2009	2	0	2	Export	554	New Zealand	NZL	690	Seychelles	SYC								02	DAIRY PRODUCTS,BIRD EGGS	1	No Quantity							391353			0
S3	2009	2009	2009	2	0	2	Export	554	New Zealand	NZL	694	Sierra Leone	SLE								02	DAIRY PRODUCTS,BIRD EGGS	1	No Quantity							319726			0
S3	2009	2009	2009	2	0	2	Export	554	New Zealand	NZL	699	India	IND								02	DAIRY PRODUCTS,BIRD EGGS	1	No Quantity							42892002			0
S3	2009	2009	2009	2	0	2	Export	554	New Zealand	NZL	702	Singapore	SGP								02	DAIRY PRODUCTS,BIRD EGGS	1	No Quantity							145833163			0
S3	2009	2009	2009	2	0	2	Export	554	New Zealand	NZL	704	Viet Nam	VNM								02	DAIRY PRODUCTS,BIRD EGGS	1	No Quantity							93877015			0
S3	2009	2009	2009	2	0	2	Export	554	New Zealand	NZL	705	Slovenia	SVN								02	DAIRY PRODUCTS,BIRD EGGS	1	No Quantity							4346			0
S3	2009	2009	2009	2	0	2	Export	554	New Zealand	NZL	710	South Africa	ZAF								02	DAIRY PRODUCTS,BIRD EGGS	1	No Quantity							9361207			0
S3	2009	2009	2009	2	0	2	Export	554	New Zealand	NZL	716	Zimbabwe	ZWE								02	DAIRY PRODUCTS,BIRD EGGS	1	No Quantity							130792			0
S3	2009	2009	2009	2	0	2	Export	554	New Zealand	NZL	724	Spain	ESP								02	DAIRY PRODUCTS,BIRD EGGS	1	No Quantity							4681			0
S3	2009	2009	2009	2	0	2	Export	554	New Zealand	NZL	736	Fmr Sudan	SDN								02	DAIRY PRODUCTS,BIRD EGGS	1	No Quantity							51915781			0
S3	2009	2009	2009	2	0	2	Export	554	New Zealand	NZL	740	Suriname	SUR								02	DAIRY PRODUCTS,BIRD EGGS	1	No Quantity							153828			0
S3	2009	2009	2009	2	0	2	Export	554	New Zealand	NZL	757	Switzerland	CHE								02	DAIRY PRODUCTS,BIRD EGGS	1	No Quantity							100061			0
S3	2009	2009	2009	2	0	2	Export	554	New Zealand	NZL	760	Syria	SYR								02	DAIRY PRODUCTS,BIRD EGGS	1	No Quantity							27375051			0
S3	2009	2009	2009	2	0	2	Export	554	New Zealand	NZL	762	Tajikistan	TJK								02	DAIRY PRODUCTS,BIRD EGGS	1	No Quantity							1658368			0
S3	2009	2009	2009	2	0	2	Export	554	New Zealand	NZL	764	Thailand	THA								02	DAIRY PRODUCTS,BIRD EGGS	1	No Quantity							122902054			0
S3	2009	2009	2009	2	0	2	Export	554	New Zealand	NZL	768	Togo	TGO								02	DAIRY PRODUCTS,BIRD EGGS	1	No Quantity							311778			0
S3	2009	2009	2009	2	0	2	Export	554	New Zealand	NZL	776	Tonga	TON								02	DAIRY PRODUCTS,BIRD EGGS	1	No Quantity							2899828			0
S3	2009	2009	2009	2	0	2	Export	554	New Zealand	NZL	780	Trinidad and Tobago	TTO								02	DAIRY PRODUCTS,BIRD EGGS	1	No Quantity							21877834			0
S3	2009	2009	2009	2	0	2	Export	554	New Zealand	NZL	784	United Arab Emirates	ARE								02	DAIRY PRODUCTS,BIRD EGGS	1	No Quantity							147388679			0
S3	2009	2009	2009	2	0	2	Export	554	New Zealand	NZL	788	Tunisia	TUN								02	DAIRY PRODUCTS,BIRD EGGS	1	No Quantity							2392799			0
S3	2009	2009	2009	2	0	2	Export	554	New Zealand	NZL	792	Turkey	TUR								02	DAIRY PRODUCTS,BIRD EGGS	1	No Quantity							8708961			0
S3	2009	2009	2009	2	0	2	Export	554	New Zealand	NZL	795	Turkmenistan	TKM								02	DAIRY PRODUCTS,BIRD EGGS	1	No Quantity							186394			0
S3	2009	2009	2009	2	0	2	Export	554	New Zealand	NZL	798	Tuvalu	TUV								02	DAIRY PRODUCTS,BIRD EGGS	1	No Quantity							161765			0
S3	2009	2009	2009	2	0	2	Export	554	New Zealand	NZL	804	Ukraine	UKR								02	DAIRY PRODUCTS,BIRD EGGS	1	No Quantity							94079			0
S3	2009	2009	2009	2	0	2	Export	554	New Zealand	NZL	818	Egypt	EGY								02	DAIRY PRODUCTS,BIRD EGGS	1	No Quantity							141735987			0
S3	2009	2009	2009	2	0	2	Export	554	New Zealand	NZL	826	United Kingdom	GBR								02	DAIRY PRODUCTS,BIRD EGGS	1	No Quantity							37076633			0
S3	2009	2009	2009	2	0	2	Export	554	New Zealand	NZL	834	United Rep. of Tanzania	TZA								02	DAIRY PRODUCTS,BIRD EGGS	1	No Quantity							197337			0
S3	2009	2009	2009	2	0	2	Export	554	New Zealand	NZL	842	USA	USA								02	DAIRY PRODUCTS,BIRD EGGS	1	No Quantity							311625879			0
S3	2009	2009	2009	2	0	2	Export	554	New Zealand	NZL	860	Uzbekistan	UZB								02	DAIRY PRODUCTS,BIRD EGGS	1	No Quantity							5036428			0
S3	2009	2009	2009	2	0	2	Export	554	New Zealand	NZL	862	Venezuela	VEN								02	DAIRY PRODUCTS,BIRD EGGS	1	No Quantity							223069472			0
S3	2009	2009	2009	2	0	2	Export	554	New Zealand	NZL	876	Wallis and Futuna Isds	WLF								02	DAIRY PRODUCTS,BIRD EGGS	1	No Quantity							594168			0
S3	2009	2009	2009	2	0	2	Export	554	New Zealand	NZL	882	Samoa	WSM								02	DAIRY PRODUCTS,BIRD EGGS	1	No Quantity							3468920			0
S3	2009	2009	2009	2	0	2	Export	554	New Zealand	NZL	887	Yemen	YEM								02	DAIRY PRODUCTS,BIRD EGGS	1	No Quantity							29083382			0
S3	2009	2009	2009	2	0	2	Export	554	New Zealand	NZL	894	Zambia	ZMB								02	DAIRY PRODUCTS,BIRD EGGS	1	No Quantity							99218			0
S3	2009	2009	2009	2	0	2	Export	528	Netherlands	NLD	0	World	WLD								03	FISH,CRUSTACEANS,MOLLUSC	1	No Quantity							2616587131			0
S3	2009	2009	2009	2	0	2	Export	528	Netherlands	NLD	4	Afghanistan	AFG								03	FISH,CRUSTACEANS,MOLLUSC	1	No Quantity							2051065			0
S3	2009	2009	2009	2	0	2	Export	528	Netherlands	NLD	20	Andorra	AND								03	FISH,CRUSTACEANS,MOLLUSC	1	No Quantity							9767			0
S3	2009	2009	2009	2	0	2	Export	528	Netherlands	NLD	24	Angola	AGO								03	FISH,CRUSTACEANS,MOLLUSC	1	No Quantity							200921			0
S3	2009	2009	2009	2	0	2	Export	528	Netherlands	NLD	36	Australia	AUS								03	FISH,CRUSTACEANS,MOLLUSC	1	No Quantity							311148			0
S3	2009	2009	2009	2	0	2	Export	528	Netherlands	NLD	40	Austria	AUT								03	FISH,CRUSTACEANS,MOLLUSC	1	No Quantity							27047550			0
S3	2009	2009	2009	2	0	2	Export	528	Netherlands	NLD	48	Bahrain	BHR								03	FISH,CRUSTACEANS,MOLLUSC	1	No Quantity							131157			0
S3	2009	2009	2009	2	0	2	Export	528	Netherlands	NLD	50	Bangladesh	BGD								03	FISH,CRUSTACEANS,MOLLUSC	1	No Quantity							904143			0
S3	2009	2009	2009	2	0	2	Export	528	Netherlands	NLD	56	Belgium	BEL								03	FISH,CRUSTACEANS,MOLLUSC	1	No Quantity							447257789			0
S3	2009	2009	2009	2	0	2	Export	528	Netherlands	NLD	76	Brazil	BRA								03	FISH,CRUSTACEANS,MOLLUSC	1	No Quantity							30696			0
S3	2009	2009	2009	2	0	2	Export	528	Netherlands	NLD	96	Brunei Darussalam	BRN								03	FISH,CRUSTACEANS,MOLLUSC	1	No Quantity							6976			0
S3	2009	2009	2009	2	0	2	Export	528	Netherlands	NLD	100	Bulgaria	BGR								03	FISH,CRUSTACEANS,MOLLUSC	1	No Quantity							221850			0
S3	2009	2009	2009	2	0	2	Export	528	Netherlands	NLD	112	Belarus	BLR								03	FISH,CRUSTACEANS,MOLLUSC	1	No Quantity							174410			0
S3	2009	2009	2009	2	0	2	Export	528	Netherlands	NLD	120	Cameroon	CMR								03	FISH,CRUSTACEANS,MOLLUSC	1	No Quantity							1395			0
S3	2009	2009	2009	2	0	2	Export	528	Netherlands	NLD	124	Canada	CAN								03	FISH,CRUSTACEANS,MOLLUSC	1	No Quantity							1635271			0
S3	2009	2009	2009	2	0	2	Export	528	Netherlands	NLD	132	Cabo Verde	CPV								03	FISH,CRUSTACEANS,MOLLUSC	1	No Quantity							366959			0
S3	2009	2009	2009	2	0	2	Export	528	Netherlands	NLD	148	Chad	TCD								03	FISH,CRUSTACEANS,MOLLUSC	1	No Quantity							509278			0
S3	2009	2009	2009	2	0	2	Export	528	Netherlands	NLD	152	Chile	CHL								03	FISH,CRUSTACEANS,MOLLUSC	1	No Quantity							1395			0
S3	2009	2009	2009	2	0	2	Export	528	Netherlands	NLD	156	China	CHN								03	FISH,CRUSTACEANS,MOLLUSC	1	No Quantity							63132345			0
S3	2009	2009	2009	2	0	2	Export	528	Netherlands	NLD	175	Mayotte	MYT								03	FISH,CRUSTACEANS,MOLLUSC	1	No Quantity							46044			0
S3	2009	2009	2009	2	0	2	Export	528	Netherlands	NLD	178	Congo	COG								03	FISH,CRUSTACEANS,MOLLUSC	1	No Quantity							111623			0
S3	2009	2009	2009	2	0	2	Export	528	Netherlands	NLD	180	Dem. Rep. of the Congo	COD								03	FISH,CRUSTACEANS,MOLLUSC	1	No Quantity							1631085			0
S3	2009	2009	2009	2	0	2	Export	528	Netherlands	NLD	191	Croatia	HRV								03	FISH,CRUSTACEANS,MOLLUSC	1	No Quantity							693455			0
S3	2009	2009	2009	2	0	2	Export	528	Netherlands	NLD	196	Cyprus	CYP								03	FISH,CRUSTACEANS,MOLLUSC	1	No Quantity							2740335			0
S3	2009	2009	2009	2	0	2	Export	528	Netherlands	NLD	203	Czechia	CZE								03	FISH,CRUSTACEANS,MOLLUSC	1	No Quantity							6995946			0
S3	2009	2009	2009	2	0	2	Export	528	Netherlands	NLD	208	Denmark	DNK								03	FISH,CRUSTACEANS,MOLLUSC	1	No Quantity							19910681			0
S3	2009	2009	2009	2	0	2	Export	528	Netherlands	NLD	214	Dominican Rep.	DOM								03	FISH,CRUSTACEANS,MOLLUSC	1	No Quantity							13953			0
S3	2009	2009	2009	2	0	2	Export	528	Netherlands	NLD	226	Equatorial Guinea	GNQ								03	FISH,CRUSTACEANS,MOLLUSC	1	No Quantity							1812472			0
S3	2009	2009	2009	2	0	2	Export	528	Netherlands	NLD	232	Eritrea	ERI								03	FISH,CRUSTACEANS,MOLLUSC	1	No Quantity							86508			0
S3	2009	2009	2009	2	0	2	Export	528	Netherlands	NLD	233	Estonia	EST								03	FISH,CRUSTACEANS,MOLLUSC	1	No Quantity							745081			0
S3	2009	2009	2009	2	0	2	Export	528	Netherlands	NLD	234	Faeroe Isds	FRO								03	FISH,CRUSTACEANS,MOLLUSC	1	No Quantity							68369			0
S3	2009	2009	2009	2	0	2	Export	528	Netherlands	NLD	242	Fiji	FJI								03	FISH,CRUSTACEANS,MOLLUSC	1	No Quantity							111623			0
S3	2009	2009	2009	2	0	2	Export	528	Netherlands	NLD	246	Finland	FIN								03	FISH,CRUSTACEANS,MOLLUSC	1	No Quantity							9355369			0
S3	2009	2009	2009	2	0	2	Export	528	Netherlands	NLD	251	France	FRA								03	FISH,CRUSTACEANS,MOLLUSC	1	No Quantity							335050570			0
S3	2009	2009	2009	2	0	2	Export	528	Netherlands	NLD	260	Fr. South Antarctic Terr.	ATF								03	FISH,CRUSTACEANS,MOLLUSC	1	No Quantity							397655			0
S3	2009	2009	2009	2	0	2	Export	528	Netherlands	NLD	266	Gabon	GAB								03	FISH,CRUSTACEANS,MOLLUSC	1	No Quantity							2755683			0
S3	2009	2009	2009	2	0	2	Export	528	Netherlands	NLD	268	Georgia	GEO								03	FISH,CRUSTACEANS,MOLLUSC	1	No Quantity							6976			0
S3	2009	2009	2009	2	0	2	Export	528	Netherlands	NLD	270	Gambia	GMB								03	FISH,CRUSTACEANS,MOLLUSC	1	No Quantity							18139			0
S3	2009	2009	2009	2	0	2	Export	528	Netherlands	NLD	276	Germany	DEU								03	FISH,CRUSTACEANS,MOLLUSC	1	No Quantity							407555027			0
S3	2009	2009	2009	2	0	2	Export	528	Netherlands	NLD	288	Ghana	GHA								03	FISH,CRUSTACEANS,MOLLUSC	1	No Quantity							1215291			0
S3	2009	2009	2009	2	0	2	Export	528	Netherlands	NLD	292	Gibraltar	GIB								03	FISH,CRUSTACEANS,MOLLUSC	1	No Quantity							16743			0
S3	2009	2009	2009	2	0	2	Export	528	Netherlands	NLD	300	Greece	GRC								03	FISH,CRUSTACEANS,MOLLUSC	1	No Quantity							20294383			0
S3	2009	2009	2009	2	0	2	Export	528	Netherlands	NLD	324	Guinea	GIN								03	FISH,CRUSTACEANS,MOLLUSC	1	No Quantity							115808			0
S3	2009	2009	2009	2	0	2	Export	528	Netherlands	NLD	332	Haiti	HTI								03	FISH,CRUSTACEANS,MOLLUSC	1	No Quantity							3781215			0
S3	2009	2009	2009	2	0	2	Export	528	Netherlands	NLD	344	China, Hong Kong SAR	HKG								03	FISH,CRUSTACEANS,MOLLUSC	1	No Quantity							1205524			0
S3	2009	2009	2009	2	0	2	Export	528	Netherlands	NLD	348	Hungary	HUN								03	FISH,CRUSTACEANS,MOLLUSC	1	No Quantity							2871491			0
S3	2009	2009	2009	2	0	2	Export	528	Netherlands	NLD	352	Iceland	ISL								03	FISH,CRUSTACEANS,MOLLUSC	1	No Quantity							1469232			0
S3	2009	2009	2009	2	0	2	Export	528	Netherlands	NLD	360	Indonesia	IDN								03	FISH,CRUSTACEANS,MOLLUSC	1	No Quantity							10556707			0
S3	2009	2009	2009	2	0	2	Export	528	Netherlands	NLD	372	Ireland	IRL								03	FISH,CRUSTACEANS,MOLLUSC	1	No Quantity							15502983			0
S3	2009	2009	2009	2	0	2	Export	528	Netherlands	NLD	376	Israel	ISR								03	FISH,CRUSTACEANS,MOLLUSC	1	No Quantity							4174685			0
S3	2009	2009	2009	2	0	2	Export	528	Netherlands	NLD	381	Italy	ITA								03	FISH,CRUSTACEANS,MOLLUSC	1	No Quantity							343409707			0
S3	2009	2009	2009	2	0	2	Export	528	Netherlands	NLD	384	Côte d'Ivoire	CIV								03	FISH,CRUSTACEANS,MOLLUSC	1	No Quantity							3954230			0
S3	2009	2009	2009	2	0	2	Export	528	Netherlands	NLD	392	Japan	JPN								03	FISH,CRUSTACEANS,MOLLUSC	1	No Quantity							36041541			0
S3	2009	2009	2009	2	0	2	Export	528	Netherlands	NLD	398	Kazakhstan	KAZ								03	FISH,CRUSTACEANS,MOLLUSC	1	No Quantity							541370			0
S3	2009	2009	2009	2	0	2	Export	528	Netherlands	NLD	400	Jordan	JOR								03	FISH,CRUSTACEANS,MOLLUSC	1	No Quantity							739500			0
S3	2009	2009	2009	2	0	2	Export	528	Netherlands	NLD	404	Kenya	KEN								03	FISH,CRUSTACEANS,MOLLUSC	1	No Quantity							65578			0
S3	2009	2009	2009	2	0	2	Export	528	Netherlands	NLD	410	Rep. of Korea	KOR								03	FISH,CRUSTACEANS,MOLLUSC	1	No Quantity							1367377			0
S3	2009	2009	2009	2	0	2	Export	528	Netherlands	NLD	414	Kuwait	KWT								03	FISH,CRUSTACEANS,MOLLUSC	1	No Quantity							239989			0
S3	2009	2009	2009	2	0	2	Export	528	Netherlands	NLD	422	Lebanon	LBN								03	FISH,CRUSTACEANS,MOLLUSC	1	No Quantity							679503			0
S3	2009	2009	2009	2	0	2	Export	528	Netherlands	NLD	428	Latvia	LVA								03	FISH,CRUSTACEANS,MOLLUSC	1	No Quantity							1222267			0
S3	2009	2009	2009	2	0	2	Export	528	Netherlands	NLD	430	Liberia	LBR								03	FISH,CRUSTACEANS,MOLLUSC	1	No Quantity							401841			0
S3	2009	2009	2009	2	0	2	Export	528	Netherlands	NLD	440	Lithuania	LTU								03	FISH,CRUSTACEANS,MOLLUSC	1	No Quantity							6372255			0
S3	2009	2009	2009	2	0	2	Export	528	Netherlands	NLD	442	Luxembourg	LUX								03	FISH,CRUSTACEANS,MOLLUSC	1	No Quantity							11864087			0
S3	2009	2009	2009	2	0	2	Export	528	Netherlands	NLD	446	China, Macao SAR	MAC								03	FISH,CRUSTACEANS,MOLLUSC	1	No Quantity							5581			0
S3	2009	2009	2009	2	0	2	Export	528	Netherlands	NLD	450	Madagascar	MDG								03	FISH,CRUSTACEANS,MOLLUSC	1	No Quantity							5581			0
S3	2009	2009	2009	2	0	2	Export	528	Netherlands	NLD	458	Malaysia	MYS								03	FISH,CRUSTACEANS,MOLLUSC	1	No Quantity							76741			0
S3	2009	2009	2009	2	0	2	Export	528	Netherlands	NLD	462	Maldives	MDV								03	FISH,CRUSTACEANS,MOLLUSC	1	No Quantity							32091			0
S3	2009	2009	2009	2	0	2	Export	528	Netherlands	NLD	470	Malta	MLT								03	FISH,CRUSTACEANS,MOLLUSC	1	No Quantity							7312675			0
S3	2009	2009	2009	2	0	2	Export	528	Netherlands	NLD	484	Mexico	MEX								03	FISH,CRUSTACEANS,MOLLUSC	1	No Quantity							640435			0
S3	2009	2009	2009	2	0	2	Export	528	Netherlands	NLD	490	Other Asia, nes									03	FISH,CRUSTACEANS,MOLLUSC	1	No Quantity							2532438			0
S3	2009	2009	2009	2	0	2	Export	528	Netherlands	NLD	498	Rep. of Moldova	MDA								03	FISH,CRUSTACEANS,MOLLUSC	1	No Quantity							966931			0
S3	2009	2009	2009	2	0	2	Export	528	Netherlands	NLD	504	Morocco	MAR								03	FISH,CRUSTACEANS,MOLLUSC	1	No Quantity							89581319			0
S3	2009	2009	2009	2	0	2	Export	528	Netherlands	NLD	512	Oman	OMN								03	FISH,CRUSTACEANS,MOLLUSC	1	No Quantity							64183			0
S3	2009	2009	2009	2	0	2	Export	528	Netherlands	NLD	516	Namibia	NAM								03	FISH,CRUSTACEANS,MOLLUSC	1	No Quantity							6976			0
S3	2009	2009	2009	2	0	2	Export	528	Netherlands	NLD	530	Neth. Antilles	ANT								03	FISH,CRUSTACEANS,MOLLUSC	1	No Quantity							1865493			0
S3	2009	2009	2009	2	0	2	Export	528	Netherlands	NLD	533	Aruba	ABW								03	FISH,CRUSTACEANS,MOLLUSC	1	No Quantity							694851			0
S3	2009	2009	2009	2	0	2	Export	528	Netherlands	NLD	554	New Zealand	NZL								03	FISH,CRUSTACEANS,MOLLUSC	1	No Quantity							27906			0
S3	2009	2009	2009	2	0	2	Export	528	Netherlands	NLD	566	Nigeria	NGA								03	FISH,CRUSTACEANS,MOLLUSC	1	No Quantity							86210317			0
S3	2009	2009	2009	2	0	2	Export	528	Netherlands	NLD	568	Other Europe, nes									03	FISH,CRUSTACEANS,MOLLUSC	1	No Quantity							101856			0
S3	2009	2009	2009	2	0	2	Export	528	Netherlands	NLD	579	Norway	NOR								03	FISH,CRUSTACEANS,MOLLUSC	1	No Quantity							3592852			0
S3	2009	2009	2009	2	0	2	Export	528	Netherlands	NLD	586	Pakistan	PAK								03	FISH,CRUSTACEANS,MOLLUSC	1	No Quantity							27906			0
S3	2009	2009	2009	2	0	2	Export	528	Netherlands	NLD	608	Philippines	PHL								03	FISH,CRUSTACEANS,MOLLUSC	1	No Quantity							65578			0
S3	2009	2009	2009	2	0	2	Export	528	Netherlands	NLD	616	Poland	POL								03	FISH,CRUSTACEANS,MOLLUSC	1	No Quantity							34099308			0
S3	2009	2009	2009	2	0	2	Export	528	Netherlands	NLD	620	Portugal	PRT								03	FISH,CRUSTACEANS,MOLLUSC	1	No Quantity							33192374			0
S3	2009	2009	2009	2	0	2	Export	528	Netherlands	NLD	626	Timor-Leste	TLS								03	FISH,CRUSTACEANS,MOLLUSC	1	No Quantity							71159			0
S3	2009	2009	2009	2	0	2	Export	528	Netherlands	NLD	634	Qatar	QAT								03	FISH,CRUSTACEANS,MOLLUSC	1	No Quantity							449281			0
S3	2009	2009	2009	2	0	2	Export	528	Netherlands	NLD	642	Romania	ROU								03	FISH,CRUSTACEANS,MOLLUSC	1	No Quantity							3675174			0
S3	2009	2009	2009	2	0	2	Export	528	Netherlands	NLD	643	Russian Federation	RUS								03	FISH,CRUSTACEANS,MOLLUSC	1	No Quantity							4184452			0
S3	2009	2009	2009	2	0	2	Export	528	Netherlands	NLD	682	Saudi Arabia	SAU								03	FISH,CRUSTACEANS,MOLLUSC	1	No Quantity							1198548			0
S3	2009	2009	2009	2	0	2	Export	528	Netherlands	NLD	686	Senegal	SEN								03	FISH,CRUSTACEANS,MOLLUSC	1	No Quantity							43254			0
S3	2009	2009	2009	2	0	2	Export	528	Netherlands	NLD	688	Serbia	SRB								03	FISH,CRUSTACEANS,MOLLUSC	1	No Quantity							1971534			0
S3	2009	2009	2009	2	0	2	Export	528	Netherlands	NLD	690	Seychelles	SYC								03	FISH,CRUSTACEANS,MOLLUSC	1	No Quantity							86508			0
S3	2009	2009	2009	2	0	2	Export	528	Netherlands	NLD	694	Sierra Leone	SLE								03	FISH,CRUSTACEANS,MOLLUSC	1	No Quantity							2791			0
S3	2009	2009	2009	2	0	2	Export	528	Netherlands	NLD	699	India	IND								03	FISH,CRUSTACEANS,MOLLUSC	1	No Quantity							364169			0
S3	2009	2009	2009	2	0	2	Export	528	Netherlands	NLD	702	Singapore	SGP								03	FISH,CRUSTACEANS,MOLLUSC	1	No Quantity							260918			0
S3	2009	2009	2009	2	0	2	Export	528	Netherlands	NLD	703	Slovakia	SVK								03	FISH,CRUSTACEANS,MOLLUSC	1	No Quantity							1693873			0
S3	2009	2009	2009	2	0	2	Export	528	Netherlands	NLD	704	Viet Nam	VNM								03	FISH,CRUSTACEANS,MOLLUSC	1	No Quantity							461838			0
S3	2009	2009	2009	2	0	2	Export	528	Netherlands	NLD	705	Slovenia	SVN								03	FISH,CRUSTACEANS,MOLLUSC	1	No Quantity							1132969			0
S3	2009	2009	2009	2	0	2	Export	528	Netherlands	NLD	706	Somalia	SOM								03	FISH,CRUSTACEANS,MOLLUSC	1	No Quantity							131157			0
S3	2009	2009	2009	2	0	2	Export	528	Netherlands	NLD	710	South Africa	ZAF								03	FISH,CRUSTACEANS,MOLLUSC	1	No Quantity							315334			0
S3	2009	2009	2009	2	0	2	Export	528	Netherlands	NLD	724	Spain	ESP								03	FISH,CRUSTACEANS,MOLLUSC	1	No Quantity							137020922			0
S3	2009	2009	2009	2	0	2	Export	528	Netherlands	NLD	736	Fmr Sudan	SDN								03	FISH,CRUSTACEANS,MOLLUSC	1	No Quantity							746476			0
S3	2009	2009	2009	2	0	2	Export	528	Netherlands	NLD	740	Suriname	SUR								03	FISH,CRUSTACEANS,MOLLUSC	1	No Quantity							541370			0
S3	2009	2009	2009	2	0	2	Export	528	Netherlands	NLD	752	Sweden	SWE								03	FISH,CRUSTACEANS,MOLLUSC	1	No Quantity							40274828			0
S3	2009	2009	2009	2	0	2	Export	528	Netherlands	NLD	757	Switzerland	CHE								03	FISH,CRUSTACEANS,MOLLUSC	1	No Quantity							104033655			0
S3	2009	2009	2009	2	0	2	Export	528	Netherlands	NLD	760	Syria	SYR								03	FISH,CRUSTACEANS,MOLLUSC	1	No Quantity							33487			0
S3	2009	2009	2009	2	0	2	Export	528	Netherlands	NLD	764	Thailand	THA								03	FISH,CRUSTACEANS,MOLLUSC	1	No Quantity							3387746			0
S3	2009	2009	2009	2	0	2	Export	528	Netherlands	NLD	768	Togo	TGO								03	FISH,CRUSTACEANS,MOLLUSC	1	No Quantity							50230			0
S3	2009	2009	2009	2	0	2	Export	528	Netherlands	NLD	784	United Arab Emirates	ARE								03	FISH,CRUSTACEANS,MOLLUSC	1	No Quantity							2704057			0
S3	2009	2009	2009	2	0	2	Export	528	Netherlands	NLD	788	Tunisia	TUN								03	FISH,CRUSTACEANS,MOLLUSC	1	No Quantity							85112			0
S3	2009	2009	2009	2	0	2	Export	528	Netherlands	NLD	792	Turkey	TUR								03	FISH,CRUSTACEANS,MOLLUSC	1	No Quantity							1527834			0
S3	2009	2009	2009	2	0	2	Export	528	Netherlands	NLD	800	Uganda	UGA								03	FISH,CRUSTACEANS,MOLLUSC	1	No Quantity							85112			0
S3	2009	2009	2009	2	0	2	Export	528	Netherlands	NLD	804	Ukraine	UKR								03	FISH,CRUSTACEANS,MOLLUSC	1	No Quantity							1159480			0
S3	2009	2009	2009	2	0	2	Export	528	Netherlands	NLD	818	Egypt	EGY								03	FISH,CRUSTACEANS,MOLLUSC	1	No Quantity							76589844			0
S3	2009	2009	2009	2	0	2	Export	528	Netherlands	NLD	826	United Kingdom	GBR								03	FISH,CRUSTACEANS,MOLLUSC	1	No Quantity							130188224			0
S3	2009	2009	2009	2	0	2	Export	528	Netherlands	NLD	837	Bunkers									03	FISH,CRUSTACEANS,MOLLUSC	1	No Quantity							166039			0
S3	2009	2009	2009	2	0	2	Export	528	Netherlands	NLD	842	USA	USA								03	FISH,CRUSTACEANS,MOLLUSC	1	No Quantity							38573979			0
S3	2009	2009	2009	2	0	2	Export	528	Netherlands	NLD	858	Uruguay	URY								03	FISH,CRUSTACEANS,MOLLUSC	1	No Quantity							13953			0
S3	2009	2009	2009	2	0	2	Export	528	Netherlands	NLD	887	Yemen	YEM								03	FISH,CRUSTACEANS,MOLLUSC	1	No Quantity							54416			0
S3	2009	2009	2009	2	0	2	Export	554	New Zealand	NZL	0	World	WLD								03	FISH,CRUSTACEANS,MOLLUSC	1	No Quantity							863401387			0
S3	2009	2009	2009	2	0	2	Export	554	New Zealand	NZL	16	American Samoa	ASM								03	FISH,CRUSTACEANS,MOLLUSC	1	No Quantity							184205			0
S3	2009	2009	2009	2	0	2	Export	554	New Zealand	NZL	24	Angola	AGO								03	FISH,CRUSTACEANS,MOLLUSC	1	No Quantity							59873			0
S3	2009	2009	2009	2	0	2	Export	554	New Zealand	NZL	32	Argentina	ARG								03	FISH,CRUSTACEANS,MOLLUSC	1	No Quantity							100153			0
S3	2009	2009	2009	2	0	2	Export	554	New Zealand	NZL	36	Australia	AUS								03	FISH,CRUSTACEANS,MOLLUSC	1	No Quantity							171581905			0
S3	2009	2009	2009	2	0	2	Export	554	New Zealand	NZL	40	Austria	AUT								03	FISH,CRUSTACEANS,MOLLUSC	1	No Quantity							496560			0
S3	2009	2009	2009	2	0	2	Export	554	New Zealand	NZL	52	Barbados	BRB								03	FISH,CRUSTACEANS,MOLLUSC	1	No Quantity							996			0
S3	2009	2009	2009	2	0	2	Export	554	New Zealand	NZL	56	Belgium	BEL								03	FISH,CRUSTACEANS,MOLLUSC	1	No Quantity							4289631			0
S3	2009	2009	2009	2	0	2	Export	554	New Zealand	NZL	70	Bosnia Herzegovina	BIH								03	FISH,CRUSTACEANS,MOLLUSC	1	No Quantity							67638			0
S3	2009	2009	2009	2	0	2	Export	554	New Zealand	NZL	90	Solomon Isds	SLB								03	FISH,CRUSTACEANS,MOLLUSC	1	No Quantity							78313			0
S3	2009	2009	2009	2	0	2	Export	554	New Zealand	NZL	96	Brunei Darussalam	BRN								03	FISH,CRUSTACEANS,MOLLUSC	1	No Quantity							337276			0
S3	2009	2009	2009	2	0	2	Export	554	New Zealand	NZL	100	Bulgaria	BGR								03	FISH,CRUSTACEANS,MOLLUSC	1	No Quantity							579172			0
S3	2009	2009	2009	2	0	2	Export	554	New Zealand	NZL	112	Belarus	BLR								03	FISH,CRUSTACEANS,MOLLUSC	1	No Quantity							279949			0
S3	2009	2009	2009	2	0	2	Export	554	New Zealand	NZL	116	Cambodia	KHM								03	FISH,CRUSTACEANS,MOLLUSC	1	No Quantity							277461			0
S3	2009	2009	2009	2	0	2	Export	554	New Zealand	NZL	120	Cameroon	CMR								03	FISH,CRUSTACEANS,MOLLUSC	1	No Quantity							193428			0
S3	2009	2009	2009	2	0	2	Export	554	New Zealand	NZL	124	Canada	CAN								03	FISH,CRUSTACEANS,MOLLUSC	1	No Quantity							7911780			0
S3	2009	2009	2009	2	0	2	Export	554	New Zealand	NZL	144	Sri Lanka	LKA								03	FISH,CRUSTACEANS,MOLLUSC	1	No Quantity							72176			0
S3	2009	2009	2009	2	0	2	Export	554	New Zealand	NZL	156	China	CHN								03	FISH,CRUSTACEANS,MOLLUSC	1	No Quantity							85731924			0
S3	2009	2009	2009	2	0	2	Export	554	New Zealand	NZL	170	Colombia	COL								03	FISH,CRUSTACEANS,MOLLUSC	1	No Quantity							9852			0
S3	2009	2009	2009	2	0	2	Export	554	New Zealand	NZL	174	Comoros	COM								03	FISH,CRUSTACEANS,MOLLUSC	1	No Quantity							99616			0
S3	2009	2009	2009	2	0	2	Export	554	New Zealand	NZL	175	Mayotte	MYT								03	FISH,CRUSTACEANS,MOLLUSC	1	No Quantity							70703			0
S3	2009	2009	2009	2	0	2	Export	554	New Zealand	NZL	178	Congo	COG								03	FISH,CRUSTACEANS,MOLLUSC	1	No Quantity							741200			0
S3	2009	2009	2009	2	0	2	Export	554	New Zealand	NZL	180	Dem. Rep. of the Congo	COD								03	FISH,CRUSTACEANS,MOLLUSC	1	No Quantity							531756			0
S3	2009	2009	2009	2	0	2	Export	554	New Zealand	NZL	184	Cook Isds	COK								03	FISH,CRUSTACEANS,MOLLUSC	1	No Quantity							617556			0
S3	2009	2009	2009	2	0	2	Export	554	New Zealand	NZL	188	Costa Rica	CRI								03	FISH,CRUSTACEANS,MOLLUSC	1	No Quantity							96479			0
S3	2009	2009	2009	2	0	2	Export	554	New Zealand	NZL	191	Croatia	HRV								03	FISH,CRUSTACEANS,MOLLUSC	1	No Quantity							1651386			0
S3	2009	2009	2009	2	0	2	Export	554	New Zealand	NZL	196	Cyprus	CYP								03	FISH,CRUSTACEANS,MOLLUSC	1	No Quantity							1987560			0
S3	2009	2009	2009	2	0	2	Export	554	New Zealand	NZL	203	Czechia	CZE								03	FISH,CRUSTACEANS,MOLLUSC	1	No Quantity							30332			0
S3	2009	2009	2009	2	0	2	Export	554	New Zealand	NZL	204	Benin	BEN								03	FISH,CRUSTACEANS,MOLLUSC	1	No Quantity							140782			0
S3	2009	2009	2009	2	0	2	Export	554	New Zealand	NZL	208	Denmark	DNK								03	FISH,CRUSTACEANS,MOLLUSC	1	No Quantity							2586206			0
S3	2009	2009	2009	2	0	2	Export	554	New Zealand	NZL	214	Dominican Rep.	DOM								03	FISH,CRUSTACEANS,MOLLUSC	1	No Quantity							914776			0
S3	2009	2009	2009	2	0	2	Export	554	New Zealand	NZL	226	Equatorial Guinea	GNQ								03	FISH,CRUSTACEANS,MOLLUSC	1	No Quantity							137500			0
S3	2009	2009	2009	2	0	2	Export	554	New Zealand	NZL	233	Estonia	EST								03	FISH,CRUSTACEANS,MOLLUSC	1	No Quantity							40266			0
S3	2009	2009	2009	2	0	2	Export	554	New Zealand	NZL	242	Fiji	FJI								03	FISH,CRUSTACEANS,MOLLUSC	1	No Quantity							1557053			0
S3	2009	2009	2009	2	0	2	Export	554	New Zealand	NZL	246	Finland	FIN								03	FISH,CRUSTACEANS,MOLLUSC	1	No Quantity							44443			0
S3	2009	2009	2009	2	0	2	Export	554	New Zealand	NZL	251	France	FRA								03	FISH,CRUSTACEANS,MOLLUSC	1	No Quantity							17734638			0
S3	2009	2009	2009	2	0	2	Export	554	New Zealand	NZL	258	French Polynesia	PYF								03	FISH,CRUSTACEANS,MOLLUSC	1	No Quantity							2464824			0
S3	2009	2009	2009	2	0	2	Export	554	New Zealand	NZL	266	Gabon	GAB								03	FISH,CRUSTACEANS,MOLLUSC	1	No Quantity							35016			0
S3	2009	2009	2009	2	0	2	Export	554	New Zealand	NZL	268	Georgia	GEO								03	FISH,CRUSTACEANS,MOLLUSC	1	No Quantity							5010390			0
S3	2009	2009	2009	2	0	2	Export	554	New Zealand	NZL	276	Germany	DEU								03	FISH,CRUSTACEANS,MOLLUSC	1	No Quantity							17977725			0
S3	2009	2009	2009	2	0	2	Export	554	New Zealand	NZL	288	Ghana	GHA								03	FISH,CRUSTACEANS,MOLLUSC	1	No Quantity							25473			0
S3	2009	2009	2009	2	0	2	Export	554	New Zealand	NZL	300	Greece	GRC								03	FISH,CRUSTACEANS,MOLLUSC	1	No Quantity							10597118			0
S3	2009	2009	2009	2	0	2	Export	554	New Zealand	NZL	316	Guam	GUM								03	FISH,CRUSTACEANS,MOLLUSC	1	No Quantity							735698			0
S3	2009	2009	2009	2	0	2	Export	554	New Zealand	NZL	324	Guinea	GIN								03	FISH,CRUSTACEANS,MOLLUSC	1	No Quantity							15390			0
S3	2009	2009	2009	2	0	2	Export	554	New Zealand	NZL	340	Honduras	HND								03	FISH,CRUSTACEANS,MOLLUSC	1	No Quantity							30863			0
S3	2009	2009	2009	2	0	2	Export	554	New Zealand	NZL	344	China, Hong Kong SAR	HKG								03	FISH,CRUSTACEANS,MOLLUSC	1	No Quantity							147477546			0
S3	2009	2009	2009	2	0	2	Export	554	New Zealand	NZL	348	Hungary	HUN								03	FISH,CRUSTACEANS,MOLLUSC	1	No Quantity							6835			0
S3	2009	2009	2009	2	0	2	Export	554	New Zealand	NZL	360	Indonesia	IDN								03	FISH,CRUSTACEANS,MOLLUSC	1	No Quantity							302594			0
S3	2009	2009	2009	2	0	2	Export	554	New Zealand	NZL	364	Iran	IRN								03	FISH,CRUSTACEANS,MOLLUSC	1	No Quantity							3736794			0
S3	2009	2009	2009	2	0	2	Export	554	New Zealand	NZL	372	Ireland	IRL								03	FISH,CRUSTACEANS,MOLLUSC	1	No Quantity							758591			0
S3	2009	2009	2009	2	0	2	Export	554	New Zealand	NZL	376	Israel	ISR								03	FISH,CRUSTACEANS,MOLLUSC	1	No Quantity							221979			0
S3	2009	2009	2009	2	0	2	Export	554	New Zealand	NZL	381	Italy	ITA								03	FISH,CRUSTACEANS,MOLLUSC	1	No Quantity							8230136			0
S3	2009	2009	2009	2	0	2	Export	554	New Zealand	NZL	384	Côte d'Ivoire	CIV								03	FISH,CRUSTACEANS,MOLLUSC	1	No Quantity							392390			0
S3	2009	2009	2009	2	0	2	Export	554	New Zealand	NZL	392	Japan	JPN								03	FISH,CRUSTACEANS,MOLLUSC	1	No Quantity							85788815			0
S3	2009	2009	2009	2	0	2	Export	554	New Zealand	NZL	400	Jordan	JOR								03	FISH,CRUSTACEANS,MOLLUSC	1	No Quantity							3778502			0
S3	2009	2009	2009	2	0	2	Export	554	New Zealand	NZL	404	Kenya	KEN								03	FISH,CRUSTACEANS,MOLLUSC	1	No Quantity							366508			0
S3	2009	2009	2009	2	0	2	Export	554	New Zealand	NZL	410	Rep. of Korea	KOR								03	FISH,CRUSTACEANS,MOLLUSC	1	No Quantity							22882332			0
S3	2009	2009	2009	2	0	2	Export	554	New Zealand	NZL	414	Kuwait	KWT								03	FISH,CRUSTACEANS,MOLLUSC	1	No Quantity							20299			0
S3	2009	2009	2009	2	0	2	Export	554	New Zealand	NZL	422	Lebanon	LBN								03	FISH,CRUSTACEANS,MOLLUSC	1	No Quantity							217092			0
S3	2009	2009	2009	2	0	2	Export	554	New Zealand	NZL	428	Latvia	LVA								03	FISH,CRUSTACEANS,MOLLUSC	1	No Quantity							21959			0
S3	2009	2009	2009	2	0	2	Export	554	New Zealand	NZL	430	Liberia	LBR								03	FISH,CRUSTACEANS,MOLLUSC	1	No Quantity							73383			0
S3	2009	2009	2009	2	0	2	Export	554	New Zealand	NZL	440	Lithuania	LTU								03	FISH,CRUSTACEANS,MOLLUSC	1	No Quantity							882737			0
S3	2009	2009	2009	2	0	2	Export	554	New Zealand	NZL	458	Malaysia	MYS								03	FISH,CRUSTACEANS,MOLLUSC	1	No Quantity							4348914			0
S3	2009	2009	2009	2	0	2	Export	554	New Zealand	NZL	470	Malta	MLT								03	FISH,CRUSTACEANS,MOLLUSC	1	No Quantity							77591			0
S3	2009	2009	2009	2	0	2	Export	554	New Zealand	NZL	480	Mauritius	MUS								03	FISH,CRUSTACEANS,MOLLUSC	1	No Quantity							1084168			0
S3	2009	2009	2009	2	0	2	Export	554	New Zealand	NZL	484	Mexico	MEX								03	FISH,CRUSTACEANS,MOLLUSC	1	No Quantity							968768			0
S3	2009	2009	2009	2	0	2	Export	554	New Zealand	NZL	490	Other Asia, nes									03	FISH,CRUSTACEANS,MOLLUSC	1	No Quantity							6895196			0
S3	2009	2009	2009	2	0	2	Export	554	New Zealand	NZL	498	Rep. of Moldova	MDA								03	FISH,CRUSTACEANS,MOLLUSC	1	No Quantity							39078			0
S3	2009	2009	2009	2	0	2	Export	554	New Zealand	NZL	499	Montenegro	MNE								03	FISH,CRUSTACEANS,MOLLUSC	1	No Quantity							27146			0
S3	2009	2009	2009	2	0	2	Export	554	New Zealand	NZL	508	Mozambique	MOZ								03	FISH,CRUSTACEANS,MOLLUSC	1	No Quantity							2357507			0
S3	2009	2009	2009	2	0	2	Export	554	New Zealand	NZL	516	Namibia	NAM								03	FISH,CRUSTACEANS,MOLLUSC	1	No Quantity							359725			0
S3	2009	2009	2009	2	0	2	Export	554	New Zealand	NZL	528	Netherlands	NLD								03	FISH,CRUSTACEANS,MOLLUSC	1	No Quantity							2901992			0
S3	2009	2009	2009	2	0	2	Export	554	New Zealand	NZL	540	New Caledonia	NCL								03	FISH,CRUSTACEANS,MOLLUSC	1	No Quantity							2241074			0
S3	2009	2009	2009	2	0	2	Export	554	New Zealand	NZL	548	Vanuatu	VUT								03	FISH,CRUSTACEANS,MOLLUSC	1	No Quantity							161021			0
S3	2009	2009	2009	2	0	2	Export	554	New Zealand	NZL	566	Nigeria	NGA								03	FISH,CRUSTACEANS,MOLLUSC	1	No Quantity							2179223			0
S3	2009	2009	2009	2	0	2	Export	554	New Zealand	NZL	570	Niue	NIU								03	FISH,CRUSTACEANS,MOLLUSC	1	No Quantity							69910			0
S3	2009	2009	2009	2	0	2	Export	554	New Zealand	NZL	574	Norfolk Isds	NFK								03	FISH,CRUSTACEANS,MOLLUSC	1	No Quantity							66751			0
S3	2009	2009	2009	2	0	2	Export	554	New Zealand	NZL	579	Norway	NOR								03	FISH,CRUSTACEANS,MOLLUSC	1	No Quantity							440628			0
S3	2009	2009	2009	2	0	2	Export	554	New Zealand	NZL	586	Pakistan	PAK								03	FISH,CRUSTACEANS,MOLLUSC	1	No Quantity							955			0
S3	2009	2009	2009	2	0	2	Export	554	New Zealand	NZL	591	Panama	PAN								03	FISH,CRUSTACEANS,MOLLUSC	1	No Quantity							64041			0
S3	2009	2009	2009	2	0	2	Export	554	New Zealand	NZL	598	Papua New Guinea	PNG								03	FISH,CRUSTACEANS,MOLLUSC	1	No Quantity							1929158			0
S3	2009	2009	2009	2	0	2	Export	554	New Zealand	NZL	604	Peru	PER								03	FISH,CRUSTACEANS,MOLLUSC	1	No Quantity							29425			0
S3	2009	2009	2009	2	0	2	Export	554	New Zealand	NZL	608	Philippines	PHL								03	FISH,CRUSTACEANS,MOLLUSC	1	No Quantity							1849617			0
S3	2009	2009	2009	2	0	2	Export	554	New Zealand	NZL	616	Poland	POL								03	FISH,CRUSTACEANS,MOLLUSC	1	No Quantity							392712			0
S3	2009	2009	2009	2	0	2	Export	554	New Zealand	NZL	620	Portugal	PRT								03	FISH,CRUSTACEANS,MOLLUSC	1	No Quantity							4506304			0
S3	2009	2009	2009	2	0	2	Export	554	New Zealand	NZL	634	Qatar	QAT								03	FISH,CRUSTACEANS,MOLLUSC	1	No Quantity							37689			0
S3	2009	2009	2009	2	0	2	Export	554	New Zealand	NZL	642	Romania	ROU								03	FISH,CRUSTACEANS,MOLLUSC	1	No Quantity							26894			0
S3	2009	2009	2009	2	0	2	Export	554	New Zealand	NZL	643	Russian Federation	RUS								03	FISH,CRUSTACEANS,MOLLUSC	1	No Quantity							9386670			0
S3	2009	2009	2009	2	0	2	Export	554	New Zealand	NZL	674	San Marino	SMR								03	FISH,CRUSTACEANS,MOLLUSC	1	No Quantity							3699			0
S3	2009	2009	2009	2	0	2	Export	554	New Zealand	NZL	682	Saudi Arabia	SAU								03	FISH,CRUSTACEANS,MOLLUSC	1	No Quantity							926261			0
S3	2009	2009	2009	2	0	2	Export	554	New Zealand	NZL	699	India	IND								03	FISH,CRUSTACEANS,MOLLUSC	1	No Quantity							152342			0
S3	2009	2009	2009	2	0	2	Export	554	New Zealand	NZL	702	Singapore	SGP								03	FISH,CRUSTACEANS,MOLLUSC	1	No Quantity							22813084			0
S3	2009	2009	2009	2	0	2	Export	554	New Zealand	NZL	704	Viet Nam	VNM								03	FISH,CRUSTACEANS,MOLLUSC	1	No Quantity							2420077			0
S3	2009	2009	2009	2	0	2	Export	554	New Zealand	NZL	705	Slovenia	SVN								03	FISH,CRUSTACEANS,MOLLUSC	1	No Quantity							25705			0
S3	2009	2009	2009	2	0	2	Export	554	New Zealand	NZL	710	South Africa	ZAF								03	FISH,CRUSTACEANS,MOLLUSC	1	No Quantity							10197991			0
S3	2009	2009	2009	2	0	2	Export	554	New Zealand	NZL	724	Spain	ESP								03	FISH,CRUSTACEANS,MOLLUSC	1	No Quantity							38516096			0
S3	2009	2009	2009	2	0	2	Export	554	New Zealand	NZL	752	Sweden	SWE								03	FISH,CRUSTACEANS,MOLLUSC	1	No Quantity							2323328			0
S3	2009	2009	2009	2	0	2	Export	554	New Zealand	NZL	757	Switzerland	CHE								03	FISH,CRUSTACEANS,MOLLUSC	1	No Quantity							786285			0
S3	2009	2009	2009	2	0	2	Export	554	New Zealand	NZL	760	Syria	SYR								03	FISH,CRUSTACEANS,MOLLUSC	1	No Quantity							654150			0
S3	2009	2009	2009	2	0	2	Export	554	New Zealand	NZL	764	Thailand	THA								03	FISH,CRUSTACEANS,MOLLUSC	1	No Quantity							8399688			0
S3	2009	2009	2009	2	0	2	Export	554	New Zealand	NZL	776	Tonga	TON								03	FISH,CRUSTACEANS,MOLLUSC	1	No Quantity							270217			0
S3	2009	2009	2009	2	0	2	Export	554	New Zealand	NZL	784	United Arab Emirates	ARE								03	FISH,CRUSTACEANS,MOLLUSC	1	No Quantity							1832475			0
S3	2009	2009	2009	2	0	2	Export	554	New Zealand	NZL	788	Tunisia	TUN								03	FISH,CRUSTACEANS,MOLLUSC	1	No Quantity							921484			0
S3	2009	2009	2009	2	0	2	Export	554	New Zealand	NZL	804	Ukraine	UKR								03	FISH,CRUSTACEANS,MOLLUSC	1	No Quantity							4463479			0
S3	2009	2009	2009	2	0	2	Export	554	New Zealand	NZL	818	Egypt	EGY								03	FISH,CRUSTACEANS,MOLLUSC	1	No Quantity							171039			0
S3	2009	2009	2009	2	0	2	Export	554	New Zealand	NZL	826	United Kingdom	GBR								03	FISH,CRUSTACEANS,MOLLUSC	1	No Quantity							9677907			0
S3	2009	2009	2009	2	0	2	Export	554	New Zealand	NZL	834	United Rep. of Tanzania	TZA								03	FISH,CRUSTACEANS,MOLLUSC	1	No Quantity							48319			0
S3	2009	2009	2009	2	0	2	Export	554	New Zealand	NZL	842	USA	USA								03	FISH,CRUSTACEANS,MOLLUSC	1	No Quantity							102606986			0
S3	2009	2009	2009	2	0	2	Export	554	New Zealand	NZL	858	Uruguay	URY								03	FISH,CRUSTACEANS,MOLLUSC	1	No Quantity							112108			0
S3	2009	2009	2009	2	0	2	Export	554	New Zealand	NZL	876	Wallis and Futuna Isds	WLF								03	FISH,CRUSTACEANS,MOLLUSC	1	No Quantity							37509			0
S3	2009	2009	2009	2	0	2	Export	554	New Zealand	NZL	882	Samoa	WSM								03	FISH,CRUSTACEANS,MOLLUSC	1	No Quantity							313470			0
S3	2009	2009	2009	2	0	2	Export	528	Netherlands	NLD	0	World	WLD								04	CEREALS,CEREAL PREPRTNS.	1	No Quantity							2058426712			0
S3	2009	2009	2009	2	0	2	Export	528	Netherlands	NLD	4	Afghanistan	AFG								04	CEREALS,CEREAL PREPRTNS.	1	No Quantity							1597598			0
S3	2009	2009	2009	2	0	2	Export	528	Netherlands	NLD	8	Albania	ALB								04	CEREALS,CEREAL PREPRTNS.	1	No Quantity							545555			0
S3	2009	2009	2009	2	0	2	Export	528	Netherlands	NLD	12	Algeria	DZA								04	CEREALS,CEREAL PREPRTNS.	1	No Quantity							213478			0
S3	2009	2009	2009	2	0	2	Export	528	Netherlands	NLD	20	Andorra	AND								04	CEREALS,CEREAL PREPRTNS.	1	No Quantity							269290			0
S3	2009	2009	2009	2	0	2	Export	528	Netherlands	NLD	24	Angola	AGO								04	CEREALS,CEREAL PREPRTNS.	1	No Quantity							8649356			0
S3	2009	2009	2009	2	0	2	Export	528	Netherlands	NLD	28	Antigua and Barbuda	ATG								04	CEREALS,CEREAL PREPRTNS.	1	No Quantity							1395			0
S3	2009	2009	2009	2	0	2	Export	528	Netherlands	NLD	32	Argentina	ARG								04	CEREALS,CEREAL PREPRTNS.	1	No Quantity							33487			0
S3	2009	2009	2009	2	0	2	Export	528	Netherlands	NLD	36	Australia	AUS								04	CEREALS,CEREAL PREPRTNS.	1	No Quantity							8339603			0
S3	2009	2009	2009	2	0	2	Export	528	Netherlands	NLD	40	Austria	AUT								04	CEREALS,CEREAL PREPRTNS.	1	No Quantity							29418135			0
S3	2009	2009	2009	2	0	2	Export	528	Netherlands	NLD	48	Bahrain	BHR								04	CEREALS,CEREAL PREPRTNS.	1	No Quantity							252546			0
S3	2009	2009	2009	2	0	2	Export	528	Netherlands	NLD	50	Bangladesh	BGD								04	CEREALS,CEREAL PREPRTNS.	1	No Quantity							100460			0
S3	2009	2009	2009	2	0	2	Export	528	Netherlands	NLD	51	Armenia	ARM								04	CEREALS,CEREAL PREPRTNS.	1	No Quantity							4186			0
S3	2009	2009	2009	2	0	2	Export	528	Netherlands	NLD	52	Barbados	BRB								04	CEREALS,CEREAL PREPRTNS.	1	No Quantity							226036			0
S3	2009	2009	2009	2	0	2	Export	528	Netherlands	NLD	56	Belgium	BEL								04	CEREALS,CEREAL PREPRTNS.	1	No Quantity							332410696			0
S3	2009	2009	2009	2	0	2	Export	528	Netherlands	NLD	60	Bermuda	BMU								04	CEREALS,CEREAL PREPRTNS.	1	No Quantity							2791			0
S3	2009	2009	2009	2	0	2	Export	528	Netherlands	NLD	70	Bosnia Herzegovina	BIH								04	CEREALS,CEREAL PREPRTNS.	1	No Quantity							334868			0
S3	2009	2009	2009	2	0	2	Export	528	Netherlands	NLD	76	Brazil	BRA								04	CEREALS,CEREAL PREPRTNS.	1	No Quantity							715780			0
S3	2009	2009	2009	2	0	2	Export	528	Netherlands	NLD	100	Bulgaria	BGR								04	CEREALS,CEREAL PREPRTNS.	1	No Quantity							1494348			0
S3	2009	2009	2009	2	0	2	Export	528	Netherlands	NLD	108	Burundi	BDI								04	CEREALS,CEREAL PREPRTNS.	1	No Quantity							9767			0
S3	2009	2009	2009	2	0	2	Export	528	Netherlands	NLD	112	Belarus	BLR								04	CEREALS,CEREAL PREPRTNS.	1	No Quantity							58602			0
S3	2009	2009	2009	2	0	2	Export	528	Netherlands	NLD	120	Cameroon	CMR								04	CEREALS,CEREAL PREPRTNS.	1	No Quantity							2670571			0
S3	2009	2009	2009	2	0	2	Export	528	Netherlands	NLD	124	Canada	CAN								04	CEREALS,CEREAL PREPRTNS.	1	No Quantity							4905813			0
S3	2009	2009	2009	2	0	2	Export	528	Netherlands	NLD	132	Cabo Verde	CPV								04	CEREALS,CEREAL PREPRTNS.	1	No Quantity							61392			0
S3	2009	2009	2009	2	0	2	Export	528	Netherlands	NLD	140	Central African Rep.	CAF								04	CEREALS,CEREAL PREPRTNS.	1	No Quantity							171620			0
S3	2009	2009	2009	2	0	2	Export	528	Netherlands	NLD	144	Sri Lanka	LKA								04	CEREALS,CEREAL PREPRTNS.	1	No Quantity							325101			0
S3	2009	2009	2009	2	0	2	Export	528	Netherlands	NLD	148	Chad	TCD								04	CEREALS,CEREAL PREPRTNS.	1	No Quantity							366959			0
S3	2009	2009	2009	2	0	2	Export	528	Netherlands	NLD	152	Chile	CHL								04	CEREALS,CEREAL PREPRTNS.	1	No Quantity							40463			0
S3	2009	2009	2009	2	0	2	Export	528	Netherlands	NLD	156	China	CHN								04	CEREALS,CEREAL PREPRTNS.	1	No Quantity							463234			0
S3	2009	2009	2009	2	0	2	Export	528	Netherlands	NLD	170	Colombia	COL								04	CEREALS,CEREAL PREPRTNS.	1	No Quantity							44649			0
S3	2009	2009	2009	2	0	2	Export	528	Netherlands	NLD	178	Congo	COG								04	CEREALS,CEREAL PREPRTNS.	1	No Quantity							526021			0
S3	2009	2009	2009	2	0	2	Export	528	Netherlands	NLD	180	Dem. Rep. of the Congo	COD								04	CEREALS,CEREAL PREPRTNS.	1	No Quantity							1652014			0
S3	2009	2009	2009	2	0	2	Export	528	Netherlands	NLD	188	Costa Rica	CRI								04	CEREALS,CEREAL PREPRTNS.	1	No Quantity							241384			0
S3	2009	2009	2009	2	0	2	Export	528	Netherlands	NLD	191	Croatia	HRV								04	CEREALS,CEREAL PREPRTNS.	1	No Quantity							985069			0
S3	2009	2009	2009	2	0	2	Export	528	Netherlands	NLD	192	Cuba	CUB								04	CEREALS,CEREAL PREPRTNS.	1	No Quantity							13953			0
S3	2009	2009	2009	2	0	2	Export	528	Netherlands	NLD	196	Cyprus	CYP								04	CEREALS,CEREAL PREPRTNS.	1	No Quantity							4476066			0
S3	2009	2009	2009	2	0	2	Export	528	Netherlands	NLD	203	Czechia	CZE								04	CEREALS,CEREAL PREPRTNS.	1	No Quantity							12856132			0
S3	2009	2009	2009	2	0	2	Export	528	Netherlands	NLD	204	Benin	BEN								04	CEREALS,CEREAL PREPRTNS.	1	No Quantity							152086			0
S3	2009	2009	2009	2	0	2	Export	528	Netherlands	NLD	208	Denmark	DNK								04	CEREALS,CEREAL PREPRTNS.	1	No Quantity							46232684			0
S3	2009	2009	2009	2	0	2	Export	528	Netherlands	NLD	212	Dominica	DMA								04	CEREALS,CEREAL PREPRTNS.	1	No Quantity							2791			0
S3	2009	2009	2009	2	0	2	Export	528	Netherlands	NLD	214	Dominican Rep.	DOM								04	CEREALS,CEREAL PREPRTNS.	1	No Quantity							16743			0
S3	2009	2009	2009	2	0	2	Export	528	Netherlands	NLD	218	Ecuador	ECU								04	CEREALS,CEREAL PREPRTNS.	1	No Quantity							2791			0
S3	2009	2009	2009	2	0	2	Export	528	Netherlands	NLD	226	Equatorial Guinea	GNQ								04	CEREALS,CEREAL PREPRTNS.	1	No Quantity							96274			0
S3	2009	2009	2009	2	0	2	Export	528	Netherlands	NLD	231	Ethiopia	ETH								04	CEREALS,CEREAL PREPRTNS.	1	No Quantity							1529230			0
S3	2009	2009	2009	2	0	2	Export	528	Netherlands	NLD	232	Eritrea	ERI								04	CEREALS,CEREAL PREPRTNS.	1	No Quantity							26510			0
S3	2009	2009	2009	2	0	2	Export	528	Netherlands	NLD	233	Estonia	EST								04	CEREALS,CEREAL PREPRTNS.	1	No Quantity							1070182			0
S3	2009	2009	2009	2	0	2	Export	528	Netherlands	NLD	234	Faeroe Isds	FRO								04	CEREALS,CEREAL PREPRTNS.	1	No Quantity							327891			0
S3	2009	2009	2009	2	0	2	Export	528	Netherlands	NLD	242	Fiji	FJI								04	CEREALS,CEREAL PREPRTNS.	1	No Quantity							2791			0
S3	2009	2009	2009	2	0	2	Export	528	Netherlands	NLD	246	Finland	FIN								04	CEREALS,CEREAL PREPRTNS.	1	No Quantity							27421486			0
S3	2009	2009	2009	2	0	2	Export	528	Netherlands	NLD	251	France	FRA								04	CEREALS,CEREAL PREPRTNS.	1	No Quantity							277470054			0
S3	2009	2009	2009	2	0	2	Export	528	Netherlands	NLD	262	Djibouti	DJI								04	CEREALS,CEREAL PREPRTNS.	1	No Quantity							265104			0
S3	2009	2009	2009	2	0	2	Export	528	Netherlands	NLD	266	Gabon	GAB								04	CEREALS,CEREAL PREPRTNS.	1	No Quantity							6626196			0
S3	2009	2009	2009	2	0	2	Export	528	Netherlands	NLD	268	Georgia	GEO								04	CEREALS,CEREAL PREPRTNS.	1	No Quantity							69764			0
S3	2009	2009	2009	2	0	2	Export	528	Netherlands	NLD	270	Gambia	GMB								04	CEREALS,CEREAL PREPRTNS.	1	No Quantity							343239			0
S3	2009	2009	2009	2	0	2	Export	528	Netherlands	NLD	276	Germany	DEU								04	CEREALS,CEREAL PREPRTNS.	1	No Quantity							468295858			0
S3	2009	2009	2009	2	0	2	Export	528	Netherlands	NLD	288	Ghana	GHA								04	CEREALS,CEREAL PREPRTNS.	1	No Quantity							559508			0
S3	2009	2009	2009	2	0	2	Export	528	Netherlands	NLD	292	Gibraltar	GIB								04	CEREALS,CEREAL PREPRTNS.	1	No Quantity							27906			0
S3	2009	2009	2009	2	0	2	Export	528	Netherlands	NLD	300	Greece	GRC								04	CEREALS,CEREAL PREPRTNS.	1	No Quantity							14870920			0
S3	2009	2009	2009	2	0	2	Export	528	Netherlands	NLD	320	Guatemala	GTM								04	CEREALS,CEREAL PREPRTNS.	1	No Quantity							8372			0
S3	2009	2009	2009	2	0	2	Export	528	Netherlands	NLD	324	Guinea	GIN								04	CEREALS,CEREAL PREPRTNS.	1	No Quantity							154876			0
S3	2009	2009	2009	2	0	2	Export	528	Netherlands	NLD	328	Guyana	GUY								04	CEREALS,CEREAL PREPRTNS.	1	No Quantity							22325			0
S3	2009	2009	2009	2	0	2	Export	528	Netherlands	NLD	332	Haiti	HTI								04	CEREALS,CEREAL PREPRTNS.	1	No Quantity							196735			0
S3	2009	2009	2009	2	0	2	Export	528	Netherlands	NLD	344	China, Hong Kong SAR	HKG								04	CEREALS,CEREAL PREPRTNS.	1	No Quantity							2334308			0
S3	2009	2009	2009	2	0	2	Export	528	Netherlands	NLD	348	Hungary	HUN								04	CEREALS,CEREAL PREPRTNS.	1	No Quantity							4378396			0
S3	2009	2009	2009	2	0	2	Export	528	Netherlands	NLD	352	Iceland	ISL								04	CEREALS,CEREAL PREPRTNS.	1	No Quantity							3156129			0
S3	2009	2009	2009	2	0	2	Export	528	Netherlands	NLD	360	Indonesia	IDN								04	CEREALS,CEREAL PREPRTNS.	1	No Quantity							408818			0
S3	2009	2009	2009	2	0	2	Export	528	Netherlands	NLD	364	Iran	IRN								04	CEREALS,CEREAL PREPRTNS.	1	No Quantity							274871			0
S3	2009	2009	2009	2	0	2	Export	528	Netherlands	NLD	368	Iraq	IRQ								04	CEREALS,CEREAL PREPRTNS.	1	No Quantity							286033			0
S3	2009	2009	2009	2	0	2	Export	528	Netherlands	NLD	372	Ireland	IRL								04	CEREALS,CEREAL PREPRTNS.	1	No Quantity							54823438			0
S3	2009	2009	2009	2	0	2	Export	528	Netherlands	NLD	376	Israel	ISR								04	CEREALS,CEREAL PREPRTNS.	1	No Quantity							11093891			0
S3	2009	2009	2009	2	0	2	Export	528	Netherlands	NLD	381	Italy	ITA								04	CEREALS,CEREAL PREPRTNS.	1	No Quantity							43373750			0
S3	2009	2009	2009	2	0	2	Export	528	Netherlands	NLD	384	Côte d'Ivoire	CIV								04	CEREALS,CEREAL PREPRTNS.	1	No Quantity							260918			0
S3	2009	2009	2009	2	0	2	Export	528	Netherlands	NLD	388	Jamaica	JAM								04	CEREALS,CEREAL PREPRTNS.	1	No Quantity							9767			0
S3	2009	2009	2009	2	0	2	Export	528	Netherlands	NLD	392	Japan	JPN								04	CEREALS,CEREAL PREPRTNS.	1	No Quantity							17960076			0
S3	2009	2009	2009	2	0	2	Export	528	Netherlands	NLD	398	Kazakhstan	KAZ								04	CEREALS,CEREAL PREPRTNS.	1	No Quantity							125575			0
S3	2009	2009	2009	2	0	2	Export	528	Netherlands	NLD	400	Jordan	JOR								04	CEREALS,CEREAL PREPRTNS.	1	No Quantity							1632480			0
S3	2009	2009	2009	2	0	2	Export	528	Netherlands	NLD	404	Kenya	KEN								04	CEREALS,CEREAL PREPRTNS.	1	No Quantity							182782			0
S3	2009	2009	2009	2	0	2	Export	528	Netherlands	NLD	410	Rep. of Korea	KOR								04	CEREALS,CEREAL PREPRTNS.	1	No Quantity							570671			0
S3	2009	2009	2009	2	0	2	Export	528	Netherlands	NLD	414	Kuwait	KWT								04	CEREALS,CEREAL PREPRTNS.	1	No Quantity							1142736			0
S3	2009	2009	2009	2	0	2	Export	528	Netherlands	NLD	417	Kyrgyzstan	KGZ								04	CEREALS,CEREAL PREPRTNS.	1	No Quantity							1395			0
S3	2009	2009	2009	2	0	2	Export	528	Netherlands	NLD	422	Lebanon	LBN								04	CEREALS,CEREAL PREPRTNS.	1	No Quantity							2510113			0
S3	2009	2009	2009	2	0	2	Export	528	Netherlands	NLD	426	Lesotho	LSO								04	CEREALS,CEREAL PREPRTNS.	1	No Quantity							59997			0
S3	2009	2009	2009	2	0	2	Export	528	Netherlands	NLD	428	Latvia	LVA								04	CEREALS,CEREAL PREPRTNS.	1	No Quantity							1667363			0
S3	2009	2009	2009	2	0	2	Export	528	Netherlands	NLD	430	Liberia	LBR								04	CEREALS,CEREAL PREPRTNS.	1	No Quantity							334868			0
S3	2009	2009	2009	2	0	2	Export	528	Netherlands	NLD	434	Libya	LBY								04	CEREALS,CEREAL PREPRTNS.	1	No Quantity							890190			0
S3	2009	2009	2009	2	0	2	Export	528	Netherlands	NLD	440	Lithuania	LTU								04	CEREALS,CEREAL PREPRTNS.	1	No Quantity							3419837			0
S3	2009	2009	2009	2	0	2	Export	528	Netherlands	NLD	442	Luxembourg	LUX								04	CEREALS,CEREAL PREPRTNS.	1	No Quantity							5130454			0
S3	2009	2009	2009	2	0	2	Export	528	Netherlands	NLD	450	Madagascar	MDG								04	CEREALS,CEREAL PREPRTNS.	1	No Quantity							43254			0
S3	2009	2009	2009	2	0	2	Export	528	Netherlands	NLD	458	Malaysia	MYS								04	CEREALS,CEREAL PREPRTNS.	1	No Quantity							4007251			0
S3	2009	2009	2009	2	0	2	Export	528	Netherlands	NLD	462	Maldives	MDV								04	CEREALS,CEREAL PREPRTNS.	1	No Quantity							44649			0
S3	2009	2009	2009	2	0	2	Export	528	Netherlands	NLD	466	Mali	MLI								04	CEREALS,CEREAL PREPRTNS.	1	No Quantity							34882			0
S3	2009	2009	2009	2	0	2	Export	528	Netherlands	NLD	470	Malta	MLT								04	CEREALS,CEREAL PREPRTNS.	1	No Quantity							1868283			0
S3	2009	2009	2009	2	0	2	Export	528	Netherlands	NLD	480	Mauritius	MUS								04	CEREALS,CEREAL PREPRTNS.	1	No Quantity							150691			0
S3	2009	2009	2009	2	0	2	Export	528	Netherlands	NLD	484	Mexico	MEX								04	CEREALS,CEREAL PREPRTNS.	1	No Quantity							376726			0
S3	2009	2009	2009	2	0	2	Export	528	Netherlands	NLD	490	Other Asia, nes									04	CEREALS,CEREAL PREPRTNS.	1	No Quantity							1406445			0
S3	2009	2009	2009	2	0	2	Export	528	Netherlands	NLD	496	Mongolia	MNG								04	CEREALS,CEREAL PREPRTNS.	1	No Quantity							1395			0
S3	2009	2009	2009	2	0	2	Export	528	Netherlands	NLD	498	Rep. of Moldova	MDA								04	CEREALS,CEREAL PREPRTNS.	1	No Quantity							2791			0
S3	2009	2009	2009	2	0	2	Export	528	Netherlands	NLD	499	Montenegro	MNE								04	CEREALS,CEREAL PREPRTNS.	1	No Quantity							110227			0
S3	2009	2009	2009	2	0	2	Export	528	Netherlands	NLD	504	Morocco	MAR								04	CEREALS,CEREAL PREPRTNS.	1	No Quantity							733919			0
S3	2009	2009	2009	2	0	2	Export	528	Netherlands	NLD	512	Oman	OMN								04	CEREALS,CEREAL PREPRTNS.	1	No Quantity							467420			0
S3	2009	2009	2009	2	0	2	Export	528	Netherlands	NLD	516	Namibia	NAM								04	CEREALS,CEREAL PREPRTNS.	1	No Quantity							15348			0
S3	2009	2009	2009	2	0	2	Export	528	Netherlands	NLD	530	Neth. Antilles	ANT								04	CEREALS,CEREAL PREPRTNS.	1	No Quantity							4884884			0
S3	2009	2009	2009	2	0	2	Export	528	Netherlands	NLD	533	Aruba	ABW								04	CEREALS,CEREAL PREPRTNS.	1	No Quantity							2062227			0
S3	2009	2009	2009	2	0	2	Export	528	Netherlands	NLD	548	Vanuatu	VUT								04	CEREALS,CEREAL PREPRTNS.	1	No Quantity							1395			0
S3	2009	2009	2009	2	0	2	Export	528	Netherlands	NLD	554	New Zealand	NZL								04	CEREALS,CEREAL PREPRTNS.	1	No Quantity							2151526			0
S3	2009	2009	2009	2	0	2	Export	528	Netherlands	NLD	558	Nicaragua	NIC								04	CEREALS,CEREAL PREPRTNS.	1	No Quantity							1155294			0
S3	2009	2009	2009	2	0	2	Export	528	Netherlands	NLD	562	Niger	NER								04	CEREALS,CEREAL PREPRTNS.	1	No Quantity							79531			0
S3	2009	2009	2009	2	0	2	Export	528	Netherlands	NLD	566	Nigeria	NGA								04	CEREALS,CEREAL PREPRTNS.	1	No Quantity							650202			0
S3	2009	2009	2009	2	0	2	Export	528	Netherlands	NLD	568	Other Europe, nes									04	CEREALS,CEREAL PREPRTNS.	1	No Quantity							195340			0
S3	2009	2009	2009	2	0	2	Export	528	Netherlands	NLD	577	Other Africa, nes									04	CEREALS,CEREAL PREPRTNS.	1	No Quantity							69764			0
S3	2009	2009	2009	2	0	2	Export	528	Netherlands	NLD	579	Norway	NOR								04	CEREALS,CEREAL PREPRTNS.	1	No Quantity							28807001			0
S3	2009	2009	2009	2	0	2	Export	528	Netherlands	NLD	586	Pakistan	PAK								04	CEREALS,CEREAL PREPRTNS.	1	No Quantity							182782			0
S3	2009	2009	2009	2	0	2	Export	528	Netherlands	NLD	591	Panama	PAN								04	CEREALS,CEREAL PREPRTNS.	1	No Quantity							99065			0
S3	2009	2009	2009	2	0	2	Export	528	Netherlands	NLD	600	Paraguay	PRY								04	CEREALS,CEREAL PREPRTNS.	1	No Quantity							46044			0
S3	2009	2009	2009	2	0	2	Export	528	Netherlands	NLD	604	Peru	PER								04	CEREALS,CEREAL PREPRTNS.	1	No Quantity							62788			0
S3	2009	2009	2009	2	0	2	Export	528	Netherlands	NLD	608	Philippines	PHL								04	CEREALS,CEREAL PREPRTNS.	1	No Quantity							835774			0
S3	2009	2009	2009	2	0	2	Export	528	Netherlands	NLD	616	Poland	POL								04	CEREALS,CEREAL PREPRTNS.	1	No Quantity							11476198			0
S3	2009	2009	2009	2	0	2	Export	528	Netherlands	NLD	620	Portugal	PRT								04	CEREALS,CEREAL PREPRTNS.	1	No Quantity							14700696			0
S3	2009	2009	2009	2	0	2	Export	528	Netherlands	NLD	624	Guinea-Bissau	GNB								04	CEREALS,CEREAL PREPRTNS.	1	No Quantity							106041			0
S3	2009	2009	2009	2	0	2	Export	528	Netherlands	NLD	626	Timor-Leste	TLS								04	CEREALS,CEREAL PREPRTNS.	1	No Quantity							4186			0
S3	2009	2009	2009	2	0	2	Export	528	Netherlands	NLD	634	Qatar	QAT								04	CEREALS,CEREAL PREPRTNS.	1	No Quantity							865075			0
S3	2009	2009	2009	2	0	2	Export	528	Netherlands	NLD	642	Romania	ROU								04	CEREALS,CEREAL PREPRTNS.	1	No Quantity							4114688			0
S3	2009	2009	2009	2	0	2	Export	528	Netherlands	NLD	643	Russian Federation	RUS								04	CEREALS,CEREAL PREPRTNS.	1	No Quantity							2653827			0
S3	2009	2009	2009	2	0	2	Export	528	Netherlands	NLD	646	Rwanda	RWA								04	CEREALS,CEREAL PREPRTNS.	1	No Quantity							2791			0
S3	2009	2009	2009	2	0	2	Export	528	Netherlands	NLD	654	Saint Helena	SHN								04	CEREALS,CEREAL PREPRTNS.	1	No Quantity							2791			0
S3	2009	2009	2009	2	0	2	Export	528	Netherlands	NLD	659	Saint Kitts and Nevis	KNA								04	CEREALS,CEREAL PREPRTNS.	1	No Quantity							2791			0
S3	2009	2009	2009	2	0	2	Export	528	Netherlands	NLD	662	Saint Lucia	LCA								04	CEREALS,CEREAL PREPRTNS.	1	No Quantity							20929			0
S3	2009	2009	2009	2	0	2	Export	528	Netherlands	NLD	682	Saudi Arabia	SAU								04	CEREALS,CEREAL PREPRTNS.	1	No Quantity							23454698			0
S3	2009	2009	2009	2	0	2	Export	528	Netherlands	NLD	686	Senegal	SEN								04	CEREALS,CEREAL PREPRTNS.	1	No Quantity							97670			0
S3	2009	2009	2009	2	0	2	Export	528	Netherlands	NLD	688	Serbia	SRB								04	CEREALS,CEREAL PREPRTNS.	1	No Quantity							460443			0
S3	2009	2009	2009	2	0	2	Export	528	Netherlands	NLD	690	Seychelles	SYC								04	CEREALS,CEREAL PREPRTNS.	1	No Quantity							13953			0
S3	2009	2009	2009	2	0	2	Export	528	Netherlands	NLD	694	Sierra Leone	SLE								04	CEREALS,CEREAL PREPRTNS.	1	No Quantity							136738			0
S3	2009	2009	2009	2	0	2	Export	528	Netherlands	NLD	699	India	IND								04	CEREALS,CEREAL PREPRTNS.	1	No Quantity							1054834			0
S3	2009	2009	2009	2	0	2	Export	528	Netherlands	NLD	702	Singapore	SGP								04	CEREALS,CEREAL PREPRTNS.	1	No Quantity							3246822			0
S3	2009	2009	2009	2	0	2	Export	528	Netherlands	NLD	703	Slovakia	SVK								04	CEREALS,CEREAL PREPRTNS.	1	No Quantity							1305984			0
S3	2009	2009	2009	2	0	2	Export	528	Netherlands	NLD	704	Viet Nam	VNM								04	CEREALS,CEREAL PREPRTNS.	1	No Quantity							572066			0
S3	2009	2009	2009	2	0	2	Export	528	Netherlands	NLD	705	Slovenia	SVN								04	CEREALS,CEREAL PREPRTNS.	1	No Quantity							1498533			0
S3	2009	2009	2009	2	0	2	Export	528	Netherlands	NLD	706	Somalia	SOM								04	CEREALS,CEREAL PREPRTNS.	1	No Quantity							242779			0
S3	2009	2009	2009	2	0	2	Export	528	Netherlands	NLD	710	South Africa	ZAF								04	CEREALS,CEREAL PREPRTNS.	1	No Quantity							4577922			0
S3	2009	2009	2009	2	0	2	Export	528	Netherlands	NLD	724	Spain	ESP								04	CEREALS,CEREAL PREPRTNS.	1	No Quantity							84362963			0
S3	2009	2009	2009	2	0	2	Export	528	Netherlands	NLD	736	Fmr Sudan	SDN								04	CEREALS,CEREAL PREPRTNS.	1	No Quantity							488349			0
S3	2009	2009	2009	2	0	2	Export	528	Netherlands	NLD	740	Suriname	SUR								04	CEREALS,CEREAL PREPRTNS.	1	No Quantity							4940695			0
S3	2009	2009	2009	2	0	2	Export	528	Netherlands	NLD	752	Sweden	SWE								04	CEREALS,CEREAL PREPRTNS.	1	No Quantity							46298262			0
S3	2009	2009	2009	2	0	2	Export	528	Netherlands	NLD	757	Switzerland	CHE								04	CEREALS,CEREAL PREPRTNS.	1	No Quantity							29743236			0
S3	2009	2009	2009	2	0	2	Export	528	Netherlands	NLD	760	Syria	SYR								04	CEREALS,CEREAL PREPRTNS.	1	No Quantity							1086925			0
S3	2009	2009	2009	2	0	2	Export	528	Netherlands	NLD	764	Thailand	THA								04	CEREALS,CEREAL PREPRTNS.	1	No Quantity							581833			0
S3	2009	2009	2009	2	0	2	Export	528	Netherlands	NLD	768	Togo	TGO								04	CEREALS,CEREAL PREPRTNS.	1	No Quantity							11162			0
S3	2009	2009	2009	2	0	2	Export	528	Netherlands	NLD	780	Trinidad and Tobago	TTO								04	CEREALS,CEREAL PREPRTNS.	1	No Quantity							92089			0
S3	2009	2009	2009	2	0	2	Export	528	Netherlands	NLD	784	United Arab Emirates	ARE								04	CEREALS,CEREAL PREPRTNS.	1	No Quantity							22906352			0
S3	2009	2009	2009	2	0	2	Export	528	Netherlands	NLD	788	Tunisia	TUN								04	CEREALS,CEREAL PREPRTNS.	1	No Quantity							167434			0
S3	2009	2009	2009	2	0	2	Export	528	Netherlands	NLD	792	Turkey	TUR								04	CEREALS,CEREAL PREPRTNS.	1	No Quantity							3142176			0
S3	2009	2009	2009	2	0	2	Export	528	Netherlands	NLD	800	Uganda	UGA								04	CEREALS,CEREAL PREPRTNS.	1	No Quantity							25115			0
S3	2009	2009	2009	2	0	2	Export	528	Netherlands	NLD	804	Ukraine	UKR								04	CEREALS,CEREAL PREPRTNS.	1	No Quantity							570671			0
S3	2009	2009	2009	2	0	2	Export	528	Netherlands	NLD	807	North Macedonia	MKD								04	CEREALS,CEREAL PREPRTNS.	1	No Quantity							87903			0
S3	2009	2009	2009	2	0	2	Export	528	Netherlands	NLD	818	Egypt	EGY								04	CEREALS,CEREAL PREPRTNS.	1	No Quantity							1299008			0
S3	2009	2009	2009	2	0	2	Export	528	Netherlands	NLD	826	United Kingdom	GBR								04	CEREALS,CEREAL PREPRTNS.	1	No Quantity							246383161			0
S3	2009	2009	2009	2	0	2	Export	528	Netherlands	NLD	834	United Rep. of Tanzania	TZA								04	CEREALS,CEREAL PREPRTNS.	1	No Quantity							66974			0
S3	2009	2009	2009	2	0	2	Export	528	Netherlands	NLD	837	Bunkers									04	CEREALS,CEREAL PREPRTNS.	1	No Quantity							25115			0
S3	2009	2009	2009	2	0	2	Export	528	Netherlands	NLD	842	USA	USA								04	CEREALS,CEREAL PREPRTNS.	1	No Quantity							17528933			0
S3	2009	2009	2009	2	0	2	Export	528	Netherlands	NLD	854	Burkina Faso	BFA								04	CEREALS,CEREAL PREPRTNS.	1	No Quantity							11162			0
S3	2009	2009	2009	2	0	2	Export	528	Netherlands	NLD	858	Uruguay	URY								04	CEREALS,CEREAL PREPRTNS.	1	No Quantity							199525			0
S3	2009	2009	2009	2	0	2	Export	528	Netherlands	NLD	862	Venezuela	VEN								04	CEREALS,CEREAL PREPRTNS.	1	No Quantity							21511070			0
S3	2009	2009	2009	2	0	2	Export	528	Netherlands	NLD	887	Yemen	YEM								04	CEREALS,CEREAL PREPRTNS.	1	No Quantity							39342779			0
S3	2009	2009	2009	2	0	2	Export	528	Netherlands	NLD	894	Zambia	ZMB								04	CEREALS,CEREAL PREPRTNS.	1	No Quantity							94879			0
S3	2009	2009	2009	2	0	2	Export	554	New Zealand	NZL	0	World	WLD								04	CEREALS,CEREAL PREPRTNS.	1	No Quantity							130849453			0
S3	2009	2009	2009	2	0	2	Export	554	New Zealand	NZL	10	Antarctica	ATA								04	CEREALS,CEREAL PREPRTNS.	1	No Quantity							47			0
S3	2009	2009	2009	2	0	2	Export	554	New Zealand	NZL	16	American Samoa	ASM								04	CEREALS,CEREAL PREPRTNS.	1	No Quantity							181134			0
S3	2009	2009	2009	2	0	2	Export	554	New Zealand	NZL	36	Australia	AUS								04	CEREALS,CEREAL PREPRTNS.	1	No Quantity							97113167			0
S3	2009	2009	2009	2	0	2	Export	554	New Zealand	NZL	72	Botswana	BWA								04	CEREALS,CEREAL PREPRTNS.	1	No Quantity							128			0
S3	2009	2009	2009	2	0	2	Export	554	New Zealand	NZL	90	Solomon Isds	SLB								04	CEREALS,CEREAL PREPRTNS.	1	No Quantity							63801			0
S3	2009	2009	2009	2	0	2	Export	554	New Zealand	NZL	96	Brunei Darussalam	BRN								04	CEREALS,CEREAL PREPRTNS.	1	No Quantity							31060			0
S3	2009	2009	2009	2	0	2	Export	554	New Zealand	NZL	124	Canada	CAN								04	CEREALS,CEREAL PREPRTNS.	1	No Quantity							102882			0
S3	2009	2009	2009	2	0	2	Export	554	New Zealand	NZL	144	Sri Lanka	LKA								04	CEREALS,CEREAL PREPRTNS.	1	No Quantity							6292			0
S3	2009	2009	2009	2	0	2	Export	554	New Zealand	NZL	156	China	CHN								04	CEREALS,CEREAL PREPRTNS.	1	No Quantity							18157			0
S3	2009	2009	2009	2	0	2	Export	554	New Zealand	NZL	184	Cook Isds	COK								04	CEREALS,CEREAL PREPRTNS.	1	No Quantity							1625302			0
S3	2009	2009	2009	2	0	2	Export	554	New Zealand	NZL	203	Czechia	CZE								04	CEREALS,CEREAL PREPRTNS.	1	No Quantity							1609			0
S3	2009	2009	2009	2	0	2	Export	554	New Zealand	NZL	208	Denmark	DNK								04	CEREALS,CEREAL PREPRTNS.	1	No Quantity							1754			0
S3	2009	2009	2009	2	0	2	Export	554	New Zealand	NZL	238	Falkland Isds (Malvinas)	FLK								04	CEREALS,CEREAL PREPRTNS.	1	No Quantity							5567			0
S3	2009	2009	2009	2	0	2	Export	554	New Zealand	NZL	242	Fiji	FJI								04	CEREALS,CEREAL PREPRTNS.	1	No Quantity							2070278			0
S3	2009	2009	2009	2	0	2	Export	554	New Zealand	NZL	246	Finland	FIN								04	CEREALS,CEREAL PREPRTNS.	1	No Quantity							11144			0
S3	2009	2009	2009	2	0	2	Export	554	New Zealand	NZL	251	France	FRA								04	CEREALS,CEREAL PREPRTNS.	1	No Quantity							518673			0
S3	2009	2009	2009	2	0	2	Export	554	New Zealand	NZL	258	French Polynesia	PYF								04	CEREALS,CEREAL PREPRTNS.	1	No Quantity							2172724			0
S3	2009	2009	2009	2	0	2	Export	554	New Zealand	NZL	276	Germany	DEU								04	CEREALS,CEREAL PREPRTNS.	1	No Quantity							34055			0
S3	2009	2009	2009	2	0	2	Export	554	New Zealand	NZL	296	Kiribati	KIR								04	CEREALS,CEREAL PREPRTNS.	1	No Quantity							29838			0
S3	2009	2009	2009	2	0	2	Export	554	New Zealand	NZL	316	Guam	GUM								04	CEREALS,CEREAL PREPRTNS.	1	No Quantity							9266			0
S3	2009	2009	2009	2	0	2	Export	554	New Zealand	NZL	344	China, Hong Kong SAR	HKG								04	CEREALS,CEREAL PREPRTNS.	1	No Quantity							748945			0
S3	2009	2009	2009	2	0	2	Export	554	New Zealand	NZL	348	Hungary	HUN								04	CEREALS,CEREAL PREPRTNS.	1	No Quantity							8496			0
S3	2009	2009	2009	2	0	2	Export	554	New Zealand	NZL	360	Indonesia	IDN								04	CEREALS,CEREAL PREPRTNS.	1	No Quantity							474804			0
S3	2009	2009	2009	2	0	2	Export	554	New Zealand	NZL	372	Ireland	IRL								04	CEREALS,CEREAL PREPRTNS.	1	No Quantity							34738			0
S3	2009	2009	2009	2	0	2	Export	554	New Zealand	NZL	392	Japan	JPN								04	CEREALS,CEREAL PREPRTNS.	1	No Quantity							7607216			0
S3	2009	2009	2009	2	0	2	Export	554	New Zealand	NZL	410	Rep. of Korea	KOR								04	CEREALS,CEREAL PREPRTNS.	1	No Quantity							605422			0
S3	2009	2009	2009	2	0	2	Export	554	New Zealand	NZL	446	China, Macao SAR	MAC								04	CEREALS,CEREAL PREPRTNS.	1	No Quantity							11256			0
S3	2009	2009	2009	2	0	2	Export	554	New Zealand	NZL	458	Malaysia	MYS								04	CEREALS,CEREAL PREPRTNS.	1	No Quantity							294605			0
S3	2009	2009	2009	2	0	2	Export	554	New Zealand	NZL	490	Other Asia, nes									04	CEREALS,CEREAL PREPRTNS.	1	No Quantity							688809			0
S3	2009	2009	2009	2	0	2	Export	554	New Zealand	NZL	528	Netherlands	NLD								04	CEREALS,CEREAL PREPRTNS.	1	No Quantity							537134			0
S3	2009	2009	2009	2	0	2	Export	554	New Zealand	NZL	533	Aruba	ABW								04	CEREALS,CEREAL PREPRTNS.	1	No Quantity							11295			0
S3	2009	2009	2009	2	0	2	Export	554	New Zealand	NZL	540	New Caledonia	NCL								04	CEREALS,CEREAL PREPRTNS.	1	No Quantity							1433562			0
S3	2009	2009	2009	2	0	2	Export	554	New Zealand	NZL	548	Vanuatu	VUT								04	CEREALS,CEREAL PREPRTNS.	1	No Quantity							164318			0
S3	2009	2009	2009	2	0	2	Export	554	New Zealand	NZL	570	Niue	NIU								04	CEREALS,CEREAL PREPRTNS.	1	No Quantity							214527			0
S3	2009	2009	2009	2	0	2	Export	554	New Zealand	NZL	574	Norfolk Isds	NFK								04	CEREALS,CEREAL PREPRTNS.	1	No Quantity							127413			0
S3	2009	2009	2009	2	0	2	Export	554	New Zealand	NZL	579	Norway	NOR								04	CEREALS,CEREAL PREPRTNS.	1	No Quantity							564			0
S3	2009	2009	2009	2	0	2	Export	554	New Zealand	NZL	584	Marshall Isds	MHL								04	CEREALS,CEREAL PREPRTNS.	1	No Quantity							1228			0
S3	2009	2009	2009	2	0	2	Export	554	New Zealand	NZL	586	Pakistan	PAK								04	CEREALS,CEREAL PREPRTNS.	1	No Quantity							1109			0
S3	2009	2009	2009	2	0	2	Export	554	New Zealand	NZL	598	Papua New Guinea	PNG								04	CEREALS,CEREAL PREPRTNS.	1	No Quantity							429715			0
S3	2009	2009	2009	2	0	2	Export	554	New Zealand	NZL	608	Philippines	PHL								04	CEREALS,CEREAL PREPRTNS.	1	No Quantity							265555			0
S3	2009	2009	2009	2	0	2	Export	554	New Zealand	NZL	682	Saudi Arabia	SAU								04	CEREALS,CEREAL PREPRTNS.	1	No Quantity							239579			0
S3	2009	2009	2009	2	0	2	Export	554	New Zealand	NZL	699	India	IND								04	CEREALS,CEREAL PREPRTNS.	1	No Quantity							42012			0
S3	2009	2009	2009	2	0	2	Export	554	New Zealand	NZL	702	Singapore	SGP								04	CEREALS,CEREAL PREPRTNS.	1	No Quantity							1449948			0
S3	2009	2009	2009	2	0	2	Export	554	New Zealand	NZL	704	Viet Nam	VNM								04	CEREALS,CEREAL PREPRTNS.	1	No Quantity							586241			0
S3	2009	2009	2009	2	0	2	Export	554	New Zealand	NZL	710	South Africa	ZAF								04	CEREALS,CEREAL PREPRTNS.	1	No Quantity							108392			0
S3	2009	2009	2009	2	0	2	Export	554	New Zealand	NZL	764	Thailand	THA								04	CEREALS,CEREAL PREPRTNS.	1	No Quantity							304471			0
S3	2009	2009	2009	2	0	2	Export	554	New Zealand	NZL	776	Tonga	TON								04	CEREALS,CEREAL PREPRTNS.	1	No Quantity							317618			0
S3	2009	2009	2009	2	0	2	Export	554	New Zealand	NZL	784	United Arab Emirates	ARE								04	CEREALS,CEREAL PREPRTNS.	1	No Quantity							279359			0
S3	2009	2009	2009	2	0	2	Export	554	New Zealand	NZL	798	Tuvalu	TUV								04	CEREALS,CEREAL PREPRTNS.	1	No Quantity							6929			0
S3	2009	2009	2009	2	0	2	Export	554	New Zealand	NZL	826	United Kingdom	GBR								04	CEREALS,CEREAL PREPRTNS.	1	No Quantity							7282230			0
S3	2009	2009	2009	2	0	2	Export	554	New Zealand	NZL	842	USA	USA								04	CEREALS,CEREAL PREPRTNS.	1	No Quantity							1813986			0
S3	2009	2009	2009	2	0	2	Export	554	New Zealand	NZL	876	Wallis and Futuna Isds	WLF								04	CEREALS,CEREAL PREPRTNS.	1	No Quantity							88964			0
S3	2009	2009	2009	2	0	2	Export	554	New Zealand	NZL	882	Samoa	WSM								04	CEREALS,CEREAL PREPRTNS.	1	No Quantity							672135			0
S3	2009	2009	2009	2	0	2	Export	528	Netherlands	NLD	0	World	WLD								05	VEGETABLES AND FRUIT	1	No Quantity							13784201825			0
S3	2009	2009	2009	2	0	2	Export	528	Netherlands	NLD	4	Afghanistan	AFG								05	VEGETABLES AND FRUIT	1	No Quantity							4865350			0
S3	2009	2009	2009	2	0	2	Export	528	Netherlands	NLD	8	Albania	ALB								05	VEGETABLES AND FRUIT	1	No Quantity							2104086			0
S3	2009	2009	2009	2	0	2	Export	528	Netherlands	NLD	12	Algeria	DZA								05	VEGETABLES AND FRUIT	1	No Quantity							46506159			0
S3	2009	2009	2009	2	0	2	Export	528	Netherlands	NLD	20	Andorra	AND								05	VEGETABLES AND FRUIT	1	No Quantity							301381			0
S3	2009	2009	2009	2	0	2	Export	528	Netherlands	NLD	24	Angola	AGO								05	VEGETABLES AND FRUIT	1	No Quantity							5769493			0
S3	2009	2009	2009	2	0	2	Export	528	Netherlands	NLD	28	Antigua and Barbuda	ATG								05	VEGETABLES AND FRUIT	1	No Quantity							584623			0
S3	2009	2009	2009	2	0	2	Export	528	Netherlands	NLD	31	Azerbaijan	AZE								05	VEGETABLES AND FRUIT	1	No Quantity							2098505			0
S3	2009	2009	2009	2	0	2	Export	528	Netherlands	NLD	32	Argentina	ARG								05	VEGETABLES AND FRUIT	1	No Quantity							1504114			0
S3	2009	2009	2009	2	0	2	Export	528	Netherlands	NLD	36	Australia	AUS								05	VEGETABLES AND FRUIT	1	No Quantity							19951144			0
S3	2009	2009	2009	2	0	2	Export	528	Netherlands	NLD	40	Austria	AUT								05	VEGETABLES AND FRUIT	1	No Quantity							231266671			0
S3	2009	2009	2009	2	0	2	Export	528	Netherlands	NLD	44	Bahamas	BHS								05	VEGETABLES AND FRUIT	1	No Quantity							503697			0
S3	2009	2009	2009	2	0	2	Export	528	Netherlands	NLD	48	Bahrain	BHR								05	VEGETABLES AND FRUIT	1	No Quantity							6210402			0
S3	2009	2009	2009	2	0	2	Export	528	Netherlands	NLD	50	Bangladesh	BGD								05	VEGETABLES AND FRUIT	1	No Quantity							8188913			0
S3	2009	2009	2009	2	0	2	Export	528	Netherlands	NLD	51	Armenia	ARM								05	VEGETABLES AND FRUIT	1	No Quantity							828798			0
S3	2009	2009	2009	2	0	2	Export	528	Netherlands	NLD	52	Barbados	BRB								05	VEGETABLES AND FRUIT	1	No Quantity							3859351			0
S3	2009	2009	2009	2	0	2	Export	528	Netherlands	NLD	56	Belgium	BEL								05	VEGETABLES AND FRUIT	1	No Quantity							958416724			0
S3	2009	2009	2009	2	0	2	Export	528	Netherlands	NLD	60	Bermuda	BMU								05	VEGETABLES AND FRUIT	1	No Quantity							178596			0
S3	2009	2009	2009	2	0	2	Export	528	Netherlands	NLD	70	Bosnia Herzegovina	BIH								05	VEGETABLES AND FRUIT	1	No Quantity							6049945			0
S3	2009	2009	2009	2	0	2	Export	528	Netherlands	NLD	76	Brazil	BRA								05	VEGETABLES AND FRUIT	1	No Quantity							28931182			0
S3	2009	2009	2009	2	0	2	Export	528	Netherlands	NLD	84	Belize	BLZ								05	VEGETABLES AND FRUIT	1	No Quantity							449281			0
S3	2009	2009	2009	2	0	2	Export	528	Netherlands	NLD	90	Solomon Isds	SLB								05	VEGETABLES AND FRUIT	1	No Quantity							8372			0
S3	2009	2009	2009	2	0	2	Export	528	Netherlands	NLD	92	Br. Virgin Isds	VGB								05	VEGETABLES AND FRUIT	1	No Quantity							1000418			0
S3	2009	2009	2009	2	0	2	Export	528	Netherlands	NLD	96	Brunei Darussalam	BRN								05	VEGETABLES AND FRUIT	1	No Quantity							657178			0
S3	2009	2009	2009	2	0	2	Export	528	Netherlands	NLD	100	Bulgaria	BGR								05	VEGETABLES AND FRUIT	1	No Quantity							11174817			0
S3	2009	2009	2009	2	0	2	Export	528	Netherlands	NLD	112	Belarus	BLR								05	VEGETABLES AND FRUIT	1	No Quantity							22179410			0
S3	2009	2009	2009	2	0	2	Export	528	Netherlands	NLD	116	Cambodia	KHM								05	VEGETABLES AND FRUIT	1	No Quantity							13953			0
S3	2009	2009	2009	2	0	2	Export	528	Netherlands	NLD	120	Cameroon	CMR								05	VEGETABLES AND FRUIT	1	No Quantity							2480812			0
S3	2009	2009	2009	2	0	2	Export	528	Netherlands	NLD	124	Canada	CAN								05	VEGETABLES AND FRUIT	1	No Quantity							36482450			0
S3	2009	2009	2009	2	0	2	Export	528	Netherlands	NLD	132	Cabo Verde	CPV								05	VEGETABLES AND FRUIT	1	No Quantity							2412443			0
S3	2009	2009	2009	2	0	2	Export	528	Netherlands	NLD	140	Central African Rep.	CAF								05	VEGETABLES AND FRUIT	1	No Quantity							1395			0
S3	2009	2009	2009	2	0	2	Export	528	Netherlands	NLD	144	Sri Lanka	LKA								05	VEGETABLES AND FRUIT	1	No Quantity							766010			0
S3	2009	2009	2009	2	0	2	Export	528	Netherlands	NLD	148	Chad	TCD								05	VEGETABLES AND FRUIT	1	No Quantity							1074367			0
S3	2009	2009	2009	2	0	2	Export	528	Netherlands	NLD	152	Chile	CHL								05	VEGETABLES AND FRUIT	1	No Quantity							8216818			0
S3	2009	2009	2009	2	0	2	Export	528	Netherlands	NLD	156	China	CHN								05	VEGETABLES AND FRUIT	1	No Quantity							3451929			0
S3	2009	2009	2009	2	0	2	Export	528	Netherlands	NLD	170	Colombia	COL								05	VEGETABLES AND FRUIT	1	No Quantity							2131992			0
S3	2009	2009	2009	2	0	2	Export	528	Netherlands	NLD	178	Congo	COG								05	VEGETABLES AND FRUIT	1	No Quantity							4342119			0
S3	2009	2009	2009	2	0	2	Export	528	Netherlands	NLD	180	Dem. Rep. of the Congo	COD								05	VEGETABLES AND FRUIT	1	No Quantity							2596621			0
S3	2009	2009	2009	2	0	2	Export	528	Netherlands	NLD	188	Costa Rica	CRI								05	VEGETABLES AND FRUIT	1	No Quantity							83717			0
S3	2009	2009	2009	2	0	2	Export	528	Netherlands	NLD	191	Croatia	HRV								05	VEGETABLES AND FRUIT	1	No Quantity							20968305			0
S3	2009	2009	2009	2	0	2	Export	528	Netherlands	NLD	192	Cuba	CUB								05	VEGETABLES AND FRUIT	1	No Quantity							7713121			0
S3	2009	2009	2009	2	0	2	Export	528	Netherlands	NLD	196	Cyprus	CYP								05	VEGETABLES AND FRUIT	1	No Quantity							19497677			0
S3	2009	2009	2009	2	0	2	Export	528	Netherlands	NLD	203	Czechia	CZE								05	VEGETABLES AND FRUIT	1	No Quantity							211530401			0
S3	2009	2009	2009	2	0	2	Export	528	Netherlands	NLD	204	Benin	BEN								05	VEGETABLES AND FRUIT	1	No Quantity							260918			0
S3	2009	2009	2009	2	0	2	Export	528	Netherlands	NLD	208	Denmark	DNK								05	VEGETABLES AND FRUIT	1	No Quantity							337687654			0
S3	2009	2009	2009	2	0	2	Export	528	Netherlands	NLD	212	Dominica	DMA								05	VEGETABLES AND FRUIT	1	No Quantity							456257			0
S3	2009	2009	2009	2	0	2	Export	528	Netherlands	NLD	214	Dominican Rep.	DOM								05	VEGETABLES AND FRUIT	1	No Quantity							5868558			0
S3	2009	2009	2009	2	0	2	Export	528	Netherlands	NLD	218	Ecuador	ECU								05	VEGETABLES AND FRUIT	1	No Quantity							1953395			0
S3	2009	2009	2009	2	0	2	Export	528	Netherlands	NLD	222	El Salvador	SLV								05	VEGETABLES AND FRUIT	1	No Quantity							143714			0
S3	2009	2009	2009	2	0	2	Export	528	Netherlands	NLD	226	Equatorial Guinea	GNQ								05	VEGETABLES AND FRUIT	1	No Quantity							527417			0
S3	2009	2009	2009	2	0	2	Export	528	Netherlands	NLD	231	Ethiopia	ETH								05	VEGETABLES AND FRUIT	1	No Quantity							330682			0
S3	2009	2009	2009	2	0	2	Export	528	Netherlands	NLD	232	Eritrea	ERI								05	VEGETABLES AND FRUIT	1	No Quantity							679503			0
S3	2009	2009	2009	2	0	2	Export	528	Netherlands	NLD	233	Estonia	EST								05	VEGETABLES AND FRUIT	1	No Quantity							23567716			0
S3	2009	2009	2009	2	0	2	Export	528	Netherlands	NLD	234	Faeroe Isds	FRO								05	VEGETABLES AND FRUIT	1	No Quantity							358588			0
S3	2009	2009	2009	2	0	2	Export	528	Netherlands	NLD	246	Finland	FIN								05	VEGETABLES AND FRUIT	1	No Quantity							202133173			0
S3	2009	2009	2009	2	0	2	Export	528	Netherlands	NLD	251	France	FRA								05	VEGETABLES AND FRUIT	1	No Quantity							1303683552			0
S3	2009	2009	2009	2	0	2	Export	528	Netherlands	NLD	258	French Polynesia	PYF								05	VEGETABLES AND FRUIT	1	No Quantity							379517			0
S3	2009	2009	2009	2	0	2	Export	528	Netherlands	NLD	260	Fr. South Antarctic Terr.	ATF								05	VEGETABLES AND FRUIT	1	No Quantity							65578			0
S3	2009	2009	2009	2	0	2	Export	528	Netherlands	NLD	262	Djibouti	DJI								05	VEGETABLES AND FRUIT	1	No Quantity							59997			0
S3	2009	2009	2009	2	0	2	Export	528	Netherlands	NLD	266	Gabon	GAB								05	VEGETABLES AND FRUIT	1	No Quantity							2024555			0
S3	2009	2009	2009	2	0	2	Export	528	Netherlands	NLD	268	Georgia	GEO								05	VEGETABLES AND FRUIT	1	No Quantity							1705035			0
S3	2009	2009	2009	2	0	2	Export	528	Netherlands	NLD	270	Gambia	GMB								05	VEGETABLES AND FRUIT	1	No Quantity							4509553			0
S3	2009	2009	2009	2	0	2	Export	528	Netherlands	NLD	276	Germany	DEU								05	VEGETABLES AND FRUIT	1	No Quantity							4385734119			0
S3	2009	2009	2009	2	0	2	Export	528	Netherlands	NLD	288	Ghana	GHA								05	VEGETABLES AND FRUIT	1	No Quantity							2415234			0
S3	2009	2009	2009	2	0	2	Export	528	Netherlands	NLD	292	Gibraltar	GIB								05	VEGETABLES AND FRUIT	1	No Quantity							1642247			0
S3	2009	2009	2009	2	0	2	Export	528	Netherlands	NLD	300	Greece	GRC								05	VEGETABLES AND FRUIT	1	No Quantity							95641031			0
S3	2009	2009	2009	2	0	2	Export	528	Netherlands	NLD	304	Greenland	GRL								05	VEGETABLES AND FRUIT	1	No Quantity							8372			0
S3	2009	2009	2009	2	0	2	Export	528	Netherlands	NLD	308	Grenada	GRD								05	VEGETABLES AND FRUIT	1	No Quantity							498116			0
S3	2009	2009	2009	2	0	2	Export	528	Netherlands	NLD	320	Guatemala	GTM								05	VEGETABLES AND FRUIT	1	No Quantity							650202			0
S3	2009	2009	2009	2	0	2	Export	528	Netherlands	NLD	324	Guinea	GIN								05	VEGETABLES AND FRUIT	1	No Quantity							8773536			0
S3	2009	2009	2009	2	0	2	Export	528	Netherlands	NLD	328	Guyana	GUY								05	VEGETABLES AND FRUIT	1	No Quantity							2909164			0
S3	2009	2009	2009	2	0	2	Export	528	Netherlands	NLD	332	Haiti	HTI								05	VEGETABLES AND FRUIT	1	No Quantity							2145944			0
S3	2009	2009	2009	2	0	2	Export	528	Netherlands	NLD	340	Honduras	HND								05	VEGETABLES AND FRUIT	1	No Quantity							4130036			0
S3	2009	2009	2009	2	0	2	Export	528	Netherlands	NLD	344	China, Hong Kong SAR	HKG								05	VEGETABLES AND FRUIT	1	No Quantity							6478296			0
S3	2009	2009	2009	2	0	2	Export	528	Netherlands	NLD	348	Hungary	HUN								05	VEGETABLES AND FRUIT	1	No Quantity							41984049			0
S3	2009	2009	2009	2	0	2	Export	528	Netherlands	NLD	352	Iceland	ISL								05	VEGETABLES AND FRUIT	1	No Quantity							26492228			0
S3	2009	2009	2009	2	0	2	Export	528	Netherlands	NLD	360	Indonesia	IDN								05	VEGETABLES AND FRUIT	1	No Quantity							4173290			0
S3	2009	2009	2009	2	0	2	Export	528	Netherlands	NLD	364	Iran	IRN								05	VEGETABLES AND FRUIT	1	No Quantity							2794751			0
S3	2009	2009	2009	2	0	2	Export	528	Netherlands	NLD	368	Iraq	IRQ								05	VEGETABLES AND FRUIT	1	No Quantity							6111337			0
S3	2009	2009	2009	2	0	2	Export	528	Netherlands	NLD	372	Ireland	IRL								05	VEGETABLES AND FRUIT	1	No Quantity							215142787			0
S3	2009	2009	2009	2	0	2	Export	528	Netherlands	NLD	376	Israel	ISR								05	VEGETABLES AND FRUIT	1	No Quantity							23895607			0
S3	2009	2009	2009	2	0	2	Export	528	Netherlands	NLD	381	Italy	ITA								05	VEGETABLES AND FRUIT	1	No Quantity							415176060			0
S3	2009	2009	2009	2	0	2	Export	528	Netherlands	NLD	384	Côte d'Ivoire	CIV								05	VEGETABLES AND FRUIT	1	No Quantity							19134904			0
S3	2009	2009	2009	2	0	2	Export	528	Netherlands	NLD	388	Jamaica	JAM								05	VEGETABLES AND FRUIT	1	No Quantity							8328441			0
S3	2009	2009	2009	2	0	2	Export	528	Netherlands	NLD	392	Japan	JPN								05	VEGETABLES AND FRUIT	1	No Quantity							42168226			0
S3	2009	2009	2009	2	0	2	Export	528	Netherlands	NLD	398	Kazakhstan	KAZ								05	VEGETABLES AND FRUIT	1	No Quantity							3790982			0
S3	2009	2009	2009	2	0	2	Export	528	Netherlands	NLD	400	Jordan	JOR								05	VEGETABLES AND FRUIT	1	No Quantity							4371420			0
S3	2009	2009	2009	2	0	2	Export	528	Netherlands	NLD	404	Kenya	KEN								05	VEGETABLES AND FRUIT	1	No Quantity							1506905			0
S3	2009	2009	2009	2	0	2	Export	528	Netherlands	NLD	408	Dem. People's Rep. of Korea	PRK								05	VEGETABLES AND FRUIT	1	No Quantity							9767			0
S3	2009	2009	2009	2	0	2	Export	528	Netherlands	NLD	410	Rep. of Korea	KOR								05	VEGETABLES AND FRUIT	1	No Quantity							2531042			0
S3	2009	2009	2009	2	0	2	Export	528	Netherlands	NLD	414	Kuwait	KWT								05	VEGETABLES AND FRUIT	1	No Quantity							15486240			0
S3	2009	2009	2009	2	0	2	Export	528	Netherlands	NLD	417	Kyrgyzstan	KGZ								05	VEGETABLES AND FRUIT	1	No Quantity							66974			0
S3	2009	2009	2009	2	0	2	Export	528	Netherlands	NLD	422	Lebanon	LBN								05	VEGETABLES AND FRUIT	1	No Quantity							17376848			0
S3	2009	2009	2009	2	0	2	Export	528	Netherlands	NLD	428	Latvia	LVA								05	VEGETABLES AND FRUIT	1	No Quantity							27093595			0
S3	2009	2009	2009	2	0	2	Export	528	Netherlands	NLD	430	Liberia	LBR								05	VEGETABLES AND FRUIT	1	No Quantity							3890047			0
S3	2009	2009	2009	2	0	2	Export	528	Netherlands	NLD	434	Libya	LBY								05	VEGETABLES AND FRUIT	1	No Quantity							5899254			0
S3	2009	2009	2009	2	0	2	Export	528	Netherlands	NLD	440	Lithuania	LTU								05	VEGETABLES AND FRUIT	1	No Quantity							61413357			0
S3	2009	2009	2009	2	0	2	Export	528	Netherlands	NLD	442	Luxembourg	LUX								05	VEGETABLES AND FRUIT	1	No Quantity							21470606			0
S3	2009	2009	2009	2	0	2	Export	528	Netherlands	NLD	450	Madagascar	MDG								05	VEGETABLES AND FRUIT	1	No Quantity							353006			0
S3	2009	2009	2009	2	0	2	Export	528	Netherlands	NLD	454	Malawi	MWI								05	VEGETABLES AND FRUIT	1	No Quantity							118599			0
S3	2009	2009	2009	2	0	2	Export	528	Netherlands	NLD	458	Malaysia	MYS								05	VEGETABLES AND FRUIT	1	No Quantity							18495864			0
S3	2009	2009	2009	2	0	2	Export	528	Netherlands	NLD	462	Maldives	MDV								05	VEGETABLES AND FRUIT	1	No Quantity							26510			0
S3	2009	2009	2009	2	0	2	Export	528	Netherlands	NLD	466	Mali	MLI								05	VEGETABLES AND FRUIT	1	No Quantity							1658991			0
S3	2009	2009	2009	2	0	2	Export	528	Netherlands	NLD	470	Malta	MLT								05	VEGETABLES AND FRUIT	1	No Quantity							15251832			0
S3	2009	2009	2009	2	0	2	Export	528	Netherlands	NLD	478	Mauritania	MRT								05	VEGETABLES AND FRUIT	1	No Quantity							18596324			0
S3	2009	2009	2009	2	0	2	Export	528	Netherlands	NLD	480	Mauritius	MUS								05	VEGETABLES AND FRUIT	1	No Quantity							1491557			0
S3	2009	2009	2009	2	0	2	Export	528	Netherlands	NLD	484	Mexico	MEX								05	VEGETABLES AND FRUIT	1	No Quantity							329287			0
S3	2009	2009	2009	2	0	2	Export	528	Netherlands	NLD	490	Other Asia, nes									05	VEGETABLES AND FRUIT	1	No Quantity							820426			0
S3	2009	2009	2009	2	0	2	Export	528	Netherlands	NLD	496	Mongolia	MNG								05	VEGETABLES AND FRUIT	1	No Quantity							521836			0
S3	2009	2009	2009	2	0	2	Export	528	Netherlands	NLD	498	Rep. of Moldova	MDA								05	VEGETABLES AND FRUIT	1	No Quantity							3439371			0
S3	2009	2009	2009	2	0	2	Export	528	Netherlands	NLD	499	Montenegro	MNE								05	VEGETABLES AND FRUIT	1	No Quantity							1188781			0
S3	2009	2009	2009	2	0	2	Export	528	Netherlands	NLD	504	Morocco	MAR								05	VEGETABLES AND FRUIT	1	No Quantity							16684788			0
S3	2009	2009	2009	2	0	2	Export	528	Netherlands	NLD	508	Mozambique	MOZ								05	VEGETABLES AND FRUIT	1	No Quantity							25115			0
S3	2009	2009	2009	2	0	2	Export	528	Netherlands	NLD	512	Oman	OMN								05	VEGETABLES AND FRUIT	1	No Quantity							2729172			0
S3	2009	2009	2009	2	0	2	Export	528	Netherlands	NLD	524	Nepal	NPL								05	VEGETABLES AND FRUIT	1	No Quantity							1187385			0
S3	2009	2009	2009	2	0	2	Export	528	Netherlands	NLD	530	Neth. Antilles	ANT								05	VEGETABLES AND FRUIT	1	No Quantity							9786511			0
S3	2009	2009	2009	2	0	2	Export	528	Netherlands	NLD	533	Aruba	ABW								05	VEGETABLES AND FRUIT	1	No Quantity							2522671			0
S3	2009	2009	2009	2	0	2	Export	528	Netherlands	NLD	540	New Caledonia	NCL								05	VEGETABLES AND FRUIT	1	No Quantity							103251			0
S3	2009	2009	2009	2	0	2	Export	528	Netherlands	NLD	554	New Zealand	NZL								05	VEGETABLES AND FRUIT	1	No Quantity							1928280			0
S3	2009	2009	2009	2	0	2	Export	528	Netherlands	NLD	558	Nicaragua	NIC								05	VEGETABLES AND FRUIT	1	No Quantity							1834796			0
S3	2009	2009	2009	2	0	2	Export	528	Netherlands	NLD	562	Niger	NER								05	VEGETABLES AND FRUIT	1	No Quantity							39068			0
S3	2009	2009	2009	2	0	2	Export	528	Netherlands	NLD	566	Nigeria	NGA								05	VEGETABLES AND FRUIT	1	No Quantity							4550016			0
S3	2009	2009	2009	2	0	2	Export	528	Netherlands	NLD	568	Other Europe, nes									05	VEGETABLES AND FRUIT	1	No Quantity							11021336			0
S3	2009	2009	2009	2	0	2	Export	528	Netherlands	NLD	579	Norway	NOR								05	VEGETABLES AND FRUIT	1	No Quantity							275543169			0
S3	2009	2009	2009	2	0	2	Export	528	Netherlands	NLD	586	Pakistan	PAK								05	VEGETABLES AND FRUIT	1	No Quantity							5540667			0
S3	2009	2009	2009	2	0	2	Export	528	Netherlands	NLD	591	Panama	PAN								05	VEGETABLES AND FRUIT	1	No Quantity							4718845			0
S3	2009	2009	2009	2	0	2	Export	528	Netherlands	NLD	604	Peru	PER								05	VEGETABLES AND FRUIT	1	No Quantity							1894794			0
S3	2009	2009	2009	2	0	2	Export	528	Netherlands	NLD	608	Philippines	PHL								05	VEGETABLES AND FRUIT	1	No Quantity							4887674			0
S3	2009	2009	2009	2	0	2	Export	528	Netherlands	NLD	616	Poland	POL								05	VEGETABLES AND FRUIT	1	No Quantity							319768041			0
S3	2009	2009	2009	2	0	2	Export	528	Netherlands	NLD	620	Portugal	PRT								05	VEGETABLES AND FRUIT	1	No Quantity							65701060			0
S3	2009	2009	2009	2	0	2	Export	528	Netherlands	NLD	624	Guinea-Bissau	GNB								05	VEGETABLES AND FRUIT	1	No Quantity							768801			0
S3	2009	2009	2009	2	0	2	Export	528	Netherlands	NLD	626	Timor-Leste	TLS								05	VEGETABLES AND FRUIT	1	No Quantity							76741			0
S3	2009	2009	2009	2	0	2	Export	528	Netherlands	NLD	634	Qatar	QAT								05	VEGETABLES AND FRUIT	1	No Quantity							9638611			0
S3	2009	2009	2009	2	0	2	Export	528	Netherlands	NLD	642	Romania	ROU								05	VEGETABLES AND FRUIT	1	No Quantity							71349163			0
S3	2009	2009	2009	2	0	2	Export	528	Netherlands	NLD	643	Russian Federation	RUS								05	VEGETABLES AND FRUIT	1	No Quantity							387535515			0
S3	2009	2009	2009	2	0	2	Export	528	Netherlands	NLD	659	Saint Kitts and Nevis	KNA								05	VEGETABLES AND FRUIT	1	No Quantity							320915			0
S3	2009	2009	2009	2	0	2	Export	528	Netherlands	NLD	662	Saint Lucia	LCA								05	VEGETABLES AND FRUIT	1	No Quantity							467420			0
S3	2009	2009	2009	2	0	2	Export	528	Netherlands	NLD	670	Saint Vincent and the Grenadines	VCT								05	VEGETABLES AND FRUIT	1	No Quantity							385098			0
S3	2009	2009	2009	2	0	2	Export	528	Netherlands	NLD	678	Sao Tome and Principe	STP								05	VEGETABLES AND FRUIT	1	No Quantity							258127			0
S3	2009	2009	2009	2	0	2	Export	528	Netherlands	NLD	682	Saudi Arabia	SAU								05	VEGETABLES AND FRUIT	1	No Quantity							75140146			0
S3	2009	2009	2009	2	0	2	Export	528	Netherlands	NLD	686	Senegal	SEN								05	VEGETABLES AND FRUIT	1	No Quantity							42683085			0
S3	2009	2009	2009	2	0	2	Export	528	Netherlands	NLD	688	Serbia	SRB								05	VEGETABLES AND FRUIT	1	No Quantity							11804090			0
S3	2009	2009	2009	2	0	2	Export	528	Netherlands	NLD	690	Seychelles	SYC								05	VEGETABLES AND FRUIT	1	No Quantity							724152			0
S3	2009	2009	2009	2	0	2	Export	528	Netherlands	NLD	694	Sierra Leone	SLE								05	VEGETABLES AND FRUIT	1	No Quantity							3288681			0
S3	2009	2009	2009	2	0	2	Export	528	Netherlands	NLD	699	India	IND								05	VEGETABLES AND FRUIT	1	No Quantity							2317564			0
S3	2009	2009	2009	2	0	2	Export	528	Netherlands	NLD	702	Singapore	SGP								05	VEGETABLES AND FRUIT	1	No Quantity							4951857			0
S3	2009	2009	2009	2	0	2	Export	528	Netherlands	NLD	703	Slovakia	SVK								05	VEGETABLES AND FRUIT	1	No Quantity							39266039			0
S3	2009	2009	2009	2	0	2	Export	528	Netherlands	NLD	704	Viet Nam	VNM								05	VEGETABLES AND FRUIT	1	No Quantity							406027			0
S3	2009	2009	2009	2	0	2	Export	528	Netherlands	NLD	705	Slovenia	SVN								05	VEGETABLES AND FRUIT	1	No Quantity							24823470			0
S3	2009	2009	2009	2	0	2	Export	528	Netherlands	NLD	706	Somalia	SOM								05	VEGETABLES AND FRUIT	1	No Quantity							436723			0
S3	2009	2009	2009	2	0	2	Export	528	Netherlands	NLD	710	South Africa	ZAF								05	VEGETABLES AND FRUIT	1	No Quantity							6598291			0
S3	2009	2009	2009	2	0	2	Export	528	Netherlands	NLD	716	Zimbabwe	ZWE								05	VEGETABLES AND FRUIT	1	No Quantity							36277			0
S3	2009	2009	2009	2	0	2	Export	528	Netherlands	NLD	724	Spain	ESP								05	VEGETABLES AND FRUIT	1	No Quantity							375784446			0
S3	2009	2009	2009	2	0	2	Export	528	Netherlands	NLD	736	Fmr Sudan	SDN								05	VEGETABLES AND FRUIT	1	No Quantity							6128081			0
S3	2009	2009	2009	2	0	2	Export	528	Netherlands	NLD	740	Suriname	SUR								05	VEGETABLES AND FRUIT	1	No Quantity							7506620			0
S3	2009	2009	2009	2	0	2	Export	528	Netherlands	NLD	752	Sweden	SWE								05	VEGETABLES AND FRUIT	1	No Quantity							494965287			0
S3	2009	2009	2009	2	0	2	Export	528	Netherlands	NLD	757	Switzerland	CHE								05	VEGETABLES AND FRUIT	1	No Quantity							119535243			0
S3	2009	2009	2009	2	0	2	Export	528	Netherlands	NLD	760	Syria	SYR								05	VEGETABLES AND FRUIT	1	No Quantity							6919206			0
S3	2009	2009	2009	2	0	2	Export	528	Netherlands	NLD	762	Tajikistan	TJK								05	VEGETABLES AND FRUIT	1	No Quantity							30696			0
S3	2009	2009	2009	2	0	2	Export	528	Netherlands	NLD	764	Thailand	THA								05	VEGETABLES AND FRUIT	1	No Quantity							2997067			0
S3	2009	2009	2009	2	0	2	Export	528	Netherlands	NLD	768	Togo	TGO								05	VEGETABLES AND FRUIT	1	No Quantity							1612947			0
S3	2009	2009	2009	2	0	2	Export	528	Netherlands	NLD	780	Trinidad and Tobago	TTO								05	VEGETABLES AND FRUIT	1	No Quantity							16331781			0
S3	2009	2009	2009	2	0	2	Export	528	Netherlands	NLD	784	United Arab Emirates	ARE								05	VEGETABLES AND FRUIT	1	No Quantity							47276355			0
S3	2009	2009	2009	2	0	2	Export	528	Netherlands	NLD	788	Tunisia	TUN								05	VEGETABLES AND FRUIT	1	No Quantity							23955604			0
S3	2009	2009	2009	2	0	2	Export	528	Netherlands	NLD	792	Turkey	TUR								05	VEGETABLES AND FRUIT	1	No Quantity							26935928			0
S3	2009	2009	2009	2	0	2	Export	528	Netherlands	NLD	800	Uganda	UGA								05	VEGETABLES AND FRUIT	1	No Quantity							57207			0
S3	2009	2009	2009	2	0	2	Export	528	Netherlands	NLD	804	Ukraine	UKR								05	VEGETABLES AND FRUIT	1	No Quantity							35145770			0
S3	2009	2009	2009	2	0	2	Export	528	Netherlands	NLD	807	North Macedonia	MKD								05	VEGETABLES AND FRUIT	1	No Quantity							3238451			0
S3	2009	2009	2009	2	0	2	Export	528	Netherlands	NLD	818	Egypt	EGY								05	VEGETABLES AND FRUIT	1	No Quantity							35762484			0
S3	2009	2009	2009	2	0	2	Export	528	Netherlands	NLD	826	United Kingdom	GBR								05	VEGETABLES AND FRUIT	1	No Quantity							1896336749			0
S3	2009	2009	2009	2	0	2	Export	528	Netherlands	NLD	834	United Rep. of Tanzania	TZA								05	VEGETABLES AND FRUIT	1	No Quantity							212083			0
S3	2009	2009	2009	2	0	2	Export	528	Netherlands	NLD	837	Bunkers									05	VEGETABLES AND FRUIT	1	No Quantity							27906			0
S3	2009	2009	2009	2	0	2	Export	528	Netherlands	NLD	842	USA	USA								05	VEGETABLES AND FRUIT	1	No Quantity							138289234			0
S3	2009	2009	2009	2	0	2	Export	528	Netherlands	NLD	854	Burkina Faso	BFA								05	VEGETABLES AND FRUIT	1	No Quantity							590204			0
S3	2009	2009	2009	2	0	2	Export	528	Netherlands	NLD	858	Uruguay	URY								05	VEGETABLES AND FRUIT	1	No Quantity							3137990			0
S3	2009	2009	2009	2	0	2	Export	528	Netherlands	NLD	860	Uzbekistan	UZB								05	VEGETABLES AND FRUIT	1	No Quantity							3094736			0
S3	2009	2009	2009	2	0	2	Export	528	Netherlands	NLD	862	Venezuela	VEN								05	VEGETABLES AND FRUIT	1	No Quantity							2494765			0
S3	2009	2009	2009	2	0	2	Export	528	Netherlands	NLD	887	Yemen	YEM								05	VEGETABLES AND FRUIT	1	No Quantity							4591875			0
S3	2009	2009	2009	2	0	2	Export	528	Netherlands	NLD	894	Zambia	ZMB								05	VEGETABLES AND FRUIT	1	No Quantity							111623			0
S3	2009	2009	2009	2	0	2	Export	528	Netherlands	NLD	899	Areas, nes									05	VEGETABLES AND FRUIT	1	No Quantity							12558			0
S3	2009	2009	2009	2	0	2	Export	554	New Zealand	NZL	0	World	WLD								05	VEGETABLES AND FRUIT	1	No Quantity							1419098790			0
S3	2009	2009	2009	2	0	2	Export	554	New Zealand	NZL	10	Antarctica	ATA								05	VEGETABLES AND FRUIT	1	No Quantity							891			0
S3	2009	2009	2009	2	0	2	Export	554	New Zealand	NZL	12	Algeria	DZA								05	VEGETABLES AND FRUIT	1	No Quantity							830984			0
S3	2009	2009	2009	2	0	2	Export	554	New Zealand	NZL	16	American Samoa	ASM								05	VEGETABLES AND FRUIT	1	No Quantity							757057			0
S3	2009	2009	2009	2	0	2	Export	554	New Zealand	NZL	32	Argentina	ARG								05	VEGETABLES AND FRUIT	1	No Quantity							161530			0
S3	2009	2009	2009	2	0	2	Export	554	New Zealand	NZL	36	Australia	AUS								05	VEGETABLES AND FRUIT	1	No Quantity							216606017			0
S3	2009	2009	2009	2	0	2	Export	554	New Zealand	NZL	48	Bahrain	BHR								05	VEGETABLES AND FRUIT	1	No Quantity							906876			0
S3	2009	2009	2009	2	0	2	Export	554	New Zealand	NZL	50	Bangladesh	BGD								05	VEGETABLES AND FRUIT	1	No Quantity							297756			0
S3	2009	2009	2009	2	0	2	Export	554	New Zealand	NZL	52	Barbados	BRB								05	VEGETABLES AND FRUIT	1	No Quantity							456675			0
S3	2009	2009	2009	2	0	2	Export	554	New Zealand	NZL	56	Belgium	BEL								05	VEGETABLES AND FRUIT	1	No Quantity							5487838			0
S3	2009	2009	2009	2	0	2	Export	554	New Zealand	NZL	60	Bermuda	BMU								05	VEGETABLES AND FRUIT	1	No Quantity							89616			0
S3	2009	2009	2009	2	0	2	Export	554	New Zealand	NZL	76	Brazil	BRA								05	VEGETABLES AND FRUIT	1	No Quantity							832564			0
S3	2009	2009	2009	2	0	2	Export	554	New Zealand	NZL	90	Solomon Isds	SLB								05	VEGETABLES AND FRUIT	1	No Quantity							433461			0
S3	2009	2009	2009	2	0	2	Export	554	New Zealand	NZL	96	Brunei Darussalam	BRN								05	VEGETABLES AND FRUIT	1	No Quantity							147200			0
S3	2009	2009	2009	2	0	2	Export	554	New Zealand	NZL	104	Myanmar	MMR								05	VEGETABLES AND FRUIT	1	No Quantity							52387			0
S3	2009	2009	2009	2	0	2	Export	554	New Zealand	NZL	116	Cambodia	KHM								05	VEGETABLES AND FRUIT	1	No Quantity							185123			0
S3	2009	2009	2009	2	0	2	Export	554	New Zealand	NZL	124	Canada	CAN								05	VEGETABLES AND FRUIT	1	No Quantity							7413030			0
S3	2009	2009	2009	2	0	2	Export	554	New Zealand	NZL	144	Sri Lanka	LKA								05	VEGETABLES AND FRUIT	1	No Quantity							121045			0
S3	2009	2009	2009	2	0	2	Export	554	New Zealand	NZL	152	Chile	CHL								05	VEGETABLES AND FRUIT	1	No Quantity							954972			0
S3	2009	2009	2009	2	0	2	Export	554	New Zealand	NZL	156	China	CHN								05	VEGETABLES AND FRUIT	1	No Quantity							43038385			0
S3	2009	2009	2009	2	0	2	Export	554	New Zealand	NZL	174	Comoros	COM								05	VEGETABLES AND FRUIT	1	No Quantity							6795			0
S3	2009	2009	2009	2	0	2	Export	554	New Zealand	NZL	184	Cook Isds	COK								05	VEGETABLES AND FRUIT	1	No Quantity							2497954			0
S3	2009	2009	2009	2	0	2	Export	554	New Zealand	NZL	191	Croatia	HRV								05	VEGETABLES AND FRUIT	1	No Quantity							10567			0
S3	2009	2009	2009	2	0	2	Export	554	New Zealand	NZL	196	Cyprus	CYP								05	VEGETABLES AND FRUIT	1	No Quantity							169281			0
S3	2009	2009	2009	2	0	2	Export	554	New Zealand	NZL	203	Czechia	CZE								05	VEGETABLES AND FRUIT	1	No Quantity							391419			0
S3	2009	2009	2009	2	0	2	Export	554	New Zealand	NZL	208	Denmark	DNK								05	VEGETABLES AND FRUIT	1	No Quantity							667194			0
S3	2009	2009	2009	2	0	2	Export	554	New Zealand	NZL	238	Falkland Isds (Malvinas)	FLK								05	VEGETABLES AND FRUIT	1	No Quantity							3725			0
S3	2009	2009	2009	2	0	2	Export	554	New Zealand	NZL	242	Fiji	FJI								05	VEGETABLES AND FRUIT	1	No Quantity							15042122			0
S3	2009	2009	2009	2	0	2	Export	554	New Zealand	NZL	246	Finland	FIN								05	VEGETABLES AND FRUIT	1	No Quantity							274413			0
S3	2009	2009	2009	2	0	2	Export	554	New Zealand	NZL	251	France	FRA								05	VEGETABLES AND FRUIT	1	No Quantity							9629482			0
S3	2009	2009	2009	2	0	2	Export	554	New Zealand	NZL	258	French Polynesia	PYF								05	VEGETABLES AND FRUIT	1	No Quantity							8430425			0
S3	2009	2009	2009	2	0	2	Export	554	New Zealand	NZL	276	Germany	DEU								05	VEGETABLES AND FRUIT	1	No Quantity							15417973			0
S3	2009	2009	2009	2	0	2	Export	554	New Zealand	NZL	296	Kiribati	KIR								05	VEGETABLES AND FRUIT	1	No Quantity							34074			0
S3	2009	2009	2009	2	0	2	Export	554	New Zealand	NZL	300	Greece	GRC								05	VEGETABLES AND FRUIT	1	No Quantity							9068			0
S3	2009	2009	2009	2	0	2	Export	554	New Zealand	NZL	316	Guam	GUM								05	VEGETABLES AND FRUIT	1	No Quantity							306831			0
S3	2009	2009	2009	2	0	2	Export	554	New Zealand	NZL	320	Guatemala	GTM								05	VEGETABLES AND FRUIT	1	No Quantity							113999			0
S3	2009	2009	2009	2	0	2	Export	554	New Zealand	NZL	344	China, Hong Kong SAR	HKG								05	VEGETABLES AND FRUIT	1	No Quantity							37427002			0
S3	2009	2009	2009	2	0	2	Export	554	New Zealand	NZL	348	Hungary	HUN								05	VEGETABLES AND FRUIT	1	No Quantity							72921			0
S3	2009	2009	2009	2	0	2	Export	554	New Zealand	NZL	360	Indonesia	IDN								05	VEGETABLES AND FRUIT	1	No Quantity							9282465			0
S3	2009	2009	2009	2	0	2	Export	554	New Zealand	NZL	372	Ireland	IRL								05	VEGETABLES AND FRUIT	1	No Quantity							4009137			0
S3	2009	2009	2009	2	0	2	Export	554	New Zealand	NZL	376	Israel	ISR								05	VEGETABLES AND FRUIT	1	No Quantity							607191			0
S3	2009	2009	2009	2	0	2	Export	554	New Zealand	NZL	381	Italy	ITA								05	VEGETABLES AND FRUIT	1	No Quantity							25107086			0
S3	2009	2009	2009	2	0	2	Export	554	New Zealand	NZL	392	Japan	JPN								05	VEGETABLES AND FRUIT	1	No Quantity							264366913			0
S3	2009	2009	2009	2	0	2	Export	554	New Zealand	NZL	400	Jordan	JOR								05	VEGETABLES AND FRUIT	1	No Quantity							473275			0
S3	2009	2009	2009	2	0	2	Export	554	New Zealand	NZL	404	Kenya	KEN								05	VEGETABLES AND FRUIT	1	No Quantity							16220			0
S3	2009	2009	2009	2	0	2	Export	554	New Zealand	NZL	410	Rep. of Korea	KOR								05	VEGETABLES AND FRUIT	1	No Quantity							57758768			0
S3	2009	2009	2009	2	0	2	Export	554	New Zealand	NZL	414	Kuwait	KWT								05	VEGETABLES AND FRUIT	1	No Quantity							3980140			0
S3	2009	2009	2009	2	0	2	Export	554	New Zealand	NZL	422	Lebanon	LBN								05	VEGETABLES AND FRUIT	1	No Quantity							11650			0
S3	2009	2009	2009	2	0	2	Export	554	New Zealand	NZL	434	Libya	LBY								05	VEGETABLES AND FRUIT	1	No Quantity							52763			0
S3	2009	2009	2009	2	0	2	Export	554	New Zealand	NZL	440	Lithuania	LTU								05	VEGETABLES AND FRUIT	1	No Quantity							296935			0
S3	2009	2009	2009	2	0	2	Export	554	New Zealand	NZL	446	China, Macao SAR	MAC								05	VEGETABLES AND FRUIT	1	No Quantity							10033			0
S3	2009	2009	2009	2	0	2	Export	554	New Zealand	NZL	458	Malaysia	MYS								05	VEGETABLES AND FRUIT	1	No Quantity							25240652			0
S3	2009	2009	2009	2	0	2	Export	554	New Zealand	NZL	462	Maldives	MDV								05	VEGETABLES AND FRUIT	1	No Quantity							266488			0
S3	2009	2009	2009	2	0	2	Export	554	New Zealand	NZL	470	Malta	MLT								05	VEGETABLES AND FRUIT	1	No Quantity							156964			0
S3	2009	2009	2009	2	0	2	Export	554	New Zealand	NZL	480	Mauritius	MUS								05	VEGETABLES AND FRUIT	1	No Quantity							926349			0
S3	2009	2009	2009	2	0	2	Export	554	New Zealand	NZL	484	Mexico	MEX								05	VEGETABLES AND FRUIT	1	No Quantity							4024445			0
S3	2009	2009	2009	2	0	2	Export	554	New Zealand	NZL	490	Other Asia, nes									05	VEGETABLES AND FRUIT	1	No Quantity							68661294			0
S3	2009	2009	2009	2	0	2	Export	554	New Zealand	NZL	504	Morocco	MAR								05	VEGETABLES AND FRUIT	1	No Quantity							133366			0
S3	2009	2009	2009	2	0	2	Export	554	New Zealand	NZL	512	Oman	OMN								05	VEGETABLES AND FRUIT	1	No Quantity							1332796			0
S3	2009	2009	2009	2	0	2	Export	554	New Zealand	NZL	516	Namibia	NAM								05	VEGETABLES AND FRUIT	1	No Quantity							36196			0
S3	2009	2009	2009	2	0	2	Export	554	New Zealand	NZL	528	Netherlands	NLD								05	VEGETABLES AND FRUIT	1	No Quantity							52849533			0
S3	2009	2009	2009	2	0	2	Export	554	New Zealand	NZL	540	New Caledonia	NCL								05	VEGETABLES AND FRUIT	1	No Quantity							7172770			0
S3	2009	2009	2009	2	0	2	Export	554	New Zealand	NZL	548	Vanuatu	VUT								05	VEGETABLES AND FRUIT	1	No Quantity							935811			0
S3	2009	2009	2009	2	0	2	Export	554	New Zealand	NZL	562	Niger	NER								05	VEGETABLES AND FRUIT	1	No Quantity							13777			0
S3	2009	2009	2009	2	0	2	Export	554	New Zealand	NZL	566	Nigeria	NGA								05	VEGETABLES AND FRUIT	1	No Quantity							8794			0
S3	2009	2009	2009	2	0	2	Export	554	New Zealand	NZL	568	Other Europe, nes									05	VEGETABLES AND FRUIT	1	No Quantity							220215921			0
S3	2009	2009	2009	2	0	2	Export	554	New Zealand	NZL	570	Niue	NIU								05	VEGETABLES AND FRUIT	1	No Quantity							205187			0
S3	2009	2009	2009	2	0	2	Export	554	New Zealand	NZL	574	Norfolk Isds	NFK								05	VEGETABLES AND FRUIT	1	No Quantity							208431			0
S3	2009	2009	2009	2	0	2	Export	554	New Zealand	NZL	579	Norway	NOR								05	VEGETABLES AND FRUIT	1	No Quantity							2758352			0
S3	2009	2009	2009	2	0	2	Export	554	New Zealand	NZL	580	N. Mariana Isds	MNP								05	VEGETABLES AND FRUIT	1	No Quantity							64238			0
S3	2009	2009	2009	2	0	2	Export	554	New Zealand	NZL	586	Pakistan	PAK								05	VEGETABLES AND FRUIT	1	No Quantity							848884			0
S3	2009	2009	2009	2	0	2	Export	554	New Zealand	NZL	591	Panama	PAN								05	VEGETABLES AND FRUIT	1	No Quantity							85372			0
S3	2009	2009	2009	2	0	2	Export	554	New Zealand	NZL	598	Papua New Guinea	PNG								05	VEGETABLES AND FRUIT	1	No Quantity							3729028			0
S3	2009	2009	2009	2	0	2	Export	554	New Zealand	NZL	604	Peru	PER								05	VEGETABLES AND FRUIT	1	No Quantity							343856			0
S3	2009	2009	2009	2	0	2	Export	554	New Zealand	NZL	608	Philippines	PHL								05	VEGETABLES AND FRUIT	1	No Quantity							1982684			0
S3	2009	2009	2009	2	0	2	Export	554	New Zealand	NZL	616	Poland	POL								05	VEGETABLES AND FRUIT	1	No Quantity							48055			0
S3	2009	2009	2009	2	0	2	Export	554	New Zealand	NZL	620	Portugal	PRT								05	VEGETABLES AND FRUIT	1	No Quantity							141117			0
S3	2009	2009	2009	2	0	2	Export	554	New Zealand	NZL	634	Qatar	QAT								05	VEGETABLES AND FRUIT	1	No Quantity							1224751			0
S3	2009	2009	2009	2	0	2	Export	554	New Zealand	NZL	643	Russian Federation	RUS								05	VEGETABLES AND FRUIT	1	No Quantity							4701364			0
S3	2009	2009	2009	2	0	2	Export	554	New Zealand	NZL	682	Saudi Arabia	SAU								05	VEGETABLES AND FRUIT	1	No Quantity							1243286			0
S3	2009	2009	2009	2	0	2	Export	554	New Zealand	NZL	690	Seychelles	SYC								05	VEGETABLES AND FRUIT	1	No Quantity							204610			0
S3	2009	2009	2009	2	0	2	Export	554	New Zealand	NZL	699	India	IND								05	VEGETABLES AND FRUIT	1	No Quantity							6948771			0
S3	2009	2009	2009	2	0	2	Export	554	New Zealand	NZL	702	Singapore	SGP								05	VEGETABLES AND FRUIT	1	No Quantity							19885678			0
S3	2009	2009	2009	2	0	2	Export	554	New Zealand	NZL	704	Viet Nam	VNM								05	VEGETABLES AND FRUIT	1	No Quantity							1866812			0
S3	2009	2009	2009	2	0	2	Export	554	New Zealand	NZL	705	Slovenia	SVN								05	VEGETABLES AND FRUIT	1	No Quantity							19797			0
S3	2009	2009	2009	2	0	2	Export	554	New Zealand	NZL	710	South Africa	ZAF								05	VEGETABLES AND FRUIT	1	No Quantity							5232666			0
S3	2009	2009	2009	2	0	2	Export	554	New Zealand	NZL	724	Spain	ESP								05	VEGETABLES AND FRUIT	1	No Quantity							70909643			0
S3	2009	2009	2009	2	0	2	Export	554	New Zealand	NZL	752	Sweden	SWE								05	VEGETABLES AND FRUIT	1	No Quantity							1592211			0
S3	2009	2009	2009	2	0	2	Export	554	New Zealand	NZL	757	Switzerland	CHE								05	VEGETABLES AND FRUIT	1	No Quantity							334830			0
S3	2009	2009	2009	2	0	2	Export	554	New Zealand	NZL	760	Syria	SYR								05	VEGETABLES AND FRUIT	1	No Quantity							559387			0
S3	2009	2009	2009	2	0	2	Export	554	New Zealand	NZL	764	Thailand	THA								05	VEGETABLES AND FRUIT	1	No Quantity							17527415			0
S3	2009	2009	2009	2	0	2	Export	554	New Zealand	NZL	776	Tonga	TON								05	VEGETABLES AND FRUIT	1	No Quantity							1050192			0
S3	2009	2009	2009	2	0	2	Export	554	New Zealand	NZL	780	Trinidad and Tobago	TTO								05	VEGETABLES AND FRUIT	1	No Quantity							122885			0
S3	2009	2009	2009	2	0	2	Export	554	New Zealand	NZL	784	United Arab Emirates	ARE								05	VEGETABLES AND FRUIT	1	No Quantity							11694928			0
S3	2009	2009	2009	2	0	2	Export	554	New Zealand	NZL	792	Turkey	TUR								05	VEGETABLES AND FRUIT	1	No Quantity							56031			0
S3	2009	2009	2009	2	0	2	Export	554	New Zealand	NZL	798	Tuvalu	TUV								05	VEGETABLES AND FRUIT	1	No Quantity							45473			0
S3	2009	2009	2009	2	0	2	Export	554	New Zealand	NZL	818	Egypt	EGY								05	VEGETABLES AND FRUIT	1	No Quantity							115545			0
S3	2009	2009	2009	2	0	2	Export	554	New Zealand	NZL	826	United Kingdom	GBR								05	VEGETABLES AND FRUIT	1	No Quantity							56827710			0
S3	2009	2009	2009	2	0	2	Export	554	New Zealand	NZL	834	United Rep. of Tanzania	TZA								05	VEGETABLES AND FRUIT	1	No Quantity							14751			0
S3	2009	2009	2009	2	0	2	Export	554	New Zealand	NZL	842	USA	USA								05	VEGETABLES AND FRUIT	1	No Quantity							86280959			0
S3	2009	2009	2009	2	0	2	Export	554	New Zealand	NZL	858	Uruguay	URY								05	VEGETABLES AND FRUIT	1	No Quantity							22272			0
S3	2009	2009	2009	2	0	2	Export	554	New Zealand	NZL	876	Wallis and Futuna Isds	WLF								05	VEGETABLES AND FRUIT	1	No Quantity							418982			0
S3	2009	2009	2009	2	0	2	Export	554	New Zealand	NZL	882	Samoa	WSM								05	VEGETABLES AND FRUIT	1	No Quantity							2556255			0
S3	2009	2009	2009	2	0	2	Export	528	Netherlands	NLD	0	World	WLD								06	SUGAR,SUGR.PREPTNS,HONEY	1	No Quantity							1015840969			0
S3	2009	2009	2009	2	0	2	Export	528	Netherlands	NLD	4	Afghanistan	AFG								06	SUGAR,SUGR.PREPTNS,HONEY	1	No Quantity							387889			0
S3	2009	2009	2009	2	0	2	Export	528	Netherlands	NLD	8	Albania	ALB								06	SUGAR,SUGR.PREPTNS,HONEY	1	No Quantity							66974			0
S3	2009	2009	2009	2	0	2	Export	528	Netherlands	NLD	12	Algeria	DZA								06	SUGAR,SUGR.PREPTNS,HONEY	1	No Quantity							17143835			0
S3	2009	2009	2009	2	0	2	Export	528	Netherlands	NLD	20	Andorra	AND								06	SUGAR,SUGR.PREPTNS,HONEY	1	No Quantity							298590			0
S3	2009	2009	2009	2	0	2	Export	528	Netherlands	NLD	24	Angola	AGO								06	SUGAR,SUGR.PREPTNS,HONEY	1	No Quantity							1395			0
S3	2009	2009	2009	2	0	2	Export	528	Netherlands	NLD	28	Antigua and Barbuda	ATG								06	SUGAR,SUGR.PREPTNS,HONEY	1	No Quantity							5581			0
S3	2009	2009	2009	2	0	2	Export	528	Netherlands	NLD	31	Azerbaijan	AZE								06	SUGAR,SUGR.PREPTNS,HONEY	1	No Quantity							150691			0
S3	2009	2009	2009	2	0	2	Export	528	Netherlands	NLD	32	Argentina	ARG								06	SUGAR,SUGR.PREPTNS,HONEY	1	No Quantity							1777590			0
S3	2009	2009	2009	2	0	2	Export	528	Netherlands	NLD	36	Australia	AUS								06	SUGAR,SUGR.PREPTNS,HONEY	1	No Quantity							3809121			0
S3	2009	2009	2009	2	0	2	Export	528	Netherlands	NLD	40	Austria	AUT								06	SUGAR,SUGR.PREPTNS,HONEY	1	No Quantity							7710331			0
S3	2009	2009	2009	2	0	2	Export	528	Netherlands	NLD	44	Bahamas	BHS								06	SUGAR,SUGR.PREPTNS,HONEY	1	No Quantity							62788			0
S3	2009	2009	2009	2	0	2	Export	528	Netherlands	NLD	48	Bahrain	BHR								06	SUGAR,SUGR.PREPTNS,HONEY	1	No Quantity							361378			0
S3	2009	2009	2009	2	0	2	Export	528	Netherlands	NLD	50	Bangladesh	BGD								06	SUGAR,SUGR.PREPTNS,HONEY	1	No Quantity							249756			0
S3	2009	2009	2009	2	0	2	Export	528	Netherlands	NLD	51	Armenia	ARM								06	SUGAR,SUGR.PREPTNS,HONEY	1	No Quantity							90693			0
S3	2009	2009	2009	2	0	2	Export	528	Netherlands	NLD	52	Barbados	BRB								06	SUGAR,SUGR.PREPTNS,HONEY	1	No Quantity							32091			0
S3	2009	2009	2009	2	0	2	Export	528	Netherlands	NLD	56	Belgium	BEL								06	SUGAR,SUGR.PREPTNS,HONEY	1	No Quantity							164139632			0
S3	2009	2009	2009	2	0	2	Export	528	Netherlands	NLD	60	Bermuda	BMU								06	SUGAR,SUGR.PREPTNS,HONEY	1	No Quantity							37673			0
S3	2009	2009	2009	2	0	2	Export	528	Netherlands	NLD	70	Bosnia Herzegovina	BIH								06	SUGAR,SUGR.PREPTNS,HONEY	1	No Quantity							235803			0
S3	2009	2009	2009	2	0	2	Export	528	Netherlands	NLD	76	Brazil	BRA								06	SUGAR,SUGR.PREPTNS,HONEY	1	No Quantity							3633315			0
S3	2009	2009	2009	2	0	2	Export	528	Netherlands	NLD	84	Belize	BLZ								06	SUGAR,SUGR.PREPTNS,HONEY	1	No Quantity							5581			0
S3	2009	2009	2009	2	0	2	Export	528	Netherlands	NLD	100	Bulgaria	BGR								06	SUGAR,SUGR.PREPTNS,HONEY	1	No Quantity							418585			0
S3	2009	2009	2009	2	0	2	Export	528	Netherlands	NLD	112	Belarus	BLR								06	SUGAR,SUGR.PREPTNS,HONEY	1	No Quantity							1359005			0
S3	2009	2009	2009	2	0	2	Export	528	Netherlands	NLD	124	Canada	CAN								06	SUGAR,SUGR.PREPTNS,HONEY	1	No Quantity							5405324			0
S3	2009	2009	2009	2	0	2	Export	528	Netherlands	NLD	132	Cabo Verde	CPV								06	SUGAR,SUGR.PREPTNS,HONEY	1	No Quantity							118599			0
S3	2009	2009	2009	2	0	2	Export	528	Netherlands	NLD	136	Cayman Isds	CYM								06	SUGAR,SUGR.PREPTNS,HONEY	1	No Quantity							8372			0
S3	2009	2009	2009	2	0	2	Export	528	Netherlands	NLD	140	Central African Rep.	CAF								06	SUGAR,SUGR.PREPTNS,HONEY	1	No Quantity							189758			0
S3	2009	2009	2009	2	0	2	Export	528	Netherlands	NLD	144	Sri Lanka	LKA								06	SUGAR,SUGR.PREPTNS,HONEY	1	No Quantity							185573			0
S3	2009	2009	2009	2	0	2	Export	528	Netherlands	NLD	148	Chad	TCD								06	SUGAR,SUGR.PREPTNS,HONEY	1	No Quantity							103251			0
S3	2009	2009	2009	2	0	2	Export	528	Netherlands	NLD	152	Chile	CHL								06	SUGAR,SUGR.PREPTNS,HONEY	1	No Quantity							396260			0
S3	2009	2009	2009	2	0	2	Export	528	Netherlands	NLD	156	China	CHN								06	SUGAR,SUGR.PREPTNS,HONEY	1	No Quantity							7397788			0
S3	2009	2009	2009	2	0	2	Export	528	Netherlands	NLD	170	Colombia	COL								06	SUGAR,SUGR.PREPTNS,HONEY	1	No Quantity							908329			0
S3	2009	2009	2009	2	0	2	Export	528	Netherlands	NLD	178	Congo	COG								06	SUGAR,SUGR.PREPTNS,HONEY	1	No Quantity							44649			0
S3	2009	2009	2009	2	0	2	Export	528	Netherlands	NLD	180	Dem. Rep. of the Congo	COD								06	SUGAR,SUGR.PREPTNS,HONEY	1	No Quantity							25115			0
S3	2009	2009	2009	2	0	2	Export	528	Netherlands	NLD	188	Costa Rica	CRI								06	SUGAR,SUGR.PREPTNS,HONEY	1	No Quantity							20929			0
S3	2009	2009	2009	2	0	2	Export	528	Netherlands	NLD	191	Croatia	HRV								06	SUGAR,SUGR.PREPTNS,HONEY	1	No Quantity							768801			0
S3	2009	2009	2009	2	0	2	Export	528	Netherlands	NLD	192	Cuba	CUB								06	SUGAR,SUGR.PREPTNS,HONEY	1	No Quantity							802287			0
S3	2009	2009	2009	2	0	2	Export	528	Netherlands	NLD	196	Cyprus	CYP								06	SUGAR,SUGR.PREPTNS,HONEY	1	No Quantity							1078553			0
S3	2009	2009	2009	2	0	2	Export	528	Netherlands	NLD	203	Czechia	CZE								06	SUGAR,SUGR.PREPTNS,HONEY	1	No Quantity							2394305			0
S3	2009	2009	2009	2	0	2	Export	528	Netherlands	NLD	208	Denmark	DNK								06	SUGAR,SUGR.PREPTNS,HONEY	1	No Quantity							18925611			0
S3	2009	2009	2009	2	0	2	Export	528	Netherlands	NLD	214	Dominican Rep.	DOM								06	SUGAR,SUGR.PREPTNS,HONEY	1	No Quantity							160457			0
S3	2009	2009	2009	2	0	2	Export	528	Netherlands	NLD	218	Ecuador	ECU								06	SUGAR,SUGR.PREPTNS,HONEY	1	No Quantity							58602			0
S3	2009	2009	2009	2	0	2	Export	528	Netherlands	NLD	222	El Salvador	SLV								06	SUGAR,SUGR.PREPTNS,HONEY	1	No Quantity							55811			0
S3	2009	2009	2009	2	0	2	Export	528	Netherlands	NLD	226	Equatorial Guinea	GNQ								06	SUGAR,SUGR.PREPTNS,HONEY	1	No Quantity							71159			0
S3	2009	2009	2009	2	0	2	Export	528	Netherlands	NLD	231	Ethiopia	ETH								06	SUGAR,SUGR.PREPTNS,HONEY	1	No Quantity							15348			0
S3	2009	2009	2009	2	0	2	Export	528	Netherlands	NLD	233	Estonia	EST								06	SUGAR,SUGR.PREPTNS,HONEY	1	No Quantity							1042276			0
S3	2009	2009	2009	2	0	2	Export	528	Netherlands	NLD	234	Faeroe Isds	FRO								06	SUGAR,SUGR.PREPTNS,HONEY	1	No Quantity							29301			0
S3	2009	2009	2009	2	0	2	Export	528	Netherlands	NLD	242	Fiji	FJI								06	SUGAR,SUGR.PREPTNS,HONEY	1	No Quantity							22325			0
S3	2009	2009	2009	2	0	2	Export	528	Netherlands	NLD	246	Finland	FIN								06	SUGAR,SUGR.PREPTNS,HONEY	1	No Quantity							10950177			0
S3	2009	2009	2009	2	0	2	Export	528	Netherlands	NLD	251	France	FRA								06	SUGAR,SUGR.PREPTNS,HONEY	1	No Quantity							122653699			0
S3	2009	2009	2009	2	0	2	Export	528	Netherlands	NLD	258	French Polynesia	PYF								06	SUGAR,SUGR.PREPTNS,HONEY	1	No Quantity							9767			0
S3	2009	2009	2009	2	0	2	Export	528	Netherlands	NLD	262	Djibouti	DJI								06	SUGAR,SUGR.PREPTNS,HONEY	1	No Quantity							34882			0
S3	2009	2009	2009	2	0	2	Export	528	Netherlands	NLD	268	Georgia	GEO								06	SUGAR,SUGR.PREPTNS,HONEY	1	No Quantity							107437			0
S3	2009	2009	2009	2	0	2	Export	528	Netherlands	NLD	270	Gambia	GMB								06	SUGAR,SUGR.PREPTNS,HONEY	1	No Quantity							2791			0
S3	2009	2009	2009	2	0	2	Export	528	Netherlands	NLD	275	State of Palestine	PSE								06	SUGAR,SUGR.PREPTNS,HONEY	1	No Quantity							90693			0
S3	2009	2009	2009	2	0	2	Export	528	Netherlands	NLD	276	Germany	DEU								06	SUGAR,SUGR.PREPTNS,HONEY	1	No Quantity							223429369			0
S3	2009	2009	2009	2	0	2	Export	528	Netherlands	NLD	288	Ghana	GHA								06	SUGAR,SUGR.PREPTNS,HONEY	1	No Quantity							309753			0
S3	2009	2009	2009	2	0	2	Export	528	Netherlands	NLD	292	Gibraltar	GIB								06	SUGAR,SUGR.PREPTNS,HONEY	1	No Quantity							9767			0
S3	2009	2009	2009	2	0	2	Export	528	Netherlands	NLD	300	Greece	GRC								06	SUGAR,SUGR.PREPTNS,HONEY	1	No Quantity							3118456			0
S3	2009	2009	2009	2	0	2	Export	528	Netherlands	NLD	316	Guam	GUM								06	SUGAR,SUGR.PREPTNS,HONEY	1	No Quantity							210688			0
S3	2009	2009	2009	2	0	2	Export	528	Netherlands	NLD	320	Guatemala	GTM								06	SUGAR,SUGR.PREPTNS,HONEY	1	No Quantity							69764			0
S3	2009	2009	2009	2	0	2	Export	528	Netherlands	NLD	324	Guinea	GIN								06	SUGAR,SUGR.PREPTNS,HONEY	1	No Quantity							12558			0
S3	2009	2009	2009	2	0	2	Export	528	Netherlands	NLD	332	Haiti	HTI								06	SUGAR,SUGR.PREPTNS,HONEY	1	No Quantity							61392			0
S3	2009	2009	2009	2	0	2	Export	528	Netherlands	NLD	340	Honduras	HND								06	SUGAR,SUGR.PREPTNS,HONEY	1	No Quantity							19534			0
S3	2009	2009	2009	2	0	2	Export	528	Netherlands	NLD	344	China, Hong Kong SAR	HKG								06	SUGAR,SUGR.PREPTNS,HONEY	1	No Quantity							2440349			0
S3	2009	2009	2009	2	0	2	Export	528	Netherlands	NLD	348	Hungary	HUN								06	SUGAR,SUGR.PREPTNS,HONEY	1	No Quantity							3280309			0
S3	2009	2009	2009	2	0	2	Export	528	Netherlands	NLD	352	Iceland	ISL								06	SUGAR,SUGR.PREPTNS,HONEY	1	No Quantity							3076598			0
S3	2009	2009	2009	2	0	2	Export	528	Netherlands	NLD	360	Indonesia	IDN								06	SUGAR,SUGR.PREPTNS,HONEY	1	No Quantity							5818328			0
S3	2009	2009	2009	2	0	2	Export	528	Netherlands	NLD	364	Iran	IRN								06	SUGAR,SUGR.PREPTNS,HONEY	1	No Quantity							3549599			0
S3	2009	2009	2009	2	0	2	Export	528	Netherlands	NLD	368	Iraq	IRQ								06	SUGAR,SUGR.PREPTNS,HONEY	1	No Quantity							15348			0
S3	2009	2009	2009	2	0	2	Export	528	Netherlands	NLD	372	Ireland	IRL								06	SUGAR,SUGR.PREPTNS,HONEY	1	No Quantity							27333583			0
S3	2009	2009	2009	2	0	2	Export	528	Netherlands	NLD	376	Israel	ISR								06	SUGAR,SUGR.PREPTNS,HONEY	1	No Quantity							33045870			0
S3	2009	2009	2009	2	0	2	Export	528	Netherlands	NLD	381	Italy	ITA								06	SUGAR,SUGR.PREPTNS,HONEY	1	No Quantity							15363455			0
S3	2009	2009	2009	2	0	2	Export	528	Netherlands	NLD	384	Côte d'Ivoire	CIV								06	SUGAR,SUGR.PREPTNS,HONEY	1	No Quantity							699037			0
S3	2009	2009	2009	2	0	2	Export	528	Netherlands	NLD	388	Jamaica	JAM								06	SUGAR,SUGR.PREPTNS,HONEY	1	No Quantity							68369			0
S3	2009	2009	2009	2	0	2	Export	528	Netherlands	NLD	392	Japan	JPN								06	SUGAR,SUGR.PREPTNS,HONEY	1	No Quantity							17830314			0
S3	2009	2009	2009	2	0	2	Export	528	Netherlands	NLD	398	Kazakhstan	KAZ								06	SUGAR,SUGR.PREPTNS,HONEY	1	No Quantity							538579			0
S3	2009	2009	2009	2	0	2	Export	528	Netherlands	NLD	400	Jordan	JOR								06	SUGAR,SUGR.PREPTNS,HONEY	1	No Quantity							615320			0
S3	2009	2009	2009	2	0	2	Export	528	Netherlands	NLD	404	Kenya	KEN								06	SUGAR,SUGR.PREPTNS,HONEY	1	No Quantity							170224			0
S3	2009	2009	2009	2	0	2	Export	528	Netherlands	NLD	408	Dem. People's Rep. of Korea	PRK								06	SUGAR,SUGR.PREPTNS,HONEY	1	No Quantity							5581			0
S3	2009	2009	2009	2	0	2	Export	528	Netherlands	NLD	410	Rep. of Korea	KOR								06	SUGAR,SUGR.PREPTNS,HONEY	1	No Quantity							5620198			0
S3	2009	2009	2009	2	0	2	Export	528	Netherlands	NLD	414	Kuwait	KWT								06	SUGAR,SUGR.PREPTNS,HONEY	1	No Quantity							2648246			0
S3	2009	2009	2009	2	0	2	Export	528	Netherlands	NLD	422	Lebanon	LBN								06	SUGAR,SUGR.PREPTNS,HONEY	1	No Quantity							1180409			0
S3	2009	2009	2009	2	0	2	Export	528	Netherlands	NLD	428	Latvia	LVA								06	SUGAR,SUGR.PREPTNS,HONEY	1	No Quantity							393470			0
S3	2009	2009	2009	2	0	2	Export	528	Netherlands	NLD	430	Liberia	LBR								06	SUGAR,SUGR.PREPTNS,HONEY	1	No Quantity							2791			0
S3	2009	2009	2009	2	0	2	Export	528	Netherlands	NLD	434	Libya	LBY								06	SUGAR,SUGR.PREPTNS,HONEY	1	No Quantity							44649			0
S3	2009	2009	2009	2	0	2	Export	528	Netherlands	NLD	440	Lithuania	LTU								06	SUGAR,SUGR.PREPTNS,HONEY	1	No Quantity							2031531			0
S3	2009	2009	2009	2	0	2	Export	528	Netherlands	NLD	442	Luxembourg	LUX								06	SUGAR,SUGR.PREPTNS,HONEY	1	No Quantity							485558			0
S3	2009	2009	2009	2	0	2	Export	528	Netherlands	NLD	450	Madagascar	MDG								06	SUGAR,SUGR.PREPTNS,HONEY	1	No Quantity							44649			0
S3	2009	2009	2009	2	0	2	Export	528	Netherlands	NLD	458	Malaysia	MYS								06	SUGAR,SUGR.PREPTNS,HONEY	1	No Quantity							2911954			0
S3	2009	2009	2009	2	0	2	Export	528	Netherlands	NLD	470	Malta	MLT								06	SUGAR,SUGR.PREPTNS,HONEY	1	No Quantity							648806			0
S3	2009	2009	2009	2	0	2	Export	528	Netherlands	NLD	478	Mauritania	MRT								06	SUGAR,SUGR.PREPTNS,HONEY	1	No Quantity							33487			0
S3	2009	2009	2009	2	0	2	Export	528	Netherlands	NLD	480	Mauritius	MUS								06	SUGAR,SUGR.PREPTNS,HONEY	1	No Quantity							89298			0
S3	2009	2009	2009	2	0	2	Export	528	Netherlands	NLD	484	Mexico	MEX								06	SUGAR,SUGR.PREPTNS,HONEY	1	No Quantity							3089155			0
S3	2009	2009	2009	2	0	2	Export	528	Netherlands	NLD	490	Other Asia, nes									06	SUGAR,SUGR.PREPTNS,HONEY	1	No Quantity							1615737			0
S3	2009	2009	2009	2	0	2	Export	528	Netherlands	NLD	496	Mongolia	MNG								06	SUGAR,SUGR.PREPTNS,HONEY	1	No Quantity							1395			0
S3	2009	2009	2009	2	0	2	Export	528	Netherlands	NLD	498	Rep. of Moldova	MDA								06	SUGAR,SUGR.PREPTNS,HONEY	1	No Quantity							71159			0
S3	2009	2009	2009	2	0	2	Export	528	Netherlands	NLD	499	Montenegro	MNE								06	SUGAR,SUGR.PREPTNS,HONEY	1	No Quantity							16743			0
S3	2009	2009	2009	2	0	2	Export	528	Netherlands	NLD	504	Morocco	MAR								06	SUGAR,SUGR.PREPTNS,HONEY	1	No Quantity							807869			0
S3	2009	2009	2009	2	0	2	Export	528	Netherlands	NLD	508	Mozambique	MOZ								06	SUGAR,SUGR.PREPTNS,HONEY	1	No Quantity							12558			0
S3	2009	2009	2009	2	0	2	Export	528	Netherlands	NLD	512	Oman	OMN								06	SUGAR,SUGR.PREPTNS,HONEY	1	No Quantity							48835			0
S3	2009	2009	2009	2	0	2	Export	528	Netherlands	NLD	530	Neth. Antilles	ANT								06	SUGAR,SUGR.PREPTNS,HONEY	1	No Quantity							1359005			0
S3	2009	2009	2009	2	0	2	Export	528	Netherlands	NLD	533	Aruba	ABW								06	SUGAR,SUGR.PREPTNS,HONEY	1	No Quantity							4836049			0
S3	2009	2009	2009	2	0	2	Export	528	Netherlands	NLD	554	New Zealand	NZL								06	SUGAR,SUGR.PREPTNS,HONEY	1	No Quantity							3083574			0
S3	2009	2009	2009	2	0	2	Export	528	Netherlands	NLD	566	Nigeria	NGA								06	SUGAR,SUGR.PREPTNS,HONEY	1	No Quantity							1816658			0
S3	2009	2009	2009	2	0	2	Export	528	Netherlands	NLD	568	Other Europe, nes									06	SUGAR,SUGR.PREPTNS,HONEY	1	No Quantity							117204			0
S3	2009	2009	2009	2	0	2	Export	528	Netherlands	NLD	579	Norway	NOR								06	SUGAR,SUGR.PREPTNS,HONEY	1	No Quantity							11059009			0
S3	2009	2009	2009	2	0	2	Export	528	Netherlands	NLD	583	FS Micronesia	FSM								06	SUGAR,SUGR.PREPTNS,HONEY	1	No Quantity							2791			0
S3	2009	2009	2009	2	0	2	Export	528	Netherlands	NLD	586	Pakistan	PAK								06	SUGAR,SUGR.PREPTNS,HONEY	1	No Quantity							876237			0
S3	2009	2009	2009	2	0	2	Export	528	Netherlands	NLD	591	Panama	PAN								06	SUGAR,SUGR.PREPTNS,HONEY	1	No Quantity							111623			0
S3	2009	2009	2009	2	0	2	Export	528	Netherlands	NLD	600	Paraguay	PRY								06	SUGAR,SUGR.PREPTNS,HONEY	1	No Quantity							43254			0
S3	2009	2009	2009	2	0	2	Export	528	Netherlands	NLD	604	Peru	PER								06	SUGAR,SUGR.PREPTNS,HONEY	1	No Quantity							110227			0
S3	2009	2009	2009	2	0	2	Export	528	Netherlands	NLD	608	Philippines	PHL								06	SUGAR,SUGR.PREPTNS,HONEY	1	No Quantity							3377979			0
S3	2009	2009	2009	2	0	2	Export	528	Netherlands	NLD	616	Poland	POL								06	SUGAR,SUGR.PREPTNS,HONEY	1	No Quantity							8984224			0
S3	2009	2009	2009	2	0	2	Export	528	Netherlands	NLD	620	Portugal	PRT								06	SUGAR,SUGR.PREPTNS,HONEY	1	No Quantity							3454719			0
S3	2009	2009	2009	2	0	2	Export	528	Netherlands	NLD	624	Guinea-Bissau	GNB								06	SUGAR,SUGR.PREPTNS,HONEY	1	No Quantity							53021			0
S3	2009	2009	2009	2	0	2	Export	528	Netherlands	NLD	626	Timor-Leste	TLS								06	SUGAR,SUGR.PREPTNS,HONEY	1	No Quantity							1395			0
S3	2009	2009	2009	2	0	2	Export	528	Netherlands	NLD	634	Qatar	QAT								06	SUGAR,SUGR.PREPTNS,HONEY	1	No Quantity							156272			0
S3	2009	2009	2009	2	0	2	Export	528	Netherlands	NLD	642	Romania	ROU								06	SUGAR,SUGR.PREPTNS,HONEY	1	No Quantity							757638			0
S3	2009	2009	2009	2	0	2	Export	528	Netherlands	NLD	643	Russian Federation	RUS								06	SUGAR,SUGR.PREPTNS,HONEY	1	No Quantity							11756650			0
S3	2009	2009	2009	2	0	2	Export	528	Netherlands	NLD	659	Saint Kitts and Nevis	KNA								06	SUGAR,SUGR.PREPTNS,HONEY	1	No Quantity							6976			0
S3	2009	2009	2009	2	0	2	Export	528	Netherlands	NLD	662	Saint Lucia	LCA								06	SUGAR,SUGR.PREPTNS,HONEY	1	No Quantity							30696			0
S3	2009	2009	2009	2	0	2	Export	528	Netherlands	NLD	670	Saint Vincent and the Grenadines	VCT								06	SUGAR,SUGR.PREPTNS,HONEY	1	No Quantity							2791			0
S3	2009	2009	2009	2	0	2	Export	528	Netherlands	NLD	682	Saudi Arabia	SAU								06	SUGAR,SUGR.PREPTNS,HONEY	1	No Quantity							3546808			0
S3	2009	2009	2009	2	0	2	Export	528	Netherlands	NLD	686	Senegal	SEN								06	SUGAR,SUGR.PREPTNS,HONEY	1	No Quantity							107437			0
S3	2009	2009	2009	2	0	2	Export	528	Netherlands	NLD	688	Serbia	SRB								06	SUGAR,SUGR.PREPTNS,HONEY	1	No Quantity							973907			0
S3	2009	2009	2009	2	0	2	Export	528	Netherlands	NLD	690	Seychelles	SYC								06	SUGAR,SUGR.PREPTNS,HONEY	1	No Quantity							2791			0
S3	2009	2009	2009	2	0	2	Export	528	Netherlands	NLD	694	Sierra Leone	SLE								06	SUGAR,SUGR.PREPTNS,HONEY	1	No Quantity							39068			0
S3	2009	2009	2009	2	0	2	Export	528	Netherlands	NLD	699	India	IND								06	SUGAR,SUGR.PREPTNS,HONEY	1	No Quantity							11329693			0
S3	2009	2009	2009	2	0	2	Export	528	Netherlands	NLD	702	Singapore	SGP								06	SUGAR,SUGR.PREPTNS,HONEY	1	No Quantity							6056921			0
S3	2009	2009	2009	2	0	2	Export	528	Netherlands	NLD	703	Slovakia	SVK								06	SUGAR,SUGR.PREPTNS,HONEY	1	No Quantity							337658			0
S3	2009	2009	2009	2	0	2	Export	528	Netherlands	NLD	704	Viet Nam	VNM								06	SUGAR,SUGR.PREPTNS,HONEY	1	No Quantity							5122082			0
S3	2009	2009	2009	2	0	2	Export	528	Netherlands	NLD	705	Slovenia	SVN								06	SUGAR,SUGR.PREPTNS,HONEY	1	No Quantity							2867305			0
S3	2009	2009	2009	2	0	2	Export	528	Netherlands	NLD	706	Somalia	SOM								06	SUGAR,SUGR.PREPTNS,HONEY	1	No Quantity							1395			0
S3	2009	2009	2009	2	0	2	Export	528	Netherlands	NLD	710	South Africa	ZAF								06	SUGAR,SUGR.PREPTNS,HONEY	1	No Quantity							3740752			0
S3	2009	2009	2009	2	0	2	Export	528	Netherlands	NLD	724	Spain	ESP								06	SUGAR,SUGR.PREPTNS,HONEY	1	No Quantity							18060536			0
S3	2009	2009	2009	2	0	2	Export	528	Netherlands	NLD	736	Fmr Sudan	SDN								06	SUGAR,SUGR.PREPTNS,HONEY	1	No Quantity							270685			0
S3	2009	2009	2009	2	0	2	Export	528	Netherlands	NLD	740	Suriname	SUR								06	SUGAR,SUGR.PREPTNS,HONEY	1	No Quantity							1071577			0
S3	2009	2009	2009	2	0	2	Export	528	Netherlands	NLD	752	Sweden	SWE								06	SUGAR,SUGR.PREPTNS,HONEY	1	No Quantity							29101406			0
S3	2009	2009	2009	2	0	2	Export	528	Netherlands	NLD	757	Switzerland	CHE								06	SUGAR,SUGR.PREPTNS,HONEY	1	No Quantity							17175927			0
S3	2009	2009	2009	2	0	2	Export	528	Netherlands	NLD	760	Syria	SYR								06	SUGAR,SUGR.PREPTNS,HONEY	1	No Quantity							5149988			0
S3	2009	2009	2009	2	0	2	Export	528	Netherlands	NLD	764	Thailand	THA								06	SUGAR,SUGR.PREPTNS,HONEY	1	No Quantity							1946419			0
S3	2009	2009	2009	2	0	2	Export	528	Netherlands	NLD	780	Trinidad and Tobago	TTO								06	SUGAR,SUGR.PREPTNS,HONEY	1	No Quantity							50230			0
S3	2009	2009	2009	2	0	2	Export	528	Netherlands	NLD	784	United Arab Emirates	ARE								06	SUGAR,SUGR.PREPTNS,HONEY	1	No Quantity							4106316			0
S3	2009	2009	2009	2	0	2	Export	528	Netherlands	NLD	788	Tunisia	TUN								06	SUGAR,SUGR.PREPTNS,HONEY	1	No Quantity							1702245			0
S3	2009	2009	2009	2	0	2	Export	528	Netherlands	NLD	792	Turkey	TUR								06	SUGAR,SUGR.PREPTNS,HONEY	1	No Quantity							4950462			0
S3	2009	2009	2009	2	0	2	Export	528	Netherlands	NLD	804	Ukraine	UKR								06	SUGAR,SUGR.PREPTNS,HONEY	1	No Quantity							724152			0
S3	2009	2009	2009	2	0	2	Export	528	Netherlands	NLD	807	North Macedonia	MKD								06	SUGAR,SUGR.PREPTNS,HONEY	1	No Quantity							115808			0
S3	2009	2009	2009	2	0	2	Export	528	Netherlands	NLD	818	Egypt	EGY								06	SUGAR,SUGR.PREPTNS,HONEY	1	No Quantity							1593413			0
S3	2009	2009	2009	2	0	2	Export	528	Netherlands	NLD	826	United Kingdom	GBR								06	SUGAR,SUGR.PREPTNS,HONEY	1	No Quantity							63284431			0
S3	2009	2009	2009	2	0	2	Export	528	Netherlands	NLD	834	United Rep. of Tanzania	TZA								06	SUGAR,SUGR.PREPTNS,HONEY	1	No Quantity							5581			0
S3	2009	2009	2009	2	0	2	Export	528	Netherlands	NLD	837	Bunkers									06	SUGAR,SUGR.PREPTNS,HONEY	1	No Quantity							1395			0
S3	2009	2009	2009	2	0	2	Export	528	Netherlands	NLD	842	USA	USA								06	SUGAR,SUGR.PREPTNS,HONEY	1	No Quantity							40806431			0
S3	2009	2009	2009	2	0	2	Export	528	Netherlands	NLD	854	Burkina Faso	BFA								06	SUGAR,SUGR.PREPTNS,HONEY	1	No Quantity							34882			0
S3	2009	2009	2009	2	0	2	Export	528	Netherlands	NLD	858	Uruguay	URY								06	SUGAR,SUGR.PREPTNS,HONEY	1	No Quantity							260918			0
S3	2009	2009	2009	2	0	2	Export	528	Netherlands	NLD	860	Uzbekistan	UZB								06	SUGAR,SUGR.PREPTNS,HONEY	1	No Quantity							19534			0
S3	2009	2009	2009	2	0	2	Export	528	Netherlands	NLD	862	Venezuela	VEN								06	SUGAR,SUGR.PREPTNS,HONEY	1	No Quantity							245570			0
S3	2009	2009	2009	2	0	2	Export	528	Netherlands	NLD	887	Yemen	YEM								06	SUGAR,SUGR.PREPTNS,HONEY	1	No Quantity							92089			0
S3	2009	2009	2009	2	0	2	Export	554	New Zealand	NZL	0	World	WLD								06	SUGAR,SUGR.PREPTNS,HONEY	1	No Quantity							150960355			0
S3	2009	2009	2009	2	0	2	Export	554	New Zealand	NZL	10	Antarctica	ATA								06	SUGAR,SUGR.PREPTNS,HONEY	1	No Quantity							64			0
S3	2009	2009	2009	2	0	2	Export	554	New Zealand	NZL	16	American Samoa	ASM								06	SUGAR,SUGR.PREPTNS,HONEY	1	No Quantity							961186			0
S3	2009	2009	2009	2	0	2	Export	554	New Zealand	NZL	32	Argentina	ARG								06	SUGAR,SUGR.PREPTNS,HONEY	1	No Quantity							42225			0
S3	2009	2009	2009	2	0	2	Export	554	New Zealand	NZL	36	Australia	AUS								06	SUGAR,SUGR.PREPTNS,HONEY	1	No Quantity							47490702			0
S3	2009	2009	2009	2	0	2	Export	554	New Zealand	NZL	40	Austria	AUT								06	SUGAR,SUGR.PREPTNS,HONEY	1	No Quantity							28424			0
S3	2009	2009	2009	2	0	2	Export	554	New Zealand	NZL	48	Bahrain	BHR								06	SUGAR,SUGR.PREPTNS,HONEY	1	No Quantity							1062			0
S3	2009	2009	2009	2	0	2	Export	554	New Zealand	NZL	50	Bangladesh	BGD								06	SUGAR,SUGR.PREPTNS,HONEY	1	No Quantity							754548			0
S3	2009	2009	2009	2	0	2	Export	554	New Zealand	NZL	56	Belgium	BEL								06	SUGAR,SUGR.PREPTNS,HONEY	1	No Quantity							763753			0
S3	2009	2009	2009	2	0	2	Export	554	New Zealand	NZL	72	Botswana	BWA								06	SUGAR,SUGR.PREPTNS,HONEY	1	No Quantity							128			0
S3	2009	2009	2009	2	0	2	Export	554	New Zealand	NZL	76	Brazil	BRA								06	SUGAR,SUGR.PREPTNS,HONEY	1	No Quantity							961959			0
S3	2009	2009	2009	2	0	2	Export	554	New Zealand	NZL	90	Solomon Isds	SLB								06	SUGAR,SUGR.PREPTNS,HONEY	1	No Quantity							2089940			0
S3	2009	2009	2009	2	0	2	Export	554	New Zealand	NZL	96	Brunei Darussalam	BRN								06	SUGAR,SUGR.PREPTNS,HONEY	1	No Quantity							441			0
S3	2009	2009	2009	2	0	2	Export	554	New Zealand	NZL	124	Canada	CAN								06	SUGAR,SUGR.PREPTNS,HONEY	1	No Quantity							1433415			0
S3	2009	2009	2009	2	0	2	Export	554	New Zealand	NZL	144	Sri Lanka	LKA								06	SUGAR,SUGR.PREPTNS,HONEY	1	No Quantity							50742			0
S3	2009	2009	2009	2	0	2	Export	554	New Zealand	NZL	152	Chile	CHL								06	SUGAR,SUGR.PREPTNS,HONEY	1	No Quantity							916343			0
S3	2009	2009	2009	2	0	2	Export	554	New Zealand	NZL	156	China	CHN								06	SUGAR,SUGR.PREPTNS,HONEY	1	No Quantity							2204811			0
S3	2009	2009	2009	2	0	2	Export	554	New Zealand	NZL	170	Colombia	COL								06	SUGAR,SUGR.PREPTNS,HONEY	1	No Quantity							207967			0
S3	2009	2009	2009	2	0	2	Export	554	New Zealand	NZL	184	Cook Isds	COK								06	SUGAR,SUGR.PREPTNS,HONEY	1	No Quantity							624996			0
S3	2009	2009	2009	2	0	2	Export	554	New Zealand	NZL	238	Falkland Isds (Malvinas)	FLK								06	SUGAR,SUGR.PREPTNS,HONEY	1	No Quantity							1993			0
S3	2009	2009	2009	2	0	2	Export	554	New Zealand	NZL	242	Fiji	FJI								06	SUGAR,SUGR.PREPTNS,HONEY	1	No Quantity							461838			0
S3	2009	2009	2009	2	0	2	Export	554	New Zealand	NZL	251	France	FRA								06	SUGAR,SUGR.PREPTNS,HONEY	1	No Quantity							259090			0
S3	2009	2009	2009	2	0	2	Export	554	New Zealand	NZL	258	French Polynesia	PYF								06	SUGAR,SUGR.PREPTNS,HONEY	1	No Quantity							3383455			0
S3	2009	2009	2009	2	0	2	Export	554	New Zealand	NZL	276	Germany	DEU								06	SUGAR,SUGR.PREPTNS,HONEY	1	No Quantity							4063670			0
S3	2009	2009	2009	2	0	2	Export	554	New Zealand	NZL	288	Ghana	GHA								06	SUGAR,SUGR.PREPTNS,HONEY	1	No Quantity							103684			0
S3	2009	2009	2009	2	0	2	Export	554	New Zealand	NZL	344	China, Hong Kong SAR	HKG								06	SUGAR,SUGR.PREPTNS,HONEY	1	No Quantity							4694678			0
S3	2009	2009	2009	2	0	2	Export	554	New Zealand	NZL	360	Indonesia	IDN								06	SUGAR,SUGR.PREPTNS,HONEY	1	No Quantity							1233792			0
S3	2009	2009	2009	2	0	2	Export	554	New Zealand	NZL	364	Iran	IRN								06	SUGAR,SUGR.PREPTNS,HONEY	1	No Quantity							244935			0
S3	2009	2009	2009	2	0	2	Export	554	New Zealand	NZL	372	Ireland	IRL								06	SUGAR,SUGR.PREPTNS,HONEY	1	No Quantity							1203587			0
S3	2009	2009	2009	2	0	2	Export	554	New Zealand	NZL	376	Israel	ISR								06	SUGAR,SUGR.PREPTNS,HONEY	1	No Quantity							1138646			0
S3	2009	2009	2009	2	0	2	Export	554	New Zealand	NZL	381	Italy	ITA								06	SUGAR,SUGR.PREPTNS,HONEY	1	No Quantity							107734			0
S3	2009	2009	2009	2	0	2	Export	554	New Zealand	NZL	392	Japan	JPN								06	SUGAR,SUGR.PREPTNS,HONEY	1	No Quantity							9187098			0
S3	2009	2009	2009	2	0	2	Export	554	New Zealand	NZL	400	Jordan	JOR								06	SUGAR,SUGR.PREPTNS,HONEY	1	No Quantity							46399			0
S3	2009	2009	2009	2	0	2	Export	554	New Zealand	NZL	410	Rep. of Korea	KOR								06	SUGAR,SUGR.PREPTNS,HONEY	1	No Quantity							1551337			0
S3	2009	2009	2009	2	0	2	Export	554	New Zealand	NZL	414	Kuwait	KWT								06	SUGAR,SUGR.PREPTNS,HONEY	1	No Quantity							16548			0
S3	2009	2009	2009	2	0	2	Export	554	New Zealand	NZL	422	Lebanon	LBN								06	SUGAR,SUGR.PREPTNS,HONEY	1	No Quantity							7019			0
S3	2009	2009	2009	2	0	2	Export	554	New Zealand	NZL	428	Latvia	LVA								06	SUGAR,SUGR.PREPTNS,HONEY	1	No Quantity							11110			0
S3	2009	2009	2009	2	0	2	Export	554	New Zealand	NZL	446	China, Macao SAR	MAC								06	SUGAR,SUGR.PREPTNS,HONEY	1	No Quantity							106936			0
S3	2009	2009	2009	2	0	2	Export	554	New Zealand	NZL	458	Malaysia	MYS								06	SUGAR,SUGR.PREPTNS,HONEY	1	No Quantity							2817055			0
S3	2009	2009	2009	2	0	2	Export	554	New Zealand	NZL	484	Mexico	MEX								06	SUGAR,SUGR.PREPTNS,HONEY	1	No Quantity							393271			0
S3	2009	2009	2009	2	0	2	Export	554	New Zealand	NZL	490	Other Asia, nes									06	SUGAR,SUGR.PREPTNS,HONEY	1	No Quantity							328934			0
S3	2009	2009	2009	2	0	2	Export	554	New Zealand	NZL	528	Netherlands	NLD								06	SUGAR,SUGR.PREPTNS,HONEY	1	No Quantity							339405			0
S3	2009	2009	2009	2	0	2	Export	554	New Zealand	NZL	540	New Caledonia	NCL								06	SUGAR,SUGR.PREPTNS,HONEY	1	No Quantity							3799904			0
S3	2009	2009	2009	2	0	2	Export	554	New Zealand	NZL	548	Vanuatu	VUT								06	SUGAR,SUGR.PREPTNS,HONEY	1	No Quantity							30400			0
S3	2009	2009	2009	2	0	2	Export	554	New Zealand	NZL	566	Nigeria	NGA								06	SUGAR,SUGR.PREPTNS,HONEY	1	No Quantity							76668			0
S3	2009	2009	2009	2	0	2	Export	554	New Zealand	NZL	570	Niue	NIU								06	SUGAR,SUGR.PREPTNS,HONEY	1	No Quantity							43708			0
S3	2009	2009	2009	2	0	2	Export	554	New Zealand	NZL	574	Norfolk Isds	NFK								06	SUGAR,SUGR.PREPTNS,HONEY	1	No Quantity							46264			0
S3	2009	2009	2009	2	0	2	Export	554	New Zealand	NZL	579	Norway	NOR								06	SUGAR,SUGR.PREPTNS,HONEY	1	No Quantity							1607			0
S3	2009	2009	2009	2	0	2	Export	554	New Zealand	NZL	586	Pakistan	PAK								06	SUGAR,SUGR.PREPTNS,HONEY	1	No Quantity							1576124			0
S3	2009	2009	2009	2	0	2	Export	554	New Zealand	NZL	598	Papua New Guinea	PNG								06	SUGAR,SUGR.PREPTNS,HONEY	1	No Quantity							12943			0
S3	2009	2009	2009	2	0	2	Export	554	New Zealand	NZL	604	Peru	PER								06	SUGAR,SUGR.PREPTNS,HONEY	1	No Quantity							374226			0
S3	2009	2009	2009	2	0	2	Export	554	New Zealand	NZL	608	Philippines	PHL								06	SUGAR,SUGR.PREPTNS,HONEY	1	No Quantity							14593			0
S3	2009	2009	2009	2	0	2	Export	554	New Zealand	NZL	612	Pitcairn	PCN								06	SUGAR,SUGR.PREPTNS,HONEY	1	No Quantity							2414			0
S3	2009	2009	2009	2	0	2	Export	554	New Zealand	NZL	616	Poland	POL								06	SUGAR,SUGR.PREPTNS,HONEY	1	No Quantity							194056			0
S3	2009	2009	2009	2	0	2	Export	554	New Zealand	NZL	634	Qatar	QAT								06	SUGAR,SUGR.PREPTNS,HONEY	1	No Quantity							41292			0
S3	2009	2009	2009	2	0	2	Export	554	New Zealand	NZL	643	Russian Federation	RUS								06	SUGAR,SUGR.PREPTNS,HONEY	1	No Quantity							60898			0
S3	2009	2009	2009	2	0	2	Export	554	New Zealand	NZL	682	Saudi Arabia	SAU								06	SUGAR,SUGR.PREPTNS,HONEY	1	No Quantity							10694			0
S3	2009	2009	2009	2	0	2	Export	554	New Zealand	NZL	699	India	IND								06	SUGAR,SUGR.PREPTNS,HONEY	1	No Quantity							1985286			0
S3	2009	2009	2009	2	0	2	Export	554	New Zealand	NZL	702	Singapore	SGP								06	SUGAR,SUGR.PREPTNS,HONEY	1	No Quantity							11160562			0
S3	2009	2009	2009	2	0	2	Export	554	New Zealand	NZL	704	Viet Nam	VNM								06	SUGAR,SUGR.PREPTNS,HONEY	1	No Quantity							170701			0
S3	2009	2009	2009	2	0	2	Export	554	New Zealand	NZL	710	South Africa	ZAF								06	SUGAR,SUGR.PREPTNS,HONEY	1	No Quantity							951607			0
S3	2009	2009	2009	2	0	2	Export	554	New Zealand	NZL	724	Spain	ESP								06	SUGAR,SUGR.PREPTNS,HONEY	1	No Quantity							98317			0
S3	2009	2009	2009	2	0	2	Export	554	New Zealand	NZL	752	Sweden	SWE								06	SUGAR,SUGR.PREPTNS,HONEY	1	No Quantity							27482			0
S3	2009	2009	2009	2	0	2	Export	554	New Zealand	NZL	757	Switzerland	CHE								06	SUGAR,SUGR.PREPTNS,HONEY	1	No Quantity							6078			0
S3	2009	2009	2009	2	0	2	Export	554	New Zealand	NZL	760	Syria	SYR								06	SUGAR,SUGR.PREPTNS,HONEY	1	No Quantity							232558			0
S3	2009	2009	2009	2	0	2	Export	554	New Zealand	NZL	764	Thailand	THA								06	SUGAR,SUGR.PREPTNS,HONEY	1	No Quantity							1752516			0
S3	2009	2009	2009	2	0	2	Export	554	New Zealand	NZL	776	Tonga	TON								06	SUGAR,SUGR.PREPTNS,HONEY	1	No Quantity							57857			0
S3	2009	2009	2009	2	0	2	Export	554	New Zealand	NZL	784	United Arab Emirates	ARE								06	SUGAR,SUGR.PREPTNS,HONEY	1	No Quantity							242634			0
S3	2009	2009	2009	2	0	2	Export	554	New Zealand	NZL	798	Tuvalu	TUV								06	SUGAR,SUGR.PREPTNS,HONEY	1	No Quantity							7873			0
S3	2009	2009	2009	2	0	2	Export	554	New Zealand	NZL	818	Egypt	EGY								06	SUGAR,SUGR.PREPTNS,HONEY	1	No Quantity							502169			0
S3	2009	2009	2009	2	0	2	Export	554	New Zealand	NZL	826	United Kingdom	GBR								06	SUGAR,SUGR.PREPTNS,HONEY	1	No Quantity							31357801			0
S3	2009	2009	2009	2	0	2	Export	554	New Zealand	NZL	842	USA	USA								06	SUGAR,SUGR.PREPTNS,HONEY	1	No Quantity							5416676			0
S3	2009	2009	2009	2	0	2	Export	554	New Zealand	NZL	876	Wallis and Futuna Isds	WLF								06	SUGAR,SUGR.PREPTNS,HONEY	1	No Quantity							169046			0
S3	2009	2009	2009	2	0	2	Export	554	New Zealand	NZL	882	Samoa	WSM								06	SUGAR,SUGR.PREPTNS,HONEY	1	No Quantity							300482			0
S3	2009	2009	2009	2	0	2	Export	528	Netherlands	NLD	0	World	WLD								07	COFFEE,TEA,COCOA,SPICES	1	No Quantity							4598407255			0
S3	2009	2009	2009	2	0	2	Export	528	Netherlands	NLD	4	Afghanistan	AFG								07	COFFEE,TEA,COCOA,SPICES	1	No Quantity							1723174			0
S3	2009	2009	2009	2	0	2	Export	528	Netherlands	NLD	8	Albania	ALB								07	COFFEE,TEA,COCOA,SPICES	1	No Quantity							1088320			0
S3	2009	2009	2009	2	0	2	Export	528	Netherlands	NLD	12	Algeria	DZA								07	COFFEE,TEA,COCOA,SPICES	1	No Quantity							3389141			0
S3	2009	2009	2009	2	0	2	Export	528	Netherlands	NLD	20	Andorra	AND								07	COFFEE,TEA,COCOA,SPICES	1	No Quantity							1096692			0
S3	2009	2009	2009	2	0	2	Export	528	Netherlands	NLD	24	Angola	AGO								07	COFFEE,TEA,COCOA,SPICES	1	No Quantity							189758			0
S3	2009	2009	2009	2	0	2	Export	528	Netherlands	NLD	28	Antigua and Barbuda	ATG								07	COFFEE,TEA,COCOA,SPICES	1	No Quantity							27906			0
S3	2009	2009	2009	2	0	2	Export	528	Netherlands	NLD	31	Azerbaijan	AZE								07	COFFEE,TEA,COCOA,SPICES	1	No Quantity							40463			0
S3	2009	2009	2009	2	0	2	Export	528	Netherlands	NLD	32	Argentina	ARG								07	COFFEE,TEA,COCOA,SPICES	1	No Quantity							1788752			0
S3	2009	2009	2009	2	0	2	Export	528	Netherlands	NLD	36	Australia	AUS								07	COFFEE,TEA,COCOA,SPICES	1	No Quantity							20315312			0
S3	2009	2009	2009	2	0	2	Export	528	Netherlands	NLD	40	Austria	AUT								07	COFFEE,TEA,COCOA,SPICES	1	No Quantity							71197078			0
S3	2009	2009	2009	2	0	2	Export	528	Netherlands	NLD	44	Bahamas	BHS								07	COFFEE,TEA,COCOA,SPICES	1	No Quantity							140924			0
S3	2009	2009	2009	2	0	2	Export	528	Netherlands	NLD	48	Bahrain	BHR								07	COFFEE,TEA,COCOA,SPICES	1	No Quantity							1029718			0
S3	2009	2009	2009	2	0	2	Export	528	Netherlands	NLD	50	Bangladesh	BGD								07	COFFEE,TEA,COCOA,SPICES	1	No Quantity							44649			0
S3	2009	2009	2009	2	0	2	Export	528	Netherlands	NLD	51	Armenia	ARM								07	COFFEE,TEA,COCOA,SPICES	1	No Quantity							170224			0
S3	2009	2009	2009	2	0	2	Export	528	Netherlands	NLD	52	Barbados	BRB								07	COFFEE,TEA,COCOA,SPICES	1	No Quantity							140924			0
S3	2009	2009	2009	2	0	2	Export	528	Netherlands	NLD	56	Belgium	BEL								07	COFFEE,TEA,COCOA,SPICES	1	No Quantity							449220952			0
S3	2009	2009	2009	2	0	2	Export	528	Netherlands	NLD	60	Bermuda	BMU								07	COFFEE,TEA,COCOA,SPICES	1	No Quantity							68369			0
S3	2009	2009	2009	2	0	2	Export	528	Netherlands	NLD	70	Bosnia Herzegovina	BIH								07	COFFEE,TEA,COCOA,SPICES	1	No Quantity							2398491			0
S3	2009	2009	2009	2	0	2	Export	528	Netherlands	NLD	76	Brazil	BRA								07	COFFEE,TEA,COCOA,SPICES	1	No Quantity							4709078			0
S3	2009	2009	2009	2	0	2	Export	528	Netherlands	NLD	100	Bulgaria	BGR								07	COFFEE,TEA,COCOA,SPICES	1	No Quantity							24721614			0
S3	2009	2009	2009	2	0	2	Export	528	Netherlands	NLD	108	Burundi	BDI								07	COFFEE,TEA,COCOA,SPICES	1	No Quantity							2791			0
S3	2009	2009	2009	2	0	2	Export	528	Netherlands	NLD	112	Belarus	BLR								07	COFFEE,TEA,COCOA,SPICES	1	No Quantity							298590			0
S3	2009	2009	2009	2	0	2	Export	528	Netherlands	NLD	120	Cameroon	CMR								07	COFFEE,TEA,COCOA,SPICES	1	No Quantity							526021			0
S3	2009	2009	2009	2	0	2	Export	528	Netherlands	NLD	124	Canada	CAN								07	COFFEE,TEA,COCOA,SPICES	1	No Quantity							19286989			0
S3	2009	2009	2009	2	0	2	Export	528	Netherlands	NLD	132	Cabo Verde	CPV								07	COFFEE,TEA,COCOA,SPICES	1	No Quantity							460443			0
S3	2009	2009	2009	2	0	2	Export	528	Netherlands	NLD	144	Sri Lanka	LKA								07	COFFEE,TEA,COCOA,SPICES	1	No Quantity							1474814			0
S3	2009	2009	2009	2	0	2	Export	528	Netherlands	NLD	148	Chad	TCD								07	COFFEE,TEA,COCOA,SPICES	1	No Quantity							111623			0
S3	2009	2009	2009	2	0	2	Export	528	Netherlands	NLD	152	Chile	CHL								07	COFFEE,TEA,COCOA,SPICES	1	No Quantity							3790982			0
S3	2009	2009	2009	2	0	2	Export	528	Netherlands	NLD	156	China	CHN								07	COFFEE,TEA,COCOA,SPICES	1	No Quantity							8773536			0
S3	2009	2009	2009	2	0	2	Export	528	Netherlands	NLD	170	Colombia	COL								07	COFFEE,TEA,COCOA,SPICES	1	No Quantity							1008789			0
S3	2009	2009	2009	2	0	2	Export	528	Netherlands	NLD	178	Congo	COG								07	COFFEE,TEA,COCOA,SPICES	1	No Quantity							329287			0
S3	2009	2009	2009	2	0	2	Export	528	Netherlands	NLD	180	Dem. Rep. of the Congo	COD								07	COFFEE,TEA,COCOA,SPICES	1	No Quantity							57207			0
S3	2009	2009	2009	2	0	2	Export	528	Netherlands	NLD	188	Costa Rica	CRI								07	COFFEE,TEA,COCOA,SPICES	1	No Quantity							371145			0
S3	2009	2009	2009	2	0	2	Export	528	Netherlands	NLD	191	Croatia	HRV								07	COFFEE,TEA,COCOA,SPICES	1	No Quantity							7937762			0
S3	2009	2009	2009	2	0	2	Export	528	Netherlands	NLD	192	Cuba	CUB								07	COFFEE,TEA,COCOA,SPICES	1	No Quantity							47440			0
S3	2009	2009	2009	2	0	2	Export	528	Netherlands	NLD	196	Cyprus	CYP								07	COFFEE,TEA,COCOA,SPICES	1	No Quantity							5701124			0
S3	2009	2009	2009	2	0	2	Export	528	Netherlands	NLD	203	Czechia	CZE								07	COFFEE,TEA,COCOA,SPICES	1	No Quantity							43089113			0
S3	2009	2009	2009	2	0	2	Export	528	Netherlands	NLD	204	Benin	BEN								07	COFFEE,TEA,COCOA,SPICES	1	No Quantity							111623			0
S3	2009	2009	2009	2	0	2	Export	528	Netherlands	NLD	208	Denmark	DNK								07	COFFEE,TEA,COCOA,SPICES	1	No Quantity							52183564			0
S3	2009	2009	2009	2	0	2	Export	528	Netherlands	NLD	214	Dominican Rep.	DOM								07	COFFEE,TEA,COCOA,SPICES	1	No Quantity							186968			0
S3	2009	2009	2009	2	0	2	Export	528	Netherlands	NLD	218	Ecuador	ECU								07	COFFEE,TEA,COCOA,SPICES	1	No Quantity							618110			0
S3	2009	2009	2009	2	0	2	Export	528	Netherlands	NLD	222	El Salvador	SLV								07	COFFEE,TEA,COCOA,SPICES	1	No Quantity							3011020			0
S3	2009	2009	2009	2	0	2	Export	528	Netherlands	NLD	226	Equatorial Guinea	GNQ								07	COFFEE,TEA,COCOA,SPICES	1	No Quantity							115808			0
S3	2009	2009	2009	2	0	2	Export	528	Netherlands	NLD	231	Ethiopia	ETH								07	COFFEE,TEA,COCOA,SPICES	1	No Quantity							471605			0
S3	2009	2009	2009	2	0	2	Export	528	Netherlands	NLD	232	Eritrea	ERI								07	COFFEE,TEA,COCOA,SPICES	1	No Quantity							11162			0
S3	2009	2009	2009	2	0	2	Export	528	Netherlands	NLD	233	Estonia	EST								07	COFFEE,TEA,COCOA,SPICES	1	No Quantity							3126828			0
S3	2009	2009	2009	2	0	2	Export	528	Netherlands	NLD	234	Faeroe Isds	FRO								07	COFFEE,TEA,COCOA,SPICES	1	No Quantity							66974			0
S3	2009	2009	2009	2	0	2	Export	528	Netherlands	NLD	242	Fiji	FJI								07	COFFEE,TEA,COCOA,SPICES	1	No Quantity							23720			0
S3	2009	2009	2009	2	0	2	Export	528	Netherlands	NLD	246	Finland	FIN								07	COFFEE,TEA,COCOA,SPICES	1	No Quantity							51838929			0
S3	2009	2009	2009	2	0	2	Export	528	Netherlands	NLD	251	France	FRA								07	COFFEE,TEA,COCOA,SPICES	1	No Quantity							359719164			0
S3	2009	2009	2009	2	0	2	Export	528	Netherlands	NLD	258	French Polynesia	PYF								07	COFFEE,TEA,COCOA,SPICES	1	No Quantity							54416			0
S3	2009	2009	2009	2	0	2	Export	528	Netherlands	NLD	262	Djibouti	DJI								07	COFFEE,TEA,COCOA,SPICES	1	No Quantity							4186			0
S3	2009	2009	2009	2	0	2	Export	528	Netherlands	NLD	266	Gabon	GAB								07	COFFEE,TEA,COCOA,SPICES	1	No Quantity							11162			0
S3	2009	2009	2009	2	0	2	Export	528	Netherlands	NLD	268	Georgia	GEO								07	COFFEE,TEA,COCOA,SPICES	1	No Quantity							198130			0
S3	2009	2009	2009	2	0	2	Export	528	Netherlands	NLD	270	Gambia	GMB								07	COFFEE,TEA,COCOA,SPICES	1	No Quantity							403237			0
S3	2009	2009	2009	2	0	2	Export	528	Netherlands	NLD	276	Germany	DEU								07	COFFEE,TEA,COCOA,SPICES	1	No Quantity							1361511034			0
S3	2009	2009	2009	2	0	2	Export	528	Netherlands	NLD	288	Ghana	GHA								07	COFFEE,TEA,COCOA,SPICES	1	No Quantity							4739774			0
S3	2009	2009	2009	2	0	2	Export	528	Netherlands	NLD	292	Gibraltar	GIB								07	COFFEE,TEA,COCOA,SPICES	1	No Quantity							55811			0
S3	2009	2009	2009	2	0	2	Export	528	Netherlands	NLD	300	Greece	GRC								07	COFFEE,TEA,COCOA,SPICES	1	No Quantity							58222346			0
S3	2009	2009	2009	2	0	2	Export	528	Netherlands	NLD	316	Guam	GUM								07	COFFEE,TEA,COCOA,SPICES	1	No Quantity							336263			0
S3	2009	2009	2009	2	0	2	Export	528	Netherlands	NLD	320	Guatemala	GTM								07	COFFEE,TEA,COCOA,SPICES	1	No Quantity							812054			0
S3	2009	2009	2009	2	0	2	Export	528	Netherlands	NLD	324	Guinea	GIN								07	COFFEE,TEA,COCOA,SPICES	1	No Quantity							41858			0
S3	2009	2009	2009	2	0	2	Export	528	Netherlands	NLD	328	Guyana	GUY								07	COFFEE,TEA,COCOA,SPICES	1	No Quantity							99065			0
S3	2009	2009	2009	2	0	2	Export	528	Netherlands	NLD	332	Haiti	HTI								07	COFFEE,TEA,COCOA,SPICES	1	No Quantity							122785			0
S3	2009	2009	2009	2	0	2	Export	528	Netherlands	NLD	340	Honduras	HND								07	COFFEE,TEA,COCOA,SPICES	1	No Quantity							1419002			0
S3	2009	2009	2009	2	0	2	Export	528	Netherlands	NLD	344	China, Hong Kong SAR	HKG								07	COFFEE,TEA,COCOA,SPICES	1	No Quantity							5398348			0
S3	2009	2009	2009	2	0	2	Export	528	Netherlands	NLD	348	Hungary	HUN								07	COFFEE,TEA,COCOA,SPICES	1	No Quantity							28978621			0
S3	2009	2009	2009	2	0	2	Export	528	Netherlands	NLD	352	Iceland	ISL								07	COFFEE,TEA,COCOA,SPICES	1	No Quantity							7124312			0
S3	2009	2009	2009	2	0	2	Export	528	Netherlands	NLD	360	Indonesia	IDN								07	COFFEE,TEA,COCOA,SPICES	1	No Quantity							2974742			0
S3	2009	2009	2009	2	0	2	Export	528	Netherlands	NLD	364	Iran	IRN								07	COFFEE,TEA,COCOA,SPICES	1	No Quantity							3259380			0
S3	2009	2009	2009	2	0	2	Export	528	Netherlands	NLD	368	Iraq	IRQ								07	COFFEE,TEA,COCOA,SPICES	1	No Quantity							157667			0
S3	2009	2009	2009	2	0	2	Export	528	Netherlands	NLD	372	Ireland	IRL								07	COFFEE,TEA,COCOA,SPICES	1	No Quantity							26846630			0
S3	2009	2009	2009	2	0	2	Export	528	Netherlands	NLD	376	Israel	ISR								07	COFFEE,TEA,COCOA,SPICES	1	No Quantity							12175235			0
S3	2009	2009	2009	2	0	2	Export	528	Netherlands	NLD	381	Italy	ITA								07	COFFEE,TEA,COCOA,SPICES	1	No Quantity							112170942			0
S3	2009	2009	2009	2	0	2	Export	528	Netherlands	NLD	384	Côte d'Ivoire	CIV								07	COFFEE,TEA,COCOA,SPICES	1	No Quantity							19534			0
S3	2009	2009	2009	2	0	2	Export	528	Netherlands	NLD	388	Jamaica	JAM								07	COFFEE,TEA,COCOA,SPICES	1	No Quantity							181387			0
S3	2009	2009	2009	2	0	2	Export	528	Netherlands	NLD	392	Japan	JPN								07	COFFEE,TEA,COCOA,SPICES	1	No Quantity							60479913			0
S3	2009	2009	2009	2	0	2	Export	528	Netherlands	NLD	398	Kazakhstan	KAZ								07	COFFEE,TEA,COCOA,SPICES	1	No Quantity							2875677			0
S3	2009	2009	2009	2	0	2	Export	528	Netherlands	NLD	400	Jordan	JOR								07	COFFEE,TEA,COCOA,SPICES	1	No Quantity							8827952			0
S3	2009	2009	2009	2	0	2	Export	528	Netherlands	NLD	404	Kenya	KEN								07	COFFEE,TEA,COCOA,SPICES	1	No Quantity							809264			0
S3	2009	2009	2009	2	0	2	Export	528	Netherlands	NLD	408	Dem. People's Rep. of Korea	PRK								07	COFFEE,TEA,COCOA,SPICES	1	No Quantity							348821			0
S3	2009	2009	2009	2	0	2	Export	528	Netherlands	NLD	410	Rep. of Korea	KOR								07	COFFEE,TEA,COCOA,SPICES	1	No Quantity							22219873			0
S3	2009	2009	2009	2	0	2	Export	528	Netherlands	NLD	414	Kuwait	KWT								07	COFFEE,TEA,COCOA,SPICES	1	No Quantity							3283100			0
S3	2009	2009	2009	2	0	2	Export	528	Netherlands	NLD	417	Kyrgyzstan	KGZ								07	COFFEE,TEA,COCOA,SPICES	1	No Quantity							19534			0
S3	2009	2009	2009	2	0	2	Export	528	Netherlands	NLD	422	Lebanon	LBN								07	COFFEE,TEA,COCOA,SPICES	1	No Quantity							9464201			0
S3	2009	2009	2009	2	0	2	Export	528	Netherlands	NLD	428	Latvia	LVA								07	COFFEE,TEA,COCOA,SPICES	1	No Quantity							4810934			0
S3	2009	2009	2009	2	0	2	Export	528	Netherlands	NLD	430	Liberia	LBR								07	COFFEE,TEA,COCOA,SPICES	1	No Quantity							611134			0
S3	2009	2009	2009	2	0	2	Export	528	Netherlands	NLD	434	Libya	LBY								07	COFFEE,TEA,COCOA,SPICES	1	No Quantity							4523506			0
S3	2009	2009	2009	2	0	2	Export	528	Netherlands	NLD	440	Lithuania	LTU								07	COFFEE,TEA,COCOA,SPICES	1	No Quantity							10537173			0
S3	2009	2009	2009	2	0	2	Export	528	Netherlands	NLD	442	Luxembourg	LUX								07	COFFEE,TEA,COCOA,SPICES	1	No Quantity							29126521			0
S3	2009	2009	2009	2	0	2	Export	528	Netherlands	NLD	450	Madagascar	MDG								07	COFFEE,TEA,COCOA,SPICES	1	No Quantity							80926			0
S3	2009	2009	2009	2	0	2	Export	528	Netherlands	NLD	458	Malaysia	MYS								07	COFFEE,TEA,COCOA,SPICES	1	No Quantity							11883621			0
S3	2009	2009	2009	2	0	2	Export	528	Netherlands	NLD	462	Maldives	MDV								07	COFFEE,TEA,COCOA,SPICES	1	No Quantity							196735			0
S3	2009	2009	2009	2	0	2	Export	528	Netherlands	NLD	470	Malta	MLT								07	COFFEE,TEA,COCOA,SPICES	1	No Quantity							1827820			0
S3	2009	2009	2009	2	0	2	Export	528	Netherlands	NLD	478	Mauritania	MRT								07	COFFEE,TEA,COCOA,SPICES	1	No Quantity							23720			0
S3	2009	2009	2009	2	0	2	Export	528	Netherlands	NLD	480	Mauritius	MUS								07	COFFEE,TEA,COCOA,SPICES	1	No Quantity							269290			0
S3	2009	2009	2009	2	0	2	Export	528	Netherlands	NLD	484	Mexico	MEX								07	COFFEE,TEA,COCOA,SPICES	1	No Quantity							7132684			0
S3	2009	2009	2009	2	0	2	Export	528	Netherlands	NLD	490	Other Asia, nes									07	COFFEE,TEA,COCOA,SPICES	1	No Quantity							4630942			0
S3	2009	2009	2009	2	0	2	Export	528	Netherlands	NLD	496	Mongolia	MNG								07	COFFEE,TEA,COCOA,SPICES	1	No Quantity							255337			0
S3	2009	2009	2009	2	0	2	Export	528	Netherlands	NLD	498	Rep. of Moldova	MDA								07	COFFEE,TEA,COCOA,SPICES	1	No Quantity							108832			0
S3	2009	2009	2009	2	0	2	Export	528	Netherlands	NLD	499	Montenegro	MNE								07	COFFEE,TEA,COCOA,SPICES	1	No Quantity							477187			0
S3	2009	2009	2009	2	0	2	Export	528	Netherlands	NLD	504	Morocco	MAR								07	COFFEE,TEA,COCOA,SPICES	1	No Quantity							3369607			0
S3	2009	2009	2009	2	0	2	Export	528	Netherlands	NLD	512	Oman	OMN								07	COFFEE,TEA,COCOA,SPICES	1	No Quantity							570671			0
S3	2009	2009	2009	2	0	2	Export	528	Netherlands	NLD	516	Namibia	NAM								07	COFFEE,TEA,COCOA,SPICES	1	No Quantity							44649			0
S3	2009	2009	2009	2	0	2	Export	528	Netherlands	NLD	524	Nepal	NPL								07	COFFEE,TEA,COCOA,SPICES	1	No Quantity							372540			0
S3	2009	2009	2009	2	0	2	Export	528	Netherlands	NLD	530	Neth. Antilles	ANT								07	COFFEE,TEA,COCOA,SPICES	1	No Quantity							8853067			0
S3	2009	2009	2009	2	0	2	Export	528	Netherlands	NLD	533	Aruba	ABW								07	COFFEE,TEA,COCOA,SPICES	1	No Quantity							764615			0
S3	2009	2009	2009	2	0	2	Export	528	Netherlands	NLD	540	New Caledonia	NCL								07	COFFEE,TEA,COCOA,SPICES	1	No Quantity							47440			0
S3	2009	2009	2009	2	0	2	Export	528	Netherlands	NLD	548	Vanuatu	VUT								07	COFFEE,TEA,COCOA,SPICES	1	No Quantity							5581			0
S3	2009	2009	2009	2	0	2	Export	528	Netherlands	NLD	554	New Zealand	NZL								07	COFFEE,TEA,COCOA,SPICES	1	No Quantity							3075203			0
S3	2009	2009	2009	2	0	2	Export	528	Netherlands	NLD	558	Nicaragua	NIC								07	COFFEE,TEA,COCOA,SPICES	1	No Quantity							414399			0
S3	2009	2009	2009	2	0	2	Export	528	Netherlands	NLD	566	Nigeria	NGA								07	COFFEE,TEA,COCOA,SPICES	1	No Quantity							1121807			0
S3	2009	2009	2009	2	0	2	Export	528	Netherlands	NLD	568	Other Europe, nes									07	COFFEE,TEA,COCOA,SPICES	1	No Quantity							2263148			0
S3	2009	2009	2009	2	0	2	Export	528	Netherlands	NLD	577	Other Africa, nes									07	COFFEE,TEA,COCOA,SPICES	1	No Quantity							1395			0
S3	2009	2009	2009	2	0	2	Export	528	Netherlands	NLD	579	Norway	NOR								07	COFFEE,TEA,COCOA,SPICES	1	No Quantity							42702619			0
S3	2009	2009	2009	2	0	2	Export	528	Netherlands	NLD	586	Pakistan	PAK								07	COFFEE,TEA,COCOA,SPICES	1	No Quantity							2060832			0
S3	2009	2009	2009	2	0	2	Export	528	Netherlands	NLD	591	Panama	PAN								07	COFFEE,TEA,COCOA,SPICES	1	No Quantity							1088320			0
S3	2009	2009	2009	2	0	2	Export	528	Netherlands	NLD	600	Paraguay	PRY								07	COFFEE,TEA,COCOA,SPICES	1	No Quantity							323706			0
S3	2009	2009	2009	2	0	2	Export	528	Netherlands	NLD	604	Peru	PER								07	COFFEE,TEA,COCOA,SPICES	1	No Quantity							1329704			0
S3	2009	2009	2009	2	0	2	Export	528	Netherlands	NLD	608	Philippines	PHL								07	COFFEE,TEA,COCOA,SPICES	1	No Quantity							4491414			0
S3	2009	2009	2009	2	0	2	Export	528	Netherlands	NLD	616	Poland	POL								07	COFFEE,TEA,COCOA,SPICES	1	No Quantity							147764597			0
S3	2009	2009	2009	2	0	2	Export	528	Netherlands	NLD	620	Portugal	PRT								07	COFFEE,TEA,COCOA,SPICES	1	No Quantity							23312379			0
S3	2009	2009	2009	2	0	2	Export	528	Netherlands	NLD	626	Timor-Leste	TLS								07	COFFEE,TEA,COCOA,SPICES	1	No Quantity							6976			0
S3	2009	2009	2009	2	0	2	Export	528	Netherlands	NLD	634	Qatar	QAT								07	COFFEE,TEA,COCOA,SPICES	1	No Quantity							1792938			0
S3	2009	2009	2009	2	0	2	Export	528	Netherlands	NLD	642	Romania	ROU								07	COFFEE,TEA,COCOA,SPICES	1	No Quantity							28985598			0
S3	2009	2009	2009	2	0	2	Export	528	Netherlands	NLD	643	Russian Federation	RUS								07	COFFEE,TEA,COCOA,SPICES	1	No Quantity							124270831			0
S3	2009	2009	2009	2	0	2	Export	528	Netherlands	NLD	654	Saint Helena	SHN								07	COFFEE,TEA,COCOA,SPICES	1	No Quantity							4186			0
S3	2009	2009	2009	2	0	2	Export	528	Netherlands	NLD	674	San Marino	SMR								07	COFFEE,TEA,COCOA,SPICES	1	No Quantity							1575274			0
S3	2009	2009	2009	2	0	2	Export	528	Netherlands	NLD	682	Saudi Arabia	SAU								07	COFFEE,TEA,COCOA,SPICES	1	No Quantity							40912472			0
S3	2009	2009	2009	2	0	2	Export	528	Netherlands	NLD	686	Senegal	SEN								07	COFFEE,TEA,COCOA,SPICES	1	No Quantity							266499			0
S3	2009	2009	2009	2	0	2	Export	528	Netherlands	NLD	688	Serbia	SRB								07	COFFEE,TEA,COCOA,SPICES	1	No Quantity							9133519			0
S3	2009	2009	2009	2	0	2	Export	528	Netherlands	NLD	690	Seychelles	SYC								07	COFFEE,TEA,COCOA,SPICES	1	No Quantity							135342			0
S3	2009	2009	2009	2	0	2	Export	528	Netherlands	NLD	694	Sierra Leone	SLE								07	COFFEE,TEA,COCOA,SPICES	1	No Quantity							258127			0
S3	2009	2009	2009	2	0	2	Export	528	Netherlands	NLD	699	India	IND								07	COFFEE,TEA,COCOA,SPICES	1	No Quantity							3015205			0
S3	2009	2009	2009	2	0	2	Export	528	Netherlands	NLD	702	Singapore	SGP								07	COFFEE,TEA,COCOA,SPICES	1	No Quantity							23270521			0
S3	2009	2009	2009	2	0	2	Export	528	Netherlands	NLD	703	Slovakia	SVK								07	COFFEE,TEA,COCOA,SPICES	1	No Quantity							18336802			0
S3	2009	2009	2009	2	0	2	Export	528	Netherlands	NLD	704	Viet Nam	VNM								07	COFFEE,TEA,COCOA,SPICES	1	No Quantity							1508300			0
S3	2009	2009	2009	2	0	2	Export	528	Netherlands	NLD	705	Slovenia	SVN								07	COFFEE,TEA,COCOA,SPICES	1	No Quantity							5096967			0
S3	2009	2009	2009	2	0	2	Export	528	Netherlands	NLD	706	Somalia	SOM								07	COFFEE,TEA,COCOA,SPICES	1	No Quantity							126971			0
S3	2009	2009	2009	2	0	2	Export	528	Netherlands	NLD	710	South Africa	ZAF								07	COFFEE,TEA,COCOA,SPICES	1	No Quantity							11026917			0
S3	2009	2009	2009	2	0	2	Export	528	Netherlands	NLD	716	Zimbabwe	ZWE								07	COFFEE,TEA,COCOA,SPICES	1	No Quantity							18139			0
S3	2009	2009	2009	2	0	2	Export	528	Netherlands	NLD	724	Spain	ESP								07	COFFEE,TEA,COCOA,SPICES	1	No Quantity							71717518			0
S3	2009	2009	2009	2	0	2	Export	528	Netherlands	NLD	736	Fmr Sudan	SDN								07	COFFEE,TEA,COCOA,SPICES	1	No Quantity							456257			0
S3	2009	2009	2009	2	0	2	Export	528	Netherlands	NLD	740	Suriname	SUR								07	COFFEE,TEA,COCOA,SPICES	1	No Quantity							3107294			0
S3	2009	2009	2009	2	0	2	Export	528	Netherlands	NLD	752	Sweden	SWE								07	COFFEE,TEA,COCOA,SPICES	1	No Quantity							103668091			0
S3	2009	2009	2009	2	0	2	Export	528	Netherlands	NLD	757	Switzerland	CHE								07	COFFEE,TEA,COCOA,SPICES	1	No Quantity							141593263			0
S3	2009	2009	2009	2	0	2	Export	528	Netherlands	NLD	760	Syria	SYR								07	COFFEE,TEA,COCOA,SPICES	1	No Quantity							8223795			0
S3	2009	2009	2009	2	0	2	Export	528	Netherlands	NLD	762	Tajikistan	TJK								07	COFFEE,TEA,COCOA,SPICES	1	No Quantity							138133			0
S3	2009	2009	2009	2	0	2	Export	528	Netherlands	NLD	764	Thailand	THA								07	COFFEE,TEA,COCOA,SPICES	1	No Quantity							6299700			0
S3	2009	2009	2009	2	0	2	Export	528	Netherlands	NLD	768	Togo	TGO								07	COFFEE,TEA,COCOA,SPICES	1	No Quantity							353006			0
S3	2009	2009	2009	2	0	2	Export	528	Netherlands	NLD	780	Trinidad and Tobago	TTO								07	COFFEE,TEA,COCOA,SPICES	1	No Quantity							609738			0
S3	2009	2009	2009	2	0	2	Export	528	Netherlands	NLD	784	United Arab Emirates	ARE								07	COFFEE,TEA,COCOA,SPICES	1	No Quantity							50083664			0
S3	2009	2009	2009	2	0	2	Export	528	Netherlands	NLD	788	Tunisia	TUN								07	COFFEE,TEA,COCOA,SPICES	1	No Quantity							1628295			0
S3	2009	2009	2009	2	0	2	Export	528	Netherlands	NLD	792	Turkey	TUR								07	COFFEE,TEA,COCOA,SPICES	1	No Quantity							56905199			0
S3	2009	2009	2009	2	0	2	Export	528	Netherlands	NLD	800	Uganda	UGA								07	COFFEE,TEA,COCOA,SPICES	1	No Quantity							126971			0
S3	2009	2009	2009	2	0	2	Export	528	Netherlands	NLD	804	Ukraine	UKR								07	COFFEE,TEA,COCOA,SPICES	1	No Quantity							51254306			0
S3	2009	2009	2009	2	0	2	Export	528	Netherlands	NLD	807	North Macedonia	MKD								07	COFFEE,TEA,COCOA,SPICES	1	No Quantity							2388724			0
S3	2009	2009	2009	2	0	2	Export	528	Netherlands	NLD	818	Egypt	EGY								07	COFFEE,TEA,COCOA,SPICES	1	No Quantity							16658277			0
S3	2009	2009	2009	2	0	2	Export	528	Netherlands	NLD	826	United Kingdom	GBR								07	COFFEE,TEA,COCOA,SPICES	1	No Quantity							395741171			0
S3	2009	2009	2009	2	0	2	Export	528	Netherlands	NLD	834	United Rep. of Tanzania	TZA								07	COFFEE,TEA,COCOA,SPICES	1	No Quantity							267894			0
S3	2009	2009	2009	2	0	2	Export	528	Netherlands	NLD	837	Bunkers									07	COFFEE,TEA,COCOA,SPICES	1	No Quantity							64183			0
S3	2009	2009	2009	2	0	2	Export	528	Netherlands	NLD	842	USA	USA								07	COFFEE,TEA,COCOA,SPICES	1	No Quantity							201262517			0
S3	2009	2009	2009	2	0	2	Export	528	Netherlands	NLD	858	Uruguay	URY								07	COFFEE,TEA,COCOA,SPICES	1	No Quantity							5844838			0
S3	2009	2009	2009	2	0	2	Export	528	Netherlands	NLD	860	Uzbekistan	UZB								07	COFFEE,TEA,COCOA,SPICES	1	No Quantity							272080			0
S3	2009	2009	2009	2	0	2	Export	528	Netherlands	NLD	862	Venezuela	VEN								07	COFFEE,TEA,COCOA,SPICES	1	No Quantity							5289516			0
S3	2009	2009	2009	2	0	2	Export	528	Netherlands	NLD	887	Yemen	YEM								07	COFFEE,TEA,COCOA,SPICES	1	No Quantity							47440			0
S3	2009	2009	2009	2	0	2	Export	528	Netherlands	NLD	894	Zambia	ZMB								07	COFFEE,TEA,COCOA,SPICES	1	No Quantity							286033			0
S3	2009	2009	2009	2	0	2	Export	528	Netherlands	NLD	899	Areas, nes									07	COFFEE,TEA,COCOA,SPICES	1	No Quantity							2791			0
S3	2009	2009	2009	2	0	2	Export	554	New Zealand	NZL	0	World	WLD								07	COFFEE,TEA,COCOA,SPICES	1	No Quantity							62484459			0
S3	2009	2009	2009	2	0	2	Export	554	New Zealand	NZL	10	Antarctica	ATA								07	COFFEE,TEA,COCOA,SPICES	1	No Quantity							991			0
S3	2009	2009	2009	2	0	2	Export	554	New Zealand	NZL	16	American Samoa	ASM								07	COFFEE,TEA,COCOA,SPICES	1	No Quantity							48271			0
S3	2009	2009	2009	2	0	2	Export	554	New Zealand	NZL	36	Australia	AUS								07	COFFEE,TEA,COCOA,SPICES	1	No Quantity							43498725			0
S3	2009	2009	2009	2	0	2	Export	554	New Zealand	NZL	50	Bangladesh	BGD								07	COFFEE,TEA,COCOA,SPICES	1	No Quantity							6452			0
S3	2009	2009	2009	2	0	2	Export	554	New Zealand	NZL	90	Solomon Isds	SLB								07	COFFEE,TEA,COCOA,SPICES	1	No Quantity							34172			0
S3	2009	2009	2009	2	0	2	Export	554	New Zealand	NZL	124	Canada	CAN								07	COFFEE,TEA,COCOA,SPICES	1	No Quantity							1678			0
S3	2009	2009	2009	2	0	2	Export	554	New Zealand	NZL	156	China	CHN								07	COFFEE,TEA,COCOA,SPICES	1	No Quantity							475344			0
S3	2009	2009	2009	2	0	2	Export	554	New Zealand	NZL	184	Cook Isds	COK								07	COFFEE,TEA,COCOA,SPICES	1	No Quantity							647026			0
S3	2009	2009	2009	2	0	2	Export	554	New Zealand	NZL	238	Falkland Isds (Malvinas)	FLK								07	COFFEE,TEA,COCOA,SPICES	1	No Quantity							1277			0
S3	2009	2009	2009	2	0	2	Export	554	New Zealand	NZL	242	Fiji	FJI								07	COFFEE,TEA,COCOA,SPICES	1	No Quantity							466734			0
S3	2009	2009	2009	2	0	2	Export	554	New Zealand	NZL	258	French Polynesia	PYF								07	COFFEE,TEA,COCOA,SPICES	1	No Quantity							91344			0
S3	2009	2009	2009	2	0	2	Export	554	New Zealand	NZL	276	Germany	DEU								07	COFFEE,TEA,COCOA,SPICES	1	No Quantity							5900			0
S3	2009	2009	2009	2	0	2	Export	554	New Zealand	NZL	344	China, Hong Kong SAR	HKG								07	COFFEE,TEA,COCOA,SPICES	1	No Quantity							58478			0
S3	2009	2009	2009	2	0	2	Export	554	New Zealand	NZL	372	Ireland	IRL								07	COFFEE,TEA,COCOA,SPICES	1	No Quantity							771			0
S3	2009	2009	2009	2	0	2	Export	554	New Zealand	NZL	381	Italy	ITA								07	COFFEE,TEA,COCOA,SPICES	1	No Quantity							3652			0
S3	2009	2009	2009	2	0	2	Export	554	New Zealand	NZL	392	Japan	JPN								07	COFFEE,TEA,COCOA,SPICES	1	No Quantity							7160662			0
S3	2009	2009	2009	2	0	2	Export	554	New Zealand	NZL	410	Rep. of Korea	KOR								07	COFFEE,TEA,COCOA,SPICES	1	No Quantity							1427355			0
S3	2009	2009	2009	2	0	2	Export	554	New Zealand	NZL	446	China, Macao SAR	MAC								07	COFFEE,TEA,COCOA,SPICES	1	No Quantity							959			0
S3	2009	2009	2009	2	0	2	Export	554	New Zealand	NZL	458	Malaysia	MYS								07	COFFEE,TEA,COCOA,SPICES	1	No Quantity							298222			0
S3	2009	2009	2009	2	0	2	Export	554	New Zealand	NZL	490	Other Asia, nes									07	COFFEE,TEA,COCOA,SPICES	1	No Quantity							77241			0
S3	2009	2009	2009	2	0	2	Export	554	New Zealand	NZL	528	Netherlands	NLD								07	COFFEE,TEA,COCOA,SPICES	1	No Quantity							3551			0
S3	2009	2009	2009	2	0	2	Export	554	New Zealand	NZL	540	New Caledonia	NCL								07	COFFEE,TEA,COCOA,SPICES	1	No Quantity							309022			0
S3	2009	2009	2009	2	0	2	Export	554	New Zealand	NZL	548	Vanuatu	VUT								07	COFFEE,TEA,COCOA,SPICES	1	No Quantity							31407			0
S3	2009	2009	2009	2	0	2	Export	554	New Zealand	NZL	570	Niue	NIU								07	COFFEE,TEA,COCOA,SPICES	1	No Quantity							40644			0
S3	2009	2009	2009	2	0	2	Export	554	New Zealand	NZL	574	Norfolk Isds	NFK								07	COFFEE,TEA,COCOA,SPICES	1	No Quantity							50624			0
S3	2009	2009	2009	2	0	2	Export	554	New Zealand	NZL	579	Norway	NOR								07	COFFEE,TEA,COCOA,SPICES	1	No Quantity							451			0
S3	2009	2009	2009	2	0	2	Export	554	New Zealand	NZL	586	Pakistan	PAK								07	COFFEE,TEA,COCOA,SPICES	1	No Quantity							1663271			0
S3	2009	2009	2009	2	0	2	Export	554	New Zealand	NZL	598	Papua New Guinea	PNG								07	COFFEE,TEA,COCOA,SPICES	1	No Quantity							27922			0
S3	2009	2009	2009	2	0	2	Export	554	New Zealand	NZL	608	Philippines	PHL								07	COFFEE,TEA,COCOA,SPICES	1	No Quantity							2383216			0
S3	2009	2009	2009	2	0	2	Export	554	New Zealand	NZL	682	Saudi Arabia	SAU								07	COFFEE,TEA,COCOA,SPICES	1	No Quantity							670			0
S3	2009	2009	2009	2	0	2	Export	554	New Zealand	NZL	699	India	IND								07	COFFEE,TEA,COCOA,SPICES	1	No Quantity							162338			0
S3	2009	2009	2009	2	0	2	Export	554	New Zealand	NZL	702	Singapore	SGP								07	COFFEE,TEA,COCOA,SPICES	1	No Quantity							2004361			0
S3	2009	2009	2009	2	0	2	Export	554	New Zealand	NZL	704	Viet Nam	VNM								07	COFFEE,TEA,COCOA,SPICES	1	No Quantity							444264			0
S3	2009	2009	2009	2	0	2	Export	554	New Zealand	NZL	764	Thailand	THA								07	COFFEE,TEA,COCOA,SPICES	1	No Quantity							422090			0
S3	2009	2009	2009	2	0	2	Export	554	New Zealand	NZL	776	Tonga	TON								07	COFFEE,TEA,COCOA,SPICES	1	No Quantity							134840			0
S3	2009	2009	2009	2	0	2	Export	554	New Zealand	NZL	784	United Arab Emirates	ARE								07	COFFEE,TEA,COCOA,SPICES	1	No Quantity							35074			0
S3	2009	2009	2009	2	0	2	Export	554	New Zealand	NZL	798	Tuvalu	TUV								07	COFFEE,TEA,COCOA,SPICES	1	No Quantity							591			0
S3	2009	2009	2009	2	0	2	Export	554	New Zealand	NZL	826	United Kingdom	GBR								07	COFFEE,TEA,COCOA,SPICES	1	No Quantity							70685			0
S3	2009	2009	2009	2	0	2	Export	554	New Zealand	NZL	842	USA	USA								07	COFFEE,TEA,COCOA,SPICES	1	No Quantity							49112			0
S3	2009	2009	2009	2	0	2	Export	554	New Zealand	NZL	876	Wallis and Futuna Isds	WLF								07	COFFEE,TEA,COCOA,SPICES	1	No Quantity							21193			0
S3	2009	2009	2009	2	0	2	Export	554	New Zealand	NZL	882	Samoa	WSM								07	COFFEE,TEA,COCOA,SPICES	1	No Quantity							323877			0
S3	2009	2009	2009	2	0	2	Export	528	Netherlands	NLD	0	World	WLD								08	ANIMAL FEED STUFF	1	No Quantity							4319527966			0
S3	2009	2009	2009	2	0	2	Export	528	Netherlands	NLD	4	Afghanistan	AFG								08	ANIMAL FEED STUFF	1	No Quantity							140924			0
S3	2009	2009	2009	2	0	2	Export	528	Netherlands	NLD	8	Albania	ALB								08	ANIMAL FEED STUFF	1	No Quantity							366959			0
S3	2009	2009	2009	2	0	2	Export	528	Netherlands	NLD	12	Algeria	DZA								08	ANIMAL FEED STUFF	1	No Quantity							372540			0
S3	2009	2009	2009	2	0	2	Export	528	Netherlands	NLD	31	Azerbaijan	AZE								08	ANIMAL FEED STUFF	1	No Quantity							845541			0
S3	2009	2009	2009	2	0	2	Export	528	Netherlands	NLD	32	Argentina	ARG								08	ANIMAL FEED STUFF	1	No Quantity							186968			0
S3	2009	2009	2009	2	0	2	Export	528	Netherlands	NLD	36	Australia	AUS								08	ANIMAL FEED STUFF	1	No Quantity							1476209			0
S3	2009	2009	2009	2	0	2	Export	528	Netherlands	NLD	40	Austria	AUT								08	ANIMAL FEED STUFF	1	No Quantity							88110691			0
S3	2009	2009	2009	2	0	2	Export	528	Netherlands	NLD	48	Bahrain	BHR								08	ANIMAL FEED STUFF	1	No Quantity							135342			0
S3	2009	2009	2009	2	0	2	Export	528	Netherlands	NLD	50	Bangladesh	BGD								08	ANIMAL FEED STUFF	1	No Quantity							13324947			0
S3	2009	2009	2009	2	0	2	Export	528	Netherlands	NLD	51	Armenia	ARM								08	ANIMAL FEED STUFF	1	No Quantity							2194779			0
S3	2009	2009	2009	2	0	2	Export	528	Netherlands	NLD	56	Belgium	BEL								08	ANIMAL FEED STUFF	1	No Quantity							715878962			0
S3	2009	2009	2009	2	0	2	Export	528	Netherlands	NLD	68	Bolivia (Plurinational State of)	BOL								08	ANIMAL FEED STUFF	1	No Quantity							244174			0
S3	2009	2009	2009	2	0	2	Export	528	Netherlands	NLD	70	Bosnia Herzegovina	BIH								08	ANIMAL FEED STUFF	1	No Quantity							3977950			0
S3	2009	2009	2009	2	0	2	Export	528	Netherlands	NLD	76	Brazil	BRA								08	ANIMAL FEED STUFF	1	No Quantity							19390240			0
S3	2009	2009	2009	2	0	2	Export	528	Netherlands	NLD	84	Belize	BLZ								08	ANIMAL FEED STUFF	1	No Quantity							506488			0
S3	2009	2009	2009	2	0	2	Export	528	Netherlands	NLD	96	Brunei Darussalam	BRN								08	ANIMAL FEED STUFF	1	No Quantity							206502			0
S3	2009	2009	2009	2	0	2	Export	528	Netherlands	NLD	100	Bulgaria	BGR								08	ANIMAL FEED STUFF	1	No Quantity							7563826			0
S3	2009	2009	2009	2	0	2	Export	528	Netherlands	NLD	104	Myanmar	MMR								08	ANIMAL FEED STUFF	1	No Quantity							16743			0
S3	2009	2009	2009	2	0	2	Export	528	Netherlands	NLD	112	Belarus	BLR								08	ANIMAL FEED STUFF	1	No Quantity							9229793			0
S3	2009	2009	2009	2	0	2	Export	528	Netherlands	NLD	116	Cambodia	KHM								08	ANIMAL FEED STUFF	1	No Quantity							43254			0
S3	2009	2009	2009	2	0	2	Export	528	Netherlands	NLD	120	Cameroon	CMR								08	ANIMAL FEED STUFF	1	No Quantity							181387			0
S3	2009	2009	2009	2	0	2	Export	528	Netherlands	NLD	124	Canada	CAN								08	ANIMAL FEED STUFF	1	No Quantity							2398491			0
S3	2009	2009	2009	2	0	2	Export	528	Netherlands	NLD	144	Sri Lanka	LKA								08	ANIMAL FEED STUFF	1	No Quantity							86508			0
S3	2009	2009	2009	2	0	2	Export	528	Netherlands	NLD	152	Chile	CHL								08	ANIMAL FEED STUFF	1	No Quantity							4907208			0
S3	2009	2009	2009	2	0	2	Export	528	Netherlands	NLD	156	China	CHN								08	ANIMAL FEED STUFF	1	No Quantity							15567166			0
S3	2009	2009	2009	2	0	2	Export	528	Netherlands	NLD	170	Colombia	COL								08	ANIMAL FEED STUFF	1	No Quantity							1965953			0
S3	2009	2009	2009	2	0	2	Export	528	Netherlands	NLD	178	Congo	COG								08	ANIMAL FEED STUFF	1	No Quantity							78136			0
S3	2009	2009	2009	2	0	2	Export	528	Netherlands	NLD	188	Costa Rica	CRI								08	ANIMAL FEED STUFF	1	No Quantity							816240			0
S3	2009	2009	2009	2	0	2	Export	528	Netherlands	NLD	191	Croatia	HRV								08	ANIMAL FEED STUFF	1	No Quantity							5272772			0
S3	2009	2009	2009	2	0	2	Export	528	Netherlands	NLD	192	Cuba	CUB								08	ANIMAL FEED STUFF	1	No Quantity							209292			0
S3	2009	2009	2009	2	0	2	Export	528	Netherlands	NLD	196	Cyprus	CYP								08	ANIMAL FEED STUFF	1	No Quantity							5350908			0
S3	2009	2009	2009	2	0	2	Export	528	Netherlands	NLD	203	Czechia	CZE								08	ANIMAL FEED STUFF	1	No Quantity							14176070			0
S3	2009	2009	2009	2	0	2	Export	528	Netherlands	NLD	204	Benin	BEN								08	ANIMAL FEED STUFF	1	No Quantity							53021			0
S3	2009	2009	2009	2	0	2	Export	528	Netherlands	NLD	208	Denmark	DNK								08	ANIMAL FEED STUFF	1	No Quantity							95825208			0
S3	2009	2009	2009	2	0	2	Export	528	Netherlands	NLD	212	Dominica	DMA								08	ANIMAL FEED STUFF	1	No Quantity							2791			0
S3	2009	2009	2009	2	0	2	Export	528	Netherlands	NLD	214	Dominican Rep.	DOM								08	ANIMAL FEED STUFF	1	No Quantity							1075763			0
S3	2009	2009	2009	2	0	2	Export	528	Netherlands	NLD	218	Ecuador	ECU								08	ANIMAL FEED STUFF	1	No Quantity							216269			0
S3	2009	2009	2009	2	0	2	Export	528	Netherlands	NLD	222	El Salvador	SLV								08	ANIMAL FEED STUFF	1	No Quantity							23720			0
S3	2009	2009	2009	2	0	2	Export	528	Netherlands	NLD	231	Ethiopia	ETH								08	ANIMAL FEED STUFF	1	No Quantity							287428			0
S3	2009	2009	2009	2	0	2	Export	528	Netherlands	NLD	233	Estonia	EST								08	ANIMAL FEED STUFF	1	No Quantity							14746740			0
S3	2009	2009	2009	2	0	2	Export	528	Netherlands	NLD	234	Faeroe Isds	FRO								08	ANIMAL FEED STUFF	1	No Quantity							43254			0
S3	2009	2009	2009	2	0	2	Export	528	Netherlands	NLD	246	Finland	FIN								08	ANIMAL FEED STUFF	1	No Quantity							61544514			0
S3	2009	2009	2009	2	0	2	Export	528	Netherlands	NLD	251	France	FRA								08	ANIMAL FEED STUFF	1	No Quantity							229756975			0
S3	2009	2009	2009	2	0	2	Export	528	Netherlands	NLD	268	Georgia	GEO								08	ANIMAL FEED STUFF	1	No Quantity							1597598			0
S3	2009	2009	2009	2	0	2	Export	528	Netherlands	NLD	270	Gambia	GMB								08	ANIMAL FEED STUFF	1	No Quantity							44649			0
S3	2009	2009	2009	2	0	2	Export	528	Netherlands	NLD	276	Germany	DEU								08	ANIMAL FEED STUFF	1	No Quantity							1570740613			0
S3	2009	2009	2009	2	0	2	Export	528	Netherlands	NLD	288	Ghana	GHA								08	ANIMAL FEED STUFF	1	No Quantity							1596203			0
S3	2009	2009	2009	2	0	2	Export	528	Netherlands	NLD	300	Greece	GRC								08	ANIMAL FEED STUFF	1	No Quantity							24789983			0
S3	2009	2009	2009	2	0	2	Export	528	Netherlands	NLD	320	Guatemala	GTM								08	ANIMAL FEED STUFF	1	No Quantity							195340			0
S3	2009	2009	2009	2	0	2	Export	528	Netherlands	NLD	328	Guyana	GUY								08	ANIMAL FEED STUFF	1	No Quantity							1079949			0
S3	2009	2009	2009	2	0	2	Export	528	Netherlands	NLD	340	Honduras	HND								08	ANIMAL FEED STUFF	1	No Quantity							926468			0
S3	2009	2009	2009	2	0	2	Export	528	Netherlands	NLD	344	China, Hong Kong SAR	HKG								08	ANIMAL FEED STUFF	1	No Quantity							445095			0
S3	2009	2009	2009	2	0	2	Export	528	Netherlands	NLD	348	Hungary	HUN								08	ANIMAL FEED STUFF	1	No Quantity							46215941			0
S3	2009	2009	2009	2	0	2	Export	528	Netherlands	NLD	352	Iceland	ISL								08	ANIMAL FEED STUFF	1	No Quantity							2197570			0
S3	2009	2009	2009	2	0	2	Export	528	Netherlands	NLD	360	Indonesia	IDN								08	ANIMAL FEED STUFF	1	No Quantity							1622713			0
S3	2009	2009	2009	2	0	2	Export	528	Netherlands	NLD	364	Iran	IRN								08	ANIMAL FEED STUFF	1	No Quantity							27381023			0
S3	2009	2009	2009	2	0	2	Export	528	Netherlands	NLD	368	Iraq	IRQ								08	ANIMAL FEED STUFF	1	No Quantity							9933016			0
S3	2009	2009	2009	2	0	2	Export	528	Netherlands	NLD	372	Ireland	IRL								08	ANIMAL FEED STUFF	1	No Quantity							38978611			0
S3	2009	2009	2009	2	0	2	Export	528	Netherlands	NLD	376	Israel	ISR								08	ANIMAL FEED STUFF	1	No Quantity							5847629			0
S3	2009	2009	2009	2	0	2	Export	528	Netherlands	NLD	381	Italy	ITA								08	ANIMAL FEED STUFF	1	No Quantity							107018164			0
S3	2009	2009	2009	2	0	2	Export	528	Netherlands	NLD	384	Côte d'Ivoire	CIV								08	ANIMAL FEED STUFF	1	No Quantity							1093901			0
S3	2009	2009	2009	2	0	2	Export	528	Netherlands	NLD	388	Jamaica	JAM								08	ANIMAL FEED STUFF	1	No Quantity							2307797			0
S3	2009	2009	2009	2	0	2	Export	528	Netherlands	NLD	392	Japan	JPN								08	ANIMAL FEED STUFF	1	No Quantity							46168501			0
S3	2009	2009	2009	2	0	2	Export	528	Netherlands	NLD	398	Kazakhstan	KAZ								08	ANIMAL FEED STUFF	1	No Quantity							76741			0
S3	2009	2009	2009	2	0	2	Export	528	Netherlands	NLD	400	Jordan	JOR								08	ANIMAL FEED STUFF	1	No Quantity							6944321			0
S3	2009	2009	2009	2	0	2	Export	528	Netherlands	NLD	404	Kenya	KEN								08	ANIMAL FEED STUFF	1	No Quantity							33487			0
[truncated: 12,720 more rows]
