# Supplementary material for: Core-periphery structure in sectoral international trade networks: A new approach to an old theory
Source: PLoS One. 2020 Apr 2;15(4):e0229547. doi: 10.1371/journal.pone.0229547 (PMC7117750; doi:10.1371/journal.pone.0229547)
Supplement: S7 File — (ZIP) [file pone.0229547.s007.zip › S7_File/RawData 2009/comtrade (37).csv]

Classification	Year	Period	Period Desc.	Aggregate Level	Is Leaf Code	Trade Flow Code	Trade Flow	Reporter Code	Reporter	Reporter ISO	Partner Code	Partner	Partner ISO	2nd Partner Code	2nd Partner	2nd Partner ISO	Customs Proc. Code	Customs	Mode of Transport Code	Mode of Transport	Commodity Code	Commodity	Qty Unit Code	Qty Unit	Qty	Alt Qty Unit Code	Alt Qty Unit	Alt Qty	Netweight (kg)	Gross weight (kg)	Trade Value (US$)	CIF Trade Value (US$)	FOB Trade Value (US$)	Flag
S3	2009	2009	2009	2	0	2	Export	558	Nicaragua	NIC	0	World	WLD								00	LIVE ANIMALS	1	No Quantity							18010114			0
S3	2009	2009	2009	2	0	2	Export	558	Nicaragua	NIC	56	Belgium	BEL								00	LIVE ANIMALS	1	No Quantity							11400			0
S3	2009	2009	2009	2	0	2	Export	558	Nicaragua	NIC	124	Canada	CAN								00	LIVE ANIMALS	1	No Quantity							8248			0
S3	2009	2009	2009	2	0	2	Export	558	Nicaragua	NIC	156	China	CHN								00	LIVE ANIMALS	1	No Quantity							630			0
S3	2009	2009	2009	2	0	2	Export	558	Nicaragua	NIC	188	Costa Rica	CRI								00	LIVE ANIMALS	1	No Quantity							80607			0
S3	2009	2009	2009	2	0	2	Export	558	Nicaragua	NIC	222	El Salvador	SLV								00	LIVE ANIMALS	1	No Quantity							2670687			0
S3	2009	2009	2009	2	0	2	Export	558	Nicaragua	NIC	251	France	FRA								00	LIVE ANIMALS	1	No Quantity							2000			0
S3	2009	2009	2009	2	0	2	Export	558	Nicaragua	NIC	276	Germany	DEU								00	LIVE ANIMALS	1	No Quantity							4535			0
S3	2009	2009	2009	2	0	2	Export	558	Nicaragua	NIC	300	Greece	GRC								00	LIVE ANIMALS	1	No Quantity							111750			0
S3	2009	2009	2009	2	0	2	Export	558	Nicaragua	NIC	320	Guatemala	GTM								00	LIVE ANIMALS	1	No Quantity							4819709			0
S3	2009	2009	2009	2	0	2	Export	558	Nicaragua	NIC	340	Honduras	HND								00	LIVE ANIMALS	1	No Quantity							2808290			0
S3	2009	2009	2009	2	0	2	Export	558	Nicaragua	NIC	381	Italy	ITA								00	LIVE ANIMALS	1	No Quantity							1600			0
S3	2009	2009	2009	2	0	2	Export	558	Nicaragua	NIC	392	Japan	JPN								00	LIVE ANIMALS	1	No Quantity							600			0
S3	2009	2009	2009	2	0	2	Export	558	Nicaragua	NIC	484	Mexico	MEX								00	LIVE ANIMALS	1	No Quantity							200			0
S3	2009	2009	2009	2	0	2	Export	558	Nicaragua	NIC	490	Other Asia, nes									00	LIVE ANIMALS	1	No Quantity							1			0
S3	2009	2009	2009	2	0	2	Export	558	Nicaragua	NIC	528	Netherlands	NLD								00	LIVE ANIMALS	1	No Quantity							5035			0
S3	2009	2009	2009	2	0	2	Export	558	Nicaragua	NIC	530	Neth. Antilles	ANT								00	LIVE ANIMALS	1	No Quantity							100			0
S3	2009	2009	2009	2	0	2	Export	558	Nicaragua	NIC	591	Panama	PAN								00	LIVE ANIMALS	1	No Quantity							2101			0
S3	2009	2009	2009	2	0	2	Export	558	Nicaragua	NIC	724	Spain	ESP								00	LIVE ANIMALS	1	No Quantity							3786			0
S3	2009	2009	2009	2	0	2	Export	558	Nicaragua	NIC	804	Ukraine	UKR								00	LIVE ANIMALS	1	No Quantity							2700			0
S3	2009	2009	2009	2	0	2	Export	558	Nicaragua	NIC	842	USA	USA								00	LIVE ANIMALS	1	No Quantity							113669			0
S3	2009	2009	2009	2	0	2	Export	558	Nicaragua	NIC	862	Venezuela	VEN								00	LIVE ANIMALS	1	No Quantity							7357468			0
S3	2009	2009	2009	2	0	2	Export	558	Nicaragua	NIC	899	Areas, nes									00	LIVE ANIMALS	1	No Quantity							5000			0
S3	2009	2009	2009	2	0	2	Export	562	Niger	NER	0	World	WLD								00	LIVE ANIMALS	1	No Quantity							132723858			0
S3	2009	2009	2009	2	0	2	Export	562	Niger	NER	20	Andorra	AND								00	LIVE ANIMALS	1	No Quantity							2600			0
S3	2009	2009	2009	2	0	2	Export	562	Niger	NER	156	China	CHN								00	LIVE ANIMALS	1	No Quantity							1716			0
S3	2009	2009	2009	2	0	2	Export	562	Niger	NER	204	Benin	BEN								00	LIVE ANIMALS	1	No Quantity							443372			0
S3	2009	2009	2009	2	0	2	Export	562	Niger	NER	288	Ghana	GHA								00	LIVE ANIMALS	1	No Quantity							9317			0
S3	2009	2009	2009	2	0	2	Export	562	Niger	NER	384	Côte d'Ivoire	CIV								00	LIVE ANIMALS	1	No Quantity							38042			0
S3	2009	2009	2009	2	0	2	Export	562	Niger	NER	392	Japan	JPN								00	LIVE ANIMALS	1	No Quantity							1074			0
S3	2009	2009	2009	2	0	2	Export	562	Niger	NER	434	Libya	LBY								00	LIVE ANIMALS	1	No Quantity							167259			0
S3	2009	2009	2009	2	0	2	Export	562	Niger	NER	466	Mali	MLI								00	LIVE ANIMALS	1	No Quantity							13138			0
S3	2009	2009	2009	2	0	2	Export	562	Niger	NER	516	Namibia	NAM								00	LIVE ANIMALS	1	No Quantity							1252			0
S3	2009	2009	2009	2	0	2	Export	562	Niger	NER	520	Nauru	NRU								00	LIVE ANIMALS	1	No Quantity							2339			0
S3	2009	2009	2009	2	0	2	Export	562	Niger	NER	554	New Zealand	NZL								00	LIVE ANIMALS	1	No Quantity							2536			0
S3	2009	2009	2009	2	0	2	Export	562	Niger	NER	566	Nigeria	NGA								00	LIVE ANIMALS	1	No Quantity							131970630			0
S3	2009	2009	2009	2	0	2	Export	562	Niger	NER	574	Norfolk Isds	NFK								00	LIVE ANIMALS	1	No Quantity							614			0
S3	2009	2009	2009	2	0	2	Export	562	Niger	NER	682	Saudi Arabia	SAU								00	LIVE ANIMALS	1	No Quantity							49850			0
S3	2009	2009	2009	2	0	2	Export	562	Niger	NER	768	Togo	TGO								00	LIVE ANIMALS	1	No Quantity							14927			0
S3	2009	2009	2009	2	0	2	Export	562	Niger	NER	818	Egypt	EGY								00	LIVE ANIMALS	1	No Quantity							2150			0
S3	2009	2009	2009	2	0	2	Export	562	Niger	NER	854	Burkina Faso	BFA								00	LIVE ANIMALS	1	No Quantity							3043			0
S3	2009	2009	2009	2	0	2	Export	558	Nicaragua	NIC	0	World	WLD								01	MEAT, MEAT PREPARATIONS	1	No Quantity							239408607			0
S3	2009	2009	2009	2	0	2	Export	558	Nicaragua	NIC	188	Costa Rica	CRI								01	MEAT, MEAT PREPARATIONS	1	No Quantity							5409491			0
S3	2009	2009	2009	2	0	2	Export	558	Nicaragua	NIC	214	Dominican Rep.	DOM								01	MEAT, MEAT PREPARATIONS	1	No Quantity							382865			0
S3	2009	2009	2009	2	0	2	Export	558	Nicaragua	NIC	222	El Salvador	SLV								01	MEAT, MEAT PREPARATIONS	1	No Quantity							51811983			0
S3	2009	2009	2009	2	0	2	Export	558	Nicaragua	NIC	320	Guatemala	GTM								01	MEAT, MEAT PREPARATIONS	1	No Quantity							6219690			0
S3	2009	2009	2009	2	0	2	Export	558	Nicaragua	NIC	340	Honduras	HND								01	MEAT, MEAT PREPARATIONS	1	No Quantity							7960820			0
S3	2009	2009	2009	2	0	2	Export	558	Nicaragua	NIC	344	China, Hong Kong SAR	HKG								01	MEAT, MEAT PREPARATIONS	1	No Quantity							78263			0
S3	2009	2009	2009	2	0	2	Export	558	Nicaragua	NIC	392	Japan	JPN								01	MEAT, MEAT PREPARATIONS	1	No Quantity							1515032			0
S3	2009	2009	2009	2	0	2	Export	558	Nicaragua	NIC	484	Mexico	MEX								01	MEAT, MEAT PREPARATIONS	1	No Quantity							1697036			0
S3	2009	2009	2009	2	0	2	Export	558	Nicaragua	NIC	490	Other Asia, nes									01	MEAT, MEAT PREPARATIONS	1	No Quantity							4470967			0
S3	2009	2009	2009	2	0	2	Export	558	Nicaragua	NIC	591	Panama	PAN								01	MEAT, MEAT PREPARATIONS	1	No Quantity							2761644			0
S3	2009	2009	2009	2	0	2	Export	558	Nicaragua	NIC	704	Viet Nam	VNM								01	MEAT, MEAT PREPARATIONS	1	No Quantity							76129			0
S3	2009	2009	2009	2	0	2	Export	558	Nicaragua	NIC	842	USA	USA								01	MEAT, MEAT PREPARATIONS	1	No Quantity							83941509			0
S3	2009	2009	2009	2	0	2	Export	558	Nicaragua	NIC	862	Venezuela	VEN								01	MEAT, MEAT PREPARATIONS	1	No Quantity							73083178			0
S3	2009	2009	2009	2	0	2	Export	562	Niger	NER	0	World	WLD								01	MEAT, MEAT PREPARATIONS	1	No Quantity							1509			0
S3	2009	2009	2009	2	0	2	Export	562	Niger	NER	566	Nigeria	NGA								01	MEAT, MEAT PREPARATIONS	1	No Quantity							1509			0
S3	2009	2009	2009	2	0	2	Export	558	Nicaragua	NIC	0	World	WLD								02	DAIRY PRODUCTS,BIRD EGGS	1	No Quantity							131727744			0
S3	2009	2009	2009	2	0	2	Export	558	Nicaragua	NIC	188	Costa Rica	CRI								02	DAIRY PRODUCTS,BIRD EGGS	1	No Quantity							1930221			0
S3	2009	2009	2009	2	0	2	Export	558	Nicaragua	NIC	222	El Salvador	SLV								02	DAIRY PRODUCTS,BIRD EGGS	1	No Quantity							65464462			0
S3	2009	2009	2009	2	0	2	Export	558	Nicaragua	NIC	320	Guatemala	GTM								02	DAIRY PRODUCTS,BIRD EGGS	1	No Quantity							18976808			0
S3	2009	2009	2009	2	0	2	Export	558	Nicaragua	NIC	340	Honduras	HND								02	DAIRY PRODUCTS,BIRD EGGS	1	No Quantity							22863655			0
S3	2009	2009	2009	2	0	2	Export	558	Nicaragua	NIC	842	USA	USA								02	DAIRY PRODUCTS,BIRD EGGS	1	No Quantity							8449167			0
S3	2009	2009	2009	2	0	2	Export	558	Nicaragua	NIC	862	Venezuela	VEN								02	DAIRY PRODUCTS,BIRD EGGS	1	No Quantity							14043431			0
S3	2009	2009	2009	2	0	2	Export	562	Niger	NER	0	World	WLD								02	DAIRY PRODUCTS,BIRD EGGS	1	No Quantity							30531			0
S3	2009	2009	2009	2	0	2	Export	562	Niger	NER	56	Belgium	BEL								02	DAIRY PRODUCTS,BIRD EGGS	1	No Quantity							2642			0
S3	2009	2009	2009	2	0	2	Export	562	Niger	NER	204	Benin	BEN								02	DAIRY PRODUCTS,BIRD EGGS	1	No Quantity							11740			0
S3	2009	2009	2009	2	0	2	Export	562	Niger	NER	490	Other Asia, nes									02	DAIRY PRODUCTS,BIRD EGGS	1	No Quantity							32			0
S3	2009	2009	2009	2	0	2	Export	562	Niger	NER	566	Nigeria	NGA								02	DAIRY PRODUCTS,BIRD EGGS	1	No Quantity							6456			0
S3	2009	2009	2009	2	0	2	Export	562	Niger	NER	702	Singapore	SGP								02	DAIRY PRODUCTS,BIRD EGGS	1	No Quantity							7548			0
S3	2009	2009	2009	2	0	2	Export	562	Niger	NER	899	Areas, nes									02	DAIRY PRODUCTS,BIRD EGGS	1	No Quantity							2113			0
S3	2009	2009	2009	2	0	2	Export	558	Nicaragua	NIC	0	World	WLD								03	FISH,CRUSTACEANS,MOLLUSC	1	No Quantity							107954004			0
S3	2009	2009	2009	2	0	2	Export	558	Nicaragua	NIC	24	Angola	AGO								03	FISH,CRUSTACEANS,MOLLUSC	1	No Quantity							100000			0
S3	2009	2009	2009	2	0	2	Export	558	Nicaragua	NIC	56	Belgium	BEL								03	FISH,CRUSTACEANS,MOLLUSC	1	No Quantity							182000			0
S3	2009	2009	2009	2	0	2	Export	558	Nicaragua	NIC	124	Canada	CAN								03	FISH,CRUSTACEANS,MOLLUSC	1	No Quantity							5040			0
S3	2009	2009	2009	2	0	2	Export	558	Nicaragua	NIC	188	Costa Rica	CRI								03	FISH,CRUSTACEANS,MOLLUSC	1	No Quantity							869511			0
S3	2009	2009	2009	2	0	2	Export	558	Nicaragua	NIC	214	Dominican Rep.	DOM								03	FISH,CRUSTACEANS,MOLLUSC	1	No Quantity							63800			0
S3	2009	2009	2009	2	0	2	Export	558	Nicaragua	NIC	222	El Salvador	SLV								03	FISH,CRUSTACEANS,MOLLUSC	1	No Quantity							2747336			0
S3	2009	2009	2009	2	0	2	Export	558	Nicaragua	NIC	251	France	FRA								03	FISH,CRUSTACEANS,MOLLUSC	1	No Quantity							14568362			0
S3	2009	2009	2009	2	0	2	Export	558	Nicaragua	NIC	316	Guam	GUM								03	FISH,CRUSTACEANS,MOLLUSC	1	No Quantity							7800			0
S3	2009	2009	2009	2	0	2	Export	558	Nicaragua	NIC	320	Guatemala	GTM								03	FISH,CRUSTACEANS,MOLLUSC	1	No Quantity							732146			0
S3	2009	2009	2009	2	0	2	Export	558	Nicaragua	NIC	340	Honduras	HND								03	FISH,CRUSTACEANS,MOLLUSC	1	No Quantity							3675105			0
S3	2009	2009	2009	2	0	2	Export	558	Nicaragua	NIC	344	China, Hong Kong SAR	HKG								03	FISH,CRUSTACEANS,MOLLUSC	1	No Quantity							573719			0
S3	2009	2009	2009	2	0	2	Export	558	Nicaragua	NIC	388	Jamaica	JAM								03	FISH,CRUSTACEANS,MOLLUSC	1	No Quantity							408335			0
S3	2009	2009	2009	2	0	2	Export	558	Nicaragua	NIC	392	Japan	JPN								03	FISH,CRUSTACEANS,MOLLUSC	1	No Quantity							2			0
S3	2009	2009	2009	2	0	2	Export	558	Nicaragua	NIC	484	Mexico	MEX								03	FISH,CRUSTACEANS,MOLLUSC	1	No Quantity							937151			0
S3	2009	2009	2009	2	0	2	Export	558	Nicaragua	NIC	490	Other Asia, nes									03	FISH,CRUSTACEANS,MOLLUSC	1	No Quantity							3195940			0
S3	2009	2009	2009	2	0	2	Export	558	Nicaragua	NIC	591	Panama	PAN								03	FISH,CRUSTACEANS,MOLLUSC	1	No Quantity							203561			0
S3	2009	2009	2009	2	0	2	Export	558	Nicaragua	NIC	724	Spain	ESP								03	FISH,CRUSTACEANS,MOLLUSC	1	No Quantity							16963470			0
S3	2009	2009	2009	2	0	2	Export	558	Nicaragua	NIC	826	United Kingdom	GBR								03	FISH,CRUSTACEANS,MOLLUSC	1	No Quantity							342525			0
S3	2009	2009	2009	2	0	2	Export	558	Nicaragua	NIC	842	USA	USA								03	FISH,CRUSTACEANS,MOLLUSC	1	No Quantity							62378200			0
S3	2009	2009	2009	2	0	2	Export	562	Niger	NER	0	World	WLD								03	FISH,CRUSTACEANS,MOLLUSC	1	No Quantity							326518			0
S3	2009	2009	2009	2	0	2	Export	562	Niger	NER	204	Benin	BEN								03	FISH,CRUSTACEANS,MOLLUSC	1	No Quantity							86			0
S3	2009	2009	2009	2	0	2	Export	562	Niger	NER	466	Mali	MLI								03	FISH,CRUSTACEANS,MOLLUSC	1	No Quantity							111927			0
S3	2009	2009	2009	2	0	2	Export	562	Niger	NER	566	Nigeria	NGA								03	FISH,CRUSTACEANS,MOLLUSC	1	No Quantity							214505			0
S3	2009	2009	2009	2	0	2	Export	558	Nicaragua	NIC	0	World	WLD								04	CEREALS,CEREAL PREPRTNS.	1	No Quantity							26622976			0
S3	2009	2009	2009	2	0	2	Export	558	Nicaragua	NIC	44	Bahamas	BHS								04	CEREALS,CEREAL PREPRTNS.	1	No Quantity							53941			0
S3	2009	2009	2009	2	0	2	Export	558	Nicaragua	NIC	52	Barbados	BRB								04	CEREALS,CEREAL PREPRTNS.	1	No Quantity							20356			0
S3	2009	2009	2009	2	0	2	Export	558	Nicaragua	NIC	124	Canada	CAN								04	CEREALS,CEREAL PREPRTNS.	1	No Quantity							2403			0
S3	2009	2009	2009	2	0	2	Export	558	Nicaragua	NIC	188	Costa Rica	CRI								04	CEREALS,CEREAL PREPRTNS.	1	No Quantity							13084640			0
S3	2009	2009	2009	2	0	2	Export	558	Nicaragua	NIC	192	Cuba	CUB								04	CEREALS,CEREAL PREPRTNS.	1	No Quantity							38048			0
S3	2009	2009	2009	2	0	2	Export	558	Nicaragua	NIC	214	Dominican Rep.	DOM								04	CEREALS,CEREAL PREPRTNS.	1	No Quantity							4464103			0
S3	2009	2009	2009	2	0	2	Export	558	Nicaragua	NIC	222	El Salvador	SLV								04	CEREALS,CEREAL PREPRTNS.	1	No Quantity							1369245			0
S3	2009	2009	2009	2	0	2	Export	558	Nicaragua	NIC	320	Guatemala	GTM								04	CEREALS,CEREAL PREPRTNS.	1	No Quantity							1302412			0
S3	2009	2009	2009	2	0	2	Export	558	Nicaragua	NIC	328	Guyana	GUY								04	CEREALS,CEREAL PREPRTNS.	1	No Quantity							318341			0
S3	2009	2009	2009	2	0	2	Export	558	Nicaragua	NIC	340	Honduras	HND								04	CEREALS,CEREAL PREPRTNS.	1	No Quantity							1967403			0
S3	2009	2009	2009	2	0	2	Export	558	Nicaragua	NIC	388	Jamaica	JAM								04	CEREALS,CEREAL PREPRTNS.	1	No Quantity							498089			0
S3	2009	2009	2009	2	0	2	Export	558	Nicaragua	NIC	530	Neth. Antilles	ANT								04	CEREALS,CEREAL PREPRTNS.	1	No Quantity							227286			0
S3	2009	2009	2009	2	0	2	Export	558	Nicaragua	NIC	533	Aruba	ABW								04	CEREALS,CEREAL PREPRTNS.	1	No Quantity							10122			0
S3	2009	2009	2009	2	0	2	Export	558	Nicaragua	NIC	540	New Caledonia	NCL								04	CEREALS,CEREAL PREPRTNS.	1	No Quantity							17520			0
S3	2009	2009	2009	2	0	2	Export	558	Nicaragua	NIC	591	Panama	PAN								04	CEREALS,CEREAL PREPRTNS.	1	No Quantity							2308267			0
S3	2009	2009	2009	2	0	2	Export	558	Nicaragua	NIC	740	Suriname	SUR								04	CEREALS,CEREAL PREPRTNS.	1	No Quantity							275127			0
S3	2009	2009	2009	2	0	2	Export	558	Nicaragua	NIC	780	Trinidad and Tobago	TTO								04	CEREALS,CEREAL PREPRTNS.	1	No Quantity							384673			0
S3	2009	2009	2009	2	0	2	Export	558	Nicaragua	NIC	842	USA	USA								04	CEREALS,CEREAL PREPRTNS.	1	No Quantity							280998			0
S3	2009	2009	2009	2	0	2	Export	562	Niger	NER	0	World	WLD								04	CEREALS,CEREAL PREPRTNS.	1	No Quantity							3819536			0
S3	2009	2009	2009	2	0	2	Export	562	Niger	NER	12	Algeria	DZA								04	CEREALS,CEREAL PREPRTNS.	1	No Quantity							2113			0
S3	2009	2009	2009	2	0	2	Export	562	Niger	NER	204	Benin	BEN								04	CEREALS,CEREAL PREPRTNS.	1	No Quantity							380			0
S3	2009	2009	2009	2	0	2	Export	562	Niger	NER	381	Italy	ITA								04	CEREALS,CEREAL PREPRTNS.	1	No Quantity							14012			0
S3	2009	2009	2009	2	0	2	Export	562	Niger	NER	566	Nigeria	NGA								04	CEREALS,CEREAL PREPRTNS.	1	No Quantity							41115			0
S3	2009	2009	2009	2	0	2	Export	562	Niger	NER	586	Pakistan	PAK								04	CEREALS,CEREAL PREPRTNS.	1	No Quantity							23226			0
S3	2009	2009	2009	2	0	2	Export	562	Niger	NER	699	India	IND								04	CEREALS,CEREAL PREPRTNS.	1	No Quantity							37267			0
S3	2009	2009	2009	2	0	2	Export	562	Niger	NER	757	Switzerland	CHE								04	CEREALS,CEREAL PREPRTNS.	1	No Quantity							20763			0
S3	2009	2009	2009	2	0	2	Export	562	Niger	NER	764	Thailand	THA								04	CEREALS,CEREAL PREPRTNS.	1	No Quantity							3628445			0
S3	2009	2009	2009	2	0	2	Export	562	Niger	NER	788	Tunisia	TUN								04	CEREALS,CEREAL PREPRTNS.	1	No Quantity							52213			0
S3	2009	2009	2009	2	0	2	Export	558	Nicaragua	NIC	0	World	WLD								05	VEGETABLES AND FRUIT	1	No Quantity							103134473			0
S3	2009	2009	2009	2	0	2	Export	558	Nicaragua	NIC	124	Canada	CAN								05	VEGETABLES AND FRUIT	1	No Quantity							276665			0
S3	2009	2009	2009	2	0	2	Export	558	Nicaragua	NIC	188	Costa Rica	CRI								05	VEGETABLES AND FRUIT	1	No Quantity							21177321			0
S3	2009	2009	2009	2	0	2	Export	558	Nicaragua	NIC	222	El Salvador	SLV								05	VEGETABLES AND FRUIT	1	No Quantity							25916902			0
S3	2009	2009	2009	2	0	2	Export	558	Nicaragua	NIC	251	France	FRA								05	VEGETABLES AND FRUIT	1	No Quantity							1355318			0
S3	2009	2009	2009	2	0	2	Export	558	Nicaragua	NIC	320	Guatemala	GTM								05	VEGETABLES AND FRUIT	1	No Quantity							1743610			0
S3	2009	2009	2009	2	0	2	Export	558	Nicaragua	NIC	324	Guinea	GIN								05	VEGETABLES AND FRUIT	1	No Quantity							13464			0
S3	2009	2009	2009	2	0	2	Export	558	Nicaragua	NIC	334	Heard Island and McDonald Islands	HMD								05	VEGETABLES AND FRUIT	1	No Quantity							450			0
S3	2009	2009	2009	2	0	2	Export	558	Nicaragua	NIC	340	Honduras	HND								05	VEGETABLES AND FRUIT	1	No Quantity							13869083			0
S3	2009	2009	2009	2	0	2	Export	558	Nicaragua	NIC	381	Italy	ITA								05	VEGETABLES AND FRUIT	1	No Quantity							171700			0
S3	2009	2009	2009	2	0	2	Export	558	Nicaragua	NIC	392	Japan	JPN								05	VEGETABLES AND FRUIT	1	No Quantity							53			0
S3	2009	2009	2009	2	0	2	Export	558	Nicaragua	NIC	528	Netherlands	NLD								05	VEGETABLES AND FRUIT	1	No Quantity							350064			0
S3	2009	2009	2009	2	0	2	Export	558	Nicaragua	NIC	591	Panama	PAN								05	VEGETABLES AND FRUIT	1	No Quantity							34656			0
S3	2009	2009	2009	2	0	2	Export	558	Nicaragua	NIC	620	Portugal	PRT								05	VEGETABLES AND FRUIT	1	No Quantity							27305			0
S3	2009	2009	2009	2	0	2	Export	558	Nicaragua	NIC	724	Spain	ESP								05	VEGETABLES AND FRUIT	1	No Quantity							256676			0
S3	2009	2009	2009	2	0	2	Export	558	Nicaragua	NIC	826	United Kingdom	GBR								05	VEGETABLES AND FRUIT	1	No Quantity							786918			0
S3	2009	2009	2009	2	0	2	Export	558	Nicaragua	NIC	842	USA	USA								05	VEGETABLES AND FRUIT	1	No Quantity							34010423			0
S3	2009	2009	2009	2	0	2	Export	558	Nicaragua	NIC	862	Venezuela	VEN								05	VEGETABLES AND FRUIT	1	No Quantity							3143866			0
S3	2009	2009	2009	2	0	2	Export	562	Niger	NER	0	World	WLD								05	VEGETABLES AND FRUIT	1	No Quantity							37822275			0
S3	2009	2009	2009	2	0	2	Export	562	Niger	NER	12	Algeria	DZA								05	VEGETABLES AND FRUIT	1	No Quantity							118464			0
S3	2009	2009	2009	2	0	2	Export	562	Niger	NER	156	China	CHN								05	VEGETABLES AND FRUIT	1	No Quantity							14878			0
S3	2009	2009	2009	2	0	2	Export	562	Niger	NER	204	Benin	BEN								05	VEGETABLES AND FRUIT	1	No Quantity							1891696			0
S3	2009	2009	2009	2	0	2	Export	562	Niger	NER	232	Eritrea	ERI								05	VEGETABLES AND FRUIT	1	No Quantity							1691			0
S3	2009	2009	2009	2	0	2	Export	562	Niger	NER	251	France	FRA								05	VEGETABLES AND FRUIT	1	No Quantity							404			0
S3	2009	2009	2009	2	0	2	Export	562	Niger	NER	288	Ghana	GHA								05	VEGETABLES AND FRUIT	1	No Quantity							23917317			0
S3	2009	2009	2009	2	0	2	Export	562	Niger	NER	381	Italy	ITA								05	VEGETABLES AND FRUIT	1	No Quantity							104687			0
S3	2009	2009	2009	2	0	2	Export	562	Niger	NER	384	Côte d'Ivoire	CIV								05	VEGETABLES AND FRUIT	1	No Quantity							4694376			0
S3	2009	2009	2009	2	0	2	Export	562	Niger	NER	392	Japan	JPN								05	VEGETABLES AND FRUIT	1	No Quantity							20669			0
S3	2009	2009	2009	2	0	2	Export	562	Niger	NER	466	Mali	MLI								05	VEGETABLES AND FRUIT	1	No Quantity							6657			0
S3	2009	2009	2009	2	0	2	Export	562	Niger	NER	520	Nauru	NRU								05	VEGETABLES AND FRUIT	1	No Quantity							4797			0
S3	2009	2009	2009	2	0	2	Export	562	Niger	NER	566	Nigeria	NGA								05	VEGETABLES AND FRUIT	1	No Quantity							5603975			0
S3	2009	2009	2009	2	0	2	Export	562	Niger	NER	574	Norfolk Isds	NFK								05	VEGETABLES AND FRUIT	1	No Quantity							380			0
S3	2009	2009	2009	2	0	2	Export	562	Niger	NER	768	Togo	TGO								05	VEGETABLES AND FRUIT	1	No Quantity							928385			0
S3	2009	2009	2009	2	0	2	Export	562	Niger	NER	784	United Arab Emirates	ARE								05	VEGETABLES AND FRUIT	1	No Quantity							5782			0
S3	2009	2009	2009	2	0	2	Export	562	Niger	NER	792	Turkey	TUR								05	VEGETABLES AND FRUIT	1	No Quantity							5072			0
S3	2009	2009	2009	2	0	2	Export	562	Niger	NER	854	Burkina Faso	BFA								05	VEGETABLES AND FRUIT	1	No Quantity							503042			0
S3	2009	2009	2009	2	0	2	Export	558	Nicaragua	NIC	0	World	WLD								06	SUGAR,SUGR.PREPTNS,HONEY	1	No Quantity							72405307			0
S3	2009	2009	2009	2	0	2	Export	558	Nicaragua	NIC	124	Canada	CAN								06	SUGAR,SUGR.PREPTNS,HONEY	1	No Quantity							18			0
S3	2009	2009	2009	2	0	2	Export	558	Nicaragua	NIC	188	Costa Rica	CRI								06	SUGAR,SUGR.PREPTNS,HONEY	1	No Quantity							1918496			0
S3	2009	2009	2009	2	0	2	Export	558	Nicaragua	NIC	214	Dominican Rep.	DOM								06	SUGAR,SUGR.PREPTNS,HONEY	1	No Quantity							3600			0
S3	2009	2009	2009	2	0	2	Export	558	Nicaragua	NIC	222	El Salvador	SLV								06	SUGAR,SUGR.PREPTNS,HONEY	1	No Quantity							5663			0
S3	2009	2009	2009	2	0	2	Export	558	Nicaragua	NIC	276	Germany	DEU								06	SUGAR,SUGR.PREPTNS,HONEY	1	No Quantity							449723			0
S3	2009	2009	2009	2	0	2	Export	558	Nicaragua	NIC	328	Guyana	GUY								06	SUGAR,SUGR.PREPTNS,HONEY	1	No Quantity							297342			0
S3	2009	2009	2009	2	0	2	Export	558	Nicaragua	NIC	332	Haiti	HTI								06	SUGAR,SUGR.PREPTNS,HONEY	1	No Quantity							4145583			0
S3	2009	2009	2009	2	0	2	Export	558	Nicaragua	NIC	340	Honduras	HND								06	SUGAR,SUGR.PREPTNS,HONEY	1	No Quantity							30383			0
S3	2009	2009	2009	2	0	2	Export	558	Nicaragua	NIC	388	Jamaica	JAM								06	SUGAR,SUGR.PREPTNS,HONEY	1	No Quantity							774610			0
S3	2009	2009	2009	2	0	2	Export	558	Nicaragua	NIC	484	Mexico	MEX								06	SUGAR,SUGR.PREPTNS,HONEY	1	No Quantity							12809727			0
S3	2009	2009	2009	2	0	2	Export	558	Nicaragua	NIC	490	Other Asia, nes									06	SUGAR,SUGR.PREPTNS,HONEY	1	No Quantity							2552570			0
S3	2009	2009	2009	2	0	2	Export	558	Nicaragua	NIC	591	Panama	PAN								06	SUGAR,SUGR.PREPTNS,HONEY	1	No Quantity							371			0
S3	2009	2009	2009	2	0	2	Export	558	Nicaragua	NIC	780	Trinidad and Tobago	TTO								06	SUGAR,SUGR.PREPTNS,HONEY	1	No Quantity							522473			0
S3	2009	2009	2009	2	0	2	Export	558	Nicaragua	NIC	842	USA	USA								06	SUGAR,SUGR.PREPTNS,HONEY	1	No Quantity							48894748			0
S3	2009	2009	2009	2	0	2	Export	562	Niger	NER	0	World	WLD								06	SUGAR,SUGR.PREPTNS,HONEY	1	No Quantity							3286201			0
S3	2009	2009	2009	2	0	2	Export	562	Niger	NER	76	Brazil	BRA								06	SUGAR,SUGR.PREPTNS,HONEY	1	No Quantity							3195874			0
S3	2009	2009	2009	2	0	2	Export	562	Niger	NER	156	China	CHN								06	SUGAR,SUGR.PREPTNS,HONEY	1	No Quantity							39108			0
S3	2009	2009	2009	2	0	2	Export	562	Niger	NER	288	Ghana	GHA								06	SUGAR,SUGR.PREPTNS,HONEY	1	No Quantity							4893			0
S3	2009	2009	2009	2	0	2	Export	562	Niger	NER	384	Côte d'Ivoire	CIV								06	SUGAR,SUGR.PREPTNS,HONEY	1	No Quantity							1761			0
S3	2009	2009	2009	2	0	2	Export	562	Niger	NER	566	Nigeria	NGA								06	SUGAR,SUGR.PREPTNS,HONEY	1	No Quantity							41524			0
S3	2009	2009	2009	2	0	2	Export	562	Niger	NER	699	India	IND								06	SUGAR,SUGR.PREPTNS,HONEY	1	No Quantity							3040			0
S3	2009	2009	2009	2	0	2	Export	558	Nicaragua	NIC	0	World	WLD								07	COFFEE,TEA,COCOA,SPICES	1	No Quantity							263722892			0
S3	2009	2009	2009	2	0	2	Export	558	Nicaragua	NIC	36	Australia	AUS								07	COFFEE,TEA,COCOA,SPICES	1	No Quantity							2685329			0
S3	2009	2009	2009	2	0	2	Export	558	Nicaragua	NIC	40	Austria	AUT								07	COFFEE,TEA,COCOA,SPICES	1	No Quantity							150109			0
S3	2009	2009	2009	2	0	2	Export	558	Nicaragua	NIC	56	Belgium	BEL								07	COFFEE,TEA,COCOA,SPICES	1	No Quantity							15378113			0
S3	2009	2009	2009	2	0	2	Export	558	Nicaragua	NIC	84	Belize	BLZ								07	COFFEE,TEA,COCOA,SPICES	1	No Quantity							370			0
S3	2009	2009	2009	2	0	2	Export	558	Nicaragua	NIC	124	Canada	CAN								07	COFFEE,TEA,COCOA,SPICES	1	No Quantity							9680732			0
S3	2009	2009	2009	2	0	2	Export	558	Nicaragua	NIC	170	Colombia	COL								07	COFFEE,TEA,COCOA,SPICES	1	No Quantity							1			0
S3	2009	2009	2009	2	0	2	Export	558	Nicaragua	NIC	188	Costa Rica	CRI								07	COFFEE,TEA,COCOA,SPICES	1	No Quantity							2267857			0
S3	2009	2009	2009	2	0	2	Export	558	Nicaragua	NIC	192	Cuba	CUB								07	COFFEE,TEA,COCOA,SPICES	1	No Quantity							3			0
S3	2009	2009	2009	2	0	2	Export	558	Nicaragua	NIC	208	Denmark	DNK								07	COFFEE,TEA,COCOA,SPICES	1	No Quantity							100274			0
S3	2009	2009	2009	2	0	2	Export	558	Nicaragua	NIC	222	El Salvador	SLV								07	COFFEE,TEA,COCOA,SPICES	1	No Quantity							17327181			0
S3	2009	2009	2009	2	0	2	Export	558	Nicaragua	NIC	233	Estonia	EST								07	COFFEE,TEA,COCOA,SPICES	1	No Quantity							151338			0
S3	2009	2009	2009	2	0	2	Export	558	Nicaragua	NIC	246	Finland	FIN								07	COFFEE,TEA,COCOA,SPICES	1	No Quantity							15067838			0
S3	2009	2009	2009	2	0	2	Export	558	Nicaragua	NIC	251	France	FRA								07	COFFEE,TEA,COCOA,SPICES	1	No Quantity							2787508			0
S3	2009	2009	2009	2	0	2	Export	558	Nicaragua	NIC	276	Germany	DEU								07	COFFEE,TEA,COCOA,SPICES	1	No Quantity							13702944			0
S3	2009	2009	2009	2	0	2	Export	558	Nicaragua	NIC	300	Greece	GRC								07	COFFEE,TEA,COCOA,SPICES	1	No Quantity							57666			0
S3	2009	2009	2009	2	0	2	Export	558	Nicaragua	NIC	320	Guatemala	GTM								07	COFFEE,TEA,COCOA,SPICES	1	No Quantity							6941539			0
S3	2009	2009	2009	2	0	2	Export	558	Nicaragua	NIC	340	Honduras	HND								07	COFFEE,TEA,COCOA,SPICES	1	No Quantity							192769			0
S3	2009	2009	2009	2	0	2	Export	558	Nicaragua	NIC	352	Iceland	ISL								07	COFFEE,TEA,COCOA,SPICES	1	No Quantity							554967			0
S3	2009	2009	2009	2	0	2	Export	558	Nicaragua	NIC	372	Ireland	IRL								07	COFFEE,TEA,COCOA,SPICES	1	No Quantity							1358983			0
S3	2009	2009	2009	2	0	2	Export	558	Nicaragua	NIC	376	Israel	ISR								07	COFFEE,TEA,COCOA,SPICES	1	No Quantity							93884			0
S3	2009	2009	2009	2	0	2	Export	558	Nicaragua	NIC	381	Italy	ITA								07	COFFEE,TEA,COCOA,SPICES	1	No Quantity							6408755			0
S3	2009	2009	2009	2	0	2	Export	558	Nicaragua	NIC	392	Japan	JPN								07	COFFEE,TEA,COCOA,SPICES	1	No Quantity							5455323			0
S3	2009	2009	2009	2	0	2	Export	558	Nicaragua	NIC	410	Rep. of Korea	KOR								07	COFFEE,TEA,COCOA,SPICES	1	No Quantity							216284			0
S3	2009	2009	2009	2	0	2	Export	558	Nicaragua	NIC	428	Latvia	LVA								07	COFFEE,TEA,COCOA,SPICES	1	No Quantity							190003			0
S3	2009	2009	2009	2	0	2	Export	558	Nicaragua	NIC	484	Mexico	MEX								07	COFFEE,TEA,COCOA,SPICES	1	No Quantity							233986			0
S3	2009	2009	2009	2	0	2	Export	558	Nicaragua	NIC	490	Other Asia, nes									07	COFFEE,TEA,COCOA,SPICES	1	No Quantity							470288			0
S3	2009	2009	2009	2	0	2	Export	558	Nicaragua	NIC	528	Netherlands	NLD								07	COFFEE,TEA,COCOA,SPICES	1	No Quantity							1372948			0
S3	2009	2009	2009	2	0	2	Export	558	Nicaragua	NIC	554	New Zealand	NZL								07	COFFEE,TEA,COCOA,SPICES	1	No Quantity							118303			0
S3	2009	2009	2009	2	0	2	Export	558	Nicaragua	NIC	579	Norway	NOR								07	COFFEE,TEA,COCOA,SPICES	1	No Quantity							578314			0
S3	2009	2009	2009	2	0	2	Export	558	Nicaragua	NIC	591	Panama	PAN								07	COFFEE,TEA,COCOA,SPICES	1	No Quantity							58697			0
S3	2009	2009	2009	2	0	2	Export	558	Nicaragua	NIC	620	Portugal	PRT								07	COFFEE,TEA,COCOA,SPICES	1	No Quantity							189626			0
S3	2009	2009	2009	2	0	2	Export	558	Nicaragua	NIC	643	Russian Federation	RUS								07	COFFEE,TEA,COCOA,SPICES	1	No Quantity							1219067			0
S3	2009	2009	2009	2	0	2	Export	558	Nicaragua	NIC	704	Viet Nam	VNM								07	COFFEE,TEA,COCOA,SPICES	1	No Quantity							220894			0
S3	2009	2009	2009	2	0	2	Export	558	Nicaragua	NIC	710	South Africa	ZAF								07	COFFEE,TEA,COCOA,SPICES	1	No Quantity							126052			0
S3	2009	2009	2009	2	0	2	Export	558	Nicaragua	NIC	724	Spain	ESP								07	COFFEE,TEA,COCOA,SPICES	1	No Quantity							15872240			0
S3	2009	2009	2009	2	0	2	Export	558	Nicaragua	NIC	752	Sweden	SWE								07	COFFEE,TEA,COCOA,SPICES	1	No Quantity							9060446			0
S3	2009	2009	2009	2	0	2	Export	558	Nicaragua	NIC	760	Syria	SYR								07	COFFEE,TEA,COCOA,SPICES	1	No Quantity							447091			0
S3	2009	2009	2009	2	0	2	Export	558	Nicaragua	NIC	784	United Arab Emirates	ARE								07	COFFEE,TEA,COCOA,SPICES	1	No Quantity							1937390			0
S3	2009	2009	2009	2	0	2	Export	558	Nicaragua	NIC	804	Ukraine	UKR								07	COFFEE,TEA,COCOA,SPICES	1	No Quantity							1			0
S3	2009	2009	2009	2	0	2	Export	558	Nicaragua	NIC	826	United Kingdom	GBR								07	COFFEE,TEA,COCOA,SPICES	1	No Quantity							3557995			0
S3	2009	2009	2009	2	0	2	Export	558	Nicaragua	NIC	842	USA	USA								07	COFFEE,TEA,COCOA,SPICES	1	No Quantity							106513793			0
S3	2009	2009	2009	2	0	2	Export	558	Nicaragua	NIC	862	Venezuela	VEN								07	COFFEE,TEA,COCOA,SPICES	1	No Quantity							20975988			0
S3	2009	2009	2009	2	0	2	Export	562	Niger	NER	0	World	WLD								07	COFFEE,TEA,COCOA,SPICES	1	No Quantity							933177			0
S3	2009	2009	2009	2	0	2	Export	562	Niger	NER	156	China	CHN								07	COFFEE,TEA,COCOA,SPICES	1	No Quantity							678244			0
S3	2009	2009	2009	2	0	2	Export	562	Niger	NER	204	Benin	BEN								07	COFFEE,TEA,COCOA,SPICES	1	No Quantity							1257			0
S3	2009	2009	2009	2	0	2	Export	562	Niger	NER	266	Gabon	GAB								07	COFFEE,TEA,COCOA,SPICES	1	No Quantity							169			0
S3	2009	2009	2009	2	0	2	Export	562	Niger	NER	384	Côte d'Ivoire	CIV								07	COFFEE,TEA,COCOA,SPICES	1	No Quantity							6361			0
S3	2009	2009	2009	2	0	2	Export	562	Niger	NER	566	Nigeria	NGA								07	COFFEE,TEA,COCOA,SPICES	1	No Quantity							155291			0
S3	2009	2009	2009	2	0	2	Export	562	Niger	NER	699	India	IND								07	COFFEE,TEA,COCOA,SPICES	1	No Quantity							91855			0
S3	2009	2009	2009	2	0	2	Export	558	Nicaragua	NIC	0	World	WLD								08	ANIMAL FEED STUFF	1	No Quantity							9417258			0
S3	2009	2009	2009	2	0	2	Export	558	Nicaragua	NIC	188	Costa Rica	CRI								08	ANIMAL FEED STUFF	1	No Quantity							1082831			0
S3	2009	2009	2009	2	0	2	Export	558	Nicaragua	NIC	222	El Salvador	SLV								08	ANIMAL FEED STUFF	1	No Quantity							3078575			0
S3	2009	2009	2009	2	0	2	Export	558	Nicaragua	NIC	320	Guatemala	GTM								08	ANIMAL FEED STUFF	1	No Quantity							1802737			0
S3	2009	2009	2009	2	0	2	Export	558	Nicaragua	NIC	340	Honduras	HND								08	ANIMAL FEED STUFF	1	No Quantity							3194685			0
S3	2009	2009	2009	2	0	2	Export	558	Nicaragua	NIC	484	Mexico	MEX								08	ANIMAL FEED STUFF	1	No Quantity							3			0
S3	2009	2009	2009	2	0	2	Export	558	Nicaragua	NIC	490	Other Asia, nes									08	ANIMAL FEED STUFF	1	No Quantity							15300			0
S3	2009	2009	2009	2	0	2	Export	558	Nicaragua	NIC	591	Panama	PAN								08	ANIMAL FEED STUFF	1	No Quantity							177479			0
S3	2009	2009	2009	2	0	2	Export	558	Nicaragua	NIC	862	Venezuela	VEN								08	ANIMAL FEED STUFF	1	No Quantity							65648			0
S3	2009	2009	2009	2	0	2	Export	558	Nicaragua	NIC	0	World	WLD								09	MISC.EDIBLE PRODUCTS ETC	1	No Quantity							12710928			0
S3	2009	2009	2009	2	0	2	Export	558	Nicaragua	NIC	28	Antigua and Barbuda	ATG								09	MISC.EDIBLE PRODUCTS ETC	1	No Quantity							120			0
S3	2009	2009	2009	2	0	2	Export	558	Nicaragua	NIC	76	Brazil	BRA								09	MISC.EDIBLE PRODUCTS ETC	1	No Quantity							20147			0
S3	2009	2009	2009	2	0	2	Export	558	Nicaragua	NIC	124	Canada	CAN								09	MISC.EDIBLE PRODUCTS ETC	1	No Quantity							883			0
S3	2009	2009	2009	2	0	2	Export	558	Nicaragua	NIC	188	Costa Rica	CRI								09	MISC.EDIBLE PRODUCTS ETC	1	No Quantity							547726			0
S3	2009	2009	2009	2	0	2	Export	558	Nicaragua	NIC	192	Cuba	CUB								09	MISC.EDIBLE PRODUCTS ETC	1	No Quantity							5			0
S3	2009	2009	2009	2	0	2	Export	558	Nicaragua	NIC	214	Dominican Rep.	DOM								09	MISC.EDIBLE PRODUCTS ETC	1	No Quantity							10			0
S3	2009	2009	2009	2	0	2	Export	558	Nicaragua	NIC	222	El Salvador	SLV								09	MISC.EDIBLE PRODUCTS ETC	1	No Quantity							2022961			0
S3	2009	2009	2009	2	0	2	Export	558	Nicaragua	NIC	300	Greece	GRC								09	MISC.EDIBLE PRODUCTS ETC	1	No Quantity							300			0
S3	2009	2009	2009	2	0	2	Export	558	Nicaragua	NIC	320	Guatemala	GTM								09	MISC.EDIBLE PRODUCTS ETC	1	No Quantity							1365136			0
S3	2009	2009	2009	2	0	2	Export	558	Nicaragua	NIC	340	Honduras	HND								09	MISC.EDIBLE PRODUCTS ETC	1	No Quantity							8374852			0
S3	2009	2009	2009	2	0	2	Export	558	Nicaragua	NIC	484	Mexico	MEX								09	MISC.EDIBLE PRODUCTS ETC	1	No Quantity							23			0
S3	2009	2009	2009	2	0	2	Export	558	Nicaragua	NIC	591	Panama	PAN								09	MISC.EDIBLE PRODUCTS ETC	1	No Quantity							301728			0
S3	2009	2009	2009	2	0	2	Export	558	Nicaragua	NIC	842	USA	USA								09	MISC.EDIBLE PRODUCTS ETC	1	No Quantity							77019			0
S3	2009	2009	2009	2	0	2	Export	558	Nicaragua	NIC	862	Venezuela	VEN								09	MISC.EDIBLE PRODUCTS ETC	1	No Quantity							20			0
S3	2009	2009	2009	2	0	2	Export	562	Niger	NER	0	World	WLD								09	MISC.EDIBLE PRODUCTS ETC	1	No Quantity							491175			0
S3	2009	2009	2009	2	0	2	Export	562	Niger	NER	156	China	CHN								09	MISC.EDIBLE PRODUCTS ETC	1	No Quantity							36283			0
S3	2009	2009	2009	2	0	2	Export	562	Niger	NER	204	Benin	BEN								09	MISC.EDIBLE PRODUCTS ETC	1	No Quantity							2976			0
S3	2009	2009	2009	2	0	2	Export	562	Niger	NER	208	Denmark	DNK								09	MISC.EDIBLE PRODUCTS ETC	1	No Quantity							21661			0
S3	2009	2009	2009	2	0	2	Export	562	Niger	NER	288	Ghana	GHA								09	MISC.EDIBLE PRODUCTS ETC	1	No Quantity							1440			0
S3	2009	2009	2009	2	0	2	Export	562	Niger	NER	381	Italy	ITA								09	MISC.EDIBLE PRODUCTS ETC	1	No Quantity							7821			0
S3	2009	2009	2009	2	0	2	Export	562	Niger	NER	566	Nigeria	NGA								09	MISC.EDIBLE PRODUCTS ETC	1	No Quantity							24032			0
S3	2009	2009	2009	2	0	2	Export	562	Niger	NER	788	Tunisia	TUN								09	MISC.EDIBLE PRODUCTS ETC	1	No Quantity							128328			0
S3	2009	2009	2009	2	0	2	Export	562	Niger	NER	792	Turkey	TUR								09	MISC.EDIBLE PRODUCTS ETC	1	No Quantity							18704			0
S3	2009	2009	2009	2	0	2	Export	562	Niger	NER	854	Burkina Faso	BFA								09	MISC.EDIBLE PRODUCTS ETC	1	No Quantity							249931			0
S3	2009	2009	2009	2	0	2	Export	558	Nicaragua	NIC	0	World	WLD								11	BEVERAGES	1	No Quantity							38127213			0
S3	2009	2009	2009	2	0	2	Export	558	Nicaragua	NIC	36	Australia	AUS								11	BEVERAGES	1	No Quantity							17470			0
S3	2009	2009	2009	2	0	2	Export	558	Nicaragua	NIC	68	Bolivia (Plurinational State of)	BOL								11	BEVERAGES	1	No Quantity							265308			0
S3	2009	2009	2009	2	0	2	Export	558	Nicaragua	NIC	124	Canada	CAN								11	BEVERAGES	1	No Quantity							610619			0
S3	2009	2009	2009	2	0	2	Export	558	Nicaragua	NIC	152	Chile	CHL								11	BEVERAGES	1	No Quantity							5897531			0
S3	2009	2009	2009	2	0	2	Export	558	Nicaragua	NIC	170	Colombia	COL								11	BEVERAGES	1	No Quantity							50280			0
S3	2009	2009	2009	2	0	2	Export	558	Nicaragua	NIC	188	Costa Rica	CRI								11	BEVERAGES	1	No Quantity							4875254			0
S3	2009	2009	2009	2	0	2	Export	558	Nicaragua	NIC	203	Czechia	CZE								11	BEVERAGES	1	No Quantity							75586			0
S3	2009	2009	2009	2	0	2	Export	558	Nicaragua	NIC	208	Denmark	DNK								11	BEVERAGES	1	No Quantity							42448			0
S3	2009	2009	2009	2	0	2	Export	558	Nicaragua	NIC	214	Dominican Rep.	DOM								11	BEVERAGES	1	No Quantity							341101			0
S3	2009	2009	2009	2	0	2	Export	558	Nicaragua	NIC	218	Ecuador	ECU								11	BEVERAGES	1	No Quantity							55660			0
S3	2009	2009	2009	2	0	2	Export	558	Nicaragua	NIC	222	El Salvador	SLV								11	BEVERAGES	1	No Quantity							1486404			0
S3	2009	2009	2009	2	0	2	Export	558	Nicaragua	NIC	251	France	FRA								11	BEVERAGES	1	No Quantity							47021			0
S3	2009	2009	2009	2	0	2	Export	558	Nicaragua	NIC	276	Germany	DEU								11	BEVERAGES	1	No Quantity							81294			0
S3	2009	2009	2009	2	0	2	Export	558	Nicaragua	NIC	320	Guatemala	GTM								11	BEVERAGES	1	No Quantity							3103576			0
S3	2009	2009	2009	2	0	2	Export	558	Nicaragua	NIC	340	Honduras	HND								11	BEVERAGES	1	No Quantity							12189611			0
S3	2009	2009	2009	2	0	2	Export	558	Nicaragua	NIC	381	Italy	ITA								11	BEVERAGES	1	No Quantity							298639			0
S3	2009	2009	2009	2	0	2	Export	558	Nicaragua	NIC	484	Mexico	MEX								11	BEVERAGES	1	No Quantity							1515944			0
S3	2009	2009	2009	2	0	2	Export	558	Nicaragua	NIC	490	Other Asia, nes									11	BEVERAGES	1	No Quantity							3400			0
S3	2009	2009	2009	2	0	2	Export	558	Nicaragua	NIC	554	New Zealand	NZL								11	BEVERAGES	1	No Quantity							7700			0
S3	2009	2009	2009	2	0	2	Export	558	Nicaragua	NIC	591	Panama	PAN								11	BEVERAGES	1	No Quantity							692884			0
S3	2009	2009	2009	2	0	2	Export	558	Nicaragua	NIC	604	Peru	PER								11	BEVERAGES	1	No Quantity							596204			0
S3	2009	2009	2009	2	0	2	Export	558	Nicaragua	NIC	724	Spain	ESP								11	BEVERAGES	1	No Quantity							1833142			0
S3	2009	2009	2009	2	0	2	Export	558	Nicaragua	NIC	757	Switzerland	CHE								11	BEVERAGES	1	No Quantity							311			0
S3	2009	2009	2009	2	0	2	Export	558	Nicaragua	NIC	826	United Kingdom	GBR								11	BEVERAGES	1	No Quantity							28830			0
S3	2009	2009	2009	2	0	2	Export	558	Nicaragua	NIC	842	USA	USA								11	BEVERAGES	1	No Quantity							4010995			0
S3	2009	2009	2009	2	0	2	Export	562	Niger	NER	0	World	WLD								11	BEVERAGES	1	No Quantity							237101			0
S3	2009	2009	2009	2	0	2	Export	562	Niger	NER	100	Bulgaria	BGR								11	BEVERAGES	1	No Quantity							4372			0
S3	2009	2009	2009	2	0	2	Export	562	Niger	NER	192	Cuba	CUB								11	BEVERAGES	1	No Quantity							1294			0
S3	2009	2009	2009	2	0	2	Export	562	Niger	NER	251	France	FRA								11	BEVERAGES	1	No Quantity							45829			0
S3	2009	2009	2009	2	0	2	Export	562	Niger	NER	300	Greece	GRC								11	BEVERAGES	1	No Quantity							10429			0
S3	2009	2009	2009	2	0	2	Export	562	Niger	NER	422	Lebanon	LBN								11	BEVERAGES	1	No Quantity							88452			0
S3	2009	2009	2009	2	0	2	Export	562	Niger	NER	566	Nigeria	NGA								11	BEVERAGES	1	No Quantity							347			0
S3	2009	2009	2009	2	0	2	Export	562	Niger	NER	826	United Kingdom	GBR								11	BEVERAGES	1	No Quantity							86379			0
S3	2009	2009	2009	2	0	2	Export	558	Nicaragua	NIC	0	World	WLD								12	TOBACCO,TOBACCO MANUFACT	1	No Quantity							22422492			0
S3	2009	2009	2009	2	0	2	Export	558	Nicaragua	NIC	32	Argentina	ARG								12	TOBACCO,TOBACCO MANUFACT	1	No Quantity							1270			0
S3	2009	2009	2009	2	0	2	Export	558	Nicaragua	NIC	44	Bahamas	BHS								12	TOBACCO,TOBACCO MANUFACT	1	No Quantity							16030			0
S3	2009	2009	2009	2	0	2	Export	558	Nicaragua	NIC	48	Bahrain	BHR								12	TOBACCO,TOBACCO MANUFACT	1	No Quantity							4275			0
S3	2009	2009	2009	2	0	2	Export	558	Nicaragua	NIC	56	Belgium	BEL								12	TOBACCO,TOBACCO MANUFACT	1	No Quantity							39549			0
S3	2009	2009	2009	2	0	2	Export	558	Nicaragua	NIC	76	Brazil	BRA								12	TOBACCO,TOBACCO MANUFACT	1	No Quantity							29166			0
S3	2009	2009	2009	2	0	2	Export	558	Nicaragua	NIC	124	Canada	CAN								12	TOBACCO,TOBACCO MANUFACT	1	No Quantity							51331			0
S3	2009	2009	2009	2	0	2	Export	558	Nicaragua	NIC	156	China	CHN								12	TOBACCO,TOBACCO MANUFACT	1	No Quantity							3204			0
S3	2009	2009	2009	2	0	2	Export	558	Nicaragua	NIC	170	Colombia	COL								12	TOBACCO,TOBACCO MANUFACT	1	No Quantity							34685			0
S3	2009	2009	2009	2	0	2	Export	558	Nicaragua	NIC	188	Costa Rica	CRI								12	TOBACCO,TOBACCO MANUFACT	1	No Quantity							42423			0
S3	2009	2009	2009	2	0	2	Export	558	Nicaragua	NIC	196	Cyprus	CYP								12	TOBACCO,TOBACCO MANUFACT	1	No Quantity							5898			0
S3	2009	2009	2009	2	0	2	Export	558	Nicaragua	NIC	203	Czechia	CZE								12	TOBACCO,TOBACCO MANUFACT	1	No Quantity							12095			0
S3	2009	2009	2009	2	0	2	Export	558	Nicaragua	NIC	214	Dominican Rep.	DOM								12	TOBACCO,TOBACCO MANUFACT	1	No Quantity							2321321			0
S3	2009	2009	2009	2	0	2	Export	558	Nicaragua	NIC	233	Estonia	EST								12	TOBACCO,TOBACCO MANUFACT	1	No Quantity							2576			0
S3	2009	2009	2009	2	0	2	Export	558	Nicaragua	NIC	276	Germany	DEU								12	TOBACCO,TOBACCO MANUFACT	1	No Quantity							251179			0
S3	2009	2009	2009	2	0	2	Export	558	Nicaragua	NIC	300	Greece	GRC								12	TOBACCO,TOBACCO MANUFACT	1	No Quantity							38939			0
S3	2009	2009	2009	2	0	2	Export	558	Nicaragua	NIC	320	Guatemala	GTM								12	TOBACCO,TOBACCO MANUFACT	1	No Quantity							3009			0
S3	2009	2009	2009	2	0	2	Export	558	Nicaragua	NIC	340	Honduras	HND								12	TOBACCO,TOBACCO MANUFACT	1	No Quantity							2460628			0
S3	2009	2009	2009	2	0	2	Export	558	Nicaragua	NIC	376	Israel	ISR								12	TOBACCO,TOBACCO MANUFACT	1	No Quantity							5400			0
S3	2009	2009	2009	2	0	2	Export	558	Nicaragua	NIC	388	Jamaica	JAM								12	TOBACCO,TOBACCO MANUFACT	1	No Quantity							12276			0
S3	2009	2009	2009	2	0	2	Export	558	Nicaragua	NIC	392	Japan	JPN								12	TOBACCO,TOBACCO MANUFACT	1	No Quantity							18959			0
S3	2009	2009	2009	2	0	2	Export	558	Nicaragua	NIC	422	Lebanon	LBN								12	TOBACCO,TOBACCO MANUFACT	1	No Quantity							3050			0
S3	2009	2009	2009	2	0	2	Export	558	Nicaragua	NIC	450	Madagascar	MDG								12	TOBACCO,TOBACCO MANUFACT	1	No Quantity							35633			0
S3	2009	2009	2009	2	0	2	Export	558	Nicaragua	NIC	484	Mexico	MEX								12	TOBACCO,TOBACCO MANUFACT	1	No Quantity							125			0
S3	2009	2009	2009	2	0	2	Export	558	Nicaragua	NIC	591	Panama	PAN								12	TOBACCO,TOBACCO MANUFACT	1	No Quantity							35036			0
S3	2009	2009	2009	2	0	2	Export	558	Nicaragua	NIC	600	Paraguay	PRY								12	TOBACCO,TOBACCO MANUFACT	1	No Quantity							938			0
S3	2009	2009	2009	2	0	2	Export	558	Nicaragua	NIC	616	Poland	POL								12	TOBACCO,TOBACCO MANUFACT	1	No Quantity							9638			0
S3	2009	2009	2009	2	0	2	Export	558	Nicaragua	NIC	724	Spain	ESP								12	TOBACCO,TOBACCO MANUFACT	1	No Quantity							743690			0
S3	2009	2009	2009	2	0	2	Export	558	Nicaragua	NIC	752	Sweden	SWE								12	TOBACCO,TOBACCO MANUFACT	1	No Quantity							18423			0
S3	2009	2009	2009	2	0	2	Export	558	Nicaragua	NIC	757	Switzerland	CHE								12	TOBACCO,TOBACCO MANUFACT	1	No Quantity							70733			0
S3	2009	2009	2009	2	0	2	Export	558	Nicaragua	NIC	784	United Arab Emirates	ARE								12	TOBACCO,TOBACCO MANUFACT	1	No Quantity							4500			0
S3	2009	2009	2009	2	0	2	Export	558	Nicaragua	NIC	826	United Kingdom	GBR								12	TOBACCO,TOBACCO MANUFACT	1	No Quantity							30944			0
S3	2009	2009	2009	2	0	2	Export	558	Nicaragua	NIC	842	USA	USA								12	TOBACCO,TOBACCO MANUFACT	1	No Quantity							16110249			0
S3	2009	2009	2009	2	0	2	Export	558	Nicaragua	NIC	862	Venezuela	VEN								12	TOBACCO,TOBACCO MANUFACT	1	No Quantity							5325			0
S3	2009	2009	2009	2	0	2	Export	562	Niger	NER	0	World	WLD								12	TOBACCO,TOBACCO MANUFACT	1	No Quantity							5393868			0
S3	2009	2009	2009	2	0	2	Export	562	Niger	NER	251	France	FRA								12	TOBACCO,TOBACCO MANUFACT	1	No Quantity							1669			0
S3	2009	2009	2009	2	0	2	Export	562	Niger	NER	276	Germany	DEU								12	TOBACCO,TOBACCO MANUFACT	1	No Quantity							570623			0
S3	2009	2009	2009	2	0	2	Export	562	Niger	NER	300	Greece	GRC								12	TOBACCO,TOBACCO MANUFACT	1	No Quantity							951039			0
S3	2009	2009	2009	2	0	2	Export	562	Niger	NER	422	Lebanon	LBN								12	TOBACCO,TOBACCO MANUFACT	1	No Quantity							17468			0
S3	2009	2009	2009	2	0	2	Export	562	Niger	NER	566	Nigeria	NGA								12	TOBACCO,TOBACCO MANUFACT	1	No Quantity							15671			0
S3	2009	2009	2009	2	0	2	Export	562	Niger	NER	704	Viet Nam	VNM								12	TOBACCO,TOBACCO MANUFACT	1	No Quantity							1408933			0
S3	2009	2009	2009	2	0	2	Export	562	Niger	NER	757	Switzerland	CHE								12	TOBACCO,TOBACCO MANUFACT	1	No Quantity							2171			0
S3	2009	2009	2009	2	0	2	Export	562	Niger	NER	784	United Arab Emirates	ARE								12	TOBACCO,TOBACCO MANUFACT	1	No Quantity							279415			0
S3	2009	2009	2009	2	0	2	Export	562	Niger	NER	826	United Kingdom	GBR								12	TOBACCO,TOBACCO MANUFACT	1	No Quantity							5918			0
S3	2009	2009	2009	2	0	2	Export	562	Niger	NER	842	USA	USA								12	TOBACCO,TOBACCO MANUFACT	1	No Quantity							6100			0
S3	2009	2009	2009	2	0	2	Export	562	Niger	NER	854	Burkina Faso	BFA								12	TOBACCO,TOBACCO MANUFACT	1	No Quantity							29102			0
S3	2009	2009	2009	2	0	2	Export	562	Niger	NER	899	Areas, nes									12	TOBACCO,TOBACCO MANUFACT	1	No Quantity							2105759			0
S3	2009	2009	2009	2	0	2	Export	558	Nicaragua	NIC	0	World	WLD								21	HIDES,SKINS,FURSKINS,RAW	1	No Quantity							1711599			0
S3	2009	2009	2009	2	0	2	Export	558	Nicaragua	NIC	188	Costa Rica	CRI								21	HIDES,SKINS,FURSKINS,RAW	1	No Quantity							231713			0
S3	2009	2009	2009	2	0	2	Export	558	Nicaragua	NIC	320	Guatemala	GTM								21	HIDES,SKINS,FURSKINS,RAW	1	No Quantity							170050			0
S3	2009	2009	2009	2	0	2	Export	558	Nicaragua	NIC	340	Honduras	HND								21	HIDES,SKINS,FURSKINS,RAW	1	No Quantity							80			0
S3	2009	2009	2009	2	0	2	Export	558	Nicaragua	NIC	484	Mexico	MEX								21	HIDES,SKINS,FURSKINS,RAW	1	No Quantity							1216901			0
S3	2009	2009	2009	2	0	2	Export	558	Nicaragua	NIC	600	Paraguay	PRY								21	HIDES,SKINS,FURSKINS,RAW	1	No Quantity							92800			0
S3	2009	2009	2009	2	0	2	Export	558	Nicaragua	NIC	842	USA	USA								21	HIDES,SKINS,FURSKINS,RAW	1	No Quantity							54			0
S3	2009	2009	2009	2	0	2	Export	562	Niger	NER	0	World	WLD								21	HIDES,SKINS,FURSKINS,RAW	1	No Quantity							69279			0
S3	2009	2009	2009	2	0	2	Export	562	Niger	NER	466	Mali	MLI								21	HIDES,SKINS,FURSKINS,RAW	1	No Quantity							5685			0
S3	2009	2009	2009	2	0	2	Export	562	Niger	NER	566	Nigeria	NGA								21	HIDES,SKINS,FURSKINS,RAW	1	No Quantity							63594			0
S3	2009	2009	2009	2	0	2	Export	558	Nicaragua	NIC	0	World	WLD								22	OIL SEED,OLEAGINUS FRUIT	1	No Quantity							74657442			0
S3	2009	2009	2009	2	0	2	Export	558	Nicaragua	NIC	36	Australia	AUS								22	OIL SEED,OLEAGINUS FRUIT	1	No Quantity							3328727			0
S3	2009	2009	2009	2	0	2	Export	558	Nicaragua	NIC	56	Belgium	BEL								22	OIL SEED,OLEAGINUS FRUIT	1	No Quantity							67922			0
S3	2009	2009	2009	2	0	2	Export	558	Nicaragua	NIC	124	Canada	CAN								22	OIL SEED,OLEAGINUS FRUIT	1	No Quantity							419729			0
S3	2009	2009	2009	2	0	2	Export	558	Nicaragua	NIC	170	Colombia	COL								22	OIL SEED,OLEAGINUS FRUIT	1	No Quantity							3468450			0
S3	2009	2009	2009	2	0	2	Export	558	Nicaragua	NIC	188	Costa Rica	CRI								22	OIL SEED,OLEAGINUS FRUIT	1	No Quantity							2660519			0
S3	2009	2009	2009	2	0	2	Export	558	Nicaragua	NIC	214	Dominican Rep.	DOM								22	OIL SEED,OLEAGINUS FRUIT	1	No Quantity							263968			0
S3	2009	2009	2009	2	0	2	Export	558	Nicaragua	NIC	222	El Salvador	SLV								22	OIL SEED,OLEAGINUS FRUIT	1	No Quantity							3821826			0
S3	2009	2009	2009	2	0	2	Export	558	Nicaragua	NIC	251	France	FRA								22	OIL SEED,OLEAGINUS FRUIT	1	No Quantity							58424			0
S3	2009	2009	2009	2	0	2	Export	558	Nicaragua	NIC	276	Germany	DEU								22	OIL SEED,OLEAGINUS FRUIT	1	No Quantity							141793			0
S3	2009	2009	2009	2	0	2	Export	558	Nicaragua	NIC	320	Guatemala	GTM								22	OIL SEED,OLEAGINUS FRUIT	1	No Quantity							3064244			0
S3	2009	2009	2009	2	0	2	Export	558	Nicaragua	NIC	340	Honduras	HND								22	OIL SEED,OLEAGINUS FRUIT	1	No Quantity							1024637			0
S3	2009	2009	2009	2	0	2	Export	558	Nicaragua	NIC	344	China, Hong Kong SAR	HKG								22	OIL SEED,OLEAGINUS FRUIT	1	No Quantity							103470			0
S3	2009	2009	2009	2	0	2	Export	558	Nicaragua	NIC	392	Japan	JPN								22	OIL SEED,OLEAGINUS FRUIT	1	No Quantity							1712088			0
S3	2009	2009	2009	2	0	2	Export	558	Nicaragua	NIC	484	Mexico	MEX								22	OIL SEED,OLEAGINUS FRUIT	1	No Quantity							35702883			0
S3	2009	2009	2009	2	0	2	Export	558	Nicaragua	NIC	490	Other Asia, nes									22	OIL SEED,OLEAGINUS FRUIT	1	No Quantity							156651			0
S3	2009	2009	2009	2	0	2	Export	558	Nicaragua	NIC	528	Netherlands	NLD								22	OIL SEED,OLEAGINUS FRUIT	1	No Quantity							129560			0
S3	2009	2009	2009	2	0	2	Export	558	Nicaragua	NIC	591	Panama	PAN								22	OIL SEED,OLEAGINUS FRUIT	1	No Quantity							752835			0
S3	2009	2009	2009	2	0	2	Export	558	Nicaragua	NIC	643	Russian Federation	RUS								22	OIL SEED,OLEAGINUS FRUIT	1	No Quantity							3475711			0
S3	2009	2009	2009	2	0	2	Export	558	Nicaragua	NIC	784	United Arab Emirates	ARE								22	OIL SEED,OLEAGINUS FRUIT	1	No Quantity							130971			0
S3	2009	2009	2009	2	0	2	Export	558	Nicaragua	NIC	804	Ukraine	UKR								22	OIL SEED,OLEAGINUS FRUIT	1	No Quantity							19303			0
S3	2009	2009	2009	2	0	2	Export	558	Nicaragua	NIC	826	United Kingdom	GBR								22	OIL SEED,OLEAGINUS FRUIT	1	No Quantity							13502179			0
S3	2009	2009	2009	2	0	2	Export	558	Nicaragua	NIC	842	USA	USA								22	OIL SEED,OLEAGINUS FRUIT	1	No Quantity							340152			0
S3	2009	2009	2009	2	0	2	Export	558	Nicaragua	NIC	862	Venezuela	VEN								22	OIL SEED,OLEAGINUS FRUIT	1	No Quantity							311400			0
S3	2009	2009	2009	2	0	2	Export	562	Niger	NER	0	World	WLD								22	OIL SEED,OLEAGINUS FRUIT	1	No Quantity							706647			0
S3	2009	2009	2009	2	0	2	Export	562	Niger	NER	12	Algeria	DZA								22	OIL SEED,OLEAGINUS FRUIT	1	No Quantity							46707			0
S3	2009	2009	2009	2	0	2	Export	562	Niger	NER	566	Nigeria	NGA								22	OIL SEED,OLEAGINUS FRUIT	1	No Quantity							91629			0
S3	2009	2009	2009	2	0	2	Export	562	Niger	NER	724	Spain	ESP								22	OIL SEED,OLEAGINUS FRUIT	1	No Quantity							557943			0
S3	2009	2009	2009	2	0	2	Export	562	Niger	NER	768	Togo	TGO								22	OIL SEED,OLEAGINUS FRUIT	1	No Quantity							10368			0
S3	2009	2009	2009	2	0	2	Export	558	Nicaragua	NIC	0	World	WLD								23	CRUDE RUBBER	1	No Quantity							1450			0
S3	2009	2009	2009	2	0	2	Export	558	Nicaragua	NIC	188	Costa Rica	CRI								23	CRUDE RUBBER	1	No Quantity							1450			0
S3	2009	2009	2009	2	0	2	Export	562	Niger	NER	0	World	WLD								23	CRUDE RUBBER	1	No Quantity							41464			0
S3	2009	2009	2009	2	0	2	Export	562	Niger	NER	156	China	CHN								23	CRUDE RUBBER	1	No Quantity							1692			0
S3	2009	2009	2009	2	0	2	Export	562	Niger	NER	566	Nigeria	NGA								23	CRUDE RUBBER	1	No Quantity							39772			0
S3	2009	2009	2009	2	0	2	Export	558	Nicaragua	NIC	0	World	WLD								24	CORK AND WOOD	1	No Quantity							2545950			0
S3	2009	2009	2009	2	0	2	Export	558	Nicaragua	NIC	124	Canada	CAN								24	CORK AND WOOD	1	No Quantity							14622			0
S3	2009	2009	2009	2	0	2	Export	558	Nicaragua	NIC	156	China	CHN								24	CORK AND WOOD	1	No Quantity							185921			0
S3	2009	2009	2009	2	0	2	Export	558	Nicaragua	NIC	188	Costa Rica	CRI								24	CORK AND WOOD	1	No Quantity							331433			0
S3	2009	2009	2009	2	0	2	Export	558	Nicaragua	NIC	192	Cuba	CUB								24	CORK AND WOOD	1	No Quantity							26338			0
S3	2009	2009	2009	2	0	2	Export	558	Nicaragua	NIC	214	Dominican Rep.	DOM								24	CORK AND WOOD	1	No Quantity							493897			0
S3	2009	2009	2009	2	0	2	Export	558	Nicaragua	NIC	222	El Salvador	SLV								24	CORK AND WOOD	1	No Quantity							278592			0
S3	2009	2009	2009	2	0	2	Export	558	Nicaragua	NIC	251	France	FRA								24	CORK AND WOOD	1	No Quantity							15934			0
S3	2009	2009	2009	2	0	2	Export	558	Nicaragua	NIC	276	Germany	DEU								24	CORK AND WOOD	1	No Quantity							13162			0
S3	2009	2009	2009	2	0	2	Export	558	Nicaragua	NIC	320	Guatemala	GTM								24	CORK AND WOOD	1	No Quantity							108201			0
S3	2009	2009	2009	2	0	2	Export	558	Nicaragua	NIC	340	Honduras	HND								24	CORK AND WOOD	1	No Quantity							286078			0
S3	2009	2009	2009	2	0	2	Export	558	Nicaragua	NIC	344	China, Hong Kong SAR	HKG								24	CORK AND WOOD	1	No Quantity							86135			0
S3	2009	2009	2009	2	0	2	Export	558	Nicaragua	NIC	422	Lebanon	LBN								24	CORK AND WOOD	1	No Quantity							10880			0
S3	2009	2009	2009	2	0	2	Export	558	Nicaragua	NIC	490	Other Asia, nes									24	CORK AND WOOD	1	No Quantity							21190			0
S3	2009	2009	2009	2	0	2	Export	558	Nicaragua	NIC	591	Panama	PAN								24	CORK AND WOOD	1	No Quantity							14132			0
S3	2009	2009	2009	2	0	2	Export	558	Nicaragua	NIC	620	Portugal	PRT								24	CORK AND WOOD	1	No Quantity							6400			0
S3	2009	2009	2009	2	0	2	Export	558	Nicaragua	NIC	699	India	IND								24	CORK AND WOOD	1	No Quantity							71642			0
S3	2009	2009	2009	2	0	2	Export	558	Nicaragua	NIC	704	Viet Nam	VNM								24	CORK AND WOOD	1	No Quantity							2400			0
S3	2009	2009	2009	2	0	2	Export	558	Nicaragua	NIC	842	USA	USA								24	CORK AND WOOD	1	No Quantity							578994			0
S3	2009	2009	2009	2	0	2	Export	562	Niger	NER	0	World	WLD								24	CORK AND WOOD	1	No Quantity							16025			0
S3	2009	2009	2009	2	0	2	Export	562	Niger	NER	566	Nigeria	NGA								24	CORK AND WOOD	1	No Quantity							13278			0
S3	2009	2009	2009	2	0	2	Export	562	Niger	NER	854	Burkina Faso	BFA								24	CORK AND WOOD	1	No Quantity							2748			0
S3	2009	2009	2009	2	0	2	Export	558	Nicaragua	NIC	0	World	WLD								25	PULP AND WASTE PAPER	1	No Quantity							2195965			0
S3	2009	2009	2009	2	0	2	Export	558	Nicaragua	NIC	152	Chile	CHL								25	PULP AND WASTE PAPER	1	No Quantity							4901			0
S3	2009	2009	2009	2	0	2	Export	558	Nicaragua	NIC	188	Costa Rica	CRI								25	PULP AND WASTE PAPER	1	No Quantity							178030			0
S3	2009	2009	2009	2	0	2	Export	558	Nicaragua	NIC	218	Ecuador	ECU								25	PULP AND WASTE PAPER	1	No Quantity							36286			0
S3	2009	2009	2009	2	0	2	Export	558	Nicaragua	NIC	222	El Salvador	SLV								25	PULP AND WASTE PAPER	1	No Quantity							1809178			0
S3	2009	2009	2009	2	0	2	Export	558	Nicaragua	NIC	320	Guatemala	GTM								25	PULP AND WASTE PAPER	1	No Quantity							18152			0
S3	2009	2009	2009	2	0	2	Export	558	Nicaragua	NIC	340	Honduras	HND								25	PULP AND WASTE PAPER	1	No Quantity							6040			0
S3	2009	2009	2009	2	0	2	Export	558	Nicaragua	NIC	344	China, Hong Kong SAR	HKG								25	PULP AND WASTE PAPER	1	No Quantity							3951			0
S3	2009	2009	2009	2	0	2	Export	558	Nicaragua	NIC	490	Other Asia, nes									25	PULP AND WASTE PAPER	1	No Quantity							22398			0
S3	2009	2009	2009	2	0	2	Export	558	Nicaragua	NIC	591	Panama	PAN								25	PULP AND WASTE PAPER	1	No Quantity							79380			0
S3	2009	2009	2009	2	0	2	Export	558	Nicaragua	NIC	699	India	IND								25	PULP AND WASTE PAPER	1	No Quantity							37465			0
S3	2009	2009	2009	2	0	2	Export	558	Nicaragua	NIC	842	USA	USA								25	PULP AND WASTE PAPER	1	No Quantity							185			0
S3	2009	2009	2009	2	0	2	Export	558	Nicaragua	NIC	0	World	WLD								26	TEXTILE FIBRES	1	No Quantity							347326			0
S3	2009	2009	2009	2	0	2	Export	558	Nicaragua	NIC	32	Argentina	ARG								26	TEXTILE FIBRES	1	No Quantity							100			0
S3	2009	2009	2009	2	0	2	Export	558	Nicaragua	NIC	40	Austria	AUT								26	TEXTILE FIBRES	1	No Quantity							1247			0
S3	2009	2009	2009	2	0	2	Export	558	Nicaragua	NIC	56	Belgium	BEL								26	TEXTILE FIBRES	1	No Quantity							660			0
S3	2009	2009	2009	2	0	2	Export	558	Nicaragua	NIC	68	Bolivia (Plurinational State of)	BOL								26	TEXTILE FIBRES	1	No Quantity							500			0
S3	2009	2009	2009	2	0	2	Export	558	Nicaragua	NIC	76	Brazil	BRA								26	TEXTILE FIBRES	1	No Quantity							4719			0
S3	2009	2009	2009	2	0	2	Export	558	Nicaragua	NIC	124	Canada	CAN								26	TEXTILE FIBRES	1	No Quantity							1967			0
S3	2009	2009	2009	2	0	2	Export	558	Nicaragua	NIC	152	Chile	CHL								26	TEXTILE FIBRES	1	No Quantity							50			0
S3	2009	2009	2009	2	0	2	Export	558	Nicaragua	NIC	170	Colombia	COL								26	TEXTILE FIBRES	1	No Quantity							1313			0
S3	2009	2009	2009	2	0	2	Export	558	Nicaragua	NIC	188	Costa Rica	CRI								26	TEXTILE FIBRES	1	No Quantity							55254			0
S3	2009	2009	2009	2	0	2	Export	558	Nicaragua	NIC	192	Cuba	CUB								26	TEXTILE FIBRES	1	No Quantity							11989			0
S3	2009	2009	2009	2	0	2	Export	558	Nicaragua	NIC	208	Denmark	DNK								26	TEXTILE FIBRES	1	No Quantity							500			0
S3	2009	2009	2009	2	0	2	Export	558	Nicaragua	NIC	214	Dominican Rep.	DOM								26	TEXTILE FIBRES	1	No Quantity							1600			0
S3	2009	2009	2009	2	0	2	Export	558	Nicaragua	NIC	218	Ecuador	ECU								26	TEXTILE FIBRES	1	No Quantity							650			0
S3	2009	2009	2009	2	0	2	Export	558	Nicaragua	NIC	222	El Salvador	SLV								26	TEXTILE FIBRES	1	No Quantity							500			0
S3	2009	2009	2009	2	0	2	Export	558	Nicaragua	NIC	251	France	FRA								26	TEXTILE FIBRES	1	No Quantity							210			0
S3	2009	2009	2009	2	0	2	Export	558	Nicaragua	NIC	276	Germany	DEU								26	TEXTILE FIBRES	1	No Quantity							2957			0
S3	2009	2009	2009	2	0	2	Export	558	Nicaragua	NIC	288	Ghana	GHA								26	TEXTILE FIBRES	1	No Quantity							600			0
S3	2009	2009	2009	2	0	2	Export	558	Nicaragua	NIC	320	Guatemala	GTM								26	TEXTILE FIBRES	1	No Quantity							62338			0
S3	2009	2009	2009	2	0	2	Export	558	Nicaragua	NIC	340	Honduras	HND								26	TEXTILE FIBRES	1	No Quantity							133419			0
S3	2009	2009	2009	2	0	2	Export	558	Nicaragua	NIC	381	Italy	ITA								26	TEXTILE FIBRES	1	No Quantity							500			0
S3	2009	2009	2009	2	0	2	Export	558	Nicaragua	NIC	392	Japan	JPN								26	TEXTILE FIBRES	1	No Quantity							1461			0
S3	2009	2009	2009	2	0	2	Export	558	Nicaragua	NIC	410	Rep. of Korea	KOR								26	TEXTILE FIBRES	1	No Quantity							606			0
S3	2009	2009	2009	2	0	2	Export	558	Nicaragua	NIC	484	Mexico	MEX								26	TEXTILE FIBRES	1	No Quantity							2000			0
S3	2009	2009	2009	2	0	2	Export	558	Nicaragua	NIC	490	Other Asia, nes									26	TEXTILE FIBRES	1	No Quantity							1500			0
S3	2009	2009	2009	2	0	2	Export	558	Nicaragua	NIC	528	Netherlands	NLD								26	TEXTILE FIBRES	1	No Quantity							1900			0
S3	2009	2009	2009	2	0	2	Export	558	Nicaragua	NIC	554	New Zealand	NZL								26	TEXTILE FIBRES	1	No Quantity							50			0
S3	2009	2009	2009	2	0	2	Export	558	Nicaragua	NIC	566	Nigeria	NGA								26	TEXTILE FIBRES	1	No Quantity							2000			0
S3	2009	2009	2009	2	0	2	Export	558	Nicaragua	NIC	579	Norway	NOR								26	TEXTILE FIBRES	1	No Quantity							500			0
S3	2009	2009	2009	2	0	2	Export	558	Nicaragua	NIC	591	Panama	PAN								26	TEXTILE FIBRES	1	No Quantity							8443			0
S3	2009	2009	2009	2	0	2	Export	558	Nicaragua	NIC	600	Paraguay	PRY								26	TEXTILE FIBRES	1	No Quantity							1500			0
S3	2009	2009	2009	2	0	2	Export	558	Nicaragua	NIC	604	Peru	PER								26	TEXTILE FIBRES	1	No Quantity							1100			0
S3	2009	2009	2009	2	0	2	Export	558	Nicaragua	NIC	620	Portugal	PRT								26	TEXTILE FIBRES	1	No Quantity							800			0
S3	2009	2009	2009	2	0	2	Export	558	Nicaragua	NIC	724	Spain	ESP								26	TEXTILE FIBRES	1	No Quantity							997			0
S3	2009	2009	2009	2	0	2	Export	558	Nicaragua	NIC	752	Sweden	SWE								26	TEXTILE FIBRES	1	No Quantity							900			0
S3	2009	2009	2009	2	0	2	Export	558	Nicaragua	NIC	757	Switzerland	CHE								26	TEXTILE FIBRES	1	No Quantity							2882			0
S3	2009	2009	2009	2	0	2	Export	558	Nicaragua	NIC	826	United Kingdom	GBR								26	TEXTILE FIBRES	1	No Quantity							300			0
S3	2009	2009	2009	2	0	2	Export	558	Nicaragua	NIC	842	USA	USA								26	TEXTILE FIBRES	1	No Quantity							38713			0
S3	2009	2009	2009	2	0	2	Export	558	Nicaragua	NIC	862	Venezuela	VEN								26	TEXTILE FIBRES	1	No Quantity							600			0
S3	2009	2009	2009	2	0	2	Export	562	Niger	NER	0	World	WLD								26	TEXTILE FIBRES	1	No Quantity							11181220			0
S3	2009	2009	2009	2	0	2	Export	562	Niger	NER	8	Albania	ALB								26	TEXTILE FIBRES	1	No Quantity							1119			0
S3	2009	2009	2009	2	0	2	Export	562	Niger	NER	56	Belgium	BEL								26	TEXTILE FIBRES	1	No Quantity							1032187			0
S3	2009	2009	2009	2	0	2	Export	562	Niger	NER	124	Canada	CAN								26	TEXTILE FIBRES	1	No Quantity							291717			0
S3	2009	2009	2009	2	0	2	Export	562	Niger	NER	156	China	CHN								26	TEXTILE FIBRES	1	No Quantity							188021			0
S3	2009	2009	2009	2	0	2	Export	562	Niger	NER	204	Benin	BEN								26	TEXTILE FIBRES	1	No Quantity							21161			0
S3	2009	2009	2009	2	0	2	Export	562	Niger	NER	251	France	FRA								26	TEXTILE FIBRES	1	No Quantity							225316			0
S3	2009	2009	2009	2	0	2	Export	562	Niger	NER	276	Germany	DEU								26	TEXTILE FIBRES	1	No Quantity							1438679			0
S3	2009	2009	2009	2	0	2	Export	562	Niger	NER	340	Honduras	HND								26	TEXTILE FIBRES	1	No Quantity							12786			0
S3	2009	2009	2009	2	0	2	Export	562	Niger	NER	372	Ireland	IRL								26	TEXTILE FIBRES	1	No Quantity							320			0
S3	2009	2009	2009	2	0	2	Export	562	Niger	NER	381	Italy	ITA								26	TEXTILE FIBRES	1	No Quantity							777273			0
S3	2009	2009	2009	2	0	2	Export	562	Niger	NER	384	Côte d'Ivoire	CIV								26	TEXTILE FIBRES	1	No Quantity							1479			0
S3	2009	2009	2009	2	0	2	Export	562	Niger	NER	392	Japan	JPN								26	TEXTILE FIBRES	1	No Quantity							21193			0
S3	2009	2009	2009	2	0	2	Export	562	Niger	NER	408	Dem. People's Rep. of Korea	PRK								26	TEXTILE FIBRES	1	No Quantity							3160967			0
S3	2009	2009	2009	2	0	2	Export	562	Niger	NER	490	Other Asia, nes									26	TEXTILE FIBRES	1	No Quantity							21257			0
S3	2009	2009	2009	2	0	2	Export	562	Niger	NER	528	Netherlands	NLD								26	TEXTILE FIBRES	1	No Quantity							742477			0
S3	2009	2009	2009	2	0	2	Export	562	Niger	NER	566	Nigeria	NGA								26	TEXTILE FIBRES	1	No Quantity							9056			0
S3	2009	2009	2009	2	0	2	Export	562	Niger	NER	616	Poland	POL								26	TEXTILE FIBRES	1	No Quantity							23207			0
S3	2009	2009	2009	2	0	2	Export	562	Niger	NER	643	Russian Federation	RUS								26	TEXTILE FIBRES	1	No Quantity							11316			0
S3	2009	2009	2009	2	0	2	Export	562	Niger	NER	682	Saudi Arabia	SAU								26	TEXTILE FIBRES	1	No Quantity							9654			0
S3	2009	2009	2009	2	0	2	Export	562	Niger	NER	702	Singapore	SGP								26	TEXTILE FIBRES	1	No Quantity							75982			0
S3	2009	2009	2009	2	0	2	Export	562	Niger	NER	724	Spain	ESP								26	TEXTILE FIBRES	1	No Quantity							361301			0
S3	2009	2009	2009	2	0	2	Export	562	Niger	NER	764	Thailand	THA								26	TEXTILE FIBRES	1	No Quantity							5818			0
S3	2009	2009	2009	2	0	2	Export	562	Niger	NER	784	United Arab Emirates	ARE								26	TEXTILE FIBRES	1	No Quantity							88065			0
S3	2009	2009	2009	2	0	2	Export	562	Niger	NER	788	Tunisia	TUN								26	TEXTILE FIBRES	1	No Quantity							218676			0
S3	2009	2009	2009	2	0	2	Export	562	Niger	NER	826	United Kingdom	GBR								26	TEXTILE FIBRES	1	No Quantity							191665			0
S3	2009	2009	2009	2	0	2	Export	562	Niger	NER	842	USA	USA								26	TEXTILE FIBRES	1	No Quantity							2171957			0
S3	2009	2009	2009	2	0	2	Export	562	Niger	NER	899	Areas, nes									26	TEXTILE FIBRES	1	No Quantity							78571			0
S3	2009	2009	2009	2	0	2	Export	558	Nicaragua	NIC	0	World	WLD								27	CRUDE FERTILIZER,MINERAL	1	No Quantity							3091552			0
S3	2009	2009	2009	2	0	2	Export	558	Nicaragua	NIC	84	Belize	BLZ								27	CRUDE FERTILIZER,MINERAL	1	No Quantity							625			0
S3	2009	2009	2009	2	0	2	Export	558	Nicaragua	NIC	124	Canada	CAN								27	CRUDE FERTILIZER,MINERAL	1	No Quantity							659			0
S3	2009	2009	2009	2	0	2	Export	558	Nicaragua	NIC	188	Costa Rica	CRI								27	CRUDE FERTILIZER,MINERAL	1	No Quantity							590671			0
S3	2009	2009	2009	2	0	2	Export	558	Nicaragua	NIC	203	Czechia	CZE								27	CRUDE FERTILIZER,MINERAL	1	No Quantity							50			0
S3	2009	2009	2009	2	0	2	Export	558	Nicaragua	NIC	222	El Salvador	SLV								27	CRUDE FERTILIZER,MINERAL	1	No Quantity							69			0
S3	2009	2009	2009	2	0	2	Export	558	Nicaragua	NIC	320	Guatemala	GTM								27	CRUDE FERTILIZER,MINERAL	1	No Quantity							21149			0
S3	2009	2009	2009	2	0	2	Export	558	Nicaragua	NIC	340	Honduras	HND								27	CRUDE FERTILIZER,MINERAL	1	No Quantity							2446900			0
S3	2009	2009	2009	2	0	2	Export	558	Nicaragua	NIC	591	Panama	PAN								27	CRUDE FERTILIZER,MINERAL	1	No Quantity							28771			0
S3	2009	2009	2009	2	0	2	Export	558	Nicaragua	NIC	724	Spain	ESP								27	CRUDE FERTILIZER,MINERAL	1	No Quantity							100			0
S3	2009	2009	2009	2	0	2	Export	558	Nicaragua	NIC	842	USA	USA								27	CRUDE FERTILIZER,MINERAL	1	No Quantity							2559			0
S3	2009	2009	2009	2	0	2	Export	562	Niger	NER	0	World	WLD								27	CRUDE FERTILIZER,MINERAL	1	No Quantity							174427			0
S3	2009	2009	2009	2	0	2	Export	562	Niger	NER	148	Chad	TCD								27	CRUDE FERTILIZER,MINERAL	1	No Quantity							185			0
S3	2009	2009	2009	2	0	2	Export	562	Niger	NER	251	France	FRA								27	CRUDE FERTILIZER,MINERAL	1	No Quantity							3201			0
S3	2009	2009	2009	2	0	2	Export	562	Niger	NER	566	Nigeria	NGA								27	CRUDE FERTILIZER,MINERAL	1	No Quantity							171041			0
S3	2009	2009	2009	2	0	2	Export	558	Nicaragua	NIC	0	World	WLD								28	METALLIFEROUS ORE,SCRAP	1	No Quantity							10990435			0
S3	2009	2009	2009	2	0	2	Export	558	Nicaragua	NIC	76	Brazil	BRA								28	METALLIFEROUS ORE,SCRAP	1	No Quantity							34337			0
S3	2009	2009	2009	2	0	2	Export	558	Nicaragua	NIC	156	China	CHN								28	METALLIFEROUS ORE,SCRAP	1	No Quantity							1704748			0
S3	2009	2009	2009	2	0	2	Export	558	Nicaragua	NIC	188	Costa Rica	CRI								28	METALLIFEROUS ORE,SCRAP	1	No Quantity							31287			0
S3	2009	2009	2009	2	0	2	Export	558	Nicaragua	NIC	218	Ecuador	ECU								28	METALLIFEROUS ORE,SCRAP	1	No Quantity							488894			0
S3	2009	2009	2009	2	0	2	Export	558	Nicaragua	NIC	222	El Salvador	SLV								28	METALLIFEROUS ORE,SCRAP	1	No Quantity							11440			0
S3	2009	2009	2009	2	0	2	Export	558	Nicaragua	NIC	320	Guatemala	GTM								28	METALLIFEROUS ORE,SCRAP	1	No Quantity							197575			0
S3	2009	2009	2009	2	0	2	Export	558	Nicaragua	NIC	340	Honduras	HND								28	METALLIFEROUS ORE,SCRAP	1	No Quantity							11849			0
S3	2009	2009	2009	2	0	2	Export	558	Nicaragua	NIC	344	China, Hong Kong SAR	HKG								28	METALLIFEROUS ORE,SCRAP	1	No Quantity							12917			0
S3	2009	2009	2009	2	0	2	Export	558	Nicaragua	NIC	392	Japan	JPN								28	METALLIFEROUS ORE,SCRAP	1	No Quantity							9899			0
S3	2009	2009	2009	2	0	2	Export	558	Nicaragua	NIC	410	Rep. of Korea	KOR								28	METALLIFEROUS ORE,SCRAP	1	No Quantity							375918			0
S3	2009	2009	2009	2	0	2	Export	558	Nicaragua	NIC	490	Other Asia, nes									28	METALLIFEROUS ORE,SCRAP	1	No Quantity							5559560			0
S3	2009	2009	2009	2	0	2	Export	558	Nicaragua	NIC	704	Viet Nam	VNM								28	METALLIFEROUS ORE,SCRAP	1	No Quantity							167251			0
S3	2009	2009	2009	2	0	2	Export	558	Nicaragua	NIC	724	Spain	ESP								28	METALLIFEROUS ORE,SCRAP	1	No Quantity							1800			0
S3	2009	2009	2009	2	0	2	Export	558	Nicaragua	NIC	752	Sweden	SWE								28	METALLIFEROUS ORE,SCRAP	1	No Quantity							4200			0
S3	2009	2009	2009	2	0	2	Export	558	Nicaragua	NIC	757	Switzerland	CHE								28	METALLIFEROUS ORE,SCRAP	1	No Quantity							11270			0
S3	2009	2009	2009	2	0	2	Export	558	Nicaragua	NIC	842	USA	USA								28	METALLIFEROUS ORE,SCRAP	1	No Quantity							2367489			0
S3	2009	2009	2009	2	0	2	Export	562	Niger	NER	0	World	WLD								28	METALLIFEROUS ORE,SCRAP	1	No Quantity							348654673			0
S3	2009	2009	2009	2	0	2	Export	562	Niger	NER	124	Canada	CAN								28	METALLIFEROUS ORE,SCRAP	1	No Quantity							317			0
S3	2009	2009	2009	2	0	2	Export	562	Niger	NER	251	France	FRA								28	METALLIFEROUS ORE,SCRAP	1	No Quantity							289711851			0
S3	2009	2009	2009	2	0	2	Export	562	Niger	NER	392	Japan	JPN								28	METALLIFEROUS ORE,SCRAP	1	No Quantity							63814			0
S3	2009	2009	2009	2	0	2	Export	562	Niger	NER	566	Nigeria	NGA								28	METALLIFEROUS ORE,SCRAP	1	No Quantity							9377			0
S3	2009	2009	2009	2	0	2	Export	562	Niger	NER	724	Spain	ESP								28	METALLIFEROUS ORE,SCRAP	1	No Quantity							12509333			0
S3	2009	2009	2009	2	0	2	Export	562	Niger	NER	842	USA	USA								28	METALLIFEROUS ORE,SCRAP	1	No Quantity							46359981			0
S3	2009	2009	2009	2	0	2	Export	558	Nicaragua	NIC	0	World	WLD								29	CRUDE ANIMAL,VEG.MATERL.	1	No Quantity							4657656			0
S3	2009	2009	2009	2	0	2	Export	558	Nicaragua	NIC	56	Belgium	BEL								29	CRUDE ANIMAL,VEG.MATERL.	1	No Quantity							1128			0
S3	2009	2009	2009	2	0	2	Export	558	Nicaragua	NIC	84	Belize	BLZ								29	CRUDE ANIMAL,VEG.MATERL.	1	No Quantity							500			0
S3	2009	2009	2009	2	0	2	Export	558	Nicaragua	NIC	124	Canada	CAN								29	CRUDE ANIMAL,VEG.MATERL.	1	No Quantity							480			0
S3	2009	2009	2009	2	0	2	Export	558	Nicaragua	NIC	170	Colombia	COL								29	CRUDE ANIMAL,VEG.MATERL.	1	No Quantity							7332			0
S3	2009	2009	2009	2	0	2	Export	558	Nicaragua	NIC	188	Costa Rica	CRI								29	CRUDE ANIMAL,VEG.MATERL.	1	No Quantity							52599			0
S3	2009	2009	2009	2	0	2	Export	558	Nicaragua	NIC	222	El Salvador	SLV								29	CRUDE ANIMAL,VEG.MATERL.	1	No Quantity							644104			0
S3	2009	2009	2009	2	0	2	Export	558	Nicaragua	NIC	251	France	FRA								29	CRUDE ANIMAL,VEG.MATERL.	1	No Quantity							95291			0
S3	2009	2009	2009	2	0	2	Export	558	Nicaragua	NIC	276	Germany	DEU								29	CRUDE ANIMAL,VEG.MATERL.	1	No Quantity							49957			0
S3	2009	2009	2009	2	0	2	Export	558	Nicaragua	NIC	320	Guatemala	GTM								29	CRUDE ANIMAL,VEG.MATERL.	1	No Quantity							56056			0
S3	2009	2009	2009	2	0	2	Export	558	Nicaragua	NIC	340	Honduras	HND								29	CRUDE ANIMAL,VEG.MATERL.	1	No Quantity							187106			0
S3	2009	2009	2009	2	0	2	Export	558	Nicaragua	NIC	344	China, Hong Kong SAR	HKG								29	CRUDE ANIMAL,VEG.MATERL.	1	No Quantity							36484			0
S3	2009	2009	2009	2	0	2	Export	558	Nicaragua	NIC	381	Italy	ITA								29	CRUDE ANIMAL,VEG.MATERL.	1	No Quantity							95756			0
S3	2009	2009	2009	2	0	2	Export	558	Nicaragua	NIC	392	Japan	JPN								29	CRUDE ANIMAL,VEG.MATERL.	1	No Quantity							328637			0
S3	2009	2009	2009	2	0	2	Export	558	Nicaragua	NIC	484	Mexico	MEX								29	CRUDE ANIMAL,VEG.MATERL.	1	No Quantity							895877			0
S3	2009	2009	2009	2	0	2	Export	558	Nicaragua	NIC	490	Other Asia, nes									29	CRUDE ANIMAL,VEG.MATERL.	1	No Quantity							315772			0
S3	2009	2009	2009	2	0	2	Export	558	Nicaragua	NIC	528	Netherlands	NLD								29	CRUDE ANIMAL,VEG.MATERL.	1	No Quantity							1265886			0
S3	2009	2009	2009	2	0	2	Export	558	Nicaragua	NIC	591	Panama	PAN								29	CRUDE ANIMAL,VEG.MATERL.	1	No Quantity							286083			0
S3	2009	2009	2009	2	0	2	Export	558	Nicaragua	NIC	699	India	IND								29	CRUDE ANIMAL,VEG.MATERL.	1	No Quantity							3000			0
S3	2009	2009	2009	2	0	2	Export	558	Nicaragua	NIC	704	Viet Nam	VNM								29	CRUDE ANIMAL,VEG.MATERL.	1	No Quantity							45174			0
S3	2009	2009	2009	2	0	2	Export	558	Nicaragua	NIC	842	USA	USA								29	CRUDE ANIMAL,VEG.MATERL.	1	No Quantity							290433			0
S3	2009	2009	2009	2	0	2	Export	562	Niger	NER	0	World	WLD								29	CRUDE ANIMAL,VEG.MATERL.	1	No Quantity							184139			0
S3	2009	2009	2009	2	0	2	Export	562	Niger	NER	12	Algeria	DZA								29	CRUDE ANIMAL,VEG.MATERL.	1	No Quantity							317			0
S3	2009	2009	2009	2	0	2	Export	562	Niger	NER	204	Benin	BEN								29	CRUDE ANIMAL,VEG.MATERL.	1	No Quantity							9299			0
S3	2009	2009	2009	2	0	2	Export	562	Niger	NER	251	France	FRA								29	CRUDE ANIMAL,VEG.MATERL.	1	No Quantity							9764			0
S3	2009	2009	2009	2	0	2	Export	562	Niger	NER	566	Nigeria	NGA								29	CRUDE ANIMAL,VEG.MATERL.	1	No Quantity							16571			0
S3	2009	2009	2009	2	0	2	Export	562	Niger	NER	899	Areas, nes									29	CRUDE ANIMAL,VEG.MATERL.	1	No Quantity							148188			0
S3	2009	2009	2009	2	0	2	Export	558	Nicaragua	NIC	0	World	WLD								32	COAL, COKE, BRIQUETTES	1	No Quantity							52498			0
S3	2009	2009	2009	2	0	2	Export	558	Nicaragua	NIC	188	Costa Rica	CRI								32	COAL, COKE, BRIQUETTES	1	No Quantity							52498			0
S3	2009	2009	2009	2	0	2	Export	558	Nicaragua	NIC	0	World	WLD								33	PETROLEUM,PETROL.PRODUCT	1	No Quantity							11317755			0
S3	2009	2009	2009	2	0	2	Export	558	Nicaragua	NIC	124	Canada	CAN								33	PETROLEUM,PETROL.PRODUCT	1	No Quantity							2			0
S3	2009	2009	2009	2	0	2	Export	558	Nicaragua	NIC	188	Costa Rica	CRI								33	PETROLEUM,PETROL.PRODUCT	1	No Quantity							5395293			0
S3	2009	2009	2009	2	0	2	Export	558	Nicaragua	NIC	222	El Salvador	SLV								33	PETROLEUM,PETROL.PRODUCT	1	No Quantity							3421967			0
S3	2009	2009	2009	2	0	2	Export	558	Nicaragua	NIC	320	Guatemala	GTM								33	PETROLEUM,PETROL.PRODUCT	1	No Quantity							136212			0
S3	2009	2009	2009	2	0	2	Export	558	Nicaragua	NIC	340	Honduras	HND								33	PETROLEUM,PETROL.PRODUCT	1	No Quantity							1583899			0
S3	2009	2009	2009	2	0	2	Export	558	Nicaragua	NIC	591	Panama	PAN								33	PETROLEUM,PETROL.PRODUCT	1	No Quantity							768169			0
S3	2009	2009	2009	2	0	2	Export	558	Nicaragua	NIC	842	USA	USA								33	PETROLEUM,PETROL.PRODUCT	1	No Quantity							9496			0
S3	2009	2009	2009	2	0	2	Export	558	Nicaragua	NIC	862	Venezuela	VEN								33	PETROLEUM,PETROL.PRODUCT	1	No Quantity							2718			0
S3	2009	2009	2009	2	0	2	Export	562	Niger	NER	0	World	WLD								33	PETROLEUM,PETROL.PRODUCT	1	No Quantity							7228399			0
S3	2009	2009	2009	2	0	2	Export	562	Niger	NER	120	Cameroon	CMR								33	PETROLEUM,PETROL.PRODUCT	1	No Quantity							3179292			0
S3	2009	2009	2009	2	0	2	Export	562	Niger	NER	148	Chad	TCD								33	PETROLEUM,PETROL.PRODUCT	1	No Quantity							528			0
S3	2009	2009	2009	2	0	2	Export	562	Niger	NER	156	China	CHN								33	PETROLEUM,PETROL.PRODUCT	1	No Quantity							1152			0
S3	2009	2009	2009	2	0	2	Export	562	Niger	NER	251	France	FRA								33	PETROLEUM,PETROL.PRODUCT	1	No Quantity							12220			0
S3	2009	2009	2009	2	0	2	Export	562	Niger	NER	384	Côte d'Ivoire	CIV								33	PETROLEUM,PETROL.PRODUCT	1	No Quantity							3271152			0
S3	2009	2009	2009	2	0	2	Export	562	Niger	NER	528	Netherlands	NLD								33	PETROLEUM,PETROL.PRODUCT	1	No Quantity							27312			0
S3	2009	2009	2009	2	0	2	Export	562	Niger	NER	566	Nigeria	NGA								33	PETROLEUM,PETROL.PRODUCT	1	No Quantity							50239			0
S3	2009	2009	2009	2	0	2	Export	562	Niger	NER	702	Singapore	SGP								33	PETROLEUM,PETROL.PRODUCT	1	No Quantity							25330			0
S3	2009	2009	2009	2	0	2	Export	562	Niger	NER	768	Togo	TGO								33	PETROLEUM,PETROL.PRODUCT	1	No Quantity							4996			0
S3	2009	2009	2009	2	0	2	Export	562	Niger	NER	818	Egypt	EGY								33	PETROLEUM,PETROL.PRODUCT	1	No Quantity							656178			0
S3	2009	2009	2009	2	0	2	Export	562	Niger	NER	0	World	WLD								34	GAS,NATURAL,MANUFACTURED	1	No Quantity							73			0
S3	2009	2009	2009	2	0	2	Export	562	Niger	NER	156	China	CHN								34	GAS,NATURAL,MANUFACTURED	1	No Quantity							22			0
S3	2009	2009	2009	2	0	2	Export	562	Niger	NER	566	Nigeria	NGA								34	GAS,NATURAL,MANUFACTURED	1	No Quantity							51			0
S3	2009	2009	2009	2	0	2	Export	558	Nicaragua	NIC	0	World	WLD								41	ANIMAL OILS AND FATS	1	No Quantity							311637			0
S3	2009	2009	2009	2	0	2	Export	558	Nicaragua	NIC	222	El Salvador	SLV								41	ANIMAL OILS AND FATS	1	No Quantity							121755			0
S3	2009	2009	2009	2	0	2	Export	558	Nicaragua	NIC	320	Guatemala	GTM								41	ANIMAL OILS AND FATS	1	No Quantity							187834			0
S3	2009	2009	2009	2	0	2	Export	558	Nicaragua	NIC	340	Honduras	HND								41	ANIMAL OILS AND FATS	1	No Quantity							2048			0
S3	2009	2009	2009	2	0	2	Export	558	Nicaragua	NIC	842	USA	USA								41	ANIMAL OILS AND FATS	1	No Quantity							1			0
S3	2009	2009	2009	2	0	2	Export	558	Nicaragua	NIC	0	World	WLD								42	FIXED VEG. FATS AND OILS	1	No Quantity							12556317			0
S3	2009	2009	2009	2	0	2	Export	558	Nicaragua	NIC	124	Canada	CAN								42	FIXED VEG. FATS AND OILS	1	No Quantity							11			0
S3	2009	2009	2009	2	0	2	Export	558	Nicaragua	NIC	156	China	CHN								42	FIXED VEG. FATS AND OILS	1	No Quantity							486180			0
S3	2009	2009	2009	2	0	2	Export	558	Nicaragua	NIC	188	Costa Rica	CRI								42	FIXED VEG. FATS AND OILS	1	No Quantity							15514			0
S3	2009	2009	2009	2	0	2	Export	558	Nicaragua	NIC	192	Cuba	CUB								42	FIXED VEG. FATS AND OILS	1	No Quantity							1			0
S3	2009	2009	2009	2	0	2	Export	558	Nicaragua	NIC	222	El Salvador	SLV								42	FIXED VEG. FATS AND OILS	1	No Quantity							200			0
S3	2009	2009	2009	2	0	2	Export	558	Nicaragua	NIC	340	Honduras	HND								42	FIXED VEG. FATS AND OILS	1	No Quantity							398340			0
S3	2009	2009	2009	2	0	2	Export	558	Nicaragua	NIC	528	Netherlands	NLD								42	FIXED VEG. FATS AND OILS	1	No Quantity							290212			0
S3	2009	2009	2009	2	0	2	Export	558	Nicaragua	NIC	591	Panama	PAN								42	FIXED VEG. FATS AND OILS	1	No Quantity							125			0
S3	2009	2009	2009	2	0	2	Export	558	Nicaragua	NIC	842	USA	USA								42	FIXED VEG. FATS AND OILS	1	No Quantity							11365735			0
S3	2009	2009	2009	2	0	2	Export	562	Niger	NER	0	World	WLD								42	FIXED VEG. FATS AND OILS	1	No Quantity							2455858			0
S3	2009	2009	2009	2	0	2	Export	562	Niger	NER	156	China	CHN								42	FIXED VEG. FATS AND OILS	1	No Quantity							22191			0
S3	2009	2009	2009	2	0	2	Export	562	Niger	NER	204	Benin	BEN								42	FIXED VEG. FATS AND OILS	1	No Quantity							348			0
S3	2009	2009	2009	2	0	2	Export	562	Niger	NER	458	Malaysia	MYS								42	FIXED VEG. FATS AND OILS	1	No Quantity							2278141			0
S3	2009	2009	2009	2	0	2	Export	562	Niger	NER	702	Singapore	SGP								42	FIXED VEG. FATS AND OILS	1	No Quantity							155178			0
S3	2009	2009	2009	2	0	2	Export	558	Nicaragua	NIC	0	World	WLD								43	ANIMAL,VEG.FATS,OILS,NES	1	No Quantity							55193			0
S3	2009	2009	2009	2	0	2	Export	558	Nicaragua	NIC	188	Costa Rica	CRI								43	ANIMAL,VEG.FATS,OILS,NES	1	No Quantity							11			0
S3	2009	2009	2009	2	0	2	Export	558	Nicaragua	NIC	222	El Salvador	SLV								43	ANIMAL,VEG.FATS,OILS,NES	1	No Quantity							2466			0
S3	2009	2009	2009	2	0	2	Export	558	Nicaragua	NIC	340	Honduras	HND								43	ANIMAL,VEG.FATS,OILS,NES	1	No Quantity							25200			0
S3	2009	2009	2009	2	0	2	Export	558	Nicaragua	NIC	591	Panama	PAN								43	ANIMAL,VEG.FATS,OILS,NES	1	No Quantity							27516			0
S3	2009	2009	2009	2	0	2	Export	558	Nicaragua	NIC	0	World	WLD								51	ORGANIC CHEMICALS	1	No Quantity							40691624			0
S3	2009	2009	2009	2	0	2	Export	558	Nicaragua	NIC	170	Colombia	COL								51	ORGANIC CHEMICALS	1	No Quantity							75			0
S3	2009	2009	2009	2	0	2	Export	558	Nicaragua	NIC	188	Costa Rica	CRI								51	ORGANIC CHEMICALS	1	No Quantity							462294			0
S3	2009	2009	2009	2	0	2	Export	558	Nicaragua	NIC	214	Dominican Rep.	DOM								51	ORGANIC CHEMICALS	1	No Quantity							108151			0
S3	2009	2009	2009	2	0	2	Export	558	Nicaragua	NIC	222	El Salvador	SLV								51	ORGANIC CHEMICALS	1	No Quantity							2966696			0
S3	2009	2009	2009	2	0	2	Export	558	Nicaragua	NIC	276	Germany	DEU								51	ORGANIC CHEMICALS	1	No Quantity							6584			0
S3	2009	2009	2009	2	0	2	Export	558	Nicaragua	NIC	320	Guatemala	GTM								51	ORGANIC CHEMICALS	1	No Quantity							207381			0
S3	2009	2009	2009	2	0	2	Export	558	Nicaragua	NIC	340	Honduras	HND								51	ORGANIC CHEMICALS	1	No Quantity							281643			0
S3	2009	2009	2009	2	0	2	Export	558	Nicaragua	NIC	528	Netherlands	NLD								51	ORGANIC CHEMICALS	1	No Quantity							36559524			0
S3	2009	2009	2009	2	0	2	Export	558	Nicaragua	NIC	591	Panama	PAN								51	ORGANIC CHEMICALS	1	No Quantity							99276			0
S3	2009	2009	2009	2	0	2	Export	562	Niger	NER	0	World	WLD								51	ORGANIC CHEMICALS	1	No Quantity							190			0
S3	2009	2009	2009	2	0	2	Export	562	Niger	NER	466	Mali	MLI								51	ORGANIC CHEMICALS	1	No Quantity							190			0
S3	2009	2009	2009	2	0	2	Export	558	Nicaragua	NIC	0	World	WLD								52	INORGANIC CHEMICALS	1	No Quantity							1456396			0
S3	2009	2009	2009	2	0	2	Export	558	Nicaragua	NIC	188	Costa Rica	CRI								52	INORGANIC CHEMICALS	1	No Quantity							108596			0
S3	2009	2009	2009	2	0	2	Export	558	Nicaragua	NIC	222	El Salvador	SLV								52	INORGANIC CHEMICALS	1	No Quantity							516963			0
S3	2009	2009	2009	2	0	2	Export	558	Nicaragua	NIC	320	Guatemala	GTM								52	INORGANIC CHEMICALS	1	No Quantity							35980			0
S3	2009	2009	2009	2	0	2	Export	558	Nicaragua	NIC	340	Honduras	HND								52	INORGANIC CHEMICALS	1	No Quantity							634438			0
S3	2009	2009	2009	2	0	2	Export	558	Nicaragua	NIC	591	Panama	PAN								52	INORGANIC CHEMICALS	1	No Quantity							18762			0
S3	2009	2009	2009	2	0	2	Export	558	Nicaragua	NIC	724	Spain	ESP								52	INORGANIC CHEMICALS	1	No Quantity							3637			0
S3	2009	2009	2009	2	0	2	Export	558	Nicaragua	NIC	842	USA	USA								52	INORGANIC CHEMICALS	1	No Quantity							138019			0
S3	2009	2009	2009	2	0	2	Export	562	Niger	NER	0	World	WLD								52	INORGANIC CHEMICALS	1	No Quantity							9508			0
S3	2009	2009	2009	2	0	2	Export	562	Niger	NER	148	Chad	TCD								52	INORGANIC CHEMICALS	1	No Quantity							1057			0
S3	2009	2009	2009	2	0	2	Export	562	Niger	NER	566	Nigeria	NGA								52	INORGANIC CHEMICALS	1	No Quantity							8452			0
S3	2009	2009	2009	2	0	2	Export	558	Nicaragua	NIC	0	World	WLD								53	DYES,COLOURING MATERIALS	1	No Quantity							1733630			0
S3	2009	2009	2009	2	0	2	Export	558	Nicaragua	NIC	188	Costa Rica	CRI								53	DYES,COLOURING MATERIALS	1	No Quantity							94591			0
S3	2009	2009	2009	2	0	2	Export	558	Nicaragua	NIC	192	Cuba	CUB								53	DYES,COLOURING MATERIALS	1	No Quantity							120			0
S3	2009	2009	2009	2	0	2	Export	558	Nicaragua	NIC	222	El Salvador	SLV								53	DYES,COLOURING MATERIALS	1	No Quantity							82686			0
S3	2009	2009	2009	2	0	2	Export	558	Nicaragua	NIC	320	Guatemala	GTM								53	DYES,COLOURING MATERIALS	1	No Quantity							1428458			0
S3	2009	2009	2009	2	0	2	Export	558	Nicaragua	NIC	340	Honduras	HND								53	DYES,COLOURING MATERIALS	1	No Quantity							106835			0
S3	2009	2009	2009	2	0	2	Export	558	Nicaragua	NIC	591	Panama	PAN								53	DYES,COLOURING MATERIALS	1	No Quantity							20941			0
S3	2009	2009	2009	2	0	2	Export	562	Niger	NER	0	World	WLD								53	DYES,COLOURING MATERIALS	1	No Quantity							13284			0
S3	2009	2009	2009	2	0	2	Export	562	Niger	NER	204	Benin	BEN								53	DYES,COLOURING MATERIALS	1	No Quantity							8			0
S3	2009	2009	2009	2	0	2	Export	562	Niger	NER	251	France	FRA								53	DYES,COLOURING MATERIALS	1	No Quantity							13069			0
S3	2009	2009	2009	2	0	2	Export	562	Niger	NER	466	Mali	MLI								53	DYES,COLOURING MATERIALS	1	No Quantity							148			0
S3	2009	2009	2009	2	0	2	Export	562	Niger	NER	566	Nigeria	NGA								53	DYES,COLOURING MATERIALS	1	No Quantity							58			0
S3	2009	2009	2009	2	0	2	Export	558	Nicaragua	NIC	0	World	WLD								54	MEDICINAL,PHARM.PRODUCTS	1	No Quantity							4638611			0
S3	2009	2009	2009	2	0	2	Export	558	Nicaragua	NIC	76	Brazil	BRA								54	MEDICINAL,PHARM.PRODUCTS	1	No Quantity							7694			0
S3	2009	2009	2009	2	0	2	Export	558	Nicaragua	NIC	84	Belize	BLZ								54	MEDICINAL,PHARM.PRODUCTS	1	No Quantity							98694			0
S3	2009	2009	2009	2	0	2	Export	558	Nicaragua	NIC	124	Canada	CAN								54	MEDICINAL,PHARM.PRODUCTS	1	No Quantity							35			0
S3	2009	2009	2009	2	0	2	Export	558	Nicaragua	NIC	170	Colombia	COL								54	MEDICINAL,PHARM.PRODUCTS	1	No Quantity							12005			0
S3	2009	2009	2009	2	0	2	Export	558	Nicaragua	NIC	188	Costa Rica	CRI								54	MEDICINAL,PHARM.PRODUCTS	1	No Quantity							139664			0
S3	2009	2009	2009	2	0	2	Export	558	Nicaragua	NIC	192	Cuba	CUB								54	MEDICINAL,PHARM.PRODUCTS	1	No Quantity							48			0
S3	2009	2009	2009	2	0	2	Export	558	Nicaragua	NIC	214	Dominican Rep.	DOM								54	MEDICINAL,PHARM.PRODUCTS	1	No Quantity							294443			0
S3	2009	2009	2009	2	0	2	Export	558	Nicaragua	NIC	222	El Salvador	SLV								54	MEDICINAL,PHARM.PRODUCTS	1	No Quantity							624468			0
S3	2009	2009	2009	2	0	2	Export	558	Nicaragua	NIC	251	France	FRA								54	MEDICINAL,PHARM.PRODUCTS	1	No Quantity							9391			0
S3	2009	2009	2009	2	0	2	Export	558	Nicaragua	NIC	320	Guatemala	GTM								54	MEDICINAL,PHARM.PRODUCTS	1	No Quantity							121415			0
S3	2009	2009	2009	2	0	2	Export	558	Nicaragua	NIC	340	Honduras	HND								54	MEDICINAL,PHARM.PRODUCTS	1	No Quantity							2303779			0
S3	2009	2009	2009	2	0	2	Export	558	Nicaragua	NIC	484	Mexico	MEX								54	MEDICINAL,PHARM.PRODUCTS	1	No Quantity							1788			0
S3	2009	2009	2009	2	0	2	Export	558	Nicaragua	NIC	591	Panama	PAN								54	MEDICINAL,PHARM.PRODUCTS	1	No Quantity							335696			0
S3	2009	2009	2009	2	0	2	Export	558	Nicaragua	NIC	604	Peru	PER								54	MEDICINAL,PHARM.PRODUCTS	1	No Quantity							70			0
S3	2009	2009	2009	2	0	2	Export	558	Nicaragua	NIC	724	Spain	ESP								54	MEDICINAL,PHARM.PRODUCTS	1	No Quantity							10			0
S3	2009	2009	2009	2	0	2	Export	558	Nicaragua	NIC	736	Fmr Sudan	SDN								54	MEDICINAL,PHARM.PRODUCTS	1	No Quantity							20			0
S3	2009	2009	2009	2	0	2	Export	558	Nicaragua	NIC	842	USA	USA								54	MEDICINAL,PHARM.PRODUCTS	1	No Quantity							689382			0
S3	2009	2009	2009	2	0	2	Export	558	Nicaragua	NIC	862	Venezuela	VEN								54	MEDICINAL,PHARM.PRODUCTS	1	No Quantity							10			0
S3	2009	2009	2009	2	0	2	Export	562	Niger	NER	0	World	WLD								54	MEDICINAL,PHARM.PRODUCTS	1	No Quantity							137870			0
S3	2009	2009	2009	2	0	2	Export	562	Niger	NER	156	China	CHN								54	MEDICINAL,PHARM.PRODUCTS	1	No Quantity							7277			0
S3	2009	2009	2009	2	0	2	Export	562	Niger	NER	204	Benin	BEN								54	MEDICINAL,PHARM.PRODUCTS	1	No Quantity							5565			0
S3	2009	2009	2009	2	0	2	Export	562	Niger	NER	466	Mali	MLI								54	MEDICINAL,PHARM.PRODUCTS	1	No Quantity							60201			0
S3	2009	2009	2009	2	0	2	Export	562	Niger	NER	566	Nigeria	NGA								54	MEDICINAL,PHARM.PRODUCTS	1	No Quantity							43219			0
S3	2009	2009	2009	2	0	2	Export	562	Niger	NER	686	Senegal	SEN								54	MEDICINAL,PHARM.PRODUCTS	1	No Quantity							1386			0
S3	2009	2009	2009	2	0	2	Export	562	Niger	NER	699	India	IND								54	MEDICINAL,PHARM.PRODUCTS	1	No Quantity							12860			0
S3	2009	2009	2009	2	0	2	Export	562	Niger	NER	854	Burkina Faso	BFA								54	MEDICINAL,PHARM.PRODUCTS	1	No Quantity							7363			0
S3	2009	2009	2009	2	0	2	Export	558	Nicaragua	NIC	0	World	WLD								55	ESSENTL.OILS,PERFUME,ETC	1	No Quantity							5148984			0
S3	2009	2009	2009	2	0	2	Export	558	Nicaragua	NIC	170	Colombia	COL								55	ESSENTL.OILS,PERFUME,ETC	1	No Quantity							88			0
S3	2009	2009	2009	2	0	2	Export	558	Nicaragua	NIC	188	Costa Rica	CRI								55	ESSENTL.OILS,PERFUME,ETC	1	No Quantity							157081			0
S3	2009	2009	2009	2	0	2	Export	558	Nicaragua	NIC	192	Cuba	CUB								55	ESSENTL.OILS,PERFUME,ETC	1	No Quantity							20			0
S3	2009	2009	2009	2	0	2	Export	558	Nicaragua	NIC	214	Dominican Rep.	DOM								55	ESSENTL.OILS,PERFUME,ETC	1	No Quantity							519433			0
S3	2009	2009	2009	2	0	2	Export	558	Nicaragua	NIC	222	El Salvador	SLV								55	ESSENTL.OILS,PERFUME,ETC	1	No Quantity							2584809			0
S3	2009	2009	2009	2	0	2	Export	558	Nicaragua	NIC	320	Guatemala	GTM								55	ESSENTL.OILS,PERFUME,ETC	1	No Quantity							1620129			0
S3	2009	2009	2009	2	0	2	Export	558	Nicaragua	NIC	340	Honduras	HND								55	ESSENTL.OILS,PERFUME,ETC	1	No Quantity							88972			0
S3	2009	2009	2009	2	0	2	Export	558	Nicaragua	NIC	591	Panama	PAN								55	ESSENTL.OILS,PERFUME,ETC	1	No Quantity							171870			0
S3	2009	2009	2009	2	0	2	Export	558	Nicaragua	NIC	842	USA	USA								55	ESSENTL.OILS,PERFUME,ETC	1	No Quantity							6583			0
S3	2009	2009	2009	2	0	2	Export	562	Niger	NER	0	World	WLD								55	ESSENTL.OILS,PERFUME,ETC	1	No Quantity							239065			0
S3	2009	2009	2009	2	0	2	Export	562	Niger	NER	12	Algeria	DZA								55	ESSENTL.OILS,PERFUME,ETC	1	No Quantity							258			0
S3	2009	2009	2009	2	0	2	Export	562	Niger	NER	156	China	CHN								55	ESSENTL.OILS,PERFUME,ETC	1	No Quantity							7397			0
S3	2009	2009	2009	2	0	2	Export	562	Niger	NER	204	Benin	BEN								55	ESSENTL.OILS,PERFUME,ETC	1	No Quantity							288			0
S3	2009	2009	2009	2	0	2	Export	562	Niger	NER	360	Indonesia	IDN								55	ESSENTL.OILS,PERFUME,ETC	1	No Quantity							183270			0
S3	2009	2009	2009	2	0	2	Export	562	Niger	NER	422	Lebanon	LBN								55	ESSENTL.OILS,PERFUME,ETC	1	No Quantity							15964			0
S3	2009	2009	2009	2	0	2	Export	562	Niger	NER	466	Mali	MLI								55	ESSENTL.OILS,PERFUME,ETC	1	No Quantity							4536			0
S3	2009	2009	2009	2	0	2	Export	562	Niger	NER	566	Nigeria	NGA								55	ESSENTL.OILS,PERFUME,ETC	1	No Quantity							10233			0
S3	2009	2009	2009	2	0	2	Export	562	Niger	NER	699	India	IND								55	ESSENTL.OILS,PERFUME,ETC	1	No Quantity							17119			0
S3	2009	2009	2009	2	0	2	Export	558	Nicaragua	NIC	0	World	WLD								56	FERTILIZER,EXCEPT GRP272	1	No Quantity							1643864			0
S3	2009	2009	2009	2	0	2	Export	558	Nicaragua	NIC	188	Costa Rica	CRI								56	FERTILIZER,EXCEPT GRP272	1	No Quantity							953792			0
S3	2009	2009	2009	2	0	2	Export	558	Nicaragua	NIC	214	Dominican Rep.	DOM								56	FERTILIZER,EXCEPT GRP272	1	No Quantity							12700			0
S3	2009	2009	2009	2	0	2	Export	558	Nicaragua	NIC	222	El Salvador	SLV								56	FERTILIZER,EXCEPT GRP272	1	No Quantity							4136			0
S3	2009	2009	2009	2	0	2	Export	558	Nicaragua	NIC	340	Honduras	HND								56	FERTILIZER,EXCEPT GRP272	1	No Quantity							277796			0
S3	2009	2009	2009	2	0	2	Export	558	Nicaragua	NIC	484	Mexico	MEX								56	FERTILIZER,EXCEPT GRP272	1	No Quantity							395440			0
S3	2009	2009	2009	2	0	2	Export	562	Niger	NER	0	World	WLD								56	FERTILIZER,EXCEPT GRP272	1	No Quantity							2156			0
S3	2009	2009	2009	2	0	2	Export	562	Niger	NER	566	Nigeria	NGA								56	FERTILIZER,EXCEPT GRP272	1	No Quantity							2156			0
S3	2009	2009	2009	2	0	2	Export	558	Nicaragua	NIC	0	World	WLD								57	PLASTICS IN PRIMARY FORM	1	No Quantity							5011480			0
S3	2009	2009	2009	2	0	2	Export	558	Nicaragua	NIC	156	China	CHN								57	PLASTICS IN PRIMARY FORM	1	No Quantity							965333			0
S3	2009	2009	2009	2	0	2	Export	558	Nicaragua	NIC	188	Costa Rica	CRI								57	PLASTICS IN PRIMARY FORM	1	No Quantity							1654845			0
S3	2009	2009	2009	2	0	2	Export	558	Nicaragua	NIC	222	El Salvador	SLV								57	PLASTICS IN PRIMARY FORM	1	No Quantity							10514			0
S3	2009	2009	2009	2	0	2	Export	558	Nicaragua	NIC	320	Guatemala	GTM								57	PLASTICS IN PRIMARY FORM	1	No Quantity							1399702			0
S3	2009	2009	2009	2	0	2	Export	558	Nicaragua	NIC	340	Honduras	HND								57	PLASTICS IN PRIMARY FORM	1	No Quantity							894235			0
S3	2009	2009	2009	2	0	2	Export	558	Nicaragua	NIC	344	China, Hong Kong SAR	HKG								57	PLASTICS IN PRIMARY FORM	1	No Quantity							69146			0
S3	2009	2009	2009	2	0	2	Export	558	Nicaragua	NIC	591	Panama	PAN								57	PLASTICS IN PRIMARY FORM	1	No Quantity							1			0
S3	2009	2009	2009	2	0	2	Export	558	Nicaragua	NIC	699	India	IND								57	PLASTICS IN PRIMARY FORM	1	No Quantity							10158			0
S3	2009	2009	2009	2	0	2	Export	558	Nicaragua	NIC	842	USA	USA								57	PLASTICS IN PRIMARY FORM	1	No Quantity							7547			0
S3	2009	2009	2009	2	0	2	Export	562	Niger	NER	0	World	WLD								57	PLASTICS IN PRIMARY FORM	1	No Quantity							23127			0
S3	2009	2009	2009	2	0	2	Export	562	Niger	NER	251	France	FRA								57	PLASTICS IN PRIMARY FORM	1	No Quantity							21303			0
S3	2009	2009	2009	2	0	2	Export	562	Niger	NER	854	Burkina Faso	BFA								57	PLASTICS IN PRIMARY FORM	1	No Quantity							1823			0
S3	2009	2009	2009	2	0	2	Export	558	Nicaragua	NIC	0	World	WLD								58	PLASTIC,NON-PRIMARY FORM	1	No Quantity							2041105			0
S3	2009	2009	2009	2	0	2	Export	558	Nicaragua	NIC	188	Costa Rica	CRI								58	PLASTIC,NON-PRIMARY FORM	1	No Quantity							561166			0
S3	2009	2009	2009	2	0	2	Export	558	Nicaragua	NIC	192	Cuba	CUB								58	PLASTIC,NON-PRIMARY FORM	1	No Quantity							1004507			0
S3	2009	2009	2009	2	0	2	Export	558	Nicaragua	NIC	214	Dominican Rep.	DOM								58	PLASTIC,NON-PRIMARY FORM	1	No Quantity							265			0
S3	2009	2009	2009	2	0	2	Export	558	Nicaragua	NIC	222	El Salvador	SLV								58	PLASTIC,NON-PRIMARY FORM	1	No Quantity							199672			0
S3	2009	2009	2009	2	0	2	Export	558	Nicaragua	NIC	320	Guatemala	GTM								58	PLASTIC,NON-PRIMARY FORM	1	No Quantity							178002			0
S3	2009	2009	2009	2	0	2	Export	558	Nicaragua	NIC	340	Honduras	HND								58	PLASTIC,NON-PRIMARY FORM	1	No Quantity							70703			0
S3	2009	2009	2009	2	0	2	Export	558	Nicaragua	NIC	484	Mexico	MEX								58	PLASTIC,NON-PRIMARY FORM	1	No Quantity							1			0
S3	2009	2009	2009	2	0	2	Export	558	Nicaragua	NIC	591	Panama	PAN								58	PLASTIC,NON-PRIMARY FORM	1	No Quantity							22995			0
S3	2009	2009	2009	2	0	2	Export	558	Nicaragua	NIC	842	USA	USA								58	PLASTIC,NON-PRIMARY FORM	1	No Quantity							3793			0
S3	2009	2009	2009	2	0	2	Export	562	Niger	NER	0	World	WLD								58	PLASTIC,NON-PRIMARY FORM	1	No Quantity							180061			0
S3	2009	2009	2009	2	0	2	Export	562	Niger	NER	12	Algeria	DZA								58	PLASTIC,NON-PRIMARY FORM	1	No Quantity							340			0
S3	2009	2009	2009	2	0	2	Export	562	Niger	NER	251	France	FRA								58	PLASTIC,NON-PRIMARY FORM	1	No Quantity							152			0
S3	2009	2009	2009	2	0	2	Export	562	Niger	NER	276	Germany	DEU								58	PLASTIC,NON-PRIMARY FORM	1	No Quantity							37			0
S3	2009	2009	2009	2	0	2	Export	562	Niger	NER	466	Mali	MLI								58	PLASTIC,NON-PRIMARY FORM	1	No Quantity							7338			0
S3	2009	2009	2009	2	0	2	Export	562	Niger	NER	566	Nigeria	NGA								58	PLASTIC,NON-PRIMARY FORM	1	No Quantity							600			0
S3	2009	2009	2009	2	0	2	Export	562	Niger	NER	854	Burkina Faso	BFA								58	PLASTIC,NON-PRIMARY FORM	1	No Quantity							171594			0
S3	2009	2009	2009	2	0	2	Export	558	Nicaragua	NIC	0	World	WLD								59	CHEMICAL MATERIALS NES	1	No Quantity							2188727			0
S3	2009	2009	2009	2	0	2	Export	558	Nicaragua	NIC	84	Belize	BLZ								59	CHEMICAL MATERIALS NES	1	No Quantity							64926			0
S3	2009	2009	2009	2	0	2	Export	558	Nicaragua	NIC	156	China	CHN								59	CHEMICAL MATERIALS NES	1	No Quantity							40080			0
S3	2009	2009	2009	2	0	2	Export	558	Nicaragua	NIC	170	Colombia	COL								59	CHEMICAL MATERIALS NES	1	No Quantity							1			0
S3	2009	2009	2009	2	0	2	Export	558	Nicaragua	NIC	188	Costa Rica	CRI								59	CHEMICAL MATERIALS NES	1	No Quantity							183739			0
S3	2009	2009	2009	2	0	2	Export	558	Nicaragua	NIC	192	Cuba	CUB								59	CHEMICAL MATERIALS NES	1	No Quantity							2315			0
S3	2009	2009	2009	2	0	2	Export	558	Nicaragua	NIC	214	Dominican Rep.	DOM								59	CHEMICAL MATERIALS NES	1	No Quantity							167877			0
S3	2009	2009	2009	2	0	2	Export	558	Nicaragua	NIC	218	Ecuador	ECU								59	CHEMICAL MATERIALS NES	1	No Quantity							14299			0
S3	2009	2009	2009	2	0	2	Export	558	Nicaragua	NIC	222	El Salvador	SLV								59	CHEMICAL MATERIALS NES	1	No Quantity							975351			0
S3	2009	2009	2009	2	0	2	Export	558	Nicaragua	NIC	320	Guatemala	GTM								59	CHEMICAL MATERIALS NES	1	No Quantity							149596			0
S3	2009	2009	2009	2	0	2	Export	558	Nicaragua	NIC	340	Honduras	HND								59	CHEMICAL MATERIALS NES	1	No Quantity							397203			0
S3	2009	2009	2009	2	0	2	Export	558	Nicaragua	NIC	484	Mexico	MEX								59	CHEMICAL MATERIALS NES	1	No Quantity							16890			0
S3	2009	2009	2009	2	0	2	Export	558	Nicaragua	NIC	591	Panama	PAN								59	CHEMICAL MATERIALS NES	1	No Quantity							66319			0
S3	2009	2009	2009	2	0	2	Export	558	Nicaragua	NIC	842	USA	USA								59	CHEMICAL MATERIALS NES	1	No Quantity							110131			0
S3	2009	2009	2009	2	0	2	Export	562	Niger	NER	0	World	WLD								59	CHEMICAL MATERIALS NES	1	No Quantity							507605			0
S3	2009	2009	2009	2	0	2	Export	562	Niger	NER	56	Belgium	BEL								59	CHEMICAL MATERIALS NES	1	No Quantity							8876			0
S3	2009	2009	2009	2	0	2	Export	562	Niger	NER	156	China	CHN								59	CHEMICAL MATERIALS NES	1	No Quantity							463300			0
S3	2009	2009	2009	2	0	2	Export	562	Niger	NER	251	France	FRA								59	CHEMICAL MATERIALS NES	1	No Quantity							9614			0
S3	2009	2009	2009	2	0	2	Export	562	Niger	NER	466	Mali	MLI								59	CHEMICAL MATERIALS NES	1	No Quantity							106			0
S3	2009	2009	2009	2	0	2	Export	562	Niger	NER	566	Nigeria	NGA								59	CHEMICAL MATERIALS NES	1	No Quantity							23019			0
S3	2009	2009	2009	2	0	2	Export	562	Niger	NER	826	United Kingdom	GBR								59	CHEMICAL MATERIALS NES	1	No Quantity							49			0
S3	2009	2009	2009	2	0	2	Export	562	Niger	NER	854	Burkina Faso	BFA								59	CHEMICAL MATERIALS NES	1	No Quantity							2642			0
S3	2009	2009	2009	2	0	2	Export	558	Nicaragua	NIC	0	World	WLD								61	LEATHER, LEATHER GOODS	1	No Quantity							3559699			0
S3	2009	2009	2009	2	0	2	Export	558	Nicaragua	NIC	156	China	CHN								61	LEATHER, LEATHER GOODS	1	No Quantity							14850			0
S3	2009	2009	2009	2	0	2	Export	558	Nicaragua	NIC	188	Costa Rica	CRI								61	LEATHER, LEATHER GOODS	1	No Quantity							172567			0
S3	2009	2009	2009	2	0	2	Export	558	Nicaragua	NIC	222	El Salvador	SLV								61	LEATHER, LEATHER GOODS	1	No Quantity							573942			0
S3	2009	2009	2009	2	0	2	Export	558	Nicaragua	NIC	320	Guatemala	GTM								61	LEATHER, LEATHER GOODS	1	No Quantity							2038869			0
S3	2009	2009	2009	2	0	2	Export	558	Nicaragua	NIC	340	Honduras	HND								61	LEATHER, LEATHER GOODS	1	No Quantity							151976			0
S3	2009	2009	2009	2	0	2	Export	558	Nicaragua	NIC	381	Italy	ITA								61	LEATHER, LEATHER GOODS	1	No Quantity							322650			0
S3	2009	2009	2009	2	0	2	Export	558	Nicaragua	NIC	484	Mexico	MEX								61	LEATHER, LEATHER GOODS	1	No Quantity							141191			0
S3	2009	2009	2009	2	0	2	Export	558	Nicaragua	NIC	591	Panama	PAN								61	LEATHER, LEATHER GOODS	1	No Quantity							98000			0
S3	2009	2009	2009	2	0	2	Export	558	Nicaragua	NIC	600	Paraguay	PRY								61	LEATHER, LEATHER GOODS	1	No Quantity							40500			0
S3	2009	2009	2009	2	0	2	Export	558	Nicaragua	NIC	842	USA	USA								61	LEATHER, LEATHER GOODS	1	No Quantity							5156			0
S3	2009	2009	2009	2	0	2	Export	562	Niger	NER	0	World	WLD								61	LEATHER, LEATHER GOODS	1	No Quantity							305339			0
S3	2009	2009	2009	2	0	2	Export	562	Niger	NER	50	Bangladesh	BGD								61	LEATHER, LEATHER GOODS	1	No Quantity							176060			0
S3	2009	2009	2009	2	0	2	Export	562	Niger	NER	566	Nigeria	NGA								61	LEATHER, LEATHER GOODS	1	No Quantity							83249			0
S3	2009	2009	2009	2	0	2	Export	562	Niger	NER	699	India	IND								61	LEATHER, LEATHER GOODS	1	No Quantity							45676			0
S3	2009	2009	2009	2	0	2	Export	562	Niger	NER	818	Egypt	EGY								61	LEATHER, LEATHER GOODS	1	No Quantity							11			0
S3	2009	2009	2009	2	0	2	Export	562	Niger	NER	899	Areas, nes									61	LEATHER, LEATHER GOODS	1	No Quantity							342			0
S3	2009	2009	2009	2	0	2	Export	558	Nicaragua	NIC	0	World	WLD								62	RUBBER MANUFACTURES, NES	1	No Quantity							249718			0
S3	2009	2009	2009	2	0	2	Export	558	Nicaragua	NIC	152	Chile	CHL								62	RUBBER MANUFACTURES, NES	1	No Quantity							96			0
S3	2009	2009	2009	2	0	2	Export	558	Nicaragua	NIC	188	Costa Rica	CRI								62	RUBBER MANUFACTURES, NES	1	No Quantity							99401			0
S3	2009	2009	2009	2	0	2	Export	558	Nicaragua	NIC	192	Cuba	CUB								62	RUBBER MANUFACTURES, NES	1	No Quantity							2376			0
S3	2009	2009	2009	2	0	2	Export	558	Nicaragua	NIC	222	El Salvador	SLV								62	RUBBER MANUFACTURES, NES	1	No Quantity							21319			0
S3	2009	2009	2009	2	0	2	Export	558	Nicaragua	NIC	320	Guatemala	GTM								62	RUBBER MANUFACTURES, NES	1	No Quantity							46244			0
S3	2009	2009	2009	2	0	2	Export	558	Nicaragua	NIC	340	Honduras	HND								62	RUBBER MANUFACTURES, NES	1	No Quantity							14657			0
S3	2009	2009	2009	2	0	2	Export	558	Nicaragua	NIC	484	Mexico	MEX								62	RUBBER MANUFACTURES, NES	1	No Quantity							49			0
S3	2009	2009	2009	2	0	2	Export	558	Nicaragua	NIC	591	Panama	PAN								62	RUBBER MANUFACTURES, NES	1	No Quantity							11945			0
S3	2009	2009	2009	2	0	2	Export	558	Nicaragua	NIC	842	USA	USA								62	RUBBER MANUFACTURES, NES	1	No Quantity							53632			0
S3	2009	2009	2009	2	0	2	Export	562	Niger	NER	0	World	WLD								62	RUBBER MANUFACTURES, NES	1	No Quantity							162331			0
S3	2009	2009	2009	2	0	2	Export	562	Niger	NER	40	Austria	AUT								62	RUBBER MANUFACTURES, NES	1	No Quantity							770			0
S3	2009	2009	2009	2	0	2	Export	562	Niger	NER	156	China	CHN								62	RUBBER MANUFACTURES, NES	1	No Quantity							61014			0
S3	2009	2009	2009	2	0	2	Export	562	Niger	NER	251	France	FRA								62	RUBBER MANUFACTURES, NES	1	No Quantity							9727			0
S3	2009	2009	2009	2	0	2	Export	562	Niger	NER	276	Germany	DEU								62	RUBBER MANUFACTURES, NES	1	No Quantity							139			0
S3	2009	2009	2009	2	0	2	Export	562	Niger	NER	392	Japan	JPN								62	RUBBER MANUFACTURES, NES	1	No Quantity							9510			0
S3	2009	2009	2009	2	0	2	Export	562	Niger	NER	566	Nigeria	NGA								62	RUBBER MANUFACTURES, NES	1	No Quantity							2757			0
S3	2009	2009	2009	2	0	2	Export	562	Niger	NER	643	Russian Federation	RUS								62	RUBBER MANUFACTURES, NES	1	No Quantity							58119			0
S3	2009	2009	2009	2	0	2	Export	562	Niger	NER	686	Senegal	SEN								62	RUBBER MANUFACTURES, NES	1	No Quantity							1691			0
S3	2009	2009	2009	2	0	2	Export	562	Niger	NER	702	Singapore	SGP								62	RUBBER MANUFACTURES, NES	1	No Quantity							972			0
S3	2009	2009	2009	2	0	2	Export	562	Niger	NER	752	Sweden	SWE								62	RUBBER MANUFACTURES, NES	1	No Quantity							405			0
S3	2009	2009	2009	2	0	2	Export	562	Niger	NER	826	United Kingdom	GBR								62	RUBBER MANUFACTURES, NES	1	No Quantity							99			0
S3	2009	2009	2009	2	0	2	Export	562	Niger	NER	842	USA	USA								62	RUBBER MANUFACTURES, NES	1	No Quantity							1911			0
S3	2009	2009	2009	2	0	2	Export	562	Niger	NER	854	Burkina Faso	BFA								62	RUBBER MANUFACTURES, NES	1	No Quantity							15217			0
S3	2009	2009	2009	2	0	2	Export	558	Nicaragua	NIC	0	World	WLD								63	CORK, WOOD MANUFACTURES	1	No Quantity							2450424			0
S3	2009	2009	2009	2	0	2	Export	558	Nicaragua	NIC	92	Br. Virgin Isds	VGB								63	CORK, WOOD MANUFACTURES	1	No Quantity							67778			0
S3	2009	2009	2009	2	0	2	Export	558	Nicaragua	NIC	124	Canada	CAN								63	CORK, WOOD MANUFACTURES	1	No Quantity							2965			0
S3	2009	2009	2009	2	0	2	Export	558	Nicaragua	NIC	156	China	CHN								63	CORK, WOOD MANUFACTURES	1	No Quantity							82971			0
S3	2009	2009	2009	2	0	2	Export	558	Nicaragua	NIC	188	Costa Rica	CRI								63	CORK, WOOD MANUFACTURES	1	No Quantity							780314			0
S3	2009	2009	2009	2	0	2	Export	558	Nicaragua	NIC	192	Cuba	CUB								63	CORK, WOOD MANUFACTURES	1	No Quantity							65416			0
S3	2009	2009	2009	2	0	2	Export	558	Nicaragua	NIC	203	Czechia	CZE								63	CORK, WOOD MANUFACTURES	1	No Quantity							220			0
S3	2009	2009	2009	2	0	2	Export	558	Nicaragua	NIC	208	Denmark	DNK								63	CORK, WOOD MANUFACTURES	1	No Quantity							801			0
S3	2009	2009	2009	2	0	2	Export	558	Nicaragua	NIC	214	Dominican Rep.	DOM								63	CORK, WOOD MANUFACTURES	1	No Quantity							18034			0
S3	2009	2009	2009	2	0	2	Export	558	Nicaragua	NIC	218	Ecuador	ECU								63	CORK, WOOD MANUFACTURES	1	No Quantity							150			0
S3	2009	2009	2009	2	0	2	Export	558	Nicaragua	NIC	222	El Salvador	SLV								63	CORK, WOOD MANUFACTURES	1	No Quantity							70034			0
S3	2009	2009	2009	2	0	2	Export	558	Nicaragua	NIC	233	Estonia	EST								63	CORK, WOOD MANUFACTURES	1	No Quantity							308			0
S3	2009	2009	2009	2	0	2	Export	558	Nicaragua	NIC	246	Finland	FIN								63	CORK, WOOD MANUFACTURES	1	No Quantity							525			0
S3	2009	2009	2009	2	0	2	Export	558	Nicaragua	NIC	251	France	FRA								63	CORK, WOOD MANUFACTURES	1	No Quantity							19893			0
S3	2009	2009	2009	2	0	2	Export	558	Nicaragua	NIC	276	Germany	DEU								63	CORK, WOOD MANUFACTURES	1	No Quantity							244			0
S3	2009	2009	2009	2	0	2	Export	558	Nicaragua	NIC	320	Guatemala	GTM								63	CORK, WOOD MANUFACTURES	1	No Quantity							122868			0
S3	2009	2009	2009	2	0	2	Export	558	Nicaragua	NIC	340	Honduras	HND								63	CORK, WOOD MANUFACTURES	1	No Quantity							218171			0
S3	2009	2009	2009	2	0	2	Export	558	Nicaragua	NIC	352	Iceland	ISL								63	CORK, WOOD MANUFACTURES	1	No Quantity							140			0
S3	2009	2009	2009	2	0	2	Export	558	Nicaragua	NIC	392	Japan	JPN								63	CORK, WOOD MANUFACTURES	1	No Quantity							21			0
S3	2009	2009	2009	2	0	2	Export	558	Nicaragua	NIC	484	Mexico	MEX								63	CORK, WOOD MANUFACTURES	1	No Quantity							4098			0
S3	2009	2009	2009	2	0	2	Export	558	Nicaragua	NIC	528	Netherlands	NLD								63	CORK, WOOD MANUFACTURES	1	No Quantity							195			0
S3	2009	2009	2009	2	0	2	Export	558	Nicaragua	NIC	591	Panama	PAN								63	CORK, WOOD MANUFACTURES	1	No Quantity							2912			0
S3	2009	2009	2009	2	0	2	Export	558	Nicaragua	NIC	724	Spain	ESP								63	CORK, WOOD MANUFACTURES	1	No Quantity							270			0
S3	2009	2009	2009	2	0	2	Export	558	Nicaragua	NIC	826	United Kingdom	GBR								63	CORK, WOOD MANUFACTURES	1	No Quantity							4770			0
S3	2009	2009	2009	2	0	2	Export	558	Nicaragua	NIC	842	USA	USA								63	CORK, WOOD MANUFACTURES	1	No Quantity							985405			0
S3	2009	2009	2009	2	0	2	Export	558	Nicaragua	NIC	899	Areas, nes									63	CORK, WOOD MANUFACTURES	1	No Quantity							1920			0
S3	2009	2009	2009	2	0	2	Export	562	Niger	NER	0	World	WLD								63	CORK, WOOD MANUFACTURES	1	No Quantity							8321			0
S3	2009	2009	2009	2	0	2	Export	562	Niger	NER	12	Algeria	DZA								63	CORK, WOOD MANUFACTURES	1	No Quantity							2113			0
S3	2009	2009	2009	2	0	2	Export	562	Niger	NER	251	France	FRA								63	CORK, WOOD MANUFACTURES	1	No Quantity							6208			0
S3	2009	2009	2009	2	0	2	Export	558	Nicaragua	NIC	0	World	WLD								64	PAPER,PAPERBOARD,ETC.	1	No Quantity							2697066			0
S3	2009	2009	2009	2	0	2	Export	558	Nicaragua	NIC	84	Belize	BLZ								64	PAPER,PAPERBOARD,ETC.	1	No Quantity							13			0
S3	2009	2009	2009	2	0	2	Export	558	Nicaragua	NIC	152	Chile	CHL								64	PAPER,PAPERBOARD,ETC.	1	No Quantity							60			0
S3	2009	2009	2009	2	0	2	Export	558	Nicaragua	NIC	188	Costa Rica	CRI								64	PAPER,PAPERBOARD,ETC.	1	No Quantity							2025709			0
S3	2009	2009	2009	2	0	2	Export	558	Nicaragua	NIC	214	Dominican Rep.	DOM								64	PAPER,PAPERBOARD,ETC.	1	No Quantity							3526			0
S3	2009	2009	2009	2	0	2	Export	558	Nicaragua	NIC	222	El Salvador	SLV								64	PAPER,PAPERBOARD,ETC.	1	No Quantity							124050			0
S3	2009	2009	2009	2	0	2	Export	558	Nicaragua	NIC	233	Estonia	EST								64	PAPER,PAPERBOARD,ETC.	1	No Quantity							8			0
S3	2009	2009	2009	2	0	2	Export	558	Nicaragua	NIC	320	Guatemala	GTM								64	PAPER,PAPERBOARD,ETC.	1	No Quantity							385102			0
S3	2009	2009	2009	2	0	2	Export	558	Nicaragua	NIC	340	Honduras	HND								64	PAPER,PAPERBOARD,ETC.	1	No Quantity							144453			0
S3	2009	2009	2009	2	0	2	Export	558	Nicaragua	NIC	484	Mexico	MEX								64	PAPER,PAPERBOARD,ETC.	1	No Quantity							4645			0
S3	2009	2009	2009	2	0	2	Export	558	Nicaragua	NIC	554	New Zealand	NZL								64	PAPER,PAPERBOARD,ETC.	1	No Quantity							125			0
S3	2009	2009	2009	2	0	2	Export	558	Nicaragua	NIC	591	Panama	PAN								64	PAPER,PAPERBOARD,ETC.	1	No Quantity							1330			0
S3	2009	2009	2009	2	0	2	Export	558	Nicaragua	NIC	604	Peru	PER								64	PAPER,PAPERBOARD,ETC.	1	No Quantity							11			0
S3	2009	2009	2009	2	0	2	Export	558	Nicaragua	NIC	724	Spain	ESP								64	PAPER,PAPERBOARD,ETC.	1	No Quantity							1485			0
S3	2009	2009	2009	2	0	2	Export	558	Nicaragua	NIC	757	Switzerland	CHE								64	PAPER,PAPERBOARD,ETC.	1	No Quantity							600			0
S3	2009	2009	2009	2	0	2	Export	558	Nicaragua	NIC	842	USA	USA								64	PAPER,PAPERBOARD,ETC.	1	No Quantity							3348			0
S3	2009	2009	2009	2	0	2	Export	558	Nicaragua	NIC	862	Venezuela	VEN								64	PAPER,PAPERBOARD,ETC.	1	No Quantity							2602			0
S3	2009	2009	2009	2	0	2	Export	562	Niger	NER	0	World	WLD								64	PAPER,PAPERBOARD,ETC.	1	No Quantity							13970			0
S3	2009	2009	2009	2	0	2	Export	562	Niger	NER	204	Benin	BEN								64	PAPER,PAPERBOARD,ETC.	1	No Quantity							1731			0
S3	2009	2009	2009	2	0	2	Export	562	Niger	NER	251	France	FRA								64	PAPER,PAPERBOARD,ETC.	1	No Quantity							8991			0
S3	2009	2009	2009	2	0	2	Export	562	Niger	NER	360	Indonesia	IDN								64	PAPER,PAPERBOARD,ETC.	1	No Quantity							818			0
S3	2009	2009	2009	2	0	2	Export	562	Niger	NER	704	Viet Nam	VNM								64	PAPER,PAPERBOARD,ETC.	1	No Quantity							63			0
S3	2009	2009	2009	2	0	2	Export	562	Niger	NER	768	Togo	TGO								64	PAPER,PAPERBOARD,ETC.	1	No Quantity							2367			0
S3	2009	2009	2009	2	0	2	Export	558	Nicaragua	NIC	0	World	WLD								65	TEXTILE YARN,FABRIC,ETC.	1	No Quantity							1087772			0
S3	2009	2009	2009	2	0	2	Export	558	Nicaragua	NIC	36	Australia	AUS								65	TEXTILE YARN,FABRIC,ETC.	1	No Quantity							3440			0
S3	2009	2009	2009	2	0	2	Export	558	Nicaragua	NIC	40	Austria	AUT								65	TEXTILE YARN,FABRIC,ETC.	1	No Quantity							644			0
S3	2009	2009	2009	2	0	2	Export	558	Nicaragua	NIC	84	Belize	BLZ								65	TEXTILE YARN,FABRIC,ETC.	1	No Quantity							122			0
S3	2009	2009	2009	2	0	2	Export	558	Nicaragua	NIC	124	Canada	CAN								65	TEXTILE YARN,FABRIC,ETC.	1	No Quantity							29562			0
S3	2009	2009	2009	2	0	2	Export	558	Nicaragua	NIC	188	Costa Rica	CRI								65	TEXTILE YARN,FABRIC,ETC.	1	No Quantity							208438			0
S3	2009	2009	2009	2	0	2	Export	558	Nicaragua	NIC	203	Czechia	CZE								65	TEXTILE YARN,FABRIC,ETC.	1	No Quantity							1791			0
S3	2009	2009	2009	2	0	2	Export	558	Nicaragua	NIC	208	Denmark	DNK								65	TEXTILE YARN,FABRIC,ETC.	1	No Quantity							22796			0
S3	2009	2009	2009	2	0	2	Export	558	Nicaragua	NIC	214	Dominican Rep.	DOM								65	TEXTILE YARN,FABRIC,ETC.	1	No Quantity							719			0
S3	2009	2009	2009	2	0	2	Export	558	Nicaragua	NIC	218	Ecuador	ECU								65	TEXTILE YARN,FABRIC,ETC.	1	No Quantity							3750			0
S3	2009	2009	2009	2	0	2	Export	558	Nicaragua	NIC	222	El Salvador	SLV								65	TEXTILE YARN,FABRIC,ETC.	1	No Quantity							26371			0
S3	2009	2009	2009	2	0	2	Export	558	Nicaragua	NIC	246	Finland	FIN								65	TEXTILE YARN,FABRIC,ETC.	1	No Quantity							26284			0
S3	2009	2009	2009	2	0	2	Export	558	Nicaragua	NIC	251	France	FRA								65	TEXTILE YARN,FABRIC,ETC.	1	No Quantity							10805			0
S3	2009	2009	2009	2	0	2	Export	558	Nicaragua	NIC	276	Germany	DEU								65	TEXTILE YARN,FABRIC,ETC.	1	No Quantity							100			0
S3	2009	2009	2009	2	0	2	Export	558	Nicaragua	NIC	320	Guatemala	GTM								65	TEXTILE YARN,FABRIC,ETC.	1	No Quantity							116660			0
S3	2009	2009	2009	2	0	2	Export	558	Nicaragua	NIC	332	Haiti	HTI								65	TEXTILE YARN,FABRIC,ETC.	1	No Quantity							12750			0
S3	2009	2009	2009	2	0	2	Export	558	Nicaragua	NIC	340	Honduras	HND								65	TEXTILE YARN,FABRIC,ETC.	1	No Quantity							221239			0
S3	2009	2009	2009	2	0	2	Export	558	Nicaragua	NIC	381	Italy	ITA								65	TEXTILE YARN,FABRIC,ETC.	1	No Quantity							103731			0
S3	2009	2009	2009	2	0	2	Export	558	Nicaragua	NIC	484	Mexico	MEX								65	TEXTILE YARN,FABRIC,ETC.	1	No Quantity							2824			0
S3	2009	2009	2009	2	0	2	Export	558	Nicaragua	NIC	528	Netherlands	NLD								65	TEXTILE YARN,FABRIC,ETC.	1	No Quantity							50			0
S3	2009	2009	2009	2	0	2	Export	558	Nicaragua	NIC	554	New Zealand	NZL								65	TEXTILE YARN,FABRIC,ETC.	1	No Quantity							2400			0
S3	2009	2009	2009	2	0	2	Export	558	Nicaragua	NIC	591	Panama	PAN								65	TEXTILE YARN,FABRIC,ETC.	1	No Quantity							5011			0
S3	2009	2009	2009	2	0	2	Export	558	Nicaragua	NIC	724	Spain	ESP								65	TEXTILE YARN,FABRIC,ETC.	1	No Quantity							7276			0
S3	2009	2009	2009	2	0	2	Export	558	Nicaragua	NIC	752	Sweden	SWE								65	TEXTILE YARN,FABRIC,ETC.	1	No Quantity							880			0
S3	2009	2009	2009	2	0	2	Export	558	Nicaragua	NIC	757	Switzerland	CHE								65	TEXTILE YARN,FABRIC,ETC.	1	No Quantity							20			0
S3	2009	2009	2009	2	0	2	Export	558	Nicaragua	NIC	826	United Kingdom	GBR								65	TEXTILE YARN,FABRIC,ETC.	1	No Quantity							428			0
S3	2009	2009	2009	2	0	2	Export	558	Nicaragua	NIC	842	USA	USA								65	TEXTILE YARN,FABRIC,ETC.	1	No Quantity							279671			0
S3	2009	2009	2009	2	0	2	Export	558	Nicaragua	NIC	899	Areas, nes									65	TEXTILE YARN,FABRIC,ETC.	1	No Quantity							11			0
S3	2009	2009	2009	2	0	2	Export	562	Niger	NER	0	World	WLD								65	TEXTILE YARN,FABRIC,ETC.	1	No Quantity							12959278			0
S3	2009	2009	2009	2	0	2	Export	562	Niger	NER	148	Chad	TCD								65	TEXTILE YARN,FABRIC,ETC.	1	No Quantity							740			0
S3	2009	2009	2009	2	0	2	Export	562	Niger	NER	156	China	CHN								65	TEXTILE YARN,FABRIC,ETC.	1	No Quantity							139377			0
S3	2009	2009	2009	2	0	2	Export	562	Niger	NER	204	Benin	BEN								65	TEXTILE YARN,FABRIC,ETC.	1	No Quantity							47705			0
S3	2009	2009	2009	2	0	2	Export	562	Niger	NER	226	Equatorial Guinea	GNQ								65	TEXTILE YARN,FABRIC,ETC.	1	No Quantity							1585			0
S3	2009	2009	2009	2	0	2	Export	562	Niger	NER	251	France	FRA								65	TEXTILE YARN,FABRIC,ETC.	1	No Quantity							15739			0
S3	2009	2009	2009	2	0	2	Export	562	Niger	NER	266	Gabon	GAB								65	TEXTILE YARN,FABRIC,ETC.	1	No Quantity							171398			0
S3	2009	2009	2009	2	0	2	Export	562	Niger	NER	288	Ghana	GHA								65	TEXTILE YARN,FABRIC,ETC.	1	No Quantity							142584			0
S3	2009	2009	2009	2	0	2	Export	562	Niger	NER	384	Côte d'Ivoire	CIV								65	TEXTILE YARN,FABRIC,ETC.	1	No Quantity							3337267			0
S3	2009	2009	2009	2	0	2	Export	562	Niger	NER	466	Mali	MLI								65	TEXTILE YARN,FABRIC,ETC.	1	No Quantity							93145			0
S3	2009	2009	2009	2	0	2	Export	562	Niger	NER	566	Nigeria	NGA								65	TEXTILE YARN,FABRIC,ETC.	1	No Quantity							44909			0
S3	2009	2009	2009	2	0	2	Export	562	Niger	NER	686	Senegal	SEN								65	TEXTILE YARN,FABRIC,ETC.	1	No Quantity							1427			0
S3	2009	2009	2009	2	0	2	Export	562	Niger	NER	768	Togo	TGO								65	TEXTILE YARN,FABRIC,ETC.	1	No Quantity							87484			0
S3	2009	2009	2009	2	0	2	Export	562	Niger	NER	842	USA	USA								65	TEXTILE YARN,FABRIC,ETC.	1	No Quantity							40451			0
S3	2009	2009	2009	2	0	2	Export	562	Niger	NER	854	Burkina Faso	BFA								65	TEXTILE YARN,FABRIC,ETC.	1	No Quantity							1801785			0
S3	2009	2009	2009	2	0	2	Export	562	Niger	NER	899	Areas, nes									65	TEXTILE YARN,FABRIC,ETC.	1	No Quantity							7033682			0
S3	2009	2009	2009	2	0	2	Export	558	Nicaragua	NIC	0	World	WLD								66	NON-METAL.MINERAL MANFCT	1	No Quantity							1497622			0
S3	2009	2009	2009	2	0	2	Export	558	Nicaragua	NIC	32	Argentina	ARG								66	NON-METAL.MINERAL MANFCT	1	No Quantity							161			0
S3	2009	2009	2009	2	0	2	Export	558	Nicaragua	NIC	84	Belize	BLZ								66	NON-METAL.MINERAL MANFCT	1	No Quantity							126			0
S3	2009	2009	2009	2	0	2	Export	558	Nicaragua	NIC	124	Canada	CAN								66	NON-METAL.MINERAL MANFCT	1	No Quantity							28558			0
S3	2009	2009	2009	2	0	2	Export	558	Nicaragua	NIC	152	Chile	CHL								66	NON-METAL.MINERAL MANFCT	1	No Quantity							20			0
S3	2009	2009	2009	2	0	2	Export	558	Nicaragua	NIC	170	Colombia	COL								66	NON-METAL.MINERAL MANFCT	1	No Quantity							20			0
S3	2009	2009	2009	2	0	2	Export	558	Nicaragua	NIC	188	Costa Rica	CRI								66	NON-METAL.MINERAL MANFCT	1	No Quantity							610886			0
S3	2009	2009	2009	2	0	2	Export	558	Nicaragua	NIC	192	Cuba	CUB								66	NON-METAL.MINERAL MANFCT	1	No Quantity							100			0
S3	2009	2009	2009	2	0	2	Export	558	Nicaragua	NIC	203	Czechia	CZE								66	NON-METAL.MINERAL MANFCT	1	No Quantity							75			0
S3	2009	2009	2009	2	0	2	Export	558	Nicaragua	NIC	214	Dominican Rep.	DOM								66	NON-METAL.MINERAL MANFCT	1	No Quantity							12			0
S3	2009	2009	2009	2	0	2	Export	558	Nicaragua	NIC	222	El Salvador	SLV								66	NON-METAL.MINERAL MANFCT	1	No Quantity							81538			0
S3	2009	2009	2009	2	0	2	Export	558	Nicaragua	NIC	246	Finland	FIN								66	NON-METAL.MINERAL MANFCT	1	No Quantity							456			0
S3	2009	2009	2009	2	0	2	Export	558	Nicaragua	NIC	276	Germany	DEU								66	NON-METAL.MINERAL MANFCT	1	No Quantity							180			0
S3	2009	2009	2009	2	0	2	Export	558	Nicaragua	NIC	320	Guatemala	GTM								66	NON-METAL.MINERAL MANFCT	1	No Quantity							4350			0
S3	2009	2009	2009	2	0	2	Export	558	Nicaragua	NIC	340	Honduras	HND								66	NON-METAL.MINERAL MANFCT	1	No Quantity							157114			0
S3	2009	2009	2009	2	0	2	Export	558	Nicaragua	NIC	381	Italy	ITA								66	NON-METAL.MINERAL MANFCT	1	No Quantity							45			0
S3	2009	2009	2009	2	0	2	Export	558	Nicaragua	NIC	484	Mexico	MEX								66	NON-METAL.MINERAL MANFCT	1	No Quantity							11766			0
S3	2009	2009	2009	2	0	2	Export	558	Nicaragua	NIC	528	Netherlands	NLD								66	NON-METAL.MINERAL MANFCT	1	No Quantity							36297			0
S3	2009	2009	2009	2	0	2	Export	558	Nicaragua	NIC	591	Panama	PAN								66	NON-METAL.MINERAL MANFCT	1	No Quantity							106455			0
S3	2009	2009	2009	2	0	2	Export	558	Nicaragua	NIC	724	Spain	ESP								66	NON-METAL.MINERAL MANFCT	1	No Quantity							110			0
S3	2009	2009	2009	2	0	2	Export	558	Nicaragua	NIC	826	United Kingdom	GBR								66	NON-METAL.MINERAL MANFCT	1	No Quantity							13800			0
S3	2009	2009	2009	2	0	2	Export	558	Nicaragua	NIC	842	USA	USA								66	NON-METAL.MINERAL MANFCT	1	No Quantity							445553			0
S3	2009	2009	2009	2	0	2	Export	562	Niger	NER	0	World	WLD								66	NON-METAL.MINERAL MANFCT	1	No Quantity							43698			0
S3	2009	2009	2009	2	0	2	Export	562	Niger	NER	231	Ethiopia	ETH								66	NON-METAL.MINERAL MANFCT	1	No Quantity							6411			0
S3	2009	2009	2009	2	0	2	Export	562	Niger	NER	251	France	FRA								66	NON-METAL.MINERAL MANFCT	1	No Quantity							3820			0
S3	2009	2009	2009	2	0	2	Export	562	Niger	NER	266	Gabon	GAB								66	NON-METAL.MINERAL MANFCT	1	No Quantity							5559			0
S3	2009	2009	2009	2	0	2	Export	562	Niger	NER	566	Nigeria	NGA								66	NON-METAL.MINERAL MANFCT	1	No Quantity							2769			0
S3	2009	2009	2009	2	0	2	Export	562	Niger	NER	854	Burkina Faso	BFA								66	NON-METAL.MINERAL MANFCT	1	No Quantity							25139			0
S3	2009	2009	2009	2	0	2	Export	558	Nicaragua	NIC	0	World	WLD								67	IRON AND STEEL	1	No Quantity							9270875			0
S3	2009	2009	2009	2	0	2	Export	558	Nicaragua	NIC	188	Costa Rica	CRI								67	IRON AND STEEL	1	No Quantity							7333903			0
S3	2009	2009	2009	2	0	2	Export	558	Nicaragua	NIC	192	Cuba	CUB								67	IRON AND STEEL	1	No Quantity							8532			0
S3	2009	2009	2009	2	0	2	Export	558	Nicaragua	NIC	214	Dominican Rep.	DOM								67	IRON AND STEEL	1	No Quantity							563			0
S3	2009	2009	2009	2	0	2	Export	558	Nicaragua	NIC	218	Ecuador	ECU								67	IRON AND STEEL	1	No Quantity							270440			0
S3	2009	2009	2009	2	0	2	Export	558	Nicaragua	NIC	222	El Salvador	SLV								67	IRON AND STEEL	1	No Quantity							298868			0
S3	2009	2009	2009	2	0	2	Export	558	Nicaragua	NIC	320	Guatemala	GTM								67	IRON AND STEEL	1	No Quantity							91795			0
S3	2009	2009	2009	2	0	2	Export	558	Nicaragua	NIC	340	Honduras	HND								67	IRON AND STEEL	1	No Quantity							711068			0
S3	2009	2009	2009	2	0	2	Export	558	Nicaragua	NIC	392	Japan	JPN								67	IRON AND STEEL	1	No Quantity							20050			0
S3	2009	2009	2009	2	0	2	Export	558	Nicaragua	NIC	410	Rep. of Korea	KOR								67	IRON AND STEEL	1	No Quantity							192652			0
S3	2009	2009	2009	2	0	2	Export	558	Nicaragua	NIC	484	Mexico	MEX								67	IRON AND STEEL	1	No Quantity							3335			0
S3	2009	2009	2009	2	0	2	Export	558	Nicaragua	NIC	591	Panama	PAN								67	IRON AND STEEL	1	No Quantity							7193			0
S3	2009	2009	2009	2	0	2	Export	558	Nicaragua	NIC	704	Viet Nam	VNM								67	IRON AND STEEL	1	No Quantity							4554			0
S3	2009	2009	2009	2	0	2	Export	558	Nicaragua	NIC	842	USA	USA								67	IRON AND STEEL	1	No Quantity							327923			0
S3	2009	2009	2009	2	0	2	Export	562	Niger	NER	0	World	WLD								67	IRON AND STEEL	1	No Quantity							6251			0
S3	2009	2009	2009	2	0	2	Export	562	Niger	NER	148	Chad	TCD								67	IRON AND STEEL	1	No Quantity							1522			0
S3	2009	2009	2009	2	0	2	Export	562	Niger	NER	251	France	FRA								67	IRON AND STEEL	1	No Quantity							3090			0
S3	2009	2009	2009	2	0	2	Export	562	Niger	NER	276	Germany	DEU								67	IRON AND STEEL	1	No Quantity							158			0
S3	2009	2009	2009	2	0	2	Export	562	Niger	NER	566	Nigeria	NGA								67	IRON AND STEEL	1	No Quantity							1268			0
S3	2009	2009	2009	2	0	2	Export	562	Niger	NER	854	Burkina Faso	BFA								67	IRON AND STEEL	1	No Quantity							212			0
S3	2009	2009	2009	2	0	2	Export	558	Nicaragua	NIC	0	World	WLD								68	NON-FERROUS METALS	1	No Quantity							2383566			0
S3	2009	2009	2009	2	0	2	Export	558	Nicaragua	NIC	124	Canada	CAN								68	NON-FERROUS METALS	1	No Quantity							435468			0
S3	2009	2009	2009	2	0	2	Export	558	Nicaragua	NIC	156	China	CHN								68	NON-FERROUS METALS	1	No Quantity							237531			0
S3	2009	2009	2009	2	0	2	Export	558	Nicaragua	NIC	188	Costa Rica	CRI								68	NON-FERROUS METALS	1	No Quantity							42482			0
S3	2009	2009	2009	2	0	2	Export	558	Nicaragua	NIC	222	El Salvador	SLV								68	NON-FERROUS METALS	1	No Quantity							11049			0
S3	2009	2009	2009	2	0	2	Export	558	Nicaragua	NIC	320	Guatemala	GTM								68	NON-FERROUS METALS	1	No Quantity							400			0
S3	2009	2009	2009	2	0	2	Export	558	Nicaragua	NIC	340	Honduras	HND								68	NON-FERROUS METALS	1	No Quantity							6199			0
S3	2009	2009	2009	2	0	2	Export	558	Nicaragua	NIC	484	Mexico	MEX								68	NON-FERROUS METALS	1	No Quantity							15			0
S3	2009	2009	2009	2	0	2	Export	558	Nicaragua	NIC	591	Panama	PAN								68	NON-FERROUS METALS	1	No Quantity							958			0
S3	2009	2009	2009	2	0	2	Export	558	Nicaragua	NIC	757	Switzerland	CHE								68	NON-FERROUS METALS	1	No Quantity							1500			0
S3	2009	2009	2009	2	0	2	Export	558	Nicaragua	NIC	842	USA	USA								68	NON-FERROUS METALS	1	No Quantity							1647965			0
S3	2009	2009	2009	2	0	2	Export	562	Niger	NER	0	World	WLD								68	NON-FERROUS METALS	1	No Quantity							125802			0
S3	2009	2009	2009	2	0	2	Export	562	Niger	NER	566	Nigeria	NGA								68	NON-FERROUS METALS	1	No Quantity							1891			0
S3	2009	2009	2009	2	0	2	Export	562	Niger	NER	757	Switzerland	CHE								68	NON-FERROUS METALS	1	No Quantity							123911			0
S3	2009	2009	2009	2	0	2	Export	558	Nicaragua	NIC	0	World	WLD								69	METALS MANUFACTURES,NES	1	No Quantity							2552367			0
S3	2009	2009	2009	2	0	2	Export	558	Nicaragua	NIC	124	Canada	CAN								69	METALS MANUFACTURES,NES	1	No Quantity							2310			0
S3	2009	2009	2009	2	0	2	Export	558	Nicaragua	NIC	152	Chile	CHL								69	METALS MANUFACTURES,NES	1	No Quantity							3925			0
S3	2009	2009	2009	2	0	2	Export	558	Nicaragua	NIC	170	Colombia	COL								69	METALS MANUFACTURES,NES	1	No Quantity							17			0
S3	2009	2009	2009	2	0	2	Export	558	Nicaragua	NIC	188	Costa Rica	CRI								69	METALS MANUFACTURES,NES	1	No Quantity							668616			0
S3	2009	2009	2009	2	0	2	Export	558	Nicaragua	NIC	192	Cuba	CUB								69	METALS MANUFACTURES,NES	1	No Quantity							84810			0
S3	2009	2009	2009	2	0	2	Export	558	Nicaragua	NIC	214	Dominican Rep.	DOM								69	METALS MANUFACTURES,NES	1	No Quantity							1692			0
S3	2009	2009	2009	2	0	2	Export	558	Nicaragua	NIC	222	El Salvador	SLV								69	METALS MANUFACTURES,NES	1	No Quantity							206288			0
S3	2009	2009	2009	2	0	2	Export	558	Nicaragua	NIC	246	Finland	FIN								69	METALS MANUFACTURES,NES	1	No Quantity							970			0
S3	2009	2009	2009	2	0	2	Export	558	Nicaragua	NIC	276	Germany	DEU								69	METALS MANUFACTURES,NES	1	No Quantity							223			0
S3	2009	2009	2009	2	0	2	Export	558	Nicaragua	NIC	320	Guatemala	GTM								69	METALS MANUFACTURES,NES	1	No Quantity							439033			0
S3	2009	2009	2009	2	0	2	Export	558	Nicaragua	NIC	340	Honduras	HND								69	METALS MANUFACTURES,NES	1	No Quantity							418282			0
S3	2009	2009	2009	2	0	2	Export	558	Nicaragua	NIC	392	Japan	JPN								69	METALS MANUFACTURES,NES	1	No Quantity							15			0
S3	2009	2009	2009	2	0	2	Export	558	Nicaragua	NIC	484	Mexico	MEX								69	METALS MANUFACTURES,NES	1	No Quantity							15561			0
S3	2009	2009	2009	2	0	2	Export	558	Nicaragua	NIC	591	Panama	PAN								69	METALS MANUFACTURES,NES	1	No Quantity							69779			0
S3	2009	2009	2009	2	0	2	Export	558	Nicaragua	NIC	724	Spain	ESP								69	METALS MANUFACTURES,NES	1	No Quantity							43887			0
S3	2009	2009	2009	2	0	2	Export	558	Nicaragua	NIC	826	United Kingdom	GBR								69	METALS MANUFACTURES,NES	1	No Quantity							160			0
S3	2009	2009	2009	2	0	2	Export	558	Nicaragua	NIC	842	USA	USA								69	METALS MANUFACTURES,NES	1	No Quantity							596779			0
S3	2009	2009	2009	2	0	2	Export	558	Nicaragua	NIC	899	Areas, nes									69	METALS MANUFACTURES,NES	1	No Quantity							19			0
S3	2009	2009	2009	2	0	2	Export	562	Niger	NER	0	World	WLD								69	METALS MANUFACTURES,NES	1	No Quantity							205311			0
S3	2009	2009	2009	2	0	2	Export	562	Niger	NER	156	China	CHN								69	METALS MANUFACTURES,NES	1	No Quantity							70939			0
S3	2009	2009	2009	2	0	2	Export	562	Niger	NER	251	France	FRA								69	METALS MANUFACTURES,NES	1	No Quantity							61937			0
S3	2009	2009	2009	2	0	2	Export	562	Niger	NER	384	Côte d'Ivoire	CIV								69	METALS MANUFACTURES,NES	1	No Quantity							106			0
S3	2009	2009	2009	2	0	2	Export	562	Niger	NER	466	Mali	MLI								69	METALS MANUFACTURES,NES	1	No Quantity							27980			0
S3	2009	2009	2009	2	0	2	Export	562	Niger	NER	490	Other Asia, nes									69	METALS MANUFACTURES,NES	1	No Quantity							49			0
S3	2009	2009	2009	2	0	2	Export	562	Niger	NER	566	Nigeria	NGA								69	METALS MANUFACTURES,NES	1	No Quantity							7526			0
S3	2009	2009	2009	2	0	2	Export	562	Niger	NER	704	Viet Nam	VNM								69	METALS MANUFACTURES,NES	1	No Quantity							957			0
S3	2009	2009	2009	2	0	2	Export	562	Niger	NER	710	South Africa	ZAF								69	METALS MANUFACTURES,NES	1	No Quantity							188			0
S3	2009	2009	2009	2	0	2	Export	562	Niger	NER	752	Sweden	SWE								69	METALS MANUFACTURES,NES	1	No Quantity							24331			0
S3	2009	2009	2009	2	0	2	Export	562	Niger	NER	826	United Kingdom	GBR								69	METALS MANUFACTURES,NES	1	No Quantity							1883			0
S3	2009	2009	2009	2	0	2	Export	562	Niger	NER	854	Burkina Faso	BFA								69	METALS MANUFACTURES,NES	1	No Quantity							9417			0
S3	2009	2009	2009	2	0	2	Export	558	Nicaragua	NIC	0	World	WLD								71	POWER GENERATNG.MACHINES	1	No Quantity							981270			0
S3	2009	2009	2009	2	0	2	Export	558	Nicaragua	NIC	152	Chile	CHL								71	POWER GENERATNG.MACHINES	1	No Quantity							623			0
S3	2009	2009	2009	2	0	2	Export	558	Nicaragua	NIC	188	Costa Rica	CRI								71	POWER GENERATNG.MACHINES	1	No Quantity							68729			0
S3	2009	2009	2009	2	0	2	Export	558	Nicaragua	NIC	192	Cuba	CUB								71	POWER GENERATNG.MACHINES	1	No Quantity							100			0
S3	2009	2009	2009	2	0	2	Export	558	Nicaragua	NIC	214	Dominican Rep.	DOM								71	POWER GENERATNG.MACHINES	1	No Quantity							14982			0
S3	2009	2009	2009	2	0	2	Export	558	Nicaragua	NIC	222	El Salvador	SLV								71	POWER GENERATNG.MACHINES	1	No Quantity							42447			0
S3	2009	2009	2009	2	0	2	Export	558	Nicaragua	NIC	276	Germany	DEU								71	POWER GENERATNG.MACHINES	1	No Quantity							7979			0
S3	2009	2009	2009	2	0	2	Export	558	Nicaragua	NIC	320	Guatemala	GTM								71	POWER GENERATNG.MACHINES	1	No Quantity							46537			0
S3	2009	2009	2009	2	0	2	Export	558	Nicaragua	NIC	340	Honduras	HND								71	POWER GENERATNG.MACHINES	1	No Quantity							118323			0
S3	2009	2009	2009	2	0	2	Export	558	Nicaragua	NIC	381	Italy	ITA								71	POWER GENERATNG.MACHINES	1	No Quantity							25000			0
S3	2009	2009	2009	2	0	2	Export	558	Nicaragua	NIC	392	Japan	JPN								71	POWER GENERATNG.MACHINES	1	No Quantity							250			0
S3	2009	2009	2009	2	0	2	Export	558	Nicaragua	NIC	484	Mexico	MEX								71	POWER GENERATNG.MACHINES	1	No Quantity							2500			0
S3	2009	2009	2009	2	0	2	Export	558	Nicaragua	NIC	528	Netherlands	NLD								71	POWER GENERATNG.MACHINES	1	No Quantity							4908			0
S3	2009	2009	2009	2	0	2	Export	558	Nicaragua	NIC	591	Panama	PAN								71	POWER GENERATNG.MACHINES	1	No Quantity							33206			0
S3	2009	2009	2009	2	0	2	Export	558	Nicaragua	NIC	682	Saudi Arabia	SAU								71	POWER GENERATNG.MACHINES	1	No Quantity							5000			0
S3	2009	2009	2009	2	0	2	Export	558	Nicaragua	NIC	699	India	IND								71	POWER GENERATNG.MACHINES	1	No Quantity							102000			0
S3	2009	2009	2009	2	0	2	Export	558	Nicaragua	NIC	842	USA	USA								71	POWER GENERATNG.MACHINES	1	No Quantity							508148			0
S3	2009	2009	2009	2	0	2	Export	558	Nicaragua	NIC	862	Venezuela	VEN								71	POWER GENERATNG.MACHINES	1	No Quantity							439			0
S3	2009	2009	2009	2	0	2	Export	558	Nicaragua	NIC	899	Areas, nes									71	POWER GENERATNG.MACHINES	1	No Quantity							100			0
S3	2009	2009	2009	2	0	2	Export	562	Niger	NER	0	World	WLD								71	POWER GENERATNG.MACHINES	1	No Quantity							206615			0
S3	2009	2009	2009	2	0	2	Export	562	Niger	NER	251	France	FRA								71	POWER GENERATNG.MACHINES	1	No Quantity							68249			0
S3	2009	2009	2009	2	0	2	Export	562	Niger	NER	276	Germany	DEU								71	POWER GENERATNG.MACHINES	1	No Quantity							9591			0
S3	2009	2009	2009	2	0	2	Export	562	Niger	NER	566	Nigeria	NGA								71	POWER GENERATNG.MACHINES	1	No Quantity							48790			0
S3	2009	2009	2009	2	0	2	Export	562	Niger	NER	842	USA	USA								71	POWER GENERATNG.MACHINES	1	No Quantity							69324			0
S3	2009	2009	2009	2	0	2	Export	562	Niger	NER	854	Burkina Faso	BFA								71	POWER GENERATNG.MACHINES	1	No Quantity							10662			0
S3	2009	2009	2009	2	0	2	Export	558	Nicaragua	NIC	0	World	WLD								72	SPECIAL.INDUST.MACHINERY	1	No Quantity							5198021			0
S3	2009	2009	2009	2	0	2	Export	558	Nicaragua	NIC	44	Bahamas	BHS								72	SPECIAL.INDUST.MACHINERY	1	No Quantity							133			0
S3	2009	2009	2009	2	0	2	Export	558	Nicaragua	NIC	170	Colombia	COL								72	SPECIAL.INDUST.MACHINERY	1	No Quantity							346993			0
S3	2009	2009	2009	2	0	2	Export	558	Nicaragua	NIC	188	Costa Rica	CRI								72	SPECIAL.INDUST.MACHINERY	1	No Quantity							2363407			0
S3	2009	2009	2009	2	0	2	Export	558	Nicaragua	NIC	192	Cuba	CUB								72	SPECIAL.INDUST.MACHINERY	1	No Quantity							38950			0
S3	2009	2009	2009	2	0	2	Export	558	Nicaragua	NIC	214	Dominican Rep.	DOM								72	SPECIAL.INDUST.MACHINERY	1	No Quantity							2665			0
S3	2009	2009	2009	2	0	2	Export	558	Nicaragua	NIC	218	Ecuador	ECU								72	SPECIAL.INDUST.MACHINERY	1	No Quantity							50			0
S3	2009	2009	2009	2	0	2	Export	558	Nicaragua	NIC	222	El Salvador	SLV								72	SPECIAL.INDUST.MACHINERY	1	No Quantity							263262			0
S3	2009	2009	2009	2	0	2	Export	558	Nicaragua	NIC	320	Guatemala	GTM								72	SPECIAL.INDUST.MACHINERY	1	No Quantity							82428			0
S3	2009	2009	2009	2	0	2	Export	558	Nicaragua	NIC	340	Honduras	HND								72	SPECIAL.INDUST.MACHINERY	1	No Quantity							484244			0
S3	2009	2009	2009	2	0	2	Export	558	Nicaragua	NIC	381	Italy	ITA								72	SPECIAL.INDUST.MACHINERY	1	No Quantity							3359			0
S3	2009	2009	2009	2	0	2	Export	558	Nicaragua	NIC	484	Mexico	MEX								72	SPECIAL.INDUST.MACHINERY	1	No Quantity							38072			0
S3	2009	2009	2009	2	0	2	Export	558	Nicaragua	NIC	591	Panama	PAN								72	SPECIAL.INDUST.MACHINERY	1	No Quantity							492805			0
S3	2009	2009	2009	2	0	2	Export	558	Nicaragua	NIC	600	Paraguay	PRY								72	SPECIAL.INDUST.MACHINERY	1	No Quantity							26700			0
S3	2009	2009	2009	2	0	2	Export	558	Nicaragua	NIC	682	Saudi Arabia	SAU								72	SPECIAL.INDUST.MACHINERY	1	No Quantity							26000			0
S3	2009	2009	2009	2	0	2	Export	558	Nicaragua	NIC	724	Spain	ESP								72	SPECIAL.INDUST.MACHINERY	1	No Quantity							400200			0
S3	2009	2009	2009	2	0	2	Export	558	Nicaragua	NIC	842	USA	USA								72	SPECIAL.INDUST.MACHINERY	1	No Quantity							627763			0
S3	2009	2009	2009	2	0	2	Export	558	Nicaragua	NIC	862	Venezuela	VEN								72	SPECIAL.INDUST.MACHINERY	1	No Quantity							990			0
S3	2009	2009	2009	2	0	2	Export	562	Niger	NER	0	World	WLD								72	SPECIAL.INDUST.MACHINERY	1	No Quantity							1591282			0
S3	2009	2009	2009	2	0	2	Export	562	Niger	NER	156	China	CHN								72	SPECIAL.INDUST.MACHINERY	1	No Quantity							13650			0
S3	2009	2009	2009	2	0	2	Export	562	Niger	NER	204	Benin	BEN								72	SPECIAL.INDUST.MACHINERY	1	No Quantity							13017			0
S3	2009	2009	2009	2	0	2	Export	562	Niger	NER	251	France	FRA								72	SPECIAL.INDUST.MACHINERY	1	No Quantity							1355451			0
S3	2009	2009	2009	2	0	2	Export	562	Niger	NER	276	Germany	DEU								72	SPECIAL.INDUST.MACHINERY	1	No Quantity							123859			0
S3	2009	2009	2009	2	0	2	Export	562	Niger	NER	566	Nigeria	NGA								72	SPECIAL.INDUST.MACHINERY	1	No Quantity							1522			0
S3	2009	2009	2009	2	0	2	Export	562	Niger	NER	752	Sweden	SWE								72	SPECIAL.INDUST.MACHINERY	1	No Quantity							3593			0
S3	2009	2009	2009	2	0	2	Export	562	Niger	NER	842	USA	USA								72	SPECIAL.INDUST.MACHINERY	1	No Quantity							80190			0
S3	2009	2009	2009	2	0	2	Export	558	Nicaragua	NIC	0	World	WLD								73	METALWORKING MACHINERY	1	No Quantity							242989			0
S3	2009	2009	2009	2	0	2	Export	558	Nicaragua	NIC	170	Colombia	COL								73	METALWORKING MACHINERY	1	No Quantity							218			0
S3	2009	2009	2009	2	0	2	Export	558	Nicaragua	NIC	188	Costa Rica	CRI								73	METALWORKING MACHINERY	1	No Quantity							107537			0
S3	2009	2009	2009	2	0	2	Export	558	Nicaragua	NIC	192	Cuba	CUB								73	METALWORKING MACHINERY	1	No Quantity							2669			0
S3	2009	2009	2009	2	0	2	Export	558	Nicaragua	NIC	222	El Salvador	SLV								73	METALWORKING MACHINERY	1	No Quantity							64661			0
S3	2009	2009	2009	2	0	2	Export	558	Nicaragua	NIC	320	Guatemala	GTM								73	METALWORKING MACHINERY	1	No Quantity							4899			0
S3	2009	2009	2009	2	0	2	Export	558	Nicaragua	NIC	340	Honduras	HND								73	METALWORKING MACHINERY	1	No Quantity							26350			0
S3	2009	2009	2009	2	0	2	Export	558	Nicaragua	NIC	484	Mexico	MEX								73	METALWORKING MACHINERY	1	No Quantity							8501			0
S3	2009	2009	2009	2	0	2	Export	558	Nicaragua	NIC	591	Panama	PAN								73	METALWORKING MACHINERY	1	No Quantity							1350			0
S3	2009	2009	2009	2	0	2	Export	558	Nicaragua	NIC	724	Spain	ESP								73	METALWORKING MACHINERY	1	No Quantity							1500			0
S3	2009	2009	2009	2	0	2	Export	558	Nicaragua	NIC	842	USA	USA								73	METALWORKING MACHINERY	1	No Quantity							25305			0
S3	2009	2009	2009	2	0	2	Export	562	Niger	NER	0	World	WLD								73	METALWORKING MACHINERY	1	No Quantity							7293			0
S3	2009	2009	2009	2	0	2	Export	562	Niger	NER	251	France	FRA								73	METALWORKING MACHINERY	1	No Quantity							1887			0
S3	2009	2009	2009	2	0	2	Export	562	Niger	NER	466	Mali	MLI								73	METALWORKING MACHINERY	1	No Quantity							2976			0
S3	2009	2009	2009	2	0	2	Export	562	Niger	NER	842	USA	USA								73	METALWORKING MACHINERY	1	No Quantity							2430			0
S3	2009	2009	2009	2	0	2	Export	558	Nicaragua	NIC	0	World	WLD								74	GENERAL INDUSTL.MACH.NES	1	No Quantity							2048779			0
S3	2009	2009	2009	2	0	2	Export	558	Nicaragua	NIC	152	Chile	CHL								74	GENERAL INDUSTL.MACH.NES	1	No Quantity							550			0
S3	2009	2009	2009	2	0	2	Export	558	Nicaragua	NIC	156	China	CHN								74	GENERAL INDUSTL.MACH.NES	1	No Quantity							800			0
S3	2009	2009	2009	2	0	2	Export	558	Nicaragua	NIC	170	Colombia	COL								74	GENERAL INDUSTL.MACH.NES	1	No Quantity							29129			0
S3	2009	2009	2009	2	0	2	Export	558	Nicaragua	NIC	188	Costa Rica	CRI								74	GENERAL INDUSTL.MACH.NES	1	No Quantity							196992			0
S3	2009	2009	2009	2	0	2	Export	558	Nicaragua	NIC	192	Cuba	CUB								74	GENERAL INDUSTL.MACH.NES	1	No Quantity							1766			0
S3	2009	2009	2009	2	0	2	Export	558	Nicaragua	NIC	214	Dominican Rep.	DOM								74	GENERAL INDUSTL.MACH.NES	1	No Quantity							12746			0
S3	2009	2009	2009	2	0	2	Export	558	Nicaragua	NIC	218	Ecuador	ECU								74	GENERAL INDUSTL.MACH.NES	1	No Quantity							30			0
S3	2009	2009	2009	2	0	2	Export	558	Nicaragua	NIC	222	El Salvador	SLV								74	GENERAL INDUSTL.MACH.NES	1	No Quantity							183080			0
S3	2009	2009	2009	2	0	2	Export	558	Nicaragua	NIC	276	Germany	DEU								74	GENERAL INDUSTL.MACH.NES	1	No Quantity							237			0
S3	2009	2009	2009	2	0	2	Export	558	Nicaragua	NIC	320	Guatemala	GTM								74	GENERAL INDUSTL.MACH.NES	1	No Quantity							185217			0
S3	2009	2009	2009	2	0	2	Export	558	Nicaragua	NIC	340	Honduras	HND								74	GENERAL INDUSTL.MACH.NES	1	No Quantity							240892			0
S3	2009	2009	2009	2	0	2	Export	558	Nicaragua	NIC	392	Japan	JPN								74	GENERAL INDUSTL.MACH.NES	1	No Quantity							135			0
S3	2009	2009	2009	2	0	2	Export	558	Nicaragua	NIC	410	Rep. of Korea	KOR								74	GENERAL INDUSTL.MACH.NES	1	No Quantity							320			0
S3	2009	2009	2009	2	0	2	Export	558	Nicaragua	NIC	484	Mexico	MEX								74	GENERAL INDUSTL.MACH.NES	1	No Quantity							39179			0
S3	2009	2009	2009	2	0	2	Export	558	Nicaragua	NIC	591	Panama	PAN								74	GENERAL INDUSTL.MACH.NES	1	No Quantity							31031			0
S3	2009	2009	2009	2	0	2	Export	558	Nicaragua	NIC	757	Switzerland	CHE								74	GENERAL INDUSTL.MACH.NES	1	No Quantity							122			0
S3	2009	2009	2009	2	0	2	Export	558	Nicaragua	NIC	842	USA	USA								74	GENERAL INDUSTL.MACH.NES	1	No Quantity							1126544			0
S3	2009	2009	2009	2	0	2	Export	558	Nicaragua	NIC	899	Areas, nes									74	GENERAL INDUSTL.MACH.NES	1	No Quantity							10			0
S3	2009	2009	2009	2	0	2	Export	562	Niger	NER	0	World	WLD								74	GENERAL INDUSTL.MACH.NES	1	No Quantity							1643208			0
S3	2009	2009	2009	2	0	2	Export	562	Niger	NER	56	Belgium	BEL								74	GENERAL INDUSTL.MACH.NES	1	No Quantity							45090			0
S3	2009	2009	2009	2	0	2	Export	562	Niger	NER	204	Benin	BEN								74	GENERAL INDUSTL.MACH.NES	1	No Quantity							233			0
S3	2009	2009	2009	2	0	2	Export	562	Niger	NER	251	France	FRA								74	GENERAL INDUSTL.MACH.NES	1	No Quantity							1493611			0
S3	2009	2009	2009	2	0	2	Export	562	Niger	NER	276	Germany	DEU								74	GENERAL INDUSTL.MACH.NES	1	No Quantity							40215			0
S3	2009	2009	2009	2	0	2	Export	562	Niger	NER	348	Hungary	HUN								74	GENERAL INDUSTL.MACH.NES	1	No Quantity							19245			0
S3	2009	2009	2009	2	0	2	Export	562	Niger	NER	384	Côte d'Ivoire	CIV								74	GENERAL INDUSTL.MACH.NES	1	No Quantity							8876			0
S3	2009	2009	2009	2	0	2	Export	562	Niger	NER	566	Nigeria	NGA								74	GENERAL INDUSTL.MACH.NES	1	No Quantity							12581			0
S3	2009	2009	2009	2	0	2	Export	562	Niger	NER	694	Sierra Leone	SLE								74	GENERAL INDUSTL.MACH.NES	1	No Quantity							2536			0
S3	2009	2009	2009	2	0	2	Export	562	Niger	NER	710	South Africa	ZAF								74	GENERAL INDUSTL.MACH.NES	1	No Quantity							113			0
S3	2009	2009	2009	2	0	2	Export	562	Niger	NER	752	Sweden	SWE								74	GENERAL INDUSTL.MACH.NES	1	No Quantity							471			0
S3	2009	2009	2009	2	0	2	Export	562	Niger	NER	826	United Kingdom	GBR								74	GENERAL INDUSTL.MACH.NES	1	No Quantity							8333			0
S3	2009	2009	2009	2	0	2	Export	562	Niger	NER	842	USA	USA								74	GENERAL INDUSTL.MACH.NES	1	No Quantity							7583			0
S3	2009	2009	2009	2	0	2	Export	562	Niger	NER	854	Burkina Faso	BFA								74	GENERAL INDUSTL.MACH.NES	1	No Quantity							4004			0
S3	2009	2009	2009	2	0	2	Export	562	Niger	NER	899	Areas, nes									74	GENERAL INDUSTL.MACH.NES	1	No Quantity							317			0
S3	2009	2009	2009	2	0	2	Export	558	Nicaragua	NIC	0	World	WLD								75	OFFICE MACHINES,ADP MACH	1	No Quantity							1118477			0
S3	2009	2009	2009	2	0	2	Export	558	Nicaragua	NIC	170	Colombia	COL								75	OFFICE MACHINES,ADP MACH	1	No Quantity							5			0
S3	2009	2009	2009	2	0	2	Export	558	Nicaragua	NIC	188	Costa Rica	CRI								75	OFFICE MACHINES,ADP MACH	1	No Quantity							382682			0
S3	2009	2009	2009	2	0	2	Export	558	Nicaragua	NIC	192	Cuba	CUB								75	OFFICE MACHINES,ADP MACH	1	No Quantity							9537			0
S3	2009	2009	2009	2	0	2	Export	558	Nicaragua	NIC	212	Dominica	DMA								75	OFFICE MACHINES,ADP MACH	1	No Quantity							118			0
S3	2009	2009	2009	2	0	2	Export	558	Nicaragua	NIC	214	Dominican Rep.	DOM								75	OFFICE MACHINES,ADP MACH	1	No Quantity							1909			0
S3	2009	2009	2009	2	0	2	Export	558	Nicaragua	NIC	218	Ecuador	ECU								75	OFFICE MACHINES,ADP MACH	1	No Quantity							1878			0
S3	2009	2009	2009	2	0	2	Export	558	Nicaragua	NIC	222	El Salvador	SLV								75	OFFICE MACHINES,ADP MACH	1	No Quantity							48783			0
S3	2009	2009	2009	2	0	2	Export	558	Nicaragua	NIC	276	Germany	DEU								75	OFFICE MACHINES,ADP MACH	1	No Quantity							13970			0
S3	2009	2009	2009	2	0	2	Export	558	Nicaragua	NIC	320	Guatemala	GTM								75	OFFICE MACHINES,ADP MACH	1	No Quantity							35042			0
S3	2009	2009	2009	2	0	2	Export	558	Nicaragua	NIC	328	Guyana	GUY								75	OFFICE MACHINES,ADP MACH	1	No Quantity							331			0
S3	2009	2009	2009	2	0	2	Export	558	Nicaragua	NIC	340	Honduras	HND								75	OFFICE MACHINES,ADP MACH	1	No Quantity							22275			0
S3	2009	2009	2009	2	0	2	Export	558	Nicaragua	NIC	484	Mexico	MEX								75	OFFICE MACHINES,ADP MACH	1	No Quantity							34514			0
S3	2009	2009	2009	2	0	2	Export	558	Nicaragua	NIC	591	Panama	PAN								75	OFFICE MACHINES,ADP MACH	1	No Quantity							21354			0
S3	2009	2009	2009	2	0	2	Export	558	Nicaragua	NIC	659	Saint Kitts and Nevis	KNA								75	OFFICE MACHINES,ADP MACH	1	No Quantity							300			0
S3	2009	2009	2009	2	0	2	Export	558	Nicaragua	NIC	724	Spain	ESP								75	OFFICE MACHINES,ADP MACH	1	No Quantity							50231			0
S3	2009	2009	2009	2	0	2	Export	558	Nicaragua	NIC	752	Sweden	SWE								75	OFFICE MACHINES,ADP MACH	1	No Quantity							30			0
S3	2009	2009	2009	2	0	2	Export	558	Nicaragua	NIC	757	Switzerland	CHE								75	OFFICE MACHINES,ADP MACH	1	No Quantity							400			0
S3	2009	2009	2009	2	0	2	Export	558	Nicaragua	NIC	842	USA	USA								75	OFFICE MACHINES,ADP MACH	1	No Quantity							495117			0
S3	2009	2009	2009	2	0	2	Export	562	Niger	NER	0	World	WLD								75	OFFICE MACHINES,ADP MACH	1	No Quantity							70009			0
S3	2009	2009	2009	2	0	2	Export	562	Niger	NER	251	France	FRA								75	OFFICE MACHINES,ADP MACH	1	No Quantity							59278			0
S3	2009	2009	2009	2	0	2	Export	562	Niger	NER	384	Côte d'Ivoire	CIV								75	OFFICE MACHINES,ADP MACH	1	No Quantity							3170			0
S3	2009	2009	2009	2	0	2	Export	562	Niger	NER	392	Japan	JPN								75	OFFICE MACHINES,ADP MACH	1	No Quantity							3138			0
S3	2009	2009	2009	2	0	2	Export	562	Niger	NER	558	Nicaragua	NIC								75	OFFICE MACHINES,ADP MACH	1	No Quantity							738			0
S3	2009	2009	2009	2	0	2	Export	562	Niger	NER	682	Saudi Arabia	SAU								75	OFFICE MACHINES,ADP MACH	1	No Quantity							317			0
S3	2009	2009	2009	2	0	2	Export	562	Niger	NER	699	India	IND								75	OFFICE MACHINES,ADP MACH	1	No Quantity							212			0
S3	2009	2009	2009	2	0	2	Export	562	Niger	NER	842	USA	USA								75	OFFICE MACHINES,ADP MACH	1	No Quantity							3155			0
S3	2009	2009	2009	2	0	2	Export	558	Nicaragua	NIC	0	World	WLD								76	TELECOMM.SOUND EQUIP ETC	1	No Quantity							3273392			0
S3	2009	2009	2009	2	0	2	Export	558	Nicaragua	NIC	170	Colombia	COL								76	TELECOMM.SOUND EQUIP ETC	1	No Quantity							2020			0
S3	2009	2009	2009	2	0	2	Export	558	Nicaragua	NIC	188	Costa Rica	CRI								76	TELECOMM.SOUND EQUIP ETC	1	No Quantity							99755			0
S3	2009	2009	2009	2	0	2	Export	558	Nicaragua	NIC	192	Cuba	CUB								76	TELECOMM.SOUND EQUIP ETC	1	No Quantity							2826			0
S3	2009	2009	2009	2	0	2	Export	558	Nicaragua	NIC	222	El Salvador	SLV								76	TELECOMM.SOUND EQUIP ETC	1	No Quantity							1149383			0
S3	2009	2009	2009	2	0	2	Export	558	Nicaragua	NIC	276	Germany	DEU								76	TELECOMM.SOUND EQUIP ETC	1	No Quantity							7344			0
S3	2009	2009	2009	2	0	2	Export	558	Nicaragua	NIC	320	Guatemala	GTM								76	TELECOMM.SOUND EQUIP ETC	1	No Quantity							74907			0
S3	2009	2009	2009	2	0	2	Export	558	Nicaragua	NIC	340	Honduras	HND								76	TELECOMM.SOUND EQUIP ETC	1	No Quantity							914691			0
S3	2009	2009	2009	2	0	2	Export	558	Nicaragua	NIC	376	Israel	ISR								76	TELECOMM.SOUND EQUIP ETC	1	No Quantity							88328			0
S3	2009	2009	2009	2	0	2	Export	558	Nicaragua	NIC	484	Mexico	MEX								76	TELECOMM.SOUND EQUIP ETC	1	No Quantity							91045			0
S3	2009	2009	2009	2	0	2	Export	558	Nicaragua	NIC	528	Netherlands	NLD								76	TELECOMM.SOUND EQUIP ETC	1	No Quantity							11700			0
S3	2009	2009	2009	2	0	2	Export	558	Nicaragua	NIC	591	Panama	PAN								76	TELECOMM.SOUND EQUIP ETC	1	No Quantity							222245			0
S3	2009	2009	2009	2	0	2	Export	558	Nicaragua	NIC	604	Peru	PER								76	TELECOMM.SOUND EQUIP ETC	1	No Quantity							200			0
S3	2009	2009	2009	2	0	2	Export	558	Nicaragua	NIC	724	Spain	ESP								76	TELECOMM.SOUND EQUIP ETC	1	No Quantity							1000			0
S3	2009	2009	2009	2	0	2	Export	558	Nicaragua	NIC	752	Sweden	SWE								76	TELECOMM.SOUND EQUIP ETC	1	No Quantity							1000			0
S3	2009	2009	2009	2	0	2	Export	558	Nicaragua	NIC	826	United Kingdom	GBR								76	TELECOMM.SOUND EQUIP ETC	1	No Quantity							5980			0
S3	2009	2009	2009	2	0	2	Export	558	Nicaragua	NIC	842	USA	USA								76	TELECOMM.SOUND EQUIP ETC	1	No Quantity							600618			0
S3	2009	2009	2009	2	0	2	Export	558	Nicaragua	NIC	862	Venezuela	VEN								76	TELECOMM.SOUND EQUIP ETC	1	No Quantity							350			0
S3	2009	2009	2009	2	0	2	Export	562	Niger	NER	0	World	WLD								76	TELECOMM.SOUND EQUIP ETC	1	No Quantity							878059			0
S3	2009	2009	2009	2	0	2	Export	562	Niger	NER	156	China	CHN								76	TELECOMM.SOUND EQUIP ETC	1	No Quantity							845			0
S3	2009	2009	2009	2	0	2	Export	562	Niger	NER	251	France	FRA								76	TELECOMM.SOUND EQUIP ETC	1	No Quantity							651171			0
S3	2009	2009	2009	2	0	2	Export	562	Niger	NER	276	Germany	DEU								76	TELECOMM.SOUND EQUIP ETC	1	No Quantity							52637			0
S3	2009	2009	2009	2	0	2	Export	562	Niger	NER	288	Ghana	GHA								76	TELECOMM.SOUND EQUIP ETC	1	No Quantity							3770			0
S3	2009	2009	2009	2	0	2	Export	562	Niger	NER	376	Israel	ISR								76	TELECOMM.SOUND EQUIP ETC	1	No Quantity							1659			0
S3	2009	2009	2009	2	0	2	Export	562	Niger	NER	490	Other Asia, nes									76	TELECOMM.SOUND EQUIP ETC	1	No Quantity							8669			0
S3	2009	2009	2009	2	0	2	Export	562	Niger	NER	566	Nigeria	NGA								76	TELECOMM.SOUND EQUIP ETC	1	No Quantity							13790			0
S3	2009	2009	2009	2	0	2	Export	562	Niger	NER	703	Slovakia	SVK								76	TELECOMM.SOUND EQUIP ETC	1	No Quantity							4988			0
S3	2009	2009	2009	2	0	2	Export	562	Niger	NER	710	South Africa	ZAF								76	TELECOMM.SOUND EQUIP ETC	1	No Quantity							2688			0
S3	2009	2009	2009	2	0	2	Export	562	Niger	NER	788	Tunisia	TUN								76	TELECOMM.SOUND EQUIP ETC	1	No Quantity							2062			0
S3	2009	2009	2009	2	0	2	Export	562	Niger	NER	826	United Kingdom	GBR								76	TELECOMM.SOUND EQUIP ETC	1	No Quantity							11799			0
S3	2009	2009	2009	2	0	2	Export	562	Niger	NER	842	USA	USA								76	TELECOMM.SOUND EQUIP ETC	1	No Quantity							58388			0
S3	2009	2009	2009	2	0	2	Export	562	Niger	NER	899	Areas, nes									76	TELECOMM.SOUND EQUIP ETC	1	No Quantity							65591			0
S3	2009	2009	2009	2	0	2	Export	558	Nicaragua	NIC	0	World	WLD								77	ELEC MCH APPAR,PARTS,NES	1	No Quantity							2369698			0
S3	2009	2009	2009	2	0	2	Export	558	Nicaragua	NIC	76	Brazil	BRA								77	ELEC MCH APPAR,PARTS,NES	1	No Quantity							20000			0
S3	2009	2009	2009	2	0	2	Export	558	Nicaragua	NIC	84	Belize	BLZ								77	ELEC MCH APPAR,PARTS,NES	1	No Quantity							3778			0
S3	2009	2009	2009	2	0	2	Export	558	Nicaragua	NIC	170	Colombia	COL								77	ELEC MCH APPAR,PARTS,NES	1	No Quantity							380			0
S3	2009	2009	2009	2	0	2	Export	558	Nicaragua	NIC	188	Costa Rica	CRI								77	ELEC MCH APPAR,PARTS,NES	1	No Quantity							229859			0
S3	2009	2009	2009	2	0	2	Export	558	Nicaragua	NIC	192	Cuba	CUB								77	ELEC MCH APPAR,PARTS,NES	1	No Quantity							2480			0
S3	2009	2009	2009	2	0	2	Export	558	Nicaragua	NIC	214	Dominican Rep.	DOM								77	ELEC MCH APPAR,PARTS,NES	1	No Quantity							9552			0
S3	2009	2009	2009	2	0	2	Export	558	Nicaragua	NIC	218	Ecuador	ECU								77	ELEC MCH APPAR,PARTS,NES	1	No Quantity							350			0
S3	2009	2009	2009	2	0	2	Export	558	Nicaragua	NIC	222	El Salvador	SLV								77	ELEC MCH APPAR,PARTS,NES	1	No Quantity							174871			0
S3	2009	2009	2009	2	0	2	Export	558	Nicaragua	NIC	251	France	FRA								77	ELEC MCH APPAR,PARTS,NES	1	No Quantity							20930			0
S3	2009	2009	2009	2	0	2	Export	558	Nicaragua	NIC	276	Germany	DEU								77	ELEC MCH APPAR,PARTS,NES	1	No Quantity							10088			0
S3	2009	2009	2009	2	0	2	Export	558	Nicaragua	NIC	320	Guatemala	GTM								77	ELEC MCH APPAR,PARTS,NES	1	No Quantity							48695			0
S3	2009	2009	2009	2	0	2	Export	558	Nicaragua	NIC	340	Honduras	HND								77	ELEC MCH APPAR,PARTS,NES	1	No Quantity							353260			0
S3	2009	2009	2009	2	0	2	Export	558	Nicaragua	NIC	484	Mexico	MEX								77	ELEC MCH APPAR,PARTS,NES	1	No Quantity							290970			0
S3	2009	2009	2009	2	0	2	Export	558	Nicaragua	NIC	528	Netherlands	NLD								77	ELEC MCH APPAR,PARTS,NES	1	No Quantity							170900			0
S3	2009	2009	2009	2	0	2	Export	558	Nicaragua	NIC	591	Panama	PAN								77	ELEC MCH APPAR,PARTS,NES	1	No Quantity							84175			0
S3	2009	2009	2009	2	0	2	Export	558	Nicaragua	NIC	620	Portugal	PRT								77	ELEC MCH APPAR,PARTS,NES	1	No Quantity							6911			0
S3	2009	2009	2009	2	0	2	Export	558	Nicaragua	NIC	724	Spain	ESP								77	ELEC MCH APPAR,PARTS,NES	1	No Quantity							6870			0
S3	2009	2009	2009	2	0	2	Export	558	Nicaragua	NIC	757	Switzerland	CHE								77	ELEC MCH APPAR,PARTS,NES	1	No Quantity							250			0
S3	2009	2009	2009	2	0	2	Export	558	Nicaragua	NIC	804	Ukraine	UKR								77	ELEC MCH APPAR,PARTS,NES	1	No Quantity							1			0
S3	2009	2009	2009	2	0	2	Export	558	Nicaragua	NIC	842	USA	USA								77	ELEC MCH APPAR,PARTS,NES	1	No Quantity							933636			0
S3	2009	2009	2009	2	0	2	Export	558	Nicaragua	NIC	862	Venezuela	VEN								77	ELEC MCH APPAR,PARTS,NES	1	No Quantity							1644			0
S3	2009	2009	2009	2	0	2	Export	558	Nicaragua	NIC	899	Areas, nes									77	ELEC MCH APPAR,PARTS,NES	1	No Quantity							100			0
S3	2009	2009	2009	2	0	2	Export	562	Niger	NER	0	World	WLD								77	ELEC MCH APPAR,PARTS,NES	1	No Quantity							521668			0
S3	2009	2009	2009	2	0	2	Export	562	Niger	NER	12	Algeria	DZA								77	ELEC MCH APPAR,PARTS,NES	1	No Quantity							7486			0
S3	2009	2009	2009	2	0	2	Export	562	Niger	NER	124	Canada	CAN								77	ELEC MCH APPAR,PARTS,NES	1	No Quantity							106			0
S3	2009	2009	2009	2	0	2	Export	562	Niger	NER	156	China	CHN								77	ELEC MCH APPAR,PARTS,NES	1	No Quantity							279255			0
S3	2009	2009	2009	2	0	2	Export	562	Niger	NER	251	France	FRA								77	ELEC MCH APPAR,PARTS,NES	1	No Quantity							76710			0
S3	2009	2009	2009	2	0	2	Export	562	Niger	NER	276	Germany	DEU								77	ELEC MCH APPAR,PARTS,NES	1	No Quantity							222			0
S3	2009	2009	2009	2	0	2	Export	562	Niger	NER	348	Hungary	HUN								77	ELEC MCH APPAR,PARTS,NES	1	No Quantity							105			0
S3	2009	2009	2009	2	0	2	Export	562	Niger	NER	566	Nigeria	NGA								77	ELEC MCH APPAR,PARTS,NES	1	No Quantity							6770			0
S3	2009	2009	2009	2	0	2	Export	562	Niger	NER	686	Senegal	SEN								77	ELEC MCH APPAR,PARTS,NES	1	No Quantity							2853			0
S3	2009	2009	2009	2	0	2	Export	562	Niger	NER	699	India	IND								77	ELEC MCH APPAR,PARTS,NES	1	No Quantity							97568			0
S3	2009	2009	2009	2	0	2	Export	562	Niger	NER	724	Spain	ESP								77	ELEC MCH APPAR,PARTS,NES	1	No Quantity							1520			0
S3	2009	2009	2009	2	0	2	Export	562	Niger	NER	842	USA	USA								77	ELEC MCH APPAR,PARTS,NES	1	No Quantity							1196			0
S3	2009	2009	2009	2	0	2	Export	562	Niger	NER	854	Burkina Faso	BFA								77	ELEC MCH APPAR,PARTS,NES	1	No Quantity							44105			0
S3	2009	2009	2009	2	0	2	Export	562	Niger	NER	899	Areas, nes									77	ELEC MCH APPAR,PARTS,NES	1	No Quantity							3772			0
S3	2009	2009	2009	2	0	2	Export	558	Nicaragua	NIC	0	World	WLD								78	ROAD VEHICLES	1	No Quantity							1914426			0
S3	2009	2009	2009	2	0	2	Export	558	Nicaragua	NIC	124	Canada	CAN								78	ROAD VEHICLES	1	No Quantity							76200			0
S3	2009	2009	2009	2	0	2	Export	558	Nicaragua	NIC	152	Chile	CHL								78	ROAD VEHICLES	1	No Quantity							235			0
S3	2009	2009	2009	2	0	2	Export	558	Nicaragua	NIC	170	Colombia	COL								78	ROAD VEHICLES	1	No Quantity							17500			0
S3	2009	2009	2009	2	0	2	Export	558	Nicaragua	NIC	188	Costa Rica	CRI								78	ROAD VEHICLES	1	No Quantity							774522			0
S3	2009	2009	2009	2	0	2	Export	558	Nicaragua	NIC	192	Cuba	CUB								78	ROAD VEHICLES	1	No Quantity							1269			0
S3	2009	2009	2009	2	0	2	Export	558	Nicaragua	NIC	214	Dominican Rep.	DOM								78	ROAD VEHICLES	1	No Quantity							19661			0
S3	2009	2009	2009	2	0	2	Export	558	Nicaragua	NIC	222	El Salvador	SLV								78	ROAD VEHICLES	1	No Quantity							107672			0
S3	2009	2009	2009	2	0	2	Export	558	Nicaragua	NIC	276	Germany	DEU								78	ROAD VEHICLES	1	No Quantity							25000			0
S3	2009	2009	2009	2	0	2	Export	558	Nicaragua	NIC	288	Ghana	GHA								78	ROAD VEHICLES	1	No Quantity							5000			0
S3	2009	2009	2009	2	0	2	Export	558	Nicaragua	NIC	320	Guatemala	GTM								78	ROAD VEHICLES	1	No Quantity							63007			0
S3	2009	2009	2009	2	0	2	Export	558	Nicaragua	NIC	340	Honduras	HND								78	ROAD VEHICLES	1	No Quantity							330024			0
S3	2009	2009	2009	2	0	2	Export	558	Nicaragua	NIC	410	Rep. of Korea	KOR								78	ROAD VEHICLES	1	No Quantity							5000			0
S3	2009	2009	2009	2	0	2	Export	558	Nicaragua	NIC	484	Mexico	MEX								78	ROAD VEHICLES	1	No Quantity							3480			0
S3	2009	2009	2009	2	0	2	Export	558	Nicaragua	NIC	591	Panama	PAN								78	ROAD VEHICLES	1	No Quantity							214747			0
S3	2009	2009	2009	2	0	2	Export	558	Nicaragua	NIC	600	Paraguay	PRY								78	ROAD VEHICLES	1	No Quantity							1000			0
S3	2009	2009	2009	2	0	2	Export	558	Nicaragua	NIC	604	Peru	PER								78	ROAD VEHICLES	1	No Quantity							6500			0
S3	2009	2009	2009	2	0	2	Export	558	Nicaragua	NIC	704	Viet Nam	VNM								78	ROAD VEHICLES	1	No Quantity							7000			0
S3	2009	2009	2009	2	0	2	Export	558	Nicaragua	NIC	752	Sweden	SWE								78	ROAD VEHICLES	1	No Quantity							8000			0
S3	2009	2009	2009	2	0	2	Export	558	Nicaragua	NIC	757	Switzerland	CHE								78	ROAD VEHICLES	1	No Quantity							5000			0
S3	2009	2009	2009	2	0	2	Export	558	Nicaragua	NIC	842	USA	USA								78	ROAD VEHICLES	1	No Quantity							195954			0
S3	2009	2009	2009	2	0	2	Export	558	Nicaragua	NIC	862	Venezuela	VEN								78	ROAD VEHICLES	1	No Quantity							47655			0
S3	2009	2009	2009	2	0	2	Export	562	Niger	NER	0	World	WLD								78	ROAD VEHICLES	1	No Quantity							2293155			0
S3	2009	2009	2009	2	0	2	Export	562	Niger	NER	156	China	CHN								78	ROAD VEHICLES	1	No Quantity							52879			0
S3	2009	2009	2009	2	0	2	Export	562	Niger	NER	204	Benin	BEN								78	ROAD VEHICLES	1	No Quantity							3835			0
S3	2009	2009	2009	2	0	2	Export	562	Niger	NER	251	France	FRA								78	ROAD VEHICLES	1	No Quantity							54749			0
S3	2009	2009	2009	2	0	2	Export	562	Niger	NER	276	Germany	DEU								78	ROAD VEHICLES	1	No Quantity							1466214			0
S3	2009	2009	2009	2	0	2	Export	562	Niger	NER	392	Japan	JPN								78	ROAD VEHICLES	1	No Quantity							449958			0
S3	2009	2009	2009	2	0	2	Export	562	Niger	NER	410	Rep. of Korea	KOR								78	ROAD VEHICLES	1	No Quantity							5143			0
S3	2009	2009	2009	2	0	2	Export	562	Niger	NER	566	Nigeria	NGA								78	ROAD VEHICLES	1	No Quantity							19103			0
S3	2009	2009	2009	2	0	2	Export	562	Niger	NER	842	USA	USA								78	ROAD VEHICLES	1	No Quantity							235396			0
S3	2009	2009	2009	2	0	2	Export	562	Niger	NER	854	Burkina Faso	BFA								78	ROAD VEHICLES	1	No Quantity							5877			0
S3	2009	2009	2009	2	0	2	Export	558	Nicaragua	NIC	0	World	WLD								79	OTHR.TRANSPORT EQUIPMENT	1	No Quantity							49528			0
S3	2009	2009	2009	2	0	2	Export	558	Nicaragua	NIC	188	Costa Rica	CRI								79	OTHR.TRANSPORT EQUIPMENT	1	No Quantity							14450			0
S3	2009	2009	2009	2	0	2	Export	558	Nicaragua	NIC	340	Honduras	HND								79	OTHR.TRANSPORT EQUIPMENT	1	No Quantity							1728			0
S3	2009	2009	2009	2	0	2	Export	558	Nicaragua	NIC	591	Panama	PAN								79	OTHR.TRANSPORT EQUIPMENT	1	No Quantity							385			0
S3	2009	2009	2009	2	0	2	Export	558	Nicaragua	NIC	842	USA	USA								79	OTHR.TRANSPORT EQUIPMENT	1	No Quantity							32966			0
S3	2009	2009	2009	2	0	2	Export	562	Niger	NER	0	World	WLD								79	OTHR.TRANSPORT EQUIPMENT	1	No Quantity							1480217			0
S3	2009	2009	2009	2	0	2	Export	562	Niger	NER	251	France	FRA								79	OTHR.TRANSPORT EQUIPMENT	1	No Quantity							38042			0
S3	2009	2009	2009	2	0	2	Export	562	Niger	NER	566	Nigeria	NGA								79	OTHR.TRANSPORT EQUIPMENT	1	No Quantity							19454			0
S3	2009	2009	2009	2	0	2	Export	562	Niger	NER	620	Portugal	PRT								79	OTHR.TRANSPORT EQUIPMENT	1	No Quantity							20795			0
S3	2009	2009	2009	2	0	2	Export	562	Niger	NER	710	South Africa	ZAF								79	OTHR.TRANSPORT EQUIPMENT	1	No Quantity							1401927			0
S3	2009	2009	2009	2	0	2	Export	558	Nicaragua	NIC	0	World	WLD								81	PREFAB BUILDGS,FTTNG ETC	1	No Quantity							4430893			0
S3	2009	2009	2009	2	0	2	Export	558	Nicaragua	NIC	124	Canada	CAN								81	PREFAB BUILDGS,FTTNG ETC	1	No Quantity							22428			0
S3	2009	2009	2009	2	0	2	Export	558	Nicaragua	NIC	152	Chile	CHL								81	PREFAB BUILDGS,FTTNG ETC	1	No Quantity							115			0
S3	2009	2009	2009	2	0	2	Export	558	Nicaragua	NIC	170	Colombia	COL								81	PREFAB BUILDGS,FTTNG ETC	1	No Quantity							37801			0
S3	2009	2009	2009	2	0	2	Export	558	Nicaragua	NIC	188	Costa Rica	CRI								81	PREFAB BUILDGS,FTTNG ETC	1	No Quantity							309961			0
S3	2009	2009	2009	2	0	2	Export	558	Nicaragua	NIC	208	Denmark	DNK								81	PREFAB BUILDGS,FTTNG ETC	1	No Quantity							697			0
S3	2009	2009	2009	2	0	2	Export	558	Nicaragua	NIC	222	El Salvador	SLV								81	PREFAB BUILDGS,FTTNG ETC	1	No Quantity							1576931			0
S3	2009	2009	2009	2	0	2	Export	558	Nicaragua	NIC	276	Germany	DEU								81	PREFAB BUILDGS,FTTNG ETC	1	No Quantity							1375			0
S3	2009	2009	2009	2	0	2	Export	558	Nicaragua	NIC	320	Guatemala	GTM								81	PREFAB BUILDGS,FTTNG ETC	1	No Quantity							675477			0
S3	2009	2009	2009	2	0	2	Export	558	Nicaragua	NIC	340	Honduras	HND								81	PREFAB BUILDGS,FTTNG ETC	1	No Quantity							1759264			0
S3	2009	2009	2009	2	0	2	Export	558	Nicaragua	NIC	484	Mexico	MEX								81	PREFAB BUILDGS,FTTNG ETC	1	No Quantity							15232			0
S3	2009	2009	2009	2	0	2	Export	558	Nicaragua	NIC	591	Panama	PAN								81	PREFAB BUILDGS,FTTNG ETC	1	No Quantity							121			0
S3	2009	2009	2009	2	0	2	Export	558	Nicaragua	NIC	842	USA	USA								81	PREFAB BUILDGS,FTTNG ETC	1	No Quantity							31490			0
S3	2009	2009	2009	2	0	2	Export	562	Niger	NER	0	World	WLD								81	PREFAB BUILDGS,FTTNG ETC	1	No Quantity							16799			0
S3	2009	2009	2009	2	0	2	Export	562	Niger	NER	251	France	FRA								81	PREFAB BUILDGS,FTTNG ETC	1	No Quantity							9823			0
S3	2009	2009	2009	2	0	2	Export	562	Niger	NER	466	Mali	MLI								81	PREFAB BUILDGS,FTTNG ETC	1	No Quantity							3912			0
S3	2009	2009	2009	2	0	2	Export	562	Niger	NER	566	Nigeria	NGA								81	PREFAB BUILDGS,FTTNG ETC	1	No Quantity							3064			0
S3	2009	2009	2009	2	0	2	Export	558	Nicaragua	NIC	0	World	WLD								82	FURNITURE,BEDDING,ETC.	1	No Quantity							1502702			0
S3	2009	2009	2009	2	0	2	Export	558	Nicaragua	NIC	124	Canada	CAN								82	FURNITURE,BEDDING,ETC.	1	No Quantity							1547			0
S3	2009	2009	2009	2	0	2	Export	558	Nicaragua	NIC	152	Chile	CHL								82	FURNITURE,BEDDING,ETC.	1	No Quantity							90			0
S3	2009	2009	2009	2	0	2	Export	558	Nicaragua	NIC	188	Costa Rica	CRI								82	FURNITURE,BEDDING,ETC.	1	No Quantity							345211			0
S3	2009	2009	2009	2	0	2	Export	558	Nicaragua	NIC	192	Cuba	CUB								82	FURNITURE,BEDDING,ETC.	1	No Quantity							100954			0
S3	2009	2009	2009	2	0	2	Export	558	Nicaragua	NIC	203	Czechia	CZE								82	FURNITURE,BEDDING,ETC.	1	No Quantity							4900			0
S3	2009	2009	2009	2	0	2	Export	558	Nicaragua	NIC	208	Denmark	DNK								82	FURNITURE,BEDDING,ETC.	1	No Quantity							9107			0
S3	2009	2009	2009	2	0	2	Export	558	Nicaragua	NIC	218	Ecuador	ECU								82	FURNITURE,BEDDING,ETC.	1	No Quantity							28			0
S3	2009	2009	2009	2	0	2	Export	558	Nicaragua	NIC	222	El Salvador	SLV								82	FURNITURE,BEDDING,ETC.	1	No Quantity							127351			0
S3	2009	2009	2009	2	0	2	Export	558	Nicaragua	NIC	246	Finland	FIN								82	FURNITURE,BEDDING,ETC.	1	No Quantity							180			0
S3	2009	2009	2009	2	0	2	Export	558	Nicaragua	NIC	276	Germany	DEU								82	FURNITURE,BEDDING,ETC.	1	No Quantity							100			0
S3	2009	2009	2009	2	0	2	Export	558	Nicaragua	NIC	320	Guatemala	GTM								82	FURNITURE,BEDDING,ETC.	1	No Quantity							78043			0
S3	2009	2009	2009	2	0	2	Export	558	Nicaragua	NIC	340	Honduras	HND								82	FURNITURE,BEDDING,ETC.	1	No Quantity							185162			0
S3	2009	2009	2009	2	0	2	Export	558	Nicaragua	NIC	381	Italy	ITA								82	FURNITURE,BEDDING,ETC.	1	No Quantity							5854			0
S3	2009	2009	2009	2	0	2	Export	558	Nicaragua	NIC	484	Mexico	MEX								82	FURNITURE,BEDDING,ETC.	1	No Quantity							11642			0
S3	2009	2009	2009	2	0	2	Export	558	Nicaragua	NIC	528	Netherlands	NLD								82	FURNITURE,BEDDING,ETC.	1	No Quantity							5400			0
S3	2009	2009	2009	2	0	2	Export	558	Nicaragua	NIC	591	Panama	PAN								82	FURNITURE,BEDDING,ETC.	1	No Quantity							80361			0
S3	2009	2009	2009	2	0	2	Export	558	Nicaragua	NIC	752	Sweden	SWE								82	FURNITURE,BEDDING,ETC.	1	No Quantity							4079			0
S3	2009	2009	2009	2	0	2	Export	558	Nicaragua	NIC	757	Switzerland	CHE								82	FURNITURE,BEDDING,ETC.	1	No Quantity							360			0
S3	2009	2009	2009	2	0	2	Export	558	Nicaragua	NIC	842	USA	USA								82	FURNITURE,BEDDING,ETC.	1	No Quantity							542019			0
S3	2009	2009	2009	2	0	2	Export	558	Nicaragua	NIC	899	Areas, nes									82	FURNITURE,BEDDING,ETC.	1	No Quantity							313			0
S3	2009	2009	2009	2	0	2	Export	562	Niger	NER	0	World	WLD								82	FURNITURE,BEDDING,ETC.	1	No Quantity							734534			0
S3	2009	2009	2009	2	0	2	Export	562	Niger	NER	12	Algeria	DZA								82	FURNITURE,BEDDING,ETC.	1	No Quantity							1416			0
S3	2009	2009	2009	2	0	2	Export	562	Niger	NER	50	Bangladesh	BGD								82	FURNITURE,BEDDING,ETC.	1	No Quantity							7365			0
S3	2009	2009	2009	2	0	2	Export	562	Niger	NER	56	Belgium	BEL								82	FURNITURE,BEDDING,ETC.	1	No Quantity							138014			0
S3	2009	2009	2009	2	0	2	Export	562	Niger	NER	120	Cameroon	CMR								82	FURNITURE,BEDDING,ETC.	1	No Quantity							11814			0
S3	2009	2009	2009	2	0	2	Export	562	Niger	NER	156	China	CHN								82	FURNITURE,BEDDING,ETC.	1	No Quantity							14732			0
S3	2009	2009	2009	2	0	2	Export	562	Niger	NER	180	Dem. Rep. of the Congo	COD								82	FURNITURE,BEDDING,ETC.	1	No Quantity							4047			0
S3	2009	2009	2009	2	0	2	Export	562	Niger	NER	204	Benin	BEN								82	FURNITURE,BEDDING,ETC.	1	No Quantity							15523			0
S3	2009	2009	2009	2	0	2	Export	562	Niger	NER	251	France	FRA								82	FURNITURE,BEDDING,ETC.	1	No Quantity							64455			0
S3	2009	2009	2009	2	0	2	Export	562	Niger	NER	262	Djibouti	DJI								82	FURNITURE,BEDDING,ETC.	1	No Quantity							10567			0
S3	2009	2009	2009	2	0	2	Export	562	Niger	NER	288	Ghana	GHA								82	FURNITURE,BEDDING,ETC.	1	No Quantity							5284			0
S3	2009	2009	2009	2	0	2	Export	562	Niger	NER	372	Ireland	IRL								82	FURNITURE,BEDDING,ETC.	1	No Quantity							13489			0
S3	2009	2009	2009	2	0	2	Export	562	Niger	NER	384	Côte d'Ivoire	CIV								82	FURNITURE,BEDDING,ETC.	1	No Quantity							82026			0
S3	2009	2009	2009	2	0	2	Export	562	Niger	NER	404	Kenya	KEN								82	FURNITURE,BEDDING,ETC.	1	No Quantity							20289			0
S3	2009	2009	2009	2	0	2	Export	562	Niger	NER	450	Madagascar	MDG								82	FURNITURE,BEDDING,ETC.	1	No Quantity							3204			0
S3	2009	2009	2009	2	0	2	Export	562	Niger	NER	466	Mali	MLI								82	FURNITURE,BEDDING,ETC.	1	No Quantity							124480			0
S3	2009	2009	2009	2	0	2	Export	562	Niger	NER	566	Nigeria	NGA								82	FURNITURE,BEDDING,ETC.	1	No Quantity							19302			0
S3	2009	2009	2009	2	0	2	Export	562	Niger	NER	686	Senegal	SEN								82	FURNITURE,BEDDING,ETC.	1	No Quantity							34368			0
S3	2009	2009	2009	2	0	2	Export	562	Niger	NER	724	Spain	ESP								82	FURNITURE,BEDDING,ETC.	1	No Quantity							3741			0
S3	2009	2009	2009	2	0	2	Export	562	Niger	NER	768	Togo	TGO								82	FURNITURE,BEDDING,ETC.	1	No Quantity							14794			0
S3	2009	2009	2009	2	0	2	Export	562	Niger	NER	834	United Rep. of Tanzania	TZA								82	FURNITURE,BEDDING,ETC.	1	No Quantity							3772			0
S3	2009	2009	2009	2	0	2	Export	562	Niger	NER	842	USA	USA								82	FURNITURE,BEDDING,ETC.	1	No Quantity							84619			0
S3	2009	2009	2009	2	0	2	Export	562	Niger	NER	854	Burkina Faso	BFA								82	FURNITURE,BEDDING,ETC.	1	No Quantity							57232			0
S3	2009	2009	2009	2	0	2	Export	558	Nicaragua	NIC	0	World	WLD								83	TRAVEL GOODS,HANDBGS ETC	1	No Quantity							97461			0
S3	2009	2009	2009	2	0	2	Export	558	Nicaragua	NIC	36	Australia	AUS								83	TRAVEL GOODS,HANDBGS ETC	1	No Quantity							200			0
S3	2009	2009	2009	2	0	2	Export	558	Nicaragua	NIC	68	Bolivia (Plurinational State of)	BOL								83	TRAVEL GOODS,HANDBGS ETC	1	No Quantity							7			0
S3	2009	2009	2009	2	0	2	Export	558	Nicaragua	NIC	124	Canada	CAN								83	TRAVEL GOODS,HANDBGS ETC	1	No Quantity							350			0
S3	2009	2009	2009	2	0	2	Export	558	Nicaragua	NIC	170	Colombia	COL								83	TRAVEL GOODS,HANDBGS ETC	1	No Quantity							8			0
S3	2009	2009	2009	2	0	2	Export	558	Nicaragua	NIC	188	Costa Rica	CRI								83	TRAVEL GOODS,HANDBGS ETC	1	No Quantity							10403			0
S3	2009	2009	2009	2	0	2	Export	558	Nicaragua	NIC	192	Cuba	CUB								83	TRAVEL GOODS,HANDBGS ETC	1	No Quantity							543			0
S3	2009	2009	2009	2	0	2	Export	558	Nicaragua	NIC	208	Denmark	DNK								83	TRAVEL GOODS,HANDBGS ETC	1	No Quantity							4			0
S3	2009	2009	2009	2	0	2	Export	558	Nicaragua	NIC	214	Dominican Rep.	DOM								83	TRAVEL GOODS,HANDBGS ETC	1	No Quantity							15			0
S3	2009	2009	2009	2	0	2	Export	558	Nicaragua	NIC	222	El Salvador	SLV								83	TRAVEL GOODS,HANDBGS ETC	1	No Quantity							53602			0
S3	2009	2009	2009	2	0	2	Export	558	Nicaragua	NIC	320	Guatemala	GTM								83	TRAVEL GOODS,HANDBGS ETC	1	No Quantity							15020			0
S3	2009	2009	2009	2	0	2	Export	558	Nicaragua	NIC	340	Honduras	HND								83	TRAVEL GOODS,HANDBGS ETC	1	No Quantity							1243			0
S3	2009	2009	2009	2	0	2	Export	558	Nicaragua	NIC	381	Italy	ITA								83	TRAVEL GOODS,HANDBGS ETC	1	No Quantity							2458			0
S3	2009	2009	2009	2	0	2	Export	558	Nicaragua	NIC	579	Norway	NOR								83	TRAVEL GOODS,HANDBGS ETC	1	No Quantity							100			0
S3	2009	2009	2009	2	0	2	Export	558	Nicaragua	NIC	591	Panama	PAN								83	TRAVEL GOODS,HANDBGS ETC	1	No Quantity							682			0
S3	2009	2009	2009	2	0	2	Export	558	Nicaragua	NIC	842	USA	USA								83	TRAVEL GOODS,HANDBGS ETC	1	No Quantity							12827			0
S3	2009	2009	2009	2	0	2	Export	562	Niger	NER	0	World	WLD								83	TRAVEL GOODS,HANDBGS ETC	1	No Quantity							2981			0
S3	2009	2009	2009	2	0	2	Export	562	Niger	NER	204	Benin	BEN								83	TRAVEL GOODS,HANDBGS ETC	1	No Quantity							666			0
S3	2009	2009	2009	2	0	2	Export	562	Niger	NER	504	Morocco	MAR								83	TRAVEL GOODS,HANDBGS ETC	1	No Quantity							232			0
S3	2009	2009	2009	2	0	2	Export	562	Niger	NER	528	Netherlands	NLD								83	TRAVEL GOODS,HANDBGS ETC	1	No Quantity							2018			0
S3	2009	2009	2009	2	0	2	Export	562	Niger	NER	566	Nigeria	NGA								83	TRAVEL GOODS,HANDBGS ETC	1	No Quantity							63			0
S3	2009	2009	2009	2	0	2	Export	558	Nicaragua	NIC	0	World	WLD								84	CLOTHING AND ACCESSORIES	1	No Quantity							898734			0
S3	2009	2009	2009	2	0	2	Export	558	Nicaragua	NIC	36	Australia	AUS								84	CLOTHING AND ACCESSORIES	1	No Quantity							700			0
S3	2009	2009	2009	2	0	2	Export	558	Nicaragua	NIC	84	Belize	BLZ								84	CLOTHING AND ACCESSORIES	1	No Quantity							126545			0
S3	2009	2009	2009	2	0	2	Export	558	Nicaragua	NIC	188	Costa Rica	CRI								84	CLOTHING AND ACCESSORIES	1	No Quantity							279882			0
S3	2009	2009	2009	2	0	2	Export	558	Nicaragua	NIC	192	Cuba	CUB								84	CLOTHING AND ACCESSORIES	1	No Quantity							652			0
S3	2009	2009	2009	2	0	2	Export	558	Nicaragua	NIC	214	Dominican Rep.	DOM								84	CLOTHING AND ACCESSORIES	1	No Quantity							77			0
S3	2009	2009	2009	2	0	2	Export	558	Nicaragua	NIC	222	El Salvador	SLV								84	CLOTHING AND ACCESSORIES	1	No Quantity							22791			0
S3	2009	2009	2009	2	0	2	Export	558	Nicaragua	NIC	276	Germany	DEU								84	CLOTHING AND ACCESSORIES	1	No Quantity							237			0
S3	2009	2009	2009	2	0	2	Export	558	Nicaragua	NIC	320	Guatemala	GTM								84	CLOTHING AND ACCESSORIES	1	No Quantity							54635			0
S3	2009	2009	2009	2	0	2	Export	558	Nicaragua	NIC	340	Honduras	HND								84	CLOTHING AND ACCESSORIES	1	No Quantity							50891			0
S3	2009	2009	2009	2	0	2	Export	558	Nicaragua	NIC	484	Mexico	MEX								84	CLOTHING AND ACCESSORIES	1	No Quantity							106			0
S3	2009	2009	2009	2	0	2	Export	558	Nicaragua	NIC	554	New Zealand	NZL								84	CLOTHING AND ACCESSORIES	1	No Quantity							800			0
S3	2009	2009	2009	2	0	2	Export	558	Nicaragua	NIC	591	Panama	PAN								84	CLOTHING AND ACCESSORIES	1	No Quantity							13453			0
S3	2009	2009	2009	2	0	2	Export	558	Nicaragua	NIC	842	USA	USA								84	CLOTHING AND ACCESSORIES	1	No Quantity							347965			0
S3	2009	2009	2009	2	0	2	Export	562	Niger	NER	0	World	WLD								84	CLOTHING AND ACCESSORIES	1	No Quantity							392743			0
S3	2009	2009	2009	2	0	2	Export	562	Niger	NER	12	Algeria	DZA								84	CLOTHING AND ACCESSORIES	1	No Quantity							3170			0
S3	2009	2009	2009	2	0	2	Export	562	Niger	NER	56	Belgium	BEL								84	CLOTHING AND ACCESSORIES	1	No Quantity							9155			0
S3	2009	2009	2009	2	0	2	Export	562	Niger	NER	120	Cameroon	CMR								84	CLOTHING AND ACCESSORIES	1	No Quantity							2481			0
S3	2009	2009	2009	2	0	2	Export	562	Niger	NER	124	Canada	CAN								84	CLOTHING AND ACCESSORIES	1	No Quantity							43470			0
S3	2009	2009	2009	2	0	2	Export	562	Niger	NER	156	China	CHN								84	CLOTHING AND ACCESSORIES	1	No Quantity							12892			0
S3	2009	2009	2009	2	0	2	Export	562	Niger	NER	178	Congo	COG								84	CLOTHING AND ACCESSORIES	1	No Quantity							6964			0
S3	2009	2009	2009	2	0	2	Export	562	Niger	NER	204	Benin	BEN								84	CLOTHING AND ACCESSORIES	1	No Quantity							6922			0
S3	2009	2009	2009	2	0	2	Export	562	Niger	NER	251	France	FRA								84	CLOTHING AND ACCESSORIES	1	No Quantity							123066			0
S3	2009	2009	2009	2	0	2	Export	562	Niger	NER	276	Germany	DEU								84	CLOTHING AND ACCESSORIES	1	No Quantity							4045			0
S3	2009	2009	2009	2	0	2	Export	562	Niger	NER	288	Ghana	GHA								84	CLOTHING AND ACCESSORIES	1	No Quantity							3056			0
S3	2009	2009	2009	2	0	2	Export	562	Niger	NER	324	Guinea	GIN								84	CLOTHING AND ACCESSORIES	1	No Quantity							1190			0
S3	2009	2009	2009	2	0	2	Export	562	Niger	NER	384	Côte d'Ivoire	CIV								84	CLOTHING AND ACCESSORIES	1	No Quantity							41300			0
S3	2009	2009	2009	2	0	2	Export	562	Niger	NER	404	Kenya	KEN								84	CLOTHING AND ACCESSORIES	1	No Quantity							5801			0
S3	2009	2009	2009	2	0	2	Export	562	Niger	NER	466	Mali	MLI								84	CLOTHING AND ACCESSORIES	1	No Quantity							9821			0
S3	2009	2009	2009	2	0	2	Export	562	Niger	NER	478	Mauritania	MRT								84	CLOTHING AND ACCESSORIES	1	No Quantity							6763			0
S3	2009	2009	2009	2	0	2	Export	562	Niger	NER	566	Nigeria	NGA								84	CLOTHING AND ACCESSORIES	1	No Quantity							46594			0
S3	2009	2009	2009	2	0	2	Export	562	Niger	NER	686	Senegal	SEN								84	CLOTHING AND ACCESSORIES	1	No Quantity							12744			0
S3	2009	2009	2009	2	0	2	Export	562	Niger	NER	704	Viet Nam	VNM								84	CLOTHING AND ACCESSORIES	1	No Quantity							951			0
S3	2009	2009	2009	2	0	2	Export	562	Niger	NER	724	Spain	ESP								84	CLOTHING AND ACCESSORIES	1	No Quantity							5070			0
S3	2009	2009	2009	2	0	2	Export	562	Niger	NER	842	USA	USA								84	CLOTHING AND ACCESSORIES	1	No Quantity							45386			0
S3	2009	2009	2009	2	0	2	Export	562	Niger	NER	854	Burkina Faso	BFA								84	CLOTHING AND ACCESSORIES	1	No Quantity							1902			0
S3	2009	2009	2009	2	0	2	Export	558	Nicaragua	NIC	0	World	WLD								85	FOOTWEAR	1	No Quantity							1932258			0
S3	2009	2009	2009	2	0	2	Export	558	Nicaragua	NIC	84	Belize	BLZ								85	FOOTWEAR	1	No Quantity							20			0
S3	2009	2009	2009	2	0	2	Export	558	Nicaragua	NIC	152	Chile	CHL								85	FOOTWEAR	1	No Quantity							25097			0
S3	2009	2009	2009	2	0	2	Export	558	Nicaragua	NIC	170	Colombia	COL								85	FOOTWEAR	1	No Quantity							30			0
S3	2009	2009	2009	2	0	2	Export	558	Nicaragua	NIC	188	Costa Rica	CRI								85	FOOTWEAR	1	No Quantity							1349822			0
S3	2009	2009	2009	2	0	2	Export	558	Nicaragua	NIC	214	Dominican Rep.	DOM								85	FOOTWEAR	1	No Quantity							410			0
S3	2009	2009	2009	2	0	2	Export	558	Nicaragua	NIC	222	El Salvador	SLV								85	FOOTWEAR	1	No Quantity							62945			0
S3	2009	2009	2009	2	0	2	Export	558	Nicaragua	NIC	320	Guatemala	GTM								85	FOOTWEAR	1	No Quantity							246683			0
S3	2009	2009	2009	2	0	2	Export	558	Nicaragua	NIC	340	Honduras	HND								85	FOOTWEAR	1	No Quantity							105085			0
S3	2009	2009	2009	2	0	2	Export	558	Nicaragua	NIC	484	Mexico	MEX								85	FOOTWEAR	1	No Quantity							14051			0
S3	2009	2009	2009	2	0	2	Export	558	Nicaragua	NIC	591	Panama	PAN								85	FOOTWEAR	1	No Quantity							66520			0
S3	2009	2009	2009	2	0	2	Export	558	Nicaragua	NIC	842	USA	USA								85	FOOTWEAR	1	No Quantity							61596			0
S3	2009	2009	2009	2	0	2	Export	562	Niger	NER	0	World	WLD								85	FOOTWEAR	1	No Quantity							983908			0
S3	2009	2009	2009	2	0	2	Export	562	Niger	NER	156	China	CHN								85	FOOTWEAR	1	No Quantity							950056			0
S3	2009	2009	2009	2	0	2	Export	562	Niger	NER	204	Benin	BEN								85	FOOTWEAR	1	No Quantity							673			0
S3	2009	2009	2009	2	0	2	Export	562	Niger	NER	251	France	FRA								85	FOOTWEAR	1	No Quantity							9047			0
S3	2009	2009	2009	2	0	2	Export	562	Niger	NER	566	Nigeria	NGA								85	FOOTWEAR	1	No Quantity							23497			0
S3	2009	2009	2009	2	0	2	Export	562	Niger	NER	710	South Africa	ZAF								85	FOOTWEAR	1	No Quantity							634			0
S3	2009	2009	2009	2	0	2	Export	558	Nicaragua	NIC	0	World	WLD								87	SCIENTIFIC EQUIPMENT NES	1	No Quantity							1301039			0
S3	2009	2009	2009	2	0	2	Export	558	Nicaragua	NIC	84	Belize	BLZ								87	SCIENTIFIC EQUIPMENT NES	1	No Quantity							16067			0
S3	2009	2009	2009	2	0	2	Export	558	Nicaragua	NIC	124	Canada	CAN								87	SCIENTIFIC EQUIPMENT NES	1	No Quantity							23900			0
S3	2009	2009	2009	2	0	2	Export	558	Nicaragua	NIC	188	Costa Rica	CRI								87	SCIENTIFIC EQUIPMENT NES	1	No Quantity							61582			0
S3	2009	2009	2009	2	0	2	Export	558	Nicaragua	NIC	192	Cuba	CUB								87	SCIENTIFIC EQUIPMENT NES	1	No Quantity							11			0
S3	2009	2009	2009	2	0	2	Export	558	Nicaragua	NIC	208	Denmark	DNK								87	SCIENTIFIC EQUIPMENT NES	1	No Quantity							1190			0
S3	2009	2009	2009	2	0	2	Export	558	Nicaragua	NIC	214	Dominican Rep.	DOM								87	SCIENTIFIC EQUIPMENT NES	1	No Quantity							3			0
S3	2009	2009	2009	2	0	2	Export	558	Nicaragua	NIC	222	El Salvador	SLV								87	SCIENTIFIC EQUIPMENT NES	1	No Quantity							92552			0
S3	2009	2009	2009	2	0	2	Export	558	Nicaragua	NIC	276	Germany	DEU								87	SCIENTIFIC EQUIPMENT NES	1	No Quantity							56781			0
S3	2009	2009	2009	2	0	2	Export	558	Nicaragua	NIC	320	Guatemala	GTM								87	SCIENTIFIC EQUIPMENT NES	1	No Quantity							71879			0
S3	2009	2009	2009	2	0	2	Export	558	Nicaragua	NIC	340	Honduras	HND								87	SCIENTIFIC EQUIPMENT NES	1	No Quantity							244142			0
S3	2009	2009	2009	2	0	2	Export	558	Nicaragua	NIC	484	Mexico	MEX								87	SCIENTIFIC EQUIPMENT NES	1	No Quantity							13534			0
S3	2009	2009	2009	2	0	2	Export	558	Nicaragua	NIC	591	Panama	PAN								87	SCIENTIFIC EQUIPMENT NES	1	No Quantity							106052			0
S3	2009	2009	2009	2	0	2	Export	558	Nicaragua	NIC	604	Peru	PER								87	SCIENTIFIC EQUIPMENT NES	1	No Quantity							40			0
S3	2009	2009	2009	2	0	2	Export	558	Nicaragua	NIC	620	Portugal	PRT								87	SCIENTIFIC EQUIPMENT NES	1	No Quantity							7257			0
S3	2009	2009	2009	2	0	2	Export	558	Nicaragua	NIC	724	Spain	ESP								87	SCIENTIFIC EQUIPMENT NES	1	No Quantity							4183			0
S3	2009	2009	2009	2	0	2	Export	558	Nicaragua	NIC	842	USA	USA								87	SCIENTIFIC EQUIPMENT NES	1	No Quantity							601865			0
S3	2009	2009	2009	2	0	2	Export	562	Niger	NER	0	World	WLD								87	SCIENTIFIC EQUIPMENT NES	1	No Quantity							1896051			0
S3	2009	2009	2009	2	0	2	Export	562	Niger	NER	56	Belgium	BEL								87	SCIENTIFIC EQUIPMENT NES	1	No Quantity							20289			0
S3	2009	2009	2009	2	0	2	Export	562	Niger	NER	124	Canada	CAN								87	SCIENTIFIC EQUIPMENT NES	1	No Quantity							138631			0
S3	2009	2009	2009	2	0	2	Export	562	Niger	NER	148	Chad	TCD								87	SCIENTIFIC EQUIPMENT NES	1	No Quantity							2962			0
S3	2009	2009	2009	2	0	2	Export	562	Niger	NER	156	China	CHN								87	SCIENTIFIC EQUIPMENT NES	1	No Quantity							4475			0
S3	2009	2009	2009	2	0	2	Export	562	Niger	NER	203	Czechia	CZE								87	SCIENTIFIC EQUIPMENT NES	1	No Quantity							7249			0
S3	2009	2009	2009	2	0	2	Export	562	Niger	NER	208	Denmark	DNK								87	SCIENTIFIC EQUIPMENT NES	1	No Quantity							1248			0
S3	2009	2009	2009	2	0	2	Export	562	Niger	NER	251	France	FRA								87	SCIENTIFIC EQUIPMENT NES	1	No Quantity							1507051			0
S3	2009	2009	2009	2	0	2	Export	562	Niger	NER	276	Germany	DEU								87	SCIENTIFIC EQUIPMENT NES	1	No Quantity							24534			0
S3	2009	2009	2009	2	0	2	Export	562	Niger	NER	384	Côte d'Ivoire	CIV								87	SCIENTIFIC EQUIPMENT NES	1	No Quantity							106			0
S3	2009	2009	2009	2	0	2	Export	562	Niger	NER	699	India	IND								87	SCIENTIFIC EQUIPMENT NES	1	No Quantity							778			0
S3	2009	2009	2009	2	0	2	Export	562	Niger	NER	710	South Africa	ZAF								87	SCIENTIFIC EQUIPMENT NES	1	No Quantity							39572			0
S3	2009	2009	2009	2	0	2	Export	562	Niger	NER	757	Switzerland	CHE								87	SCIENTIFIC EQUIPMENT NES	1	No Quantity							277			0
S3	2009	2009	2009	2	0	2	Export	562	Niger	NER	826	United Kingdom	GBR								87	SCIENTIFIC EQUIPMENT NES	1	No Quantity							79727			0
S3	2009	2009	2009	2	0	2	Export	562	Niger	NER	842	USA	USA								87	SCIENTIFIC EQUIPMENT NES	1	No Quantity							47191			0
S3	2009	2009	2009	2	0	2	Export	562	Niger	NER	854	Burkina Faso	BFA								87	SCIENTIFIC EQUIPMENT NES	1	No Quantity							668			0
S3	2009	2009	2009	2	0	2	Export	562	Niger	NER	899	Areas, nes									87	SCIENTIFIC EQUIPMENT NES	1	No Quantity							21294			0
S3	2009	2009	2009	2	0	2	Export	558	Nicaragua	NIC	0	World	WLD								88	PHOTO.APPARAT.NES;CLOCKS	1	No Quantity							170914			0
S3	2009	2009	2009	2	0	2	Export	558	Nicaragua	NIC	170	Colombia	COL								88	PHOTO.APPARAT.NES;CLOCKS	1	No Quantity							12			0
S3	2009	2009	2009	2	0	2	Export	558	Nicaragua	NIC	188	Costa Rica	CRI								88	PHOTO.APPARAT.NES;CLOCKS	1	No Quantity							37538			0
S3	2009	2009	2009	2	0	2	Export	558	Nicaragua	NIC	192	Cuba	CUB								88	PHOTO.APPARAT.NES;CLOCKS	1	No Quantity							5429			0
S3	2009	2009	2009	2	0	2	Export	558	Nicaragua	NIC	214	Dominican Rep.	DOM								88	PHOTO.APPARAT.NES;CLOCKS	1	No Quantity							576			0
S3	2009	2009	2009	2	0	2	Export	558	Nicaragua	NIC	222	El Salvador	SLV								88	PHOTO.APPARAT.NES;CLOCKS	1	No Quantity							27182			0
S3	2009	2009	2009	2	0	2	Export	558	Nicaragua	NIC	320	Guatemala	GTM								88	PHOTO.APPARAT.NES;CLOCKS	1	No Quantity							10829			0
S3	2009	2009	2009	2	0	2	Export	558	Nicaragua	NIC	340	Honduras	HND								88	PHOTO.APPARAT.NES;CLOCKS	1	No Quantity							15462			0
S3	2009	2009	2009	2	0	2	Export	558	Nicaragua	NIC	484	Mexico	MEX								88	PHOTO.APPARAT.NES;CLOCKS	1	No Quantity							480			0
S3	2009	2009	2009	2	0	2	Export	558	Nicaragua	NIC	591	Panama	PAN								88	PHOTO.APPARAT.NES;CLOCKS	1	No Quantity							42258			0
S3	2009	2009	2009	2	0	2	Export	558	Nicaragua	NIC	842	USA	USA								88	PHOTO.APPARAT.NES;CLOCKS	1	No Quantity							31147			0
S3	2009	2009	2009	2	0	2	Export	562	Niger	NER	0	World	WLD								88	PHOTO.APPARAT.NES;CLOCKS	1	No Quantity							159651			0
S3	2009	2009	2009	2	0	2	Export	562	Niger	NER	204	Benin	BEN								88	PHOTO.APPARAT.NES;CLOCKS	1	No Quantity							24			0
S3	2009	2009	2009	2	0	2	Export	562	Niger	NER	276	Germany	DEU								88	PHOTO.APPARAT.NES;CLOCKS	1	No Quantity							59017			0
S3	2009	2009	2009	2	0	2	Export	562	Niger	NER	360	Indonesia	IDN								88	PHOTO.APPARAT.NES;CLOCKS	1	No Quantity							634			0
S3	2009	2009	2009	2	0	2	Export	562	Niger	NER	566	Nigeria	NGA								88	PHOTO.APPARAT.NES;CLOCKS	1	No Quantity							106			0
S3	2009	2009	2009	2	0	2	Export	562	Niger	NER	704	Viet Nam	VNM								88	PHOTO.APPARAT.NES;CLOCKS	1	No Quantity							1703			0
S3	2009	2009	2009	2	0	2	Export	562	Niger	NER	710	South Africa	ZAF								88	PHOTO.APPARAT.NES;CLOCKS	1	No Quantity							98166			0
S3	2009	2009	2009	2	0	2	Export	558	Nicaragua	NIC	0	World	WLD								89	MISC MANUFCTRD GOODS NES	1	No Quantity							10711705			0
S3	2009	2009	2009	2	0	2	Export	558	Nicaragua	NIC	32	Argentina	ARG								89	MISC MANUFCTRD GOODS NES	1	No Quantity							73			0
S3	2009	2009	2009	2	0	2	Export	558	Nicaragua	NIC	68	Bolivia (Plurinational State of)	BOL								89	MISC MANUFCTRD GOODS NES	1	No Quantity							106			0
S3	2009	2009	2009	2	0	2	Export	558	Nicaragua	NIC	84	Belize	BLZ								89	MISC MANUFCTRD GOODS NES	1	No Quantity							137			0
S3	2009	2009	2009	2	0	2	Export	558	Nicaragua	NIC	124	Canada	CAN								89	MISC MANUFCTRD GOODS NES	1	No Quantity							661			0
S3	2009	2009	2009	2	0	2	Export	558	Nicaragua	NIC	156	China	CHN								89	MISC MANUFCTRD GOODS NES	1	No Quantity							22056			0
S3	2009	2009	2009	2	0	2	Export	558	Nicaragua	NIC	170	Colombia	COL								89	MISC MANUFCTRD GOODS NES	1	No Quantity							13551			0
S3	2009	2009	2009	2	0	2	Export	558	Nicaragua	NIC	188	Costa Rica	CRI								89	MISC MANUFCTRD GOODS NES	1	No Quantity							1023820			0
S3	2009	2009	2009	2	0	2	Export	558	Nicaragua	NIC	192	Cuba	CUB								89	MISC MANUFCTRD GOODS NES	1	No Quantity							4918			0
S3	2009	2009	2009	2	0	2	Export	558	Nicaragua	NIC	212	Dominica	DMA								89	MISC MANUFCTRD GOODS NES	1	No Quantity							850			0
S3	2009	2009	2009	2	0	2	Export	558	Nicaragua	NIC	214	Dominican Rep.	DOM								89	MISC MANUFCTRD GOODS NES	1	No Quantity							4311			0
S3	2009	2009	2009	2	0	2	Export	558	Nicaragua	NIC	222	El Salvador	SLV								89	MISC MANUFCTRD GOODS NES	1	No Quantity							1878868			0
S3	2009	2009	2009	2	0	2	Export	558	Nicaragua	NIC	246	Finland	FIN								89	MISC MANUFCTRD GOODS NES	1	No Quantity							961			0
S3	2009	2009	2009	2	0	2	Export	558	Nicaragua	NIC	320	Guatemala	GTM								89	MISC MANUFCTRD GOODS NES	1	No Quantity							574010			0
S3	2009	2009	2009	2	0	2	Export	558	Nicaragua	NIC	340	Honduras	HND								89	MISC MANUFCTRD GOODS NES	1	No Quantity							2879366			0
S3	2009	2009	2009	2	0	2	Export	558	Nicaragua	NIC	344	China, Hong Kong SAR	HKG								89	MISC MANUFCTRD GOODS NES	1	No Quantity							3681			0
S3	2009	2009	2009	2	0	2	Export	558	Nicaragua	NIC	372	Ireland	IRL								89	MISC MANUFCTRD GOODS NES	1	No Quantity							2641			0
S3	2009	2009	2009	2	0	2	Export	558	Nicaragua	NIC	381	Italy	ITA								89	MISC MANUFCTRD GOODS NES	1	No Quantity							3960			0
S3	2009	2009	2009	2	0	2	Export	558	Nicaragua	NIC	392	Japan	JPN								89	MISC MANUFCTRD GOODS NES	1	No Quantity							500			0
S3	2009	2009	2009	2	0	2	Export	558	Nicaragua	NIC	484	Mexico	MEX								89	MISC MANUFCTRD GOODS NES	1	No Quantity							578131			0
S3	2009	2009	2009	2	0	2	Export	558	Nicaragua	NIC	528	Netherlands	NLD								89	MISC MANUFCTRD GOODS NES	1	No Quantity							14759			0
S3	2009	2009	2009	2	0	2	Export	558	Nicaragua	NIC	554	New Zealand	NZL								89	MISC MANUFCTRD GOODS NES	1	No Quantity							375			0
S3	2009	2009	2009	2	0	2	Export	558	Nicaragua	NIC	591	Panama	PAN								89	MISC MANUFCTRD GOODS NES	1	No Quantity							240807			0
S3	2009	2009	2009	2	0	2	Export	558	Nicaragua	NIC	600	Paraguay	PRY								89	MISC MANUFCTRD GOODS NES	1	No Quantity							42884			0
S3	2009	2009	2009	2	0	2	Export	558	Nicaragua	NIC	604	Peru	PER								89	MISC MANUFCTRD GOODS NES	1	No Quantity							28949			0
S3	2009	2009	2009	2	0	2	Export	558	Nicaragua	NIC	724	Spain	ESP								89	MISC MANUFCTRD GOODS NES	1	No Quantity							590			0
S3	2009	2009	2009	2	0	2	Export	558	Nicaragua	NIC	752	Sweden	SWE								89	MISC MANUFCTRD GOODS NES	1	No Quantity							1370			0
S3	2009	2009	2009	2	0	2	Export	558	Nicaragua	NIC	757	Switzerland	CHE								89	MISC MANUFCTRD GOODS NES	1	No Quantity							50			0
S3	2009	2009	2009	2	0	2	Export	558	Nicaragua	NIC	804	Ukraine	UKR								89	MISC MANUFCTRD GOODS NES	1	No Quantity							1			0
S3	2009	2009	2009	2	0	2	Export	558	Nicaragua	NIC	826	United Kingdom	GBR								89	MISC MANUFCTRD GOODS NES	1	No Quantity							50			0
S3	2009	2009	2009	2	0	2	Export	558	Nicaragua	NIC	842	USA	USA								89	MISC MANUFCTRD GOODS NES	1	No Quantity							3253796			0
S3	2009	2009	2009	2	0	2	Export	558	Nicaragua	NIC	862	Venezuela	VEN								89	MISC MANUFCTRD GOODS NES	1	No Quantity							135395			0
S3	2009	2009	2009	2	0	2	Export	558	Nicaragua	NIC	899	Areas, nes									89	MISC MANUFCTRD GOODS NES	1	No Quantity							80			0
S3	2009	2009	2009	2	0	2	Export	562	Niger	NER	0	World	WLD								89	MISC MANUFCTRD GOODS NES	1	No Quantity							271699			0
S3	2009	2009	2009	2	0	2	Export	562	Niger	NER	156	China	CHN								89	MISC MANUFCTRD GOODS NES	1	No Quantity							1761			0
S3	2009	2009	2009	2	0	2	Export	562	Niger	NER	180	Dem. Rep. of the Congo	COD								89	MISC MANUFCTRD GOODS NES	1	No Quantity							10919			0
S3	2009	2009	2009	2	0	2	Export	562	Niger	NER	204	Benin	BEN								89	MISC MANUFCTRD GOODS NES	1	No Quantity							4396			0
S3	2009	2009	2009	2	0	2	Export	562	Niger	NER	251	France	FRA								89	MISC MANUFCTRD GOODS NES	1	No Quantity							46604			0
S3	2009	2009	2009	2	0	2	Export	562	Niger	NER	384	Côte d'Ivoire	CIV								89	MISC MANUFCTRD GOODS NES	1	No Quantity							1902			0
S3	2009	2009	2009	2	0	2	Export	562	Niger	NER	466	Mali	MLI								89	MISC MANUFCTRD GOODS NES	1	No Quantity							33982			0
S3	2009	2009	2009	2	0	2	Export	562	Niger	NER	528	Netherlands	NLD								89	MISC MANUFCTRD GOODS NES	1	No Quantity							1912			0
S3	2009	2009	2009	2	0	2	Export	562	Niger	NER	566	Nigeria	NGA								89	MISC MANUFCTRD GOODS NES	1	No Quantity							69455			0
S3	2009	2009	2009	2	0	2	Export	562	Niger	NER	699	India	IND								89	MISC MANUFCTRD GOODS NES	1	No Quantity							6847			0
S3	2009	2009	2009	2	0	2	Export	562	Niger	NER	724	Spain	ESP								89	MISC MANUFCTRD GOODS NES	1	No Quantity							16830			0
S3	2009	2009	2009	2	0	2	Export	562	Niger	NER	842	USA	USA								89	MISC MANUFCTRD GOODS NES	1	No Quantity							7138			0
S3	2009	2009	2009	2	0	2	Export	562	Niger	NER	854	Burkina Faso	BFA								89	MISC MANUFCTRD GOODS NES	1	No Quantity							64312			0
S3	2009	2009	2009	2	0	2	Export	562	Niger	NER	899	Areas, nes									89	MISC MANUFCTRD GOODS NES	1	No Quantity							5640			0
S3	2009	2009	2009	2	0	2	Export	558	Nicaragua	NIC	0	World	WLD								93	SPEC.TRANSACT.NOT CLASSD	1	No Quantity							797214			0
S3	2009	2009	2009	2	0	2	Export	558	Nicaragua	NIC	32	Argentina	ARG								93	SPEC.TRANSACT.NOT CLASSD	1	No Quantity							11925			0
S3	2009	2009	2009	2	0	2	Export	558	Nicaragua	NIC	36	Australia	AUS								93	SPEC.TRANSACT.NOT CLASSD	1	No Quantity							500			0
S3	2009	2009	2009	2	0	2	Export	558	Nicaragua	NIC	56	Belgium	BEL								93	SPEC.TRANSACT.NOT CLASSD	1	No Quantity							13030			0
S3	2009	2009	2009	2	0	2	Export	558	Nicaragua	NIC	68	Bolivia (Plurinational State of)	BOL								93	SPEC.TRANSACT.NOT CLASSD	1	No Quantity							3423			0
S3	2009	2009	2009	2	0	2	Export	558	Nicaragua	NIC	124	Canada	CAN								93	SPEC.TRANSACT.NOT CLASSD	1	No Quantity							3500			0
S3	2009	2009	2009	2	0	2	Export	558	Nicaragua	NIC	152	Chile	CHL								93	SPEC.TRANSACT.NOT CLASSD	1	No Quantity							7152			0
S3	2009	2009	2009	2	0	2	Export	558	Nicaragua	NIC	156	China	CHN								93	SPEC.TRANSACT.NOT CLASSD	1	No Quantity							2000			0
S3	2009	2009	2009	2	0	2	Export	558	Nicaragua	NIC	170	Colombia	COL								93	SPEC.TRANSACT.NOT CLASSD	1	No Quantity							10023			0
S3	2009	2009	2009	2	0	2	Export	558	Nicaragua	NIC	188	Costa Rica	CRI								93	SPEC.TRANSACT.NOT CLASSD	1	No Quantity							61738			0
S3	2009	2009	2009	2	0	2	Export	558	Nicaragua	NIC	192	Cuba	CUB								93	SPEC.TRANSACT.NOT CLASSD	1	No Quantity							216366			0
S3	2009	2009	2009	2	0	2	Export	558	Nicaragua	NIC	208	Denmark	DNK								93	SPEC.TRANSACT.NOT CLASSD	1	No Quantity							4000			0
S3	2009	2009	2009	2	0	2	Export	558	Nicaragua	NIC	214	Dominican Rep.	DOM								93	SPEC.TRANSACT.NOT CLASSD	1	No Quantity							6015			0
S3	2009	2009	2009	2	0	2	Export	558	Nicaragua	NIC	222	El Salvador	SLV								93	SPEC.TRANSACT.NOT CLASSD	1	No Quantity							84560			0
S3	2009	2009	2009	2	0	2	Export	558	Nicaragua	NIC	251	France	FRA								93	SPEC.TRANSACT.NOT CLASSD	1	No Quantity							10719			0
S3	2009	2009	2009	2	0	2	Export	558	Nicaragua	NIC	276	Germany	DEU								93	SPEC.TRANSACT.NOT CLASSD	1	No Quantity							9610			0
S3	2009	2009	2009	2	0	2	Export	558	Nicaragua	NIC	288	Ghana	GHA								93	SPEC.TRANSACT.NOT CLASSD	1	No Quantity							1992			0
S3	2009	2009	2009	2	0	2	Export	558	Nicaragua	NIC	320	Guatemala	GTM								93	SPEC.TRANSACT.NOT CLASSD	1	No Quantity							50193			0
S3	2009	2009	2009	2	0	2	Export	558	Nicaragua	NIC	324	Guinea	GIN								93	SPEC.TRANSACT.NOT CLASSD	1	No Quantity							2000			0
S3	2009	2009	2009	2	0	2	Export	558	Nicaragua	NIC	340	Honduras	HND								93	SPEC.TRANSACT.NOT CLASSD	1	No Quantity							56837			0
S3	2009	2009	2009	2	0	2	Export	558	Nicaragua	NIC	381	Italy	ITA								93	SPEC.TRANSACT.NOT CLASSD	1	No Quantity							3090			0
S3	2009	2009	2009	2	0	2	Export	558	Nicaragua	NIC	408	Dem. People's Rep. of Korea	PRK								93	SPEC.TRANSACT.NOT CLASSD	1	No Quantity							1545			0
S3	2009	2009	2009	2	0	2	Export	558	Nicaragua	NIC	410	Rep. of Korea	KOR								93	SPEC.TRANSACT.NOT CLASSD	1	No Quantity							2000			0
S3	2009	2009	2009	2	0	2	Export	558	Nicaragua	NIC	428	Latvia	LVA								93	SPEC.TRANSACT.NOT CLASSD	1	No Quantity							1855			0
S3	2009	2009	2009	2	0	2	Export	558	Nicaragua	NIC	484	Mexico	MEX								93	SPEC.TRANSACT.NOT CLASSD	1	No Quantity							8440			0
S3	2009	2009	2009	2	0	2	Export	558	Nicaragua	NIC	490	Other Asia, nes									93	SPEC.TRANSACT.NOT CLASSD	1	No Quantity							3960			0
S3	2009	2009	2009	2	0	2	Export	558	Nicaragua	NIC	528	Netherlands	NLD								93	SPEC.TRANSACT.NOT CLASSD	1	No Quantity							3432			0
S3	2009	2009	2009	2	0	2	Export	558	Nicaragua	NIC	554	New Zealand	NZL								93	SPEC.TRANSACT.NOT CLASSD	1	No Quantity							1936			0
S3	2009	2009	2009	2	0	2	Export	558	Nicaragua	NIC	579	Norway	NOR								93	SPEC.TRANSACT.NOT CLASSD	1	No Quantity							2170			0
S3	2009	2009	2009	2	0	2	Export	558	Nicaragua	NIC	586	Pakistan	PAK								93	SPEC.TRANSACT.NOT CLASSD	1	No Quantity							1827			0
S3	2009	2009	2009	2	0	2	Export	558	Nicaragua	NIC	591	Panama	PAN								93	SPEC.TRANSACT.NOT CLASSD	1	No Quantity							16035			0
S3	2009	2009	2009	2	0	2	Export	558	Nicaragua	NIC	600	Paraguay	PRY								93	SPEC.TRANSACT.NOT CLASSD	1	No Quantity							2000			0
S3	2009	2009	2009	2	0	2	Export	558	Nicaragua	NIC	604	Peru	PER								93	SPEC.TRANSACT.NOT CLASSD	1	No Quantity							3500			0
S3	2009	2009	2009	2	0	2	Export	558	Nicaragua	NIC	608	Philippines	PHL								93	SPEC.TRANSACT.NOT CLASSD	1	No Quantity							1650			0
S3	2009	2009	2009	2	0	2	Export	558	Nicaragua	NIC	699	India	IND								93	SPEC.TRANSACT.NOT CLASSD	1	No Quantity							1000			0
S3	2009	2009	2009	2	0	2	Export	558	Nicaragua	NIC	704	Viet Nam	VNM								93	SPEC.TRANSACT.NOT CLASSD	1	No Quantity							1000			0
S3	2009	2009	2009	2	0	2	Export	558	Nicaragua	NIC	724	Spain	ESP								93	SPEC.TRANSACT.NOT CLASSD	1	No Quantity							32085			0
S3	2009	2009	2009	2	0	2	Export	558	Nicaragua	NIC	752	Sweden	SWE								93	SPEC.TRANSACT.NOT CLASSD	1	No Quantity							1200			0
S3	2009	2009	2009	2	0	2	Export	558	Nicaragua	NIC	757	Switzerland	CHE								93	SPEC.TRANSACT.NOT CLASSD	1	No Quantity							2346			0
S3	2009	2009	2009	2	0	2	Export	558	Nicaragua	NIC	800	Uganda	UGA								93	SPEC.TRANSACT.NOT CLASSD	1	No Quantity							2000			0
S3	2009	2009	2009	2	0	2	Export	558	Nicaragua	NIC	834	United Rep. of Tanzania	TZA								93	SPEC.TRANSACT.NOT CLASSD	1	No Quantity							500			0
S3	2009	2009	2009	2	0	2	Export	558	Nicaragua	NIC	842	USA	USA								93	SPEC.TRANSACT.NOT CLASSD	1	No Quantity							135595			0
S3	2009	2009	2009	2	0	2	Export	558	Nicaragua	NIC	858	Uruguay	URY								93	SPEC.TRANSACT.NOT CLASSD	1	No Quantity							500			0
S3	2009	2009	2009	2	0	2	Export	558	Nicaragua	NIC	862	Venezuela	VEN								93	SPEC.TRANSACT.NOT CLASSD	1	No Quantity							11965			0
S3	2009	2009	2009	2	0	2	Export	558	Nicaragua	NIC	0	World	WLD								97	GOLD,NONMONTRY EXCL ORES	1	No Quantity							93553971			0
S3	2009	2009	2009	2	0	2	Export	558	Nicaragua	NIC	124	Canada	CAN								97	GOLD,NONMONTRY EXCL ORES	1	No Quantity							30595450			0
S3	2009	2009	2009	2	0	2	Export	558	Nicaragua	NIC	188	Costa Rica	CRI								97	GOLD,NONMONTRY EXCL ORES	1	No Quantity							217			0
S3	2009	2009	2009	2	0	2	Export	558	Nicaragua	NIC	591	Panama	PAN								97	GOLD,NONMONTRY EXCL ORES	1	No Quantity							3076			0
S3	2009	2009	2009	2	0	2	Export	558	Nicaragua	NIC	842	USA	USA								97	GOLD,NONMONTRY EXCL ORES	1	No Quantity							62955228			0
S3	2009	2009	2009	2	0	2	Export	562	Niger	NER	0	World	WLD								97	GOLD,NONMONTRY EXCL ORES	1	No Quantity							44140890			0
S3	2009	2009	2009	2	0	2	Export	562	Niger	NER	757	Switzerland	CHE								97	GOLD,NONMONTRY EXCL ORES	1	No Quantity							44140890			0
