# Supplementary material for: Core-periphery structure in sectoral international trade networks: A new approach to an old theory
Source: PLoS One. 2020 Apr 2;15(4):e0229547. doi: 10.1371/journal.pone.0229547 (PMC7117750; doi:10.1371/journal.pone.0229547)
Supplement: S7 File — (ZIP) [file pone.0229547.s007.zip › S7_File/RawData 2009/comtrade (38).csv]

Classification	Year	Period	Period Desc.	Aggregate Level	Is Leaf Code	Trade Flow Code	Trade Flow	Reporter Code	Reporter	Reporter ISO	Partner Code	Partner	Partner ISO	2nd Partner Code	2nd Partner	2nd Partner ISO	Customs Proc. Code	Customs	Mode of Transport Code	Mode of Transport	Commodity Code	Commodity	Qty Unit Code	Qty Unit	Qty	Alt Qty Unit Code	Alt Qty Unit	Alt Qty	Netweight (kg)	Gross weight (kg)	Trade Value (US$)	CIF Trade Value (US$)	FOB Trade Value (US$)	Flag
S3	2009	2009	2009	2	0	2	Export	512	Oman	OMN	0	World	WLD								00	LIVE ANIMALS	1	No Quantity							27128410			0
S3	2009	2009	2009	2	0	2	Export	512	Oman	OMN	40	Austria	AUT								00	LIVE ANIMALS	1	No Quantity							208			0
S3	2009	2009	2009	2	0	2	Export	512	Oman	OMN	48	Bahrain	BHR								00	LIVE ANIMALS	1	No Quantity							148481			0
S3	2009	2009	2009	2	0	2	Export	512	Oman	OMN	96	Brunei Darussalam	BRN								00	LIVE ANIMALS	1	No Quantity							260			0
S3	2009	2009	2009	2	0	2	Export	512	Oman	OMN	124	Canada	CAN								00	LIVE ANIMALS	1	No Quantity							1300			0
S3	2009	2009	2009	2	0	2	Export	512	Oman	OMN	144	Sri Lanka	LKA								00	LIVE ANIMALS	1	No Quantity							1040			0
S3	2009	2009	2009	2	0	2	Export	512	Oman	OMN	156	China	CHN								00	LIVE ANIMALS	1	No Quantity							208			0
S3	2009	2009	2009	2	0	2	Export	512	Oman	OMN	203	Czechia	CZE								00	LIVE ANIMALS	1	No Quantity							520			0
S3	2009	2009	2009	2	0	2	Export	512	Oman	OMN	251	France	FRA								00	LIVE ANIMALS	1	No Quantity							1821			0
S3	2009	2009	2009	2	0	2	Export	512	Oman	OMN	276	Germany	DEU								00	LIVE ANIMALS	1	No Quantity							390			0
S3	2009	2009	2009	2	0	2	Export	512	Oman	OMN	360	Indonesia	IDN								00	LIVE ANIMALS	1	No Quantity							1300			0
S3	2009	2009	2009	2	0	2	Export	512	Oman	OMN	400	Jordan	JOR								00	LIVE ANIMALS	1	No Quantity							728			0
S3	2009	2009	2009	2	0	2	Export	512	Oman	OMN	410	Rep. of Korea	KOR								00	LIVE ANIMALS	1	No Quantity							520			0
S3	2009	2009	2009	2	0	2	Export	512	Oman	OMN	414	Kuwait	KWT								00	LIVE ANIMALS	1	No Quantity							114653			0
S3	2009	2009	2009	2	0	2	Export	512	Oman	OMN	458	Malaysia	MYS								00	LIVE ANIMALS	1	No Quantity							260			0
S3	2009	2009	2009	2	0	2	Export	512	Oman	OMN	528	Netherlands	NLD								00	LIVE ANIMALS	1	No Quantity							520			0
S3	2009	2009	2009	2	0	2	Export	512	Oman	OMN	579	Norway	NOR								00	LIVE ANIMALS	1	No Quantity							260			0
S3	2009	2009	2009	2	0	2	Export	512	Oman	OMN	608	Philippines	PHL								00	LIVE ANIMALS	1	No Quantity							260			0
S3	2009	2009	2009	2	0	2	Export	512	Oman	OMN	634	Qatar	QAT								00	LIVE ANIMALS	1	No Quantity							1163603			0
S3	2009	2009	2009	2	0	2	Export	512	Oman	OMN	682	Saudi Arabia	SAU								00	LIVE ANIMALS	1	No Quantity							12836435			0
S3	2009	2009	2009	2	0	2	Export	512	Oman	OMN	699	India	IND								00	LIVE ANIMALS	1	No Quantity							780			0
S3	2009	2009	2009	2	0	2	Export	512	Oman	OMN	710	South Africa	ZAF								00	LIVE ANIMALS	1	No Quantity							4681			0
S3	2009	2009	2009	2	0	2	Export	512	Oman	OMN	760	Syria	SYR								00	LIVE ANIMALS	1	No Quantity							1300			0
S3	2009	2009	2009	2	0	2	Export	512	Oman	OMN	784	United Arab Emirates	ARE								00	LIVE ANIMALS	1	No Quantity							12823215			0
S3	2009	2009	2009	2	0	2	Export	512	Oman	OMN	792	Turkey	TUR								00	LIVE ANIMALS	1	No Quantity							260			0
S3	2009	2009	2009	2	0	2	Export	512	Oman	OMN	818	Egypt	EGY								00	LIVE ANIMALS	1	No Quantity							1378			0
S3	2009	2009	2009	2	0	2	Export	512	Oman	OMN	826	United Kingdom	GBR								00	LIVE ANIMALS	1	No Quantity							16895			0
S3	2009	2009	2009	2	0	2	Export	512	Oman	OMN	842	USA	USA								00	LIVE ANIMALS	1	No Quantity							6611			0
S3	2009	2009	2009	2	0	2	Export	512	Oman	OMN	887	Yemen	YEM								00	LIVE ANIMALS	1	No Quantity							520			0
S3	2009	2009	2009	2	0	2	Export	579	Norway	NOR	0	World	WLD								00	LIVE ANIMALS	1	No Quantity							4543661			0
S3	2009	2009	2009	2	0	2	Export	579	Norway	NOR	40	Austria	AUT								00	LIVE ANIMALS	1	No Quantity							11979			0
S3	2009	2009	2009	2	0	2	Export	579	Norway	NOR	56	Belgium	BEL								00	LIVE ANIMALS	1	No Quantity							9583			0
S3	2009	2009	2009	2	0	2	Export	579	Norway	NOR	203	Czechia	CZE								00	LIVE ANIMALS	1	No Quantity							1917			0
S3	2009	2009	2009	2	0	2	Export	579	Norway	NOR	208	Denmark	DNK								00	LIVE ANIMALS	1	No Quantity							956092			0
S3	2009	2009	2009	2	0	2	Export	579	Norway	NOR	233	Estonia	EST								00	LIVE ANIMALS	1	No Quantity							94235			0
S3	2009	2009	2009	2	0	2	Export	579	Norway	NOR	246	Finland	FIN								00	LIVE ANIMALS	1	No Quantity							230990			0
S3	2009	2009	2009	2	0	2	Export	579	Norway	NOR	251	France	FRA								00	LIVE ANIMALS	1	No Quantity							1597			0
S3	2009	2009	2009	2	0	2	Export	579	Norway	NOR	276	Germany	DEU								00	LIVE ANIMALS	1	No Quantity							226709			0
S3	2009	2009	2009	2	0	2	Export	579	Norway	NOR	352	Iceland	ISL								00	LIVE ANIMALS	1	No Quantity							23368			0
S3	2009	2009	2009	2	0	2	Export	579	Norway	NOR	372	Ireland	IRL								00	LIVE ANIMALS	1	No Quantity							74070			0
S3	2009	2009	2009	2	0	2	Export	579	Norway	NOR	414	Kuwait	KWT								00	LIVE ANIMALS	1	No Quantity							9492			0
S3	2009	2009	2009	2	0	2	Export	579	Norway	NOR	440	Lithuania	LTU								00	LIVE ANIMALS	1	No Quantity							1917			0
S3	2009	2009	2009	2	0	2	Export	579	Norway	NOR	528	Netherlands	NLD								00	LIVE ANIMALS	1	No Quantity							59540			0
S3	2009	2009	2009	2	0	2	Export	579	Norway	NOR	616	Poland	POL								00	LIVE ANIMALS	1	No Quantity							26546			0
S3	2009	2009	2009	2	0	2	Export	579	Norway	NOR	688	Serbia	SRB								00	LIVE ANIMALS	1	No Quantity							25255			0
S3	2009	2009	2009	2	0	2	Export	579	Norway	NOR	703	Slovakia	SVK								00	LIVE ANIMALS	1	No Quantity							7188			0
S3	2009	2009	2009	2	0	2	Export	579	Norway	NOR	724	Spain	ESP								00	LIVE ANIMALS	1	No Quantity							3017			0
S3	2009	2009	2009	2	0	2	Export	579	Norway	NOR	752	Sweden	SWE								00	LIVE ANIMALS	1	No Quantity							2619534			0
S3	2009	2009	2009	2	0	2	Export	579	Norway	NOR	757	Switzerland	CHE								00	LIVE ANIMALS	1	No Quantity							6389			0
S3	2009	2009	2009	2	0	2	Export	579	Norway	NOR	826	United Kingdom	GBR								00	LIVE ANIMALS	1	No Quantity							154242			0
S3	2009	2009	2009	2	0	2	Export	512	Oman	OMN	0	World	WLD								01	MEAT, MEAT PREPARATIONS	1	No Quantity							27246509			0
S3	2009	2009	2009	2	0	2	Export	512	Oman	OMN	48	Bahrain	BHR								01	MEAT, MEAT PREPARATIONS	1	No Quantity							83756			0
S3	2009	2009	2009	2	0	2	Export	512	Oman	OMN	364	Iran	IRN								01	MEAT, MEAT PREPARATIONS	1	No Quantity							42148			0
S3	2009	2009	2009	2	0	2	Export	512	Oman	OMN	368	Iraq	IRQ								01	MEAT, MEAT PREPARATIONS	1	No Quantity							6693708			0
S3	2009	2009	2009	2	0	2	Export	512	Oman	OMN	414	Kuwait	KWT								01	MEAT, MEAT PREPARATIONS	1	No Quantity							139792			0
S3	2009	2009	2009	2	0	2	Export	512	Oman	OMN	634	Qatar	QAT								01	MEAT, MEAT PREPARATIONS	1	No Quantity							382814			0
S3	2009	2009	2009	2	0	2	Export	512	Oman	OMN	682	Saudi Arabia	SAU								01	MEAT, MEAT PREPARATIONS	1	No Quantity							226650			0
S3	2009	2009	2009	2	0	2	Export	512	Oman	OMN	699	India	IND								01	MEAT, MEAT PREPARATIONS	1	No Quantity							217347			0
S3	2009	2009	2009	2	0	2	Export	512	Oman	OMN	704	Viet Nam	VNM								01	MEAT, MEAT PREPARATIONS	1	No Quantity							18661			0
S3	2009	2009	2009	2	0	2	Export	512	Oman	OMN	784	United Arab Emirates	ARE								01	MEAT, MEAT PREPARATIONS	1	No Quantity							14249804			0
S3	2009	2009	2009	2	0	2	Export	512	Oman	OMN	818	Egypt	EGY								01	MEAT, MEAT PREPARATIONS	1	No Quantity							4779322			0
S3	2009	2009	2009	2	0	2	Export	512	Oman	OMN	887	Yemen	YEM								01	MEAT, MEAT PREPARATIONS	1	No Quantity							412507			0
S3	2009	2009	2009	2	0	2	Export	579	Norway	NOR	0	World	WLD								01	MEAT, MEAT PREPARATIONS	1	No Quantity							18259592			0
S3	2009	2009	2009	2	0	2	Export	579	Norway	NOR	32	Argentina	ARG								01	MEAT, MEAT PREPARATIONS	1	No Quantity							489521			0
S3	2009	2009	2009	2	0	2	Export	579	Norway	NOR	36	Australia	AUS								01	MEAT, MEAT PREPARATIONS	1	No Quantity							79053			0
S3	2009	2009	2009	2	0	2	Export	579	Norway	NOR	40	Austria	AUT								01	MEAT, MEAT PREPARATIONS	1	No Quantity							2412			0
S3	2009	2009	2009	2	0	2	Export	579	Norway	NOR	56	Belgium	BEL								01	MEAT, MEAT PREPARATIONS	1	No Quantity							141331			0
S3	2009	2009	2009	2	0	2	Export	579	Norway	NOR	76	Brazil	BRA								01	MEAT, MEAT PREPARATIONS	1	No Quantity							31267			0
S3	2009	2009	2009	2	0	2	Export	579	Norway	NOR	124	Canada	CAN								01	MEAT, MEAT PREPARATIONS	1	No Quantity							5130			0
S3	2009	2009	2009	2	0	2	Export	579	Norway	NOR	144	Sri Lanka	LKA								01	MEAT, MEAT PREPARATIONS	1	No Quantity							1069			0
S3	2009	2009	2009	2	0	2	Export	579	Norway	NOR	156	China	CHN								01	MEAT, MEAT PREPARATIONS	1	No Quantity							72590			0
S3	2009	2009	2009	2	0	2	Export	579	Norway	NOR	178	Congo	COG								01	MEAT, MEAT PREPARATIONS	1	No Quantity							13346			0
S3	2009	2009	2009	2	0	2	Export	579	Norway	NOR	191	Croatia	HRV								01	MEAT, MEAT PREPARATIONS	1	No Quantity							214			0
S3	2009	2009	2009	2	0	2	Export	579	Norway	NOR	203	Czechia	CZE								01	MEAT, MEAT PREPARATIONS	1	No Quantity							13138			0
S3	2009	2009	2009	2	0	2	Export	579	Norway	NOR	208	Denmark	DNK								01	MEAT, MEAT PREPARATIONS	1	No Quantity							7822951			0
S3	2009	2009	2009	2	0	2	Export	579	Norway	NOR	226	Equatorial Guinea	GNQ								01	MEAT, MEAT PREPARATIONS	1	No Quantity							32890			0
S3	2009	2009	2009	2	0	2	Export	579	Norway	NOR	233	Estonia	EST								01	MEAT, MEAT PREPARATIONS	1	No Quantity							37127			0
S3	2009	2009	2009	2	0	2	Export	579	Norway	NOR	234	Faeroe Isds	FRO								01	MEAT, MEAT PREPARATIONS	1	No Quantity							22048			0
S3	2009	2009	2009	2	0	2	Export	579	Norway	NOR	246	Finland	FIN								01	MEAT, MEAT PREPARATIONS	1	No Quantity							14774			0
S3	2009	2009	2009	2	0	2	Export	579	Norway	NOR	251	France	FRA								01	MEAT, MEAT PREPARATIONS	1	No Quantity							1035004			0
S3	2009	2009	2009	2	0	2	Export	579	Norway	NOR	266	Gabon	GAB								01	MEAT, MEAT PREPARATIONS	1	No Quantity							53742			0
S3	2009	2009	2009	2	0	2	Export	579	Norway	NOR	268	Georgia	GEO								01	MEAT, MEAT PREPARATIONS	1	No Quantity							19798			0
S3	2009	2009	2009	2	0	2	Export	579	Norway	NOR	276	Germany	DEU								01	MEAT, MEAT PREPARATIONS	1	No Quantity							989186			0
S3	2009	2009	2009	2	0	2	Export	579	Norway	NOR	288	Ghana	GHA								01	MEAT, MEAT PREPARATIONS	1	No Quantity							85529			0
S3	2009	2009	2009	2	0	2	Export	579	Norway	NOR	300	Greece	GRC								01	MEAT, MEAT PREPARATIONS	1	No Quantity							21279			0
S3	2009	2009	2009	2	0	2	Export	579	Norway	NOR	320	Guatemala	GTM								01	MEAT, MEAT PREPARATIONS	1	No Quantity							2962			0
S3	2009	2009	2009	2	0	2	Export	579	Norway	NOR	344	China, Hong Kong SAR	HKG								01	MEAT, MEAT PREPARATIONS	1	No Quantity							775980			0
S3	2009	2009	2009	2	0	2	Export	579	Norway	NOR	348	Hungary	HUN								01	MEAT, MEAT PREPARATIONS	1	No Quantity							13604			0
S3	2009	2009	2009	2	0	2	Export	579	Norway	NOR	360	Indonesia	IDN								01	MEAT, MEAT PREPARATIONS	1	No Quantity							74069			0
S3	2009	2009	2009	2	0	2	Export	579	Norway	NOR	381	Italy	ITA								01	MEAT, MEAT PREPARATIONS	1	No Quantity							952484			0
S3	2009	2009	2009	2	0	2	Export	579	Norway	NOR	384	Côte d'Ivoire	CIV								01	MEAT, MEAT PREPARATIONS	1	No Quantity							33860			0
S3	2009	2009	2009	2	0	2	Export	579	Norway	NOR	392	Japan	JPN								01	MEAT, MEAT PREPARATIONS	1	No Quantity							322642			0
S3	2009	2009	2009	2	0	2	Export	579	Norway	NOR	404	Kenya	KEN								01	MEAT, MEAT PREPARATIONS	1	No Quantity							750			0
S3	2009	2009	2009	2	0	2	Export	579	Norway	NOR	410	Rep. of Korea	KOR								01	MEAT, MEAT PREPARATIONS	1	No Quantity							46270			0
S3	2009	2009	2009	2	0	2	Export	579	Norway	NOR	428	Latvia	LVA								01	MEAT, MEAT PREPARATIONS	1	No Quantity							27577			0
S3	2009	2009	2009	2	0	2	Export	579	Norway	NOR	430	Liberia	LBR								01	MEAT, MEAT PREPARATIONS	1	No Quantity							43009			0
S3	2009	2009	2009	2	0	2	Export	579	Norway	NOR	440	Lithuania	LTU								01	MEAT, MEAT PREPARATIONS	1	No Quantity							3976			0
S3	2009	2009	2009	2	0	2	Export	579	Norway	NOR	458	Malaysia	MYS								01	MEAT, MEAT PREPARATIONS	1	No Quantity							64624			0
S3	2009	2009	2009	2	0	2	Export	579	Norway	NOR	470	Malta	MLT								01	MEAT, MEAT PREPARATIONS	1	No Quantity							905			0
S3	2009	2009	2009	2	0	2	Export	579	Norway	NOR	484	Mexico	MEX								01	MEAT, MEAT PREPARATIONS	1	No Quantity							32650			0
S3	2009	2009	2009	2	0	2	Export	579	Norway	NOR	490	Other Asia, nes									01	MEAT, MEAT PREPARATIONS	1	No Quantity							188329			0
S3	2009	2009	2009	2	0	2	Export	579	Norway	NOR	516	Namibia	NAM								01	MEAT, MEAT PREPARATIONS	1	No Quantity							3021			0
S3	2009	2009	2009	2	0	2	Export	579	Norway	NOR	528	Netherlands	NLD								01	MEAT, MEAT PREPARATIONS	1	No Quantity							367844			0
S3	2009	2009	2009	2	0	2	Export	579	Norway	NOR	591	Panama	PAN								01	MEAT, MEAT PREPARATIONS	1	No Quantity							1209			0
S3	2009	2009	2009	2	0	2	Export	579	Norway	NOR	616	Poland	POL								01	MEAT, MEAT PREPARATIONS	1	No Quantity							38487			0
S3	2009	2009	2009	2	0	2	Export	579	Norway	NOR	620	Portugal	PRT								01	MEAT, MEAT PREPARATIONS	1	No Quantity							82506			0
S3	2009	2009	2009	2	0	2	Export	579	Norway	NOR	642	Romania	ROU								01	MEAT, MEAT PREPARATIONS	1	No Quantity							33344			0
S3	2009	2009	2009	2	0	2	Export	579	Norway	NOR	643	Russian Federation	RUS								01	MEAT, MEAT PREPARATIONS	1	No Quantity							130881			0
S3	2009	2009	2009	2	0	2	Export	579	Norway	NOR	702	Singapore	SGP								01	MEAT, MEAT PREPARATIONS	1	No Quantity							13885			0
S3	2009	2009	2009	2	0	2	Export	579	Norway	NOR	704	Viet Nam	VNM								01	MEAT, MEAT PREPARATIONS	1	No Quantity							99019			0
S3	2009	2009	2009	2	0	2	Export	579	Norway	NOR	710	South Africa	ZAF								01	MEAT, MEAT PREPARATIONS	1	No Quantity							142924			0
S3	2009	2009	2009	2	0	2	Export	579	Norway	NOR	724	Spain	ESP								01	MEAT, MEAT PREPARATIONS	1	No Quantity							240669			0
S3	2009	2009	2009	2	0	2	Export	579	Norway	NOR	752	Sweden	SWE								01	MEAT, MEAT PREPARATIONS	1	No Quantity							939790			0
S3	2009	2009	2009	2	0	2	Export	579	Norway	NOR	757	Switzerland	CHE								01	MEAT, MEAT PREPARATIONS	1	No Quantity							657460			0
S3	2009	2009	2009	2	0	2	Export	579	Norway	NOR	764	Thailand	THA								01	MEAT, MEAT PREPARATIONS	1	No Quantity							22304			0
S3	2009	2009	2009	2	0	2	Export	579	Norway	NOR	804	Ukraine	UKR								01	MEAT, MEAT PREPARATIONS	1	No Quantity							1677172			0
S3	2009	2009	2009	2	0	2	Export	579	Norway	NOR	826	United Kingdom	GBR								01	MEAT, MEAT PREPARATIONS	1	No Quantity							223582			0
S3	2009	2009	2009	2	0	2	Export	579	Norway	NOR	842	USA	USA								01	MEAT, MEAT PREPARATIONS	1	No Quantity							18406			0
S3	2009	2009	2009	2	0	2	Export	512	Oman	OMN	0	World	WLD								02	DAIRY PRODUCTS,BIRD EGGS	1	No Quantity							199903693			0
S3	2009	2009	2009	2	0	2	Export	512	Oman	OMN	4	Afghanistan	AFG								02	DAIRY PRODUCTS,BIRD EGGS	1	No Quantity							68349			0
S3	2009	2009	2009	2	0	2	Export	512	Oman	OMN	12	Algeria	DZA								02	DAIRY PRODUCTS,BIRD EGGS	1	No Quantity							103875			0
S3	2009	2009	2009	2	0	2	Export	512	Oman	OMN	40	Austria	AUT								02	DAIRY PRODUCTS,BIRD EGGS	1	No Quantity							134851			0
S3	2009	2009	2009	2	0	2	Export	512	Oman	OMN	48	Bahrain	BHR								02	DAIRY PRODUCTS,BIRD EGGS	1	No Quantity							206429			0
S3	2009	2009	2009	2	0	2	Export	512	Oman	OMN	152	Chile	CHL								02	DAIRY PRODUCTS,BIRD EGGS	1	No Quantity							17782			0
S3	2009	2009	2009	2	0	2	Export	512	Oman	OMN	232	Eritrea	ERI								02	DAIRY PRODUCTS,BIRD EGGS	1	No Quantity							23961			0
S3	2009	2009	2009	2	0	2	Export	512	Oman	OMN	262	Djibouti	DJI								02	DAIRY PRODUCTS,BIRD EGGS	1	No Quantity							2369195			0
S3	2009	2009	2009	2	0	2	Export	512	Oman	OMN	364	Iran	IRN								02	DAIRY PRODUCTS,BIRD EGGS	1	No Quantity							1525822			0
S3	2009	2009	2009	2	0	2	Export	512	Oman	OMN	368	Iraq	IRQ								02	DAIRY PRODUCTS,BIRD EGGS	1	No Quantity							93560420			0
S3	2009	2009	2009	2	0	2	Export	512	Oman	OMN	392	Japan	JPN								02	DAIRY PRODUCTS,BIRD EGGS	1	No Quantity							259865			0
S3	2009	2009	2009	2	0	2	Export	512	Oman	OMN	400	Jordan	JOR								02	DAIRY PRODUCTS,BIRD EGGS	1	No Quantity							887790			0
S3	2009	2009	2009	2	0	2	Export	512	Oman	OMN	414	Kuwait	KWT								02	DAIRY PRODUCTS,BIRD EGGS	1	No Quantity							84109			0
S3	2009	2009	2009	2	0	2	Export	512	Oman	OMN	434	Libya	LBY								02	DAIRY PRODUCTS,BIRD EGGS	1	No Quantity							357503			0
S3	2009	2009	2009	2	0	2	Export	512	Oman	OMN	462	Maldives	MDV								02	DAIRY PRODUCTS,BIRD EGGS	1	No Quantity							478154			0
S3	2009	2009	2009	2	0	2	Export	512	Oman	OMN	504	Morocco	MAR								02	DAIRY PRODUCTS,BIRD EGGS	1	No Quantity							356801			0
S3	2009	2009	2009	2	0	2	Export	512	Oman	OMN	586	Pakistan	PAK								02	DAIRY PRODUCTS,BIRD EGGS	1	No Quantity							131548			0
S3	2009	2009	2009	2	0	2	Export	512	Oman	OMN	634	Qatar	QAT								02	DAIRY PRODUCTS,BIRD EGGS	1	No Quantity							342325			0
S3	2009	2009	2009	2	0	2	Export	512	Oman	OMN	682	Saudi Arabia	SAU								02	DAIRY PRODUCTS,BIRD EGGS	1	No Quantity							34505234			0
S3	2009	2009	2009	2	0	2	Export	512	Oman	OMN	702	Singapore	SGP								02	DAIRY PRODUCTS,BIRD EGGS	1	No Quantity							107831			0
S3	2009	2009	2009	2	0	2	Export	512	Oman	OMN	706	Somalia	SOM								02	DAIRY PRODUCTS,BIRD EGGS	1	No Quantity							9308329			0
S3	2009	2009	2009	2	0	2	Export	512	Oman	OMN	736	Fmr Sudan	SDN								02	DAIRY PRODUCTS,BIRD EGGS	1	No Quantity							6821999			0
S3	2009	2009	2009	2	0	2	Export	512	Oman	OMN	784	United Arab Emirates	ARE								02	DAIRY PRODUCTS,BIRD EGGS	1	No Quantity							42969375			0
S3	2009	2009	2009	2	0	2	Export	512	Oman	OMN	792	Turkey	TUR								02	DAIRY PRODUCTS,BIRD EGGS	1	No Quantity							192788			0
S3	2009	2009	2009	2	0	2	Export	512	Oman	OMN	804	Ukraine	UKR								02	DAIRY PRODUCTS,BIRD EGGS	1	No Quantity							85912			0
S3	2009	2009	2009	2	0	2	Export	512	Oman	OMN	818	Egypt	EGY								02	DAIRY PRODUCTS,BIRD EGGS	1	No Quantity							187066			0
S3	2009	2009	2009	2	0	2	Export	512	Oman	OMN	834	United Rep. of Tanzania	TZA								02	DAIRY PRODUCTS,BIRD EGGS	1	No Quantity							241027			0
S3	2009	2009	2009	2	0	2	Export	512	Oman	OMN	842	USA	USA								02	DAIRY PRODUCTS,BIRD EGGS	1	No Quantity							14843			0
S3	2009	2009	2009	2	0	2	Export	512	Oman	OMN	887	Yemen	YEM								02	DAIRY PRODUCTS,BIRD EGGS	1	No Quantity							4560510			0
S3	2009	2009	2009	2	0	2	Export	579	Norway	NOR	0	World	WLD								02	DAIRY PRODUCTS,BIRD EGGS	1	No Quantity							103403030			0
S3	2009	2009	2009	2	0	2	Export	579	Norway	NOR	36	Australia	AUS								02	DAIRY PRODUCTS,BIRD EGGS	1	No Quantity							16109034			0
S3	2009	2009	2009	2	0	2	Export	579	Norway	NOR	48	Bahrain	BHR								02	DAIRY PRODUCTS,BIRD EGGS	1	No Quantity							254245			0
S3	2009	2009	2009	2	0	2	Export	579	Norway	NOR	56	Belgium	BEL								02	DAIRY PRODUCTS,BIRD EGGS	1	No Quantity							1254447			0
S3	2009	2009	2009	2	0	2	Export	579	Norway	NOR	76	Brazil	BRA								02	DAIRY PRODUCTS,BIRD EGGS	1	No Quantity							5015			0
S3	2009	2009	2009	2	0	2	Export	579	Norway	NOR	124	Canada	CAN								02	DAIRY PRODUCTS,BIRD EGGS	1	No Quantity							8371660			0
S3	2009	2009	2009	2	0	2	Export	579	Norway	NOR	156	China	CHN								02	DAIRY PRODUCTS,BIRD EGGS	1	No Quantity							491			0
S3	2009	2009	2009	2	0	2	Export	579	Norway	NOR	208	Denmark	DNK								02	DAIRY PRODUCTS,BIRD EGGS	1	No Quantity							4308665			0
S3	2009	2009	2009	2	0	2	Export	579	Norway	NOR	233	Estonia	EST								02	DAIRY PRODUCTS,BIRD EGGS	1	No Quantity							1103022			0
S3	2009	2009	2009	2	0	2	Export	579	Norway	NOR	246	Finland	FIN								02	DAIRY PRODUCTS,BIRD EGGS	1	No Quantity							101538			0
S3	2009	2009	2009	2	0	2	Export	579	Norway	NOR	251	France	FRA								02	DAIRY PRODUCTS,BIRD EGGS	1	No Quantity							6111			0
S3	2009	2009	2009	2	0	2	Export	579	Norway	NOR	268	Georgia	GEO								02	DAIRY PRODUCTS,BIRD EGGS	1	No Quantity							119398			0
S3	2009	2009	2009	2	0	2	Export	579	Norway	NOR	276	Germany	DEU								02	DAIRY PRODUCTS,BIRD EGGS	1	No Quantity							3580160			0
S3	2009	2009	2009	2	0	2	Export	579	Norway	NOR	300	Greece	GRC								02	DAIRY PRODUCTS,BIRD EGGS	1	No Quantity							134853			0
S3	2009	2009	2009	2	0	2	Export	579	Norway	NOR	352	Iceland	ISL								02	DAIRY PRODUCTS,BIRD EGGS	1	No Quantity							27539			0
S3	2009	2009	2009	2	0	2	Export	579	Norway	NOR	381	Italy	ITA								02	DAIRY PRODUCTS,BIRD EGGS	1	No Quantity							14960			0
S3	2009	2009	2009	2	0	2	Export	579	Norway	NOR	384	Côte d'Ivoire	CIV								02	DAIRY PRODUCTS,BIRD EGGS	1	No Quantity							18570			0
S3	2009	2009	2009	2	0	2	Export	579	Norway	NOR	392	Japan	JPN								02	DAIRY PRODUCTS,BIRD EGGS	1	No Quantity							143726			0
S3	2009	2009	2009	2	0	2	Export	579	Norway	NOR	398	Kazakhstan	KAZ								02	DAIRY PRODUCTS,BIRD EGGS	1	No Quantity							714794			0
S3	2009	2009	2009	2	0	2	Export	579	Norway	NOR	410	Rep. of Korea	KOR								02	DAIRY PRODUCTS,BIRD EGGS	1	No Quantity							395			0
S3	2009	2009	2009	2	0	2	Export	579	Norway	NOR	414	Kuwait	KWT								02	DAIRY PRODUCTS,BIRD EGGS	1	No Quantity							88464			0
S3	2009	2009	2009	2	0	2	Export	579	Norway	NOR	417	Kyrgyzstan	KGZ								02	DAIRY PRODUCTS,BIRD EGGS	1	No Quantity							358522			0
S3	2009	2009	2009	2	0	2	Export	579	Norway	NOR	504	Morocco	MAR								02	DAIRY PRODUCTS,BIRD EGGS	1	No Quantity							1523239			0
S3	2009	2009	2009	2	0	2	Export	579	Norway	NOR	516	Namibia	NAM								02	DAIRY PRODUCTS,BIRD EGGS	1	No Quantity							317			0
S3	2009	2009	2009	2	0	2	Export	579	Norway	NOR	528	Netherlands	NLD								02	DAIRY PRODUCTS,BIRD EGGS	1	No Quantity							1319146			0
S3	2009	2009	2009	2	0	2	Export	579	Norway	NOR	616	Poland	POL								02	DAIRY PRODUCTS,BIRD EGGS	1	No Quantity							391			0
S3	2009	2009	2009	2	0	2	Export	579	Norway	NOR	643	Russian Federation	RUS								02	DAIRY PRODUCTS,BIRD EGGS	1	No Quantity							2795000			0
S3	2009	2009	2009	2	0	2	Export	579	Norway	NOR	682	Saudi Arabia	SAU								02	DAIRY PRODUCTS,BIRD EGGS	1	No Quantity							44473			0
S3	2009	2009	2009	2	0	2	Export	579	Norway	NOR	702	Singapore	SGP								02	DAIRY PRODUCTS,BIRD EGGS	1	No Quantity							126519			0
S3	2009	2009	2009	2	0	2	Export	579	Norway	NOR	710	South Africa	ZAF								02	DAIRY PRODUCTS,BIRD EGGS	1	No Quantity							31490			0
S3	2009	2009	2009	2	0	2	Export	579	Norway	NOR	724	Spain	ESP								02	DAIRY PRODUCTS,BIRD EGGS	1	No Quantity							52380			0
S3	2009	2009	2009	2	0	2	Export	579	Norway	NOR	752	Sweden	SWE								02	DAIRY PRODUCTS,BIRD EGGS	1	No Quantity							5526291			0
S3	2009	2009	2009	2	0	2	Export	579	Norway	NOR	764	Thailand	THA								02	DAIRY PRODUCTS,BIRD EGGS	1	No Quantity							10403			0
S3	2009	2009	2009	2	0	2	Export	579	Norway	NOR	792	Turkey	TUR								02	DAIRY PRODUCTS,BIRD EGGS	1	No Quantity							484777			0
S3	2009	2009	2009	2	0	2	Export	579	Norway	NOR	818	Egypt	EGY								02	DAIRY PRODUCTS,BIRD EGGS	1	No Quantity							437528			0
S3	2009	2009	2009	2	0	2	Export	579	Norway	NOR	826	United Kingdom	GBR								02	DAIRY PRODUCTS,BIRD EGGS	1	No Quantity							9586864			0
S3	2009	2009	2009	2	0	2	Export	579	Norway	NOR	842	USA	USA								02	DAIRY PRODUCTS,BIRD EGGS	1	No Quantity							44748601			0
S3	2009	2009	2009	2	0	2	Export	512	Oman	OMN	0	World	WLD								03	FISH,CRUSTACEANS,MOLLUSC	1	No Quantity							86524855			0
S3	2009	2009	2009	2	0	2	Export	512	Oman	OMN	12	Algeria	DZA								03	FISH,CRUSTACEANS,MOLLUSC	1	No Quantity							123553			0
S3	2009	2009	2009	2	0	2	Export	512	Oman	OMN	24	Angola	AGO								03	FISH,CRUSTACEANS,MOLLUSC	1	No Quantity							94668			0
S3	2009	2009	2009	2	0	2	Export	512	Oman	OMN	31	Azerbaijan	AZE								03	FISH,CRUSTACEANS,MOLLUSC	1	No Quantity							36151			0
S3	2009	2009	2009	2	0	2	Export	512	Oman	OMN	36	Australia	AUS								03	FISH,CRUSTACEANS,MOLLUSC	1	No Quantity							1225			0
S3	2009	2009	2009	2	0	2	Export	512	Oman	OMN	48	Bahrain	BHR								03	FISH,CRUSTACEANS,MOLLUSC	1	No Quantity							1441			0
S3	2009	2009	2009	2	0	2	Export	512	Oman	OMN	56	Belgium	BEL								03	FISH,CRUSTACEANS,MOLLUSC	1	No Quantity							27961			0
S3	2009	2009	2009	2	0	2	Export	512	Oman	OMN	120	Cameroon	CMR								03	FISH,CRUSTACEANS,MOLLUSC	1	No Quantity							208414			0
S3	2009	2009	2009	2	0	2	Export	512	Oman	OMN	124	Canada	CAN								03	FISH,CRUSTACEANS,MOLLUSC	1	No Quantity							21415			0
S3	2009	2009	2009	2	0	2	Export	512	Oman	OMN	144	Sri Lanka	LKA								03	FISH,CRUSTACEANS,MOLLUSC	1	No Quantity							1064620			0
S3	2009	2009	2009	2	0	2	Export	512	Oman	OMN	156	China	CHN								03	FISH,CRUSTACEANS,MOLLUSC	1	No Quantity							8222497			0
S3	2009	2009	2009	2	0	2	Export	512	Oman	OMN	196	Cyprus	CYP								03	FISH,CRUSTACEANS,MOLLUSC	1	No Quantity							264146			0
S3	2009	2009	2009	2	0	2	Export	512	Oman	OMN	203	Czechia	CZE								03	FISH,CRUSTACEANS,MOLLUSC	1	No Quantity							1097702			0
S3	2009	2009	2009	2	0	2	Export	512	Oman	OMN	226	Equatorial Guinea	GNQ								03	FISH,CRUSTACEANS,MOLLUSC	1	No Quantity							262208			0
S3	2009	2009	2009	2	0	2	Export	512	Oman	OMN	231	Ethiopia	ETH								03	FISH,CRUSTACEANS,MOLLUSC	1	No Quantity							9173			0
S3	2009	2009	2009	2	0	2	Export	512	Oman	OMN	251	France	FRA								03	FISH,CRUSTACEANS,MOLLUSC	1	No Quantity							2049528			0
S3	2009	2009	2009	2	0	2	Export	512	Oman	OMN	268	Georgia	GEO								03	FISH,CRUSTACEANS,MOLLUSC	1	No Quantity							33810			0
S3	2009	2009	2009	2	0	2	Export	512	Oman	OMN	275	State of Palestine	PSE								03	FISH,CRUSTACEANS,MOLLUSC	1	No Quantity							152102			0
S3	2009	2009	2009	2	0	2	Export	512	Oman	OMN	276	Germany	DEU								03	FISH,CRUSTACEANS,MOLLUSC	1	No Quantity							130692			0
S3	2009	2009	2009	2	0	2	Export	512	Oman	OMN	288	Ghana	GHA								03	FISH,CRUSTACEANS,MOLLUSC	1	No Quantity							430323			0
S3	2009	2009	2009	2	0	2	Export	512	Oman	OMN	300	Greece	GRC								03	FISH,CRUSTACEANS,MOLLUSC	1	No Quantity							1889083			0
S3	2009	2009	2009	2	0	2	Export	512	Oman	OMN	324	Guinea	GIN								03	FISH,CRUSTACEANS,MOLLUSC	1	No Quantity							47935			0
S3	2009	2009	2009	2	0	2	Export	512	Oman	OMN	344	China, Hong Kong SAR	HKG								03	FISH,CRUSTACEANS,MOLLUSC	1	No Quantity							2391692			0
S3	2009	2009	2009	2	0	2	Export	512	Oman	OMN	360	Indonesia	IDN								03	FISH,CRUSTACEANS,MOLLUSC	1	No Quantity							19009			0
S3	2009	2009	2009	2	0	2	Export	512	Oman	OMN	364	Iran	IRN								03	FISH,CRUSTACEANS,MOLLUSC	1	No Quantity							93594			0
S3	2009	2009	2009	2	0	2	Export	512	Oman	OMN	368	Iraq	IRQ								03	FISH,CRUSTACEANS,MOLLUSC	1	No Quantity							468346			0
S3	2009	2009	2009	2	0	2	Export	512	Oman	OMN	372	Ireland	IRL								03	FISH,CRUSTACEANS,MOLLUSC	1	No Quantity							9332			0
S3	2009	2009	2009	2	0	2	Export	512	Oman	OMN	381	Italy	ITA								03	FISH,CRUSTACEANS,MOLLUSC	1	No Quantity							7959378			0
S3	2009	2009	2009	2	0	2	Export	512	Oman	OMN	384	Côte d'Ivoire	CIV								03	FISH,CRUSTACEANS,MOLLUSC	1	No Quantity							250923			0
S3	2009	2009	2009	2	0	2	Export	512	Oman	OMN	392	Japan	JPN								03	FISH,CRUSTACEANS,MOLLUSC	1	No Quantity							295836			0
S3	2009	2009	2009	2	0	2	Export	512	Oman	OMN	400	Jordan	JOR								03	FISH,CRUSTACEANS,MOLLUSC	1	No Quantity							1077468			0
S3	2009	2009	2009	2	0	2	Export	512	Oman	OMN	404	Kenya	KEN								03	FISH,CRUSTACEANS,MOLLUSC	1	No Quantity							161428			0
S3	2009	2009	2009	2	0	2	Export	512	Oman	OMN	410	Rep. of Korea	KOR								03	FISH,CRUSTACEANS,MOLLUSC	1	No Quantity							3886536			0
S3	2009	2009	2009	2	0	2	Export	512	Oman	OMN	414	Kuwait	KWT								03	FISH,CRUSTACEANS,MOLLUSC	1	No Quantity							548245			0
S3	2009	2009	2009	2	0	2	Export	512	Oman	OMN	422	Lebanon	LBN								03	FISH,CRUSTACEANS,MOLLUSC	1	No Quantity							1112794			0
S3	2009	2009	2009	2	0	2	Export	512	Oman	OMN	430	Liberia	LBR								03	FISH,CRUSTACEANS,MOLLUSC	1	No Quantity							74336			0
S3	2009	2009	2009	2	0	2	Export	512	Oman	OMN	458	Malaysia	MYS								03	FISH,CRUSTACEANS,MOLLUSC	1	No Quantity							1173452			0
S3	2009	2009	2009	2	0	2	Export	512	Oman	OMN	470	Malta	MLT								03	FISH,CRUSTACEANS,MOLLUSC	1	No Quantity							670032			0
S3	2009	2009	2009	2	0	2	Export	512	Oman	OMN	478	Mauritania	MRT								03	FISH,CRUSTACEANS,MOLLUSC	1	No Quantity							201613			0
S3	2009	2009	2009	2	0	2	Export	512	Oman	OMN	480	Mauritius	MUS								03	FISH,CRUSTACEANS,MOLLUSC	1	No Quantity							327090			0
S3	2009	2009	2009	2	0	2	Export	512	Oman	OMN	490	Other Asia, nes									03	FISH,CRUSTACEANS,MOLLUSC	1	No Quantity							654898			0
S3	2009	2009	2009	2	0	2	Export	512	Oman	OMN	528	Netherlands	NLD								03	FISH,CRUSTACEANS,MOLLUSC	1	No Quantity							76138			0
S3	2009	2009	2009	2	0	2	Export	512	Oman	OMN	554	New Zealand	NZL								03	FISH,CRUSTACEANS,MOLLUSC	1	No Quantity							5860			0
S3	2009	2009	2009	2	0	2	Export	512	Oman	OMN	566	Nigeria	NGA								03	FISH,CRUSTACEANS,MOLLUSC	1	No Quantity							75657			0
S3	2009	2009	2009	2	0	2	Export	512	Oman	OMN	586	Pakistan	PAK								03	FISH,CRUSTACEANS,MOLLUSC	1	No Quantity							17938			0
S3	2009	2009	2009	2	0	2	Export	512	Oman	OMN	608	Philippines	PHL								03	FISH,CRUSTACEANS,MOLLUSC	1	No Quantity							19417			0
S3	2009	2009	2009	2	0	2	Export	512	Oman	OMN	620	Portugal	PRT								03	FISH,CRUSTACEANS,MOLLUSC	1	No Quantity							82523			0
S3	2009	2009	2009	2	0	2	Export	512	Oman	OMN	634	Qatar	QAT								03	FISH,CRUSTACEANS,MOLLUSC	1	No Quantity							2331799			0
S3	2009	2009	2009	2	0	2	Export	512	Oman	OMN	642	Romania	ROU								03	FISH,CRUSTACEANS,MOLLUSC	1	No Quantity							4991			0
S3	2009	2009	2009	2	0	2	Export	512	Oman	OMN	643	Russian Federation	RUS								03	FISH,CRUSTACEANS,MOLLUSC	1	No Quantity							41545			0
S3	2009	2009	2009	2	0	2	Export	512	Oman	OMN	682	Saudi Arabia	SAU								03	FISH,CRUSTACEANS,MOLLUSC	1	No Quantity							15819753			0
S3	2009	2009	2009	2	0	2	Export	512	Oman	OMN	686	Senegal	SEN								03	FISH,CRUSTACEANS,MOLLUSC	1	No Quantity							164258			0
S3	2009	2009	2009	2	0	2	Export	512	Oman	OMN	699	India	IND								03	FISH,CRUSTACEANS,MOLLUSC	1	No Quantity							1493577			0
S3	2009	2009	2009	2	0	2	Export	512	Oman	OMN	702	Singapore	SGP								03	FISH,CRUSTACEANS,MOLLUSC	1	No Quantity							628713			0
S3	2009	2009	2009	2	0	2	Export	512	Oman	OMN	704	Viet Nam	VNM								03	FISH,CRUSTACEANS,MOLLUSC	1	No Quantity							9048167			0
S3	2009	2009	2009	2	0	2	Export	512	Oman	OMN	706	Somalia	SOM								03	FISH,CRUSTACEANS,MOLLUSC	1	No Quantity							111144			0
S3	2009	2009	2009	2	0	2	Export	512	Oman	OMN	710	South Africa	ZAF								03	FISH,CRUSTACEANS,MOLLUSC	1	No Quantity							156346			0
S3	2009	2009	2009	2	0	2	Export	512	Oman	OMN	724	Spain	ESP								03	FISH,CRUSTACEANS,MOLLUSC	1	No Quantity							1563751			0
S3	2009	2009	2009	2	0	2	Export	512	Oman	OMN	736	Fmr Sudan	SDN								03	FISH,CRUSTACEANS,MOLLUSC	1	No Quantity							2965			0
S3	2009	2009	2009	2	0	2	Export	512	Oman	OMN	752	Sweden	SWE								03	FISH,CRUSTACEANS,MOLLUSC	1	No Quantity							29066			0
S3	2009	2009	2009	2	0	2	Export	512	Oman	OMN	757	Switzerland	CHE								03	FISH,CRUSTACEANS,MOLLUSC	1	No Quantity							72437			0
S3	2009	2009	2009	2	0	2	Export	512	Oman	OMN	760	Syria	SYR								03	FISH,CRUSTACEANS,MOLLUSC	1	No Quantity							1484979			0
S3	2009	2009	2009	2	0	2	Export	512	Oman	OMN	764	Thailand	THA								03	FISH,CRUSTACEANS,MOLLUSC	1	No Quantity							6201302			0
S3	2009	2009	2009	2	0	2	Export	512	Oman	OMN	784	United Arab Emirates	ARE								03	FISH,CRUSTACEANS,MOLLUSC	1	No Quantity							2751027			0
S3	2009	2009	2009	2	0	2	Export	512	Oman	OMN	788	Tunisia	TUN								03	FISH,CRUSTACEANS,MOLLUSC	1	No Quantity							545142			0
S3	2009	2009	2009	2	0	2	Export	512	Oman	OMN	792	Turkey	TUR								03	FISH,CRUSTACEANS,MOLLUSC	1	No Quantity							3508			0
S3	2009	2009	2009	2	0	2	Export	512	Oman	OMN	800	Uganda	UGA								03	FISH,CRUSTACEANS,MOLLUSC	1	No Quantity							13290			0
S3	2009	2009	2009	2	0	2	Export	512	Oman	OMN	818	Egypt	EGY								03	FISH,CRUSTACEANS,MOLLUSC	1	No Quantity							5965642			0
S3	2009	2009	2009	2	0	2	Export	512	Oman	OMN	826	United Kingdom	GBR								03	FISH,CRUSTACEANS,MOLLUSC	1	No Quantity							92601			0
S3	2009	2009	2009	2	0	2	Export	512	Oman	OMN	834	United Rep. of Tanzania	TZA								03	FISH,CRUSTACEANS,MOLLUSC	1	No Quantity							14419			0
S3	2009	2009	2009	2	0	2	Export	512	Oman	OMN	842	USA	USA								03	FISH,CRUSTACEANS,MOLLUSC	1	No Quantity							150073			0
S3	2009	2009	2009	2	0	2	Export	512	Oman	OMN	887	Yemen	YEM								03	FISH,CRUSTACEANS,MOLLUSC	1	No Quantity							12182			0
S3	2009	2009	2009	2	0	2	Export	579	Norway	NOR	0	World	WLD								03	FISH,CRUSTACEANS,MOLLUSC	1	No Quantity							6909418849			0
S3	2009	2009	2009	2	0	2	Export	579	Norway	NOR	4	Afghanistan	AFG								03	FISH,CRUSTACEANS,MOLLUSC	1	No Quantity							698			0
S3	2009	2009	2009	2	0	2	Export	579	Norway	NOR	24	Angola	AGO								03	FISH,CRUSTACEANS,MOLLUSC	1	No Quantity							14042171			0
S3	2009	2009	2009	2	0	2	Export	579	Norway	NOR	28	Antigua and Barbuda	ATG								03	FISH,CRUSTACEANS,MOLLUSC	1	No Quantity							671223			0
S3	2009	2009	2009	2	0	2	Export	579	Norway	NOR	31	Azerbaijan	AZE								03	FISH,CRUSTACEANS,MOLLUSC	1	No Quantity							696709			0
S3	2009	2009	2009	2	0	2	Export	579	Norway	NOR	32	Argentina	ARG								03	FISH,CRUSTACEANS,MOLLUSC	1	No Quantity							440866			0
S3	2009	2009	2009	2	0	2	Export	579	Norway	NOR	36	Australia	AUS								03	FISH,CRUSTACEANS,MOLLUSC	1	No Quantity							13305853			0
S3	2009	2009	2009	2	0	2	Export	579	Norway	NOR	40	Austria	AUT								03	FISH,CRUSTACEANS,MOLLUSC	1	No Quantity							6773102			0
S3	2009	2009	2009	2	0	2	Export	579	Norway	NOR	48	Bahrain	BHR								03	FISH,CRUSTACEANS,MOLLUSC	1	No Quantity							447256			0
S3	2009	2009	2009	2	0	2	Export	579	Norway	NOR	51	Armenia	ARM								03	FISH,CRUSTACEANS,MOLLUSC	1	No Quantity							61487			0
S3	2009	2009	2009	2	0	2	Export	579	Norway	NOR	52	Barbados	BRB								03	FISH,CRUSTACEANS,MOLLUSC	1	No Quantity							673680			0
S3	2009	2009	2009	2	0	2	Export	579	Norway	NOR	56	Belgium	BEL								03	FISH,CRUSTACEANS,MOLLUSC	1	No Quantity							54200251			0
S3	2009	2009	2009	2	0	2	Export	579	Norway	NOR	70	Bosnia Herzegovina	BIH								03	FISH,CRUSTACEANS,MOLLUSC	1	No Quantity							48150			0
S3	2009	2009	2009	2	0	2	Export	579	Norway	NOR	72	Botswana	BWA								03	FISH,CRUSTACEANS,MOLLUSC	1	No Quantity							639			0
S3	2009	2009	2009	2	0	2	Export	579	Norway	NOR	76	Brazil	BRA								03	FISH,CRUSTACEANS,MOLLUSC	1	No Quantity							160816308			0
S3	2009	2009	2009	2	0	2	Export	579	Norway	NOR	92	Br. Virgin Isds	VGB								03	FISH,CRUSTACEANS,MOLLUSC	1	No Quantity							401780			0
S3	2009	2009	2009	2	0	2	Export	579	Norway	NOR	96	Brunei Darussalam	BRN								03	FISH,CRUSTACEANS,MOLLUSC	1	No Quantity							121757			0
S3	2009	2009	2009	2	0	2	Export	579	Norway	NOR	100	Bulgaria	BGR								03	FISH,CRUSTACEANS,MOLLUSC	1	No Quantity							2924532			0
S3	2009	2009	2009	2	0	2	Export	579	Norway	NOR	112	Belarus	BLR								03	FISH,CRUSTACEANS,MOLLUSC	1	No Quantity							48831583			0
S3	2009	2009	2009	2	0	2	Export	579	Norway	NOR	120	Cameroon	CMR								03	FISH,CRUSTACEANS,MOLLUSC	1	No Quantity							7037073			0
S3	2009	2009	2009	2	0	2	Export	579	Norway	NOR	124	Canada	CAN								03	FISH,CRUSTACEANS,MOLLUSC	1	No Quantity							29042732			0
S3	2009	2009	2009	2	0	2	Export	579	Norway	NOR	144	Sri Lanka	LKA								03	FISH,CRUSTACEANS,MOLLUSC	1	No Quantity							163			0
S3	2009	2009	2009	2	0	2	Export	579	Norway	NOR	152	Chile	CHL								03	FISH,CRUSTACEANS,MOLLUSC	1	No Quantity							1625769			0
S3	2009	2009	2009	2	0	2	Export	579	Norway	NOR	156	China	CHN								03	FISH,CRUSTACEANS,MOLLUSC	1	No Quantity							253728338			0
S3	2009	2009	2009	2	0	2	Export	579	Norway	NOR	170	Colombia	COL								03	FISH,CRUSTACEANS,MOLLUSC	1	No Quantity							1426472			0
S3	2009	2009	2009	2	0	2	Export	579	Norway	NOR	178	Congo	COG								03	FISH,CRUSTACEANS,MOLLUSC	1	No Quantity							9628061			0
S3	2009	2009	2009	2	0	2	Export	579	Norway	NOR	180	Dem. Rep. of the Congo	COD								03	FISH,CRUSTACEANS,MOLLUSC	1	No Quantity							16811442			0
S3	2009	2009	2009	2	0	2	Export	579	Norway	NOR	188	Costa Rica	CRI								03	FISH,CRUSTACEANS,MOLLUSC	1	No Quantity							159744			0
S3	2009	2009	2009	2	0	2	Export	579	Norway	NOR	191	Croatia	HRV								03	FISH,CRUSTACEANS,MOLLUSC	1	No Quantity							3633598			0
S3	2009	2009	2009	2	0	2	Export	579	Norway	NOR	196	Cyprus	CYP								03	FISH,CRUSTACEANS,MOLLUSC	1	No Quantity							1513965			0
S3	2009	2009	2009	2	0	2	Export	579	Norway	NOR	203	Czechia	CZE								03	FISH,CRUSTACEANS,MOLLUSC	1	No Quantity							6797176			0
S3	2009	2009	2009	2	0	2	Export	579	Norway	NOR	204	Benin	BEN								03	FISH,CRUSTACEANS,MOLLUSC	1	No Quantity							42541			0
S3	2009	2009	2009	2	0	2	Export	579	Norway	NOR	208	Denmark	DNK								03	FISH,CRUSTACEANS,MOLLUSC	1	No Quantity							486823281			0
S3	2009	2009	2009	2	0	2	Export	579	Norway	NOR	212	Dominica	DMA								03	FISH,CRUSTACEANS,MOLLUSC	1	No Quantity							413500			0
S3	2009	2009	2009	2	0	2	Export	579	Norway	NOR	214	Dominican Rep.	DOM								03	FISH,CRUSTACEANS,MOLLUSC	1	No Quantity							39898223			0
S3	2009	2009	2009	2	0	2	Export	579	Norway	NOR	222	El Salvador	SLV								03	FISH,CRUSTACEANS,MOLLUSC	1	No Quantity							10135			0
S3	2009	2009	2009	2	0	2	Export	579	Norway	NOR	231	Ethiopia	ETH								03	FISH,CRUSTACEANS,MOLLUSC	1	No Quantity							22221			0
S3	2009	2009	2009	2	0	2	Export	579	Norway	NOR	233	Estonia	EST								03	FISH,CRUSTACEANS,MOLLUSC	1	No Quantity							10616795			0
S3	2009	2009	2009	2	0	2	Export	579	Norway	NOR	234	Faeroe Isds	FRO								03	FISH,CRUSTACEANS,MOLLUSC	1	No Quantity							247794			0
S3	2009	2009	2009	2	0	2	Export	579	Norway	NOR	242	Fiji	FJI								03	FISH,CRUSTACEANS,MOLLUSC	1	No Quantity							214100			0
S3	2009	2009	2009	2	0	2	Export	579	Norway	NOR	246	Finland	FIN								03	FISH,CRUSTACEANS,MOLLUSC	1	No Quantity							137327879			0
S3	2009	2009	2009	2	0	2	Export	579	Norway	NOR	251	France	FRA								03	FISH,CRUSTACEANS,MOLLUSC	1	No Quantity							751815831			0
S3	2009	2009	2009	2	0	2	Export	579	Norway	NOR	266	Gabon	GAB								03	FISH,CRUSTACEANS,MOLLUSC	1	No Quantity							787928			0
S3	2009	2009	2009	2	0	2	Export	579	Norway	NOR	268	Georgia	GEO								03	FISH,CRUSTACEANS,MOLLUSC	1	No Quantity							820377			0
S3	2009	2009	2009	2	0	2	Export	579	Norway	NOR	276	Germany	DEU								03	FISH,CRUSTACEANS,MOLLUSC	1	No Quantity							290476060			0
S3	2009	2009	2009	2	0	2	Export	579	Norway	NOR	288	Ghana	GHA								03	FISH,CRUSTACEANS,MOLLUSC	1	No Quantity							199513			0
S3	2009	2009	2009	2	0	2	Export	579	Norway	NOR	300	Greece	GRC								03	FISH,CRUSTACEANS,MOLLUSC	1	No Quantity							21388988			0
S3	2009	2009	2009	2	0	2	Export	579	Norway	NOR	308	Grenada	GRD								03	FISH,CRUSTACEANS,MOLLUSC	1	No Quantity							981089			0
S3	2009	2009	2009	2	0	2	Export	579	Norway	NOR	316	Guam	GUM								03	FISH,CRUSTACEANS,MOLLUSC	1	No Quantity							404471			0
S3	2009	2009	2009	2	0	2	Export	579	Norway	NOR	324	Guinea	GIN								03	FISH,CRUSTACEANS,MOLLUSC	1	No Quantity							48607			0
S3	2009	2009	2009	2	0	2	Export	579	Norway	NOR	332	Haiti	HTI								03	FISH,CRUSTACEANS,MOLLUSC	1	No Quantity							92923			0
S3	2009	2009	2009	2	0	2	Export	579	Norway	NOR	344	China, Hong Kong SAR	HKG								03	FISH,CRUSTACEANS,MOLLUSC	1	No Quantity							76628038			0
S3	2009	2009	2009	2	0	2	Export	579	Norway	NOR	348	Hungary	HUN								03	FISH,CRUSTACEANS,MOLLUSC	1	No Quantity							295898			0
S3	2009	2009	2009	2	0	2	Export	579	Norway	NOR	352	Iceland	ISL								03	FISH,CRUSTACEANS,MOLLUSC	1	No Quantity							9136945			0
S3	2009	2009	2009	2	0	2	Export	579	Norway	NOR	360	Indonesia	IDN								03	FISH,CRUSTACEANS,MOLLUSC	1	No Quantity							3157513			0
S3	2009	2009	2009	2	0	2	Export	579	Norway	NOR	364	Iran	IRN								03	FISH,CRUSTACEANS,MOLLUSC	1	No Quantity							1250438			0
S3	2009	2009	2009	2	0	2	Export	579	Norway	NOR	372	Ireland	IRL								03	FISH,CRUSTACEANS,MOLLUSC	1	No Quantity							8322235			0
S3	2009	2009	2009	2	0	2	Export	579	Norway	NOR	376	Israel	ISR								03	FISH,CRUSTACEANS,MOLLUSC	1	No Quantity							38909423			0
S3	2009	2009	2009	2	0	2	Export	579	Norway	NOR	381	Italy	ITA								03	FISH,CRUSTACEANS,MOLLUSC	1	No Quantity							217287620			0
S3	2009	2009	2009	2	0	2	Export	579	Norway	NOR	384	Côte d'Ivoire	CIV								03	FISH,CRUSTACEANS,MOLLUSC	1	No Quantity							6272603			0
S3	2009	2009	2009	2	0	2	Export	579	Norway	NOR	388	Jamaica	JAM								03	FISH,CRUSTACEANS,MOLLUSC	1	No Quantity							19686533			0
S3	2009	2009	2009	2	0	2	Export	579	Norway	NOR	392	Japan	JPN								03	FISH,CRUSTACEANS,MOLLUSC	1	No Quantity							333793401			0
S3	2009	2009	2009	2	0	2	Export	579	Norway	NOR	398	Kazakhstan	KAZ								03	FISH,CRUSTACEANS,MOLLUSC	1	No Quantity							23837924			0
S3	2009	2009	2009	2	0	2	Export	579	Norway	NOR	400	Jordan	JOR								03	FISH,CRUSTACEANS,MOLLUSC	1	No Quantity							1775593			0
S3	2009	2009	2009	2	0	2	Export	579	Norway	NOR	404	Kenya	KEN								03	FISH,CRUSTACEANS,MOLLUSC	1	No Quantity							296978			0
S3	2009	2009	2009	2	0	2	Export	579	Norway	NOR	410	Rep. of Korea	KOR								03	FISH,CRUSTACEANS,MOLLUSC	1	No Quantity							60870002			0
S3	2009	2009	2009	2	0	2	Export	579	Norway	NOR	414	Kuwait	KWT								03	FISH,CRUSTACEANS,MOLLUSC	1	No Quantity							1228825			0
S3	2009	2009	2009	2	0	2	Export	579	Norway	NOR	417	Kyrgyzstan	KGZ								03	FISH,CRUSTACEANS,MOLLUSC	1	No Quantity							1511168			0
S3	2009	2009	2009	2	0	2	Export	579	Norway	NOR	422	Lebanon	LBN								03	FISH,CRUSTACEANS,MOLLUSC	1	No Quantity							1159961			0
S3	2009	2009	2009	2	0	2	Export	579	Norway	NOR	428	Latvia	LVA								03	FISH,CRUSTACEANS,MOLLUSC	1	No Quantity							42555772			0
S3	2009	2009	2009	2	0	2	Export	579	Norway	NOR	440	Lithuania	LTU								03	FISH,CRUSTACEANS,MOLLUSC	1	No Quantity							97239052			0
S3	2009	2009	2009	2	0	2	Export	579	Norway	NOR	442	Luxembourg	LUX								03	FISH,CRUSTACEANS,MOLLUSC	1	No Quantity							2342702			0
S3	2009	2009	2009	2	0	2	Export	579	Norway	NOR	446	China, Macao SAR	MAC								03	FISH,CRUSTACEANS,MOLLUSC	1	No Quantity							231800			0
S3	2009	2009	2009	2	0	2	Export	579	Norway	NOR	458	Malaysia	MYS								03	FISH,CRUSTACEANS,MOLLUSC	1	No Quantity							5738199			0
S3	2009	2009	2009	2	0	2	Export	579	Norway	NOR	470	Malta	MLT								03	FISH,CRUSTACEANS,MOLLUSC	1	No Quantity							292928			0
S3	2009	2009	2009	2	0	2	Export	579	Norway	NOR	480	Mauritius	MUS								03	FISH,CRUSTACEANS,MOLLUSC	1	No Quantity							429671			0
S3	2009	2009	2009	2	0	2	Export	579	Norway	NOR	484	Mexico	MEX								03	FISH,CRUSTACEANS,MOLLUSC	1	No Quantity							9978701			0
S3	2009	2009	2009	2	0	2	Export	579	Norway	NOR	490	Other Asia, nes									03	FISH,CRUSTACEANS,MOLLUSC	1	No Quantity							48768159			0
S3	2009	2009	2009	2	0	2	Export	579	Norway	NOR	498	Rep. of Moldova	MDA								03	FISH,CRUSTACEANS,MOLLUSC	1	No Quantity							4492881			0
S3	2009	2009	2009	2	0	2	Export	579	Norway	NOR	504	Morocco	MAR								03	FISH,CRUSTACEANS,MOLLUSC	1	No Quantity							2468435			0
S3	2009	2009	2009	2	0	2	Export	579	Norway	NOR	512	Oman	OMN								03	FISH,CRUSTACEANS,MOLLUSC	1	No Quantity							62787			0
S3	2009	2009	2009	2	0	2	Export	579	Norway	NOR	516	Namibia	NAM								03	FISH,CRUSTACEANS,MOLLUSC	1	No Quantity							799			0
S3	2009	2009	2009	2	0	2	Export	579	Norway	NOR	524	Nepal	NPL								03	FISH,CRUSTACEANS,MOLLUSC	1	No Quantity							7240			0
S3	2009	2009	2009	2	0	2	Export	579	Norway	NOR	528	Netherlands	NLD								03	FISH,CRUSTACEANS,MOLLUSC	1	No Quantity							263847841			0
S3	2009	2009	2009	2	0	2	Export	579	Norway	NOR	530	Neth. Antilles	ANT								03	FISH,CRUSTACEANS,MOLLUSC	1	No Quantity							278732			0
S3	2009	2009	2009	2	0	2	Export	579	Norway	NOR	554	New Zealand	NZL								03	FISH,CRUSTACEANS,MOLLUSC	1	No Quantity							426274			0
S3	2009	2009	2009	2	0	2	Export	579	Norway	NOR	562	Niger	NER								03	FISH,CRUSTACEANS,MOLLUSC	1	No Quantity							190455			0
S3	2009	2009	2009	2	0	2	Export	579	Norway	NOR	566	Nigeria	NGA								03	FISH,CRUSTACEANS,MOLLUSC	1	No Quantity							118653451			0
S3	2009	2009	2009	2	0	2	Export	579	Norway	NOR	586	Pakistan	PAK								03	FISH,CRUSTACEANS,MOLLUSC	1	No Quantity							39941			0
S3	2009	2009	2009	2	0	2	Export	579	Norway	NOR	591	Panama	PAN								03	FISH,CRUSTACEANS,MOLLUSC	1	No Quantity							1745806			0
S3	2009	2009	2009	2	0	2	Export	579	Norway	NOR	604	Peru	PER								03	FISH,CRUSTACEANS,MOLLUSC	1	No Quantity							1179			0
S3	2009	2009	2009	2	0	2	Export	579	Norway	NOR	608	Philippines	PHL								03	FISH,CRUSTACEANS,MOLLUSC	1	No Quantity							4971481			0
S3	2009	2009	2009	2	0	2	Export	579	Norway	NOR	616	Poland	POL								03	FISH,CRUSTACEANS,MOLLUSC	1	No Quantity							497359784			0
S3	2009	2009	2009	2	0	2	Export	579	Norway	NOR	620	Portugal	PRT								03	FISH,CRUSTACEANS,MOLLUSC	1	No Quantity							258369468			0
S3	2009	2009	2009	2	0	2	Export	579	Norway	NOR	634	Qatar	QAT								03	FISH,CRUSTACEANS,MOLLUSC	1	No Quantity							762148			0
S3	2009	2009	2009	2	0	2	Export	579	Norway	NOR	642	Romania	ROU								03	FISH,CRUSTACEANS,MOLLUSC	1	No Quantity							16903102			0
S3	2009	2009	2009	2	0	2	Export	579	Norway	NOR	643	Russian Federation	RUS								03	FISH,CRUSTACEANS,MOLLUSC	1	No Quantity							722470339			0
S3	2009	2009	2009	2	0	2	Export	579	Norway	NOR	662	Saint Lucia	LCA								03	FISH,CRUSTACEANS,MOLLUSC	1	No Quantity							120407			0
S3	2009	2009	2009	2	0	2	Export	579	Norway	NOR	674	San Marino	SMR								03	FISH,CRUSTACEANS,MOLLUSC	1	No Quantity							134938			0
S3	2009	2009	2009	2	0	2	Export	579	Norway	NOR	682	Saudi Arabia	SAU								03	FISH,CRUSTACEANS,MOLLUSC	1	No Quantity							2989595			0
S3	2009	2009	2009	2	0	2	Export	579	Norway	NOR	688	Serbia	SRB								03	FISH,CRUSTACEANS,MOLLUSC	1	No Quantity							546369			0
S3	2009	2009	2009	2	0	2	Export	579	Norway	NOR	690	Seychelles	SYC								03	FISH,CRUSTACEANS,MOLLUSC	1	No Quantity							163946			0
S3	2009	2009	2009	2	0	2	Export	579	Norway	NOR	699	India	IND								03	FISH,CRUSTACEANS,MOLLUSC	1	No Quantity							311963			0
S3	2009	2009	2009	2	0	2	Export	579	Norway	NOR	702	Singapore	SGP								03	FISH,CRUSTACEANS,MOLLUSC	1	No Quantity							27613968			0
S3	2009	2009	2009	2	0	2	Export	579	Norway	NOR	703	Slovakia	SVK								03	FISH,CRUSTACEANS,MOLLUSC	1	No Quantity							254572			0
S3	2009	2009	2009	2	0	2	Export	579	Norway	NOR	704	Viet Nam	VNM								03	FISH,CRUSTACEANS,MOLLUSC	1	No Quantity							19554470			0
S3	2009	2009	2009	2	0	2	Export	579	Norway	NOR	705	Slovenia	SVN								03	FISH,CRUSTACEANS,MOLLUSC	1	No Quantity							180726			0
S3	2009	2009	2009	2	0	2	Export	579	Norway	NOR	710	South Africa	ZAF								03	FISH,CRUSTACEANS,MOLLUSC	1	No Quantity							11025863			0
S3	2009	2009	2009	2	0	2	Export	579	Norway	NOR	716	Zimbabwe	ZWE								03	FISH,CRUSTACEANS,MOLLUSC	1	No Quantity							9728			0
S3	2009	2009	2009	2	0	2	Export	579	Norway	NOR	724	Spain	ESP								03	FISH,CRUSTACEANS,MOLLUSC	1	No Quantity							250165592			0
S3	2009	2009	2009	2	0	2	Export	579	Norway	NOR	736	Fmr Sudan	SDN								03	FISH,CRUSTACEANS,MOLLUSC	1	No Quantity							799			0
S3	2009	2009	2009	2	0	2	Export	579	Norway	NOR	752	Sweden	SWE								03	FISH,CRUSTACEANS,MOLLUSC	1	No Quantity							312108402			0
S3	2009	2009	2009	2	0	2	Export	579	Norway	NOR	757	Switzerland	CHE								03	FISH,CRUSTACEANS,MOLLUSC	1	No Quantity							32102449			0
S3	2009	2009	2009	2	0	2	Export	579	Norway	NOR	760	Syria	SYR								03	FISH,CRUSTACEANS,MOLLUSC	1	No Quantity							33931			0
S3	2009	2009	2009	2	0	2	Export	579	Norway	NOR	764	Thailand	THA								03	FISH,CRUSTACEANS,MOLLUSC	1	No Quantity							52733279			0
S3	2009	2009	2009	2	0	2	Export	579	Norway	NOR	768	Togo	TGO								03	FISH,CRUSTACEANS,MOLLUSC	1	No Quantity							112648			0
S3	2009	2009	2009	2	0	2	Export	579	Norway	NOR	780	Trinidad and Tobago	TTO								03	FISH,CRUSTACEANS,MOLLUSC	1	No Quantity							853284			0
S3	2009	2009	2009	2	0	2	Export	579	Norway	NOR	784	United Arab Emirates	ARE								03	FISH,CRUSTACEANS,MOLLUSC	1	No Quantity							8823490			0
S3	2009	2009	2009	2	0	2	Export	579	Norway	NOR	788	Tunisia	TUN								03	FISH,CRUSTACEANS,MOLLUSC	1	No Quantity							803220			0
S3	2009	2009	2009	2	0	2	Export	579	Norway	NOR	792	Turkey	TUR								03	FISH,CRUSTACEANS,MOLLUSC	1	No Quantity							49323371			0
S3	2009	2009	2009	2	0	2	Export	579	Norway	NOR	800	Uganda	UGA								03	FISH,CRUSTACEANS,MOLLUSC	1	No Quantity							32674			0
S3	2009	2009	2009	2	0	2	Export	579	Norway	NOR	804	Ukraine	UKR								03	FISH,CRUSTACEANS,MOLLUSC	1	No Quantity							207644476			0
S3	2009	2009	2009	2	0	2	Export	579	Norway	NOR	818	Egypt	EGY								03	FISH,CRUSTACEANS,MOLLUSC	1	No Quantity							18957593			0
S3	2009	2009	2009	2	0	2	Export	579	Norway	NOR	826	United Kingdom	GBR								03	FISH,CRUSTACEANS,MOLLUSC	1	No Quantity							365858052			0
S3	2009	2009	2009	2	0	2	Export	579	Norway	NOR	834	United Rep. of Tanzania	TZA								03	FISH,CRUSTACEANS,MOLLUSC	1	No Quantity							3684			0
S3	2009	2009	2009	2	0	2	Export	579	Norway	NOR	842	USA	USA								03	FISH,CRUSTACEANS,MOLLUSC	1	No Quantity							258830771			0
S3	2009	2009	2009	2	0	2	Export	579	Norway	NOR	858	Uruguay	URY								03	FISH,CRUSTACEANS,MOLLUSC	1	No Quantity							93889			0
S3	2009	2009	2009	2	0	2	Export	579	Norway	NOR	860	Uzbekistan	UZB								03	FISH,CRUSTACEANS,MOLLUSC	1	No Quantity							405670			0
S3	2009	2009	2009	2	0	2	Export	579	Norway	NOR	862	Venezuela	VEN								03	FISH,CRUSTACEANS,MOLLUSC	1	No Quantity							3079972			0
S3	2009	2009	2009	2	0	2	Export	512	Oman	OMN	0	World	WLD								04	CEREALS,CEREAL PREPRTNS.	1	No Quantity							96171202			0
S3	2009	2009	2009	2	0	2	Export	512	Oman	OMN	12	Algeria	DZA								04	CEREALS,CEREAL PREPRTNS.	1	No Quantity							276973			0
S3	2009	2009	2009	2	0	2	Export	512	Oman	OMN	24	Angola	AGO								04	CEREALS,CEREAL PREPRTNS.	1	No Quantity							3320925			0
S3	2009	2009	2009	2	0	2	Export	512	Oman	OMN	36	Australia	AUS								04	CEREALS,CEREAL PREPRTNS.	1	No Quantity							8112			0
S3	2009	2009	2009	2	0	2	Export	512	Oman	OMN	48	Bahrain	BHR								04	CEREALS,CEREAL PREPRTNS.	1	No Quantity							2883695			0
S3	2009	2009	2009	2	0	2	Export	512	Oman	OMN	50	Bangladesh	BGD								04	CEREALS,CEREAL PREPRTNS.	1	No Quantity							5573			0
S3	2009	2009	2009	2	0	2	Export	512	Oman	OMN	72	Botswana	BWA								04	CEREALS,CEREAL PREPRTNS.	1	No Quantity							24031			0
S3	2009	2009	2009	2	0	2	Export	512	Oman	OMN	108	Burundi	BDI								04	CEREALS,CEREAL PREPRTNS.	1	No Quantity							8078			0
S3	2009	2009	2009	2	0	2	Export	512	Oman	OMN	120	Cameroon	CMR								04	CEREALS,CEREAL PREPRTNS.	1	No Quantity							73124			0
S3	2009	2009	2009	2	0	2	Export	512	Oman	OMN	124	Canada	CAN								04	CEREALS,CEREAL PREPRTNS.	1	No Quantity							29147			0
S3	2009	2009	2009	2	0	2	Export	512	Oman	OMN	144	Sri Lanka	LKA								04	CEREALS,CEREAL PREPRTNS.	1	No Quantity							78151			0
S3	2009	2009	2009	2	0	2	Export	512	Oman	OMN	156	China	CHN								04	CEREALS,CEREAL PREPRTNS.	1	No Quantity							86247			0
S3	2009	2009	2009	2	0	2	Export	512	Oman	OMN	178	Congo	COG								04	CEREALS,CEREAL PREPRTNS.	1	No Quantity							68811			0
S3	2009	2009	2009	2	0	2	Export	512	Oman	OMN	196	Cyprus	CYP								04	CEREALS,CEREAL PREPRTNS.	1	No Quantity							13386			0
S3	2009	2009	2009	2	0	2	Export	512	Oman	OMN	204	Benin	BEN								04	CEREALS,CEREAL PREPRTNS.	1	No Quantity							85698			0
S3	2009	2009	2009	2	0	2	Export	512	Oman	OMN	231	Ethiopia	ETH								04	CEREALS,CEREAL PREPRTNS.	1	No Quantity							17555			0
S3	2009	2009	2009	2	0	2	Export	512	Oman	OMN	242	Fiji	FJI								04	CEREALS,CEREAL PREPRTNS.	1	No Quantity							51269			0
S3	2009	2009	2009	2	0	2	Export	512	Oman	OMN	262	Djibouti	DJI								04	CEREALS,CEREAL PREPRTNS.	1	No Quantity							1908056			0
S3	2009	2009	2009	2	0	2	Export	512	Oman	OMN	266	Gabon	GAB								04	CEREALS,CEREAL PREPRTNS.	1	No Quantity							16395			0
S3	2009	2009	2009	2	0	2	Export	512	Oman	OMN	270	Gambia	GMB								04	CEREALS,CEREAL PREPRTNS.	1	No Quantity							52931			0
S3	2009	2009	2009	2	0	2	Export	512	Oman	OMN	276	Germany	DEU								04	CEREALS,CEREAL PREPRTNS.	1	No Quantity							65			0
S3	2009	2009	2009	2	0	2	Export	512	Oman	OMN	288	Ghana	GHA								04	CEREALS,CEREAL PREPRTNS.	1	No Quantity							87776			0
S3	2009	2009	2009	2	0	2	Export	512	Oman	OMN	324	Guinea	GIN								04	CEREALS,CEREAL PREPRTNS.	1	No Quantity							133717			0
S3	2009	2009	2009	2	0	2	Export	512	Oman	OMN	364	Iran	IRN								04	CEREALS,CEREAL PREPRTNS.	1	No Quantity							235626			0
S3	2009	2009	2009	2	0	2	Export	512	Oman	OMN	368	Iraq	IRQ								04	CEREALS,CEREAL PREPRTNS.	1	No Quantity							370284			0
S3	2009	2009	2009	2	0	2	Export	512	Oman	OMN	381	Italy	ITA								04	CEREALS,CEREAL PREPRTNS.	1	No Quantity							224			0
S3	2009	2009	2009	2	0	2	Export	512	Oman	OMN	392	Japan	JPN								04	CEREALS,CEREAL PREPRTNS.	1	No Quantity							260			0
S3	2009	2009	2009	2	0	2	Export	512	Oman	OMN	400	Jordan	JOR								04	CEREALS,CEREAL PREPRTNS.	1	No Quantity							725137			0
S3	2009	2009	2009	2	0	2	Export	512	Oman	OMN	404	Kenya	KEN								04	CEREALS,CEREAL PREPRTNS.	1	No Quantity							476541			0
S3	2009	2009	2009	2	0	2	Export	512	Oman	OMN	410	Rep. of Korea	KOR								04	CEREALS,CEREAL PREPRTNS.	1	No Quantity							260			0
S3	2009	2009	2009	2	0	2	Export	512	Oman	OMN	414	Kuwait	KWT								04	CEREALS,CEREAL PREPRTNS.	1	No Quantity							482848			0
S3	2009	2009	2009	2	0	2	Export	512	Oman	OMN	422	Lebanon	LBN								04	CEREALS,CEREAL PREPRTNS.	1	No Quantity							323506			0
S3	2009	2009	2009	2	0	2	Export	512	Oman	OMN	430	Liberia	LBR								04	CEREALS,CEREAL PREPRTNS.	1	No Quantity							270234			0
S3	2009	2009	2009	2	0	2	Export	512	Oman	OMN	434	Libya	LBY								04	CEREALS,CEREAL PREPRTNS.	1	No Quantity							380645			0
S3	2009	2009	2009	2	0	2	Export	512	Oman	OMN	458	Malaysia	MYS								04	CEREALS,CEREAL PREPRTNS.	1	No Quantity							37573			0
S3	2009	2009	2009	2	0	2	Export	512	Oman	OMN	462	Maldives	MDV								04	CEREALS,CEREAL PREPRTNS.	1	No Quantity							24463			0
S3	2009	2009	2009	2	0	2	Export	512	Oman	OMN	478	Mauritania	MRT								04	CEREALS,CEREAL PREPRTNS.	1	No Quantity							93979			0
S3	2009	2009	2009	2	0	2	Export	512	Oman	OMN	480	Mauritius	MUS								04	CEREALS,CEREAL PREPRTNS.	1	No Quantity							118341			0
S3	2009	2009	2009	2	0	2	Export	512	Oman	OMN	490	Other Asia, nes									04	CEREALS,CEREAL PREPRTNS.	1	No Quantity							13176			0
S3	2009	2009	2009	2	0	2	Export	512	Oman	OMN	508	Mozambique	MOZ								04	CEREALS,CEREAL PREPRTNS.	1	No Quantity							22624			0
S3	2009	2009	2009	2	0	2	Export	512	Oman	OMN	524	Nepal	NPL								04	CEREALS,CEREAL PREPRTNS.	1	No Quantity							4380			0
S3	2009	2009	2009	2	0	2	Export	512	Oman	OMN	528	Netherlands	NLD								04	CEREALS,CEREAL PREPRTNS.	1	No Quantity							20294			0
S3	2009	2009	2009	2	0	2	Export	512	Oman	OMN	554	New Zealand	NZL								04	CEREALS,CEREAL PREPRTNS.	1	No Quantity							45763			0
S3	2009	2009	2009	2	0	2	Export	512	Oman	OMN	586	Pakistan	PAK								04	CEREALS,CEREAL PREPRTNS.	1	No Quantity							1050027			0
S3	2009	2009	2009	2	0	2	Export	512	Oman	OMN	598	Papua New Guinea	PNG								04	CEREALS,CEREAL PREPRTNS.	1	No Quantity							26900			0
S3	2009	2009	2009	2	0	2	Export	512	Oman	OMN	608	Philippines	PHL								04	CEREALS,CEREAL PREPRTNS.	1	No Quantity							25665			0
S3	2009	2009	2009	2	0	2	Export	512	Oman	OMN	616	Poland	POL								04	CEREALS,CEREAL PREPRTNS.	1	No Quantity							528552			0
S3	2009	2009	2009	2	0	2	Export	512	Oman	OMN	634	Qatar	QAT								04	CEREALS,CEREAL PREPRTNS.	1	No Quantity							4111246			0
S3	2009	2009	2009	2	0	2	Export	512	Oman	OMN	682	Saudi Arabia	SAU								04	CEREALS,CEREAL PREPRTNS.	1	No Quantity							6290938			0
S3	2009	2009	2009	2	0	2	Export	512	Oman	OMN	690	Seychelles	SYC								04	CEREALS,CEREAL PREPRTNS.	1	No Quantity							29854			0
S3	2009	2009	2009	2	0	2	Export	512	Oman	OMN	694	Sierra Leone	SLE								04	CEREALS,CEREAL PREPRTNS.	1	No Quantity							440957			0
S3	2009	2009	2009	2	0	2	Export	512	Oman	OMN	699	India	IND								04	CEREALS,CEREAL PREPRTNS.	1	No Quantity							111329			0
S3	2009	2009	2009	2	0	2	Export	512	Oman	OMN	702	Singapore	SGP								04	CEREALS,CEREAL PREPRTNS.	1	No Quantity							147085			0
S3	2009	2009	2009	2	0	2	Export	512	Oman	OMN	706	Somalia	SOM								04	CEREALS,CEREAL PREPRTNS.	1	No Quantity							31951423			0
S3	2009	2009	2009	2	0	2	Export	512	Oman	OMN	710	South Africa	ZAF								04	CEREALS,CEREAL PREPRTNS.	1	No Quantity							257389			0
S3	2009	2009	2009	2	0	2	Export	512	Oman	OMN	724	Spain	ESP								04	CEREALS,CEREAL PREPRTNS.	1	No Quantity							104614			0
S3	2009	2009	2009	2	0	2	Export	512	Oman	OMN	736	Fmr Sudan	SDN								04	CEREALS,CEREAL PREPRTNS.	1	No Quantity							192473			0
S3	2009	2009	2009	2	0	2	Export	512	Oman	OMN	740	Suriname	SUR								04	CEREALS,CEREAL PREPRTNS.	1	No Quantity							17503			0
S3	2009	2009	2009	2	0	2	Export	512	Oman	OMN	760	Syria	SYR								04	CEREALS,CEREAL PREPRTNS.	1	No Quantity							838963			0
S3	2009	2009	2009	2	0	2	Export	512	Oman	OMN	784	United Arab Emirates	ARE								04	CEREALS,CEREAL PREPRTNS.	1	No Quantity							29372937			0
S3	2009	2009	2009	2	0	2	Export	512	Oman	OMN	788	Tunisia	TUN								04	CEREALS,CEREAL PREPRTNS.	1	No Quantity							49371			0
S3	2009	2009	2009	2	0	2	Export	512	Oman	OMN	818	Egypt	EGY								04	CEREALS,CEREAL PREPRTNS.	1	No Quantity							443475			0
S3	2009	2009	2009	2	0	2	Export	512	Oman	OMN	826	United Kingdom	GBR								04	CEREALS,CEREAL PREPRTNS.	1	No Quantity							49308			0
S3	2009	2009	2009	2	0	2	Export	512	Oman	OMN	834	United Rep. of Tanzania	TZA								04	CEREALS,CEREAL PREPRTNS.	1	No Quantity							1428092			0
S3	2009	2009	2009	2	0	2	Export	512	Oman	OMN	842	USA	USA								04	CEREALS,CEREAL PREPRTNS.	1	No Quantity							278328			0
S3	2009	2009	2009	2	0	2	Export	512	Oman	OMN	887	Yemen	YEM								04	CEREALS,CEREAL PREPRTNS.	1	No Quantity							5513788			0
S3	2009	2009	2009	2	0	2	Export	512	Oman	OMN	894	Zambia	ZMB								04	CEREALS,CEREAL PREPRTNS.	1	No Quantity							35111			0
S3	2009	2009	2009	2	0	2	Export	579	Norway	NOR	0	World	WLD								04	CEREALS,CEREAL PREPRTNS.	1	No Quantity							27617602			0
S3	2009	2009	2009	2	0	2	Export	579	Norway	NOR	32	Argentina	ARG								04	CEREALS,CEREAL PREPRTNS.	1	No Quantity							9741			0
S3	2009	2009	2009	2	0	2	Export	579	Norway	NOR	36	Australia	AUS								04	CEREALS,CEREAL PREPRTNS.	1	No Quantity							309844			0
S3	2009	2009	2009	2	0	2	Export	579	Norway	NOR	40	Austria	AUT								04	CEREALS,CEREAL PREPRTNS.	1	No Quantity							78200			0
S3	2009	2009	2009	2	0	2	Export	579	Norway	NOR	48	Bahrain	BHR								04	CEREALS,CEREAL PREPRTNS.	1	No Quantity							2435			0
S3	2009	2009	2009	2	0	2	Export	579	Norway	NOR	56	Belgium	BEL								04	CEREALS,CEREAL PREPRTNS.	1	No Quantity							15952			0
S3	2009	2009	2009	2	0	2	Export	579	Norway	NOR	76	Brazil	BRA								04	CEREALS,CEREAL PREPRTNS.	1	No Quantity							2650			0
S3	2009	2009	2009	2	0	2	Export	579	Norway	NOR	100	Bulgaria	BGR								04	CEREALS,CEREAL PREPRTNS.	1	No Quantity							2792			0
S3	2009	2009	2009	2	0	2	Export	579	Norway	NOR	120	Cameroon	CMR								04	CEREALS,CEREAL PREPRTNS.	1	No Quantity							2435			0
S3	2009	2009	2009	2	0	2	Export	579	Norway	NOR	124	Canada	CAN								04	CEREALS,CEREAL PREPRTNS.	1	No Quantity							205526			0
S3	2009	2009	2009	2	0	2	Export	579	Norway	NOR	144	Sri Lanka	LKA								04	CEREALS,CEREAL PREPRTNS.	1	No Quantity							2603			0
S3	2009	2009	2009	2	0	2	Export	579	Norway	NOR	152	Chile	CHL								04	CEREALS,CEREAL PREPRTNS.	1	No Quantity							15153			0
S3	2009	2009	2009	2	0	2	Export	579	Norway	NOR	156	China	CHN								04	CEREALS,CEREAL PREPRTNS.	1	No Quantity							23035			0
S3	2009	2009	2009	2	0	2	Export	579	Norway	NOR	196	Cyprus	CYP								04	CEREALS,CEREAL PREPRTNS.	1	No Quantity							4603			0
S3	2009	2009	2009	2	0	2	Export	579	Norway	NOR	208	Denmark	DNK								04	CEREALS,CEREAL PREPRTNS.	1	No Quantity							5484250			0
S3	2009	2009	2009	2	0	2	Export	579	Norway	NOR	218	Ecuador	ECU								04	CEREALS,CEREAL PREPRTNS.	1	No Quantity							2519			0
S3	2009	2009	2009	2	0	2	Export	579	Norway	NOR	233	Estonia	EST								04	CEREALS,CEREAL PREPRTNS.	1	No Quantity							93959			0
S3	2009	2009	2009	2	0	2	Export	579	Norway	NOR	234	Faeroe Isds	FRO								04	CEREALS,CEREAL PREPRTNS.	1	No Quantity							406266			0
S3	2009	2009	2009	2	0	2	Export	579	Norway	NOR	246	Finland	FIN								04	CEREALS,CEREAL PREPRTNS.	1	No Quantity							4148197			0
S3	2009	2009	2009	2	0	2	Export	579	Norway	NOR	251	France	FRA								04	CEREALS,CEREAL PREPRTNS.	1	No Quantity							39969			0
S3	2009	2009	2009	2	0	2	Export	579	Norway	NOR	276	Germany	DEU								04	CEREALS,CEREAL PREPRTNS.	1	No Quantity							176273			0
S3	2009	2009	2009	2	0	2	Export	579	Norway	NOR	288	Ghana	GHA								04	CEREALS,CEREAL PREPRTNS.	1	No Quantity							3409			0
S3	2009	2009	2009	2	0	2	Export	579	Norway	NOR	300	Greece	GRC								04	CEREALS,CEREAL PREPRTNS.	1	No Quantity							84373			0
S3	2009	2009	2009	2	0	2	Export	579	Norway	NOR	344	China, Hong Kong SAR	HKG								04	CEREALS,CEREAL PREPRTNS.	1	No Quantity							33040			0
S3	2009	2009	2009	2	0	2	Export	579	Norway	NOR	352	Iceland	ISL								04	CEREALS,CEREAL PREPRTNS.	1	No Quantity							1041713			0
S3	2009	2009	2009	2	0	2	Export	579	Norway	NOR	376	Israel	ISR								04	CEREALS,CEREAL PREPRTNS.	1	No Quantity							2435			0
S3	2009	2009	2009	2	0	2	Export	579	Norway	NOR	381	Italy	ITA								04	CEREALS,CEREAL PREPRTNS.	1	No Quantity							1298189			0
S3	2009	2009	2009	2	0	2	Export	579	Norway	NOR	392	Japan	JPN								04	CEREALS,CEREAL PREPRTNS.	1	No Quantity							227832			0
S3	2009	2009	2009	2	0	2	Export	579	Norway	NOR	404	Kenya	KEN								04	CEREALS,CEREAL PREPRTNS.	1	No Quantity							258739			0
S3	2009	2009	2009	2	0	2	Export	579	Norway	NOR	410	Rep. of Korea	KOR								04	CEREALS,CEREAL PREPRTNS.	1	No Quantity							409184			0
S3	2009	2009	2009	2	0	2	Export	579	Norway	NOR	422	Lebanon	LBN								04	CEREALS,CEREAL PREPRTNS.	1	No Quantity							4605			0
S3	2009	2009	2009	2	0	2	Export	579	Norway	NOR	428	Latvia	LVA								04	CEREALS,CEREAL PREPRTNS.	1	No Quantity							12396			0
S3	2009	2009	2009	2	0	2	Export	579	Norway	NOR	440	Lithuania	LTU								04	CEREALS,CEREAL PREPRTNS.	1	No Quantity							4870			0
S3	2009	2009	2009	2	0	2	Export	579	Norway	NOR	458	Malaysia	MYS								04	CEREALS,CEREAL PREPRTNS.	1	No Quantity							56874			0
S3	2009	2009	2009	2	0	2	Export	579	Norway	NOR	470	Malta	MLT								04	CEREALS,CEREAL PREPRTNS.	1	No Quantity							239763			0
S3	2009	2009	2009	2	0	2	Export	579	Norway	NOR	490	Other Asia, nes									04	CEREALS,CEREAL PREPRTNS.	1	No Quantity							30423			0
S3	2009	2009	2009	2	0	2	Export	579	Norway	NOR	516	Namibia	NAM								04	CEREALS,CEREAL PREPRTNS.	1	No Quantity							337			0
S3	2009	2009	2009	2	0	2	Export	579	Norway	NOR	528	Netherlands	NLD								04	CEREALS,CEREAL PREPRTNS.	1	No Quantity							677106			0
S3	2009	2009	2009	2	0	2	Export	579	Norway	NOR	554	New Zealand	NZL								04	CEREALS,CEREAL PREPRTNS.	1	No Quantity							112661			0
S3	2009	2009	2009	2	0	2	Export	579	Norway	NOR	566	Nigeria	NGA								04	CEREALS,CEREAL PREPRTNS.	1	No Quantity							2952			0
S3	2009	2009	2009	2	0	2	Export	579	Norway	NOR	608	Philippines	PHL								04	CEREALS,CEREAL PREPRTNS.	1	No Quantity							1197			0
S3	2009	2009	2009	2	0	2	Export	579	Norway	NOR	616	Poland	POL								04	CEREALS,CEREAL PREPRTNS.	1	No Quantity							24524			0
S3	2009	2009	2009	2	0	2	Export	579	Norway	NOR	620	Portugal	PRT								04	CEREALS,CEREAL PREPRTNS.	1	No Quantity							155498			0
S3	2009	2009	2009	2	0	2	Export	579	Norway	NOR	634	Qatar	QAT								04	CEREALS,CEREAL PREPRTNS.	1	No Quantity							6641			0
S3	2009	2009	2009	2	0	2	Export	579	Norway	NOR	642	Romania	ROU								04	CEREALS,CEREAL PREPRTNS.	1	No Quantity							2623			0
S3	2009	2009	2009	2	0	2	Export	579	Norway	NOR	643	Russian Federation	RUS								04	CEREALS,CEREAL PREPRTNS.	1	No Quantity							31578			0
S3	2009	2009	2009	2	0	2	Export	579	Norway	NOR	682	Saudi Arabia	SAU								04	CEREALS,CEREAL PREPRTNS.	1	No Quantity							12239			0
S3	2009	2009	2009	2	0	2	Export	579	Norway	NOR	699	India	IND								04	CEREALS,CEREAL PREPRTNS.	1	No Quantity							17251			0
S3	2009	2009	2009	2	0	2	Export	579	Norway	NOR	702	Singapore	SGP								04	CEREALS,CEREAL PREPRTNS.	1	No Quantity							225448			0
S3	2009	2009	2009	2	0	2	Export	579	Norway	NOR	705	Slovenia	SVN								04	CEREALS,CEREAL PREPRTNS.	1	No Quantity							9144			0
S3	2009	2009	2009	2	0	2	Export	579	Norway	NOR	710	South Africa	ZAF								04	CEREALS,CEREAL PREPRTNS.	1	No Quantity							27632			0
S3	2009	2009	2009	2	0	2	Export	579	Norway	NOR	716	Zimbabwe	ZWE								04	CEREALS,CEREAL PREPRTNS.	1	No Quantity							63301			0
S3	2009	2009	2009	2	0	2	Export	579	Norway	NOR	724	Spain	ESP								04	CEREALS,CEREAL PREPRTNS.	1	No Quantity							152557			0
S3	2009	2009	2009	2	0	2	Export	579	Norway	NOR	752	Sweden	SWE								04	CEREALS,CEREAL PREPRTNS.	1	No Quantity							8969733			0
S3	2009	2009	2009	2	0	2	Export	579	Norway	NOR	757	Switzerland	CHE								04	CEREALS,CEREAL PREPRTNS.	1	No Quantity							29392			0
S3	2009	2009	2009	2	0	2	Export	579	Norway	NOR	764	Thailand	THA								04	CEREALS,CEREAL PREPRTNS.	1	No Quantity							266391			0
S3	2009	2009	2009	2	0	2	Export	579	Norway	NOR	780	Trinidad and Tobago	TTO								04	CEREALS,CEREAL PREPRTNS.	1	No Quantity							1573			0
S3	2009	2009	2009	2	0	2	Export	579	Norway	NOR	784	United Arab Emirates	ARE								04	CEREALS,CEREAL PREPRTNS.	1	No Quantity							29188			0
S3	2009	2009	2009	2	0	2	Export	579	Norway	NOR	792	Turkey	TUR								04	CEREALS,CEREAL PREPRTNS.	1	No Quantity							39130			0
S3	2009	2009	2009	2	0	2	Export	579	Norway	NOR	804	Ukraine	UKR								04	CEREALS,CEREAL PREPRTNS.	1	No Quantity							8463			0
S3	2009	2009	2009	2	0	2	Export	579	Norway	NOR	818	Egypt	EGY								04	CEREALS,CEREAL PREPRTNS.	1	No Quantity							6138			0
S3	2009	2009	2009	2	0	2	Export	579	Norway	NOR	826	United Kingdom	GBR								04	CEREALS,CEREAL PREPRTNS.	1	No Quantity							750166			0
S3	2009	2009	2009	2	0	2	Export	579	Norway	NOR	842	USA	USA								04	CEREALS,CEREAL PREPRTNS.	1	No Quantity							1256993			0
S3	2009	2009	2009	2	0	2	Export	579	Norway	NOR	858	Uruguay	URY								04	CEREALS,CEREAL PREPRTNS.	1	No Quantity							3498			0
S3	2009	2009	2009	2	0	2	Export	512	Oman	OMN	0	World	WLD								05	VEGETABLES AND FRUIT	1	No Quantity							64766232			0
S3	2009	2009	2009	2	0	2	Export	512	Oman	OMN	48	Bahrain	BHR								05	VEGETABLES AND FRUIT	1	No Quantity							1075200			0
S3	2009	2009	2009	2	0	2	Export	512	Oman	OMN	96	Brunei Darussalam	BRN								05	VEGETABLES AND FRUIT	1	No Quantity							130			0
S3	2009	2009	2009	2	0	2	Export	512	Oman	OMN	124	Canada	CAN								05	VEGETABLES AND FRUIT	1	No Quantity							31979			0
S3	2009	2009	2009	2	0	2	Export	512	Oman	OMN	144	Sri Lanka	LKA								05	VEGETABLES AND FRUIT	1	No Quantity							260			0
S3	2009	2009	2009	2	0	2	Export	512	Oman	OMN	156	China	CHN								05	VEGETABLES AND FRUIT	1	No Quantity							44424			0
S3	2009	2009	2009	2	0	2	Export	512	Oman	OMN	174	Comoros	COM								05	VEGETABLES AND FRUIT	1	No Quantity							509545			0
S3	2009	2009	2009	2	0	2	Export	512	Oman	OMN	231	Ethiopia	ETH								05	VEGETABLES AND FRUIT	1	No Quantity							65			0
S3	2009	2009	2009	2	0	2	Export	512	Oman	OMN	232	Eritrea	ERI								05	VEGETABLES AND FRUIT	1	No Quantity							2196576			0
S3	2009	2009	2009	2	0	2	Export	512	Oman	OMN	251	France	FRA								05	VEGETABLES AND FRUIT	1	No Quantity							1282			0
S3	2009	2009	2009	2	0	2	Export	512	Oman	OMN	262	Djibouti	DJI								05	VEGETABLES AND FRUIT	1	No Quantity							2121512			0
S3	2009	2009	2009	2	0	2	Export	512	Oman	OMN	275	State of Palestine	PSE								05	VEGETABLES AND FRUIT	1	No Quantity							143009			0
S3	2009	2009	2009	2	0	2	Export	512	Oman	OMN	276	Germany	DEU								05	VEGETABLES AND FRUIT	1	No Quantity							106442			0
S3	2009	2009	2009	2	0	2	Export	512	Oman	OMN	364	Iran	IRN								05	VEGETABLES AND FRUIT	1	No Quantity							1246693			0
S3	2009	2009	2009	2	0	2	Export	512	Oman	OMN	368	Iraq	IRQ								05	VEGETABLES AND FRUIT	1	No Quantity							144260			0
S3	2009	2009	2009	2	0	2	Export	512	Oman	OMN	372	Ireland	IRL								05	VEGETABLES AND FRUIT	1	No Quantity							2603			0
S3	2009	2009	2009	2	0	2	Export	512	Oman	OMN	381	Italy	ITA								05	VEGETABLES AND FRUIT	1	No Quantity							138242			0
S3	2009	2009	2009	2	0	2	Export	512	Oman	OMN	392	Japan	JPN								05	VEGETABLES AND FRUIT	1	No Quantity							3869925			0
S3	2009	2009	2009	2	0	2	Export	512	Oman	OMN	400	Jordan	JOR								05	VEGETABLES AND FRUIT	1	No Quantity							433509			0
S3	2009	2009	2009	2	0	2	Export	512	Oman	OMN	404	Kenya	KEN								05	VEGETABLES AND FRUIT	1	No Quantity							26437			0
S3	2009	2009	2009	2	0	2	Export	512	Oman	OMN	414	Kuwait	KWT								05	VEGETABLES AND FRUIT	1	No Quantity							3997948			0
S3	2009	2009	2009	2	0	2	Export	512	Oman	OMN	422	Lebanon	LBN								05	VEGETABLES AND FRUIT	1	No Quantity							69425			0
S3	2009	2009	2009	2	0	2	Export	512	Oman	OMN	458	Malaysia	MYS								05	VEGETABLES AND FRUIT	1	No Quantity							149199			0
S3	2009	2009	2009	2	0	2	Export	512	Oman	OMN	462	Maldives	MDV								05	VEGETABLES AND FRUIT	1	No Quantity							84525			0
S3	2009	2009	2009	2	0	2	Export	512	Oman	OMN	478	Mauritania	MRT								05	VEGETABLES AND FRUIT	1	No Quantity							27324			0
S3	2009	2009	2009	2	0	2	Export	512	Oman	OMN	528	Netherlands	NLD								05	VEGETABLES AND FRUIT	1	No Quantity							304939			0
S3	2009	2009	2009	2	0	2	Export	512	Oman	OMN	554	New Zealand	NZL								05	VEGETABLES AND FRUIT	1	No Quantity							130			0
S3	2009	2009	2009	2	0	2	Export	512	Oman	OMN	586	Pakistan	PAK								05	VEGETABLES AND FRUIT	1	No Quantity							22666			0
S3	2009	2009	2009	2	0	2	Export	512	Oman	OMN	634	Qatar	QAT								05	VEGETABLES AND FRUIT	1	No Quantity							773961			0
S3	2009	2009	2009	2	0	2	Export	512	Oman	OMN	642	Romania	ROU								05	VEGETABLES AND FRUIT	1	No Quantity							520			0
S3	2009	2009	2009	2	0	2	Export	512	Oman	OMN	682	Saudi Arabia	SAU								05	VEGETABLES AND FRUIT	1	No Quantity							4339306			0
S3	2009	2009	2009	2	0	2	Export	512	Oman	OMN	690	Seychelles	SYC								05	VEGETABLES AND FRUIT	1	No Quantity							24333			0
S3	2009	2009	2009	2	0	2	Export	512	Oman	OMN	699	India	IND								05	VEGETABLES AND FRUIT	1	No Quantity							3531961			0
S3	2009	2009	2009	2	0	2	Export	512	Oman	OMN	702	Singapore	SGP								05	VEGETABLES AND FRUIT	1	No Quantity							33290			0
S3	2009	2009	2009	2	0	2	Export	512	Oman	OMN	706	Somalia	SOM								05	VEGETABLES AND FRUIT	1	No Quantity							2710740			0
S3	2009	2009	2009	2	0	2	Export	512	Oman	OMN	710	South Africa	ZAF								05	VEGETABLES AND FRUIT	1	No Quantity							7131			0
S3	2009	2009	2009	2	0	2	Export	512	Oman	OMN	724	Spain	ESP								05	VEGETABLES AND FRUIT	1	No Quantity							4005			0
S3	2009	2009	2009	2	0	2	Export	512	Oman	OMN	736	Fmr Sudan	SDN								05	VEGETABLES AND FRUIT	1	No Quantity							3440127			0
S3	2009	2009	2009	2	0	2	Export	512	Oman	OMN	757	Switzerland	CHE								05	VEGETABLES AND FRUIT	1	No Quantity							385883			0
S3	2009	2009	2009	2	0	2	Export	512	Oman	OMN	760	Syria	SYR								05	VEGETABLES AND FRUIT	1	No Quantity							172148			0
S3	2009	2009	2009	2	0	2	Export	512	Oman	OMN	764	Thailand	THA								05	VEGETABLES AND FRUIT	1	No Quantity							20710			0
S3	2009	2009	2009	2	0	2	Export	512	Oman	OMN	784	United Arab Emirates	ARE								05	VEGETABLES AND FRUIT	1	No Quantity							24409537			0
S3	2009	2009	2009	2	0	2	Export	512	Oman	OMN	788	Tunisia	TUN								05	VEGETABLES AND FRUIT	1	No Quantity							1821			0
S3	2009	2009	2009	2	0	2	Export	512	Oman	OMN	800	Uganda	UGA								05	VEGETABLES AND FRUIT	1	No Quantity							130			0
S3	2009	2009	2009	2	0	2	Export	512	Oman	OMN	818	Egypt	EGY								05	VEGETABLES AND FRUIT	1	No Quantity							25488			0
S3	2009	2009	2009	2	0	2	Export	512	Oman	OMN	826	United Kingdom	GBR								05	VEGETABLES AND FRUIT	1	No Quantity							30598			0
S3	2009	2009	2009	2	0	2	Export	512	Oman	OMN	834	United Rep. of Tanzania	TZA								05	VEGETABLES AND FRUIT	1	No Quantity							962833			0
S3	2009	2009	2009	2	0	2	Export	512	Oman	OMN	842	USA	USA								05	VEGETABLES AND FRUIT	1	No Quantity							2315			0
S3	2009	2009	2009	2	0	2	Export	512	Oman	OMN	887	Yemen	YEM								05	VEGETABLES AND FRUIT	1	No Quantity							7141144			0
S3	2009	2009	2009	2	0	2	Export	579	Norway	NOR	0	World	WLD								05	VEGETABLES AND FRUIT	1	No Quantity							30087048			0
S3	2009	2009	2009	2	0	2	Export	579	Norway	NOR	36	Australia	AUS								05	VEGETABLES AND FRUIT	1	No Quantity							1245			0
S3	2009	2009	2009	2	0	2	Export	579	Norway	NOR	56	Belgium	BEL								05	VEGETABLES AND FRUIT	1	No Quantity							134509			0
S3	2009	2009	2009	2	0	2	Export	579	Norway	NOR	76	Brazil	BRA								05	VEGETABLES AND FRUIT	1	No Quantity							1810			0
S3	2009	2009	2009	2	0	2	Export	579	Norway	NOR	124	Canada	CAN								05	VEGETABLES AND FRUIT	1	No Quantity							47057			0
S3	2009	2009	2009	2	0	2	Export	579	Norway	NOR	156	China	CHN								05	VEGETABLES AND FRUIT	1	No Quantity							59109			0
S3	2009	2009	2009	2	0	2	Export	579	Norway	NOR	203	Czechia	CZE								05	VEGETABLES AND FRUIT	1	No Quantity							206051			0
S3	2009	2009	2009	2	0	2	Export	579	Norway	NOR	208	Denmark	DNK								05	VEGETABLES AND FRUIT	1	No Quantity							4126838			0
S3	2009	2009	2009	2	0	2	Export	579	Norway	NOR	233	Estonia	EST								05	VEGETABLES AND FRUIT	1	No Quantity							143521			0
S3	2009	2009	2009	2	0	2	Export	579	Norway	NOR	234	Faeroe Isds	FRO								05	VEGETABLES AND FRUIT	1	No Quantity							13837			0
S3	2009	2009	2009	2	0	2	Export	579	Norway	NOR	246	Finland	FIN								05	VEGETABLES AND FRUIT	1	No Quantity							1561800			0
S3	2009	2009	2009	2	0	2	Export	579	Norway	NOR	251	France	FRA								05	VEGETABLES AND FRUIT	1	No Quantity							235471			0
S3	2009	2009	2009	2	0	2	Export	579	Norway	NOR	276	Germany	DEU								05	VEGETABLES AND FRUIT	1	No Quantity							348995			0
S3	2009	2009	2009	2	0	2	Export	579	Norway	NOR	288	Ghana	GHA								05	VEGETABLES AND FRUIT	1	No Quantity							9840			0
S3	2009	2009	2009	2	0	2	Export	579	Norway	NOR	348	Hungary	HUN								05	VEGETABLES AND FRUIT	1	No Quantity							14376			0
S3	2009	2009	2009	2	0	2	Export	579	Norway	NOR	352	Iceland	ISL								05	VEGETABLES AND FRUIT	1	No Quantity							105446			0
S3	2009	2009	2009	2	0	2	Export	579	Norway	NOR	372	Ireland	IRL								05	VEGETABLES AND FRUIT	1	No Quantity							575255			0
S3	2009	2009	2009	2	0	2	Export	579	Norway	NOR	381	Italy	ITA								05	VEGETABLES AND FRUIT	1	No Quantity							42593			0
S3	2009	2009	2009	2	0	2	Export	579	Norway	NOR	404	Kenya	KEN								05	VEGETABLES AND FRUIT	1	No Quantity							2039			0
S3	2009	2009	2009	2	0	2	Export	579	Norway	NOR	458	Malaysia	MYS								05	VEGETABLES AND FRUIT	1	No Quantity							4160			0
S3	2009	2009	2009	2	0	2	Export	579	Norway	NOR	528	Netherlands	NLD								05	VEGETABLES AND FRUIT	1	No Quantity							775070			0
S3	2009	2009	2009	2	0	2	Export	579	Norway	NOR	616	Poland	POL								05	VEGETABLES AND FRUIT	1	No Quantity							162884			0
S3	2009	2009	2009	2	0	2	Export	579	Norway	NOR	643	Russian Federation	RUS								05	VEGETABLES AND FRUIT	1	No Quantity							30260			0
S3	2009	2009	2009	2	0	2	Export	579	Norway	NOR	688	Serbia	SRB								05	VEGETABLES AND FRUIT	1	No Quantity							5452			0
S3	2009	2009	2009	2	0	2	Export	579	Norway	NOR	702	Singapore	SGP								05	VEGETABLES AND FRUIT	1	No Quantity							1216			0
S3	2009	2009	2009	2	0	2	Export	579	Norway	NOR	724	Spain	ESP								05	VEGETABLES AND FRUIT	1	No Quantity							90452			0
S3	2009	2009	2009	2	0	2	Export	579	Norway	NOR	752	Sweden	SWE								05	VEGETABLES AND FRUIT	1	No Quantity							20005398			0
S3	2009	2009	2009	2	0	2	Export	579	Norway	NOR	757	Switzerland	CHE								05	VEGETABLES AND FRUIT	1	No Quantity							9765			0
S3	2009	2009	2009	2	0	2	Export	579	Norway	NOR	792	Turkey	TUR								05	VEGETABLES AND FRUIT	1	No Quantity							49086			0
S3	2009	2009	2009	2	0	2	Export	579	Norway	NOR	826	United Kingdom	GBR								05	VEGETABLES AND FRUIT	1	No Quantity							323692			0
S3	2009	2009	2009	2	0	2	Export	579	Norway	NOR	842	USA	USA								05	VEGETABLES AND FRUIT	1	No Quantity							999822			0
S3	2009	2009	2009	2	0	2	Export	512	Oman	OMN	0	World	WLD								06	SUGAR,SUGR.PREPTNS,HONEY	1	No Quantity							11400296			0
S3	2009	2009	2009	2	0	2	Export	512	Oman	OMN	12	Algeria	DZA								06	SUGAR,SUGR.PREPTNS,HONEY	1	No Quantity							130			0
S3	2009	2009	2009	2	0	2	Export	512	Oman	OMN	36	Australia	AUS								06	SUGAR,SUGR.PREPTNS,HONEY	1	No Quantity							128957			0
S3	2009	2009	2009	2	0	2	Export	512	Oman	OMN	48	Bahrain	BHR								06	SUGAR,SUGR.PREPTNS,HONEY	1	No Quantity							5722			0
S3	2009	2009	2009	2	0	2	Export	512	Oman	OMN	50	Bangladesh	BGD								06	SUGAR,SUGR.PREPTNS,HONEY	1	No Quantity							50978			0
S3	2009	2009	2009	2	0	2	Export	512	Oman	OMN	56	Belgium	BEL								06	SUGAR,SUGR.PREPTNS,HONEY	1	No Quantity							520			0
S3	2009	2009	2009	2	0	2	Export	512	Oman	OMN	124	Canada	CAN								06	SUGAR,SUGR.PREPTNS,HONEY	1	No Quantity							45376			0
S3	2009	2009	2009	2	0	2	Export	512	Oman	OMN	156	China	CHN								06	SUGAR,SUGR.PREPTNS,HONEY	1	No Quantity							45173			0
S3	2009	2009	2009	2	0	2	Export	512	Oman	OMN	231	Ethiopia	ETH								06	SUGAR,SUGR.PREPTNS,HONEY	1	No Quantity							44921			0
S3	2009	2009	2009	2	0	2	Export	512	Oman	OMN	262	Djibouti	DJI								06	SUGAR,SUGR.PREPTNS,HONEY	1	No Quantity							11389			0
S3	2009	2009	2009	2	0	2	Export	512	Oman	OMN	364	Iran	IRN								06	SUGAR,SUGR.PREPTNS,HONEY	1	No Quantity							97631			0
S3	2009	2009	2009	2	0	2	Export	512	Oman	OMN	400	Jordan	JOR								06	SUGAR,SUGR.PREPTNS,HONEY	1	No Quantity							1692901			0
S3	2009	2009	2009	2	0	2	Export	512	Oman	OMN	404	Kenya	KEN								06	SUGAR,SUGR.PREPTNS,HONEY	1	No Quantity							19121			0
S3	2009	2009	2009	2	0	2	Export	512	Oman	OMN	414	Kuwait	KWT								06	SUGAR,SUGR.PREPTNS,HONEY	1	No Quantity							4369			0
S3	2009	2009	2009	2	0	2	Export	512	Oman	OMN	434	Libya	LBY								06	SUGAR,SUGR.PREPTNS,HONEY	1	No Quantity							34343			0
S3	2009	2009	2009	2	0	2	Export	512	Oman	OMN	504	Morocco	MAR								06	SUGAR,SUGR.PREPTNS,HONEY	1	No Quantity							60			0
S3	2009	2009	2009	2	0	2	Export	512	Oman	OMN	586	Pakistan	PAK								06	SUGAR,SUGR.PREPTNS,HONEY	1	No Quantity							216752			0
S3	2009	2009	2009	2	0	2	Export	512	Oman	OMN	634	Qatar	QAT								06	SUGAR,SUGR.PREPTNS,HONEY	1	No Quantity							135618			0
S3	2009	2009	2009	2	0	2	Export	512	Oman	OMN	682	Saudi Arabia	SAU								06	SUGAR,SUGR.PREPTNS,HONEY	1	No Quantity							36252			0
S3	2009	2009	2009	2	0	2	Export	512	Oman	OMN	699	India	IND								06	SUGAR,SUGR.PREPTNS,HONEY	1	No Quantity							246372			0
S3	2009	2009	2009	2	0	2	Export	512	Oman	OMN	702	Singapore	SGP								06	SUGAR,SUGR.PREPTNS,HONEY	1	No Quantity							182507			0
S3	2009	2009	2009	2	0	2	Export	512	Oman	OMN	704	Viet Nam	VNM								06	SUGAR,SUGR.PREPTNS,HONEY	1	No Quantity							24895			0
S3	2009	2009	2009	2	0	2	Export	512	Oman	OMN	706	Somalia	SOM								06	SUGAR,SUGR.PREPTNS,HONEY	1	No Quantity							7048010			0
S3	2009	2009	2009	2	0	2	Export	512	Oman	OMN	736	Fmr Sudan	SDN								06	SUGAR,SUGR.PREPTNS,HONEY	1	No Quantity							255493			0
S3	2009	2009	2009	2	0	2	Export	512	Oman	OMN	784	United Arab Emirates	ARE								06	SUGAR,SUGR.PREPTNS,HONEY	1	No Quantity							782747			0
S3	2009	2009	2009	2	0	2	Export	512	Oman	OMN	818	Egypt	EGY								06	SUGAR,SUGR.PREPTNS,HONEY	1	No Quantity							45394			0
S3	2009	2009	2009	2	0	2	Export	512	Oman	OMN	842	USA	USA								06	SUGAR,SUGR.PREPTNS,HONEY	1	No Quantity							71558			0
S3	2009	2009	2009	2	0	2	Export	512	Oman	OMN	887	Yemen	YEM								06	SUGAR,SUGR.PREPTNS,HONEY	1	No Quantity							173108			0
S3	2009	2009	2009	2	0	2	Export	579	Norway	NOR	0	World	WLD								06	SUGAR,SUGR.PREPTNS,HONEY	1	No Quantity							13448159			0
S3	2009	2009	2009	2	0	2	Export	579	Norway	NOR	36	Australia	AUS								06	SUGAR,SUGR.PREPTNS,HONEY	1	No Quantity							5737			0
S3	2009	2009	2009	2	0	2	Export	579	Norway	NOR	40	Austria	AUT								06	SUGAR,SUGR.PREPTNS,HONEY	1	No Quantity							55977			0
S3	2009	2009	2009	2	0	2	Export	579	Norway	NOR	56	Belgium	BEL								06	SUGAR,SUGR.PREPTNS,HONEY	1	No Quantity							247			0
S3	2009	2009	2009	2	0	2	Export	579	Norway	NOR	76	Brazil	BRA								06	SUGAR,SUGR.PREPTNS,HONEY	1	No Quantity							2268			0
S3	2009	2009	2009	2	0	2	Export	579	Norway	NOR	156	China	CHN								06	SUGAR,SUGR.PREPTNS,HONEY	1	No Quantity							1295			0
S3	2009	2009	2009	2	0	2	Export	579	Norway	NOR	208	Denmark	DNK								06	SUGAR,SUGR.PREPTNS,HONEY	1	No Quantity							2420355			0
S3	2009	2009	2009	2	0	2	Export	579	Norway	NOR	233	Estonia	EST								06	SUGAR,SUGR.PREPTNS,HONEY	1	No Quantity							56088			0
S3	2009	2009	2009	2	0	2	Export	579	Norway	NOR	234	Faeroe Isds	FRO								06	SUGAR,SUGR.PREPTNS,HONEY	1	No Quantity							6997			0
S3	2009	2009	2009	2	0	2	Export	579	Norway	NOR	246	Finland	FIN								06	SUGAR,SUGR.PREPTNS,HONEY	1	No Quantity							4080276			0
S3	2009	2009	2009	2	0	2	Export	579	Norway	NOR	276	Germany	DEU								06	SUGAR,SUGR.PREPTNS,HONEY	1	No Quantity							538250			0
S3	2009	2009	2009	2	0	2	Export	579	Norway	NOR	352	Iceland	ISL								06	SUGAR,SUGR.PREPTNS,HONEY	1	No Quantity							231795			0
S3	2009	2009	2009	2	0	2	Export	579	Norway	NOR	381	Italy	ITA								06	SUGAR,SUGR.PREPTNS,HONEY	1	No Quantity							135968			0
S3	2009	2009	2009	2	0	2	Export	579	Norway	NOR	516	Namibia	NAM								06	SUGAR,SUGR.PREPTNS,HONEY	1	No Quantity							204			0
S3	2009	2009	2009	2	0	2	Export	579	Norway	NOR	528	Netherlands	NLD								06	SUGAR,SUGR.PREPTNS,HONEY	1	No Quantity							100042			0
S3	2009	2009	2009	2	0	2	Export	579	Norway	NOR	616	Poland	POL								06	SUGAR,SUGR.PREPTNS,HONEY	1	No Quantity							10354			0
S3	2009	2009	2009	2	0	2	Export	579	Norway	NOR	702	Singapore	SGP								06	SUGAR,SUGR.PREPTNS,HONEY	1	No Quantity							66039			0
S3	2009	2009	2009	2	0	2	Export	579	Norway	NOR	724	Spain	ESP								06	SUGAR,SUGR.PREPTNS,HONEY	1	No Quantity							54281			0
S3	2009	2009	2009	2	0	2	Export	579	Norway	NOR	752	Sweden	SWE								06	SUGAR,SUGR.PREPTNS,HONEY	1	No Quantity							5610884			0
S3	2009	2009	2009	2	0	2	Export	579	Norway	NOR	826	United Kingdom	GBR								06	SUGAR,SUGR.PREPTNS,HONEY	1	No Quantity							33398			0
S3	2009	2009	2009	2	0	2	Export	579	Norway	NOR	842	USA	USA								06	SUGAR,SUGR.PREPTNS,HONEY	1	No Quantity							37705			0
S3	2009	2009	2009	2	0	2	Export	512	Oman	OMN	0	World	WLD								07	COFFEE,TEA,COCOA,SPICES	1	No Quantity							17344950			0
S3	2009	2009	2009	2	0	2	Export	512	Oman	OMN	12	Algeria	DZA								07	COFFEE,TEA,COCOA,SPICES	1	No Quantity							33870			0
S3	2009	2009	2009	2	0	2	Export	512	Oman	OMN	48	Bahrain	BHR								07	COFFEE,TEA,COCOA,SPICES	1	No Quantity							274356			0
S3	2009	2009	2009	2	0	2	Export	512	Oman	OMN	251	France	FRA								07	COFFEE,TEA,COCOA,SPICES	1	No Quantity							260			0
S3	2009	2009	2009	2	0	2	Export	512	Oman	OMN	276	Germany	DEU								07	COFFEE,TEA,COCOA,SPICES	1	No Quantity							533			0
S3	2009	2009	2009	2	0	2	Export	512	Oman	OMN	364	Iran	IRN								07	COFFEE,TEA,COCOA,SPICES	1	No Quantity							2986569			0
S3	2009	2009	2009	2	0	2	Export	512	Oman	OMN	368	Iraq	IRQ								07	COFFEE,TEA,COCOA,SPICES	1	No Quantity							749488			0
S3	2009	2009	2009	2	0	2	Export	512	Oman	OMN	381	Italy	ITA								07	COFFEE,TEA,COCOA,SPICES	1	No Quantity							520			0
S3	2009	2009	2009	2	0	2	Export	512	Oman	OMN	400	Jordan	JOR								07	COFFEE,TEA,COCOA,SPICES	1	No Quantity							823915			0
S3	2009	2009	2009	2	0	2	Export	512	Oman	OMN	414	Kuwait	KWT								07	COFFEE,TEA,COCOA,SPICES	1	No Quantity							308949			0
S3	2009	2009	2009	2	0	2	Export	512	Oman	OMN	422	Lebanon	LBN								07	COFFEE,TEA,COCOA,SPICES	1	No Quantity							98255			0
S3	2009	2009	2009	2	0	2	Export	512	Oman	OMN	504	Morocco	MAR								07	COFFEE,TEA,COCOA,SPICES	1	No Quantity							130			0
S3	2009	2009	2009	2	0	2	Export	512	Oman	OMN	528	Netherlands	NLD								07	COFFEE,TEA,COCOA,SPICES	1	No Quantity							156			0
S3	2009	2009	2009	2	0	2	Export	512	Oman	OMN	586	Pakistan	PAK								07	COFFEE,TEA,COCOA,SPICES	1	No Quantity							1170			0
S3	2009	2009	2009	2	0	2	Export	512	Oman	OMN	634	Qatar	QAT								07	COFFEE,TEA,COCOA,SPICES	1	No Quantity							918497			0
S3	2009	2009	2009	2	0	2	Export	512	Oman	OMN	682	Saudi Arabia	SAU								07	COFFEE,TEA,COCOA,SPICES	1	No Quantity							5830815			0
S3	2009	2009	2009	2	0	2	Export	512	Oman	OMN	699	India	IND								07	COFFEE,TEA,COCOA,SPICES	1	No Quantity							2601			0
S3	2009	2009	2009	2	0	2	Export	512	Oman	OMN	706	Somalia	SOM								07	COFFEE,TEA,COCOA,SPICES	1	No Quantity							1036773			0
S3	2009	2009	2009	2	0	2	Export	512	Oman	OMN	710	South Africa	ZAF								07	COFFEE,TEA,COCOA,SPICES	1	No Quantity							1657			0
S3	2009	2009	2009	2	0	2	Export	512	Oman	OMN	736	Fmr Sudan	SDN								07	COFFEE,TEA,COCOA,SPICES	1	No Quantity							260			0
S3	2009	2009	2009	2	0	2	Export	512	Oman	OMN	752	Sweden	SWE								07	COFFEE,TEA,COCOA,SPICES	1	No Quantity							130			0
S3	2009	2009	2009	2	0	2	Export	512	Oman	OMN	784	United Arab Emirates	ARE								07	COFFEE,TEA,COCOA,SPICES	1	No Quantity							4054354			0
S3	2009	2009	2009	2	0	2	Export	512	Oman	OMN	788	Tunisia	TUN								07	COFFEE,TEA,COCOA,SPICES	1	No Quantity							260			0
S3	2009	2009	2009	2	0	2	Export	512	Oman	OMN	818	Egypt	EGY								07	COFFEE,TEA,COCOA,SPICES	1	No Quantity							10884			0
S3	2009	2009	2009	2	0	2	Export	512	Oman	OMN	826	United Kingdom	GBR								07	COFFEE,TEA,COCOA,SPICES	1	No Quantity							650			0
S3	2009	2009	2009	2	0	2	Export	512	Oman	OMN	834	United Rep. of Tanzania	TZA								07	COFFEE,TEA,COCOA,SPICES	1	No Quantity							104			0
S3	2009	2009	2009	2	0	2	Export	512	Oman	OMN	887	Yemen	YEM								07	COFFEE,TEA,COCOA,SPICES	1	No Quantity							209792			0
S3	2009	2009	2009	2	0	2	Export	579	Norway	NOR	0	World	WLD								07	COFFEE,TEA,COCOA,SPICES	1	No Quantity							39853502			0
S3	2009	2009	2009	2	0	2	Export	579	Norway	NOR	36	Australia	AUS								07	COFFEE,TEA,COCOA,SPICES	1	No Quantity							5049			0
S3	2009	2009	2009	2	0	2	Export	579	Norway	NOR	40	Austria	AUT								07	COFFEE,TEA,COCOA,SPICES	1	No Quantity							273907			0
S3	2009	2009	2009	2	0	2	Export	579	Norway	NOR	56	Belgium	BEL								07	COFFEE,TEA,COCOA,SPICES	1	No Quantity							54286			0
S3	2009	2009	2009	2	0	2	Export	579	Norway	NOR	76	Brazil	BRA								07	COFFEE,TEA,COCOA,SPICES	1	No Quantity							8243			0
S3	2009	2009	2009	2	0	2	Export	579	Norway	NOR	124	Canada	CAN								07	COFFEE,TEA,COCOA,SPICES	1	No Quantity							1223			0
S3	2009	2009	2009	2	0	2	Export	579	Norway	NOR	156	China	CHN								07	COFFEE,TEA,COCOA,SPICES	1	No Quantity							54920			0
S3	2009	2009	2009	2	0	2	Export	579	Norway	NOR	203	Czechia	CZE								07	COFFEE,TEA,COCOA,SPICES	1	No Quantity							34547			0
S3	2009	2009	2009	2	0	2	Export	579	Norway	NOR	208	Denmark	DNK								07	COFFEE,TEA,COCOA,SPICES	1	No Quantity							7369376			0
S3	2009	2009	2009	2	0	2	Export	579	Norway	NOR	234	Faeroe Isds	FRO								07	COFFEE,TEA,COCOA,SPICES	1	No Quantity							111958			0
S3	2009	2009	2009	2	0	2	Export	579	Norway	NOR	246	Finland	FIN								07	COFFEE,TEA,COCOA,SPICES	1	No Quantity							640934			0
S3	2009	2009	2009	2	0	2	Export	579	Norway	NOR	251	France	FRA								07	COFFEE,TEA,COCOA,SPICES	1	No Quantity							47515			0
S3	2009	2009	2009	2	0	2	Export	579	Norway	NOR	276	Germany	DEU								07	COFFEE,TEA,COCOA,SPICES	1	No Quantity							4195987			0
S3	2009	2009	2009	2	0	2	Export	579	Norway	NOR	300	Greece	GRC								07	COFFEE,TEA,COCOA,SPICES	1	No Quantity							5723			0
S3	2009	2009	2009	2	0	2	Export	579	Norway	NOR	348	Hungary	HUN								07	COFFEE,TEA,COCOA,SPICES	1	No Quantity							431			0
S3	2009	2009	2009	2	0	2	Export	579	Norway	NOR	352	Iceland	ISL								07	COFFEE,TEA,COCOA,SPICES	1	No Quantity							780211			0
S3	2009	2009	2009	2	0	2	Export	579	Norway	NOR	381	Italy	ITA								07	COFFEE,TEA,COCOA,SPICES	1	No Quantity							108875			0
S3	2009	2009	2009	2	0	2	Export	579	Norway	NOR	440	Lithuania	LTU								07	COFFEE,TEA,COCOA,SPICES	1	No Quantity							1186143			0
S3	2009	2009	2009	2	0	2	Export	579	Norway	NOR	458	Malaysia	MYS								07	COFFEE,TEA,COCOA,SPICES	1	No Quantity							7886			0
S3	2009	2009	2009	2	0	2	Export	579	Norway	NOR	490	Other Asia, nes									07	COFFEE,TEA,COCOA,SPICES	1	No Quantity							1615			0
S3	2009	2009	2009	2	0	2	Export	579	Norway	NOR	516	Namibia	NAM								07	COFFEE,TEA,COCOA,SPICES	1	No Quantity							1172			0
S3	2009	2009	2009	2	0	2	Export	579	Norway	NOR	528	Netherlands	NLD								07	COFFEE,TEA,COCOA,SPICES	1	No Quantity							122879			0
S3	2009	2009	2009	2	0	2	Export	579	Norway	NOR	616	Poland	POL								07	COFFEE,TEA,COCOA,SPICES	1	No Quantity							508905			0
S3	2009	2009	2009	2	0	2	Export	579	Norway	NOR	643	Russian Federation	RUS								07	COFFEE,TEA,COCOA,SPICES	1	No Quantity							105496			0
S3	2009	2009	2009	2	0	2	Export	579	Norway	NOR	699	India	IND								07	COFFEE,TEA,COCOA,SPICES	1	No Quantity							26653			0
S3	2009	2009	2009	2	0	2	Export	579	Norway	NOR	702	Singapore	SGP								07	COFFEE,TEA,COCOA,SPICES	1	No Quantity							29292			0
S3	2009	2009	2009	2	0	2	Export	579	Norway	NOR	703	Slovakia	SVK								07	COFFEE,TEA,COCOA,SPICES	1	No Quantity							4658			0
S3	2009	2009	2009	2	0	2	Export	579	Norway	NOR	710	South Africa	ZAF								07	COFFEE,TEA,COCOA,SPICES	1	No Quantity							20805			0
S3	2009	2009	2009	2	0	2	Export	579	Norway	NOR	724	Spain	ESP								07	COFFEE,TEA,COCOA,SPICES	1	No Quantity							196301			0
S3	2009	2009	2009	2	0	2	Export	579	Norway	NOR	752	Sweden	SWE								07	COFFEE,TEA,COCOA,SPICES	1	No Quantity							23128506			0
S3	2009	2009	2009	2	0	2	Export	579	Norway	NOR	757	Switzerland	CHE								07	COFFEE,TEA,COCOA,SPICES	1	No Quantity							86081			0
S3	2009	2009	2009	2	0	2	Export	579	Norway	NOR	764	Thailand	THA								07	COFFEE,TEA,COCOA,SPICES	1	No Quantity							1274			0
S3	2009	2009	2009	2	0	2	Export	579	Norway	NOR	788	Tunisia	TUN								07	COFFEE,TEA,COCOA,SPICES	1	No Quantity							350			0
S3	2009	2009	2009	2	0	2	Export	579	Norway	NOR	826	United Kingdom	GBR								07	COFFEE,TEA,COCOA,SPICES	1	No Quantity							493985			0
S3	2009	2009	2009	2	0	2	Export	579	Norway	NOR	842	USA	USA								07	COFFEE,TEA,COCOA,SPICES	1	No Quantity							238097			0
S3	2009	2009	2009	2	0	2	Export	579	Norway	NOR	858	Uruguay	URY								07	COFFEE,TEA,COCOA,SPICES	1	No Quantity							216			0
S3	2009	2009	2009	2	0	2	Export	512	Oman	OMN	0	World	WLD								08	ANIMAL FEED STUFF	1	No Quantity							1565296			0
S3	2009	2009	2009	2	0	2	Export	512	Oman	OMN	400	Jordan	JOR								08	ANIMAL FEED STUFF	1	No Quantity							756926			0
S3	2009	2009	2009	2	0	2	Export	512	Oman	OMN	422	Lebanon	LBN								08	ANIMAL FEED STUFF	1	No Quantity							126484			0
S3	2009	2009	2009	2	0	2	Export	512	Oman	OMN	586	Pakistan	PAK								08	ANIMAL FEED STUFF	1	No Quantity							33295			0
S3	2009	2009	2009	2	0	2	Export	512	Oman	OMN	706	Somalia	SOM								08	ANIMAL FEED STUFF	1	No Quantity							38114			0
S3	2009	2009	2009	2	0	2	Export	512	Oman	OMN	784	United Arab Emirates	ARE								08	ANIMAL FEED STUFF	1	No Quantity							44224			0
S3	2009	2009	2009	2	0	2	Export	512	Oman	OMN	818	Egypt	EGY								08	ANIMAL FEED STUFF	1	No Quantity							84109			0
S3	2009	2009	2009	2	0	2	Export	512	Oman	OMN	887	Yemen	YEM								08	ANIMAL FEED STUFF	1	No Quantity							482143			0
S3	2009	2009	2009	2	0	2	Export	579	Norway	NOR	0	World	WLD								08	ANIMAL FEED STUFF	1	No Quantity							138701985			0
S3	2009	2009	2009	2	0	2	Export	579	Norway	NOR	36	Australia	AUS								08	ANIMAL FEED STUFF	1	No Quantity							12200			0
S3	2009	2009	2009	2	0	2	Export	579	Norway	NOR	56	Belgium	BEL								08	ANIMAL FEED STUFF	1	No Quantity							37256			0
S3	2009	2009	2009	2	0	2	Export	579	Norway	NOR	124	Canada	CAN								08	ANIMAL FEED STUFF	1	No Quantity							113563			0
S3	2009	2009	2009	2	0	2	Export	579	Norway	NOR	152	Chile	CHL								08	ANIMAL FEED STUFF	1	No Quantity							1597			0
S3	2009	2009	2009	2	0	2	Export	579	Norway	NOR	156	China	CHN								08	ANIMAL FEED STUFF	1	No Quantity							3605157			0
S3	2009	2009	2009	2	0	2	Export	579	Norway	NOR	196	Cyprus	CYP								08	ANIMAL FEED STUFF	1	No Quantity							62819			0
S3	2009	2009	2009	2	0	2	Export	579	Norway	NOR	203	Czechia	CZE								08	ANIMAL FEED STUFF	1	No Quantity							54489			0
S3	2009	2009	2009	2	0	2	Export	579	Norway	NOR	208	Denmark	DNK								08	ANIMAL FEED STUFF	1	No Quantity							37068269			0
S3	2009	2009	2009	2	0	2	Export	579	Norway	NOR	233	Estonia	EST								08	ANIMAL FEED STUFF	1	No Quantity							410882			0
S3	2009	2009	2009	2	0	2	Export	579	Norway	NOR	234	Faeroe Isds	FRO								08	ANIMAL FEED STUFF	1	No Quantity							411449			0
S3	2009	2009	2009	2	0	2	Export	579	Norway	NOR	246	Finland	FIN								08	ANIMAL FEED STUFF	1	No Quantity							18799373			0
S3	2009	2009	2009	2	0	2	Export	579	Norway	NOR	251	France	FRA								08	ANIMAL FEED STUFF	1	No Quantity							2468337			0
S3	2009	2009	2009	2	0	2	Export	579	Norway	NOR	276	Germany	DEU								08	ANIMAL FEED STUFF	1	No Quantity							2916255			0
S3	2009	2009	2009	2	0	2	Export	579	Norway	NOR	300	Greece	GRC								08	ANIMAL FEED STUFF	1	No Quantity							3199336			0
S3	2009	2009	2009	2	0	2	Export	579	Norway	NOR	348	Hungary	HUN								08	ANIMAL FEED STUFF	1	No Quantity							325547			0
S3	2009	2009	2009	2	0	2	Export	579	Norway	NOR	352	Iceland	ISL								08	ANIMAL FEED STUFF	1	No Quantity							35650			0
S3	2009	2009	2009	2	0	2	Export	579	Norway	NOR	372	Ireland	IRL								08	ANIMAL FEED STUFF	1	No Quantity							1588021			0
S3	2009	2009	2009	2	0	2	Export	579	Norway	NOR	381	Italy	ITA								08	ANIMAL FEED STUFF	1	No Quantity							423549			0
S3	2009	2009	2009	2	0	2	Export	579	Norway	NOR	440	Lithuania	LTU								08	ANIMAL FEED STUFF	1	No Quantity							35487			0
S3	2009	2009	2009	2	0	2	Export	579	Norway	NOR	490	Other Asia, nes									08	ANIMAL FEED STUFF	1	No Quantity							764956			0
S3	2009	2009	2009	2	0	2	Export	579	Norway	NOR	528	Netherlands	NLD								08	ANIMAL FEED STUFF	1	No Quantity							2119038			0
S3	2009	2009	2009	2	0	2	Export	579	Norway	NOR	616	Poland	POL								08	ANIMAL FEED STUFF	1	No Quantity							24575			0
S3	2009	2009	2009	2	0	2	Export	579	Norway	NOR	620	Portugal	PRT								08	ANIMAL FEED STUFF	1	No Quantity							6359			0
S3	2009	2009	2009	2	0	2	Export	579	Norway	NOR	642	Romania	ROU								08	ANIMAL FEED STUFF	1	No Quantity							58617			0
S3	2009	2009	2009	2	0	2	Export	579	Norway	NOR	643	Russian Federation	RUS								08	ANIMAL FEED STUFF	1	No Quantity							2303830			0
S3	2009	2009	2009	2	0	2	Export	579	Norway	NOR	704	Viet Nam	VNM								08	ANIMAL FEED STUFF	1	No Quantity							1297			0
S3	2009	2009	2009	2	0	2	Export	579	Norway	NOR	724	Spain	ESP								08	ANIMAL FEED STUFF	1	No Quantity							223964			0
S3	2009	2009	2009	2	0	2	Export	579	Norway	NOR	752	Sweden	SWE								08	ANIMAL FEED STUFF	1	No Quantity							56356385			0
S3	2009	2009	2009	2	0	2	Export	579	Norway	NOR	757	Switzerland	CHE								08	ANIMAL FEED STUFF	1	No Quantity							2123			0
S3	2009	2009	2009	2	0	2	Export	579	Norway	NOR	826	United Kingdom	GBR								08	ANIMAL FEED STUFF	1	No Quantity							5247569			0
S3	2009	2009	2009	2	0	2	Export	579	Norway	NOR	842	USA	USA								08	ANIMAL FEED STUFF	1	No Quantity							24037			0
S3	2009	2009	2009	2	0	2	Export	512	Oman	OMN	0	World	WLD								09	MISC.EDIBLE PRODUCTS ETC	1	No Quantity							48820633			0
S3	2009	2009	2009	2	0	2	Export	512	Oman	OMN	4	Afghanistan	AFG								09	MISC.EDIBLE PRODUCTS ETC	1	No Quantity							28117			0
S3	2009	2009	2009	2	0	2	Export	512	Oman	OMN	48	Bahrain	BHR								09	MISC.EDIBLE PRODUCTS ETC	1	No Quantity							947389			0
S3	2009	2009	2009	2	0	2	Export	512	Oman	OMN	50	Bangladesh	BGD								09	MISC.EDIBLE PRODUCTS ETC	1	No Quantity							13698			0
S3	2009	2009	2009	2	0	2	Export	512	Oman	OMN	144	Sri Lanka	LKA								09	MISC.EDIBLE PRODUCTS ETC	1	No Quantity							50512			0
S3	2009	2009	2009	2	0	2	Export	512	Oman	OMN	231	Ethiopia	ETH								09	MISC.EDIBLE PRODUCTS ETC	1	No Quantity							109854			0
S3	2009	2009	2009	2	0	2	Export	512	Oman	OMN	251	France	FRA								09	MISC.EDIBLE PRODUCTS ETC	1	No Quantity							85847			0
S3	2009	2009	2009	2	0	2	Export	512	Oman	OMN	262	Djibouti	DJI								09	MISC.EDIBLE PRODUCTS ETC	1	No Quantity							58583			0
S3	2009	2009	2009	2	0	2	Export	512	Oman	OMN	275	State of Palestine	PSE								09	MISC.EDIBLE PRODUCTS ETC	1	No Quantity							209168			0
S3	2009	2009	2009	2	0	2	Export	512	Oman	OMN	276	Germany	DEU								09	MISC.EDIBLE PRODUCTS ETC	1	No Quantity							45566			0
S3	2009	2009	2009	2	0	2	Export	512	Oman	OMN	300	Greece	GRC								09	MISC.EDIBLE PRODUCTS ETC	1	No Quantity							54507			0
S3	2009	2009	2009	2	0	2	Export	512	Oman	OMN	364	Iran	IRN								09	MISC.EDIBLE PRODUCTS ETC	1	No Quantity							499212			0
S3	2009	2009	2009	2	0	2	Export	512	Oman	OMN	368	Iraq	IRQ								09	MISC.EDIBLE PRODUCTS ETC	1	No Quantity							249197			0
S3	2009	2009	2009	2	0	2	Export	512	Oman	OMN	381	Italy	ITA								09	MISC.EDIBLE PRODUCTS ETC	1	No Quantity							19667			0
S3	2009	2009	2009	2	0	2	Export	512	Oman	OMN	384	Côte d'Ivoire	CIV								09	MISC.EDIBLE PRODUCTS ETC	1	No Quantity							349670			0
S3	2009	2009	2009	2	0	2	Export	512	Oman	OMN	400	Jordan	JOR								09	MISC.EDIBLE PRODUCTS ETC	1	No Quantity							1533421			0
S3	2009	2009	2009	2	0	2	Export	512	Oman	OMN	404	Kenya	KEN								09	MISC.EDIBLE PRODUCTS ETC	1	No Quantity							39261			0
S3	2009	2009	2009	2	0	2	Export	512	Oman	OMN	414	Kuwait	KWT								09	MISC.EDIBLE PRODUCTS ETC	1	No Quantity							5719117			0
S3	2009	2009	2009	2	0	2	Export	512	Oman	OMN	422	Lebanon	LBN								09	MISC.EDIBLE PRODUCTS ETC	1	No Quantity							403311			0
S3	2009	2009	2009	2	0	2	Export	512	Oman	OMN	430	Liberia	LBR								09	MISC.EDIBLE PRODUCTS ETC	1	No Quantity							49472			0
S3	2009	2009	2009	2	0	2	Export	512	Oman	OMN	434	Libya	LBY								09	MISC.EDIBLE PRODUCTS ETC	1	No Quantity							21233			0
S3	2009	2009	2009	2	0	2	Export	512	Oman	OMN	458	Malaysia	MYS								09	MISC.EDIBLE PRODUCTS ETC	1	No Quantity							298593			0
S3	2009	2009	2009	2	0	2	Export	512	Oman	OMN	470	Malta	MLT								09	MISC.EDIBLE PRODUCTS ETC	1	No Quantity							17810			0
S3	2009	2009	2009	2	0	2	Export	512	Oman	OMN	478	Mauritania	MRT								09	MISC.EDIBLE PRODUCTS ETC	1	No Quantity							54533			0
S3	2009	2009	2009	2	0	2	Export	512	Oman	OMN	480	Mauritius	MUS								09	MISC.EDIBLE PRODUCTS ETC	1	No Quantity							41170			0
S3	2009	2009	2009	2	0	2	Export	512	Oman	OMN	504	Morocco	MAR								09	MISC.EDIBLE PRODUCTS ETC	1	No Quantity							51529			0
S3	2009	2009	2009	2	0	2	Export	512	Oman	OMN	528	Netherlands	NLD								09	MISC.EDIBLE PRODUCTS ETC	1	No Quantity							52549			0
S3	2009	2009	2009	2	0	2	Export	512	Oman	OMN	566	Nigeria	NGA								09	MISC.EDIBLE PRODUCTS ETC	1	No Quantity							82146			0
S3	2009	2009	2009	2	0	2	Export	512	Oman	OMN	586	Pakistan	PAK								09	MISC.EDIBLE PRODUCTS ETC	1	No Quantity							42822			0
S3	2009	2009	2009	2	0	2	Export	512	Oman	OMN	608	Philippines	PHL								09	MISC.EDIBLE PRODUCTS ETC	1	No Quantity							41386			0
S3	2009	2009	2009	2	0	2	Export	512	Oman	OMN	634	Qatar	QAT								09	MISC.EDIBLE PRODUCTS ETC	1	No Quantity							1770818			0
S3	2009	2009	2009	2	0	2	Export	512	Oman	OMN	682	Saudi Arabia	SAU								09	MISC.EDIBLE PRODUCTS ETC	1	No Quantity							19784507			0
S3	2009	2009	2009	2	0	2	Export	512	Oman	OMN	699	India	IND								09	MISC.EDIBLE PRODUCTS ETC	1	No Quantity							6205281			0
S3	2009	2009	2009	2	0	2	Export	512	Oman	OMN	702	Singapore	SGP								09	MISC.EDIBLE PRODUCTS ETC	1	No Quantity							5095			0
S3	2009	2009	2009	2	0	2	Export	512	Oman	OMN	706	Somalia	SOM								09	MISC.EDIBLE PRODUCTS ETC	1	No Quantity							440565			0
S3	2009	2009	2009	2	0	2	Export	512	Oman	OMN	710	South Africa	ZAF								09	MISC.EDIBLE PRODUCTS ETC	1	No Quantity							117867			0
S3	2009	2009	2009	2	0	2	Export	512	Oman	OMN	736	Fmr Sudan	SDN								09	MISC.EDIBLE PRODUCTS ETC	1	No Quantity							104718			0
S3	2009	2009	2009	2	0	2	Export	512	Oman	OMN	760	Syria	SYR								09	MISC.EDIBLE PRODUCTS ETC	1	No Quantity							432695			0
S3	2009	2009	2009	2	0	2	Export	512	Oman	OMN	784	United Arab Emirates	ARE								09	MISC.EDIBLE PRODUCTS ETC	1	No Quantity							7462387			0
S3	2009	2009	2009	2	0	2	Export	512	Oman	OMN	788	Tunisia	TUN								09	MISC.EDIBLE PRODUCTS ETC	1	No Quantity							220567			0
S3	2009	2009	2009	2	0	2	Export	512	Oman	OMN	792	Turkey	TUR								09	MISC.EDIBLE PRODUCTS ETC	1	No Quantity							260			0
S3	2009	2009	2009	2	0	2	Export	512	Oman	OMN	795	Turkmenistan	TKM								09	MISC.EDIBLE PRODUCTS ETC	1	No Quantity							74294			0
S3	2009	2009	2009	2	0	2	Export	512	Oman	OMN	818	Egypt	EGY								09	MISC.EDIBLE PRODUCTS ETC	1	No Quantity							413113			0
S3	2009	2009	2009	2	0	2	Export	512	Oman	OMN	826	United Kingdom	GBR								09	MISC.EDIBLE PRODUCTS ETC	1	No Quantity							2257			0
S3	2009	2009	2009	2	0	2	Export	512	Oman	OMN	834	United Rep. of Tanzania	TZA								09	MISC.EDIBLE PRODUCTS ETC	1	No Quantity							59139			0
S3	2009	2009	2009	2	0	2	Export	512	Oman	OMN	887	Yemen	YEM								09	MISC.EDIBLE PRODUCTS ETC	1	No Quantity							557727			0
S3	2009	2009	2009	2	0	2	Export	579	Norway	NOR	0	World	WLD								09	MISC.EDIBLE PRODUCTS ETC	1	No Quantity							71327981			0
S3	2009	2009	2009	2	0	2	Export	579	Norway	NOR	36	Australia	AUS								09	MISC.EDIBLE PRODUCTS ETC	1	No Quantity							127470			0
S3	2009	2009	2009	2	0	2	Export	579	Norway	NOR	40	Austria	AUT								09	MISC.EDIBLE PRODUCTS ETC	1	No Quantity							647476			0
S3	2009	2009	2009	2	0	2	Export	579	Norway	NOR	56	Belgium	BEL								09	MISC.EDIBLE PRODUCTS ETC	1	No Quantity							1110497			0
S3	2009	2009	2009	2	0	2	Export	579	Norway	NOR	76	Brazil	BRA								09	MISC.EDIBLE PRODUCTS ETC	1	No Quantity							4000			0
S3	2009	2009	2009	2	0	2	Export	579	Norway	NOR	124	Canada	CAN								09	MISC.EDIBLE PRODUCTS ETC	1	No Quantity							294163			0
S3	2009	2009	2009	2	0	2	Export	579	Norway	NOR	156	China	CHN								09	MISC.EDIBLE PRODUCTS ETC	1	No Quantity							59403			0
S3	2009	2009	2009	2	0	2	Export	579	Norway	NOR	203	Czechia	CZE								09	MISC.EDIBLE PRODUCTS ETC	1	No Quantity							2870170			0
S3	2009	2009	2009	2	0	2	Export	579	Norway	NOR	208	Denmark	DNK								09	MISC.EDIBLE PRODUCTS ETC	1	No Quantity							6335890			0
S3	2009	2009	2009	2	0	2	Export	579	Norway	NOR	233	Estonia	EST								09	MISC.EDIBLE PRODUCTS ETC	1	No Quantity							327847			0
S3	2009	2009	2009	2	0	2	Export	579	Norway	NOR	234	Faeroe Isds	FRO								09	MISC.EDIBLE PRODUCTS ETC	1	No Quantity							401599			0
S3	2009	2009	2009	2	0	2	Export	579	Norway	NOR	246	Finland	FIN								09	MISC.EDIBLE PRODUCTS ETC	1	No Quantity							3048583			0
S3	2009	2009	2009	2	0	2	Export	579	Norway	NOR	251	France	FRA								09	MISC.EDIBLE PRODUCTS ETC	1	No Quantity							977960			0
S3	2009	2009	2009	2	0	2	Export	579	Norway	NOR	276	Germany	DEU								09	MISC.EDIBLE PRODUCTS ETC	1	No Quantity							3492863			0
S3	2009	2009	2009	2	0	2	Export	579	Norway	NOR	300	Greece	GRC								09	MISC.EDIBLE PRODUCTS ETC	1	No Quantity							6870			0
S3	2009	2009	2009	2	0	2	Export	579	Norway	NOR	304	Greenland	GRL								09	MISC.EDIBLE PRODUCTS ETC	1	No Quantity							13340			0
S3	2009	2009	2009	2	0	2	Export	579	Norway	NOR	344	China, Hong Kong SAR	HKG								09	MISC.EDIBLE PRODUCTS ETC	1	No Quantity							53669			0
S3	2009	2009	2009	2	0	2	Export	579	Norway	NOR	348	Hungary	HUN								09	MISC.EDIBLE PRODUCTS ETC	1	No Quantity							69979			0
S3	2009	2009	2009	2	0	2	Export	579	Norway	NOR	352	Iceland	ISL								09	MISC.EDIBLE PRODUCTS ETC	1	No Quantity							2536652			0
S3	2009	2009	2009	2	0	2	Export	579	Norway	NOR	360	Indonesia	IDN								09	MISC.EDIBLE PRODUCTS ETC	1	No Quantity							67698			0
S3	2009	2009	2009	2	0	2	Export	579	Norway	NOR	372	Ireland	IRL								09	MISC.EDIBLE PRODUCTS ETC	1	No Quantity							391709			0
S3	2009	2009	2009	2	0	2	Export	579	Norway	NOR	381	Italy	ITA								09	MISC.EDIBLE PRODUCTS ETC	1	No Quantity							389150			0
S3	2009	2009	2009	2	0	2	Export	579	Norway	NOR	392	Japan	JPN								09	MISC.EDIBLE PRODUCTS ETC	1	No Quantity							704798			0
S3	2009	2009	2009	2	0	2	Export	579	Norway	NOR	404	Kenya	KEN								09	MISC.EDIBLE PRODUCTS ETC	1	No Quantity							3665			0
S3	2009	2009	2009	2	0	2	Export	579	Norway	NOR	410	Rep. of Korea	KOR								09	MISC.EDIBLE PRODUCTS ETC	1	No Quantity							335908			0
S3	2009	2009	2009	2	0	2	Export	579	Norway	NOR	422	Lebanon	LBN								09	MISC.EDIBLE PRODUCTS ETC	1	No Quantity							2312			0
S3	2009	2009	2009	2	0	2	Export	579	Norway	NOR	428	Latvia	LVA								09	MISC.EDIBLE PRODUCTS ETC	1	No Quantity							21420			0
S3	2009	2009	2009	2	0	2	Export	579	Norway	NOR	440	Lithuania	LTU								09	MISC.EDIBLE PRODUCTS ETC	1	No Quantity							33654			0
S3	2009	2009	2009	2	0	2	Export	579	Norway	NOR	458	Malaysia	MYS								09	MISC.EDIBLE PRODUCTS ETC	1	No Quantity							26291			0
S3	2009	2009	2009	2	0	2	Export	579	Norway	NOR	490	Other Asia, nes									09	MISC.EDIBLE PRODUCTS ETC	1	No Quantity							484301			0
S3	2009	2009	2009	2	0	2	Export	579	Norway	NOR	516	Namibia	NAM								09	MISC.EDIBLE PRODUCTS ETC	1	No Quantity							4393			0
S3	2009	2009	2009	2	0	2	Export	579	Norway	NOR	528	Netherlands	NLD								09	MISC.EDIBLE PRODUCTS ETC	1	No Quantity							852691			0
S3	2009	2009	2009	2	0	2	Export	579	Norway	NOR	608	Philippines	PHL								09	MISC.EDIBLE PRODUCTS ETC	1	No Quantity							535748			0
S3	2009	2009	2009	2	0	2	Export	579	Norway	NOR	616	Poland	POL								09	MISC.EDIBLE PRODUCTS ETC	1	No Quantity							231949			0
S3	2009	2009	2009	2	0	2	Export	579	Norway	NOR	620	Portugal	PRT								09	MISC.EDIBLE PRODUCTS ETC	1	No Quantity							12219			0
S3	2009	2009	2009	2	0	2	Export	579	Norway	NOR	642	Romania	ROU								09	MISC.EDIBLE PRODUCTS ETC	1	No Quantity							72166			0
S3	2009	2009	2009	2	0	2	Export	579	Norway	NOR	688	Serbia	SRB								09	MISC.EDIBLE PRODUCTS ETC	1	No Quantity							108088			0
S3	2009	2009	2009	2	0	2	Export	579	Norway	NOR	702	Singapore	SGP								09	MISC.EDIBLE PRODUCTS ETC	1	No Quantity							43665			0
S3	2009	2009	2009	2	0	2	Export	579	Norway	NOR	703	Slovakia	SVK								09	MISC.EDIBLE PRODUCTS ETC	1	No Quantity							9888			0
S3	2009	2009	2009	2	0	2	Export	579	Norway	NOR	704	Viet Nam	VNM								09	MISC.EDIBLE PRODUCTS ETC	1	No Quantity							33226			0
S3	2009	2009	2009	2	0	2	Export	579	Norway	NOR	710	South Africa	ZAF								09	MISC.EDIBLE PRODUCTS ETC	1	No Quantity							180092			0
S3	2009	2009	2009	2	0	2	Export	579	Norway	NOR	724	Spain	ESP								09	MISC.EDIBLE PRODUCTS ETC	1	No Quantity							3236852			0
S3	2009	2009	2009	2	0	2	Export	579	Norway	NOR	752	Sweden	SWE								09	MISC.EDIBLE PRODUCTS ETC	1	No Quantity							21011014			0
S3	2009	2009	2009	2	0	2	Export	579	Norway	NOR	757	Switzerland	CHE								09	MISC.EDIBLE PRODUCTS ETC	1	No Quantity							1014714			0
S3	2009	2009	2009	2	0	2	Export	579	Norway	NOR	764	Thailand	THA								09	MISC.EDIBLE PRODUCTS ETC	1	No Quantity							243886			0
S3	2009	2009	2009	2	0	2	Export	579	Norway	NOR	804	Ukraine	UKR								09	MISC.EDIBLE PRODUCTS ETC	1	No Quantity							42974			0
S3	2009	2009	2009	2	0	2	Export	579	Norway	NOR	807	North Macedonia	MKD								09	MISC.EDIBLE PRODUCTS ETC	1	No Quantity							2426			0
S3	2009	2009	2009	2	0	2	Export	579	Norway	NOR	826	United Kingdom	GBR								09	MISC.EDIBLE PRODUCTS ETC	1	No Quantity							4630718			0
S3	2009	2009	2009	2	0	2	Export	579	Norway	NOR	842	USA	USA								09	MISC.EDIBLE PRODUCTS ETC	1	No Quantity							14068116			0
S3	2009	2009	2009	2	0	2	Export	579	Norway	NOR	858	Uruguay	URY								09	MISC.EDIBLE PRODUCTS ETC	1	No Quantity							663			0
S3	2009	2009	2009	2	0	2	Export	579	Norway	NOR	862	Venezuela	VEN								09	MISC.EDIBLE PRODUCTS ETC	1	No Quantity							153158			0
S3	2009	2009	2009	2	0	2	Export	512	Oman	OMN	0	World	WLD								11	BEVERAGES	1	No Quantity							15475357			0
S3	2009	2009	2009	2	0	2	Export	512	Oman	OMN	36	Australia	AUS								11	BEVERAGES	1	No Quantity							2913			0
S3	2009	2009	2009	2	0	2	Export	512	Oman	OMN	120	Cameroon	CMR								11	BEVERAGES	1	No Quantity							86864			0
S3	2009	2009	2009	2	0	2	Export	512	Oman	OMN	262	Djibouti	DJI								11	BEVERAGES	1	No Quantity							16021			0
S3	2009	2009	2009	2	0	2	Export	512	Oman	OMN	276	Germany	DEU								11	BEVERAGES	1	No Quantity							6502			0
S3	2009	2009	2009	2	0	2	Export	512	Oman	OMN	300	Greece	GRC								11	BEVERAGES	1	No Quantity							6741			0
S3	2009	2009	2009	2	0	2	Export	512	Oman	OMN	364	Iran	IRN								11	BEVERAGES	1	No Quantity							8172089			0
S3	2009	2009	2009	2	0	2	Export	512	Oman	OMN	368	Iraq	IRQ								11	BEVERAGES	1	No Quantity							2726			0
S3	2009	2009	2009	2	0	2	Export	512	Oman	OMN	400	Jordan	JOR								11	BEVERAGES	1	No Quantity							100486			0
S3	2009	2009	2009	2	0	2	Export	512	Oman	OMN	414	Kuwait	KWT								11	BEVERAGES	1	No Quantity							38635			0
S3	2009	2009	2009	2	0	2	Export	512	Oman	OMN	528	Netherlands	NLD								11	BEVERAGES	1	No Quantity							116564			0
S3	2009	2009	2009	2	0	2	Export	512	Oman	OMN	634	Qatar	QAT								11	BEVERAGES	1	No Quantity							6112			0
S3	2009	2009	2009	2	0	2	Export	512	Oman	OMN	642	Romania	ROU								11	BEVERAGES	1	No Quantity							260			0
S3	2009	2009	2009	2	0	2	Export	512	Oman	OMN	699	India	IND								11	BEVERAGES	1	No Quantity							23352			0
S3	2009	2009	2009	2	0	2	Export	512	Oman	OMN	702	Singapore	SGP								11	BEVERAGES	1	No Quantity							6759			0
S3	2009	2009	2009	2	0	2	Export	512	Oman	OMN	704	Viet Nam	VNM								11	BEVERAGES	1	No Quantity							12484			0
S3	2009	2009	2009	2	0	2	Export	512	Oman	OMN	706	Somalia	SOM								11	BEVERAGES	1	No Quantity							1856355			0
S3	2009	2009	2009	2	0	2	Export	512	Oman	OMN	784	United Arab Emirates	ARE								11	BEVERAGES	1	No Quantity							4707525			0
S3	2009	2009	2009	2	0	2	Export	512	Oman	OMN	842	USA	USA								11	BEVERAGES	1	No Quantity							2499			0
S3	2009	2009	2009	2	0	2	Export	512	Oman	OMN	887	Yemen	YEM								11	BEVERAGES	1	No Quantity							310471			0
S3	2009	2009	2009	2	0	2	Export	579	Norway	NOR	0	World	WLD								11	BEVERAGES	1	No Quantity							66681254			0
S3	2009	2009	2009	2	0	2	Export	579	Norway	NOR	4	Afghanistan	AFG								11	BEVERAGES	1	No Quantity							936			0
S3	2009	2009	2009	2	0	2	Export	579	Norway	NOR	24	Angola	AGO								11	BEVERAGES	1	No Quantity							1679			0
S3	2009	2009	2009	2	0	2	Export	579	Norway	NOR	32	Argentina	ARG								11	BEVERAGES	1	No Quantity							9286			0
S3	2009	2009	2009	2	0	2	Export	579	Norway	NOR	36	Australia	AUS								11	BEVERAGES	1	No Quantity							477442			0
S3	2009	2009	2009	2	0	2	Export	579	Norway	NOR	40	Austria	AUT								11	BEVERAGES	1	No Quantity							12052			0
S3	2009	2009	2009	2	0	2	Export	579	Norway	NOR	44	Bahamas	BHS								11	BEVERAGES	1	No Quantity							460			0
S3	2009	2009	2009	2	0	2	Export	579	Norway	NOR	48	Bahrain	BHR								11	BEVERAGES	1	No Quantity							94043			0
S3	2009	2009	2009	2	0	2	Export	579	Norway	NOR	56	Belgium	BEL								11	BEVERAGES	1	No Quantity							49843			0
S3	2009	2009	2009	2	0	2	Export	579	Norway	NOR	76	Brazil	BRA								11	BEVERAGES	1	No Quantity							3910			0
S3	2009	2009	2009	2	0	2	Export	579	Norway	NOR	100	Bulgaria	BGR								11	BEVERAGES	1	No Quantity							704			0
S3	2009	2009	2009	2	0	2	Export	579	Norway	NOR	120	Cameroon	CMR								11	BEVERAGES	1	No Quantity							2148			0
S3	2009	2009	2009	2	0	2	Export	579	Norway	NOR	124	Canada	CAN								11	BEVERAGES	1	No Quantity							771440			0
S3	2009	2009	2009	2	0	2	Export	579	Norway	NOR	144	Sri Lanka	LKA								11	BEVERAGES	1	No Quantity							1432			0
S3	2009	2009	2009	2	0	2	Export	579	Norway	NOR	152	Chile	CHL								11	BEVERAGES	1	No Quantity							2864			0
S3	2009	2009	2009	2	0	2	Export	579	Norway	NOR	156	China	CHN								11	BEVERAGES	1	No Quantity							627740			0
S3	2009	2009	2009	2	0	2	Export	579	Norway	NOR	178	Congo	COG								11	BEVERAGES	1	No Quantity							807			0
S3	2009	2009	2009	2	0	2	Export	579	Norway	NOR	188	Costa Rica	CRI								11	BEVERAGES	1	No Quantity							50745			0
S3	2009	2009	2009	2	0	2	Export	579	Norway	NOR	196	Cyprus	CYP								11	BEVERAGES	1	No Quantity							848			0
S3	2009	2009	2009	2	0	2	Export	579	Norway	NOR	203	Czechia	CZE								11	BEVERAGES	1	No Quantity							53300			0
S3	2009	2009	2009	2	0	2	Export	579	Norway	NOR	208	Denmark	DNK								11	BEVERAGES	1	No Quantity							6873113			0
S3	2009	2009	2009	2	0	2	Export	579	Norway	NOR	218	Ecuador	ECU								11	BEVERAGES	1	No Quantity							5316			0
S3	2009	2009	2009	2	0	2	Export	579	Norway	NOR	233	Estonia	EST								11	BEVERAGES	1	No Quantity							2057			0
S3	2009	2009	2009	2	0	2	Export	579	Norway	NOR	234	Faeroe Isds	FRO								11	BEVERAGES	1	No Quantity							78467			0
S3	2009	2009	2009	2	0	2	Export	579	Norway	NOR	246	Finland	FIN								11	BEVERAGES	1	No Quantity							2148862			0
S3	2009	2009	2009	2	0	2	Export	579	Norway	NOR	251	France	FRA								11	BEVERAGES	1	No Quantity							1017619			0
S3	2009	2009	2009	2	0	2	Export	579	Norway	NOR	276	Germany	DEU								11	BEVERAGES	1	No Quantity							14822445			0
S3	2009	2009	2009	2	0	2	Export	579	Norway	NOR	288	Ghana	GHA								11	BEVERAGES	1	No Quantity							4116			0
S3	2009	2009	2009	2	0	2	Export	579	Norway	NOR	292	Gibraltar	GIB								11	BEVERAGES	1	No Quantity							31281			0
S3	2009	2009	2009	2	0	2	Export	579	Norway	NOR	300	Greece	GRC								11	BEVERAGES	1	No Quantity							515242			0
S3	2009	2009	2009	2	0	2	Export	579	Norway	NOR	344	China, Hong Kong SAR	HKG								11	BEVERAGES	1	No Quantity							248474			0
S3	2009	2009	2009	2	0	2	Export	579	Norway	NOR	352	Iceland	ISL								11	BEVERAGES	1	No Quantity							112019			0
S3	2009	2009	2009	2	0	2	Export	579	Norway	NOR	364	Iran	IRN								11	BEVERAGES	1	No Quantity							302			0
S3	2009	2009	2009	2	0	2	Export	579	Norway	NOR	372	Ireland	IRL								11	BEVERAGES	1	No Quantity							9488			0
S3	2009	2009	2009	2	0	2	Export	579	Norway	NOR	376	Israel	ISR								11	BEVERAGES	1	No Quantity							2148			0
S3	2009	2009	2009	2	0	2	Export	579	Norway	NOR	381	Italy	ITA								11	BEVERAGES	1	No Quantity							460843			0
S3	2009	2009	2009	2	0	2	Export	579	Norway	NOR	392	Japan	JPN								11	BEVERAGES	1	No Quantity							211486			0
S3	2009	2009	2009	2	0	2	Export	579	Norway	NOR	398	Kazakhstan	KAZ								11	BEVERAGES	1	No Quantity							93639			0
S3	2009	2009	2009	2	0	2	Export	579	Norway	NOR	400	Jordan	JOR								11	BEVERAGES	1	No Quantity							1645			0
S3	2009	2009	2009	2	0	2	Export	579	Norway	NOR	410	Rep. of Korea	KOR								11	BEVERAGES	1	No Quantity							187041			0
S3	2009	2009	2009	2	0	2	Export	579	Norway	NOR	414	Kuwait	KWT								11	BEVERAGES	1	No Quantity							10488			0
S3	2009	2009	2009	2	0	2	Export	579	Norway	NOR	422	Lebanon	LBN								11	BEVERAGES	1	No Quantity							2119			0
S3	2009	2009	2009	2	0	2	Export	579	Norway	NOR	428	Latvia	LVA								11	BEVERAGES	1	No Quantity							1790			0
S3	2009	2009	2009	2	0	2	Export	579	Norway	NOR	440	Lithuania	LTU								11	BEVERAGES	1	No Quantity							2864			0
S3	2009	2009	2009	2	0	2	Export	579	Norway	NOR	458	Malaysia	MYS								11	BEVERAGES	1	No Quantity							4017			0
S3	2009	2009	2009	2	0	2	Export	579	Norway	NOR	470	Malta	MLT								11	BEVERAGES	1	No Quantity							27118			0
S3	2009	2009	2009	2	0	2	Export	579	Norway	NOR	490	Other Asia, nes									11	BEVERAGES	1	No Quantity							34443			0
S3	2009	2009	2009	2	0	2	Export	579	Norway	NOR	528	Netherlands	NLD								11	BEVERAGES	1	No Quantity							411719			0
S3	2009	2009	2009	2	0	2	Export	579	Norway	NOR	554	New Zealand	NZL								11	BEVERAGES	1	No Quantity							7260			0
S3	2009	2009	2009	2	0	2	Export	579	Norway	NOR	558	Nicaragua	NIC								11	BEVERAGES	1	No Quantity							3522			0
S3	2009	2009	2009	2	0	2	Export	579	Norway	NOR	566	Nigeria	NGA								11	BEVERAGES	1	No Quantity							8913			0
S3	2009	2009	2009	2	0	2	Export	579	Norway	NOR	591	Panama	PAN								11	BEVERAGES	1	No Quantity							25525			0
S3	2009	2009	2009	2	0	2	Export	579	Norway	NOR	608	Philippines	PHL								11	BEVERAGES	1	No Quantity							9396			0
S3	2009	2009	2009	2	0	2	Export	579	Norway	NOR	616	Poland	POL								11	BEVERAGES	1	No Quantity							9133			0
S3	2009	2009	2009	2	0	2	Export	579	Norway	NOR	620	Portugal	PRT								11	BEVERAGES	1	No Quantity							124024			0
S3	2009	2009	2009	2	0	2	Export	579	Norway	NOR	634	Qatar	QAT								11	BEVERAGES	1	No Quantity							7556			0
S3	2009	2009	2009	2	0	2	Export	579	Norway	NOR	642	Romania	ROU								11	BEVERAGES	1	No Quantity							3858			0
S3	2009	2009	2009	2	0	2	Export	579	Norway	NOR	643	Russian Federation	RUS								11	BEVERAGES	1	No Quantity							741932			0
S3	2009	2009	2009	2	0	2	Export	579	Norway	NOR	682	Saudi Arabia	SAU								11	BEVERAGES	1	No Quantity							114288			0
S3	2009	2009	2009	2	0	2	Export	579	Norway	NOR	699	India	IND								11	BEVERAGES	1	No Quantity							8591			0
S3	2009	2009	2009	2	0	2	Export	579	Norway	NOR	702	Singapore	SGP								11	BEVERAGES	1	No Quantity							216317			0
S3	2009	2009	2009	2	0	2	Export	579	Norway	NOR	703	Slovakia	SVK								11	BEVERAGES	1	No Quantity							6464			0
S3	2009	2009	2009	2	0	2	Export	579	Norway	NOR	704	Viet Nam	VNM								11	BEVERAGES	1	No Quantity							181			0
S3	2009	2009	2009	2	0	2	Export	579	Norway	NOR	705	Slovenia	SVN								11	BEVERAGES	1	No Quantity							6590			0
S3	2009	2009	2009	2	0	2	Export	579	Norway	NOR	710	South Africa	ZAF								11	BEVERAGES	1	No Quantity							25851			0
S3	2009	2009	2009	2	0	2	Export	579	Norway	NOR	724	Spain	ESP								11	BEVERAGES	1	No Quantity							558651			0
S3	2009	2009	2009	2	0	2	Export	579	Norway	NOR	752	Sweden	SWE								11	BEVERAGES	1	No Quantity							11060407			0
S3	2009	2009	2009	2	0	2	Export	579	Norway	NOR	757	Switzerland	CHE								11	BEVERAGES	1	No Quantity							344806			0
S3	2009	2009	2009	2	0	2	Export	579	Norway	NOR	764	Thailand	THA								11	BEVERAGES	1	No Quantity							315302			0
S3	2009	2009	2009	2	0	2	Export	579	Norway	NOR	780	Trinidad and Tobago	TTO								11	BEVERAGES	1	No Quantity							56759			0
S3	2009	2009	2009	2	0	2	Export	579	Norway	NOR	784	United Arab Emirates	ARE								11	BEVERAGES	1	No Quantity							1622925			0
S3	2009	2009	2009	2	0	2	Export	579	Norway	NOR	792	Turkey	TUR								11	BEVERAGES	1	No Quantity							55184			0
S3	2009	2009	2009	2	0	2	Export	579	Norway	NOR	804	Ukraine	UKR								11	BEVERAGES	1	No Quantity							4985			0
S3	2009	2009	2009	2	0	2	Export	579	Norway	NOR	818	Egypt	EGY								11	BEVERAGES	1	No Quantity							8205			0
S3	2009	2009	2009	2	0	2	Export	579	Norway	NOR	826	United Kingdom	GBR								11	BEVERAGES	1	No Quantity							2557620			0
S3	2009	2009	2009	2	0	2	Export	579	Norway	NOR	842	USA	USA								11	BEVERAGES	1	No Quantity							19206165			0
S3	2009	2009	2009	2	0	2	Export	579	Norway	NOR	858	Uruguay	URY								11	BEVERAGES	1	No Quantity							58298			0
S3	2009	2009	2009	2	0	2	Export	579	Norway	NOR	860	Uzbekistan	UZB								11	BEVERAGES	1	No Quantity							30708			0
S3	2009	2009	2009	2	0	2	Export	512	Oman	OMN	0	World	WLD								12	TOBACCO,TOBACCO MANUFACT	1	No Quantity							48184710			0
S3	2009	2009	2009	2	0	2	Export	512	Oman	OMN	48	Bahrain	BHR								12	TOBACCO,TOBACCO MANUFACT	1	No Quantity							105212			0
S3	2009	2009	2009	2	0	2	Export	512	Oman	OMN	364	Iran	IRN								12	TOBACCO,TOBACCO MANUFACT	1	No Quantity							47435311			0
S3	2009	2009	2009	2	0	2	Export	512	Oman	OMN	414	Kuwait	KWT								12	TOBACCO,TOBACCO MANUFACT	1	No Quantity							23521			0
S3	2009	2009	2009	2	0	2	Export	512	Oman	OMN	634	Qatar	QAT								12	TOBACCO,TOBACCO MANUFACT	1	No Quantity							14902			0
S3	2009	2009	2009	2	0	2	Export	512	Oman	OMN	682	Saudi Arabia	SAU								12	TOBACCO,TOBACCO MANUFACT	1	No Quantity							389262			0
S3	2009	2009	2009	2	0	2	Export	512	Oman	OMN	784	United Arab Emirates	ARE								12	TOBACCO,TOBACCO MANUFACT	1	No Quantity							216502			0
S3	2009	2009	2009	2	0	2	Export	579	Norway	NOR	0	World	WLD								12	TOBACCO,TOBACCO MANUFACT	1	No Quantity							5616268			0
S3	2009	2009	2009	2	0	2	Export	579	Norway	NOR	44	Bahamas	BHS								12	TOBACCO,TOBACCO MANUFACT	1	No Quantity							367			0
S3	2009	2009	2009	2	0	2	Export	579	Norway	NOR	208	Denmark	DNK								12	TOBACCO,TOBACCO MANUFACT	1	No Quantity							2529722			0
S3	2009	2009	2009	2	0	2	Export	579	Norway	NOR	234	Faeroe Isds	FRO								12	TOBACCO,TOBACCO MANUFACT	1	No Quantity							3658			0
S3	2009	2009	2009	2	0	2	Export	579	Norway	NOR	251	France	FRA								12	TOBACCO,TOBACCO MANUFACT	1	No Quantity							4271			0
S3	2009	2009	2009	2	0	2	Export	579	Norway	NOR	276	Germany	DEU								12	TOBACCO,TOBACCO MANUFACT	1	No Quantity							2624354			0
S3	2009	2009	2009	2	0	2	Export	579	Norway	NOR	528	Netherlands	NLD								12	TOBACCO,TOBACCO MANUFACT	1	No Quantity							214610			0
S3	2009	2009	2009	2	0	2	Export	579	Norway	NOR	616	Poland	POL								12	TOBACCO,TOBACCO MANUFACT	1	No Quantity							236			0
S3	2009	2009	2009	2	0	2	Export	579	Norway	NOR	702	Singapore	SGP								12	TOBACCO,TOBACCO MANUFACT	1	No Quantity							15295			0
S3	2009	2009	2009	2	0	2	Export	579	Norway	NOR	724	Spain	ESP								12	TOBACCO,TOBACCO MANUFACT	1	No Quantity							48340			0
S3	2009	2009	2009	2	0	2	Export	579	Norway	NOR	752	Sweden	SWE								12	TOBACCO,TOBACCO MANUFACT	1	No Quantity							164003			0
S3	2009	2009	2009	2	0	2	Export	579	Norway	NOR	757	Switzerland	CHE								12	TOBACCO,TOBACCO MANUFACT	1	No Quantity							5303			0
S3	2009	2009	2009	2	0	2	Export	579	Norway	NOR	842	USA	USA								12	TOBACCO,TOBACCO MANUFACT	1	No Quantity							6107			0
S3	2009	2009	2009	2	0	2	Export	512	Oman	OMN	0	World	WLD								21	HIDES,SKINS,FURSKINS,RAW	1	No Quantity							105142			0
S3	2009	2009	2009	2	0	2	Export	512	Oman	OMN	586	Pakistan	PAK								21	HIDES,SKINS,FURSKINS,RAW	1	No Quantity							27196			0
S3	2009	2009	2009	2	0	2	Export	512	Oman	OMN	634	Qatar	QAT								21	HIDES,SKINS,FURSKINS,RAW	1	No Quantity							260			0
S3	2009	2009	2009	2	0	2	Export	512	Oman	OMN	699	India	IND								21	HIDES,SKINS,FURSKINS,RAW	1	No Quantity							61131			0
S3	2009	2009	2009	2	0	2	Export	512	Oman	OMN	784	United Arab Emirates	ARE								21	HIDES,SKINS,FURSKINS,RAW	1	No Quantity							16554			0
S3	2009	2009	2009	2	0	2	Export	579	Norway	NOR	0	World	WLD								21	HIDES,SKINS,FURSKINS,RAW	1	No Quantity							60074095			0
S3	2009	2009	2009	2	0	2	Export	579	Norway	NOR	36	Australia	AUS								21	HIDES,SKINS,FURSKINS,RAW	1	No Quantity							652			0
S3	2009	2009	2009	2	0	2	Export	579	Norway	NOR	40	Austria	AUT								21	HIDES,SKINS,FURSKINS,RAW	1	No Quantity							1286			0
S3	2009	2009	2009	2	0	2	Export	579	Norway	NOR	56	Belgium	BEL								21	HIDES,SKINS,FURSKINS,RAW	1	No Quantity							4802174			0
S3	2009	2009	2009	2	0	2	Export	579	Norway	NOR	76	Brazil	BRA								21	HIDES,SKINS,FURSKINS,RAW	1	No Quantity							2878			0
S3	2009	2009	2009	2	0	2	Export	579	Norway	NOR	124	Canada	CAN								21	HIDES,SKINS,FURSKINS,RAW	1	No Quantity							252339			0
S3	2009	2009	2009	2	0	2	Export	579	Norway	NOR	156	China	CHN								21	HIDES,SKINS,FURSKINS,RAW	1	No Quantity							4169124			0
S3	2009	2009	2009	2	0	2	Export	579	Norway	NOR	208	Denmark	DNK								21	HIDES,SKINS,FURSKINS,RAW	1	No Quantity							11388439			0
S3	2009	2009	2009	2	0	2	Export	579	Norway	NOR	233	Estonia	EST								21	HIDES,SKINS,FURSKINS,RAW	1	No Quantity							5103			0
S3	2009	2009	2009	2	0	2	Export	579	Norway	NOR	246	Finland	FIN								21	HIDES,SKINS,FURSKINS,RAW	1	No Quantity							24567289			0
S3	2009	2009	2009	2	0	2	Export	579	Norway	NOR	251	France	FRA								21	HIDES,SKINS,FURSKINS,RAW	1	No Quantity							17012			0
S3	2009	2009	2009	2	0	2	Export	579	Norway	NOR	276	Germany	DEU								21	HIDES,SKINS,FURSKINS,RAW	1	No Quantity							8008			0
S3	2009	2009	2009	2	0	2	Export	579	Norway	NOR	344	China, Hong Kong SAR	HKG								21	HIDES,SKINS,FURSKINS,RAW	1	No Quantity							4597322			0
S3	2009	2009	2009	2	0	2	Export	579	Norway	NOR	352	Iceland	ISL								21	HIDES,SKINS,FURSKINS,RAW	1	No Quantity							34764			0
S3	2009	2009	2009	2	0	2	Export	579	Norway	NOR	381	Italy	ITA								21	HIDES,SKINS,FURSKINS,RAW	1	No Quantity							3888418			0
S3	2009	2009	2009	2	0	2	Export	579	Norway	NOR	428	Latvia	LVA								21	HIDES,SKINS,FURSKINS,RAW	1	No Quantity							5240			0
S3	2009	2009	2009	2	0	2	Export	579	Norway	NOR	484	Mexico	MEX								21	HIDES,SKINS,FURSKINS,RAW	1	No Quantity							98520			0
S3	2009	2009	2009	2	0	2	Export	579	Norway	NOR	490	Other Asia, nes									21	HIDES,SKINS,FURSKINS,RAW	1	No Quantity							81175			0
S3	2009	2009	2009	2	0	2	Export	579	Norway	NOR	616	Poland	POL								21	HIDES,SKINS,FURSKINS,RAW	1	No Quantity							136549			0
S3	2009	2009	2009	2	0	2	Export	579	Norway	NOR	620	Portugal	PRT								21	HIDES,SKINS,FURSKINS,RAW	1	No Quantity							7923			0
S3	2009	2009	2009	2	0	2	Export	579	Norway	NOR	699	India	IND								21	HIDES,SKINS,FURSKINS,RAW	1	No Quantity							1453405			0
S3	2009	2009	2009	2	0	2	Export	579	Norway	NOR	703	Slovakia	SVK								21	HIDES,SKINS,FURSKINS,RAW	1	No Quantity							1777			0
S3	2009	2009	2009	2	0	2	Export	579	Norway	NOR	724	Spain	ESP								21	HIDES,SKINS,FURSKINS,RAW	1	No Quantity							10866			0
S3	2009	2009	2009	2	0	2	Export	579	Norway	NOR	752	Sweden	SWE								21	HIDES,SKINS,FURSKINS,RAW	1	No Quantity							2221244			0
S3	2009	2009	2009	2	0	2	Export	579	Norway	NOR	757	Switzerland	CHE								21	HIDES,SKINS,FURSKINS,RAW	1	No Quantity							860			0
S3	2009	2009	2009	2	0	2	Export	579	Norway	NOR	792	Turkey	TUR								21	HIDES,SKINS,FURSKINS,RAW	1	No Quantity							2267409			0
S3	2009	2009	2009	2	0	2	Export	579	Norway	NOR	826	United Kingdom	GBR								21	HIDES,SKINS,FURSKINS,RAW	1	No Quantity							54320			0
S3	2009	2009	2009	2	0	2	Export	512	Oman	OMN	0	World	WLD								22	OIL SEED,OLEAGINUS FRUIT	1	No Quantity							73509			0
S3	2009	2009	2009	2	0	2	Export	512	Oman	OMN	784	United Arab Emirates	ARE								22	OIL SEED,OLEAGINUS FRUIT	1	No Quantity							73509			0
S3	2009	2009	2009	2	0	2	Export	579	Norway	NOR	0	World	WLD								22	OIL SEED,OLEAGINUS FRUIT	1	No Quantity							87974			0
S3	2009	2009	2009	2	0	2	Export	579	Norway	NOR	56	Belgium	BEL								22	OIL SEED,OLEAGINUS FRUIT	1	No Quantity							11973			0
S3	2009	2009	2009	2	0	2	Export	579	Norway	NOR	203	Czechia	CZE								22	OIL SEED,OLEAGINUS FRUIT	1	No Quantity							353			0
S3	2009	2009	2009	2	0	2	Export	579	Norway	NOR	208	Denmark	DNK								22	OIL SEED,OLEAGINUS FRUIT	1	No Quantity							11959			0
S3	2009	2009	2009	2	0	2	Export	579	Norway	NOR	276	Germany	DEU								22	OIL SEED,OLEAGINUS FRUIT	1	No Quantity							12337			0
S3	2009	2009	2009	2	0	2	Export	579	Norway	NOR	352	Iceland	ISL								22	OIL SEED,OLEAGINUS FRUIT	1	No Quantity							5121			0
S3	2009	2009	2009	2	0	2	Export	579	Norway	NOR	381	Italy	ITA								22	OIL SEED,OLEAGINUS FRUIT	1	No Quantity							1214			0
S3	2009	2009	2009	2	0	2	Export	579	Norway	NOR	752	Sweden	SWE								22	OIL SEED,OLEAGINUS FRUIT	1	No Quantity							22845			0
S3	2009	2009	2009	2	0	2	Export	579	Norway	NOR	842	USA	USA								22	OIL SEED,OLEAGINUS FRUIT	1	No Quantity							22172			0
S3	2009	2009	2009	2	0	2	Export	512	Oman	OMN	0	World	WLD								23	CRUDE RUBBER	1	No Quantity							47704			0
S3	2009	2009	2009	2	0	2	Export	512	Oman	OMN	364	Iran	IRN								23	CRUDE RUBBER	1	No Quantity							1560			0
S3	2009	2009	2009	2	0	2	Export	512	Oman	OMN	784	United Arab Emirates	ARE								23	CRUDE RUBBER	1	No Quantity							46143			0
S3	2009	2009	2009	2	0	2	Export	579	Norway	NOR	0	World	WLD								23	CRUDE RUBBER	1	No Quantity							2721950			0
S3	2009	2009	2009	2	0	2	Export	579	Norway	NOR	24	Angola	AGO								23	CRUDE RUBBER	1	No Quantity							555			0
S3	2009	2009	2009	2	0	2	Export	579	Norway	NOR	36	Australia	AUS								23	CRUDE RUBBER	1	No Quantity							1041			0
S3	2009	2009	2009	2	0	2	Export	579	Norway	NOR	40	Austria	AUT								23	CRUDE RUBBER	1	No Quantity							3248			0
S3	2009	2009	2009	2	0	2	Export	579	Norway	NOR	76	Brazil	BRA								23	CRUDE RUBBER	1	No Quantity							2597			0
S3	2009	2009	2009	2	0	2	Export	579	Norway	NOR	100	Bulgaria	BGR								23	CRUDE RUBBER	1	No Quantity							1082			0
S3	2009	2009	2009	2	0	2	Export	579	Norway	NOR	203	Czechia	CZE								23	CRUDE RUBBER	1	No Quantity							291			0
S3	2009	2009	2009	2	0	2	Export	579	Norway	NOR	208	Denmark	DNK								23	CRUDE RUBBER	1	No Quantity							54979			0
S3	2009	2009	2009	2	0	2	Export	579	Norway	NOR	233	Estonia	EST								23	CRUDE RUBBER	1	No Quantity							16348			0
S3	2009	2009	2009	2	0	2	Export	579	Norway	NOR	246	Finland	FIN								23	CRUDE RUBBER	1	No Quantity							823898			0
S3	2009	2009	2009	2	0	2	Export	579	Norway	NOR	251	France	FRA								23	CRUDE RUBBER	1	No Quantity							6692			0
S3	2009	2009	2009	2	0	2	Export	579	Norway	NOR	276	Germany	DEU								23	CRUDE RUBBER	1	No Quantity							115709			0
S3	2009	2009	2009	2	0	2	Export	579	Norway	NOR	300	Greece	GRC								23	CRUDE RUBBER	1	No Quantity							608			0
S3	2009	2009	2009	2	0	2	Export	579	Norway	NOR	352	Iceland	ISL								23	CRUDE RUBBER	1	No Quantity							61495			0
S3	2009	2009	2009	2	0	2	Export	579	Norway	NOR	428	Latvia	LVA								23	CRUDE RUBBER	1	No Quantity							29596			0
S3	2009	2009	2009	2	0	2	Export	579	Norway	NOR	440	Lithuania	LTU								23	CRUDE RUBBER	1	No Quantity							5732			0
S3	2009	2009	2009	2	0	2	Export	579	Norway	NOR	458	Malaysia	MYS								23	CRUDE RUBBER	1	No Quantity							30722			0
S3	2009	2009	2009	2	0	2	Export	579	Norway	NOR	528	Netherlands	NLD								23	CRUDE RUBBER	1	No Quantity							10925			0
S3	2009	2009	2009	2	0	2	Export	579	Norway	NOR	616	Poland	POL								23	CRUDE RUBBER	1	No Quantity							3020			0
S3	2009	2009	2009	2	0	2	Export	579	Norway	NOR	620	Portugal	PRT								23	CRUDE RUBBER	1	No Quantity							8302			0
S3	2009	2009	2009	2	0	2	Export	579	Norway	NOR	643	Russian Federation	RUS								23	CRUDE RUBBER	1	No Quantity							1561			0
S3	2009	2009	2009	2	0	2	Export	579	Norway	NOR	699	India	IND								23	CRUDE RUBBER	1	No Quantity							1911			0
S3	2009	2009	2009	2	0	2	Export	579	Norway	NOR	702	Singapore	SGP								23	CRUDE RUBBER	1	No Quantity							62800			0
S3	2009	2009	2009	2	0	2	Export	579	Norway	NOR	703	Slovakia	SVK								23	CRUDE RUBBER	1	No Quantity							2726			0
S3	2009	2009	2009	2	0	2	Export	579	Norway	NOR	724	Spain	ESP								23	CRUDE RUBBER	1	No Quantity							1179			0
S3	2009	2009	2009	2	0	2	Export	579	Norway	NOR	752	Sweden	SWE								23	CRUDE RUBBER	1	No Quantity							1459997			0
S3	2009	2009	2009	2	0	2	Export	579	Norway	NOR	792	Turkey	TUR								23	CRUDE RUBBER	1	No Quantity							261			0
S3	2009	2009	2009	2	0	2	Export	579	Norway	NOR	826	United Kingdom	GBR								23	CRUDE RUBBER	1	No Quantity							7956			0
S3	2009	2009	2009	2	0	2	Export	579	Norway	NOR	842	USA	USA								23	CRUDE RUBBER	1	No Quantity							6720			0
S3	2009	2009	2009	2	0	2	Export	512	Oman	OMN	0	World	WLD								24	CORK AND WOOD	1	No Quantity							210518			0
S3	2009	2009	2009	2	0	2	Export	512	Oman	OMN	364	Iran	IRN								24	CORK AND WOOD	1	No Quantity							260			0
S3	2009	2009	2009	2	0	2	Export	512	Oman	OMN	410	Rep. of Korea	KOR								24	CORK AND WOOD	1	No Quantity							551			0
S3	2009	2009	2009	2	0	2	Export	512	Oman	OMN	422	Lebanon	LBN								24	CORK AND WOOD	1	No Quantity							5407			0
S3	2009	2009	2009	2	0	2	Export	512	Oman	OMN	586	Pakistan	PAK								24	CORK AND WOOD	1	No Quantity							1170			0
S3	2009	2009	2009	2	0	2	Export	512	Oman	OMN	634	Qatar	QAT								24	CORK AND WOOD	1	No Quantity							138445			0
S3	2009	2009	2009	2	0	2	Export	512	Oman	OMN	699	India	IND								24	CORK AND WOOD	1	No Quantity							1415			0
S3	2009	2009	2009	2	0	2	Export	512	Oman	OMN	764	Thailand	THA								24	CORK AND WOOD	1	No Quantity							33043			0
S3	2009	2009	2009	2	0	2	Export	512	Oman	OMN	784	United Arab Emirates	ARE								24	CORK AND WOOD	1	No Quantity							28255			0
S3	2009	2009	2009	2	0	2	Export	512	Oman	OMN	795	Turkmenistan	TKM								24	CORK AND WOOD	1	No Quantity							1971			0
S3	2009	2009	2009	2	0	2	Export	579	Norway	NOR	0	World	WLD								24	CORK AND WOOD	1	No Quantity							176543823			0
S3	2009	2009	2009	2	0	2	Export	579	Norway	NOR	36	Australia	AUS								24	CORK AND WOOD	1	No Quantity							308631			0
S3	2009	2009	2009	2	0	2	Export	579	Norway	NOR	40	Austria	AUT								24	CORK AND WOOD	1	No Quantity							3689361			0
S3	2009	2009	2009	2	0	2	Export	579	Norway	NOR	48	Bahrain	BHR								24	CORK AND WOOD	1	No Quantity							241959			0
S3	2009	2009	2009	2	0	2	Export	579	Norway	NOR	50	Bangladesh	BGD								24	CORK AND WOOD	1	No Quantity							24850			0
S3	2009	2009	2009	2	0	2	Export	579	Norway	NOR	56	Belgium	BEL								24	CORK AND WOOD	1	No Quantity							14390452			0
S3	2009	2009	2009	2	0	2	Export	579	Norway	NOR	76	Brazil	BRA								24	CORK AND WOOD	1	No Quantity							145411			0
S3	2009	2009	2009	2	0	2	Export	579	Norway	NOR	112	Belarus	BLR								24	CORK AND WOOD	1	No Quantity							60653			0
S3	2009	2009	2009	2	0	2	Export	579	Norway	NOR	136	Cayman Isds	CYM								24	CORK AND WOOD	1	No Quantity							8609			0
S3	2009	2009	2009	2	0	2	Export	579	Norway	NOR	156	China	CHN								24	CORK AND WOOD	1	No Quantity							64556			0
S3	2009	2009	2009	2	0	2	Export	579	Norway	NOR	191	Croatia	HRV								24	CORK AND WOOD	1	No Quantity							5066			0
S3	2009	2009	2009	2	0	2	Export	579	Norway	NOR	203	Czechia	CZE								24	CORK AND WOOD	1	No Quantity							182194			0
S3	2009	2009	2009	2	0	2	Export	579	Norway	NOR	208	Denmark	DNK								24	CORK AND WOOD	1	No Quantity							13832760			0
S3	2009	2009	2009	2	0	2	Export	579	Norway	NOR	233	Estonia	EST								24	CORK AND WOOD	1	No Quantity							396246			0
S3	2009	2009	2009	2	0	2	Export	579	Norway	NOR	234	Faeroe Isds	FRO								24	CORK AND WOOD	1	No Quantity							40267			0
S3	2009	2009	2009	2	0	2	Export	579	Norway	NOR	246	Finland	FIN								24	CORK AND WOOD	1	No Quantity							62473			0
S3	2009	2009	2009	2	0	2	Export	579	Norway	NOR	251	France	FRA								24	CORK AND WOOD	1	No Quantity							6483610			0
S3	2009	2009	2009	2	0	2	Export	579	Norway	NOR	270	Gambia	GMB								24	CORK AND WOOD	1	No Quantity							1597			0
S3	2009	2009	2009	2	0	2	Export	579	Norway	NOR	276	Germany	DEU								24	CORK AND WOOD	1	No Quantity							25111318			0
S3	2009	2009	2009	2	0	2	Export	579	Norway	NOR	348	Hungary	HUN								24	CORK AND WOOD	1	No Quantity							618515			0
S3	2009	2009	2009	2	0	2	Export	579	Norway	NOR	352	Iceland	ISL								24	CORK AND WOOD	1	No Quantity							562885			0
S3	2009	2009	2009	2	0	2	Export	579	Norway	NOR	364	Iran	IRN								24	CORK AND WOOD	1	No Quantity							53288			0
S3	2009	2009	2009	2	0	2	Export	579	Norway	NOR	372	Ireland	IRL								24	CORK AND WOOD	1	No Quantity							25578			0
S3	2009	2009	2009	2	0	2	Export	579	Norway	NOR	381	Italy	ITA								24	CORK AND WOOD	1	No Quantity							1071916			0
S3	2009	2009	2009	2	0	2	Export	579	Norway	NOR	388	Jamaica	JAM								24	CORK AND WOOD	1	No Quantity							7188			0
S3	2009	2009	2009	2	0	2	Export	579	Norway	NOR	392	Japan	JPN								24	CORK AND WOOD	1	No Quantity							1843521			0
S3	2009	2009	2009	2	0	2	Export	579	Norway	NOR	400	Jordan	JOR								24	CORK AND WOOD	1	No Quantity							135864			0
S3	2009	2009	2009	2	0	2	Export	579	Norway	NOR	414	Kuwait	KWT								24	CORK AND WOOD	1	No Quantity							1862493			0
S3	2009	2009	2009	2	0	2	Export	579	Norway	NOR	422	Lebanon	LBN								24	CORK AND WOOD	1	No Quantity							823631			0
S3	2009	2009	2009	2	0	2	Export	579	Norway	NOR	428	Latvia	LVA								24	CORK AND WOOD	1	No Quantity							84426			0
S3	2009	2009	2009	2	0	2	Export	579	Norway	NOR	440	Lithuania	LTU								24	CORK AND WOOD	1	No Quantity							291594			0
S3	2009	2009	2009	2	0	2	Export	579	Norway	NOR	442	Luxembourg	LUX								24	CORK AND WOOD	1	No Quantity							4797			0
S3	2009	2009	2009	2	0	2	Export	579	Norway	NOR	484	Mexico	MEX								24	CORK AND WOOD	1	No Quantity							22995			0
S3	2009	2009	2009	2	0	2	Export	579	Norway	NOR	504	Morocco	MAR								24	CORK AND WOOD	1	No Quantity							1272175			0
S3	2009	2009	2009	2	0	2	Export	579	Norway	NOR	512	Oman	OMN								24	CORK AND WOOD	1	No Quantity							1755195			0
S3	2009	2009	2009	2	0	2	Export	579	Norway	NOR	528	Netherlands	NLD								24	CORK AND WOOD	1	No Quantity							12553105			0
S3	2009	2009	2009	2	0	2	Export	579	Norway	NOR	566	Nigeria	NGA								24	CORK AND WOOD	1	No Quantity							44136			0
S3	2009	2009	2009	2	0	2	Export	579	Norway	NOR	616	Poland	POL								24	CORK AND WOOD	1	No Quantity							895566			0
S3	2009	2009	2009	2	0	2	Export	579	Norway	NOR	642	Romania	ROU								24	CORK AND WOOD	1	No Quantity							24918			0
S3	2009	2009	2009	2	0	2	Export	579	Norway	NOR	643	Russian Federation	RUS								24	CORK AND WOOD	1	No Quantity							777988			0
S3	2009	2009	2009	2	0	2	Export	579	Norway	NOR	705	Slovenia	SVN								24	CORK AND WOOD	1	No Quantity							217389			0
S3	2009	2009	2009	2	0	2	Export	579	Norway	NOR	724	Spain	ESP								24	CORK AND WOOD	1	No Quantity							1648962			0
S3	2009	2009	2009	2	0	2	Export	579	Norway	NOR	752	Sweden	SWE								24	CORK AND WOOD	1	No Quantity							68612423			0
S3	2009	2009	2009	2	0	2	Export	579	Norway	NOR	757	Switzerland	CHE								24	CORK AND WOOD	1	No Quantity							2138588			0
S3	2009	2009	2009	2	0	2	Export	579	Norway	NOR	760	Syria	SYR								24	CORK AND WOOD	1	No Quantity							681060			0
S3	2009	2009	2009	2	0	2	Export	579	Norway	NOR	784	United Arab Emirates	ARE								24	CORK AND WOOD	1	No Quantity							44777			0
S3	2009	2009	2009	2	0	2	Export	579	Norway	NOR	792	Turkey	TUR								24	CORK AND WOOD	1	No Quantity							55215			0
S3	2009	2009	2009	2	0	2	Export	579	Norway	NOR	804	Ukraine	UKR								24	CORK AND WOOD	1	No Quantity							1988			0
S3	2009	2009	2009	2	0	2	Export	579	Norway	NOR	826	United Kingdom	GBR								24	CORK AND WOOD	1	No Quantity							11339130			0
S3	2009	2009	2009	2	0	2	Export	579	Norway	NOR	842	USA	USA								24	CORK AND WOOD	1	No Quantity							249882			0
S3	2009	2009	2009	2	0	2	Export	579	Norway	NOR	860	Uzbekistan	UZB								24	CORK AND WOOD	1	No Quantity							123747			0
S3	2009	2009	2009	2	0	2	Export	579	Norway	NOR	887	Yemen	YEM								24	CORK AND WOOD	1	No Quantity							1648876			0
S3	2009	2009	2009	2	0	2	Export	512	Oman	OMN	0	World	WLD								25	PULP AND WASTE PAPER	1	No Quantity							5701476			0
S3	2009	2009	2009	2	0	2	Export	512	Oman	OMN	12	Algeria	DZA								25	PULP AND WASTE PAPER	1	No Quantity							520			0
S3	2009	2009	2009	2	0	2	Export	512	Oman	OMN	50	Bangladesh	BGD								25	PULP AND WASTE PAPER	1	No Quantity							3004			0
S3	2009	2009	2009	2	0	2	Export	512	Oman	OMN	144	Sri Lanka	LKA								25	PULP AND WASTE PAPER	1	No Quantity							260			0
S3	2009	2009	2009	2	0	2	Export	512	Oman	OMN	410	Rep. of Korea	KOR								25	PULP AND WASTE PAPER	1	No Quantity							16822			0
S3	2009	2009	2009	2	0	2	Export	512	Oman	OMN	422	Lebanon	LBN								25	PULP AND WASTE PAPER	1	No Quantity							3901			0
S3	2009	2009	2009	2	0	2	Export	512	Oman	OMN	434	Libya	LBY								25	PULP AND WASTE PAPER	1	No Quantity							260			0
S3	2009	2009	2009	2	0	2	Export	512	Oman	OMN	586	Pakistan	PAK								25	PULP AND WASTE PAPER	1	No Quantity							18023			0
S3	2009	2009	2009	2	0	2	Export	512	Oman	OMN	699	India	IND								25	PULP AND WASTE PAPER	1	No Quantity							171420			0
S3	2009	2009	2009	2	0	2	Export	512	Oman	OMN	764	Thailand	THA								25	PULP AND WASTE PAPER	1	No Quantity							13818			0
S3	2009	2009	2009	2	0	2	Export	512	Oman	OMN	784	United Arab Emirates	ARE								25	PULP AND WASTE PAPER	1	No Quantity							3455412			0
S3	2009	2009	2009	2	0	2	Export	512	Oman	OMN	788	Tunisia	TUN								25	PULP AND WASTE PAPER	1	No Quantity							2601			0
S3	2009	2009	2009	2	0	2	Export	512	Oman	OMN	834	United Rep. of Tanzania	TZA								25	PULP AND WASTE PAPER	1	No Quantity							2014914			0
S3	2009	2009	2009	2	0	2	Export	512	Oman	OMN	842	USA	USA								25	PULP AND WASTE PAPER	1	No Quantity							520			0
S3	2009	2009	2009	2	0	2	Export	579	Norway	NOR	0	World	WLD								25	PULP AND WASTE PAPER	1	No Quantity							294383584			0
S3	2009	2009	2009	2	0	2	Export	579	Norway	NOR	40	Austria	AUT								25	PULP AND WASTE PAPER	1	No Quantity							20710			0
S3	2009	2009	2009	2	0	2	Export	579	Norway	NOR	56	Belgium	BEL								25	PULP AND WASTE PAPER	1	No Quantity							5554390			0
S3	2009	2009	2009	2	0	2	Export	579	Norway	NOR	76	Brazil	BRA								25	PULP AND WASTE PAPER	1	No Quantity							1000907			0
S3	2009	2009	2009	2	0	2	Export	579	Norway	NOR	144	Sri Lanka	LKA								25	PULP AND WASTE PAPER	1	No Quantity							20538			0
S3	2009	2009	2009	2	0	2	Export	579	Norway	NOR	156	China	CHN								25	PULP AND WASTE PAPER	1	No Quantity							50407522			0
S3	2009	2009	2009	2	0	2	Export	579	Norway	NOR	203	Czechia	CZE								25	PULP AND WASTE PAPER	1	No Quantity							981002			0
S3	2009	2009	2009	2	0	2	Export	579	Norway	NOR	208	Denmark	DNK								25	PULP AND WASTE PAPER	1	No Quantity							7714734			0
S3	2009	2009	2009	2	0	2	Export	579	Norway	NOR	233	Estonia	EST								25	PULP AND WASTE PAPER	1	No Quantity							14565			0
S3	2009	2009	2009	2	0	2	Export	579	Norway	NOR	246	Finland	FIN								25	PULP AND WASTE PAPER	1	No Quantity							2418707			0
S3	2009	2009	2009	2	0	2	Export	579	Norway	NOR	251	France	FRA								25	PULP AND WASTE PAPER	1	No Quantity							5559228			0
S3	2009	2009	2009	2	0	2	Export	579	Norway	NOR	276	Germany	DEU								25	PULP AND WASTE PAPER	1	No Quantity							65608276			0
S3	2009	2009	2009	2	0	2	Export	579	Norway	NOR	300	Greece	GRC								25	PULP AND WASTE PAPER	1	No Quantity							13862			0
S3	2009	2009	2009	2	0	2	Export	579	Norway	NOR	344	China, Hong Kong SAR	HKG								25	PULP AND WASTE PAPER	1	No Quantity							28194			0
S3	2009	2009	2009	2	0	2	Export	579	Norway	NOR	360	Indonesia	IDN								25	PULP AND WASTE PAPER	1	No Quantity							3936115			0
S3	2009	2009	2009	2	0	2	Export	579	Norway	NOR	376	Israel	ISR								25	PULP AND WASTE PAPER	1	No Quantity							5351			0
S3	2009	2009	2009	2	0	2	Export	579	Norway	NOR	381	Italy	ITA								25	PULP AND WASTE PAPER	1	No Quantity							4361065			0
S3	2009	2009	2009	2	0	2	Export	579	Norway	NOR	392	Japan	JPN								25	PULP AND WASTE PAPER	1	No Quantity							38841236			0
S3	2009	2009	2009	2	0	2	Export	579	Norway	NOR	398	Kazakhstan	KAZ								25	PULP AND WASTE PAPER	1	No Quantity							727			0
S3	2009	2009	2009	2	0	2	Export	579	Norway	NOR	410	Rep. of Korea	KOR								25	PULP AND WASTE PAPER	1	No Quantity							605942			0
S3	2009	2009	2009	2	0	2	Export	579	Norway	NOR	428	Latvia	LVA								25	PULP AND WASTE PAPER	1	No Quantity							788			0
S3	2009	2009	2009	2	0	2	Export	579	Norway	NOR	458	Malaysia	MYS								25	PULP AND WASTE PAPER	1	No Quantity							211038			0
S3	2009	2009	2009	2	0	2	Export	579	Norway	NOR	484	Mexico	MEX								25	PULP AND WASTE PAPER	1	No Quantity							34190			0
S3	2009	2009	2009	2	0	2	Export	579	Norway	NOR	490	Other Asia, nes									25	PULP AND WASTE PAPER	1	No Quantity							13900308			0
S3	2009	2009	2009	2	0	2	Export	579	Norway	NOR	504	Morocco	MAR								25	PULP AND WASTE PAPER	1	No Quantity							15850			0
S3	2009	2009	2009	2	0	2	Export	579	Norway	NOR	528	Netherlands	NLD								25	PULP AND WASTE PAPER	1	No Quantity							41087146			0
S3	2009	2009	2009	2	0	2	Export	579	Norway	NOR	586	Pakistan	PAK								25	PULP AND WASTE PAPER	1	No Quantity							89973			0
S3	2009	2009	2009	2	0	2	Export	579	Norway	NOR	608	Philippines	PHL								25	PULP AND WASTE PAPER	1	No Quantity							1443155			0
S3	2009	2009	2009	2	0	2	Export	579	Norway	NOR	616	Poland	POL								25	PULP AND WASTE PAPER	1	No Quantity							1651001			0
S3	2009	2009	2009	2	0	2	Export	579	Norway	NOR	643	Russian Federation	RUS								25	PULP AND WASTE PAPER	1	No Quantity							820655			0
S3	2009	2009	2009	2	0	2	Export	579	Norway	NOR	688	Serbia	SRB								25	PULP AND WASTE PAPER	1	No Quantity							55235			0
S3	2009	2009	2009	2	0	2	Export	579	Norway	NOR	699	India	IND								25	PULP AND WASTE PAPER	1	No Quantity							2075551			0
S3	2009	2009	2009	2	0	2	Export	579	Norway	NOR	702	Singapore	SGP								25	PULP AND WASTE PAPER	1	No Quantity							1576497			0
S3	2009	2009	2009	2	0	2	Export	579	Norway	NOR	704	Viet Nam	VNM								25	PULP AND WASTE PAPER	1	No Quantity							225552			0
S3	2009	2009	2009	2	0	2	Export	579	Norway	NOR	724	Spain	ESP								25	PULP AND WASTE PAPER	1	No Quantity							9317046			0
S3	2009	2009	2009	2	0	2	Export	579	Norway	NOR	752	Sweden	SWE								25	PULP AND WASTE PAPER	1	No Quantity							24221677			0
S3	2009	2009	2009	2	0	2	Export	579	Norway	NOR	757	Switzerland	CHE								25	PULP AND WASTE PAPER	1	No Quantity							867354			0
S3	2009	2009	2009	2	0	2	Export	579	Norway	NOR	764	Thailand	THA								25	PULP AND WASTE PAPER	1	No Quantity							4696324			0
S3	2009	2009	2009	2	0	2	Export	579	Norway	NOR	818	Egypt	EGY								25	PULP AND WASTE PAPER	1	No Quantity							21456			0
S3	2009	2009	2009	2	0	2	Export	579	Norway	NOR	826	United Kingdom	GBR								25	PULP AND WASTE PAPER	1	No Quantity							3468113			0
S3	2009	2009	2009	2	0	2	Export	579	Norway	NOR	842	USA	USA								25	PULP AND WASTE PAPER	1	No Quantity							582085			0
S3	2009	2009	2009	2	0	2	Export	579	Norway	NOR	860	Uzbekistan	UZB								25	PULP AND WASTE PAPER	1	No Quantity							929518			0
S3	2009	2009	2009	2	0	2	Export	512	Oman	OMN	0	World	WLD								26	TEXTILE FIBRES	1	No Quantity							148695			0
S3	2009	2009	2009	2	0	2	Export	512	Oman	OMN	48	Bahrain	BHR								26	TEXTILE FIBRES	1	No Quantity							1329			0
S3	2009	2009	2009	2	0	2	Export	512	Oman	OMN	364	Iran	IRN								26	TEXTILE FIBRES	1	No Quantity							1040			0
S3	2009	2009	2009	2	0	2	Export	512	Oman	OMN	484	Mexico	MEX								26	TEXTILE FIBRES	1	No Quantity							74317			0
S3	2009	2009	2009	2	0	2	Export	512	Oman	OMN	586	Pakistan	PAK								26	TEXTILE FIBRES	1	No Quantity							36824			0
S3	2009	2009	2009	2	0	2	Export	512	Oman	OMN	634	Qatar	QAT								26	TEXTILE FIBRES	1	No Quantity							5222			0
S3	2009	2009	2009	2	0	2	Export	512	Oman	OMN	699	India	IND								26	TEXTILE FIBRES	1	No Quantity							910			0
S3	2009	2009	2009	2	0	2	Export	512	Oman	OMN	784	United Arab Emirates	ARE								26	TEXTILE FIBRES	1	No Quantity							25150			0
S3	2009	2009	2009	2	0	2	Export	512	Oman	OMN	834	United Rep. of Tanzania	TZA								26	TEXTILE FIBRES	1	No Quantity							3901			0
S3	2009	2009	2009	2	0	2	Export	579	Norway	NOR	0	World	WLD								26	TEXTILE FIBRES	1	No Quantity							15348303			0
S3	2009	2009	2009	2	0	2	Export	579	Norway	NOR	8	Albania	ALB								26	TEXTILE FIBRES	1	No Quantity							2132			0
S3	2009	2009	2009	2	0	2	Export	579	Norway	NOR	24	Angola	AGO								26	TEXTILE FIBRES	1	No Quantity							8768			0
S3	2009	2009	2009	2	0	2	Export	579	Norway	NOR	40	Austria	AUT								26	TEXTILE FIBRES	1	No Quantity							639			0
S3	2009	2009	2009	2	0	2	Export	579	Norway	NOR	100	Bulgaria	BGR								26	TEXTILE FIBRES	1	No Quantity							2574299			0
S3	2009	2009	2009	2	0	2	Export	579	Norway	NOR	108	Burundi	BDI								26	TEXTILE FIBRES	1	No Quantity							11927			0
S3	2009	2009	2009	2	0	2	Export	579	Norway	NOR	124	Canada	CAN								26	TEXTILE FIBRES	1	No Quantity							514			0
S3	2009	2009	2009	2	0	2	Export	579	Norway	NOR	136	Cayman Isds	CYM								26	TEXTILE FIBRES	1	No Quantity							1597			0
S3	2009	2009	2009	2	0	2	Export	579	Norway	NOR	156	China	CHN								26	TEXTILE FIBRES	1	No Quantity							151797			0
S3	2009	2009	2009	2	0	2	Export	579	Norway	NOR	170	Colombia	COL								26	TEXTILE FIBRES	1	No Quantity							1612			0
S3	2009	2009	2009	2	0	2	Export	579	Norway	NOR	203	Czechia	CZE								26	TEXTILE FIBRES	1	No Quantity							568029			0
S3	2009	2009	2009	2	0	2	Export	579	Norway	NOR	204	Benin	BEN								26	TEXTILE FIBRES	1	No Quantity							28450			0
S3	2009	2009	2009	2	0	2	Export	579	Norway	NOR	208	Denmark	DNK								26	TEXTILE FIBRES	1	No Quantity							88017			0
S3	2009	2009	2009	2	0	2	Export	579	Norway	NOR	233	Estonia	EST								26	TEXTILE FIBRES	1	No Quantity							1240477			0
S3	2009	2009	2009	2	0	2	Export	579	Norway	NOR	246	Finland	FIN								26	TEXTILE FIBRES	1	No Quantity							143981			0
S3	2009	2009	2009	2	0	2	Export	579	Norway	NOR	266	Gabon	GAB								26	TEXTILE FIBRES	1	No Quantity							1597			0
S3	2009	2009	2009	2	0	2	Export	579	Norway	NOR	268	Georgia	GEO								26	TEXTILE FIBRES	1	No Quantity							14801			0
S3	2009	2009	2009	2	0	2	Export	579	Norway	NOR	270	Gambia	GMB								26	TEXTILE FIBRES	1	No Quantity							15534			0
S3	2009	2009	2009	2	0	2	Export	579	Norway	NOR	276	Germany	DEU								26	TEXTILE FIBRES	1	No Quantity							81223			0
S3	2009	2009	2009	2	0	2	Export	579	Norway	NOR	288	Ghana	GHA								26	TEXTILE FIBRES	1	No Quantity							43881			0
S3	2009	2009	2009	2	0	2	Export	579	Norway	NOR	304	Greenland	GRL								26	TEXTILE FIBRES	1	No Quantity							5694			0
S3	2009	2009	2009	2	0	2	Export	579	Norway	NOR	324	Guinea	GIN								26	TEXTILE FIBRES	1	No Quantity							34617			0
S3	2009	2009	2009	2	0	2	Export	579	Norway	NOR	348	Hungary	HUN								26	TEXTILE FIBRES	1	No Quantity							90116			0
S3	2009	2009	2009	2	0	2	Export	579	Norway	NOR	360	Indonesia	IDN								26	TEXTILE FIBRES	1	No Quantity							3993			0
S3	2009	2009	2009	2	0	2	Export	579	Norway	NOR	364	Iran	IRN								26	TEXTILE FIBRES	1	No Quantity							16771			0
S3	2009	2009	2009	2	0	2	Export	579	Norway	NOR	368	Iraq	IRQ								26	TEXTILE FIBRES	1	No Quantity							11181			0
S3	2009	2009	2009	2	0	2	Export	579	Norway	NOR	381	Italy	ITA								26	TEXTILE FIBRES	1	No Quantity							1518			0
S3	2009	2009	2009	2	0	2	Export	579	Norway	NOR	392	Japan	JPN								26	TEXTILE FIBRES	1	No Quantity							1272			0
S3	2009	2009	2009	2	0	2	Export	579	Norway	NOR	404	Kenya	KEN								26	TEXTILE FIBRES	1	No Quantity							74465			0
S3	2009	2009	2009	2	0	2	Export	579	Norway	NOR	428	Latvia	LVA								26	TEXTILE FIBRES	1	No Quantity							9736			0
S3	2009	2009	2009	2	0	2	Export	579	Norway	NOR	440	Lithuania	LTU								26	TEXTILE FIBRES	1	No Quantity							596942			0
S3	2009	2009	2009	2	0	2	Export	579	Norway	NOR	458	Malaysia	MYS								26	TEXTILE FIBRES	1	No Quantity							3993			0
S3	2009	2009	2009	2	0	2	Export	579	Norway	NOR	466	Mali	MLI								26	TEXTILE FIBRES	1	No Quantity							3304			0
S3	2009	2009	2009	2	0	2	Export	579	Norway	NOR	470	Malta	MLT								26	TEXTILE FIBRES	1	No Quantity							2376			0
S3	2009	2009	2009	2	0	2	Export	579	Norway	NOR	528	Netherlands	NLD								26	TEXTILE FIBRES	1	No Quantity							230283			0
S3	2009	2009	2009	2	0	2	Export	579	Norway	NOR	586	Pakistan	PAK								26	TEXTILE FIBRES	1	No Quantity							15500			0
S3	2009	2009	2009	2	0	2	Export	579	Norway	NOR	608	Philippines	PHL								26	TEXTILE FIBRES	1	No Quantity							17976			0
S3	2009	2009	2009	2	0	2	Export	579	Norway	NOR	616	Poland	POL								26	TEXTILE FIBRES	1	No Quantity							3410247			0
S3	2009	2009	2009	2	0	2	Export	579	Norway	NOR	620	Portugal	PRT								26	TEXTILE FIBRES	1	No Quantity							1902			0
S3	2009	2009	2009	2	0	2	Export	579	Norway	NOR	642	Romania	ROU								26	TEXTILE FIBRES	1	No Quantity							5044			0
S3	2009	2009	2009	2	0	2	Export	579	Norway	NOR	686	Senegal	SEN								26	TEXTILE FIBRES	1	No Quantity							799			0
S3	2009	2009	2009	2	0	2	Export	579	Norway	NOR	688	Serbia	SRB								26	TEXTILE FIBRES	1	No Quantity							1378			0
S3	2009	2009	2009	2	0	2	Export	579	Norway	NOR	694	Sierra Leone	SLE								26	TEXTILE FIBRES	1	No Quantity							8086			0
S3	2009	2009	2009	2	0	2	Export	579	Norway	NOR	699	India	IND								26	TEXTILE FIBRES	1	No Quantity							503505			0
S3	2009	2009	2009	2	0	2	Export	579	Norway	NOR	702	Singapore	SGP								26	TEXTILE FIBRES	1	No Quantity							21746			0
S3	2009	2009	2009	2	0	2	Export	579	Norway	NOR	703	Slovakia	SVK								26	TEXTILE FIBRES	1	No Quantity							4664			0
S3	2009	2009	2009	2	0	2	Export	579	Norway	NOR	706	Somalia	SOM								26	TEXTILE FIBRES	1	No Quantity							6389			0
S3	2009	2009	2009	2	0	2	Export	579	Norway	NOR	716	Zimbabwe	ZWE								26	TEXTILE FIBRES	1	No Quantity							1198			0
S3	2009	2009	2009	2	0	2	Export	579	Norway	NOR	724	Spain	ESP								26	TEXTILE FIBRES	1	No Quantity							544			0
S3	2009	2009	2009	2	0	2	Export	579	Norway	NOR	752	Sweden	SWE								26	TEXTILE FIBRES	1	No Quantity							384023			0
S3	2009	2009	2009	2	0	2	Export	579	Norway	NOR	757	Switzerland	CHE								26	TEXTILE FIBRES	1	No Quantity							8503			0
S3	2009	2009	2009	2	0	2	Export	579	Norway	NOR	764	Thailand	THA								26	TEXTILE FIBRES	1	No Quantity							3194			0
S3	2009	2009	2009	2	0	2	Export	579	Norway	NOR	780	Trinidad and Tobago	TTO								26	TEXTILE FIBRES	1	No Quantity							9504			0
S3	2009	2009	2009	2	0	2	Export	579	Norway	NOR	784	United Arab Emirates	ARE								26	TEXTILE FIBRES	1	No Quantity							9846			0
S3	2009	2009	2009	2	0	2	Export	579	Norway	NOR	788	Tunisia	TUN								26	TEXTILE FIBRES	1	No Quantity							11749			0
S3	2009	2009	2009	2	0	2	Export	579	Norway	NOR	792	Turkey	TUR								26	TEXTILE FIBRES	1	No Quantity							534412			0
S3	2009	2009	2009	2	0	2	Export	579	Norway	NOR	804	Ukraine	UKR								26	TEXTILE FIBRES	1	No Quantity							84370			0
S3	2009	2009	2009	2	0	2	Export	579	Norway	NOR	807	North Macedonia	MKD								26	TEXTILE FIBRES	1	No Quantity							6620			0
S3	2009	2009	2009	2	0	2	Export	579	Norway	NOR	826	United Kingdom	GBR								26	TEXTILE FIBRES	1	No Quantity							4192312			0
S3	2009	2009	2009	2	0	2	Export	579	Norway	NOR	842	USA	USA								26	TEXTILE FIBRES	1	No Quantity							39255			0
S3	2009	2009	2009	2	0	2	Export	512	Oman	OMN	0	World	WLD								27	CRUDE FERTILIZER,MINERAL	1	No Quantity							46838824			0
S3	2009	2009	2009	2	0	2	Export	512	Oman	OMN	12	Algeria	DZA								27	CRUDE FERTILIZER,MINERAL	1	No Quantity							262830			0
S3	2009	2009	2009	2	0	2	Export	512	Oman	OMN	32	Argentina	ARG								27	CRUDE FERTILIZER,MINERAL	1	No Quantity							14018			0
S3	2009	2009	2009	2	0	2	Export	512	Oman	OMN	36	Australia	AUS								27	CRUDE FERTILIZER,MINERAL	1	No Quantity							54070			0
S3	2009	2009	2009	2	0	2	Export	512	Oman	OMN	48	Bahrain	BHR								27	CRUDE FERTILIZER,MINERAL	1	No Quantity							172780			0
S3	2009	2009	2009	2	0	2	Export	512	Oman	OMN	50	Bangladesh	BGD								27	CRUDE FERTILIZER,MINERAL	1	No Quantity							96749			0
S3	2009	2009	2009	2	0	2	Export	512	Oman	OMN	56	Belgium	BEL								27	CRUDE FERTILIZER,MINERAL	1	No Quantity							16021			0
S3	2009	2009	2009	2	0	2	Export	512	Oman	OMN	76	Brazil	BRA								27	CRUDE FERTILIZER,MINERAL	1	No Quantity							21027			0
S3	2009	2009	2009	2	0	2	Export	512	Oman	OMN	144	Sri Lanka	LKA								27	CRUDE FERTILIZER,MINERAL	1	No Quantity							15646			0
S3	2009	2009	2009	2	0	2	Export	512	Oman	OMN	156	China	CHN								27	CRUDE FERTILIZER,MINERAL	1	No Quantity							5196763			0
S3	2009	2009	2009	2	0	2	Export	512	Oman	OMN	196	Cyprus	CYP								27	CRUDE FERTILIZER,MINERAL	1	No Quantity							202354			0
S3	2009	2009	2009	2	0	2	Export	512	Oman	OMN	251	France	FRA								27	CRUDE FERTILIZER,MINERAL	1	No Quantity							520			0
S3	2009	2009	2009	2	0	2	Export	512	Oman	OMN	276	Germany	DEU								27	CRUDE FERTILIZER,MINERAL	1	No Quantity							468			0
S3	2009	2009	2009	2	0	2	Export	512	Oman	OMN	300	Greece	GRC								27	CRUDE FERTILIZER,MINERAL	1	No Quantity							16073			0
S3	2009	2009	2009	2	0	2	Export	512	Oman	OMN	364	Iran	IRN								27	CRUDE FERTILIZER,MINERAL	1	No Quantity							115298			0
S3	2009	2009	2009	2	0	2	Export	512	Oman	OMN	368	Iraq	IRQ								27	CRUDE FERTILIZER,MINERAL	1	No Quantity							205389			0
S3	2009	2009	2009	2	0	2	Export	512	Oman	OMN	392	Japan	JPN								27	CRUDE FERTILIZER,MINERAL	1	No Quantity							260			0
S3	2009	2009	2009	2	0	2	Export	512	Oman	OMN	400	Jordan	JOR								27	CRUDE FERTILIZER,MINERAL	1	No Quantity							353483			0
S3	2009	2009	2009	2	0	2	Export	512	Oman	OMN	404	Kenya	KEN								27	CRUDE FERTILIZER,MINERAL	1	No Quantity							191730			0
S3	2009	2009	2009	2	0	2	Export	512	Oman	OMN	410	Rep. of Korea	KOR								27	CRUDE FERTILIZER,MINERAL	1	No Quantity							1730761			0
S3	2009	2009	2009	2	0	2	Export	512	Oman	OMN	414	Kuwait	KWT								27	CRUDE FERTILIZER,MINERAL	1	No Quantity							86297			0
S3	2009	2009	2009	2	0	2	Export	512	Oman	OMN	422	Lebanon	LBN								27	CRUDE FERTILIZER,MINERAL	1	No Quantity							208871			0
S3	2009	2009	2009	2	0	2	Export	512	Oman	OMN	434	Libya	LBY								27	CRUDE FERTILIZER,MINERAL	1	No Quantity							19368			0
S3	2009	2009	2009	2	0	2	Export	512	Oman	OMN	458	Malaysia	MYS								27	CRUDE FERTILIZER,MINERAL	1	No Quantity							596388			0
S3	2009	2009	2009	2	0	2	Export	512	Oman	OMN	484	Mexico	MEX								27	CRUDE FERTILIZER,MINERAL	1	No Quantity							13456			0
S3	2009	2009	2009	2	0	2	Export	512	Oman	OMN	490	Other Asia, nes									27	CRUDE FERTILIZER,MINERAL	1	No Quantity							8010			0
S3	2009	2009	2009	2	0	2	Export	512	Oman	OMN	504	Morocco	MAR								27	CRUDE FERTILIZER,MINERAL	1	No Quantity							24031			0
S3	2009	2009	2009	2	0	2	Export	512	Oman	OMN	508	Mozambique	MOZ								27	CRUDE FERTILIZER,MINERAL	1	No Quantity							206757			0
S3	2009	2009	2009	2	0	2	Export	512	Oman	OMN	528	Netherlands	NLD								27	CRUDE FERTILIZER,MINERAL	1	No Quantity							780			0
S3	2009	2009	2009	2	0	2	Export	512	Oman	OMN	586	Pakistan	PAK								27	CRUDE FERTILIZER,MINERAL	1	No Quantity							15020			0
S3	2009	2009	2009	2	0	2	Export	512	Oman	OMN	634	Qatar	QAT								27	CRUDE FERTILIZER,MINERAL	1	No Quantity							2226774			0
S3	2009	2009	2009	2	0	2	Export	512	Oman	OMN	643	Russian Federation	RUS								27	CRUDE FERTILIZER,MINERAL	1	No Quantity							33927			0
S3	2009	2009	2009	2	0	2	Export	512	Oman	OMN	682	Saudi Arabia	SAU								27	CRUDE FERTILIZER,MINERAL	1	No Quantity							773764			0
S3	2009	2009	2009	2	0	2	Export	512	Oman	OMN	699	India	IND								27	CRUDE FERTILIZER,MINERAL	1	No Quantity							9257980			0
S3	2009	2009	2009	2	0	2	Export	512	Oman	OMN	702	Singapore	SGP								27	CRUDE FERTILIZER,MINERAL	1	No Quantity							2081029			0
S3	2009	2009	2009	2	0	2	Export	512	Oman	OMN	710	South Africa	ZAF								27	CRUDE FERTILIZER,MINERAL	1	No Quantity							125290			0
S3	2009	2009	2009	2	0	2	Export	512	Oman	OMN	724	Spain	ESP								27	CRUDE FERTILIZER,MINERAL	1	No Quantity							77727			0
S3	2009	2009	2009	2	0	2	Export	512	Oman	OMN	736	Fmr Sudan	SDN								27	CRUDE FERTILIZER,MINERAL	1	No Quantity							79563			0
S3	2009	2009	2009	2	0	2	Export	512	Oman	OMN	760	Syria	SYR								27	CRUDE FERTILIZER,MINERAL	1	No Quantity							594773			0
S3	2009	2009	2009	2	0	2	Export	512	Oman	OMN	784	United Arab Emirates	ARE								27	CRUDE FERTILIZER,MINERAL	1	No Quantity							21016248			0
S3	2009	2009	2009	2	0	2	Export	512	Oman	OMN	788	Tunisia	TUN								27	CRUDE FERTILIZER,MINERAL	1	No Quantity							200			0
S3	2009	2009	2009	2	0	2	Export	512	Oman	OMN	792	Turkey	TUR								27	CRUDE FERTILIZER,MINERAL	1	No Quantity							1995			0
S3	2009	2009	2009	2	0	2	Export	512	Oman	OMN	804	Ukraine	UKR								27	CRUDE FERTILIZER,MINERAL	1	No Quantity							61079			0
S3	2009	2009	2009	2	0	2	Export	512	Oman	OMN	818	Egypt	EGY								27	CRUDE FERTILIZER,MINERAL	1	No Quantity							558276			0
S3	2009	2009	2009	2	0	2	Export	512	Oman	OMN	826	United Kingdom	GBR								27	CRUDE FERTILIZER,MINERAL	1	No Quantity							17267			0
S3	2009	2009	2009	2	0	2	Export	512	Oman	OMN	834	United Rep. of Tanzania	TZA								27	CRUDE FERTILIZER,MINERAL	1	No Quantity							4307			0
S3	2009	2009	2009	2	0	2	Export	512	Oman	OMN	842	USA	USA								27	CRUDE FERTILIZER,MINERAL	1	No Quantity							351			0
S3	2009	2009	2009	2	0	2	Export	512	Oman	OMN	887	Yemen	YEM								27	CRUDE FERTILIZER,MINERAL	1	No Quantity							83056			0
S3	2009	2009	2009	2	0	2	Export	579	Norway	NOR	0	World	WLD								27	CRUDE FERTILIZER,MINERAL	1	No Quantity							326503706			0
S3	2009	2009	2009	2	0	2	Export	579	Norway	NOR	32	Argentina	ARG								27	CRUDE FERTILIZER,MINERAL	1	No Quantity							19673			0
S3	2009	2009	2009	2	0	2	Export	579	Norway	NOR	36	Australia	AUS								27	CRUDE FERTILIZER,MINERAL	1	No Quantity							277883			0
S3	2009	2009	2009	2	0	2	Export	579	Norway	NOR	40	Austria	AUT								27	CRUDE FERTILIZER,MINERAL	1	No Quantity							413441			0
S3	2009	2009	2009	2	0	2	Export	579	Norway	NOR	50	Bangladesh	BGD								27	CRUDE FERTILIZER,MINERAL	1	No Quantity							168962			0
S3	2009	2009	2009	2	0	2	Export	579	Norway	NOR	52	Barbados	BRB								27	CRUDE FERTILIZER,MINERAL	1	No Quantity							48888			0
S3	2009	2009	2009	2	0	2	Export	579	Norway	NOR	56	Belgium	BEL								27	CRUDE FERTILIZER,MINERAL	1	No Quantity							7825211			0
S3	2009	2009	2009	2	0	2	Export	579	Norway	NOR	76	Brazil	BRA								27	CRUDE FERTILIZER,MINERAL	1	No Quantity							619097			0
S3	2009	2009	2009	2	0	2	Export	579	Norway	NOR	112	Belarus	BLR								27	CRUDE FERTILIZER,MINERAL	1	No Quantity							140625			0
S3	2009	2009	2009	2	0	2	Export	579	Norway	NOR	124	Canada	CAN								27	CRUDE FERTILIZER,MINERAL	1	No Quantity							85917			0
S3	2009	2009	2009	2	0	2	Export	579	Norway	NOR	144	Sri Lanka	LKA								27	CRUDE FERTILIZER,MINERAL	1	No Quantity							3864			0
S3	2009	2009	2009	2	0	2	Export	579	Norway	NOR	152	Chile	CHL								27	CRUDE FERTILIZER,MINERAL	1	No Quantity							129924			0
S3	2009	2009	2009	2	0	2	Export	579	Norway	NOR	156	China	CHN								27	CRUDE FERTILIZER,MINERAL	1	No Quantity							41595892			0
S3	2009	2009	2009	2	0	2	Export	579	Norway	NOR	170	Colombia	COL								27	CRUDE FERTILIZER,MINERAL	1	No Quantity							112306			0
S3	2009	2009	2009	2	0	2	Export	579	Norway	NOR	188	Costa Rica	CRI								27	CRUDE FERTILIZER,MINERAL	1	No Quantity							20548			0
S3	2009	2009	2009	2	0	2	Export	579	Norway	NOR	191	Croatia	HRV								27	CRUDE FERTILIZER,MINERAL	1	No Quantity							8970			0
S3	2009	2009	2009	2	0	2	Export	579	Norway	NOR	196	Cyprus	CYP								27	CRUDE FERTILIZER,MINERAL	1	No Quantity							44751			0
S3	2009	2009	2009	2	0	2	Export	579	Norway	NOR	203	Czechia	CZE								27	CRUDE FERTILIZER,MINERAL	1	No Quantity							66680			0
S3	2009	2009	2009	2	0	2	Export	579	Norway	NOR	208	Denmark	DNK								27	CRUDE FERTILIZER,MINERAL	1	No Quantity							37941826			0
S3	2009	2009	2009	2	0	2	Export	579	Norway	NOR	231	Ethiopia	ETH								27	CRUDE FERTILIZER,MINERAL	1	No Quantity							54754			0
S3	2009	2009	2009	2	0	2	Export	579	Norway	NOR	233	Estonia	EST								27	CRUDE FERTILIZER,MINERAL	1	No Quantity							2619499			0
S3	2009	2009	2009	2	0	2	Export	579	Norway	NOR	234	Faeroe Isds	FRO								27	CRUDE FERTILIZER,MINERAL	1	No Quantity							979138			0
S3	2009	2009	2009	2	0	2	Export	579	Norway	NOR	246	Finland	FIN								27	CRUDE FERTILIZER,MINERAL	1	No Quantity							4718248			0
S3	2009	2009	2009	2	0	2	Export	579	Norway	NOR	251	France	FRA								27	CRUDE FERTILIZER,MINERAL	1	No Quantity							16650414			0
S3	2009	2009	2009	2	0	2	Export	579	Norway	NOR	276	Germany	DEU								27	CRUDE FERTILIZER,MINERAL	1	No Quantity							55561281			0
S3	2009	2009	2009	2	0	2	Export	579	Norway	NOR	300	Greece	GRC								27	CRUDE FERTILIZER,MINERAL	1	No Quantity							280116			0
S3	2009	2009	2009	2	0	2	Export	579	Norway	NOR	328	Guyana	GUY								27	CRUDE FERTILIZER,MINERAL	1	No Quantity							13519			0
S3	2009	2009	2009	2	0	2	Export	579	Norway	NOR	344	China, Hong Kong SAR	HKG								27	CRUDE FERTILIZER,MINERAL	1	No Quantity							17444			0
S3	2009	2009	2009	2	0	2	Export	579	Norway	NOR	352	Iceland	ISL								27	CRUDE FERTILIZER,MINERAL	1	No Quantity							3550160			0
S3	2009	2009	2009	2	0	2	Export	579	Norway	NOR	360	Indonesia	IDN								27	CRUDE FERTILIZER,MINERAL	1	No Quantity							146278			0
S3	2009	2009	2009	2	0	2	Export	579	Norway	NOR	364	Iran	IRN								27	CRUDE FERTILIZER,MINERAL	1	No Quantity							21535			0
S3	2009	2009	2009	2	0	2	Export	579	Norway	NOR	372	Ireland	IRL								27	CRUDE FERTILIZER,MINERAL	1	No Quantity							413580			0
S3	2009	2009	2009	2	0	2	Export	579	Norway	NOR	376	Israel	ISR								27	CRUDE FERTILIZER,MINERAL	1	No Quantity							35497			0
S3	2009	2009	2009	2	0	2	Export	579	Norway	NOR	381	Italy	ITA								27	CRUDE FERTILIZER,MINERAL	1	No Quantity							20686148			0
S3	2009	2009	2009	2	0	2	Export	579	Norway	NOR	392	Japan	JPN								27	CRUDE FERTILIZER,MINERAL	1	No Quantity							984914			0
S3	2009	2009	2009	2	0	2	Export	579	Norway	NOR	410	Rep. of Korea	KOR								27	CRUDE FERTILIZER,MINERAL	1	No Quantity							583797			0
S3	2009	2009	2009	2	0	2	Export	579	Norway	NOR	414	Kuwait	KWT								27	CRUDE FERTILIZER,MINERAL	1	No Quantity							11895			0
S3	2009	2009	2009	2	0	2	Export	579	Norway	NOR	422	Lebanon	LBN								27	CRUDE FERTILIZER,MINERAL	1	No Quantity							74915			0
S3	2009	2009	2009	2	0	2	Export	579	Norway	NOR	428	Latvia	LVA								27	CRUDE FERTILIZER,MINERAL	1	No Quantity							1989029			0
S3	2009	2009	2009	2	0	2	Export	579	Norway	NOR	434	Libya	LBY								27	CRUDE FERTILIZER,MINERAL	1	No Quantity							211155			0
S3	2009	2009	2009	2	0	2	Export	579	Norway	NOR	440	Lithuania	LTU								27	CRUDE FERTILIZER,MINERAL	1	No Quantity							516367			0
S3	2009	2009	2009	2	0	2	Export	579	Norway	NOR	458	Malaysia	MYS								27	CRUDE FERTILIZER,MINERAL	1	No Quantity							181692			0
S3	2009	2009	2009	2	0	2	Export	579	Norway	NOR	484	Mexico	MEX								27	CRUDE FERTILIZER,MINERAL	1	No Quantity							152922			0
S3	2009	2009	2009	2	0	2	Export	579	Norway	NOR	490	Other Asia, nes									27	CRUDE FERTILIZER,MINERAL	1	No Quantity							2657649			0
S3	2009	2009	2009	2	0	2	Export	579	Norway	NOR	512	Oman	OMN								27	CRUDE FERTILIZER,MINERAL	1	No Quantity							16572			0
S3	2009	2009	2009	2	0	2	Export	579	Norway	NOR	528	Netherlands	NLD								27	CRUDE FERTILIZER,MINERAL	1	No Quantity							40287041			0
S3	2009	2009	2009	2	0	2	Export	579	Norway	NOR	554	New Zealand	NZL								27	CRUDE FERTILIZER,MINERAL	1	No Quantity							236775			0
S3	2009	2009	2009	2	0	2	Export	579	Norway	NOR	586	Pakistan	PAK								27	CRUDE FERTILIZER,MINERAL	1	No Quantity							76465			0
S3	2009	2009	2009	2	0	2	Export	579	Norway	NOR	608	Philippines	PHL								27	CRUDE FERTILIZER,MINERAL	1	No Quantity							66337			0
S3	2009	2009	2009	2	0	2	Export	579	Norway	NOR	616	Poland	POL								27	CRUDE FERTILIZER,MINERAL	1	No Quantity							19543929			0
S3	2009	2009	2009	2	0	2	Export	579	Norway	NOR	620	Portugal	PRT								27	CRUDE FERTILIZER,MINERAL	1	No Quantity							2739149			0
S3	2009	2009	2009	2	0	2	Export	579	Norway	NOR	643	Russian Federation	RUS								27	CRUDE FERTILIZER,MINERAL	1	No Quantity							1436279			0
S3	2009	2009	2009	2	0	2	Export	579	Norway	NOR	682	Saudi Arabia	SAU								27	CRUDE FERTILIZER,MINERAL	1	No Quantity							82770			0
S3	2009	2009	2009	2	0	2	Export	579	Norway	NOR	688	Serbia	SRB								27	CRUDE FERTILIZER,MINERAL	1	No Quantity							3473			0
S3	2009	2009	2009	2	0	2	Export	579	Norway	NOR	699	India	IND								27	CRUDE FERTILIZER,MINERAL	1	No Quantity							8748529			0
S3	2009	2009	2009	2	0	2	Export	579	Norway	NOR	702	Singapore	SGP								27	CRUDE FERTILIZER,MINERAL	1	No Quantity							260662			0
S3	2009	2009	2009	2	0	2	Export	579	Norway	NOR	704	Viet Nam	VNM								27	CRUDE FERTILIZER,MINERAL	1	No Quantity							1500074			0
S3	2009	2009	2009	2	0	2	Export	579	Norway	NOR	705	Slovenia	SVN								27	CRUDE FERTILIZER,MINERAL	1	No Quantity							12221			0
S3	2009	2009	2009	2	0	2	Export	579	Norway	NOR	710	South Africa	ZAF								27	CRUDE FERTILIZER,MINERAL	1	No Quantity							8531			0
S3	2009	2009	2009	2	0	2	Export	579	Norway	NOR	724	Spain	ESP								27	CRUDE FERTILIZER,MINERAL	1	No Quantity							7519686			0
S3	2009	2009	2009	2	0	2	Export	579	Norway	NOR	736	Fmr Sudan	SDN								27	CRUDE FERTILIZER,MINERAL	1	No Quantity							7218			0
S3	2009	2009	2009	2	0	2	Export	579	Norway	NOR	752	Sweden	SWE								27	CRUDE FERTILIZER,MINERAL	1	No Quantity							10388697			0
S3	2009	2009	2009	2	0	2	Export	579	Norway	NOR	757	Switzerland	CHE								27	CRUDE FERTILIZER,MINERAL	1	No Quantity							2184511			0
S3	2009	2009	2009	2	0	2	Export	579	Norway	NOR	760	Syria	SYR								27	CRUDE FERTILIZER,MINERAL	1	No Quantity							1011909			0
S3	2009	2009	2009	2	0	2	Export	579	Norway	NOR	764	Thailand	THA								27	CRUDE FERTILIZER,MINERAL	1	No Quantity							954285			0
S3	2009	2009	2009	2	0	2	Export	579	Norway	NOR	780	Trinidad and Tobago	TTO								27	CRUDE FERTILIZER,MINERAL	1	No Quantity							121503			0
S3	2009	2009	2009	2	0	2	Export	579	Norway	NOR	784	United Arab Emirates	ARE								27	CRUDE FERTILIZER,MINERAL	1	No Quantity							617379			0
S3	2009	2009	2009	2	0	2	Export	579	Norway	NOR	792	Turkey	TUR								27	CRUDE FERTILIZER,MINERAL	1	No Quantity							1563515			0
S3	2009	2009	2009	2	0	2	Export	579	Norway	NOR	804	Ukraine	UKR								27	CRUDE FERTILIZER,MINERAL	1	No Quantity							74589			0
S3	2009	2009	2009	2	0	2	Export	579	Norway	NOR	818	Egypt	EGY								27	CRUDE FERTILIZER,MINERAL	1	No Quantity							201806			0
S3	2009	2009	2009	2	0	2	Export	579	Norway	NOR	826	United Kingdom	GBR								27	CRUDE FERTILIZER,MINERAL	1	No Quantity							22065109			0
S3	2009	2009	2009	2	0	2	Export	579	Norway	NOR	842	USA	USA								27	CRUDE FERTILIZER,MINERAL	1	No Quantity							2138289			0
S3	2009	2009	2009	2	0	2	Export	512	Oman	OMN	0	World	WLD								28	METALLIFEROUS ORE,SCRAP	1	No Quantity							133246898			0
S3	2009	2009	2009	2	0	2	Export	512	Oman	OMN	36	Australia	AUS								28	METALLIFEROUS ORE,SCRAP	1	No Quantity							42161			0
S3	2009	2009	2009	2	0	2	Export	512	Oman	OMN	48	Bahrain	BHR								28	METALLIFEROUS ORE,SCRAP	1	No Quantity							53969			0
S3	2009	2009	2009	2	0	2	Export	512	Oman	OMN	56	Belgium	BEL								28	METALLIFEROUS ORE,SCRAP	1	No Quantity							929249			0
S3	2009	2009	2009	2	0	2	Export	512	Oman	OMN	104	Myanmar	MMR								28	METALLIFEROUS ORE,SCRAP	1	No Quantity							7059			0
S3	2009	2009	2009	2	0	2	Export	512	Oman	OMN	124	Canada	CAN								28	METALLIFEROUS ORE,SCRAP	1	No Quantity							323020			0
S3	2009	2009	2009	2	0	2	Export	512	Oman	OMN	152	Chile	CHL								28	METALLIFEROUS ORE,SCRAP	1	No Quantity							258671			0
S3	2009	2009	2009	2	0	2	Export	512	Oman	OMN	156	China	CHN								28	METALLIFEROUS ORE,SCRAP	1	No Quantity							79943808			0
S3	2009	2009	2009	2	0	2	Export	512	Oman	OMN	276	Germany	DEU								28	METALLIFEROUS ORE,SCRAP	1	No Quantity							52744			0
S3	2009	2009	2009	2	0	2	Export	512	Oman	OMN	364	Iran	IRN								28	METALLIFEROUS ORE,SCRAP	1	No Quantity							51680			0
S3	2009	2009	2009	2	0	2	Export	512	Oman	OMN	368	Iraq	IRQ								28	METALLIFEROUS ORE,SCRAP	1	No Quantity							7802			0
S3	2009	2009	2009	2	0	2	Export	512	Oman	OMN	392	Japan	JPN								28	METALLIFEROUS ORE,SCRAP	1	No Quantity							1428719			0
S3	2009	2009	2009	2	0	2	Export	512	Oman	OMN	410	Rep. of Korea	KOR								28	METALLIFEROUS ORE,SCRAP	1	No Quantity							6362267			0
S3	2009	2009	2009	2	0	2	Export	512	Oman	OMN	458	Malaysia	MYS								28	METALLIFEROUS ORE,SCRAP	1	No Quantity							58317			0
S3	2009	2009	2009	2	0	2	Export	512	Oman	OMN	586	Pakistan	PAK								28	METALLIFEROUS ORE,SCRAP	1	No Quantity							9831520			0
S3	2009	2009	2009	2	0	2	Export	512	Oman	OMN	634	Qatar	QAT								28	METALLIFEROUS ORE,SCRAP	1	No Quantity							827795			0
S3	2009	2009	2009	2	0	2	Export	512	Oman	OMN	682	Saudi Arabia	SAU								28	METALLIFEROUS ORE,SCRAP	1	No Quantity							935712			0
S3	2009	2009	2009	2	0	2	Export	512	Oman	OMN	699	India	IND								28	METALLIFEROUS ORE,SCRAP	1	No Quantity							10654644			0
S3	2009	2009	2009	2	0	2	Export	512	Oman	OMN	702	Singapore	SGP								28	METALLIFEROUS ORE,SCRAP	1	No Quantity							165815			0
S3	2009	2009	2009	2	0	2	Export	512	Oman	OMN	710	South Africa	ZAF								28	METALLIFEROUS ORE,SCRAP	1	No Quantity							1040			0
S3	2009	2009	2009	2	0	2	Export	512	Oman	OMN	760	Syria	SYR								28	METALLIFEROUS ORE,SCRAP	1	No Quantity							13521			0
S3	2009	2009	2009	2	0	2	Export	512	Oman	OMN	764	Thailand	THA								28	METALLIFEROUS ORE,SCRAP	1	No Quantity							910			0
S3	2009	2009	2009	2	0	2	Export	512	Oman	OMN	784	United Arab Emirates	ARE								28	METALLIFEROUS ORE,SCRAP	1	No Quantity							21203660			0
S3	2009	2009	2009	2	0	2	Export	512	Oman	OMN	795	Turkmenistan	TKM								28	METALLIFEROUS ORE,SCRAP	1	No Quantity							10143			0
S3	2009	2009	2009	2	0	2	Export	512	Oman	OMN	887	Yemen	YEM								28	METALLIFEROUS ORE,SCRAP	1	No Quantity							82671			0
S3	2009	2009	2009	2	0	2	Export	579	Norway	NOR	0	World	WLD								28	METALLIFEROUS ORE,SCRAP	1	No Quantity							308582907			0
S3	2009	2009	2009	2	0	2	Export	579	Norway	NOR	24	Angola	AGO								28	METALLIFEROUS ORE,SCRAP	1	No Quantity							487692			0
S3	2009	2009	2009	2	0	2	Export	579	Norway	NOR	36	Australia	AUS								28	METALLIFEROUS ORE,SCRAP	1	No Quantity							3112439			0
S3	2009	2009	2009	2	0	2	Export	579	Norway	NOR	40	Austria	AUT								28	METALLIFEROUS ORE,SCRAP	1	No Quantity							138404			0
S3	2009	2009	2009	2	0	2	Export	579	Norway	NOR	56	Belgium	BEL								28	METALLIFEROUS ORE,SCRAP	1	No Quantity							6333168			0
S3	2009	2009	2009	2	0	2	Export	579	Norway	NOR	76	Brazil	BRA								28	METALLIFEROUS ORE,SCRAP	1	No Quantity							9393582			0
S3	2009	2009	2009	2	0	2	Export	579	Norway	NOR	124	Canada	CAN								28	METALLIFEROUS ORE,SCRAP	1	No Quantity							879939			0
S3	2009	2009	2009	2	0	2	Export	579	Norway	NOR	132	Cabo Verde	CPV								28	METALLIFEROUS ORE,SCRAP	1	No Quantity							4370			0
S3	2009	2009	2009	2	0	2	Export	579	Norway	NOR	156	China	CHN								28	METALLIFEROUS ORE,SCRAP	1	No Quantity							43623812			0
S3	2009	2009	2009	2	0	2	Export	579	Norway	NOR	203	Czechia	CZE								28	METALLIFEROUS ORE,SCRAP	1	No Quantity							4354			0
S3	2009	2009	2009	2	0	2	Export	579	Norway	NOR	208	Denmark	DNK								28	METALLIFEROUS ORE,SCRAP	1	No Quantity							2535020			0
S3	2009	2009	2009	2	0	2	Export	579	Norway	NOR	233	Estonia	EST								28	METALLIFEROUS ORE,SCRAP	1	No Quantity							1597			0
S3	2009	2009	2009	2	0	2	Export	579	Norway	NOR	234	Faeroe Isds	FRO								28	METALLIFEROUS ORE,SCRAP	1	No Quantity							5590			0
S3	2009	2009	2009	2	0	2	Export	579	Norway	NOR	246	Finland	FIN								28	METALLIFEROUS ORE,SCRAP	1	No Quantity							753731			0
S3	2009	2009	2009	2	0	2	Export	579	Norway	NOR	251	France	FRA								28	METALLIFEROUS ORE,SCRAP	1	No Quantity							15050821			0
S3	2009	2009	2009	2	0	2	Export	579	Norway	NOR	276	Germany	DEU								28	METALLIFEROUS ORE,SCRAP	1	No Quantity							49293729			0
S3	2009	2009	2009	2	0	2	Export	579	Norway	NOR	344	China, Hong Kong SAR	HKG								28	METALLIFEROUS ORE,SCRAP	1	No Quantity							25062700			0
S3	2009	2009	2009	2	0	2	Export	579	Norway	NOR	381	Italy	ITA								28	METALLIFEROUS ORE,SCRAP	1	No Quantity							125472			0
S3	2009	2009	2009	2	0	2	Export	579	Norway	NOR	392	Japan	JPN								28	METALLIFEROUS ORE,SCRAP	1	No Quantity							73714			0
S3	2009	2009	2009	2	0	2	Export	579	Norway	NOR	410	Rep. of Korea	KOR								28	METALLIFEROUS ORE,SCRAP	1	No Quantity							1103899			0
S3	2009	2009	2009	2	0	2	Export	579	Norway	NOR	442	Luxembourg	LUX								28	METALLIFEROUS ORE,SCRAP	1	No Quantity							6281452			0
S3	2009	2009	2009	2	0	2	Export	579	Norway	NOR	458	Malaysia	MYS								28	METALLIFEROUS ORE,SCRAP	1	No Quantity							3639971			0
S3	2009	2009	2009	2	0	2	Export	579	Norway	NOR	490	Other Asia, nes									28	METALLIFEROUS ORE,SCRAP	1	No Quantity							769841			0
S3	2009	2009	2009	2	0	2	Export	579	Norway	NOR	528	Netherlands	NLD								28	METALLIFEROUS ORE,SCRAP	1	No Quantity							51454649			0
S3	2009	2009	2009	2	0	2	Export	579	Norway	NOR	586	Pakistan	PAK								28	METALLIFEROUS ORE,SCRAP	1	No Quantity							2622418			0
S3	2009	2009	2009	2	0	2	Export	579	Norway	NOR	616	Poland	POL								28	METALLIFEROUS ORE,SCRAP	1	No Quantity							7254584			0
S3	2009	2009	2009	2	0	2	Export	579	Norway	NOR	642	Romania	ROU								28	METALLIFEROUS ORE,SCRAP	1	No Quantity							36107			0
S3	2009	2009	2009	2	0	2	Export	579	Norway	NOR	643	Russian Federation	RUS								28	METALLIFEROUS ORE,SCRAP	1	No Quantity							1718			0
S3	2009	2009	2009	2	0	2	Export	579	Norway	NOR	699	India	IND								28	METALLIFEROUS ORE,SCRAP	1	No Quantity							7568259			0
S3	2009	2009	2009	2	0	2	Export	579	Norway	NOR	703	Slovakia	SVK								28	METALLIFEROUS ORE,SCRAP	1	No Quantity							2041580			0
S3	2009	2009	2009	2	0	2	Export	579	Norway	NOR	705	Slovenia	SVN								28	METALLIFEROUS ORE,SCRAP	1	No Quantity							5868814			0
S3	2009	2009	2009	2	0	2	Export	579	Norway	NOR	724	Spain	ESP								28	METALLIFEROUS ORE,SCRAP	1	No Quantity							286876			0
S3	2009	2009	2009	2	0	2	Export	579	Norway	NOR	752	Sweden	SWE								28	METALLIFEROUS ORE,SCRAP	1	No Quantity							37940342			0
S3	2009	2009	2009	2	0	2	Export	579	Norway	NOR	757	Switzerland	CHE								28	METALLIFEROUS ORE,SCRAP	1	No Quantity							1269360			0
S3	2009	2009	2009	2	0	2	Export	579	Norway	NOR	764	Thailand	THA								28	METALLIFEROUS ORE,SCRAP	1	No Quantity							282419			0
S3	2009	2009	2009	2	0	2	Export	579	Norway	NOR	784	United Arab Emirates	ARE								28	METALLIFEROUS ORE,SCRAP	1	No Quantity							263025			0
S3	2009	2009	2009	2	0	2	Export	579	Norway	NOR	804	Ukraine	UKR								28	METALLIFEROUS ORE,SCRAP	1	No Quantity							42105			0
S3	2009	2009	2009	2	0	2	Export	579	Norway	NOR	826	United Kingdom	GBR								28	METALLIFEROUS ORE,SCRAP	1	No Quantity							22645064			0
S3	2009	2009	2009	2	0	2	Export	579	Norway	NOR	842	USA	USA								28	METALLIFEROUS ORE,SCRAP	1	No Quantity							330291			0
S3	2009	2009	2009	2	0	2	Export	512	Oman	OMN	0	World	WLD								29	CRUDE ANIMAL,VEG.MATERL.	1	No Quantity							1300225			0
S3	2009	2009	2009	2	0	2	Export	512	Oman	OMN	12	Algeria	DZA								29	CRUDE ANIMAL,VEG.MATERL.	1	No Quantity							77691			0
S3	2009	2009	2009	2	0	2	Export	512	Oman	OMN	36	Australia	AUS								29	CRUDE ANIMAL,VEG.MATERL.	1	No Quantity							1691			0
S3	2009	2009	2009	2	0	2	Export	512	Oman	OMN	48	Bahrain	BHR								29	CRUDE ANIMAL,VEG.MATERL.	1	No Quantity							1300			0
S3	2009	2009	2009	2	0	2	Export	512	Oman	OMN	231	Ethiopia	ETH								29	CRUDE ANIMAL,VEG.MATERL.	1	No Quantity							130			0
S3	2009	2009	2009	2	0	2	Export	512	Oman	OMN	276	Germany	DEU								29	CRUDE ANIMAL,VEG.MATERL.	1	No Quantity							5704			0
S3	2009	2009	2009	2	0	2	Export	512	Oman	OMN	344	China, Hong Kong SAR	HKG								29	CRUDE ANIMAL,VEG.MATERL.	1	No Quantity							298354			0
S3	2009	2009	2009	2	0	2	Export	512	Oman	OMN	364	Iran	IRN								29	CRUDE ANIMAL,VEG.MATERL.	1	No Quantity							26073			0
S3	2009	2009	2009	2	0	2	Export	512	Oman	OMN	400	Jordan	JOR								29	CRUDE ANIMAL,VEG.MATERL.	1	No Quantity							49			0
S3	2009	2009	2009	2	0	2	Export	512	Oman	OMN	434	Libya	LBY								29	CRUDE ANIMAL,VEG.MATERL.	1	No Quantity							3618			0
S3	2009	2009	2009	2	0	2	Export	512	Oman	OMN	490	Other Asia, nes									29	CRUDE ANIMAL,VEG.MATERL.	1	No Quantity							26			0
S3	2009	2009	2009	2	0	2	Export	512	Oman	OMN	586	Pakistan	PAK								29	CRUDE ANIMAL,VEG.MATERL.	1	No Quantity							261652			0
S3	2009	2009	2009	2	0	2	Export	512	Oman	OMN	634	Qatar	QAT								29	CRUDE ANIMAL,VEG.MATERL.	1	No Quantity							12793			0
S3	2009	2009	2009	2	0	2	Export	512	Oman	OMN	682	Saudi Arabia	SAU								29	CRUDE ANIMAL,VEG.MATERL.	1	No Quantity							850			0
S3	2009	2009	2009	2	0	2	Export	512	Oman	OMN	686	Senegal	SEN								29	CRUDE ANIMAL,VEG.MATERL.	1	No Quantity							2960			0
S3	2009	2009	2009	2	0	2	Export	512	Oman	OMN	699	India	IND								29	CRUDE ANIMAL,VEG.MATERL.	1	No Quantity							2003			0
S3	2009	2009	2009	2	0	2	Export	512	Oman	OMN	724	Spain	ESP								29	CRUDE ANIMAL,VEG.MATERL.	1	No Quantity							130			0
S3	2009	2009	2009	2	0	2	Export	512	Oman	OMN	736	Fmr Sudan	SDN								29	CRUDE ANIMAL,VEG.MATERL.	1	No Quantity							442			0
S3	2009	2009	2009	2	0	2	Export	512	Oman	OMN	760	Syria	SYR								29	CRUDE ANIMAL,VEG.MATERL.	1	No Quantity							195			0
S3	2009	2009	2009	2	0	2	Export	512	Oman	OMN	784	United Arab Emirates	ARE								29	CRUDE ANIMAL,VEG.MATERL.	1	No Quantity							588913			0
S3	2009	2009	2009	2	0	2	Export	512	Oman	OMN	788	Tunisia	TUN								29	CRUDE ANIMAL,VEG.MATERL.	1	No Quantity							1795			0
S3	2009	2009	2009	2	0	2	Export	512	Oman	OMN	792	Turkey	TUR								29	CRUDE ANIMAL,VEG.MATERL.	1	No Quantity							65			0
S3	2009	2009	2009	2	0	2	Export	512	Oman	OMN	800	Uganda	UGA								29	CRUDE ANIMAL,VEG.MATERL.	1	No Quantity							260			0
S3	2009	2009	2009	2	0	2	Export	512	Oman	OMN	818	Egypt	EGY								29	CRUDE ANIMAL,VEG.MATERL.	1	No Quantity							234			0
S3	2009	2009	2009	2	0	2	Export	512	Oman	OMN	834	United Rep. of Tanzania	TZA								29	CRUDE ANIMAL,VEG.MATERL.	1	No Quantity							390			0
S3	2009	2009	2009	2	0	2	Export	512	Oman	OMN	842	USA	USA								29	CRUDE ANIMAL,VEG.MATERL.	1	No Quantity							12817			0
S3	2009	2009	2009	2	0	2	Export	512	Oman	OMN	887	Yemen	YEM								29	CRUDE ANIMAL,VEG.MATERL.	1	No Quantity							91			0
S3	2009	2009	2009	2	0	2	Export	579	Norway	NOR	0	World	WLD								29	CRUDE ANIMAL,VEG.MATERL.	1	No Quantity							59517019			0
S3	2009	2009	2009	2	0	2	Export	579	Norway	NOR	8	Albania	ALB								29	CRUDE ANIMAL,VEG.MATERL.	1	No Quantity							6119			0
S3	2009	2009	2009	2	0	2	Export	579	Norway	NOR	12	Algeria	DZA								29	CRUDE ANIMAL,VEG.MATERL.	1	No Quantity							147645			0
S3	2009	2009	2009	2	0	2	Export	579	Norway	NOR	24	Angola	AGO								29	CRUDE ANIMAL,VEG.MATERL.	1	No Quantity							2910			0
S3	2009	2009	2009	2	0	2	Export	579	Norway	NOR	36	Australia	AUS								29	CRUDE ANIMAL,VEG.MATERL.	1	No Quantity							101606			0
S3	2009	2009	2009	2	0	2	Export	579	Norway	NOR	40	Austria	AUT								29	CRUDE ANIMAL,VEG.MATERL.	1	No Quantity							27969			0
S3	2009	2009	2009	2	0	2	Export	579	Norway	NOR	56	Belgium	BEL								29	CRUDE ANIMAL,VEG.MATERL.	1	No Quantity							3295435			0
S3	2009	2009	2009	2	0	2	Export	579	Norway	NOR	76	Brazil	BRA								29	CRUDE ANIMAL,VEG.MATERL.	1	No Quantity							10662			0
S3	2009	2009	2009	2	0	2	Export	579	Norway	NOR	100	Bulgaria	BGR								29	CRUDE ANIMAL,VEG.MATERL.	1	No Quantity							2193			0
S3	2009	2009	2009	2	0	2	Export	579	Norway	NOR	124	Canada	CAN								29	CRUDE ANIMAL,VEG.MATERL.	1	No Quantity							12881			0
S3	2009	2009	2009	2	0	2	Export	579	Norway	NOR	152	Chile	CHL								29	CRUDE ANIMAL,VEG.MATERL.	1	No Quantity							54663			0
S3	2009	2009	2009	2	0	2	Export	579	Norway	NOR	156	China	CHN								29	CRUDE ANIMAL,VEG.MATERL.	1	No Quantity							441849			0
S3	2009	2009	2009	2	0	2	Export	579	Norway	NOR	170	Colombia	COL								29	CRUDE ANIMAL,VEG.MATERL.	1	No Quantity							11035			0
S3	2009	2009	2009	2	0	2	Export	579	Norway	NOR	188	Costa Rica	CRI								29	CRUDE ANIMAL,VEG.MATERL.	1	No Quantity							4029			0
S3	2009	2009	2009	2	0	2	Export	579	Norway	NOR	191	Croatia	HRV								29	CRUDE ANIMAL,VEG.MATERL.	1	No Quantity							110022			0
S3	2009	2009	2009	2	0	2	Export	579	Norway	NOR	203	Czechia	CZE								29	CRUDE ANIMAL,VEG.MATERL.	1	No Quantity							235154			0
S3	2009	2009	2009	2	0	2	Export	579	Norway	NOR	208	Denmark	DNK								29	CRUDE ANIMAL,VEG.MATERL.	1	No Quantity							8263163			0
S3	2009	2009	2009	2	0	2	Export	579	Norway	NOR	218	Ecuador	ECU								29	CRUDE ANIMAL,VEG.MATERL.	1	No Quantity							741			0
S3	2009	2009	2009	2	0	2	Export	579	Norway	NOR	233	Estonia	EST								29	CRUDE ANIMAL,VEG.MATERL.	1	No Quantity							49406			0
S3	2009	2009	2009	2	0	2	Export	579	Norway	NOR	234	Faeroe Isds	FRO								29	CRUDE ANIMAL,VEG.MATERL.	1	No Quantity							3298134			0
S3	2009	2009	2009	2	0	2	Export	579	Norway	NOR	246	Finland	FIN								29	CRUDE ANIMAL,VEG.MATERL.	1	No Quantity							2335732			0
S3	2009	2009	2009	2	0	2	Export	579	Norway	NOR	251	France	FRA								29	CRUDE ANIMAL,VEG.MATERL.	1	No Quantity							2339585			0
S3	2009	2009	2009	2	0	2	Export	579	Norway	NOR	268	Georgia	GEO								29	CRUDE ANIMAL,VEG.MATERL.	1	No Quantity							17613			0
S3	2009	2009	2009	2	0	2	Export	579	Norway	NOR	276	Germany	DEU								29	CRUDE ANIMAL,VEG.MATERL.	1	No Quantity							2370964			0
S3	2009	2009	2009	2	0	2	Export	579	Norway	NOR	300	Greece	GRC								29	CRUDE ANIMAL,VEG.MATERL.	1	No Quantity							171428			0
S3	2009	2009	2009	2	0	2	Export	579	Norway	NOR	304	Greenland	GRL								29	CRUDE ANIMAL,VEG.MATERL.	1	No Quantity							28798			0
S3	2009	2009	2009	2	0	2	Export	579	Norway	NOR	320	Guatemala	GTM								29	CRUDE ANIMAL,VEG.MATERL.	1	No Quantity							215			0
S3	2009	2009	2009	2	0	2	Export	579	Norway	NOR	344	China, Hong Kong SAR	HKG								29	CRUDE ANIMAL,VEG.MATERL.	1	No Quantity							95048			0
S3	2009	2009	2009	2	0	2	Export	579	Norway	NOR	348	Hungary	HUN								29	CRUDE ANIMAL,VEG.MATERL.	1	No Quantity							146549			0
S3	2009	2009	2009	2	0	2	Export	579	Norway	NOR	352	Iceland	ISL								29	CRUDE ANIMAL,VEG.MATERL.	1	No Quantity							130781			0
S3	2009	2009	2009	2	0	2	Export	579	Norway	NOR	360	Indonesia	IDN								29	CRUDE ANIMAL,VEG.MATERL.	1	No Quantity							2204			0
S3	2009	2009	2009	2	0	2	Export	579	Norway	NOR	372	Ireland	IRL								29	CRUDE ANIMAL,VEG.MATERL.	1	No Quantity							10969511			0
S3	2009	2009	2009	2	0	2	Export	579	Norway	NOR	376	Israel	ISR								29	CRUDE ANIMAL,VEG.MATERL.	1	No Quantity							231226			0
S3	2009	2009	2009	2	0	2	Export	579	Norway	NOR	381	Italy	ITA								29	CRUDE ANIMAL,VEG.MATERL.	1	No Quantity							790474			0
S3	2009	2009	2009	2	0	2	Export	579	Norway	NOR	384	Côte d'Ivoire	CIV								29	CRUDE ANIMAL,VEG.MATERL.	1	No Quantity							1421			0
S3	2009	2009	2009	2	0	2	Export	579	Norway	NOR	392	Japan	JPN								29	CRUDE ANIMAL,VEG.MATERL.	1	No Quantity							762592			0
S3	2009	2009	2009	2	0	2	Export	579	Norway	NOR	398	Kazakhstan	KAZ								29	CRUDE ANIMAL,VEG.MATERL.	1	No Quantity							12353			0
S3	2009	2009	2009	2	0	2	Export	579	Norway	NOR	404	Kenya	KEN								29	CRUDE ANIMAL,VEG.MATERL.	1	No Quantity							14669			0
S3	2009	2009	2009	2	0	2	Export	579	Norway	NOR	408	Dem. People's Rep. of Korea	PRK								29	CRUDE ANIMAL,VEG.MATERL.	1	No Quantity							10382			0
S3	2009	2009	2009	2	0	2	Export	579	Norway	NOR	410	Rep. of Korea	KOR								29	CRUDE ANIMAL,VEG.MATERL.	1	No Quantity							118025			0
S3	2009	2009	2009	2	0	2	Export	579	Norway	NOR	428	Latvia	LVA								29	CRUDE ANIMAL,VEG.MATERL.	1	No Quantity							127566			0
S3	2009	2009	2009	2	0	2	Export	579	Norway	NOR	440	Lithuania	LTU								29	CRUDE ANIMAL,VEG.MATERL.	1	No Quantity							109930			0
S3	2009	2009	2009	2	0	2	Export	579	Norway	NOR	450	Madagascar	MDG								29	CRUDE ANIMAL,VEG.MATERL.	1	No Quantity							35637			0
S3	2009	2009	2009	2	0	2	Export	579	Norway	NOR	480	Mauritius	MUS								29	CRUDE ANIMAL,VEG.MATERL.	1	No Quantity							27253			0
S3	2009	2009	2009	2	0	2	Export	579	Norway	NOR	484	Mexico	MEX								29	CRUDE ANIMAL,VEG.MATERL.	1	No Quantity							14183			0
S3	2009	2009	2009	2	0	2	Export	579	Norway	NOR	490	Other Asia, nes									29	CRUDE ANIMAL,VEG.MATERL.	1	No Quantity							99849			0
S3	2009	2009	2009	2	0	2	Export	579	Norway	NOR	498	Rep. of Moldova	MDA								29	CRUDE ANIMAL,VEG.MATERL.	1	No Quantity							115210			0
S3	2009	2009	2009	2	0	2	Export	579	Norway	NOR	504	Morocco	MAR								29	CRUDE ANIMAL,VEG.MATERL.	1	No Quantity							863			0
S3	2009	2009	2009	2	0	2	Export	579	Norway	NOR	528	Netherlands	NLD								29	CRUDE ANIMAL,VEG.MATERL.	1	No Quantity							2831294			0
S3	2009	2009	2009	2	0	2	Export	579	Norway	NOR	566	Nigeria	NGA								29	CRUDE ANIMAL,VEG.MATERL.	1	No Quantity							110076			0
S3	2009	2009	2009	2	0	2	Export	579	Norway	NOR	586	Pakistan	PAK								29	CRUDE ANIMAL,VEG.MATERL.	1	No Quantity							17900			0
S3	2009	2009	2009	2	0	2	Export	579	Norway	NOR	604	Peru	PER								29	CRUDE ANIMAL,VEG.MATERL.	1	No Quantity							4891			0
S3	2009	2009	2009	2	0	2	Export	579	Norway	NOR	608	Philippines	PHL								29	CRUDE ANIMAL,VEG.MATERL.	1	No Quantity							115860			0
S3	2009	2009	2009	2	0	2	Export	579	Norway	NOR	616	Poland	POL								29	CRUDE ANIMAL,VEG.MATERL.	1	No Quantity							216138			0
S3	2009	2009	2009	2	0	2	Export	579	Norway	NOR	620	Portugal	PRT								29	CRUDE ANIMAL,VEG.MATERL.	1	No Quantity							335688			0
S3	2009	2009	2009	2	0	2	Export	579	Norway	NOR	642	Romania	ROU								29	CRUDE ANIMAL,VEG.MATERL.	1	No Quantity							5474			0
S3	2009	2009	2009	2	0	2	Export	579	Norway	NOR	643	Russian Federation	RUS								29	CRUDE ANIMAL,VEG.MATERL.	1	No Quantity							2816567			0
S3	2009	2009	2009	2	0	2	Export	579	Norway	NOR	682	Saudi Arabia	SAU								29	CRUDE ANIMAL,VEG.MATERL.	1	No Quantity							252152			0
S3	2009	2009	2009	2	0	2	Export	579	Norway	NOR	699	India	IND								29	CRUDE ANIMAL,VEG.MATERL.	1	No Quantity							31470			0
S3	2009	2009	2009	2	0	2	Export	579	Norway	NOR	703	Slovakia	SVK								29	CRUDE ANIMAL,VEG.MATERL.	1	No Quantity							35901			0
S3	2009	2009	2009	2	0	2	Export	579	Norway	NOR	704	Viet Nam	VNM								29	CRUDE ANIMAL,VEG.MATERL.	1	No Quantity							65018			0
S3	2009	2009	2009	2	0	2	Export	579	Norway	NOR	705	Slovenia	SVN								29	CRUDE ANIMAL,VEG.MATERL.	1	No Quantity							56234			0
S3	2009	2009	2009	2	0	2	Export	579	Norway	NOR	710	South Africa	ZAF								29	CRUDE ANIMAL,VEG.MATERL.	1	No Quantity							292131			0
S3	2009	2009	2009	2	0	2	Export	579	Norway	NOR	724	Spain	ESP								29	CRUDE ANIMAL,VEG.MATERL.	1	No Quantity							1093529			0
S3	2009	2009	2009	2	0	2	Export	579	Norway	NOR	752	Sweden	SWE								29	CRUDE ANIMAL,VEG.MATERL.	1	No Quantity							3052160			0
S3	2009	2009	2009	2	0	2	Export	579	Norway	NOR	757	Switzerland	CHE								29	CRUDE ANIMAL,VEG.MATERL.	1	No Quantity							198936			0
S3	2009	2009	2009	2	0	2	Export	579	Norway	NOR	764	Thailand	THA								29	CRUDE ANIMAL,VEG.MATERL.	1	No Quantity							95337			0
S3	2009	2009	2009	2	0	2	Export	579	Norway	NOR	792	Turkey	TUR								29	CRUDE ANIMAL,VEG.MATERL.	1	No Quantity							104229			0
S3	2009	2009	2009	2	0	2	Export	579	Norway	NOR	804	Ukraine	UKR								29	CRUDE ANIMAL,VEG.MATERL.	1	No Quantity							19214			0
S3	2009	2009	2009	2	0	2	Export	579	Norway	NOR	807	North Macedonia	MKD								29	CRUDE ANIMAL,VEG.MATERL.	1	No Quantity							72307			0
S3	2009	2009	2009	2	0	2	Export	579	Norway	NOR	818	Egypt	EGY								29	CRUDE ANIMAL,VEG.MATERL.	1	No Quantity							310485			0
S3	2009	2009	2009	2	0	2	Export	579	Norway	NOR	826	United Kingdom	GBR								29	CRUDE ANIMAL,VEG.MATERL.	1	No Quantity							8829844			0
S3	2009	2009	2009	2	0	2	Export	579	Norway	NOR	834	United Rep. of Tanzania	TZA								29	CRUDE ANIMAL,VEG.MATERL.	1	No Quantity							2760			0
S3	2009	2009	2009	2	0	2	Export	579	Norway	NOR	842	USA	USA								29	CRUDE ANIMAL,VEG.MATERL.	1	No Quantity							1294086			0
S3	2009	2009	2009	2	0	2	Export	579	Norway	NOR	862	Venezuela	VEN								29	CRUDE ANIMAL,VEG.MATERL.	1	No Quantity							101662			0
S3	2009	2009	2009	2	0	2	Export	512	Oman	OMN	0	World	WLD								32	COAL, COKE, BRIQUETTES	1	No Quantity							18775			0
S3	2009	2009	2009	2	0	2	Export	512	Oman	OMN	364	Iran	IRN								32	COAL, COKE, BRIQUETTES	1	No Quantity							26			0
S3	2009	2009	2009	2	0	2	Export	512	Oman	OMN	699	India	IND								32	COAL, COKE, BRIQUETTES	1	No Quantity							18749			0
S3	2009	2009	2009	2	0	2	Export	579	Norway	NOR	0	World	WLD								32	COAL, COKE, BRIQUETTES	1	No Quantity							135784			0
S3	2009	2009	2009	2	0	2	Export	579	Norway	NOR	208	Denmark	DNK								32	COAL, COKE, BRIQUETTES	1	No Quantity							3809			0
S3	2009	2009	2009	2	0	2	Export	579	Norway	NOR	246	Finland	FIN								32	COAL, COKE, BRIQUETTES	1	No Quantity							16081			0
S3	2009	2009	2009	2	0	2	Export	579	Norway	NOR	392	Japan	JPN								32	COAL, COKE, BRIQUETTES	1	No Quantity							2038			0
S3	2009	2009	2009	2	0	2	Export	579	Norway	NOR	616	Poland	POL								32	COAL, COKE, BRIQUETTES	1	No Quantity							4443			0
S3	2009	2009	2009	2	0	2	Export	579	Norway	NOR	752	Sweden	SWE								32	COAL, COKE, BRIQUETTES	1	No Quantity							109413			0
S3	2009	2009	2009	2	0	2	Export	512	Oman	OMN	0	World	WLD								33	PETROLEUM,PETROL.PRODUCT	1	No Quantity							15288687715			0
S3	2009	2009	2009	2	0	2	Export	512	Oman	OMN	36	Australia	AUS								33	PETROLEUM,PETROL.PRODUCT	1	No Quantity							34732252			0
S3	2009	2009	2009	2	0	2	Export	512	Oman	OMN	40	Austria	AUT								33	PETROLEUM,PETROL.PRODUCT	1	No Quantity							98746			0
S3	2009	2009	2009	2	0	2	Export	512	Oman	OMN	50	Bangladesh	BGD								33	PETROLEUM,PETROL.PRODUCT	1	No Quantity							105150			0
S3	2009	2009	2009	2	0	2	Export	512	Oman	OMN	104	Myanmar	MMR								33	PETROLEUM,PETROL.PRODUCT	1	No Quantity							45254			0
S3	2009	2009	2009	2	0	2	Export	512	Oman	OMN	124	Canada	CAN								33	PETROLEUM,PETROL.PRODUCT	1	No Quantity							520			0
S3	2009	2009	2009	2	0	2	Export	512	Oman	OMN	144	Sri Lanka	LKA								33	PETROLEUM,PETROL.PRODUCT	1	No Quantity							9094354			0
S3	2009	2009	2009	2	0	2	Export	512	Oman	OMN	156	China	CHN								33	PETROLEUM,PETROL.PRODUCT	1	No Quantity							4467287722			0
S3	2009	2009	2009	2	0	2	Export	512	Oman	OMN	262	Djibouti	DJI								33	PETROLEUM,PETROL.PRODUCT	1	No Quantity							29558			0
S3	2009	2009	2009	2	0	2	Export	512	Oman	OMN	276	Germany	DEU								33	PETROLEUM,PETROL.PRODUCT	1	No Quantity							11974			0
S3	2009	2009	2009	2	0	2	Export	512	Oman	OMN	344	China, Hong Kong SAR	HKG								33	PETROLEUM,PETROL.PRODUCT	1	No Quantity							79633			0
S3	2009	2009	2009	2	0	2	Export	512	Oman	OMN	360	Indonesia	IDN								33	PETROLEUM,PETROL.PRODUCT	1	No Quantity							2783			0
S3	2009	2009	2009	2	0	2	Export	512	Oman	OMN	364	Iran	IRN								33	PETROLEUM,PETROL.PRODUCT	1	No Quantity							147900099			0
S3	2009	2009	2009	2	0	2	Export	512	Oman	OMN	368	Iraq	IRQ								33	PETROLEUM,PETROL.PRODUCT	1	No Quantity							361124			0
S3	2009	2009	2009	2	0	2	Export	512	Oman	OMN	381	Italy	ITA								33	PETROLEUM,PETROL.PRODUCT	1	No Quantity							1750			0
S3	2009	2009	2009	2	0	2	Export	512	Oman	OMN	392	Japan	JPN								33	PETROLEUM,PETROL.PRODUCT	1	No Quantity							2341458260			0
S3	2009	2009	2009	2	0	2	Export	512	Oman	OMN	398	Kazakhstan	KAZ								33	PETROLEUM,PETROL.PRODUCT	1	No Quantity							1095787			0
S3	2009	2009	2009	2	0	2	Export	512	Oman	OMN	400	Jordan	JOR								33	PETROLEUM,PETROL.PRODUCT	1	No Quantity							1468526			0
S3	2009	2009	2009	2	0	2	Export	512	Oman	OMN	404	Kenya	KEN								33	PETROLEUM,PETROL.PRODUCT	1	No Quantity							77814306			0
S3	2009	2009	2009	2	0	2	Export	512	Oman	OMN	410	Rep. of Korea	KOR								33	PETROLEUM,PETROL.PRODUCT	1	No Quantity							1532110489			0
S3	2009	2009	2009	2	0	2	Export	512	Oman	OMN	414	Kuwait	KWT								33	PETROLEUM,PETROL.PRODUCT	1	No Quantity							21059			0
S3	2009	2009	2009	2	0	2	Export	512	Oman	OMN	428	Latvia	LVA								33	PETROLEUM,PETROL.PRODUCT	1	No Quantity							267545			0
S3	2009	2009	2009	2	0	2	Export	512	Oman	OMN	434	Libya	LBY								33	PETROLEUM,PETROL.PRODUCT	1	No Quantity							5196			0
S3	2009	2009	2009	2	0	2	Export	512	Oman	OMN	458	Malaysia	MYS								33	PETROLEUM,PETROL.PRODUCT	1	No Quantity							104698362			0
S3	2009	2009	2009	2	0	2	Export	512	Oman	OMN	470	Malta	MLT								33	PETROLEUM,PETROL.PRODUCT	1	No Quantity							803220			0
S3	2009	2009	2009	2	0	2	Export	512	Oman	OMN	490	Other Asia, nes									33	PETROLEUM,PETROL.PRODUCT	1	No Quantity							1000616171			0
S3	2009	2009	2009	2	0	2	Export	512	Oman	OMN	528	Netherlands	NLD								33	PETROLEUM,PETROL.PRODUCT	1	No Quantity							82496824			0
S3	2009	2009	2009	2	0	2	Export	512	Oman	OMN	566	Nigeria	NGA								33	PETROLEUM,PETROL.PRODUCT	1	No Quantity							11131			0
S3	2009	2009	2009	2	0	2	Export	512	Oman	OMN	586	Pakistan	PAK								33	PETROLEUM,PETROL.PRODUCT	1	No Quantity							101477450			0
S3	2009	2009	2009	2	0	2	Export	512	Oman	OMN	608	Philippines	PHL								33	PETROLEUM,PETROL.PRODUCT	1	No Quantity							208125			0
S3	2009	2009	2009	2	0	2	Export	512	Oman	OMN	634	Qatar	QAT								33	PETROLEUM,PETROL.PRODUCT	1	No Quantity							11970229			0
S3	2009	2009	2009	2	0	2	Export	512	Oman	OMN	682	Saudi Arabia	SAU								33	PETROLEUM,PETROL.PRODUCT	1	No Quantity							17455548			0
S3	2009	2009	2009	2	0	2	Export	512	Oman	OMN	699	India	IND								33	PETROLEUM,PETROL.PRODUCT	1	No Quantity							23543898			0
S3	2009	2009	2009	2	0	2	Export	512	Oman	OMN	702	Singapore	SGP								33	PETROLEUM,PETROL.PRODUCT	1	No Quantity							377682408			0
S3	2009	2009	2009	2	0	2	Export	512	Oman	OMN	706	Somalia	SOM								33	PETROLEUM,PETROL.PRODUCT	1	No Quantity							1577879			0
S3	2009	2009	2009	2	0	2	Export	512	Oman	OMN	710	South Africa	ZAF								33	PETROLEUM,PETROL.PRODUCT	1	No Quantity							44374983			0
S3	2009	2009	2009	2	0	2	Export	512	Oman	OMN	736	Fmr Sudan	SDN								33	PETROLEUM,PETROL.PRODUCT	1	No Quantity							10711482			0
S3	2009	2009	2009	2	0	2	Export	512	Oman	OMN	757	Switzerland	CHE								33	PETROLEUM,PETROL.PRODUCT	1	No Quantity							5107795			0
S3	2009	2009	2009	2	0	2	Export	512	Oman	OMN	760	Syria	SYR								33	PETROLEUM,PETROL.PRODUCT	1	No Quantity							6793973			0
S3	2009	2009	2009	2	0	2	Export	512	Oman	OMN	764	Thailand	THA								33	PETROLEUM,PETROL.PRODUCT	1	No Quantity							1877218389			0
S3	2009	2009	2009	2	0	2	Export	512	Oman	OMN	784	United Arab Emirates	ARE								33	PETROLEUM,PETROL.PRODUCT	1	No Quantity							401182647			0
S3	2009	2009	2009	2	0	2	Export	512	Oman	OMN	818	Egypt	EGY								33	PETROLEUM,PETROL.PRODUCT	1	No Quantity							48371085			0
S3	2009	2009	2009	2	0	2	Export	512	Oman	OMN	826	United Kingdom	GBR								33	PETROLEUM,PETROL.PRODUCT	1	No Quantity							30359			0
S3	2009	2009	2009	2	0	2	Export	512	Oman	OMN	842	USA	USA								33	PETROLEUM,PETROL.PRODUCT	1	No Quantity							15771222			0
S3	2009	2009	2009	2	0	2	Export	512	Oman	OMN	887	Yemen	YEM								33	PETROLEUM,PETROL.PRODUCT	1	No Quantity							42954925			0
S3	2009	2009	2009	2	0	2	Export	512	Oman	OMN	899	Areas, nes									33	PETROLEUM,PETROL.PRODUCT	1	No Quantity							2499637521			0
S3	2009	2009	2009	2	0	2	Export	579	Norway	NOR	0	World	WLD								33	PETROLEUM,PETROL.PRODUCT	1	No Quantity							44672900662			0
S3	2009	2009	2009	2	0	2	Export	579	Norway	NOR	24	Angola	AGO								33	PETROLEUM,PETROL.PRODUCT	1	No Quantity							35828			0
S3	2009	2009	2009	2	0	2	Export	579	Norway	NOR	32	Argentina	ARG								33	PETROLEUM,PETROL.PRODUCT	1	No Quantity							22004			0
S3	2009	2009	2009	2	0	2	Export	579	Norway	NOR	36	Australia	AUS								33	PETROLEUM,PETROL.PRODUCT	1	No Quantity							89830			0
S3	2009	2009	2009	2	0	2	Export	579	Norway	NOR	40	Austria	AUT								33	PETROLEUM,PETROL.PRODUCT	1	No Quantity							104036			0
S3	2009	2009	2009	2	0	2	Export	579	Norway	NOR	44	Bahamas	BHS								33	PETROLEUM,PETROL.PRODUCT	1	No Quantity							43846308			0
S3	2009	2009	2009	2	0	2	Export	579	Norway	NOR	48	Bahrain	BHR								33	PETROLEUM,PETROL.PRODUCT	1	No Quantity							2454			0
S3	2009	2009	2009	2	0	2	Export	579	Norway	NOR	56	Belgium	BEL								33	PETROLEUM,PETROL.PRODUCT	1	No Quantity							186792560			0
S3	2009	2009	2009	2	0	2	Export	579	Norway	NOR	76	Brazil	BRA								33	PETROLEUM,PETROL.PRODUCT	1	No Quantity							23090			0
S3	2009	2009	2009	2	0	2	Export	579	Norway	NOR	92	Br. Virgin Isds	VGB								33	PETROLEUM,PETROL.PRODUCT	1	No Quantity							38027542			0
S3	2009	2009	2009	2	0	2	Export	579	Norway	NOR	96	Brunei Darussalam	BRN								33	PETROLEUM,PETROL.PRODUCT	1	No Quantity							34899			0
S3	2009	2009	2009	2	0	2	Export	579	Norway	NOR	112	Belarus	BLR								33	PETROLEUM,PETROL.PRODUCT	1	No Quantity							16906			0
S3	2009	2009	2009	2	0	2	Export	579	Norway	NOR	124	Canada	CAN								33	PETROLEUM,PETROL.PRODUCT	1	No Quantity							2378502837			0
S3	2009	2009	2009	2	0	2	Export	579	Norway	NOR	132	Cabo Verde	CPV								33	PETROLEUM,PETROL.PRODUCT	1	No Quantity							863			0
S3	2009	2009	2009	2	0	2	Export	579	Norway	NOR	148	Chad	TCD								33	PETROLEUM,PETROL.PRODUCT	1	No Quantity							297			0
S3	2009	2009	2009	2	0	2	Export	579	Norway	NOR	152	Chile	CHL								33	PETROLEUM,PETROL.PRODUCT	1	No Quantity							865			0
S3	2009	2009	2009	2	0	2	Export	579	Norway	NOR	156	China	CHN								33	PETROLEUM,PETROL.PRODUCT	1	No Quantity							46651431			0
S3	2009	2009	2009	2	0	2	Export	579	Norway	NOR	178	Congo	COG								33	PETROLEUM,PETROL.PRODUCT	1	No Quantity							94197			0
S3	2009	2009	2009	2	0	2	Export	579	Norway	NOR	180	Dem. Rep. of the Congo	COD								33	PETROLEUM,PETROL.PRODUCT	1	No Quantity							1715553			0
S3	2009	2009	2009	2	0	2	Export	579	Norway	NOR	192	Cuba	CUB								33	PETROLEUM,PETROL.PRODUCT	1	No Quantity							448			0
S3	2009	2009	2009	2	0	2	Export	579	Norway	NOR	196	Cyprus	CYP								33	PETROLEUM,PETROL.PRODUCT	1	No Quantity							3457			0
S3	2009	2009	2009	2	0	2	Export	579	Norway	NOR	203	Czechia	CZE								33	PETROLEUM,PETROL.PRODUCT	1	No Quantity							73992			0
S3	2009	2009	2009	2	0	2	Export	579	Norway	NOR	208	Denmark	DNK								33	PETROLEUM,PETROL.PRODUCT	1	No Quantity							1550177532			0
S3	2009	2009	2009	2	0	2	Export	579	Norway	NOR	233	Estonia	EST								33	PETROLEUM,PETROL.PRODUCT	1	No Quantity							62953808			0
S3	2009	2009	2009	2	0	2	Export	579	Norway	NOR	234	Faeroe Isds	FRO								33	PETROLEUM,PETROL.PRODUCT	1	No Quantity							67815120			0
S3	2009	2009	2009	2	0	2	Export	579	Norway	NOR	246	Finland	FIN								33	PETROLEUM,PETROL.PRODUCT	1	No Quantity							449278754			0
S3	2009	2009	2009	2	0	2	Export	579	Norway	NOR	251	France	FRA								33	PETROLEUM,PETROL.PRODUCT	1	No Quantity							3651164996			0
S3	2009	2009	2009	2	0	2	Export	579	Norway	NOR	276	Germany	DEU								33	PETROLEUM,PETROL.PRODUCT	1	No Quantity							2990230706			0
S3	2009	2009	2009	2	0	2	Export	579	Norway	NOR	288	Ghana	GHA								33	PETROLEUM,PETROL.PRODUCT	1	No Quantity							230548			0
S3	2009	2009	2009	2	0	2	Export	579	Norway	NOR	300	Greece	GRC								33	PETROLEUM,PETROL.PRODUCT	1	No Quantity							81404521			0
S3	2009	2009	2009	2	0	2	Export	579	Norway	NOR	304	Greenland	GRL								33	PETROLEUM,PETROL.PRODUCT	1	No Quantity							12624852			0
S3	2009	2009	2009	2	0	2	Export	579	Norway	NOR	324	Guinea	GIN								33	PETROLEUM,PETROL.PRODUCT	1	No Quantity							73006			0
S3	2009	2009	2009	2	0	2	Export	579	Norway	NOR	344	China, Hong Kong SAR	HKG								33	PETROLEUM,PETROL.PRODUCT	1	No Quantity							50825			0
S3	2009	2009	2009	2	0	2	Export	579	Norway	NOR	352	Iceland	ISL								33	PETROLEUM,PETROL.PRODUCT	1	No Quantity							164056165			0
S3	2009	2009	2009	2	0	2	Export	579	Norway	NOR	360	Indonesia	IDN								33	PETROLEUM,PETROL.PRODUCT	1	No Quantity							987			0
S3	2009	2009	2009	2	0	2	Export	579	Norway	NOR	372	Ireland	IRL								33	PETROLEUM,PETROL.PRODUCT	1	No Quantity							890466259			0
S3	2009	2009	2009	2	0	2	Export	579	Norway	NOR	381	Italy	ITA								33	PETROLEUM,PETROL.PRODUCT	1	No Quantity							945731239			0
S3	2009	2009	2009	2	0	2	Export	579	Norway	NOR	384	Côte d'Ivoire	CIV								33	PETROLEUM,PETROL.PRODUCT	1	No Quantity							44764			0
S3	2009	2009	2009	2	0	2	Export	579	Norway	NOR	392	Japan	JPN								33	PETROLEUM,PETROL.PRODUCT	1	No Quantity							32733637			0
S3	2009	2009	2009	2	0	2	Export	579	Norway	NOR	398	Kazakhstan	KAZ								33	PETROLEUM,PETROL.PRODUCT	1	No Quantity							1698			0
S3	2009	2009	2009	2	0	2	Export	579	Norway	NOR	410	Rep. of Korea	KOR								33	PETROLEUM,PETROL.PRODUCT	1	No Quantity							208042223			0
S3	2009	2009	2009	2	0	2	Export	579	Norway	NOR	428	Latvia	LVA								33	PETROLEUM,PETROL.PRODUCT	1	No Quantity							75503747			0
S3	2009	2009	2009	2	0	2	Export	579	Norway	NOR	430	Liberia	LBR								33	PETROLEUM,PETROL.PRODUCT	1	No Quantity							17505392			0
S3	2009	2009	2009	2	0	2	Export	579	Norway	NOR	440	Lithuania	LTU								33	PETROLEUM,PETROL.PRODUCT	1	No Quantity							5288508			0
S3	2009	2009	2009	2	0	2	Export	579	Norway	NOR	470	Malta	MLT								33	PETROLEUM,PETROL.PRODUCT	1	No Quantity							17244187			0
S3	2009	2009	2009	2	0	2	Export	579	Norway	NOR	490	Other Asia, nes									33	PETROLEUM,PETROL.PRODUCT	1	No Quantity							84359			0
S3	2009	2009	2009	2	0	2	Export	579	Norway	NOR	516	Namibia	NAM								33	PETROLEUM,PETROL.PRODUCT	1	No Quantity							2263			0
S3	2009	2009	2009	2	0	2	Export	579	Norway	NOR	528	Netherlands	NLD								33	PETROLEUM,PETROL.PRODUCT	1	No Quantity							7597531447			0
S3	2009	2009	2009	2	0	2	Export	579	Norway	NOR	554	New Zealand	NZL								33	PETROLEUM,PETROL.PRODUCT	1	No Quantity							3304			0
S3	2009	2009	2009	2	0	2	Export	579	Norway	NOR	566	Nigeria	NGA								33	PETROLEUM,PETROL.PRODUCT	1	No Quantity							17505392			0
S3	2009	2009	2009	2	0	2	Export	579	Norway	NOR	591	Panama	PAN								33	PETROLEUM,PETROL.PRODUCT	1	No Quantity							3990			0
S3	2009	2009	2009	2	0	2	Export	579	Norway	NOR	608	Philippines	PHL								33	PETROLEUM,PETROL.PRODUCT	1	No Quantity							13848			0
S3	2009	2009	2009	2	0	2	Export	579	Norway	NOR	616	Poland	POL								33	PETROLEUM,PETROL.PRODUCT	1	No Quantity							255129399			0
S3	2009	2009	2009	2	0	2	Export	579	Norway	NOR	620	Portugal	PRT								33	PETROLEUM,PETROL.PRODUCT	1	No Quantity							442706141			0
S3	2009	2009	2009	2	0	2	Export	579	Norway	NOR	634	Qatar	QAT								33	PETROLEUM,PETROL.PRODUCT	1	No Quantity							16488			0
S3	2009	2009	2009	2	0	2	Export	579	Norway	NOR	642	Romania	ROU								33	PETROLEUM,PETROL.PRODUCT	1	No Quantity							104848			0
S3	2009	2009	2009	2	0	2	Export	579	Norway	NOR	643	Russian Federation	RUS								33	PETROLEUM,PETROL.PRODUCT	1	No Quantity							214642			0
S3	2009	2009	2009	2	0	2	Export	579	Norway	NOR	682	Saudi Arabia	SAU								33	PETROLEUM,PETROL.PRODUCT	1	No Quantity							4583			0
S3	2009	2009	2009	2	0	2	Export	579	Norway	NOR	688	Serbia	SRB								33	PETROLEUM,PETROL.PRODUCT	1	No Quantity							1094			0
S3	2009	2009	2009	2	0	2	Export	579	Norway	NOR	699	India	IND								33	PETROLEUM,PETROL.PRODUCT	1	No Quantity							4807			0
S3	2009	2009	2009	2	0	2	Export	579	Norway	NOR	702	Singapore	SGP								33	PETROLEUM,PETROL.PRODUCT	1	No Quantity							16635941			0
S3	2009	2009	2009	2	0	2	Export	579	Norway	NOR	705	Slovenia	SVN								33	PETROLEUM,PETROL.PRODUCT	1	No Quantity							80456			0
S3	2009	2009	2009	2	0	2	Export	579	Norway	NOR	710	South Africa	ZAF								33	PETROLEUM,PETROL.PRODUCT	1	No Quantity							22611580			0
S3	2009	2009	2009	2	0	2	Export	579	Norway	NOR	724	Spain	ESP								33	PETROLEUM,PETROL.PRODUCT	1	No Quantity							498591246			0
S3	2009	2009	2009	2	0	2	Export	579	Norway	NOR	752	Sweden	SWE								33	PETROLEUM,PETROL.PRODUCT	1	No Quantity							2241498513			0
S3	2009	2009	2009	2	0	2	Export	579	Norway	NOR	757	Switzerland	CHE								33	PETROLEUM,PETROL.PRODUCT	1	No Quantity							45671189			0
S3	2009	2009	2009	2	0	2	Export	579	Norway	NOR	760	Syria	SYR								33	PETROLEUM,PETROL.PRODUCT	1	No Quantity							27161			0
S3	2009	2009	2009	2	0	2	Export	579	Norway	NOR	764	Thailand	THA								33	PETROLEUM,PETROL.PRODUCT	1	No Quantity							6660			0
S3	2009	2009	2009	2	0	2	Export	579	Norway	NOR	780	Trinidad and Tobago	TTO								33	PETROLEUM,PETROL.PRODUCT	1	No Quantity							16857			0
S3	2009	2009	2009	2	0	2	Export	579	Norway	NOR	784	United Arab Emirates	ARE								33	PETROLEUM,PETROL.PRODUCT	1	No Quantity							67540			0
S3	2009	2009	2009	2	0	2	Export	579	Norway	NOR	792	Turkey	TUR								33	PETROLEUM,PETROL.PRODUCT	1	No Quantity							48731763			0
S3	2009	2009	2009	2	0	2	Export	579	Norway	NOR	818	Egypt	EGY								33	PETROLEUM,PETROL.PRODUCT	1	No Quantity							1372			0
S3	2009	2009	2009	2	0	2	Export	579	Norway	NOR	826	United Kingdom	GBR								33	PETROLEUM,PETROL.PRODUCT	1	No Quantity							16786253495			0
S3	2009	2009	2009	2	0	2	Export	579	Norway	NOR	842	USA	USA								33	PETROLEUM,PETROL.PRODUCT	1	No Quantity							2758950087			0
S3	2009	2009	2009	2	0	2	Export	579	Norway	NOR	858	Uruguay	URY								33	PETROLEUM,PETROL.PRODUCT	1	No Quantity							63144			0
S3	2009	2009	2009	2	0	2	Export	579	Norway	NOR	862	Venezuela	VEN								33	PETROLEUM,PETROL.PRODUCT	1	No Quantity							21704186			0
S3	2009	2009	2009	2	0	2	Export	512	Oman	OMN	0	World	WLD								34	GAS,NATURAL,MANUFACTURED	1	No Quantity							2497848531			0
S3	2009	2009	2009	2	0	2	Export	512	Oman	OMN	36	Australia	AUS								34	GAS,NATURAL,MANUFACTURED	1	No Quantity							20455025			0
S3	2009	2009	2009	2	0	2	Export	512	Oman	OMN	50	Bangladesh	BGD								34	GAS,NATURAL,MANUFACTURED	1	No Quantity							1241257			0
S3	2009	2009	2009	2	0	2	Export	512	Oman	OMN	116	Cambodia	KHM								34	GAS,NATURAL,MANUFACTURED	1	No Quantity							630965			0
S3	2009	2009	2009	2	0	2	Export	512	Oman	OMN	144	Sri Lanka	LKA								34	GAS,NATURAL,MANUFACTURED	1	No Quantity							16167451			0
S3	2009	2009	2009	2	0	2	Export	512	Oman	OMN	156	China	CHN								34	GAS,NATURAL,MANUFACTURED	1	No Quantity							22552259			0
S3	2009	2009	2009	2	0	2	Export	512	Oman	OMN	170	Colombia	COL								34	GAS,NATURAL,MANUFACTURED	1	No Quantity							2698714			0
S3	2009	2009	2009	2	0	2	Export	512	Oman	OMN	251	France	FRA								34	GAS,NATURAL,MANUFACTURED	1	No Quantity							4911382			0
S3	2009	2009	2009	2	0	2	Export	512	Oman	OMN	364	Iran	IRN								34	GAS,NATURAL,MANUFACTURED	1	No Quantity							20480684			0
S3	2009	2009	2009	2	0	2	Export	512	Oman	OMN	392	Japan	JPN								34	GAS,NATURAL,MANUFACTURED	1	No Quantity							685090174			0
S3	2009	2009	2009	2	0	2	Export	512	Oman	OMN	410	Rep. of Korea	KOR								34	GAS,NATURAL,MANUFACTURED	1	No Quantity							1098267036			0
S3	2009	2009	2009	2	0	2	Export	512	Oman	OMN	458	Malaysia	MYS								34	GAS,NATURAL,MANUFACTURED	1	No Quantity							6047858			0
S3	2009	2009	2009	2	0	2	Export	512	Oman	OMN	490	Other Asia, nes									34	GAS,NATURAL,MANUFACTURED	1	No Quantity							18103523			0
S3	2009	2009	2009	2	0	2	Export	512	Oman	OMN	586	Pakistan	PAK								34	GAS,NATURAL,MANUFACTURED	1	No Quantity							19422684			0
S3	2009	2009	2009	2	0	2	Export	512	Oman	OMN	699	India	IND								34	GAS,NATURAL,MANUFACTURED	1	No Quantity							106102233			0
S3	2009	2009	2009	2	0	2	Export	512	Oman	OMN	702	Singapore	SGP								34	GAS,NATURAL,MANUFACTURED	1	No Quantity							420546			0
S3	2009	2009	2009	2	0	2	Export	512	Oman	OMN	724	Spain	ESP								34	GAS,NATURAL,MANUFACTURED	1	No Quantity							332031428			0
S3	2009	2009	2009	2	0	2	Export	512	Oman	OMN	784	United Arab Emirates	ARE								34	GAS,NATURAL,MANUFACTURED	1	No Quantity							128067582			0
S3	2009	2009	2009	2	0	2	Export	512	Oman	OMN	887	Yemen	YEM								34	GAS,NATURAL,MANUFACTURED	1	No Quantity							15157729			0
S3	2009	2009	2009	2	0	2	Export	579	Norway	NOR	0	World	WLD								34	GAS,NATURAL,MANUFACTURED	1	No Quantity							26854501789			0
S3	2009	2009	2009	2	0	2	Export	579	Norway	NOR	40	Austria	AUT								34	GAS,NATURAL,MANUFACTURED	1	No Quantity							337439655			0
S3	2009	2009	2009	2	0	2	Export	579	Norway	NOR	56	Belgium	BEL								34	GAS,NATURAL,MANUFACTURED	1	No Quantity							1740196705			0
S3	2009	2009	2009	2	0	2	Export	579	Norway	NOR	76	Brazil	BRA								34	GAS,NATURAL,MANUFACTURED	1	No Quantity							35460201			0
S3	2009	2009	2009	2	0	2	Export	579	Norway	NOR	136	Cayman Isds	CYM								34	GAS,NATURAL,MANUFACTURED	1	No Quantity							11798483			0
S3	2009	2009	2009	2	0	2	Export	579	Norway	NOR	156	China	CHN								34	GAS,NATURAL,MANUFACTURED	1	No Quantity							16394090			0
S3	2009	2009	2009	2	0	2	Export	579	Norway	NOR	203	Czechia	CZE								34	GAS,NATURAL,MANUFACTURED	1	No Quantity							803228154			0
S3	2009	2009	2009	2	0	2	Export	579	Norway	NOR	208	Denmark	DNK								34	GAS,NATURAL,MANUFACTURED	1	No Quantity							483680310			0
S3	2009	2009	2009	2	0	2	Export	579	Norway	NOR	218	Ecuador	ECU								34	GAS,NATURAL,MANUFACTURED	1	No Quantity							6048559			0
S3	2009	2009	2009	2	0	2	Export	579	Norway	NOR	246	Finland	FIN								34	GAS,NATURAL,MANUFACTURED	1	No Quantity							52218915			0
S3	2009	2009	2009	2	0	2	Export	579	Norway	NOR	251	France	FRA								34	GAS,NATURAL,MANUFACTURED	1	No Quantity							3705392256			0
S3	2009	2009	2009	2	0	2	Export	579	Norway	NOR	276	Germany	DEU								34	GAS,NATURAL,MANUFACTURED	1	No Quantity							6641242400			0
S3	2009	2009	2009	2	0	2	Export	579	Norway	NOR	320	Guatemala	GTM								34	GAS,NATURAL,MANUFACTURED	1	No Quantity							19026811			0
S3	2009	2009	2009	2	0	2	Export	579	Norway	NOR	340	Honduras	HND								34	GAS,NATURAL,MANUFACTURED	1	No Quantity							17030938			0
S3	2009	2009	2009	2	0	2	Export	579	Norway	NOR	344	China, Hong Kong SAR	HKG								34	GAS,NATURAL,MANUFACTURED	1	No Quantity							10735320			0
S3	2009	2009	2009	2	0	2	Export	579	Norway	NOR	381	Italy	ITA								34	GAS,NATURAL,MANUFACTURED	1	No Quantity							1525938477			0
S3	2009	2009	2009	2	0	2	Export	579	Norway	NOR	392	Japan	JPN								34	GAS,NATURAL,MANUFACTURED	1	No Quantity							48846723			0
S3	2009	2009	2009	2	0	2	Export	579	Norway	NOR	484	Mexico	MEX								34	GAS,NATURAL,MANUFACTURED	1	No Quantity							35406396			0
S3	2009	2009	2009	2	0	2	Export	579	Norway	NOR	504	Morocco	MAR								34	GAS,NATURAL,MANUFACTURED	1	No Quantity							11915004			0
S3	2009	2009	2009	2	0	2	Export	579	Norway	NOR	528	Netherlands	NLD								34	GAS,NATURAL,MANUFACTURED	1	No Quantity							2691608591			0
S3	2009	2009	2009	2	0	2	Export	579	Norway	NOR	616	Poland	POL								34	GAS,NATURAL,MANUFACTURED	1	No Quantity							741433			0
S3	2009	2009	2009	2	0	2	Export	579	Norway	NOR	620	Portugal	PRT								34	GAS,NATURAL,MANUFACTURED	1	No Quantity							22344355			0
S3	2009	2009	2009	2	0	2	Export	579	Norway	NOR	702	Singapore	SGP								34	GAS,NATURAL,MANUFACTURED	1	No Quantity							17758466			0
S3	2009	2009	2009	2	0	2	Export	579	Norway	NOR	724	Spain	ESP								34	GAS,NATURAL,MANUFACTURED	1	No Quantity							983480019			0
S3	2009	2009	2009	2	0	2	Export	579	Norway	NOR	752	Sweden	SWE								34	GAS,NATURAL,MANUFACTURED	1	No Quantity							308940173			0
S3	2009	2009	2009	2	0	2	Export	579	Norway	NOR	757	Switzerland	CHE								34	GAS,NATURAL,MANUFACTURED	1	No Quantity							279597975			0
S3	2009	2009	2009	2	0	2	Export	579	Norway	NOR	792	Turkey	TUR								34	GAS,NATURAL,MANUFACTURED	1	No Quantity							228580874			0
S3	2009	2009	2009	2	0	2	Export	579	Norway	NOR	818	Egypt	EGY								34	GAS,NATURAL,MANUFACTURED	1	No Quantity							5584355			0
S3	2009	2009	2009	2	0	2	Export	579	Norway	NOR	826	United Kingdom	GBR								34	GAS,NATURAL,MANUFACTURED	1	No Quantity							6492292306			0
S3	2009	2009	2009	2	0	2	Export	579	Norway	NOR	842	USA	USA								34	GAS,NATURAL,MANUFACTURED	1	No Quantity							321573846			0
S3	2009	2009	2009	2	0	2	Export	579	Norway	NOR	0	World	WLD								35	ELECTRIC CURRENT	1	No Quantity							703777385			0
S3	2009	2009	2009	2	0	2	Export	579	Norway	NOR	208	Denmark	DNK								35	ELECTRIC CURRENT	1	No Quantity							183803080			0
S3	2009	2009	2009	2	0	2	Export	579	Norway	NOR	246	Finland	FIN								35	ELECTRIC CURRENT	1	No Quantity							5226286			0
S3	2009	2009	2009	2	0	2	Export	579	Norway	NOR	528	Netherlands	NLD								35	ELECTRIC CURRENT	1	No Quantity							142007136			0
S3	2009	2009	2009	2	0	2	Export	579	Norway	NOR	752	Sweden	SWE								35	ELECTRIC CURRENT	1	No Quantity							372740883			0
S3	2009	2009	2009	2	0	2	Export	512	Oman	OMN	0	World	WLD								41	ANIMAL OILS AND FATS	1	No Quantity							40453			0
S3	2009	2009	2009	2	0	2	Export	512	Oman	OMN	784	United Arab Emirates	ARE								41	ANIMAL OILS AND FATS	1	No Quantity							40453			0
S3	2009	2009	2009	2	0	2	Export	579	Norway	NOR	0	World	WLD								41	ANIMAL OILS AND FATS	1	No Quantity							106897368			0
S3	2009	2009	2009	2	0	2	Export	579	Norway	NOR	36	Australia	AUS								41	ANIMAL OILS AND FATS	1	No Quantity							3524290			0
S3	2009	2009	2009	2	0	2	Export	579	Norway	NOR	40	Austria	AUT								41	ANIMAL OILS AND FATS	1	No Quantity							91334			0
S3	2009	2009	2009	2	0	2	Export	579	Norway	NOR	56	Belgium	BEL								41	ANIMAL OILS AND FATS	1	No Quantity							194508			0
S3	2009	2009	2009	2	0	2	Export	579	Norway	NOR	76	Brazil	BRA								41	ANIMAL OILS AND FATS	1	No Quantity							436130			0
S3	2009	2009	2009	2	0	2	Export	579	Norway	NOR	124	Canada	CAN								41	ANIMAL OILS AND FATS	1	No Quantity							1353163			0
S3	2009	2009	2009	2	0	2	Export	579	Norway	NOR	156	China	CHN								41	ANIMAL OILS AND FATS	1	No Quantity							3788708			0
S3	2009	2009	2009	2	0	2	Export	579	Norway	NOR	208	Denmark	DNK								41	ANIMAL OILS AND FATS	1	No Quantity							6466390			0
S3	2009	2009	2009	2	0	2	Export	579	Norway	NOR	246	Finland	FIN								41	ANIMAL OILS AND FATS	1	No Quantity							1560764			0
S3	2009	2009	2009	2	0	2	Export	579	Norway	NOR	251	France	FRA								41	ANIMAL OILS AND FATS	1	No Quantity							2715289			0
S3	2009	2009	2009	2	0	2	Export	579	Norway	NOR	276	Germany	DEU								41	ANIMAL OILS AND FATS	1	No Quantity							1460389			0
S3	2009	2009	2009	2	0	2	Export	579	Norway	NOR	300	Greece	GRC								41	ANIMAL OILS AND FATS	1	No Quantity							11475316			0
S3	2009	2009	2009	2	0	2	Export	579	Norway	NOR	344	China, Hong Kong SAR	HKG								41	ANIMAL OILS AND FATS	1	No Quantity							11981			0
S3	2009	2009	2009	2	0	2	Export	579	Norway	NOR	348	Hungary	HUN								41	ANIMAL OILS AND FATS	1	No Quantity							81140			0
S3	2009	2009	2009	2	0	2	Export	579	Norway	NOR	352	Iceland	ISL								41	ANIMAL OILS AND FATS	1	No Quantity							6205243			0
S3	2009	2009	2009	2	0	2	Export	579	Norway	NOR	360	Indonesia	IDN								41	ANIMAL OILS AND FATS	1	No Quantity							2897			0
S3	2009	2009	2009	2	0	2	Export	579	Norway	NOR	376	Israel	ISR								41	ANIMAL OILS AND FATS	1	No Quantity							79429			0
S3	2009	2009	2009	2	0	2	Export	579	Norway	NOR	381	Italy	ITA								41	ANIMAL OILS AND FATS	1	No Quantity							335745			0
S3	2009	2009	2009	2	0	2	Export	579	Norway	NOR	392	Japan	JPN								41	ANIMAL OILS AND FATS	1	No Quantity							129368			0
S3	2009	2009	2009	2	0	2	Export	579	Norway	NOR	410	Rep. of Korea	KOR								41	ANIMAL OILS AND FATS	1	No Quantity							739547			0
S3	2009	2009	2009	2	0	2	Export	579	Norway	NOR	440	Lithuania	LTU								41	ANIMAL OILS AND FATS	1	No Quantity							777893			0
S3	2009	2009	2009	2	0	2	Export	579	Norway	NOR	458	Malaysia	MYS								41	ANIMAL OILS AND FATS	1	No Quantity							112206			0
S3	2009	2009	2009	2	0	2	Export	579	Norway	NOR	484	Mexico	MEX								41	ANIMAL OILS AND FATS	1	No Quantity							84945			0
S3	2009	2009	2009	2	0	2	Export	579	Norway	NOR	490	Other Asia, nes									41	ANIMAL OILS AND FATS	1	No Quantity							470124			0
S3	2009	2009	2009	2	0	2	Export	579	Norway	NOR	528	Netherlands	NLD								41	ANIMAL OILS AND FATS	1	No Quantity							6874580			0
S3	2009	2009	2009	2	0	2	Export	579	Norway	NOR	554	New Zealand	NZL								41	ANIMAL OILS AND FATS	1	No Quantity							342915			0
S3	2009	2009	2009	2	0	2	Export	579	Norway	NOR	586	Pakistan	PAK								41	ANIMAL OILS AND FATS	1	No Quantity							3910			0
S3	2009	2009	2009	2	0	2	Export	579	Norway	NOR	608	Philippines	PHL								41	ANIMAL OILS AND FATS	1	No Quantity							75554			0
S3	2009	2009	2009	2	0	2	Export	579	Norway	NOR	616	Poland	POL								41	ANIMAL OILS AND FATS	1	No Quantity							991142			0
S3	2009	2009	2009	2	0	2	Export	579	Norway	NOR	642	Romania	ROU								41	ANIMAL OILS AND FATS	1	No Quantity							3967246			0
S3	2009	2009	2009	2	0	2	Export	579	Norway	NOR	643	Russian Federation	RUS								41	ANIMAL OILS AND FATS	1	No Quantity							411305			0
S3	2009	2009	2009	2	0	2	Export	579	Norway	NOR	688	Serbia	SRB								41	ANIMAL OILS AND FATS	1	No Quantity							2875			0
S3	2009	2009	2009	2	0	2	Export	579	Norway	NOR	699	India	IND								41	ANIMAL OILS AND FATS	1	No Quantity							352337			0
S3	2009	2009	2009	2	0	2	Export	579	Norway	NOR	702	Singapore	SGP								41	ANIMAL OILS AND FATS	1	No Quantity							34168			0
S3	2009	2009	2009	2	0	2	Export	579	Norway	NOR	703	Slovakia	SVK								41	ANIMAL OILS AND FATS	1	No Quantity							42626			0
S3	2009	2009	2009	2	0	2	Export	579	Norway	NOR	704	Viet Nam	VNM								41	ANIMAL OILS AND FATS	1	No Quantity							117432			0
S3	2009	2009	2009	2	0	2	Export	579	Norway	NOR	705	Slovenia	SVN								41	ANIMAL OILS AND FATS	1	No Quantity							57283			0
S3	2009	2009	2009	2	0	2	Export	579	Norway	NOR	710	South Africa	ZAF								41	ANIMAL OILS AND FATS	1	No Quantity							179247			0
S3	2009	2009	2009	2	0	2	Export	579	Norway	NOR	724	Spain	ESP								41	ANIMAL OILS AND FATS	1	No Quantity							480327			0
S3	2009	2009	2009	2	0	2	Export	579	Norway	NOR	752	Sweden	SWE								41	ANIMAL OILS AND FATS	1	No Quantity							3887804			0
S3	2009	2009	2009	2	0	2	Export	579	Norway	NOR	757	Switzerland	CHE								41	ANIMAL OILS AND FATS	1	No Quantity							551599			0
S3	2009	2009	2009	2	0	2	Export	579	Norway	NOR	760	Syria	SYR								41	ANIMAL OILS AND FATS	1	No Quantity							78530			0
S3	2009	2009	2009	2	0	2	Export	579	Norway	NOR	764	Thailand	THA								41	ANIMAL OILS AND FATS	1	No Quantity							472674			0
S3	2009	2009	2009	2	0	2	Export	579	Norway	NOR	780	Trinidad and Tobago	TTO								41	ANIMAL OILS AND FATS	1	No Quantity							29250			0
S3	2009	2009	2009	2	0	2	Export	579	Norway	NOR	792	Turkey	TUR								41	ANIMAL OILS AND FATS	1	No Quantity							13356257			0
S3	2009	2009	2009	2	0	2	Export	579	Norway	NOR	826	United Kingdom	GBR								41	ANIMAL OILS AND FATS	1	No Quantity							4044309			0
S3	2009	2009	2009	2	0	2	Export	579	Norway	NOR	842	USA	USA								41	ANIMAL OILS AND FATS	1	No Quantity							28447196			0
S3	2009	2009	2009	2	0	2	Export	512	Oman	OMN	0	World	WLD								42	FIXED VEG. FATS AND OILS	1	No Quantity							156519663			0
S3	2009	2009	2009	2	0	2	Export	512	Oman	OMN	36	Australia	AUS								42	FIXED VEG. FATS AND OILS	1	No Quantity							20065			0
S3	2009	2009	2009	2	0	2	Export	512	Oman	OMN	48	Bahrain	BHR								42	FIXED VEG. FATS AND OILS	1	No Quantity							1923343			0
S3	2009	2009	2009	2	0	2	Export	512	Oman	OMN	50	Bangladesh	BGD								42	FIXED VEG. FATS AND OILS	1	No Quantity							125467			0
S3	2009	2009	2009	2	0	2	Export	512	Oman	OMN	262	Djibouti	DJI								42	FIXED VEG. FATS AND OILS	1	No Quantity							72892			0
S3	2009	2009	2009	2	0	2	Export	512	Oman	OMN	364	Iran	IRN								42	FIXED VEG. FATS AND OILS	1	No Quantity							6619			0
S3	2009	2009	2009	2	0	2	Export	512	Oman	OMN	400	Jordan	JOR								42	FIXED VEG. FATS AND OILS	1	No Quantity							7995659			0
S3	2009	2009	2009	2	0	2	Export	512	Oman	OMN	404	Kenya	KEN								42	FIXED VEG. FATS AND OILS	1	No Quantity							19290			0
S3	2009	2009	2009	2	0	2	Export	512	Oman	OMN	414	Kuwait	KWT								42	FIXED VEG. FATS AND OILS	1	No Quantity							1404987			0
S3	2009	2009	2009	2	0	2	Export	512	Oman	OMN	422	Lebanon	LBN								42	FIXED VEG. FATS AND OILS	1	No Quantity							338401			0
S3	2009	2009	2009	2	0	2	Export	512	Oman	OMN	434	Libya	LBY								42	FIXED VEG. FATS AND OILS	1	No Quantity							41550			0
S3	2009	2009	2009	2	0	2	Export	512	Oman	OMN	586	Pakistan	PAK								42	FIXED VEG. FATS AND OILS	1	No Quantity							56484			0
S3	2009	2009	2009	2	0	2	Export	512	Oman	OMN	634	Qatar	QAT								42	FIXED VEG. FATS AND OILS	1	No Quantity							11518972			0
S3	2009	2009	2009	2	0	2	Export	512	Oman	OMN	643	Russian Federation	RUS								42	FIXED VEG. FATS AND OILS	1	No Quantity							40130			0
S3	2009	2009	2009	2	0	2	Export	512	Oman	OMN	682	Saudi Arabia	SAU								42	FIXED VEG. FATS AND OILS	1	No Quantity							83184710			0
S3	2009	2009	2009	2	0	2	Export	512	Oman	OMN	699	India	IND								42	FIXED VEG. FATS AND OILS	1	No Quantity							51818			0
S3	2009	2009	2009	2	0	2	Export	512	Oman	OMN	702	Singapore	SGP								42	FIXED VEG. FATS AND OILS	1	No Quantity							30731			0
S3	2009	2009	2009	2	0	2	Export	512	Oman	OMN	706	Somalia	SOM								42	FIXED VEG. FATS AND OILS	1	No Quantity							7237131			0
S3	2009	2009	2009	2	0	2	Export	512	Oman	OMN	760	Syria	SYR								42	FIXED VEG. FATS AND OILS	1	No Quantity							7508561			0
S3	2009	2009	2009	2	0	2	Export	512	Oman	OMN	784	United Arab Emirates	ARE								42	FIXED VEG. FATS AND OILS	1	No Quantity							33393304			0
S3	2009	2009	2009	2	0	2	Export	512	Oman	OMN	826	United Kingdom	GBR								42	FIXED VEG. FATS AND OILS	1	No Quantity							200			0
S3	2009	2009	2009	2	0	2	Export	512	Oman	OMN	834	United Rep. of Tanzania	TZA								42	FIXED VEG. FATS AND OILS	1	No Quantity							267829			0
S3	2009	2009	2009	2	0	2	Export	512	Oman	OMN	842	USA	USA								42	FIXED VEG. FATS AND OILS	1	No Quantity							59748			0
S3	2009	2009	2009	2	0	2	Export	512	Oman	OMN	887	Yemen	YEM								42	FIXED VEG. FATS AND OILS	1	No Quantity							1194576			0
S3	2009	2009	2009	2	0	2	Export	512	Oman	OMN	894	Zambia	ZMB								42	FIXED VEG. FATS AND OILS	1	No Quantity							27196			0
S3	2009	2009	2009	2	0	2	Export	579	Norway	NOR	0	World	WLD								42	FIXED VEG. FATS AND OILS	1	No Quantity							54788942			0
S3	2009	2009	2009	2	0	2	Export	579	Norway	NOR	24	Angola	AGO								42	FIXED VEG. FATS AND OILS	1	No Quantity							21083			0
S3	2009	2009	2009	2	0	2	Export	579	Norway	NOR	40	Austria	AUT								42	FIXED VEG. FATS AND OILS	1	No Quantity							1369			0
S3	2009	2009	2009	2	0	2	Export	579	Norway	NOR	203	Czechia	CZE								42	FIXED VEG. FATS AND OILS	1	No Quantity							9409			0
S3	2009	2009	2009	2	0	2	Export	579	Norway	NOR	208	Denmark	DNK								42	FIXED VEG. FATS AND OILS	1	No Quantity							4396064			0
S3	2009	2009	2009	2	0	2	Export	579	Norway	NOR	246	Finland	FIN								42	FIXED VEG. FATS AND OILS	1	No Quantity							3511430			0
S3	2009	2009	2009	2	0	2	Export	579	Norway	NOR	276	Germany	DEU								42	FIXED VEG. FATS AND OILS	1	No Quantity							10780220			0
S3	2009	2009	2009	2	0	2	Export	579	Norway	NOR	352	Iceland	ISL								42	FIXED VEG. FATS AND OILS	1	No Quantity							5545			0
S3	2009	2009	2009	2	0	2	Export	579	Norway	NOR	372	Ireland	IRL								42	FIXED VEG. FATS AND OILS	1	No Quantity							79918			0
S3	2009	2009	2009	2	0	2	Export	579	Norway	NOR	381	Italy	ITA								42	FIXED VEG. FATS AND OILS	1	No Quantity							1144			0
S3	2009	2009	2009	2	0	2	Export	579	Norway	NOR	528	Netherlands	NLD								42	FIXED VEG. FATS AND OILS	1	No Quantity							6631511			0
S3	2009	2009	2009	2	0	2	Export	579	Norway	NOR	643	Russian Federation	RUS								42	FIXED VEG. FATS AND OILS	1	No Quantity							252			0
S3	2009	2009	2009	2	0	2	Export	579	Norway	NOR	724	Spain	ESP								42	FIXED VEG. FATS AND OILS	1	No Quantity							50027			0
S3	2009	2009	2009	2	0	2	Export	579	Norway	NOR	752	Sweden	SWE								42	FIXED VEG. FATS AND OILS	1	No Quantity							29286364			0
S3	2009	2009	2009	2	0	2	Export	579	Norway	NOR	826	United Kingdom	GBR								42	FIXED VEG. FATS AND OILS	1	No Quantity							8190			0
S3	2009	2009	2009	2	0	2	Export	579	Norway	NOR	842	USA	USA								42	FIXED VEG. FATS AND OILS	1	No Quantity							6415			0
S3	2009	2009	2009	2	0	2	Export	512	Oman	OMN	0	World	WLD								43	ANIMAL,VEG.FATS,OILS,NES	1	No Quantity							7161438			0
S3	2009	2009	2009	2	0	2	Export	512	Oman	OMN	12	Algeria	DZA								43	ANIMAL,VEG.FATS,OILS,NES	1	No Quantity							6583			0
S3	2009	2009	2009	2	0	2	Export	512	Oman	OMN	48	Bahrain	BHR								43	ANIMAL,VEG.FATS,OILS,NES	1	No Quantity							82460			0
S3	2009	2009	2009	2	0	2	Export	512	Oman	OMN	400	Jordan	JOR								43	ANIMAL,VEG.FATS,OILS,NES	1	No Quantity							16021			0
S3	2009	2009	2009	2	0	2	Export	512	Oman	OMN	414	Kuwait	KWT								43	ANIMAL,VEG.FATS,OILS,NES	1	No Quantity							67698			0
S3	2009	2009	2009	2	0	2	Export	512	Oman	OMN	586	Pakistan	PAK								43	ANIMAL,VEG.FATS,OILS,NES	1	No Quantity							194489			0
S3	2009	2009	2009	2	0	2	Export	512	Oman	OMN	634	Qatar	QAT								43	ANIMAL,VEG.FATS,OILS,NES	1	No Quantity							27464			0
S3	2009	2009	2009	2	0	2	Export	512	Oman	OMN	682	Saudi Arabia	SAU								43	ANIMAL,VEG.FATS,OILS,NES	1	No Quantity							282003			0
S3	2009	2009	2009	2	0	2	Export	512	Oman	OMN	699	India	IND								43	ANIMAL,VEG.FATS,OILS,NES	1	No Quantity							400336			0
S3	2009	2009	2009	2	0	2	Export	512	Oman	OMN	760	Syria	SYR								43	ANIMAL,VEG.FATS,OILS,NES	1	No Quantity							2769994			0
S3	2009	2009	2009	2	0	2	Export	512	Oman	OMN	784	United Arab Emirates	ARE								43	ANIMAL,VEG.FATS,OILS,NES	1	No Quantity							2311531			0
S3	2009	2009	2009	2	0	2	Export	512	Oman	OMN	826	United Kingdom	GBR								43	ANIMAL,VEG.FATS,OILS,NES	1	No Quantity							10			0
S3	2009	2009	2009	2	0	2	Export	512	Oman	OMN	887	Yemen	YEM								43	ANIMAL,VEG.FATS,OILS,NES	1	No Quantity							1002849			0
S3	2009	2009	2009	2	0	2	Export	579	Norway	NOR	0	World	WLD								43	ANIMAL,VEG.FATS,OILS,NES	1	No Quantity							3800598			0
S3	2009	2009	2009	2	0	2	Export	579	Norway	NOR	208	Denmark	DNK								43	ANIMAL,VEG.FATS,OILS,NES	1	No Quantity							176812			0
S3	2009	2009	2009	2	0	2	Export	579	Norway	NOR	246	Finland	FIN								43	ANIMAL,VEG.FATS,OILS,NES	1	No Quantity							10029			0
S3	2009	2009	2009	2	0	2	Export	579	Norway	NOR	276	Germany	DEU								43	ANIMAL,VEG.FATS,OILS,NES	1	No Quantity							584707			0
S3	2009	2009	2009	2	0	2	Export	579	Norway	NOR	344	China, Hong Kong SAR	HKG								43	ANIMAL,VEG.FATS,OILS,NES	1	No Quantity							317			0
S3	2009	2009	2009	2	0	2	Export	579	Norway	NOR	352	Iceland	ISL								43	ANIMAL,VEG.FATS,OILS,NES	1	No Quantity							165553			0
S3	2009	2009	2009	2	0	2	Export	579	Norway	NOR	752	Sweden	SWE								43	ANIMAL,VEG.FATS,OILS,NES	1	No Quantity							2845323			0
S3	2009	2009	2009	2	0	2	Export	579	Norway	NOR	826	United Kingdom	GBR								43	ANIMAL,VEG.FATS,OILS,NES	1	No Quantity							17858			0
S3	2009	2009	2009	2	0	2	Export	512	Oman	OMN	0	World	WLD								51	ORGANIC CHEMICALS	1	No Quantity							208010099			0
S3	2009	2009	2009	2	0	2	Export	512	Oman	OMN	12	Algeria	DZA								51	ORGANIC CHEMICALS	1	No Quantity							3217			0
S3	2009	2009	2009	2	0	2	Export	512	Oman	OMN	50	Bangladesh	BGD								51	ORGANIC CHEMICALS	1	No Quantity							582068			0
S3	2009	2009	2009	2	0	2	Export	512	Oman	OMN	156	China	CHN								51	ORGANIC CHEMICALS	1	No Quantity							77730930			0
S3	2009	2009	2009	2	0	2	Export	512	Oman	OMN	231	Ethiopia	ETH								51	ORGANIC CHEMICALS	1	No Quantity							22369			0
S3	2009	2009	2009	2	0	2	Export	512	Oman	OMN	251	France	FRA								51	ORGANIC CHEMICALS	1	No Quantity							17044243			0
S3	2009	2009	2009	2	0	2	Export	512	Oman	OMN	364	Iran	IRN								51	ORGANIC CHEMICALS	1	No Quantity							318099			0
S3	2009	2009	2009	2	0	2	Export	512	Oman	OMN	392	Japan	JPN								51	ORGANIC CHEMICALS	1	No Quantity							465605			0
S3	2009	2009	2009	2	0	2	Export	512	Oman	OMN	410	Rep. of Korea	KOR								51	ORGANIC CHEMICALS	1	No Quantity							28451969			0
S3	2009	2009	2009	2	0	2	Export	512	Oman	OMN	414	Kuwait	KWT								51	ORGANIC CHEMICALS	1	No Quantity							41808			0
S3	2009	2009	2009	2	0	2	Export	512	Oman	OMN	458	Malaysia	MYS								51	ORGANIC CHEMICALS	1	No Quantity							16765049			0
S3	2009	2009	2009	2	0	2	Export	512	Oman	OMN	490	Other Asia, nes									51	ORGANIC CHEMICALS	1	No Quantity							16166962			0
S3	2009	2009	2009	2	0	2	Export	512	Oman	OMN	566	Nigeria	NGA								51	ORGANIC CHEMICALS	1	No Quantity							144177			0
S3	2009	2009	2009	2	0	2	Export	512	Oman	OMN	586	Pakistan	PAK								51	ORGANIC CHEMICALS	1	No Quantity							205828			0
S3	2009	2009	2009	2	0	2	Export	512	Oman	OMN	600	Paraguay	PRY								51	ORGANIC CHEMICALS	1	No Quantity							54419			0
S3	2009	2009	2009	2	0	2	Export	512	Oman	OMN	634	Qatar	QAT								51	ORGANIC CHEMICALS	1	No Quantity							295228			0
S3	2009	2009	2009	2	0	2	Export	512	Oman	OMN	686	Senegal	SEN								51	ORGANIC CHEMICALS	1	No Quantity							116312			0
S3	2009	2009	2009	2	0	2	Export	512	Oman	OMN	699	India	IND								51	ORGANIC CHEMICALS	1	No Quantity							20056689			0
S3	2009	2009	2009	2	0	2	Export	512	Oman	OMN	702	Singapore	SGP								51	ORGANIC CHEMICALS	1	No Quantity							8314916			0
S3	2009	2009	2009	2	0	2	Export	512	Oman	OMN	706	Somalia	SOM								51	ORGANIC CHEMICALS	1	No Quantity							12632			0
S3	2009	2009	2009	2	0	2	Export	512	Oman	OMN	724	Spain	ESP								51	ORGANIC CHEMICALS	1	No Quantity							4792437			0
S3	2009	2009	2009	2	0	2	Export	512	Oman	OMN	736	Fmr Sudan	SDN								51	ORGANIC CHEMICALS	1	No Quantity							814172			0
S3	2009	2009	2009	2	0	2	Export	512	Oman	OMN	784	United Arab Emirates	ARE								51	ORGANIC CHEMICALS	1	No Quantity							2768460			0
S3	2009	2009	2009	2	0	2	Export	512	Oman	OMN	788	Tunisia	TUN								51	ORGANIC CHEMICALS	1	No Quantity							23745			0
S3	2009	2009	2009	2	0	2	Export	512	Oman	OMN	818	Egypt	EGY								51	ORGANIC CHEMICALS	1	No Quantity							12023810			0
S3	2009	2009	2009	2	0	2	Export	512	Oman	OMN	826	United Kingdom	GBR								51	ORGANIC CHEMICALS	1	No Quantity							81613			0
S3	2009	2009	2009	2	0	2	Export	512	Oman	OMN	834	United Rep. of Tanzania	TZA								51	ORGANIC CHEMICALS	1	No Quantity							713342			0
S3	2009	2009	2009	2	0	2	Export	579	Norway	NOR	0	World	WLD								51	ORGANIC CHEMICALS	1	No Quantity							628547149			0
S3	2009	2009	2009	2	0	2	Export	579	Norway	NOR	24	Angola	AGO								51	ORGANIC CHEMICALS	1	No Quantity							124918			0
S3	2009	2009	2009	2	0	2	Export	579	Norway	NOR	32	Argentina	ARG								51	ORGANIC CHEMICALS	1	No Quantity							34118			0
S3	2009	2009	2009	2	0	2	Export	579	Norway	NOR	36	Australia	AUS								51	ORGANIC CHEMICALS	1	No Quantity							179617			0
S3	2009	2009	2009	2	0	2	Export	579	Norway	NOR	40	Austria	AUT								51	ORGANIC CHEMICALS	1	No Quantity							752072			0
S3	2009	2009	2009	2	0	2	Export	579	Norway	NOR	56	Belgium	BEL								51	ORGANIC CHEMICALS	1	No Quantity							897507			0
S3	2009	2009	2009	2	0	2	Export	579	Norway	NOR	76	Brazil	BRA								51	ORGANIC CHEMICALS	1	No Quantity							283107			0
S3	2009	2009	2009	2	0	2	Export	579	Norway	NOR	100	Bulgaria	BGR								51	ORGANIC CHEMICALS	1	No Quantity							107920			0
S3	2009	2009	2009	2	0	2	Export	579	Norway	NOR	112	Belarus	BLR								51	ORGANIC CHEMICALS	1	No Quantity							3534			0
S3	2009	2009	2009	2	0	2	Export	579	Norway	NOR	124	Canada	CAN								51	ORGANIC CHEMICALS	1	No Quantity							1099219			0
S3	2009	2009	2009	2	0	2	Export	579	Norway	NOR	152	Chile	CHL								51	ORGANIC CHEMICALS	1	No Quantity							33978			0
S3	2009	2009	2009	2	0	2	Export	579	Norway	NOR	156	China	CHN								51	ORGANIC CHEMICALS	1	No Quantity							207177924			0
S3	2009	2009	2009	2	0	2	Export	579	Norway	NOR	170	Colombia	COL								51	ORGANIC CHEMICALS	1	No Quantity							25268			0
S3	2009	2009	2009	2	0	2	Export	579	Norway	NOR	178	Congo	COG								51	ORGANIC CHEMICALS	1	No Quantity							240154			0
S3	2009	2009	2009	2	0	2	Export	579	Norway	NOR	191	Croatia	HRV								51	ORGANIC CHEMICALS	1	No Quantity							3278			0
S3	2009	2009	2009	2	0	2	Export	579	Norway	NOR	203	Czechia	CZE								51	ORGANIC CHEMICALS	1	No Quantity							449344			0
S3	2009	2009	2009	2	0	2	Export	579	Norway	NOR	208	Denmark	DNK								51	ORGANIC CHEMICALS	1	No Quantity							8606164			0
S3	2009	2009	2009	2	0	2	Export	579	Norway	NOR	218	Ecuador	ECU								51	ORGANIC CHEMICALS	1	No Quantity							1099			0
S3	2009	2009	2009	2	0	2	Export	579	Norway	NOR	233	Estonia	EST								51	ORGANIC CHEMICALS	1	No Quantity							32504			0
S3	2009	2009	2009	2	0	2	Export	579	Norway	NOR	234	Faeroe Isds	FRO								51	ORGANIC CHEMICALS	1	No Quantity							134417			0
S3	2009	2009	2009	2	0	2	Export	579	Norway	NOR	246	Finland	FIN								51	ORGANIC CHEMICALS	1	No Quantity							1715454			0
S3	2009	2009	2009	2	0	2	Export	579	Norway	NOR	251	France	FRA								51	ORGANIC CHEMICALS	1	No Quantity							17448140			0
S3	2009	2009	2009	2	0	2	Export	579	Norway	NOR	266	Gabon	GAB								51	ORGANIC CHEMICALS	1	No Quantity							599125			0
S3	2009	2009	2009	2	0	2	Export	579	Norway	NOR	276	Germany	DEU								51	ORGANIC CHEMICALS	1	No Quantity							25628884			0
S3	2009	2009	2009	2	0	2	Export	579	Norway	NOR	288	Ghana	GHA								51	ORGANIC CHEMICALS	1	No Quantity							1228			0
S3	2009	2009	2009	2	0	2	Export	579	Norway	NOR	300	Greece	GRC								51	ORGANIC CHEMICALS	1	No Quantity							58081			0
S3	2009	2009	2009	2	0	2	Export	579	Norway	NOR	344	China, Hong Kong SAR	HKG								51	ORGANIC CHEMICALS	1	No Quantity							8208			0
S3	2009	2009	2009	2	0	2	Export	579	Norway	NOR	348	Hungary	HUN								51	ORGANIC CHEMICALS	1	No Quantity							359957			0
S3	2009	2009	2009	2	0	2	Export	579	Norway	NOR	352	Iceland	ISL								51	ORGANIC CHEMICALS	1	No Quantity							485003			0
S3	2009	2009	2009	2	0	2	Export	579	Norway	NOR	360	Indonesia	IDN								51	ORGANIC CHEMICALS	1	No Quantity							10311			0
S3	2009	2009	2009	2	0	2	Export	579	Norway	NOR	372	Ireland	IRL								51	ORGANIC CHEMICALS	1	No Quantity							176693298			0
S3	2009	2009	2009	2	0	2	Export	579	Norway	NOR	376	Israel	ISR								51	ORGANIC CHEMICALS	1	No Quantity							74134			0
S3	2009	2009	2009	2	0	2	Export	579	Norway	NOR	381	Italy	ITA								51	ORGANIC CHEMICALS	1	No Quantity							8173947			0
S3	2009	2009	2009	2	0	2	Export	579	Norway	NOR	392	Japan	JPN								51	ORGANIC CHEMICALS	1	No Quantity							77268697			0
S3	2009	2009	2009	2	0	2	Export	579	Norway	NOR	398	Kazakhstan	KAZ								51	ORGANIC CHEMICALS	1	No Quantity							63494			0
S3	2009	2009	2009	2	0	2	Export	579	Norway	NOR	410	Rep. of Korea	KOR								51	ORGANIC CHEMICALS	1	No Quantity							9047			0
S3	2009	2009	2009	2	0	2	Export	579	Norway	NOR	428	Latvia	LVA								51	ORGANIC CHEMICALS	1	No Quantity							32635			0
S3	2009	2009	2009	2	0	2	Export	579	Norway	NOR	440	Lithuania	LTU								51	ORGANIC CHEMICALS	1	No Quantity							35916			0
S3	2009	2009	2009	2	0	2	Export	579	Norway	NOR	454	Malawi	MWI								51	ORGANIC CHEMICALS	1	No Quantity							265			0
S3	2009	2009	2009	2	0	2	Export	579	Norway	NOR	458	Malaysia	MYS								51	ORGANIC CHEMICALS	1	No Quantity							108321			0
S3	2009	2009	2009	2	0	2	Export	579	Norway	NOR	470	Malta	MLT								51	ORGANIC CHEMICALS	1	No Quantity							2530			0
S3	2009	2009	2009	2	0	2	Export	579	Norway	NOR	484	Mexico	MEX								51	ORGANIC CHEMICALS	1	No Quantity							755315			0
S3	2009	2009	2009	2	0	2	Export	579	Norway	NOR	504	Morocco	MAR								51	ORGANIC CHEMICALS	1	No Quantity							2956260			0
S3	2009	2009	2009	2	0	2	Export	579	Norway	NOR	512	Oman	OMN								51	ORGANIC CHEMICALS	1	No Quantity							35184			0
S3	2009	2009	2009	2	0	2	Export	579	Norway	NOR	528	Netherlands	NLD								51	ORGANIC CHEMICALS	1	No Quantity							8699778			0
S3	2009	2009	2009	2	0	2	Export	579	Norway	NOR	586	Pakistan	PAK								51	ORGANIC CHEMICALS	1	No Quantity							48406			0
S3	2009	2009	2009	2	0	2	Export	579	Norway	NOR	591	Panama	PAN								51	ORGANIC CHEMICALS	1	No Quantity							3262			0
S3	2009	2009	2009	2	0	2	Export	579	Norway	NOR	604	Peru	PER								51	ORGANIC CHEMICALS	1	No Quantity							210339			0
S3	2009	2009	2009	2	0	2	Export	579	Norway	NOR	608	Philippines	PHL								51	ORGANIC CHEMICALS	1	No Quantity							131405			0
S3	2009	2009	2009	2	0	2	Export	579	Norway	NOR	616	Poland	POL								51	ORGANIC CHEMICALS	1	No Quantity							1629261			0
S3	2009	2009	2009	2	0	2	Export	579	Norway	NOR	620	Portugal	PRT								51	ORGANIC CHEMICALS	1	No Quantity							32465			0
S3	2009	2009	2009	2	0	2	Export	579	Norway	NOR	642	Romania	ROU								51	ORGANIC CHEMICALS	1	No Quantity							693652			0
S3	2009	2009	2009	2	0	2	Export	579	Norway	NOR	643	Russian Federation	RUS								51	ORGANIC CHEMICALS	1	No Quantity							231264			0
S3	2009	2009	2009	2	0	2	Export	579	Norway	NOR	682	Saudi Arabia	SAU								51	ORGANIC CHEMICALS	1	No Quantity							1592832			0
S3	2009	2009	2009	2	0	2	Export	579	Norway	NOR	699	India	IND								51	ORGANIC CHEMICALS	1	No Quantity							325799			0
S3	2009	2009	2009	2	0	2	Export	579	Norway	NOR	702	Singapore	SGP								51	ORGANIC CHEMICALS	1	No Quantity							724432			0
S3	2009	2009	2009	2	0	2	Export	579	Norway	NOR	703	Slovakia	SVK								51	ORGANIC CHEMICALS	1	No Quantity							395847			0
S3	2009	2009	2009	2	0	2	Export	579	Norway	NOR	704	Viet Nam	VNM								51	ORGANIC CHEMICALS	1	No Quantity							175149			0
S3	2009	2009	2009	2	0	2	Export	579	Norway	NOR	705	Slovenia	SVN								51	ORGANIC CHEMICALS	1	No Quantity							4217			0
S3	2009	2009	2009	2	0	2	Export	579	Norway	NOR	710	South Africa	ZAF								51	ORGANIC CHEMICALS	1	No Quantity							327789			0
S3	2009	2009	2009	2	0	2	Export	579	Norway	NOR	724	Spain	ESP								51	ORGANIC CHEMICALS	1	No Quantity							1378806			0
S3	2009	2009	2009	2	0	2	Export	579	Norway	NOR	752	Sweden	SWE								51	ORGANIC CHEMICALS	1	No Quantity							12399979			0
S3	2009	2009	2009	2	0	2	Export	579	Norway	NOR	757	Switzerland	CHE								51	ORGANIC CHEMICALS	1	No Quantity							4001277			0
S3	2009	2009	2009	2	0	2	Export	579	Norway	NOR	760	Syria	SYR								51	ORGANIC CHEMICALS	1	No Quantity							74444			0
S3	2009	2009	2009	2	0	2	Export	579	Norway	NOR	784	United Arab Emirates	ARE								51	ORGANIC CHEMICALS	1	No Quantity							1783347			0
S3	2009	2009	2009	2	0	2	Export	579	Norway	NOR	792	Turkey	TUR								51	ORGANIC CHEMICALS	1	No Quantity							147004			0
S3	2009	2009	2009	2	0	2	Export	579	Norway	NOR	818	Egypt	EGY								51	ORGANIC CHEMICALS	1	No Quantity							865362			0
S3	2009	2009	2009	2	0	2	Export	579	Norway	NOR	826	United Kingdom	GBR								51	ORGANIC CHEMICALS	1	No Quantity							21577173			0
S3	2009	2009	2009	2	0	2	Export	579	Norway	NOR	842	USA	USA								51	ORGANIC CHEMICALS	1	No Quantity							38384285			0
S3	2009	2009	2009	2	0	2	Export	512	Oman	OMN	0	World	WLD								52	INORGANIC CHEMICALS	1	No Quantity							29395106			0
S3	2009	2009	2009	2	0	2	Export	512	Oman	OMN	144	Sri Lanka	LKA								52	INORGANIC CHEMICALS	1	No Quantity							31782			0
S3	2009	2009	2009	2	0	2	Export	512	Oman	OMN	156	China	CHN								52	INORGANIC CHEMICALS	1	No Quantity							10013			0
S3	2009	2009	2009	2	0	2	Export	512	Oman	OMN	276	Germany	DEU								52	INORGANIC CHEMICALS	1	No Quantity							203			0
S3	2009	2009	2009	2	0	2	Export	512	Oman	OMN	364	Iran	IRN								52	INORGANIC CHEMICALS	1	No Quantity							167418			0
S3	2009	2009	2009	2	0	2	Export	512	Oman	OMN	410	Rep. of Korea	KOR								52	INORGANIC CHEMICALS	1	No Quantity							1691			0
S3	2009	2009	2009	2	0	2	Export	512	Oman	OMN	414	Kuwait	KWT								52	INORGANIC CHEMICALS	1	No Quantity							79834			0
S3	2009	2009	2009	2	0	2	Export	512	Oman	OMN	470	Malta	MLT								52	INORGANIC CHEMICALS	1	No Quantity							46876			0
S3	2009	2009	2009	2	0	2	Export	512	Oman	OMN	586	Pakistan	PAK								52	INORGANIC CHEMICALS	1	No Quantity							1321036			0
S3	2009	2009	2009	2	0	2	Export	512	Oman	OMN	634	Qatar	QAT								52	INORGANIC CHEMICALS	1	No Quantity							30299			0
S3	2009	2009	2009	2	0	2	Export	512	Oman	OMN	643	Russian Federation	RUS								52	INORGANIC CHEMICALS	1	No Quantity							5129			0
S3	2009	2009	2009	2	0	2	Export	512	Oman	OMN	682	Saudi Arabia	SAU								52	INORGANIC CHEMICALS	1	No Quantity							43215			0
S3	2009	2009	2009	2	0	2	Export	512	Oman	OMN	699	India	IND								52	INORGANIC CHEMICALS	1	No Quantity							117157			0
S3	2009	2009	2009	2	0	2	Export	512	Oman	OMN	702	Singapore	SGP								52	INORGANIC CHEMICALS	1	No Quantity							2091			0
S3	2009	2009	2009	2	0	2	Export	512	Oman	OMN	704	Viet Nam	VNM								52	INORGANIC CHEMICALS	1	No Quantity							2754			0
S3	2009	2009	2009	2	0	2	Export	512	Oman	OMN	710	South Africa	ZAF								52	INORGANIC CHEMICALS	1	No Quantity							7027			0
S3	2009	2009	2009	2	0	2	Export	512	Oman	OMN	784	United Arab Emirates	ARE								52	INORGANIC CHEMICALS	1	No Quantity							26918265			0
S3	2009	2009	2009	2	0	2	Export	512	Oman	OMN	788	Tunisia	TUN								52	INORGANIC CHEMICALS	1	No Quantity							173587			0
S3	2009	2009	2009	2	0	2	Export	512	Oman	OMN	818	Egypt	EGY								52	INORGANIC CHEMICALS	1	No Quantity							1493			0
S3	2009	2009	2009	2	0	2	Export	512	Oman	OMN	826	United Kingdom	GBR								52	INORGANIC CHEMICALS	1	No Quantity							171298			0
S3	2009	2009	2009	2	0	2	Export	512	Oman	OMN	834	United Rep. of Tanzania	TZA								52	INORGANIC CHEMICALS	1	No Quantity							82167			0
S3	2009	2009	2009	2	0	2	Export	512	Oman	OMN	842	USA	USA								52	INORGANIC CHEMICALS	1	No Quantity							50619			0
S3	2009	2009	2009	2	0	2	Export	512	Oman	OMN	887	Yemen	YEM								52	INORGANIC CHEMICALS	1	No Quantity							131155			0
S3	2009	2009	2009	2	0	2	Export	579	Norway	NOR	0	World	WLD								52	INORGANIC CHEMICALS	1	No Quantity							441879128			0
S3	2009	2009	2009	2	0	2	Export	579	Norway	NOR	24	Angola	AGO								52	INORGANIC CHEMICALS	1	No Quantity							591			0
S3	2009	2009	2009	2	0	2	Export	579	Norway	NOR	31	Azerbaijan	AZE								52	INORGANIC CHEMICALS	1	No Quantity							567			0
S3	2009	2009	2009	2	0	2	Export	579	Norway	NOR	32	Argentina	ARG								52	INORGANIC CHEMICALS	1	No Quantity							21261			0
S3	2009	2009	2009	2	0	2	Export	579	Norway	NOR	36	Australia	AUS								52	INORGANIC CHEMICALS	1	No Quantity							84933			0
S3	2009	2009	2009	2	0	2	Export	579	Norway	NOR	40	Austria	AUT								52	INORGANIC CHEMICALS	1	No Quantity							110422			0
S3	2009	2009	2009	2	0	2	Export	579	Norway	NOR	44	Bahamas	BHS								52	INORGANIC CHEMICALS	1	No Quantity							1682			0
S3	2009	2009	2009	2	0	2	Export	579	Norway	NOR	48	Bahrain	BHR								52	INORGANIC CHEMICALS	1	No Quantity							4909			0
S3	2009	2009	2009	2	0	2	Export	579	Norway	NOR	56	Belgium	BEL								52	INORGANIC CHEMICALS	1	No Quantity							13786101			0
S3	2009	2009	2009	2	0	2	Export	579	Norway	NOR	76	Brazil	BRA								52	INORGANIC CHEMICALS	1	No Quantity							1137427			0
S3	2009	2009	2009	2	0	2	Export	579	Norway	NOR	96	Brunei Darussalam	BRN								52	INORGANIC CHEMICALS	1	No Quantity							4804			0
S3	2009	2009	2009	2	0	2	Export	579	Norway	NOR	124	Canada	CAN								52	INORGANIC CHEMICALS	1	No Quantity							603925			0
S3	2009	2009	2009	2	0	2	Export	579	Norway	NOR	156	China	CHN								52	INORGANIC CHEMICALS	1	No Quantity							5569965			0
S3	2009	2009	2009	2	0	2	Export	579	Norway	NOR	170	Colombia	COL								52	INORGANIC CHEMICALS	1	No Quantity							8100			0
S3	2009	2009	2009	2	0	2	Export	579	Norway	NOR	178	Congo	COG								52	INORGANIC CHEMICALS	1	No Quantity							38589			0
S3	2009	2009	2009	2	0	2	Export	579	Norway	NOR	196	Cyprus	CYP								52	INORGANIC CHEMICALS	1	No Quantity							9892			0
S3	2009	2009	2009	2	0	2	Export	579	Norway	NOR	203	Czechia	CZE								52	INORGANIC CHEMICALS	1	No Quantity							77519			0
S3	2009	2009	2009	2	0	2	Export	579	Norway	NOR	208	Denmark	DNK								52	INORGANIC CHEMICALS	1	No Quantity							11652371			0
S3	2009	2009	2009	2	0	2	Export	579	Norway	NOR	218	Ecuador	ECU								52	INORGANIC CHEMICALS	1	No Quantity							86006			0
S3	2009	2009	2009	2	0	2	Export	579	Norway	NOR	233	Estonia	EST								52	INORGANIC CHEMICALS	1	No Quantity							36270			0
S3	2009	2009	2009	2	0	2	Export	579	Norway	NOR	234	Faeroe Isds	FRO								52	INORGANIC CHEMICALS	1	No Quantity							9414			0
S3	2009	2009	2009	2	0	2	Export	579	Norway	NOR	246	Finland	FIN								52	INORGANIC CHEMICALS	1	No Quantity							4052980			0
S3	2009	2009	2009	2	0	2	Export	579	Norway	NOR	251	France	FRA								52	INORGANIC CHEMICALS	1	No Quantity							4454762			0
S3	2009	2009	2009	2	0	2	Export	579	Norway	NOR	276	Germany	DEU								52	INORGANIC CHEMICALS	1	No Quantity							127437641			0
S3	2009	2009	2009	2	0	2	Export	579	Norway	NOR	300	Greece	GRC								52	INORGANIC CHEMICALS	1	No Quantity							517503			0
S3	2009	2009	2009	2	0	2	Export	579	Norway	NOR	344	China, Hong Kong SAR	HKG								52	INORGANIC CHEMICALS	1	No Quantity							2530			0
S3	2009	2009	2009	2	0	2	Export	579	Norway	NOR	352	Iceland	ISL								52	INORGANIC CHEMICALS	1	No Quantity							310019			0
S3	2009	2009	2009	2	0	2	Export	579	Norway	NOR	360	Indonesia	IDN								52	INORGANIC CHEMICALS	1	No Quantity							101250			0
S3	2009	2009	2009	2	0	2	Export	579	Norway	NOR	364	Iran	IRN								52	INORGANIC CHEMICALS	1	No Quantity							38004			0
S3	2009	2009	2009	2	0	2	Export	579	Norway	NOR	372	Ireland	IRL								52	INORGANIC CHEMICALS	1	No Quantity							9739963			0
S3	2009	2009	2009	2	0	2	Export	579	Norway	NOR	381	Italy	ITA								52	INORGANIC CHEMICALS	1	No Quantity							1755576			0
S3	2009	2009	2009	2	0	2	Export	579	Norway	NOR	392	Japan	JPN								52	INORGANIC CHEMICALS	1	No Quantity							97909838			0
S3	2009	2009	2009	2	0	2	Export	579	Norway	NOR	398	Kazakhstan	KAZ								52	INORGANIC CHEMICALS	1	No Quantity							14375			0
S3	2009	2009	2009	2	0	2	Export	579	Norway	NOR	400	Jordan	JOR								52	INORGANIC CHEMICALS	1	No Quantity							12884			0
S3	2009	2009	2009	2	0	2	Export	579	Norway	NOR	410	Rep. of Korea	KOR								52	INORGANIC CHEMICALS	1	No Quantity							32722899			0
S3	2009	2009	2009	2	0	2	Export	579	Norway	NOR	414	Kuwait	KWT								52	INORGANIC CHEMICALS	1	No Quantity							107691			0
S3	2009	2009	2009	2	0	2	Export	579	Norway	NOR	428	Latvia	LVA								52	INORGANIC CHEMICALS	1	No Quantity							212218			0
S3	2009	2009	2009	2	0	2	Export	579	Norway	NOR	434	Libya	LBY								52	INORGANIC CHEMICALS	1	No Quantity							43125			0
S3	2009	2009	2009	2	0	2	Export	579	Norway	NOR	440	Lithuania	LTU								52	INORGANIC CHEMICALS	1	No Quantity							48690			0
S3	2009	2009	2009	2	0	2	Export	579	Norway	NOR	458	Malaysia	MYS								52	INORGANIC CHEMICALS	1	No Quantity							216388			0
S3	2009	2009	2009	2	0	2	Export	579	Norway	NOR	470	Malta	MLT								52	INORGANIC CHEMICALS	1	No Quantity							33580			0
S3	2009	2009	2009	2	0	2	Export	579	Norway	NOR	484	Mexico	MEX								52	INORGANIC CHEMICALS	1	No Quantity							75485			0
S3	2009	2009	2009	2	0	2	Export	579	Norway	NOR	490	Other Asia, nes									52	INORGANIC CHEMICALS	1	No Quantity							424563			0
S3	2009	2009	2009	2	0	2	Export	579	Norway	NOR	512	Oman	OMN								52	INORGANIC CHEMICALS	1	No Quantity							79621			0
S3	2009	2009	2009	2	0	2	Export	579	Norway	NOR	528	Netherlands	NLD								52	INORGANIC CHEMICALS	1	No Quantity							47756667			0
S3	2009	2009	2009	2	0	2	Export	579	Norway	NOR	554	New Zealand	NZL								52	INORGANIC CHEMICALS	1	No Quantity							5069			0
S3	2009	2009	2009	2	0	2	Export	579	Norway	NOR	566	Nigeria	NGA								52	INORGANIC CHEMICALS	1	No Quantity							43125			0
S3	2009	2009	2009	2	0	2	Export	579	Norway	NOR	604	Peru	PER								52	INORGANIC CHEMICALS	1	No Quantity							71875			0
S3	2009	2009	2009	2	0	2	Export	579	Norway	NOR	616	Poland	POL								52	INORGANIC CHEMICALS	1	No Quantity							88798			0
S3	2009	2009	2009	2	0	2	Export	579	Norway	NOR	620	Portugal	PRT								52	INORGANIC CHEMICALS	1	No Quantity							2813			0
S3	2009	2009	2009	2	0	2	Export	579	Norway	NOR	634	Qatar	QAT								52	INORGANIC CHEMICALS	1	No Quantity							607040			0
S3	2009	2009	2009	2	0	2	Export	579	Norway	NOR	643	Russian Federation	RUS								52	INORGANIC CHEMICALS	1	No Quantity							222741			0
S3	2009	2009	2009	2	0	2	Export	579	Norway	NOR	682	Saudi Arabia	SAU								52	INORGANIC CHEMICALS	1	No Quantity							1534665			0
S3	2009	2009	2009	2	0	2	Export	579	Norway	NOR	699	India	IND								52	INORGANIC CHEMICALS	1	No Quantity							2126777			0
S3	2009	2009	2009	2	0	2	Export	579	Norway	NOR	702	Singapore	SGP								52	INORGANIC CHEMICALS	1	No Quantity							431644			0
S3	2009	2009	2009	2	0	2	Export	579	Norway	NOR	704	Viet Nam	VNM								52	INORGANIC CHEMICALS	1	No Quantity							1285			0
S3	2009	2009	2009	2	0	2	Export	579	Norway	NOR	705	Slovenia	SVN								52	INORGANIC CHEMICALS	1	No Quantity							5216			0
S3	2009	2009	2009	2	0	2	Export	579	Norway	NOR	710	South Africa	ZAF								52	INORGANIC CHEMICALS	1	No Quantity							21167			0
S3	2009	2009	2009	2	0	2	Export	579	Norway	NOR	724	Spain	ESP								52	INORGANIC CHEMICALS	1	No Quantity							446720			0
S3	2009	2009	2009	2	0	2	Export	579	Norway	NOR	752	Sweden	SWE								52	INORGANIC CHEMICALS	1	No Quantity							21971533			0
S3	2009	2009	2009	2	0	2	Export	579	Norway	NOR	757	Switzerland	CHE								52	INORGANIC CHEMICALS	1	No Quantity							411307			0
S3	2009	2009	2009	2	0	2	Export	579	Norway	NOR	760	Syria	SYR								52	INORGANIC CHEMICALS	1	No Quantity							27562			0
S3	2009	2009	2009	2	0	2	Export	579	Norway	NOR	764	Thailand	THA								52	INORGANIC CHEMICALS	1	No Quantity							1329091			0
S3	2009	2009	2009	2	0	2	Export	579	Norway	NOR	784	United Arab Emirates	ARE								52	INORGANIC CHEMICALS	1	No Quantity							3951848			0
S3	2009	2009	2009	2	0	2	Export	579	Norway	NOR	788	Tunisia	TUN								52	INORGANIC CHEMICALS	1	No Quantity							14375			0
S3	2009	2009	2009	2	0	2	Export	579	Norway	NOR	792	Turkey	TUR								52	INORGANIC CHEMICALS	1	No Quantity							174001			0
S3	2009	2009	2009	2	0	2	Export	579	Norway	NOR	818	Egypt	EGY								52	INORGANIC CHEMICALS	1	No Quantity							51875			0
S3	2009	2009	2009	2	0	2	Export	579	Norway	NOR	826	United Kingdom	GBR								52	INORGANIC CHEMICALS	1	No Quantity							14949397			0
S3	2009	2009	2009	2	0	2	Export	579	Norway	NOR	842	USA	USA								52	INORGANIC CHEMICALS	1	No Quantity							32076200			0
S3	2009	2009	2009	2	0	2	Export	512	Oman	OMN	0	World	WLD								53	DYES,COLOURING MATERIALS	1	No Quantity							10378836			0
S3	2009	2009	2009	2	0	2	Export	512	Oman	OMN	48	Bahrain	BHR								53	DYES,COLOURING MATERIALS	1	No Quantity							1602506			0
S3	2009	2009	2009	2	0	2	Export	512	Oman	OMN	262	Djibouti	DJI								53	DYES,COLOURING MATERIALS	1	No Quantity							208			0
S3	2009	2009	2009	2	0	2	Export	512	Oman	OMN	276	Germany	DEU								53	DYES,COLOURING MATERIALS	1	No Quantity							73111			0
[truncated: 5,056 more rows]
