# Supplementary material for: Core-periphery structure in sectoral international trade networks: A new approach to an old theory
Source: PLoS One. 2020 Apr 2;15(4):e0229547. doi: 10.1371/journal.pone.0229547 (PMC7117750; doi:10.1371/journal.pone.0229547)
Supplement: S7 File — (ZIP) [file pone.0229547.s007.zip › S7_File/RawData 2009/comtrade (39).csv]

Classification	Year	Period	Period Desc.	Aggregate Level	Is Leaf Code	Trade Flow Code	Trade Flow	Reporter Code	Reporter	Reporter ISO	Partner Code	Partner	Partner ISO	2nd Partner Code	2nd Partner	2nd Partner ISO	Customs Proc. Code	Customs	Mode of Transport Code	Mode of Transport	Commodity Code	Commodity	Qty Unit Code	Qty Unit	Qty	Alt Qty Unit Code	Alt Qty Unit	Alt Qty	Netweight (kg)	Gross weight (kg)	Trade Value (US$)	CIF Trade Value (US$)	FOB Trade Value (US$)	Flag
S3	2009	2009	2009	2	0	2	Export	586	Pakistan	PAK	0	World	WLD								00	LIVE ANIMALS	1	No Quantity							14126581			0
S3	2009	2009	2009	2	0	2	Export	586	Pakistan	PAK	4	Afghanistan	AFG								00	LIVE ANIMALS	1	No Quantity							7696567			0
S3	2009	2009	2009	2	0	2	Export	586	Pakistan	PAK	48	Bahrain	BHR								00	LIVE ANIMALS	1	No Quantity							132662			0
S3	2009	2009	2009	2	0	2	Export	586	Pakistan	PAK	417	Kyrgyzstan	KGZ								00	LIVE ANIMALS	1	No Quantity							1737			0
S3	2009	2009	2009	2	0	2	Export	586	Pakistan	PAK	458	Malaysia	MYS								00	LIVE ANIMALS	1	No Quantity							1936			0
S3	2009	2009	2009	2	0	2	Export	586	Pakistan	PAK	512	Oman	OMN								00	LIVE ANIMALS	1	No Quantity							366220			0
S3	2009	2009	2009	2	0	2	Export	586	Pakistan	PAK	634	Qatar	QAT								00	LIVE ANIMALS	1	No Quantity							15802			0
S3	2009	2009	2009	2	0	2	Export	586	Pakistan	PAK	682	Saudi Arabia	SAU								00	LIVE ANIMALS	1	No Quantity							108484			0
S3	2009	2009	2009	2	0	2	Export	586	Pakistan	PAK	784	United Arab Emirates	ARE								00	LIVE ANIMALS	1	No Quantity							5643126			0
S3	2009	2009	2009	2	0	2	Export	586	Pakistan	PAK	792	Turkey	TUR								00	LIVE ANIMALS	1	No Quantity							160046			0
S3	2009	2009	2009	2	0	2	Export	591	Panama	PAN	0	World	WLD								00	LIVE ANIMALS	1	No Quantity							208650			0
S3	2009	2009	2009	2	0	2	Export	591	Panama	PAN	170	Colombia	COL								00	LIVE ANIMALS	1	No Quantity							1000			0
S3	2009	2009	2009	2	0	2	Export	591	Panama	PAN	188	Costa Rica	CRI								00	LIVE ANIMALS	1	No Quantity							88100			0
S3	2009	2009	2009	2	0	2	Export	591	Panama	PAN	218	Ecuador	ECU								00	LIVE ANIMALS	1	No Quantity							3350			0
S3	2009	2009	2009	2	0	2	Export	591	Panama	PAN	320	Guatemala	GTM								00	LIVE ANIMALS	1	No Quantity							2200			0
S3	2009	2009	2009	2	0	2	Export	591	Panama	PAN	558	Nicaragua	NIC								00	LIVE ANIMALS	1	No Quantity							114000			0
S3	2009	2009	2009	2	0	2	Export	586	Pakistan	PAK	0	World	WLD								01	MEAT, MEAT PREPARATIONS	1	No Quantity							81052357			0
S3	2009	2009	2009	2	0	2	Export	586	Pakistan	PAK	4	Afghanistan	AFG								01	MEAT, MEAT PREPARATIONS	1	No Quantity							1574628			0
S3	2009	2009	2009	2	0	2	Export	586	Pakistan	PAK	48	Bahrain	BHR								01	MEAT, MEAT PREPARATIONS	1	No Quantity							2744699			0
S3	2009	2009	2009	2	0	2	Export	586	Pakistan	PAK	104	Myanmar	MMR								01	MEAT, MEAT PREPARATIONS	1	No Quantity							83050			0
S3	2009	2009	2009	2	0	2	Export	586	Pakistan	PAK	144	Sri Lanka	LKA								01	MEAT, MEAT PREPARATIONS	1	No Quantity							1289			0
S3	2009	2009	2009	2	0	2	Export	586	Pakistan	PAK	276	Germany	DEU								01	MEAT, MEAT PREPARATIONS	1	No Quantity							2145			0
S3	2009	2009	2009	2	0	2	Export	586	Pakistan	PAK	344	China, Hong Kong SAR	HKG								01	MEAT, MEAT PREPARATIONS	1	No Quantity							310938			0
S3	2009	2009	2009	2	0	2	Export	586	Pakistan	PAK	348	Hungary	HUN								01	MEAT, MEAT PREPARATIONS	1	No Quantity							545			0
S3	2009	2009	2009	2	0	2	Export	586	Pakistan	PAK	368	Iraq	IRQ								01	MEAT, MEAT PREPARATIONS	1	No Quantity							39906			0
S3	2009	2009	2009	2	0	2	Export	586	Pakistan	PAK	410	Rep. of Korea	KOR								01	MEAT, MEAT PREPARATIONS	1	No Quantity							14330			0
S3	2009	2009	2009	2	0	2	Export	586	Pakistan	PAK	414	Kuwait	KWT								01	MEAT, MEAT PREPARATIONS	1	No Quantity							12317736			0
S3	2009	2009	2009	2	0	2	Export	586	Pakistan	PAK	480	Mauritius	MUS								01	MEAT, MEAT PREPARATIONS	1	No Quantity							130			0
S3	2009	2009	2009	2	0	2	Export	586	Pakistan	PAK	508	Mozambique	MOZ								01	MEAT, MEAT PREPARATIONS	1	No Quantity							17274			0
S3	2009	2009	2009	2	0	2	Export	586	Pakistan	PAK	512	Oman	OMN								01	MEAT, MEAT PREPARATIONS	1	No Quantity							7258505			0
S3	2009	2009	2009	2	0	2	Export	586	Pakistan	PAK	634	Qatar	QAT								01	MEAT, MEAT PREPARATIONS	1	No Quantity							4058300			0
S3	2009	2009	2009	2	0	2	Export	586	Pakistan	PAK	682	Saudi Arabia	SAU								01	MEAT, MEAT PREPARATIONS	1	No Quantity							23641318			0
S3	2009	2009	2009	2	0	2	Export	586	Pakistan	PAK	704	Viet Nam	VNM								01	MEAT, MEAT PREPARATIONS	1	No Quantity							408571			0
S3	2009	2009	2009	2	0	2	Export	586	Pakistan	PAK	716	Zimbabwe	ZWE								01	MEAT, MEAT PREPARATIONS	1	No Quantity							858			0
S3	2009	2009	2009	2	0	2	Export	586	Pakistan	PAK	784	United Arab Emirates	ARE								01	MEAT, MEAT PREPARATIONS	1	No Quantity							28576277			0
S3	2009	2009	2009	2	0	2	Export	586	Pakistan	PAK	826	United Kingdom	GBR								01	MEAT, MEAT PREPARATIONS	1	No Quantity							1857			0
S3	2009	2009	2009	2	0	2	Export	591	Panama	PAN	0	World	WLD								01	MEAT, MEAT PREPARATIONS	1	No Quantity							25831750			0
S3	2009	2009	2009	2	0	2	Export	591	Panama	PAN	44	Bahamas	BHS								01	MEAT, MEAT PREPARATIONS	1	No Quantity							182309			0
S3	2009	2009	2009	2	0	2	Export	591	Panama	PAN	156	China	CHN								01	MEAT, MEAT PREPARATIONS	1	No Quantity							88070			0
S3	2009	2009	2009	2	0	2	Export	591	Panama	PAN	170	Colombia	COL								01	MEAT, MEAT PREPARATIONS	1	No Quantity							575			0
S3	2009	2009	2009	2	0	2	Export	591	Panama	PAN	188	Costa Rica	CRI								01	MEAT, MEAT PREPARATIONS	1	No Quantity							600727			0
S3	2009	2009	2009	2	0	2	Export	591	Panama	PAN	212	Dominica	DMA								01	MEAT, MEAT PREPARATIONS	1	No Quantity							292898			0
S3	2009	2009	2009	2	0	2	Export	591	Panama	PAN	214	Dominican Rep.	DOM								01	MEAT, MEAT PREPARATIONS	1	No Quantity							81			0
S3	2009	2009	2009	2	0	2	Export	591	Panama	PAN	222	El Salvador	SLV								01	MEAT, MEAT PREPARATIONS	1	No Quantity							1454773			0
S3	2009	2009	2009	2	0	2	Export	591	Panama	PAN	340	Honduras	HND								01	MEAT, MEAT PREPARATIONS	1	No Quantity							1920609			0
S3	2009	2009	2009	2	0	2	Export	591	Panama	PAN	344	China, Hong Kong SAR	HKG								01	MEAT, MEAT PREPARATIONS	1	No Quantity							2032883			0
S3	2009	2009	2009	2	0	2	Export	591	Panama	PAN	388	Jamaica	JAM								01	MEAT, MEAT PREPARATIONS	1	No Quantity							3089721			0
S3	2009	2009	2009	2	0	2	Export	591	Panama	PAN	392	Japan	JPN								01	MEAT, MEAT PREPARATIONS	1	No Quantity							615234			0
S3	2009	2009	2009	2	0	2	Export	591	Panama	PAN	484	Mexico	MEX								01	MEAT, MEAT PREPARATIONS	1	No Quantity							3579224			0
S3	2009	2009	2009	2	0	2	Export	591	Panama	PAN	490	Other Asia, nes									01	MEAT, MEAT PREPARATIONS	1	No Quantity							10108032			0
S3	2009	2009	2009	2	0	2	Export	591	Panama	PAN	530	Neth. Antilles	ANT								01	MEAT, MEAT PREPARATIONS	1	No Quantity							1173			0
S3	2009	2009	2009	2	0	2	Export	591	Panama	PAN	558	Nicaragua	NIC								01	MEAT, MEAT PREPARATIONS	1	No Quantity							592409			0
S3	2009	2009	2009	2	0	2	Export	591	Panama	PAN	704	Viet Nam	VNM								01	MEAT, MEAT PREPARATIONS	1	No Quantity							484331			0
S3	2009	2009	2009	2	0	2	Export	591	Panama	PAN	724	Spain	ESP								01	MEAT, MEAT PREPARATIONS	1	No Quantity							116430			0
S3	2009	2009	2009	2	0	2	Export	591	Panama	PAN	740	Suriname	SUR								01	MEAT, MEAT PREPARATIONS	1	No Quantity							23188			0
S3	2009	2009	2009	2	0	2	Export	591	Panama	PAN	780	Trinidad and Tobago	TTO								01	MEAT, MEAT PREPARATIONS	1	No Quantity							99534			0
S3	2009	2009	2009	2	0	2	Export	591	Panama	PAN	842	USA	USA								01	MEAT, MEAT PREPARATIONS	1	No Quantity							388676			0
S3	2009	2009	2009	2	0	2	Export	591	Panama	PAN	899	Areas, nes									01	MEAT, MEAT PREPARATIONS	1	No Quantity							160873			0
S3	2009	2009	2009	2	0	2	Export	586	Pakistan	PAK	0	World	WLD								02	DAIRY PRODUCTS,BIRD EGGS	1	No Quantity							40499227			0
S3	2009	2009	2009	2	0	2	Export	586	Pakistan	PAK	4	Afghanistan	AFG								02	DAIRY PRODUCTS,BIRD EGGS	1	No Quantity							39236070			0
S3	2009	2009	2009	2	0	2	Export	586	Pakistan	PAK	36	Australia	AUS								02	DAIRY PRODUCTS,BIRD EGGS	1	No Quantity							6352			0
S3	2009	2009	2009	2	0	2	Export	586	Pakistan	PAK	40	Austria	AUT								02	DAIRY PRODUCTS,BIRD EGGS	1	No Quantity							254			0
S3	2009	2009	2009	2	0	2	Export	586	Pakistan	PAK	50	Bangladesh	BGD								02	DAIRY PRODUCTS,BIRD EGGS	1	No Quantity							30928			0
S3	2009	2009	2009	2	0	2	Export	586	Pakistan	PAK	124	Canada	CAN								02	DAIRY PRODUCTS,BIRD EGGS	1	No Quantity							12456			0
S3	2009	2009	2009	2	0	2	Export	586	Pakistan	PAK	144	Sri Lanka	LKA								02	DAIRY PRODUCTS,BIRD EGGS	1	No Quantity							1465			0
S3	2009	2009	2009	2	0	2	Export	586	Pakistan	PAK	204	Benin	BEN								02	DAIRY PRODUCTS,BIRD EGGS	1	No Quantity							506			0
S3	2009	2009	2009	2	0	2	Export	586	Pakistan	PAK	208	Denmark	DNK								02	DAIRY PRODUCTS,BIRD EGGS	1	No Quantity							196			0
S3	2009	2009	2009	2	0	2	Export	586	Pakistan	PAK	251	France	FRA								02	DAIRY PRODUCTS,BIRD EGGS	1	No Quantity							404			0
S3	2009	2009	2009	2	0	2	Export	586	Pakistan	PAK	344	China, Hong Kong SAR	HKG								02	DAIRY PRODUCTS,BIRD EGGS	1	No Quantity							27315			0
S3	2009	2009	2009	2	0	2	Export	586	Pakistan	PAK	360	Indonesia	IDN								02	DAIRY PRODUCTS,BIRD EGGS	1	No Quantity							86560			0
S3	2009	2009	2009	2	0	2	Export	586	Pakistan	PAK	364	Iran	IRN								02	DAIRY PRODUCTS,BIRD EGGS	1	No Quantity							238233			0
S3	2009	2009	2009	2	0	2	Export	586	Pakistan	PAK	372	Ireland	IRL								02	DAIRY PRODUCTS,BIRD EGGS	1	No Quantity							44			0
S3	2009	2009	2009	2	0	2	Export	586	Pakistan	PAK	404	Kenya	KEN								02	DAIRY PRODUCTS,BIRD EGGS	1	No Quantity							295			0
S3	2009	2009	2009	2	0	2	Export	586	Pakistan	PAK	410	Rep. of Korea	KOR								02	DAIRY PRODUCTS,BIRD EGGS	1	No Quantity							6571			0
S3	2009	2009	2009	2	0	2	Export	586	Pakistan	PAK	454	Malawi	MWI								02	DAIRY PRODUCTS,BIRD EGGS	1	No Quantity							24793			0
S3	2009	2009	2009	2	0	2	Export	586	Pakistan	PAK	480	Mauritius	MUS								02	DAIRY PRODUCTS,BIRD EGGS	1	No Quantity							7475			0
S3	2009	2009	2009	2	0	2	Export	586	Pakistan	PAK	508	Mozambique	MOZ								02	DAIRY PRODUCTS,BIRD EGGS	1	No Quantity							2603			0
S3	2009	2009	2009	2	0	2	Export	586	Pakistan	PAK	512	Oman	OMN								02	DAIRY PRODUCTS,BIRD EGGS	1	No Quantity							169655			0
S3	2009	2009	2009	2	0	2	Export	586	Pakistan	PAK	528	Netherlands	NLD								02	DAIRY PRODUCTS,BIRD EGGS	1	No Quantity							3499			0
S3	2009	2009	2009	2	0	2	Export	586	Pakistan	PAK	566	Nigeria	NGA								02	DAIRY PRODUCTS,BIRD EGGS	1	No Quantity							3878			0
S3	2009	2009	2009	2	0	2	Export	586	Pakistan	PAK	682	Saudi Arabia	SAU								02	DAIRY PRODUCTS,BIRD EGGS	1	No Quantity							134788			0
S3	2009	2009	2009	2	0	2	Export	586	Pakistan	PAK	699	India	IND								02	DAIRY PRODUCTS,BIRD EGGS	1	No Quantity							4980			0
S3	2009	2009	2009	2	0	2	Export	586	Pakistan	PAK	704	Viet Nam	VNM								02	DAIRY PRODUCTS,BIRD EGGS	1	No Quantity							5760			0
S3	2009	2009	2009	2	0	2	Export	586	Pakistan	PAK	710	South Africa	ZAF								02	DAIRY PRODUCTS,BIRD EGGS	1	No Quantity							1512			0
S3	2009	2009	2009	2	0	2	Export	586	Pakistan	PAK	752	Sweden	SWE								02	DAIRY PRODUCTS,BIRD EGGS	1	No Quantity							868			0
S3	2009	2009	2009	2	0	2	Export	586	Pakistan	PAK	762	Tajikistan	TJK								02	DAIRY PRODUCTS,BIRD EGGS	1	No Quantity							95020			0
S3	2009	2009	2009	2	0	2	Export	586	Pakistan	PAK	784	United Arab Emirates	ARE								02	DAIRY PRODUCTS,BIRD EGGS	1	No Quantity							222878			0
S3	2009	2009	2009	2	0	2	Export	586	Pakistan	PAK	800	Uganda	UGA								02	DAIRY PRODUCTS,BIRD EGGS	1	No Quantity							389			0
S3	2009	2009	2009	2	0	2	Export	586	Pakistan	PAK	826	United Kingdom	GBR								02	DAIRY PRODUCTS,BIRD EGGS	1	No Quantity							26603			0
S3	2009	2009	2009	2	0	2	Export	586	Pakistan	PAK	842	USA	USA								02	DAIRY PRODUCTS,BIRD EGGS	1	No Quantity							67498			0
S3	2009	2009	2009	2	0	2	Export	586	Pakistan	PAK	887	Yemen	YEM								02	DAIRY PRODUCTS,BIRD EGGS	1	No Quantity							79379			0
S3	2009	2009	2009	2	0	2	Export	591	Panama	PAN	0	World	WLD								02	DAIRY PRODUCTS,BIRD EGGS	1	No Quantity							14490077			0
S3	2009	2009	2009	2	0	2	Export	591	Panama	PAN	170	Colombia	COL								02	DAIRY PRODUCTS,BIRD EGGS	1	No Quantity							115494			0
S3	2009	2009	2009	2	0	2	Export	591	Panama	PAN	188	Costa Rica	CRI								02	DAIRY PRODUCTS,BIRD EGGS	1	No Quantity							7402373			0
S3	2009	2009	2009	2	0	2	Export	591	Panama	PAN	218	Ecuador	ECU								02	DAIRY PRODUCTS,BIRD EGGS	1	No Quantity							327502			0
S3	2009	2009	2009	2	0	2	Export	591	Panama	PAN	222	El Salvador	SLV								02	DAIRY PRODUCTS,BIRD EGGS	1	No Quantity							473396			0
S3	2009	2009	2009	2	0	2	Export	591	Panama	PAN	308	Grenada	GRD								02	DAIRY PRODUCTS,BIRD EGGS	1	No Quantity							23675			0
S3	2009	2009	2009	2	0	2	Export	591	Panama	PAN	320	Guatemala	GTM								02	DAIRY PRODUCTS,BIRD EGGS	1	No Quantity							895096			0
S3	2009	2009	2009	2	0	2	Export	591	Panama	PAN	340	Honduras	HND								02	DAIRY PRODUCTS,BIRD EGGS	1	No Quantity							1070531			0
S3	2009	2009	2009	2	0	2	Export	591	Panama	PAN	533	Aruba	ABW								02	DAIRY PRODUCTS,BIRD EGGS	1	No Quantity							4645			0
S3	2009	2009	2009	2	0	2	Export	591	Panama	PAN	558	Nicaragua	NIC								02	DAIRY PRODUCTS,BIRD EGGS	1	No Quantity							3991180			0
S3	2009	2009	2009	2	0	2	Export	591	Panama	PAN	740	Suriname	SUR								02	DAIRY PRODUCTS,BIRD EGGS	1	No Quantity							1920			0
S3	2009	2009	2009	2	0	2	Export	591	Panama	PAN	842	USA	USA								02	DAIRY PRODUCTS,BIRD EGGS	1	No Quantity							23391			0
S3	2009	2009	2009	2	0	2	Export	591	Panama	PAN	862	Venezuela	VEN								02	DAIRY PRODUCTS,BIRD EGGS	1	No Quantity							146315			0
S3	2009	2009	2009	2	0	2	Export	591	Panama	PAN	899	Areas, nes									02	DAIRY PRODUCTS,BIRD EGGS	1	No Quantity							14559			0
S3	2009	2009	2009	2	0	2	Export	586	Pakistan	PAK	0	World	WLD								03	FISH,CRUSTACEANS,MOLLUSC	1	No Quantity							220585458			0
S3	2009	2009	2009	2	0	2	Export	586	Pakistan	PAK	4	Afghanistan	AFG								03	FISH,CRUSTACEANS,MOLLUSC	1	No Quantity							425512			0
S3	2009	2009	2009	2	0	2	Export	586	Pakistan	PAK	36	Australia	AUS								03	FISH,CRUSTACEANS,MOLLUSC	1	No Quantity							42436			0
S3	2009	2009	2009	2	0	2	Export	586	Pakistan	PAK	48	Bahrain	BHR								03	FISH,CRUSTACEANS,MOLLUSC	1	No Quantity							1247040			0
S3	2009	2009	2009	2	0	2	Export	586	Pakistan	PAK	50	Bangladesh	BGD								03	FISH,CRUSTACEANS,MOLLUSC	1	No Quantity							271533			0
S3	2009	2009	2009	2	0	2	Export	586	Pakistan	PAK	96	Brunei Darussalam	BRN								03	FISH,CRUSTACEANS,MOLLUSC	1	No Quantity							23567			0
S3	2009	2009	2009	2	0	2	Export	586	Pakistan	PAK	124	Canada	CAN								03	FISH,CRUSTACEANS,MOLLUSC	1	No Quantity							42080			0
S3	2009	2009	2009	2	0	2	Export	586	Pakistan	PAK	144	Sri Lanka	LKA								03	FISH,CRUSTACEANS,MOLLUSC	1	No Quantity							4524312			0
S3	2009	2009	2009	2	0	2	Export	586	Pakistan	PAK	156	China	CHN								03	FISH,CRUSTACEANS,MOLLUSC	1	No Quantity							49977936			0
S3	2009	2009	2009	2	0	2	Export	586	Pakistan	PAK	276	Germany	DEU								03	FISH,CRUSTACEANS,MOLLUSC	1	No Quantity							3781			0
S3	2009	2009	2009	2	0	2	Export	586	Pakistan	PAK	344	China, Hong Kong SAR	HKG								03	FISH,CRUSTACEANS,MOLLUSC	1	No Quantity							4479465			0
S3	2009	2009	2009	2	0	2	Export	586	Pakistan	PAK	360	Indonesia	IDN								03	FISH,CRUSTACEANS,MOLLUSC	1	No Quantity							2627626			0
S3	2009	2009	2009	2	0	2	Export	586	Pakistan	PAK	384	Côte d'Ivoire	CIV								03	FISH,CRUSTACEANS,MOLLUSC	1	No Quantity							35516			0
S3	2009	2009	2009	2	0	2	Export	586	Pakistan	PAK	392	Japan	JPN								03	FISH,CRUSTACEANS,MOLLUSC	1	No Quantity							4090819			0
S3	2009	2009	2009	2	0	2	Export	586	Pakistan	PAK	400	Jordan	JOR								03	FISH,CRUSTACEANS,MOLLUSC	1	No Quantity							649570			0
S3	2009	2009	2009	2	0	2	Export	586	Pakistan	PAK	410	Rep. of Korea	KOR								03	FISH,CRUSTACEANS,MOLLUSC	1	No Quantity							14645499			0
S3	2009	2009	2009	2	0	2	Export	586	Pakistan	PAK	414	Kuwait	KWT								03	FISH,CRUSTACEANS,MOLLUSC	1	No Quantity							7021541			0
S3	2009	2009	2009	2	0	2	Export	586	Pakistan	PAK	422	Lebanon	LBN								03	FISH,CRUSTACEANS,MOLLUSC	1	No Quantity							1309038			0
S3	2009	2009	2009	2	0	2	Export	586	Pakistan	PAK	434	Libya	LBY								03	FISH,CRUSTACEANS,MOLLUSC	1	No Quantity							755			0
S3	2009	2009	2009	2	0	2	Export	586	Pakistan	PAK	458	Malaysia	MYS								03	FISH,CRUSTACEANS,MOLLUSC	1	No Quantity							12633660			0
S3	2009	2009	2009	2	0	2	Export	586	Pakistan	PAK	480	Mauritius	MUS								03	FISH,CRUSTACEANS,MOLLUSC	1	No Quantity							64069			0
S3	2009	2009	2009	2	0	2	Export	586	Pakistan	PAK	490	Other Asia, nes									03	FISH,CRUSTACEANS,MOLLUSC	1	No Quantity							1001741			0
S3	2009	2009	2009	2	0	2	Export	586	Pakistan	PAK	508	Mozambique	MOZ								03	FISH,CRUSTACEANS,MOLLUSC	1	No Quantity							4538			0
S3	2009	2009	2009	2	0	2	Export	586	Pakistan	PAK	512	Oman	OMN								03	FISH,CRUSTACEANS,MOLLUSC	1	No Quantity							562823			0
S3	2009	2009	2009	2	0	2	Export	586	Pakistan	PAK	528	Netherlands	NLD								03	FISH,CRUSTACEANS,MOLLUSC	1	No Quantity							1667			0
S3	2009	2009	2009	2	0	2	Export	586	Pakistan	PAK	608	Philippines	PHL								03	FISH,CRUSTACEANS,MOLLUSC	1	No Quantity							2507			0
S3	2009	2009	2009	2	0	2	Export	586	Pakistan	PAK	634	Qatar	QAT								03	FISH,CRUSTACEANS,MOLLUSC	1	No Quantity							500461			0
S3	2009	2009	2009	2	0	2	Export	586	Pakistan	PAK	682	Saudi Arabia	SAU								03	FISH,CRUSTACEANS,MOLLUSC	1	No Quantity							17117039			0
S3	2009	2009	2009	2	0	2	Export	586	Pakistan	PAK	699	India	IND								03	FISH,CRUSTACEANS,MOLLUSC	1	No Quantity							784462			0
S3	2009	2009	2009	2	0	2	Export	586	Pakistan	PAK	702	Singapore	SGP								03	FISH,CRUSTACEANS,MOLLUSC	1	No Quantity							2210320			0
S3	2009	2009	2009	2	0	2	Export	586	Pakistan	PAK	704	Viet Nam	VNM								03	FISH,CRUSTACEANS,MOLLUSC	1	No Quantity							7534607			0
S3	2009	2009	2009	2	0	2	Export	586	Pakistan	PAK	710	South Africa	ZAF								03	FISH,CRUSTACEANS,MOLLUSC	1	No Quantity							40903			0
S3	2009	2009	2009	2	0	2	Export	586	Pakistan	PAK	764	Thailand	THA								03	FISH,CRUSTACEANS,MOLLUSC	1	No Quantity							40864189			0
S3	2009	2009	2009	2	0	2	Export	586	Pakistan	PAK	784	United Arab Emirates	ARE								03	FISH,CRUSTACEANS,MOLLUSC	1	No Quantity							30696700			0
S3	2009	2009	2009	2	0	2	Export	586	Pakistan	PAK	792	Turkey	TUR								03	FISH,CRUSTACEANS,MOLLUSC	1	No Quantity							76678			0
S3	2009	2009	2009	2	0	2	Export	586	Pakistan	PAK	818	Egypt	EGY								03	FISH,CRUSTACEANS,MOLLUSC	1	No Quantity							14027578			0
S3	2009	2009	2009	2	0	2	Export	586	Pakistan	PAK	826	United Kingdom	GBR								03	FISH,CRUSTACEANS,MOLLUSC	1	No Quantity							96528			0
S3	2009	2009	2009	2	0	2	Export	586	Pakistan	PAK	834	United Rep. of Tanzania	TZA								03	FISH,CRUSTACEANS,MOLLUSC	1	No Quantity							49257			0
S3	2009	2009	2009	2	0	2	Export	586	Pakistan	PAK	842	USA	USA								03	FISH,CRUSTACEANS,MOLLUSC	1	No Quantity							897706			0
S3	2009	2009	2009	2	0	2	Export	591	Panama	PAN	0	World	WLD								03	FISH,CRUSTACEANS,MOLLUSC	1	No Quantity							362800899			0
S3	2009	2009	2009	2	0	2	Export	591	Panama	PAN	8	Albania	ALB								03	FISH,CRUSTACEANS,MOLLUSC	1	No Quantity							354000			0
S3	2009	2009	2009	2	0	2	Export	591	Panama	PAN	28	Antigua and Barbuda	ATG								03	FISH,CRUSTACEANS,MOLLUSC	1	No Quantity							5122			0
S3	2009	2009	2009	2	0	2	Export	591	Panama	PAN	52	Barbados	BRB								03	FISH,CRUSTACEANS,MOLLUSC	1	No Quantity							166448			0
S3	2009	2009	2009	2	0	2	Export	591	Panama	PAN	68	Bolivia (Plurinational State of)	BOL								03	FISH,CRUSTACEANS,MOLLUSC	1	No Quantity							53333			0
S3	2009	2009	2009	2	0	2	Export	591	Panama	PAN	124	Canada	CAN								03	FISH,CRUSTACEANS,MOLLUSC	1	No Quantity							723313			0
S3	2009	2009	2009	2	0	2	Export	591	Panama	PAN	144	Sri Lanka	LKA								03	FISH,CRUSTACEANS,MOLLUSC	1	No Quantity							720000			0
S3	2009	2009	2009	2	0	2	Export	591	Panama	PAN	156	China	CHN								03	FISH,CRUSTACEANS,MOLLUSC	1	No Quantity							2301850			0
S3	2009	2009	2009	2	0	2	Export	591	Panama	PAN	170	Colombia	COL								03	FISH,CRUSTACEANS,MOLLUSC	1	No Quantity							11716559			0
S3	2009	2009	2009	2	0	2	Export	591	Panama	PAN	188	Costa Rica	CRI								03	FISH,CRUSTACEANS,MOLLUSC	1	No Quantity							13657234			0
S3	2009	2009	2009	2	0	2	Export	591	Panama	PAN	192	Cuba	CUB								03	FISH,CRUSTACEANS,MOLLUSC	1	No Quantity							315600			0
S3	2009	2009	2009	2	0	2	Export	591	Panama	PAN	212	Dominica	DMA								03	FISH,CRUSTACEANS,MOLLUSC	1	No Quantity							64270			0
S3	2009	2009	2009	2	0	2	Export	591	Panama	PAN	214	Dominican Rep.	DOM								03	FISH,CRUSTACEANS,MOLLUSC	1	No Quantity							16054166			0
S3	2009	2009	2009	2	0	2	Export	591	Panama	PAN	218	Ecuador	ECU								03	FISH,CRUSTACEANS,MOLLUSC	1	No Quantity							49141			0
S3	2009	2009	2009	2	0	2	Export	591	Panama	PAN	222	El Salvador	SLV								03	FISH,CRUSTACEANS,MOLLUSC	1	No Quantity							44428			0
S3	2009	2009	2009	2	0	2	Export	591	Panama	PAN	251	France	FRA								03	FISH,CRUSTACEANS,MOLLUSC	1	No Quantity							2502836			0
S3	2009	2009	2009	2	0	2	Export	591	Panama	PAN	270	Gambia	GMB								03	FISH,CRUSTACEANS,MOLLUSC	1	No Quantity							52580			0
S3	2009	2009	2009	2	0	2	Export	591	Panama	PAN	276	Germany	DEU								03	FISH,CRUSTACEANS,MOLLUSC	1	No Quantity							848600			0
S3	2009	2009	2009	2	0	2	Export	591	Panama	PAN	288	Ghana	GHA								03	FISH,CRUSTACEANS,MOLLUSC	1	No Quantity							410301			0
S3	2009	2009	2009	2	0	2	Export	591	Panama	PAN	320	Guatemala	GTM								03	FISH,CRUSTACEANS,MOLLUSC	1	No Quantity							698553			0
S3	2009	2009	2009	2	0	2	Export	591	Panama	PAN	340	Honduras	HND								03	FISH,CRUSTACEANS,MOLLUSC	1	No Quantity							117500			0
S3	2009	2009	2009	2	0	2	Export	591	Panama	PAN	344	China, Hong Kong SAR	HKG								03	FISH,CRUSTACEANS,MOLLUSC	1	No Quantity							861772			0
S3	2009	2009	2009	2	0	2	Export	591	Panama	PAN	360	Indonesia	IDN								03	FISH,CRUSTACEANS,MOLLUSC	1	No Quantity							51296			0
S3	2009	2009	2009	2	0	2	Export	591	Panama	PAN	381	Italy	ITA								03	FISH,CRUSTACEANS,MOLLUSC	1	No Quantity							3627799			0
S3	2009	2009	2009	2	0	2	Export	591	Panama	PAN	384	Côte d'Ivoire	CIV								03	FISH,CRUSTACEANS,MOLLUSC	1	No Quantity							360000			0
S3	2009	2009	2009	2	0	2	Export	591	Panama	PAN	388	Jamaica	JAM								03	FISH,CRUSTACEANS,MOLLUSC	1	No Quantity							276093			0
S3	2009	2009	2009	2	0	2	Export	591	Panama	PAN	392	Japan	JPN								03	FISH,CRUSTACEANS,MOLLUSC	1	No Quantity							445130			0
S3	2009	2009	2009	2	0	2	Export	591	Panama	PAN	410	Rep. of Korea	KOR								03	FISH,CRUSTACEANS,MOLLUSC	1	No Quantity							23938			0
S3	2009	2009	2009	2	0	2	Export	591	Panama	PAN	484	Mexico	MEX								03	FISH,CRUSTACEANS,MOLLUSC	1	No Quantity							2825047			0
S3	2009	2009	2009	2	0	2	Export	591	Panama	PAN	490	Other Asia, nes									03	FISH,CRUSTACEANS,MOLLUSC	1	No Quantity							3359084			0
S3	2009	2009	2009	2	0	2	Export	591	Panama	PAN	528	Netherlands	NLD								03	FISH,CRUSTACEANS,MOLLUSC	1	No Quantity							457670			0
S3	2009	2009	2009	2	0	2	Export	591	Panama	PAN	530	Neth. Antilles	ANT								03	FISH,CRUSTACEANS,MOLLUSC	1	No Quantity							352540			0
S3	2009	2009	2009	2	0	2	Export	591	Panama	PAN	533	Aruba	ABW								03	FISH,CRUSTACEANS,MOLLUSC	1	No Quantity							30216			0
S3	2009	2009	2009	2	0	2	Export	591	Panama	PAN	558	Nicaragua	NIC								03	FISH,CRUSTACEANS,MOLLUSC	1	No Quantity							9913			0
S3	2009	2009	2009	2	0	2	Export	591	Panama	PAN	604	Peru	PER								03	FISH,CRUSTACEANS,MOLLUSC	1	No Quantity							124303			0
S3	2009	2009	2009	2	0	2	Export	591	Panama	PAN	620	Portugal	PRT								03	FISH,CRUSTACEANS,MOLLUSC	1	No Quantity							798925			0
S3	2009	2009	2009	2	0	2	Export	591	Panama	PAN	704	Viet Nam	VNM								03	FISH,CRUSTACEANS,MOLLUSC	1	No Quantity							511723			0
S3	2009	2009	2009	2	0	2	Export	591	Panama	PAN	724	Spain	ESP								03	FISH,CRUSTACEANS,MOLLUSC	1	No Quantity							12035133			0
S3	2009	2009	2009	2	0	2	Export	591	Panama	PAN	740	Suriname	SUR								03	FISH,CRUSTACEANS,MOLLUSC	1	No Quantity							837128			0
S3	2009	2009	2009	2	0	2	Export	591	Panama	PAN	780	Trinidad and Tobago	TTO								03	FISH,CRUSTACEANS,MOLLUSC	1	No Quantity							690980			0
S3	2009	2009	2009	2	0	2	Export	591	Panama	PAN	826	United Kingdom	GBR								03	FISH,CRUSTACEANS,MOLLUSC	1	No Quantity							1953150			0
S3	2009	2009	2009	2	0	2	Export	591	Panama	PAN	842	USA	USA								03	FISH,CRUSTACEANS,MOLLUSC	1	No Quantity							280947311			0
S3	2009	2009	2009	2	0	2	Export	591	Panama	PAN	858	Uruguay	URY								03	FISH,CRUSTACEANS,MOLLUSC	1	No Quantity							1093907			0
S3	2009	2009	2009	2	0	2	Export	591	Panama	PAN	862	Venezuela	VEN								03	FISH,CRUSTACEANS,MOLLUSC	1	No Quantity							270670			0
S3	2009	2009	2009	2	0	2	Export	591	Panama	PAN	899	Areas, nes									03	FISH,CRUSTACEANS,MOLLUSC	1	No Quantity							1337			0
S3	2009	2009	2009	2	0	2	Export	586	Pakistan	PAK	0	World	WLD								04	CEREALS,CEREAL PREPRTNS.	1	No Quantity							1862520014			0
S3	2009	2009	2009	2	0	2	Export	586	Pakistan	PAK	4	Afghanistan	AFG								04	CEREALS,CEREAL PREPRTNS.	1	No Quantity							160185836			0
S3	2009	2009	2009	2	0	2	Export	586	Pakistan	PAK	8	Albania	ALB								04	CEREALS,CEREAL PREPRTNS.	1	No Quantity							84448			0
S3	2009	2009	2009	2	0	2	Export	586	Pakistan	PAK	12	Algeria	DZA								04	CEREALS,CEREAL PREPRTNS.	1	No Quantity							2163614			0
S3	2009	2009	2009	2	0	2	Export	586	Pakistan	PAK	24	Angola	AGO								04	CEREALS,CEREAL PREPRTNS.	1	No Quantity							2297457			0
S3	2009	2009	2009	2	0	2	Export	586	Pakistan	PAK	31	Azerbaijan	AZE								04	CEREALS,CEREAL PREPRTNS.	1	No Quantity							2629534			0
S3	2009	2009	2009	2	0	2	Export	586	Pakistan	PAK	32	Argentina	ARG								04	CEREALS,CEREAL PREPRTNS.	1	No Quantity							30856			0
S3	2009	2009	2009	2	0	2	Export	586	Pakistan	PAK	36	Australia	AUS								04	CEREALS,CEREAL PREPRTNS.	1	No Quantity							19474601			0
S3	2009	2009	2009	2	0	2	Export	586	Pakistan	PAK	40	Austria	AUT								04	CEREALS,CEREAL PREPRTNS.	1	No Quantity							61727			0
S3	2009	2009	2009	2	0	2	Export	586	Pakistan	PAK	48	Bahrain	BHR								04	CEREALS,CEREAL PREPRTNS.	1	No Quantity							32541193			0
S3	2009	2009	2009	2	0	2	Export	586	Pakistan	PAK	50	Bangladesh	BGD								04	CEREALS,CEREAL PREPRTNS.	1	No Quantity							1937222			0
S3	2009	2009	2009	2	0	2	Export	586	Pakistan	PAK	51	Armenia	ARM								04	CEREALS,CEREAL PREPRTNS.	1	No Quantity							48209			0
S3	2009	2009	2009	2	0	2	Export	586	Pakistan	PAK	56	Belgium	BEL								04	CEREALS,CEREAL PREPRTNS.	1	No Quantity							18821283			0
S3	2009	2009	2009	2	0	2	Export	586	Pakistan	PAK	70	Bosnia Herzegovina	BIH								04	CEREALS,CEREAL PREPRTNS.	1	No Quantity							22166			0
S3	2009	2009	2009	2	0	2	Export	586	Pakistan	PAK	72	Botswana	BWA								04	CEREALS,CEREAL PREPRTNS.	1	No Quantity							143104			0
S3	2009	2009	2009	2	0	2	Export	586	Pakistan	PAK	92	Br. Virgin Isds	VGB								04	CEREALS,CEREAL PREPRTNS.	1	No Quantity							66336			0
S3	2009	2009	2009	2	0	2	Export	586	Pakistan	PAK	96	Brunei Darussalam	BRN								04	CEREALS,CEREAL PREPRTNS.	1	No Quantity							202789			0
S3	2009	2009	2009	2	0	2	Export	586	Pakistan	PAK	100	Bulgaria	BGR								04	CEREALS,CEREAL PREPRTNS.	1	No Quantity							768662			0
S3	2009	2009	2009	2	0	2	Export	586	Pakistan	PAK	112	Belarus	BLR								04	CEREALS,CEREAL PREPRTNS.	1	No Quantity							34029			0
S3	2009	2009	2009	2	0	2	Export	586	Pakistan	PAK	120	Cameroon	CMR								04	CEREALS,CEREAL PREPRTNS.	1	No Quantity							14906825			0
S3	2009	2009	2009	2	0	2	Export	586	Pakistan	PAK	124	Canada	CAN								04	CEREALS,CEREAL PREPRTNS.	1	No Quantity							9760085			0
S3	2009	2009	2009	2	0	2	Export	586	Pakistan	PAK	144	Sri Lanka	LKA								04	CEREALS,CEREAL PREPRTNS.	1	No Quantity							27203328			0
S3	2009	2009	2009	2	0	2	Export	586	Pakistan	PAK	152	Chile	CHL								04	CEREALS,CEREAL PREPRTNS.	1	No Quantity							296603			0
S3	2009	2009	2009	2	0	2	Export	586	Pakistan	PAK	156	China	CHN								04	CEREALS,CEREAL PREPRTNS.	1	No Quantity							427860			0
S3	2009	2009	2009	2	0	2	Export	586	Pakistan	PAK	174	Comoros	COM								04	CEREALS,CEREAL PREPRTNS.	1	No Quantity							17639341			0
S3	2009	2009	2009	2	0	2	Export	586	Pakistan	PAK	178	Congo	COG								04	CEREALS,CEREAL PREPRTNS.	1	No Quantity							618341			0
S3	2009	2009	2009	2	0	2	Export	586	Pakistan	PAK	180	Dem. Rep. of the Congo	COD								04	CEREALS,CEREAL PREPRTNS.	1	No Quantity							3654521			0
S3	2009	2009	2009	2	0	2	Export	586	Pakistan	PAK	191	Croatia	HRV								04	CEREALS,CEREAL PREPRTNS.	1	No Quantity							114208			0
S3	2009	2009	2009	2	0	2	Export	586	Pakistan	PAK	196	Cyprus	CYP								04	CEREALS,CEREAL PREPRTNS.	1	No Quantity							356520			0
S3	2009	2009	2009	2	0	2	Export	586	Pakistan	PAK	203	Czechia	CZE								04	CEREALS,CEREAL PREPRTNS.	1	No Quantity							296498			0
S3	2009	2009	2009	2	0	2	Export	586	Pakistan	PAK	204	Benin	BEN								04	CEREALS,CEREAL PREPRTNS.	1	No Quantity							30004672			0
S3	2009	2009	2009	2	0	2	Export	586	Pakistan	PAK	208	Denmark	DNK								04	CEREALS,CEREAL PREPRTNS.	1	No Quantity							1469074			0
S3	2009	2009	2009	2	0	2	Export	586	Pakistan	PAK	231	Ethiopia	ETH								04	CEREALS,CEREAL PREPRTNS.	1	No Quantity							923195			0
S3	2009	2009	2009	2	0	2	Export	586	Pakistan	PAK	233	Estonia	EST								04	CEREALS,CEREAL PREPRTNS.	1	No Quantity							155633			0
S3	2009	2009	2009	2	0	2	Export	586	Pakistan	PAK	242	Fiji	FJI								04	CEREALS,CEREAL PREPRTNS.	1	No Quantity							23032			0
S3	2009	2009	2009	2	0	2	Export	586	Pakistan	PAK	246	Finland	FIN								04	CEREALS,CEREAL PREPRTNS.	1	No Quantity							125099			0
S3	2009	2009	2009	2	0	2	Export	586	Pakistan	PAK	251	France	FRA								04	CEREALS,CEREAL PREPRTNS.	1	No Quantity							3747194			0
S3	2009	2009	2009	2	0	2	Export	586	Pakistan	PAK	262	Djibouti	DJI								04	CEREALS,CEREAL PREPRTNS.	1	No Quantity							5922825			0
S3	2009	2009	2009	2	0	2	Export	586	Pakistan	PAK	266	Gabon	GAB								04	CEREALS,CEREAL PREPRTNS.	1	No Quantity							19237			0
S3	2009	2009	2009	2	0	2	Export	586	Pakistan	PAK	268	Georgia	GEO								04	CEREALS,CEREAL PREPRTNS.	1	No Quantity							704571			0
S3	2009	2009	2009	2	0	2	Export	586	Pakistan	PAK	270	Gambia	GMB								04	CEREALS,CEREAL PREPRTNS.	1	No Quantity							6604068			0
S3	2009	2009	2009	2	0	2	Export	586	Pakistan	PAK	276	Germany	DEU								04	CEREALS,CEREAL PREPRTNS.	1	No Quantity							8312253			0
S3	2009	2009	2009	2	0	2	Export	586	Pakistan	PAK	288	Ghana	GHA								04	CEREALS,CEREAL PREPRTNS.	1	No Quantity							2494990			0
S3	2009	2009	2009	2	0	2	Export	586	Pakistan	PAK	300	Greece	GRC								04	CEREALS,CEREAL PREPRTNS.	1	No Quantity							2071010			0
S3	2009	2009	2009	2	0	2	Export	586	Pakistan	PAK	324	Guinea	GIN								04	CEREALS,CEREAL PREPRTNS.	1	No Quantity							30469078			0
S3	2009	2009	2009	2	0	2	Export	586	Pakistan	PAK	332	Haiti	HTI								04	CEREALS,CEREAL PREPRTNS.	1	No Quantity							717762			0
S3	2009	2009	2009	2	0	2	Export	586	Pakistan	PAK	344	China, Hong Kong SAR	HKG								04	CEREALS,CEREAL PREPRTNS.	1	No Quantity							1689185			0
S3	2009	2009	2009	2	0	2	Export	586	Pakistan	PAK	348	Hungary	HUN								04	CEREALS,CEREAL PREPRTNS.	1	No Quantity							473128			0
S3	2009	2009	2009	2	0	2	Export	586	Pakistan	PAK	352	Iceland	ISL								04	CEREALS,CEREAL PREPRTNS.	1	No Quantity							24246			0
S3	2009	2009	2009	2	0	2	Export	586	Pakistan	PAK	360	Indonesia	IDN								04	CEREALS,CEREAL PREPRTNS.	1	No Quantity							6439630			0
S3	2009	2009	2009	2	0	2	Export	586	Pakistan	PAK	364	Iran	IRN								04	CEREALS,CEREAL PREPRTNS.	1	No Quantity							208452452			0
S3	2009	2009	2009	2	0	2	Export	586	Pakistan	PAK	368	Iraq	IRQ								04	CEREALS,CEREAL PREPRTNS.	1	No Quantity							26083536			0
S3	2009	2009	2009	2	0	2	Export	586	Pakistan	PAK	372	Ireland	IRL								04	CEREALS,CEREAL PREPRTNS.	1	No Quantity							1004955			0
S3	2009	2009	2009	2	0	2	Export	586	Pakistan	PAK	381	Italy	ITA								04	CEREALS,CEREAL PREPRTNS.	1	No Quantity							5826261			0
S3	2009	2009	2009	2	0	2	Export	586	Pakistan	PAK	384	Côte d'Ivoire	CIV								04	CEREALS,CEREAL PREPRTNS.	1	No Quantity							34456619			0
S3	2009	2009	2009	2	0	2	Export	586	Pakistan	PAK	388	Jamaica	JAM								04	CEREALS,CEREAL PREPRTNS.	1	No Quantity							27712			0
S3	2009	2009	2009	2	0	2	Export	586	Pakistan	PAK	392	Japan	JPN								04	CEREALS,CEREAL PREPRTNS.	1	No Quantity							536015			0
S3	2009	2009	2009	2	0	2	Export	586	Pakistan	PAK	398	Kazakhstan	KAZ								04	CEREALS,CEREAL PREPRTNS.	1	No Quantity							200224			0
S3	2009	2009	2009	2	0	2	Export	586	Pakistan	PAK	400	Jordan	JOR								04	CEREALS,CEREAL PREPRTNS.	1	No Quantity							4499961			0
S3	2009	2009	2009	2	0	2	Export	586	Pakistan	PAK	404	Kenya	KEN								04	CEREALS,CEREAL PREPRTNS.	1	No Quantity							110411365			0
S3	2009	2009	2009	2	0	2	Export	586	Pakistan	PAK	410	Rep. of Korea	KOR								04	CEREALS,CEREAL PREPRTNS.	1	No Quantity							31971			0
S3	2009	2009	2009	2	0	2	Export	586	Pakistan	PAK	414	Kuwait	KWT								04	CEREALS,CEREAL PREPRTNS.	1	No Quantity							22868397			0
S3	2009	2009	2009	2	0	2	Export	586	Pakistan	PAK	417	Kyrgyzstan	KGZ								04	CEREALS,CEREAL PREPRTNS.	1	No Quantity							110506			0
S3	2009	2009	2009	2	0	2	Export	586	Pakistan	PAK	422	Lebanon	LBN								04	CEREALS,CEREAL PREPRTNS.	1	No Quantity							2318542			0
S3	2009	2009	2009	2	0	2	Export	586	Pakistan	PAK	428	Latvia	LVA								04	CEREALS,CEREAL PREPRTNS.	1	No Quantity							257970			0
S3	2009	2009	2009	2	0	2	Export	586	Pakistan	PAK	430	Liberia	LBR								04	CEREALS,CEREAL PREPRTNS.	1	No Quantity							1438643			0
S3	2009	2009	2009	2	0	2	Export	586	Pakistan	PAK	434	Libya	LBY								04	CEREALS,CEREAL PREPRTNS.	1	No Quantity							196320			0
S3	2009	2009	2009	2	0	2	Export	586	Pakistan	PAK	440	Lithuania	LTU								04	CEREALS,CEREAL PREPRTNS.	1	No Quantity							2947016			0
S3	2009	2009	2009	2	0	2	Export	586	Pakistan	PAK	450	Madagascar	MDG								04	CEREALS,CEREAL PREPRTNS.	1	No Quantity							25977345			0
S3	2009	2009	2009	2	0	2	Export	586	Pakistan	PAK	454	Malawi	MWI								04	CEREALS,CEREAL PREPRTNS.	1	No Quantity							39277			0
S3	2009	2009	2009	2	0	2	Export	586	Pakistan	PAK	458	Malaysia	MYS								04	CEREALS,CEREAL PREPRTNS.	1	No Quantity							72621617			0
S3	2009	2009	2009	2	0	2	Export	586	Pakistan	PAK	462	Maldives	MDV								04	CEREALS,CEREAL PREPRTNS.	1	No Quantity							2059353			0
S3	2009	2009	2009	2	0	2	Export	586	Pakistan	PAK	470	Malta	MLT								04	CEREALS,CEREAL PREPRTNS.	1	No Quantity							104609			0
S3	2009	2009	2009	2	0	2	Export	586	Pakistan	PAK	478	Mauritania	MRT								04	CEREALS,CEREAL PREPRTNS.	1	No Quantity							992368			0
S3	2009	2009	2009	2	0	2	Export	586	Pakistan	PAK	480	Mauritius	MUS								04	CEREALS,CEREAL PREPRTNS.	1	No Quantity							19539828			0
S3	2009	2009	2009	2	0	2	Export	586	Pakistan	PAK	490	Other Asia, nes									04	CEREALS,CEREAL PREPRTNS.	1	No Quantity							16359			0
S3	2009	2009	2009	2	0	2	Export	586	Pakistan	PAK	504	Morocco	MAR								04	CEREALS,CEREAL PREPRTNS.	1	No Quantity							32020			0
S3	2009	2009	2009	2	0	2	Export	586	Pakistan	PAK	508	Mozambique	MOZ								04	CEREALS,CEREAL PREPRTNS.	1	No Quantity							39203588			0
S3	2009	2009	2009	2	0	2	Export	586	Pakistan	PAK	512	Oman	OMN								04	CEREALS,CEREAL PREPRTNS.	1	No Quantity							60248753			0
S3	2009	2009	2009	2	0	2	Export	586	Pakistan	PAK	516	Namibia	NAM								04	CEREALS,CEREAL PREPRTNS.	1	No Quantity							237604			0
S3	2009	2009	2009	2	0	2	Export	586	Pakistan	PAK	528	Netherlands	NLD								04	CEREALS,CEREAL PREPRTNS.	1	No Quantity							4770118			0
S3	2009	2009	2009	2	0	2	Export	586	Pakistan	PAK	554	New Zealand	NZL								04	CEREALS,CEREAL PREPRTNS.	1	No Quantity							2984546			0
S3	2009	2009	2009	2	0	2	Export	586	Pakistan	PAK	562	Niger	NER								04	CEREALS,CEREAL PREPRTNS.	1	No Quantity							1248247			0
S3	2009	2009	2009	2	0	2	Export	586	Pakistan	PAK	566	Nigeria	NGA								04	CEREALS,CEREAL PREPRTNS.	1	No Quantity							12497902			0
S3	2009	2009	2009	2	0	2	Export	586	Pakistan	PAK	579	Norway	NOR								04	CEREALS,CEREAL PREPRTNS.	1	No Quantity							1536059			0
S3	2009	2009	2009	2	0	2	Export	586	Pakistan	PAK	600	Paraguay	PRY								04	CEREALS,CEREAL PREPRTNS.	1	No Quantity							12093			0
S3	2009	2009	2009	2	0	2	Export	586	Pakistan	PAK	608	Philippines	PHL								04	CEREALS,CEREAL PREPRTNS.	1	No Quantity							7077761			0
S3	2009	2009	2009	2	0	2	Export	586	Pakistan	PAK	616	Poland	POL								04	CEREALS,CEREAL PREPRTNS.	1	No Quantity							251475			0
S3	2009	2009	2009	2	0	2	Export	586	Pakistan	PAK	620	Portugal	PRT								04	CEREALS,CEREAL PREPRTNS.	1	No Quantity							140702			0
S3	2009	2009	2009	2	0	2	Export	586	Pakistan	PAK	624	Guinea-Bissau	GNB								04	CEREALS,CEREAL PREPRTNS.	1	No Quantity							1627881			0
S3	2009	2009	2009	2	0	2	Export	586	Pakistan	PAK	634	Qatar	QAT								04	CEREALS,CEREAL PREPRTNS.	1	No Quantity							71392980			0
S3	2009	2009	2009	2	0	2	Export	586	Pakistan	PAK	642	Romania	ROU								04	CEREALS,CEREAL PREPRTNS.	1	No Quantity							420904			0
S3	2009	2009	2009	2	0	2	Export	586	Pakistan	PAK	643	Russian Federation	RUS								04	CEREALS,CEREAL PREPRTNS.	1	No Quantity							10678663			0
S3	2009	2009	2009	2	0	2	Export	586	Pakistan	PAK	660	Anguilla	AIA								04	CEREALS,CEREAL PREPRTNS.	1	No Quantity							67705			0
S3	2009	2009	2009	2	0	2	Export	586	Pakistan	PAK	682	Saudi Arabia	SAU								04	CEREALS,CEREAL PREPRTNS.	1	No Quantity							127858052			0
S3	2009	2009	2009	2	0	2	Export	586	Pakistan	PAK	686	Senegal	SEN								04	CEREALS,CEREAL PREPRTNS.	1	No Quantity							8295902			0
S3	2009	2009	2009	2	0	2	Export	586	Pakistan	PAK	688	Serbia	SRB								04	CEREALS,CEREAL PREPRTNS.	1	No Quantity							53148			0
S3	2009	2009	2009	2	0	2	Export	586	Pakistan	PAK	690	Seychelles	SYC								04	CEREALS,CEREAL PREPRTNS.	1	No Quantity							2563646			0
S3	2009	2009	2009	2	0	2	Export	586	Pakistan	PAK	694	Sierra Leone	SLE								04	CEREALS,CEREAL PREPRTNS.	1	No Quantity							21371281			0
S3	2009	2009	2009	2	0	2	Export	586	Pakistan	PAK	699	India	IND								04	CEREALS,CEREAL PREPRTNS.	1	No Quantity							295474			0
S3	2009	2009	2009	2	0	2	Export	586	Pakistan	PAK	702	Singapore	SGP								04	CEREALS,CEREAL PREPRTNS.	1	No Quantity							4535234			0
S3	2009	2009	2009	2	0	2	Export	586	Pakistan	PAK	704	Viet Nam	VNM								04	CEREALS,CEREAL PREPRTNS.	1	No Quantity							2792939			0
S3	2009	2009	2009	2	0	2	Export	586	Pakistan	PAK	706	Somalia	SOM								04	CEREALS,CEREAL PREPRTNS.	1	No Quantity							53595344			0
S3	2009	2009	2009	2	0	2	Export	586	Pakistan	PAK	710	South Africa	ZAF								04	CEREALS,CEREAL PREPRTNS.	1	No Quantity							22703173			0
S3	2009	2009	2009	2	0	2	Export	586	Pakistan	PAK	716	Zimbabwe	ZWE								04	CEREALS,CEREAL PREPRTNS.	1	No Quantity							567866			0
S3	2009	2009	2009	2	0	2	Export	586	Pakistan	PAK	724	Spain	ESP								04	CEREALS,CEREAL PREPRTNS.	1	No Quantity							5095101			0
S3	2009	2009	2009	2	0	2	Export	586	Pakistan	PAK	736	Fmr Sudan	SDN								04	CEREALS,CEREAL PREPRTNS.	1	No Quantity							4180529			0
S3	2009	2009	2009	2	0	2	Export	586	Pakistan	PAK	752	Sweden	SWE								04	CEREALS,CEREAL PREPRTNS.	1	No Quantity							3748748			0
S3	2009	2009	2009	2	0	2	Export	586	Pakistan	PAK	757	Switzerland	CHE								04	CEREALS,CEREAL PREPRTNS.	1	No Quantity							756905			0
S3	2009	2009	2009	2	0	2	Export	586	Pakistan	PAK	760	Syria	SYR								04	CEREALS,CEREAL PREPRTNS.	1	No Quantity							6618630			0
S3	2009	2009	2009	2	0	2	Export	586	Pakistan	PAK	764	Thailand	THA								04	CEREALS,CEREAL PREPRTNS.	1	No Quantity							685888			0
S3	2009	2009	2009	2	0	2	Export	586	Pakistan	PAK	768	Togo	TGO								04	CEREALS,CEREAL PREPRTNS.	1	No Quantity							11836177			0
S3	2009	2009	2009	2	0	2	Export	586	Pakistan	PAK	784	United Arab Emirates	ARE								04	CEREALS,CEREAL PREPRTNS.	1	No Quantity							243162563			0
S3	2009	2009	2009	2	0	2	Export	586	Pakistan	PAK	788	Tunisia	TUN								04	CEREALS,CEREAL PREPRTNS.	1	No Quantity							1969493			0
S3	2009	2009	2009	2	0	2	Export	586	Pakistan	PAK	792	Turkey	TUR								04	CEREALS,CEREAL PREPRTNS.	1	No Quantity							17502443			0
S3	2009	2009	2009	2	0	2	Export	586	Pakistan	PAK	795	Turkmenistan	TKM								04	CEREALS,CEREAL PREPRTNS.	1	No Quantity							191489			0
S3	2009	2009	2009	2	0	2	Export	586	Pakistan	PAK	800	Uganda	UGA								04	CEREALS,CEREAL PREPRTNS.	1	No Quantity							345425			0
S3	2009	2009	2009	2	0	2	Export	586	Pakistan	PAK	804	Ukraine	UKR								04	CEREALS,CEREAL PREPRTNS.	1	No Quantity							4243462			0
S3	2009	2009	2009	2	0	2	Export	586	Pakistan	PAK	818	Egypt	EGY								04	CEREALS,CEREAL PREPRTNS.	1	No Quantity							1848164			0
S3	2009	2009	2009	2	0	2	Export	586	Pakistan	PAK	826	United Kingdom	GBR								04	CEREALS,CEREAL PREPRTNS.	1	No Quantity							47798964			0
S3	2009	2009	2009	2	0	2	Export	586	Pakistan	PAK	834	United Rep. of Tanzania	TZA								04	CEREALS,CEREAL PREPRTNS.	1	No Quantity							2856701			0
S3	2009	2009	2009	2	0	2	Export	586	Pakistan	PAK	842	USA	USA								04	CEREALS,CEREAL PREPRTNS.	1	No Quantity							21884342			0
S3	2009	2009	2009	2	0	2	Export	586	Pakistan	PAK	860	Uzbekistan	UZB								04	CEREALS,CEREAL PREPRTNS.	1	No Quantity							123302			0
S3	2009	2009	2009	2	0	2	Export	586	Pakistan	PAK	887	Yemen	YEM								04	CEREALS,CEREAL PREPRTNS.	1	No Quantity							66192134			0
S3	2009	2009	2009	2	0	2	Export	586	Pakistan	PAK	894	Zambia	ZMB								04	CEREALS,CEREAL PREPRTNS.	1	No Quantity							222192			0
S3	2009	2009	2009	2	0	2	Export	591	Panama	PAN	0	World	WLD								04	CEREALS,CEREAL PREPRTNS.	1	No Quantity							4382350			0
S3	2009	2009	2009	2	0	2	Export	591	Panama	PAN	52	Barbados	BRB								04	CEREALS,CEREAL PREPRTNS.	1	No Quantity							1195			0
S3	2009	2009	2009	2	0	2	Export	591	Panama	PAN	124	Canada	CAN								04	CEREALS,CEREAL PREPRTNS.	1	No Quantity							41785			0
S3	2009	2009	2009	2	0	2	Export	591	Panama	PAN	170	Colombia	COL								04	CEREALS,CEREAL PREPRTNS.	1	No Quantity							71925			0
S3	2009	2009	2009	2	0	2	Export	591	Panama	PAN	188	Costa Rica	CRI								04	CEREALS,CEREAL PREPRTNS.	1	No Quantity							868735			0
S3	2009	2009	2009	2	0	2	Export	591	Panama	PAN	192	Cuba	CUB								04	CEREALS,CEREAL PREPRTNS.	1	No Quantity							367253			0
S3	2009	2009	2009	2	0	2	Export	591	Panama	PAN	218	Ecuador	ECU								04	CEREALS,CEREAL PREPRTNS.	1	No Quantity							2070			0
S3	2009	2009	2009	2	0	2	Export	591	Panama	PAN	320	Guatemala	GTM								04	CEREALS,CEREAL PREPRTNS.	1	No Quantity							12000			0
S3	2009	2009	2009	2	0	2	Export	591	Panama	PAN	388	Jamaica	JAM								04	CEREALS,CEREAL PREPRTNS.	1	No Quantity							245106			0
S3	2009	2009	2009	2	0	2	Export	591	Panama	PAN	530	Neth. Antilles	ANT								04	CEREALS,CEREAL PREPRTNS.	1	No Quantity							2830			0
S3	2009	2009	2009	2	0	2	Export	591	Panama	PAN	533	Aruba	ABW								04	CEREALS,CEREAL PREPRTNS.	1	No Quantity							1518			0
S3	2009	2009	2009	2	0	2	Export	591	Panama	PAN	780	Trinidad and Tobago	TTO								04	CEREALS,CEREAL PREPRTNS.	1	No Quantity							14756			0
S3	2009	2009	2009	2	0	2	Export	591	Panama	PAN	842	USA	USA								04	CEREALS,CEREAL PREPRTNS.	1	No Quantity							2490613			0
S3	2009	2009	2009	2	0	2	Export	591	Panama	PAN	862	Venezuela	VEN								04	CEREALS,CEREAL PREPRTNS.	1	No Quantity							181155			0
S3	2009	2009	2009	2	0	2	Export	591	Panama	PAN	899	Areas, nes									04	CEREALS,CEREAL PREPRTNS.	1	No Quantity							81409			0
S3	2009	2009	2009	2	0	2	Export	586	Pakistan	PAK	0	World	WLD								05	VEGETABLES AND FRUIT	1	No Quantity							313593369			0
S3	2009	2009	2009	2	0	2	Export	586	Pakistan	PAK	4	Afghanistan	AFG								05	VEGETABLES AND FRUIT	1	No Quantity							94465023			0
S3	2009	2009	2009	2	0	2	Export	586	Pakistan	PAK	12	Algeria	DZA								05	VEGETABLES AND FRUIT	1	No Quantity							57239			0
S3	2009	2009	2009	2	0	2	Export	586	Pakistan	PAK	24	Angola	AGO								05	VEGETABLES AND FRUIT	1	No Quantity							988618			0
S3	2009	2009	2009	2	0	2	Export	586	Pakistan	PAK	31	Azerbaijan	AZE								05	VEGETABLES AND FRUIT	1	No Quantity							12111			0
S3	2009	2009	2009	2	0	2	Export	586	Pakistan	PAK	36	Australia	AUS								05	VEGETABLES AND FRUIT	1	No Quantity							558243			0
S3	2009	2009	2009	2	0	2	Export	586	Pakistan	PAK	40	Austria	AUT								05	VEGETABLES AND FRUIT	1	No Quantity							104402			0
S3	2009	2009	2009	2	0	2	Export	586	Pakistan	PAK	48	Bahrain	BHR								05	VEGETABLES AND FRUIT	1	No Quantity							1741397			0
S3	2009	2009	2009	2	0	2	Export	586	Pakistan	PAK	50	Bangladesh	BGD								05	VEGETABLES AND FRUIT	1	No Quantity							2304958			0
S3	2009	2009	2009	2	0	2	Export	586	Pakistan	PAK	56	Belgium	BEL								05	VEGETABLES AND FRUIT	1	No Quantity							762684			0
S3	2009	2009	2009	2	0	2	Export	586	Pakistan	PAK	96	Brunei Darussalam	BRN								05	VEGETABLES AND FRUIT	1	No Quantity							18957			0
S3	2009	2009	2009	2	0	2	Export	586	Pakistan	PAK	104	Myanmar	MMR								05	VEGETABLES AND FRUIT	1	No Quantity							49918			0
S3	2009	2009	2009	2	0	2	Export	586	Pakistan	PAK	112	Belarus	BLR								05	VEGETABLES AND FRUIT	1	No Quantity							6486			0
S3	2009	2009	2009	2	0	2	Export	586	Pakistan	PAK	124	Canada	CAN								05	VEGETABLES AND FRUIT	1	No Quantity							2318791			0
S3	2009	2009	2009	2	0	2	Export	586	Pakistan	PAK	144	Sri Lanka	LKA								05	VEGETABLES AND FRUIT	1	No Quantity							17218948			0
S3	2009	2009	2009	2	0	2	Export	586	Pakistan	PAK	156	China	CHN								05	VEGETABLES AND FRUIT	1	No Quantity							2874052			0
S3	2009	2009	2009	2	0	2	Export	586	Pakistan	PAK	178	Congo	COG								05	VEGETABLES AND FRUIT	1	No Quantity							25121			0
S3	2009	2009	2009	2	0	2	Export	586	Pakistan	PAK	180	Dem. Rep. of the Congo	COD								05	VEGETABLES AND FRUIT	1	No Quantity							1619			0
S3	2009	2009	2009	2	0	2	Export	586	Pakistan	PAK	196	Cyprus	CYP								05	VEGETABLES AND FRUIT	1	No Quantity							238912			0
S3	2009	2009	2009	2	0	2	Export	586	Pakistan	PAK	203	Czechia	CZE								05	VEGETABLES AND FRUIT	1	No Quantity							6700			0
S3	2009	2009	2009	2	0	2	Export	586	Pakistan	PAK	204	Benin	BEN								05	VEGETABLES AND FRUIT	1	No Quantity							5929			0
S3	2009	2009	2009	2	0	2	Export	586	Pakistan	PAK	208	Denmark	DNK								05	VEGETABLES AND FRUIT	1	No Quantity							610732			0
S3	2009	2009	2009	2	0	2	Export	586	Pakistan	PAK	242	Fiji	FJI								05	VEGETABLES AND FRUIT	1	No Quantity							643			0
S3	2009	2009	2009	2	0	2	Export	586	Pakistan	PAK	246	Finland	FIN								05	VEGETABLES AND FRUIT	1	No Quantity							44688			0
S3	2009	2009	2009	2	0	2	Export	586	Pakistan	PAK	251	France	FRA								05	VEGETABLES AND FRUIT	1	No Quantity							2671365			0
S3	2009	2009	2009	2	0	2	Export	586	Pakistan	PAK	262	Djibouti	DJI								05	VEGETABLES AND FRUIT	1	No Quantity							925			0
S3	2009	2009	2009	2	0	2	Export	586	Pakistan	PAK	266	Gabon	GAB								05	VEGETABLES AND FRUIT	1	No Quantity							9802			0
S3	2009	2009	2009	2	0	2	Export	586	Pakistan	PAK	268	Georgia	GEO								05	VEGETABLES AND FRUIT	1	No Quantity							14992			0
S3	2009	2009	2009	2	0	2	Export	586	Pakistan	PAK	276	Germany	DEU								05	VEGETABLES AND FRUIT	1	No Quantity							15469197			0
S3	2009	2009	2009	2	0	2	Export	586	Pakistan	PAK	288	Ghana	GHA								05	VEGETABLES AND FRUIT	1	No Quantity							8831			0
S3	2009	2009	2009	2	0	2	Export	586	Pakistan	PAK	300	Greece	GRC								05	VEGETABLES AND FRUIT	1	No Quantity							397221			0
S3	2009	2009	2009	2	0	2	Export	586	Pakistan	PAK	332	Haiti	HTI								05	VEGETABLES AND FRUIT	1	No Quantity							2353			0
S3	2009	2009	2009	2	0	2	Export	586	Pakistan	PAK	344	China, Hong Kong SAR	HKG								05	VEGETABLES AND FRUIT	1	No Quantity							283221			0
S3	2009	2009	2009	2	0	2	Export	586	Pakistan	PAK	360	Indonesia	IDN								05	VEGETABLES AND FRUIT	1	No Quantity							87600			0
S3	2009	2009	2009	2	0	2	Export	586	Pakistan	PAK	364	Iran	IRN								05	VEGETABLES AND FRUIT	1	No Quantity							10609963			0
S3	2009	2009	2009	2	0	2	Export	586	Pakistan	PAK	368	Iraq	IRQ								05	VEGETABLES AND FRUIT	1	No Quantity							70742			0
S3	2009	2009	2009	2	0	2	Export	586	Pakistan	PAK	372	Ireland	IRL								05	VEGETABLES AND FRUIT	1	No Quantity							64581			0
S3	2009	2009	2009	2	0	2	Export	586	Pakistan	PAK	381	Italy	ITA								05	VEGETABLES AND FRUIT	1	No Quantity							2698152			0
S3	2009	2009	2009	2	0	2	Export	586	Pakistan	PAK	392	Japan	JPN								05	VEGETABLES AND FRUIT	1	No Quantity							150339			0
S3	2009	2009	2009	2	0	2	Export	586	Pakistan	PAK	398	Kazakhstan	KAZ								05	VEGETABLES AND FRUIT	1	No Quantity							483			0
S3	2009	2009	2009	2	0	2	Export	586	Pakistan	PAK	400	Jordan	JOR								05	VEGETABLES AND FRUIT	1	No Quantity							314527			0
S3	2009	2009	2009	2	0	2	Export	586	Pakistan	PAK	404	Kenya	KEN								05	VEGETABLES AND FRUIT	1	No Quantity							54733			0
S3	2009	2009	2009	2	0	2	Export	586	Pakistan	PAK	410	Rep. of Korea	KOR								05	VEGETABLES AND FRUIT	1	No Quantity							59198			0
S3	2009	2009	2009	2	0	2	Export	586	Pakistan	PAK	414	Kuwait	KWT								05	VEGETABLES AND FRUIT	1	No Quantity							1824621			0
S3	2009	2009	2009	2	0	2	Export	586	Pakistan	PAK	417	Kyrgyzstan	KGZ								05	VEGETABLES AND FRUIT	1	No Quantity							1109			0
S3	2009	2009	2009	2	0	2	Export	586	Pakistan	PAK	422	Lebanon	LBN								05	VEGETABLES AND FRUIT	1	No Quantity							2370			0
S3	2009	2009	2009	2	0	2	Export	586	Pakistan	PAK	428	Latvia	LVA								05	VEGETABLES AND FRUIT	1	No Quantity							5810			0
S3	2009	2009	2009	2	0	2	Export	586	Pakistan	PAK	434	Libya	LBY								05	VEGETABLES AND FRUIT	1	No Quantity							466105			0
S3	2009	2009	2009	2	0	2	Export	586	Pakistan	PAK	440	Lithuania	LTU								05	VEGETABLES AND FRUIT	1	No Quantity							141448			0
S3	2009	2009	2009	2	0	2	Export	586	Pakistan	PAK	450	Madagascar	MDG								05	VEGETABLES AND FRUIT	1	No Quantity							1725			0
S3	2009	2009	2009	2	0	2	Export	586	Pakistan	PAK	458	Malaysia	MYS								05	VEGETABLES AND FRUIT	1	No Quantity							9286526			0
S3	2009	2009	2009	2	0	2	Export	586	Pakistan	PAK	462	Maldives	MDV								05	VEGETABLES AND FRUIT	1	No Quantity							377140			0
S3	2009	2009	2009	2	0	2	Export	586	Pakistan	PAK	480	Mauritius	MUS								05	VEGETABLES AND FRUIT	1	No Quantity							331247			0
S3	2009	2009	2009	2	0	2	Export	586	Pakistan	PAK	490	Other Asia, nes									05	VEGETABLES AND FRUIT	1	No Quantity							142757			0
S3	2009	2009	2009	2	0	2	Export	586	Pakistan	PAK	508	Mozambique	MOZ								05	VEGETABLES AND FRUIT	1	No Quantity							7489			0
S3	2009	2009	2009	2	0	2	Export	586	Pakistan	PAK	512	Oman	OMN								05	VEGETABLES AND FRUIT	1	No Quantity							2866305			0
S3	2009	2009	2009	2	0	2	Export	586	Pakistan	PAK	516	Namibia	NAM								05	VEGETABLES AND FRUIT	1	No Quantity							474168			0
S3	2009	2009	2009	2	0	2	Export	586	Pakistan	PAK	524	Nepal	NPL								05	VEGETABLES AND FRUIT	1	No Quantity							3360			0
S3	2009	2009	2009	2	0	2	Export	586	Pakistan	PAK	528	Netherlands	NLD								05	VEGETABLES AND FRUIT	1	No Quantity							4062795			0
S3	2009	2009	2009	2	0	2	Export	586	Pakistan	PAK	554	New Zealand	NZL								05	VEGETABLES AND FRUIT	1	No Quantity							267724			0
S3	2009	2009	2009	2	0	2	Export	586	Pakistan	PAK	579	Norway	NOR								05	VEGETABLES AND FRUIT	1	No Quantity							579326			0
S3	2009	2009	2009	2	0	2	Export	586	Pakistan	PAK	608	Philippines	PHL								05	VEGETABLES AND FRUIT	1	No Quantity							657109			0
S3	2009	2009	2009	2	0	2	Export	586	Pakistan	PAK	616	Poland	POL								05	VEGETABLES AND FRUIT	1	No Quantity							47715			0
S3	2009	2009	2009	2	0	2	Export	586	Pakistan	PAK	634	Qatar	QAT								05	VEGETABLES AND FRUIT	1	No Quantity							2118766			0
S3	2009	2009	2009	2	0	2	Export	586	Pakistan	PAK	642	Romania	ROU								05	VEGETABLES AND FRUIT	1	No Quantity							100398			0
S3	2009	2009	2009	2	0	2	Export	586	Pakistan	PAK	643	Russian Federation	RUS								05	VEGETABLES AND FRUIT	1	No Quantity							18351736			0
S3	2009	2009	2009	2	0	2	Export	586	Pakistan	PAK	682	Saudi Arabia	SAU								05	VEGETABLES AND FRUIT	1	No Quantity							11020732			0
S3	2009	2009	2009	2	0	2	Export	586	Pakistan	PAK	686	Senegal	SEN								05	VEGETABLES AND FRUIT	1	No Quantity							16823			0
S3	2009	2009	2009	2	0	2	Export	586	Pakistan	PAK	699	India	IND								05	VEGETABLES AND FRUIT	1	No Quantity							47158688			0
S3	2009	2009	2009	2	0	2	Export	586	Pakistan	PAK	702	Singapore	SGP								05	VEGETABLES AND FRUIT	1	No Quantity							1237063			0
S3	2009	2009	2009	2	0	2	Export	586	Pakistan	PAK	704	Viet Nam	VNM								05	VEGETABLES AND FRUIT	1	No Quantity							3183			0
S3	2009	2009	2009	2	0	2	Export	586	Pakistan	PAK	706	Somalia	SOM								05	VEGETABLES AND FRUIT	1	No Quantity							7732			0
S3	2009	2009	2009	2	0	2	Export	586	Pakistan	PAK	710	South Africa	ZAF								05	VEGETABLES AND FRUIT	1	No Quantity							537349			0
S3	2009	2009	2009	2	0	2	Export	586	Pakistan	PAK	716	Zimbabwe	ZWE								05	VEGETABLES AND FRUIT	1	No Quantity							96699			0
S3	2009	2009	2009	2	0	2	Export	586	Pakistan	PAK	724	Spain	ESP								05	VEGETABLES AND FRUIT	1	No Quantity							831210			0
S3	2009	2009	2009	2	0	2	Export	586	Pakistan	PAK	736	Fmr Sudan	SDN								05	VEGETABLES AND FRUIT	1	No Quantity							59309			0
S3	2009	2009	2009	2	0	2	Export	586	Pakistan	PAK	748	Swaziland	SWZ								05	VEGETABLES AND FRUIT	1	No Quantity							3199			0
S3	2009	2009	2009	2	0	2	Export	586	Pakistan	PAK	752	Sweden	SWE								05	VEGETABLES AND FRUIT	1	No Quantity							278414			0
S3	2009	2009	2009	2	0	2	Export	586	Pakistan	PAK	757	Switzerland	CHE								05	VEGETABLES AND FRUIT	1	No Quantity							1514773			0
S3	2009	2009	2009	2	0	2	Export	586	Pakistan	PAK	760	Syria	SYR								05	VEGETABLES AND FRUIT	1	No Quantity							181793			0
S3	2009	2009	2009	2	0	2	Export	586	Pakistan	PAK	764	Thailand	THA								05	VEGETABLES AND FRUIT	1	No Quantity							342871			0
S3	2009	2009	2009	2	0	2	Export	586	Pakistan	PAK	768	Togo	TGO								05	VEGETABLES AND FRUIT	1	No Quantity							35408			0
S3	2009	2009	2009	2	0	2	Export	586	Pakistan	PAK	784	United Arab Emirates	ARE								05	VEGETABLES AND FRUIT	1	No Quantity							27385996			0
S3	2009	2009	2009	2	0	2	Export	586	Pakistan	PAK	792	Turkey	TUR								05	VEGETABLES AND FRUIT	1	No Quantity							182884			0
S3	2009	2009	2009	2	0	2	Export	586	Pakistan	PAK	795	Turkmenistan	TKM								05	VEGETABLES AND FRUIT	1	No Quantity							15893			0
S3	2009	2009	2009	2	0	2	Export	586	Pakistan	PAK	800	Uganda	UGA								05	VEGETABLES AND FRUIT	1	No Quantity							42771			0
S3	2009	2009	2009	2	0	2	Export	586	Pakistan	PAK	804	Ukraine	UKR								05	VEGETABLES AND FRUIT	1	No Quantity							2681718			0
S3	2009	2009	2009	2	0	2	Export	586	Pakistan	PAK	818	Egypt	EGY								05	VEGETABLES AND FRUIT	1	No Quantity							222845			0
S3	2009	2009	2009	2	0	2	Export	586	Pakistan	PAK	826	United Kingdom	GBR								05	VEGETABLES AND FRUIT	1	No Quantity							15554413			0
S3	2009	2009	2009	2	0	2	Export	586	Pakistan	PAK	834	United Rep. of Tanzania	TZA								05	VEGETABLES AND FRUIT	1	No Quantity							621			0
S3	2009	2009	2009	2	0	2	Export	586	Pakistan	PAK	842	USA	USA								05	VEGETABLES AND FRUIT	1	No Quantity							4604684			0
S3	2009	2009	2009	2	0	2	Export	586	Pakistan	PAK	887	Yemen	YEM								05	VEGETABLES AND FRUIT	1	No Quantity							74151			0
S3	2009	2009	2009	2	0	2	Export	591	Panama	PAN	0	World	WLD								05	VEGETABLES AND FRUIT	1	No Quantity							187360172			0
S3	2009	2009	2009	2	0	2	Export	591	Panama	PAN	28	Antigua and Barbuda	ATG								05	VEGETABLES AND FRUIT	1	No Quantity							46200			0
S3	2009	2009	2009	2	0	2	Export	591	Panama	PAN	52	Barbados	BRB								05	VEGETABLES AND FRUIT	1	No Quantity							699			0
S3	2009	2009	2009	2	0	2	Export	591	Panama	PAN	56	Belgium	BEL								05	VEGETABLES AND FRUIT	1	No Quantity							4760362			0
S3	2009	2009	2009	2	0	2	Export	591	Panama	PAN	68	Bolivia (Plurinational State of)	BOL								05	VEGETABLES AND FRUIT	1	No Quantity							6482			0
S3	2009	2009	2009	2	0	2	Export	591	Panama	PAN	84	Belize	BLZ								05	VEGETABLES AND FRUIT	1	No Quantity							12936			0
S3	2009	2009	2009	2	0	2	Export	591	Panama	PAN	124	Canada	CAN								05	VEGETABLES AND FRUIT	1	No Quantity							41680			0
S3	2009	2009	2009	2	0	2	Export	591	Panama	PAN	152	Chile	CHL								05	VEGETABLES AND FRUIT	1	No Quantity							93600			0
S3	2009	2009	2009	2	0	2	Export	591	Panama	PAN	170	Colombia	COL								05	VEGETABLES AND FRUIT	1	No Quantity							223325			0
S3	2009	2009	2009	2	0	2	Export	591	Panama	PAN	188	Costa Rica	CRI								05	VEGETABLES AND FRUIT	1	No Quantity							1645180			0
S3	2009	2009	2009	2	0	2	Export	591	Panama	PAN	192	Cuba	CUB								05	VEGETABLES AND FRUIT	1	No Quantity							124339			0
S3	2009	2009	2009	2	0	2	Export	591	Panama	PAN	214	Dominican Rep.	DOM								05	VEGETABLES AND FRUIT	1	No Quantity							64159			0
S3	2009	2009	2009	2	0	2	Export	591	Panama	PAN	218	Ecuador	ECU								05	VEGETABLES AND FRUIT	1	No Quantity							2314			0
S3	2009	2009	2009	2	0	2	Export	591	Panama	PAN	222	El Salvador	SLV								05	VEGETABLES AND FRUIT	1	No Quantity							23683			0
S3	2009	2009	2009	2	0	2	Export	591	Panama	PAN	251	France	FRA								05	VEGETABLES AND FRUIT	1	No Quantity							603863			0
S3	2009	2009	2009	2	0	2	Export	591	Panama	PAN	276	Germany	DEU								05	VEGETABLES AND FRUIT	1	No Quantity							537200			0
S3	2009	2009	2009	2	0	2	Export	591	Panama	PAN	300	Greece	GRC								05	VEGETABLES AND FRUIT	1	No Quantity							15000			0
S3	2009	2009	2009	2	0	2	Export	591	Panama	PAN	308	Grenada	GRD								05	VEGETABLES AND FRUIT	1	No Quantity							12824			0
S3	2009	2009	2009	2	0	2	Export	591	Panama	PAN	320	Guatemala	GTM								05	VEGETABLES AND FRUIT	1	No Quantity							1741			0
S3	2009	2009	2009	2	0	2	Export	591	Panama	PAN	332	Haiti	HTI								05	VEGETABLES AND FRUIT	1	No Quantity							32406			0
S3	2009	2009	2009	2	0	2	Export	591	Panama	PAN	340	Honduras	HND								05	VEGETABLES AND FRUIT	1	No Quantity							9648			0
S3	2009	2009	2009	2	0	2	Export	591	Panama	PAN	364	Iran	IRN								05	VEGETABLES AND FRUIT	1	No Quantity							408775			0
S3	2009	2009	2009	2	0	2	Export	591	Panama	PAN	372	Ireland	IRL								05	VEGETABLES AND FRUIT	1	No Quantity							349866			0
S3	2009	2009	2009	2	0	2	Export	591	Panama	PAN	381	Italy	ITA								05	VEGETABLES AND FRUIT	1	No Quantity							10634383			0
S3	2009	2009	2009	2	0	2	Export	591	Panama	PAN	388	Jamaica	JAM								05	VEGETABLES AND FRUIT	1	No Quantity							4255			0
S3	2009	2009	2009	2	0	2	Export	591	Panama	PAN	392	Japan	JPN								05	VEGETABLES AND FRUIT	1	No Quantity							3000			0
S3	2009	2009	2009	2	0	2	Export	591	Panama	PAN	484	Mexico	MEX								05	VEGETABLES AND FRUIT	1	No Quantity							3000			0
S3	2009	2009	2009	2	0	2	Export	591	Panama	PAN	490	Other Asia, nes									05	VEGETABLES AND FRUIT	1	No Quantity							28876			0
S3	2009	2009	2009	2	0	2	Export	591	Panama	PAN	528	Netherlands	NLD								05	VEGETABLES AND FRUIT	1	No Quantity							51582989			0
S3	2009	2009	2009	2	0	2	Export	591	Panama	PAN	530	Neth. Antilles	ANT								05	VEGETABLES AND FRUIT	1	No Quantity							519457			0
S3	2009	2009	2009	2	0	2	Export	591	Panama	PAN	533	Aruba	ABW								05	VEGETABLES AND FRUIT	1	No Quantity							201029			0
S3	2009	2009	2009	2	0	2	Export	591	Panama	PAN	558	Nicaragua	NIC								05	VEGETABLES AND FRUIT	1	No Quantity							11224			0
S3	2009	2009	2009	2	0	2	Export	591	Panama	PAN	620	Portugal	PRT								05	VEGETABLES AND FRUIT	1	No Quantity							3769986			0
S3	2009	2009	2009	2	0	2	Export	591	Panama	PAN	643	Russian Federation	RUS								05	VEGETABLES AND FRUIT	1	No Quantity							9900			0
S3	2009	2009	2009	2	0	2	Export	591	Panama	PAN	699	India	IND								05	VEGETABLES AND FRUIT	1	No Quantity							64441			0
S3	2009	2009	2009	2	0	2	Export	591	Panama	PAN	705	Slovenia	SVN								05	VEGETABLES AND FRUIT	1	No Quantity							27300			0
S3	2009	2009	2009	2	0	2	Export	591	Panama	PAN	724	Spain	ESP								05	VEGETABLES AND FRUIT	1	No Quantity							36282499			0
S3	2009	2009	2009	2	0	2	Export	591	Panama	PAN	752	Sweden	SWE								05	VEGETABLES AND FRUIT	1	No Quantity							48651402			0
S3	2009	2009	2009	2	0	2	Export	591	Panama	PAN	788	Tunisia	TUN								05	VEGETABLES AND FRUIT	1	No Quantity							7200			0
S3	2009	2009	2009	2	0	2	Export	591	Panama	PAN	792	Turkey	TUR								05	VEGETABLES AND FRUIT	1	No Quantity							312120			0
S3	2009	2009	2009	2	0	2	Export	591	Panama	PAN	826	United Kingdom	GBR								05	VEGETABLES AND FRUIT	1	No Quantity							6902937			0
S3	2009	2009	2009	2	0	2	Export	591	Panama	PAN	842	USA	USA								05	VEGETABLES AND FRUIT	1	No Quantity							19233639			0
S3	2009	2009	2009	2	0	2	Export	591	Panama	PAN	858	Uruguay	URY								05	VEGETABLES AND FRUIT	1	No Quantity							12160			0
S3	2009	2009	2009	2	0	2	Export	591	Panama	PAN	862	Venezuela	VEN								05	VEGETABLES AND FRUIT	1	No Quantity							24093			0
S3	2009	2009	2009	2	0	2	Export	591	Panama	PAN	899	Areas, nes									05	VEGETABLES AND FRUIT	1	No Quantity							58000			0
S3	2009	2009	2009	2	0	2	Export	586	Pakistan	PAK	0	World	WLD								06	SUGAR,SUGR.PREPTNS,HONEY	1	No Quantity							115756640			0
S3	2009	2009	2009	2	0	2	Export	586	Pakistan	PAK	4	Afghanistan	AFG								06	SUGAR,SUGR.PREPTNS,HONEY	1	No Quantity							18310796			0
S3	2009	2009	2009	2	0	2	Export	586	Pakistan	PAK	12	Algeria	DZA								06	SUGAR,SUGR.PREPTNS,HONEY	1	No Quantity							11877			0
S3	2009	2009	2009	2	0	2	Export	586	Pakistan	PAK	24	Angola	AGO								06	SUGAR,SUGR.PREPTNS,HONEY	1	No Quantity							408827			0
S3	2009	2009	2009	2	0	2	Export	586	Pakistan	PAK	36	Australia	AUS								06	SUGAR,SUGR.PREPTNS,HONEY	1	No Quantity							1748747			0
S3	2009	2009	2009	2	0	2	Export	586	Pakistan	PAK	40	Austria	AUT								06	SUGAR,SUGR.PREPTNS,HONEY	1	No Quantity							502			0
S3	2009	2009	2009	2	0	2	Export	586	Pakistan	PAK	48	Bahrain	BHR								06	SUGAR,SUGR.PREPTNS,HONEY	1	No Quantity							51398			0
S3	2009	2009	2009	2	0	2	Export	586	Pakistan	PAK	50	Bangladesh	BGD								06	SUGAR,SUGR.PREPTNS,HONEY	1	No Quantity							179974			0
S3	2009	2009	2009	2	0	2	Export	586	Pakistan	PAK	52	Barbados	BRB								06	SUGAR,SUGR.PREPTNS,HONEY	1	No Quantity							89			0
S3	2009	2009	2009	2	0	2	Export	586	Pakistan	PAK	56	Belgium	BEL								06	SUGAR,SUGR.PREPTNS,HONEY	1	No Quantity							302259			0
S3	2009	2009	2009	2	0	2	Export	586	Pakistan	PAK	120	Cameroon	CMR								06	SUGAR,SUGR.PREPTNS,HONEY	1	No Quantity							120711			0
S3	2009	2009	2009	2	0	2	Export	586	Pakistan	PAK	124	Canada	CAN								06	SUGAR,SUGR.PREPTNS,HONEY	1	No Quantity							188508			0
S3	2009	2009	2009	2	0	2	Export	586	Pakistan	PAK	144	Sri Lanka	LKA								06	SUGAR,SUGR.PREPTNS,HONEY	1	No Quantity							195818			0
S3	2009	2009	2009	2	0	2	Export	586	Pakistan	PAK	170	Colombia	COL								06	SUGAR,SUGR.PREPTNS,HONEY	1	No Quantity							54128			0
S3	2009	2009	2009	2	0	2	Export	586	Pakistan	PAK	180	Dem. Rep. of the Congo	COD								06	SUGAR,SUGR.PREPTNS,HONEY	1	No Quantity							475341			0
S3	2009	2009	2009	2	0	2	Export	586	Pakistan	PAK	196	Cyprus	CYP								06	SUGAR,SUGR.PREPTNS,HONEY	1	No Quantity							7310			0
S3	2009	2009	2009	2	0	2	Export	586	Pakistan	PAK	204	Benin	BEN								06	SUGAR,SUGR.PREPTNS,HONEY	1	No Quantity							103979			0
S3	2009	2009	2009	2	0	2	Export	586	Pakistan	PAK	208	Denmark	DNK								06	SUGAR,SUGR.PREPTNS,HONEY	1	No Quantity							3890			0
S3	2009	2009	2009	2	0	2	Export	586	Pakistan	PAK	214	Dominican Rep.	DOM								06	SUGAR,SUGR.PREPTNS,HONEY	1	No Quantity							24429			0
S3	2009	2009	2009	2	0	2	Export	586	Pakistan	PAK	242	Fiji	FJI								06	SUGAR,SUGR.PREPTNS,HONEY	1	No Quantity							267			0
S3	2009	2009	2009	2	0	2	Export	586	Pakistan	PAK	246	Finland	FIN								06	SUGAR,SUGR.PREPTNS,HONEY	1	No Quantity							78984			0
S3	2009	2009	2009	2	0	2	Export	586	Pakistan	PAK	251	France	FRA								06	SUGAR,SUGR.PREPTNS,HONEY	1	No Quantity							1132			0
S3	2009	2009	2009	2	0	2	Export	586	Pakistan	PAK	262	Djibouti	DJI								06	SUGAR,SUGR.PREPTNS,HONEY	1	No Quantity							198046			0
S3	2009	2009	2009	2	0	2	Export	586	Pakistan	PAK	270	Gambia	GMB								06	SUGAR,SUGR.PREPTNS,HONEY	1	No Quantity							115128			0
S3	2009	2009	2009	2	0	2	Export	586	Pakistan	PAK	276	Germany	DEU								06	SUGAR,SUGR.PREPTNS,HONEY	1	No Quantity							209904			0
S3	2009	2009	2009	2	0	2	Export	586	Pakistan	PAK	288	Ghana	GHA								06	SUGAR,SUGR.PREPTNS,HONEY	1	No Quantity							439517			0
S3	2009	2009	2009	2	0	2	Export	586	Pakistan	PAK	300	Greece	GRC								06	SUGAR,SUGR.PREPTNS,HONEY	1	No Quantity							56227			0
S3	2009	2009	2009	2	0	2	Export	586	Pakistan	PAK	320	Guatemala	GTM								06	SUGAR,SUGR.PREPTNS,HONEY	1	No Quantity							134736			0
S3	2009	2009	2009	2	0	2	Export	586	Pakistan	PAK	324	Guinea	GIN								06	SUGAR,SUGR.PREPTNS,HONEY	1	No Quantity							44864			0
S3	2009	2009	2009	2	0	2	Export	586	Pakistan	PAK	344	China, Hong Kong SAR	HKG								06	SUGAR,SUGR.PREPTNS,HONEY	1	No Quantity							99493			0
S3	2009	2009	2009	2	0	2	Export	586	Pakistan	PAK	360	Indonesia	IDN								06	SUGAR,SUGR.PREPTNS,HONEY	1	No Quantity							1520			0
S3	2009	2009	2009	2	0	2	Export	586	Pakistan	PAK	364	Iran	IRN								06	SUGAR,SUGR.PREPTNS,HONEY	1	No Quantity							111596			0
S3	2009	2009	2009	2	0	2	Export	586	Pakistan	PAK	368	Iraq	IRQ								06	SUGAR,SUGR.PREPTNS,HONEY	1	No Quantity							23399			0
S3	2009	2009	2009	2	0	2	Export	586	Pakistan	PAK	372	Ireland	IRL								06	SUGAR,SUGR.PREPTNS,HONEY	1	No Quantity							36775			0
S3	2009	2009	2009	2	0	2	Export	586	Pakistan	PAK	381	Italy	ITA								06	SUGAR,SUGR.PREPTNS,HONEY	1	No Quantity							182062			0
S3	2009	2009	2009	2	0	2	Export	586	Pakistan	PAK	392	Japan	JPN								06	SUGAR,SUGR.PREPTNS,HONEY	1	No Quantity							1915			0
S3	2009	2009	2009	2	0	2	Export	586	Pakistan	PAK	398	Kazakhstan	KAZ								06	SUGAR,SUGR.PREPTNS,HONEY	1	No Quantity							4985			0
S3	2009	2009	2009	2	0	2	Export	586	Pakistan	PAK	400	Jordan	JOR								06	SUGAR,SUGR.PREPTNS,HONEY	1	No Quantity							289989			0
S3	2009	2009	2009	2	0	2	Export	586	Pakistan	PAK	404	Kenya	KEN								06	SUGAR,SUGR.PREPTNS,HONEY	1	No Quantity							380706			0
S3	2009	2009	2009	2	0	2	Export	586	Pakistan	PAK	410	Rep. of Korea	KOR								06	SUGAR,SUGR.PREPTNS,HONEY	1	No Quantity							280612			0
S3	2009	2009	2009	2	0	2	Export	586	Pakistan	PAK	414	Kuwait	KWT								06	SUGAR,SUGR.PREPTNS,HONEY	1	No Quantity							187088			0
S3	2009	2009	2009	2	0	2	Export	586	Pakistan	PAK	417	Kyrgyzstan	KGZ								06	SUGAR,SUGR.PREPTNS,HONEY	1	No Quantity							4918			0
S3	2009	2009	2009	2	0	2	Export	586	Pakistan	PAK	422	Lebanon	LBN								06	SUGAR,SUGR.PREPTNS,HONEY	1	No Quantity							159568			0
S3	2009	2009	2009	2	0	2	Export	586	Pakistan	PAK	434	Libya	LBY								06	SUGAR,SUGR.PREPTNS,HONEY	1	No Quantity							24376			0
S3	2009	2009	2009	2	0	2	Export	586	Pakistan	PAK	450	Madagascar	MDG								06	SUGAR,SUGR.PREPTNS,HONEY	1	No Quantity							80311			0
S3	2009	2009	2009	2	0	2	Export	586	Pakistan	PAK	458	Malaysia	MYS								06	SUGAR,SUGR.PREPTNS,HONEY	1	No Quantity							24601			0
S3	2009	2009	2009	2	0	2	Export	586	Pakistan	PAK	462	Maldives	MDV								06	SUGAR,SUGR.PREPTNS,HONEY	1	No Quantity							334445			0
S3	2009	2009	2009	2	0	2	Export	586	Pakistan	PAK	478	Mauritania	MRT								06	SUGAR,SUGR.PREPTNS,HONEY	1	No Quantity							403072			0
S3	2009	2009	2009	2	0	2	Export	586	Pakistan	PAK	480	Mauritius	MUS								06	SUGAR,SUGR.PREPTNS,HONEY	1	No Quantity							38473			0
S3	2009	2009	2009	2	0	2	Export	586	Pakistan	PAK	490	Other Asia, nes									06	SUGAR,SUGR.PREPTNS,HONEY	1	No Quantity							80			0
S3	2009	2009	2009	2	0	2	Export	586	Pakistan	PAK	504	Morocco	MAR								06	SUGAR,SUGR.PREPTNS,HONEY	1	No Quantity							193740			0
S3	2009	2009	2009	2	0	2	Export	586	Pakistan	PAK	508	Mozambique	MOZ								06	SUGAR,SUGR.PREPTNS,HONEY	1	No Quantity							488186			0
S3	2009	2009	2009	2	0	2	Export	586	Pakistan	PAK	512	Oman	OMN								06	SUGAR,SUGR.PREPTNS,HONEY	1	No Quantity							44836			0
S3	2009	2009	2009	2	0	2	Export	586	Pakistan	PAK	516	Namibia	NAM								06	SUGAR,SUGR.PREPTNS,HONEY	1	No Quantity							52683			0
S3	2009	2009	2009	2	0	2	Export	586	Pakistan	PAK	528	Netherlands	NLD								06	SUGAR,SUGR.PREPTNS,HONEY	1	No Quantity							39306461			0
S3	2009	2009	2009	2	0	2	Export	586	Pakistan	PAK	554	New Zealand	NZL								06	SUGAR,SUGR.PREPTNS,HONEY	1	No Quantity							225656			0
S3	2009	2009	2009	2	0	2	Export	586	Pakistan	PAK	579	Norway	NOR								06	SUGAR,SUGR.PREPTNS,HONEY	1	No Quantity							3668			0
S3	2009	2009	2009	2	0	2	Export	586	Pakistan	PAK	616	Poland	POL								06	SUGAR,SUGR.PREPTNS,HONEY	1	No Quantity							172767			0
S3	2009	2009	2009	2	0	2	Export	586	Pakistan	PAK	620	Portugal	PRT								06	SUGAR,SUGR.PREPTNS,HONEY	1	No Quantity							41			0
S3	2009	2009	2009	2	0	2	Export	586	Pakistan	PAK	634	Qatar	QAT								06	SUGAR,SUGR.PREPTNS,HONEY	1	No Quantity							4934			0
S3	2009	2009	2009	2	0	2	Export	586	Pakistan	PAK	682	Saudi Arabia	SAU								06	SUGAR,SUGR.PREPTNS,HONEY	1	No Quantity							4724199			0
S3	2009	2009	2009	2	0	2	Export	586	Pakistan	PAK	686	Senegal	SEN								06	SUGAR,SUGR.PREPTNS,HONEY	1	No Quantity							726182			0
S3	2009	2009	2009	2	0	2	Export	586	Pakistan	PAK	694	Sierra Leone	SLE								06	SUGAR,SUGR.PREPTNS,HONEY	1	No Quantity							43815			0
S3	2009	2009	2009	2	0	2	Export	586	Pakistan	PAK	699	India	IND								06	SUGAR,SUGR.PREPTNS,HONEY	1	No Quantity							2340			0
S3	2009	2009	2009	2	0	2	Export	586	Pakistan	PAK	702	Singapore	SGP								06	SUGAR,SUGR.PREPTNS,HONEY	1	No Quantity							61969			0
S3	2009	2009	2009	2	0	2	Export	586	Pakistan	PAK	704	Viet Nam	VNM								06	SUGAR,SUGR.PREPTNS,HONEY	1	No Quantity							2050			0
S3	2009	2009	2009	2	0	2	Export	586	Pakistan	PAK	706	Somalia	SOM								06	SUGAR,SUGR.PREPTNS,HONEY	1	No Quantity							248133			0
S3	2009	2009	2009	2	0	2	Export	586	Pakistan	PAK	710	South Africa	ZAF								06	SUGAR,SUGR.PREPTNS,HONEY	1	No Quantity							745292			0
S3	2009	2009	2009	2	0	2	Export	586	Pakistan	PAK	716	Zimbabwe	ZWE								06	SUGAR,SUGR.PREPTNS,HONEY	1	No Quantity							17428			0
S3	2009	2009	2009	2	0	2	Export	586	Pakistan	PAK	724	Spain	ESP								06	SUGAR,SUGR.PREPTNS,HONEY	1	No Quantity							12693559			0
S3	2009	2009	2009	2	0	2	Export	586	Pakistan	PAK	736	Fmr Sudan	SDN								06	SUGAR,SUGR.PREPTNS,HONEY	1	No Quantity							2086			0
S3	2009	2009	2009	2	0	2	Export	586	Pakistan	PAK	752	Sweden	SWE								06	SUGAR,SUGR.PREPTNS,HONEY	1	No Quantity							4428			0
S3	2009	2009	2009	2	0	2	Export	586	Pakistan	PAK	757	Switzerland	CHE								06	SUGAR,SUGR.PREPTNS,HONEY	1	No Quantity							615			0
S3	2009	2009	2009	2	0	2	Export	586	Pakistan	PAK	764	Thailand	THA								06	SUGAR,SUGR.PREPTNS,HONEY	1	No Quantity							85826			0
S3	2009	2009	2009	2	0	2	Export	586	Pakistan	PAK	768	Togo	TGO								06	SUGAR,SUGR.PREPTNS,HONEY	1	No Quantity							23119			0
S3	2009	2009	2009	2	0	2	Export	586	Pakistan	PAK	784	United Arab Emirates	ARE								06	SUGAR,SUGR.PREPTNS,HONEY	1	No Quantity							1759833			0
S3	2009	2009	2009	2	0	2	Export	586	Pakistan	PAK	792	Turkey	TUR								06	SUGAR,SUGR.PREPTNS,HONEY	1	No Quantity							1365			0
S3	2009	2009	2009	2	0	2	Export	586	Pakistan	PAK	800	Uganda	UGA								06	SUGAR,SUGR.PREPTNS,HONEY	1	No Quantity							20529			0
S3	2009	2009	2009	2	0	2	Export	586	Pakistan	PAK	818	Egypt	EGY								06	SUGAR,SUGR.PREPTNS,HONEY	1	No Quantity							101215			0
S3	2009	2009	2009	2	0	2	Export	586	Pakistan	PAK	826	United Kingdom	GBR								06	SUGAR,SUGR.PREPTNS,HONEY	1	No Quantity							10871712			0
S3	2009	2009	2009	2	0	2	Export	586	Pakistan	PAK	834	United Rep. of Tanzania	TZA								06	SUGAR,SUGR.PREPTNS,HONEY	1	No Quantity							5226064			0
S3	2009	2009	2009	2	0	2	Export	586	Pakistan	PAK	842	USA	USA								06	SUGAR,SUGR.PREPTNS,HONEY	1	No Quantity							11157843			0
S3	2009	2009	2009	2	0	2	Export	586	Pakistan	PAK	860	Uzbekistan	UZB								06	SUGAR,SUGR.PREPTNS,HONEY	1	No Quantity							32581			0
S3	2009	2009	2009	2	0	2	Export	586	Pakistan	PAK	862	Venezuela	VEN								06	SUGAR,SUGR.PREPTNS,HONEY	1	No Quantity							30878			0
S3	2009	2009	2009	2	0	2	Export	586	Pakistan	PAK	887	Yemen	YEM								06	SUGAR,SUGR.PREPTNS,HONEY	1	No Quantity							543239			0
S3	2009	2009	2009	2	0	2	Export	591	Panama	PAN	0	World	WLD								06	SUGAR,SUGR.PREPTNS,HONEY	1	No Quantity							17866555			0
S3	2009	2009	2009	2	0	2	Export	591	Panama	PAN	32	Argentina	ARG								06	SUGAR,SUGR.PREPTNS,HONEY	1	No Quantity							49029			0
S3	2009	2009	2009	2	0	2	Export	591	Panama	PAN	52	Barbados	BRB								06	SUGAR,SUGR.PREPTNS,HONEY	1	No Quantity							817			0
S3	2009	2009	2009	2	0	2	Export	591	Panama	PAN	170	Colombia	COL								06	SUGAR,SUGR.PREPTNS,HONEY	1	No Quantity							314477			0
S3	2009	2009	2009	2	0	2	Export	591	Panama	PAN	188	Costa Rica	CRI								06	SUGAR,SUGR.PREPTNS,HONEY	1	No Quantity							128219			0
S3	2009	2009	2009	2	0	2	Export	591	Panama	PAN	214	Dominican Rep.	DOM								06	SUGAR,SUGR.PREPTNS,HONEY	1	No Quantity							239776			0
S3	2009	2009	2009	2	0	2	Export	591	Panama	PAN	222	El Salvador	SLV								06	SUGAR,SUGR.PREPTNS,HONEY	1	No Quantity							4213			0
S3	2009	2009	2009	2	0	2	Export	591	Panama	PAN	320	Guatemala	GTM								06	SUGAR,SUGR.PREPTNS,HONEY	1	No Quantity							57101			0
S3	2009	2009	2009	2	0	2	Export	591	Panama	PAN	340	Honduras	HND								06	SUGAR,SUGR.PREPTNS,HONEY	1	No Quantity							5562			0
S3	2009	2009	2009	2	0	2	Export	591	Panama	PAN	388	Jamaica	JAM								06	SUGAR,SUGR.PREPTNS,HONEY	1	No Quantity							10455			0
S3	2009	2009	2009	2	0	2	Export	591	Panama	PAN	530	Neth. Antilles	ANT								06	SUGAR,SUGR.PREPTNS,HONEY	1	No Quantity							1485			0
S3	2009	2009	2009	2	0	2	Export	591	Panama	PAN	533	Aruba	ABW								06	SUGAR,SUGR.PREPTNS,HONEY	1	No Quantity							4300			0
S3	2009	2009	2009	2	0	2	Export	591	Panama	PAN	558	Nicaragua	NIC								06	SUGAR,SUGR.PREPTNS,HONEY	1	No Quantity							8672			0
S3	2009	2009	2009	2	0	2	Export	591	Panama	PAN	670	Saint Vincent and the Grenadines	VCT								06	SUGAR,SUGR.PREPTNS,HONEY	1	No Quantity							20400			0
S3	2009	2009	2009	2	0	2	Export	591	Panama	PAN	724	Spain	ESP								06	SUGAR,SUGR.PREPTNS,HONEY	1	No Quantity							37393			0
S3	2009	2009	2009	2	0	2	Export	591	Panama	PAN	780	Trinidad and Tobago	TTO								06	SUGAR,SUGR.PREPTNS,HONEY	1	No Quantity							6419			0
S3	2009	2009	2009	2	0	2	Export	591	Panama	PAN	842	USA	USA								06	SUGAR,SUGR.PREPTNS,HONEY	1	No Quantity							16903294			0
S3	2009	2009	2009	2	0	2	Export	591	Panama	PAN	862	Venezuela	VEN								06	SUGAR,SUGR.PREPTNS,HONEY	1	No Quantity							20400			0
S3	2009	2009	2009	2	0	2	Export	591	Panama	PAN	899	Areas, nes									06	SUGAR,SUGR.PREPTNS,HONEY	1	No Quantity							54543			0
S3	2009	2009	2009	2	0	2	Export	586	Pakistan	PAK	0	World	WLD								07	COFFEE,TEA,COCOA,SPICES	1	No Quantity							40585541			0
S3	2009	2009	2009	2	0	2	Export	586	Pakistan	PAK	4	Afghanistan	AFG								07	COFFEE,TEA,COCOA,SPICES	1	No Quantity							2248722			0
S3	2009	2009	2009	2	0	2	Export	586	Pakistan	PAK	12	Algeria	DZA								07	COFFEE,TEA,COCOA,SPICES	1	No Quantity							675			0
S3	2009	2009	2009	2	0	2	Export	586	Pakistan	PAK	31	Azerbaijan	AZE								07	COFFEE,TEA,COCOA,SPICES	1	No Quantity							72			0
S3	2009	2009	2009	2	0	2	Export	586	Pakistan	PAK	36	Australia	AUS								07	COFFEE,TEA,COCOA,SPICES	1	No Quantity							712933			0
S3	2009	2009	2009	2	0	2	Export	586	Pakistan	PAK	40	Austria	AUT								07	COFFEE,TEA,COCOA,SPICES	1	No Quantity							141			0
S3	2009	2009	2009	2	0	2	Export	586	Pakistan	PAK	48	Bahrain	BHR								07	COFFEE,TEA,COCOA,SPICES	1	No Quantity							395290			0
S3	2009	2009	2009	2	0	2	Export	586	Pakistan	PAK	50	Bangladesh	BGD								07	COFFEE,TEA,COCOA,SPICES	1	No Quantity							259939			0
S3	2009	2009	2009	2	0	2	Export	586	Pakistan	PAK	56	Belgium	BEL								07	COFFEE,TEA,COCOA,SPICES	1	No Quantity							18581			0
S3	2009	2009	2009	2	0	2	Export	586	Pakistan	PAK	96	Brunei Darussalam	BRN								07	COFFEE,TEA,COCOA,SPICES	1	No Quantity							5577			0
S3	2009	2009	2009	2	0	2	Export	586	Pakistan	PAK	104	Myanmar	MMR								07	COFFEE,TEA,COCOA,SPICES	1	No Quantity							1799			0
S3	2009	2009	2009	2	0	2	Export	586	Pakistan	PAK	124	Canada	CAN								07	COFFEE,TEA,COCOA,SPICES	1	No Quantity							1989229			0
S3	2009	2009	2009	2	0	2	Export	586	Pakistan	PAK	144	Sri Lanka	LKA								07	COFFEE,TEA,COCOA,SPICES	1	No Quantity							4224116			0
S3	2009	2009	2009	2	0	2	Export	586	Pakistan	PAK	156	China	CHN								07	COFFEE,TEA,COCOA,SPICES	1	No Quantity							1782			0
S3	2009	2009	2009	2	0	2	Export	586	Pakistan	PAK	180	Dem. Rep. of the Congo	COD								07	COFFEE,TEA,COCOA,SPICES	1	No Quantity							8011			0
S3	2009	2009	2009	2	0	2	Export	586	Pakistan	PAK	203	Czechia	CZE								07	COFFEE,TEA,COCOA,SPICES	1	No Quantity							728			0
S3	2009	2009	2009	2	0	2	Export	586	Pakistan	PAK	204	Benin	BEN								07	COFFEE,TEA,COCOA,SPICES	1	No Quantity							332			0
S3	2009	2009	2009	2	0	2	Export	586	Pakistan	PAK	208	Denmark	DNK								07	COFFEE,TEA,COCOA,SPICES	1	No Quantity							66023			0
S3	2009	2009	2009	2	0	2	Export	586	Pakistan	PAK	226	Equatorial Guinea	GNQ								07	COFFEE,TEA,COCOA,SPICES	1	No Quantity							22321			0
S3	2009	2009	2009	2	0	2	Export	586	Pakistan	PAK	233	Estonia	EST								07	COFFEE,TEA,COCOA,SPICES	1	No Quantity							113			0
S3	2009	2009	2009	2	0	2	Export	586	Pakistan	PAK	242	Fiji	FJI								07	COFFEE,TEA,COCOA,SPICES	1	No Quantity							524			0
S3	2009	2009	2009	2	0	2	Export	586	Pakistan	PAK	251	France	FRA								07	COFFEE,TEA,COCOA,SPICES	1	No Quantity							119133			0
S3	2009	2009	2009	2	0	2	Export	586	Pakistan	PAK	266	Gabon	GAB								07	COFFEE,TEA,COCOA,SPICES	1	No Quantity							210			0
S3	2009	2009	2009	2	0	2	Export	586	Pakistan	PAK	276	Germany	DEU								07	COFFEE,TEA,COCOA,SPICES	1	No Quantity							284864			0
S3	2009	2009	2009	2	0	2	Export	586	Pakistan	PAK	288	Ghana	GHA								07	COFFEE,TEA,COCOA,SPICES	1	No Quantity							140			0
S3	2009	2009	2009	2	0	2	Export	586	Pakistan	PAK	300	Greece	GRC								07	COFFEE,TEA,COCOA,SPICES	1	No Quantity							173048			0
S3	2009	2009	2009	2	0	2	Export	586	Pakistan	PAK	320	Guatemala	GTM								07	COFFEE,TEA,COCOA,SPICES	1	No Quantity							38144			0
S3	2009	2009	2009	2	0	2	Export	586	Pakistan	PAK	332	Haiti	HTI								07	COFFEE,TEA,COCOA,SPICES	1	No Quantity							9316			0
S3	2009	2009	2009	2	0	2	Export	586	Pakistan	PAK	344	China, Hong Kong SAR	HKG								07	COFFEE,TEA,COCOA,SPICES	1	No Quantity							95799			0
S3	2009	2009	2009	2	0	2	Export	586	Pakistan	PAK	360	Indonesia	IDN								07	COFFEE,TEA,COCOA,SPICES	1	No Quantity							36673			0
S3	2009	2009	2009	2	0	2	Export	586	Pakistan	PAK	364	Iran	IRN								07	COFFEE,TEA,COCOA,SPICES	1	No Quantity							58188			0
S3	2009	2009	2009	2	0	2	Export	586	Pakistan	PAK	368	Iraq	IRQ								07	COFFEE,TEA,COCOA,SPICES	1	No Quantity							38			0
S3	2009	2009	2009	2	0	2	Export	586	Pakistan	PAK	372	Ireland	IRL								07	COFFEE,TEA,COCOA,SPICES	1	No Quantity							112513			0
S3	2009	2009	2009	2	0	2	Export	586	Pakistan	PAK	381	Italy	ITA								07	COFFEE,TEA,COCOA,SPICES	1	No Quantity							183524			0
S3	2009	2009	2009	2	0	2	Export	586	Pakistan	PAK	392	Japan	JPN								07	COFFEE,TEA,COCOA,SPICES	1	No Quantity							106512			0
S3	2009	2009	2009	2	0	2	Export	586	Pakistan	PAK	400	Jordan	JOR								07	COFFEE,TEA,COCOA,SPICES	1	No Quantity							29173			0
S3	2009	2009	2009	2	0	2	Export	586	Pakistan	PAK	404	Kenya	KEN								07	COFFEE,TEA,COCOA,SPICES	1	No Quantity							34698			0
S3	2009	2009	2009	2	0	2	Export	586	Pakistan	PAK	410	Rep. of Korea	KOR								07	COFFEE,TEA,COCOA,SPICES	1	No Quantity							286849			0
S3	2009	2009	2009	2	0	2	Export	586	Pakistan	PAK	414	Kuwait	KWT								07	COFFEE,TEA,COCOA,SPICES	1	No Quantity							590896			0
S3	2009	2009	2009	2	0	2	Export	586	Pakistan	PAK	434	Libya	LBY								07	COFFEE,TEA,COCOA,SPICES	1	No Quantity							748			0
S3	2009	2009	2009	2	0	2	Export	586	Pakistan	PAK	450	Madagascar	MDG								07	COFFEE,TEA,COCOA,SPICES	1	No Quantity							12383			0
S3	2009	2009	2009	2	0	2	Export	586	Pakistan	PAK	454	Malawi	MWI								07	COFFEE,TEA,COCOA,SPICES	1	No Quantity							552			0
S3	2009	2009	2009	2	0	2	Export	586	Pakistan	PAK	458	Malaysia	MYS								07	COFFEE,TEA,COCOA,SPICES	1	No Quantity							122434			0
S3	2009	2009	2009	2	0	2	Export	586	Pakistan	PAK	462	Maldives	MDV								07	COFFEE,TEA,COCOA,SPICES	1	No Quantity							4057			0
S3	2009	2009	2009	2	0	2	Export	586	Pakistan	PAK	480	Mauritius	MUS								07	COFFEE,TEA,COCOA,SPICES	1	No Quantity							197201			0
S3	2009	2009	2009	2	0	2	Export	586	Pakistan	PAK	484	Mexico	MEX								07	COFFEE,TEA,COCOA,SPICES	1	No Quantity							898416			0
S3	2009	2009	2009	2	0	2	Export	586	Pakistan	PAK	490	Other Asia, nes									07	COFFEE,TEA,COCOA,SPICES	1	No Quantity							14119			0
S3	2009	2009	2009	2	0	2	Export	586	Pakistan	PAK	508	Mozambique	MOZ								07	COFFEE,TEA,COCOA,SPICES	1	No Quantity							94251			0
S3	2009	2009	2009	2	0	2	Export	586	Pakistan	PAK	512	Oman	OMN								07	COFFEE,TEA,COCOA,SPICES	1	No Quantity							208133			0
S3	2009	2009	2009	2	0	2	Export	586	Pakistan	PAK	528	Netherlands	NLD								07	COFFEE,TEA,COCOA,SPICES	1	No Quantity							79755			0
S3	2009	2009	2009	2	0	2	Export	586	Pakistan	PAK	554	New Zealand	NZL								07	COFFEE,TEA,COCOA,SPICES	1	No Quantity							61355			0
S3	2009	2009	2009	2	0	2	Export	586	Pakistan	PAK	579	Norway	NOR								07	COFFEE,TEA,COCOA,SPICES	1	No Quantity							80766			0
S3	2009	2009	2009	2	0	2	Export	586	Pakistan	PAK	608	Philippines	PHL								07	COFFEE,TEA,COCOA,SPICES	1	No Quantity							24266			0
S3	2009	2009	2009	2	0	2	Export	586	Pakistan	PAK	634	Qatar	QAT								07	COFFEE,TEA,COCOA,SPICES	1	No Quantity							180049			0
S3	2009	2009	2009	2	0	2	Export	586	Pakistan	PAK	682	Saudi Arabia	SAU								07	COFFEE,TEA,COCOA,SPICES	1	No Quantity							10028782			0
S3	2009	2009	2009	2	0	2	Export	586	Pakistan	PAK	686	Senegal	SEN								07	COFFEE,TEA,COCOA,SPICES	1	No Quantity							24734			0
S3	2009	2009	2009	2	0	2	Export	586	Pakistan	PAK	699	India	IND								07	COFFEE,TEA,COCOA,SPICES	1	No Quantity							1360102			0
S3	2009	2009	2009	2	0	2	Export	586	Pakistan	PAK	702	Singapore	SGP								07	COFFEE,TEA,COCOA,SPICES	1	No Quantity							168717			0
S3	2009	2009	2009	2	0	2	Export	586	Pakistan	PAK	710	South Africa	ZAF								07	COFFEE,TEA,COCOA,SPICES	1	No Quantity							251674			0
S3	2009	2009	2009	2	0	2	Export	586	Pakistan	PAK	724	Spain	ESP								07	COFFEE,TEA,COCOA,SPICES	1	No Quantity							15720			0
S3	2009	2009	2009	2	0	2	Export	586	Pakistan	PAK	736	Fmr Sudan	SDN								07	COFFEE,TEA,COCOA,SPICES	1	No Quantity							42395			0
S3	2009	2009	2009	2	0	2	Export	586	Pakistan	PAK	752	Sweden	SWE								07	COFFEE,TEA,COCOA,SPICES	1	No Quantity							16792			0
S3	2009	2009	2009	2	0	2	Export	586	Pakistan	PAK	757	Switzerland	CHE								07	COFFEE,TEA,COCOA,SPICES	1	No Quantity							21234			0
S3	2009	2009	2009	2	0	2	Export	586	Pakistan	PAK	760	Syria	SYR								07	COFFEE,TEA,COCOA,SPICES	1	No Quantity							1725			0
S3	2009	2009	2009	2	0	2	Export	586	Pakistan	PAK	784	United Arab Emirates	ARE								07	COFFEE,TEA,COCOA,SPICES	1	No Quantity							4235107			0
S3	2009	2009	2009	2	0	2	Export	586	Pakistan	PAK	792	Turkey	TUR								07	COFFEE,TEA,COCOA,SPICES	1	No Quantity							7197			0
S3	2009	2009	2009	2	0	2	Export	586	Pakistan	PAK	800	Uganda	UGA								07	COFFEE,TEA,COCOA,SPICES	1	No Quantity							733			0
S3	2009	2009	2009	2	0	2	Export	586	Pakistan	PAK	818	Egypt	EGY								07	COFFEE,TEA,COCOA,SPICES	1	No Quantity							794763			0
S3	2009	2009	2009	2	0	2	Export	586	Pakistan	PAK	826	United Kingdom	GBR								07	COFFEE,TEA,COCOA,SPICES	1	No Quantity							3859758			0
S3	2009	2009	2009	2	0	2	Export	586	Pakistan	PAK	834	United Rep. of Tanzania	TZA								07	COFFEE,TEA,COCOA,SPICES	1	No Quantity							14079			0
S3	2009	2009	2009	2	0	2	Export	586	Pakistan	PAK	842	USA	USA								07	COFFEE,TEA,COCOA,SPICES	1	No Quantity							5499969			0
S3	2009	2009	2009	2	0	2	Export	586	Pakistan	PAK	860	Uzbekistan	UZB								07	COFFEE,TEA,COCOA,SPICES	1	No Quantity							30747			0
S3	2009	2009	2009	2	0	2	Export	586	Pakistan	PAK	887	Yemen	YEM								07	COFFEE,TEA,COCOA,SPICES	1	No Quantity							116202			0
S3	2009	2009	2009	2	0	2	Export	591	Panama	PAN	0	World	WLD								07	COFFEE,TEA,COCOA,SPICES	1	No Quantity							14506393			0
S3	2009	2009	2009	2	0	2	Export	591	Panama	PAN	28	Antigua and Barbuda	ATG								07	COFFEE,TEA,COCOA,SPICES	1	No Quantity							15694			0
S3	2009	2009	2009	2	0	2	Export	591	Panama	PAN	36	Australia	AUS								07	COFFEE,TEA,COCOA,SPICES	1	No Quantity							124420			0
S3	2009	2009	2009	2	0	2	Export	591	Panama	PAN	52	Barbados	BRB								07	COFFEE,TEA,COCOA,SPICES	1	No Quantity							1843			0
S3	2009	2009	2009	2	0	2	Export	591	Panama	PAN	56	Belgium	BEL								07	COFFEE,TEA,COCOA,SPICES	1	No Quantity							294982			0
S3	2009	2009	2009	2	0	2	Export	591	Panama	PAN	84	Belize	BLZ								07	COFFEE,TEA,COCOA,SPICES	1	No Quantity							714			0
S3	2009	2009	2009	2	0	2	Export	591	Panama	PAN	124	Canada	CAN								07	COFFEE,TEA,COCOA,SPICES	1	No Quantity							365022			0
S3	2009	2009	2009	2	0	2	Export	591	Panama	PAN	152	Chile	CHL								07	COFFEE,TEA,COCOA,SPICES	1	No Quantity							31651			0
S3	2009	2009	2009	2	0	2	Export	591	Panama	PAN	170	Colombia	COL								07	COFFEE,TEA,COCOA,SPICES	1	No Quantity							441030			0
S3	2009	2009	2009	2	0	2	Export	591	Panama	PAN	188	Costa Rica	CRI								07	COFFEE,TEA,COCOA,SPICES	1	No Quantity							159260			0
S3	2009	2009	2009	2	0	2	Export	591	Panama	PAN	222	El Salvador	SLV								07	COFFEE,TEA,COCOA,SPICES	1	No Quantity							53884			0
S3	2009	2009	2009	2	0	2	Export	591	Panama	PAN	251	France	FRA								07	COFFEE,TEA,COCOA,SPICES	1	No Quantity							59524			0
S3	2009	2009	2009	2	0	2	Export	591	Panama	PAN	276	Germany	DEU								07	COFFEE,TEA,COCOA,SPICES	1	No Quantity							488712			0
S3	2009	2009	2009	2	0	2	Export	591	Panama	PAN	320	Guatemala	GTM								07	COFFEE,TEA,COCOA,SPICES	1	No Quantity							157200			0
S3	2009	2009	2009	2	0	2	Export	591	Panama	PAN	340	Honduras	HND								07	COFFEE,TEA,COCOA,SPICES	1	No Quantity							15426			0
S3	2009	2009	2009	2	0	2	Export	591	Panama	PAN	381	Italy	ITA								07	COFFEE,TEA,COCOA,SPICES	1	No Quantity							821896			0
S3	2009	2009	2009	2	0	2	Export	591	Panama	PAN	388	Jamaica	JAM								07	COFFEE,TEA,COCOA,SPICES	1	No Quantity							1247			0
S3	2009	2009	2009	2	0	2	Export	591	Panama	PAN	392	Japan	JPN								07	COFFEE,TEA,COCOA,SPICES	1	No Quantity							584718			0
S3	2009	2009	2009	2	0	2	Export	591	Panama	PAN	410	Rep. of Korea	KOR								07	COFFEE,TEA,COCOA,SPICES	1	No Quantity							7800			0
S3	2009	2009	2009	2	0	2	Export	591	Panama	PAN	484	Mexico	MEX								07	COFFEE,TEA,COCOA,SPICES	1	No Quantity							52298			0
S3	2009	2009	2009	2	0	2	Export	591	Panama	PAN	490	Other Asia, nes									07	COFFEE,TEA,COCOA,SPICES	1	No Quantity							191697			0
S3	2009	2009	2009	2	0	2	Export	591	Panama	PAN	528	Netherlands	NLD								07	COFFEE,TEA,COCOA,SPICES	1	No Quantity							588853			0
S3	2009	2009	2009	2	0	2	Export	591	Panama	PAN	530	Neth. Antilles	ANT								07	COFFEE,TEA,COCOA,SPICES	1	No Quantity							12333			0
S3	2009	2009	2009	2	0	2	Export	591	Panama	PAN	533	Aruba	ABW								07	COFFEE,TEA,COCOA,SPICES	1	No Quantity							2400			0
S3	2009	2009	2009	2	0	2	Export	591	Panama	PAN	558	Nicaragua	NIC								07	COFFEE,TEA,COCOA,SPICES	1	No Quantity							102904			0
S3	2009	2009	2009	2	0	2	Export	591	Panama	PAN	604	Peru	PER								07	COFFEE,TEA,COCOA,SPICES	1	No Quantity							12044			0
S3	2009	2009	2009	2	0	2	Export	591	Panama	PAN	620	Portugal	PRT								07	COFFEE,TEA,COCOA,SPICES	1	No Quantity							49603			0
S3	2009	2009	2009	2	0	2	Export	591	Panama	PAN	724	Spain	ESP								07	COFFEE,TEA,COCOA,SPICES	1	No Quantity							1106295			0
S3	2009	2009	2009	2	0	2	Export	591	Panama	PAN	757	Switzerland	CHE								07	COFFEE,TEA,COCOA,SPICES	1	No Quantity							194656			0
S3	2009	2009	2009	2	0	2	Export	591	Panama	PAN	780	Trinidad and Tobago	TTO								07	COFFEE,TEA,COCOA,SPICES	1	No Quantity							1932			0
S3	2009	2009	2009	2	0	2	Export	591	Panama	PAN	826	United Kingdom	GBR								07	COFFEE,TEA,COCOA,SPICES	1	No Quantity							289330			0
S3	2009	2009	2009	2	0	2	Export	591	Panama	PAN	842	USA	USA								07	COFFEE,TEA,COCOA,SPICES	1	No Quantity							7359450			0
S3	2009	2009	2009	2	0	2	Export	591	Panama	PAN	862	Venezuela	VEN								07	COFFEE,TEA,COCOA,SPICES	1	No Quantity							888625			0
S3	2009	2009	2009	2	0	2	Export	591	Panama	PAN	899	Areas, nes									07	COFFEE,TEA,COCOA,SPICES	1	No Quantity							28950			0
S3	2009	2009	2009	2	0	2	Export	586	Pakistan	PAK	0	World	WLD								08	ANIMAL FEED STUFF	1	No Quantity							22288988			0
S3	2009	2009	2009	2	0	2	Export	586	Pakistan	PAK	4	Afghanistan	AFG								08	ANIMAL FEED STUFF	1	No Quantity							6114738			0
S3	2009	2009	2009	2	0	2	Export	586	Pakistan	PAK	36	Australia	AUS								08	ANIMAL FEED STUFF	1	No Quantity							335			0
S3	2009	2009	2009	2	0	2	Export	586	Pakistan	PAK	48	Bahrain	BHR								08	ANIMAL FEED STUFF	1	No Quantity							154958			0
S3	2009	2009	2009	2	0	2	Export	586	Pakistan	PAK	50	Bangladesh	BGD								08	ANIMAL FEED STUFF	1	No Quantity							947			0
S3	2009	2009	2009	2	0	2	Export	586	Pakistan	PAK	124	Canada	CAN								08	ANIMAL FEED STUFF	1	No Quantity							161353			0
S3	2009	2009	2009	2	0	2	Export	586	Pakistan	PAK	144	Sri Lanka	LKA								08	ANIMAL FEED STUFF	1	No Quantity							169149			0
S3	2009	2009	2009	2	0	2	Export	586	Pakistan	PAK	156	China	CHN								08	ANIMAL FEED STUFF	1	No Quantity							6471965			0
S3	2009	2009	2009	2	0	2	Export	586	Pakistan	PAK	276	Germany	DEU								08	ANIMAL FEED STUFF	1	No Quantity							160593			0
S3	2009	2009	2009	2	0	2	Export	586	Pakistan	PAK	381	Italy	ITA								08	ANIMAL FEED STUFF	1	No Quantity							38295			0
S3	2009	2009	2009	2	0	2	Export	586	Pakistan	PAK	410	Rep. of Korea	KOR								08	ANIMAL FEED STUFF	1	No Quantity							4297			0
S3	2009	2009	2009	2	0	2	Export	586	Pakistan	PAK	414	Kuwait	KWT								08	ANIMAL FEED STUFF	1	No Quantity							1145665			0
S3	2009	2009	2009	2	0	2	Export	586	Pakistan	PAK	458	Malaysia	MYS								08	ANIMAL FEED STUFF	1	No Quantity							525728			0
S3	2009	2009	2009	2	0	2	Export	586	Pakistan	PAK	462	Maldives	MDV								08	ANIMAL FEED STUFF	1	No Quantity							123			0
S3	2009	2009	2009	2	0	2	Export	586	Pakistan	PAK	490	Other Asia, nes									08	ANIMAL FEED STUFF	1	No Quantity							514181			0
S3	2009	2009	2009	2	0	2	Export	586	Pakistan	PAK	512	Oman	OMN								08	ANIMAL FEED STUFF	1	No Quantity							371647			0
S3	2009	2009	2009	2	0	2	Export	586	Pakistan	PAK	528	Netherlands	NLD								08	ANIMAL FEED STUFF	1	No Quantity							358			0
S3	2009	2009	2009	2	0	2	Export	586	Pakistan	PAK	554	New Zealand	NZL								08	ANIMAL FEED STUFF	1	No Quantity							13092			0
S3	2009	2009	2009	2	0	2	Export	586	Pakistan	PAK	608	Philippines	PHL								08	ANIMAL FEED STUFF	1	No Quantity							47831			0
S3	2009	2009	2009	2	0	2	Export	586	Pakistan	PAK	634	Qatar	QAT								08	ANIMAL FEED STUFF	1	No Quantity							284072			0
S3	2009	2009	2009	2	0	2	Export	586	Pakistan	PAK	682	Saudi Arabia	SAU								08	ANIMAL FEED STUFF	1	No Quantity							85223			0
S3	2009	2009	2009	2	0	2	Export	586	Pakistan	PAK	686	Senegal	SEN								08	ANIMAL FEED STUFF	1	No Quantity							172			0
S3	2009	2009	2009	2	0	2	Export	586	Pakistan	PAK	704	Viet Nam	VNM								08	ANIMAL FEED STUFF	1	No Quantity							2037193			0
S3	2009	2009	2009	2	0	2	Export	586	Pakistan	PAK	764	Thailand	THA								08	ANIMAL FEED STUFF	1	No Quantity							36322			0
S3	2009	2009	2009	2	0	2	Export	586	Pakistan	PAK	784	United Arab Emirates	ARE								08	ANIMAL FEED STUFF	1	No Quantity							3434531			0
S3	2009	2009	2009	2	0	2	Export	586	Pakistan	PAK	826	United Kingdom	GBR								08	ANIMAL FEED STUFF	1	No Quantity							482030			0
S3	2009	2009	2009	2	0	2	Export	586	Pakistan	PAK	842	USA	USA								08	ANIMAL FEED STUFF	1	No Quantity							34190			0
S3	2009	2009	2009	2	0	2	Export	591	Panama	PAN	0	World	WLD								08	ANIMAL FEED STUFF	1	No Quantity							18856405			0
S3	2009	2009	2009	2	0	2	Export	591	Panama	PAN	156	China	CHN								08	ANIMAL FEED STUFF	1	No Quantity							5399044			0
S3	2009	2009	2009	2	0	2	Export	591	Panama	PAN	170	Colombia	COL								08	ANIMAL FEED STUFF	1	No Quantity							531057			0
S3	2009	2009	2009	2	0	2	Export	591	Panama	PAN	188	Costa Rica	CRI								08	ANIMAL FEED STUFF	1	No Quantity							1473535			0
S3	2009	2009	2009	2	0	2	Export	591	Panama	PAN	192	Cuba	CUB								08	ANIMAL FEED STUFF	1	No Quantity							111730			0
S3	2009	2009	2009	2	0	2	Export	591	Panama	PAN	214	Dominican Rep.	DOM								08	ANIMAL FEED STUFF	1	No Quantity							50000			0
S3	2009	2009	2009	2	0	2	Export	591	Panama	PAN	218	Ecuador	ECU								08	ANIMAL FEED STUFF	1	No Quantity							12600			0
S3	2009	2009	2009	2	0	2	Export	591	Panama	PAN	222	El Salvador	SLV								08	ANIMAL FEED STUFF	1	No Quantity							73545			0
S3	2009	2009	2009	2	0	2	Export	591	Panama	PAN	276	Germany	DEU								08	ANIMAL FEED STUFF	1	No Quantity							1693334			0
S3	2009	2009	2009	2	0	2	Export	591	Panama	PAN	320	Guatemala	GTM								08	ANIMAL FEED STUFF	1	No Quantity							381719			0
S3	2009	2009	2009	2	0	2	Export	591	Panama	PAN	340	Honduras	HND								08	ANIMAL FEED STUFF	1	No Quantity							1179425			0
S3	2009	2009	2009	2	0	2	Export	591	Panama	PAN	392	Japan	JPN								08	ANIMAL FEED STUFF	1	No Quantity							2059335			0
S3	2009	2009	2009	2	0	2	Export	591	Panama	PAN	410	Rep. of Korea	KOR								08	ANIMAL FEED STUFF	1	No Quantity							933288			0
S3	2009	2009	2009	2	0	2	Export	591	Panama	PAN	484	Mexico	MEX								08	ANIMAL FEED STUFF	1	No Quantity							1390455			0
S3	2009	2009	2009	2	0	2	Export	591	Panama	PAN	530	Neth. Antilles	ANT								08	ANIMAL FEED STUFF	1	No Quantity							16647			0
S3	2009	2009	2009	2	0	2	Export	591	Panama	PAN	558	Nicaragua	NIC								08	ANIMAL FEED STUFF	1	No Quantity							1202574			0
S3	2009	2009	2009	2	0	2	Export	591	Panama	PAN	604	Peru	PER								08	ANIMAL FEED STUFF	1	No Quantity							331325			0
S3	2009	2009	2009	2	0	2	Export	591	Panama	PAN	826	United Kingdom	GBR								08	ANIMAL FEED STUFF	1	No Quantity							1605235			0
S3	2009	2009	2009	2	0	2	Export	591	Panama	PAN	842	USA	USA								08	ANIMAL FEED STUFF	1	No Quantity							187568			0
S3	2009	2009	2009	2	0	2	Export	591	Panama	PAN	862	Venezuela	VEN								08	ANIMAL FEED STUFF	1	No Quantity							223989			0
S3	2009	2009	2009	2	0	2	Export	586	Pakistan	PAK	0	World	WLD								09	MISC.EDIBLE PRODUCTS ETC	1	No Quantity							15034875			0
S3	2009	2009	2009	2	0	2	Export	586	Pakistan	PAK	4	Afghanistan	AFG								09	MISC.EDIBLE PRODUCTS ETC	1	No Quantity							4992614			0
S3	2009	2009	2009	2	0	2	Export	586	Pakistan	PAK	12	Algeria	DZA								09	MISC.EDIBLE PRODUCTS ETC	1	No Quantity							11446			0
S3	2009	2009	2009	2	0	2	Export	586	Pakistan	PAK	31	Azerbaijan	AZE								09	MISC.EDIBLE PRODUCTS ETC	1	No Quantity							16508			0
S3	2009	2009	2009	2	0	2	Export	586	Pakistan	PAK	36	Australia	AUS								09	MISC.EDIBLE PRODUCTS ETC	1	No Quantity							195822			0
S3	2009	2009	2009	2	0	2	Export	586	Pakistan	PAK	40	Austria	AUT								09	MISC.EDIBLE PRODUCTS ETC	1	No Quantity							1560			0
S3	2009	2009	2009	2	0	2	Export	586	Pakistan	PAK	48	Bahrain	BHR								09	MISC.EDIBLE PRODUCTS ETC	1	No Quantity							34143			0
S3	2009	2009	2009	2	0	2	Export	586	Pakistan	PAK	50	Bangladesh	BGD								09	MISC.EDIBLE PRODUCTS ETC	1	No Quantity							16892			0
S3	2009	2009	2009	2	0	2	Export	586	Pakistan	PAK	52	Barbados	BRB								09	MISC.EDIBLE PRODUCTS ETC	1	No Quantity							16			0
S3	2009	2009	2009	2	0	2	Export	586	Pakistan	PAK	56	Belgium	BEL								09	MISC.EDIBLE PRODUCTS ETC	1	No Quantity							32460			0
S3	2009	2009	2009	2	0	2	Export	586	Pakistan	PAK	96	Brunei Darussalam	BRN								09	MISC.EDIBLE PRODUCTS ETC	1	No Quantity							266			0
S3	2009	2009	2009	2	0	2	Export	586	Pakistan	PAK	120	Cameroon	CMR								09	MISC.EDIBLE PRODUCTS ETC	1	No Quantity							4407			0
S3	2009	2009	2009	2	0	2	Export	586	Pakistan	PAK	124	Canada	CAN								09	MISC.EDIBLE PRODUCTS ETC	1	No Quantity							660908			0
S3	2009	2009	2009	2	0	2	Export	586	Pakistan	PAK	144	Sri Lanka	LKA								09	MISC.EDIBLE PRODUCTS ETC	1	No Quantity							104250			0
S3	2009	2009	2009	2	0	2	Export	586	Pakistan	PAK	156	China	CHN								09	MISC.EDIBLE PRODUCTS ETC	1	No Quantity							150325			0
S3	2009	2009	2009	2	0	2	Export	586	Pakistan	PAK	204	Benin	BEN								09	MISC.EDIBLE PRODUCTS ETC	1	No Quantity							9598			0
S3	2009	2009	2009	2	0	2	Export	586	Pakistan	PAK	208	Denmark	DNK								09	MISC.EDIBLE PRODUCTS ETC	1	No Quantity							35016			0
S3	2009	2009	2009	2	0	2	Export	586	Pakistan	PAK	233	Estonia	EST								09	MISC.EDIBLE PRODUCTS ETC	1	No Quantity							731			0
S3	2009	2009	2009	2	0	2	Export	586	Pakistan	PAK	242	Fiji	FJI								09	MISC.EDIBLE PRODUCTS ETC	1	No Quantity							191			0
S3	2009	2009	2009	2	0	2	Export	586	Pakistan	PAK	251	France	FRA								09	MISC.EDIBLE PRODUCTS ETC	1	No Quantity							64319			0
S3	2009	2009	2009	2	0	2	Export	586	Pakistan	PAK	266	Gabon	GAB								09	MISC.EDIBLE PRODUCTS ETC	1	No Quantity							129			0
S3	2009	2009	2009	2	0	2	Export	586	Pakistan	PAK	268	Georgia	GEO								09	MISC.EDIBLE PRODUCTS ETC	1	No Quantity							29			0
S3	2009	2009	2009	2	0	2	Export	586	Pakistan	PAK	276	Germany	DEU								09	MISC.EDIBLE PRODUCTS ETC	1	No Quantity							69495			0
S3	2009	2009	2009	2	0	2	Export	586	Pakistan	PAK	300	Greece	GRC								09	MISC.EDIBLE PRODUCTS ETC	1	No Quantity							127734			0
S3	2009	2009	2009	2	0	2	Export	586	Pakistan	PAK	324	Guinea	GIN								09	MISC.EDIBLE PRODUCTS ETC	1	No Quantity							4990			0
S3	2009	2009	2009	2	0	2	Export	586	Pakistan	PAK	344	China, Hong Kong SAR	HKG								09	MISC.EDIBLE PRODUCTS ETC	1	No Quantity							197188			0
S3	2009	2009	2009	2	0	2	Export	586	Pakistan	PAK	360	Indonesia	IDN								09	MISC.EDIBLE PRODUCTS ETC	1	No Quantity							287			0
S3	2009	2009	2009	2	0	2	Export	586	Pakistan	PAK	364	Iran	IRN								09	MISC.EDIBLE PRODUCTS ETC	1	No Quantity							7479			0
S3	2009	2009	2009	2	0	2	Export	586	Pakistan	PAK	372	Ireland	IRL								09	MISC.EDIBLE PRODUCTS ETC	1	No Quantity							16951			0
S3	2009	2009	2009	2	0	2	Export	586	Pakistan	PAK	381	Italy	ITA								09	MISC.EDIBLE PRODUCTS ETC	1	No Quantity							218730			0
S3	2009	2009	2009	2	0	2	Export	586	Pakistan	PAK	392	Japan	JPN								09	MISC.EDIBLE PRODUCTS ETC	1	No Quantity							6940			0
S3	2009	2009	2009	2	0	2	Export	586	Pakistan	PAK	400	Jordan	JOR								09	MISC.EDIBLE PRODUCTS ETC	1	No Quantity							2718			0
S3	2009	2009	2009	2	0	2	Export	586	Pakistan	PAK	404	Kenya	KEN								09	MISC.EDIBLE PRODUCTS ETC	1	No Quantity							8598			0
S3	2009	2009	2009	2	0	2	Export	586	Pakistan	PAK	410	Rep. of Korea	KOR								09	MISC.EDIBLE PRODUCTS ETC	1	No Quantity							21402			0
S3	2009	2009	2009	2	0	2	Export	586	Pakistan	PAK	414	Kuwait	KWT								09	MISC.EDIBLE PRODUCTS ETC	1	No Quantity							265260			0
S3	2009	2009	2009	2	0	2	Export	586	Pakistan	PAK	417	Kyrgyzstan	KGZ								09	MISC.EDIBLE PRODUCTS ETC	1	No Quantity							107			0
S3	2009	2009	2009	2	0	2	Export	586	Pakistan	PAK	434	Libya	LBY								09	MISC.EDIBLE PRODUCTS ETC	1	No Quantity							1308			0
S3	2009	2009	2009	2	0	2	Export	586	Pakistan	PAK	450	Madagascar	MDG								09	MISC.EDIBLE PRODUCTS ETC	1	No Quantity							213			0
S3	2009	2009	2009	2	0	2	Export	586	Pakistan	PAK	454	Malawi	MWI								09	MISC.EDIBLE PRODUCTS ETC	1	No Quantity							8505			0
S3	2009	2009	2009	2	0	2	Export	586	Pakistan	PAK	458	Malaysia	MYS								09	MISC.EDIBLE PRODUCTS ETC	1	No Quantity							199329			0
S3	2009	2009	2009	2	0	2	Export	586	Pakistan	PAK	462	Maldives	MDV								09	MISC.EDIBLE PRODUCTS ETC	1	No Quantity							879			0
S3	2009	2009	2009	2	0	2	Export	586	Pakistan	PAK	480	Mauritius	MUS								09	MISC.EDIBLE PRODUCTS ETC	1	No Quantity							30588			0
S3	2009	2009	2009	2	0	2	Export	586	Pakistan	PAK	484	Mexico	MEX								09	MISC.EDIBLE PRODUCTS ETC	1	No Quantity							44			0
S3	2009	2009	2009	2	0	2	Export	586	Pakistan	PAK	490	Other Asia, nes									09	MISC.EDIBLE PRODUCTS ETC	1	No Quantity							209			0
S3	2009	2009	2009	2	0	2	Export	586	Pakistan	PAK	508	Mozambique	MOZ								09	MISC.EDIBLE PRODUCTS ETC	1	No Quantity							58315			0
S3	2009	2009	2009	2	0	2	Export	586	Pakistan	PAK	512	Oman	OMN								09	MISC.EDIBLE PRODUCTS ETC	1	No Quantity							101098			0
S3	2009	2009	2009	2	0	2	Export	586	Pakistan	PAK	516	Namibia	NAM								09	MISC.EDIBLE PRODUCTS ETC	1	No Quantity							29270			0
S3	2009	2009	2009	2	0	2	Export	586	Pakistan	PAK	528	Netherlands	NLD								09	MISC.EDIBLE PRODUCTS ETC	1	No Quantity							56828			0
S3	2009	2009	2009	2	0	2	Export	586	Pakistan	PAK	554	New Zealand	NZL								09	MISC.EDIBLE PRODUCTS ETC	1	No Quantity							78454			0
S3	2009	2009	2009	2	0	2	Export	586	Pakistan	PAK	579	Norway	NOR								09	MISC.EDIBLE PRODUCTS ETC	1	No Quantity							20084			0
S3	2009	2009	2009	2	0	2	Export	586	Pakistan	PAK	634	Qatar	QAT								09	MISC.EDIBLE PRODUCTS ETC	1	No Quantity							27274			0
S3	2009	2009	2009	2	0	2	Export	586	Pakistan	PAK	643	Russian Federation	RUS								09	MISC.EDIBLE PRODUCTS ETC	1	No Quantity							2282			0
S3	2009	2009	2009	2	0	2	Export	586	Pakistan	PAK	682	Saudi Arabia	SAU								09	MISC.EDIBLE PRODUCTS ETC	1	No Quantity							1646675			0
S3	2009	2009	2009	2	0	2	Export	586	Pakistan	PAK	690	Seychelles	SYC								09	MISC.EDIBLE PRODUCTS ETC	1	No Quantity							9021			0
S3	2009	2009	2009	2	0	2	Export	586	Pakistan	PAK	699	India	IND								09	MISC.EDIBLE PRODUCTS ETC	1	No Quantity							26327			0
S3	2009	2009	2009	2	0	2	Export	586	Pakistan	PAK	702	Singapore	SGP								09	MISC.EDIBLE PRODUCTS ETC	1	No Quantity							23706			0
S3	2009	2009	2009	2	0	2	Export	586	Pakistan	PAK	704	Viet Nam	VNM								09	MISC.EDIBLE PRODUCTS ETC	1	No Quantity							437261			0
S3	2009	2009	2009	2	0	2	Export	586	Pakistan	PAK	710	South Africa	ZAF								09	MISC.EDIBLE PRODUCTS ETC	1	No Quantity							90304			0
S3	2009	2009	2009	2	0	2	Export	586	Pakistan	PAK	716	Zimbabwe	ZWE								09	MISC.EDIBLE PRODUCTS ETC	1	No Quantity							26279			0
S3	2009	2009	2009	2	0	2	Export	586	Pakistan	PAK	724	Spain	ESP								09	MISC.EDIBLE PRODUCTS ETC	1	No Quantity							19904			0
S3	2009	2009	2009	2	0	2	Export	586	Pakistan	PAK	752	Sweden	SWE								09	MISC.EDIBLE PRODUCTS ETC	1	No Quantity							2203			0
S3	2009	2009	2009	2	0	2	Export	586	Pakistan	PAK	757	Switzerland	CHE								09	MISC.EDIBLE PRODUCTS ETC	1	No Quantity							124			0
S3	2009	2009	2009	2	0	2	Export	586	Pakistan	PAK	762	Tajikistan	TJK								09	MISC.EDIBLE PRODUCTS ETC	1	No Quantity							746			0
S3	2009	2009	2009	2	0	2	Export	586	Pakistan	PAK	764	Thailand	THA								09	MISC.EDIBLE PRODUCTS ETC	1	No Quantity							2594			0
S3	2009	2009	2009	2	0	2	Export	586	Pakistan	PAK	784	United Arab Emirates	ARE								09	MISC.EDIBLE PRODUCTS ETC	1	No Quantity							1366029			0
S3	2009	2009	2009	2	0	2	Export	586	Pakistan	PAK	788	Tunisia	TUN								09	MISC.EDIBLE PRODUCTS ETC	1	No Quantity							354			0
S3	2009	2009	2009	2	0	2	Export	586	Pakistan	PAK	795	Turkmenistan	TKM								09	MISC.EDIBLE PRODUCTS ETC	1	No Quantity							27474			0
S3	2009	2009	2009	2	0	2	Export	586	Pakistan	PAK	800	Uganda	UGA								09	MISC.EDIBLE PRODUCTS ETC	1	No Quantity							8266			0
S3	2009	2009	2009	2	0	2	Export	586	Pakistan	PAK	826	United Kingdom	GBR								09	MISC.EDIBLE PRODUCTS ETC	1	No Quantity							1652684			0
S3	2009	2009	2009	2	0	2	Export	586	Pakistan	PAK	834	United Rep. of Tanzania	TZA								09	MISC.EDIBLE PRODUCTS ETC	1	No Quantity							846			0
S3	2009	2009	2009	2	0	2	Export	586	Pakistan	PAK	842	USA	USA								09	MISC.EDIBLE PRODUCTS ETC	1	No Quantity							1738748			0
S3	2009	2009	2009	2	0	2	Export	586	Pakistan	PAK	860	Uzbekistan	UZB								09	MISC.EDIBLE PRODUCTS ETC	1	No Quantity							11221			0
S3	2009	2009	2009	2	0	2	Export	586	Pakistan	PAK	887	Yemen	YEM								09	MISC.EDIBLE PRODUCTS ETC	1	No Quantity							49920			0
S3	2009	2009	2009	2	0	2	Export	591	Panama	PAN	0	World	WLD								09	MISC.EDIBLE PRODUCTS ETC	1	No Quantity							16346673			0
S3	2009	2009	2009	2	0	2	Export	591	Panama	PAN	44	Bahamas	BHS								09	MISC.EDIBLE PRODUCTS ETC	1	No Quantity							498424			0
S3	2009	2009	2009	2	0	2	Export	591	Panama	PAN	52	Barbados	BRB								09	MISC.EDIBLE PRODUCTS ETC	1	No Quantity							481809			0
S3	2009	2009	2009	2	0	2	Export	591	Panama	PAN	68	Bolivia (Plurinational State of)	BOL								09	MISC.EDIBLE PRODUCTS ETC	1	No Quantity							1813			0
S3	2009	2009	2009	2	0	2	Export	591	Panama	PAN	124	Canada	CAN								09	MISC.EDIBLE PRODUCTS ETC	1	No Quantity							20906			0
S3	2009	2009	2009	2	0	2	Export	591	Panama	PAN	152	Chile	CHL								09	MISC.EDIBLE PRODUCTS ETC	1	No Quantity							56806			0
S3	2009	2009	2009	2	0	2	Export	591	Panama	PAN	170	Colombia	COL								09	MISC.EDIBLE PRODUCTS ETC	1	No Quantity							1437062			0
S3	2009	2009	2009	2	0	2	Export	591	Panama	PAN	188	Costa Rica	CRI								09	MISC.EDIBLE PRODUCTS ETC	1	No Quantity							3879643			0
S3	2009	2009	2009	2	0	2	Export	591	Panama	PAN	192	Cuba	CUB								09	MISC.EDIBLE PRODUCTS ETC	1	No Quantity							222552			0
S3	2009	2009	2009	2	0	2	Export	591	Panama	PAN	214	Dominican Rep.	DOM								09	MISC.EDIBLE PRODUCTS ETC	1	No Quantity							116617			0
S3	2009	2009	2009	2	0	2	Export	591	Panama	PAN	218	Ecuador	ECU								09	MISC.EDIBLE PRODUCTS ETC	1	No Quantity							1787			0
S3	2009	2009	2009	2	0	2	Export	591	Panama	PAN	222	El Salvador	SLV								09	MISC.EDIBLE PRODUCTS ETC	1	No Quantity							1470977			0
S3	2009	2009	2009	2	0	2	Export	591	Panama	PAN	251	France	FRA								09	MISC.EDIBLE PRODUCTS ETC	1	No Quantity							2793			0
S3	2009	2009	2009	2	0	2	Export	591	Panama	PAN	276	Germany	DEU								09	MISC.EDIBLE PRODUCTS ETC	1	No Quantity							18584			0
S3	2009	2009	2009	2	0	2	Export	591	Panama	PAN	320	Guatemala	GTM								09	MISC.EDIBLE PRODUCTS ETC	1	No Quantity							1246614			0
S3	2009	2009	2009	2	0	2	Export	591	Panama	PAN	328	Guyana	GUY								09	MISC.EDIBLE PRODUCTS ETC	1	No Quantity							92450			0
S3	2009	2009	2009	2	0	2	Export	591	Panama	PAN	332	Haiti	HTI								09	MISC.EDIBLE PRODUCTS ETC	1	No Quantity							898			0
S3	2009	2009	2009	2	0	2	Export	591	Panama	PAN	340	Honduras	HND								09	MISC.EDIBLE PRODUCTS ETC	1	No Quantity							2552866			0
S3	2009	2009	2009	2	0	2	Export	591	Panama	PAN	388	Jamaica	JAM								09	MISC.EDIBLE PRODUCTS ETC	1	No Quantity							928213			0
S3	2009	2009	2009	2	0	2	Export	591	Panama	PAN	490	Other Asia, nes									09	MISC.EDIBLE PRODUCTS ETC	1	No Quantity							2304			0
S3	2009	2009	2009	2	0	2	Export	591	Panama	PAN	530	Neth. Antilles	ANT								09	MISC.EDIBLE PRODUCTS ETC	1	No Quantity							62155			0
S3	2009	2009	2009	2	0	2	Export	591	Panama	PAN	533	Aruba	ABW								09	MISC.EDIBLE PRODUCTS ETC	1	No Quantity							6209			0
S3	2009	2009	2009	2	0	2	Export	591	Panama	PAN	558	Nicaragua	NIC								09	MISC.EDIBLE PRODUCTS ETC	1	No Quantity							1176181			0
S3	2009	2009	2009	2	0	2	Export	591	Panama	PAN	604	Peru	PER								09	MISC.EDIBLE PRODUCTS ETC	1	No Quantity							107694			0
S3	2009	2009	2009	2	0	2	Export	591	Panama	PAN	740	Suriname	SUR								09	MISC.EDIBLE PRODUCTS ETC	1	No Quantity							450			0
S3	2009	2009	2009	2	0	2	Export	591	Panama	PAN	780	Trinidad and Tobago	TTO								09	MISC.EDIBLE PRODUCTS ETC	1	No Quantity							1088826			0
S3	2009	2009	2009	2	0	2	Export	591	Panama	PAN	826	United Kingdom	GBR								09	MISC.EDIBLE PRODUCTS ETC	1	No Quantity							54000			0
S3	2009	2009	2009	2	0	2	Export	591	Panama	PAN	842	USA	USA								09	MISC.EDIBLE PRODUCTS ETC	1	No Quantity							603887			0
S3	2009	2009	2009	2	0	2	Export	591	Panama	PAN	862	Venezuela	VEN								09	MISC.EDIBLE PRODUCTS ETC	1	No Quantity							182880			0
S3	2009	2009	2009	2	0	2	Export	591	Panama	PAN	899	Areas, nes									09	MISC.EDIBLE PRODUCTS ETC	1	No Quantity							31273			0
S3	2009	2009	2009	2	0	2	Export	586	Pakistan	PAK	0	World	WLD								11	BEVERAGES	1	No Quantity							13790630			0
S3	2009	2009	2009	2	0	2	Export	586	Pakistan	PAK	4	Afghanistan	AFG								11	BEVERAGES	1	No Quantity							13260414			0
S3	2009	2009	2009	2	0	2	Export	586	Pakistan	PAK	24	Angola	AGO								11	BEVERAGES	1	No Quantity							25171			0
S3	2009	2009	2009	2	0	2	Export	586	Pakistan	PAK	36	Australia	AUS								11	BEVERAGES	1	No Quantity							20915			0
S3	2009	2009	2009	2	0	2	Export	586	Pakistan	PAK	124	Canada	CAN								11	BEVERAGES	1	No Quantity							46251			0
S3	2009	2009	2009	2	0	2	Export	586	Pakistan	PAK	144	Sri Lanka	LKA								11	BEVERAGES	1	No Quantity							1766			0
S3	2009	2009	2009	2	0	2	Export	586	Pakistan	PAK	266	Gabon	GAB								11	BEVERAGES	1	No Quantity							1020			0
S3	2009	2009	2009	2	0	2	Export	586	Pakistan	PAK	276	Germany	DEU								11	BEVERAGES	1	No Quantity							29			0
S3	2009	2009	2009	2	0	2	Export	586	Pakistan	PAK	300	Greece	GRC								11	BEVERAGES	1	No Quantity							128			0
S3	2009	2009	2009	2	0	2	Export	586	Pakistan	PAK	372	Ireland	IRL								11	BEVERAGES	1	No Quantity							13892			0
S3	2009	2009	2009	2	0	2	Export	586	Pakistan	PAK	404	Kenya	KEN								11	BEVERAGES	1	No Quantity							4122			0
S3	2009	2009	2009	2	0	2	Export	586	Pakistan	PAK	410	Rep. of Korea	KOR								11	BEVERAGES	1	No Quantity							45657			0
S3	2009	2009	2009	2	0	2	Export	586	Pakistan	PAK	414	Kuwait	KWT								11	BEVERAGES	1	No Quantity							186			0
S3	2009	2009	2009	2	0	2	Export	586	Pakistan	PAK	458	Malaysia	MYS								11	BEVERAGES	1	No Quantity							583			0
S3	2009	2009	2009	2	0	2	Export	586	Pakistan	PAK	516	Namibia	NAM								11	BEVERAGES	1	No Quantity							2610			0
S3	2009	2009	2009	2	0	2	Export	586	Pakistan	PAK	554	New Zealand	NZL								11	BEVERAGES	1	No Quantity							1266			0
S3	2009	2009	2009	2	0	2	Export	586	Pakistan	PAK	608	Philippines	PHL								11	BEVERAGES	1	No Quantity							2283			0
S3	2009	2009	2009	2	0	2	Export	586	Pakistan	PAK	702	Singapore	SGP								11	BEVERAGES	1	No Quantity							528			0
S3	2009	2009	2009	2	0	2	Export	586	Pakistan	PAK	710	South Africa	ZAF								11	BEVERAGES	1	No Quantity							42289			0
S3	2009	2009	2009	2	0	2	Export	586	Pakistan	PAK	716	Zimbabwe	ZWE								11	BEVERAGES	1	No Quantity							2828			0
S3	2009	2009	2009	2	0	2	Export	586	Pakistan	PAK	748	Swaziland	SWZ								11	BEVERAGES	1	No Quantity							3907			0
S3	2009	2009	2009	2	0	2	Export	586	Pakistan	PAK	784	United Arab Emirates	ARE								11	BEVERAGES	1	No Quantity							23203			0
S3	2009	2009	2009	2	0	2	Export	586	Pakistan	PAK	792	Turkey	TUR								11	BEVERAGES	1	No Quantity							121			0
S3	2009	2009	2009	2	0	2	Export	586	Pakistan	PAK	826	United Kingdom	GBR								11	BEVERAGES	1	No Quantity							51055			0
S3	2009	2009	2009	2	0	2	Export	586	Pakistan	PAK	842	USA	USA								11	BEVERAGES	1	No Quantity							240223			0
S3	2009	2009	2009	2	0	2	Export	586	Pakistan	PAK	887	Yemen	YEM								11	BEVERAGES	1	No Quantity							183			0
S3	2009	2009	2009	2	0	2	Export	591	Panama	PAN	0	World	WLD								11	BEVERAGES	1	No Quantity							194286540			0
S3	2009	2009	2009	2	0	2	Export	591	Panama	PAN	24	Angola	AGO								11	BEVERAGES	1	No Quantity							864			0
S3	2009	2009	2009	2	0	2	Export	591	Panama	PAN	28	Antigua and Barbuda	ATG								11	BEVERAGES	1	No Quantity							3625			0
S3	2009	2009	2009	2	0	2	Export	591	Panama	PAN	36	Australia	AUS								11	BEVERAGES	1	No Quantity							175155			0
S3	2009	2009	2009	2	0	2	Export	591	Panama	PAN	52	Barbados	BRB								11	BEVERAGES	1	No Quantity							278446			0
S3	2009	2009	2009	2	0	2	Export	591	Panama	PAN	56	Belgium	BEL								11	BEVERAGES	1	No Quantity							169645			0
S3	2009	2009	2009	2	0	2	Export	591	Panama	PAN	68	Bolivia (Plurinational State of)	BOL								11	BEVERAGES	1	No Quantity							1094721			0
S3	2009	2009	2009	2	0	2	Export	591	Panama	PAN	76	Brazil	BRA								11	BEVERAGES	1	No Quantity							66694			0
S3	2009	2009	2009	2	0	2	Export	591	Panama	PAN	84	Belize	BLZ								11	BEVERAGES	1	No Quantity							1536843			0
S3	2009	2009	2009	2	0	2	Export	591	Panama	PAN	124	Canada	CAN								11	BEVERAGES	1	No Quantity							58			0
S3	2009	2009	2009	2	0	2	Export	591	Panama	PAN	152	Chile	CHL								11	BEVERAGES	1	No Quantity							6876936			0
S3	2009	2009	2009	2	0	2	Export	591	Panama	PAN	170	Colombia	COL								11	BEVERAGES	1	No Quantity							77894680			0
S3	2009	2009	2009	2	0	2	Export	591	Panama	PAN	188	Costa Rica	CRI								11	BEVERAGES	1	No Quantity							3923445			0
S3	2009	2009	2009	2	0	2	Export	591	Panama	PAN	192	Cuba	CUB								11	BEVERAGES	1	No Quantity							788605			0
S3	2009	2009	2009	2	0	2	Export	591	Panama	PAN	208	Denmark	DNK								11	BEVERAGES	1	No Quantity							4680			0
S3	2009	2009	2009	2	0	2	Export	591	Panama	PAN	214	Dominican Rep.	DOM								11	BEVERAGES	1	No Quantity							19018944			0
S3	2009	2009	2009	2	0	2	Export	591	Panama	PAN	218	Ecuador	ECU								11	BEVERAGES	1	No Quantity							2843640			0
S3	2009	2009	2009	2	0	2	Export	591	Panama	PAN	222	El Salvador	SLV								11	BEVERAGES	1	No Quantity							2897096			0
S3	2009	2009	2009	2	0	2	Export	591	Panama	PAN	251	France	FRA								11	BEVERAGES	1	No Quantity							583171			0
S3	2009	2009	2009	2	0	2	Export	591	Panama	PAN	276	Germany	DEU								11	BEVERAGES	1	No Quantity							57528			0
S3	2009	2009	2009	2	0	2	Export	591	Panama	PAN	308	Grenada	GRD								11	BEVERAGES	1	No Quantity							7574			0
S3	2009	2009	2009	2	0	2	Export	591	Panama	PAN	320	Guatemala	GTM								11	BEVERAGES	1	No Quantity							2527254			0
S3	2009	2009	2009	2	0	2	Export	591	Panama	PAN	328	Guyana	GUY								11	BEVERAGES	1	No Quantity							185801			0
S3	2009	2009	2009	2	0	2	Export	591	Panama	PAN	332	Haiti	HTI								11	BEVERAGES	1	No Quantity							469094			0
S3	2009	2009	2009	2	0	2	Export	591	Panama	PAN	340	Honduras	HND								11	BEVERAGES	1	No Quantity							7601082			0
S3	2009	2009	2009	2	0	2	Export	591	Panama	PAN	344	China, Hong Kong SAR	HKG								11	BEVERAGES	1	No Quantity							53463			0
S3	2009	2009	2009	2	0	2	Export	591	Panama	PAN	381	Italy	ITA								11	BEVERAGES	1	No Quantity							414213			0
S3	2009	2009	2009	2	0	2	Export	591	Panama	PAN	388	Jamaica	JAM								11	BEVERAGES	1	No Quantity							665357			0
S3	2009	2009	2009	2	0	2	Export	591	Panama	PAN	410	Rep. of Korea	KOR								11	BEVERAGES	1	No Quantity							4357795			0
S3	2009	2009	2009	2	0	2	Export	591	Panama	PAN	484	Mexico	MEX								11	BEVERAGES	1	No Quantity							736860			0
S3	2009	2009	2009	2	0	2	Export	591	Panama	PAN	490	Other Asia, nes									11	BEVERAGES	1	No Quantity							15133			0
S3	2009	2009	2009	2	0	2	Export	591	Panama	PAN	528	Netherlands	NLD								11	BEVERAGES	1	No Quantity							4625963			0
S3	2009	2009	2009	2	0	2	Export	591	Panama	PAN	530	Neth. Antilles	ANT								11	BEVERAGES	1	No Quantity							1015082			0
S3	2009	2009	2009	2	0	2	Export	591	Panama	PAN	533	Aruba	ABW								11	BEVERAGES	1	No Quantity							567242			0
S3	2009	2009	2009	2	0	2	Export	591	Panama	PAN	558	Nicaragua	NIC								11	BEVERAGES	1	No Quantity							4335673			0
S3	2009	2009	2009	2	0	2	Export	591	Panama	PAN	600	Paraguay	PRY								11	BEVERAGES	1	No Quantity							260297			0
S3	2009	2009	2009	2	0	2	Export	591	Panama	PAN	604	Peru	PER								11	BEVERAGES	1	No Quantity							1638957			0
S3	2009	2009	2009	2	0	2	Export	591	Panama	PAN	620	Portugal	PRT								11	BEVERAGES	1	No Quantity							170684			0
S3	2009	2009	2009	2	0	2	Export	591	Panama	PAN	682	Saudi Arabia	SAU								11	BEVERAGES	1	No Quantity							257337			0
S3	2009	2009	2009	2	0	2	Export	591	Panama	PAN	702	Singapore	SGP								11	BEVERAGES	1	No Quantity							49500			0
S3	2009	2009	2009	2	0	2	Export	591	Panama	PAN	704	Viet Nam	VNM								11	BEVERAGES	1	No Quantity							379352			0
S3	2009	2009	2009	2	0	2	Export	591	Panama	PAN	710	South Africa	ZAF								11	BEVERAGES	1	No Quantity							19100			0
S3	2009	2009	2009	2	0	2	Export	591	Panama	PAN	724	Spain	ESP								11	BEVERAGES	1	No Quantity							1532856			0
S3	2009	2009	2009	2	0	2	Export	591	Panama	PAN	740	Suriname	SUR								11	BEVERAGES	1	No Quantity							602311			0
S3	2009	2009	2009	2	0	2	Export	591	Panama	PAN	780	Trinidad and Tobago	TTO								11	BEVERAGES	1	No Quantity							225044			0
S3	2009	2009	2009	2	0	2	Export	591	Panama	PAN	784	United Arab Emirates	ARE								11	BEVERAGES	1	No Quantity							125386			0
S3	2009	2009	2009	2	0	2	Export	591	Panama	PAN	826	United Kingdom	GBR								11	BEVERAGES	1	No Quantity							572884			0
S3	2009	2009	2009	2	0	2	Export	591	Panama	PAN	842	USA	USA								11	BEVERAGES	1	No Quantity							8098151			0
S3	2009	2009	2009	2	0	2	Export	591	Panama	PAN	858	Uruguay	URY								11	BEVERAGES	1	No Quantity							495732			0
S3	2009	2009	2009	2	0	2	Export	591	Panama	PAN	862	Venezuela	VEN								11	BEVERAGES	1	No Quantity							32488680			0
S3	2009	2009	2009	2	0	2	Export	591	Panama	PAN	899	Areas, nes									11	BEVERAGES	1	No Quantity							1577907			0
S3	2009	2009	2009	2	0	2	Export	586	Pakistan	PAK	0	World	WLD								12	TOBACCO,TOBACCO MANUFACT	1	No Quantity							11307747			0
S3	2009	2009	2009	2	0	2	Export	586	Pakistan	PAK	4	Afghanistan	AFG								12	TOBACCO,TOBACCO MANUFACT	1	No Quantity							1561			0
S3	2009	2009	2009	2	0	2	Export	586	Pakistan	PAK	40	Austria	AUT								12	TOBACCO,TOBACCO MANUFACT	1	No Quantity							2522			0
S3	2009	2009	2009	2	0	2	Export	586	Pakistan	PAK	48	Bahrain	BHR								12	TOBACCO,TOBACCO MANUFACT	1	No Quantity							7853			0
S3	2009	2009	2009	2	0	2	Export	586	Pakistan	PAK	50	Bangladesh	BGD								12	TOBACCO,TOBACCO MANUFACT	1	No Quantity							82236			0
S3	2009	2009	2009	2	0	2	Export	586	Pakistan	PAK	56	Belgium	BEL								12	TOBACCO,TOBACCO MANUFACT	1	No Quantity							581260			0
S3	2009	2009	2009	2	0	2	Export	586	Pakistan	PAK	144	Sri Lanka	LKA								12	TOBACCO,TOBACCO MANUFACT	1	No Quantity							728397			0
S3	2009	2009	2009	2	0	2	Export	586	Pakistan	PAK	251	France	FRA								12	TOBACCO,TOBACCO MANUFACT	1	No Quantity							1893797			0
S3	2009	2009	2009	2	0	2	Export	586	Pakistan	PAK	276	Germany	DEU								12	TOBACCO,TOBACCO MANUFACT	1	No Quantity							71299			0
S3	2009	2009	2009	2	0	2	Export	586	Pakistan	PAK	300	Greece	GRC								12	TOBACCO,TOBACCO MANUFACT	1	No Quantity							2448			0
S3	2009	2009	2009	2	0	2	Export	586	Pakistan	PAK	324	Guinea	GIN								12	TOBACCO,TOBACCO MANUFACT	1	No Quantity							107241			0
S3	2009	2009	2009	2	0	2	Export	586	Pakistan	PAK	414	Kuwait	KWT								12	TOBACCO,TOBACCO MANUFACT	1	No Quantity							9793			0
S3	2009	2009	2009	2	0	2	Export	586	Pakistan	PAK	458	Malaysia	MYS								12	TOBACCO,TOBACCO MANUFACT	1	No Quantity							523602			0
S3	2009	2009	2009	2	0	2	Export	586	Pakistan	PAK	600	Paraguay	PRY								12	TOBACCO,TOBACCO MANUFACT	1	No Quantity							409228			0
S3	2009	2009	2009	2	0	2	Export	586	Pakistan	PAK	608	Philippines	PHL								12	TOBACCO,TOBACCO MANUFACT	1	No Quantity							2797527			0
S3	2009	2009	2009	2	0	2	Export	586	Pakistan	PAK	642	Romania	ROU								12	TOBACCO,TOBACCO MANUFACT	1	No Quantity							38569			0
S3	2009	2009	2009	2	0	2	Export	586	Pakistan	PAK	682	Saudi Arabia	SAU								12	TOBACCO,TOBACCO MANUFACT	1	No Quantity							61018			0
S3	2009	2009	2009	2	0	2	Export	586	Pakistan	PAK	694	Sierra Leone	SLE								12	TOBACCO,TOBACCO MANUFACT	1	No Quantity							68381			0
S3	2009	2009	2009	2	0	2	Export	586	Pakistan	PAK	702	Singapore	SGP								12	TOBACCO,TOBACCO MANUFACT	1	No Quantity							265848			0
S3	2009	2009	2009	2	0	2	Export	586	Pakistan	PAK	710	South Africa	ZAF								12	TOBACCO,TOBACCO MANUFACT	1	No Quantity							239662			0
S3	2009	2009	2009	2	0	2	Export	586	Pakistan	PAK	752	Sweden	SWE								12	TOBACCO,TOBACCO MANUFACT	1	No Quantity							18767			0
S3	2009	2009	2009	2	0	2	Export	586	Pakistan	PAK	784	United Arab Emirates	ARE								12	TOBACCO,TOBACCO MANUFACT	1	No Quantity							2995244			0
S3	2009	2009	2009	2	0	2	Export	586	Pakistan	PAK	826	United Kingdom	GBR								12	TOBACCO,TOBACCO MANUFACT	1	No Quantity							61120			0
S3	2009	2009	2009	2	0	2	Export	586	Pakistan	PAK	842	USA	USA								12	TOBACCO,TOBACCO MANUFACT	1	No Quantity							120068			0
S3	2009	2009	2009	2	0	2	Export	586	Pakistan	PAK	860	Uzbekistan	UZB								12	TOBACCO,TOBACCO MANUFACT	1	No Quantity							28524			0
S3	2009	2009	2009	2	0	2	Export	586	Pakistan	PAK	887	Yemen	YEM								12	TOBACCO,TOBACCO MANUFACT	1	No Quantity							191783			0
S3	2009	2009	2009	2	0	2	Export	591	Panama	PAN	0	World	WLD								12	TOBACCO,TOBACCO MANUFACT	1	No Quantity							69829589			0
S3	2009	2009	2009	2	0	2	Export	591	Panama	PAN	28	Antigua and Barbuda	ATG								12	TOBACCO,TOBACCO MANUFACT	1	No Quantity							16050			0
S3	2009	2009	2009	2	0	2	Export	591	Panama	PAN	32	Argentina	ARG								12	TOBACCO,TOBACCO MANUFACT	1	No Quantity							59836			0
S3	2009	2009	2009	2	0	2	Export	591	Panama	PAN	36	Australia	AUS								12	TOBACCO,TOBACCO MANUFACT	1	No Quantity							225387			0
S3	2009	2009	2009	2	0	2	Export	591	Panama	PAN	52	Barbados	BRB								12	TOBACCO,TOBACCO MANUFACT	1	No Quantity							225002			0
S3	2009	2009	2009	2	0	2	Export	591	Panama	PAN	68	Bolivia (Plurinational State of)	BOL								12	TOBACCO,TOBACCO MANUFACT	1	No Quantity							468549			0
S3	2009	2009	2009	2	0	2	Export	591	Panama	PAN	84	Belize	BLZ								12	TOBACCO,TOBACCO MANUFACT	1	No Quantity							4657400			0
S3	2009	2009	2009	2	0	2	Export	591	Panama	PAN	116	Cambodia	KHM								12	TOBACCO,TOBACCO MANUFACT	1	No Quantity							242200			0
S3	2009	2009	2009	2	0	2	Export	591	Panama	PAN	124	Canada	CAN								12	TOBACCO,TOBACCO MANUFACT	1	No Quantity							644035			0
S3	2009	2009	2009	2	0	2	Export	591	Panama	PAN	152	Chile	CHL								12	TOBACCO,TOBACCO MANUFACT	1	No Quantity							3058563			0
S3	2009	2009	2009	2	0	2	Export	591	Panama	PAN	170	Colombia	COL								12	TOBACCO,TOBACCO MANUFACT	1	No Quantity							8042130			0
S3	2009	2009	2009	2	0	2	Export	591	Panama	PAN	188	Costa Rica	CRI								12	TOBACCO,TOBACCO MANUFACT	1	No Quantity							615208			0
S3	2009	2009	2009	2	0	2	Export	591	Panama	PAN	192	Cuba	CUB								12	TOBACCO,TOBACCO MANUFACT	1	No Quantity							59177			0
S3	2009	2009	2009	2	0	2	Export	591	Panama	PAN	212	Dominica	DMA								12	TOBACCO,TOBACCO MANUFACT	1	No Quantity							13620			0
S3	2009	2009	2009	2	0	2	Export	591	Panama	PAN	214	Dominican Rep.	DOM								12	TOBACCO,TOBACCO MANUFACT	1	No Quantity							3857256			0
S3	2009	2009	2009	2	0	2	Export	591	Panama	PAN	218	Ecuador	ECU								12	TOBACCO,TOBACCO MANUFACT	1	No Quantity							124098			0
S3	2009	2009	2009	2	0	2	Export	591	Panama	PAN	222	El Salvador	SLV								12	TOBACCO,TOBACCO MANUFACT	1	No Quantity							706893			0
S3	2009	2009	2009	2	0	2	Export	591	Panama	PAN	251	France	FRA								12	TOBACCO,TOBACCO MANUFACT	1	No Quantity							1230556			0
S3	2009	2009	2009	2	0	2	Export	591	Panama	PAN	320	Guatemala	GTM								12	TOBACCO,TOBACCO MANUFACT	1	No Quantity							873059			0
S3	2009	2009	2009	2	0	2	Export	591	Panama	PAN	328	Guyana	GUY								12	TOBACCO,TOBACCO MANUFACT	1	No Quantity							83250			0
S3	2009	2009	2009	2	0	2	Export	591	Panama	PAN	332	Haiti	HTI								12	TOBACCO,TOBACCO MANUFACT	1	No Quantity							25015			0
S3	2009	2009	2009	2	0	2	Export	591	Panama	PAN	340	Honduras	HND								12	TOBACCO,TOBACCO MANUFACT	1	No Quantity							4728218			0
S3	2009	2009	2009	2	0	2	Export	591	Panama	PAN	344	China, Hong Kong SAR	HKG								12	TOBACCO,TOBACCO MANUFACT	1	No Quantity							60422			0
S3	2009	2009	2009	2	0	2	Export	591	Panama	PAN	388	Jamaica	JAM								12	TOBACCO,TOBACCO MANUFACT	1	No Quantity							126221			0
S3	2009	2009	2009	2	0	2	Export	591	Panama	PAN	410	Rep. of Korea	KOR								12	TOBACCO,TOBACCO MANUFACT	1	No Quantity							19909652			0
S3	2009	2009	2009	2	0	2	Export	591	Panama	PAN	484	Mexico	MEX								12	TOBACCO,TOBACCO MANUFACT	1	No Quantity							1109139			0
S3	2009	2009	2009	2	0	2	Export	591	Panama	PAN	528	Netherlands	NLD								12	TOBACCO,TOBACCO MANUFACT	1	No Quantity							738290			0
S3	2009	2009	2009	2	0	2	Export	591	Panama	PAN	530	Neth. Antilles	ANT								12	TOBACCO,TOBACCO MANUFACT	1	No Quantity							1102382			0
S3	2009	2009	2009	2	0	2	Export	591	Panama	PAN	533	Aruba	ABW								12	TOBACCO,TOBACCO MANUFACT	1	No Quantity							415806			0
S3	2009	2009	2009	2	0	2	Export	591	Panama	PAN	558	Nicaragua	NIC								12	TOBACCO,TOBACCO MANUFACT	1	No Quantity							1984621			0
S3	2009	2009	2009	2	0	2	Export	591	Panama	PAN	577	Other Africa, nes									12	TOBACCO,TOBACCO MANUFACT	1	No Quantity							53606			0
S3	2009	2009	2009	2	0	2	Export	591	Panama	PAN	600	Paraguay	PRY								12	TOBACCO,TOBACCO MANUFACT	1	No Quantity							46613			0
S3	2009	2009	2009	2	0	2	Export	591	Panama	PAN	604	Peru	PER								12	TOBACCO,TOBACCO MANUFACT	1	No Quantity							653083			0
S3	2009	2009	2009	2	0	2	Export	591	Panama	PAN	608	Philippines	PHL								12	TOBACCO,TOBACCO MANUFACT	1	No Quantity							966654			0
S3	2009	2009	2009	2	0	2	Export	591	Panama	PAN	702	Singapore	SGP								12	TOBACCO,TOBACCO MANUFACT	1	No Quantity							210477			0
S3	2009	2009	2009	2	0	2	Export	591	Panama	PAN	704	Viet Nam	VNM								12	TOBACCO,TOBACCO MANUFACT	1	No Quantity							2824298			0
S3	2009	2009	2009	2	0	2	Export	591	Panama	PAN	780	Trinidad and Tobago	TTO								12	TOBACCO,TOBACCO MANUFACT	1	No Quantity							136337			0
S3	2009	2009	2009	2	0	2	Export	591	Panama	PAN	784	United Arab Emirates	ARE								12	TOBACCO,TOBACCO MANUFACT	1	No Quantity							216844			0
S3	2009	2009	2009	2	0	2	Export	591	Panama	PAN	792	Turkey	TUR								12	TOBACCO,TOBACCO MANUFACT	1	No Quantity							1107766			0
S3	2009	2009	2009	2	0	2	Export	591	Panama	PAN	842	USA	USA								12	TOBACCO,TOBACCO MANUFACT	1	No Quantity							6186807			0
S3	2009	2009	2009	2	0	2	Export	591	Panama	PAN	858	Uruguay	URY								12	TOBACCO,TOBACCO MANUFACT	1	No Quantity							36336			0
S3	2009	2009	2009	2	0	2	Export	591	Panama	PAN	862	Venezuela	VEN								12	TOBACCO,TOBACCO MANUFACT	1	No Quantity							296201			0
S3	2009	2009	2009	2	0	2	Export	591	Panama	PAN	899	Areas, nes									12	TOBACCO,TOBACCO MANUFACT	1	No Quantity							1692532			0
S3	2009	2009	2009	2	0	2	Export	586	Pakistan	PAK	0	World	WLD								21	HIDES,SKINS,FURSKINS,RAW	1	No Quantity							242303			0
S3	2009	2009	2009	2	0	2	Export	586	Pakistan	PAK	124	Canada	CAN								21	HIDES,SKINS,FURSKINS,RAW	1	No Quantity							334			0
S3	2009	2009	2009	2	0	2	Export	586	Pakistan	PAK	144	Sri Lanka	LKA								21	HIDES,SKINS,FURSKINS,RAW	1	No Quantity							95			0
S3	2009	2009	2009	2	0	2	Export	586	Pakistan	PAK	156	China	CHN								21	HIDES,SKINS,FURSKINS,RAW	1	No Quantity							101304			0
S3	2009	2009	2009	2	0	2	Export	586	Pakistan	PAK	251	France	FRA								21	HIDES,SKINS,FURSKINS,RAW	1	No Quantity							90741			0
S3	2009	2009	2009	2	0	2	Export	586	Pakistan	PAK	344	China, Hong Kong SAR	HKG								21	HIDES,SKINS,FURSKINS,RAW	1	No Quantity							26867			0
S3	2009	2009	2009	2	0	2	Export	586	Pakistan	PAK	381	Italy	ITA								21	HIDES,SKINS,FURSKINS,RAW	1	No Quantity							742			0
S3	2009	2009	2009	2	0	2	Export	586	Pakistan	PAK	699	India	IND								21	HIDES,SKINS,FURSKINS,RAW	1	No Quantity							17333			0
S3	2009	2009	2009	2	0	2	Export	586	Pakistan	PAK	724	Spain	ESP								21	HIDES,SKINS,FURSKINS,RAW	1	No Quantity							3883			0
S3	2009	2009	2009	2	0	2	Export	586	Pakistan	PAK	764	Thailand	THA								21	HIDES,SKINS,FURSKINS,RAW	1	No Quantity							275			0
S3	2009	2009	2009	2	0	2	Export	586	Pakistan	PAK	784	United Arab Emirates	ARE								21	HIDES,SKINS,FURSKINS,RAW	1	No Quantity							31			0
S3	2009	2009	2009	2	0	2	Export	586	Pakistan	PAK	792	Turkey	TUR								21	HIDES,SKINS,FURSKINS,RAW	1	No Quantity							331			0
S3	2009	2009	2009	2	0	2	Export	586	Pakistan	PAK	826	United Kingdom	GBR								21	HIDES,SKINS,FURSKINS,RAW	1	No Quantity							364			0
S3	2009	2009	2009	2	0	2	Export	591	Panama	PAN	0	World	WLD								21	HIDES,SKINS,FURSKINS,RAW	1	No Quantity							120470			0
S3	2009	2009	2009	2	0	2	Export	591	Panama	PAN	188	Costa Rica	CRI								21	HIDES,SKINS,FURSKINS,RAW	1	No Quantity							84270			0
S3	2009	2009	2009	2	0	2	Export	591	Panama	PAN	320	Guatemala	GTM								21	HIDES,SKINS,FURSKINS,RAW	1	No Quantity							27000			0
S3	2009	2009	2009	2	0	2	Export	591	Panama	PAN	484	Mexico	MEX								21	HIDES,SKINS,FURSKINS,RAW	1	No Quantity							9200			0
S3	2009	2009	2009	2	0	2	Export	586	Pakistan	PAK	0	World	WLD								22	OIL SEED,OLEAGINUS FRUIT	1	No Quantity							39942952			0
S3	2009	2009	2009	2	0	2	Export	586	Pakistan	PAK	4	Afghanistan	AFG								22	OIL SEED,OLEAGINUS FRUIT	1	No Quantity							175163			0
S3	2009	2009	2009	2	0	2	Export	586	Pakistan	PAK	36	Australia	AUS								22	OIL SEED,OLEAGINUS FRUIT	1	No Quantity							1855			0
S3	2009	2009	2009	2	0	2	Export	586	Pakistan	PAK	50	Bangladesh	BGD								22	OIL SEED,OLEAGINUS FRUIT	1	No Quantity							4312			0
S3	2009	2009	2009	2	0	2	Export	586	Pakistan	PAK	100	Bulgaria	BGR								22	OIL SEED,OLEAGINUS FRUIT	1	No Quantity							30975			0
S3	2009	2009	2009	2	0	2	Export	586	Pakistan	PAK	144	Sri Lanka	LKA								22	OIL SEED,OLEAGINUS FRUIT	1	No Quantity							248600			0
S3	2009	2009	2009	2	0	2	Export	586	Pakistan	PAK	156	China	CHN								22	OIL SEED,OLEAGINUS FRUIT	1	No Quantity							3575647			0
S3	2009	2009	2009	2	0	2	Export	586	Pakistan	PAK	276	Germany	DEU								22	OIL SEED,OLEAGINUS FRUIT	1	No Quantity							82247			0
S3	2009	2009	2009	2	0	2	Export	586	Pakistan	PAK	348	Hungary	HUN								22	OIL SEED,OLEAGINUS FRUIT	1	No Quantity							223			0
S3	2009	2009	2009	2	0	2	Export	586	Pakistan	PAK	360	Indonesia	IDN								22	OIL SEED,OLEAGINUS FRUIT	1	No Quantity							55375			0
S3	2009	2009	2009	2	0	2	Export	586	Pakistan	PAK	364	Iran	IRN								22	OIL SEED,OLEAGINUS FRUIT	1	No Quantity							3706646			0
S3	2009	2009	2009	2	0	2	Export	586	Pakistan	PAK	368	Iraq	IRQ								22	OIL SEED,OLEAGINUS FRUIT	1	No Quantity							418475			0
S3	2009	2009	2009	2	0	2	Export	586	Pakistan	PAK	381	Italy	ITA								22	OIL SEED,OLEAGINUS FRUIT	1	No Quantity							144980			0
S3	2009	2009	2009	2	0	2	Export	586	Pakistan	PAK	392	Japan	JPN								22	OIL SEED,OLEAGINUS FRUIT	1	No Quantity							473782			0
S3	2009	2009	2009	2	0	2	Export	586	Pakistan	PAK	400	Jordan	JOR								22	OIL SEED,OLEAGINUS FRUIT	1	No Quantity							221			0
S3	2009	2009	2009	2	0	2	Export	586	Pakistan	PAK	410	Rep. of Korea	KOR								22	OIL SEED,OLEAGINUS FRUIT	1	No Quantity							5786050			0
S3	2009	2009	2009	2	0	2	Export	586	Pakistan	PAK	414	Kuwait	KWT								22	OIL SEED,OLEAGINUS FRUIT	1	No Quantity							3670			0
S3	2009	2009	2009	2	0	2	Export	586	Pakistan	PAK	458	Malaysia	MYS								22	OIL SEED,OLEAGINUS FRUIT	1	No Quantity							495196			0
S3	2009	2009	2009	2	0	2	Export	586	Pakistan	PAK	490	Other Asia, nes									22	OIL SEED,OLEAGINUS FRUIT	1	No Quantity							480108			0
S3	2009	2009	2009	2	0	2	Export	586	Pakistan	PAK	528	Netherlands	NLD								22	OIL SEED,OLEAGINUS FRUIT	1	No Quantity							852066			0
S3	2009	2009	2009	2	0	2	Export	586	Pakistan	PAK	616	Poland	POL								22	OIL SEED,OLEAGINUS FRUIT	1	No Quantity							1225722			0
S3	2009	2009	2009	2	0	2	Export	586	Pakistan	PAK	634	Qatar	QAT								22	OIL SEED,OLEAGINUS FRUIT	1	No Quantity							62585			0
S3	2009	2009	2009	2	0	2	Export	586	Pakistan	PAK	642	Romania	ROU								22	OIL SEED,OLEAGINUS FRUIT	1	No Quantity							53908			0
S3	2009	2009	2009	2	0	2	Export	586	Pakistan	PAK	643	Russian Federation	RUS								22	OIL SEED,OLEAGINUS FRUIT	1	No Quantity							694910			0
S3	2009	2009	2009	2	0	2	Export	586	Pakistan	PAK	682	Saudi Arabia	SAU								22	OIL SEED,OLEAGINUS FRUIT	1	No Quantity							480263			0
S3	2009	2009	2009	2	0	2	Export	586	Pakistan	PAK	699	India	IND								22	OIL SEED,OLEAGINUS FRUIT	1	No Quantity							4430049			0
S3	2009	2009	2009	2	0	2	Export	586	Pakistan	PAK	702	Singapore	SGP								22	OIL SEED,OLEAGINUS FRUIT	1	No Quantity							1019069			0
S3	2009	2009	2009	2	0	2	Export	586	Pakistan	PAK	704	Viet Nam	VNM								22	OIL SEED,OLEAGINUS FRUIT	1	No Quantity							466021			0
S3	2009	2009	2009	2	0	2	Export	586	Pakistan	PAK	710	South Africa	ZAF								22	OIL SEED,OLEAGINUS FRUIT	1	No Quantity							3947			0
S3	2009	2009	2009	2	0	2	Export	586	Pakistan	PAK	724	Spain	ESP								22	OIL SEED,OLEAGINUS FRUIT	1	No Quantity							19868			0
S3	2009	2009	2009	2	0	2	Export	586	Pakistan	PAK	752	Sweden	SWE								22	OIL SEED,OLEAGINUS FRUIT	1	No Quantity							10541			0
S3	2009	2009	2009	2	0	2	Export	586	Pakistan	PAK	760	Syria	SYR								22	OIL SEED,OLEAGINUS FRUIT	1	No Quantity							1589715			0
S3	2009	2009	2009	2	0	2	Export	586	Pakistan	PAK	764	Thailand	THA								22	OIL SEED,OLEAGINUS FRUIT	1	No Quantity							41062			0
S3	2009	2009	2009	2	0	2	Export	586	Pakistan	PAK	784	United Arab Emirates	ARE								22	OIL SEED,OLEAGINUS FRUIT	1	No Quantity							2828116			0
S3	2009	2009	2009	2	0	2	Export	586	Pakistan	PAK	792	Turkey	TUR								22	OIL SEED,OLEAGINUS FRUIT	1	No Quantity							10341514			0
S3	2009	2009	2009	2	0	2	Export	586	Pakistan	PAK	826	United Kingdom	GBR								22	OIL SEED,OLEAGINUS FRUIT	1	No Quantity							803			0
S3	2009	2009	2009	2	0	2	Export	586	Pakistan	PAK	842	USA	USA								22	OIL SEED,OLEAGINUS FRUIT	1	No Quantity							139271			0
S3	2009	2009	2009	2	0	2	Export	591	Panama	PAN	0	World	WLD								22	OIL SEED,OLEAGINUS FRUIT	1	No Quantity							2374318			0
S3	2009	2009	2009	2	0	2	Export	591	Panama	PAN	188	Costa Rica	CRI								22	OIL SEED,OLEAGINUS FRUIT	1	No Quantity							2373678			0
S3	2009	2009	2009	2	0	2	Export	591	Panama	PAN	899	Areas, nes									22	OIL SEED,OLEAGINUS FRUIT	1	No Quantity							640			0
S3	2009	2009	2009	2	0	2	Export	586	Pakistan	PAK	0	World	WLD								23	CRUDE RUBBER	1	No Quantity							4065520			0
S3	2009	2009	2009	2	0	2	Export	586	Pakistan	PAK	4	Afghanistan	AFG								23	CRUDE RUBBER	1	No Quantity							9733			0
S3	2009	2009	2009	2	0	2	Export	586	Pakistan	PAK	48	Bahrain	BHR								23	CRUDE RUBBER	1	No Quantity							39			0
S3	2009	2009	2009	2	0	2	Export	586	Pakistan	PAK	50	Bangladesh	BGD								23	CRUDE RUBBER	1	No Quantity							8094			0
S3	2009	2009	2009	2	0	2	Export	586	Pakistan	PAK	56	Belgium	BEL								23	CRUDE RUBBER	1	No Quantity							717561			0
S3	2009	2009	2009	2	0	2	Export	586	Pakistan	PAK	76	Brazil	BRA								23	CRUDE RUBBER	1	No Quantity							170465			0
S3	2009	2009	2009	2	0	2	Export	586	Pakistan	PAK	144	Sri Lanka	LKA								23	CRUDE RUBBER	1	No Quantity							3803			0
S3	2009	2009	2009	2	0	2	Export	586	Pakistan	PAK	214	Dominican Rep.	DOM								23	CRUDE RUBBER	1	No Quantity							344353			0
S3	2009	2009	2009	2	0	2	Export	586	Pakistan	PAK	276	Germany	DEU								23	CRUDE RUBBER	1	No Quantity							844			0
S3	2009	2009	2009	2	0	2	Export	586	Pakistan	PAK	344	China, Hong Kong SAR	HKG								23	CRUDE RUBBER	1	No Quantity							24672			0
S3	2009	2009	2009	2	0	2	Export	586	Pakistan	PAK	360	Indonesia	IDN								23	CRUDE RUBBER	1	No Quantity							217644			0
S3	2009	2009	2009	2	0	2	Export	586	Pakistan	PAK	392	Japan	JPN								23	CRUDE RUBBER	1	No Quantity							439009			0
S3	2009	2009	2009	2	0	2	Export	586	Pakistan	PAK	410	Rep. of Korea	KOR								23	CRUDE RUBBER	1	No Quantity							779575			0
S3	2009	2009	2009	2	0	2	Export	586	Pakistan	PAK	458	Malaysia	MYS								23	CRUDE RUBBER	1	No Quantity							306472			0
S3	2009	2009	2009	2	0	2	Export	586	Pakistan	PAK	490	Other Asia, nes									23	CRUDE RUBBER	1	No Quantity							11551			0
S3	2009	2009	2009	2	0	2	Export	586	Pakistan	PAK	682	Saudi Arabia	SAU								23	CRUDE RUBBER	1	No Quantity							489629			0
S3	2009	2009	2009	2	0	2	Export	586	Pakistan	PAK	699	India	IND								23	CRUDE RUBBER	1	No Quantity							139054			0
S3	2009	2009	2009	2	0	2	Export	586	Pakistan	PAK	704	Viet Nam	VNM								23	CRUDE RUBBER	1	No Quantity							332483			0
S3	2009	2009	2009	2	0	2	Export	586	Pakistan	PAK	705	Slovenia	SVN								23	CRUDE RUBBER	1	No Quantity							200			0
S3	2009	2009	2009	2	0	2	Export	586	Pakistan	PAK	710	South Africa	ZAF								23	CRUDE RUBBER	1	No Quantity							9282			0
S3	2009	2009	2009	2	0	2	Export	586	Pakistan	PAK	784	United Arab Emirates	ARE								23	CRUDE RUBBER	1	No Quantity							5397			0
S3	2009	2009	2009	2	0	2	Export	586	Pakistan	PAK	792	Turkey	TUR								23	CRUDE RUBBER	1	No Quantity							53206			0
S3	2009	2009	2009	2	0	2	Export	586	Pakistan	PAK	826	United Kingdom	GBR								23	CRUDE RUBBER	1	No Quantity							392			0
S3	2009	2009	2009	2	0	2	Export	586	Pakistan	PAK	842	USA	USA								23	CRUDE RUBBER	1	No Quantity							2062			0
S3	2009	2009	2009	2	0	2	Export	591	Panama	PAN	0	World	WLD								23	CRUDE RUBBER	1	No Quantity							92325			0
S3	2009	2009	2009	2	0	2	Export	591	Panama	PAN	170	Colombia	COL								23	CRUDE RUBBER	1	No Quantity							5727			0
S3	2009	2009	2009	2	0	2	Export	591	Panama	PAN	188	Costa Rica	CRI								23	CRUDE RUBBER	1	No Quantity							21642			0
S3	2009	2009	2009	2	0	2	Export	591	Panama	PAN	192	Cuba	CUB								23	CRUDE RUBBER	1	No Quantity							1250			0
S3	2009	2009	2009	2	0	2	Export	591	Panama	PAN	214	Dominican Rep.	DOM								23	CRUDE RUBBER	1	No Quantity							752			0
S3	2009	2009	2009	2	0	2	Export	591	Panama	PAN	222	El Salvador	SLV								23	CRUDE RUBBER	1	No Quantity							680			0
S3	2009	2009	2009	2	0	2	Export	591	Panama	PAN	604	Peru	PER								23	CRUDE RUBBER	1	No Quantity							45080			0
S3	2009	2009	2009	2	0	2	Export	591	Panama	PAN	862	Venezuela	VEN								23	CRUDE RUBBER	1	No Quantity							14250			0
S3	2009	2009	2009	2	0	2	Export	591	Panama	PAN	899	Areas, nes									23	CRUDE RUBBER	1	No Quantity							2944			0
S3	2009	2009	2009	2	0	2	Export	586	Pakistan	PAK	0	World	WLD								24	CORK AND WOOD	1	No Quantity							894348			0
S3	2009	2009	2009	2	0	2	Export	586	Pakistan	PAK	4	Afghanistan	AFG								24	CORK AND WOOD	1	No Quantity							868733			0
S3	2009	2009	2009	2	0	2	Export	586	Pakistan	PAK	12	Algeria	DZA								24	CORK AND WOOD	1	No Quantity							7480			0
S3	2009	2009	2009	2	0	2	Export	586	Pakistan	PAK	276	Germany	DEU								24	CORK AND WOOD	1	No Quantity							862			0
S3	2009	2009	2009	2	0	2	Export	586	Pakistan	PAK	414	Kuwait	KWT								24	CORK AND WOOD	1	No Quantity							924			0
S3	2009	2009	2009	2	0	2	Export	586	Pakistan	PAK	434	Libya	LBY								24	CORK AND WOOD	1	No Quantity							1366			0
S3	2009	2009	2009	2	0	2	Export	586	Pakistan	PAK	579	Norway	NOR								24	CORK AND WOOD	1	No Quantity							340			0
S3	2009	2009	2009	2	0	2	Export	586	Pakistan	PAK	682	Saudi Arabia	SAU								24	CORK AND WOOD	1	No Quantity							613			0
S3	2009	2009	2009	2	0	2	Export	586	Pakistan	PAK	710	South Africa	ZAF								24	CORK AND WOOD	1	No Quantity							367			0
S3	2009	2009	2009	2	0	2	Export	586	Pakistan	PAK	736	Fmr Sudan	SDN								24	CORK AND WOOD	1	No Quantity							582			0
S3	2009	2009	2009	2	0	2	Export	586	Pakistan	PAK	757	Switzerland	CHE								24	CORK AND WOOD	1	No Quantity							3859			0
S3	2009	2009	2009	2	0	2	Export	586	Pakistan	PAK	784	United Arab Emirates	ARE								24	CORK AND WOOD	1	No Quantity							9221			0
S3	2009	2009	2009	2	0	2	Export	591	Panama	PAN	0	World	WLD								24	CORK AND WOOD	1	No Quantity							3995046			0
S3	2009	2009	2009	2	0	2	Export	591	Panama	PAN	56	Belgium	BEL								24	CORK AND WOOD	1	No Quantity							3600			0
S3	2009	2009	2009	2	0	2	Export	591	Panama	PAN	68	Bolivia (Plurinational State of)	BOL								24	CORK AND WOOD	1	No Quantity							560			0
S3	2009	2009	2009	2	0	2	Export	591	Panama	PAN	156	China	CHN								24	CORK AND WOOD	1	No Quantity							1211125			0
S3	2009	2009	2009	2	0	2	Export	591	Panama	PAN	170	Colombia	COL								24	CORK AND WOOD	1	No Quantity							78			0
S3	2009	2009	2009	2	0	2	Export	591	Panama	PAN	188	Costa Rica	CRI								24	CORK AND WOOD	1	No Quantity							111868			0
S3	2009	2009	2009	2	0	2	Export	591	Panama	PAN	192	Cuba	CUB								24	CORK AND WOOD	1	No Quantity							15600			0
S3	2009	2009	2009	2	0	2	Export	591	Panama	PAN	214	Dominican Rep.	DOM								24	CORK AND WOOD	1	No Quantity							30574			0
S3	2009	2009	2009	2	0	2	Export	591	Panama	PAN	276	Germany	DEU								24	CORK AND WOOD	1	No Quantity							16717			0
S3	2009	2009	2009	2	0	2	Export	591	Panama	PAN	340	Honduras	HND								24	CORK AND WOOD	1	No Quantity							17167			0
S3	2009	2009	2009	2	0	2	Export	591	Panama	PAN	344	China, Hong Kong SAR	HKG								24	CORK AND WOOD	1	No Quantity							71414			0
S3	2009	2009	2009	2	0	2	Export	591	Panama	PAN	381	Italy	ITA								24	CORK AND WOOD	1	No Quantity							8000			0
S3	2009	2009	2009	2	0	2	Export	591	Panama	PAN	410	Rep. of Korea	KOR								24	CORK AND WOOD	1	No Quantity							26562			0
S3	2009	2009	2009	2	0	2	Export	591	Panama	PAN	458	Malaysia	MYS								24	CORK AND WOOD	1	No Quantity							33240			0
S3	2009	2009	2009	2	0	2	Export	591	Panama	PAN	484	Mexico	MEX								24	CORK AND WOOD	1	No Quantity							115894			0
S3	2009	2009	2009	2	0	2	Export	591	Panama	PAN	490	Other Asia, nes									24	CORK AND WOOD	1	No Quantity							27220			0
S3	2009	2009	2009	2	0	2	Export	591	Panama	PAN	533	Aruba	ABW								24	CORK AND WOOD	1	No Quantity							33300			0
S3	2009	2009	2009	2	0	2	Export	591	Panama	PAN	699	India	IND								24	CORK AND WOOD	1	No Quantity							2110395			0
S3	2009	2009	2009	2	0	2	Export	591	Panama	PAN	724	Spain	ESP								24	CORK AND WOOD	1	No Quantity							6000			0
S3	2009	2009	2009	2	0	2	Export	591	Panama	PAN	752	Sweden	SWE								24	CORK AND WOOD	1	No Quantity							98480			0
S3	2009	2009	2009	2	0	2	Export	591	Panama	PAN	842	USA	USA								24	CORK AND WOOD	1	No Quantity							42039			0
S3	2009	2009	2009	2	0	2	Export	591	Panama	PAN	899	Areas, nes									24	CORK AND WOOD	1	No Quantity							15213			0
S3	2009	2009	2009	2	0	2	Export	586	Pakistan	PAK	0	World	WLD								25	PULP AND WASTE PAPER	1	No Quantity							3440123			0
S3	2009	2009	2009	2	0	2	Export	586	Pakistan	PAK	4	Afghanistan	AFG								25	PULP AND WASTE PAPER	1	No Quantity							9712			0
S3	2009	2009	2009	2	0	2	Export	586	Pakistan	PAK	56	Belgium	BEL								25	PULP AND WASTE PAPER	1	No Quantity							924			0
S3	2009	2009	2009	2	0	2	Export	586	Pakistan	PAK	124	Canada	CAN								25	PULP AND WASTE PAPER	1	No Quantity							276086			0
S3	2009	2009	2009	2	0	2	Export	586	Pakistan	PAK	156	China	CHN								25	PULP AND WASTE PAPER	1	No Quantity							2778850			0
S3	2009	2009	2009	2	0	2	Export	586	Pakistan	PAK	276	Germany	DEU								25	PULP AND WASTE PAPER	1	No Quantity							280519			0
S3	2009	2009	2009	2	0	2	Export	586	Pakistan	PAK	344	China, Hong Kong SAR	HKG								25	PULP AND WASTE PAPER	1	No Quantity							34812			0
S3	2009	2009	2009	2	0	2	Export	586	Pakistan	PAK	381	Italy	ITA								25	PULP AND WASTE PAPER	1	No Quantity							368			0
S3	2009	2009	2009	2	0	2	Export	586	Pakistan	PAK	392	Japan	JPN								25	PULP AND WASTE PAPER	1	No Quantity							20			0
S3	2009	2009	2009	2	0	2	Export	586	Pakistan	PAK	458	Malaysia	MYS								25	PULP AND WASTE PAPER	1	No Quantity							104			0
S3	2009	2009	2009	2	0	2	Export	586	Pakistan	PAK	682	Saudi Arabia	SAU								25	PULP AND WASTE PAPER	1	No Quantity							491			0
S3	2009	2009	2009	2	0	2	Export	586	Pakistan	PAK	710	South Africa	ZAF								25	PULP AND WASTE PAPER	1	No Quantity							689			0
S3	2009	2009	2009	2	0	2	Export	586	Pakistan	PAK	784	United Arab Emirates	ARE								25	PULP AND WASTE PAPER	1	No Quantity							19752			0
S3	2009	2009	2009	2	0	2	Export	586	Pakistan	PAK	842	USA	USA								25	PULP AND WASTE PAPER	1	No Quantity							37776			0
S3	2009	2009	2009	2	0	2	Export	586	Pakistan	PAK	887	Yemen	YEM								25	PULP AND WASTE PAPER	1	No Quantity							22			0
S3	2009	2009	2009	2	0	2	Export	591	Panama	PAN	0	World	WLD								25	PULP AND WASTE PAPER	1	No Quantity							1031249			0
S3	2009	2009	2009	2	0	2	Export	591	Panama	PAN	64	Bhutan	BTN								25	PULP AND WASTE PAPER	1	No Quantity							1169			0
S3	2009	2009	2009	2	0	2	Export	591	Panama	PAN	84	Belize	BLZ								25	PULP AND WASTE PAPER	1	No Quantity							3300			0
S3	2009	2009	2009	2	0	2	Export	591	Panama	PAN	152	Chile	CHL								25	PULP AND WASTE PAPER	1	No Quantity							23049			0
S3	2009	2009	2009	2	0	2	Export	591	Panama	PAN	156	China	CHN								25	PULP AND WASTE PAPER	1	No Quantity							40680			0
S3	2009	2009	2009	2	0	2	Export	591	Panama	PAN	170	Colombia	COL								25	PULP AND WASTE PAPER	1	No Quantity							5880			0
S3	2009	2009	2009	2	0	2	Export	591	Panama	PAN	188	Costa Rica	CRI								25	PULP AND WASTE PAPER	1	No Quantity							150			0
S3	2009	2009	2009	2	0	2	Export	591	Panama	PAN	214	Dominican Rep.	DOM								25	PULP AND WASTE PAPER	1	No Quantity							19671			0
S3	2009	2009	2009	2	0	2	Export	591	Panama	PAN	218	Ecuador	ECU								25	PULP AND WASTE PAPER	1	No Quantity							634063			0
S3	2009	2009	2009	2	0	2	Export	591	Panama	PAN	222	El Salvador	SLV								25	PULP AND WASTE PAPER	1	No Quantity							22735			0
S3	2009	2009	2009	2	0	2	Export	591	Panama	PAN	410	Rep. of Korea	KOR								25	PULP AND WASTE PAPER	1	No Quantity							170498			0
S3	2009	2009	2009	2	0	2	Export	591	Panama	PAN	699	India	IND								25	PULP AND WASTE PAPER	1	No Quantity							8961			0
S3	2009	2009	2009	2	0	2	Export	591	Panama	PAN	780	Trinidad and Tobago	TTO								25	PULP AND WASTE PAPER	1	No Quantity							25583			0
S3	2009	2009	2009	2	0	2	Export	591	Panama	PAN	842	USA	USA								25	PULP AND WASTE PAPER	1	No Quantity							47447			0
S3	2009	2009	2009	2	0	2	Export	591	Panama	PAN	862	Venezuela	VEN								25	PULP AND WASTE PAPER	1	No Quantity							28063			0
S3	2009	2009	2009	2	0	2	Export	586	Pakistan	PAK	0	World	WLD								26	TEXTILE FIBRES	1	No Quantity							243762195			0
S3	2009	2009	2009	2	0	2	Export	586	Pakistan	PAK	4	Afghanistan	AFG								26	TEXTILE FIBRES	1	No Quantity							3139076			0
S3	2009	2009	2009	2	0	2	Export	586	Pakistan	PAK	12	Algeria	DZA								26	TEXTILE FIBRES	1	No Quantity							246717			0
S3	2009	2009	2009	2	0	2	Export	586	Pakistan	PAK	24	Angola	AGO								26	TEXTILE FIBRES	1	No Quantity							118375			0
S3	2009	2009	2009	2	0	2	Export	586	Pakistan	PAK	36	Australia	AUS								26	TEXTILE FIBRES	1	No Quantity							206933			0
S3	2009	2009	2009	2	0	2	Export	586	Pakistan	PAK	40	Austria	AUT								26	TEXTILE FIBRES	1	No Quantity							134			0
S3	2009	2009	2009	2	0	2	Export	586	Pakistan	PAK	48	Bahrain	BHR								26	TEXTILE FIBRES	1	No Quantity							373040			0
S3	2009	2009	2009	2	0	2	Export	586	Pakistan	PAK	50	Bangladesh	BGD								26	TEXTILE FIBRES	1	No Quantity							50122729			0
S3	2009	2009	2009	2	0	2	Export	586	Pakistan	PAK	56	Belgium	BEL								26	TEXTILE FIBRES	1	No Quantity							5236002			0
S3	2009	2009	2009	2	0	2	Export	586	Pakistan	PAK	72	Botswana	BWA								26	TEXTILE FIBRES	1	No Quantity							1657			0
S3	2009	2009	2009	2	0	2	Export	586	Pakistan	PAK	116	Cambodia	KHM								26	TEXTILE FIBRES	1	No Quantity							35197			0
S3	2009	2009	2009	2	0	2	Export	586	Pakistan	PAK	124	Canada	CAN								26	TEXTILE FIBRES	1	No Quantity							387619			0
S3	2009	2009	2009	2	0	2	Export	586	Pakistan	PAK	144	Sri Lanka	LKA								26	TEXTILE FIBRES	1	No Quantity							102361			0
S3	2009	2009	2009	2	0	2	Export	586	Pakistan	PAK	152	Chile	CHL								26	TEXTILE FIBRES	1	No Quantity							455252			0
S3	2009	2009	2009	2	0	2	Export	586	Pakistan	PAK	156	China	CHN								26	TEXTILE FIBRES	1	No Quantity							28601418			0
S3	2009	2009	2009	2	0	2	Export	586	Pakistan	PAK	178	Congo	COG								26	TEXTILE FIBRES	1	No Quantity							156414			0
S3	2009	2009	2009	2	0	2	Export	586	Pakistan	PAK	180	Dem. Rep. of the Congo	COD								26	TEXTILE FIBRES	1	No Quantity							84294			0
S3	2009	2009	2009	2	0	2	Export	586	Pakistan	PAK	191	Croatia	HRV								26	TEXTILE FIBRES	1	No Quantity							22176			0
S3	2009	2009	2009	2	0	2	Export	586	Pakistan	PAK	192	Cuba	CUB								26	TEXTILE FIBRES	1	No Quantity							65195			0
S3	2009	2009	2009	2	0	2	Export	586	Pakistan	PAK	196	Cyprus	CYP								26	TEXTILE FIBRES	1	No Quantity							11309			0
S3	2009	2009	2009	2	0	2	Export	586	Pakistan	PAK	204	Benin	BEN								26	TEXTILE FIBRES	1	No Quantity							76441			0
S3	2009	2009	2009	2	0	2	Export	586	Pakistan	PAK	208	Denmark	DNK								26	TEXTILE FIBRES	1	No Quantity							13596			0
S3	2009	2009	2009	2	0	2	Export	586	Pakistan	PAK	218	Ecuador	ECU								26	TEXTILE FIBRES	1	No Quantity							10549			0
S3	2009	2009	2009	2	0	2	Export	586	Pakistan	PAK	242	Fiji	FJI								26	TEXTILE FIBRES	1	No Quantity							177			0
S3	2009	2009	2009	2	0	2	Export	586	Pakistan	PAK	246	Finland	FIN								26	TEXTILE FIBRES	1	No Quantity							511			0
S3	2009	2009	2009	2	0	2	Export	586	Pakistan	PAK	251	France	FRA								26	TEXTILE FIBRES	1	No Quantity							7491813			0
S3	2009	2009	2009	2	0	2	Export	586	Pakistan	PAK	276	Germany	DEU								26	TEXTILE FIBRES	1	No Quantity							3426379			0
S3	2009	2009	2009	2	0	2	Export	586	Pakistan	PAK	288	Ghana	GHA								26	TEXTILE FIBRES	1	No Quantity							4553			0
S3	2009	2009	2009	2	0	2	Export	586	Pakistan	PAK	300	Greece	GRC								26	TEXTILE FIBRES	1	No Quantity							1437958			0
S3	2009	2009	2009	2	0	2	Export	586	Pakistan	PAK	324	Guinea	GIN								26	TEXTILE FIBRES	1	No Quantity							15294			0
S3	2009	2009	2009	2	0	2	Export	586	Pakistan	PAK	344	China, Hong Kong SAR	HKG								26	TEXTILE FIBRES	1	No Quantity							6353969			0
S3	2009	2009	2009	2	0	2	Export	586	Pakistan	PAK	360	Indonesia	IDN								26	TEXTILE FIBRES	1	No Quantity							19851151			0
S3	2009	2009	2009	2	0	2	Export	586	Pakistan	PAK	364	Iran	IRN								26	TEXTILE FIBRES	1	No Quantity							340381			0
S3	2009	2009	2009	2	0	2	Export	586	Pakistan	PAK	368	Iraq	IRQ								26	TEXTILE FIBRES	1	No Quantity							18609			0
S3	2009	2009	2009	2	0	2	Export	586	Pakistan	PAK	372	Ireland	IRL								26	TEXTILE FIBRES	1	No Quantity							106066			0
S3	2009	2009	2009	2	0	2	Export	586	Pakistan	PAK	381	Italy	ITA								26	TEXTILE FIBRES	1	No Quantity							5079393			0
S3	2009	2009	2009	2	0	2	Export	586	Pakistan	PAK	388	Jamaica	JAM								26	TEXTILE FIBRES	1	No Quantity							12229			0
S3	2009	2009	2009	2	0	2	Export	586	Pakistan	PAK	392	Japan	JPN								26	TEXTILE FIBRES	1	No Quantity							533066			0
S3	2009	2009	2009	2	0	2	Export	586	Pakistan	PAK	398	Kazakhstan	KAZ								26	TEXTILE FIBRES	1	No Quantity							29112			0
S3	2009	2009	2009	2	0	2	Export	586	Pakistan	PAK	400	Jordan	JOR								26	TEXTILE FIBRES	1	No Quantity							48197			0
S3	2009	2009	2009	2	0	2	Export	586	Pakistan	PAK	404	Kenya	KEN								26	TEXTILE FIBRES	1	No Quantity							922939			0
S3	2009	2009	2009	2	0	2	Export	586	Pakistan	PAK	410	Rep. of Korea	KOR								26	TEXTILE FIBRES	1	No Quantity							1973709			0
S3	2009	2009	2009	2	0	2	Export	586	Pakistan	PAK	414	Kuwait	KWT								26	TEXTILE FIBRES	1	No Quantity							429655			0
S3	2009	2009	2009	2	0	2	Export	586	Pakistan	PAK	417	Kyrgyzstan	KGZ								26	TEXTILE FIBRES	1	No Quantity							5510			0
S3	2009	2009	2009	2	0	2	Export	586	Pakistan	PAK	422	Lebanon	LBN								26	TEXTILE FIBRES	1	No Quantity							20904			0
S3	2009	2009	2009	2	0	2	Export	586	Pakistan	PAK	428	Latvia	LVA								26	TEXTILE FIBRES	1	No Quantity							19553			0
S3	2009	2009	2009	2	0	2	Export	586	Pakistan	PAK	430	Liberia	LBR								26	TEXTILE FIBRES	1	No Quantity							2472			0
S3	2009	2009	2009	2	0	2	Export	586	Pakistan	PAK	434	Libya	LBY								26	TEXTILE FIBRES	1	No Quantity							18232			0
S3	2009	2009	2009	2	0	2	Export	586	Pakistan	PAK	450	Madagascar	MDG								26	TEXTILE FIBRES	1	No Quantity							90786			0
S3	2009	2009	2009	2	0	2	Export	586	Pakistan	PAK	454	Malawi	MWI								26	TEXTILE FIBRES	1	No Quantity							363323			0
S3	2009	2009	2009	2	0	2	Export	586	Pakistan	PAK	458	Malaysia	MYS								26	TEXTILE FIBRES	1	No Quantity							830713			0
S3	2009	2009	2009	2	0	2	Export	586	Pakistan	PAK	470	Malta	MLT								26	TEXTILE FIBRES	1	No Quantity							9477			0
S3	2009	2009	2009	2	0	2	Export	586	Pakistan	PAK	480	Mauritius	MUS								26	TEXTILE FIBRES	1	No Quantity							9051			0
S3	2009	2009	2009	2	0	2	Export	586	Pakistan	PAK	484	Mexico	MEX								26	TEXTILE FIBRES	1	No Quantity							186500			0
S3	2009	2009	2009	2	0	2	Export	586	Pakistan	PAK	490	Other Asia, nes									26	TEXTILE FIBRES	1	No Quantity							23821890			0
S3	2009	2009	2009	2	0	2	Export	586	Pakistan	PAK	508	Mozambique	MOZ								26	TEXTILE FIBRES	1	No Quantity							81230			0
S3	2009	2009	2009	2	0	2	Export	586	Pakistan	PAK	512	Oman	OMN								26	TEXTILE FIBRES	1	No Quantity							255379			0
S3	2009	2009	2009	2	0	2	Export	586	Pakistan	PAK	516	Namibia	NAM								26	TEXTILE FIBRES	1	No Quantity							11159			0
S3	2009	2009	2009	2	0	2	Export	586	Pakistan	PAK	528	Netherlands	NLD								26	TEXTILE FIBRES	1	No Quantity							820261			0
S3	2009	2009	2009	2	0	2	Export	586	Pakistan	PAK	554	New Zealand	NZL								26	TEXTILE FIBRES	1	No Quantity							47894			0
S3	2009	2009	2009	2	0	2	Export	586	Pakistan	PAK	579	Norway	NOR								26	TEXTILE FIBRES	1	No Quantity							195			0
S3	2009	2009	2009	2	0	2	Export	586	Pakistan	PAK	608	Philippines	PHL								26	TEXTILE FIBRES	1	No Quantity							435822			0
S3	2009	2009	2009	2	0	2	Export	586	Pakistan	PAK	616	Poland	POL								26	TEXTILE FIBRES	1	No Quantity							434419			0
S3	2009	2009	2009	2	0	2	Export	586	Pakistan	PAK	620	Portugal	PRT								26	TEXTILE FIBRES	1	No Quantity							2243784			0
S3	2009	2009	2009	2	0	2	Export	586	Pakistan	PAK	634	Qatar	QAT								26	TEXTILE FIBRES	1	No Quantity							405901			0
S3	2009	2009	2009	2	0	2	Export	586	Pakistan	PAK	643	Russian Federation	RUS								26	TEXTILE FIBRES	1	No Quantity							54055			0
S3	2009	2009	2009	2	0	2	Export	586	Pakistan	PAK	682	Saudi Arabia	SAU								26	TEXTILE FIBRES	1	No Quantity							1029662			0
S3	2009	2009	2009	2	0	2	Export	586	Pakistan	PAK	686	Senegal	SEN								26	TEXTILE FIBRES	1	No Quantity							32150			0
S3	2009	2009	2009	2	0	2	Export	586	Pakistan	PAK	694	Sierra Leone	SLE								26	TEXTILE FIBRES	1	No Quantity							4436			0
S3	2009	2009	2009	2	0	2	Export	586	Pakistan	PAK	699	India	IND								26	TEXTILE FIBRES	1	No Quantity							9194124			0
S3	2009	2009	2009	2	0	2	Export	586	Pakistan	PAK	702	Singapore	SGP								26	TEXTILE FIBRES	1	No Quantity							1765689			0
S3	2009	2009	2009	2	0	2	Export	586	Pakistan	PAK	704	Viet Nam	VNM								26	TEXTILE FIBRES	1	No Quantity							16222233			0
S3	2009	2009	2009	2	0	2	Export	586	Pakistan	PAK	705	Slovenia	SVN								26	TEXTILE FIBRES	1	No Quantity							176022			0
S3	2009	2009	2009	2	0	2	Export	586	Pakistan	PAK	710	South Africa	ZAF								26	TEXTILE FIBRES	1	No Quantity							136098			0
S3	2009	2009	2009	2	0	2	Export	586	Pakistan	PAK	724	Spain	ESP								26	TEXTILE FIBRES	1	No Quantity							916765			0
S3	2009	2009	2009	2	0	2	Export	586	Pakistan	PAK	752	Sweden	SWE								26	TEXTILE FIBRES	1	No Quantity							395			0
S3	2009	2009	2009	2	0	2	Export	586	Pakistan	PAK	757	Switzerland	CHE								26	TEXTILE FIBRES	1	No Quantity							50170			0
S3	2009	2009	2009	2	0	2	Export	586	Pakistan	PAK	760	Syria	SYR								26	TEXTILE FIBRES	1	No Quantity							64041			0
S3	2009	2009	2009	2	0	2	Export	586	Pakistan	PAK	764	Thailand	THA								26	TEXTILE FIBRES	1	No Quantity							19414324			0
S3	2009	2009	2009	2	0	2	Export	586	Pakistan	PAK	768	Togo	TGO								26	TEXTILE FIBRES	1	No Quantity							2574			0
S3	2009	2009	2009	2	0	2	Export	586	Pakistan	PAK	784	United Arab Emirates	ARE								26	TEXTILE FIBRES	1	No Quantity							2686607			0
S3	2009	2009	2009	2	0	2	Export	586	Pakistan	PAK	792	Turkey	TUR								26	TEXTILE FIBRES	1	No Quantity							10675231			0
S3	2009	2009	2009	2	0	2	Export	586	Pakistan	PAK	800	Uganda	UGA								26	TEXTILE FIBRES	1	No Quantity							5072			0
S3	2009	2009	2009	2	0	2	Export	586	Pakistan	PAK	818	Egypt	EGY								26	TEXTILE FIBRES	1	No Quantity							836903			0
S3	2009	2009	2009	2	0	2	Export	586	Pakistan	PAK	826	United Kingdom	GBR								26	TEXTILE FIBRES	1	No Quantity							3843200			0
S3	2009	2009	2009	2	0	2	Export	586	Pakistan	PAK	834	United Rep. of Tanzania	TZA								26	TEXTILE FIBRES	1	No Quantity							257770			0
S3	2009	2009	2009	2	0	2	Export	586	Pakistan	PAK	842	USA	USA								26	TEXTILE FIBRES	1	No Quantity							8531133			0
S3	2009	2009	2009	2	0	2	Export	586	Pakistan	PAK	860	Uzbekistan	UZB								26	TEXTILE FIBRES	1	No Quantity							401			0
S3	2009	2009	2009	2	0	2	Export	586	Pakistan	PAK	862	Venezuela	VEN								26	TEXTILE FIBRES	1	No Quantity							182632			0
S3	2009	2009	2009	2	0	2	Export	586	Pakistan	PAK	887	Yemen	YEM								26	TEXTILE FIBRES	1	No Quantity							22577			0
S3	2009	2009	2009	2	0	2	Export	586	Pakistan	PAK	894	Zambia	ZMB								26	TEXTILE FIBRES	1	No Quantity							1830			0
S3	2009	2009	2009	2	0	2	Export	591	Panama	PAN	0	World	WLD								26	TEXTILE FIBRES	1	No Quantity							1459174			0
S3	2009	2009	2009	2	0	2	Export	591	Panama	PAN	44	Bahamas	BHS								26	TEXTILE FIBRES	1	No Quantity							138			0
S3	2009	2009	2009	2	0	2	Export	591	Panama	PAN	52	Barbados	BRB								26	TEXTILE FIBRES	1	No Quantity							108			0
S3	2009	2009	2009	2	0	2	Export	591	Panama	PAN	68	Bolivia (Plurinational State of)	BOL								26	TEXTILE FIBRES	1	No Quantity							1518			0
S3	2009	2009	2009	2	0	2	Export	591	Panama	PAN	76	Brazil	BRA								26	TEXTILE FIBRES	1	No Quantity							44675			0
S3	2009	2009	2009	2	0	2	Export	591	Panama	PAN	84	Belize	BLZ								26	TEXTILE FIBRES	1	No Quantity							1235			0
S3	2009	2009	2009	2	0	2	Export	591	Panama	PAN	152	Chile	CHL								26	TEXTILE FIBRES	1	No Quantity							405837			0
S3	2009	2009	2009	2	0	2	Export	591	Panama	PAN	170	Colombia	COL								26	TEXTILE FIBRES	1	No Quantity							161422			0
S3	2009	2009	2009	2	0	2	Export	591	Panama	PAN	188	Costa Rica	CRI								26	TEXTILE FIBRES	1	No Quantity							44371			0
S3	2009	2009	2009	2	0	2	Export	591	Panama	PAN	192	Cuba	CUB								26	TEXTILE FIBRES	1	No Quantity							2450			0
S3	2009	2009	2009	2	0	2	Export	591	Panama	PAN	212	Dominica	DMA								26	TEXTILE FIBRES	1	No Quantity							263			0
S3	2009	2009	2009	2	0	2	Export	591	Panama	PAN	214	Dominican Rep.	DOM								26	TEXTILE FIBRES	1	No Quantity							11178			0
S3	2009	2009	2009	2	0	2	Export	591	Panama	PAN	218	Ecuador	ECU								26	TEXTILE FIBRES	1	No Quantity							51674			0
S3	2009	2009	2009	2	0	2	Export	591	Panama	PAN	222	El Salvador	SLV								26	TEXTILE FIBRES	1	No Quantity							16444			0
S3	2009	2009	2009	2	0	2	Export	591	Panama	PAN	320	Guatemala	GTM								26	TEXTILE FIBRES	1	No Quantity							7712			0
S3	2009	2009	2009	2	0	2	Export	591	Panama	PAN	328	Guyana	GUY								26	TEXTILE FIBRES	1	No Quantity							915			0
S3	2009	2009	2009	2	0	2	Export	591	Panama	PAN	340	Honduras	HND								26	TEXTILE FIBRES	1	No Quantity							6216			0
S3	2009	2009	2009	2	0	2	Export	591	Panama	PAN	388	Jamaica	JAM								26	TEXTILE FIBRES	1	No Quantity							1292			0
S3	2009	2009	2009	2	0	2	Export	591	Panama	PAN	484	Mexico	MEX								26	TEXTILE FIBRES	1	No Quantity							1106			0
S3	2009	2009	2009	2	0	2	Export	591	Panama	PAN	530	Neth. Antilles	ANT								26	TEXTILE FIBRES	1	No Quantity							2924			0
S3	2009	2009	2009	2	0	2	Export	591	Panama	PAN	533	Aruba	ABW								26	TEXTILE FIBRES	1	No Quantity							795			0
S3	2009	2009	2009	2	0	2	Export	591	Panama	PAN	558	Nicaragua	NIC								26	TEXTILE FIBRES	1	No Quantity							35584			0
S3	2009	2009	2009	2	0	2	Export	591	Panama	PAN	600	Paraguay	PRY								26	TEXTILE FIBRES	1	No Quantity							168			0
S3	2009	2009	2009	2	0	2	Export	591	Panama	PAN	604	Peru	PER								26	TEXTILE FIBRES	1	No Quantity							10060			0
S3	2009	2009	2009	2	0	2	Export	591	Panama	PAN	780	Trinidad and Tobago	TTO								26	TEXTILE FIBRES	1	No Quantity							3578			0
S3	2009	2009	2009	2	0	2	Export	591	Panama	PAN	842	USA	USA								26	TEXTILE FIBRES	1	No Quantity							5497			0
S3	2009	2009	2009	2	0	2	Export	591	Panama	PAN	858	Uruguay	URY								26	TEXTILE FIBRES	1	No Quantity							240			0
S3	2009	2009	2009	2	0	2	Export	591	Panama	PAN	862	Venezuela	VEN								26	TEXTILE FIBRES	1	No Quantity							560471			0
S3	2009	2009	2009	2	0	2	Export	591	Panama	PAN	899	Areas, nes									26	TEXTILE FIBRES	1	No Quantity							81303			0
S3	2009	2009	2009	2	0	2	Export	586	Pakistan	PAK	0	World	WLD								27	CRUDE FERTILIZER,MINERAL	1	No Quantity							37800962			0
S3	2009	2009	2009	2	0	2	Export	586	Pakistan	PAK	4	Afghanistan	AFG								27	CRUDE FERTILIZER,MINERAL	1	No Quantity							2121478			0
S3	2009	2009	2009	2	0	2	Export	586	Pakistan	PAK	24	Angola	AGO								27	CRUDE FERTILIZER,MINERAL	1	No Quantity							5001			0
S3	2009	2009	2009	2	0	2	Export	586	Pakistan	PAK	32	Argentina	ARG								27	CRUDE FERTILIZER,MINERAL	1	No Quantity							7014			0
S3	2009	2009	2009	2	0	2	Export	586	Pakistan	PAK	36	Australia	AUS								27	CRUDE FERTILIZER,MINERAL	1	No Quantity							96392			0
S3	2009	2009	2009	2	0	2	Export	586	Pakistan	PAK	48	Bahrain	BHR								27	CRUDE FERTILIZER,MINERAL	1	No Quantity							45449			0
S3	2009	2009	2009	2	0	2	Export	586	Pakistan	PAK	50	Bangladesh	BGD								27	CRUDE FERTILIZER,MINERAL	1	No Quantity							1060064			0
S3	2009	2009	2009	2	0	2	Export	586	Pakistan	PAK	52	Barbados	BRB								27	CRUDE FERTILIZER,MINERAL	1	No Quantity							88			0
S3	2009	2009	2009	2	0	2	Export	586	Pakistan	PAK	56	Belgium	BEL								27	CRUDE FERTILIZER,MINERAL	1	No Quantity							88189			0
S3	2009	2009	2009	2	0	2	Export	586	Pakistan	PAK	100	Bulgaria	BGR								27	CRUDE FERTILIZER,MINERAL	1	No Quantity							1061			0
S3	2009	2009	2009	2	0	2	Export	586	Pakistan	PAK	104	Myanmar	MMR								27	CRUDE FERTILIZER,MINERAL	1	No Quantity							94496			0
S3	2009	2009	2009	2	0	2	Export	586	Pakistan	PAK	116	Cambodia	KHM								27	CRUDE FERTILIZER,MINERAL	1	No Quantity							31017			0
S3	2009	2009	2009	2	0	2	Export	586	Pakistan	PAK	124	Canada	CAN								27	CRUDE FERTILIZER,MINERAL	1	No Quantity							136445			0
S3	2009	2009	2009	2	0	2	Export	586	Pakistan	PAK	144	Sri Lanka	LKA								27	CRUDE FERTILIZER,MINERAL	1	No Quantity							258550			0
S3	2009	2009	2009	2	0	2	Export	586	Pakistan	PAK	156	China	CHN								27	CRUDE FERTILIZER,MINERAL	1	No Quantity							13018008			0
S3	2009	2009	2009	2	0	2	Export	586	Pakistan	PAK	170	Colombia	COL								27	CRUDE FERTILIZER,MINERAL	1	No Quantity							13034			0
S3	2009	2009	2009	2	0	2	Export	586	Pakistan	PAK	180	Dem. Rep. of the Congo	COD								27	CRUDE FERTILIZER,MINERAL	1	No Quantity							24638			0
S3	2009	2009	2009	2	0	2	Export	586	Pakistan	PAK	191	Croatia	HRV								27	CRUDE FERTILIZER,MINERAL	1	No Quantity							25956			0
S3	2009	2009	2009	2	0	2	Export	586	Pakistan	PAK	196	Cyprus	CYP								27	CRUDE FERTILIZER,MINERAL	1	No Quantity							18433			0
S3	2009	2009	2009	2	0	2	Export	586	Pakistan	PAK	203	Czechia	CZE								27	CRUDE FERTILIZER,MINERAL	1	No Quantity							10382			0
S3	2009	2009	2009	2	0	2	Export	586	Pakistan	PAK	208	Denmark	DNK								27	CRUDE FERTILIZER,MINERAL	1	No Quantity							9837			0
S3	2009	2009	2009	2	0	2	Export	586	Pakistan	PAK	246	Finland	FIN								27	CRUDE FERTILIZER,MINERAL	1	No Quantity							74141			0
S3	2009	2009	2009	2	0	2	Export	586	Pakistan	PAK	251	France	FRA								27	CRUDE FERTILIZER,MINERAL	1	No Quantity							103198			0
S3	2009	2009	2009	2	0	2	Export	586	Pakistan	PAK	262	Djibouti	DJI								27	CRUDE FERTILIZER,MINERAL	1	No Quantity							57082			0
S3	2009	2009	2009	2	0	2	Export	586	Pakistan	PAK	276	Germany	DEU								27	CRUDE FERTILIZER,MINERAL	1	No Quantity							1134970			0
S3	2009	2009	2009	2	0	2	Export	586	Pakistan	PAK	300	Greece	GRC								27	CRUDE FERTILIZER,MINERAL	1	No Quantity							754964			0
S3	2009	2009	2009	2	0	2	Export	586	Pakistan	PAK	344	China, Hong Kong SAR	HKG								27	CRUDE FERTILIZER,MINERAL	1	No Quantity							208083			0
S3	2009	2009	2009	2	0	2	Export	586	Pakistan	PAK	348	Hungary	HUN								27	CRUDE FERTILIZER,MINERAL	1	No Quantity							101446			0
S3	2009	2009	2009	2	0	2	Export	586	Pakistan	PAK	360	Indonesia	IDN								27	CRUDE FERTILIZER,MINERAL	1	No Quantity							206261			0
S3	2009	2009	2009	2	0	2	Export	586	Pakistan	PAK	364	Iran	IRN								27	CRUDE FERTILIZER,MINERAL	1	No Quantity							84196			0
S3	2009	2009	2009	2	0	2	Export	586	Pakistan	PAK	372	Ireland	IRL								27	CRUDE FERTILIZER,MINERAL	1	No Quantity							20469			0
S3	2009	2009	2009	2	0	2	Export	586	Pakistan	PAK	381	Italy	ITA								27	CRUDE FERTILIZER,MINERAL	1	No Quantity							2799760			0
S3	2009	2009	2009	2	0	2	Export	586	Pakistan	PAK	388	Jamaica	JAM								27	CRUDE FERTILIZER,MINERAL	1	No Quantity							13411			0
S3	2009	2009	2009	2	0	2	Export	586	Pakistan	PAK	392	Japan	JPN								27	CRUDE FERTILIZER,MINERAL	1	No Quantity							292031			0
S3	2009	2009	2009	2	0	2	Export	586	Pakistan	PAK	400	Jordan	JOR								27	CRUDE FERTILIZER,MINERAL	1	No Quantity							20777			0
S3	2009	2009	2009	2	0	2	Export	586	Pakistan	PAK	404	Kenya	KEN								27	CRUDE FERTILIZER,MINERAL	1	No Quantity							121175			0
S3	2009	2009	2009	2	0	2	Export	586	Pakistan	PAK	410	Rep. of Korea	KOR								27	CRUDE FERTILIZER,MINERAL	1	No Quantity							459284			0
S3	2009	2009	2009	2	0	2	Export	586	Pakistan	PAK	414	Kuwait	KWT								27	CRUDE FERTILIZER,MINERAL	1	No Quantity							115785			0
S3	2009	2009	2009	2	0	2	Export	586	Pakistan	PAK	422	Lebanon	LBN								27	CRUDE FERTILIZER,MINERAL	1	No Quantity							147152			0
S3	2009	2009	2009	2	0	2	Export	586	Pakistan	PAK	428	Latvia	LVA								27	CRUDE FERTILIZER,MINERAL	1	No Quantity							386			0
S3	2009	2009	2009	2	0	2	Export	586	Pakistan	PAK	434	Libya	LBY								27	CRUDE FERTILIZER,MINERAL	1	No Quantity							320830			0
S3	2009	2009	2009	2	0	2	Export	586	Pakistan	PAK	450	Madagascar	MDG								27	CRUDE FERTILIZER,MINERAL	1	No Quantity							15081			0
S3	2009	2009	2009	2	0	2	Export	586	Pakistan	PAK	454	Malawi	MWI								27	CRUDE FERTILIZER,MINERAL	1	No Quantity							15816			0
S3	2009	2009	2009	2	0	2	Export	586	Pakistan	PAK	458	Malaysia	MYS								27	CRUDE FERTILIZER,MINERAL	1	No Quantity							359954			0
S3	2009	2009	2009	2	0	2	Export	586	Pakistan	PAK	480	Mauritius	MUS								27	CRUDE FERTILIZER,MINERAL	1	No Quantity							611			0
S3	2009	2009	2009	2	0	2	Export	586	Pakistan	PAK	484	Mexico	MEX								27	CRUDE FERTILIZER,MINERAL	1	No Quantity							24002			0
S3	2009	2009	2009	2	0	2	Export	586	Pakistan	PAK	490	Other Asia, nes									27	CRUDE FERTILIZER,MINERAL	1	No Quantity							281866			0
S3	2009	2009	2009	2	0	2	Export	586	Pakistan	PAK	504	Morocco	MAR								27	CRUDE FERTILIZER,MINERAL	1	No Quantity							14650			0
S3	2009	2009	2009	2	0	2	Export	586	Pakistan	PAK	508	Mozambique	MOZ								27	CRUDE FERTILIZER,MINERAL	1	No Quantity							109903			0
S3	2009	2009	2009	2	0	2	Export	586	Pakistan	PAK	512	Oman	OMN								27	CRUDE FERTILIZER,MINERAL	1	No Quantity							30048			0
S3	2009	2009	2009	2	0	2	Export	586	Pakistan	PAK	528	Netherlands	NLD								27	CRUDE FERTILIZER,MINERAL	1	No Quantity							1771723			0
S3	2009	2009	2009	2	0	2	Export	586	Pakistan	PAK	554	New Zealand	NZL								27	CRUDE FERTILIZER,MINERAL	1	No Quantity							104273			0
S3	2009	2009	2009	2	0	2	Export	586	Pakistan	PAK	566	Nigeria	NGA								27	CRUDE FERTILIZER,MINERAL	1	No Quantity							7787			0
S3	2009	2009	2009	2	0	2	Export	586	Pakistan	PAK	591	Panama	PAN								27	CRUDE FERTILIZER,MINERAL	1	No Quantity							33957			0
S3	2009	2009	2009	2	0	2	Export	586	Pakistan	PAK	608	Philippines	PHL								27	CRUDE FERTILIZER,MINERAL	1	No Quantity							5608			0
S3	2009	2009	2009	2	0	2	Export	586	Pakistan	PAK	616	Poland	POL								27	CRUDE FERTILIZER,MINERAL	1	No Quantity							1727			0
S3	2009	2009	2009	2	0	2	Export	586	Pakistan	PAK	620	Portugal	PRT								27	CRUDE FERTILIZER,MINERAL	1	No Quantity							234178			0
S3	2009	2009	2009	2	0	2	Export	586	Pakistan	PAK	634	Qatar	QAT								27	CRUDE FERTILIZER,MINERAL	1	No Quantity							94914			0
S3	2009	2009	2009	2	0	2	Export	586	Pakistan	PAK	642	Romania	ROU								27	CRUDE FERTILIZER,MINERAL	1	No Quantity							22765			0
S3	2009	2009	2009	2	0	2	Export	586	Pakistan	PAK	643	Russian Federation	RUS								27	CRUDE FERTILIZER,MINERAL	1	No Quantity							103409			0
S3	2009	2009	2009	2	0	2	Export	586	Pakistan	PAK	682	Saudi Arabia	SAU								27	CRUDE FERTILIZER,MINERAL	1	No Quantity							1273081			0
S3	2009	2009	2009	2	0	2	Export	586	Pakistan	PAK	699	India	IND								27	CRUDE FERTILIZER,MINERAL	1	No Quantity							1418413			0
S3	2009	2009	2009	2	0	2	Export	586	Pakistan	PAK	702	Singapore	SGP								27	CRUDE FERTILIZER,MINERAL	1	No Quantity							84030			0
S3	2009	2009	2009	2	0	2	Export	586	Pakistan	PAK	703	Slovakia	SVK								27	CRUDE FERTILIZER,MINERAL	1	No Quantity							14772			0
S3	2009	2009	2009	2	0	2	Export	586	Pakistan	PAK	704	Viet Nam	VNM								27	CRUDE FERTILIZER,MINERAL	1	No Quantity							1285371			0
S3	2009	2009	2009	2	0	2	Export	586	Pakistan	PAK	705	Slovenia	SVN								27	CRUDE FERTILIZER,MINERAL	1	No Quantity							641188			0
S3	2009	2009	2009	2	0	2	Export	586	Pakistan	PAK	710	South Africa	ZAF								27	CRUDE FERTILIZER,MINERAL	1	No Quantity							178829			0
S3	2009	2009	2009	2	0	2	Export	586	Pakistan	PAK	716	Zimbabwe	ZWE								27	CRUDE FERTILIZER,MINERAL	1	No Quantity							4339			0
S3	2009	2009	2009	2	0	2	Export	586	Pakistan	PAK	724	Spain	ESP								27	CRUDE FERTILIZER,MINERAL	1	No Quantity							636563			0
S3	2009	2009	2009	2	0	2	Export	586	Pakistan	PAK	736	Fmr Sudan	SDN								27	CRUDE FERTILIZER,MINERAL	1	No Quantity							6325			0
S3	2009	2009	2009	2	0	2	Export	586	Pakistan	PAK	752	Sweden	SWE								27	CRUDE FERTILIZER,MINERAL	1	No Quantity							40099			0
S3	2009	2009	2009	2	0	2	Export	586	Pakistan	PAK	757	Switzerland	CHE								27	CRUDE FERTILIZER,MINERAL	1	No Quantity							4730			0
S3	2009	2009	2009	2	0	2	Export	586	Pakistan	PAK	760	Syria	SYR								27	CRUDE FERTILIZER,MINERAL	1	No Quantity							13931			0
S3	2009	2009	2009	2	0	2	Export	586	Pakistan	PAK	764	Thailand	THA								27	CRUDE FERTILIZER,MINERAL	1	No Quantity							264484			0
S3	2009	2009	2009	2	0	2	Export	586	Pakistan	PAK	780	Trinidad and Tobago	TTO								27	CRUDE FERTILIZER,MINERAL	1	No Quantity							551			0
S3	2009	2009	2009	2	0	2	Export	586	Pakistan	PAK	784	United Arab Emirates	ARE								27	CRUDE FERTILIZER,MINERAL	1	No Quantity							1403136			0
S3	2009	2009	2009	2	0	2	Export	586	Pakistan	PAK	792	Turkey	TUR								27	CRUDE FERTILIZER,MINERAL	1	No Quantity							370768			0
S3	2009	2009	2009	2	0	2	Export	586	Pakistan	PAK	804	Ukraine	UKR								27	CRUDE FERTILIZER,MINERAL	1	No Quantity							225272			0
S3	2009	2009	2009	2	0	2	Export	586	Pakistan	PAK	818	Egypt	EGY								27	CRUDE FERTILIZER,MINERAL	1	No Quantity							47529			0
S3	2009	2009	2009	2	0	2	Export	586	Pakistan	PAK	826	United Kingdom	GBR								27	CRUDE FERTILIZER,MINERAL	1	No Quantity							83410			0
S3	2009	2009	2009	2	0	2	Export	586	Pakistan	PAK	834	United Rep. of Tanzania	TZA								27	CRUDE FERTILIZER,MINERAL	1	No Quantity							158276			0
S3	2009	2009	2009	2	0	2	Export	586	Pakistan	PAK	842	USA	USA								27	CRUDE FERTILIZER,MINERAL	1	No Quantity							2256711			0
S3	2009	2009	2009	2	0	2	Export	586	Pakistan	PAK	887	Yemen	YEM								27	CRUDE FERTILIZER,MINERAL	1	No Quantity							55947			0
S3	2009	2009	2009	2	0	2	Export	591	Panama	PAN	0	World	WLD								27	CRUDE FERTILIZER,MINERAL	1	No Quantity							958545			0
S3	2009	2009	2009	2	0	2	Export	591	Panama	PAN	44	Bahamas	BHS								27	CRUDE FERTILIZER,MINERAL	1	No Quantity							138			0
S3	2009	2009	2009	2	0	2	Export	591	Panama	PAN	68	Bolivia (Plurinational State of)	BOL								27	CRUDE FERTILIZER,MINERAL	1	No Quantity							138			0
S3	2009	2009	2009	2	0	2	Export	591	Panama	PAN	76	Brazil	BRA								27	CRUDE FERTILIZER,MINERAL	1	No Quantity							1221			0
S3	2009	2009	2009	2	0	2	Export	591	Panama	PAN	84	Belize	BLZ								27	CRUDE FERTILIZER,MINERAL	1	No Quantity							6465			0
S3	2009	2009	2009	2	0	2	Export	591	Panama	PAN	124	Canada	CAN								27	CRUDE FERTILIZER,MINERAL	1	No Quantity							2106			0
S3	2009	2009	2009	2	0	2	Export	591	Panama	PAN	152	Chile	CHL								27	CRUDE FERTILIZER,MINERAL	1	No Quantity							6987			0
S3	2009	2009	2009	2	0	2	Export	591	Panama	PAN	170	Colombia	COL								27	CRUDE FERTILIZER,MINERAL	1	No Quantity							6911			0
S3	2009	2009	2009	2	0	2	Export	591	Panama	PAN	188	Costa Rica	CRI								27	CRUDE FERTILIZER,MINERAL	1	No Quantity							38946			0
S3	2009	2009	2009	2	0	2	Export	591	Panama	PAN	192	Cuba	CUB								27	CRUDE FERTILIZER,MINERAL	1	No Quantity							1215			0
S3	2009	2009	2009	2	0	2	Export	591	Panama	PAN	214	Dominican Rep.	DOM								27	CRUDE FERTILIZER,MINERAL	1	No Quantity							144630			0
S3	2009	2009	2009	2	0	2	Export	591	Panama	PAN	218	Ecuador	ECU								27	CRUDE FERTILIZER,MINERAL	1	No Quantity							228969			0
S3	2009	2009	2009	2	0	2	Export	591	Panama	PAN	222	El Salvador	SLV								27	CRUDE FERTILIZER,MINERAL	1	No Quantity							291			0
S3	2009	2009	2009	2	0	2	Export	591	Panama	PAN	308	Grenada	GRD								27	CRUDE FERTILIZER,MINERAL	1	No Quantity							1164			0
S3	2009	2009	2009	2	0	2	Export	591	Panama	PAN	320	Guatemala	GTM								27	CRUDE FERTILIZER,MINERAL	1	No Quantity							200592			0
S3	2009	2009	2009	2	0	2	Export	591	Panama	PAN	328	Guyana	GUY								27	CRUDE FERTILIZER,MINERAL	1	No Quantity							850			0
S3	2009	2009	2009	2	0	2	Export	591	Panama	PAN	340	Honduras	HND								27	CRUDE FERTILIZER,MINERAL	1	No Quantity							29631			0
S3	2009	2009	2009	2	0	2	Export	591	Panama	PAN	558	Nicaragua	NIC								27	CRUDE FERTILIZER,MINERAL	1	No Quantity							208332			0
S3	2009	2009	2009	2	0	2	Export	591	Panama	PAN	600	Paraguay	PRY								27	CRUDE FERTILIZER,MINERAL	1	No Quantity							360			0
S3	2009	2009	2009	2	0	2	Export	591	Panama	PAN	604	Peru	PER								27	CRUDE FERTILIZER,MINERAL	1	No Quantity							344			0
S3	2009	2009	2009	2	0	2	Export	591	Panama	PAN	780	Trinidad and Tobago	TTO								27	CRUDE FERTILIZER,MINERAL	1	No Quantity							5410			0
S3	2009	2009	2009	2	0	2	Export	591	Panama	PAN	842	USA	USA								27	CRUDE FERTILIZER,MINERAL	1	No Quantity							7440			0
S3	2009	2009	2009	2	0	2	Export	591	Panama	PAN	862	Venezuela	VEN								27	CRUDE FERTILIZER,MINERAL	1	No Quantity							45595			0
S3	2009	2009	2009	2	0	2	Export	591	Panama	PAN	899	Areas, nes									27	CRUDE FERTILIZER,MINERAL	1	No Quantity							20810			0
S3	2009	2009	2009	2	0	2	Export	586	Pakistan	PAK	0	World	WLD								28	METALLIFEROUS ORE,SCRAP	1	No Quantity							109504200			0
S3	2009	2009	2009	2	0	2	Export	586	Pakistan	PAK	4	Afghanistan	AFG								28	METALLIFEROUS ORE,SCRAP	1	No Quantity							7862			0
S3	2009	2009	2009	2	0	2	Export	586	Pakistan	PAK	36	Australia	AUS								28	METALLIFEROUS ORE,SCRAP	1	No Quantity							64138			0
S3	2009	2009	2009	2	0	2	Export	586	Pakistan	PAK	50	Bangladesh	BGD								28	METALLIFEROUS ORE,SCRAP	1	No Quantity							27082			0
S3	2009	2009	2009	2	0	2	Export	586	Pakistan	PAK	56	Belgium	BEL								28	METALLIFEROUS ORE,SCRAP	1	No Quantity							652668			0
S3	2009	2009	2009	2	0	2	Export	586	Pakistan	PAK	144	Sri Lanka	LKA								28	METALLIFEROUS ORE,SCRAP	1	No Quantity							41418			0
S3	2009	2009	2009	2	0	2	Export	586	Pakistan	PAK	156	China	CHN								28	METALLIFEROUS ORE,SCRAP	1	No Quantity							80571608			0
S3	2009	2009	2009	2	0	2	Export	586	Pakistan	PAK	246	Finland	FIN								28	METALLIFEROUS ORE,SCRAP	1	No Quantity							37249			0
S3	2009	2009	2009	2	0	2	Export	586	Pakistan	PAK	276	Germany	DEU								28	METALLIFEROUS ORE,SCRAP	1	No Quantity							338247			0
S3	2009	2009	2009	2	0	2	Export	586	Pakistan	PAK	344	China, Hong Kong SAR	HKG								28	METALLIFEROUS ORE,SCRAP	1	No Quantity							385646			0
S3	2009	2009	2009	2	0	2	Export	586	Pakistan	PAK	360	Indonesia	IDN								28	METALLIFEROUS ORE,SCRAP	1	No Quantity							987270			0
S3	2009	2009	2009	2	0	2	Export	586	Pakistan	PAK	381	Italy	ITA								28	METALLIFEROUS ORE,SCRAP	1	No Quantity							2635945			0
S3	2009	2009	2009	2	0	2	Export	586	Pakistan	PAK	392	Japan	JPN								28	METALLIFEROUS ORE,SCRAP	1	No Quantity							1761496			0
S3	2009	2009	2009	2	0	2	Export	586	Pakistan	PAK	404	Kenya	KEN								28	METALLIFEROUS ORE,SCRAP	1	No Quantity							830			0
S3	2009	2009	2009	2	0	2	Export	586	Pakistan	PAK	410	Rep. of Korea	KOR								28	METALLIFEROUS ORE,SCRAP	1	No Quantity							3255606			0
S3	2009	2009	2009	2	0	2	Export	586	Pakistan	PAK	414	Kuwait	KWT								28	METALLIFEROUS ORE,SCRAP	1	No Quantity							3638			0
S3	2009	2009	2009	2	0	2	Export	586	Pakistan	PAK	458	Malaysia	MYS								28	METALLIFEROUS ORE,SCRAP	1	No Quantity							826514			0
S3	2009	2009	2009	2	0	2	Export	586	Pakistan	PAK	490	Other Asia, nes									28	METALLIFEROUS ORE,SCRAP	1	No Quantity							1409824			0
S3	2009	2009	2009	2	0	2	Export	586	Pakistan	PAK	512	Oman	OMN								28	METALLIFEROUS ORE,SCRAP	1	No Quantity							17			0
S3	2009	2009	2009	2	0	2	Export	586	Pakistan	PAK	528	Netherlands	NLD								28	METALLIFEROUS ORE,SCRAP	1	No Quantity							4466248			0
S3	2009	2009	2009	2	0	2	Export	586	Pakistan	PAK	608	Philippines	PHL								28	METALLIFEROUS ORE,SCRAP	1	No Quantity							224809			0
S3	2009	2009	2009	2	0	2	Export	586	Pakistan	PAK	643	Russian Federation	RUS								28	METALLIFEROUS ORE,SCRAP	1	No Quantity							2158594			0
S3	2009	2009	2009	2	0	2	Export	586	Pakistan	PAK	666	Saint Pierre and Miquelon	SPM								28	METALLIFEROUS ORE,SCRAP	1	No Quantity							20726			0
S3	2009	2009	2009	2	0	2	Export	586	Pakistan	PAK	682	Saudi Arabia	SAU								28	METALLIFEROUS ORE,SCRAP	1	No Quantity							47749			0
S3	2009	2009	2009	2	0	2	Export	586	Pakistan	PAK	699	India	IND								28	METALLIFEROUS ORE,SCRAP	1	No Quantity							3014426			0
S3	2009	2009	2009	2	0	2	Export	586	Pakistan	PAK	702	Singapore	SGP								28	METALLIFEROUS ORE,SCRAP	1	No Quantity							795536			0
S3	2009	2009	2009	2	0	2	Export	586	Pakistan	PAK	704	Viet Nam	VNM								28	METALLIFEROUS ORE,SCRAP	1	No Quantity							134621			0
S3	2009	2009	2009	2	0	2	Export	586	Pakistan	PAK	705	Slovenia	SVN								28	METALLIFEROUS ORE,SCRAP	1	No Quantity							376835			0
S3	2009	2009	2009	2	0	2	Export	586	Pakistan	PAK	716	Zimbabwe	ZWE								28	METALLIFEROUS ORE,SCRAP	1	No Quantity							845			0
S3	2009	2009	2009	2	0	2	Export	586	Pakistan	PAK	724	Spain	ESP								28	METALLIFEROUS ORE,SCRAP	1	No Quantity							207400			0
S3	2009	2009	2009	2	0	2	Export	586	Pakistan	PAK	736	Fmr Sudan	SDN								28	METALLIFEROUS ORE,SCRAP	1	No Quantity							374			0
S3	2009	2009	2009	2	0	2	Export	586	Pakistan	PAK	764	Thailand	THA								28	METALLIFEROUS ORE,SCRAP	1	No Quantity							51493			0
S3	2009	2009	2009	2	0	2	Export	586	Pakistan	PAK	784	United Arab Emirates	ARE								28	METALLIFEROUS ORE,SCRAP	1	No Quantity							1902825			0
S3	2009	2009	2009	2	0	2	Export	586	Pakistan	PAK	818	Egypt	EGY								28	METALLIFEROUS ORE,SCRAP	1	No Quantity							1209			0
S3	2009	2009	2009	2	0	2	Export	586	Pakistan	PAK	826	United Kingdom	GBR								28	METALLIFEROUS ORE,SCRAP	1	No Quantity							2972076			0
S3	2009	2009	2009	2	0	2	Export	586	Pakistan	PAK	842	USA	USA								28	METALLIFEROUS ORE,SCRAP	1	No Quantity							121376			0
S3	2009	2009	2009	2	0	2	Export	591	Panama	PAN	0	World	WLD								28	METALLIFEROUS ORE,SCRAP	1	No Quantity							36799246			0
S3	2009	2009	2009	2	0	2	Export	591	Panama	PAN	50	Bangladesh	BGD								28	METALLIFEROUS ORE,SCRAP	1	No Quantity							777000			0
S3	2009	2009	2009	2	0	2	Export	591	Panama	PAN	76	Brazil	BRA								28	METALLIFEROUS ORE,SCRAP	1	No Quantity							1641852			0
S3	2009	2009	2009	2	0	2	Export	591	Panama	PAN	156	China	CHN								28	METALLIFEROUS ORE,SCRAP	1	No Quantity							10525539			0
S3	2009	2009	2009	2	0	2	Export	591	Panama	PAN	170	Colombia	COL								28	METALLIFEROUS ORE,SCRAP	1	No Quantity							27982			0
S3	2009	2009	2009	2	0	2	Export	591	Panama	PAN	188	Costa Rica	CRI								28	METALLIFEROUS ORE,SCRAP	1	No Quantity							14256			0
S3	2009	2009	2009	2	0	2	Export	591	Panama	PAN	218	Ecuador	ECU								28	METALLIFEROUS ORE,SCRAP	1	No Quantity							314177			0
S3	2009	2009	2009	2	0	2	Export	591	Panama	PAN	222	El Salvador	SLV								28	METALLIFEROUS ORE,SCRAP	1	No Quantity							20188			0
S3	2009	2009	2009	2	0	2	Export	591	Panama	PAN	268	Georgia	GEO								28	METALLIFEROUS ORE,SCRAP	1	No Quantity							62376			0
S3	2009	2009	2009	2	0	2	Export	591	Panama	PAN	276	Germany	DEU								28	METALLIFEROUS ORE,SCRAP	1	No Quantity							44951			0
S3	2009	2009	2009	2	0	2	Export	591	Panama	PAN	320	Guatemala	GTM								28	METALLIFEROUS ORE,SCRAP	1	No Quantity							14074			0
S3	2009	2009	2009	2	0	2	Export	591	Panama	PAN	344	China, Hong Kong SAR	HKG								28	METALLIFEROUS ORE,SCRAP	1	No Quantity							105550			0
S3	2009	2009	2009	2	0	2	Export	591	Panama	PAN	360	Indonesia	IDN								28	METALLIFEROUS ORE,SCRAP	1	No Quantity							296880			0
S3	2009	2009	2009	2	0	2	Export	591	Panama	PAN	392	Japan	JPN								28	METALLIFEROUS ORE,SCRAP	1	No Quantity							26659			0
S3	2009	2009	2009	2	0	2	Export	591	Panama	PAN	410	Rep. of Korea	KOR								28	METALLIFEROUS ORE,SCRAP	1	No Quantity							2581798			0
S3	2009	2009	2009	2	0	2	Export	591	Panama	PAN	458	Malaysia	MYS								28	METALLIFEROUS ORE,SCRAP	1	No Quantity							54000			0
S3	2009	2009	2009	2	0	2	Export	591	Panama	PAN	484	Mexico	MEX								28	METALLIFEROUS ORE,SCRAP	1	No Quantity							43388			0
S3	2009	2009	2009	2	0	2	Export	591	Panama	PAN	490	Other Asia, nes									28	METALLIFEROUS ORE,SCRAP	1	No Quantity							9975399			0
S3	2009	2009	2009	2	0	2	Export	591	Panama	PAN	530	Neth. Antilles	ANT								28	METALLIFEROUS ORE,SCRAP	1	No Quantity							10691			0
S3	2009	2009	2009	2	0	2	Export	591	Panama	PAN	558	Nicaragua	NIC								28	METALLIFEROUS ORE,SCRAP	1	No Quantity							15000			0
S3	2009	2009	2009	2	0	2	Export	591	Panama	PAN	586	Pakistan	PAK								28	METALLIFEROUS ORE,SCRAP	1	No Quantity							93625			0
S3	2009	2009	2009	2	0	2	Export	591	Panama	PAN	600	Paraguay	PRY								28	METALLIFEROUS ORE,SCRAP	1	No Quantity							156278			0
S3	2009	2009	2009	2	0	2	Export	591	Panama	PAN	604	Peru	PER								28	METALLIFEROUS ORE,SCRAP	1	No Quantity							25050			0
S3	2009	2009	2009	2	0	2	Export	591	Panama	PAN	699	India	IND								28	METALLIFEROUS ORE,SCRAP	1	No Quantity							2235830			0
S3	2009	2009	2009	2	0	2	Export	591	Panama	PAN	702	Singapore	SGP								28	METALLIFEROUS ORE,SCRAP	1	No Quantity							505330			0
S3	2009	2009	2009	2	0	2	Export	591	Panama	PAN	704	Viet Nam	VNM								28	METALLIFEROUS ORE,SCRAP	1	No Quantity							3427022			0
S3	2009	2009	2009	2	0	2	Export	591	Panama	PAN	724	Spain	ESP								28	METALLIFEROUS ORE,SCRAP	1	No Quantity							19791			0
S3	2009	2009	2009	2	0	2	Export	591	Panama	PAN	764	Thailand	THA								28	METALLIFEROUS ORE,SCRAP	1	No Quantity							463485			0
S3	2009	2009	2009	2	0	2	Export	591	Panama	PAN	784	United Arab Emirates	ARE								28	METALLIFEROUS ORE,SCRAP	1	No Quantity							82000			0
S3	2009	2009	2009	2	0	2	Export	591	Panama	PAN	842	USA	USA								28	METALLIFEROUS ORE,SCRAP	1	No Quantity							3239075			0
S3	2009	2009	2009	2	0	2	Export	586	Pakistan	PAK	0	World	WLD								29	CRUDE ANIMAL,VEG.MATERL.	1	No Quantity							68099077			0
S3	2009	2009	2009	2	0	2	Export	586	Pakistan	PAK	4	Afghanistan	AFG								29	CRUDE ANIMAL,VEG.MATERL.	1	No Quantity							833235			0
S3	2009	2009	2009	2	0	2	Export	586	Pakistan	PAK	12	Algeria	DZA								29	CRUDE ANIMAL,VEG.MATERL.	1	No Quantity							331472			0
S3	2009	2009	2009	2	0	2	Export	586	Pakistan	PAK	24	Angola	AGO								29	CRUDE ANIMAL,VEG.MATERL.	1	No Quantity							919			0
S3	2009	2009	2009	2	0	2	Export	586	Pakistan	PAK	31	Azerbaijan	AZE								29	CRUDE ANIMAL,VEG.MATERL.	1	No Quantity							13459			0
S3	2009	2009	2009	2	0	2	Export	586	Pakistan	PAK	32	Argentina	ARG								29	CRUDE ANIMAL,VEG.MATERL.	1	No Quantity							60545			0
S3	2009	2009	2009	2	0	2	Export	586	Pakistan	PAK	36	Australia	AUS								29	CRUDE ANIMAL,VEG.MATERL.	1	No Quantity							297186			0
S3	2009	2009	2009	2	0	2	Export	586	Pakistan	PAK	40	Austria	AUT								29	CRUDE ANIMAL,VEG.MATERL.	1	No Quantity							22215			0
S3	2009	2009	2009	2	0	2	Export	586	Pakistan	PAK	48	Bahrain	BHR								29	CRUDE ANIMAL,VEG.MATERL.	1	No Quantity							12331			0
S3	2009	2009	2009	2	0	2	Export	586	Pakistan	PAK	50	Bangladesh	BGD								29	CRUDE ANIMAL,VEG.MATERL.	1	No Quantity							203887			0
S3	2009	2009	2009	2	0	2	Export	586	Pakistan	PAK	56	Belgium	BEL								29	CRUDE ANIMAL,VEG.MATERL.	1	No Quantity							472110			0
S3	2009	2009	2009	2	0	2	Export	586	Pakistan	PAK	100	Bulgaria	BGR								29	CRUDE ANIMAL,VEG.MATERL.	1	No Quantity							45851			0
S3	2009	2009	2009	2	0	2	Export	586	Pakistan	PAK	104	Myanmar	MMR								29	CRUDE ANIMAL,VEG.MATERL.	1	No Quantity							663534			0
S3	2009	2009	2009	2	0	2	Export	586	Pakistan	PAK	124	Canada	CAN								29	CRUDE ANIMAL,VEG.MATERL.	1	No Quantity							537420			0
S3	2009	2009	2009	2	0	2	Export	586	Pakistan	PAK	144	Sri Lanka	LKA								29	CRUDE ANIMAL,VEG.MATERL.	1	No Quantity							492178			0
S3	2009	2009	2009	2	0	2	Export	586	Pakistan	PAK	152	Chile	CHL								29	CRUDE ANIMAL,VEG.MATERL.	1	No Quantity							40419			0
S3	2009	2009	2009	2	0	2	Export	586	Pakistan	PAK	156	China	CHN								29	CRUDE ANIMAL,VEG.MATERL.	1	No Quantity							5783011			0
S3	2009	2009	2009	2	0	2	Export	586	Pakistan	PAK	191	Croatia	HRV								29	CRUDE ANIMAL,VEG.MATERL.	1	No Quantity							53395			0
S3	2009	2009	2009	2	0	2	Export	586	Pakistan	PAK	196	Cyprus	CYP								29	CRUDE ANIMAL,VEG.MATERL.	1	No Quantity							573			0
S3	2009	2009	2009	2	0	2	Export	586	Pakistan	PAK	203	Czechia	CZE								29	CRUDE ANIMAL,VEG.MATERL.	1	No Quantity							3923			0
S3	2009	2009	2009	2	0	2	Export	586	Pakistan	PAK	204	Benin	BEN								29	CRUDE ANIMAL,VEG.MATERL.	1	No Quantity							40397			0
S3	2009	2009	2009	2	0	2	Export	586	Pakistan	PAK	208	Denmark	DNK								29	CRUDE ANIMAL,VEG.MATERL.	1	No Quantity							760234			0
S3	2009	2009	2009	2	0	2	Export	586	Pakistan	PAK	231	Ethiopia	ETH								29	CRUDE ANIMAL,VEG.MATERL.	1	No Quantity							2271			0
S3	2009	2009	2009	2	0	2	Export	586	Pakistan	PAK	233	Estonia	EST								29	CRUDE ANIMAL,VEG.MATERL.	1	No Quantity							1432			0
S3	2009	2009	2009	2	0	2	Export	586	Pakistan	PAK	242	Fiji	FJI								29	CRUDE ANIMAL,VEG.MATERL.	1	No Quantity							67			0
S3	2009	2009	2009	2	0	2	Export	586	Pakistan	PAK	246	Finland	FIN								29	CRUDE ANIMAL,VEG.MATERL.	1	No Quantity							22937			0
S3	2009	2009	2009	2	0	2	Export	586	Pakistan	PAK	251	France	FRA								29	CRUDE ANIMAL,VEG.MATERL.	1	No Quantity							855416			0
S3	2009	2009	2009	2	0	2	Export	586	Pakistan	PAK	262	Djibouti	DJI								29	CRUDE ANIMAL,VEG.MATERL.	1	No Quantity							87907			0
S3	2009	2009	2009	2	0	2	Export	586	Pakistan	PAK	270	Gambia	GMB								29	CRUDE ANIMAL,VEG.MATERL.	1	No Quantity							4952			0
S3	2009	2009	2009	2	0	2	Export	586	Pakistan	PAK	276	Germany	DEU								29	CRUDE ANIMAL,VEG.MATERL.	1	No Quantity							8810987			0
S3	2009	2009	2009	2	0	2	Export	586	Pakistan	PAK	300	Greece	GRC								29	CRUDE ANIMAL,VEG.MATERL.	1	No Quantity							15816			0
S3	2009	2009	2009	2	0	2	Export	586	Pakistan	PAK	332	Haiti	HTI								29	CRUDE ANIMAL,VEG.MATERL.	1	No Quantity							24134			0
S3	2009	2009	2009	2	0	2	Export	586	Pakistan	PAK	344	China, Hong Kong SAR	HKG								29	CRUDE ANIMAL,VEG.MATERL.	1	No Quantity							1459167			0
S3	2009	2009	2009	2	0	2	Export	586	Pakistan	PAK	360	Indonesia	IDN								29	CRUDE ANIMAL,VEG.MATERL.	1	No Quantity							169250			0
S3	2009	2009	2009	2	0	2	Export	586	Pakistan	PAK	364	Iran	IRN								29	CRUDE ANIMAL,VEG.MATERL.	1	No Quantity							433448			0
S3	2009	2009	2009	2	0	2	Export	586	Pakistan	PAK	368	Iraq	IRQ								29	CRUDE ANIMAL,VEG.MATERL.	1	No Quantity							159473			0
S3	2009	2009	2009	2	0	2	Export	586	Pakistan	PAK	372	Ireland	IRL								29	CRUDE ANIMAL,VEG.MATERL.	1	No Quantity							58			0
S3	2009	2009	2009	2	0	2	Export	586	Pakistan	PAK	381	Italy	ITA								29	CRUDE ANIMAL,VEG.MATERL.	1	No Quantity							3777280			0
S3	2009	2009	2009	2	0	2	Export	586	Pakistan	PAK	392	Japan	JPN								29	CRUDE ANIMAL,VEG.MATERL.	1	No Quantity							5214562			0
S3	2009	2009	2009	2	0	2	Export	586	Pakistan	PAK	398	Kazakhstan	KAZ								29	CRUDE ANIMAL,VEG.MATERL.	1	No Quantity							19650			0
S3	2009	2009	2009	2	0	2	Export	586	Pakistan	PAK	400	Jordan	JOR								29	CRUDE ANIMAL,VEG.MATERL.	1	No Quantity							424399			0
S3	2009	2009	2009	2	0	2	Export	586	Pakistan	PAK	404	Kenya	KEN								29	CRUDE ANIMAL,VEG.MATERL.	1	No Quantity							7768			0
S3	2009	2009	2009	2	0	2	Export	586	Pakistan	PAK	410	Rep. of Korea	KOR								29	CRUDE ANIMAL,VEG.MATERL.	1	No Quantity							485193			0
S3	2009	2009	2009	2	0	2	Export	586	Pakistan	PAK	414	Kuwait	KWT								29	CRUDE ANIMAL,VEG.MATERL.	1	No Quantity							184307			0
S3	2009	2009	2009	2	0	2	Export	586	Pakistan	PAK	417	Kyrgyzstan	KGZ								29	CRUDE ANIMAL,VEG.MATERL.	1	No Quantity							64662			0
S3	2009	2009	2009	2	0	2	Export	586	Pakistan	PAK	422	Lebanon	LBN								29	CRUDE ANIMAL,VEG.MATERL.	1	No Quantity							50902			0
S3	2009	2009	2009	2	0	2	Export	586	Pakistan	PAK	430	Liberia	LBR								29	CRUDE ANIMAL,VEG.MATERL.	1	No Quantity							1350			0
S3	2009	2009	2009	2	0	2	Export	586	Pakistan	PAK	434	Libya	LBY								29	CRUDE ANIMAL,VEG.MATERL.	1	No Quantity							69588			0
S3	2009	2009	2009	2	0	2	Export	586	Pakistan	PAK	440	Lithuania	LTU								29	CRUDE ANIMAL,VEG.MATERL.	1	No Quantity							39094			0
S3	2009	2009	2009	2	0	2	Export	586	Pakistan	PAK	450	Madagascar	MDG								29	CRUDE ANIMAL,VEG.MATERL.	1	No Quantity							1416			0
S3	2009	2009	2009	2	0	2	Export	586	Pakistan	PAK	458	Malaysia	MYS								29	CRUDE ANIMAL,VEG.MATERL.	1	No Quantity							510367			0
S3	2009	2009	2009	2	0	2	Export	586	Pakistan	PAK	462	Maldives	MDV								29	CRUDE ANIMAL,VEG.MATERL.	1	No Quantity							7690			0
S3	2009	2009	2009	2	0	2	Export	586	Pakistan	PAK	480	Mauritius	MUS								29	CRUDE ANIMAL,VEG.MATERL.	1	No Quantity							8534			0
S3	2009	2009	2009	2	0	2	Export	586	Pakistan	PAK	484	Mexico	MEX								29	CRUDE ANIMAL,VEG.MATERL.	1	No Quantity							101659			0
S3	2009	2009	2009	2	0	2	Export	586	Pakistan	PAK	490	Other Asia, nes									29	CRUDE ANIMAL,VEG.MATERL.	1	No Quantity							959917			0
S3	2009	2009	2009	2	0	2	Export	586	Pakistan	PAK	504	Morocco	MAR								29	CRUDE ANIMAL,VEG.MATERL.	1	No Quantity							17822			0
S3	2009	2009	2009	2	0	2	Export	586	Pakistan	PAK	512	Oman	OMN								29	CRUDE ANIMAL,VEG.MATERL.	1	No Quantity							3534			0
S3	2009	2009	2009	2	0	2	Export	586	Pakistan	PAK	528	Netherlands	NLD								29	CRUDE ANIMAL,VEG.MATERL.	1	No Quantity							1341001			0
S3	2009	2009	2009	2	0	2	Export	586	Pakistan	PAK	554	New Zealand	NZL								29	CRUDE ANIMAL,VEG.MATERL.	1	No Quantity							310			0
S3	2009	2009	2009	2	0	2	Export	586	Pakistan	PAK	566	Nigeria	NGA								29	CRUDE ANIMAL,VEG.MATERL.	1	No Quantity							28719			0
S3	2009	2009	2009	2	0	2	Export	586	Pakistan	PAK	579	Norway	NOR								29	CRUDE ANIMAL,VEG.MATERL.	1	No Quantity							139304			0
S3	2009	2009	2009	2	0	2	Export	586	Pakistan	PAK	604	Peru	PER								29	CRUDE ANIMAL,VEG.MATERL.	1	No Quantity							5323			0
S3	2009	2009	2009	2	0	2	Export	586	Pakistan	PAK	608	Philippines	PHL								29	CRUDE ANIMAL,VEG.MATERL.	1	No Quantity							226523			0
S3	2009	2009	2009	2	0	2	Export	586	Pakistan	PAK	616	Poland	POL								29	CRUDE ANIMAL,VEG.MATERL.	1	No Quantity							1314442			0
S3	2009	2009	2009	2	0	2	Export	586	Pakistan	PAK	620	Portugal	PRT								29	CRUDE ANIMAL,VEG.MATERL.	1	No Quantity							1714068			0
S3	2009	2009	2009	2	0	2	Export	586	Pakistan	PAK	634	Qatar	QAT								29	CRUDE ANIMAL,VEG.MATERL.	1	No Quantity							221728			0
S3	2009	2009	2009	2	0	2	Export	586	Pakistan	PAK	642	Romania	ROU								29	CRUDE ANIMAL,VEG.MATERL.	1	No Quantity							4716543			0
S3	2009	2009	2009	2	0	2	Export	586	Pakistan	PAK	643	Russian Federation	RUS								29	CRUDE ANIMAL,VEG.MATERL.	1	No Quantity							139705			0
S3	2009	2009	2009	2	0	2	Export	586	Pakistan	PAK	682	Saudi Arabia	SAU								29	CRUDE ANIMAL,VEG.MATERL.	1	No Quantity							515686			0
S3	2009	2009	2009	2	0	2	Export	586	Pakistan	PAK	699	India	IND								29	CRUDE ANIMAL,VEG.MATERL.	1	No Quantity							5239336			0
S3	2009	2009	2009	2	0	2	Export	586	Pakistan	PAK	702	Singapore	SGP								29	CRUDE ANIMAL,VEG.MATERL.	1	No Quantity							310580			0
S3	2009	2009	2009	2	0	2	Export	586	Pakistan	PAK	704	Viet Nam	VNM								29	CRUDE ANIMAL,VEG.MATERL.	1	No Quantity							2188244			0
S3	2009	2009	2009	2	0	2	Export	586	Pakistan	PAK	706	Somalia	SOM								29	CRUDE ANIMAL,VEG.MATERL.	1	No Quantity							11256			0
S3	2009	2009	2009	2	0	2	Export	586	Pakistan	PAK	710	South Africa	ZAF								29	CRUDE ANIMAL,VEG.MATERL.	1	No Quantity							152188			0
S3	2009	2009	2009	2	0	2	Export	586	Pakistan	PAK	724	Spain	ESP								29	CRUDE ANIMAL,VEG.MATERL.	1	No Quantity							2739284			0
S3	2009	2009	2009	2	0	2	Export	586	Pakistan	PAK	736	Fmr Sudan	SDN								29	CRUDE ANIMAL,VEG.MATERL.	1	No Quantity							8666			0
S3	2009	2009	2009	2	0	2	Export	586	Pakistan	PAK	752	Sweden	SWE								29	CRUDE ANIMAL,VEG.MATERL.	1	No Quantity							42414			0
S3	2009	2009	2009	2	0	2	Export	586	Pakistan	PAK	757	Switzerland	CHE								29	CRUDE ANIMAL,VEG.MATERL.	1	No Quantity							15401			0
S3	2009	2009	2009	2	0	2	Export	586	Pakistan	PAK	760	Syria	SYR								29	CRUDE ANIMAL,VEG.MATERL.	1	No Quantity							11390			0
S3	2009	2009	2009	2	0	2	Export	586	Pakistan	PAK	764	Thailand	THA								29	CRUDE ANIMAL,VEG.MATERL.	1	No Quantity							144131			0
S3	2009	2009	2009	2	0	2	Export	586	Pakistan	PAK	780	Trinidad and Tobago	TTO								29	CRUDE ANIMAL,VEG.MATERL.	1	No Quantity							277			0
S3	2009	2009	2009	2	0	2	Export	586	Pakistan	PAK	784	United Arab Emirates	ARE								29	CRUDE ANIMAL,VEG.MATERL.	1	No Quantity							1112825			0
S3	2009	2009	2009	2	0	2	Export	586	Pakistan	PAK	788	Tunisia	TUN								29	CRUDE ANIMAL,VEG.MATERL.	1	No Quantity							101789			0
S3	2009	2009	2009	2	0	2	Export	586	Pakistan	PAK	792	Turkey	TUR								29	CRUDE ANIMAL,VEG.MATERL.	1	No Quantity							1035271			0
S3	2009	2009	2009	2	0	2	Export	586	Pakistan	PAK	795	Turkmenistan	TKM								29	CRUDE ANIMAL,VEG.MATERL.	1	No Quantity							4891			0
S3	2009	2009	2009	2	0	2	Export	586	Pakistan	PAK	818	Egypt	EGY								29	CRUDE ANIMAL,VEG.MATERL.	1	No Quantity							1693460			0
S3	2009	2009	2009	2	0	2	Export	586	Pakistan	PAK	826	United Kingdom	GBR								29	CRUDE ANIMAL,VEG.MATERL.	1	No Quantity							901844			0
S3	2009	2009	2009	2	0	2	Export	586	Pakistan	PAK	842	USA	USA								29	CRUDE ANIMAL,VEG.MATERL.	1	No Quantity							7299113			0
S3	2009	2009	2009	2	0	2	Export	586	Pakistan	PAK	858	Uruguay	URY								29	CRUDE ANIMAL,VEG.MATERL.	1	No Quantity							6364			0
S3	2009	2009	2009	2	0	2	Export	586	Pakistan	PAK	887	Yemen	YEM								29	CRUDE ANIMAL,VEG.MATERL.	1	No Quantity							51701			0
S3	2009	2009	2009	2	0	2	Export	591	Panama	PAN	0	World	WLD								29	CRUDE ANIMAL,VEG.MATERL.	1	No Quantity							2488051			0
S3	2009	2009	2009	2	0	2	Export	591	Panama	PAN	44	Bahamas	BHS								29	CRUDE ANIMAL,VEG.MATERL.	1	No Quantity							31350			0
S3	2009	2009	2009	2	0	2	Export	591	Panama	PAN	52	Barbados	BRB								29	CRUDE ANIMAL,VEG.MATERL.	1	No Quantity							3222			0
S3	2009	2009	2009	2	0	2	Export	591	Panama	PAN	68	Bolivia (Plurinational State of)	BOL								29	CRUDE ANIMAL,VEG.MATERL.	1	No Quantity							435			0
S3	2009	2009	2009	2	0	2	Export	591	Panama	PAN	124	Canada	CAN								29	CRUDE ANIMAL,VEG.MATERL.	1	No Quantity							13291			0
S3	2009	2009	2009	2	0	2	Export	591	Panama	PAN	152	Chile	CHL								29	CRUDE ANIMAL,VEG.MATERL.	1	No Quantity							61			0
S3	2009	2009	2009	2	0	2	Export	591	Panama	PAN	156	China	CHN								29	CRUDE ANIMAL,VEG.MATERL.	1	No Quantity							115460			0
S3	2009	2009	2009	2	0	2	Export	591	Panama	PAN	170	Colombia	COL								29	CRUDE ANIMAL,VEG.MATERL.	1	No Quantity							26165			0
S3	2009	2009	2009	2	0	2	Export	591	Panama	PAN	188	Costa Rica	CRI								29	CRUDE ANIMAL,VEG.MATERL.	1	No Quantity							777			0
S3	2009	2009	2009	2	0	2	Export	591	Panama	PAN	192	Cuba	CUB								29	CRUDE ANIMAL,VEG.MATERL.	1	No Quantity							39446			0
S3	2009	2009	2009	2	0	2	Export	591	Panama	PAN	214	Dominican Rep.	DOM								29	CRUDE ANIMAL,VEG.MATERL.	1	No Quantity							131			0
S3	2009	2009	2009	2	0	2	Export	591	Panama	PAN	218	Ecuador	ECU								29	CRUDE ANIMAL,VEG.MATERL.	1	No Quantity							6409			0
S3	2009	2009	2009	2	0	2	Export	591	Panama	PAN	222	El Salvador	SLV								29	CRUDE ANIMAL,VEG.MATERL.	1	No Quantity							21531			0
S3	2009	2009	2009	2	0	2	Export	591	Panama	PAN	276	Germany	DEU								29	CRUDE ANIMAL,VEG.MATERL.	1	No Quantity							1430			0
S3	2009	2009	2009	2	0	2	Export	591	Panama	PAN	320	Guatemala	GTM								29	CRUDE ANIMAL,VEG.MATERL.	1	No Quantity							109732			0
S3	2009	2009	2009	2	0	2	Export	591	Panama	PAN	328	Guyana	GUY								29	CRUDE ANIMAL,VEG.MATERL.	1	No Quantity							1220			0
S3	2009	2009	2009	2	0	2	Export	591	Panama	PAN	340	Honduras	HND								29	CRUDE ANIMAL,VEG.MATERL.	1	No Quantity							201285			0
S3	2009	2009	2009	2	0	2	Export	591	Panama	PAN	344	China, Hong Kong SAR	HKG								29	CRUDE ANIMAL,VEG.MATERL.	1	No Quantity							427321			0
S3	2009	2009	2009	2	0	2	Export	591	Panama	PAN	388	Jamaica	JAM								29	CRUDE ANIMAL,VEG.MATERL.	1	No Quantity							26060			0
S3	2009	2009	2009	2	0	2	Export	591	Panama	PAN	392	Japan	JPN								29	CRUDE ANIMAL,VEG.MATERL.	1	No Quantity							865220			0
S3	2009	2009	2009	2	0	2	Export	591	Panama	PAN	484	Mexico	MEX								29	CRUDE ANIMAL,VEG.MATERL.	1	No Quantity							90122			0
S3	2009	2009	2009	2	0	2	Export	591	Panama	PAN	528	Netherlands	NLD								29	CRUDE ANIMAL,VEG.MATERL.	1	No Quantity							17500			0
S3	2009	2009	2009	2	0	2	Export	591	Panama	PAN	530	Neth. Antilles	ANT								29	CRUDE ANIMAL,VEG.MATERL.	1	No Quantity							975			0
S3	2009	2009	2009	2	0	2	Export	591	Panama	PAN	533	Aruba	ABW								29	CRUDE ANIMAL,VEG.MATERL.	1	No Quantity							847			0
S3	2009	2009	2009	2	0	2	Export	591	Panama	PAN	558	Nicaragua	NIC								29	CRUDE ANIMAL,VEG.MATERL.	1	No Quantity							14949			0
S3	2009	2009	2009	2	0	2	Export	591	Panama	PAN	604	Peru	PER								29	CRUDE ANIMAL,VEG.MATERL.	1	No Quantity							304			0
S3	2009	2009	2009	2	0	2	Export	591	Panama	PAN	724	Spain	ESP								29	CRUDE ANIMAL,VEG.MATERL.	1	No Quantity							7900			0
S3	2009	2009	2009	2	0	2	Export	591	Panama	PAN	780	Trinidad and Tobago	TTO								29	CRUDE ANIMAL,VEG.MATERL.	1	No Quantity							798			0
S3	2009	2009	2009	2	0	2	Export	591	Panama	PAN	784	United Arab Emirates	ARE								29	CRUDE ANIMAL,VEG.MATERL.	1	No Quantity							11213			0
S3	2009	2009	2009	2	0	2	Export	591	Panama	PAN	842	USA	USA								29	CRUDE ANIMAL,VEG.MATERL.	1	No Quantity							452268			0
S3	2009	2009	2009	2	0	2	Export	591	Panama	PAN	862	Venezuela	VEN								29	CRUDE ANIMAL,VEG.MATERL.	1	No Quantity							165			0
S3	2009	2009	2009	2	0	2	Export	591	Panama	PAN	899	Areas, nes									29	CRUDE ANIMAL,VEG.MATERL.	1	No Quantity							464			0
S3	2009	2009	2009	2	0	2	Export	586	Pakistan	PAK	0	World	WLD								32	COAL, COKE, BRIQUETTES	1	No Quantity							214697			0
S3	2009	2009	2009	2	0	2	Export	586	Pakistan	PAK	4	Afghanistan	AFG								32	COAL, COKE, BRIQUETTES	1	No Quantity							202396			0
S3	2009	2009	2009	2	0	2	Export	586	Pakistan	PAK	262	Djibouti	DJI								32	COAL, COKE, BRIQUETTES	1	No Quantity							12301			0
S3	2009	2009	2009	2	0	2	Export	591	Panama	PAN	0	World	WLD								32	COAL, COKE, BRIQUETTES	1	No Quantity							258			0
S3	2009	2009	2009	2	0	2	Export	591	Panama	PAN	214	Dominican Rep.	DOM								32	COAL, COKE, BRIQUETTES	1	No Quantity							258			0
S3	2009	2009	2009	2	0	2	Export	586	Pakistan	PAK	0	World	WLD								33	PETROLEUM,PETROL.PRODUCT	1	No Quantity							712575264			0
S3	2009	2009	2009	2	0	2	Export	586	Pakistan	PAK	4	Afghanistan	AFG								33	PETROLEUM,PETROL.PRODUCT	1	No Quantity							392564347			0
S3	2009	2009	2009	2	0	2	Export	586	Pakistan	PAK	50	Bangladesh	BGD								33	PETROLEUM,PETROL.PRODUCT	1	No Quantity							167858			0
S3	2009	2009	2009	2	0	2	Export	586	Pakistan	PAK	156	China	CHN								33	PETROLEUM,PETROL.PRODUCT	1	No Quantity							37538			0
S3	2009	2009	2009	2	0	2	Export	586	Pakistan	PAK	242	Fiji	FJI								33	PETROLEUM,PETROL.PRODUCT	1	No Quantity							707			0
S3	2009	2009	2009	2	0	2	Export	586	Pakistan	PAK	262	Djibouti	DJI								33	PETROLEUM,PETROL.PRODUCT	1	No Quantity							145411			0
S3	2009	2009	2009	2	0	2	Export	586	Pakistan	PAK	364	Iran	IRN								33	PETROLEUM,PETROL.PRODUCT	1	No Quantity							153521			0
S3	2009	2009	2009	2	0	2	Export	586	Pakistan	PAK	404	Kenya	KEN								33	PETROLEUM,PETROL.PRODUCT	1	No Quantity							25086			0
S3	2009	2009	2009	2	0	2	Export	586	Pakistan	PAK	410	Rep. of Korea	KOR								33	PETROLEUM,PETROL.PRODUCT	1	No Quantity							58733258			0
S3	2009	2009	2009	2	0	2	Export	586	Pakistan	PAK	490	Other Asia, nes									33	PETROLEUM,PETROL.PRODUCT	1	No Quantity							31349048			0
S3	2009	2009	2009	2	0	2	Export	586	Pakistan	PAK	512	Oman	OMN								33	PETROLEUM,PETROL.PRODUCT	1	No Quantity							8528262			0
S3	2009	2009	2009	2	0	2	Export	586	Pakistan	PAK	682	Saudi Arabia	SAU								33	PETROLEUM,PETROL.PRODUCT	1	No Quantity							5071			0
S3	2009	2009	2009	2	0	2	Export	586	Pakistan	PAK	699	India	IND								33	PETROLEUM,PETROL.PRODUCT	1	No Quantity							22568812			0
S3	2009	2009	2009	2	0	2	Export	586	Pakistan	PAK	702	Singapore	SGP								33	PETROLEUM,PETROL.PRODUCT	1	No Quantity							229954			0
S3	2009	2009	2009	2	0	2	Export	586	Pakistan	PAK	710	South Africa	ZAF								33	PETROLEUM,PETROL.PRODUCT	1	No Quantity							34732			0
S3	2009	2009	2009	2	0	2	Export	586	Pakistan	PAK	716	Zimbabwe	ZWE								33	PETROLEUM,PETROL.PRODUCT	1	No Quantity							593			0
S3	2009	2009	2009	2	0	2	Export	586	Pakistan	PAK	784	United Arab Emirates	ARE								33	PETROLEUM,PETROL.PRODUCT	1	No Quantity							198013693			0
S3	2009	2009	2009	2	0	2	Export	586	Pakistan	PAK	818	Egypt	EGY								33	PETROLEUM,PETROL.PRODUCT	1	No Quantity							17373			0
S3	2009	2009	2009	2	0	2	Export	591	Panama	PAN	0	World	WLD								33	PETROLEUM,PETROL.PRODUCT	1	No Quantity							8008081			0
S3	2009	2009	2009	2	0	2	Export	591	Panama	PAN	52	Barbados	BRB								33	PETROLEUM,PETROL.PRODUCT	1	No Quantity							225			0
S3	2009	2009	2009	2	0	2	Export	591	Panama	PAN	68	Bolivia (Plurinational State of)	BOL								33	PETROLEUM,PETROL.PRODUCT	1	No Quantity							799			0
S3	2009	2009	2009	2	0	2	Export	591	Panama	PAN	170	Colombia	COL								33	PETROLEUM,PETROL.PRODUCT	1	No Quantity							76673			0
S3	2009	2009	2009	2	0	2	Export	591	Panama	PAN	188	Costa Rica	CRI								33	PETROLEUM,PETROL.PRODUCT	1	No Quantity							5618013			0
S3	2009	2009	2009	2	0	2	Export	591	Panama	PAN	192	Cuba	CUB								33	PETROLEUM,PETROL.PRODUCT	1	No Quantity							5744			0
S3	2009	2009	2009	2	0	2	Export	591	Panama	PAN	212	Dominica	DMA								33	PETROLEUM,PETROL.PRODUCT	1	No Quantity							154			0
S3	2009	2009	2009	2	0	2	Export	591	Panama	PAN	214	Dominican Rep.	DOM								33	PETROLEUM,PETROL.PRODUCT	1	No Quantity							911548			0
S3	2009	2009	2009	2	0	2	Export	591	Panama	PAN	222	El Salvador	SLV								33	PETROLEUM,PETROL.PRODUCT	1	No Quantity							7457			0
S3	2009	2009	2009	2	0	2	Export	591	Panama	PAN	276	Germany	DEU								33	PETROLEUM,PETROL.PRODUCT	1	No Quantity							20986			0
S3	2009	2009	2009	2	0	2	Export	591	Panama	PAN	308	Grenada	GRD								33	PETROLEUM,PETROL.PRODUCT	1	No Quantity							52			0
S3	2009	2009	2009	2	0	2	Export	591	Panama	PAN	320	Guatemala	GTM								33	PETROLEUM,PETROL.PRODUCT	1	No Quantity							172914			0
S3	2009	2009	2009	2	0	2	Export	591	Panama	PAN	328	Guyana	GUY								33	PETROLEUM,PETROL.PRODUCT	1	No Quantity							546			0
S3	2009	2009	2009	2	0	2	Export	591	Panama	PAN	332	Haiti	HTI								33	PETROLEUM,PETROL.PRODUCT	1	No Quantity							4890			0
S3	2009	2009	2009	2	0	2	Export	591	Panama	PAN	340	Honduras	HND								33	PETROLEUM,PETROL.PRODUCT	1	No Quantity							27728			0
S3	2009	2009	2009	2	0	2	Export	591	Panama	PAN	388	Jamaica	JAM								33	PETROLEUM,PETROL.PRODUCT	1	No Quantity							5997			0
S3	2009	2009	2009	2	0	2	Export	591	Panama	PAN	530	Neth. Antilles	ANT								33	PETROLEUM,PETROL.PRODUCT	1	No Quantity							706			0
S3	2009	2009	2009	2	0	2	Export	591	Panama	PAN	558	Nicaragua	NIC								33	PETROLEUM,PETROL.PRODUCT	1	No Quantity							58415			0
S3	2009	2009	2009	2	0	2	Export	591	Panama	PAN	600	Paraguay	PRY								33	PETROLEUM,PETROL.PRODUCT	1	No Quantity							295			0
S3	2009	2009	2009	2	0	2	Export	591	Panama	PAN	604	Peru	PER								33	PETROLEUM,PETROL.PRODUCT	1	No Quantity							5704			0
S3	2009	2009	2009	2	0	2	Export	591	Panama	PAN	740	Suriname	SUR								33	PETROLEUM,PETROL.PRODUCT	1	No Quantity							144			0
S3	2009	2009	2009	2	0	2	Export	591	Panama	PAN	780	Trinidad and Tobago	TTO								33	PETROLEUM,PETROL.PRODUCT	1	No Quantity							52665			0
S3	2009	2009	2009	2	0	2	Export	591	Panama	PAN	842	USA	USA								33	PETROLEUM,PETROL.PRODUCT	1	No Quantity							876882			0
S3	2009	2009	2009	2	0	2	Export	591	Panama	PAN	862	Venezuela	VEN								33	PETROLEUM,PETROL.PRODUCT	1	No Quantity							20793			0
S3	2009	2009	2009	2	0	2	Export	591	Panama	PAN	899	Areas, nes									33	PETROLEUM,PETROL.PRODUCT	1	No Quantity							138751			0
S3	2009	2009	2009	2	0	2	Export	586	Pakistan	PAK	0	World	WLD								34	GAS,NATURAL,MANUFACTURED	1	No Quantity							56746			0
S3	2009	2009	2009	2	0	2	Export	586	Pakistan	PAK	276	Germany	DEU								34	GAS,NATURAL,MANUFACTURED	1	No Quantity							14759			0
S3	2009	2009	2009	2	0	2	Export	586	Pakistan	PAK	784	United Arab Emirates	ARE								34	GAS,NATURAL,MANUFACTURED	1	No Quantity							41987			0
S3	2009	2009	2009	2	0	2	Export	591	Panama	PAN	0	World	WLD								34	GAS,NATURAL,MANUFACTURED	1	No Quantity							127701			0
S3	2009	2009	2009	2	0	2	Export	591	Panama	PAN	170	Colombia	COL								34	GAS,NATURAL,MANUFACTURED	1	No Quantity							486			0
S3	2009	2009	2009	2	0	2	Export	591	Panama	PAN	188	Costa Rica	CRI								34	GAS,NATURAL,MANUFACTURED	1	No Quantity							118260			0
S3	2009	2009	2009	2	0	2	Export	591	Panama	PAN	212	Dominica	DMA								34	GAS,NATURAL,MANUFACTURED	1	No Quantity							811			0
S3	2009	2009	2009	2	0	2	Export	591	Panama	PAN	558	Nicaragua	NIC								34	GAS,NATURAL,MANUFACTURED	1	No Quantity							7751			0
S3	2009	2009	2009	2	0	2	Export	591	Panama	PAN	899	Areas, nes									34	GAS,NATURAL,MANUFACTURED	1	No Quantity							393			0
S3	2009	2009	2009	2	0	2	Export	586	Pakistan	PAK	0	World	WLD								41	ANIMAL OILS AND FATS	1	No Quantity							458			0
S3	2009	2009	2009	2	0	2	Export	586	Pakistan	PAK	144	Sri Lanka	LKA								41	ANIMAL OILS AND FATS	1	No Quantity							458			0
S3	2009	2009	2009	2	0	2	Export	591	Panama	PAN	0	World	WLD								41	ANIMAL OILS AND FATS	1	No Quantity							2572198			0
S3	2009	2009	2009	2	0	2	Export	591	Panama	PAN	56	Belgium	BEL								41	ANIMAL OILS AND FATS	1	No Quantity							1312500			0
S3	2009	2009	2009	2	0	2	Export	591	Panama	PAN	170	Colombia	COL								41	ANIMAL OILS AND FATS	1	No Quantity							62220			0
S3	2009	2009	2009	2	0	2	Export	591	Panama	PAN	188	Costa Rica	CRI								41	ANIMAL OILS AND FATS	1	No Quantity							224850			0
S3	2009	2009	2009	2	0	2	Export	591	Panama	PAN	214	Dominican Rep.	DOM								41	ANIMAL OILS AND FATS	1	No Quantity							10870			0
S3	2009	2009	2009	2	0	2	Export	591	Panama	PAN	222	El Salvador	SLV								41	ANIMAL OILS AND FATS	1	No Quantity							22010			0
S3	2009	2009	2009	2	0	2	Export	591	Panama	PAN	528	Netherlands	NLD								41	ANIMAL OILS AND FATS	1	No Quantity							935000			0
S3	2009	2009	2009	2	0	2	Export	591	Panama	PAN	899	Areas, nes									41	ANIMAL OILS AND FATS	1	No Quantity							4748			0
S3	2009	2009	2009	2	0	2	Export	586	Pakistan	PAK	0	World	WLD								42	FIXED VEG. FATS AND OILS	1	No Quantity							1802393			0
S3	2009	2009	2009	2	0	2	Export	586	Pakistan	PAK	4	Afghanistan	AFG								42	FIXED VEG. FATS AND OILS	1	No Quantity							175853			0
S3	2009	2009	2009	2	0	2	Export	586	Pakistan	PAK	12	Algeria	DZA								42	FIXED VEG. FATS AND OILS	1	No Quantity							11043			0
S3	2009	2009	2009	2	0	2	Export	586	Pakistan	PAK	36	Australia	AUS								42	FIXED VEG. FATS AND OILS	1	No Quantity							586			0
S3	2009	2009	2009	2	0	2	Export	586	Pakistan	PAK	48	Bahrain	BHR								42	FIXED VEG. FATS AND OILS	1	No Quantity							5407			0
S3	2009	2009	2009	2	0	2	Export	586	Pakistan	PAK	52	Barbados	BRB								42	FIXED VEG. FATS AND OILS	1	No Quantity							632			0
S3	2009	2009	2009	2	0	2	Export	586	Pakistan	PAK	70	Bosnia Herzegovina	BIH								42	FIXED VEG. FATS AND OILS	1	No Quantity							1224			0
S3	2009	2009	2009	2	0	2	Export	586	Pakistan	PAK	124	Canada	CAN								42	FIXED VEG. FATS AND OILS	1	No Quantity							2941			0
S3	2009	2009	2009	2	0	2	Export	586	Pakistan	PAK	144	Sri Lanka	LKA								42	FIXED VEG. FATS AND OILS	1	No Quantity							42102			0
S3	2009	2009	2009	2	0	2	Export	586	Pakistan	PAK	156	China	CHN								42	FIXED VEG. FATS AND OILS	1	No Quantity							925			0
S3	2009	2009	2009	2	0	2	Export	586	Pakistan	PAK	204	Benin	BEN								42	FIXED VEG. FATS AND OILS	1	No Quantity							8496			0
S3	2009	2009	2009	2	0	2	Export	586	Pakistan	PAK	208	Denmark	DNK								42	FIXED VEG. FATS AND OILS	1	No Quantity							869			0
S3	2009	2009	2009	2	0	2	Export	586	Pakistan	PAK	242	Fiji	FJI								42	FIXED VEG. FATS AND OILS	1	No Quantity							84			0
S3	2009	2009	2009	2	0	2	Export	586	Pakistan	PAK	262	Djibouti	DJI								42	FIXED VEG. FATS AND OILS	1	No Quantity							181794			0
S3	2009	2009	2009	2	0	2	Export	586	Pakistan	PAK	300	Greece	GRC								42	FIXED VEG. FATS AND OILS	1	No Quantity							5451			0
S3	2009	2009	2009	2	0	2	Export	586	Pakistan	PAK	324	Guinea	GIN								42	FIXED VEG. FATS AND OILS	1	No Quantity							35			0
S3	2009	2009	2009	2	0	2	Export	586	Pakistan	PAK	344	China, Hong Kong SAR	HKG								42	FIXED VEG. FATS AND OILS	1	No Quantity							2114			0
S3	2009	2009	2009	2	0	2	Export	586	Pakistan	PAK	360	Indonesia	IDN								42	FIXED VEG. FATS AND OILS	1	No Quantity							25341			0
S3	2009	2009	2009	2	0	2	Export	586	Pakistan	PAK	364	Iran	IRN								42	FIXED VEG. FATS AND OILS	1	No Quantity							133611			0
S3	2009	2009	2009	2	0	2	Export	586	Pakistan	PAK	400	Jordan	JOR								42	FIXED VEG. FATS AND OILS	1	No Quantity							22638			0
S3	2009	2009	2009	2	0	2	Export	586	Pakistan	PAK	410	Rep. of Korea	KOR								42	FIXED VEG. FATS AND OILS	1	No Quantity							1322			0
S3	2009	2009	2009	2	0	2	Export	586	Pakistan	PAK	422	Lebanon	LBN								42	FIXED VEG. FATS AND OILS	1	No Quantity							5183			0
S3	2009	2009	2009	2	0	2	Export	586	Pakistan	PAK	434	Libya	LBY								42	FIXED VEG. FATS AND OILS	1	No Quantity							21147			0
S3	2009	2009	2009	2	0	2	Export	586	Pakistan	PAK	480	Mauritius	MUS								42	FIXED VEG. FATS AND OILS	1	No Quantity							601			0
S3	2009	2009	2009	2	0	2	Export	586	Pakistan	PAK	490	Other Asia, nes									42	FIXED VEG. FATS AND OILS	1	No Quantity							30359			0
S3	2009	2009	2009	2	0	2	Export	586	Pakistan	PAK	504	Morocco	MAR								42	FIXED VEG. FATS AND OILS	1	No Quantity							2680			0
S3	2009	2009	2009	2	0	2	Export	586	Pakistan	PAK	512	Oman	OMN								42	FIXED VEG. FATS AND OILS	1	No Quantity							57145			0
S3	2009	2009	2009	2	0	2	Export	586	Pakistan	PAK	528	Netherlands	NLD								42	FIXED VEG. FATS AND OILS	1	No Quantity							15			0
S3	2009	2009	2009	2	0	2	Export	586	Pakistan	PAK	682	Saudi Arabia	SAU								42	FIXED VEG. FATS AND OILS	1	No Quantity							93886			0
S3	2009	2009	2009	2	0	2	Export	586	Pakistan	PAK	699	India	IND								42	FIXED VEG. FATS AND OILS	1	No Quantity							1163			0
S3	2009	2009	2009	2	0	2	Export	586	Pakistan	PAK	702	Singapore	SGP								42	FIXED VEG. FATS AND OILS	1	No Quantity							775			0
S3	2009	2009	2009	2	0	2	Export	586	Pakistan	PAK	710	South Africa	ZAF								42	FIXED VEG. FATS AND OILS	1	No Quantity							15701			0
S3	2009	2009	2009	2	0	2	Export	586	Pakistan	PAK	780	Trinidad and Tobago	TTO								42	FIXED VEG. FATS AND OILS	1	No Quantity							1000			0
S3	2009	2009	2009	2	0	2	Export	586	Pakistan	PAK	784	United Arab Emirates	ARE								42	FIXED VEG. FATS AND OILS	1	No Quantity							850313			0
S3	2009	2009	2009	2	0	2	Export	586	Pakistan	PAK	826	United Kingdom	GBR								42	FIXED VEG. FATS AND OILS	1	No Quantity							36663			0
S3	2009	2009	2009	2	0	2	Export	586	Pakistan	PAK	842	USA	USA								42	FIXED VEG. FATS AND OILS	1	No Quantity							38041			0
S3	2009	2009	2009	2	0	2	Export	586	Pakistan	PAK	887	Yemen	YEM								42	FIXED VEG. FATS AND OILS	1	No Quantity							25253			0
S3	2009	2009	2009	2	0	2	Export	591	Panama	PAN	0	World	WLD								42	FIXED VEG. FATS AND OILS	1	No Quantity							3516622			0
S3	2009	2009	2009	2	0	2	Export	591	Panama	PAN	52	Barbados	BRB								42	FIXED VEG. FATS AND OILS	1	No Quantity							49266			0
S3	2009	2009	2009	2	0	2	Export	591	Panama	PAN	170	Colombia	COL								42	FIXED VEG. FATS AND OILS	1	No Quantity							76260			0
S3	2009	2009	2009	2	0	2	Export	591	Panama	PAN	188	Costa Rica	CRI								42	FIXED VEG. FATS AND OILS	1	No Quantity							926196			0
S3	2009	2009	2009	2	0	2	Export	591	Panama	PAN	214	Dominican Rep.	DOM								42	FIXED VEG. FATS AND OILS	1	No Quantity							129272			0
S3	2009	2009	2009	2	0	2	Export	591	Panama	PAN	222	El Salvador	SLV								42	FIXED VEG. FATS AND OILS	1	No Quantity							246900			0
S3	2009	2009	2009	2	0	2	Export	591	Panama	PAN	320	Guatemala	GTM								42	FIXED VEG. FATS AND OILS	1	No Quantity							226241			0
S3	2009	2009	2009	2	0	2	Export	591	Panama	PAN	340	Honduras	HND								42	FIXED VEG. FATS AND OILS	1	No Quantity							76137			0
S3	2009	2009	2009	2	0	2	Export	591	Panama	PAN	388	Jamaica	JAM								42	FIXED VEG. FATS AND OILS	1	No Quantity							38360			0
S3	2009	2009	2009	2	0	2	Export	591	Panama	PAN	533	Aruba	ABW								42	FIXED VEG. FATS AND OILS	1	No Quantity							31291			0
S3	2009	2009	2009	2	0	2	Export	591	Panama	PAN	558	Nicaragua	NIC								42	FIXED VEG. FATS AND OILS	1	No Quantity							126633			0
S3	2009	2009	2009	2	0	2	Export	591	Panama	PAN	780	Trinidad and Tobago	TTO								42	FIXED VEG. FATS AND OILS	1	No Quantity							122708			0
S3	2009	2009	2009	2	0	2	Export	591	Panama	PAN	826	United Kingdom	GBR								42	FIXED VEG. FATS AND OILS	1	No Quantity							1306080			0
S3	2009	2009	2009	2	0	2	Export	591	Panama	PAN	842	USA	USA								42	FIXED VEG. FATS AND OILS	1	No Quantity							140011			0
S3	2009	2009	2009	2	0	2	Export	591	Panama	PAN	899	Areas, nes									42	FIXED VEG. FATS AND OILS	1	No Quantity							21267			0
S3	2009	2009	2009	2	0	2	Export	586	Pakistan	PAK	0	World	WLD								43	ANIMAL,VEG.FATS,OILS,NES	1	No Quantity							95585036			0
S3	2009	2009	2009	2	0	2	Export	586	Pakistan	PAK	4	Afghanistan	AFG								43	ANIMAL,VEG.FATS,OILS,NES	1	No Quantity							93795317			0
S3	2009	2009	2009	2	0	2	Export	586	Pakistan	PAK	12	Algeria	DZA								43	ANIMAL,VEG.FATS,OILS,NES	1	No Quantity							46204			0
S3	2009	2009	2009	2	0	2	Export	586	Pakistan	PAK	48	Bahrain	BHR								43	ANIMAL,VEG.FATS,OILS,NES	1	No Quantity							1526			0
S3	2009	2009	2009	2	0	2	Export	586	Pakistan	PAK	124	Canada	CAN								43	ANIMAL,VEG.FATS,OILS,NES	1	No Quantity							1588			0
S3	2009	2009	2009	2	0	2	Export	586	Pakistan	PAK	204	Benin	BEN								43	ANIMAL,VEG.FATS,OILS,NES	1	No Quantity							2416			0
S3	2009	2009	2009	2	0	2	Export	586	Pakistan	PAK	262	Djibouti	DJI								43	ANIMAL,VEG.FATS,OILS,NES	1	No Quantity							1794			0
S3	2009	2009	2009	2	0	2	Export	586	Pakistan	PAK	276	Germany	DEU								43	ANIMAL,VEG.FATS,OILS,NES	1	No Quantity							5098			0
S3	2009	2009	2009	2	0	2	Export	586	Pakistan	PAK	300	Greece	GRC								43	ANIMAL,VEG.FATS,OILS,NES	1	No Quantity							4243			0
S3	2009	2009	2009	2	0	2	Export	586	Pakistan	PAK	400	Jordan	JOR								43	ANIMAL,VEG.FATS,OILS,NES	1	No Quantity							18834			0
S3	2009	2009	2009	2	0	2	Export	586	Pakistan	PAK	414	Kuwait	KWT								43	ANIMAL,VEG.FATS,OILS,NES	1	No Quantity							1			0
S3	2009	2009	2009	2	0	2	Export	586	Pakistan	PAK	434	Libya	LBY								43	ANIMAL,VEG.FATS,OILS,NES	1	No Quantity							18763			0
S3	2009	2009	2009	2	0	2	Export	586	Pakistan	PAK	458	Malaysia	MYS								43	ANIMAL,VEG.FATS,OILS,NES	1	No Quantity							146609			0
S3	2009	2009	2009	2	0	2	Export	586	Pakistan	PAK	504	Morocco	MAR								43	ANIMAL,VEG.FATS,OILS,NES	1	No Quantity							1580			0
S3	2009	2009	2009	2	0	2	Export	586	Pakistan	PAK	784	United Arab Emirates	ARE								43	ANIMAL,VEG.FATS,OILS,NES	1	No Quantity							1527060			0
S3	2009	2009	2009	2	0	2	Export	586	Pakistan	PAK	826	United Kingdom	GBR								43	ANIMAL,VEG.FATS,OILS,NES	1	No Quantity							2748			0
S3	2009	2009	2009	2	0	2	Export	586	Pakistan	PAK	842	USA	USA								43	ANIMAL,VEG.FATS,OILS,NES	1	No Quantity							9484			0
S3	2009	2009	2009	2	0	2	Export	586	Pakistan	PAK	860	Uzbekistan	UZB								43	ANIMAL,VEG.FATS,OILS,NES	1	No Quantity							1772			0
S3	2009	2009	2009	2	0	2	Export	591	Panama	PAN	0	World	WLD								43	ANIMAL,VEG.FATS,OILS,NES	1	No Quantity							216401			0
S3	2009	2009	2009	2	0	2	Export	591	Panama	PAN	222	El Salvador	SLV								43	ANIMAL,VEG.FATS,OILS,NES	1	No Quantity							18857			0
S3	2009	2009	2009	2	0	2	Export	591	Panama	PAN	340	Honduras	HND								43	ANIMAL,VEG.FATS,OILS,NES	1	No Quantity							43341			0
S3	2009	2009	2009	2	0	2	Export	591	Panama	PAN	780	Trinidad and Tobago	TTO								43	ANIMAL,VEG.FATS,OILS,NES	1	No Quantity							3899			0
S3	2009	2009	2009	2	0	2	Export	591	Panama	PAN	842	USA	USA								43	ANIMAL,VEG.FATS,OILS,NES	1	No Quantity							138159			0
S3	2009	2009	2009	2	0	2	Export	591	Panama	PAN	899	Areas, nes									43	ANIMAL,VEG.FATS,OILS,NES	1	No Quantity							12145			0
S3	2009	2009	2009	2	0	2	Export	586	Pakistan	PAK	0	World	WLD								51	ORGANIC CHEMICALS	1	No Quantity							160331306			0
S3	2009	2009	2009	2	0	2	Export	586	Pakistan	PAK	4	Afghanistan	AFG								51	ORGANIC CHEMICALS	1	No Quantity							1157652			0
S3	2009	2009	2009	2	0	2	Export	586	Pakistan	PAK	24	Angola	AGO								51	ORGANIC CHEMICALS	1	No Quantity							2871970			0
S3	2009	2009	2009	2	0	2	Export	586	Pakistan	PAK	36	Australia	AUS								51	ORGANIC CHEMICALS	1	No Quantity							206383			0
S3	2009	2009	2009	2	0	2	Export	586	Pakistan	PAK	50	Bangladesh	BGD								51	ORGANIC CHEMICALS	1	No Quantity							137038			0
S3	2009	2009	2009	2	0	2	Export	586	Pakistan	PAK	124	Canada	CAN								51	ORGANIC CHEMICALS	1	No Quantity							139			0
S3	2009	2009	2009	2	0	2	Export	586	Pakistan	PAK	144	Sri Lanka	LKA								51	ORGANIC CHEMICALS	1	No Quantity							2803848			0
S3	2009	2009	2009	2	0	2	Export	586	Pakistan	PAK	156	China	CHN								51	ORGANIC CHEMICALS	1	No Quantity							14372612			0
S3	2009	2009	2009	2	0	2	Export	586	Pakistan	PAK	262	Djibouti	DJI								51	ORGANIC CHEMICALS	1	No Quantity							1690			0
S3	2009	2009	2009	2	0	2	Export	586	Pakistan	PAK	276	Germany	DEU								51	ORGANIC CHEMICALS	1	No Quantity							147			0
S3	2009	2009	2009	2	0	2	Export	586	Pakistan	PAK	288	Ghana	GHA								51	ORGANIC CHEMICALS	1	No Quantity							1703662			0
S3	2009	2009	2009	2	0	2	Export	586	Pakistan	PAK	344	China, Hong Kong SAR	HKG								51	ORGANIC CHEMICALS	1	No Quantity							2297			0
S3	2009	2009	2009	2	0	2	Export	586	Pakistan	PAK	360	Indonesia	IDN								51	ORGANIC CHEMICALS	1	No Quantity							1136623			0
S3	2009	2009	2009	2	0	2	Export	586	Pakistan	PAK	364	Iran	IRN								51	ORGANIC CHEMICALS	1	No Quantity							1792206			0
S3	2009	2009	2009	2	0	2	Export	586	Pakistan	PAK	381	Italy	ITA								51	ORGANIC CHEMICALS	1	No Quantity							3902216			0
S3	2009	2009	2009	2	0	2	Export	586	Pakistan	PAK	404	Kenya	KEN								51	ORGANIC CHEMICALS	1	No Quantity							24042			0
S3	2009	2009	2009	2	0	2	Export	586	Pakistan	PAK	410	Rep. of Korea	KOR								51	ORGANIC CHEMICALS	1	No Quantity							16674946			0
S3	2009	2009	2009	2	0	2	Export	586	Pakistan	PAK	422	Lebanon	LBN								51	ORGANIC CHEMICALS	1	No Quantity							16140			0
S3	2009	2009	2009	2	0	2	Export	586	Pakistan	PAK	430	Liberia	LBR								51	ORGANIC CHEMICALS	1	No Quantity							51557			0
S3	2009	2009	2009	2	0	2	Export	586	Pakistan	PAK	458	Malaysia	MYS								51	ORGANIC CHEMICALS	1	No Quantity							3835234			0
S3	2009	2009	2009	2	0	2	Export	586	Pakistan	PAK	490	Other Asia, nes									51	ORGANIC CHEMICALS	1	No Quantity							4620857			0
S3	2009	2009	2009	2	0	2	Export	586	Pakistan	PAK	512	Oman	OMN								51	ORGANIC CHEMICALS	1	No Quantity							4201920			0
S3	2009	2009	2009	2	0	2	Export	586	Pakistan	PAK	528	Netherlands	NLD								51	ORGANIC CHEMICALS	1	No Quantity							23208136			0
S3	2009	2009	2009	2	0	2	Export	586	Pakistan	PAK	554	New Zealand	NZL								51	ORGANIC CHEMICALS	1	No Quantity							18335			0
S3	2009	2009	2009	2	0	2	Export	586	Pakistan	PAK	608	Philippines	PHL								51	ORGANIC CHEMICALS	1	No Quantity							14475085			0
S3	2009	2009	2009	2	0	2	Export	586	Pakistan	PAK	682	Saudi Arabia	SAU								51	ORGANIC CHEMICALS	1	No Quantity							442640			0
S3	2009	2009	2009	2	0	2	Export	586	Pakistan	PAK	699	India	IND								51	ORGANIC CHEMICALS	1	No Quantity							28594120			0
S3	2009	2009	2009	2	0	2	Export	586	Pakistan	PAK	702	Singapore	SGP								51	ORGANIC CHEMICALS	1	No Quantity							1419885			0
S3	2009	2009	2009	2	0	2	Export	586	Pakistan	PAK	706	Somalia	SOM								51	ORGANIC CHEMICALS	1	No Quantity							16413			0
S3	2009	2009	2009	2	0	2	Export	586	Pakistan	PAK	710	South Africa	ZAF								51	ORGANIC CHEMICALS	1	No Quantity							1880			0
S3	2009	2009	2009	2	0	2	Export	586	Pakistan	PAK	724	Spain	ESP								51	ORGANIC CHEMICALS	1	No Quantity							7612567			0
S3	2009	2009	2009	2	0	2	Export	586	Pakistan	PAK	736	Fmr Sudan	SDN								51	ORGANIC CHEMICALS	1	No Quantity							28671			0
S3	2009	2009	2009	2	0	2	Export	586	Pakistan	PAK	757	Switzerland	CHE								51	ORGANIC CHEMICALS	1	No Quantity							894			0
S3	2009	2009	2009	2	0	2	Export	586	Pakistan	PAK	764	Thailand	THA								51	ORGANIC CHEMICALS	1	No Quantity							3151968			0
S3	2009	2009	2009	2	0	2	Export	586	Pakistan	PAK	784	United Arab Emirates	ARE								51	ORGANIC CHEMICALS	1	No Quantity							6466659			0
S3	2009	2009	2009	2	0	2	Export	586	Pakistan	PAK	792	Turkey	TUR								51	ORGANIC CHEMICALS	1	No Quantity							13900749			0
S3	2009	2009	2009	2	0	2	Export	586	Pakistan	PAK	826	United Kingdom	GBR								51	ORGANIC CHEMICALS	1	No Quantity							1268380			0
S3	2009	2009	2009	2	0	2	Export	586	Pakistan	PAK	834	United Rep. of Tanzania	TZA								51	ORGANIC CHEMICALS	1	No Quantity							130014			0
S3	2009	2009	2009	2	0	2	Export	586	Pakistan	PAK	842	USA	USA								51	ORGANIC CHEMICALS	1	No Quantity							6730			0
S3	2009	2009	2009	2	0	2	Export	586	Pakistan	PAK	860	Uzbekistan	UZB								51	ORGANIC CHEMICALS	1	No Quantity							13109			0
S3	2009	2009	2009	2	0	2	Export	586	Pakistan	PAK	887	Yemen	YEM								51	ORGANIC CHEMICALS	1	No Quantity							61890			0
S3	2009	2009	2009	2	0	2	Export	591	Panama	PAN	0	World	WLD								51	ORGANIC CHEMICALS	1	No Quantity							11508495			0
S3	2009	2009	2009	2	0	2	Export	591	Panama	PAN	32	Argentina	ARG								51	ORGANIC CHEMICALS	1	No Quantity							306214			0
S3	2009	2009	2009	2	0	2	Export	591	Panama	PAN	68	Bolivia (Plurinational State of)	BOL								51	ORGANIC CHEMICALS	1	No Quantity							17948			0
S3	2009	2009	2009	2	0	2	Export	591	Panama	PAN	76	Brazil	BRA								51	ORGANIC CHEMICALS	1	No Quantity							1254606			0
S3	2009	2009	2009	2	0	2	Export	591	Panama	PAN	84	Belize	BLZ								51	ORGANIC CHEMICALS	1	No Quantity							300			0
S3	2009	2009	2009	2	0	2	Export	591	Panama	PAN	152	Chile	CHL								51	ORGANIC CHEMICALS	1	No Quantity							103489			0
S3	2009	2009	2009	2	0	2	Export	591	Panama	PAN	170	Colombia	COL								51	ORGANIC CHEMICALS	1	No Quantity							475719			0
S3	2009	2009	2009	2	0	2	Export	591	Panama	PAN	188	Costa Rica	CRI								51	ORGANIC CHEMICALS	1	No Quantity							541559			0
S3	2009	2009	2009	2	0	2	Export	591	Panama	PAN	192	Cuba	CUB								51	ORGANIC CHEMICALS	1	No Quantity							331316			0
S3	2009	2009	2009	2	0	2	Export	591	Panama	PAN	212	Dominica	DMA								51	ORGANIC CHEMICALS	1	No Quantity							1090			0
S3	2009	2009	2009	2	0	2	Export	591	Panama	PAN	214	Dominican Rep.	DOM								51	ORGANIC CHEMICALS	1	No Quantity							505087			0
S3	2009	2009	2009	2	0	2	Export	591	Panama	PAN	218	Ecuador	ECU								51	ORGANIC CHEMICALS	1	No Quantity							297739			0
S3	2009	2009	2009	2	0	2	Export	591	Panama	PAN	222	El Salvador	SLV								51	ORGANIC CHEMICALS	1	No Quantity							74859			0
S3	2009	2009	2009	2	0	2	Export	591	Panama	PAN	320	Guatemala	GTM								51	ORGANIC CHEMICALS	1	No Quantity							74314			0
S3	2009	2009	2009	2	0	2	Export	591	Panama	PAN	328	Guyana	GUY								51	ORGANIC CHEMICALS	1	No Quantity							842			0
S3	2009	2009	2009	2	0	2	Export	591	Panama	PAN	332	Haiti	HTI								51	ORGANIC CHEMICALS	1	No Quantity							1405			0
S3	2009	2009	2009	2	0	2	Export	591	Panama	PAN	340	Honduras	HND								51	ORGANIC CHEMICALS	1	No Quantity							97731			0
S3	2009	2009	2009	2	0	2	Export	591	Panama	PAN	388	Jamaica	JAM								51	ORGANIC CHEMICALS	1	No Quantity							6065			0
S3	2009	2009	2009	2	0	2	Export	591	Panama	PAN	484	Mexico	MEX								51	ORGANIC CHEMICALS	1	No Quantity							54594			0
S3	2009	2009	2009	2	0	2	Export	591	Panama	PAN	530	Neth. Antilles	ANT								51	ORGANIC CHEMICALS	1	No Quantity							1645			0
S3	2009	2009	2009	2	0	2	Export	591	Panama	PAN	558	Nicaragua	NIC								51	ORGANIC CHEMICALS	1	No Quantity							1279704			0
S3	2009	2009	2009	2	0	2	Export	591	Panama	PAN	604	Peru	PER								51	ORGANIC CHEMICALS	1	No Quantity							79865			0
S3	2009	2009	2009	2	0	2	Export	591	Panama	PAN	724	Spain	ESP								51	ORGANIC CHEMICALS	1	No Quantity							48931			0
S3	2009	2009	2009	2	0	2	Export	591	Panama	PAN	740	Suriname	SUR								51	ORGANIC CHEMICALS	1	No Quantity							150			0
S3	2009	2009	2009	2	0	2	Export	591	Panama	PAN	757	Switzerland	CHE								51	ORGANIC CHEMICALS	1	No Quantity							15500			0
S3	2009	2009	2009	2	0	2	Export	591	Panama	PAN	780	Trinidad and Tobago	TTO								51	ORGANIC CHEMICALS	1	No Quantity							45583			0
S3	2009	2009	2009	2	0	2	Export	591	Panama	PAN	842	USA	USA								51	ORGANIC CHEMICALS	1	No Quantity							476243			0
S3	2009	2009	2009	2	0	2	Export	591	Panama	PAN	862	Venezuela	VEN								51	ORGANIC CHEMICALS	1	No Quantity							5234736			0
S3	2009	2009	2009	2	0	2	Export	591	Panama	PAN	899	Areas, nes									51	ORGANIC CHEMICALS	1	No Quantity							181261			0
S3	2009	2009	2009	2	0	2	Export	586	Pakistan	PAK	0	World	WLD								52	INORGANIC CHEMICALS	1	No Quantity							24617534			0
S3	2009	2009	2009	2	0	2	Export	586	Pakistan	PAK	4	Afghanistan	AFG								52	INORGANIC CHEMICALS	1	No Quantity							901267			0
S3	2009	2009	2009	2	0	2	Export	586	Pakistan	PAK	12	Algeria	DZA								52	INORGANIC CHEMICALS	1	No Quantity							49677			0
S3	2009	2009	2009	2	0	2	Export	586	Pakistan	PAK	36	Australia	AUS								52	INORGANIC CHEMICALS	1	No Quantity							4508			0
S3	2009	2009	2009	2	0	2	Export	586	Pakistan	PAK	48	Bahrain	BHR								52	INORGANIC CHEMICALS	1	No Quantity							28456			0
S3	2009	2009	2009	2	0	2	Export	586	Pakistan	PAK	50	Bangladesh	BGD								52	INORGANIC CHEMICALS	1	No Quantity							1121260			0
S3	2009	2009	2009	2	0	2	Export	586	Pakistan	PAK	124	Canada	CAN								52	INORGANIC CHEMICALS	1	No Quantity							1216664			0
S3	2009	2009	2009	2	0	2	Export	586	Pakistan	PAK	144	Sri Lanka	LKA								52	INORGANIC CHEMICALS	1	No Quantity							556238			0
S3	2009	2009	2009	2	0	2	Export	586	Pakistan	PAK	204	Benin	BEN								52	INORGANIC CHEMICALS	1	No Quantity							1672			0
S3	2009	2009	2009	2	0	2	Export	586	Pakistan	PAK	214	Dominican Rep.	DOM								52	INORGANIC CHEMICALS	1	No Quantity							9592			0
S3	2009	2009	2009	2	0	2	Export	586	Pakistan	PAK	251	France	FRA								52	INORGANIC CHEMICALS	1	No Quantity							22643			0
S3	2009	2009	2009	2	0	2	Export	586	Pakistan	PAK	262	Djibouti	DJI								52	INORGANIC CHEMICALS	1	No Quantity							80220			0
S3	2009	2009	2009	2	0	2	Export	586	Pakistan	PAK	276	Germany	DEU								52	INORGANIC CHEMICALS	1	No Quantity							7718			0
S3	2009	2009	2009	2	0	2	Export	586	Pakistan	PAK	288	Ghana	GHA								52	INORGANIC CHEMICALS	1	No Quantity							55620			0
S3	2009	2009	2009	2	0	2	Export	586	Pakistan	PAK	340	Honduras	HND								52	INORGANIC CHEMICALS	1	No Quantity							8249			0
S3	2009	2009	2009	2	0	2	Export	586	Pakistan	PAK	364	Iran	IRN								52	INORGANIC CHEMICALS	1	No Quantity							111368			0
S3	2009	2009	2009	2	0	2	Export	586	Pakistan	PAK	368	Iraq	IRQ								52	INORGANIC CHEMICALS	1	No Quantity							35290			0
S3	2009	2009	2009	2	0	2	Export	586	Pakistan	PAK	381	Italy	ITA								52	INORGANIC CHEMICALS	1	No Quantity							724			0
S3	2009	2009	2009	2	0	2	Export	586	Pakistan	PAK	392	Japan	JPN								52	INORGANIC CHEMICALS	1	No Quantity							18924			0
S3	2009	2009	2009	2	0	2	Export	586	Pakistan	PAK	404	Kenya	KEN								52	INORGANIC CHEMICALS	1	No Quantity							199771			0
S3	2009	2009	2009	2	0	2	Export	586	Pakistan	PAK	410	Rep. of Korea	KOR								52	INORGANIC CHEMICALS	1	No Quantity							5557			0
S3	2009	2009	2009	2	0	2	Export	586	Pakistan	PAK	414	Kuwait	KWT								52	INORGANIC CHEMICALS	1	No Quantity							7573			0
S3	2009	2009	2009	2	0	2	Export	586	Pakistan	PAK	458	Malaysia	MYS								52	INORGANIC CHEMICALS	1	No Quantity							130939			0
S3	2009	2009	2009	2	0	2	Export	586	Pakistan	PAK	480	Mauritius	MUS								52	INORGANIC CHEMICALS	1	No Quantity							30191			0
S3	2009	2009	2009	2	0	2	Export	586	Pakistan	PAK	508	Mozambique	MOZ								52	INORGANIC CHEMICALS	1	No Quantity							9826			0
S3	2009	2009	2009	2	0	2	Export	586	Pakistan	PAK	512	Oman	OMN								52	INORGANIC CHEMICALS	1	No Quantity							1624090			0
S3	2009	2009	2009	2	0	2	Export	586	Pakistan	PAK	528	Netherlands	NLD								52	INORGANIC CHEMICALS	1	No Quantity							26878			0
S3	2009	2009	2009	2	0	2	Export	586	Pakistan	PAK	566	Nigeria	NGA								52	INORGANIC CHEMICALS	1	No Quantity							221609			0
S3	2009	2009	2009	2	0	2	Export	586	Pakistan	PAK	608	Philippines	PHL								52	INORGANIC CHEMICALS	1	No Quantity							71428			0
S3	2009	2009	2009	2	0	2	Export	586	Pakistan	PAK	634	Qatar	QAT								52	INORGANIC CHEMICALS	1	No Quantity							220334			0
S3	2009	2009	2009	2	0	2	Export	586	Pakistan	PAK	682	Saudi Arabia	SAU								52	INORGANIC CHEMICALS	1	No Quantity							64202			0
S3	2009	2009	2009	2	0	2	Export	586	Pakistan	PAK	699	India	IND								52	INORGANIC CHEMICALS	1	No Quantity							6357023			0
S3	2009	2009	2009	2	0	2	Export	586	Pakistan	PAK	702	Singapore	SGP								52	INORGANIC CHEMICALS	1	No Quantity							68467			0
S3	2009	2009	2009	2	0	2	Export	586	Pakistan	PAK	706	Somalia	SOM								52	INORGANIC CHEMICALS	1	No Quantity							10664			0
S3	2009	2009	2009	2	0	2	Export	586	Pakistan	PAK	710	South Africa	ZAF								52	INORGANIC CHEMICALS	1	No Quantity							1170128			0
S3	2009	2009	2009	2	0	2	Export	586	Pakistan	PAK	716	Zimbabwe	ZWE								52	INORGANIC CHEMICALS	1	No Quantity							80			0
S3	2009	2009	2009	2	0	2	Export	586	Pakistan	PAK	736	Fmr Sudan	SDN								52	INORGANIC CHEMICALS	1	No Quantity							53980			0
S3	2009	2009	2009	2	0	2	Export	586	Pakistan	PAK	757	Switzerland	CHE								52	INORGANIC CHEMICALS	1	No Quantity							246			0
S3	2009	2009	2009	2	0	2	Export	586	Pakistan	PAK	760	Syria	SYR								52	INORGANIC CHEMICALS	1	No Quantity							34597			0
S3	2009	2009	2009	2	0	2	Export	586	Pakistan	PAK	784	United Arab Emirates	ARE								52	INORGANIC CHEMICALS	1	No Quantity							9629563			0
S3	2009	2009	2009	2	0	2	Export	586	Pakistan	PAK	792	Turkey	TUR								52	INORGANIC CHEMICALS	1	No Quantity							76756			0
S3	2009	2009	2009	2	0	2	Export	586	Pakistan	PAK	818	Egypt	EGY								52	INORGANIC CHEMICALS	1	No Quantity							144634			0
S3	2009	2009	2009	2	0	2	Export	586	Pakistan	PAK	826	United Kingdom	GBR								52	INORGANIC CHEMICALS	1	No Quantity							11633			0
S3	2009	2009	2009	2	0	2	Export	586	Pakistan	PAK	834	United Rep. of Tanzania	TZA								52	INORGANIC CHEMICALS	1	No Quantity							62352			0
S3	2009	2009	2009	2	0	2	Export	586	Pakistan	PAK	842	USA	USA								52	INORGANIC CHEMICALS	1	No Quantity							5224			0
S3	2009	2009	2009	2	0	2	Export	586	Pakistan	PAK	860	Uzbekistan	UZB								52	INORGANIC CHEMICALS	1	No Quantity							9463			0
S3	2009	2009	2009	2	0	2	Export	586	Pakistan	PAK	887	Yemen	YEM								52	INORGANIC CHEMICALS	1	No Quantity							140236			0
S3	2009	2009	2009	2	0	2	Export	591	Panama	PAN	0	World	WLD								52	INORGANIC CHEMICALS	1	No Quantity							2158001			0
S3	2009	2009	2009	2	0	2	Export	591	Panama	PAN	170	Colombia	COL								52	INORGANIC CHEMICALS	1	No Quantity							135186			0
S3	2009	2009	2009	2	0	2	Export	591	Panama	PAN	188	Costa Rica	CRI								52	INORGANIC CHEMICALS	1	No Quantity							980124			0
S3	2009	2009	2009	2	0	2	Export	591	Panama	PAN	192	Cuba	CUB								52	INORGANIC CHEMICALS	1	No Quantity							43300			0
S3	2009	2009	2009	2	0	2	Export	591	Panama	PAN	214	Dominican Rep.	DOM								52	INORGANIC CHEMICALS	1	No Quantity							272188			0
S3	2009	2009	2009	2	0	2	Export	591	Panama	PAN	218	Ecuador	ECU								52	INORGANIC CHEMICALS	1	No Quantity							4050			0
S3	2009	2009	2009	2	0	2	Export	591	Panama	PAN	222	El Salvador	SLV								52	INORGANIC CHEMICALS	1	No Quantity							6200			0
S3	2009	2009	2009	2	0	2	Export	591	Panama	PAN	320	Guatemala	GTM								52	INORGANIC CHEMICALS	1	No Quantity							46152			0
S3	2009	2009	2009	2	0	2	Export	591	Panama	PAN	340	Honduras	HND								52	INORGANIC CHEMICALS	1	No Quantity							160715			0
S3	2009	2009	2009	2	0	2	Export	591	Panama	PAN	388	Jamaica	JAM								52	INORGANIC CHEMICALS	1	No Quantity							13983			0
S3	2009	2009	2009	2	0	2	Export	591	Panama	PAN	558	Nicaragua	NIC								52	INORGANIC CHEMICALS	1	No Quantity							66986			0
S3	2009	2009	2009	2	0	2	Export	591	Panama	PAN	604	Peru	PER								52	INORGANIC CHEMICALS	1	No Quantity							16651			0
S3	2009	2009	2009	2	0	2	Export	591	Panama	PAN	740	Suriname	SUR								52	INORGANIC CHEMICALS	1	No Quantity							650			0
S3	2009	2009	2009	2	0	2	Export	591	Panama	PAN	862	Venezuela	VEN								52	INORGANIC CHEMICALS	1	No Quantity							411747			0
S3	2009	2009	2009	2	0	2	Export	591	Panama	PAN	899	Areas, nes									52	INORGANIC CHEMICALS	1	No Quantity							69			0
S3	2009	2009	2009	2	0	2	Export	586	Pakistan	PAK	0	World	WLD								53	DYES,COLOURING MATERIALS	1	No Quantity							20596753			0
S3	2009	2009	2009	2	0	2	Export	586	Pakistan	PAK	4	Afghanistan	AFG								53	DYES,COLOURING MATERIALS	1	No Quantity							11819628			0
S3	2009	2009	2009	2	0	2	Export	586	Pakistan	PAK	36	Australia	AUS								53	DYES,COLOURING MATERIALS	1	No Quantity							7373			0
S3	2009	2009	2009	2	0	2	Export	586	Pakistan	PAK	48	Bahrain	BHR								53	DYES,COLOURING MATERIALS	1	No Quantity							33577			0
S3	2009	2009	2009	2	0	2	Export	586	Pakistan	PAK	50	Bangladesh	BGD								53	DYES,COLOURING MATERIALS	1	No Quantity							3222828			0
S3	2009	2009	2009	2	0	2	Export	586	Pakistan	PAK	56	Belgium	BEL								53	DYES,COLOURING MATERIALS	1	No Quantity							308188			0
S3	2009	2009	2009	2	0	2	Export	586	Pakistan	PAK	76	Brazil	BRA								53	DYES,COLOURING MATERIALS	1	No Quantity							9806			0
S3	2009	2009	2009	2	0	2	Export	586	Pakistan	PAK	120	Cameroon	CMR								53	DYES,COLOURING MATERIALS	1	No Quantity							93423			0
S3	2009	2009	2009	2	0	2	Export	586	Pakistan	PAK	124	Canada	CAN								53	DYES,COLOURING MATERIALS	1	No Quantity							15627			0
S3	2009	2009	2009	2	0	2	Export	586	Pakistan	PAK	144	Sri Lanka	LKA								53	DYES,COLOURING MATERIALS	1	No Quantity							15954			0
S3	2009	2009	2009	2	0	2	Export	586	Pakistan	PAK	156	China	CHN								53	DYES,COLOURING MATERIALS	1	No Quantity							31086			0
S3	2009	2009	2009	2	0	2	Export	586	Pakistan	PAK	191	Croatia	HRV								53	DYES,COLOURING MATERIALS	1	No Quantity							44352			0
S3	2009	2009	2009	2	0	2	Export	586	Pakistan	PAK	208	Denmark	DNK								53	DYES,COLOURING MATERIALS	1	No Quantity							7183			0
S3	2009	2009	2009	2	0	2	Export	586	Pakistan	PAK	246	Finland	FIN								53	DYES,COLOURING MATERIALS	1	No Quantity							2095			0
S3	2009	2009	2009	2	0	2	Export	586	Pakistan	PAK	251	France	FRA								53	DYES,COLOURING MATERIALS	1	No Quantity							4023			0
S3	2009	2009	2009	2	0	2	Export	586	Pakistan	PAK	262	Djibouti	DJI								53	DYES,COLOURING MATERIALS	1	No Quantity							74484			0
S3	2009	2009	2009	2	0	2	Export	586	Pakistan	PAK	270	Gambia	GMB								53	DYES,COLOURING MATERIALS	1	No Quantity							157			0
S3	2009	2009	2009	2	0	2	Export	586	Pakistan	PAK	276	Germany	DEU								53	DYES,COLOURING MATERIALS	1	No Quantity							74334			0
S3	2009	2009	2009	2	0	2	Export	586	Pakistan	PAK	300	Greece	GRC								53	DYES,COLOURING MATERIALS	1	No Quantity							10780			0
S3	2009	2009	2009	2	0	2	Export	586	Pakistan	PAK	344	China, Hong Kong SAR	HKG								53	DYES,COLOURING MATERIALS	1	No Quantity							438567			0
S3	2009	2009	2009	2	0	2	Export	586	Pakistan	PAK	360	Indonesia	IDN								53	DYES,COLOURING MATERIALS	1	No Quantity							317061			0
S3	2009	2009	2009	2	0	2	Export	586	Pakistan	PAK	364	Iran	IRN								53	DYES,COLOURING MATERIALS	1	No Quantity							175468			0
S3	2009	2009	2009	2	0	2	Export	586	Pakistan	PAK	368	Iraq	IRQ								53	DYES,COLOURING MATERIALS	1	No Quantity							174477			0
S3	2009	2009	2009	2	0	2	Export	586	Pakistan	PAK	372	Ireland	IRL								53	DYES,COLOURING MATERIALS	1	No Quantity							5277			0
S3	2009	2009	2009	2	0	2	Export	586	Pakistan	PAK	381	Italy	ITA								53	DYES,COLOURING MATERIALS	1	No Quantity							106431			0
S3	2009	2009	2009	2	0	2	Export	586	Pakistan	PAK	392	Japan	JPN								53	DYES,COLOURING MATERIALS	1	No Quantity							10463			0
S3	2009	2009	2009	2	0	2	Export	586	Pakistan	PAK	414	Kuwait	KWT								53	DYES,COLOURING MATERIALS	1	No Quantity							12425			0
S3	2009	2009	2009	2	0	2	Export	586	Pakistan	PAK	440	Lithuania	LTU								53	DYES,COLOURING MATERIALS	1	No Quantity							3444			0
S3	2009	2009	2009	2	0	2	Export	586	Pakistan	PAK	450	Madagascar	MDG								53	DYES,COLOURING MATERIALS	1	No Quantity							127214			0
S3	2009	2009	2009	2	0	2	Export	586	Pakistan	PAK	458	Malaysia	MYS								53	DYES,COLOURING MATERIALS	1	No Quantity							80279			0
S3	2009	2009	2009	2	0	2	Export	586	Pakistan	PAK	484	Mexico	MEX								53	DYES,COLOURING MATERIALS	1	No Quantity							914			0
S3	2009	2009	2009	2	0	2	Export	586	Pakistan	PAK	490	Other Asia, nes									53	DYES,COLOURING MATERIALS	1	No Quantity							1916			0
S3	2009	2009	2009	2	0	2	Export	586	Pakistan	PAK	504	Morocco	MAR								53	DYES,COLOURING MATERIALS	1	No Quantity							48366			0
S3	2009	2009	2009	2	0	2	Export	586	Pakistan	PAK	512	Oman	OMN								53	DYES,COLOURING MATERIALS	1	No Quantity							53560			0
S3	2009	2009	2009	2	0	2	Export	586	Pakistan	PAK	528	Netherlands	NLD								53	DYES,COLOURING MATERIALS	1	No Quantity							31451			0
S3	2009	2009	2009	2	0	2	Export	586	Pakistan	PAK	608	Philippines	PHL								53	DYES,COLOURING MATERIALS	1	No Quantity							1494			0
S3	2009	2009	2009	2	0	2	Export	586	Pakistan	PAK	620	Portugal	PRT								53	DYES,COLOURING MATERIALS	1	No Quantity							12887			0
S3	2009	2009	2009	2	0	2	Export	586	Pakistan	PAK	643	Russian Federation	RUS								53	DYES,COLOURING MATERIALS	1	No Quantity							38509			0
S3	2009	2009	2009	2	0	2	Export	586	Pakistan	PAK	682	Saudi Arabia	SAU								53	DYES,COLOURING MATERIALS	1	No Quantity							622323			0
S3	2009	2009	2009	2	0	2	Export	586	Pakistan	PAK	688	Serbia	SRB								53	DYES,COLOURING MATERIALS	1	No Quantity							4309			0
S3	2009	2009	2009	2	0	2	Export	586	Pakistan	PAK	699	India	IND								53	DYES,COLOURING MATERIALS	1	No Quantity							26282			0
S3	2009	2009	2009	2	0	2	Export	586	Pakistan	PAK	702	Singapore	SGP								53	DYES,COLOURING MATERIALS	1	No Quantity							28975			0
S3	2009	2009	2009	2	0	2	Export	586	Pakistan	PAK	705	Slovenia	SVN								53	DYES,COLOURING MATERIALS	1	No Quantity							13117			0
S3	2009	2009	2009	2	0	2	Export	586	Pakistan	PAK	706	Somalia	SOM								53	DYES,COLOURING MATERIALS	1	No Quantity							126406			0
S3	2009	2009	2009	2	0	2	Export	586	Pakistan	PAK	710	South Africa	ZAF								53	DYES,COLOURING MATERIALS	1	No Quantity							50403			0
S3	2009	2009	2009	2	0	2	Export	586	Pakistan	PAK	724	Spain	ESP								53	DYES,COLOURING MATERIALS	1	No Quantity							4520			0
S3	2009	2009	2009	2	0	2	Export	586	Pakistan	PAK	757	Switzerland	CHE								53	DYES,COLOURING MATERIALS	1	No Quantity							671			0
S3	2009	2009	2009	2	0	2	Export	586	Pakistan	PAK	760	Syria	SYR								53	DYES,COLOURING MATERIALS	1	No Quantity							53031			0
S3	2009	2009	2009	2	0	2	Export	586	Pakistan	PAK	764	Thailand	THA								53	DYES,COLOURING MATERIALS	1	No Quantity							191390			0
S3	2009	2009	2009	2	0	2	Export	586	Pakistan	PAK	784	United Arab Emirates	ARE								53	DYES,COLOURING MATERIALS	1	No Quantity							364767			0
S3	2009	2009	2009	2	0	2	Export	586	Pakistan	PAK	792	Turkey	TUR								53	DYES,COLOURING MATERIALS	1	No Quantity							807225			0
S3	2009	2009	2009	2	0	2	Export	586	Pakistan	PAK	818	Egypt	EGY								53	DYES,COLOURING MATERIALS	1	No Quantity							39044			0
S3	2009	2009	2009	2	0	2	Export	586	Pakistan	PAK	826	United Kingdom	GBR								53	DYES,COLOURING MATERIALS	1	No Quantity							74945			0
S3	2009	2009	2009	2	0	2	Export	586	Pakistan	PAK	834	United Rep. of Tanzania	TZA								53	DYES,COLOURING MATERIALS	1	No Quantity							1370			0
S3	2009	2009	2009	2	0	2	Export	586	Pakistan	PAK	842	USA	USA								53	DYES,COLOURING MATERIALS	1	No Quantity							766606			0
S3	2009	2009	2009	2	0	2	Export	586	Pakistan	PAK	860	Uzbekistan	UZB								53	DYES,COLOURING MATERIALS	1	No Quantity							6267			0
S3	2009	2009	2009	2	0	2	Export	591	Panama	PAN	0	World	WLD								53	DYES,COLOURING MATERIALS	1	No Quantity							62379121			0
S3	2009	2009	2009	2	0	2	Export	591	Panama	PAN	28	Antigua and Barbuda	ATG								53	DYES,COLOURING MATERIALS	1	No Quantity							908			0
S3	2009	2009	2009	2	0	2	Export	591	Panama	PAN	32	Argentina	ARG								53	DYES,COLOURING MATERIALS	1	No Quantity							442057			0
S3	2009	2009	2009	2	0	2	Export	591	Panama	PAN	44	Bahamas	BHS								53	DYES,COLOURING MATERIALS	1	No Quantity							2469			0
S3	2009	2009	2009	2	0	2	Export	591	Panama	PAN	52	Barbados	BRB								53	DYES,COLOURING MATERIALS	1	No Quantity							12860			0
S3	2009	2009	2009	2	0	2	Export	591	Panama	PAN	68	Bolivia (Plurinational State of)	BOL								53	DYES,COLOURING MATERIALS	1	No Quantity							148956			0
S3	2009	2009	2009	2	0	2	Export	591	Panama	PAN	76	Brazil	BRA								53	DYES,COLOURING MATERIALS	1	No Quantity							1025754			0
S3	2009	2009	2009	2	0	2	Export	591	Panama	PAN	84	Belize	BLZ								53	DYES,COLOURING MATERIALS	1	No Quantity							10786			0
S3	2009	2009	2009	2	0	2	Export	591	Panama	PAN	124	Canada	CAN								53	DYES,COLOURING MATERIALS	1	No Quantity							12480			0
S3	2009	2009	2009	2	0	2	Export	591	Panama	PAN	152	Chile	CHL								53	DYES,COLOURING MATERIALS	1	No Quantity							1121551			0
S3	2009	2009	2009	2	0	2	Export	591	Panama	PAN	170	Colombia	COL								53	DYES,COLOURING MATERIALS	1	No Quantity							12384258			0
S3	2009	2009	2009	2	0	2	Export	591	Panama	PAN	188	Costa Rica	CRI								53	DYES,COLOURING MATERIALS	1	No Quantity							5432402			0
S3	2009	2009	2009	2	0	2	Export	591	Panama	PAN	192	Cuba	CUB								53	DYES,COLOURING MATERIALS	1	No Quantity							665053			0
S3	2009	2009	2009	2	0	2	Export	591	Panama	PAN	212	Dominica	DMA								53	DYES,COLOURING MATERIALS	1	No Quantity							5963			0
S3	2009	2009	2009	2	0	2	Export	591	Panama	PAN	214	Dominican Rep.	DOM								53	DYES,COLOURING MATERIALS	1	No Quantity							1960892			0
S3	2009	2009	2009	2	0	2	Export	591	Panama	PAN	218	Ecuador	ECU								53	DYES,COLOURING MATERIALS	1	No Quantity							3021017			0
S3	2009	2009	2009	2	0	2	Export	591	Panama	PAN	222	El Salvador	SLV								53	DYES,COLOURING MATERIALS	1	No Quantity							995229			0
S3	2009	2009	2009	2	0	2	Export	591	Panama	PAN	276	Germany	DEU								53	DYES,COLOURING MATERIALS	1	No Quantity							99641			0
S3	2009	2009	2009	2	0	2	Export	591	Panama	PAN	308	Grenada	GRD								53	DYES,COLOURING MATERIALS	1	No Quantity							3427			0
S3	2009	2009	2009	2	0	2	Export	591	Panama	PAN	320	Guatemala	GTM								53	DYES,COLOURING MATERIALS	1	No Quantity							2601563			0
S3	2009	2009	2009	2	0	2	Export	591	Panama	PAN	328	Guyana	GUY								53	DYES,COLOURING MATERIALS	1	No Quantity							22843			0
S3	2009	2009	2009	2	0	2	Export	591	Panama	PAN	332	Haiti	HTI								53	DYES,COLOURING MATERIALS	1	No Quantity							128733			0
S3	2009	2009	2009	2	0	2	Export	591	Panama	PAN	340	Honduras	HND								53	DYES,COLOURING MATERIALS	1	No Quantity							3256943			0
S3	2009	2009	2009	2	0	2	Export	591	Panama	PAN	344	China, Hong Kong SAR	HKG								53	DYES,COLOURING MATERIALS	1	No Quantity							14140			0
S3	2009	2009	2009	2	0	2	Export	591	Panama	PAN	388	Jamaica	JAM								53	DYES,COLOURING MATERIALS	1	No Quantity							237458			0
S3	2009	2009	2009	2	0	2	Export	591	Panama	PAN	392	Japan	JPN								53	DYES,COLOURING MATERIALS	1	No Quantity							6007			0
S3	2009	2009	2009	2	0	2	Export	591	Panama	PAN	410	Rep. of Korea	KOR								53	DYES,COLOURING MATERIALS	1	No Quantity							9453			0
S3	2009	2009	2009	2	0	2	Export	591	Panama	PAN	484	Mexico	MEX								53	DYES,COLOURING MATERIALS	1	No Quantity							405891			0
S3	2009	2009	2009	2	0	2	Export	591	Panama	PAN	490	Other Asia, nes									53	DYES,COLOURING MATERIALS	1	No Quantity							16173			0
S3	2009	2009	2009	2	0	2	Export	591	Panama	PAN	528	Netherlands	NLD								53	DYES,COLOURING MATERIALS	1	No Quantity							7718			0
S3	2009	2009	2009	2	0	2	Export	591	Panama	PAN	530	Neth. Antilles	ANT								53	DYES,COLOURING MATERIALS	1	No Quantity							34311			0
S3	2009	2009	2009	2	0	2	Export	591	Panama	PAN	533	Aruba	ABW								53	DYES,COLOURING MATERIALS	1	No Quantity							195			0
S3	2009	2009	2009	2	0	2	Export	591	Panama	PAN	558	Nicaragua	NIC								53	DYES,COLOURING MATERIALS	1	No Quantity							433637			0
S3	2009	2009	2009	2	0	2	Export	591	Panama	PAN	600	Paraguay	PRY								53	DYES,COLOURING MATERIALS	1	No Quantity							12665			0
S3	2009	2009	2009	2	0	2	Export	591	Panama	PAN	604	Peru	PER								53	DYES,COLOURING MATERIALS	1	No Quantity							20944291			0
S3	2009	2009	2009	2	0	2	Export	591	Panama	PAN	702	Singapore	SGP								53	DYES,COLOURING MATERIALS	1	No Quantity							7972			0
S3	2009	2009	2009	2	0	2	Export	591	Panama	PAN	724	Spain	ESP								53	DYES,COLOURING MATERIALS	1	No Quantity							7537			0
S3	2009	2009	2009	2	0	2	Export	591	Panama	PAN	740	Suriname	SUR								53	DYES,COLOURING MATERIALS	1	No Quantity							9492			0
S3	2009	2009	2009	2	0	2	Export	591	Panama	PAN	757	Switzerland	CHE								53	DYES,COLOURING MATERIALS	1	No Quantity							55162			0
S3	2009	2009	2009	2	0	2	Export	591	Panama	PAN	764	Thailand	THA								53	DYES,COLOURING MATERIALS	1	No Quantity							22013			0
S3	2009	2009	2009	2	0	2	Export	591	Panama	PAN	780	Trinidad and Tobago	TTO								53	DYES,COLOURING MATERIALS	1	No Quantity							375929			0
S3	2009	2009	2009	2	0	2	Export	591	Panama	PAN	826	United Kingdom	GBR								53	DYES,COLOURING MATERIALS	1	No Quantity							4554			0
S3	2009	2009	2009	2	0	2	Export	591	Panama	PAN	842	USA	USA								53	DYES,COLOURING MATERIALS	1	No Quantity							534803			0
S3	2009	2009	2009	2	0	2	Export	591	Panama	PAN	858	Uruguay	URY								53	DYES,COLOURING MATERIALS	1	No Quantity							48585			0
S3	2009	2009	2009	2	0	2	Export	591	Panama	PAN	862	Venezuela	VEN								53	DYES,COLOURING MATERIALS	1	No Quantity							3489893			0
S3	2009	2009	2009	2	0	2	Export	591	Panama	PAN	899	Areas, nes									53	DYES,COLOURING MATERIALS	1	No Quantity							2345457			0
S3	2009	2009	2009	2	0	2	Export	586	Pakistan	PAK	0	World	WLD								54	MEDICINAL,PHARM.PRODUCTS	1	No Quantity							157140428			0
S3	2009	2009	2009	2	0	2	Export	586	Pakistan	PAK	4	Afghanistan	AFG								54	MEDICINAL,PHARM.PRODUCTS	1	No Quantity							59053649			0
S3	2009	2009	2009	2	0	2	Export	586	Pakistan	PAK	12	Algeria	DZA								54	MEDICINAL,PHARM.PRODUCTS	1	No Quantity							251584			0
S3	2009	2009	2009	2	0	2	Export	586	Pakistan	PAK	24	Angola	AGO								54	MEDICINAL,PHARM.PRODUCTS	1	No Quantity							34127			0
S3	2009	2009	2009	2	0	2	Export	586	Pakistan	PAK	31	Azerbaijan	AZE								54	MEDICINAL,PHARM.PRODUCTS	1	No Quantity							347544			0
S3	2009	2009	2009	2	0	2	Export	586	Pakistan	PAK	32	Argentina	ARG								54	MEDICINAL,PHARM.PRODUCTS	1	No Quantity							1667			0
S3	2009	2009	2009	2	0	2	Export	586	Pakistan	PAK	36	Australia	AUS								54	MEDICINAL,PHARM.PRODUCTS	1	No Quantity							5903			0
S3	2009	2009	2009	2	0	2	Export	586	Pakistan	PAK	48	Bahrain	BHR								54	MEDICINAL,PHARM.PRODUCTS	1	No Quantity							53854			0
S3	2009	2009	2009	2	0	2	Export	586	Pakistan	PAK	50	Bangladesh	BGD								54	MEDICINAL,PHARM.PRODUCTS	1	No Quantity							371241			0
S3	2009	2009	2009	2	0	2	Export	586	Pakistan	PAK	51	Armenia	ARM								54	MEDICINAL,PHARM.PRODUCTS	1	No Quantity							945			0
S3	2009	2009	2009	2	0	2	Export	586	Pakistan	PAK	52	Barbados	BRB								54	MEDICINAL,PHARM.PRODUCTS	1	No Quantity							23891			0
S3	2009	2009	2009	2	0	2	Export	586	Pakistan	PAK	56	Belgium	BEL								54	MEDICINAL,PHARM.PRODUCTS	1	No Quantity							119435			0
S3	2009	2009	2009	2	0	2	Export	586	Pakistan	PAK	76	Brazil	BRA								54	MEDICINAL,PHARM.PRODUCTS	1	No Quantity							5417			0
S3	2009	2009	2009	2	0	2	Export	586	Pakistan	PAK	84	Belize	BLZ								54	MEDICINAL,PHARM.PRODUCTS	1	No Quantity							30998			0
S3	2009	2009	2009	2	0	2	Export	586	Pakistan	PAK	92	Br. Virgin Isds	VGB								54	MEDICINAL,PHARM.PRODUCTS	1	No Quantity							213			0
S3	2009	2009	2009	2	0	2	Export	586	Pakistan	PAK	104	Myanmar	MMR								54	MEDICINAL,PHARM.PRODUCTS	1	No Quantity							2032138			0
S3	2009	2009	2009	2	0	2	Export	586	Pakistan	PAK	112	Belarus	BLR								54	MEDICINAL,PHARM.PRODUCTS	1	No Quantity							42552			0
S3	2009	2009	2009	2	0	2	Export	586	Pakistan	PAK	116	Cambodia	KHM								54	MEDICINAL,PHARM.PRODUCTS	1	No Quantity							1319181			0
S3	2009	2009	2009	2	0	2	Export	586	Pakistan	PAK	120	Cameroon	CMR								54	MEDICINAL,PHARM.PRODUCTS	1	No Quantity							4719			0
S3	2009	2009	2009	2	0	2	Export	586	Pakistan	PAK	124	Canada	CAN								54	MEDICINAL,PHARM.PRODUCTS	1	No Quantity							117154			0
S3	2009	2009	2009	2	0	2	Export	586	Pakistan	PAK	144	Sri Lanka	LKA								54	MEDICINAL,PHARM.PRODUCTS	1	No Quantity							10030615			0
S3	2009	2009	2009	2	0	2	Export	586	Pakistan	PAK	148	Chad	TCD								54	MEDICINAL,PHARM.PRODUCTS	1	No Quantity							13205			0
S3	2009	2009	2009	2	0	2	Export	586	Pakistan	PAK	152	Chile	CHL								54	MEDICINAL,PHARM.PRODUCTS	1	No Quantity							29212			0
S3	2009	2009	2009	2	0	2	Export	586	Pakistan	PAK	156	China	CHN								54	MEDICINAL,PHARM.PRODUCTS	1	No Quantity							237967			0
S3	2009	2009	2009	2	0	2	Export	586	Pakistan	PAK	178	Congo	COG								54	MEDICINAL,PHARM.PRODUCTS	1	No Quantity							41941			0
S3	2009	2009	2009	2	0	2	Export	586	Pakistan	PAK	180	Dem. Rep. of the Congo	COD								54	MEDICINAL,PHARM.PRODUCTS	1	No Quantity							373825			0
S3	2009	2009	2009	2	0	2	Export	586	Pakistan	PAK	191	Croatia	HRV								54	MEDICINAL,PHARM.PRODUCTS	1	No Quantity							159			0
S3	2009	2009	2009	2	0	2	Export	586	Pakistan	PAK	203	Czechia	CZE								54	MEDICINAL,PHARM.PRODUCTS	1	No Quantity							1145			0
S3	2009	2009	2009	2	0	2	Export	586	Pakistan	PAK	204	Benin	BEN								54	MEDICINAL,PHARM.PRODUCTS	1	No Quantity							1250439			0
S3	2009	2009	2009	2	0	2	Export	586	Pakistan	PAK	208	Denmark	DNK								54	MEDICINAL,PHARM.PRODUCTS	1	No Quantity							3645			0
S3	2009	2009	2009	2	0	2	Export	586	Pakistan	PAK	214	Dominican Rep.	DOM								54	MEDICINAL,PHARM.PRODUCTS	1	No Quantity							43134			0
S3	2009	2009	2009	2	0	2	Export	586	Pakistan	PAK	233	Estonia	EST								54	MEDICINAL,PHARM.PRODUCTS	1	No Quantity							58			0
S3	2009	2009	2009	2	0	2	Export	586	Pakistan	PAK	242	Fiji	FJI								54	MEDICINAL,PHARM.PRODUCTS	1	No Quantity							214670			0
S3	2009	2009	2009	2	0	2	Export	586	Pakistan	PAK	246	Finland	FIN								54	MEDICINAL,PHARM.PRODUCTS	1	No Quantity							466			0
S3	2009	2009	2009	2	0	2	Export	586	Pakistan	PAK	251	France	FRA								54	MEDICINAL,PHARM.PRODUCTS	1	No Quantity							2182067			0
S3	2009	2009	2009	2	0	2	Export	586	Pakistan	PAK	262	Djibouti	DJI								54	MEDICINAL,PHARM.PRODUCTS	1	No Quantity							8058			0
S3	2009	2009	2009	2	0	2	Export	586	Pakistan	PAK	268	Georgia	GEO								54	MEDICINAL,PHARM.PRODUCTS	1	No Quantity							86433			0
S3	2009	2009	2009	2	0	2	Export	586	Pakistan	PAK	276	Germany	DEU								54	MEDICINAL,PHARM.PRODUCTS	1	No Quantity							3264709			0
S3	2009	2009	2009	2	0	2	Export	586	Pakistan	PAK	288	Ghana	GHA								54	MEDICINAL,PHARM.PRODUCTS	1	No Quantity							440473			0
S3	2009	2009	2009	2	0	2	Export	586	Pakistan	PAK	300	Greece	GRC								54	MEDICINAL,PHARM.PRODUCTS	1	No Quantity							265771			0
S3	2009	2009	2009	2	0	2	Export	586	Pakistan	PAK	308	Grenada	GRD								54	MEDICINAL,PHARM.PRODUCTS	1	No Quantity							34319			0
S3	2009	2009	2009	2	0	2	Export	586	Pakistan	PAK	324	Guinea	GIN								54	MEDICINAL,PHARM.PRODUCTS	1	No Quantity							111524			0
S3	2009	2009	2009	2	0	2	Export	586	Pakistan	PAK	328	Guyana	GUY								54	MEDICINAL,PHARM.PRODUCTS	1	No Quantity							135481			0
S3	2009	2009	2009	2	0	2	Export	586	Pakistan	PAK	344	China, Hong Kong SAR	HKG								54	MEDICINAL,PHARM.PRODUCTS	1	No Quantity							267919			0
S3	2009	2009	2009	2	0	2	Export	586	Pakistan	PAK	348	Hungary	HUN								54	MEDICINAL,PHARM.PRODUCTS	1	No Quantity							209			0
S3	2009	2009	2009	2	0	2	Export	586	Pakistan	PAK	360	Indonesia	IDN								54	MEDICINAL,PHARM.PRODUCTS	1	No Quantity							42100			0
S3	2009	2009	2009	2	0	2	Export	586	Pakistan	PAK	364	Iran	IRN								54	MEDICINAL,PHARM.PRODUCTS	1	No Quantity							988329			0
S3	2009	2009	2009	2	0	2	Export	586	Pakistan	PAK	368	Iraq	IRQ								54	MEDICINAL,PHARM.PRODUCTS	1	No Quantity							35345			0
S3	2009	2009	2009	2	0	2	Export	586	Pakistan	PAK	372	Ireland	IRL								54	MEDICINAL,PHARM.PRODUCTS	1	No Quantity							515498			0
S3	2009	2009	2009	2	0	2	Export	586	Pakistan	PAK	381	Italy	ITA								54	MEDICINAL,PHARM.PRODUCTS	1	No Quantity							4576342			0
S3	2009	2009	2009	2	0	2	Export	586	Pakistan	PAK	398	Kazakhstan	KAZ								54	MEDICINAL,PHARM.PRODUCTS	1	No Quantity							1470337			0
S3	2009	2009	2009	2	0	2	Export	586	Pakistan	PAK	400	Jordan	JOR								54	MEDICINAL,PHARM.PRODUCTS	1	No Quantity							342477			0
S3	2009	2009	2009	2	0	2	Export	586	Pakistan	PAK	404	Kenya	KEN								54	MEDICINAL,PHARM.PRODUCTS	1	No Quantity							3200813			0
S3	2009	2009	2009	2	0	2	Export	586	Pakistan	PAK	410	Rep. of Korea	KOR								54	MEDICINAL,PHARM.PRODUCTS	1	No Quantity							8599			0
S3	2009	2009	2009	2	0	2	Export	586	Pakistan	PAK	414	Kuwait	KWT								54	MEDICINAL,PHARM.PRODUCTS	1	No Quantity							427295			0
S3	2009	2009	2009	2	0	2	Export	586	Pakistan	PAK	417	Kyrgyzstan	KGZ								54	MEDICINAL,PHARM.PRODUCTS	1	No Quantity							436876			0
S3	2009	2009	2009	2	0	2	Export	586	Pakistan	PAK	418	Lao People's Dem. Rep.	LAO								54	MEDICINAL,PHARM.PRODUCTS	1	No Quantity							128656			0
S3	2009	2009	2009	2	0	2	Export	586	Pakistan	PAK	422	Lebanon	LBN								54	MEDICINAL,PHARM.PRODUCTS	1	No Quantity							421833			0
S3	2009	2009	2009	2	0	2	Export	586	Pakistan	PAK	428	Latvia	LVA								54	MEDICINAL,PHARM.PRODUCTS	1	No Quantity							3129			0
S3	2009	2009	2009	2	0	2	Export	586	Pakistan	PAK	430	Liberia	LBR								54	MEDICINAL,PHARM.PRODUCTS	1	No Quantity							1625			0
S3	2009	2009	2009	2	0	2	Export	586	Pakistan	PAK	434	Libya	LBY								54	MEDICINAL,PHARM.PRODUCTS	1	No Quantity							361			0
S3	2009	2009	2009	2	0	2	Export	586	Pakistan	PAK	440	Lithuania	LTU								54	MEDICINAL,PHARM.PRODUCTS	1	No Quantity							3157253			0
S3	2009	2009	2009	2	0	2	Export	586	Pakistan	PAK	446	China, Macao SAR	MAC								54	MEDICINAL,PHARM.PRODUCTS	1	No Quantity							13278			0
S3	2009	2009	2009	2	0	2	Export	586	Pakistan	PAK	450	Madagascar	MDG								54	MEDICINAL,PHARM.PRODUCTS	1	No Quantity							40801			0
S3	2009	2009	2009	2	0	2	Export	586	Pakistan	PAK	458	Malaysia	MYS								54	MEDICINAL,PHARM.PRODUCTS	1	No Quantity							568511			0
S3	2009	2009	2009	2	0	2	Export	586	Pakistan	PAK	462	Maldives	MDV								54	MEDICINAL,PHARM.PRODUCTS	1	No Quantity							716709			0
S3	2009	2009	2009	2	0	2	Export	586	Pakistan	PAK	466	Mali	MLI								54	MEDICINAL,PHARM.PRODUCTS	1	No Quantity							8717			0
S3	2009	2009	2009	2	0	2	Export	586	Pakistan	PAK	478	Mauritania	MRT								54	MEDICINAL,PHARM.PRODUCTS	1	No Quantity							62850			0
S3	2009	2009	2009	2	0	2	Export	586	Pakistan	PAK	480	Mauritius	MUS								54	MEDICINAL,PHARM.PRODUCTS	1	No Quantity							351018			0
S3	2009	2009	2009	2	0	2	Export	586	Pakistan	PAK	484	Mexico	MEX								54	MEDICINAL,PHARM.PRODUCTS	1	No Quantity							9734			0
S3	2009	2009	2009	2	0	2	Export	586	Pakistan	PAK	490	Other Asia, nes									54	MEDICINAL,PHARM.PRODUCTS	1	No Quantity							4047			0
S3	2009	2009	2009	2	0	2	Export	586	Pakistan	PAK	496	Mongolia	MNG								54	MEDICINAL,PHARM.PRODUCTS	1	No Quantity							16732			0
S3	2009	2009	2009	2	0	2	Export	586	Pakistan	PAK	498	Rep. of Moldova	MDA								54	MEDICINAL,PHARM.PRODUCTS	1	No Quantity							100553			0
S3	2009	2009	2009	2	0	2	Export	586	Pakistan	PAK	504	Morocco	MAR								54	MEDICINAL,PHARM.PRODUCTS	1	No Quantity							672235			0
S3	2009	2009	2009	2	0	2	Export	586	Pakistan	PAK	508	Mozambique	MOZ								54	MEDICINAL,PHARM.PRODUCTS	1	No Quantity							90570			0
S3	2009	2009	2009	2	0	2	Export	586	Pakistan	PAK	512	Oman	OMN								54	MEDICINAL,PHARM.PRODUCTS	1	No Quantity							35403			0
S3	2009	2009	2009	2	0	2	Export	586	Pakistan	PAK	524	Nepal	NPL								54	MEDICINAL,PHARM.PRODUCTS	1	No Quantity							32268			0
S3	2009	2009	2009	2	0	2	Export	586	Pakistan	PAK	528	Netherlands	NLD								54	MEDICINAL,PHARM.PRODUCTS	1	No Quantity							7036857			0
S3	2009	2009	2009	2	0	2	Export	586	Pakistan	PAK	554	New Zealand	NZL								54	MEDICINAL,PHARM.PRODUCTS	1	No Quantity							19671			0
S3	2009	2009	2009	2	0	2	Export	586	Pakistan	PAK	566	Nigeria	NGA								54	MEDICINAL,PHARM.PRODUCTS	1	No Quantity							4075293			0
[truncated: 4,313 more rows]
