# Supplementary material for: Core-periphery structure in sectoral international trade networks: A new approach to an old theory
Source: PLoS One. 2020 Apr 2;15(4):e0229547. doi: 10.1371/journal.pone.0229547 (PMC7117750; doi:10.1371/journal.pone.0229547)
Supplement: S7 File — (ZIP) [file pone.0229547.s007.zip › S7_File/RawData 2009/comtrade (4).csv]

Classification	Year	Period	Period Desc.	Aggregate Level	Is Leaf Code	Trade Flow Code	Trade Flow	Reporter Code	Reporter	Reporter ISO	Partner Code	Partner	Partner ISO	2nd Partner Code	2nd Partner	2nd Partner ISO	Customs Proc. Code	Customs	Mode of Transport Code	Mode of Transport	Commodity Code	Commodity	Qty Unit Code	Qty Unit	Qty	Alt Qty Unit Code	Alt Qty Unit	Alt Qty	Netweight (kg)	Gross weight (kg)	Trade Value (US$)	CIF Trade Value (US$)	FOB Trade Value (US$)	Flag
S3	2009	2009	2009	2	0	2	Export	31	Azerbaijan	AZE	0	World	WLD								00	LIVE ANIMALS	1	No Quantity							22928			0
S3	2009	2009	2009	2	0	2	Export	31	Azerbaijan	AZE	268	Georgia	GEO								00	LIVE ANIMALS	1	No Quantity							6700			0
S3	2009	2009	2009	2	0	2	Export	31	Azerbaijan	AZE	784	United Arab Emirates	ARE								00	LIVE ANIMALS	1	No Quantity							760			0
S3	2009	2009	2009	2	0	2	Export	31	Azerbaijan	AZE	792	Turkey	TUR								00	LIVE ANIMALS	1	No Quantity							14488			0
S3	2009	2009	2009	2	0	2	Export	31	Azerbaijan	AZE	842	USA	USA								00	LIVE ANIMALS	1	No Quantity							980			0
S3	2009	2009	2009	2	0	2	Export	112	Belarus	BLR	0	World	WLD								00	LIVE ANIMALS	1	No Quantity							3979100			0
S3	2009	2009	2009	2	0	2	Export	112	Belarus	BLR	31	Azerbaijan	AZE								00	LIVE ANIMALS	1	No Quantity							7900			0
S3	2009	2009	2009	2	0	2	Export	112	Belarus	BLR	203	Czechia	CZE								00	LIVE ANIMALS	1	No Quantity							1700			0
S3	2009	2009	2009	2	0	2	Export	112	Belarus	BLR	276	Germany	DEU								00	LIVE ANIMALS	1	No Quantity							1800			0
S3	2009	2009	2009	2	0	2	Export	112	Belarus	BLR	381	Italy	ITA								00	LIVE ANIMALS	1	No Quantity							508400			0
S3	2009	2009	2009	2	0	2	Export	112	Belarus	BLR	440	Lithuania	LTU								00	LIVE ANIMALS	1	No Quantity							496400			0
S3	2009	2009	2009	2	0	2	Export	112	Belarus	BLR	616	Poland	POL								00	LIVE ANIMALS	1	No Quantity							24700			0
S3	2009	2009	2009	2	0	2	Export	112	Belarus	BLR	643	Russian Federation	RUS								00	LIVE ANIMALS	1	No Quantity							2926300			0
S3	2009	2009	2009	2	0	2	Export	112	Belarus	BLR	703	Slovakia	SVK								00	LIVE ANIMALS	1	No Quantity							1300			0
S3	2009	2009	2009	2	0	2	Export	112	Belarus	BLR	804	Ukraine	UKR								00	LIVE ANIMALS	1	No Quantity							10600			0
S3	2009	2009	2009	2	0	2	Export	31	Azerbaijan	AZE	0	World	WLD								01	MEAT, MEAT PREPARATIONS	1	No Quantity							7614075			0
S3	2009	2009	2009	2	0	2	Export	31	Azerbaijan	AZE	268	Georgia	GEO								01	MEAT, MEAT PREPARATIONS	1	No Quantity							851917			0
S3	2009	2009	2009	2	0	2	Export	31	Azerbaijan	AZE	368	Iraq	IRQ								01	MEAT, MEAT PREPARATIONS	1	No Quantity							52			0
S3	2009	2009	2009	2	0	2	Export	31	Azerbaijan	AZE	398	Kazakhstan	KAZ								01	MEAT, MEAT PREPARATIONS	1	No Quantity							6435			0
S3	2009	2009	2009	2	0	2	Export	31	Azerbaijan	AZE	643	Russian Federation	RUS								01	MEAT, MEAT PREPARATIONS	1	No Quantity							6609959			0
S3	2009	2009	2009	2	0	2	Export	31	Azerbaijan	AZE	795	Turkmenistan	TKM								01	MEAT, MEAT PREPARATIONS	1	No Quantity							145712			0
S3	2009	2009	2009	2	0	2	Export	112	Belarus	BLR	0	World	WLD								01	MEAT, MEAT PREPARATIONS	1	No Quantity							564454000			0
S3	2009	2009	2009	2	0	2	Export	112	Belarus	BLR	31	Azerbaijan	AZE								01	MEAT, MEAT PREPARATIONS	1	No Quantity							426800			0
S3	2009	2009	2009	2	0	2	Export	112	Belarus	BLR	203	Czechia	CZE								01	MEAT, MEAT PREPARATIONS	1	No Quantity							161800			0
S3	2009	2009	2009	2	0	2	Export	112	Belarus	BLR	251	France	FRA								01	MEAT, MEAT PREPARATIONS	1	No Quantity							56700			0
S3	2009	2009	2009	2	0	2	Export	112	Belarus	BLR	398	Kazakhstan	KAZ								01	MEAT, MEAT PREPARATIONS	1	No Quantity							316200			0
S3	2009	2009	2009	2	0	2	Export	112	Belarus	BLR	440	Lithuania	LTU								01	MEAT, MEAT PREPARATIONS	1	No Quantity							18500			0
S3	2009	2009	2009	2	0	2	Export	112	Belarus	BLR	498	Rep. of Moldova	MDA								01	MEAT, MEAT PREPARATIONS	1	No Quantity							207300			0
S3	2009	2009	2009	2	0	2	Export	112	Belarus	BLR	643	Russian Federation	RUS								01	MEAT, MEAT PREPARATIONS	1	No Quantity							562759100			0
S3	2009	2009	2009	2	0	2	Export	112	Belarus	BLR	724	Spain	ESP								01	MEAT, MEAT PREPARATIONS	1	No Quantity							124300			0
S3	2009	2009	2009	2	0	2	Export	112	Belarus	BLR	762	Tajikistan	TJK								01	MEAT, MEAT PREPARATIONS	1	No Quantity							25700			0
S3	2009	2009	2009	2	0	2	Export	112	Belarus	BLR	784	United Arab Emirates	ARE								01	MEAT, MEAT PREPARATIONS	1	No Quantity							1000			0
S3	2009	2009	2009	2	0	2	Export	112	Belarus	BLR	804	Ukraine	UKR								01	MEAT, MEAT PREPARATIONS	1	No Quantity							356600			0
S3	2009	2009	2009	2	0	2	Export	31	Azerbaijan	AZE	0	World	WLD								02	DAIRY PRODUCTS,BIRD EGGS	1	No Quantity							340510			0
S3	2009	2009	2009	2	0	2	Export	31	Azerbaijan	AZE	268	Georgia	GEO								02	DAIRY PRODUCTS,BIRD EGGS	1	No Quantity							156676			0
S3	2009	2009	2009	2	0	2	Export	31	Azerbaijan	AZE	368	Iraq	IRQ								02	DAIRY PRODUCTS,BIRD EGGS	1	No Quantity							114387			0
S3	2009	2009	2009	2	0	2	Export	31	Azerbaijan	AZE	804	Ukraine	UKR								02	DAIRY PRODUCTS,BIRD EGGS	1	No Quantity							69447			0
S3	2009	2009	2009	2	0	2	Export	112	Belarus	BLR	0	World	WLD								02	DAIRY PRODUCTS,BIRD EGGS	1	No Quantity							1037635200			0
S3	2009	2009	2009	2	0	2	Export	112	Belarus	BLR	4	Afghanistan	AFG								02	DAIRY PRODUCTS,BIRD EGGS	1	No Quantity							250000			0
S3	2009	2009	2009	2	0	2	Export	112	Belarus	BLR	8	Albania	ALB								02	DAIRY PRODUCTS,BIRD EGGS	1	No Quantity							155000			0
S3	2009	2009	2009	2	0	2	Export	112	Belarus	BLR	12	Algeria	DZA								02	DAIRY PRODUCTS,BIRD EGGS	1	No Quantity							28500			0
S3	2009	2009	2009	2	0	2	Export	112	Belarus	BLR	31	Azerbaijan	AZE								02	DAIRY PRODUCTS,BIRD EGGS	1	No Quantity							6012400			0
S3	2009	2009	2009	2	0	2	Export	112	Belarus	BLR	50	Bangladesh	BGD								02	DAIRY PRODUCTS,BIRD EGGS	1	No Quantity							1085000			0
S3	2009	2009	2009	2	0	2	Export	112	Belarus	BLR	51	Armenia	ARM								02	DAIRY PRODUCTS,BIRD EGGS	1	No Quantity							5119300			0
S3	2009	2009	2009	2	0	2	Export	112	Belarus	BLR	124	Canada	CAN								02	DAIRY PRODUCTS,BIRD EGGS	1	No Quantity							54100			0
S3	2009	2009	2009	2	0	2	Export	112	Belarus	BLR	156	China	CHN								02	DAIRY PRODUCTS,BIRD EGGS	1	No Quantity							163200			0
S3	2009	2009	2009	2	0	2	Export	112	Belarus	BLR	208	Denmark	DNK								02	DAIRY PRODUCTS,BIRD EGGS	1	No Quantity							69600			0
S3	2009	2009	2009	2	0	2	Export	112	Belarus	BLR	268	Georgia	GEO								02	DAIRY PRODUCTS,BIRD EGGS	1	No Quantity							4673800			0
S3	2009	2009	2009	2	0	2	Export	112	Belarus	BLR	270	Gambia	GMB								02	DAIRY PRODUCTS,BIRD EGGS	1	No Quantity							21200			0
S3	2009	2009	2009	2	0	2	Export	112	Belarus	BLR	368	Iraq	IRQ								02	DAIRY PRODUCTS,BIRD EGGS	1	No Quantity							57400			0
S3	2009	2009	2009	2	0	2	Export	112	Belarus	BLR	376	Israel	ISR								02	DAIRY PRODUCTS,BIRD EGGS	1	No Quantity							792600			0
S3	2009	2009	2009	2	0	2	Export	112	Belarus	BLR	398	Kazakhstan	KAZ								02	DAIRY PRODUCTS,BIRD EGGS	1	No Quantity							43887500			0
S3	2009	2009	2009	2	0	2	Export	112	Belarus	BLR	417	Kyrgyzstan	KGZ								02	DAIRY PRODUCTS,BIRD EGGS	1	No Quantity							2561700			0
S3	2009	2009	2009	2	0	2	Export	112	Belarus	BLR	422	Lebanon	LBN								02	DAIRY PRODUCTS,BIRD EGGS	1	No Quantity							231500			0
S3	2009	2009	2009	2	0	2	Export	112	Belarus	BLR	434	Libya	LBY								02	DAIRY PRODUCTS,BIRD EGGS	1	No Quantity							54400			0
S3	2009	2009	2009	2	0	2	Export	112	Belarus	BLR	440	Lithuania	LTU								02	DAIRY PRODUCTS,BIRD EGGS	1	No Quantity							3559100			0
S3	2009	2009	2009	2	0	2	Export	112	Belarus	BLR	478	Mauritania	MRT								02	DAIRY PRODUCTS,BIRD EGGS	1	No Quantity							80400			0
S3	2009	2009	2009	2	0	2	Export	112	Belarus	BLR	496	Mongolia	MNG								02	DAIRY PRODUCTS,BIRD EGGS	1	No Quantity							629100			0
S3	2009	2009	2009	2	0	2	Export	112	Belarus	BLR	498	Rep. of Moldova	MDA								02	DAIRY PRODUCTS,BIRD EGGS	1	No Quantity							5737000			0
S3	2009	2009	2009	2	0	2	Export	112	Belarus	BLR	512	Oman	OMN								02	DAIRY PRODUCTS,BIRD EGGS	1	No Quantity							639000			0
S3	2009	2009	2009	2	0	2	Export	112	Belarus	BLR	554	New Zealand	NZL								02	DAIRY PRODUCTS,BIRD EGGS	1	No Quantity							26400			0
S3	2009	2009	2009	2	0	2	Export	112	Belarus	BLR	586	Pakistan	PAK								02	DAIRY PRODUCTS,BIRD EGGS	1	No Quantity							821200			0
S3	2009	2009	2009	2	0	2	Export	112	Belarus	BLR	608	Philippines	PHL								02	DAIRY PRODUCTS,BIRD EGGS	1	No Quantity							2118900			0
S3	2009	2009	2009	2	0	2	Export	112	Belarus	BLR	616	Poland	POL								02	DAIRY PRODUCTS,BIRD EGGS	1	No Quantity							1743500			0
S3	2009	2009	2009	2	0	2	Export	112	Belarus	BLR	643	Russian Federation	RUS								02	DAIRY PRODUCTS,BIRD EGGS	1	No Quantity							859232400			0
S3	2009	2009	2009	2	0	2	Export	112	Belarus	BLR	682	Saudi Arabia	SAU								02	DAIRY PRODUCTS,BIRD EGGS	1	No Quantity							1480700			0
S3	2009	2009	2009	2	0	2	Export	112	Belarus	BLR	686	Senegal	SEN								02	DAIRY PRODUCTS,BIRD EGGS	1	No Quantity							381200			0
S3	2009	2009	2009	2	0	2	Export	112	Belarus	BLR	694	Sierra Leone	SLE								02	DAIRY PRODUCTS,BIRD EGGS	1	No Quantity							46200			0
S3	2009	2009	2009	2	0	2	Export	112	Belarus	BLR	699	India	IND								02	DAIRY PRODUCTS,BIRD EGGS	1	No Quantity							764000			0
S3	2009	2009	2009	2	0	2	Export	112	Belarus	BLR	702	Singapore	SGP								02	DAIRY PRODUCTS,BIRD EGGS	1	No Quantity							1875700			0
S3	2009	2009	2009	2	0	2	Export	112	Belarus	BLR	704	Viet Nam	VNM								02	DAIRY PRODUCTS,BIRD EGGS	1	No Quantity							35300			0
S3	2009	2009	2009	2	0	2	Export	112	Belarus	BLR	736	Fmr Sudan	SDN								02	DAIRY PRODUCTS,BIRD EGGS	1	No Quantity							340000			0
S3	2009	2009	2009	2	0	2	Export	112	Belarus	BLR	760	Syria	SYR								02	DAIRY PRODUCTS,BIRD EGGS	1	No Quantity							4868800			0
S3	2009	2009	2009	2	0	2	Export	112	Belarus	BLR	762	Tajikistan	TJK								02	DAIRY PRODUCTS,BIRD EGGS	1	No Quantity							532300			0
S3	2009	2009	2009	2	0	2	Export	112	Belarus	BLR	784	United Arab Emirates	ARE								02	DAIRY PRODUCTS,BIRD EGGS	1	No Quantity							7221500			0
S3	2009	2009	2009	2	0	2	Export	112	Belarus	BLR	792	Turkey	TUR								02	DAIRY PRODUCTS,BIRD EGGS	1	No Quantity							897600			0
S3	2009	2009	2009	2	0	2	Export	112	Belarus	BLR	795	Turkmenistan	TKM								02	DAIRY PRODUCTS,BIRD EGGS	1	No Quantity							814400			0
S3	2009	2009	2009	2	0	2	Export	112	Belarus	BLR	804	Ukraine	UKR								02	DAIRY PRODUCTS,BIRD EGGS	1	No Quantity							51564800			0
S3	2009	2009	2009	2	0	2	Export	112	Belarus	BLR	818	Egypt	EGY								02	DAIRY PRODUCTS,BIRD EGGS	1	No Quantity							2310700			0
S3	2009	2009	2009	2	0	2	Export	112	Belarus	BLR	860	Uzbekistan	UZB								02	DAIRY PRODUCTS,BIRD EGGS	1	No Quantity							2302200			0
S3	2009	2009	2009	2	0	2	Export	112	Belarus	BLR	862	Venezuela	VEN								02	DAIRY PRODUCTS,BIRD EGGS	1	No Quantity							22395600			0
S3	2009	2009	2009	2	0	2	Export	31	Azerbaijan	AZE	0	World	WLD								03	FISH,CRUSTACEANS,MOLLUSC	1	No Quantity							5953531			0
S3	2009	2009	2009	2	0	2	Export	31	Azerbaijan	AZE	268	Georgia	GEO								03	FISH,CRUSTACEANS,MOLLUSC	1	No Quantity							16660			0
S3	2009	2009	2009	2	0	2	Export	31	Azerbaijan	AZE	276	Germany	DEU								03	FISH,CRUSTACEANS,MOLLUSC	1	No Quantity							1523387			0
S3	2009	2009	2009	2	0	2	Export	31	Azerbaijan	AZE	643	Russian Federation	RUS								03	FISH,CRUSTACEANS,MOLLUSC	1	No Quantity							278103			0
S3	2009	2009	2009	2	0	2	Export	31	Azerbaijan	AZE	757	Switzerland	CHE								03	FISH,CRUSTACEANS,MOLLUSC	1	No Quantity							1100063			0
S3	2009	2009	2009	2	0	2	Export	31	Azerbaijan	AZE	784	United Arab Emirates	ARE								03	FISH,CRUSTACEANS,MOLLUSC	1	No Quantity							3035318			0
S3	2009	2009	2009	2	0	2	Export	112	Belarus	BLR	0	World	WLD								03	FISH,CRUSTACEANS,MOLLUSC	1	No Quantity							97962400			0
S3	2009	2009	2009	2	0	2	Export	112	Belarus	BLR	31	Azerbaijan	AZE								03	FISH,CRUSTACEANS,MOLLUSC	1	No Quantity							102400			0
S3	2009	2009	2009	2	0	2	Export	112	Belarus	BLR	51	Armenia	ARM								03	FISH,CRUSTACEANS,MOLLUSC	1	No Quantity							50400			0
S3	2009	2009	2009	2	0	2	Export	112	Belarus	BLR	124	Canada	CAN								03	FISH,CRUSTACEANS,MOLLUSC	1	No Quantity							62300			0
S3	2009	2009	2009	2	0	2	Export	112	Belarus	BLR	196	Cyprus	CYP								03	FISH,CRUSTACEANS,MOLLUSC	1	No Quantity							13300			0
S3	2009	2009	2009	2	0	2	Export	112	Belarus	BLR	233	Estonia	EST								03	FISH,CRUSTACEANS,MOLLUSC	1	No Quantity							13400			0
S3	2009	2009	2009	2	0	2	Export	112	Belarus	BLR	268	Georgia	GEO								03	FISH,CRUSTACEANS,MOLLUSC	1	No Quantity							32900			0
S3	2009	2009	2009	2	0	2	Export	112	Belarus	BLR	276	Germany	DEU								03	FISH,CRUSTACEANS,MOLLUSC	1	No Quantity							235200			0
S3	2009	2009	2009	2	0	2	Export	112	Belarus	BLR	376	Israel	ISR								03	FISH,CRUSTACEANS,MOLLUSC	1	No Quantity							55100			0
S3	2009	2009	2009	2	0	2	Export	112	Belarus	BLR	398	Kazakhstan	KAZ								03	FISH,CRUSTACEANS,MOLLUSC	1	No Quantity							849900			0
S3	2009	2009	2009	2	0	2	Export	112	Belarus	BLR	428	Latvia	LVA								03	FISH,CRUSTACEANS,MOLLUSC	1	No Quantity							18000			0
S3	2009	2009	2009	2	0	2	Export	112	Belarus	BLR	440	Lithuania	LTU								03	FISH,CRUSTACEANS,MOLLUSC	1	No Quantity							96500			0
S3	2009	2009	2009	2	0	2	Export	112	Belarus	BLR	498	Rep. of Moldova	MDA								03	FISH,CRUSTACEANS,MOLLUSC	1	No Quantity							982200			0
S3	2009	2009	2009	2	0	2	Export	112	Belarus	BLR	528	Netherlands	NLD								03	FISH,CRUSTACEANS,MOLLUSC	1	No Quantity							96500			0
S3	2009	2009	2009	2	0	2	Export	112	Belarus	BLR	554	New Zealand	NZL								03	FISH,CRUSTACEANS,MOLLUSC	1	No Quantity							14400			0
S3	2009	2009	2009	2	0	2	Export	112	Belarus	BLR	616	Poland	POL								03	FISH,CRUSTACEANS,MOLLUSC	1	No Quantity							2024200			0
S3	2009	2009	2009	2	0	2	Export	112	Belarus	BLR	643	Russian Federation	RUS								03	FISH,CRUSTACEANS,MOLLUSC	1	No Quantity							77570100			0
S3	2009	2009	2009	2	0	2	Export	112	Belarus	BLR	784	United Arab Emirates	ARE								03	FISH,CRUSTACEANS,MOLLUSC	1	No Quantity							2700			0
S3	2009	2009	2009	2	0	2	Export	112	Belarus	BLR	804	Ukraine	UKR								03	FISH,CRUSTACEANS,MOLLUSC	1	No Quantity							14997400			0
S3	2009	2009	2009	2	0	2	Export	112	Belarus	BLR	842	USA	USA								03	FISH,CRUSTACEANS,MOLLUSC	1	No Quantity							745500			0
S3	2009	2009	2009	2	0	2	Export	31	Azerbaijan	AZE	0	World	WLD								04	CEREALS,CEREAL PREPRTNS.	1	No Quantity							6622529			0
S3	2009	2009	2009	2	0	2	Export	31	Azerbaijan	AZE	268	Georgia	GEO								04	CEREALS,CEREAL PREPRTNS.	1	No Quantity							5755076			0
S3	2009	2009	2009	2	0	2	Export	31	Azerbaijan	AZE	364	Iran	IRN								04	CEREALS,CEREAL PREPRTNS.	1	No Quantity							72480			0
S3	2009	2009	2009	2	0	2	Export	31	Azerbaijan	AZE	368	Iraq	IRQ								04	CEREALS,CEREAL PREPRTNS.	1	No Quantity							18293			0
S3	2009	2009	2009	2	0	2	Export	31	Azerbaijan	AZE	376	Israel	ISR								04	CEREALS,CEREAL PREPRTNS.	1	No Quantity							23078			0
S3	2009	2009	2009	2	0	2	Export	31	Azerbaijan	AZE	398	Kazakhstan	KAZ								04	CEREALS,CEREAL PREPRTNS.	1	No Quantity							225510			0
S3	2009	2009	2009	2	0	2	Export	31	Azerbaijan	AZE	417	Kyrgyzstan	KGZ								04	CEREALS,CEREAL PREPRTNS.	1	No Quantity							33835			0
S3	2009	2009	2009	2	0	2	Export	31	Azerbaijan	AZE	434	Libya	LBY								04	CEREALS,CEREAL PREPRTNS.	1	No Quantity							6965			0
S3	2009	2009	2009	2	0	2	Export	31	Azerbaijan	AZE	643	Russian Federation	RUS								04	CEREALS,CEREAL PREPRTNS.	1	No Quantity							150425			0
S3	2009	2009	2009	2	0	2	Export	31	Azerbaijan	AZE	762	Tajikistan	TJK								04	CEREALS,CEREAL PREPRTNS.	1	No Quantity							91085			0
S3	2009	2009	2009	2	0	2	Export	31	Azerbaijan	AZE	795	Turkmenistan	TKM								04	CEREALS,CEREAL PREPRTNS.	1	No Quantity							245783			0
S3	2009	2009	2009	2	0	2	Export	112	Belarus	BLR	0	World	WLD								04	CEREALS,CEREAL PREPRTNS.	1	No Quantity							24375500			0
S3	2009	2009	2009	2	0	2	Export	112	Belarus	BLR	4	Afghanistan	AFG								04	CEREALS,CEREAL PREPRTNS.	1	No Quantity							21200			0
S3	2009	2009	2009	2	0	2	Export	112	Belarus	BLR	31	Azerbaijan	AZE								04	CEREALS,CEREAL PREPRTNS.	1	No Quantity							519500			0
S3	2009	2009	2009	2	0	2	Export	112	Belarus	BLR	36	Australia	AUS								04	CEREALS,CEREAL PREPRTNS.	1	No Quantity							2300			0
S3	2009	2009	2009	2	0	2	Export	112	Belarus	BLR	51	Armenia	ARM								04	CEREALS,CEREAL PREPRTNS.	1	No Quantity							35200			0
S3	2009	2009	2009	2	0	2	Export	112	Belarus	BLR	124	Canada	CAN								04	CEREALS,CEREAL PREPRTNS.	1	No Quantity							16300			0
S3	2009	2009	2009	2	0	2	Export	112	Belarus	BLR	268	Georgia	GEO								04	CEREALS,CEREAL PREPRTNS.	1	No Quantity							188200			0
S3	2009	2009	2009	2	0	2	Export	112	Belarus	BLR	276	Germany	DEU								04	CEREALS,CEREAL PREPRTNS.	1	No Quantity							81700			0
S3	2009	2009	2009	2	0	2	Export	112	Belarus	BLR	300	Greece	GRC								04	CEREALS,CEREAL PREPRTNS.	1	No Quantity							2700			0
S3	2009	2009	2009	2	0	2	Export	112	Belarus	BLR	376	Israel	ISR								04	CEREALS,CEREAL PREPRTNS.	1	No Quantity							38600			0
S3	2009	2009	2009	2	0	2	Export	112	Belarus	BLR	398	Kazakhstan	KAZ								04	CEREALS,CEREAL PREPRTNS.	1	No Quantity							244900			0
S3	2009	2009	2009	2	0	2	Export	112	Belarus	BLR	417	Kyrgyzstan	KGZ								04	CEREALS,CEREAL PREPRTNS.	1	No Quantity							261000			0
S3	2009	2009	2009	2	0	2	Export	112	Belarus	BLR	428	Latvia	LVA								04	CEREALS,CEREAL PREPRTNS.	1	No Quantity							57500			0
S3	2009	2009	2009	2	0	2	Export	112	Belarus	BLR	440	Lithuania	LTU								04	CEREALS,CEREAL PREPRTNS.	1	No Quantity							70400			0
S3	2009	2009	2009	2	0	2	Export	112	Belarus	BLR	496	Mongolia	MNG								04	CEREALS,CEREAL PREPRTNS.	1	No Quantity							289100			0
S3	2009	2009	2009	2	0	2	Export	112	Belarus	BLR	498	Rep. of Moldova	MDA								04	CEREALS,CEREAL PREPRTNS.	1	No Quantity							443000			0
S3	2009	2009	2009	2	0	2	Export	112	Belarus	BLR	616	Poland	POL								04	CEREALS,CEREAL PREPRTNS.	1	No Quantity							500			0
S3	2009	2009	2009	2	0	2	Export	112	Belarus	BLR	643	Russian Federation	RUS								04	CEREALS,CEREAL PREPRTNS.	1	No Quantity							20867700			0
S3	2009	2009	2009	2	0	2	Export	112	Belarus	BLR	688	Serbia	SRB								04	CEREALS,CEREAL PREPRTNS.	1	No Quantity							3500			0
S3	2009	2009	2009	2	0	2	Export	112	Belarus	BLR	762	Tajikistan	TJK								04	CEREALS,CEREAL PREPRTNS.	1	No Quantity							279800			0
S3	2009	2009	2009	2	0	2	Export	112	Belarus	BLR	784	United Arab Emirates	ARE								04	CEREALS,CEREAL PREPRTNS.	1	No Quantity							800			0
S3	2009	2009	2009	2	0	2	Export	112	Belarus	BLR	795	Turkmenistan	TKM								04	CEREALS,CEREAL PREPRTNS.	1	No Quantity							84900			0
S3	2009	2009	2009	2	0	2	Export	112	Belarus	BLR	804	Ukraine	UKR								04	CEREALS,CEREAL PREPRTNS.	1	No Quantity							281500			0
S3	2009	2009	2009	2	0	2	Export	112	Belarus	BLR	807	North Macedonia	MKD								04	CEREALS,CEREAL PREPRTNS.	1	No Quantity							17800			0
S3	2009	2009	2009	2	0	2	Export	112	Belarus	BLR	842	USA	USA								04	CEREALS,CEREAL PREPRTNS.	1	No Quantity							371500			0
S3	2009	2009	2009	2	0	2	Export	112	Belarus	BLR	860	Uzbekistan	UZB								04	CEREALS,CEREAL PREPRTNS.	1	No Quantity							179000			0
S3	2009	2009	2009	2	0	2	Export	112	Belarus	BLR	899	Areas, nes									04	CEREALS,CEREAL PREPRTNS.	1	No Quantity							16900			0
S3	2009	2009	2009	2	0	2	Export	31	Azerbaijan	AZE	0	World	WLD								05	VEGETABLES AND FRUIT	1	No Quantity							213802463			0
S3	2009	2009	2009	2	0	2	Export	31	Azerbaijan	AZE	12	Algeria	DZA								05	VEGETABLES AND FRUIT	1	No Quantity							120000			0
S3	2009	2009	2009	2	0	2	Export	31	Azerbaijan	AZE	36	Australia	AUS								05	VEGETABLES AND FRUIT	1	No Quantity							134419			0
S3	2009	2009	2009	2	0	2	Export	31	Azerbaijan	AZE	56	Belgium	BEL								05	VEGETABLES AND FRUIT	1	No Quantity							749000			0
S3	2009	2009	2009	2	0	2	Export	31	Azerbaijan	AZE	112	Belarus	BLR								05	VEGETABLES AND FRUIT	1	No Quantity							940719			0
S3	2009	2009	2009	2	0	2	Export	31	Azerbaijan	AZE	124	Canada	CAN								05	VEGETABLES AND FRUIT	1	No Quantity							186824			0
S3	2009	2009	2009	2	0	2	Export	31	Azerbaijan	AZE	203	Czechia	CZE								05	VEGETABLES AND FRUIT	1	No Quantity							462982			0
S3	2009	2009	2009	2	0	2	Export	31	Azerbaijan	AZE	208	Denmark	DNK								05	VEGETABLES AND FRUIT	1	No Quantity							309558			0
S3	2009	2009	2009	2	0	2	Export	31	Azerbaijan	AZE	233	Estonia	EST								05	VEGETABLES AND FRUIT	1	No Quantity							394406			0
S3	2009	2009	2009	2	0	2	Export	31	Azerbaijan	AZE	251	France	FRA								05	VEGETABLES AND FRUIT	1	No Quantity							511440			0
S3	2009	2009	2009	2	0	2	Export	31	Azerbaijan	AZE	268	Georgia	GEO								05	VEGETABLES AND FRUIT	1	No Quantity							2221401			0
S3	2009	2009	2009	2	0	2	Export	31	Azerbaijan	AZE	276	Germany	DEU								05	VEGETABLES AND FRUIT	1	No Quantity							14299861			0
S3	2009	2009	2009	2	0	2	Export	31	Azerbaijan	AZE	300	Greece	GRC								05	VEGETABLES AND FRUIT	1	No Quantity							102207			0
S3	2009	2009	2009	2	0	2	Export	31	Azerbaijan	AZE	364	Iran	IRN								05	VEGETABLES AND FRUIT	1	No Quantity							266743			0
S3	2009	2009	2009	2	0	2	Export	31	Azerbaijan	AZE	368	Iraq	IRQ								05	VEGETABLES AND FRUIT	1	No Quantity							616544			0
S3	2009	2009	2009	2	0	2	Export	31	Azerbaijan	AZE	376	Israel	ISR								05	VEGETABLES AND FRUIT	1	No Quantity							44940			0
S3	2009	2009	2009	2	0	2	Export	31	Azerbaijan	AZE	381	Italy	ITA								05	VEGETABLES AND FRUIT	1	No Quantity							9041940			0
S3	2009	2009	2009	2	0	2	Export	31	Azerbaijan	AZE	392	Japan	JPN								05	VEGETABLES AND FRUIT	1	No Quantity							27609			0
S3	2009	2009	2009	2	0	2	Export	31	Azerbaijan	AZE	398	Kazakhstan	KAZ								05	VEGETABLES AND FRUIT	1	No Quantity							1494341			0
S3	2009	2009	2009	2	0	2	Export	31	Azerbaijan	AZE	417	Kyrgyzstan	KGZ								05	VEGETABLES AND FRUIT	1	No Quantity							73001			0
S3	2009	2009	2009	2	0	2	Export	31	Azerbaijan	AZE	440	Lithuania	LTU								05	VEGETABLES AND FRUIT	1	No Quantity							849300			0
S3	2009	2009	2009	2	0	2	Export	31	Azerbaijan	AZE	458	Malaysia	MYS								05	VEGETABLES AND FRUIT	1	No Quantity							12197			0
S3	2009	2009	2009	2	0	2	Export	31	Azerbaijan	AZE	498	Rep. of Moldova	MDA								05	VEGETABLES AND FRUIT	1	No Quantity							27408			0
S3	2009	2009	2009	2	0	2	Export	31	Azerbaijan	AZE	554	New Zealand	NZL								05	VEGETABLES AND FRUIT	1	No Quantity							69186			0
S3	2009	2009	2009	2	0	2	Export	31	Azerbaijan	AZE	616	Poland	POL								05	VEGETABLES AND FRUIT	1	No Quantity							3228755			0
S3	2009	2009	2009	2	0	2	Export	31	Azerbaijan	AZE	643	Russian Federation	RUS								05	VEGETABLES AND FRUIT	1	No Quantity							170346526			0
S3	2009	2009	2009	2	0	2	Export	31	Azerbaijan	AZE	660	Anguilla	AIA								05	VEGETABLES AND FRUIT	1	No Quantity							41800			0
S3	2009	2009	2009	2	0	2	Export	31	Azerbaijan	AZE	724	Spain	ESP								05	VEGETABLES AND FRUIT	1	No Quantity							502700			0
S3	2009	2009	2009	2	0	2	Export	31	Azerbaijan	AZE	757	Switzerland	CHE								05	VEGETABLES AND FRUIT	1	No Quantity							300203			0
S3	2009	2009	2009	2	0	2	Export	31	Azerbaijan	AZE	762	Tajikistan	TJK								05	VEGETABLES AND FRUIT	1	No Quantity							34921			0
S3	2009	2009	2009	2	0	2	Export	31	Azerbaijan	AZE	764	Thailand	THA								05	VEGETABLES AND FRUIT	1	No Quantity							224500			0
S3	2009	2009	2009	2	0	2	Export	31	Azerbaijan	AZE	784	United Arab Emirates	ARE								05	VEGETABLES AND FRUIT	1	No Quantity							227624			0
S3	2009	2009	2009	2	0	2	Export	31	Azerbaijan	AZE	792	Turkey	TUR								05	VEGETABLES AND FRUIT	1	No Quantity							2101150			0
S3	2009	2009	2009	2	0	2	Export	31	Azerbaijan	AZE	795	Turkmenistan	TKM								05	VEGETABLES AND FRUIT	1	No Quantity							607607			0
S3	2009	2009	2009	2	0	2	Export	31	Azerbaijan	AZE	804	Ukraine	UKR								05	VEGETABLES AND FRUIT	1	No Quantity							2907933			0
S3	2009	2009	2009	2	0	2	Export	31	Azerbaijan	AZE	842	USA	USA								05	VEGETABLES AND FRUIT	1	No Quantity							322717			0
S3	2009	2009	2009	2	0	2	Export	112	Belarus	BLR	0	World	WLD								05	VEGETABLES AND FRUIT	1	No Quantity							106099200			0
S3	2009	2009	2009	2	0	2	Export	112	Belarus	BLR	31	Azerbaijan	AZE								05	VEGETABLES AND FRUIT	1	No Quantity							927900			0
S3	2009	2009	2009	2	0	2	Export	112	Belarus	BLR	36	Australia	AUS								05	VEGETABLES AND FRUIT	1	No Quantity							8200			0
S3	2009	2009	2009	2	0	2	Export	112	Belarus	BLR	40	Austria	AUT								05	VEGETABLES AND FRUIT	1	No Quantity							395300			0
S3	2009	2009	2009	2	0	2	Export	112	Belarus	BLR	51	Armenia	ARM								05	VEGETABLES AND FRUIT	1	No Quantity							13400			0
S3	2009	2009	2009	2	0	2	Export	112	Belarus	BLR	56	Belgium	BEL								05	VEGETABLES AND FRUIT	1	No Quantity							588700			0
S3	2009	2009	2009	2	0	2	Export	112	Belarus	BLR	124	Canada	CAN								05	VEGETABLES AND FRUIT	1	No Quantity							14200			0
S3	2009	2009	2009	2	0	2	Export	112	Belarus	BLR	196	Cyprus	CYP								05	VEGETABLES AND FRUIT	1	No Quantity							26400			0
S3	2009	2009	2009	2	0	2	Export	112	Belarus	BLR	233	Estonia	EST								05	VEGETABLES AND FRUIT	1	No Quantity							216000			0
S3	2009	2009	2009	2	0	2	Export	112	Belarus	BLR	246	Finland	FIN								05	VEGETABLES AND FRUIT	1	No Quantity							215300			0
S3	2009	2009	2009	2	0	2	Export	112	Belarus	BLR	251	France	FRA								05	VEGETABLES AND FRUIT	1	No Quantity							3185400			0
S3	2009	2009	2009	2	0	2	Export	112	Belarus	BLR	268	Georgia	GEO								05	VEGETABLES AND FRUIT	1	No Quantity							35000			0
S3	2009	2009	2009	2	0	2	Export	112	Belarus	BLR	276	Germany	DEU								05	VEGETABLES AND FRUIT	1	No Quantity							16820000			0
S3	2009	2009	2009	2	0	2	Export	112	Belarus	BLR	300	Greece	GRC								05	VEGETABLES AND FRUIT	1	No Quantity							2900			0
S3	2009	2009	2009	2	0	2	Export	112	Belarus	BLR	364	Iran	IRN								05	VEGETABLES AND FRUIT	1	No Quantity							40900			0
S3	2009	2009	2009	2	0	2	Export	112	Belarus	BLR	381	Italy	ITA								05	VEGETABLES AND FRUIT	1	No Quantity							371200			0
S3	2009	2009	2009	2	0	2	Export	112	Belarus	BLR	398	Kazakhstan	KAZ								05	VEGETABLES AND FRUIT	1	No Quantity							2215500			0
S3	2009	2009	2009	2	0	2	Export	112	Belarus	BLR	428	Latvia	LVA								05	VEGETABLES AND FRUIT	1	No Quantity							814800			0
S3	2009	2009	2009	2	0	2	Export	112	Belarus	BLR	440	Lithuania	LTU								05	VEGETABLES AND FRUIT	1	No Quantity							15564300			0
S3	2009	2009	2009	2	0	2	Export	112	Belarus	BLR	498	Rep. of Moldova	MDA								05	VEGETABLES AND FRUIT	1	No Quantity							1326500			0
S3	2009	2009	2009	2	0	2	Export	112	Belarus	BLR	528	Netherlands	NLD								05	VEGETABLES AND FRUIT	1	No Quantity							1999200			0
S3	2009	2009	2009	2	0	2	Export	112	Belarus	BLR	554	New Zealand	NZL								05	VEGETABLES AND FRUIT	1	No Quantity							1200			0
S3	2009	2009	2009	2	0	2	Export	112	Belarus	BLR	616	Poland	POL								05	VEGETABLES AND FRUIT	1	No Quantity							8743500			0
S3	2009	2009	2009	2	0	2	Export	112	Belarus	BLR	642	Romania	ROU								05	VEGETABLES AND FRUIT	1	No Quantity							110200			0
S3	2009	2009	2009	2	0	2	Export	112	Belarus	BLR	643	Russian Federation	RUS								05	VEGETABLES AND FRUIT	1	No Quantity							49765300			0
S3	2009	2009	2009	2	0	2	Export	112	Belarus	BLR	724	Spain	ESP								05	VEGETABLES AND FRUIT	1	No Quantity							65700			0
S3	2009	2009	2009	2	0	2	Export	112	Belarus	BLR	752	Sweden	SWE								05	VEGETABLES AND FRUIT	1	No Quantity							365000			0
S3	2009	2009	2009	2	0	2	Export	112	Belarus	BLR	757	Switzerland	CHE								05	VEGETABLES AND FRUIT	1	No Quantity							991900			0
S3	2009	2009	2009	2	0	2	Export	112	Belarus	BLR	784	United Arab Emirates	ARE								05	VEGETABLES AND FRUIT	1	No Quantity							200			0
S3	2009	2009	2009	2	0	2	Export	112	Belarus	BLR	795	Turkmenistan	TKM								05	VEGETABLES AND FRUIT	1	No Quantity							30500			0
S3	2009	2009	2009	2	0	2	Export	112	Belarus	BLR	804	Ukraine	UKR								05	VEGETABLES AND FRUIT	1	No Quantity							1166300			0
S3	2009	2009	2009	2	0	2	Export	112	Belarus	BLR	842	USA	USA								05	VEGETABLES AND FRUIT	1	No Quantity							53000			0
S3	2009	2009	2009	2	0	2	Export	112	Belarus	BLR	860	Uzbekistan	UZB								05	VEGETABLES AND FRUIT	1	No Quantity							9400			0
S3	2009	2009	2009	2	0	2	Export	112	Belarus	BLR	899	Areas, nes									05	VEGETABLES AND FRUIT	1	No Quantity							15900			0
S3	2009	2009	2009	2	0	2	Export	31	Azerbaijan	AZE	0	World	WLD								06	SUGAR,SUGR.PREPTNS,HONEY	1	No Quantity							102714648			0
S3	2009	2009	2009	2	0	2	Export	31	Azerbaijan	AZE	4	Afghanistan	AFG								06	SUGAR,SUGR.PREPTNS,HONEY	1	No Quantity							25927680			0
S3	2009	2009	2009	2	0	2	Export	31	Azerbaijan	AZE	268	Georgia	GEO								06	SUGAR,SUGR.PREPTNS,HONEY	1	No Quantity							3236371			0
S3	2009	2009	2009	2	0	2	Export	31	Azerbaijan	AZE	364	Iran	IRN								06	SUGAR,SUGR.PREPTNS,HONEY	1	No Quantity							267817			0
S3	2009	2009	2009	2	0	2	Export	31	Azerbaijan	AZE	398	Kazakhstan	KAZ								06	SUGAR,SUGR.PREPTNS,HONEY	1	No Quantity							153600			0
S3	2009	2009	2009	2	0	2	Export	31	Azerbaijan	AZE	417	Kyrgyzstan	KGZ								06	SUGAR,SUGR.PREPTNS,HONEY	1	No Quantity							3024320			0
S3	2009	2009	2009	2	0	2	Export	31	Azerbaijan	AZE	643	Russian Federation	RUS								06	SUGAR,SUGR.PREPTNS,HONEY	1	No Quantity							49965092			0
S3	2009	2009	2009	2	0	2	Export	31	Azerbaijan	AZE	762	Tajikistan	TJK								06	SUGAR,SUGR.PREPTNS,HONEY	1	No Quantity							1067032			0
S3	2009	2009	2009	2	0	2	Export	31	Azerbaijan	AZE	795	Turkmenistan	TKM								06	SUGAR,SUGR.PREPTNS,HONEY	1	No Quantity							17628240			0
S3	2009	2009	2009	2	0	2	Export	31	Azerbaijan	AZE	842	USA	USA								06	SUGAR,SUGR.PREPTNS,HONEY	1	No Quantity							657			0
S3	2009	2009	2009	2	0	2	Export	31	Azerbaijan	AZE	860	Uzbekistan	UZB								06	SUGAR,SUGR.PREPTNS,HONEY	1	No Quantity							1443840			0
S3	2009	2009	2009	2	0	2	Export	112	Belarus	BLR	0	World	WLD								06	SUGAR,SUGR.PREPTNS,HONEY	1	No Quantity							250753300			0
S3	2009	2009	2009	2	0	2	Export	112	Belarus	BLR	31	Azerbaijan	AZE								06	SUGAR,SUGR.PREPTNS,HONEY	1	No Quantity							4342300			0
S3	2009	2009	2009	2	0	2	Export	112	Belarus	BLR	36	Australia	AUS								06	SUGAR,SUGR.PREPTNS,HONEY	1	No Quantity							2800			0
S3	2009	2009	2009	2	0	2	Export	112	Belarus	BLR	51	Armenia	ARM								06	SUGAR,SUGR.PREPTNS,HONEY	1	No Quantity							61000			0
S3	2009	2009	2009	2	0	2	Export	112	Belarus	BLR	56	Belgium	BEL								06	SUGAR,SUGR.PREPTNS,HONEY	1	No Quantity							3100			0
S3	2009	2009	2009	2	0	2	Export	112	Belarus	BLR	124	Canada	CAN								06	SUGAR,SUGR.PREPTNS,HONEY	1	No Quantity							7800			0
S3	2009	2009	2009	2	0	2	Export	112	Belarus	BLR	233	Estonia	EST								06	SUGAR,SUGR.PREPTNS,HONEY	1	No Quantity							129100			0
S3	2009	2009	2009	2	0	2	Export	112	Belarus	BLR	268	Georgia	GEO								06	SUGAR,SUGR.PREPTNS,HONEY	1	No Quantity							3524500			0
S3	2009	2009	2009	2	0	2	Export	112	Belarus	BLR	276	Germany	DEU								06	SUGAR,SUGR.PREPTNS,HONEY	1	No Quantity							360500			0
S3	2009	2009	2009	2	0	2	Export	112	Belarus	BLR	300	Greece	GRC								06	SUGAR,SUGR.PREPTNS,HONEY	1	No Quantity							700			0
S3	2009	2009	2009	2	0	2	Export	112	Belarus	BLR	376	Israel	ISR								06	SUGAR,SUGR.PREPTNS,HONEY	1	No Quantity							119200			0
S3	2009	2009	2009	2	0	2	Export	112	Belarus	BLR	398	Kazakhstan	KAZ								06	SUGAR,SUGR.PREPTNS,HONEY	1	No Quantity							29454500			0
S3	2009	2009	2009	2	0	2	Export	112	Belarus	BLR	417	Kyrgyzstan	KGZ								06	SUGAR,SUGR.PREPTNS,HONEY	1	No Quantity							25765700			0
S3	2009	2009	2009	2	0	2	Export	112	Belarus	BLR	428	Latvia	LVA								06	SUGAR,SUGR.PREPTNS,HONEY	1	No Quantity							458000			0
S3	2009	2009	2009	2	0	2	Export	112	Belarus	BLR	440	Lithuania	LTU								06	SUGAR,SUGR.PREPTNS,HONEY	1	No Quantity							1459800			0
S3	2009	2009	2009	2	0	2	Export	112	Belarus	BLR	496	Mongolia	MNG								06	SUGAR,SUGR.PREPTNS,HONEY	1	No Quantity							71000			0
S3	2009	2009	2009	2	0	2	Export	112	Belarus	BLR	498	Rep. of Moldova	MDA								06	SUGAR,SUGR.PREPTNS,HONEY	1	No Quantity							6044700			0
S3	2009	2009	2009	2	0	2	Export	112	Belarus	BLR	616	Poland	POL								06	SUGAR,SUGR.PREPTNS,HONEY	1	No Quantity							191300			0
S3	2009	2009	2009	2	0	2	Export	112	Belarus	BLR	643	Russian Federation	RUS								06	SUGAR,SUGR.PREPTNS,HONEY	1	No Quantity							103964700			0
S3	2009	2009	2009	2	0	2	Export	112	Belarus	BLR	762	Tajikistan	TJK								06	SUGAR,SUGR.PREPTNS,HONEY	1	No Quantity							9014100			0
S3	2009	2009	2009	2	0	2	Export	112	Belarus	BLR	784	United Arab Emirates	ARE								06	SUGAR,SUGR.PREPTNS,HONEY	1	No Quantity							100			0
S3	2009	2009	2009	2	0	2	Export	112	Belarus	BLR	792	Turkey	TUR								06	SUGAR,SUGR.PREPTNS,HONEY	1	No Quantity							3300			0
S3	2009	2009	2009	2	0	2	Export	112	Belarus	BLR	795	Turkmenistan	TKM								06	SUGAR,SUGR.PREPTNS,HONEY	1	No Quantity							3992000			0
S3	2009	2009	2009	2	0	2	Export	112	Belarus	BLR	804	Ukraine	UKR								06	SUGAR,SUGR.PREPTNS,HONEY	1	No Quantity							38803400			0
S3	2009	2009	2009	2	0	2	Export	112	Belarus	BLR	842	USA	USA								06	SUGAR,SUGR.PREPTNS,HONEY	1	No Quantity							97900			0
S3	2009	2009	2009	2	0	2	Export	112	Belarus	BLR	860	Uzbekistan	UZB								06	SUGAR,SUGR.PREPTNS,HONEY	1	No Quantity							22802900			0
S3	2009	2009	2009	2	0	2	Export	112	Belarus	BLR	887	Yemen	YEM								06	SUGAR,SUGR.PREPTNS,HONEY	1	No Quantity							47800			0
S3	2009	2009	2009	2	0	2	Export	112	Belarus	BLR	899	Areas, nes									06	SUGAR,SUGR.PREPTNS,HONEY	1	No Quantity							31100			0
S3	2009	2009	2009	2	0	2	Export	31	Azerbaijan	AZE	0	World	WLD								07	COFFEE,TEA,COCOA,SPICES	1	No Quantity							29147678			0
S3	2009	2009	2009	2	0	2	Export	31	Azerbaijan	AZE	268	Georgia	GEO								07	COFFEE,TEA,COCOA,SPICES	1	No Quantity							3023724			0
S3	2009	2009	2009	2	0	2	Export	31	Azerbaijan	AZE	368	Iraq	IRQ								07	COFFEE,TEA,COCOA,SPICES	1	No Quantity							153			0
S3	2009	2009	2009	2	0	2	Export	31	Azerbaijan	AZE	398	Kazakhstan	KAZ								07	COFFEE,TEA,COCOA,SPICES	1	No Quantity							261586			0
S3	2009	2009	2009	2	0	2	Export	31	Azerbaijan	AZE	417	Kyrgyzstan	KGZ								07	COFFEE,TEA,COCOA,SPICES	1	No Quantity							128323			0
S3	2009	2009	2009	2	0	2	Export	31	Azerbaijan	AZE	428	Latvia	LVA								07	COFFEE,TEA,COCOA,SPICES	1	No Quantity							21374			0
S3	2009	2009	2009	2	0	2	Export	31	Azerbaijan	AZE	643	Russian Federation	RUS								07	COFFEE,TEA,COCOA,SPICES	1	No Quantity							25430637			0
S3	2009	2009	2009	2	0	2	Export	31	Azerbaijan	AZE	762	Tajikistan	TJK								07	COFFEE,TEA,COCOA,SPICES	1	No Quantity							216620			0
S3	2009	2009	2009	2	0	2	Export	31	Azerbaijan	AZE	795	Turkmenistan	TKM								07	COFFEE,TEA,COCOA,SPICES	1	No Quantity							995			0
S3	2009	2009	2009	2	0	2	Export	31	Azerbaijan	AZE	804	Ukraine	UKR								07	COFFEE,TEA,COCOA,SPICES	1	No Quantity							7757			0
S3	2009	2009	2009	2	0	2	Export	31	Azerbaijan	AZE	842	USA	USA								07	COFFEE,TEA,COCOA,SPICES	1	No Quantity							15119			0
S3	2009	2009	2009	2	0	2	Export	31	Azerbaijan	AZE	860	Uzbekistan	UZB								07	COFFEE,TEA,COCOA,SPICES	1	No Quantity							28880			0
S3	2009	2009	2009	2	0	2	Export	31	Azerbaijan	AZE	899	Areas, nes									07	COFFEE,TEA,COCOA,SPICES	1	No Quantity							12508			0
S3	2009	2009	2009	2	0	2	Export	112	Belarus	BLR	0	World	WLD								07	COFFEE,TEA,COCOA,SPICES	1	No Quantity							20913500			0
S3	2009	2009	2009	2	0	2	Export	112	Belarus	BLR	31	Azerbaijan	AZE								07	COFFEE,TEA,COCOA,SPICES	1	No Quantity							1783000			0
S3	2009	2009	2009	2	0	2	Export	112	Belarus	BLR	51	Armenia	ARM								07	COFFEE,TEA,COCOA,SPICES	1	No Quantity							149000			0
S3	2009	2009	2009	2	0	2	Export	112	Belarus	BLR	124	Canada	CAN								07	COFFEE,TEA,COCOA,SPICES	1	No Quantity							46000			0
S3	2009	2009	2009	2	0	2	Export	112	Belarus	BLR	196	Cyprus	CYP								07	COFFEE,TEA,COCOA,SPICES	1	No Quantity							3400			0
S3	2009	2009	2009	2	0	2	Export	112	Belarus	BLR	203	Czechia	CZE								07	COFFEE,TEA,COCOA,SPICES	1	No Quantity							2700			0
S3	2009	2009	2009	2	0	2	Export	112	Belarus	BLR	233	Estonia	EST								07	COFFEE,TEA,COCOA,SPICES	1	No Quantity							65100			0
S3	2009	2009	2009	2	0	2	Export	112	Belarus	BLR	268	Georgia	GEO								07	COFFEE,TEA,COCOA,SPICES	1	No Quantity							105900			0
S3	2009	2009	2009	2	0	2	Export	112	Belarus	BLR	276	Germany	DEU								07	COFFEE,TEA,COCOA,SPICES	1	No Quantity							191700			0
S3	2009	2009	2009	2	0	2	Export	112	Belarus	BLR	300	Greece	GRC								07	COFFEE,TEA,COCOA,SPICES	1	No Quantity							72700			0
S3	2009	2009	2009	2	0	2	Export	112	Belarus	BLR	376	Israel	ISR								07	COFFEE,TEA,COCOA,SPICES	1	No Quantity							195000			0
S3	2009	2009	2009	2	0	2	Export	112	Belarus	BLR	398	Kazakhstan	KAZ								07	COFFEE,TEA,COCOA,SPICES	1	No Quantity							163100			0
S3	2009	2009	2009	2	0	2	Export	112	Belarus	BLR	417	Kyrgyzstan	KGZ								07	COFFEE,TEA,COCOA,SPICES	1	No Quantity							49800			0
S3	2009	2009	2009	2	0	2	Export	112	Belarus	BLR	428	Latvia	LVA								07	COFFEE,TEA,COCOA,SPICES	1	No Quantity							16800			0
S3	2009	2009	2009	2	0	2	Export	112	Belarus	BLR	440	Lithuania	LTU								07	COFFEE,TEA,COCOA,SPICES	1	No Quantity							60000			0
S3	2009	2009	2009	2	0	2	Export	112	Belarus	BLR	496	Mongolia	MNG								07	COFFEE,TEA,COCOA,SPICES	1	No Quantity							38800			0
S3	2009	2009	2009	2	0	2	Export	112	Belarus	BLR	498	Rep. of Moldova	MDA								07	COFFEE,TEA,COCOA,SPICES	1	No Quantity							16300			0
S3	2009	2009	2009	2	0	2	Export	112	Belarus	BLR	616	Poland	POL								07	COFFEE,TEA,COCOA,SPICES	1	No Quantity							4100			0
S3	2009	2009	2009	2	0	2	Export	112	Belarus	BLR	643	Russian Federation	RUS								07	COFFEE,TEA,COCOA,SPICES	1	No Quantity							16008300			0
S3	2009	2009	2009	2	0	2	Export	112	Belarus	BLR	762	Tajikistan	TJK								07	COFFEE,TEA,COCOA,SPICES	1	No Quantity							71600			0
S3	2009	2009	2009	2	0	2	Export	112	Belarus	BLR	784	United Arab Emirates	ARE								07	COFFEE,TEA,COCOA,SPICES	1	No Quantity							4000			0
S3	2009	2009	2009	2	0	2	Export	112	Belarus	BLR	792	Turkey	TUR								07	COFFEE,TEA,COCOA,SPICES	1	No Quantity							400			0
S3	2009	2009	2009	2	0	2	Export	112	Belarus	BLR	795	Turkmenistan	TKM								07	COFFEE,TEA,COCOA,SPICES	1	No Quantity							431700			0
S3	2009	2009	2009	2	0	2	Export	112	Belarus	BLR	804	Ukraine	UKR								07	COFFEE,TEA,COCOA,SPICES	1	No Quantity							6200			0
S3	2009	2009	2009	2	0	2	Export	112	Belarus	BLR	842	USA	USA								07	COFFEE,TEA,COCOA,SPICES	1	No Quantity							1011800			0
S3	2009	2009	2009	2	0	2	Export	112	Belarus	BLR	860	Uzbekistan	UZB								07	COFFEE,TEA,COCOA,SPICES	1	No Quantity							138700			0
S3	2009	2009	2009	2	0	2	Export	112	Belarus	BLR	887	Yemen	YEM								07	COFFEE,TEA,COCOA,SPICES	1	No Quantity							22800			0
S3	2009	2009	2009	2	0	2	Export	112	Belarus	BLR	899	Areas, nes									07	COFFEE,TEA,COCOA,SPICES	1	No Quantity							254600			0
S3	2009	2009	2009	2	0	2	Export	31	Azerbaijan	AZE	0	World	WLD								08	ANIMAL FEED STUFF	1	No Quantity							10433201			0
S3	2009	2009	2009	2	0	2	Export	31	Azerbaijan	AZE	268	Georgia	GEO								08	ANIMAL FEED STUFF	1	No Quantity							3143273			0
S3	2009	2009	2009	2	0	2	Export	31	Azerbaijan	AZE	364	Iran	IRN								08	ANIMAL FEED STUFF	1	No Quantity							7283929			0
S3	2009	2009	2009	2	0	2	Export	31	Azerbaijan	AZE	792	Turkey	TUR								08	ANIMAL FEED STUFF	1	No Quantity							6000			0
S3	2009	2009	2009	2	0	2	Export	112	Belarus	BLR	0	World	WLD								08	ANIMAL FEED STUFF	1	No Quantity							5136200			0
S3	2009	2009	2009	2	0	2	Export	112	Belarus	BLR	31	Azerbaijan	AZE								08	ANIMAL FEED STUFF	1	No Quantity							45000			0
S3	2009	2009	2009	2	0	2	Export	112	Belarus	BLR	56	Belgium	BEL								08	ANIMAL FEED STUFF	1	No Quantity							19900			0
S3	2009	2009	2009	2	0	2	Export	112	Belarus	BLR	156	China	CHN								08	ANIMAL FEED STUFF	1	No Quantity							800			0
S3	2009	2009	2009	2	0	2	Export	112	Belarus	BLR	233	Estonia	EST								08	ANIMAL FEED STUFF	1	No Quantity							43200			0
S3	2009	2009	2009	2	0	2	Export	112	Belarus	BLR	276	Germany	DEU								08	ANIMAL FEED STUFF	1	No Quantity							76000			0
S3	2009	2009	2009	2	0	2	Export	112	Belarus	BLR	428	Latvia	LVA								08	ANIMAL FEED STUFF	1	No Quantity							2038200			0
S3	2009	2009	2009	2	0	2	Export	112	Belarus	BLR	440	Lithuania	LTU								08	ANIMAL FEED STUFF	1	No Quantity							577700			0
S3	2009	2009	2009	2	0	2	Export	112	Belarus	BLR	528	Netherlands	NLD								08	ANIMAL FEED STUFF	1	No Quantity							1047700			0
S3	2009	2009	2009	2	0	2	Export	112	Belarus	BLR	616	Poland	POL								08	ANIMAL FEED STUFF	1	No Quantity							709300			0
S3	2009	2009	2009	2	0	2	Export	112	Belarus	BLR	643	Russian Federation	RUS								08	ANIMAL FEED STUFF	1	No Quantity							575900			0
S3	2009	2009	2009	2	0	2	Export	112	Belarus	BLR	860	Uzbekistan	UZB								08	ANIMAL FEED STUFF	1	No Quantity							2500			0
S3	2009	2009	2009	2	0	2	Export	31	Azerbaijan	AZE	0	World	WLD								09	MISC.EDIBLE PRODUCTS ETC	1	No Quantity							26304647			0
S3	2009	2009	2009	2	0	2	Export	31	Azerbaijan	AZE	112	Belarus	BLR								09	MISC.EDIBLE PRODUCTS ETC	1	No Quantity							1800			0
S3	2009	2009	2009	2	0	2	Export	31	Azerbaijan	AZE	268	Georgia	GEO								09	MISC.EDIBLE PRODUCTS ETC	1	No Quantity							2598776			0
S3	2009	2009	2009	2	0	2	Export	31	Azerbaijan	AZE	276	Germany	DEU								09	MISC.EDIBLE PRODUCTS ETC	1	No Quantity							10915			0
S3	2009	2009	2009	2	0	2	Export	31	Azerbaijan	AZE	376	Israel	ISR								09	MISC.EDIBLE PRODUCTS ETC	1	No Quantity							18800			0
S3	2009	2009	2009	2	0	2	Export	31	Azerbaijan	AZE	398	Kazakhstan	KAZ								09	MISC.EDIBLE PRODUCTS ETC	1	No Quantity							409			0
S3	2009	2009	2009	2	0	2	Export	31	Azerbaijan	AZE	643	Russian Federation	RUS								09	MISC.EDIBLE PRODUCTS ETC	1	No Quantity							23277579			0
S3	2009	2009	2009	2	0	2	Export	31	Azerbaijan	AZE	795	Turkmenistan	TKM								09	MISC.EDIBLE PRODUCTS ETC	1	No Quantity							363519			0
S3	2009	2009	2009	2	0	2	Export	31	Azerbaijan	AZE	804	Ukraine	UKR								09	MISC.EDIBLE PRODUCTS ETC	1	No Quantity							24797			0
S3	2009	2009	2009	2	0	2	Export	31	Azerbaijan	AZE	842	USA	USA								09	MISC.EDIBLE PRODUCTS ETC	1	No Quantity							8052			0
S3	2009	2009	2009	2	0	2	Export	112	Belarus	BLR	0	World	WLD								09	MISC.EDIBLE PRODUCTS ETC	1	No Quantity							18115600			0
S3	2009	2009	2009	2	0	2	Export	112	Belarus	BLR	31	Azerbaijan	AZE								09	MISC.EDIBLE PRODUCTS ETC	1	No Quantity							141300			0
S3	2009	2009	2009	2	0	2	Export	112	Belarus	BLR	51	Armenia	ARM								09	MISC.EDIBLE PRODUCTS ETC	1	No Quantity							37300			0
S3	2009	2009	2009	2	0	2	Export	112	Belarus	BLR	124	Canada	CAN								09	MISC.EDIBLE PRODUCTS ETC	1	No Quantity							32300			0
S3	2009	2009	2009	2	0	2	Export	112	Belarus	BLR	191	Croatia	HRV								09	MISC.EDIBLE PRODUCTS ETC	1	No Quantity							64500			0
S3	2009	2009	2009	2	0	2	Export	112	Belarus	BLR	233	Estonia	EST								09	MISC.EDIBLE PRODUCTS ETC	1	No Quantity							17300			0
S3	2009	2009	2009	2	0	2	Export	112	Belarus	BLR	268	Georgia	GEO								09	MISC.EDIBLE PRODUCTS ETC	1	No Quantity							34300			0
S3	2009	2009	2009	2	0	2	Export	112	Belarus	BLR	270	Gambia	GMB								09	MISC.EDIBLE PRODUCTS ETC	1	No Quantity							300			0
S3	2009	2009	2009	2	0	2	Export	112	Belarus	BLR	276	Germany	DEU								09	MISC.EDIBLE PRODUCTS ETC	1	No Quantity							65700			0
S3	2009	2009	2009	2	0	2	Export	112	Belarus	BLR	368	Iraq	IRQ								09	MISC.EDIBLE PRODUCTS ETC	1	No Quantity							46000			0
S3	2009	2009	2009	2	0	2	Export	112	Belarus	BLR	398	Kazakhstan	KAZ								09	MISC.EDIBLE PRODUCTS ETC	1	No Quantity							832600			0
S3	2009	2009	2009	2	0	2	Export	112	Belarus	BLR	417	Kyrgyzstan	KGZ								09	MISC.EDIBLE PRODUCTS ETC	1	No Quantity							338300			0
S3	2009	2009	2009	2	0	2	Export	112	Belarus	BLR	428	Latvia	LVA								09	MISC.EDIBLE PRODUCTS ETC	1	No Quantity							306900			0
S3	2009	2009	2009	2	0	2	Export	112	Belarus	BLR	440	Lithuania	LTU								09	MISC.EDIBLE PRODUCTS ETC	1	No Quantity							414900			0
S3	2009	2009	2009	2	0	2	Export	112	Belarus	BLR	498	Rep. of Moldova	MDA								09	MISC.EDIBLE PRODUCTS ETC	1	No Quantity							61000			0
S3	2009	2009	2009	2	0	2	Export	112	Belarus	BLR	528	Netherlands	NLD								09	MISC.EDIBLE PRODUCTS ETC	1	No Quantity							4600			0
S3	2009	2009	2009	2	0	2	Export	112	Belarus	BLR	586	Pakistan	PAK								09	MISC.EDIBLE PRODUCTS ETC	1	No Quantity							25300			0
S3	2009	2009	2009	2	0	2	Export	112	Belarus	BLR	616	Poland	POL								09	MISC.EDIBLE PRODUCTS ETC	1	No Quantity							164200			0
S3	2009	2009	2009	2	0	2	Export	112	Belarus	BLR	643	Russian Federation	RUS								09	MISC.EDIBLE PRODUCTS ETC	1	No Quantity							14827000			0
S3	2009	2009	2009	2	0	2	Export	112	Belarus	BLR	703	Slovakia	SVK								09	MISC.EDIBLE PRODUCTS ETC	1	No Quantity							9000			0
S3	2009	2009	2009	2	0	2	Export	112	Belarus	BLR	762	Tajikistan	TJK								09	MISC.EDIBLE PRODUCTS ETC	1	No Quantity							2200			0
S3	2009	2009	2009	2	0	2	Export	112	Belarus	BLR	804	Ukraine	UKR								09	MISC.EDIBLE PRODUCTS ETC	1	No Quantity							645300			0
S3	2009	2009	2009	2	0	2	Export	112	Belarus	BLR	842	USA	USA								09	MISC.EDIBLE PRODUCTS ETC	1	No Quantity							43400			0
S3	2009	2009	2009	2	0	2	Export	112	Belarus	BLR	899	Areas, nes									09	MISC.EDIBLE PRODUCTS ETC	1	No Quantity							1900			0
S3	2009	2009	2009	2	0	2	Export	31	Azerbaijan	AZE	0	World	WLD								11	BEVERAGES	1	No Quantity							11326643			0
S3	2009	2009	2009	2	0	2	Export	31	Azerbaijan	AZE	112	Belarus	BLR								11	BEVERAGES	1	No Quantity							25863			0
S3	2009	2009	2009	2	0	2	Export	31	Azerbaijan	AZE	251	France	FRA								11	BEVERAGES	1	No Quantity							747			0
S3	2009	2009	2009	2	0	2	Export	31	Azerbaijan	AZE	268	Georgia	GEO								11	BEVERAGES	1	No Quantity							239163			0
S3	2009	2009	2009	2	0	2	Export	31	Azerbaijan	AZE	364	Iran	IRN								11	BEVERAGES	1	No Quantity							29870			0
S3	2009	2009	2009	2	0	2	Export	31	Azerbaijan	AZE	381	Italy	ITA								11	BEVERAGES	1	No Quantity							3923			0
S3	2009	2009	2009	2	0	2	Export	31	Azerbaijan	AZE	410	Rep. of Korea	KOR								11	BEVERAGES	1	No Quantity							24900			0
S3	2009	2009	2009	2	0	2	Export	31	Azerbaijan	AZE	428	Latvia	LVA								11	BEVERAGES	1	No Quantity							706200			0
S3	2009	2009	2009	2	0	2	Export	31	Azerbaijan	AZE	643	Russian Federation	RUS								11	BEVERAGES	1	No Quantity							8375055			0
S3	2009	2009	2009	2	0	2	Export	31	Azerbaijan	AZE	699	India	IND								11	BEVERAGES	1	No Quantity							25			0
S3	2009	2009	2009	2	0	2	Export	31	Azerbaijan	AZE	795	Turkmenistan	TKM								11	BEVERAGES	1	No Quantity							23080			0
S3	2009	2009	2009	2	0	2	Export	31	Azerbaijan	AZE	804	Ukraine	UKR								11	BEVERAGES	1	No Quantity							1761228			0
S3	2009	2009	2009	2	0	2	Export	31	Azerbaijan	AZE	899	Areas, nes									11	BEVERAGES	1	No Quantity							136588			0
S3	2009	2009	2009	2	0	2	Export	112	Belarus	BLR	0	World	WLD								11	BEVERAGES	1	No Quantity							29138000			0
S3	2009	2009	2009	2	0	2	Export	112	Belarus	BLR	31	Azerbaijan	AZE								11	BEVERAGES	1	No Quantity							140200			0
S3	2009	2009	2009	2	0	2	Export	112	Belarus	BLR	36	Australia	AUS								11	BEVERAGES	1	No Quantity							200			0
S3	2009	2009	2009	2	0	2	Export	112	Belarus	BLR	51	Armenia	ARM								11	BEVERAGES	1	No Quantity							92000			0
S3	2009	2009	2009	2	0	2	Export	112	Belarus	BLR	100	Bulgaria	BGR								11	BEVERAGES	1	No Quantity							29500			0
S3	2009	2009	2009	2	0	2	Export	112	Belarus	BLR	124	Canada	CAN								11	BEVERAGES	1	No Quantity							19500			0
S3	2009	2009	2009	2	0	2	Export	112	Belarus	BLR	156	China	CHN								11	BEVERAGES	1	No Quantity							97200			0
S3	2009	2009	2009	2	0	2	Export	112	Belarus	BLR	203	Czechia	CZE								11	BEVERAGES	1	No Quantity							4900			0
S3	2009	2009	2009	2	0	2	Export	112	Belarus	BLR	233	Estonia	EST								11	BEVERAGES	1	No Quantity							957000			0
S3	2009	2009	2009	2	0	2	Export	112	Belarus	BLR	268	Georgia	GEO								11	BEVERAGES	1	No Quantity							247600			0
S3	2009	2009	2009	2	0	2	Export	112	Belarus	BLR	276	Germany	DEU								11	BEVERAGES	1	No Quantity							428200			0
S3	2009	2009	2009	2	0	2	Export	112	Belarus	BLR	300	Greece	GRC								11	BEVERAGES	1	No Quantity							17700			0
S3	2009	2009	2009	2	0	2	Export	112	Belarus	BLR	324	Guinea	GIN								11	BEVERAGES	1	No Quantity							10600			0
S3	2009	2009	2009	2	0	2	Export	112	Belarus	BLR	376	Israel	ISR								11	BEVERAGES	1	No Quantity							96300			0
S3	2009	2009	2009	2	0	2	Export	112	Belarus	BLR	398	Kazakhstan	KAZ								11	BEVERAGES	1	No Quantity							144400			0
S3	2009	2009	2009	2	0	2	Export	112	Belarus	BLR	417	Kyrgyzstan	KGZ								11	BEVERAGES	1	No Quantity							103000			0
S3	2009	2009	2009	2	0	2	Export	112	Belarus	BLR	428	Latvia	LVA								11	BEVERAGES	1	No Quantity							3903400			0
S3	2009	2009	2009	2	0	2	Export	112	Belarus	BLR	440	Lithuania	LTU								11	BEVERAGES	1	No Quantity							3942500			0
S3	2009	2009	2009	2	0	2	Export	112	Belarus	BLR	498	Rep. of Moldova	MDA								11	BEVERAGES	1	No Quantity							276000			0
S3	2009	2009	2009	2	0	2	Export	112	Belarus	BLR	554	New Zealand	NZL								11	BEVERAGES	1	No Quantity							5700			0
S3	2009	2009	2009	2	0	2	Export	112	Belarus	BLR	604	Peru	PER								11	BEVERAGES	1	No Quantity							12500			0
S3	2009	2009	2009	2	0	2	Export	112	Belarus	BLR	616	Poland	POL								11	BEVERAGES	1	No Quantity							137000			0
S3	2009	2009	2009	2	0	2	Export	112	Belarus	BLR	643	Russian Federation	RUS								11	BEVERAGES	1	No Quantity							14533000			0
S3	2009	2009	2009	2	0	2	Export	112	Belarus	BLR	704	Viet Nam	VNM								11	BEVERAGES	1	No Quantity							199700			0
S3	2009	2009	2009	2	0	2	Export	112	Belarus	BLR	792	Turkey	TUR								11	BEVERAGES	1	No Quantity							264200			0
S3	2009	2009	2009	2	0	2	Export	112	Belarus	BLR	795	Turkmenistan	TKM								11	BEVERAGES	1	No Quantity							133700			0
S3	2009	2009	2009	2	0	2	Export	112	Belarus	BLR	804	Ukraine	UKR								11	BEVERAGES	1	No Quantity							31600			0
S3	2009	2009	2009	2	0	2	Export	112	Belarus	BLR	826	United Kingdom	GBR								11	BEVERAGES	1	No Quantity							4100			0
S3	2009	2009	2009	2	0	2	Export	112	Belarus	BLR	842	USA	USA								11	BEVERAGES	1	No Quantity							119900			0
S3	2009	2009	2009	2	0	2	Export	112	Belarus	BLR	899	Areas, nes									11	BEVERAGES	1	No Quantity							3186400			0
S3	2009	2009	2009	2	0	2	Export	31	Azerbaijan	AZE	0	World	WLD								12	TOBACCO,TOBACCO MANUFACT	1	No Quantity							5241585			0
S3	2009	2009	2009	2	0	2	Export	31	Azerbaijan	AZE	112	Belarus	BLR								12	TOBACCO,TOBACCO MANUFACT	1	No Quantity							769260			0
S3	2009	2009	2009	2	0	2	Export	31	Azerbaijan	AZE	268	Georgia	GEO								12	TOBACCO,TOBACCO MANUFACT	1	No Quantity							110501			0
S3	2009	2009	2009	2	0	2	Export	31	Azerbaijan	AZE	276	Germany	DEU								12	TOBACCO,TOBACCO MANUFACT	1	No Quantity							495180			0
S3	2009	2009	2009	2	0	2	Export	31	Azerbaijan	AZE	368	Iraq	IRQ								12	TOBACCO,TOBACCO MANUFACT	1	No Quantity							661100			0
S3	2009	2009	2009	2	0	2	Export	31	Azerbaijan	AZE	528	Netherlands	NLD								12	TOBACCO,TOBACCO MANUFACT	1	No Quantity							59800			0
S3	2009	2009	2009	2	0	2	Export	31	Azerbaijan	AZE	643	Russian Federation	RUS								12	TOBACCO,TOBACCO MANUFACT	1	No Quantity							3137040			0
S3	2009	2009	2009	2	0	2	Export	31	Azerbaijan	AZE	762	Tajikistan	TJK								12	TOBACCO,TOBACCO MANUFACT	1	No Quantity							8704			0
S3	2009	2009	2009	2	0	2	Export	112	Belarus	BLR	0	World	WLD								12	TOBACCO,TOBACCO MANUFACT	1	No Quantity							1342100			0
S3	2009	2009	2009	2	0	2	Export	112	Belarus	BLR	31	Azerbaijan	AZE								12	TOBACCO,TOBACCO MANUFACT	1	No Quantity							36400			0
S3	2009	2009	2009	2	0	2	Export	112	Belarus	BLR	56	Belgium	BEL								12	TOBACCO,TOBACCO MANUFACT	1	No Quantity							96900			0
S3	2009	2009	2009	2	0	2	Export	112	Belarus	BLR	76	Brazil	BRA								12	TOBACCO,TOBACCO MANUFACT	1	No Quantity							50100			0
S3	2009	2009	2009	2	0	2	Export	112	Belarus	BLR	268	Georgia	GEO								12	TOBACCO,TOBACCO MANUFACT	1	No Quantity							176600			0
S3	2009	2009	2009	2	0	2	Export	112	Belarus	BLR	276	Germany	DEU								12	TOBACCO,TOBACCO MANUFACT	1	No Quantity							9400			0
S3	2009	2009	2009	2	0	2	Export	112	Belarus	BLR	440	Lithuania	LTU								12	TOBACCO,TOBACCO MANUFACT	1	No Quantity							157000			0
S3	2009	2009	2009	2	0	2	Export	112	Belarus	BLR	643	Russian Federation	RUS								12	TOBACCO,TOBACCO MANUFACT	1	No Quantity							51100			0
S3	2009	2009	2009	2	0	2	Export	112	Belarus	BLR	899	Areas, nes									12	TOBACCO,TOBACCO MANUFACT	1	No Quantity							764600			0
S3	2009	2009	2009	2	0	2	Export	31	Azerbaijan	AZE	0	World	WLD								21	HIDES,SKINS,FURSKINS,RAW	1	No Quantity							2357699			0
S3	2009	2009	2009	2	0	2	Export	31	Azerbaijan	AZE	381	Italy	ITA								21	HIDES,SKINS,FURSKINS,RAW	1	No Quantity							302950			0
S3	2009	2009	2009	2	0	2	Export	31	Azerbaijan	AZE	586	Pakistan	PAK								21	HIDES,SKINS,FURSKINS,RAW	1	No Quantity							30000			0
S3	2009	2009	2009	2	0	2	Export	31	Azerbaijan	AZE	792	Turkey	TUR								21	HIDES,SKINS,FURSKINS,RAW	1	No Quantity							2024749			0
S3	2009	2009	2009	2	0	2	Export	112	Belarus	BLR	0	World	WLD								21	HIDES,SKINS,FURSKINS,RAW	1	No Quantity							27069300			0
S3	2009	2009	2009	2	0	2	Export	112	Belarus	BLR	156	China	CHN								21	HIDES,SKINS,FURSKINS,RAW	1	No Quantity							575800			0
S3	2009	2009	2009	2	0	2	Export	112	Belarus	BLR	203	Czechia	CZE								21	HIDES,SKINS,FURSKINS,RAW	1	No Quantity							35600			0
S3	2009	2009	2009	2	0	2	Export	112	Belarus	BLR	233	Estonia	EST								21	HIDES,SKINS,FURSKINS,RAW	1	No Quantity							336100			0
S3	2009	2009	2009	2	0	2	Export	112	Belarus	BLR	246	Finland	FIN								21	HIDES,SKINS,FURSKINS,RAW	1	No Quantity							6200200			0
S3	2009	2009	2009	2	0	2	Export	112	Belarus	BLR	276	Germany	DEU								21	HIDES,SKINS,FURSKINS,RAW	1	No Quantity							915100			0
S3	2009	2009	2009	2	0	2	Export	112	Belarus	BLR	344	China, Hong Kong SAR	HKG								21	HIDES,SKINS,FURSKINS,RAW	1	No Quantity							5400			0
S3	2009	2009	2009	2	0	2	Export	112	Belarus	BLR	381	Italy	ITA								21	HIDES,SKINS,FURSKINS,RAW	1	No Quantity							2354100			0
S3	2009	2009	2009	2	0	2	Export	112	Belarus	BLR	398	Kazakhstan	KAZ								21	HIDES,SKINS,FURSKINS,RAW	1	No Quantity							151100			0
S3	2009	2009	2009	2	0	2	Export	112	Belarus	BLR	440	Lithuania	LTU								21	HIDES,SKINS,FURSKINS,RAW	1	No Quantity							1301600			0
S3	2009	2009	2009	2	0	2	Export	112	Belarus	BLR	498	Rep. of Moldova	MDA								21	HIDES,SKINS,FURSKINS,RAW	1	No Quantity							81600			0
S3	2009	2009	2009	2	0	2	Export	112	Belarus	BLR	528	Netherlands	NLD								21	HIDES,SKINS,FURSKINS,RAW	1	No Quantity							242100			0
S3	2009	2009	2009	2	0	2	Export	112	Belarus	BLR	616	Poland	POL								21	HIDES,SKINS,FURSKINS,RAW	1	No Quantity							2704300			0
S3	2009	2009	2009	2	0	2	Export	112	Belarus	BLR	643	Russian Federation	RUS								21	HIDES,SKINS,FURSKINS,RAW	1	No Quantity							12143700			0
S3	2009	2009	2009	2	0	2	Export	112	Belarus	BLR	724	Spain	ESP								21	HIDES,SKINS,FURSKINS,RAW	1	No Quantity							22600			0
S3	2009	2009	2009	2	0	2	Export	31	Azerbaijan	AZE	0	World	WLD								22	OIL SEED,OLEAGINUS FRUIT	1	No Quantity							1594926			0
S3	2009	2009	2009	2	0	2	Export	31	Azerbaijan	AZE	364	Iran	IRN								22	OIL SEED,OLEAGINUS FRUIT	1	No Quantity							1574946			0
S3	2009	2009	2009	2	0	2	Export	31	Azerbaijan	AZE	643	Russian Federation	RUS								22	OIL SEED,OLEAGINUS FRUIT	1	No Quantity							19980			0
S3	2009	2009	2009	2	0	2	Export	112	Belarus	BLR	0	World	WLD								22	OIL SEED,OLEAGINUS FRUIT	1	No Quantity							55446500			0
S3	2009	2009	2009	2	0	2	Export	112	Belarus	BLR	203	Czechia	CZE								22	OIL SEED,OLEAGINUS FRUIT	1	No Quantity							34900			0
S3	2009	2009	2009	2	0	2	Export	112	Belarus	BLR	208	Denmark	DNK								22	OIL SEED,OLEAGINUS FRUIT	1	No Quantity							1669700			0
S3	2009	2009	2009	2	0	2	Export	112	Belarus	BLR	233	Estonia	EST								22	OIL SEED,OLEAGINUS FRUIT	1	No Quantity							5600			0
S3	2009	2009	2009	2	0	2	Export	112	Belarus	BLR	276	Germany	DEU								22	OIL SEED,OLEAGINUS FRUIT	1	No Quantity							1190600			0
S3	2009	2009	2009	2	0	2	Export	112	Belarus	BLR	428	Latvia	LVA								22	OIL SEED,OLEAGINUS FRUIT	1	No Quantity							41289200			0
S3	2009	2009	2009	2	0	2	Export	112	Belarus	BLR	440	Lithuania	LTU								22	OIL SEED,OLEAGINUS FRUIT	1	No Quantity							6163900			0
S3	2009	2009	2009	2	0	2	Export	112	Belarus	BLR	616	Poland	POL								22	OIL SEED,OLEAGINUS FRUIT	1	No Quantity							4583200			0
S3	2009	2009	2009	2	0	2	Export	112	Belarus	BLR	643	Russian Federation	RUS								22	OIL SEED,OLEAGINUS FRUIT	1	No Quantity							509400			0
S3	2009	2009	2009	2	0	2	Export	31	Azerbaijan	AZE	0	World	WLD								23	CRUDE RUBBER	1	No Quantity							2090			0
S3	2009	2009	2009	2	0	2	Export	31	Azerbaijan	AZE	268	Georgia	GEO								23	CRUDE RUBBER	1	No Quantity							1800			0
S3	2009	2009	2009	2	0	2	Export	31	Azerbaijan	AZE	710	South Africa	ZAF								23	CRUDE RUBBER	1	No Quantity							290			0
S3	2009	2009	2009	2	0	2	Export	112	Belarus	BLR	0	World	WLD								23	CRUDE RUBBER	1	No Quantity							99000			0
S3	2009	2009	2009	2	0	2	Export	112	Belarus	BLR	528	Netherlands	NLD								23	CRUDE RUBBER	1	No Quantity							35900			0
S3	2009	2009	2009	2	0	2	Export	112	Belarus	BLR	586	Pakistan	PAK								23	CRUDE RUBBER	1	No Quantity							3900			0
S3	2009	2009	2009	2	0	2	Export	112	Belarus	BLR	616	Poland	POL								23	CRUDE RUBBER	1	No Quantity							6800			0
S3	2009	2009	2009	2	0	2	Export	112	Belarus	BLR	643	Russian Federation	RUS								23	CRUDE RUBBER	1	No Quantity							20100			0
S3	2009	2009	2009	2	0	2	Export	112	Belarus	BLR	804	Ukraine	UKR								23	CRUDE RUBBER	1	No Quantity							32300			0
S3	2009	2009	2009	2	0	2	Export	31	Azerbaijan	AZE	0	World	WLD								24	CORK AND WOOD	1	No Quantity							328152			0
S3	2009	2009	2009	2	0	2	Export	31	Azerbaijan	AZE	251	France	FRA								24	CORK AND WOOD	1	No Quantity							39839			0
S3	2009	2009	2009	2	0	2	Export	31	Azerbaijan	AZE	276	Germany	DEU								24	CORK AND WOOD	1	No Quantity							20000			0
S3	2009	2009	2009	2	0	2	Export	31	Azerbaijan	AZE	376	Israel	ISR								24	CORK AND WOOD	1	No Quantity							7950			0
S3	2009	2009	2009	2	0	2	Export	31	Azerbaijan	AZE	381	Italy	ITA								24	CORK AND WOOD	1	No Quantity							49633			0
S3	2009	2009	2009	2	0	2	Export	31	Azerbaijan	AZE	643	Russian Federation	RUS								24	CORK AND WOOD	1	No Quantity							33386			0
S3	2009	2009	2009	2	0	2	Export	31	Azerbaijan	AZE	792	Turkey	TUR								24	CORK AND WOOD	1	No Quantity							177344			0
S3	2009	2009	2009	2	0	2	Export	112	Belarus	BLR	0	World	WLD								24	CORK AND WOOD	1	No Quantity							120752700			0
S3	2009	2009	2009	2	0	2	Export	112	Belarus	BLR	31	Azerbaijan	AZE								24	CORK AND WOOD	1	No Quantity							2304500			0
S3	2009	2009	2009	2	0	2	Export	112	Belarus	BLR	40	Austria	AUT								24	CORK AND WOOD	1	No Quantity							301200			0
S3	2009	2009	2009	2	0	2	Export	112	Belarus	BLR	51	Armenia	ARM								24	CORK AND WOOD	1	No Quantity							165600			0
S3	2009	2009	2009	2	0	2	Export	112	Belarus	BLR	56	Belgium	BEL								24	CORK AND WOOD	1	No Quantity							9324100			0
S3	2009	2009	2009	2	0	2	Export	112	Belarus	BLR	124	Canada	CAN								24	CORK AND WOOD	1	No Quantity							1335900			0
S3	2009	2009	2009	2	0	2	Export	112	Belarus	BLR	196	Cyprus	CYP								24	CORK AND WOOD	1	No Quantity							16600			0
S3	2009	2009	2009	2	0	2	Export	112	Belarus	BLR	203	Czechia	CZE								24	CORK AND WOOD	1	No Quantity							272000			0
S3	2009	2009	2009	2	0	2	Export	112	Belarus	BLR	208	Denmark	DNK								24	CORK AND WOOD	1	No Quantity							2084100			0
S3	2009	2009	2009	2	0	2	Export	112	Belarus	BLR	233	Estonia	EST								24	CORK AND WOOD	1	No Quantity							2908000			0
S3	2009	2009	2009	2	0	2	Export	112	Belarus	BLR	246	Finland	FIN								24	CORK AND WOOD	1	No Quantity							1704900			0
S3	2009	2009	2009	2	0	2	Export	112	Belarus	BLR	251	France	FRA								24	CORK AND WOOD	1	No Quantity							2316600			0
S3	2009	2009	2009	2	0	2	Export	112	Belarus	BLR	268	Georgia	GEO								24	CORK AND WOOD	1	No Quantity							22800			0
S3	2009	2009	2009	2	0	2	Export	112	Belarus	BLR	276	Germany	DEU								24	CORK AND WOOD	1	No Quantity							14901700			0
S3	2009	2009	2009	2	0	2	Export	112	Belarus	BLR	300	Greece	GRC								24	CORK AND WOOD	1	No Quantity							187300			0
S3	2009	2009	2009	2	0	2	Export	112	Belarus	BLR	348	Hungary	HUN								24	CORK AND WOOD	1	No Quantity							526500			0
S3	2009	2009	2009	2	0	2	Export	112	Belarus	BLR	376	Israel	ISR								24	CORK AND WOOD	1	No Quantity							2400			0
S3	2009	2009	2009	2	0	2	Export	112	Belarus	BLR	381	Italy	ITA								24	CORK AND WOOD	1	No Quantity							2060000			0
S3	2009	2009	2009	2	0	2	Export	112	Belarus	BLR	398	Kazakhstan	KAZ								24	CORK AND WOOD	1	No Quantity							991400			0
S3	2009	2009	2009	2	0	2	Export	112	Belarus	BLR	417	Kyrgyzstan	KGZ								24	CORK AND WOOD	1	No Quantity							12100			0
S3	2009	2009	2009	2	0	2	Export	112	Belarus	BLR	422	Lebanon	LBN								24	CORK AND WOOD	1	No Quantity							33600			0
S3	2009	2009	2009	2	0	2	Export	112	Belarus	BLR	428	Latvia	LVA								24	CORK AND WOOD	1	No Quantity							11617900			0
S3	2009	2009	2009	2	0	2	Export	112	Belarus	BLR	434	Libya	LBY								24	CORK AND WOOD	1	No Quantity							1400			0
S3	2009	2009	2009	2	0	2	Export	112	Belarus	BLR	440	Lithuania	LTU								24	CORK AND WOOD	1	No Quantity							18331400			0
S3	2009	2009	2009	2	0	2	Export	112	Belarus	BLR	498	Rep. of Moldova	MDA								24	CORK AND WOOD	1	No Quantity							148800			0
S3	2009	2009	2009	2	0	2	Export	112	Belarus	BLR	528	Netherlands	NLD								24	CORK AND WOOD	1	No Quantity							5353500			0
S3	2009	2009	2009	2	0	2	Export	112	Belarus	BLR	579	Norway	NOR								24	CORK AND WOOD	1	No Quantity							109400			0
S3	2009	2009	2009	2	0	2	Export	112	Belarus	BLR	616	Poland	POL								24	CORK AND WOOD	1	No Quantity							30994100			0
S3	2009	2009	2009	2	0	2	Export	112	Belarus	BLR	642	Romania	ROU								24	CORK AND WOOD	1	No Quantity							26400			0
S3	2009	2009	2009	2	0	2	Export	112	Belarus	BLR	643	Russian Federation	RUS								24	CORK AND WOOD	1	No Quantity							6560600			0
S3	2009	2009	2009	2	0	2	Export	112	Belarus	BLR	688	Serbia	SRB								24	CORK AND WOOD	1	No Quantity							67300			0
S3	2009	2009	2009	2	0	2	Export	112	Belarus	BLR	699	India	IND								24	CORK AND WOOD	1	No Quantity							8600			0
S3	2009	2009	2009	2	0	2	Export	112	Belarus	BLR	705	Slovenia	SVN								24	CORK AND WOOD	1	No Quantity							10400			0
S3	2009	2009	2009	2	0	2	Export	112	Belarus	BLR	724	Spain	ESP								24	CORK AND WOOD	1	No Quantity							305300			0
S3	2009	2009	2009	2	0	2	Export	112	Belarus	BLR	752	Sweden	SWE								24	CORK AND WOOD	1	No Quantity							4802600			0
S3	2009	2009	2009	2	0	2	Export	112	Belarus	BLR	757	Switzerland	CHE								24	CORK AND WOOD	1	No Quantity							39300			0
S3	2009	2009	2009	2	0	2	Export	112	Belarus	BLR	792	Turkey	TUR								24	CORK AND WOOD	1	No Quantity							40100			0
S3	2009	2009	2009	2	0	2	Export	112	Belarus	BLR	795	Turkmenistan	TKM								24	CORK AND WOOD	1	No Quantity							275700			0
S3	2009	2009	2009	2	0	2	Export	112	Belarus	BLR	804	Ukraine	UKR								24	CORK AND WOOD	1	No Quantity							232100			0
S3	2009	2009	2009	2	0	2	Export	112	Belarus	BLR	826	United Kingdom	GBR								24	CORK AND WOOD	1	No Quantity							326700			0
S3	2009	2009	2009	2	0	2	Export	112	Belarus	BLR	842	USA	USA								24	CORK AND WOOD	1	No Quantity							20700			0
S3	2009	2009	2009	2	0	2	Export	112	Belarus	BLR	860	Uzbekistan	UZB								24	CORK AND WOOD	1	No Quantity							9100			0
S3	2009	2009	2009	2	0	2	Export	31	Azerbaijan	AZE	0	World	WLD								25	PULP AND WASTE PAPER	1	No Quantity							5300			0
S3	2009	2009	2009	2	0	2	Export	31	Azerbaijan	AZE	268	Georgia	GEO								25	PULP AND WASTE PAPER	1	No Quantity							5300			0
S3	2009	2009	2009	2	0	2	Export	112	Belarus	BLR	0	World	WLD								25	PULP AND WASTE PAPER	1	No Quantity							1102100			0
S3	2009	2009	2009	2	0	2	Export	112	Belarus	BLR	440	Lithuania	LTU								25	PULP AND WASTE PAPER	1	No Quantity							578600			0
S3	2009	2009	2009	2	0	2	Export	112	Belarus	BLR	643	Russian Federation	RUS								25	PULP AND WASTE PAPER	1	No Quantity							381200			0
S3	2009	2009	2009	2	0	2	Export	112	Belarus	BLR	804	Ukraine	UKR								25	PULP AND WASTE PAPER	1	No Quantity							140600			0
S3	2009	2009	2009	2	0	2	Export	112	Belarus	BLR	860	Uzbekistan	UZB								25	PULP AND WASTE PAPER	1	No Quantity							1700			0
S3	2009	2009	2009	2	0	2	Export	31	Azerbaijan	AZE	0	World	WLD								26	TEXTILE FIBRES	1	No Quantity							17773275			0
S3	2009	2009	2009	2	0	2	Export	31	Azerbaijan	AZE	24	Angola	AGO								26	TEXTILE FIBRES	1	No Quantity							4820			0
S3	2009	2009	2009	2	0	2	Export	31	Azerbaijan	AZE	36	Australia	AUS								26	TEXTILE FIBRES	1	No Quantity							750			0
S3	2009	2009	2009	2	0	2	Export	31	Azerbaijan	AZE	40	Austria	AUT								26	TEXTILE FIBRES	1	No Quantity							850			0
S3	2009	2009	2009	2	0	2	Export	31	Azerbaijan	AZE	56	Belgium	BEL								26	TEXTILE FIBRES	1	No Quantity							5970			0
S3	2009	2009	2009	2	0	2	Export	31	Azerbaijan	AZE	76	Brazil	BRA								26	TEXTILE FIBRES	1	No Quantity							3705			0
S3	2009	2009	2009	2	0	2	Export	31	Azerbaijan	AZE	120	Cameroon	CMR								26	TEXTILE FIBRES	1	No Quantity							550			0
S3	2009	2009	2009	2	0	2	Export	31	Azerbaijan	AZE	124	Canada	CAN								26	TEXTILE FIBRES	1	No Quantity							2783			0
S3	2009	2009	2009	2	0	2	Export	31	Azerbaijan	AZE	156	China	CHN								26	TEXTILE FIBRES	1	No Quantity							425			0
S3	2009	2009	2009	2	0	2	Export	31	Azerbaijan	AZE	170	Colombia	COL								26	TEXTILE FIBRES	1	No Quantity							3710			0
S3	2009	2009	2009	2	0	2	Export	31	Azerbaijan	AZE	196	Cyprus	CYP								26	TEXTILE FIBRES	1	No Quantity							150			0
S3	2009	2009	2009	2	0	2	Export	31	Azerbaijan	AZE	203	Czechia	CZE								26	TEXTILE FIBRES	1	No Quantity							120			0
S3	2009	2009	2009	2	0	2	Export	31	Azerbaijan	AZE	208	Denmark	DNK								26	TEXTILE FIBRES	1	No Quantity							10800			0
S3	2009	2009	2009	2	0	2	Export	31	Azerbaijan	AZE	251	France	FRA								26	TEXTILE FIBRES	1	No Quantity							370			0
S3	2009	2009	2009	2	0	2	Export	31	Azerbaijan	AZE	268	Georgia	GEO								26	TEXTILE FIBRES	1	No Quantity							97087			0
S3	2009	2009	2009	2	0	2	Export	31	Azerbaijan	AZE	276	Germany	DEU								26	TEXTILE FIBRES	1	No Quantity							4350			0
S3	2009	2009	2009	2	0	2	Export	31	Azerbaijan	AZE	288	Ghana	GHA								26	TEXTILE FIBRES	1	No Quantity							50			0
S3	2009	2009	2009	2	0	2	Export	31	Azerbaijan	AZE	300	Greece	GRC								26	TEXTILE FIBRES	1	No Quantity							425			0
S3	2009	2009	2009	2	0	2	Export	31	Azerbaijan	AZE	360	Indonesia	IDN								26	TEXTILE FIBRES	1	No Quantity							392			0
S3	2009	2009	2009	2	0	2	Export	31	Azerbaijan	AZE	364	Iran	IRN								26	TEXTILE FIBRES	1	No Quantity							210094			0
S3	2009	2009	2009	2	0	2	Export	31	Azerbaijan	AZE	376	Israel	ISR								26	TEXTILE FIBRES	1	No Quantity							1000			0
S3	2009	2009	2009	2	0	2	Export	31	Azerbaijan	AZE	381	Italy	ITA								26	TEXTILE FIBRES	1	No Quantity							1200			0
S3	2009	2009	2009	2	0	2	Export	31	Azerbaijan	AZE	392	Japan	JPN								26	TEXTILE FIBRES	1	No Quantity							2200			0
S3	2009	2009	2009	2	0	2	Export	31	Azerbaijan	AZE	398	Kazakhstan	KAZ								26	TEXTILE FIBRES	1	No Quantity							6272			0
S3	2009	2009	2009	2	0	2	Export	31	Azerbaijan	AZE	410	Rep. of Korea	KOR								26	TEXTILE FIBRES	1	No Quantity							2450			0
S3	2009	2009	2009	2	0	2	Export	31	Azerbaijan	AZE	417	Kyrgyzstan	KGZ								26	TEXTILE FIBRES	1	No Quantity							170			0
S3	2009	2009	2009	2	0	2	Export	31	Azerbaijan	AZE	458	Malaysia	MYS								26	TEXTILE FIBRES	1	No Quantity							1800			0
S3	2009	2009	2009	2	0	2	Export	31	Azerbaijan	AZE	484	Mexico	MEX								26	TEXTILE FIBRES	1	No Quantity							150			0
S3	2009	2009	2009	2	0	2	Export	31	Azerbaijan	AZE	512	Oman	OMN								26	TEXTILE FIBRES	1	No Quantity							375			0
S3	2009	2009	2009	2	0	2	Export	31	Azerbaijan	AZE	528	Netherlands	NLD								26	TEXTILE FIBRES	1	No Quantity							75			0
S3	2009	2009	2009	2	0	2	Export	31	Azerbaijan	AZE	558	Nicaragua	NIC								26	TEXTILE FIBRES	1	No Quantity							700			0
S3	2009	2009	2009	2	0	2	Export	31	Azerbaijan	AZE	566	Nigeria	NGA								26	TEXTILE FIBRES	1	No Quantity							1250			0
S3	2009	2009	2009	2	0	2	Export	31	Azerbaijan	AZE	579	Norway	NOR								26	TEXTILE FIBRES	1	No Quantity							1162			0
S3	2009	2009	2009	2	0	2	Export	31	Azerbaijan	AZE	634	Qatar	QAT								26	TEXTILE FIBRES	1	No Quantity							165			0
S3	2009	2009	2009	2	0	2	Export	31	Azerbaijan	AZE	643	Russian Federation	RUS								26	TEXTILE FIBRES	1	No Quantity							4866703			0
S3	2009	2009	2009	2	0	2	Export	31	Azerbaijan	AZE	682	Saudi Arabia	SAU								26	TEXTILE FIBRES	1	No Quantity							2710			0
S3	2009	2009	2009	2	0	2	Export	31	Azerbaijan	AZE	699	India	IND								26	TEXTILE FIBRES	1	No Quantity							1610			0
S3	2009	2009	2009	2	0	2	Export	31	Azerbaijan	AZE	702	Singapore	SGP								26	TEXTILE FIBRES	1	No Quantity							720			0
S3	2009	2009	2009	2	0	2	Export	31	Azerbaijan	AZE	757	Switzerland	CHE								26	TEXTILE FIBRES	1	No Quantity							1620			0
S3	2009	2009	2009	2	0	2	Export	31	Azerbaijan	AZE	762	Tajikistan	TJK								26	TEXTILE FIBRES	1	No Quantity							5728			0
S3	2009	2009	2009	2	0	2	Export	31	Azerbaijan	AZE	764	Thailand	THA								26	TEXTILE FIBRES	1	No Quantity							300			0
S3	2009	2009	2009	2	0	2	Export	31	Azerbaijan	AZE	780	Trinidad and Tobago	TTO								26	TEXTILE FIBRES	1	No Quantity							1100			0
S3	2009	2009	2009	2	0	2	Export	31	Azerbaijan	AZE	784	United Arab Emirates	ARE								26	TEXTILE FIBRES	1	No Quantity							1805			0
S3	2009	2009	2009	2	0	2	Export	31	Azerbaijan	AZE	792	Turkey	TUR								26	TEXTILE FIBRES	1	No Quantity							12439794			0
S3	2009	2009	2009	2	0	2	Export	31	Azerbaijan	AZE	804	Ukraine	UKR								26	TEXTILE FIBRES	1	No Quantity							200			0
S3	2009	2009	2009	2	0	2	Export	31	Azerbaijan	AZE	818	Egypt	EGY								26	TEXTILE FIBRES	1	No Quantity							1950			0
S3	2009	2009	2009	2	0	2	Export	31	Azerbaijan	AZE	826	United Kingdom	GBR								26	TEXTILE FIBRES	1	No Quantity							43672			0
S3	2009	2009	2009	2	0	2	Export	31	Azerbaijan	AZE	842	USA	USA								26	TEXTILE FIBRES	1	No Quantity							37592			0
S3	2009	2009	2009	2	0	2	Export	31	Azerbaijan	AZE	862	Venezuela	VEN								26	TEXTILE FIBRES	1	No Quantity							1400			0
S3	2009	2009	2009	2	0	2	Export	112	Belarus	BLR	0	World	WLD								26	TEXTILE FIBRES	1	No Quantity							179889100			0
S3	2009	2009	2009	2	0	2	Export	112	Belarus	BLR	32	Argentina	ARG								26	TEXTILE FIBRES	1	No Quantity							183600			0
S3	2009	2009	2009	2	0	2	Export	112	Belarus	BLR	50	Bangladesh	BGD								26	TEXTILE FIBRES	1	No Quantity							624300			0
S3	2009	2009	2009	2	0	2	Export	112	Belarus	BLR	56	Belgium	BEL								26	TEXTILE FIBRES	1	No Quantity							596100			0
S3	2009	2009	2009	2	0	2	Export	112	Belarus	BLR	100	Bulgaria	BGR								26	TEXTILE FIBRES	1	No Quantity							711200			0
S3	2009	2009	2009	2	0	2	Export	112	Belarus	BLR	156	China	CHN								26	TEXTILE FIBRES	1	No Quantity							9164600			0
S3	2009	2009	2009	2	0	2	Export	112	Belarus	BLR	191	Croatia	HRV								26	TEXTILE FIBRES	1	No Quantity							223200			0
S3	2009	2009	2009	2	0	2	Export	112	Belarus	BLR	203	Czechia	CZE								26	TEXTILE FIBRES	1	No Quantity							19200			0
S3	2009	2009	2009	2	0	2	Export	112	Belarus	BLR	251	France	FRA								26	TEXTILE FIBRES	1	No Quantity							81400			0
S3	2009	2009	2009	2	0	2	Export	112	Belarus	BLR	276	Germany	DEU								26	TEXTILE FIBRES	1	No Quantity							4134100			0
S3	2009	2009	2009	2	0	2	Export	112	Belarus	BLR	300	Greece	GRC								26	TEXTILE FIBRES	1	No Quantity							212400			0
S3	2009	2009	2009	2	0	2	Export	112	Belarus	BLR	344	China, Hong Kong SAR	HKG								26	TEXTILE FIBRES	1	No Quantity							1300			0
S3	2009	2009	2009	2	0	2	Export	112	Belarus	BLR	348	Hungary	HUN								26	TEXTILE FIBRES	1	No Quantity							374200			0
S3	2009	2009	2009	2	0	2	Export	112	Belarus	BLR	364	Iran	IRN								26	TEXTILE FIBRES	1	No Quantity							37653600			0
S3	2009	2009	2009	2	0	2	Export	112	Belarus	BLR	372	Ireland	IRL								26	TEXTILE FIBRES	1	No Quantity							68900			0
S3	2009	2009	2009	2	0	2	Export	112	Belarus	BLR	381	Italy	ITA								26	TEXTILE FIBRES	1	No Quantity							6297000			0
S3	2009	2009	2009	2	0	2	Export	112	Belarus	BLR	398	Kazakhstan	KAZ								26	TEXTILE FIBRES	1	No Quantity							58500			0
S3	2009	2009	2009	2	0	2	Export	112	Belarus	BLR	410	Rep. of Korea	KOR								26	TEXTILE FIBRES	1	No Quantity							1400			0
S3	2009	2009	2009	2	0	2	Export	112	Belarus	BLR	417	Kyrgyzstan	KGZ								26	TEXTILE FIBRES	1	No Quantity							135700			0
S3	2009	2009	2009	2	0	2	Export	112	Belarus	BLR	428	Latvia	LVA								26	TEXTILE FIBRES	1	No Quantity							770900			0
S3	2009	2009	2009	2	0	2	Export	112	Belarus	BLR	440	Lithuania	LTU								26	TEXTILE FIBRES	1	No Quantity							6148700			0
S3	2009	2009	2009	2	0	2	Export	112	Belarus	BLR	498	Rep. of Moldova	MDA								26	TEXTILE FIBRES	1	No Quantity							108500			0
S3	2009	2009	2009	2	0	2	Export	112	Belarus	BLR	528	Netherlands	NLD								26	TEXTILE FIBRES	1	No Quantity							2548700			0
S3	2009	2009	2009	2	0	2	Export	112	Belarus	BLR	579	Norway	NOR								26	TEXTILE FIBRES	1	No Quantity							159600			0
S3	2009	2009	2009	2	0	2	Export	112	Belarus	BLR	586	Pakistan	PAK								26	TEXTILE FIBRES	1	No Quantity							4066000			0
S3	2009	2009	2009	2	0	2	Export	112	Belarus	BLR	616	Poland	POL								26	TEXTILE FIBRES	1	No Quantity							4653700			0
S3	2009	2009	2009	2	0	2	Export	112	Belarus	BLR	642	Romania	ROU								26	TEXTILE FIBRES	1	No Quantity							1600300			0
S3	2009	2009	2009	2	0	2	Export	112	Belarus	BLR	643	Russian Federation	RUS								26	TEXTILE FIBRES	1	No Quantity							68870500			0
S3	2009	2009	2009	2	0	2	Export	112	Belarus	BLR	682	Saudi Arabia	SAU								26	TEXTILE FIBRES	1	No Quantity							190400			0
S3	2009	2009	2009	2	0	2	Export	112	Belarus	BLR	688	Serbia	SRB								26	TEXTILE FIBRES	1	No Quantity							1461300			0
S3	2009	2009	2009	2	0	2	Export	112	Belarus	BLR	699	India	IND								26	TEXTILE FIBRES	1	No Quantity							2900			0
S3	2009	2009	2009	2	0	2	Export	112	Belarus	BLR	703	Slovakia	SVK								26	TEXTILE FIBRES	1	No Quantity							114200			0
S3	2009	2009	2009	2	0	2	Export	112	Belarus	BLR	704	Viet Nam	VNM								26	TEXTILE FIBRES	1	No Quantity							304000			0
S3	2009	2009	2009	2	0	2	Export	112	Belarus	BLR	705	Slovenia	SVN								26	TEXTILE FIBRES	1	No Quantity							762300			0
S3	2009	2009	2009	2	0	2	Export	112	Belarus	BLR	724	Spain	ESP								26	TEXTILE FIBRES	1	No Quantity							523000			0
S3	2009	2009	2009	2	0	2	Export	112	Belarus	BLR	752	Sweden	SWE								26	TEXTILE FIBRES	1	No Quantity							26300			0
S3	2009	2009	2009	2	0	2	Export	112	Belarus	BLR	792	Turkey	TUR								26	TEXTILE FIBRES	1	No Quantity							8909900			0
S3	2009	2009	2009	2	0	2	Export	112	Belarus	BLR	804	Ukraine	UKR								26	TEXTILE FIBRES	1	No Quantity							14658700			0
S3	2009	2009	2009	2	0	2	Export	112	Belarus	BLR	807	North Macedonia	MKD								26	TEXTILE FIBRES	1	No Quantity							419000			0
S3	2009	2009	2009	2	0	2	Export	112	Belarus	BLR	818	Egypt	EGY								26	TEXTILE FIBRES	1	No Quantity							52500			0
S3	2009	2009	2009	2	0	2	Export	112	Belarus	BLR	826	United Kingdom	GBR								26	TEXTILE FIBRES	1	No Quantity							688100			0
S3	2009	2009	2009	2	0	2	Export	112	Belarus	BLR	842	USA	USA								26	TEXTILE FIBRES	1	No Quantity							2297200			0
S3	2009	2009	2009	2	0	2	Export	112	Belarus	BLR	860	Uzbekistan	UZB								26	TEXTILE FIBRES	1	No Quantity							11700			0
S3	2009	2009	2009	2	0	2	Export	31	Azerbaijan	AZE	0	World	WLD								27	CRUDE FERTILIZER,MINERAL	1	No Quantity							4625835			0
S3	2009	2009	2009	2	0	2	Export	31	Azerbaijan	AZE	40	Austria	AUT								27	CRUDE FERTILIZER,MINERAL	1	No Quantity							2172			0
S3	2009	2009	2009	2	0	2	Export	31	Azerbaijan	AZE	112	Belarus	BLR								27	CRUDE FERTILIZER,MINERAL	1	No Quantity							126996			0
S3	2009	2009	2009	2	0	2	Export	31	Azerbaijan	AZE	268	Georgia	GEO								27	CRUDE FERTILIZER,MINERAL	1	No Quantity							699759			0
S3	2009	2009	2009	2	0	2	Export	31	Azerbaijan	AZE	276	Germany	DEU								27	CRUDE FERTILIZER,MINERAL	1	No Quantity							5400			0
S3	2009	2009	2009	2	0	2	Export	31	Azerbaijan	AZE	372	Ireland	IRL								27	CRUDE FERTILIZER,MINERAL	1	No Quantity							40			0
S3	2009	2009	2009	2	0	2	Export	31	Azerbaijan	AZE	398	Kazakhstan	KAZ								27	CRUDE FERTILIZER,MINERAL	1	No Quantity							127455			0
S3	2009	2009	2009	2	0	2	Export	31	Azerbaijan	AZE	496	Mongolia	MNG								27	CRUDE FERTILIZER,MINERAL	1	No Quantity							2611			0
S3	2009	2009	2009	2	0	2	Export	31	Azerbaijan	AZE	643	Russian Federation	RUS								27	CRUDE FERTILIZER,MINERAL	1	No Quantity							3634804			0
S3	2009	2009	2009	2	0	2	Export	31	Azerbaijan	AZE	762	Tajikistan	TJK								27	CRUDE FERTILIZER,MINERAL	1	No Quantity							11			0
S3	2009	2009	2009	2	0	2	Export	31	Azerbaijan	AZE	795	Turkmenistan	TKM								27	CRUDE FERTILIZER,MINERAL	1	No Quantity							26388			0
S3	2009	2009	2009	2	0	2	Export	31	Azerbaijan	AZE	826	United Kingdom	GBR								27	CRUDE FERTILIZER,MINERAL	1	No Quantity							198			0
S3	2009	2009	2009	2	0	2	Export	112	Belarus	BLR	0	World	WLD								27	CRUDE FERTILIZER,MINERAL	1	No Quantity							54767600			0
S3	2009	2009	2009	2	0	2	Export	112	Belarus	BLR	31	Azerbaijan	AZE								27	CRUDE FERTILIZER,MINERAL	1	No Quantity							141000			0
S3	2009	2009	2009	2	0	2	Export	112	Belarus	BLR	100	Bulgaria	BGR								27	CRUDE FERTILIZER,MINERAL	1	No Quantity							326600			0
S3	2009	2009	2009	2	0	2	Export	112	Belarus	BLR	203	Czechia	CZE								27	CRUDE FERTILIZER,MINERAL	1	No Quantity							1900			0
S3	2009	2009	2009	2	0	2	Export	112	Belarus	BLR	233	Estonia	EST								27	CRUDE FERTILIZER,MINERAL	1	No Quantity							525800			0
S3	2009	2009	2009	2	0	2	Export	112	Belarus	BLR	251	France	FRA								27	CRUDE FERTILIZER,MINERAL	1	No Quantity							8200			0
S3	2009	2009	2009	2	0	2	Export	112	Belarus	BLR	268	Georgia	GEO								27	CRUDE FERTILIZER,MINERAL	1	No Quantity							11400			0
S3	2009	2009	2009	2	0	2	Export	112	Belarus	BLR	276	Germany	DEU								27	CRUDE FERTILIZER,MINERAL	1	No Quantity							93000			0
S3	2009	2009	2009	2	0	2	Export	112	Belarus	BLR	324	Guinea	GIN								27	CRUDE FERTILIZER,MINERAL	1	No Quantity							10100			0
S3	2009	2009	2009	2	0	2	Export	112	Belarus	BLR	348	Hungary	HUN								27	CRUDE FERTILIZER,MINERAL	1	No Quantity							1936300			0
S3	2009	2009	2009	2	0	2	Export	112	Belarus	BLR	398	Kazakhstan	KAZ								27	CRUDE FERTILIZER,MINERAL	1	No Quantity							202500			0
S3	2009	2009	2009	2	0	2	Export	112	Belarus	BLR	400	Jordan	JOR								27	CRUDE FERTILIZER,MINERAL	1	No Quantity							7100			0
S3	2009	2009	2009	2	0	2	Export	112	Belarus	BLR	417	Kyrgyzstan	KGZ								27	CRUDE FERTILIZER,MINERAL	1	No Quantity							328500			0
S3	2009	2009	2009	2	0	2	Export	112	Belarus	BLR	428	Latvia	LVA								27	CRUDE FERTILIZER,MINERAL	1	No Quantity							1744800			0
S3	2009	2009	2009	2	0	2	Export	112	Belarus	BLR	440	Lithuania	LTU								27	CRUDE FERTILIZER,MINERAL	1	No Quantity							3270700			0
S3	2009	2009	2009	2	0	2	Export	112	Belarus	BLR	498	Rep. of Moldova	MDA								27	CRUDE FERTILIZER,MINERAL	1	No Quantity							155000			0
S3	2009	2009	2009	2	0	2	Export	112	Belarus	BLR	616	Poland	POL								27	CRUDE FERTILIZER,MINERAL	1	No Quantity							5779900			0
S3	2009	2009	2009	2	0	2	Export	112	Belarus	BLR	642	Romania	ROU								27	CRUDE FERTILIZER,MINERAL	1	No Quantity							579000			0
S3	2009	2009	2009	2	0	2	Export	112	Belarus	BLR	643	Russian Federation	RUS								27	CRUDE FERTILIZER,MINERAL	1	No Quantity							35287900			0
S3	2009	2009	2009	2	0	2	Export	112	Belarus	BLR	688	Serbia	SRB								27	CRUDE FERTILIZER,MINERAL	1	No Quantity							1079400			0
S3	2009	2009	2009	2	0	2	Export	112	Belarus	BLR	703	Slovakia	SVK								27	CRUDE FERTILIZER,MINERAL	1	No Quantity							1001900			0
S3	2009	2009	2009	2	0	2	Export	112	Belarus	BLR	752	Sweden	SWE								27	CRUDE FERTILIZER,MINERAL	1	No Quantity							501400			0
S3	2009	2009	2009	2	0	2	Export	112	Belarus	BLR	762	Tajikistan	TJK								27	CRUDE FERTILIZER,MINERAL	1	No Quantity							7200			0
S3	2009	2009	2009	2	0	2	Export	112	Belarus	BLR	795	Turkmenistan	TKM								27	CRUDE FERTILIZER,MINERAL	1	No Quantity							800			0
S3	2009	2009	2009	2	0	2	Export	112	Belarus	BLR	804	Ukraine	UKR								27	CRUDE FERTILIZER,MINERAL	1	No Quantity							1753600			0
S3	2009	2009	2009	2	0	2	Export	112	Belarus	BLR	842	USA	USA								27	CRUDE FERTILIZER,MINERAL	1	No Quantity							13600			0
S3	2009	2009	2009	2	0	2	Export	31	Azerbaijan	AZE	0	World	WLD								28	METALLIFEROUS ORE,SCRAP	1	No Quantity							3946684			0
S3	2009	2009	2009	2	0	2	Export	31	Azerbaijan	AZE	112	Belarus	BLR								28	METALLIFEROUS ORE,SCRAP	1	No Quantity							135050			0
S3	2009	2009	2009	2	0	2	Export	31	Azerbaijan	AZE	156	China	CHN								28	METALLIFEROUS ORE,SCRAP	1	No Quantity							14400			0
S3	2009	2009	2009	2	0	2	Export	31	Azerbaijan	AZE	268	Georgia	GEO								28	METALLIFEROUS ORE,SCRAP	1	No Quantity							70200			0
S3	2009	2009	2009	2	0	2	Export	31	Azerbaijan	AZE	276	Germany	DEU								28	METALLIFEROUS ORE,SCRAP	1	No Quantity							40560			0
S3	2009	2009	2009	2	0	2	Export	31	Azerbaijan	AZE	344	China, Hong Kong SAR	HKG								28	METALLIFEROUS ORE,SCRAP	1	No Quantity							232154			0
S3	2009	2009	2009	2	0	2	Export	31	Azerbaijan	AZE	643	Russian Federation	RUS								28	METALLIFEROUS ORE,SCRAP	1	No Quantity							210000			0
S3	2009	2009	2009	2	0	2	Export	31	Azerbaijan	AZE	762	Tajikistan	TJK								28	METALLIFEROUS ORE,SCRAP	1	No Quantity							2852100			0
S3	2009	2009	2009	2	0	2	Export	31	Azerbaijan	AZE	784	United Arab Emirates	ARE								28	METALLIFEROUS ORE,SCRAP	1	No Quantity							127300			0
S3	2009	2009	2009	2	0	2	Export	31	Azerbaijan	AZE	792	Turkey	TUR								28	METALLIFEROUS ORE,SCRAP	1	No Quantity							234680			0
S3	2009	2009	2009	2	0	2	Export	31	Azerbaijan	AZE	826	United Kingdom	GBR								28	METALLIFEROUS ORE,SCRAP	1	No Quantity							30240			0
S3	2009	2009	2009	2	0	2	Export	112	Belarus	BLR	0	World	WLD								28	METALLIFEROUS ORE,SCRAP	1	No Quantity							19968400			0
S3	2009	2009	2009	2	0	2	Export	112	Belarus	BLR	56	Belgium	BEL								28	METALLIFEROUS ORE,SCRAP	1	No Quantity							178400			0
S3	2009	2009	2009	2	0	2	Export	112	Belarus	BLR	203	Czechia	CZE								28	METALLIFEROUS ORE,SCRAP	1	No Quantity							73400			0
S3	2009	2009	2009	2	0	2	Export	112	Belarus	BLR	233	Estonia	EST								28	METALLIFEROUS ORE,SCRAP	1	No Quantity							951200			0
S3	2009	2009	2009	2	0	2	Export	112	Belarus	BLR	276	Germany	DEU								28	METALLIFEROUS ORE,SCRAP	1	No Quantity							5700800			0
S3	2009	2009	2009	2	0	2	Export	112	Belarus	BLR	440	Lithuania	LTU								28	METALLIFEROUS ORE,SCRAP	1	No Quantity							1872700			0
S3	2009	2009	2009	2	0	2	Export	112	Belarus	BLR	528	Netherlands	NLD								28	METALLIFEROUS ORE,SCRAP	1	No Quantity							281900			0
S3	2009	2009	2009	2	0	2	Export	112	Belarus	BLR	616	Poland	POL								28	METALLIFEROUS ORE,SCRAP	1	No Quantity							545400			0
S3	2009	2009	2009	2	0	2	Export	112	Belarus	BLR	643	Russian Federation	RUS								28	METALLIFEROUS ORE,SCRAP	1	No Quantity							10364600			0
S3	2009	2009	2009	2	0	2	Export	31	Azerbaijan	AZE	0	World	WLD								29	CRUDE ANIMAL,VEG.MATERL.	1	No Quantity							1298285			0
S3	2009	2009	2009	2	0	2	Export	31	Azerbaijan	AZE	156	China	CHN								29	CRUDE ANIMAL,VEG.MATERL.	1	No Quantity							20000			0
S3	2009	2009	2009	2	0	2	Export	31	Azerbaijan	AZE	268	Georgia	GEO								29	CRUDE ANIMAL,VEG.MATERL.	1	No Quantity							81274			0
S3	2009	2009	2009	2	0	2	Export	31	Azerbaijan	AZE	364	Iran	IRN								29	CRUDE ANIMAL,VEG.MATERL.	1	No Quantity							173191			0
S3	2009	2009	2009	2	0	2	Export	31	Azerbaijan	AZE	398	Kazakhstan	KAZ								29	CRUDE ANIMAL,VEG.MATERL.	1	No Quantity							12158			0
S3	2009	2009	2009	2	0	2	Export	31	Azerbaijan	AZE	422	Lebanon	LBN								29	CRUDE ANIMAL,VEG.MATERL.	1	No Quantity							16535			0
S3	2009	2009	2009	2	0	2	Export	31	Azerbaijan	AZE	643	Russian Federation	RUS								29	CRUDE ANIMAL,VEG.MATERL.	1	No Quantity							107168			0
S3	2009	2009	2009	2	0	2	Export	31	Azerbaijan	AZE	702	Singapore	SGP								29	CRUDE ANIMAL,VEG.MATERL.	1	No Quantity							7585			0
S3	2009	2009	2009	2	0	2	Export	31	Azerbaijan	AZE	724	Spain	ESP								29	CRUDE ANIMAL,VEG.MATERL.	1	No Quantity							3600			0
S3	2009	2009	2009	2	0	2	Export	31	Azerbaijan	AZE	760	Syria	SYR								29	CRUDE ANIMAL,VEG.MATERL.	1	No Quantity							10550			0
S3	2009	2009	2009	2	0	2	Export	31	Azerbaijan	AZE	792	Turkey	TUR								29	CRUDE ANIMAL,VEG.MATERL.	1	No Quantity							841824			0
S3	2009	2009	2009	2	0	2	Export	31	Azerbaijan	AZE	804	Ukraine	UKR								29	CRUDE ANIMAL,VEG.MATERL.	1	No Quantity							14710			0
S3	2009	2009	2009	2	0	2	Export	31	Azerbaijan	AZE	818	Egypt	EGY								29	CRUDE ANIMAL,VEG.MATERL.	1	No Quantity							9690			0
S3	2009	2009	2009	2	0	2	Export	112	Belarus	BLR	0	World	WLD								29	CRUDE ANIMAL,VEG.MATERL.	1	No Quantity							5516600			0
S3	2009	2009	2009	2	0	2	Export	112	Belarus	BLR	124	Canada	CAN								29	CRUDE ANIMAL,VEG.MATERL.	1	No Quantity							700			0
S3	2009	2009	2009	2	0	2	Export	112	Belarus	BLR	156	China	CHN								29	CRUDE ANIMAL,VEG.MATERL.	1	No Quantity							3400			0
S3	2009	2009	2009	2	0	2	Export	112	Belarus	BLR	203	Czechia	CZE								29	CRUDE ANIMAL,VEG.MATERL.	1	No Quantity							45200			0
S3	2009	2009	2009	2	0	2	Export	112	Belarus	BLR	208	Denmark	DNK								29	CRUDE ANIMAL,VEG.MATERL.	1	No Quantity							2600			0
S3	2009	2009	2009	2	0	2	Export	112	Belarus	BLR	251	France	FRA								29	CRUDE ANIMAL,VEG.MATERL.	1	No Quantity							44800			0
S3	2009	2009	2009	2	0	2	Export	112	Belarus	BLR	276	Germany	DEU								29	CRUDE ANIMAL,VEG.MATERL.	1	No Quantity							418200			0
S3	2009	2009	2009	2	0	2	Export	112	Belarus	BLR	348	Hungary	HUN								29	CRUDE ANIMAL,VEG.MATERL.	1	No Quantity							4700			0
S3	2009	2009	2009	2	0	2	Export	112	Belarus	BLR	376	Israel	ISR								29	CRUDE ANIMAL,VEG.MATERL.	1	No Quantity							1700			0
S3	2009	2009	2009	2	0	2	Export	112	Belarus	BLR	417	Kyrgyzstan	KGZ								29	CRUDE ANIMAL,VEG.MATERL.	1	No Quantity							1500			0
S3	2009	2009	2009	2	0	2	Export	112	Belarus	BLR	428	Latvia	LVA								29	CRUDE ANIMAL,VEG.MATERL.	1	No Quantity							211900			0
S3	2009	2009	2009	2	0	2	Export	112	Belarus	BLR	440	Lithuania	LTU								29	CRUDE ANIMAL,VEG.MATERL.	1	No Quantity							72500			0
S3	2009	2009	2009	2	0	2	Export	112	Belarus	BLR	498	Rep. of Moldova	MDA								29	CRUDE ANIMAL,VEG.MATERL.	1	No Quantity							11600			0
S3	2009	2009	2009	2	0	2	Export	112	Belarus	BLR	528	Netherlands	NLD								29	CRUDE ANIMAL,VEG.MATERL.	1	No Quantity							369900			0
S3	2009	2009	2009	2	0	2	Export	112	Belarus	BLR	616	Poland	POL								29	CRUDE ANIMAL,VEG.MATERL.	1	No Quantity							47700			0
S3	2009	2009	2009	2	0	2	Export	112	Belarus	BLR	643	Russian Federation	RUS								29	CRUDE ANIMAL,VEG.MATERL.	1	No Quantity							3442300			0
S3	2009	2009	2009	2	0	2	Export	112	Belarus	BLR	688	Serbia	SRB								29	CRUDE ANIMAL,VEG.MATERL.	1	No Quantity							163800			0
S3	2009	2009	2009	2	0	2	Export	112	Belarus	BLR	752	Sweden	SWE								29	CRUDE ANIMAL,VEG.MATERL.	1	No Quantity							105900			0
S3	2009	2009	2009	2	0	2	Export	112	Belarus	BLR	804	Ukraine	UKR								29	CRUDE ANIMAL,VEG.MATERL.	1	No Quantity							448300			0
S3	2009	2009	2009	2	0	2	Export	112	Belarus	BLR	826	United Kingdom	GBR								29	CRUDE ANIMAL,VEG.MATERL.	1	No Quantity							700			0
S3	2009	2009	2009	2	0	2	Export	112	Belarus	BLR	842	USA	USA								29	CRUDE ANIMAL,VEG.MATERL.	1	No Quantity							119200			0
S3	2009	2009	2009	2	0	2	Export	112	Belarus	BLR	0	World	WLD								32	COAL, COKE, BRIQUETTES	1	No Quantity							25956500			0
S3	2009	2009	2009	2	0	2	Export	112	Belarus	BLR	56	Belgium	BEL								32	COAL, COKE, BRIQUETTES	1	No Quantity							22100			0
S3	2009	2009	2009	2	0	2	Export	112	Belarus	BLR	100	Bulgaria	BGR								32	COAL, COKE, BRIQUETTES	1	No Quantity							99900			0
S3	2009	2009	2009	2	0	2	Export	112	Belarus	BLR	203	Czechia	CZE								32	COAL, COKE, BRIQUETTES	1	No Quantity							187700			0
S3	2009	2009	2009	2	0	2	Export	112	Belarus	BLR	208	Denmark	DNK								32	COAL, COKE, BRIQUETTES	1	No Quantity							1400			0
S3	2009	2009	2009	2	0	2	Export	112	Belarus	BLR	233	Estonia	EST								32	COAL, COKE, BRIQUETTES	1	No Quantity							255300			0
S3	2009	2009	2009	2	0	2	Export	112	Belarus	BLR	246	Finland	FIN								32	COAL, COKE, BRIQUETTES	1	No Quantity							1128000			0
S3	2009	2009	2009	2	0	2	Export	112	Belarus	BLR	251	France	FRA								32	COAL, COKE, BRIQUETTES	1	No Quantity							10200			0
S3	2009	2009	2009	2	0	2	Export	112	Belarus	BLR	276	Germany	DEU								32	COAL, COKE, BRIQUETTES	1	No Quantity							134600			0
S3	2009	2009	2009	2	0	2	Export	112	Belarus	BLR	300	Greece	GRC								32	COAL, COKE, BRIQUETTES	1	No Quantity							80600			0
S3	2009	2009	2009	2	0	2	Export	112	Belarus	BLR	372	Ireland	IRL								32	COAL, COKE, BRIQUETTES	1	No Quantity							4400			0
S3	2009	2009	2009	2	0	2	Export	112	Belarus	BLR	381	Italy	ITA								32	COAL, COKE, BRIQUETTES	1	No Quantity							50900			0
S3	2009	2009	2009	2	0	2	Export	112	Belarus	BLR	428	Latvia	LVA								32	COAL, COKE, BRIQUETTES	1	No Quantity							64100			0
S3	2009	2009	2009	2	0	2	Export	112	Belarus	BLR	440	Lithuania	LTU								32	COAL, COKE, BRIQUETTES	1	No Quantity							6791200			0
S3	2009	2009	2009	2	0	2	Export	112	Belarus	BLR	498	Rep. of Moldova	MDA								32	COAL, COKE, BRIQUETTES	1	No Quantity							9400			0
S3	2009	2009	2009	2	0	2	Export	112	Belarus	BLR	616	Poland	POL								32	COAL, COKE, BRIQUETTES	1	No Quantity							2059700			0
S3	2009	2009	2009	2	0	2	Export	112	Belarus	BLR	642	Romania	ROU								32	COAL, COKE, BRIQUETTES	1	No Quantity							700			0
S3	2009	2009	2009	2	0	2	Export	112	Belarus	BLR	643	Russian Federation	RUS								32	COAL, COKE, BRIQUETTES	1	No Quantity							530200			0
S3	2009	2009	2009	2	0	2	Export	112	Belarus	BLR	682	Saudi Arabia	SAU								32	COAL, COKE, BRIQUETTES	1	No Quantity							13700			0
S3	2009	2009	2009	2	0	2	Export	112	Belarus	BLR	703	Slovakia	SVK								32	COAL, COKE, BRIQUETTES	1	No Quantity							24800			0
S3	2009	2009	2009	2	0	2	Export	112	Belarus	BLR	705	Slovenia	SVN								32	COAL, COKE, BRIQUETTES	1	No Quantity							5100			0
S3	2009	2009	2009	2	0	2	Export	112	Belarus	BLR	752	Sweden	SWE								32	COAL, COKE, BRIQUETTES	1	No Quantity							14132200			0
S3	2009	2009	2009	2	0	2	Export	112	Belarus	BLR	757	Switzerland	CHE								32	COAL, COKE, BRIQUETTES	1	No Quantity							62200			0
S3	2009	2009	2009	2	0	2	Export	112	Belarus	BLR	792	Turkey	TUR								32	COAL, COKE, BRIQUETTES	1	No Quantity							206700			0
S3	2009	2009	2009	2	0	2	Export	112	Belarus	BLR	795	Turkmenistan	TKM								32	COAL, COKE, BRIQUETTES	1	No Quantity							42600			0
S3	2009	2009	2009	2	0	2	Export	112	Belarus	BLR	804	Ukraine	UKR								32	COAL, COKE, BRIQUETTES	1	No Quantity							38800			0
S3	2009	2009	2009	2	0	2	Export	31	Azerbaijan	AZE	0	World	WLD								33	PETROLEUM,PETROL.PRODUCT	1	No Quantity							13479765798			0
S3	2009	2009	2009	2	0	2	Export	31	Azerbaijan	AZE	4	Afghanistan	AFG								33	PETROLEUM,PETROL.PRODUCT	1	No Quantity							31623128			0
S3	2009	2009	2009	2	0	2	Export	31	Azerbaijan	AZE	32	Argentina	ARG								33	PETROLEUM,PETROL.PRODUCT	1	No Quantity							6438			0
S3	2009	2009	2009	2	0	2	Export	31	Azerbaijan	AZE	36	Australia	AUS								33	PETROLEUM,PETROL.PRODUCT	1	No Quantity							17605			0
S3	2009	2009	2009	2	0	2	Export	31	Azerbaijan	AZE	40	Austria	AUT								33	PETROLEUM,PETROL.PRODUCT	1	No Quantity							7487561			0
S3	2009	2009	2009	2	0	2	Export	31	Azerbaijan	AZE	56	Belgium	BEL								33	PETROLEUM,PETROL.PRODUCT	1	No Quantity							1112373			0
S3	2009	2009	2009	2	0	2	Export	31	Azerbaijan	AZE	60	Bermuda	BMU								33	PETROLEUM,PETROL.PRODUCT	1	No Quantity							31595			0
S3	2009	2009	2009	2	0	2	Export	31	Azerbaijan	AZE	92	Br. Virgin Isds	VGB								33	PETROLEUM,PETROL.PRODUCT	1	No Quantity							53000			0
S3	2009	2009	2009	2	0	2	Export	31	Azerbaijan	AZE	100	Bulgaria	BGR								33	PETROLEUM,PETROL.PRODUCT	1	No Quantity							125200415			0
S3	2009	2009	2009	2	0	2	Export	31	Azerbaijan	AZE	112	Belarus	BLR								33	PETROLEUM,PETROL.PRODUCT	1	No Quantity							2351323			0
S3	2009	2009	2009	2	0	2	Export	31	Azerbaijan	AZE	124	Canada	CAN								33	PETROLEUM,PETROL.PRODUCT	1	No Quantity							587242601			0
S3	2009	2009	2009	2	0	2	Export	31	Azerbaijan	AZE	156	China	CHN								33	PETROLEUM,PETROL.PRODUCT	1	No Quantity							121072032			0
S3	2009	2009	2009	2	0	2	Export	31	Azerbaijan	AZE	191	Croatia	HRV								33	PETROLEUM,PETROL.PRODUCT	1	No Quantity							193740351			0
S3	2009	2009	2009	2	0	2	Export	31	Azerbaijan	AZE	196	Cyprus	CYP								33	PETROLEUM,PETROL.PRODUCT	1	No Quantity							1097685			0
S3	2009	2009	2009	2	0	2	Export	31	Azerbaijan	AZE	203	Czechia	CZE								33	PETROLEUM,PETROL.PRODUCT	1	No Quantity							1023627			0
S3	2009	2009	2009	2	0	2	Export	31	Azerbaijan	AZE	208	Denmark	DNK								33	PETROLEUM,PETROL.PRODUCT	1	No Quantity							415297			0
S3	2009	2009	2009	2	0	2	Export	31	Azerbaijan	AZE	233	Estonia	EST								33	PETROLEUM,PETROL.PRODUCT	1	No Quantity							1713			0
S3	2009	2009	2009	2	0	2	Export	31	Azerbaijan	AZE	246	Finland	FIN								33	PETROLEUM,PETROL.PRODUCT	1	No Quantity							263739			0
S3	2009	2009	2009	2	0	2	Export	31	Azerbaijan	AZE	251	France	FRA								33	PETROLEUM,PETROL.PRODUCT	1	No Quantity							1325075551			0
S3	2009	2009	2009	2	0	2	Export	31	Azerbaijan	AZE	268	Georgia	GEO								33	PETROLEUM,PETROL.PRODUCT	1	No Quantity							227783629			0
S3	2009	2009	2009	2	0	2	Export	31	Azerbaijan	AZE	276	Germany	DEU								33	PETROLEUM,PETROL.PRODUCT	1	No Quantity							68951912			0
S3	2009	2009	2009	2	0	2	Export	31	Azerbaijan	AZE	300	Greece	GRC								33	PETROLEUM,PETROL.PRODUCT	1	No Quantity							179496556			0
S3	2009	2009	2009	2	0	2	Export	31	Azerbaijan	AZE	348	Hungary	HUN								33	PETROLEUM,PETROL.PRODUCT	1	No Quantity							50335			0
S3	2009	2009	2009	2	0	2	Export	31	Azerbaijan	AZE	352	Iceland	ISL								33	PETROLEUM,PETROL.PRODUCT	1	No Quantity							11411			0
S3	2009	2009	2009	2	0	2	Export	31	Azerbaijan	AZE	360	Indonesia	IDN								33	PETROLEUM,PETROL.PRODUCT	1	No Quantity							660651883			0
S3	2009	2009	2009	2	0	2	Export	31	Azerbaijan	AZE	364	Iran	IRN								33	PETROLEUM,PETROL.PRODUCT	1	No Quantity							19885006			0
S3	2009	2009	2009	2	0	2	Export	31	Azerbaijan	AZE	368	Iraq	IRQ								33	PETROLEUM,PETROL.PRODUCT	1	No Quantity							45573250			0
S3	2009	2009	2009	2	0	2	Export	31	Azerbaijan	AZE	372	Ireland	IRL								33	PETROLEUM,PETROL.PRODUCT	1	No Quantity							4225			0
S3	2009	2009	2009	2	0	2	Export	31	Azerbaijan	AZE	376	Israel	ISR								33	PETROLEUM,PETROL.PRODUCT	1	No Quantity							1235936185			0
S3	2009	2009	2009	2	0	2	Export	31	Azerbaijan	AZE	381	Italy	ITA								33	PETROLEUM,PETROL.PRODUCT	1	No Quantity							3774738142			0
S3	2009	2009	2009	2	0	2	Export	31	Azerbaijan	AZE	392	Japan	JPN								33	PETROLEUM,PETROL.PRODUCT	1	No Quantity							51493			0
S3	2009	2009	2009	2	0	2	Export	31	Azerbaijan	AZE	398	Kazakhstan	KAZ								33	PETROLEUM,PETROL.PRODUCT	1	No Quantity							10872320			0
S3	2009	2009	2009	2	0	2	Export	31	Azerbaijan	AZE	400	Jordan	JOR								33	PETROLEUM,PETROL.PRODUCT	1	No Quantity							264947			0
S3	2009	2009	2009	2	0	2	Export	31	Azerbaijan	AZE	410	Rep. of Korea	KOR								33	PETROLEUM,PETROL.PRODUCT	1	No Quantity							148168003			0
S3	2009	2009	2009	2	0	2	Export	31	Azerbaijan	AZE	414	Kuwait	KWT								33	PETROLEUM,PETROL.PRODUCT	1	No Quantity							665439			0
S3	2009	2009	2009	2	0	2	Export	31	Azerbaijan	AZE	417	Kyrgyzstan	KGZ								33	PETROLEUM,PETROL.PRODUCT	1	No Quantity							841137			0
S3	2009	2009	2009	2	0	2	Export	31	Azerbaijan	AZE	422	Lebanon	LBN								33	PETROLEUM,PETROL.PRODUCT	1	No Quantity							17572742			0
S3	2009	2009	2009	2	0	2	Export	31	Azerbaijan	AZE	428	Latvia	LVA								33	PETROLEUM,PETROL.PRODUCT	1	No Quantity							2558221			0
S3	2009	2009	2009	2	0	2	Export	31	Azerbaijan	AZE	434	Libya	LBY								33	PETROLEUM,PETROL.PRODUCT	1	No Quantity							128607131			0
S3	2009	2009	2009	2	0	2	Export	31	Azerbaijan	AZE	440	Lithuania	LTU								33	PETROLEUM,PETROL.PRODUCT	1	No Quantity							21058			0
S3	2009	2009	2009	2	0	2	Export	31	Azerbaijan	AZE	442	Luxembourg	LUX								33	PETROLEUM,PETROL.PRODUCT	1	No Quantity							51263376			0
S3	2009	2009	2009	2	0	2	Export	31	Azerbaijan	AZE	458	Malaysia	MYS								33	PETROLEUM,PETROL.PRODUCT	1	No Quantity							387523076			0
S3	2009	2009	2009	2	0	2	Export	31	Azerbaijan	AZE	470	Malta	MLT								33	PETROLEUM,PETROL.PRODUCT	1	No Quantity							82994631			0
S3	2009	2009	2009	2	0	2	Export	31	Azerbaijan	AZE	490	Other Asia, nes									33	PETROLEUM,PETROL.PRODUCT	1	No Quantity							680392452			0
S3	2009	2009	2009	2	0	2	Export	31	Azerbaijan	AZE	496	Mongolia	MNG								33	PETROLEUM,PETROL.PRODUCT	1	No Quantity							28718			0
S3	2009	2009	2009	2	0	2	Export	31	Azerbaijan	AZE	498	Rep. of Moldova	MDA								33	PETROLEUM,PETROL.PRODUCT	1	No Quantity							3476395			0
S3	2009	2009	2009	2	0	2	Export	31	Azerbaijan	AZE	504	Morocco	MAR								33	PETROLEUM,PETROL.PRODUCT	1	No Quantity							49305880			0
S3	2009	2009	2009	2	0	2	Export	31	Azerbaijan	AZE	528	Netherlands	NLD								33	PETROLEUM,PETROL.PRODUCT	1	No Quantity							65812948			0
S3	2009	2009	2009	2	0	2	Export	31	Azerbaijan	AZE	554	New Zealand	NZL								33	PETROLEUM,PETROL.PRODUCT	1	No Quantity							1663317			0
S3	2009	2009	2009	2	0	2	Export	31	Azerbaijan	AZE	562	Niger	NER								33	PETROLEUM,PETROL.PRODUCT	1	No Quantity							583			0
S3	2009	2009	2009	2	0	2	Export	31	Azerbaijan	AZE	579	Norway	NOR								33	PETROLEUM,PETROL.PRODUCT	1	No Quantity							15099			0
S3	2009	2009	2009	2	0	2	Export	31	Azerbaijan	AZE	586	Pakistan	PAK								33	PETROLEUM,PETROL.PRODUCT	1	No Quantity							45903			0
S3	2009	2009	2009	2	0	2	Export	31	Azerbaijan	AZE	591	Panama	PAN								33	PETROLEUM,PETROL.PRODUCT	1	No Quantity							254000			0
S3	2009	2009	2009	2	0	2	Export	31	Azerbaijan	AZE	616	Poland	POL								33	PETROLEUM,PETROL.PRODUCT	1	No Quantity							636621			0
S3	2009	2009	2009	2	0	2	Export	31	Azerbaijan	AZE	620	Portugal	PRT								33	PETROLEUM,PETROL.PRODUCT	1	No Quantity							28413967			0
S3	2009	2009	2009	2	0	2	Export	31	Azerbaijan	AZE	642	Romania	ROU								33	PETROLEUM,PETROL.PRODUCT	1	No Quantity							53257789			0
S3	2009	2009	2009	2	0	2	Export	31	Azerbaijan	AZE	643	Russian Federation	RUS								33	PETROLEUM,PETROL.PRODUCT	1	No Quantity							159594017			0
S3	2009	2009	2009	2	0	2	Export	31	Azerbaijan	AZE	682	Saudi Arabia	SAU								33	PETROLEUM,PETROL.PRODUCT	1	No Quantity							1150760			0
S3	2009	2009	2009	2	0	2	Export	31	Azerbaijan	AZE	699	India	IND								33	PETROLEUM,PETROL.PRODUCT	1	No Quantity							266702310			0
S3	2009	2009	2009	2	0	2	Export	31	Azerbaijan	AZE	702	Singapore	SGP								33	PETROLEUM,PETROL.PRODUCT	1	No Quantity							4845134			0
S3	2009	2009	2009	2	0	2	Export	31	Azerbaijan	AZE	704	Viet Nam	VNM								33	PETROLEUM,PETROL.PRODUCT	1	No Quantity							7395243			0
S3	2009	2009	2009	2	0	2	Export	31	Azerbaijan	AZE	705	Slovenia	SVN								33	PETROLEUM,PETROL.PRODUCT	1	No Quantity							60453679			0
S3	2009	2009	2009	2	0	2	Export	31	Azerbaijan	AZE	724	Spain	ESP								33	PETROLEUM,PETROL.PRODUCT	1	No Quantity							315840886			0
S3	2009	2009	2009	2	0	2	Export	31	Azerbaijan	AZE	736	Fmr Sudan	SDN								33	PETROLEUM,PETROL.PRODUCT	1	No Quantity							5335			0
S3	2009	2009	2009	2	0	2	Export	31	Azerbaijan	AZE	752	Sweden	SWE								33	PETROLEUM,PETROL.PRODUCT	1	No Quantity							3696283			0
S3	2009	2009	2009	2	0	2	Export	31	Azerbaijan	AZE	757	Switzerland	CHE								33	PETROLEUM,PETROL.PRODUCT	1	No Quantity							372770			0
S3	2009	2009	2009	2	0	2	Export	31	Azerbaijan	AZE	760	Syria	SYR								33	PETROLEUM,PETROL.PRODUCT	1	No Quantity							2431			0
S3	2009	2009	2009	2	0	2	Export	31	Azerbaijan	AZE	762	Tajikistan	TJK								33	PETROLEUM,PETROL.PRODUCT	1	No Quantity							606444			0
S3	2009	2009	2009	2	0	2	Export	31	Azerbaijan	AZE	764	Thailand	THA								33	PETROLEUM,PETROL.PRODUCT	1	No Quantity							15914			0
S3	2009	2009	2009	2	0	2	Export	31	Azerbaijan	AZE	784	United Arab Emirates	ARE								33	PETROLEUM,PETROL.PRODUCT	1	No Quantity							1403410			0
S3	2009	2009	2009	2	0	2	Export	31	Azerbaijan	AZE	792	Turkey	TUR								33	PETROLEUM,PETROL.PRODUCT	1	No Quantity							61519091			0
S3	2009	2009	2009	2	0	2	Export	31	Azerbaijan	AZE	795	Turkmenistan	TKM								33	PETROLEUM,PETROL.PRODUCT	1	No Quantity							4183			0
S3	2009	2009	2009	2	0	2	Export	31	Azerbaijan	AZE	804	Ukraine	UKR								33	PETROLEUM,PETROL.PRODUCT	1	No Quantity							174464786			0
S3	2009	2009	2009	2	0	2	Export	31	Azerbaijan	AZE	818	Egypt	EGY								33	PETROLEUM,PETROL.PRODUCT	1	No Quantity							14177846			0
S3	2009	2009	2009	2	0	2	Export	31	Azerbaijan	AZE	826	United Kingdom	GBR								33	PETROLEUM,PETROL.PRODUCT	1	No Quantity							194165614			0
S3	2009	2009	2009	2	0	2	Export	31	Azerbaijan	AZE	842	USA	USA								33	PETROLEUM,PETROL.PRODUCT	1	No Quantity							1744899312			0
S3	2009	2009	2009	2	0	2	Export	31	Azerbaijan	AZE	860	Uzbekistan	UZB								33	PETROLEUM,PETROL.PRODUCT	1	No Quantity							2433356			0
S3	2009	2009	2009	2	0	2	Export	31	Azerbaijan	AZE	899	Areas, nes									33	PETROLEUM,PETROL.PRODUCT	1	No Quantity							140411178			0
S3	2009	2009	2009	2	0	2	Export	112	Belarus	BLR	0	World	WLD								33	PETROLEUM,PETROL.PRODUCT	1	No Quantity							7835570000			0
S3	2009	2009	2009	2	0	2	Export	112	Belarus	BLR	12	Algeria	DZA								33	PETROLEUM,PETROL.PRODUCT	1	No Quantity							3878400			0
S3	2009	2009	2009	2	0	2	Export	112	Belarus	BLR	31	Azerbaijan	AZE								33	PETROLEUM,PETROL.PRODUCT	1	No Quantity							124500			0
S3	2009	2009	2009	2	0	2	Export	112	Belarus	BLR	40	Austria	AUT								33	PETROLEUM,PETROL.PRODUCT	1	No Quantity							1700			0
S3	2009	2009	2009	2	0	2	Export	112	Belarus	BLR	51	Armenia	ARM								33	PETROLEUM,PETROL.PRODUCT	1	No Quantity							13400			0
S3	2009	2009	2009	2	0	2	Export	112	Belarus	BLR	56	Belgium	BEL								33	PETROLEUM,PETROL.PRODUCT	1	No Quantity							11970100			0
S3	2009	2009	2009	2	0	2	Export	112	Belarus	BLR	60	Bermuda	BMU								33	PETROLEUM,PETROL.PRODUCT	1	No Quantity							3100			0
S3	2009	2009	2009	2	0	2	Export	112	Belarus	BLR	100	Bulgaria	BGR								33	PETROLEUM,PETROL.PRODUCT	1	No Quantity							810600			0
S3	2009	2009	2009	2	0	2	Export	112	Belarus	BLR	191	Croatia	HRV								33	PETROLEUM,PETROL.PRODUCT	1	No Quantity							21400			0
S3	2009	2009	2009	2	0	2	Export	112	Belarus	BLR	196	Cyprus	CYP								33	PETROLEUM,PETROL.PRODUCT	1	No Quantity							22272800			0
S3	2009	2009	2009	2	0	2	Export	112	Belarus	BLR	203	Czechia	CZE								33	PETROLEUM,PETROL.PRODUCT	1	No Quantity							509800			0
S3	2009	2009	2009	2	0	2	Export	112	Belarus	BLR	208	Denmark	DNK								33	PETROLEUM,PETROL.PRODUCT	1	No Quantity							6969700			0
S3	2009	2009	2009	2	0	2	Export	112	Belarus	BLR	233	Estonia	EST								33	PETROLEUM,PETROL.PRODUCT	1	No Quantity							53460300			0
S3	2009	2009	2009	2	0	2	Export	112	Belarus	BLR	246	Finland	FIN								33	PETROLEUM,PETROL.PRODUCT	1	No Quantity							43100			0
S3	2009	2009	2009	2	0	2	Export	112	Belarus	BLR	251	France	FRA								33	PETROLEUM,PETROL.PRODUCT	1	No Quantity							1900			0
S3	2009	2009	2009	2	0	2	Export	112	Belarus	BLR	268	Georgia	GEO								33	PETROLEUM,PETROL.PRODUCT	1	No Quantity							345600			0
S3	2009	2009	2009	2	0	2	Export	112	Belarus	BLR	276	Germany	DEU								33	PETROLEUM,PETROL.PRODUCT	1	No Quantity							595958200			0
S3	2009	2009	2009	2	0	2	Export	112	Belarus	BLR	300	Greece	GRC								33	PETROLEUM,PETROL.PRODUCT	1	No Quantity							1400			0
S3	2009	2009	2009	2	0	2	Export	112	Belarus	BLR	348	Hungary	HUN								33	PETROLEUM,PETROL.PRODUCT	1	No Quantity							28888600			0
S3	2009	2009	2009	2	0	2	Export	112	Belarus	BLR	364	Iran	IRN								33	PETROLEUM,PETROL.PRODUCT	1	No Quantity							6100			0
S3	2009	2009	2009	2	0	2	Export	112	Belarus	BLR	372	Ireland	IRL								33	PETROLEUM,PETROL.PRODUCT	1	No Quantity							167000			0
S3	2009	2009	2009	2	0	2	Export	112	Belarus	BLR	381	Italy	ITA								33	PETROLEUM,PETROL.PRODUCT	1	No Quantity							96949800			0
S3	2009	2009	2009	2	0	2	Export	112	Belarus	BLR	398	Kazakhstan	KAZ								33	PETROLEUM,PETROL.PRODUCT	1	No Quantity							604000			0
S3	2009	2009	2009	2	0	2	Export	112	Belarus	BLR	414	Kuwait	KWT								33	PETROLEUM,PETROL.PRODUCT	1	No Quantity							2318300			0
S3	2009	2009	2009	2	0	2	Export	112	Belarus	BLR	417	Kyrgyzstan	KGZ								33	PETROLEUM,PETROL.PRODUCT	1	No Quantity							16300			0
S3	2009	2009	2009	2	0	2	Export	112	Belarus	BLR	422	Lebanon	LBN								33	PETROLEUM,PETROL.PRODUCT	1	No Quantity							3400			0
S3	2009	2009	2009	2	0	2	Export	112	Belarus	BLR	428	Latvia	LVA								33	PETROLEUM,PETROL.PRODUCT	1	No Quantity							946869600			0
S3	2009	2009	2009	2	0	2	Export	112	Belarus	BLR	434	Libya	LBY								33	PETROLEUM,PETROL.PRODUCT	1	No Quantity							1300			0
S3	2009	2009	2009	2	0	2	Export	112	Belarus	BLR	440	Lithuania	LTU								33	PETROLEUM,PETROL.PRODUCT	1	No Quantity							63550300			0
S3	2009	2009	2009	2	0	2	Export	112	Belarus	BLR	442	Luxembourg	LUX								33	PETROLEUM,PETROL.PRODUCT	1	No Quantity							700			0
S3	2009	2009	2009	2	0	2	Export	112	Belarus	BLR	496	Mongolia	MNG								33	PETROLEUM,PETROL.PRODUCT	1	No Quantity							1300			0
S3	2009	2009	2009	2	0	2	Export	112	Belarus	BLR	498	Rep. of Moldova	MDA								33	PETROLEUM,PETROL.PRODUCT	1	No Quantity							107904900			0
S3	2009	2009	2009	2	0	2	Export	112	Belarus	BLR	528	Netherlands	NLD								33	PETROLEUM,PETROL.PRODUCT	1	No Quantity							3646813800			0
S3	2009	2009	2009	2	0	2	Export	112	Belarus	BLR	566	Nigeria	NGA								33	PETROLEUM,PETROL.PRODUCT	1	No Quantity							268200			0
S3	2009	2009	2009	2	0	2	Export	112	Belarus	BLR	591	Panama	PAN								33	PETROLEUM,PETROL.PRODUCT	1	No Quantity							1423800			0
S3	2009	2009	2009	2	0	2	Export	112	Belarus	BLR	616	Poland	POL								33	PETROLEUM,PETROL.PRODUCT	1	No Quantity							375755000			0
S3	2009	2009	2009	2	0	2	Export	112	Belarus	BLR	642	Romania	ROU								33	PETROLEUM,PETROL.PRODUCT	1	No Quantity							37424300			0
S3	2009	2009	2009	2	0	2	Export	112	Belarus	BLR	643	Russian Federation	RUS								33	PETROLEUM,PETROL.PRODUCT	1	No Quantity							8899800			0
S3	2009	2009	2009	2	0	2	Export	112	Belarus	BLR	688	Serbia	SRB								33	PETROLEUM,PETROL.PRODUCT	1	No Quantity							81800			0
S3	2009	2009	2009	2	0	2	Export	112	Belarus	BLR	703	Slovakia	SVK								33	PETROLEUM,PETROL.PRODUCT	1	No Quantity							35556200			0
S3	2009	2009	2009	2	0	2	Export	112	Belarus	BLR	705	Slovenia	SVN								33	PETROLEUM,PETROL.PRODUCT	1	No Quantity							18700			0
S3	2009	2009	2009	2	0	2	Export	112	Belarus	BLR	736	Fmr Sudan	SDN								33	PETROLEUM,PETROL.PRODUCT	1	No Quantity							16600			0
S3	2009	2009	2009	2	0	2	Export	112	Belarus	BLR	752	Sweden	SWE								33	PETROLEUM,PETROL.PRODUCT	1	No Quantity							3377200			0
S3	2009	2009	2009	2	0	2	Export	112	Belarus	BLR	757	Switzerland	CHE								33	PETROLEUM,PETROL.PRODUCT	1	No Quantity							1000			0
S3	2009	2009	2009	2	0	2	Export	112	Belarus	BLR	762	Tajikistan	TJK								33	PETROLEUM,PETROL.PRODUCT	1	No Quantity							15900			0
S3	2009	2009	2009	2	0	2	Export	112	Belarus	BLR	784	United Arab Emirates	ARE								33	PETROLEUM,PETROL.PRODUCT	1	No Quantity							627500			0
S3	2009	2009	2009	2	0	2	Export	112	Belarus	BLR	792	Turkey	TUR								33	PETROLEUM,PETROL.PRODUCT	1	No Quantity							5590400			0
S3	2009	2009	2009	2	0	2	Export	112	Belarus	BLR	795	Turkmenistan	TKM								33	PETROLEUM,PETROL.PRODUCT	1	No Quantity							404100			0
S3	2009	2009	2009	2	0	2	Export	112	Belarus	BLR	804	Ukraine	UKR								33	PETROLEUM,PETROL.PRODUCT	1	No Quantity							1003376000			0
S3	2009	2009	2009	2	0	2	Export	112	Belarus	BLR	826	United Kingdom	GBR								33	PETROLEUM,PETROL.PRODUCT	1	No Quantity							771858300			0
S3	2009	2009	2009	2	0	2	Export	112	Belarus	BLR	842	USA	USA								33	PETROLEUM,PETROL.PRODUCT	1	No Quantity							79300			0
S3	2009	2009	2009	2	0	2	Export	112	Belarus	BLR	860	Uzbekistan	UZB								33	PETROLEUM,PETROL.PRODUCT	1	No Quantity							314500			0
S3	2009	2009	2009	2	0	2	Export	31	Azerbaijan	AZE	0	World	WLD								34	GAS,NATURAL,MANUFACTURED	1	No Quantity							131764185			0
S3	2009	2009	2009	2	0	2	Export	31	Azerbaijan	AZE	8	Albania	ALB								34	GAS,NATURAL,MANUFACTURED	1	No Quantity							2734983			0
S3	2009	2009	2009	2	0	2	Export	31	Azerbaijan	AZE	100	Bulgaria	BGR								34	GAS,NATURAL,MANUFACTURED	1	No Quantity							3269880			0
S3	2009	2009	2009	2	0	2	Export	31	Azerbaijan	AZE	251	France	FRA								34	GAS,NATURAL,MANUFACTURED	1	No Quantity							25			0
S3	2009	2009	2009	2	0	2	Export	31	Azerbaijan	AZE	268	Georgia	GEO								34	GAS,NATURAL,MANUFACTURED	1	No Quantity							125759297			0
S3	2009	2009	2009	2	0	2	Export	112	Belarus	BLR	0	World	WLD								34	GAS,NATURAL,MANUFACTURED	1	No Quantity							115315600			0
S3	2009	2009	2009	2	0	2	Export	112	Belarus	BLR	100	Bulgaria	BGR								34	GAS,NATURAL,MANUFACTURED	1	No Quantity							119600			0
S3	2009	2009	2009	2	0	2	Export	112	Belarus	BLR	233	Estonia	EST								34	GAS,NATURAL,MANUFACTURED	1	No Quantity							66600			0
S3	2009	2009	2009	2	0	2	Export	112	Belarus	BLR	246	Finland	FIN								34	GAS,NATURAL,MANUFACTURED	1	No Quantity							625000			0
S3	2009	2009	2009	2	0	2	Export	112	Belarus	BLR	276	Germany	DEU								34	GAS,NATURAL,MANUFACTURED	1	No Quantity							5400			0
S3	2009	2009	2009	2	0	2	Export	112	Belarus	BLR	428	Latvia	LVA								34	GAS,NATURAL,MANUFACTURED	1	No Quantity							162900			0
S3	2009	2009	2009	2	0	2	Export	112	Belarus	BLR	440	Lithuania	LTU								34	GAS,NATURAL,MANUFACTURED	1	No Quantity							1478500			0
S3	2009	2009	2009	2	0	2	Export	112	Belarus	BLR	498	Rep. of Moldova	MDA								34	GAS,NATURAL,MANUFACTURED	1	No Quantity							25100			0
S3	2009	2009	2009	2	0	2	Export	112	Belarus	BLR	616	Poland	POL								34	GAS,NATURAL,MANUFACTURED	1	No Quantity							92411800			0
S3	2009	2009	2009	2	0	2	Export	112	Belarus	BLR	642	Romania	ROU								34	GAS,NATURAL,MANUFACTURED	1	No Quantity							815400			0
S3	2009	2009	2009	2	0	2	Export	112	Belarus	BLR	643	Russian Federation	RUS								34	GAS,NATURAL,MANUFACTURED	1	No Quantity							13243900			0
S3	2009	2009	2009	2	0	2	Export	112	Belarus	BLR	703	Slovakia	SVK								34	GAS,NATURAL,MANUFACTURED	1	No Quantity							103600			0
S3	2009	2009	2009	2	0	2	Export	112	Belarus	BLR	804	Ukraine	UKR								34	GAS,NATURAL,MANUFACTURED	1	No Quantity							6257800			0
S3	2009	2009	2009	2	0	2	Export	31	Azerbaijan	AZE	0	World	WLD								35	ELECTRIC CURRENT	1	No Quantity							27938974			0
S3	2009	2009	2009	2	0	2	Export	31	Azerbaijan	AZE	268	Georgia	GEO								35	ELECTRIC CURRENT	1	No Quantity							1547419			0
S3	2009	2009	2009	2	0	2	Export	31	Azerbaijan	AZE	364	Iran	IRN								35	ELECTRIC CURRENT	1	No Quantity							14912650			0
S3	2009	2009	2009	2	0	2	Export	31	Azerbaijan	AZE	643	Russian Federation	RUS								35	ELECTRIC CURRENT	1	No Quantity							7068207			0
S3	2009	2009	2009	2	0	2	Export	31	Azerbaijan	AZE	792	Turkey	TUR								35	ELECTRIC CURRENT	1	No Quantity							4410699			0
S3	2009	2009	2009	2	0	2	Export	112	Belarus	BLR	0	World	WLD								35	ELECTRIC CURRENT	1	No Quantity							435000			0
S3	2009	2009	2009	2	0	2	Export	112	Belarus	BLR	440	Lithuania	LTU								35	ELECTRIC CURRENT	1	No Quantity							435000			0
S3	2009	2009	2009	2	0	2	Export	112	Belarus	BLR	0	World	WLD								41	ANIMAL OILS AND FATS	1	No Quantity							7518400			0
S3	2009	2009	2009	2	0	2	Export	112	Belarus	BLR	276	Germany	DEU								41	ANIMAL OILS AND FATS	1	No Quantity							31400			0
S3	2009	2009	2009	2	0	2	Export	112	Belarus	BLR	398	Kazakhstan	KAZ								41	ANIMAL OILS AND FATS	1	No Quantity							20000			0
S3	2009	2009	2009	2	0	2	Export	112	Belarus	BLR	417	Kyrgyzstan	KGZ								41	ANIMAL OILS AND FATS	1	No Quantity							56000			0
S3	2009	2009	2009	2	0	2	Export	112	Belarus	BLR	643	Russian Federation	RUS								41	ANIMAL OILS AND FATS	1	No Quantity							7385000			0
S3	2009	2009	2009	2	0	2	Export	112	Belarus	BLR	804	Ukraine	UKR								41	ANIMAL OILS AND FATS	1	No Quantity							26000			0
S3	2009	2009	2009	2	0	2	Export	31	Azerbaijan	AZE	0	World	WLD								42	FIXED VEG. FATS AND OILS	1	No Quantity							49214674			0
S3	2009	2009	2009	2	0	2	Export	31	Azerbaijan	AZE	268	Georgia	GEO								42	FIXED VEG. FATS AND OILS	1	No Quantity							3497921			0
S3	2009	2009	2009	2	0	2	Export	31	Azerbaijan	AZE	364	Iran	IRN								42	FIXED VEG. FATS AND OILS	1	No Quantity							74496			0
S3	2009	2009	2009	2	0	2	Export	31	Azerbaijan	AZE	368	Iraq	IRQ								42	FIXED VEG. FATS AND OILS	1	No Quantity							40			0
S3	2009	2009	2009	2	0	2	Export	31	Azerbaijan	AZE	398	Kazakhstan	KAZ								42	FIXED VEG. FATS AND OILS	1	No Quantity							11460			0
S3	2009	2009	2009	2	0	2	Export	31	Azerbaijan	AZE	643	Russian Federation	RUS								42	FIXED VEG. FATS AND OILS	1	No Quantity							44624558			0
S3	2009	2009	2009	2	0	2	Export	31	Azerbaijan	AZE	762	Tajikistan	TJK								42	FIXED VEG. FATS AND OILS	1	No Quantity							982200			0
S3	2009	2009	2009	2	0	2	Export	31	Azerbaijan	AZE	795	Turkmenistan	TKM								42	FIXED VEG. FATS AND OILS	1	No Quantity							24000			0
S3	2009	2009	2009	2	0	2	Export	112	Belarus	BLR	0	World	WLD								42	FIXED VEG. FATS AND OILS	1	No Quantity							53095200			0
S3	2009	2009	2009	2	0	2	Export	112	Belarus	BLR	36	Australia	AUS								42	FIXED VEG. FATS AND OILS	1	No Quantity							400			0
S3	2009	2009	2009	2	0	2	Export	112	Belarus	BLR	40	Austria	AUT								42	FIXED VEG. FATS AND OILS	1	No Quantity							692600			0
S3	2009	2009	2009	2	0	2	Export	112	Belarus	BLR	203	Czechia	CZE								42	FIXED VEG. FATS AND OILS	1	No Quantity							148400			0
S3	2009	2009	2009	2	0	2	Export	112	Belarus	BLR	208	Denmark	DNK								42	FIXED VEG. FATS AND OILS	1	No Quantity							10915000			0
S3	2009	2009	2009	2	0	2	Export	112	Belarus	BLR	233	Estonia	EST								42	FIXED VEG. FATS AND OILS	1	No Quantity							11238700			0
S3	2009	2009	2009	2	0	2	Export	112	Belarus	BLR	276	Germany	DEU								42	FIXED VEG. FATS AND OILS	1	No Quantity							6253600			0
S3	2009	2009	2009	2	0	2	Export	112	Belarus	BLR	428	Latvia	LVA								42	FIXED VEG. FATS AND OILS	1	No Quantity							5227000			0
S3	2009	2009	2009	2	0	2	Export	112	Belarus	BLR	440	Lithuania	LTU								42	FIXED VEG. FATS AND OILS	1	No Quantity							15771100			0
S3	2009	2009	2009	2	0	2	Export	112	Belarus	BLR	498	Rep. of Moldova	MDA								42	FIXED VEG. FATS AND OILS	1	No Quantity							18600			0
S3	2009	2009	2009	2	0	2	Export	112	Belarus	BLR	616	Poland	POL								42	FIXED VEG. FATS AND OILS	1	No Quantity							1906500			0
S3	2009	2009	2009	2	0	2	Export	112	Belarus	BLR	643	Russian Federation	RUS								42	FIXED VEG. FATS AND OILS	1	No Quantity							582300			0
S3	2009	2009	2009	2	0	2	Export	112	Belarus	BLR	703	Slovakia	SVK								42	FIXED VEG. FATS AND OILS	1	No Quantity							16900			0
S3	2009	2009	2009	2	0	2	Export	112	Belarus	BLR	752	Sweden	SWE								42	FIXED VEG. FATS AND OILS	1	No Quantity							13600			0
S3	2009	2009	2009	2	0	2	Export	112	Belarus	BLR	826	United Kingdom	GBR								42	FIXED VEG. FATS AND OILS	1	No Quantity							303900			0
S3	2009	2009	2009	2	0	2	Export	112	Belarus	BLR	842	USA	USA								42	FIXED VEG. FATS AND OILS	1	No Quantity							6600			0
S3	2009	2009	2009	2	0	2	Export	31	Azerbaijan	AZE	0	World	WLD								43	ANIMAL,VEG.FATS,OILS,NES	1	No Quantity							54473259			0
S3	2009	2009	2009	2	0	2	Export	31	Azerbaijan	AZE	268	Georgia	GEO								43	ANIMAL,VEG.FATS,OILS,NES	1	No Quantity							1691785			0
S3	2009	2009	2009	2	0	2	Export	31	Azerbaijan	AZE	364	Iran	IRN								43	ANIMAL,VEG.FATS,OILS,NES	1	No Quantity							57786			0
S3	2009	2009	2009	2	0	2	Export	31	Azerbaijan	AZE	368	Iraq	IRQ								43	ANIMAL,VEG.FATS,OILS,NES	1	No Quantity							206398			0
S3	2009	2009	2009	2	0	2	Export	31	Azerbaijan	AZE	398	Kazakhstan	KAZ								43	ANIMAL,VEG.FATS,OILS,NES	1	No Quantity							50167			0
S3	2009	2009	2009	2	0	2	Export	31	Azerbaijan	AZE	643	Russian Federation	RUS								43	ANIMAL,VEG.FATS,OILS,NES	1	No Quantity							52373314			0
S3	2009	2009	2009	2	0	2	Export	31	Azerbaijan	AZE	795	Turkmenistan	TKM								43	ANIMAL,VEG.FATS,OILS,NES	1	No Quantity							93808			0
S3	2009	2009	2009	2	0	2	Export	112	Belarus	BLR	0	World	WLD								43	ANIMAL,VEG.FATS,OILS,NES	1	No Quantity							2330500			0
S3	2009	2009	2009	2	0	2	Export	112	Belarus	BLR	398	Kazakhstan	KAZ								43	ANIMAL,VEG.FATS,OILS,NES	1	No Quantity							1195300			0
S3	2009	2009	2009	2	0	2	Export	112	Belarus	BLR	428	Latvia	LVA								43	ANIMAL,VEG.FATS,OILS,NES	1	No Quantity							12400			0
S3	2009	2009	2009	2	0	2	Export	112	Belarus	BLR	440	Lithuania	LTU								43	ANIMAL,VEG.FATS,OILS,NES	1	No Quantity							176500			0
S3	2009	2009	2009	2	0	2	Export	112	Belarus	BLR	528	Netherlands	NLD								43	ANIMAL,VEG.FATS,OILS,NES	1	No Quantity							32100			0
S3	2009	2009	2009	2	0	2	Export	112	Belarus	BLR	591	Panama	PAN								43	ANIMAL,VEG.FATS,OILS,NES	1	No Quantity							7800			0
S3	2009	2009	2009	2	0	2	Export	112	Belarus	BLR	616	Poland	POL								43	ANIMAL,VEG.FATS,OILS,NES	1	No Quantity							275000			0
S3	2009	2009	2009	2	0	2	Export	112	Belarus	BLR	643	Russian Federation	RUS								43	ANIMAL,VEG.FATS,OILS,NES	1	No Quantity							508700			0
S3	2009	2009	2009	2	0	2	Export	112	Belarus	BLR	804	Ukraine	UKR								43	ANIMAL,VEG.FATS,OILS,NES	1	No Quantity							122700			0
S3	2009	2009	2009	2	0	2	Export	31	Azerbaijan	AZE	0	World	WLD								51	ORGANIC CHEMICALS	1	No Quantity							19551725			0
S3	2009	2009	2009	2	0	2	Export	31	Azerbaijan	AZE	112	Belarus	BLR								51	ORGANIC CHEMICALS	1	No Quantity							83040			0
S3	2009	2009	2009	2	0	2	Export	31	Azerbaijan	AZE	268	Georgia	GEO								51	ORGANIC CHEMICALS	1	No Quantity							1042463			0
S3	2009	2009	2009	2	0	2	Export	31	Azerbaijan	AZE	364	Iran	IRN								51	ORGANIC CHEMICALS	1	No Quantity							1165220			0
S3	2009	2009	2009	2	0	2	Export	31	Azerbaijan	AZE	398	Kazakhstan	KAZ								51	ORGANIC CHEMICALS	1	No Quantity							25292			0
S3	2009	2009	2009	2	0	2	Export	31	Azerbaijan	AZE	470	Malta	MLT								51	ORGANIC CHEMICALS	1	No Quantity							440000			0
S3	2009	2009	2009	2	0	2	Export	31	Azerbaijan	AZE	616	Poland	POL								51	ORGANIC CHEMICALS	1	No Quantity							3637189			0
S3	2009	2009	2009	2	0	2	Export	31	Azerbaijan	AZE	642	Romania	ROU								51	ORGANIC CHEMICALS	1	No Quantity							439824			0
S3	2009	2009	2009	2	0	2	Export	31	Azerbaijan	AZE	643	Russian Federation	RUS								51	ORGANIC CHEMICALS	1	No Quantity							7723777			0
S3	2009	2009	2009	2	0	2	Export	31	Azerbaijan	AZE	702	Singapore	SGP								51	ORGANIC CHEMICALS	1	No Quantity							8959			0
S3	2009	2009	2009	2	0	2	Export	31	Azerbaijan	AZE	792	Turkey	TUR								51	ORGANIC CHEMICALS	1	No Quantity							3359138			0
S3	2009	2009	2009	2	0	2	Export	31	Azerbaijan	AZE	795	Turkmenistan	TKM								51	ORGANIC CHEMICALS	1	No Quantity							17661			0
S3	2009	2009	2009	2	0	2	Export	31	Azerbaijan	AZE	804	Ukraine	UKR								51	ORGANIC CHEMICALS	1	No Quantity							757954			0
S3	2009	2009	2009	2	0	2	Export	31	Azerbaijan	AZE	826	United Kingdom	GBR								51	ORGANIC CHEMICALS	1	No Quantity							684293			0
S3	2009	2009	2009	2	0	2	Export	31	Azerbaijan	AZE	860	Uzbekistan	UZB								51	ORGANIC CHEMICALS	1	No Quantity							166915			0
S3	2009	2009	2009	2	0	2	Export	112	Belarus	BLR	0	World	WLD								51	ORGANIC CHEMICALS	1	No Quantity							179395900			0
S3	2009	2009	2009	2	0	2	Export	112	Belarus	BLR	40	Austria	AUT								51	ORGANIC CHEMICALS	1	No Quantity							67800			0
S3	2009	2009	2009	2	0	2	Export	112	Belarus	BLR	56	Belgium	BEL								51	ORGANIC CHEMICALS	1	No Quantity							1682200			0
S3	2009	2009	2009	2	0	2	Export	112	Belarus	BLR	100	Bulgaria	BGR								51	ORGANIC CHEMICALS	1	No Quantity							22300			0
S3	2009	2009	2009	2	0	2	Export	112	Belarus	BLR	124	Canada	CAN								51	ORGANIC CHEMICALS	1	No Quantity							414600			0
S3	2009	2009	2009	2	0	2	Export	112	Belarus	BLR	156	China	CHN								51	ORGANIC CHEMICALS	1	No Quantity							74859300			0
S3	2009	2009	2009	2	0	2	Export	112	Belarus	BLR	191	Croatia	HRV								51	ORGANIC CHEMICALS	1	No Quantity							71100			0
S3	2009	2009	2009	2	0	2	Export	112	Belarus	BLR	203	Czechia	CZE								51	ORGANIC CHEMICALS	1	No Quantity							52500			0
S3	2009	2009	2009	2	0	2	Export	112	Belarus	BLR	233	Estonia	EST								51	ORGANIC CHEMICALS	1	No Quantity							11279900			0
S3	2009	2009	2009	2	0	2	Export	112	Belarus	BLR	246	Finland	FIN								51	ORGANIC CHEMICALS	1	No Quantity							592500			0
S3	2009	2009	2009	2	0	2	Export	112	Belarus	BLR	251	France	FRA								51	ORGANIC CHEMICALS	1	No Quantity							55300			0
S3	2009	2009	2009	2	0	2	Export	112	Belarus	BLR	268	Georgia	GEO								51	ORGANIC CHEMICALS	1	No Quantity							79200			0
S3	2009	2009	2009	2	0	2	Export	112	Belarus	BLR	276	Germany	DEU								51	ORGANIC CHEMICALS	1	No Quantity							568500			0
S3	2009	2009	2009	2	0	2	Export	112	Belarus	BLR	348	Hungary	HUN								51	ORGANIC CHEMICALS	1	No Quantity							11637400			0
S3	2009	2009	2009	2	0	2	Export	112	Belarus	BLR	376	Israel	ISR								51	ORGANIC CHEMICALS	1	No Quantity							149300			0
S3	2009	2009	2009	2	0	2	Export	112	Belarus	BLR	381	Italy	ITA								51	ORGANIC CHEMICALS	1	No Quantity							50300			0
S3	2009	2009	2009	2	0	2	Export	112	Belarus	BLR	398	Kazakhstan	KAZ								51	ORGANIC CHEMICALS	1	No Quantity							158600			0
S3	2009	2009	2009	2	0	2	Export	112	Belarus	BLR	410	Rep. of Korea	KOR								51	ORGANIC CHEMICALS	1	No Quantity							412500			0
S3	2009	2009	2009	2	0	2	Export	112	Belarus	BLR	417	Kyrgyzstan	KGZ								51	ORGANIC CHEMICALS	1	No Quantity							100			0
S3	2009	2009	2009	2	0	2	Export	112	Belarus	BLR	428	Latvia	LVA								51	ORGANIC CHEMICALS	1	No Quantity							18221000			0
S3	2009	2009	2009	2	0	2	Export	112	Belarus	BLR	440	Lithuania	LTU								51	ORGANIC CHEMICALS	1	No Quantity							2317000			0
S3	2009	2009	2009	2	0	2	Export	112	Belarus	BLR	490	Other Asia, nes									51	ORGANIC CHEMICALS	1	No Quantity							31540600			0
S3	2009	2009	2009	2	0	2	Export	112	Belarus	BLR	528	Netherlands	NLD								51	ORGANIC CHEMICALS	1	No Quantity							1159700			0
S3	2009	2009	2009	2	0	2	Export	112	Belarus	BLR	616	Poland	POL								51	ORGANIC CHEMICALS	1	No Quantity							10030400			0
S3	2009	2009	2009	2	0	2	Export	112	Belarus	BLR	643	Russian Federation	RUS								51	ORGANIC CHEMICALS	1	No Quantity							9644100			0
S3	2009	2009	2009	2	0	2	Export	112	Belarus	BLR	688	Serbia	SRB								51	ORGANIC CHEMICALS	1	No Quantity							145700			0
S3	2009	2009	2009	2	0	2	Export	112	Belarus	BLR	699	India	IND								51	ORGANIC CHEMICALS	1	No Quantity							1436100			0
S3	2009	2009	2009	2	0	2	Export	112	Belarus	BLR	703	Slovakia	SVK								51	ORGANIC CHEMICALS	1	No Quantity							45700			0
S3	2009	2009	2009	2	0	2	Export	112	Belarus	BLR	705	Slovenia	SVN								51	ORGANIC CHEMICALS	1	No Quantity							339000			0
S3	2009	2009	2009	2	0	2	Export	112	Belarus	BLR	724	Spain	ESP								51	ORGANIC CHEMICALS	1	No Quantity							35900			0
S3	2009	2009	2009	2	0	2	Export	112	Belarus	BLR	757	Switzerland	CHE								51	ORGANIC CHEMICALS	1	No Quantity							428300			0
S3	2009	2009	2009	2	0	2	Export	112	Belarus	BLR	792	Turkey	TUR								51	ORGANIC CHEMICALS	1	No Quantity							400400			0
S3	2009	2009	2009	2	0	2	Export	112	Belarus	BLR	804	Ukraine	UKR								51	ORGANIC CHEMICALS	1	No Quantity							1490200			0
S3	2009	2009	2009	2	0	2	Export	112	Belarus	BLR	807	North Macedonia	MKD								51	ORGANIC CHEMICALS	1	No Quantity							8000			0
S3	2009	2009	2009	2	0	2	Export	112	Belarus	BLR	842	USA	USA								51	ORGANIC CHEMICALS	1	No Quantity							400			0
S3	2009	2009	2009	2	0	2	Export	31	Azerbaijan	AZE	0	World	WLD								52	INORGANIC CHEMICALS	1	No Quantity							4851011			0
S3	2009	2009	2009	2	0	2	Export	31	Azerbaijan	AZE	156	China	CHN								52	INORGANIC CHEMICALS	1	No Quantity							1873800			0
S3	2009	2009	2009	2	0	2	Export	31	Azerbaijan	AZE	268	Georgia	GEO								52	INORGANIC CHEMICALS	1	No Quantity							1591263			0
S3	2009	2009	2009	2	0	2	Export	31	Azerbaijan	AZE	398	Kazakhstan	KAZ								52	INORGANIC CHEMICALS	1	No Quantity							273106			0
S3	2009	2009	2009	2	0	2	Export	31	Azerbaijan	AZE	496	Mongolia	MNG								52	INORGANIC CHEMICALS	1	No Quantity							3229			0
S3	2009	2009	2009	2	0	2	Export	31	Azerbaijan	AZE	643	Russian Federation	RUS								52	INORGANIC CHEMICALS	1	No Quantity							11156			0
S3	2009	2009	2009	2	0	2	Export	31	Azerbaijan	AZE	784	United Arab Emirates	ARE								52	INORGANIC CHEMICALS	1	No Quantity							55343			0
S3	2009	2009	2009	2	0	2	Export	31	Azerbaijan	AZE	804	Ukraine	UKR								52	INORGANIC CHEMICALS	1	No Quantity							1043000			0
S3	2009	2009	2009	2	0	2	Export	31	Azerbaijan	AZE	826	United Kingdom	GBR								52	INORGANIC CHEMICALS	1	No Quantity							113			0
S3	2009	2009	2009	2	0	2	Export	112	Belarus	BLR	0	World	WLD								52	INORGANIC CHEMICALS	1	No Quantity							30178900			0
S3	2009	2009	2009	2	0	2	Export	112	Belarus	BLR	31	Azerbaijan	AZE								52	INORGANIC CHEMICALS	1	No Quantity							3300			0
S3	2009	2009	2009	2	0	2	Export	112	Belarus	BLR	104	Myanmar	MMR								52	INORGANIC CHEMICALS	1	No Quantity							229300			0
S3	2009	2009	2009	2	0	2	Export	112	Belarus	BLR	203	Czechia	CZE								52	INORGANIC CHEMICALS	1	No Quantity							173800			0
S3	2009	2009	2009	2	0	2	Export	112	Belarus	BLR	233	Estonia	EST								52	INORGANIC CHEMICALS	1	No Quantity							103900			0
S3	2009	2009	2009	2	0	2	Export	112	Belarus	BLR	246	Finland	FIN								52	INORGANIC CHEMICALS	1	No Quantity							64400			0
S3	2009	2009	2009	2	0	2	Export	112	Belarus	BLR	251	France	FRA								52	INORGANIC CHEMICALS	1	No Quantity							7300			0
S3	2009	2009	2009	2	0	2	Export	112	Belarus	BLR	276	Germany	DEU								52	INORGANIC CHEMICALS	1	No Quantity							3002000			0
S3	2009	2009	2009	2	0	2	Export	112	Belarus	BLR	381	Italy	ITA								52	INORGANIC CHEMICALS	1	No Quantity							97000			0
S3	2009	2009	2009	2	0	2	Export	112	Belarus	BLR	398	Kazakhstan	KAZ								52	INORGANIC CHEMICALS	1	No Quantity							759400			0
S3	2009	2009	2009	2	0	2	Export	112	Belarus	BLR	410	Rep. of Korea	KOR								52	INORGANIC CHEMICALS	1	No Quantity							2000			0
S3	2009	2009	2009	2	0	2	Export	112	Belarus	BLR	428	Latvia	LVA								52	INORGANIC CHEMICALS	1	No Quantity							144700			0
S3	2009	2009	2009	2	0	2	Export	112	Belarus	BLR	440	Lithuania	LTU								52	INORGANIC CHEMICALS	1	No Quantity							4079100			0
S3	2009	2009	2009	2	0	2	Export	112	Belarus	BLR	490	Other Asia, nes									52	INORGANIC CHEMICALS	1	No Quantity							24400			0
S3	2009	2009	2009	2	0	2	Export	112	Belarus	BLR	498	Rep. of Moldova	MDA								52	INORGANIC CHEMICALS	1	No Quantity							13500			0
S3	2009	2009	2009	2	0	2	Export	112	Belarus	BLR	616	Poland	POL								52	INORGANIC CHEMICALS	1	No Quantity							5049100			0
S3	2009	2009	2009	2	0	2	Export	112	Belarus	BLR	643	Russian Federation	RUS								52	INORGANIC CHEMICALS	1	No Quantity							9204400			0
S3	2009	2009	2009	2	0	2	Export	112	Belarus	BLR	699	India	IND								52	INORGANIC CHEMICALS	1	No Quantity							1331800			0
S3	2009	2009	2009	2	0	2	Export	112	Belarus	BLR	703	Slovakia	SVK								52	INORGANIC CHEMICALS	1	No Quantity							3800			0
S3	2009	2009	2009	2	0	2	Export	112	Belarus	BLR	704	Viet Nam	VNM								52	INORGANIC CHEMICALS	1	No Quantity							257400			0
S3	2009	2009	2009	2	0	2	Export	112	Belarus	BLR	762	Tajikistan	TJK								52	INORGANIC CHEMICALS	1	No Quantity							3269400			0
S3	2009	2009	2009	2	0	2	Export	112	Belarus	BLR	804	Ukraine	UKR								52	INORGANIC CHEMICALS	1	No Quantity							1832200			0
S3	2009	2009	2009	2	0	2	Export	112	Belarus	BLR	842	USA	USA								52	INORGANIC CHEMICALS	1	No Quantity							526700			0
S3	2009	2009	2009	2	0	2	Export	31	Azerbaijan	AZE	0	World	WLD								53	DYES,COLOURING MATERIALS	1	No Quantity							475321			0
S3	2009	2009	2009	2	0	2	Export	31	Azerbaijan	AZE	268	Georgia	GEO								53	DYES,COLOURING MATERIALS	1	No Quantity							55176			0
S3	2009	2009	2009	2	0	2	Export	31	Azerbaijan	AZE	398	Kazakhstan	KAZ								53	DYES,COLOURING MATERIALS	1	No Quantity							401			0
S3	2009	2009	2009	2	0	2	Export	31	Azerbaijan	AZE	643	Russian Federation	RUS								53	DYES,COLOURING MATERIALS	1	No Quantity							140964			0
S3	2009	2009	2009	2	0	2	Export	31	Azerbaijan	AZE	762	Tajikistan	TJK								53	DYES,COLOURING MATERIALS	1	No Quantity							1416			0
S3	2009	2009	2009	2	0	2	Export	31	Azerbaijan	AZE	795	Turkmenistan	TKM								53	DYES,COLOURING MATERIALS	1	No Quantity							822			0
S3	2009	2009	2009	2	0	2	Export	31	Azerbaijan	AZE	860	Uzbekistan	UZB								53	DYES,COLOURING MATERIALS	1	No Quantity							276542			0
S3	2009	2009	2009	2	0	2	Export	112	Belarus	BLR	0	World	WLD								53	DYES,COLOURING MATERIALS	1	No Quantity							580496700			0
S3	2009	2009	2009	2	0	2	Export	112	Belarus	BLR	8	Albania	ALB								53	DYES,COLOURING MATERIALS	1	No Quantity							700			0
S3	2009	2009	2009	2	0	2	Export	112	Belarus	BLR	31	Azerbaijan	AZE								53	DYES,COLOURING MATERIALS	1	No Quantity							3200			0
S3	2009	2009	2009	2	0	2	Export	112	Belarus	BLR	51	Armenia	ARM								53	DYES,COLOURING MATERIALS	1	No Quantity							71100			0
S3	2009	2009	2009	2	0	2	Export	112	Belarus	BLR	124	Canada	CAN								53	DYES,COLOURING MATERIALS	1	No Quantity							3600			0
S3	2009	2009	2009	2	0	2	Export	112	Belarus	BLR	208	Denmark	DNK								53	DYES,COLOURING MATERIALS	1	No Quantity							7800			0
S3	2009	2009	2009	2	0	2	Export	112	Belarus	BLR	233	Estonia	EST								53	DYES,COLOURING MATERIALS	1	No Quantity							20006500			0
S3	2009	2009	2009	2	0	2	Export	112	Belarus	BLR	251	France	FRA								53	DYES,COLOURING MATERIALS	1	No Quantity							300			0
S3	2009	2009	2009	2	0	2	Export	112	Belarus	BLR	268	Georgia	GEO								53	DYES,COLOURING MATERIALS	1	No Quantity							118000			0
S3	2009	2009	2009	2	0	2	Export	112	Belarus	BLR	276	Germany	DEU								53	DYES,COLOURING MATERIALS	1	No Quantity							45200			0
S3	2009	2009	2009	2	0	2	Export	112	Belarus	BLR	324	Guinea	GIN								53	DYES,COLOURING MATERIALS	1	No Quantity							11000			0
S3	2009	2009	2009	2	0	2	Export	112	Belarus	BLR	381	Italy	ITA								53	DYES,COLOURING MATERIALS	1	No Quantity							10500			0
S3	2009	2009	2009	2	0	2	Export	112	Belarus	BLR	398	Kazakhstan	KAZ								53	DYES,COLOURING MATERIALS	1	No Quantity							2512200			0
S3	2009	2009	2009	2	0	2	Export	112	Belarus	BLR	417	Kyrgyzstan	KGZ								53	DYES,COLOURING MATERIALS	1	No Quantity							6400			0
S3	2009	2009	2009	2	0	2	Export	112	Belarus	BLR	428	Latvia	LVA								53	DYES,COLOURING MATERIALS	1	No Quantity							513526800			0
S3	2009	2009	2009	2	0	2	Export	112	Belarus	BLR	440	Lithuania	LTU								53	DYES,COLOURING MATERIALS	1	No Quantity							4284400			0
S3	2009	2009	2009	2	0	2	Export	112	Belarus	BLR	498	Rep. of Moldova	MDA								53	DYES,COLOURING MATERIALS	1	No Quantity							223700			0
S3	2009	2009	2009	2	0	2	Export	112	Belarus	BLR	616	Poland	POL								53	DYES,COLOURING MATERIALS	1	No Quantity							29800			0
S3	2009	2009	2009	2	0	2	Export	112	Belarus	BLR	643	Russian Federation	RUS								53	DYES,COLOURING MATERIALS	1	No Quantity							23008000			0
S3	2009	2009	2009	2	0	2	Export	112	Belarus	BLR	710	South Africa	ZAF								53	DYES,COLOURING MATERIALS	1	No Quantity							16200			0
S3	2009	2009	2009	2	0	2	Export	112	Belarus	BLR	752	Sweden	SWE								53	DYES,COLOURING MATERIALS	1	No Quantity							9600			0
S3	2009	2009	2009	2	0	2	Export	112	Belarus	BLR	762	Tajikistan	TJK								53	DYES,COLOURING MATERIALS	1	No Quantity							22400			0
S3	2009	2009	2009	2	0	2	Export	112	Belarus	BLR	792	Turkey	TUR								53	DYES,COLOURING MATERIALS	1	No Quantity							202300			0
S3	2009	2009	2009	2	0	2	Export	112	Belarus	BLR	795	Turkmenistan	TKM								53	DYES,COLOURING MATERIALS	1	No Quantity							61000			0
S3	2009	2009	2009	2	0	2	Export	112	Belarus	BLR	804	Ukraine	UKR								53	DYES,COLOURING MATERIALS	1	No Quantity							16291900			0
S3	2009	2009	2009	2	0	2	Export	112	Belarus	BLR	818	Egypt	EGY								53	DYES,COLOURING MATERIALS	1	No Quantity							3600			0
S3	2009	2009	2009	2	0	2	Export	112	Belarus	BLR	860	Uzbekistan	UZB								53	DYES,COLOURING MATERIALS	1	No Quantity							20500			0
S3	2009	2009	2009	2	0	2	Export	31	Azerbaijan	AZE	0	World	WLD								54	MEDICINAL,PHARM.PRODUCTS	1	No Quantity							447038			0
S3	2009	2009	2009	2	0	2	Export	31	Azerbaijan	AZE	268	Georgia	GEO								54	MEDICINAL,PHARM.PRODUCTS	1	No Quantity							215541			0
S3	2009	2009	2009	2	0	2	Export	31	Azerbaijan	AZE	276	Germany	DEU								54	MEDICINAL,PHARM.PRODUCTS	1	No Quantity							10			0
S3	2009	2009	2009	2	0	2	Export	31	Azerbaijan	AZE	398	Kazakhstan	KAZ								54	MEDICINAL,PHARM.PRODUCTS	1	No Quantity							37520			0
S3	2009	2009	2009	2	0	2	Export	31	Azerbaijan	AZE	498	Rep. of Moldova	MDA								54	MEDICINAL,PHARM.PRODUCTS	1	No Quantity							10838			0
S3	2009	2009	2009	2	0	2	Export	31	Azerbaijan	AZE	643	Russian Federation	RUS								54	MEDICINAL,PHARM.PRODUCTS	1	No Quantity							2380			0
S3	2009	2009	2009	2	0	2	Export	31	Azerbaijan	AZE	792	Turkey	TUR								54	MEDICINAL,PHARM.PRODUCTS	1	No Quantity							24440			0
S3	2009	2009	2009	2	0	2	Export	31	Azerbaijan	AZE	795	Turkmenistan	TKM								54	MEDICINAL,PHARM.PRODUCTS	1	No Quantity							156299			0
S3	2009	2009	2009	2	0	2	Export	31	Azerbaijan	AZE	842	USA	USA								54	MEDICINAL,PHARM.PRODUCTS	1	No Quantity							10			0
S3	2009	2009	2009	2	0	2	Export	112	Belarus	BLR	0	World	WLD								54	MEDICINAL,PHARM.PRODUCTS	1	No Quantity							88848700			0
S3	2009	2009	2009	2	0	2	Export	112	Belarus	BLR	4	Afghanistan	AFG								54	MEDICINAL,PHARM.PRODUCTS	1	No Quantity							50700			0
S3	2009	2009	2009	2	0	2	Export	112	Belarus	BLR	24	Angola	AGO								54	MEDICINAL,PHARM.PRODUCTS	1	No Quantity							10400			0
S3	2009	2009	2009	2	0	2	Export	112	Belarus	BLR	31	Azerbaijan	AZE								54	MEDICINAL,PHARM.PRODUCTS	1	No Quantity							3917300			0
S3	2009	2009	2009	2	0	2	Export	112	Belarus	BLR	51	Armenia	ARM								54	MEDICINAL,PHARM.PRODUCTS	1	No Quantity							975800			0
S3	2009	2009	2009	2	0	2	Export	112	Belarus	BLR	100	Bulgaria	BGR								54	MEDICINAL,PHARM.PRODUCTS	1	No Quantity							2800			0
S3	2009	2009	2009	2	0	2	Export	112	Belarus	BLR	156	China	CHN								54	MEDICINAL,PHARM.PRODUCTS	1	No Quantity							24900			0
S3	2009	2009	2009	2	0	2	Export	112	Belarus	BLR	233	Estonia	EST								54	MEDICINAL,PHARM.PRODUCTS	1	No Quantity							22300			0
S3	2009	2009	2009	2	0	2	Export	112	Belarus	BLR	251	France	FRA								54	MEDICINAL,PHARM.PRODUCTS	1	No Quantity							11300			0
S3	2009	2009	2009	2	0	2	Export	112	Belarus	BLR	268	Georgia	GEO								54	MEDICINAL,PHARM.PRODUCTS	1	No Quantity							1611300			0
S3	2009	2009	2009	2	0	2	Export	112	Belarus	BLR	276	Germany	DEU								54	MEDICINAL,PHARM.PRODUCTS	1	No Quantity							227100			0
S3	2009	2009	2009	2	0	2	Export	112	Belarus	BLR	348	Hungary	HUN								54	MEDICINAL,PHARM.PRODUCTS	1	No Quantity							2600			0
S3	2009	2009	2009	2	0	2	Export	112	Belarus	BLR	364	Iran	IRN								54	MEDICINAL,PHARM.PRODUCTS	1	No Quantity							9000			0
S3	2009	2009	2009	2	0	2	Export	112	Belarus	BLR	376	Israel	ISR								54	MEDICINAL,PHARM.PRODUCTS	1	No Quantity							18900			0
S3	2009	2009	2009	2	0	2	Export	112	Belarus	BLR	381	Italy	ITA								54	MEDICINAL,PHARM.PRODUCTS	1	No Quantity							485100			0
S3	2009	2009	2009	2	0	2	Export	112	Belarus	BLR	398	Kazakhstan	KAZ								54	MEDICINAL,PHARM.PRODUCTS	1	No Quantity							11945900			0
S3	2009	2009	2009	2	0	2	Export	112	Belarus	BLR	410	Rep. of Korea	KOR								54	MEDICINAL,PHARM.PRODUCTS	1	No Quantity							116000			0
S3	2009	2009	2009	2	0	2	Export	112	Belarus	BLR	417	Kyrgyzstan	KGZ								54	MEDICINAL,PHARM.PRODUCTS	1	No Quantity							1118800			0
S3	2009	2009	2009	2	0	2	Export	112	Belarus	BLR	428	Latvia	LVA								54	MEDICINAL,PHARM.PRODUCTS	1	No Quantity							309100			0
S3	2009	2009	2009	2	0	2	Export	112	Belarus	BLR	440	Lithuania	LTU								54	MEDICINAL,PHARM.PRODUCTS	1	No Quantity							774400			0
S3	2009	2009	2009	2	0	2	Export	112	Belarus	BLR	496	Mongolia	MNG								54	MEDICINAL,PHARM.PRODUCTS	1	No Quantity							55900			0
S3	2009	2009	2009	2	0	2	Export	112	Belarus	BLR	498	Rep. of Moldova	MDA								54	MEDICINAL,PHARM.PRODUCTS	1	No Quantity							1664600			0
S3	2009	2009	2009	2	0	2	Export	112	Belarus	BLR	528	Netherlands	NLD								54	MEDICINAL,PHARM.PRODUCTS	1	No Quantity							133600			0
S3	2009	2009	2009	2	0	2	Export	112	Belarus	BLR	616	Poland	POL								54	MEDICINAL,PHARM.PRODUCTS	1	No Quantity							22000			0
S3	2009	2009	2009	2	0	2	Export	112	Belarus	BLR	643	Russian Federation	RUS								54	MEDICINAL,PHARM.PRODUCTS	1	No Quantity							53069400			0
S3	2009	2009	2009	2	0	2	Export	112	Belarus	BLR	699	India	IND								54	MEDICINAL,PHARM.PRODUCTS	1	No Quantity							11800			0
S3	2009	2009	2009	2	0	2	Export	112	Belarus	BLR	705	Slovenia	SVN								54	MEDICINAL,PHARM.PRODUCTS	1	No Quantity							14400			0
S3	2009	2009	2009	2	0	2	Export	112	Belarus	BLR	762	Tajikistan	TJK								54	MEDICINAL,PHARM.PRODUCTS	1	No Quantity							748000			0
S3	2009	2009	2009	2	0	2	Export	112	Belarus	BLR	792	Turkey	TUR								54	MEDICINAL,PHARM.PRODUCTS	1	No Quantity							57400			0
S3	2009	2009	2009	2	0	2	Export	112	Belarus	BLR	795	Turkmenistan	TKM								54	MEDICINAL,PHARM.PRODUCTS	1	No Quantity							2143600			0
S3	2009	2009	2009	2	0	2	Export	112	Belarus	BLR	804	Ukraine	UKR								54	MEDICINAL,PHARM.PRODUCTS	1	No Quantity							3673800			0
S3	2009	2009	2009	2	0	2	Export	112	Belarus	BLR	826	United Kingdom	GBR								54	MEDICINAL,PHARM.PRODUCTS	1	No Quantity							4900			0
S3	2009	2009	2009	2	0	2	Export	112	Belarus	BLR	842	USA	USA								54	MEDICINAL,PHARM.PRODUCTS	1	No Quantity							21600			0
S3	2009	2009	2009	2	0	2	Export	112	Belarus	BLR	860	Uzbekistan	UZB								54	MEDICINAL,PHARM.PRODUCTS	1	No Quantity							5594000			0
S3	2009	2009	2009	2	0	2	Export	31	Azerbaijan	AZE	0	World	WLD								55	ESSENTL.OILS,PERFUME,ETC	1	No Quantity							538689			0
S3	2009	2009	2009	2	0	2	Export	31	Azerbaijan	AZE	268	Georgia	GEO								55	ESSENTL.OILS,PERFUME,ETC	1	No Quantity							614			0
S3	2009	2009	2009	2	0	2	Export	31	Azerbaijan	AZE	276	Germany	DEU								55	ESSENTL.OILS,PERFUME,ETC	1	No Quantity							149077			0
S3	2009	2009	2009	2	0	2	Export	31	Azerbaijan	AZE	398	Kazakhstan	KAZ								55	ESSENTL.OILS,PERFUME,ETC	1	No Quantity							79976			0
S3	2009	2009	2009	2	0	2	Export	31	Azerbaijan	AZE	458	Malaysia	MYS								55	ESSENTL.OILS,PERFUME,ETC	1	No Quantity							13086			0
S3	2009	2009	2009	2	0	2	Export	31	Azerbaijan	AZE	579	Norway	NOR								55	ESSENTL.OILS,PERFUME,ETC	1	No Quantity							31569			0
S3	2009	2009	2009	2	0	2	Export	31	Azerbaijan	AZE	702	Singapore	SGP								55	ESSENTL.OILS,PERFUME,ETC	1	No Quantity							21511			0
S3	2009	2009	2009	2	0	2	Export	31	Azerbaijan	AZE	784	United Arab Emirates	ARE								55	ESSENTL.OILS,PERFUME,ETC	1	No Quantity							840			0
S3	2009	2009	2009	2	0	2	Export	31	Azerbaijan	AZE	792	Turkey	TUR								55	ESSENTL.OILS,PERFUME,ETC	1	No Quantity							107472			0
S3	2009	2009	2009	2	0	2	Export	31	Azerbaijan	AZE	795	Turkmenistan	TKM								55	ESSENTL.OILS,PERFUME,ETC	1	No Quantity							98623			0
S3	2009	2009	2009	2	0	2	Export	31	Azerbaijan	AZE	818	Egypt	EGY								55	ESSENTL.OILS,PERFUME,ETC	1	No Quantity							23849			0
S3	2009	2009	2009	2	0	2	Export	31	Azerbaijan	AZE	842	USA	USA								55	ESSENTL.OILS,PERFUME,ETC	1	No Quantity							30			0
S3	2009	2009	2009	2	0	2	Export	31	Azerbaijan	AZE	860	Uzbekistan	UZB								55	ESSENTL.OILS,PERFUME,ETC	1	No Quantity							12042			0
S3	2009	2009	2009	2	0	2	Export	112	Belarus	BLR	0	World	WLD								55	ESSENTL.OILS,PERFUME,ETC	1	No Quantity							69798600			0
S3	2009	2009	2009	2	0	2	Export	112	Belarus	BLR	31	Azerbaijan	AZE								55	ESSENTL.OILS,PERFUME,ETC	1	No Quantity							139200			0
S3	2009	2009	2009	2	0	2	Export	112	Belarus	BLR	51	Armenia	ARM								55	ESSENTL.OILS,PERFUME,ETC	1	No Quantity							38000			0
S3	2009	2009	2009	2	0	2	Export	112	Belarus	BLR	124	Canada	CAN								55	ESSENTL.OILS,PERFUME,ETC	1	No Quantity							25600			0
S3	2009	2009	2009	2	0	2	Export	112	Belarus	BLR	203	Czechia	CZE								55	ESSENTL.OILS,PERFUME,ETC	1	No Quantity							3300			0
S3	2009	2009	2009	2	0	2	Export	112	Belarus	BLR	233	Estonia	EST								55	ESSENTL.OILS,PERFUME,ETC	1	No Quantity							179800			0
S3	2009	2009	2009	2	0	2	Export	112	Belarus	BLR	251	France	FRA								55	ESSENTL.OILS,PERFUME,ETC	1	No Quantity							2300			0
S3	2009	2009	2009	2	0	2	Export	112	Belarus	BLR	268	Georgia	GEO								55	ESSENTL.OILS,PERFUME,ETC	1	No Quantity							44200			0
S3	2009	2009	2009	2	0	2	Export	112	Belarus	BLR	276	Germany	DEU								55	ESSENTL.OILS,PERFUME,ETC	1	No Quantity							300			0
S3	2009	2009	2009	2	0	2	Export	112	Belarus	BLR	300	Greece	GRC								55	ESSENTL.OILS,PERFUME,ETC	1	No Quantity							5300			0
S3	2009	2009	2009	2	0	2	Export	112	Belarus	BLR	364	Iran	IRN								55	ESSENTL.OILS,PERFUME,ETC	1	No Quantity							36700			0
S3	2009	2009	2009	2	0	2	Export	112	Belarus	BLR	376	Israel	ISR								55	ESSENTL.OILS,PERFUME,ETC	1	No Quantity							13500			0
S3	2009	2009	2009	2	0	2	Export	112	Belarus	BLR	398	Kazakhstan	KAZ								55	ESSENTL.OILS,PERFUME,ETC	1	No Quantity							3744700			0
S3	2009	2009	2009	2	0	2	Export	112	Belarus	BLR	417	Kyrgyzstan	KGZ								55	ESSENTL.OILS,PERFUME,ETC	1	No Quantity							268800			0
S3	2009	2009	2009	2	0	2	Export	112	Belarus	BLR	422	Lebanon	LBN								55	ESSENTL.OILS,PERFUME,ETC	1	No Quantity							8800			0
S3	2009	2009	2009	2	0	2	Export	112	Belarus	BLR	428	Latvia	LVA								55	ESSENTL.OILS,PERFUME,ETC	1	No Quantity							312700			0
S3	2009	2009	2009	2	0	2	Export	112	Belarus	BLR	440	Lithuania	LTU								55	ESSENTL.OILS,PERFUME,ETC	1	No Quantity							453300			0
S3	2009	2009	2009	2	0	2	Export	112	Belarus	BLR	498	Rep. of Moldova	MDA								55	ESSENTL.OILS,PERFUME,ETC	1	No Quantity							1551800			0
S3	2009	2009	2009	2	0	2	Export	112	Belarus	BLR	554	New Zealand	NZL								55	ESSENTL.OILS,PERFUME,ETC	1	No Quantity							600			0
S3	2009	2009	2009	2	0	2	Export	112	Belarus	BLR	616	Poland	POL								55	ESSENTL.OILS,PERFUME,ETC	1	No Quantity							12400			0
S3	2009	2009	2009	2	0	2	Export	112	Belarus	BLR	643	Russian Federation	RUS								55	ESSENTL.OILS,PERFUME,ETC	1	No Quantity							54959800			0
S3	2009	2009	2009	2	0	2	Export	112	Belarus	BLR	688	Serbia	SRB								55	ESSENTL.OILS,PERFUME,ETC	1	No Quantity							7500			0
S3	2009	2009	2009	2	0	2	Export	112	Belarus	BLR	703	Slovakia	SVK								55	ESSENTL.OILS,PERFUME,ETC	1	No Quantity							16600			0
S3	2009	2009	2009	2	0	2	Export	112	Belarus	BLR	762	Tajikistan	TJK								55	ESSENTL.OILS,PERFUME,ETC	1	No Quantity							142300			0
S3	2009	2009	2009	2	0	2	Export	112	Belarus	BLR	792	Turkey	TUR								55	ESSENTL.OILS,PERFUME,ETC	1	No Quantity							14400			0
S3	2009	2009	2009	2	0	2	Export	112	Belarus	BLR	795	Turkmenistan	TKM								55	ESSENTL.OILS,PERFUME,ETC	1	No Quantity							281400			0
S3	2009	2009	2009	2	0	2	Export	112	Belarus	BLR	804	Ukraine	UKR								55	ESSENTL.OILS,PERFUME,ETC	1	No Quantity							5883600			0
S3	2009	2009	2009	2	0	2	Export	112	Belarus	BLR	842	USA	USA								55	ESSENTL.OILS,PERFUME,ETC	1	No Quantity							20200			0
S3	2009	2009	2009	2	0	2	Export	112	Belarus	BLR	860	Uzbekistan	UZB								55	ESSENTL.OILS,PERFUME,ETC	1	No Quantity							428800			0
S3	2009	2009	2009	2	0	2	Export	112	Belarus	BLR	899	Areas, nes									55	ESSENTL.OILS,PERFUME,ETC	1	No Quantity							1202700			0
S3	2009	2009	2009	2	0	2	Export	31	Azerbaijan	AZE	0	World	WLD								56	FERTILIZER,EXCEPT GRP272	1	No Quantity							554615			0
S3	2009	2009	2009	2	0	2	Export	31	Azerbaijan	AZE	268	Georgia	GEO								56	FERTILIZER,EXCEPT GRP272	1	No Quantity							477260			0
S3	2009	2009	2009	2	0	2	Export	31	Azerbaijan	AZE	364	Iran	IRN								56	FERTILIZER,EXCEPT GRP272	1	No Quantity							77355			0
S3	2009	2009	2009	2	0	2	Export	112	Belarus	BLR	0	World	WLD								56	FERTILIZER,EXCEPT GRP272	1	No Quantity							1569520000			0
S3	2009	2009	2009	2	0	2	Export	112	Belarus	BLR	32	Argentina	ARG								56	FERTILIZER,EXCEPT GRP272	1	No Quantity							2630000			0
S3	2009	2009	2009	2	0	2	Export	112	Belarus	BLR	36	Australia	AUS								56	FERTILIZER,EXCEPT GRP272	1	No Quantity							5261000			0
S3	2009	2009	2009	2	0	2	Export	112	Belarus	BLR	40	Austria	AUT								56	FERTILIZER,EXCEPT GRP272	1	No Quantity							5183800			0
S3	2009	2009	2009	2	0	2	Export	112	Belarus	BLR	50	Bangladesh	BGD								56	FERTILIZER,EXCEPT GRP272	1	No Quantity							21392800			0
S3	2009	2009	2009	2	0	2	Export	112	Belarus	BLR	56	Belgium	BEL								56	FERTILIZER,EXCEPT GRP272	1	No Quantity							49760800			0
S3	2009	2009	2009	2	0	2	Export	112	Belarus	BLR	76	Brazil	BRA								56	FERTILIZER,EXCEPT GRP272	1	No Quantity							442155900			0
S3	2009	2009	2009	2	0	2	Export	112	Belarus	BLR	84	Belize	BLZ								56	FERTILIZER,EXCEPT GRP272	1	No Quantity							135000			0
S3	2009	2009	2009	2	0	2	Export	112	Belarus	BLR	96	Brunei Darussalam	BRN								56	FERTILIZER,EXCEPT GRP272	1	No Quantity							30100			0
S3	2009	2009	2009	2	0	2	Export	112	Belarus	BLR	120	Cameroon	CMR								56	FERTILIZER,EXCEPT GRP272	1	No Quantity							8623600			0
S3	2009	2009	2009	2	0	2	Export	112	Belarus	BLR	144	Sri Lanka	LKA								56	FERTILIZER,EXCEPT GRP272	1	No Quantity							8369900			0
S3	2009	2009	2009	2	0	2	Export	112	Belarus	BLR	170	Colombia	COL								56	FERTILIZER,EXCEPT GRP272	1	No Quantity							48765300			0
S3	2009	2009	2009	2	0	2	Export	112	Belarus	BLR	178	Congo	COG								56	FERTILIZER,EXCEPT GRP272	1	No Quantity							485000			0
S3	2009	2009	2009	2	0	2	Export	112	Belarus	BLR	191	Croatia	HRV								56	FERTILIZER,EXCEPT GRP272	1	No Quantity							7095100			0
S3	2009	2009	2009	2	0	2	Export	112	Belarus	BLR	203	Czechia	CZE								56	FERTILIZER,EXCEPT GRP272	1	No Quantity							3607700			0
S3	2009	2009	2009	2	0	2	Export	112	Belarus	BLR	218	Ecuador	ECU								56	FERTILIZER,EXCEPT GRP272	1	No Quantity							8580100			0
S3	2009	2009	2009	2	0	2	Export	112	Belarus	BLR	233	Estonia	EST								56	FERTILIZER,EXCEPT GRP272	1	No Quantity							377500			0
S3	2009	2009	2009	2	0	2	Export	112	Belarus	BLR	251	France	FRA								56	FERTILIZER,EXCEPT GRP272	1	No Quantity							6000800			0
S3	2009	2009	2009	2	0	2	Export	112	Belarus	BLR	268	Georgia	GEO								56	FERTILIZER,EXCEPT GRP272	1	No Quantity							418200			0
S3	2009	2009	2009	2	0	2	Export	112	Belarus	BLR	276	Germany	DEU								56	FERTILIZER,EXCEPT GRP272	1	No Quantity							13915900			0
S3	2009	2009	2009	2	0	2	Export	112	Belarus	BLR	288	Ghana	GHA								56	FERTILIZER,EXCEPT GRP272	1	No Quantity							3141900			0
S3	2009	2009	2009	2	0	2	Export	112	Belarus	BLR	300	Greece	GRC								56	FERTILIZER,EXCEPT GRP272	1	No Quantity							11200			0
S3	2009	2009	2009	2	0	2	Export	112	Belarus	BLR	320	Guatemala	GTM								56	FERTILIZER,EXCEPT GRP272	1	No Quantity							568500			0
S3	2009	2009	2009	2	0	2	Export	112	Belarus	BLR	348	Hungary	HUN								56	FERTILIZER,EXCEPT GRP272	1	No Quantity							7004200			0
S3	2009	2009	2009	2	0	2	Export	112	Belarus	BLR	360	Indonesia	IDN								56	FERTILIZER,EXCEPT GRP272	1	No Quantity							20735700			0
S3	2009	2009	2009	2	0	2	Export	112	Belarus	BLR	364	Iran	IRN								56	FERTILIZER,EXCEPT GRP272	1	No Quantity							218800			0
S3	2009	2009	2009	2	0	2	Export	112	Belarus	BLR	381	Italy	ITA								56	FERTILIZER,EXCEPT GRP272	1	No Quantity							5591600			0
S3	2009	2009	2009	2	0	2	Export	112	Belarus	BLR	384	Côte d'Ivoire	CIV								56	FERTILIZER,EXCEPT GRP272	1	No Quantity							5352900			0
S3	2009	2009	2009	2	0	2	Export	112	Belarus	BLR	428	Latvia	LVA								56	FERTILIZER,EXCEPT GRP272	1	No Quantity							3703000			0
S3	2009	2009	2009	2	0	2	Export	112	Belarus	BLR	440	Lithuania	LTU								56	FERTILIZER,EXCEPT GRP272	1	No Quantity							27621500			0
S3	2009	2009	2009	2	0	2	Export	112	Belarus	BLR	458	Malaysia	MYS								56	FERTILIZER,EXCEPT GRP272	1	No Quantity							33200700			0
S3	2009	2009	2009	2	0	2	Export	112	Belarus	BLR	480	Mauritius	MUS								56	FERTILIZER,EXCEPT GRP272	1	No Quantity							3558000			0
S3	2009	2009	2009	2	0	2	Export	112	Belarus	BLR	484	Mexico	MEX								56	FERTILIZER,EXCEPT GRP272	1	No Quantity							5728700			0
S3	2009	2009	2009	2	0	2	Export	112	Belarus	BLR	490	Other Asia, nes									56	FERTILIZER,EXCEPT GRP272	1	No Quantity							3440000			0
S3	2009	2009	2009	2	0	2	Export	112	Belarus	BLR	498	Rep. of Moldova	MDA								56	FERTILIZER,EXCEPT GRP272	1	No Quantity							1083600			0
S3	2009	2009	2009	2	0	2	Export	112	Belarus	BLR	508	Mozambique	MOZ								56	FERTILIZER,EXCEPT GRP272	1	No Quantity							1162200			0
S3	2009	2009	2009	2	0	2	Export	112	Belarus	BLR	512	Oman	OMN								56	FERTILIZER,EXCEPT GRP272	1	No Quantity							2110300			0
S3	2009	2009	2009	2	0	2	Export	112	Belarus	BLR	558	Nicaragua	NIC								56	FERTILIZER,EXCEPT GRP272	1	No Quantity							407700			0
S3	2009	2009	2009	2	0	2	Export	112	Belarus	BLR	579	Norway	NOR								56	FERTILIZER,EXCEPT GRP272	1	No Quantity							105044700			0
S3	2009	2009	2009	2	0	2	Export	112	Belarus	BLR	608	Philippines	PHL								56	FERTILIZER,EXCEPT GRP272	1	No Quantity							48400			0
S3	2009	2009	2009	2	0	2	Export	112	Belarus	BLR	616	Poland	POL								56	FERTILIZER,EXCEPT GRP272	1	No Quantity							71234500			0
S3	2009	2009	2009	2	0	2	Export	112	Belarus	BLR	642	Romania	ROU								56	FERTILIZER,EXCEPT GRP272	1	No Quantity							3166700			0
S3	2009	2009	2009	2	0	2	Export	112	Belarus	BLR	643	Russian Federation	RUS								56	FERTILIZER,EXCEPT GRP272	1	No Quantity							1834500			0
S3	2009	2009	2009	2	0	2	Export	112	Belarus	BLR	686	Senegal	SEN								56	FERTILIZER,EXCEPT GRP272	1	No Quantity							139300			0
S3	2009	2009	2009	2	0	2	Export	112	Belarus	BLR	688	Serbia	SRB								56	FERTILIZER,EXCEPT GRP272	1	No Quantity							5146700			0
S3	2009	2009	2009	2	0	2	Export	112	Belarus	BLR	699	India	IND								56	FERTILIZER,EXCEPT GRP272	1	No Quantity							441644600			0
S3	2009	2009	2009	2	0	2	Export	112	Belarus	BLR	703	Slovakia	SVK								56	FERTILIZER,EXCEPT GRP272	1	No Quantity							697500			0
S3	2009	2009	2009	2	0	2	Export	112	Belarus	BLR	704	Viet Nam	VNM								56	FERTILIZER,EXCEPT GRP272	1	No Quantity							51204000			0
S3	2009	2009	2009	2	0	2	Export	112	Belarus	BLR	710	South Africa	ZAF								56	FERTILIZER,EXCEPT GRP272	1	No Quantity							1858000			0
S3	2009	2009	2009	2	0	2	Export	112	Belarus	BLR	724	Spain	ESP								56	FERTILIZER,EXCEPT GRP272	1	No Quantity							301600			0
S3	2009	2009	2009	2	0	2	Export	112	Belarus	BLR	752	Sweden	SWE								56	FERTILIZER,EXCEPT GRP272	1	No Quantity							29422800			0
S3	2009	2009	2009	2	0	2	Export	112	Belarus	BLR	764	Thailand	THA								56	FERTILIZER,EXCEPT GRP272	1	No Quantity							10200700			0
S3	2009	2009	2009	2	0	2	Export	112	Belarus	BLR	768	Togo	TGO								56	FERTILIZER,EXCEPT GRP272	1	No Quantity							489700			0
S3	2009	2009	2009	2	0	2	Export	112	Belarus	BLR	780	Trinidad and Tobago	TTO								56	FERTILIZER,EXCEPT GRP272	1	No Quantity							112700			0
S3	2009	2009	2009	2	0	2	Export	112	Belarus	BLR	792	Turkey	TUR								56	FERTILIZER,EXCEPT GRP272	1	No Quantity							2880400			0
S3	2009	2009	2009	2	0	2	Export	112	Belarus	BLR	804	Ukraine	UKR								56	FERTILIZER,EXCEPT GRP272	1	No Quantity							30159400			0
S3	2009	2009	2009	2	0	2	Export	112	Belarus	BLR	826	United Kingdom	GBR								56	FERTILIZER,EXCEPT GRP272	1	No Quantity							1555600			0
S3	2009	2009	2009	2	0	2	Export	112	Belarus	BLR	862	Venezuela	VEN								56	FERTILIZER,EXCEPT GRP272	1	No Quantity							54949200			0
S3	2009	2009	2009	2	0	2	Export	31	Azerbaijan	AZE	0	World	WLD								57	PLASTICS IN PRIMARY FORM	1	No Quantity							57555317			0
S3	2009	2009	2009	2	0	2	Export	31	Azerbaijan	AZE	112	Belarus	BLR								57	PLASTICS IN PRIMARY FORM	1	No Quantity							15438			0
S3	2009	2009	2009	2	0	2	Export	31	Azerbaijan	AZE	156	China	CHN								57	PLASTICS IN PRIMARY FORM	1	No Quantity							5578107			0
S3	2009	2009	2009	2	0	2	Export	31	Azerbaijan	AZE	268	Georgia	GEO								57	PLASTICS IN PRIMARY FORM	1	No Quantity							1931783			0
S3	2009	2009	2009	2	0	2	Export	31	Azerbaijan	AZE	300	Greece	GRC								57	PLASTICS IN PRIMARY FORM	1	No Quantity							145200			0
S3	2009	2009	2009	2	0	2	Export	31	Azerbaijan	AZE	364	Iran	IRN								57	PLASTICS IN PRIMARY FORM	1	No Quantity							20591965			0
S3	2009	2009	2009	2	0	2	Export	31	Azerbaijan	AZE	368	Iraq	IRQ								57	PLASTICS IN PRIMARY FORM	1	No Quantity							7500			0
S3	2009	2009	2009	2	0	2	Export	31	Azerbaijan	AZE	376	Israel	ISR								57	PLASTICS IN PRIMARY FORM	1	No Quantity							475			0
S3	2009	2009	2009	2	0	2	Export	31	Azerbaijan	AZE	381	Italy	ITA								57	PLASTICS IN PRIMARY FORM	1	No Quantity							4007568			0
S3	2009	2009	2009	2	0	2	Export	31	Azerbaijan	AZE	398	Kazakhstan	KAZ								57	PLASTICS IN PRIMARY FORM	1	No Quantity							608991			0
S3	2009	2009	2009	2	0	2	Export	31	Azerbaijan	AZE	417	Kyrgyzstan	KGZ								57	PLASTICS IN PRIMARY FORM	1	No Quantity							166455			0
S3	2009	2009	2009	2	0	2	Export	31	Azerbaijan	AZE	428	Latvia	LVA								57	PLASTICS IN PRIMARY FORM	1	No Quantity							77001			0
S3	2009	2009	2009	2	0	2	Export	31	Azerbaijan	AZE	440	Lithuania	LTU								57	PLASTICS IN PRIMARY FORM	1	No Quantity							365451			0
S3	2009	2009	2009	2	0	2	Export	31	Azerbaijan	AZE	496	Mongolia	MNG								57	PLASTICS IN PRIMARY FORM	1	No Quantity							95276			0
S3	2009	2009	2009	2	0	2	Export	31	Azerbaijan	AZE	643	Russian Federation	RUS								57	PLASTICS IN PRIMARY FORM	1	No Quantity							1055600			0
S3	2009	2009	2009	2	0	2	Export	31	Azerbaijan	AZE	702	Singapore	SGP								57	PLASTICS IN PRIMARY FORM	1	No Quantity							35636			0
S3	2009	2009	2009	2	0	2	Export	31	Azerbaijan	AZE	762	Tajikistan	TJK								57	PLASTICS IN PRIMARY FORM	1	No Quantity							200			0
S3	2009	2009	2009	2	0	2	Export	31	Azerbaijan	AZE	784	United Arab Emirates	ARE								57	PLASTICS IN PRIMARY FORM	1	No Quantity							12964397			0
S3	2009	2009	2009	2	0	2	Export	31	Azerbaijan	AZE	792	Turkey	TUR								57	PLASTICS IN PRIMARY FORM	1	No Quantity							6302754			0
S3	2009	2009	2009	2	0	2	Export	31	Azerbaijan	AZE	795	Turkmenistan	TKM								57	PLASTICS IN PRIMARY FORM	1	No Quantity							509531			0
S3	2009	2009	2009	2	0	2	Export	31	Azerbaijan	AZE	804	Ukraine	UKR								57	PLASTICS IN PRIMARY FORM	1	No Quantity							1946616			0
S3	2009	2009	2009	2	0	2	Export	31	Azerbaijan	AZE	842	USA	USA								57	PLASTICS IN PRIMARY FORM	1	No Quantity							699371			0
S3	2009	2009	2009	2	0	2	Export	31	Azerbaijan	AZE	860	Uzbekistan	UZB								57	PLASTICS IN PRIMARY FORM	1	No Quantity							450000			0
S3	2009	2009	2009	2	0	2	Export	112	Belarus	BLR	0	World	WLD								57	PLASTICS IN PRIMARY FORM	1	No Quantity							193807000			0
S3	2009	2009	2009	2	0	2	Export	112	Belarus	BLR	31	Azerbaijan	AZE								57	PLASTICS IN PRIMARY FORM	1	No Quantity							164900			0
S3	2009	2009	2009	2	0	2	Export	112	Belarus	BLR	40	Austria	AUT								57	PLASTICS IN PRIMARY FORM	1	No Quantity							363900			0
S3	2009	2009	2009	2	0	2	Export	112	Belarus	BLR	51	Armenia	ARM								57	PLASTICS IN PRIMARY FORM	1	No Quantity							34600			0
S3	2009	2009	2009	2	0	2	Export	112	Belarus	BLR	56	Belgium	BEL								57	PLASTICS IN PRIMARY FORM	1	No Quantity							1397700			0
S3	2009	2009	2009	2	0	2	Export	112	Belarus	BLR	76	Brazil	BRA								57	PLASTICS IN PRIMARY FORM	1	No Quantity							168400			0
S3	2009	2009	2009	2	0	2	Export	112	Belarus	BLR	100	Bulgaria	BGR								57	PLASTICS IN PRIMARY FORM	1	No Quantity							137600			0
S3	2009	2009	2009	2	0	2	Export	112	Belarus	BLR	156	China	CHN								57	PLASTICS IN PRIMARY FORM	1	No Quantity							18404100			0
S3	2009	2009	2009	2	0	2	Export	112	Belarus	BLR	203	Czechia	CZE								57	PLASTICS IN PRIMARY FORM	1	No Quantity							900000			0
S3	2009	2009	2009	2	0	2	Export	112	Belarus	BLR	208	Denmark	DNK								57	PLASTICS IN PRIMARY FORM	1	No Quantity							1400			0
S3	2009	2009	2009	2	0	2	Export	112	Belarus	BLR	233	Estonia	EST								57	PLASTICS IN PRIMARY FORM	1	No Quantity							47300			0
S3	2009	2009	2009	2	0	2	Export	112	Belarus	BLR	246	Finland	FIN								57	PLASTICS IN PRIMARY FORM	1	No Quantity							194700			0
S3	2009	2009	2009	2	0	2	Export	112	Belarus	BLR	251	France	FRA								57	PLASTICS IN PRIMARY FORM	1	No Quantity							36300			0
S3	2009	2009	2009	2	0	2	Export	112	Belarus	BLR	268	Georgia	GEO								57	PLASTICS IN PRIMARY FORM	1	No Quantity							261200			0
S3	2009	2009	2009	2	0	2	Export	112	Belarus	BLR	276	Germany	DEU								57	PLASTICS IN PRIMARY FORM	1	No Quantity							3741600			0
S3	2009	2009	2009	2	0	2	Export	112	Belarus	BLR	324	Guinea	GIN								57	PLASTICS IN PRIMARY FORM	1	No Quantity							300			0
S3	2009	2009	2009	2	0	2	Export	112	Belarus	BLR	344	China, Hong Kong SAR	HKG								57	PLASTICS IN PRIMARY FORM	1	No Quantity							26400			0
S3	2009	2009	2009	2	0	2	Export	112	Belarus	BLR	364	Iran	IRN								57	PLASTICS IN PRIMARY FORM	1	No Quantity							44900			0
S3	2009	2009	2009	2	0	2	Export	112	Belarus	BLR	372	Ireland	IRL								57	PLASTICS IN PRIMARY FORM	1	No Quantity							37300			0
S3	2009	2009	2009	2	0	2	Export	112	Belarus	BLR	381	Italy	ITA								57	PLASTICS IN PRIMARY FORM	1	No Quantity							174100			0
S3	2009	2009	2009	2	0	2	Export	112	Belarus	BLR	398	Kazakhstan	KAZ								57	PLASTICS IN PRIMARY FORM	1	No Quantity							340400			0
S3	2009	2009	2009	2	0	2	Export	112	Belarus	BLR	428	Latvia	LVA								57	PLASTICS IN PRIMARY FORM	1	No Quantity							1016200			0
S3	2009	2009	2009	2	0	2	Export	112	Belarus	BLR	440	Lithuania	LTU								57	PLASTICS IN PRIMARY FORM	1	No Quantity							16042900			0
S3	2009	2009	2009	2	0	2	Export	112	Belarus	BLR	498	Rep. of Moldova	MDA								57	PLASTICS IN PRIMARY FORM	1	No Quantity							4789000			0
S3	2009	2009	2009	2	0	2	Export	112	Belarus	BLR	528	Netherlands	NLD								57	PLASTICS IN PRIMARY FORM	1	No Quantity							157100			0
S3	2009	2009	2009	2	0	2	Export	112	Belarus	BLR	616	Poland	POL								57	PLASTICS IN PRIMARY FORM	1	No Quantity							3246400			0
S3	2009	2009	2009	2	0	2	Export	112	Belarus	BLR	642	Romania	ROU								57	PLASTICS IN PRIMARY FORM	1	No Quantity							130600			0
S3	2009	2009	2009	2	0	2	Export	112	Belarus	BLR	643	Russian Federation	RUS								57	PLASTICS IN PRIMARY FORM	1	No Quantity							94032300			0
S3	2009	2009	2009	2	0	2	Export	112	Belarus	BLR	688	Serbia	SRB								57	PLASTICS IN PRIMARY FORM	1	No Quantity							913300			0
S3	2009	2009	2009	2	0	2	Export	112	Belarus	BLR	699	India	IND								57	PLASTICS IN PRIMARY FORM	1	No Quantity							523800			0
S3	2009	2009	2009	2	0	2	Export	112	Belarus	BLR	703	Slovakia	SVK								57	PLASTICS IN PRIMARY FORM	1	No Quantity							313400			0
S3	2009	2009	2009	2	0	2	Export	112	Belarus	BLR	724	Spain	ESP								57	PLASTICS IN PRIMARY FORM	1	No Quantity							83500			0
S3	2009	2009	2009	2	0	2	Export	112	Belarus	BLR	752	Sweden	SWE								57	PLASTICS IN PRIMARY FORM	1	No Quantity							8000			0
S3	2009	2009	2009	2	0	2	Export	112	Belarus	BLR	757	Switzerland	CHE								57	PLASTICS IN PRIMARY FORM	1	No Quantity							24000			0
S3	2009	2009	2009	2	0	2	Export	112	Belarus	BLR	792	Turkey	TUR								57	PLASTICS IN PRIMARY FORM	1	No Quantity							93000			0
S3	2009	2009	2009	2	0	2	Export	112	Belarus	BLR	795	Turkmenistan	TKM								57	PLASTICS IN PRIMARY FORM	1	No Quantity							257300			0
S3	2009	2009	2009	2	0	2	Export	112	Belarus	BLR	804	Ukraine	UKR								57	PLASTICS IN PRIMARY FORM	1	No Quantity							45292200			0
S3	2009	2009	2009	2	0	2	Export	112	Belarus	BLR	826	United Kingdom	GBR								57	PLASTICS IN PRIMARY FORM	1	No Quantity							25300			0
S3	2009	2009	2009	2	0	2	Export	112	Belarus	BLR	860	Uzbekistan	UZB								57	PLASTICS IN PRIMARY FORM	1	No Quantity							381600			0
S3	2009	2009	2009	2	0	2	Export	31	Azerbaijan	AZE	0	World	WLD								58	PLASTIC,NON-PRIMARY FORM	1	No Quantity							2348776			0
S3	2009	2009	2009	2	0	2	Export	31	Azerbaijan	AZE	40	Austria	AUT								58	PLASTIC,NON-PRIMARY FORM	1	No Quantity							9874			0
S3	2009	2009	2009	2	0	2	Export	31	Azerbaijan	AZE	268	Georgia	GEO								58	PLASTIC,NON-PRIMARY FORM	1	No Quantity							64560			0
S3	2009	2009	2009	2	0	2	Export	31	Azerbaijan	AZE	398	Kazakhstan	KAZ								58	PLASTIC,NON-PRIMARY FORM	1	No Quantity							1825027			0
S3	2009	2009	2009	2	0	2	Export	31	Azerbaijan	AZE	643	Russian Federation	RUS								58	PLASTIC,NON-PRIMARY FORM	1	No Quantity							313465			0
S3	2009	2009	2009	2	0	2	Export	31	Azerbaijan	AZE	762	Tajikistan	TJK								58	PLASTIC,NON-PRIMARY FORM	1	No Quantity							9			0
S3	2009	2009	2009	2	0	2	Export	31	Azerbaijan	AZE	804	Ukraine	UKR								58	PLASTIC,NON-PRIMARY FORM	1	No Quantity							85439			0
S3	2009	2009	2009	2	0	2	Export	31	Azerbaijan	AZE	826	United Kingdom	GBR								58	PLASTIC,NON-PRIMARY FORM	1	No Quantity							401			0
S3	2009	2009	2009	2	0	2	Export	31	Azerbaijan	AZE	860	Uzbekistan	UZB								58	PLASTIC,NON-PRIMARY FORM	1	No Quantity							50000			0
S3	2009	2009	2009	2	0	2	Export	112	Belarus	BLR	0	World	WLD								58	PLASTIC,NON-PRIMARY FORM	1	No Quantity							134053600			0
S3	2009	2009	2009	2	0	2	Export	112	Belarus	BLR	31	Azerbaijan	AZE								58	PLASTIC,NON-PRIMARY FORM	1	No Quantity							12900			0
S3	2009	2009	2009	2	0	2	Export	112	Belarus	BLR	51	Armenia	ARM								58	PLASTIC,NON-PRIMARY FORM	1	No Quantity							600			0
S3	2009	2009	2009	2	0	2	Export	112	Belarus	BLR	56	Belgium	BEL								58	PLASTIC,NON-PRIMARY FORM	1	No Quantity							1800			0
S3	2009	2009	2009	2	0	2	Export	112	Belarus	BLR	84	Belize	BLZ								58	PLASTIC,NON-PRIMARY FORM	1	No Quantity							1800			0
S3	2009	2009	2009	2	0	2	Export	112	Belarus	BLR	100	Bulgaria	BGR								58	PLASTIC,NON-PRIMARY FORM	1	No Quantity							268600			0
S3	2009	2009	2009	2	0	2	Export	112	Belarus	BLR	124	Canada	CAN								58	PLASTIC,NON-PRIMARY FORM	1	No Quantity							300			0
S3	2009	2009	2009	2	0	2	Export	112	Belarus	BLR	156	China	CHN								58	PLASTIC,NON-PRIMARY FORM	1	No Quantity							500			0
S3	2009	2009	2009	2	0	2	Export	112	Belarus	BLR	203	Czechia	CZE								58	PLASTIC,NON-PRIMARY FORM	1	No Quantity							94400			0
S3	2009	2009	2009	2	0	2	Export	112	Belarus	BLR	208	Denmark	DNK								58	PLASTIC,NON-PRIMARY FORM	1	No Quantity							36800			0
S3	2009	2009	2009	2	0	2	Export	112	Belarus	BLR	233	Estonia	EST								58	PLASTIC,NON-PRIMARY FORM	1	No Quantity							55600			0
S3	2009	2009	2009	2	0	2	Export	112	Belarus	BLR	246	Finland	FIN								58	PLASTIC,NON-PRIMARY FORM	1	No Quantity							16300			0
S3	2009	2009	2009	2	0	2	Export	112	Belarus	BLR	251	France	FRA								58	PLASTIC,NON-PRIMARY FORM	1	No Quantity							43400			0
S3	2009	2009	2009	2	0	2	Export	112	Belarus	BLR	276	Germany	DEU								58	PLASTIC,NON-PRIMARY FORM	1	No Quantity							117900			0
S3	2009	2009	2009	2	0	2	Export	112	Belarus	BLR	288	Ghana	GHA								58	PLASTIC,NON-PRIMARY FORM	1	No Quantity							200			0
S3	2009	2009	2009	2	0	2	Export	112	Belarus	BLR	324	Guinea	GIN								58	PLASTIC,NON-PRIMARY FORM	1	No Quantity							14600			0
S3	2009	2009	2009	2	0	2	Export	112	Belarus	BLR	348	Hungary	HUN								58	PLASTIC,NON-PRIMARY FORM	1	No Quantity							4000			0
S3	2009	2009	2009	2	0	2	Export	112	Belarus	BLR	376	Israel	ISR								58	PLASTIC,NON-PRIMARY FORM	1	No Quantity							400			0
S3	2009	2009	2009	2	0	2	Export	112	Belarus	BLR	381	Italy	ITA								58	PLASTIC,NON-PRIMARY FORM	1	No Quantity							2800			0
S3	2009	2009	2009	2	0	2	Export	112	Belarus	BLR	398	Kazakhstan	KAZ								58	PLASTIC,NON-PRIMARY FORM	1	No Quantity							5651300			0
S3	2009	2009	2009	2	0	2	Export	112	Belarus	BLR	417	Kyrgyzstan	KGZ								58	PLASTIC,NON-PRIMARY FORM	1	No Quantity							1200			0
S3	2009	2009	2009	2	0	2	Export	112	Belarus	BLR	428	Latvia	LVA								58	PLASTIC,NON-PRIMARY FORM	1	No Quantity							166200			0
S3	2009	2009	2009	2	0	2	Export	112	Belarus	BLR	440	Lithuania	LTU								58	PLASTIC,NON-PRIMARY FORM	1	No Quantity							1091100			0
S3	2009	2009	2009	2	0	2	Export	112	Belarus	BLR	498	Rep. of Moldova	MDA								58	PLASTIC,NON-PRIMARY FORM	1	No Quantity							983900			0
S3	2009	2009	2009	2	0	2	Export	112	Belarus	BLR	528	Netherlands	NLD								58	PLASTIC,NON-PRIMARY FORM	1	No Quantity							36900			0
S3	2009	2009	2009	2	0	2	Export	112	Belarus	BLR	558	Nicaragua	NIC								58	PLASTIC,NON-PRIMARY FORM	1	No Quantity							1100			0
S3	2009	2009	2009	2	0	2	Export	112	Belarus	BLR	586	Pakistan	PAK								58	PLASTIC,NON-PRIMARY FORM	1	No Quantity							1200			0
S3	2009	2009	2009	2	0	2	Export	112	Belarus	BLR	616	Poland	POL								58	PLASTIC,NON-PRIMARY FORM	1	No Quantity							873300			0
S3	2009	2009	2009	2	0	2	Export	112	Belarus	BLR	643	Russian Federation	RUS								58	PLASTIC,NON-PRIMARY FORM	1	No Quantity							115092500			0
S3	2009	2009	2009	2	0	2	Export	112	Belarus	BLR	688	Serbia	SRB								58	PLASTIC,NON-PRIMARY FORM	1	No Quantity							7600			0
S3	2009	2009	2009	2	0	2	Export	112	Belarus	BLR	703	Slovakia	SVK								58	PLASTIC,NON-PRIMARY FORM	1	No Quantity							332200			0
S3	2009	2009	2009	2	0	2	Export	112	Belarus	BLR	757	Switzerland	CHE								58	PLASTIC,NON-PRIMARY FORM	1	No Quantity							542100			0
S3	2009	2009	2009	2	0	2	Export	112	Belarus	BLR	762	Tajikistan	TJK								58	PLASTIC,NON-PRIMARY FORM	1	No Quantity							17400			0
S3	2009	2009	2009	2	0	2	Export	112	Belarus	BLR	804	Ukraine	UKR								58	PLASTIC,NON-PRIMARY FORM	1	No Quantity							8491900			0
S3	2009	2009	2009	2	0	2	Export	112	Belarus	BLR	818	Egypt	EGY								58	PLASTIC,NON-PRIMARY FORM	1	No Quantity							1600			0
S3	2009	2009	2009	2	0	2	Export	112	Belarus	BLR	826	United Kingdom	GBR								58	PLASTIC,NON-PRIMARY FORM	1	No Quantity							3800			0
S3	2009	2009	2009	2	0	2	Export	112	Belarus	BLR	842	USA	USA								58	PLASTIC,NON-PRIMARY FORM	1	No Quantity							26900			0
S3	2009	2009	2009	2	0	2	Export	112	Belarus	BLR	860	Uzbekistan	UZB								58	PLASTIC,NON-PRIMARY FORM	1	No Quantity							58500			0
S3	2009	2009	2009	2	0	2	Export	31	Azerbaijan	AZE	0	World	WLD								59	CHEMICAL MATERIALS NES	1	No Quantity							3768275			0
S3	2009	2009	2009	2	0	2	Export	31	Azerbaijan	AZE	4	Afghanistan	AFG								59	CHEMICAL MATERIALS NES	1	No Quantity							52			0
S3	2009	2009	2009	2	0	2	Export	31	Azerbaijan	AZE	32	Argentina	ARG								59	CHEMICAL MATERIALS NES	1	No Quantity							49600			0
S3	2009	2009	2009	2	0	2	Export	31	Azerbaijan	AZE	36	Australia	AUS								59	CHEMICAL MATERIALS NES	1	No Quantity							52028			0
S3	2009	2009	2009	2	0	2	Export	31	Azerbaijan	AZE	40	Austria	AUT								59	CHEMICAL MATERIALS NES	1	No Quantity							636			0
S3	2009	2009	2009	2	0	2	Export	31	Azerbaijan	AZE	56	Belgium	BEL								59	CHEMICAL MATERIALS NES	1	No Quantity							67191			0
S3	2009	2009	2009	2	0	2	Export	31	Azerbaijan	AZE	76	Brazil	BRA								59	CHEMICAL MATERIALS NES	1	No Quantity							72000			0
S3	2009	2009	2009	2	0	2	Export	31	Azerbaijan	AZE	100	Bulgaria	BGR								59	CHEMICAL MATERIALS NES	1	No Quantity							495			0
S3	2009	2009	2009	2	0	2	Export	31	Azerbaijan	AZE	112	Belarus	BLR								59	CHEMICAL MATERIALS NES	1	No Quantity							1116			0
S3	2009	2009	2009	2	0	2	Export	31	Azerbaijan	AZE	124	Canada	CAN								59	CHEMICAL MATERIALS NES	1	No Quantity							30			0
S3	2009	2009	2009	2	0	2	Export	31	Azerbaijan	AZE	170	Colombia	COL								59	CHEMICAL MATERIALS NES	1	No Quantity							65001			0
S3	2009	2009	2009	2	0	2	Export	31	Azerbaijan	AZE	191	Croatia	HRV								59	CHEMICAL MATERIALS NES	1	No Quantity							169			0
S3	2009	2009	2009	2	0	2	Export	31	Azerbaijan	AZE	203	Czechia	CZE								59	CHEMICAL MATERIALS NES	1	No Quantity							424			0
S3	2009	2009	2009	2	0	2	Export	31	Azerbaijan	AZE	208	Denmark	DNK								59	CHEMICAL MATERIALS NES	1	No Quantity							246			0
S3	2009	2009	2009	2	0	2	Export	31	Azerbaijan	AZE	246	Finland	FIN								59	CHEMICAL MATERIALS NES	1	No Quantity							41			0
S3	2009	2009	2009	2	0	2	Export	31	Azerbaijan	AZE	251	France	FRA								59	CHEMICAL MATERIALS NES	1	No Quantity							676			0
S3	2009	2009	2009	2	0	2	Export	31	Azerbaijan	AZE	268	Georgia	GEO								59	CHEMICAL MATERIALS NES	1	No Quantity							160458			0
S3	2009	2009	2009	2	0	2	Export	31	Azerbaijan	AZE	276	Germany	DEU								59	CHEMICAL MATERIALS NES	1	No Quantity							23231			0
S3	2009	2009	2009	2	0	2	Export	31	Azerbaijan	AZE	348	Hungary	HUN								59	CHEMICAL MATERIALS NES	1	No Quantity							120			0
S3	2009	2009	2009	2	0	2	Export	31	Azerbaijan	AZE	364	Iran	IRN								59	CHEMICAL MATERIALS NES	1	No Quantity							19071			0
S3	2009	2009	2009	2	0	2	Export	31	Azerbaijan	AZE	368	Iraq	IRQ								59	CHEMICAL MATERIALS NES	1	No Quantity							35562			0
S3	2009	2009	2009	2	0	2	Export	31	Azerbaijan	AZE	376	Israel	ISR								59	CHEMICAL MATERIALS NES	1	No Quantity							36			0
S3	2009	2009	2009	2	0	2	Export	31	Azerbaijan	AZE	381	Italy	ITA								59	CHEMICAL MATERIALS NES	1	No Quantity							146			0
S3	2009	2009	2009	2	0	2	Export	31	Azerbaijan	AZE	398	Kazakhstan	KAZ								59	CHEMICAL MATERIALS NES	1	No Quantity							213178			0
S3	2009	2009	2009	2	0	2	Export	31	Azerbaijan	AZE	414	Kuwait	KWT								59	CHEMICAL MATERIALS NES	1	No Quantity							43			0
S3	2009	2009	2009	2	0	2	Export	31	Azerbaijan	AZE	428	Latvia	LVA								59	CHEMICAL MATERIALS NES	1	No Quantity							372			0
S3	2009	2009	2009	2	0	2	Export	31	Azerbaijan	AZE	442	Luxembourg	LUX								59	CHEMICAL MATERIALS NES	1	No Quantity							53			0
S3	2009	2009	2009	2	0	2	Export	31	Azerbaijan	AZE	498	Rep. of Moldova	MDA								59	CHEMICAL MATERIALS NES	1	No Quantity							3657			0
S3	2009	2009	2009	2	0	2	Export	31	Azerbaijan	AZE	579	Norway	NOR								59	CHEMICAL MATERIALS NES	1	No Quantity							15249			0
S3	2009	2009	2009	2	0	2	Export	31	Azerbaijan	AZE	586	Pakistan	PAK								59	CHEMICAL MATERIALS NES	1	No Quantity							106			0
S3	2009	2009	2009	2	0	2	Export	31	Azerbaijan	AZE	616	Poland	POL								59	CHEMICAL MATERIALS NES	1	No Quantity							986			0
S3	2009	2009	2009	2	0	2	Export	31	Azerbaijan	AZE	620	Portugal	PRT								59	CHEMICAL MATERIALS NES	1	No Quantity							512			0
S3	2009	2009	2009	2	0	2	Export	31	Azerbaijan	AZE	642	Romania	ROU								59	CHEMICAL MATERIALS NES	1	No Quantity							105770			0
S3	2009	2009	2009	2	0	2	Export	31	Azerbaijan	AZE	643	Russian Federation	RUS								59	CHEMICAL MATERIALS NES	1	No Quantity							1622322			0
S3	2009	2009	2009	2	0	2	Export	31	Azerbaijan	AZE	682	Saudi Arabia	SAU								59	CHEMICAL MATERIALS NES	1	No Quantity							1173			0
S3	2009	2009	2009	2	0	2	Export	31	Azerbaijan	AZE	702	Singapore	SGP								59	CHEMICAL MATERIALS NES	1	No Quantity							110117			0
S3	2009	2009	2009	2	0	2	Export	31	Azerbaijan	AZE	705	Slovenia	SVN								59	CHEMICAL MATERIALS NES	1	No Quantity							151			0
S3	2009	2009	2009	2	0	2	Export	31	Azerbaijan	AZE	724	Spain	ESP								59	CHEMICAL MATERIALS NES	1	No Quantity							219834			0
S3	2009	2009	2009	2	0	2	Export	31	Azerbaijan	AZE	752	Sweden	SWE								59	CHEMICAL MATERIALS NES	1	No Quantity							293			0
S3	2009	2009	2009	2	0	2	Export	31	Azerbaijan	AZE	757	Switzerland	CHE								59	CHEMICAL MATERIALS NES	1	No Quantity							333			0
S3	2009	2009	2009	2	0	2	Export	31	Azerbaijan	AZE	762	Tajikistan	TJK								59	CHEMICAL MATERIALS NES	1	No Quantity							232			0
S3	2009	2009	2009	2	0	2	Export	31	Azerbaijan	AZE	764	Thailand	THA								59	CHEMICAL MATERIALS NES	1	No Quantity							43763			0
S3	2009	2009	2009	2	0	2	Export	31	Azerbaijan	AZE	784	United Arab Emirates	ARE								59	CHEMICAL MATERIALS NES	1	No Quantity							183491			0
S3	2009	2009	2009	2	0	2	Export	31	Azerbaijan	AZE	792	Turkey	TUR								59	CHEMICAL MATERIALS NES	1	No Quantity							1565			0
S3	2009	2009	2009	2	0	2	Export	31	Azerbaijan	AZE	795	Turkmenistan	TKM								59	CHEMICAL MATERIALS NES	1	No Quantity							2632			0
S3	2009	2009	2009	2	0	2	Export	31	Azerbaijan	AZE	804	Ukraine	UKR								59	CHEMICAL MATERIALS NES	1	No Quantity							76121			0
S3	2009	2009	2009	2	0	2	Export	31	Azerbaijan	AZE	818	Egypt	EGY								59	CHEMICAL MATERIALS NES	1	No Quantity							46121			0
S3	2009	2009	2009	2	0	2	Export	31	Azerbaijan	AZE	826	United Kingdom	GBR								59	CHEMICAL MATERIALS NES	1	No Quantity							1776			0
S3	2009	2009	2009	2	0	2	Export	31	Azerbaijan	AZE	842	USA	USA								59	CHEMICAL MATERIALS NES	1	No Quantity							267055			0
S3	2009	2009	2009	2	0	2	Export	31	Azerbaijan	AZE	860	Uzbekistan	UZB								59	CHEMICAL MATERIALS NES	1	No Quantity							194202			0
S3	2009	2009	2009	2	0	2	Export	31	Azerbaijan	AZE	899	Areas, nes									59	CHEMICAL MATERIALS NES	1	No Quantity							108840			0
S3	2009	2009	2009	2	0	2	Export	112	Belarus	BLR	0	World	WLD								59	CHEMICAL MATERIALS NES	1	No Quantity							105109400			0
S3	2009	2009	2009	2	0	2	Export	112	Belarus	BLR	31	Azerbaijan	AZE								59	CHEMICAL MATERIALS NES	1	No Quantity							200			0
S3	2009	2009	2009	2	0	2	Export	112	Belarus	BLR	40	Austria	AUT								59	CHEMICAL MATERIALS NES	1	No Quantity							1200			0
S3	2009	2009	2009	2	0	2	Export	112	Belarus	BLR	51	Armenia	ARM								59	CHEMICAL MATERIALS NES	1	No Quantity							600			0
S3	2009	2009	2009	2	0	2	Export	112	Belarus	BLR	56	Belgium	BEL								59	CHEMICAL MATERIALS NES	1	No Quantity							8300			0
S3	2009	2009	2009	2	0	2	Export	112	Belarus	BLR	156	China	CHN								59	CHEMICAL MATERIALS NES	1	No Quantity							504300			0
S3	2009	2009	2009	2	0	2	Export	112	Belarus	BLR	196	Cyprus	CYP								59	CHEMICAL MATERIALS NES	1	No Quantity							800			0
S3	2009	2009	2009	2	0	2	Export	112	Belarus	BLR	203	Czechia	CZE								59	CHEMICAL MATERIALS NES	1	No Quantity							38800			0
S3	2009	2009	2009	2	0	2	Export	112	Belarus	BLR	233	Estonia	EST								59	CHEMICAL MATERIALS NES	1	No Quantity							8300			0
S3	2009	2009	2009	2	0	2	Export	112	Belarus	BLR	251	France	FRA								59	CHEMICAL MATERIALS NES	1	No Quantity							1519100			0
S3	2009	2009	2009	2	0	2	Export	112	Belarus	BLR	268	Georgia	GEO								59	CHEMICAL MATERIALS NES	1	No Quantity							10100			0
S3	2009	2009	2009	2	0	2	Export	112	Belarus	BLR	276	Germany	DEU								59	CHEMICAL MATERIALS NES	1	No Quantity							25468700			0
S3	2009	2009	2009	2	0	2	Export	112	Belarus	BLR	300	Greece	GRC								59	CHEMICAL MATERIALS NES	1	No Quantity							100			0
S3	2009	2009	2009	2	0	2	Export	112	Belarus	BLR	324	Guinea	GIN								59	CHEMICAL MATERIALS NES	1	No Quantity							19800			0
S3	2009	2009	2009	2	0	2	Export	112	Belarus	BLR	344	China, Hong Kong SAR	HKG								59	CHEMICAL MATERIALS NES	1	No Quantity							2600			0
S3	2009	2009	2009	2	0	2	Export	112	Belarus	BLR	364	Iran	IRN								59	CHEMICAL MATERIALS NES	1	No Quantity							5300			0
S3	2009	2009	2009	2	0	2	Export	112	Belarus	BLR	376	Israel	ISR								59	CHEMICAL MATERIALS NES	1	No Quantity							300			0
S3	2009	2009	2009	2	0	2	Export	112	Belarus	BLR	381	Italy	ITA								59	CHEMICAL MATERIALS NES	1	No Quantity							1700			0
S3	2009	2009	2009	2	0	2	Export	112	Belarus	BLR	392	Japan	JPN								59	CHEMICAL MATERIALS NES	1	No Quantity							16500			0
S3	2009	2009	2009	2	0	2	Export	112	Belarus	BLR	398	Kazakhstan	KAZ								59	CHEMICAL MATERIALS NES	1	No Quantity							194300			0
S3	2009	2009	2009	2	0	2	Export	112	Belarus	BLR	410	Rep. of Korea	KOR								59	CHEMICAL MATERIALS NES	1	No Quantity							11100			0
S3	2009	2009	2009	2	0	2	Export	112	Belarus	BLR	417	Kyrgyzstan	KGZ								59	CHEMICAL MATERIALS NES	1	No Quantity							33000			0
S3	2009	2009	2009	2	0	2	Export	112	Belarus	BLR	422	Lebanon	LBN								59	CHEMICAL MATERIALS NES	1	No Quantity							5000			0
S3	2009	2009	2009	2	0	2	Export	112	Belarus	BLR	428	Latvia	LVA								59	CHEMICAL MATERIALS NES	1	No Quantity							1304200			0
S3	2009	2009	2009	2	0	2	Export	112	Belarus	BLR	440	Lithuania	LTU								59	CHEMICAL MATERIALS NES	1	No Quantity							4501600			0
S3	2009	2009	2009	2	0	2	Export	112	Belarus	BLR	458	Malaysia	MYS								59	CHEMICAL MATERIALS NES	1	No Quantity							31800			0
S3	2009	2009	2009	2	0	2	Export	112	Belarus	BLR	484	Mexico	MEX								59	CHEMICAL MATERIALS NES	1	No Quantity							2394400			0
S3	2009	2009	2009	2	0	2	Export	112	Belarus	BLR	490	Other Asia, nes									59	CHEMICAL MATERIALS NES	1	No Quantity							300			0
S3	2009	2009	2009	2	0	2	Export	112	Belarus	BLR	498	Rep. of Moldova	MDA								59	CHEMICAL MATERIALS NES	1	No Quantity							87800			0
S3	2009	2009	2009	2	0	2	Export	112	Belarus	BLR	528	Netherlands	NLD								59	CHEMICAL MATERIALS NES	1	No Quantity							412000			0
S3	2009	2009	2009	2	0	2	Export	112	Belarus	BLR	566	Nigeria	NGA								59	CHEMICAL MATERIALS NES	1	No Quantity							1900			0
S3	2009	2009	2009	2	0	2	Export	112	Belarus	BLR	616	Poland	POL								59	CHEMICAL MATERIALS NES	1	No Quantity							34760600			0
S3	2009	2009	2009	2	0	2	Export	112	Belarus	BLR	642	Romania	ROU								59	CHEMICAL MATERIALS NES	1	No Quantity							173200			0
S3	2009	2009	2009	2	0	2	Export	112	Belarus	BLR	643	Russian Federation	RUS								59	CHEMICAL MATERIALS NES	1	No Quantity							27115200			0
S3	2009	2009	2009	2	0	2	Export	112	Belarus	BLR	688	Serbia	SRB								59	CHEMICAL MATERIALS NES	1	No Quantity							16900			0
S3	2009	2009	2009	2	0	2	Export	112	Belarus	BLR	699	India	IND								59	CHEMICAL MATERIALS NES	1	No Quantity							13300			0
S3	2009	2009	2009	2	0	2	Export	112	Belarus	BLR	703	Slovakia	SVK								59	CHEMICAL MATERIALS NES	1	No Quantity							41000			0
S3	2009	2009	2009	2	0	2	Export	112	Belarus	BLR	710	South Africa	ZAF								59	CHEMICAL MATERIALS NES	1	No Quantity							200			0
S3	2009	2009	2009	2	0	2	Export	112	Belarus	BLR	736	Fmr Sudan	SDN								59	CHEMICAL MATERIALS NES	1	No Quantity							48100			0
S3	2009	2009	2009	2	0	2	Export	112	Belarus	BLR	752	Sweden	SWE								59	CHEMICAL MATERIALS NES	1	No Quantity							118400			0
S3	2009	2009	2009	2	0	2	Export	112	Belarus	BLR	757	Switzerland	CHE								59	CHEMICAL MATERIALS NES	1	No Quantity							2900			0
S3	2009	2009	2009	2	0	2	Export	112	Belarus	BLR	762	Tajikistan	TJK								59	CHEMICAL MATERIALS NES	1	No Quantity							124600			0
S3	2009	2009	2009	2	0	2	Export	112	Belarus	BLR	784	United Arab Emirates	ARE								59	CHEMICAL MATERIALS NES	1	No Quantity							93800			0
S3	2009	2009	2009	2	0	2	Export	112	Belarus	BLR	792	Turkey	TUR								59	CHEMICAL MATERIALS NES	1	No Quantity							273600			0
S3	2009	2009	2009	2	0	2	Export	112	Belarus	BLR	795	Turkmenistan	TKM								59	CHEMICAL MATERIALS NES	1	No Quantity							4600			0
S3	2009	2009	2009	2	0	2	Export	112	Belarus	BLR	804	Ukraine	UKR								59	CHEMICAL MATERIALS NES	1	No Quantity							1693000			0
S3	2009	2009	2009	2	0	2	Export	112	Belarus	BLR	818	Egypt	EGY								59	CHEMICAL MATERIALS NES	1	No Quantity							400			0
S3	2009	2009	2009	2	0	2	Export	112	Belarus	BLR	842	USA	USA								59	CHEMICAL MATERIALS NES	1	No Quantity							3128300			0
S3	2009	2009	2009	2	0	2	Export	112	Belarus	BLR	860	Uzbekistan	UZB								59	CHEMICAL MATERIALS NES	1	No Quantity							917200			0
S3	2009	2009	2009	2	0	2	Export	31	Azerbaijan	AZE	0	World	WLD								61	LEATHER, LEATHER GOODS	1	No Quantity							5468684			0
S3	2009	2009	2009	2	0	2	Export	31	Azerbaijan	AZE	156	China	CHN								61	LEATHER, LEATHER GOODS	1	No Quantity							34500			0
S3	2009	2009	2009	2	0	2	Export	31	Azerbaijan	AZE	364	Iran	IRN								61	LEATHER, LEATHER GOODS	1	No Quantity							40390			0
S3	2009	2009	2009	2	0	2	Export	31	Azerbaijan	AZE	381	Italy	ITA								61	LEATHER, LEATHER GOODS	1	No Quantity							64500			0
S3	2009	2009	2009	2	0	2	Export	31	Azerbaijan	AZE	586	Pakistan	PAK								61	LEATHER, LEATHER GOODS	1	No Quantity							18040			0
S3	2009	2009	2009	2	0	2	Export	31	Azerbaijan	AZE	620	Portugal	PRT								61	LEATHER, LEATHER GOODS	1	No Quantity							42210			0
S3	2009	2009	2009	2	0	2	Export	31	Azerbaijan	AZE	792	Turkey	TUR								61	LEATHER, LEATHER GOODS	1	No Quantity							5269044			0
S3	2009	2009	2009	2	0	2	Export	112	Belarus	BLR	0	World	WLD								61	LEATHER, LEATHER GOODS	1	No Quantity							21786600			0
S3	2009	2009	2009	2	0	2	Export	112	Belarus	BLR	51	Armenia	ARM								61	LEATHER, LEATHER GOODS	1	No Quantity							336800			0
S3	2009	2009	2009	2	0	2	Export	112	Belarus	BLR	56	Belgium	BEL								61	LEATHER, LEATHER GOODS	1	No Quantity							3300			0
S3	2009	2009	2009	2	0	2	Export	112	Belarus	BLR	156	China	CHN								61	LEATHER, LEATHER GOODS	1	No Quantity							101900			0
S3	2009	2009	2009	2	0	2	Export	112	Belarus	BLR	192	Cuba	CUB								61	LEATHER, LEATHER GOODS	1	No Quantity							2600			0
S3	2009	2009	2009	2	0	2	Export	112	Belarus	BLR	203	Czechia	CZE								61	LEATHER, LEATHER GOODS	1	No Quantity							268800			0
S3	2009	2009	2009	2	0	2	Export	112	Belarus	BLR	233	Estonia	EST								61	LEATHER, LEATHER GOODS	1	No Quantity							47100			0
S3	2009	2009	2009	2	0	2	Export	112	Belarus	BLR	251	France	FRA								61	LEATHER, LEATHER GOODS	1	No Quantity							7100			0
S3	2009	2009	2009	2	0	2	Export	112	Belarus	BLR	276	Germany	DEU								61	LEATHER, LEATHER GOODS	1	No Quantity							1688800			0
S3	2009	2009	2009	2	0	2	Export	112	Belarus	BLR	300	Greece	GRC								61	LEATHER, LEATHER GOODS	1	No Quantity							459400			0
S3	2009	2009	2009	2	0	2	Export	112	Belarus	BLR	348	Hungary	HUN								61	LEATHER, LEATHER GOODS	1	No Quantity							115800			0
S3	2009	2009	2009	2	0	2	Export	112	Belarus	BLR	376	Israel	ISR								61	LEATHER, LEATHER GOODS	1	No Quantity							103000			0
S3	2009	2009	2009	2	0	2	Export	112	Belarus	BLR	381	Italy	ITA								61	LEATHER, LEATHER GOODS	1	No Quantity							2026900			0
S3	2009	2009	2009	2	0	2	Export	112	Belarus	BLR	398	Kazakhstan	KAZ								61	LEATHER, LEATHER GOODS	1	No Quantity							44900			0
S3	2009	2009	2009	2	0	2	Export	112	Belarus	BLR	428	Latvia	LVA								61	LEATHER, LEATHER GOODS	1	No Quantity							12500			0
S3	2009	2009	2009	2	0	2	Export	112	Belarus	BLR	440	Lithuania	LTU								61	LEATHER, LEATHER GOODS	1	No Quantity							531700			0
S3	2009	2009	2009	2	0	2	Export	112	Belarus	BLR	498	Rep. of Moldova	MDA								61	LEATHER, LEATHER GOODS	1	No Quantity							75900			0
S3	2009	2009	2009	2	0	2	Export	112	Belarus	BLR	528	Netherlands	NLD								61	LEATHER, LEATHER GOODS	1	No Quantity							554600			0
S3	2009	2009	2009	2	0	2	Export	112	Belarus	BLR	616	Poland	POL								61	LEATHER, LEATHER GOODS	1	No Quantity							1402700			0
S3	2009	2009	2009	2	0	2	Export	112	Belarus	BLR	620	Portugal	PRT								61	LEATHER, LEATHER GOODS	1	No Quantity							96700			0
S3	2009	2009	2009	2	0	2	Export	112	Belarus	BLR	643	Russian Federation	RUS								61	LEATHER, LEATHER GOODS	1	No Quantity							8880300			0
S3	2009	2009	2009	2	0	2	Export	112	Belarus	BLR	699	India	IND								61	LEATHER, LEATHER GOODS	1	No Quantity							1657500			0
S3	2009	2009	2009	2	0	2	Export	112	Belarus	BLR	703	Slovakia	SVK								61	LEATHER, LEATHER GOODS	1	No Quantity							44600			0
S3	2009	2009	2009	2	0	2	Export	112	Belarus	BLR	710	South Africa	ZAF								61	LEATHER, LEATHER GOODS	1	No Quantity							76500			0
S3	2009	2009	2009	2	0	2	Export	112	Belarus	BLR	724	Spain	ESP								61	LEATHER, LEATHER GOODS	1	No Quantity							2772900			0
S3	2009	2009	2009	2	0	2	Export	112	Belarus	BLR	792	Turkey	TUR								61	LEATHER, LEATHER GOODS	1	No Quantity							76100			0
S3	2009	2009	2009	2	0	2	Export	112	Belarus	BLR	804	Ukraine	UKR								61	LEATHER, LEATHER GOODS	1	No Quantity							398200			0
S3	2009	2009	2009	2	0	2	Export	31	Azerbaijan	AZE	0	World	WLD								62	RUBBER MANUFACTURES, NES	1	No Quantity							58545			0
S3	2009	2009	2009	2	0	2	Export	31	Azerbaijan	AZE	40	Austria	AUT								62	RUBBER MANUFACTURES, NES	1	No Quantity							389			0
S3	2009	2009	2009	2	0	2	Export	31	Azerbaijan	AZE	251	France	FRA								62	RUBBER MANUFACTURES, NES	1	No Quantity							298			0
S3	2009	2009	2009	2	0	2	Export	31	Azerbaijan	AZE	268	Georgia	GEO								62	RUBBER MANUFACTURES, NES	1	No Quantity							1927			0
S3	2009	2009	2009	2	0	2	Export	31	Azerbaijan	AZE	364	Iran	IRN								62	RUBBER MANUFACTURES, NES	1	No Quantity							2600			0
S3	2009	2009	2009	2	0	2	Export	31	Azerbaijan	AZE	398	Kazakhstan	KAZ								62	RUBBER MANUFACTURES, NES	1	No Quantity							1083			0
S3	2009	2009	2009	2	0	2	Export	31	Azerbaijan	AZE	470	Malta	MLT								62	RUBBER MANUFACTURES, NES	1	No Quantity							10			0
S3	2009	2009	2009	2	0	2	Export	31	Azerbaijan	AZE	528	Netherlands	NLD								62	RUBBER MANUFACTURES, NES	1	No Quantity							14911			0
S3	2009	2009	2009	2	0	2	Export	31	Azerbaijan	AZE	643	Russian Federation	RUS								62	RUBBER MANUFACTURES, NES	1	No Quantity							14875			0
S3	2009	2009	2009	2	0	2	Export	31	Azerbaijan	AZE	757	Switzerland	CHE								62	RUBBER MANUFACTURES, NES	1	No Quantity							4133			0
S3	2009	2009	2009	2	0	2	Export	31	Azerbaijan	AZE	762	Tajikistan	TJK								62	RUBBER MANUFACTURES, NES	1	No Quantity							11193			0
S3	2009	2009	2009	2	0	2	Export	31	Azerbaijan	AZE	784	United Arab Emirates	ARE								62	RUBBER MANUFACTURES, NES	1	No Quantity							33			0
S3	2009	2009	2009	2	0	2	Export	31	Azerbaijan	AZE	804	Ukraine	UKR								62	RUBBER MANUFACTURES, NES	1	No Quantity							3586			0
S3	2009	2009	2009	2	0	2	Export	31	Azerbaijan	AZE	826	United Kingdom	GBR								62	RUBBER MANUFACTURES, NES	1	No Quantity							3509			0
S3	2009	2009	2009	2	0	2	Export	112	Belarus	BLR	0	World	WLD								62	RUBBER MANUFACTURES, NES	1	No Quantity							364290600			0
S3	2009	2009	2009	2	0	2	Export	112	Belarus	BLR	4	Afghanistan	AFG								62	RUBBER MANUFACTURES, NES	1	No Quantity							37000			0
S3	2009	2009	2009	2	0	2	Export	112	Belarus	BLR	24	Angola	AGO								62	RUBBER MANUFACTURES, NES	1	No Quantity							4600			0
S3	2009	2009	2009	2	0	2	Export	112	Belarus	BLR	31	Azerbaijan	AZE								62	RUBBER MANUFACTURES, NES	1	No Quantity							1639200			0
S3	2009	2009	2009	2	0	2	Export	112	Belarus	BLR	36	Australia	AUS								62	RUBBER MANUFACTURES, NES	1	No Quantity							3399300			0
S3	2009	2009	2009	2	0	2	Export	112	Belarus	BLR	51	Armenia	ARM								62	RUBBER MANUFACTURES, NES	1	No Quantity							4900200			0
S3	2009	2009	2009	2	0	2	Export	112	Belarus	BLR	56	Belgium	BEL								62	RUBBER MANUFACTURES, NES	1	No Quantity							197900			0
S3	2009	2009	2009	2	0	2	Export	112	Belarus	BLR	70	Bosnia Herzegovina	BIH								62	RUBBER MANUFACTURES, NES	1	No Quantity							738100			0
S3	2009	2009	2009	2	0	2	Export	112	Belarus	BLR	76	Brazil	BRA								62	RUBBER MANUFACTURES, NES	1	No Quantity							1998900			0
S3	2009	2009	2009	2	0	2	Export	112	Belarus	BLR	84	Belize	BLZ								62	RUBBER MANUFACTURES, NES	1	No Quantity							11600			0
S3	2009	2009	2009	2	0	2	Export	112	Belarus	BLR	92	Br. Virgin Isds	VGB								62	RUBBER MANUFACTURES, NES	1	No Quantity							96700			0
S3	2009	2009	2009	2	0	2	Export	112	Belarus	BLR	100	Bulgaria	BGR								62	RUBBER MANUFACTURES, NES	1	No Quantity							3594900			0
S3	2009	2009	2009	2	0	2	Export	112	Belarus	BLR	124	Canada	CAN								62	RUBBER MANUFACTURES, NES	1	No Quantity							1257400			0
S3	2009	2009	2009	2	0	2	Export	112	Belarus	BLR	152	Chile	CHL								62	RUBBER MANUFACTURES, NES	1	No Quantity							6900			0
S3	2009	2009	2009	2	0	2	Export	112	Belarus	BLR	156	China	CHN								62	RUBBER MANUFACTURES, NES	1	No Quantity							794000			0
S3	2009	2009	2009	2	0	2	Export	112	Belarus	BLR	170	Colombia	COL								62	RUBBER MANUFACTURES, NES	1	No Quantity							88700			0
S3	2009	2009	2009	2	0	2	Export	112	Belarus	BLR	178	Congo	COG								62	RUBBER MANUFACTURES, NES	1	No Quantity							16800			0
S3	2009	2009	2009	2	0	2	Export	112	Belarus	BLR	192	Cuba	CUB								62	RUBBER MANUFACTURES, NES	1	No Quantity							1769300			0
S3	2009	2009	2009	2	0	2	Export	112	Belarus	BLR	203	Czechia	CZE								62	RUBBER MANUFACTURES, NES	1	No Quantity							88200			0
S3	2009	2009	2009	2	0	2	Export	112	Belarus	BLR	204	Benin	BEN								62	RUBBER MANUFACTURES, NES	1	No Quantity							400			0
S3	2009	2009	2009	2	0	2	Export	112	Belarus	BLR	208	Denmark	DNK								62	RUBBER MANUFACTURES, NES	1	No Quantity							6500			0
S3	2009	2009	2009	2	0	2	Export	112	Belarus	BLR	212	Dominica	DMA								62	RUBBER MANUFACTURES, NES	1	No Quantity							1000			0
S3	2009	2009	2009	2	0	2	Export	112	Belarus	BLR	218	Ecuador	ECU								62	RUBBER MANUFACTURES, NES	1	No Quantity							1100			0
S3	2009	2009	2009	2	0	2	Export	112	Belarus	BLR	226	Equatorial Guinea	GNQ								62	RUBBER MANUFACTURES, NES	1	No Quantity							33000			0
S3	2009	2009	2009	2	0	2	Export	112	Belarus	BLR	231	Ethiopia	ETH								62	RUBBER MANUFACTURES, NES	1	No Quantity							190500			0
S3	2009	2009	2009	2	0	2	Export	112	Belarus	BLR	232	Eritrea	ERI								62	RUBBER MANUFACTURES, NES	1	No Quantity							5200			0
S3	2009	2009	2009	2	0	2	Export	112	Belarus	BLR	233	Estonia	EST								62	RUBBER MANUFACTURES, NES	1	No Quantity							393300			0
S3	2009	2009	2009	2	0	2	Export	112	Belarus	BLR	251	France	FRA								62	RUBBER MANUFACTURES, NES	1	No Quantity							433700			0
S3	2009	2009	2009	2	0	2	Export	112	Belarus	BLR	268	Georgia	GEO								62	RUBBER MANUFACTURES, NES	1	No Quantity							765100			0
S3	2009	2009	2009	2	0	2	Export	112	Belarus	BLR	276	Germany	DEU								62	RUBBER MANUFACTURES, NES	1	No Quantity							737900			0
S3	2009	2009	2009	2	0	2	Export	112	Belarus	BLR	288	Ghana	GHA								62	RUBBER MANUFACTURES, NES	1	No Quantity							1827600			0
S3	2009	2009	2009	2	0	2	Export	112	Belarus	BLR	300	Greece	GRC								62	RUBBER MANUFACTURES, NES	1	No Quantity							1400			0
S3	2009	2009	2009	2	0	2	Export	112	Belarus	BLR	324	Guinea	GIN								62	RUBBER MANUFACTURES, NES	1	No Quantity							204000			0
S3	2009	2009	2009	2	0	2	Export	112	Belarus	BLR	348	Hungary	HUN								62	RUBBER MANUFACTURES, NES	1	No Quantity							436300			0
S3	2009	2009	2009	2	0	2	Export	112	Belarus	BLR	360	Indonesia	IDN								62	RUBBER MANUFACTURES, NES	1	No Quantity							181400			0
S3	2009	2009	2009	2	0	2	Export	112	Belarus	BLR	364	Iran	IRN								62	RUBBER MANUFACTURES, NES	1	No Quantity							307200			0
S3	2009	2009	2009	2	0	2	Export	112	Belarus	BLR	376	Israel	ISR								62	RUBBER MANUFACTURES, NES	1	No Quantity							900			0
S3	2009	2009	2009	2	0	2	Export	112	Belarus	BLR	381	Italy	ITA								62	RUBBER MANUFACTURES, NES	1	No Quantity							5800			0
S3	2009	2009	2009	2	0	2	Export	112	Belarus	BLR	398	Kazakhstan	KAZ								62	RUBBER MANUFACTURES, NES	1	No Quantity							37876300			0
S3	2009	2009	2009	2	0	2	Export	112	Belarus	BLR	400	Jordan	JOR								62	RUBBER MANUFACTURES, NES	1	No Quantity							2400			0
S3	2009	2009	2009	2	0	2	Export	112	Belarus	BLR	408	Dem. People's Rep. of Korea	PRK								62	RUBBER MANUFACTURES, NES	1	No Quantity							131800			0
S3	2009	2009	2009	2	0	2	Export	112	Belarus	BLR	414	Kuwait	KWT								62	RUBBER MANUFACTURES, NES	1	No Quantity							100			0
S3	2009	2009	2009	2	0	2	Export	112	Belarus	BLR	417	Kyrgyzstan	KGZ								62	RUBBER MANUFACTURES, NES	1	No Quantity							7502200			0
S3	2009	2009	2009	2	0	2	Export	112	Belarus	BLR	422	Lebanon	LBN								62	RUBBER MANUFACTURES, NES	1	No Quantity							14000			0
S3	2009	2009	2009	2	0	2	Export	112	Belarus	BLR	428	Latvia	LVA								62	RUBBER MANUFACTURES, NES	1	No Quantity							264500			0
S3	2009	2009	2009	2	0	2	Export	112	Belarus	BLR	440	Lithuania	LTU								62	RUBBER MANUFACTURES, NES	1	No Quantity							1964900			0
S3	2009	2009	2009	2	0	2	Export	112	Belarus	BLR	484	Mexico	MEX								62	RUBBER MANUFACTURES, NES	1	No Quantity							195000			0
S3	2009	2009	2009	2	0	2	Export	112	Belarus	BLR	496	Mongolia	MNG								62	RUBBER MANUFACTURES, NES	1	No Quantity							153200			0
S3	2009	2009	2009	2	0	2	Export	112	Belarus	BLR	498	Rep. of Moldova	MDA								62	RUBBER MANUFACTURES, NES	1	No Quantity							2885600			0
S3	2009	2009	2009	2	0	2	Export	112	Belarus	BLR	504	Morocco	MAR								62	RUBBER MANUFACTURES, NES	1	No Quantity							300			0
S3	2009	2009	2009	2	0	2	Export	112	Belarus	BLR	524	Nepal	NPL								62	RUBBER MANUFACTURES, NES	1	No Quantity							300			0
S3	2009	2009	2009	2	0	2	Export	112	Belarus	BLR	528	Netherlands	NLD								62	RUBBER MANUFACTURES, NES	1	No Quantity							2160700			0
S3	2009	2009	2009	2	0	2	Export	112	Belarus	BLR	558	Nicaragua	NIC								62	RUBBER MANUFACTURES, NES	1	No Quantity							32400			0
S3	2009	2009	2009	2	0	2	Export	112	Belarus	BLR	579	Norway	NOR								62	RUBBER MANUFACTURES, NES	1	No Quantity							100			0
S3	2009	2009	2009	2	0	2	Export	112	Belarus	BLR	586	Pakistan	PAK								62	RUBBER MANUFACTURES, NES	1	No Quantity							2141100			0
S3	2009	2009	2009	2	0	2	Export	112	Belarus	BLR	604	Peru	PER								62	RUBBER MANUFACTURES, NES	1	No Quantity							307600			0
S3	2009	2009	2009	2	0	2	Export	112	Belarus	BLR	616	Poland	POL								62	RUBBER MANUFACTURES, NES	1	No Quantity							1715900			0
S3	2009	2009	2009	2	0	2	Export	112	Belarus	BLR	624	Guinea-Bissau	GNB								62	RUBBER MANUFACTURES, NES	1	No Quantity							106800			0
S3	2009	2009	2009	2	0	2	Export	112	Belarus	BLR	642	Romania	ROU								62	RUBBER MANUFACTURES, NES	1	No Quantity							395500			0
S3	2009	2009	2009	2	0	2	Export	112	Belarus	BLR	643	Russian Federation	RUS								62	RUBBER MANUFACTURES, NES	1	No Quantity							205304000			0
S3	2009	2009	2009	2	0	2	Export	112	Belarus	BLR	688	Serbia	SRB								62	RUBBER MANUFACTURES, NES	1	No Quantity							302200			0
S3	2009	2009	2009	2	0	2	Export	112	Belarus	BLR	690	Seychelles	SYC								62	RUBBER MANUFACTURES, NES	1	No Quantity							50700			0
S3	2009	2009	2009	2	0	2	Export	112	Belarus	BLR	699	India	IND								62	RUBBER MANUFACTURES, NES	1	No Quantity							593800			0
S3	2009	2009	2009	2	0	2	Export	112	Belarus	BLR	702	Singapore	SGP								62	RUBBER MANUFACTURES, NES	1	No Quantity							3666100			0
S3	2009	2009	2009	2	0	2	Export	112	Belarus	BLR	703	Slovakia	SVK								62	RUBBER MANUFACTURES, NES	1	No Quantity							3300			0
S3	2009	2009	2009	2	0	2	Export	112	Belarus	BLR	704	Viet Nam	VNM								62	RUBBER MANUFACTURES, NES	1	No Quantity							1593700			0
S3	2009	2009	2009	2	0	2	Export	112	Belarus	BLR	710	South Africa	ZAF								62	RUBBER MANUFACTURES, NES	1	No Quantity							3385000			0
S3	2009	2009	2009	2	0	2	Export	112	Belarus	BLR	736	Fmr Sudan	SDN								62	RUBBER MANUFACTURES, NES	1	No Quantity							134800			0
S3	2009	2009	2009	2	0	2	Export	112	Belarus	BLR	752	Sweden	SWE								62	RUBBER MANUFACTURES, NES	1	No Quantity							6727100			0
S3	2009	2009	2009	2	0	2	Export	112	Belarus	BLR	757	Switzerland	CHE								62	RUBBER MANUFACTURES, NES	1	No Quantity							45800			0
S3	2009	2009	2009	2	0	2	Export	112	Belarus	BLR	762	Tajikistan	TJK								62	RUBBER MANUFACTURES, NES	1	No Quantity							1507900			0
S3	2009	2009	2009	2	0	2	Export	112	Belarus	BLR	784	United Arab Emirates	ARE								62	RUBBER MANUFACTURES, NES	1	No Quantity							4212400			0
S3	2009	2009	2009	2	0	2	Export	112	Belarus	BLR	792	Turkey	TUR								62	RUBBER MANUFACTURES, NES	1	No Quantity							324100			0
S3	2009	2009	2009	2	0	2	Export	112	Belarus	BLR	795	Turkmenistan	TKM								62	RUBBER MANUFACTURES, NES	1	No Quantity							837800			0
S3	2009	2009	2009	2	0	2	Export	112	Belarus	BLR	804	Ukraine	UKR								62	RUBBER MANUFACTURES, NES	1	No Quantity							39749800			0
S3	2009	2009	2009	2	0	2	Export	112	Belarus	BLR	807	North Macedonia	MKD								62	RUBBER MANUFACTURES, NES	1	No Quantity							5600			0
S3	2009	2009	2009	2	0	2	Export	112	Belarus	BLR	818	Egypt	EGY								62	RUBBER MANUFACTURES, NES	1	No Quantity							791000			0
S3	2009	2009	2009	2	0	2	Export	112	Belarus	BLR	826	United Kingdom	GBR								62	RUBBER MANUFACTURES, NES	1	No Quantity							1996800			0
S3	2009	2009	2009	2	0	2	Export	112	Belarus	BLR	834	United Rep. of Tanzania	TZA								62	RUBBER MANUFACTURES, NES	1	No Quantity							100			0
S3	2009	2009	2009	2	0	2	Export	112	Belarus	BLR	842	USA	USA								62	RUBBER MANUFACTURES, NES	1	No Quantity							2290600			0
S3	2009	2009	2009	2	0	2	Export	112	Belarus	BLR	860	Uzbekistan	UZB								62	RUBBER MANUFACTURES, NES	1	No Quantity							6314400			0
S3	2009	2009	2009	2	0	2	Export	112	Belarus	BLR	862	Venezuela	VEN								62	RUBBER MANUFACTURES, NES	1	No Quantity							430400			0
S3	2009	2009	2009	2	0	2	Export	112	Belarus	BLR	887	Yemen	YEM								62	RUBBER MANUFACTURES, NES	1	No Quantity							500			0
S3	2009	2009	2009	2	0	2	Export	31	Azerbaijan	AZE	0	World	WLD								63	CORK, WOOD MANUFACTURES	1	No Quantity							614404			0
S3	2009	2009	2009	2	0	2	Export	31	Azerbaijan	AZE	40	Austria	AUT								63	CORK, WOOD MANUFACTURES	1	No Quantity							17475			0
S3	2009	2009	2009	2	0	2	Export	31	Azerbaijan	AZE	268	Georgia	GEO								63	CORK, WOOD MANUFACTURES	1	No Quantity							57209			0
S3	2009	2009	2009	2	0	2	Export	31	Azerbaijan	AZE	364	Iran	IRN								63	CORK, WOOD MANUFACTURES	1	No Quantity							8000			0
S3	2009	2009	2009	2	0	2	Export	31	Azerbaijan	AZE	381	Italy	ITA								63	CORK, WOOD MANUFACTURES	1	No Quantity							153706			0
S3	2009	2009	2009	2	0	2	Export	31	Azerbaijan	AZE	398	Kazakhstan	KAZ								63	CORK, WOOD MANUFACTURES	1	No Quantity							37			0
S3	2009	2009	2009	2	0	2	Export	31	Azerbaijan	AZE	417	Kyrgyzstan	KGZ								63	CORK, WOOD MANUFACTURES	1	No Quantity							40			0
S3	2009	2009	2009	2	0	2	Export	31	Azerbaijan	AZE	579	Norway	NOR								63	CORK, WOOD MANUFACTURES	1	No Quantity							65			0
S3	2009	2009	2009	2	0	2	Export	31	Azerbaijan	AZE	643	Russian Federation	RUS								63	CORK, WOOD MANUFACTURES	1	No Quantity							31171			0
S3	2009	2009	2009	2	0	2	Export	31	Azerbaijan	AZE	699	India	IND								63	CORK, WOOD MANUFACTURES	1	No Quantity							150			0
S3	2009	2009	2009	2	0	2	Export	31	Azerbaijan	AZE	757	Switzerland	CHE								63	CORK, WOOD MANUFACTURES	1	No Quantity							750			0
S3	2009	2009	2009	2	0	2	Export	31	Azerbaijan	AZE	784	United Arab Emirates	ARE								63	CORK, WOOD MANUFACTURES	1	No Quantity							7458			0
S3	2009	2009	2009	2	0	2	Export	31	Azerbaijan	AZE	792	Turkey	TUR								63	CORK, WOOD MANUFACTURES	1	No Quantity							330754			0
S3	2009	2009	2009	2	0	2	Export	31	Azerbaijan	AZE	804	Ukraine	UKR								63	CORK, WOOD MANUFACTURES	1	No Quantity							2320			0
S3	2009	2009	2009	2	0	2	Export	31	Azerbaijan	AZE	826	United Kingdom	GBR								63	CORK, WOOD MANUFACTURES	1	No Quantity							5268			0
S3	2009	2009	2009	2	0	2	Export	112	Belarus	BLR	0	World	WLD								63	CORK, WOOD MANUFACTURES	1	No Quantity							166399000			0
S3	2009	2009	2009	2	0	2	Export	112	Belarus	BLR	4	Afghanistan	AFG								63	CORK, WOOD MANUFACTURES	1	No Quantity							278800			0
S3	2009	2009	2009	2	0	2	Export	112	Belarus	BLR	31	Azerbaijan	AZE								63	CORK, WOOD MANUFACTURES	1	No Quantity							4290800			0
S3	2009	2009	2009	2	0	2	Export	112	Belarus	BLR	40	Austria	AUT								63	CORK, WOOD MANUFACTURES	1	No Quantity							482300			0
S3	2009	2009	2009	2	0	2	Export	112	Belarus	BLR	51	Armenia	ARM								63	CORK, WOOD MANUFACTURES	1	No Quantity							575300			0
S3	2009	2009	2009	2	0	2	Export	112	Belarus	BLR	56	Belgium	BEL								63	CORK, WOOD MANUFACTURES	1	No Quantity							5846800			0
S3	2009	2009	2009	2	0	2	Export	112	Belarus	BLR	84	Belize	BLZ								63	CORK, WOOD MANUFACTURES	1	No Quantity							1700			0
S3	2009	2009	2009	2	0	2	Export	112	Belarus	BLR	100	Bulgaria	BGR								63	CORK, WOOD MANUFACTURES	1	No Quantity							60100			0
S3	2009	2009	2009	2	0	2	Export	112	Belarus	BLR	124	Canada	CAN								63	CORK, WOOD MANUFACTURES	1	No Quantity							726200			0
S3	2009	2009	2009	2	0	2	Export	112	Belarus	BLR	156	China	CHN								63	CORK, WOOD MANUFACTURES	1	No Quantity							2300			0
S3	2009	2009	2009	2	0	2	Export	112	Belarus	BLR	203	Czechia	CZE								63	CORK, WOOD MANUFACTURES	1	No Quantity							759700			0
S3	2009	2009	2009	2	0	2	Export	112	Belarus	BLR	208	Denmark	DNK								63	CORK, WOOD MANUFACTURES	1	No Quantity							903200			0
S3	2009	2009	2009	2	0	2	Export	112	Belarus	BLR	233	Estonia	EST								63	CORK, WOOD MANUFACTURES	1	No Quantity							1655600			0
S3	2009	2009	2009	2	0	2	Export	112	Belarus	BLR	246	Finland	FIN								63	CORK, WOOD MANUFACTURES	1	No Quantity							21800			0
S3	2009	2009	2009	2	0	2	Export	112	Belarus	BLR	251	France	FRA								63	CORK, WOOD MANUFACTURES	1	No Quantity							2761000			0
S3	2009	2009	2009	2	0	2	Export	112	Belarus	BLR	268	Georgia	GEO								63	CORK, WOOD MANUFACTURES	1	No Quantity							1167400			0
S3	2009	2009	2009	2	0	2	Export	112	Belarus	BLR	276	Germany	DEU								63	CORK, WOOD MANUFACTURES	1	No Quantity							18101700			0
S3	2009	2009	2009	2	0	2	Export	112	Belarus	BLR	300	Greece	GRC								63	CORK, WOOD MANUFACTURES	1	No Quantity							28200			0
S3	2009	2009	2009	2	0	2	Export	112	Belarus	BLR	324	Guinea	GIN								63	CORK, WOOD MANUFACTURES	1	No Quantity							200			0
S3	2009	2009	2009	2	0	2	Export	112	Belarus	BLR	344	China, Hong Kong SAR	HKG								63	CORK, WOOD MANUFACTURES	1	No Quantity							100			0
S3	2009	2009	2009	2	0	2	Export	112	Belarus	BLR	348	Hungary	HUN								63	CORK, WOOD MANUFACTURES	1	No Quantity							5064500			0
S3	2009	2009	2009	2	0	2	Export	112	Belarus	BLR	364	Iran	IRN								63	CORK, WOOD MANUFACTURES	1	No Quantity							8200			0
S3	2009	2009	2009	2	0	2	Export	112	Belarus	BLR	372	Ireland	IRL								63	CORK, WOOD MANUFACTURES	1	No Quantity							36900			0
S3	2009	2009	2009	2	0	2	Export	112	Belarus	BLR	376	Israel	ISR								63	CORK, WOOD MANUFACTURES	1	No Quantity							41300			0
S3	2009	2009	2009	2	0	2	Export	112	Belarus	BLR	381	Italy	ITA								63	CORK, WOOD MANUFACTURES	1	No Quantity							2791900			0
S3	2009	2009	2009	2	0	2	Export	112	Belarus	BLR	392	Japan	JPN								63	CORK, WOOD MANUFACTURES	1	No Quantity							1000			0
S3	2009	2009	2009	2	0	2	Export	112	Belarus	BLR	398	Kazakhstan	KAZ								63	CORK, WOOD MANUFACTURES	1	No Quantity							9568600			0
S3	2009	2009	2009	2	0	2	Export	112	Belarus	BLR	410	Rep. of Korea	KOR								63	CORK, WOOD MANUFACTURES	1	No Quantity							47300			0
S3	2009	2009	2009	2	0	2	Export	112	Belarus	BLR	417	Kyrgyzstan	KGZ								63	CORK, WOOD MANUFACTURES	1	No Quantity							1207200			0
S3	2009	2009	2009	2	0	2	Export	112	Belarus	BLR	428	Latvia	LVA								63	CORK, WOOD MANUFACTURES	1	No Quantity							4043200			0
S3	2009	2009	2009	2	0	2	Export	112	Belarus	BLR	434	Libya	LBY								63	CORK, WOOD MANUFACTURES	1	No Quantity							131900			0
S3	2009	2009	2009	2	0	2	Export	112	Belarus	BLR	440	Lithuania	LTU								63	CORK, WOOD MANUFACTURES	1	No Quantity							4846800			0
S3	2009	2009	2009	2	0	2	Export	112	Belarus	BLR	458	Malaysia	MYS								63	CORK, WOOD MANUFACTURES	1	No Quantity							9000			0
S3	2009	2009	2009	2	0	2	Export	112	Belarus	BLR	496	Mongolia	MNG								63	CORK, WOOD MANUFACTURES	1	No Quantity							23300			0
S3	2009	2009	2009	2	0	2	Export	112	Belarus	BLR	498	Rep. of Moldova	MDA								63	CORK, WOOD MANUFACTURES	1	No Quantity							1979500			0
S3	2009	2009	2009	2	0	2	Export	112	Belarus	BLR	528	Netherlands	NLD								63	CORK, WOOD MANUFACTURES	1	No Quantity							4519500			0
S3	2009	2009	2009	2	0	2	Export	112	Belarus	BLR	579	Norway	NOR								63	CORK, WOOD MANUFACTURES	1	No Quantity							5700			0
S3	2009	2009	2009	2	0	2	Export	112	Belarus	BLR	616	Poland	POL								63	CORK, WOOD MANUFACTURES	1	No Quantity							9448700			0
S3	2009	2009	2009	2	0	2	Export	112	Belarus	BLR	642	Romania	ROU								63	CORK, WOOD MANUFACTURES	1	No Quantity							578600			0
S3	2009	2009	2009	2	0	2	Export	112	Belarus	BLR	643	Russian Federation	RUS								63	CORK, WOOD MANUFACTURES	1	No Quantity							59307500			0
S3	2009	2009	2009	2	0	2	Export	112	Belarus	BLR	688	Serbia	SRB								63	CORK, WOOD MANUFACTURES	1	No Quantity							197600			0
S3	2009	2009	2009	2	0	2	Export	112	Belarus	BLR	699	India	IND								63	CORK, WOOD MANUFACTURES	1	No Quantity							100			0
S3	2009	2009	2009	2	0	2	Export	112	Belarus	BLR	703	Slovakia	SVK								63	CORK, WOOD MANUFACTURES	1	No Quantity							806000			0
S3	2009	2009	2009	2	0	2	Export	112	Belarus	BLR	705	Slovenia	SVN								63	CORK, WOOD MANUFACTURES	1	No Quantity							8900			0
S3	2009	2009	2009	2	0	2	Export	112	Belarus	BLR	724	Spain	ESP								63	CORK, WOOD MANUFACTURES	1	No Quantity							85500			0
S3	2009	2009	2009	2	0	2	Export	112	Belarus	BLR	752	Sweden	SWE								63	CORK, WOOD MANUFACTURES	1	No Quantity							21300			0
S3	2009	2009	2009	2	0	2	Export	112	Belarus	BLR	757	Switzerland	CHE								63	CORK, WOOD MANUFACTURES	1	No Quantity							230900			0
S3	2009	2009	2009	2	0	2	Export	112	Belarus	BLR	762	Tajikistan	TJK								63	CORK, WOOD MANUFACTURES	1	No Quantity							2818300			0
S3	2009	2009	2009	2	0	2	Export	112	Belarus	BLR	792	Turkey	TUR								63	CORK, WOOD MANUFACTURES	1	No Quantity							180600			0
S3	2009	2009	2009	2	0	2	Export	112	Belarus	BLR	795	Turkmenistan	TKM								63	CORK, WOOD MANUFACTURES	1	No Quantity							321000			0
S3	2009	2009	2009	2	0	2	Export	112	Belarus	BLR	804	Ukraine	UKR								63	CORK, WOOD MANUFACTURES	1	No Quantity							15015500			0
S3	2009	2009	2009	2	0	2	Export	112	Belarus	BLR	826	United Kingdom	GBR								63	CORK, WOOD MANUFACTURES	1	No Quantity							209500			0
S3	2009	2009	2009	2	0	2	Export	112	Belarus	BLR	842	USA	USA								63	CORK, WOOD MANUFACTURES	1	No Quantity							865900			0
S3	2009	2009	2009	2	0	2	Export	112	Belarus	BLR	860	Uzbekistan	UZB								63	CORK, WOOD MANUFACTURES	1	No Quantity							4275600			0
S3	2009	2009	2009	2	0	2	Export	112	Belarus	BLR	899	Areas, nes									63	CORK, WOOD MANUFACTURES	1	No Quantity							38500			0
S3	2009	2009	2009	2	0	2	Export	31	Azerbaijan	AZE	0	World	WLD								64	PAPER,PAPERBOARD,ETC.	1	No Quantity							1936566			0
S3	2009	2009	2009	2	0	2	Export	31	Azerbaijan	AZE	36	Australia	AUS								64	PAPER,PAPERBOARD,ETC.	1	No Quantity							175			0
S3	2009	2009	2009	2	0	2	Export	31	Azerbaijan	AZE	40	Austria	AUT								64	PAPER,PAPERBOARD,ETC.	1	No Quantity							392			0
S3	2009	2009	2009	2	0	2	Export	31	Azerbaijan	AZE	56	Belgium	BEL								64	PAPER,PAPERBOARD,ETC.	1	No Quantity							30			0
S3	2009	2009	2009	2	0	2	Export	31	Azerbaijan	AZE	268	Georgia	GEO								64	PAPER,PAPERBOARD,ETC.	1	No Quantity							480904			0
S3	2009	2009	2009	2	0	2	Export	31	Azerbaijan	AZE	368	Iraq	IRQ								64	PAPER,PAPERBOARD,ETC.	1	No Quantity							86			0
S3	2009	2009	2009	2	0	2	Export	31	Azerbaijan	AZE	381	Italy	ITA								64	PAPER,PAPERBOARD,ETC.	1	No Quantity							504			0
S3	2009	2009	2009	2	0	2	Export	31	Azerbaijan	AZE	398	Kazakhstan	KAZ								64	PAPER,PAPERBOARD,ETC.	1	No Quantity							21548			0
S3	2009	2009	2009	2	0	2	Export	31	Azerbaijan	AZE	496	Mongolia	MNG								64	PAPER,PAPERBOARD,ETC.	1	No Quantity							1069			0
S3	2009	2009	2009	2	0	2	Export	31	Azerbaijan	AZE	512	Oman	OMN								64	PAPER,PAPERBOARD,ETC.	1	No Quantity							100			0
S3	2009	2009	2009	2	0	2	Export	31	Azerbaijan	AZE	566	Nigeria	NGA								64	PAPER,PAPERBOARD,ETC.	1	No Quantity							85			0
S3	2009	2009	2009	2	0	2	Export	31	Azerbaijan	AZE	579	Norway	NOR								64	PAPER,PAPERBOARD,ETC.	1	No Quantity							95			0
S3	2009	2009	2009	2	0	2	Export	31	Azerbaijan	AZE	643	Russian Federation	RUS								64	PAPER,PAPERBOARD,ETC.	1	No Quantity							1430202			0
S3	2009	2009	2009	2	0	2	Export	31	Azerbaijan	AZE	702	Singapore	SGP								64	PAPER,PAPERBOARD,ETC.	1	No Quantity							70			0
S3	2009	2009	2009	2	0	2	Export	31	Azerbaijan	AZE	710	South Africa	ZAF								64	PAPER,PAPERBOARD,ETC.	1	No Quantity							130			0
S3	2009	2009	2009	2	0	2	Export	31	Azerbaijan	AZE	784	United Arab Emirates	ARE								64	PAPER,PAPERBOARD,ETC.	1	No Quantity							55			0
S3	2009	2009	2009	2	0	2	Export	31	Azerbaijan	AZE	792	Turkey	TUR								64	PAPER,PAPERBOARD,ETC.	1	No Quantity							25			0
S3	2009	2009	2009	2	0	2	Export	31	Azerbaijan	AZE	804	Ukraine	UKR								64	PAPER,PAPERBOARD,ETC.	1	No Quantity							750			0
S3	2009	2009	2009	2	0	2	Export	31	Azerbaijan	AZE	826	United Kingdom	GBR								64	PAPER,PAPERBOARD,ETC.	1	No Quantity							45			0
S3	2009	2009	2009	2	0	2	Export	31	Azerbaijan	AZE	842	USA	USA								64	PAPER,PAPERBOARD,ETC.	1	No Quantity							240			0
S3	2009	2009	2009	2	0	2	Export	31	Azerbaijan	AZE	862	Venezuela	VEN								64	PAPER,PAPERBOARD,ETC.	1	No Quantity							60			0
S3	2009	2009	2009	2	0	2	Export	112	Belarus	BLR	0	World	WLD								64	PAPER,PAPERBOARD,ETC.	1	No Quantity							133170400			0
S3	2009	2009	2009	2	0	2	Export	112	Belarus	BLR	24	Angola	AGO								64	PAPER,PAPERBOARD,ETC.	1	No Quantity							3700			0
S3	2009	2009	2009	2	0	2	Export	112	Belarus	BLR	31	Azerbaijan	AZE								64	PAPER,PAPERBOARD,ETC.	1	No Quantity							140500			0
S3	2009	2009	2009	2	0	2	Export	112	Belarus	BLR	36	Australia	AUS								64	PAPER,PAPERBOARD,ETC.	1	No Quantity							100			0
S3	2009	2009	2009	2	0	2	Export	112	Belarus	BLR	51	Armenia	ARM								64	PAPER,PAPERBOARD,ETC.	1	No Quantity							78900			0
S3	2009	2009	2009	2	0	2	Export	112	Belarus	BLR	100	Bulgaria	BGR								64	PAPER,PAPERBOARD,ETC.	1	No Quantity							578200			0
S3	2009	2009	2009	2	0	2	Export	112	Belarus	BLR	124	Canada	CAN								64	PAPER,PAPERBOARD,ETC.	1	No Quantity							900			0
S3	2009	2009	2009	2	0	2	Export	112	Belarus	BLR	156	China	CHN								64	PAPER,PAPERBOARD,ETC.	1	No Quantity							1000			0
S3	2009	2009	2009	2	0	2	Export	112	Belarus	BLR	178	Congo	COG								64	PAPER,PAPERBOARD,ETC.	1	No Quantity							5700			0
S3	2009	2009	2009	2	0	2	Export	112	Belarus	BLR	192	Cuba	CUB								64	PAPER,PAPERBOARD,ETC.	1	No Quantity							5200			0
S3	2009	2009	2009	2	0	2	Export	112	Belarus	BLR	196	Cyprus	CYP								64	PAPER,PAPERBOARD,ETC.	1	No Quantity							100			0
S3	2009	2009	2009	2	0	2	Export	112	Belarus	BLR	203	Czechia	CZE								64	PAPER,PAPERBOARD,ETC.	1	No Quantity							51400			0
S3	2009	2009	2009	2	0	2	Export	112	Belarus	BLR	208	Denmark	DNK								64	PAPER,PAPERBOARD,ETC.	1	No Quantity							4400			0
S3	2009	2009	2009	2	0	2	Export	112	Belarus	BLR	231	Ethiopia	ETH								64	PAPER,PAPERBOARD,ETC.	1	No Quantity							100			0
S3	2009	2009	2009	2	0	2	Export	112	Belarus	BLR	233	Estonia	EST								64	PAPER,PAPERBOARD,ETC.	1	No Quantity							810800			0
S3	2009	2009	2009	2	0	2	Export	112	Belarus	BLR	251	France	FRA								64	PAPER,PAPERBOARD,ETC.	1	No Quantity							68500			0
S3	2009	2009	2009	2	0	2	Export	112	Belarus	BLR	268	Georgia	GEO								64	PAPER,PAPERBOARD,ETC.	1	No Quantity							1161600			0
S3	2009	2009	2009	2	0	2	Export	112	Belarus	BLR	276	Germany	DEU								64	PAPER,PAPERBOARD,ETC.	1	No Quantity							97500			0
S3	2009	2009	2009	2	0	2	Export	112	Belarus	BLR	288	Ghana	GHA								64	PAPER,PAPERBOARD,ETC.	1	No Quantity							800			0
S3	2009	2009	2009	2	0	2	Export	112	Belarus	BLR	300	Greece	GRC								64	PAPER,PAPERBOARD,ETC.	1	No Quantity							400			0
S3	2009	2009	2009	2	0	2	Export	112	Belarus	BLR	324	Guinea	GIN								64	PAPER,PAPERBOARD,ETC.	1	No Quantity							100			0
S3	2009	2009	2009	2	0	2	Export	112	Belarus	BLR	348	Hungary	HUN								64	PAPER,PAPERBOARD,ETC.	1	No Quantity							408700			0
S3	2009	2009	2009	2	0	2	Export	112	Belarus	BLR	364	Iran	IRN								64	PAPER,PAPERBOARD,ETC.	1	No Quantity							181800			0
S3	2009	2009	2009	2	0	2	Export	112	Belarus	BLR	381	Italy	ITA								64	PAPER,PAPERBOARD,ETC.	1	No Quantity							5200			0
S3	2009	2009	2009	2	0	2	Export	112	Belarus	BLR	398	Kazakhstan	KAZ								64	PAPER,PAPERBOARD,ETC.	1	No Quantity							2964700			0
S3	2009	2009	2009	2	0	2	Export	112	Belarus	BLR	417	Kyrgyzstan	KGZ								64	PAPER,PAPERBOARD,ETC.	1	No Quantity							405700			0
S3	2009	2009	2009	2	0	2	Export	112	Belarus	BLR	428	Latvia	LVA								64	PAPER,PAPERBOARD,ETC.	1	No Quantity							969900			0
S3	2009	2009	2009	2	0	2	Export	112	Belarus	BLR	440	Lithuania	LTU								64	PAPER,PAPERBOARD,ETC.	1	No Quantity							3278500			0
S3	2009	2009	2009	2	0	2	Export	112	Belarus	BLR	496	Mongolia	MNG								64	PAPER,PAPERBOARD,ETC.	1	No Quantity							119500			0
S3	2009	2009	2009	2	0	2	Export	112	Belarus	BLR	498	Rep. of Moldova	MDA								64	PAPER,PAPERBOARD,ETC.	1	No Quantity							1626300			0
S3	2009	2009	2009	2	0	2	Export	112	Belarus	BLR	528	Netherlands	NLD								64	PAPER,PAPERBOARD,ETC.	1	No Quantity							9600			0
S3	2009	2009	2009	2	0	2	Export	112	Belarus	BLR	558	Nicaragua	NIC								64	PAPER,PAPERBOARD,ETC.	1	No Quantity							200			0
S3	2009	2009	2009	2	0	2	Export	112	Belarus	BLR	566	Nigeria	NGA								64	PAPER,PAPERBOARD,ETC.	1	No Quantity							5400			0
S3	2009	2009	2009	2	0	2	Export	112	Belarus	BLR	604	Peru	PER								64	PAPER,PAPERBOARD,ETC.	1	No Quantity							400			0
S3	2009	2009	2009	2	0	2	Export	112	Belarus	BLR	616	Poland	POL								64	PAPER,PAPERBOARD,ETC.	1	No Quantity							3510800			0
S3	2009	2009	2009	2	0	2	Export	112	Belarus	BLR	642	Romania	ROU								64	PAPER,PAPERBOARD,ETC.	1	No Quantity							14300			0
S3	2009	2009	2009	2	0	2	Export	112	Belarus	BLR	643	Russian Federation	RUS								64	PAPER,PAPERBOARD,ETC.	1	No Quantity							104335400			0
S3	2009	2009	2009	2	0	2	Export	112	Belarus	BLR	688	Serbia	SRB								64	PAPER,PAPERBOARD,ETC.	1	No Quantity							71900			0
S3	2009	2009	2009	2	0	2	Export	112	Belarus	BLR	703	Slovakia	SVK								64	PAPER,PAPERBOARD,ETC.	1	No Quantity							17800			0
S3	2009	2009	2009	2	0	2	Export	112	Belarus	BLR	757	Switzerland	CHE								64	PAPER,PAPERBOARD,ETC.	1	No Quantity							31600			0
S3	2009	2009	2009	2	0	2	Export	112	Belarus	BLR	762	Tajikistan	TJK								64	PAPER,PAPERBOARD,ETC.	1	No Quantity							306400			0
S3	2009	2009	2009	2	0	2	Export	112	Belarus	BLR	795	Turkmenistan	TKM								64	PAPER,PAPERBOARD,ETC.	1	No Quantity							562600			0
S3	2009	2009	2009	2	0	2	Export	112	Belarus	BLR	804	Ukraine	UKR								64	PAPER,PAPERBOARD,ETC.	1	No Quantity							10273600			0
S3	2009	2009	2009	2	0	2	Export	112	Belarus	BLR	818	Egypt	EGY								64	PAPER,PAPERBOARD,ETC.	1	No Quantity							39900			0
S3	2009	2009	2009	2	0	2	Export	112	Belarus	BLR	826	United Kingdom	GBR								64	PAPER,PAPERBOARD,ETC.	1	No Quantity							600			0
S3	2009	2009	2009	2	0	2	Export	112	Belarus	BLR	834	United Rep. of Tanzania	TZA								64	PAPER,PAPERBOARD,ETC.	1	No Quantity							100			0
S3	2009	2009	2009	2	0	2	Export	112	Belarus	BLR	842	USA	USA								64	PAPER,PAPERBOARD,ETC.	1	No Quantity							6500			0
S3	2009	2009	2009	2	0	2	Export	112	Belarus	BLR	860	Uzbekistan	UZB								64	PAPER,PAPERBOARD,ETC.	1	No Quantity							944100			0
S3	2009	2009	2009	2	0	2	Export	112	Belarus	BLR	862	Venezuela	VEN								64	PAPER,PAPERBOARD,ETC.	1	No Quantity							68900			0
S3	2009	2009	2009	2	0	2	Export	112	Belarus	BLR	899	Areas, nes									64	PAPER,PAPERBOARD,ETC.	1	No Quantity							100			0
S3	2009	2009	2009	2	0	2	Export	31	Azerbaijan	AZE	0	World	WLD								65	TEXTILE YARN,FABRIC,ETC.	1	No Quantity							25651365			0
S3	2009	2009	2009	2	0	2	Export	31	Azerbaijan	AZE	24	Angola	AGO								65	TEXTILE YARN,FABRIC,ETC.	1	No Quantity							1450			0
S3	2009	2009	2009	2	0	2	Export	31	Azerbaijan	AZE	36	Australia	AUS								65	TEXTILE YARN,FABRIC,ETC.	1	No Quantity							470			0
S3	2009	2009	2009	2	0	2	Export	31	Azerbaijan	AZE	40	Austria	AUT								65	TEXTILE YARN,FABRIC,ETC.	1	No Quantity							15306			0
S3	2009	2009	2009	2	0	2	Export	31	Azerbaijan	AZE	56	Belgium	BEL								65	TEXTILE YARN,FABRIC,ETC.	1	No Quantity							4259			0
S3	2009	2009	2009	2	0	2	Export	31	Azerbaijan	AZE	76	Brazil	BRA								65	TEXTILE YARN,FABRIC,ETC.	1	No Quantity							1790			0
S3	2009	2009	2009	2	0	2	Export	31	Azerbaijan	AZE	112	Belarus	BLR								65	TEXTILE YARN,FABRIC,ETC.	1	No Quantity							650191			0
S3	2009	2009	2009	2	0	2	Export	31	Azerbaijan	AZE	124	Canada	CAN								65	TEXTILE YARN,FABRIC,ETC.	1	No Quantity							6982			0
S3	2009	2009	2009	2	0	2	Export	31	Azerbaijan	AZE	170	Colombia	COL								65	TEXTILE YARN,FABRIC,ETC.	1	No Quantity							10650			0
S3	2009	2009	2009	2	0	2	Export	31	Azerbaijan	AZE	203	Czechia	CZE								65	TEXTILE YARN,FABRIC,ETC.	1	No Quantity							315			0
S3	2009	2009	2009	2	0	2	Export	31	Azerbaijan	AZE	208	Denmark	DNK								65	TEXTILE YARN,FABRIC,ETC.	1	No Quantity							4550			0
S3	2009	2009	2009	2	0	2	Export	31	Azerbaijan	AZE	251	France	FRA								65	TEXTILE YARN,FABRIC,ETC.	1	No Quantity							733			0
S3	2009	2009	2009	2	0	2	Export	31	Azerbaijan	AZE	268	Georgia	GEO								65	TEXTILE YARN,FABRIC,ETC.	1	No Quantity							707720			0
S3	2009	2009	2009	2	0	2	Export	31	Azerbaijan	AZE	360	Indonesia	IDN								65	TEXTILE YARN,FABRIC,ETC.	1	No Quantity							738			0
S3	2009	2009	2009	2	0	2	Export	31	Azerbaijan	AZE	364	Iran	IRN								65	TEXTILE YARN,FABRIC,ETC.	1	No Quantity							1514841			0
S3	2009	2009	2009	2	0	2	Export	31	Azerbaijan	AZE	376	Israel	ISR								65	TEXTILE YARN,FABRIC,ETC.	1	No Quantity							60			0
S3	2009	2009	2009	2	0	2	Export	31	Azerbaijan	AZE	392	Japan	JPN								65	TEXTILE YARN,FABRIC,ETC.	1	No Quantity							430			0
S3	2009	2009	2009	2	0	2	Export	31	Azerbaijan	AZE	398	Kazakhstan	KAZ								65	TEXTILE YARN,FABRIC,ETC.	1	No Quantity							1502446			0
S3	2009	2009	2009	2	0	2	Export	31	Azerbaijan	AZE	410	Rep. of Korea	KOR								65	TEXTILE YARN,FABRIC,ETC.	1	No Quantity							500			0
S3	2009	2009	2009	2	0	2	Export	31	Azerbaijan	AZE	417	Kyrgyzstan	KGZ								65	TEXTILE YARN,FABRIC,ETC.	1	No Quantity							1569			0
S3	2009	2009	2009	2	0	2	Export	31	Azerbaijan	AZE	458	Malaysia	MYS								65	TEXTILE YARN,FABRIC,ETC.	1	No Quantity							478			0
S3	2009	2009	2009	2	0	2	Export	31	Azerbaijan	AZE	470	Malta	MLT								65	TEXTILE YARN,FABRIC,ETC.	1	No Quantity							20			0
S3	2009	2009	2009	2	0	2	Export	31	Azerbaijan	AZE	484	Mexico	MEX								65	TEXTILE YARN,FABRIC,ETC.	1	No Quantity							100			0
S3	2009	2009	2009	2	0	2	Export	31	Azerbaijan	AZE	512	Oman	OMN								65	TEXTILE YARN,FABRIC,ETC.	1	No Quantity							140			0
S3	2009	2009	2009	2	0	2	Export	31	Azerbaijan	AZE	528	Netherlands	NLD								65	TEXTILE YARN,FABRIC,ETC.	1	No Quantity							1200			0
S3	2009	2009	2009	2	0	2	Export	31	Azerbaijan	AZE	558	Nicaragua	NIC								65	TEXTILE YARN,FABRIC,ETC.	1	No Quantity							270			0
S3	2009	2009	2009	2	0	2	Export	31	Azerbaijan	AZE	566	Nigeria	NGA								65	TEXTILE YARN,FABRIC,ETC.	1	No Quantity							580			0
S3	2009	2009	2009	2	0	2	Export	31	Azerbaijan	AZE	579	Norway	NOR								65	TEXTILE YARN,FABRIC,ETC.	1	No Quantity							4473			0
S3	2009	2009	2009	2	0	2	Export	31	Azerbaijan	AZE	634	Qatar	QAT								65	TEXTILE YARN,FABRIC,ETC.	1	No Quantity							135			0
S3	2009	2009	2009	2	0	2	Export	31	Azerbaijan	AZE	643	Russian Federation	RUS								65	TEXTILE YARN,FABRIC,ETC.	1	No Quantity							19983373			0
S3	2009	2009	2009	2	0	2	Export	31	Azerbaijan	AZE	682	Saudi Arabia	SAU								65	TEXTILE YARN,FABRIC,ETC.	1	No Quantity							10598			0
S3	2009	2009	2009	2	0	2	Export	31	Azerbaijan	AZE	699	India	IND								65	TEXTILE YARN,FABRIC,ETC.	1	No Quantity							2468			0
S3	2009	2009	2009	2	0	2	Export	31	Azerbaijan	AZE	702	Singapore	SGP								65	TEXTILE YARN,FABRIC,ETC.	1	No Quantity							1455			0
S3	2009	2009	2009	2	0	2	Export	31	Azerbaijan	AZE	710	South Africa	ZAF								65	TEXTILE YARN,FABRIC,ETC.	1	No Quantity							1051			0
S3	2009	2009	2009	2	0	2	Export	31	Azerbaijan	AZE	757	Switzerland	CHE								65	TEXTILE YARN,FABRIC,ETC.	1	No Quantity							10262			0
S3	2009	2009	2009	2	0	2	Export	31	Azerbaijan	AZE	762	Tajikistan	TJK								65	TEXTILE YARN,FABRIC,ETC.	1	No Quantity							70			0
S3	2009	2009	2009	2	0	2	Export	31	Azerbaijan	AZE	780	Trinidad and Tobago	TTO								65	TEXTILE YARN,FABRIC,ETC.	1	No Quantity							50			0
S3	2009	2009	2009	2	0	2	Export	31	Azerbaijan	AZE	784	United Arab Emirates	ARE								65	TEXTILE YARN,FABRIC,ETC.	1	No Quantity							6122			0
S3	2009	2009	2009	2	0	2	Export	31	Azerbaijan	AZE	792	Turkey	TUR								65	TEXTILE YARN,FABRIC,ETC.	1	No Quantity							36881			0
S3	2009	2009	2009	2	0	2	Export	31	Azerbaijan	AZE	795	Turkmenistan	TKM								65	TEXTILE YARN,FABRIC,ETC.	1	No Quantity							774334			0
S3	2009	2009	2009	2	0	2	Export	31	Azerbaijan	AZE	804	Ukraine	UKR								65	TEXTILE YARN,FABRIC,ETC.	1	No Quantity							76249			0
S3	2009	2009	2009	2	0	2	Export	31	Azerbaijan	AZE	818	Egypt	EGY								65	TEXTILE YARN,FABRIC,ETC.	1	No Quantity							5686			0
S3	2009	2009	2009	2	0	2	Export	31	Azerbaijan	AZE	826	United Kingdom	GBR								65	TEXTILE YARN,FABRIC,ETC.	1	No Quantity							191958			0
S3	2009	2009	2009	2	0	2	Export	31	Azerbaijan	AZE	842	USA	USA								65	TEXTILE YARN,FABRIC,ETC.	1	No Quantity							68361			0
S3	2009	2009	2009	2	0	2	Export	31	Azerbaijan	AZE	860	Uzbekistan	UZB								65	TEXTILE YARN,FABRIC,ETC.	1	No Quantity							49243			0
S3	2009	2009	2009	2	0	2	Export	31	Azerbaijan	AZE	862	Venezuela	VEN								65	TEXTILE YARN,FABRIC,ETC.	1	No Quantity							810			0
S3	2009	2009	2009	2	0	2	Export	112	Belarus	BLR	0	World	WLD								65	TEXTILE YARN,FABRIC,ETC.	1	No Quantity							454943600			0
S3	2009	2009	2009	2	0	2	Export	112	Belarus	BLR	31	Azerbaijan	AZE								65	TEXTILE YARN,FABRIC,ETC.	1	No Quantity							619100			0
S3	2009	2009	2009	2	0	2	Export	112	Belarus	BLR	36	Australia	AUS								65	TEXTILE YARN,FABRIC,ETC.	1	No Quantity							104100			0
S3	2009	2009	2009	2	0	2	Export	112	Belarus	BLR	40	Austria	AUT								65	TEXTILE YARN,FABRIC,ETC.	1	No Quantity							302700			0
S3	2009	2009	2009	2	0	2	Export	112	Belarus	BLR	51	Armenia	ARM								65	TEXTILE YARN,FABRIC,ETC.	1	No Quantity							567300			0
S3	2009	2009	2009	2	0	2	Export	112	Belarus	BLR	56	Belgium	BEL								65	TEXTILE YARN,FABRIC,ETC.	1	No Quantity							130700			0
S3	2009	2009	2009	2	0	2	Export	112	Belarus	BLR	70	Bosnia Herzegovina	BIH								65	TEXTILE YARN,FABRIC,ETC.	1	No Quantity							14500			0
S3	2009	2009	2009	2	0	2	Export	112	Belarus	BLR	76	Brazil	BRA								65	TEXTILE YARN,FABRIC,ETC.	1	No Quantity							454100			0
S3	2009	2009	2009	2	0	2	Export	112	Belarus	BLR	100	Bulgaria	BGR								65	TEXTILE YARN,FABRIC,ETC.	1	No Quantity							76700			0
S3	2009	2009	2009	2	0	2	Export	112	Belarus	BLR	124	Canada	CAN								65	TEXTILE YARN,FABRIC,ETC.	1	No Quantity							209600			0
S3	2009	2009	2009	2	0	2	Export	112	Belarus	BLR	152	Chile	CHL								65	TEXTILE YARN,FABRIC,ETC.	1	No Quantity							300			0
S3	2009	2009	2009	2	0	2	Export	112	Belarus	BLR	156	China	CHN								65	TEXTILE YARN,FABRIC,ETC.	1	No Quantity							1322100			0
S3	2009	2009	2009	2	0	2	Export	112	Belarus	BLR	170	Colombia	COL								65	TEXTILE YARN,FABRIC,ETC.	1	No Quantity							10400			0
S3	2009	2009	2009	2	0	2	Export	112	Belarus	BLR	191	Croatia	HRV								65	TEXTILE YARN,FABRIC,ETC.	1	No Quantity							23100			0
S3	2009	2009	2009	2	0	2	Export	112	Belarus	BLR	196	Cyprus	CYP								65	TEXTILE YARN,FABRIC,ETC.	1	No Quantity							100			0
S3	2009	2009	2009	2	0	2	Export	112	Belarus	BLR	203	Czechia	CZE								65	TEXTILE YARN,FABRIC,ETC.	1	No Quantity							9268500			0
S3	2009	2009	2009	2	0	2	Export	112	Belarus	BLR	208	Denmark	DNK								65	TEXTILE YARN,FABRIC,ETC.	1	No Quantity							25400			0
S3	2009	2009	2009	2	0	2	Export	112	Belarus	BLR	233	Estonia	EST								65	TEXTILE YARN,FABRIC,ETC.	1	No Quantity							913000			0
S3	2009	2009	2009	2	0	2	Export	112	Belarus	BLR	246	Finland	FIN								65	TEXTILE YARN,FABRIC,ETC.	1	No Quantity							98800			0
S3	2009	2009	2009	2	0	2	Export	112	Belarus	BLR	251	France	FRA								65	TEXTILE YARN,FABRIC,ETC.	1	No Quantity							430300			0
S3	2009	2009	2009	2	0	2	Export	112	Belarus	BLR	268	Georgia	GEO								65	TEXTILE YARN,FABRIC,ETC.	1	No Quantity							114300			0
S3	2009	2009	2009	2	0	2	Export	112	Belarus	BLR	276	Germany	DEU								65	TEXTILE YARN,FABRIC,ETC.	1	No Quantity							39046000			0
S3	2009	2009	2009	2	0	2	Export	112	Belarus	BLR	288	Ghana	GHA								65	TEXTILE YARN,FABRIC,ETC.	1	No Quantity							600			0
S3	2009	2009	2009	2	0	2	Export	112	Belarus	BLR	324	Guinea	GIN								65	TEXTILE YARN,FABRIC,ETC.	1	No Quantity							300			0
S3	2009	2009	2009	2	0	2	Export	112	Belarus	BLR	348	Hungary	HUN								65	TEXTILE YARN,FABRIC,ETC.	1	No Quantity							254400			0
S3	2009	2009	2009	2	0	2	Export	112	Belarus	BLR	364	Iran	IRN								65	TEXTILE YARN,FABRIC,ETC.	1	No Quantity							415600			0
S3	2009	2009	2009	2	0	2	Export	112	Belarus	BLR	372	Ireland	IRL								65	TEXTILE YARN,FABRIC,ETC.	1	No Quantity							36100			0
S3	2009	2009	2009	2	0	2	Export	112	Belarus	BLR	376	Israel	ISR								65	TEXTILE YARN,FABRIC,ETC.	1	No Quantity							48800			0
S3	2009	2009	2009	2	0	2	Export	112	Belarus	BLR	381	Italy	ITA								65	TEXTILE YARN,FABRIC,ETC.	1	No Quantity							4278000			0
S3	2009	2009	2009	2	0	2	Export	112	Belarus	BLR	392	Japan	JPN								65	TEXTILE YARN,FABRIC,ETC.	1	No Quantity							752300			0
S3	2009	2009	2009	2	0	2	Export	112	Belarus	BLR	398	Kazakhstan	KAZ								65	TEXTILE YARN,FABRIC,ETC.	1	No Quantity							5079400			0
S3	2009	2009	2009	2	0	2	Export	112	Belarus	BLR	408	Dem. People's Rep. of Korea	PRK								65	TEXTILE YARN,FABRIC,ETC.	1	No Quantity							400			0
S3	2009	2009	2009	2	0	2	Export	112	Belarus	BLR	410	Rep. of Korea	KOR								65	TEXTILE YARN,FABRIC,ETC.	1	No Quantity							711700			0
S3	2009	2009	2009	2	0	2	Export	112	Belarus	BLR	417	Kyrgyzstan	KGZ								65	TEXTILE YARN,FABRIC,ETC.	1	No Quantity							427500			0
S3	2009	2009	2009	2	0	2	Export	112	Belarus	BLR	428	Latvia	LVA								65	TEXTILE YARN,FABRIC,ETC.	1	No Quantity							2770500			0
S3	2009	2009	2009	2	0	2	Export	112	Belarus	BLR	440	Lithuania	LTU								65	TEXTILE YARN,FABRIC,ETC.	1	No Quantity							12590300			0
S3	2009	2009	2009	2	0	2	Export	112	Belarus	BLR	442	Luxembourg	LUX								65	TEXTILE YARN,FABRIC,ETC.	1	No Quantity							396300			0
S3	2009	2009	2009	2	0	2	Export	112	Belarus	BLR	458	Malaysia	MYS								65	TEXTILE YARN,FABRIC,ETC.	1	No Quantity							7800			0
S3	2009	2009	2009	2	0	2	Export	112	Belarus	BLR	484	Mexico	MEX								65	TEXTILE YARN,FABRIC,ETC.	1	No Quantity							700			0
S3	2009	2009	2009	2	0	2	Export	112	Belarus	BLR	490	Other Asia, nes									65	TEXTILE YARN,FABRIC,ETC.	1	No Quantity							2273300			0
S3	2009	2009	2009	2	0	2	Export	112	Belarus	BLR	496	Mongolia	MNG								65	TEXTILE YARN,FABRIC,ETC.	1	No Quantity							18200			0
S3	2009	2009	2009	2	0	2	Export	112	Belarus	BLR	498	Rep. of Moldova	MDA								65	TEXTILE YARN,FABRIC,ETC.	1	No Quantity							2007900			0
S3	2009	2009	2009	2	0	2	Export	112	Belarus	BLR	528	Netherlands	NLD								65	TEXTILE YARN,FABRIC,ETC.	1	No Quantity							7726300			0
S3	2009	2009	2009	2	0	2	Export	112	Belarus	BLR	554	New Zealand	NZL								65	TEXTILE YARN,FABRIC,ETC.	1	No Quantity							101500			0
S3	2009	2009	2009	2	0	2	Export	112	Belarus	BLR	579	Norway	NOR								65	TEXTILE YARN,FABRIC,ETC.	1	No Quantity							28500			0
S3	2009	2009	2009	2	0	2	Export	112	Belarus	BLR	586	Pakistan	PAK								65	TEXTILE YARN,FABRIC,ETC.	1	No Quantity							2092400			0
S3	2009	2009	2009	2	0	2	Export	112	Belarus	BLR	616	Poland	POL								65	TEXTILE YARN,FABRIC,ETC.	1	No Quantity							18081500			0
S3	2009	2009	2009	2	0	2	Export	112	Belarus	BLR	620	Portugal	PRT								65	TEXTILE YARN,FABRIC,ETC.	1	No Quantity							96500			0
S3	2009	2009	2009	2	0	2	Export	112	Belarus	BLR	642	Romania	ROU								65	TEXTILE YARN,FABRIC,ETC.	1	No Quantity							1328600			0
S3	2009	2009	2009	2	0	2	Export	112	Belarus	BLR	643	Russian Federation	RUS								65	TEXTILE YARN,FABRIC,ETC.	1	No Quantity							284174600			0
S3	2009	2009	2009	2	0	2	Export	112	Belarus	BLR	688	Serbia	SRB								65	TEXTILE YARN,FABRIC,ETC.	1	No Quantity							703500			0
S3	2009	2009	2009	2	0	2	Export	112	Belarus	BLR	699	India	IND								65	TEXTILE YARN,FABRIC,ETC.	1	No Quantity							7153300			0
S3	2009	2009	2009	2	0	2	Export	112	Belarus	BLR	702	Singapore	SGP								65	TEXTILE YARN,FABRIC,ETC.	1	No Quantity							62900			0
S3	2009	2009	2009	2	0	2	Export	112	Belarus	BLR	703	Slovakia	SVK								65	TEXTILE YARN,FABRIC,ETC.	1	No Quantity							1008700			0
S3	2009	2009	2009	2	0	2	Export	112	Belarus	BLR	705	Slovenia	SVN								65	TEXTILE YARN,FABRIC,ETC.	1	No Quantity							46900			0
S3	2009	2009	2009	2	0	2	Export	112	Belarus	BLR	710	South Africa	ZAF								65	TEXTILE YARN,FABRIC,ETC.	1	No Quantity							6200			0
S3	2009	2009	2009	2	0	2	Export	112	Belarus	BLR	724	Spain	ESP								65	TEXTILE YARN,FABRIC,ETC.	1	No Quantity							399400			0
S3	2009	2009	2009	2	0	2	Export	112	Belarus	BLR	752	Sweden	SWE								65	TEXTILE YARN,FABRIC,ETC.	1	No Quantity							880200			0
S3	2009	2009	2009	2	0	2	Export	112	Belarus	BLR	757	Switzerland	CHE								65	TEXTILE YARN,FABRIC,ETC.	1	No Quantity							46800			0
S3	2009	2009	2009	2	0	2	Export	112	Belarus	BLR	760	Syria	SYR								65	TEXTILE YARN,FABRIC,ETC.	1	No Quantity							199000			0
S3	2009	2009	2009	2	0	2	Export	112	Belarus	BLR	762	Tajikistan	TJK								65	TEXTILE YARN,FABRIC,ETC.	1	No Quantity							74300			0
S3	2009	2009	2009	2	0	2	Export	112	Belarus	BLR	764	Thailand	THA								65	TEXTILE YARN,FABRIC,ETC.	1	No Quantity							162200			0
S3	2009	2009	2009	2	0	2	Export	112	Belarus	BLR	784	United Arab Emirates	ARE								65	TEXTILE YARN,FABRIC,ETC.	1	No Quantity							785700			0
S3	2009	2009	2009	2	0	2	Export	112	Belarus	BLR	792	Turkey	TUR								65	TEXTILE YARN,FABRIC,ETC.	1	No Quantity							5508500			0
S3	2009	2009	2009	2	0	2	Export	112	Belarus	BLR	795	Turkmenistan	TKM								65	TEXTILE YARN,FABRIC,ETC.	1	No Quantity							2308300			0
S3	2009	2009	2009	2	0	2	Export	112	Belarus	BLR	796	Turks and Caicos Isds	TCA								65	TEXTILE YARN,FABRIC,ETC.	1	No Quantity							37800			0
S3	2009	2009	2009	2	0	2	Export	112	Belarus	BLR	804	Ukraine	UKR								65	TEXTILE YARN,FABRIC,ETC.	1	No Quantity							23796600			0
S3	2009	2009	2009	2	0	2	Export	112	Belarus	BLR	807	North Macedonia	MKD								65	TEXTILE YARN,FABRIC,ETC.	1	No Quantity							11900			0
S3	2009	2009	2009	2	0	2	Export	112	Belarus	BLR	818	Egypt	EGY								65	TEXTILE YARN,FABRIC,ETC.	1	No Quantity							2917500			0
S3	2009	2009	2009	2	0	2	Export	112	Belarus	BLR	826	United Kingdom	GBR								65	TEXTILE YARN,FABRIC,ETC.	1	No Quantity							159900			0
S3	2009	2009	2009	2	0	2	Export	112	Belarus	BLR	842	USA	USA								65	TEXTILE YARN,FABRIC,ETC.	1	No Quantity							6881700			0
S3	2009	2009	2009	2	0	2	Export	112	Belarus	BLR	860	Uzbekistan	UZB								65	TEXTILE YARN,FABRIC,ETC.	1	No Quantity							2084000			0
S3	2009	2009	2009	2	0	2	Export	112	Belarus	BLR	862	Venezuela	VEN								65	TEXTILE YARN,FABRIC,ETC.	1	No Quantity							270200			0
S3	2009	2009	2009	2	0	2	Export	112	Belarus	BLR	899	Areas, nes									65	TEXTILE YARN,FABRIC,ETC.	1	No Quantity							7000			0
S3	2009	2009	2009	2	0	2	Export	31	Azerbaijan	AZE	0	World	WLD								66	NON-METAL.MINERAL MANFCT	1	No Quantity							1227652			0
S3	2009	2009	2009	2	0	2	Export	31	Azerbaijan	AZE	36	Australia	AUS								66	NON-METAL.MINERAL MANFCT	1	No Quantity							110			0
S3	2009	2009	2009	2	0	2	Export	31	Azerbaijan	AZE	56	Belgium	BEL								66	NON-METAL.MINERAL MANFCT	1	No Quantity							1605			0
S3	2009	2009	2009	2	0	2	Export	31	Azerbaijan	AZE	76	Brazil	BRA								66	NON-METAL.MINERAL MANFCT	1	No Quantity							130			0
S3	2009	2009	2009	2	0	2	Export	31	Azerbaijan	AZE	124	Canada	CAN								66	NON-METAL.MINERAL MANFCT	1	No Quantity							250			0
S3	2009	2009	2009	2	0	2	Export	31	Azerbaijan	AZE	156	China	CHN								66	NON-METAL.MINERAL MANFCT	1	No Quantity							80			0
S3	2009	2009	2009	2	0	2	Export	31	Azerbaijan	AZE	170	Colombia	COL								66	NON-METAL.MINERAL MANFCT	1	No Quantity							375			0
S3	2009	2009	2009	2	0	2	Export	31	Azerbaijan	AZE	196	Cyprus	CYP								66	NON-METAL.MINERAL MANFCT	1	No Quantity							70			0
S3	2009	2009	2009	2	0	2	Export	31	Azerbaijan	AZE	203	Czechia	CZE								66	NON-METAL.MINERAL MANFCT	1	No Quantity							3087			0
S3	2009	2009	2009	2	0	2	Export	31	Azerbaijan	AZE	208	Denmark	DNK								66	NON-METAL.MINERAL MANFCT	1	No Quantity							3700			0
S3	2009	2009	2009	2	0	2	Export	31	Azerbaijan	AZE	268	Georgia	GEO								66	NON-METAL.MINERAL MANFCT	1	No Quantity							194080			0
S3	2009	2009	2009	2	0	2	Export	31	Azerbaijan	AZE	381	Italy	ITA								66	NON-METAL.MINERAL MANFCT	1	No Quantity							1116			0
S3	2009	2009	2009	2	0	2	Export	31	Azerbaijan	AZE	392	Japan	JPN								66	NON-METAL.MINERAL MANFCT	1	No Quantity							1700			0
S3	2009	2009	2009	2	0	2	Export	31	Azerbaijan	AZE	398	Kazakhstan	KAZ								66	NON-METAL.MINERAL MANFCT	1	No Quantity							536315			0
S3	2009	2009	2009	2	0	2	Export	31	Azerbaijan	AZE	417	Kyrgyzstan	KGZ								66	NON-METAL.MINERAL MANFCT	1	No Quantity							100			0
S3	2009	2009	2009	2	0	2	Export	31	Azerbaijan	AZE	458	Malaysia	MYS								66	NON-METAL.MINERAL MANFCT	1	No Quantity							800			0
S3	2009	2009	2009	2	0	2	Export	31	Azerbaijan	AZE	512	Oman	OMN								66	NON-METAL.MINERAL MANFCT	1	No Quantity							85			0
S3	2009	2009	2009	2	0	2	Export	31	Azerbaijan	AZE	579	Norway	NOR								66	NON-METAL.MINERAL MANFCT	1	No Quantity							102			0
S3	2009	2009	2009	2	0	2	Export	31	Azerbaijan	AZE	634	Qatar	QAT								66	NON-METAL.MINERAL MANFCT	1	No Quantity							70			0
S3	2009	2009	2009	2	0	2	Export	31	Azerbaijan	AZE	643	Russian Federation	RUS								66	NON-METAL.MINERAL MANFCT	1	No Quantity							381787			0
S3	2009	2009	2009	2	0	2	Export	31	Azerbaijan	AZE	682	Saudi Arabia	SAU								66	NON-METAL.MINERAL MANFCT	1	No Quantity							1030			0
S3	2009	2009	2009	2	0	2	Export	31	Azerbaijan	AZE	699	India	IND								66	NON-METAL.MINERAL MANFCT	1	No Quantity							515			0
S3	2009	2009	2009	2	0	2	Export	31	Azerbaijan	AZE	702	Singapore	SGP								66	NON-METAL.MINERAL MANFCT	1	No Quantity							335			0
S3	2009	2009	2009	2	0	2	Export	31	Azerbaijan	AZE	710	South Africa	ZAF								66	NON-METAL.MINERAL MANFCT	1	No Quantity							3145			0
S3	2009	2009	2009	2	0	2	Export	31	Azerbaijan	AZE	757	Switzerland	CHE								66	NON-METAL.MINERAL MANFCT	1	No Quantity							140			0
S3	2009	2009	2009	2	0	2	Export	31	Azerbaijan	AZE	762	Tajikistan	TJK								66	NON-METAL.MINERAL MANFCT	1	No Quantity							1832			0
S3	2009	2009	2009	2	0	2	Export	31	Azerbaijan	AZE	784	United Arab Emirates	ARE								66	NON-METAL.MINERAL MANFCT	1	No Quantity							480			0
S3	2009	2009	2009	2	0	2	Export	31	Azerbaijan	AZE	792	Turkey	TUR								66	NON-METAL.MINERAL MANFCT	1	No Quantity							1053			0
S3	2009	2009	2009	2	0	2	Export	31	Azerbaijan	AZE	795	Turkmenistan	TKM								66	NON-METAL.MINERAL MANFCT	1	No Quantity							73			0
S3	2009	2009	2009	2	0	2	Export	31	Azerbaijan	AZE	804	Ukraine	UKR								66	NON-METAL.MINERAL MANFCT	1	No Quantity							1287			0
S3	2009	2009	2009	2	0	2	Export	31	Azerbaijan	AZE	818	Egypt	EGY								66	NON-METAL.MINERAL MANFCT	1	No Quantity							1450			0
S3	2009	2009	2009	2	0	2	Export	31	Azerbaijan	AZE	826	United Kingdom	GBR								66	NON-METAL.MINERAL MANFCT	1	No Quantity							5272			0
S3	2009	2009	2009	2	0	2	Export	31	Azerbaijan	AZE	842	USA	USA								66	NON-METAL.MINERAL MANFCT	1	No Quantity							6827			0
S3	2009	2009	2009	2	0	2	Export	31	Azerbaijan	AZE	860	Uzbekistan	UZB								66	NON-METAL.MINERAL MANFCT	1	No Quantity							78577			0
S3	2009	2009	2009	2	0	2	Export	31	Azerbaijan	AZE	862	Venezuela	VEN								66	NON-METAL.MINERAL MANFCT	1	No Quantity							75			0
S3	2009	2009	2009	2	0	2	Export	112	Belarus	BLR	0	World	WLD								66	NON-METAL.MINERAL MANFCT	1	No Quantity							316987100			0
S3	2009	2009	2009	2	0	2	Export	112	Belarus	BLR	24	Angola	AGO								66	NON-METAL.MINERAL MANFCT	1	No Quantity							5900			0
S3	2009	2009	2009	2	0	2	Export	112	Belarus	BLR	31	Azerbaijan	AZE								66	NON-METAL.MINERAL MANFCT	1	No Quantity							7313100			0
S3	2009	2009	2009	2	0	2	Export	112	Belarus	BLR	36	Australia	AUS								66	NON-METAL.MINERAL MANFCT	1	No Quantity							13800			0
S3	2009	2009	2009	2	0	2	Export	112	Belarus	BLR	40	Austria	AUT								66	NON-METAL.MINERAL MANFCT	1	No Quantity							27500			0
S3	2009	2009	2009	2	0	2	Export	112	Belarus	BLR	51	Armenia	ARM								66	NON-METAL.MINERAL MANFCT	1	No Quantity							3200			0
S3	2009	2009	2009	2	0	2	Export	112	Belarus	BLR	56	Belgium	BEL								66	NON-METAL.MINERAL MANFCT	1	No Quantity							41900			0
S3	2009	2009	2009	2	0	2	Export	112	Belarus	BLR	84	Belize	BLZ								66	NON-METAL.MINERAL MANFCT	1	No Quantity							1000			0
S3	2009	2009	2009	2	0	2	Export	112	Belarus	BLR	100	Bulgaria	BGR								66	NON-METAL.MINERAL MANFCT	1	No Quantity							111500			0
S3	2009	2009	2009	2	0	2	Export	112	Belarus	BLR	124	Canada	CAN								66	NON-METAL.MINERAL MANFCT	1	No Quantity							3100			0
S3	2009	2009	2009	2	0	2	Export	112	Belarus	BLR	156	China	CHN								66	NON-METAL.MINERAL MANFCT	1	No Quantity							98900			0
S3	2009	2009	2009	2	0	2	Export	112	Belarus	BLR	178	Congo	COG								66	NON-METAL.MINERAL MANFCT	1	No Quantity							6200			0
S3	2009	2009	2009	2	0	2	Export	112	Belarus	BLR	192	Cuba	CUB								66	NON-METAL.MINERAL MANFCT	1	No Quantity							8000			0
S3	2009	2009	2009	2	0	2	Export	112	Belarus	BLR	203	Czechia	CZE								66	NON-METAL.MINERAL MANFCT	1	No Quantity							245600			0
S3	2009	2009	2009	2	0	2	Export	112	Belarus	BLR	208	Denmark	DNK								66	NON-METAL.MINERAL MANFCT	1	No Quantity							100800			0
S3	2009	2009	2009	2	0	2	Export	112	Belarus	BLR	212	Dominica	DMA								66	NON-METAL.MINERAL MANFCT	1	No Quantity							700			0
S3	2009	2009	2009	2	0	2	Export	112	Belarus	BLR	231	Ethiopia	ETH								66	NON-METAL.MINERAL MANFCT	1	No Quantity							100			0
S3	2009	2009	2009	2	0	2	Export	112	Belarus	BLR	232	Eritrea	ERI								66	NON-METAL.MINERAL MANFCT	1	No Quantity							21500			0
S3	2009	2009	2009	2	0	2	Export	112	Belarus	BLR	233	Estonia	EST								66	NON-METAL.MINERAL MANFCT	1	No Quantity							676400			0
S3	2009	2009	2009	2	0	2	Export	112	Belarus	BLR	246	Finland	FIN								66	NON-METAL.MINERAL MANFCT	1	No Quantity							54200			0
S3	2009	2009	2009	2	0	2	Export	112	Belarus	BLR	251	France	FRA								66	NON-METAL.MINERAL MANFCT	1	No Quantity							283300			0
S3	2009	2009	2009	2	0	2	Export	112	Belarus	BLR	268	Georgia	GEO								66	NON-METAL.MINERAL MANFCT	1	No Quantity							3046200			0
S3	2009	2009	2009	2	0	2	Export	112	Belarus	BLR	276	Germany	DEU								66	NON-METAL.MINERAL MANFCT	1	No Quantity							2519700			0
S3	2009	2009	2009	2	0	2	Export	112	Belarus	BLR	288	Ghana	GHA								66	NON-METAL.MINERAL MANFCT	1	No Quantity							1200			0
S3	2009	2009	2009	2	0	2	Export	112	Belarus	BLR	300	Greece	GRC								66	NON-METAL.MINERAL MANFCT	1	No Quantity							20300			0
S3	2009	2009	2009	2	0	2	Export	112	Belarus	BLR	324	Guinea	GIN								66	NON-METAL.MINERAL MANFCT	1	No Quantity							14000			0
S3	2009	2009	2009	2	0	2	Export	112	Belarus	BLR	348	Hungary	HUN								66	NON-METAL.MINERAL MANFCT	1	No Quantity							3271200			0
S3	2009	2009	2009	2	0	2	Export	112	Belarus	BLR	364	Iran	IRN								66	NON-METAL.MINERAL MANFCT	1	No Quantity							100			0
S3	2009	2009	2009	2	0	2	Export	112	Belarus	BLR	376	Israel	ISR								66	NON-METAL.MINERAL MANFCT	1	No Quantity							25900			0
S3	2009	2009	2009	2	0	2	Export	112	Belarus	BLR	381	Italy	ITA								66	NON-METAL.MINERAL MANFCT	1	No Quantity							41900			0
S3	2009	2009	2009	2	0	2	Export	112	Belarus	BLR	384	Côte d'Ivoire	CIV								66	NON-METAL.MINERAL MANFCT	1	No Quantity							1200			0
S3	2009	2009	2009	2	0	2	Export	112	Belarus	BLR	392	Japan	JPN								66	NON-METAL.MINERAL MANFCT	1	No Quantity							5300			0
S3	2009	2009	2009	2	0	2	Export	112	Belarus	BLR	398	Kazakhstan	KAZ								66	NON-METAL.MINERAL MANFCT	1	No Quantity							3526900			0
S3	2009	2009	2009	2	0	2	Export	112	Belarus	BLR	410	Rep. of Korea	KOR								66	NON-METAL.MINERAL MANFCT	1	No Quantity							115200			0
S3	2009	2009	2009	2	0	2	Export	112	Belarus	BLR	417	Kyrgyzstan	KGZ								66	NON-METAL.MINERAL MANFCT	1	No Quantity							487900			0
S3	2009	2009	2009	2	0	2	Export	112	Belarus	BLR	422	Lebanon	LBN								66	NON-METAL.MINERAL MANFCT	1	No Quantity							56100			0
S3	2009	2009	2009	2	0	2	Export	112	Belarus	BLR	428	Latvia	LVA								66	NON-METAL.MINERAL MANFCT	1	No Quantity							4795800			0
S3	2009	2009	2009	2	0	2	Export	112	Belarus	BLR	434	Libya	LBY								66	NON-METAL.MINERAL MANFCT	1	No Quantity							22600			0
S3	2009	2009	2009	2	0	2	Export	112	Belarus	BLR	440	Lithuania	LTU								66	NON-METAL.MINERAL MANFCT	1	No Quantity							11184600			0
S3	2009	2009	2009	2	0	2	Export	112	Belarus	BLR	484	Mexico	MEX								66	NON-METAL.MINERAL MANFCT	1	No Quantity							700			0
S3	2009	2009	2009	2	0	2	Export	112	Belarus	BLR	490	Other Asia, nes									66	NON-METAL.MINERAL MANFCT	1	No Quantity							57900			0
S3	2009	2009	2009	2	0	2	Export	112	Belarus	BLR	496	Mongolia	MNG								66	NON-METAL.MINERAL MANFCT	1	No Quantity							100			0
S3	2009	2009	2009	2	0	2	Export	112	Belarus	BLR	498	Rep. of Moldova	MDA								66	NON-METAL.MINERAL MANFCT	1	No Quantity							8075100			0
S3	2009	2009	2009	2	0	2	Export	112	Belarus	BLR	524	Nepal	NPL								66	NON-METAL.MINERAL MANFCT	1	No Quantity							100			0
S3	2009	2009	2009	2	0	2	Export	112	Belarus	BLR	528	Netherlands	NLD								66	NON-METAL.MINERAL MANFCT	1	No Quantity							123500			0
S3	2009	2009	2009	2	0	2	Export	112	Belarus	BLR	558	Nicaragua	NIC								66	NON-METAL.MINERAL MANFCT	1	No Quantity							100			0
S3	2009	2009	2009	2	0	2	Export	112	Belarus	BLR	579	Norway	NOR								66	NON-METAL.MINERAL MANFCT	1	No Quantity							100			0
S3	2009	2009	2009	2	0	2	Export	112	Belarus	BLR	616	Poland	POL								66	NON-METAL.MINERAL MANFCT	1	No Quantity							13032700			0
S3	2009	2009	2009	2	0	2	Export	112	Belarus	BLR	642	Romania	ROU								66	NON-METAL.MINERAL MANFCT	1	No Quantity							459900			0
S3	2009	2009	2009	2	0	2	Export	112	Belarus	BLR	643	Russian Federation	RUS								66	NON-METAL.MINERAL MANFCT	1	No Quantity							232636700			0
S3	2009	2009	2009	2	0	2	Export	112	Belarus	BLR	688	Serbia	SRB								66	NON-METAL.MINERAL MANFCT	1	No Quantity							397400			0
S3	2009	2009	2009	2	0	2	Export	112	Belarus	BLR	699	India	IND								66	NON-METAL.MINERAL MANFCT	1	No Quantity							22400			0
S3	2009	2009	2009	2	0	2	Export	112	Belarus	BLR	704	Viet Nam	VNM								66	NON-METAL.MINERAL MANFCT	1	No Quantity							3400			0
S3	2009	2009	2009	2	0	2	Export	112	Belarus	BLR	705	Slovenia	SVN								66	NON-METAL.MINERAL MANFCT	1	No Quantity							1400			0
S3	2009	2009	2009	2	0	2	Export	112	Belarus	BLR	710	South Africa	ZAF								66	NON-METAL.MINERAL MANFCT	1	No Quantity							100			0
S3	2009	2009	2009	2	0	2	Export	112	Belarus	BLR	752	Sweden	SWE								66	NON-METAL.MINERAL MANFCT	1	No Quantity							31800			0
S3	2009	2009	2009	2	0	2	Export	112	Belarus	BLR	757	Switzerland	CHE								66	NON-METAL.MINERAL MANFCT	1	No Quantity							29100			0
S3	2009	2009	2009	2	0	2	Export	112	Belarus	BLR	760	Syria	SYR								66	NON-METAL.MINERAL MANFCT	1	No Quantity							220100			0
S3	2009	2009	2009	2	0	2	Export	112	Belarus	BLR	762	Tajikistan	TJK								66	NON-METAL.MINERAL MANFCT	1	No Quantity							270000			0
S3	2009	2009	2009	2	0	2	Export	112	Belarus	BLR	764	Thailand	THA								66	NON-METAL.MINERAL MANFCT	1	No Quantity							3400			0
S3	2009	2009	2009	2	0	2	Export	112	Belarus	BLR	788	Tunisia	TUN								66	NON-METAL.MINERAL MANFCT	1	No Quantity							82200			0
S3	2009	2009	2009	2	0	2	Export	112	Belarus	BLR	792	Turkey	TUR								66	NON-METAL.MINERAL MANFCT	1	No Quantity							13500			0
S3	2009	2009	2009	2	0	2	Export	112	Belarus	BLR	795	Turkmenistan	TKM								66	NON-METAL.MINERAL MANFCT	1	No Quantity							161800			0
S3	2009	2009	2009	2	0	2	Export	112	Belarus	BLR	804	Ukraine	UKR								66	NON-METAL.MINERAL MANFCT	1	No Quantity							21690400			0
S3	2009	2009	2009	2	0	2	Export	112	Belarus	BLR	818	Egypt	EGY								66	NON-METAL.MINERAL MANFCT	1	No Quantity							5900			0
S3	2009	2009	2009	2	0	2	Export	112	Belarus	BLR	826	United Kingdom	GBR								66	NON-METAL.MINERAL MANFCT	1	No Quantity							9500			0
S3	2009	2009	2009	2	0	2	Export	112	Belarus	BLR	842	USA	USA								66	NON-METAL.MINERAL MANFCT	1	No Quantity							229700			0
S3	2009	2009	2009	2	0	2	Export	112	Belarus	BLR	860	Uzbekistan	UZB								66	NON-METAL.MINERAL MANFCT	1	No Quantity							1236500			0
S3	2009	2009	2009	2	0	2	Export	112	Belarus	BLR	862	Venezuela	VEN								66	NON-METAL.MINERAL MANFCT	1	No Quantity							36600			0
S3	2009	2009	2009	2	0	2	Export	112	Belarus	BLR	899	Areas, nes									66	NON-METAL.MINERAL MANFCT	1	No Quantity							2200			0
S3	2009	2009	2009	2	0	2	Export	31	Azerbaijan	AZE	0	World	WLD								67	IRON AND STEEL	1	No Quantity							29911621			0
S3	2009	2009	2009	2	0	2	Export	31	Azerbaijan	AZE	40	Austria	AUT								67	IRON AND STEEL	1	No Quantity							168606			0
S3	2009	2009	2009	2	0	2	Export	31	Azerbaijan	AZE	268	Georgia	GEO								67	IRON AND STEEL	1	No Quantity							109084			0
S3	2009	2009	2009	2	0	2	Export	31	Azerbaijan	AZE	276	Germany	DEU								67	IRON AND STEEL	1	No Quantity							108702			0
S3	2009	2009	2009	2	0	2	Export	31	Azerbaijan	AZE	364	Iran	IRN								67	IRON AND STEEL	1	No Quantity							19969790			0
S3	2009	2009	2009	2	0	2	Export	31	Azerbaijan	AZE	398	Kazakhstan	KAZ								67	IRON AND STEEL	1	No Quantity							6239520			0
S3	2009	2009	2009	2	0	2	Export	31	Azerbaijan	AZE	496	Mongolia	MNG								67	IRON AND STEEL	1	No Quantity							63421			0
S3	2009	2009	2009	2	0	2	Export	31	Azerbaijan	AZE	643	Russian Federation	RUS								67	IRON AND STEEL	1	No Quantity							2067101			0
S3	2009	2009	2009	2	0	2	Export	31	Azerbaijan	AZE	702	Singapore	SGP								67	IRON AND STEEL	1	No Quantity							3780			0
S3	2009	2009	2009	2	0	2	Export	31	Azerbaijan	AZE	762	Tajikistan	TJK								67	IRON AND STEEL	1	No Quantity							238186			0
S3	2009	2009	2009	2	0	2	Export	31	Azerbaijan	AZE	784	United Arab Emirates	ARE								67	IRON AND STEEL	1	No Quantity							45			0
S3	2009	2009	2009	2	0	2	Export	31	Azerbaijan	AZE	792	Turkey	TUR								67	IRON AND STEEL	1	No Quantity							11000			0
S3	2009	2009	2009	2	0	2	Export	31	Azerbaijan	AZE	795	Turkmenistan	TKM								67	IRON AND STEEL	1	No Quantity							919936			0
S3	2009	2009	2009	2	0	2	Export	31	Azerbaijan	AZE	804	Ukraine	UKR								67	IRON AND STEEL	1	No Quantity							6552			0
S3	2009	2009	2009	2	0	2	Export	31	Azerbaijan	AZE	826	United Kingdom	GBR								67	IRON AND STEEL	1	No Quantity							5627			0
S3	2009	2009	2009	2	0	2	Export	31	Azerbaijan	AZE	842	USA	USA								67	IRON AND STEEL	1	No Quantity							272			0
S3	2009	2009	2009	2	0	2	Export	112	Belarus	BLR	0	World	WLD								67	IRON AND STEEL	1	No Quantity							825280900			0
S3	2009	2009	2009	2	0	2	Export	112	Belarus	BLR	4	Afghanistan	AFG								67	IRON AND STEEL	1	No Quantity							94600			0
S3	2009	2009	2009	2	0	2	Export	112	Belarus	BLR	24	Angola	AGO								67	IRON AND STEEL	1	No Quantity							400			0
S3	2009	2009	2009	2	0	2	Export	112	Belarus	BLR	31	Azerbaijan	AZE								67	IRON AND STEEL	1	No Quantity							300600			0
S3	2009	2009	2009	2	0	2	Export	112	Belarus	BLR	40	Austria	AUT								67	IRON AND STEEL	1	No Quantity							6713100			0
S3	2009	2009	2009	2	0	2	Export	112	Belarus	BLR	51	Armenia	ARM								67	IRON AND STEEL	1	No Quantity							186400			0
S3	2009	2009	2009	2	0	2	Export	112	Belarus	BLR	56	Belgium	BEL								67	IRON AND STEEL	1	No Quantity							632300			0
S3	2009	2009	2009	2	0	2	Export	112	Belarus	BLR	70	Bosnia Herzegovina	BIH								67	IRON AND STEEL	1	No Quantity							95300			0
S3	2009	2009	2009	2	0	2	Export	112	Belarus	BLR	84	Belize	BLZ								67	IRON AND STEEL	1	No Quantity							4700			0
S3	2009	2009	2009	2	0	2	Export	112	Belarus	BLR	100	Bulgaria	BGR								67	IRON AND STEEL	1	No Quantity							2804600			0
S3	2009	2009	2009	2	0	2	Export	112	Belarus	BLR	120	Cameroon	CMR								67	IRON AND STEEL	1	No Quantity							694200			0
S3	2009	2009	2009	2	0	2	Export	112	Belarus	BLR	156	China	CHN								67	IRON AND STEEL	1	No Quantity							481100			0
S3	2009	2009	2009	2	0	2	Export	112	Belarus	BLR	191	Croatia	HRV								67	IRON AND STEEL	1	No Quantity							200			0
S3	2009	2009	2009	2	0	2	Export	112	Belarus	BLR	196	Cyprus	CYP								67	IRON AND STEEL	1	No Quantity							9921600			0
S3	2009	2009	2009	2	0	2	Export	112	Belarus	BLR	203	Czechia	CZE								67	IRON AND STEEL	1	No Quantity							10990100			0
S3	2009	2009	2009	2	0	2	Export	112	Belarus	BLR	204	Benin	BEN								67	IRON AND STEEL	1	No Quantity							1274600			0
S3	2009	2009	2009	2	0	2	Export	112	Belarus	BLR	208	Denmark	DNK								67	IRON AND STEEL	1	No Quantity							265000			0
S3	2009	2009	2009	2	0	2	Export	112	Belarus	BLR	218	Ecuador	ECU								67	IRON AND STEEL	1	No Quantity							300			0
S3	2009	2009	2009	2	0	2	Export	112	Belarus	BLR	231	Ethiopia	ETH								67	IRON AND STEEL	1	No Quantity							7460900			0
S3	2009	2009	2009	2	0	2	Export	112	Belarus	BLR	232	Eritrea	ERI								67	IRON AND STEEL	1	No Quantity							627200			0
S3	2009	2009	2009	2	0	2	Export	112	Belarus	BLR	233	Estonia	EST								67	IRON AND STEEL	1	No Quantity							1121200			0
S3	2009	2009	2009	2	0	2	Export	112	Belarus	BLR	246	Finland	FIN								67	IRON AND STEEL	1	No Quantity							5976900			0
S3	2009	2009	2009	2	0	2	Export	112	Belarus	BLR	251	France	FRA								67	IRON AND STEEL	1	No Quantity							4782500			0
S3	2009	2009	2009	2	0	2	Export	112	Belarus	BLR	268	Georgia	GEO								67	IRON AND STEEL	1	No Quantity							275700			0
S3	2009	2009	2009	2	0	2	Export	112	Belarus	BLR	270	Gambia	GMB								67	IRON AND STEEL	1	No Quantity							3473100			0
S3	2009	2009	2009	2	0	2	Export	112	Belarus	BLR	276	Germany	DEU								67	IRON AND STEEL	1	No Quantity							49231900			0
S3	2009	2009	2009	2	0	2	Export	112	Belarus	BLR	288	Ghana	GHA								67	IRON AND STEEL	1	No Quantity							10742300			0
S3	2009	2009	2009	2	0	2	Export	112	Belarus	BLR	300	Greece	GRC								67	IRON AND STEEL	1	No Quantity							3078600			0
S3	2009	2009	2009	2	0	2	Export	112	Belarus	BLR	348	Hungary	HUN								67	IRON AND STEEL	1	No Quantity							3227100			0
S3	2009	2009	2009	2	0	2	Export	112	Belarus	BLR	352	Iceland	ISL								67	IRON AND STEEL	1	No Quantity							1913600			0
S3	2009	2009	2009	2	0	2	Export	112	Belarus	BLR	364	Iran	IRN								67	IRON AND STEEL	1	No Quantity							6212100			0
S3	2009	2009	2009	2	0	2	Export	112	Belarus	BLR	368	Iraq	IRQ								67	IRON AND STEEL	1	No Quantity							8024600			0
S3	2009	2009	2009	2	0	2	Export	112	Belarus	BLR	376	Israel	ISR								67	IRON AND STEEL	1	No Quantity							7395900			0
S3	2009	2009	2009	2	0	2	Export	112	Belarus	BLR	381	Italy	ITA								67	IRON AND STEEL	1	No Quantity							36870500			0
S3	2009	2009	2009	2	0	2	Export	112	Belarus	BLR	384	Côte d'Ivoire	CIV								67	IRON AND STEEL	1	No Quantity							3082200			0
S3	2009	2009	2009	2	0	2	Export	112	Belarus	BLR	392	Japan	JPN								67	IRON AND STEEL	1	No Quantity							600			0
S3	2009	2009	2009	2	0	2	Export	112	Belarus	BLR	398	Kazakhstan	KAZ								67	IRON AND STEEL	1	No Quantity							686300			0
S3	2009	2009	2009	2	0	2	Export	112	Belarus	BLR	400	Jordan	JOR								67	IRON AND STEEL	1	No Quantity							8803300			0
S3	2009	2009	2009	2	0	2	Export	112	Belarus	BLR	417	Kyrgyzstan	KGZ								67	IRON AND STEEL	1	No Quantity							800			0
S3	2009	2009	2009	2	0	2	Export	112	Belarus	BLR	422	Lebanon	LBN								67	IRON AND STEEL	1	No Quantity							102962500			0
S3	2009	2009	2009	2	0	2	Export	112	Belarus	BLR	428	Latvia	LVA								67	IRON AND STEEL	1	No Quantity							68637300			0
S3	2009	2009	2009	2	0	2	Export	112	Belarus	BLR	434	Libya	LBY								67	IRON AND STEEL	1	No Quantity							8564000			0
S3	2009	2009	2009	2	0	2	Export	112	Belarus	BLR	440	Lithuania	LTU								67	IRON AND STEEL	1	No Quantity							25892800			0
S3	2009	2009	2009	2	0	2	Export	112	Belarus	BLR	442	Luxembourg	LUX								67	IRON AND STEEL	1	No Quantity							479100			0
S3	2009	2009	2009	2	0	2	Export	112	Belarus	BLR	466	Mali	MLI								67	IRON AND STEEL	1	No Quantity							433600			0
S3	2009	2009	2009	2	0	2	Export	112	Belarus	BLR	498	Rep. of Moldova	MDA								67	IRON AND STEEL	1	No Quantity							36600			0
S3	2009	2009	2009	2	0	2	Export	112	Belarus	BLR	504	Morocco	MAR								67	IRON AND STEEL	1	No Quantity							1913000			0
S3	2009	2009	2009	2	0	2	Export	112	Belarus	BLR	528	Netherlands	NLD								67	IRON AND STEEL	1	No Quantity							1830900			0
S3	2009	2009	2009	2	0	2	Export	112	Belarus	BLR	566	Nigeria	NGA								67	IRON AND STEEL	1	No Quantity							24852200			0
S3	2009	2009	2009	2	0	2	Export	112	Belarus	BLR	579	Norway	NOR								67	IRON AND STEEL	1	No Quantity							5586500			0
S3	2009	2009	2009	2	0	2	Export	112	Belarus	BLR	591	Panama	PAN								67	IRON AND STEEL	1	No Quantity							46400			0
S3	2009	2009	2009	2	0	2	Export	112	Belarus	BLR	608	Philippines	PHL								67	IRON AND STEEL	1	No Quantity							5522300			0
S3	2009	2009	2009	2	0	2	Export	112	Belarus	BLR	616	Poland	POL								67	IRON AND STEEL	1	No Quantity							21921800			0
S3	2009	2009	2009	2	0	2	Export	112	Belarus	BLR	620	Portugal	PRT								67	IRON AND STEEL	1	No Quantity							7200			0
S3	2009	2009	2009	2	0	2	Export	112	Belarus	BLR	642	Romania	ROU								67	IRON AND STEEL	1	No Quantity							3595000			0
S3	2009	2009	2009	2	0	2	Export	112	Belarus	BLR	643	Russian Federation	RUS								67	IRON AND STEEL	1	No Quantity							133987700			0
S3	2009	2009	2009	2	0	2	Export	112	Belarus	BLR	682	Saudi Arabia	SAU								67	IRON AND STEEL	1	No Quantity							228000			0
S3	2009	2009	2009	2	0	2	Export	112	Belarus	BLR	686	Senegal	SEN								67	IRON AND STEEL	1	No Quantity							3951300			0
S3	2009	2009	2009	2	0	2	Export	112	Belarus	BLR	688	Serbia	SRB								67	IRON AND STEEL	1	No Quantity							1698000			0
S3	2009	2009	2009	2	0	2	Export	112	Belarus	BLR	699	India	IND								67	IRON AND STEEL	1	No Quantity							7898200			0
S3	2009	2009	2009	2	0	2	Export	112	Belarus	BLR	702	Singapore	SGP								67	IRON AND STEEL	1	No Quantity							348000			0
S3	2009	2009	2009	2	0	2	Export	112	Belarus	BLR	703	Slovakia	SVK								67	IRON AND STEEL	1	No Quantity							6747200			0
S3	2009	2009	2009	2	0	2	Export	112	Belarus	BLR	704	Viet Nam	VNM								67	IRON AND STEEL	1	No Quantity							3790700			0
S3	2009	2009	2009	2	0	2	Export	112	Belarus	BLR	710	South Africa	ZAF								67	IRON AND STEEL	1	No Quantity							100			0
S3	2009	2009	2009	2	0	2	Export	112	Belarus	BLR	724	Spain	ESP								67	IRON AND STEEL	1	No Quantity							3585800			0
S3	2009	2009	2009	2	0	2	Export	112	Belarus	BLR	736	Fmr Sudan	SDN								67	IRON AND STEEL	1	No Quantity							2070700			0
S3	2009	2009	2009	2	0	2	Export	112	Belarus	BLR	752	Sweden	SWE								67	IRON AND STEEL	1	No Quantity							5608600			0
S3	2009	2009	2009	2	0	2	Export	112	Belarus	BLR	757	Switzerland	CHE								67	IRON AND STEEL	1	No Quantity							8600			0
S3	2009	2009	2009	2	0	2	Export	112	Belarus	BLR	760	Syria	SYR								67	IRON AND STEEL	1	No Quantity							40040200			0
S3	2009	2009	2009	2	0	2	Export	112	Belarus	BLR	762	Tajikistan	TJK								67	IRON AND STEEL	1	No Quantity							123100			0
S3	2009	2009	2009	2	0	2	Export	112	Belarus	BLR	768	Togo	TGO								67	IRON AND STEEL	1	No Quantity							3255800			0
S3	2009	2009	2009	2	0	2	Export	112	Belarus	BLR	784	United Arab Emirates	ARE								67	IRON AND STEEL	1	No Quantity							1132500			0
S3	2009	2009	2009	2	0	2	Export	112	Belarus	BLR	788	Tunisia	TUN								67	IRON AND STEEL	1	No Quantity							35810600			0
S3	2009	2009	2009	2	0	2	Export	112	Belarus	BLR	792	Turkey	TUR								67	IRON AND STEEL	1	No Quantity							43854100			0
S3	2009	2009	2009	2	0	2	Export	112	Belarus	BLR	795	Turkmenistan	TKM								67	IRON AND STEEL	1	No Quantity							99800			0
S3	2009	2009	2009	2	0	2	Export	112	Belarus	BLR	804	Ukraine	UKR								67	IRON AND STEEL	1	No Quantity							28715800			0
S3	2009	2009	2009	2	0	2	Export	112	Belarus	BLR	818	Egypt	EGY								67	IRON AND STEEL	1	No Quantity							12731000			0
S3	2009	2009	2009	2	0	2	Export	112	Belarus	BLR	826	United Kingdom	GBR								67	IRON AND STEEL	1	No Quantity							13028900			0
S3	2009	2009	2009	2	0	2	Export	112	Belarus	BLR	842	USA	USA								67	IRON AND STEEL	1	No Quantity							6756500			0
S3	2009	2009	2009	2	0	2	Export	112	Belarus	BLR	860	Uzbekistan	UZB								67	IRON AND STEEL	1	No Quantity							79400			0
S3	2009	2009	2009	2	0	2	Export	112	Belarus	BLR	862	Venezuela	VEN								67	IRON AND STEEL	1	No Quantity							2700			0
S3	2009	2009	2009	2	0	2	Export	31	Azerbaijan	AZE	0	World	WLD								68	NON-FERROUS METALS	1	No Quantity							31641555			0
S3	2009	2009	2009	2	0	2	Export	31	Azerbaijan	AZE	56	Belgium	BEL								68	NON-FERROUS METALS	1	No Quantity							15123457			0
S3	2009	2009	2009	2	0	2	Export	31	Azerbaijan	AZE	268	Georgia	GEO								68	NON-FERROUS METALS	1	No Quantity							10584			0
S3	2009	2009	2009	2	0	2	Export	31	Azerbaijan	AZE	276	Germany	DEU								68	NON-FERROUS METALS	1	No Quantity							52800			0
S3	2009	2009	2009	2	0	2	Export	31	Azerbaijan	AZE	344	China, Hong Kong SAR	HKG								68	NON-FERROUS METALS	1	No Quantity							7014005			0
S3	2009	2009	2009	2	0	2	Export	31	Azerbaijan	AZE	364	Iran	IRN								68	NON-FERROUS METALS	1	No Quantity							911947			0
S3	2009	2009	2009	2	0	2	Export	31	Azerbaijan	AZE	642	Romania	ROU								68	NON-FERROUS METALS	1	No Quantity							149250			0
S3	2009	2009	2009	2	0	2	Export	31	Azerbaijan	AZE	643	Russian Federation	RUS								68	NON-FERROUS METALS	1	No Quantity							74277			0
S3	2009	2009	2009	2	0	2	Export	31	Azerbaijan	AZE	699	India	IND								68	NON-FERROUS METALS	1	No Quantity							156625			0
S3	2009	2009	2009	2	0	2	Export	31	Azerbaijan	AZE	757	Switzerland	CHE								68	NON-FERROUS METALS	1	No Quantity							57188			0
S3	2009	2009	2009	2	0	2	Export	31	Azerbaijan	AZE	784	United Arab Emirates	ARE								68	NON-FERROUS METALS	1	No Quantity							411850			0
S3	2009	2009	2009	2	0	2	Export	31	Azerbaijan	AZE	792	Turkey	TUR								68	NON-FERROUS METALS	1	No Quantity							7635571			0
S3	2009	2009	2009	2	0	2	Export	31	Azerbaijan	AZE	826	United Kingdom	GBR								68	NON-FERROUS METALS	1	No Quantity							44000			0
S3	2009	2009	2009	2	0	2	Export	112	Belarus	BLR	0	World	WLD								68	NON-FERROUS METALS	1	No Quantity							52006800			0
S3	2009	2009	2009	2	0	2	Export	112	Belarus	BLR	31	Azerbaijan	AZE								68	NON-FERROUS METALS	1	No Quantity							10800			0
S3	2009	2009	2009	2	0	2	Export	112	Belarus	BLR	156	China	CHN								68	NON-FERROUS METALS	1	No Quantity							8900			0
S3	2009	2009	2009	2	0	2	Export	112	Belarus	BLR	192	Cuba	CUB								68	NON-FERROUS METALS	1	No Quantity							5000			0
S3	2009	2009	2009	2	0	2	Export	112	Belarus	BLR	203	Czechia	CZE								68	NON-FERROUS METALS	1	No Quantity							42900			0
S3	2009	2009	2009	2	0	2	Export	112	Belarus	BLR	208	Denmark	DNK								68	NON-FERROUS METALS	1	No Quantity							77700			0
S3	2009	2009	2009	2	0	2	Export	112	Belarus	BLR	218	Ecuador	ECU								68	NON-FERROUS METALS	1	No Quantity							200			0
S3	2009	2009	2009	2	0	2	Export	112	Belarus	BLR	232	Eritrea	ERI								68	NON-FERROUS METALS	1	No Quantity							500			0
[truncated: 1,602 more rows]
