# Supplementary material for: Core-periphery structure in sectoral international trade networks: A new approach to an old theory
Source: PLoS One. 2020 Apr 2;15(4):e0229547. doi: 10.1371/journal.pone.0229547 (PMC7117750; doi:10.1371/journal.pone.0229547)
Supplement: S7 File — (ZIP) [file pone.0229547.s007.zip › S7_File/RawData 2009/comtrade (40).csv]

Classification	Year	Period	Period Desc.	Aggregate Level	Is Leaf Code	Trade Flow Code	Trade Flow	Reporter Code	Reporter	Reporter ISO	Partner Code	Partner	Partner ISO	2nd Partner Code	2nd Partner	2nd Partner ISO	Customs Proc. Code	Customs	Mode of Transport Code	Mode of Transport	Commodity Code	Commodity	Qty Unit Code	Qty Unit	Qty	Alt Qty Unit Code	Alt Qty Unit	Alt Qty	Netweight (kg)	Gross weight (kg)	Trade Value (US$)	CIF Trade Value (US$)	FOB Trade Value (US$)	Flag
S3	2009	2009	2009	2	0	2	Export	600	Paraguay	PRY	0	World	WLD								00	LIVE ANIMALS	1	No Quantity			0		0		14900			0
S3	2009	2009	2009	2	0	2	Export	600	Paraguay	PRY	32	Argentina	ARG								00	LIVE ANIMALS	1	No Quantity			0		0		8000			0
S3	2009	2009	2009	2	0	2	Export	600	Paraguay	PRY	152	Chile	CHL								00	LIVE ANIMALS	1	No Quantity			0		0		6900			0
S3	2009	2009	2009	2	0	2	Export	604	Peru	PER	0	World	WLD								00	LIVE ANIMALS	1	No Quantity							5654032			0
S3	2009	2009	2009	2	0	2	Export	604	Peru	PER	32	Argentina	ARG								00	LIVE ANIMALS	1	No Quantity							34400			0
S3	2009	2009	2009	2	0	2	Export	604	Peru	PER	68	Bolivia (Plurinational State of)	BOL								00	LIVE ANIMALS	1	No Quantity							2163900			0
S3	2009	2009	2009	2	0	2	Export	604	Peru	PER	124	Canada	CAN								00	LIVE ANIMALS	1	No Quantity							4793			0
S3	2009	2009	2009	2	0	2	Export	604	Peru	PER	152	Chile	CHL								00	LIVE ANIMALS	1	No Quantity							3000			0
S3	2009	2009	2009	2	0	2	Export	604	Peru	PER	170	Colombia	COL								00	LIVE ANIMALS	1	No Quantity							133408			0
S3	2009	2009	2009	2	0	2	Export	604	Peru	PER	214	Dominican Rep.	DOM								00	LIVE ANIMALS	1	No Quantity							40			0
S3	2009	2009	2009	2	0	2	Export	604	Peru	PER	218	Ecuador	ECU								00	LIVE ANIMALS	1	No Quantity							2557666			0
S3	2009	2009	2009	2	0	2	Export	604	Peru	PER	276	Germany	DEU								00	LIVE ANIMALS	1	No Quantity							19839			0
S3	2009	2009	2009	2	0	2	Export	604	Peru	PER	344	China, Hong Kong SAR	HKG								00	LIVE ANIMALS	1	No Quantity							78191			0
S3	2009	2009	2009	2	0	2	Export	604	Peru	PER	381	Italy	ITA								00	LIVE ANIMALS	1	No Quantity							2646			0
S3	2009	2009	2009	2	0	2	Export	604	Peru	PER	392	Japan	JPN								00	LIVE ANIMALS	1	No Quantity							8590			0
S3	2009	2009	2009	2	0	2	Export	604	Peru	PER	484	Mexico	MEX								00	LIVE ANIMALS	1	No Quantity							18015			0
S3	2009	2009	2009	2	0	2	Export	604	Peru	PER	490	Other Asia, nes									00	LIVE ANIMALS	1	No Quantity							8655			0
S3	2009	2009	2009	2	0	2	Export	604	Peru	PER	528	Netherlands	NLD								00	LIVE ANIMALS	1	No Quantity							1500			0
S3	2009	2009	2009	2	0	2	Export	604	Peru	PER	591	Panama	PAN								00	LIVE ANIMALS	1	No Quantity							29362			0
S3	2009	2009	2009	2	0	2	Export	604	Peru	PER	784	United Arab Emirates	ARE								00	LIVE ANIMALS	1	No Quantity							1500			0
S3	2009	2009	2009	2	0	2	Export	604	Peru	PER	826	United Kingdom	GBR								00	LIVE ANIMALS	1	No Quantity							18373			0
S3	2009	2009	2009	2	0	2	Export	604	Peru	PER	842	USA	USA								00	LIVE ANIMALS	1	No Quantity							325151			0
S3	2009	2009	2009	2	0	2	Export	604	Peru	PER	862	Venezuela	VEN								00	LIVE ANIMALS	1	No Quantity							245003			0
S3	2009	2009	2009	2	0	2	Export	600	Paraguay	PRY	0	World	WLD								01	MEAT, MEAT PREPARATIONS	1	No Quantity			0		0		578950058			0
S3	2009	2009	2009	2	0	2	Export	600	Paraguay	PRY	4	Afghanistan	AFG								01	MEAT, MEAT PREPARATIONS	1	No Quantity			0		0		1141178			0
S3	2009	2009	2009	2	0	2	Export	600	Paraguay	PRY	8	Albania	ALB								01	MEAT, MEAT PREPARATIONS	1	No Quantity			0		0		2058572			0
S3	2009	2009	2009	2	0	2	Export	600	Paraguay	PRY	24	Angola	AGO								01	MEAT, MEAT PREPARATIONS	1	No Quantity			0		0		15015326			0
S3	2009	2009	2009	2	0	2	Export	600	Paraguay	PRY	48	Bahrain	BHR								01	MEAT, MEAT PREPARATIONS	1	No Quantity			0		0		748634			0
S3	2009	2009	2009	2	0	2	Export	600	Paraguay	PRY	68	Bolivia (Plurinational State of)	BOL								01	MEAT, MEAT PREPARATIONS	1	No Quantity			0		0		77932			0
S3	2009	2009	2009	2	0	2	Export	600	Paraguay	PRY	76	Brazil	BRA								01	MEAT, MEAT PREPARATIONS	1	No Quantity			0		0		20543048			0
S3	2009	2009	2009	2	0	2	Export	600	Paraguay	PRY	152	Chile	CHL								01	MEAT, MEAT PREPARATIONS	1	No Quantity			0		0		243184900			0
S3	2009	2009	2009	2	0	2	Export	600	Paraguay	PRY	156	China	CHN								01	MEAT, MEAT PREPARATIONS	1	No Quantity			0		0		2037423			0
S3	2009	2009	2009	2	0	2	Export	600	Paraguay	PRY	170	Colombia	COL								01	MEAT, MEAT PREPARATIONS	1	No Quantity			0		0		2627410			0
S3	2009	2009	2009	2	0	2	Export	600	Paraguay	PRY	174	Comoros	COM								01	MEAT, MEAT PREPARATIONS	1	No Quantity			0		0		15000			0
S3	2009	2009	2009	2	0	2	Export	600	Paraguay	PRY	178	Congo	COG								01	MEAT, MEAT PREPARATIONS	1	No Quantity			0		0		771894			0
S3	2009	2009	2009	2	0	2	Export	600	Paraguay	PRY	191	Croatia	HRV								01	MEAT, MEAT PREPARATIONS	1	No Quantity			0		0		985917			0
S3	2009	2009	2009	2	0	2	Export	600	Paraguay	PRY	218	Ecuador	ECU								01	MEAT, MEAT PREPARATIONS	1	No Quantity			0		0		142562			0
S3	2009	2009	2009	2	0	2	Export	600	Paraguay	PRY	226	Equatorial Guinea	GNQ								01	MEAT, MEAT PREPARATIONS	1	No Quantity			0		0		763515			0
S3	2009	2009	2009	2	0	2	Export	600	Paraguay	PRY	251	France	FRA								01	MEAT, MEAT PREPARATIONS	1	No Quantity			0		0		327834			0
S3	2009	2009	2009	2	0	2	Export	600	Paraguay	PRY	266	Gabon	GAB								01	MEAT, MEAT PREPARATIONS	1	No Quantity			0		0		3303884			0
S3	2009	2009	2009	2	0	2	Export	600	Paraguay	PRY	268	Georgia	GEO								01	MEAT, MEAT PREPARATIONS	1	No Quantity			0		0		155803			0
S3	2009	2009	2009	2	0	2	Export	600	Paraguay	PRY	275	State of Palestine	PSE								01	MEAT, MEAT PREPARATIONS	1	No Quantity			0		0		476840			0
S3	2009	2009	2009	2	0	2	Export	600	Paraguay	PRY	276	Germany	DEU								01	MEAT, MEAT PREPARATIONS	1	No Quantity			0		0		1981001			0
S3	2009	2009	2009	2	0	2	Export	600	Paraguay	PRY	288	Ghana	GHA								01	MEAT, MEAT PREPARATIONS	1	No Quantity			0		0		57544			0
S3	2009	2009	2009	2	0	2	Export	600	Paraguay	PRY	344	China, Hong Kong SAR	HKG								01	MEAT, MEAT PREPARATIONS	1	No Quantity			0		0		2001241			0
S3	2009	2009	2009	2	0	2	Export	600	Paraguay	PRY	372	Ireland	IRL								01	MEAT, MEAT PREPARATIONS	1	No Quantity			0		0		96176			0
S3	2009	2009	2009	2	0	2	Export	600	Paraguay	PRY	376	Israel	ISR								01	MEAT, MEAT PREPARATIONS	1	No Quantity			0		0		15167023			0
S3	2009	2009	2009	2	0	2	Export	600	Paraguay	PRY	381	Italy	ITA								01	MEAT, MEAT PREPARATIONS	1	No Quantity			0		0		4042097			0
S3	2009	2009	2009	2	0	2	Export	600	Paraguay	PRY	384	Côte d'Ivoire	CIV								01	MEAT, MEAT PREPARATIONS	1	No Quantity			0		0		418387			0
S3	2009	2009	2009	2	0	2	Export	600	Paraguay	PRY	400	Jordan	JOR								01	MEAT, MEAT PREPARATIONS	1	No Quantity			0		0		1716294			0
S3	2009	2009	2009	2	0	2	Export	600	Paraguay	PRY	414	Kuwait	KWT								01	MEAT, MEAT PREPARATIONS	1	No Quantity			0		0		1661213			0
S3	2009	2009	2009	2	0	2	Export	600	Paraguay	PRY	422	Lebanon	LBN								01	MEAT, MEAT PREPARATIONS	1	No Quantity			0		0		5645241			0
S3	2009	2009	2009	2	0	2	Export	600	Paraguay	PRY	430	Liberia	LBR								01	MEAT, MEAT PREPARATIONS	1	No Quantity			0		0		47534			0
S3	2009	2009	2009	2	0	2	Export	600	Paraguay	PRY	434	Libya	LBY								01	MEAT, MEAT PREPARATIONS	1	No Quantity			0		0		1402873			0
S3	2009	2009	2009	2	0	2	Export	600	Paraguay	PRY	490	Other Asia, nes									01	MEAT, MEAT PREPARATIONS	1	No Quantity			0		0		1232361			0
S3	2009	2009	2009	2	0	2	Export	600	Paraguay	PRY	516	Namibia	NAM								01	MEAT, MEAT PREPARATIONS	1	No Quantity			0		0		41990			0
S3	2009	2009	2009	2	0	2	Export	600	Paraguay	PRY	528	Netherlands	NLD								01	MEAT, MEAT PREPARATIONS	1	No Quantity			0		0		7376775			0
S3	2009	2009	2009	2	0	2	Export	600	Paraguay	PRY	530	Neth. Antilles	ANT								01	MEAT, MEAT PREPARATIONS	1	No Quantity			0		0		1097496			0
S3	2009	2009	2009	2	0	2	Export	600	Paraguay	PRY	604	Peru	PER								01	MEAT, MEAT PREPARATIONS	1	No Quantity			0		0		3760074			0
S3	2009	2009	2009	2	0	2	Export	600	Paraguay	PRY	620	Portugal	PRT								01	MEAT, MEAT PREPARATIONS	1	No Quantity			0		0		471616			0
S3	2009	2009	2009	2	0	2	Export	600	Paraguay	PRY	634	Qatar	QAT								01	MEAT, MEAT PREPARATIONS	1	No Quantity			0		0		186800			0
S3	2009	2009	2009	2	0	2	Export	600	Paraguay	PRY	643	Russian Federation	RUS								01	MEAT, MEAT PREPARATIONS	1	No Quantity			0		0		126045078			0
S3	2009	2009	2009	2	0	2	Export	600	Paraguay	PRY	682	Saudi Arabia	SAU								01	MEAT, MEAT PREPARATIONS	1	No Quantity			0		0		8539932			0
S3	2009	2009	2009	2	0	2	Export	600	Paraguay	PRY	686	Senegal	SEN								01	MEAT, MEAT PREPARATIONS	1	No Quantity			0		0		213693			0
S3	2009	2009	2009	2	0	2	Export	600	Paraguay	PRY	688	Serbia	SRB								01	MEAT, MEAT PREPARATIONS	1	No Quantity			0		0		569472			0
S3	2009	2009	2009	2	0	2	Export	600	Paraguay	PRY	690	Seychelles	SYC								01	MEAT, MEAT PREPARATIONS	1	No Quantity			0		0		446297			0
S3	2009	2009	2009	2	0	2	Export	600	Paraguay	PRY	704	Viet Nam	VNM								01	MEAT, MEAT PREPARATIONS	1	No Quantity			0		0		21725027			0
S3	2009	2009	2009	2	0	2	Export	600	Paraguay	PRY	710	South Africa	ZAF								01	MEAT, MEAT PREPARATIONS	1	No Quantity			0		0		2743695			0
S3	2009	2009	2009	2	0	2	Export	600	Paraguay	PRY	724	Spain	ESP								01	MEAT, MEAT PREPARATIONS	1	No Quantity			0		0		1003503			0
S3	2009	2009	2009	2	0	2	Export	600	Paraguay	PRY	736	Fmr Sudan	SDN								01	MEAT, MEAT PREPARATIONS	1	No Quantity			0		0		178425			0
S3	2009	2009	2009	2	0	2	Export	600	Paraguay	PRY	757	Switzerland	CHE								01	MEAT, MEAT PREPARATIONS	1	No Quantity			0		0		1029403			0
S3	2009	2009	2009	2	0	2	Export	600	Paraguay	PRY	784	United Arab Emirates	ARE								01	MEAT, MEAT PREPARATIONS	1	No Quantity			0		0		3837579			0
S3	2009	2009	2009	2	0	2	Export	600	Paraguay	PRY	792	Turkey	TUR								01	MEAT, MEAT PREPARATIONS	1	No Quantity			0		0		230842			0
S3	2009	2009	2009	2	0	2	Export	600	Paraguay	PRY	818	Egypt	EGY								01	MEAT, MEAT PREPARATIONS	1	No Quantity			0		0		16935217			0
S3	2009	2009	2009	2	0	2	Export	600	Paraguay	PRY	826	United Kingdom	GBR								01	MEAT, MEAT PREPARATIONS	1	No Quantity			0		0		896442			0
S3	2009	2009	2009	2	0	2	Export	600	Paraguay	PRY	862	Venezuela	VEN								01	MEAT, MEAT PREPARATIONS	1	No Quantity			0		0		51774045			0
S3	2009	2009	2009	2	0	2	Export	604	Peru	PER	0	World	WLD								01	MEAT, MEAT PREPARATIONS	1	No Quantity							7070915			0
S3	2009	2009	2009	2	0	2	Export	604	Peru	PER	124	Canada	CAN								01	MEAT, MEAT PREPARATIONS	1	No Quantity							1			0
S3	2009	2009	2009	2	0	2	Export	604	Peru	PER	170	Colombia	COL								01	MEAT, MEAT PREPARATIONS	1	No Quantity							4682618			0
S3	2009	2009	2009	2	0	2	Export	604	Peru	PER	218	Ecuador	ECU								01	MEAT, MEAT PREPARATIONS	1	No Quantity							1929303			0
S3	2009	2009	2009	2	0	2	Export	604	Peru	PER	276	Germany	DEU								01	MEAT, MEAT PREPARATIONS	1	No Quantity							4			0
S3	2009	2009	2009	2	0	2	Export	604	Peru	PER	381	Italy	ITA								01	MEAT, MEAT PREPARATIONS	1	No Quantity							89			0
S3	2009	2009	2009	2	0	2	Export	604	Peru	PER	392	Japan	JPN								01	MEAT, MEAT PREPARATIONS	1	No Quantity							148368			0
S3	2009	2009	2009	2	0	2	Export	604	Peru	PER	410	Rep. of Korea	KOR								01	MEAT, MEAT PREPARATIONS	1	No Quantity							1			0
S3	2009	2009	2009	2	0	2	Export	604	Peru	PER	591	Panama	PAN								01	MEAT, MEAT PREPARATIONS	1	No Quantity							38199			0
S3	2009	2009	2009	2	0	2	Export	604	Peru	PER	724	Spain	ESP								01	MEAT, MEAT PREPARATIONS	1	No Quantity							119764			0
S3	2009	2009	2009	2	0	2	Export	604	Peru	PER	838	Free Zones									01	MEAT, MEAT PREPARATIONS	1	No Quantity							104477			0
S3	2009	2009	2009	2	0	2	Export	604	Peru	PER	842	USA	USA								01	MEAT, MEAT PREPARATIONS	1	No Quantity							29237			0
S3	2009	2009	2009	2	0	2	Export	604	Peru	PER	899	Areas, nes									01	MEAT, MEAT PREPARATIONS	1	No Quantity							18854			0
S3	2009	2009	2009	2	0	2	Export	600	Paraguay	PRY	0	World	WLD								02	DAIRY PRODUCTS,BIRD EGGS	1	No Quantity			0		0		3913933			0
S3	2009	2009	2009	2	0	2	Export	600	Paraguay	PRY	68	Bolivia (Plurinational State of)	BOL								02	DAIRY PRODUCTS,BIRD EGGS	1	No Quantity			0		0		1373508			0
S3	2009	2009	2009	2	0	2	Export	600	Paraguay	PRY	76	Brazil	BRA								02	DAIRY PRODUCTS,BIRD EGGS	1	No Quantity			0		0		1860725			0
S3	2009	2009	2009	2	0	2	Export	600	Paraguay	PRY	504	Morocco	MAR								02	DAIRY PRODUCTS,BIRD EGGS	1	No Quantity			0		0		368000			0
S3	2009	2009	2009	2	0	2	Export	600	Paraguay	PRY	818	Egypt	EGY								02	DAIRY PRODUCTS,BIRD EGGS	1	No Quantity			0		0		52500			0
S3	2009	2009	2009	2	0	2	Export	600	Paraguay	PRY	862	Venezuela	VEN								02	DAIRY PRODUCTS,BIRD EGGS	1	No Quantity			0		0		259200			0
S3	2009	2009	2009	2	0	2	Export	604	Peru	PER	0	World	WLD								02	DAIRY PRODUCTS,BIRD EGGS	1	No Quantity							74316565			0
S3	2009	2009	2009	2	0	2	Export	604	Peru	PER	24	Angola	AGO								02	DAIRY PRODUCTS,BIRD EGGS	1	No Quantity							223027			0
S3	2009	2009	2009	2	0	2	Export	604	Peru	PER	28	Antigua and Barbuda	ATG								02	DAIRY PRODUCTS,BIRD EGGS	1	No Quantity							258433			0
S3	2009	2009	2009	2	0	2	Export	604	Peru	PER	32	Argentina	ARG								02	DAIRY PRODUCTS,BIRD EGGS	1	No Quantity							4827			0
S3	2009	2009	2009	2	0	2	Export	604	Peru	PER	44	Bahamas	BHS								02	DAIRY PRODUCTS,BIRD EGGS	1	No Quantity							1966793			0
S3	2009	2009	2009	2	0	2	Export	604	Peru	PER	48	Bahrain	BHR								02	DAIRY PRODUCTS,BIRD EGGS	1	No Quantity							163947			0
S3	2009	2009	2009	2	0	2	Export	604	Peru	PER	56	Belgium	BEL								02	DAIRY PRODUCTS,BIRD EGGS	1	No Quantity							121			0
S3	2009	2009	2009	2	0	2	Export	604	Peru	PER	68	Bolivia (Plurinational State of)	BOL								02	DAIRY PRODUCTS,BIRD EGGS	1	No Quantity							3613606			0
S3	2009	2009	2009	2	0	2	Export	604	Peru	PER	76	Brazil	BRA								02	DAIRY PRODUCTS,BIRD EGGS	1	No Quantity							260729			0
S3	2009	2009	2009	2	0	2	Export	604	Peru	PER	84	Belize	BLZ								02	DAIRY PRODUCTS,BIRD EGGS	1	No Quantity							434959			0
S3	2009	2009	2009	2	0	2	Export	604	Peru	PER	124	Canada	CAN								02	DAIRY PRODUCTS,BIRD EGGS	1	No Quantity							104188			0
S3	2009	2009	2009	2	0	2	Export	604	Peru	PER	136	Cayman Isds	CYM								02	DAIRY PRODUCTS,BIRD EGGS	1	No Quantity							26595			0
S3	2009	2009	2009	2	0	2	Export	604	Peru	PER	152	Chile	CHL								02	DAIRY PRODUCTS,BIRD EGGS	1	No Quantity							1805200			0
S3	2009	2009	2009	2	0	2	Export	604	Peru	PER	170	Colombia	COL								02	DAIRY PRODUCTS,BIRD EGGS	1	No Quantity							286252			0
S3	2009	2009	2009	2	0	2	Export	604	Peru	PER	178	Congo	COG								02	DAIRY PRODUCTS,BIRD EGGS	1	No Quantity							617027			0
S3	2009	2009	2009	2	0	2	Export	604	Peru	PER	188	Costa Rica	CRI								02	DAIRY PRODUCTS,BIRD EGGS	1	No Quantity							1093			0
S3	2009	2009	2009	2	0	2	Export	604	Peru	PER	204	Benin	BEN								02	DAIRY PRODUCTS,BIRD EGGS	1	No Quantity							118970			0
S3	2009	2009	2009	2	0	2	Export	604	Peru	PER	212	Dominica	DMA								02	DAIRY PRODUCTS,BIRD EGGS	1	No Quantity							115308			0
S3	2009	2009	2009	2	0	2	Export	604	Peru	PER	214	Dominican Rep.	DOM								02	DAIRY PRODUCTS,BIRD EGGS	1	No Quantity							25012			0
S3	2009	2009	2009	2	0	2	Export	604	Peru	PER	218	Ecuador	ECU								02	DAIRY PRODUCTS,BIRD EGGS	1	No Quantity							11278640			0
S3	2009	2009	2009	2	0	2	Export	604	Peru	PER	251	France	FRA								02	DAIRY PRODUCTS,BIRD EGGS	1	No Quantity							200			0
S3	2009	2009	2009	2	0	2	Export	604	Peru	PER	262	Djibouti	DJI								02	DAIRY PRODUCTS,BIRD EGGS	1	No Quantity							45780			0
S3	2009	2009	2009	2	0	2	Export	604	Peru	PER	266	Gabon	GAB								02	DAIRY PRODUCTS,BIRD EGGS	1	No Quantity							50925			0
S3	2009	2009	2009	2	0	2	Export	604	Peru	PER	270	Gambia	GMB								02	DAIRY PRODUCTS,BIRD EGGS	1	No Quantity							958784			0
S3	2009	2009	2009	2	0	2	Export	604	Peru	PER	276	Germany	DEU								02	DAIRY PRODUCTS,BIRD EGGS	1	No Quantity							8			0
S3	2009	2009	2009	2	0	2	Export	604	Peru	PER	288	Ghana	GHA								02	DAIRY PRODUCTS,BIRD EGGS	1	No Quantity							203370			0
S3	2009	2009	2009	2	0	2	Export	604	Peru	PER	308	Grenada	GRD								02	DAIRY PRODUCTS,BIRD EGGS	1	No Quantity							43980			0
S3	2009	2009	2009	2	0	2	Export	604	Peru	PER	324	Guinea	GIN								02	DAIRY PRODUCTS,BIRD EGGS	1	No Quantity							729699			0
S3	2009	2009	2009	2	0	2	Export	604	Peru	PER	328	Guyana	GUY								02	DAIRY PRODUCTS,BIRD EGGS	1	No Quantity							651803			0
S3	2009	2009	2009	2	0	2	Export	604	Peru	PER	332	Haiti	HTI								02	DAIRY PRODUCTS,BIRD EGGS	1	No Quantity							27009407			0
S3	2009	2009	2009	2	0	2	Export	604	Peru	PER	344	China, Hong Kong SAR	HKG								02	DAIRY PRODUCTS,BIRD EGGS	1	No Quantity							20902			0
S3	2009	2009	2009	2	0	2	Export	604	Peru	PER	381	Italy	ITA								02	DAIRY PRODUCTS,BIRD EGGS	1	No Quantity							2			0
S3	2009	2009	2009	2	0	2	Export	604	Peru	PER	384	Côte d'Ivoire	CIV								02	DAIRY PRODUCTS,BIRD EGGS	1	No Quantity							62667			0
S3	2009	2009	2009	2	0	2	Export	604	Peru	PER	388	Jamaica	JAM								02	DAIRY PRODUCTS,BIRD EGGS	1	No Quantity							72398			0
S3	2009	2009	2009	2	0	2	Export	604	Peru	PER	392	Japan	JPN								02	DAIRY PRODUCTS,BIRD EGGS	1	No Quantity							60706			0
S3	2009	2009	2009	2	0	2	Export	604	Peru	PER	410	Rep. of Korea	KOR								02	DAIRY PRODUCTS,BIRD EGGS	1	No Quantity							4023			0
S3	2009	2009	2009	2	0	2	Export	604	Peru	PER	430	Liberia	LBR								02	DAIRY PRODUCTS,BIRD EGGS	1	No Quantity							933253			0
S3	2009	2009	2009	2	0	2	Export	604	Peru	PER	434	Libya	LBY								02	DAIRY PRODUCTS,BIRD EGGS	1	No Quantity							387660			0
S3	2009	2009	2009	2	0	2	Export	604	Peru	PER	478	Mauritania	MRT								02	DAIRY PRODUCTS,BIRD EGGS	1	No Quantity							645156			0
S3	2009	2009	2009	2	0	2	Export	604	Peru	PER	512	Oman	OMN								02	DAIRY PRODUCTS,BIRD EGGS	1	No Quantity							22542			0
S3	2009	2009	2009	2	0	2	Export	604	Peru	PER	528	Netherlands	NLD								02	DAIRY PRODUCTS,BIRD EGGS	1	No Quantity							12050			0
S3	2009	2009	2009	2	0	2	Export	604	Peru	PER	530	Neth. Antilles	ANT								02	DAIRY PRODUCTS,BIRD EGGS	1	No Quantity							394165			0
S3	2009	2009	2009	2	0	2	Export	604	Peru	PER	533	Aruba	ABW								02	DAIRY PRODUCTS,BIRD EGGS	1	No Quantity							557665			0
S3	2009	2009	2009	2	0	2	Export	604	Peru	PER	566	Nigeria	NGA								02	DAIRY PRODUCTS,BIRD EGGS	1	No Quantity							2063897			0
S3	2009	2009	2009	2	0	2	Export	604	Peru	PER	591	Panama	PAN								02	DAIRY PRODUCTS,BIRD EGGS	1	No Quantity							313335			0
S3	2009	2009	2009	2	0	2	Export	604	Peru	PER	624	Guinea-Bissau	GNB								02	DAIRY PRODUCTS,BIRD EGGS	1	No Quantity							83412			0
S3	2009	2009	2009	2	0	2	Export	604	Peru	PER	626	Timor-Leste	TLS								02	DAIRY PRODUCTS,BIRD EGGS	1	No Quantity							75224			0
S3	2009	2009	2009	2	0	2	Export	604	Peru	PER	659	Saint Kitts and Nevis	KNA								02	DAIRY PRODUCTS,BIRD EGGS	1	No Quantity							35662			0
S3	2009	2009	2009	2	0	2	Export	604	Peru	PER	660	Anguilla	AIA								02	DAIRY PRODUCTS,BIRD EGGS	1	No Quantity							24133			0
S3	2009	2009	2009	2	0	2	Export	604	Peru	PER	662	Saint Lucia	LCA								02	DAIRY PRODUCTS,BIRD EGGS	1	No Quantity							1894373			0
S3	2009	2009	2009	2	0	2	Export	604	Peru	PER	670	Saint Vincent and the Grenadines	VCT								02	DAIRY PRODUCTS,BIRD EGGS	1	No Quantity							477627			0
S3	2009	2009	2009	2	0	2	Export	604	Peru	PER	682	Saudi Arabia	SAU								02	DAIRY PRODUCTS,BIRD EGGS	1	No Quantity							88073			0
S3	2009	2009	2009	2	0	2	Export	604	Peru	PER	686	Senegal	SEN								02	DAIRY PRODUCTS,BIRD EGGS	1	No Quantity							400833			0
S3	2009	2009	2009	2	0	2	Export	604	Peru	PER	694	Sierra Leone	SLE								02	DAIRY PRODUCTS,BIRD EGGS	1	No Quantity							60979			0
S3	2009	2009	2009	2	0	2	Export	604	Peru	PER	740	Suriname	SUR								02	DAIRY PRODUCTS,BIRD EGGS	1	No Quantity							20160			0
S3	2009	2009	2009	2	0	2	Export	604	Peru	PER	757	Switzerland	CHE								02	DAIRY PRODUCTS,BIRD EGGS	1	No Quantity							218			0
S3	2009	2009	2009	2	0	2	Export	604	Peru	PER	768	Togo	TGO								02	DAIRY PRODUCTS,BIRD EGGS	1	No Quantity							144535			0
S3	2009	2009	2009	2	0	2	Export	604	Peru	PER	780	Trinidad and Tobago	TTO								02	DAIRY PRODUCTS,BIRD EGGS	1	No Quantity							9451414			0
S3	2009	2009	2009	2	0	2	Export	604	Peru	PER	784	United Arab Emirates	ARE								02	DAIRY PRODUCTS,BIRD EGGS	1	No Quantity							71413			0
S3	2009	2009	2009	2	0	2	Export	604	Peru	PER	796	Turks and Caicos Isds	TCA								02	DAIRY PRODUCTS,BIRD EGGS	1	No Quantity							52205			0
S3	2009	2009	2009	2	0	2	Export	604	Peru	PER	838	Free Zones									02	DAIRY PRODUCTS,BIRD EGGS	1	No Quantity							73304			0
S3	2009	2009	2009	2	0	2	Export	604	Peru	PER	842	USA	USA								02	DAIRY PRODUCTS,BIRD EGGS	1	No Quantity							1719397			0
S3	2009	2009	2009	2	0	2	Export	604	Peru	PER	862	Venezuela	VEN								02	DAIRY PRODUCTS,BIRD EGGS	1	No Quantity							3094384			0
S3	2009	2009	2009	2	0	2	Export	604	Peru	PER	899	Areas, nes									02	DAIRY PRODUCTS,BIRD EGGS	1	No Quantity							125			0
S3	2009	2009	2009	2	0	2	Export	600	Paraguay	PRY	0	World	WLD								03	FISH,CRUSTACEANS,MOLLUSC	1	No Quantity			0		0		45560			0
S3	2009	2009	2009	2	0	2	Export	600	Paraguay	PRY	170	Colombia	COL								03	FISH,CRUSTACEANS,MOLLUSC	1	No Quantity			0		0		29400			0
S3	2009	2009	2009	2	0	2	Export	600	Paraguay	PRY	276	Germany	DEU								03	FISH,CRUSTACEANS,MOLLUSC	1	No Quantity			0		0		11811			0
S3	2009	2009	2009	2	0	2	Export	600	Paraguay	PRY	392	Japan	JPN								03	FISH,CRUSTACEANS,MOLLUSC	1	No Quantity			0		0		4349			0
S3	2009	2009	2009	2	0	2	Export	604	Peru	PER	0	World	WLD								03	FISH,CRUSTACEANS,MOLLUSC	1	No Quantity							510563352			0
S3	2009	2009	2009	2	0	2	Export	604	Peru	PER	12	Algeria	DZA								03	FISH,CRUSTACEANS,MOLLUSC	1	No Quantity							156173			0
S3	2009	2009	2009	2	0	2	Export	604	Peru	PER	24	Angola	AGO								03	FISH,CRUSTACEANS,MOLLUSC	1	No Quantity							619034			0
S3	2009	2009	2009	2	0	2	Export	604	Peru	PER	32	Argentina	ARG								03	FISH,CRUSTACEANS,MOLLUSC	1	No Quantity							690515			0
S3	2009	2009	2009	2	0	2	Export	604	Peru	PER	36	Australia	AUS								03	FISH,CRUSTACEANS,MOLLUSC	1	No Quantity							1430122			0
S3	2009	2009	2009	2	0	2	Export	604	Peru	PER	40	Austria	AUT								03	FISH,CRUSTACEANS,MOLLUSC	1	No Quantity							9361			0
S3	2009	2009	2009	2	0	2	Export	604	Peru	PER	44	Bahamas	BHS								03	FISH,CRUSTACEANS,MOLLUSC	1	No Quantity							215978			0
S3	2009	2009	2009	2	0	2	Export	604	Peru	PER	52	Barbados	BRB								03	FISH,CRUSTACEANS,MOLLUSC	1	No Quantity							82436			0
S3	2009	2009	2009	2	0	2	Export	604	Peru	PER	56	Belgium	BEL								03	FISH,CRUSTACEANS,MOLLUSC	1	No Quantity							2180386			0
S3	2009	2009	2009	2	0	2	Export	604	Peru	PER	68	Bolivia (Plurinational State of)	BOL								03	FISH,CRUSTACEANS,MOLLUSC	1	No Quantity							2080182			0
S3	2009	2009	2009	2	0	2	Export	604	Peru	PER	76	Brazil	BRA								03	FISH,CRUSTACEANS,MOLLUSC	1	No Quantity							6623281			0
S3	2009	2009	2009	2	0	2	Export	604	Peru	PER	100	Bulgaria	BGR								03	FISH,CRUSTACEANS,MOLLUSC	1	No Quantity							1318655			0
S3	2009	2009	2009	2	0	2	Export	604	Peru	PER	124	Canada	CAN								03	FISH,CRUSTACEANS,MOLLUSC	1	No Quantity							3525302			0
S3	2009	2009	2009	2	0	2	Export	604	Peru	PER	132	Cabo Verde	CPV								03	FISH,CRUSTACEANS,MOLLUSC	1	No Quantity							340328			0
S3	2009	2009	2009	2	0	2	Export	604	Peru	PER	144	Sri Lanka	LKA								03	FISH,CRUSTACEANS,MOLLUSC	1	No Quantity							190470			0
S3	2009	2009	2009	2	0	2	Export	604	Peru	PER	152	Chile	CHL								03	FISH,CRUSTACEANS,MOLLUSC	1	No Quantity							2291748			0
S3	2009	2009	2009	2	0	2	Export	604	Peru	PER	156	China	CHN								03	FISH,CRUSTACEANS,MOLLUSC	1	No Quantity							46974855			0
S3	2009	2009	2009	2	0	2	Export	604	Peru	PER	170	Colombia	COL								03	FISH,CRUSTACEANS,MOLLUSC	1	No Quantity							11076348			0
S3	2009	2009	2009	2	0	2	Export	604	Peru	PER	178	Congo	COG								03	FISH,CRUSTACEANS,MOLLUSC	1	No Quantity							705405			0
S3	2009	2009	2009	2	0	2	Export	604	Peru	PER	180	Dem. Rep. of the Congo	COD								03	FISH,CRUSTACEANS,MOLLUSC	1	No Quantity							516920			0
S3	2009	2009	2009	2	0	2	Export	604	Peru	PER	188	Costa Rica	CRI								03	FISH,CRUSTACEANS,MOLLUSC	1	No Quantity							378678			0
S3	2009	2009	2009	2	0	2	Export	604	Peru	PER	191	Croatia	HRV								03	FISH,CRUSTACEANS,MOLLUSC	1	No Quantity							61504			0
S3	2009	2009	2009	2	0	2	Export	604	Peru	PER	192	Cuba	CUB								03	FISH,CRUSTACEANS,MOLLUSC	1	No Quantity							4162115			0
S3	2009	2009	2009	2	0	2	Export	604	Peru	PER	196	Cyprus	CYP								03	FISH,CRUSTACEANS,MOLLUSC	1	No Quantity							3684			0
S3	2009	2009	2009	2	0	2	Export	604	Peru	PER	203	Czechia	CZE								03	FISH,CRUSTACEANS,MOLLUSC	1	No Quantity							167246			0
S3	2009	2009	2009	2	0	2	Export	604	Peru	PER	208	Denmark	DNK								03	FISH,CRUSTACEANS,MOLLUSC	1	No Quantity							314318			0
S3	2009	2009	2009	2	0	2	Export	604	Peru	PER	214	Dominican Rep.	DOM								03	FISH,CRUSTACEANS,MOLLUSC	1	No Quantity							10020665			0
S3	2009	2009	2009	2	0	2	Export	604	Peru	PER	218	Ecuador	ECU								03	FISH,CRUSTACEANS,MOLLUSC	1	No Quantity							6025181			0
S3	2009	2009	2009	2	0	2	Export	604	Peru	PER	226	Equatorial Guinea	GNQ								03	FISH,CRUSTACEANS,MOLLUSC	1	No Quantity							18750			0
S3	2009	2009	2009	2	0	2	Export	604	Peru	PER	233	Estonia	EST								03	FISH,CRUSTACEANS,MOLLUSC	1	No Quantity							1690554			0
S3	2009	2009	2009	2	0	2	Export	604	Peru	PER	246	Finland	FIN								03	FISH,CRUSTACEANS,MOLLUSC	1	No Quantity							712			0
S3	2009	2009	2009	2	0	2	Export	604	Peru	PER	251	France	FRA								03	FISH,CRUSTACEANS,MOLLUSC	1	No Quantity							46177908			0
S3	2009	2009	2009	2	0	2	Export	604	Peru	PER	266	Gabon	GAB								03	FISH,CRUSTACEANS,MOLLUSC	1	No Quantity							378975			0
S3	2009	2009	2009	2	0	2	Export	604	Peru	PER	268	Georgia	GEO								03	FISH,CRUSTACEANS,MOLLUSC	1	No Quantity							800			0
S3	2009	2009	2009	2	0	2	Export	604	Peru	PER	276	Germany	DEU								03	FISH,CRUSTACEANS,MOLLUSC	1	No Quantity							17128887			0
S3	2009	2009	2009	2	0	2	Export	604	Peru	PER	288	Ghana	GHA								03	FISH,CRUSTACEANS,MOLLUSC	1	No Quantity							108230			0
S3	2009	2009	2009	2	0	2	Export	604	Peru	PER	300	Greece	GRC								03	FISH,CRUSTACEANS,MOLLUSC	1	No Quantity							859944			0
S3	2009	2009	2009	2	0	2	Export	604	Peru	PER	320	Guatemala	GTM								03	FISH,CRUSTACEANS,MOLLUSC	1	No Quantity							125480			0
S3	2009	2009	2009	2	0	2	Export	604	Peru	PER	332	Haiti	HTI								03	FISH,CRUSTACEANS,MOLLUSC	1	No Quantity							3595891			0
S3	2009	2009	2009	2	0	2	Export	604	Peru	PER	344	China, Hong Kong SAR	HKG								03	FISH,CRUSTACEANS,MOLLUSC	1	No Quantity							10492067			0
S3	2009	2009	2009	2	0	2	Export	604	Peru	PER	352	Iceland	ISL								03	FISH,CRUSTACEANS,MOLLUSC	1	No Quantity							287897			0
S3	2009	2009	2009	2	0	2	Export	604	Peru	PER	360	Indonesia	IDN								03	FISH,CRUSTACEANS,MOLLUSC	1	No Quantity							38871			0
S3	2009	2009	2009	2	0	2	Export	604	Peru	PER	372	Ireland	IRL								03	FISH,CRUSTACEANS,MOLLUSC	1	No Quantity							154766			0
S3	2009	2009	2009	2	0	2	Export	604	Peru	PER	376	Israel	ISR								03	FISH,CRUSTACEANS,MOLLUSC	1	No Quantity							223417			0
S3	2009	2009	2009	2	0	2	Export	604	Peru	PER	381	Italy	ITA								03	FISH,CRUSTACEANS,MOLLUSC	1	No Quantity							20905299			0
S3	2009	2009	2009	2	0	2	Export	604	Peru	PER	388	Jamaica	JAM								03	FISH,CRUSTACEANS,MOLLUSC	1	No Quantity							79980			0
S3	2009	2009	2009	2	0	2	Export	604	Peru	PER	392	Japan	JPN								03	FISH,CRUSTACEANS,MOLLUSC	1	No Quantity							18958473			0
S3	2009	2009	2009	2	0	2	Export	604	Peru	PER	400	Jordan	JOR								03	FISH,CRUSTACEANS,MOLLUSC	1	No Quantity							70282			0
S3	2009	2009	2009	2	0	2	Export	604	Peru	PER	408	Dem. People's Rep. of Korea	PRK								03	FISH,CRUSTACEANS,MOLLUSC	1	No Quantity							87033			0
S3	2009	2009	2009	2	0	2	Export	604	Peru	PER	410	Rep. of Korea	KOR								03	FISH,CRUSTACEANS,MOLLUSC	1	No Quantity							27449603			0
S3	2009	2009	2009	2	0	2	Export	604	Peru	PER	428	Latvia	LVA								03	FISH,CRUSTACEANS,MOLLUSC	1	No Quantity							97636			0
S3	2009	2009	2009	2	0	2	Export	604	Peru	PER	434	Libya	LBY								03	FISH,CRUSTACEANS,MOLLUSC	1	No Quantity							104985			0
S3	2009	2009	2009	2	0	2	Export	604	Peru	PER	440	Lithuania	LTU								03	FISH,CRUSTACEANS,MOLLUSC	1	No Quantity							933380			0
S3	2009	2009	2009	2	0	2	Export	604	Peru	PER	458	Malaysia	MYS								03	FISH,CRUSTACEANS,MOLLUSC	1	No Quantity							486888			0
S3	2009	2009	2009	2	0	2	Export	604	Peru	PER	480	Mauritius	MUS								03	FISH,CRUSTACEANS,MOLLUSC	1	No Quantity							95800			0
S3	2009	2009	2009	2	0	2	Export	604	Peru	PER	484	Mexico	MEX								03	FISH,CRUSTACEANS,MOLLUSC	1	No Quantity							1633676			0
S3	2009	2009	2009	2	0	2	Export	604	Peru	PER	490	Other Asia, nes									03	FISH,CRUSTACEANS,MOLLUSC	1	No Quantity							7522893			0
S3	2009	2009	2009	2	0	2	Export	604	Peru	PER	504	Morocco	MAR								03	FISH,CRUSTACEANS,MOLLUSC	1	No Quantity							1535491			0
S3	2009	2009	2009	2	0	2	Export	604	Peru	PER	528	Netherlands	NLD								03	FISH,CRUSTACEANS,MOLLUSC	1	No Quantity							4942245			0
S3	2009	2009	2009	2	0	2	Export	604	Peru	PER	530	Neth. Antilles	ANT								03	FISH,CRUSTACEANS,MOLLUSC	1	No Quantity							1504041			0
S3	2009	2009	2009	2	0	2	Export	604	Peru	PER	533	Aruba	ABW								03	FISH,CRUSTACEANS,MOLLUSC	1	No Quantity							144789			0
S3	2009	2009	2009	2	0	2	Export	604	Peru	PER	554	New Zealand	NZL								03	FISH,CRUSTACEANS,MOLLUSC	1	No Quantity							1322425			0
S3	2009	2009	2009	2	0	2	Export	604	Peru	PER	566	Nigeria	NGA								03	FISH,CRUSTACEANS,MOLLUSC	1	No Quantity							4409108			0
S3	2009	2009	2009	2	0	2	Export	604	Peru	PER	579	Norway	NOR								03	FISH,CRUSTACEANS,MOLLUSC	1	No Quantity							935545			0
S3	2009	2009	2009	2	0	2	Export	604	Peru	PER	591	Panama	PAN								03	FISH,CRUSTACEANS,MOLLUSC	1	No Quantity							6670394			0
S3	2009	2009	2009	2	0	2	Export	604	Peru	PER	608	Philippines	PHL								03	FISH,CRUSTACEANS,MOLLUSC	1	No Quantity							1520296			0
S3	2009	2009	2009	2	0	2	Export	604	Peru	PER	616	Poland	POL								03	FISH,CRUSTACEANS,MOLLUSC	1	No Quantity							1654558			0
S3	2009	2009	2009	2	0	2	Export	604	Peru	PER	620	Portugal	PRT								03	FISH,CRUSTACEANS,MOLLUSC	1	No Quantity							3403866			0
S3	2009	2009	2009	2	0	2	Export	604	Peru	PER	642	Romania	ROU								03	FISH,CRUSTACEANS,MOLLUSC	1	No Quantity							1061738			0
S3	2009	2009	2009	2	0	2	Export	604	Peru	PER	643	Russian Federation	RUS								03	FISH,CRUSTACEANS,MOLLUSC	1	No Quantity							4885510			0
S3	2009	2009	2009	2	0	2	Export	604	Peru	PER	662	Saint Lucia	LCA								03	FISH,CRUSTACEANS,MOLLUSC	1	No Quantity							2150			0
S3	2009	2009	2009	2	0	2	Export	604	Peru	PER	688	Serbia	SRB								03	FISH,CRUSTACEANS,MOLLUSC	1	No Quantity							67380			0
S3	2009	2009	2009	2	0	2	Export	604	Peru	PER	699	India	IND								03	FISH,CRUSTACEANS,MOLLUSC	1	No Quantity							120676			0
S3	2009	2009	2009	2	0	2	Export	604	Peru	PER	702	Singapore	SGP								03	FISH,CRUSTACEANS,MOLLUSC	1	No Quantity							656150			0
S3	2009	2009	2009	2	0	2	Export	604	Peru	PER	704	Viet Nam	VNM								03	FISH,CRUSTACEANS,MOLLUSC	1	No Quantity							1786604			0
S3	2009	2009	2009	2	0	2	Export	604	Peru	PER	705	Slovenia	SVN								03	FISH,CRUSTACEANS,MOLLUSC	1	No Quantity							1157310			0
S3	2009	2009	2009	2	0	2	Export	604	Peru	PER	710	South Africa	ZAF								03	FISH,CRUSTACEANS,MOLLUSC	1	No Quantity							2665612			0
S3	2009	2009	2009	2	0	2	Export	604	Peru	PER	724	Spain	ESP								03	FISH,CRUSTACEANS,MOLLUSC	1	No Quantity							74707419			0
S3	2009	2009	2009	2	0	2	Export	604	Peru	PER	752	Sweden	SWE								03	FISH,CRUSTACEANS,MOLLUSC	1	No Quantity							298732			0
S3	2009	2009	2009	2	0	2	Export	604	Peru	PER	757	Switzerland	CHE								03	FISH,CRUSTACEANS,MOLLUSC	1	No Quantity							1318			0
S3	2009	2009	2009	2	0	2	Export	604	Peru	PER	764	Thailand	THA								03	FISH,CRUSTACEANS,MOLLUSC	1	No Quantity							3325722			0
S3	2009	2009	2009	2	0	2	Export	604	Peru	PER	780	Trinidad and Tobago	TTO								03	FISH,CRUSTACEANS,MOLLUSC	1	No Quantity							50000			0
S3	2009	2009	2009	2	0	2	Export	604	Peru	PER	784	United Arab Emirates	ARE								03	FISH,CRUSTACEANS,MOLLUSC	1	No Quantity							26			0
S3	2009	2009	2009	2	0	2	Export	604	Peru	PER	792	Turkey	TUR								03	FISH,CRUSTACEANS,MOLLUSC	1	No Quantity							109703			0
S3	2009	2009	2009	2	0	2	Export	604	Peru	PER	804	Ukraine	UKR								03	FISH,CRUSTACEANS,MOLLUSC	1	No Quantity							857324			0
S3	2009	2009	2009	2	0	2	Export	604	Peru	PER	818	Egypt	EGY								03	FISH,CRUSTACEANS,MOLLUSC	1	No Quantity							685691			0
S3	2009	2009	2009	2	0	2	Export	604	Peru	PER	826	United Kingdom	GBR								03	FISH,CRUSTACEANS,MOLLUSC	1	No Quantity							3186163			0
S3	2009	2009	2009	2	0	2	Export	604	Peru	PER	838	Free Zones									03	FISH,CRUSTACEANS,MOLLUSC	1	No Quantity							68506			0
S3	2009	2009	2009	2	0	2	Export	604	Peru	PER	842	USA	USA								03	FISH,CRUSTACEANS,MOLLUSC	1	No Quantity							105613718			0
S3	2009	2009	2009	2	0	2	Export	604	Peru	PER	858	Uruguay	URY								03	FISH,CRUSTACEANS,MOLLUSC	1	No Quantity							2664265			0
S3	2009	2009	2009	2	0	2	Export	604	Peru	PER	862	Venezuela	VEN								03	FISH,CRUSTACEANS,MOLLUSC	1	No Quantity							16678587			0
S3	2009	2009	2009	2	0	2	Export	604	Peru	PER	899	Areas, nes									03	FISH,CRUSTACEANS,MOLLUSC	1	No Quantity							327			0
S3	2009	2009	2009	2	0	2	Export	600	Paraguay	PRY	0	World	WLD								04	CEREALS,CEREAL PREPRTNS.	1	No Quantity			0		0		457658634			0
S3	2009	2009	2009	2	0	2	Export	600	Paraguay	PRY	12	Algeria	DZA								04	CEREALS,CEREAL PREPRTNS.	1	No Quantity			0		0		20838736			0
S3	2009	2009	2009	2	0	2	Export	600	Paraguay	PRY	32	Argentina	ARG								04	CEREALS,CEREAL PREPRTNS.	1	No Quantity			0		0		993032			0
S3	2009	2009	2009	2	0	2	Export	600	Paraguay	PRY	68	Bolivia (Plurinational State of)	BOL								04	CEREALS,CEREAL PREPRTNS.	1	No Quantity			0		0		563288			0
S3	2009	2009	2009	2	0	2	Export	600	Paraguay	PRY	76	Brazil	BRA								04	CEREALS,CEREAL PREPRTNS.	1	No Quantity			0		0		351133054			0
S3	2009	2009	2009	2	0	2	Export	600	Paraguay	PRY	124	Canada	CAN								04	CEREALS,CEREAL PREPRTNS.	1	No Quantity			0		0		71306			0
S3	2009	2009	2009	2	0	2	Export	600	Paraguay	PRY	136	Cayman Isds	CYM								04	CEREALS,CEREAL PREPRTNS.	1	No Quantity			0		0		363007			0
S3	2009	2009	2009	2	0	2	Export	600	Paraguay	PRY	152	Chile	CHL								04	CEREALS,CEREAL PREPRTNS.	1	No Quantity			0		0		26393817			0
S3	2009	2009	2009	2	0	2	Export	600	Paraguay	PRY	170	Colombia	COL								04	CEREALS,CEREAL PREPRTNS.	1	No Quantity			0		0		7414547			0
S3	2009	2009	2009	2	0	2	Export	600	Paraguay	PRY	251	France	FRA								04	CEREALS,CEREAL PREPRTNS.	1	No Quantity			0		0		39000			0
S3	2009	2009	2009	2	0	2	Export	600	Paraguay	PRY	276	Germany	DEU								04	CEREALS,CEREAL PREPRTNS.	1	No Quantity			0		0		621			0
S3	2009	2009	2009	2	0	2	Export	600	Paraguay	PRY	288	Ghana	GHA								04	CEREALS,CEREAL PREPRTNS.	1	No Quantity			0		0		974497			0
S3	2009	2009	2009	2	0	2	Export	600	Paraguay	PRY	381	Italy	ITA								04	CEREALS,CEREAL PREPRTNS.	1	No Quantity			0		0		3063			0
S3	2009	2009	2009	2	0	2	Export	600	Paraguay	PRY	384	Côte d'Ivoire	CIV								04	CEREALS,CEREAL PREPRTNS.	1	No Quantity			0		0		1923239			0
S3	2009	2009	2009	2	0	2	Export	600	Paraguay	PRY	392	Japan	JPN								04	CEREALS,CEREAL PREPRTNS.	1	No Quantity			0		0		19890			0
S3	2009	2009	2009	2	0	2	Export	600	Paraguay	PRY	422	Lebanon	LBN								04	CEREALS,CEREAL PREPRTNS.	1	No Quantity			0		0		1116000			0
S3	2009	2009	2009	2	0	2	Export	600	Paraguay	PRY	434	Libya	LBY								04	CEREALS,CEREAL PREPRTNS.	1	No Quantity			0		0		2842891			0
S3	2009	2009	2009	2	0	2	Export	600	Paraguay	PRY	458	Malaysia	MYS								04	CEREALS,CEREAL PREPRTNS.	1	No Quantity			0		0		1534057			0
S3	2009	2009	2009	2	0	2	Export	600	Paraguay	PRY	504	Morocco	MAR								04	CEREALS,CEREAL PREPRTNS.	1	No Quantity			0		0		10133044			0
S3	2009	2009	2009	2	0	2	Export	600	Paraguay	PRY	528	Netherlands	NLD								04	CEREALS,CEREAL PREPRTNS.	1	No Quantity			0		0		25000			0
S3	2009	2009	2009	2	0	2	Export	600	Paraguay	PRY	604	Peru	PER								04	CEREALS,CEREAL PREPRTNS.	1	No Quantity			0		0		13719451			0
S3	2009	2009	2009	2	0	2	Export	600	Paraguay	PRY	686	Senegal	SEN								04	CEREALS,CEREAL PREPRTNS.	1	No Quantity			0		0		836425			0
S3	2009	2009	2009	2	0	2	Export	600	Paraguay	PRY	694	Sierra Leone	SLE								04	CEREALS,CEREAL PREPRTNS.	1	No Quantity			0		0		37500			0
S3	2009	2009	2009	2	0	2	Export	600	Paraguay	PRY	710	South Africa	ZAF								04	CEREALS,CEREAL PREPRTNS.	1	No Quantity			0		0		2195438			0
S3	2009	2009	2009	2	0	2	Export	600	Paraguay	PRY	724	Spain	ESP								04	CEREALS,CEREAL PREPRTNS.	1	No Quantity			0		0		68371			0
S3	2009	2009	2009	2	0	2	Export	600	Paraguay	PRY	752	Sweden	SWE								04	CEREALS,CEREAL PREPRTNS.	1	No Quantity			0		0		575			0
S3	2009	2009	2009	2	0	2	Export	600	Paraguay	PRY	757	Switzerland	CHE								04	CEREALS,CEREAL PREPRTNS.	1	No Quantity			0		0		639634			0
S3	2009	2009	2009	2	0	2	Export	600	Paraguay	PRY	760	Syria	SYR								04	CEREALS,CEREAL PREPRTNS.	1	No Quantity			0		0		694377			0
S3	2009	2009	2009	2	0	2	Export	600	Paraguay	PRY	780	Trinidad and Tobago	TTO								04	CEREALS,CEREAL PREPRTNS.	1	No Quantity			0		0		469045			0
S3	2009	2009	2009	2	0	2	Export	600	Paraguay	PRY	784	United Arab Emirates	ARE								04	CEREALS,CEREAL PREPRTNS.	1	No Quantity			0		0		4537058			0
S3	2009	2009	2009	2	0	2	Export	600	Paraguay	PRY	842	USA	USA								04	CEREALS,CEREAL PREPRTNS.	1	No Quantity			0		0		42196			0
S3	2009	2009	2009	2	0	2	Export	600	Paraguay	PRY	858	Uruguay	URY								04	CEREALS,CEREAL PREPRTNS.	1	No Quantity			0		0		7285305			0
S3	2009	2009	2009	2	0	2	Export	600	Paraguay	PRY	887	Yemen	YEM								04	CEREALS,CEREAL PREPRTNS.	1	No Quantity			0		0		751170			0
S3	2009	2009	2009	2	0	2	Export	604	Peru	PER	0	World	WLD								04	CEREALS,CEREAL PREPRTNS.	1	No Quantity							123623962			0
S3	2009	2009	2009	2	0	2	Export	604	Peru	PER	36	Australia	AUS								04	CEREALS,CEREAL PREPRTNS.	1	No Quantity							156793			0
S3	2009	2009	2009	2	0	2	Export	604	Peru	PER	40	Austria	AUT								04	CEREALS,CEREAL PREPRTNS.	1	No Quantity							5284			0
S3	2009	2009	2009	2	0	2	Export	604	Peru	PER	44	Bahamas	BHS								04	CEREALS,CEREAL PREPRTNS.	1	No Quantity							10137			0
S3	2009	2009	2009	2	0	2	Export	604	Peru	PER	56	Belgium	BEL								04	CEREALS,CEREAL PREPRTNS.	1	No Quantity							7138			0
S3	2009	2009	2009	2	0	2	Export	604	Peru	PER	68	Bolivia (Plurinational State of)	BOL								04	CEREALS,CEREAL PREPRTNS.	1	No Quantity							9198832			0
S3	2009	2009	2009	2	0	2	Export	604	Peru	PER	76	Brazil	BRA								04	CEREALS,CEREAL PREPRTNS.	1	No Quantity							136444			0
S3	2009	2009	2009	2	0	2	Export	604	Peru	PER	124	Canada	CAN								04	CEREALS,CEREAL PREPRTNS.	1	No Quantity							346229			0
S3	2009	2009	2009	2	0	2	Export	604	Peru	PER	152	Chile	CHL								04	CEREALS,CEREAL PREPRTNS.	1	No Quantity							10060143			0
S3	2009	2009	2009	2	0	2	Export	604	Peru	PER	156	China	CHN								04	CEREALS,CEREAL PREPRTNS.	1	No Quantity							380139			0
S3	2009	2009	2009	2	0	2	Export	604	Peru	PER	170	Colombia	COL								04	CEREALS,CEREAL PREPRTNS.	1	No Quantity							36996894			0
S3	2009	2009	2009	2	0	2	Export	604	Peru	PER	188	Costa Rica	CRI								04	CEREALS,CEREAL PREPRTNS.	1	No Quantity							1336817			0
S3	2009	2009	2009	2	0	2	Export	604	Peru	PER	203	Czechia	CZE								04	CEREALS,CEREAL PREPRTNS.	1	No Quantity							390			0
S3	2009	2009	2009	2	0	2	Export	604	Peru	PER	214	Dominican Rep.	DOM								04	CEREALS,CEREAL PREPRTNS.	1	No Quantity							1442652			0
S3	2009	2009	2009	2	0	2	Export	604	Peru	PER	218	Ecuador	ECU								04	CEREALS,CEREAL PREPRTNS.	1	No Quantity							18644483			0
S3	2009	2009	2009	2	0	2	Export	604	Peru	PER	222	El Salvador	SLV								04	CEREALS,CEREAL PREPRTNS.	1	No Quantity							34460			0
S3	2009	2009	2009	2	0	2	Export	604	Peru	PER	246	Finland	FIN								04	CEREALS,CEREAL PREPRTNS.	1	No Quantity							693			0
S3	2009	2009	2009	2	0	2	Export	604	Peru	PER	251	France	FRA								04	CEREALS,CEREAL PREPRTNS.	1	No Quantity							89106			0
S3	2009	2009	2009	2	0	2	Export	604	Peru	PER	276	Germany	DEU								04	CEREALS,CEREAL PREPRTNS.	1	No Quantity							1846951			0
S3	2009	2009	2009	2	0	2	Export	604	Peru	PER	320	Guatemala	GTM								04	CEREALS,CEREAL PREPRTNS.	1	No Quantity							788233			0
S3	2009	2009	2009	2	0	2	Export	604	Peru	PER	332	Haiti	HTI								04	CEREALS,CEREAL PREPRTNS.	1	No Quantity							10658240			0
S3	2009	2009	2009	2	0	2	Export	604	Peru	PER	340	Honduras	HND								04	CEREALS,CEREAL PREPRTNS.	1	No Quantity							67501			0
S3	2009	2009	2009	2	0	2	Export	604	Peru	PER	344	China, Hong Kong SAR	HKG								04	CEREALS,CEREAL PREPRTNS.	1	No Quantity							6			0
S3	2009	2009	2009	2	0	2	Export	604	Peru	PER	376	Israel	ISR								04	CEREALS,CEREAL PREPRTNS.	1	No Quantity							1276700			0
S3	2009	2009	2009	2	0	2	Export	604	Peru	PER	381	Italy	ITA								04	CEREALS,CEREAL PREPRTNS.	1	No Quantity							372811			0
S3	2009	2009	2009	2	0	2	Export	604	Peru	PER	388	Jamaica	JAM								04	CEREALS,CEREAL PREPRTNS.	1	No Quantity							13534			0
S3	2009	2009	2009	2	0	2	Export	604	Peru	PER	392	Japan	JPN								04	CEREALS,CEREAL PREPRTNS.	1	No Quantity							3474412			0
S3	2009	2009	2009	2	0	2	Export	604	Peru	PER	414	Kuwait	KWT								04	CEREALS,CEREAL PREPRTNS.	1	No Quantity							160305			0
S3	2009	2009	2009	2	0	2	Export	604	Peru	PER	442	Luxembourg	LUX								04	CEREALS,CEREAL PREPRTNS.	1	No Quantity							4			0
S3	2009	2009	2009	2	0	2	Export	604	Peru	PER	458	Malaysia	MYS								04	CEREALS,CEREAL PREPRTNS.	1	No Quantity							54323			0
S3	2009	2009	2009	2	0	2	Export	604	Peru	PER	484	Mexico	MEX								04	CEREALS,CEREAL PREPRTNS.	1	No Quantity							234513			0
S3	2009	2009	2009	2	0	2	Export	604	Peru	PER	528	Netherlands	NLD								04	CEREALS,CEREAL PREPRTNS.	1	No Quantity							339867			0
S3	2009	2009	2009	2	0	2	Export	604	Peru	PER	530	Neth. Antilles	ANT								04	CEREALS,CEREAL PREPRTNS.	1	No Quantity							55253			0
S3	2009	2009	2009	2	0	2	Export	604	Peru	PER	533	Aruba	ABW								04	CEREALS,CEREAL PREPRTNS.	1	No Quantity							52897			0
S3	2009	2009	2009	2	0	2	Export	604	Peru	PER	554	New Zealand	NZL								04	CEREALS,CEREAL PREPRTNS.	1	No Quantity							302442			0
S3	2009	2009	2009	2	0	2	Export	604	Peru	PER	558	Nicaragua	NIC								04	CEREALS,CEREAL PREPRTNS.	1	No Quantity							36590			0
S3	2009	2009	2009	2	0	2	Export	604	Peru	PER	591	Panama	PAN								04	CEREALS,CEREAL PREPRTNS.	1	No Quantity							3338153			0
S3	2009	2009	2009	2	0	2	Export	604	Peru	PER	702	Singapore	SGP								04	CEREALS,CEREAL PREPRTNS.	1	No Quantity							8094			0
S3	2009	2009	2009	2	0	2	Export	604	Peru	PER	710	South Africa	ZAF								04	CEREALS,CEREAL PREPRTNS.	1	No Quantity							107788			0
S3	2009	2009	2009	2	0	2	Export	604	Peru	PER	724	Spain	ESP								04	CEREALS,CEREAL PREPRTNS.	1	No Quantity							8169375			0
S3	2009	2009	2009	2	0	2	Export	604	Peru	PER	740	Suriname	SUR								04	CEREALS,CEREAL PREPRTNS.	1	No Quantity							41102			0
S3	2009	2009	2009	2	0	2	Export	604	Peru	PER	752	Sweden	SWE								04	CEREALS,CEREAL PREPRTNS.	1	No Quantity							196742			0
S3	2009	2009	2009	2	0	2	Export	604	Peru	PER	757	Switzerland	CHE								04	CEREALS,CEREAL PREPRTNS.	1	No Quantity							17084			0
S3	2009	2009	2009	2	0	2	Export	604	Peru	PER	780	Trinidad and Tobago	TTO								04	CEREALS,CEREAL PREPRTNS.	1	No Quantity							13487			0
S3	2009	2009	2009	2	0	2	Export	604	Peru	PER	792	Turkey	TUR								04	CEREALS,CEREAL PREPRTNS.	1	No Quantity							322385			0
S3	2009	2009	2009	2	0	2	Export	604	Peru	PER	826	United Kingdom	GBR								04	CEREALS,CEREAL PREPRTNS.	1	No Quantity							86481			0
S3	2009	2009	2009	2	0	2	Export	604	Peru	PER	838	Free Zones									04	CEREALS,CEREAL PREPRTNS.	1	No Quantity							139530			0
S3	2009	2009	2009	2	0	2	Export	604	Peru	PER	842	USA	USA								04	CEREALS,CEREAL PREPRTNS.	1	No Quantity							9669725			0
S3	2009	2009	2009	2	0	2	Export	604	Peru	PER	858	Uruguay	URY								04	CEREALS,CEREAL PREPRTNS.	1	No Quantity							36557			0
S3	2009	2009	2009	2	0	2	Export	604	Peru	PER	862	Venezuela	VEN								04	CEREALS,CEREAL PREPRTNS.	1	No Quantity							2895603			0
S3	2009	2009	2009	2	0	2	Export	604	Peru	PER	894	Zambia	ZMB								04	CEREALS,CEREAL PREPRTNS.	1	No Quantity							372			0
S3	2009	2009	2009	2	0	2	Export	604	Peru	PER	899	Areas, nes									04	CEREALS,CEREAL PREPRTNS.	1	No Quantity							267			0
S3	2009	2009	2009	2	0	2	Export	600	Paraguay	PRY	0	World	WLD								05	VEGETABLES AND FRUIT	1	No Quantity			0		0		5918162			0
S3	2009	2009	2009	2	0	2	Export	600	Paraguay	PRY	32	Argentina	ARG								05	VEGETABLES AND FRUIT	1	No Quantity			0		0		1561087			0
S3	2009	2009	2009	2	0	2	Export	600	Paraguay	PRY	68	Bolivia (Plurinational State of)	BOL								05	VEGETABLES AND FRUIT	1	No Quantity			0		0		2610			0
S3	2009	2009	2009	2	0	2	Export	600	Paraguay	PRY	76	Brazil	BRA								05	VEGETABLES AND FRUIT	1	No Quantity			0		0		557342			0
S3	2009	2009	2009	2	0	2	Export	600	Paraguay	PRY	124	Canada	CAN								05	VEGETABLES AND FRUIT	1	No Quantity			0		0		333			0
S3	2009	2009	2009	2	0	2	Export	600	Paraguay	PRY	152	Chile	CHL								05	VEGETABLES AND FRUIT	1	No Quantity			0		0		35490			0
S3	2009	2009	2009	2	0	2	Export	600	Paraguay	PRY	156	China	CHN								05	VEGETABLES AND FRUIT	1	No Quantity			0		0		45754			0
S3	2009	2009	2009	2	0	2	Export	600	Paraguay	PRY	218	Ecuador	ECU								05	VEGETABLES AND FRUIT	1	No Quantity			0		0		5000			0
S3	2009	2009	2009	2	0	2	Export	600	Paraguay	PRY	251	France	FRA								05	VEGETABLES AND FRUIT	1	No Quantity			0		0		127141			0
S3	2009	2009	2009	2	0	2	Export	600	Paraguay	PRY	276	Germany	DEU								05	VEGETABLES AND FRUIT	1	No Quantity			0		0		1214282			0
S3	2009	2009	2009	2	0	2	Export	600	Paraguay	PRY	288	Ghana	GHA								05	VEGETABLES AND FRUIT	1	No Quantity			0		0		28564			0
S3	2009	2009	2009	2	0	2	Export	600	Paraguay	PRY	376	Israel	ISR								05	VEGETABLES AND FRUIT	1	No Quantity			0		0		73860			0
S3	2009	2009	2009	2	0	2	Export	600	Paraguay	PRY	381	Italy	ITA								05	VEGETABLES AND FRUIT	1	No Quantity			0		0		8000			0
S3	2009	2009	2009	2	0	2	Export	600	Paraguay	PRY	392	Japan	JPN								05	VEGETABLES AND FRUIT	1	No Quantity			0		0		52760			0
S3	2009	2009	2009	2	0	2	Export	600	Paraguay	PRY	440	Lithuania	LTU								05	VEGETABLES AND FRUIT	1	No Quantity			0		0		18288			0
S3	2009	2009	2009	2	0	2	Export	600	Paraguay	PRY	528	Netherlands	NLD								05	VEGETABLES AND FRUIT	1	No Quantity			0		0		1353833			0
S3	2009	2009	2009	2	0	2	Export	600	Paraguay	PRY	530	Neth. Antilles	ANT								05	VEGETABLES AND FRUIT	1	No Quantity			0		0		50464			0
S3	2009	2009	2009	2	0	2	Export	600	Paraguay	PRY	620	Portugal	PRT								05	VEGETABLES AND FRUIT	1	No Quantity			0		0		6368			0
S3	2009	2009	2009	2	0	2	Export	600	Paraguay	PRY	724	Spain	ESP								05	VEGETABLES AND FRUIT	1	No Quantity			0		0		498177			0
S3	2009	2009	2009	2	0	2	Export	600	Paraguay	PRY	804	Ukraine	UKR								05	VEGETABLES AND FRUIT	1	No Quantity			0		0		81058			0
S3	2009	2009	2009	2	0	2	Export	600	Paraguay	PRY	826	United Kingdom	GBR								05	VEGETABLES AND FRUIT	1	No Quantity			0		0		9576			0
S3	2009	2009	2009	2	0	2	Export	600	Paraguay	PRY	842	USA	USA								05	VEGETABLES AND FRUIT	1	No Quantity			0		0		173181			0
S3	2009	2009	2009	2	0	2	Export	600	Paraguay	PRY	858	Uruguay	URY								05	VEGETABLES AND FRUIT	1	No Quantity			0		0		14994			0
S3	2009	2009	2009	2	0	2	Export	604	Peru	PER	0	World	WLD								05	VEGETABLES AND FRUIT	1	No Quantity							1199557839			0
S3	2009	2009	2009	2	0	2	Export	604	Peru	PER	4	Afghanistan	AFG								05	VEGETABLES AND FRUIT	1	No Quantity							6			0
S3	2009	2009	2009	2	0	2	Export	604	Peru	PER	12	Algeria	DZA								05	VEGETABLES AND FRUIT	1	No Quantity							134825			0
S3	2009	2009	2009	2	0	2	Export	604	Peru	PER	24	Angola	AGO								05	VEGETABLES AND FRUIT	1	No Quantity							67517			0
S3	2009	2009	2009	2	0	2	Export	604	Peru	PER	32	Argentina	ARG								05	VEGETABLES AND FRUIT	1	No Quantity							3472734			0
S3	2009	2009	2009	2	0	2	Export	604	Peru	PER	36	Australia	AUS								05	VEGETABLES AND FRUIT	1	No Quantity							10570790			0
S3	2009	2009	2009	2	0	2	Export	604	Peru	PER	40	Austria	AUT								05	VEGETABLES AND FRUIT	1	No Quantity							2766			0
S3	2009	2009	2009	2	0	2	Export	604	Peru	PER	44	Bahamas	BHS								05	VEGETABLES AND FRUIT	1	No Quantity							126316			0
S3	2009	2009	2009	2	0	2	Export	604	Peru	PER	48	Bahrain	BHR								05	VEGETABLES AND FRUIT	1	No Quantity							54840			0
S3	2009	2009	2009	2	0	2	Export	604	Peru	PER	52	Barbados	BRB								05	VEGETABLES AND FRUIT	1	No Quantity							107450			0
S3	2009	2009	2009	2	0	2	Export	604	Peru	PER	56	Belgium	BEL								05	VEGETABLES AND FRUIT	1	No Quantity							8520491			0
S3	2009	2009	2009	2	0	2	Export	604	Peru	PER	68	Bolivia (Plurinational State of)	BOL								05	VEGETABLES AND FRUIT	1	No Quantity							1309206			0
S3	2009	2009	2009	2	0	2	Export	604	Peru	PER	76	Brazil	BRA								05	VEGETABLES AND FRUIT	1	No Quantity							17324800			0
S3	2009	2009	2009	2	0	2	Export	604	Peru	PER	100	Bulgaria	BGR								05	VEGETABLES AND FRUIT	1	No Quantity							10106			0
S3	2009	2009	2009	2	0	2	Export	604	Peru	PER	116	Cambodia	KHM								05	VEGETABLES AND FRUIT	1	No Quantity							244165			0
S3	2009	2009	2009	2	0	2	Export	604	Peru	PER	124	Canada	CAN								05	VEGETABLES AND FRUIT	1	No Quantity							23826368			0
S3	2009	2009	2009	2	0	2	Export	604	Peru	PER	132	Cabo Verde	CPV								05	VEGETABLES AND FRUIT	1	No Quantity							972139			0
S3	2009	2009	2009	2	0	2	Export	604	Peru	PER	152	Chile	CHL								05	VEGETABLES AND FRUIT	1	No Quantity							10048049			0
S3	2009	2009	2009	2	0	2	Export	604	Peru	PER	156	China	CHN								05	VEGETABLES AND FRUIT	1	No Quantity							6350021			0
S3	2009	2009	2009	2	0	2	Export	604	Peru	PER	170	Colombia	COL								05	VEGETABLES AND FRUIT	1	No Quantity							12953878			0
S3	2009	2009	2009	2	0	2	Export	604	Peru	PER	188	Costa Rica	CRI								05	VEGETABLES AND FRUIT	1	No Quantity							1036535			0
S3	2009	2009	2009	2	0	2	Export	604	Peru	PER	191	Croatia	HRV								05	VEGETABLES AND FRUIT	1	No Quantity							341477			0
S3	2009	2009	2009	2	0	2	Export	604	Peru	PER	192	Cuba	CUB								05	VEGETABLES AND FRUIT	1	No Quantity							22591			0
S3	2009	2009	2009	2	0	2	Export	604	Peru	PER	196	Cyprus	CYP								05	VEGETABLES AND FRUIT	1	No Quantity							152605			0
S3	2009	2009	2009	2	0	2	Export	604	Peru	PER	203	Czechia	CZE								05	VEGETABLES AND FRUIT	1	No Quantity							13987			0
S3	2009	2009	2009	2	0	2	Export	604	Peru	PER	208	Denmark	DNK								05	VEGETABLES AND FRUIT	1	No Quantity							5002486			0
S3	2009	2009	2009	2	0	2	Export	604	Peru	PER	214	Dominican Rep.	DOM								05	VEGETABLES AND FRUIT	1	No Quantity							975122			0
S3	2009	2009	2009	2	0	2	Export	604	Peru	PER	218	Ecuador	ECU								05	VEGETABLES AND FRUIT	1	No Quantity							4541057			0
S3	2009	2009	2009	2	0	2	Export	604	Peru	PER	222	El Salvador	SLV								05	VEGETABLES AND FRUIT	1	No Quantity							182473			0
S3	2009	2009	2009	2	0	2	Export	604	Peru	PER	246	Finland	FIN								05	VEGETABLES AND FRUIT	1	No Quantity							1340331			0
S3	2009	2009	2009	2	0	2	Export	604	Peru	PER	251	France	FRA								05	VEGETABLES AND FRUIT	1	No Quantity							47631761			0
S3	2009	2009	2009	2	0	2	Export	604	Peru	PER	276	Germany	DEU								05	VEGETABLES AND FRUIT	1	No Quantity							23381662			0
S3	2009	2009	2009	2	0	2	Export	604	Peru	PER	300	Greece	GRC								05	VEGETABLES AND FRUIT	1	No Quantity							849893			0
S3	2009	2009	2009	2	0	2	Export	604	Peru	PER	320	Guatemala	GTM								05	VEGETABLES AND FRUIT	1	No Quantity							678588			0
S3	2009	2009	2009	2	0	2	Export	604	Peru	PER	332	Haiti	HTI								05	VEGETABLES AND FRUIT	1	No Quantity							5405			0
S3	2009	2009	2009	2	0	2	Export	604	Peru	PER	340	Honduras	HND								05	VEGETABLES AND FRUIT	1	No Quantity							79959			0
S3	2009	2009	2009	2	0	2	Export	604	Peru	PER	344	China, Hong Kong SAR	HKG								05	VEGETABLES AND FRUIT	1	No Quantity							21340890			0
S3	2009	2009	2009	2	0	2	Export	604	Peru	PER	348	Hungary	HUN								05	VEGETABLES AND FRUIT	1	No Quantity							18182			0
S3	2009	2009	2009	2	0	2	Export	604	Peru	PER	352	Iceland	ISL								05	VEGETABLES AND FRUIT	1	No Quantity							94701			0
S3	2009	2009	2009	2	0	2	Export	604	Peru	PER	360	Indonesia	IDN								05	VEGETABLES AND FRUIT	1	No Quantity							2927617			0
S3	2009	2009	2009	2	0	2	Export	604	Peru	PER	372	Ireland	IRL								05	VEGETABLES AND FRUIT	1	No Quantity							1573039			0
S3	2009	2009	2009	2	0	2	Export	604	Peru	PER	376	Israel	ISR								05	VEGETABLES AND FRUIT	1	No Quantity							1305222			0
S3	2009	2009	2009	2	0	2	Export	604	Peru	PER	381	Italy	ITA								05	VEGETABLES AND FRUIT	1	No Quantity							12106483			0
S3	2009	2009	2009	2	0	2	Export	604	Peru	PER	388	Jamaica	JAM								05	VEGETABLES AND FRUIT	1	No Quantity							746773			0
S3	2009	2009	2009	2	0	2	Export	604	Peru	PER	392	Japan	JPN								05	VEGETABLES AND FRUIT	1	No Quantity							16025868			0
S3	2009	2009	2009	2	0	2	Export	604	Peru	PER	400	Jordan	JOR								05	VEGETABLES AND FRUIT	1	No Quantity							68603			0
S3	2009	2009	2009	2	0	2	Export	604	Peru	PER	408	Dem. People's Rep. of Korea	PRK								05	VEGETABLES AND FRUIT	1	No Quantity							127			0
S3	2009	2009	2009	2	0	2	Export	604	Peru	PER	410	Rep. of Korea	KOR								05	VEGETABLES AND FRUIT	1	No Quantity							147277			0
S3	2009	2009	2009	2	0	2	Export	604	Peru	PER	414	Kuwait	KWT								05	VEGETABLES AND FRUIT	1	No Quantity							313675			0
S3	2009	2009	2009	2	0	2	Export	604	Peru	PER	422	Lebanon	LBN								05	VEGETABLES AND FRUIT	1	No Quantity							1763122			0
S3	2009	2009	2009	2	0	2	Export	604	Peru	PER	440	Lithuania	LTU								05	VEGETABLES AND FRUIT	1	No Quantity							286139			0
S3	2009	2009	2009	2	0	2	Export	604	Peru	PER	446	China, Macao SAR	MAC								05	VEGETABLES AND FRUIT	1	No Quantity							656			0
S3	2009	2009	2009	2	0	2	Export	604	Peru	PER	458	Malaysia	MYS								05	VEGETABLES AND FRUIT	1	No Quantity							743761			0
S3	2009	2009	2009	2	0	2	Export	604	Peru	PER	470	Malta	MLT								05	VEGETABLES AND FRUIT	1	No Quantity							92464			0
S3	2009	2009	2009	2	0	2	Export	604	Peru	PER	484	Mexico	MEX								05	VEGETABLES AND FRUIT	1	No Quantity							3887334			0
S3	2009	2009	2009	2	0	2	Export	604	Peru	PER	490	Other Asia, nes									05	VEGETABLES AND FRUIT	1	No Quantity							1932467			0
S3	2009	2009	2009	2	0	2	Export	604	Peru	PER	512	Oman	OMN								05	VEGETABLES AND FRUIT	1	No Quantity							151187			0
S3	2009	2009	2009	2	0	2	Export	604	Peru	PER	528	Netherlands	NLD								05	VEGETABLES AND FRUIT	1	No Quantity							199650516			0
S3	2009	2009	2009	2	0	2	Export	604	Peru	PER	530	Neth. Antilles	ANT								05	VEGETABLES AND FRUIT	1	No Quantity							107850			0
S3	2009	2009	2009	2	0	2	Export	604	Peru	PER	533	Aruba	ABW								05	VEGETABLES AND FRUIT	1	No Quantity							64412			0
S3	2009	2009	2009	2	0	2	Export	604	Peru	PER	554	New Zealand	NZL								05	VEGETABLES AND FRUIT	1	No Quantity							647861			0
S3	2009	2009	2009	2	0	2	Export	604	Peru	PER	558	Nicaragua	NIC								05	VEGETABLES AND FRUIT	1	No Quantity							96043			0
S3	2009	2009	2009	2	0	2	Export	604	Peru	PER	579	Norway	NOR								05	VEGETABLES AND FRUIT	1	No Quantity							436776			0
S3	2009	2009	2009	2	0	2	Export	604	Peru	PER	586	Pakistan	PAK								05	VEGETABLES AND FRUIT	1	No Quantity							14689			0
S3	2009	2009	2009	2	0	2	Export	604	Peru	PER	591	Panama	PAN								05	VEGETABLES AND FRUIT	1	No Quantity							3165738			0
S3	2009	2009	2009	2	0	2	Export	604	Peru	PER	600	Paraguay	PRY								05	VEGETABLES AND FRUIT	1	No Quantity							3350			0
S3	2009	2009	2009	2	0	2	Export	604	Peru	PER	608	Philippines	PHL								05	VEGETABLES AND FRUIT	1	No Quantity							266745			0
S3	2009	2009	2009	2	0	2	Export	604	Peru	PER	616	Poland	POL								05	VEGETABLES AND FRUIT	1	No Quantity							327114			0
S3	2009	2009	2009	2	0	2	Export	604	Peru	PER	620	Portugal	PRT								05	VEGETABLES AND FRUIT	1	No Quantity							4662656			0
S3	2009	2009	2009	2	0	2	Export	604	Peru	PER	634	Qatar	QAT								05	VEGETABLES AND FRUIT	1	No Quantity							28152			0
S3	2009	2009	2009	2	0	2	Export	604	Peru	PER	642	Romania	ROU								05	VEGETABLES AND FRUIT	1	No Quantity							826			0
S3	2009	2009	2009	2	0	2	Export	604	Peru	PER	643	Russian Federation	RUS								05	VEGETABLES AND FRUIT	1	No Quantity							12145680			0
S3	2009	2009	2009	2	0	2	Export	604	Peru	PER	659	Saint Kitts and Nevis	KNA								05	VEGETABLES AND FRUIT	1	No Quantity							75207			0
S3	2009	2009	2009	2	0	2	Export	604	Peru	PER	682	Saudi Arabia	SAU								05	VEGETABLES AND FRUIT	1	No Quantity							1095162			0
S3	2009	2009	2009	2	0	2	Export	604	Peru	PER	688	Serbia	SRB								05	VEGETABLES AND FRUIT	1	No Quantity							11259			0
S3	2009	2009	2009	2	0	2	Export	604	Peru	PER	699	India	IND								05	VEGETABLES AND FRUIT	1	No Quantity							981325			0
S3	2009	2009	2009	2	0	2	Export	604	Peru	PER	702	Singapore	SGP								05	VEGETABLES AND FRUIT	1	No Quantity							617728			0
S3	2009	2009	2009	2	0	2	Export	604	Peru	PER	703	Slovakia	SVK								05	VEGETABLES AND FRUIT	1	No Quantity							2350			0
S3	2009	2009	2009	2	0	2	Export	604	Peru	PER	704	Viet Nam	VNM								05	VEGETABLES AND FRUIT	1	No Quantity							2239539			0
S3	2009	2009	2009	2	0	2	Export	604	Peru	PER	705	Slovenia	SVN								05	VEGETABLES AND FRUIT	1	No Quantity							39744			0
S3	2009	2009	2009	2	0	2	Export	604	Peru	PER	710	South Africa	ZAF								05	VEGETABLES AND FRUIT	1	No Quantity							1176126			0
S3	2009	2009	2009	2	0	2	Export	604	Peru	PER	724	Spain	ESP								05	VEGETABLES AND FRUIT	1	No Quantity							156464454			0
S3	2009	2009	2009	2	0	2	Export	604	Peru	PER	740	Suriname	SUR								05	VEGETABLES AND FRUIT	1	No Quantity							21822			0
S3	2009	2009	2009	2	0	2	Export	604	Peru	PER	752	Sweden	SWE								05	VEGETABLES AND FRUIT	1	No Quantity							2444747			0
S3	2009	2009	2009	2	0	2	Export	604	Peru	PER	757	Switzerland	CHE								05	VEGETABLES AND FRUIT	1	No Quantity							1894183			0
S3	2009	2009	2009	2	0	2	Export	604	Peru	PER	760	Syria	SYR								05	VEGETABLES AND FRUIT	1	No Quantity							20185			0
S3	2009	2009	2009	2	0	2	Export	604	Peru	PER	764	Thailand	THA								05	VEGETABLES AND FRUIT	1	No Quantity							2254358			0
S3	2009	2009	2009	2	0	2	Export	604	Peru	PER	780	Trinidad and Tobago	TTO								05	VEGETABLES AND FRUIT	1	No Quantity							906580			0
S3	2009	2009	2009	2	0	2	Export	604	Peru	PER	784	United Arab Emirates	ARE								05	VEGETABLES AND FRUIT	1	No Quantity							789735			0
S3	2009	2009	2009	2	0	2	Export	604	Peru	PER	792	Turkey	TUR								05	VEGETABLES AND FRUIT	1	No Quantity							1162692			0
S3	2009	2009	2009	2	0	2	Export	604	Peru	PER	804	Ukraine	UKR								05	VEGETABLES AND FRUIT	1	No Quantity							49404			0
S3	2009	2009	2009	2	0	2	Export	604	Peru	PER	818	Egypt	EGY								05	VEGETABLES AND FRUIT	1	No Quantity							17750			0
S3	2009	2009	2009	2	0	2	Export	604	Peru	PER	826	United Kingdom	GBR								05	VEGETABLES AND FRUIT	1	No Quantity							60365982			0
S3	2009	2009	2009	2	0	2	Export	604	Peru	PER	838	Free Zones									05	VEGETABLES AND FRUIT	1	No Quantity							341129			0
S3	2009	2009	2009	2	0	2	Export	604	Peru	PER	842	USA	USA								05	VEGETABLES AND FRUIT	1	No Quantity							489793209			0
S3	2009	2009	2009	2	0	2	Export	604	Peru	PER	858	Uruguay	URY								05	VEGETABLES AND FRUIT	1	No Quantity							288510			0
S3	2009	2009	2009	2	0	2	Export	604	Peru	PER	862	Venezuela	VEN								05	VEGETABLES AND FRUIT	1	No Quantity							6873431			0
S3	2009	2009	2009	2	0	2	Export	604	Peru	PER	887	Yemen	YEM								05	VEGETABLES AND FRUIT	1	No Quantity							154791			0
S3	2009	2009	2009	2	0	2	Export	604	Peru	PER	899	Areas, nes									05	VEGETABLES AND FRUIT	1	No Quantity							45			0
S3	2009	2009	2009	2	0	2	Export	600	Paraguay	PRY	0	World	WLD								06	SUGAR,SUGR.PREPTNS,HONEY	1	No Quantity			0		0		34348386			0
S3	2009	2009	2009	2	0	2	Export	600	Paraguay	PRY	36	Australia	AUS								06	SUGAR,SUGR.PREPTNS,HONEY	1	No Quantity			0		0		421424			0
S3	2009	2009	2009	2	0	2	Export	600	Paraguay	PRY	40	Austria	AUT								06	SUGAR,SUGR.PREPTNS,HONEY	1	No Quantity			0		0		13052			0
S3	2009	2009	2009	2	0	2	Export	600	Paraguay	PRY	56	Belgium	BEL								06	SUGAR,SUGR.PREPTNS,HONEY	1	No Quantity			0		0		1956007			0
S3	2009	2009	2009	2	0	2	Export	600	Paraguay	PRY	76	Brazil	BRA								06	SUGAR,SUGR.PREPTNS,HONEY	1	No Quantity			0		0		3015			0
S3	2009	2009	2009	2	0	2	Export	600	Paraguay	PRY	124	Canada	CAN								06	SUGAR,SUGR.PREPTNS,HONEY	1	No Quantity			0		0		2296678			0
S3	2009	2009	2009	2	0	2	Export	600	Paraguay	PRY	208	Denmark	DNK								06	SUGAR,SUGR.PREPTNS,HONEY	1	No Quantity			0		0		522480			0
S3	2009	2009	2009	2	0	2	Export	600	Paraguay	PRY	251	France	FRA								06	SUGAR,SUGR.PREPTNS,HONEY	1	No Quantity			0		0		2209695			0
S3	2009	2009	2009	2	0	2	Export	600	Paraguay	PRY	276	Germany	DEU								06	SUGAR,SUGR.PREPTNS,HONEY	1	No Quantity			0		0		3772384			0
S3	2009	2009	2009	2	0	2	Export	600	Paraguay	PRY	376	Israel	ISR								06	SUGAR,SUGR.PREPTNS,HONEY	1	No Quantity			0		0		119055			0
S3	2009	2009	2009	2	0	2	Export	600	Paraguay	PRY	381	Italy	ITA								06	SUGAR,SUGR.PREPTNS,HONEY	1	No Quantity			0		0		1733558			0
S3	2009	2009	2009	2	0	2	Export	600	Paraguay	PRY	392	Japan	JPN								06	SUGAR,SUGR.PREPTNS,HONEY	1	No Quantity			0		0		84900			0
S3	2009	2009	2009	2	0	2	Export	600	Paraguay	PRY	410	Rep. of Korea	KOR								06	SUGAR,SUGR.PREPTNS,HONEY	1	No Quantity			0		0		722380			0
S3	2009	2009	2009	2	0	2	Export	600	Paraguay	PRY	458	Malaysia	MYS								06	SUGAR,SUGR.PREPTNS,HONEY	1	No Quantity			0		0		86620			0
S3	2009	2009	2009	2	0	2	Export	600	Paraguay	PRY	484	Mexico	MEX								06	SUGAR,SUGR.PREPTNS,HONEY	1	No Quantity			0		0		28440			0
S3	2009	2009	2009	2	0	2	Export	600	Paraguay	PRY	490	Other Asia, nes									06	SUGAR,SUGR.PREPTNS,HONEY	1	No Quantity			0		0		70809			0
S3	2009	2009	2009	2	0	2	Export	600	Paraguay	PRY	528	Netherlands	NLD								06	SUGAR,SUGR.PREPTNS,HONEY	1	No Quantity			0		0		1822454			0
S3	2009	2009	2009	2	0	2	Export	600	Paraguay	PRY	554	New Zealand	NZL								06	SUGAR,SUGR.PREPTNS,HONEY	1	No Quantity			0		0		78873			0
S3	2009	2009	2009	2	0	2	Export	600	Paraguay	PRY	604	Peru	PER								06	SUGAR,SUGR.PREPTNS,HONEY	1	No Quantity			0		0		25400			0
S3	2009	2009	2009	2	0	2	Export	600	Paraguay	PRY	682	Saudi Arabia	SAU								06	SUGAR,SUGR.PREPTNS,HONEY	1	No Quantity			0		0		28540			0
S3	2009	2009	2009	2	0	2	Export	600	Paraguay	PRY	702	Singapore	SGP								06	SUGAR,SUGR.PREPTNS,HONEY	1	No Quantity			0		0		33598			0
S3	2009	2009	2009	2	0	2	Export	600	Paraguay	PRY	724	Spain	ESP								06	SUGAR,SUGR.PREPTNS,HONEY	1	No Quantity			0		0		995145			0
S3	2009	2009	2009	2	0	2	Export	600	Paraguay	PRY	757	Switzerland	CHE								06	SUGAR,SUGR.PREPTNS,HONEY	1	No Quantity			0		0		1057628			0
S3	2009	2009	2009	2	0	2	Export	600	Paraguay	PRY	788	Tunisia	TUN								06	SUGAR,SUGR.PREPTNS,HONEY	1	No Quantity			0		0		125400			0
S3	2009	2009	2009	2	0	2	Export	600	Paraguay	PRY	826	United Kingdom	GBR								06	SUGAR,SUGR.PREPTNS,HONEY	1	No Quantity			0		0		891232			0
S3	2009	2009	2009	2	0	2	Export	600	Paraguay	PRY	842	USA	USA								06	SUGAR,SUGR.PREPTNS,HONEY	1	No Quantity			0		0		15242579			0
S3	2009	2009	2009	2	0	2	Export	600	Paraguay	PRY	858	Uruguay	URY								06	SUGAR,SUGR.PREPTNS,HONEY	1	No Quantity			0		0		7040			0
S3	2009	2009	2009	2	0	2	Export	604	Peru	PER	0	World	WLD								06	SUGAR,SUGR.PREPTNS,HONEY	1	No Quantity							44234588			0
S3	2009	2009	2009	2	0	2	Export	604	Peru	PER	36	Australia	AUS								06	SUGAR,SUGR.PREPTNS,HONEY	1	No Quantity							1805			0
S3	2009	2009	2009	2	0	2	Export	604	Peru	PER	52	Barbados	BRB								06	SUGAR,SUGR.PREPTNS,HONEY	1	No Quantity							1			0
S3	2009	2009	2009	2	0	2	Export	604	Peru	PER	56	Belgium	BEL								06	SUGAR,SUGR.PREPTNS,HONEY	1	No Quantity							1442			0
S3	2009	2009	2009	2	0	2	Export	604	Peru	PER	68	Bolivia (Plurinational State of)	BOL								06	SUGAR,SUGR.PREPTNS,HONEY	1	No Quantity							231439			0
S3	2009	2009	2009	2	0	2	Export	604	Peru	PER	124	Canada	CAN								06	SUGAR,SUGR.PREPTNS,HONEY	1	No Quantity							76218			0
S3	2009	2009	2009	2	0	2	Export	604	Peru	PER	152	Chile	CHL								06	SUGAR,SUGR.PREPTNS,HONEY	1	No Quantity							408783			0
S3	2009	2009	2009	2	0	2	Export	604	Peru	PER	170	Colombia	COL								06	SUGAR,SUGR.PREPTNS,HONEY	1	No Quantity							199936			0
S3	2009	2009	2009	2	0	2	Export	604	Peru	PER	191	Croatia	HRV								06	SUGAR,SUGR.PREPTNS,HONEY	1	No Quantity							49500			0
S3	2009	2009	2009	2	0	2	Export	604	Peru	PER	203	Czechia	CZE								06	SUGAR,SUGR.PREPTNS,HONEY	1	No Quantity							789			0
S3	2009	2009	2009	2	0	2	Export	604	Peru	PER	214	Dominican Rep.	DOM								06	SUGAR,SUGR.PREPTNS,HONEY	1	No Quantity							16099			0
S3	2009	2009	2009	2	0	2	Export	604	Peru	PER	218	Ecuador	ECU								06	SUGAR,SUGR.PREPTNS,HONEY	1	No Quantity							4442123			0
S3	2009	2009	2009	2	0	2	Export	604	Peru	PER	222	El Salvador	SLV								06	SUGAR,SUGR.PREPTNS,HONEY	1	No Quantity							41585			0
S3	2009	2009	2009	2	0	2	Export	604	Peru	PER	246	Finland	FIN								06	SUGAR,SUGR.PREPTNS,HONEY	1	No Quantity							14			0
S3	2009	2009	2009	2	0	2	Export	604	Peru	PER	251	France	FRA								06	SUGAR,SUGR.PREPTNS,HONEY	1	No Quantity							143459			0
S3	2009	2009	2009	2	0	2	Export	604	Peru	PER	276	Germany	DEU								06	SUGAR,SUGR.PREPTNS,HONEY	1	No Quantity							42784			0
S3	2009	2009	2009	2	0	2	Export	604	Peru	PER	320	Guatemala	GTM								06	SUGAR,SUGR.PREPTNS,HONEY	1	No Quantity							18600			0
S3	2009	2009	2009	2	0	2	Export	604	Peru	PER	332	Haiti	HTI								06	SUGAR,SUGR.PREPTNS,HONEY	1	No Quantity							4074192			0
S3	2009	2009	2009	2	0	2	Export	604	Peru	PER	360	Indonesia	IDN								06	SUGAR,SUGR.PREPTNS,HONEY	1	No Quantity							14618400			0
S3	2009	2009	2009	2	0	2	Export	604	Peru	PER	381	Italy	ITA								06	SUGAR,SUGR.PREPTNS,HONEY	1	No Quantity							632513			0
S3	2009	2009	2009	2	0	2	Export	604	Peru	PER	392	Japan	JPN								06	SUGAR,SUGR.PREPTNS,HONEY	1	No Quantity							2469			0
S3	2009	2009	2009	2	0	2	Export	604	Peru	PER	410	Rep. of Korea	KOR								06	SUGAR,SUGR.PREPTNS,HONEY	1	No Quantity							32314			0
S3	2009	2009	2009	2	0	2	Export	604	Peru	PER	484	Mexico	MEX								06	SUGAR,SUGR.PREPTNS,HONEY	1	No Quantity							2355			0
S3	2009	2009	2009	2	0	2	Export	604	Peru	PER	528	Netherlands	NLD								06	SUGAR,SUGR.PREPTNS,HONEY	1	No Quantity							25000			0
S3	2009	2009	2009	2	0	2	Export	604	Peru	PER	530	Neth. Antilles	ANT								06	SUGAR,SUGR.PREPTNS,HONEY	1	No Quantity							5			0
S3	2009	2009	2009	2	0	2	Export	604	Peru	PER	533	Aruba	ABW								06	SUGAR,SUGR.PREPTNS,HONEY	1	No Quantity							27			0
S3	2009	2009	2009	2	0	2	Export	604	Peru	PER	558	Nicaragua	NIC								06	SUGAR,SUGR.PREPTNS,HONEY	1	No Quantity							77132			0
S3	2009	2009	2009	2	0	2	Export	604	Peru	PER	591	Panama	PAN								06	SUGAR,SUGR.PREPTNS,HONEY	1	No Quantity							140970			0
S3	2009	2009	2009	2	0	2	Export	604	Peru	PER	682	Saudi Arabia	SAU								06	SUGAR,SUGR.PREPTNS,HONEY	1	No Quantity							58915			0
S3	2009	2009	2009	2	0	2	Export	604	Peru	PER	724	Spain	ESP								06	SUGAR,SUGR.PREPTNS,HONEY	1	No Quantity							41266			0
S3	2009	2009	2009	2	0	2	Export	604	Peru	PER	752	Sweden	SWE								06	SUGAR,SUGR.PREPTNS,HONEY	1	No Quantity							2700			0
S3	2009	2009	2009	2	0	2	Export	604	Peru	PER	757	Switzerland	CHE								06	SUGAR,SUGR.PREPTNS,HONEY	1	No Quantity							1096			0
S3	2009	2009	2009	2	0	2	Export	604	Peru	PER	826	United Kingdom	GBR								06	SUGAR,SUGR.PREPTNS,HONEY	1	No Quantity							8345			0
S3	2009	2009	2009	2	0	2	Export	604	Peru	PER	838	Free Zones									06	SUGAR,SUGR.PREPTNS,HONEY	1	No Quantity							118775			0
S3	2009	2009	2009	2	0	2	Export	604	Peru	PER	842	USA	USA								06	SUGAR,SUGR.PREPTNS,HONEY	1	No Quantity							18268255			0
S3	2009	2009	2009	2	0	2	Export	604	Peru	PER	862	Venezuela	VEN								06	SUGAR,SUGR.PREPTNS,HONEY	1	No Quantity							455283			0
S3	2009	2009	2009	2	0	2	Export	600	Paraguay	PRY	0	World	WLD								07	COFFEE,TEA,COCOA,SPICES	1	No Quantity			0		0		3170395			0
S3	2009	2009	2009	2	0	2	Export	600	Paraguay	PRY	32	Argentina	ARG								07	COFFEE,TEA,COCOA,SPICES	1	No Quantity			0		0		19206			0
S3	2009	2009	2009	2	0	2	Export	600	Paraguay	PRY	36	Australia	AUS								07	COFFEE,TEA,COCOA,SPICES	1	No Quantity			0		0		3588			0
S3	2009	2009	2009	2	0	2	Export	600	Paraguay	PRY	68	Bolivia (Plurinational State of)	BOL								07	COFFEE,TEA,COCOA,SPICES	1	No Quantity			0		0		172274			0
S3	2009	2009	2009	2	0	2	Export	600	Paraguay	PRY	76	Brazil	BRA								07	COFFEE,TEA,COCOA,SPICES	1	No Quantity			0		0		875753			0
S3	2009	2009	2009	2	0	2	Export	600	Paraguay	PRY	124	Canada	CAN								07	COFFEE,TEA,COCOA,SPICES	1	No Quantity			0		0		82365			0
S3	2009	2009	2009	2	0	2	Export	600	Paraguay	PRY	152	Chile	CHL								07	COFFEE,TEA,COCOA,SPICES	1	No Quantity			0		0		4514			0
S3	2009	2009	2009	2	0	2	Export	600	Paraguay	PRY	156	China	CHN								07	COFFEE,TEA,COCOA,SPICES	1	No Quantity			0		0		5406			0
S3	2009	2009	2009	2	0	2	Export	600	Paraguay	PRY	188	Costa Rica	CRI								07	COFFEE,TEA,COCOA,SPICES	1	No Quantity			0		0		99766			0
S3	2009	2009	2009	2	0	2	Export	600	Paraguay	PRY	191	Croatia	HRV								07	COFFEE,TEA,COCOA,SPICES	1	No Quantity			0		0		4904			0
S3	2009	2009	2009	2	0	2	Export	600	Paraguay	PRY	218	Ecuador	ECU								07	COFFEE,TEA,COCOA,SPICES	1	No Quantity			0		0		11480			0
S3	2009	2009	2009	2	0	2	Export	600	Paraguay	PRY	276	Germany	DEU								07	COFFEE,TEA,COCOA,SPICES	1	No Quantity			0		0		174618			0
S3	2009	2009	2009	2	0	2	Export	600	Paraguay	PRY	344	China, Hong Kong SAR	HKG								07	COFFEE,TEA,COCOA,SPICES	1	No Quantity			0		0		25626			0
S3	2009	2009	2009	2	0	2	Export	600	Paraguay	PRY	376	Israel	ISR								07	COFFEE,TEA,COCOA,SPICES	1	No Quantity			0		0		786			0
S3	2009	2009	2009	2	0	2	Export	600	Paraguay	PRY	381	Italy	ITA								07	COFFEE,TEA,COCOA,SPICES	1	No Quantity			0		0		71842			0
S3	2009	2009	2009	2	0	2	Export	600	Paraguay	PRY	392	Japan	JPN								07	COFFEE,TEA,COCOA,SPICES	1	No Quantity			0		0		55486			0
S3	2009	2009	2009	2	0	2	Export	600	Paraguay	PRY	410	Rep. of Korea	KOR								07	COFFEE,TEA,COCOA,SPICES	1	No Quantity			0		0		8610			0
S3	2009	2009	2009	2	0	2	Export	600	Paraguay	PRY	490	Other Asia, nes									07	COFFEE,TEA,COCOA,SPICES	1	No Quantity			0		0		3700			0
S3	2009	2009	2009	2	0	2	Export	600	Paraguay	PRY	710	South Africa	ZAF								07	COFFEE,TEA,COCOA,SPICES	1	No Quantity			0		0		4292			0
S3	2009	2009	2009	2	0	2	Export	600	Paraguay	PRY	724	Spain	ESP								07	COFFEE,TEA,COCOA,SPICES	1	No Quantity			0		0		363539			0
S3	2009	2009	2009	2	0	2	Export	600	Paraguay	PRY	752	Sweden	SWE								07	COFFEE,TEA,COCOA,SPICES	1	No Quantity			0		0		1200			0
S3	2009	2009	2009	2	0	2	Export	600	Paraguay	PRY	842	USA	USA								07	COFFEE,TEA,COCOA,SPICES	1	No Quantity			0		0		922973			0
S3	2009	2009	2009	2	0	2	Export	600	Paraguay	PRY	858	Uruguay	URY								07	COFFEE,TEA,COCOA,SPICES	1	No Quantity			0		0		15844			0
S3	2009	2009	2009	2	0	2	Export	600	Paraguay	PRY	862	Venezuela	VEN								07	COFFEE,TEA,COCOA,SPICES	1	No Quantity			0		0		227500			0
S3	2009	2009	2009	2	0	2	Export	600	Paraguay	PRY	899	Areas, nes									07	COFFEE,TEA,COCOA,SPICES	1	No Quantity			0		0		15123			0
S3	2009	2009	2009	2	0	2	Export	604	Peru	PER	0	World	WLD								07	COFFEE,TEA,COCOA,SPICES	1	No Quantity							769698568			0
S3	2009	2009	2009	2	0	2	Export	604	Peru	PER	32	Argentina	ARG								07	COFFEE,TEA,COCOA,SPICES	1	No Quantity							813379			0
S3	2009	2009	2009	2	0	2	Export	604	Peru	PER	36	Australia	AUS								07	COFFEE,TEA,COCOA,SPICES	1	No Quantity							1795685			0
S3	2009	2009	2009	2	0	2	Export	604	Peru	PER	56	Belgium	BEL								07	COFFEE,TEA,COCOA,SPICES	1	No Quantity							77927094			0
S3	2009	2009	2009	2	0	2	Export	604	Peru	PER	68	Bolivia (Plurinational State of)	BOL								07	COFFEE,TEA,COCOA,SPICES	1	No Quantity							1379123			0
S3	2009	2009	2009	2	0	2	Export	604	Peru	PER	76	Brazil	BRA								07	COFFEE,TEA,COCOA,SPICES	1	No Quantity							880396			0
S3	2009	2009	2009	2	0	2	Export	604	Peru	PER	100	Bulgaria	BGR								07	COFFEE,TEA,COCOA,SPICES	1	No Quantity							896033			0
S3	2009	2009	2009	2	0	2	Export	604	Peru	PER	124	Canada	CAN								07	COFFEE,TEA,COCOA,SPICES	1	No Quantity							17498767			0
S3	2009	2009	2009	2	0	2	Export	604	Peru	PER	152	Chile	CHL								07	COFFEE,TEA,COCOA,SPICES	1	No Quantity							4502870			0
S3	2009	2009	2009	2	0	2	Export	604	Peru	PER	156	China	CHN								07	COFFEE,TEA,COCOA,SPICES	1	No Quantity							160123			0
S3	2009	2009	2009	2	0	2	Export	604	Peru	PER	170	Colombia	COL								07	COFFEE,TEA,COCOA,SPICES	1	No Quantity							45262593			0
S3	2009	2009	2009	2	0	2	Export	604	Peru	PER	175	Mayotte	MYT								07	COFFEE,TEA,COCOA,SPICES	1	No Quantity							45278			0
S3	2009	2009	2009	2	0	2	Export	604	Peru	PER	188	Costa Rica	CRI								07	COFFEE,TEA,COCOA,SPICES	1	No Quantity							1513340			0
S3	2009	2009	2009	2	0	2	Export	604	Peru	PER	203	Czechia	CZE								07	COFFEE,TEA,COCOA,SPICES	1	No Quantity							190523			0
S3	2009	2009	2009	2	0	2	Export	604	Peru	PER	208	Denmark	DNK								07	COFFEE,TEA,COCOA,SPICES	1	No Quantity							3394343			0
S3	2009	2009	2009	2	0	2	Export	604	Peru	PER	214	Dominican Rep.	DOM								07	COFFEE,TEA,COCOA,SPICES	1	No Quantity							83117			0
S3	2009	2009	2009	2	0	2	Export	604	Peru	PER	218	Ecuador	ECU								07	COFFEE,TEA,COCOA,SPICES	1	No Quantity							1723376			0
S3	2009	2009	2009	2	0	2	Export	604	Peru	PER	222	El Salvador	SLV								07	COFFEE,TEA,COCOA,SPICES	1	No Quantity							43918			0
S3	2009	2009	2009	2	0	2	Export	604	Peru	PER	233	Estonia	EST								07	COFFEE,TEA,COCOA,SPICES	1	No Quantity							671947			0
S3	2009	2009	2009	2	0	2	Export	604	Peru	PER	246	Finland	FIN								07	COFFEE,TEA,COCOA,SPICES	1	No Quantity							3984732			0
S3	2009	2009	2009	2	0	2	Export	604	Peru	PER	251	France	FRA								07	COFFEE,TEA,COCOA,SPICES	1	No Quantity							14795304			0
S3	2009	2009	2009	2	0	2	Export	604	Peru	PER	276	Germany	DEU								07	COFFEE,TEA,COCOA,SPICES	1	No Quantity							195489814			0
S3	2009	2009	2009	2	0	2	Export	604	Peru	PER	300	Greece	GRC								07	COFFEE,TEA,COCOA,SPICES	1	No Quantity							5602958			0
S3	2009	2009	2009	2	0	2	Export	604	Peru	PER	320	Guatemala	GTM								07	COFFEE,TEA,COCOA,SPICES	1	No Quantity							788118			0
S3	2009	2009	2009	2	0	2	Export	604	Peru	PER	340	Honduras	HND								07	COFFEE,TEA,COCOA,SPICES	1	No Quantity							42920			0
S3	2009	2009	2009	2	0	2	Export	604	Peru	PER	344	China, Hong Kong SAR	HKG								07	COFFEE,TEA,COCOA,SPICES	1	No Quantity							39680			0
S3	2009	2009	2009	2	0	2	Export	604	Peru	PER	352	Iceland	ISL								07	COFFEE,TEA,COCOA,SPICES	1	No Quantity							117563			0
S3	2009	2009	2009	2	0	2	Export	604	Peru	PER	372	Ireland	IRL								07	COFFEE,TEA,COCOA,SPICES	1	No Quantity							564366			0
S3	2009	2009	2009	2	0	2	Export	604	Peru	PER	376	Israel	ISR								07	COFFEE,TEA,COCOA,SPICES	1	No Quantity							2385181			0
S3	2009	2009	2009	2	0	2	Export	604	Peru	PER	381	Italy	ITA								07	COFFEE,TEA,COCOA,SPICES	1	No Quantity							17249686			0
S3	2009	2009	2009	2	0	2	Export	604	Peru	PER	392	Japan	JPN								07	COFFEE,TEA,COCOA,SPICES	1	No Quantity							8120290			0
S3	2009	2009	2009	2	0	2	Export	604	Peru	PER	400	Jordan	JOR								07	COFFEE,TEA,COCOA,SPICES	1	No Quantity							197975			0
S3	2009	2009	2009	2	0	2	Export	604	Peru	PER	410	Rep. of Korea	KOR								07	COFFEE,TEA,COCOA,SPICES	1	No Quantity							19083983			0
S3	2009	2009	2009	2	0	2	Export	604	Peru	PER	422	Lebanon	LBN								07	COFFEE,TEA,COCOA,SPICES	1	No Quantity							56879			0
S3	2009	2009	2009	2	0	2	Export	604	Peru	PER	458	Malaysia	MYS								07	COFFEE,TEA,COCOA,SPICES	1	No Quantity							844084			0
S3	2009	2009	2009	2	0	2	Export	604	Peru	PER	484	Mexico	MEX								07	COFFEE,TEA,COCOA,SPICES	1	No Quantity							21905400			0
S3	2009	2009	2009	2	0	2	Export	604	Peru	PER	490	Other Asia, nes									07	COFFEE,TEA,COCOA,SPICES	1	No Quantity							125365			0
S3	2009	2009	2009	2	0	2	Export	604	Peru	PER	504	Morocco	MAR								07	COFFEE,TEA,COCOA,SPICES	1	No Quantity							205924			0
S3	2009	2009	2009	2	0	2	Export	604	Peru	PER	528	Netherlands	NLD								07	COFFEE,TEA,COCOA,SPICES	1	No Quantity							17044691			0
S3	2009	2009	2009	2	0	2	Export	604	Peru	PER	530	Neth. Antilles	ANT								07	COFFEE,TEA,COCOA,SPICES	1	No Quantity							798			0
S3	2009	2009	2009	2	0	2	Export	604	Peru	PER	533	Aruba	ABW								07	COFFEE,TEA,COCOA,SPICES	1	No Quantity							1551			0
S3	2009	2009	2009	2	0	2	Export	604	Peru	PER	554	New Zealand	NZL								07	COFFEE,TEA,COCOA,SPICES	1	No Quantity							786525			0
S3	2009	2009	2009	2	0	2	Export	604	Peru	PER	579	Norway	NOR								07	COFFEE,TEA,COCOA,SPICES	1	No Quantity							2009802			0
S3	2009	2009	2009	2	0	2	Export	604	Peru	PER	581	United States Minor Outlying Islands	UMI								07	COFFEE,TEA,COCOA,SPICES	1	No Quantity							94328			0
S3	2009	2009	2009	2	0	2	Export	604	Peru	PER	591	Panama	PAN								07	COFFEE,TEA,COCOA,SPICES	1	No Quantity							211597			0
S3	2009	2009	2009	2	0	2	Export	604	Peru	PER	600	Paraguay	PRY								07	COFFEE,TEA,COCOA,SPICES	1	No Quantity							300			0
S3	2009	2009	2009	2	0	2	Export	604	Peru	PER	616	Poland	POL								07	COFFEE,TEA,COCOA,SPICES	1	No Quantity							5320595			0
S3	2009	2009	2009	2	0	2	Export	604	Peru	PER	620	Portugal	PRT								07	COFFEE,TEA,COCOA,SPICES	1	No Quantity							814045			0
S3	2009	2009	2009	2	0	2	Export	604	Peru	PER	642	Romania	ROU								07	COFFEE,TEA,COCOA,SPICES	1	No Quantity							79827			0
S3	2009	2009	2009	2	0	2	Export	604	Peru	PER	643	Russian Federation	RUS								07	COFFEE,TEA,COCOA,SPICES	1	No Quantity							3466460			0
S3	2009	2009	2009	2	0	2	Export	604	Peru	PER	682	Saudi Arabia	SAU								07	COFFEE,TEA,COCOA,SPICES	1	No Quantity							58491			0
S3	2009	2009	2009	2	0	2	Export	604	Peru	PER	688	Serbia	SRB								07	COFFEE,TEA,COCOA,SPICES	1	No Quantity							18800			0
S3	2009	2009	2009	2	0	2	Export	604	Peru	PER	699	India	IND								07	COFFEE,TEA,COCOA,SPICES	1	No Quantity							73625			0
S3	2009	2009	2009	2	0	2	Export	604	Peru	PER	702	Singapore	SGP								07	COFFEE,TEA,COCOA,SPICES	1	No Quantity							38650			0
S3	2009	2009	2009	2	0	2	Export	604	Peru	PER	710	South Africa	ZAF								07	COFFEE,TEA,COCOA,SPICES	1	No Quantity							211071			0
S3	2009	2009	2009	2	0	2	Export	604	Peru	PER	724	Spain	ESP								07	COFFEE,TEA,COCOA,SPICES	1	No Quantity							48075545			0
S3	2009	2009	2009	2	0	2	Export	604	Peru	PER	752	Sweden	SWE								07	COFFEE,TEA,COCOA,SPICES	1	No Quantity							23380502			0
S3	2009	2009	2009	2	0	2	Export	604	Peru	PER	757	Switzerland	CHE								07	COFFEE,TEA,COCOA,SPICES	1	No Quantity							4847105			0
S3	2009	2009	2009	2	0	2	Export	604	Peru	PER	760	Syria	SYR								07	COFFEE,TEA,COCOA,SPICES	1	No Quantity							952475			0
S3	2009	2009	2009	2	0	2	Export	604	Peru	PER	780	Trinidad and Tobago	TTO								07	COFFEE,TEA,COCOA,SPICES	1	No Quantity							322799			0
S3	2009	2009	2009	2	0	2	Export	604	Peru	PER	792	Turkey	TUR								07	COFFEE,TEA,COCOA,SPICES	1	No Quantity							71115			0
S3	2009	2009	2009	2	0	2	Export	604	Peru	PER	804	Ukraine	UKR								07	COFFEE,TEA,COCOA,SPICES	1	No Quantity							26822			0
S3	2009	2009	2009	2	0	2	Export	604	Peru	PER	826	United Kingdom	GBR								07	COFFEE,TEA,COCOA,SPICES	1	No Quantity							19295625			0
S3	2009	2009	2009	2	0	2	Export	604	Peru	PER	838	Free Zones									07	COFFEE,TEA,COCOA,SPICES	1	No Quantity							1328			0
S3	2009	2009	2009	2	0	2	Export	604	Peru	PER	842	USA	USA								07	COFFEE,TEA,COCOA,SPICES	1	No Quantity							189023383			0
S3	2009	2009	2009	2	0	2	Export	604	Peru	PER	858	Uruguay	URY								07	COFFEE,TEA,COCOA,SPICES	1	No Quantity							329296			0
S3	2009	2009	2009	2	0	2	Export	604	Peru	PER	862	Venezuela	VEN								07	COFFEE,TEA,COCOA,SPICES	1	No Quantity							2759245			0
S3	2009	2009	2009	2	0	2	Export	604	Peru	PER	894	Zambia	ZMB								07	COFFEE,TEA,COCOA,SPICES	1	No Quantity							46			0
S3	2009	2009	2009	2	0	2	Export	600	Paraguay	PRY	0	World	WLD								08	ANIMAL FEED STUFF	1	No Quantity			0		0		382450297			0
S3	2009	2009	2009	2	0	2	Export	600	Paraguay	PRY	12	Algeria	DZA								08	ANIMAL FEED STUFF	1	No Quantity			0		0		3950447			0
S3	2009	2009	2009	2	0	2	Export	600	Paraguay	PRY	32	Argentina	ARG								08	ANIMAL FEED STUFF	1	No Quantity			0		0		10726808			0
S3	2009	2009	2009	2	0	2	Export	600	Paraguay	PRY	76	Brazil	BRA								08	ANIMAL FEED STUFF	1	No Quantity			0		0		18602125			0
S3	2009	2009	2009	2	0	2	Export	600	Paraguay	PRY	152	Chile	CHL								08	ANIMAL FEED STUFF	1	No Quantity			0		0		101996554			0
S3	2009	2009	2009	2	0	2	Export	600	Paraguay	PRY	170	Colombia	COL								08	ANIMAL FEED STUFF	1	No Quantity			0		0		617533			0
S3	2009	2009	2009	2	0	2	Export	600	Paraguay	PRY	360	Indonesia	IDN								08	ANIMAL FEED STUFF	1	No Quantity			0		0		7599347			0
S3	2009	2009	2009	2	0	2	Export	600	Paraguay	PRY	381	Italy	ITA								08	ANIMAL FEED STUFF	1	No Quantity			0		0		43096778			0
S3	2009	2009	2009	2	0	2	Export	600	Paraguay	PRY	422	Lebanon	LBN								08	ANIMAL FEED STUFF	1	No Quantity			0		0		2045731			0
S3	2009	2009	2009	2	0	2	Export	600	Paraguay	PRY	458	Malaysia	MYS								08	ANIMAL FEED STUFF	1	No Quantity			0		0		16056189			0
S3	2009	2009	2009	2	0	2	Export	600	Paraguay	PRY	528	Netherlands	NLD								08	ANIMAL FEED STUFF	1	No Quantity			0		0		440993			0
S3	2009	2009	2009	2	0	2	Export	600	Paraguay	PRY	604	Peru	PER								08	ANIMAL FEED STUFF	1	No Quantity			0		0		105633638			0
S3	2009	2009	2009	2	0	2	Export	600	Paraguay	PRY	616	Poland	POL								08	ANIMAL FEED STUFF	1	No Quantity			0		0		30422326			0
S3	2009	2009	2009	2	0	2	Export	600	Paraguay	PRY	642	Romania	ROU								08	ANIMAL FEED STUFF	1	No Quantity			0		0		3839717			0
S3	2009	2009	2009	2	0	2	Export	600	Paraguay	PRY	682	Saudi Arabia	SAU								08	ANIMAL FEED STUFF	1	No Quantity			0		0		11890152			0
S3	2009	2009	2009	2	0	2	Export	600	Paraguay	PRY	704	Viet Nam	VNM								08	ANIMAL FEED STUFF	1	No Quantity			0		0		4302423			0
S3	2009	2009	2009	2	0	2	Export	600	Paraguay	PRY	710	South Africa	ZAF								08	ANIMAL FEED STUFF	1	No Quantity			0		0		429365			0
S3	2009	2009	2009	2	0	2	Export	600	Paraguay	PRY	724	Spain	ESP								08	ANIMAL FEED STUFF	1	No Quantity			0		0		1934126			0
S3	2009	2009	2009	2	0	2	Export	600	Paraguay	PRY	764	Thailand	THA								08	ANIMAL FEED STUFF	1	No Quantity			0		0		3543465			0
S3	2009	2009	2009	2	0	2	Export	600	Paraguay	PRY	788	Tunisia	TUN								08	ANIMAL FEED STUFF	1	No Quantity			0		0		5720947			0
S3	2009	2009	2009	2	0	2	Export	600	Paraguay	PRY	818	Egypt	EGY								08	ANIMAL FEED STUFF	1	No Quantity			0		0		50000			0
S3	2009	2009	2009	2	0	2	Export	600	Paraguay	PRY	826	United Kingdom	GBR								08	ANIMAL FEED STUFF	1	No Quantity			0		0		1309068			0
S3	2009	2009	2009	2	0	2	Export	600	Paraguay	PRY	842	USA	USA								08	ANIMAL FEED STUFF	1	No Quantity			0		0		3305533			0
S3	2009	2009	2009	2	0	2	Export	600	Paraguay	PRY	858	Uruguay	URY								08	ANIMAL FEED STUFF	1	No Quantity			0		0		4937032			0
S3	2009	2009	2009	2	0	2	Export	604	Peru	PER	0	World	WLD								08	ANIMAL FEED STUFF	1	No Quantity							1514712014			0
S3	2009	2009	2009	2	0	2	Export	604	Peru	PER	36	Australia	AUS								08	ANIMAL FEED STUFF	1	No Quantity							22444947			0
S3	2009	2009	2009	2	0	2	Export	604	Peru	PER	56	Belgium	BEL								08	ANIMAL FEED STUFF	1	No Quantity							4748072			0
S3	2009	2009	2009	2	0	2	Export	604	Peru	PER	68	Bolivia (Plurinational State of)	BOL								08	ANIMAL FEED STUFF	1	No Quantity							1175153			0
S3	2009	2009	2009	2	0	2	Export	604	Peru	PER	76	Brazil	BRA								08	ANIMAL FEED STUFF	1	No Quantity							54664			0
S3	2009	2009	2009	2	0	2	Export	604	Peru	PER	92	Br. Virgin Isds	VGB								08	ANIMAL FEED STUFF	1	No Quantity							51047			0
S3	2009	2009	2009	2	0	2	Export	604	Peru	PER	100	Bulgaria	BGR								08	ANIMAL FEED STUFF	1	No Quantity							9786520			0
S3	2009	2009	2009	2	0	2	Export	604	Peru	PER	124	Canada	CAN								08	ANIMAL FEED STUFF	1	No Quantity							12702727			0
S3	2009	2009	2009	2	0	2	Export	604	Peru	PER	144	Sri Lanka	LKA								08	ANIMAL FEED STUFF	1	No Quantity							494176			0
S3	2009	2009	2009	2	0	2	Export	604	Peru	PER	152	Chile	CHL								08	ANIMAL FEED STUFF	1	No Quantity							5694927			0
S3	2009	2009	2009	2	0	2	Export	604	Peru	PER	156	China	CHN								08	ANIMAL FEED STUFF	1	No Quantity							677172396			0
S3	2009	2009	2009	2	0	2	Export	604	Peru	PER	170	Colombia	COL								08	ANIMAL FEED STUFF	1	No Quantity							25358758			0
S3	2009	2009	2009	2	0	2	Export	604	Peru	PER	188	Costa Rica	CRI								08	ANIMAL FEED STUFF	1	No Quantity							1666147			0
S3	2009	2009	2009	2	0	2	Export	604	Peru	PER	192	Cuba	CUB								08	ANIMAL FEED STUFF	1	No Quantity							34410			0
S3	2009	2009	2009	2	0	2	Export	604	Peru	PER	196	Cyprus	CYP								08	ANIMAL FEED STUFF	1	No Quantity							447404			0
S3	2009	2009	2009	2	0	2	Export	604	Peru	PER	208	Denmark	DNK								08	ANIMAL FEED STUFF	1	No Quantity							30322			0
S3	2009	2009	2009	2	0	2	Export	604	Peru	PER	214	Dominican Rep.	DOM								08	ANIMAL FEED STUFF	1	No Quantity							34046			0
S3	2009	2009	2009	2	0	2	Export	604	Peru	PER	218	Ecuador	ECU								08	ANIMAL FEED STUFF	1	No Quantity							34970813			0
S3	2009	2009	2009	2	0	2	Export	604	Peru	PER	222	El Salvador	SLV								08	ANIMAL FEED STUFF	1	No Quantity							2300			0
S3	2009	2009	2009	2	0	2	Export	604	Peru	PER	251	France	FRA								08	ANIMAL FEED STUFF	1	No Quantity							16824590			0
S3	2009	2009	2009	2	0	2	Export	604	Peru	PER	268	Georgia	GEO								08	ANIMAL FEED STUFF	1	No Quantity							18133			0
S3	2009	2009	2009	2	0	2	Export	604	Peru	PER	276	Germany	DEU								08	ANIMAL FEED STUFF	1	No Quantity							266179105			0
S3	2009	2009	2009	2	0	2	Export	604	Peru	PER	300	Greece	GRC								08	ANIMAL FEED STUFF	1	No Quantity							73821			0
S3	2009	2009	2009	2	0	2	Export	604	Peru	PER	320	Guatemala	GTM								08	ANIMAL FEED STUFF	1	No Quantity							4419647			0
S3	2009	2009	2009	2	0	2	Export	604	Peru	PER	340	Honduras	HND								08	ANIMAL FEED STUFF	1	No Quantity							7018513			0
S3	2009	2009	2009	2	0	2	Export	604	Peru	PER	344	China, Hong Kong SAR	HKG								08	ANIMAL FEED STUFF	1	No Quantity							3439966			0
S3	2009	2009	2009	2	0	2	Export	604	Peru	PER	360	Indonesia	IDN								08	ANIMAL FEED STUFF	1	No Quantity							20895406			0
S3	2009	2009	2009	2	0	2	Export	604	Peru	PER	376	Israel	ISR								08	ANIMAL FEED STUFF	1	No Quantity							378083			0
S3	2009	2009	2009	2	0	2	Export	604	Peru	PER	381	Italy	ITA								08	ANIMAL FEED STUFF	1	No Quantity							7617205			0
S3	2009	2009	2009	2	0	2	Export	604	Peru	PER	392	Japan	JPN								08	ANIMAL FEED STUFF	1	No Quantity							112769182			0
S3	2009	2009	2009	2	0	2	Export	604	Peru	PER	410	Rep. of Korea	KOR								08	ANIMAL FEED STUFF	1	No Quantity							320065			0
S3	2009	2009	2009	2	0	2	Export	604	Peru	PER	414	Kuwait	KWT								08	ANIMAL FEED STUFF	1	No Quantity							726722			0
S3	2009	2009	2009	2	0	2	Export	604	Peru	PER	458	Malaysia	MYS								08	ANIMAL FEED STUFF	1	No Quantity							2705191			0
S3	2009	2009	2009	2	0	2	Export	604	Peru	PER	480	Mauritius	MUS								08	ANIMAL FEED STUFF	1	No Quantity							194048			0
S3	2009	2009	2009	2	0	2	Export	604	Peru	PER	484	Mexico	MEX								08	ANIMAL FEED STUFF	1	No Quantity							113500			0
S3	2009	2009	2009	2	0	2	Export	604	Peru	PER	490	Other Asia, nes									08	ANIMAL FEED STUFF	1	No Quantity							60411279			0
S3	2009	2009	2009	2	0	2	Export	604	Peru	PER	528	Netherlands	NLD								08	ANIMAL FEED STUFF	1	No Quantity							3592466			0
S3	2009	2009	2009	2	0	2	Export	604	Peru	PER	540	New Caledonia	NCL								08	ANIMAL FEED STUFF	1	No Quantity							729949			0
S3	2009	2009	2009	2	0	2	Export	604	Peru	PER	554	New Zealand	NZL								08	ANIMAL FEED STUFF	1	No Quantity							64298			0
S3	2009	2009	2009	2	0	2	Export	604	Peru	PER	558	Nicaragua	NIC								08	ANIMAL FEED STUFF	1	No Quantity							2650412			0
S3	2009	2009	2009	2	0	2	Export	604	Peru	PER	579	Norway	NOR								08	ANIMAL FEED STUFF	1	No Quantity							5160000			0
S3	2009	2009	2009	2	0	2	Export	604	Peru	PER	591	Panama	PAN								08	ANIMAL FEED STUFF	1	No Quantity							1408756			0
S3	2009	2009	2009	2	0	2	Export	604	Peru	PER	600	Paraguay	PRY								08	ANIMAL FEED STUFF	1	No Quantity							4640			0
S3	2009	2009	2009	2	0	2	Export	604	Peru	PER	608	Philippines	PHL								08	ANIMAL FEED STUFF	1	No Quantity							3141659			0
S3	2009	2009	2009	2	0	2	Export	604	Peru	PER	616	Poland	POL								08	ANIMAL FEED STUFF	1	No Quantity							55949			0
S3	2009	2009	2009	2	0	2	Export	604	Peru	PER	620	Portugal	PRT								08	ANIMAL FEED STUFF	1	No Quantity							231191			0
S3	2009	2009	2009	2	0	2	Export	604	Peru	PER	642	Romania	ROU								08	ANIMAL FEED STUFF	1	No Quantity							4938651			0
S3	2009	2009	2009	2	0	2	Export	604	Peru	PER	643	Russian Federation	RUS								08	ANIMAL FEED STUFF	1	No Quantity							1887877			0
S3	2009	2009	2009	2	0	2	Export	604	Peru	PER	682	Saudi Arabia	SAU								08	ANIMAL FEED STUFF	1	No Quantity							1425808			0
S3	2009	2009	2009	2	0	2	Export	604	Peru	PER	699	India	IND								08	ANIMAL FEED STUFF	1	No Quantity							5263121			0
S3	2009	2009	2009	2	0	2	Export	604	Peru	PER	702	Singapore	SGP								08	ANIMAL FEED STUFF	1	No Quantity							155607			0
S3	2009	2009	2009	2	0	2	Export	604	Peru	PER	704	Viet Nam	VNM								08	ANIMAL FEED STUFF	1	No Quantity							59547561			0
S3	2009	2009	2009	2	0	2	Export	604	Peru	PER	724	Spain	ESP								08	ANIMAL FEED STUFF	1	No Quantity							25678192			0
S3	2009	2009	2009	2	0	2	Export	604	Peru	PER	764	Thailand	THA								08	ANIMAL FEED STUFF	1	No Quantity							3365831			0
S3	2009	2009	2009	2	0	2	Export	604	Peru	PER	784	United Arab Emirates	ARE								08	ANIMAL FEED STUFF	1	No Quantity							700			0
S3	2009	2009	2009	2	0	2	Export	604	Peru	PER	792	Turkey	TUR								08	ANIMAL FEED STUFF	1	No Quantity							38174193			0
S3	2009	2009	2009	2	0	2	Export	604	Peru	PER	804	Ukraine	UKR								08	ANIMAL FEED STUFF	1	No Quantity							756744			0
S3	2009	2009	2009	2	0	2	Export	604	Peru	PER	818	Egypt	EGY								08	ANIMAL FEED STUFF	1	No Quantity							128777			0
S3	2009	2009	2009	2	0	2	Export	604	Peru	PER	826	United Kingdom	GBR								08	ANIMAL FEED STUFF	1	No Quantity							51796426			0
S3	2009	2009	2009	2	0	2	Export	604	Peru	PER	842	USA	USA								08	ANIMAL FEED STUFF	1	No Quantity							932210			0
S3	2009	2009	2009	2	0	2	Export	604	Peru	PER	858	Uruguay	URY								08	ANIMAL FEED STUFF	1	No Quantity							144000			0
S3	2009	2009	2009	2	0	2	Export	604	Peru	PER	862	Venezuela	VEN								08	ANIMAL FEED STUFF	1	No Quantity							2503712			0
S3	2009	2009	2009	2	0	2	Export	600	Paraguay	PRY	0	World	WLD								09	MISC.EDIBLE PRODUCTS ETC	1	No Quantity			0		0		12815513			0
S3	2009	2009	2009	2	0	2	Export	600	Paraguay	PRY	32	Argentina	ARG								09	MISC.EDIBLE PRODUCTS ETC	1	No Quantity			0		0		2868393			0
S3	2009	2009	2009	2	0	2	Export	600	Paraguay	PRY	68	Bolivia (Plurinational State of)	BOL								09	MISC.EDIBLE PRODUCTS ETC	1	No Quantity			0		0		452666			0
S3	2009	2009	2009	2	0	2	Export	600	Paraguay	PRY	76	Brazil	BRA								09	MISC.EDIBLE PRODUCTS ETC	1	No Quantity			0		0		8467169			0
S3	2009	2009	2009	2	0	2	Export	600	Paraguay	PRY	124	Canada	CAN								09	MISC.EDIBLE PRODUCTS ETC	1	No Quantity			0		0		10382			0
S3	2009	2009	2009	2	0	2	Export	600	Paraguay	PRY	152	Chile	CHL								09	MISC.EDIBLE PRODUCTS ETC	1	No Quantity			0		0		3182			0
S3	2009	2009	2009	2	0	2	Export	600	Paraguay	PRY	214	Dominican Rep.	DOM								09	MISC.EDIBLE PRODUCTS ETC	1	No Quantity			0		0		70497			0
S3	2009	2009	2009	2	0	2	Export	600	Paraguay	PRY	276	Germany	DEU								09	MISC.EDIBLE PRODUCTS ETC	1	No Quantity			0		0		1327			0
S3	2009	2009	2009	2	0	2	Export	600	Paraguay	PRY	392	Japan	JPN								09	MISC.EDIBLE PRODUCTS ETC	1	No Quantity			0		0		8308			0
S3	2009	2009	2009	2	0	2	Export	600	Paraguay	PRY	591	Panama	PAN								09	MISC.EDIBLE PRODUCTS ETC	1	No Quantity			0		0		21180			0
S3	2009	2009	2009	2	0	2	Export	600	Paraguay	PRY	604	Peru	PER								09	MISC.EDIBLE PRODUCTS ETC	1	No Quantity			0		0		109472			0
S3	2009	2009	2009	2	0	2	Export	600	Paraguay	PRY	724	Spain	ESP								09	MISC.EDIBLE PRODUCTS ETC	1	No Quantity			0		0		117019			0
S3	2009	2009	2009	2	0	2	Export	600	Paraguay	PRY	842	USA	USA								09	MISC.EDIBLE PRODUCTS ETC	1	No Quantity			0		0		33356			0
S3	2009	2009	2009	2	0	2	Export	600	Paraguay	PRY	858	Uruguay	URY								09	MISC.EDIBLE PRODUCTS ETC	1	No Quantity			0		0		652562			0
S3	2009	2009	2009	2	0	2	Export	604	Peru	PER	0	World	WLD								09	MISC.EDIBLE PRODUCTS ETC	1	No Quantity							28965499			0
S3	2009	2009	2009	2	0	2	Export	604	Peru	PER	32	Argentina	ARG								09	MISC.EDIBLE PRODUCTS ETC	1	No Quantity							2044			0
S3	2009	2009	2009	2	0	2	Export	604	Peru	PER	36	Australia	AUS								09	MISC.EDIBLE PRODUCTS ETC	1	No Quantity							6899			0
S3	2009	2009	2009	2	0	2	Export	604	Peru	PER	56	Belgium	BEL								09	MISC.EDIBLE PRODUCTS ETC	1	No Quantity							100891			0
S3	2009	2009	2009	2	0	2	Export	604	Peru	PER	68	Bolivia (Plurinational State of)	BOL								09	MISC.EDIBLE PRODUCTS ETC	1	No Quantity							4898120			0
S3	2009	2009	2009	2	0	2	Export	604	Peru	PER	76	Brazil	BRA								09	MISC.EDIBLE PRODUCTS ETC	1	No Quantity							15525			0
S3	2009	2009	2009	2	0	2	Export	604	Peru	PER	120	Cameroon	CMR								09	MISC.EDIBLE PRODUCTS ETC	1	No Quantity							2755			0
S3	2009	2009	2009	2	0	2	Export	604	Peru	PER	124	Canada	CAN								09	MISC.EDIBLE PRODUCTS ETC	1	No Quantity							249585			0
S3	2009	2009	2009	2	0	2	Export	604	Peru	PER	152	Chile	CHL								09	MISC.EDIBLE PRODUCTS ETC	1	No Quantity							1226311			0
S3	2009	2009	2009	2	0	2	Export	604	Peru	PER	156	China	CHN								09	MISC.EDIBLE PRODUCTS ETC	1	No Quantity							44960			0
S3	2009	2009	2009	2	0	2	Export	604	Peru	PER	170	Colombia	COL								09	MISC.EDIBLE PRODUCTS ETC	1	No Quantity							1825207			0
S3	2009	2009	2009	2	0	2	Export	604	Peru	PER	188	Costa Rica	CRI								09	MISC.EDIBLE PRODUCTS ETC	1	No Quantity							72793			0
S3	2009	2009	2009	2	0	2	Export	604	Peru	PER	192	Cuba	CUB								09	MISC.EDIBLE PRODUCTS ETC	1	No Quantity							9			0
S3	2009	2009	2009	2	0	2	Export	604	Peru	PER	203	Czechia	CZE								09	MISC.EDIBLE PRODUCTS ETC	1	No Quantity							35813			0
S3	2009	2009	2009	2	0	2	Export	604	Peru	PER	208	Denmark	DNK								09	MISC.EDIBLE PRODUCTS ETC	1	No Quantity							43447			0
S3	2009	2009	2009	2	0	2	Export	604	Peru	PER	214	Dominican Rep.	DOM								09	MISC.EDIBLE PRODUCTS ETC	1	No Quantity							67160			0
S3	2009	2009	2009	2	0	2	Export	604	Peru	PER	218	Ecuador	ECU								09	MISC.EDIBLE PRODUCTS ETC	1	No Quantity							7192174			0
S3	2009	2009	2009	2	0	2	Export	604	Peru	PER	222	El Salvador	SLV								09	MISC.EDIBLE PRODUCTS ETC	1	No Quantity							1477			0
S3	2009	2009	2009	2	0	2	Export	604	Peru	PER	246	Finland	FIN								09	MISC.EDIBLE PRODUCTS ETC	1	No Quantity							1			0
S3	2009	2009	2009	2	0	2	Export	604	Peru	PER	251	France	FRA								09	MISC.EDIBLE PRODUCTS ETC	1	No Quantity							133831			0
S3	2009	2009	2009	2	0	2	Export	604	Peru	PER	276	Germany	DEU								09	MISC.EDIBLE PRODUCTS ETC	1	No Quantity							261543			0
S3	2009	2009	2009	2	0	2	Export	604	Peru	PER	320	Guatemala	GTM								09	MISC.EDIBLE PRODUCTS ETC	1	No Quantity							1394723			0
S3	2009	2009	2009	2	0	2	Export	604	Peru	PER	344	China, Hong Kong SAR	HKG								09	MISC.EDIBLE PRODUCTS ETC	1	No Quantity							52			0
S3	2009	2009	2009	2	0	2	Export	604	Peru	PER	348	Hungary	HUN								09	MISC.EDIBLE PRODUCTS ETC	1	No Quantity							30406			0
S3	2009	2009	2009	2	0	2	Export	604	Peru	PER	372	Ireland	IRL								09	MISC.EDIBLE PRODUCTS ETC	1	No Quantity							9638			0
S3	2009	2009	2009	2	0	2	Export	604	Peru	PER	381	Italy	ITA								09	MISC.EDIBLE PRODUCTS ETC	1	No Quantity							214215			0
S3	2009	2009	2009	2	0	2	Export	604	Peru	PER	388	Jamaica	JAM								09	MISC.EDIBLE PRODUCTS ETC	1	No Quantity							47757			0
S3	2009	2009	2009	2	0	2	Export	604	Peru	PER	392	Japan	JPN								09	MISC.EDIBLE PRODUCTS ETC	1	No Quantity							317530			0
S3	2009	2009	2009	2	0	2	Export	604	Peru	PER	408	Dem. People's Rep. of Korea	PRK								09	MISC.EDIBLE PRODUCTS ETC	1	No Quantity							60039			0
S3	2009	2009	2009	2	0	2	Export	604	Peru	PER	410	Rep. of Korea	KOR								09	MISC.EDIBLE PRODUCTS ETC	1	No Quantity							1168			0
S3	2009	2009	2009	2	0	2	Export	604	Peru	PER	422	Lebanon	LBN								09	MISC.EDIBLE PRODUCTS ETC	1	No Quantity							60083			0
S3	2009	2009	2009	2	0	2	Export	604	Peru	PER	458	Malaysia	MYS								09	MISC.EDIBLE PRODUCTS ETC	1	No Quantity							17169			0
S3	2009	2009	2009	2	0	2	Export	604	Peru	PER	484	Mexico	MEX								09	MISC.EDIBLE PRODUCTS ETC	1	No Quantity							197320			0
S3	2009	2009	2009	2	0	2	Export	604	Peru	PER	490	Other Asia, nes									09	MISC.EDIBLE PRODUCTS ETC	1	No Quantity							21501			0
S3	2009	2009	2009	2	0	2	Export	604	Peru	PER	528	Netherlands	NLD								09	MISC.EDIBLE PRODUCTS ETC	1	No Quantity							63024			0
S3	2009	2009	2009	2	0	2	Export	604	Peru	PER	530	Neth. Antilles	ANT								09	MISC.EDIBLE PRODUCTS ETC	1	No Quantity							9136			0
S3	2009	2009	2009	2	0	2	Export	604	Peru	PER	533	Aruba	ABW								09	MISC.EDIBLE PRODUCTS ETC	1	No Quantity							2176			0
S3	2009	2009	2009	2	0	2	Export	604	Peru	PER	554	New Zealand	NZL								09	MISC.EDIBLE PRODUCTS ETC	1	No Quantity							44721			0
S3	2009	2009	2009	2	0	2	Export	604	Peru	PER	579	Norway	NOR								09	MISC.EDIBLE PRODUCTS ETC	1	No Quantity							787			0
S3	2009	2009	2009	2	0	2	Export	604	Peru	PER	591	Panama	PAN								09	MISC.EDIBLE PRODUCTS ETC	1	No Quantity							896621			0
S3	2009	2009	2009	2	0	2	Export	604	Peru	PER	608	Philippines	PHL								09	MISC.EDIBLE PRODUCTS ETC	1	No Quantity							2349			0
S3	2009	2009	2009	2	0	2	Export	604	Peru	PER	642	Romania	ROU								09	MISC.EDIBLE PRODUCTS ETC	1	No Quantity							1810			0
S3	2009	2009	2009	2	0	2	Export	604	Peru	PER	643	Russian Federation	RUS								09	MISC.EDIBLE PRODUCTS ETC	1	No Quantity							5363			0
S3	2009	2009	2009	2	0	2	Export	604	Peru	PER	682	Saudi Arabia	SAU								09	MISC.EDIBLE PRODUCTS ETC	1	No Quantity							166000			0
S3	2009	2009	2009	2	0	2	Export	604	Peru	PER	686	Senegal	SEN								09	MISC.EDIBLE PRODUCTS ETC	1	No Quantity							172851			0
S3	2009	2009	2009	2	0	2	Export	604	Peru	PER	688	Serbia	SRB								09	MISC.EDIBLE PRODUCTS ETC	1	No Quantity							6472			0
S3	2009	2009	2009	2	0	2	Export	604	Peru	PER	699	India	IND								09	MISC.EDIBLE PRODUCTS ETC	1	No Quantity							3776			0
S3	2009	2009	2009	2	0	2	Export	604	Peru	PER	702	Singapore	SGP								09	MISC.EDIBLE PRODUCTS ETC	1	No Quantity							15458			0
S3	2009	2009	2009	2	0	2	Export	604	Peru	PER	703	Slovakia	SVK								09	MISC.EDIBLE PRODUCTS ETC	1	No Quantity							23054			0
S3	2009	2009	2009	2	0	2	Export	604	Peru	PER	710	South Africa	ZAF								09	MISC.EDIBLE PRODUCTS ETC	1	No Quantity							1512			0
S3	2009	2009	2009	2	0	2	Export	604	Peru	PER	724	Spain	ESP								09	MISC.EDIBLE PRODUCTS ETC	1	No Quantity							523509			0
S3	2009	2009	2009	2	0	2	Export	604	Peru	PER	752	Sweden	SWE								09	MISC.EDIBLE PRODUCTS ETC	1	No Quantity							49686			0
S3	2009	2009	2009	2	0	2	Export	604	Peru	PER	757	Switzerland	CHE								09	MISC.EDIBLE PRODUCTS ETC	1	No Quantity							27417			0
S3	2009	2009	2009	2	0	2	Export	604	Peru	PER	780	Trinidad and Tobago	TTO								09	MISC.EDIBLE PRODUCTS ETC	1	No Quantity							11919			0
S3	2009	2009	2009	2	0	2	Export	604	Peru	PER	804	Ukraine	UKR								09	MISC.EDIBLE PRODUCTS ETC	1	No Quantity							25800			0
S3	2009	2009	2009	2	0	2	Export	604	Peru	PER	826	United Kingdom	GBR								09	MISC.EDIBLE PRODUCTS ETC	1	No Quantity							24839			0
S3	2009	2009	2009	2	0	2	Export	604	Peru	PER	838	Free Zones									09	MISC.EDIBLE PRODUCTS ETC	1	No Quantity							74771			0
S3	2009	2009	2009	2	0	2	Export	604	Peru	PER	842	USA	USA								09	MISC.EDIBLE PRODUCTS ETC	1	No Quantity							6227663			0
S3	2009	2009	2009	2	0	2	Export	604	Peru	PER	858	Uruguay	URY								09	MISC.EDIBLE PRODUCTS ETC	1	No Quantity							2391			0
S3	2009	2009	2009	2	0	2	Export	604	Peru	PER	862	Venezuela	VEN								09	MISC.EDIBLE PRODUCTS ETC	1	No Quantity							1989307			0
S3	2009	2009	2009	2	0	2	Export	604	Peru	PER	899	Areas, nes									09	MISC.EDIBLE PRODUCTS ETC	1	No Quantity							40941			0
S3	2009	2009	2009	2	0	2	Export	600	Paraguay	PRY	0	World	WLD								11	BEVERAGES	1	No Quantity			0		0		1964791			0
S3	2009	2009	2009	2	0	2	Export	600	Paraguay	PRY	32	Argentina	ARG								11	BEVERAGES	1	No Quantity			0		0		1100233			0
S3	2009	2009	2009	2	0	2	Export	600	Paraguay	PRY	68	Bolivia (Plurinational State of)	BOL								11	BEVERAGES	1	No Quantity			0		0		363727			0
S3	2009	2009	2009	2	0	2	Export	600	Paraguay	PRY	76	Brazil	BRA								11	BEVERAGES	1	No Quantity			0		0		8707			0
S3	2009	2009	2009	2	0	2	Export	600	Paraguay	PRY	124	Canada	CAN								11	BEVERAGES	1	No Quantity			0		0		558			0
S3	2009	2009	2009	2	0	2	Export	600	Paraguay	PRY	152	Chile	CHL								11	BEVERAGES	1	No Quantity			0		0		441450			0
S3	2009	2009	2009	2	0	2	Export	600	Paraguay	PRY	188	Costa Rica	CRI								11	BEVERAGES	1	No Quantity			0		0		960			0
S3	2009	2009	2009	2	0	2	Export	600	Paraguay	PRY	381	Italy	ITA								11	BEVERAGES	1	No Quantity			0		0		2648			0
S3	2009	2009	2009	2	0	2	Export	600	Paraguay	PRY	484	Mexico	MEX								11	BEVERAGES	1	No Quantity			0		0		279			0
S3	2009	2009	2009	2	0	2	Export	600	Paraguay	PRY	504	Morocco	MAR								11	BEVERAGES	1	No Quantity			0		0		22896			0
S3	2009	2009	2009	2	0	2	Export	600	Paraguay	PRY	724	Spain	ESP								11	BEVERAGES	1	No Quantity			0		0		5653			0
S3	2009	2009	2009	2	0	2	Export	600	Paraguay	PRY	826	United Kingdom	GBR								11	BEVERAGES	1	No Quantity			0		0		17680			0
S3	2009	2009	2009	2	0	2	Export	604	Peru	PER	0	World	WLD								11	BEVERAGES	1	No Quantity							14025065			0
S3	2009	2009	2009	2	0	2	Export	604	Peru	PER	28	Antigua and Barbuda	ATG								11	BEVERAGES	1	No Quantity							47855			0
S3	2009	2009	2009	2	0	2	Export	604	Peru	PER	32	Argentina	ARG								11	BEVERAGES	1	No Quantity							52643			0
S3	2009	2009	2009	2	0	2	Export	604	Peru	PER	36	Australia	AUS								11	BEVERAGES	1	No Quantity							9128			0
S3	2009	2009	2009	2	0	2	Export	604	Peru	PER	40	Austria	AUT								11	BEVERAGES	1	No Quantity							650			0
S3	2009	2009	2009	2	0	2	Export	604	Peru	PER	52	Barbados	BRB								11	BEVERAGES	1	No Quantity							1			0
S3	2009	2009	2009	2	0	2	Export	604	Peru	PER	56	Belgium	BEL								11	BEVERAGES	1	No Quantity							58904			0
S3	2009	2009	2009	2	0	2	Export	604	Peru	PER	68	Bolivia (Plurinational State of)	BOL								11	BEVERAGES	1	No Quantity							587690			0
S3	2009	2009	2009	2	0	2	Export	604	Peru	PER	76	Brazil	BRA								11	BEVERAGES	1	No Quantity							19559			0
S3	2009	2009	2009	2	0	2	Export	604	Peru	PER	124	Canada	CAN								11	BEVERAGES	1	No Quantity							126818			0
S3	2009	2009	2009	2	0	2	Export	604	Peru	PER	152	Chile	CHL								11	BEVERAGES	1	No Quantity							4390525			0
S3	2009	2009	2009	2	0	2	Export	604	Peru	PER	170	Colombia	COL								11	BEVERAGES	1	No Quantity							128373			0
S3	2009	2009	2009	2	0	2	Export	604	Peru	PER	188	Costa Rica	CRI								11	BEVERAGES	1	No Quantity							33128			0
S3	2009	2009	2009	2	0	2	Export	604	Peru	PER	192	Cuba	CUB								11	BEVERAGES	1	No Quantity							837			0
S3	2009	2009	2009	2	0	2	Export	604	Peru	PER	214	Dominican Rep.	DOM								11	BEVERAGES	1	No Quantity							64			0
S3	2009	2009	2009	2	0	2	Export	604	Peru	PER	218	Ecuador	ECU								11	BEVERAGES	1	No Quantity							2281137			0
S3	2009	2009	2009	2	0	2	Export	604	Peru	PER	222	El Salvador	SLV								11	BEVERAGES	1	No Quantity							28445			0
S3	2009	2009	2009	2	0	2	Export	604	Peru	PER	251	France	FRA								11	BEVERAGES	1	No Quantity							17112			0
S3	2009	2009	2009	2	0	2	Export	604	Peru	PER	276	Germany	DEU								11	BEVERAGES	1	No Quantity							109080			0
S3	2009	2009	2009	2	0	2	Export	604	Peru	PER	308	Grenada	GRD								11	BEVERAGES	1	No Quantity							860			0
S3	2009	2009	2009	2	0	2	Export	604	Peru	PER	320	Guatemala	GTM								11	BEVERAGES	1	No Quantity							7232			0
S3	2009	2009	2009	2	0	2	Export	604	Peru	PER	332	Haiti	HTI								11	BEVERAGES	1	No Quantity							26836			0
S3	2009	2009	2009	2	0	2	Export	604	Peru	PER	340	Honduras	HND								11	BEVERAGES	1	No Quantity							1654			0
S3	2009	2009	2009	2	0	2	Export	604	Peru	PER	344	China, Hong Kong SAR	HKG								11	BEVERAGES	1	No Quantity							34			0
S3	2009	2009	2009	2	0	2	Export	604	Peru	PER	381	Italy	ITA								11	BEVERAGES	1	No Quantity							317029			0
S3	2009	2009	2009	2	0	2	Export	604	Peru	PER	392	Japan	JPN								11	BEVERAGES	1	No Quantity							537888			0
S3	2009	2009	2009	2	0	2	Export	604	Peru	PER	410	Rep. of Korea	KOR								11	BEVERAGES	1	No Quantity							19501			0
S3	2009	2009	2009	2	0	2	Export	604	Peru	PER	428	Latvia	LVA								11	BEVERAGES	1	No Quantity							18981			0
S3	2009	2009	2009	2	0	2	Export	604	Peru	PER	458	Malaysia	MYS								11	BEVERAGES	1	No Quantity							768			0
S3	2009	2009	2009	2	0	2	Export	604	Peru	PER	484	Mexico	MEX								11	BEVERAGES	1	No Quantity							34485			0
S3	2009	2009	2009	2	0	2	Export	604	Peru	PER	528	Netherlands	NLD								11	BEVERAGES	1	No Quantity							145169			0
S3	2009	2009	2009	2	0	2	Export	604	Peru	PER	530	Neth. Antilles	ANT								11	BEVERAGES	1	No Quantity							71359			0
S3	2009	2009	2009	2	0	2	Export	604	Peru	PER	533	Aruba	ABW								11	BEVERAGES	1	No Quantity							279272			0
S3	2009	2009	2009	2	0	2	Export	604	Peru	PER	554	New Zealand	NZL								11	BEVERAGES	1	No Quantity							1308			0
S3	2009	2009	2009	2	0	2	Export	604	Peru	PER	558	Nicaragua	NIC								11	BEVERAGES	1	No Quantity							7308			0
S3	2009	2009	2009	2	0	2	Export	604	Peru	PER	591	Panama	PAN								11	BEVERAGES	1	No Quantity							49373			0
S3	2009	2009	2009	2	0	2	Export	604	Peru	PER	600	Paraguay	PRY								11	BEVERAGES	1	No Quantity							596			0
S3	2009	2009	2009	2	0	2	Export	604	Peru	PER	608	Philippines	PHL								11	BEVERAGES	1	No Quantity							11277			0
S3	2009	2009	2009	2	0	2	Export	604	Peru	PER	620	Portugal	PRT								11	BEVERAGES	1	No Quantity							1797			0
S3	2009	2009	2009	2	0	2	Export	604	Peru	PER	626	Timor-Leste	TLS								11	BEVERAGES	1	No Quantity							7570			0
S3	2009	2009	2009	2	0	2	Export	604	Peru	PER	642	Romania	ROU								11	BEVERAGES	1	No Quantity							1372			0
S3	2009	2009	2009	2	0	2	Export	604	Peru	PER	643	Russian Federation	RUS								11	BEVERAGES	1	No Quantity							4027			0
S3	2009	2009	2009	2	0	2	Export	604	Peru	PER	659	Saint Kitts and Nevis	KNA								11	BEVERAGES	1	No Quantity							14148			0
S3	2009	2009	2009	2	0	2	Export	604	Peru	PER	662	Saint Lucia	LCA								11	BEVERAGES	1	No Quantity							5355			0
S3	2009	2009	2009	2	0	2	Export	604	Peru	PER	670	Saint Vincent and the Grenadines	VCT								11	BEVERAGES	1	No Quantity							4580			0
S3	2009	2009	2009	2	0	2	Export	604	Peru	PER	702	Singapore	SGP								11	BEVERAGES	1	No Quantity							8162			0
S3	2009	2009	2009	2	0	2	Export	604	Peru	PER	710	South Africa	ZAF								11	BEVERAGES	1	No Quantity							1021			0
S3	2009	2009	2009	2	0	2	Export	604	Peru	PER	724	Spain	ESP								11	BEVERAGES	1	No Quantity							327523			0
S3	2009	2009	2009	2	0	2	Export	604	Peru	PER	740	Suriname	SUR								11	BEVERAGES	1	No Quantity							1610			0
S3	2009	2009	2009	2	0	2	Export	604	Peru	PER	752	Sweden	SWE								11	BEVERAGES	1	No Quantity							27213			0
S3	2009	2009	2009	2	0	2	Export	604	Peru	PER	757	Switzerland	CHE								11	BEVERAGES	1	No Quantity							10210			0
S3	2009	2009	2009	2	0	2	Export	604	Peru	PER	780	Trinidad and Tobago	TTO								11	BEVERAGES	1	No Quantity							61			0
S3	2009	2009	2009	2	0	2	Export	604	Peru	PER	826	United Kingdom	GBR								11	BEVERAGES	1	No Quantity							1470434			0
S3	2009	2009	2009	2	0	2	Export	604	Peru	PER	838	Free Zones									11	BEVERAGES	1	No Quantity							116307			0
S3	2009	2009	2009	2	0	2	Export	604	Peru	PER	842	USA	USA								11	BEVERAGES	1	No Quantity							2536620			0
S3	2009	2009	2009	2	0	2	Export	604	Peru	PER	858	Uruguay	URY								11	BEVERAGES	1	No Quantity							1242			0
S3	2009	2009	2009	2	0	2	Export	604	Peru	PER	862	Venezuela	VEN								11	BEVERAGES	1	No Quantity							62934			0
S3	2009	2009	2009	2	0	2	Export	600	Paraguay	PRY	0	World	WLD								12	TOBACCO,TOBACCO MANUFACT	1	No Quantity			0		0		31550424			0
S3	2009	2009	2009	2	0	2	Export	600	Paraguay	PRY	12	Algeria	DZA								12	TOBACCO,TOBACCO MANUFACT	1	No Quantity			0		0		144388			0
S3	2009	2009	2009	2	0	2	Export	600	Paraguay	PRY	20	Andorra	AND								12	TOBACCO,TOBACCO MANUFACT	1	No Quantity			0		0		74253			0
S3	2009	2009	2009	2	0	2	Export	600	Paraguay	PRY	32	Argentina	ARG								12	TOBACCO,TOBACCO MANUFACT	1	No Quantity			0		0		1239457			0
S3	2009	2009	2009	2	0	2	Export	600	Paraguay	PRY	56	Belgium	BEL								12	TOBACCO,TOBACCO MANUFACT	1	No Quantity			0		0		227322			0
S3	2009	2009	2009	2	0	2	Export	600	Paraguay	PRY	68	Bolivia (Plurinational State of)	BOL								12	TOBACCO,TOBACCO MANUFACT	1	No Quantity			0		0		5182900			0
S3	2009	2009	2009	2	0	2	Export	600	Paraguay	PRY	76	Brazil	BRA								12	TOBACCO,TOBACCO MANUFACT	1	No Quantity			0		0		21322			0
S3	2009	2009	2009	2	0	2	Export	600	Paraguay	PRY	84	Belize	BLZ								12	TOBACCO,TOBACCO MANUFACT	1	No Quantity			0		0		30880			0
S3	2009	2009	2009	2	0	2	Export	600	Paraguay	PRY	92	Br. Virgin Isds	VGB								12	TOBACCO,TOBACCO MANUFACT	1	No Quantity			0		0		752372			0
S3	2009	2009	2009	2	0	2	Export	600	Paraguay	PRY	152	Chile	CHL								12	TOBACCO,TOBACCO MANUFACT	1	No Quantity			0		0		1018152			0
S3	2009	2009	2009	2	0	2	Export	600	Paraguay	PRY	156	China	CHN								12	TOBACCO,TOBACCO MANUFACT	1	No Quantity			0		0		4515			0
S3	2009	2009	2009	2	0	2	Export	600	Paraguay	PRY	208	Denmark	DNK								12	TOBACCO,TOBACCO MANUFACT	1	No Quantity			0		0		17938			0
S3	2009	2009	2009	2	0	2	Export	600	Paraguay	PRY	276	Germany	DEU								12	TOBACCO,TOBACCO MANUFACT	1	No Quantity			0		0		299626			0
S3	2009	2009	2009	2	0	2	Export	600	Paraguay	PRY	360	Indonesia	IDN								12	TOBACCO,TOBACCO MANUFACT	1	No Quantity			0		0		56080			0
S3	2009	2009	2009	2	0	2	Export	600	Paraguay	PRY	446	China, Macao SAR	MAC								12	TOBACCO,TOBACCO MANUFACT	1	No Quantity			0		0		99			0
S3	2009	2009	2009	2	0	2	Export	600	Paraguay	PRY	484	Mexico	MEX								12	TOBACCO,TOBACCO MANUFACT	1	No Quantity			0		0		519322			0
S3	2009	2009	2009	2	0	2	Export	600	Paraguay	PRY	528	Netherlands	NLD								12	TOBACCO,TOBACCO MANUFACT	1	No Quantity			0		0		1286225			0
S3	2009	2009	2009	2	0	2	Export	600	Paraguay	PRY	530	Neth. Antilles	ANT								12	TOBACCO,TOBACCO MANUFACT	1	No Quantity			0		0		682558			0
S3	2009	2009	2009	2	0	2	Export	600	Paraguay	PRY	533	Aruba	ABW								12	TOBACCO,TOBACCO MANUFACT	1	No Quantity			0		0		3901909			0
S3	2009	2009	2009	2	0	2	Export	600	Paraguay	PRY	566	Nigeria	NGA								12	TOBACCO,TOBACCO MANUFACT	1	No Quantity			0		0		2644			0
S3	2009	2009	2009	2	0	2	Export	600	Paraguay	PRY	591	Panama	PAN								12	TOBACCO,TOBACCO MANUFACT	1	No Quantity			0		0		5317201			0
S3	2009	2009	2009	2	0	2	Export	600	Paraguay	PRY	604	Peru	PER								12	TOBACCO,TOBACCO MANUFACT	1	No Quantity			0		0		318553			0
S3	2009	2009	2009	2	0	2	Export	600	Paraguay	PRY	642	Romania	ROU								12	TOBACCO,TOBACCO MANUFACT	1	No Quantity			0		0		93420			0
S3	2009	2009	2009	2	0	2	Export	600	Paraguay	PRY	686	Senegal	SEN								12	TOBACCO,TOBACCO MANUFACT	1	No Quantity			0		0		169703			0
S3	2009	2009	2009	2	0	2	Export	600	Paraguay	PRY	704	Viet Nam	VNM								12	TOBACCO,TOBACCO MANUFACT	1	No Quantity			0		0		398151			0
S3	2009	2009	2009	2	0	2	Export	600	Paraguay	PRY	710	South Africa	ZAF								12	TOBACCO,TOBACCO MANUFACT	1	No Quantity			0		0		1812481			0
S3	2009	2009	2009	2	0	2	Export	600	Paraguay	PRY	724	Spain	ESP								12	TOBACCO,TOBACCO MANUFACT	1	No Quantity			0		0		1922049			0
S3	2009	2009	2009	2	0	2	Export	600	Paraguay	PRY	740	Suriname	SUR								12	TOBACCO,TOBACCO MANUFACT	1	No Quantity			0		0		390220			0
S3	2009	2009	2009	2	0	2	Export	600	Paraguay	PRY	757	Switzerland	CHE								12	TOBACCO,TOBACCO MANUFACT	1	No Quantity			0		0		76648			0
S3	2009	2009	2009	2	0	2	Export	600	Paraguay	PRY	784	United Arab Emirates	ARE								12	TOBACCO,TOBACCO MANUFACT	1	No Quantity			0		0		146426			0
S3	2009	2009	2009	2	0	2	Export	600	Paraguay	PRY	792	Turkey	TUR								12	TOBACCO,TOBACCO MANUFACT	1	No Quantity			0		0		118776			0
S3	2009	2009	2009	2	0	2	Export	600	Paraguay	PRY	818	Egypt	EGY								12	TOBACCO,TOBACCO MANUFACT	1	No Quantity			0		0		52928			0
S3	2009	2009	2009	2	0	2	Export	600	Paraguay	PRY	842	USA	USA								12	TOBACCO,TOBACCO MANUFACT	1	No Quantity			0		0		4621351			0
S3	2009	2009	2009	2	0	2	Export	600	Paraguay	PRY	858	Uruguay	URY								12	TOBACCO,TOBACCO MANUFACT	1	No Quantity			0		0		650555			0
S3	2009	2009	2009	2	0	2	Export	604	Peru	PER	0	World	WLD								12	TOBACCO,TOBACCO MANUFACT	1	No Quantity							6814195			0
S3	2009	2009	2009	2	0	2	Export	604	Peru	PER	76	Brazil	BRA								12	TOBACCO,TOBACCO MANUFACT	1	No Quantity							45			0
S3	2009	2009	2009	2	0	2	Export	604	Peru	PER	152	Chile	CHL								12	TOBACCO,TOBACCO MANUFACT	1	No Quantity							5491232			0
S3	2009	2009	2009	2	0	2	Export	604	Peru	PER	214	Dominican Rep.	DOM								12	TOBACCO,TOBACCO MANUFACT	1	No Quantity							426110			0
S3	2009	2009	2009	2	0	2	Export	604	Peru	PER	340	Honduras	HND								12	TOBACCO,TOBACCO MANUFACT	1	No Quantity							174915			0
S3	2009	2009	2009	2	0	2	Export	604	Peru	PER	381	Italy	ITA								12	TOBACCO,TOBACCO MANUFACT	1	No Quantity							6535			0
S3	2009	2009	2009	2	0	2	Export	604	Peru	PER	392	Japan	JPN								12	TOBACCO,TOBACCO MANUFACT	1	No Quantity							8540			0
S3	2009	2009	2009	2	0	2	Export	604	Peru	PER	528	Netherlands	NLD								12	TOBACCO,TOBACCO MANUFACT	1	No Quantity							13			0
S3	2009	2009	2009	2	0	2	Export	604	Peru	PER	530	Neth. Antilles	ANT								12	TOBACCO,TOBACCO MANUFACT	1	No Quantity							41			0
S3	2009	2009	2009	2	0	2	Export	604	Peru	PER	533	Aruba	ABW								12	TOBACCO,TOBACCO MANUFACT	1	No Quantity							12			0
S3	2009	2009	2009	2	0	2	Export	604	Peru	PER	724	Spain	ESP								12	TOBACCO,TOBACCO MANUFACT	1	No Quantity							91541			0
S3	2009	2009	2009	2	0	2	Export	604	Peru	PER	752	Sweden	SWE								12	TOBACCO,TOBACCO MANUFACT	1	No Quantity							1811			0
S3	2009	2009	2009	2	0	2	Export	604	Peru	PER	757	Switzerland	CHE								12	TOBACCO,TOBACCO MANUFACT	1	No Quantity							5200			0
S3	2009	2009	2009	2	0	2	Export	604	Peru	PER	838	Free Zones									12	TOBACCO,TOBACCO MANUFACT	1	No Quantity							54654			0
S3	2009	2009	2009	2	0	2	Export	604	Peru	PER	842	USA	USA								12	TOBACCO,TOBACCO MANUFACT	1	No Quantity							553548			0
S3	2009	2009	2009	2	0	2	Export	600	Paraguay	PRY	0	World	WLD								21	HIDES,SKINS,FURSKINS,RAW	1	No Quantity			0		0		240101			0
S3	2009	2009	2009	2	0	2	Export	600	Paraguay	PRY	68	Bolivia (Plurinational State of)	BOL								21	HIDES,SKINS,FURSKINS,RAW	1	No Quantity			0		0		31212			0
S3	2009	2009	2009	2	0	2	Export	600	Paraguay	PRY	156	China	CHN								21	HIDES,SKINS,FURSKINS,RAW	1	No Quantity			0		0		208889			0
S3	2009	2009	2009	2	0	2	Export	604	Peru	PER	0	World	WLD								21	HIDES,SKINS,FURSKINS,RAW	1	No Quantity							1616154			0
S3	2009	2009	2009	2	0	2	Export	604	Peru	PER	156	China	CHN								21	HIDES,SKINS,FURSKINS,RAW	1	No Quantity							320780			0
S3	2009	2009	2009	2	0	2	Export	604	Peru	PER	218	Ecuador	ECU								21	HIDES,SKINS,FURSKINS,RAW	1	No Quantity							236516			0
S3	2009	2009	2009	2	0	2	Export	604	Peru	PER	276	Germany	DEU								21	HIDES,SKINS,FURSKINS,RAW	1	No Quantity							27957			0
S3	2009	2009	2009	2	0	2	Export	604	Peru	PER	344	China, Hong Kong SAR	HKG								21	HIDES,SKINS,FURSKINS,RAW	1	No Quantity							39918			0
S3	2009	2009	2009	2	0	2	Export	604	Peru	PER	381	Italy	ITA								21	HIDES,SKINS,FURSKINS,RAW	1	No Quantity							163			0
S3	2009	2009	2009	2	0	2	Export	604	Peru	PER	484	Mexico	MEX								21	HIDES,SKINS,FURSKINS,RAW	1	No Quantity							978321			0
S3	2009	2009	2009	2	0	2	Export	604	Peru	PER	858	Uruguay	URY								21	HIDES,SKINS,FURSKINS,RAW	1	No Quantity							12500			0
S3	2009	2009	2009	2	0	2	Export	600	Paraguay	PRY	0	World	WLD								22	OIL SEED,OLEAGINUS FRUIT	1	No Quantity			0		0		901312296			0
S3	2009	2009	2009	2	0	2	Export	600	Paraguay	PRY	12	Algeria	DZA								22	OIL SEED,OLEAGINUS FRUIT	1	No Quantity			0		0		97280			0
S3	2009	2009	2009	2	0	2	Export	600	Paraguay	PRY	32	Argentina	ARG								22	OIL SEED,OLEAGINUS FRUIT	1	No Quantity			0		0		133648187			0
S3	2009	2009	2009	2	0	2	Export	600	Paraguay	PRY	68	Bolivia (Plurinational State of)	BOL								22	OIL SEED,OLEAGINUS FRUIT	1	No Quantity			0		0		127680			0
S3	2009	2009	2009	2	0	2	Export	600	Paraguay	PRY	76	Brazil	BRA								22	OIL SEED,OLEAGINUS FRUIT	1	No Quantity			0		0		64129728			0
S3	2009	2009	2009	2	0	2	Export	600	Paraguay	PRY	124	Canada	CAN								22	OIL SEED,OLEAGINUS FRUIT	1	No Quantity			0		0		206			0
S3	2009	2009	2009	2	0	2	Export	600	Paraguay	PRY	136	Cayman Isds	CYM								22	OIL SEED,OLEAGINUS FRUIT	1	No Quantity			0		0		2247901			0
S3	2009	2009	2009	2	0	2	Export	600	Paraguay	PRY	152	Chile	CHL								22	OIL SEED,OLEAGINUS FRUIT	1	No Quantity			0		0		222610			0
S3	2009	2009	2009	2	0	2	Export	600	Paraguay	PRY	156	China	CHN								22	OIL SEED,OLEAGINUS FRUIT	1	No Quantity			0		0		2935261			0
S3	2009	2009	2009	2	0	2	Export	600	Paraguay	PRY	251	France	FRA								22	OIL SEED,OLEAGINUS FRUIT	1	No Quantity			0		0		12002302			0
S3	2009	2009	2009	2	0	2	Export	600	Paraguay	PRY	276	Germany	DEU								22	OIL SEED,OLEAGINUS FRUIT	1	No Quantity			0		0		94132915			0
S3	2009	2009	2009	2	0	2	Export	600	Paraguay	PRY	300	Greece	GRC								22	OIL SEED,OLEAGINUS FRUIT	1	No Quantity			0		0		42885027			0
S3	2009	2009	2009	2	0	2	Export	600	Paraguay	PRY	320	Guatemala	GTM								22	OIL SEED,OLEAGINUS FRUIT	1	No Quantity			0		0		106400			0
S3	2009	2009	2009	2	0	2	Export	600	Paraguay	PRY	364	Iran	IRN								22	OIL SEED,OLEAGINUS FRUIT	1	No Quantity			0		0		30998827			0
S3	2009	2009	2009	2	0	2	Export	600	Paraguay	PRY	376	Israel	ISR								22	OIL SEED,OLEAGINUS FRUIT	1	No Quantity			0		0		43834777			0
S3	2009	2009	2009	2	0	2	Export	600	Paraguay	PRY	381	Italy	ITA								22	OIL SEED,OLEAGINUS FRUIT	1	No Quantity			0		0		79370738			0
S3	2009	2009	2009	2	0	2	Export	600	Paraguay	PRY	392	Japan	JPN								22	OIL SEED,OLEAGINUS FRUIT	1	No Quantity			0		0		43718130			0
S3	2009	2009	2009	2	0	2	Export	600	Paraguay	PRY	400	Jordan	JOR								22	OIL SEED,OLEAGINUS FRUIT	1	No Quantity			0		0		505214			0
S3	2009	2009	2009	2	0	2	Export	600	Paraguay	PRY	410	Rep. of Korea	KOR								22	OIL SEED,OLEAGINUS FRUIT	1	No Quantity			0		0		2315291			0
S3	2009	2009	2009	2	0	2	Export	600	Paraguay	PRY	440	Lithuania	LTU								22	OIL SEED,OLEAGINUS FRUIT	1	No Quantity			0		0		5			0
S3	2009	2009	2009	2	0	2	Export	600	Paraguay	PRY	484	Mexico	MEX								22	OIL SEED,OLEAGINUS FRUIT	1	No Quantity			0		0		3153223			0
S3	2009	2009	2009	2	0	2	Export	600	Paraguay	PRY	504	Morocco	MAR								22	OIL SEED,OLEAGINUS FRUIT	1	No Quantity			0		0		16197474			0
S3	2009	2009	2009	2	0	2	Export	600	Paraguay	PRY	528	Netherlands	NLD								22	OIL SEED,OLEAGINUS FRUIT	1	No Quantity			0		0		61503403			0
S3	2009	2009	2009	2	0	2	Export	600	Paraguay	PRY	604	Peru	PER								22	OIL SEED,OLEAGINUS FRUIT	1	No Quantity			0		0		3523501			0
S3	2009	2009	2009	2	0	2	Export	600	Paraguay	PRY	616	Poland	POL								22	OIL SEED,OLEAGINUS FRUIT	1	No Quantity			0		0		2300228			0
S3	2009	2009	2009	2	0	2	Export	600	Paraguay	PRY	643	Russian Federation	RUS								22	OIL SEED,OLEAGINUS FRUIT	1	No Quantity			0		0		123988175			0
S3	2009	2009	2009	2	0	2	Export	600	Paraguay	PRY	682	Saudi Arabia	SAU								22	OIL SEED,OLEAGINUS FRUIT	1	No Quantity			0		0		8089968			0
S3	2009	2009	2009	2	0	2	Export	600	Paraguay	PRY	702	Singapore	SGP								22	OIL SEED,OLEAGINUS FRUIT	1	No Quantity			0		0		618558			0
S3	2009	2009	2009	2	0	2	Export	600	Paraguay	PRY	704	Viet Nam	VNM								22	OIL SEED,OLEAGINUS FRUIT	1	No Quantity			0		0		277011			0
S3	2009	2009	2009	2	0	2	Export	600	Paraguay	PRY	724	Spain	ESP								22	OIL SEED,OLEAGINUS FRUIT	1	No Quantity			0		0		28260249			0
S3	2009	2009	2009	2	0	2	Export	600	Paraguay	PRY	752	Sweden	SWE								22	OIL SEED,OLEAGINUS FRUIT	1	No Quantity			0		0		160925			0
S3	2009	2009	2009	2	0	2	Export	600	Paraguay	PRY	757	Switzerland	CHE								22	OIL SEED,OLEAGINUS FRUIT	1	No Quantity			0		0		348096			0
S3	2009	2009	2009	2	0	2	Export	600	Paraguay	PRY	784	United Arab Emirates	ARE								22	OIL SEED,OLEAGINUS FRUIT	1	No Quantity			0		0		13148688			0
S3	2009	2009	2009	2	0	2	Export	600	Paraguay	PRY	792	Turkey	TUR								22	OIL SEED,OLEAGINUS FRUIT	1	No Quantity			0		0		60257089			0
S3	2009	2009	2009	2	0	2	Export	600	Paraguay	PRY	804	Ukraine	UKR								22	OIL SEED,OLEAGINUS FRUIT	1	No Quantity			0		0		255801			0
S3	2009	2009	2009	2	0	2	Export	600	Paraguay	PRY	842	USA	USA								22	OIL SEED,OLEAGINUS FRUIT	1	No Quantity			0		0		1104475			0
S3	2009	2009	2009	2	0	2	Export	600	Paraguay	PRY	858	Uruguay	URY								22	OIL SEED,OLEAGINUS FRUIT	1	No Quantity			0		0		24801429			0
S3	2009	2009	2009	2	0	2	Export	600	Paraguay	PRY	862	Venezuela	VEN								22	OIL SEED,OLEAGINUS FRUIT	1	No Quantity			0		0		45524			0
S3	2009	2009	2009	2	0	2	Export	604	Peru	PER	0	World	WLD								22	OIL SEED,OLEAGINUS FRUIT	1	No Quantity							1045302			0
S3	2009	2009	2009	2	0	2	Export	604	Peru	PER	32	Argentina	ARG								22	OIL SEED,OLEAGINUS FRUIT	1	No Quantity							250			0
S3	2009	2009	2009	2	0	2	Export	604	Peru	PER	56	Belgium	BEL								22	OIL SEED,OLEAGINUS FRUIT	1	No Quantity							1			0
S3	2009	2009	2009	2	0	2	Export	604	Peru	PER	76	Brazil	BRA								22	OIL SEED,OLEAGINUS FRUIT	1	No Quantity							107840			0
S3	2009	2009	2009	2	0	2	Export	604	Peru	PER	124	Canada	CAN								22	OIL SEED,OLEAGINUS FRUIT	1	No Quantity							40963			0
S3	2009	2009	2009	2	0	2	Export	604	Peru	PER	152	Chile	CHL								22	OIL SEED,OLEAGINUS FRUIT	1	No Quantity							738			0
S3	2009	2009	2009	2	0	2	Export	604	Peru	PER	188	Costa Rica	CRI								22	OIL SEED,OLEAGINUS FRUIT	1	No Quantity							55879			0
S3	2009	2009	2009	2	0	2	Export	604	Peru	PER	218	Ecuador	ECU								22	OIL SEED,OLEAGINUS FRUIT	1	No Quantity							34050			0
S3	2009	2009	2009	2	0	2	Export	604	Peru	PER	251	France	FRA								22	OIL SEED,OLEAGINUS FRUIT	1	No Quantity							830			0
S3	2009	2009	2009	2	0	2	Export	604	Peru	PER	276	Germany	DEU								22	OIL SEED,OLEAGINUS FRUIT	1	No Quantity							2058			0
S3	2009	2009	2009	2	0	2	Export	604	Peru	PER	344	China, Hong Kong SAR	HKG								22	OIL SEED,OLEAGINUS FRUIT	1	No Quantity							1			0
S3	2009	2009	2009	2	0	2	Export	604	Peru	PER	381	Italy	ITA								22	OIL SEED,OLEAGINUS FRUIT	1	No Quantity							2518			0
S3	2009	2009	2009	2	0	2	Export	604	Peru	PER	484	Mexico	MEX								22	OIL SEED,OLEAGINUS FRUIT	1	No Quantity							36			0
S3	2009	2009	2009	2	0	2	Export	604	Peru	PER	528	Netherlands	NLD								22	OIL SEED,OLEAGINUS FRUIT	1	No Quantity							108179			0
S3	2009	2009	2009	2	0	2	Export	604	Peru	PER	530	Neth. Antilles	ANT								22	OIL SEED,OLEAGINUS FRUIT	1	No Quantity							245			0
S3	2009	2009	2009	2	0	2	Export	604	Peru	PER	533	Aruba	ABW								22	OIL SEED,OLEAGINUS FRUIT	1	No Quantity							1			0
S3	2009	2009	2009	2	0	2	Export	604	Peru	PER	591	Panama	PAN								22	OIL SEED,OLEAGINUS FRUIT	1	No Quantity							44240			0
S3	2009	2009	2009	2	0	2	Export	604	Peru	PER	620	Portugal	PRT								22	OIL SEED,OLEAGINUS FRUIT	1	No Quantity							766			0
S3	2009	2009	2009	2	0	2	Export	604	Peru	PER	724	Spain	ESP								22	OIL SEED,OLEAGINUS FRUIT	1	No Quantity							7110			0
S3	2009	2009	2009	2	0	2	Export	604	Peru	PER	757	Switzerland	CHE								22	OIL SEED,OLEAGINUS FRUIT	1	No Quantity							37			0
S3	2009	2009	2009	2	0	2	Export	604	Peru	PER	826	United Kingdom	GBR								22	OIL SEED,OLEAGINUS FRUIT	1	No Quantity							1058			0
S3	2009	2009	2009	2	0	2	Export	604	Peru	PER	842	USA	USA								22	OIL SEED,OLEAGINUS FRUIT	1	No Quantity							638505			0
S3	2009	2009	2009	2	0	2	Export	600	Paraguay	PRY	0	World	WLD								23	CRUDE RUBBER	1	No Quantity			0		0		5188			0
S3	2009	2009	2009	2	0	2	Export	600	Paraguay	PRY	32	Argentina	ARG								23	CRUDE RUBBER	1	No Quantity			0		0		4305			0
S3	2009	2009	2009	2	0	2	Export	600	Paraguay	PRY	68	Bolivia (Plurinational State of)	BOL								23	CRUDE RUBBER	1	No Quantity			0		0		883			0
S3	2009	2009	2009	2	0	2	Export	604	Peru	PER	0	World	WLD								23	CRUDE RUBBER	1	No Quantity							237795			0
S3	2009	2009	2009	2	0	2	Export	604	Peru	PER	68	Bolivia (Plurinational State of)	BOL								23	CRUDE RUBBER	1	No Quantity							70468			0
S3	2009	2009	2009	2	0	2	Export	604	Peru	PER	152	Chile	CHL								23	CRUDE RUBBER	1	No Quantity							20160			0
S3	2009	2009	2009	2	0	2	Export	604	Peru	PER	156	China	CHN								23	CRUDE RUBBER	1	No Quantity							91139			0
S3	2009	2009	2009	2	0	2	Export	604	Peru	PER	170	Colombia	COL								23	CRUDE RUBBER	1	No Quantity							244			0
S3	2009	2009	2009	2	0	2	Export	604	Peru	PER	218	Ecuador	ECU								23	CRUDE RUBBER	1	No Quantity							55779			0
S3	2009	2009	2009	2	0	2	Export	604	Peru	PER	842	USA	USA								23	CRUDE RUBBER	1	No Quantity							6			0
S3	2009	2009	2009	2	0	2	Export	600	Paraguay	PRY	0	World	WLD								24	CORK AND WOOD	1	No Quantity			0		0		81829421			0
S3	2009	2009	2009	2	0	2	Export	600	Paraguay	PRY	32	Argentina	ARG								24	CORK AND WOOD	1	No Quantity			0		0		5897481			0
S3	2009	2009	2009	2	0	2	Export	600	Paraguay	PRY	56	Belgium	BEL								24	CORK AND WOOD	1	No Quantity			0		0		5075053			0
S3	2009	2009	2009	2	0	2	Export	600	Paraguay	PRY	68	Bolivia (Plurinational State of)	BOL								24	CORK AND WOOD	1	No Quantity			0		0		348507			0
S3	2009	2009	2009	2	0	2	Export	600	Paraguay	PRY	76	Brazil	BRA								24	CORK AND WOOD	1	No Quantity			0		0		13809687			0
S3	2009	2009	2009	2	0	2	Export	600	Paraguay	PRY	96	Brunei Darussalam	BRN								24	CORK AND WOOD	1	No Quantity			0		0		200			0
S3	2009	2009	2009	2	0	2	Export	600	Paraguay	PRY	124	Canada	CAN								24	CORK AND WOOD	1	No Quantity			0		0		1157581			0
S3	2009	2009	2009	2	0	2	Export	600	Paraguay	PRY	152	Chile	CHL								24	CORK AND WOOD	1	No Quantity			0		0		981913			0
S3	2009	2009	2009	2	0	2	Export	600	Paraguay	PRY	156	China	CHN								24	CORK AND WOOD	1	No Quantity			0		0		6377691			0
S3	2009	2009	2009	2	0	2	Export	600	Paraguay	PRY	196	Cyprus	CYP								24	CORK AND WOOD	1	No Quantity			0		0		418155			0
S3	2009	2009	2009	2	0	2	Export	600	Paraguay	PRY	208	Denmark	DNK								24	CORK AND WOOD	1	No Quantity			0		0		1699673			0
S3	2009	2009	2009	2	0	2	Export	600	Paraguay	PRY	246	Finland	FIN								24	CORK AND WOOD	1	No Quantity			0		0		66646			0
S3	2009	2009	2009	2	0	2	Export	600	Paraguay	PRY	251	France	FRA								24	CORK AND WOOD	1	No Quantity			0		0		448963			0
S3	2009	2009	2009	2	0	2	Export	600	Paraguay	PRY	276	Germany	DEU								24	CORK AND WOOD	1	No Quantity			0		0		11804669			0
S3	2009	2009	2009	2	0	2	Export	600	Paraguay	PRY	300	Greece	GRC								24	CORK AND WOOD	1	No Quantity			0		0		57005			0
S3	2009	2009	2009	2	0	2	Export	600	Paraguay	PRY	344	China, Hong Kong SAR	HKG								24	CORK AND WOOD	1	No Quantity			0		0		3429503			0
S3	2009	2009	2009	2	0	2	Export	600	Paraguay	PRY	348	Hungary	HUN								24	CORK AND WOOD	1	No Quantity			0		0		68576			0
S3	2009	2009	2009	2	0	2	Export	600	Paraguay	PRY	360	Indonesia	IDN								24	CORK AND WOOD	1	No Quantity			0		0		76011			0
S3	2009	2009	2009	2	0	2	Export	600	Paraguay	PRY	372	Ireland	IRL								24	CORK AND WOOD	1	No Quantity			0		0		60431			0
S3	2009	2009	2009	2	0	2	Export	600	Paraguay	PRY	376	Israel	ISR								24	CORK AND WOOD	1	No Quantity			0		0		379112			0
S3	2009	2009	2009	2	0	2	Export	600	Paraguay	PRY	381	Italy	ITA								24	CORK AND WOOD	1	No Quantity			0		0		2959171			0
S3	2009	2009	2009	2	0	2	Export	600	Paraguay	PRY	392	Japan	JPN								24	CORK AND WOOD	1	No Quantity			0		0		18768			0
S3	2009	2009	2009	2	0	2	Export	600	Paraguay	PRY	410	Rep. of Korea	KOR								24	CORK AND WOOD	1	No Quantity			0		0		75451			0
S3	2009	2009	2009	2	0	2	Export	600	Paraguay	PRY	422	Lebanon	LBN								24	CORK AND WOOD	1	No Quantity			0		0		2089			0
S3	2009	2009	2009	2	0	2	Export	600	Paraguay	PRY	440	Lithuania	LTU								24	CORK AND WOOD	1	No Quantity			0		0		59620			0
S3	2009	2009	2009	2	0	2	Export	600	Paraguay	PRY	470	Malta	MLT								24	CORK AND WOOD	1	No Quantity			0		0		1800			0
S3	2009	2009	2009	2	0	2	Export	600	Paraguay	PRY	484	Mexico	MEX								24	CORK AND WOOD	1	No Quantity			0		0		609603			0
S3	2009	2009	2009	2	0	2	Export	600	Paraguay	PRY	490	Other Asia, nes									24	CORK AND WOOD	1	No Quantity			0		0		1031323			0
S3	2009	2009	2009	2	0	2	Export	600	Paraguay	PRY	508	Mozambique	MOZ								24	CORK AND WOOD	1	No Quantity			0		0		26400			0
S3	2009	2009	2009	2	0	2	Export	600	Paraguay	PRY	528	Netherlands	NLD								24	CORK AND WOOD	1	No Quantity			0		0		562465			0
S3	2009	2009	2009	2	0	2	Export	600	Paraguay	PRY	562	Niger	NER								24	CORK AND WOOD	1	No Quantity			0		0		26400			0
S3	2009	2009	2009	2	0	2	Export	600	Paraguay	PRY	579	Norway	NOR								24	CORK AND WOOD	1	No Quantity			0		0		21261			0
S3	2009	2009	2009	2	0	2	Export	600	Paraguay	PRY	591	Panama	PAN								24	CORK AND WOOD	1	No Quantity			0		0		4328			0
S3	2009	2009	2009	2	0	2	Export	600	Paraguay	PRY	616	Poland	POL								24	CORK AND WOOD	1	No Quantity			0		0		134579			0
S3	2009	2009	2009	2	0	2	Export	600	Paraguay	PRY	620	Portugal	PRT								24	CORK AND WOOD	1	No Quantity			0		0		409187			0
S3	2009	2009	2009	2	0	2	Export	600	Paraguay	PRY	642	Romania	ROU								24	CORK AND WOOD	1	No Quantity			0		0		119402			0
S3	2009	2009	2009	2	0	2	Export	600	Paraguay	PRY	643	Russian Federation	RUS								24	CORK AND WOOD	1	No Quantity			0		0		187056			0
S3	2009	2009	2009	2	0	2	Export	600	Paraguay	PRY	682	Saudi Arabia	SAU								24	CORK AND WOOD	1	No Quantity			0		0		28096			0
S3	2009	2009	2009	2	0	2	Export	600	Paraguay	PRY	688	Serbia	SRB								24	CORK AND WOOD	1	No Quantity			0		0		12606			0
S3	2009	2009	2009	2	0	2	Export	600	Paraguay	PRY	699	India	IND								24	CORK AND WOOD	1	No Quantity			0		0		21230			0
S3	2009	2009	2009	2	0	2	Export	600	Paraguay	PRY	702	Singapore	SGP								24	CORK AND WOOD	1	No Quantity			0		0		188782			0
S3	2009	2009	2009	2	0	2	Export	600	Paraguay	PRY	704	Viet Nam	VNM								24	CORK AND WOOD	1	No Quantity			0		0		24702			0
S3	2009	2009	2009	2	0	2	Export	600	Paraguay	PRY	724	Spain	ESP								24	CORK AND WOOD	1	No Quantity			0		0		7838933			0
S3	2009	2009	2009	2	0	2	Export	600	Paraguay	PRY	752	Sweden	SWE								24	CORK AND WOOD	1	No Quantity			0		0		41580			0
S3	2009	2009	2009	2	0	2	Export	600	Paraguay	PRY	757	Switzerland	CHE								24	CORK AND WOOD	1	No Quantity			0		0		59099			0
S3	2009	2009	2009	2	0	2	Export	600	Paraguay	PRY	826	United Kingdom	GBR								24	CORK AND WOOD	1	No Quantity			0		0		515438			0
S3	2009	2009	2009	2	0	2	Export	600	Paraguay	PRY	842	USA	USA								24	CORK AND WOOD	1	No Quantity			0		0		10768201			0
S3	2009	2009	2009	2	0	2	Export	600	Paraguay	PRY	858	Uruguay	URY								24	CORK AND WOOD	1	No Quantity			0		0		3924994			0
S3	2009	2009	2009	2	0	2	Export	604	Peru	PER	0	World	WLD								24	CORK AND WOOD	1	No Quantity							125226720			0
S3	2009	2009	2009	2	0	2	Export	604	Peru	PER	36	Australia	AUS								24	CORK AND WOOD	1	No Quantity							56680			0
S3	2009	2009	2009	2	0	2	Export	604	Peru	PER	44	Bahamas	BHS								24	CORK AND WOOD	1	No Quantity							7306			0
S3	2009	2009	2009	2	0	2	Export	604	Peru	PER	56	Belgium	BEL								24	CORK AND WOOD	1	No Quantity							226039			0
S3	2009	2009	2009	2	0	2	Export	604	Peru	PER	68	Bolivia (Plurinational State of)	BOL								24	CORK AND WOOD	1	No Quantity							47955			0
S3	2009	2009	2009	2	0	2	Export	604	Peru	PER	92	Br. Virgin Isds	VGB								24	CORK AND WOOD	1	No Quantity							13358			0
S3	2009	2009	2009	2	0	2	Export	604	Peru	PER	100	Bulgaria	BGR								24	CORK AND WOOD	1	No Quantity							54368			0
S3	2009	2009	2009	2	0	2	Export	604	Peru	PER	124	Canada	CAN								24	CORK AND WOOD	1	No Quantity							650202			0
S3	2009	2009	2009	2	0	2	Export	604	Peru	PER	152	Chile	CHL								24	CORK AND WOOD	1	No Quantity							474677			0
S3	2009	2009	2009	2	0	2	Export	604	Peru	PER	156	China	CHN								24	CORK AND WOOD	1	No Quantity							70807384			0
S3	2009	2009	2009	2	0	2	Export	604	Peru	PER	188	Costa Rica	CRI								24	CORK AND WOOD	1	No Quantity							378957			0
S3	2009	2009	2009	2	0	2	Export	604	Peru	PER	208	Denmark	DNK								24	CORK AND WOOD	1	No Quantity							16409			0
S3	2009	2009	2009	2	0	2	Export	604	Peru	PER	214	Dominican Rep.	DOM								24	CORK AND WOOD	1	No Quantity							4756613			0
S3	2009	2009	2009	2	0	2	Export	604	Peru	PER	218	Ecuador	ECU								24	CORK AND WOOD	1	No Quantity							204085			0
S3	2009	2009	2009	2	0	2	Export	604	Peru	PER	251	France	FRA								24	CORK AND WOOD	1	No Quantity							1292386			0
S3	2009	2009	2009	2	0	2	Export	604	Peru	PER	276	Germany	DEU								24	CORK AND WOOD	1	No Quantity							77431			0
S3	2009	2009	2009	2	0	2	Export	604	Peru	PER	320	Guatemala	GTM								24	CORK AND WOOD	1	No Quantity							116220			0
S3	2009	2009	2009	2	0	2	Export	604	Peru	PER	332	Haiti	HTI								24	CORK AND WOOD	1	No Quantity							101937			0
S3	2009	2009	2009	2	0	2	Export	604	Peru	PER	344	China, Hong Kong SAR	HKG								24	CORK AND WOOD	1	No Quantity							4136726			0
S3	2009	2009	2009	2	0	2	Export	604	Peru	PER	360	Indonesia	IDN								24	CORK AND WOOD	1	No Quantity							19442			0
S3	2009	2009	2009	2	0	2	Export	604	Peru	PER	376	Israel	ISR								24	CORK AND WOOD	1	No Quantity							272358			0
S3	2009	2009	2009	2	0	2	Export	604	Peru	PER	381	Italy	ITA								24	CORK AND WOOD	1	No Quantity							81605			0
S3	2009	2009	2009	2	0	2	Export	604	Peru	PER	392	Japan	JPN								24	CORK AND WOOD	1	No Quantity							150863			0
S3	2009	2009	2009	2	0	2	Export	604	Peru	PER	410	Rep. of Korea	KOR								24	CORK AND WOOD	1	No Quantity							280476			0
S3	2009	2009	2009	2	0	2	Export	604	Peru	PER	440	Lithuania	LTU								24	CORK AND WOOD	1	No Quantity							40983			0
S3	2009	2009	2009	2	0	2	Export	604	Peru	PER	458	Malaysia	MYS								24	CORK AND WOOD	1	No Quantity							57491			0
S3	2009	2009	2009	2	0	2	Export	604	Peru	PER	484	Mexico	MEX								24	CORK AND WOOD	1	No Quantity							20479206			0
S3	2009	2009	2009	2	0	2	Export	604	Peru	PER	490	Other Asia, nes									24	CORK AND WOOD	1	No Quantity							88246			0
S3	2009	2009	2009	2	0	2	Export	604	Peru	PER	528	Netherlands	NLD								24	CORK AND WOOD	1	No Quantity							549483			0
S3	2009	2009	2009	2	0	2	Export	604	Peru	PER	530	Neth. Antilles	ANT								24	CORK AND WOOD	1	No Quantity							92792			0
S3	2009	2009	2009	2	0	2	Export	604	Peru	PER	533	Aruba	ABW								24	CORK AND WOOD	1	No Quantity							122472			0
S3	2009	2009	2009	2	0	2	Export	604	Peru	PER	554	New Zealand	NZL								24	CORK AND WOOD	1	No Quantity							2016215			0
S3	2009	2009	2009	2	0	2	Export	604	Peru	PER	591	Panama	PAN								24	CORK AND WOOD	1	No Quantity							638273			0
S3	2009	2009	2009	2	0	2	Export	604	Peru	PER	608	Philippines	PHL								24	CORK AND WOOD	1	No Quantity							10310			0
S3	2009	2009	2009	2	0	2	Export	604	Peru	PER	616	Poland	POL								24	CORK AND WOOD	1	No Quantity							15444			0
S3	2009	2009	2009	2	0	2	Export	604	Peru	PER	643	Russian Federation	RUS								24	CORK AND WOOD	1	No Quantity							35325			0
S3	2009	2009	2009	2	0	2	Export	604	Peru	PER	699	India	IND								24	CORK AND WOOD	1	No Quantity							41193			0
S3	2009	2009	2009	2	0	2	Export	604	Peru	PER	704	Viet Nam	VNM								24	CORK AND WOOD	1	No Quantity							83523			0
S3	2009	2009	2009	2	0	2	Export	604	Peru	PER	724	Spain	ESP								24	CORK AND WOOD	1	No Quantity							754238			0
S3	2009	2009	2009	2	0	2	Export	604	Peru	PER	752	Sweden	SWE								24	CORK AND WOOD	1	No Quantity							208164			0
S3	2009	2009	2009	2	0	2	Export	604	Peru	PER	757	Switzerland	CHE								24	CORK AND WOOD	1	No Quantity							30658			0
S3	2009	2009	2009	2	0	2	Export	604	Peru	PER	760	Syria	SYR								24	CORK AND WOOD	1	No Quantity							30405			0
S3	2009	2009	2009	2	0	2	Export	604	Peru	PER	826	United Kingdom	GBR								24	CORK AND WOOD	1	No Quantity							122388			0
S3	2009	2009	2009	2	0	2	Export	604	Peru	PER	838	Free Zones									24	CORK AND WOOD	1	No Quantity							70			0
S3	2009	2009	2009	2	0	2	Export	604	Peru	PER	842	USA	USA								24	CORK AND WOOD	1	No Quantity							15484152			0
S3	2009	2009	2009	2	0	2	Export	604	Peru	PER	858	Uruguay	URY								24	CORK AND WOOD	1	No Quantity							102212			0
S3	2009	2009	2009	2	0	2	Export	600	Paraguay	PRY	0	World	WLD								25	PULP AND WASTE PAPER	1	No Quantity			0		0		303390			0
S3	2009	2009	2009	2	0	2	Export	600	Paraguay	PRY	68	Bolivia (Plurinational State of)	BOL								25	PULP AND WASTE PAPER	1	No Quantity			0		0		25140			0
S3	2009	2009	2009	2	0	2	Export	600	Paraguay	PRY	76	Brazil	BRA								25	PULP AND WASTE PAPER	1	No Quantity			0		0		278250			0
S3	2009	2009	2009	2	0	2	Export	604	Peru	PER	0	World	WLD								25	PULP AND WASTE PAPER	1	No Quantity							999030			0
S3	2009	2009	2009	2	0	2	Export	604	Peru	PER	68	Bolivia (Plurinational State of)	BOL								25	PULP AND WASTE PAPER	1	No Quantity							272179			0
S3	2009	2009	2009	2	0	2	Export	604	Peru	PER	152	Chile	CHL								25	PULP AND WASTE PAPER	1	No Quantity							29437			0
S3	2009	2009	2009	2	0	2	Export	604	Peru	PER	170	Colombia	COL								25	PULP AND WASTE PAPER	1	No Quantity							50966			0
S3	2009	2009	2009	2	0	2	Export	604	Peru	PER	218	Ecuador	ECU								25	PULP AND WASTE PAPER	1	No Quantity							581718			0
S3	2009	2009	2009	2	0	2	Export	604	Peru	PER	410	Rep. of Korea	KOR								25	PULP AND WASTE PAPER	1	No Quantity							28213			0
S3	2009	2009	2009	2	0	2	Export	604	Peru	PER	724	Spain	ESP								25	PULP AND WASTE PAPER	1	No Quantity							36517			0
S3	2009	2009	2009	2	0	2	Export	600	Paraguay	PRY	0	World	WLD								26	TEXTILE FIBRES	1	No Quantity			0		0		20265744			0
S3	2009	2009	2009	2	0	2	Export	600	Paraguay	PRY	32	Argentina	ARG								26	TEXTILE FIBRES	1	No Quantity			0		0		420708			0
S3	2009	2009	2009	2	0	2	Export	600	Paraguay	PRY	68	Bolivia (Plurinational State of)	BOL								26	TEXTILE FIBRES	1	No Quantity			0		0		28336			0
S3	2009	2009	2009	2	0	2	Export	600	Paraguay	PRY	76	Brazil	BRA								26	TEXTILE FIBRES	1	No Quantity			0		0		2627913			0
S3	2009	2009	2009	2	0	2	Export	600	Paraguay	PRY	152	Chile	CHL								26	TEXTILE FIBRES	1	No Quantity			0		0		1398081			0
S3	2009	2009	2009	2	0	2	Export	600	Paraguay	PRY	156	China	CHN								26	TEXTILE FIBRES	1	No Quantity			0		0		3794040			0
S3	2009	2009	2009	2	0	2	Export	600	Paraguay	PRY	360	Indonesia	IDN								26	TEXTILE FIBRES	1	No Quantity			0		0		4871587			0
S3	2009	2009	2009	2	0	2	Export	600	Paraguay	PRY	381	Italy	ITA								26	TEXTILE FIBRES	1	No Quantity			0		0		38608			0
S3	2009	2009	2009	2	0	2	Export	600	Paraguay	PRY	490	Other Asia, nes									26	TEXTILE FIBRES	1	No Quantity			0		0		194826			0
S3	2009	2009	2009	2	0	2	Export	600	Paraguay	PRY	586	Pakistan	PAK								26	TEXTILE FIBRES	1	No Quantity			0		0		1053180			0
S3	2009	2009	2009	2	0	2	Export	600	Paraguay	PRY	704	Viet Nam	VNM								26	TEXTILE FIBRES	1	No Quantity			0		0		3999878			0
S3	2009	2009	2009	2	0	2	Export	600	Paraguay	PRY	764	Thailand	THA								26	TEXTILE FIBRES	1	No Quantity			0		0		818295			0
S3	2009	2009	2009	2	0	2	Export	600	Paraguay	PRY	826	United Kingdom	GBR								26	TEXTILE FIBRES	1	No Quantity			0		0		359			0
S3	2009	2009	2009	2	0	2	Export	600	Paraguay	PRY	858	Uruguay	URY								26	TEXTILE FIBRES	1	No Quantity			0		0		259305			0
S3	2009	2009	2009	2	0	2	Export	600	Paraguay	PRY	862	Venezuela	VEN								26	TEXTILE FIBRES	1	No Quantity			0		0		760628			0
S3	2009	2009	2009	2	0	2	Export	604	Peru	PER	0	World	WLD								26	TEXTILE FIBRES	1	No Quantity							79474355			0
S3	2009	2009	2009	2	0	2	Export	604	Peru	PER	32	Argentina	ARG								26	TEXTILE FIBRES	1	No Quantity							204669			0
S3	2009	2009	2009	2	0	2	Export	604	Peru	PER	36	Australia	AUS								26	TEXTILE FIBRES	1	No Quantity							248857			0
S3	2009	2009	2009	2	0	2	Export	604	Peru	PER	68	Bolivia (Plurinational State of)	BOL								26	TEXTILE FIBRES	1	No Quantity							9032447			0
S3	2009	2009	2009	2	0	2	Export	604	Peru	PER	76	Brazil	BRA								26	TEXTILE FIBRES	1	No Quantity							8370694			0
S3	2009	2009	2009	2	0	2	Export	604	Peru	PER	124	Canada	CAN								26	TEXTILE FIBRES	1	No Quantity							1007278			0
S3	2009	2009	2009	2	0	2	Export	604	Peru	PER	152	Chile	CHL								26	TEXTILE FIBRES	1	No Quantity							3223551			0
S3	2009	2009	2009	2	0	2	Export	604	Peru	PER	156	China	CHN								26	TEXTILE FIBRES	1	No Quantity							14739271			0
S3	2009	2009	2009	2	0	2	Export	604	Peru	PER	170	Colombia	COL								26	TEXTILE FIBRES	1	No Quantity							1842308			0
S3	2009	2009	2009	2	0	2	Export	604	Peru	PER	188	Costa Rica	CRI								26	TEXTILE FIBRES	1	No Quantity							130267			0
S3	2009	2009	2009	2	0	2	Export	604	Peru	PER	203	Czechia	CZE								26	TEXTILE FIBRES	1	No Quantity							15938			0
S3	2009	2009	2009	2	0	2	Export	604	Peru	PER	208	Denmark	DNK								26	TEXTILE FIBRES	1	No Quantity							2025			0
S3	2009	2009	2009	2	0	2	Export	604	Peru	PER	214	Dominican Rep.	DOM								26	TEXTILE FIBRES	1	No Quantity							677			0
S3	2009	2009	2009	2	0	2	Export	604	Peru	PER	218	Ecuador	ECU								26	TEXTILE FIBRES	1	No Quantity							6045138			0
S3	2009	2009	2009	2	0	2	Export	604	Peru	PER	222	El Salvador	SLV								26	TEXTILE FIBRES	1	No Quantity							24			0
S3	2009	2009	2009	2	0	2	Export	604	Peru	PER	251	France	FRA								26	TEXTILE FIBRES	1	No Quantity							19969			0
S3	2009	2009	2009	2	0	2	Export	604	Peru	PER	276	Germany	DEU								26	TEXTILE FIBRES	1	No Quantity							579648			0
S3	2009	2009	2009	2	0	2	Export	604	Peru	PER	344	China, Hong Kong SAR	HKG								26	TEXTILE FIBRES	1	No Quantity							157194			0
S3	2009	2009	2009	2	0	2	Export	604	Peru	PER	360	Indonesia	IDN								26	TEXTILE FIBRES	1	No Quantity							273462			0
S3	2009	2009	2009	2	0	2	Export	604	Peru	PER	381	Italy	ITA								26	TEXTILE FIBRES	1	No Quantity							14537591			0
S3	2009	2009	2009	2	0	2	Export	604	Peru	PER	392	Japan	JPN								26	TEXTILE FIBRES	1	No Quantity							1583589			0
S3	2009	2009	2009	2	0	2	Export	604	Peru	PER	408	Dem. People's Rep. of Korea	PRK								26	TEXTILE FIBRES	1	No Quantity							89114			0
S3	2009	2009	2009	2	0	2	Export	604	Peru	PER	410	Rep. of Korea	KOR								26	TEXTILE FIBRES	1	No Quantity							435525			0
S3	2009	2009	2009	2	0	2	Export	604	Peru	PER	446	China, Macao SAR	MAC								26	TEXTILE FIBRES	1	No Quantity							165608			0
S3	2009	2009	2009	2	0	2	Export	604	Peru	PER	484	Mexico	MEX								26	TEXTILE FIBRES	1	No Quantity							61668			0
S3	2009	2009	2009	2	0	2	Export	604	Peru	PER	490	Other Asia, nes									26	TEXTILE FIBRES	1	No Quantity							898972			0
S3	2009	2009	2009	2	0	2	Export	604	Peru	PER	528	Netherlands	NLD								26	TEXTILE FIBRES	1	No Quantity							18			0
S3	2009	2009	2009	2	0	2	Export	604	Peru	PER	554	New Zealand	NZL								26	TEXTILE FIBRES	1	No Quantity							24697			0
S3	2009	2009	2009	2	0	2	Export	604	Peru	PER	579	Norway	NOR								26	TEXTILE FIBRES	1	No Quantity							955			0
S3	2009	2009	2009	2	0	2	Export	604	Peru	PER	586	Pakistan	PAK								26	TEXTILE FIBRES	1	No Quantity							47407			0
S3	2009	2009	2009	2	0	2	Export	604	Peru	PER	591	Panama	PAN								26	TEXTILE FIBRES	1	No Quantity							510408			0
S3	2009	2009	2009	2	0	2	Export	604	Peru	PER	608	Philippines	PHL								26	TEXTILE FIBRES	1	No Quantity							455			0
S3	2009	2009	2009	2	0	2	Export	604	Peru	PER	699	India	IND								26	TEXTILE FIBRES	1	No Quantity							1171956			0
S3	2009	2009	2009	2	0	2	Export	604	Peru	PER	710	South Africa	ZAF								26	TEXTILE FIBRES	1	No Quantity							676557			0
S3	2009	2009	2009	2	0	2	Export	604	Peru	PER	724	Spain	ESP								26	TEXTILE FIBRES	1	No Quantity							401162			0
S3	2009	2009	2009	2	0	2	Export	604	Peru	PER	757	Switzerland	CHE								26	TEXTILE FIBRES	1	No Quantity							28			0
S3	2009	2009	2009	2	0	2	Export	604	Peru	PER	760	Syria	SYR								26	TEXTILE FIBRES	1	No Quantity							1809530			0
S3	2009	2009	2009	2	0	2	Export	604	Peru	PER	792	Turkey	TUR								26	TEXTILE FIBRES	1	No Quantity							4123880			0
S3	2009	2009	2009	2	0	2	Export	604	Peru	PER	826	United Kingdom	GBR								26	TEXTILE FIBRES	1	No Quantity							962669			0
S3	2009	2009	2009	2	0	2	Export	604	Peru	PER	838	Free Zones									26	TEXTILE FIBRES	1	No Quantity							193744			0
S3	2009	2009	2009	2	0	2	Export	604	Peru	PER	842	USA	USA								26	TEXTILE FIBRES	1	No Quantity							360496			0
S3	2009	2009	2009	2	0	2	Export	604	Peru	PER	858	Uruguay	URY								26	TEXTILE FIBRES	1	No Quantity							5005558			0
S3	2009	2009	2009	2	0	2	Export	604	Peru	PER	862	Venezuela	VEN								26	TEXTILE FIBRES	1	No Quantity							519351			0
S3	2009	2009	2009	2	0	2	Export	600	Paraguay	PRY	0	World	WLD								27	CRUDE FERTILIZER,MINERAL	1	No Quantity			0		0		4707337			0
S3	2009	2009	2009	2	0	2	Export	600	Paraguay	PRY	32	Argentina	ARG								27	CRUDE FERTILIZER,MINERAL	1	No Quantity			0		0		4697206			0
S3	2009	2009	2009	2	0	2	Export	600	Paraguay	PRY	152	Chile	CHL								27	CRUDE FERTILIZER,MINERAL	1	No Quantity			0		0		2880			0
S3	2009	2009	2009	2	0	2	Export	600	Paraguay	PRY	156	China	CHN								27	CRUDE FERTILIZER,MINERAL	1	No Quantity			0		0		4680			0
S3	2009	2009	2009	2	0	2	Export	600	Paraguay	PRY	858	Uruguay	URY								27	CRUDE FERTILIZER,MINERAL	1	No Quantity			0		0		2571			0
S3	2009	2009	2009	2	0	2	Export	604	Peru	PER	0	World	WLD								27	CRUDE FERTILIZER,MINERAL	1	No Quantity							38805350			0
S3	2009	2009	2009	2	0	2	Export	604	Peru	PER	32	Argentina	ARG								27	CRUDE FERTILIZER,MINERAL	1	No Quantity							403825			0
S3	2009	2009	2009	2	0	2	Export	604	Peru	PER	36	Australia	AUS								27	CRUDE FERTILIZER,MINERAL	1	No Quantity							114145			0
S3	2009	2009	2009	2	0	2	Export	604	Peru	PER	40	Austria	AUT								27	CRUDE FERTILIZER,MINERAL	1	No Quantity							29916			0
S3	2009	2009	2009	2	0	2	Export	604	Peru	PER	56	Belgium	BEL								27	CRUDE FERTILIZER,MINERAL	1	No Quantity							12159			0
S3	2009	2009	2009	2	0	2	Export	604	Peru	PER	68	Bolivia (Plurinational State of)	BOL								27	CRUDE FERTILIZER,MINERAL	1	No Quantity							460602			0
S3	2009	2009	2009	2	0	2	Export	604	Peru	PER	76	Brazil	BRA								27	CRUDE FERTILIZER,MINERAL	1	No Quantity							612889			0
S3	2009	2009	2009	2	0	2	Export	604	Peru	PER	124	Canada	CAN								27	CRUDE FERTILIZER,MINERAL	1	No Quantity							47170			0
S3	2009	2009	2009	2	0	2	Export	604	Peru	PER	152	Chile	CHL								27	CRUDE FERTILIZER,MINERAL	1	No Quantity							2737296			0
S3	2009	2009	2009	2	0	2	Export	604	Peru	PER	156	China	CHN								27	CRUDE FERTILIZER,MINERAL	1	No Quantity							28843			0
S3	2009	2009	2009	2	0	2	Export	604	Peru	PER	170	Colombia	COL								27	CRUDE FERTILIZER,MINERAL	1	No Quantity							3989798			0
S3	2009	2009	2009	2	0	2	Export	604	Peru	PER	188	Costa Rica	CRI								27	CRUDE FERTILIZER,MINERAL	1	No Quantity							212236			0
S3	2009	2009	2009	2	0	2	Export	604	Peru	PER	192	Cuba	CUB								27	CRUDE FERTILIZER,MINERAL	1	No Quantity							18			0
S3	2009	2009	2009	2	0	2	Export	604	Peru	PER	203	Czechia	CZE								27	CRUDE FERTILIZER,MINERAL	1	No Quantity							560			0
S3	2009	2009	2009	2	0	2	Export	604	Peru	PER	208	Denmark	DNK								27	CRUDE FERTILIZER,MINERAL	1	No Quantity							60			0
S3	2009	2009	2009	2	0	2	Export	604	Peru	PER	214	Dominican Rep.	DOM								27	CRUDE FERTILIZER,MINERAL	1	No Quantity							510449			0
S3	2009	2009	2009	2	0	2	Export	604	Peru	PER	218	Ecuador	ECU								27	CRUDE FERTILIZER,MINERAL	1	No Quantity							10452840			0
S3	2009	2009	2009	2	0	2	Export	604	Peru	PER	222	El Salvador	SLV								27	CRUDE FERTILIZER,MINERAL	1	No Quantity							67508			0
S3	2009	2009	2009	2	0	2	Export	604	Peru	PER	246	Finland	FIN								27	CRUDE FERTILIZER,MINERAL	1	No Quantity							20			0
S3	2009	2009	2009	2	0	2	Export	604	Peru	PER	251	France	FRA								27	CRUDE FERTILIZER,MINERAL	1	No Quantity							101843			0
S3	2009	2009	2009	2	0	2	Export	604	Peru	PER	276	Germany	DEU								27	CRUDE FERTILIZER,MINERAL	1	No Quantity							72417			0
S3	2009	2009	2009	2	0	2	Export	604	Peru	PER	300	Greece	GRC								27	CRUDE FERTILIZER,MINERAL	1	No Quantity							14801			0
S3	2009	2009	2009	2	0	2	Export	604	Peru	PER	320	Guatemala	GTM								27	CRUDE FERTILIZER,MINERAL	1	No Quantity							65428			0
S3	2009	2009	2009	2	0	2	Export	604	Peru	PER	332	Haiti	HTI								27	CRUDE FERTILIZER,MINERAL	1	No Quantity							10200			0
S3	2009	2009	2009	2	0	2	Export	604	Peru	PER	340	Honduras	HND								27	CRUDE FERTILIZER,MINERAL	1	No Quantity							3767			0
S3	2009	2009	2009	2	0	2	Export	604	Peru	PER	344	China, Hong Kong SAR	HKG								27	CRUDE FERTILIZER,MINERAL	1	No Quantity							46799			0
S3	2009	2009	2009	2	0	2	Export	604	Peru	PER	348	Hungary	HUN								27	CRUDE FERTILIZER,MINERAL	1	No Quantity							225			0
S3	2009	2009	2009	2	0	2	Export	604	Peru	PER	372	Ireland	IRL								27	CRUDE FERTILIZER,MINERAL	1	No Quantity							31269			0
S3	2009	2009	2009	2	0	2	Export	604	Peru	PER	381	Italy	ITA								27	CRUDE FERTILIZER,MINERAL	1	No Quantity							81239			0
S3	2009	2009	2009	2	0	2	Export	604	Peru	PER	392	Japan	JPN								27	CRUDE FERTILIZER,MINERAL	1	No Quantity							35822			0
S3	2009	2009	2009	2	0	2	Export	604	Peru	PER	410	Rep. of Korea	KOR								27	CRUDE FERTILIZER,MINERAL	1	No Quantity							105851			0
S3	2009	2009	2009	2	0	2	Export	604	Peru	PER	458	Malaysia	MYS								27	CRUDE FERTILIZER,MINERAL	1	No Quantity							1989520			0
S3	2009	2009	2009	2	0	2	Export	604	Peru	PER	480	Mauritius	MUS								27	CRUDE FERTILIZER,MINERAL	1	No Quantity							100			0
S3	2009	2009	2009	2	0	2	Export	604	Peru	PER	484	Mexico	MEX								27	CRUDE FERTILIZER,MINERAL	1	No Quantity							7829			0
S3	2009	2009	2009	2	0	2	Export	604	Peru	PER	490	Other Asia, nes									27	CRUDE FERTILIZER,MINERAL	1	No Quantity							200			0
S3	2009	2009	2009	2	0	2	Export	604	Peru	PER	528	Netherlands	NLD								27	CRUDE FERTILIZER,MINERAL	1	No Quantity							26168			0
S3	2009	2009	2009	2	0	2	Export	604	Peru	PER	530	Neth. Antilles	ANT								27	CRUDE FERTILIZER,MINERAL	1	No Quantity							31383			0
S3	2009	2009	2009	2	0	2	Export	604	Peru	PER	533	Aruba	ABW								27	CRUDE FERTILIZER,MINERAL	1	No Quantity							22			0
S3	2009	2009	2009	2	0	2	Export	604	Peru	PER	554	New Zealand	NZL								27	CRUDE FERTILIZER,MINERAL	1	No Quantity							792946			0
S3	2009	2009	2009	2	0	2	Export	604	Peru	PER	558	Nicaragua	NIC								27	CRUDE FERTILIZER,MINERAL	1	No Quantity							22274			0
S3	2009	2009	2009	2	0	2	Export	604	Peru	PER	579	Norway	NOR								27	CRUDE FERTILIZER,MINERAL	1	No Quantity							4009			0
S3	2009	2009	2009	2	0	2	Export	604	Peru	PER	591	Panama	PAN								27	CRUDE FERTILIZER,MINERAL	1	No Quantity							20486			0
S3	2009	2009	2009	2	0	2	Export	604	Peru	PER	600	Paraguay	PRY								27	CRUDE FERTILIZER,MINERAL	1	No Quantity							3328			0
S3	2009	2009	2009	2	0	2	Export	604	Peru	PER	608	Philippines	PHL								27	CRUDE FERTILIZER,MINERAL	1	No Quantity							42			0
S3	2009	2009	2009	2	0	2	Export	604	Peru	PER	616	Poland	POL								27	CRUDE FERTILIZER,MINERAL	1	No Quantity							6200			0
S3	2009	2009	2009	2	0	2	Export	604	Peru	PER	699	India	IND								27	CRUDE FERTILIZER,MINERAL	1	No Quantity							12691			0
S3	2009	2009	2009	2	0	2	Export	604	Peru	PER	710	South Africa	ZAF								27	CRUDE FERTILIZER,MINERAL	1	No Quantity							95245			0
S3	2009	2009	2009	2	0	2	Export	604	Peru	PER	716	Zimbabwe	ZWE								27	CRUDE FERTILIZER,MINERAL	1	No Quantity							6			0
S3	2009	2009	2009	2	0	2	Export	604	Peru	PER	724	Spain	ESP								27	CRUDE FERTILIZER,MINERAL	1	No Quantity							39865			0
S3	2009	2009	2009	2	0	2	Export	604	Peru	PER	757	Switzerland	CHE								27	CRUDE FERTILIZER,MINERAL	1	No Quantity							330			0
S3	2009	2009	2009	2	0	2	Export	604	Peru	PER	764	Thailand	THA								27	CRUDE FERTILIZER,MINERAL	1	No Quantity							129627			0
S3	2009	2009	2009	2	0	2	Export	604	Peru	PER	780	Trinidad and Tobago	TTO								27	CRUDE FERTILIZER,MINERAL	1	No Quantity							2627			0
S3	2009	2009	2009	2	0	2	Export	604	Peru	PER	826	United Kingdom	GBR								27	CRUDE FERTILIZER,MINERAL	1	No Quantity							137519			0
S3	2009	2009	2009	2	0	2	Export	604	Peru	PER	838	Free Zones									27	CRUDE FERTILIZER,MINERAL	1	No Quantity							742			0
S3	2009	2009	2009	2	0	2	Export	604	Peru	PER	842	USA	USA								27	CRUDE FERTILIZER,MINERAL	1	No Quantity							14990279			0
S3	2009	2009	2009	2	0	2	Export	604	Peru	PER	862	Venezuela	VEN								27	CRUDE FERTILIZER,MINERAL	1	No Quantity							241915			0
S3	2009	2009	2009	2	0	2	Export	600	Paraguay	PRY	0	World	WLD								28	METALLIFEROUS ORE,SCRAP	1	No Quantity			0		0		13419092			0
S3	2009	2009	2009	2	0	2	Export	600	Paraguay	PRY	32	Argentina	ARG								28	METALLIFEROUS ORE,SCRAP	1	No Quantity			0		0		904275			0
S3	2009	2009	2009	2	0	2	Export	600	Paraguay	PRY	76	Brazil	BRA								28	METALLIFEROUS ORE,SCRAP	1	No Quantity			0		0		5951934			0
S3	2009	2009	2009	2	0	2	Export	600	Paraguay	PRY	92	Br. Virgin Isds	VGB								28	METALLIFEROUS ORE,SCRAP	1	No Quantity			0		0		3479730			0
S3	2009	2009	2009	2	0	2	Export	600	Paraguay	PRY	156	China	CHN								28	METALLIFEROUS ORE,SCRAP	1	No Quantity			0		0		447148			0
S3	2009	2009	2009	2	0	2	Export	600	Paraguay	PRY	360	Indonesia	IDN								28	METALLIFEROUS ORE,SCRAP	1	No Quantity			0		0		227348			0
S3	2009	2009	2009	2	0	2	Export	600	Paraguay	PRY	410	Rep. of Korea	KOR								28	METALLIFEROUS ORE,SCRAP	1	No Quantity			0		0		185271			0
S3	2009	2009	2009	2	0	2	Export	600	Paraguay	PRY	490	Other Asia, nes									28	METALLIFEROUS ORE,SCRAP	1	No Quantity			0		0		380156			0
S3	2009	2009	2009	2	0	2	Export	600	Paraguay	PRY	528	Netherlands	NLD								28	METALLIFEROUS ORE,SCRAP	1	No Quantity			0		0		397482			0
S3	2009	2009	2009	2	0	2	Export	600	Paraguay	PRY	704	Viet Nam	VNM								28	METALLIFEROUS ORE,SCRAP	1	No Quantity			0		0		398722			0
S3	2009	2009	2009	2	0	2	Export	600	Paraguay	PRY	764	Thailand	THA								28	METALLIFEROUS ORE,SCRAP	1	No Quantity			0		0		452195			0
S3	2009	2009	2009	2	0	2	Export	600	Paraguay	PRY	842	USA	USA								28	METALLIFEROUS ORE,SCRAP	1	No Quantity			0		0		594831			0
S3	2009	2009	2009	2	0	2	Export	604	Peru	PER	0	World	WLD								28	METALLIFEROUS ORE,SCRAP	1	No Quantity							6795851819			0
S3	2009	2009	2009	2	0	2	Export	604	Peru	PER	12	Algeria	DZA								28	METALLIFEROUS ORE,SCRAP	1	No Quantity							24939411			0
S3	2009	2009	2009	2	0	2	Export	604	Peru	PER	32	Argentina	ARG								28	METALLIFEROUS ORE,SCRAP	1	No Quantity							4487			0
S3	2009	2009	2009	2	0	2	Export	604	Peru	PER	36	Australia	AUS								28	METALLIFEROUS ORE,SCRAP	1	No Quantity							62149269			0
S3	2009	2009	2009	2	0	2	Export	604	Peru	PER	40	Austria	AUT								28	METALLIFEROUS ORE,SCRAP	1	No Quantity							1428583			0
S3	2009	2009	2009	2	0	2	Export	604	Peru	PER	56	Belgium	BEL								28	METALLIFEROUS ORE,SCRAP	1	No Quantity							135456014			0
S3	2009	2009	2009	2	0	2	Export	604	Peru	PER	68	Bolivia (Plurinational State of)	BOL								28	METALLIFEROUS ORE,SCRAP	1	No Quantity							2088			0
S3	2009	2009	2009	2	0	2	Export	604	Peru	PER	76	Brazil	BRA								28	METALLIFEROUS ORE,SCRAP	1	No Quantity							76675553			0
S3	2009	2009	2009	2	0	2	Export	604	Peru	PER	100	Bulgaria	BGR								28	METALLIFEROUS ORE,SCRAP	1	No Quantity							134799880			0
S3	2009	2009	2009	2	0	2	Export	604	Peru	PER	124	Canada	CAN								28	METALLIFEROUS ORE,SCRAP	1	No Quantity							236388859			0
S3	2009	2009	2009	2	0	2	Export	604	Peru	PER	152	Chile	CHL								28	METALLIFEROUS ORE,SCRAP	1	No Quantity							279289950			0
S3	2009	2009	2009	2	0	2	Export	604	Peru	PER	156	China	CHN								28	METALLIFEROUS ORE,SCRAP	1	No Quantity							2657444461			0
S3	2009	2009	2009	2	0	2	Export	604	Peru	PER	170	Colombia	COL								28	METALLIFEROUS ORE,SCRAP	1	No Quantity							172146			0
S3	2009	2009	2009	2	0	2	Export	604	Peru	PER	208	Denmark	DNK								28	METALLIFEROUS ORE,SCRAP	1	No Quantity							10			0
S3	2009	2009	2009	2	0	2	Export	604	Peru	PER	214	Dominican Rep.	DOM								28	METALLIFEROUS ORE,SCRAP	1	No Quantity							5568			0
S3	2009	2009	2009	2	0	2	Export	604	Peru	PER	218	Ecuador	ECU								28	METALLIFEROUS ORE,SCRAP	1	No Quantity							1304155			0
S3	2009	2009	2009	2	0	2	Export	604	Peru	PER	246	Finland	FIN								28	METALLIFEROUS ORE,SCRAP	1	No Quantity							149223677			0
S3	2009	2009	2009	2	0	2	Export	604	Peru	PER	276	Germany	DEU								28	METALLIFEROUS ORE,SCRAP	1	No Quantity							479643224			0
S3	2009	2009	2009	2	0	2	Export	604	Peru	PER	300	Greece	GRC								28	METALLIFEROUS ORE,SCRAP	1	No Quantity							167776			0
S3	2009	2009	2009	2	0	2	Export	604	Peru	PER	344	China, Hong Kong SAR	HKG								28	METALLIFEROUS ORE,SCRAP	1	No Quantity							339059			0
S3	2009	2009	2009	2	0	2	Export	604	Peru	PER	360	Indonesia	IDN								28	METALLIFEROUS ORE,SCRAP	1	No Quantity							111514			0
S3	2009	2009	2009	2	0	2	Export	604	Peru	PER	376	Israel	ISR								28	METALLIFEROUS ORE,SCRAP	1	No Quantity							100			0
S3	2009	2009	2009	2	0	2	Export	604	Peru	PER	381	Italy	ITA								28	METALLIFEROUS ORE,SCRAP	1	No Quantity							6845983			0
S3	2009	2009	2009	2	0	2	Export	604	Peru	PER	392	Japan	JPN								28	METALLIFEROUS ORE,SCRAP	1	No Quantity							1046821477			0
S3	2009	2009	2009	2	0	2	Export	604	Peru	PER	408	Dem. People's Rep. of Korea	PRK								28	METALLIFEROUS ORE,SCRAP	1	No Quantity							2909645			0
S3	2009	2009	2009	2	0	2	Export	604	Peru	PER	410	Rep. of Korea	KOR								28	METALLIFEROUS ORE,SCRAP	1	No Quantity							632776707			0
S3	2009	2009	2009	2	0	2	Export	604	Peru	PER	458	Malaysia	MYS								28	METALLIFEROUS ORE,SCRAP	1	No Quantity							106947			0
S3	2009	2009	2009	2	0	2	Export	604	Peru	PER	484	Mexico	MEX								28	METALLIFEROUS ORE,SCRAP	1	No Quantity							40771908			0
S3	2009	2009	2009	2	0	2	Export	604	Peru	PER	490	Other Asia, nes									28	METALLIFEROUS ORE,SCRAP	1	No Quantity							306886			0
S3	2009	2009	2009	2	0	2	Export	604	Peru	PER	516	Namibia	NAM								28	METALLIFEROUS ORE,SCRAP	1	No Quantity							56917487			0
S3	2009	2009	2009	2	0	2	Export	604	Peru	PER	528	Netherlands	NLD								28	METALLIFEROUS ORE,SCRAP	1	No Quantity							51805750			0
S3	2009	2009	2009	2	0	2	Export	604	Peru	PER	608	Philippines	PHL								28	METALLIFEROUS ORE,SCRAP	1	No Quantity							30156652			0
S3	2009	2009	2009	2	0	2	Export	604	Peru	PER	643	Russian Federation	RUS								28	METALLIFEROUS ORE,SCRAP	1	No Quantity							20000			0
S3	2009	2009	2009	2	0	2	Export	604	Peru	PER	699	India	IND								28	METALLIFEROUS ORE,SCRAP	1	No Quantity							94949497			0
S3	2009	2009	2009	2	0	2	Export	604	Peru	PER	710	South Africa	ZAF								28	METALLIFEROUS ORE,SCRAP	1	No Quantity							20174576			0
S3	2009	2009	2009	2	0	2	Export	604	Peru	PER	724	Spain	ESP								28	METALLIFEROUS ORE,SCRAP	1	No Quantity							314293921			0
S3	2009	2009	2009	2	0	2	Export	604	Peru	PER	740	Suriname	SUR								28	METALLIFEROUS ORE,SCRAP	1	No Quantity							194			0
S3	2009	2009	2009	2	0	2	Export	604	Peru	PER	752	Sweden	SWE								28	METALLIFEROUS ORE,SCRAP	1	No Quantity							112883032			0
S3	2009	2009	2009	2	0	2	Export	604	Peru	PER	757	Switzerland	CHE								28	METALLIFEROUS ORE,SCRAP	1	No Quantity							20252370			0
S3	2009	2009	2009	2	0	2	Export	604	Peru	PER	764	Thailand	THA								28	METALLIFEROUS ORE,SCRAP	1	No Quantity							36737919			0
S3	2009	2009	2009	2	0	2	Export	604	Peru	PER	780	Trinidad and Tobago	TTO								28	METALLIFEROUS ORE,SCRAP	1	No Quantity							2935863			0
S3	2009	2009	2009	2	0	2	Export	604	Peru	PER	826	United Kingdom	GBR								28	METALLIFEROUS ORE,SCRAP	1	No Quantity							26758			0
S3	2009	2009	2009	2	0	2	Export	604	Peru	PER	842	USA	USA								28	METALLIFEROUS ORE,SCRAP	1	No Quantity							84612462			0
S3	2009	2009	2009	2	0	2	Export	600	Paraguay	PRY	0	World	WLD								29	CRUDE ANIMAL,VEG.MATERL.	1	No Quantity			0		0		20746631			0
S3	2009	2009	2009	2	0	2	Export	600	Paraguay	PRY	8	Albania	ALB								29	CRUDE ANIMAL,VEG.MATERL.	1	No Quantity			0		0		217295			0
S3	2009	2009	2009	2	0	2	Export	600	Paraguay	PRY	24	Angola	AGO								29	CRUDE ANIMAL,VEG.MATERL.	1	No Quantity			0		0		174163			0
S3	2009	2009	2009	2	0	2	Export	600	Paraguay	PRY	32	Argentina	ARG								29	CRUDE ANIMAL,VEG.MATERL.	1	No Quantity			0		0		1681917			0
S3	2009	2009	2009	2	0	2	Export	600	Paraguay	PRY	40	Austria	AUT								29	CRUDE ANIMAL,VEG.MATERL.	1	No Quantity			0		0		202381			0
S3	2009	2009	2009	2	0	2	Export	600	Paraguay	PRY	56	Belgium	BEL								29	CRUDE ANIMAL,VEG.MATERL.	1	No Quantity			0		0		9402			0
S3	2009	2009	2009	2	0	2	Export	600	Paraguay	PRY	76	Brazil	BRA								29	CRUDE ANIMAL,VEG.MATERL.	1	No Quantity			0		0		537565			0
S3	2009	2009	2009	2	0	2	Export	600	Paraguay	PRY	124	Canada	CAN								29	CRUDE ANIMAL,VEG.MATERL.	1	No Quantity			0		0		770			0
S3	2009	2009	2009	2	0	2	Export	600	Paraguay	PRY	152	Chile	CHL								29	CRUDE ANIMAL,VEG.MATERL.	1	No Quantity			0		0		250590			0
S3	2009	2009	2009	2	0	2	Export	600	Paraguay	PRY	156	China	CHN								29	CRUDE ANIMAL,VEG.MATERL.	1	No Quantity			0		0		446546			0
S3	2009	2009	2009	2	0	2	Export	600	Paraguay	PRY	170	Colombia	COL								29	CRUDE ANIMAL,VEG.MATERL.	1	No Quantity			0		0		11401			0
S3	2009	2009	2009	2	0	2	Export	600	Paraguay	PRY	218	Ecuador	ECU								29	CRUDE ANIMAL,VEG.MATERL.	1	No Quantity			0		0		48660			0
S3	2009	2009	2009	2	0	2	Export	600	Paraguay	PRY	251	France	FRA								29	CRUDE ANIMAL,VEG.MATERL.	1	No Quantity			0		0		678959			0
S3	2009	2009	2009	2	0	2	Export	600	Paraguay	PRY	266	Gabon	GAB								29	CRUDE ANIMAL,VEG.MATERL.	1	No Quantity			0		0		269496			0
S3	2009	2009	2009	2	0	2	Export	600	Paraguay	PRY	276	Germany	DEU								29	CRUDE ANIMAL,VEG.MATERL.	1	No Quantity			0		0		1789575			0
S3	2009	2009	2009	2	0	2	Export	600	Paraguay	PRY	344	China, Hong Kong SAR	HKG								29	CRUDE ANIMAL,VEG.MATERL.	1	No Quantity			0		0		487723			0
S3	2009	2009	2009	2	0	2	Export	600	Paraguay	PRY	376	Israel	ISR								29	CRUDE ANIMAL,VEG.MATERL.	1	No Quantity			0		0		83403			0
S3	2009	2009	2009	2	0	2	Export	600	Paraguay	PRY	381	Italy	ITA								29	CRUDE ANIMAL,VEG.MATERL.	1	No Quantity			0		0		333370			0
S3	2009	2009	2009	2	0	2	Export	600	Paraguay	PRY	392	Japan	JPN								29	CRUDE ANIMAL,VEG.MATERL.	1	No Quantity			0		0		42126			0
S3	2009	2009	2009	2	0	2	Export	600	Paraguay	PRY	458	Malaysia	MYS								29	CRUDE ANIMAL,VEG.MATERL.	1	No Quantity			0		0		40500			0
S3	2009	2009	2009	2	0	2	Export	600	Paraguay	PRY	484	Mexico	MEX								29	CRUDE ANIMAL,VEG.MATERL.	1	No Quantity			0		0		37598			0
S3	2009	2009	2009	2	0	2	Export	600	Paraguay	PRY	528	Netherlands	NLD								29	CRUDE ANIMAL,VEG.MATERL.	1	No Quantity			0		0		629504			0
S3	2009	2009	2009	2	0	2	Export	600	Paraguay	PRY	554	New Zealand	NZL								29	CRUDE ANIMAL,VEG.MATERL.	1	No Quantity			0		0		119847			0
S3	2009	2009	2009	2	0	2	Export	600	Paraguay	PRY	579	Norway	NOR								29	CRUDE ANIMAL,VEG.MATERL.	1	No Quantity			0		0		198020			0
S3	2009	2009	2009	2	0	2	Export	600	Paraguay	PRY	604	Peru	PER								29	CRUDE ANIMAL,VEG.MATERL.	1	No Quantity			0		0		3965461			0
S3	2009	2009	2009	2	0	2	Export	600	Paraguay	PRY	608	Philippines	PHL								29	CRUDE ANIMAL,VEG.MATERL.	1	No Quantity			0		0		473950			0
S3	2009	2009	2009	2	0	2	Export	600	Paraguay	PRY	616	Poland	POL								29	CRUDE ANIMAL,VEG.MATERL.	1	No Quantity			0		0		163036			0
S3	2009	2009	2009	2	0	2	Export	600	Paraguay	PRY	642	Romania	ROU								29	CRUDE ANIMAL,VEG.MATERL.	1	No Quantity			0		0		9400			0
S3	2009	2009	2009	2	0	2	Export	600	Paraguay	PRY	643	Russian Federation	RUS								29	CRUDE ANIMAL,VEG.MATERL.	1	No Quantity			0		0		375983			0
S3	2009	2009	2009	2	0	2	Export	600	Paraguay	PRY	682	Saudi Arabia	SAU								29	CRUDE ANIMAL,VEG.MATERL.	1	No Quantity			0		0		33160			0
S3	2009	2009	2009	2	0	2	Export	600	Paraguay	PRY	686	Senegal	SEN								29	CRUDE ANIMAL,VEG.MATERL.	1	No Quantity			0		0		400			0
S3	2009	2009	2009	2	0	2	Export	600	Paraguay	PRY	704	Viet Nam	VNM								29	CRUDE ANIMAL,VEG.MATERL.	1	No Quantity			0		0		4948320			0
S3	2009	2009	2009	2	0	2	Export	600	Paraguay	PRY	724	Spain	ESP								29	CRUDE ANIMAL,VEG.MATERL.	1	No Quantity			0		0		1606174			0
S3	2009	2009	2009	2	0	2	Export	600	Paraguay	PRY	757	Switzerland	CHE								29	CRUDE ANIMAL,VEG.MATERL.	1	No Quantity			0		0		38960			0
S3	2009	2009	2009	2	0	2	Export	600	Paraguay	PRY	764	Thailand	THA								29	CRUDE ANIMAL,VEG.MATERL.	1	No Quantity			0		0		385900			0
S3	2009	2009	2009	2	0	2	Export	600	Paraguay	PRY	784	United Arab Emirates	ARE								29	CRUDE ANIMAL,VEG.MATERL.	1	No Quantity			0		0		140492			0
S3	2009	2009	2009	2	0	2	Export	600	Paraguay	PRY	792	Turkey	TUR								29	CRUDE ANIMAL,VEG.MATERL.	1	No Quantity			0		0		2110			0
S3	2009	2009	2009	2	0	2	Export	600	Paraguay	PRY	826	United Kingdom	GBR								29	CRUDE ANIMAL,VEG.MATERL.	1	No Quantity			0		0		48910			0
S3	2009	2009	2009	2	0	2	Export	600	Paraguay	PRY	842	USA	USA								29	CRUDE ANIMAL,VEG.MATERL.	1	No Quantity			0		0		156638			0
S3	2009	2009	2009	2	0	2	Export	600	Paraguay	PRY	858	Uruguay	URY								29	CRUDE ANIMAL,VEG.MATERL.	1	No Quantity			0		0		25176			0
S3	2009	2009	2009	2	0	2	Export	600	Paraguay	PRY	862	Venezuela	VEN								29	CRUDE ANIMAL,VEG.MATERL.	1	No Quantity			0		0		81750			0
S3	2009	2009	2009	2	0	2	Export	604	Peru	PER	0	World	WLD								29	CRUDE ANIMAL,VEG.MATERL.	1	No Quantity							89204749			0
S3	2009	2009	2009	2	0	2	Export	604	Peru	PER	32	Argentina	ARG								29	CRUDE ANIMAL,VEG.MATERL.	1	No Quantity							2808231			0
S3	2009	2009	2009	2	0	2	Export	604	Peru	PER	36	Australia	AUS								29	CRUDE ANIMAL,VEG.MATERL.	1	No Quantity							66670			0
S3	2009	2009	2009	2	0	2	Export	604	Peru	PER	40	Austria	AUT								29	CRUDE ANIMAL,VEG.MATERL.	1	No Quantity							110285			0
S3	2009	2009	2009	2	0	2	Export	604	Peru	PER	50	Bangladesh	BGD								29	CRUDE ANIMAL,VEG.MATERL.	1	No Quantity							134876			0
S3	2009	2009	2009	2	0	2	Export	604	Peru	PER	56	Belgium	BEL								29	CRUDE ANIMAL,VEG.MATERL.	1	No Quantity							559666			0
S3	2009	2009	2009	2	0	2	Export	604	Peru	PER	68	Bolivia (Plurinational State of)	BOL								29	CRUDE ANIMAL,VEG.MATERL.	1	No Quantity							210998			0
S3	2009	2009	2009	2	0	2	Export	604	Peru	PER	76	Brazil	BRA								29	CRUDE ANIMAL,VEG.MATERL.	1	No Quantity							5764900			0
S3	2009	2009	2009	2	0	2	Export	604	Peru	PER	124	Canada	CAN								29	CRUDE ANIMAL,VEG.MATERL.	1	No Quantity							664922			0
S3	2009	2009	2009	2	0	2	Export	604	Peru	PER	152	Chile	CHL								29	CRUDE ANIMAL,VEG.MATERL.	1	No Quantity							3072759			0
S3	2009	2009	2009	2	0	2	Export	604	Peru	PER	156	China	CHN								29	CRUDE ANIMAL,VEG.MATERL.	1	No Quantity							13084804			0
S3	2009	2009	2009	2	0	2	Export	604	Peru	PER	170	Colombia	COL								29	CRUDE ANIMAL,VEG.MATERL.	1	No Quantity							382809			0
S3	2009	2009	2009	2	0	2	Export	604	Peru	PER	188	Costa Rica	CRI								29	CRUDE ANIMAL,VEG.MATERL.	1	No Quantity							42438			0
S3	2009	2009	2009	2	0	2	Export	604	Peru	PER	192	Cuba	CUB								29	CRUDE ANIMAL,VEG.MATERL.	1	No Quantity							1			0
S3	2009	2009	2009	2	0	2	Export	604	Peru	PER	203	Czechia	CZE								29	CRUDE ANIMAL,VEG.MATERL.	1	No Quantity							77266			0
S3	2009	2009	2009	2	0	2	Export	604	Peru	PER	208	Denmark	DNK								29	CRUDE ANIMAL,VEG.MATERL.	1	No Quantity							33939			0
S3	2009	2009	2009	2	0	2	Export	604	Peru	PER	214	Dominican Rep.	DOM								29	CRUDE ANIMAL,VEG.MATERL.	1	No Quantity							5141			0
S3	2009	2009	2009	2	0	2	Export	604	Peru	PER	218	Ecuador	ECU								29	CRUDE ANIMAL,VEG.MATERL.	1	No Quantity							2754152			0
S3	2009	2009	2009	2	0	2	Export	604	Peru	PER	222	El Salvador	SLV								29	CRUDE ANIMAL,VEG.MATERL.	1	No Quantity							5126			0
S3	2009	2009	2009	2	0	2	Export	604	Peru	PER	251	France	FRA								29	CRUDE ANIMAL,VEG.MATERL.	1	No Quantity							1793919			0
S3	2009	2009	2009	2	0	2	Export	604	Peru	PER	276	Germany	DEU								29	CRUDE ANIMAL,VEG.MATERL.	1	No Quantity							2318282			0
S3	2009	2009	2009	2	0	2	Export	604	Peru	PER	320	Guatemala	GTM								29	CRUDE ANIMAL,VEG.MATERL.	1	No Quantity							4710			0
S3	2009	2009	2009	2	0	2	Export	604	Peru	PER	340	Honduras	HND								29	CRUDE ANIMAL,VEG.MATERL.	1	No Quantity							3700			0
S3	2009	2009	2009	2	0	2	Export	604	Peru	PER	344	China, Hong Kong SAR	HKG								29	CRUDE ANIMAL,VEG.MATERL.	1	No Quantity							1350687			0
S3	2009	2009	2009	2	0	2	Export	604	Peru	PER	348	Hungary	HUN								29	CRUDE ANIMAL,VEG.MATERL.	1	No Quantity							54840			0
S3	2009	2009	2009	2	0	2	Export	604	Peru	PER	360	Indonesia	IDN								29	CRUDE ANIMAL,VEG.MATERL.	1	No Quantity							3625			0
S3	2009	2009	2009	2	0	2	Export	604	Peru	PER	364	Iran	IRN								29	CRUDE ANIMAL,VEG.MATERL.	1	No Quantity							9564			0
S3	2009	2009	2009	2	0	2	Export	604	Peru	PER	372	Ireland	IRL								29	CRUDE ANIMAL,VEG.MATERL.	1	No Quantity							5320			0
S3	2009	2009	2009	2	0	2	Export	604	Peru	PER	376	Israel	ISR								29	CRUDE ANIMAL,VEG.MATERL.	1	No Quantity							193550			0
S3	2009	2009	2009	2	0	2	Export	604	Peru	PER	381	Italy	ITA								29	CRUDE ANIMAL,VEG.MATERL.	1	No Quantity							2167907			0
S3	2009	2009	2009	2	0	2	Export	604	Peru	PER	388	Jamaica	JAM								29	CRUDE ANIMAL,VEG.MATERL.	1	No Quantity							497			0
S3	2009	2009	2009	2	0	2	Export	604	Peru	PER	392	Japan	JPN								29	CRUDE ANIMAL,VEG.MATERL.	1	No Quantity							2941635			0
S3	2009	2009	2009	2	0	2	Export	604	Peru	PER	410	Rep. of Korea	KOR								29	CRUDE ANIMAL,VEG.MATERL.	1	No Quantity							1056899			0
S3	2009	2009	2009	2	0	2	Export	604	Peru	PER	422	Lebanon	LBN								29	CRUDE ANIMAL,VEG.MATERL.	1	No Quantity							24358			0
S3	2009	2009	2009	2	0	2	Export	604	Peru	PER	466	Mali	MLI								29	CRUDE ANIMAL,VEG.MATERL.	1	No Quantity							3220			0
S3	2009	2009	2009	2	0	2	Export	604	Peru	PER	484	Mexico	MEX								29	CRUDE ANIMAL,VEG.MATERL.	1	No Quantity							1021681			0
S3	2009	2009	2009	2	0	2	Export	604	Peru	PER	490	Other Asia, nes									29	CRUDE ANIMAL,VEG.MATERL.	1	No Quantity							414081			0
S3	2009	2009	2009	2	0	2	Export	604	Peru	PER	528	Netherlands	NLD								29	CRUDE ANIMAL,VEG.MATERL.	1	No Quantity							18197616			0
S3	2009	2009	2009	2	0	2	Export	604	Peru	PER	530	Neth. Antilles	ANT								29	CRUDE ANIMAL,VEG.MATERL.	1	No Quantity							1650			0
S3	2009	2009	2009	2	0	2	Export	604	Peru	PER	533	Aruba	ABW								29	CRUDE ANIMAL,VEG.MATERL.	1	No Quantity							1985			0
S3	2009	2009	2009	2	0	2	Export	604	Peru	PER	554	New Zealand	NZL								29	CRUDE ANIMAL,VEG.MATERL.	1	No Quantity							169569			0
S3	2009	2009	2009	2	0	2	Export	604	Peru	PER	566	Nigeria	NGA								29	CRUDE ANIMAL,VEG.MATERL.	1	No Quantity							36732			0
S3	2009	2009	2009	2	0	2	Export	604	Peru	PER	586	Pakistan	PAK								29	CRUDE ANIMAL,VEG.MATERL.	1	No Quantity							151824			0
S3	2009	2009	2009	2	0	2	Export	604	Peru	PER	591	Panama	PAN								29	CRUDE ANIMAL,VEG.MATERL.	1	No Quantity							281212			0
S3	2009	2009	2009	2	0	2	Export	604	Peru	PER	600	Paraguay	PRY								29	CRUDE ANIMAL,VEG.MATERL.	1	No Quantity							88421			0
S3	2009	2009	2009	2	0	2	Export	604	Peru	PER	608	Philippines	PHL								29	CRUDE ANIMAL,VEG.MATERL.	1	No Quantity							37176			0
S3	2009	2009	2009	2	0	2	Export	604	Peru	PER	616	Poland	POL								29	CRUDE ANIMAL,VEG.MATERL.	1	No Quantity							62990			0
S3	2009	2009	2009	2	0	2	Export	604	Peru	PER	620	Portugal	PRT								29	CRUDE ANIMAL,VEG.MATERL.	1	No Quantity							121412			0
S3	2009	2009	2009	2	0	2	Export	604	Peru	PER	643	Russian Federation	RUS								29	CRUDE ANIMAL,VEG.MATERL.	1	No Quantity							222255			0
S3	2009	2009	2009	2	0	2	Export	604	Peru	PER	686	Senegal	SEN								29	CRUDE ANIMAL,VEG.MATERL.	1	No Quantity							6811			0
S3	2009	2009	2009	2	0	2	Export	604	Peru	PER	688	Serbia	SRB								29	CRUDE ANIMAL,VEG.MATERL.	1	No Quantity							15930			0
S3	2009	2009	2009	2	0	2	Export	604	Peru	PER	699	India	IND								29	CRUDE ANIMAL,VEG.MATERL.	1	No Quantity							296540			0
S3	2009	2009	2009	2	0	2	Export	604	Peru	PER	703	Slovakia	SVK								29	CRUDE ANIMAL,VEG.MATERL.	1	No Quantity							43702			0
S3	2009	2009	2009	2	0	2	Export	604	Peru	PER	704	Viet Nam	VNM								29	CRUDE ANIMAL,VEG.MATERL.	1	No Quantity							121800			0
S3	2009	2009	2009	2	0	2	Export	604	Peru	PER	710	South Africa	ZAF								29	CRUDE ANIMAL,VEG.MATERL.	1	No Quantity							339173			0
S3	2009	2009	2009	2	0	2	Export	604	Peru	PER	724	Spain	ESP								29	CRUDE ANIMAL,VEG.MATERL.	1	No Quantity							2774583			0
S3	2009	2009	2009	2	0	2	Export	604	Peru	PER	748	Swaziland	SWZ								29	CRUDE ANIMAL,VEG.MATERL.	1	No Quantity							581			0
S3	2009	2009	2009	2	0	2	Export	604	Peru	PER	752	Sweden	SWE								29	CRUDE ANIMAL,VEG.MATERL.	1	No Quantity							323974			0
S3	2009	2009	2009	2	0	2	Export	604	Peru	PER	757	Switzerland	CHE								29	CRUDE ANIMAL,VEG.MATERL.	1	No Quantity							116072			0
S3	2009	2009	2009	2	0	2	Export	604	Peru	PER	764	Thailand	THA								29	CRUDE ANIMAL,VEG.MATERL.	1	No Quantity							103830			0
S3	2009	2009	2009	2	0	2	Export	604	Peru	PER	784	United Arab Emirates	ARE								29	CRUDE ANIMAL,VEG.MATERL.	1	No Quantity							10516			0
S3	2009	2009	2009	2	0	2	Export	604	Peru	PER	788	Tunisia	TUN								29	CRUDE ANIMAL,VEG.MATERL.	1	No Quantity							11675			0
S3	2009	2009	2009	2	0	2	Export	604	Peru	PER	792	Turkey	TUR								29	CRUDE ANIMAL,VEG.MATERL.	1	No Quantity							324040			0
S3	2009	2009	2009	2	0	2	Export	604	Peru	PER	804	Ukraine	UKR								29	CRUDE ANIMAL,VEG.MATERL.	1	No Quantity							5163			0
S3	2009	2009	2009	2	0	2	Export	604	Peru	PER	818	Egypt	EGY								29	CRUDE ANIMAL,VEG.MATERL.	1	No Quantity							95668			0
S3	2009	2009	2009	2	0	2	Export	604	Peru	PER	826	United Kingdom	GBR								29	CRUDE ANIMAL,VEG.MATERL.	1	No Quantity							565933			0
S3	2009	2009	2009	2	0	2	Export	604	Peru	PER	838	Free Zones									29	CRUDE ANIMAL,VEG.MATERL.	1	No Quantity							9550			0
S3	2009	2009	2009	2	0	2	Export	604	Peru	PER	842	USA	USA								29	CRUDE ANIMAL,VEG.MATERL.	1	No Quantity							18682815			0
S3	2009	2009	2009	2	0	2	Export	604	Peru	PER	858	Uruguay	URY								29	CRUDE ANIMAL,VEG.MATERL.	1	No Quantity							1177098			0
S3	2009	2009	2009	2	0	2	Export	604	Peru	PER	862	Venezuela	VEN								29	CRUDE ANIMAL,VEG.MATERL.	1	No Quantity							1658996			0
S3	2009	2009	2009	2	0	2	Export	604	Peru	PER	0	World	WLD								32	COAL, COKE, BRIQUETTES	1	No Quantity							2940281			0
S3	2009	2009	2009	2	0	2	Export	604	Peru	PER	68	Bolivia (Plurinational State of)	BOL								32	COAL, COKE, BRIQUETTES	1	No Quantity							12900			0
S3	2009	2009	2009	2	0	2	Export	604	Peru	PER	152	Chile	CHL								32	COAL, COKE, BRIQUETTES	1	No Quantity							692536			0
S3	2009	2009	2009	2	0	2	Export	604	Peru	PER	156	China	CHN								32	COAL, COKE, BRIQUETTES	1	No Quantity							35			0
S3	2009	2009	2009	2	0	2	Export	604	Peru	PER	218	Ecuador	ECU								32	COAL, COKE, BRIQUETTES	1	No Quantity							689128			0
S3	2009	2009	2009	2	0	2	Export	604	Peru	PER	724	Spain	ESP								32	COAL, COKE, BRIQUETTES	1	No Quantity							413807			0
S3	2009	2009	2009	2	0	2	Export	604	Peru	PER	862	Venezuela	VEN								32	COAL, COKE, BRIQUETTES	1	No Quantity							1131875			0
S3	2009	2009	2009	2	0	2	Export	600	Paraguay	PRY	0	World	WLD								33	PETROLEUM,PETROL.PRODUCT	1	No Quantity			0		0		266999			0
S3	2009	2009	2009	2	0	2	Export	600	Paraguay	PRY	76	Brazil	BRA								33	PETROLEUM,PETROL.PRODUCT	1	No Quantity			0		0		262675			0
S3	2009	2009	2009	2	0	2	Export	600	Paraguay	PRY	899	Areas, nes									33	PETROLEUM,PETROL.PRODUCT	1	No Quantity			0		0		4324			0
S3	2009	2009	2009	2	0	2	Export	604	Peru	PER	0	World	WLD								33	PETROLEUM,PETROL.PRODUCT	1	No Quantity							1923463360			0
S3	2009	2009	2009	2	0	2	Export	604	Peru	PER	32	Argentina	ARG								33	PETROLEUM,PETROL.PRODUCT	1	No Quantity							18342561			0
S3	2009	2009	2009	2	0	2	Export	604	Peru	PER	52	Barbados	BRB								33	PETROLEUM,PETROL.PRODUCT	1	No Quantity							17743			0
S3	2009	2009	2009	2	0	2	Export	604	Peru	PER	56	Belgium	BEL								33	PETROLEUM,PETROL.PRODUCT	1	No Quantity							146			0
S3	2009	2009	2009	2	0	2	Export	604	Peru	PER	68	Bolivia (Plurinational State of)	BOL								33	PETROLEUM,PETROL.PRODUCT	1	No Quantity							14903199			0
S3	2009	2009	2009	2	0	2	Export	604	Peru	PER	76	Brazil	BRA								33	PETROLEUM,PETROL.PRODUCT	1	No Quantity							32476348			0
S3	2009	2009	2009	2	0	2	Export	604	Peru	PER	124	Canada	CAN								33	PETROLEUM,PETROL.PRODUCT	1	No Quantity							198984003			0
S3	2009	2009	2009	2	0	2	Export	604	Peru	PER	152	Chile	CHL								33	PETROLEUM,PETROL.PRODUCT	1	No Quantity							93163339			0
S3	2009	2009	2009	2	0	2	Export	604	Peru	PER	156	China	CHN								33	PETROLEUM,PETROL.PRODUCT	1	No Quantity							185991260			0
S3	2009	2009	2009	2	0	2	Export	604	Peru	PER	170	Colombia	COL								33	PETROLEUM,PETROL.PRODUCT	1	No Quantity							19497237			0
S3	2009	2009	2009	2	0	2	Export	604	Peru	PER	188	Costa Rica	CRI								33	PETROLEUM,PETROL.PRODUCT	1	No Quantity							5160243			0
S3	2009	2009	2009	2	0	2	Export	604	Peru	PER	192	Cuba	CUB								33	PETROLEUM,PETROL.PRODUCT	1	No Quantity							1177381			0
S3	2009	2009	2009	2	0	2	Export	604	Peru	PER	214	Dominican Rep.	DOM								33	PETROLEUM,PETROL.PRODUCT	1	No Quantity							1383306			0
S3	2009	2009	2009	2	0	2	Export	604	Peru	PER	218	Ecuador	ECU								33	PETROLEUM,PETROL.PRODUCT	1	No Quantity							39793688			0
S3	2009	2009	2009	2	0	2	Export	604	Peru	PER	222	El Salvador	SLV								33	PETROLEUM,PETROL.PRODUCT	1	No Quantity							3927406			0
S3	2009	2009	2009	2	0	2	Export	604	Peru	PER	246	Finland	FIN								33	PETROLEUM,PETROL.PRODUCT	1	No Quantity							85			0
S3	2009	2009	2009	2	0	2	Export	604	Peru	PER	251	France	FRA								33	PETROLEUM,PETROL.PRODUCT	1	No Quantity							26			0
S3	2009	2009	2009	2	0	2	Export	604	Peru	PER	276	Germany	DEU								33	PETROLEUM,PETROL.PRODUCT	1	No Quantity							1			0
S3	2009	2009	2009	2	0	2	Export	604	Peru	PER	320	Guatemala	GTM								33	PETROLEUM,PETROL.PRODUCT	1	No Quantity							16523198			0
S3	2009	2009	2009	2	0	2	Export	604	Peru	PER	340	Honduras	HND								33	PETROLEUM,PETROL.PRODUCT	1	No Quantity							30696080			0
S3	2009	2009	2009	2	0	2	Export	604	Peru	PER	344	China, Hong Kong SAR	HKG								33	PETROLEUM,PETROL.PRODUCT	1	No Quantity							11719			0
S3	2009	2009	2009	2	0	2	Export	604	Peru	PER	360	Indonesia	IDN								33	PETROLEUM,PETROL.PRODUCT	1	No Quantity							66169			0
S3	2009	2009	2009	2	0	2	Export	604	Peru	PER	381	Italy	ITA								33	PETROLEUM,PETROL.PRODUCT	1	No Quantity							271			0
S3	2009	2009	2009	2	0	2	Export	604	Peru	PER	392	Japan	JPN								33	PETROLEUM,PETROL.PRODUCT	1	No Quantity							67429064			0
S3	2009	2009	2009	2	0	2	Export	604	Peru	PER	410	Rep. of Korea	KOR								33	PETROLEUM,PETROL.PRODUCT	1	No Quantity							32357418			0
S3	2009	2009	2009	2	0	2	Export	604	Peru	PER	484	Mexico	MEX								33	PETROLEUM,PETROL.PRODUCT	1	No Quantity							7977125			0
S3	2009	2009	2009	2	0	2	Export	604	Peru	PER	490	Other Asia, nes									33	PETROLEUM,PETROL.PRODUCT	1	No Quantity							15191076			0
S3	2009	2009	2009	2	0	2	Export	604	Peru	PER	528	Netherlands	NLD								33	PETROLEUM,PETROL.PRODUCT	1	No Quantity							19577758			0
S3	2009	2009	2009	2	0	2	Export	604	Peru	PER	558	Nicaragua	NIC								33	PETROLEUM,PETROL.PRODUCT	1	No Quantity							5777			0
S3	2009	2009	2009	2	0	2	Export	604	Peru	PER	591	Panama	PAN								33	PETROLEUM,PETROL.PRODUCT	1	No Quantity							37313923			0
S3	2009	2009	2009	2	0	2	Export	604	Peru	PER	600	Paraguay	PRY								33	PETROLEUM,PETROL.PRODUCT	1	No Quantity							1199716			0
S3	2009	2009	2009	2	0	2	Export	604	Peru	PER	608	Philippines	PHL								33	PETROLEUM,PETROL.PRODUCT	1	No Quantity							1897			0
S3	2009	2009	2009	2	0	2	Export	604	Peru	PER	724	Spain	ESP								33	PETROLEUM,PETROL.PRODUCT	1	No Quantity							45025305			0
S3	2009	2009	2009	2	0	2	Export	604	Peru	PER	740	Suriname	SUR								33	PETROLEUM,PETROL.PRODUCT	1	No Quantity							446			0
S3	2009	2009	2009	2	0	2	Export	604	Peru	PER	752	Sweden	SWE								33	PETROLEUM,PETROL.PRODUCT	1	No Quantity							38			0
S3	2009	2009	2009	2	0	2	Export	604	Peru	PER	757	Switzerland	CHE								33	PETROLEUM,PETROL.PRODUCT	1	No Quantity							20981			0
S3	2009	2009	2009	2	0	2	Export	604	Peru	PER	780	Trinidad and Tobago	TTO								33	PETROLEUM,PETROL.PRODUCT	1	No Quantity							7857			0
S3	2009	2009	2009	2	0	2	Export	604	Peru	PER	826	United Kingdom	GBR								33	PETROLEUM,PETROL.PRODUCT	1	No Quantity							30			0
S3	2009	2009	2009	2	0	2	Export	604	Peru	PER	838	Free Zones									33	PETROLEUM,PETROL.PRODUCT	1	No Quantity							23176773			0
S3	2009	2009	2009	2	0	2	Export	604	Peru	PER	842	USA	USA								33	PETROLEUM,PETROL.PRODUCT	1	No Quantity							883884543			0
S3	2009	2009	2009	2	0	2	Export	604	Peru	PER	858	Uruguay	URY								33	PETROLEUM,PETROL.PRODUCT	1	No Quantity							1608622			0
S3	2009	2009	2009	2	0	2	Export	604	Peru	PER	862	Venezuela	VEN								33	PETROLEUM,PETROL.PRODUCT	1	No Quantity							8534773			0
S3	2009	2009	2009	2	0	2	Export	604	Peru	PER	899	Areas, nes									33	PETROLEUM,PETROL.PRODUCT	1	No Quantity							118034831			0
S3	2009	2009	2009	2	0	2	Export	604	Peru	PER	0	World	WLD								34	GAS,NATURAL,MANUFACTURED	1	No Quantity							141798346			0
S3	2009	2009	2009	2	0	2	Export	604	Peru	PER	32	Argentina	ARG								34	GAS,NATURAL,MANUFACTURED	1	No Quantity							23			0
S3	2009	2009	2009	2	0	2	Export	604	Peru	PER	124	Canada	CAN								34	GAS,NATURAL,MANUFACTURED	1	No Quantity							13			0
S3	2009	2009	2009	2	0	2	Export	604	Peru	PER	152	Chile	CHL								34	GAS,NATURAL,MANUFACTURED	1	No Quantity							8491718			0
S3	2009	2009	2009	2	0	2	Export	604	Peru	PER	218	Ecuador	ECU								34	GAS,NATURAL,MANUFACTURED	1	No Quantity							133218559			0
S3	2009	2009	2009	2	0	2	Export	604	Peru	PER	276	Germany	DEU								34	GAS,NATURAL,MANUFACTURED	1	No Quantity							50			0
S3	2009	2009	2009	2	0	2	Export	604	Peru	PER	530	Neth. Antilles	ANT								34	GAS,NATURAL,MANUFACTURED	1	No Quantity							1036			0
S3	2009	2009	2009	2	0	2	Export	604	Peru	PER	752	Sweden	SWE								34	GAS,NATURAL,MANUFACTURED	1	No Quantity							320			0
S3	2009	2009	2009	2	0	2	Export	604	Peru	PER	838	Free Zones									34	GAS,NATURAL,MANUFACTURED	1	No Quantity							85470			0
S3	2009	2009	2009	2	0	2	Export	604	Peru	PER	842	USA	USA								34	GAS,NATURAL,MANUFACTURED	1	No Quantity							1158			0
S3	2009	2009	2009	2	0	2	Export	600	Paraguay	PRY	0	World	WLD								35	ELECTRIC CURRENT	1	No Quantity			0				1919129527			4
S3	2009	2009	2009	2	0	2	Export	600	Paraguay	PRY	32	Argentina	ARG								35	ELECTRIC CURRENT	1	No Quantity			0				327318360			4
S3	2009	2009	2009	2	0	2	Export	600	Paraguay	PRY	76	Brazil	BRA								35	ELECTRIC CURRENT	1	No Quantity			0				1591811167			4
S3	2009	2009	2009	2	0	2	Export	604	Peru	PER	0	World	WLD								35	ELECTRIC CURRENT	1	No Quantity							61587			0
S3	2009	2009	2009	2	0	2	Export	604	Peru	PER	838	Free Zones									35	ELECTRIC CURRENT	1	No Quantity							61587			0
S3	2009	2009	2009	2	0	2	Export	600	Paraguay	PRY	0	World	WLD								41	ANIMAL OILS AND FATS	1	No Quantity			0		0		3054467			0
S3	2009	2009	2009	2	0	2	Export	600	Paraguay	PRY	32	Argentina	ARG								41	ANIMAL OILS AND FATS	1	No Quantity			0		0		76050			0
S3	2009	2009	2009	2	0	2	Export	600	Paraguay	PRY	48	Bahrain	BHR								41	ANIMAL OILS AND FATS	1	No Quantity			0		0		1919			0
S3	2009	2009	2009	2	0	2	Export	600	Paraguay	PRY	68	Bolivia (Plurinational State of)	BOL								41	ANIMAL OILS AND FATS	1	No Quantity			0		0		279200			0
S3	2009	2009	2009	2	0	2	Export	600	Paraguay	PRY	76	Brazil	BRA								41	ANIMAL OILS AND FATS	1	No Quantity			0		0		2229164			0
S3	2009	2009	2009	2	0	2	Export	600	Paraguay	PRY	376	Israel	ISR								41	ANIMAL OILS AND FATS	1	No Quantity			0		0		121590			0
S3	2009	2009	2009	2	0	2	Export	600	Paraguay	PRY	400	Jordan	JOR								41	ANIMAL OILS AND FATS	1	No Quantity			0		0		172849			0
S3	2009	2009	2009	2	0	2	Export	600	Paraguay	PRY	422	Lebanon	LBN								41	ANIMAL OILS AND FATS	1	No Quantity			0		0		56860			0
S3	2009	2009	2009	2	0	2	Export	600	Paraguay	PRY	682	Saudi Arabia	SAU								41	ANIMAL OILS AND FATS	1	No Quantity			0		0		104698			0
S3	2009	2009	2009	2	0	2	Export	600	Paraguay	PRY	710	South Africa	ZAF								41	ANIMAL OILS AND FATS	1	No Quantity			0		0		11491			0
S3	2009	2009	2009	2	0	2	Export	600	Paraguay	PRY	784	United Arab Emirates	ARE								41	ANIMAL OILS AND FATS	1	No Quantity			0		0		646			0
S3	2009	2009	2009	2	0	2	Export	604	Peru	PER	0	World	WLD								41	ANIMAL OILS AND FATS	1	No Quantity							257886811			0
S3	2009	2009	2009	2	0	2	Export	604	Peru	PER	36	Australia	AUS								41	ANIMAL OILS AND FATS	1	No Quantity							6754480			0
S3	2009	2009	2009	2	0	2	Export	604	Peru	PER	56	Belgium	BEL								41	ANIMAL OILS AND FATS	1	No Quantity							46161767			0
S3	2009	2009	2009	2	0	2	Export	604	Peru	PER	68	Bolivia (Plurinational State of)	BOL								41	ANIMAL OILS AND FATS	1	No Quantity							4952			0
S3	2009	2009	2009	2	0	2	Export	604	Peru	PER	124	Canada	CAN								41	ANIMAL OILS AND FATS	1	No Quantity							33847803			0
S3	2009	2009	2009	2	0	2	Export	604	Peru	PER	152	Chile	CHL								41	ANIMAL OILS AND FATS	1	No Quantity							14937096			0
S3	2009	2009	2009	2	0	2	Export	604	Peru	PER	156	China	CHN								41	ANIMAL OILS AND FATS	1	No Quantity							30396707			0
S3	2009	2009	2009	2	0	2	Export	604	Peru	PER	170	Colombia	COL								41	ANIMAL OILS AND FATS	1	No Quantity							2146022			0
S3	2009	2009	2009	2	0	2	Export	604	Peru	PER	208	Denmark	DNK								41	ANIMAL OILS AND FATS	1	No Quantity							48644844			0
S3	2009	2009	2009	2	0	2	Export	604	Peru	PER	218	Ecuador	ECU								41	ANIMAL OILS AND FATS	1	No Quantity							20148			0
S3	2009	2009	2009	2	0	2	Export	604	Peru	PER	251	France	FRA								41	ANIMAL OILS AND FATS	1	No Quantity							177972			0
S3	2009	2009	2009	2	0	2	Export	604	Peru	PER	276	Germany	DEU								41	ANIMAL OILS AND FATS	1	No Quantity							1725342			0
S3	2009	2009	2009	2	0	2	Export	604	Peru	PER	320	Guatemala	GTM								41	ANIMAL OILS AND FATS	1	No Quantity							328101			0
S3	2009	2009	2009	2	0	2	Export	604	Peru	PER	344	China, Hong Kong SAR	HKG								41	ANIMAL OILS AND FATS	1	No Quantity							20358			0
S3	2009	2009	2009	2	0	2	Export	604	Peru	PER	360	Indonesia	IDN								41	ANIMAL OILS AND FATS	1	No Quantity							2946038			0
S3	2009	2009	2009	2	0	2	Export	604	Peru	PER	392	Japan	JPN								41	ANIMAL OILS AND FATS	1	No Quantity							4375474			0
S3	2009	2009	2009	2	0	2	Export	604	Peru	PER	410	Rep. of Korea	KOR								41	ANIMAL OILS AND FATS	1	No Quantity							1632691			0
S3	2009	2009	2009	2	0	2	Export	604	Peru	PER	458	Malaysia	MYS								41	ANIMAL OILS AND FATS	1	No Quantity							491801			0
S3	2009	2009	2009	2	0	2	Export	604	Peru	PER	490	Other Asia, nes									41	ANIMAL OILS AND FATS	1	No Quantity							758268			0
S3	2009	2009	2009	2	0	2	Export	604	Peru	PER	528	Netherlands	NLD								41	ANIMAL OILS AND FATS	1	No Quantity							2571637			0
S3	2009	2009	2009	2	0	2	Export	604	Peru	PER	554	New Zealand	NZL								41	ANIMAL OILS AND FATS	1	No Quantity							646317			0
S3	2009	2009	2009	2	0	2	Export	604	Peru	PER	558	Nicaragua	NIC								41	ANIMAL OILS AND FATS	1	No Quantity							105702			0
S3	2009	2009	2009	2	0	2	Export	604	Peru	PER	579	Norway	NOR								41	ANIMAL OILS AND FATS	1	No Quantity							19027980			0
S3	2009	2009	2009	2	0	2	Export	604	Peru	PER	608	Philippines	PHL								41	ANIMAL OILS AND FATS	1	No Quantity							24113			0
S3	2009	2009	2009	2	0	2	Export	604	Peru	PER	620	Portugal	PRT								41	ANIMAL OILS AND FATS	1	No Quantity							268289			0
S3	2009	2009	2009	2	0	2	Export	604	Peru	PER	682	Saudi Arabia	SAU								41	ANIMAL OILS AND FATS	1	No Quantity							318856			0
S3	2009	2009	2009	2	0	2	Export	604	Peru	PER	699	India	IND								41	ANIMAL OILS AND FATS	1	No Quantity							221978			0
S3	2009	2009	2009	2	0	2	Export	604	Peru	PER	704	Viet Nam	VNM								41	ANIMAL OILS AND FATS	1	No Quantity							2785430			0
S3	2009	2009	2009	2	0	2	Export	604	Peru	PER	724	Spain	ESP								41	ANIMAL OILS AND FATS	1	No Quantity							4247368			0
S3	2009	2009	2009	2	0	2	Export	604	Peru	PER	764	Thailand	THA								41	ANIMAL OILS AND FATS	1	No Quantity							2161912			0
S3	2009	2009	2009	2	0	2	Export	604	Peru	PER	826	United Kingdom	GBR								41	ANIMAL OILS AND FATS	1	No Quantity							2454369			0
S3	2009	2009	2009	2	0	2	Export	604	Peru	PER	842	USA	USA								41	ANIMAL OILS AND FATS	1	No Quantity							27682997			0
S3	2009	2009	2009	2	0	2	Export	600	Paraguay	PRY	0	World	WLD								42	FIXED VEG. FATS AND OILS	1	No Quantity			0		0		260495814			0
S3	2009	2009	2009	2	0	2	Export	600	Paraguay	PRY	32	Argentina	ARG								42	FIXED VEG. FATS AND OILS	1	No Quantity			0		0		2134911			0
S3	2009	2009	2009	2	0	2	Export	600	Paraguay	PRY	50	Bangladesh	BGD								42	FIXED VEG. FATS AND OILS	1	No Quantity			0		0		5698887			0
S3	2009	2009	2009	2	0	2	Export	600	Paraguay	PRY	56	Belgium	BEL								42	FIXED VEG. FATS AND OILS	1	No Quantity			0		0		316575			0
S3	2009	2009	2009	2	0	2	Export	600	Paraguay	PRY	68	Bolivia (Plurinational State of)	BOL								42	FIXED VEG. FATS AND OILS	1	No Quantity			0		0		44800			0
S3	2009	2009	2009	2	0	2	Export	600	Paraguay	PRY	76	Brazil	BRA								42	FIXED VEG. FATS AND OILS	1	No Quantity			0		0		16603302			0
S3	2009	2009	2009	2	0	2	Export	600	Paraguay	PRY	124	Canada	CAN								42	FIXED VEG. FATS AND OILS	1	No Quantity			0		0		866			0
S3	2009	2009	2009	2	0	2	Export	600	Paraguay	PRY	152	Chile	CHL								42	FIXED VEG. FATS AND OILS	1	No Quantity			0		0		138280			0
S3	2009	2009	2009	2	0	2	Export	600	Paraguay	PRY	156	China	CHN								42	FIXED VEG. FATS AND OILS	1	No Quantity			0		0		7630837			0
S3	2009	2009	2009	2	0	2	Export	600	Paraguay	PRY	170	Colombia	COL								42	FIXED VEG. FATS AND OILS	1	No Quantity			0		0		63804			0
S3	2009	2009	2009	2	0	2	Export	600	Paraguay	PRY	214	Dominican Rep.	DOM								42	FIXED VEG. FATS AND OILS	1	No Quantity			0		0		808188			0
S3	2009	2009	2009	2	0	2	Export	600	Paraguay	PRY	218	Ecuador	ECU								42	FIXED VEG. FATS AND OILS	1	No Quantity			0		0		18620839			0
S3	2009	2009	2009	2	0	2	Export	600	Paraguay	PRY	276	Germany	DEU								42	FIXED VEG. FATS AND OILS	1	No Quantity			0		0		222068			0
S3	2009	2009	2009	2	0	2	Export	600	Paraguay	PRY	450	Madagascar	MDG								42	FIXED VEG. FATS AND OILS	1	No Quantity			0		0		1636920			0
S3	2009	2009	2009	2	0	2	Export	600	Paraguay	PRY	480	Mauritius	MUS								42	FIXED VEG. FATS AND OILS	1	No Quantity			0		0		1642690			0
S3	2009	2009	2009	2	0	2	Export	600	Paraguay	PRY	484	Mexico	MEX								42	FIXED VEG. FATS AND OILS	1	No Quantity			0		0		402117			0
S3	2009	2009	2009	2	0	2	Export	600	Paraguay	PRY	504	Morocco	MAR								42	FIXED VEG. FATS AND OILS	1	No Quantity			0		0		3984617			0
S3	2009	2009	2009	2	0	2	Export	600	Paraguay	PRY	508	Mozambique	MOZ								42	FIXED VEG. FATS AND OILS	1	No Quantity			0		0		3772065			0
S3	2009	2009	2009	2	0	2	Export	600	Paraguay	PRY	512	Oman	OMN								42	FIXED VEG. FATS AND OILS	1	No Quantity			0		0		1216178			0
S3	2009	2009	2009	2	0	2	Export	600	Paraguay	PRY	528	Netherlands	NLD								42	FIXED VEG. FATS AND OILS	1	No Quantity			0		0		4779830			0
S3	2009	2009	2009	2	0	2	Export	600	Paraguay	PRY	604	Peru	PER								42	FIXED VEG. FATS AND OILS	1	No Quantity			0		0		2478368			0
S3	2009	2009	2009	2	0	2	Export	600	Paraguay	PRY	686	Senegal	SEN								42	FIXED VEG. FATS AND OILS	1	No Quantity			0		0		912831			0
S3	2009	2009	2009	2	0	2	Export	600	Paraguay	PRY	699	India	IND								42	FIXED VEG. FATS AND OILS	1	No Quantity			0		0		66748629			0
S3	2009	2009	2009	2	0	2	Export	600	Paraguay	PRY	710	South Africa	ZAF								42	FIXED VEG. FATS AND OILS	1	No Quantity			0		0		26999547			0
S3	2009	2009	2009	2	0	2	Export	600	Paraguay	PRY	724	Spain	ESP								42	FIXED VEG. FATS AND OILS	1	No Quantity			0		0		5049807			0
S3	2009	2009	2009	2	0	2	Export	600	Paraguay	PRY	784	United Arab Emirates	ARE								42	FIXED VEG. FATS AND OILS	1	No Quantity			0		0		9998230			0
S3	2009	2009	2009	2	0	2	Export	600	Paraguay	PRY	818	Egypt	EGY								42	FIXED VEG. FATS AND OILS	1	No Quantity			0		0		3444302			0
S3	2009	2009	2009	2	0	2	Export	600	Paraguay	PRY	826	United Kingdom	GBR								42	FIXED VEG. FATS AND OILS	1	No Quantity			0		0		20350			0
S3	2009	2009	2009	2	0	2	Export	600	Paraguay	PRY	834	United Rep. of Tanzania	TZA								42	FIXED VEG. FATS AND OILS	1	No Quantity			0		0		1881075			0
S3	2009	2009	2009	2	0	2	Export	600	Paraguay	PRY	842	USA	USA								42	FIXED VEG. FATS AND OILS	1	No Quantity			0		0		1735948			0
S3	2009	2009	2009	2	0	2	Export	600	Paraguay	PRY	858	Uruguay	URY								42	FIXED VEG. FATS AND OILS	1	No Quantity			0		0		1994546			0
S3	2009	2009	2009	2	0	2	Export	600	Paraguay	PRY	862	Venezuela	VEN								42	FIXED VEG. FATS AND OILS	1	No Quantity			0		0		69514407			0
S3	2009	2009	2009	2	0	2	Export	604	Peru	PER	0	World	WLD								42	FIXED VEG. FATS AND OILS	1	No Quantity							4476672			0
S3	2009	2009	2009	2	0	2	Export	604	Peru	PER	32	Argentina	ARG								42	FIXED VEG. FATS AND OILS	1	No Quantity							122378			0
S3	2009	2009	2009	2	0	2	Export	604	Peru	PER	56	Belgium	BEL								42	FIXED VEG. FATS AND OILS	1	No Quantity							96202			0
S3	2009	2009	2009	2	0	2	Export	604	Peru	PER	68	Bolivia (Plurinational State of)	BOL								42	FIXED VEG. FATS AND OILS	1	No Quantity							298366			0
S3	2009	2009	2009	2	0	2	Export	604	Peru	PER	76	Brazil	BRA								42	FIXED VEG. FATS AND OILS	1	No Quantity							199983			0
S3	2009	2009	2009	2	0	2	Export	604	Peru	PER	124	Canada	CAN								42	FIXED VEG. FATS AND OILS	1	No Quantity							133078			0
S3	2009	2009	2009	2	0	2	Export	604	Peru	PER	152	Chile	CHL								42	FIXED VEG. FATS AND OILS	1	No Quantity							103433			0
S3	2009	2009	2009	2	0	2	Export	604	Peru	PER	156	China	CHN								42	FIXED VEG. FATS AND OILS	1	No Quantity							9926			0
S3	2009	2009	2009	2	0	2	Export	604	Peru	PER	170	Colombia	COL								42	FIXED VEG. FATS AND OILS	1	No Quantity							144430			0
S3	2009	2009	2009	2	0	2	Export	604	Peru	PER	188	Costa Rica	CRI								42	FIXED VEG. FATS AND OILS	1	No Quantity							6481			0
S3	2009	2009	2009	2	0	2	Export	604	Peru	PER	203	Czechia	CZE								42	FIXED VEG. FATS AND OILS	1	No Quantity							456			0
S3	2009	2009	2009	2	0	2	Export	604	Peru	PER	218	Ecuador	ECU								42	FIXED VEG. FATS AND OILS	1	No Quantity							116487			0
S3	2009	2009	2009	2	0	2	Export	604	Peru	PER	251	France	FRA								42	FIXED VEG. FATS AND OILS	1	No Quantity							547123			0
S3	2009	2009	2009	2	0	2	Export	604	Peru	PER	276	Germany	DEU								42	FIXED VEG. FATS AND OILS	1	No Quantity							934923			0
S3	2009	2009	2009	2	0	2	Export	604	Peru	PER	332	Haiti	HTI								42	FIXED VEG. FATS AND OILS	1	No Quantity							14912			0
S3	2009	2009	2009	2	0	2	Export	604	Peru	PER	344	China, Hong Kong SAR	HKG								42	FIXED VEG. FATS AND OILS	1	No Quantity							18			0
S3	2009	2009	2009	2	0	2	Export	604	Peru	PER	381	Italy	ITA								42	FIXED VEG. FATS AND OILS	1	No Quantity							3591			0
S3	2009	2009	2009	2	0	2	Export	604	Peru	PER	392	Japan	JPN								42	FIXED VEG. FATS AND OILS	1	No Quantity							211907			0
S3	2009	2009	2009	2	0	2	Export	604	Peru	PER	478	Mauritania	MRT								42	FIXED VEG. FATS AND OILS	1	No Quantity							31027			0
S3	2009	2009	2009	2	0	2	Export	604	Peru	PER	484	Mexico	MEX								42	FIXED VEG. FATS AND OILS	1	No Quantity							37921			0
S3	2009	2009	2009	2	0	2	Export	604	Peru	PER	528	Netherlands	NLD								42	FIXED VEG. FATS AND OILS	1	No Quantity							17256			0
S3	2009	2009	2009	2	0	2	Export	604	Peru	PER	530	Neth. Antilles	ANT								42	FIXED VEG. FATS AND OILS	1	No Quantity							1171			0
S3	2009	2009	2009	2	0	2	Export	604	Peru	PER	533	Aruba	ABW								42	FIXED VEG. FATS AND OILS	1	No Quantity							5			0
S3	2009	2009	2009	2	0	2	Export	604	Peru	PER	620	Portugal	PRT								42	FIXED VEG. FATS AND OILS	1	No Quantity							1425			0
S3	2009	2009	2009	2	0	2	Export	604	Peru	PER	643	Russian Federation	RUS								42	FIXED VEG. FATS AND OILS	1	No Quantity							4500			0
S3	2009	2009	2009	2	0	2	Export	604	Peru	PER	724	Spain	ESP								42	FIXED VEG. FATS AND OILS	1	No Quantity							432505			0
S3	2009	2009	2009	2	0	2	Export	604	Peru	PER	757	Switzerland	CHE								42	FIXED VEG. FATS AND OILS	1	No Quantity							27569			0
S3	2009	2009	2009	2	0	2	Export	604	Peru	PER	826	United Kingdom	GBR								42	FIXED VEG. FATS AND OILS	1	No Quantity							161228			0
S3	2009	2009	2009	2	0	2	Export	604	Peru	PER	838	Free Zones									42	FIXED VEG. FATS AND OILS	1	No Quantity							11243			0
S3	2009	2009	2009	2	0	2	Export	604	Peru	PER	842	USA	USA								42	FIXED VEG. FATS AND OILS	1	No Quantity							807130			0
S3	2009	2009	2009	2	0	2	Export	600	Paraguay	PRY	0	World	WLD								43	ANIMAL,VEG.FATS,OILS,NES	1	No Quantity			0		0		837			0
S3	2009	2009	2009	2	0	2	Export	600	Paraguay	PRY	899	Areas, nes									43	ANIMAL,VEG.FATS,OILS,NES	1	No Quantity			0		0		837			0
S3	2009	2009	2009	2	0	2	Export	604	Peru	PER	0	World	WLD								43	ANIMAL,VEG.FATS,OILS,NES	1	No Quantity							803656			0
S3	2009	2009	2009	2	0	2	Export	604	Peru	PER	36	Australia	AUS								43	ANIMAL,VEG.FATS,OILS,NES	1	No Quantity							1421			0
S3	2009	2009	2009	2	0	2	Export	604	Peru	PER	68	Bolivia (Plurinational State of)	BOL								43	ANIMAL,VEG.FATS,OILS,NES	1	No Quantity							16613			0
S3	2009	2009	2009	2	0	2	Export	604	Peru	PER	124	Canada	CAN								43	ANIMAL,VEG.FATS,OILS,NES	1	No Quantity							229			0
S3	2009	2009	2009	2	0	2	Export	604	Peru	PER	152	Chile	CHL								43	ANIMAL,VEG.FATS,OILS,NES	1	No Quantity							448258			0
S3	2009	2009	2009	2	0	2	Export	604	Peru	PER	156	China	CHN								43	ANIMAL,VEG.FATS,OILS,NES	1	No Quantity							56806			0
S3	2009	2009	2009	2	0	2	Export	604	Peru	PER	170	Colombia	COL								43	ANIMAL,VEG.FATS,OILS,NES	1	No Quantity							49395			0
S3	2009	2009	2009	2	0	2	Export	604	Peru	PER	188	Costa Rica	CRI								43	ANIMAL,VEG.FATS,OILS,NES	1	No Quantity							17			0
S3	2009	2009	2009	2	0	2	Export	604	Peru	PER	203	Czechia	CZE								43	ANIMAL,VEG.FATS,OILS,NES	1	No Quantity							145			0
S3	2009	2009	2009	2	0	2	Export	604	Peru	PER	218	Ecuador	ECU								43	ANIMAL,VEG.FATS,OILS,NES	1	No Quantity							187873			0
S3	2009	2009	2009	2	0	2	Export	604	Peru	PER	251	France	FRA								43	ANIMAL,VEG.FATS,OILS,NES	1	No Quantity							4956			0
S3	2009	2009	2009	2	0	2	Export	604	Peru	PER	276	Germany	DEU								43	ANIMAL,VEG.FATS,OILS,NES	1	No Quantity							380			0
S3	2009	2009	2009	2	0	2	Export	604	Peru	PER	344	China, Hong Kong SAR	HKG								43	ANIMAL,VEG.FATS,OILS,NES	1	No Quantity							6			0
S3	2009	2009	2009	2	0	2	Export	604	Peru	PER	392	Japan	JPN								43	ANIMAL,VEG.FATS,OILS,NES	1	No Quantity							366			0
S3	2009	2009	2009	2	0	2	Export	604	Peru	PER	528	Netherlands	NLD								43	ANIMAL,VEG.FATS,OILS,NES	1	No Quantity							13502			0
S3	2009	2009	2009	2	0	2	Export	604	Peru	PER	826	United Kingdom	GBR								43	ANIMAL,VEG.FATS,OILS,NES	1	No Quantity							19831			0
S3	2009	2009	2009	2	0	2	Export	604	Peru	PER	842	USA	USA								43	ANIMAL,VEG.FATS,OILS,NES	1	No Quantity							3857			0
S3	2009	2009	2009	2	0	2	Export	600	Paraguay	PRY	0	World	WLD								51	ORGANIC CHEMICALS	1	No Quantity			0				5604340			4
S3	2009	2009	2009	2	0	2	Export	600	Paraguay	PRY	32	Argentina	ARG								51	ORGANIC CHEMICALS	1	No Quantity			0		0		309520			4
S3	2009	2009	2009	2	0	2	Export	600	Paraguay	PRY	68	Bolivia (Plurinational State of)	BOL								51	ORGANIC CHEMICALS	1	No Quantity			0		0		6410			0
S3	2009	2009	2009	2	0	2	Export	600	Paraguay	PRY	76	Brazil	BRA								51	ORGANIC CHEMICALS	1	No Quantity			0		0		4892339			0
S3	2009	2009	2009	2	0	2	Export	600	Paraguay	PRY	84	Belize	BLZ								51	ORGANIC CHEMICALS	1	No Quantity			0		0		190			0
S3	2009	2009	2009	2	0	2	Export	600	Paraguay	PRY	152	Chile	CHL								51	ORGANIC CHEMICALS	1	No Quantity			0		0		16			4
S3	2009	2009	2009	2	0	2	Export	600	Paraguay	PRY	276	Germany	DEU								51	ORGANIC CHEMICALS	1	No Quantity			0		0		10000			0
S3	2009	2009	2009	2	0	2	Export	600	Paraguay	PRY	504	Morocco	MAR								51	ORGANIC CHEMICALS	1	No Quantity			0		0		28080			0
S3	2009	2009	2009	2	0	2	Export	600	Paraguay	PRY	699	India	IND								51	ORGANIC CHEMICALS	1	No Quantity			0		0		4160			0
S3	2009	2009	2009	2	0	2	Export	600	Paraguay	PRY	703	Slovakia	SVK								51	ORGANIC CHEMICALS	1	No Quantity			0		0		58000			0
S3	2009	2009	2009	2	0	2	Export	600	Paraguay	PRY	757	Switzerland	CHE								51	ORGANIC CHEMICALS	1	No Quantity			0				3750			4
S3	2009	2009	2009	2	0	2	Export	600	Paraguay	PRY	826	United Kingdom	GBR								51	ORGANIC CHEMICALS	1	No Quantity			0		0		26640			0
S3	2009	2009	2009	2	0	2	Export	600	Paraguay	PRY	842	USA	USA								51	ORGANIC CHEMICALS	1	No Quantity			0		0		30240			0
S3	2009	2009	2009	2	0	2	Export	600	Paraguay	PRY	858	Uruguay	URY								51	ORGANIC CHEMICALS	1	No Quantity			0		0		78420			0
S3	2009	2009	2009	2	0	2	Export	600	Paraguay	PRY	899	Areas, nes									51	ORGANIC CHEMICALS	1	No Quantity			0		0		156575			0
S3	2009	2009	2009	2	0	2	Export	604	Peru	PER	0	World	WLD								51	ORGANIC CHEMICALS	1	No Quantity							49349757			0
S3	2009	2009	2009	2	0	2	Export	604	Peru	PER	32	Argentina	ARG								51	ORGANIC CHEMICALS	1	No Quantity							161009			0
S3	2009	2009	2009	2	0	2	Export	604	Peru	PER	56	Belgium	BEL								51	ORGANIC CHEMICALS	1	No Quantity							15			0
S3	2009	2009	2009	2	0	2	Export	604	Peru	PER	68	Bolivia (Plurinational State of)	BOL								51	ORGANIC CHEMICALS	1	No Quantity							2486556			0
S3	2009	2009	2009	2	0	2	Export	604	Peru	PER	76	Brazil	BRA								51	ORGANIC CHEMICALS	1	No Quantity							15649			0
S3	2009	2009	2009	2	0	2	Export	604	Peru	PER	124	Canada	CAN								51	ORGANIC CHEMICALS	1	No Quantity							691			0
S3	2009	2009	2009	2	0	2	Export	604	Peru	PER	152	Chile	CHL								51	ORGANIC CHEMICALS	1	No Quantity							1539428			0
S3	2009	2009	2009	2	0	2	Export	604	Peru	PER	156	China	CHN								51	ORGANIC CHEMICALS	1	No Quantity							57377			0
S3	2009	2009	2009	2	0	2	Export	604	Peru	PER	170	Colombia	COL								51	ORGANIC CHEMICALS	1	No Quantity							6431825			0
S3	2009	2009	2009	2	0	2	Export	604	Peru	PER	188	Costa Rica	CRI								51	ORGANIC CHEMICALS	1	No Quantity							122857			0
S3	2009	2009	2009	2	0	2	Export	604	Peru	PER	214	Dominican Rep.	DOM								51	ORGANIC CHEMICALS	1	No Quantity							5900			0
S3	2009	2009	2009	2	0	2	Export	604	Peru	PER	218	Ecuador	ECU								51	ORGANIC CHEMICALS	1	No Quantity							7367620			0
S3	2009	2009	2009	2	0	2	Export	604	Peru	PER	222	El Salvador	SLV								51	ORGANIC CHEMICALS	1	No Quantity							53377			0
S3	2009	2009	2009	2	0	2	Export	604	Peru	PER	251	France	FRA								51	ORGANIC CHEMICALS	1	No Quantity							42600			0
S3	2009	2009	2009	2	0	2	Export	604	Peru	PER	276	Germany	DEU								51	ORGANIC CHEMICALS	1	No Quantity							412			0
S3	2009	2009	2009	2	0	2	Export	604	Peru	PER	320	Guatemala	GTM								51	ORGANIC CHEMICALS	1	No Quantity							236404			0
S3	2009	2009	2009	2	0	2	Export	604	Peru	PER	360	Indonesia	IDN								51	ORGANIC CHEMICALS	1	No Quantity							42829			0
S3	2009	2009	2009	2	0	2	Export	604	Peru	PER	381	Italy	ITA								51	ORGANIC CHEMICALS	1	No Quantity							6790			0
S3	2009	2009	2009	2	0	2	Export	604	Peru	PER	410	Rep. of Korea	KOR								51	ORGANIC CHEMICALS	1	No Quantity							48721			0
S3	2009	2009	2009	2	0	2	Export	604	Peru	PER	484	Mexico	MEX								51	ORGANIC CHEMICALS	1	No Quantity							103718			0
S3	2009	2009	2009	2	0	2	Export	604	Peru	PER	528	Netherlands	NLD								51	ORGANIC CHEMICALS	1	No Quantity							27625158			0
S3	2009	2009	2009	2	0	2	Export	604	Peru	PER	530	Neth. Antilles	ANT								51	ORGANIC CHEMICALS	1	No Quantity							5			0
S3	2009	2009	2009	2	0	2	Export	604	Peru	PER	533	Aruba	ABW								51	ORGANIC CHEMICALS	1	No Quantity							8			0
S3	2009	2009	2009	2	0	2	Export	604	Peru	PER	591	Panama	PAN								51	ORGANIC CHEMICALS	1	No Quantity							838620			0
S3	2009	2009	2009	2	0	2	Export	604	Peru	PER	608	Philippines	PHL								51	ORGANIC CHEMICALS	1	No Quantity							4655			0
S3	2009	2009	2009	2	0	2	Export	604	Peru	PER	699	India	IND								51	ORGANIC CHEMICALS	1	No Quantity							7374			0
S3	2009	2009	2009	2	0	2	Export	604	Peru	PER	724	Spain	ESP								51	ORGANIC CHEMICALS	1	No Quantity							75175			0
S3	2009	2009	2009	2	0	2	Export	604	Peru	PER	757	Switzerland	CHE								51	ORGANIC CHEMICALS	1	No Quantity							3917			0
S3	2009	2009	2009	2	0	2	Export	604	Peru	PER	784	United Arab Emirates	ARE								51	ORGANIC CHEMICALS	1	No Quantity							92890			0
S3	2009	2009	2009	2	0	2	Export	604	Peru	PER	838	Free Zones									51	ORGANIC CHEMICALS	1	No Quantity							216842			0
S3	2009	2009	2009	2	0	2	Export	604	Peru	PER	842	USA	USA								51	ORGANIC CHEMICALS	1	No Quantity							450333			0
S3	2009	2009	2009	2	0	2	Export	604	Peru	PER	858	Uruguay	URY								51	ORGANIC CHEMICALS	1	No Quantity							184369			0
S3	2009	2009	2009	2	0	2	Export	604	Peru	PER	862	Venezuela	VEN								51	ORGANIC CHEMICALS	1	No Quantity							1126633			0
S3	2009	2009	2009	2	0	2	Export	600	Paraguay	PRY	0	World	WLD								52	INORGANIC CHEMICALS	1	No Quantity			0		0		617079			0
S3	2009	2009	2009	2	0	2	Export	600	Paraguay	PRY	32	Argentina	ARG								52	INORGANIC CHEMICALS	1	No Quantity			0		0		344887			0
S3	2009	2009	2009	2	0	2	Export	600	Paraguay	PRY	76	Brazil	BRA								52	INORGANIC CHEMICALS	1	No Quantity			0		0		264000			0
S3	2009	2009	2009	2	0	2	Export	600	Paraguay	PRY	124	Canada	CAN								52	INORGANIC CHEMICALS	1	No Quantity			0		0		418			0
S3	2009	2009	2009	2	0	2	Export	600	Paraguay	PRY	858	Uruguay	URY								52	INORGANIC CHEMICALS	1	No Quantity			0		0		3310			0
S3	2009	2009	2009	2	0	2	Export	600	Paraguay	PRY	899	Areas, nes									52	INORGANIC CHEMICALS	1	No Quantity			0		0		4464			0
S3	2009	2009	2009	2	0	2	Export	604	Peru	PER	0	World	WLD								52	INORGANIC CHEMICALS	1	No Quantity							172407906			0
S3	2009	2009	2009	2	0	2	Export	604	Peru	PER	32	Argentina	ARG								52	INORGANIC CHEMICALS	1	No Quantity							3740671			0
S3	2009	2009	2009	2	0	2	Export	604	Peru	PER	36	Australia	AUS								52	INORGANIC CHEMICALS	1	No Quantity							1960199			0
S3	2009	2009	2009	2	0	2	Export	604	Peru	PER	56	Belgium	BEL								52	INORGANIC CHEMICALS	1	No Quantity							946933			0
S3	2009	2009	2009	2	0	2	Export	604	Peru	PER	68	Bolivia (Plurinational State of)	BOL								52	INORGANIC CHEMICALS	1	No Quantity							2919007			0
S3	2009	2009	2009	2	0	2	Export	604	Peru	PER	76	Brazil	BRA								52	INORGANIC CHEMICALS	1	No Quantity							15691245			0
S3	2009	2009	2009	2	0	2	Export	604	Peru	PER	124	Canada	CAN								52	INORGANIC CHEMICALS	1	No Quantity							871762			0
S3	2009	2009	2009	2	0	2	Export	604	Peru	PER	144	Sri Lanka	LKA								52	INORGANIC CHEMICALS	1	No Quantity							28433			0
S3	2009	2009	2009	2	0	2	Export	604	Peru	PER	152	Chile	CHL								52	INORGANIC CHEMICALS	1	No Quantity							59353417			0
S3	2009	2009	2009	2	0	2	Export	604	Peru	PER	156	China	CHN								52	INORGANIC CHEMICALS	1	No Quantity							9174632			0
S3	2009	2009	2009	2	0	2	Export	604	Peru	PER	170	Colombia	COL								52	INORGANIC CHEMICALS	1	No Quantity							15105469			0
S3	2009	2009	2009	2	0	2	Export	604	Peru	PER	188	Costa Rica	CRI								52	INORGANIC CHEMICALS	1	No Quantity							1145557			0
S3	2009	2009	2009	2	0	2	Export	604	Peru	PER	192	Cuba	CUB								52	INORGANIC CHEMICALS	1	No Quantity							470			0
S3	2009	2009	2009	2	0	2	Export	604	Peru	PER	203	Czechia	CZE								52	INORGANIC CHEMICALS	1	No Quantity							37759			0
S3	2009	2009	2009	2	0	2	Export	604	Peru	PER	214	Dominican Rep.	DOM								52	INORGANIC CHEMICALS	1	No Quantity							813109			0
S3	2009	2009	2009	2	0	2	Export	604	Peru	PER	218	Ecuador	ECU								52	INORGANIC CHEMICALS	1	No Quantity							11863396			0
S3	2009	2009	2009	2	0	2	Export	604	Peru	PER	222	El Salvador	SLV								52	INORGANIC CHEMICALS	1	No Quantity							98917			0
S3	2009	2009	2009	2	0	2	Export	604	Peru	PER	251	France	FRA								52	INORGANIC CHEMICALS	1	No Quantity							187197			0
S3	2009	2009	2009	2	0	2	Export	604	Peru	PER	276	Germany	DEU								52	INORGANIC CHEMICALS	1	No Quantity							3542652			0
S3	2009	2009	2009	2	0	2	Export	604	Peru	PER	300	Greece	GRC								52	INORGANIC CHEMICALS	1	No Quantity							245464			0
S3	2009	2009	2009	2	0	2	Export	604	Peru	PER	320	Guatemala	GTM								52	INORGANIC CHEMICALS	1	No Quantity							1373563			0
S3	2009	2009	2009	2	0	2	Export	604	Peru	PER	340	Honduras	HND								52	INORGANIC CHEMICALS	1	No Quantity							676690			0
S3	2009	2009	2009	2	0	2	Export	604	Peru	PER	344	China, Hong Kong SAR	HKG								52	INORGANIC CHEMICALS	1	No Quantity							224375			0
S3	2009	2009	2009	2	0	2	Export	604	Peru	PER	360	Indonesia	IDN								52	INORGANIC CHEMICALS	1	No Quantity							768658			0
S3	2009	2009	2009	2	0	2	Export	604	Peru	PER	364	Iran	IRN								52	INORGANIC CHEMICALS	1	No Quantity							1380072			0
S3	2009	2009	2009	2	0	2	Export	604	Peru	PER	372	Ireland	IRL								52	INORGANIC CHEMICALS	1	No Quantity							233239			0
S3	2009	2009	2009	2	0	2	Export	604	Peru	PER	376	Israel	ISR								52	INORGANIC CHEMICALS	1	No Quantity							32400			0
S3	2009	2009	2009	2	0	2	Export	604	Peru	PER	381	Italy	ITA								52	INORGANIC CHEMICALS	1	No Quantity							2023801			0
S3	2009	2009	2009	2	0	2	Export	604	Peru	PER	400	Jordan	JOR								52	INORGANIC CHEMICALS	1	No Quantity							188870			0
S3	2009	2009	2009	2	0	2	Export	604	Peru	PER	410	Rep. of Korea	KOR								52	INORGANIC CHEMICALS	1	No Quantity							608955			0
S3	2009	2009	2009	2	0	2	Export	604	Peru	PER	458	Malaysia	MYS								52	INORGANIC CHEMICALS	1	No Quantity							369131			0
S3	2009	2009	2009	2	0	2	Export	604	Peru	PER	466	Mali	MLI								52	INORGANIC CHEMICALS	1	No Quantity							8082			0
S3	2009	2009	2009	2	0	2	Export	604	Peru	PER	484	Mexico	MEX								52	INORGANIC CHEMICALS	1	No Quantity							1060887			0
S3	2009	2009	2009	2	0	2	Export	604	Peru	PER	490	Other Asia, nes									52	INORGANIC CHEMICALS	1	No Quantity							171287			0
S3	2009	2009	2009	2	0	2	Export	604	Peru	PER	504	Morocco	MAR								52	INORGANIC CHEMICALS	1	No Quantity							13947			0
S3	2009	2009	2009	2	0	2	Export	604	Peru	PER	528	Netherlands	NLD								52	INORGANIC CHEMICALS	1	No Quantity							8558545			0
S3	2009	2009	2009	2	0	2	Export	604	Peru	PER	554	New Zealand	NZL								52	INORGANIC CHEMICALS	1	No Quantity							164488			0
S3	2009	2009	2009	2	0	2	Export	604	Peru	PER	558	Nicaragua	NIC								52	INORGANIC CHEMICALS	1	No Quantity							621435			0
S3	2009	2009	2009	2	0	2	Export	604	Peru	PER	579	Norway	NOR								52	INORGANIC CHEMICALS	1	No Quantity							37890			0
S3	2009	2009	2009	2	0	2	Export	604	Peru	PER	586	Pakistan	PAK								52	INORGANIC CHEMICALS	1	No Quantity							111548			0
S3	2009	2009	2009	2	0	2	Export	604	Peru	PER	591	Panama	PAN								52	INORGANIC CHEMICALS	1	No Quantity							1402773			0
S3	2009	2009	2009	2	0	2	Export	604	Peru	PER	600	Paraguay	PRY								52	INORGANIC CHEMICALS	1	No Quantity							13650			0
S3	2009	2009	2009	2	0	2	Export	604	Peru	PER	608	Philippines	PHL								52	INORGANIC CHEMICALS	1	No Quantity							263466			0
S3	2009	2009	2009	2	0	2	Export	604	Peru	PER	616	Poland	POL								52	INORGANIC CHEMICALS	1	No Quantity							1349030			0
S3	2009	2009	2009	2	0	2	Export	604	Peru	PER	620	Portugal	PRT								52	INORGANIC CHEMICALS	1	No Quantity							1371975			0
S3	2009	2009	2009	2	0	2	Export	604	Peru	PER	642	Romania	ROU								52	INORGANIC CHEMICALS	1	No Quantity							111539			0
S3	2009	2009	2009	2	0	2	Export	604	Peru	PER	643	Russian Federation	RUS								52	INORGANIC CHEMICALS	1	No Quantity							86560			0
S3	2009	2009	2009	2	0	2	Export	604	Peru	PER	699	India	IND								52	INORGANIC CHEMICALS	1	No Quantity							743116			0
S3	2009	2009	2009	2	0	2	Export	604	Peru	PER	710	South Africa	ZAF								52	INORGANIC CHEMICALS	1	No Quantity							133650			0
S3	2009	2009	2009	2	0	2	Export	604	Peru	PER	724	Spain	ESP								52	INORGANIC CHEMICALS	1	No Quantity							4231836			0
S3	2009	2009	2009	2	0	2	Export	604	Peru	PER	757	Switzerland	CHE								52	INORGANIC CHEMICALS	1	No Quantity							337810			0
S3	2009	2009	2009	2	0	2	Export	604	Peru	PER	760	Syria	SYR								52	INORGANIC CHEMICALS	1	No Quantity							124348			0
S3	2009	2009	2009	2	0	2	Export	604	Peru	PER	764	Thailand	THA								52	INORGANIC CHEMICALS	1	No Quantity							91583			0
S3	2009	2009	2009	2	0	2	Export	604	Peru	PER	780	Trinidad and Tobago	TTO								52	INORGANIC CHEMICALS	1	No Quantity							47530			0
S3	2009	2009	2009	2	0	2	Export	604	Peru	PER	784	United Arab Emirates	ARE								52	INORGANIC CHEMICALS	1	No Quantity							143578			0
S3	2009	2009	2009	2	0	2	Export	604	Peru	PER	788	Tunisia	TUN								52	INORGANIC CHEMICALS	1	No Quantity							13700			0
S3	2009	2009	2009	2	0	2	Export	604	Peru	PER	792	Turkey	TUR								52	INORGANIC CHEMICALS	1	No Quantity							62258			0
S3	2009	2009	2009	2	0	2	Export	604	Peru	PER	818	Egypt	EGY								52	INORGANIC CHEMICALS	1	No Quantity							143262			0
S3	2009	2009	2009	2	0	2	Export	604	Peru	PER	826	United Kingdom	GBR								52	INORGANIC CHEMICALS	1	No Quantity							5425369			0
S3	2009	2009	2009	2	0	2	Export	604	Peru	PER	838	Free Zones									52	INORGANIC CHEMICALS	1	No Quantity							133100			0
S3	2009	2009	2009	2	0	2	Export	604	Peru	PER	842	USA	USA								52	INORGANIC CHEMICALS	1	No Quantity							2823000			0
S3	2009	2009	2009	2	0	2	Export	604	Peru	PER	854	Burkina Faso	BFA								52	INORGANIC CHEMICALS	1	No Quantity							32662			0
S3	2009	2009	2009	2	0	2	Export	604	Peru	PER	858	Uruguay	URY								52	INORGANIC CHEMICALS	1	No Quantity							63310			0
S3	2009	2009	2009	2	0	2	Export	604	Peru	PER	862	Venezuela	VEN								52	INORGANIC CHEMICALS	1	No Quantity							6904651			0
S3	2009	2009	2009	2	0	2	Export	600	Paraguay	PRY	0	World	WLD								53	DYES,COLOURING MATERIALS	1	No Quantity			0		0		309838			0
S3	2009	2009	2009	2	0	2	Export	600	Paraguay	PRY	32	Argentina	ARG								53	DYES,COLOURING MATERIALS	1	No Quantity			0		0		11745			0
S3	2009	2009	2009	2	0	2	Export	600	Paraguay	PRY	76	Brazil	BRA								53	DYES,COLOURING MATERIALS	1	No Quantity			0		0		133469			0
S3	2009	2009	2009	2	0	2	Export	600	Paraguay	PRY	344	China, Hong Kong SAR	HKG								53	DYES,COLOURING MATERIALS	1	No Quantity			0		0		19283			0
S3	2009	2009	2009	2	0	2	Export	600	Paraguay	PRY	842	USA	USA								53	DYES,COLOURING MATERIALS	1	No Quantity			0		0		28123			0
S3	2009	2009	2009	2	0	2	Export	600	Paraguay	PRY	858	Uruguay	URY								53	DYES,COLOURING MATERIALS	1	No Quantity			0		0		12533			0
S3	2009	2009	2009	2	0	2	Export	600	Paraguay	PRY	899	Areas, nes									53	DYES,COLOURING MATERIALS	1	No Quantity			0		0		104685			0
S3	2009	2009	2009	2	0	2	Export	604	Peru	PER	0	World	WLD								53	DYES,COLOURING MATERIALS	1	No Quantity							76705488			0
S3	2009	2009	2009	2	0	2	Export	604	Peru	PER	24	Angola	AGO								53	DYES,COLOURING MATERIALS	1	No Quantity							12762			0
S3	2009	2009	2009	2	0	2	Export	604	Peru	PER	32	Argentina	ARG								53	DYES,COLOURING MATERIALS	1	No Quantity							1821258			0
S3	2009	2009	2009	2	0	2	Export	604	Peru	PER	36	Australia	AUS								53	DYES,COLOURING MATERIALS	1	No Quantity							513074			0
S3	2009	2009	2009	2	0	2	Export	604	Peru	PER	40	Austria	AUT								53	DYES,COLOURING MATERIALS	1	No Quantity							53500			0
S3	2009	2009	2009	2	0	2	Export	604	Peru	PER	56	Belgium	BEL								53	DYES,COLOURING MATERIALS	1	No Quantity							1602063			0
S3	2009	2009	2009	2	0	2	Export	604	Peru	PER	68	Bolivia (Plurinational State of)	BOL								53	DYES,COLOURING MATERIALS	1	No Quantity							753471			0
S3	2009	2009	2009	2	0	2	Export	604	Peru	PER	76	Brazil	BRA								53	DYES,COLOURING MATERIALS	1	No Quantity							5388789			0
S3	2009	2009	2009	2	0	2	Export	604	Peru	PER	100	Bulgaria	BGR								53	DYES,COLOURING MATERIALS	1	No Quantity							5946			0
S3	2009	2009	2009	2	0	2	Export	604	Peru	PER	124	Canada	CAN								53	DYES,COLOURING MATERIALS	1	No Quantity							205798			0
S3	2009	2009	2009	2	0	2	Export	604	Peru	PER	152	Chile	CHL								53	DYES,COLOURING MATERIALS	1	No Quantity							1449084			0
S3	2009	2009	2009	2	0	2	Export	604	Peru	PER	156	China	CHN								53	DYES,COLOURING MATERIALS	1	No Quantity							2521469			0
S3	2009	2009	2009	2	0	2	Export	604	Peru	PER	166	Cocos Isds	CCK								53	DYES,COLOURING MATERIALS	1	No Quantity							7827			0
S3	2009	2009	2009	2	0	2	Export	604	Peru	PER	170	Colombia	COL								53	DYES,COLOURING MATERIALS	1	No Quantity							2475612			0
S3	2009	2009	2009	2	0	2	Export	604	Peru	PER	188	Costa Rica	CRI								53	DYES,COLOURING MATERIALS	1	No Quantity							571787			0
S3	2009	2009	2009	2	0	2	Export	604	Peru	PER	191	Croatia	HRV								53	DYES,COLOURING MATERIALS	1	No Quantity							54877			0
S3	2009	2009	2009	2	0	2	Export	604	Peru	PER	192	Cuba	CUB								53	DYES,COLOURING MATERIALS	1	No Quantity							169			0
S3	2009	2009	2009	2	0	2	Export	604	Peru	PER	203	Czechia	CZE								53	DYES,COLOURING MATERIALS	1	No Quantity							122704			0
S3	2009	2009	2009	2	0	2	Export	604	Peru	PER	208	Denmark	DNK								53	DYES,COLOURING MATERIALS	1	No Quantity							5052939			0
S3	2009	2009	2009	2	0	2	Export	604	Peru	PER	214	Dominican Rep.	DOM								53	DYES,COLOURING MATERIALS	1	No Quantity							644699			0
S3	2009	2009	2009	2	0	2	Export	604	Peru	PER	218	Ecuador	ECU								53	DYES,COLOURING MATERIALS	1	No Quantity							5234109			0
S3	2009	2009	2009	2	0	2	Export	604	Peru	PER	222	El Salvador	SLV								53	DYES,COLOURING MATERIALS	1	No Quantity							630334			0
S3	2009	2009	2009	2	0	2	Export	604	Peru	PER	246	Finland	FIN								53	DYES,COLOURING MATERIALS	1	No Quantity							339823			0
S3	2009	2009	2009	2	0	2	Export	604	Peru	PER	251	France	FRA								53	DYES,COLOURING MATERIALS	1	No Quantity							1228411			0
S3	2009	2009	2009	2	0	2	Export	604	Peru	PER	276	Germany	DEU								53	DYES,COLOURING MATERIALS	1	No Quantity							8237963			0
S3	2009	2009	2009	2	0	2	Export	604	Peru	PER	300	Greece	GRC								53	DYES,COLOURING MATERIALS	1	No Quantity							68831			0
S3	2009	2009	2009	2	0	2	Export	604	Peru	PER	320	Guatemala	GTM								53	DYES,COLOURING MATERIALS	1	No Quantity							2046898			0
S3	2009	2009	2009	2	0	2	Export	604	Peru	PER	340	Honduras	HND								53	DYES,COLOURING MATERIALS	1	No Quantity							35684			0
S3	2009	2009	2009	2	0	2	Export	604	Peru	PER	344	China, Hong Kong SAR	HKG								53	DYES,COLOURING MATERIALS	1	No Quantity							94515			0
S3	2009	2009	2009	2	0	2	Export	604	Peru	PER	364	Iran	IRN								53	DYES,COLOURING MATERIALS	1	No Quantity							36687			0
S3	2009	2009	2009	2	0	2	Export	604	Peru	PER	372	Ireland	IRL								53	DYES,COLOURING MATERIALS	1	No Quantity							51629			0
S3	2009	2009	2009	2	0	2	Export	604	Peru	PER	376	Israel	ISR								53	DYES,COLOURING MATERIALS	1	No Quantity							34825			0
S3	2009	2009	2009	2	0	2	Export	604	Peru	PER	381	Italy	ITA								53	DYES,COLOURING MATERIALS	1	No Quantity							1917045			0
S3	2009	2009	2009	2	0	2	Export	604	Peru	PER	392	Japan	JPN								53	DYES,COLOURING MATERIALS	1	No Quantity							4026549			0
S3	2009	2009	2009	2	0	2	Export	604	Peru	PER	400	Jordan	JOR								53	DYES,COLOURING MATERIALS	1	No Quantity							4612			0
S3	2009	2009	2009	2	0	2	Export	604	Peru	PER	410	Rep. of Korea	KOR								53	DYES,COLOURING MATERIALS	1	No Quantity							855511			0
S3	2009	2009	2009	2	0	2	Export	604	Peru	PER	440	Lithuania	LTU								53	DYES,COLOURING MATERIALS	1	No Quantity							10725			0
S3	2009	2009	2009	2	0	2	Export	604	Peru	PER	458	Malaysia	MYS								53	DYES,COLOURING MATERIALS	1	No Quantity							295600			0
S3	2009	2009	2009	2	0	2	Export	604	Peru	PER	484	Mexico	MEX								53	DYES,COLOURING MATERIALS	1	No Quantity							3173717			0
S3	2009	2009	2009	2	0	2	Export	604	Peru	PER	490	Other Asia, nes									53	DYES,COLOURING MATERIALS	1	No Quantity							74271			0
S3	2009	2009	2009	2	0	2	Export	604	Peru	PER	504	Morocco	MAR								53	DYES,COLOURING MATERIALS	1	No Quantity							28211			0
S3	2009	2009	2009	2	0	2	Export	604	Peru	PER	528	Netherlands	NLD								53	DYES,COLOURING MATERIALS	1	No Quantity							619067			0
S3	2009	2009	2009	2	0	2	Export	604	Peru	PER	530	Neth. Antilles	ANT								53	DYES,COLOURING MATERIALS	1	No Quantity							7708			0
S3	2009	2009	2009	2	0	2	Export	604	Peru	PER	533	Aruba	ABW								53	DYES,COLOURING MATERIALS	1	No Quantity							26600			0
S3	2009	2009	2009	2	0	2	Export	604	Peru	PER	554	New Zealand	NZL								53	DYES,COLOURING MATERIALS	1	No Quantity							21085			0
S3	2009	2009	2009	2	0	2	Export	604	Peru	PER	558	Nicaragua	NIC								53	DYES,COLOURING MATERIALS	1	No Quantity							967			0
S3	2009	2009	2009	2	0	2	Export	604	Peru	PER	586	Pakistan	PAK								53	DYES,COLOURING MATERIALS	1	No Quantity							58069			0
S3	2009	2009	2009	2	0	2	Export	604	Peru	PER	591	Panama	PAN								53	DYES,COLOURING MATERIALS	1	No Quantity							365026			0
S3	2009	2009	2009	2	0	2	Export	604	Peru	PER	600	Paraguay	PRY								53	DYES,COLOURING MATERIALS	1	No Quantity							12267			0
S3	2009	2009	2009	2	0	2	Export	604	Peru	PER	608	Philippines	PHL								53	DYES,COLOURING MATERIALS	1	No Quantity							50759			0
S3	2009	2009	2009	2	0	2	Export	604	Peru	PER	616	Poland	POL								53	DYES,COLOURING MATERIALS	1	No Quantity							722468			0
S3	2009	2009	2009	2	0	2	Export	604	Peru	PER	620	Portugal	PRT								53	DYES,COLOURING MATERIALS	1	No Quantity							905630			0
S3	2009	2009	2009	2	0	2	Export	604	Peru	PER	642	Romania	ROU								53	DYES,COLOURING MATERIALS	1	No Quantity							303469			0
S3	2009	2009	2009	2	0	2	Export	604	Peru	PER	643	Russian Federation	RUS								53	DYES,COLOURING MATERIALS	1	No Quantity							1242688			0
S3	2009	2009	2009	2	0	2	Export	604	Peru	PER	682	Saudi Arabia	SAU								53	DYES,COLOURING MATERIALS	1	No Quantity							57233			0
S3	2009	2009	2009	2	0	2	Export	604	Peru	PER	688	Serbia	SRB								53	DYES,COLOURING MATERIALS	1	No Quantity							34720			0
S3	2009	2009	2009	2	0	2	Export	604	Peru	PER	699	India	IND								53	DYES,COLOURING MATERIALS	1	No Quantity							184409			0
S3	2009	2009	2009	2	0	2	Export	604	Peru	PER	704	Viet Nam	VNM								53	DYES,COLOURING MATERIALS	1	No Quantity							240151			0
S3	2009	2009	2009	2	0	2	Export	604	Peru	PER	705	Slovenia	SVN								53	DYES,COLOURING MATERIALS	1	No Quantity							12593			0
S3	2009	2009	2009	2	0	2	Export	604	Peru	PER	710	South Africa	ZAF								53	DYES,COLOURING MATERIALS	1	No Quantity							170031			0
S3	2009	2009	2009	2	0	2	Export	604	Peru	PER	724	Spain	ESP								53	DYES,COLOURING MATERIALS	1	No Quantity							2085834			0
S3	2009	2009	2009	2	0	2	Export	604	Peru	PER	740	Suriname	SUR								53	DYES,COLOURING MATERIALS	1	No Quantity							2590			0
S3	2009	2009	2009	2	0	2	Export	604	Peru	PER	752	Sweden	SWE								53	DYES,COLOURING MATERIALS	1	No Quantity							30054			0
S3	2009	2009	2009	2	0	2	Export	604	Peru	PER	764	Thailand	THA								53	DYES,COLOURING MATERIALS	1	No Quantity							74617			0
S3	2009	2009	2009	2	0	2	Export	604	Peru	PER	780	Trinidad and Tobago	TTO								53	DYES,COLOURING MATERIALS	1	No Quantity							17816			0
S3	2009	2009	2009	2	0	2	Export	604	Peru	PER	784	United Arab Emirates	ARE								53	DYES,COLOURING MATERIALS	1	No Quantity							6311			0
S3	2009	2009	2009	2	0	2	Export	604	Peru	PER	788	Tunisia	TUN								53	DYES,COLOURING MATERIALS	1	No Quantity							23327			0
S3	2009	2009	2009	2	0	2	Export	604	Peru	PER	792	Turkey	TUR								53	DYES,COLOURING MATERIALS	1	No Quantity							1486915			0
S3	2009	2009	2009	2	0	2	Export	604	Peru	PER	804	Ukraine	UKR								53	DYES,COLOURING MATERIALS	1	No Quantity							57589			0
S3	2009	2009	2009	2	0	2	Export	604	Peru	PER	818	Egypt	EGY								53	DYES,COLOURING MATERIALS	1	No Quantity							794096			0
S3	2009	2009	2009	2	0	2	Export	604	Peru	PER	826	United Kingdom	GBR								53	DYES,COLOURING MATERIALS	1	No Quantity							3861575			0
S3	2009	2009	2009	2	0	2	Export	604	Peru	PER	838	Free Zones									53	DYES,COLOURING MATERIALS	1	No Quantity							235434			0
S3	2009	2009	2009	2	0	2	Export	604	Peru	PER	842	USA	USA								53	DYES,COLOURING MATERIALS	1	No Quantity							8392998			0
S3	2009	2009	2009	2	0	2	Export	604	Peru	PER	858	Uruguay	URY								53	DYES,COLOURING MATERIALS	1	No Quantity							381103			0
S3	2009	2009	2009	2	0	2	Export	604	Peru	PER	862	Venezuela	VEN								53	DYES,COLOURING MATERIALS	1	No Quantity							2536513			0
S3	2009	2009	2009	2	0	2	Export	600	Paraguay	PRY	0	World	WLD								54	MEDICINAL,PHARM.PRODUCTS	1	No Quantity			0				24763966			4
S3	2009	2009	2009	2	0	2	Export	600	Paraguay	PRY	32	Argentina	ARG								54	MEDICINAL,PHARM.PRODUCTS	1	No Quantity			0		0		2045932			4
S3	2009	2009	2009	2	0	2	Export	600	Paraguay	PRY	40	Austria	AUT								54	MEDICINAL,PHARM.PRODUCTS	1	No Quantity			0		0		4568			0
S3	2009	2009	2009	2	0	2	Export	600	Paraguay	PRY	68	Bolivia (Plurinational State of)	BOL								54	MEDICINAL,PHARM.PRODUCTS	1	No Quantity			0		0		4667188			0
S3	2009	2009	2009	2	0	2	Export	600	Paraguay	PRY	76	Brazil	BRA								54	MEDICINAL,PHARM.PRODUCTS	1	No Quantity			0		0		680479			0
S3	2009	2009	2009	2	0	2	Export	600	Paraguay	PRY	84	Belize	BLZ								54	MEDICINAL,PHARM.PRODUCTS	1	No Quantity			0		0		22539			0
S3	2009	2009	2009	2	0	2	Export	600	Paraguay	PRY	152	Chile	CHL								54	MEDICINAL,PHARM.PRODUCTS	1	No Quantity			0		0		2801175			0
S3	2009	2009	2009	2	0	2	Export	600	Paraguay	PRY	156	China	CHN								54	MEDICINAL,PHARM.PRODUCTS	1	No Quantity			0		0		15155			0
S3	2009	2009	2009	2	0	2	Export	600	Paraguay	PRY	170	Colombia	COL								54	MEDICINAL,PHARM.PRODUCTS	1	No Quantity			0		0		729720			0
S3	2009	2009	2009	2	0	2	Export	600	Paraguay	PRY	188	Costa Rica	CRI								54	MEDICINAL,PHARM.PRODUCTS	1	No Quantity			0		0		190778			0
S3	2009	2009	2009	2	0	2	Export	600	Paraguay	PRY	192	Cuba	CUB								54	MEDICINAL,PHARM.PRODUCTS	1	No Quantity			0		0		18414			0
S3	2009	2009	2009	2	0	2	Export	600	Paraguay	PRY	203	Czechia	CZE								54	MEDICINAL,PHARM.PRODUCTS	1	No Quantity			0				1628			4
S3	2009	2009	2009	2	0	2	Export	600	Paraguay	PRY	212	Dominica	DMA								54	MEDICINAL,PHARM.PRODUCTS	1	No Quantity			0		0		28885			0
S3	2009	2009	2009	2	0	2	Export	600	Paraguay	PRY	214	Dominican Rep.	DOM								54	MEDICINAL,PHARM.PRODUCTS	1	No Quantity			0		0		238863			0
S3	2009	2009	2009	2	0	2	Export	600	Paraguay	PRY	218	Ecuador	ECU								54	MEDICINAL,PHARM.PRODUCTS	1	No Quantity			0		0		2682792			0
S3	2009	2009	2009	2	0	2	Export	600	Paraguay	PRY	222	El Salvador	SLV								54	MEDICINAL,PHARM.PRODUCTS	1	No Quantity			0		0		861603			0
S3	2009	2009	2009	2	0	2	Export	600	Paraguay	PRY	251	France	FRA								54	MEDICINAL,PHARM.PRODUCTS	1	No Quantity			0		0		462336			0
S3	2009	2009	2009	2	0	2	Export	600	Paraguay	PRY	276	Germany	DEU								54	MEDICINAL,PHARM.PRODUCTS	1	No Quantity			0		0		80640			0
S3	2009	2009	2009	2	0	2	Export	600	Paraguay	PRY	320	Guatemala	GTM								54	MEDICINAL,PHARM.PRODUCTS	1	No Quantity			0		0		753707			4
S3	2009	2009	2009	2	0	2	Export	600	Paraguay	PRY	340	Honduras	HND								54	MEDICINAL,PHARM.PRODUCTS	1	No Quantity			0		0		53090			0
S3	2009	2009	2009	2	0	2	Export	600	Paraguay	PRY	484	Mexico	MEX								54	MEDICINAL,PHARM.PRODUCTS	1	No Quantity			0		0		494639			0
S3	2009	2009	2009	2	0	2	Export	600	Paraguay	PRY	528	Netherlands	NLD								54	MEDICINAL,PHARM.PRODUCTS	1	No Quantity			0		0		1600			0
S3	2009	2009	2009	2	0	2	Export	600	Paraguay	PRY	558	Nicaragua	NIC								54	MEDICINAL,PHARM.PRODUCTS	1	No Quantity			0		0		112319			0
S3	2009	2009	2009	2	0	2	Export	600	Paraguay	PRY	586	Pakistan	PAK								54	MEDICINAL,PHARM.PRODUCTS	1	No Quantity			0		0		16380			0
S3	2009	2009	2009	2	0	2	Export	600	Paraguay	PRY	591	Panama	PAN								54	MEDICINAL,PHARM.PRODUCTS	1	No Quantity			0		0		147183			0
S3	2009	2009	2009	2	0	2	Export	600	Paraguay	PRY	604	Peru	PER								54	MEDICINAL,PHARM.PRODUCTS	1	No Quantity			0		0		1845578			0
S3	2009	2009	2009	2	0	2	Export	600	Paraguay	PRY	752	Sweden	SWE								54	MEDICINAL,PHARM.PRODUCTS	1	No Quantity			0		0		27500			0
S3	2009	2009	2009	2	0	2	Export	600	Paraguay	PRY	842	USA	USA								54	MEDICINAL,PHARM.PRODUCTS	1	No Quantity			0		0		483			0
S3	2009	2009	2009	2	0	2	Export	600	Paraguay	PRY	858	Uruguay	URY								54	MEDICINAL,PHARM.PRODUCTS	1	No Quantity			0		0		4526175			0
S3	2009	2009	2009	2	0	2	Export	600	Paraguay	PRY	862	Venezuela	VEN								54	MEDICINAL,PHARM.PRODUCTS	1	No Quantity			0		0		1252617			0
S3	2009	2009	2009	2	0	2	Export	604	Peru	PER	0	World	WLD								54	MEDICINAL,PHARM.PRODUCTS	1	No Quantity							27634889			0
S3	2009	2009	2009	2	0	2	Export	604	Peru	PER	32	Argentina	ARG								54	MEDICINAL,PHARM.PRODUCTS	1	No Quantity							906525			0
S3	2009	2009	2009	2	0	2	Export	604	Peru	PER	48	Bahrain	BHR								54	MEDICINAL,PHARM.PRODUCTS	1	No Quantity							20185			0
S3	2009	2009	2009	2	0	2	Export	604	Peru	PER	56	Belgium	BEL								54	MEDICINAL,PHARM.PRODUCTS	1	No Quantity							1474			0
S3	2009	2009	2009	2	0	2	Export	604	Peru	PER	68	Bolivia (Plurinational State of)	BOL								54	MEDICINAL,PHARM.PRODUCTS	1	No Quantity							4181234			0
S3	2009	2009	2009	2	0	2	Export	604	Peru	PER	76	Brazil	BRA								54	MEDICINAL,PHARM.PRODUCTS	1	No Quantity							864696			0
S3	2009	2009	2009	2	0	2	Export	604	Peru	PER	100	Bulgaria	BGR								54	MEDICINAL,PHARM.PRODUCTS	1	No Quantity							1772			0
S3	2009	2009	2009	2	0	2	Export	604	Peru	PER	124	Canada	CAN								54	MEDICINAL,PHARM.PRODUCTS	1	No Quantity							205			0
S3	2009	2009	2009	2	0	2	Export	604	Peru	PER	152	Chile	CHL								54	MEDICINAL,PHARM.PRODUCTS	1	No Quantity							1626019			0
S3	2009	2009	2009	2	0	2	Export	604	Peru	PER	156	China	CHN								54	MEDICINAL,PHARM.PRODUCTS	1	No Quantity							413043			0
S3	2009	2009	2009	2	0	2	Export	604	Peru	PER	170	Colombia	COL								54	MEDICINAL,PHARM.PRODUCTS	1	No Quantity							1246645			0
S3	2009	2009	2009	2	0	2	Export	604	Peru	PER	188	Costa Rica	CRI								54	MEDICINAL,PHARM.PRODUCTS	1	No Quantity							300944			0
S3	2009	2009	2009	2	0	2	Export	604	Peru	PER	203	Czechia	CZE								54	MEDICINAL,PHARM.PRODUCTS	1	No Quantity							103			0
S3	2009	2009	2009	2	0	2	Export	604	Peru	PER	214	Dominican Rep.	DOM								54	MEDICINAL,PHARM.PRODUCTS	1	No Quantity							324174			0
S3	2009	2009	2009	2	0	2	Export	604	Peru	PER	218	Ecuador	ECU								54	MEDICINAL,PHARM.PRODUCTS	1	No Quantity							7200721			0
S3	2009	2009	2009	2	0	2	Export	604	Peru	PER	222	El Salvador	SLV								54	MEDICINAL,PHARM.PRODUCTS	1	No Quantity							328678			0
S3	2009	2009	2009	2	0	2	Export	604	Peru	PER	246	Finland	FIN								54	MEDICINAL,PHARM.PRODUCTS	1	No Quantity							20			0
S3	2009	2009	2009	2	0	2	Export	604	Peru	PER	251	France	FRA								54	MEDICINAL,PHARM.PRODUCTS	1	No Quantity							653			0
S3	2009	2009	2009	2	0	2	Export	604	Peru	PER	276	Germany	DEU								54	MEDICINAL,PHARM.PRODUCTS	1	No Quantity							29754			0
S3	2009	2009	2009	2	0	2	Export	604	Peru	PER	320	Guatemala	GTM								54	MEDICINAL,PHARM.PRODUCTS	1	No Quantity							584961			0
S3	2009	2009	2009	2	0	2	Export	604	Peru	PER	332	Haiti	HTI								54	MEDICINAL,PHARM.PRODUCTS	1	No Quantity							1435			0
S3	2009	2009	2009	2	0	2	Export	604	Peru	PER	340	Honduras	HND								54	MEDICINAL,PHARM.PRODUCTS	1	No Quantity							249540			0
S3	2009	2009	2009	2	0	2	Export	604	Peru	PER	344	China, Hong Kong SAR	HKG								54	MEDICINAL,PHARM.PRODUCTS	1	No Quantity							16589			0
S3	2009	2009	2009	2	0	2	Export	604	Peru	PER	381	Italy	ITA								54	MEDICINAL,PHARM.PRODUCTS	1	No Quantity							4015			0
S3	2009	2009	2009	2	0	2	Export	604	Peru	PER	388	Jamaica	JAM								54	MEDICINAL,PHARM.PRODUCTS	1	No Quantity							117820			0
S3	2009	2009	2009	2	0	2	Export	604	Peru	PER	392	Japan	JPN								54	MEDICINAL,PHARM.PRODUCTS	1	No Quantity							44000			0
S3	2009	2009	2009	2	0	2	Export	604	Peru	PER	400	Jordan	JOR								54	MEDICINAL,PHARM.PRODUCTS	1	No Quantity							20523			0
S3	2009	2009	2009	2	0	2	Export	604	Peru	PER	410	Rep. of Korea	KOR								54	MEDICINAL,PHARM.PRODUCTS	1	No Quantity							58679			0
S3	2009	2009	2009	2	0	2	Export	604	Peru	PER	458	Malaysia	MYS								54	MEDICINAL,PHARM.PRODUCTS	1	No Quantity							43804			0
S3	2009	2009	2009	2	0	2	Export	604	Peru	PER	480	Mauritius	MUS								54	MEDICINAL,PHARM.PRODUCTS	1	No Quantity							1027			0
S3	2009	2009	2009	2	0	2	Export	604	Peru	PER	484	Mexico	MEX								54	MEDICINAL,PHARM.PRODUCTS	1	No Quantity							126052			0
S3	2009	2009	2009	2	0	2	Export	604	Peru	PER	512	Oman	OMN								54	MEDICINAL,PHARM.PRODUCTS	1	No Quantity							12085			0
S3	2009	2009	2009	2	0	2	Export	604	Peru	PER	528	Netherlands	NLD								54	MEDICINAL,PHARM.PRODUCTS	1	No Quantity							70548			0
S3	2009	2009	2009	2	0	2	Export	604	Peru	PER	530	Neth. Antilles	ANT								54	MEDICINAL,PHARM.PRODUCTS	1	No Quantity							252			0
S3	2009	2009	2009	2	0	2	Export	604	Peru	PER	533	Aruba	ABW								54	MEDICINAL,PHARM.PRODUCTS	1	No Quantity							497			0
S3	2009	2009	2009	2	0	2	Export	604	Peru	PER	558	Nicaragua	NIC								54	MEDICINAL,PHARM.PRODUCTS	1	No Quantity							307662			0
S3	2009	2009	2009	2	0	2	Export	604	Peru	PER	586	Pakistan	PAK								54	MEDICINAL,PHARM.PRODUCTS	1	No Quantity							29449			0
S3	2009	2009	2009	2	0	2	Export	604	Peru	PER	591	Panama	PAN								54	MEDICINAL,PHARM.PRODUCTS	1	No Quantity							1197190			0
S3	2009	2009	2009	2	0	2	Export	604	Peru	PER	600	Paraguay	PRY								54	MEDICINAL,PHARM.PRODUCTS	1	No Quantity							292021			0
S3	2009	2009	2009	2	0	2	Export	604	Peru	PER	608	Philippines	PHL								54	MEDICINAL,PHARM.PRODUCTS	1	No Quantity							34773			0
S3	2009	2009	2009	2	0	2	Export	604	Peru	PER	634	Qatar	QAT								54	MEDICINAL,PHARM.PRODUCTS	1	No Quantity							15236			0
S3	2009	2009	2009	2	0	2	Export	604	Peru	PER	699	India	IND								54	MEDICINAL,PHARM.PRODUCTS	1	No Quantity							12803			0
S3	2009	2009	2009	2	0	2	Export	604	Peru	PER	710	South Africa	ZAF								54	MEDICINAL,PHARM.PRODUCTS	1	No Quantity							2250			0
S3	2009	2009	2009	2	0	2	Export	604	Peru	PER	724	Spain	ESP								54	MEDICINAL,PHARM.PRODUCTS	1	No Quantity							2598			0
S3	2009	2009	2009	2	0	2	Export	604	Peru	PER	757	Switzerland	CHE								54	MEDICINAL,PHARM.PRODUCTS	1	No Quantity							40665			0
S3	2009	2009	2009	2	0	2	Export	604	Peru	PER	760	Syria	SYR								54	MEDICINAL,PHARM.PRODUCTS	1	No Quantity							36700			0
S3	2009	2009	2009	2	0	2	Export	604	Peru	PER	764	Thailand	THA								54	MEDICINAL,PHARM.PRODUCTS	1	No Quantity							34308			0
S3	2009	2009	2009	2	0	2	Export	604	Peru	PER	780	Trinidad and Tobago	TTO								54	MEDICINAL,PHARM.PRODUCTS	1	No Quantity							79792			0
S3	2009	2009	2009	2	0	2	Export	604	Peru	PER	784	United Arab Emirates	ARE								54	MEDICINAL,PHARM.PRODUCTS	1	No Quantity							13250			0
S3	2009	2009	2009	2	0	2	Export	604	Peru	PER	792	Turkey	TUR								54	MEDICINAL,PHARM.PRODUCTS	1	No Quantity							32659			0
S3	2009	2009	2009	2	0	2	Export	604	Peru	PER	826	United Kingdom	GBR								54	MEDICINAL,PHARM.PRODUCTS	1	No Quantity							521964			0
S3	2009	2009	2009	2	0	2	Export	604	Peru	PER	838	Free Zones									54	MEDICINAL,PHARM.PRODUCTS	1	No Quantity							15565			0
S3	2009	2009	2009	2	0	2	Export	604	Peru	PER	842	USA	USA								54	MEDICINAL,PHARM.PRODUCTS	1	No Quantity							235153			0
S3	2009	2009	2009	2	0	2	Export	604	Peru	PER	858	Uruguay	URY								54	MEDICINAL,PHARM.PRODUCTS	1	No Quantity							159614			0
S3	2009	2009	2009	2	0	2	Export	604	Peru	PER	862	Venezuela	VEN								54	MEDICINAL,PHARM.PRODUCTS	1	No Quantity							5772568			0
S3	2009	2009	2009	2	0	2	Export	600	Paraguay	PRY	0	World	WLD								55	ESSENTL.OILS,PERFUME,ETC	1	No Quantity			0		0		13857600			0
S3	2009	2009	2009	2	0	2	Export	600	Paraguay	PRY	32	Argentina	ARG								55	ESSENTL.OILS,PERFUME,ETC	1	No Quantity			0		0		1667094			0
S3	2009	2009	2009	2	0	2	Export	600	Paraguay	PRY	68	Bolivia (Plurinational State of)	BOL								55	ESSENTL.OILS,PERFUME,ETC	1	No Quantity			0		0		1117111			0
S3	2009	2009	2009	2	0	2	Export	600	Paraguay	PRY	76	Brazil	BRA								55	ESSENTL.OILS,PERFUME,ETC	1	No Quantity			0		0		3950328			0
S3	2009	2009	2009	2	0	2	Export	600	Paraguay	PRY	124	Canada	CAN								55	ESSENTL.OILS,PERFUME,ETC	1	No Quantity			0		0		74			0
S3	2009	2009	2009	2	0	2	Export	600	Paraguay	PRY	152	Chile	CHL								55	ESSENTL.OILS,PERFUME,ETC	1	No Quantity			0		0		636942			0
S3	2009	2009	2009	2	0	2	Export	600	Paraguay	PRY	156	China	CHN								55	ESSENTL.OILS,PERFUME,ETC	1	No Quantity			0		0		33714			0
S3	2009	2009	2009	2	0	2	Export	600	Paraguay	PRY	170	Colombia	COL								55	ESSENTL.OILS,PERFUME,ETC	1	No Quantity			0		0		19116			0
S3	2009	2009	2009	2	0	2	Export	600	Paraguay	PRY	251	France	FRA								55	ESSENTL.OILS,PERFUME,ETC	1	No Quantity			0		0		1143515			0
S3	2009	2009	2009	2	0	2	Export	600	Paraguay	PRY	276	Germany	DEU								55	ESSENTL.OILS,PERFUME,ETC	1	No Quantity			0		0		485724			0
S3	2009	2009	2009	2	0	2	Export	600	Paraguay	PRY	320	Guatemala	GTM								55	ESSENTL.OILS,PERFUME,ETC	1	No Quantity			0		0		6100			0
S3	2009	2009	2009	2	0	2	Export	600	Paraguay	PRY	360	Indonesia	IDN								55	ESSENTL.OILS,PERFUME,ETC	1	No Quantity			0		0		84776			0
S3	2009	2009	2009	2	0	2	Export	600	Paraguay	PRY	372	Ireland	IRL								55	ESSENTL.OILS,PERFUME,ETC	1	No Quantity			0		0		28245			0
S3	2009	2009	2009	2	0	2	Export	600	Paraguay	PRY	381	Italy	ITA								55	ESSENTL.OILS,PERFUME,ETC	1	No Quantity			0		0		101064			0
S3	2009	2009	2009	2	0	2	Export	600	Paraguay	PRY	392	Japan	JPN								55	ESSENTL.OILS,PERFUME,ETC	1	No Quantity			0		0		7883			0
S3	2009	2009	2009	2	0	2	Export	600	Paraguay	PRY	484	Mexico	MEX								55	ESSENTL.OILS,PERFUME,ETC	1	No Quantity			0		0		112146			0
S3	2009	2009	2009	2	0	2	Export	600	Paraguay	PRY	490	Other Asia, nes									55	ESSENTL.OILS,PERFUME,ETC	1	No Quantity			0		0		13050			0
S3	2009	2009	2009	2	0	2	Export	600	Paraguay	PRY	528	Netherlands	NLD								55	ESSENTL.OILS,PERFUME,ETC	1	No Quantity			0		0		537579			0
S3	2009	2009	2009	2	0	2	Export	600	Paraguay	PRY	586	Pakistan	PAK								55	ESSENTL.OILS,PERFUME,ETC	1	No Quantity			0		0		2138			0
S3	2009	2009	2009	2	0	2	Export	600	Paraguay	PRY	699	India	IND								55	ESSENTL.OILS,PERFUME,ETC	1	No Quantity			0		0		383622			0
S3	2009	2009	2009	2	0	2	Export	600	Paraguay	PRY	702	Singapore	SGP								55	ESSENTL.OILS,PERFUME,ETC	1	No Quantity			0		0		65392			0
S3	2009	2009	2009	2	0	2	Export	600	Paraguay	PRY	710	South Africa	ZAF								55	ESSENTL.OILS,PERFUME,ETC	1	No Quantity			0		0		4995			0
S3	2009	2009	2009	2	0	2	Export	600	Paraguay	PRY	724	Spain	ESP								55	ESSENTL.OILS,PERFUME,ETC	1	No Quantity			0		0		782193			0
S3	2009	2009	2009	2	0	2	Export	600	Paraguay	PRY	757	Switzerland	CHE								55	ESSENTL.OILS,PERFUME,ETC	1	No Quantity			0		0		495306			0
S3	2009	2009	2009	2	0	2	Export	600	Paraguay	PRY	784	United Arab Emirates	ARE								55	ESSENTL.OILS,PERFUME,ETC	1	No Quantity			0		0		21680			0
S3	2009	2009	2009	2	0	2	Export	600	Paraguay	PRY	826	United Kingdom	GBR								55	ESSENTL.OILS,PERFUME,ETC	1	No Quantity			0		0		351454			0
S3	2009	2009	2009	2	0	2	Export	600	Paraguay	PRY	842	USA	USA								55	ESSENTL.OILS,PERFUME,ETC	1	No Quantity			0		0		1132833			0
S3	2009	2009	2009	2	0	2	Export	600	Paraguay	PRY	858	Uruguay	URY								55	ESSENTL.OILS,PERFUME,ETC	1	No Quantity			0		0		664718			0
S3	2009	2009	2009	2	0	2	Export	600	Paraguay	PRY	899	Areas, nes									55	ESSENTL.OILS,PERFUME,ETC	1	No Quantity			0		0		8808			0
S3	2009	2009	2009	2	0	2	Export	604	Peru	PER	0	World	WLD								55	ESSENTL.OILS,PERFUME,ETC	1	No Quantity							111230466			0
S3	2009	2009	2009	2	0	2	Export	604	Peru	PER	32	Argentina	ARG								55	ESSENTL.OILS,PERFUME,ETC	1	No Quantity							72591			0
S3	2009	2009	2009	2	0	2	Export	604	Peru	PER	36	Australia	AUS								55	ESSENTL.OILS,PERFUME,ETC	1	No Quantity							4320			0
S3	2009	2009	2009	2	0	2	Export	604	Peru	PER	40	Austria	AUT								55	ESSENTL.OILS,PERFUME,ETC	1	No Quantity							2189			0
S3	2009	2009	2009	2	0	2	Export	604	Peru	PER	56	Belgium	BEL								55	ESSENTL.OILS,PERFUME,ETC	1	No Quantity							14445			0
S3	2009	2009	2009	2	0	2	Export	604	Peru	PER	68	Bolivia (Plurinational State of)	BOL								55	ESSENTL.OILS,PERFUME,ETC	1	No Quantity							30173103			0
S3	2009	2009	2009	2	0	2	Export	604	Peru	PER	76	Brazil	BRA								55	ESSENTL.OILS,PERFUME,ETC	1	No Quantity							116153			0
S3	2009	2009	2009	2	0	2	Export	604	Peru	PER	84	Belize	BLZ								55	ESSENTL.OILS,PERFUME,ETC	1	No Quantity							8341			0
S3	2009	2009	2009	2	0	2	Export	604	Peru	PER	124	Canada	CAN								55	ESSENTL.OILS,PERFUME,ETC	1	No Quantity							11984			0
S3	2009	2009	2009	2	0	2	Export	604	Peru	PER	152	Chile	CHL								55	ESSENTL.OILS,PERFUME,ETC	1	No Quantity							10665182			0
S3	2009	2009	2009	2	0	2	Export	604	Peru	PER	156	China	CHN								55	ESSENTL.OILS,PERFUME,ETC	1	No Quantity							1			0
S3	2009	2009	2009	2	0	2	Export	604	Peru	PER	170	Colombia	COL								55	ESSENTL.OILS,PERFUME,ETC	1	No Quantity							26416754			0
S3	2009	2009	2009	2	0	2	Export	604	Peru	PER	188	Costa Rica	CRI								55	ESSENTL.OILS,PERFUME,ETC	1	No Quantity							46199			0
S3	2009	2009	2009	2	0	2	Export	604	Peru	PER	192	Cuba	CUB								55	ESSENTL.OILS,PERFUME,ETC	1	No Quantity							38613			0
S3	2009	2009	2009	2	0	2	Export	604	Peru	PER	203	Czechia	CZE								55	ESSENTL.OILS,PERFUME,ETC	1	No Quantity							2396			0
S3	2009	2009	2009	2	0	2	Export	604	Peru	PER	204	Benin	BEN								55	ESSENTL.OILS,PERFUME,ETC	1	No Quantity							1746			0
S3	2009	2009	2009	2	0	2	Export	604	Peru	PER	214	Dominican Rep.	DOM								55	ESSENTL.OILS,PERFUME,ETC	1	No Quantity							799675			0
S3	2009	2009	2009	2	0	2	Export	604	Peru	PER	218	Ecuador	ECU								55	ESSENTL.OILS,PERFUME,ETC	1	No Quantity							23888935			0
S3	2009	2009	2009	2	0	2	Export	604	Peru	PER	222	El Salvador	SLV								55	ESSENTL.OILS,PERFUME,ETC	1	No Quantity							180342			0
S3	2009	2009	2009	2	0	2	Export	604	Peru	PER	246	Finland	FIN								55	ESSENTL.OILS,PERFUME,ETC	1	No Quantity							50			0
S3	2009	2009	2009	2	0	2	Export	604	Peru	PER	251	France	FRA								55	ESSENTL.OILS,PERFUME,ETC	1	No Quantity							73134			0
S3	2009	2009	2009	2	0	2	Export	604	Peru	PER	276	Germany	DEU								55	ESSENTL.OILS,PERFUME,ETC	1	No Quantity							151114			0
S3	2009	2009	2009	2	0	2	Export	604	Peru	PER	320	Guatemala	GTM								55	ESSENTL.OILS,PERFUME,ETC	1	No Quantity							230671			0
S3	2009	2009	2009	2	0	2	Export	604	Peru	PER	340	Honduras	HND								55	ESSENTL.OILS,PERFUME,ETC	1	No Quantity							3842			0
S3	2009	2009	2009	2	0	2	Export	604	Peru	PER	344	China, Hong Kong SAR	HKG								55	ESSENTL.OILS,PERFUME,ETC	1	No Quantity							1596			0
S3	2009	2009	2009	2	0	2	Export	604	Peru	PER	360	Indonesia	IDN								55	ESSENTL.OILS,PERFUME,ETC	1	No Quantity							3996			0
S3	2009	2009	2009	2	0	2	Export	604	Peru	PER	381	Italy	ITA								55	ESSENTL.OILS,PERFUME,ETC	1	No Quantity							10394			0
S3	2009	2009	2009	2	0	2	Export	604	Peru	PER	384	Côte d'Ivoire	CIV								55	ESSENTL.OILS,PERFUME,ETC	1	No Quantity							19732			0
S3	2009	2009	2009	2	0	2	Export	604	Peru	PER	388	Jamaica	JAM								55	ESSENTL.OILS,PERFUME,ETC	1	No Quantity							17679			0
S3	2009	2009	2009	2	0	2	Export	604	Peru	PER	392	Japan	JPN								55	ESSENTL.OILS,PERFUME,ETC	1	No Quantity							300717			0
S3	2009	2009	2009	2	0	2	Export	604	Peru	PER	484	Mexico	MEX								55	ESSENTL.OILS,PERFUME,ETC	1	No Quantity							1979064			0
S3	2009	2009	2009	2	0	2	Export	604	Peru	PER	528	Netherlands	NLD								55	ESSENTL.OILS,PERFUME,ETC	1	No Quantity							2197114			0
S3	2009	2009	2009	2	0	2	Export	604	Peru	PER	530	Neth. Antilles	ANT								55	ESSENTL.OILS,PERFUME,ETC	1	No Quantity							255516			0
S3	2009	2009	2009	2	0	2	Export	604	Peru	PER	533	Aruba	ABW								55	ESSENTL.OILS,PERFUME,ETC	1	No Quantity							78778			0
S3	2009	2009	2009	2	0	2	Export	604	Peru	PER	558	Nicaragua	NIC								55	ESSENTL.OILS,PERFUME,ETC	1	No Quantity							2508			0
S3	2009	2009	2009	2	0	2	Export	604	Peru	PER	591	Panama	PAN								55	ESSENTL.OILS,PERFUME,ETC	1	No Quantity							2522022			0
S3	2009	2009	2009	2	0	2	Export	604	Peru	PER	600	Paraguay	PRY								55	ESSENTL.OILS,PERFUME,ETC	1	No Quantity							78184			0
S3	2009	2009	2009	2	0	2	Export	604	Peru	PER	608	Philippines	PHL								55	ESSENTL.OILS,PERFUME,ETC	1	No Quantity							3684			0
S3	2009	2009	2009	2	0	2	Export	604	Peru	PER	616	Poland	POL								55	ESSENTL.OILS,PERFUME,ETC	1	No Quantity							24229			0
S3	2009	2009	2009	2	0	2	Export	604	Peru	PER	710	South Africa	ZAF								55	ESSENTL.OILS,PERFUME,ETC	1	No Quantity							6554			0
S3	2009	2009	2009	2	0	2	Export	604	Peru	PER	724	Spain	ESP								55	ESSENTL.OILS,PERFUME,ETC	1	No Quantity							113342			0
S3	2009	2009	2009	2	0	2	Export	604	Peru	PER	757	Switzerland	CHE								55	ESSENTL.OILS,PERFUME,ETC	1	No Quantity							5924			0
S3	2009	2009	2009	2	0	2	Export	604	Peru	PER	764	Thailand	THA								55	ESSENTL.OILS,PERFUME,ETC	1	No Quantity							80453			0
S3	2009	2009	2009	2	0	2	Export	604	Peru	PER	780	Trinidad and Tobago	TTO								55	ESSENTL.OILS,PERFUME,ETC	1	No Quantity							692			0
S3	2009	2009	2009	2	0	2	Export	604	Peru	PER	826	United Kingdom	GBR								55	ESSENTL.OILS,PERFUME,ETC	1	No Quantity							2278623			0
S3	2009	2009	2009	2	0	2	Export	604	Peru	PER	838	Free Zones									55	ESSENTL.OILS,PERFUME,ETC	1	No Quantity							47753			0
S3	2009	2009	2009	2	0	2	Export	604	Peru	PER	842	USA	USA								55	ESSENTL.OILS,PERFUME,ETC	1	No Quantity							4410367			0
S3	2009	2009	2009	2	0	2	Export	604	Peru	PER	858	Uruguay	URY								55	ESSENTL.OILS,PERFUME,ETC	1	No Quantity							5475			0
S3	2009	2009	2009	2	0	2	Export	604	Peru	PER	862	Venezuela	VEN								55	ESSENTL.OILS,PERFUME,ETC	1	No Quantity							3882853			0
S3	2009	2009	2009	2	0	2	Export	604	Peru	PER	899	Areas, nes									55	ESSENTL.OILS,PERFUME,ETC	1	No Quantity							1437			0
S3	2009	2009	2009	2	0	2	Export	600	Paraguay	PRY	0	World	WLD								56	FERTILIZER,EXCEPT GRP272	1	No Quantity			0		0		32510			0
S3	2009	2009	2009	2	0	2	Export	600	Paraguay	PRY	32	Argentina	ARG								56	FERTILIZER,EXCEPT GRP272	1	No Quantity			0		0		19900			0
S3	2009	2009	2009	2	0	2	Export	600	Paraguay	PRY	68	Bolivia (Plurinational State of)	BOL								56	FERTILIZER,EXCEPT GRP272	1	No Quantity			0		0		10754			0
S3	2009	2009	2009	2	0	2	Export	600	Paraguay	PRY	76	Brazil	BRA								56	FERTILIZER,EXCEPT GRP272	1	No Quantity			0		0		1856			0
S3	2009	2009	2009	2	0	2	Export	604	Peru	PER	0	World	WLD								56	FERTILIZER,EXCEPT GRP272	1	No Quantity							31573271			0
S3	2009	2009	2009	2	0	2	Export	604	Peru	PER	32	Argentina	ARG								56	FERTILIZER,EXCEPT GRP272	1	No Quantity							105256			0
S3	2009	2009	2009	2	0	2	Export	604	Peru	PER	68	Bolivia (Plurinational State of)	BOL								56	FERTILIZER,EXCEPT GRP272	1	No Quantity							14132882			0
S3	2009	2009	2009	2	0	2	Export	604	Peru	PER	152	Chile	CHL								56	FERTILIZER,EXCEPT GRP272	1	No Quantity							3544927			0
S3	2009	2009	2009	2	0	2	Export	604	Peru	PER	170	Colombia	COL								56	FERTILIZER,EXCEPT GRP272	1	No Quantity							8413399			0
S3	2009	2009	2009	2	0	2	Export	604	Peru	PER	188	Costa Rica	CRI								56	FERTILIZER,EXCEPT GRP272	1	No Quantity							199225			0
S3	2009	2009	2009	2	0	2	Export	604	Peru	PER	214	Dominican Rep.	DOM								56	FERTILIZER,EXCEPT GRP272	1	No Quantity							119261			0
S3	2009	2009	2009	2	0	2	Export	604	Peru	PER	218	Ecuador	ECU								56	FERTILIZER,EXCEPT GRP272	1	No Quantity							4384805			0
S3	2009	2009	2009	2	0	2	Export	604	Peru	PER	340	Honduras	HND								56	FERTILIZER,EXCEPT GRP272	1	No Quantity							335973			0
S3	2009	2009	2009	2	0	2	Export	604	Peru	PER	388	Jamaica	JAM								56	FERTILIZER,EXCEPT GRP272	1	No Quantity							38947			0
S3	2009	2009	2009	2	0	2	Export	604	Peru	PER	410	Rep. of Korea	KOR								56	FERTILIZER,EXCEPT GRP272	1	No Quantity							54			0
S3	2009	2009	2009	2	0	2	Export	604	Peru	PER	591	Panama	PAN								56	FERTILIZER,EXCEPT GRP272	1	No Quantity							247190			0
S3	2009	2009	2009	2	0	2	Export	604	Peru	PER	600	Paraguay	PRY								56	FERTILIZER,EXCEPT GRP272	1	No Quantity							28031			0
S3	2009	2009	2009	2	0	2	Export	604	Peru	PER	724	Spain	ESP								56	FERTILIZER,EXCEPT GRP272	1	No Quantity							22820			0
S3	2009	2009	2009	2	0	2	Export	604	Peru	PER	780	Trinidad and Tobago	TTO								56	FERTILIZER,EXCEPT GRP272	1	No Quantity							500			0
S3	2009	2009	2009	2	0	2	Export	600	Paraguay	PRY	0	World	WLD								57	PLASTICS IN PRIMARY FORM	1	No Quantity			0		0		11908383			0
S3	2009	2009	2009	2	0	2	Export	600	Paraguay	PRY	24	Angola	AGO								57	PLASTICS IN PRIMARY FORM	1	No Quantity			0		0		2700			0
S3	2009	2009	2009	2	0	2	Export	600	Paraguay	PRY	32	Argentina	ARG								57	PLASTICS IN PRIMARY FORM	1	No Quantity			0		0		207600			0
S3	2009	2009	2009	2	0	2	Export	600	Paraguay	PRY	68	Bolivia (Plurinational State of)	BOL								57	PLASTICS IN PRIMARY FORM	1	No Quantity			0		0		45290			0
S3	2009	2009	2009	2	0	2	Export	600	Paraguay	PRY	76	Brazil	BRA								57	PLASTICS IN PRIMARY FORM	1	No Quantity			0		0		8936146			0
S3	2009	2009	2009	2	0	2	Export	600	Paraguay	PRY	92	Br. Virgin Isds	VGB								57	PLASTICS IN PRIMARY FORM	1	No Quantity			0		0		221222			0
S3	2009	2009	2009	2	0	2	Export	600	Paraguay	PRY	152	Chile	CHL								57	PLASTICS IN PRIMARY FORM	1	No Quantity			0		0		1237112			0
S3	2009	2009	2009	2	0	2	Export	600	Paraguay	PRY	156	China	CHN								57	PLASTICS IN PRIMARY FORM	1	No Quantity			0		0		646076			0
S3	2009	2009	2009	2	0	2	Export	600	Paraguay	PRY	222	El Salvador	SLV								57	PLASTICS IN PRIMARY FORM	1	No Quantity			0		0		48100			0
S3	2009	2009	2009	2	0	2	Export	600	Paraguay	PRY	276	Germany	DEU								57	PLASTICS IN PRIMARY FORM	1	No Quantity			0		0		12560			0
S3	2009	2009	2009	2	0	2	Export	600	Paraguay	PRY	344	China, Hong Kong SAR	HKG								57	PLASTICS IN PRIMARY FORM	1	No Quantity			0		0		8194			0
S3	2009	2009	2009	2	0	2	Export	600	Paraguay	PRY	490	Other Asia, nes									57	PLASTICS IN PRIMARY FORM	1	No Quantity			0		0		20101			0
S3	2009	2009	2009	2	0	2	Export	600	Paraguay	PRY	604	Peru	PER								57	PLASTICS IN PRIMARY FORM	1	No Quantity			0		0		14452			0
S3	2009	2009	2009	2	0	2	Export	600	Paraguay	PRY	699	India	IND								57	PLASTICS IN PRIMARY FORM	1	No Quantity			0		0		25508			0
S3	2009	2009	2009	2	0	2	Export	600	Paraguay	PRY	842	USA	USA								57	PLASTICS IN PRIMARY FORM	1	No Quantity			0		0		91124			0
S3	2009	2009	2009	2	0	2	Export	600	Paraguay	PRY	858	Uruguay	URY								57	PLASTICS IN PRIMARY FORM	1	No Quantity			0		0		242808			0
S3	2009	2009	2009	2	0	2	Export	600	Paraguay	PRY	899	Areas, nes									57	PLASTICS IN PRIMARY FORM	1	No Quantity			0		0		149390			0
S3	2009	2009	2009	2	0	2	Export	604	Peru	PER	0	World	WLD								57	PLASTICS IN PRIMARY FORM	1	No Quantity							38244893			0
S3	2009	2009	2009	2	0	2	Export	604	Peru	PER	32	Argentina	ARG								57	PLASTICS IN PRIMARY FORM	1	No Quantity							173645			0
S3	2009	2009	2009	2	0	2	Export	604	Peru	PER	68	Bolivia (Plurinational State of)	BOL								57	PLASTICS IN PRIMARY FORM	1	No Quantity							2640241			0
S3	2009	2009	2009	2	0	2	Export	604	Peru	PER	76	Brazil	BRA								57	PLASTICS IN PRIMARY FORM	1	No Quantity							337770			0
S3	2009	2009	2009	2	0	2	Export	604	Peru	PER	124	Canada	CAN								57	PLASTICS IN PRIMARY FORM	1	No Quantity							10511			0
S3	2009	2009	2009	2	0	2	Export	604	Peru	PER	152	Chile	CHL								57	PLASTICS IN PRIMARY FORM	1	No Quantity							1882260			0
S3	2009	2009	2009	2	0	2	Export	604	Peru	PER	156	China	CHN								57	PLASTICS IN PRIMARY FORM	1	No Quantity							12651290			0
S3	2009	2009	2009	2	0	2	Export	604	Peru	PER	170	Colombia	COL								57	PLASTICS IN PRIMARY FORM	1	No Quantity							5093926			0
S3	2009	2009	2009	2	0	2	Export	604	Peru	PER	188	Costa Rica	CRI								57	PLASTICS IN PRIMARY FORM	1	No Quantity							5280			0
S3	2009	2009	2009	2	0	2	Export	604	Peru	PER	214	Dominican Rep.	DOM								57	PLASTICS IN PRIMARY FORM	1	No Quantity							962			0
S3	2009	2009	2009	2	0	2	Export	604	Peru	PER	218	Ecuador	ECU								57	PLASTICS IN PRIMARY FORM	1	No Quantity							7550892			0
S3	2009	2009	2009	2	0	2	Export	604	Peru	PER	222	El Salvador	SLV								57	PLASTICS IN PRIMARY FORM	1	No Quantity							399			0
S3	2009	2009	2009	2	0	2	Export	604	Peru	PER	251	France	FRA								57	PLASTICS IN PRIMARY FORM	1	No Quantity							16938			0
S3	2009	2009	2009	2	0	2	Export	604	Peru	PER	276	Germany	DEU								57	PLASTICS IN PRIMARY FORM	1	No Quantity							8208			0
S3	2009	2009	2009	2	0	2	Export	604	Peru	PER	320	Guatemala	GTM								57	PLASTICS IN PRIMARY FORM	1	No Quantity							30569			0
S3	2009	2009	2009	2	0	2	Export	604	Peru	PER	340	Honduras	HND								57	PLASTICS IN PRIMARY FORM	1	No Quantity							146936			0
S3	2009	2009	2009	2	0	2	Export	604	Peru	PER	344	China, Hong Kong SAR	HKG								57	PLASTICS IN PRIMARY FORM	1	No Quantity							681144			0
S3	2009	2009	2009	2	0	2	Export	604	Peru	PER	372	Ireland	IRL								57	PLASTICS IN PRIMARY FORM	1	No Quantity							127366			0
S3	2009	2009	2009	2	0	2	Export	604	Peru	PER	381	Italy	ITA								57	PLASTICS IN PRIMARY FORM	1	No Quantity							1300			0
S3	2009	2009	2009	2	0	2	Export	604	Peru	PER	484	Mexico	MEX								57	PLASTICS IN PRIMARY FORM	1	No Quantity							162966			0
S3	2009	2009	2009	2	0	2	Export	604	Peru	PER	530	Neth. Antilles	ANT								57	PLASTICS IN PRIMARY FORM	1	No Quantity							20			0
S3	2009	2009	2009	2	0	2	Export	604	Peru	PER	591	Panama	PAN								57	PLASTICS IN PRIMARY FORM	1	No Quantity							39102			0
S3	2009	2009	2009	2	0	2	Export	604	Peru	PER	600	Paraguay	PRY								57	PLASTICS IN PRIMARY FORM	1	No Quantity							7280			0
S3	2009	2009	2009	2	0	2	Export	604	Peru	PER	608	Philippines	PHL								57	PLASTICS IN PRIMARY FORM	1	No Quantity							22770			0
S3	2009	2009	2009	2	0	2	Export	604	Peru	PER	620	Portugal	PRT								57	PLASTICS IN PRIMARY FORM	1	No Quantity							267987			0
S3	2009	2009	2009	2	0	2	Export	604	Peru	PER	704	Viet Nam	VNM								57	PLASTICS IN PRIMARY FORM	1	No Quantity							127106			0
S3	2009	2009	2009	2	0	2	Export	604	Peru	PER	724	Spain	ESP								57	PLASTICS IN PRIMARY FORM	1	No Quantity							99501			0
S3	2009	2009	2009	2	0	2	Export	604	Peru	PER	757	Switzerland	CHE								57	PLASTICS IN PRIMARY FORM	1	No Quantity							27150			0
S3	2009	2009	2009	2	0	2	Export	604	Peru	PER	826	United Kingdom	GBR								57	PLASTICS IN PRIMARY FORM	1	No Quantity							12945			0
S3	2009	2009	2009	2	0	2	Export	604	Peru	PER	838	Free Zones									57	PLASTICS IN PRIMARY FORM	1	No Quantity							30881			0
S3	2009	2009	2009	2	0	2	Export	604	Peru	PER	842	USA	USA								57	PLASTICS IN PRIMARY FORM	1	No Quantity							5376671			0
S3	2009	2009	2009	2	0	2	Export	604	Peru	PER	858	Uruguay	URY								57	PLASTICS IN PRIMARY FORM	1	No Quantity							12611			0
S3	2009	2009	2009	2	0	2	Export	604	Peru	PER	862	Venezuela	VEN								57	PLASTICS IN PRIMARY FORM	1	No Quantity							698266			0
S3	2009	2009	2009	2	0	2	Export	600	Paraguay	PRY	0	World	WLD								58	PLASTIC,NON-PRIMARY FORM	1	No Quantity			0		0		7445619			0
S3	2009	2009	2009	2	0	2	Export	600	Paraguay	PRY	32	Argentina	ARG								58	PLASTIC,NON-PRIMARY FORM	1	No Quantity			0		0		2675968			0
S3	2009	2009	2009	2	0	2	Export	600	Paraguay	PRY	68	Bolivia (Plurinational State of)	BOL								58	PLASTIC,NON-PRIMARY FORM	1	No Quantity			0		0		225989			0
S3	2009	2009	2009	2	0	2	Export	600	Paraguay	PRY	76	Brazil	BRA								58	PLASTIC,NON-PRIMARY FORM	1	No Quantity			0		0		3702042			0
S3	2009	2009	2009	2	0	2	Export	600	Paraguay	PRY	381	Italy	ITA								58	PLASTIC,NON-PRIMARY FORM	1	No Quantity			0		0		288			0
S3	2009	2009	2009	2	0	2	Export	600	Paraguay	PRY	604	Peru	PER								58	PLASTIC,NON-PRIMARY FORM	1	No Quantity			0		0		8527			0
S3	2009	2009	2009	2	0	2	Export	600	Paraguay	PRY	699	India	IND								58	PLASTIC,NON-PRIMARY FORM	1	No Quantity			0		0		33507			0
[truncated: 2,125 more rows]
