# Supplementary material for: Core-periphery structure in sectoral international trade networks: A new approach to an old theory
Source: PLoS One. 2020 Apr 2;15(4):e0229547. doi: 10.1371/journal.pone.0229547 (PMC7117750; doi:10.1371/journal.pone.0229547)
Supplement: S7 File — (ZIP) [file pone.0229547.s007.zip › S7_File/RawData 2009/comtrade (41).csv]

Classification	Year	Period	Period Desc.	Aggregate Level	Is Leaf Code	Trade Flow Code	Trade Flow	Reporter Code	Reporter	Reporter ISO	Partner Code	Partner	Partner ISO	2nd Partner Code	2nd Partner	2nd Partner ISO	Customs Proc. Code	Customs	Mode of Transport Code	Mode of Transport	Commodity Code	Commodity	Qty Unit Code	Qty Unit	Qty	Alt Qty Unit Code	Alt Qty Unit	Alt Qty	Netweight (kg)	Gross weight (kg)	Trade Value (US$)	CIF Trade Value (US$)	FOB Trade Value (US$)	Flag
S3	2009	2009	2009	2	0	2	Export	608	Philippines	PHL	0	World	WLD								00	LIVE ANIMALS	1	No Quantity							2710128			0
S3	2009	2009	2009	2	0	2	Export	608	Philippines	PHL	48	Bahrain	BHR								00	LIVE ANIMALS	1	No Quantity							34824			0
S3	2009	2009	2009	2	0	2	Export	608	Philippines	PHL	96	Brunei Darussalam	BRN								00	LIVE ANIMALS	1	No Quantity							203298			0
S3	2009	2009	2009	2	0	2	Export	608	Philippines	PHL	124	Canada	CAN								00	LIVE ANIMALS	1	No Quantity							38363			0
S3	2009	2009	2009	2	0	2	Export	608	Philippines	PHL	156	China	CHN								00	LIVE ANIMALS	1	No Quantity							417			0
S3	2009	2009	2009	2	0	2	Export	608	Philippines	PHL	203	Czechia	CZE								00	LIVE ANIMALS	1	No Quantity							344			0
S3	2009	2009	2009	2	0	2	Export	608	Philippines	PHL	251	France	FRA								00	LIVE ANIMALS	1	No Quantity							229199			0
S3	2009	2009	2009	2	0	2	Export	608	Philippines	PHL	260	Fr. South Antarctic Terr.	ATF								00	LIVE ANIMALS	1	No Quantity							336			0
S3	2009	2009	2009	2	0	2	Export	608	Philippines	PHL	276	Germany	DEU								00	LIVE ANIMALS	1	No Quantity							13680			0
S3	2009	2009	2009	2	0	2	Export	608	Philippines	PHL	344	China, Hong Kong SAR	HKG								00	LIVE ANIMALS	1	No Quantity							2133			0
S3	2009	2009	2009	2	0	2	Export	608	Philippines	PHL	360	Indonesia	IDN								00	LIVE ANIMALS	1	No Quantity							31000			0
S3	2009	2009	2009	2	0	2	Export	608	Philippines	PHL	364	Iran	IRN								00	LIVE ANIMALS	1	No Quantity							702			0
S3	2009	2009	2009	2	0	2	Export	608	Philippines	PHL	392	Japan	JPN								00	LIVE ANIMALS	1	No Quantity							1285903			0
S3	2009	2009	2009	2	0	2	Export	608	Philippines	PHL	398	Kazakhstan	KAZ								00	LIVE ANIMALS	1	No Quantity							740			0
S3	2009	2009	2009	2	0	2	Export	608	Philippines	PHL	404	Kenya	KEN								00	LIVE ANIMALS	1	No Quantity							90			0
S3	2009	2009	2009	2	0	2	Export	608	Philippines	PHL	417	Kyrgyzstan	KGZ								00	LIVE ANIMALS	1	No Quantity							483			0
S3	2009	2009	2009	2	0	2	Export	608	Philippines	PHL	442	Luxembourg	LUX								00	LIVE ANIMALS	1	No Quantity							1640			0
S3	2009	2009	2009	2	0	2	Export	608	Philippines	PHL	458	Malaysia	MYS								00	LIVE ANIMALS	1	No Quantity							40140			0
S3	2009	2009	2009	2	0	2	Export	608	Philippines	PHL	490	Other Asia, nes									00	LIVE ANIMALS	1	No Quantity							15482			0
S3	2009	2009	2009	2	0	2	Export	608	Philippines	PHL	498	Rep. of Moldova	MDA								00	LIVE ANIMALS	1	No Quantity							5714			0
S3	2009	2009	2009	2	0	2	Export	608	Philippines	PHL	524	Nepal	NPL								00	LIVE ANIMALS	1	No Quantity							263805			0
S3	2009	2009	2009	2	0	2	Export	608	Philippines	PHL	528	Netherlands	NLD								00	LIVE ANIMALS	1	No Quantity							36899			0
S3	2009	2009	2009	2	0	2	Export	608	Philippines	PHL	554	New Zealand	NZL								00	LIVE ANIMALS	1	No Quantity							24219			0
S3	2009	2009	2009	2	0	2	Export	608	Philippines	PHL	634	Qatar	QAT								00	LIVE ANIMALS	1	No Quantity							3865			0
S3	2009	2009	2009	2	0	2	Export	608	Philippines	PHL	643	Russian Federation	RUS								00	LIVE ANIMALS	1	No Quantity							18171			0
S3	2009	2009	2009	2	0	2	Export	608	Philippines	PHL	702	Singapore	SGP								00	LIVE ANIMALS	1	No Quantity							4822			0
S3	2009	2009	2009	2	0	2	Export	608	Philippines	PHL	703	Slovakia	SVK								00	LIVE ANIMALS	1	No Quantity							600			0
S3	2009	2009	2009	2	0	2	Export	608	Philippines	PHL	704	Viet Nam	VNM								00	LIVE ANIMALS	1	No Quantity							100			0
S3	2009	2009	2009	2	0	2	Export	608	Philippines	PHL	710	South Africa	ZAF								00	LIVE ANIMALS	1	No Quantity							6846			0
S3	2009	2009	2009	2	0	2	Export	608	Philippines	PHL	724	Spain	ESP								00	LIVE ANIMALS	1	No Quantity							175			0
S3	2009	2009	2009	2	0	2	Export	608	Philippines	PHL	752	Sweden	SWE								00	LIVE ANIMALS	1	No Quantity							751			0
S3	2009	2009	2009	2	0	2	Export	608	Philippines	PHL	757	Switzerland	CHE								00	LIVE ANIMALS	1	No Quantity							2543			0
S3	2009	2009	2009	2	0	2	Export	608	Philippines	PHL	764	Thailand	THA								00	LIVE ANIMALS	1	No Quantity							4061			0
S3	2009	2009	2009	2	0	2	Export	608	Philippines	PHL	804	Ukraine	UKR								00	LIVE ANIMALS	1	No Quantity							139			0
S3	2009	2009	2009	2	0	2	Export	608	Philippines	PHL	826	United Kingdom	GBR								00	LIVE ANIMALS	1	No Quantity							84529			0
S3	2009	2009	2009	2	0	2	Export	608	Philippines	PHL	842	USA	USA								00	LIVE ANIMALS	1	No Quantity							350554			0
S3	2009	2009	2009	2	0	2	Export	608	Philippines	PHL	860	Uzbekistan	UZB								00	LIVE ANIMALS	1	No Quantity							3561			0
S3	2009	2009	2009	2	0	2	Export	616	Poland	POL	0	World	WLD								00	LIVE ANIMALS	1	No Quantity							362813575			0
S3	2009	2009	2009	2	0	2	Export	616	Poland	POL	8	Albania	ALB								00	LIVE ANIMALS	1	No Quantity							411647			0
S3	2009	2009	2009	2	0	2	Export	616	Poland	POL	56	Belgium	BEL								00	LIVE ANIMALS	1	No Quantity							7145261			0
S3	2009	2009	2009	2	0	2	Export	616	Poland	POL	70	Bosnia Herzegovina	BIH								00	LIVE ANIMALS	1	No Quantity							8609008			0
S3	2009	2009	2009	2	0	2	Export	616	Poland	POL	100	Bulgaria	BGR								00	LIVE ANIMALS	1	No Quantity							55314			0
S3	2009	2009	2009	2	0	2	Export	616	Poland	POL	112	Belarus	BLR								00	LIVE ANIMALS	1	No Quantity							1817897			0
S3	2009	2009	2009	2	0	2	Export	616	Poland	POL	124	Canada	CAN								00	LIVE ANIMALS	1	No Quantity							116058			0
S3	2009	2009	2009	2	0	2	Export	616	Poland	POL	191	Croatia	HRV								00	LIVE ANIMALS	1	No Quantity							11677579			0
S3	2009	2009	2009	2	0	2	Export	616	Poland	POL	203	Czechia	CZE								00	LIVE ANIMALS	1	No Quantity							2805247			0
S3	2009	2009	2009	2	0	2	Export	616	Poland	POL	208	Denmark	DNK								00	LIVE ANIMALS	1	No Quantity							323989			0
S3	2009	2009	2009	2	0	2	Export	616	Poland	POL	233	Estonia	EST								00	LIVE ANIMALS	1	No Quantity							155180			0
S3	2009	2009	2009	2	0	2	Export	616	Poland	POL	251	France	FRA								00	LIVE ANIMALS	1	No Quantity							4041088			0
S3	2009	2009	2009	2	0	2	Export	616	Poland	POL	276	Germany	DEU								00	LIVE ANIMALS	1	No Quantity							15521630			0
S3	2009	2009	2009	2	0	2	Export	616	Poland	POL	300	Greece	GRC								00	LIVE ANIMALS	1	No Quantity							7928255			0
S3	2009	2009	2009	2	0	2	Export	616	Poland	POL	344	China, Hong Kong SAR	HKG								00	LIVE ANIMALS	1	No Quantity							2941			0
S3	2009	2009	2009	2	0	2	Export	616	Poland	POL	348	Hungary	HUN								00	LIVE ANIMALS	1	No Quantity							15578102			0
S3	2009	2009	2009	2	0	2	Export	616	Poland	POL	364	Iran	IRN								00	LIVE ANIMALS	1	No Quantity							14948			0
S3	2009	2009	2009	2	0	2	Export	616	Poland	POL	376	Israel	ISR								00	LIVE ANIMALS	1	No Quantity							79			0
S3	2009	2009	2009	2	0	2	Export	616	Poland	POL	381	Italy	ITA								00	LIVE ANIMALS	1	No Quantity							102354665			0
S3	2009	2009	2009	2	0	2	Export	616	Poland	POL	398	Kazakhstan	KAZ								00	LIVE ANIMALS	1	No Quantity							270636			0
S3	2009	2009	2009	2	0	2	Export	616	Poland	POL	422	Lebanon	LBN								00	LIVE ANIMALS	1	No Quantity							40876			0
S3	2009	2009	2009	2	0	2	Export	616	Poland	POL	428	Latvia	LVA								00	LIVE ANIMALS	1	No Quantity							678663			0
S3	2009	2009	2009	2	0	2	Export	616	Poland	POL	440	Lithuania	LTU								00	LIVE ANIMALS	1	No Quantity							12410745			0
S3	2009	2009	2009	2	0	2	Export	616	Poland	POL	498	Rep. of Moldova	MDA								00	LIVE ANIMALS	1	No Quantity							127690			0
S3	2009	2009	2009	2	0	2	Export	616	Poland	POL	528	Netherlands	NLD								00	LIVE ANIMALS	1	No Quantity							61073599			0
S3	2009	2009	2009	2	0	2	Export	616	Poland	POL	579	Norway	NOR								00	LIVE ANIMALS	1	No Quantity							19959			0
S3	2009	2009	2009	2	0	2	Export	616	Poland	POL	634	Qatar	QAT								00	LIVE ANIMALS	1	No Quantity							31152			0
S3	2009	2009	2009	2	0	2	Export	616	Poland	POL	642	Romania	ROU								00	LIVE ANIMALS	1	No Quantity							3027798			0
S3	2009	2009	2009	2	0	2	Export	616	Poland	POL	643	Russian Federation	RUS								00	LIVE ANIMALS	1	No Quantity							55155908			0
S3	2009	2009	2009	2	0	2	Export	616	Poland	POL	688	Serbia	SRB								00	LIVE ANIMALS	1	No Quantity							192929			0
S3	2009	2009	2009	2	0	2	Export	616	Poland	POL	699	India	IND								00	LIVE ANIMALS	1	No Quantity							106246			0
S3	2009	2009	2009	2	0	2	Export	616	Poland	POL	703	Slovakia	SVK								00	LIVE ANIMALS	1	No Quantity							488155			0
S3	2009	2009	2009	2	0	2	Export	616	Poland	POL	705	Slovenia	SVN								00	LIVE ANIMALS	1	No Quantity							879575			0
S3	2009	2009	2009	2	0	2	Export	616	Poland	POL	710	South Africa	ZAF								00	LIVE ANIMALS	1	No Quantity							90			0
S3	2009	2009	2009	2	0	2	Export	616	Poland	POL	724	Spain	ESP								00	LIVE ANIMALS	1	No Quantity							17652169			0
S3	2009	2009	2009	2	0	2	Export	616	Poland	POL	757	Switzerland	CHE								00	LIVE ANIMALS	1	No Quantity							387546			0
S3	2009	2009	2009	2	0	2	Export	616	Poland	POL	760	Syria	SYR								00	LIVE ANIMALS	1	No Quantity							382070			0
S3	2009	2009	2009	2	0	2	Export	616	Poland	POL	764	Thailand	THA								00	LIVE ANIMALS	1	No Quantity							239956			0
S3	2009	2009	2009	2	0	2	Export	616	Poland	POL	784	United Arab Emirates	ARE								00	LIVE ANIMALS	1	No Quantity							13			0
S3	2009	2009	2009	2	0	2	Export	616	Poland	POL	804	Ukraine	UKR								00	LIVE ANIMALS	1	No Quantity							26504442			0
S3	2009	2009	2009	2	0	2	Export	616	Poland	POL	826	United Kingdom	GBR								00	LIVE ANIMALS	1	No Quantity							1053834			0
S3	2009	2009	2009	2	0	2	Export	616	Poland	POL	842	USA	USA								00	LIVE ANIMALS	1	No Quantity							96193			0
S3	2009	2009	2009	2	0	2	Export	616	Poland	POL	860	Uzbekistan	UZB								00	LIVE ANIMALS	1	No Quantity							3343655			0
S3	2009	2009	2009	2	0	2	Export	616	Poland	POL	887	Yemen	YEM								00	LIVE ANIMALS	1	No Quantity							90788			0
S3	2009	2009	2009	2	0	2	Export	608	Philippines	PHL	0	World	WLD								01	MEAT, MEAT PREPARATIONS	1	No Quantity							31811558			0
S3	2009	2009	2009	2	0	2	Export	608	Philippines	PHL	16	American Samoa	ASM								01	MEAT, MEAT PREPARATIONS	1	No Quantity							1200			0
S3	2009	2009	2009	2	0	2	Export	608	Philippines	PHL	36	Australia	AUS								01	MEAT, MEAT PREPARATIONS	1	No Quantity							103287			0
S3	2009	2009	2009	2	0	2	Export	608	Philippines	PHL	48	Bahrain	BHR								01	MEAT, MEAT PREPARATIONS	1	No Quantity							238462			0
S3	2009	2009	2009	2	0	2	Export	608	Philippines	PHL	60	Bermuda	BMU								01	MEAT, MEAT PREPARATIONS	1	No Quantity							6913			0
S3	2009	2009	2009	2	0	2	Export	608	Philippines	PHL	96	Brunei Darussalam	BRN								01	MEAT, MEAT PREPARATIONS	1	No Quantity							80476			0
S3	2009	2009	2009	2	0	2	Export	608	Philippines	PHL	116	Cambodia	KHM								01	MEAT, MEAT PREPARATIONS	1	No Quantity							1211			0
S3	2009	2009	2009	2	0	2	Export	608	Philippines	PHL	124	Canada	CAN								01	MEAT, MEAT PREPARATIONS	1	No Quantity							43589			0
S3	2009	2009	2009	2	0	2	Export	608	Philippines	PHL	136	Cayman Isds	CYM								01	MEAT, MEAT PREPARATIONS	1	No Quantity							11255			0
S3	2009	2009	2009	2	0	2	Export	608	Philippines	PHL	156	China	CHN								01	MEAT, MEAT PREPARATIONS	1	No Quantity							7200			0
S3	2009	2009	2009	2	0	2	Export	608	Philippines	PHL	178	Congo	COG								01	MEAT, MEAT PREPARATIONS	1	No Quantity							840			0
S3	2009	2009	2009	2	0	2	Export	608	Philippines	PHL	196	Cyprus	CYP								01	MEAT, MEAT PREPARATIONS	1	No Quantity							432			0
S3	2009	2009	2009	2	0	2	Export	608	Philippines	PHL	208	Denmark	DNK								01	MEAT, MEAT PREPARATIONS	1	No Quantity							387			0
S3	2009	2009	2009	2	0	2	Export	608	Philippines	PHL	260	Fr. South Antarctic Terr.	ATF								01	MEAT, MEAT PREPARATIONS	1	No Quantity							29290			0
S3	2009	2009	2009	2	0	2	Export	608	Philippines	PHL	296	Kiribati	KIR								01	MEAT, MEAT PREPARATIONS	1	No Quantity							1873			0
S3	2009	2009	2009	2	0	2	Export	608	Philippines	PHL	300	Greece	GRC								01	MEAT, MEAT PREPARATIONS	1	No Quantity							329			0
S3	2009	2009	2009	2	0	2	Export	608	Philippines	PHL	316	Guam	GUM								01	MEAT, MEAT PREPARATIONS	1	No Quantity							9406			0
S3	2009	2009	2009	2	0	2	Export	608	Philippines	PHL	344	China, Hong Kong SAR	HKG								01	MEAT, MEAT PREPARATIONS	1	No Quantity							141699			0
S3	2009	2009	2009	2	0	2	Export	608	Philippines	PHL	372	Ireland	IRL								01	MEAT, MEAT PREPARATIONS	1	No Quantity							3811			0
S3	2009	2009	2009	2	0	2	Export	608	Philippines	PHL	381	Italy	ITA								01	MEAT, MEAT PREPARATIONS	1	No Quantity							9762			0
S3	2009	2009	2009	2	0	2	Export	608	Philippines	PHL	392	Japan	JPN								01	MEAT, MEAT PREPARATIONS	1	No Quantity							21800555			0
S3	2009	2009	2009	2	0	2	Export	608	Philippines	PHL	410	Rep. of Korea	KOR								01	MEAT, MEAT PREPARATIONS	1	No Quantity							57178			0
S3	2009	2009	2009	2	0	2	Export	608	Philippines	PHL	414	Kuwait	KWT								01	MEAT, MEAT PREPARATIONS	1	No Quantity							130521			0
S3	2009	2009	2009	2	0	2	Export	608	Philippines	PHL	422	Lebanon	LBN								01	MEAT, MEAT PREPARATIONS	1	No Quantity							1200			0
S3	2009	2009	2009	2	0	2	Export	608	Philippines	PHL	446	China, Macao SAR	MAC								01	MEAT, MEAT PREPARATIONS	1	No Quantity							26228			0
S3	2009	2009	2009	2	0	2	Export	608	Philippines	PHL	458	Malaysia	MYS								01	MEAT, MEAT PREPARATIONS	1	No Quantity							45149			0
S3	2009	2009	2009	2	0	2	Export	608	Philippines	PHL	480	Mauritius	MUS								01	MEAT, MEAT PREPARATIONS	1	No Quantity							93259			0
S3	2009	2009	2009	2	0	2	Export	608	Philippines	PHL	490	Other Asia, nes									01	MEAT, MEAT PREPARATIONS	1	No Quantity							99790			0
S3	2009	2009	2009	2	0	2	Export	608	Philippines	PHL	512	Oman	OMN								01	MEAT, MEAT PREPARATIONS	1	No Quantity							41915			0
S3	2009	2009	2009	2	0	2	Export	608	Philippines	PHL	528	Netherlands	NLD								01	MEAT, MEAT PREPARATIONS	1	No Quantity							14795			0
S3	2009	2009	2009	2	0	2	Export	608	Philippines	PHL	533	Aruba	ABW								01	MEAT, MEAT PREPARATIONS	1	No Quantity							11285			0
S3	2009	2009	2009	2	0	2	Export	608	Philippines	PHL	548	Vanuatu	VUT								01	MEAT, MEAT PREPARATIONS	1	No Quantity							82			0
S3	2009	2009	2009	2	0	2	Export	608	Philippines	PHL	554	New Zealand	NZL								01	MEAT, MEAT PREPARATIONS	1	No Quantity							21775			0
S3	2009	2009	2009	2	0	2	Export	608	Philippines	PHL	579	Norway	NOR								01	MEAT, MEAT PREPARATIONS	1	No Quantity							216			0
S3	2009	2009	2009	2	0	2	Export	608	Philippines	PHL	583	FS Micronesia	FSM								01	MEAT, MEAT PREPARATIONS	1	No Quantity							1863			0
S3	2009	2009	2009	2	0	2	Export	608	Philippines	PHL	584	Marshall Isds	MHL								01	MEAT, MEAT PREPARATIONS	1	No Quantity							18428			0
S3	2009	2009	2009	2	0	2	Export	608	Philippines	PHL	585	Palau	PLW								01	MEAT, MEAT PREPARATIONS	1	No Quantity							16098			0
S3	2009	2009	2009	2	0	2	Export	608	Philippines	PHL	598	Papua New Guinea	PNG								01	MEAT, MEAT PREPARATIONS	1	No Quantity							1492			0
S3	2009	2009	2009	2	0	2	Export	608	Philippines	PHL	634	Qatar	QAT								01	MEAT, MEAT PREPARATIONS	1	No Quantity							1149314			0
S3	2009	2009	2009	2	0	2	Export	608	Philippines	PHL	682	Saudi Arabia	SAU								01	MEAT, MEAT PREPARATIONS	1	No Quantity							1219382			0
S3	2009	2009	2009	2	0	2	Export	608	Philippines	PHL	699	India	IND								01	MEAT, MEAT PREPARATIONS	1	No Quantity							380089			0
S3	2009	2009	2009	2	0	2	Export	608	Philippines	PHL	702	Singapore	SGP								01	MEAT, MEAT PREPARATIONS	1	No Quantity							14215			0
S3	2009	2009	2009	2	0	2	Export	608	Philippines	PHL	704	Viet Nam	VNM								01	MEAT, MEAT PREPARATIONS	1	No Quantity							44490			0
S3	2009	2009	2009	2	0	2	Export	608	Philippines	PHL	724	Spain	ESP								01	MEAT, MEAT PREPARATIONS	1	No Quantity							4857			0
S3	2009	2009	2009	2	0	2	Export	608	Philippines	PHL	757	Switzerland	CHE								01	MEAT, MEAT PREPARATIONS	1	No Quantity							7293			0
S3	2009	2009	2009	2	0	2	Export	608	Philippines	PHL	764	Thailand	THA								01	MEAT, MEAT PREPARATIONS	1	No Quantity							99689			0
S3	2009	2009	2009	2	0	2	Export	608	Philippines	PHL	784	United Arab Emirates	ARE								01	MEAT, MEAT PREPARATIONS	1	No Quantity							4575983			0
S3	2009	2009	2009	2	0	2	Export	608	Philippines	PHL	826	United Kingdom	GBR								01	MEAT, MEAT PREPARATIONS	1	No Quantity							2740			0
S3	2009	2009	2009	2	0	2	Export	608	Philippines	PHL	842	USA	USA								01	MEAT, MEAT PREPARATIONS	1	No Quantity							1237230			0
S3	2009	2009	2009	2	0	2	Export	608	Philippines	PHL	882	Samoa	WSM								01	MEAT, MEAT PREPARATIONS	1	No Quantity							3025			0
S3	2009	2009	2009	2	0	2	Export	616	Poland	POL	0	World	WLD								01	MEAT, MEAT PREPARATIONS	1	No Quantity							2616156741			0
S3	2009	2009	2009	2	0	2	Export	616	Poland	POL	8	Albania	ALB								01	MEAT, MEAT PREPARATIONS	1	No Quantity							558037			0
S3	2009	2009	2009	2	0	2	Export	616	Poland	POL	10	Antarctica	ATA								01	MEAT, MEAT PREPARATIONS	1	No Quantity							22542			0
S3	2009	2009	2009	2	0	2	Export	616	Poland	POL	24	Angola	AGO								01	MEAT, MEAT PREPARATIONS	1	No Quantity							15937			0
S3	2009	2009	2009	2	0	2	Export	616	Poland	POL	28	Antigua and Barbuda	ATG								01	MEAT, MEAT PREPARATIONS	1	No Quantity							485			0
S3	2009	2009	2009	2	0	2	Export	616	Poland	POL	31	Azerbaijan	AZE								01	MEAT, MEAT PREPARATIONS	1	No Quantity							2751426			0
S3	2009	2009	2009	2	0	2	Export	616	Poland	POL	36	Australia	AUS								01	MEAT, MEAT PREPARATIONS	1	No Quantity							22826			0
S3	2009	2009	2009	2	0	2	Export	616	Poland	POL	40	Austria	AUT								01	MEAT, MEAT PREPARATIONS	1	No Quantity							32912843			0
S3	2009	2009	2009	2	0	2	Export	616	Poland	POL	48	Bahrain	BHR								01	MEAT, MEAT PREPARATIONS	1	No Quantity							3170			0
S3	2009	2009	2009	2	0	2	Export	616	Poland	POL	52	Barbados	BRB								01	MEAT, MEAT PREPARATIONS	1	No Quantity							351			0
S3	2009	2009	2009	2	0	2	Export	616	Poland	POL	56	Belgium	BEL								01	MEAT, MEAT PREPARATIONS	1	No Quantity							33338355			0
S3	2009	2009	2009	2	0	2	Export	616	Poland	POL	70	Bosnia Herzegovina	BIH								01	MEAT, MEAT PREPARATIONS	1	No Quantity							2749440			0
S3	2009	2009	2009	2	0	2	Export	616	Poland	POL	100	Bulgaria	BGR								01	MEAT, MEAT PREPARATIONS	1	No Quantity							22904728			0
S3	2009	2009	2009	2	0	2	Export	616	Poland	POL	112	Belarus	BLR								01	MEAT, MEAT PREPARATIONS	1	No Quantity							21609713			0
S3	2009	2009	2009	2	0	2	Export	616	Poland	POL	120	Cameroon	CMR								01	MEAT, MEAT PREPARATIONS	1	No Quantity							11873			0
S3	2009	2009	2009	2	0	2	Export	616	Poland	POL	124	Canada	CAN								01	MEAT, MEAT PREPARATIONS	1	No Quantity							319619			0
S3	2009	2009	2009	2	0	2	Export	616	Poland	POL	152	Chile	CHL								01	MEAT, MEAT PREPARATIONS	1	No Quantity							21			0
S3	2009	2009	2009	2	0	2	Export	616	Poland	POL	156	China	CHN								01	MEAT, MEAT PREPARATIONS	1	No Quantity							484872			0
S3	2009	2009	2009	2	0	2	Export	616	Poland	POL	175	Mayotte	MYT								01	MEAT, MEAT PREPARATIONS	1	No Quantity							1189957			0
S3	2009	2009	2009	2	0	2	Export	616	Poland	POL	178	Congo	COG								01	MEAT, MEAT PREPARATIONS	1	No Quantity							3933935			0
S3	2009	2009	2009	2	0	2	Export	616	Poland	POL	180	Dem. Rep. of the Congo	COD								01	MEAT, MEAT PREPARATIONS	1	No Quantity							165718			0
S3	2009	2009	2009	2	0	2	Export	616	Poland	POL	191	Croatia	HRV								01	MEAT, MEAT PREPARATIONS	1	No Quantity							3983271			0
S3	2009	2009	2009	2	0	2	Export	616	Poland	POL	192	Cuba	CUB								01	MEAT, MEAT PREPARATIONS	1	No Quantity							474574			0
S3	2009	2009	2009	2	0	2	Export	616	Poland	POL	196	Cyprus	CYP								01	MEAT, MEAT PREPARATIONS	1	No Quantity							3677717			0
S3	2009	2009	2009	2	0	2	Export	616	Poland	POL	203	Czechia	CZE								01	MEAT, MEAT PREPARATIONS	1	No Quantity							242974904			0
S3	2009	2009	2009	2	0	2	Export	616	Poland	POL	204	Benin	BEN								01	MEAT, MEAT PREPARATIONS	1	No Quantity							6674922			0
S3	2009	2009	2009	2	0	2	Export	616	Poland	POL	208	Denmark	DNK								01	MEAT, MEAT PREPARATIONS	1	No Quantity							108183162			0
S3	2009	2009	2009	2	0	2	Export	616	Poland	POL	226	Equatorial Guinea	GNQ								01	MEAT, MEAT PREPARATIONS	1	No Quantity							577625			0
S3	2009	2009	2009	2	0	2	Export	616	Poland	POL	233	Estonia	EST								01	MEAT, MEAT PREPARATIONS	1	No Quantity							7556537			0
S3	2009	2009	2009	2	0	2	Export	616	Poland	POL	246	Finland	FIN								01	MEAT, MEAT PREPARATIONS	1	No Quantity							13852278			0
S3	2009	2009	2009	2	0	2	Export	616	Poland	POL	251	France	FRA								01	MEAT, MEAT PREPARATIONS	1	No Quantity							84303469			0
S3	2009	2009	2009	2	0	2	Export	616	Poland	POL	260	Fr. South Antarctic Terr.	ATF								01	MEAT, MEAT PREPARATIONS	1	No Quantity							885076			0
S3	2009	2009	2009	2	0	2	Export	616	Poland	POL	266	Gabon	GAB								01	MEAT, MEAT PREPARATIONS	1	No Quantity							700488			0
S3	2009	2009	2009	2	0	2	Export	616	Poland	POL	268	Georgia	GEO								01	MEAT, MEAT PREPARATIONS	1	No Quantity							10746			0
S3	2009	2009	2009	2	0	2	Export	616	Poland	POL	276	Germany	DEU								01	MEAT, MEAT PREPARATIONS	1	No Quantity							499176066			0
S3	2009	2009	2009	2	0	2	Export	616	Poland	POL	288	Ghana	GHA								01	MEAT, MEAT PREPARATIONS	1	No Quantity							274432			0
S3	2009	2009	2009	2	0	2	Export	616	Poland	POL	300	Greece	GRC								01	MEAT, MEAT PREPARATIONS	1	No Quantity							16059917			0
S3	2009	2009	2009	2	0	2	Export	616	Poland	POL	324	Guinea	GIN								01	MEAT, MEAT PREPARATIONS	1	No Quantity							43854			0
S3	2009	2009	2009	2	0	2	Export	616	Poland	POL	344	China, Hong Kong SAR	HKG								01	MEAT, MEAT PREPARATIONS	1	No Quantity							32759835			0
S3	2009	2009	2009	2	0	2	Export	616	Poland	POL	348	Hungary	HUN								01	MEAT, MEAT PREPARATIONS	1	No Quantity							33460094			0
S3	2009	2009	2009	2	0	2	Export	616	Poland	POL	352	Iceland	ISL								01	MEAT, MEAT PREPARATIONS	1	No Quantity							21052			0
S3	2009	2009	2009	2	0	2	Export	616	Poland	POL	372	Ireland	IRL								01	MEAT, MEAT PREPARATIONS	1	No Quantity							32628557			0
S3	2009	2009	2009	2	0	2	Export	616	Poland	POL	376	Israel	ISR								01	MEAT, MEAT PREPARATIONS	1	No Quantity							3988352			0
S3	2009	2009	2009	2	0	2	Export	616	Poland	POL	381	Italy	ITA								01	MEAT, MEAT PREPARATIONS	1	No Quantity							317826522			0
S3	2009	2009	2009	2	0	2	Export	616	Poland	POL	384	Côte d'Ivoire	CIV								01	MEAT, MEAT PREPARATIONS	1	No Quantity							1526429			0
S3	2009	2009	2009	2	0	2	Export	616	Poland	POL	392	Japan	JPN								01	MEAT, MEAT PREPARATIONS	1	No Quantity							16497579			0
S3	2009	2009	2009	2	0	2	Export	616	Poland	POL	398	Kazakhstan	KAZ								01	MEAT, MEAT PREPARATIONS	1	No Quantity							4148631			0
S3	2009	2009	2009	2	0	2	Export	616	Poland	POL	400	Jordan	JOR								01	MEAT, MEAT PREPARATIONS	1	No Quantity							414			0
S3	2009	2009	2009	2	0	2	Export	616	Poland	POL	410	Rep. of Korea	KOR								01	MEAT, MEAT PREPARATIONS	1	No Quantity							9509523			0
S3	2009	2009	2009	2	0	2	Export	616	Poland	POL	428	Latvia	LVA								01	MEAT, MEAT PREPARATIONS	1	No Quantity							26777049			0
S3	2009	2009	2009	2	0	2	Export	616	Poland	POL	430	Liberia	LBR								01	MEAT, MEAT PREPARATIONS	1	No Quantity							478845			0
S3	2009	2009	2009	2	0	2	Export	616	Poland	POL	440	Lithuania	LTU								01	MEAT, MEAT PREPARATIONS	1	No Quantity							86454032			0
S3	2009	2009	2009	2	0	2	Export	616	Poland	POL	442	Luxembourg	LUX								01	MEAT, MEAT PREPARATIONS	1	No Quantity							422053			0
S3	2009	2009	2009	2	0	2	Export	616	Poland	POL	470	Malta	MLT								01	MEAT, MEAT PREPARATIONS	1	No Quantity							2711588			0
S3	2009	2009	2009	2	0	2	Export	616	Poland	POL	496	Mongolia	MNG								01	MEAT, MEAT PREPARATIONS	1	No Quantity							93273			0
S3	2009	2009	2009	2	0	2	Export	616	Poland	POL	498	Rep. of Moldova	MDA								01	MEAT, MEAT PREPARATIONS	1	No Quantity							3614667			0
S3	2009	2009	2009	2	0	2	Export	616	Poland	POL	528	Netherlands	NLD								01	MEAT, MEAT PREPARATIONS	1	No Quantity							205947551			0
S3	2009	2009	2009	2	0	2	Export	616	Poland	POL	568	Other Europe, nes									01	MEAT, MEAT PREPARATIONS	1	No Quantity							387867			0
S3	2009	2009	2009	2	0	2	Export	616	Poland	POL	579	Norway	NOR								01	MEAT, MEAT PREPARATIONS	1	No Quantity							5488204			0
S3	2009	2009	2009	2	0	2	Export	616	Poland	POL	620	Portugal	PRT								01	MEAT, MEAT PREPARATIONS	1	No Quantity							9724378			0
S3	2009	2009	2009	2	0	2	Export	616	Poland	POL	642	Romania	ROU								01	MEAT, MEAT PREPARATIONS	1	No Quantity							26436135			0
S3	2009	2009	2009	2	0	2	Export	616	Poland	POL	643	Russian Federation	RUS								01	MEAT, MEAT PREPARATIONS	1	No Quantity							9661941			0
S3	2009	2009	2009	2	0	2	Export	616	Poland	POL	688	Serbia	SRB								01	MEAT, MEAT PREPARATIONS	1	No Quantity							5010026			0
S3	2009	2009	2009	2	0	2	Export	616	Poland	POL	694	Sierra Leone	SLE								01	MEAT, MEAT PREPARATIONS	1	No Quantity							67729			0
S3	2009	2009	2009	2	0	2	Export	616	Poland	POL	703	Slovakia	SVK								01	MEAT, MEAT PREPARATIONS	1	No Quantity							83259934			0
S3	2009	2009	2009	2	0	2	Export	616	Poland	POL	704	Viet Nam	VNM								01	MEAT, MEAT PREPARATIONS	1	No Quantity							5921913			0
S3	2009	2009	2009	2	0	2	Export	616	Poland	POL	705	Slovenia	SVN								01	MEAT, MEAT PREPARATIONS	1	No Quantity							6919395			0
S3	2009	2009	2009	2	0	2	Export	616	Poland	POL	724	Spain	ESP								01	MEAT, MEAT PREPARATIONS	1	No Quantity							80424452			0
S3	2009	2009	2009	2	0	2	Export	616	Poland	POL	752	Sweden	SWE								01	MEAT, MEAT PREPARATIONS	1	No Quantity							29593190			0
S3	2009	2009	2009	2	0	2	Export	616	Poland	POL	757	Switzerland	CHE								01	MEAT, MEAT PREPARATIONS	1	No Quantity							6631764			0
S3	2009	2009	2009	2	0	2	Export	616	Poland	POL	762	Tajikistan	TJK								01	MEAT, MEAT PREPARATIONS	1	No Quantity							183503			0
S3	2009	2009	2009	2	0	2	Export	616	Poland	POL	768	Togo	TGO								01	MEAT, MEAT PREPARATIONS	1	No Quantity							645403			0
S3	2009	2009	2009	2	0	2	Export	616	Poland	POL	784	United Arab Emirates	ARE								01	MEAT, MEAT PREPARATIONS	1	No Quantity							216324			0
S3	2009	2009	2009	2	0	2	Export	616	Poland	POL	788	Tunisia	TUN								01	MEAT, MEAT PREPARATIONS	1	No Quantity							287034			0
S3	2009	2009	2009	2	0	2	Export	616	Poland	POL	792	Turkey	TUR								01	MEAT, MEAT PREPARATIONS	1	No Quantity							584521			0
S3	2009	2009	2009	2	0	2	Export	616	Poland	POL	804	Ukraine	UKR								01	MEAT, MEAT PREPARATIONS	1	No Quantity							78823197			0
S3	2009	2009	2009	2	0	2	Export	616	Poland	POL	807	North Macedonia	MKD								01	MEAT, MEAT PREPARATIONS	1	No Quantity							13959378			0
S3	2009	2009	2009	2	0	2	Export	616	Poland	POL	826	United Kingdom	GBR								01	MEAT, MEAT PREPARATIONS	1	No Quantity							315248821			0
S3	2009	2009	2009	2	0	2	Export	616	Poland	POL	842	USA	USA								01	MEAT, MEAT PREPARATIONS	1	No Quantity							42319725			0
S3	2009	2009	2009	2	0	2	Export	616	Poland	POL	860	Uzbekistan	UZB								01	MEAT, MEAT PREPARATIONS	1	No Quantity							2546817			0
S3	2009	2009	2009	2	0	2	Export	616	Poland	POL	899	Areas, nes									01	MEAT, MEAT PREPARATIONS	1	No Quantity							544158			0
S3	2009	2009	2009	2	0	2	Export	608	Philippines	PHL	0	World	WLD								02	DAIRY PRODUCTS,BIRD EGGS	1	No Quantity							99422981			0
S3	2009	2009	2009	2	0	2	Export	608	Philippines	PHL	12	Algeria	DZA								02	DAIRY PRODUCTS,BIRD EGGS	1	No Quantity							44126			0
S3	2009	2009	2009	2	0	2	Export	608	Philippines	PHL	16	American Samoa	ASM								02	DAIRY PRODUCTS,BIRD EGGS	1	No Quantity							22041			0
S3	2009	2009	2009	2	0	2	Export	608	Philippines	PHL	36	Australia	AUS								02	DAIRY PRODUCTS,BIRD EGGS	1	No Quantity							1175585			0
S3	2009	2009	2009	2	0	2	Export	608	Philippines	PHL	48	Bahrain	BHR								02	DAIRY PRODUCTS,BIRD EGGS	1	No Quantity							83023			0
S3	2009	2009	2009	2	0	2	Export	608	Philippines	PHL	50	Bangladesh	BGD								02	DAIRY PRODUCTS,BIRD EGGS	1	No Quantity							3356167			0
S3	2009	2009	2009	2	0	2	Export	608	Philippines	PHL	60	Bermuda	BMU								02	DAIRY PRODUCTS,BIRD EGGS	1	No Quantity							8729			0
S3	2009	2009	2009	2	0	2	Export	608	Philippines	PHL	90	Solomon Isds	SLB								02	DAIRY PRODUCTS,BIRD EGGS	1	No Quantity							188			0
S3	2009	2009	2009	2	0	2	Export	608	Philippines	PHL	96	Brunei Darussalam	BRN								02	DAIRY PRODUCTS,BIRD EGGS	1	No Quantity							121080			0
S3	2009	2009	2009	2	0	2	Export	608	Philippines	PHL	104	Myanmar	MMR								02	DAIRY PRODUCTS,BIRD EGGS	1	No Quantity							112195			0
S3	2009	2009	2009	2	0	2	Export	608	Philippines	PHL	116	Cambodia	KHM								02	DAIRY PRODUCTS,BIRD EGGS	1	No Quantity							299239			0
S3	2009	2009	2009	2	0	2	Export	608	Philippines	PHL	124	Canada	CAN								02	DAIRY PRODUCTS,BIRD EGGS	1	No Quantity							570395			0
S3	2009	2009	2009	2	0	2	Export	608	Philippines	PHL	136	Cayman Isds	CYM								02	DAIRY PRODUCTS,BIRD EGGS	1	No Quantity							120			0
S3	2009	2009	2009	2	0	2	Export	608	Philippines	PHL	144	Sri Lanka	LKA								02	DAIRY PRODUCTS,BIRD EGGS	1	No Quantity							1573950			0
S3	2009	2009	2009	2	0	2	Export	608	Philippines	PHL	156	China	CHN								02	DAIRY PRODUCTS,BIRD EGGS	1	No Quantity							69403			0
S3	2009	2009	2009	2	0	2	Export	608	Philippines	PHL	196	Cyprus	CYP								02	DAIRY PRODUCTS,BIRD EGGS	1	No Quantity							91			0
S3	2009	2009	2009	2	0	2	Export	608	Philippines	PHL	260	Fr. South Antarctic Terr.	ATF								02	DAIRY PRODUCTS,BIRD EGGS	1	No Quantity							117045			0
S3	2009	2009	2009	2	0	2	Export	608	Philippines	PHL	262	Djibouti	DJI								02	DAIRY PRODUCTS,BIRD EGGS	1	No Quantity							145834			0
S3	2009	2009	2009	2	0	2	Export	608	Philippines	PHL	316	Guam	GUM								02	DAIRY PRODUCTS,BIRD EGGS	1	No Quantity							205052			0
S3	2009	2009	2009	2	0	2	Export	608	Philippines	PHL	344	China, Hong Kong SAR	HKG								02	DAIRY PRODUCTS,BIRD EGGS	1	No Quantity							1633285			0
S3	2009	2009	2009	2	0	2	Export	608	Philippines	PHL	352	Iceland	ISL								02	DAIRY PRODUCTS,BIRD EGGS	1	No Quantity							122			0
S3	2009	2009	2009	2	0	2	Export	608	Philippines	PHL	360	Indonesia	IDN								02	DAIRY PRODUCTS,BIRD EGGS	1	No Quantity							23069865			0
S3	2009	2009	2009	2	0	2	Export	608	Philippines	PHL	368	Iraq	IRQ								02	DAIRY PRODUCTS,BIRD EGGS	1	No Quantity							3165670			0
S3	2009	2009	2009	2	0	2	Export	608	Philippines	PHL	372	Ireland	IRL								02	DAIRY PRODUCTS,BIRD EGGS	1	No Quantity							57343			0
S3	2009	2009	2009	2	0	2	Export	608	Philippines	PHL	376	Israel	ISR								02	DAIRY PRODUCTS,BIRD EGGS	1	No Quantity							1660			0
S3	2009	2009	2009	2	0	2	Export	608	Philippines	PHL	392	Japan	JPN								02	DAIRY PRODUCTS,BIRD EGGS	1	No Quantity							271877			0
S3	2009	2009	2009	2	0	2	Export	608	Philippines	PHL	398	Kazakhstan	KAZ								02	DAIRY PRODUCTS,BIRD EGGS	1	No Quantity							246694			0
S3	2009	2009	2009	2	0	2	Export	608	Philippines	PHL	400	Jordan	JOR								02	DAIRY PRODUCTS,BIRD EGGS	1	No Quantity							504353			0
S3	2009	2009	2009	2	0	2	Export	608	Philippines	PHL	410	Rep. of Korea	KOR								02	DAIRY PRODUCTS,BIRD EGGS	1	No Quantity							106440			0
S3	2009	2009	2009	2	0	2	Export	608	Philippines	PHL	414	Kuwait	KWT								02	DAIRY PRODUCTS,BIRD EGGS	1	No Quantity							17567			0
S3	2009	2009	2009	2	0	2	Export	608	Philippines	PHL	422	Lebanon	LBN								02	DAIRY PRODUCTS,BIRD EGGS	1	No Quantity							50342			0
S3	2009	2009	2009	2	0	2	Export	608	Philippines	PHL	446	China, Macao SAR	MAC								02	DAIRY PRODUCTS,BIRD EGGS	1	No Quantity							35455			0
S3	2009	2009	2009	2	0	2	Export	608	Philippines	PHL	458	Malaysia	MYS								02	DAIRY PRODUCTS,BIRD EGGS	1	No Quantity							25524395			0
S3	2009	2009	2009	2	0	2	Export	608	Philippines	PHL	462	Maldives	MDV								02	DAIRY PRODUCTS,BIRD EGGS	1	No Quantity							91291			0
S3	2009	2009	2009	2	0	2	Export	608	Philippines	PHL	484	Mexico	MEX								02	DAIRY PRODUCTS,BIRD EGGS	1	No Quantity							50			0
S3	2009	2009	2009	2	0	2	Export	608	Philippines	PHL	490	Other Asia, nes									02	DAIRY PRODUCTS,BIRD EGGS	1	No Quantity							2879878			0
S3	2009	2009	2009	2	0	2	Export	608	Philippines	PHL	528	Netherlands	NLD								02	DAIRY PRODUCTS,BIRD EGGS	1	No Quantity							16849			0
S3	2009	2009	2009	2	0	2	Export	608	Philippines	PHL	533	Aruba	ABW								02	DAIRY PRODUCTS,BIRD EGGS	1	No Quantity							90			0
S3	2009	2009	2009	2	0	2	Export	608	Philippines	PHL	554	New Zealand	NZL								02	DAIRY PRODUCTS,BIRD EGGS	1	No Quantity							55087			0
S3	2009	2009	2009	2	0	2	Export	608	Philippines	PHL	579	Norway	NOR								02	DAIRY PRODUCTS,BIRD EGGS	1	No Quantity							6628			0
S3	2009	2009	2009	2	0	2	Export	608	Philippines	PHL	583	FS Micronesia	FSM								02	DAIRY PRODUCTS,BIRD EGGS	1	No Quantity							13083			0
S3	2009	2009	2009	2	0	2	Export	608	Philippines	PHL	584	Marshall Isds	MHL								02	DAIRY PRODUCTS,BIRD EGGS	1	No Quantity							10580			0
S3	2009	2009	2009	2	0	2	Export	608	Philippines	PHL	585	Palau	PLW								02	DAIRY PRODUCTS,BIRD EGGS	1	No Quantity							14082			0
S3	2009	2009	2009	2	0	2	Export	608	Philippines	PHL	586	Pakistan	PAK								02	DAIRY PRODUCTS,BIRD EGGS	1	No Quantity							7750			0
S3	2009	2009	2009	2	0	2	Export	608	Philippines	PHL	598	Papua New Guinea	PNG								02	DAIRY PRODUCTS,BIRD EGGS	1	No Quantity							251277			0
S3	2009	2009	2009	2	0	2	Export	608	Philippines	PHL	634	Qatar	QAT								02	DAIRY PRODUCTS,BIRD EGGS	1	No Quantity							135979			0
S3	2009	2009	2009	2	0	2	Export	608	Philippines	PHL	682	Saudi Arabia	SAU								02	DAIRY PRODUCTS,BIRD EGGS	1	No Quantity							486422			0
S3	2009	2009	2009	2	0	2	Export	608	Philippines	PHL	699	India	IND								02	DAIRY PRODUCTS,BIRD EGGS	1	No Quantity							160540			0
S3	2009	2009	2009	2	0	2	Export	608	Philippines	PHL	702	Singapore	SGP								02	DAIRY PRODUCTS,BIRD EGGS	1	No Quantity							1447758			0
S3	2009	2009	2009	2	0	2	Export	608	Philippines	PHL	704	Viet Nam	VNM								02	DAIRY PRODUCTS,BIRD EGGS	1	No Quantity							1491626			0
S3	2009	2009	2009	2	0	2	Export	608	Philippines	PHL	710	South Africa	ZAF								02	DAIRY PRODUCTS,BIRD EGGS	1	No Quantity							3302908			0
S3	2009	2009	2009	2	0	2	Export	608	Philippines	PHL	724	Spain	ESP								02	DAIRY PRODUCTS,BIRD EGGS	1	No Quantity							105			0
S3	2009	2009	2009	2	0	2	Export	608	Philippines	PHL	760	Syria	SYR								02	DAIRY PRODUCTS,BIRD EGGS	1	No Quantity							23390			0
S3	2009	2009	2009	2	0	2	Export	608	Philippines	PHL	764	Thailand	THA								02	DAIRY PRODUCTS,BIRD EGGS	1	No Quantity							20289911			0
S3	2009	2009	2009	2	0	2	Export	608	Philippines	PHL	784	United Arab Emirates	ARE								02	DAIRY PRODUCTS,BIRD EGGS	1	No Quantity							1577756			0
S3	2009	2009	2009	2	0	2	Export	608	Philippines	PHL	796	Turks and Caicos Isds	TCA								02	DAIRY PRODUCTS,BIRD EGGS	1	No Quantity							80			0
S3	2009	2009	2009	2	0	2	Export	608	Philippines	PHL	826	United Kingdom	GBR								02	DAIRY PRODUCTS,BIRD EGGS	1	No Quantity							62304			0
S3	2009	2009	2009	2	0	2	Export	608	Philippines	PHL	842	USA	USA								02	DAIRY PRODUCTS,BIRD EGGS	1	No Quantity							1672706			0
S3	2009	2009	2009	2	0	2	Export	608	Philippines	PHL	887	Yemen	YEM								02	DAIRY PRODUCTS,BIRD EGGS	1	No Quantity							2835520			0
S3	2009	2009	2009	2	0	2	Export	616	Poland	POL	0	World	WLD								02	DAIRY PRODUCTS,BIRD EGGS	1	No Quantity							1513906139			0
S3	2009	2009	2009	2	0	2	Export	616	Poland	POL	4	Afghanistan	AFG								02	DAIRY PRODUCTS,BIRD EGGS	1	No Quantity							552892			0
S3	2009	2009	2009	2	0	2	Export	616	Poland	POL	8	Albania	ALB								02	DAIRY PRODUCTS,BIRD EGGS	1	No Quantity							547207			0
S3	2009	2009	2009	2	0	2	Export	616	Poland	POL	10	Antarctica	ATA								02	DAIRY PRODUCTS,BIRD EGGS	1	No Quantity							6090			0
S3	2009	2009	2009	2	0	2	Export	616	Poland	POL	12	Algeria	DZA								02	DAIRY PRODUCTS,BIRD EGGS	1	No Quantity							23408107			0
S3	2009	2009	2009	2	0	2	Export	616	Poland	POL	28	Antigua and Barbuda	ATG								02	DAIRY PRODUCTS,BIRD EGGS	1	No Quantity							275			0
S3	2009	2009	2009	2	0	2	Export	616	Poland	POL	31	Azerbaijan	AZE								02	DAIRY PRODUCTS,BIRD EGGS	1	No Quantity							155700			0
S3	2009	2009	2009	2	0	2	Export	616	Poland	POL	32	Argentina	ARG								02	DAIRY PRODUCTS,BIRD EGGS	1	No Quantity							17881			0
S3	2009	2009	2009	2	0	2	Export	616	Poland	POL	36	Australia	AUS								02	DAIRY PRODUCTS,BIRD EGGS	1	No Quantity							3217006			0
S3	2009	2009	2009	2	0	2	Export	616	Poland	POL	40	Austria	AUT								02	DAIRY PRODUCTS,BIRD EGGS	1	No Quantity							22940952			0
S3	2009	2009	2009	2	0	2	Export	616	Poland	POL	48	Bahrain	BHR								02	DAIRY PRODUCTS,BIRD EGGS	1	No Quantity							197587			0
S3	2009	2009	2009	2	0	2	Export	616	Poland	POL	50	Bangladesh	BGD								02	DAIRY PRODUCTS,BIRD EGGS	1	No Quantity							880284			0
S3	2009	2009	2009	2	0	2	Export	616	Poland	POL	51	Armenia	ARM								02	DAIRY PRODUCTS,BIRD EGGS	1	No Quantity							116666			0
S3	2009	2009	2009	2	0	2	Export	616	Poland	POL	56	Belgium	BEL								02	DAIRY PRODUCTS,BIRD EGGS	1	No Quantity							33640544			0
S3	2009	2009	2009	2	0	2	Export	616	Poland	POL	70	Bosnia Herzegovina	BIH								02	DAIRY PRODUCTS,BIRD EGGS	1	No Quantity							796037			0
S3	2009	2009	2009	2	0	2	Export	616	Poland	POL	76	Brazil	BRA								02	DAIRY PRODUCTS,BIRD EGGS	1	No Quantity							147360			0
S3	2009	2009	2009	2	0	2	Export	616	Poland	POL	100	Bulgaria	BGR								02	DAIRY PRODUCTS,BIRD EGGS	1	No Quantity							27092562			0
S3	2009	2009	2009	2	0	2	Export	616	Poland	POL	104	Myanmar	MMR								02	DAIRY PRODUCTS,BIRD EGGS	1	No Quantity							209411			0
S3	2009	2009	2009	2	0	2	Export	616	Poland	POL	112	Belarus	BLR								02	DAIRY PRODUCTS,BIRD EGGS	1	No Quantity							1082208			0
S3	2009	2009	2009	2	0	2	Export	616	Poland	POL	120	Cameroon	CMR								02	DAIRY PRODUCTS,BIRD EGGS	1	No Quantity							101960			0
S3	2009	2009	2009	2	0	2	Export	616	Poland	POL	124	Canada	CAN								02	DAIRY PRODUCTS,BIRD EGGS	1	No Quantity							2444399			0
S3	2009	2009	2009	2	0	2	Export	616	Poland	POL	152	Chile	CHL								02	DAIRY PRODUCTS,BIRD EGGS	1	No Quantity							249772			0
S3	2009	2009	2009	2	0	2	Export	616	Poland	POL	156	China	CHN								02	DAIRY PRODUCTS,BIRD EGGS	1	No Quantity							5169452			0
S3	2009	2009	2009	2	0	2	Export	616	Poland	POL	170	Colombia	COL								02	DAIRY PRODUCTS,BIRD EGGS	1	No Quantity							111544			0
S3	2009	2009	2009	2	0	2	Export	616	Poland	POL	191	Croatia	HRV								02	DAIRY PRODUCTS,BIRD EGGS	1	No Quantity							5890448			0
S3	2009	2009	2009	2	0	2	Export	616	Poland	POL	192	Cuba	CUB								02	DAIRY PRODUCTS,BIRD EGGS	1	No Quantity							2992796			0
S3	2009	2009	2009	2	0	2	Export	616	Poland	POL	196	Cyprus	CYP								02	DAIRY PRODUCTS,BIRD EGGS	1	No Quantity							398872			0
S3	2009	2009	2009	2	0	2	Export	616	Poland	POL	203	Czechia	CZE								02	DAIRY PRODUCTS,BIRD EGGS	1	No Quantity							155101116			0
S3	2009	2009	2009	2	0	2	Export	616	Poland	POL	208	Denmark	DNK								02	DAIRY PRODUCTS,BIRD EGGS	1	No Quantity							31478362			0
S3	2009	2009	2009	2	0	2	Export	616	Poland	POL	231	Ethiopia	ETH								02	DAIRY PRODUCTS,BIRD EGGS	1	No Quantity							43048			0
S3	2009	2009	2009	2	0	2	Export	616	Poland	POL	233	Estonia	EST								02	DAIRY PRODUCTS,BIRD EGGS	1	No Quantity							11788967			0
S3	2009	2009	2009	2	0	2	Export	616	Poland	POL	246	Finland	FIN								02	DAIRY PRODUCTS,BIRD EGGS	1	No Quantity							6889723			0
S3	2009	2009	2009	2	0	2	Export	616	Poland	POL	251	France	FRA								02	DAIRY PRODUCTS,BIRD EGGS	1	No Quantity							23813914			0
S3	2009	2009	2009	2	0	2	Export	616	Poland	POL	266	Gabon	GAB								02	DAIRY PRODUCTS,BIRD EGGS	1	No Quantity							704372			0
S3	2009	2009	2009	2	0	2	Export	616	Poland	POL	268	Georgia	GEO								02	DAIRY PRODUCTS,BIRD EGGS	1	No Quantity							54165			0
S3	2009	2009	2009	2	0	2	Export	616	Poland	POL	270	Gambia	GMB								02	DAIRY PRODUCTS,BIRD EGGS	1	No Quantity							135526			0
S3	2009	2009	2009	2	0	2	Export	616	Poland	POL	276	Germany	DEU								02	DAIRY PRODUCTS,BIRD EGGS	1	No Quantity							350528932			0
S3	2009	2009	2009	2	0	2	Export	616	Poland	POL	288	Ghana	GHA								02	DAIRY PRODUCTS,BIRD EGGS	1	No Quantity							991854			0
S3	2009	2009	2009	2	0	2	Export	616	Poland	POL	300	Greece	GRC								02	DAIRY PRODUCTS,BIRD EGGS	1	No Quantity							9316689			0
S3	2009	2009	2009	2	0	2	Export	616	Poland	POL	344	China, Hong Kong SAR	HKG								02	DAIRY PRODUCTS,BIRD EGGS	1	No Quantity							467522			0
S3	2009	2009	2009	2	0	2	Export	616	Poland	POL	348	Hungary	HUN								02	DAIRY PRODUCTS,BIRD EGGS	1	No Quantity							114593139			0
S3	2009	2009	2009	2	0	2	Export	616	Poland	POL	352	Iceland	ISL								02	DAIRY PRODUCTS,BIRD EGGS	1	No Quantity							2565			0
S3	2009	2009	2009	2	0	2	Export	616	Poland	POL	360	Indonesia	IDN								02	DAIRY PRODUCTS,BIRD EGGS	1	No Quantity							2152747			0
S3	2009	2009	2009	2	0	2	Export	616	Poland	POL	364	Iran	IRN								02	DAIRY PRODUCTS,BIRD EGGS	1	No Quantity							33078			0
S3	2009	2009	2009	2	0	2	Export	616	Poland	POL	368	Iraq	IRQ								02	DAIRY PRODUCTS,BIRD EGGS	1	No Quantity							17616089			0
S3	2009	2009	2009	2	0	2	Export	616	Poland	POL	372	Ireland	IRL								02	DAIRY PRODUCTS,BIRD EGGS	1	No Quantity							5824195			0
S3	2009	2009	2009	2	0	2	Export	616	Poland	POL	376	Israel	ISR								02	DAIRY PRODUCTS,BIRD EGGS	1	No Quantity							1654087			0
S3	2009	2009	2009	2	0	2	Export	616	Poland	POL	381	Italy	ITA								02	DAIRY PRODUCTS,BIRD EGGS	1	No Quantity							98056462			0
S3	2009	2009	2009	2	0	2	Export	616	Poland	POL	384	Côte d'Ivoire	CIV								02	DAIRY PRODUCTS,BIRD EGGS	1	No Quantity							11413			0
S3	2009	2009	2009	2	0	2	Export	616	Poland	POL	392	Japan	JPN								02	DAIRY PRODUCTS,BIRD EGGS	1	No Quantity							68440			0
S3	2009	2009	2009	2	0	2	Export	616	Poland	POL	398	Kazakhstan	KAZ								02	DAIRY PRODUCTS,BIRD EGGS	1	No Quantity							614812			0
S3	2009	2009	2009	2	0	2	Export	616	Poland	POL	400	Jordan	JOR								02	DAIRY PRODUCTS,BIRD EGGS	1	No Quantity							4673374			0
S3	2009	2009	2009	2	0	2	Export	616	Poland	POL	408	Dem. People's Rep. of Korea	PRK								02	DAIRY PRODUCTS,BIRD EGGS	1	No Quantity							6117			0
S3	2009	2009	2009	2	0	2	Export	616	Poland	POL	410	Rep. of Korea	KOR								02	DAIRY PRODUCTS,BIRD EGGS	1	No Quantity							561944			0
S3	2009	2009	2009	2	0	2	Export	616	Poland	POL	414	Kuwait	KWT								02	DAIRY PRODUCTS,BIRD EGGS	1	No Quantity							2214227			0
S3	2009	2009	2009	2	0	2	Export	616	Poland	POL	417	Kyrgyzstan	KGZ								02	DAIRY PRODUCTS,BIRD EGGS	1	No Quantity							60650			0
S3	2009	2009	2009	2	0	2	Export	616	Poland	POL	422	Lebanon	LBN								02	DAIRY PRODUCTS,BIRD EGGS	1	No Quantity							1414046			0
S3	2009	2009	2009	2	0	2	Export	616	Poland	POL	428	Latvia	LVA								02	DAIRY PRODUCTS,BIRD EGGS	1	No Quantity							15068212			0
S3	2009	2009	2009	2	0	2	Export	616	Poland	POL	434	Libya	LBY								02	DAIRY PRODUCTS,BIRD EGGS	1	No Quantity							5178168			0
S3	2009	2009	2009	2	0	2	Export	616	Poland	POL	440	Lithuania	LTU								02	DAIRY PRODUCTS,BIRD EGGS	1	No Quantity							29397036			0
S3	2009	2009	2009	2	0	2	Export	616	Poland	POL	442	Luxembourg	LUX								02	DAIRY PRODUCTS,BIRD EGGS	1	No Quantity							1216613			0
S3	2009	2009	2009	2	0	2	Export	616	Poland	POL	458	Malaysia	MYS								02	DAIRY PRODUCTS,BIRD EGGS	1	No Quantity							6143428			0
S3	2009	2009	2009	2	0	2	Export	616	Poland	POL	470	Malta	MLT								02	DAIRY PRODUCTS,BIRD EGGS	1	No Quantity							590611			0
S3	2009	2009	2009	2	0	2	Export	616	Poland	POL	484	Mexico	MEX								02	DAIRY PRODUCTS,BIRD EGGS	1	No Quantity							5623149			0
S3	2009	2009	2009	2	0	2	Export	616	Poland	POL	490	Other Asia, nes									02	DAIRY PRODUCTS,BIRD EGGS	1	No Quantity							284319			0
S3	2009	2009	2009	2	0	2	Export	616	Poland	POL	496	Mongolia	MNG								02	DAIRY PRODUCTS,BIRD EGGS	1	No Quantity							13074			0
S3	2009	2009	2009	2	0	2	Export	616	Poland	POL	498	Rep. of Moldova	MDA								02	DAIRY PRODUCTS,BIRD EGGS	1	No Quantity							1063916			0
S3	2009	2009	2009	2	0	2	Export	616	Poland	POL	499	Montenegro	MNE								02	DAIRY PRODUCTS,BIRD EGGS	1	No Quantity							11877			0
S3	2009	2009	2009	2	0	2	Export	616	Poland	POL	504	Morocco	MAR								02	DAIRY PRODUCTS,BIRD EGGS	1	No Quantity							872961			0
S3	2009	2009	2009	2	0	2	Export	616	Poland	POL	512	Oman	OMN								02	DAIRY PRODUCTS,BIRD EGGS	1	No Quantity							45320			0
S3	2009	2009	2009	2	0	2	Export	616	Poland	POL	524	Nepal	NPL								02	DAIRY PRODUCTS,BIRD EGGS	1	No Quantity							21279			0
S3	2009	2009	2009	2	0	2	Export	616	Poland	POL	528	Netherlands	NLD								02	DAIRY PRODUCTS,BIRD EGGS	1	No Quantity							105362200			0
S3	2009	2009	2009	2	0	2	Export	616	Poland	POL	530	Neth. Antilles	ANT								02	DAIRY PRODUCTS,BIRD EGGS	1	No Quantity							43666			0
S3	2009	2009	2009	2	0	2	Export	616	Poland	POL	562	Niger	NER								02	DAIRY PRODUCTS,BIRD EGGS	1	No Quantity							48630			0
S3	2009	2009	2009	2	0	2	Export	616	Poland	POL	566	Nigeria	NGA								02	DAIRY PRODUCTS,BIRD EGGS	1	No Quantity							698501			0
S3	2009	2009	2009	2	0	2	Export	616	Poland	POL	568	Other Europe, nes									02	DAIRY PRODUCTS,BIRD EGGS	1	No Quantity							88657			0
S3	2009	2009	2009	2	0	2	Export	616	Poland	POL	577	Other Africa, nes									02	DAIRY PRODUCTS,BIRD EGGS	1	No Quantity							149892			0
S3	2009	2009	2009	2	0	2	Export	616	Poland	POL	579	Norway	NOR								02	DAIRY PRODUCTS,BIRD EGGS	1	No Quantity							368130			0
S3	2009	2009	2009	2	0	2	Export	616	Poland	POL	586	Pakistan	PAK								02	DAIRY PRODUCTS,BIRD EGGS	1	No Quantity							3081853			0
S3	2009	2009	2009	2	0	2	Export	616	Poland	POL	604	Peru	PER								02	DAIRY PRODUCTS,BIRD EGGS	1	No Quantity							63969			0
S3	2009	2009	2009	2	0	2	Export	616	Poland	POL	608	Philippines	PHL								02	DAIRY PRODUCTS,BIRD EGGS	1	No Quantity							2294882			0
S3	2009	2009	2009	2	0	2	Export	616	Poland	POL	620	Portugal	PRT								02	DAIRY PRODUCTS,BIRD EGGS	1	No Quantity							18474161			0
S3	2009	2009	2009	2	0	2	Export	616	Poland	POL	642	Romania	ROU								02	DAIRY PRODUCTS,BIRD EGGS	1	No Quantity							64111591			0
S3	2009	2009	2009	2	0	2	Export	616	Poland	POL	643	Russian Federation	RUS								02	DAIRY PRODUCTS,BIRD EGGS	1	No Quantity							38097126			0
S3	2009	2009	2009	2	0	2	Export	616	Poland	POL	670	Saint Vincent and the Grenadines	VCT								02	DAIRY PRODUCTS,BIRD EGGS	1	No Quantity							148115			0
S3	2009	2009	2009	2	0	2	Export	616	Poland	POL	682	Saudi Arabia	SAU								02	DAIRY PRODUCTS,BIRD EGGS	1	No Quantity							26085661			0
S3	2009	2009	2009	2	0	2	Export	616	Poland	POL	686	Senegal	SEN								02	DAIRY PRODUCTS,BIRD EGGS	1	No Quantity							159592			0
S3	2009	2009	2009	2	0	2	Export	616	Poland	POL	688	Serbia	SRB								02	DAIRY PRODUCTS,BIRD EGGS	1	No Quantity							1420631			0
S3	2009	2009	2009	2	0	2	Export	616	Poland	POL	699	India	IND								02	DAIRY PRODUCTS,BIRD EGGS	1	No Quantity							185520			0
S3	2009	2009	2009	2	0	2	Export	616	Poland	POL	702	Singapore	SGP								02	DAIRY PRODUCTS,BIRD EGGS	1	No Quantity							2608272			0
S3	2009	2009	2009	2	0	2	Export	616	Poland	POL	703	Slovakia	SVK								02	DAIRY PRODUCTS,BIRD EGGS	1	No Quantity							76248924			0
S3	2009	2009	2009	2	0	2	Export	616	Poland	POL	704	Viet Nam	VNM								02	DAIRY PRODUCTS,BIRD EGGS	1	No Quantity							13047807			0
S3	2009	2009	2009	2	0	2	Export	616	Poland	POL	705	Slovenia	SVN								02	DAIRY PRODUCTS,BIRD EGGS	1	No Quantity							1528392			0
S3	2009	2009	2009	2	0	2	Export	616	Poland	POL	710	South Africa	ZAF								02	DAIRY PRODUCTS,BIRD EGGS	1	No Quantity							623009			0
S3	2009	2009	2009	2	0	2	Export	616	Poland	POL	724	Spain	ESP								02	DAIRY PRODUCTS,BIRD EGGS	1	No Quantity							32743906			0
S3	2009	2009	2009	2	0	2	Export	616	Poland	POL	736	Fmr Sudan	SDN								02	DAIRY PRODUCTS,BIRD EGGS	1	No Quantity							502828			0
S3	2009	2009	2009	2	0	2	Export	616	Poland	POL	752	Sweden	SWE								02	DAIRY PRODUCTS,BIRD EGGS	1	No Quantity							4469690			0
S3	2009	2009	2009	2	0	2	Export	616	Poland	POL	757	Switzerland	CHE								02	DAIRY PRODUCTS,BIRD EGGS	1	No Quantity							857512			0
S3	2009	2009	2009	2	0	2	Export	616	Poland	POL	760	Syria	SYR								02	DAIRY PRODUCTS,BIRD EGGS	1	No Quantity							949888			0
S3	2009	2009	2009	2	0	2	Export	616	Poland	POL	764	Thailand	THA								02	DAIRY PRODUCTS,BIRD EGGS	1	No Quantity							3570233			0
S3	2009	2009	2009	2	0	2	Export	616	Poland	POL	768	Togo	TGO								02	DAIRY PRODUCTS,BIRD EGGS	1	No Quantity							336546			0
S3	2009	2009	2009	2	0	2	Export	616	Poland	POL	784	United Arab Emirates	ARE								02	DAIRY PRODUCTS,BIRD EGGS	1	No Quantity							3019358			0
S3	2009	2009	2009	2	0	2	Export	616	Poland	POL	788	Tunisia	TUN								02	DAIRY PRODUCTS,BIRD EGGS	1	No Quantity							740021			0
S3	2009	2009	2009	2	0	2	Export	616	Poland	POL	792	Turkey	TUR								02	DAIRY PRODUCTS,BIRD EGGS	1	No Quantity							2379623			0
S3	2009	2009	2009	2	0	2	Export	616	Poland	POL	804	Ukraine	UKR								02	DAIRY PRODUCTS,BIRD EGGS	1	No Quantity							5737016			0
S3	2009	2009	2009	2	0	2	Export	616	Poland	POL	807	North Macedonia	MKD								02	DAIRY PRODUCTS,BIRD EGGS	1	No Quantity							157803			0
S3	2009	2009	2009	2	0	2	Export	616	Poland	POL	818	Egypt	EGY								02	DAIRY PRODUCTS,BIRD EGGS	1	No Quantity							8949604			0
S3	2009	2009	2009	2	0	2	Export	616	Poland	POL	826	United Kingdom	GBR								02	DAIRY PRODUCTS,BIRD EGGS	1	No Quantity							34353202			0
S3	2009	2009	2009	2	0	2	Export	616	Poland	POL	834	United Rep. of Tanzania	TZA								02	DAIRY PRODUCTS,BIRD EGGS	1	No Quantity							127919			0
S3	2009	2009	2009	2	0	2	Export	616	Poland	POL	842	USA	USA								02	DAIRY PRODUCTS,BIRD EGGS	1	No Quantity							8318929			0
S3	2009	2009	2009	2	0	2	Export	616	Poland	POL	854	Burkina Faso	BFA								02	DAIRY PRODUCTS,BIRD EGGS	1	No Quantity							32404			0
S3	2009	2009	2009	2	0	2	Export	616	Poland	POL	860	Uzbekistan	UZB								02	DAIRY PRODUCTS,BIRD EGGS	1	No Quantity							887601			0
S3	2009	2009	2009	2	0	2	Export	616	Poland	POL	862	Venezuela	VEN								02	DAIRY PRODUCTS,BIRD EGGS	1	No Quantity							3217810			0
S3	2009	2009	2009	2	0	2	Export	616	Poland	POL	887	Yemen	YEM								02	DAIRY PRODUCTS,BIRD EGGS	1	No Quantity							8655159			0
S3	2009	2009	2009	2	0	2	Export	616	Poland	POL	899	Areas, nes									02	DAIRY PRODUCTS,BIRD EGGS	1	No Quantity							190356			0
S3	2009	2009	2009	2	0	2	Export	608	Philippines	PHL	0	World	WLD								03	FISH,CRUSTACEANS,MOLLUSC	1	No Quantity							566842767			0
S3	2009	2009	2009	2	0	2	Export	608	Philippines	PHL	12	Algeria	DZA								03	FISH,CRUSTACEANS,MOLLUSC	1	No Quantity							49300			0
S3	2009	2009	2009	2	0	2	Export	608	Philippines	PHL	16	American Samoa	ASM								03	FISH,CRUSTACEANS,MOLLUSC	1	No Quantity							238291			0
S3	2009	2009	2009	2	0	2	Export	608	Philippines	PHL	24	Angola	AGO								03	FISH,CRUSTACEANS,MOLLUSC	1	No Quantity							2708415			0
S3	2009	2009	2009	2	0	2	Export	608	Philippines	PHL	32	Argentina	ARG								03	FISH,CRUSTACEANS,MOLLUSC	1	No Quantity							4000			0
S3	2009	2009	2009	2	0	2	Export	608	Philippines	PHL	36	Australia	AUS								03	FISH,CRUSTACEANS,MOLLUSC	1	No Quantity							4396965			0
S3	2009	2009	2009	2	0	2	Export	608	Philippines	PHL	40	Austria	AUT								03	FISH,CRUSTACEANS,MOLLUSC	1	No Quantity							9821			0
S3	2009	2009	2009	2	0	2	Export	608	Philippines	PHL	44	Bahamas	BHS								03	FISH,CRUSTACEANS,MOLLUSC	1	No Quantity							1775642			0
S3	2009	2009	2009	2	0	2	Export	608	Philippines	PHL	48	Bahrain	BHR								03	FISH,CRUSTACEANS,MOLLUSC	1	No Quantity							242049			0
S3	2009	2009	2009	2	0	2	Export	608	Philippines	PHL	52	Barbados	BRB								03	FISH,CRUSTACEANS,MOLLUSC	1	No Quantity							56215			0
S3	2009	2009	2009	2	0	2	Export	608	Philippines	PHL	56	Belgium	BEL								03	FISH,CRUSTACEANS,MOLLUSC	1	No Quantity							7469102			0
S3	2009	2009	2009	2	0	2	Export	608	Philippines	PHL	60	Bermuda	BMU								03	FISH,CRUSTACEANS,MOLLUSC	1	No Quantity							9006			0
S3	2009	2009	2009	2	0	2	Export	608	Philippines	PHL	70	Bosnia Herzegovina	BIH								03	FISH,CRUSTACEANS,MOLLUSC	1	No Quantity							2117			0
S3	2009	2009	2009	2	0	2	Export	608	Philippines	PHL	90	Solomon Isds	SLB								03	FISH,CRUSTACEANS,MOLLUSC	1	No Quantity							142128			0
S3	2009	2009	2009	2	0	2	Export	608	Philippines	PHL	96	Brunei Darussalam	BRN								03	FISH,CRUSTACEANS,MOLLUSC	1	No Quantity							178091			0
S3	2009	2009	2009	2	0	2	Export	608	Philippines	PHL	100	Bulgaria	BGR								03	FISH,CRUSTACEANS,MOLLUSC	1	No Quantity							88420			0
S3	2009	2009	2009	2	0	2	Export	608	Philippines	PHL	108	Burundi	BDI								03	FISH,CRUSTACEANS,MOLLUSC	1	No Quantity							1230			0
S3	2009	2009	2009	2	0	2	Export	608	Philippines	PHL	116	Cambodia	KHM								03	FISH,CRUSTACEANS,MOLLUSC	1	No Quantity							12383			0
S3	2009	2009	2009	2	0	2	Export	608	Philippines	PHL	124	Canada	CAN								03	FISH,CRUSTACEANS,MOLLUSC	1	No Quantity							12376295			0
S3	2009	2009	2009	2	0	2	Export	608	Philippines	PHL	136	Cayman Isds	CYM								03	FISH,CRUSTACEANS,MOLLUSC	1	No Quantity							17786			0
S3	2009	2009	2009	2	0	2	Export	608	Philippines	PHL	144	Sri Lanka	LKA								03	FISH,CRUSTACEANS,MOLLUSC	1	No Quantity							33500			0
S3	2009	2009	2009	2	0	2	Export	608	Philippines	PHL	156	China	CHN								03	FISH,CRUSTACEANS,MOLLUSC	1	No Quantity							4548736			0
S3	2009	2009	2009	2	0	2	Export	608	Philippines	PHL	178	Congo	COG								03	FISH,CRUSTACEANS,MOLLUSC	1	No Quantity							1300			0
S3	2009	2009	2009	2	0	2	Export	608	Philippines	PHL	188	Costa Rica	CRI								03	FISH,CRUSTACEANS,MOLLUSC	1	No Quantity							605970			0
S3	2009	2009	2009	2	0	2	Export	608	Philippines	PHL	191	Croatia	HRV								03	FISH,CRUSTACEANS,MOLLUSC	1	No Quantity							3980742			0
S3	2009	2009	2009	2	0	2	Export	608	Philippines	PHL	196	Cyprus	CYP								03	FISH,CRUSTACEANS,MOLLUSC	1	No Quantity							523227			0
S3	2009	2009	2009	2	0	2	Export	608	Philippines	PHL	203	Czechia	CZE								03	FISH,CRUSTACEANS,MOLLUSC	1	No Quantity							2579567			0
S3	2009	2009	2009	2	0	2	Export	608	Philippines	PHL	208	Denmark	DNK								03	FISH,CRUSTACEANS,MOLLUSC	1	No Quantity							1199114			0
S3	2009	2009	2009	2	0	2	Export	608	Philippines	PHL	214	Dominican Rep.	DOM								03	FISH,CRUSTACEANS,MOLLUSC	1	No Quantity							182025			0
S3	2009	2009	2009	2	0	2	Export	608	Philippines	PHL	218	Ecuador	ECU								03	FISH,CRUSTACEANS,MOLLUSC	1	No Quantity							75600			0
S3	2009	2009	2009	2	0	2	Export	608	Philippines	PHL	242	Fiji	FJI								03	FISH,CRUSTACEANS,MOLLUSC	1	No Quantity							36848			0
S3	2009	2009	2009	2	0	2	Export	608	Philippines	PHL	246	Finland	FIN								03	FISH,CRUSTACEANS,MOLLUSC	1	No Quantity							1592026			0
S3	2009	2009	2009	2	0	2	Export	608	Philippines	PHL	251	France	FRA								03	FISH,CRUSTACEANS,MOLLUSC	1	No Quantity							18336657			0
S3	2009	2009	2009	2	0	2	Export	608	Philippines	PHL	260	Fr. South Antarctic Terr.	ATF								03	FISH,CRUSTACEANS,MOLLUSC	1	No Quantity							943832			0
S3	2009	2009	2009	2	0	2	Export	608	Philippines	PHL	276	Germany	DEU								03	FISH,CRUSTACEANS,MOLLUSC	1	No Quantity							61212218			0
S3	2009	2009	2009	2	0	2	Export	608	Philippines	PHL	296	Kiribati	KIR								03	FISH,CRUSTACEANS,MOLLUSC	1	No Quantity							235701			0
S3	2009	2009	2009	2	0	2	Export	608	Philippines	PHL	300	Greece	GRC								03	FISH,CRUSTACEANS,MOLLUSC	1	No Quantity							2031826			0
S3	2009	2009	2009	2	0	2	Export	608	Philippines	PHL	316	Guam	GUM								03	FISH,CRUSTACEANS,MOLLUSC	1	No Quantity							1139428			0
S3	2009	2009	2009	2	0	2	Export	608	Philippines	PHL	320	Guatemala	GTM								03	FISH,CRUSTACEANS,MOLLUSC	1	No Quantity							190178			0
S3	2009	2009	2009	2	0	2	Export	608	Philippines	PHL	340	Honduras	HND								03	FISH,CRUSTACEANS,MOLLUSC	1	No Quantity							96550			0
S3	2009	2009	2009	2	0	2	Export	608	Philippines	PHL	344	China, Hong Kong SAR	HKG								03	FISH,CRUSTACEANS,MOLLUSC	1	No Quantity							51118888			0
S3	2009	2009	2009	2	0	2	Export	608	Philippines	PHL	348	Hungary	HUN								03	FISH,CRUSTACEANS,MOLLUSC	1	No Quantity							2475			0
S3	2009	2009	2009	2	0	2	Export	608	Philippines	PHL	352	Iceland	ISL								03	FISH,CRUSTACEANS,MOLLUSC	1	No Quantity							45980			0
S3	2009	2009	2009	2	0	2	Export	608	Philippines	PHL	360	Indonesia	IDN								03	FISH,CRUSTACEANS,MOLLUSC	1	No Quantity							1740987			0
S3	2009	2009	2009	2	0	2	Export	608	Philippines	PHL	372	Ireland	IRL								03	FISH,CRUSTACEANS,MOLLUSC	1	No Quantity							914616			0
S3	2009	2009	2009	2	0	2	Export	608	Philippines	PHL	376	Israel	ISR								03	FISH,CRUSTACEANS,MOLLUSC	1	No Quantity							8784002			0
S3	2009	2009	2009	2	0	2	Export	608	Philippines	PHL	381	Italy	ITA								03	FISH,CRUSTACEANS,MOLLUSC	1	No Quantity							5029389			0
S3	2009	2009	2009	2	0	2	Export	608	Philippines	PHL	388	Jamaica	JAM								03	FISH,CRUSTACEANS,MOLLUSC	1	No Quantity							41730			0
S3	2009	2009	2009	2	0	2	Export	608	Philippines	PHL	392	Japan	JPN								03	FISH,CRUSTACEANS,MOLLUSC	1	No Quantity							77405030			0
S3	2009	2009	2009	2	0	2	Export	608	Philippines	PHL	400	Jordan	JOR								03	FISH,CRUSTACEANS,MOLLUSC	1	No Quantity							18920			0
S3	2009	2009	2009	2	0	2	Export	608	Philippines	PHL	410	Rep. of Korea	KOR								03	FISH,CRUSTACEANS,MOLLUSC	1	No Quantity							4980439			0
S3	2009	2009	2009	2	0	2	Export	608	Philippines	PHL	414	Kuwait	KWT								03	FISH,CRUSTACEANS,MOLLUSC	1	No Quantity							6418582			0
S3	2009	2009	2009	2	0	2	Export	608	Philippines	PHL	422	Lebanon	LBN								03	FISH,CRUSTACEANS,MOLLUSC	1	No Quantity							132403			0
S3	2009	2009	2009	2	0	2	Export	608	Philippines	PHL	428	Latvia	LVA								03	FISH,CRUSTACEANS,MOLLUSC	1	No Quantity							55286			0
S3	2009	2009	2009	2	0	2	Export	608	Philippines	PHL	434	Libya	LBY								03	FISH,CRUSTACEANS,MOLLUSC	1	No Quantity							118912			0
S3	2009	2009	2009	2	0	2	Export	608	Philippines	PHL	446	China, Macao SAR	MAC								03	FISH,CRUSTACEANS,MOLLUSC	1	No Quantity							2165230			0
S3	2009	2009	2009	2	0	2	Export	608	Philippines	PHL	458	Malaysia	MYS								03	FISH,CRUSTACEANS,MOLLUSC	1	No Quantity							1290496			0
S3	2009	2009	2009	2	0	2	Export	608	Philippines	PHL	470	Malta	MLT								03	FISH,CRUSTACEANS,MOLLUSC	1	No Quantity							441901			0
S3	2009	2009	2009	2	0	2	Export	608	Philippines	PHL	480	Mauritius	MUS								03	FISH,CRUSTACEANS,MOLLUSC	1	No Quantity							415000			0
S3	2009	2009	2009	2	0	2	Export	608	Philippines	PHL	484	Mexico	MEX								03	FISH,CRUSTACEANS,MOLLUSC	1	No Quantity							129882			0
S3	2009	2009	2009	2	0	2	Export	608	Philippines	PHL	490	Other Asia, nes									03	FISH,CRUSTACEANS,MOLLUSC	1	No Quantity							14395426			0
S3	2009	2009	2009	2	0	2	Export	608	Philippines	PHL	504	Morocco	MAR								03	FISH,CRUSTACEANS,MOLLUSC	1	No Quantity							86400			0
S3	2009	2009	2009	2	0	2	Export	608	Philippines	PHL	512	Oman	OMN								03	FISH,CRUSTACEANS,MOLLUSC	1	No Quantity							825316			0
S3	2009	2009	2009	2	0	2	Export	608	Philippines	PHL	527	Oceania, nes									03	FISH,CRUSTACEANS,MOLLUSC	1	No Quantity							30537			0
S3	2009	2009	2009	2	0	2	Export	608	Philippines	PHL	528	Netherlands	NLD								03	FISH,CRUSTACEANS,MOLLUSC	1	No Quantity							12620018			0
S3	2009	2009	2009	2	0	2	Export	608	Philippines	PHL	533	Aruba	ABW								03	FISH,CRUSTACEANS,MOLLUSC	1	No Quantity							15781			0
S3	2009	2009	2009	2	0	2	Export	608	Philippines	PHL	548	Vanuatu	VUT								03	FISH,CRUSTACEANS,MOLLUSC	1	No Quantity							121214			0
S3	2009	2009	2009	2	0	2	Export	608	Philippines	PHL	554	New Zealand	NZL								03	FISH,CRUSTACEANS,MOLLUSC	1	No Quantity							145649			0
S3	2009	2009	2009	2	0	2	Export	608	Philippines	PHL	562	Niger	NER								03	FISH,CRUSTACEANS,MOLLUSC	1	No Quantity							6330			0
S3	2009	2009	2009	2	0	2	Export	608	Philippines	PHL	579	Norway	NOR								03	FISH,CRUSTACEANS,MOLLUSC	1	No Quantity							137812			0
S3	2009	2009	2009	2	0	2	Export	608	Philippines	PHL	583	FS Micronesia	FSM								03	FISH,CRUSTACEANS,MOLLUSC	1	No Quantity							117581			0
S3	2009	2009	2009	2	0	2	Export	608	Philippines	PHL	584	Marshall Isds	MHL								03	FISH,CRUSTACEANS,MOLLUSC	1	No Quantity							100904			0
S3	2009	2009	2009	2	0	2	Export	608	Philippines	PHL	585	Palau	PLW								03	FISH,CRUSTACEANS,MOLLUSC	1	No Quantity							58875			0
S3	2009	2009	2009	2	0	2	Export	608	Philippines	PHL	586	Pakistan	PAK								03	FISH,CRUSTACEANS,MOLLUSC	1	No Quantity							1800			0
S3	2009	2009	2009	2	0	2	Export	608	Philippines	PHL	591	Panama	PAN								03	FISH,CRUSTACEANS,MOLLUSC	1	No Quantity							34866			0
S3	2009	2009	2009	2	0	2	Export	608	Philippines	PHL	598	Papua New Guinea	PNG								03	FISH,CRUSTACEANS,MOLLUSC	1	No Quantity							220993			0
S3	2009	2009	2009	2	0	2	Export	608	Philippines	PHL	604	Peru	PER								03	FISH,CRUSTACEANS,MOLLUSC	1	No Quantity							39380			0
S3	2009	2009	2009	2	0	2	Export	608	Philippines	PHL	616	Poland	POL								03	FISH,CRUSTACEANS,MOLLUSC	1	No Quantity							844238			0
S3	2009	2009	2009	2	0	2	Export	608	Philippines	PHL	620	Portugal	PRT								03	FISH,CRUSTACEANS,MOLLUSC	1	No Quantity							1312195			0
S3	2009	2009	2009	2	0	2	Export	608	Philippines	PHL	634	Qatar	QAT								03	FISH,CRUSTACEANS,MOLLUSC	1	No Quantity							1204818			0
S3	2009	2009	2009	2	0	2	Export	608	Philippines	PHL	642	Romania	ROU								03	FISH,CRUSTACEANS,MOLLUSC	1	No Quantity							133900			0
S3	2009	2009	2009	2	0	2	Export	608	Philippines	PHL	643	Russian Federation	RUS								03	FISH,CRUSTACEANS,MOLLUSC	1	No Quantity							43600			0
S3	2009	2009	2009	2	0	2	Export	608	Philippines	PHL	682	Saudi Arabia	SAU								03	FISH,CRUSTACEANS,MOLLUSC	1	No Quantity							3705383			0
S3	2009	2009	2009	2	0	2	Export	608	Philippines	PHL	702	Singapore	SGP								03	FISH,CRUSTACEANS,MOLLUSC	1	No Quantity							12375139			0
S3	2009	2009	2009	2	0	2	Export	608	Philippines	PHL	703	Slovakia	SVK								03	FISH,CRUSTACEANS,MOLLUSC	1	No Quantity							241885			0
S3	2009	2009	2009	2	0	2	Export	608	Philippines	PHL	704	Viet Nam	VNM								03	FISH,CRUSTACEANS,MOLLUSC	1	No Quantity							3571316			0
S3	2009	2009	2009	2	0	2	Export	608	Philippines	PHL	705	Slovenia	SVN								03	FISH,CRUSTACEANS,MOLLUSC	1	No Quantity							292603			0
S3	2009	2009	2009	2	0	2	Export	608	Philippines	PHL	710	South Africa	ZAF								03	FISH,CRUSTACEANS,MOLLUSC	1	No Quantity							1169237			0
S3	2009	2009	2009	2	0	2	Export	608	Philippines	PHL	724	Spain	ESP								03	FISH,CRUSTACEANS,MOLLUSC	1	No Quantity							8515280			0
S3	2009	2009	2009	2	0	2	Export	608	Philippines	PHL	736	Fmr Sudan	SDN								03	FISH,CRUSTACEANS,MOLLUSC	1	No Quantity							96900			0
S3	2009	2009	2009	2	0	2	Export	608	Philippines	PHL	748	Swaziland	SWZ								03	FISH,CRUSTACEANS,MOLLUSC	1	No Quantity							7000			0
S3	2009	2009	2009	2	0	2	Export	608	Philippines	PHL	752	Sweden	SWE								03	FISH,CRUSTACEANS,MOLLUSC	1	No Quantity							1427975			0
S3	2009	2009	2009	2	0	2	Export	608	Philippines	PHL	757	Switzerland	CHE								03	FISH,CRUSTACEANS,MOLLUSC	1	No Quantity							4455411			0
S3	2009	2009	2009	2	0	2	Export	608	Philippines	PHL	764	Thailand	THA								03	FISH,CRUSTACEANS,MOLLUSC	1	No Quantity							5358284			0
S3	2009	2009	2009	2	0	2	Export	608	Philippines	PHL	776	Tonga	TON								03	FISH,CRUSTACEANS,MOLLUSC	1	No Quantity							22875			0
S3	2009	2009	2009	2	0	2	Export	608	Philippines	PHL	780	Trinidad and Tobago	TTO								03	FISH,CRUSTACEANS,MOLLUSC	1	No Quantity							6720			0
S3	2009	2009	2009	2	0	2	Export	608	Philippines	PHL	784	United Arab Emirates	ARE								03	FISH,CRUSTACEANS,MOLLUSC	1	No Quantity							5946061			0
S3	2009	2009	2009	2	0	2	Export	608	Philippines	PHL	788	Tunisia	TUN								03	FISH,CRUSTACEANS,MOLLUSC	1	No Quantity							185563			0
S3	2009	2009	2009	2	0	2	Export	608	Philippines	PHL	796	Turks and Caicos Isds	TCA								03	FISH,CRUSTACEANS,MOLLUSC	1	No Quantity							102			0
S3	2009	2009	2009	2	0	2	Export	608	Philippines	PHL	807	North Macedonia	MKD								03	FISH,CRUSTACEANS,MOLLUSC	1	No Quantity							185217			0
S3	2009	2009	2009	2	0	2	Export	608	Philippines	PHL	826	United Kingdom	GBR								03	FISH,CRUSTACEANS,MOLLUSC	1	No Quantity							39568846			0
S3	2009	2009	2009	2	0	2	Export	608	Philippines	PHL	842	USA	USA								03	FISH,CRUSTACEANS,MOLLUSC	1	No Quantity							156315268			0
S3	2009	2009	2009	2	0	2	Export	608	Philippines	PHL	858	Uruguay	URY								03	FISH,CRUSTACEANS,MOLLUSC	1	No Quantity							95479			0
S3	2009	2009	2009	2	0	2	Export	608	Philippines	PHL	862	Venezuela	VEN								03	FISH,CRUSTACEANS,MOLLUSC	1	No Quantity							1500			0
S3	2009	2009	2009	2	0	2	Export	608	Philippines	PHL	882	Samoa	WSM								03	FISH,CRUSTACEANS,MOLLUSC	1	No Quantity							203922			0
S3	2009	2009	2009	2	0	2	Export	608	Philippines	PHL	887	Yemen	YEM								03	FISH,CRUSTACEANS,MOLLUSC	1	No Quantity							24719			0
S3	2009	2009	2009	2	0	2	Export	616	Poland	POL	0	World	WLD								03	FISH,CRUSTACEANS,MOLLUSC	1	No Quantity							1088603879			0
S3	2009	2009	2009	2	0	2	Export	616	Poland	POL	10	Antarctica	ATA								03	FISH,CRUSTACEANS,MOLLUSC	1	No Quantity							2864			0
S3	2009	2009	2009	2	0	2	Export	616	Poland	POL	31	Azerbaijan	AZE								03	FISH,CRUSTACEANS,MOLLUSC	1	No Quantity							3609			0
S3	2009	2009	2009	2	0	2	Export	616	Poland	POL	36	Australia	AUS								03	FISH,CRUSTACEANS,MOLLUSC	1	No Quantity							3979417			0
S3	2009	2009	2009	2	0	2	Export	616	Poland	POL	40	Austria	AUT								03	FISH,CRUSTACEANS,MOLLUSC	1	No Quantity							3287575			0
S3	2009	2009	2009	2	0	2	Export	616	Poland	POL	56	Belgium	BEL								03	FISH,CRUSTACEANS,MOLLUSC	1	No Quantity							14282899			0
S3	2009	2009	2009	2	0	2	Export	616	Poland	POL	70	Bosnia Herzegovina	BIH								03	FISH,CRUSTACEANS,MOLLUSC	1	No Quantity							710542			0
S3	2009	2009	2009	2	0	2	Export	616	Poland	POL	100	Bulgaria	BGR								03	FISH,CRUSTACEANS,MOLLUSC	1	No Quantity							883086			0
S3	2009	2009	2009	2	0	2	Export	616	Poland	POL	112	Belarus	BLR								03	FISH,CRUSTACEANS,MOLLUSC	1	No Quantity							1750866			0
S3	2009	2009	2009	2	0	2	Export	616	Poland	POL	124	Canada	CAN								03	FISH,CRUSTACEANS,MOLLUSC	1	No Quantity							2394157			0
S3	2009	2009	2009	2	0	2	Export	616	Poland	POL	156	China	CHN								03	FISH,CRUSTACEANS,MOLLUSC	1	No Quantity							41622			0
S3	2009	2009	2009	2	0	2	Export	616	Poland	POL	191	Croatia	HRV								03	FISH,CRUSTACEANS,MOLLUSC	1	No Quantity							1698101			0
S3	2009	2009	2009	2	0	2	Export	616	Poland	POL	196	Cyprus	CYP								03	FISH,CRUSTACEANS,MOLLUSC	1	No Quantity							2179			0
S3	2009	2009	2009	2	0	2	Export	616	Poland	POL	203	Czechia	CZE								03	FISH,CRUSTACEANS,MOLLUSC	1	No Quantity							37271310			0
S3	2009	2009	2009	2	0	2	Export	616	Poland	POL	204	Benin	BEN								03	FISH,CRUSTACEANS,MOLLUSC	1	No Quantity							4			0
S3	2009	2009	2009	2	0	2	Export	616	Poland	POL	208	Denmark	DNK								03	FISH,CRUSTACEANS,MOLLUSC	1	No Quantity							47562794			0
S3	2009	2009	2009	2	0	2	Export	616	Poland	POL	214	Dominican Rep.	DOM								03	FISH,CRUSTACEANS,MOLLUSC	1	No Quantity							60907			0
S3	2009	2009	2009	2	0	2	Export	616	Poland	POL	233	Estonia	EST								03	FISH,CRUSTACEANS,MOLLUSC	1	No Quantity							637130			0
S3	2009	2009	2009	2	0	2	Export	616	Poland	POL	234	Faeroe Isds	FRO								03	FISH,CRUSTACEANS,MOLLUSC	1	No Quantity							59342			0
S3	2009	2009	2009	2	0	2	Export	616	Poland	POL	246	Finland	FIN								03	FISH,CRUSTACEANS,MOLLUSC	1	No Quantity							5003543			0
S3	2009	2009	2009	2	0	2	Export	616	Poland	POL	251	France	FRA								03	FISH,CRUSTACEANS,MOLLUSC	1	No Quantity							93841339			0
S3	2009	2009	2009	2	0	2	Export	616	Poland	POL	276	Germany	DEU								03	FISH,CRUSTACEANS,MOLLUSC	1	No Quantity							528182793			0
S3	2009	2009	2009	2	0	2	Export	616	Poland	POL	300	Greece	GRC								03	FISH,CRUSTACEANS,MOLLUSC	1	No Quantity							3306630			0
S3	2009	2009	2009	2	0	2	Export	616	Poland	POL	348	Hungary	HUN								03	FISH,CRUSTACEANS,MOLLUSC	1	No Quantity							14467130			0
S3	2009	2009	2009	2	0	2	Export	616	Poland	POL	352	Iceland	ISL								03	FISH,CRUSTACEANS,MOLLUSC	1	No Quantity							231177			0
S3	2009	2009	2009	2	0	2	Export	616	Poland	POL	372	Ireland	IRL								03	FISH,CRUSTACEANS,MOLLUSC	1	No Quantity							3554348			0
S3	2009	2009	2009	2	0	2	Export	616	Poland	POL	376	Israel	ISR								03	FISH,CRUSTACEANS,MOLLUSC	1	No Quantity							712093			0
S3	2009	2009	2009	2	0	2	Export	616	Poland	POL	381	Italy	ITA								03	FISH,CRUSTACEANS,MOLLUSC	1	No Quantity							32233357			0
S3	2009	2009	2009	2	0	2	Export	616	Poland	POL	388	Jamaica	JAM								03	FISH,CRUSTACEANS,MOLLUSC	1	No Quantity							71647			0
S3	2009	2009	2009	2	0	2	Export	616	Poland	POL	392	Japan	JPN								03	FISH,CRUSTACEANS,MOLLUSC	1	No Quantity							5782539			0
S3	2009	2009	2009	2	0	2	Export	616	Poland	POL	422	Lebanon	LBN								03	FISH,CRUSTACEANS,MOLLUSC	1	No Quantity							43857			0
S3	2009	2009	2009	2	0	2	Export	616	Poland	POL	428	Latvia	LVA								03	FISH,CRUSTACEANS,MOLLUSC	1	No Quantity							4160979			0
S3	2009	2009	2009	2	0	2	Export	616	Poland	POL	440	Lithuania	LTU								03	FISH,CRUSTACEANS,MOLLUSC	1	No Quantity							4009317			0
S3	2009	2009	2009	2	0	2	Export	616	Poland	POL	442	Luxembourg	LUX								03	FISH,CRUSTACEANS,MOLLUSC	1	No Quantity							26071			0
S3	2009	2009	2009	2	0	2	Export	616	Poland	POL	470	Malta	MLT								03	FISH,CRUSTACEANS,MOLLUSC	1	No Quantity							37266			0
S3	2009	2009	2009	2	0	2	Export	616	Poland	POL	490	Other Asia, nes									03	FISH,CRUSTACEANS,MOLLUSC	1	No Quantity							92520			0
S3	2009	2009	2009	2	0	2	Export	616	Poland	POL	498	Rep. of Moldova	MDA								03	FISH,CRUSTACEANS,MOLLUSC	1	No Quantity							56911			0
S3	2009	2009	2009	2	0	2	Export	616	Poland	POL	528	Netherlands	NLD								03	FISH,CRUSTACEANS,MOLLUSC	1	No Quantity							17953658			0
S3	2009	2009	2009	2	0	2	Export	616	Poland	POL	554	New Zealand	NZL								03	FISH,CRUSTACEANS,MOLLUSC	1	No Quantity							53159			0
S3	2009	2009	2009	2	0	2	Export	616	Poland	POL	566	Nigeria	NGA								03	FISH,CRUSTACEANS,MOLLUSC	1	No Quantity							5			0
S3	2009	2009	2009	2	0	2	Export	616	Poland	POL	568	Other Europe, nes									03	FISH,CRUSTACEANS,MOLLUSC	1	No Quantity							64024			0
S3	2009	2009	2009	2	0	2	Export	616	Poland	POL	579	Norway	NOR								03	FISH,CRUSTACEANS,MOLLUSC	1	No Quantity							6856209			0
S3	2009	2009	2009	2	0	2	Export	616	Poland	POL	620	Portugal	PRT								03	FISH,CRUSTACEANS,MOLLUSC	1	No Quantity							1675360			0
S3	2009	2009	2009	2	0	2	Export	616	Poland	POL	642	Romania	ROU								03	FISH,CRUSTACEANS,MOLLUSC	1	No Quantity							13257482			0
S3	2009	2009	2009	2	0	2	Export	616	Poland	POL	643	Russian Federation	RUS								03	FISH,CRUSTACEANS,MOLLUSC	1	No Quantity							292396			0
S3	2009	2009	2009	2	0	2	Export	616	Poland	POL	688	Serbia	SRB								03	FISH,CRUSTACEANS,MOLLUSC	1	No Quantity							2644352			0
S3	2009	2009	2009	2	0	2	Export	616	Poland	POL	702	Singapore	SGP								03	FISH,CRUSTACEANS,MOLLUSC	1	No Quantity							102187			0
S3	2009	2009	2009	2	0	2	Export	616	Poland	POL	703	Slovakia	SVK								03	FISH,CRUSTACEANS,MOLLUSC	1	No Quantity							8859171			0
S3	2009	2009	2009	2	0	2	Export	616	Poland	POL	704	Viet Nam	VNM								03	FISH,CRUSTACEANS,MOLLUSC	1	No Quantity							13989743			0
S3	2009	2009	2009	2	0	2	Export	616	Poland	POL	705	Slovenia	SVN								03	FISH,CRUSTACEANS,MOLLUSC	1	No Quantity							2886348			0
S3	2009	2009	2009	2	0	2	Export	616	Poland	POL	710	South Africa	ZAF								03	FISH,CRUSTACEANS,MOLLUSC	1	No Quantity							316218			0
S3	2009	2009	2009	2	0	2	Export	616	Poland	POL	724	Spain	ESP								03	FISH,CRUSTACEANS,MOLLUSC	1	No Quantity							9055082			0
S3	2009	2009	2009	2	0	2	Export	616	Poland	POL	752	Sweden	SWE								03	FISH,CRUSTACEANS,MOLLUSC	1	No Quantity							21036749			0
S3	2009	2009	2009	2	0	2	Export	616	Poland	POL	757	Switzerland	CHE								03	FISH,CRUSTACEANS,MOLLUSC	1	No Quantity							15698215			0
S3	2009	2009	2009	2	0	2	Export	616	Poland	POL	764	Thailand	THA								03	FISH,CRUSTACEANS,MOLLUSC	1	No Quantity							9273188			0
S3	2009	2009	2009	2	0	2	Export	616	Poland	POL	784	United Arab Emirates	ARE								03	FISH,CRUSTACEANS,MOLLUSC	1	No Quantity							66902			0
S3	2009	2009	2009	2	0	2	Export	616	Poland	POL	788	Tunisia	TUN								03	FISH,CRUSTACEANS,MOLLUSC	1	No Quantity							4			0
S3	2009	2009	2009	2	0	2	Export	616	Poland	POL	804	Ukraine	UKR								03	FISH,CRUSTACEANS,MOLLUSC	1	No Quantity							2755384			0
S3	2009	2009	2009	2	0	2	Export	616	Poland	POL	807	North Macedonia	MKD								03	FISH,CRUSTACEANS,MOLLUSC	1	No Quantity							100375			0
S3	2009	2009	2009	2	0	2	Export	616	Poland	POL	818	Egypt	EGY								03	FISH,CRUSTACEANS,MOLLUSC	1	No Quantity							304664			0
S3	2009	2009	2009	2	0	2	Export	616	Poland	POL	826	United Kingdom	GBR								03	FISH,CRUSTACEANS,MOLLUSC	1	No Quantity							101699634			0
S3	2009	2009	2009	2	0	2	Export	616	Poland	POL	842	USA	USA								03	FISH,CRUSTACEANS,MOLLUSC	1	No Quantity							49116147			0
S3	2009	2009	2009	2	0	2	Export	616	Poland	POL	899	Areas, nes									03	FISH,CRUSTACEANS,MOLLUSC	1	No Quantity							105302			0
S3	2009	2009	2009	2	0	2	Export	608	Philippines	PHL	0	World	WLD								04	CEREALS,CEREAL PREPRTNS.	1	No Quantity							88545010			0
S3	2009	2009	2009	2	0	2	Export	608	Philippines	PHL	12	Algeria	DZA								04	CEREALS,CEREAL PREPRTNS.	1	No Quantity							2500			0
S3	2009	2009	2009	2	0	2	Export	608	Philippines	PHL	16	American Samoa	ASM								04	CEREALS,CEREAL PREPRTNS.	1	No Quantity							115958			0
S3	2009	2009	2009	2	0	2	Export	608	Philippines	PHL	32	Argentina	ARG								04	CEREALS,CEREAL PREPRTNS.	1	No Quantity							130952			0
S3	2009	2009	2009	2	0	2	Export	608	Philippines	PHL	36	Australia	AUS								04	CEREALS,CEREAL PREPRTNS.	1	No Quantity							1245110			0
S3	2009	2009	2009	2	0	2	Export	608	Philippines	PHL	48	Bahrain	BHR								04	CEREALS,CEREAL PREPRTNS.	1	No Quantity							399408			0
S3	2009	2009	2009	2	0	2	Export	608	Philippines	PHL	50	Bangladesh	BGD								04	CEREALS,CEREAL PREPRTNS.	1	No Quantity							469588			0
S3	2009	2009	2009	2	0	2	Export	608	Philippines	PHL	56	Belgium	BEL								04	CEREALS,CEREAL PREPRTNS.	1	No Quantity							77356			0
S3	2009	2009	2009	2	0	2	Export	608	Philippines	PHL	60	Bermuda	BMU								04	CEREALS,CEREAL PREPRTNS.	1	No Quantity							18020			0
S3	2009	2009	2009	2	0	2	Export	608	Philippines	PHL	90	Solomon Isds	SLB								04	CEREALS,CEREAL PREPRTNS.	1	No Quantity							8120			0
S3	2009	2009	2009	2	0	2	Export	608	Philippines	PHL	96	Brunei Darussalam	BRN								04	CEREALS,CEREAL PREPRTNS.	1	No Quantity							227169			0
S3	2009	2009	2009	2	0	2	Export	608	Philippines	PHL	104	Myanmar	MMR								04	CEREALS,CEREAL PREPRTNS.	1	No Quantity							1920			0
S3	2009	2009	2009	2	0	2	Export	608	Philippines	PHL	116	Cambodia	KHM								04	CEREALS,CEREAL PREPRTNS.	1	No Quantity							34701			0
S3	2009	2009	2009	2	0	2	Export	608	Philippines	PHL	124	Canada	CAN								04	CEREALS,CEREAL PREPRTNS.	1	No Quantity							4013359			0
S3	2009	2009	2009	2	0	2	Export	608	Philippines	PHL	136	Cayman Isds	CYM								04	CEREALS,CEREAL PREPRTNS.	1	No Quantity							6792			0
S3	2009	2009	2009	2	0	2	Export	608	Philippines	PHL	144	Sri Lanka	LKA								04	CEREALS,CEREAL PREPRTNS.	1	No Quantity							132803			0
S3	2009	2009	2009	2	0	2	Export	608	Philippines	PHL	156	China	CHN								04	CEREALS,CEREAL PREPRTNS.	1	No Quantity							1525986			0
S3	2009	2009	2009	2	0	2	Export	608	Philippines	PHL	178	Congo	COG								04	CEREALS,CEREAL PREPRTNS.	1	No Quantity							295			0
S3	2009	2009	2009	2	0	2	Export	608	Philippines	PHL	184	Cook Isds	COK								04	CEREALS,CEREAL PREPRTNS.	1	No Quantity							187			0
S3	2009	2009	2009	2	0	2	Export	608	Philippines	PHL	188	Costa Rica	CRI								04	CEREALS,CEREAL PREPRTNS.	1	No Quantity							25421			0
S3	2009	2009	2009	2	0	2	Export	608	Philippines	PHL	196	Cyprus	CYP								04	CEREALS,CEREAL PREPRTNS.	1	No Quantity							94597			0
S3	2009	2009	2009	2	0	2	Export	608	Philippines	PHL	208	Denmark	DNK								04	CEREALS,CEREAL PREPRTNS.	1	No Quantity							1523			0
S3	2009	2009	2009	2	0	2	Export	608	Philippines	PHL	242	Fiji	FJI								04	CEREALS,CEREAL PREPRTNS.	1	No Quantity							98546			0
S3	2009	2009	2009	2	0	2	Export	608	Philippines	PHL	251	France	FRA								04	CEREALS,CEREAL PREPRTNS.	1	No Quantity							13043			0
S3	2009	2009	2009	2	0	2	Export	608	Philippines	PHL	258	French Polynesia	PYF								04	CEREALS,CEREAL PREPRTNS.	1	No Quantity							117733			0
S3	2009	2009	2009	2	0	2	Export	608	Philippines	PHL	260	Fr. South Antarctic Terr.	ATF								04	CEREALS,CEREAL PREPRTNS.	1	No Quantity							493561			0
S3	2009	2009	2009	2	0	2	Export	608	Philippines	PHL	262	Djibouti	DJI								04	CEREALS,CEREAL PREPRTNS.	1	No Quantity							97168			0
S3	2009	2009	2009	2	0	2	Export	608	Philippines	PHL	288	Ghana	GHA								04	CEREALS,CEREAL PREPRTNS.	1	No Quantity							18806			0
S3	2009	2009	2009	2	0	2	Export	608	Philippines	PHL	296	Kiribati	KIR								04	CEREALS,CEREAL PREPRTNS.	1	No Quantity							16842			0
S3	2009	2009	2009	2	0	2	Export	608	Philippines	PHL	300	Greece	GRC								04	CEREALS,CEREAL PREPRTNS.	1	No Quantity							16980			0
S3	2009	2009	2009	2	0	2	Export	608	Philippines	PHL	316	Guam	GUM								04	CEREALS,CEREAL PREPRTNS.	1	No Quantity							806948			0
S3	2009	2009	2009	2	0	2	Export	608	Philippines	PHL	320	Guatemala	GTM								04	CEREALS,CEREAL PREPRTNS.	1	No Quantity							48142			0
S3	2009	2009	2009	2	0	2	Export	608	Philippines	PHL	344	China, Hong Kong SAR	HKG								04	CEREALS,CEREAL PREPRTNS.	1	No Quantity							7049875			0
S3	2009	2009	2009	2	0	2	Export	608	Philippines	PHL	352	Iceland	ISL								04	CEREALS,CEREAL PREPRTNS.	1	No Quantity							227			0
S3	2009	2009	2009	2	0	2	Export	608	Philippines	PHL	360	Indonesia	IDN								04	CEREALS,CEREAL PREPRTNS.	1	No Quantity							7371769			0
S3	2009	2009	2009	2	0	2	Export	608	Philippines	PHL	372	Ireland	IRL								04	CEREALS,CEREAL PREPRTNS.	1	No Quantity							51135			0
S3	2009	2009	2009	2	0	2	Export	608	Philippines	PHL	376	Israel	ISR								04	CEREALS,CEREAL PREPRTNS.	1	No Quantity							138163			0
S3	2009	2009	2009	2	0	2	Export	608	Philippines	PHL	381	Italy	ITA								04	CEREALS,CEREAL PREPRTNS.	1	No Quantity							472451			0
S3	2009	2009	2009	2	0	2	Export	608	Philippines	PHL	392	Japan	JPN								04	CEREALS,CEREAL PREPRTNS.	1	No Quantity							1953415			0
S3	2009	2009	2009	2	0	2	Export	608	Philippines	PHL	398	Kazakhstan	KAZ								04	CEREALS,CEREAL PREPRTNS.	1	No Quantity							127131			0
S3	2009	2009	2009	2	0	2	Export	608	Philippines	PHL	400	Jordan	JOR								04	CEREALS,CEREAL PREPRTNS.	1	No Quantity							47847			0
S3	2009	2009	2009	2	0	2	Export	608	Philippines	PHL	404	Kenya	KEN								04	CEREALS,CEREAL PREPRTNS.	1	No Quantity							107740			0
S3	2009	2009	2009	2	0	2	Export	608	Philippines	PHL	410	Rep. of Korea	KOR								04	CEREALS,CEREAL PREPRTNS.	1	No Quantity							3708092			0
S3	2009	2009	2009	2	0	2	Export	608	Philippines	PHL	414	Kuwait	KWT								04	CEREALS,CEREAL PREPRTNS.	1	No Quantity							460155			0
S3	2009	2009	2009	2	0	2	Export	608	Philippines	PHL	422	Lebanon	LBN								04	CEREALS,CEREAL PREPRTNS.	1	No Quantity							234519			0
S3	2009	2009	2009	2	0	2	Export	608	Philippines	PHL	446	China, Macao SAR	MAC								04	CEREALS,CEREAL PREPRTNS.	1	No Quantity							85869			0
S3	2009	2009	2009	2	0	2	Export	608	Philippines	PHL	450	Madagascar	MDG								04	CEREALS,CEREAL PREPRTNS.	1	No Quantity							30335			0
S3	2009	2009	2009	2	0	2	Export	608	Philippines	PHL	458	Malaysia	MYS								04	CEREALS,CEREAL PREPRTNS.	1	No Quantity							8667647			0
S3	2009	2009	2009	2	0	2	Export	608	Philippines	PHL	462	Maldives	MDV								04	CEREALS,CEREAL PREPRTNS.	1	No Quantity							218030			0
S3	2009	2009	2009	2	0	2	Export	608	Philippines	PHL	480	Mauritius	MUS								04	CEREALS,CEREAL PREPRTNS.	1	No Quantity							514047			0
S3	2009	2009	2009	2	0	2	Export	608	Philippines	PHL	484	Mexico	MEX								04	CEREALS,CEREAL PREPRTNS.	1	No Quantity							39663			0
S3	2009	2009	2009	2	0	2	Export	608	Philippines	PHL	490	Other Asia, nes									04	CEREALS,CEREAL PREPRTNS.	1	No Quantity							3852837			0
S3	2009	2009	2009	2	0	2	Export	608	Philippines	PHL	496	Mongolia	MNG								04	CEREALS,CEREAL PREPRTNS.	1	No Quantity							12385			0
S3	2009	2009	2009	2	0	2	Export	608	Philippines	PHL	504	Morocco	MAR								04	CEREALS,CEREAL PREPRTNS.	1	No Quantity							10334			0
S3	2009	2009	2009	2	0	2	Export	608	Philippines	PHL	512	Oman	OMN								04	CEREALS,CEREAL PREPRTNS.	1	No Quantity							192576			0
S3	2009	2009	2009	2	0	2	Export	608	Philippines	PHL	524	Nepal	NPL								04	CEREALS,CEREAL PREPRTNS.	1	No Quantity							7333			0
S3	2009	2009	2009	2	0	2	Export	608	Philippines	PHL	528	Netherlands	NLD								04	CEREALS,CEREAL PREPRTNS.	1	No Quantity							689568			0
S3	2009	2009	2009	2	0	2	Export	608	Philippines	PHL	533	Aruba	ABW								04	CEREALS,CEREAL PREPRTNS.	1	No Quantity							25258			0
S3	2009	2009	2009	2	0	2	Export	608	Philippines	PHL	540	New Caledonia	NCL								04	CEREALS,CEREAL PREPRTNS.	1	No Quantity							134186			0
S3	2009	2009	2009	2	0	2	Export	608	Philippines	PHL	548	Vanuatu	VUT								04	CEREALS,CEREAL PREPRTNS.	1	No Quantity							137691			0
S3	2009	2009	2009	2	0	2	Export	608	Philippines	PHL	554	New Zealand	NZL								04	CEREALS,CEREAL PREPRTNS.	1	No Quantity							472531			0
S3	2009	2009	2009	2	0	2	Export	608	Philippines	PHL	579	Norway	NOR								04	CEREALS,CEREAL PREPRTNS.	1	No Quantity							77392			0
S3	2009	2009	2009	2	0	2	Export	608	Philippines	PHL	583	FS Micronesia	FSM								04	CEREALS,CEREAL PREPRTNS.	1	No Quantity							236808			0
S3	2009	2009	2009	2	0	2	Export	608	Philippines	PHL	584	Marshall Isds	MHL								04	CEREALS,CEREAL PREPRTNS.	1	No Quantity							156406			0
S3	2009	2009	2009	2	0	2	Export	608	Philippines	PHL	585	Palau	PLW								04	CEREALS,CEREAL PREPRTNS.	1	No Quantity							105206			0
S3	2009	2009	2009	2	0	2	Export	608	Philippines	PHL	586	Pakistan	PAK								04	CEREALS,CEREAL PREPRTNS.	1	No Quantity							171814			0
S3	2009	2009	2009	2	0	2	Export	608	Philippines	PHL	598	Papua New Guinea	PNG								04	CEREALS,CEREAL PREPRTNS.	1	No Quantity							233037			0
S3	2009	2009	2009	2	0	2	Export	608	Philippines	PHL	604	Peru	PER								04	CEREALS,CEREAL PREPRTNS.	1	No Quantity							7050			0
S3	2009	2009	2009	2	0	2	Export	608	Philippines	PHL	620	Portugal	PRT								04	CEREALS,CEREAL PREPRTNS.	1	No Quantity							5842			0
S3	2009	2009	2009	2	0	2	Export	608	Philippines	PHL	634	Qatar	QAT								04	CEREALS,CEREAL PREPRTNS.	1	No Quantity							1168808			0
S3	2009	2009	2009	2	0	2	Export	608	Philippines	PHL	682	Saudi Arabia	SAU								04	CEREALS,CEREAL PREPRTNS.	1	No Quantity							3223506			0
S3	2009	2009	2009	2	0	2	Export	608	Philippines	PHL	699	India	IND								04	CEREALS,CEREAL PREPRTNS.	1	No Quantity							19805			0
S3	2009	2009	2009	2	0	2	Export	608	Philippines	PHL	702	Singapore	SGP								04	CEREALS,CEREAL PREPRTNS.	1	No Quantity							1350154			0
S3	2009	2009	2009	2	0	2	Export	608	Philippines	PHL	704	Viet Nam	VNM								04	CEREALS,CEREAL PREPRTNS.	1	No Quantity							1057381			0
S3	2009	2009	2009	2	0	2	Export	608	Philippines	PHL	710	South Africa	ZAF								04	CEREALS,CEREAL PREPRTNS.	1	No Quantity							5527847			0
S3	2009	2009	2009	2	0	2	Export	608	Philippines	PHL	724	Spain	ESP								04	CEREALS,CEREAL PREPRTNS.	1	No Quantity							222441			0
S3	2009	2009	2009	2	0	2	Export	608	Philippines	PHL	740	Suriname	SUR								04	CEREALS,CEREAL PREPRTNS.	1	No Quantity							8391			0
S3	2009	2009	2009	2	0	2	Export	608	Philippines	PHL	752	Sweden	SWE								04	CEREALS,CEREAL PREPRTNS.	1	No Quantity							80125			0
S3	2009	2009	2009	2	0	2	Export	608	Philippines	PHL	757	Switzerland	CHE								04	CEREALS,CEREAL PREPRTNS.	1	No Quantity							34715			0
S3	2009	2009	2009	2	0	2	Export	608	Philippines	PHL	764	Thailand	THA								04	CEREALS,CEREAL PREPRTNS.	1	No Quantity							9845896			0
S3	2009	2009	2009	2	0	2	Export	608	Philippines	PHL	776	Tonga	TON								04	CEREALS,CEREAL PREPRTNS.	1	No Quantity							5920			0
S3	2009	2009	2009	2	0	2	Export	608	Philippines	PHL	780	Trinidad and Tobago	TTO								04	CEREALS,CEREAL PREPRTNS.	1	No Quantity							39658			0
S3	2009	2009	2009	2	0	2	Export	608	Philippines	PHL	784	United Arab Emirates	ARE								04	CEREALS,CEREAL PREPRTNS.	1	No Quantity							2768505			0
S3	2009	2009	2009	2	0	2	Export	608	Philippines	PHL	796	Turks and Caicos Isds	TCA								04	CEREALS,CEREAL PREPRTNS.	1	No Quantity							335			0
S3	2009	2009	2009	2	0	2	Export	608	Philippines	PHL	798	Tuvalu	TUV								04	CEREALS,CEREAL PREPRTNS.	1	No Quantity							3473			0
S3	2009	2009	2009	2	0	2	Export	608	Philippines	PHL	826	United Kingdom	GBR								04	CEREALS,CEREAL PREPRTNS.	1	No Quantity							1033830			0
S3	2009	2009	2009	2	0	2	Export	608	Philippines	PHL	842	USA	USA								04	CEREALS,CEREAL PREPRTNS.	1	No Quantity							12944960			0
S3	2009	2009	2009	2	0	2	Export	608	Philippines	PHL	882	Samoa	WSM								04	CEREALS,CEREAL PREPRTNS.	1	No Quantity							104676			0
S3	2009	2009	2009	2	0	2	Export	608	Philippines	PHL	887	Yemen	YEM								04	CEREALS,CEREAL PREPRTNS.	1	No Quantity							1038686			0
S3	2009	2009	2009	2	0	2	Export	616	Poland	POL	0	World	WLD								04	CEREALS,CEREAL PREPRTNS.	1	No Quantity							1479753627			0
S3	2009	2009	2009	2	0	2	Export	616	Poland	POL	8	Albania	ALB								04	CEREALS,CEREAL PREPRTNS.	1	No Quantity							541160			0
S3	2009	2009	2009	2	0	2	Export	616	Poland	POL	10	Antarctica	ATA								04	CEREALS,CEREAL PREPRTNS.	1	No Quantity							5463			0
S3	2009	2009	2009	2	0	2	Export	616	Poland	POL	12	Algeria	DZA								04	CEREALS,CEREAL PREPRTNS.	1	No Quantity							8584457			0
S3	2009	2009	2009	2	0	2	Export	616	Poland	POL	24	Angola	AGO								04	CEREALS,CEREAL PREPRTNS.	1	No Quantity							45167			0
S3	2009	2009	2009	2	0	2	Export	616	Poland	POL	28	Antigua and Barbuda	ATG								04	CEREALS,CEREAL PREPRTNS.	1	No Quantity							102			0
S3	2009	2009	2009	2	0	2	Export	616	Poland	POL	31	Azerbaijan	AZE								04	CEREALS,CEREAL PREPRTNS.	1	No Quantity							2440936			0
S3	2009	2009	2009	2	0	2	Export	616	Poland	POL	32	Argentina	ARG								04	CEREALS,CEREAL PREPRTNS.	1	No Quantity							566331			0
S3	2009	2009	2009	2	0	2	Export	616	Poland	POL	36	Australia	AUS								04	CEREALS,CEREAL PREPRTNS.	1	No Quantity							2467073			0
S3	2009	2009	2009	2	0	2	Export	616	Poland	POL	40	Austria	AUT								04	CEREALS,CEREAL PREPRTNS.	1	No Quantity							15107924			0
S3	2009	2009	2009	2	0	2	Export	616	Poland	POL	48	Bahrain	BHR								04	CEREALS,CEREAL PREPRTNS.	1	No Quantity							73279			0
S3	2009	2009	2009	2	0	2	Export	616	Poland	POL	51	Armenia	ARM								04	CEREALS,CEREAL PREPRTNS.	1	No Quantity							10157			0
S3	2009	2009	2009	2	0	2	Export	616	Poland	POL	56	Belgium	BEL								04	CEREALS,CEREAL PREPRTNS.	1	No Quantity							35155537			0
S3	2009	2009	2009	2	0	2	Export	616	Poland	POL	70	Bosnia Herzegovina	BIH								04	CEREALS,CEREAL PREPRTNS.	1	No Quantity							2387438			0
S3	2009	2009	2009	2	0	2	Export	616	Poland	POL	72	Botswana	BWA								04	CEREALS,CEREAL PREPRTNS.	1	No Quantity							17106			0
S3	2009	2009	2009	2	0	2	Export	616	Poland	POL	76	Brazil	BRA								04	CEREALS,CEREAL PREPRTNS.	1	No Quantity							5671940			0
S3	2009	2009	2009	2	0	2	Export	616	Poland	POL	92	Br. Virgin Isds	VGB								04	CEREALS,CEREAL PREPRTNS.	1	No Quantity							147516			0
S3	2009	2009	2009	2	0	2	Export	616	Poland	POL	100	Bulgaria	BGR								04	CEREALS,CEREAL PREPRTNS.	1	No Quantity							8118497			0
S3	2009	2009	2009	2	0	2	Export	616	Poland	POL	112	Belarus	BLR								04	CEREALS,CEREAL PREPRTNS.	1	No Quantity							2578425			0
S3	2009	2009	2009	2	0	2	Export	616	Poland	POL	116	Cambodia	KHM								04	CEREALS,CEREAL PREPRTNS.	1	No Quantity							1800506			0
S3	2009	2009	2009	2	0	2	Export	616	Poland	POL	120	Cameroon	CMR								04	CEREALS,CEREAL PREPRTNS.	1	No Quantity							279521			0
S3	2009	2009	2009	2	0	2	Export	616	Poland	POL	124	Canada	CAN								04	CEREALS,CEREAL PREPRTNS.	1	No Quantity							2873353			0
S3	2009	2009	2009	2	0	2	Export	616	Poland	POL	144	Sri Lanka	LKA								04	CEREALS,CEREAL PREPRTNS.	1	No Quantity							234778			0
S3	2009	2009	2009	2	0	2	Export	616	Poland	POL	148	Chad	TCD								04	CEREALS,CEREAL PREPRTNS.	1	No Quantity							1083			0
S3	2009	2009	2009	2	0	2	Export	616	Poland	POL	156	China	CHN								04	CEREALS,CEREAL PREPRTNS.	1	No Quantity							929851			0
S3	2009	2009	2009	2	0	2	Export	616	Poland	POL	170	Colombia	COL								04	CEREALS,CEREAL PREPRTNS.	1	No Quantity							262658			0
S3	2009	2009	2009	2	0	2	Export	616	Poland	POL	175	Mayotte	MYT								04	CEREALS,CEREAL PREPRTNS.	1	No Quantity							41641			0
S3	2009	2009	2009	2	0	2	Export	616	Poland	POL	178	Congo	COG								04	CEREALS,CEREAL PREPRTNS.	1	No Quantity							1321835			0
S3	2009	2009	2009	2	0	2	Export	616	Poland	POL	180	Dem. Rep. of the Congo	COD								04	CEREALS,CEREAL PREPRTNS.	1	No Quantity							1763740			0
S3	2009	2009	2009	2	0	2	Export	616	Poland	POL	191	Croatia	HRV								04	CEREALS,CEREAL PREPRTNS.	1	No Quantity							11643756			0
S3	2009	2009	2009	2	0	2	Export	616	Poland	POL	192	Cuba	CUB								04	CEREALS,CEREAL PREPRTNS.	1	No Quantity							6526238			0
S3	2009	2009	2009	2	0	2	Export	616	Poland	POL	196	Cyprus	CYP								04	CEREALS,CEREAL PREPRTNS.	1	No Quantity							969711			0
S3	2009	2009	2009	2	0	2	Export	616	Poland	POL	203	Czechia	CZE								04	CEREALS,CEREAL PREPRTNS.	1	No Quantity							83479678			0
S3	2009	2009	2009	2	0	2	Export	616	Poland	POL	204	Benin	BEN								04	CEREALS,CEREAL PREPRTNS.	1	No Quantity							29248			0
S3	2009	2009	2009	2	0	2	Export	616	Poland	POL	208	Denmark	DNK								04	CEREALS,CEREAL PREPRTNS.	1	No Quantity							13508951			0
S3	2009	2009	2009	2	0	2	Export	616	Poland	POL	214	Dominican Rep.	DOM								04	CEREALS,CEREAL PREPRTNS.	1	No Quantity							78960			0
S3	2009	2009	2009	2	0	2	Export	616	Poland	POL	233	Estonia	EST								04	CEREALS,CEREAL PREPRTNS.	1	No Quantity							8663815			0
S3	2009	2009	2009	2	0	2	Export	616	Poland	POL	234	Faeroe Isds	FRO								04	CEREALS,CEREAL PREPRTNS.	1	No Quantity							1383			0
S3	2009	2009	2009	2	0	2	Export	616	Poland	POL	246	Finland	FIN								04	CEREALS,CEREAL PREPRTNS.	1	No Quantity							3643698			0
S3	2009	2009	2009	2	0	2	Export	616	Poland	POL	251	France	FRA								04	CEREALS,CEREAL PREPRTNS.	1	No Quantity							44114154			0
S3	2009	2009	2009	2	0	2	Export	616	Poland	POL	262	Djibouti	DJI								04	CEREALS,CEREAL PREPRTNS.	1	No Quantity							5383			0
S3	2009	2009	2009	2	0	2	Export	616	Poland	POL	268	Georgia	GEO								04	CEREALS,CEREAL PREPRTNS.	1	No Quantity							108431			0
S3	2009	2009	2009	2	0	2	Export	616	Poland	POL	270	Gambia	GMB								04	CEREALS,CEREAL PREPRTNS.	1	No Quantity							205418			0
S3	2009	2009	2009	2	0	2	Export	616	Poland	POL	275	State of Palestine	PSE								04	CEREALS,CEREAL PREPRTNS.	1	No Quantity							56386			0
S3	2009	2009	2009	2	0	2	Export	616	Poland	POL	276	Germany	DEU								04	CEREALS,CEREAL PREPRTNS.	1	No Quantity							505546470			0
S3	2009	2009	2009	2	0	2	Export	616	Poland	POL	288	Ghana	GHA								04	CEREALS,CEREAL PREPRTNS.	1	No Quantity							127973			0
S3	2009	2009	2009	2	0	2	Export	616	Poland	POL	300	Greece	GRC								04	CEREALS,CEREAL PREPRTNS.	1	No Quantity							5455576			0
S3	2009	2009	2009	2	0	2	Export	616	Poland	POL	324	Guinea	GIN								04	CEREALS,CEREAL PREPRTNS.	1	No Quantity							8582843			0
S3	2009	2009	2009	2	0	2	Export	616	Poland	POL	344	China, Hong Kong SAR	HKG								04	CEREALS,CEREAL PREPRTNS.	1	No Quantity							1026486			0
S3	2009	2009	2009	2	0	2	Export	616	Poland	POL	348	Hungary	HUN								04	CEREALS,CEREAL PREPRTNS.	1	No Quantity							50637644			0
S3	2009	2009	2009	2	0	2	Export	616	Poland	POL	352	Iceland	ISL								04	CEREALS,CEREAL PREPRTNS.	1	No Quantity							1331909			0
S3	2009	2009	2009	2	0	2	Export	616	Poland	POL	360	Indonesia	IDN								04	CEREALS,CEREAL PREPRTNS.	1	No Quantity							378			0
S3	2009	2009	2009	2	0	2	Export	616	Poland	POL	364	Iran	IRN								04	CEREALS,CEREAL PREPRTNS.	1	No Quantity							222856			0
S3	2009	2009	2009	2	0	2	Export	616	Poland	POL	368	Iraq	IRQ								04	CEREALS,CEREAL PREPRTNS.	1	No Quantity							370794			0
S3	2009	2009	2009	2	0	2	Export	616	Poland	POL	372	Ireland	IRL								04	CEREALS,CEREAL PREPRTNS.	1	No Quantity							9000875			0
S3	2009	2009	2009	2	0	2	Export	616	Poland	POL	376	Israel	ISR								04	CEREALS,CEREAL PREPRTNS.	1	No Quantity							4793279			0
S3	2009	2009	2009	2	0	2	Export	616	Poland	POL	381	Italy	ITA								04	CEREALS,CEREAL PREPRTNS.	1	No Quantity							20645086			0
S3	2009	2009	2009	2	0	2	Export	616	Poland	POL	388	Jamaica	JAM								04	CEREALS,CEREAL PREPRTNS.	1	No Quantity							242			0
S3	2009	2009	2009	2	0	2	Export	616	Poland	POL	392	Japan	JPN								04	CEREALS,CEREAL PREPRTNS.	1	No Quantity							1545640			0
S3	2009	2009	2009	2	0	2	Export	616	Poland	POL	398	Kazakhstan	KAZ								04	CEREALS,CEREAL PREPRTNS.	1	No Quantity							1244604			0
S3	2009	2009	2009	2	0	2	Export	616	Poland	POL	400	Jordan	JOR								04	CEREALS,CEREAL PREPRTNS.	1	No Quantity							91405			0
S3	2009	2009	2009	2	0	2	Export	616	Poland	POL	404	Kenya	KEN								04	CEREALS,CEREAL PREPRTNS.	1	No Quantity							10007654			0
S3	2009	2009	2009	2	0	2	Export	616	Poland	POL	410	Rep. of Korea	KOR								04	CEREALS,CEREAL PREPRTNS.	1	No Quantity							710239			0
S3	2009	2009	2009	2	0	2	Export	616	Poland	POL	414	Kuwait	KWT								04	CEREALS,CEREAL PREPRTNS.	1	No Quantity							4916073			0
S3	2009	2009	2009	2	0	2	Export	616	Poland	POL	418	Lao People's Dem. Rep.	LAO								04	CEREALS,CEREAL PREPRTNS.	1	No Quantity							942168			0
S3	2009	2009	2009	2	0	2	Export	616	Poland	POL	422	Lebanon	LBN								04	CEREALS,CEREAL PREPRTNS.	1	No Quantity							820753			0
S3	2009	2009	2009	2	0	2	Export	616	Poland	POL	426	Lesotho	LSO								04	CEREALS,CEREAL PREPRTNS.	1	No Quantity							16191			0
S3	2009	2009	2009	2	0	2	Export	616	Poland	POL	428	Latvia	LVA								04	CEREALS,CEREAL PREPRTNS.	1	No Quantity							11840351			0
S3	2009	2009	2009	2	0	2	Export	616	Poland	POL	434	Libya	LBY								04	CEREALS,CEREAL PREPRTNS.	1	No Quantity							8908710			0
S3	2009	2009	2009	2	0	2	Export	616	Poland	POL	440	Lithuania	LTU								04	CEREALS,CEREAL PREPRTNS.	1	No Quantity							27309859			0
S3	2009	2009	2009	2	0	2	Export	616	Poland	POL	442	Luxembourg	LUX								04	CEREALS,CEREAL PREPRTNS.	1	No Quantity							192517			0
S3	2009	2009	2009	2	0	2	Export	616	Poland	POL	454	Malawi	MWI								04	CEREALS,CEREAL PREPRTNS.	1	No Quantity							25787			0
S3	2009	2009	2009	2	0	2	Export	616	Poland	POL	458	Malaysia	MYS								04	CEREALS,CEREAL PREPRTNS.	1	No Quantity							584347			0
S3	2009	2009	2009	2	0	2	Export	616	Poland	POL	466	Mali	MLI								04	CEREALS,CEREAL PREPRTNS.	1	No Quantity							24398			0
S3	2009	2009	2009	2	0	2	Export	616	Poland	POL	470	Malta	MLT								04	CEREALS,CEREAL PREPRTNS.	1	No Quantity							397029			0
S3	2009	2009	2009	2	0	2	Export	616	Poland	POL	478	Mauritania	MRT								04	CEREALS,CEREAL PREPRTNS.	1	No Quantity							50710			0
S3	2009	2009	2009	2	0	2	Export	616	Poland	POL	484	Mexico	MEX								04	CEREALS,CEREAL PREPRTNS.	1	No Quantity							46877			0
S3	2009	2009	2009	2	0	2	Export	616	Poland	POL	490	Other Asia, nes									04	CEREALS,CEREAL PREPRTNS.	1	No Quantity							980046			0
S3	2009	2009	2009	2	0	2	Export	616	Poland	POL	496	Mongolia	MNG								04	CEREALS,CEREAL PREPRTNS.	1	No Quantity							115797			0
S3	2009	2009	2009	2	0	2	Export	616	Poland	POL	498	Rep. of Moldova	MDA								04	CEREALS,CEREAL PREPRTNS.	1	No Quantity							219015			0
S3	2009	2009	2009	2	0	2	Export	616	Poland	POL	499	Montenegro	MNE								04	CEREALS,CEREAL PREPRTNS.	1	No Quantity							698655			0
S3	2009	2009	2009	2	0	2	Export	616	Poland	POL	504	Morocco	MAR								04	CEREALS,CEREAL PREPRTNS.	1	No Quantity							6197583			0
S3	2009	2009	2009	2	0	2	Export	616	Poland	POL	508	Mozambique	MOZ								04	CEREALS,CEREAL PREPRTNS.	1	No Quantity							276655			0
S3	2009	2009	2009	2	0	2	Export	616	Poland	POL	512	Oman	OMN								04	CEREALS,CEREAL PREPRTNS.	1	No Quantity							113094			0
S3	2009	2009	2009	2	0	2	Export	616	Poland	POL	528	Netherlands	NLD								04	CEREALS,CEREAL PREPRTNS.	1	No Quantity							29981656			0
S3	2009	2009	2009	2	0	2	Export	616	Poland	POL	530	Neth. Antilles	ANT								04	CEREALS,CEREAL PREPRTNS.	1	No Quantity							16580			0
S3	2009	2009	2009	2	0	2	Export	616	Poland	POL	554	New Zealand	NZL								04	CEREALS,CEREAL PREPRTNS.	1	No Quantity							48456			0
S3	2009	2009	2009	2	0	2	Export	616	Poland	POL	562	Niger	NER								04	CEREALS,CEREAL PREPRTNS.	1	No Quantity							8408			0
S3	2009	2009	2009	2	0	2	Export	616	Poland	POL	566	Nigeria	NGA								04	CEREALS,CEREAL PREPRTNS.	1	No Quantity							39487661			0
S3	2009	2009	2009	2	0	2	Export	616	Poland	POL	568	Other Europe, nes									04	CEREALS,CEREAL PREPRTNS.	1	No Quantity							57435			0
S3	2009	2009	2009	2	0	2	Export	616	Poland	POL	579	Norway	NOR								04	CEREALS,CEREAL PREPRTNS.	1	No Quantity							9482631			0
S3	2009	2009	2009	2	0	2	Export	616	Poland	POL	608	Philippines	PHL								04	CEREALS,CEREAL PREPRTNS.	1	No Quantity							38			0
S3	2009	2009	2009	2	0	2	Export	616	Poland	POL	620	Portugal	PRT								04	CEREALS,CEREAL PREPRTNS.	1	No Quantity							4992925			0
S3	2009	2009	2009	2	0	2	Export	616	Poland	POL	634	Qatar	QAT								04	CEREALS,CEREAL PREPRTNS.	1	No Quantity							88675			0
S3	2009	2009	2009	2	0	2	Export	616	Poland	POL	642	Romania	ROU								04	CEREALS,CEREAL PREPRTNS.	1	No Quantity							32012479			0
S3	2009	2009	2009	2	0	2	Export	616	Poland	POL	643	Russian Federation	RUS								04	CEREALS,CEREAL PREPRTNS.	1	No Quantity							32987982			0
S3	2009	2009	2009	2	0	2	Export	616	Poland	POL	646	Rwanda	RWA								04	CEREALS,CEREAL PREPRTNS.	1	No Quantity							617100			0
S3	2009	2009	2009	2	0	2	Export	616	Poland	POL	682	Saudi Arabia	SAU								04	CEREALS,CEREAL PREPRTNS.	1	No Quantity							9232117			0
S3	2009	2009	2009	2	0	2	Export	616	Poland	POL	688	Serbia	SRB								04	CEREALS,CEREAL PREPRTNS.	1	No Quantity							2952445			0
S3	2009	2009	2009	2	0	2	Export	616	Poland	POL	699	India	IND								04	CEREALS,CEREAL PREPRTNS.	1	No Quantity							1893185			0
S3	2009	2009	2009	2	0	2	Export	616	Poland	POL	702	Singapore	SGP								04	CEREALS,CEREAL PREPRTNS.	1	No Quantity							649517			0
S3	2009	2009	2009	2	0	2	Export	616	Poland	POL	703	Slovakia	SVK								04	CEREALS,CEREAL PREPRTNS.	1	No Quantity							44781384			0
S3	2009	2009	2009	2	0	2	Export	616	Poland	POL	704	Viet Nam	VNM								04	CEREALS,CEREAL PREPRTNS.	1	No Quantity							236338			0
S3	2009	2009	2009	2	0	2	Export	616	Poland	POL	705	Slovenia	SVN								04	CEREALS,CEREAL PREPRTNS.	1	No Quantity							6601437			0
S3	2009	2009	2009	2	0	2	Export	616	Poland	POL	710	South Africa	ZAF								04	CEREALS,CEREAL PREPRTNS.	1	No Quantity							5807587			0
S3	2009	2009	2009	2	0	2	Export	616	Poland	POL	724	Spain	ESP								04	CEREALS,CEREAL PREPRTNS.	1	No Quantity							78606984			0
S3	2009	2009	2009	2	0	2	Export	616	Poland	POL	736	Fmr Sudan	SDN								04	CEREALS,CEREAL PREPRTNS.	1	No Quantity							5851			0
S3	2009	2009	2009	2	0	2	Export	616	Poland	POL	748	Swaziland	SWZ								04	CEREALS,CEREAL PREPRTNS.	1	No Quantity							3636			0
S3	2009	2009	2009	2	0	2	Export	616	Poland	POL	752	Sweden	SWE								04	CEREALS,CEREAL PREPRTNS.	1	No Quantity							13193537			0
S3	2009	2009	2009	2	0	2	Export	616	Poland	POL	757	Switzerland	CHE								04	CEREALS,CEREAL PREPRTNS.	1	No Quantity							4690920			0
S3	2009	2009	2009	2	0	2	Export	616	Poland	POL	764	Thailand	THA								04	CEREALS,CEREAL PREPRTNS.	1	No Quantity							804886			0
S3	2009	2009	2009	2	0	2	Export	616	Poland	POL	768	Togo	TGO								04	CEREALS,CEREAL PREPRTNS.	1	No Quantity							18313			0
S3	2009	2009	2009	2	0	2	Export	616	Poland	POL	780	Trinidad and Tobago	TTO								04	CEREALS,CEREAL PREPRTNS.	1	No Quantity							145197			0
S3	2009	2009	2009	2	0	2	Export	616	Poland	POL	784	United Arab Emirates	ARE								04	CEREALS,CEREAL PREPRTNS.	1	No Quantity							1413630			0
S3	2009	2009	2009	2	0	2	Export	616	Poland	POL	788	Tunisia	TUN								04	CEREALS,CEREAL PREPRTNS.	1	No Quantity							81745			0
S3	2009	2009	2009	2	0	2	Export	616	Poland	POL	792	Turkey	TUR								04	CEREALS,CEREAL PREPRTNS.	1	No Quantity							18824519			0
S3	2009	2009	2009	2	0	2	Export	616	Poland	POL	795	Turkmenistan	TKM								04	CEREALS,CEREAL PREPRTNS.	1	No Quantity							81025			0
S3	2009	2009	2009	2	0	2	Export	616	Poland	POL	800	Uganda	UGA								04	CEREALS,CEREAL PREPRTNS.	1	No Quantity							1952030			0
S3	2009	2009	2009	2	0	2	Export	616	Poland	POL	804	Ukraine	UKR								04	CEREALS,CEREAL PREPRTNS.	1	No Quantity							8182135			0
S3	2009	2009	2009	2	0	2	Export	616	Poland	POL	807	North Macedonia	MKD								04	CEREALS,CEREAL PREPRTNS.	1	No Quantity							531835			0
S3	2009	2009	2009	2	0	2	Export	616	Poland	POL	818	Egypt	EGY								04	CEREALS,CEREAL PREPRTNS.	1	No Quantity							59644351			0
S3	2009	2009	2009	2	0	2	Export	616	Poland	POL	826	United Kingdom	GBR								04	CEREALS,CEREAL PREPRTNS.	1	No Quantity							81476606			0
S3	2009	2009	2009	2	0	2	Export	616	Poland	POL	834	United Rep. of Tanzania	TZA								04	CEREALS,CEREAL PREPRTNS.	1	No Quantity							23481395			0
S3	2009	2009	2009	2	0	2	Export	616	Poland	POL	842	USA	USA								04	CEREALS,CEREAL PREPRTNS.	1	No Quantity							11526275			0
S3	2009	2009	2009	2	0	2	Export	616	Poland	POL	887	Yemen	YEM								04	CEREALS,CEREAL PREPRTNS.	1	No Quantity							363844			0
S3	2009	2009	2009	2	0	2	Export	616	Poland	POL	899	Areas, nes									04	CEREALS,CEREAL PREPRTNS.	1	No Quantity							307625			0
S3	2009	2009	2009	2	0	2	Export	608	Philippines	PHL	0	World	WLD								05	VEGETABLES AND FRUIT	1	No Quantity							958734126			0
S3	2009	2009	2009	2	0	2	Export	608	Philippines	PHL	12	Algeria	DZA								05	VEGETABLES AND FRUIT	1	No Quantity							16383			0
S3	2009	2009	2009	2	0	2	Export	608	Philippines	PHL	16	American Samoa	ASM								05	VEGETABLES AND FRUIT	1	No Quantity							24547			0
S3	2009	2009	2009	2	0	2	Export	608	Philippines	PHL	24	Angola	AGO								05	VEGETABLES AND FRUIT	1	No Quantity							353760			0
S3	2009	2009	2009	2	0	2	Export	608	Philippines	PHL	32	Argentina	ARG								05	VEGETABLES AND FRUIT	1	No Quantity							413389			0
S3	2009	2009	2009	2	0	2	Export	608	Philippines	PHL	36	Australia	AUS								05	VEGETABLES AND FRUIT	1	No Quantity							14463785			0
S3	2009	2009	2009	2	0	2	Export	608	Philippines	PHL	44	Bahamas	BHS								05	VEGETABLES AND FRUIT	1	No Quantity							159285			0
S3	2009	2009	2009	2	0	2	Export	608	Philippines	PHL	48	Bahrain	BHR								05	VEGETABLES AND FRUIT	1	No Quantity							1088666			0
S3	2009	2009	2009	2	0	2	Export	608	Philippines	PHL	52	Barbados	BRB								05	VEGETABLES AND FRUIT	1	No Quantity							25831			0
S3	2009	2009	2009	2	0	2	Export	608	Philippines	PHL	56	Belgium	BEL								05	VEGETABLES AND FRUIT	1	No Quantity							12721416			0
S3	2009	2009	2009	2	0	2	Export	608	Philippines	PHL	60	Bermuda	BMU								05	VEGETABLES AND FRUIT	1	No Quantity							39367			0
S3	2009	2009	2009	2	0	2	Export	608	Philippines	PHL	70	Bosnia Herzegovina	BIH								05	VEGETABLES AND FRUIT	1	No Quantity							36562			0
S3	2009	2009	2009	2	0	2	Export	608	Philippines	PHL	76	Brazil	BRA								05	VEGETABLES AND FRUIT	1	No Quantity							2557168			0
S3	2009	2009	2009	2	0	2	Export	608	Philippines	PHL	90	Solomon Isds	SLB								05	VEGETABLES AND FRUIT	1	No Quantity							1638			0
S3	2009	2009	2009	2	0	2	Export	608	Philippines	PHL	96	Brunei Darussalam	BRN								05	VEGETABLES AND FRUIT	1	No Quantity							482594			0
S3	2009	2009	2009	2	0	2	Export	608	Philippines	PHL	100	Bulgaria	BGR								05	VEGETABLES AND FRUIT	1	No Quantity							100500			0
S3	2009	2009	2009	2	0	2	Export	608	Philippines	PHL	104	Myanmar	MMR								05	VEGETABLES AND FRUIT	1	No Quantity							8978			0
S3	2009	2009	2009	2	0	2	Export	608	Philippines	PHL	108	Burundi	BDI								05	VEGETABLES AND FRUIT	1	No Quantity							7693			0
S3	2009	2009	2009	2	0	2	Export	608	Philippines	PHL	116	Cambodia	KHM								05	VEGETABLES AND FRUIT	1	No Quantity							124145			0
S3	2009	2009	2009	2	0	2	Export	608	Philippines	PHL	124	Canada	CAN								05	VEGETABLES AND FRUIT	1	No Quantity							27727012			0
S3	2009	2009	2009	2	0	2	Export	608	Philippines	PHL	136	Cayman Isds	CYM								05	VEGETABLES AND FRUIT	1	No Quantity							19532			0
S3	2009	2009	2009	2	0	2	Export	608	Philippines	PHL	144	Sri Lanka	LKA								05	VEGETABLES AND FRUIT	1	No Quantity							542981			0
S3	2009	2009	2009	2	0	2	Export	608	Philippines	PHL	152	Chile	CHL								05	VEGETABLES AND FRUIT	1	No Quantity							1072815			0
S3	2009	2009	2009	2	0	2	Export	608	Philippines	PHL	156	China	CHN								05	VEGETABLES AND FRUIT	1	No Quantity							25122060			0
S3	2009	2009	2009	2	0	2	Export	608	Philippines	PHL	170	Colombia	COL								05	VEGETABLES AND FRUIT	1	No Quantity							232837			0
S3	2009	2009	2009	2	0	2	Export	608	Philippines	PHL	184	Cook Isds	COK								05	VEGETABLES AND FRUIT	1	No Quantity							315			0
S3	2009	2009	2009	2	0	2	Export	608	Philippines	PHL	188	Costa Rica	CRI								05	VEGETABLES AND FRUIT	1	No Quantity							122482			0
S3	2009	2009	2009	2	0	2	Export	608	Philippines	PHL	191	Croatia	HRV								05	VEGETABLES AND FRUIT	1	No Quantity							57868			0
S3	2009	2009	2009	2	0	2	Export	608	Philippines	PHL	196	Cyprus	CYP								05	VEGETABLES AND FRUIT	1	No Quantity							216035			0
S3	2009	2009	2009	2	0	2	Export	608	Philippines	PHL	203	Czechia	CZE								05	VEGETABLES AND FRUIT	1	No Quantity							819786			0
S3	2009	2009	2009	2	0	2	Export	608	Philippines	PHL	208	Denmark	DNK								05	VEGETABLES AND FRUIT	1	No Quantity							1054734			0
S3	2009	2009	2009	2	0	2	Export	608	Philippines	PHL	214	Dominican Rep.	DOM								05	VEGETABLES AND FRUIT	1	No Quantity							688107			0
S3	2009	2009	2009	2	0	2	Export	608	Philippines	PHL	218	Ecuador	ECU								05	VEGETABLES AND FRUIT	1	No Quantity							199936			0
S3	2009	2009	2009	2	0	2	Export	608	Philippines	PHL	233	Estonia	EST								05	VEGETABLES AND FRUIT	1	No Quantity							33660			0
S3	2009	2009	2009	2	0	2	Export	608	Philippines	PHL	242	Fiji	FJI								05	VEGETABLES AND FRUIT	1	No Quantity							18460			0
S3	2009	2009	2009	2	0	2	Export	608	Philippines	PHL	246	Finland	FIN								05	VEGETABLES AND FRUIT	1	No Quantity							1012844			0
S3	2009	2009	2009	2	0	2	Export	608	Philippines	PHL	251	France	FRA								05	VEGETABLES AND FRUIT	1	No Quantity							11014838			0
S3	2009	2009	2009	2	0	2	Export	608	Philippines	PHL	258	French Polynesia	PYF								05	VEGETABLES AND FRUIT	1	No Quantity							41868			0
S3	2009	2009	2009	2	0	2	Export	608	Philippines	PHL	260	Fr. South Antarctic Terr.	ATF								05	VEGETABLES AND FRUIT	1	No Quantity							536721			0
S3	2009	2009	2009	2	0	2	Export	608	Philippines	PHL	270	Gambia	GMB								05	VEGETABLES AND FRUIT	1	No Quantity							20182			0
S3	2009	2009	2009	2	0	2	Export	608	Philippines	PHL	276	Germany	DEU								05	VEGETABLES AND FRUIT	1	No Quantity							12201122			0
S3	2009	2009	2009	2	0	2	Export	608	Philippines	PHL	296	Kiribati	KIR								05	VEGETABLES AND FRUIT	1	No Quantity							4686			0
S3	2009	2009	2009	2	0	2	Export	608	Philippines	PHL	300	Greece	GRC								05	VEGETABLES AND FRUIT	1	No Quantity							350310			0
S3	2009	2009	2009	2	0	2	Export	608	Philippines	PHL	316	Guam	GUM								05	VEGETABLES AND FRUIT	1	No Quantity							1007673			0
S3	2009	2009	2009	2	0	2	Export	608	Philippines	PHL	320	Guatemala	GTM								05	VEGETABLES AND FRUIT	1	No Quantity							50035			0
S3	2009	2009	2009	2	0	2	Export	608	Philippines	PHL	344	China, Hong Kong SAR	HKG								05	VEGETABLES AND FRUIT	1	No Quantity							25798891			0
S3	2009	2009	2009	2	0	2	Export	608	Philippines	PHL	348	Hungary	HUN								05	VEGETABLES AND FRUIT	1	No Quantity							106118			0
S3	2009	2009	2009	2	0	2	Export	608	Philippines	PHL	352	Iceland	ISL								05	VEGETABLES AND FRUIT	1	No Quantity							13154			0
S3	2009	2009	2009	2	0	2	Export	608	Philippines	PHL	360	Indonesia	IDN								05	VEGETABLES AND FRUIT	1	No Quantity							3677451			0
S3	2009	2009	2009	2	0	2	Export	608	Philippines	PHL	364	Iran	IRN								05	VEGETABLES AND FRUIT	1	No Quantity							47313460			0
S3	2009	2009	2009	2	0	2	Export	608	Philippines	PHL	368	Iraq	IRQ								05	VEGETABLES AND FRUIT	1	No Quantity							34755			0
S3	2009	2009	2009	2	0	2	Export	608	Philippines	PHL	372	Ireland	IRL								05	VEGETABLES AND FRUIT	1	No Quantity							192258			0
S3	2009	2009	2009	2	0	2	Export	608	Philippines	PHL	376	Israel	ISR								05	VEGETABLES AND FRUIT	1	No Quantity							2312421			0
S3	2009	2009	2009	2	0	2	Export	608	Philippines	PHL	381	Italy	ITA								05	VEGETABLES AND FRUIT	1	No Quantity							3464007			0
S3	2009	2009	2009	2	0	2	Export	608	Philippines	PHL	388	Jamaica	JAM								05	VEGETABLES AND FRUIT	1	No Quantity							166494			0
S3	2009	2009	2009	2	0	2	Export	608	Philippines	PHL	392	Japan	JPN								05	VEGETABLES AND FRUIT	1	No Quantity							292904594			0
S3	2009	2009	2009	2	0	2	Export	608	Philippines	PHL	400	Jordan	JOR								05	VEGETABLES AND FRUIT	1	No Quantity							950721			0
S3	2009	2009	2009	2	0	2	Export	608	Philippines	PHL	410	Rep. of Korea	KOR								05	VEGETABLES AND FRUIT	1	No Quantity							54564107			0
S3	2009	2009	2009	2	0	2	Export	608	Philippines	PHL	414	Kuwait	KWT								05	VEGETABLES AND FRUIT	1	No Quantity							8008215			0
S3	2009	2009	2009	2	0	2	Export	608	Philippines	PHL	422	Lebanon	LBN								05	VEGETABLES AND FRUIT	1	No Quantity							939531			0
S3	2009	2009	2009	2	0	2	Export	608	Philippines	PHL	428	Latvia	LVA								05	VEGETABLES AND FRUIT	1	No Quantity							82507			0
S3	2009	2009	2009	2	0	2	Export	608	Philippines	PHL	434	Libya	LBY								05	VEGETABLES AND FRUIT	1	No Quantity							36465			0
S3	2009	2009	2009	2	0	2	Export	608	Philippines	PHL	440	Lithuania	LTU								05	VEGETABLES AND FRUIT	1	No Quantity							326694			0
S3	2009	2009	2009	2	0	2	Export	608	Philippines	PHL	446	China, Macao SAR	MAC								05	VEGETABLES AND FRUIT	1	No Quantity							23449			0
S3	2009	2009	2009	2	0	2	Export	608	Philippines	PHL	458	Malaysia	MYS								05	VEGETABLES AND FRUIT	1	No Quantity							5258369			0
S3	2009	2009	2009	2	0	2	Export	608	Philippines	PHL	470	Malta	MLT								05	VEGETABLES AND FRUIT	1	No Quantity							28901			0
S3	2009	2009	2009	2	0	2	Export	608	Philippines	PHL	484	Mexico	MEX								05	VEGETABLES AND FRUIT	1	No Quantity							717847			0
S3	2009	2009	2009	2	0	2	Export	608	Philippines	PHL	490	Other Asia, nes									05	VEGETABLES AND FRUIT	1	No Quantity							10097788			0
S3	2009	2009	2009	2	0	2	Export	608	Philippines	PHL	496	Mongolia	MNG								05	VEGETABLES AND FRUIT	1	No Quantity							8162			0
S3	2009	2009	2009	2	0	2	Export	608	Philippines	PHL	512	Oman	OMN								05	VEGETABLES AND FRUIT	1	No Quantity							139253			0
S3	2009	2009	2009	2	0	2	Export	608	Philippines	PHL	524	Nepal	NPL								05	VEGETABLES AND FRUIT	1	No Quantity							3316			0
S3	2009	2009	2009	2	0	2	Export	608	Philippines	PHL	528	Netherlands	NLD								05	VEGETABLES AND FRUIT	1	No Quantity							30030629			0
S3	2009	2009	2009	2	0	2	Export	608	Philippines	PHL	530	Neth. Antilles	ANT								05	VEGETABLES AND FRUIT	1	No Quantity							62860			0
S3	2009	2009	2009	2	0	2	Export	608	Philippines	PHL	533	Aruba	ABW								05	VEGETABLES AND FRUIT	1	No Quantity							40505			0
S3	2009	2009	2009	2	0	2	Export	608	Philippines	PHL	548	Vanuatu	VUT								05	VEGETABLES AND FRUIT	1	No Quantity							26529			0
S3	2009	2009	2009	2	0	2	Export	608	Philippines	PHL	554	New Zealand	NZL								05	VEGETABLES AND FRUIT	1	No Quantity							13417905			0
S3	2009	2009	2009	2	0	2	Export	608	Philippines	PHL	579	Norway	NOR								05	VEGETABLES AND FRUIT	1	No Quantity							1116623			0
S3	2009	2009	2009	2	0	2	Export	608	Philippines	PHL	583	FS Micronesia	FSM								05	VEGETABLES AND FRUIT	1	No Quantity							72079			0
S3	2009	2009	2009	2	0	2	Export	608	Philippines	PHL	584	Marshall Isds	MHL								05	VEGETABLES AND FRUIT	1	No Quantity							49031			0
S3	2009	2009	2009	2	0	2	Export	608	Philippines	PHL	585	Palau	PLW								05	VEGETABLES AND FRUIT	1	No Quantity							108182			0
S3	2009	2009	2009	2	0	2	Export	608	Philippines	PHL	586	Pakistan	PAK								05	VEGETABLES AND FRUIT	1	No Quantity							1455609			0
S3	2009	2009	2009	2	0	2	Export	608	Philippines	PHL	591	Panama	PAN								05	VEGETABLES AND FRUIT	1	No Quantity							40679			0
S3	2009	2009	2009	2	0	2	Export	608	Philippines	PHL	598	Papua New Guinea	PNG								05	VEGETABLES AND FRUIT	1	No Quantity							95373			0
S3	2009	2009	2009	2	0	2	Export	608	Philippines	PHL	604	Peru	PER								05	VEGETABLES AND FRUIT	1	No Quantity							59095			0
S3	2009	2009	2009	2	0	2	Export	608	Philippines	PHL	616	Poland	POL								05	VEGETABLES AND FRUIT	1	No Quantity							1949184			0
S3	2009	2009	2009	2	0	2	Export	608	Philippines	PHL	620	Portugal	PRT								05	VEGETABLES AND FRUIT	1	No Quantity							119674			0
S3	2009	2009	2009	2	0	2	Export	608	Philippines	PHL	634	Qatar	QAT								05	VEGETABLES AND FRUIT	1	No Quantity							1376400			0
S3	2009	2009	2009	2	0	2	Export	608	Philippines	PHL	642	Romania	ROU								05	VEGETABLES AND FRUIT	1	No Quantity							70001			0
S3	2009	2009	2009	2	0	2	Export	608	Philippines	PHL	643	Russian Federation	RUS								05	VEGETABLES AND FRUIT	1	No Quantity							5857701			0
S3	2009	2009	2009	2	0	2	Export	608	Philippines	PHL	682	Saudi Arabia	SAU								05	VEGETABLES AND FRUIT	1	No Quantity							4787593			0
S3	2009	2009	2009	2	0	2	Export	608	Philippines	PHL	699	India	IND								05	VEGETABLES AND FRUIT	1	No Quantity							1360250			0
S3	2009	2009	2009	2	0	2	Export	608	Philippines	PHL	702	Singapore	SGP								05	VEGETABLES AND FRUIT	1	No Quantity							42995983			0
S3	2009	2009	2009	2	0	2	Export	608	Philippines	PHL	703	Slovakia	SVK								05	VEGETABLES AND FRUIT	1	No Quantity							35228			0
S3	2009	2009	2009	2	0	2	Export	608	Philippines	PHL	704	Viet Nam	VNM								05	VEGETABLES AND FRUIT	1	No Quantity							8028877			0
S3	2009	2009	2009	2	0	2	Export	608	Philippines	PHL	705	Slovenia	SVN								05	VEGETABLES AND FRUIT	1	No Quantity							198455			0
S3	2009	2009	2009	2	0	2	Export	608	Philippines	PHL	710	South Africa	ZAF								05	VEGETABLES AND FRUIT	1	No Quantity							1032170			0
S3	2009	2009	2009	2	0	2	Export	608	Philippines	PHL	724	Spain	ESP								05	VEGETABLES AND FRUIT	1	No Quantity							3309785			0
S3	2009	2009	2009	2	0	2	Export	608	Philippines	PHL	736	Fmr Sudan	SDN								05	VEGETABLES AND FRUIT	1	No Quantity							76725			0
S3	2009	2009	2009	2	0	2	Export	608	Philippines	PHL	752	Sweden	SWE								05	VEGETABLES AND FRUIT	1	No Quantity							2041873			0
S3	2009	2009	2009	2	0	2	Export	608	Philippines	PHL	757	Switzerland	CHE								05	VEGETABLES AND FRUIT	1	No Quantity							557782			0
S3	2009	2009	2009	2	0	2	Export	608	Philippines	PHL	764	Thailand	THA								05	VEGETABLES AND FRUIT	1	No Quantity							2008753			0
S3	2009	2009	2009	2	0	2	Export	608	Philippines	PHL	780	Trinidad and Tobago	TTO								05	VEGETABLES AND FRUIT	1	No Quantity							54609			0
S3	2009	2009	2009	2	0	2	Export	608	Philippines	PHL	784	United Arab Emirates	ARE								05	VEGETABLES AND FRUIT	1	No Quantity							15498063			0
S3	2009	2009	2009	2	0	2	Export	608	Philippines	PHL	792	Turkey	TUR								05	VEGETABLES AND FRUIT	1	No Quantity							4028911			0
S3	2009	2009	2009	2	0	2	Export	608	Philippines	PHL	796	Turks and Caicos Isds	TCA								05	VEGETABLES AND FRUIT	1	No Quantity							129			0
S3	2009	2009	2009	2	0	2	Export	608	Philippines	PHL	804	Ukraine	UKR								05	VEGETABLES AND FRUIT	1	No Quantity							180404			0
S3	2009	2009	2009	2	0	2	Export	608	Philippines	PHL	818	Egypt	EGY								05	VEGETABLES AND FRUIT	1	No Quantity							1504830			0
S3	2009	2009	2009	2	0	2	Export	608	Philippines	PHL	826	United Kingdom	GBR								05	VEGETABLES AND FRUIT	1	No Quantity							21733065			0
S3	2009	2009	2009	2	0	2	Export	608	Philippines	PHL	842	USA	USA								05	VEGETABLES AND FRUIT	1	No Quantity							218698564			0
S3	2009	2009	2009	2	0	2	Export	608	Philippines	PHL	858	Uruguay	URY								05	VEGETABLES AND FRUIT	1	No Quantity							63000			0
S3	2009	2009	2009	2	0	2	Export	608	Philippines	PHL	862	Venezuela	VEN								05	VEGETABLES AND FRUIT	1	No Quantity							272783			0
S3	2009	2009	2009	2	0	2	Export	608	Philippines	PHL	882	Samoa	WSM								05	VEGETABLES AND FRUIT	1	No Quantity							28560			0
S3	2009	2009	2009	2	0	2	Export	608	Philippines	PHL	887	Yemen	YEM								05	VEGETABLES AND FRUIT	1	No Quantity							326141			0
S3	2009	2009	2009	2	0	2	Export	616	Poland	POL	0	World	WLD								05	VEGETABLES AND FRUIT	1	No Quantity							2625524744			0
S3	2009	2009	2009	2	0	2	Export	616	Poland	POL	8	Albania	ALB								05	VEGETABLES AND FRUIT	1	No Quantity							307688			0
S3	2009	2009	2009	2	0	2	Export	616	Poland	POL	10	Antarctica	ATA								05	VEGETABLES AND FRUIT	1	No Quantity							14953			0
S3	2009	2009	2009	2	0	2	Export	616	Poland	POL	12	Algeria	DZA								05	VEGETABLES AND FRUIT	1	No Quantity							358037			0
S3	2009	2009	2009	2	0	2	Export	616	Poland	POL	28	Antigua and Barbuda	ATG								05	VEGETABLES AND FRUIT	1	No Quantity							738			0
S3	2009	2009	2009	2	0	2	Export	616	Poland	POL	31	Azerbaijan	AZE								05	VEGETABLES AND FRUIT	1	No Quantity							1987376			0
S3	2009	2009	2009	2	0	2	Export	616	Poland	POL	32	Argentina	ARG								05	VEGETABLES AND FRUIT	1	No Quantity							163376			0
S3	2009	2009	2009	2	0	2	Export	616	Poland	POL	36	Australia	AUS								05	VEGETABLES AND FRUIT	1	No Quantity							2015183			0
S3	2009	2009	2009	2	0	2	Export	616	Poland	POL	40	Austria	AUT								05	VEGETABLES AND FRUIT	1	No Quantity							69758010			0
S3	2009	2009	2009	2	0	2	Export	616	Poland	POL	44	Bahamas	BHS								05	VEGETABLES AND FRUIT	1	No Quantity							691817			0
S3	2009	2009	2009	2	0	2	Export	616	Poland	POL	48	Bahrain	BHR								05	VEGETABLES AND FRUIT	1	No Quantity							124523			0
S3	2009	2009	2009	2	0	2	Export	616	Poland	POL	51	Armenia	ARM								05	VEGETABLES AND FRUIT	1	No Quantity							194556			0
S3	2009	2009	2009	2	0	2	Export	616	Poland	POL	52	Barbados	BRB								05	VEGETABLES AND FRUIT	1	No Quantity							4339			0
S3	2009	2009	2009	2	0	2	Export	616	Poland	POL	56	Belgium	BEL								05	VEGETABLES AND FRUIT	1	No Quantity							74509509			0
S3	2009	2009	2009	2	0	2	Export	616	Poland	POL	70	Bosnia Herzegovina	BIH								05	VEGETABLES AND FRUIT	1	No Quantity							1695724			0
S3	2009	2009	2009	2	0	2	Export	616	Poland	POL	76	Brazil	BRA								05	VEGETABLES AND FRUIT	1	No Quantity							30676			0
S3	2009	2009	2009	2	0	2	Export	616	Poland	POL	84	Belize	BLZ								05	VEGETABLES AND FRUIT	1	No Quantity							27766			0
S3	2009	2009	2009	2	0	2	Export	616	Poland	POL	92	Br. Virgin Isds	VGB								05	VEGETABLES AND FRUIT	1	No Quantity							607596			0
S3	2009	2009	2009	2	0	2	Export	616	Poland	POL	100	Bulgaria	BGR								05	VEGETABLES AND FRUIT	1	No Quantity							7119894			0
S3	2009	2009	2009	2	0	2	Export	616	Poland	POL	108	Burundi	BDI								05	VEGETABLES AND FRUIT	1	No Quantity							52735			0
S3	2009	2009	2009	2	0	2	Export	616	Poland	POL	112	Belarus	BLR								05	VEGETABLES AND FRUIT	1	No Quantity							36180592			0
S3	2009	2009	2009	2	0	2	Export	616	Poland	POL	116	Cambodia	KHM								05	VEGETABLES AND FRUIT	1	No Quantity							53461			0
S3	2009	2009	2009	2	0	2	Export	616	Poland	POL	124	Canada	CAN								05	VEGETABLES AND FRUIT	1	No Quantity							9069667			0
S3	2009	2009	2009	2	0	2	Export	616	Poland	POL	152	Chile	CHL								05	VEGETABLES AND FRUIT	1	No Quantity							814332			0
S3	2009	2009	2009	2	0	2	Export	616	Poland	POL	156	China	CHN								05	VEGETABLES AND FRUIT	1	No Quantity							3342518			0
S3	2009	2009	2009	2	0	2	Export	616	Poland	POL	175	Mayotte	MYT								05	VEGETABLES AND FRUIT	1	No Quantity							589			0
S3	2009	2009	2009	2	0	2	Export	616	Poland	POL	178	Congo	COG								05	VEGETABLES AND FRUIT	1	No Quantity							8647			0
S3	2009	2009	2009	2	0	2	Export	616	Poland	POL	180	Dem. Rep. of the Congo	COD								05	VEGETABLES AND FRUIT	1	No Quantity							7876			0
S3	2009	2009	2009	2	0	2	Export	616	Poland	POL	188	Costa Rica	CRI								05	VEGETABLES AND FRUIT	1	No Quantity							92659			0
S3	2009	2009	2009	2	0	2	Export	616	Poland	POL	191	Croatia	HRV								05	VEGETABLES AND FRUIT	1	No Quantity							10417166			0
S3	2009	2009	2009	2	0	2	Export	616	Poland	POL	196	Cyprus	CYP								05	VEGETABLES AND FRUIT	1	No Quantity							2026481			0
S3	2009	2009	2009	2	0	2	Export	616	Poland	POL	203	Czechia	CZE								05	VEGETABLES AND FRUIT	1	No Quantity							114909996			0
S3	2009	2009	2009	2	0	2	Export	616	Poland	POL	208	Denmark	DNK								05	VEGETABLES AND FRUIT	1	No Quantity							42969157			0
S3	2009	2009	2009	2	0	2	Export	616	Poland	POL	231	Ethiopia	ETH								05	VEGETABLES AND FRUIT	1	No Quantity							25567			0
S3	2009	2009	2009	2	0	2	Export	616	Poland	POL	233	Estonia	EST								05	VEGETABLES AND FRUIT	1	No Quantity							20355024			0
S3	2009	2009	2009	2	0	2	Export	616	Poland	POL	242	Fiji	FJI								05	VEGETABLES AND FRUIT	1	No Quantity							29493			0
S3	2009	2009	2009	2	0	2	Export	616	Poland	POL	246	Finland	FIN								05	VEGETABLES AND FRUIT	1	No Quantity							26905509			0
S3	2009	2009	2009	2	0	2	Export	616	Poland	POL	251	France	FRA								05	VEGETABLES AND FRUIT	1	No Quantity							117794136			0
S3	2009	2009	2009	2	0	2	Export	616	Poland	POL	268	Georgia	GEO								05	VEGETABLES AND FRUIT	1	No Quantity							102394			0
S3	2009	2009	2009	2	0	2	Export	616	Poland	POL	276	Germany	DEU								05	VEGETABLES AND FRUIT	1	No Quantity							640053492			0
S3	2009	2009	2009	2	0	2	Export	616	Poland	POL	300	Greece	GRC								05	VEGETABLES AND FRUIT	1	No Quantity							21138332			0
S3	2009	2009	2009	2	0	2	Export	616	Poland	POL	344	China, Hong Kong SAR	HKG								05	VEGETABLES AND FRUIT	1	No Quantity							118956			0
S3	2009	2009	2009	2	0	2	Export	616	Poland	POL	348	Hungary	HUN								05	VEGETABLES AND FRUIT	1	No Quantity							35852468			0
S3	2009	2009	2009	2	0	2	Export	616	Poland	POL	352	Iceland	ISL								05	VEGETABLES AND FRUIT	1	No Quantity							190384			0
S3	2009	2009	2009	2	0	2	Export	616	Poland	POL	360	Indonesia	IDN								05	VEGETABLES AND FRUIT	1	No Quantity							215221			0
S3	2009	2009	2009	2	0	2	Export	616	Poland	POL	364	Iran	IRN								05	VEGETABLES AND FRUIT	1	No Quantity							432412			0
S3	2009	2009	2009	2	0	2	Export	616	Poland	POL	368	Iraq	IRQ								05	VEGETABLES AND FRUIT	1	No Quantity							86443			0
S3	2009	2009	2009	2	0	2	Export	616	Poland	POL	372	Ireland	IRL								05	VEGETABLES AND FRUIT	1	No Quantity							7271824			0
S3	2009	2009	2009	2	0	2	Export	616	Poland	POL	376	Israel	ISR								05	VEGETABLES AND FRUIT	1	No Quantity							2743914			0
S3	2009	2009	2009	2	0	2	Export	616	Poland	POL	381	Italy	ITA								05	VEGETABLES AND FRUIT	1	No Quantity							38584952			0
S3	2009	2009	2009	2	0	2	Export	616	Poland	POL	384	Côte d'Ivoire	CIV								05	VEGETABLES AND FRUIT	1	No Quantity							3202			0
S3	2009	2009	2009	2	0	2	Export	616	Poland	POL	392	Japan	JPN								05	VEGETABLES AND FRUIT	1	No Quantity							1873754			0
S3	2009	2009	2009	2	0	2	Export	616	Poland	POL	398	Kazakhstan	KAZ								05	VEGETABLES AND FRUIT	1	No Quantity							6907689			0
S3	2009	2009	2009	2	0	2	Export	616	Poland	POL	400	Jordan	JOR								05	VEGETABLES AND FRUIT	1	No Quantity							183069			0
S3	2009	2009	2009	2	0	2	Export	616	Poland	POL	404	Kenya	KEN								05	VEGETABLES AND FRUIT	1	No Quantity							75437			0
S3	2009	2009	2009	2	0	2	Export	616	Poland	POL	410	Rep. of Korea	KOR								05	VEGETABLES AND FRUIT	1	No Quantity							438370			0
S3	2009	2009	2009	2	0	2	Export	616	Poland	POL	414	Kuwait	KWT								05	VEGETABLES AND FRUIT	1	No Quantity							228689			0
S3	2009	2009	2009	2	0	2	Export	616	Poland	POL	417	Kyrgyzstan	KGZ								05	VEGETABLES AND FRUIT	1	No Quantity							91536			0
S3	2009	2009	2009	2	0	2	Export	616	Poland	POL	422	Lebanon	LBN								05	VEGETABLES AND FRUIT	1	No Quantity							236332			0
S3	2009	2009	2009	2	0	2	Export	616	Poland	POL	428	Latvia	LVA								05	VEGETABLES AND FRUIT	1	No Quantity							23249407			0
S3	2009	2009	2009	2	0	2	Export	616	Poland	POL	434	Libya	LBY								05	VEGETABLES AND FRUIT	1	No Quantity							81283			0
S3	2009	2009	2009	2	0	2	Export	616	Poland	POL	440	Lithuania	LTU								05	VEGETABLES AND FRUIT	1	No Quantity							79368928			0
S3	2009	2009	2009	2	0	2	Export	616	Poland	POL	442	Luxembourg	LUX								05	VEGETABLES AND FRUIT	1	No Quantity							199827			0
S3	2009	2009	2009	2	0	2	Export	616	Poland	POL	458	Malaysia	MYS								05	VEGETABLES AND FRUIT	1	No Quantity							333823			0
S3	2009	2009	2009	2	0	2	Export	616	Poland	POL	470	Malta	MLT								05	VEGETABLES AND FRUIT	1	No Quantity							487609			0
S3	2009	2009	2009	2	0	2	Export	616	Poland	POL	478	Mauritania	MRT								05	VEGETABLES AND FRUIT	1	No Quantity							12361			0
S3	2009	2009	2009	2	0	2	Export	616	Poland	POL	484	Mexico	MEX								05	VEGETABLES AND FRUIT	1	No Quantity							219636			0
S3	2009	2009	2009	2	0	2	Export	616	Poland	POL	496	Mongolia	MNG								05	VEGETABLES AND FRUIT	1	No Quantity							3680931			0
S3	2009	2009	2009	2	0	2	Export	616	Poland	POL	498	Rep. of Moldova	MDA								05	VEGETABLES AND FRUIT	1	No Quantity							4488848			0
S3	2009	2009	2009	2	0	2	Export	616	Poland	POL	499	Montenegro	MNE								05	VEGETABLES AND FRUIT	1	No Quantity							225792			0
S3	2009	2009	2009	2	0	2	Export	616	Poland	POL	504	Morocco	MAR								05	VEGETABLES AND FRUIT	1	No Quantity							103234			0
S3	2009	2009	2009	2	0	2	Export	616	Poland	POL	512	Oman	OMN								05	VEGETABLES AND FRUIT	1	No Quantity							287444			0
S3	2009	2009	2009	2	0	2	Export	616	Poland	POL	528	Netherlands	NLD								05	VEGETABLES AND FRUIT	1	No Quantity							212966503			0
S3	2009	2009	2009	2	0	2	Export	616	Poland	POL	554	New Zealand	NZL								05	VEGETABLES AND FRUIT	1	No Quantity							162759			0
S3	2009	2009	2009	2	0	2	Export	616	Poland	POL	566	Nigeria	NGA								05	VEGETABLES AND FRUIT	1	No Quantity							24541			0
S3	2009	2009	2009	2	0	2	Export	616	Poland	POL	568	Other Europe, nes									05	VEGETABLES AND FRUIT	1	No Quantity							153099			0
S3	2009	2009	2009	2	0	2	Export	616	Poland	POL	579	Norway	NOR								05	VEGETABLES AND FRUIT	1	No Quantity							26746219			0
S3	2009	2009	2009	2	0	2	Export	616	Poland	POL	608	Philippines	PHL								05	VEGETABLES AND FRUIT	1	No Quantity							84832			0
S3	2009	2009	2009	2	0	2	Export	616	Poland	POL	620	Portugal	PRT								05	VEGETABLES AND FRUIT	1	No Quantity							811772			0
S3	2009	2009	2009	2	0	2	Export	616	Poland	POL	634	Qatar	QAT								05	VEGETABLES AND FRUIT	1	No Quantity							117882			0
S3	2009	2009	2009	2	0	2	Export	616	Poland	POL	642	Romania	ROU								05	VEGETABLES AND FRUIT	1	No Quantity							44672004			0
S3	2009	2009	2009	2	0	2	Export	616	Poland	POL	643	Russian Federation	RUS								05	VEGETABLES AND FRUIT	1	No Quantity							385129075			0
S3	2009	2009	2009	2	0	2	Export	616	Poland	POL	682	Saudi Arabia	SAU								05	VEGETABLES AND FRUIT	1	No Quantity							2973448			0
S3	2009	2009	2009	2	0	2	Export	616	Poland	POL	688	Serbia	SRB								05	VEGETABLES AND FRUIT	1	No Quantity							5610159			0
S3	2009	2009	2009	2	0	2	Export	616	Poland	POL	699	India	IND								05	VEGETABLES AND FRUIT	1	No Quantity							28101			0
S3	2009	2009	2009	2	0	2	Export	616	Poland	POL	702	Singapore	SGP								05	VEGETABLES AND FRUIT	1	No Quantity							93251			0
S3	2009	2009	2009	2	0	2	Export	616	Poland	POL	703	Slovakia	SVK								05	VEGETABLES AND FRUIT	1	No Quantity							45956131			0
S3	2009	2009	2009	2	0	2	Export	616	Poland	POL	704	Viet Nam	VNM								05	VEGETABLES AND FRUIT	1	No Quantity							8099			0
S3	2009	2009	2009	2	0	2	Export	616	Poland	POL	705	Slovenia	SVN								05	VEGETABLES AND FRUIT	1	No Quantity							4371055			0
S3	2009	2009	2009	2	0	2	Export	616	Poland	POL	710	South Africa	ZAF								05	VEGETABLES AND FRUIT	1	No Quantity							492910			0
S3	2009	2009	2009	2	0	2	Export	616	Poland	POL	716	Zimbabwe	ZWE								05	VEGETABLES AND FRUIT	1	No Quantity							792			0
S3	2009	2009	2009	2	0	2	Export	616	Poland	POL	724	Spain	ESP								05	VEGETABLES AND FRUIT	1	No Quantity							16564687			0
S3	2009	2009	2009	2	0	2	Export	616	Poland	POL	736	Fmr Sudan	SDN								05	VEGETABLES AND FRUIT	1	No Quantity							27598			0
S3	2009	2009	2009	2	0	2	Export	616	Poland	POL	740	Suriname	SUR								05	VEGETABLES AND FRUIT	1	No Quantity							387668			0
S3	2009	2009	2009	2	0	2	Export	616	Poland	POL	752	Sweden	SWE								05	VEGETABLES AND FRUIT	1	No Quantity							58570425			0
S3	2009	2009	2009	2	0	2	Export	616	Poland	POL	757	Switzerland	CHE								05	VEGETABLES AND FRUIT	1	No Quantity							13598529			0
S3	2009	2009	2009	2	0	2	Export	616	Poland	POL	760	Syria	SYR								05	VEGETABLES AND FRUIT	1	No Quantity							44038			0
S3	2009	2009	2009	2	0	2	Export	616	Poland	POL	764	Thailand	THA								05	VEGETABLES AND FRUIT	1	No Quantity							21166			0
S3	2009	2009	2009	2	0	2	Export	616	Poland	POL	768	Togo	TGO								05	VEGETABLES AND FRUIT	1	No Quantity							19137			0
S3	2009	2009	2009	2	0	2	Export	616	Poland	POL	784	United Arab Emirates	ARE								05	VEGETABLES AND FRUIT	1	No Quantity							513584			0
S3	2009	2009	2009	2	0	2	Export	616	Poland	POL	792	Turkey	TUR								05	VEGETABLES AND FRUIT	1	No Quantity							1534669			0
S3	2009	2009	2009	2	0	2	Export	616	Poland	POL	804	Ukraine	UKR								05	VEGETABLES AND FRUIT	1	No Quantity							159854455			0
S3	2009	2009	2009	2	0	2	Export	616	Poland	POL	807	North Macedonia	MKD								05	VEGETABLES AND FRUIT	1	No Quantity							1124034			0
S3	2009	2009	2009	2	0	2	Export	616	Poland	POL	818	Egypt	EGY								05	VEGETABLES AND FRUIT	1	No Quantity							86664			0
S3	2009	2009	2009	2	0	2	Export	616	Poland	POL	826	United Kingdom	GBR								05	VEGETABLES AND FRUIT	1	No Quantity							204701664			0
S3	2009	2009	2009	2	0	2	Export	616	Poland	POL	842	USA	USA								05	VEGETABLES AND FRUIT	1	No Quantity							22858427			0
S3	2009	2009	2009	2	0	2	Export	616	Poland	POL	858	Uruguay	URY								05	VEGETABLES AND FRUIT	1	No Quantity							383031			0
S3	2009	2009	2009	2	0	2	Export	616	Poland	POL	860	Uzbekistan	UZB								05	VEGETABLES AND FRUIT	1	No Quantity							22433			0
S3	2009	2009	2009	2	0	2	Export	616	Poland	POL	899	Areas, nes									05	VEGETABLES AND FRUIT	1	No Quantity							574544			0
S3	2009	2009	2009	2	0	2	Export	608	Philippines	PHL	0	World	WLD								06	SUGAR,SUGR.PREPTNS,HONEY	1	No Quantity							161662977			0
S3	2009	2009	2009	2	0	2	Export	608	Philippines	PHL	16	American Samoa	ASM								06	SUGAR,SUGR.PREPTNS,HONEY	1	No Quantity							143			0
S3	2009	2009	2009	2	0	2	Export	608	Philippines	PHL	36	Australia	AUS								06	SUGAR,SUGR.PREPTNS,HONEY	1	No Quantity							696964			0
S3	2009	2009	2009	2	0	2	Export	608	Philippines	PHL	40	Austria	AUT								06	SUGAR,SUGR.PREPTNS,HONEY	1	No Quantity							18372			0
S3	2009	2009	2009	2	0	2	Export	608	Philippines	PHL	48	Bahrain	BHR								06	SUGAR,SUGR.PREPTNS,HONEY	1	No Quantity							60839			0
S3	2009	2009	2009	2	0	2	Export	608	Philippines	PHL	56	Belgium	BEL								06	SUGAR,SUGR.PREPTNS,HONEY	1	No Quantity							2723			0
S3	2009	2009	2009	2	0	2	Export	608	Philippines	PHL	90	Solomon Isds	SLB								06	SUGAR,SUGR.PREPTNS,HONEY	1	No Quantity							1708			0
S3	2009	2009	2009	2	0	2	Export	608	Philippines	PHL	96	Brunei Darussalam	BRN								06	SUGAR,SUGR.PREPTNS,HONEY	1	No Quantity							109508			0
S3	2009	2009	2009	2	0	2	Export	608	Philippines	PHL	116	Cambodia	KHM								06	SUGAR,SUGR.PREPTNS,HONEY	1	No Quantity							2232612			0
S3	2009	2009	2009	2	0	2	Export	608	Philippines	PHL	124	Canada	CAN								06	SUGAR,SUGR.PREPTNS,HONEY	1	No Quantity							189621			0
S3	2009	2009	2009	2	0	2	Export	608	Philippines	PHL	136	Cayman Isds	CYM								06	SUGAR,SUGR.PREPTNS,HONEY	1	No Quantity							585			0
S3	2009	2009	2009	2	0	2	Export	608	Philippines	PHL	144	Sri Lanka	LKA								06	SUGAR,SUGR.PREPTNS,HONEY	1	No Quantity							44000			0
S3	2009	2009	2009	2	0	2	Export	608	Philippines	PHL	156	China	CHN								06	SUGAR,SUGR.PREPTNS,HONEY	1	No Quantity							13351			0
S3	2009	2009	2009	2	0	2	Export	608	Philippines	PHL	188	Costa Rica	CRI								06	SUGAR,SUGR.PREPTNS,HONEY	1	No Quantity							8581			0
S3	2009	2009	2009	2	0	2	Export	608	Philippines	PHL	196	Cyprus	CYP								06	SUGAR,SUGR.PREPTNS,HONEY	1	No Quantity							1208			0
S3	2009	2009	2009	2	0	2	Export	608	Philippines	PHL	251	France	FRA								06	SUGAR,SUGR.PREPTNS,HONEY	1	No Quantity							173099			0
S3	2009	2009	2009	2	0	2	Export	608	Philippines	PHL	260	Fr. South Antarctic Terr.	ATF								06	SUGAR,SUGR.PREPTNS,HONEY	1	No Quantity							50749			0
S3	2009	2009	2009	2	0	2	Export	608	Philippines	PHL	276	Germany	DEU								06	SUGAR,SUGR.PREPTNS,HONEY	1	No Quantity							500554			0
S3	2009	2009	2009	2	0	2	Export	608	Philippines	PHL	296	Kiribati	KIR								06	SUGAR,SUGR.PREPTNS,HONEY	1	No Quantity							15809			0
S3	2009	2009	2009	2	0	2	Export	608	Philippines	PHL	300	Greece	GRC								06	SUGAR,SUGR.PREPTNS,HONEY	1	No Quantity							9437			0
S3	2009	2009	2009	2	0	2	Export	608	Philippines	PHL	316	Guam	GUM								06	SUGAR,SUGR.PREPTNS,HONEY	1	No Quantity							62664			0
S3	2009	2009	2009	2	0	2	Export	608	Philippines	PHL	320	Guatemala	GTM								06	SUGAR,SUGR.PREPTNS,HONEY	1	No Quantity							44226			0
S3	2009	2009	2009	2	0	2	Export	608	Philippines	PHL	344	China, Hong Kong SAR	HKG								06	SUGAR,SUGR.PREPTNS,HONEY	1	No Quantity							1690843			0
S3	2009	2009	2009	2	0	2	Export	608	Philippines	PHL	360	Indonesia	IDN								06	SUGAR,SUGR.PREPTNS,HONEY	1	No Quantity							9414737			0
S3	2009	2009	2009	2	0	2	Export	608	Philippines	PHL	372	Ireland	IRL								06	SUGAR,SUGR.PREPTNS,HONEY	1	No Quantity							1662			0
S3	2009	2009	2009	2	0	2	Export	608	Philippines	PHL	381	Italy	ITA								06	SUGAR,SUGR.PREPTNS,HONEY	1	No Quantity							516741			0
S3	2009	2009	2009	2	0	2	Export	608	Philippines	PHL	392	Japan	JPN								06	SUGAR,SUGR.PREPTNS,HONEY	1	No Quantity							16054782			0
S3	2009	2009	2009	2	0	2	Export	608	Philippines	PHL	410	Rep. of Korea	KOR								06	SUGAR,SUGR.PREPTNS,HONEY	1	No Quantity							9629208			0
S3	2009	2009	2009	2	0	2	Export	608	Philippines	PHL	414	Kuwait	KWT								06	SUGAR,SUGR.PREPTNS,HONEY	1	No Quantity							4057			0
S3	2009	2009	2009	2	0	2	Export	608	Philippines	PHL	422	Lebanon	LBN								06	SUGAR,SUGR.PREPTNS,HONEY	1	No Quantity							120			0
S3	2009	2009	2009	2	0	2	Export	608	Philippines	PHL	446	China, Macao SAR	MAC								06	SUGAR,SUGR.PREPTNS,HONEY	1	No Quantity							6642			0
S3	2009	2009	2009	2	0	2	Export	608	Philippines	PHL	458	Malaysia	MYS								06	SUGAR,SUGR.PREPTNS,HONEY	1	No Quantity							3914186			0
S3	2009	2009	2009	2	0	2	Export	608	Philippines	PHL	470	Malta	MLT								06	SUGAR,SUGR.PREPTNS,HONEY	1	No Quantity							8884			0
S3	2009	2009	2009	2	0	2	Export	608	Philippines	PHL	484	Mexico	MEX								06	SUGAR,SUGR.PREPTNS,HONEY	1	No Quantity							40588			0
S3	2009	2009	2009	2	0	2	Export	608	Philippines	PHL	490	Other Asia, nes									06	SUGAR,SUGR.PREPTNS,HONEY	1	No Quantity							8092388			0
S3	2009	2009	2009	2	0	2	Export	608	Philippines	PHL	496	Mongolia	MNG								06	SUGAR,SUGR.PREPTNS,HONEY	1	No Quantity							31753			0
S3	2009	2009	2009	2	0	2	Export	608	Philippines	PHL	512	Oman	OMN								06	SUGAR,SUGR.PREPTNS,HONEY	1	No Quantity							11140			0
S3	2009	2009	2009	2	0	2	Export	608	Philippines	PHL	524	Nepal	NPL								06	SUGAR,SUGR.PREPTNS,HONEY	1	No Quantity							30302			0
S3	2009	2009	2009	2	0	2	Export	608	Philippines	PHL	528	Netherlands	NLD								06	SUGAR,SUGR.PREPTNS,HONEY	1	No Quantity							65354			0
S3	2009	2009	2009	2	0	2	Export	608	Philippines	PHL	540	New Caledonia	NCL								06	SUGAR,SUGR.PREPTNS,HONEY	1	No Quantity							340			0
S3	2009	2009	2009	2	0	2	Export	608	Philippines	PHL	548	Vanuatu	VUT								06	SUGAR,SUGR.PREPTNS,HONEY	1	No Quantity							24624			0
S3	2009	2009	2009	2	0	2	Export	608	Philippines	PHL	554	New Zealand	NZL								06	SUGAR,SUGR.PREPTNS,HONEY	1	No Quantity							303632			0
S3	2009	2009	2009	2	0	2	Export	608	Philippines	PHL	579	Norway	NOR								06	SUGAR,SUGR.PREPTNS,HONEY	1	No Quantity							609			0
S3	2009	2009	2009	2	0	2	Export	608	Philippines	PHL	583	FS Micronesia	FSM								06	SUGAR,SUGR.PREPTNS,HONEY	1	No Quantity							132282			0
S3	2009	2009	2009	2	0	2	Export	608	Philippines	PHL	584	Marshall Isds	MHL								06	SUGAR,SUGR.PREPTNS,HONEY	1	No Quantity							81053			0
S3	2009	2009	2009	2	0	2	Export	608	Philippines	PHL	585	Palau	PLW								06	SUGAR,SUGR.PREPTNS,HONEY	1	No Quantity							21174			0
S3	2009	2009	2009	2	0	2	Export	608	Philippines	PHL	586	Pakistan	PAK								06	SUGAR,SUGR.PREPTNS,HONEY	1	No Quantity							1615			0
S3	2009	2009	2009	2	0	2	Export	608	Philippines	PHL	598	Papua New Guinea	PNG								06	SUGAR,SUGR.PREPTNS,HONEY	1	No Quantity							137334			0
S3	2009	2009	2009	2	0	2	Export	608	Philippines	PHL	634	Qatar	QAT								06	SUGAR,SUGR.PREPTNS,HONEY	1	No Quantity							12433			0
S3	2009	2009	2009	2	0	2	Export	608	Philippines	PHL	682	Saudi Arabia	SAU								06	SUGAR,SUGR.PREPTNS,HONEY	1	No Quantity							859372			0
S3	2009	2009	2009	2	0	2	Export	608	Philippines	PHL	699	India	IND								06	SUGAR,SUGR.PREPTNS,HONEY	1	No Quantity							5168			0
S3	2009	2009	2009	2	0	2	Export	608	Philippines	PHL	702	Singapore	SGP								06	SUGAR,SUGR.PREPTNS,HONEY	1	No Quantity							413788			0
S3	2009	2009	2009	2	0	2	Export	608	Philippines	PHL	704	Viet Nam	VNM								06	SUGAR,SUGR.PREPTNS,HONEY	1	No Quantity							25112438			0
S3	2009	2009	2009	2	0	2	Export	608	Philippines	PHL	710	South Africa	ZAF								06	SUGAR,SUGR.PREPTNS,HONEY	1	No Quantity							47987			0
S3	2009	2009	2009	2	0	2	Export	608	Philippines	PHL	724	Spain	ESP								06	SUGAR,SUGR.PREPTNS,HONEY	1	No Quantity							71290			0
S3	2009	2009	2009	2	0	2	Export	608	Philippines	PHL	757	Switzerland	CHE								06	SUGAR,SUGR.PREPTNS,HONEY	1	No Quantity							96695			0
S3	2009	2009	2009	2	0	2	Export	608	Philippines	PHL	764	Thailand	THA								06	SUGAR,SUGR.PREPTNS,HONEY	1	No Quantity							7225052			0
S3	2009	2009	2009	2	0	2	Export	608	Philippines	PHL	780	Trinidad and Tobago	TTO								06	SUGAR,SUGR.PREPTNS,HONEY	1	No Quantity							24750			0
S3	2009	2009	2009	2	0	2	Export	608	Philippines	PHL	784	United Arab Emirates	ARE								06	SUGAR,SUGR.PREPTNS,HONEY	1	No Quantity							354506			0
S3	2009	2009	2009	2	0	2	Export	608	Philippines	PHL	788	Tunisia	TUN								06	SUGAR,SUGR.PREPTNS,HONEY	1	No Quantity							5532			0
S3	2009	2009	2009	2	0	2	Export	608	Philippines	PHL	796	Turks and Caicos Isds	TCA								06	SUGAR,SUGR.PREPTNS,HONEY	1	No Quantity							52			0
S3	2009	2009	2009	2	0	2	Export	608	Philippines	PHL	798	Tuvalu	TUV								06	SUGAR,SUGR.PREPTNS,HONEY	1	No Quantity							1153			0
S3	2009	2009	2009	2	0	2	Export	608	Philippines	PHL	818	Egypt	EGY								06	SUGAR,SUGR.PREPTNS,HONEY	1	No Quantity							3480			0
S3	2009	2009	2009	2	0	2	Export	608	Philippines	PHL	826	United Kingdom	GBR								06	SUGAR,SUGR.PREPTNS,HONEY	1	No Quantity							2530292			0
S3	2009	2009	2009	2	0	2	Export	608	Philippines	PHL	842	USA	USA								06	SUGAR,SUGR.PREPTNS,HONEY	1	No Quantity							70446186			0
S3	2009	2009	2009	2	0	2	Export	616	Poland	POL	0	World	WLD								06	SUGAR,SUGR.PREPTNS,HONEY	1	No Quantity							429234328			0
S3	2009	2009	2009	2	0	2	Export	616	Poland	POL	4	Afghanistan	AFG								06	SUGAR,SUGR.PREPTNS,HONEY	1	No Quantity							276018			0
S3	2009	2009	2009	2	0	2	Export	616	Poland	POL	8	Albania	ALB								06	SUGAR,SUGR.PREPTNS,HONEY	1	No Quantity							95243			0
S3	2009	2009	2009	2	0	2	Export	616	Poland	POL	10	Antarctica	ATA								06	SUGAR,SUGR.PREPTNS,HONEY	1	No Quantity							2404			0
S3	2009	2009	2009	2	0	2	Export	616	Poland	POL	12	Algeria	DZA								06	SUGAR,SUGR.PREPTNS,HONEY	1	No Quantity							259473			0
S3	2009	2009	2009	2	0	2	Export	616	Poland	POL	28	Antigua and Barbuda	ATG								06	SUGAR,SUGR.PREPTNS,HONEY	1	No Quantity							27			0
S3	2009	2009	2009	2	0	2	Export	616	Poland	POL	31	Azerbaijan	AZE								06	SUGAR,SUGR.PREPTNS,HONEY	1	No Quantity							1624062			0
S3	2009	2009	2009	2	0	2	Export	616	Poland	POL	32	Argentina	ARG								06	SUGAR,SUGR.PREPTNS,HONEY	1	No Quantity							395719			0
S3	2009	2009	2009	2	0	2	Export	616	Poland	POL	36	Australia	AUS								06	SUGAR,SUGR.PREPTNS,HONEY	1	No Quantity							4713452			0
S3	2009	2009	2009	2	0	2	Export	616	Poland	POL	40	Austria	AUT								06	SUGAR,SUGR.PREPTNS,HONEY	1	No Quantity							6399403			0
S3	2009	2009	2009	2	0	2	Export	616	Poland	POL	48	Bahrain	BHR								06	SUGAR,SUGR.PREPTNS,HONEY	1	No Quantity							33429			0
S3	2009	2009	2009	2	0	2	Export	616	Poland	POL	51	Armenia	ARM								06	SUGAR,SUGR.PREPTNS,HONEY	1	No Quantity							617676			0
S3	2009	2009	2009	2	0	2	Export	616	Poland	POL	56	Belgium	BEL								06	SUGAR,SUGR.PREPTNS,HONEY	1	No Quantity							1479646			0
S3	2009	2009	2009	2	0	2	Export	616	Poland	POL	70	Bosnia Herzegovina	BIH								06	SUGAR,SUGR.PREPTNS,HONEY	1	No Quantity							561275			0
S3	2009	2009	2009	2	0	2	Export	616	Poland	POL	76	Brazil	BRA								06	SUGAR,SUGR.PREPTNS,HONEY	1	No Quantity							581137			0
S3	2009	2009	2009	2	0	2	Export	616	Poland	POL	84	Belize	BLZ								06	SUGAR,SUGR.PREPTNS,HONEY	1	No Quantity							72149			0
S3	2009	2009	2009	2	0	2	Export	616	Poland	POL	100	Bulgaria	BGR								06	SUGAR,SUGR.PREPTNS,HONEY	1	No Quantity							2615113			0
S3	2009	2009	2009	2	0	2	Export	616	Poland	POL	112	Belarus	BLR								06	SUGAR,SUGR.PREPTNS,HONEY	1	No Quantity							2080540			0
S3	2009	2009	2009	2	0	2	Export	616	Poland	POL	120	Cameroon	CMR								06	SUGAR,SUGR.PREPTNS,HONEY	1	No Quantity							150841			0
S3	2009	2009	2009	2	0	2	Export	616	Poland	POL	124	Canada	CAN								06	SUGAR,SUGR.PREPTNS,HONEY	1	No Quantity							3852820			0
S3	2009	2009	2009	2	0	2	Export	616	Poland	POL	152	Chile	CHL								06	SUGAR,SUGR.PREPTNS,HONEY	1	No Quantity							40459			0
S3	2009	2009	2009	2	0	2	Export	616	Poland	POL	156	China	CHN								06	SUGAR,SUGR.PREPTNS,HONEY	1	No Quantity							952525			0
S3	2009	2009	2009	2	0	2	Export	616	Poland	POL	191	Croatia	HRV								06	SUGAR,SUGR.PREPTNS,HONEY	1	No Quantity							1951565			0
S3	2009	2009	2009	2	0	2	Export	616	Poland	POL	196	Cyprus	CYP								06	SUGAR,SUGR.PREPTNS,HONEY	1	No Quantity							30258			0
S3	2009	2009	2009	2	0	2	Export	616	Poland	POL	203	Czechia	CZE								06	SUGAR,SUGR.PREPTNS,HONEY	1	No Quantity							23674813			0
S3	2009	2009	2009	2	0	2	Export	616	Poland	POL	208	Denmark	DNK								06	SUGAR,SUGR.PREPTNS,HONEY	1	No Quantity							10125606			0
S3	2009	2009	2009	2	0	2	Export	616	Poland	POL	233	Estonia	EST								06	SUGAR,SUGR.PREPTNS,HONEY	1	No Quantity							14329962			0
S3	2009	2009	2009	2	0	2	Export	616	Poland	POL	246	Finland	FIN								06	SUGAR,SUGR.PREPTNS,HONEY	1	No Quantity							5657001			0
S3	2009	2009	2009	2	0	2	Export	616	Poland	POL	251	France	FRA								06	SUGAR,SUGR.PREPTNS,HONEY	1	No Quantity							4999870			0
S3	2009	2009	2009	2	0	2	Export	616	Poland	POL	258	French Polynesia	PYF								06	SUGAR,SUGR.PREPTNS,HONEY	1	No Quantity							824			0
S3	2009	2009	2009	2	0	2	Export	616	Poland	POL	268	Georgia	GEO								06	SUGAR,SUGR.PREPTNS,HONEY	1	No Quantity							431775			0
S3	2009	2009	2009	2	0	2	Export	616	Poland	POL	275	State of Palestine	PSE								06	SUGAR,SUGR.PREPTNS,HONEY	1	No Quantity							9408			0
S3	2009	2009	2009	2	0	2	Export	616	Poland	POL	276	Germany	DEU								06	SUGAR,SUGR.PREPTNS,HONEY	1	No Quantity							89445714			0
S3	2009	2009	2009	2	0	2	Export	616	Poland	POL	300	Greece	GRC								06	SUGAR,SUGR.PREPTNS,HONEY	1	No Quantity							1242513			0
S3	2009	2009	2009	2	0	2	Export	616	Poland	POL	344	China, Hong Kong SAR	HKG								06	SUGAR,SUGR.PREPTNS,HONEY	1	No Quantity							249614			0
S3	2009	2009	2009	2	0	2	Export	616	Poland	POL	348	Hungary	HUN								06	SUGAR,SUGR.PREPTNS,HONEY	1	No Quantity							16405156			0
S3	2009	2009	2009	2	0	2	Export	616	Poland	POL	352	Iceland	ISL								06	SUGAR,SUGR.PREPTNS,HONEY	1	No Quantity							52562			0
S3	2009	2009	2009	2	0	2	Export	616	Poland	POL	360	Indonesia	IDN								06	SUGAR,SUGR.PREPTNS,HONEY	1	No Quantity							14			0
S3	2009	2009	2009	2	0	2	Export	616	Poland	POL	364	Iran	IRN								06	SUGAR,SUGR.PREPTNS,HONEY	1	No Quantity							8289			0
S3	2009	2009	2009	2	0	2	Export	616	Poland	POL	372	Ireland	IRL								06	SUGAR,SUGR.PREPTNS,HONEY	1	No Quantity							709918			0
S3	2009	2009	2009	2	0	2	Export	616	Poland	POL	376	Israel	ISR								06	SUGAR,SUGR.PREPTNS,HONEY	1	No Quantity							1859879			0
S3	2009	2009	2009	2	0	2	Export	616	Poland	POL	381	Italy	ITA								06	SUGAR,SUGR.PREPTNS,HONEY	1	No Quantity							10640047			0
S3	2009	2009	2009	2	0	2	Export	616	Poland	POL	392	Japan	JPN								06	SUGAR,SUGR.PREPTNS,HONEY	1	No Quantity							61057			0
S3	2009	2009	2009	2	0	2	Export	616	Poland	POL	398	Kazakhstan	KAZ								06	SUGAR,SUGR.PREPTNS,HONEY	1	No Quantity							1517849			0
S3	2009	2009	2009	2	0	2	Export	616	Poland	POL	400	Jordan	JOR								06	SUGAR,SUGR.PREPTNS,HONEY	1	No Quantity							1440			0
S3	2009	2009	2009	2	0	2	Export	616	Poland	POL	410	Rep. of Korea	KOR								06	SUGAR,SUGR.PREPTNS,HONEY	1	No Quantity							1352			0
S3	2009	2009	2009	2	0	2	Export	616	Poland	POL	414	Kuwait	KWT								06	SUGAR,SUGR.PREPTNS,HONEY	1	No Quantity							85347			0
S3	2009	2009	2009	2	0	2	Export	616	Poland	POL	417	Kyrgyzstan	KGZ								06	SUGAR,SUGR.PREPTNS,HONEY	1	No Quantity							191168			0
S3	2009	2009	2009	2	0	2	Export	616	Poland	POL	422	Lebanon	LBN								06	SUGAR,SUGR.PREPTNS,HONEY	1	No Quantity							3			0
S3	2009	2009	2009	2	0	2	Export	616	Poland	POL	428	Latvia	LVA								06	SUGAR,SUGR.PREPTNS,HONEY	1	No Quantity							14316352			0
S3	2009	2009	2009	2	0	2	Export	616	Poland	POL	434	Libya	LBY								06	SUGAR,SUGR.PREPTNS,HONEY	1	No Quantity							431005			0
S3	2009	2009	2009	2	0	2	Export	616	Poland	POL	440	Lithuania	LTU								06	SUGAR,SUGR.PREPTNS,HONEY	1	No Quantity							39966771			0
S3	2009	2009	2009	2	0	2	Export	616	Poland	POL	442	Luxembourg	LUX								06	SUGAR,SUGR.PREPTNS,HONEY	1	No Quantity							107475			0
S3	2009	2009	2009	2	0	2	Export	616	Poland	POL	458	Malaysia	MYS								06	SUGAR,SUGR.PREPTNS,HONEY	1	No Quantity							310			0
S3	2009	2009	2009	2	0	2	Export	616	Poland	POL	470	Malta	MLT								06	SUGAR,SUGR.PREPTNS,HONEY	1	No Quantity							32649			0
S3	2009	2009	2009	2	0	2	Export	616	Poland	POL	484	Mexico	MEX								06	SUGAR,SUGR.PREPTNS,HONEY	1	No Quantity							1118889			0
S3	2009	2009	2009	2	0	2	Export	616	Poland	POL	490	Other Asia, nes									06	SUGAR,SUGR.PREPTNS,HONEY	1	No Quantity							11121			0
S3	2009	2009	2009	2	0	2	Export	616	Poland	POL	496	Mongolia	MNG								06	SUGAR,SUGR.PREPTNS,HONEY	1	No Quantity							295497			0
S3	2009	2009	2009	2	0	2	Export	616	Poland	POL	498	Rep. of Moldova	MDA								06	SUGAR,SUGR.PREPTNS,HONEY	1	No Quantity							4836005			0
S3	2009	2009	2009	2	0	2	Export	616	Poland	POL	499	Montenegro	MNE								06	SUGAR,SUGR.PREPTNS,HONEY	1	No Quantity							132036			0
S3	2009	2009	2009	2	0	2	Export	616	Poland	POL	512	Oman	OMN								06	SUGAR,SUGR.PREPTNS,HONEY	1	No Quantity							58448			0
S3	2009	2009	2009	2	0	2	Export	616	Poland	POL	528	Netherlands	NLD								06	SUGAR,SUGR.PREPTNS,HONEY	1	No Quantity							7817312			0
S3	2009	2009	2009	2	0	2	Export	616	Poland	POL	554	New Zealand	NZL								06	SUGAR,SUGR.PREPTNS,HONEY	1	No Quantity							9427			0
S3	2009	2009	2009	2	0	2	Export	616	Poland	POL	568	Other Europe, nes									06	SUGAR,SUGR.PREPTNS,HONEY	1	No Quantity							18199			0
S3	2009	2009	2009	2	0	2	Export	616	Poland	POL	579	Norway	NOR								06	SUGAR,SUGR.PREPTNS,HONEY	1	No Quantity							1992335			0
S3	2009	2009	2009	2	0	2	Export	616	Poland	POL	620	Portugal	PRT								06	SUGAR,SUGR.PREPTNS,HONEY	1	No Quantity							555458			0
S3	2009	2009	2009	2	0	2	Export	616	Poland	POL	634	Qatar	QAT								06	SUGAR,SUGR.PREPTNS,HONEY	1	No Quantity							20480			0
S3	2009	2009	2009	2	0	2	Export	616	Poland	POL	642	Romania	ROU								06	SUGAR,SUGR.PREPTNS,HONEY	1	No Quantity							6391883			0
S3	2009	2009	2009	2	0	2	Export	616	Poland	POL	643	Russian Federation	RUS								06	SUGAR,SUGR.PREPTNS,HONEY	1	No Quantity							50140120			0
S3	2009	2009	2009	2	0	2	Export	616	Poland	POL	682	Saudi Arabia	SAU								06	SUGAR,SUGR.PREPTNS,HONEY	1	No Quantity							7604166			0
S3	2009	2009	2009	2	0	2	Export	616	Poland	POL	688	Serbia	SRB								06	SUGAR,SUGR.PREPTNS,HONEY	1	No Quantity							964093			0
S3	2009	2009	2009	2	0	2	Export	616	Poland	POL	699	India	IND								06	SUGAR,SUGR.PREPTNS,HONEY	1	No Quantity							1138066			0
S3	2009	2009	2009	2	0	2	Export	616	Poland	POL	703	Slovakia	SVK								06	SUGAR,SUGR.PREPTNS,HONEY	1	No Quantity							13405119			0
S3	2009	2009	2009	2	0	2	Export	616	Poland	POL	704	Viet Nam	VNM								06	SUGAR,SUGR.PREPTNS,HONEY	1	No Quantity							244			0
S3	2009	2009	2009	2	0	2	Export	616	Poland	POL	705	Slovenia	SVN								06	SUGAR,SUGR.PREPTNS,HONEY	1	No Quantity							2535398			0
S3	2009	2009	2009	2	0	2	Export	616	Poland	POL	710	South Africa	ZAF								06	SUGAR,SUGR.PREPTNS,HONEY	1	No Quantity							672078			0
S3	2009	2009	2009	2	0	2	Export	616	Poland	POL	724	Spain	ESP								06	SUGAR,SUGR.PREPTNS,HONEY	1	No Quantity							1230328			0
S3	2009	2009	2009	2	0	2	Export	616	Poland	POL	736	Fmr Sudan	SDN								06	SUGAR,SUGR.PREPTNS,HONEY	1	No Quantity							1095583			0
S3	2009	2009	2009	2	0	2	Export	616	Poland	POL	752	Sweden	SWE								06	SUGAR,SUGR.PREPTNS,HONEY	1	No Quantity							14801116			0
S3	2009	2009	2009	2	0	2	Export	616	Poland	POL	757	Switzerland	CHE								06	SUGAR,SUGR.PREPTNS,HONEY	1	No Quantity							2237965			0
S3	2009	2009	2009	2	0	2	Export	616	Poland	POL	762	Tajikistan	TJK								06	SUGAR,SUGR.PREPTNS,HONEY	1	No Quantity							840680			0
S3	2009	2009	2009	2	0	2	Export	616	Poland	POL	784	United Arab Emirates	ARE								06	SUGAR,SUGR.PREPTNS,HONEY	1	No Quantity							1161629			0
S3	2009	2009	2009	2	0	2	Export	616	Poland	POL	788	Tunisia	TUN								06	SUGAR,SUGR.PREPTNS,HONEY	1	No Quantity							105545			0
S3	2009	2009	2009	2	0	2	Export	616	Poland	POL	792	Turkey	TUR								06	SUGAR,SUGR.PREPTNS,HONEY	1	No Quantity							700083			0
S3	2009	2009	2009	2	0	2	Export	616	Poland	POL	804	Ukraine	UKR								06	SUGAR,SUGR.PREPTNS,HONEY	1	No Quantity							5977584			0
S3	2009	2009	2009	2	0	2	Export	616	Poland	POL	807	North Macedonia	MKD								06	SUGAR,SUGR.PREPTNS,HONEY	1	No Quantity							179267			0
S3	2009	2009	2009	2	0	2	Export	616	Poland	POL	818	Egypt	EGY								06	SUGAR,SUGR.PREPTNS,HONEY	1	No Quantity							459738			0
S3	2009	2009	2009	2	0	2	Export	616	Poland	POL	826	United Kingdom	GBR								06	SUGAR,SUGR.PREPTNS,HONEY	1	No Quantity							24515506			0
S3	2009	2009	2009	2	0	2	Export	616	Poland	POL	842	USA	USA								06	SUGAR,SUGR.PREPTNS,HONEY	1	No Quantity							7016505			0
S3	2009	2009	2009	2	0	2	Export	616	Poland	POL	860	Uzbekistan	UZB								06	SUGAR,SUGR.PREPTNS,HONEY	1	No Quantity							1021451			0
S3	2009	2009	2009	2	0	2	Export	616	Poland	POL	887	Yemen	YEM								06	SUGAR,SUGR.PREPTNS,HONEY	1	No Quantity							2415144			0
S3	2009	2009	2009	2	0	2	Export	616	Poland	POL	899	Areas, nes									06	SUGAR,SUGR.PREPTNS,HONEY	1	No Quantity							418853			0
S3	2009	2009	2009	2	0	2	Export	608	Philippines	PHL	0	World	WLD								07	COFFEE,TEA,COCOA,SPICES	1	No Quantity							11089457			0
S3	2009	2009	2009	2	0	2	Export	608	Philippines	PHL	16	American Samoa	ASM								07	COFFEE,TEA,COCOA,SPICES	1	No Quantity							43242			0
S3	2009	2009	2009	2	0	2	Export	608	Philippines	PHL	36	Australia	AUS								07	COFFEE,TEA,COCOA,SPICES	1	No Quantity							144319			0
S3	2009	2009	2009	2	0	2	Export	608	Philippines	PHL	48	Bahrain	BHR								07	COFFEE,TEA,COCOA,SPICES	1	No Quantity							37793			0
S3	2009	2009	2009	2	0	2	Export	608	Philippines	PHL	56	Belgium	BEL								07	COFFEE,TEA,COCOA,SPICES	1	No Quantity							1834			0
S3	2009	2009	2009	2	0	2	Export	608	Philippines	PHL	60	Bermuda	BMU								07	COFFEE,TEA,COCOA,SPICES	1	No Quantity							3708			0
S3	2009	2009	2009	2	0	2	Export	608	Philippines	PHL	90	Solomon Isds	SLB								07	COFFEE,TEA,COCOA,SPICES	1	No Quantity							14263			0
S3	2009	2009	2009	2	0	2	Export	608	Philippines	PHL	96	Brunei Darussalam	BRN								07	COFFEE,TEA,COCOA,SPICES	1	No Quantity							29923			0
S3	2009	2009	2009	2	0	2	Export	608	Philippines	PHL	104	Myanmar	MMR								07	COFFEE,TEA,COCOA,SPICES	1	No Quantity							38275			0
S3	2009	2009	2009	2	0	2	Export	608	Philippines	PHL	116	Cambodia	KHM								07	COFFEE,TEA,COCOA,SPICES	1	No Quantity							2291			0
S3	2009	2009	2009	2	0	2	Export	608	Philippines	PHL	124	Canada	CAN								07	COFFEE,TEA,COCOA,SPICES	1	No Quantity							221316			0
S3	2009	2009	2009	2	0	2	Export	608	Philippines	PHL	136	Cayman Isds	CYM								07	COFFEE,TEA,COCOA,SPICES	1	No Quantity							3193			0
S3	2009	2009	2009	2	0	2	Export	608	Philippines	PHL	152	Chile	CHL								07	COFFEE,TEA,COCOA,SPICES	1	No Quantity							42394			0
S3	2009	2009	2009	2	0	2	Export	608	Philippines	PHL	156	China	CHN								07	COFFEE,TEA,COCOA,SPICES	1	No Quantity							69167			0
S3	2009	2009	2009	2	0	2	Export	608	Philippines	PHL	184	Cook Isds	COK								07	COFFEE,TEA,COCOA,SPICES	1	No Quantity							78			0
S3	2009	2009	2009	2	0	2	Export	608	Philippines	PHL	196	Cyprus	CYP								07	COFFEE,TEA,COCOA,SPICES	1	No Quantity							6600			0
S3	2009	2009	2009	2	0	2	Export	608	Philippines	PHL	251	France	FRA								07	COFFEE,TEA,COCOA,SPICES	1	No Quantity							833529			0
S3	2009	2009	2009	2	0	2	Export	608	Philippines	PHL	260	Fr. South Antarctic Terr.	ATF								07	COFFEE,TEA,COCOA,SPICES	1	No Quantity							123451			0
S3	2009	2009	2009	2	0	2	Export	608	Philippines	PHL	276	Germany	DEU								07	COFFEE,TEA,COCOA,SPICES	1	No Quantity							158000			0
S3	2009	2009	2009	2	0	2	Export	608	Philippines	PHL	296	Kiribati	KIR								07	COFFEE,TEA,COCOA,SPICES	1	No Quantity							4450			0
S3	2009	2009	2009	2	0	2	Export	608	Philippines	PHL	316	Guam	GUM								07	COFFEE,TEA,COCOA,SPICES	1	No Quantity							508925			0
S3	2009	2009	2009	2	0	2	Export	608	Philippines	PHL	344	China, Hong Kong SAR	HKG								07	COFFEE,TEA,COCOA,SPICES	1	No Quantity							29920			0
S3	2009	2009	2009	2	0	2	Export	608	Philippines	PHL	360	Indonesia	IDN								07	COFFEE,TEA,COCOA,SPICES	1	No Quantity							422100			0
S3	2009	2009	2009	2	0	2	Export	608	Philippines	PHL	372	Ireland	IRL								07	COFFEE,TEA,COCOA,SPICES	1	No Quantity							7429			0
S3	2009	2009	2009	2	0	2	Export	608	Philippines	PHL	376	Israel	ISR								07	COFFEE,TEA,COCOA,SPICES	1	No Quantity							20269			0
S3	2009	2009	2009	2	0	2	Export	608	Philippines	PHL	381	Italy	ITA								07	COFFEE,TEA,COCOA,SPICES	1	No Quantity							7711			0
S3	2009	2009	2009	2	0	2	Export	608	Philippines	PHL	392	Japan	JPN								07	COFFEE,TEA,COCOA,SPICES	1	No Quantity							234996			0
S3	2009	2009	2009	2	0	2	Export	608	Philippines	PHL	410	Rep. of Korea	KOR								07	COFFEE,TEA,COCOA,SPICES	1	No Quantity							632734			0
S3	2009	2009	2009	2	0	2	Export	608	Philippines	PHL	414	Kuwait	KWT								07	COFFEE,TEA,COCOA,SPICES	1	No Quantity							66858			0
S3	2009	2009	2009	2	0	2	Export	608	Philippines	PHL	446	China, Macao SAR	MAC								07	COFFEE,TEA,COCOA,SPICES	1	No Quantity							1113			0
S3	2009	2009	2009	2	0	2	Export	608	Philippines	PHL	458	Malaysia	MYS								07	COFFEE,TEA,COCOA,SPICES	1	No Quantity							464723			0
S3	2009	2009	2009	2	0	2	Export	608	Philippines	PHL	484	Mexico	MEX								07	COFFEE,TEA,COCOA,SPICES	1	No Quantity							34646			0
S3	2009	2009	2009	2	0	2	Export	608	Philippines	PHL	490	Other Asia, nes									07	COFFEE,TEA,COCOA,SPICES	1	No Quantity							189393			0
S3	2009	2009	2009	2	0	2	Export	608	Philippines	PHL	496	Mongolia	MNG								07	COFFEE,TEA,COCOA,SPICES	1	No Quantity							8929			0
S3	2009	2009	2009	2	0	2	Export	608	Philippines	PHL	512	Oman	OMN								07	COFFEE,TEA,COCOA,SPICES	1	No Quantity							16405			0
S3	2009	2009	2009	2	0	2	Export	608	Philippines	PHL	524	Nepal	NPL								07	COFFEE,TEA,COCOA,SPICES	1	No Quantity							6949			0
S3	2009	2009	2009	2	0	2	Export	608	Philippines	PHL	528	Netherlands	NLD								07	COFFEE,TEA,COCOA,SPICES	1	No Quantity							918308			0
S3	2009	2009	2009	2	0	2	Export	608	Philippines	PHL	533	Aruba	ABW								07	COFFEE,TEA,COCOA,SPICES	1	No Quantity							554			0
S3	2009	2009	2009	2	0	2	Export	608	Philippines	PHL	548	Vanuatu	VUT								07	COFFEE,TEA,COCOA,SPICES	1	No Quantity							6128			0
S3	2009	2009	2009	2	0	2	Export	608	Philippines	PHL	554	New Zealand	NZL								07	COFFEE,TEA,COCOA,SPICES	1	No Quantity							31690			0
S3	2009	2009	2009	2	0	2	Export	608	Philippines	PHL	579	Norway	NOR								07	COFFEE,TEA,COCOA,SPICES	1	No Quantity							5108			0
S3	2009	2009	2009	2	0	2	Export	608	Philippines	PHL	583	FS Micronesia	FSM								07	COFFEE,TEA,COCOA,SPICES	1	No Quantity							92367			0
S3	2009	2009	2009	2	0	2	Export	608	Philippines	PHL	584	Marshall Isds	MHL								07	COFFEE,TEA,COCOA,SPICES	1	No Quantity							23044			0
S3	2009	2009	2009	2	0	2	Export	608	Philippines	PHL	585	Palau	PLW								07	COFFEE,TEA,COCOA,SPICES	1	No Quantity							72185			0
S3	2009	2009	2009	2	0	2	Export	608	Philippines	PHL	586	Pakistan	PAK								07	COFFEE,TEA,COCOA,SPICES	1	No Quantity							29000			0
S3	2009	2009	2009	2	0	2	Export	608	Philippines	PHL	598	Papua New Guinea	PNG								07	COFFEE,TEA,COCOA,SPICES	1	No Quantity							38794			0
S3	2009	2009	2009	2	0	2	Export	608	Philippines	PHL	634	Qatar	QAT								07	COFFEE,TEA,COCOA,SPICES	1	No Quantity							146056			0
S3	2009	2009	2009	2	0	2	Export	608	Philippines	PHL	682	Saudi Arabia	SAU								07	COFFEE,TEA,COCOA,SPICES	1	No Quantity							415356			0
S3	2009	2009	2009	2	0	2	Export	608	Philippines	PHL	699	India	IND								07	COFFEE,TEA,COCOA,SPICES	1	No Quantity							15415			0
S3	2009	2009	2009	2	0	2	Export	608	Philippines	PHL	702	Singapore	SGP								07	COFFEE,TEA,COCOA,SPICES	1	No Quantity							336946			0
S3	2009	2009	2009	2	0	2	Export	608	Philippines	PHL	704	Viet Nam	VNM								07	COFFEE,TEA,COCOA,SPICES	1	No Quantity							711343			0
S3	2009	2009	2009	2	0	2	Export	608	Philippines	PHL	710	South Africa	ZAF								07	COFFEE,TEA,COCOA,SPICES	1	No Quantity							45476			0
S3	2009	2009	2009	2	0	2	Export	608	Philippines	PHL	724	Spain	ESP								07	COFFEE,TEA,COCOA,SPICES	1	No Quantity							2280			0
S3	2009	2009	2009	2	0	2	Export	608	Philippines	PHL	752	Sweden	SWE								07	COFFEE,TEA,COCOA,SPICES	1	No Quantity							2550			0
S3	2009	2009	2009	2	0	2	Export	608	Philippines	PHL	757	Switzerland	CHE								07	COFFEE,TEA,COCOA,SPICES	1	No Quantity							841			0
S3	2009	2009	2009	2	0	2	Export	608	Philippines	PHL	764	Thailand	THA								07	COFFEE,TEA,COCOA,SPICES	1	No Quantity							2096896			0
S3	2009	2009	2009	2	0	2	Export	608	Philippines	PHL	776	Tonga	TON								07	COFFEE,TEA,COCOA,SPICES	1	No Quantity							660			0
S3	2009	2009	2009	2	0	2	Export	608	Philippines	PHL	784	United Arab Emirates	ARE								07	COFFEE,TEA,COCOA,SPICES	1	No Quantity							477906			0
S3	2009	2009	2009	2	0	2	Export	608	Philippines	PHL	796	Turks and Caicos Isds	TCA								07	COFFEE,TEA,COCOA,SPICES	1	No Quantity							85			0
S3	2009	2009	2009	2	0	2	Export	608	Philippines	PHL	798	Tuvalu	TUV								07	COFFEE,TEA,COCOA,SPICES	1	No Quantity							615			0
S3	2009	2009	2009	2	0	2	Export	608	Philippines	PHL	818	Egypt	EGY								07	COFFEE,TEA,COCOA,SPICES	1	No Quantity							195			0
S3	2009	2009	2009	2	0	2	Export	608	Philippines	PHL	826	United Kingdom	GBR								07	COFFEE,TEA,COCOA,SPICES	1	No Quantity							40562			0
S3	2009	2009	2009	2	0	2	Export	608	Philippines	PHL	842	USA	USA								07	COFFEE,TEA,COCOA,SPICES	1	No Quantity							1126188			0
S3	2009	2009	2009	2	0	2	Export	608	Philippines	PHL	882	Samoa	WSM								07	COFFEE,TEA,COCOA,SPICES	1	No Quantity							21483			0
S3	2009	2009	2009	2	0	2	Export	608	Philippines	PHL	887	Yemen	YEM								07	COFFEE,TEA,COCOA,SPICES	1	No Quantity							500			0
S3	2009	2009	2009	2	0	2	Export	616	Poland	POL	0	World	WLD								07	COFFEE,TEA,COCOA,SPICES	1	No Quantity							1149423331			0
S3	2009	2009	2009	2	0	2	Export	616	Poland	POL	8	Albania	ALB								07	COFFEE,TEA,COCOA,SPICES	1	No Quantity							548928			0
S3	2009	2009	2009	2	0	2	Export	616	Poland	POL	10	Antarctica	ATA								07	COFFEE,TEA,COCOA,SPICES	1	No Quantity							2856			0
S3	2009	2009	2009	2	0	2	Export	616	Poland	POL	12	Algeria	DZA								07	COFFEE,TEA,COCOA,SPICES	1	No Quantity							2975702			0
S3	2009	2009	2009	2	0	2	Export	616	Poland	POL	28	Antigua and Barbuda	ATG								07	COFFEE,TEA,COCOA,SPICES	1	No Quantity							125			0
S3	2009	2009	2009	2	0	2	Export	616	Poland	POL	31	Azerbaijan	AZE								07	COFFEE,TEA,COCOA,SPICES	1	No Quantity							3967631			0
S3	2009	2009	2009	2	0	2	Export	616	Poland	POL	32	Argentina	ARG								07	COFFEE,TEA,COCOA,SPICES	1	No Quantity							52353			0
S3	2009	2009	2009	2	0	2	Export	616	Poland	POL	36	Australia	AUS								07	COFFEE,TEA,COCOA,SPICES	1	No Quantity							4142886			0
S3	2009	2009	2009	2	0	2	Export	616	Poland	POL	40	Austria	AUT								07	COFFEE,TEA,COCOA,SPICES	1	No Quantity							26873855			0
S3	2009	2009	2009	2	0	2	Export	616	Poland	POL	44	Bahamas	BHS								07	COFFEE,TEA,COCOA,SPICES	1	No Quantity							273154			0
S3	2009	2009	2009	2	0	2	Export	616	Poland	POL	48	Bahrain	BHR								07	COFFEE,TEA,COCOA,SPICES	1	No Quantity							132099			0
S3	2009	2009	2009	2	0	2	Export	616	Poland	POL	51	Armenia	ARM								07	COFFEE,TEA,COCOA,SPICES	1	No Quantity							1107380			0
S3	2009	2009	2009	2	0	2	Export	616	Poland	POL	56	Belgium	BEL								07	COFFEE,TEA,COCOA,SPICES	1	No Quantity							10039453			0
S3	2009	2009	2009	2	0	2	Export	616	Poland	POL	70	Bosnia Herzegovina	BIH								07	COFFEE,TEA,COCOA,SPICES	1	No Quantity							4624278			0
S3	2009	2009	2009	2	0	2	Export	616	Poland	POL	76	Brazil	BRA								07	COFFEE,TEA,COCOA,SPICES	1	No Quantity							247454			0
S3	2009	2009	2009	2	0	2	Export	616	Poland	POL	92	Br. Virgin Isds	VGB								07	COFFEE,TEA,COCOA,SPICES	1	No Quantity							1167132			0
S3	2009	2009	2009	2	0	2	Export	616	Poland	POL	100	Bulgaria	BGR								07	COFFEE,TEA,COCOA,SPICES	1	No Quantity							12017232			0
S3	2009	2009	2009	2	0	2	Export	616	Poland	POL	112	Belarus	BLR								07	COFFEE,TEA,COCOA,SPICES	1	No Quantity							5393012			0
S3	2009	2009	2009	2	0	2	Export	616	Poland	POL	116	Cambodia	KHM								07	COFFEE,TEA,COCOA,SPICES	1	No Quantity							29			0
S3	2009	2009	2009	2	0	2	Export	616	Poland	POL	120	Cameroon	CMR								07	COFFEE,TEA,COCOA,SPICES	1	No Quantity							86550			0
S3	2009	2009	2009	2	0	2	Export	616	Poland	POL	124	Canada	CAN								07	COFFEE,TEA,COCOA,SPICES	1	No Quantity							8988086			0
S3	2009	2009	2009	2	0	2	Export	616	Poland	POL	148	Chad	TCD								07	COFFEE,TEA,COCOA,SPICES	1	No Quantity							60			0
S3	2009	2009	2009	2	0	2	Export	616	Poland	POL	152	Chile	CHL								07	COFFEE,TEA,COCOA,SPICES	1	No Quantity							56069			0
S3	2009	2009	2009	2	0	2	Export	616	Poland	POL	156	China	CHN								07	COFFEE,TEA,COCOA,SPICES	1	No Quantity							250187			0
S3	2009	2009	2009	2	0	2	Export	616	Poland	POL	170	Colombia	COL								07	COFFEE,TEA,COCOA,SPICES	1	No Quantity							212636			0
S3	2009	2009	2009	2	0	2	Export	616	Poland	POL	191	Croatia	HRV								07	COFFEE,TEA,COCOA,SPICES	1	No Quantity							11871419			0
S3	2009	2009	2009	2	0	2	Export	616	Poland	POL	196	Cyprus	CYP								07	COFFEE,TEA,COCOA,SPICES	1	No Quantity							7455386			0
S3	2009	2009	2009	2	0	2	Export	616	Poland	POL	203	Czechia	CZE								07	COFFEE,TEA,COCOA,SPICES	1	No Quantity							104325958			0
S3	2009	2009	2009	2	0	2	Export	616	Poland	POL	204	Benin	BEN								07	COFFEE,TEA,COCOA,SPICES	1	No Quantity							16183			0
S3	2009	2009	2009	2	0	2	Export	616	Poland	POL	208	Denmark	DNK								07	COFFEE,TEA,COCOA,SPICES	1	No Quantity							7421766			0
S3	2009	2009	2009	2	0	2	Export	616	Poland	POL	222	El Salvador	SLV								07	COFFEE,TEA,COCOA,SPICES	1	No Quantity							1			0
S3	2009	2009	2009	2	0	2	Export	616	Poland	POL	231	Ethiopia	ETH								07	COFFEE,TEA,COCOA,SPICES	1	No Quantity							36773			0
S3	2009	2009	2009	2	0	2	Export	616	Poland	POL	233	Estonia	EST								07	COFFEE,TEA,COCOA,SPICES	1	No Quantity							3314189			0
S3	2009	2009	2009	2	0	2	Export	616	Poland	POL	246	Finland	FIN								07	COFFEE,TEA,COCOA,SPICES	1	No Quantity							3093286			0
S3	2009	2009	2009	2	0	2	Export	616	Poland	POL	251	France	FRA								07	COFFEE,TEA,COCOA,SPICES	1	No Quantity							39840488			0
S3	2009	2009	2009	2	0	2	Export	616	Poland	POL	258	French Polynesia	PYF								07	COFFEE,TEA,COCOA,SPICES	1	No Quantity							3281			0
S3	2009	2009	2009	2	0	2	Export	616	Poland	POL	268	Georgia	GEO								07	COFFEE,TEA,COCOA,SPICES	1	No Quantity							1038044			0
S3	2009	2009	2009	2	0	2	Export	616	Poland	POL	270	Gambia	GMB								07	COFFEE,TEA,COCOA,SPICES	1	No Quantity							18781			0
S3	2009	2009	2009	2	0	2	Export	616	Poland	POL	275	State of Palestine	PSE								07	COFFEE,TEA,COCOA,SPICES	1	No Quantity							130659			0
S3	2009	2009	2009	2	0	2	Export	616	Poland	POL	276	Germany	DEU								07	COFFEE,TEA,COCOA,SPICES	1	No Quantity							241932738			0
S3	2009	2009	2009	2	0	2	Export	616	Poland	POL	300	Greece	GRC								07	COFFEE,TEA,COCOA,SPICES	1	No Quantity							12738768			0
S3	2009	2009	2009	2	0	2	Export	616	Poland	POL	344	China, Hong Kong SAR	HKG								07	COFFEE,TEA,COCOA,SPICES	1	No Quantity							488399			0
S3	2009	2009	2009	2	0	2	Export	616	Poland	POL	348	Hungary	HUN								07	COFFEE,TEA,COCOA,SPICES	1	No Quantity							55142551			0
S3	2009	2009	2009	2	0	2	Export	616	Poland	POL	352	Iceland	ISL								07	COFFEE,TEA,COCOA,SPICES	1	No Quantity							408335			0
S3	2009	2009	2009	2	0	2	Export	616	Poland	POL	360	Indonesia	IDN								07	COFFEE,TEA,COCOA,SPICES	1	No Quantity							24			0
S3	2009	2009	2009	2	0	2	Export	616	Poland	POL	364	Iran	IRN								07	COFFEE,TEA,COCOA,SPICES	1	No Quantity							295389			0
S3	2009	2009	2009	2	0	2	Export	616	Poland	POL	368	Iraq	IRQ								07	COFFEE,TEA,COCOA,SPICES	1	No Quantity							96944			0
S3	2009	2009	2009	2	0	2	Export	616	Poland	POL	372	Ireland	IRL								07	COFFEE,TEA,COCOA,SPICES	1	No Quantity							2459975			0
S3	2009	2009	2009	2	0	2	Export	616	Poland	POL	376	Israel	ISR								07	COFFEE,TEA,COCOA,SPICES	1	No Quantity							11594781			0
S3	2009	2009	2009	2	0	2	Export	616	Poland	POL	381	Italy	ITA								07	COFFEE,TEA,COCOA,SPICES	1	No Quantity							45380049			0
S3	2009	2009	2009	2	0	2	Export	616	Poland	POL	392	Japan	JPN								07	COFFEE,TEA,COCOA,SPICES	1	No Quantity							1818937			0
S3	2009	2009	2009	2	0	2	Export	616	Poland	POL	398	Kazakhstan	KAZ								07	COFFEE,TEA,COCOA,SPICES	1	No Quantity							3560904			0
S3	2009	2009	2009	2	0	2	Export	616	Poland	POL	400	Jordan	JOR								07	COFFEE,TEA,COCOA,SPICES	1	No Quantity							354653			0
S3	2009	2009	2009	2	0	2	Export	616	Poland	POL	404	Kenya	KEN								07	COFFEE,TEA,COCOA,SPICES	1	No Quantity							659			0
S3	2009	2009	2009	2	0	2	Export	616	Poland	POL	410	Rep. of Korea	KOR								07	COFFEE,TEA,COCOA,SPICES	1	No Quantity							122754			0
S3	2009	2009	2009	2	0	2	Export	616	Poland	POL	414	Kuwait	KWT								07	COFFEE,TEA,COCOA,SPICES	1	No Quantity							97794			0
S3	2009	2009	2009	2	0	2	Export	616	Poland	POL	417	Kyrgyzstan	KGZ								07	COFFEE,TEA,COCOA,SPICES	1	No Quantity							96307			0
S3	2009	2009	2009	2	0	2	Export	616	Poland	POL	422	Lebanon	LBN								07	COFFEE,TEA,COCOA,SPICES	1	No Quantity							263973			0
S3	2009	2009	2009	2	0	2	Export	616	Poland	POL	428	Latvia	LVA								07	COFFEE,TEA,COCOA,SPICES	1	No Quantity							19067593			0
S3	2009	2009	2009	2	0	2	Export	616	Poland	POL	434	Libya	LBY								07	COFFEE,TEA,COCOA,SPICES	1	No Quantity							201451			0
S3	2009	2009	2009	2	0	2	Export	616	Poland	POL	440	Lithuania	LTU								07	COFFEE,TEA,COCOA,SPICES	1	No Quantity							29769796			0
S3	2009	2009	2009	2	0	2	Export	616	Poland	POL	442	Luxembourg	LUX								07	COFFEE,TEA,COCOA,SPICES	1	No Quantity							3331433			0
S3	2009	2009	2009	2	0	2	Export	616	Poland	POL	458	Malaysia	MYS								07	COFFEE,TEA,COCOA,SPICES	1	No Quantity							90510			0
S3	2009	2009	2009	2	0	2	Export	616	Poland	POL	470	Malta	MLT								07	COFFEE,TEA,COCOA,SPICES	1	No Quantity							192818			0
S3	2009	2009	2009	2	0	2	Export	616	Poland	POL	484	Mexico	MEX								07	COFFEE,TEA,COCOA,SPICES	1	No Quantity							674145			0
S3	2009	2009	2009	2	0	2	Export	616	Poland	POL	490	Other Asia, nes									07	COFFEE,TEA,COCOA,SPICES	1	No Quantity							296806			0
S3	2009	2009	2009	2	0	2	Export	616	Poland	POL	496	Mongolia	MNG								07	COFFEE,TEA,COCOA,SPICES	1	No Quantity							570346			0
S3	2009	2009	2009	2	0	2	Export	616	Poland	POL	498	Rep. of Moldova	MDA								07	COFFEE,TEA,COCOA,SPICES	1	No Quantity							2354018			0
S3	2009	2009	2009	2	0	2	Export	616	Poland	POL	499	Montenegro	MNE								07	COFFEE,TEA,COCOA,SPICES	1	No Quantity							817266			0
S3	2009	2009	2009	2	0	2	Export	616	Poland	POL	504	Morocco	MAR								07	COFFEE,TEA,COCOA,SPICES	1	No Quantity							45			0
S3	2009	2009	2009	2	0	2	Export	616	Poland	POL	528	Netherlands	NLD								07	COFFEE,TEA,COCOA,SPICES	1	No Quantity							23571023			0
S3	2009	2009	2009	2	0	2	Export	616	Poland	POL	554	New Zealand	NZL								07	COFFEE,TEA,COCOA,SPICES	1	No Quantity							210465			0
S3	2009	2009	2009	2	0	2	Export	616	Poland	POL	568	Other Europe, nes									07	COFFEE,TEA,COCOA,SPICES	1	No Quantity							48894			0
S3	2009	2009	2009	2	0	2	Export	616	Poland	POL	579	Norway	NOR								07	COFFEE,TEA,COCOA,SPICES	1	No Quantity							1585464			0
S3	2009	2009	2009	2	0	2	Export	616	Poland	POL	586	Pakistan	PAK								07	COFFEE,TEA,COCOA,SPICES	1	No Quantity							97143			0
S3	2009	2009	2009	2	0	2	Export	616	Poland	POL	608	Philippines	PHL								07	COFFEE,TEA,COCOA,SPICES	1	No Quantity							269			0
S3	2009	2009	2009	2	0	2	Export	616	Poland	POL	620	Portugal	PRT								07	COFFEE,TEA,COCOA,SPICES	1	No Quantity							3490924			0
S3	2009	2009	2009	2	0	2	Export	616	Poland	POL	642	Romania	ROU								07	COFFEE,TEA,COCOA,SPICES	1	No Quantity							23614987			0
S3	2009	2009	2009	2	0	2	Export	616	Poland	POL	643	Russian Federation	RUS								07	COFFEE,TEA,COCOA,SPICES	1	No Quantity							97940106			0
S3	2009	2009	2009	2	0	2	Export	616	Poland	POL	682	Saudi Arabia	SAU								07	COFFEE,TEA,COCOA,SPICES	1	No Quantity							311352			0
S3	2009	2009	2009	2	0	2	Export	616	Poland	POL	686	Senegal	SEN								07	COFFEE,TEA,COCOA,SPICES	1	No Quantity							17779			0
S3	2009	2009	2009	2	0	2	Export	616	Poland	POL	688	Serbia	SRB								07	COFFEE,TEA,COCOA,SPICES	1	No Quantity							6658623			0
S3	2009	2009	2009	2	0	2	Export	616	Poland	POL	699	India	IND								07	COFFEE,TEA,COCOA,SPICES	1	No Quantity							874695			0
S3	2009	2009	2009	2	0	2	Export	616	Poland	POL	702	Singapore	SGP								07	COFFEE,TEA,COCOA,SPICES	1	No Quantity							42071			0
S3	2009	2009	2009	2	0	2	Export	616	Poland	POL	703	Slovakia	SVK								07	COFFEE,TEA,COCOA,SPICES	1	No Quantity							44353067			0
S3	2009	2009	2009	2	0	2	Export	616	Poland	POL	704	Viet Nam	VNM								07	COFFEE,TEA,COCOA,SPICES	1	No Quantity							194961			0
S3	2009	2009	2009	2	0	2	Export	616	Poland	POL	705	Slovenia	SVN								07	COFFEE,TEA,COCOA,SPICES	1	No Quantity							5911960			0
S3	2009	2009	2009	2	0	2	Export	616	Poland	POL	710	South Africa	ZAF								07	COFFEE,TEA,COCOA,SPICES	1	No Quantity							1227221			0
S3	2009	2009	2009	2	0	2	Export	616	Poland	POL	716	Zimbabwe	ZWE								07	COFFEE,TEA,COCOA,SPICES	1	No Quantity							107			0
S3	2009	2009	2009	2	0	2	Export	616	Poland	POL	724	Spain	ESP								07	COFFEE,TEA,COCOA,SPICES	1	No Quantity							16817185			0
S3	2009	2009	2009	2	0	2	Export	616	Poland	POL	736	Fmr Sudan	SDN								07	COFFEE,TEA,COCOA,SPICES	1	No Quantity							28729			0
S3	2009	2009	2009	2	0	2	Export	616	Poland	POL	752	Sweden	SWE								07	COFFEE,TEA,COCOA,SPICES	1	No Quantity							20200301			0
S3	2009	2009	2009	2	0	2	Export	616	Poland	POL	757	Switzerland	CHE								07	COFFEE,TEA,COCOA,SPICES	1	No Quantity							3275409			0
S3	2009	2009	2009	2	0	2	Export	616	Poland	POL	760	Syria	SYR								07	COFFEE,TEA,COCOA,SPICES	1	No Quantity							33991			0
S3	2009	2009	2009	2	0	2	Export	616	Poland	POL	762	Tajikistan	TJK								07	COFFEE,TEA,COCOA,SPICES	1	No Quantity							326			0
S3	2009	2009	2009	2	0	2	Export	616	Poland	POL	764	Thailand	THA								07	COFFEE,TEA,COCOA,SPICES	1	No Quantity							155457			0
S3	2009	2009	2009	2	0	2	Export	616	Poland	POL	784	United Arab Emirates	ARE								07	COFFEE,TEA,COCOA,SPICES	1	No Quantity							426200			0
S3	2009	2009	2009	2	0	2	Export	616	Poland	POL	792	Turkey	TUR								07	COFFEE,TEA,COCOA,SPICES	1	No Quantity							23745816			0
S3	2009	2009	2009	2	0	2	Export	616	Poland	POL	804	Ukraine	UKR								07	COFFEE,TEA,COCOA,SPICES	1	No Quantity							38973478			0
S3	2009	2009	2009	2	0	2	Export	616	Poland	POL	807	North Macedonia	MKD								07	COFFEE,TEA,COCOA,SPICES	1	No Quantity							1113236			0
S3	2009	2009	2009	2	0	2	Export	616	Poland	POL	818	Egypt	EGY								07	COFFEE,TEA,COCOA,SPICES	1	No Quantity							1070392			0
S3	2009	2009	2009	2	0	2	Export	616	Poland	POL	826	United Kingdom	GBR								07	COFFEE,TEA,COCOA,SPICES	1	No Quantity							116611671			0
S3	2009	2009	2009	2	0	2	Export	616	Poland	POL	842	USA	USA								07	COFFEE,TEA,COCOA,SPICES	1	No Quantity							18330854			0
S3	2009	2009	2009	2	0	2	Export	616	Poland	POL	858	Uruguay	URY								07	COFFEE,TEA,COCOA,SPICES	1	No Quantity							182275			0
S3	2009	2009	2009	2	0	2	Export	616	Poland	POL	899	Areas, nes									07	COFFEE,TEA,COCOA,SPICES	1	No Quantity							2361378			0
S3	2009	2009	2009	2	0	2	Export	608	Philippines	PHL	0	World	WLD								08	ANIMAL FEED STUFF	1	No Quantity							51162833			0
S3	2009	2009	2009	2	0	2	Export	608	Philippines	PHL	36	Australia	AUS								08	ANIMAL FEED STUFF	1	No Quantity							113692			0
S3	2009	2009	2009	2	0	2	Export	608	Philippines	PHL	48	Bahrain	BHR								08	ANIMAL FEED STUFF	1	No Quantity							6901			0
S3	2009	2009	2009	2	0	2	Export	608	Philippines	PHL	144	Sri Lanka	LKA								08	ANIMAL FEED STUFF	1	No Quantity							18500			0
S3	2009	2009	2009	2	0	2	Export	608	Philippines	PHL	156	China	CHN								08	ANIMAL FEED STUFF	1	No Quantity							1454807			0
S3	2009	2009	2009	2	0	2	Export	608	Philippines	PHL	170	Colombia	COL								08	ANIMAL FEED STUFF	1	No Quantity							7200			0
S3	2009	2009	2009	2	0	2	Export	608	Philippines	PHL	196	Cyprus	CYP								08	ANIMAL FEED STUFF	1	No Quantity							120			0
S3	2009	2009	2009	2	0	2	Export	608	Philippines	PHL	260	Fr. South Antarctic Terr.	ATF								08	ANIMAL FEED STUFF	1	No Quantity							111225			0
S3	2009	2009	2009	2	0	2	Export	608	Philippines	PHL	316	Guam	GUM								08	ANIMAL FEED STUFF	1	No Quantity							12051			0
S3	2009	2009	2009	2	0	2	Export	608	Philippines	PHL	344	China, Hong Kong SAR	HKG								08	ANIMAL FEED STUFF	1	No Quantity							77583			0
S3	2009	2009	2009	2	0	2	Export	608	Philippines	PHL	360	Indonesia	IDN								08	ANIMAL FEED STUFF	1	No Quantity							1502			0
S3	2009	2009	2009	2	0	2	Export	608	Philippines	PHL	364	Iran	IRN								08	ANIMAL FEED STUFF	1	No Quantity							15888			0
S3	2009	2009	2009	2	0	2	Export	608	Philippines	PHL	392	Japan	JPN								08	ANIMAL FEED STUFF	1	No Quantity							3919145			0
S3	2009	2009	2009	2	0	2	Export	608	Philippines	PHL	410	Rep. of Korea	KOR								08	ANIMAL FEED STUFF	1	No Quantity							29391391			0
S3	2009	2009	2009	2	0	2	Export	608	Philippines	PHL	458	Malaysia	MYS								08	ANIMAL FEED STUFF	1	No Quantity							47818			0
S3	2009	2009	2009	2	0	2	Export	608	Philippines	PHL	490	Other Asia, nes									08	ANIMAL FEED STUFF	1	No Quantity							2578229			0
S3	2009	2009	2009	2	0	2	Export	608	Philippines	PHL	583	FS Micronesia	FSM								08	ANIMAL FEED STUFF	1	No Quantity							1932			0
S3	2009	2009	2009	2	0	2	Export	608	Philippines	PHL	584	Marshall Isds	MHL								08	ANIMAL FEED STUFF	1	No Quantity							776			0
S3	2009	2009	2009	2	0	2	Export	608	Philippines	PHL	585	Palau	PLW								08	ANIMAL FEED STUFF	1	No Quantity							33256			0
S3	2009	2009	2009	2	0	2	Export	608	Philippines	PHL	586	Pakistan	PAK								08	ANIMAL FEED STUFF	1	No Quantity							554812			0
S3	2009	2009	2009	2	0	2	Export	608	Philippines	PHL	682	Saudi Arabia	SAU								08	ANIMAL FEED STUFF	1	No Quantity							850			0
S3	2009	2009	2009	2	0	2	Export	608	Philippines	PHL	702	Singapore	SGP								08	ANIMAL FEED STUFF	1	No Quantity							172000			0
S3	2009	2009	2009	2	0	2	Export	608	Philippines	PHL	704	Viet Nam	VNM								08	ANIMAL FEED STUFF	1	No Quantity							12131255			0
S3	2009	2009	2009	2	0	2	Export	608	Philippines	PHL	764	Thailand	THA								08	ANIMAL FEED STUFF	1	No Quantity							74812			0
S3	2009	2009	2009	2	0	2	Export	608	Philippines	PHL	826	United Kingdom	GBR								08	ANIMAL FEED STUFF	1	No Quantity							42900			0
S3	2009	2009	2009	2	0	2	Export	608	Philippines	PHL	842	USA	USA								08	ANIMAL FEED STUFF	1	No Quantity							394188			0
S3	2009	2009	2009	2	0	2	Export	616	Poland	POL	0	World	WLD								08	ANIMAL FEED STUFF	1	No Quantity							373435569			0
S3	2009	2009	2009	2	0	2	Export	616	Poland	POL	8	Albania	ALB								08	ANIMAL FEED STUFF	1	No Quantity							81802			0
S3	2009	2009	2009	2	0	2	Export	616	Poland	POL	31	Azerbaijan	AZE								08	ANIMAL FEED STUFF	1	No Quantity							3486			0
S3	2009	2009	2009	2	0	2	Export	616	Poland	POL	40	Austria	AUT								08	ANIMAL FEED STUFF	1	No Quantity							3456047			0
S3	2009	2009	2009	2	0	2	Export	616	Poland	POL	48	Bahrain	BHR								08	ANIMAL FEED STUFF	1	No Quantity							28622			0
S3	2009	2009	2009	2	0	2	Export	616	Poland	POL	50	Bangladesh	BGD								08	ANIMAL FEED STUFF	1	No Quantity							2730015			0
S3	2009	2009	2009	2	0	2	Export	616	Poland	POL	51	Armenia	ARM								08	ANIMAL FEED STUFF	1	No Quantity							144867			0
S3	2009	2009	2009	2	0	2	Export	616	Poland	POL	56	Belgium	BEL								08	ANIMAL FEED STUFF	1	No Quantity							2652350			0
S3	2009	2009	2009	2	0	2	Export	616	Poland	POL	70	Bosnia Herzegovina	BIH								08	ANIMAL FEED STUFF	1	No Quantity							595930			0
S3	2009	2009	2009	2	0	2	Export	616	Poland	POL	100	Bulgaria	BGR								08	ANIMAL FEED STUFF	1	No Quantity							1858254			0
S3	2009	2009	2009	2	0	2	Export	616	Poland	POL	112	Belarus	BLR								08	ANIMAL FEED STUFF	1	No Quantity							9834319			0
S3	2009	2009	2009	2	0	2	Export	616	Poland	POL	124	Canada	CAN								08	ANIMAL FEED STUFF	1	No Quantity							6844			0
S3	2009	2009	2009	2	0	2	Export	616	Poland	POL	152	Chile	CHL								08	ANIMAL FEED STUFF	1	No Quantity							63926			0
S3	2009	2009	2009	2	0	2	Export	616	Poland	POL	191	Croatia	HRV								08	ANIMAL FEED STUFF	1	No Quantity							6514832			0
S3	2009	2009	2009	2	0	2	Export	616	Poland	POL	196	Cyprus	CYP								08	ANIMAL FEED STUFF	1	No Quantity							104916			0
S3	2009	2009	2009	2	0	2	Export	616	Poland	POL	203	Czechia	CZE								08	ANIMAL FEED STUFF	1	No Quantity							16655017			0
S3	2009	2009	2009	2	0	2	Export	616	Poland	POL	208	Denmark	DNK								08	ANIMAL FEED STUFF	1	No Quantity							39223835			0
S3	2009	2009	2009	2	0	2	Export	616	Poland	POL	233	Estonia	EST								08	ANIMAL FEED STUFF	1	No Quantity							1373639			0
S3	2009	2009	2009	2	0	2	Export	616	Poland	POL	246	Finland	FIN								08	ANIMAL FEED STUFF	1	No Quantity							2013027			0
S3	2009	2009	2009	2	0	2	Export	616	Poland	POL	251	France	FRA								08	ANIMAL FEED STUFF	1	No Quantity							9085594			0
S3	2009	2009	2009	2	0	2	Export	616	Poland	POL	260	Fr. South Antarctic Terr.	ATF								08	ANIMAL FEED STUFF	1	No Quantity							1747			0
S3	2009	2009	2009	2	0	2	Export	616	Poland	POL	268	Georgia	GEO								08	ANIMAL FEED STUFF	1	No Quantity							346166			0
S3	2009	2009	2009	2	0	2	Export	616	Poland	POL	276	Germany	DEU								08	ANIMAL FEED STUFF	1	No Quantity							49535530			0
S3	2009	2009	2009	2	0	2	Export	616	Poland	POL	300	Greece	GRC								08	ANIMAL FEED STUFF	1	No Quantity							1699564			0
S3	2009	2009	2009	2	0	2	Export	616	Poland	POL	344	China, Hong Kong SAR	HKG								08	ANIMAL FEED STUFF	1	No Quantity							76786			0
S3	2009	2009	2009	2	0	2	Export	616	Poland	POL	348	Hungary	HUN								08	ANIMAL FEED STUFF	1	No Quantity							8562553			0
S3	2009	2009	2009	2	0	2	Export	616	Poland	POL	352	Iceland	ISL								08	ANIMAL FEED STUFF	1	No Quantity							1070			0
S3	2009	2009	2009	2	0	2	Export	616	Poland	POL	364	Iran	IRN								08	ANIMAL FEED STUFF	1	No Quantity							147562			0
S3	2009	2009	2009	2	0	2	Export	616	Poland	POL	372	Ireland	IRL								08	ANIMAL FEED STUFF	1	No Quantity							20312120			0
S3	2009	2009	2009	2	0	2	Export	616	Poland	POL	376	Israel	ISR								08	ANIMAL FEED STUFF	1	No Quantity							11979			0
S3	2009	2009	2009	2	0	2	Export	616	Poland	POL	381	Italy	ITA								08	ANIMAL FEED STUFF	1	No Quantity							1858310			0
S3	2009	2009	2009	2	0	2	Export	616	Poland	POL	392	Japan	JPN								08	ANIMAL FEED STUFF	1	No Quantity							291477			0
S3	2009	2009	2009	2	0	2	Export	616	Poland	POL	398	Kazakhstan	KAZ								08	ANIMAL FEED STUFF	1	No Quantity							2261313			0
S3	2009	2009	2009	2	0	2	Export	616	Poland	POL	400	Jordan	JOR								08	ANIMAL FEED STUFF	1	No Quantity							17626			0
S3	2009	2009	2009	2	0	2	Export	616	Poland	POL	410	Rep. of Korea	KOR								08	ANIMAL FEED STUFF	1	No Quantity							72911			0
S3	2009	2009	2009	2	0	2	Export	616	Poland	POL	414	Kuwait	KWT								08	ANIMAL FEED STUFF	1	No Quantity							6912			0
S3	2009	2009	2009	2	0	2	Export	616	Poland	POL	417	Kyrgyzstan	KGZ								08	ANIMAL FEED STUFF	1	No Quantity							136681			0
S3	2009	2009	2009	2	0	2	Export	616	Poland	POL	428	Latvia	LVA								08	ANIMAL FEED STUFF	1	No Quantity							4482588			0
S3	2009	2009	2009	2	0	2	Export	616	Poland	POL	440	Lithuania	LTU								08	ANIMAL FEED STUFF	1	No Quantity							9187722			0
S3	2009	2009	2009	2	0	2	Export	616	Poland	POL	442	Luxembourg	LUX								08	ANIMAL FEED STUFF	1	No Quantity							39008			0
S3	2009	2009	2009	2	0	2	Export	616	Poland	POL	458	Malaysia	MYS								08	ANIMAL FEED STUFF	1	No Quantity							161997			0
S3	2009	2009	2009	2	0	2	Export	616	Poland	POL	470	Malta	MLT								08	ANIMAL FEED STUFF	1	No Quantity							65631			0
S3	2009	2009	2009	2	0	2	Export	616	Poland	POL	484	Mexico	MEX								08	ANIMAL FEED STUFF	1	No Quantity							54525			0
S3	2009	2009	2009	2	0	2	Export	616	Poland	POL	490	Other Asia, nes									08	ANIMAL FEED STUFF	1	No Quantity							59426			0
S3	2009	2009	2009	2	0	2	Export	616	Poland	POL	498	Rep. of Moldova	MDA								08	ANIMAL FEED STUFF	1	No Quantity							1050841			0
S3	2009	2009	2009	2	0	2	Export	616	Poland	POL	499	Montenegro	MNE								08	ANIMAL FEED STUFF	1	No Quantity							13591			0
S3	2009	2009	2009	2	0	2	Export	616	Poland	POL	528	Netherlands	NLD								08	ANIMAL FEED STUFF	1	No Quantity							27031892			0
S3	2009	2009	2009	2	0	2	Export	616	Poland	POL	566	Nigeria	NGA								08	ANIMAL FEED STUFF	1	No Quantity							34500			0
S3	2009	2009	2009	2	0	2	Export	616	Poland	POL	579	Norway	NOR								08	ANIMAL FEED STUFF	1	No Quantity							3592195			0
S3	2009	2009	2009	2	0	2	Export	616	Poland	POL	586	Pakistan	PAK								08	ANIMAL FEED STUFF	1	No Quantity							33671			0
S3	2009	2009	2009	2	0	2	Export	616	Poland	POL	620	Portugal	PRT								08	ANIMAL FEED STUFF	1	No Quantity							2100056			0
S3	2009	2009	2009	2	0	2	Export	616	Poland	POL	642	Romania	ROU								08	ANIMAL FEED STUFF	1	No Quantity							2053189			0
S3	2009	2009	2009	2	0	2	Export	616	Poland	POL	643	Russian Federation	RUS								08	ANIMAL FEED STUFF	1	No Quantity							12383154			0
S3	2009	2009	2009	2	0	2	Export	616	Poland	POL	688	Serbia	SRB								08	ANIMAL FEED STUFF	1	No Quantity							1049482			0
S3	2009	2009	2009	2	0	2	Export	616	Poland	POL	699	India	IND								08	ANIMAL FEED STUFF	1	No Quantity							881			0
S3	2009	2009	2009	2	0	2	Export	616	Poland	POL	702	Singapore	SGP								08	ANIMAL FEED STUFF	1	No Quantity							14181			0
S3	2009	2009	2009	2	0	2	Export	616	Poland	POL	703	Slovakia	SVK								08	ANIMAL FEED STUFF	1	No Quantity							18780286			0
S3	2009	2009	2009	2	0	2	Export	616	Poland	POL	704	Viet Nam	VNM								08	ANIMAL FEED STUFF	1	No Quantity							13265834			0
S3	2009	2009	2009	2	0	2	Export	616	Poland	POL	705	Slovenia	SVN								08	ANIMAL FEED STUFF	1	No Quantity							1042116			0
S3	2009	2009	2009	2	0	2	Export	616	Poland	POL	710	South Africa	ZAF								08	ANIMAL FEED STUFF	1	No Quantity							7895			0
S3	2009	2009	2009	2	0	2	Export	616	Poland	POL	724	Spain	ESP								08	ANIMAL FEED STUFF	1	No Quantity							14463997			0
S3	2009	2009	2009	2	0	2	Export	616	Poland	POL	752	Sweden	SWE								08	ANIMAL FEED STUFF	1	No Quantity							17875009			0
S3	2009	2009	2009	2	0	2	Export	616	Poland	POL	757	Switzerland	CHE								08	ANIMAL FEED STUFF	1	No Quantity							5818263			0
S3	2009	2009	2009	2	0	2	Export	616	Poland	POL	762	Tajikistan	TJK								08	ANIMAL FEED STUFF	1	No Quantity							61480			0
S3	2009	2009	2009	2	0	2	Export	616	Poland	POL	764	Thailand	THA								08	ANIMAL FEED STUFF	1	No Quantity							68990			0
S3	2009	2009	2009	2	0	2	Export	616	Poland	POL	784	United Arab Emirates	ARE								08	ANIMAL FEED STUFF	1	No Quantity							2220325			0
S3	2009	2009	2009	2	0	2	Export	616	Poland	POL	792	Turkey	TUR								08	ANIMAL FEED STUFF	1	No Quantity							202734			0
S3	2009	2009	2009	2	0	2	Export	616	Poland	POL	804	Ukraine	UKR								08	ANIMAL FEED STUFF	1	No Quantity							34635612			0
S3	2009	2009	2009	2	0	2	Export	616	Poland	POL	807	North Macedonia	MKD								08	ANIMAL FEED STUFF	1	No Quantity							295426			0
S3	2009	2009	2009	2	0	2	Export	616	Poland	POL	818	Egypt	EGY								08	ANIMAL FEED STUFF	1	No Quantity							20700			0
S3	2009	2009	2009	2	0	2	Export	616	Poland	POL	826	United Kingdom	GBR								08	ANIMAL FEED STUFF	1	No Quantity							19365988			0
S3	2009	2009	2009	2	0	2	Export	616	Poland	POL	842	USA	USA								08	ANIMAL FEED STUFF	1	No Quantity							38654			0
S3	2009	2009	2009	2	0	2	Export	616	Poland	POL	860	Uzbekistan	UZB								08	ANIMAL FEED STUFF	1	No Quantity							96101			0
S3	2009	2009	2009	2	0	2	Export	608	Philippines	PHL	0	World	WLD								09	MISC.EDIBLE PRODUCTS ETC	1	No Quantity							107564934			0
S3	2009	2009	2009	2	0	2	Export	608	Philippines	PHL	8	Albania	ALB								09	MISC.EDIBLE PRODUCTS ETC	1	No Quantity							6306			0
S3	2009	2009	2009	2	0	2	Export	608	Philippines	PHL	12	Algeria	DZA								09	MISC.EDIBLE PRODUCTS ETC	1	No Quantity							1500			0
S3	2009	2009	2009	2	0	2	Export	608	Philippines	PHL	16	American Samoa	ASM								09	MISC.EDIBLE PRODUCTS ETC	1	No Quantity							236558			0
S3	2009	2009	2009	2	0	2	Export	608	Philippines	PHL	36	Australia	AUS								09	MISC.EDIBLE PRODUCTS ETC	1	No Quantity							3102313			0
S3	2009	2009	2009	2	0	2	Export	608	Philippines	PHL	40	Austria	AUT								09	MISC.EDIBLE PRODUCTS ETC	1	No Quantity							21960			0
S3	2009	2009	2009	2	0	2	Export	608	Philippines	PHL	48	Bahrain	BHR								09	MISC.EDIBLE PRODUCTS ETC	1	No Quantity							1043384			0
S3	2009	2009	2009	2	0	2	Export	608	Philippines	PHL	50	Bangladesh	BGD								09	MISC.EDIBLE PRODUCTS ETC	1	No Quantity							1100			0
S3	2009	2009	2009	2	0	2	Export	608	Philippines	PHL	56	Belgium	BEL								09	MISC.EDIBLE PRODUCTS ETC	1	No Quantity							138062			0
S3	2009	2009	2009	2	0	2	Export	608	Philippines	PHL	60	Bermuda	BMU								09	MISC.EDIBLE PRODUCTS ETC	1	No Quantity							41421			0
S3	2009	2009	2009	2	0	2	Export	608	Philippines	PHL	90	Solomon Isds	SLB								09	MISC.EDIBLE PRODUCTS ETC	1	No Quantity							17618			0
S3	2009	2009	2009	2	0	2	Export	608	Philippines	PHL	96	Brunei Darussalam	BRN								09	MISC.EDIBLE PRODUCTS ETC	1	No Quantity							345634			0
S3	2009	2009	2009	2	0	2	Export	608	Philippines	PHL	104	Myanmar	MMR								09	MISC.EDIBLE PRODUCTS ETC	1	No Quantity							36659			0
S3	2009	2009	2009	2	0	2	Export	608	Philippines	PHL	116	Cambodia	KHM								09	MISC.EDIBLE PRODUCTS ETC	1	No Quantity							44627			0
S3	2009	2009	2009	2	0	2	Export	608	Philippines	PHL	124	Canada	CAN								09	MISC.EDIBLE PRODUCTS ETC	1	No Quantity							5628045			0
S3	2009	2009	2009	2	0	2	Export	608	Philippines	PHL	136	Cayman Isds	CYM								09	MISC.EDIBLE PRODUCTS ETC	1	No Quantity							84455			0
S3	2009	2009	2009	2	0	2	Export	608	Philippines	PHL	144	Sri Lanka	LKA								09	MISC.EDIBLE PRODUCTS ETC	1	No Quantity							243283			0
S3	2009	2009	2009	2	0	2	Export	608	Philippines	PHL	152	Chile	CHL								09	MISC.EDIBLE PRODUCTS ETC	1	No Quantity							14131			0
S3	2009	2009	2009	2	0	2	Export	608	Philippines	PHL	156	China	CHN								09	MISC.EDIBLE PRODUCTS ETC	1	No Quantity							1515459			0
S3	2009	2009	2009	2	0	2	Export	608	Philippines	PHL	178	Congo	COG								09	MISC.EDIBLE PRODUCTS ETC	1	No Quantity							1027			0
S3	2009	2009	2009	2	0	2	Export	608	Philippines	PHL	184	Cook Isds	COK								09	MISC.EDIBLE PRODUCTS ETC	1	No Quantity							1050			0
S3	2009	2009	2009	2	0	2	Export	608	Philippines	PHL	196	Cyprus	CYP								09	MISC.EDIBLE PRODUCTS ETC	1	No Quantity							248780			0
S3	2009	2009	2009	2	0	2	Export	608	Philippines	PHL	208	Denmark	DNK								09	MISC.EDIBLE PRODUCTS ETC	1	No Quantity							1957			0
S3	2009	2009	2009	2	0	2	Export	608	Philippines	PHL	214	Dominican Rep.	DOM								09	MISC.EDIBLE PRODUCTS ETC	1	No Quantity							45760			0
S3	2009	2009	2009	2	0	2	Export	608	Philippines	PHL	242	Fiji	FJI								09	MISC.EDIBLE PRODUCTS ETC	1	No Quantity							6763			0
S3	2009	2009	2009	2	0	2	Export	608	Philippines	PHL	246	Finland	FIN								09	MISC.EDIBLE PRODUCTS ETC	1	No Quantity							370			0
S3	2009	2009	2009	2	0	2	Export	608	Philippines	PHL	251	France	FRA								09	MISC.EDIBLE PRODUCTS ETC	1	No Quantity							76314			0
S3	2009	2009	2009	2	0	2	Export	608	Philippines	PHL	260	Fr. South Antarctic Terr.	ATF								09	MISC.EDIBLE PRODUCTS ETC	1	No Quantity							950816			0
S3	2009	2009	2009	2	0	2	Export	608	Philippines	PHL	276	Germany	DEU								09	MISC.EDIBLE PRODUCTS ETC	1	No Quantity							32340			0
S3	2009	2009	2009	2	0	2	Export	608	Philippines	PHL	296	Kiribati	KIR								09	MISC.EDIBLE PRODUCTS ETC	1	No Quantity							111778			0
S3	2009	2009	2009	2	0	2	Export	608	Philippines	PHL	300	Greece	GRC								09	MISC.EDIBLE PRODUCTS ETC	1	No Quantity							56926			0
S3	2009	2009	2009	2	0	2	Export	608	Philippines	PHL	316	Guam	GUM								09	MISC.EDIBLE PRODUCTS ETC	1	No Quantity							1200437			0
S3	2009	2009	2009	2	0	2	Export	608	Philippines	PHL	344	China, Hong Kong SAR	HKG								09	MISC.EDIBLE PRODUCTS ETC	1	No Quantity							1923701			0
S3	2009	2009	2009	2	0	2	Export	608	Philippines	PHL	352	Iceland	ISL								09	MISC.EDIBLE PRODUCTS ETC	1	No Quantity							810			0
S3	2009	2009	2009	2	0	2	Export	608	Philippines	PHL	360	Indonesia	IDN								09	MISC.EDIBLE PRODUCTS ETC	1	No Quantity							513975			0
S3	2009	2009	2009	2	0	2	Export	608	Philippines	PHL	364	Iran	IRN								09	MISC.EDIBLE PRODUCTS ETC	1	No Quantity							910080			0
S3	2009	2009	2009	2	0	2	Export	608	Philippines	PHL	368	Iraq	IRQ								09	MISC.EDIBLE PRODUCTS ETC	1	No Quantity							822225			0
S3	2009	2009	2009	2	0	2	Export	608	Philippines	PHL	372	Ireland	IRL								09	MISC.EDIBLE PRODUCTS ETC	1	No Quantity							227342			0
S3	2009	2009	2009	2	0	2	Export	608	Philippines	PHL	376	Israel	ISR								09	MISC.EDIBLE PRODUCTS ETC	1	No Quantity							354919			0
S3	2009	2009	2009	2	0	2	Export	608	Philippines	PHL	381	Italy	ITA								09	MISC.EDIBLE PRODUCTS ETC	1	No Quantity							2054208			0
S3	2009	2009	2009	2	0	2	Export	608	Philippines	PHL	392	Japan	JPN								09	MISC.EDIBLE PRODUCTS ETC	1	No Quantity							6804426			0
S3	2009	2009	2009	2	0	2	Export	608	Philippines	PHL	400	Jordan	JOR								09	MISC.EDIBLE PRODUCTS ETC	1	No Quantity							80076			0
S3	2009	2009	2009	2	0	2	Export	608	Philippines	PHL	410	Rep. of Korea	KOR								09	MISC.EDIBLE PRODUCTS ETC	1	No Quantity							831386			0
S3	2009	2009	2009	2	0	2	Export	608	Philippines	PHL	414	Kuwait	KWT								09	MISC.EDIBLE PRODUCTS ETC	1	No Quantity							1782982			0
S3	2009	2009	2009	2	0	2	Export	608	Philippines	PHL	422	Lebanon	LBN								09	MISC.EDIBLE PRODUCTS ETC	1	No Quantity							462365			0
S3	2009	2009	2009	2	0	2	Export	608	Philippines	PHL	446	China, Macao SAR	MAC								09	MISC.EDIBLE PRODUCTS ETC	1	No Quantity							67151			0
S3	2009	2009	2009	2	0	2	Export	608	Philippines	PHL	458	Malaysia	MYS								09	MISC.EDIBLE PRODUCTS ETC	1	No Quantity							5037719			0
S3	2009	2009	2009	2	0	2	Export	608	Philippines	PHL	462	Maldives	MDV								09	MISC.EDIBLE PRODUCTS ETC	1	No Quantity							7722			0
S3	2009	2009	2009	2	0	2	Export	608	Philippines	PHL	484	Mexico	MEX								09	MISC.EDIBLE PRODUCTS ETC	1	No Quantity							2002			0
S3	2009	2009	2009	2	0	2	Export	608	Philippines	PHL	490	Other Asia, nes									09	MISC.EDIBLE PRODUCTS ETC	1	No Quantity							2800504			0
S3	2009	2009	2009	2	0	2	Export	608	Philippines	PHL	496	Mongolia	MNG								09	MISC.EDIBLE PRODUCTS ETC	1	No Quantity							22032			0
S3	2009	2009	2009	2	0	2	Export	608	Philippines	PHL	512	Oman	OMN								09	MISC.EDIBLE PRODUCTS ETC	1	No Quantity							508335			0
S3	2009	2009	2009	2	0	2	Export	608	Philippines	PHL	524	Nepal	NPL								09	MISC.EDIBLE PRODUCTS ETC	1	No Quantity							26323			0
S3	2009	2009	2009	2	0	2	Export	608	Philippines	PHL	528	Netherlands	NLD								09	MISC.EDIBLE PRODUCTS ETC	1	No Quantity							900743			0
S3	2009	2009	2009	2	0	2	Export	608	Philippines	PHL	533	Aruba	ABW								09	MISC.EDIBLE PRODUCTS ETC	1	No Quantity							26689			0
S3	2009	2009	2009	2	0	2	Export	608	Philippines	PHL	548	Vanuatu	VUT								09	MISC.EDIBLE PRODUCTS ETC	1	No Quantity							138672			0
S3	2009	2009	2009	2	0	2	Export	608	Philippines	PHL	554	New Zealand	NZL								09	MISC.EDIBLE PRODUCTS ETC	1	No Quantity							725172			0
S3	2009	2009	2009	2	0	2	Export	608	Philippines	PHL	579	Norway	NOR								09	MISC.EDIBLE PRODUCTS ETC	1	No Quantity							284750			0
S3	2009	2009	2009	2	0	2	Export	608	Philippines	PHL	583	FS Micronesia	FSM								09	MISC.EDIBLE PRODUCTS ETC	1	No Quantity							443102			0
S3	2009	2009	2009	2	0	2	Export	608	Philippines	PHL	584	Marshall Isds	MHL								09	MISC.EDIBLE PRODUCTS ETC	1	No Quantity							349464			0
S3	2009	2009	2009	2	0	2	Export	608	Philippines	PHL	585	Palau	PLW								09	MISC.EDIBLE PRODUCTS ETC	1	No Quantity							238488			0
S3	2009	2009	2009	2	0	2	Export	608	Philippines	PHL	586	Pakistan	PAK								09	MISC.EDIBLE PRODUCTS ETC	1	No Quantity							628205			0
S3	2009	2009	2009	2	0	2	Export	608	Philippines	PHL	598	Papua New Guinea	PNG								09	MISC.EDIBLE PRODUCTS ETC	1	No Quantity							299309			0
S3	2009	2009	2009	2	0	2	Export	608	Philippines	PHL	604	Peru	PER								09	MISC.EDIBLE PRODUCTS ETC	1	No Quantity							2500			0
S3	2009	2009	2009	2	0	2	Export	608	Philippines	PHL	620	Portugal	PRT								09	MISC.EDIBLE PRODUCTS ETC	1	No Quantity							111607			0
S3	2009	2009	2009	2	0	2	Export	608	Philippines	PHL	626	Timor-Leste	TLS								09	MISC.EDIBLE PRODUCTS ETC	1	No Quantity							14681			0
S3	2009	2009	2009	2	0	2	Export	608	Philippines	PHL	634	Qatar	QAT								09	MISC.EDIBLE PRODUCTS ETC	1	No Quantity							3735327			0
S3	2009	2009	2009	2	0	2	Export	608	Philippines	PHL	643	Russian Federation	RUS								09	MISC.EDIBLE PRODUCTS ETC	1	No Quantity							13616			0
S3	2009	2009	2009	2	0	2	Export	608	Philippines	PHL	682	Saudi Arabia	SAU								09	MISC.EDIBLE PRODUCTS ETC	1	No Quantity							6675250			0
S3	2009	2009	2009	2	0	2	Export	608	Philippines	PHL	699	India	IND								09	MISC.EDIBLE PRODUCTS ETC	1	No Quantity							162978			0
S3	2009	2009	2009	2	0	2	Export	608	Philippines	PHL	702	Singapore	SGP								09	MISC.EDIBLE PRODUCTS ETC	1	No Quantity							4285076			0
S3	2009	2009	2009	2	0	2	Export	608	Philippines	PHL	704	Viet Nam	VNM								09	MISC.EDIBLE PRODUCTS ETC	1	No Quantity							5687890			0
S3	2009	2009	2009	2	0	2	Export	608	Philippines	PHL	710	South Africa	ZAF								09	MISC.EDIBLE PRODUCTS ETC	1	No Quantity							374665			0
S3	2009	2009	2009	2	0	2	Export	608	Philippines	PHL	724	Spain	ESP								09	MISC.EDIBLE PRODUCTS ETC	1	No Quantity							268431			0
S3	2009	2009	2009	2	0	2	Export	608	Philippines	PHL	752	Sweden	SWE								09	MISC.EDIBLE PRODUCTS ETC	1	No Quantity							229901			0
S3	2009	2009	2009	2	0	2	Export	608	Philippines	PHL	757	Switzerland	CHE								09	MISC.EDIBLE PRODUCTS ETC	1	No Quantity							91464			0
S3	2009	2009	2009	2	0	2	Export	608	Philippines	PHL	764	Thailand	THA								09	MISC.EDIBLE PRODUCTS ETC	1	No Quantity							4356652			0
S3	2009	2009	2009	2	0	2	Export	608	Philippines	PHL	776	Tonga	TON								09	MISC.EDIBLE PRODUCTS ETC	1	No Quantity							88725			0
S3	2009	2009	2009	2	0	2	Export	608	Philippines	PHL	780	Trinidad and Tobago	TTO								09	MISC.EDIBLE PRODUCTS ETC	1	No Quantity							4400			0
S3	2009	2009	2009	2	0	2	Export	608	Philippines	PHL	784	United Arab Emirates	ARE								09	MISC.EDIBLE PRODUCTS ETC	1	No Quantity							12302042			0
S3	2009	2009	2009	2	0	2	Export	608	Philippines	PHL	796	Turks and Caicos Isds	TCA								09	MISC.EDIBLE PRODUCTS ETC	1	No Quantity							1437			0
S3	2009	2009	2009	2	0	2	Export	608	Philippines	PHL	798	Tuvalu	TUV								09	MISC.EDIBLE PRODUCTS ETC	1	No Quantity							3226			0
S3	2009	2009	2009	2	0	2	Export	608	Philippines	PHL	818	Egypt	EGY								09	MISC.EDIBLE PRODUCTS ETC	1	No Quantity							15215			0
S3	2009	2009	2009	2	0	2	Export	608	Philippines	PHL	826	United Kingdom	GBR								09	MISC.EDIBLE PRODUCTS ETC	1	No Quantity							1714297			0
S3	2009	2009	2009	2	0	2	Export	608	Philippines	PHL	842	USA	USA								09	MISC.EDIBLE PRODUCTS ETC	1	No Quantity							22574095			0
S3	2009	2009	2009	2	0	2	Export	608	Philippines	PHL	858	Uruguay	URY								09	MISC.EDIBLE PRODUCTS ETC	1	No Quantity							16009			0
S3	2009	2009	2009	2	0	2	Export	608	Philippines	PHL	882	Samoa	WSM								09	MISC.EDIBLE PRODUCTS ETC	1	No Quantity							82548			0
S3	2009	2009	2009	2	0	2	Export	608	Philippines	PHL	887	Yemen	YEM								09	MISC.EDIBLE PRODUCTS ETC	1	No Quantity							221192			0
S3	2009	2009	2009	2	0	2	Export	616	Poland	POL	0	World	WLD								09	MISC.EDIBLE PRODUCTS ETC	1	No Quantity							1083998789			0
S3	2009	2009	2009	2	0	2	Export	616	Poland	POL	4	Afghanistan	AFG								09	MISC.EDIBLE PRODUCTS ETC	1	No Quantity							50389			0
S3	2009	2009	2009	2	0	2	Export	616	Poland	POL	8	Albania	ALB								09	MISC.EDIBLE PRODUCTS ETC	1	No Quantity							421782			0
S3	2009	2009	2009	2	0	2	Export	616	Poland	POL	10	Antarctica	ATA								09	MISC.EDIBLE PRODUCTS ETC	1	No Quantity							8049			0
S3	2009	2009	2009	2	0	2	Export	616	Poland	POL	12	Algeria	DZA								09	MISC.EDIBLE PRODUCTS ETC	1	No Quantity							8789698			0
S3	2009	2009	2009	2	0	2	Export	616	Poland	POL	24	Angola	AGO								09	MISC.EDIBLE PRODUCTS ETC	1	No Quantity							182			0
S3	2009	2009	2009	2	0	2	Export	616	Poland	POL	28	Antigua and Barbuda	ATG								09	MISC.EDIBLE PRODUCTS ETC	1	No Quantity							68			0
S3	2009	2009	2009	2	0	2	Export	616	Poland	POL	31	Azerbaijan	AZE								09	MISC.EDIBLE PRODUCTS ETC	1	No Quantity							383806			0
S3	2009	2009	2009	2	0	2	Export	616	Poland	POL	36	Australia	AUS								09	MISC.EDIBLE PRODUCTS ETC	1	No Quantity							1963855			0
S3	2009	2009	2009	2	0	2	Export	616	Poland	POL	40	Austria	AUT								09	MISC.EDIBLE PRODUCTS ETC	1	No Quantity							14814736			0
S3	2009	2009	2009	2	0	2	Export	616	Poland	POL	48	Bahrain	BHR								09	MISC.EDIBLE PRODUCTS ETC	1	No Quantity							77719			0
S3	2009	2009	2009	2	0	2	Export	616	Poland	POL	50	Bangladesh	BGD								09	MISC.EDIBLE PRODUCTS ETC	1	No Quantity							148836			0
S3	2009	2009	2009	2	0	2	Export	616	Poland	POL	51	Armenia	ARM								09	MISC.EDIBLE PRODUCTS ETC	1	No Quantity							32267			0
S3	2009	2009	2009	2	0	2	Export	616	Poland	POL	56	Belgium	BEL								09	MISC.EDIBLE PRODUCTS ETC	1	No Quantity							16758064			0
S3	2009	2009	2009	2	0	2	Export	616	Poland	POL	68	Bolivia (Plurinational State of)	BOL								09	MISC.EDIBLE PRODUCTS ETC	1	No Quantity							7139			0
S3	2009	2009	2009	2	0	2	Export	616	Poland	POL	70	Bosnia Herzegovina	BIH								09	MISC.EDIBLE PRODUCTS ETC	1	No Quantity							1173436			0
S3	2009	2009	2009	2	0	2	Export	616	Poland	POL	76	Brazil	BRA								09	MISC.EDIBLE PRODUCTS ETC	1	No Quantity							625166			0
S3	2009	2009	2009	2	0	2	Export	616	Poland	POL	92	Br. Virgin Isds	VGB								09	MISC.EDIBLE PRODUCTS ETC	1	No Quantity							1413387			0
S3	2009	2009	2009	2	0	2	Export	616	Poland	POL	100	Bulgaria	BGR								09	MISC.EDIBLE PRODUCTS ETC	1	No Quantity							11555994			0
S3	2009	2009	2009	2	0	2	Export	616	Poland	POL	104	Myanmar	MMR								09	MISC.EDIBLE PRODUCTS ETC	1	No Quantity							50111			0
S3	2009	2009	2009	2	0	2	Export	616	Poland	POL	112	Belarus	BLR								09	MISC.EDIBLE PRODUCTS ETC	1	No Quantity							8139449			0
S3	2009	2009	2009	2	0	2	Export	616	Poland	POL	124	Canada	CAN								09	MISC.EDIBLE PRODUCTS ETC	1	No Quantity							4144478			0
S3	2009	2009	2009	2	0	2	Export	616	Poland	POL	144	Sri Lanka	LKA								09	MISC.EDIBLE PRODUCTS ETC	1	No Quantity							6588			0
S3	2009	2009	2009	2	0	2	Export	616	Poland	POL	152	Chile	CHL								09	MISC.EDIBLE PRODUCTS ETC	1	No Quantity							800336			0
S3	2009	2009	2009	2	0	2	Export	616	Poland	POL	156	China	CHN								09	MISC.EDIBLE PRODUCTS ETC	1	No Quantity							295880			0
S3	2009	2009	2009	2	0	2	Export	616	Poland	POL	191	Croatia	HRV								09	MISC.EDIBLE PRODUCTS ETC	1	No Quantity							14346165			0
S3	2009	2009	2009	2	0	2	Export	616	Poland	POL	196	Cyprus	CYP								09	MISC.EDIBLE PRODUCTS ETC	1	No Quantity							522777			0
S3	2009	2009	2009	2	0	2	Export	616	Poland	POL	203	Czechia	CZE								09	MISC.EDIBLE PRODUCTS ETC	1	No Quantity							90855626			0
S3	2009	2009	2009	2	0	2	Export	616	Poland	POL	204	Benin	BEN								09	MISC.EDIBLE PRODUCTS ETC	1	No Quantity							3039			0
S3	2009	2009	2009	2	0	2	Export	616	Poland	POL	208	Denmark	DNK								09	MISC.EDIBLE PRODUCTS ETC	1	No Quantity							13610439			0
S3	2009	2009	2009	2	0	2	Export	616	Poland	POL	214	Dominican Rep.	DOM								09	MISC.EDIBLE PRODUCTS ETC	1	No Quantity							615464			0
S3	2009	2009	2009	2	0	2	Export	616	Poland	POL	218	Ecuador	ECU								09	MISC.EDIBLE PRODUCTS ETC	1	No Quantity							388548			0
S3	2009	2009	2009	2	0	2	Export	616	Poland	POL	233	Estonia	EST								09	MISC.EDIBLE PRODUCTS ETC	1	No Quantity							3913256			0
S3	2009	2009	2009	2	0	2	Export	616	Poland	POL	246	Finland	FIN								09	MISC.EDIBLE PRODUCTS ETC	1	No Quantity							6531847			0
S3	2009	2009	2009	2	0	2	Export	616	Poland	POL	251	France	FRA								09	MISC.EDIBLE PRODUCTS ETC	1	No Quantity							72300200			0
S3	2009	2009	2009	2	0	2	Export	616	Poland	POL	268	Georgia	GEO								09	MISC.EDIBLE PRODUCTS ETC	1	No Quantity							2315452			0
S3	2009	2009	2009	2	0	2	Export	616	Poland	POL	276	Germany	DEU								09	MISC.EDIBLE PRODUCTS ETC	1	No Quantity							132348037			0
S3	2009	2009	2009	2	0	2	Export	616	Poland	POL	288	Ghana	GHA								09	MISC.EDIBLE PRODUCTS ETC	1	No Quantity							1239			0
S3	2009	2009	2009	2	0	2	Export	616	Poland	POL	300	Greece	GRC								09	MISC.EDIBLE PRODUCTS ETC	1	No Quantity							23373886			0
S3	2009	2009	2009	2	0	2	Export	616	Poland	POL	320	Guatemala	GTM								09	MISC.EDIBLE PRODUCTS ETC	1	No Quantity							20283			0
S3	2009	2009	2009	2	0	2	Export	616	Poland	POL	332	Haiti	HTI								09	MISC.EDIBLE PRODUCTS ETC	1	No Quantity							29258			0
S3	2009	2009	2009	2	0	2	Export	616	Poland	POL	340	Honduras	HND								09	MISC.EDIBLE PRODUCTS ETC	1	No Quantity							3519			0
S3	2009	2009	2009	2	0	2	Export	616	Poland	POL	344	China, Hong Kong SAR	HKG								09	MISC.EDIBLE PRODUCTS ETC	1	No Quantity							102115			0
S3	2009	2009	2009	2	0	2	Export	616	Poland	POL	348	Hungary	HUN								09	MISC.EDIBLE PRODUCTS ETC	1	No Quantity							47352051			0
S3	2009	2009	2009	2	0	2	Export	616	Poland	POL	352	Iceland	ISL								09	MISC.EDIBLE PRODUCTS ETC	1	No Quantity							396609			0
S3	2009	2009	2009	2	0	2	Export	616	Poland	POL	360	Indonesia	IDN								09	MISC.EDIBLE PRODUCTS ETC	1	No Quantity							407911			0
S3	2009	2009	2009	2	0	2	Export	616	Poland	POL	364	Iran	IRN								09	MISC.EDIBLE PRODUCTS ETC	1	No Quantity							8217394			0
S3	2009	2009	2009	2	0	2	Export	616	Poland	POL	368	Iraq	IRQ								09	MISC.EDIBLE PRODUCTS ETC	1	No Quantity							794243			0
S3	2009	2009	2009	2	0	2	Export	616	Poland	POL	372	Ireland	IRL								09	MISC.EDIBLE PRODUCTS ETC	1	No Quantity							10884507			0
S3	2009	2009	2009	2	0	2	Export	616	Poland	POL	376	Israel	ISR								09	MISC.EDIBLE PRODUCTS ETC	1	No Quantity							6308746			0
S3	2009	2009	2009	2	0	2	Export	616	Poland	POL	381	Italy	ITA								09	MISC.EDIBLE PRODUCTS ETC	1	No Quantity							13279901			0
S3	2009	2009	2009	2	0	2	Export	616	Poland	POL	384	Côte d'Ivoire	CIV								09	MISC.EDIBLE PRODUCTS ETC	1	No Quantity							1706			0
S3	2009	2009	2009	2	0	2	Export	616	Poland	POL	392	Japan	JPN								09	MISC.EDIBLE PRODUCTS ETC	1	No Quantity							277752			0
S3	2009	2009	2009	2	0	2	Export	616	Poland	POL	398	Kazakhstan	KAZ								09	MISC.EDIBLE PRODUCTS ETC	1	No Quantity							981856			0
S3	2009	2009	2009	2	0	2	Export	616	Poland	POL	400	Jordan	JOR								09	MISC.EDIBLE PRODUCTS ETC	1	No Quantity							49287			0
S3	2009	2009	2009	2	0	2	Export	616	Poland	POL	404	Kenya	KEN								09	MISC.EDIBLE PRODUCTS ETC	1	No Quantity							79217			0
S3	2009	2009	2009	2	0	2	Export	616	Poland	POL	410	Rep. of Korea	KOR								09	MISC.EDIBLE PRODUCTS ETC	1	No Quantity							339360			0
S3	2009	2009	2009	2	0	2	Export	616	Poland	POL	414	Kuwait	KWT								09	MISC.EDIBLE PRODUCTS ETC	1	No Quantity							191311			0
S3	2009	2009	2009	2	0	2	Export	616	Poland	POL	422	Lebanon	LBN								09	MISC.EDIBLE PRODUCTS ETC	1	No Quantity							266885			0
S3	2009	2009	2009	2	0	2	Export	616	Poland	POL	428	Latvia	LVA								09	MISC.EDIBLE PRODUCTS ETC	1	No Quantity							23319495			0
S3	2009	2009	2009	2	0	2	Export	616	Poland	POL	434	Libya	LBY								09	MISC.EDIBLE PRODUCTS ETC	1	No Quantity							96094			0
S3	2009	2009	2009	2	0	2	Export	616	Poland	POL	440	Lithuania	LTU								09	MISC.EDIBLE PRODUCTS ETC	1	No Quantity							29667585			0
S3	2009	2009	2009	2	0	2	Export	616	Poland	POL	442	Luxembourg	LUX								09	MISC.EDIBLE PRODUCTS ETC	1	No Quantity							89196			0
S3	2009	2009	2009	2	0	2	Export	616	Poland	POL	450	Madagascar	MDG								09	MISC.EDIBLE PRODUCTS ETC	1	No Quantity							34043			0
S3	2009	2009	2009	2	0	2	Export	616	Poland	POL	458	Malaysia	MYS								09	MISC.EDIBLE PRODUCTS ETC	1	No Quantity							354976			0
S3	2009	2009	2009	2	0	2	Export	616	Poland	POL	462	Maldives	MDV								09	MISC.EDIBLE PRODUCTS ETC	1	No Quantity							17544			0
S3	2009	2009	2009	2	0	2	Export	616	Poland	POL	470	Malta	MLT								09	MISC.EDIBLE PRODUCTS ETC	1	No Quantity							483755			0
S3	2009	2009	2009	2	0	2	Export	616	Poland	POL	478	Mauritania	MRT								09	MISC.EDIBLE PRODUCTS ETC	1	No Quantity							168552			0
S3	2009	2009	2009	2	0	2	Export	616	Poland	POL	480	Mauritius	MUS								09	MISC.EDIBLE PRODUCTS ETC	1	No Quantity							26462			0
S3	2009	2009	2009	2	0	2	Export	616	Poland	POL	484	Mexico	MEX								09	MISC.EDIBLE PRODUCTS ETC	1	No Quantity							75386			0
S3	2009	2009	2009	2	0	2	Export	616	Poland	POL	490	Other Asia, nes									09	MISC.EDIBLE PRODUCTS ETC	1	No Quantity							15360			0
S3	2009	2009	2009	2	0	2	Export	616	Poland	POL	496	Mongolia	MNG								09	MISC.EDIBLE PRODUCTS ETC	1	No Quantity							787883			0
S3	2009	2009	2009	2	0	2	Export	616	Poland	POL	498	Rep. of Moldova	MDA								09	MISC.EDIBLE PRODUCTS ETC	1	No Quantity							526545			0
S3	2009	2009	2009	2	0	2	Export	616	Poland	POL	499	Montenegro	MNE								09	MISC.EDIBLE PRODUCTS ETC	1	No Quantity							49901			0
S3	2009	2009	2009	2	0	2	Export	616	Poland	POL	504	Morocco	MAR								09	MISC.EDIBLE PRODUCTS ETC	1	No Quantity							48562			0
S3	2009	2009	2009	2	0	2	Export	616	Poland	POL	512	Oman	OMN								09	MISC.EDIBLE PRODUCTS ETC	1	No Quantity							127845			0
S3	2009	2009	2009	2	0	2	Export	616	Poland	POL	524	Nepal	NPL								09	MISC.EDIBLE PRODUCTS ETC	1	No Quantity							239			0
S3	2009	2009	2009	2	0	2	Export	616	Poland	POL	528	Netherlands	NLD								09	MISC.EDIBLE PRODUCTS ETC	1	No Quantity							84623613			0
S3	2009	2009	2009	2	0	2	Export	616	Poland	POL	530	Neth. Antilles	ANT								09	MISC.EDIBLE PRODUCTS ETC	1	No Quantity							11872			0
S3	2009	2009	2009	2	0	2	Export	616	Poland	POL	566	Nigeria	NGA								09	MISC.EDIBLE PRODUCTS ETC	1	No Quantity							651666			0
S3	2009	2009	2009	2	0	2	Export	616	Poland	POL	568	Other Europe, nes									09	MISC.EDIBLE PRODUCTS ETC	1	No Quantity							42827			0
S3	2009	2009	2009	2	0	2	Export	616	Poland	POL	579	Norway	NOR								09	MISC.EDIBLE PRODUCTS ETC	1	No Quantity							9543495			0
S3	2009	2009	2009	2	0	2	Export	616	Poland	POL	586	Pakistan	PAK								09	MISC.EDIBLE PRODUCTS ETC	1	No Quantity							40581			0
S3	2009	2009	2009	2	0	2	Export	616	Poland	POL	591	Panama	PAN								09	MISC.EDIBLE PRODUCTS ETC	1	No Quantity							42807			0
S3	2009	2009	2009	2	0	2	Export	616	Poland	POL	604	Peru	PER								09	MISC.EDIBLE PRODUCTS ETC	1	No Quantity							40407			0
S3	2009	2009	2009	2	0	2	Export	616	Poland	POL	608	Philippines	PHL								09	MISC.EDIBLE PRODUCTS ETC	1	No Quantity							273488			0
S3	2009	2009	2009	2	0	2	Export	616	Poland	POL	620	Portugal	PRT								09	MISC.EDIBLE PRODUCTS ETC	1	No Quantity							6358847			0
S3	2009	2009	2009	2	0	2	Export	616	Poland	POL	634	Qatar	QAT								09	MISC.EDIBLE PRODUCTS ETC	1	No Quantity							84554			0
S3	2009	2009	2009	2	0	2	Export	616	Poland	POL	642	Romania	ROU								09	MISC.EDIBLE PRODUCTS ETC	1	No Quantity							38749244			0
S3	2009	2009	2009	2	0	2	Export	616	Poland	POL	643	Russian Federation	RUS								09	MISC.EDIBLE PRODUCTS ETC	1	No Quantity							57798736			0
S3	2009	2009	2009	2	0	2	Export	616	Poland	POL	682	Saudi Arabia	SAU								09	MISC.EDIBLE PRODUCTS ETC	1	No Quantity							802733			0
S3	2009	2009	2009	2	0	2	Export	616	Poland	POL	686	Senegal	SEN								09	MISC.EDIBLE PRODUCTS ETC	1	No Quantity							36271			0
S3	2009	2009	2009	2	0	2	Export	616	Poland	POL	688	Serbia	SRB								09	MISC.EDIBLE PRODUCTS ETC	1	No Quantity							7859995			0
S3	2009	2009	2009	2	0	2	Export	616	Poland	POL	702	Singapore	SGP								09	MISC.EDIBLE PRODUCTS ETC	1	No Quantity							89638			0
S3	2009	2009	2009	2	0	2	Export	616	Poland	POL	703	Slovakia	SVK								09	MISC.EDIBLE PRODUCTS ETC	1	No Quantity							30851127			0
S3	2009	2009	2009	2	0	2	Export	616	Poland	POL	704	Viet Nam	VNM								09	MISC.EDIBLE PRODUCTS ETC	1	No Quantity							515845			0
S3	2009	2009	2009	2	0	2	Export	616	Poland	POL	705	Slovenia	SVN								09	MISC.EDIBLE PRODUCTS ETC	1	No Quantity							15969005			0
S3	2009	2009	2009	2	0	2	Export	616	Poland	POL	710	South Africa	ZAF								09	MISC.EDIBLE PRODUCTS ETC	1	No Quantity							2606452			0
S3	2009	2009	2009	2	0	2	Export	616	Poland	POL	724	Spain	ESP								09	MISC.EDIBLE PRODUCTS ETC	1	No Quantity							54201371			0
S3	2009	2009	2009	2	0	2	Export	616	Poland	POL	736	Fmr Sudan	SDN								09	MISC.EDIBLE PRODUCTS ETC	1	No Quantity							330918			0
S3	2009	2009	2009	2	0	2	Export	616	Poland	POL	740	Suriname	SUR								09	MISC.EDIBLE PRODUCTS ETC	1	No Quantity							101939			0
S3	2009	2009	2009	2	0	2	Export	616	Poland	POL	752	Sweden	SWE								09	MISC.EDIBLE PRODUCTS ETC	1	No Quantity							33282767			0
S3	2009	2009	2009	2	0	2	Export	616	Poland	POL	757	Switzerland	CHE								09	MISC.EDIBLE PRODUCTS ETC	1	No Quantity							9306745			0
S3	2009	2009	2009	2	0	2	Export	616	Poland	POL	760	Syria	SYR								09	MISC.EDIBLE PRODUCTS ETC	1	No Quantity							1089180			0
S3	2009	2009	2009	2	0	2	Export	616	Poland	POL	762	Tajikistan	TJK								09	MISC.EDIBLE PRODUCTS ETC	1	No Quantity							99006			0
S3	2009	2009	2009	2	0	2	Export	616	Poland	POL	768	Togo	TGO								09	MISC.EDIBLE PRODUCTS ETC	1	No Quantity							2901			0
S3	2009	2009	2009	2	0	2	Export	616	Poland	POL	784	United Arab Emirates	ARE								09	MISC.EDIBLE PRODUCTS ETC	1	No Quantity							9143653			0
S3	2009	2009	2009	2	0	2	Export	616	Poland	POL	788	Tunisia	TUN								09	MISC.EDIBLE PRODUCTS ETC	1	No Quantity							104505			0
S3	2009	2009	2009	2	0	2	Export	616	Poland	POL	792	Turkey	TUR								09	MISC.EDIBLE PRODUCTS ETC	1	No Quantity							18209114			0
S3	2009	2009	2009	2	0	2	Export	616	Poland	POL	800	Uganda	UGA								09	MISC.EDIBLE PRODUCTS ETC	1	No Quantity							13288			0
S3	2009	2009	2009	2	0	2	Export	616	Poland	POL	804	Ukraine	UKR								09	MISC.EDIBLE PRODUCTS ETC	1	No Quantity							23171303			0
S3	2009	2009	2009	2	0	2	Export	616	Poland	POL	807	North Macedonia	MKD								09	MISC.EDIBLE PRODUCTS ETC	1	No Quantity							949522			0
S3	2009	2009	2009	2	0	2	Export	616	Poland	POL	818	Egypt	EGY								09	MISC.EDIBLE PRODUCTS ETC	1	No Quantity							1997241			0
S3	2009	2009	2009	2	0	2	Export	616	Poland	POL	826	United Kingdom	GBR								09	MISC.EDIBLE PRODUCTS ETC	1	No Quantity							79667882			0
S3	2009	2009	2009	2	0	2	Export	616	Poland	POL	834	United Rep. of Tanzania	TZA								09	MISC.EDIBLE PRODUCTS ETC	1	No Quantity							85918			0
S3	2009	2009	2009	2	0	2	Export	616	Poland	POL	842	USA	USA								09	MISC.EDIBLE PRODUCTS ETC	1	No Quantity							11283474			0
S3	2009	2009	2009	2	0	2	Export	616	Poland	POL	858	Uruguay	URY								09	MISC.EDIBLE PRODUCTS ETC	1	No Quantity							198810			0
S3	2009	2009	2009	2	0	2	Export	616	Poland	POL	860	Uzbekistan	UZB								09	MISC.EDIBLE PRODUCTS ETC	1	No Quantity							881972			0
S3	2009	2009	2009	2	0	2	Export	616	Poland	POL	862	Venezuela	VEN								09	MISC.EDIBLE PRODUCTS ETC	1	No Quantity							609			0
S3	2009	2009	2009	2	0	2	Export	616	Poland	POL	887	Yemen	YEM								09	MISC.EDIBLE PRODUCTS ETC	1	No Quantity							319158			0
S3	2009	2009	2009	2	0	2	Export	616	Poland	POL	899	Areas, nes									09	MISC.EDIBLE PRODUCTS ETC	1	No Quantity							3903586			0
S3	2009	2009	2009	2	0	2	Export	608	Philippines	PHL	0	World	WLD								11	BEVERAGES	1	No Quantity							49342059			0
S3	2009	2009	2009	2	0	2	Export	608	Philippines	PHL	16	American Samoa	ASM								11	BEVERAGES	1	No Quantity							84217			0
S3	2009	2009	2009	2	0	2	Export	608	Philippines	PHL	36	Australia	AUS								11	BEVERAGES	1	No Quantity							1018072			0
S3	2009	2009	2009	2	0	2	Export	608	Philippines	PHL	48	Bahrain	BHR								11	BEVERAGES	1	No Quantity							234157			0
S3	2009	2009	2009	2	0	2	Export	608	Philippines	PHL	60	Bermuda	BMU								11	BEVERAGES	1	No Quantity							511			0
S3	2009	2009	2009	2	0	2	Export	608	Philippines	PHL	90	Solomon Isds	SLB								11	BEVERAGES	1	No Quantity							54878			0
S3	2009	2009	2009	2	0	2	Export	608	Philippines	PHL	96	Brunei Darussalam	BRN								11	BEVERAGES	1	No Quantity							138275			0
S3	2009	2009	2009	2	0	2	Export	608	Philippines	PHL	108	Burundi	BDI								11	BEVERAGES	1	No Quantity							1950			0
S3	2009	2009	2009	2	0	2	Export	608	Philippines	PHL	116	Cambodia	KHM								11	BEVERAGES	1	No Quantity							231			0
S3	2009	2009	2009	2	0	2	Export	608	Philippines	PHL	124	Canada	CAN								11	BEVERAGES	1	No Quantity							269870			0
S3	2009	2009	2009	2	0	2	Export	608	Philippines	PHL	136	Cayman Isds	CYM								11	BEVERAGES	1	No Quantity							10645			0
S3	2009	2009	2009	2	0	2	Export	608	Philippines	PHL	156	China	CHN								11	BEVERAGES	1	No Quantity							975086			0
S3	2009	2009	2009	2	0	2	Export	608	Philippines	PHL	184	Cook Isds	COK								11	BEVERAGES	1	No Quantity							3198			0
S3	2009	2009	2009	2	0	2	Export	608	Philippines	PHL	196	Cyprus	CYP								11	BEVERAGES	1	No Quantity							5152			0
S3	2009	2009	2009	2	0	2	Export	608	Philippines	PHL	208	Denmark	DNK								11	BEVERAGES	1	No Quantity							15217			0
S3	2009	2009	2009	2	0	2	Export	608	Philippines	PHL	242	Fiji	FJI								11	BEVERAGES	1	No Quantity							6763			0
S3	2009	2009	2009	2	0	2	Export	608	Philippines	PHL	251	France	FRA								11	BEVERAGES	1	No Quantity							13965			0
S3	2009	2009	2009	2	0	2	Export	608	Philippines	PHL	260	Fr. South Antarctic Terr.	ATF								11	BEVERAGES	1	No Quantity							387576			0
S3	2009	2009	2009	2	0	2	Export	608	Philippines	PHL	276	Germany	DEU								11	BEVERAGES	1	No Quantity							24720			0
S3	2009	2009	2009	2	0	2	Export	608	Philippines	PHL	288	Ghana	GHA								11	BEVERAGES	1	No Quantity							8621			0
S3	2009	2009	2009	2	0	2	Export	608	Philippines	PHL	296	Kiribati	KIR								11	BEVERAGES	1	No Quantity							46699			0
S3	2009	2009	2009	2	0	2	Export	608	Philippines	PHL	300	Greece	GRC								11	BEVERAGES	1	No Quantity							13052			0
S3	2009	2009	2009	2	0	2	Export	608	Philippines	PHL	316	Guam	GUM								11	BEVERAGES	1	No Quantity							604580			0
S3	2009	2009	2009	2	0	2	Export	608	Philippines	PHL	344	China, Hong Kong SAR	HKG								11	BEVERAGES	1	No Quantity							2291347			0
S3	2009	2009	2009	2	0	2	Export	608	Philippines	PHL	360	Indonesia	IDN								11	BEVERAGES	1	No Quantity							11639			0
S3	2009	2009	2009	2	0	2	Export	608	Philippines	PHL	372	Ireland	IRL								11	BEVERAGES	1	No Quantity							38086			0
S3	2009	2009	2009	2	0	2	Export	608	Philippines	PHL	376	Israel	ISR								11	BEVERAGES	1	No Quantity							74957			0
S3	2009	2009	2009	2	0	2	Export	608	Philippines	PHL	381	Italy	ITA								11	BEVERAGES	1	No Quantity							30662			0
S3	2009	2009	2009	2	0	2	Export	608	Philippines	PHL	392	Japan	JPN								11	BEVERAGES	1	No Quantity							2746809			0
S3	2009	2009	2009	2	0	2	Export	608	Philippines	PHL	410	Rep. of Korea	KOR								11	BEVERAGES	1	No Quantity							2023382			0
S3	2009	2009	2009	2	0	2	Export	608	Philippines	PHL	414	Kuwait	KWT								11	BEVERAGES	1	No Quantity							206668			0
S3	2009	2009	2009	2	0	2	Export	608	Philippines	PHL	422	Lebanon	LBN								11	BEVERAGES	1	No Quantity							38749			0
S3	2009	2009	2009	2	0	2	Export	608	Philippines	PHL	446	China, Macao SAR	MAC								11	BEVERAGES	1	No Quantity							15898			0
S3	2009	2009	2009	2	0	2	Export	608	Philippines	PHL	458	Malaysia	MYS								11	BEVERAGES	1	No Quantity							3739793			0
S3	2009	2009	2009	2	0	2	Export	608	Philippines	PHL	462	Maldives	MDV								11	BEVERAGES	1	No Quantity							105953			0
S3	2009	2009	2009	2	0	2	Export	608	Philippines	PHL	484	Mexico	MEX								11	BEVERAGES	1	No Quantity							2287			0
S3	2009	2009	2009	2	0	2	Export	608	Philippines	PHL	490	Other Asia, nes									11	BEVERAGES	1	No Quantity							2917227			0
S3	2009	2009	2009	2	0	2	Export	608	Philippines	PHL	496	Mongolia	MNG								11	BEVERAGES	1	No Quantity							8169			0
S3	2009	2009	2009	2	0	2	Export	608	Philippines	PHL	512	Oman	OMN								11	BEVERAGES	1	No Quantity							8844			0
S3	2009	2009	2009	2	0	2	Export	608	Philippines	PHL	528	Netherlands	NLD								11	BEVERAGES	1	No Quantity							64787			0
S3	2009	2009	2009	2	0	2	Export	608	Philippines	PHL	530	Neth. Antilles	ANT								11	BEVERAGES	1	No Quantity							16447			0
S3	2009	2009	2009	2	0	2	Export	608	Philippines	PHL	533	Aruba	ABW								11	BEVERAGES	1	No Quantity							4304			0
S3	2009	2009	2009	2	0	2	Export	608	Philippines	PHL	548	Vanuatu	VUT								11	BEVERAGES	1	No Quantity							41709			0
S3	2009	2009	2009	2	0	2	Export	608	Philippines	PHL	554	New Zealand	NZL								11	BEVERAGES	1	No Quantity							159445			0
S3	2009	2009	2009	2	0	2	Export	608	Philippines	PHL	579	Norway	NOR								11	BEVERAGES	1	No Quantity							37441			0
S3	2009	2009	2009	2	0	2	Export	608	Philippines	PHL	583	FS Micronesia	FSM								11	BEVERAGES	1	No Quantity							298788			0
S3	2009	2009	2009	2	0	2	Export	608	Philippines	PHL	584	Marshall Isds	MHL								11	BEVERAGES	1	No Quantity							135331			0
S3	2009	2009	2009	2	0	2	Export	608	Philippines	PHL	585	Palau	PLW								11	BEVERAGES	1	No Quantity							132690			0
S3	2009	2009	2009	2	0	2	Export	608	Philippines	PHL	591	Panama	PAN								11	BEVERAGES	1	No Quantity							45321			0
S3	2009	2009	2009	2	0	2	Export	608	Philippines	PHL	598	Papua New Guinea	PNG								11	BEVERAGES	1	No Quantity							101808			0
S3	2009	2009	2009	2	0	2	Export	608	Philippines	PHL	634	Qatar	QAT								11	BEVERAGES	1	No Quantity							362987			0
S3	2009	2009	2009	2	0	2	Export	608	Philippines	PHL	682	Saudi Arabia	SAU								11	BEVERAGES	1	No Quantity							436706			0
S3	2009	2009	2009	2	0	2	Export	608	Philippines	PHL	699	India	IND								11	BEVERAGES	1	No Quantity							8835			0
S3	2009	2009	2009	2	0	2	Export	608	Philippines	PHL	702	Singapore	SGP								11	BEVERAGES	1	No Quantity							10625996			0
S3	2009	2009	2009	2	0	2	Export	608	Philippines	PHL	704	Viet Nam	VNM								11	BEVERAGES	1	No Quantity							1213368			0
S3	2009	2009	2009	2	0	2	Export	608	Philippines	PHL	710	South Africa	ZAF								11	BEVERAGES	1	No Quantity							13910			0
S3	2009	2009	2009	2	0	2	Export	608	Philippines	PHL	724	Spain	ESP								11	BEVERAGES	1	No Quantity							24298			0
S3	2009	2009	2009	2	0	2	Export	608	Philippines	PHL	740	Suriname	SUR								11	BEVERAGES	1	No Quantity							8356			0
S3	2009	2009	2009	2	0	2	Export	608	Philippines	PHL	752	Sweden	SWE								11	BEVERAGES	1	No Quantity							9545			0
S3	2009	2009	2009	2	0	2	Export	608	Philippines	PHL	757	Switzerland	CHE								11	BEVERAGES	1	No Quantity							1500			0
S3	2009	2009	2009	2	0	2	Export	608	Philippines	PHL	764	Thailand	THA								11	BEVERAGES	1	No Quantity							13607062			0
S3	2009	2009	2009	2	0	2	Export	608	Philippines	PHL	776	Tonga	TON								11	BEVERAGES	1	No Quantity							6789			0
S3	2009	2009	2009	2	0	2	Export	608	Philippines	PHL	780	Trinidad and Tobago	TTO								11	BEVERAGES	1	No Quantity							28353			0
S3	2009	2009	2009	2	0	2	Export	608	Philippines	PHL	784	United Arab Emirates	ARE								11	BEVERAGES	1	No Quantity							852603			0
S3	2009	2009	2009	2	0	2	Export	608	Philippines	PHL	792	Turkey	TUR								11	BEVERAGES	1	No Quantity							174391			0
S3	2009	2009	2009	2	0	2	Export	608	Philippines	PHL	796	Turks and Caicos Isds	TCA								11	BEVERAGES	1	No Quantity							33			0
S3	2009	2009	2009	2	0	2	Export	608	Philippines	PHL	798	Tuvalu	TUV								11	BEVERAGES	1	No Quantity							207			0
S3	2009	2009	2009	2	0	2	Export	608	Philippines	PHL	818	Egypt	EGY								11	BEVERAGES	1	No Quantity							180			0
S3	2009	2009	2009	2	0	2	Export	608	Philippines	PHL	826	United Kingdom	GBR								11	BEVERAGES	1	No Quantity							509768			0
S3	2009	2009	2009	2	0	2	Export	608	Philippines	PHL	842	USA	USA								11	BEVERAGES	1	No Quantity							2233173			0
S3	2009	2009	2009	2	0	2	Export	608	Philippines	PHL	882	Samoa	WSM								11	BEVERAGES	1	No Quantity							8023			0
S3	2009	2009	2009	2	0	2	Export	616	Poland	POL	0	World	WLD								11	BEVERAGES	1	No Quantity							478524692			0
S3	2009	2009	2009	2	0	2	Export	616	Poland	POL	4	Afghanistan	AFG								11	BEVERAGES	1	No Quantity							2820			0
S3	2009	2009	2009	2	0	2	Export	616	Poland	POL	8	Albania	ALB								11	BEVERAGES	1	No Quantity							83689			0
S3	2009	2009	2009	2	0	2	Export	616	Poland	POL	10	Antarctica	ATA								11	BEVERAGES	1	No Quantity							5203			0
S3	2009	2009	2009	2	0	2	Export	616	Poland	POL	20	Andorra	AND								11	BEVERAGES	1	No Quantity							183088			0
S3	2009	2009	2009	2	0	2	Export	616	Poland	POL	24	Angola	AGO								11	BEVERAGES	1	No Quantity							92453			0
S3	2009	2009	2009	2	0	2	Export	616	Poland	POL	28	Antigua and Barbuda	ATG								11	BEVERAGES	1	No Quantity							476			0
S3	2009	2009	2009	2	0	2	Export	616	Poland	POL	31	Azerbaijan	AZE								11	BEVERAGES	1	No Quantity							141513			0
S3	2009	2009	2009	2	0	2	Export	616	Poland	POL	32	Argentina	ARG								11	BEVERAGES	1	No Quantity							19			0
S3	2009	2009	2009	2	0	2	Export	616	Poland	POL	36	Australia	AUS								11	BEVERAGES	1	No Quantity							1655497			0
S3	2009	2009	2009	2	0	2	Export	616	Poland	POL	40	Austria	AUT								11	BEVERAGES	1	No Quantity							2770152			0
S3	2009	2009	2009	2	0	2	Export	616	Poland	POL	44	Bahamas	BHS								11	BEVERAGES	1	No Quantity							692			0
S3	2009	2009	2009	2	0	2	Export	616	Poland	POL	51	Armenia	ARM								11	BEVERAGES	1	No Quantity							113410			0
S3	2009	2009	2009	2	0	2	Export	616	Poland	POL	56	Belgium	BEL								11	BEVERAGES	1	No Quantity							3051252			0
S3	2009	2009	2009	2	0	2	Export	616	Poland	POL	70	Bosnia Herzegovina	BIH								11	BEVERAGES	1	No Quantity							208452			0
S3	2009	2009	2009	2	0	2	Export	616	Poland	POL	76	Brazil	BRA								11	BEVERAGES	1	No Quantity							492905			0
S3	2009	2009	2009	2	0	2	Export	616	Poland	POL	100	Bulgaria	BGR								11	BEVERAGES	1	No Quantity							4985061			0
S3	2009	2009	2009	2	0	2	Export	616	Poland	POL	112	Belarus	BLR								11	BEVERAGES	1	No Quantity							211885			0
S3	2009	2009	2009	2	0	2	Export	616	Poland	POL	124	Canada	CAN								11	BEVERAGES	1	No Quantity							11031944			0
S3	2009	2009	2009	2	0	2	Export	616	Poland	POL	152	Chile	CHL								11	BEVERAGES	1	No Quantity							357345			0
S3	2009	2009	2009	2	0	2	Export	616	Poland	POL	156	China	CHN								11	BEVERAGES	1	No Quantity							625343			0
S3	2009	2009	2009	2	0	2	Export	616	Poland	POL	170	Colombia	COL								11	BEVERAGES	1	No Quantity							45460			0
S3	2009	2009	2009	2	0	2	Export	616	Poland	POL	175	Mayotte	MYT								11	BEVERAGES	1	No Quantity							101598			0
S3	2009	2009	2009	2	0	2	Export	616	Poland	POL	178	Congo	COG								11	BEVERAGES	1	No Quantity							23681			0
S3	2009	2009	2009	2	0	2	Export	616	Poland	POL	180	Dem. Rep. of the Congo	COD								11	BEVERAGES	1	No Quantity							2			0
S3	2009	2009	2009	2	0	2	Export	616	Poland	POL	191	Croatia	HRV								11	BEVERAGES	1	No Quantity							189381			0
S3	2009	2009	2009	2	0	2	Export	616	Poland	POL	192	Cuba	CUB								11	BEVERAGES	1	No Quantity							32121			0
S3	2009	2009	2009	2	0	2	Export	616	Poland	POL	196	Cyprus	CYP								11	BEVERAGES	1	No Quantity							2172116			0
S3	2009	2009	2009	2	0	2	Export	616	Poland	POL	203	Czechia	CZE								11	BEVERAGES	1	No Quantity							42709056			0
S3	2009	2009	2009	2	0	2	Export	616	Poland	POL	204	Benin	BEN								11	BEVERAGES	1	No Quantity							200968			0
S3	2009	2009	2009	2	0	2	Export	616	Poland	POL	208	Denmark	DNK								11	BEVERAGES	1	No Quantity							3282942			0
S3	2009	2009	2009	2	0	2	Export	616	Poland	POL	214	Dominican Rep.	DOM								11	BEVERAGES	1	No Quantity							32069			0
S3	2009	2009	2009	2	0	2	Export	616	Poland	POL	233	Estonia	EST								11	BEVERAGES	1	No Quantity							6148120			0
S3	2009	2009	2009	2	0	2	Export	616	Poland	POL	234	Faeroe Isds	FRO								11	BEVERAGES	1	No Quantity							13334			0
S3	2009	2009	2009	2	0	2	Export	616	Poland	POL	246	Finland	FIN								11	BEVERAGES	1	No Quantity							659463			0
S3	2009	2009	2009	2	0	2	Export	616	Poland	POL	251	France	FRA								11	BEVERAGES	1	No Quantity							30182016			0
S3	2009	2009	2009	2	0	2	Export	616	Poland	POL	258	French Polynesia	PYF								11	BEVERAGES	1	No Quantity							10829			0
S3	2009	2009	2009	2	0	2	Export	616	Poland	POL	268	Georgia	GEO								11	BEVERAGES	1	No Quantity							143286			0
S3	2009	2009	2009	2	0	2	Export	616	Poland	POL	276	Germany	DEU								11	BEVERAGES	1	No Quantity							31199853			0
S3	2009	2009	2009	2	0	2	Export	616	Poland	POL	288	Ghana	GHA								11	BEVERAGES	1	No Quantity							217242			0
S3	2009	2009	2009	2	0	2	Export	616	Poland	POL	300	Greece	GRC								11	BEVERAGES	1	No Quantity							3597499			0
S3	2009	2009	2009	2	0	2	Export	616	Poland	POL	324	Guinea	GIN								11	BEVERAGES	1	No Quantity							25838			0
S3	2009	2009	2009	2	0	2	Export	616	Poland	POL	344	China, Hong Kong SAR	HKG								11	BEVERAGES	1	No Quantity							34626			0
S3	2009	2009	2009	2	0	2	Export	616	Poland	POL	348	Hungary	HUN								11	BEVERAGES	1	No Quantity							36753917			0
S3	2009	2009	2009	2	0	2	Export	616	Poland	POL	352	Iceland	ISL								11	BEVERAGES	1	No Quantity							242262			0
S3	2009	2009	2009	2	0	2	Export	616	Poland	POL	360	Indonesia	IDN								11	BEVERAGES	1	No Quantity							19			0
S3	2009	2009	2009	2	0	2	Export	616	Poland	POL	364	Iran	IRN								11	BEVERAGES	1	No Quantity							45006			0
S3	2009	2009	2009	2	0	2	Export	616	Poland	POL	368	Iraq	IRQ								11	BEVERAGES	1	No Quantity							191053			0
S3	2009	2009	2009	2	0	2	Export	616	Poland	POL	372	Ireland	IRL								11	BEVERAGES	1	No Quantity							10045166			0
S3	2009	2009	2009	2	0	2	Export	616	Poland	POL	376	Israel	ISR								11	BEVERAGES	1	No Quantity							27335991			0
S3	2009	2009	2009	2	0	2	Export	616	Poland	POL	381	Italy	ITA								11	BEVERAGES	1	No Quantity							14254248			0
S3	2009	2009	2009	2	0	2	Export	616	Poland	POL	392	Japan	JPN								11	BEVERAGES	1	No Quantity							610884			0
S3	2009	2009	2009	2	0	2	Export	616	Poland	POL	398	Kazakhstan	KAZ								11	BEVERAGES	1	No Quantity							576287			0
S3	2009	2009	2009	2	0	2	Export	616	Poland	POL	400	Jordan	JOR								11	BEVERAGES	1	No Quantity							19013			0
S3	2009	2009	2009	2	0	2	Export	616	Poland	POL	404	Kenya	KEN								11	BEVERAGES	1	No Quantity							25540			0
S3	2009	2009	2009	2	0	2	Export	616	Poland	POL	410	Rep. of Korea	KOR								11	BEVERAGES	1	No Quantity							30103			0
S3	2009	2009	2009	2	0	2	Export	616	Poland	POL	414	Kuwait	KWT								11	BEVERAGES	1	No Quantity							54529			0
S3	2009	2009	2009	2	0	2	Export	616	Poland	POL	422	Lebanon	LBN								11	BEVERAGES	1	No Quantity							344767			0
S3	2009	2009	2009	2	0	2	Export	616	Poland	POL	428	Latvia	LVA								11	BEVERAGES	1	No Quantity							7408755			0
S3	2009	2009	2009	2	0	2	Export	616	Poland	POL	440	Lithuania	LTU								11	BEVERAGES	1	No Quantity							22580656			0
S3	2009	2009	2009	2	0	2	Export	616	Poland	POL	442	Luxembourg	LUX								11	BEVERAGES	1	No Quantity							32526			0
S3	2009	2009	2009	2	0	2	Export	616	Poland	POL	450	Madagascar	MDG								11	BEVERAGES	1	No Quantity							24727			0
S3	2009	2009	2009	2	0	2	Export	616	Poland	POL	458	Malaysia	MYS								11	BEVERAGES	1	No Quantity							65514			0
S3	2009	2009	2009	2	0	2	Export	616	Poland	POL	462	Maldives	MDV								11	BEVERAGES	1	No Quantity							63730			0
S3	2009	2009	2009	2	0	2	Export	616	Poland	POL	470	Malta	MLT								11	BEVERAGES	1	No Quantity							223810			0
S3	2009	2009	2009	2	0	2	Export	616	Poland	POL	480	Mauritius	MUS								11	BEVERAGES	1	No Quantity							24			0
S3	2009	2009	2009	2	0	2	Export	616	Poland	POL	484	Mexico	MEX								11	BEVERAGES	1	No Quantity							3100478			0
S3	2009	2009	2009	2	0	2	Export	616	Poland	POL	490	Other Asia, nes									11	BEVERAGES	1	No Quantity							8031			0
S3	2009	2009	2009	2	0	2	Export	616	Poland	POL	496	Mongolia	MNG								11	BEVERAGES	1	No Quantity							74552			0
S3	2009	2009	2009	2	0	2	Export	616	Poland	POL	498	Rep. of Moldova	MDA								11	BEVERAGES	1	No Quantity							185155			0
S3	2009	2009	2009	2	0	2	Export	616	Poland	POL	504	Morocco	MAR								11	BEVERAGES	1	No Quantity							74775			0
S3	2009	2009	2009	2	0	2	Export	616	Poland	POL	528	Netherlands	NLD								11	BEVERAGES	1	No Quantity							5950039			0
S3	2009	2009	2009	2	0	2	Export	616	Poland	POL	554	New Zealand	NZL								11	BEVERAGES	1	No Quantity							11968			0
S3	2009	2009	2009	2	0	2	Export	616	Poland	POL	558	Nicaragua	NIC								11	BEVERAGES	1	No Quantity							36036			0
S3	2009	2009	2009	2	0	2	Export	616	Poland	POL	566	Nigeria	NGA								11	BEVERAGES	1	No Quantity							25483			0
S3	2009	2009	2009	2	0	2	Export	616	Poland	POL	568	Other Europe, nes									11	BEVERAGES	1	No Quantity							79842			0
S3	2009	2009	2009	2	0	2	Export	616	Poland	POL	579	Norway	NOR								11	BEVERAGES	1	No Quantity							255804			0
S3	2009	2009	2009	2	0	2	Export	616	Poland	POL	586	Pakistan	PAK								11	BEVERAGES	1	No Quantity							10956			0
S3	2009	2009	2009	2	0	2	Export	616	Poland	POL	600	Paraguay	PRY								11	BEVERAGES	1	No Quantity							56912			0
S3	2009	2009	2009	2	0	2	Export	616	Poland	POL	620	Portugal	PRT								11	BEVERAGES	1	No Quantity							745121			0
S3	2009	2009	2009	2	0	2	Export	616	Poland	POL	634	Qatar	QAT								11	BEVERAGES	1	No Quantity							50			0
S3	2009	2009	2009	2	0	2	Export	616	Poland	POL	642	Romania	ROU								11	BEVERAGES	1	No Quantity							11655383			0
S3	2009	2009	2009	2	0	2	Export	616	Poland	POL	643	Russian Federation	RUS								11	BEVERAGES	1	No Quantity							6847727			0
S3	2009	2009	2009	2	0	2	Export	616	Poland	POL	688	Serbia	SRB								11	BEVERAGES	1	No Quantity							586587			0
S3	2009	2009	2009	2	0	2	Export	616	Poland	POL	699	India	IND								11	BEVERAGES	1	No Quantity							59657			0
S3	2009	2009	2009	2	0	2	Export	616	Poland	POL	702	Singapore	SGP								11	BEVERAGES	1	No Quantity							3201675			0
S3	2009	2009	2009	2	0	2	Export	616	Poland	POL	703	Slovakia	SVK								11	BEVERAGES	1	No Quantity							26000710			0
S3	2009	2009	2009	2	0	2	Export	616	Poland	POL	704	Viet Nam	VNM								11	BEVERAGES	1	No Quantity							8131			0
S3	2009	2009	2009	2	0	2	Export	616	Poland	POL	705	Slovenia	SVN								11	BEVERAGES	1	No Quantity							2414286			0
S3	2009	2009	2009	2	0	2	Export	616	Poland	POL	710	South Africa	ZAF								11	BEVERAGES	1	No Quantity							468264			0
S3	2009	2009	2009	2	0	2	Export	616	Poland	POL	724	Spain	ESP								11	BEVERAGES	1	No Quantity							13383302			0
S3	2009	2009	2009	2	0	2	Export	616	Poland	POL	736	Fmr Sudan	SDN								11	BEVERAGES	1	No Quantity							337433			0
S3	2009	2009	2009	2	0	2	Export	616	Poland	POL	740	Suriname	SUR								11	BEVERAGES	1	No Quantity							511727			0
S3	2009	2009	2009	2	0	2	Export	616	Poland	POL	752	Sweden	SWE								11	BEVERAGES	1	No Quantity							2408954			0
S3	2009	2009	2009	2	0	2	Export	616	Poland	POL	757	Switzerland	CHE								11	BEVERAGES	1	No Quantity							972129			0
S3	2009	2009	2009	2	0	2	Export	616	Poland	POL	760	Syria	SYR								11	BEVERAGES	1	No Quantity							8001			0
S3	2009	2009	2009	2	0	2	Export	616	Poland	POL	764	Thailand	THA								11	BEVERAGES	1	No Quantity							21278			0
S3	2009	2009	2009	2	0	2	Export	616	Poland	POL	768	Togo	TGO								11	BEVERAGES	1	No Quantity							4587			0
S3	2009	2009	2009	2	0	2	Export	616	Poland	POL	780	Trinidad and Tobago	TTO								11	BEVERAGES	1	No Quantity							5335			0
S3	2009	2009	2009	2	0	2	Export	616	Poland	POL	784	United Arab Emirates	ARE								11	BEVERAGES	1	No Quantity							284875			0
S3	2009	2009	2009	2	0	2	Export	616	Poland	POL	792	Turkey	TUR								11	BEVERAGES	1	No Quantity							185035			0
S3	2009	2009	2009	2	0	2	Export	616	Poland	POL	795	Turkmenistan	TKM								11	BEVERAGES	1	No Quantity							656			0
S3	2009	2009	2009	2	0	2	Export	616	Poland	POL	800	Uganda	UGA								11	BEVERAGES	1	No Quantity							63879			0
S3	2009	2009	2009	2	0	2	Export	616	Poland	POL	804	Ukraine	UKR								11	BEVERAGES	1	No Quantity							1447466			0
S3	2009	2009	2009	2	0	2	Export	616	Poland	POL	807	North Macedonia	MKD								11	BEVERAGES	1	No Quantity							60281			0
S3	2009	2009	2009	2	0	2	Export	616	Poland	POL	818	Egypt	EGY								11	BEVERAGES	1	No Quantity							19390			0
S3	2009	2009	2009	2	0	2	Export	616	Poland	POL	826	United Kingdom	GBR								11	BEVERAGES	1	No Quantity							36462966			0
S3	2009	2009	2009	2	0	2	Export	616	Poland	POL	842	USA	USA								11	BEVERAGES	1	No Quantity							80757445			0
S3	2009	2009	2009	2	0	2	Export	616	Poland	POL	858	Uruguay	URY								11	BEVERAGES	1	No Quantity							150235			0
S3	2009	2009	2009	2	0	2	Export	616	Poland	POL	860	Uzbekistan	UZB								11	BEVERAGES	1	No Quantity							3			0
S3	2009	2009	2009	2	0	2	Export	616	Poland	POL	887	Yemen	YEM								11	BEVERAGES	1	No Quantity							12525			0
S3	2009	2009	2009	2	0	2	Export	616	Poland	POL	899	Areas, nes									11	BEVERAGES	1	No Quantity							11606342			0
S3	2009	2009	2009	2	0	2	Export	608	Philippines	PHL	0	World	WLD								12	TOBACCO,TOBACCO MANUFACT	1	No Quantity							206053396			0
S3	2009	2009	2009	2	0	2	Export	608	Philippines	PHL	36	Australia	AUS								12	TOBACCO,TOBACCO MANUFACT	1	No Quantity							917831			0
S3	2009	2009	2009	2	0	2	Export	608	Philippines	PHL	40	Austria	AUT								12	TOBACCO,TOBACCO MANUFACT	1	No Quantity							401248			0
S3	2009	2009	2009	2	0	2	Export	608	Philippines	PHL	48	Bahrain	BHR								12	TOBACCO,TOBACCO MANUFACT	1	No Quantity							18540			0
S3	2009	2009	2009	2	0	2	Export	608	Philippines	PHL	50	Bangladesh	BGD								12	TOBACCO,TOBACCO MANUFACT	1	No Quantity							4400			0
S3	2009	2009	2009	2	0	2	Export	608	Philippines	PHL	56	Belgium	BEL								12	TOBACCO,TOBACCO MANUFACT	1	No Quantity							7312792			0
S3	2009	2009	2009	2	0	2	Export	608	Philippines	PHL	96	Brunei Darussalam	BRN								12	TOBACCO,TOBACCO MANUFACT	1	No Quantity							32400			0
S3	2009	2009	2009	2	0	2	Export	608	Philippines	PHL	104	Myanmar	MMR								12	TOBACCO,TOBACCO MANUFACT	1	No Quantity							159773			0
S3	2009	2009	2009	2	0	2	Export	608	Philippines	PHL	116	Cambodia	KHM								12	TOBACCO,TOBACCO MANUFACT	1	No Quantity							1088928			0
S3	2009	2009	2009	2	0	2	Export	608	Philippines	PHL	124	Canada	CAN								12	TOBACCO,TOBACCO MANUFACT	1	No Quantity							42304			0
S3	2009	2009	2009	2	0	2	Export	608	Philippines	PHL	136	Cayman Isds	CYM								12	TOBACCO,TOBACCO MANUFACT	1	No Quantity							588			0
S3	2009	2009	2009	2	0	2	Export	608	Philippines	PHL	156	China	CHN								12	TOBACCO,TOBACCO MANUFACT	1	No Quantity							3204			0
S3	2009	2009	2009	2	0	2	Export	608	Philippines	PHL	192	Cuba	CUB								12	TOBACCO,TOBACCO MANUFACT	1	No Quantity							119189			0
S3	2009	2009	2009	2	0	2	Export	608	Philippines	PHL	208	Denmark	DNK								12	TOBACCO,TOBACCO MANUFACT	1	No Quantity							1448613			0
S3	2009	2009	2009	2	0	2	Export	608	Philippines	PHL	251	France	FRA								12	TOBACCO,TOBACCO MANUFACT	1	No Quantity							717300			0
S3	2009	2009	2009	2	0	2	Export	608	Philippines	PHL	276	Germany	DEU								12	TOBACCO,TOBACCO MANUFACT	1	No Quantity							3877635			0
S3	2009	2009	2009	2	0	2	Export	608	Philippines	PHL	316	Guam	GUM								12	TOBACCO,TOBACCO MANUFACT	1	No Quantity							3791			0
S3	2009	2009	2009	2	0	2	Export	608	Philippines	PHL	332	Haiti	HTI								12	TOBACCO,TOBACCO MANUFACT	1	No Quantity							213120			0
S3	2009	2009	2009	2	0	2	Export	608	Philippines	PHL	344	China, Hong Kong SAR	HKG								12	TOBACCO,TOBACCO MANUFACT	1	No Quantity							410575			0
S3	2009	2009	2009	2	0	2	Export	608	Philippines	PHL	348	Hungary	HUN								12	TOBACCO,TOBACCO MANUFACT	1	No Quantity							233508			0
S3	2009	2009	2009	2	0	2	Export	608	Philippines	PHL	360	Indonesia	IDN								12	TOBACCO,TOBACCO MANUFACT	1	No Quantity							3184520			0
S3	2009	2009	2009	2	0	2	Export	608	Philippines	PHL	372	Ireland	IRL								12	TOBACCO,TOBACCO MANUFACT	1	No Quantity							340659			0
S3	2009	2009	2009	2	0	2	Export	608	Philippines	PHL	381	Italy	ITA								12	TOBACCO,TOBACCO MANUFACT	1	No Quantity							148694			0
S3	2009	2009	2009	2	0	2	Export	608	Philippines	PHL	392	Japan	JPN								12	TOBACCO,TOBACCO MANUFACT	1	No Quantity							19495			0
S3	2009	2009	2009	2	0	2	Export	608	Philippines	PHL	404	Kenya	KEN								12	TOBACCO,TOBACCO MANUFACT	1	No Quantity							76104			0
S3	2009	2009	2009	2	0	2	Export	608	Philippines	PHL	410	Rep. of Korea	KOR								12	TOBACCO,TOBACCO MANUFACT	1	No Quantity							68254237			0
S3	2009	2009	2009	2	0	2	Export	608	Philippines	PHL	414	Kuwait	KWT								12	TOBACCO,TOBACCO MANUFACT	1	No Quantity							28800			0
S3	2009	2009	2009	2	0	2	Export	608	Philippines	PHL	428	Latvia	LVA								12	TOBACCO,TOBACCO MANUFACT	1	No Quantity							128700			0
S3	2009	2009	2009	2	0	2	Export	608	Philippines	PHL	442	Luxembourg	LUX								12	TOBACCO,TOBACCO MANUFACT	1	No Quantity							13140			0
S3	2009	2009	2009	2	0	2	Export	608	Philippines	PHL	446	China, Macao SAR	MAC								12	TOBACCO,TOBACCO MANUFACT	1	No Quantity							97080			0
S3	2009	2009	2009	2	0	2	Export	608	Philippines	PHL	458	Malaysia	MYS								12	TOBACCO,TOBACCO MANUFACT	1	No Quantity							11812261			0
S3	2009	2009	2009	2	0	2	Export	608	Philippines	PHL	490	Other Asia, nes									12	TOBACCO,TOBACCO MANUFACT	1	No Quantity							4079574			0
S3	2009	2009	2009	2	0	2	Export	608	Philippines	PHL	504	Morocco	MAR								12	TOBACCO,TOBACCO MANUFACT	1	No Quantity							30720			0
S3	2009	2009	2009	2	0	2	Export	608	Philippines	PHL	528	Netherlands	NLD								12	TOBACCO,TOBACCO MANUFACT	1	No Quantity							985376			0
S3	2009	2009	2009	2	0	2	Export	608	Philippines	PHL	566	Nigeria	NGA								12	TOBACCO,TOBACCO MANUFACT	1	No Quantity							168399			0
S3	2009	2009	2009	2	0	2	Export	608	Philippines	PHL	584	Marshall Isds	MHL								12	TOBACCO,TOBACCO MANUFACT	1	No Quantity							371			0
S3	2009	2009	2009	2	0	2	Export	608	Philippines	PHL	586	Pakistan	PAK								12	TOBACCO,TOBACCO MANUFACT	1	No Quantity							1480146			0
S3	2009	2009	2009	2	0	2	Export	608	Philippines	PHL	616	Poland	POL								12	TOBACCO,TOBACCO MANUFACT	1	No Quantity							30256			0
S3	2009	2009	2009	2	0	2	Export	608	Philippines	PHL	634	Qatar	QAT								12	TOBACCO,TOBACCO MANUFACT	1	No Quantity							206250			0
S3	2009	2009	2009	2	0	2	Export	608	Philippines	PHL	642	Romania	ROU								12	TOBACCO,TOBACCO MANUFACT	1	No Quantity							83160			0
S3	2009	2009	2009	2	0	2	Export	608	Philippines	PHL	643	Russian Federation	RUS								12	TOBACCO,TOBACCO MANUFACT	1	No Quantity							25200			0
S3	2009	2009	2009	2	0	2	Export	608	Philippines	PHL	682	Saudi Arabia	SAU								12	TOBACCO,TOBACCO MANUFACT	1	No Quantity							1332000			0
S3	2009	2009	2009	2	0	2	Export	608	Philippines	PHL	699	India	IND								12	TOBACCO,TOBACCO MANUFACT	1	No Quantity							10890			0
S3	2009	2009	2009	2	0	2	Export	608	Philippines	PHL	702	Singapore	SGP								12	TOBACCO,TOBACCO MANUFACT	1	No Quantity							9575316			0
S3	2009	2009	2009	2	0	2	Export	608	Philippines	PHL	704	Viet Nam	VNM								12	TOBACCO,TOBACCO MANUFACT	1	No Quantity							5993637			0
S3	2009	2009	2009	2	0	2	Export	608	Philippines	PHL	710	South Africa	ZAF								12	TOBACCO,TOBACCO MANUFACT	1	No Quantity							5043983			0
S3	2009	2009	2009	2	0	2	Export	608	Philippines	PHL	724	Spain	ESP								12	TOBACCO,TOBACCO MANUFACT	1	No Quantity							805940			0
S3	2009	2009	2009	2	0	2	Export	608	Philippines	PHL	752	Sweden	SWE								12	TOBACCO,TOBACCO MANUFACT	1	No Quantity							711236			0
S3	2009	2009	2009	2	0	2	Export	608	Philippines	PHL	757	Switzerland	CHE								12	TOBACCO,TOBACCO MANUFACT	1	No Quantity							5909			0
S3	2009	2009	2009	2	0	2	Export	608	Philippines	PHL	764	Thailand	THA								12	TOBACCO,TOBACCO MANUFACT	1	No Quantity							48212747			0
S3	2009	2009	2009	2	0	2	Export	608	Philippines	PHL	784	United Arab Emirates	ARE								12	TOBACCO,TOBACCO MANUFACT	1	No Quantity							613056			0
S3	2009	2009	2009	2	0	2	Export	608	Philippines	PHL	792	Turkey	TUR								12	TOBACCO,TOBACCO MANUFACT	1	No Quantity							45120			0
S3	2009	2009	2009	2	0	2	Export	608	Philippines	PHL	804	Ukraine	UKR								12	TOBACCO,TOBACCO MANUFACT	1	No Quantity							627549			0
S3	2009	2009	2009	2	0	2	Export	608	Philippines	PHL	818	Egypt	EGY								12	TOBACCO,TOBACCO MANUFACT	1	No Quantity							2590740			0
S3	2009	2009	2009	2	0	2	Export	608	Philippines	PHL	842	USA	USA								12	TOBACCO,TOBACCO MANUFACT	1	No Quantity							22286392			0
S3	2009	2009	2009	2	0	2	Export	616	Poland	POL	0	World	WLD								12	TOBACCO,TOBACCO MANUFACT	1	No Quantity							1472074616			0
S3	2009	2009	2009	2	0	2	Export	616	Poland	POL	8	Albania	ALB								12	TOBACCO,TOBACCO MANUFACT	1	No Quantity							8479923			0
S3	2009	2009	2009	2	0	2	Export	616	Poland	POL	20	Andorra	AND								12	TOBACCO,TOBACCO MANUFACT	1	No Quantity							1328954			0
S3	2009	2009	2009	2	0	2	Export	616	Poland	POL	40	Austria	AUT								12	TOBACCO,TOBACCO MANUFACT	1	No Quantity							23895059			0
S3	2009	2009	2009	2	0	2	Export	616	Poland	POL	48	Bahrain	BHR								12	TOBACCO,TOBACCO MANUFACT	1	No Quantity							45913			0
S3	2009	2009	2009	2	0	2	Export	616	Poland	POL	51	Armenia	ARM								12	TOBACCO,TOBACCO MANUFACT	1	No Quantity							193840			0
S3	2009	2009	2009	2	0	2	Export	616	Poland	POL	56	Belgium	BEL								12	TOBACCO,TOBACCO MANUFACT	1	No Quantity							89693109			0
S3	2009	2009	2009	2	0	2	Export	616	Poland	POL	60	Bermuda	BMU								12	TOBACCO,TOBACCO MANUFACT	1	No Quantity							2749			0
S3	2009	2009	2009	2	0	2	Export	616	Poland	POL	70	Bosnia Herzegovina	BIH								12	TOBACCO,TOBACCO MANUFACT	1	No Quantity							9095545			0
S3	2009	2009	2009	2	0	2	Export	616	Poland	POL	100	Bulgaria	BGR								12	TOBACCO,TOBACCO MANUFACT	1	No Quantity							11214521			0
S3	2009	2009	2009	2	0	2	Export	616	Poland	POL	116	Cambodia	KHM								12	TOBACCO,TOBACCO MANUFACT	1	No Quantity							4867771			0
S3	2009	2009	2009	2	0	2	Export	616	Poland	POL	124	Canada	CAN								12	TOBACCO,TOBACCO MANUFACT	1	No Quantity							2953			0
S3	2009	2009	2009	2	0	2	Export	616	Poland	POL	170	Colombia	COL								12	TOBACCO,TOBACCO MANUFACT	1	No Quantity							146			0
S3	2009	2009	2009	2	0	2	Export	616	Poland	POL	188	Costa Rica	CRI								12	TOBACCO,TOBACCO MANUFACT	1	No Quantity							302			0
S3	2009	2009	2009	2	0	2	Export	616	Poland	POL	191	Croatia	HRV								12	TOBACCO,TOBACCO MANUFACT	1	No Quantity							4725116			0
S3	2009	2009	2009	2	0	2	Export	616	Poland	POL	196	Cyprus	CYP								12	TOBACCO,TOBACCO MANUFACT	1	No Quantity							1922607			0
S3	2009	2009	2009	2	0	2	Export	616	Poland	POL	203	Czechia	CZE								12	TOBACCO,TOBACCO MANUFACT	1	No Quantity							65365634			0
S3	2009	2009	2009	2	0	2	Export	616	Poland	POL	208	Denmark	DNK								12	TOBACCO,TOBACCO MANUFACT	1	No Quantity							6735092			0
S3	2009	2009	2009	2	0	2	Export	616	Poland	POL	233	Estonia	EST								12	TOBACCO,TOBACCO MANUFACT	1	No Quantity							4573342			0
S3	2009	2009	2009	2	0	2	Export	616	Poland	POL	246	Finland	FIN								12	TOBACCO,TOBACCO MANUFACT	1	No Quantity							33319125			0
S3	2009	2009	2009	2	0	2	Export	616	Poland	POL	251	France	FRA								12	TOBACCO,TOBACCO MANUFACT	1	No Quantity							255178842			0
S3	2009	2009	2009	2	0	2	Export	616	Poland	POL	268	Georgia	GEO								12	TOBACCO,TOBACCO MANUFACT	1	No Quantity							295180			0
S3	2009	2009	2009	2	0	2	Export	616	Poland	POL	276	Germany	DEU								12	TOBACCO,TOBACCO MANUFACT	1	No Quantity							87771436			0
S3	2009	2009	2009	2	0	2	Export	616	Poland	POL	300	Greece	GRC								12	TOBACCO,TOBACCO MANUFACT	1	No Quantity							50703077			0
S3	2009	2009	2009	2	0	2	Export	616	Poland	POL	324	Guinea	GIN								12	TOBACCO,TOBACCO MANUFACT	1	No Quantity							903			0
S3	2009	2009	2009	2	0	2	Export	616	Poland	POL	344	China, Hong Kong SAR	HKG								12	TOBACCO,TOBACCO MANUFACT	1	No Quantity							600491			0
S3	2009	2009	2009	2	0	2	Export	616	Poland	POL	348	Hungary	HUN								12	TOBACCO,TOBACCO MANUFACT	1	No Quantity							155077062			0
S3	2009	2009	2009	2	0	2	Export	616	Poland	POL	352	Iceland	ISL								12	TOBACCO,TOBACCO MANUFACT	1	No Quantity							1041775			0
S3	2009	2009	2009	2	0	2	Export	616	Poland	POL	360	Indonesia	IDN								12	TOBACCO,TOBACCO MANUFACT	1	No Quantity							86526			0
S3	2009	2009	2009	2	0	2	Export	616	Poland	POL	368	Iraq	IRQ								12	TOBACCO,TOBACCO MANUFACT	1	No Quantity							356436			0
S3	2009	2009	2009	2	0	2	Export	616	Poland	POL	372	Ireland	IRL								12	TOBACCO,TOBACCO MANUFACT	1	No Quantity							890928			0
S3	2009	2009	2009	2	0	2	Export	616	Poland	POL	376	Israel	ISR								12	TOBACCO,TOBACCO MANUFACT	1	No Quantity							5326808			0
S3	2009	2009	2009	2	0	2	Export	616	Poland	POL	381	Italy	ITA								12	TOBACCO,TOBACCO MANUFACT	1	No Quantity							207146248			0
S3	2009	2009	2009	2	0	2	Export	616	Poland	POL	392	Japan	JPN								12	TOBACCO,TOBACCO MANUFACT	1	No Quantity							172250			0
S3	2009	2009	2009	2	0	2	Export	616	Poland	POL	398	Kazakhstan	KAZ								12	TOBACCO,TOBACCO MANUFACT	1	No Quantity							957844			0
S3	2009	2009	2009	2	0	2	Export	616	Poland	POL	400	Jordan	JOR								12	TOBACCO,TOBACCO MANUFACT	1	No Quantity							4096538			0
S3	2009	2009	2009	2	0	2	Export	616	Poland	POL	410	Rep. of Korea	KOR								12	TOBACCO,TOBACCO MANUFACT	1	No Quantity							60			0
S3	2009	2009	2009	2	0	2	Export	616	Poland	POL	417	Kyrgyzstan	KGZ								12	TOBACCO,TOBACCO MANUFACT	1	No Quantity							273801			0
S3	2009	2009	2009	2	0	2	Export	616	Poland	POL	422	Lebanon	LBN								12	TOBACCO,TOBACCO MANUFACT	1	No Quantity							11313082			0
S3	2009	2009	2009	2	0	2	Export	616	Poland	POL	428	Latvia	LVA								12	TOBACCO,TOBACCO MANUFACT	1	No Quantity							4689152			0
S3	2009	2009	2009	2	0	2	Export	616	Poland	POL	430	Liberia	LBR								12	TOBACCO,TOBACCO MANUFACT	1	No Quantity							369778			0
S3	2009	2009	2009	2	0	2	Export	616	Poland	POL	440	Lithuania	LTU								12	TOBACCO,TOBACCO MANUFACT	1	No Quantity							10901086			0
S3	2009	2009	2009	2	0	2	Export	616	Poland	POL	442	Luxembourg	LUX								12	TOBACCO,TOBACCO MANUFACT	1	No Quantity							1004528			0
S3	2009	2009	2009	2	0	2	Export	616	Poland	POL	458	Malaysia	MYS								12	TOBACCO,TOBACCO MANUFACT	1	No Quantity							2154			0
S3	2009	2009	2009	2	0	2	Export	616	Poland	POL	470	Malta	MLT								12	TOBACCO,TOBACCO MANUFACT	1	No Quantity							20102			0
S3	2009	2009	2009	2	0	2	Export	616	Poland	POL	478	Mauritania	MRT								12	TOBACCO,TOBACCO MANUFACT	1	No Quantity							57806			0
S3	2009	2009	2009	2	0	2	Export	616	Poland	POL	484	Mexico	MEX								12	TOBACCO,TOBACCO MANUFACT	1	No Quantity							1918448			0
S3	2009	2009	2009	2	0	2	Export	616	Poland	POL	490	Other Asia, nes									12	TOBACCO,TOBACCO MANUFACT	1	No Quantity							363656			0
S3	2009	2009	2009	2	0	2	Export	616	Poland	POL	499	Montenegro	MNE								12	TOBACCO,TOBACCO MANUFACT	1	No Quantity							65074			0
S3	2009	2009	2009	2	0	2	Export	616	Poland	POL	504	Morocco	MAR								12	TOBACCO,TOBACCO MANUFACT	1	No Quantity							84			0
S3	2009	2009	2009	2	0	2	Export	616	Poland	POL	512	Oman	OMN								12	TOBACCO,TOBACCO MANUFACT	1	No Quantity							50813			0
S3	2009	2009	2009	2	0	2	Export	616	Poland	POL	528	Netherlands	NLD								12	TOBACCO,TOBACCO MANUFACT	1	No Quantity							100632472			0
S3	2009	2009	2009	2	0	2	Export	616	Poland	POL	579	Norway	NOR								12	TOBACCO,TOBACCO MANUFACT	1	No Quantity							570821			0
S3	2009	2009	2009	2	0	2	Export	616	Poland	POL	608	Philippines	PHL								12	TOBACCO,TOBACCO MANUFACT	1	No Quantity							5209673			0
S3	2009	2009	2009	2	0	2	Export	616	Poland	POL	620	Portugal	PRT								12	TOBACCO,TOBACCO MANUFACT	1	No Quantity							517095			0
S3	2009	2009	2009	2	0	2	Export	616	Poland	POL	624	Guinea-Bissau	GNB								12	TOBACCO,TOBACCO MANUFACT	1	No Quantity							377876			0
S3	2009	2009	2009	2	0	2	Export	616	Poland	POL	634	Qatar	QAT								12	TOBACCO,TOBACCO MANUFACT	1	No Quantity							31980			0
S3	2009	2009	2009	2	0	2	Export	616	Poland	POL	642	Romania	ROU								12	TOBACCO,TOBACCO MANUFACT	1	No Quantity							35218398			0
S3	2009	2009	2009	2	0	2	Export	616	Poland	POL	643	Russian Federation	RUS								12	TOBACCO,TOBACCO MANUFACT	1	No Quantity							1310078			0
S3	2009	2009	2009	2	0	2	Export	616	Poland	POL	686	Senegal	SEN								12	TOBACCO,TOBACCO MANUFACT	1	No Quantity							7576			0
S3	2009	2009	2009	2	0	2	Export	616	Poland	POL	688	Serbia	SRB								12	TOBACCO,TOBACCO MANUFACT	1	No Quantity							1288231			0
S3	2009	2009	2009	2	0	2	Export	616	Poland	POL	702	Singapore	SGP								12	TOBACCO,TOBACCO MANUFACT	1	No Quantity							292671			0
S3	2009	2009	2009	2	0	2	Export	616	Poland	POL	703	Slovakia	SVK								12	TOBACCO,TOBACCO MANUFACT	1	No Quantity							19955461			0
S3	2009	2009	2009	2	0	2	Export	616	Poland	POL	705	Slovenia	SVN								12	TOBACCO,TOBACCO MANUFACT	1	No Quantity							67745600			0
S3	2009	2009	2009	2	0	2	Export	616	Poland	POL	710	South Africa	ZAF								12	TOBACCO,TOBACCO MANUFACT	1	No Quantity							180350			0
S3	2009	2009	2009	2	0	2	Export	616	Poland	POL	724	Spain	ESP								12	TOBACCO,TOBACCO MANUFACT	1	No Quantity							10842362			0
S3	2009	2009	2009	2	0	2	Export	616	Poland	POL	752	Sweden	SWE								12	TOBACCO,TOBACCO MANUFACT	1	No Quantity							7180916			0
S3	2009	2009	2009	2	0	2	Export	616	Poland	POL	757	Switzerland	CHE								12	TOBACCO,TOBACCO MANUFACT	1	No Quantity							685830			0
S3	2009	2009	2009	2	0	2	Export	616	Poland	POL	760	Syria	SYR								12	TOBACCO,TOBACCO MANUFACT	1	No Quantity							14005253			0
S3	2009	2009	2009	2	0	2	Export	616	Poland	POL	784	United Arab Emirates	ARE								12	TOBACCO,TOBACCO MANUFACT	1	No Quantity							28978799			0
S3	2009	2009	2009	2	0	2	Export	616	Poland	POL	788	Tunisia	TUN								12	TOBACCO,TOBACCO MANUFACT	1	No Quantity							203740			0
S3	2009	2009	2009	2	0	2	Export	616	Poland	POL	792	Turkey	TUR								12	TOBACCO,TOBACCO MANUFACT	1	No Quantity							56729530			0
S3	2009	2009	2009	2	0	2	Export	616	Poland	POL	804	Ukraine	UKR								12	TOBACCO,TOBACCO MANUFACT	1	No Quantity							1938780			0
S3	2009	2009	2009	2	0	2	Export	616	Poland	POL	818	Egypt	EGY								12	TOBACCO,TOBACCO MANUFACT	1	No Quantity							8678938			0
S3	2009	2009	2009	2	0	2	Export	616	Poland	POL	826	United Kingdom	GBR								12	TOBACCO,TOBACCO MANUFACT	1	No Quantity							33588733			0
S3	2009	2009	2009	2	0	2	Export	616	Poland	POL	842	USA	USA								12	TOBACCO,TOBACCO MANUFACT	1	No Quantity							152753			0
S3	2009	2009	2009	2	0	2	Export	616	Poland	POL	862	Venezuela	VEN								12	TOBACCO,TOBACCO MANUFACT	1	No Quantity							233071			0
S3	2009	2009	2009	2	0	2	Export	616	Poland	POL	899	Areas, nes									12	TOBACCO,TOBACCO MANUFACT	1	No Quantity							9323960			0
S3	2009	2009	2009	2	0	2	Export	608	Philippines	PHL	0	World	WLD								21	HIDES,SKINS,FURSKINS,RAW	1	No Quantity							459892			0
S3	2009	2009	2009	2	0	2	Export	608	Philippines	PHL	360	Indonesia	IDN								21	HIDES,SKINS,FURSKINS,RAW	1	No Quantity							2700			0
S3	2009	2009	2009	2	0	2	Export	608	Philippines	PHL	392	Japan	JPN								21	HIDES,SKINS,FURSKINS,RAW	1	No Quantity							99859			0
S3	2009	2009	2009	2	0	2	Export	608	Philippines	PHL	490	Other Asia, nes									21	HIDES,SKINS,FURSKINS,RAW	1	No Quantity							14560			0
S3	2009	2009	2009	2	0	2	Export	608	Philippines	PHL	699	India	IND								21	HIDES,SKINS,FURSKINS,RAW	1	No Quantity							121224			0
S3	2009	2009	2009	2	0	2	Export	608	Philippines	PHL	704	Viet Nam	VNM								21	HIDES,SKINS,FURSKINS,RAW	1	No Quantity							174289			0
S3	2009	2009	2009	2	0	2	Export	608	Philippines	PHL	764	Thailand	THA								21	HIDES,SKINS,FURSKINS,RAW	1	No Quantity							47260			0
S3	2009	2009	2009	2	0	2	Export	616	Poland	POL	0	World	WLD								21	HIDES,SKINS,FURSKINS,RAW	1	No Quantity							110487062			0
S3	2009	2009	2009	2	0	2	Export	616	Poland	POL	56	Belgium	BEL								21	HIDES,SKINS,FURSKINS,RAW	1	No Quantity							1703054			0
S3	2009	2009	2009	2	0	2	Export	616	Poland	POL	112	Belarus	BLR								21	HIDES,SKINS,FURSKINS,RAW	1	No Quantity							33283			0
S3	2009	2009	2009	2	0	2	Export	616	Poland	POL	156	China	CHN								21	HIDES,SKINS,FURSKINS,RAW	1	No Quantity							4371636			0
S3	2009	2009	2009	2	0	2	Export	616	Poland	POL	203	Czechia	CZE								21	HIDES,SKINS,FURSKINS,RAW	1	No Quantity							1817851			0
S3	2009	2009	2009	2	0	2	Export	616	Poland	POL	208	Denmark	DNK								21	HIDES,SKINS,FURSKINS,RAW	1	No Quantity							16344795			0
S3	2009	2009	2009	2	0	2	Export	616	Poland	POL	246	Finland	FIN								21	HIDES,SKINS,FURSKINS,RAW	1	No Quantity							24845136			0
S3	2009	2009	2009	2	0	2	Export	616	Poland	POL	251	France	FRA								21	HIDES,SKINS,FURSKINS,RAW	1	No Quantity							8208			0
S3	2009	2009	2009	2	0	2	Export	616	Poland	POL	276	Germany	DEU								21	HIDES,SKINS,FURSKINS,RAW	1	No Quantity							7071824			0
S3	2009	2009	2009	2	0	2	Export	616	Poland	POL	300	Greece	GRC								21	HIDES,SKINS,FURSKINS,RAW	1	No Quantity							52386			0
S3	2009	2009	2009	2	0	2	Export	616	Poland	POL	344	China, Hong Kong SAR	HKG								21	HIDES,SKINS,FURSKINS,RAW	1	No Quantity							989119			0
S3	2009	2009	2009	2	0	2	Export	616	Poland	POL	348	Hungary	HUN								21	HIDES,SKINS,FURSKINS,RAW	1	No Quantity							1333			0
S3	2009	2009	2009	2	0	2	Export	616	Poland	POL	360	Indonesia	IDN								21	HIDES,SKINS,FURSKINS,RAW	1	No Quantity							174430			0
S3	2009	2009	2009	2	0	2	Export	616	Poland	POL	372	Ireland	IRL								21	HIDES,SKINS,FURSKINS,RAW	1	No Quantity							5571481			0
S3	2009	2009	2009	2	0	2	Export	616	Poland	POL	376	Israel	ISR								21	HIDES,SKINS,FURSKINS,RAW	1	No Quantity							13426			0
S3	2009	2009	2009	2	0	2	Export	616	Poland	POL	381	Italy	ITA								21	HIDES,SKINS,FURSKINS,RAW	1	No Quantity							13327441			0
S3	2009	2009	2009	2	0	2	Export	616	Poland	POL	392	Japan	JPN								21	HIDES,SKINS,FURSKINS,RAW	1	No Quantity							677468			0
S3	2009	2009	2009	2	0	2	Export	616	Poland	POL	410	Rep. of Korea	KOR								21	HIDES,SKINS,FURSKINS,RAW	1	No Quantity							78995			0
S3	2009	2009	2009	2	0	2	Export	616	Poland	POL	428	Latvia	LVA								21	HIDES,SKINS,FURSKINS,RAW	1	No Quantity							1925302			0
S3	2009	2009	2009	2	0	2	Export	616	Poland	POL	440	Lithuania	LTU								21	HIDES,SKINS,FURSKINS,RAW	1	No Quantity							493056			0
S3	2009	2009	2009	2	0	2	Export	616	Poland	POL	528	Netherlands	NLD								21	HIDES,SKINS,FURSKINS,RAW	1	No Quantity							14870553			0
S3	2009	2009	2009	2	0	2	Export	616	Poland	POL	586	Pakistan	PAK								21	HIDES,SKINS,FURSKINS,RAW	1	No Quantity							270			0
S3	2009	2009	2009	2	0	2	Export	616	Poland	POL	642	Romania	ROU								21	HIDES,SKINS,FURSKINS,RAW	1	No Quantity							1362			0
S3	2009	2009	2009	2	0	2	Export	616	Poland	POL	643	Russian Federation	RUS								21	HIDES,SKINS,FURSKINS,RAW	1	No Quantity							84996			0
S3	2009	2009	2009	2	0	2	Export	616	Poland	POL	699	India	IND								21	HIDES,SKINS,FURSKINS,RAW	1	No Quantity							481187			0
S3	2009	2009	2009	2	0	2	Export	616	Poland	POL	703	Slovakia	SVK								21	HIDES,SKINS,FURSKINS,RAW	1	No Quantity							1620000			0
S3	2009	2009	2009	2	0	2	Export	616	Poland	POL	704	Viet Nam	VNM								21	HIDES,SKINS,FURSKINS,RAW	1	No Quantity							143579			0
S3	2009	2009	2009	2	0	2	Export	616	Poland	POL	710	South Africa	ZAF								21	HIDES,SKINS,FURSKINS,RAW	1	No Quantity							18455			0
S3	2009	2009	2009	2	0	2	Export	616	Poland	POL	724	Spain	ESP								21	HIDES,SKINS,FURSKINS,RAW	1	No Quantity							1463228			0
S3	2009	2009	2009	2	0	2	Export	616	Poland	POL	752	Sweden	SWE								21	HIDES,SKINS,FURSKINS,RAW	1	No Quantity							1102791			0
S3	2009	2009	2009	2	0	2	Export	616	Poland	POL	792	Turkey	TUR								21	HIDES,SKINS,FURSKINS,RAW	1	No Quantity							168843			0
S3	2009	2009	2009	2	0	2	Export	616	Poland	POL	804	Ukraine	UKR								21	HIDES,SKINS,FURSKINS,RAW	1	No Quantity							112947			0
S3	2009	2009	2009	2	0	2	Export	616	Poland	POL	826	United Kingdom	GBR								21	HIDES,SKINS,FURSKINS,RAW	1	No Quantity							10853336			0
S3	2009	2009	2009	2	0	2	Export	616	Poland	POL	858	Uruguay	URY								21	HIDES,SKINS,FURSKINS,RAW	1	No Quantity							65291			0
S3	2009	2009	2009	2	0	2	Export	608	Philippines	PHL	0	World	WLD								22	OIL SEED,OLEAGINUS FRUIT	1	No Quantity							67781			0
S3	2009	2009	2009	2	0	2	Export	608	Philippines	PHL	316	Guam	GUM								22	OIL SEED,OLEAGINUS FRUIT	1	No Quantity							1022			0
S3	2009	2009	2009	2	0	2	Export	608	Philippines	PHL	392	Japan	JPN								22	OIL SEED,OLEAGINUS FRUIT	1	No Quantity							880			0
S3	2009	2009	2009	2	0	2	Export	608	Philippines	PHL	410	Rep. of Korea	KOR								22	OIL SEED,OLEAGINUS FRUIT	1	No Quantity							59795			0
S3	2009	2009	2009	2	0	2	Export	608	Philippines	PHL	682	Saudi Arabia	SAU								22	OIL SEED,OLEAGINUS FRUIT	1	No Quantity							84			0
S3	2009	2009	2009	2	0	2	Export	608	Philippines	PHL	858	Uruguay	URY								22	OIL SEED,OLEAGINUS FRUIT	1	No Quantity							6000			0
S3	2009	2009	2009	2	0	2	Export	616	Poland	POL	0	World	WLD								22	OIL SEED,OLEAGINUS FRUIT	1	No Quantity							135558660			0
S3	2009	2009	2009	2	0	2	Export	616	Poland	POL	10	Antarctica	ATA								22	OIL SEED,OLEAGINUS FRUIT	1	No Quantity							174			0
S3	2009	2009	2009	2	0	2	Export	616	Poland	POL	40	Austria	AUT								22	OIL SEED,OLEAGINUS FRUIT	1	No Quantity							150006			0
S3	2009	2009	2009	2	0	2	Export	616	Poland	POL	56	Belgium	BEL								22	OIL SEED,OLEAGINUS FRUIT	1	No Quantity							375809			0
S3	2009	2009	2009	2	0	2	Export	616	Poland	POL	92	Br. Virgin Isds	VGB								22	OIL SEED,OLEAGINUS FRUIT	1	No Quantity							7949			0
S3	2009	2009	2009	2	0	2	Export	616	Poland	POL	100	Bulgaria	BGR								22	OIL SEED,OLEAGINUS FRUIT	1	No Quantity							129774			0
S3	2009	2009	2009	2	0	2	Export	616	Poland	POL	112	Belarus	BLR								22	OIL SEED,OLEAGINUS FRUIT	1	No Quantity							485124			0
S3	2009	2009	2009	2	0	2	Export	616	Poland	POL	124	Canada	CAN								22	OIL SEED,OLEAGINUS FRUIT	1	No Quantity							7946			0
S3	2009	2009	2009	2	0	2	Export	616	Poland	POL	156	China	CHN								22	OIL SEED,OLEAGINUS FRUIT	1	No Quantity							19882			0
[truncated: 8,604 more rows]
