# Supplementary material for: Core-periphery structure in sectoral international trade networks: A new approach to an old theory
Source: PLoS One. 2020 Apr 2;15(4):e0229547. doi: 10.1371/journal.pone.0229547 (PMC7117750; doi:10.1371/journal.pone.0229547)
Supplement: S7 File — (ZIP) [file pone.0229547.s007.zip › S7_File/RawData 2009/comtrade (42).csv]

Classification	Year	Period	Period Desc.	Aggregate Level	Is Leaf Code	Trade Flow Code	Trade Flow	Reporter Code	Reporter	Reporter ISO	Partner Code	Partner	Partner ISO	2nd Partner Code	2nd Partner	2nd Partner ISO	Customs Proc. Code	Customs	Mode of Transport Code	Mode of Transport	Commodity Code	Commodity	Qty Unit Code	Qty Unit	Qty	Alt Qty Unit Code	Alt Qty Unit	Alt Qty	Netweight (kg)	Gross weight (kg)	Trade Value (US$)	CIF Trade Value (US$)	FOB Trade Value (US$)	Flag
S3	2009	2009	2009	2	0	2	Export	620	Portugal	PRT	0	World	WLD								00	LIVE ANIMALS	1	No Quantity							109428574			0
S3	2009	2009	2009	2	0	2	Export	620	Portugal	PRT	24	Angola	AGO								00	LIVE ANIMALS	1	No Quantity							8713			0
S3	2009	2009	2009	2	0	2	Export	620	Portugal	PRT	32	Argentina	ARG								00	LIVE ANIMALS	1	No Quantity							419			0
S3	2009	2009	2009	2	0	2	Export	620	Portugal	PRT	36	Australia	AUS								00	LIVE ANIMALS	1	No Quantity							140			0
S3	2009	2009	2009	2	0	2	Export	620	Portugal	PRT	48	Bahrain	BHR								00	LIVE ANIMALS	1	No Quantity							209			0
S3	2009	2009	2009	2	0	2	Export	620	Portugal	PRT	56	Belgium	BEL								00	LIVE ANIMALS	1	No Quantity							62508			0
S3	2009	2009	2009	2	0	2	Export	620	Portugal	PRT	76	Brazil	BRA								00	LIVE ANIMALS	1	No Quantity							3002			0
S3	2009	2009	2009	2	0	2	Export	620	Portugal	PRT	124	Canada	CAN								00	LIVE ANIMALS	1	No Quantity							698			0
S3	2009	2009	2009	2	0	2	Export	620	Portugal	PRT	132	Cabo Verde	CPV								00	LIVE ANIMALS	1	No Quantity							153875			0
S3	2009	2009	2009	2	0	2	Export	620	Portugal	PRT	251	France	FRA								00	LIVE ANIMALS	1	No Quantity							18179			0
S3	2009	2009	2009	2	0	2	Export	620	Portugal	PRT	324	Guinea	GIN								00	LIVE ANIMALS	1	No Quantity							279			0
S3	2009	2009	2009	2	0	2	Export	620	Portugal	PRT	344	China, Hong Kong SAR	HKG								00	LIVE ANIMALS	1	No Quantity							140			0
S3	2009	2009	2009	2	0	2	Export	620	Portugal	PRT	381	Italy	ITA								00	LIVE ANIMALS	1	No Quantity							3098989			0
S3	2009	2009	2009	2	0	2	Export	620	Portugal	PRT	392	Japan	JPN								00	LIVE ANIMALS	1	No Quantity							1815			0
S3	2009	2009	2009	2	0	2	Export	620	Portugal	PRT	400	Jordan	JOR								00	LIVE ANIMALS	1	No Quantity							698			0
S3	2009	2009	2009	2	0	2	Export	620	Portugal	PRT	404	Kenya	KEN								00	LIVE ANIMALS	1	No Quantity							209			0
S3	2009	2009	2009	2	0	2	Export	620	Portugal	PRT	414	Kuwait	KWT								00	LIVE ANIMALS	1	No Quantity							214			0
S3	2009	2009	2009	2	0	2	Export	620	Portugal	PRT	504	Morocco	MAR								00	LIVE ANIMALS	1	No Quantity							169766			0
S3	2009	2009	2009	2	0	2	Export	620	Portugal	PRT	508	Mozambique	MOZ								00	LIVE ANIMALS	1	No Quantity							1187			0
S3	2009	2009	2009	2	0	2	Export	620	Portugal	PRT	528	Netherlands	NLD								00	LIVE ANIMALS	1	No Quantity							858260			0
S3	2009	2009	2009	2	0	2	Export	620	Portugal	PRT	566	Nigeria	NGA								00	LIVE ANIMALS	1	No Quantity							1675			0
S3	2009	2009	2009	2	0	2	Export	620	Portugal	PRT	579	Norway	NOR								00	LIVE ANIMALS	1	No Quantity							13961			0
S3	2009	2009	2009	2	0	2	Export	620	Portugal	PRT	624	Guinea-Bissau	GNB								00	LIVE ANIMALS	1	No Quantity							9727			0
S3	2009	2009	2009	2	0	2	Export	620	Portugal	PRT	634	Qatar	QAT								00	LIVE ANIMALS	1	No Quantity							140			0
S3	2009	2009	2009	2	0	2	Export	620	Portugal	PRT	678	Sao Tome and Principe	STP								00	LIVE ANIMALS	1	No Quantity							8042			0
S3	2009	2009	2009	2	0	2	Export	620	Portugal	PRT	699	India	IND								00	LIVE ANIMALS	1	No Quantity							489			0
S3	2009	2009	2009	2	0	2	Export	620	Portugal	PRT	702	Singapore	SGP								00	LIVE ANIMALS	1	No Quantity							140			0
S3	2009	2009	2009	2	0	2	Export	620	Portugal	PRT	710	South Africa	ZAF								00	LIVE ANIMALS	1	No Quantity							565			0
S3	2009	2009	2009	2	0	2	Export	620	Portugal	PRT	724	Spain	ESP								00	LIVE ANIMALS	1	No Quantity							104995679			0
S3	2009	2009	2009	2	0	2	Export	620	Portugal	PRT	757	Switzerland	CHE								00	LIVE ANIMALS	1	No Quantity							3295			0
S3	2009	2009	2009	2	0	2	Export	620	Portugal	PRT	764	Thailand	THA								00	LIVE ANIMALS	1	No Quantity							838			0
S3	2009	2009	2009	2	0	2	Export	620	Portugal	PRT	784	United Arab Emirates	ARE								00	LIVE ANIMALS	1	No Quantity							3281			0
S3	2009	2009	2009	2	0	2	Export	620	Portugal	PRT	792	Turkey	TUR								00	LIVE ANIMALS	1	No Quantity							21			0
S3	2009	2009	2009	2	0	2	Export	620	Portugal	PRT	842	USA	USA								00	LIVE ANIMALS	1	No Quantity							11424			0
S3	2009	2009	2009	2	0	2	Export	642	Romania	ROU	0	World	WLD								00	LIVE ANIMALS	1	No Quantity							231721126			0
S3	2009	2009	2009	2	0	2	Export	642	Romania	ROU	8	Albania	ALB								00	LIVE ANIMALS	1	No Quantity							279928			0
S3	2009	2009	2009	2	0	2	Export	642	Romania	ROU	40	Austria	AUT								00	LIVE ANIMALS	1	No Quantity							796384			0
S3	2009	2009	2009	2	0	2	Export	642	Romania	ROU	56	Belgium	BEL								00	LIVE ANIMALS	1	No Quantity							243505			0
S3	2009	2009	2009	2	0	2	Export	642	Romania	ROU	70	Bosnia Herzegovina	BIH								00	LIVE ANIMALS	1	No Quantity							4664920			0
S3	2009	2009	2009	2	0	2	Export	642	Romania	ROU	100	Bulgaria	BGR								00	LIVE ANIMALS	1	No Quantity							25588792			0
S3	2009	2009	2009	2	0	2	Export	642	Romania	ROU	191	Croatia	HRV								00	LIVE ANIMALS	1	No Quantity							33120021			0
S3	2009	2009	2009	2	0	2	Export	642	Romania	ROU	196	Cyprus	CYP								00	LIVE ANIMALS	1	No Quantity							1249494			0
S3	2009	2009	2009	2	0	2	Export	642	Romania	ROU	251	France	FRA								00	LIVE ANIMALS	1	No Quantity							2857779			0
S3	2009	2009	2009	2	0	2	Export	642	Romania	ROU	276	Germany	DEU								00	LIVE ANIMALS	1	No Quantity							3733423			0
S3	2009	2009	2009	2	0	2	Export	642	Romania	ROU	300	Greece	GRC								00	LIVE ANIMALS	1	No Quantity							51146139			0
S3	2009	2009	2009	2	0	2	Export	642	Romania	ROU	348	Hungary	HUN								00	LIVE ANIMALS	1	No Quantity							5384305			0
S3	2009	2009	2009	2	0	2	Export	642	Romania	ROU	381	Italy	ITA								00	LIVE ANIMALS	1	No Quantity							50432728			0
S3	2009	2009	2009	2	0	2	Export	642	Romania	ROU	400	Jordan	JOR								00	LIVE ANIMALS	1	No Quantity							1941122			0
S3	2009	2009	2009	2	0	2	Export	642	Romania	ROU	422	Lebanon	LBN								00	LIVE ANIMALS	1	No Quantity							1599046			0
S3	2009	2009	2009	2	0	2	Export	642	Romania	ROU	434	Libya	LBY								00	LIVE ANIMALS	1	No Quantity							6635056			0
S3	2009	2009	2009	2	0	2	Export	642	Romania	ROU	498	Rep. of Moldova	MDA								00	LIVE ANIMALS	1	No Quantity							828306			0
S3	2009	2009	2009	2	0	2	Export	642	Romania	ROU	528	Netherlands	NLD								00	LIVE ANIMALS	1	No Quantity							10694786			0
S3	2009	2009	2009	2	0	2	Export	642	Romania	ROU	616	Poland	POL								00	LIVE ANIMALS	1	No Quantity							73995			0
S3	2009	2009	2009	2	0	2	Export	642	Romania	ROU	620	Portugal	PRT								00	LIVE ANIMALS	1	No Quantity							69894			0
S3	2009	2009	2009	2	0	2	Export	642	Romania	ROU	688	Serbia	SRB								00	LIVE ANIMALS	1	No Quantity							16845			0
S3	2009	2009	2009	2	0	2	Export	642	Romania	ROU	703	Slovakia	SVK								00	LIVE ANIMALS	1	No Quantity							951186			0
S3	2009	2009	2009	2	0	2	Export	642	Romania	ROU	705	Slovenia	SVN								00	LIVE ANIMALS	1	No Quantity							992673			0
S3	2009	2009	2009	2	0	2	Export	642	Romania	ROU	710	South Africa	ZAF								00	LIVE ANIMALS	1	No Quantity							686			0
S3	2009	2009	2009	2	0	2	Export	642	Romania	ROU	724	Spain	ESP								00	LIVE ANIMALS	1	No Quantity							20829631			0
S3	2009	2009	2009	2	0	2	Export	642	Romania	ROU	760	Syria	SYR								00	LIVE ANIMALS	1	No Quantity							7590480			0
S3	2009	2009	2009	2	0	2	Export	620	Portugal	PRT	0	World	WLD								01	MEAT, MEAT PREPARATIONS	1	No Quantity							237643548			0
S3	2009	2009	2009	2	0	2	Export	620	Portugal	PRT	20	Andorra	AND								01	MEAT, MEAT PREPARATIONS	1	No Quantity							81595			0
S3	2009	2009	2009	2	0	2	Export	620	Portugal	PRT	24	Angola	AGO								01	MEAT, MEAT PREPARATIONS	1	No Quantity							107040870			0
S3	2009	2009	2009	2	0	2	Export	620	Portugal	PRT	40	Austria	AUT								01	MEAT, MEAT PREPARATIONS	1	No Quantity							4098			0
S3	2009	2009	2009	2	0	2	Export	620	Portugal	PRT	56	Belgium	BEL								01	MEAT, MEAT PREPARATIONS	1	No Quantity							9036811			0
S3	2009	2009	2009	2	0	2	Export	620	Portugal	PRT	76	Brazil	BRA								01	MEAT, MEAT PREPARATIONS	1	No Quantity							234939			0
S3	2009	2009	2009	2	0	2	Export	620	Portugal	PRT	100	Bulgaria	BGR								01	MEAT, MEAT PREPARATIONS	1	No Quantity							10566			0
S3	2009	2009	2009	2	0	2	Export	620	Portugal	PRT	124	Canada	CAN								01	MEAT, MEAT PREPARATIONS	1	No Quantity							41594			0
S3	2009	2009	2009	2	0	2	Export	620	Portugal	PRT	132	Cabo Verde	CPV								01	MEAT, MEAT PREPARATIONS	1	No Quantity							4208432			0
S3	2009	2009	2009	2	0	2	Export	620	Portugal	PRT	156	China	CHN								01	MEAT, MEAT PREPARATIONS	1	No Quantity							209918			0
S3	2009	2009	2009	2	0	2	Export	620	Portugal	PRT	178	Congo	COG								01	MEAT, MEAT PREPARATIONS	1	No Quantity							16013			0
S3	2009	2009	2009	2	0	2	Export	620	Portugal	PRT	180	Dem. Rep. of the Congo	COD								01	MEAT, MEAT PREPARATIONS	1	No Quantity							109365			0
S3	2009	2009	2009	2	0	2	Export	620	Portugal	PRT	203	Czechia	CZE								01	MEAT, MEAT PREPARATIONS	1	No Quantity							171898			0
S3	2009	2009	2009	2	0	2	Export	620	Portugal	PRT	204	Benin	BEN								01	MEAT, MEAT PREPARATIONS	1	No Quantity							422959			0
S3	2009	2009	2009	2	0	2	Export	620	Portugal	PRT	208	Denmark	DNK								01	MEAT, MEAT PREPARATIONS	1	No Quantity							90135			0
S3	2009	2009	2009	2	0	2	Export	620	Portugal	PRT	226	Equatorial Guinea	GNQ								01	MEAT, MEAT PREPARATIONS	1	No Quantity							24257			0
S3	2009	2009	2009	2	0	2	Export	620	Portugal	PRT	233	Estonia	EST								01	MEAT, MEAT PREPARATIONS	1	No Quantity							34			0
S3	2009	2009	2009	2	0	2	Export	620	Portugal	PRT	251	France	FRA								01	MEAT, MEAT PREPARATIONS	1	No Quantity							8114356			0
S3	2009	2009	2009	2	0	2	Export	620	Portugal	PRT	266	Gabon	GAB								01	MEAT, MEAT PREPARATIONS	1	No Quantity							300788			0
S3	2009	2009	2009	2	0	2	Export	620	Portugal	PRT	268	Georgia	GEO								01	MEAT, MEAT PREPARATIONS	1	No Quantity							181198			0
S3	2009	2009	2009	2	0	2	Export	620	Portugal	PRT	276	Germany	DEU								01	MEAT, MEAT PREPARATIONS	1	No Quantity							3758693			0
S3	2009	2009	2009	2	0	2	Export	620	Portugal	PRT	300	Greece	GRC								01	MEAT, MEAT PREPARATIONS	1	No Quantity							362			0
S3	2009	2009	2009	2	0	2	Export	620	Portugal	PRT	324	Guinea	GIN								01	MEAT, MEAT PREPARATIONS	1	No Quantity							6954			0
S3	2009	2009	2009	2	0	2	Export	620	Portugal	PRT	344	China, Hong Kong SAR	HKG								01	MEAT, MEAT PREPARATIONS	1	No Quantity							998627			0
S3	2009	2009	2009	2	0	2	Export	620	Portugal	PRT	348	Hungary	HUN								01	MEAT, MEAT PREPARATIONS	1	No Quantity							201025			0
S3	2009	2009	2009	2	0	2	Export	620	Portugal	PRT	352	Iceland	ISL								01	MEAT, MEAT PREPARATIONS	1	No Quantity							112			0
S3	2009	2009	2009	2	0	2	Export	620	Portugal	PRT	372	Ireland	IRL								01	MEAT, MEAT PREPARATIONS	1	No Quantity							597941			0
S3	2009	2009	2009	2	0	2	Export	620	Portugal	PRT	376	Israel	ISR								01	MEAT, MEAT PREPARATIONS	1	No Quantity							1243			0
S3	2009	2009	2009	2	0	2	Export	620	Portugal	PRT	381	Italy	ITA								01	MEAT, MEAT PREPARATIONS	1	No Quantity							2099004			0
S3	2009	2009	2009	2	0	2	Export	620	Portugal	PRT	384	Côte d'Ivoire	CIV								01	MEAT, MEAT PREPARATIONS	1	No Quantity							54451			0
S3	2009	2009	2009	2	0	2	Export	620	Portugal	PRT	392	Japan	JPN								01	MEAT, MEAT PREPARATIONS	1	No Quantity							15			0
S3	2009	2009	2009	2	0	2	Export	620	Portugal	PRT	422	Lebanon	LBN								01	MEAT, MEAT PREPARATIONS	1	No Quantity							1215			0
S3	2009	2009	2009	2	0	2	Export	620	Portugal	PRT	430	Liberia	LBR								01	MEAT, MEAT PREPARATIONS	1	No Quantity							29119			0
S3	2009	2009	2009	2	0	2	Export	620	Portugal	PRT	442	Luxembourg	LUX								01	MEAT, MEAT PREPARATIONS	1	No Quantity							3419040			0
S3	2009	2009	2009	2	0	2	Export	620	Portugal	PRT	446	China, Macao SAR	MAC								01	MEAT, MEAT PREPARATIONS	1	No Quantity							766671			0
S3	2009	2009	2009	2	0	2	Export	620	Portugal	PRT	478	Mauritania	MRT								01	MEAT, MEAT PREPARATIONS	1	No Quantity							17211			0
S3	2009	2009	2009	2	0	2	Export	620	Portugal	PRT	484	Mexico	MEX								01	MEAT, MEAT PREPARATIONS	1	No Quantity							15991			0
S3	2009	2009	2009	2	0	2	Export	620	Portugal	PRT	508	Mozambique	MOZ								01	MEAT, MEAT PREPARATIONS	1	No Quantity							1771566			0
S3	2009	2009	2009	2	0	2	Export	620	Portugal	PRT	516	Namibia	NAM								01	MEAT, MEAT PREPARATIONS	1	No Quantity							410617			0
S3	2009	2009	2009	2	0	2	Export	620	Portugal	PRT	528	Netherlands	NLD								01	MEAT, MEAT PREPARATIONS	1	No Quantity							1024814			0
S3	2009	2009	2009	2	0	2	Export	620	Portugal	PRT	616	Poland	POL								01	MEAT, MEAT PREPARATIONS	1	No Quantity							3812092			0
S3	2009	2009	2009	2	0	2	Export	620	Portugal	PRT	624	Guinea-Bissau	GNB								01	MEAT, MEAT PREPARATIONS	1	No Quantity							221012			0
S3	2009	2009	2009	2	0	2	Export	620	Portugal	PRT	626	Timor-Leste	TLS								01	MEAT, MEAT PREPARATIONS	1	No Quantity							133383			0
S3	2009	2009	2009	2	0	2	Export	620	Portugal	PRT	634	Qatar	QAT								01	MEAT, MEAT PREPARATIONS	1	No Quantity							470			0
S3	2009	2009	2009	2	0	2	Export	620	Portugal	PRT	642	Romania	ROU								01	MEAT, MEAT PREPARATIONS	1	No Quantity							41280			0
S3	2009	2009	2009	2	0	2	Export	620	Portugal	PRT	678	Sao Tome and Principe	STP								01	MEAT, MEAT PREPARATIONS	1	No Quantity							966497			0
S3	2009	2009	2009	2	0	2	Export	620	Portugal	PRT	686	Senegal	SEN								01	MEAT, MEAT PREPARATIONS	1	No Quantity							29			0
S3	2009	2009	2009	2	0	2	Export	620	Portugal	PRT	704	Viet Nam	VNM								01	MEAT, MEAT PREPARATIONS	1	No Quantity							122239			0
S3	2009	2009	2009	2	0	2	Export	620	Portugal	PRT	710	South Africa	ZAF								01	MEAT, MEAT PREPARATIONS	1	No Quantity							85922			0
S3	2009	2009	2009	2	0	2	Export	620	Portugal	PRT	724	Spain	ESP								01	MEAT, MEAT PREPARATIONS	1	No Quantity							75019225			0
S3	2009	2009	2009	2	0	2	Export	620	Portugal	PRT	752	Sweden	SWE								01	MEAT, MEAT PREPARATIONS	1	No Quantity							49072			0
S3	2009	2009	2009	2	0	2	Export	620	Portugal	PRT	757	Switzerland	CHE								01	MEAT, MEAT PREPARATIONS	1	No Quantity							824997			0
S3	2009	2009	2009	2	0	2	Export	620	Portugal	PRT	768	Togo	TGO								01	MEAT, MEAT PREPARATIONS	1	No Quantity							103232			0
S3	2009	2009	2009	2	0	2	Export	620	Portugal	PRT	826	United Kingdom	GBR								01	MEAT, MEAT PREPARATIONS	1	No Quantity							7289642			0
S3	2009	2009	2009	2	0	2	Export	620	Portugal	PRT	837	Bunkers									01	MEAT, MEAT PREPARATIONS	1	No Quantity							3478735			0
S3	2009	2009	2009	2	0	2	Export	620	Portugal	PRT	842	USA	USA								01	MEAT, MEAT PREPARATIONS	1	No Quantity							17306			0
S3	2009	2009	2009	2	0	2	Export	620	Portugal	PRT	862	Venezuela	VEN								01	MEAT, MEAT PREPARATIONS	1	No Quantity							3050			0
S3	2009	2009	2009	2	0	2	Export	620	Portugal	PRT	899	Areas, nes									01	MEAT, MEAT PREPARATIONS	1	No Quantity							866			0
S3	2009	2009	2009	2	0	2	Export	642	Romania	ROU	0	World	WLD								01	MEAT, MEAT PREPARATIONS	1	No Quantity							148880461			0
S3	2009	2009	2009	2	0	2	Export	642	Romania	ROU	4	Afghanistan	AFG								01	MEAT, MEAT PREPARATIONS	1	No Quantity							300			0
S3	2009	2009	2009	2	0	2	Export	642	Romania	ROU	28	Antigua and Barbuda	ATG								01	MEAT, MEAT PREPARATIONS	1	No Quantity							12726			0
S3	2009	2009	2009	2	0	2	Export	642	Romania	ROU	31	Azerbaijan	AZE								01	MEAT, MEAT PREPARATIONS	1	No Quantity							13777			0
S3	2009	2009	2009	2	0	2	Export	642	Romania	ROU	40	Austria	AUT								01	MEAT, MEAT PREPARATIONS	1	No Quantity							3235264			0
S3	2009	2009	2009	2	0	2	Export	642	Romania	ROU	44	Bahamas	BHS								01	MEAT, MEAT PREPARATIONS	1	No Quantity							2682			0
S3	2009	2009	2009	2	0	2	Export	642	Romania	ROU	56	Belgium	BEL								01	MEAT, MEAT PREPARATIONS	1	No Quantity							6753761			0
S3	2009	2009	2009	2	0	2	Export	642	Romania	ROU	76	Brazil	BRA								01	MEAT, MEAT PREPARATIONS	1	No Quantity							46800			0
S3	2009	2009	2009	2	0	2	Export	642	Romania	ROU	100	Bulgaria	BGR								01	MEAT, MEAT PREPARATIONS	1	No Quantity							22760616			0
S3	2009	2009	2009	2	0	2	Export	642	Romania	ROU	124	Canada	CAN								01	MEAT, MEAT PREPARATIONS	1	No Quantity							9828			0
S3	2009	2009	2009	2	0	2	Export	642	Romania	ROU	156	China	CHN								01	MEAT, MEAT PREPARATIONS	1	No Quantity							11374			0
S3	2009	2009	2009	2	0	2	Export	642	Romania	ROU	174	Comoros	COM								01	MEAT, MEAT PREPARATIONS	1	No Quantity							1228			0
S3	2009	2009	2009	2	0	2	Export	642	Romania	ROU	191	Croatia	HRV								01	MEAT, MEAT PREPARATIONS	1	No Quantity							3876263			0
S3	2009	2009	2009	2	0	2	Export	642	Romania	ROU	196	Cyprus	CYP								01	MEAT, MEAT PREPARATIONS	1	No Quantity							16351787			0
S3	2009	2009	2009	2	0	2	Export	642	Romania	ROU	203	Czechia	CZE								01	MEAT, MEAT PREPARATIONS	1	No Quantity							2450649			0
S3	2009	2009	2009	2	0	2	Export	642	Romania	ROU	208	Denmark	DNK								01	MEAT, MEAT PREPARATIONS	1	No Quantity							192205			0
S3	2009	2009	2009	2	0	2	Export	642	Romania	ROU	246	Finland	FIN								01	MEAT, MEAT PREPARATIONS	1	No Quantity							6125			0
S3	2009	2009	2009	2	0	2	Export	642	Romania	ROU	251	France	FRA								01	MEAT, MEAT PREPARATIONS	1	No Quantity							7911667			0
S3	2009	2009	2009	2	0	2	Export	642	Romania	ROU	268	Georgia	GEO								01	MEAT, MEAT PREPARATIONS	1	No Quantity							22877			0
S3	2009	2009	2009	2	0	2	Export	642	Romania	ROU	276	Germany	DEU								01	MEAT, MEAT PREPARATIONS	1	No Quantity							6065571			0
S3	2009	2009	2009	2	0	2	Export	642	Romania	ROU	292	Gibraltar	GIB								01	MEAT, MEAT PREPARATIONS	1	No Quantity							12469			0
S3	2009	2009	2009	2	0	2	Export	642	Romania	ROU	300	Greece	GRC								01	MEAT, MEAT PREPARATIONS	1	No Quantity							4784212			0
S3	2009	2009	2009	2	0	2	Export	642	Romania	ROU	344	China, Hong Kong SAR	HKG								01	MEAT, MEAT PREPARATIONS	1	No Quantity							431965			0
S3	2009	2009	2009	2	0	2	Export	642	Romania	ROU	348	Hungary	HUN								01	MEAT, MEAT PREPARATIONS	1	No Quantity							15053384			0
S3	2009	2009	2009	2	0	2	Export	642	Romania	ROU	372	Ireland	IRL								01	MEAT, MEAT PREPARATIONS	1	No Quantity							313239			0
S3	2009	2009	2009	2	0	2	Export	642	Romania	ROU	381	Italy	ITA								01	MEAT, MEAT PREPARATIONS	1	No Quantity							20809346			0
S3	2009	2009	2009	2	0	2	Export	642	Romania	ROU	392	Japan	JPN								01	MEAT, MEAT PREPARATIONS	1	No Quantity							3690			0
S3	2009	2009	2009	2	0	2	Export	642	Romania	ROU	398	Kazakhstan	KAZ								01	MEAT, MEAT PREPARATIONS	1	No Quantity							739			0
S3	2009	2009	2009	2	0	2	Export	642	Romania	ROU	410	Rep. of Korea	KOR								01	MEAT, MEAT PREPARATIONS	1	No Quantity							2655			0
S3	2009	2009	2009	2	0	2	Export	642	Romania	ROU	430	Liberia	LBR								01	MEAT, MEAT PREPARATIONS	1	No Quantity							47629			0
S3	2009	2009	2009	2	0	2	Export	642	Romania	ROU	440	Lithuania	LTU								01	MEAT, MEAT PREPARATIONS	1	No Quantity							266460			0
S3	2009	2009	2009	2	0	2	Export	642	Romania	ROU	470	Malta	MLT								01	MEAT, MEAT PREPARATIONS	1	No Quantity							8475			0
S3	2009	2009	2009	2	0	2	Export	642	Romania	ROU	498	Rep. of Moldova	MDA								01	MEAT, MEAT PREPARATIONS	1	No Quantity							36993			0
S3	2009	2009	2009	2	0	2	Export	642	Romania	ROU	516	Namibia	NAM								01	MEAT, MEAT PREPARATIONS	1	No Quantity							11767			0
S3	2009	2009	2009	2	0	2	Export	642	Romania	ROU	528	Netherlands	NLD								01	MEAT, MEAT PREPARATIONS	1	No Quantity							24103567			0
S3	2009	2009	2009	2	0	2	Export	642	Romania	ROU	530	Neth. Antilles	ANT								01	MEAT, MEAT PREPARATIONS	1	No Quantity							323			0
S3	2009	2009	2009	2	0	2	Export	642	Romania	ROU	579	Norway	NOR								01	MEAT, MEAT PREPARATIONS	1	No Quantity							7900			0
S3	2009	2009	2009	2	0	2	Export	642	Romania	ROU	591	Panama	PAN								01	MEAT, MEAT PREPARATIONS	1	No Quantity							11996			0
S3	2009	2009	2009	2	0	2	Export	642	Romania	ROU	616	Poland	POL								01	MEAT, MEAT PREPARATIONS	1	No Quantity							125954			0
S3	2009	2009	2009	2	0	2	Export	642	Romania	ROU	620	Portugal	PRT								01	MEAT, MEAT PREPARATIONS	1	No Quantity							7418			0
S3	2009	2009	2009	2	0	2	Export	642	Romania	ROU	643	Russian Federation	RUS								01	MEAT, MEAT PREPARATIONS	1	No Quantity							98001			0
S3	2009	2009	2009	2	0	2	Export	642	Romania	ROU	688	Serbia	SRB								01	MEAT, MEAT PREPARATIONS	1	No Quantity							68485			0
S3	2009	2009	2009	2	0	2	Export	642	Romania	ROU	694	Sierra Leone	SLE								01	MEAT, MEAT PREPARATIONS	1	No Quantity							3716			0
S3	2009	2009	2009	2	0	2	Export	642	Romania	ROU	702	Singapore	SGP								01	MEAT, MEAT PREPARATIONS	1	No Quantity							3302			0
S3	2009	2009	2009	2	0	2	Export	642	Romania	ROU	703	Slovakia	SVK								01	MEAT, MEAT PREPARATIONS	1	No Quantity							2525932			0
S3	2009	2009	2009	2	0	2	Export	642	Romania	ROU	704	Viet Nam	VNM								01	MEAT, MEAT PREPARATIONS	1	No Quantity							553977			0
S3	2009	2009	2009	2	0	2	Export	642	Romania	ROU	705	Slovenia	SVN								01	MEAT, MEAT PREPARATIONS	1	No Quantity							43804			0
S3	2009	2009	2009	2	0	2	Export	642	Romania	ROU	724	Spain	ESP								01	MEAT, MEAT PREPARATIONS	1	No Quantity							3220120			0
S3	2009	2009	2009	2	0	2	Export	642	Romania	ROU	752	Sweden	SWE								01	MEAT, MEAT PREPARATIONS	1	No Quantity							194287			0
S3	2009	2009	2009	2	0	2	Export	642	Romania	ROU	760	Syria	SYR								01	MEAT, MEAT PREPARATIONS	1	No Quantity							119			0
S3	2009	2009	2009	2	0	2	Export	642	Romania	ROU	784	United Arab Emirates	ARE								01	MEAT, MEAT PREPARATIONS	1	No Quantity							2606			0
S3	2009	2009	2009	2	0	2	Export	642	Romania	ROU	792	Turkey	TUR								01	MEAT, MEAT PREPARATIONS	1	No Quantity							460			0
S3	2009	2009	2009	2	0	2	Export	642	Romania	ROU	795	Turkmenistan	TKM								01	MEAT, MEAT PREPARATIONS	1	No Quantity							2293			0
S3	2009	2009	2009	2	0	2	Export	642	Romania	ROU	804	Ukraine	UKR								01	MEAT, MEAT PREPARATIONS	1	No Quantity							676			0
S3	2009	2009	2009	2	0	2	Export	642	Romania	ROU	807	North Macedonia	MKD								01	MEAT, MEAT PREPARATIONS	1	No Quantity							38254			0
S3	2009	2009	2009	2	0	2	Export	642	Romania	ROU	826	United Kingdom	GBR								01	MEAT, MEAT PREPARATIONS	1	No Quantity							5159224			0
S3	2009	2009	2009	2	0	2	Export	642	Romania	ROU	842	USA	USA								01	MEAT, MEAT PREPARATIONS	1	No Quantity							978263			0
S3	2009	2009	2009	2	0	2	Export	642	Romania	ROU	899	Areas, nes									01	MEAT, MEAT PREPARATIONS	1	No Quantity							221260			0
S3	2009	2009	2009	2	0	2	Export	620	Portugal	PRT	0	World	WLD								02	DAIRY PRODUCTS,BIRD EGGS	1	No Quantity							384966835			0
S3	2009	2009	2009	2	0	2	Export	620	Portugal	PRT	12	Algeria	DZA								02	DAIRY PRODUCTS,BIRD EGGS	1	No Quantity							23635			0
S3	2009	2009	2009	2	0	2	Export	620	Portugal	PRT	20	Andorra	AND								02	DAIRY PRODUCTS,BIRD EGGS	1	No Quantity							123183			0
S3	2009	2009	2009	2	0	2	Export	620	Portugal	PRT	24	Angola	AGO								02	DAIRY PRODUCTS,BIRD EGGS	1	No Quantity							27777705			0
S3	2009	2009	2009	2	0	2	Export	620	Portugal	PRT	36	Australia	AUS								02	DAIRY PRODUCTS,BIRD EGGS	1	No Quantity							23383			0
S3	2009	2009	2009	2	0	2	Export	620	Portugal	PRT	40	Austria	AUT								02	DAIRY PRODUCTS,BIRD EGGS	1	No Quantity							2158121			0
S3	2009	2009	2009	2	0	2	Export	620	Portugal	PRT	51	Armenia	ARM								02	DAIRY PRODUCTS,BIRD EGGS	1	No Quantity							2749			0
S3	2009	2009	2009	2	0	2	Export	620	Portugal	PRT	56	Belgium	BEL								02	DAIRY PRODUCTS,BIRD EGGS	1	No Quantity							6197799			0
S3	2009	2009	2009	2	0	2	Export	620	Portugal	PRT	76	Brazil	BRA								02	DAIRY PRODUCTS,BIRD EGGS	1	No Quantity							236407			0
S3	2009	2009	2009	2	0	2	Export	620	Portugal	PRT	100	Bulgaria	BGR								02	DAIRY PRODUCTS,BIRD EGGS	1	No Quantity							117385			0
S3	2009	2009	2009	2	0	2	Export	620	Portugal	PRT	124	Canada	CAN								02	DAIRY PRODUCTS,BIRD EGGS	1	No Quantity							2358943			0
S3	2009	2009	2009	2	0	2	Export	620	Portugal	PRT	132	Cabo Verde	CPV								02	DAIRY PRODUCTS,BIRD EGGS	1	No Quantity							6169933			0
S3	2009	2009	2009	2	0	2	Export	620	Portugal	PRT	156	China	CHN								02	DAIRY PRODUCTS,BIRD EGGS	1	No Quantity							15370			0
S3	2009	2009	2009	2	0	2	Export	620	Portugal	PRT	175	Mayotte	MYT								02	DAIRY PRODUCTS,BIRD EGGS	1	No Quantity							10947			0
S3	2009	2009	2009	2	0	2	Export	620	Portugal	PRT	178	Congo	COG								02	DAIRY PRODUCTS,BIRD EGGS	1	No Quantity							3483			0
S3	2009	2009	2009	2	0	2	Export	620	Portugal	PRT	180	Dem. Rep. of the Congo	COD								02	DAIRY PRODUCTS,BIRD EGGS	1	No Quantity							2474			0
S3	2009	2009	2009	2	0	2	Export	620	Portugal	PRT	191	Croatia	HRV								02	DAIRY PRODUCTS,BIRD EGGS	1	No Quantity							1265			0
S3	2009	2009	2009	2	0	2	Export	620	Portugal	PRT	192	Cuba	CUB								02	DAIRY PRODUCTS,BIRD EGGS	1	No Quantity							9774			0
S3	2009	2009	2009	2	0	2	Export	620	Portugal	PRT	196	Cyprus	CYP								02	DAIRY PRODUCTS,BIRD EGGS	1	No Quantity							42908			0
S3	2009	2009	2009	2	0	2	Export	620	Portugal	PRT	203	Czechia	CZE								02	DAIRY PRODUCTS,BIRD EGGS	1	No Quantity							1052897			0
S3	2009	2009	2009	2	0	2	Export	620	Portugal	PRT	208	Denmark	DNK								02	DAIRY PRODUCTS,BIRD EGGS	1	No Quantity							541168			0
S3	2009	2009	2009	2	0	2	Export	620	Portugal	PRT	246	Finland	FIN								02	DAIRY PRODUCTS,BIRD EGGS	1	No Quantity							53302			0
S3	2009	2009	2009	2	0	2	Export	620	Portugal	PRT	251	France	FRA								02	DAIRY PRODUCTS,BIRD EGGS	1	No Quantity							38252824			0
S3	2009	2009	2009	2	0	2	Export	620	Portugal	PRT	270	Gambia	GMB								02	DAIRY PRODUCTS,BIRD EGGS	1	No Quantity							2274			0
S3	2009	2009	2009	2	0	2	Export	620	Portugal	PRT	276	Germany	DEU								02	DAIRY PRODUCTS,BIRD EGGS	1	No Quantity							8777483			0
S3	2009	2009	2009	2	0	2	Export	620	Portugal	PRT	288	Ghana	GHA								02	DAIRY PRODUCTS,BIRD EGGS	1	No Quantity							96331			0
S3	2009	2009	2009	2	0	2	Export	620	Portugal	PRT	292	Gibraltar	GIB								02	DAIRY PRODUCTS,BIRD EGGS	1	No Quantity							17256			0
S3	2009	2009	2009	2	0	2	Export	620	Portugal	PRT	300	Greece	GRC								02	DAIRY PRODUCTS,BIRD EGGS	1	No Quantity							772690			0
S3	2009	2009	2009	2	0	2	Export	620	Portugal	PRT	324	Guinea	GIN								02	DAIRY PRODUCTS,BIRD EGGS	1	No Quantity							28841			0
S3	2009	2009	2009	2	0	2	Export	620	Portugal	PRT	344	China, Hong Kong SAR	HKG								02	DAIRY PRODUCTS,BIRD EGGS	1	No Quantity							839			0
S3	2009	2009	2009	2	0	2	Export	620	Portugal	PRT	348	Hungary	HUN								02	DAIRY PRODUCTS,BIRD EGGS	1	No Quantity							881173			0
S3	2009	2009	2009	2	0	2	Export	620	Portugal	PRT	372	Ireland	IRL								02	DAIRY PRODUCTS,BIRD EGGS	1	No Quantity							1558772			0
S3	2009	2009	2009	2	0	2	Export	620	Portugal	PRT	376	Israel	ISR								02	DAIRY PRODUCTS,BIRD EGGS	1	No Quantity							236			0
S3	2009	2009	2009	2	0	2	Export	620	Portugal	PRT	381	Italy	ITA								02	DAIRY PRODUCTS,BIRD EGGS	1	No Quantity							16162868			0
S3	2009	2009	2009	2	0	2	Export	620	Portugal	PRT	384	Côte d'Ivoire	CIV								02	DAIRY PRODUCTS,BIRD EGGS	1	No Quantity							540			0
S3	2009	2009	2009	2	0	2	Export	620	Portugal	PRT	392	Japan	JPN								02	DAIRY PRODUCTS,BIRD EGGS	1	No Quantity							134310			0
S3	2009	2009	2009	2	0	2	Export	620	Portugal	PRT	422	Lebanon	LBN								02	DAIRY PRODUCTS,BIRD EGGS	1	No Quantity							40779			0
S3	2009	2009	2009	2	0	2	Export	620	Portugal	PRT	434	Libya	LBY								02	DAIRY PRODUCTS,BIRD EGGS	1	No Quantity							83007			0
S3	2009	2009	2009	2	0	2	Export	620	Portugal	PRT	442	Luxembourg	LUX								02	DAIRY PRODUCTS,BIRD EGGS	1	No Quantity							1552588			0
S3	2009	2009	2009	2	0	2	Export	620	Portugal	PRT	446	China, Macao SAR	MAC								02	DAIRY PRODUCTS,BIRD EGGS	1	No Quantity							326615			0
S3	2009	2009	2009	2	0	2	Export	620	Portugal	PRT	458	Malaysia	MYS								02	DAIRY PRODUCTS,BIRD EGGS	1	No Quantity							82904			0
S3	2009	2009	2009	2	0	2	Export	620	Portugal	PRT	478	Mauritania	MRT								02	DAIRY PRODUCTS,BIRD EGGS	1	No Quantity							1922			0
S3	2009	2009	2009	2	0	2	Export	620	Portugal	PRT	480	Mauritius	MUS								02	DAIRY PRODUCTS,BIRD EGGS	1	No Quantity							143631			0
S3	2009	2009	2009	2	0	2	Export	620	Portugal	PRT	490	Other Asia, nes									02	DAIRY PRODUCTS,BIRD EGGS	1	No Quantity							28419			0
S3	2009	2009	2009	2	0	2	Export	620	Portugal	PRT	504	Morocco	MAR								02	DAIRY PRODUCTS,BIRD EGGS	1	No Quantity							2128374			0
S3	2009	2009	2009	2	0	2	Export	620	Portugal	PRT	508	Mozambique	MOZ								02	DAIRY PRODUCTS,BIRD EGGS	1	No Quantity							736113			0
S3	2009	2009	2009	2	0	2	Export	620	Portugal	PRT	516	Namibia	NAM								02	DAIRY PRODUCTS,BIRD EGGS	1	No Quantity							39035			0
S3	2009	2009	2009	2	0	2	Export	620	Portugal	PRT	528	Netherlands	NLD								02	DAIRY PRODUCTS,BIRD EGGS	1	No Quantity							15403995			0
S3	2009	2009	2009	2	0	2	Export	620	Portugal	PRT	554	New Zealand	NZL								02	DAIRY PRODUCTS,BIRD EGGS	1	No Quantity							170043			0
S3	2009	2009	2009	2	0	2	Export	620	Portugal	PRT	577	Other Africa, nes									02	DAIRY PRODUCTS,BIRD EGGS	1	No Quantity							58893			0
S3	2009	2009	2009	2	0	2	Export	620	Portugal	PRT	579	Norway	NOR								02	DAIRY PRODUCTS,BIRD EGGS	1	No Quantity							55057			0
S3	2009	2009	2009	2	0	2	Export	620	Portugal	PRT	616	Poland	POL								02	DAIRY PRODUCTS,BIRD EGGS	1	No Quantity							605756			0
S3	2009	2009	2009	2	0	2	Export	620	Portugal	PRT	624	Guinea-Bissau	GNB								02	DAIRY PRODUCTS,BIRD EGGS	1	No Quantity							1603785			0
S3	2009	2009	2009	2	0	2	Export	620	Portugal	PRT	626	Timor-Leste	TLS								02	DAIRY PRODUCTS,BIRD EGGS	1	No Quantity							24457			0
S3	2009	2009	2009	2	0	2	Export	620	Portugal	PRT	642	Romania	ROU								02	DAIRY PRODUCTS,BIRD EGGS	1	No Quantity							694942			0
S3	2009	2009	2009	2	0	2	Export	620	Portugal	PRT	643	Russian Federation	RUS								02	DAIRY PRODUCTS,BIRD EGGS	1	No Quantity							595900			0
S3	2009	2009	2009	2	0	2	Export	620	Portugal	PRT	678	Sao Tome and Principe	STP								02	DAIRY PRODUCTS,BIRD EGGS	1	No Quantity							718537			0
S3	2009	2009	2009	2	0	2	Export	620	Portugal	PRT	682	Saudi Arabia	SAU								02	DAIRY PRODUCTS,BIRD EGGS	1	No Quantity							61786			0
S3	2009	2009	2009	2	0	2	Export	620	Portugal	PRT	686	Senegal	SEN								02	DAIRY PRODUCTS,BIRD EGGS	1	No Quantity							69484			0
S3	2009	2009	2009	2	0	2	Export	620	Portugal	PRT	690	Seychelles	SYC								02	DAIRY PRODUCTS,BIRD EGGS	1	No Quantity							11320			0
S3	2009	2009	2009	2	0	2	Export	620	Portugal	PRT	702	Singapore	SGP								02	DAIRY PRODUCTS,BIRD EGGS	1	No Quantity							20750			0
S3	2009	2009	2009	2	0	2	Export	620	Portugal	PRT	710	South Africa	ZAF								02	DAIRY PRODUCTS,BIRD EGGS	1	No Quantity							54719			0
S3	2009	2009	2009	2	0	2	Export	620	Portugal	PRT	724	Spain	ESP								02	DAIRY PRODUCTS,BIRD EGGS	1	No Quantity							231547332			0
S3	2009	2009	2009	2	0	2	Export	620	Portugal	PRT	752	Sweden	SWE								02	DAIRY PRODUCTS,BIRD EGGS	1	No Quantity							1738281			0
S3	2009	2009	2009	2	0	2	Export	620	Portugal	PRT	757	Switzerland	CHE								02	DAIRY PRODUCTS,BIRD EGGS	1	No Quantity							1553218			0
S3	2009	2009	2009	2	0	2	Export	620	Portugal	PRT	760	Syria	SYR								02	DAIRY PRODUCTS,BIRD EGGS	1	No Quantity							160692			0
S3	2009	2009	2009	2	0	2	Export	620	Portugal	PRT	784	United Arab Emirates	ARE								02	DAIRY PRODUCTS,BIRD EGGS	1	No Quantity							538904			0
S3	2009	2009	2009	2	0	2	Export	620	Portugal	PRT	788	Tunisia	TUN								02	DAIRY PRODUCTS,BIRD EGGS	1	No Quantity							306681			0
S3	2009	2009	2009	2	0	2	Export	620	Portugal	PRT	792	Turkey	TUR								02	DAIRY PRODUCTS,BIRD EGGS	1	No Quantity							298638			0
S3	2009	2009	2009	2	0	2	Export	620	Portugal	PRT	804	Ukraine	UKR								02	DAIRY PRODUCTS,BIRD EGGS	1	No Quantity							639701			0
S3	2009	2009	2009	2	0	2	Export	620	Portugal	PRT	826	United Kingdom	GBR								02	DAIRY PRODUCTS,BIRD EGGS	1	No Quantity							3190375			0
S3	2009	2009	2009	2	0	2	Export	620	Portugal	PRT	834	United Rep. of Tanzania	TZA								02	DAIRY PRODUCTS,BIRD EGGS	1	No Quantity							3292			0
S3	2009	2009	2009	2	0	2	Export	620	Portugal	PRT	837	Bunkers									02	DAIRY PRODUCTS,BIRD EGGS	1	No Quantity							1358775			0
S3	2009	2009	2009	2	0	2	Export	620	Portugal	PRT	842	USA	USA								02	DAIRY PRODUCTS,BIRD EGGS	1	No Quantity							3597651			0
S3	2009	2009	2009	2	0	2	Export	620	Portugal	PRT	862	Venezuela	VEN								02	DAIRY PRODUCTS,BIRD EGGS	1	No Quantity							1111218			0
S3	2009	2009	2009	2	0	2	Export	642	Romania	ROU	0	World	WLD								02	DAIRY PRODUCTS,BIRD EGGS	1	No Quantity							39785541			0
S3	2009	2009	2009	2	0	2	Export	642	Romania	ROU	8	Albania	ALB								02	DAIRY PRODUCTS,BIRD EGGS	1	No Quantity							292491			0
S3	2009	2009	2009	2	0	2	Export	642	Romania	ROU	28	Antigua and Barbuda	ATG								02	DAIRY PRODUCTS,BIRD EGGS	1	No Quantity							2679			0
S3	2009	2009	2009	2	0	2	Export	642	Romania	ROU	40	Austria	AUT								02	DAIRY PRODUCTS,BIRD EGGS	1	No Quantity							809439			0
S3	2009	2009	2009	2	0	2	Export	642	Romania	ROU	56	Belgium	BEL								02	DAIRY PRODUCTS,BIRD EGGS	1	No Quantity							18846			0
S3	2009	2009	2009	2	0	2	Export	642	Romania	ROU	70	Bosnia Herzegovina	BIH								02	DAIRY PRODUCTS,BIRD EGGS	1	No Quantity							78370			0
S3	2009	2009	2009	2	0	2	Export	642	Romania	ROU	100	Bulgaria	BGR								02	DAIRY PRODUCTS,BIRD EGGS	1	No Quantity							4347145			0
S3	2009	2009	2009	2	0	2	Export	642	Romania	ROU	191	Croatia	HRV								02	DAIRY PRODUCTS,BIRD EGGS	1	No Quantity							936168			0
S3	2009	2009	2009	2	0	2	Export	642	Romania	ROU	196	Cyprus	CYP								02	DAIRY PRODUCTS,BIRD EGGS	1	No Quantity							1116929			0
S3	2009	2009	2009	2	0	2	Export	642	Romania	ROU	203	Czechia	CZE								02	DAIRY PRODUCTS,BIRD EGGS	1	No Quantity							166204			0
S3	2009	2009	2009	2	0	2	Export	642	Romania	ROU	208	Denmark	DNK								02	DAIRY PRODUCTS,BIRD EGGS	1	No Quantity							78795			0
S3	2009	2009	2009	2	0	2	Export	642	Romania	ROU	251	France	FRA								02	DAIRY PRODUCTS,BIRD EGGS	1	No Quantity							585101			0
S3	2009	2009	2009	2	0	2	Export	642	Romania	ROU	268	Georgia	GEO								02	DAIRY PRODUCTS,BIRD EGGS	1	No Quantity							9383			0
S3	2009	2009	2009	2	0	2	Export	642	Romania	ROU	276	Germany	DEU								02	DAIRY PRODUCTS,BIRD EGGS	1	No Quantity							1347466			0
S3	2009	2009	2009	2	0	2	Export	642	Romania	ROU	300	Greece	GRC								02	DAIRY PRODUCTS,BIRD EGGS	1	No Quantity							14414333			0
S3	2009	2009	2009	2	0	2	Export	642	Romania	ROU	344	China, Hong Kong SAR	HKG								02	DAIRY PRODUCTS,BIRD EGGS	1	No Quantity							1646			0
S3	2009	2009	2009	2	0	2	Export	642	Romania	ROU	348	Hungary	HUN								02	DAIRY PRODUCTS,BIRD EGGS	1	No Quantity							2899248			0
S3	2009	2009	2009	2	0	2	Export	642	Romania	ROU	372	Ireland	IRL								02	DAIRY PRODUCTS,BIRD EGGS	1	No Quantity							14716			0
S3	2009	2009	2009	2	0	2	Export	642	Romania	ROU	381	Italy	ITA								02	DAIRY PRODUCTS,BIRD EGGS	1	No Quantity							3213515			0
S3	2009	2009	2009	2	0	2	Export	642	Romania	ROU	422	Lebanon	LBN								02	DAIRY PRODUCTS,BIRD EGGS	1	No Quantity							366221			0
S3	2009	2009	2009	2	0	2	Export	642	Romania	ROU	430	Liberia	LBR								02	DAIRY PRODUCTS,BIRD EGGS	1	No Quantity							1271			0
S3	2009	2009	2009	2	0	2	Export	642	Romania	ROU	498	Rep. of Moldova	MDA								02	DAIRY PRODUCTS,BIRD EGGS	1	No Quantity							2412046			0
S3	2009	2009	2009	2	0	2	Export	642	Romania	ROU	499	Montenegro	MNE								02	DAIRY PRODUCTS,BIRD EGGS	1	No Quantity							37023			0
S3	2009	2009	2009	2	0	2	Export	642	Romania	ROU	528	Netherlands	NLD								02	DAIRY PRODUCTS,BIRD EGGS	1	No Quantity							1446692			0
S3	2009	2009	2009	2	0	2	Export	642	Romania	ROU	579	Norway	NOR								02	DAIRY PRODUCTS,BIRD EGGS	1	No Quantity							4			0
S3	2009	2009	2009	2	0	2	Export	642	Romania	ROU	584	Marshall Isds	MHL								02	DAIRY PRODUCTS,BIRD EGGS	1	No Quantity							6340			0
S3	2009	2009	2009	2	0	2	Export	642	Romania	ROU	591	Panama	PAN								02	DAIRY PRODUCTS,BIRD EGGS	1	No Quantity							2741			0
S3	2009	2009	2009	2	0	2	Export	642	Romania	ROU	616	Poland	POL								02	DAIRY PRODUCTS,BIRD EGGS	1	No Quantity							880761			0
S3	2009	2009	2009	2	0	2	Export	642	Romania	ROU	670	Saint Vincent and the Grenadines	VCT								02	DAIRY PRODUCTS,BIRD EGGS	1	No Quantity							1044			0
S3	2009	2009	2009	2	0	2	Export	642	Romania	ROU	688	Serbia	SRB								02	DAIRY PRODUCTS,BIRD EGGS	1	No Quantity							115751			0
S3	2009	2009	2009	2	0	2	Export	642	Romania	ROU	703	Slovakia	SVK								02	DAIRY PRODUCTS,BIRD EGGS	1	No Quantity							36857			0
S3	2009	2009	2009	2	0	2	Export	642	Romania	ROU	724	Spain	ESP								02	DAIRY PRODUCTS,BIRD EGGS	1	No Quantity							1169061			0
S3	2009	2009	2009	2	0	2	Export	642	Romania	ROU	757	Switzerland	CHE								02	DAIRY PRODUCTS,BIRD EGGS	1	No Quantity							1			0
S3	2009	2009	2009	2	0	2	Export	642	Romania	ROU	792	Turkey	TUR								02	DAIRY PRODUCTS,BIRD EGGS	1	No Quantity							89280			0
S3	2009	2009	2009	2	0	2	Export	642	Romania	ROU	826	United Kingdom	GBR								02	DAIRY PRODUCTS,BIRD EGGS	1	No Quantity							102201			0
S3	2009	2009	2009	2	0	2	Export	642	Romania	ROU	842	USA	USA								02	DAIRY PRODUCTS,BIRD EGGS	1	No Quantity							2723913			0
S3	2009	2009	2009	2	0	2	Export	642	Romania	ROU	899	Areas, nes									02	DAIRY PRODUCTS,BIRD EGGS	1	No Quantity							61857			0
S3	2009	2009	2009	2	0	2	Export	620	Portugal	PRT	0	World	WLD								03	FISH,CRUSTACEANS,MOLLUSC	1	No Quantity							714641488			0
S3	2009	2009	2009	2	0	2	Export	620	Portugal	PRT	8	Albania	ALB								03	FISH,CRUSTACEANS,MOLLUSC	1	No Quantity							222687			0
S3	2009	2009	2009	2	0	2	Export	620	Portugal	PRT	12	Algeria	DZA								03	FISH,CRUSTACEANS,MOLLUSC	1	No Quantity							58643			0
S3	2009	2009	2009	2	0	2	Export	620	Portugal	PRT	20	Andorra	AND								03	FISH,CRUSTACEANS,MOLLUSC	1	No Quantity							284787			0
S3	2009	2009	2009	2	0	2	Export	620	Portugal	PRT	24	Angola	AGO								03	FISH,CRUSTACEANS,MOLLUSC	1	No Quantity							24610770			0
S3	2009	2009	2009	2	0	2	Export	620	Portugal	PRT	32	Argentina	ARG								03	FISH,CRUSTACEANS,MOLLUSC	1	No Quantity							669324			0
S3	2009	2009	2009	2	0	2	Export	620	Portugal	PRT	36	Australia	AUS								03	FISH,CRUSTACEANS,MOLLUSC	1	No Quantity							1400008			0
S3	2009	2009	2009	2	0	2	Export	620	Portugal	PRT	40	Austria	AUT								03	FISH,CRUSTACEANS,MOLLUSC	1	No Quantity							5931490			0
S3	2009	2009	2009	2	0	2	Export	620	Portugal	PRT	56	Belgium	BEL								03	FISH,CRUSTACEANS,MOLLUSC	1	No Quantity							5186925			0
S3	2009	2009	2009	2	0	2	Export	620	Portugal	PRT	68	Bolivia (Plurinational State of)	BOL								03	FISH,CRUSTACEANS,MOLLUSC	1	No Quantity							24418			0
S3	2009	2009	2009	2	0	2	Export	620	Portugal	PRT	76	Brazil	BRA								03	FISH,CRUSTACEANS,MOLLUSC	1	No Quantity							41632215			0
S3	2009	2009	2009	2	0	2	Export	620	Portugal	PRT	100	Bulgaria	BGR								03	FISH,CRUSTACEANS,MOLLUSC	1	No Quantity							4032			0
S3	2009	2009	2009	2	0	2	Export	620	Portugal	PRT	124	Canada	CAN								03	FISH,CRUSTACEANS,MOLLUSC	1	No Quantity							7112853			0
S3	2009	2009	2009	2	0	2	Export	620	Portugal	PRT	132	Cabo Verde	CPV								03	FISH,CRUSTACEANS,MOLLUSC	1	No Quantity							1411164			0
S3	2009	2009	2009	2	0	2	Export	620	Portugal	PRT	144	Sri Lanka	LKA								03	FISH,CRUSTACEANS,MOLLUSC	1	No Quantity							11329			0
S3	2009	2009	2009	2	0	2	Export	620	Portugal	PRT	156	China	CHN								03	FISH,CRUSTACEANS,MOLLUSC	1	No Quantity							439230			0
S3	2009	2009	2009	2	0	2	Export	620	Portugal	PRT	178	Congo	COG								03	FISH,CRUSTACEANS,MOLLUSC	1	No Quantity							824			0
S3	2009	2009	2009	2	0	2	Export	620	Portugal	PRT	180	Dem. Rep. of the Congo	COD								03	FISH,CRUSTACEANS,MOLLUSC	1	No Quantity							1103			0
S3	2009	2009	2009	2	0	2	Export	620	Portugal	PRT	191	Croatia	HRV								03	FISH,CRUSTACEANS,MOLLUSC	1	No Quantity							190554			0
S3	2009	2009	2009	2	0	2	Export	620	Portugal	PRT	192	Cuba	CUB								03	FISH,CRUSTACEANS,MOLLUSC	1	No Quantity							39922			0
S3	2009	2009	2009	2	0	2	Export	620	Portugal	PRT	196	Cyprus	CYP								03	FISH,CRUSTACEANS,MOLLUSC	1	No Quantity							636660			0
S3	2009	2009	2009	2	0	2	Export	620	Portugal	PRT	208	Denmark	DNK								03	FISH,CRUSTACEANS,MOLLUSC	1	No Quantity							692767			0
S3	2009	2009	2009	2	0	2	Export	620	Portugal	PRT	214	Dominican Rep.	DOM								03	FISH,CRUSTACEANS,MOLLUSC	1	No Quantity							51173			0
S3	2009	2009	2009	2	0	2	Export	620	Portugal	PRT	218	Ecuador	ECU								03	FISH,CRUSTACEANS,MOLLUSC	1	No Quantity							49			0
S3	2009	2009	2009	2	0	2	Export	620	Portugal	PRT	233	Estonia	EST								03	FISH,CRUSTACEANS,MOLLUSC	1	No Quantity							76396			0
S3	2009	2009	2009	2	0	2	Export	620	Portugal	PRT	246	Finland	FIN								03	FISH,CRUSTACEANS,MOLLUSC	1	No Quantity							6147			0
S3	2009	2009	2009	2	0	2	Export	620	Portugal	PRT	251	France	FRA								03	FISH,CRUSTACEANS,MOLLUSC	1	No Quantity							83761965			0
S3	2009	2009	2009	2	0	2	Export	620	Portugal	PRT	268	Georgia	GEO								03	FISH,CRUSTACEANS,MOLLUSC	1	No Quantity							154245			0
S3	2009	2009	2009	2	0	2	Export	620	Portugal	PRT	276	Germany	DEU								03	FISH,CRUSTACEANS,MOLLUSC	1	No Quantity							5167869			0
S3	2009	2009	2009	2	0	2	Export	620	Portugal	PRT	300	Greece	GRC								03	FISH,CRUSTACEANS,MOLLUSC	1	No Quantity							2706937			0
S3	2009	2009	2009	2	0	2	Export	620	Portugal	PRT	344	China, Hong Kong SAR	HKG								03	FISH,CRUSTACEANS,MOLLUSC	1	No Quantity							333820			0
S3	2009	2009	2009	2	0	2	Export	620	Portugal	PRT	348	Hungary	HUN								03	FISH,CRUSTACEANS,MOLLUSC	1	No Quantity							472606			0
S3	2009	2009	2009	2	0	2	Export	620	Portugal	PRT	352	Iceland	ISL								03	FISH,CRUSTACEANS,MOLLUSC	1	No Quantity							508741			0
S3	2009	2009	2009	2	0	2	Export	620	Portugal	PRT	372	Ireland	IRL								03	FISH,CRUSTACEANS,MOLLUSC	1	No Quantity							496448			0
S3	2009	2009	2009	2	0	2	Export	620	Portugal	PRT	376	Israel	ISR								03	FISH,CRUSTACEANS,MOLLUSC	1	No Quantity							1002407			0
S3	2009	2009	2009	2	0	2	Export	620	Portugal	PRT	381	Italy	ITA								03	FISH,CRUSTACEANS,MOLLUSC	1	No Quantity							67642106			0
S3	2009	2009	2009	2	0	2	Export	620	Portugal	PRT	384	Côte d'Ivoire	CIV								03	FISH,CRUSTACEANS,MOLLUSC	1	No Quantity							746			0
S3	2009	2009	2009	2	0	2	Export	620	Portugal	PRT	392	Japan	JPN								03	FISH,CRUSTACEANS,MOLLUSC	1	No Quantity							619925			0
S3	2009	2009	2009	2	0	2	Export	620	Portugal	PRT	398	Kazakhstan	KAZ								03	FISH,CRUSTACEANS,MOLLUSC	1	No Quantity							73463			0
S3	2009	2009	2009	2	0	2	Export	620	Portugal	PRT	410	Rep. of Korea	KOR								03	FISH,CRUSTACEANS,MOLLUSC	1	No Quantity							63242			0
S3	2009	2009	2009	2	0	2	Export	620	Portugal	PRT	422	Lebanon	LBN								03	FISH,CRUSTACEANS,MOLLUSC	1	No Quantity							80223			0
S3	2009	2009	2009	2	0	2	Export	620	Portugal	PRT	428	Latvia	LVA								03	FISH,CRUSTACEANS,MOLLUSC	1	No Quantity							8476			0
S3	2009	2009	2009	2	0	2	Export	620	Portugal	PRT	434	Libya	LBY								03	FISH,CRUSTACEANS,MOLLUSC	1	No Quantity							291376			0
S3	2009	2009	2009	2	0	2	Export	620	Portugal	PRT	442	Luxembourg	LUX								03	FISH,CRUSTACEANS,MOLLUSC	1	No Quantity							5172284			0
S3	2009	2009	2009	2	0	2	Export	620	Portugal	PRT	446	China, Macao SAR	MAC								03	FISH,CRUSTACEANS,MOLLUSC	1	No Quantity							1398099			0
S3	2009	2009	2009	2	0	2	Export	620	Portugal	PRT	478	Mauritania	MRT								03	FISH,CRUSTACEANS,MOLLUSC	1	No Quantity							1996			0
S3	2009	2009	2009	2	0	2	Export	620	Portugal	PRT	484	Mexico	MEX								03	FISH,CRUSTACEANS,MOLLUSC	1	No Quantity							345688			0
S3	2009	2009	2009	2	0	2	Export	620	Portugal	PRT	490	Other Asia, nes									03	FISH,CRUSTACEANS,MOLLUSC	1	No Quantity							6282			0
S3	2009	2009	2009	2	0	2	Export	620	Portugal	PRT	504	Morocco	MAR								03	FISH,CRUSTACEANS,MOLLUSC	1	No Quantity							137310			0
S3	2009	2009	2009	2	0	2	Export	620	Portugal	PRT	508	Mozambique	MOZ								03	FISH,CRUSTACEANS,MOLLUSC	1	No Quantity							4208485			0
S3	2009	2009	2009	2	0	2	Export	620	Portugal	PRT	516	Namibia	NAM								03	FISH,CRUSTACEANS,MOLLUSC	1	No Quantity							136078			0
S3	2009	2009	2009	2	0	2	Export	620	Portugal	PRT	524	Nepal	NPL								03	FISH,CRUSTACEANS,MOLLUSC	1	No Quantity							209			0
S3	2009	2009	2009	2	0	2	Export	620	Portugal	PRT	528	Netherlands	NLD								03	FISH,CRUSTACEANS,MOLLUSC	1	No Quantity							3451595			0
S3	2009	2009	2009	2	0	2	Export	620	Portugal	PRT	530	Neth. Antilles	ANT								03	FISH,CRUSTACEANS,MOLLUSC	1	No Quantity							77263			0
S3	2009	2009	2009	2	0	2	Export	620	Portugal	PRT	533	Aruba	ABW								03	FISH,CRUSTACEANS,MOLLUSC	1	No Quantity							62825			0
S3	2009	2009	2009	2	0	2	Export	620	Portugal	PRT	579	Norway	NOR								03	FISH,CRUSTACEANS,MOLLUSC	1	No Quantity							87805			0
S3	2009	2009	2009	2	0	2	Export	620	Portugal	PRT	581	United States Minor Outlying Islands	UMI								03	FISH,CRUSTACEANS,MOLLUSC	1	No Quantity							75365			0
S3	2009	2009	2009	2	0	2	Export	620	Portugal	PRT	604	Peru	PER								03	FISH,CRUSTACEANS,MOLLUSC	1	No Quantity							9443			0
S3	2009	2009	2009	2	0	2	Export	620	Portugal	PRT	608	Philippines	PHL								03	FISH,CRUSTACEANS,MOLLUSC	1	No Quantity							116127			0
S3	2009	2009	2009	2	0	2	Export	620	Portugal	PRT	616	Poland	POL								03	FISH,CRUSTACEANS,MOLLUSC	1	No Quantity							116981			0
S3	2009	2009	2009	2	0	2	Export	620	Portugal	PRT	624	Guinea-Bissau	GNB								03	FISH,CRUSTACEANS,MOLLUSC	1	No Quantity							60151			0
S3	2009	2009	2009	2	0	2	Export	620	Portugal	PRT	626	Timor-Leste	TLS								03	FISH,CRUSTACEANS,MOLLUSC	1	No Quantity							240844			0
S3	2009	2009	2009	2	0	2	Export	620	Portugal	PRT	643	Russian Federation	RUS								03	FISH,CRUSTACEANS,MOLLUSC	1	No Quantity							590991			0
S3	2009	2009	2009	2	0	2	Export	620	Portugal	PRT	678	Sao Tome and Principe	STP								03	FISH,CRUSTACEANS,MOLLUSC	1	No Quantity							174829			0
S3	2009	2009	2009	2	0	2	Export	620	Portugal	PRT	682	Saudi Arabia	SAU								03	FISH,CRUSTACEANS,MOLLUSC	1	No Quantity							18807			0
S3	2009	2009	2009	2	0	2	Export	620	Portugal	PRT	686	Senegal	SEN								03	FISH,CRUSTACEANS,MOLLUSC	1	No Quantity							475			0
S3	2009	2009	2009	2	0	2	Export	620	Portugal	PRT	688	Serbia	SRB								03	FISH,CRUSTACEANS,MOLLUSC	1	No Quantity							161668			0
S3	2009	2009	2009	2	0	2	Export	620	Portugal	PRT	699	India	IND								03	FISH,CRUSTACEANS,MOLLUSC	1	No Quantity							50293			0
S3	2009	2009	2009	2	0	2	Export	620	Portugal	PRT	702	Singapore	SGP								03	FISH,CRUSTACEANS,MOLLUSC	1	No Quantity							57980			0
S3	2009	2009	2009	2	0	2	Export	620	Portugal	PRT	705	Slovenia	SVN								03	FISH,CRUSTACEANS,MOLLUSC	1	No Quantity							31200			0
S3	2009	2009	2009	2	0	2	Export	620	Portugal	PRT	710	South Africa	ZAF								03	FISH,CRUSTACEANS,MOLLUSC	1	No Quantity							2446383			0
S3	2009	2009	2009	2	0	2	Export	620	Portugal	PRT	716	Zimbabwe	ZWE								03	FISH,CRUSTACEANS,MOLLUSC	1	No Quantity							38			0
S3	2009	2009	2009	2	0	2	Export	620	Portugal	PRT	724	Spain	ESP								03	FISH,CRUSTACEANS,MOLLUSC	1	No Quantity							378513723			0
S3	2009	2009	2009	2	0	2	Export	620	Portugal	PRT	740	Suriname	SUR								03	FISH,CRUSTACEANS,MOLLUSC	1	No Quantity							14101			0
S3	2009	2009	2009	2	0	2	Export	620	Portugal	PRT	752	Sweden	SWE								03	FISH,CRUSTACEANS,MOLLUSC	1	No Quantity							3014903			0
S3	2009	2009	2009	2	0	2	Export	620	Portugal	PRT	757	Switzerland	CHE								03	FISH,CRUSTACEANS,MOLLUSC	1	No Quantity							6499687			0
S3	2009	2009	2009	2	0	2	Export	620	Portugal	PRT	784	United Arab Emirates	ARE								03	FISH,CRUSTACEANS,MOLLUSC	1	No Quantity							102460			0
S3	2009	2009	2009	2	0	2	Export	620	Portugal	PRT	804	Ukraine	UKR								03	FISH,CRUSTACEANS,MOLLUSC	1	No Quantity							69381			0
S3	2009	2009	2009	2	0	2	Export	620	Portugal	PRT	826	United Kingdom	GBR								03	FISH,CRUSTACEANS,MOLLUSC	1	No Quantity							31849727			0
S3	2009	2009	2009	2	0	2	Export	620	Portugal	PRT	837	Bunkers									03	FISH,CRUSTACEANS,MOLLUSC	1	No Quantity							1779878			0
S3	2009	2009	2009	2	0	2	Export	620	Portugal	PRT	842	USA	USA								03	FISH,CRUSTACEANS,MOLLUSC	1	No Quantity							16352679			0
S3	2009	2009	2009	2	0	2	Export	620	Portugal	PRT	858	Uruguay	URY								03	FISH,CRUSTACEANS,MOLLUSC	1	No Quantity							16290			0
S3	2009	2009	2009	2	0	2	Export	620	Portugal	PRT	862	Venezuela	VEN								03	FISH,CRUSTACEANS,MOLLUSC	1	No Quantity							3111096			0
S3	2009	2009	2009	2	0	2	Export	642	Romania	ROU	0	World	WLD								03	FISH,CRUSTACEANS,MOLLUSC	1	No Quantity							9756582			0
S3	2009	2009	2009	2	0	2	Export	642	Romania	ROU	28	Antigua and Barbuda	ATG								03	FISH,CRUSTACEANS,MOLLUSC	1	No Quantity							10840			0
S3	2009	2009	2009	2	0	2	Export	642	Romania	ROU	44	Bahamas	BHS								03	FISH,CRUSTACEANS,MOLLUSC	1	No Quantity							620			0
S3	2009	2009	2009	2	0	2	Export	642	Romania	ROU	56	Belgium	BEL								03	FISH,CRUSTACEANS,MOLLUSC	1	No Quantity							526			0
S3	2009	2009	2009	2	0	2	Export	642	Romania	ROU	100	Bulgaria	BGR								03	FISH,CRUSTACEANS,MOLLUSC	1	No Quantity							2990760			0
S3	2009	2009	2009	2	0	2	Export	642	Romania	ROU	196	Cyprus	CYP								03	FISH,CRUSTACEANS,MOLLUSC	1	No Quantity							781174			0
S3	2009	2009	2009	2	0	2	Export	642	Romania	ROU	203	Czechia	CZE								03	FISH,CRUSTACEANS,MOLLUSC	1	No Quantity							189293			0
S3	2009	2009	2009	2	0	2	Export	642	Romania	ROU	208	Denmark	DNK								03	FISH,CRUSTACEANS,MOLLUSC	1	No Quantity							81611			0
S3	2009	2009	2009	2	0	2	Export	642	Romania	ROU	251	France	FRA								03	FISH,CRUSTACEANS,MOLLUSC	1	No Quantity							4181588			0
S3	2009	2009	2009	2	0	2	Export	642	Romania	ROU	268	Georgia	GEO								03	FISH,CRUSTACEANS,MOLLUSC	1	No Quantity							3322			0
S3	2009	2009	2009	2	0	2	Export	642	Romania	ROU	276	Germany	DEU								03	FISH,CRUSTACEANS,MOLLUSC	1	No Quantity							6119			0
S3	2009	2009	2009	2	0	2	Export	642	Romania	ROU	348	Hungary	HUN								03	FISH,CRUSTACEANS,MOLLUSC	1	No Quantity							236404			0
S3	2009	2009	2009	2	0	2	Export	642	Romania	ROU	372	Ireland	IRL								03	FISH,CRUSTACEANS,MOLLUSC	1	No Quantity							1722			0
S3	2009	2009	2009	2	0	2	Export	642	Romania	ROU	381	Italy	ITA								03	FISH,CRUSTACEANS,MOLLUSC	1	No Quantity							308489			0
S3	2009	2009	2009	2	0	2	Export	642	Romania	ROU	410	Rep. of Korea	KOR								03	FISH,CRUSTACEANS,MOLLUSC	1	No Quantity							85840			0
S3	2009	2009	2009	2	0	2	Export	642	Romania	ROU	498	Rep. of Moldova	MDA								03	FISH,CRUSTACEANS,MOLLUSC	1	No Quantity							649127			0
S3	2009	2009	2009	2	0	2	Export	642	Romania	ROU	528	Netherlands	NLD								03	FISH,CRUSTACEANS,MOLLUSC	1	No Quantity							4260			0
S3	2009	2009	2009	2	0	2	Export	642	Romania	ROU	591	Panama	PAN								03	FISH,CRUSTACEANS,MOLLUSC	1	No Quantity							18671			0
S3	2009	2009	2009	2	0	2	Export	642	Romania	ROU	703	Slovakia	SVK								03	FISH,CRUSTACEANS,MOLLUSC	1	No Quantity							17002			0
S3	2009	2009	2009	2	0	2	Export	642	Romania	ROU	705	Slovenia	SVN								03	FISH,CRUSTACEANS,MOLLUSC	1	No Quantity							42684			0
S3	2009	2009	2009	2	0	2	Export	642	Romania	ROU	724	Spain	ESP								03	FISH,CRUSTACEANS,MOLLUSC	1	No Quantity							112736			0
S3	2009	2009	2009	2	0	2	Export	642	Romania	ROU	826	United Kingdom	GBR								03	FISH,CRUSTACEANS,MOLLUSC	1	No Quantity							1015			0
S3	2009	2009	2009	2	0	2	Export	642	Romania	ROU	899	Areas, nes									03	FISH,CRUSTACEANS,MOLLUSC	1	No Quantity							32779			0
S3	2009	2009	2009	2	0	2	Export	620	Portugal	PRT	0	World	WLD								04	CEREALS,CEREAL PREPRTNS.	1	No Quantity							291041954			0
S3	2009	2009	2009	2	0	2	Export	620	Portugal	PRT	12	Algeria	DZA								04	CEREALS,CEREAL PREPRTNS.	1	No Quantity							35511			0
S3	2009	2009	2009	2	0	2	Export	620	Portugal	PRT	20	Andorra	AND								04	CEREALS,CEREAL PREPRTNS.	1	No Quantity							243922			0
S3	2009	2009	2009	2	0	2	Export	620	Portugal	PRT	24	Angola	AGO								04	CEREALS,CEREAL PREPRTNS.	1	No Quantity							21248710			0
S3	2009	2009	2009	2	0	2	Export	620	Portugal	PRT	31	Azerbaijan	AZE								04	CEREALS,CEREAL PREPRTNS.	1	No Quantity							177495			0
S3	2009	2009	2009	2	0	2	Export	620	Portugal	PRT	32	Argentina	ARG								04	CEREALS,CEREAL PREPRTNS.	1	No Quantity							80028			0
S3	2009	2009	2009	2	0	2	Export	620	Portugal	PRT	36	Australia	AUS								04	CEREALS,CEREAL PREPRTNS.	1	No Quantity							413940			0
S3	2009	2009	2009	2	0	2	Export	620	Portugal	PRT	40	Austria	AUT								04	CEREALS,CEREAL PREPRTNS.	1	No Quantity							325108			0
S3	2009	2009	2009	2	0	2	Export	620	Portugal	PRT	56	Belgium	BEL								04	CEREALS,CEREAL PREPRTNS.	1	No Quantity							1427130			0
S3	2009	2009	2009	2	0	2	Export	620	Portugal	PRT	68	Bolivia (Plurinational State of)	BOL								04	CEREALS,CEREAL PREPRTNS.	1	No Quantity							16795			0
S3	2009	2009	2009	2	0	2	Export	620	Portugal	PRT	76	Brazil	BRA								04	CEREALS,CEREAL PREPRTNS.	1	No Quantity							705590			0
S3	2009	2009	2009	2	0	2	Export	620	Portugal	PRT	112	Belarus	BLR								04	CEREALS,CEREAL PREPRTNS.	1	No Quantity							7			0
S3	2009	2009	2009	2	0	2	Export	620	Portugal	PRT	120	Cameroon	CMR								04	CEREALS,CEREAL PREPRTNS.	1	No Quantity							4408			0
S3	2009	2009	2009	2	0	2	Export	620	Portugal	PRT	124	Canada	CAN								04	CEREALS,CEREAL PREPRTNS.	1	No Quantity							763142			0
S3	2009	2009	2009	2	0	2	Export	620	Portugal	PRT	132	Cabo Verde	CPV								04	CEREALS,CEREAL PREPRTNS.	1	No Quantity							4325898			0
S3	2009	2009	2009	2	0	2	Export	620	Portugal	PRT	136	Cayman Isds	CYM								04	CEREALS,CEREAL PREPRTNS.	1	No Quantity							14450			0
S3	2009	2009	2009	2	0	2	Export	620	Portugal	PRT	152	Chile	CHL								04	CEREALS,CEREAL PREPRTNS.	1	No Quantity							21518			0
S3	2009	2009	2009	2	0	2	Export	620	Portugal	PRT	156	China	CHN								04	CEREALS,CEREAL PREPRTNS.	1	No Quantity							140021			0
S3	2009	2009	2009	2	0	2	Export	620	Portugal	PRT	170	Colombia	COL								04	CEREALS,CEREAL PREPRTNS.	1	No Quantity							134505			0
S3	2009	2009	2009	2	0	2	Export	620	Portugal	PRT	178	Congo	COG								04	CEREALS,CEREAL PREPRTNS.	1	No Quantity							5918			0
S3	2009	2009	2009	2	0	2	Export	620	Portugal	PRT	180	Dem. Rep. of the Congo	COD								04	CEREALS,CEREAL PREPRTNS.	1	No Quantity							55571			0
S3	2009	2009	2009	2	0	2	Export	620	Portugal	PRT	191	Croatia	HRV								04	CEREALS,CEREAL PREPRTNS.	1	No Quantity							14771			0
S3	2009	2009	2009	2	0	2	Export	620	Portugal	PRT	192	Cuba	CUB								04	CEREALS,CEREAL PREPRTNS.	1	No Quantity							37626			0
S3	2009	2009	2009	2	0	2	Export	620	Portugal	PRT	196	Cyprus	CYP								04	CEREALS,CEREAL PREPRTNS.	1	No Quantity							498450			0
S3	2009	2009	2009	2	0	2	Export	620	Portugal	PRT	203	Czechia	CZE								04	CEREALS,CEREAL PREPRTNS.	1	No Quantity							388504			0
S3	2009	2009	2009	2	0	2	Export	620	Portugal	PRT	208	Denmark	DNK								04	CEREALS,CEREAL PREPRTNS.	1	No Quantity							731430			0
S3	2009	2009	2009	2	0	2	Export	620	Portugal	PRT	214	Dominican Rep.	DOM								04	CEREALS,CEREAL PREPRTNS.	1	No Quantity							499584			0
S3	2009	2009	2009	2	0	2	Export	620	Portugal	PRT	226	Equatorial Guinea	GNQ								04	CEREALS,CEREAL PREPRTNS.	1	No Quantity							18515			0
S3	2009	2009	2009	2	0	2	Export	620	Portugal	PRT	246	Finland	FIN								04	CEREALS,CEREAL PREPRTNS.	1	No Quantity							125645			0
S3	2009	2009	2009	2	0	2	Export	620	Portugal	PRT	251	France	FRA								04	CEREALS,CEREAL PREPRTNS.	1	No Quantity							22763565			0
S3	2009	2009	2009	2	0	2	Export	620	Portugal	PRT	266	Gabon	GAB								04	CEREALS,CEREAL PREPRTNS.	1	No Quantity							19526			0
S3	2009	2009	2009	2	0	2	Export	620	Portugal	PRT	270	Gambia	GMB								04	CEREALS,CEREAL PREPRTNS.	1	No Quantity							21979			0
S3	2009	2009	2009	2	0	2	Export	620	Portugal	PRT	276	Germany	DEU								04	CEREALS,CEREAL PREPRTNS.	1	No Quantity							17499626			0
S3	2009	2009	2009	2	0	2	Export	620	Portugal	PRT	288	Ghana	GHA								04	CEREALS,CEREAL PREPRTNS.	1	No Quantity							8			0
S3	2009	2009	2009	2	0	2	Export	620	Portugal	PRT	300	Greece	GRC								04	CEREALS,CEREAL PREPRTNS.	1	No Quantity							1979118			0
S3	2009	2009	2009	2	0	2	Export	620	Portugal	PRT	324	Guinea	GIN								04	CEREALS,CEREAL PREPRTNS.	1	No Quantity							30795			0
S3	2009	2009	2009	2	0	2	Export	620	Portugal	PRT	332	Haiti	HTI								04	CEREALS,CEREAL PREPRTNS.	1	No Quantity							25008			0
S3	2009	2009	2009	2	0	2	Export	620	Portugal	PRT	344	China, Hong Kong SAR	HKG								04	CEREALS,CEREAL PREPRTNS.	1	No Quantity							390949			0
S3	2009	2009	2009	2	0	2	Export	620	Portugal	PRT	348	Hungary	HUN								04	CEREALS,CEREAL PREPRTNS.	1	No Quantity							67121			0
S3	2009	2009	2009	2	0	2	Export	620	Portugal	PRT	372	Ireland	IRL								04	CEREALS,CEREAL PREPRTNS.	1	No Quantity							3526384			0
S3	2009	2009	2009	2	0	2	Export	620	Portugal	PRT	376	Israel	ISR								04	CEREALS,CEREAL PREPRTNS.	1	No Quantity							1574848			0
S3	2009	2009	2009	2	0	2	Export	620	Portugal	PRT	381	Italy	ITA								04	CEREALS,CEREAL PREPRTNS.	1	No Quantity							11397886			0
S3	2009	2009	2009	2	0	2	Export	620	Portugal	PRT	384	Côte d'Ivoire	CIV								04	CEREALS,CEREAL PREPRTNS.	1	No Quantity							62823			0
S3	2009	2009	2009	2	0	2	Export	620	Portugal	PRT	392	Japan	JPN								04	CEREALS,CEREAL PREPRTNS.	1	No Quantity							1480178			0
S3	2009	2009	2009	2	0	2	Export	620	Portugal	PRT	400	Jordan	JOR								04	CEREALS,CEREAL PREPRTNS.	1	No Quantity							9499			0
S3	2009	2009	2009	2	0	2	Export	620	Portugal	PRT	404	Kenya	KEN								04	CEREALS,CEREAL PREPRTNS.	1	No Quantity							53021			0
S3	2009	2009	2009	2	0	2	Export	620	Portugal	PRT	410	Rep. of Korea	KOR								04	CEREALS,CEREAL PREPRTNS.	1	No Quantity							69402			0
S3	2009	2009	2009	2	0	2	Export	620	Portugal	PRT	422	Lebanon	LBN								04	CEREALS,CEREAL PREPRTNS.	1	No Quantity							43501			0
S3	2009	2009	2009	2	0	2	Export	620	Portugal	PRT	428	Latvia	LVA								04	CEREALS,CEREAL PREPRTNS.	1	No Quantity							6312			0
S3	2009	2009	2009	2	0	2	Export	620	Portugal	PRT	434	Libya	LBY								04	CEREALS,CEREAL PREPRTNS.	1	No Quantity							120879			0
S3	2009	2009	2009	2	0	2	Export	620	Portugal	PRT	440	Lithuania	LTU								04	CEREALS,CEREAL PREPRTNS.	1	No Quantity							144980			0
S3	2009	2009	2009	2	0	2	Export	620	Portugal	PRT	442	Luxembourg	LUX								04	CEREALS,CEREAL PREPRTNS.	1	No Quantity							1555436			0
S3	2009	2009	2009	2	0	2	Export	620	Portugal	PRT	446	China, Macao SAR	MAC								04	CEREALS,CEREAL PREPRTNS.	1	No Quantity							67788			0
S3	2009	2009	2009	2	0	2	Export	620	Portugal	PRT	470	Malta	MLT								04	CEREALS,CEREAL PREPRTNS.	1	No Quantity							82721			0
S3	2009	2009	2009	2	0	2	Export	620	Portugal	PRT	480	Mauritius	MUS								04	CEREALS,CEREAL PREPRTNS.	1	No Quantity							88064			0
S3	2009	2009	2009	2	0	2	Export	620	Portugal	PRT	484	Mexico	MEX								04	CEREALS,CEREAL PREPRTNS.	1	No Quantity							108745			0
S3	2009	2009	2009	2	0	2	Export	620	Portugal	PRT	504	Morocco	MAR								04	CEREALS,CEREAL PREPRTNS.	1	No Quantity							62455			0
S3	2009	2009	2009	2	0	2	Export	620	Portugal	PRT	508	Mozambique	MOZ								04	CEREALS,CEREAL PREPRTNS.	1	No Quantity							1556493			0
S3	2009	2009	2009	2	0	2	Export	620	Portugal	PRT	512	Oman	OMN								04	CEREALS,CEREAL PREPRTNS.	1	No Quantity							59700			0
S3	2009	2009	2009	2	0	2	Export	620	Portugal	PRT	516	Namibia	NAM								04	CEREALS,CEREAL PREPRTNS.	1	No Quantity							53115			0
S3	2009	2009	2009	2	0	2	Export	620	Portugal	PRT	528	Netherlands	NLD								04	CEREALS,CEREAL PREPRTNS.	1	No Quantity							3658745			0
S3	2009	2009	2009	2	0	2	Export	620	Portugal	PRT	562	Niger	NER								04	CEREALS,CEREAL PREPRTNS.	1	No Quantity							10852			0
S3	2009	2009	2009	2	0	2	Export	620	Portugal	PRT	566	Nigeria	NGA								04	CEREALS,CEREAL PREPRTNS.	1	No Quantity							31			0
S3	2009	2009	2009	2	0	2	Export	620	Portugal	PRT	579	Norway	NOR								04	CEREALS,CEREAL PREPRTNS.	1	No Quantity							18085			0
S3	2009	2009	2009	2	0	2	Export	620	Portugal	PRT	608	Philippines	PHL								04	CEREALS,CEREAL PREPRTNS.	1	No Quantity							165029			0
S3	2009	2009	2009	2	0	2	Export	620	Portugal	PRT	616	Poland	POL								04	CEREALS,CEREAL PREPRTNS.	1	No Quantity							7278495			0
S3	2009	2009	2009	2	0	2	Export	620	Portugal	PRT	624	Guinea-Bissau	GNB								04	CEREALS,CEREAL PREPRTNS.	1	No Quantity							510006			0
S3	2009	2009	2009	2	0	2	Export	620	Portugal	PRT	626	Timor-Leste	TLS								04	CEREALS,CEREAL PREPRTNS.	1	No Quantity							8139			0
S3	2009	2009	2009	2	0	2	Export	620	Portugal	PRT	642	Romania	ROU								04	CEREALS,CEREAL PREPRTNS.	1	No Quantity							105636			0
S3	2009	2009	2009	2	0	2	Export	620	Portugal	PRT	643	Russian Federation	RUS								04	CEREALS,CEREAL PREPRTNS.	1	No Quantity							1282037			0
S3	2009	2009	2009	2	0	2	Export	620	Portugal	PRT	678	Sao Tome and Principe	STP								04	CEREALS,CEREAL PREPRTNS.	1	No Quantity							2992885			0
S3	2009	2009	2009	2	0	2	Export	620	Portugal	PRT	682	Saudi Arabia	SAU								04	CEREALS,CEREAL PREPRTNS.	1	No Quantity							86425			0
S3	2009	2009	2009	2	0	2	Export	620	Portugal	PRT	686	Senegal	SEN								04	CEREALS,CEREAL PREPRTNS.	1	No Quantity							50757			0
S3	2009	2009	2009	2	0	2	Export	620	Portugal	PRT	699	India	IND								04	CEREALS,CEREAL PREPRTNS.	1	No Quantity							44748			0
S3	2009	2009	2009	2	0	2	Export	620	Portugal	PRT	702	Singapore	SGP								04	CEREALS,CEREAL PREPRTNS.	1	No Quantity							185830			0
S3	2009	2009	2009	2	0	2	Export	620	Portugal	PRT	703	Slovakia	SVK								04	CEREALS,CEREAL PREPRTNS.	1	No Quantity							50486			0
S3	2009	2009	2009	2	0	2	Export	620	Portugal	PRT	704	Viet Nam	VNM								04	CEREALS,CEREAL PREPRTNS.	1	No Quantity							30110			0
S3	2009	2009	2009	2	0	2	Export	620	Portugal	PRT	705	Slovenia	SVN								04	CEREALS,CEREAL PREPRTNS.	1	No Quantity							14732			0
S3	2009	2009	2009	2	0	2	Export	620	Portugal	PRT	706	Somalia	SOM								04	CEREALS,CEREAL PREPRTNS.	1	No Quantity							4280			0
S3	2009	2009	2009	2	0	2	Export	620	Portugal	PRT	710	South Africa	ZAF								04	CEREALS,CEREAL PREPRTNS.	1	No Quantity							245660			0
S3	2009	2009	2009	2	0	2	Export	620	Portugal	PRT	716	Zimbabwe	ZWE								04	CEREALS,CEREAL PREPRTNS.	1	No Quantity							14			0
S3	2009	2009	2009	2	0	2	Export	620	Portugal	PRT	724	Spain	ESP								04	CEREALS,CEREAL PREPRTNS.	1	No Quantity							159511693			0
S3	2009	2009	2009	2	0	2	Export	620	Portugal	PRT	740	Suriname	SUR								04	CEREALS,CEREAL PREPRTNS.	1	No Quantity							28559			0
S3	2009	2009	2009	2	0	2	Export	620	Portugal	PRT	752	Sweden	SWE								04	CEREALS,CEREAL PREPRTNS.	1	No Quantity							551759			0
S3	2009	2009	2009	2	0	2	Export	620	Portugal	PRT	757	Switzerland	CHE								04	CEREALS,CEREAL PREPRTNS.	1	No Quantity							1608874			0
S3	2009	2009	2009	2	0	2	Export	620	Portugal	PRT	760	Syria	SYR								04	CEREALS,CEREAL PREPRTNS.	1	No Quantity							20147			0
S3	2009	2009	2009	2	0	2	Export	620	Portugal	PRT	768	Togo	TGO								04	CEREALS,CEREAL PREPRTNS.	1	No Quantity							157351			0
S3	2009	2009	2009	2	0	2	Export	620	Portugal	PRT	780	Trinidad and Tobago	TTO								04	CEREALS,CEREAL PREPRTNS.	1	No Quantity							187173			0
S3	2009	2009	2009	2	0	2	Export	620	Portugal	PRT	784	United Arab Emirates	ARE								04	CEREALS,CEREAL PREPRTNS.	1	No Quantity							15030			0
S3	2009	2009	2009	2	0	2	Export	620	Portugal	PRT	804	Ukraine	UKR								04	CEREALS,CEREAL PREPRTNS.	1	No Quantity							116129			0
S3	2009	2009	2009	2	0	2	Export	620	Portugal	PRT	818	Egypt	EGY								04	CEREALS,CEREAL PREPRTNS.	1	No Quantity							427717			0
S3	2009	2009	2009	2	0	2	Export	620	Portugal	PRT	826	United Kingdom	GBR								04	CEREALS,CEREAL PREPRTNS.	1	No Quantity							7574155			0
S3	2009	2009	2009	2	0	2	Export	620	Portugal	PRT	834	United Rep. of Tanzania	TZA								04	CEREALS,CEREAL PREPRTNS.	1	No Quantity							11768			0
S3	2009	2009	2009	2	0	2	Export	620	Portugal	PRT	837	Bunkers									04	CEREALS,CEREAL PREPRTNS.	1	No Quantity							3005076			0
S3	2009	2009	2009	2	0	2	Export	620	Portugal	PRT	842	USA	USA								04	CEREALS,CEREAL PREPRTNS.	1	No Quantity							2897148			0
S3	2009	2009	2009	2	0	2	Export	620	Portugal	PRT	858	Uruguay	URY								04	CEREALS,CEREAL PREPRTNS.	1	No Quantity							121954			0
S3	2009	2009	2009	2	0	2	Export	620	Portugal	PRT	862	Venezuela	VEN								04	CEREALS,CEREAL PREPRTNS.	1	No Quantity							688322			0
S3	2009	2009	2009	2	0	2	Export	642	Romania	ROU	0	World	WLD								04	CEREALS,CEREAL PREPRTNS.	1	No Quantity							926135552			0
S3	2009	2009	2009	2	0	2	Export	642	Romania	ROU	8	Albania	ALB								04	CEREALS,CEREAL PREPRTNS.	1	No Quantity							1042781			0
S3	2009	2009	2009	2	0	2	Export	642	Romania	ROU	12	Algeria	DZA								04	CEREALS,CEREAL PREPRTNS.	1	No Quantity							10423195			0
S3	2009	2009	2009	2	0	2	Export	642	Romania	ROU	24	Angola	AGO								04	CEREALS,CEREAL PREPRTNS.	1	No Quantity							188060			0
S3	2009	2009	2009	2	0	2	Export	642	Romania	ROU	36	Australia	AUS								04	CEREALS,CEREAL PREPRTNS.	1	No Quantity							55394			0
S3	2009	2009	2009	2	0	2	Export	642	Romania	ROU	40	Austria	AUT								04	CEREALS,CEREAL PREPRTNS.	1	No Quantity							4670804			0
S3	2009	2009	2009	2	0	2	Export	642	Romania	ROU	56	Belgium	BEL								04	CEREALS,CEREAL PREPRTNS.	1	No Quantity							32337			0
S3	2009	2009	2009	2	0	2	Export	642	Romania	ROU	70	Bosnia Herzegovina	BIH								04	CEREALS,CEREAL PREPRTNS.	1	No Quantity							237990			0
S3	2009	2009	2009	2	0	2	Export	642	Romania	ROU	100	Bulgaria	BGR								04	CEREALS,CEREAL PREPRTNS.	1	No Quantity							30280937			0
S3	2009	2009	2009	2	0	2	Export	642	Romania	ROU	112	Belarus	BLR								04	CEREALS,CEREAL PREPRTNS.	1	No Quantity							146659			0
S3	2009	2009	2009	2	0	2	Export	642	Romania	ROU	120	Cameroon	CMR								04	CEREALS,CEREAL PREPRTNS.	1	No Quantity							55440			0
S3	2009	2009	2009	2	0	2	Export	642	Romania	ROU	124	Canada	CAN								04	CEREALS,CEREAL PREPRTNS.	1	No Quantity							128582			0
S3	2009	2009	2009	2	0	2	Export	642	Romania	ROU	152	Chile	CHL								04	CEREALS,CEREAL PREPRTNS.	1	No Quantity							3235			0
S3	2009	2009	2009	2	0	2	Export	642	Romania	ROU	156	China	CHN								04	CEREALS,CEREAL PREPRTNS.	1	No Quantity							77318			0
S3	2009	2009	2009	2	0	2	Export	642	Romania	ROU	170	Colombia	COL								04	CEREALS,CEREAL PREPRTNS.	1	No Quantity							21743			0
S3	2009	2009	2009	2	0	2	Export	642	Romania	ROU	178	Congo	COG								04	CEREALS,CEREAL PREPRTNS.	1	No Quantity							195619			0
S3	2009	2009	2009	2	0	2	Export	642	Romania	ROU	180	Dem. Rep. of the Congo	COD								04	CEREALS,CEREAL PREPRTNS.	1	No Quantity							6703			0
S3	2009	2009	2009	2	0	2	Export	642	Romania	ROU	191	Croatia	HRV								04	CEREALS,CEREAL PREPRTNS.	1	No Quantity							2594604			0
S3	2009	2009	2009	2	0	2	Export	642	Romania	ROU	196	Cyprus	CYP								04	CEREALS,CEREAL PREPRTNS.	1	No Quantity							20900414			0
S3	2009	2009	2009	2	0	2	Export	642	Romania	ROU	203	Czechia	CZE								04	CEREALS,CEREAL PREPRTNS.	1	No Quantity							5648448			0
S3	2009	2009	2009	2	0	2	Export	642	Romania	ROU	204	Benin	BEN								04	CEREALS,CEREAL PREPRTNS.	1	No Quantity							34370			0
S3	2009	2009	2009	2	0	2	Export	642	Romania	ROU	208	Denmark	DNK								04	CEREALS,CEREAL PREPRTNS.	1	No Quantity							494420			0
S3	2009	2009	2009	2	0	2	Export	642	Romania	ROU	231	Ethiopia	ETH								04	CEREALS,CEREAL PREPRTNS.	1	No Quantity							34306407			0
S3	2009	2009	2009	2	0	2	Export	642	Romania	ROU	233	Estonia	EST								04	CEREALS,CEREAL PREPRTNS.	1	No Quantity							77726			0
S3	2009	2009	2009	2	0	2	Export	642	Romania	ROU	246	Finland	FIN								04	CEREALS,CEREAL PREPRTNS.	1	No Quantity							35217			0
S3	2009	2009	2009	2	0	2	Export	642	Romania	ROU	251	France	FRA								04	CEREALS,CEREAL PREPRTNS.	1	No Quantity							14431383			0
S3	2009	2009	2009	2	0	2	Export	642	Romania	ROU	266	Gabon	GAB								04	CEREALS,CEREAL PREPRTNS.	1	No Quantity							48208			0
S3	2009	2009	2009	2	0	2	Export	642	Romania	ROU	268	Georgia	GEO								04	CEREALS,CEREAL PREPRTNS.	1	No Quantity							27090			0
S3	2009	2009	2009	2	0	2	Export	642	Romania	ROU	275	State of Palestine	PSE								04	CEREALS,CEREAL PREPRTNS.	1	No Quantity							28830			0
S3	2009	2009	2009	2	0	2	Export	642	Romania	ROU	276	Germany	DEU								04	CEREALS,CEREAL PREPRTNS.	1	No Quantity							17558765			0
S3	2009	2009	2009	2	0	2	Export	642	Romania	ROU	288	Ghana	GHA								04	CEREALS,CEREAL PREPRTNS.	1	No Quantity							79254			0
S3	2009	2009	2009	2	0	2	Export	642	Romania	ROU	292	Gibraltar	GIB								04	CEREALS,CEREAL PREPRTNS.	1	No Quantity							160			0
S3	2009	2009	2009	2	0	2	Export	642	Romania	ROU	300	Greece	GRC								04	CEREALS,CEREAL PREPRTNS.	1	No Quantity							37442605			0
S3	2009	2009	2009	2	0	2	Export	642	Romania	ROU	324	Guinea	GIN								04	CEREALS,CEREAL PREPRTNS.	1	No Quantity							15840			0
S3	2009	2009	2009	2	0	2	Export	642	Romania	ROU	344	China, Hong Kong SAR	HKG								04	CEREALS,CEREAL PREPRTNS.	1	No Quantity							16486			0
S3	2009	2009	2009	2	0	2	Export	642	Romania	ROU	348	Hungary	HUN								04	CEREALS,CEREAL PREPRTNS.	1	No Quantity							19833549			0
S3	2009	2009	2009	2	0	2	Export	642	Romania	ROU	368	Iraq	IRQ								04	CEREALS,CEREAL PREPRTNS.	1	No Quantity							53533442			0
S3	2009	2009	2009	2	0	2	Export	642	Romania	ROU	372	Ireland	IRL								04	CEREALS,CEREAL PREPRTNS.	1	No Quantity							40173			0
S3	2009	2009	2009	2	0	2	Export	642	Romania	ROU	376	Israel	ISR								04	CEREALS,CEREAL PREPRTNS.	1	No Quantity							30959008			0
S3	2009	2009	2009	2	0	2	Export	642	Romania	ROU	381	Italy	ITA								04	CEREALS,CEREAL PREPRTNS.	1	No Quantity							91666894			0
S3	2009	2009	2009	2	0	2	Export	642	Romania	ROU	392	Japan	JPN								04	CEREALS,CEREAL PREPRTNS.	1	No Quantity							40484			0
S3	2009	2009	2009	2	0	2	Export	642	Romania	ROU	398	Kazakhstan	KAZ								04	CEREALS,CEREAL PREPRTNS.	1	No Quantity							69472			0
S3	2009	2009	2009	2	0	2	Export	642	Romania	ROU	400	Jordan	JOR								04	CEREALS,CEREAL PREPRTNS.	1	No Quantity							144800			0
S3	2009	2009	2009	2	0	2	Export	642	Romania	ROU	410	Rep. of Korea	KOR								04	CEREALS,CEREAL PREPRTNS.	1	No Quantity							64688799			0
S3	2009	2009	2009	2	0	2	Export	642	Romania	ROU	414	Kuwait	KWT								04	CEREALS,CEREAL PREPRTNS.	1	No Quantity							14010			0
S3	2009	2009	2009	2	0	2	Export	642	Romania	ROU	422	Lebanon	LBN								04	CEREALS,CEREAL PREPRTNS.	1	No Quantity							2765732			0
S3	2009	2009	2009	2	0	2	Export	642	Romania	ROU	428	Latvia	LVA								04	CEREALS,CEREAL PREPRTNS.	1	No Quantity							153072			0
S3	2009	2009	2009	2	0	2	Export	642	Romania	ROU	434	Libya	LBY								04	CEREALS,CEREAL PREPRTNS.	1	No Quantity							9055245			0
S3	2009	2009	2009	2	0	2	Export	642	Romania	ROU	440	Lithuania	LTU								04	CEREALS,CEREAL PREPRTNS.	1	No Quantity							212807			0
S3	2009	2009	2009	2	0	2	Export	642	Romania	ROU	470	Malta	MLT								04	CEREALS,CEREAL PREPRTNS.	1	No Quantity							2942895			0
S3	2009	2009	2009	2	0	2	Export	642	Romania	ROU	498	Rep. of Moldova	MDA								04	CEREALS,CEREAL PREPRTNS.	1	No Quantity							4660090			0
S3	2009	2009	2009	2	0	2	Export	642	Romania	ROU	499	Montenegro	MNE								04	CEREALS,CEREAL PREPRTNS.	1	No Quantity							277420			0
S3	2009	2009	2009	2	0	2	Export	642	Romania	ROU	504	Morocco	MAR								04	CEREALS,CEREAL PREPRTNS.	1	No Quantity							622094			0
S3	2009	2009	2009	2	0	2	Export	642	Romania	ROU	508	Mozambique	MOZ								04	CEREALS,CEREAL PREPRTNS.	1	No Quantity							144243			0
S3	2009	2009	2009	2	0	2	Export	642	Romania	ROU	528	Netherlands	NLD								04	CEREALS,CEREAL PREPRTNS.	1	No Quantity							8522922			0
S3	2009	2009	2009	2	0	2	Export	642	Romania	ROU	562	Niger	NER								04	CEREALS,CEREAL PREPRTNS.	1	No Quantity							34370			0
S3	2009	2009	2009	2	0	2	Export	642	Romania	ROU	586	Pakistan	PAK								04	CEREALS,CEREAL PREPRTNS.	1	No Quantity							6332880			0
S3	2009	2009	2009	2	0	2	Export	642	Romania	ROU	591	Panama	PAN								04	CEREALS,CEREAL PREPRTNS.	1	No Quantity							605			0
S3	2009	2009	2009	2	0	2	Export	642	Romania	ROU	616	Poland	POL								04	CEREALS,CEREAL PREPRTNS.	1	No Quantity							3070511			0
S3	2009	2009	2009	2	0	2	Export	642	Romania	ROU	620	Portugal	PRT								04	CEREALS,CEREAL PREPRTNS.	1	No Quantity							57207438			0
S3	2009	2009	2009	2	0	2	Export	642	Romania	ROU	643	Russian Federation	RUS								04	CEREALS,CEREAL PREPRTNS.	1	No Quantity							1710792			0
S3	2009	2009	2009	2	0	2	Export	642	Romania	ROU	682	Saudi Arabia	SAU								04	CEREALS,CEREAL PREPRTNS.	1	No Quantity							25296897			0
S3	2009	2009	2009	2	0	2	Export	642	Romania	ROU	686	Senegal	SEN								04	CEREALS,CEREAL PREPRTNS.	1	No Quantity							362404			0
S3	2009	2009	2009	2	0	2	Export	642	Romania	ROU	688	Serbia	SRB								04	CEREALS,CEREAL PREPRTNS.	1	No Quantity							857660			0
S3	2009	2009	2009	2	0	2	Export	642	Romania	ROU	694	Sierra Leone	SLE								04	CEREALS,CEREAL PREPRTNS.	1	No Quantity							5091			0
S3	2009	2009	2009	2	0	2	Export	642	Romania	ROU	699	India	IND								04	CEREALS,CEREAL PREPRTNS.	1	No Quantity							3154			0
S3	2009	2009	2009	2	0	2	Export	642	Romania	ROU	702	Singapore	SGP								04	CEREALS,CEREAL PREPRTNS.	1	No Quantity							8258			0
S3	2009	2009	2009	2	0	2	Export	642	Romania	ROU	703	Slovakia	SVK								04	CEREALS,CEREAL PREPRTNS.	1	No Quantity							3079494			0
S3	2009	2009	2009	2	0	2	Export	642	Romania	ROU	705	Slovenia	SVN								04	CEREALS,CEREAL PREPRTNS.	1	No Quantity							290308			0
S3	2009	2009	2009	2	0	2	Export	642	Romania	ROU	710	South Africa	ZAF								04	CEREALS,CEREAL PREPRTNS.	1	No Quantity							10814			0
S3	2009	2009	2009	2	0	2	Export	642	Romania	ROU	724	Spain	ESP								04	CEREALS,CEREAL PREPRTNS.	1	No Quantity							224922680			0
S3	2009	2009	2009	2	0	2	Export	642	Romania	ROU	752	Sweden	SWE								04	CEREALS,CEREAL PREPRTNS.	1	No Quantity							1466068			0
S3	2009	2009	2009	2	0	2	Export	642	Romania	ROU	757	Switzerland	CHE								04	CEREALS,CEREAL PREPRTNS.	1	No Quantity							305828			0
S3	2009	2009	2009	2	0	2	Export	642	Romania	ROU	760	Syria	SYR								04	CEREALS,CEREAL PREPRTNS.	1	No Quantity							57737339			0
S3	2009	2009	2009	2	0	2	Export	642	Romania	ROU	764	Thailand	THA								04	CEREALS,CEREAL PREPRTNS.	1	No Quantity							11969			0
S3	2009	2009	2009	2	0	2	Export	642	Romania	ROU	784	United Arab Emirates	ARE								04	CEREALS,CEREAL PREPRTNS.	1	No Quantity							89176			0
S3	2009	2009	2009	2	0	2	Export	642	Romania	ROU	788	Tunisia	TUN								04	CEREALS,CEREAL PREPRTNS.	1	No Quantity							2837259			0
S3	2009	2009	2009	2	0	2	Export	642	Romania	ROU	792	Turkey	TUR								04	CEREALS,CEREAL PREPRTNS.	1	No Quantity							37684160			0
S3	2009	2009	2009	2	0	2	Export	642	Romania	ROU	804	Ukraine	UKR								04	CEREALS,CEREAL PREPRTNS.	1	No Quantity							4936543			0
S3	2009	2009	2009	2	0	2	Export	642	Romania	ROU	807	North Macedonia	MKD								04	CEREALS,CEREAL PREPRTNS.	1	No Quantity							723757			0
S3	2009	2009	2009	2	0	2	Export	642	Romania	ROU	818	Egypt	EGY								04	CEREALS,CEREAL PREPRTNS.	1	No Quantity							9085126			0
S3	2009	2009	2009	2	0	2	Export	642	Romania	ROU	826	United Kingdom	GBR								04	CEREALS,CEREAL PREPRTNS.	1	No Quantity							7322840			0
S3	2009	2009	2009	2	0	2	Export	642	Romania	ROU	834	United Rep. of Tanzania	TZA								04	CEREALS,CEREAL PREPRTNS.	1	No Quantity							7066950			0
S3	2009	2009	2009	2	0	2	Export	642	Romania	ROU	842	USA	USA								04	CEREALS,CEREAL PREPRTNS.	1	No Quantity							1825909			0
S3	2009	2009	2009	2	0	2	Export	642	Romania	ROU	887	Yemen	YEM								04	CEREALS,CEREAL PREPRTNS.	1	No Quantity							92290			0
S3	2009	2009	2009	2	0	2	Export	642	Romania	ROU	899	Areas, nes									04	CEREALS,CEREAL PREPRTNS.	1	No Quantity							102808			0
S3	2009	2009	2009	2	0	2	Export	620	Portugal	PRT	0	World	WLD								05	VEGETABLES AND FRUIT	1	No Quantity							955590461			0
S3	2009	2009	2009	2	0	2	Export	620	Portugal	PRT	12	Algeria	DZA								05	VEGETABLES AND FRUIT	1	No Quantity							484511			0
S3	2009	2009	2009	2	0	2	Export	620	Portugal	PRT	20	Andorra	AND								05	VEGETABLES AND FRUIT	1	No Quantity							48698			0
S3	2009	2009	2009	2	0	2	Export	620	Portugal	PRT	24	Angola	AGO								05	VEGETABLES AND FRUIT	1	No Quantity							44125810			0
S3	2009	2009	2009	2	0	2	Export	620	Portugal	PRT	28	Antigua and Barbuda	ATG								05	VEGETABLES AND FRUIT	1	No Quantity							115924			0
S3	2009	2009	2009	2	0	2	Export	620	Portugal	PRT	31	Azerbaijan	AZE								05	VEGETABLES AND FRUIT	1	No Quantity							121052			0
S3	2009	2009	2009	2	0	2	Export	620	Portugal	PRT	32	Argentina	ARG								05	VEGETABLES AND FRUIT	1	No Quantity							94241			0
S3	2009	2009	2009	2	0	2	Export	620	Portugal	PRT	36	Australia	AUS								05	VEGETABLES AND FRUIT	1	No Quantity							997846			0
S3	2009	2009	2009	2	0	2	Export	620	Portugal	PRT	40	Austria	AUT								05	VEGETABLES AND FRUIT	1	No Quantity							2880045			0
S3	2009	2009	2009	2	0	2	Export	620	Portugal	PRT	56	Belgium	BEL								05	VEGETABLES AND FRUIT	1	No Quantity							31463828			0
S3	2009	2009	2009	2	0	2	Export	620	Portugal	PRT	60	Bermuda	BMU								05	VEGETABLES AND FRUIT	1	No Quantity							7649			0
S3	2009	2009	2009	2	0	2	Export	620	Portugal	PRT	70	Bosnia Herzegovina	BIH								05	VEGETABLES AND FRUIT	1	No Quantity							9438			0
S3	2009	2009	2009	2	0	2	Export	620	Portugal	PRT	76	Brazil	BRA								05	VEGETABLES AND FRUIT	1	No Quantity							25093504			0
S3	2009	2009	2009	2	0	2	Export	620	Portugal	PRT	112	Belarus	BLR								05	VEGETABLES AND FRUIT	1	No Quantity							507786			0
S3	2009	2009	2009	2	0	2	Export	620	Portugal	PRT	124	Canada	CAN								05	VEGETABLES AND FRUIT	1	No Quantity							3118659			0
S3	2009	2009	2009	2	0	2	Export	620	Portugal	PRT	132	Cabo Verde	CPV								05	VEGETABLES AND FRUIT	1	No Quantity							15419702			0
S3	2009	2009	2009	2	0	2	Export	620	Portugal	PRT	152	Chile	CHL								05	VEGETABLES AND FRUIT	1	No Quantity							85229			0
S3	2009	2009	2009	2	0	2	Export	620	Portugal	PRT	156	China	CHN								05	VEGETABLES AND FRUIT	1	No Quantity							385635			0
S3	2009	2009	2009	2	0	2	Export	620	Portugal	PRT	178	Congo	COG								05	VEGETABLES AND FRUIT	1	No Quantity							21532			0
S3	2009	2009	2009	2	0	2	Export	620	Portugal	PRT	180	Dem. Rep. of the Congo	COD								05	VEGETABLES AND FRUIT	1	No Quantity							106133			0
S3	2009	2009	2009	2	0	2	Export	620	Portugal	PRT	191	Croatia	HRV								05	VEGETABLES AND FRUIT	1	No Quantity							85743			0
S3	2009	2009	2009	2	0	2	Export	620	Portugal	PRT	192	Cuba	CUB								05	VEGETABLES AND FRUIT	1	No Quantity							10099			0
S3	2009	2009	2009	2	0	2	Export	620	Portugal	PRT	196	Cyprus	CYP								05	VEGETABLES AND FRUIT	1	No Quantity							194151			0
S3	2009	2009	2009	2	0	2	Export	620	Portugal	PRT	203	Czechia	CZE								05	VEGETABLES AND FRUIT	1	No Quantity							842216			0
S3	2009	2009	2009	2	0	2	Export	620	Portugal	PRT	204	Benin	BEN								05	VEGETABLES AND FRUIT	1	No Quantity							8071			0
S3	2009	2009	2009	2	0	2	Export	620	Portugal	PRT	208	Denmark	DNK								05	VEGETABLES AND FRUIT	1	No Quantity							6500359			0
S3	2009	2009	2009	2	0	2	Export	620	Portugal	PRT	226	Equatorial Guinea	GNQ								05	VEGETABLES AND FRUIT	1	No Quantity							13369			0
S3	2009	2009	2009	2	0	2	Export	620	Portugal	PRT	233	Estonia	EST								05	VEGETABLES AND FRUIT	1	No Quantity							564853			0
S3	2009	2009	2009	2	0	2	Export	620	Portugal	PRT	246	Finland	FIN								05	VEGETABLES AND FRUIT	1	No Quantity							2826729			0
S3	2009	2009	2009	2	0	2	Export	620	Portugal	PRT	251	France	FRA								05	VEGETABLES AND FRUIT	1	No Quantity							109530673			0
S3	2009	2009	2009	2	0	2	Export	620	Portugal	PRT	258	French Polynesia	PYF								05	VEGETABLES AND FRUIT	1	No Quantity							26634			0
S3	2009	2009	2009	2	0	2	Export	620	Portugal	PRT	268	Georgia	GEO								05	VEGETABLES AND FRUIT	1	No Quantity							216939			0
S3	2009	2009	2009	2	0	2	Export	620	Portugal	PRT	270	Gambia	GMB								05	VEGETABLES AND FRUIT	1	No Quantity							9796			0
S3	2009	2009	2009	2	0	2	Export	620	Portugal	PRT	276	Germany	DEU								05	VEGETABLES AND FRUIT	1	No Quantity							45901230			0
S3	2009	2009	2009	2	0	2	Export	620	Portugal	PRT	300	Greece	GRC								05	VEGETABLES AND FRUIT	1	No Quantity							1104370			0
S3	2009	2009	2009	2	0	2	Export	620	Portugal	PRT	324	Guinea	GIN								05	VEGETABLES AND FRUIT	1	No Quantity							457			0
S3	2009	2009	2009	2	0	2	Export	620	Portugal	PRT	344	China, Hong Kong SAR	HKG								05	VEGETABLES AND FRUIT	1	No Quantity							239932			0
S3	2009	2009	2009	2	0	2	Export	620	Portugal	PRT	348	Hungary	HUN								05	VEGETABLES AND FRUIT	1	No Quantity							319444			0
S3	2009	2009	2009	2	0	2	Export	620	Portugal	PRT	364	Iran	IRN								05	VEGETABLES AND FRUIT	1	No Quantity							481658			0
S3	2009	2009	2009	2	0	2	Export	620	Portugal	PRT	372	Ireland	IRL								05	VEGETABLES AND FRUIT	1	No Quantity							7219074			0
S3	2009	2009	2009	2	0	2	Export	620	Portugal	PRT	376	Israel	ISR								05	VEGETABLES AND FRUIT	1	No Quantity							83403			0
S3	2009	2009	2009	2	0	2	Export	620	Portugal	PRT	381	Italy	ITA								05	VEGETABLES AND FRUIT	1	No Quantity							48118202			0
S3	2009	2009	2009	2	0	2	Export	620	Portugal	PRT	384	Côte d'Ivoire	CIV								05	VEGETABLES AND FRUIT	1	No Quantity							198627			0
S3	2009	2009	2009	2	0	2	Export	620	Portugal	PRT	392	Japan	JPN								05	VEGETABLES AND FRUIT	1	No Quantity							18836227			0
S3	2009	2009	2009	2	0	2	Export	620	Portugal	PRT	398	Kazakhstan	KAZ								05	VEGETABLES AND FRUIT	1	No Quantity							253480			0
S3	2009	2009	2009	2	0	2	Export	620	Portugal	PRT	400	Jordan	JOR								05	VEGETABLES AND FRUIT	1	No Quantity							265567			0
S3	2009	2009	2009	2	0	2	Export	620	Portugal	PRT	404	Kenya	KEN								05	VEGETABLES AND FRUIT	1	No Quantity							49079			0
S3	2009	2009	2009	2	0	2	Export	620	Portugal	PRT	410	Rep. of Korea	KOR								05	VEGETABLES AND FRUIT	1	No Quantity							417253			0
S3	2009	2009	2009	2	0	2	Export	620	Portugal	PRT	414	Kuwait	KWT								05	VEGETABLES AND FRUIT	1	No Quantity							4656410			0
S3	2009	2009	2009	2	0	2	Export	620	Portugal	PRT	422	Lebanon	LBN								05	VEGETABLES AND FRUIT	1	No Quantity							38859			0
S3	2009	2009	2009	2	0	2	Export	620	Portugal	PRT	428	Latvia	LVA								05	VEGETABLES AND FRUIT	1	No Quantity							152371			0
S3	2009	2009	2009	2	0	2	Export	620	Portugal	PRT	434	Libya	LBY								05	VEGETABLES AND FRUIT	1	No Quantity							532966			0
S3	2009	2009	2009	2	0	2	Export	620	Portugal	PRT	440	Lithuania	LTU								05	VEGETABLES AND FRUIT	1	No Quantity							1089384			0
S3	2009	2009	2009	2	0	2	Export	620	Portugal	PRT	442	Luxembourg	LUX								05	VEGETABLES AND FRUIT	1	No Quantity							3614632			0
S3	2009	2009	2009	2	0	2	Export	620	Portugal	PRT	446	China, Macao SAR	MAC								05	VEGETABLES AND FRUIT	1	No Quantity							322450			0
S3	2009	2009	2009	2	0	2	Export	620	Portugal	PRT	462	Maldives	MDV								05	VEGETABLES AND FRUIT	1	No Quantity							20588			0
S3	2009	2009	2009	2	0	2	Export	620	Portugal	PRT	466	Mali	MLI								05	VEGETABLES AND FRUIT	1	No Quantity							9445			0
S3	2009	2009	2009	2	0	2	Export	620	Portugal	PRT	478	Mauritania	MRT								05	VEGETABLES AND FRUIT	1	No Quantity							806			0
S3	2009	2009	2009	2	0	2	Export	620	Portugal	PRT	484	Mexico	MEX								05	VEGETABLES AND FRUIT	1	No Quantity							6210			0
S3	2009	2009	2009	2	0	2	Export	620	Portugal	PRT	504	Morocco	MAR								05	VEGETABLES AND FRUIT	1	No Quantity							2729233			0
S3	2009	2009	2009	2	0	2	Export	620	Portugal	PRT	508	Mozambique	MOZ								05	VEGETABLES AND FRUIT	1	No Quantity							1776271			0
S3	2009	2009	2009	2	0	2	Export	620	Portugal	PRT	512	Oman	OMN								05	VEGETABLES AND FRUIT	1	No Quantity							14736			0
S3	2009	2009	2009	2	0	2	Export	620	Portugal	PRT	516	Namibia	NAM								05	VEGETABLES AND FRUIT	1	No Quantity							62424			0
S3	2009	2009	2009	2	0	2	Export	620	Portugal	PRT	528	Netherlands	NLD								05	VEGETABLES AND FRUIT	1	No Quantity							68397010			0
S3	2009	2009	2009	2	0	2	Export	620	Portugal	PRT	540	New Caledonia	NCL								05	VEGETABLES AND FRUIT	1	No Quantity							17906			0
S3	2009	2009	2009	2	0	2	Export	620	Portugal	PRT	554	New Zealand	NZL								05	VEGETABLES AND FRUIT	1	No Quantity							73973			0
S3	2009	2009	2009	2	0	2	Export	620	Portugal	PRT	577	Other Africa, nes									05	VEGETABLES AND FRUIT	1	No Quantity							6781			0
S3	2009	2009	2009	2	0	2	Export	620	Portugal	PRT	579	Norway	NOR								05	VEGETABLES AND FRUIT	1	No Quantity							1353254			0
S3	2009	2009	2009	2	0	2	Export	620	Portugal	PRT	591	Panama	PAN								05	VEGETABLES AND FRUIT	1	No Quantity							14			0
S3	2009	2009	2009	2	0	2	Export	620	Portugal	PRT	616	Poland	POL								05	VEGETABLES AND FRUIT	1	No Quantity							6078622			0
S3	2009	2009	2009	2	0	2	Export	620	Portugal	PRT	624	Guinea-Bissau	GNB								05	VEGETABLES AND FRUIT	1	No Quantity							353275			0
S3	2009	2009	2009	2	0	2	Export	620	Portugal	PRT	626	Timor-Leste	TLS								05	VEGETABLES AND FRUIT	1	No Quantity							48668			0
S3	2009	2009	2009	2	0	2	Export	620	Portugal	PRT	642	Romania	ROU								05	VEGETABLES AND FRUIT	1	No Quantity							528453			0
S3	2009	2009	2009	2	0	2	Export	620	Portugal	PRT	643	Russian Federation	RUS								05	VEGETABLES AND FRUIT	1	No Quantity							17763218			0
S3	2009	2009	2009	2	0	2	Export	620	Portugal	PRT	662	Saint Lucia	LCA								05	VEGETABLES AND FRUIT	1	No Quantity							35			0
S3	2009	2009	2009	2	0	2	Export	620	Portugal	PRT	678	Sao Tome and Principe	STP								05	VEGETABLES AND FRUIT	1	No Quantity							1602446			0
S3	2009	2009	2009	2	0	2	Export	620	Portugal	PRT	682	Saudi Arabia	SAU								05	VEGETABLES AND FRUIT	1	No Quantity							208737			0
S3	2009	2009	2009	2	0	2	Export	620	Portugal	PRT	686	Senegal	SEN								05	VEGETABLES AND FRUIT	1	No Quantity							57101			0
S3	2009	2009	2009	2	0	2	Export	620	Portugal	PRT	699	India	IND								05	VEGETABLES AND FRUIT	1	No Quantity							611775			0
S3	2009	2009	2009	2	0	2	Export	620	Portugal	PRT	702	Singapore	SGP								05	VEGETABLES AND FRUIT	1	No Quantity							14600			0
S3	2009	2009	2009	2	0	2	Export	620	Portugal	PRT	703	Slovakia	SVK								05	VEGETABLES AND FRUIT	1	No Quantity							13196			0
S3	2009	2009	2009	2	0	2	Export	620	Portugal	PRT	705	Slovenia	SVN								05	VEGETABLES AND FRUIT	1	No Quantity							205949			0
S3	2009	2009	2009	2	0	2	Export	620	Portugal	PRT	710	South Africa	ZAF								05	VEGETABLES AND FRUIT	1	No Quantity							742668			0
S3	2009	2009	2009	2	0	2	Export	620	Portugal	PRT	716	Zimbabwe	ZWE								05	VEGETABLES AND FRUIT	1	No Quantity							3			0
S3	2009	2009	2009	2	0	2	Export	620	Portugal	PRT	724	Spain	ESP								05	VEGETABLES AND FRUIT	1	No Quantity							301768822			0
S3	2009	2009	2009	2	0	2	Export	620	Portugal	PRT	752	Sweden	SWE								05	VEGETABLES AND FRUIT	1	No Quantity							6103158			0
S3	2009	2009	2009	2	0	2	Export	620	Portugal	PRT	757	Switzerland	CHE								05	VEGETABLES AND FRUIT	1	No Quantity							8599919			0
S3	2009	2009	2009	2	0	2	Export	620	Portugal	PRT	764	Thailand	THA								05	VEGETABLES AND FRUIT	1	No Quantity							409365			0
S3	2009	2009	2009	2	0	2	Export	620	Portugal	PRT	784	United Arab Emirates	ARE								05	VEGETABLES AND FRUIT	1	No Quantity							48932			0
S3	2009	2009	2009	2	0	2	Export	620	Portugal	PRT	792	Turkey	TUR								05	VEGETABLES AND FRUIT	1	No Quantity							57124			0
S3	2009	2009	2009	2	0	2	Export	620	Portugal	PRT	804	Ukraine	UKR								05	VEGETABLES AND FRUIT	1	No Quantity							203939			0
S3	2009	2009	2009	2	0	2	Export	620	Portugal	PRT	818	Egypt	EGY								05	VEGETABLES AND FRUIT	1	No Quantity							220639			0
S3	2009	2009	2009	2	0	2	Export	620	Portugal	PRT	826	United Kingdom	GBR								05	VEGETABLES AND FRUIT	1	No Quantity							145336654			0
S3	2009	2009	2009	2	0	2	Export	620	Portugal	PRT	834	United Rep. of Tanzania	TZA								05	VEGETABLES AND FRUIT	1	No Quantity							18398			0
S3	2009	2009	2009	2	0	2	Export	620	Portugal	PRT	837	Bunkers									05	VEGETABLES AND FRUIT	1	No Quantity							1163283			0
S3	2009	2009	2009	2	0	2	Export	620	Portugal	PRT	842	USA	USA								05	VEGETABLES AND FRUIT	1	No Quantity							9132107			0
S3	2009	2009	2009	2	0	2	Export	620	Portugal	PRT	858	Uruguay	URY								05	VEGETABLES AND FRUIT	1	No Quantity							16823			0
S3	2009	2009	2009	2	0	2	Export	620	Portugal	PRT	862	Venezuela	VEN								05	VEGETABLES AND FRUIT	1	No Quantity							1971			0
S3	2009	2009	2009	2	0	2	Export	642	Romania	ROU	0	World	WLD								05	VEGETABLES AND FRUIT	1	No Quantity							128104806			0
S3	2009	2009	2009	2	0	2	Export	642	Romania	ROU	8	Albania	ALB								05	VEGETABLES AND FRUIT	1	No Quantity							97765			0
S3	2009	2009	2009	2	0	2	Export	642	Romania	ROU	28	Antigua and Barbuda	ATG								05	VEGETABLES AND FRUIT	1	No Quantity							1434			0
S3	2009	2009	2009	2	0	2	Export	642	Romania	ROU	40	Austria	AUT								05	VEGETABLES AND FRUIT	1	No Quantity							9189685			0
S3	2009	2009	2009	2	0	2	Export	642	Romania	ROU	44	Bahamas	BHS								05	VEGETABLES AND FRUIT	1	No Quantity							1673			0
S3	2009	2009	2009	2	0	2	Export	642	Romania	ROU	56	Belgium	BEL								05	VEGETABLES AND FRUIT	1	No Quantity							219738			0
S3	2009	2009	2009	2	0	2	Export	642	Romania	ROU	70	Bosnia Herzegovina	BIH								05	VEGETABLES AND FRUIT	1	No Quantity							1579077			0
S3	2009	2009	2009	2	0	2	Export	642	Romania	ROU	100	Bulgaria	BGR								05	VEGETABLES AND FRUIT	1	No Quantity							14718196			0
S3	2009	2009	2009	2	0	2	Export	642	Romania	ROU	112	Belarus	BLR								05	VEGETABLES AND FRUIT	1	No Quantity							391592			0
S3	2009	2009	2009	2	0	2	Export	642	Romania	ROU	124	Canada	CAN								05	VEGETABLES AND FRUIT	1	No Quantity							303432			0
S3	2009	2009	2009	2	0	2	Export	642	Romania	ROU	144	Sri Lanka	LKA								05	VEGETABLES AND FRUIT	1	No Quantity							38849			0
S3	2009	2009	2009	2	0	2	Export	642	Romania	ROU	191	Croatia	HRV								05	VEGETABLES AND FRUIT	1	No Quantity							4716209			0
S3	2009	2009	2009	2	0	2	Export	642	Romania	ROU	196	Cyprus	CYP								05	VEGETABLES AND FRUIT	1	No Quantity							32794			0
S3	2009	2009	2009	2	0	2	Export	642	Romania	ROU	203	Czechia	CZE								05	VEGETABLES AND FRUIT	1	No Quantity							753408			0
S3	2009	2009	2009	2	0	2	Export	642	Romania	ROU	233	Estonia	EST								05	VEGETABLES AND FRUIT	1	No Quantity							96316			0
S3	2009	2009	2009	2	0	2	Export	642	Romania	ROU	246	Finland	FIN								05	VEGETABLES AND FRUIT	1	No Quantity							84076			0
S3	2009	2009	2009	2	0	2	Export	642	Romania	ROU	251	France	FRA								05	VEGETABLES AND FRUIT	1	No Quantity							2646563			0
S3	2009	2009	2009	2	0	2	Export	642	Romania	ROU	268	Georgia	GEO								05	VEGETABLES AND FRUIT	1	No Quantity							34423			0
S3	2009	2009	2009	2	0	2	Export	642	Romania	ROU	276	Germany	DEU								05	VEGETABLES AND FRUIT	1	No Quantity							15054156			0
S3	2009	2009	2009	2	0	2	Export	642	Romania	ROU	300	Greece	GRC								05	VEGETABLES AND FRUIT	1	No Quantity							1259688			0
S3	2009	2009	2009	2	0	2	Export	642	Romania	ROU	348	Hungary	HUN								05	VEGETABLES AND FRUIT	1	No Quantity							7052299			0
S3	2009	2009	2009	2	0	2	Export	642	Romania	ROU	364	Iran	IRN								05	VEGETABLES AND FRUIT	1	No Quantity							324971			0
S3	2009	2009	2009	2	0	2	Export	642	Romania	ROU	368	Iraq	IRQ								05	VEGETABLES AND FRUIT	1	No Quantity							965450			0
S3	2009	2009	2009	2	0	2	Export	642	Romania	ROU	372	Ireland	IRL								05	VEGETABLES AND FRUIT	1	No Quantity							114097			0
S3	2009	2009	2009	2	0	2	Export	642	Romania	ROU	376	Israel	ISR								05	VEGETABLES AND FRUIT	1	No Quantity							88041			0
S3	2009	2009	2009	2	0	2	Export	642	Romania	ROU	381	Italy	ITA								05	VEGETABLES AND FRUIT	1	No Quantity							39935714			0
S3	2009	2009	2009	2	0	2	Export	642	Romania	ROU	400	Jordan	JOR								05	VEGETABLES AND FRUIT	1	No Quantity							663120			0
S3	2009	2009	2009	2	0	2	Export	642	Romania	ROU	410	Rep. of Korea	KOR								05	VEGETABLES AND FRUIT	1	No Quantity							85654			0
S3	2009	2009	2009	2	0	2	Export	642	Romania	ROU	422	Lebanon	LBN								05	VEGETABLES AND FRUIT	1	No Quantity							167840			0
S3	2009	2009	2009	2	0	2	Export	642	Romania	ROU	428	Latvia	LVA								05	VEGETABLES AND FRUIT	1	No Quantity							254538			0
S3	2009	2009	2009	2	0	2	Export	642	Romania	ROU	430	Liberia	LBR								05	VEGETABLES AND FRUIT	1	No Quantity							4656			0
S3	2009	2009	2009	2	0	2	Export	642	Romania	ROU	440	Lithuania	LTU								05	VEGETABLES AND FRUIT	1	No Quantity							42896			0
S3	2009	2009	2009	2	0	2	Export	642	Romania	ROU	470	Malta	MLT								05	VEGETABLES AND FRUIT	1	No Quantity							41570			0
S3	2009	2009	2009	2	0	2	Export	642	Romania	ROU	498	Rep. of Moldova	MDA								05	VEGETABLES AND FRUIT	1	No Quantity							5066659			0
S3	2009	2009	2009	2	0	2	Export	642	Romania	ROU	528	Netherlands	NLD								05	VEGETABLES AND FRUIT	1	No Quantity							1869645			0
S3	2009	2009	2009	2	0	2	Export	642	Romania	ROU	568	Other Europe, nes									05	VEGETABLES AND FRUIT	1	No Quantity							42720			0
S3	2009	2009	2009	2	0	2	Export	642	Romania	ROU	579	Norway	NOR								05	VEGETABLES AND FRUIT	1	No Quantity							47			0
S3	2009	2009	2009	2	0	2	Export	642	Romania	ROU	591	Panama	PAN								05	VEGETABLES AND FRUIT	1	No Quantity							1493			0
S3	2009	2009	2009	2	0	2	Export	642	Romania	ROU	616	Poland	POL								05	VEGETABLES AND FRUIT	1	No Quantity							1274264			0
S3	2009	2009	2009	2	0	2	Export	642	Romania	ROU	620	Portugal	PRT								05	VEGETABLES AND FRUIT	1	No Quantity							572110			0
S3	2009	2009	2009	2	0	2	Export	642	Romania	ROU	643	Russian Federation	RUS								05	VEGETABLES AND FRUIT	1	No Quantity							1903137			0
S3	2009	2009	2009	2	0	2	Export	642	Romania	ROU	688	Serbia	SRB								05	VEGETABLES AND FRUIT	1	No Quantity							234812			0
S3	2009	2009	2009	2	0	2	Export	642	Romania	ROU	699	India	IND								05	VEGETABLES AND FRUIT	1	No Quantity							108113			0
S3	2009	2009	2009	2	0	2	Export	642	Romania	ROU	703	Slovakia	SVK								05	VEGETABLES AND FRUIT	1	No Quantity							1233736			0
S3	2009	2009	2009	2	0	2	Export	642	Romania	ROU	705	Slovenia	SVN								05	VEGETABLES AND FRUIT	1	No Quantity							1556389			0
S3	2009	2009	2009	2	0	2	Export	642	Romania	ROU	724	Spain	ESP								05	VEGETABLES AND FRUIT	1	No Quantity							2863289			0
S3	2009	2009	2009	2	0	2	Export	642	Romania	ROU	757	Switzerland	CHE								05	VEGETABLES AND FRUIT	1	No Quantity							1039576			0
S3	2009	2009	2009	2	0	2	Export	642	Romania	ROU	760	Syria	SYR								05	VEGETABLES AND FRUIT	1	No Quantity							1612000			0
S3	2009	2009	2009	2	0	2	Export	642	Romania	ROU	764	Thailand	THA								05	VEGETABLES AND FRUIT	1	No Quantity							644			0
S3	2009	2009	2009	2	0	2	Export	642	Romania	ROU	792	Turkey	TUR								05	VEGETABLES AND FRUIT	1	No Quantity							5323017			0
S3	2009	2009	2009	2	0	2	Export	642	Romania	ROU	804	Ukraine	UKR								05	VEGETABLES AND FRUIT	1	No Quantity							32290			0
S3	2009	2009	2009	2	0	2	Export	642	Romania	ROU	807	North Macedonia	MKD								05	VEGETABLES AND FRUIT	1	No Quantity							74323			0
S3	2009	2009	2009	2	0	2	Export	642	Romania	ROU	818	Egypt	EGY								05	VEGETABLES AND FRUIT	1	No Quantity							201139			0
S3	2009	2009	2009	2	0	2	Export	642	Romania	ROU	826	United Kingdom	GBR								05	VEGETABLES AND FRUIT	1	No Quantity							629056			0
S3	2009	2009	2009	2	0	2	Export	642	Romania	ROU	842	USA	USA								05	VEGETABLES AND FRUIT	1	No Quantity							1455877			0
S3	2009	2009	2009	2	0	2	Export	642	Romania	ROU	899	Areas, nes									05	VEGETABLES AND FRUIT	1	No Quantity							50549			0
S3	2009	2009	2009	2	0	2	Export	620	Portugal	PRT	0	World	WLD								06	SUGAR,SUGR.PREPTNS,HONEY	1	No Quantity							256423812			0
S3	2009	2009	2009	2	0	2	Export	620	Portugal	PRT	12	Algeria	DZA								06	SUGAR,SUGR.PREPTNS,HONEY	1	No Quantity							4610			0
S3	2009	2009	2009	2	0	2	Export	620	Portugal	PRT	20	Andorra	AND								06	SUGAR,SUGR.PREPTNS,HONEY	1	No Quantity							6587			0
S3	2009	2009	2009	2	0	2	Export	620	Portugal	PRT	24	Angola	AGO								06	SUGAR,SUGR.PREPTNS,HONEY	1	No Quantity							10748682			0
S3	2009	2009	2009	2	0	2	Export	620	Portugal	PRT	36	Australia	AUS								06	SUGAR,SUGR.PREPTNS,HONEY	1	No Quantity							1114			0
S3	2009	2009	2009	2	0	2	Export	620	Portugal	PRT	40	Austria	AUT								06	SUGAR,SUGR.PREPTNS,HONEY	1	No Quantity							50			0
S3	2009	2009	2009	2	0	2	Export	620	Portugal	PRT	56	Belgium	BEL								06	SUGAR,SUGR.PREPTNS,HONEY	1	No Quantity							116594			0
S3	2009	2009	2009	2	0	2	Export	620	Portugal	PRT	76	Brazil	BRA								06	SUGAR,SUGR.PREPTNS,HONEY	1	No Quantity							29322			0
S3	2009	2009	2009	2	0	2	Export	620	Portugal	PRT	124	Canada	CAN								06	SUGAR,SUGR.PREPTNS,HONEY	1	No Quantity							196559			0
S3	2009	2009	2009	2	0	2	Export	620	Portugal	PRT	132	Cabo Verde	CPV								06	SUGAR,SUGR.PREPTNS,HONEY	1	No Quantity							1052845			0
S3	2009	2009	2009	2	0	2	Export	620	Portugal	PRT	156	China	CHN								06	SUGAR,SUGR.PREPTNS,HONEY	1	No Quantity							903			0
S3	2009	2009	2009	2	0	2	Export	620	Portugal	PRT	180	Dem. Rep. of the Congo	COD								06	SUGAR,SUGR.PREPTNS,HONEY	1	No Quantity							2848			0
S3	2009	2009	2009	2	0	2	Export	620	Portugal	PRT	192	Cuba	CUB								06	SUGAR,SUGR.PREPTNS,HONEY	1	No Quantity							82			0
S3	2009	2009	2009	2	0	2	Export	620	Portugal	PRT	196	Cyprus	CYP								06	SUGAR,SUGR.PREPTNS,HONEY	1	No Quantity							3691			0
S3	2009	2009	2009	2	0	2	Export	620	Portugal	PRT	246	Finland	FIN								06	SUGAR,SUGR.PREPTNS,HONEY	1	No Quantity							491972			0
S3	2009	2009	2009	2	0	2	Export	620	Portugal	PRT	251	France	FRA								06	SUGAR,SUGR.PREPTNS,HONEY	1	No Quantity							7215039			0
S3	2009	2009	2009	2	0	2	Export	620	Portugal	PRT	276	Germany	DEU								06	SUGAR,SUGR.PREPTNS,HONEY	1	No Quantity							1109195			0
S3	2009	2009	2009	2	0	2	Export	620	Portugal	PRT	300	Greece	GRC								06	SUGAR,SUGR.PREPTNS,HONEY	1	No Quantity							550			0
S3	2009	2009	2009	2	0	2	Export	620	Portugal	PRT	344	China, Hong Kong SAR	HKG								06	SUGAR,SUGR.PREPTNS,HONEY	1	No Quantity							201			0
S3	2009	2009	2009	2	0	2	Export	620	Portugal	PRT	352	Iceland	ISL								06	SUGAR,SUGR.PREPTNS,HONEY	1	No Quantity							34			0
S3	2009	2009	2009	2	0	2	Export	620	Portugal	PRT	372	Ireland	IRL								06	SUGAR,SUGR.PREPTNS,HONEY	1	No Quantity							1562			0
S3	2009	2009	2009	2	0	2	Export	620	Portugal	PRT	376	Israel	ISR								06	SUGAR,SUGR.PREPTNS,HONEY	1	No Quantity							11267021			0
S3	2009	2009	2009	2	0	2	Export	620	Portugal	PRT	381	Italy	ITA								06	SUGAR,SUGR.PREPTNS,HONEY	1	No Quantity							13601			0
S3	2009	2009	2009	2	0	2	Export	620	Portugal	PRT	392	Japan	JPN								06	SUGAR,SUGR.PREPTNS,HONEY	1	No Quantity							11399			0
S3	2009	2009	2009	2	0	2	Export	620	Portugal	PRT	422	Lebanon	LBN								06	SUGAR,SUGR.PREPTNS,HONEY	1	No Quantity							10792			0
S3	2009	2009	2009	2	0	2	Export	620	Portugal	PRT	434	Libya	LBY								06	SUGAR,SUGR.PREPTNS,HONEY	1	No Quantity							2031397			0
S3	2009	2009	2009	2	0	2	Export	620	Portugal	PRT	442	Luxembourg	LUX								06	SUGAR,SUGR.PREPTNS,HONEY	1	No Quantity							351671			0
S3	2009	2009	2009	2	0	2	Export	620	Portugal	PRT	446	China, Macao SAR	MAC								06	SUGAR,SUGR.PREPTNS,HONEY	1	No Quantity							7503			0
S3	2009	2009	2009	2	0	2	Export	620	Portugal	PRT	504	Morocco	MAR								06	SUGAR,SUGR.PREPTNS,HONEY	1	No Quantity							34595			0
S3	2009	2009	2009	2	0	2	Export	620	Portugal	PRT	508	Mozambique	MOZ								06	SUGAR,SUGR.PREPTNS,HONEY	1	No Quantity							134047			0
S3	2009	2009	2009	2	0	2	Export	620	Portugal	PRT	516	Namibia	NAM								06	SUGAR,SUGR.PREPTNS,HONEY	1	No Quantity							16171			0
S3	2009	2009	2009	2	0	2	Export	620	Portugal	PRT	528	Netherlands	NLD								06	SUGAR,SUGR.PREPTNS,HONEY	1	No Quantity							29160			0
S3	2009	2009	2009	2	0	2	Export	620	Portugal	PRT	616	Poland	POL								06	SUGAR,SUGR.PREPTNS,HONEY	1	No Quantity							169			0
S3	2009	2009	2009	2	0	2	Export	620	Portugal	PRT	624	Guinea-Bissau	GNB								06	SUGAR,SUGR.PREPTNS,HONEY	1	No Quantity							279548			0
S3	2009	2009	2009	2	0	2	Export	620	Portugal	PRT	626	Timor-Leste	TLS								06	SUGAR,SUGR.PREPTNS,HONEY	1	No Quantity							1016			0
S3	2009	2009	2009	2	0	2	Export	620	Portugal	PRT	643	Russian Federation	RUS								06	SUGAR,SUGR.PREPTNS,HONEY	1	No Quantity							69941			0
S3	2009	2009	2009	2	0	2	Export	620	Portugal	PRT	678	Sao Tome and Principe	STP								06	SUGAR,SUGR.PREPTNS,HONEY	1	No Quantity							224853			0
S3	2009	2009	2009	2	0	2	Export	620	Portugal	PRT	686	Senegal	SEN								06	SUGAR,SUGR.PREPTNS,HONEY	1	No Quantity							15			0
S3	2009	2009	2009	2	0	2	Export	620	Portugal	PRT	699	India	IND								06	SUGAR,SUGR.PREPTNS,HONEY	1	No Quantity							56			0
S3	2009	2009	2009	2	0	2	Export	620	Portugal	PRT	710	South Africa	ZAF								06	SUGAR,SUGR.PREPTNS,HONEY	1	No Quantity							332			0
S3	2009	2009	2009	2	0	2	Export	620	Portugal	PRT	724	Spain	ESP								06	SUGAR,SUGR.PREPTNS,HONEY	1	No Quantity							220003769			0
S3	2009	2009	2009	2	0	2	Export	620	Portugal	PRT	752	Sweden	SWE								06	SUGAR,SUGR.PREPTNS,HONEY	1	No Quantity							21			0
S3	2009	2009	2009	2	0	2	Export	620	Portugal	PRT	757	Switzerland	CHE								06	SUGAR,SUGR.PREPTNS,HONEY	1	No Quantity							164223			0
S3	2009	2009	2009	2	0	2	Export	620	Portugal	PRT	784	United Arab Emirates	ARE								06	SUGAR,SUGR.PREPTNS,HONEY	1	No Quantity							298799			0
S3	2009	2009	2009	2	0	2	Export	620	Portugal	PRT	826	United Kingdom	GBR								06	SUGAR,SUGR.PREPTNS,HONEY	1	No Quantity							152720			0
S3	2009	2009	2009	2	0	2	Export	620	Portugal	PRT	837	Bunkers									06	SUGAR,SUGR.PREPTNS,HONEY	1	No Quantity							7119			0
S3	2009	2009	2009	2	0	2	Export	620	Portugal	PRT	842	USA	USA								06	SUGAR,SUGR.PREPTNS,HONEY	1	No Quantity							331283			0
S3	2009	2009	2009	2	0	2	Export	620	Portugal	PRT	862	Venezuela	VEN								06	SUGAR,SUGR.PREPTNS,HONEY	1	No Quantity							67			0
S3	2009	2009	2009	2	0	2	Export	620	Portugal	PRT	899	Areas, nes									06	SUGAR,SUGR.PREPTNS,HONEY	1	No Quantity							82			0
S3	2009	2009	2009	2	0	2	Export	642	Romania	ROU	0	World	WLD								06	SUGAR,SUGR.PREPTNS,HONEY	1	No Quantity							93825248			0
S3	2009	2009	2009	2	0	2	Export	642	Romania	ROU	8	Albania	ALB								06	SUGAR,SUGR.PREPTNS,HONEY	1	No Quantity							12413			0
S3	2009	2009	2009	2	0	2	Export	642	Romania	ROU	31	Azerbaijan	AZE								06	SUGAR,SUGR.PREPTNS,HONEY	1	No Quantity							38363			0
S3	2009	2009	2009	2	0	2	Export	642	Romania	ROU	40	Austria	AUT								06	SUGAR,SUGR.PREPTNS,HONEY	1	No Quantity							1018906			0
S3	2009	2009	2009	2	0	2	Export	642	Romania	ROU	51	Armenia	ARM								06	SUGAR,SUGR.PREPTNS,HONEY	1	No Quantity							24721			0
S3	2009	2009	2009	2	0	2	Export	642	Romania	ROU	56	Belgium	BEL								06	SUGAR,SUGR.PREPTNS,HONEY	1	No Quantity							1121150			0
S3	2009	2009	2009	2	0	2	Export	642	Romania	ROU	70	Bosnia Herzegovina	BIH								06	SUGAR,SUGR.PREPTNS,HONEY	1	No Quantity							217029			0
S3	2009	2009	2009	2	0	2	Export	642	Romania	ROU	100	Bulgaria	BGR								06	SUGAR,SUGR.PREPTNS,HONEY	1	No Quantity							26774806			0
S3	2009	2009	2009	2	0	2	Export	642	Romania	ROU	112	Belarus	BLR								06	SUGAR,SUGR.PREPTNS,HONEY	1	No Quantity							103318			0
S3	2009	2009	2009	2	0	2	Export	642	Romania	ROU	124	Canada	CAN								06	SUGAR,SUGR.PREPTNS,HONEY	1	No Quantity							59829			0
S3	2009	2009	2009	2	0	2	Export	642	Romania	ROU	196	Cyprus	CYP								06	SUGAR,SUGR.PREPTNS,HONEY	1	No Quantity							20496			0
S3	2009	2009	2009	2	0	2	Export	642	Romania	ROU	203	Czechia	CZE								06	SUGAR,SUGR.PREPTNS,HONEY	1	No Quantity							2760879			0
S3	2009	2009	2009	2	0	2	Export	642	Romania	ROU	208	Denmark	DNK								06	SUGAR,SUGR.PREPTNS,HONEY	1	No Quantity							9959			0
S3	2009	2009	2009	2	0	2	Export	642	Romania	ROU	246	Finland	FIN								06	SUGAR,SUGR.PREPTNS,HONEY	1	No Quantity							66997			0
S3	2009	2009	2009	2	0	2	Export	642	Romania	ROU	251	France	FRA								06	SUGAR,SUGR.PREPTNS,HONEY	1	No Quantity							2209264			0
S3	2009	2009	2009	2	0	2	Export	642	Romania	ROU	268	Georgia	GEO								06	SUGAR,SUGR.PREPTNS,HONEY	1	No Quantity							6088			0
S3	2009	2009	2009	2	0	2	Export	642	Romania	ROU	276	Germany	DEU								06	SUGAR,SUGR.PREPTNS,HONEY	1	No Quantity							25767508			0
S3	2009	2009	2009	2	0	2	Export	642	Romania	ROU	300	Greece	GRC								06	SUGAR,SUGR.PREPTNS,HONEY	1	No Quantity							1203093			0
S3	2009	2009	2009	2	0	2	Export	642	Romania	ROU	348	Hungary	HUN								06	SUGAR,SUGR.PREPTNS,HONEY	1	No Quantity							12937420			0
S3	2009	2009	2009	2	0	2	Export	642	Romania	ROU	372	Ireland	IRL								06	SUGAR,SUGR.PREPTNS,HONEY	1	No Quantity							75669			0
S3	2009	2009	2009	2	0	2	Export	642	Romania	ROU	376	Israel	ISR								06	SUGAR,SUGR.PREPTNS,HONEY	1	No Quantity							15			0
S3	2009	2009	2009	2	0	2	Export	642	Romania	ROU	381	Italy	ITA								06	SUGAR,SUGR.PREPTNS,HONEY	1	No Quantity							4338121			0
S3	2009	2009	2009	2	0	2	Export	642	Romania	ROU	392	Japan	JPN								06	SUGAR,SUGR.PREPTNS,HONEY	1	No Quantity							394106			0
S3	2009	2009	2009	2	0	2	Export	642	Romania	ROU	398	Kazakhstan	KAZ								06	SUGAR,SUGR.PREPTNS,HONEY	1	No Quantity							19442			0
S3	2009	2009	2009	2	0	2	Export	642	Romania	ROU	410	Rep. of Korea	KOR								06	SUGAR,SUGR.PREPTNS,HONEY	1	No Quantity							20			0
S3	2009	2009	2009	2	0	2	Export	642	Romania	ROU	440	Lithuania	LTU								06	SUGAR,SUGR.PREPTNS,HONEY	1	No Quantity							101463			0
S3	2009	2009	2009	2	0	2	Export	642	Romania	ROU	442	Luxembourg	LUX								06	SUGAR,SUGR.PREPTNS,HONEY	1	No Quantity							829300			0
S3	2009	2009	2009	2	0	2	Export	642	Romania	ROU	498	Rep. of Moldova	MDA								06	SUGAR,SUGR.PREPTNS,HONEY	1	No Quantity							919750			0
S3	2009	2009	2009	2	0	2	Export	642	Romania	ROU	528	Netherlands	NLD								06	SUGAR,SUGR.PREPTNS,HONEY	1	No Quantity							3336797			0
S3	2009	2009	2009	2	0	2	Export	642	Romania	ROU	579	Norway	NOR								06	SUGAR,SUGR.PREPTNS,HONEY	1	No Quantity							16153			0
S3	2009	2009	2009	2	0	2	Export	642	Romania	ROU	616	Poland	POL								06	SUGAR,SUGR.PREPTNS,HONEY	1	No Quantity							793198			0
S3	2009	2009	2009	2	0	2	Export	642	Romania	ROU	643	Russian Federation	RUS								06	SUGAR,SUGR.PREPTNS,HONEY	1	No Quantity							859935			0
S3	2009	2009	2009	2	0	2	Export	642	Romania	ROU	688	Serbia	SRB								06	SUGAR,SUGR.PREPTNS,HONEY	1	No Quantity							30656			0
S3	2009	2009	2009	2	0	2	Export	642	Romania	ROU	703	Slovakia	SVK								06	SUGAR,SUGR.PREPTNS,HONEY	1	No Quantity							467264			0
S3	2009	2009	2009	2	0	2	Export	642	Romania	ROU	705	Slovenia	SVN								06	SUGAR,SUGR.PREPTNS,HONEY	1	No Quantity							126515			0
S3	2009	2009	2009	2	0	2	Export	642	Romania	ROU	724	Spain	ESP								06	SUGAR,SUGR.PREPTNS,HONEY	1	No Quantity							431994			0
S3	2009	2009	2009	2	0	2	Export	642	Romania	ROU	752	Sweden	SWE								06	SUGAR,SUGR.PREPTNS,HONEY	1	No Quantity							319332			0
S3	2009	2009	2009	2	0	2	Export	642	Romania	ROU	757	Switzerland	CHE								06	SUGAR,SUGR.PREPTNS,HONEY	1	No Quantity							249818			0
S3	2009	2009	2009	2	0	2	Export	642	Romania	ROU	784	United Arab Emirates	ARE								06	SUGAR,SUGR.PREPTNS,HONEY	1	No Quantity							22384			0
S3	2009	2009	2009	2	0	2	Export	642	Romania	ROU	792	Turkey	TUR								06	SUGAR,SUGR.PREPTNS,HONEY	1	No Quantity							14084			0
S3	2009	2009	2009	2	0	2	Export	642	Romania	ROU	807	North Macedonia	MKD								06	SUGAR,SUGR.PREPTNS,HONEY	1	No Quantity							5214			0
S3	2009	2009	2009	2	0	2	Export	642	Romania	ROU	818	Egypt	EGY								06	SUGAR,SUGR.PREPTNS,HONEY	1	No Quantity							79			0
S3	2009	2009	2009	2	0	2	Export	642	Romania	ROU	826	United Kingdom	GBR								06	SUGAR,SUGR.PREPTNS,HONEY	1	No Quantity							5950269			0
S3	2009	2009	2009	2	0	2	Export	642	Romania	ROU	842	USA	USA								06	SUGAR,SUGR.PREPTNS,HONEY	1	No Quantity							85493			0
S3	2009	2009	2009	2	0	2	Export	642	Romania	ROU	899	Areas, nes									06	SUGAR,SUGR.PREPTNS,HONEY	1	No Quantity							85938			0
S3	2009	2009	2009	2	0	2	Export	620	Portugal	PRT	0	World	WLD								07	COFFEE,TEA,COCOA,SPICES	1	No Quantity							96729583			0
S3	2009	2009	2009	2	0	2	Export	620	Portugal	PRT	8	Albania	ALB								07	COFFEE,TEA,COCOA,SPICES	1	No Quantity							42224			0
S3	2009	2009	2009	2	0	2	Export	620	Portugal	PRT	20	Andorra	AND								07	COFFEE,TEA,COCOA,SPICES	1	No Quantity							855312			0
S3	2009	2009	2009	2	0	2	Export	620	Portugal	PRT	24	Angola	AGO								07	COFFEE,TEA,COCOA,SPICES	1	No Quantity							7688950			0
S3	2009	2009	2009	2	0	2	Export	620	Portugal	PRT	36	Australia	AUS								07	COFFEE,TEA,COCOA,SPICES	1	No Quantity							82009			0
S3	2009	2009	2009	2	0	2	Export	620	Portugal	PRT	40	Austria	AUT								07	COFFEE,TEA,COCOA,SPICES	1	No Quantity							52040			0
S3	2009	2009	2009	2	0	2	Export	620	Portugal	PRT	48	Bahrain	BHR								07	COFFEE,TEA,COCOA,SPICES	1	No Quantity							7565			0
S3	2009	2009	2009	2	0	2	Export	620	Portugal	PRT	50	Bangladesh	BGD								07	COFFEE,TEA,COCOA,SPICES	1	No Quantity							571			0
S3	2009	2009	2009	2	0	2	Export	620	Portugal	PRT	56	Belgium	BEL								07	COFFEE,TEA,COCOA,SPICES	1	No Quantity							1569478			0
S3	2009	2009	2009	2	0	2	Export	620	Portugal	PRT	60	Bermuda	BMU								07	COFFEE,TEA,COCOA,SPICES	1	No Quantity							38			0
S3	2009	2009	2009	2	0	2	Export	620	Portugal	PRT	76	Brazil	BRA								07	COFFEE,TEA,COCOA,SPICES	1	No Quantity							585659			0
S3	2009	2009	2009	2	0	2	Export	620	Portugal	PRT	100	Bulgaria	BGR								07	COFFEE,TEA,COCOA,SPICES	1	No Quantity							250070			0
S3	2009	2009	2009	2	0	2	Export	620	Portugal	PRT	124	Canada	CAN								07	COFFEE,TEA,COCOA,SPICES	1	No Quantity							2352801			0
S3	2009	2009	2009	2	0	2	Export	620	Portugal	PRT	132	Cabo Verde	CPV								07	COFFEE,TEA,COCOA,SPICES	1	No Quantity							2726502			0
S3	2009	2009	2009	2	0	2	Export	620	Portugal	PRT	152	Chile	CHL								07	COFFEE,TEA,COCOA,SPICES	1	No Quantity							21552			0
S3	2009	2009	2009	2	0	2	Export	620	Portugal	PRT	156	China	CHN								07	COFFEE,TEA,COCOA,SPICES	1	No Quantity							11476			0
S3	2009	2009	2009	2	0	2	Export	620	Portugal	PRT	170	Colombia	COL								07	COFFEE,TEA,COCOA,SPICES	1	No Quantity							7			0
S3	2009	2009	2009	2	0	2	Export	620	Portugal	PRT	178	Congo	COG								07	COFFEE,TEA,COCOA,SPICES	1	No Quantity							292			0
S3	2009	2009	2009	2	0	2	Export	620	Portugal	PRT	180	Dem. Rep. of the Congo	COD								07	COFFEE,TEA,COCOA,SPICES	1	No Quantity							4114			0
S3	2009	2009	2009	2	0	2	Export	620	Portugal	PRT	191	Croatia	HRV								07	COFFEE,TEA,COCOA,SPICES	1	No Quantity							18711			0
S3	2009	2009	2009	2	0	2	Export	620	Portugal	PRT	196	Cyprus	CYP								07	COFFEE,TEA,COCOA,SPICES	1	No Quantity							69675			0
S3	2009	2009	2009	2	0	2	Export	620	Portugal	PRT	203	Czechia	CZE								07	COFFEE,TEA,COCOA,SPICES	1	No Quantity							92214			0
S3	2009	2009	2009	2	0	2	Export	620	Portugal	PRT	208	Denmark	DNK								07	COFFEE,TEA,COCOA,SPICES	1	No Quantity							37354			0
S3	2009	2009	2009	2	0	2	Export	620	Portugal	PRT	226	Equatorial Guinea	GNQ								07	COFFEE,TEA,COCOA,SPICES	1	No Quantity							2412			0
S3	2009	2009	2009	2	0	2	Export	620	Portugal	PRT	251	France	FRA								07	COFFEE,TEA,COCOA,SPICES	1	No Quantity							7111244			0
S3	2009	2009	2009	2	0	2	Export	620	Portugal	PRT	276	Germany	DEU								07	COFFEE,TEA,COCOA,SPICES	1	No Quantity							4566028			0
S3	2009	2009	2009	2	0	2	Export	620	Portugal	PRT	300	Greece	GRC								07	COFFEE,TEA,COCOA,SPICES	1	No Quantity							4462311			0
S3	2009	2009	2009	2	0	2	Export	620	Portugal	PRT	324	Guinea	GIN								07	COFFEE,TEA,COCOA,SPICES	1	No Quantity							8532			0
S3	2009	2009	2009	2	0	2	Export	620	Portugal	PRT	344	China, Hong Kong SAR	HKG								07	COFFEE,TEA,COCOA,SPICES	1	No Quantity							186214			0
S3	2009	2009	2009	2	0	2	Export	620	Portugal	PRT	348	Hungary	HUN								07	COFFEE,TEA,COCOA,SPICES	1	No Quantity							27753			0
S3	2009	2009	2009	2	0	2	Export	620	Portugal	PRT	352	Iceland	ISL								07	COFFEE,TEA,COCOA,SPICES	1	No Quantity							533			0
S3	2009	2009	2009	2	0	2	Export	620	Portugal	PRT	364	Iran	IRN								07	COFFEE,TEA,COCOA,SPICES	1	No Quantity							173			0
S3	2009	2009	2009	2	0	2	Export	620	Portugal	PRT	372	Ireland	IRL								07	COFFEE,TEA,COCOA,SPICES	1	No Quantity							1418			0
S3	2009	2009	2009	2	0	2	Export	620	Portugal	PRT	376	Israel	ISR								07	COFFEE,TEA,COCOA,SPICES	1	No Quantity							464			0
S3	2009	2009	2009	2	0	2	Export	620	Portugal	PRT	381	Italy	ITA								07	COFFEE,TEA,COCOA,SPICES	1	No Quantity							1864038			0
S3	2009	2009	2009	2	0	2	Export	620	Portugal	PRT	384	Côte d'Ivoire	CIV								07	COFFEE,TEA,COCOA,SPICES	1	No Quantity							517			0
S3	2009	2009	2009	2	0	2	Export	620	Portugal	PRT	392	Japan	JPN								07	COFFEE,TEA,COCOA,SPICES	1	No Quantity							57968			0
S3	2009	2009	2009	2	0	2	Export	620	Portugal	PRT	410	Rep. of Korea	KOR								07	COFFEE,TEA,COCOA,SPICES	1	No Quantity							11120			0
S3	2009	2009	2009	2	0	2	Export	620	Portugal	PRT	414	Kuwait	KWT								07	COFFEE,TEA,COCOA,SPICES	1	No Quantity							342310			0
S3	2009	2009	2009	2	0	2	Export	620	Portugal	PRT	422	Lebanon	LBN								07	COFFEE,TEA,COCOA,SPICES	1	No Quantity							243040			0
S3	2009	2009	2009	2	0	2	Export	620	Portugal	PRT	434	Libya	LBY								07	COFFEE,TEA,COCOA,SPICES	1	No Quantity							214			0
S3	2009	2009	2009	2	0	2	Export	620	Portugal	PRT	440	Lithuania	LTU								07	COFFEE,TEA,COCOA,SPICES	1	No Quantity							18317			0
S3	2009	2009	2009	2	0	2	Export	620	Portugal	PRT	442	Luxembourg	LUX								07	COFFEE,TEA,COCOA,SPICES	1	No Quantity							2044988			0
S3	2009	2009	2009	2	0	2	Export	620	Portugal	PRT	446	China, Macao SAR	MAC								07	COFFEE,TEA,COCOA,SPICES	1	No Quantity							85003			0
S3	2009	2009	2009	2	0	2	Export	620	Portugal	PRT	458	Malaysia	MYS								07	COFFEE,TEA,COCOA,SPICES	1	No Quantity							64161			0
S3	2009	2009	2009	2	0	2	Export	620	Portugal	PRT	470	Malta	MLT								07	COFFEE,TEA,COCOA,SPICES	1	No Quantity							4664			0
S3	2009	2009	2009	2	0	2	Export	620	Portugal	PRT	478	Mauritania	MRT								07	COFFEE,TEA,COCOA,SPICES	1	No Quantity							3769			0
S3	2009	2009	2009	2	0	2	Export	620	Portugal	PRT	480	Mauritius	MUS								07	COFFEE,TEA,COCOA,SPICES	1	No Quantity							119681			0
S3	2009	2009	2009	2	0	2	Export	620	Portugal	PRT	484	Mexico	MEX								07	COFFEE,TEA,COCOA,SPICES	1	No Quantity							167583			0
S3	2009	2009	2009	2	0	2	Export	620	Portugal	PRT	498	Rep. of Moldova	MDA								07	COFFEE,TEA,COCOA,SPICES	1	No Quantity							2393			0
S3	2009	2009	2009	2	0	2	Export	620	Portugal	PRT	504	Morocco	MAR								07	COFFEE,TEA,COCOA,SPICES	1	No Quantity							291806			0
S3	2009	2009	2009	2	0	2	Export	620	Portugal	PRT	508	Mozambique	MOZ								07	COFFEE,TEA,COCOA,SPICES	1	No Quantity							1251027			0
S3	2009	2009	2009	2	0	2	Export	620	Portugal	PRT	516	Namibia	NAM								07	COFFEE,TEA,COCOA,SPICES	1	No Quantity							42696			0
S3	2009	2009	2009	2	0	2	Export	620	Portugal	PRT	524	Nepal	NPL								07	COFFEE,TEA,COCOA,SPICES	1	No Quantity							34643			0
S3	2009	2009	2009	2	0	2	Export	620	Portugal	PRT	528	Netherlands	NLD								07	COFFEE,TEA,COCOA,SPICES	1	No Quantity							6163840			0
S3	2009	2009	2009	2	0	2	Export	620	Portugal	PRT	616	Poland	POL								07	COFFEE,TEA,COCOA,SPICES	1	No Quantity							304302			0
S3	2009	2009	2009	2	0	2	Export	620	Portugal	PRT	624	Guinea-Bissau	GNB								07	COFFEE,TEA,COCOA,SPICES	1	No Quantity							88947			0
S3	2009	2009	2009	2	0	2	Export	620	Portugal	PRT	626	Timor-Leste	TLS								07	COFFEE,TEA,COCOA,SPICES	1	No Quantity							6291			0
S3	2009	2009	2009	2	0	2	Export	620	Portugal	PRT	634	Qatar	QAT								07	COFFEE,TEA,COCOA,SPICES	1	No Quantity							5477			0
S3	2009	2009	2009	2	0	2	Export	620	Portugal	PRT	642	Romania	ROU								07	COFFEE,TEA,COCOA,SPICES	1	No Quantity							17428			0
S3	2009	2009	2009	2	0	2	Export	620	Portugal	PRT	643	Russian Federation	RUS								07	COFFEE,TEA,COCOA,SPICES	1	No Quantity							73115			0
S3	2009	2009	2009	2	0	2	Export	620	Portugal	PRT	678	Sao Tome and Principe	STP								07	COFFEE,TEA,COCOA,SPICES	1	No Quantity							139370			0
S3	2009	2009	2009	2	0	2	Export	620	Portugal	PRT	682	Saudi Arabia	SAU								07	COFFEE,TEA,COCOA,SPICES	1	No Quantity							485730			0
S3	2009	2009	2009	2	0	2	Export	620	Portugal	PRT	686	Senegal	SEN								07	COFFEE,TEA,COCOA,SPICES	1	No Quantity							1818			0
S3	2009	2009	2009	2	0	2	Export	620	Portugal	PRT	699	India	IND								07	COFFEE,TEA,COCOA,SPICES	1	No Quantity							6659			0
S3	2009	2009	2009	2	0	2	Export	620	Portugal	PRT	702	Singapore	SGP								07	COFFEE,TEA,COCOA,SPICES	1	No Quantity							118024			0
S3	2009	2009	2009	2	0	2	Export	620	Portugal	PRT	703	Slovakia	SVK								07	COFFEE,TEA,COCOA,SPICES	1	No Quantity							2944			0
S3	2009	2009	2009	2	0	2	Export	620	Portugal	PRT	705	Slovenia	SVN								07	COFFEE,TEA,COCOA,SPICES	1	No Quantity							1079			0
S3	2009	2009	2009	2	0	2	Export	620	Portugal	PRT	710	South Africa	ZAF								07	COFFEE,TEA,COCOA,SPICES	1	No Quantity							1219618			0
S3	2009	2009	2009	2	0	2	Export	620	Portugal	PRT	716	Zimbabwe	ZWE								07	COFFEE,TEA,COCOA,SPICES	1	No Quantity							3			0
S3	2009	2009	2009	2	0	2	Export	620	Portugal	PRT	724	Spain	ESP								07	COFFEE,TEA,COCOA,SPICES	1	No Quantity							40810770			0
S3	2009	2009	2009	2	0	2	Export	620	Portugal	PRT	752	Sweden	SWE								07	COFFEE,TEA,COCOA,SPICES	1	No Quantity							70344			0
S3	2009	2009	2009	2	0	2	Export	620	Portugal	PRT	757	Switzerland	CHE								07	COFFEE,TEA,COCOA,SPICES	1	No Quantity							1141709			0
S3	2009	2009	2009	2	0	2	Export	620	Portugal	PRT	784	United Arab Emirates	ARE								07	COFFEE,TEA,COCOA,SPICES	1	No Quantity							285491			0
S3	2009	2009	2009	2	0	2	Export	620	Portugal	PRT	788	Tunisia	TUN								07	COFFEE,TEA,COCOA,SPICES	1	No Quantity							3433			0
S3	2009	2009	2009	2	0	2	Export	620	Portugal	PRT	792	Turkey	TUR								07	COFFEE,TEA,COCOA,SPICES	1	No Quantity							31322			0
S3	2009	2009	2009	2	0	2	Export	620	Portugal	PRT	804	Ukraine	UKR								07	COFFEE,TEA,COCOA,SPICES	1	No Quantity							759399			0
S3	2009	2009	2009	2	0	2	Export	620	Portugal	PRT	818	Egypt	EGY								07	COFFEE,TEA,COCOA,SPICES	1	No Quantity							37103			0
S3	2009	2009	2009	2	0	2	Export	620	Portugal	PRT	826	United Kingdom	GBR								07	COFFEE,TEA,COCOA,SPICES	1	No Quantity							3348217			0
S3	2009	2009	2009	2	0	2	Export	620	Portugal	PRT	837	Bunkers									07	COFFEE,TEA,COCOA,SPICES	1	No Quantity							271678			0
S3	2009	2009	2009	2	0	2	Export	620	Portugal	PRT	842	USA	USA								07	COFFEE,TEA,COCOA,SPICES	1	No Quantity							1746918			0
S3	2009	2009	2009	2	0	2	Export	620	Portugal	PRT	858	Uruguay	URY								07	COFFEE,TEA,COCOA,SPICES	1	No Quantity							28048			0
S3	2009	2009	2009	2	0	2	Export	620	Portugal	PRT	862	Venezuela	VEN								07	COFFEE,TEA,COCOA,SPICES	1	No Quantity							74870			0
S3	2009	2009	2009	2	0	2	Export	642	Romania	ROU	0	World	WLD								07	COFFEE,TEA,COCOA,SPICES	1	No Quantity							49289371			0
S3	2009	2009	2009	2	0	2	Export	642	Romania	ROU	8	Albania	ALB								07	COFFEE,TEA,COCOA,SPICES	1	No Quantity							282140			0
S3	2009	2009	2009	2	0	2	Export	642	Romania	ROU	12	Algeria	DZA								07	COFFEE,TEA,COCOA,SPICES	1	No Quantity							415675			0
S3	2009	2009	2009	2	0	2	Export	642	Romania	ROU	28	Antigua and Barbuda	ATG								07	COFFEE,TEA,COCOA,SPICES	1	No Quantity							848			0
S3	2009	2009	2009	2	0	2	Export	642	Romania	ROU	36	Australia	AUS								07	COFFEE,TEA,COCOA,SPICES	1	No Quantity							831			0
S3	2009	2009	2009	2	0	2	Export	642	Romania	ROU	40	Austria	AUT								07	COFFEE,TEA,COCOA,SPICES	1	No Quantity							1051448			0
S3	2009	2009	2009	2	0	2	Export	642	Romania	ROU	51	Armenia	ARM								07	COFFEE,TEA,COCOA,SPICES	1	No Quantity							878			0
S3	2009	2009	2009	2	0	2	Export	642	Romania	ROU	56	Belgium	BEL								07	COFFEE,TEA,COCOA,SPICES	1	No Quantity							726824			0
S3	2009	2009	2009	2	0	2	Export	642	Romania	ROU	70	Bosnia Herzegovina	BIH								07	COFFEE,TEA,COCOA,SPICES	1	No Quantity							71729			0
S3	2009	2009	2009	2	0	2	Export	642	Romania	ROU	100	Bulgaria	BGR								07	COFFEE,TEA,COCOA,SPICES	1	No Quantity							11973659			0
S3	2009	2009	2009	2	0	2	Export	642	Romania	ROU	124	Canada	CAN								07	COFFEE,TEA,COCOA,SPICES	1	No Quantity							41937			0
S3	2009	2009	2009	2	0	2	Export	642	Romania	ROU	144	Sri Lanka	LKA								07	COFFEE,TEA,COCOA,SPICES	1	No Quantity							1856778			0
S3	2009	2009	2009	2	0	2	Export	642	Romania	ROU	170	Colombia	COL								07	COFFEE,TEA,COCOA,SPICES	1	No Quantity							73767			0
S3	2009	2009	2009	2	0	2	Export	642	Romania	ROU	174	Comoros	COM								07	COFFEE,TEA,COCOA,SPICES	1	No Quantity							30			0
S3	2009	2009	2009	2	0	2	Export	642	Romania	ROU	191	Croatia	HRV								07	COFFEE,TEA,COCOA,SPICES	1	No Quantity							2569535			0
S3	2009	2009	2009	2	0	2	Export	642	Romania	ROU	196	Cyprus	CYP								07	COFFEE,TEA,COCOA,SPICES	1	No Quantity							5661			0
S3	2009	2009	2009	2	0	2	Export	642	Romania	ROU	203	Czechia	CZE								07	COFFEE,TEA,COCOA,SPICES	1	No Quantity							806510			0
S3	2009	2009	2009	2	0	2	Export	642	Romania	ROU	208	Denmark	DNK								07	COFFEE,TEA,COCOA,SPICES	1	No Quantity							24425			0
S3	2009	2009	2009	2	0	2	Export	642	Romania	ROU	251	France	FRA								07	COFFEE,TEA,COCOA,SPICES	1	No Quantity							313851			0
S3	2009	2009	2009	2	0	2	Export	642	Romania	ROU	268	Georgia	GEO								07	COFFEE,TEA,COCOA,SPICES	1	No Quantity							29713			0
S3	2009	2009	2009	2	0	2	Export	642	Romania	ROU	276	Germany	DEU								07	COFFEE,TEA,COCOA,SPICES	1	No Quantity							635969			0
S3	2009	2009	2009	2	0	2	Export	642	Romania	ROU	288	Ghana	GHA								07	COFFEE,TEA,COCOA,SPICES	1	No Quantity							28093			0
S3	2009	2009	2009	2	0	2	Export	642	Romania	ROU	292	Gibraltar	GIB								07	COFFEE,TEA,COCOA,SPICES	1	No Quantity							653			0
S3	2009	2009	2009	2	0	2	Export	642	Romania	ROU	300	Greece	GRC								07	COFFEE,TEA,COCOA,SPICES	1	No Quantity							1023164			0
S3	2009	2009	2009	2	0	2	Export	642	Romania	ROU	344	China, Hong Kong SAR	HKG								07	COFFEE,TEA,COCOA,SPICES	1	No Quantity							1719			0
S3	2009	2009	2009	2	0	2	Export	642	Romania	ROU	348	Hungary	HUN								07	COFFEE,TEA,COCOA,SPICES	1	No Quantity							1668143			0
S3	2009	2009	2009	2	0	2	Export	642	Romania	ROU	360	Indonesia	IDN								07	COFFEE,TEA,COCOA,SPICES	1	No Quantity							275423			0
S3	2009	2009	2009	2	0	2	Export	642	Romania	ROU	364	Iran	IRN								07	COFFEE,TEA,COCOA,SPICES	1	No Quantity							64148			0
S3	2009	2009	2009	2	0	2	Export	642	Romania	ROU	372	Ireland	IRL								07	COFFEE,TEA,COCOA,SPICES	1	No Quantity							8969			0
S3	2009	2009	2009	2	0	2	Export	642	Romania	ROU	376	Israel	ISR								07	COFFEE,TEA,COCOA,SPICES	1	No Quantity							282506			0
S3	2009	2009	2009	2	0	2	Export	642	Romania	ROU	381	Italy	ITA								07	COFFEE,TEA,COCOA,SPICES	1	No Quantity							4833750			0
S3	2009	2009	2009	2	0	2	Export	642	Romania	ROU	392	Japan	JPN								07	COFFEE,TEA,COCOA,SPICES	1	No Quantity							97			0
S3	2009	2009	2009	2	0	2	Export	642	Romania	ROU	400	Jordan	JOR								07	COFFEE,TEA,COCOA,SPICES	1	No Quantity							115557			0
S3	2009	2009	2009	2	0	2	Export	642	Romania	ROU	410	Rep. of Korea	KOR								07	COFFEE,TEA,COCOA,SPICES	1	No Quantity							133896			0
S3	2009	2009	2009	2	0	2	Export	642	Romania	ROU	422	Lebanon	LBN								07	COFFEE,TEA,COCOA,SPICES	1	No Quantity							520916			0
S3	2009	2009	2009	2	0	2	Export	642	Romania	ROU	428	Latvia	LVA								07	COFFEE,TEA,COCOA,SPICES	1	No Quantity							269155			0
S3	2009	2009	2009	2	0	2	Export	642	Romania	ROU	430	Liberia	LBR								07	COFFEE,TEA,COCOA,SPICES	1	No Quantity							298			0
S3	2009	2009	2009	2	0	2	Export	642	Romania	ROU	440	Lithuania	LTU								07	COFFEE,TEA,COCOA,SPICES	1	No Quantity							520827			0
S3	2009	2009	2009	2	0	2	Export	642	Romania	ROU	458	Malaysia	MYS								07	COFFEE,TEA,COCOA,SPICES	1	No Quantity							60940			0
S3	2009	2009	2009	2	0	2	Export	642	Romania	ROU	480	Mauritius	MUS								07	COFFEE,TEA,COCOA,SPICES	1	No Quantity							110415			0
S3	2009	2009	2009	2	0	2	Export	642	Romania	ROU	498	Rep. of Moldova	MDA								07	COFFEE,TEA,COCOA,SPICES	1	No Quantity							2295703			0
S3	2009	2009	2009	2	0	2	Export	642	Romania	ROU	499	Montenegro	MNE								07	COFFEE,TEA,COCOA,SPICES	1	No Quantity							262363			0
S3	2009	2009	2009	2	0	2	Export	642	Romania	ROU	504	Morocco	MAR								07	COFFEE,TEA,COCOA,SPICES	1	No Quantity							37011			0
S3	2009	2009	2009	2	0	2	Export	642	Romania	ROU	528	Netherlands	NLD								07	COFFEE,TEA,COCOA,SPICES	1	No Quantity							324506			0
S3	2009	2009	2009	2	0	2	Export	642	Romania	ROU	530	Neth. Antilles	ANT								07	COFFEE,TEA,COCOA,SPICES	1	No Quantity							252			0
S3	2009	2009	2009	2	0	2	Export	642	Romania	ROU	579	Norway	NOR								07	COFFEE,TEA,COCOA,SPICES	1	No Quantity							401			0
S3	2009	2009	2009	2	0	2	Export	642	Romania	ROU	591	Panama	PAN								07	COFFEE,TEA,COCOA,SPICES	1	No Quantity							418			0
S3	2009	2009	2009	2	0	2	Export	642	Romania	ROU	608	Philippines	PHL								07	COFFEE,TEA,COCOA,SPICES	1	No Quantity							109424			0
S3	2009	2009	2009	2	0	2	Export	642	Romania	ROU	616	Poland	POL								07	COFFEE,TEA,COCOA,SPICES	1	No Quantity							4402720			0
S3	2009	2009	2009	2	0	2	Export	642	Romania	ROU	620	Portugal	PRT								07	COFFEE,TEA,COCOA,SPICES	1	No Quantity							21776			0
S3	2009	2009	2009	2	0	2	Export	642	Romania	ROU	643	Russian Federation	RUS								07	COFFEE,TEA,COCOA,SPICES	1	No Quantity							30			0
S3	2009	2009	2009	2	0	2	Export	642	Romania	ROU	670	Saint Vincent and the Grenadines	VCT								07	COFFEE,TEA,COCOA,SPICES	1	No Quantity							133			0
S3	2009	2009	2009	2	0	2	Export	642	Romania	ROU	682	Saudi Arabia	SAU								07	COFFEE,TEA,COCOA,SPICES	1	No Quantity							96700			0
S3	2009	2009	2009	2	0	2	Export	642	Romania	ROU	688	Serbia	SRB								07	COFFEE,TEA,COCOA,SPICES	1	No Quantity							4923389			0
S3	2009	2009	2009	2	0	2	Export	642	Romania	ROU	694	Sierra Leone	SLE								07	COFFEE,TEA,COCOA,SPICES	1	No Quantity							139			0
S3	2009	2009	2009	2	0	2	Export	642	Romania	ROU	699	India	IND								07	COFFEE,TEA,COCOA,SPICES	1	No Quantity							167520			0
S3	2009	2009	2009	2	0	2	Export	642	Romania	ROU	702	Singapore	SGP								07	COFFEE,TEA,COCOA,SPICES	1	No Quantity							28600			0
S3	2009	2009	2009	2	0	2	Export	642	Romania	ROU	703	Slovakia	SVK								07	COFFEE,TEA,COCOA,SPICES	1	No Quantity							1020186			0
S3	2009	2009	2009	2	0	2	Export	642	Romania	ROU	705	Slovenia	SVN								07	COFFEE,TEA,COCOA,SPICES	1	No Quantity							3492			0
S3	2009	2009	2009	2	0	2	Export	642	Romania	ROU	710	South Africa	ZAF								07	COFFEE,TEA,COCOA,SPICES	1	No Quantity							253780			0
S3	2009	2009	2009	2	0	2	Export	642	Romania	ROU	724	Spain	ESP								07	COFFEE,TEA,COCOA,SPICES	1	No Quantity							217847			0
S3	2009	2009	2009	2	0	2	Export	642	Romania	ROU	740	Suriname	SUR								07	COFFEE,TEA,COCOA,SPICES	1	No Quantity							47628			0
S3	2009	2009	2009	2	0	2	Export	642	Romania	ROU	760	Syria	SYR								07	COFFEE,TEA,COCOA,SPICES	1	No Quantity							78524			0
S3	2009	2009	2009	2	0	2	Export	642	Romania	ROU	784	United Arab Emirates	ARE								07	COFFEE,TEA,COCOA,SPICES	1	No Quantity							242953			0
S3	2009	2009	2009	2	0	2	Export	642	Romania	ROU	788	Tunisia	TUN								07	COFFEE,TEA,COCOA,SPICES	1	No Quantity							1696			0
S3	2009	2009	2009	2	0	2	Export	642	Romania	ROU	792	Turkey	TUR								07	COFFEE,TEA,COCOA,SPICES	1	No Quantity							1909212			0
S3	2009	2009	2009	2	0	2	Export	642	Romania	ROU	804	Ukraine	UKR								07	COFFEE,TEA,COCOA,SPICES	1	No Quantity							8950			0
S3	2009	2009	2009	2	0	2	Export	642	Romania	ROU	807	North Macedonia	MKD								07	COFFEE,TEA,COCOA,SPICES	1	No Quantity							330396			0
S3	2009	2009	2009	2	0	2	Export	642	Romania	ROU	818	Egypt	EGY								07	COFFEE,TEA,COCOA,SPICES	1	No Quantity							147687			0
S3	2009	2009	2009	2	0	2	Export	642	Romania	ROU	826	United Kingdom	GBR								07	COFFEE,TEA,COCOA,SPICES	1	No Quantity							357915			0
S3	2009	2009	2009	2	0	2	Export	642	Romania	ROU	842	USA	USA								07	COFFEE,TEA,COCOA,SPICES	1	No Quantity							20616			0
S3	2009	2009	2009	2	0	2	Export	642	Romania	ROU	862	Venezuela	VEN								07	COFFEE,TEA,COCOA,SPICES	1	No Quantity							112150			0
S3	2009	2009	2009	2	0	2	Export	642	Romania	ROU	899	Areas, nes									07	COFFEE,TEA,COCOA,SPICES	1	No Quantity							1064377			0
S3	2009	2009	2009	2	0	2	Export	620	Portugal	PRT	0	World	WLD								08	ANIMAL FEED STUFF	1	No Quantity							76837544			0
S3	2009	2009	2009	2	0	2	Export	620	Portugal	PRT	12	Algeria	DZA								08	ANIMAL FEED STUFF	1	No Quantity							628203			0
S3	2009	2009	2009	2	0	2	Export	620	Portugal	PRT	20	Andorra	AND								08	ANIMAL FEED STUFF	1	No Quantity							4574			0
S3	2009	2009	2009	2	0	2	Export	620	Portugal	PRT	24	Angola	AGO								08	ANIMAL FEED STUFF	1	No Quantity							1872376			0
S3	2009	2009	2009	2	0	2	Export	620	Portugal	PRT	40	Austria	AUT								08	ANIMAL FEED STUFF	1	No Quantity							84			0
S3	2009	2009	2009	2	0	2	Export	620	Portugal	PRT	50	Bangladesh	BGD								08	ANIMAL FEED STUFF	1	No Quantity							412731			0
S3	2009	2009	2009	2	0	2	Export	620	Portugal	PRT	56	Belgium	BEL								08	ANIMAL FEED STUFF	1	No Quantity							28710			0
S3	2009	2009	2009	2	0	2	Export	620	Portugal	PRT	76	Brazil	BRA								08	ANIMAL FEED STUFF	1	No Quantity							40748			0
S3	2009	2009	2009	2	0	2	Export	620	Portugal	PRT	124	Canada	CAN								08	ANIMAL FEED STUFF	1	No Quantity							23357			0
S3	2009	2009	2009	2	0	2	Export	620	Portugal	PRT	132	Cabo Verde	CPV								08	ANIMAL FEED STUFF	1	No Quantity							2636663			0
S3	2009	2009	2009	2	0	2	Export	620	Portugal	PRT	180	Dem. Rep. of the Congo	COD								08	ANIMAL FEED STUFF	1	No Quantity							3023			0
S3	2009	2009	2009	2	0	2	Export	620	Portugal	PRT	196	Cyprus	CYP								08	ANIMAL FEED STUFF	1	No Quantity							3127333			0
S3	2009	2009	2009	2	0	2	Export	620	Portugal	PRT	251	France	FRA								08	ANIMAL FEED STUFF	1	No Quantity							169840			0
S3	2009	2009	2009	2	0	2	Export	620	Portugal	PRT	276	Germany	DEU								08	ANIMAL FEED STUFF	1	No Quantity							519			0
S3	2009	2009	2009	2	0	2	Export	620	Portugal	PRT	300	Greece	GRC								08	ANIMAL FEED STUFF	1	No Quantity							3348118			0
S3	2009	2009	2009	2	0	2	Export	620	Portugal	PRT	352	Iceland	ISL								08	ANIMAL FEED STUFF	1	No Quantity							3781			0
S3	2009	2009	2009	2	0	2	Export	620	Portugal	PRT	364	Iran	IRN								08	ANIMAL FEED STUFF	1	No Quantity							568			0
S3	2009	2009	2009	2	0	2	Export	620	Portugal	PRT	381	Italy	ITA								08	ANIMAL FEED STUFF	1	No Quantity							50055			0
S3	2009	2009	2009	2	0	2	Export	620	Portugal	PRT	400	Jordan	JOR								08	ANIMAL FEED STUFF	1	No Quantity							18205			0
S3	2009	2009	2009	2	0	2	Export	620	Portugal	PRT	442	Luxembourg	LUX								08	ANIMAL FEED STUFF	1	No Quantity							12157			0
S3	2009	2009	2009	2	0	2	Export	620	Portugal	PRT	446	China, Macao SAR	MAC								08	ANIMAL FEED STUFF	1	No Quantity							14			0
S3	2009	2009	2009	2	0	2	Export	620	Portugal	PRT	490	Other Asia, nes									08	ANIMAL FEED STUFF	1	No Quantity							423746			0
S3	2009	2009	2009	2	0	2	Export	620	Portugal	PRT	504	Morocco	MAR								08	ANIMAL FEED STUFF	1	No Quantity							193181			0
S3	2009	2009	2009	2	0	2	Export	620	Portugal	PRT	508	Mozambique	MOZ								08	ANIMAL FEED STUFF	1	No Quantity							1829665			0
S3	2009	2009	2009	2	0	2	Export	620	Portugal	PRT	516	Namibia	NAM								08	ANIMAL FEED STUFF	1	No Quantity							1240			0
S3	2009	2009	2009	2	0	2	Export	620	Portugal	PRT	528	Netherlands	NLD								08	ANIMAL FEED STUFF	1	No Quantity							109396			0
S3	2009	2009	2009	2	0	2	Export	620	Portugal	PRT	586	Pakistan	PAK								08	ANIMAL FEED STUFF	1	No Quantity							4468			0
S3	2009	2009	2009	2	0	2	Export	620	Portugal	PRT	624	Guinea-Bissau	GNB								08	ANIMAL FEED STUFF	1	No Quantity							46164			0
S3	2009	2009	2009	2	0	2	Export	620	Portugal	PRT	678	Sao Tome and Principe	STP								08	ANIMAL FEED STUFF	1	No Quantity							369990			0
S3	2009	2009	2009	2	0	2	Export	620	Portugal	PRT	686	Senegal	SEN								08	ANIMAL FEED STUFF	1	No Quantity							29			0
S3	2009	2009	2009	2	0	2	Export	620	Portugal	PRT	699	India	IND								08	ANIMAL FEED STUFF	1	No Quantity							165			0
S3	2009	2009	2009	2	0	2	Export	620	Portugal	PRT	702	Singapore	SGP								08	ANIMAL FEED STUFF	1	No Quantity							108246			0
S3	2009	2009	2009	2	0	2	Export	620	Portugal	PRT	704	Viet Nam	VNM								08	ANIMAL FEED STUFF	1	No Quantity							248773			0
S3	2009	2009	2009	2	0	2	Export	620	Portugal	PRT	724	Spain	ESP								08	ANIMAL FEED STUFF	1	No Quantity							61030383			0
S3	2009	2009	2009	2	0	2	Export	620	Portugal	PRT	757	Switzerland	CHE								08	ANIMAL FEED STUFF	1	No Quantity							60206			0
S3	2009	2009	2009	2	0	2	Export	620	Portugal	PRT	826	United Kingdom	GBR								08	ANIMAL FEED STUFF	1	No Quantity							1872			0
S3	2009	2009	2009	2	0	2	Export	620	Portugal	PRT	842	USA	USA								08	ANIMAL FEED STUFF	1	No Quantity							28964			0
S3	2009	2009	2009	2	0	2	Export	642	Romania	ROU	0	World	WLD								08	ANIMAL FEED STUFF	1	No Quantity							82119535			0
S3	2009	2009	2009	2	0	2	Export	642	Romania	ROU	40	Austria	AUT								08	ANIMAL FEED STUFF	1	No Quantity							103484			0
S3	2009	2009	2009	2	0	2	Export	642	Romania	ROU	56	Belgium	BEL								08	ANIMAL FEED STUFF	1	No Quantity							147			0
S3	2009	2009	2009	2	0	2	Export	642	Romania	ROU	100	Bulgaria	BGR								08	ANIMAL FEED STUFF	1	No Quantity							43050929			0
S3	2009	2009	2009	2	0	2	Export	642	Romania	ROU	203	Czechia	CZE								08	ANIMAL FEED STUFF	1	No Quantity							125552			0
S3	2009	2009	2009	2	0	2	Export	642	Romania	ROU	251	France	FRA								08	ANIMAL FEED STUFF	1	No Quantity							1808439			0
S3	2009	2009	2009	2	0	2	Export	642	Romania	ROU	268	Georgia	GEO								08	ANIMAL FEED STUFF	1	No Quantity							8155			0
S3	2009	2009	2009	2	0	2	Export	642	Romania	ROU	276	Germany	DEU								08	ANIMAL FEED STUFF	1	No Quantity							3015101			0
S3	2009	2009	2009	2	0	2	Export	642	Romania	ROU	300	Greece	GRC								08	ANIMAL FEED STUFF	1	No Quantity							2015319			0
S3	2009	2009	2009	2	0	2	Export	642	Romania	ROU	348	Hungary	HUN								08	ANIMAL FEED STUFF	1	No Quantity							10751347			0
S3	2009	2009	2009	2	0	2	Export	642	Romania	ROU	372	Ireland	IRL								08	ANIMAL FEED STUFF	1	No Quantity							86			0
S3	2009	2009	2009	2	0	2	Export	642	Romania	ROU	376	Israel	ISR								08	ANIMAL FEED STUFF	1	No Quantity							1498657			0
S3	2009	2009	2009	2	0	2	Export	642	Romania	ROU	381	Italy	ITA								08	ANIMAL FEED STUFF	1	No Quantity							2793295			0
S3	2009	2009	2009	2	0	2	Export	642	Romania	ROU	400	Jordan	JOR								08	ANIMAL FEED STUFF	1	No Quantity							3480			0
S3	2009	2009	2009	2	0	2	Export	642	Romania	ROU	498	Rep. of Moldova	MDA								08	ANIMAL FEED STUFF	1	No Quantity							1135993			0
S3	2009	2009	2009	2	0	2	Export	642	Romania	ROU	528	Netherlands	NLD								08	ANIMAL FEED STUFF	1	No Quantity							6			0
S3	2009	2009	2009	2	0	2	Export	642	Romania	ROU	616	Poland	POL								08	ANIMAL FEED STUFF	1	No Quantity							181477			0
S3	2009	2009	2009	2	0	2	Export	642	Romania	ROU	620	Portugal	PRT								08	ANIMAL FEED STUFF	1	No Quantity							1996945			0
S3	2009	2009	2009	2	0	2	Export	642	Romania	ROU	688	Serbia	SRB								08	ANIMAL FEED STUFF	1	No Quantity							7731			0
S3	2009	2009	2009	2	0	2	Export	642	Romania	ROU	703	Slovakia	SVK								08	ANIMAL FEED STUFF	1	No Quantity							49128			0
S3	2009	2009	2009	2	0	2	Export	642	Romania	ROU	724	Spain	ESP								08	ANIMAL FEED STUFF	1	No Quantity							9526764			0
S3	2009	2009	2009	2	0	2	Export	642	Romania	ROU	784	United Arab Emirates	ARE								08	ANIMAL FEED STUFF	1	No Quantity							13715			0
S3	2009	2009	2009	2	0	2	Export	642	Romania	ROU	792	Turkey	TUR								08	ANIMAL FEED STUFF	1	No Quantity							4021204			0
S3	2009	2009	2009	2	0	2	Export	642	Romania	ROU	826	United Kingdom	GBR								08	ANIMAL FEED STUFF	1	No Quantity							82			0
S3	2009	2009	2009	2	0	2	Export	642	Romania	ROU	842	USA	USA								08	ANIMAL FEED STUFF	1	No Quantity							12500			0
S3	2009	2009	2009	2	0	2	Export	620	Portugal	PRT	0	World	WLD								09	MISC.EDIBLE PRODUCTS ETC	1	No Quantity							207358822			0
S3	2009	2009	2009	2	0	2	Export	620	Portugal	PRT	12	Algeria	DZA								09	MISC.EDIBLE PRODUCTS ETC	1	No Quantity							883620			0
S3	2009	2009	2009	2	0	2	Export	620	Portugal	PRT	20	Andorra	AND								09	MISC.EDIBLE PRODUCTS ETC	1	No Quantity							141303			0
S3	2009	2009	2009	2	0	2	Export	620	Portugal	PRT	24	Angola	AGO								09	MISC.EDIBLE PRODUCTS ETC	1	No Quantity							20379884			0
S3	2009	2009	2009	2	0	2	Export	620	Portugal	PRT	31	Azerbaijan	AZE								09	MISC.EDIBLE PRODUCTS ETC	1	No Quantity							67086			0
S3	2009	2009	2009	2	0	2	Export	620	Portugal	PRT	32	Argentina	ARG								09	MISC.EDIBLE PRODUCTS ETC	1	No Quantity							95052			0
S3	2009	2009	2009	2	0	2	Export	620	Portugal	PRT	36	Australia	AUS								09	MISC.EDIBLE PRODUCTS ETC	1	No Quantity							111018			0
S3	2009	2009	2009	2	0	2	Export	620	Portugal	PRT	40	Austria	AUT								09	MISC.EDIBLE PRODUCTS ETC	1	No Quantity							233462			0
S3	2009	2009	2009	2	0	2	Export	620	Portugal	PRT	56	Belgium	BEL								09	MISC.EDIBLE PRODUCTS ETC	1	No Quantity							4992343			0
S3	2009	2009	2009	2	0	2	Export	620	Portugal	PRT	60	Bermuda	BMU								09	MISC.EDIBLE PRODUCTS ETC	1	No Quantity							881			0
S3	2009	2009	2009	2	0	2	Export	620	Portugal	PRT	68	Bolivia (Plurinational State of)	BOL								09	MISC.EDIBLE PRODUCTS ETC	1	No Quantity							1731			0
S3	2009	2009	2009	2	0	2	Export	620	Portugal	PRT	76	Brazil	BRA								09	MISC.EDIBLE PRODUCTS ETC	1	No Quantity							100007			0
S3	2009	2009	2009	2	0	2	Export	620	Portugal	PRT	100	Bulgaria	BGR								09	MISC.EDIBLE PRODUCTS ETC	1	No Quantity							13982			0
S3	2009	2009	2009	2	0	2	Export	620	Portugal	PRT	112	Belarus	BLR								09	MISC.EDIBLE PRODUCTS ETC	1	No Quantity							903			0
S3	2009	2009	2009	2	0	2	Export	620	Portugal	PRT	120	Cameroon	CMR								09	MISC.EDIBLE PRODUCTS ETC	1	No Quantity							80314			0
S3	2009	2009	2009	2	0	2	Export	620	Portugal	PRT	124	Canada	CAN								09	MISC.EDIBLE PRODUCTS ETC	1	No Quantity							1162110			0
S3	2009	2009	2009	2	0	2	Export	620	Portugal	PRT	132	Cabo Verde	CPV								09	MISC.EDIBLE PRODUCTS ETC	1	No Quantity							7869327			0
S3	2009	2009	2009	2	0	2	Export	620	Portugal	PRT	152	Chile	CHL								09	MISC.EDIBLE PRODUCTS ETC	1	No Quantity							306			0
S3	2009	2009	2009	2	0	2	Export	620	Portugal	PRT	178	Congo	COG								09	MISC.EDIBLE PRODUCTS ETC	1	No Quantity							27915			0
S3	2009	2009	2009	2	0	2	Export	620	Portugal	PRT	180	Dem. Rep. of the Congo	COD								09	MISC.EDIBLE PRODUCTS ETC	1	No Quantity							11271			0
S3	2009	2009	2009	2	0	2	Export	620	Portugal	PRT	191	Croatia	HRV								09	MISC.EDIBLE PRODUCTS ETC	1	No Quantity							80656			0
S3	2009	2009	2009	2	0	2	Export	620	Portugal	PRT	203	Czechia	CZE								09	MISC.EDIBLE PRODUCTS ETC	1	No Quantity							85870			0
S3	2009	2009	2009	2	0	2	Export	620	Portugal	PRT	208	Denmark	DNK								09	MISC.EDIBLE PRODUCTS ETC	1	No Quantity							226634			0
S3	2009	2009	2009	2	0	2	Export	620	Portugal	PRT	218	Ecuador	ECU								09	MISC.EDIBLE PRODUCTS ETC	1	No Quantity							44016			0
S3	2009	2009	2009	2	0	2	Export	620	Portugal	PRT	226	Equatorial Guinea	GNQ								09	MISC.EDIBLE PRODUCTS ETC	1	No Quantity							69625			0
S3	2009	2009	2009	2	0	2	Export	620	Portugal	PRT	233	Estonia	EST								09	MISC.EDIBLE PRODUCTS ETC	1	No Quantity							5557			0
S3	2009	2009	2009	2	0	2	Export	620	Portugal	PRT	246	Finland	FIN								09	MISC.EDIBLE PRODUCTS ETC	1	No Quantity							450			0
S3	2009	2009	2009	2	0	2	Export	620	Portugal	PRT	251	France	FRA								09	MISC.EDIBLE PRODUCTS ETC	1	No Quantity							19469925			0
S3	2009	2009	2009	2	0	2	Export	620	Portugal	PRT	270	Gambia	GMB								09	MISC.EDIBLE PRODUCTS ETC	1	No Quantity							169730			0
S3	2009	2009	2009	2	0	2	Export	620	Portugal	PRT	276	Germany	DEU								09	MISC.EDIBLE PRODUCTS ETC	1	No Quantity							10476651			0
S3	2009	2009	2009	2	0	2	Export	620	Portugal	PRT	300	Greece	GRC								09	MISC.EDIBLE PRODUCTS ETC	1	No Quantity							122722			0
S3	2009	2009	2009	2	0	2	Export	620	Portugal	PRT	320	Guatemala	GTM								09	MISC.EDIBLE PRODUCTS ETC	1	No Quantity							7			0
S3	2009	2009	2009	2	0	2	Export	620	Portugal	PRT	324	Guinea	GIN								09	MISC.EDIBLE PRODUCTS ETC	1	No Quantity							31076			0
S3	2009	2009	2009	2	0	2	Export	620	Portugal	PRT	344	China, Hong Kong SAR	HKG								09	MISC.EDIBLE PRODUCTS ETC	1	No Quantity							260			0
S3	2009	2009	2009	2	0	2	Export	620	Portugal	PRT	348	Hungary	HUN								09	MISC.EDIBLE PRODUCTS ETC	1	No Quantity							890308			0
S3	2009	2009	2009	2	0	2	Export	620	Portugal	PRT	352	Iceland	ISL								09	MISC.EDIBLE PRODUCTS ETC	1	No Quantity							44840			0
S3	2009	2009	2009	2	0	2	Export	620	Portugal	PRT	364	Iran	IRN								09	MISC.EDIBLE PRODUCTS ETC	1	No Quantity							685			0
S3	2009	2009	2009	2	0	2	Export	620	Portugal	PRT	372	Ireland	IRL								09	MISC.EDIBLE PRODUCTS ETC	1	No Quantity							713336			0
S3	2009	2009	2009	2	0	2	Export	620	Portugal	PRT	376	Israel	ISR								09	MISC.EDIBLE PRODUCTS ETC	1	No Quantity							371103			0
S3	2009	2009	2009	2	0	2	Export	620	Portugal	PRT	381	Italy	ITA								09	MISC.EDIBLE PRODUCTS ETC	1	No Quantity							5466573			0
S3	2009	2009	2009	2	0	2	Export	620	Portugal	PRT	384	Côte d'Ivoire	CIV								09	MISC.EDIBLE PRODUCTS ETC	1	No Quantity							1769741			0
S3	2009	2009	2009	2	0	2	Export	620	Portugal	PRT	392	Japan	JPN								09	MISC.EDIBLE PRODUCTS ETC	1	No Quantity							3846			0
S3	2009	2009	2009	2	0	2	Export	620	Portugal	PRT	404	Kenya	KEN								09	MISC.EDIBLE PRODUCTS ETC	1	No Quantity							143925			0
S3	2009	2009	2009	2	0	2	Export	620	Portugal	PRT	410	Rep. of Korea	KOR								09	MISC.EDIBLE PRODUCTS ETC	1	No Quantity							11872282			0
S3	2009	2009	2009	2	0	2	Export	620	Portugal	PRT	414	Kuwait	KWT								09	MISC.EDIBLE PRODUCTS ETC	1	No Quantity							2856			0
S3	2009	2009	2009	2	0	2	Export	620	Portugal	PRT	422	Lebanon	LBN								09	MISC.EDIBLE PRODUCTS ETC	1	No Quantity							136457			0
S3	2009	2009	2009	2	0	2	Export	620	Portugal	PRT	428	Latvia	LVA								09	MISC.EDIBLE PRODUCTS ETC	1	No Quantity							2648			0
S3	2009	2009	2009	2	0	2	Export	620	Portugal	PRT	434	Libya	LBY								09	MISC.EDIBLE PRODUCTS ETC	1	No Quantity							40			0
S3	2009	2009	2009	2	0	2	Export	620	Portugal	PRT	440	Lithuania	LTU								09	MISC.EDIBLE PRODUCTS ETC	1	No Quantity							64675			0
S3	2009	2009	2009	2	0	2	Export	620	Portugal	PRT	442	Luxembourg	LUX								09	MISC.EDIBLE PRODUCTS ETC	1	No Quantity							1442931			0
S3	2009	2009	2009	2	0	2	Export	620	Portugal	PRT	446	China, Macao SAR	MAC								09	MISC.EDIBLE PRODUCTS ETC	1	No Quantity							51296			0
S3	2009	2009	2009	2	0	2	Export	620	Portugal	PRT	450	Madagascar	MDG								09	MISC.EDIBLE PRODUCTS ETC	1	No Quantity							67294			0
S3	2009	2009	2009	2	0	2	Export	620	Portugal	PRT	462	Maldives	MDV								09	MISC.EDIBLE PRODUCTS ETC	1	No Quantity							17591			0
S3	2009	2009	2009	2	0	2	Export	620	Portugal	PRT	478	Mauritania	MRT								09	MISC.EDIBLE PRODUCTS ETC	1	No Quantity							438			0
S3	2009	2009	2009	2	0	2	Export	620	Portugal	PRT	480	Mauritius	MUS								09	MISC.EDIBLE PRODUCTS ETC	1	No Quantity							23381			0
S3	2009	2009	2009	2	0	2	Export	620	Portugal	PRT	484	Mexico	MEX								09	MISC.EDIBLE PRODUCTS ETC	1	No Quantity							2271			0
S3	2009	2009	2009	2	0	2	Export	620	Portugal	PRT	490	Other Asia, nes									09	MISC.EDIBLE PRODUCTS ETC	1	No Quantity							42067			0
S3	2009	2009	2009	2	0	2	Export	620	Portugal	PRT	504	Morocco	MAR								09	MISC.EDIBLE PRODUCTS ETC	1	No Quantity							391778			0
S3	2009	2009	2009	2	0	2	Export	620	Portugal	PRT	508	Mozambique	MOZ								09	MISC.EDIBLE PRODUCTS ETC	1	No Quantity							1904983			0
S3	2009	2009	2009	2	0	2	Export	620	Portugal	PRT	516	Namibia	NAM								09	MISC.EDIBLE PRODUCTS ETC	1	No Quantity							72684			0
S3	2009	2009	2009	2	0	2	Export	620	Portugal	PRT	528	Netherlands	NLD								09	MISC.EDIBLE PRODUCTS ETC	1	No Quantity							6727089			0
S3	2009	2009	2009	2	0	2	Export	620	Portugal	PRT	562	Niger	NER								09	MISC.EDIBLE PRODUCTS ETC	1	No Quantity							2602			0
S3	2009	2009	2009	2	0	2	Export	620	Portugal	PRT	566	Nigeria	NGA								09	MISC.EDIBLE PRODUCTS ETC	1	No Quantity							31			0
S3	2009	2009	2009	2	0	2	Export	620	Portugal	PRT	579	Norway	NOR								09	MISC.EDIBLE PRODUCTS ETC	1	No Quantity							413455			0
S3	2009	2009	2009	2	0	2	Export	620	Portugal	PRT	591	Panama	PAN								09	MISC.EDIBLE PRODUCTS ETC	1	No Quantity							1566			0
S3	2009	2009	2009	2	0	2	Export	620	Portugal	PRT	604	Peru	PER								09	MISC.EDIBLE PRODUCTS ETC	1	No Quantity							56			0
S3	2009	2009	2009	2	0	2	Export	620	Portugal	PRT	616	Poland	POL								09	MISC.EDIBLE PRODUCTS ETC	1	No Quantity							3291506			0
S3	2009	2009	2009	2	0	2	Export	620	Portugal	PRT	624	Guinea-Bissau	GNB								09	MISC.EDIBLE PRODUCTS ETC	1	No Quantity							790500			0
S3	2009	2009	2009	2	0	2	Export	620	Portugal	PRT	626	Timor-Leste	TLS								09	MISC.EDIBLE PRODUCTS ETC	1	No Quantity							32532			0
S3	2009	2009	2009	2	0	2	Export	620	Portugal	PRT	642	Romania	ROU								09	MISC.EDIBLE PRODUCTS ETC	1	No Quantity							437865			0
S3	2009	2009	2009	2	0	2	Export	620	Portugal	PRT	643	Russian Federation	RUS								09	MISC.EDIBLE PRODUCTS ETC	1	No Quantity							1287786			0
S3	2009	2009	2009	2	0	2	Export	620	Portugal	PRT	678	Sao Tome and Principe	STP								09	MISC.EDIBLE PRODUCTS ETC	1	No Quantity							978852			0
S3	2009	2009	2009	2	0	2	Export	620	Portugal	PRT	686	Senegal	SEN								09	MISC.EDIBLE PRODUCTS ETC	1	No Quantity							648823			0
S3	2009	2009	2009	2	0	2	Export	620	Portugal	PRT	688	Serbia	SRB								09	MISC.EDIBLE PRODUCTS ETC	1	No Quantity							1			0
S3	2009	2009	2009	2	0	2	Export	620	Portugal	PRT	690	Seychelles	SYC								09	MISC.EDIBLE PRODUCTS ETC	1	No Quantity							19250			0
S3	2009	2009	2009	2	0	2	Export	620	Portugal	PRT	699	India	IND								09	MISC.EDIBLE PRODUCTS ETC	1	No Quantity							16044			0
S3	2009	2009	2009	2	0	2	Export	620	Portugal	PRT	702	Singapore	SGP								09	MISC.EDIBLE PRODUCTS ETC	1	No Quantity							17			0
S3	2009	2009	2009	2	0	2	Export	620	Portugal	PRT	703	Slovakia	SVK								09	MISC.EDIBLE PRODUCTS ETC	1	No Quantity							65248			0
S3	2009	2009	2009	2	0	2	Export	620	Portugal	PRT	705	Slovenia	SVN								09	MISC.EDIBLE PRODUCTS ETC	1	No Quantity							4609			0
S3	2009	2009	2009	2	0	2	Export	620	Portugal	PRT	706	Somalia	SOM								09	MISC.EDIBLE PRODUCTS ETC	1	No Quantity							40900			0
S3	2009	2009	2009	2	0	2	Export	620	Portugal	PRT	710	South Africa	ZAF								09	MISC.EDIBLE PRODUCTS ETC	1	No Quantity							1445769			0
S3	2009	2009	2009	2	0	2	Export	620	Portugal	PRT	716	Zimbabwe	ZWE								09	MISC.EDIBLE PRODUCTS ETC	1	No Quantity							3			0
S3	2009	2009	2009	2	0	2	Export	620	Portugal	PRT	724	Spain	ESP								09	MISC.EDIBLE PRODUCTS ETC	1	No Quantity							63972673			0
S3	2009	2009	2009	2	0	2	Export	620	Portugal	PRT	736	Fmr Sudan	SDN								09	MISC.EDIBLE PRODUCTS ETC	1	No Quantity							1787417			0
S3	2009	2009	2009	2	0	2	Export	620	Portugal	PRT	752	Sweden	SWE								09	MISC.EDIBLE PRODUCTS ETC	1	No Quantity							2842369			0
S3	2009	2009	2009	2	0	2	Export	620	Portugal	PRT	757	Switzerland	CHE								09	MISC.EDIBLE PRODUCTS ETC	1	No Quantity							1937197			0
S3	2009	2009	2009	2	0	2	Export	620	Portugal	PRT	768	Togo	TGO								09	MISC.EDIBLE PRODUCTS ETC	1	No Quantity							1499			0
S3	2009	2009	2009	2	0	2	Export	620	Portugal	PRT	784	United Arab Emirates	ARE								09	MISC.EDIBLE PRODUCTS ETC	1	No Quantity							2197			0
S3	2009	2009	2009	2	0	2	Export	620	Portugal	PRT	788	Tunisia	TUN								09	MISC.EDIBLE PRODUCTS ETC	1	No Quantity							331			0
S3	2009	2009	2009	2	0	2	Export	620	Portugal	PRT	792	Turkey	TUR								09	MISC.EDIBLE PRODUCTS ETC	1	No Quantity							7974621			0
S3	2009	2009	2009	2	0	2	Export	620	Portugal	PRT	826	United Kingdom	GBR								09	MISC.EDIBLE PRODUCTS ETC	1	No Quantity							14521035			0
S3	2009	2009	2009	2	0	2	Export	620	Portugal	PRT	837	Bunkers									09	MISC.EDIBLE PRODUCTS ETC	1	No Quantity							3305601			0
S3	2009	2009	2009	2	0	2	Export	620	Portugal	PRT	842	USA	USA								09	MISC.EDIBLE PRODUCTS ETC	1	No Quantity							2163995			0
S3	2009	2009	2009	2	0	2	Export	620	Portugal	PRT	858	Uruguay	URY								09	MISC.EDIBLE PRODUCTS ETC	1	No Quantity							7			0
S3	2009	2009	2009	2	0	2	Export	620	Portugal	PRT	862	Venezuela	VEN								09	MISC.EDIBLE PRODUCTS ETC	1	No Quantity							85273			0
S3	2009	2009	2009	2	0	2	Export	620	Portugal	PRT	899	Areas, nes									09	MISC.EDIBLE PRODUCTS ETC	1	No Quantity							104376			0
S3	2009	2009	2009	2	0	2	Export	642	Romania	ROU	0	World	WLD								09	MISC.EDIBLE PRODUCTS ETC	1	No Quantity							77771302			0
S3	2009	2009	2009	2	0	2	Export	642	Romania	ROU	8	Albania	ALB								09	MISC.EDIBLE PRODUCTS ETC	1	No Quantity							734833			0
S3	2009	2009	2009	2	0	2	Export	642	Romania	ROU	31	Azerbaijan	AZE								09	MISC.EDIBLE PRODUCTS ETC	1	No Quantity							798479			0
S3	2009	2009	2009	2	0	2	Export	642	Romania	ROU	36	Australia	AUS								09	MISC.EDIBLE PRODUCTS ETC	1	No Quantity							11564			0
S3	2009	2009	2009	2	0	2	Export	642	Romania	ROU	40	Austria	AUT								09	MISC.EDIBLE PRODUCTS ETC	1	No Quantity							78580			0
S3	2009	2009	2009	2	0	2	Export	642	Romania	ROU	51	Armenia	ARM								09	MISC.EDIBLE PRODUCTS ETC	1	No Quantity							8870			0
S3	2009	2009	2009	2	0	2	Export	642	Romania	ROU	56	Belgium	BEL								09	MISC.EDIBLE PRODUCTS ETC	1	No Quantity							10510			0
S3	2009	2009	2009	2	0	2	Export	642	Romania	ROU	70	Bosnia Herzegovina	BIH								09	MISC.EDIBLE PRODUCTS ETC	1	No Quantity							976			0
S3	2009	2009	2009	2	0	2	Export	642	Romania	ROU	100	Bulgaria	BGR								09	MISC.EDIBLE PRODUCTS ETC	1	No Quantity							11346103			0
S3	2009	2009	2009	2	0	2	Export	642	Romania	ROU	112	Belarus	BLR								09	MISC.EDIBLE PRODUCTS ETC	1	No Quantity							25902			0
S3	2009	2009	2009	2	0	2	Export	642	Romania	ROU	124	Canada	CAN								09	MISC.EDIBLE PRODUCTS ETC	1	No Quantity							67545			0
S3	2009	2009	2009	2	0	2	Export	642	Romania	ROU	156	China	CHN								09	MISC.EDIBLE PRODUCTS ETC	1	No Quantity							5052			0
S3	2009	2009	2009	2	0	2	Export	642	Romania	ROU	191	Croatia	HRV								09	MISC.EDIBLE PRODUCTS ETC	1	No Quantity							196388			0
S3	2009	2009	2009	2	0	2	Export	642	Romania	ROU	196	Cyprus	CYP								09	MISC.EDIBLE PRODUCTS ETC	1	No Quantity							37676			0
S3	2009	2009	2009	2	0	2	Export	642	Romania	ROU	203	Czechia	CZE								09	MISC.EDIBLE PRODUCTS ETC	1	No Quantity							1201203			0
S3	2009	2009	2009	2	0	2	Export	642	Romania	ROU	208	Denmark	DNK								09	MISC.EDIBLE PRODUCTS ETC	1	No Quantity							3599274			0
S3	2009	2009	2009	2	0	2	Export	642	Romania	ROU	251	France	FRA								09	MISC.EDIBLE PRODUCTS ETC	1	No Quantity							1966336			0
S3	2009	2009	2009	2	0	2	Export	642	Romania	ROU	268	Georgia	GEO								09	MISC.EDIBLE PRODUCTS ETC	1	No Quantity							219220			0
S3	2009	2009	2009	2	0	2	Export	642	Romania	ROU	276	Germany	DEU								09	MISC.EDIBLE PRODUCTS ETC	1	No Quantity							23206549			0
S3	2009	2009	2009	2	0	2	Export	642	Romania	ROU	292	Gibraltar	GIB								09	MISC.EDIBLE PRODUCTS ETC	1	No Quantity							331			0
S3	2009	2009	2009	2	0	2	Export	642	Romania	ROU	300	Greece	GRC								09	MISC.EDIBLE PRODUCTS ETC	1	No Quantity							7237403			0
S3	2009	2009	2009	2	0	2	Export	642	Romania	ROU	348	Hungary	HUN								09	MISC.EDIBLE PRODUCTS ETC	1	No Quantity							3670659			0
S3	2009	2009	2009	2	0	2	Export	642	Romania	ROU	372	Ireland	IRL								09	MISC.EDIBLE PRODUCTS ETC	1	No Quantity							18810			0
S3	2009	2009	2009	2	0	2	Export	642	Romania	ROU	376	Israel	ISR								09	MISC.EDIBLE PRODUCTS ETC	1	No Quantity							82896			0
S3	2009	2009	2009	2	0	2	Export	642	Romania	ROU	381	Italy	ITA								09	MISC.EDIBLE PRODUCTS ETC	1	No Quantity							1109069			0
S3	2009	2009	2009	2	0	2	Export	642	Romania	ROU	392	Japan	JPN								09	MISC.EDIBLE PRODUCTS ETC	1	No Quantity							3939			0
S3	2009	2009	2009	2	0	2	Export	642	Romania	ROU	400	Jordan	JOR								09	MISC.EDIBLE PRODUCTS ETC	1	No Quantity							84151			0
S3	2009	2009	2009	2	0	2	Export	642	Romania	ROU	414	Kuwait	KWT								09	MISC.EDIBLE PRODUCTS ETC	1	No Quantity							202818			0
S3	2009	2009	2009	2	0	2	Export	642	Romania	ROU	428	Latvia	LVA								09	MISC.EDIBLE PRODUCTS ETC	1	No Quantity							42961			0
S3	2009	2009	2009	2	0	2	Export	642	Romania	ROU	440	Lithuania	LTU								09	MISC.EDIBLE PRODUCTS ETC	1	No Quantity							72037			0
S3	2009	2009	2009	2	0	2	Export	642	Romania	ROU	470	Malta	MLT								09	MISC.EDIBLE PRODUCTS ETC	1	No Quantity							66835			0
S3	2009	2009	2009	2	0	2	Export	642	Romania	ROU	498	Rep. of Moldova	MDA								09	MISC.EDIBLE PRODUCTS ETC	1	No Quantity							3345706			0
S3	2009	2009	2009	2	0	2	Export	642	Romania	ROU	512	Oman	OMN								09	MISC.EDIBLE PRODUCTS ETC	1	No Quantity							31228			0
S3	2009	2009	2009	2	0	2	Export	642	Romania	ROU	528	Netherlands	NLD								09	MISC.EDIBLE PRODUCTS ETC	1	No Quantity							513431			0
S3	2009	2009	2009	2	0	2	Export	642	Romania	ROU	616	Poland	POL								09	MISC.EDIBLE PRODUCTS ETC	1	No Quantity							2645810			0
S3	2009	2009	2009	2	0	2	Export	642	Romania	ROU	620	Portugal	PRT								09	MISC.EDIBLE PRODUCTS ETC	1	No Quantity							29990			0
S3	2009	2009	2009	2	0	2	Export	642	Romania	ROU	643	Russian Federation	RUS								09	MISC.EDIBLE PRODUCTS ETC	1	No Quantity							71857			0
S3	2009	2009	2009	2	0	2	Export	642	Romania	ROU	682	Saudi Arabia	SAU								09	MISC.EDIBLE PRODUCTS ETC	1	No Quantity							1183888			0
S3	2009	2009	2009	2	0	2	Export	642	Romania	ROU	688	Serbia	SRB								09	MISC.EDIBLE PRODUCTS ETC	1	No Quantity							594532			0
S3	2009	2009	2009	2	0	2	Export	642	Romania	ROU	699	India	IND								09	MISC.EDIBLE PRODUCTS ETC	1	No Quantity							11523			0
S3	2009	2009	2009	2	0	2	Export	642	Romania	ROU	703	Slovakia	SVK								09	MISC.EDIBLE PRODUCTS ETC	1	No Quantity							1017583			0
S3	2009	2009	2009	2	0	2	Export	642	Romania	ROU	705	Slovenia	SVN								09	MISC.EDIBLE PRODUCTS ETC	1	No Quantity							10020			0
S3	2009	2009	2009	2	0	2	Export	642	Romania	ROU	710	South Africa	ZAF								09	MISC.EDIBLE PRODUCTS ETC	1	No Quantity							11948			0
S3	2009	2009	2009	2	0	2	Export	642	Romania	ROU	724	Spain	ESP								09	MISC.EDIBLE PRODUCTS ETC	1	No Quantity							1021956			0
S3	2009	2009	2009	2	0	2	Export	642	Romania	ROU	752	Sweden	SWE								09	MISC.EDIBLE PRODUCTS ETC	1	No Quantity							378877			0
S3	2009	2009	2009	2	0	2	Export	642	Romania	ROU	757	Switzerland	CHE								09	MISC.EDIBLE PRODUCTS ETC	1	No Quantity							175026			0
S3	2009	2009	2009	2	0	2	Export	642	Romania	ROU	764	Thailand	THA								09	MISC.EDIBLE PRODUCTS ETC	1	No Quantity							1240			0
S3	2009	2009	2009	2	0	2	Export	642	Romania	ROU	784	United Arab Emirates	ARE								09	MISC.EDIBLE PRODUCTS ETC	1	No Quantity							178005			0
S3	2009	2009	2009	2	0	2	Export	642	Romania	ROU	792	Turkey	TUR								09	MISC.EDIBLE PRODUCTS ETC	1	No Quantity							442799			0
S3	2009	2009	2009	2	0	2	Export	642	Romania	ROU	804	Ukraine	UKR								09	MISC.EDIBLE PRODUCTS ETC	1	No Quantity							2243973			0
S3	2009	2009	2009	2	0	2	Export	642	Romania	ROU	807	North Macedonia	MKD								09	MISC.EDIBLE PRODUCTS ETC	1	No Quantity							247571			0
S3	2009	2009	2009	2	0	2	Export	642	Romania	ROU	826	United Kingdom	GBR								09	MISC.EDIBLE PRODUCTS ETC	1	No Quantity							5864985			0
S3	2009	2009	2009	2	0	2	Export	642	Romania	ROU	842	USA	USA								09	MISC.EDIBLE PRODUCTS ETC	1	No Quantity							219132			0
S3	2009	2009	2009	2	0	2	Export	642	Romania	ROU	887	Yemen	YEM								09	MISC.EDIBLE PRODUCTS ETC	1	No Quantity							1422367			0
S3	2009	2009	2009	2	0	2	Export	642	Romania	ROU	899	Areas, nes									09	MISC.EDIBLE PRODUCTS ETC	1	No Quantity							887			0
S3	2009	2009	2009	2	0	2	Export	620	Portugal	PRT	0	World	WLD								11	BEVERAGES	1	No Quantity							1190912097			0
S3	2009	2009	2009	2	0	2	Export	620	Portugal	PRT	4	Afghanistan	AFG								11	BEVERAGES	1	No Quantity							9385			0
S3	2009	2009	2009	2	0	2	Export	620	Portugal	PRT	12	Algeria	DZA								11	BEVERAGES	1	No Quantity							96157			0
S3	2009	2009	2009	2	0	2	Export	620	Portugal	PRT	20	Andorra	AND								11	BEVERAGES	1	No Quantity							1711152			0
S3	2009	2009	2009	2	0	2	Export	620	Portugal	PRT	24	Angola	AGO								11	BEVERAGES	1	No Quantity							255918211			0
S3	2009	2009	2009	2	0	2	Export	620	Portugal	PRT	28	Antigua and Barbuda	ATG								11	BEVERAGES	1	No Quantity							183627			0
S3	2009	2009	2009	2	0	2	Export	620	Portugal	PRT	32	Argentina	ARG								11	BEVERAGES	1	No Quantity							10902			0
S3	2009	2009	2009	2	0	2	Export	620	Portugal	PRT	36	Australia	AUS								11	BEVERAGES	1	No Quantity							3173745			0
S3	2009	2009	2009	2	0	2	Export	620	Portugal	PRT	40	Austria	AUT								11	BEVERAGES	1	No Quantity							2934886			0
S3	2009	2009	2009	2	0	2	Export	620	Portugal	PRT	48	Bahrain	BHR								11	BEVERAGES	1	No Quantity							32141			0
S3	2009	2009	2009	2	0	2	Export	620	Portugal	PRT	50	Bangladesh	BGD								11	BEVERAGES	1	No Quantity							3372			0
S3	2009	2009	2009	2	0	2	Export	620	Portugal	PRT	52	Barbados	BRB								11	BEVERAGES	1	No Quantity							13185			0
S3	2009	2009	2009	2	0	2	Export	620	Portugal	PRT	56	Belgium	BEL								11	BEVERAGES	1	No Quantity							72739613			0
S3	2009	2009	2009	2	0	2	Export	620	Portugal	PRT	60	Bermuda	BMU								11	BEVERAGES	1	No Quantity							695004			0
S3	2009	2009	2009	2	0	2	Export	620	Portugal	PRT	68	Bolivia (Plurinational State of)	BOL								11	BEVERAGES	1	No Quantity							84524			0
S3	2009	2009	2009	2	0	2	Export	620	Portugal	PRT	70	Bosnia Herzegovina	BIH								11	BEVERAGES	1	No Quantity							14430			0
S3	2009	2009	2009	2	0	2	Export	620	Portugal	PRT	76	Brazil	BRA								11	BEVERAGES	1	No Quantity							24878998			0
S3	2009	2009	2009	2	0	2	Export	620	Portugal	PRT	100	Bulgaria	BGR								11	BEVERAGES	1	No Quantity							154321			0
S3	2009	2009	2009	2	0	2	Export	620	Portugal	PRT	112	Belarus	BLR								11	BEVERAGES	1	No Quantity							44656			0
S3	2009	2009	2009	2	0	2	Export	620	Portugal	PRT	120	Cameroon	CMR								11	BEVERAGES	1	No Quantity							11290			0
S3	2009	2009	2009	2	0	2	Export	620	Portugal	PRT	124	Canada	CAN								11	BEVERAGES	1	No Quantity							44301459			0
S3	2009	2009	2009	2	0	2	Export	620	Portugal	PRT	132	Cabo Verde	CPV								11	BEVERAGES	1	No Quantity							16116670			0
S3	2009	2009	2009	2	0	2	Export	620	Portugal	PRT	136	Cayman Isds	CYM								11	BEVERAGES	1	No Quantity							39193			0
S3	2009	2009	2009	2	0	2	Export	620	Portugal	PRT	152	Chile	CHL								11	BEVERAGES	1	No Quantity							29773			0
S3	2009	2009	2009	2	0	2	Export	620	Portugal	PRT	156	China	CHN								11	BEVERAGES	1	No Quantity							3855268			0
S3	2009	2009	2009	2	0	2	Export	620	Portugal	PRT	170	Colombia	COL								11	BEVERAGES	1	No Quantity							28905			0
S3	2009	2009	2009	2	0	2	Export	620	Portugal	PRT	175	Mayotte	MYT								11	BEVERAGES	1	No Quantity							45865			0
S3	2009	2009	2009	2	0	2	Export	620	Portugal	PRT	178	Congo	COG								11	BEVERAGES	1	No Quantity							160255			0
S3	2009	2009	2009	2	0	2	Export	620	Portugal	PRT	180	Dem. Rep. of the Congo	COD								11	BEVERAGES	1	No Quantity							250555			0
S3	2009	2009	2009	2	0	2	Export	620	Portugal	PRT	188	Costa Rica	CRI								11	BEVERAGES	1	No Quantity							17883			0
S3	2009	2009	2009	2	0	2	Export	620	Portugal	PRT	191	Croatia	HRV								11	BEVERAGES	1	No Quantity							10549			0
S3	2009	2009	2009	2	0	2	Export	620	Portugal	PRT	192	Cuba	CUB								11	BEVERAGES	1	No Quantity							21806			0
S3	2009	2009	2009	2	0	2	Export	620	Portugal	PRT	196	Cyprus	CYP								11	BEVERAGES	1	No Quantity							634295			0
S3	2009	2009	2009	2	0	2	Export	620	Portugal	PRT	203	Czechia	CZE								11	BEVERAGES	1	No Quantity							3105859			0
S3	2009	2009	2009	2	0	2	Export	620	Portugal	PRT	204	Benin	BEN								11	BEVERAGES	1	No Quantity							44159			0
S3	2009	2009	2009	2	0	2	Export	620	Portugal	PRT	208	Denmark	DNK								11	BEVERAGES	1	No Quantity							17765894			0
S3	2009	2009	2009	2	0	2	Export	620	Portugal	PRT	214	Dominican Rep.	DOM								11	BEVERAGES	1	No Quantity							58512			0
S3	2009	2009	2009	2	0	2	Export	620	Portugal	PRT	218	Ecuador	ECU								11	BEVERAGES	1	No Quantity							9364			0
S3	2009	2009	2009	2	0	2	Export	620	Portugal	PRT	226	Equatorial Guinea	GNQ								11	BEVERAGES	1	No Quantity							72906			0
S3	2009	2009	2009	2	0	2	Export	620	Portugal	PRT	233	Estonia	EST								11	BEVERAGES	1	No Quantity							318947			0
S3	2009	2009	2009	2	0	2	Export	620	Portugal	PRT	242	Fiji	FJI								11	BEVERAGES	1	No Quantity							648			0
S3	2009	2009	2009	2	0	2	Export	620	Portugal	PRT	246	Finland	FIN								11	BEVERAGES	1	No Quantity							3890221			0
S3	2009	2009	2009	2	0	2	Export	620	Portugal	PRT	251	France	FRA								11	BEVERAGES	1	No Quantity							177874608			0
S3	2009	2009	2009	2	0	2	Export	620	Portugal	PRT	258	French Polynesia	PYF								11	BEVERAGES	1	No Quantity							43690			0
S3	2009	2009	2009	2	0	2	Export	620	Portugal	PRT	270	Gambia	GMB								11	BEVERAGES	1	No Quantity							157073			0
S3	2009	2009	2009	2	0	2	Export	620	Portugal	PRT	276	Germany	DEU								11	BEVERAGES	1	No Quantity							55166215			0
S3	2009	2009	2009	2	0	2	Export	620	Portugal	PRT	288	Ghana	GHA								11	BEVERAGES	1	No Quantity							62579			0
S3	2009	2009	2009	2	0	2	Export	620	Portugal	PRT	292	Gibraltar	GIB								11	BEVERAGES	1	No Quantity							96539			0
S3	2009	2009	2009	2	0	2	Export	620	Portugal	PRT	300	Greece	GRC								11	BEVERAGES	1	No Quantity							2137919			0
S3	2009	2009	2009	2	0	2	Export	620	Portugal	PRT	316	Guam	GUM								11	BEVERAGES	1	No Quantity							1370			0
S3	2009	2009	2009	2	0	2	Export	620	Portugal	PRT	320	Guatemala	GTM								11	BEVERAGES	1	No Quantity							3497			0
S3	2009	2009	2009	2	0	2	Export	620	Portugal	PRT	324	Guinea	GIN								11	BEVERAGES	1	No Quantity							507353			0
S3	2009	2009	2009	2	0	2	Export	620	Portugal	PRT	340	Honduras	HND								11	BEVERAGES	1	No Quantity							4631			0
S3	2009	2009	2009	2	0	2	Export	620	Portugal	PRT	344	China, Hong Kong SAR	HKG								11	BEVERAGES	1	No Quantity							1312105			0
S3	2009	2009	2009	2	0	2	Export	620	Portugal	PRT	348	Hungary	HUN								11	BEVERAGES	1	No Quantity							230098			0
S3	2009	2009	2009	2	0	2	Export	620	Portugal	PRT	352	Iceland	ISL								11	BEVERAGES	1	No Quantity							201929			0
S3	2009	2009	2009	2	0	2	Export	620	Portugal	PRT	368	Iraq	IRQ								11	BEVERAGES	1	No Quantity							13799			0
S3	2009	2009	2009	2	0	2	Export	620	Portugal	PRT	372	Ireland	IRL								11	BEVERAGES	1	No Quantity							4487535			0
S3	2009	2009	2009	2	0	2	Export	620	Portugal	PRT	376	Israel	ISR								11	BEVERAGES	1	No Quantity							244102			0
S3	2009	2009	2009	2	0	2	Export	620	Portugal	PRT	381	Italy	ITA								11	BEVERAGES	1	No Quantity							14494121			0
S3	2009	2009	2009	2	0	2	Export	620	Portugal	PRT	384	Côte d'Ivoire	CIV								11	BEVERAGES	1	No Quantity							102138			0
S3	2009	2009	2009	2	0	2	Export	620	Portugal	PRT	392	Japan	JPN								11	BEVERAGES	1	No Quantity							5996346			0
S3	2009	2009	2009	2	0	2	Export	620	Portugal	PRT	398	Kazakhstan	KAZ								11	BEVERAGES	1	No Quantity							18003			0
S3	2009	2009	2009	2	0	2	Export	620	Portugal	PRT	400	Jordan	JOR								11	BEVERAGES	1	No Quantity							38214			0
S3	2009	2009	2009	2	0	2	Export	620	Portugal	PRT	404	Kenya	KEN								11	BEVERAGES	1	No Quantity							30106			0
S3	2009	2009	2009	2	0	2	Export	620	Portugal	PRT	410	Rep. of Korea	KOR								11	BEVERAGES	1	No Quantity							141132			0
S3	2009	2009	2009	2	0	2	Export	620	Portugal	PRT	414	Kuwait	KWT								11	BEVERAGES	1	No Quantity							2255			0
S3	2009	2009	2009	2	0	2	Export	620	Portugal	PRT	418	Lao People's Dem. Rep.	LAO								11	BEVERAGES	1	No Quantity							23099			0
S3	2009	2009	2009	2	0	2	Export	620	Portugal	PRT	422	Lebanon	LBN								11	BEVERAGES	1	No Quantity							39053			0
S3	2009	2009	2009	2	0	2	Export	620	Portugal	PRT	428	Latvia	LVA								11	BEVERAGES	1	No Quantity							513609			0
S3	2009	2009	2009	2	0	2	Export	620	Portugal	PRT	434	Libya	LBY								11	BEVERAGES	1	No Quantity							1667			0
S3	2009	2009	2009	2	0	2	Export	620	Portugal	PRT	440	Lithuania	LTU								11	BEVERAGES	1	No Quantity							82599			0
S3	2009	2009	2009	2	0	2	Export	620	Portugal	PRT	442	Luxembourg	LUX								11	BEVERAGES	1	No Quantity							18774314			0
S3	2009	2009	2009	2	0	2	Export	620	Portugal	PRT	446	China, Macao SAR	MAC								11	BEVERAGES	1	No Quantity							6611067			0
S3	2009	2009	2009	2	0	2	Export	620	Portugal	PRT	450	Madagascar	MDG								11	BEVERAGES	1	No Quantity							31767			0
S3	2009	2009	2009	2	0	2	Export	620	Portugal	PRT	458	Malaysia	MYS								11	BEVERAGES	1	No Quantity							107097			0
S3	2009	2009	2009	2	0	2	Export	620	Portugal	PRT	462	Maldives	MDV								11	BEVERAGES	1	No Quantity							25725			0
S3	2009	2009	2009	2	0	2	Export	620	Portugal	PRT	466	Mali	MLI								11	BEVERAGES	1	No Quantity							27172			0
S3	2009	2009	2009	2	0	2	Export	620	Portugal	PRT	470	Malta	MLT								11	BEVERAGES	1	No Quantity							394580			0
S3	2009	2009	2009	2	0	2	Export	620	Portugal	PRT	478	Mauritania	MRT								11	BEVERAGES	1	No Quantity							22441			0
S3	2009	2009	2009	2	0	2	Export	620	Portugal	PRT	480	Mauritius	MUS								11	BEVERAGES	1	No Quantity							40296			0
S3	2009	2009	2009	2	0	2	Export	620	Portugal	PRT	484	Mexico	MEX								11	BEVERAGES	1	No Quantity							1389917			0
S3	2009	2009	2009	2	0	2	Export	620	Portugal	PRT	490	Other Asia, nes									11	BEVERAGES	1	No Quantity							217043			0
S3	2009	2009	2009	2	0	2	Export	620	Portugal	PRT	504	Morocco	MAR								11	BEVERAGES	1	No Quantity							330071			0
S3	2009	2009	2009	2	0	2	Export	620	Portugal	PRT	508	Mozambique	MOZ								11	BEVERAGES	1	No Quantity							6711109			0
S3	2009	2009	2009	2	0	2	Export	620	Portugal	PRT	516	Namibia	NAM								11	BEVERAGES	1	No Quantity							1586674			0
S3	2009	2009	2009	2	0	2	Export	620	Portugal	PRT	528	Netherlands	NLD								11	BEVERAGES	1	No Quantity							67151173			0
S3	2009	2009	2009	2	0	2	Export	620	Portugal	PRT	530	Neth. Antilles	ANT								11	BEVERAGES	1	No Quantity							209493			0
S3	2009	2009	2009	2	0	2	Export	620	Portugal	PRT	533	Aruba	ABW								11	BEVERAGES	1	No Quantity							15635			0
S3	2009	2009	2009	2	0	2	Export	620	Portugal	PRT	540	New Caledonia	NCL								11	BEVERAGES	1	No Quantity							144300			0
S3	2009	2009	2009	2	0	2	Export	620	Portugal	PRT	554	New Zealand	NZL								11	BEVERAGES	1	No Quantity							780549			0
S3	2009	2009	2009	2	0	2	Export	620	Portugal	PRT	566	Nigeria	NGA								11	BEVERAGES	1	No Quantity							245434			0
S3	2009	2009	2009	2	0	2	Export	620	Portugal	PRT	577	Other Africa, nes									11	BEVERAGES	1	No Quantity							1474			0
S3	2009	2009	2009	2	0	2	Export	620	Portugal	PRT	579	Norway	NOR								11	BEVERAGES	1	No Quantity							9288844			0
S3	2009	2009	2009	2	0	2	Export	620	Portugal	PRT	591	Panama	PAN								11	BEVERAGES	1	No Quantity							73484			0
S3	2009	2009	2009	2	0	2	Export	620	Portugal	PRT	600	Paraguay	PRY								11	BEVERAGES	1	No Quantity							88950			0
S3	2009	2009	2009	2	0	2	Export	620	Portugal	PRT	604	Peru	PER								11	BEVERAGES	1	No Quantity							23167			0
S3	2009	2009	2009	2	0	2	Export	620	Portugal	PRT	608	Philippines	PHL								11	BEVERAGES	1	No Quantity							126516			0
S3	2009	2009	2009	2	0	2	Export	620	Portugal	PRT	616	Poland	POL								11	BEVERAGES	1	No Quantity							9521971			0
S3	2009	2009	2009	2	0	2	Export	620	Portugal	PRT	624	Guinea-Bissau	GNB								11	BEVERAGES	1	No Quantity							10011849			0
S3	2009	2009	2009	2	0	2	Export	620	Portugal	PRT	626	Timor-Leste	TLS								11	BEVERAGES	1	No Quantity							610033			0
S3	2009	2009	2009	2	0	2	Export	620	Portugal	PRT	634	Qatar	QAT								11	BEVERAGES	1	No Quantity							81597			0
S3	2009	2009	2009	2	0	2	Export	620	Portugal	PRT	642	Romania	ROU								11	BEVERAGES	1	No Quantity							334177			0
S3	2009	2009	2009	2	0	2	Export	620	Portugal	PRT	643	Russian Federation	RUS								11	BEVERAGES	1	No Quantity							813569			0
S3	2009	2009	2009	2	0	2	Export	620	Portugal	PRT	678	Sao Tome and Principe	STP								11	BEVERAGES	1	No Quantity							4860723			0
S3	2009	2009	2009	2	0	2	Export	620	Portugal	PRT	682	Saudi Arabia	SAU								11	BEVERAGES	1	No Quantity							1099			0
S3	2009	2009	2009	2	0	2	Export	620	Portugal	PRT	686	Senegal	SEN								11	BEVERAGES	1	No Quantity							82330			0
S3	2009	2009	2009	2	0	2	Export	620	Portugal	PRT	688	Serbia	SRB								11	BEVERAGES	1	No Quantity							261886			0
S3	2009	2009	2009	2	0	2	Export	620	Portugal	PRT	690	Seychelles	SYC								11	BEVERAGES	1	No Quantity							4373			0
S3	2009	2009	2009	2	0	2	Export	620	Portugal	PRT	694	Sierra Leone	SLE								11	BEVERAGES	1	No Quantity							13379			0
S3	2009	2009	2009	2	0	2	Export	620	Portugal	PRT	699	India	IND								11	BEVERAGES	1	No Quantity							47824			0
S3	2009	2009	2009	2	0	2	Export	620	Portugal	PRT	702	Singapore	SGP								11	BEVERAGES	1	No Quantity							877277			0
S3	2009	2009	2009	2	0	2	Export	620	Portugal	PRT	703	Slovakia	SVK								11	BEVERAGES	1	No Quantity							147016			0
S3	2009	2009	2009	2	0	2	Export	620	Portugal	PRT	704	Viet Nam	VNM								11	BEVERAGES	1	No Quantity							12959			0
S3	2009	2009	2009	2	0	2	Export	620	Portugal	PRT	705	Slovenia	SVN								11	BEVERAGES	1	No Quantity							364860			0
S3	2009	2009	2009	2	0	2	Export	620	Portugal	PRT	710	South Africa	ZAF								11	BEVERAGES	1	No Quantity							1073922			0
S3	2009	2009	2009	2	0	2	Export	620	Portugal	PRT	724	Spain	ESP								11	BEVERAGES	1	No Quantity							99430218			0
S3	2009	2009	2009	2	0	2	Export	620	Portugal	PRT	748	Swaziland	SWZ								11	BEVERAGES	1	No Quantity							564648			0
S3	2009	2009	2009	2	0	2	Export	620	Portugal	PRT	752	Sweden	SWE								11	BEVERAGES	1	No Quantity							19730427			0
S3	2009	2009	2009	2	0	2	Export	620	Portugal	PRT	757	Switzerland	CHE								11	BEVERAGES	1	No Quantity							41600593			0
S3	2009	2009	2009	2	0	2	Export	620	Portugal	PRT	764	Thailand	THA								11	BEVERAGES	1	No Quantity							73935			0
S3	2009	2009	2009	2	0	2	Export	620	Portugal	PRT	768	Togo	TGO								11	BEVERAGES	1	No Quantity							1583			0
S3	2009	2009	2009	2	0	2	Export	620	Portugal	PRT	780	Trinidad and Tobago	TTO								11	BEVERAGES	1	No Quantity							128216			0
S3	2009	2009	2009	2	0	2	Export	620	Portugal	PRT	784	United Arab Emirates	ARE								11	BEVERAGES	1	No Quantity							411039			0
S3	2009	2009	2009	2	0	2	Export	620	Portugal	PRT	792	Turkey	TUR								11	BEVERAGES	1	No Quantity							313798			0
S3	2009	2009	2009	2	0	2	Export	620	Portugal	PRT	796	Turks and Caicos Isds	TCA								11	BEVERAGES	1	No Quantity							5252			0
S3	2009	2009	2009	2	0	2	Export	620	Portugal	PRT	804	Ukraine	UKR								11	BEVERAGES	1	No Quantity							167101			0
S3	2009	2009	2009	2	0	2	Export	620	Portugal	PRT	807	North Macedonia	MKD								11	BEVERAGES	1	No Quantity							4280			0
S3	2009	2009	2009	2	0	2	Export	620	Portugal	PRT	826	United Kingdom	GBR								11	BEVERAGES	1	No Quantity							99514492			0
S3	2009	2009	2009	2	0	2	Export	620	Portugal	PRT	834	United Rep. of Tanzania	TZA								11	BEVERAGES	1	No Quantity							17086			0
S3	2009	2009	2009	2	0	2	Export	620	Portugal	PRT	837	Bunkers									11	BEVERAGES	1	No Quantity							1518437			0
S3	2009	2009	2009	2	0	2	Export	620	Portugal	PRT	839	Special Categories									11	BEVERAGES	1	No Quantity							16593			0
S3	2009	2009	2009	2	0	2	Export	620	Portugal	PRT	842	USA	USA								11	BEVERAGES	1	No Quantity							59905337			0
S3	2009	2009	2009	2	0	2	Export	620	Portugal	PRT	858	Uruguay	URY								11	BEVERAGES	1	No Quantity							281980			0
S3	2009	2009	2009	2	0	2	Export	620	Portugal	PRT	862	Venezuela	VEN								11	BEVERAGES	1	No Quantity							1231026			0
S3	2009	2009	2009	2	0	2	Export	620	Portugal	PRT	899	Areas, nes									11	BEVERAGES	1	No Quantity							4940953			0
S3	2009	2009	2009	2	0	2	Export	642	Romania	ROU	0	World	WLD								11	BEVERAGES	1	No Quantity							76407461			0
S3	2009	2009	2009	2	0	2	Export	642	Romania	ROU	8	Albania	ALB								11	BEVERAGES	1	No Quantity							926330			0
S3	2009	2009	2009	2	0	2	Export	642	Romania	ROU	28	Antigua and Barbuda	ATG								11	BEVERAGES	1	No Quantity							12980			0
S3	2009	2009	2009	2	0	2	Export	642	Romania	ROU	32	Argentina	ARG								11	BEVERAGES	1	No Quantity							511			0
S3	2009	2009	2009	2	0	2	Export	642	Romania	ROU	36	Australia	AUS								11	BEVERAGES	1	No Quantity							16708			0
S3	2009	2009	2009	2	0	2	Export	642	Romania	ROU	40	Austria	AUT								11	BEVERAGES	1	No Quantity							6561			0
S3	2009	2009	2009	2	0	2	Export	642	Romania	ROU	44	Bahamas	BHS								11	BEVERAGES	1	No Quantity							4886			0
S3	2009	2009	2009	2	0	2	Export	642	Romania	ROU	51	Armenia	ARM								11	BEVERAGES	1	No Quantity							13346			0
S3	2009	2009	2009	2	0	2	Export	642	Romania	ROU	52	Barbados	BRB								11	BEVERAGES	1	No Quantity							248			0
S3	2009	2009	2009	2	0	2	Export	642	Romania	ROU	56	Belgium	BEL								11	BEVERAGES	1	No Quantity							165347			0
S3	2009	2009	2009	2	0	2	Export	642	Romania	ROU	70	Bosnia Herzegovina	BIH								11	BEVERAGES	1	No Quantity							11835			0
S3	2009	2009	2009	2	0	2	Export	642	Romania	ROU	84	Belize	BLZ								11	BEVERAGES	1	No Quantity							215			0
S3	2009	2009	2009	2	0	2	Export	642	Romania	ROU	100	Bulgaria	BGR								11	BEVERAGES	1	No Quantity							18869222			0
S3	2009	2009	2009	2	0	2	Export	642	Romania	ROU	112	Belarus	BLR								11	BEVERAGES	1	No Quantity							63199			0
S3	2009	2009	2009	2	0	2	Export	642	Romania	ROU	124	Canada	CAN								11	BEVERAGES	1	No Quantity							977680			0
S3	2009	2009	2009	2	0	2	Export	642	Romania	ROU	156	China	CHN								11	BEVERAGES	1	No Quantity							1150219			0
S3	2009	2009	2009	2	0	2	Export	642	Romania	ROU	170	Colombia	COL								11	BEVERAGES	1	No Quantity							39943			0
S3	2009	2009	2009	2	0	2	Export	642	Romania	ROU	174	Comoros	COM								11	BEVERAGES	1	No Quantity							4862			0
S3	2009	2009	2009	2	0	2	Export	642	Romania	ROU	191	Croatia	HRV								11	BEVERAGES	1	No Quantity							181091			0
S3	2009	2009	2009	2	0	2	Export	642	Romania	ROU	196	Cyprus	CYP								11	BEVERAGES	1	No Quantity							156306			0
S3	2009	2009	2009	2	0	2	Export	642	Romania	ROU	203	Czechia	CZE								11	BEVERAGES	1	No Quantity							1879791			0
S3	2009	2009	2009	2	0	2	Export	642	Romania	ROU	208	Denmark	DNK								11	BEVERAGES	1	No Quantity							668996			0
S3	2009	2009	2009	2	0	2	Export	642	Romania	ROU	214	Dominican Rep.	DOM								11	BEVERAGES	1	No Quantity							113180			0
S3	2009	2009	2009	2	0	2	Export	642	Romania	ROU	233	Estonia	EST								11	BEVERAGES	1	No Quantity							1178035			0
S3	2009	2009	2009	2	0	2	Export	642	Romania	ROU	246	Finland	FIN								11	BEVERAGES	1	No Quantity							44596			0
S3	2009	2009	2009	2	0	2	Export	642	Romania	ROU	251	France	FRA								11	BEVERAGES	1	No Quantity							385235			0
S3	2009	2009	2009	2	0	2	Export	642	Romania	ROU	268	Georgia	GEO								11	BEVERAGES	1	No Quantity							4588			0
S3	2009	2009	2009	2	0	2	Export	642	Romania	ROU	276	Germany	DEU								11	BEVERAGES	1	No Quantity							5001277			0
S3	2009	2009	2009	2	0	2	Export	642	Romania	ROU	292	Gibraltar	GIB								11	BEVERAGES	1	No Quantity							372			0
S3	2009	2009	2009	2	0	2	Export	642	Romania	ROU	300	Greece	GRC								11	BEVERAGES	1	No Quantity							2212159			0
S3	2009	2009	2009	2	0	2	Export	642	Romania	ROU	344	China, Hong Kong SAR	HKG								11	BEVERAGES	1	No Quantity							2018025			0
S3	2009	2009	2009	2	0	2	Export	642	Romania	ROU	348	Hungary	HUN								11	BEVERAGES	1	No Quantity							7622346			0
S3	2009	2009	2009	2	0	2	Export	642	Romania	ROU	372	Ireland	IRL								11	BEVERAGES	1	No Quantity							56438			0
S3	2009	2009	2009	2	0	2	Export	642	Romania	ROU	376	Israel	ISR								11	BEVERAGES	1	No Quantity							683282			0
S3	2009	2009	2009	2	0	2	Export	642	Romania	ROU	381	Italy	ITA								11	BEVERAGES	1	No Quantity							4247782			0
S3	2009	2009	2009	2	0	2	Export	642	Romania	ROU	392	Japan	JPN								11	BEVERAGES	1	No Quantity							83359			0
S3	2009	2009	2009	2	0	2	Export	642	Romania	ROU	410	Rep. of Korea	KOR								11	BEVERAGES	1	No Quantity							29887			0
S3	2009	2009	2009	2	0	2	Export	642	Romania	ROU	428	Latvia	LVA								11	BEVERAGES	1	No Quantity							146127			0
S3	2009	2009	2009	2	0	2	Export	642	Romania	ROU	430	Liberia	LBR								11	BEVERAGES	1	No Quantity							18098			0
S3	2009	2009	2009	2	0	2	Export	642	Romania	ROU	440	Lithuania	LTU								11	BEVERAGES	1	No Quantity							5985			0
S3	2009	2009	2009	2	0	2	Export	642	Romania	ROU	442	Luxembourg	LUX								11	BEVERAGES	1	No Quantity							30296			0
S3	2009	2009	2009	2	0	2	Export	642	Romania	ROU	446	China, Macao SAR	MAC								11	BEVERAGES	1	No Quantity							6726			0
S3	2009	2009	2009	2	0	2	Export	642	Romania	ROU	458	Malaysia	MYS								11	BEVERAGES	1	No Quantity							4521			0
S3	2009	2009	2009	2	0	2	Export	642	Romania	ROU	470	Malta	MLT								11	BEVERAGES	1	No Quantity							64497			0
S3	2009	2009	2009	2	0	2	Export	642	Romania	ROU	490	Other Asia, nes									11	BEVERAGES	1	No Quantity							26754			0
S3	2009	2009	2009	2	0	2	Export	642	Romania	ROU	496	Mongolia	MNG								11	BEVERAGES	1	No Quantity							45586			0
S3	2009	2009	2009	2	0	2	Export	642	Romania	ROU	498	Rep. of Moldova	MDA								11	BEVERAGES	1	No Quantity							8831523			0
S3	2009	2009	2009	2	0	2	Export	642	Romania	ROU	499	Montenegro	MNE								11	BEVERAGES	1	No Quantity							26304			0
S3	2009	2009	2009	2	0	2	Export	642	Romania	ROU	528	Netherlands	NLD								11	BEVERAGES	1	No Quantity							547206			0
S3	2009	2009	2009	2	0	2	Export	642	Romania	ROU	579	Norway	NOR								11	BEVERAGES	1	No Quantity							4277			0
S3	2009	2009	2009	2	0	2	Export	642	Romania	ROU	584	Marshall Isds	MHL								11	BEVERAGES	1	No Quantity							4015			0
S3	2009	2009	2009	2	0	2	Export	642	Romania	ROU	591	Panama	PAN								11	BEVERAGES	1	No Quantity							8416			0
S3	2009	2009	2009	2	0	2	Export	642	Romania	ROU	608	Philippines	PHL								11	BEVERAGES	1	No Quantity							8			0
S3	2009	2009	2009	2	0	2	Export	642	Romania	ROU	616	Poland	POL								11	BEVERAGES	1	No Quantity							2463289			0
S3	2009	2009	2009	2	0	2	Export	642	Romania	ROU	624	Guinea-Bissau	GNB								11	BEVERAGES	1	No Quantity							11515			0
S3	2009	2009	2009	2	0	2	Export	642	Romania	ROU	643	Russian Federation	RUS								11	BEVERAGES	1	No Quantity							744769			0
S3	2009	2009	2009	2	0	2	Export	642	Romania	ROU	659	Saint Kitts and Nevis	KNA								11	BEVERAGES	1	No Quantity							328			0
S3	2009	2009	2009	2	0	2	Export	642	Romania	ROU	670	Saint Vincent and the Grenadines	VCT								11	BEVERAGES	1	No Quantity							4436			0
S3	2009	2009	2009	2	0	2	Export	642	Romania	ROU	688	Serbia	SRB								11	BEVERAGES	1	No Quantity							305937			0
S3	2009	2009	2009	2	0	2	Export	642	Romania	ROU	694	Sierra Leone	SLE								11	BEVERAGES	1	No Quantity							728			0
S3	2009	2009	2009	2	0	2	Export	642	Romania	ROU	699	India	IND								11	BEVERAGES	1	No Quantity							15			0
S3	2009	2009	2009	2	0	2	Export	642	Romania	ROU	702	Singapore	SGP								11	BEVERAGES	1	No Quantity							7014			0
S3	2009	2009	2009	2	0	2	Export	642	Romania	ROU	703	Slovakia	SVK								11	BEVERAGES	1	No Quantity							495792			0
S3	2009	2009	2009	2	0	2	Export	642	Romania	ROU	705	Slovenia	SVN								11	BEVERAGES	1	No Quantity							3996			0
S3	2009	2009	2009	2	0	2	Export	642	Romania	ROU	724	Spain	ESP								11	BEVERAGES	1	No Quantity							1320104			0
S3	2009	2009	2009	2	0	2	Export	642	Romania	ROU	752	Sweden	SWE								11	BEVERAGES	1	No Quantity							53679			0
S3	2009	2009	2009	2	0	2	Export	642	Romania	ROU	757	Switzerland	CHE								11	BEVERAGES	1	No Quantity							18495			0
S3	2009	2009	2009	2	0	2	Export	642	Romania	ROU	764	Thailand	THA								11	BEVERAGES	1	No Quantity							51966			0
S3	2009	2009	2009	2	0	2	Export	642	Romania	ROU	788	Tunisia	TUN								11	BEVERAGES	1	No Quantity							1130			0
S3	2009	2009	2009	2	0	2	Export	642	Romania	ROU	792	Turkey	TUR								11	BEVERAGES	1	No Quantity							50958			0
S3	2009	2009	2009	2	0	2	Export	642	Romania	ROU	807	North Macedonia	MKD								11	BEVERAGES	1	No Quantity							821798			0
S3	2009	2009	2009	2	0	2	Export	642	Romania	ROU	818	Egypt	EGY								11	BEVERAGES	1	No Quantity							38986			0
S3	2009	2009	2009	2	0	2	Export	642	Romania	ROU	826	United Kingdom	GBR								11	BEVERAGES	1	No Quantity							1748937			0
S3	2009	2009	2009	2	0	2	Export	642	Romania	ROU	842	USA	USA								11	BEVERAGES	1	No Quantity							1481634			0
S3	2009	2009	2009	2	0	2	Export	642	Romania	ROU	899	Areas, nes									11	BEVERAGES	1	No Quantity							8180780			0
S3	2009	2009	2009	2	0	2	Export	620	Portugal	PRT	0	World	WLD								12	TOBACCO,TOBACCO MANUFACT	1	No Quantity							545392791			0
S3	2009	2009	2009	2	0	2	Export	620	Portugal	PRT	8	Albania	ALB								12	TOBACCO,TOBACCO MANUFACT	1	No Quantity							311			0
S3	2009	2009	2009	2	0	2	Export	620	Portugal	PRT	12	Algeria	DZA								12	TOBACCO,TOBACCO MANUFACT	1	No Quantity							12402763			0
S3	2009	2009	2009	2	0	2	Export	620	Portugal	PRT	20	Andorra	AND								12	TOBACCO,TOBACCO MANUFACT	1	No Quantity							1716432			0
S3	2009	2009	2009	2	0	2	Export	620	Portugal	PRT	24	Angola	AGO								12	TOBACCO,TOBACCO MANUFACT	1	No Quantity							1600733			0
S3	2009	2009	2009	2	0	2	Export	620	Portugal	PRT	36	Australia	AUS								12	TOBACCO,TOBACCO MANUFACT	1	No Quantity							1093			0
S3	2009	2009	2009	2	0	2	Export	620	Portugal	PRT	40	Austria	AUT								12	TOBACCO,TOBACCO MANUFACT	1	No Quantity							10061379			0
S3	2009	2009	2009	2	0	2	Export	620	Portugal	PRT	56	Belgium	BEL								12	TOBACCO,TOBACCO MANUFACT	1	No Quantity							5259092			0
S3	2009	2009	2009	2	0	2	Export	620	Portugal	PRT	70	Bosnia Herzegovina	BIH								12	TOBACCO,TOBACCO MANUFACT	1	No Quantity							75009			0
S3	2009	2009	2009	2	0	2	Export	620	Portugal	PRT	76	Brazil	BRA								12	TOBACCO,TOBACCO MANUFACT	1	No Quantity							46			0
S3	2009	2009	2009	2	0	2	Export	620	Portugal	PRT	124	Canada	CAN								12	TOBACCO,TOBACCO MANUFACT	1	No Quantity							2326			0
S3	2009	2009	2009	2	0	2	Export	620	Portugal	PRT	132	Cabo Verde	CPV								12	TOBACCO,TOBACCO MANUFACT	1	No Quantity							254344			0
S3	2009	2009	2009	2	0	2	Export	620	Portugal	PRT	170	Colombia	COL								12	TOBACCO,TOBACCO MANUFACT	1	No Quantity							6			0
S3	2009	2009	2009	2	0	2	Export	620	Portugal	PRT	203	Czechia	CZE								12	TOBACCO,TOBACCO MANUFACT	1	No Quantity							33707157			0
S3	2009	2009	2009	2	0	2	Export	620	Portugal	PRT	208	Denmark	DNK								12	TOBACCO,TOBACCO MANUFACT	1	No Quantity							118698			0
S3	2009	2009	2009	2	0	2	Export	620	Portugal	PRT	214	Dominican Rep.	DOM								12	TOBACCO,TOBACCO MANUFACT	1	No Quantity							179598			0
S3	2009	2009	2009	2	0	2	Export	620	Portugal	PRT	246	Finland	FIN								12	TOBACCO,TOBACCO MANUFACT	1	No Quantity							2180431			0
S3	2009	2009	2009	2	0	2	Export	620	Portugal	PRT	251	France	FRA								12	TOBACCO,TOBACCO MANUFACT	1	No Quantity							22296841			0
S3	2009	2009	2009	2	0	2	Export	620	Portugal	PRT	262	Djibouti	DJI								12	TOBACCO,TOBACCO MANUFACT	1	No Quantity							622949			0
S3	2009	2009	2009	2	0	2	Export	620	Portugal	PRT	276	Germany	DEU								12	TOBACCO,TOBACCO MANUFACT	1	No Quantity							6006693			0
S3	2009	2009	2009	2	0	2	Export	620	Portugal	PRT	300	Greece	GRC								12	TOBACCO,TOBACCO MANUFACT	1	No Quantity							43362			0
S3	2009	2009	2009	2	0	2	Export	620	Portugal	PRT	320	Guatemala	GTM								12	TOBACCO,TOBACCO MANUFACT	1	No Quantity							42			0
S3	2009	2009	2009	2	0	2	Export	620	Portugal	PRT	332	Haiti	HTI								12	TOBACCO,TOBACCO MANUFACT	1	No Quantity							262607			0
S3	2009	2009	2009	2	0	2	Export	620	Portugal	PRT	340	Honduras	HND								12	TOBACCO,TOBACCO MANUFACT	1	No Quantity							30335			0
S3	2009	2009	2009	2	0	2	Export	620	Portugal	PRT	344	China, Hong Kong SAR	HKG								12	TOBACCO,TOBACCO MANUFACT	1	No Quantity							586691			0
S3	2009	2009	2009	2	0	2	Export	620	Portugal	PRT	348	Hungary	HUN								12	TOBACCO,TOBACCO MANUFACT	1	No Quantity							9978			0
S3	2009	2009	2009	2	0	2	Export	620	Portugal	PRT	372	Ireland	IRL								12	TOBACCO,TOBACCO MANUFACT	1	No Quantity							7404			0
S3	2009	2009	2009	2	0	2	Export	620	Portugal	PRT	376	Israel	ISR								12	TOBACCO,TOBACCO MANUFACT	1	No Quantity							309			0
S3	2009	2009	2009	2	0	2	Export	620	Portugal	PRT	381	Italy	ITA								12	TOBACCO,TOBACCO MANUFACT	1	No Quantity							154198996			0
S3	2009	2009	2009	2	0	2	Export	620	Portugal	PRT	392	Japan	JPN								12	TOBACCO,TOBACCO MANUFACT	1	No Quantity							1847			0
S3	2009	2009	2009	2	0	2	Export	620	Portugal	PRT	400	Jordan	JOR								12	TOBACCO,TOBACCO MANUFACT	1	No Quantity							10434353			0
S3	2009	2009	2009	2	0	2	Export	620	Portugal	PRT	410	Rep. of Korea	KOR								12	TOBACCO,TOBACCO MANUFACT	1	No Quantity							10471			0
S3	2009	2009	2009	2	0	2	Export	620	Portugal	PRT	422	Lebanon	LBN								12	TOBACCO,TOBACCO MANUFACT	1	No Quantity							558311			0
S3	2009	2009	2009	2	0	2	Export	620	Portugal	PRT	440	Lithuania	LTU								12	TOBACCO,TOBACCO MANUFACT	1	No Quantity							398710			0
S3	2009	2009	2009	2	0	2	Export	620	Portugal	PRT	480	Mauritius	MUS								12	TOBACCO,TOBACCO MANUFACT	1	No Quantity							57560			0
S3	2009	2009	2009	2	0	2	Export	620	Portugal	PRT	490	Other Asia, nes									12	TOBACCO,TOBACCO MANUFACT	1	No Quantity							148			0
S3	2009	2009	2009	2	0	2	Export	620	Portugal	PRT	504	Morocco	MAR								12	TOBACCO,TOBACCO MANUFACT	1	No Quantity							6445566			0
S3	2009	2009	2009	2	0	2	Export	620	Portugal	PRT	508	Mozambique	MOZ								12	TOBACCO,TOBACCO MANUFACT	1	No Quantity							62502			0
S3	2009	2009	2009	2	0	2	Export	620	Portugal	PRT	528	Netherlands	NLD								12	TOBACCO,TOBACCO MANUFACT	1	No Quantity							584576			0
S3	2009	2009	2009	2	0	2	Export	620	Portugal	PRT	530	Neth. Antilles	ANT								12	TOBACCO,TOBACCO MANUFACT	1	No Quantity							175479			0
S3	2009	2009	2009	2	0	2	Export	620	Portugal	PRT	554	New Zealand	NZL								12	TOBACCO,TOBACCO MANUFACT	1	No Quantity							6336			0
S3	2009	2009	2009	2	0	2	Export	620	Portugal	PRT	591	Panama	PAN								12	TOBACCO,TOBACCO MANUFACT	1	No Quantity							126			0
S3	2009	2009	2009	2	0	2	Export	620	Portugal	PRT	616	Poland	POL								12	TOBACCO,TOBACCO MANUFACT	1	No Quantity							1034199			0
S3	2009	2009	2009	2	0	2	Export	620	Portugal	PRT	642	Romania	ROU								12	TOBACCO,TOBACCO MANUFACT	1	No Quantity							17586010			0
S3	2009	2009	2009	2	0	2	Export	620	Portugal	PRT	643	Russian Federation	RUS								12	TOBACCO,TOBACCO MANUFACT	1	No Quantity							520792			0
S3	2009	2009	2009	2	0	2	Export	620	Portugal	PRT	678	Sao Tome and Principe	STP								12	TOBACCO,TOBACCO MANUFACT	1	No Quantity							13976			0
S3	2009	2009	2009	2	0	2	Export	620	Portugal	PRT	686	Senegal	SEN								12	TOBACCO,TOBACCO MANUFACT	1	No Quantity							6527657			0
S3	2009	2009	2009	2	0	2	Export	620	Portugal	PRT	710	South Africa	ZAF								12	TOBACCO,TOBACCO MANUFACT	1	No Quantity							6185041			0
S3	2009	2009	2009	2	0	2	Export	620	Portugal	PRT	724	Spain	ESP								12	TOBACCO,TOBACCO MANUFACT	1	No Quantity							232657086			0
S3	2009	2009	2009	2	0	2	Export	620	Portugal	PRT	752	Sweden	SWE								12	TOBACCO,TOBACCO MANUFACT	1	No Quantity							9062			0
S3	2009	2009	2009	2	0	2	Export	620	Portugal	PRT	757	Switzerland	CHE								12	TOBACCO,TOBACCO MANUFACT	1	No Quantity							2184156			0
S3	2009	2009	2009	2	0	2	Export	620	Portugal	PRT	784	United Arab Emirates	ARE								12	TOBACCO,TOBACCO MANUFACT	1	No Quantity							166826			0
S3	2009	2009	2009	2	0	2	Export	620	Portugal	PRT	792	Turkey	TUR								12	TOBACCO,TOBACCO MANUFACT	1	No Quantity							58363			0
S3	2009	2009	2009	2	0	2	Export	620	Portugal	PRT	804	Ukraine	UKR								12	TOBACCO,TOBACCO MANUFACT	1	No Quantity							276			0
S3	2009	2009	2009	2	0	2	Export	620	Portugal	PRT	807	North Macedonia	MKD								12	TOBACCO,TOBACCO MANUFACT	1	No Quantity							38			0
S3	2009	2009	2009	2	0	2	Export	620	Portugal	PRT	826	United Kingdom	GBR								12	TOBACCO,TOBACCO MANUFACT	1	No Quantity							2773591			0
S3	2009	2009	2009	2	0	2	Export	620	Portugal	PRT	834	United Rep. of Tanzania	TZA								12	TOBACCO,TOBACCO MANUFACT	1	No Quantity							54276			0
S3	2009	2009	2009	2	0	2	Export	620	Portugal	PRT	837	Bunkers									12	TOBACCO,TOBACCO MANUFACT	1	No Quantity							357938			0
S3	2009	2009	2009	2	0	2	Export	620	Portugal	PRT	839	Special Categories									12	TOBACCO,TOBACCO MANUFACT	1	No Quantity							26885			0
S3	2009	2009	2009	2	0	2	Export	620	Portugal	PRT	842	USA	USA								12	TOBACCO,TOBACCO MANUFACT	1	No Quantity							66900			0
S3	2009	2009	2009	2	0	2	Export	620	Portugal	PRT	860	Uzbekistan	UZB								12	TOBACCO,TOBACCO MANUFACT	1	No Quantity							741			0
S3	2009	2009	2009	2	0	2	Export	620	Portugal	PRT	862	Venezuela	VEN								12	TOBACCO,TOBACCO MANUFACT	1	No Quantity							104672			0
S3	2009	2009	2009	2	0	2	Export	620	Portugal	PRT	899	Areas, nes									12	TOBACCO,TOBACCO MANUFACT	1	No Quantity							4702698			0
S3	2009	2009	2009	2	0	2	Export	642	Romania	ROU	0	World	WLD								12	TOBACCO,TOBACCO MANUFACT	1	No Quantity							513075102			0
S3	2009	2009	2009	2	0	2	Export	642	Romania	ROU	8	Albania	ALB								12	TOBACCO,TOBACCO MANUFACT	1	No Quantity							2493328			0
S3	2009	2009	2009	2	0	2	Export	642	Romania	ROU	12	Algeria	DZA								12	TOBACCO,TOBACCO MANUFACT	1	No Quantity							975			0
S3	2009	2009	2009	2	0	2	Export	642	Romania	ROU	28	Antigua and Barbuda	ATG								12	TOBACCO,TOBACCO MANUFACT	1	No Quantity							21004			0
S3	2009	2009	2009	2	0	2	Export	642	Romania	ROU	40	Austria	AUT								12	TOBACCO,TOBACCO MANUFACT	1	No Quantity							873675			0
S3	2009	2009	2009	2	0	2	Export	642	Romania	ROU	44	Bahamas	BHS								12	TOBACCO,TOBACCO MANUFACT	1	No Quantity							8799			0
S3	2009	2009	2009	2	0	2	Export	642	Romania	ROU	48	Bahrain	BHR								12	TOBACCO,TOBACCO MANUFACT	1	No Quantity							1653143			0
S3	2009	2009	2009	2	0	2	Export	642	Romania	ROU	52	Barbados	BRB								12	TOBACCO,TOBACCO MANUFACT	1	No Quantity							13882			0
S3	2009	2009	2009	2	0	2	Export	642	Romania	ROU	56	Belgium	BEL								12	TOBACCO,TOBACCO MANUFACT	1	No Quantity							291920			0
S3	2009	2009	2009	2	0	2	Export	642	Romania	ROU	68	Bolivia (Plurinational State of)	BOL								12	TOBACCO,TOBACCO MANUFACT	1	No Quantity							777			0
S3	2009	2009	2009	2	0	2	Export	642	Romania	ROU	70	Bosnia Herzegovina	BIH								12	TOBACCO,TOBACCO MANUFACT	1	No Quantity							208221			0
S3	2009	2009	2009	2	0	2	Export	642	Romania	ROU	84	Belize	BLZ								12	TOBACCO,TOBACCO MANUFACT	1	No Quantity							941			0
S3	2009	2009	2009	2	0	2	Export	642	Romania	ROU	100	Bulgaria	BGR								12	TOBACCO,TOBACCO MANUFACT	1	No Quantity							22630104			0
S3	2009	2009	2009	2	0	2	Export	642	Romania	ROU	116	Cambodia	KHM								12	TOBACCO,TOBACCO MANUFACT	1	No Quantity							20322			0
S3	2009	2009	2009	2	0	2	Export	642	Romania	ROU	124	Canada	CAN								12	TOBACCO,TOBACCO MANUFACT	1	No Quantity							87			0
S3	2009	2009	2009	2	0	2	Export	642	Romania	ROU	156	China	CHN								12	TOBACCO,TOBACCO MANUFACT	1	No Quantity							59			0
S3	2009	2009	2009	2	0	2	Export	642	Romania	ROU	170	Colombia	COL								12	TOBACCO,TOBACCO MANUFACT	1	No Quantity							79			0
S3	2009	2009	2009	2	0	2	Export	642	Romania	ROU	174	Comoros	COM								12	TOBACCO,TOBACCO MANUFACT	1	No Quantity							66164			0
S3	2009	2009	2009	2	0	2	Export	642	Romania	ROU	196	Cyprus	CYP								12	TOBACCO,TOBACCO MANUFACT	1	No Quantity							346479			0
S3	2009	2009	2009	2	0	2	Export	642	Romania	ROU	203	Czechia	CZE								12	TOBACCO,TOBACCO MANUFACT	1	No Quantity							8579427			0
S3	2009	2009	2009	2	0	2	Export	642	Romania	ROU	208	Denmark	DNK								12	TOBACCO,TOBACCO MANUFACT	1	No Quantity							301049			0
S3	2009	2009	2009	2	0	2	Export	642	Romania	ROU	233	Estonia	EST								12	TOBACCO,TOBACCO MANUFACT	1	No Quantity							1668555			0
S3	2009	2009	2009	2	0	2	Export	642	Romania	ROU	234	Faeroe Isds	FRO								12	TOBACCO,TOBACCO MANUFACT	1	No Quantity							465			0
S3	2009	2009	2009	2	0	2	Export	642	Romania	ROU	246	Finland	FIN								12	TOBACCO,TOBACCO MANUFACT	1	No Quantity							5355832			0
S3	2009	2009	2009	2	0	2	Export	642	Romania	ROU	251	France	FRA								12	TOBACCO,TOBACCO MANUFACT	1	No Quantity							131758			0
S3	2009	2009	2009	2	0	2	Export	642	Romania	ROU	268	Georgia	GEO								12	TOBACCO,TOBACCO MANUFACT	1	No Quantity							1139781			0
S3	2009	2009	2009	2	0	2	Export	642	Romania	ROU	276	Germany	DEU								12	TOBACCO,TOBACCO MANUFACT	1	No Quantity							1581275			0
S3	2009	2009	2009	2	0	2	Export	642	Romania	ROU	292	Gibraltar	GIB								12	TOBACCO,TOBACCO MANUFACT	1	No Quantity							2845			0
S3	2009	2009	2009	2	0	2	Export	642	Romania	ROU	300	Greece	GRC								12	TOBACCO,TOBACCO MANUFACT	1	No Quantity							9448978			0
S3	2009	2009	2009	2	0	2	Export	642	Romania	ROU	344	China, Hong Kong SAR	HKG								12	TOBACCO,TOBACCO MANUFACT	1	No Quantity							40215			0
S3	2009	2009	2009	2	0	2	Export	642	Romania	ROU	348	Hungary	HUN								12	TOBACCO,TOBACCO MANUFACT	1	No Quantity							6909142			0
S3	2009	2009	2009	2	0	2	Export	642	Romania	ROU	368	Iraq	IRQ								12	TOBACCO,TOBACCO MANUFACT	1	No Quantity							461			0
S3	2009	2009	2009	2	0	2	Export	642	Romania	ROU	376	Israel	ISR								12	TOBACCO,TOBACCO MANUFACT	1	No Quantity							447			0
S3	2009	2009	2009	2	0	2	Export	642	Romania	ROU	381	Italy	ITA								12	TOBACCO,TOBACCO MANUFACT	1	No Quantity							383301942			0
S3	2009	2009	2009	2	0	2	Export	642	Romania	ROU	392	Japan	JPN								12	TOBACCO,TOBACCO MANUFACT	1	No Quantity							13242			0
S3	2009	2009	2009	2	0	2	Export	642	Romania	ROU	398	Kazakhstan	KAZ								12	TOBACCO,TOBACCO MANUFACT	1	No Quantity							47			0
S3	2009	2009	2009	2	0	2	Export	642	Romania	ROU	400	Jordan	JOR								12	TOBACCO,TOBACCO MANUFACT	1	No Quantity							327922			0
S3	2009	2009	2009	2	0	2	Export	642	Romania	ROU	408	Dem. People's Rep. of Korea	PRK								12	TOBACCO,TOBACCO MANUFACT	1	No Quantity							3791			0
S3	2009	2009	2009	2	0	2	Export	642	Romania	ROU	410	Rep. of Korea	KOR								12	TOBACCO,TOBACCO MANUFACT	1	No Quantity							1317			0
S3	2009	2009	2009	2	0	2	Export	642	Romania	ROU	414	Kuwait	KWT								12	TOBACCO,TOBACCO MANUFACT	1	No Quantity							96716			0
S3	2009	2009	2009	2	0	2	Export	642	Romania	ROU	422	Lebanon	LBN								12	TOBACCO,TOBACCO MANUFACT	1	No Quantity							2618			0
S3	2009	2009	2009	2	0	2	Export	642	Romania	ROU	428	Latvia	LVA								12	TOBACCO,TOBACCO MANUFACT	1	No Quantity							2408976			0
S3	2009	2009	2009	2	0	2	Export	642	Romania	ROU	430	Liberia	LBR								12	TOBACCO,TOBACCO MANUFACT	1	No Quantity							20772			0
S3	2009	2009	2009	2	0	2	Export	642	Romania	ROU	440	Lithuania	LTU								12	TOBACCO,TOBACCO MANUFACT	1	No Quantity							4609704			0
S3	2009	2009	2009	2	0	2	Export	642	Romania	ROU	442	Luxembourg	LUX								12	TOBACCO,TOBACCO MANUFACT	1	No Quantity							5271			0
S3	2009	2009	2009	2	0	2	Export	642	Romania	ROU	458	Malaysia	MYS								12	TOBACCO,TOBACCO MANUFACT	1	No Quantity							9			0
S3	2009	2009	2009	2	0	2	Export	642	Romania	ROU	470	Malta	MLT								12	TOBACCO,TOBACCO MANUFACT	1	No Quantity							28122			0
S3	2009	2009	2009	2	0	2	Export	642	Romania	ROU	498	Rep. of Moldova	MDA								12	TOBACCO,TOBACCO MANUFACT	1	No Quantity							60418			0
S3	2009	2009	2009	2	0	2	Export	642	Romania	ROU	512	Oman	OMN								12	TOBACCO,TOBACCO MANUFACT	1	No Quantity							339656			0
S3	2009	2009	2009	2	0	2	Export	642	Romania	ROU	528	Netherlands	NLD								12	TOBACCO,TOBACCO MANUFACT	1	No Quantity							6378193			0
S3	2009	2009	2009	2	0	2	Export	642	Romania	ROU	530	Neth. Antilles	ANT								12	TOBACCO,TOBACCO MANUFACT	1	No Quantity							1548			0
S3	2009	2009	2009	2	0	2	Export	642	Romania	ROU	579	Norway	NOR								12	TOBACCO,TOBACCO MANUFACT	1	No Quantity							753120			0
S3	2009	2009	2009	2	0	2	Export	642	Romania	ROU	584	Marshall Isds	MHL								12	TOBACCO,TOBACCO MANUFACT	1	No Quantity							5575			0
S3	2009	2009	2009	2	0	2	Export	642	Romania	ROU	591	Panama	PAN								12	TOBACCO,TOBACCO MANUFACT	1	No Quantity							48971			0
S3	2009	2009	2009	2	0	2	Export	642	Romania	ROU	616	Poland	POL								12	TOBACCO,TOBACCO MANUFACT	1	No Quantity							22166243			0
S3	2009	2009	2009	2	0	2	Export	642	Romania	ROU	634	Qatar	QAT								12	TOBACCO,TOBACCO MANUFACT	1	No Quantity							109074			0
S3	2009	2009	2009	2	0	2	Export	642	Romania	ROU	643	Russian Federation	RUS								12	TOBACCO,TOBACCO MANUFACT	1	No Quantity							31326			0
S3	2009	2009	2009	2	0	2	Export	642	Romania	ROU	659	Saint Kitts and Nevis	KNA								12	TOBACCO,TOBACCO MANUFACT	1	No Quantity							8189			0
S3	2009	2009	2009	2	0	2	Export	642	Romania	ROU	670	Saint Vincent and the Grenadines	VCT								12	TOBACCO,TOBACCO MANUFACT	1	No Quantity							8136			0
S3	2009	2009	2009	2	0	2	Export	642	Romania	ROU	682	Saudi Arabia	SAU								12	TOBACCO,TOBACCO MANUFACT	1	No Quantity							240222			0
S3	2009	2009	2009	2	0	2	Export	642	Romania	ROU	688	Serbia	SRB								12	TOBACCO,TOBACCO MANUFACT	1	No Quantity							2746346			0
S3	2009	2009	2009	2	0	2	Export	642	Romania	ROU	694	Sierra Leone	SLE								12	TOBACCO,TOBACCO MANUFACT	1	No Quantity							19218			0
S3	2009	2009	2009	2	0	2	Export	642	Romania	ROU	702	Singapore	SGP								12	TOBACCO,TOBACCO MANUFACT	1	No Quantity							907622			0
S3	2009	2009	2009	2	0	2	Export	642	Romania	ROU	703	Slovakia	SVK								12	TOBACCO,TOBACCO MANUFACT	1	No Quantity							504807			0
S3	2009	2009	2009	2	0	2	Export	642	Romania	ROU	704	Viet Nam	VNM								12	TOBACCO,TOBACCO MANUFACT	1	No Quantity							649			0
S3	2009	2009	2009	2	0	2	Export	642	Romania	ROU	705	Slovenia	SVN								12	TOBACCO,TOBACCO MANUFACT	1	No Quantity							2305485			0
S3	2009	2009	2009	2	0	2	Export	642	Romania	ROU	710	South Africa	ZAF								12	TOBACCO,TOBACCO MANUFACT	1	No Quantity							25			0
S3	2009	2009	2009	2	0	2	Export	642	Romania	ROU	724	Spain	ESP								12	TOBACCO,TOBACCO MANUFACT	1	No Quantity							398088			0
S3	2009	2009	2009	2	0	2	Export	642	Romania	ROU	752	Sweden	SWE								12	TOBACCO,TOBACCO MANUFACT	1	No Quantity							78841			0
S3	2009	2009	2009	2	0	2	Export	642	Romania	ROU	757	Switzerland	CHE								12	TOBACCO,TOBACCO MANUFACT	1	No Quantity							162818			0
S3	2009	2009	2009	2	0	2	Export	642	Romania	ROU	760	Syria	SYR								12	TOBACCO,TOBACCO MANUFACT	1	No Quantity							8149			0
S3	2009	2009	2009	2	0	2	Export	642	Romania	ROU	768	Togo	TGO								12	TOBACCO,TOBACCO MANUFACT	1	No Quantity							1179			0
S3	2009	2009	2009	2	0	2	Export	642	Romania	ROU	784	United Arab Emirates	ARE								12	TOBACCO,TOBACCO MANUFACT	1	No Quantity							603349			0
S3	2009	2009	2009	2	0	2	Export	642	Romania	ROU	788	Tunisia	TUN								12	TOBACCO,TOBACCO MANUFACT	1	No Quantity							3976			0
S3	2009	2009	2009	2	0	2	Export	642	Romania	ROU	792	Turkey	TUR								12	TOBACCO,TOBACCO MANUFACT	1	No Quantity							73935			0
S3	2009	2009	2009	2	0	2	Export	642	Romania	ROU	798	Tuvalu	TUV								12	TOBACCO,TOBACCO MANUFACT	1	No Quantity							900			0
S3	2009	2009	2009	2	0	2	Export	642	Romania	ROU	804	Ukraine	UKR								12	TOBACCO,TOBACCO MANUFACT	1	No Quantity							179551			0
S3	2009	2009	2009	2	0	2	Export	642	Romania	ROU	818	Egypt	EGY								12	TOBACCO,TOBACCO MANUFACT	1	No Quantity							1529332			0
S3	2009	2009	2009	2	0	2	Export	642	Romania	ROU	826	United Kingdom	GBR								12	TOBACCO,TOBACCO MANUFACT	1	No Quantity							5383350			0
S3	2009	2009	2009	2	0	2	Export	642	Romania	ROU	899	Areas, nes									12	TOBACCO,TOBACCO MANUFACT	1	No Quantity							13406175			0
S3	2009	2009	2009	2	0	2	Export	620	Portugal	PRT	0	World	WLD								21	HIDES,SKINS,FURSKINS,RAW	1	No Quantity							7432970			0
S3	2009	2009	2009	2	0	2	Export	620	Portugal	PRT	56	Belgium	BEL								21	HIDES,SKINS,FURSKINS,RAW	1	No Quantity							146488			0
S3	2009	2009	2009	2	0	2	Export	620	Portugal	PRT	76	Brazil	BRA								21	HIDES,SKINS,FURSKINS,RAW	1	No Quantity							942			0
S3	2009	2009	2009	2	0	2	Export	620	Portugal	PRT	156	China	CHN								21	HIDES,SKINS,FURSKINS,RAW	1	No Quantity							228737			0
S3	2009	2009	2009	2	0	2	Export	620	Portugal	PRT	251	France	FRA								21	HIDES,SKINS,FURSKINS,RAW	1	No Quantity							30994			0
S3	2009	2009	2009	2	0	2	Export	620	Portugal	PRT	276	Germany	DEU								21	HIDES,SKINS,FURSKINS,RAW	1	No Quantity							104954			0
S3	2009	2009	2009	2	0	2	Export	620	Portugal	PRT	344	China, Hong Kong SAR	HKG								21	HIDES,SKINS,FURSKINS,RAW	1	No Quantity							197412			0
S3	2009	2009	2009	2	0	2	Export	620	Portugal	PRT	381	Italy	ITA								21	HIDES,SKINS,FURSKINS,RAW	1	No Quantity							931048			0
S3	2009	2009	2009	2	0	2	Export	620	Portugal	PRT	586	Pakistan	PAK								21	HIDES,SKINS,FURSKINS,RAW	1	No Quantity							222			0
S3	2009	2009	2009	2	0	2	Export	620	Portugal	PRT	699	India	IND								21	HIDES,SKINS,FURSKINS,RAW	1	No Quantity							35877			0
S3	2009	2009	2009	2	0	2	Export	620	Portugal	PRT	724	Spain	ESP								21	HIDES,SKINS,FURSKINS,RAW	1	No Quantity							5479595			0
S3	2009	2009	2009	2	0	2	Export	620	Portugal	PRT	757	Switzerland	CHE								21	HIDES,SKINS,FURSKINS,RAW	1	No Quantity							5033			0
S3	2009	2009	2009	2	0	2	Export	620	Portugal	PRT	764	Thailand	THA								21	HIDES,SKINS,FURSKINS,RAW	1	No Quantity							271670			0
S3	2009	2009	2009	2	0	2	Export	642	Romania	ROU	0	World	WLD								21	HIDES,SKINS,FURSKINS,RAW	1	No Quantity							15480410			0
S3	2009	2009	2009	2	0	2	Export	642	Romania	ROU	56	Belgium	BEL								21	HIDES,SKINS,FURSKINS,RAW	1	No Quantity							562138			0
S3	2009	2009	2009	2	0	2	Export	642	Romania	ROU	70	Bosnia Herzegovina	BIH								21	HIDES,SKINS,FURSKINS,RAW	1	No Quantity							265554			0
S3	2009	2009	2009	2	0	2	Export	642	Romania	ROU	100	Bulgaria	BGR								21	HIDES,SKINS,FURSKINS,RAW	1	No Quantity							200880			0
S3	2009	2009	2009	2	0	2	Export	642	Romania	ROU	276	Germany	DEU								21	HIDES,SKINS,FURSKINS,RAW	1	No Quantity							349742			0
S3	2009	2009	2009	2	0	2	Export	642	Romania	ROU	344	China, Hong Kong SAR	HKG								21	HIDES,SKINS,FURSKINS,RAW	1	No Quantity							62725			0
S3	2009	2009	2009	2	0	2	Export	642	Romania	ROU	348	Hungary	HUN								21	HIDES,SKINS,FURSKINS,RAW	1	No Quantity							953			0
S3	2009	2009	2009	2	0	2	Export	642	Romania	ROU	381	Italy	ITA								21	HIDES,SKINS,FURSKINS,RAW	1	No Quantity							10955828			0
S3	2009	2009	2009	2	0	2	Export	642	Romania	ROU	440	Lithuania	LTU								21	HIDES,SKINS,FURSKINS,RAW	1	No Quantity							26894			0
S3	2009	2009	2009	2	0	2	Export	642	Romania	ROU	498	Rep. of Moldova	MDA								21	HIDES,SKINS,FURSKINS,RAW	1	No Quantity							55400			0
S3	2009	2009	2009	2	0	2	Export	642	Romania	ROU	528	Netherlands	NLD								21	HIDES,SKINS,FURSKINS,RAW	1	No Quantity							1115144			0
S3	2009	2009	2009	2	0	2	Export	642	Romania	ROU	579	Norway	NOR								21	HIDES,SKINS,FURSKINS,RAW	1	No Quantity							13868			0
S3	2009	2009	2009	2	0	2	Export	642	Romania	ROU	616	Poland	POL								21	HIDES,SKINS,FURSKINS,RAW	1	No Quantity							42482			0
S3	2009	2009	2009	2	0	2	Export	642	Romania	ROU	643	Russian Federation	RUS								21	HIDES,SKINS,FURSKINS,RAW	1	No Quantity							47952			0
S3	2009	2009	2009	2	0	2	Export	642	Romania	ROU	688	Serbia	SRB								21	HIDES,SKINS,FURSKINS,RAW	1	No Quantity							293841			0
S3	2009	2009	2009	2	0	2	Export	642	Romania	ROU	699	India	IND								21	HIDES,SKINS,FURSKINS,RAW	1	No Quantity							60882			0
S3	2009	2009	2009	2	0	2	Export	642	Romania	ROU	703	Slovakia	SVK								21	HIDES,SKINS,FURSKINS,RAW	1	No Quantity							492			0
S3	2009	2009	2009	2	0	2	Export	642	Romania	ROU	760	Syria	SYR								21	HIDES,SKINS,FURSKINS,RAW	1	No Quantity							260661			0
S3	2009	2009	2009	2	0	2	Export	642	Romania	ROU	792	Turkey	TUR								21	HIDES,SKINS,FURSKINS,RAW	1	No Quantity							1132378			0
S3	2009	2009	2009	2	0	2	Export	642	Romania	ROU	842	USA	USA								21	HIDES,SKINS,FURSKINS,RAW	1	No Quantity							32596			0
S3	2009	2009	2009	2	0	2	Export	620	Portugal	PRT	0	World	WLD								22	OIL SEED,OLEAGINUS FRUIT	1	No Quantity							25631799			0
S3	2009	2009	2009	2	0	2	Export	620	Portugal	PRT	20	Andorra	AND								22	OIL SEED,OLEAGINUS FRUIT	1	No Quantity							53			0
S3	2009	2009	2009	2	0	2	Export	620	Portugal	PRT	24	Angola	AGO								22	OIL SEED,OLEAGINUS FRUIT	1	No Quantity							49012			0
S3	2009	2009	2009	2	0	2	Export	620	Portugal	PRT	124	Canada	CAN								22	OIL SEED,OLEAGINUS FRUIT	1	No Quantity							13612			0
S3	2009	2009	2009	2	0	2	Export	620	Portugal	PRT	132	Cabo Verde	CPV								22	OIL SEED,OLEAGINUS FRUIT	1	No Quantity							1608			0
S3	2009	2009	2009	2	0	2	Export	620	Portugal	PRT	156	China	CHN								22	OIL SEED,OLEAGINUS FRUIT	1	No Quantity							7922			0
S3	2009	2009	2009	2	0	2	Export	620	Portugal	PRT	251	France	FRA								22	OIL SEED,OLEAGINUS FRUIT	1	No Quantity							68813			0
S3	2009	2009	2009	2	0	2	Export	620	Portugal	PRT	376	Israel	ISR								22	OIL SEED,OLEAGINUS FRUIT	1	No Quantity							23957			0
S3	2009	2009	2009	2	0	2	Export	620	Portugal	PRT	442	Luxembourg	LUX								22	OIL SEED,OLEAGINUS FRUIT	1	No Quantity							165			0
S3	2009	2009	2009	2	0	2	Export	620	Portugal	PRT	508	Mozambique	MOZ								22	OIL SEED,OLEAGINUS FRUIT	1	No Quantity							2340			0
S3	2009	2009	2009	2	0	2	Export	620	Portugal	PRT	624	Guinea-Bissau	GNB								22	OIL SEED,OLEAGINUS FRUIT	1	No Quantity							113			0
S3	2009	2009	2009	2	0	2	Export	620	Portugal	PRT	678	Sao Tome and Principe	STP								22	OIL SEED,OLEAGINUS FRUIT	1	No Quantity							237			0
S3	2009	2009	2009	2	0	2	Export	620	Portugal	PRT	724	Spain	ESP								22	OIL SEED,OLEAGINUS FRUIT	1	No Quantity							24102833			0
S3	2009	2009	2009	2	0	2	Export	620	Portugal	PRT	757	Switzerland	CHE								22	OIL SEED,OLEAGINUS FRUIT	1	No Quantity							384			0
S3	2009	2009	2009	2	0	2	Export	620	Portugal	PRT	826	United Kingdom	GBR								22	OIL SEED,OLEAGINUS FRUIT	1	No Quantity							1360751			0
S3	2009	2009	2009	2	0	2	Export	642	Romania	ROU	0	World	WLD								22	OIL SEED,OLEAGINUS FRUIT	1	No Quantity							529631991			0
S3	2009	2009	2009	2	0	2	Export	642	Romania	ROU	32	Argentina	ARG								22	OIL SEED,OLEAGINUS FRUIT	1	No Quantity							576			0
S3	2009	2009	2009	2	0	2	Export	642	Romania	ROU	40	Austria	AUT								22	OIL SEED,OLEAGINUS FRUIT	1	No Quantity							1930772			0
S3	2009	2009	2009	2	0	2	Export	642	Romania	ROU	56	Belgium	BEL								22	OIL SEED,OLEAGINUS FRUIT	1	No Quantity							68344847			0
S3	2009	2009	2009	2	0	2	Export	642	Romania	ROU	70	Bosnia Herzegovina	BIH								22	OIL SEED,OLEAGINUS FRUIT	1	No Quantity							101921			0
S3	2009	2009	2009	2	0	2	Export	642	Romania	ROU	100	Bulgaria	BGR								22	OIL SEED,OLEAGINUS FRUIT	1	No Quantity							16154215			0
S3	2009	2009	2009	2	0	2	Export	642	Romania	ROU	124	Canada	CAN								22	OIL SEED,OLEAGINUS FRUIT	1	No Quantity							7588			0
S3	2009	2009	2009	2	0	2	Export	642	Romania	ROU	152	Chile	CHL								22	OIL SEED,OLEAGINUS FRUIT	1	No Quantity							96			0
S3	2009	2009	2009	2	0	2	Export	642	Romania	ROU	156	China	CHN								22	OIL SEED,OLEAGINUS FRUIT	1	No Quantity							17			0
S3	2009	2009	2009	2	0	2	Export	642	Romania	ROU	180	Dem. Rep. of the Congo	COD								22	OIL SEED,OLEAGINUS FRUIT	1	No Quantity							747			0
S3	2009	2009	2009	2	0	2	Export	642	Romania	ROU	191	Croatia	HRV								22	OIL SEED,OLEAGINUS FRUIT	1	No Quantity							64367			0
S3	2009	2009	2009	2	0	2	Export	642	Romania	ROU	196	Cyprus	CYP								22	OIL SEED,OLEAGINUS FRUIT	1	No Quantity							65756			0
S3	2009	2009	2009	2	0	2	Export	642	Romania	ROU	203	Czechia	CZE								22	OIL SEED,OLEAGINUS FRUIT	1	No Quantity							81074			0
S3	2009	2009	2009	2	0	2	Export	642	Romania	ROU	208	Denmark	DNK								22	OIL SEED,OLEAGINUS FRUIT	1	No Quantity							7758925			0
S3	2009	2009	2009	2	0	2	Export	642	Romania	ROU	246	Finland	FIN								22	OIL SEED,OLEAGINUS FRUIT	1	No Quantity							468135			0
S3	2009	2009	2009	2	0	2	Export	642	Romania	ROU	251	France	FRA								22	OIL SEED,OLEAGINUS FRUIT	1	No Quantity							68569720			0
S3	2009	2009	2009	2	0	2	Export	642	Romania	ROU	276	Germany	DEU								22	OIL SEED,OLEAGINUS FRUIT	1	No Quantity							37226907			0
S3	2009	2009	2009	2	0	2	Export	642	Romania	ROU	300	Greece	GRC								22	OIL SEED,OLEAGINUS FRUIT	1	No Quantity							2508414			0
S3	2009	2009	2009	2	0	2	Export	642	Romania	ROU	348	Hungary	HUN								22	OIL SEED,OLEAGINUS FRUIT	1	No Quantity							12239315			0
S3	2009	2009	2009	2	0	2	Export	642	Romania	ROU	368	Iraq	IRQ								22	OIL SEED,OLEAGINUS FRUIT	1	No Quantity							30005			0
S3	2009	2009	2009	2	0	2	Export	642	Romania	ROU	372	Ireland	IRL								22	OIL SEED,OLEAGINUS FRUIT	1	No Quantity							4970			0
S3	2009	2009	2009	2	0	2	Export	642	Romania	ROU	376	Israel	ISR								22	OIL SEED,OLEAGINUS FRUIT	1	No Quantity							7656975			0
S3	2009	2009	2009	2	0	2	Export	642	Romania	ROU	381	Italy	ITA								22	OIL SEED,OLEAGINUS FRUIT	1	No Quantity							34052678			0
S3	2009	2009	2009	2	0	2	Export	642	Romania	ROU	398	Kazakhstan	KAZ								22	OIL SEED,OLEAGINUS FRUIT	1	No Quantity							669395			0
S3	2009	2009	2009	2	0	2	Export	642	Romania	ROU	498	Rep. of Moldova	MDA								22	OIL SEED,OLEAGINUS FRUIT	1	No Quantity							319126			0
S3	2009	2009	2009	2	0	2	Export	642	Romania	ROU	528	Netherlands	NLD								22	OIL SEED,OLEAGINUS FRUIT	1	No Quantity							108641558			0
S3	2009	2009	2009	2	0	2	Export	642	Romania	ROU	586	Pakistan	PAK								22	OIL SEED,OLEAGINUS FRUIT	1	No Quantity							38813518			0
S3	2009	2009	2009	2	0	2	Export	642	Romania	ROU	616	Poland	POL								22	OIL SEED,OLEAGINUS FRUIT	1	No Quantity							188254			0
S3	2009	2009	2009	2	0	2	Export	642	Romania	ROU	620	Portugal	PRT								22	OIL SEED,OLEAGINUS FRUIT	1	No Quantity							40444430			0
S3	2009	2009	2009	2	0	2	Export	642	Romania	ROU	643	Russian Federation	RUS								22	OIL SEED,OLEAGINUS FRUIT	1	No Quantity							4731482			0
S3	2009	2009	2009	2	0	2	Export	642	Romania	ROU	688	Serbia	SRB								22	OIL SEED,OLEAGINUS FRUIT	1	No Quantity							543106			0
S3	2009	2009	2009	2	0	2	Export	642	Romania	ROU	703	Slovakia	SVK								22	OIL SEED,OLEAGINUS FRUIT	1	No Quantity							321419			0
S3	2009	2009	2009	2	0	2	Export	642	Romania	ROU	705	Slovenia	SVN								22	OIL SEED,OLEAGINUS FRUIT	1	No Quantity							1004322			0
S3	2009	2009	2009	2	0	2	Export	642	Romania	ROU	710	South Africa	ZAF								22	OIL SEED,OLEAGINUS FRUIT	1	No Quantity							6672604			0
S3	2009	2009	2009	2	0	2	Export	642	Romania	ROU	724	Spain	ESP								22	OIL SEED,OLEAGINUS FRUIT	1	No Quantity							27900450			0
S3	2009	2009	2009	2	0	2	Export	642	Romania	ROU	740	Suriname	SUR								22	OIL SEED,OLEAGINUS FRUIT	1	No Quantity							20475			0
S3	2009	2009	2009	2	0	2	Export	642	Romania	ROU	760	Syria	SYR								22	OIL SEED,OLEAGINUS FRUIT	1	No Quantity							12000			0
S3	2009	2009	2009	2	0	2	Export	642	Romania	ROU	792	Turkey	TUR								22	OIL SEED,OLEAGINUS FRUIT	1	No Quantity							39763644			0
S3	2009	2009	2009	2	0	2	Export	642	Romania	ROU	804	Ukraine	UKR								22	OIL SEED,OLEAGINUS FRUIT	1	No Quantity							845628			0
S3	2009	2009	2009	2	0	2	Export	642	Romania	ROU	807	North Macedonia	MKD								22	OIL SEED,OLEAGINUS FRUIT	1	No Quantity							7547			0
S3	2009	2009	2009	2	0	2	Export	642	Romania	ROU	826	United Kingdom	GBR								22	OIL SEED,OLEAGINUS FRUIT	1	No Quantity							1420683			0
S3	2009	2009	2009	2	0	2	Export	642	Romania	ROU	842	USA	USA								22	OIL SEED,OLEAGINUS FRUIT	1	No Quantity							44330			0
S3	2009	2009	2009	2	0	2	Export	620	Portugal	PRT	0	World	WLD								23	CRUDE RUBBER	1	No Quantity							9109147			0
S3	2009	2009	2009	2	0	2	Export	620	Portugal	PRT	12	Algeria	DZA								23	CRUDE RUBBER	1	No Quantity							84950			0
S3	2009	2009	2009	2	0	2	Export	620	Portugal	PRT	24	Angola	AGO								23	CRUDE RUBBER	1	No Quantity							613893			0
S3	2009	2009	2009	2	0	2	Export	620	Portugal	PRT	40	Austria	AUT								23	CRUDE RUBBER	1	No Quantity							92235			0
S3	2009	2009	2009	2	0	2	Export	620	Portugal	PRT	50	Bangladesh	BGD								23	CRUDE RUBBER	1	No Quantity							672			0
S3	2009	2009	2009	2	0	2	Export	620	Portugal	PRT	56	Belgium	BEL								23	CRUDE RUBBER	1	No Quantity							8416			0
S3	2009	2009	2009	2	0	2	Export	620	Portugal	PRT	76	Brazil	BRA								23	CRUDE RUBBER	1	No Quantity							161176			0
S3	2009	2009	2009	2	0	2	Export	620	Portugal	PRT	100	Bulgaria	BGR								23	CRUDE RUBBER	1	No Quantity							1670			0
S3	2009	2009	2009	2	0	2	Export	620	Portugal	PRT	132	Cabo Verde	CPV								23	CRUDE RUBBER	1	No Quantity							119888			0
S3	2009	2009	2009	2	0	2	Export	620	Portugal	PRT	156	China	CHN								23	CRUDE RUBBER	1	No Quantity							7522			0
S3	2009	2009	2009	2	0	2	Export	620	Portugal	PRT	188	Costa Rica	CRI								23	CRUDE RUBBER	1	No Quantity							25366			0
S3	2009	2009	2009	2	0	2	Export	620	Portugal	PRT	192	Cuba	CUB								23	CRUDE RUBBER	1	No Quantity							898			0
S3	2009	2009	2009	2	0	2	Export	620	Portugal	PRT	203	Czechia	CZE								23	CRUDE RUBBER	1	No Quantity							117865			0
S3	2009	2009	2009	2	0	2	Export	620	Portugal	PRT	208	Denmark	DNK								23	CRUDE RUBBER	1	No Quantity							1005			0
S3	2009	2009	2009	2	0	2	Export	620	Portugal	PRT	218	Ecuador	ECU								23	CRUDE RUBBER	1	No Quantity							7944			0
S3	2009	2009	2009	2	0	2	Export	620	Portugal	PRT	226	Equatorial Guinea	GNQ								23	CRUDE RUBBER	1	No Quantity							1586			0
S3	2009	2009	2009	2	0	2	Export	620	Portugal	PRT	251	France	FRA								23	CRUDE RUBBER	1	No Quantity							1974635			0
S3	2009	2009	2009	2	0	2	Export	620	Portugal	PRT	276	Germany	DEU								23	CRUDE RUBBER	1	No Quantity							1286295			0
S3	2009	2009	2009	2	0	2	Export	620	Portugal	PRT	320	Guatemala	GTM								23	CRUDE RUBBER	1	No Quantity							32913			0
S3	2009	2009	2009	2	0	2	Export	620	Portugal	PRT	344	China, Hong Kong SAR	HKG								23	CRUDE RUBBER	1	No Quantity							78694			0
S3	2009	2009	2009	2	0	2	Export	620	Portugal	PRT	372	Ireland	IRL								23	CRUDE RUBBER	1	No Quantity							131626			0
S3	2009	2009	2009	2	0	2	Export	620	Portugal	PRT	376	Israel	ISR								23	CRUDE RUBBER	1	No Quantity							219588			0
S3	2009	2009	2009	2	0	2	Export	620	Portugal	PRT	381	Italy	ITA								23	CRUDE RUBBER	1	No Quantity							124988			0
S3	2009	2009	2009	2	0	2	Export	620	Portugal	PRT	384	Côte d'Ivoire	CIV								23	CRUDE RUBBER	1	No Quantity							61990			0
S3	2009	2009	2009	2	0	2	Export	620	Portugal	PRT	392	Japan	JPN								23	CRUDE RUBBER	1	No Quantity							14			0
S3	2009	2009	2009	2	0	2	Export	620	Portugal	PRT	414	Kuwait	KWT								23	CRUDE RUBBER	1	No Quantity							24502			0
S3	2009	2009	2009	2	0	2	Export	620	Portugal	PRT	458	Malaysia	MYS								23	CRUDE RUBBER	1	No Quantity							4			0
S3	2009	2009	2009	2	0	2	Export	620	Portugal	PRT	504	Morocco	MAR								23	CRUDE RUBBER	1	No Quantity							139439			0
S3	2009	2009	2009	2	0	2	Export	620	Portugal	PRT	508	Mozambique	MOZ								23	CRUDE RUBBER	1	No Quantity							2847			0
S3	2009	2009	2009	2	0	2	Export	620	Portugal	PRT	528	Netherlands	NLD								23	CRUDE RUBBER	1	No Quantity							261842			0
S3	2009	2009	2009	2	0	2	Export	620	Portugal	PRT	566	Nigeria	NGA								23	CRUDE RUBBER	1	No Quantity							35481			0
S3	2009	2009	2009	2	0	2	Export	620	Portugal	PRT	579	Norway	NOR								23	CRUDE RUBBER	1	No Quantity							8142			0
S3	2009	2009	2009	2	0	2	Export	620	Portugal	PRT	591	Panama	PAN								23	CRUDE RUBBER	1	No Quantity							101636			0
S3	2009	2009	2009	2	0	2	Export	620	Portugal	PRT	616	Poland	POL								23	CRUDE RUBBER	1	No Quantity							806			0
S3	2009	2009	2009	2	0	2	Export	620	Portugal	PRT	624	Guinea-Bissau	GNB								23	CRUDE RUBBER	1	No Quantity							59			0
S3	2009	2009	2009	2	0	2	Export	620	Portugal	PRT	686	Senegal	SEN								23	CRUDE RUBBER	1	No Quantity							3550			0
S3	2009	2009	2009	2	0	2	Export	620	Portugal	PRT	699	India	IND								23	CRUDE RUBBER	1	No Quantity							71848			0
S3	2009	2009	2009	2	0	2	Export	620	Portugal	PRT	703	Slovakia	SVK								23	CRUDE RUBBER	1	No Quantity							81285			0
S3	2009	2009	2009	2	0	2	Export	620	Portugal	PRT	704	Viet Nam	VNM								23	CRUDE RUBBER	1	No Quantity							59597			0
S3	2009	2009	2009	2	0	2	Export	620	Portugal	PRT	710	South Africa	ZAF								23	CRUDE RUBBER	1	No Quantity							34307			0
S3	2009	2009	2009	2	0	2	Export	620	Portugal	PRT	724	Spain	ESP								23	CRUDE RUBBER	1	No Quantity							2898225			0
S3	2009	2009	2009	2	0	2	Export	620	Portugal	PRT	752	Sweden	SWE								23	CRUDE RUBBER	1	No Quantity							235			0
S3	2009	2009	2009	2	0	2	Export	620	Portugal	PRT	784	United Arab Emirates	ARE								23	CRUDE RUBBER	1	No Quantity							4486			0
S3	2009	2009	2009	2	0	2	Export	620	Portugal	PRT	788	Tunisia	TUN								23	CRUDE RUBBER	1	No Quantity							8155			0
S3	2009	2009	2009	2	0	2	Export	620	Portugal	PRT	826	United Kingdom	GBR								23	CRUDE RUBBER	1	No Quantity							216875			0
S3	2009	2009	2009	2	0	2	Export	642	Romania	ROU	0	World	WLD								23	CRUDE RUBBER	1	No Quantity							3013572			0
S3	2009	2009	2009	2	0	2	Export	642	Romania	ROU	12	Algeria	DZA								23	CRUDE RUBBER	1	No Quantity							18457			0
S3	2009	2009	2009	2	0	2	Export	642	Romania	ROU	56	Belgium	BEL								23	CRUDE RUBBER	1	No Quantity							10663			0
S3	2009	2009	2009	2	0	2	Export	642	Romania	ROU	100	Bulgaria	BGR								23	CRUDE RUBBER	1	No Quantity							84010			0
S3	2009	2009	2009	2	0	2	Export	642	Romania	ROU	156	China	CHN								23	CRUDE RUBBER	1	No Quantity							26			0
S3	2009	2009	2009	2	0	2	Export	642	Romania	ROU	203	Czechia	CZE								23	CRUDE RUBBER	1	No Quantity							2299			0
S3	2009	2009	2009	2	0	2	Export	642	Romania	ROU	251	France	FRA								23	CRUDE RUBBER	1	No Quantity							3325			0
S3	2009	2009	2009	2	0	2	Export	642	Romania	ROU	276	Germany	DEU								23	CRUDE RUBBER	1	No Quantity							158894			0
S3	2009	2009	2009	2	0	2	Export	642	Romania	ROU	300	Greece	GRC								23	CRUDE RUBBER	1	No Quantity							75993			0
S3	2009	2009	2009	2	0	2	Export	642	Romania	ROU	348	Hungary	HUN								23	CRUDE RUBBER	1	No Quantity							66489			0
S3	2009	2009	2009	2	0	2	Export	642	Romania	ROU	381	Italy	ITA								23	CRUDE RUBBER	1	No Quantity							888747			0
S3	2009	2009	2009	2	0	2	Export	642	Romania	ROU	498	Rep. of Moldova	MDA								23	CRUDE RUBBER	1	No Quantity							14891			0
S3	2009	2009	2009	2	0	2	Export	642	Romania	ROU	616	Poland	POL								23	CRUDE RUBBER	1	No Quantity							94141			0
S3	2009	2009	2009	2	0	2	Export	642	Romania	ROU	688	Serbia	SRB								23	CRUDE RUBBER	1	No Quantity							58006			0
S3	2009	2009	2009	2	0	2	Export	642	Romania	ROU	702	Singapore	SGP								23	CRUDE RUBBER	1	No Quantity							350913			0
S3	2009	2009	2009	2	0	2	Export	642	Romania	ROU	703	Slovakia	SVK								23	CRUDE RUBBER	1	No Quantity							249780			0
S3	2009	2009	2009	2	0	2	Export	642	Romania	ROU	724	Spain	ESP								23	CRUDE RUBBER	1	No Quantity							45477			0
S3	2009	2009	2009	2	0	2	Export	642	Romania	ROU	760	Syria	SYR								23	CRUDE RUBBER	1	No Quantity							6246			0
S3	2009	2009	2009	2	0	2	Export	642	Romania	ROU	792	Turkey	TUR								23	CRUDE RUBBER	1	No Quantity							851766			0
S3	2009	2009	2009	2	0	2	Export	642	Romania	ROU	826	United Kingdom	GBR								23	CRUDE RUBBER	1	No Quantity							33448			0
S3	2009	2009	2009	2	0	2	Export	620	Portugal	PRT	0	World	WLD								24	CORK AND WOOD	1	No Quantity							317024583			0
S3	2009	2009	2009	2	0	2	Export	620	Portugal	PRT	24	Angola	AGO								24	CORK AND WOOD	1	No Quantity							3770200			0
S3	2009	2009	2009	2	0	2	Export	620	Portugal	PRT	32	Argentina	ARG								24	CORK AND WOOD	1	No Quantity							640685			0
S3	2009	2009	2009	2	0	2	Export	620	Portugal	PRT	36	Australia	AUS								24	CORK AND WOOD	1	No Quantity							107510			0
S3	2009	2009	2009	2	0	2	Export	620	Portugal	PRT	40	Austria	AUT								24	CORK AND WOOD	1	No Quantity							1100352			0
S3	2009	2009	2009	2	0	2	Export	620	Portugal	PRT	48	Bahrain	BHR								24	CORK AND WOOD	1	No Quantity							3097			0
S3	2009	2009	2009	2	0	2	Export	620	Portugal	PRT	51	Armenia	ARM								24	CORK AND WOOD	1	No Quantity							15386			0
S3	2009	2009	2009	2	0	2	Export	620	Portugal	PRT	56	Belgium	BEL								24	CORK AND WOOD	1	No Quantity							25107355			0
S3	2009	2009	2009	2	0	2	Export	620	Portugal	PRT	76	Brazil	BRA								24	CORK AND WOOD	1	No Quantity							1469391			0
S3	2009	2009	2009	2	0	2	Export	620	Portugal	PRT	112	Belarus	BLR								24	CORK AND WOOD	1	No Quantity							25208			0
S3	2009	2009	2009	2	0	2	Export	620	Portugal	PRT	124	Canada	CAN								24	CORK AND WOOD	1	No Quantity							329184			0
S3	2009	2009	2009	2	0	2	Export	620	Portugal	PRT	132	Cabo Verde	CPV								24	CORK AND WOOD	1	No Quantity							1826834			0
S3	2009	2009	2009	2	0	2	Export	620	Portugal	PRT	152	Chile	CHL								24	CORK AND WOOD	1	No Quantity							206076			0
S3	2009	2009	2009	2	0	2	Export	620	Portugal	PRT	156	China	CHN								24	CORK AND WOOD	1	No Quantity							8788344			0
S3	2009	2009	2009	2	0	2	Export	620	Portugal	PRT	170	Colombia	COL								24	CORK AND WOOD	1	No Quantity							63849			0
S3	2009	2009	2009	2	0	2	Export	620	Portugal	PRT	178	Congo	COG								24	CORK AND WOOD	1	No Quantity							4628			0
S3	2009	2009	2009	2	0	2	Export	620	Portugal	PRT	191	Croatia	HRV								24	CORK AND WOOD	1	No Quantity							602347			0
S3	2009	2009	2009	2	0	2	Export	620	Portugal	PRT	196	Cyprus	CYP								24	CORK AND WOOD	1	No Quantity							131713			0
S3	2009	2009	2009	2	0	2	Export	620	Portugal	PRT	203	Czechia	CZE								24	CORK AND WOOD	1	No Quantity							80485			0
S3	2009	2009	2009	2	0	2	Export	620	Portugal	PRT	208	Denmark	DNK								24	CORK AND WOOD	1	No Quantity							12222981			0
S3	2009	2009	2009	2	0	2	Export	620	Portugal	PRT	226	Equatorial Guinea	GNQ								24	CORK AND WOOD	1	No Quantity							403			0
S3	2009	2009	2009	2	0	2	Export	620	Portugal	PRT	233	Estonia	EST								24	CORK AND WOOD	1	No Quantity							21795			0
S3	2009	2009	2009	2	0	2	Export	620	Portugal	PRT	246	Finland	FIN								24	CORK AND WOOD	1	No Quantity							2070			0
S3	2009	2009	2009	2	0	2	Export	620	Portugal	PRT	251	France	FRA								24	CORK AND WOOD	1	No Quantity							13055566			0
S3	2009	2009	2009	2	0	2	Export	620	Portugal	PRT	276	Germany	DEU								24	CORK AND WOOD	1	No Quantity							6885145			0
S3	2009	2009	2009	2	0	2	Export	620	Portugal	PRT	292	Gibraltar	GIB								24	CORK AND WOOD	1	No Quantity							8			0
S3	2009	2009	2009	2	0	2	Export	620	Portugal	PRT	300	Greece	GRC								24	CORK AND WOOD	1	No Quantity							2162153			0
S3	2009	2009	2009	2	0	2	Export	620	Portugal	PRT	344	China, Hong Kong SAR	HKG								24	CORK AND WOOD	1	No Quantity							647543			0
S3	2009	2009	2009	2	0	2	Export	620	Portugal	PRT	348	Hungary	HUN								24	CORK AND WOOD	1	No Quantity							5453			0
S3	2009	2009	2009	2	0	2	Export	620	Portugal	PRT	364	Iran	IRN								24	CORK AND WOOD	1	No Quantity							285			0
S3	2009	2009	2009	2	0	2	Export	620	Portugal	PRT	372	Ireland	IRL								24	CORK AND WOOD	1	No Quantity							12571			0
S3	2009	2009	2009	2	0	2	Export	620	Portugal	PRT	376	Israel	ISR								24	CORK AND WOOD	1	No Quantity							239604			0
S3	2009	2009	2009	2	0	2	Export	620	Portugal	PRT	381	Italy	ITA								24	CORK AND WOOD	1	No Quantity							19104838			0
S3	2009	2009	2009	2	0	2	Export	620	Portugal	PRT	392	Japan	JPN								24	CORK AND WOOD	1	No Quantity							1591609			0
S3	2009	2009	2009	2	0	2	Export	620	Portugal	PRT	410	Rep. of Korea	KOR								24	CORK AND WOOD	1	No Quantity							522391			0
S3	2009	2009	2009	2	0	2	Export	620	Portugal	PRT	414	Kuwait	KWT								24	CORK AND WOOD	1	No Quantity							3097			0
S3	2009	2009	2009	2	0	2	Export	620	Portugal	PRT	422	Lebanon	LBN								24	CORK AND WOOD	1	No Quantity							31957			0
S3	2009	2009	2009	2	0	2	Export	620	Portugal	PRT	428	Latvia	LVA								24	CORK AND WOOD	1	No Quantity							66491			0
S3	2009	2009	2009	2	0	2	Export	620	Portugal	PRT	434	Libya	LBY								24	CORK AND WOOD	1	No Quantity							21			0
S3	2009	2009	2009	2	0	2	Export	620	Portugal	PRT	440	Lithuania	LTU								24	CORK AND WOOD	1	No Quantity							55652			0
S3	2009	2009	2009	2	0	2	Export	620	Portugal	PRT	442	Luxembourg	LUX								24	CORK AND WOOD	1	No Quantity							67403			0
S3	2009	2009	2009	2	0	2	Export	620	Portugal	PRT	470	Malta	MLT								24	CORK AND WOOD	1	No Quantity							36819			0
S3	2009	2009	2009	2	0	2	Export	620	Portugal	PRT	484	Mexico	MEX								24	CORK AND WOOD	1	No Quantity							162912			0
S3	2009	2009	2009	2	0	2	Export	620	Portugal	PRT	490	Other Asia, nes									24	CORK AND WOOD	1	No Quantity							432409			0
S3	2009	2009	2009	2	0	2	Export	620	Portugal	PRT	504	Morocco	MAR								24	CORK AND WOOD	1	No Quantity							7205847			0
S3	2009	2009	2009	2	0	2	Export	620	Portugal	PRT	508	Mozambique	MOZ								24	CORK AND WOOD	1	No Quantity							67742			0
S3	2009	2009	2009	2	0	2	Export	620	Portugal	PRT	512	Oman	OMN								24	CORK AND WOOD	1	No Quantity							3097			0
S3	2009	2009	2009	2	0	2	Export	620	Portugal	PRT	528	Netherlands	NLD								24	CORK AND WOOD	1	No Quantity							27219251			0
S3	2009	2009	2009	2	0	2	Export	620	Portugal	PRT	530	Neth. Antilles	ANT								24	CORK AND WOOD	1	No Quantity							230419			0
S3	2009	2009	2009	2	0	2	Export	620	Portugal	PRT	554	New Zealand	NZL								24	CORK AND WOOD	1	No Quantity							420			0
S3	2009	2009	2009	2	0	2	Export	620	Portugal	PRT	579	Norway	NOR								24	CORK AND WOOD	1	No Quantity							44797			0
S3	2009	2009	2009	2	0	2	Export	620	Portugal	PRT	586	Pakistan	PAK								24	CORK AND WOOD	1	No Quantity							6189			0
S3	2009	2009	2009	2	0	2	Export	620	Portugal	PRT	604	Peru	PER								24	CORK AND WOOD	1	No Quantity							8628			0
S3	2009	2009	2009	2	0	2	Export	620	Portugal	PRT	608	Philippines	PHL								24	CORK AND WOOD	1	No Quantity							318774			0
S3	2009	2009	2009	2	0	2	Export	620	Portugal	PRT	616	Poland	POL								24	CORK AND WOOD	1	No Quantity							649900			0
S3	2009	2009	2009	2	0	2	Export	620	Portugal	PRT	624	Guinea-Bissau	GNB								24	CORK AND WOOD	1	No Quantity							19841			0
S3	2009	2009	2009	2	0	2	Export	620	Portugal	PRT	626	Timor-Leste	TLS								24	CORK AND WOOD	1	No Quantity							19469			0
S3	2009	2009	2009	2	0	2	Export	620	Portugal	PRT	634	Qatar	QAT								24	CORK AND WOOD	1	No Quantity							11008			0
S3	2009	2009	2009	2	0	2	Export	620	Portugal	PRT	643	Russian Federation	RUS								24	CORK AND WOOD	1	No Quantity							597293			0
S3	2009	2009	2009	2	0	2	Export	620	Portugal	PRT	678	Sao Tome and Principe	STP								24	CORK AND WOOD	1	No Quantity							3083			0
S3	2009	2009	2009	2	0	2	Export	620	Portugal	PRT	682	Saudi Arabia	SAU								24	CORK AND WOOD	1	No Quantity							328			0
S3	2009	2009	2009	2	0	2	Export	620	Portugal	PRT	699	India	IND								24	CORK AND WOOD	1	No Quantity							1774841			0
S3	2009	2009	2009	2	0	2	Export	620	Portugal	PRT	703	Slovakia	SVK								24	CORK AND WOOD	1	No Quantity							18138			0
S3	2009	2009	2009	2	0	2	Export	620	Portugal	PRT	704	Viet Nam	VNM								24	CORK AND WOOD	1	No Quantity							20605			0
S3	2009	2009	2009	2	0	2	Export	620	Portugal	PRT	705	Slovenia	SVN								24	CORK AND WOOD	1	No Quantity							123304			0
S3	2009	2009	2009	2	0	2	Export	620	Portugal	PRT	710	South Africa	ZAF								24	CORK AND WOOD	1	No Quantity							22075			0
S3	2009	2009	2009	2	0	2	Export	620	Portugal	PRT	724	Spain	ESP								24	CORK AND WOOD	1	No Quantity							168151109			0
S3	2009	2009	2009	2	0	2	Export	620	Portugal	PRT	752	Sweden	SWE								24	CORK AND WOOD	1	No Quantity							2155052			0
S3	2009	2009	2009	2	0	2	Export	620	Portugal	PRT	757	Switzerland	CHE								24	CORK AND WOOD	1	No Quantity							333693			0
S3	2009	2009	2009	2	0	2	Export	620	Portugal	PRT	764	Thailand	THA								24	CORK AND WOOD	1	No Quantity							89992			0
S3	2009	2009	2009	2	0	2	Export	620	Portugal	PRT	784	United Arab Emirates	ARE								24	CORK AND WOOD	1	No Quantity							3938			0
S3	2009	2009	2009	2	0	2	Export	620	Portugal	PRT	788	Tunisia	TUN								24	CORK AND WOOD	1	No Quantity							20565			0
S3	2009	2009	2009	2	0	2	Export	620	Portugal	PRT	792	Turkey	TUR								24	CORK AND WOOD	1	No Quantity							200725			0
S3	2009	2009	2009	2	0	2	Export	620	Portugal	PRT	804	Ukraine	UKR								24	CORK AND WOOD	1	No Quantity							38130			0
S3	2009	2009	2009	2	0	2	Export	620	Portugal	PRT	818	Egypt	EGY								24	CORK AND WOOD	1	No Quantity							28309			0
S3	2009	2009	2009	2	0	2	Export	620	Portugal	PRT	826	United Kingdom	GBR								24	CORK AND WOOD	1	No Quantity							2885764			0
S3	2009	2009	2009	2	0	2	Export	620	Portugal	PRT	842	USA	USA								24	CORK AND WOOD	1	No Quantity							2950637			0
S3	2009	2009	2009	2	0	2	Export	620	Portugal	PRT	862	Venezuela	VEN								24	CORK AND WOOD	1	No Quantity							197797			0
S3	2009	2009	2009	2	0	2	Export	642	Romania	ROU	0	World	WLD								24	CORK AND WOOD	1	No Quantity							632051437			0
S3	2009	2009	2009	2	0	2	Export	642	Romania	ROU	8	Albania	ALB								24	CORK AND WOOD	1	No Quantity							1053291			0
S3	2009	2009	2009	2	0	2	Export	642	Romania	ROU	12	Algeria	DZA								24	CORK AND WOOD	1	No Quantity							4183462			0
S3	2009	2009	2009	2	0	2	Export	642	Romania	ROU	16	American Samoa	ASM								24	CORK AND WOOD	1	No Quantity							33812			0
S3	2009	2009	2009	2	0	2	Export	642	Romania	ROU	31	Azerbaijan	AZE								24	CORK AND WOOD	1	No Quantity							39			0
S3	2009	2009	2009	2	0	2	Export	642	Romania	ROU	36	Australia	AUS								24	CORK AND WOOD	1	No Quantity							36546			0
S3	2009	2009	2009	2	0	2	Export	642	Romania	ROU	40	Austria	AUT								24	CORK AND WOOD	1	No Quantity							32343479			0
S3	2009	2009	2009	2	0	2	Export	642	Romania	ROU	48	Bahrain	BHR								24	CORK AND WOOD	1	No Quantity							114407			0
S3	2009	2009	2009	2	0	2	Export	642	Romania	ROU	56	Belgium	BEL								24	CORK AND WOOD	1	No Quantity							931829			0
S3	2009	2009	2009	2	0	2	Export	642	Romania	ROU	70	Bosnia Herzegovina	BIH								24	CORK AND WOOD	1	No Quantity							17324			0
S3	2009	2009	2009	2	0	2	Export	642	Romania	ROU	100	Bulgaria	BGR								24	CORK AND WOOD	1	No Quantity							2333416			0
S3	2009	2009	2009	2	0	2	Export	642	Romania	ROU	124	Canada	CAN								24	CORK AND WOOD	1	No Quantity							50021			0
S3	2009	2009	2009	2	0	2	Export	642	Romania	ROU	156	China	CHN								24	CORK AND WOOD	1	No Quantity							24959211			0
S3	2009	2009	2009	2	0	2	Export	642	Romania	ROU	191	Croatia	HRV								24	CORK AND WOOD	1	No Quantity							138270			0
S3	2009	2009	2009	2	0	2	Export	642	Romania	ROU	196	Cyprus	CYP								24	CORK AND WOOD	1	No Quantity							436518			0
S3	2009	2009	2009	2	0	2	Export	642	Romania	ROU	203	Czechia	CZE								24	CORK AND WOOD	1	No Quantity							776026			0
S3	2009	2009	2009	2	0	2	Export	642	Romania	ROU	208	Denmark	DNK								24	CORK AND WOOD	1	No Quantity							185343			0
S3	2009	2009	2009	2	0	2	Export	642	Romania	ROU	231	Ethiopia	ETH								24	CORK AND WOOD	1	No Quantity							22859			0
S3	2009	2009	2009	2	0	2	Export	642	Romania	ROU	233	Estonia	EST								24	CORK AND WOOD	1	No Quantity							82220			0
S3	2009	2009	2009	2	0	2	Export	642	Romania	ROU	246	Finland	FIN								24	CORK AND WOOD	1	No Quantity							65797			0
S3	2009	2009	2009	2	0	2	Export	642	Romania	ROU	251	France	FRA								24	CORK AND WOOD	1	No Quantity							6338199			0
S3	2009	2009	2009	2	0	2	Export	642	Romania	ROU	262	Djibouti	DJI								24	CORK AND WOOD	1	No Quantity							61852			0
S3	2009	2009	2009	2	0	2	Export	642	Romania	ROU	268	Georgia	GEO								24	CORK AND WOOD	1	No Quantity							16503			0
S3	2009	2009	2009	2	0	2	Export	642	Romania	ROU	276	Germany	DEU								24	CORK AND WOOD	1	No Quantity							9979113			0
S3	2009	2009	2009	2	0	2	Export	642	Romania	ROU	300	Greece	GRC								24	CORK AND WOOD	1	No Quantity							10482376			0
S3	2009	2009	2009	2	0	2	Export	642	Romania	ROU	344	China, Hong Kong SAR	HKG								24	CORK AND WOOD	1	No Quantity							244384			0
S3	2009	2009	2009	2	0	2	Export	642	Romania	ROU	348	Hungary	HUN								24	CORK AND WOOD	1	No Quantity							7852035			0
S3	2009	2009	2009	2	0	2	Export	642	Romania	ROU	360	Indonesia	IDN								24	CORK AND WOOD	1	No Quantity							174905			0
S3	2009	2009	2009	2	0	2	Export	642	Romania	ROU	364	Iran	IRN								24	CORK AND WOOD	1	No Quantity							240909			0
S3	2009	2009	2009	2	0	2	Export	642	Romania	ROU	368	Iraq	IRQ								24	CORK AND WOOD	1	No Quantity							3361638			0
S3	2009	2009	2009	2	0	2	Export	642	Romania	ROU	372	Ireland	IRL								24	CORK AND WOOD	1	No Quantity							21158			0
S3	2009	2009	2009	2	0	2	Export	642	Romania	ROU	376	Israel	ISR								24	CORK AND WOOD	1	No Quantity							5554210			0
S3	2009	2009	2009	2	0	2	Export	642	Romania	ROU	381	Italy	ITA								24	CORK AND WOOD	1	No Quantity							45527069			0
S3	2009	2009	2009	2	0	2	Export	642	Romania	ROU	392	Japan	JPN								24	CORK AND WOOD	1	No Quantity							90583700			0
S3	2009	2009	2009	2	0	2	Export	642	Romania	ROU	400	Jordan	JOR								24	CORK AND WOOD	1	No Quantity							22581373			0
S3	2009	2009	2009	2	0	2	Export	642	Romania	ROU	410	Rep. of Korea	KOR								24	CORK AND WOOD	1	No Quantity							3091402			0
S3	2009	2009	2009	2	0	2	Export	642	Romania	ROU	414	Kuwait	KWT								24	CORK AND WOOD	1	No Quantity							6695426			0
S3	2009	2009	2009	2	0	2	Export	642	Romania	ROU	422	Lebanon	LBN								24	CORK AND WOOD	1	No Quantity							37423409			0
S3	2009	2009	2009	2	0	2	Export	642	Romania	ROU	434	Libya	LBY								24	CORK AND WOOD	1	No Quantity							185899			0
S3	2009	2009	2009	2	0	2	Export	642	Romania	ROU	440	Lithuania	LTU								24	CORK AND WOOD	1	No Quantity							259034			0
S3	2009	2009	2009	2	0	2	Export	642	Romania	ROU	458	Malaysia	MYS								24	CORK AND WOOD	1	No Quantity							196585			0
S3	2009	2009	2009	2	0	2	Export	642	Romania	ROU	480	Mauritius	MUS								24	CORK AND WOOD	1	No Quantity							34815			0
S3	2009	2009	2009	2	0	2	Export	642	Romania	ROU	490	Other Asia, nes									24	CORK AND WOOD	1	No Quantity							324410			0
S3	2009	2009	2009	2	0	2	Export	642	Romania	ROU	498	Rep. of Moldova	MDA								24	CORK AND WOOD	1	No Quantity							423379			0
S3	2009	2009	2009	2	0	2	Export	642	Romania	ROU	504	Morocco	MAR								24	CORK AND WOOD	1	No Quantity							11126620			0
S3	2009	2009	2009	2	0	2	Export	642	Romania	ROU	512	Oman	OMN								24	CORK AND WOOD	1	No Quantity							649264			0
S3	2009	2009	2009	2	0	2	Export	642	Romania	ROU	528	Netherlands	NLD								24	CORK AND WOOD	1	No Quantity							1560600			0
S3	2009	2009	2009	2	0	2	Export	642	Romania	ROU	579	Norway	NOR								24	CORK AND WOOD	1	No Quantity							27083			0
S3	2009	2009	2009	2	0	2	Export	642	Romania	ROU	586	Pakistan	PAK								24	CORK AND WOOD	1	No Quantity							4214163			0
S3	2009	2009	2009	2	0	2	Export	642	Romania	ROU	616	Poland	POL								24	CORK AND WOOD	1	No Quantity							1839852			0
S3	2009	2009	2009	2	0	2	Export	642	Romania	ROU	620	Portugal	PRT								24	CORK AND WOOD	1	No Quantity							296056			0
S3	2009	2009	2009	2	0	2	Export	642	Romania	ROU	634	Qatar	QAT								24	CORK AND WOOD	1	No Quantity							3551649			0
S3	2009	2009	2009	2	0	2	Export	642	Romania	ROU	674	San Marino	SMR								24	CORK AND WOOD	1	No Quantity							961828			0
S3	2009	2009	2009	2	0	2	Export	642	Romania	ROU	682	Saudi Arabia	SAU								24	CORK AND WOOD	1	No Quantity							54137604			0
S3	2009	2009	2009	2	0	2	Export	642	Romania	ROU	688	Serbia	SRB								24	CORK AND WOOD	1	No Quantity							4368926			0
S3	2009	2009	2009	2	0	2	Export	642	Romania	ROU	699	India	IND								24	CORK AND WOOD	1	No Quantity							303731			0
S3	2009	2009	2009	2	0	2	Export	642	Romania	ROU	703	Slovakia	SVK								24	CORK AND WOOD	1	No Quantity							2031189			0
S3	2009	2009	2009	2	0	2	Export	642	Romania	ROU	704	Viet Nam	VNM								24	CORK AND WOOD	1	No Quantity							1135190			0
S3	2009	2009	2009	2	0	2	Export	642	Romania	ROU	705	Slovenia	SVN								24	CORK AND WOOD	1	No Quantity							626264			0
S3	2009	2009	2009	2	0	2	Export	642	Romania	ROU	710	South Africa	ZAF								24	CORK AND WOOD	1	No Quantity							458193			0
S3	2009	2009	2009	2	0	2	Export	642	Romania	ROU	724	Spain	ESP								24	CORK AND WOOD	1	No Quantity							1496025			0
S3	2009	2009	2009	2	0	2	Export	642	Romania	ROU	736	Fmr Sudan	SDN								24	CORK AND WOOD	1	No Quantity							1605188			0
S3	2009	2009	2009	2	0	2	Export	642	Romania	ROU	752	Sweden	SWE								24	CORK AND WOOD	1	No Quantity							533885			0
S3	2009	2009	2009	2	0	2	Export	642	Romania	ROU	757	Switzerland	CHE								24	CORK AND WOOD	1	No Quantity							250183			0
S3	2009	2009	2009	2	0	2	Export	642	Romania	ROU	760	Syria	SYR								24	CORK AND WOOD	1	No Quantity							51447527			0
S3	2009	2009	2009	2	0	2	Export	642	Romania	ROU	764	Thailand	THA								24	CORK AND WOOD	1	No Quantity							320453			0
S3	2009	2009	2009	2	0	2	Export	642	Romania	ROU	784	United Arab Emirates	ARE								24	CORK AND WOOD	1	No Quantity							25875162			0
S3	2009	2009	2009	2	0	2	Export	642	Romania	ROU	788	Tunisia	TUN								24	CORK AND WOOD	1	No Quantity							12878928			0
S3	2009	2009	2009	2	0	2	Export	642	Romania	ROU	792	Turkey	TUR								24	CORK AND WOOD	1	No Quantity							14911323			0
S3	2009	2009	2009	2	0	2	Export	642	Romania	ROU	804	Ukraine	UKR								24	CORK AND WOOD	1	No Quantity							5424			0
S3	2009	2009	2009	2	0	2	Export	642	Romania	ROU	807	North Macedonia	MKD								24	CORK AND WOOD	1	No Quantity							669487			0
S3	2009	2009	2009	2	0	2	Export	642	Romania	ROU	818	Egypt	EGY								24	CORK AND WOOD	1	No Quantity							101530507			0
S3	2009	2009	2009	2	0	2	Export	642	Romania	ROU	826	United Kingdom	GBR								24	CORK AND WOOD	1	No Quantity							7669816			0
S3	2009	2009	2009	2	0	2	Export	642	Romania	ROU	842	USA	USA								24	CORK AND WOOD	1	No Quantity							2551893			0
S3	2009	2009	2009	2	0	2	Export	642	Romania	ROU	887	Yemen	YEM								24	CORK AND WOOD	1	No Quantity							3595543			0
S3	2009	2009	2009	2	0	2	Export	642	Romania	ROU	899	Areas, nes									24	CORK AND WOOD	1	No Quantity							4229			0
S3	2009	2009	2009	2	0	2	Export	620	Portugal	PRT	0	World	WLD								25	PULP AND WASTE PAPER	1	No Quantity							593089675			0
S3	2009	2009	2009	2	0	2	Export	620	Portugal	PRT	24	Angola	AGO								25	PULP AND WASTE PAPER	1	No Quantity							10506			0
S3	2009	2009	2009	2	0	2	Export	620	Portugal	PRT	50	Bangladesh	BGD								25	PULP AND WASTE PAPER	1	No Quantity							487901			0
S3	2009	2009	2009	2	0	2	Export	620	Portugal	PRT	56	Belgium	BEL								25	PULP AND WASTE PAPER	1	No Quantity							3329847			0
S3	2009	2009	2009	2	0	2	Export	620	Portugal	PRT	76	Brazil	BRA								25	PULP AND WASTE PAPER	1	No Quantity							66			0
S3	2009	2009	2009	2	0	2	Export	620	Portugal	PRT	124	Canada	CAN								25	PULP AND WASTE PAPER	1	No Quantity							692			0
S3	2009	2009	2009	2	0	2	Export	620	Portugal	PRT	132	Cabo Verde	CPV								25	PULP AND WASTE PAPER	1	No Quantity							20			0
S3	2009	2009	2009	2	0	2	Export	620	Portugal	PRT	156	China	CHN								25	PULP AND WASTE PAPER	1	No Quantity							38700126			0
S3	2009	2009	2009	2	0	2	Export	620	Portugal	PRT	180	Dem. Rep. of the Congo	COD								25	PULP AND WASTE PAPER	1	No Quantity							28			0
S3	2009	2009	2009	2	0	2	Export	620	Portugal	PRT	203	Czechia	CZE								25	PULP AND WASTE PAPER	1	No Quantity							583117			0
S3	2009	2009	2009	2	0	2	Export	620	Portugal	PRT	208	Denmark	DNK								25	PULP AND WASTE PAPER	1	No Quantity							563			0
S3	2009	2009	2009	2	0	2	Export	620	Portugal	PRT	246	Finland	FIN								25	PULP AND WASTE PAPER	1	No Quantity							458122			0
S3	2009	2009	2009	2	0	2	Export	620	Portugal	PRT	251	France	FRA								25	PULP AND WASTE PAPER	1	No Quantity							27364242			0
S3	2009	2009	2009	2	0	2	Export	620	Portugal	PRT	276	Germany	DEU								25	PULP AND WASTE PAPER	1	No Quantity							98811630			0
S3	2009	2009	2009	2	0	2	Export	620	Portugal	PRT	300	Greece	GRC								25	PULP AND WASTE PAPER	1	No Quantity							871231			0
S3	2009	2009	2009	2	0	2	Export	620	Portugal	PRT	360	Indonesia	IDN								25	PULP AND WASTE PAPER	1	No Quantity							1650627			0
S3	2009	2009	2009	2	0	2	Export	620	Portugal	PRT	364	Iran	IRN								25	PULP AND WASTE PAPER	1	No Quantity							573309			0
S3	2009	2009	2009	2	0	2	Export	620	Portugal	PRT	376	Israel	ISR								25	PULP AND WASTE PAPER	1	No Quantity							2407100			0
S3	2009	2009	2009	2	0	2	Export	620	Portugal	PRT	381	Italy	ITA								25	PULP AND WASTE PAPER	1	No Quantity							27272989			0
S3	2009	2009	2009	2	0	2	Export	620	Portugal	PRT	392	Japan	JPN								25	PULP AND WASTE PAPER	1	No Quantity							253			0
S3	2009	2009	2009	2	0	2	Export	620	Portugal	PRT	400	Jordan	JOR								25	PULP AND WASTE PAPER	1	No Quantity							529137			0
S3	2009	2009	2009	2	0	2	Export	620	Portugal	PRT	410	Rep. of Korea	KOR								25	PULP AND WASTE PAPER	1	No Quantity							2319322			0
S3	2009	2009	2009	2	0	2	Export	620	Portugal	PRT	422	Lebanon	LBN								25	PULP AND WASTE PAPER	1	No Quantity							429120			0
S3	2009	2009	2009	2	0	2	Export	620	Portugal	PRT	440	Lithuania	LTU								25	PULP AND WASTE PAPER	1	No Quantity							109922			0
S3	2009	2009	2009	2	0	2	Export	620	Portugal	PRT	458	Malaysia	MYS								25	PULP AND WASTE PAPER	1	No Quantity							83110			0
S3	2009	2009	2009	2	0	2	Export	620	Portugal	PRT	484	Mexico	MEX								25	PULP AND WASTE PAPER	1	No Quantity							105			0
S3	2009	2009	2009	2	0	2	Export	620	Portugal	PRT	490	Other Asia, nes									25	PULP AND WASTE PAPER	1	No Quantity							24320			0
S3	2009	2009	2009	2	0	2	Export	620	Portugal	PRT	504	Morocco	MAR								25	PULP AND WASTE PAPER	1	No Quantity							861650			0
S3	2009	2009	2009	2	0	2	Export	620	Portugal	PRT	508	Mozambique	MOZ								25	PULP AND WASTE PAPER	1	No Quantity							444281			0
S3	2009	2009	2009	2	0	2	Export	620	Portugal	PRT	528	Netherlands	NLD								25	PULP AND WASTE PAPER	1	No Quantity							76449968			0
S3	2009	2009	2009	2	0	2	Export	620	Portugal	PRT	579	Norway	NOR								25	PULP AND WASTE PAPER	1	No Quantity							5405460			0
S3	2009	2009	2009	2	0	2	Export	620	Portugal	PRT	616	Poland	POL								25	PULP AND WASTE PAPER	1	No Quantity							16047521			0
S3	2009	2009	2009	2	0	2	Export	620	Portugal	PRT	643	Russian Federation	RUS								25	PULP AND WASTE PAPER	1	No Quantity							91			0
S3	2009	2009	2009	2	0	2	Export	620	Portugal	PRT	678	Sao Tome and Principe	STP								25	PULP AND WASTE PAPER	1	No Quantity							21256			0
S3	2009	2009	2009	2	0	2	Export	620	Portugal	PRT	682	Saudi Arabia	SAU								25	PULP AND WASTE PAPER	1	No Quantity							229476			0
S3	2009	2009	2009	2	0	2	Export	620	Portugal	PRT	699	India	IND								25	PULP AND WASTE PAPER	1	No Quantity							221432			0
S3	2009	2009	2009	2	0	2	Export	620	Portugal	PRT	704	Viet Nam	VNM								25	PULP AND WASTE PAPER	1	No Quantity							122768			0
S3	2009	2009	2009	2	0	2	Export	620	Portugal	PRT	710	South Africa	ZAF								25	PULP AND WASTE PAPER	1	No Quantity							4			0
S3	2009	2009	2009	2	0	2	Export	620	Portugal	PRT	724	Spain	ESP								25	PULP AND WASTE PAPER	1	No Quantity							148274511			0
S3	2009	2009	2009	2	0	2	Export	620	Portugal	PRT	752	Sweden	SWE								25	PULP AND WASTE PAPER	1	No Quantity							20149237			0
S3	2009	2009	2009	2	0	2	Export	620	Portugal	PRT	757	Switzerland	CHE								25	PULP AND WASTE PAPER	1	No Quantity							7962242			0
S3	2009	2009	2009	2	0	2	Export	620	Portugal	PRT	760	Syria	SYR								25	PULP AND WASTE PAPER	1	No Quantity							4682357			0
S3	2009	2009	2009	2	0	2	Export	620	Portugal	PRT	764	Thailand	THA								25	PULP AND WASTE PAPER	1	No Quantity							1063087			0
S3	2009	2009	2009	2	0	2	Export	620	Portugal	PRT	784	United Arab Emirates	ARE								25	PULP AND WASTE PAPER	1	No Quantity							1670379			0
S3	2009	2009	2009	2	0	2	Export	620	Portugal	PRT	788	Tunisia	TUN								25	PULP AND WASTE PAPER	1	No Quantity							3023179			0
S3	2009	2009	2009	2	0	2	Export	620	Portugal	PRT	792	Turkey	TUR								25	PULP AND WASTE PAPER	1	No Quantity							48468270			0
S3	2009	2009	2009	2	0	2	Export	620	Portugal	PRT	818	Egypt	EGY								25	PULP AND WASTE PAPER	1	No Quantity							8614250			0
S3	2009	2009	2009	2	0	2	Export	620	Portugal	PRT	826	United Kingdom	GBR								25	PULP AND WASTE PAPER	1	No Quantity							43245743			0
S3	2009	2009	2009	2	0	2	Export	620	Portugal	PRT	842	USA	USA								25	PULP AND WASTE PAPER	1	No Quantity							115092			0
S3	2009	2009	2009	2	0	2	Export	620	Portugal	PRT	862	Venezuela	VEN								25	PULP AND WASTE PAPER	1	No Quantity							15			0
S3	2009	2009	2009	2	0	2	Export	642	Romania	ROU	0	World	WLD								25	PULP AND WASTE PAPER	1	No Quantity							6098274			0
S3	2009	2009	2009	2	0	2	Export	642	Romania	ROU	40	Austria	AUT								25	PULP AND WASTE PAPER	1	No Quantity							361246			0
S3	2009	2009	2009	2	0	2	Export	642	Romania	ROU	56	Belgium	BEL								25	PULP AND WASTE PAPER	1	No Quantity							1552			0
S3	2009	2009	2009	2	0	2	Export	642	Romania	ROU	100	Bulgaria	BGR								25	PULP AND WASTE PAPER	1	No Quantity							74669			0
S3	2009	2009	2009	2	0	2	Export	642	Romania	ROU	156	China	CHN								25	PULP AND WASTE PAPER	1	No Quantity							312813			0
S3	2009	2009	2009	2	0	2	Export	642	Romania	ROU	251	France	FRA								25	PULP AND WASTE PAPER	1	No Quantity							478			0
S3	2009	2009	2009	2	0	2	Export	642	Romania	ROU	276	Germany	DEU								25	PULP AND WASTE PAPER	1	No Quantity							53141			0
S3	2009	2009	2009	2	0	2	Export	642	Romania	ROU	300	Greece	GRC								25	PULP AND WASTE PAPER	1	No Quantity							118349			0
S3	2009	2009	2009	2	0	2	Export	642	Romania	ROU	344	China, Hong Kong SAR	HKG								25	PULP AND WASTE PAPER	1	No Quantity							445967			0
S3	2009	2009	2009	2	0	2	Export	642	Romania	ROU	348	Hungary	HUN								25	PULP AND WASTE PAPER	1	No Quantity							2315144			0
S3	2009	2009	2009	2	0	2	Export	642	Romania	ROU	360	Indonesia	IDN								25	PULP AND WASTE PAPER	1	No Quantity							545916			0
S3	2009	2009	2009	2	0	2	Export	642	Romania	ROU	381	Italy	ITA								25	PULP AND WASTE PAPER	1	No Quantity							53761			0
S3	2009	2009	2009	2	0	2	Export	642	Romania	ROU	699	India	IND								25	PULP AND WASTE PAPER	1	No Quantity							709681			0
S3	2009	2009	2009	2	0	2	Export	642	Romania	ROU	703	Slovakia	SVK								25	PULP AND WASTE PAPER	1	No Quantity							10536			0
S3	2009	2009	2009	2	0	2	Export	642	Romania	ROU	705	Slovenia	SVN								25	PULP AND WASTE PAPER	1	No Quantity							9910			0
S3	2009	2009	2009	2	0	2	Export	642	Romania	ROU	792	Turkey	TUR								25	PULP AND WASTE PAPER	1	No Quantity							575473			0
S3	2009	2009	2009	2	0	2	Export	642	Romania	ROU	804	Ukraine	UKR								25	PULP AND WASTE PAPER	1	No Quantity							509638			0
S3	2009	2009	2009	2	0	2	Export	620	Portugal	PRT	0	World	WLD								26	TEXTILE FIBRES	1	No Quantity							154942341			0
S3	2009	2009	2009	2	0	2	Export	620	Portugal	PRT	12	Algeria	DZA								26	TEXTILE FIBRES	1	No Quantity							50277			0
S3	2009	2009	2009	2	0	2	Export	620	Portugal	PRT	24	Angola	AGO								26	TEXTILE FIBRES	1	No Quantity							822919			0
S3	2009	2009	2009	2	0	2	Export	620	Portugal	PRT	32	Argentina	ARG								26	TEXTILE FIBRES	1	No Quantity							1363635			0
S3	2009	2009	2009	2	0	2	Export	620	Portugal	PRT	36	Australia	AUS								26	TEXTILE FIBRES	1	No Quantity							157174			0
S3	2009	2009	2009	2	0	2	Export	620	Portugal	PRT	40	Austria	AUT								26	TEXTILE FIBRES	1	No Quantity							1215			0
S3	2009	2009	2009	2	0	2	Export	620	Portugal	PRT	48	Bahrain	BHR								26	TEXTILE FIBRES	1	No Quantity							279			0
S3	2009	2009	2009	2	0	2	Export	620	Portugal	PRT	50	Bangladesh	BGD								26	TEXTILE FIBRES	1	No Quantity							192651			0
S3	2009	2009	2009	2	0	2	Export	620	Portugal	PRT	56	Belgium	BEL								26	TEXTILE FIBRES	1	No Quantity							1773842			0
S3	2009	2009	2009	2	0	2	Export	620	Portugal	PRT	68	Bolivia (Plurinational State of)	BOL								26	TEXTILE FIBRES	1	No Quantity							353173			0
S3	2009	2009	2009	2	0	2	Export	620	Portugal	PRT	76	Brazil	BRA								26	TEXTILE FIBRES	1	No Quantity							4939342			0
S3	2009	2009	2009	2	0	2	Export	620	Portugal	PRT	100	Bulgaria	BGR								26	TEXTILE FIBRES	1	No Quantity							200176			0
S3	2009	2009	2009	2	0	2	Export	620	Portugal	PRT	120	Cameroon	CMR								26	TEXTILE FIBRES	1	No Quantity							1985892			0
S3	2009	2009	2009	2	0	2	Export	620	Portugal	PRT	124	Canada	CAN								26	TEXTILE FIBRES	1	No Quantity							4610599			0
S3	2009	2009	2009	2	0	2	Export	620	Portugal	PRT	132	Cabo Verde	CPV								26	TEXTILE FIBRES	1	No Quantity							240451			0
S3	2009	2009	2009	2	0	2	Export	620	Portugal	PRT	136	Cayman Isds	CYM								26	TEXTILE FIBRES	1	No Quantity							963			0
S3	2009	2009	2009	2	0	2	Export	620	Portugal	PRT	152	Chile	CHL								26	TEXTILE FIBRES	1	No Quantity							259664			0
S3	2009	2009	2009	2	0	2	Export	620	Portugal	PRT	156	China	CHN								26	TEXTILE FIBRES	1	No Quantity							3522245			0
S3	2009	2009	2009	2	0	2	Export	620	Portugal	PRT	170	Colombia	COL								26	TEXTILE FIBRES	1	No Quantity							211394			0
S3	2009	2009	2009	2	0	2	Export	620	Portugal	PRT	178	Congo	COG								26	TEXTILE FIBRES	1	No Quantity							73832			0
S3	2009	2009	2009	2	0	2	Export	620	Portugal	PRT	180	Dem. Rep. of the Congo	COD								26	TEXTILE FIBRES	1	No Quantity							191581			0
S3	2009	2009	2009	2	0	2	Export	620	Portugal	PRT	192	Cuba	CUB								26	TEXTILE FIBRES	1	No Quantity							4007			0
S3	2009	2009	2009	2	0	2	Export	620	Portugal	PRT	196	Cyprus	CYP								26	TEXTILE FIBRES	1	No Quantity							50			0
S3	2009	2009	2009	2	0	2	Export	620	Portugal	PRT	203	Czechia	CZE								26	TEXTILE FIBRES	1	No Quantity							40218			0
S3	2009	2009	2009	2	0	2	Export	620	Portugal	PRT	204	Benin	BEN								26	TEXTILE FIBRES	1	No Quantity							208			0
S3	2009	2009	2009	2	0	2	Export	620	Portugal	PRT	208	Denmark	DNK								26	TEXTILE FIBRES	1	No Quantity							17			0
S3	2009	2009	2009	2	0	2	Export	620	Portugal	PRT	218	Ecuador	ECU								26	TEXTILE FIBRES	1	No Quantity							70			0
S3	2009	2009	2009	2	0	2	Export	620	Portugal	PRT	226	Equatorial Guinea	GNQ								26	TEXTILE FIBRES	1	No Quantity							221			0
S3	2009	2009	2009	2	0	2	Export	620	Portugal	PRT	233	Estonia	EST								26	TEXTILE FIBRES	1	No Quantity							31091			0
S3	2009	2009	2009	2	0	2	Export	620	Portugal	PRT	246	Finland	FIN								26	TEXTILE FIBRES	1	No Quantity							22071			0
S3	2009	2009	2009	2	0	2	Export	620	Portugal	PRT	251	France	FRA								26	TEXTILE FIBRES	1	No Quantity							4357535			0
S3	2009	2009	2009	2	0	2	Export	620	Portugal	PRT	258	French Polynesia	PYF								26	TEXTILE FIBRES	1	No Quantity							2792			0
S3	2009	2009	2009	2	0	2	Export	620	Portugal	PRT	266	Gabon	GAB								26	TEXTILE FIBRES	1	No Quantity							591			0
S3	2009	2009	2009	2	0	2	Export	620	Portugal	PRT	268	Georgia	GEO								26	TEXTILE FIBRES	1	No Quantity							42			0
S3	2009	2009	2009	2	0	2	Export	620	Portugal	PRT	270	Gambia	GMB								26	TEXTILE FIBRES	1	No Quantity							140			0
S3	2009	2009	2009	2	0	2	Export	620	Portugal	PRT	276	Germany	DEU								26	TEXTILE FIBRES	1	No Quantity							3421151			0
S3	2009	2009	2009	2	0	2	Export	620	Portugal	PRT	288	Ghana	GHA								26	TEXTILE FIBRES	1	No Quantity							40382			0
S3	2009	2009	2009	2	0	2	Export	620	Portugal	PRT	292	Gibraltar	GIB								26	TEXTILE FIBRES	1	No Quantity							170			0
S3	2009	2009	2009	2	0	2	Export	620	Portugal	PRT	300	Greece	GRC								26	TEXTILE FIBRES	1	No Quantity							32			0
S3	2009	2009	2009	2	0	2	Export	620	Portugal	PRT	320	Guatemala	GTM								26	TEXTILE FIBRES	1	No Quantity							2788			0
S3	2009	2009	2009	2	0	2	Export	620	Portugal	PRT	324	Guinea	GIN								26	TEXTILE FIBRES	1	No Quantity							551			0
S3	2009	2009	2009	2	0	2	Export	620	Portugal	PRT	328	Guyana	GUY								26	TEXTILE FIBRES	1	No Quantity							144			0
S3	2009	2009	2009	2	0	2	Export	620	Portugal	PRT	348	Hungary	HUN								26	TEXTILE FIBRES	1	No Quantity							197			0
S3	2009	2009	2009	2	0	2	Export	620	Portugal	PRT	352	Iceland	ISL								26	TEXTILE FIBRES	1	No Quantity							618			0
S3	2009	2009	2009	2	0	2	Export	620	Portugal	PRT	360	Indonesia	IDN								26	TEXTILE FIBRES	1	No Quantity							1427912			0
S3	2009	2009	2009	2	0	2	Export	620	Portugal	PRT	364	Iran	IRN								26	TEXTILE FIBRES	1	No Quantity							391			0
S3	2009	2009	2009	2	0	2	Export	620	Portugal	PRT	368	Iraq	IRQ								26	TEXTILE FIBRES	1	No Quantity							123379			0
S3	2009	2009	2009	2	0	2	Export	620	Portugal	PRT	376	Israel	ISR								26	TEXTILE FIBRES	1	No Quantity							13834			0
S3	2009	2009	2009	2	0	2	Export	620	Portugal	PRT	381	Italy	ITA								26	TEXTILE FIBRES	1	No Quantity							19472375			0
S3	2009	2009	2009	2	0	2	Export	620	Portugal	PRT	392	Japan	JPN								26	TEXTILE FIBRES	1	No Quantity							211100			0
S3	2009	2009	2009	2	0	2	Export	620	Portugal	PRT	400	Jordan	JOR								26	TEXTILE FIBRES	1	No Quantity							2788			0
S3	2009	2009	2009	2	0	2	Export	620	Portugal	PRT	404	Kenya	KEN								26	TEXTILE FIBRES	1	No Quantity							2162180			0
S3	2009	2009	2009	2	0	2	Export	620	Portugal	PRT	410	Rep. of Korea	KOR								26	TEXTILE FIBRES	1	No Quantity							2094			0
S3	2009	2009	2009	2	0	2	Export	620	Portugal	PRT	414	Kuwait	KWT								26	TEXTILE FIBRES	1	No Quantity							140			0
S3	2009	2009	2009	2	0	2	Export	620	Portugal	PRT	422	Lebanon	LBN								26	TEXTILE FIBRES	1	No Quantity							28668			0
S3	2009	2009	2009	2	0	2	Export	620	Portugal	PRT	430	Liberia	LBR								26	TEXTILE FIBRES	1	No Quantity							233			0
S3	2009	2009	2009	2	0	2	Export	620	Portugal	PRT	434	Libya	LBY								26	TEXTILE FIBRES	1	No Quantity							14966			0
S3	2009	2009	2009	2	0	2	Export	620	Portugal	PRT	442	Luxembourg	LUX								26	TEXTILE FIBRES	1	No Quantity							1129			0
S3	2009	2009	2009	2	0	2	Export	620	Portugal	PRT	446	China, Macao SAR	MAC								26	TEXTILE FIBRES	1	No Quantity							5563			0
S3	2009	2009	2009	2	0	2	Export	620	Portugal	PRT	454	Malawi	MWI								26	TEXTILE FIBRES	1	No Quantity							980			0
S3	2009	2009	2009	2	0	2	Export	620	Portugal	PRT	466	Mali	MLI								26	TEXTILE FIBRES	1	No Quantity							209			0
S3	2009	2009	2009	2	0	2	Export	620	Portugal	PRT	478	Mauritania	MRT								26	TEXTILE FIBRES	1	No Quantity							974			0
S3	2009	2009	2009	2	0	2	Export	620	Portugal	PRT	480	Mauritius	MUS								26	TEXTILE FIBRES	1	No Quantity							279			0
S3	2009	2009	2009	2	0	2	Export	620	Portugal	PRT	484	Mexico	MEX								26	TEXTILE FIBRES	1	No Quantity							5789173			0
S3	2009	2009	2009	2	0	2	Export	620	Portugal	PRT	490	Other Asia, nes									26	TEXTILE FIBRES	1	No Quantity							125791			0
S3	2009	2009	2009	2	0	2	Export	620	Portugal	PRT	504	Morocco	MAR								26	TEXTILE FIBRES	1	No Quantity							11702127			0
S3	2009	2009	2009	2	0	2	Export	620	Portugal	PRT	508	Mozambique	MOZ								26	TEXTILE FIBRES	1	No Quantity							109142			0
S3	2009	2009	2009	2	0	2	Export	620	Portugal	PRT	512	Oman	OMN								26	TEXTILE FIBRES	1	No Quantity							1047			0
S3	2009	2009	2009	2	0	2	Export	620	Portugal	PRT	516	Namibia	NAM								26	TEXTILE FIBRES	1	No Quantity							754			0
S3	2009	2009	2009	2	0	2	Export	620	Portugal	PRT	528	Netherlands	NLD								26	TEXTILE FIBRES	1	No Quantity							458717			0
S3	2009	2009	2009	2	0	2	Export	620	Portugal	PRT	540	New Caledonia	NCL								26	TEXTILE FIBRES	1	No Quantity							209			0
S3	2009	2009	2009	2	0	2	Export	620	Portugal	PRT	554	New Zealand	NZL								26	TEXTILE FIBRES	1	No Quantity							3658			0
S3	2009	2009	2009	2	0	2	Export	620	Portugal	PRT	566	Nigeria	NGA								26	TEXTILE FIBRES	1	No Quantity							2267835			0
S3	2009	2009	2009	2	0	2	Export	620	Portugal	PRT	577	Other Africa, nes									26	TEXTILE FIBRES	1	No Quantity							12565			0
S3	2009	2009	2009	2	0	2	Export	620	Portugal	PRT	579	Norway	NOR								26	TEXTILE FIBRES	1	No Quantity							11275			0
[truncated: 8,177 more rows]
