# Supplementary material for: Core-periphery structure in sectoral international trade networks: A new approach to an old theory
Source: PLoS One. 2020 Apr 2;15(4):e0229547. doi: 10.1371/journal.pone.0229547 (PMC7117750; doi:10.1371/journal.pone.0229547)
Supplement: S7 File — (ZIP) [file pone.0229547.s007.zip › S7_File/RawData 2009/comtrade (43).csv]

Classification	Year	Period	Period Desc.	Aggregate Level	Is Leaf Code	Trade Flow Code	Trade Flow	Reporter Code	Reporter	Reporter ISO	Partner Code	Partner	Partner ISO	2nd Partner Code	2nd Partner	2nd Partner ISO	Customs Proc. Code	Customs	Mode of Transport Code	Mode of Transport	Commodity Code	Commodity	Qty Unit Code	Qty Unit	Qty	Alt Qty Unit Code	Alt Qty Unit	Alt Qty	Netweight (kg)	Gross weight (kg)	Trade Value (US$)	CIF Trade Value (US$)	FOB Trade Value (US$)	Flag
S3	2009	2009	2009	2	0	2	Export	643	Russian Federation	RUS	0	World	WLD								00	LIVE ANIMALS	1	No Quantity							8500157			0
S3	2009	2009	2009	2	0	2	Export	643	Russian Federation	RUS	31	Azerbaijan	AZE								00	LIVE ANIMALS	1	No Quantity							147776			0
S3	2009	2009	2009	2	0	2	Export	643	Russian Federation	RUS	51	Armenia	ARM								00	LIVE ANIMALS	1	No Quantity							33925			0
S3	2009	2009	2009	2	0	2	Export	643	Russian Federation	RUS	70	Bosnia Herzegovina	BIH								00	LIVE ANIMALS	1	No Quantity							15352			0
S3	2009	2009	2009	2	0	2	Export	643	Russian Federation	RUS	92	Br. Virgin Isds	VGB								00	LIVE ANIMALS	1	No Quantity							1500			0
S3	2009	2009	2009	2	0	2	Export	643	Russian Federation	RUS	100	Bulgaria	BGR								00	LIVE ANIMALS	1	No Quantity							49391			0
S3	2009	2009	2009	2	0	2	Export	643	Russian Federation	RUS	156	China	CHN								00	LIVE ANIMALS	1	No Quantity							97515			0
S3	2009	2009	2009	2	0	2	Export	643	Russian Federation	RUS	203	Czechia	CZE								00	LIVE ANIMALS	1	No Quantity							1151			0
S3	2009	2009	2009	2	0	2	Export	643	Russian Federation	RUS	233	Estonia	EST								00	LIVE ANIMALS	1	No Quantity							11811			0
S3	2009	2009	2009	2	0	2	Export	643	Russian Federation	RUS	246	Finland	FIN								00	LIVE ANIMALS	1	No Quantity							2033			0
S3	2009	2009	2009	2	0	2	Export	643	Russian Federation	RUS	251	France	FRA								00	LIVE ANIMALS	1	No Quantity							96282			0
S3	2009	2009	2009	2	0	2	Export	643	Russian Federation	RUS	276	Germany	DEU								00	LIVE ANIMALS	1	No Quantity							8528			0
S3	2009	2009	2009	2	0	2	Export	643	Russian Federation	RUS	376	Israel	ISR								00	LIVE ANIMALS	1	No Quantity							665			0
S3	2009	2009	2009	2	0	2	Export	643	Russian Federation	RUS	381	Italy	ITA								00	LIVE ANIMALS	1	No Quantity							500			0
S3	2009	2009	2009	2	0	2	Export	643	Russian Federation	RUS	392	Japan	JPN								00	LIVE ANIMALS	1	No Quantity							8543			0
S3	2009	2009	2009	2	0	2	Export	643	Russian Federation	RUS	398	Kazakhstan	KAZ								00	LIVE ANIMALS	1	No Quantity							4508608			0
S3	2009	2009	2009	2	0	2	Export	643	Russian Federation	RUS	400	Jordan	JOR								00	LIVE ANIMALS	1	No Quantity							827161			0
S3	2009	2009	2009	2	0	2	Export	643	Russian Federation	RUS	408	Dem. People's Rep. of Korea	PRK								00	LIVE ANIMALS	1	No Quantity							9661			0
S3	2009	2009	2009	2	0	2	Export	643	Russian Federation	RUS	422	Lebanon	LBN								00	LIVE ANIMALS	1	No Quantity							1154171			0
S3	2009	2009	2009	2	0	2	Export	643	Russian Federation	RUS	440	Lithuania	LTU								00	LIVE ANIMALS	1	No Quantity							200			0
S3	2009	2009	2009	2	0	2	Export	643	Russian Federation	RUS	496	Mongolia	MNG								00	LIVE ANIMALS	1	No Quantity							554938			0
S3	2009	2009	2009	2	0	2	Export	643	Russian Federation	RUS	498	Rep. of Moldova	MDA								00	LIVE ANIMALS	1	No Quantity							111713			0
S3	2009	2009	2009	2	0	2	Export	643	Russian Federation	RUS	528	Netherlands	NLD								00	LIVE ANIMALS	1	No Quantity							50			0
S3	2009	2009	2009	2	0	2	Export	643	Russian Federation	RUS	703	Slovakia	SVK								00	LIVE ANIMALS	1	No Quantity							13629			0
S3	2009	2009	2009	2	0	2	Export	643	Russian Federation	RUS	710	South Africa	ZAF								00	LIVE ANIMALS	1	No Quantity							50			0
S3	2009	2009	2009	2	0	2	Export	643	Russian Federation	RUS	752	Sweden	SWE								00	LIVE ANIMALS	1	No Quantity							274			0
S3	2009	2009	2009	2	0	2	Export	643	Russian Federation	RUS	762	Tajikistan	TJK								00	LIVE ANIMALS	1	No Quantity							169644			0
S3	2009	2009	2009	2	0	2	Export	643	Russian Federation	RUS	784	United Arab Emirates	ARE								00	LIVE ANIMALS	1	No Quantity							243882			0
S3	2009	2009	2009	2	0	2	Export	643	Russian Federation	RUS	804	Ukraine	UKR								00	LIVE ANIMALS	1	No Quantity							139138			0
S3	2009	2009	2009	2	0	2	Export	643	Russian Federation	RUS	826	United Kingdom	GBR								00	LIVE ANIMALS	1	No Quantity							5795			0
S3	2009	2009	2009	2	0	2	Export	643	Russian Federation	RUS	842	USA	USA								00	LIVE ANIMALS	1	No Quantity							1600			0
S3	2009	2009	2009	2	0	2	Export	643	Russian Federation	RUS	860	Uzbekistan	UZB								00	LIVE ANIMALS	1	No Quantity							284671			0
S3	2009	2009	2009	2	0	2	Export	682	Saudi Arabia	SAU	0	World	WLD								00	LIVE ANIMALS	1	No Quantity							93907868			0
S3	2009	2009	2009	2	0	2	Export	682	Saudi Arabia	SAU	48	Bahrain	BHR								00	LIVE ANIMALS	1	No Quantity							4702581			0
S3	2009	2009	2009	2	0	2	Export	682	Saudi Arabia	SAU	364	Iran	IRN								00	LIVE ANIMALS	1	No Quantity							54138			0
S3	2009	2009	2009	2	0	2	Export	682	Saudi Arabia	SAU	368	Iraq	IRQ								00	LIVE ANIMALS	1	No Quantity							421107			0
S3	2009	2009	2009	2	0	2	Export	682	Saudi Arabia	SAU	400	Jordan	JOR								00	LIVE ANIMALS	1	No Quantity							658996			0
S3	2009	2009	2009	2	0	2	Export	682	Saudi Arabia	SAU	404	Kenya	KEN								00	LIVE ANIMALS	1	No Quantity							89075			0
S3	2009	2009	2009	2	0	2	Export	682	Saudi Arabia	SAU	414	Kuwait	KWT								00	LIVE ANIMALS	1	No Quantity							31185900			0
S3	2009	2009	2009	2	0	2	Export	682	Saudi Arabia	SAU	422	Lebanon	LBN								00	LIVE ANIMALS	1	No Quantity							535518			0
S3	2009	2009	2009	2	0	2	Export	682	Saudi Arabia	SAU	512	Oman	OMN								00	LIVE ANIMALS	1	No Quantity							149614			0
S3	2009	2009	2009	2	0	2	Export	682	Saudi Arabia	SAU	634	Qatar	QAT								00	LIVE ANIMALS	1	No Quantity							42213083			0
S3	2009	2009	2009	2	0	2	Export	682	Saudi Arabia	SAU	760	Syria	SYR								00	LIVE ANIMALS	1	No Quantity							557653			0
S3	2009	2009	2009	2	0	2	Export	682	Saudi Arabia	SAU	784	United Arab Emirates	ARE								00	LIVE ANIMALS	1	No Quantity							7642327			0
S3	2009	2009	2009	2	0	2	Export	682	Saudi Arabia	SAU	818	Egypt	EGY								00	LIVE ANIMALS	1	No Quantity							2271683			0
S3	2009	2009	2009	2	0	2	Export	682	Saudi Arabia	SAU	887	Yemen	YEM								00	LIVE ANIMALS	1	No Quantity							3426193			0
S3	2009	2009	2009	2	0	2	Export	643	Russian Federation	RUS	0	World	WLD								01	MEAT, MEAT PREPARATIONS	1	No Quantity							102570169			0
S3	2009	2009	2009	2	0	2	Export	643	Russian Federation	RUS	31	Azerbaijan	AZE								01	MEAT, MEAT PREPARATIONS	1	No Quantity							6545339			0
S3	2009	2009	2009	2	0	2	Export	643	Russian Federation	RUS	36	Australia	AUS								01	MEAT, MEAT PREPARATIONS	1	No Quantity							15287			0
S3	2009	2009	2009	2	0	2	Export	643	Russian Federation	RUS	40	Austria	AUT								01	MEAT, MEAT PREPARATIONS	1	No Quantity							46496			0
S3	2009	2009	2009	2	0	2	Export	643	Russian Federation	RUS	51	Armenia	ARM								01	MEAT, MEAT PREPARATIONS	1	No Quantity							674060			0
S3	2009	2009	2009	2	0	2	Export	643	Russian Federation	RUS	56	Belgium	BEL								01	MEAT, MEAT PREPARATIONS	1	No Quantity							58063			0
S3	2009	2009	2009	2	0	2	Export	643	Russian Federation	RUS	156	China	CHN								01	MEAT, MEAT PREPARATIONS	1	No Quantity							153043			0
S3	2009	2009	2009	2	0	2	Export	643	Russian Federation	RUS	208	Denmark	DNK								01	MEAT, MEAT PREPARATIONS	1	No Quantity							91378			0
S3	2009	2009	2009	2	0	2	Export	643	Russian Federation	RUS	251	France	FRA								01	MEAT, MEAT PREPARATIONS	1	No Quantity							61997			0
S3	2009	2009	2009	2	0	2	Export	643	Russian Federation	RUS	268	Georgia	GEO								01	MEAT, MEAT PREPARATIONS	1	No Quantity							11610428			0
S3	2009	2009	2009	2	0	2	Export	643	Russian Federation	RUS	276	Germany	DEU								01	MEAT, MEAT PREPARATIONS	1	No Quantity							13281445			0
S3	2009	2009	2009	2	0	2	Export	643	Russian Federation	RUS	344	China, Hong Kong SAR	HKG								01	MEAT, MEAT PREPARATIONS	1	No Quantity							678626			0
S3	2009	2009	2009	2	0	2	Export	643	Russian Federation	RUS	381	Italy	ITA								01	MEAT, MEAT PREPARATIONS	1	No Quantity							42689			0
S3	2009	2009	2009	2	0	2	Export	643	Russian Federation	RUS	392	Japan	JPN								01	MEAT, MEAT PREPARATIONS	1	No Quantity							516			0
S3	2009	2009	2009	2	0	2	Export	643	Russian Federation	RUS	398	Kazakhstan	KAZ								01	MEAT, MEAT PREPARATIONS	1	No Quantity							59420884			0
S3	2009	2009	2009	2	0	2	Export	643	Russian Federation	RUS	400	Jordan	JOR								01	MEAT, MEAT PREPARATIONS	1	No Quantity							18332			0
S3	2009	2009	2009	2	0	2	Export	643	Russian Federation	RUS	408	Dem. People's Rep. of Korea	PRK								01	MEAT, MEAT PREPARATIONS	1	No Quantity							5387			0
S3	2009	2009	2009	2	0	2	Export	643	Russian Federation	RUS	417	Kyrgyzstan	KGZ								01	MEAT, MEAT PREPARATIONS	1	No Quantity							359709			0
S3	2009	2009	2009	2	0	2	Export	643	Russian Federation	RUS	440	Lithuania	LTU								01	MEAT, MEAT PREPARATIONS	1	No Quantity							78793			0
S3	2009	2009	2009	2	0	2	Export	643	Russian Federation	RUS	496	Mongolia	MNG								01	MEAT, MEAT PREPARATIONS	1	No Quantity							193679			0
S3	2009	2009	2009	2	0	2	Export	643	Russian Federation	RUS	498	Rep. of Moldova	MDA								01	MEAT, MEAT PREPARATIONS	1	No Quantity							89184			0
S3	2009	2009	2009	2	0	2	Export	643	Russian Federation	RUS	524	Nepal	NPL								01	MEAT, MEAT PREPARATIONS	1	No Quantity							2084			0
S3	2009	2009	2009	2	0	2	Export	643	Russian Federation	RUS	528	Netherlands	NLD								01	MEAT, MEAT PREPARATIONS	1	No Quantity							40589			0
S3	2009	2009	2009	2	0	2	Export	643	Russian Federation	RUS	616	Poland	POL								01	MEAT, MEAT PREPARATIONS	1	No Quantity							76325			0
S3	2009	2009	2009	2	0	2	Export	643	Russian Federation	RUS	704	Viet Nam	VNM								01	MEAT, MEAT PREPARATIONS	1	No Quantity							1428513			0
S3	2009	2009	2009	2	0	2	Export	643	Russian Federation	RUS	724	Spain	ESP								01	MEAT, MEAT PREPARATIONS	1	No Quantity							105512			0
S3	2009	2009	2009	2	0	2	Export	643	Russian Federation	RUS	752	Sweden	SWE								01	MEAT, MEAT PREPARATIONS	1	No Quantity							365204			0
S3	2009	2009	2009	2	0	2	Export	643	Russian Federation	RUS	762	Tajikistan	TJK								01	MEAT, MEAT PREPARATIONS	1	No Quantity							1510547			0
S3	2009	2009	2009	2	0	2	Export	643	Russian Federation	RUS	784	United Arab Emirates	ARE								01	MEAT, MEAT PREPARATIONS	1	No Quantity							103694			0
S3	2009	2009	2009	2	0	2	Export	643	Russian Federation	RUS	795	Turkmenistan	TKM								01	MEAT, MEAT PREPARATIONS	1	No Quantity							4300098			0
S3	2009	2009	2009	2	0	2	Export	643	Russian Federation	RUS	804	Ukraine	UKR								01	MEAT, MEAT PREPARATIONS	1	No Quantity							999012			0
S3	2009	2009	2009	2	0	2	Export	643	Russian Federation	RUS	842	USA	USA								01	MEAT, MEAT PREPARATIONS	1	No Quantity							197981			0
S3	2009	2009	2009	2	0	2	Export	643	Russian Federation	RUS	860	Uzbekistan	UZB								01	MEAT, MEAT PREPARATIONS	1	No Quantity							12758			0
S3	2009	2009	2009	2	0	2	Export	643	Russian Federation	RUS	899	Areas, nes									01	MEAT, MEAT PREPARATIONS	1	No Quantity							2517			0
S3	2009	2009	2009	2	0	2	Export	682	Saudi Arabia	SAU	0	World	WLD								01	MEAT, MEAT PREPARATIONS	1	No Quantity							184457549			0
S3	2009	2009	2009	2	0	2	Export	682	Saudi Arabia	SAU	4	Afghanistan	AFG								01	MEAT, MEAT PREPARATIONS	1	No Quantity							333365			0
S3	2009	2009	2009	2	0	2	Export	682	Saudi Arabia	SAU	8	Albania	ALB								01	MEAT, MEAT PREPARATIONS	1	No Quantity							57339			0
S3	2009	2009	2009	2	0	2	Export	682	Saudi Arabia	SAU	12	Algeria	DZA								01	MEAT, MEAT PREPARATIONS	1	No Quantity							61072			0
S3	2009	2009	2009	2	0	2	Export	682	Saudi Arabia	SAU	31	Azerbaijan	AZE								01	MEAT, MEAT PREPARATIONS	1	No Quantity							166683			0
S3	2009	2009	2009	2	0	2	Export	682	Saudi Arabia	SAU	48	Bahrain	BHR								01	MEAT, MEAT PREPARATIONS	1	No Quantity							15388931			0
S3	2009	2009	2009	2	0	2	Export	682	Saudi Arabia	SAU	50	Bangladesh	BGD								01	MEAT, MEAT PREPARATIONS	1	No Quantity							3959577			0
S3	2009	2009	2009	2	0	2	Export	682	Saudi Arabia	SAU	76	Brazil	BRA								01	MEAT, MEAT PREPARATIONS	1	No Quantity							200019			0
S3	2009	2009	2009	2	0	2	Export	682	Saudi Arabia	SAU	148	Chad	TCD								01	MEAT, MEAT PREPARATIONS	1	No Quantity							26669			0
S3	2009	2009	2009	2	0	2	Export	682	Saudi Arabia	SAU	156	China	CHN								01	MEAT, MEAT PREPARATIONS	1	No Quantity							166416			0
S3	2009	2009	2009	2	0	2	Export	682	Saudi Arabia	SAU	174	Comoros	COM								01	MEAT, MEAT PREPARATIONS	1	No Quantity							200019			0
S3	2009	2009	2009	2	0	2	Export	682	Saudi Arabia	SAU	262	Djibouti	DJI								01	MEAT, MEAT PREPARATIONS	1	No Quantity							504315			0
S3	2009	2009	2009	2	0	2	Export	682	Saudi Arabia	SAU	270	Gambia	GMB								01	MEAT, MEAT PREPARATIONS	1	No Quantity							333365			0
S3	2009	2009	2009	2	0	2	Export	682	Saudi Arabia	SAU	324	Guinea	GIN								01	MEAT, MEAT PREPARATIONS	1	No Quantity							666730			0
S3	2009	2009	2009	2	0	2	Export	682	Saudi Arabia	SAU	344	China, Hong Kong SAR	HKG								01	MEAT, MEAT PREPARATIONS	1	No Quantity							736070			0
S3	2009	2009	2009	2	0	2	Export	682	Saudi Arabia	SAU	368	Iraq	IRQ								01	MEAT, MEAT PREPARATIONS	1	No Quantity							31374985			0
S3	2009	2009	2009	2	0	2	Export	682	Saudi Arabia	SAU	381	Italy	ITA								01	MEAT, MEAT PREPARATIONS	1	No Quantity							26669			0
S3	2009	2009	2009	2	0	2	Export	682	Saudi Arabia	SAU	400	Jordan	JOR								01	MEAT, MEAT PREPARATIONS	1	No Quantity							3739556			0
S3	2009	2009	2009	2	0	2	Export	682	Saudi Arabia	SAU	404	Kenya	KEN								01	MEAT, MEAT PREPARATIONS	1	No Quantity							29336			0
S3	2009	2009	2009	2	0	2	Export	682	Saudi Arabia	SAU	414	Kuwait	KWT								01	MEAT, MEAT PREPARATIONS	1	No Quantity							36593882			0
S3	2009	2009	2009	2	0	2	Export	682	Saudi Arabia	SAU	422	Lebanon	LBN								01	MEAT, MEAT PREPARATIONS	1	No Quantity							3672883			0
S3	2009	2009	2009	2	0	2	Export	682	Saudi Arabia	SAU	430	Liberia	LBR								01	MEAT, MEAT PREPARATIONS	1	No Quantity							66673			0
S3	2009	2009	2009	2	0	2	Export	682	Saudi Arabia	SAU	434	Libya	LBY								01	MEAT, MEAT PREPARATIONS	1	No Quantity							36270			0
S3	2009	2009	2009	2	0	2	Export	682	Saudi Arabia	SAU	458	Malaysia	MYS								01	MEAT, MEAT PREPARATIONS	1	No Quantity							80008			0
S3	2009	2009	2009	2	0	2	Export	682	Saudi Arabia	SAU	466	Mali	MLI								01	MEAT, MEAT PREPARATIONS	1	No Quantity							166683			0
S3	2009	2009	2009	2	0	2	Export	682	Saudi Arabia	SAU	478	Mauritania	MRT								01	MEAT, MEAT PREPARATIONS	1	No Quantity							666730			0
S3	2009	2009	2009	2	0	2	Export	682	Saudi Arabia	SAU	508	Mozambique	MOZ								01	MEAT, MEAT PREPARATIONS	1	No Quantity							266692			0
S3	2009	2009	2009	2	0	2	Export	682	Saudi Arabia	SAU	512	Oman	OMN								01	MEAT, MEAT PREPARATIONS	1	No Quantity							4537498			0
S3	2009	2009	2009	2	0	2	Export	682	Saudi Arabia	SAU	562	Niger	NER								01	MEAT, MEAT PREPARATIONS	1	No Quantity							166683			0
S3	2009	2009	2009	2	0	2	Export	682	Saudi Arabia	SAU	566	Nigeria	NGA								01	MEAT, MEAT PREPARATIONS	1	No Quantity							52005			0
S3	2009	2009	2009	2	0	2	Export	682	Saudi Arabia	SAU	586	Pakistan	PAK								01	MEAT, MEAT PREPARATIONS	1	No Quantity							723802			0
S3	2009	2009	2009	2	0	2	Export	682	Saudi Arabia	SAU	634	Qatar	QAT								01	MEAT, MEAT PREPARATIONS	1	No Quantity							27576757			0
S3	2009	2009	2009	2	0	2	Export	682	Saudi Arabia	SAU	678	Sao Tome and Principe	STP								01	MEAT, MEAT PREPARATIONS	1	No Quantity							166683			0
S3	2009	2009	2009	2	0	2	Export	682	Saudi Arabia	SAU	686	Senegal	SEN								01	MEAT, MEAT PREPARATIONS	1	No Quantity							666730			0
S3	2009	2009	2009	2	0	2	Export	682	Saudi Arabia	SAU	694	Sierra Leone	SLE								01	MEAT, MEAT PREPARATIONS	1	No Quantity							333365			0
S3	2009	2009	2009	2	0	2	Export	682	Saudi Arabia	SAU	699	India	IND								01	MEAT, MEAT PREPARATIONS	1	No Quantity							197085			0
S3	2009	2009	2009	2	0	2	Export	682	Saudi Arabia	SAU	702	Singapore	SGP								01	MEAT, MEAT PREPARATIONS	1	No Quantity							185884			0
S3	2009	2009	2009	2	0	2	Export	682	Saudi Arabia	SAU	704	Viet Nam	VNM								01	MEAT, MEAT PREPARATIONS	1	No Quantity							238156			0
S3	2009	2009	2009	2	0	2	Export	682	Saudi Arabia	SAU	736	Fmr Sudan	SDN								01	MEAT, MEAT PREPARATIONS	1	No Quantity							715001			0
S3	2009	2009	2009	2	0	2	Export	682	Saudi Arabia	SAU	760	Syria	SYR								01	MEAT, MEAT PREPARATIONS	1	No Quantity							75207			0
S3	2009	2009	2009	2	0	2	Export	682	Saudi Arabia	SAU	784	United Arab Emirates	ARE								01	MEAT, MEAT PREPARATIONS	1	No Quantity							43391062			0
S3	2009	2009	2009	2	0	2	Export	682	Saudi Arabia	SAU	818	Egypt	EGY								01	MEAT, MEAT PREPARATIONS	1	No Quantity							2095666			0
S3	2009	2009	2009	2	0	2	Export	682	Saudi Arabia	SAU	834	United Rep. of Tanzania	TZA								01	MEAT, MEAT PREPARATIONS	1	No Quantity							400038			0
S3	2009	2009	2009	2	0	2	Export	682	Saudi Arabia	SAU	887	Yemen	YEM								01	MEAT, MEAT PREPARATIONS	1	No Quantity							3414992			0
S3	2009	2009	2009	2	0	2	Export	643	Russian Federation	RUS	0	World	WLD								02	DAIRY PRODUCTS,BIRD EGGS	1	No Quantity							249644019			0
S3	2009	2009	2009	2	0	2	Export	643	Russian Federation	RUS	4	Afghanistan	AFG								02	DAIRY PRODUCTS,BIRD EGGS	1	No Quantity							358245			0
S3	2009	2009	2009	2	0	2	Export	643	Russian Federation	RUS	12	Algeria	DZA								02	DAIRY PRODUCTS,BIRD EGGS	1	No Quantity							109			0
S3	2009	2009	2009	2	0	2	Export	643	Russian Federation	RUS	31	Azerbaijan	AZE								02	DAIRY PRODUCTS,BIRD EGGS	1	No Quantity							21228002			0
S3	2009	2009	2009	2	0	2	Export	643	Russian Federation	RUS	40	Austria	AUT								02	DAIRY PRODUCTS,BIRD EGGS	1	No Quantity							646			0
S3	2009	2009	2009	2	0	2	Export	643	Russian Federation	RUS	51	Armenia	ARM								02	DAIRY PRODUCTS,BIRD EGGS	1	No Quantity							2296997			0
S3	2009	2009	2009	2	0	2	Export	643	Russian Federation	RUS	124	Canada	CAN								02	DAIRY PRODUCTS,BIRD EGGS	1	No Quantity							64052			0
S3	2009	2009	2009	2	0	2	Export	643	Russian Federation	RUS	156	China	CHN								02	DAIRY PRODUCTS,BIRD EGGS	1	No Quantity							89768			0
S3	2009	2009	2009	2	0	2	Export	643	Russian Federation	RUS	196	Cyprus	CYP								02	DAIRY PRODUCTS,BIRD EGGS	1	No Quantity							24307			0
S3	2009	2009	2009	2	0	2	Export	643	Russian Federation	RUS	233	Estonia	EST								02	DAIRY PRODUCTS,BIRD EGGS	1	No Quantity							445091			0
S3	2009	2009	2009	2	0	2	Export	643	Russian Federation	RUS	246	Finland	FIN								02	DAIRY PRODUCTS,BIRD EGGS	1	No Quantity							9268			0
S3	2009	2009	2009	2	0	2	Export	643	Russian Federation	RUS	251	France	FRA								02	DAIRY PRODUCTS,BIRD EGGS	1	No Quantity							26			0
S3	2009	2009	2009	2	0	2	Export	643	Russian Federation	RUS	268	Georgia	GEO								02	DAIRY PRODUCTS,BIRD EGGS	1	No Quantity							9082582			0
S3	2009	2009	2009	2	0	2	Export	643	Russian Federation	RUS	276	Germany	DEU								02	DAIRY PRODUCTS,BIRD EGGS	1	No Quantity							27668			0
S3	2009	2009	2009	2	0	2	Export	643	Russian Federation	RUS	300	Greece	GRC								02	DAIRY PRODUCTS,BIRD EGGS	1	No Quantity							43753			0
S3	2009	2009	2009	2	0	2	Export	643	Russian Federation	RUS	364	Iran	IRN								02	DAIRY PRODUCTS,BIRD EGGS	1	No Quantity							135418			0
S3	2009	2009	2009	2	0	2	Export	643	Russian Federation	RUS	372	Ireland	IRL								02	DAIRY PRODUCTS,BIRD EGGS	1	No Quantity							23			0
S3	2009	2009	2009	2	0	2	Export	643	Russian Federation	RUS	376	Israel	ISR								02	DAIRY PRODUCTS,BIRD EGGS	1	No Quantity							909415			0
S3	2009	2009	2009	2	0	2	Export	643	Russian Federation	RUS	398	Kazakhstan	KAZ								02	DAIRY PRODUCTS,BIRD EGGS	1	No Quantity							144923244			0
S3	2009	2009	2009	2	0	2	Export	643	Russian Federation	RUS	410	Rep. of Korea	KOR								02	DAIRY PRODUCTS,BIRD EGGS	1	No Quantity							410			0
S3	2009	2009	2009	2	0	2	Export	643	Russian Federation	RUS	417	Kyrgyzstan	KGZ								02	DAIRY PRODUCTS,BIRD EGGS	1	No Quantity							8405264			0
S3	2009	2009	2009	2	0	2	Export	643	Russian Federation	RUS	428	Latvia	LVA								02	DAIRY PRODUCTS,BIRD EGGS	1	No Quantity							45308			0
S3	2009	2009	2009	2	0	2	Export	643	Russian Federation	RUS	496	Mongolia	MNG								02	DAIRY PRODUCTS,BIRD EGGS	1	No Quantity							9713955			0
S3	2009	2009	2009	2	0	2	Export	643	Russian Federation	RUS	498	Rep. of Moldova	MDA								02	DAIRY PRODUCTS,BIRD EGGS	1	No Quantity							5037604			0
S3	2009	2009	2009	2	0	2	Export	643	Russian Federation	RUS	524	Nepal	NPL								02	DAIRY PRODUCTS,BIRD EGGS	1	No Quantity							12647			0
S3	2009	2009	2009	2	0	2	Export	643	Russian Federation	RUS	616	Poland	POL								02	DAIRY PRODUCTS,BIRD EGGS	1	No Quantity							445			0
S3	2009	2009	2009	2	0	2	Export	643	Russian Federation	RUS	703	Slovakia	SVK								02	DAIRY PRODUCTS,BIRD EGGS	1	No Quantity							68708			0
S3	2009	2009	2009	2	0	2	Export	643	Russian Federation	RUS	752	Sweden	SWE								02	DAIRY PRODUCTS,BIRD EGGS	1	No Quantity							504			0
S3	2009	2009	2009	2	0	2	Export	643	Russian Federation	RUS	762	Tajikistan	TJK								02	DAIRY PRODUCTS,BIRD EGGS	1	No Quantity							4710160			0
S3	2009	2009	2009	2	0	2	Export	643	Russian Federation	RUS	792	Turkey	TUR								02	DAIRY PRODUCTS,BIRD EGGS	1	No Quantity							3661			0
S3	2009	2009	2009	2	0	2	Export	643	Russian Federation	RUS	795	Turkmenistan	TKM								02	DAIRY PRODUCTS,BIRD EGGS	1	No Quantity							3417942			0
S3	2009	2009	2009	2	0	2	Export	643	Russian Federation	RUS	804	Ukraine	UKR								02	DAIRY PRODUCTS,BIRD EGGS	1	No Quantity							34118909			0
S3	2009	2009	2009	2	0	2	Export	643	Russian Federation	RUS	842	USA	USA								02	DAIRY PRODUCTS,BIRD EGGS	1	No Quantity							912720			0
S3	2009	2009	2009	2	0	2	Export	643	Russian Federation	RUS	860	Uzbekistan	UZB								02	DAIRY PRODUCTS,BIRD EGGS	1	No Quantity							3557168			0
S3	2009	2009	2009	2	0	2	Export	682	Saudi Arabia	SAU	0	World	WLD								02	DAIRY PRODUCTS,BIRD EGGS	1	No Quantity							816828114			0
S3	2009	2009	2009	2	0	2	Export	682	Saudi Arabia	SAU	4	Afghanistan	AFG								02	DAIRY PRODUCTS,BIRD EGGS	1	No Quantity							40537			0
S3	2009	2009	2009	2	0	2	Export	682	Saudi Arabia	SAU	12	Algeria	DZA								02	DAIRY PRODUCTS,BIRD EGGS	1	No Quantity							65873			0
S3	2009	2009	2009	2	0	2	Export	682	Saudi Arabia	SAU	31	Azerbaijan	AZE								02	DAIRY PRODUCTS,BIRD EGGS	1	No Quantity							1120907			0
S3	2009	2009	2009	2	0	2	Export	682	Saudi Arabia	SAU	48	Bahrain	BHR								02	DAIRY PRODUCTS,BIRD EGGS	1	No Quantity							101764882			0
S3	2009	2009	2009	2	0	2	Export	682	Saudi Arabia	SAU	50	Bangladesh	BGD								02	DAIRY PRODUCTS,BIRD EGGS	1	No Quantity							96809			0
S3	2009	2009	2009	2	0	2	Export	682	Saudi Arabia	SAU	56	Belgium	BEL								02	DAIRY PRODUCTS,BIRD EGGS	1	No Quantity							93609			0
S3	2009	2009	2009	2	0	2	Export	682	Saudi Arabia	SAU	156	China	CHN								02	DAIRY PRODUCTS,BIRD EGGS	1	No Quantity							287494			0
S3	2009	2009	2009	2	0	2	Export	682	Saudi Arabia	SAU	180	Dem. Rep. of the Congo	COD								02	DAIRY PRODUCTS,BIRD EGGS	1	No Quantity							354700			0
S3	2009	2009	2009	2	0	2	Export	682	Saudi Arabia	SAU	196	Cyprus	CYP								02	DAIRY PRODUCTS,BIRD EGGS	1	No Quantity							149081			0
S3	2009	2009	2009	2	0	2	Export	682	Saudi Arabia	SAU	231	Ethiopia	ETH								02	DAIRY PRODUCTS,BIRD EGGS	1	No Quantity							41071			0
S3	2009	2009	2009	2	0	2	Export	682	Saudi Arabia	SAU	251	France	FRA								02	DAIRY PRODUCTS,BIRD EGGS	1	No Quantity							41337			0
S3	2009	2009	2009	2	0	2	Export	682	Saudi Arabia	SAU	262	Djibouti	DJI								02	DAIRY PRODUCTS,BIRD EGGS	1	No Quantity							5661872			0
S3	2009	2009	2009	2	0	2	Export	682	Saudi Arabia	SAU	270	Gambia	GMB								02	DAIRY PRODUCTS,BIRD EGGS	1	No Quantity							283494			0
S3	2009	2009	2009	2	0	2	Export	682	Saudi Arabia	SAU	275	State of Palestine	PSE								02	DAIRY PRODUCTS,BIRD EGGS	1	No Quantity							40804			0
S3	2009	2009	2009	2	0	2	Export	682	Saudi Arabia	SAU	276	Germany	DEU								02	DAIRY PRODUCTS,BIRD EGGS	1	No Quantity							34403			0
S3	2009	2009	2009	2	0	2	Export	682	Saudi Arabia	SAU	324	Guinea	GIN								02	DAIRY PRODUCTS,BIRD EGGS	1	No Quantity							457910			0
S3	2009	2009	2009	2	0	2	Export	682	Saudi Arabia	SAU	332	Haiti	HTI								02	DAIRY PRODUCTS,BIRD EGGS	1	No Quantity							59472			0
S3	2009	2009	2009	2	0	2	Export	682	Saudi Arabia	SAU	364	Iran	IRN								02	DAIRY PRODUCTS,BIRD EGGS	1	No Quantity							101610			0
S3	2009	2009	2009	2	0	2	Export	682	Saudi Arabia	SAU	368	Iraq	IRQ								02	DAIRY PRODUCTS,BIRD EGGS	1	No Quantity							56392832			0
S3	2009	2009	2009	2	0	2	Export	682	Saudi Arabia	SAU	381	Italy	ITA								02	DAIRY PRODUCTS,BIRD EGGS	1	No Quantity							647528			0
S3	2009	2009	2009	2	0	2	Export	682	Saudi Arabia	SAU	384	Côte d'Ivoire	CIV								02	DAIRY PRODUCTS,BIRD EGGS	1	No Quantity							537118			0
S3	2009	2009	2009	2	0	2	Export	682	Saudi Arabia	SAU	400	Jordan	JOR								02	DAIRY PRODUCTS,BIRD EGGS	1	No Quantity							44672784			0
S3	2009	2009	2009	2	0	2	Export	682	Saudi Arabia	SAU	404	Kenya	KEN								02	DAIRY PRODUCTS,BIRD EGGS	1	No Quantity							274426			0
S3	2009	2009	2009	2	0	2	Export	682	Saudi Arabia	SAU	414	Kuwait	KWT								02	DAIRY PRODUCTS,BIRD EGGS	1	No Quantity							128729581			0
S3	2009	2009	2009	2	0	2	Export	682	Saudi Arabia	SAU	422	Lebanon	LBN								02	DAIRY PRODUCTS,BIRD EGGS	1	No Quantity							12664405			0
S3	2009	2009	2009	2	0	2	Export	682	Saudi Arabia	SAU	430	Liberia	LBR								02	DAIRY PRODUCTS,BIRD EGGS	1	No Quantity							333365			0
S3	2009	2009	2009	2	0	2	Export	682	Saudi Arabia	SAU	434	Libya	LBY								02	DAIRY PRODUCTS,BIRD EGGS	1	No Quantity							1238518			0
S3	2009	2009	2009	2	0	2	Export	682	Saudi Arabia	SAU	470	Malta	MLT								02	DAIRY PRODUCTS,BIRD EGGS	1	No Quantity							377903			0
S3	2009	2009	2009	2	0	2	Export	682	Saudi Arabia	SAU	478	Mauritania	MRT								02	DAIRY PRODUCTS,BIRD EGGS	1	No Quantity							1434003			0
S3	2009	2009	2009	2	0	2	Export	682	Saudi Arabia	SAU	480	Mauritius	MUS								02	DAIRY PRODUCTS,BIRD EGGS	1	No Quantity							68273			0
S3	2009	2009	2009	2	0	2	Export	682	Saudi Arabia	SAU	504	Morocco	MAR								02	DAIRY PRODUCTS,BIRD EGGS	1	No Quantity							228822			0
S3	2009	2009	2009	2	0	2	Export	682	Saudi Arabia	SAU	512	Oman	OMN								02	DAIRY PRODUCTS,BIRD EGGS	1	No Quantity							71999650			0
S3	2009	2009	2009	2	0	2	Export	682	Saudi Arabia	SAU	566	Nigeria	NGA								02	DAIRY PRODUCTS,BIRD EGGS	1	No Quantity							10294313			0
S3	2009	2009	2009	2	0	2	Export	682	Saudi Arabia	SAU	586	Pakistan	PAK								02	DAIRY PRODUCTS,BIRD EGGS	1	No Quantity							380303			0
S3	2009	2009	2009	2	0	2	Export	682	Saudi Arabia	SAU	608	Philippines	PHL								02	DAIRY PRODUCTS,BIRD EGGS	1	No Quantity							49071			0
S3	2009	2009	2009	2	0	2	Export	682	Saudi Arabia	SAU	616	Poland	POL								02	DAIRY PRODUCTS,BIRD EGGS	1	No Quantity							86142			0
S3	2009	2009	2009	2	0	2	Export	682	Saudi Arabia	SAU	634	Qatar	QAT								02	DAIRY PRODUCTS,BIRD EGGS	1	No Quantity							96248624			0
S3	2009	2009	2009	2	0	2	Export	682	Saudi Arabia	SAU	642	Romania	ROU								02	DAIRY PRODUCTS,BIRD EGGS	1	No Quantity							93876			0
S3	2009	2009	2009	2	0	2	Export	682	Saudi Arabia	SAU	686	Senegal	SEN								02	DAIRY PRODUCTS,BIRD EGGS	1	No Quantity							42404			0
S3	2009	2009	2009	2	0	2	Export	682	Saudi Arabia	SAU	702	Singapore	SGP								02	DAIRY PRODUCTS,BIRD EGGS	1	No Quantity							580589			0
S3	2009	2009	2009	2	0	2	Export	682	Saudi Arabia	SAU	706	Somalia	SOM								02	DAIRY PRODUCTS,BIRD EGGS	1	No Quantity							4686579			0
S3	2009	2009	2009	2	0	2	Export	682	Saudi Arabia	SAU	710	South Africa	ZAF								02	DAIRY PRODUCTS,BIRD EGGS	1	No Quantity							30670			0
S3	2009	2009	2009	2	0	2	Export	682	Saudi Arabia	SAU	724	Spain	ESP								02	DAIRY PRODUCTS,BIRD EGGS	1	No Quantity							1984722			0
S3	2009	2009	2009	2	0	2	Export	682	Saudi Arabia	SAU	736	Fmr Sudan	SDN								02	DAIRY PRODUCTS,BIRD EGGS	1	No Quantity							4254805			0
S3	2009	2009	2009	2	0	2	Export	682	Saudi Arabia	SAU	760	Syria	SYR								02	DAIRY PRODUCTS,BIRD EGGS	1	No Quantity							2511706			0
S3	2009	2009	2009	2	0	2	Export	682	Saudi Arabia	SAU	784	United Arab Emirates	ARE								02	DAIRY PRODUCTS,BIRD EGGS	1	No Quantity							244991842			0
S3	2009	2009	2009	2	0	2	Export	682	Saudi Arabia	SAU	788	Tunisia	TUN								02	DAIRY PRODUCTS,BIRD EGGS	1	No Quantity							269892			0
S3	2009	2009	2009	2	0	2	Export	682	Saudi Arabia	SAU	800	Uganda	UGA								02	DAIRY PRODUCTS,BIRD EGGS	1	No Quantity							106944			0
S3	2009	2009	2009	2	0	2	Export	682	Saudi Arabia	SAU	818	Egypt	EGY								02	DAIRY PRODUCTS,BIRD EGGS	1	No Quantity							3924907			0
S3	2009	2009	2009	2	0	2	Export	682	Saudi Arabia	SAU	826	United Kingdom	GBR								02	DAIRY PRODUCTS,BIRD EGGS	1	No Quantity							277360			0
S3	2009	2009	2009	2	0	2	Export	682	Saudi Arabia	SAU	834	United Rep. of Tanzania	TZA								02	DAIRY PRODUCTS,BIRD EGGS	1	No Quantity							87475			0
S3	2009	2009	2009	2	0	2	Export	682	Saudi Arabia	SAU	887	Yemen	YEM								02	DAIRY PRODUCTS,BIRD EGGS	1	No Quantity							15562014			0
S3	2009	2009	2009	2	0	2	Export	682	Saudi Arabia	SAU	899	Areas, nes									02	DAIRY PRODUCTS,BIRD EGGS	1	No Quantity							68807			0
S3	2009	2009	2009	2	0	2	Export	643	Russian Federation	RUS	0	World	WLD								03	FISH,CRUSTACEANS,MOLLUSC	1	No Quantity							1768859429			0
S3	2009	2009	2009	2	0	2	Export	643	Russian Federation	RUS	31	Azerbaijan	AZE								03	FISH,CRUSTACEANS,MOLLUSC	1	No Quantity							10849482			0
S3	2009	2009	2009	2	0	2	Export	643	Russian Federation	RUS	36	Australia	AUS								03	FISH,CRUSTACEANS,MOLLUSC	1	No Quantity							256600			0
S3	2009	2009	2009	2	0	2	Export	643	Russian Federation	RUS	51	Armenia	ARM								03	FISH,CRUSTACEANS,MOLLUSC	1	No Quantity							943512			0
S3	2009	2009	2009	2	0	2	Export	643	Russian Federation	RUS	56	Belgium	BEL								03	FISH,CRUSTACEANS,MOLLUSC	1	No Quantity							2513537			0
S3	2009	2009	2009	2	0	2	Export	643	Russian Federation	RUS	100	Bulgaria	BGR								03	FISH,CRUSTACEANS,MOLLUSC	1	No Quantity							38591			0
S3	2009	2009	2009	2	0	2	Export	643	Russian Federation	RUS	124	Canada	CAN								03	FISH,CRUSTACEANS,MOLLUSC	1	No Quantity							1027499			0
S3	2009	2009	2009	2	0	2	Export	643	Russian Federation	RUS	156	China	CHN								03	FISH,CRUSTACEANS,MOLLUSC	1	No Quantity							670956027			0
S3	2009	2009	2009	2	0	2	Export	643	Russian Federation	RUS	192	Cuba	CUB								03	FISH,CRUSTACEANS,MOLLUSC	1	No Quantity							5875			0
S3	2009	2009	2009	2	0	2	Export	643	Russian Federation	RUS	203	Czechia	CZE								03	FISH,CRUSTACEANS,MOLLUSC	1	No Quantity							89244			0
S3	2009	2009	2009	2	0	2	Export	643	Russian Federation	RUS	208	Denmark	DNK								03	FISH,CRUSTACEANS,MOLLUSC	1	No Quantity							646477			0
S3	2009	2009	2009	2	0	2	Export	643	Russian Federation	RUS	233	Estonia	EST								03	FISH,CRUSTACEANS,MOLLUSC	1	No Quantity							5442565			0
S3	2009	2009	2009	2	0	2	Export	643	Russian Federation	RUS	246	Finland	FIN								03	FISH,CRUSTACEANS,MOLLUSC	1	No Quantity							14498			0
S3	2009	2009	2009	2	0	2	Export	643	Russian Federation	RUS	251	France	FRA								03	FISH,CRUSTACEANS,MOLLUSC	1	No Quantity							1669061			0
S3	2009	2009	2009	2	0	2	Export	643	Russian Federation	RUS	268	Georgia	GEO								03	FISH,CRUSTACEANS,MOLLUSC	1	No Quantity							1603038			0
S3	2009	2009	2009	2	0	2	Export	643	Russian Federation	RUS	276	Germany	DEU								03	FISH,CRUSTACEANS,MOLLUSC	1	No Quantity							36357844			0
S3	2009	2009	2009	2	0	2	Export	643	Russian Federation	RUS	300	Greece	GRC								03	FISH,CRUSTACEANS,MOLLUSC	1	No Quantity							105744			0
S3	2009	2009	2009	2	0	2	Export	643	Russian Federation	RUS	344	China, Hong Kong SAR	HKG								03	FISH,CRUSTACEANS,MOLLUSC	1	No Quantity							2256875			0
S3	2009	2009	2009	2	0	2	Export	643	Russian Federation	RUS	348	Hungary	HUN								03	FISH,CRUSTACEANS,MOLLUSC	1	No Quantity							148356			0
S3	2009	2009	2009	2	0	2	Export	643	Russian Federation	RUS	376	Israel	ISR								03	FISH,CRUSTACEANS,MOLLUSC	1	No Quantity							203105			0
S3	2009	2009	2009	2	0	2	Export	643	Russian Federation	RUS	392	Japan	JPN								03	FISH,CRUSTACEANS,MOLLUSC	1	No Quantity							209664603			0
S3	2009	2009	2009	2	0	2	Export	643	Russian Federation	RUS	398	Kazakhstan	KAZ								03	FISH,CRUSTACEANS,MOLLUSC	1	No Quantity							24342386			0
S3	2009	2009	2009	2	0	2	Export	643	Russian Federation	RUS	400	Jordan	JOR								03	FISH,CRUSTACEANS,MOLLUSC	1	No Quantity							1785			0
S3	2009	2009	2009	2	0	2	Export	643	Russian Federation	RUS	410	Rep. of Korea	KOR								03	FISH,CRUSTACEANS,MOLLUSC	1	No Quantity							717660461			0
S3	2009	2009	2009	2	0	2	Export	643	Russian Federation	RUS	417	Kyrgyzstan	KGZ								03	FISH,CRUSTACEANS,MOLLUSC	1	No Quantity							3287409			0
S3	2009	2009	2009	2	0	2	Export	643	Russian Federation	RUS	428	Latvia	LVA								03	FISH,CRUSTACEANS,MOLLUSC	1	No Quantity							90408			0
S3	2009	2009	2009	2	0	2	Export	643	Russian Federation	RUS	440	Lithuania	LTU								03	FISH,CRUSTACEANS,MOLLUSC	1	No Quantity							3922307			0
S3	2009	2009	2009	2	0	2	Export	643	Russian Federation	RUS	490	Other Asia, nes									03	FISH,CRUSTACEANS,MOLLUSC	1	No Quantity							1161432			0
S3	2009	2009	2009	2	0	2	Export	643	Russian Federation	RUS	496	Mongolia	MNG								03	FISH,CRUSTACEANS,MOLLUSC	1	No Quantity							935535			0
S3	2009	2009	2009	2	0	2	Export	643	Russian Federation	RUS	498	Rep. of Moldova	MDA								03	FISH,CRUSTACEANS,MOLLUSC	1	No Quantity							4974310			0
S3	2009	2009	2009	2	0	2	Export	643	Russian Federation	RUS	516	Namibia	NAM								03	FISH,CRUSTACEANS,MOLLUSC	1	No Quantity							35974			0
S3	2009	2009	2009	2	0	2	Export	643	Russian Federation	RUS	528	Netherlands	NLD								03	FISH,CRUSTACEANS,MOLLUSC	1	No Quantity							10068167			0
S3	2009	2009	2009	2	0	2	Export	643	Russian Federation	RUS	554	New Zealand	NZL								03	FISH,CRUSTACEANS,MOLLUSC	1	No Quantity							76382			0
S3	2009	2009	2009	2	0	2	Export	643	Russian Federation	RUS	579	Norway	NOR								03	FISH,CRUSTACEANS,MOLLUSC	1	No Quantity							2148816			0
S3	2009	2009	2009	2	0	2	Export	643	Russian Federation	RUS	616	Poland	POL								03	FISH,CRUSTACEANS,MOLLUSC	1	No Quantity							1108494			0
S3	2009	2009	2009	2	0	2	Export	643	Russian Federation	RUS	620	Portugal	PRT								03	FISH,CRUSTACEANS,MOLLUSC	1	No Quantity							10625901			0
S3	2009	2009	2009	2	0	2	Export	643	Russian Federation	RUS	642	Romania	ROU								03	FISH,CRUSTACEANS,MOLLUSC	1	No Quantity							153211			0
S3	2009	2009	2009	2	0	2	Export	643	Russian Federation	RUS	682	Saudi Arabia	SAU								03	FISH,CRUSTACEANS,MOLLUSC	1	No Quantity							9880			0
S3	2009	2009	2009	2	0	2	Export	643	Russian Federation	RUS	688	Serbia	SRB								03	FISH,CRUSTACEANS,MOLLUSC	1	No Quantity							241359			0
S3	2009	2009	2009	2	0	2	Export	643	Russian Federation	RUS	703	Slovakia	SVK								03	FISH,CRUSTACEANS,MOLLUSC	1	No Quantity							312155			0
S3	2009	2009	2009	2	0	2	Export	643	Russian Federation	RUS	724	Spain	ESP								03	FISH,CRUSTACEANS,MOLLUSC	1	No Quantity							366270			0
S3	2009	2009	2009	2	0	2	Export	643	Russian Federation	RUS	752	Sweden	SWE								03	FISH,CRUSTACEANS,MOLLUSC	1	No Quantity							1564624			0
S3	2009	2009	2009	2	0	2	Export	643	Russian Federation	RUS	757	Switzerland	CHE								03	FISH,CRUSTACEANS,MOLLUSC	1	No Quantity							1148368			0
S3	2009	2009	2009	2	0	2	Export	643	Russian Federation	RUS	762	Tajikistan	TJK								03	FISH,CRUSTACEANS,MOLLUSC	1	No Quantity							949543			0
S3	2009	2009	2009	2	0	2	Export	643	Russian Federation	RUS	784	United Arab Emirates	ARE								03	FISH,CRUSTACEANS,MOLLUSC	1	No Quantity							51263			0
S3	2009	2009	2009	2	0	2	Export	643	Russian Federation	RUS	795	Turkmenistan	TKM								03	FISH,CRUSTACEANS,MOLLUSC	1	No Quantity							436247			0
S3	2009	2009	2009	2	0	2	Export	643	Russian Federation	RUS	804	Ukraine	UKR								03	FISH,CRUSTACEANS,MOLLUSC	1	No Quantity							24116051			0
S3	2009	2009	2009	2	0	2	Export	643	Russian Federation	RUS	826	United Kingdom	GBR								03	FISH,CRUSTACEANS,MOLLUSC	1	No Quantity							4136003			0
S3	2009	2009	2009	2	0	2	Export	643	Russian Federation	RUS	842	USA	USA								03	FISH,CRUSTACEANS,MOLLUSC	1	No Quantity							8218186			0
S3	2009	2009	2009	2	0	2	Export	643	Russian Federation	RUS	860	Uzbekistan	UZB								03	FISH,CRUSTACEANS,MOLLUSC	1	No Quantity							306380			0
S3	2009	2009	2009	2	0	2	Export	643	Russian Federation	RUS	899	Areas, nes									03	FISH,CRUSTACEANS,MOLLUSC	1	No Quantity							1617589			0
S3	2009	2009	2009	2	0	2	Export	682	Saudi Arabia	SAU	0	World	WLD								03	FISH,CRUSTACEANS,MOLLUSC	1	No Quantity							78872837			0
S3	2009	2009	2009	2	0	2	Export	682	Saudi Arabia	SAU	48	Bahrain	BHR								03	FISH,CRUSTACEANS,MOLLUSC	1	No Quantity							1430003			0
S3	2009	2009	2009	2	0	2	Export	682	Saudi Arabia	SAU	76	Brazil	BRA								03	FISH,CRUSTACEANS,MOLLUSC	1	No Quantity							38937			0
S3	2009	2009	2009	2	0	2	Export	682	Saudi Arabia	SAU	156	China	CHN								03	FISH,CRUSTACEANS,MOLLUSC	1	No Quantity							765139			0
S3	2009	2009	2009	2	0	2	Export	682	Saudi Arabia	SAU	196	Cyprus	CYP								03	FISH,CRUSTACEANS,MOLLUSC	1	No Quantity							192018			0
S3	2009	2009	2009	2	0	2	Export	682	Saudi Arabia	SAU	246	Finland	FIN								03	FISH,CRUSTACEANS,MOLLUSC	1	No Quantity							65073			0
S3	2009	2009	2009	2	0	2	Export	682	Saudi Arabia	SAU	344	China, Hong Kong SAR	HKG								03	FISH,CRUSTACEANS,MOLLUSC	1	No Quantity							9480635			0
S3	2009	2009	2009	2	0	2	Export	682	Saudi Arabia	SAU	381	Italy	ITA								03	FISH,CRUSTACEANS,MOLLUSC	1	No Quantity							937956			0
S3	2009	2009	2009	2	0	2	Export	682	Saudi Arabia	SAU	392	Japan	JPN								03	FISH,CRUSTACEANS,MOLLUSC	1	No Quantity							8395465			0
S3	2009	2009	2009	2	0	2	Export	682	Saudi Arabia	SAU	400	Jordan	JOR								03	FISH,CRUSTACEANS,MOLLUSC	1	No Quantity							669930			0
S3	2009	2009	2009	2	0	2	Export	682	Saudi Arabia	SAU	408	Dem. People's Rep. of Korea	PRK								03	FISH,CRUSTACEANS,MOLLUSC	1	No Quantity							842480			0
S3	2009	2009	2009	2	0	2	Export	682	Saudi Arabia	SAU	410	Rep. of Korea	KOR								03	FISH,CRUSTACEANS,MOLLUSC	1	No Quantity							15683359			0
S3	2009	2009	2009	2	0	2	Export	682	Saudi Arabia	SAU	414	Kuwait	KWT								03	FISH,CRUSTACEANS,MOLLUSC	1	No Quantity							8341594			0
S3	2009	2009	2009	2	0	2	Export	682	Saudi Arabia	SAU	422	Lebanon	LBN								03	FISH,CRUSTACEANS,MOLLUSC	1	No Quantity							134146			0
S3	2009	2009	2009	2	0	2	Export	682	Saudi Arabia	SAU	458	Malaysia	MYS								03	FISH,CRUSTACEANS,MOLLUSC	1	No Quantity							93076			0
S3	2009	2009	2009	2	0	2	Export	682	Saudi Arabia	SAU	490	Other Asia, nes									03	FISH,CRUSTACEANS,MOLLUSC	1	No Quantity							4138794			0
S3	2009	2009	2009	2	0	2	Export	682	Saudi Arabia	SAU	512	Oman	OMN								03	FISH,CRUSTACEANS,MOLLUSC	1	No Quantity							85875			0
S3	2009	2009	2009	2	0	2	Export	682	Saudi Arabia	SAU	626	Timor-Leste	TLS								03	FISH,CRUSTACEANS,MOLLUSC	1	No Quantity							117078			0
S3	2009	2009	2009	2	0	2	Export	682	Saudi Arabia	SAU	634	Qatar	QAT								03	FISH,CRUSTACEANS,MOLLUSC	1	No Quantity							3707819			0
S3	2009	2009	2009	2	0	2	Export	682	Saudi Arabia	SAU	699	India	IND								03	FISH,CRUSTACEANS,MOLLUSC	1	No Quantity							55739			0
S3	2009	2009	2009	2	0	2	Export	682	Saudi Arabia	SAU	702	Singapore	SGP								03	FISH,CRUSTACEANS,MOLLUSC	1	No Quantity							2263949			0
S3	2009	2009	2009	2	0	2	Export	682	Saudi Arabia	SAU	704	Viet Nam	VNM								03	FISH,CRUSTACEANS,MOLLUSC	1	No Quantity							5405314			0
S3	2009	2009	2009	2	0	2	Export	682	Saudi Arabia	SAU	724	Spain	ESP								03	FISH,CRUSTACEANS,MOLLUSC	1	No Quantity							5051947			0
S3	2009	2009	2009	2	0	2	Export	682	Saudi Arabia	SAU	736	Fmr Sudan	SDN								03	FISH,CRUSTACEANS,MOLLUSC	1	No Quantity							153348			0
S3	2009	2009	2009	2	0	2	Export	682	Saudi Arabia	SAU	760	Syria	SYR								03	FISH,CRUSTACEANS,MOLLUSC	1	No Quantity							71740			0
S3	2009	2009	2009	2	0	2	Export	682	Saudi Arabia	SAU	764	Thailand	THA								03	FISH,CRUSTACEANS,MOLLUSC	1	No Quantity							820078			0
S3	2009	2009	2009	2	0	2	Export	682	Saudi Arabia	SAU	784	United Arab Emirates	ARE								03	FISH,CRUSTACEANS,MOLLUSC	1	No Quantity							3439527			0
S3	2009	2009	2009	2	0	2	Export	682	Saudi Arabia	SAU	818	Egypt	EGY								03	FISH,CRUSTACEANS,MOLLUSC	1	No Quantity							5390113			0
S3	2009	2009	2009	2	0	2	Export	682	Saudi Arabia	SAU	826	United Kingdom	GBR								03	FISH,CRUSTACEANS,MOLLUSC	1	No Quantity							127745			0
S3	2009	2009	2009	2	0	2	Export	682	Saudi Arabia	SAU	842	USA	USA								03	FISH,CRUSTACEANS,MOLLUSC	1	No Quantity							134679			0
S3	2009	2009	2009	2	0	2	Export	682	Saudi Arabia	SAU	887	Yemen	YEM								03	FISH,CRUSTACEANS,MOLLUSC	1	No Quantity							839280			0
S3	2009	2009	2009	2	0	2	Export	643	Russian Federation	RUS	0	World	WLD								04	CEREALS,CEREAL PREPRTNS.	1	No Quantity							3814917075			0
S3	2009	2009	2009	2	0	2	Export	643	Russian Federation	RUS	4	Afghanistan	AFG								04	CEREALS,CEREAL PREPRTNS.	1	No Quantity							46149763			0
S3	2009	2009	2009	2	0	2	Export	643	Russian Federation	RUS	8	Albania	ALB								04	CEREALS,CEREAL PREPRTNS.	1	No Quantity							29601209			0
S3	2009	2009	2009	2	0	2	Export	643	Russian Federation	RUS	12	Algeria	DZA								04	CEREALS,CEREAL PREPRTNS.	1	No Quantity							4863336			0
S3	2009	2009	2009	2	0	2	Export	643	Russian Federation	RUS	31	Azerbaijan	AZE								04	CEREALS,CEREAL PREPRTNS.	1	No Quantity							169084281			0
S3	2009	2009	2009	2	0	2	Export	643	Russian Federation	RUS	36	Australia	AUS								04	CEREALS,CEREAL PREPRTNS.	1	No Quantity							31935			0
S3	2009	2009	2009	2	0	2	Export	643	Russian Federation	RUS	40	Austria	AUT								04	CEREALS,CEREAL PREPRTNS.	1	No Quantity							2176257			0
S3	2009	2009	2009	2	0	2	Export	643	Russian Federation	RUS	50	Bangladesh	BGD								04	CEREALS,CEREAL PREPRTNS.	1	No Quantity							52064743			0
S3	2009	2009	2009	2	0	2	Export	643	Russian Federation	RUS	51	Armenia	ARM								04	CEREALS,CEREAL PREPRTNS.	1	No Quantity							74165875			0
S3	2009	2009	2009	2	0	2	Export	643	Russian Federation	RUS	100	Bulgaria	BGR								04	CEREALS,CEREAL PREPRTNS.	1	No Quantity							61253			0
S3	2009	2009	2009	2	0	2	Export	643	Russian Federation	RUS	104	Myanmar	MMR								04	CEREALS,CEREAL PREPRTNS.	1	No Quantity							340476			0
S3	2009	2009	2009	2	0	2	Export	643	Russian Federation	RUS	124	Canada	CAN								04	CEREALS,CEREAL PREPRTNS.	1	No Quantity							416963			0
S3	2009	2009	2009	2	0	2	Export	643	Russian Federation	RUS	156	China	CHN								04	CEREALS,CEREAL PREPRTNS.	1	No Quantity							418478			0
S3	2009	2009	2009	2	0	2	Export	643	Russian Federation	RUS	180	Dem. Rep. of the Congo	COD								04	CEREALS,CEREAL PREPRTNS.	1	No Quantity							2739017			0
S3	2009	2009	2009	2	0	2	Export	643	Russian Federation	RUS	191	Croatia	HRV								04	CEREALS,CEREAL PREPRTNS.	1	No Quantity							155547			0
S3	2009	2009	2009	2	0	2	Export	643	Russian Federation	RUS	192	Cuba	CUB								04	CEREALS,CEREAL PREPRTNS.	1	No Quantity							10353480			0
S3	2009	2009	2009	2	0	2	Export	643	Russian Federation	RUS	196	Cyprus	CYP								04	CEREALS,CEREAL PREPRTNS.	1	No Quantity							10588904			0
S3	2009	2009	2009	2	0	2	Export	643	Russian Federation	RUS	203	Czechia	CZE								04	CEREALS,CEREAL PREPRTNS.	1	No Quantity							604308			0
S3	2009	2009	2009	2	0	2	Export	643	Russian Federation	RUS	208	Denmark	DNK								04	CEREALS,CEREAL PREPRTNS.	1	No Quantity							130272			0
S3	2009	2009	2009	2	0	2	Export	643	Russian Federation	RUS	231	Ethiopia	ETH								04	CEREALS,CEREAL PREPRTNS.	1	No Quantity							2698450			0
S3	2009	2009	2009	2	0	2	Export	643	Russian Federation	RUS	232	Eritrea	ERI								04	CEREALS,CEREAL PREPRTNS.	1	No Quantity							6275278			0
S3	2009	2009	2009	2	0	2	Export	643	Russian Federation	RUS	233	Estonia	EST								04	CEREALS,CEREAL PREPRTNS.	1	No Quantity							659999			0
S3	2009	2009	2009	2	0	2	Export	643	Russian Federation	RUS	246	Finland	FIN								04	CEREALS,CEREAL PREPRTNS.	1	No Quantity							304670			0
S3	2009	2009	2009	2	0	2	Export	643	Russian Federation	RUS	251	France	FRA								04	CEREALS,CEREAL PREPRTNS.	1	No Quantity							5340			0
S3	2009	2009	2009	2	0	2	Export	643	Russian Federation	RUS	268	Georgia	GEO								04	CEREALS,CEREAL PREPRTNS.	1	No Quantity							100464505			0
S3	2009	2009	2009	2	0	2	Export	643	Russian Federation	RUS	275	State of Palestine	PSE								04	CEREALS,CEREAL PREPRTNS.	1	No Quantity							7825			0
S3	2009	2009	2009	2	0	2	Export	643	Russian Federation	RUS	276	Germany	DEU								04	CEREALS,CEREAL PREPRTNS.	1	No Quantity							7205672			0
S3	2009	2009	2009	2	0	2	Export	643	Russian Federation	RUS	300	Greece	GRC								04	CEREALS,CEREAL PREPRTNS.	1	No Quantity							5690243			0
S3	2009	2009	2009	2	0	2	Export	643	Russian Federation	RUS	348	Hungary	HUN								04	CEREALS,CEREAL PREPRTNS.	1	No Quantity							540865			0
S3	2009	2009	2009	2	0	2	Export	643	Russian Federation	RUS	352	Iceland	ISL								04	CEREALS,CEREAL PREPRTNS.	1	No Quantity							6605			0
S3	2009	2009	2009	2	0	2	Export	643	Russian Federation	RUS	360	Indonesia	IDN								04	CEREALS,CEREAL PREPRTNS.	1	No Quantity							42867449			0
S3	2009	2009	2009	2	0	2	Export	643	Russian Federation	RUS	364	Iran	IRN								04	CEREALS,CEREAL PREPRTNS.	1	No Quantity							147007827			0
S3	2009	2009	2009	2	0	2	Export	643	Russian Federation	RUS	368	Iraq	IRQ								04	CEREALS,CEREAL PREPRTNS.	1	No Quantity							45943114			0
S3	2009	2009	2009	2	0	2	Export	643	Russian Federation	RUS	372	Ireland	IRL								04	CEREALS,CEREAL PREPRTNS.	1	No Quantity							6			0
S3	2009	2009	2009	2	0	2	Export	643	Russian Federation	RUS	376	Israel	ISR								04	CEREALS,CEREAL PREPRTNS.	1	No Quantity							114814195			0
S3	2009	2009	2009	2	0	2	Export	643	Russian Federation	RUS	381	Italy	ITA								04	CEREALS,CEREAL PREPRTNS.	1	No Quantity							21369659			0
S3	2009	2009	2009	2	0	2	Export	643	Russian Federation	RUS	392	Japan	JPN								04	CEREALS,CEREAL PREPRTNS.	1	No Quantity							9854930			0
S3	2009	2009	2009	2	0	2	Export	643	Russian Federation	RUS	398	Kazakhstan	KAZ								04	CEREALS,CEREAL PREPRTNS.	1	No Quantity							136167900			0
S3	2009	2009	2009	2	0	2	Export	643	Russian Federation	RUS	400	Jordan	JOR								04	CEREALS,CEREAL PREPRTNS.	1	No Quantity							114562629			0
S3	2009	2009	2009	2	0	2	Export	643	Russian Federation	RUS	404	Kenya	KEN								04	CEREALS,CEREAL PREPRTNS.	1	No Quantity							26454355			0
S3	2009	2009	2009	2	0	2	Export	643	Russian Federation	RUS	408	Dem. People's Rep. of Korea	PRK								04	CEREALS,CEREAL PREPRTNS.	1	No Quantity							5882712			0
S3	2009	2009	2009	2	0	2	Export	643	Russian Federation	RUS	410	Rep. of Korea	KOR								04	CEREALS,CEREAL PREPRTNS.	1	No Quantity							13173927			0
S3	2009	2009	2009	2	0	2	Export	643	Russian Federation	RUS	414	Kuwait	KWT								04	CEREALS,CEREAL PREPRTNS.	1	No Quantity							12321753			0
S3	2009	2009	2009	2	0	2	Export	643	Russian Federation	RUS	417	Kyrgyzstan	KGZ								04	CEREALS,CEREAL PREPRTNS.	1	No Quantity							15563806			0
S3	2009	2009	2009	2	0	2	Export	643	Russian Federation	RUS	422	Lebanon	LBN								04	CEREALS,CEREAL PREPRTNS.	1	No Quantity							59427900			0
S3	2009	2009	2009	2	0	2	Export	643	Russian Federation	RUS	428	Latvia	LVA								04	CEREALS,CEREAL PREPRTNS.	1	No Quantity							3171779			0
S3	2009	2009	2009	2	0	2	Export	643	Russian Federation	RUS	434	Libya	LBY								04	CEREALS,CEREAL PREPRTNS.	1	No Quantity							151742851			0
S3	2009	2009	2009	2	0	2	Export	643	Russian Federation	RUS	440	Lithuania	LTU								04	CEREALS,CEREAL PREPRTNS.	1	No Quantity							3359993			0
S3	2009	2009	2009	2	0	2	Export	643	Russian Federation	RUS	458	Malaysia	MYS								04	CEREALS,CEREAL PREPRTNS.	1	No Quantity							477475			0
S3	2009	2009	2009	2	0	2	Export	643	Russian Federation	RUS	478	Mauritania	MRT								04	CEREALS,CEREAL PREPRTNS.	1	No Quantity							5899			0
S3	2009	2009	2009	2	0	2	Export	643	Russian Federation	RUS	490	Other Asia, nes									04	CEREALS,CEREAL PREPRTNS.	1	No Quantity							25840			0
S3	2009	2009	2009	2	0	2	Export	643	Russian Federation	RUS	496	Mongolia	MNG								04	CEREALS,CEREAL PREPRTNS.	1	No Quantity							52386830			0
S3	2009	2009	2009	2	0	2	Export	643	Russian Federation	RUS	498	Rep. of Moldova	MDA								04	CEREALS,CEREAL PREPRTNS.	1	No Quantity							8354867			0
S3	2009	2009	2009	2	0	2	Export	643	Russian Federation	RUS	504	Morocco	MAR								04	CEREALS,CEREAL PREPRTNS.	1	No Quantity							11435975			0
S3	2009	2009	2009	2	0	2	Export	643	Russian Federation	RUS	508	Mozambique	MOZ								04	CEREALS,CEREAL PREPRTNS.	1	No Quantity							9471907			0
S3	2009	2009	2009	2	0	2	Export	643	Russian Federation	RUS	512	Oman	OMN								04	CEREALS,CEREAL PREPRTNS.	1	No Quantity							15258854			0
S3	2009	2009	2009	2	0	2	Export	643	Russian Federation	RUS	528	Netherlands	NLD								04	CEREALS,CEREAL PREPRTNS.	1	No Quantity							295533			0
S3	2009	2009	2009	2	0	2	Export	643	Russian Federation	RUS	554	New Zealand	NZL								04	CEREALS,CEREAL PREPRTNS.	1	No Quantity							16473			0
S3	2009	2009	2009	2	0	2	Export	643	Russian Federation	RUS	566	Nigeria	NGA								04	CEREALS,CEREAL PREPRTNS.	1	No Quantity							1404122			0
S3	2009	2009	2009	2	0	2	Export	643	Russian Federation	RUS	579	Norway	NOR								04	CEREALS,CEREAL PREPRTNS.	1	No Quantity							1877041			0
S3	2009	2009	2009	2	0	2	Export	643	Russian Federation	RUS	586	Pakistan	PAK								04	CEREALS,CEREAL PREPRTNS.	1	No Quantity							126994743			0
S3	2009	2009	2009	2	0	2	Export	643	Russian Federation	RUS	604	Peru	PER								04	CEREALS,CEREAL PREPRTNS.	1	No Quantity							31089838			0
S3	2009	2009	2009	2	0	2	Export	643	Russian Federation	RUS	608	Philippines	PHL								04	CEREALS,CEREAL PREPRTNS.	1	No Quantity							30219256			0
S3	2009	2009	2009	2	0	2	Export	643	Russian Federation	RUS	616	Poland	POL								04	CEREALS,CEREAL PREPRTNS.	1	No Quantity							2125746			0
S3	2009	2009	2009	2	0	2	Export	643	Russian Federation	RUS	642	Romania	ROU								04	CEREALS,CEREAL PREPRTNS.	1	No Quantity							371902			0
S3	2009	2009	2009	2	0	2	Export	643	Russian Federation	RUS	646	Rwanda	RWA								04	CEREALS,CEREAL PREPRTNS.	1	No Quantity							1790867			0
S3	2009	2009	2009	2	0	2	Export	643	Russian Federation	RUS	682	Saudi Arabia	SAU								04	CEREALS,CEREAL PREPRTNS.	1	No Quantity							256117939			0
S3	2009	2009	2009	2	0	2	Export	643	Russian Federation	RUS	688	Serbia	SRB								04	CEREALS,CEREAL PREPRTNS.	1	No Quantity							8504377			0
S3	2009	2009	2009	2	0	2	Export	643	Russian Federation	RUS	699	India	IND								04	CEREALS,CEREAL PREPRTNS.	1	No Quantity							2654103			0
S3	2009	2009	2009	2	0	2	Export	643	Russian Federation	RUS	704	Viet Nam	VNM								04	CEREALS,CEREAL PREPRTNS.	1	No Quantity							6861291			0
S3	2009	2009	2009	2	0	2	Export	643	Russian Federation	RUS	716	Zimbabwe	ZWE								04	CEREALS,CEREAL PREPRTNS.	1	No Quantity							1137517			0
S3	2009	2009	2009	2	0	2	Export	643	Russian Federation	RUS	724	Spain	ESP								04	CEREALS,CEREAL PREPRTNS.	1	No Quantity							5982872			0
S3	2009	2009	2009	2	0	2	Export	643	Russian Federation	RUS	736	Fmr Sudan	SDN								04	CEREALS,CEREAL PREPRTNS.	1	No Quantity							29218795			0
S3	2009	2009	2009	2	0	2	Export	643	Russian Federation	RUS	752	Sweden	SWE								04	CEREALS,CEREAL PREPRTNS.	1	No Quantity							7771			0
S3	2009	2009	2009	2	0	2	Export	643	Russian Federation	RUS	757	Switzerland	CHE								04	CEREALS,CEREAL PREPRTNS.	1	No Quantity							49094			0
S3	2009	2009	2009	2	0	2	Export	643	Russian Federation	RUS	760	Syria	SYR								04	CEREALS,CEREAL PREPRTNS.	1	No Quantity							248007000			0
S3	2009	2009	2009	2	0	2	Export	643	Russian Federation	RUS	762	Tajikistan	TJK								04	CEREALS,CEREAL PREPRTNS.	1	No Quantity							23954511			0
S3	2009	2009	2009	2	0	2	Export	643	Russian Federation	RUS	764	Thailand	THA								04	CEREALS,CEREAL PREPRTNS.	1	No Quantity							4999328			0
S3	2009	2009	2009	2	0	2	Export	643	Russian Federation	RUS	776	Tonga	TON								04	CEREALS,CEREAL PREPRTNS.	1	No Quantity							14400			0
S3	2009	2009	2009	2	0	2	Export	643	Russian Federation	RUS	784	United Arab Emirates	ARE								04	CEREALS,CEREAL PREPRTNS.	1	No Quantity							16991856			0
S3	2009	2009	2009	2	0	2	Export	643	Russian Federation	RUS	788	Tunisia	TUN								04	CEREALS,CEREAL PREPRTNS.	1	No Quantity							26090707			0
S3	2009	2009	2009	2	0	2	Export	643	Russian Federation	RUS	792	Turkey	TUR								04	CEREALS,CEREAL PREPRTNS.	1	No Quantity							390334414			0
S3	2009	2009	2009	2	0	2	Export	643	Russian Federation	RUS	795	Turkmenistan	TKM								04	CEREALS,CEREAL PREPRTNS.	1	No Quantity							14599830			0
S3	2009	2009	2009	2	0	2	Export	643	Russian Federation	RUS	800	Uganda	UGA								04	CEREALS,CEREAL PREPRTNS.	1	No Quantity							12394373			0
S3	2009	2009	2009	2	0	2	Export	643	Russian Federation	RUS	804	Ukraine	UKR								04	CEREALS,CEREAL PREPRTNS.	1	No Quantity							34282213			0
S3	2009	2009	2009	2	0	2	Export	643	Russian Federation	RUS	818	Egypt	EGY								04	CEREALS,CEREAL PREPRTNS.	1	No Quantity							849359037			0
S3	2009	2009	2009	2	0	2	Export	643	Russian Federation	RUS	826	United Kingdom	GBR								04	CEREALS,CEREAL PREPRTNS.	1	No Quantity							239631			0
S3	2009	2009	2009	2	0	2	Export	643	Russian Federation	RUS	834	United Rep. of Tanzania	TZA								04	CEREALS,CEREAL PREPRTNS.	1	No Quantity							31681803			0
S3	2009	2009	2009	2	0	2	Export	643	Russian Federation	RUS	842	USA	USA								04	CEREALS,CEREAL PREPRTNS.	1	No Quantity							5849005			0
S3	2009	2009	2009	2	0	2	Export	643	Russian Federation	RUS	860	Uzbekistan	UZB								04	CEREALS,CEREAL PREPRTNS.	1	No Quantity							27299849			0
S3	2009	2009	2009	2	0	2	Export	643	Russian Federation	RUS	887	Yemen	YEM								04	CEREALS,CEREAL PREPRTNS.	1	No Quantity							73188150			0
S3	2009	2009	2009	2	0	2	Export	643	Russian Federation	RUS	899	Areas, nes									04	CEREALS,CEREAL PREPRTNS.	1	No Quantity							1707			0
S3	2009	2009	2009	2	0	2	Export	682	Saudi Arabia	SAU	0	World	WLD								04	CEREALS,CEREAL PREPRTNS.	1	No Quantity							310908247			0
S3	2009	2009	2009	2	0	2	Export	682	Saudi Arabia	SAU	12	Algeria	DZA								04	CEREALS,CEREAL PREPRTNS.	1	No Quantity							515782			0
S3	2009	2009	2009	2	0	2	Export	682	Saudi Arabia	SAU	24	Angola	AGO								04	CEREALS,CEREAL PREPRTNS.	1	No Quantity							98943			0
S3	2009	2009	2009	2	0	2	Export	682	Saudi Arabia	SAU	36	Australia	AUS								04	CEREALS,CEREAL PREPRTNS.	1	No Quantity							65340			0
S3	2009	2009	2009	2	0	2	Export	682	Saudi Arabia	SAU	48	Bahrain	BHR								04	CEREALS,CEREAL PREPRTNS.	1	No Quantity							14266157			0
S3	2009	2009	2009	2	0	2	Export	682	Saudi Arabia	SAU	51	Armenia	ARM								04	CEREALS,CEREAL PREPRTNS.	1	No Quantity							271226			0
S3	2009	2009	2009	2	0	2	Export	682	Saudi Arabia	SAU	56	Belgium	BEL								04	CEREALS,CEREAL PREPRTNS.	1	No Quantity							30136			0
S3	2009	2009	2009	2	0	2	Export	682	Saudi Arabia	SAU	120	Cameroon	CMR								04	CEREALS,CEREAL PREPRTNS.	1	No Quantity							296562			0
S3	2009	2009	2009	2	0	2	Export	682	Saudi Arabia	SAU	124	Canada	CAN								04	CEREALS,CEREAL PREPRTNS.	1	No Quantity							168283			0
S3	2009	2009	2009	2	0	2	Export	682	Saudi Arabia	SAU	180	Dem. Rep. of the Congo	COD								04	CEREALS,CEREAL PREPRTNS.	1	No Quantity							33337			0
S3	2009	2009	2009	2	0	2	Export	682	Saudi Arabia	SAU	204	Benin	BEN								04	CEREALS,CEREAL PREPRTNS.	1	No Quantity							39737			0
S3	2009	2009	2009	2	0	2	Export	682	Saudi Arabia	SAU	231	Ethiopia	ETH								04	CEREALS,CEREAL PREPRTNS.	1	No Quantity							334432			0
S3	2009	2009	2009	2	0	2	Export	682	Saudi Arabia	SAU	232	Eritrea	ERI								04	CEREALS,CEREAL PREPRTNS.	1	No Quantity							42671			0
S3	2009	2009	2009	2	0	2	Export	682	Saudi Arabia	SAU	251	France	FRA								04	CEREALS,CEREAL PREPRTNS.	1	No Quantity							144280			0
S3	2009	2009	2009	2	0	2	Export	682	Saudi Arabia	SAU	262	Djibouti	DJI								04	CEREALS,CEREAL PREPRTNS.	1	No Quantity							331232			0
S3	2009	2009	2009	2	0	2	Export	682	Saudi Arabia	SAU	275	State of Palestine	PSE								04	CEREALS,CEREAL PREPRTNS.	1	No Quantity							1647357			0
S3	2009	2009	2009	2	0	2	Export	682	Saudi Arabia	SAU	364	Iran	IRN								04	CEREALS,CEREAL PREPRTNS.	1	No Quantity							238156			0
S3	2009	2009	2009	2	0	2	Export	682	Saudi Arabia	SAU	368	Iraq	IRQ								04	CEREALS,CEREAL PREPRTNS.	1	No Quantity							67724043			0
S3	2009	2009	2009	2	0	2	Export	682	Saudi Arabia	SAU	381	Italy	ITA								04	CEREALS,CEREAL PREPRTNS.	1	No Quantity							46938			0
S3	2009	2009	2009	2	0	2	Export	682	Saudi Arabia	SAU	384	Côte d'Ivoire	CIV								04	CEREALS,CEREAL PREPRTNS.	1	No Quantity							672064			0
S3	2009	2009	2009	2	0	2	Export	682	Saudi Arabia	SAU	400	Jordan	JOR								04	CEREALS,CEREAL PREPRTNS.	1	No Quantity							22157575			0
S3	2009	2009	2009	2	0	2	Export	682	Saudi Arabia	SAU	404	Kenya	KEN								04	CEREALS,CEREAL PREPRTNS.	1	No Quantity							562720			0
S3	2009	2009	2009	2	0	2	Export	682	Saudi Arabia	SAU	414	Kuwait	KWT								04	CEREALS,CEREAL PREPRTNS.	1	No Quantity							31891301			0
S3	2009	2009	2009	2	0	2	Export	682	Saudi Arabia	SAU	422	Lebanon	LBN								04	CEREALS,CEREAL PREPRTNS.	1	No Quantity							9346489			0
S3	2009	2009	2009	2	0	2	Export	682	Saudi Arabia	SAU	430	Liberia	LBR								04	CEREALS,CEREAL PREPRTNS.	1	No Quantity							156282			0
S3	2009	2009	2009	2	0	2	Export	682	Saudi Arabia	SAU	434	Libya	LBY								04	CEREALS,CEREAL PREPRTNS.	1	No Quantity							344566			0
S3	2009	2009	2009	2	0	2	Export	682	Saudi Arabia	SAU	450	Madagascar	MDG								04	CEREALS,CEREAL PREPRTNS.	1	No Quantity							365101			0
S3	2009	2009	2009	2	0	2	Export	682	Saudi Arabia	SAU	458	Malaysia	MYS								04	CEREALS,CEREAL PREPRTNS.	1	No Quantity							121078			0
S3	2009	2009	2009	2	0	2	Export	682	Saudi Arabia	SAU	466	Mali	MLI								04	CEREALS,CEREAL PREPRTNS.	1	No Quantity							64806			0
S3	2009	2009	2009	2	0	2	Export	682	Saudi Arabia	SAU	478	Mauritania	MRT								04	CEREALS,CEREAL PREPRTNS.	1	No Quantity							256291			0
S3	2009	2009	2009	2	0	2	Export	682	Saudi Arabia	SAU	480	Mauritius	MUS								04	CEREALS,CEREAL PREPRTNS.	1	No Quantity							108544			0
S3	2009	2009	2009	2	0	2	Export	682	Saudi Arabia	SAU	484	Mexico	MEX								04	CEREALS,CEREAL PREPRTNS.	1	No Quantity							37337			0
S3	2009	2009	2009	2	0	2	Export	682	Saudi Arabia	SAU	490	Other Asia, nes									04	CEREALS,CEREAL PREPRTNS.	1	No Quantity							131746			0
S3	2009	2009	2009	2	0	2	Export	682	Saudi Arabia	SAU	512	Oman	OMN								04	CEREALS,CEREAL PREPRTNS.	1	No Quantity							17643812			0
S3	2009	2009	2009	2	0	2	Export	682	Saudi Arabia	SAU	528	Netherlands	NLD								04	CEREALS,CEREAL PREPRTNS.	1	No Quantity							50138			0
S3	2009	2009	2009	2	0	2	Export	682	Saudi Arabia	SAU	586	Pakistan	PAK								04	CEREALS,CEREAL PREPRTNS.	1	No Quantity							37070			0
S3	2009	2009	2009	2	0	2	Export	682	Saudi Arabia	SAU	634	Qatar	QAT								04	CEREALS,CEREAL PREPRTNS.	1	No Quantity							19626134			0
S3	2009	2009	2009	2	0	2	Export	682	Saudi Arabia	SAU	699	India	IND								04	CEREALS,CEREAL PREPRTNS.	1	No Quantity							3136032			0
S3	2009	2009	2009	2	0	2	Export	682	Saudi Arabia	SAU	706	Somalia	SOM								04	CEREALS,CEREAL PREPRTNS.	1	No Quantity							344566			0
S3	2009	2009	2009	2	0	2	Export	682	Saudi Arabia	SAU	710	South Africa	ZAF								04	CEREALS,CEREAL PREPRTNS.	1	No Quantity							144814			0
S3	2009	2009	2009	2	0	2	Export	682	Saudi Arabia	SAU	724	Spain	ESP								04	CEREALS,CEREAL PREPRTNS.	1	No Quantity							152014			0
S3	2009	2009	2009	2	0	2	Export	682	Saudi Arabia	SAU	736	Fmr Sudan	SDN								04	CEREALS,CEREAL PREPRTNS.	1	No Quantity							8276254			0
S3	2009	2009	2009	2	0	2	Export	682	Saudi Arabia	SAU	752	Sweden	SWE								04	CEREALS,CEREAL PREPRTNS.	1	No Quantity							80808			0
S3	2009	2009	2009	2	0	2	Export	682	Saudi Arabia	SAU	760	Syria	SYR								04	CEREALS,CEREAL PREPRTNS.	1	No Quantity							12972701			0
S3	2009	2009	2009	2	0	2	Export	682	Saudi Arabia	SAU	784	United Arab Emirates	ARE								04	CEREALS,CEREAL PREPRTNS.	1	No Quantity							62699032			0
S3	2009	2009	2009	2	0	2	Export	682	Saudi Arabia	SAU	788	Tunisia	TUN								04	CEREALS,CEREAL PREPRTNS.	1	No Quantity							206153			0
S3	2009	2009	2009	2	0	2	Export	682	Saudi Arabia	SAU	818	Egypt	EGY								04	CEREALS,CEREAL PREPRTNS.	1	No Quantity							10468729			0
S3	2009	2009	2009	2	0	2	Export	682	Saudi Arabia	SAU	826	United Kingdom	GBR								04	CEREALS,CEREAL PREPRTNS.	1	No Quantity							61339			0
S3	2009	2009	2009	2	0	2	Export	682	Saudi Arabia	SAU	834	United Rep. of Tanzania	TZA								04	CEREALS,CEREAL PREPRTNS.	1	No Quantity							113344			0
S3	2009	2009	2009	2	0	2	Export	682	Saudi Arabia	SAU	842	USA	USA								04	CEREALS,CEREAL PREPRTNS.	1	No Quantity							588856			0
S3	2009	2009	2009	2	0	2	Export	682	Saudi Arabia	SAU	887	Yemen	YEM								04	CEREALS,CEREAL PREPRTNS.	1	No Quantity							21795940			0
S3	2009	2009	2009	2	0	2	Export	643	Russian Federation	RUS	0	World	WLD								05	VEGETABLES AND FRUIT	1	No Quantity							247944372			0
S3	2009	2009	2009	2	0	2	Export	643	Russian Federation	RUS	4	Afghanistan	AFG								05	VEGETABLES AND FRUIT	1	No Quantity							387			0
S3	2009	2009	2009	2	0	2	Export	643	Russian Federation	RUS	31	Azerbaijan	AZE								05	VEGETABLES AND FRUIT	1	No Quantity							6740148			0
S3	2009	2009	2009	2	0	2	Export	643	Russian Federation	RUS	36	Australia	AUS								05	VEGETABLES AND FRUIT	1	No Quantity							23226			0
S3	2009	2009	2009	2	0	2	Export	643	Russian Federation	RUS	40	Austria	AUT								05	VEGETABLES AND FRUIT	1	No Quantity							8028729			0
S3	2009	2009	2009	2	0	2	Export	643	Russian Federation	RUS	51	Armenia	ARM								05	VEGETABLES AND FRUIT	1	No Quantity							1934137			0
S3	2009	2009	2009	2	0	2	Export	643	Russian Federation	RUS	56	Belgium	BEL								05	VEGETABLES AND FRUIT	1	No Quantity							34002			0
S3	2009	2009	2009	2	0	2	Export	643	Russian Federation	RUS	84	Belize	BLZ								05	VEGETABLES AND FRUIT	1	No Quantity							2550			0
S3	2009	2009	2009	2	0	2	Export	643	Russian Federation	RUS	100	Bulgaria	BGR								05	VEGETABLES AND FRUIT	1	No Quantity							237298			0
S3	2009	2009	2009	2	0	2	Export	643	Russian Federation	RUS	124	Canada	CAN								05	VEGETABLES AND FRUIT	1	No Quantity							118320			0
S3	2009	2009	2009	2	0	2	Export	643	Russian Federation	RUS	156	China	CHN								05	VEGETABLES AND FRUIT	1	No Quantity							12973304			0
S3	2009	2009	2009	2	0	2	Export	643	Russian Federation	RUS	192	Cuba	CUB								05	VEGETABLES AND FRUIT	1	No Quantity							7925			0
S3	2009	2009	2009	2	0	2	Export	643	Russian Federation	RUS	196	Cyprus	CYP								05	VEGETABLES AND FRUIT	1	No Quantity							12830			0
S3	2009	2009	2009	2	0	2	Export	643	Russian Federation	RUS	203	Czechia	CZE								05	VEGETABLES AND FRUIT	1	No Quantity							48645			0
S3	2009	2009	2009	2	0	2	Export	643	Russian Federation	RUS	233	Estonia	EST								05	VEGETABLES AND FRUIT	1	No Quantity							905463			0
S3	2009	2009	2009	2	0	2	Export	643	Russian Federation	RUS	246	Finland	FIN								05	VEGETABLES AND FRUIT	1	No Quantity							4471867			0
S3	2009	2009	2009	2	0	2	Export	643	Russian Federation	RUS	251	France	FRA								05	VEGETABLES AND FRUIT	1	No Quantity							1993738			0
S3	2009	2009	2009	2	0	2	Export	643	Russian Federation	RUS	268	Georgia	GEO								05	VEGETABLES AND FRUIT	1	No Quantity							2124314			0
S3	2009	2009	2009	2	0	2	Export	643	Russian Federation	RUS	276	Germany	DEU								05	VEGETABLES AND FRUIT	1	No Quantity							13617517			0
S3	2009	2009	2009	2	0	2	Export	643	Russian Federation	RUS	300	Greece	GRC								05	VEGETABLES AND FRUIT	1	No Quantity							33006			0
S3	2009	2009	2009	2	0	2	Export	643	Russian Federation	RUS	348	Hungary	HUN								05	VEGETABLES AND FRUIT	1	No Quantity							223111			0
S3	2009	2009	2009	2	0	2	Export	643	Russian Federation	RUS	364	Iran	IRN								05	VEGETABLES AND FRUIT	1	No Quantity							668210			0
S3	2009	2009	2009	2	0	2	Export	643	Russian Federation	RUS	372	Ireland	IRL								05	VEGETABLES AND FRUIT	1	No Quantity							24			0
S3	2009	2009	2009	2	0	2	Export	643	Russian Federation	RUS	376	Israel	ISR								05	VEGETABLES AND FRUIT	1	No Quantity							4149304			0
S3	2009	2009	2009	2	0	2	Export	643	Russian Federation	RUS	381	Italy	ITA								05	VEGETABLES AND FRUIT	1	No Quantity							16577108			0
S3	2009	2009	2009	2	0	2	Export	643	Russian Federation	RUS	392	Japan	JPN								05	VEGETABLES AND FRUIT	1	No Quantity							1915680			0
S3	2009	2009	2009	2	0	2	Export	643	Russian Federation	RUS	398	Kazakhstan	KAZ								05	VEGETABLES AND FRUIT	1	No Quantity							68777642			0
S3	2009	2009	2009	2	0	2	Export	643	Russian Federation	RUS	400	Jordan	JOR								05	VEGETABLES AND FRUIT	1	No Quantity							2374983			0
S3	2009	2009	2009	2	0	2	Export	643	Russian Federation	RUS	410	Rep. of Korea	KOR								05	VEGETABLES AND FRUIT	1	No Quantity							27161			0
S3	2009	2009	2009	2	0	2	Export	643	Russian Federation	RUS	417	Kyrgyzstan	KGZ								05	VEGETABLES AND FRUIT	1	No Quantity							3081331			0
S3	2009	2009	2009	2	0	2	Export	643	Russian Federation	RUS	422	Lebanon	LBN								05	VEGETABLES AND FRUIT	1	No Quantity							251308			0
S3	2009	2009	2009	2	0	2	Export	643	Russian Federation	RUS	428	Latvia	LVA								05	VEGETABLES AND FRUIT	1	No Quantity							2088748			0
S3	2009	2009	2009	2	0	2	Export	643	Russian Federation	RUS	440	Lithuania	LTU								05	VEGETABLES AND FRUIT	1	No Quantity							11074041			0
S3	2009	2009	2009	2	0	2	Export	643	Russian Federation	RUS	496	Mongolia	MNG								05	VEGETABLES AND FRUIT	1	No Quantity							2599171			0
S3	2009	2009	2009	2	0	2	Export	643	Russian Federation	RUS	498	Rep. of Moldova	MDA								05	VEGETABLES AND FRUIT	1	No Quantity							2657648			0
S3	2009	2009	2009	2	0	2	Export	643	Russian Federation	RUS	528	Netherlands	NLD								05	VEGETABLES AND FRUIT	1	No Quantity							90823			0
S3	2009	2009	2009	2	0	2	Export	643	Russian Federation	RUS	554	New Zealand	NZL								05	VEGETABLES AND FRUIT	1	No Quantity							19793			0
S3	2009	2009	2009	2	0	2	Export	643	Russian Federation	RUS	579	Norway	NOR								05	VEGETABLES AND FRUIT	1	No Quantity							347826			0
S3	2009	2009	2009	2	0	2	Export	643	Russian Federation	RUS	586	Pakistan	PAK								05	VEGETABLES AND FRUIT	1	No Quantity							1297344			0
S3	2009	2009	2009	2	0	2	Export	643	Russian Federation	RUS	616	Poland	POL								05	VEGETABLES AND FRUIT	1	No Quantity							944883			0
S3	2009	2009	2009	2	0	2	Export	643	Russian Federation	RUS	682	Saudi Arabia	SAU								05	VEGETABLES AND FRUIT	1	No Quantity							3374			0
S3	2009	2009	2009	2	0	2	Export	643	Russian Federation	RUS	688	Serbia	SRB								05	VEGETABLES AND FRUIT	1	No Quantity							66687			0
S3	2009	2009	2009	2	0	2	Export	643	Russian Federation	RUS	699	India	IND								05	VEGETABLES AND FRUIT	1	No Quantity							13954800			0
S3	2009	2009	2009	2	0	2	Export	643	Russian Federation	RUS	703	Slovakia	SVK								05	VEGETABLES AND FRUIT	1	No Quantity							39850			0
S3	2009	2009	2009	2	0	2	Export	643	Russian Federation	RUS	704	Viet Nam	VNM								05	VEGETABLES AND FRUIT	1	No Quantity							909			0
S3	2009	2009	2009	2	0	2	Export	643	Russian Federation	RUS	705	Slovenia	SVN								05	VEGETABLES AND FRUIT	1	No Quantity							912			0
S3	2009	2009	2009	2	0	2	Export	643	Russian Federation	RUS	724	Spain	ESP								05	VEGETABLES AND FRUIT	1	No Quantity							5696542			0
S3	2009	2009	2009	2	0	2	Export	643	Russian Federation	RUS	752	Sweden	SWE								05	VEGETABLES AND FRUIT	1	No Quantity							8037547			0
S3	2009	2009	2009	2	0	2	Export	643	Russian Federation	RUS	757	Switzerland	CHE								05	VEGETABLES AND FRUIT	1	No Quantity							4318			0
S3	2009	2009	2009	2	0	2	Export	643	Russian Federation	RUS	760	Syria	SYR								05	VEGETABLES AND FRUIT	1	No Quantity							77396			0
S3	2009	2009	2009	2	0	2	Export	643	Russian Federation	RUS	762	Tajikistan	TJK								05	VEGETABLES AND FRUIT	1	No Quantity							4191358			0
S3	2009	2009	2009	2	0	2	Export	643	Russian Federation	RUS	784	United Arab Emirates	ARE								05	VEGETABLES AND FRUIT	1	No Quantity							467437			0
S3	2009	2009	2009	2	0	2	Export	643	Russian Federation	RUS	792	Turkey	TUR								05	VEGETABLES AND FRUIT	1	No Quantity							12351349			0
S3	2009	2009	2009	2	0	2	Export	643	Russian Federation	RUS	795	Turkmenistan	TKM								05	VEGETABLES AND FRUIT	1	No Quantity							2121097			0
S3	2009	2009	2009	2	0	2	Export	643	Russian Federation	RUS	804	Ukraine	UKR								05	VEGETABLES AND FRUIT	1	No Quantity							18933248			0
S3	2009	2009	2009	2	0	2	Export	643	Russian Federation	RUS	818	Egypt	EGY								05	VEGETABLES AND FRUIT	1	No Quantity							1864617			0
S3	2009	2009	2009	2	0	2	Export	643	Russian Federation	RUS	826	United Kingdom	GBR								05	VEGETABLES AND FRUIT	1	No Quantity							38155			0
S3	2009	2009	2009	2	0	2	Export	643	Russian Federation	RUS	842	USA	USA								05	VEGETABLES AND FRUIT	1	No Quantity							3330703			0
S3	2009	2009	2009	2	0	2	Export	643	Russian Federation	RUS	860	Uzbekistan	UZB								05	VEGETABLES AND FRUIT	1	No Quantity							4232560			0
S3	2009	2009	2009	2	0	2	Export	643	Russian Federation	RUS	899	Areas, nes									05	VEGETABLES AND FRUIT	1	No Quantity							57968			0
S3	2009	2009	2009	2	0	2	Export	682	Saudi Arabia	SAU	0	World	WLD								05	VEGETABLES AND FRUIT	1	No Quantity							564516109			0
S3	2009	2009	2009	2	0	2	Export	682	Saudi Arabia	SAU	4	Afghanistan	AFG								05	VEGETABLES AND FRUIT	1	No Quantity							270959			0
S3	2009	2009	2009	2	0	2	Export	682	Saudi Arabia	SAU	8	Albania	ALB								05	VEGETABLES AND FRUIT	1	No Quantity							50671			0
S3	2009	2009	2009	2	0	2	Export	682	Saudi Arabia	SAU	12	Algeria	DZA								05	VEGETABLES AND FRUIT	1	No Quantity							1435603			0
S3	2009	2009	2009	2	0	2	Export	682	Saudi Arabia	SAU	24	Angola	AGO								05	VEGETABLES AND FRUIT	1	No Quantity							160815			0
S3	2009	2009	2009	2	0	2	Export	682	Saudi Arabia	SAU	36	Australia	AUS								05	VEGETABLES AND FRUIT	1	No Quantity							140013			0
S3	2009	2009	2009	2	0	2	Export	682	Saudi Arabia	SAU	48	Bahrain	BHR								05	VEGETABLES AND FRUIT	1	No Quantity							48242456			0
S3	2009	2009	2009	2	0	2	Export	682	Saudi Arabia	SAU	50	Bangladesh	BGD								05	VEGETABLES AND FRUIT	1	No Quantity							282694			0
S3	2009	2009	2009	2	0	2	Export	682	Saudi Arabia	SAU	96	Brunei Darussalam	BRN								05	VEGETABLES AND FRUIT	1	No Quantity							848081			0
S3	2009	2009	2009	2	0	2	Export	682	Saudi Arabia	SAU	104	Myanmar	MMR								05	VEGETABLES AND FRUIT	1	No Quantity							424040			0
S3	2009	2009	2009	2	0	2	Export	682	Saudi Arabia	SAU	108	Burundi	BDI								05	VEGETABLES AND FRUIT	1	No Quantity							190151			0
S3	2009	2009	2009	2	0	2	Export	682	Saudi Arabia	SAU	120	Cameroon	CMR								05	VEGETABLES AND FRUIT	1	No Quantity							212020			0
S3	2009	2009	2009	2	0	2	Export	682	Saudi Arabia	SAU	124	Canada	CAN								05	VEGETABLES AND FRUIT	1	No Quantity							315230			0
S3	2009	2009	2009	2	0	2	Export	682	Saudi Arabia	SAU	144	Sri Lanka	LKA								05	VEGETABLES AND FRUIT	1	No Quantity							240556			0
S3	2009	2009	2009	2	0	2	Export	682	Saudi Arabia	SAU	174	Comoros	COM								05	VEGETABLES AND FRUIT	1	No Quantity							212020			0
S3	2009	2009	2009	2	0	2	Export	682	Saudi Arabia	SAU	204	Benin	BEN								05	VEGETABLES AND FRUIT	1	No Quantity							29336			0
S3	2009	2009	2009	2	0	2	Export	682	Saudi Arabia	SAU	231	Ethiopia	ETH								05	VEGETABLES AND FRUIT	1	No Quantity							391771			0
S3	2009	2009	2009	2	0	2	Export	682	Saudi Arabia	SAU	232	Eritrea	ERI								05	VEGETABLES AND FRUIT	1	No Quantity							106677			0
S3	2009	2009	2009	2	0	2	Export	682	Saudi Arabia	SAU	251	France	FRA								05	VEGETABLES AND FRUIT	1	No Quantity							82141			0
S3	2009	2009	2009	2	0	2	Export	682	Saudi Arabia	SAU	262	Djibouti	DJI								05	VEGETABLES AND FRUIT	1	No Quantity							2934413			0
S3	2009	2009	2009	2	0	2	Export	682	Saudi Arabia	SAU	266	Gabon	GAB								05	VEGETABLES AND FRUIT	1	No Quantity							39737			0
S3	2009	2009	2009	2	0	2	Export	682	Saudi Arabia	SAU	268	Georgia	GEO								05	VEGETABLES AND FRUIT	1	No Quantity							89342			0
S3	2009	2009	2009	2	0	2	Export	682	Saudi Arabia	SAU	270	Gambia	GMB								05	VEGETABLES AND FRUIT	1	No Quantity							51472			0
S3	2009	2009	2009	2	0	2	Export	682	Saudi Arabia	SAU	275	State of Palestine	PSE								05	VEGETABLES AND FRUIT	1	No Quantity							1173178			0
S3	2009	2009	2009	2	0	2	Export	682	Saudi Arabia	SAU	324	Guinea	GIN								05	VEGETABLES AND FRUIT	1	No Quantity							43204			0
S3	2009	2009	2009	2	0	2	Export	682	Saudi Arabia	SAU	360	Indonesia	IDN								05	VEGETABLES AND FRUIT	1	No Quantity							63206			0
S3	2009	2009	2009	2	0	2	Export	682	Saudi Arabia	SAU	364	Iran	IRN								05	VEGETABLES AND FRUIT	1	No Quantity							1883646			0
S3	2009	2009	2009	2	0	2	Export	682	Saudi Arabia	SAU	368	Iraq	IRQ								05	VEGETABLES AND FRUIT	1	No Quantity							77039863			0
S3	2009	2009	2009	2	0	2	Export	682	Saudi Arabia	SAU	381	Italy	ITA								05	VEGETABLES AND FRUIT	1	No Quantity							203486			0
S3	2009	2009	2009	2	0	2	Export	682	Saudi Arabia	SAU	384	Côte d'Ivoire	CIV								05	VEGETABLES AND FRUIT	1	No Quantity							37337			0
S3	2009	2009	2009	2	0	2	Export	682	Saudi Arabia	SAU	400	Jordan	JOR								05	VEGETABLES AND FRUIT	1	No Quantity							55613824			0
S3	2009	2009	2009	2	0	2	Export	682	Saudi Arabia	SAU	404	Kenya	KEN								05	VEGETABLES AND FRUIT	1	No Quantity							744604			0
S3	2009	2009	2009	2	0	2	Export	682	Saudi Arabia	SAU	414	Kuwait	KWT								05	VEGETABLES AND FRUIT	1	No Quantity							98712592			0
S3	2009	2009	2009	2	0	2	Export	682	Saudi Arabia	SAU	422	Lebanon	LBN								05	VEGETABLES AND FRUIT	1	No Quantity							11718448			0
S3	2009	2009	2009	2	0	2	Export	682	Saudi Arabia	SAU	430	Liberia	LBR								05	VEGETABLES AND FRUIT	1	No Quantity							35203			0
S3	2009	2009	2009	2	0	2	Export	682	Saudi Arabia	SAU	434	Libya	LBY								05	VEGETABLES AND FRUIT	1	No Quantity							3482198			0
S3	2009	2009	2009	2	0	2	Export	682	Saudi Arabia	SAU	458	Malaysia	MYS								05	VEGETABLES AND FRUIT	1	No Quantity							3101095			0
S3	2009	2009	2009	2	0	2	Export	682	Saudi Arabia	SAU	462	Maldives	MDV								05	VEGETABLES AND FRUIT	1	No Quantity							26669			0
S3	2009	2009	2009	2	0	2	Export	682	Saudi Arabia	SAU	466	Mali	MLI								05	VEGETABLES AND FRUIT	1	No Quantity							212020			0
S3	2009	2009	2009	2	0	2	Export	682	Saudi Arabia	SAU	470	Malta	MLT								05	VEGETABLES AND FRUIT	1	No Quantity							98143			0
S3	2009	2009	2009	2	0	2	Export	682	Saudi Arabia	SAU	478	Mauritania	MRT								05	VEGETABLES AND FRUIT	1	No Quantity							1106505			0
S3	2009	2009	2009	2	0	2	Export	682	Saudi Arabia	SAU	480	Mauritius	MUS								05	VEGETABLES AND FRUIT	1	No Quantity							110944			0
S3	2009	2009	2009	2	0	2	Export	682	Saudi Arabia	SAU	504	Morocco	MAR								05	VEGETABLES AND FRUIT	1	No Quantity							369635			0
S3	2009	2009	2009	2	0	2	Export	682	Saudi Arabia	SAU	512	Oman	OMN								05	VEGETABLES AND FRUIT	1	No Quantity							35009197			0
S3	2009	2009	2009	2	0	2	Export	682	Saudi Arabia	SAU	528	Netherlands	NLD								05	VEGETABLES AND FRUIT	1	No Quantity							28536			0
S3	2009	2009	2009	2	0	2	Export	682	Saudi Arabia	SAU	566	Nigeria	NGA								05	VEGETABLES AND FRUIT	1	No Quantity							360568			0
S3	2009	2009	2009	2	0	2	Export	682	Saudi Arabia	SAU	579	Norway	NOR								05	VEGETABLES AND FRUIT	1	No Quantity							1319592			0
S3	2009	2009	2009	2	0	2	Export	682	Saudi Arabia	SAU	586	Pakistan	PAK								05	VEGETABLES AND FRUIT	1	No Quantity							1022231			0
S3	2009	2009	2009	2	0	2	Export	682	Saudi Arabia	SAU	608	Philippines	PHL								05	VEGETABLES AND FRUIT	1	No Quantity							172016			0
S3	2009	2009	2009	2	0	2	Export	682	Saudi Arabia	SAU	634	Qatar	QAT								05	VEGETABLES AND FRUIT	1	No Quantity							30435696			0
S3	2009	2009	2009	2	0	2	Export	682	Saudi Arabia	SAU	643	Russian Federation	RUS								05	VEGETABLES AND FRUIT	1	No Quantity							4719382			0
S3	2009	2009	2009	2	0	2	Export	682	Saudi Arabia	SAU	678	Sao Tome and Principe	STP								05	VEGETABLES AND FRUIT	1	No Quantity							212020			0
S3	2009	2009	2009	2	0	2	Export	682	Saudi Arabia	SAU	686	Senegal	SEN								05	VEGETABLES AND FRUIT	1	No Quantity							1004096			0
S3	2009	2009	2009	2	0	2	Export	682	Saudi Arabia	SAU	699	India	IND								05	VEGETABLES AND FRUIT	1	No Quantity							829679			0
S3	2009	2009	2009	2	0	2	Export	682	Saudi Arabia	SAU	702	Singapore	SGP								05	VEGETABLES AND FRUIT	1	No Quantity							474979			0
S3	2009	2009	2009	2	0	2	Export	682	Saudi Arabia	SAU	706	Somalia	SOM								05	VEGETABLES AND FRUIT	1	No Quantity							1943652			0
S3	2009	2009	2009	2	0	2	Export	682	Saudi Arabia	SAU	710	South Africa	ZAF								05	VEGETABLES AND FRUIT	1	No Quantity							1661225			0
S3	2009	2009	2009	2	0	2	Export	682	Saudi Arabia	SAU	724	Spain	ESP								05	VEGETABLES AND FRUIT	1	No Quantity							54939			0
S3	2009	2009	2009	2	0	2	Export	682	Saudi Arabia	SAU	736	Fmr Sudan	SDN								05	VEGETABLES AND FRUIT	1	No Quantity							3943842			0
S3	2009	2009	2009	2	0	2	Export	682	Saudi Arabia	SAU	752	Sweden	SWE								05	VEGETABLES AND FRUIT	1	No Quantity							176817			0
S3	2009	2009	2009	2	0	2	Export	682	Saudi Arabia	SAU	760	Syria	SYR								05	VEGETABLES AND FRUIT	1	No Quantity							15684426			0
S3	2009	2009	2009	2	0	2	Export	682	Saudi Arabia	SAU	784	United Arab Emirates	ARE								05	VEGETABLES AND FRUIT	1	No Quantity							99418792			0
S3	2009	2009	2009	2	0	2	Export	682	Saudi Arabia	SAU	788	Tunisia	TUN								05	VEGETABLES AND FRUIT	1	No Quantity							97076			0
S3	2009	2009	2009	2	0	2	Export	682	Saudi Arabia	SAU	792	Turkey	TUR								05	VEGETABLES AND FRUIT	1	No Quantity							3051490			0
S3	2009	2009	2009	2	0	2	Export	682	Saudi Arabia	SAU	818	Egypt	EGY								05	VEGETABLES AND FRUIT	1	No Quantity							6527821			0
S3	2009	2009	2009	2	0	2	Export	682	Saudi Arabia	SAU	826	United Kingdom	GBR								05	VEGETABLES AND FRUIT	1	No Quantity							3935041			0
S3	2009	2009	2009	2	0	2	Export	682	Saudi Arabia	SAU	834	United Rep. of Tanzania	TZA								05	VEGETABLES AND FRUIT	1	No Quantity							300029			0
S3	2009	2009	2009	2	0	2	Export	682	Saudi Arabia	SAU	842	USA	USA								05	VEGETABLES AND FRUIT	1	No Quantity							465644			0
S3	2009	2009	2009	2	0	2	Export	682	Saudi Arabia	SAU	887	Yemen	YEM								05	VEGETABLES AND FRUIT	1	No Quantity							38914902			0
S3	2009	2009	2009	2	0	2	Export	682	Saudi Arabia	SAU	894	Zambia	ZMB								05	VEGETABLES AND FRUIT	1	No Quantity							141347			0
S3	2009	2009	2009	2	0	2	Export	682	Saudi Arabia	SAU	899	Areas, nes									05	VEGETABLES AND FRUIT	1	No Quantity							85075			0
S3	2009	2009	2009	2	0	2	Export	643	Russian Federation	RUS	0	World	WLD								06	SUGAR,SUGR.PREPTNS,HONEY	1	No Quantity							138085305			0
S3	2009	2009	2009	2	0	2	Export	643	Russian Federation	RUS	4	Afghanistan	AFG								06	SUGAR,SUGR.PREPTNS,HONEY	1	No Quantity							5639829			0
S3	2009	2009	2009	2	0	2	Export	643	Russian Federation	RUS	31	Azerbaijan	AZE								06	SUGAR,SUGR.PREPTNS,HONEY	1	No Quantity							12941012			0
S3	2009	2009	2009	2	0	2	Export	643	Russian Federation	RUS	36	Australia	AUS								06	SUGAR,SUGR.PREPTNS,HONEY	1	No Quantity							6125			0
S3	2009	2009	2009	2	0	2	Export	643	Russian Federation	RUS	51	Armenia	ARM								06	SUGAR,SUGR.PREPTNS,HONEY	1	No Quantity							1061375			0
S3	2009	2009	2009	2	0	2	Export	643	Russian Federation	RUS	56	Belgium	BEL								06	SUGAR,SUGR.PREPTNS,HONEY	1	No Quantity							2358638			0
S3	2009	2009	2009	2	0	2	Export	643	Russian Federation	RUS	70	Bosnia Herzegovina	BIH								06	SUGAR,SUGR.PREPTNS,HONEY	1	No Quantity							114269			0
S3	2009	2009	2009	2	0	2	Export	643	Russian Federation	RUS	100	Bulgaria	BGR								06	SUGAR,SUGR.PREPTNS,HONEY	1	No Quantity							704			0
S3	2009	2009	2009	2	0	2	Export	643	Russian Federation	RUS	124	Canada	CAN								06	SUGAR,SUGR.PREPTNS,HONEY	1	No Quantity							170242			0
S3	2009	2009	2009	2	0	2	Export	643	Russian Federation	RUS	156	China	CHN								06	SUGAR,SUGR.PREPTNS,HONEY	1	No Quantity							2313			0
S3	2009	2009	2009	2	0	2	Export	643	Russian Federation	RUS	191	Croatia	HRV								06	SUGAR,SUGR.PREPTNS,HONEY	1	No Quantity							56733			0
S3	2009	2009	2009	2	0	2	Export	643	Russian Federation	RUS	192	Cuba	CUB								06	SUGAR,SUGR.PREPTNS,HONEY	1	No Quantity							2898			0
S3	2009	2009	2009	2	0	2	Export	643	Russian Federation	RUS	196	Cyprus	CYP								06	SUGAR,SUGR.PREPTNS,HONEY	1	No Quantity							3548			0
S3	2009	2009	2009	2	0	2	Export	643	Russian Federation	RUS	203	Czechia	CZE								06	SUGAR,SUGR.PREPTNS,HONEY	1	No Quantity							73533			0
S3	2009	2009	2009	2	0	2	Export	643	Russian Federation	RUS	208	Denmark	DNK								06	SUGAR,SUGR.PREPTNS,HONEY	1	No Quantity							424410			0
S3	2009	2009	2009	2	0	2	Export	643	Russian Federation	RUS	233	Estonia	EST								06	SUGAR,SUGR.PREPTNS,HONEY	1	No Quantity							269397			0
S3	2009	2009	2009	2	0	2	Export	643	Russian Federation	RUS	246	Finland	FIN								06	SUGAR,SUGR.PREPTNS,HONEY	1	No Quantity							837043			0
S3	2009	2009	2009	2	0	2	Export	643	Russian Federation	RUS	268	Georgia	GEO								06	SUGAR,SUGR.PREPTNS,HONEY	1	No Quantity							4161935			0
S3	2009	2009	2009	2	0	2	Export	643	Russian Federation	RUS	276	Germany	DEU								06	SUGAR,SUGR.PREPTNS,HONEY	1	No Quantity							6337722			0
S3	2009	2009	2009	2	0	2	Export	643	Russian Federation	RUS	300	Greece	GRC								06	SUGAR,SUGR.PREPTNS,HONEY	1	No Quantity							562156			0
S3	2009	2009	2009	2	0	2	Export	643	Russian Federation	RUS	344	China, Hong Kong SAR	HKG								06	SUGAR,SUGR.PREPTNS,HONEY	1	No Quantity							212			0
S3	2009	2009	2009	2	0	2	Export	643	Russian Federation	RUS	364	Iran	IRN								06	SUGAR,SUGR.PREPTNS,HONEY	1	No Quantity							81718			0
S3	2009	2009	2009	2	0	2	Export	643	Russian Federation	RUS	376	Israel	ISR								06	SUGAR,SUGR.PREPTNS,HONEY	1	No Quantity							255276			0
S3	2009	2009	2009	2	0	2	Export	643	Russian Federation	RUS	381	Italy	ITA								06	SUGAR,SUGR.PREPTNS,HONEY	1	No Quantity							1295646			0
S3	2009	2009	2009	2	0	2	Export	643	Russian Federation	RUS	392	Japan	JPN								06	SUGAR,SUGR.PREPTNS,HONEY	1	No Quantity							116273			0
S3	2009	2009	2009	2	0	2	Export	643	Russian Federation	RUS	398	Kazakhstan	KAZ								06	SUGAR,SUGR.PREPTNS,HONEY	1	No Quantity							17644095			0
S3	2009	2009	2009	2	0	2	Export	643	Russian Federation	RUS	400	Jordan	JOR								06	SUGAR,SUGR.PREPTNS,HONEY	1	No Quantity							460501			0
S3	2009	2009	2009	2	0	2	Export	643	Russian Federation	RUS	410	Rep. of Korea	KOR								06	SUGAR,SUGR.PREPTNS,HONEY	1	No Quantity							639			0
S3	2009	2009	2009	2	0	2	Export	643	Russian Federation	RUS	414	Kuwait	KWT								06	SUGAR,SUGR.PREPTNS,HONEY	1	No Quantity							1069			0
S3	2009	2009	2009	2	0	2	Export	643	Russian Federation	RUS	417	Kyrgyzstan	KGZ								06	SUGAR,SUGR.PREPTNS,HONEY	1	No Quantity							1328488			0
S3	2009	2009	2009	2	0	2	Export	643	Russian Federation	RUS	428	Latvia	LVA								06	SUGAR,SUGR.PREPTNS,HONEY	1	No Quantity							608166			0
S3	2009	2009	2009	2	0	2	Export	643	Russian Federation	RUS	440	Lithuania	LTU								06	SUGAR,SUGR.PREPTNS,HONEY	1	No Quantity							1423864			0
S3	2009	2009	2009	2	0	2	Export	643	Russian Federation	RUS	496	Mongolia	MNG								06	SUGAR,SUGR.PREPTNS,HONEY	1	No Quantity							4231160			0
S3	2009	2009	2009	2	0	2	Export	643	Russian Federation	RUS	498	Rep. of Moldova	MDA								06	SUGAR,SUGR.PREPTNS,HONEY	1	No Quantity							1057868			0
S3	2009	2009	2009	2	0	2	Export	643	Russian Federation	RUS	499	Montenegro	MNE								06	SUGAR,SUGR.PREPTNS,HONEY	1	No Quantity							66659			0
S3	2009	2009	2009	2	0	2	Export	643	Russian Federation	RUS	528	Netherlands	NLD								06	SUGAR,SUGR.PREPTNS,HONEY	1	No Quantity							2101071			0
S3	2009	2009	2009	2	0	2	Export	643	Russian Federation	RUS	554	New Zealand	NZL								06	SUGAR,SUGR.PREPTNS,HONEY	1	No Quantity							7066			0
S3	2009	2009	2009	2	0	2	Export	643	Russian Federation	RUS	579	Norway	NOR								06	SUGAR,SUGR.PREPTNS,HONEY	1	No Quantity							1233			0
S3	2009	2009	2009	2	0	2	Export	643	Russian Federation	RUS	616	Poland	POL								06	SUGAR,SUGR.PREPTNS,HONEY	1	No Quantity							570946			0
S3	2009	2009	2009	2	0	2	Export	643	Russian Federation	RUS	642	Romania	ROU								06	SUGAR,SUGR.PREPTNS,HONEY	1	No Quantity							237767			0
S3	2009	2009	2009	2	0	2	Export	643	Russian Federation	RUS	688	Serbia	SRB								06	SUGAR,SUGR.PREPTNS,HONEY	1	No Quantity							332220			0
S3	2009	2009	2009	2	0	2	Export	643	Russian Federation	RUS	703	Slovakia	SVK								06	SUGAR,SUGR.PREPTNS,HONEY	1	No Quantity							2642			0
S3	2009	2009	2009	2	0	2	Export	643	Russian Federation	RUS	704	Viet Nam	VNM								06	SUGAR,SUGR.PREPTNS,HONEY	1	No Quantity							3943563			0
S3	2009	2009	2009	2	0	2	Export	643	Russian Federation	RUS	705	Slovenia	SVN								06	SUGAR,SUGR.PREPTNS,HONEY	1	No Quantity							34355			0
S3	2009	2009	2009	2	0	2	Export	643	Russian Federation	RUS	724	Spain	ESP								06	SUGAR,SUGR.PREPTNS,HONEY	1	No Quantity							1025315			0
S3	2009	2009	2009	2	0	2	Export	643	Russian Federation	RUS	757	Switzerland	CHE								06	SUGAR,SUGR.PREPTNS,HONEY	1	No Quantity							11170			0
S3	2009	2009	2009	2	0	2	Export	643	Russian Federation	RUS	760	Syria	SYR								06	SUGAR,SUGR.PREPTNS,HONEY	1	No Quantity							3850			0
S3	2009	2009	2009	2	0	2	Export	643	Russian Federation	RUS	762	Tajikistan	TJK								06	SUGAR,SUGR.PREPTNS,HONEY	1	No Quantity							17372418			0
S3	2009	2009	2009	2	0	2	Export	643	Russian Federation	RUS	764	Thailand	THA								06	SUGAR,SUGR.PREPTNS,HONEY	1	No Quantity							48266			0
S3	2009	2009	2009	2	0	2	Export	643	Russian Federation	RUS	784	United Arab Emirates	ARE								06	SUGAR,SUGR.PREPTNS,HONEY	1	No Quantity							472			0
S3	2009	2009	2009	2	0	2	Export	643	Russian Federation	RUS	792	Turkey	TUR								06	SUGAR,SUGR.PREPTNS,HONEY	1	No Quantity							6094879			0
S3	2009	2009	2009	2	0	2	Export	643	Russian Federation	RUS	795	Turkmenistan	TKM								06	SUGAR,SUGR.PREPTNS,HONEY	1	No Quantity							5860592			0
S3	2009	2009	2009	2	0	2	Export	643	Russian Federation	RUS	804	Ukraine	UKR								06	SUGAR,SUGR.PREPTNS,HONEY	1	No Quantity							9558628			0
S3	2009	2009	2009	2	0	2	Export	643	Russian Federation	RUS	842	USA	USA								06	SUGAR,SUGR.PREPTNS,HONEY	1	No Quantity							1418037			0
S3	2009	2009	2009	2	0	2	Export	643	Russian Federation	RUS	860	Uzbekistan	UZB								06	SUGAR,SUGR.PREPTNS,HONEY	1	No Quantity							25790497			0
S3	2009	2009	2009	2	0	2	Export	643	Russian Federation	RUS	899	Areas, nes									06	SUGAR,SUGR.PREPTNS,HONEY	1	No Quantity							74802			0
S3	2009	2009	2009	2	0	2	Export	682	Saudi Arabia	SAU	0	World	WLD								06	SUGAR,SUGR.PREPTNS,HONEY	1	No Quantity							248397233			0
S3	2009	2009	2009	2	0	2	Export	682	Saudi Arabia	SAU	4	Afghanistan	AFG								06	SUGAR,SUGR.PREPTNS,HONEY	1	No Quantity							1375864			0
S3	2009	2009	2009	2	0	2	Export	682	Saudi Arabia	SAU	8	Albania	ALB								06	SUGAR,SUGR.PREPTNS,HONEY	1	No Quantity							117878			0
S3	2009	2009	2009	2	0	2	Export	682	Saudi Arabia	SAU	12	Algeria	DZA								06	SUGAR,SUGR.PREPTNS,HONEY	1	No Quantity							9365158			0
S3	2009	2009	2009	2	0	2	Export	682	Saudi Arabia	SAU	36	Australia	AUS								06	SUGAR,SUGR.PREPTNS,HONEY	1	No Quantity							84008			0
S3	2009	2009	2009	2	0	2	Export	682	Saudi Arabia	SAU	48	Bahrain	BHR								06	SUGAR,SUGR.PREPTNS,HONEY	1	No Quantity							12285169			0
S3	2009	2009	2009	2	0	2	Export	682	Saudi Arabia	SAU	144	Sri Lanka	LKA								06	SUGAR,SUGR.PREPTNS,HONEY	1	No Quantity							2151671			0
S3	2009	2009	2009	2	0	2	Export	682	Saudi Arabia	SAU	156	China	CHN								06	SUGAR,SUGR.PREPTNS,HONEY	1	No Quantity							462977			0
S3	2009	2009	2009	2	0	2	Export	682	Saudi Arabia	SAU	191	Croatia	HRV								06	SUGAR,SUGR.PREPTNS,HONEY	1	No Quantity							907286			0
S3	2009	2009	2009	2	0	2	Export	682	Saudi Arabia	SAU	208	Denmark	DNK								06	SUGAR,SUGR.PREPTNS,HONEY	1	No Quantity							511249			0
S3	2009	2009	2009	2	0	2	Export	682	Saudi Arabia	SAU	231	Ethiopia	ETH								06	SUGAR,SUGR.PREPTNS,HONEY	1	No Quantity							721669			0
S3	2009	2009	2009	2	0	2	Export	682	Saudi Arabia	SAU	232	Eritrea	ERI								06	SUGAR,SUGR.PREPTNS,HONEY	1	No Quantity							149348			0
S3	2009	2009	2009	2	0	2	Export	682	Saudi Arabia	SAU	262	Djibouti	DJI								06	SUGAR,SUGR.PREPTNS,HONEY	1	No Quantity							2994152			0
S3	2009	2009	2009	2	0	2	Export	682	Saudi Arabia	SAU	275	State of Palestine	PSE								06	SUGAR,SUGR.PREPTNS,HONEY	1	No Quantity							44538			0
S3	2009	2009	2009	2	0	2	Export	682	Saudi Arabia	SAU	276	Germany	DEU								06	SUGAR,SUGR.PREPTNS,HONEY	1	No Quantity							290428			0
S3	2009	2009	2009	2	0	2	Export	682	Saudi Arabia	SAU	324	Guinea	GIN								06	SUGAR,SUGR.PREPTNS,HONEY	1	No Quantity							97876			0
S3	2009	2009	2009	2	0	2	Export	682	Saudi Arabia	SAU	340	Honduras	HND								06	SUGAR,SUGR.PREPTNS,HONEY	1	No Quantity							242423			0
S3	2009	2009	2009	2	0	2	Export	682	Saudi Arabia	SAU	360	Indonesia	IDN								06	SUGAR,SUGR.PREPTNS,HONEY	1	No Quantity							1205448			0
S3	2009	2009	2009	2	0	2	Export	682	Saudi Arabia	SAU	368	Iraq	IRQ								06	SUGAR,SUGR.PREPTNS,HONEY	1	No Quantity							5189027			0
S3	2009	2009	2009	2	0	2	Export	682	Saudi Arabia	SAU	381	Italy	ITA								06	SUGAR,SUGR.PREPTNS,HONEY	1	No Quantity							316297			0
S3	2009	2009	2009	2	0	2	Export	682	Saudi Arabia	SAU	400	Jordan	JOR								06	SUGAR,SUGR.PREPTNS,HONEY	1	No Quantity							67635502			0
S3	2009	2009	2009	2	0	2	Export	682	Saudi Arabia	SAU	404	Kenya	KEN								06	SUGAR,SUGR.PREPTNS,HONEY	1	No Quantity							27114046			0
S3	2009	2009	2009	2	0	2	Export	682	Saudi Arabia	SAU	414	Kuwait	KWT								06	SUGAR,SUGR.PREPTNS,HONEY	1	No Quantity							6566491			0
S3	2009	2009	2009	2	0	2	Export	682	Saudi Arabia	SAU	422	Lebanon	LBN								06	SUGAR,SUGR.PREPTNS,HONEY	1	No Quantity							8448537			0
S3	2009	2009	2009	2	0	2	Export	682	Saudi Arabia	SAU	434	Libya	LBY								06	SUGAR,SUGR.PREPTNS,HONEY	1	No Quantity							2599181			0
S3	2009	2009	2009	2	0	2	Export	682	Saudi Arabia	SAU	450	Madagascar	MDG								06	SUGAR,SUGR.PREPTNS,HONEY	1	No Quantity							463511			0
S3	2009	2009	2009	2	0	2	Export	682	Saudi Arabia	SAU	470	Malta	MLT								06	SUGAR,SUGR.PREPTNS,HONEY	1	No Quantity							134679			0
S3	2009	2009	2009	2	0	2	Export	682	Saudi Arabia	SAU	478	Mauritania	MRT								06	SUGAR,SUGR.PREPTNS,HONEY	1	No Quantity							63739			0
S3	2009	2009	2009	2	0	2	Export	682	Saudi Arabia	SAU	504	Morocco	MAR								06	SUGAR,SUGR.PREPTNS,HONEY	1	No Quantity							359234			0
S3	2009	2009	2009	2	0	2	Export	682	Saudi Arabia	SAU	512	Oman	OMN								06	SUGAR,SUGR.PREPTNS,HONEY	1	No Quantity							6904924			0
S3	2009	2009	2009	2	0	2	Export	682	Saudi Arabia	SAU	554	New Zealand	NZL								06	SUGAR,SUGR.PREPTNS,HONEY	1	No Quantity							128012			0
S3	2009	2009	2009	2	0	2	Export	682	Saudi Arabia	SAU	586	Pakistan	PAK								06	SUGAR,SUGR.PREPTNS,HONEY	1	No Quantity							3091494			0
S3	2009	2009	2009	2	0	2	Export	682	Saudi Arabia	SAU	616	Poland	POL								06	SUGAR,SUGR.PREPTNS,HONEY	1	No Quantity							100276			0
S3	2009	2009	2009	2	0	2	Export	682	Saudi Arabia	SAU	634	Qatar	QAT								06	SUGAR,SUGR.PREPTNS,HONEY	1	No Quantity							3872102			0
S3	2009	2009	2009	2	0	2	Export	682	Saudi Arabia	SAU	646	Rwanda	RWA								06	SUGAR,SUGR.PREPTNS,HONEY	1	No Quantity							688332			0
S3	2009	2009	2009	2	0	2	Export	682	Saudi Arabia	SAU	694	Sierra Leone	SLE								06	SUGAR,SUGR.PREPTNS,HONEY	1	No Quantity							60006			0
S3	2009	2009	2009	2	0	2	Export	682	Saudi Arabia	SAU	699	India	IND								06	SUGAR,SUGR.PREPTNS,HONEY	1	No Quantity							293895			0
S3	2009	2009	2009	2	0	2	Export	682	Saudi Arabia	SAU	706	Somalia	SOM								06	SUGAR,SUGR.PREPTNS,HONEY	1	No Quantity							71740			0
S3	2009	2009	2009	2	0	2	Export	682	Saudi Arabia	SAU	710	South Africa	ZAF								06	SUGAR,SUGR.PREPTNS,HONEY	1	No Quantity							84275			0
S3	2009	2009	2009	2	0	2	Export	682	Saudi Arabia	SAU	724	Spain	ESP								06	SUGAR,SUGR.PREPTNS,HONEY	1	No Quantity							1536680			0
S3	2009	2009	2009	2	0	2	Export	682	Saudi Arabia	SAU	736	Fmr Sudan	SDN								06	SUGAR,SUGR.PREPTNS,HONEY	1	No Quantity							14385635			0
S3	2009	2009	2009	2	0	2	Export	682	Saudi Arabia	SAU	760	Syria	SYR								06	SUGAR,SUGR.PREPTNS,HONEY	1	No Quantity							1247852			0
S3	2009	2009	2009	2	0	2	Export	682	Saudi Arabia	SAU	784	United Arab Emirates	ARE								06	SUGAR,SUGR.PREPTNS,HONEY	1	No Quantity							15320391			0
S3	2009	2009	2009	2	0	2	Export	682	Saudi Arabia	SAU	788	Tunisia	TUN								06	SUGAR,SUGR.PREPTNS,HONEY	1	No Quantity							186418			0
S3	2009	2009	2009	2	0	2	Export	682	Saudi Arabia	SAU	792	Turkey	TUR								06	SUGAR,SUGR.PREPTNS,HONEY	1	No Quantity							306162			0
S3	2009	2009	2009	2	0	2	Export	682	Saudi Arabia	SAU	800	Uganda	UGA								06	SUGAR,SUGR.PREPTNS,HONEY	1	No Quantity							429107			0
S3	2009	2009	2009	2	0	2	Export	682	Saudi Arabia	SAU	818	Egypt	EGY								06	SUGAR,SUGR.PREPTNS,HONEY	1	No Quantity							2305819			0
S3	2009	2009	2009	2	0	2	Export	682	Saudi Arabia	SAU	826	United Kingdom	GBR								06	SUGAR,SUGR.PREPTNS,HONEY	1	No Quantity							87742			0
S3	2009	2009	2009	2	0	2	Export	682	Saudi Arabia	SAU	834	United Rep. of Tanzania	TZA								06	SUGAR,SUGR.PREPTNS,HONEY	1	No Quantity							11400818			0
S3	2009	2009	2009	2	0	2	Export	682	Saudi Arabia	SAU	842	USA	USA								06	SUGAR,SUGR.PREPTNS,HONEY	1	No Quantity							145080			0
S3	2009	2009	2009	2	0	2	Export	682	Saudi Arabia	SAU	887	Yemen	YEM								06	SUGAR,SUGR.PREPTNS,HONEY	1	No Quantity							33824818			0
S3	2009	2009	2009	2	0	2	Export	682	Saudi Arabia	SAU	899	Areas, nes									06	SUGAR,SUGR.PREPTNS,HONEY	1	No Quantity							28269			0
S3	2009	2009	2009	2	0	2	Export	643	Russian Federation	RUS	0	World	WLD								07	COFFEE,TEA,COCOA,SPICES	1	No Quantity							412756849			0
S3	2009	2009	2009	2	0	2	Export	643	Russian Federation	RUS	4	Afghanistan	AFG								07	COFFEE,TEA,COCOA,SPICES	1	No Quantity							408			0
S3	2009	2009	2009	2	0	2	Export	643	Russian Federation	RUS	12	Algeria	DZA								07	COFFEE,TEA,COCOA,SPICES	1	No Quantity							380354			0
S3	2009	2009	2009	2	0	2	Export	643	Russian Federation	RUS	31	Azerbaijan	AZE								07	COFFEE,TEA,COCOA,SPICES	1	No Quantity							40967219			0
S3	2009	2009	2009	2	0	2	Export	643	Russian Federation	RUS	36	Australia	AUS								07	COFFEE,TEA,COCOA,SPICES	1	No Quantity							22221			0
S3	2009	2009	2009	2	0	2	Export	643	Russian Federation	RUS	40	Austria	AUT								07	COFFEE,TEA,COCOA,SPICES	1	No Quantity							138189			0
S3	2009	2009	2009	2	0	2	Export	643	Russian Federation	RUS	51	Armenia	ARM								07	COFFEE,TEA,COCOA,SPICES	1	No Quantity							17392222			0
S3	2009	2009	2009	2	0	2	Export	643	Russian Federation	RUS	56	Belgium	BEL								07	COFFEE,TEA,COCOA,SPICES	1	No Quantity							4108			0
S3	2009	2009	2009	2	0	2	Export	643	Russian Federation	RUS	100	Bulgaria	BGR								07	COFFEE,TEA,COCOA,SPICES	1	No Quantity							137281			0
S3	2009	2009	2009	2	0	2	Export	643	Russian Federation	RUS	124	Canada	CAN								07	COFFEE,TEA,COCOA,SPICES	1	No Quantity							764572			0
S3	2009	2009	2009	2	0	2	Export	643	Russian Federation	RUS	144	Sri Lanka	LKA								07	COFFEE,TEA,COCOA,SPICES	1	No Quantity							141680			0
S3	2009	2009	2009	2	0	2	Export	643	Russian Federation	RUS	156	China	CHN								07	COFFEE,TEA,COCOA,SPICES	1	No Quantity							21262			0
S3	2009	2009	2009	2	0	2	Export	643	Russian Federation	RUS	192	Cuba	CUB								07	COFFEE,TEA,COCOA,SPICES	1	No Quantity							30868			0
S3	2009	2009	2009	2	0	2	Export	643	Russian Federation	RUS	196	Cyprus	CYP								07	COFFEE,TEA,COCOA,SPICES	1	No Quantity							8900			0
S3	2009	2009	2009	2	0	2	Export	643	Russian Federation	RUS	203	Czechia	CZE								07	COFFEE,TEA,COCOA,SPICES	1	No Quantity							386102			0
S3	2009	2009	2009	2	0	2	Export	643	Russian Federation	RUS	208	Denmark	DNK								07	COFFEE,TEA,COCOA,SPICES	1	No Quantity							32585			0
S3	2009	2009	2009	2	0	2	Export	643	Russian Federation	RUS	233	Estonia	EST								07	COFFEE,TEA,COCOA,SPICES	1	No Quantity							1640155			0
S3	2009	2009	2009	2	0	2	Export	643	Russian Federation	RUS	246	Finland	FIN								07	COFFEE,TEA,COCOA,SPICES	1	No Quantity							1977686			0
S3	2009	2009	2009	2	0	2	Export	643	Russian Federation	RUS	251	France	FRA								07	COFFEE,TEA,COCOA,SPICES	1	No Quantity							47059			0
S3	2009	2009	2009	2	0	2	Export	643	Russian Federation	RUS	268	Georgia	GEO								07	COFFEE,TEA,COCOA,SPICES	1	No Quantity							18203272			0
S3	2009	2009	2009	2	0	2	Export	643	Russian Federation	RUS	276	Germany	DEU								07	COFFEE,TEA,COCOA,SPICES	1	No Quantity							10431302			0
S3	2009	2009	2009	2	0	2	Export	643	Russian Federation	RUS	300	Greece	GRC								07	COFFEE,TEA,COCOA,SPICES	1	No Quantity							158156			0
S3	2009	2009	2009	2	0	2	Export	643	Russian Federation	RUS	344	China, Hong Kong SAR	HKG								07	COFFEE,TEA,COCOA,SPICES	1	No Quantity							1011			0
S3	2009	2009	2009	2	0	2	Export	643	Russian Federation	RUS	348	Hungary	HUN								07	COFFEE,TEA,COCOA,SPICES	1	No Quantity							9921			0
S3	2009	2009	2009	2	0	2	Export	643	Russian Federation	RUS	360	Indonesia	IDN								07	COFFEE,TEA,COCOA,SPICES	1	No Quantity							72495			0
S3	2009	2009	2009	2	0	2	Export	643	Russian Federation	RUS	364	Iran	IRN								07	COFFEE,TEA,COCOA,SPICES	1	No Quantity							311450			0
S3	2009	2009	2009	2	0	2	Export	643	Russian Federation	RUS	372	Ireland	IRL								07	COFFEE,TEA,COCOA,SPICES	1	No Quantity							28			0
S3	2009	2009	2009	2	0	2	Export	643	Russian Federation	RUS	376	Israel	ISR								07	COFFEE,TEA,COCOA,SPICES	1	No Quantity							1275066			0
S3	2009	2009	2009	2	0	2	Export	643	Russian Federation	RUS	381	Italy	ITA								07	COFFEE,TEA,COCOA,SPICES	1	No Quantity							699426			0
S3	2009	2009	2009	2	0	2	Export	643	Russian Federation	RUS	392	Japan	JPN								07	COFFEE,TEA,COCOA,SPICES	1	No Quantity							15744			0
S3	2009	2009	2009	2	0	2	Export	643	Russian Federation	RUS	398	Kazakhstan	KAZ								07	COFFEE,TEA,COCOA,SPICES	1	No Quantity							103615974			0
S3	2009	2009	2009	2	0	2	Export	643	Russian Federation	RUS	400	Jordan	JOR								07	COFFEE,TEA,COCOA,SPICES	1	No Quantity							3425			0
S3	2009	2009	2009	2	0	2	Export	643	Russian Federation	RUS	410	Rep. of Korea	KOR								07	COFFEE,TEA,COCOA,SPICES	1	No Quantity							1346988			0
S3	2009	2009	2009	2	0	2	Export	643	Russian Federation	RUS	414	Kuwait	KWT								07	COFFEE,TEA,COCOA,SPICES	1	No Quantity							3206			0
S3	2009	2009	2009	2	0	2	Export	643	Russian Federation	RUS	417	Kyrgyzstan	KGZ								07	COFFEE,TEA,COCOA,SPICES	1	No Quantity							23880960			0
S3	2009	2009	2009	2	0	2	Export	643	Russian Federation	RUS	428	Latvia	LVA								07	COFFEE,TEA,COCOA,SPICES	1	No Quantity							6704351			0
S3	2009	2009	2009	2	0	2	Export	643	Russian Federation	RUS	440	Lithuania	LTU								07	COFFEE,TEA,COCOA,SPICES	1	No Quantity							2409948			0
S3	2009	2009	2009	2	0	2	Export	643	Russian Federation	RUS	490	Other Asia, nes									07	COFFEE,TEA,COCOA,SPICES	1	No Quantity							678280			0
S3	2009	2009	2009	2	0	2	Export	643	Russian Federation	RUS	496	Mongolia	MNG								07	COFFEE,TEA,COCOA,SPICES	1	No Quantity							12689145			0
S3	2009	2009	2009	2	0	2	Export	643	Russian Federation	RUS	498	Rep. of Moldova	MDA								07	COFFEE,TEA,COCOA,SPICES	1	No Quantity							8375196			0
S3	2009	2009	2009	2	0	2	Export	643	Russian Federation	RUS	504	Morocco	MAR								07	COFFEE,TEA,COCOA,SPICES	1	No Quantity							168374			0
S3	2009	2009	2009	2	0	2	Export	643	Russian Federation	RUS	528	Netherlands	NLD								07	COFFEE,TEA,COCOA,SPICES	1	No Quantity							6110595			0
S3	2009	2009	2009	2	0	2	Export	643	Russian Federation	RUS	554	New Zealand	NZL								07	COFFEE,TEA,COCOA,SPICES	1	No Quantity							15355			0
S3	2009	2009	2009	2	0	2	Export	643	Russian Federation	RUS	579	Norway	NOR								07	COFFEE,TEA,COCOA,SPICES	1	No Quantity							8376			0
S3	2009	2009	2009	2	0	2	Export	643	Russian Federation	RUS	616	Poland	POL								07	COFFEE,TEA,COCOA,SPICES	1	No Quantity							3054633			0
S3	2009	2009	2009	2	0	2	Export	643	Russian Federation	RUS	642	Romania	ROU								07	COFFEE,TEA,COCOA,SPICES	1	No Quantity							178141			0
S3	2009	2009	2009	2	0	2	Export	643	Russian Federation	RUS	682	Saudi Arabia	SAU								07	COFFEE,TEA,COCOA,SPICES	1	No Quantity							3164			0
S3	2009	2009	2009	2	0	2	Export	643	Russian Federation	RUS	699	India	IND								07	COFFEE,TEA,COCOA,SPICES	1	No Quantity							174152			0
S3	2009	2009	2009	2	0	2	Export	643	Russian Federation	RUS	710	South Africa	ZAF								07	COFFEE,TEA,COCOA,SPICES	1	No Quantity							27720			0
S3	2009	2009	2009	2	0	2	Export	643	Russian Federation	RUS	724	Spain	ESP								07	COFFEE,TEA,COCOA,SPICES	1	No Quantity							24702			0
S3	2009	2009	2009	2	0	2	Export	643	Russian Federation	RUS	752	Sweden	SWE								07	COFFEE,TEA,COCOA,SPICES	1	No Quantity							6			0
S3	2009	2009	2009	2	0	2	Export	643	Russian Federation	RUS	757	Switzerland	CHE								07	COFFEE,TEA,COCOA,SPICES	1	No Quantity							67334			0
S3	2009	2009	2009	2	0	2	Export	643	Russian Federation	RUS	762	Tajikistan	TJK								07	COFFEE,TEA,COCOA,SPICES	1	No Quantity							6457079			0
S3	2009	2009	2009	2	0	2	Export	643	Russian Federation	RUS	784	United Arab Emirates	ARE								07	COFFEE,TEA,COCOA,SPICES	1	No Quantity							794			0
S3	2009	2009	2009	2	0	2	Export	643	Russian Federation	RUS	788	Tunisia	TUN								07	COFFEE,TEA,COCOA,SPICES	1	No Quantity							64540			0
S3	2009	2009	2009	2	0	2	Export	643	Russian Federation	RUS	795	Turkmenistan	TKM								07	COFFEE,TEA,COCOA,SPICES	1	No Quantity							10560890			0
S3	2009	2009	2009	2	0	2	Export	643	Russian Federation	RUS	804	Ukraine	UKR								07	COFFEE,TEA,COCOA,SPICES	1	No Quantity							121606191			0
S3	2009	2009	2009	2	0	2	Export	643	Russian Federation	RUS	826	United Kingdom	GBR								07	COFFEE,TEA,COCOA,SPICES	1	No Quantity							204593			0
S3	2009	2009	2009	2	0	2	Export	643	Russian Federation	RUS	842	USA	USA								07	COFFEE,TEA,COCOA,SPICES	1	No Quantity							5626521			0
S3	2009	2009	2009	2	0	2	Export	643	Russian Federation	RUS	860	Uzbekistan	UZB								07	COFFEE,TEA,COCOA,SPICES	1	No Quantity							1490678			0
S3	2009	2009	2009	2	0	2	Export	643	Russian Federation	RUS	899	Areas, nes									07	COFFEE,TEA,COCOA,SPICES	1	No Quantity							1934796			0
S3	2009	2009	2009	2	0	2	Export	682	Saudi Arabia	SAU	0	World	WLD								07	COFFEE,TEA,COCOA,SPICES	1	No Quantity							31557936			0
S3	2009	2009	2009	2	0	2	Export	682	Saudi Arabia	SAU	12	Algeria	DZA								07	COFFEE,TEA,COCOA,SPICES	1	No Quantity							221621			0
S3	2009	2009	2009	2	0	2	Export	682	Saudi Arabia	SAU	48	Bahrain	BHR								07	COFFEE,TEA,COCOA,SPICES	1	No Quantity							650995			0
S3	2009	2009	2009	2	0	2	Export	682	Saudi Arabia	SAU	275	State of Palestine	PSE								07	COFFEE,TEA,COCOA,SPICES	1	No Quantity							181617			0
S3	2009	2009	2009	2	0	2	Export	682	Saudi Arabia	SAU	288	Ghana	GHA								07	COFFEE,TEA,COCOA,SPICES	1	No Quantity							133079			0
S3	2009	2009	2009	2	0	2	Export	682	Saudi Arabia	SAU	344	China, Hong Kong SAR	HKG								07	COFFEE,TEA,COCOA,SPICES	1	No Quantity							42937			0
S3	2009	2009	2009	2	0	2	Export	682	Saudi Arabia	SAU	368	Iraq	IRQ								07	COFFEE,TEA,COCOA,SPICES	1	No Quantity							558186			0
S3	2009	2009	2009	2	0	2	Export	682	Saudi Arabia	SAU	381	Italy	ITA								07	COFFEE,TEA,COCOA,SPICES	1	No Quantity							44804			0
S3	2009	2009	2009	2	0	2	Export	682	Saudi Arabia	SAU	400	Jordan	JOR								07	COFFEE,TEA,COCOA,SPICES	1	No Quantity							3645147			0
S3	2009	2009	2009	2	0	2	Export	682	Saudi Arabia	SAU	414	Kuwait	KWT								07	COFFEE,TEA,COCOA,SPICES	1	No Quantity							3893437			0
S3	2009	2009	2009	2	0	2	Export	682	Saudi Arabia	SAU	422	Lebanon	LBN								07	COFFEE,TEA,COCOA,SPICES	1	No Quantity							2301286			0
S3	2009	2009	2009	2	0	2	Export	682	Saudi Arabia	SAU	434	Libya	LBY								07	COFFEE,TEA,COCOA,SPICES	1	No Quantity							226155			0
S3	2009	2009	2009	2	0	2	Export	682	Saudi Arabia	SAU	496	Mongolia	MNG								07	COFFEE,TEA,COCOA,SPICES	1	No Quantity							105610			0
S3	2009	2009	2009	2	0	2	Export	682	Saudi Arabia	SAU	504	Morocco	MAR								07	COFFEE,TEA,COCOA,SPICES	1	No Quantity							63473			0
S3	2009	2009	2009	2	0	2	Export	682	Saudi Arabia	SAU	512	Oman	OMN								07	COFFEE,TEA,COCOA,SPICES	1	No Quantity							1284922			0
S3	2009	2009	2009	2	0	2	Export	682	Saudi Arabia	SAU	566	Nigeria	NGA								07	COFFEE,TEA,COCOA,SPICES	1	No Quantity							216021			0
S3	2009	2009	2009	2	0	2	Export	682	Saudi Arabia	SAU	586	Pakistan	PAK								07	COFFEE,TEA,COCOA,SPICES	1	No Quantity							325898			0
S3	2009	2009	2009	2	0	2	Export	682	Saudi Arabia	SAU	608	Philippines	PHL								07	COFFEE,TEA,COCOA,SPICES	1	No Quantity							775540			0
S3	2009	2009	2009	2	0	2	Export	682	Saudi Arabia	SAU	634	Qatar	QAT								07	COFFEE,TEA,COCOA,SPICES	1	No Quantity							2757596			0
S3	2009	2009	2009	2	0	2	Export	682	Saudi Arabia	SAU	699	India	IND								07	COFFEE,TEA,COCOA,SPICES	1	No Quantity							287227			0
S3	2009	2009	2009	2	0	2	Export	682	Saudi Arabia	SAU	702	Singapore	SGP								07	COFFEE,TEA,COCOA,SPICES	1	No Quantity							34937			0
S3	2009	2009	2009	2	0	2	Export	682	Saudi Arabia	SAU	736	Fmr Sudan	SDN								07	COFFEE,TEA,COCOA,SPICES	1	No Quantity							1929250			0
S3	2009	2009	2009	2	0	2	Export	682	Saudi Arabia	SAU	760	Syria	SYR								07	COFFEE,TEA,COCOA,SPICES	1	No Quantity							756072			0
S3	2009	2009	2009	2	0	2	Export	682	Saudi Arabia	SAU	764	Thailand	THA								07	COFFEE,TEA,COCOA,SPICES	1	No Quantity							473112			0
S3	2009	2009	2009	2	0	2	Export	682	Saudi Arabia	SAU	784	United Arab Emirates	ARE								07	COFFEE,TEA,COCOA,SPICES	1	No Quantity							3906238			0
S3	2009	2009	2009	2	0	2	Export	682	Saudi Arabia	SAU	788	Tunisia	TUN								07	COFFEE,TEA,COCOA,SPICES	1	No Quantity							92275			0
S3	2009	2009	2009	2	0	2	Export	682	Saudi Arabia	SAU	818	Egypt	EGY								07	COFFEE,TEA,COCOA,SPICES	1	No Quantity							4037984			0
S3	2009	2009	2009	2	0	2	Export	682	Saudi Arabia	SAU	834	United Rep. of Tanzania	TZA								07	COFFEE,TEA,COCOA,SPICES	1	No Quantity							213087			0
S3	2009	2009	2009	2	0	2	Export	682	Saudi Arabia	SAU	887	Yemen	YEM								07	COFFEE,TEA,COCOA,SPICES	1	No Quantity							2399428			0
S3	2009	2009	2009	2	0	2	Export	643	Russian Federation	RUS	0	World	WLD								08	ANIMAL FEED STUFF	1	No Quantity							272685389			0
S3	2009	2009	2009	2	0	2	Export	643	Russian Federation	RUS	31	Azerbaijan	AZE								08	ANIMAL FEED STUFF	1	No Quantity							4224236			0
S3	2009	2009	2009	2	0	2	Export	643	Russian Federation	RUS	40	Austria	AUT								08	ANIMAL FEED STUFF	1	No Quantity							41087			0
S3	2009	2009	2009	2	0	2	Export	643	Russian Federation	RUS	51	Armenia	ARM								08	ANIMAL FEED STUFF	1	No Quantity							1344448			0
S3	2009	2009	2009	2	0	2	Export	643	Russian Federation	RUS	70	Bosnia Herzegovina	BIH								08	ANIMAL FEED STUFF	1	No Quantity							153213			0
S3	2009	2009	2009	2	0	2	Export	643	Russian Federation	RUS	156	China	CHN								08	ANIMAL FEED STUFF	1	No Quantity							30026129			0
S3	2009	2009	2009	2	0	2	Export	643	Russian Federation	RUS	196	Cyprus	CYP								08	ANIMAL FEED STUFF	1	No Quantity							4818886			0
S3	2009	2009	2009	2	0	2	Export	643	Russian Federation	RUS	203	Czechia	CZE								08	ANIMAL FEED STUFF	1	No Quantity							18463			0
S3	2009	2009	2009	2	0	2	Export	643	Russian Federation	RUS	208	Denmark	DNK								08	ANIMAL FEED STUFF	1	No Quantity							7639924			0
S3	2009	2009	2009	2	0	2	Export	643	Russian Federation	RUS	233	Estonia	EST								08	ANIMAL FEED STUFF	1	No Quantity							792754			0
S3	2009	2009	2009	2	0	2	Export	643	Russian Federation	RUS	246	Finland	FIN								08	ANIMAL FEED STUFF	1	No Quantity							791999			0
S3	2009	2009	2009	2	0	2	Export	643	Russian Federation	RUS	251	France	FRA								08	ANIMAL FEED STUFF	1	No Quantity							6699236			0
S3	2009	2009	2009	2	0	2	Export	643	Russian Federation	RUS	268	Georgia	GEO								08	ANIMAL FEED STUFF	1	No Quantity							667654			0
S3	2009	2009	2009	2	0	2	Export	643	Russian Federation	RUS	276	Germany	DEU								08	ANIMAL FEED STUFF	1	No Quantity							2641292			0
S3	2009	2009	2009	2	0	2	Export	643	Russian Federation	RUS	300	Greece	GRC								08	ANIMAL FEED STUFF	1	No Quantity							1575548			0
S3	2009	2009	2009	2	0	2	Export	643	Russian Federation	RUS	360	Indonesia	IDN								08	ANIMAL FEED STUFF	1	No Quantity							10662			0
S3	2009	2009	2009	2	0	2	Export	643	Russian Federation	RUS	364	Iran	IRN								08	ANIMAL FEED STUFF	1	No Quantity							9585683			0
S3	2009	2009	2009	2	0	2	Export	643	Russian Federation	RUS	372	Ireland	IRL								08	ANIMAL FEED STUFF	1	No Quantity							137251			0
S3	2009	2009	2009	2	0	2	Export	643	Russian Federation	RUS	376	Israel	ISR								08	ANIMAL FEED STUFF	1	No Quantity							2536304			0
S3	2009	2009	2009	2	0	2	Export	643	Russian Federation	RUS	381	Italy	ITA								08	ANIMAL FEED STUFF	1	No Quantity							43906538			0
S3	2009	2009	2009	2	0	2	Export	643	Russian Federation	RUS	398	Kazakhstan	KAZ								08	ANIMAL FEED STUFF	1	No Quantity							25896335			0
S3	2009	2009	2009	2	0	2	Export	643	Russian Federation	RUS	400	Jordan	JOR								08	ANIMAL FEED STUFF	1	No Quantity							25000			0
S3	2009	2009	2009	2	0	2	Export	643	Russian Federation	RUS	410	Rep. of Korea	KOR								08	ANIMAL FEED STUFF	1	No Quantity							3622556			0
S3	2009	2009	2009	2	0	2	Export	643	Russian Federation	RUS	417	Kyrgyzstan	KGZ								08	ANIMAL FEED STUFF	1	No Quantity							1074658			0
S3	2009	2009	2009	2	0	2	Export	643	Russian Federation	RUS	422	Lebanon	LBN								08	ANIMAL FEED STUFF	1	No Quantity							25000			0
S3	2009	2009	2009	2	0	2	Export	643	Russian Federation	RUS	428	Latvia	LVA								08	ANIMAL FEED STUFF	1	No Quantity							15563686			0
S3	2009	2009	2009	2	0	2	Export	643	Russian Federation	RUS	434	Libya	LBY								08	ANIMAL FEED STUFF	1	No Quantity							185329			0
S3	2009	2009	2009	2	0	2	Export	643	Russian Federation	RUS	440	Lithuania	LTU								08	ANIMAL FEED STUFF	1	No Quantity							508370			0
S3	2009	2009	2009	2	0	2	Export	643	Russian Federation	RUS	496	Mongolia	MNG								08	ANIMAL FEED STUFF	1	No Quantity							423150			0
S3	2009	2009	2009	2	0	2	Export	643	Russian Federation	RUS	498	Rep. of Moldova	MDA								08	ANIMAL FEED STUFF	1	No Quantity							1396676			0
S3	2009	2009	2009	2	0	2	Export	643	Russian Federation	RUS	504	Morocco	MAR								08	ANIMAL FEED STUFF	1	No Quantity							8346975			0
S3	2009	2009	2009	2	0	2	Export	643	Russian Federation	RUS	528	Netherlands	NLD								08	ANIMAL FEED STUFF	1	No Quantity							7734539			0
S3	2009	2009	2009	2	0	2	Export	643	Russian Federation	RUS	616	Poland	POL								08	ANIMAL FEED STUFF	1	No Quantity							349237			0
S3	2009	2009	2009	2	0	2	Export	643	Russian Federation	RUS	620	Portugal	PRT								08	ANIMAL FEED STUFF	1	No Quantity							440000			0
S3	2009	2009	2009	2	0	2	Export	643	Russian Federation	RUS	688	Serbia	SRB								08	ANIMAL FEED STUFF	1	No Quantity							2104306			0
S3	2009	2009	2009	2	0	2	Export	643	Russian Federation	RUS	704	Viet Nam	VNM								08	ANIMAL FEED STUFF	1	No Quantity							84932			0
S3	2009	2009	2009	2	0	2	Export	643	Russian Federation	RUS	724	Spain	ESP								08	ANIMAL FEED STUFF	1	No Quantity							26128831			0
S3	2009	2009	2009	2	0	2	Export	643	Russian Federation	RUS	757	Switzerland	CHE								08	ANIMAL FEED STUFF	1	No Quantity							10504			0
S3	2009	2009	2009	2	0	2	Export	643	Russian Federation	RUS	760	Syria	SYR								08	ANIMAL FEED STUFF	1	No Quantity							471751			0
S3	2009	2009	2009	2	0	2	Export	643	Russian Federation	RUS	762	Tajikistan	TJK								08	ANIMAL FEED STUFF	1	No Quantity							769071			0
S3	2009	2009	2009	2	0	2	Export	643	Russian Federation	RUS	788	Tunisia	TUN								08	ANIMAL FEED STUFF	1	No Quantity							458584			0
S3	2009	2009	2009	2	0	2	Export	643	Russian Federation	RUS	792	Turkey	TUR								08	ANIMAL FEED STUFF	1	No Quantity							28905440			0
S3	2009	2009	2009	2	0	2	Export	643	Russian Federation	RUS	795	Turkmenistan	TKM								08	ANIMAL FEED STUFF	1	No Quantity							176477			0
S3	2009	2009	2009	2	0	2	Export	643	Russian Federation	RUS	804	Ukraine	UKR								08	ANIMAL FEED STUFF	1	No Quantity							23272605			0
S3	2009	2009	2009	2	0	2	Export	643	Russian Federation	RUS	818	Egypt	EGY								08	ANIMAL FEED STUFF	1	No Quantity							5629477			0
S3	2009	2009	2009	2	0	2	Export	643	Russian Federation	RUS	826	United Kingdom	GBR								08	ANIMAL FEED STUFF	1	No Quantity							1130816			0
S3	2009	2009	2009	2	0	2	Export	643	Russian Federation	RUS	842	USA	USA								08	ANIMAL FEED STUFF	1	No Quantity							261760			0
S3	2009	2009	2009	2	0	2	Export	643	Russian Federation	RUS	860	Uzbekistan	UZB								08	ANIMAL FEED STUFF	1	No Quantity							78017			0
S3	2009	2009	2009	2	0	2	Export	682	Saudi Arabia	SAU	0	World	WLD								08	ANIMAL FEED STUFF	1	No Quantity							2152205			0
S3	2009	2009	2009	2	0	2	Export	682	Saudi Arabia	SAU	50	Bangladesh	BGD								08	ANIMAL FEED STUFF	1	No Quantity							221888			0
S3	2009	2009	2009	2	0	2	Export	682	Saudi Arabia	SAU	364	Iran	IRN								08	ANIMAL FEED STUFF	1	No Quantity							473912			0
S3	2009	2009	2009	2	0	2	Export	682	Saudi Arabia	SAU	400	Jordan	JOR								08	ANIMAL FEED STUFF	1	No Quantity							258425			0
S3	2009	2009	2009	2	0	2	Export	682	Saudi Arabia	SAU	414	Kuwait	KWT								08	ANIMAL FEED STUFF	1	No Quantity							153615			0
S3	2009	2009	2009	2	0	2	Export	682	Saudi Arabia	SAU	422	Lebanon	LBN								08	ANIMAL FEED STUFF	1	No Quantity							40537			0
S3	2009	2009	2009	2	0	2	Export	682	Saudi Arabia	SAU	434	Libya	LBY								08	ANIMAL FEED STUFF	1	No Quantity							271226			0
S3	2009	2009	2009	2	0	2	Export	682	Saudi Arabia	SAU	524	Nepal	NPL								08	ANIMAL FEED STUFF	1	No Quantity							42937			0
S3	2009	2009	2009	2	0	2	Export	682	Saudi Arabia	SAU	634	Qatar	QAT								08	ANIMAL FEED STUFF	1	No Quantity							89609			0
S3	2009	2009	2009	2	0	2	Export	682	Saudi Arabia	SAU	704	Viet Nam	VNM								08	ANIMAL FEED STUFF	1	No Quantity							454977			0
S3	2009	2009	2009	2	0	2	Export	682	Saudi Arabia	SAU	760	Syria	SYR								08	ANIMAL FEED STUFF	1	No Quantity							47471			0
S3	2009	2009	2009	2	0	2	Export	682	Saudi Arabia	SAU	784	United Arab Emirates	ARE								08	ANIMAL FEED STUFF	1	No Quantity							97609			0
S3	2009	2009	2009	2	0	2	Export	643	Russian Federation	RUS	0	World	WLD								09	MISC.EDIBLE PRODUCTS ETC	1	No Quantity							524367382			0
S3	2009	2009	2009	2	0	2	Export	643	Russian Federation	RUS	4	Afghanistan	AFG								09	MISC.EDIBLE PRODUCTS ETC	1	No Quantity							34007			0
S3	2009	2009	2009	2	0	2	Export	643	Russian Federation	RUS	12	Algeria	DZA								09	MISC.EDIBLE PRODUCTS ETC	1	No Quantity							3			0
S3	2009	2009	2009	2	0	2	Export	643	Russian Federation	RUS	31	Azerbaijan	AZE								09	MISC.EDIBLE PRODUCTS ETC	1	No Quantity							29720415			0
S3	2009	2009	2009	2	0	2	Export	643	Russian Federation	RUS	36	Australia	AUS								09	MISC.EDIBLE PRODUCTS ETC	1	No Quantity							2143			0
S3	2009	2009	2009	2	0	2	Export	643	Russian Federation	RUS	40	Austria	AUT								09	MISC.EDIBLE PRODUCTS ETC	1	No Quantity							1107			0
S3	2009	2009	2009	2	0	2	Export	643	Russian Federation	RUS	51	Armenia	ARM								09	MISC.EDIBLE PRODUCTS ETC	1	No Quantity							9668497			0
S3	2009	2009	2009	2	0	2	Export	643	Russian Federation	RUS	56	Belgium	BEL								09	MISC.EDIBLE PRODUCTS ETC	1	No Quantity							1614			0
S3	2009	2009	2009	2	0	2	Export	643	Russian Federation	RUS	70	Bosnia Herzegovina	BIH								09	MISC.EDIBLE PRODUCTS ETC	1	No Quantity							73175			0
S3	2009	2009	2009	2	0	2	Export	643	Russian Federation	RUS	76	Brazil	BRA								09	MISC.EDIBLE PRODUCTS ETC	1	No Quantity							14204			0
S3	2009	2009	2009	2	0	2	Export	643	Russian Federation	RUS	92	Br. Virgin Isds	VGB								09	MISC.EDIBLE PRODUCTS ETC	1	No Quantity							27856			0
S3	2009	2009	2009	2	0	2	Export	643	Russian Federation	RUS	100	Bulgaria	BGR								09	MISC.EDIBLE PRODUCTS ETC	1	No Quantity							478745			0
S3	2009	2009	2009	2	0	2	Export	643	Russian Federation	RUS	124	Canada	CAN								09	MISC.EDIBLE PRODUCTS ETC	1	No Quantity							177096			0
S3	2009	2009	2009	2	0	2	Export	643	Russian Federation	RUS	156	China	CHN								09	MISC.EDIBLE PRODUCTS ETC	1	No Quantity							16660			0
S3	2009	2009	2009	2	0	2	Export	643	Russian Federation	RUS	191	Croatia	HRV								09	MISC.EDIBLE PRODUCTS ETC	1	No Quantity							120956			0
S3	2009	2009	2009	2	0	2	Export	643	Russian Federation	RUS	192	Cuba	CUB								09	MISC.EDIBLE PRODUCTS ETC	1	No Quantity							1354			0
S3	2009	2009	2009	2	0	2	Export	643	Russian Federation	RUS	196	Cyprus	CYP								09	MISC.EDIBLE PRODUCTS ETC	1	No Quantity							17432			0
S3	2009	2009	2009	2	0	2	Export	643	Russian Federation	RUS	203	Czechia	CZE								09	MISC.EDIBLE PRODUCTS ETC	1	No Quantity							512207			0
S3	2009	2009	2009	2	0	2	Export	643	Russian Federation	RUS	208	Denmark	DNK								09	MISC.EDIBLE PRODUCTS ETC	1	No Quantity							2259998			0
S3	2009	2009	2009	2	0	2	Export	643	Russian Federation	RUS	233	Estonia	EST								09	MISC.EDIBLE PRODUCTS ETC	1	No Quantity							1432204			0
S3	2009	2009	2009	2	0	2	Export	643	Russian Federation	RUS	246	Finland	FIN								09	MISC.EDIBLE PRODUCTS ETC	1	No Quantity							1146984			0
S3	2009	2009	2009	2	0	2	Export	643	Russian Federation	RUS	251	France	FRA								09	MISC.EDIBLE PRODUCTS ETC	1	No Quantity							3202711			0
S3	2009	2009	2009	2	0	2	Export	643	Russian Federation	RUS	268	Georgia	GEO								09	MISC.EDIBLE PRODUCTS ETC	1	No Quantity							19006100			0
S3	2009	2009	2009	2	0	2	Export	643	Russian Federation	RUS	276	Germany	DEU								09	MISC.EDIBLE PRODUCTS ETC	1	No Quantity							5426002			0
S3	2009	2009	2009	2	0	2	Export	643	Russian Federation	RUS	300	Greece	GRC								09	MISC.EDIBLE PRODUCTS ETC	1	No Quantity							879468			0
S3	2009	2009	2009	2	0	2	Export	643	Russian Federation	RUS	320	Guatemala	GTM								09	MISC.EDIBLE PRODUCTS ETC	1	No Quantity							2317			0
S3	2009	2009	2009	2	0	2	Export	643	Russian Federation	RUS	348	Hungary	HUN								09	MISC.EDIBLE PRODUCTS ETC	1	No Quantity							233386			0
S3	2009	2009	2009	2	0	2	Export	643	Russian Federation	RUS	352	Iceland	ISL								09	MISC.EDIBLE PRODUCTS ETC	1	No Quantity							2651			0
S3	2009	2009	2009	2	0	2	Export	643	Russian Federation	RUS	364	Iran	IRN								09	MISC.EDIBLE PRODUCTS ETC	1	No Quantity							139488			0
S3	2009	2009	2009	2	0	2	Export	643	Russian Federation	RUS	368	Iraq	IRQ								09	MISC.EDIBLE PRODUCTS ETC	1	No Quantity							29850			0
S3	2009	2009	2009	2	0	2	Export	643	Russian Federation	RUS	372	Ireland	IRL								09	MISC.EDIBLE PRODUCTS ETC	1	No Quantity							6			0
S3	2009	2009	2009	2	0	2	Export	643	Russian Federation	RUS	376	Israel	ISR								09	MISC.EDIBLE PRODUCTS ETC	1	No Quantity							1657906			0
S3	2009	2009	2009	2	0	2	Export	643	Russian Federation	RUS	381	Italy	ITA								09	MISC.EDIBLE PRODUCTS ETC	1	No Quantity							34723			0
S3	2009	2009	2009	2	0	2	Export	643	Russian Federation	RUS	392	Japan	JPN								09	MISC.EDIBLE PRODUCTS ETC	1	No Quantity							89925			0
S3	2009	2009	2009	2	0	2	Export	643	Russian Federation	RUS	398	Kazakhstan	KAZ								09	MISC.EDIBLE PRODUCTS ETC	1	No Quantity							197233662			0
S3	2009	2009	2009	2	0	2	Export	643	Russian Federation	RUS	400	Jordan	JOR								09	MISC.EDIBLE PRODUCTS ETC	1	No Quantity							7312			0
S3	2009	2009	2009	2	0	2	Export	643	Russian Federation	RUS	408	Dem. People's Rep. of Korea	PRK								09	MISC.EDIBLE PRODUCTS ETC	1	No Quantity							10972			0
S3	2009	2009	2009	2	0	2	Export	643	Russian Federation	RUS	410	Rep. of Korea	KOR								09	MISC.EDIBLE PRODUCTS ETC	1	No Quantity							231560			0
S3	2009	2009	2009	2	0	2	Export	643	Russian Federation	RUS	417	Kyrgyzstan	KGZ								09	MISC.EDIBLE PRODUCTS ETC	1	No Quantity							19465897			0
S3	2009	2009	2009	2	0	2	Export	643	Russian Federation	RUS	428	Latvia	LVA								09	MISC.EDIBLE PRODUCTS ETC	1	No Quantity							5415369			0
S3	2009	2009	2009	2	0	2	Export	643	Russian Federation	RUS	434	Libya	LBY								09	MISC.EDIBLE PRODUCTS ETC	1	No Quantity							53447			0
S3	2009	2009	2009	2	0	2	Export	643	Russian Federation	RUS	440	Lithuania	LTU								09	MISC.EDIBLE PRODUCTS ETC	1	No Quantity							10686863			0
S3	2009	2009	2009	2	0	2	Export	643	Russian Federation	RUS	490	Other Asia, nes									09	MISC.EDIBLE PRODUCTS ETC	1	No Quantity							7556			0
S3	2009	2009	2009	2	0	2	Export	643	Russian Federation	RUS	496	Mongolia	MNG								09	MISC.EDIBLE PRODUCTS ETC	1	No Quantity							13918363			0
S3	2009	2009	2009	2	0	2	Export	643	Russian Federation	RUS	498	Rep. of Moldova	MDA								09	MISC.EDIBLE PRODUCTS ETC	1	No Quantity							23006131			0
S3	2009	2009	2009	2	0	2	Export	643	Russian Federation	RUS	499	Montenegro	MNE								09	MISC.EDIBLE PRODUCTS ETC	1	No Quantity							13981			0
S3	2009	2009	2009	2	0	2	Export	643	Russian Federation	RUS	528	Netherlands	NLD								09	MISC.EDIBLE PRODUCTS ETC	1	No Quantity							264732			0
S3	2009	2009	2009	2	0	2	Export	643	Russian Federation	RUS	554	New Zealand	NZL								09	MISC.EDIBLE PRODUCTS ETC	1	No Quantity							2796			0
S3	2009	2009	2009	2	0	2	Export	643	Russian Federation	RUS	604	Peru	PER								09	MISC.EDIBLE PRODUCTS ETC	1	No Quantity							2365			0
S3	2009	2009	2009	2	0	2	Export	643	Russian Federation	RUS	616	Poland	POL								09	MISC.EDIBLE PRODUCTS ETC	1	No Quantity							2186075			0
S3	2009	2009	2009	2	0	2	Export	643	Russian Federation	RUS	642	Romania	ROU								09	MISC.EDIBLE PRODUCTS ETC	1	No Quantity							1761229			0
S3	2009	2009	2009	2	0	2	Export	643	Russian Federation	RUS	682	Saudi Arabia	SAU								09	MISC.EDIBLE PRODUCTS ETC	1	No Quantity							835464			0
S3	2009	2009	2009	2	0	2	Export	643	Russian Federation	RUS	688	Serbia	SRB								09	MISC.EDIBLE PRODUCTS ETC	1	No Quantity							4585744			0
S3	2009	2009	2009	2	0	2	Export	643	Russian Federation	RUS	699	India	IND								09	MISC.EDIBLE PRODUCTS ETC	1	No Quantity							130930			0
S3	2009	2009	2009	2	0	2	Export	643	Russian Federation	RUS	703	Slovakia	SVK								09	MISC.EDIBLE PRODUCTS ETC	1	No Quantity							28044			0
S3	2009	2009	2009	2	0	2	Export	643	Russian Federation	RUS	704	Viet Nam	VNM								09	MISC.EDIBLE PRODUCTS ETC	1	No Quantity							191623			0
S3	2009	2009	2009	2	0	2	Export	643	Russian Federation	RUS	705	Slovenia	SVN								09	MISC.EDIBLE PRODUCTS ETC	1	No Quantity							383163			0
S3	2009	2009	2009	2	0	2	Export	643	Russian Federation	RUS	710	South Africa	ZAF								09	MISC.EDIBLE PRODUCTS ETC	1	No Quantity							139			0
S3	2009	2009	2009	2	0	2	Export	643	Russian Federation	RUS	724	Spain	ESP								09	MISC.EDIBLE PRODUCTS ETC	1	No Quantity							33107			0
S3	2009	2009	2009	2	0	2	Export	643	Russian Federation	RUS	752	Sweden	SWE								09	MISC.EDIBLE PRODUCTS ETC	1	No Quantity							155723			0
S3	2009	2009	2009	2	0	2	Export	643	Russian Federation	RUS	762	Tajikistan	TJK								09	MISC.EDIBLE PRODUCTS ETC	1	No Quantity							10457459			0
S3	2009	2009	2009	2	0	2	Export	643	Russian Federation	RUS	784	United Arab Emirates	ARE								09	MISC.EDIBLE PRODUCTS ETC	1	No Quantity							6309914			0
S3	2009	2009	2009	2	0	2	Export	643	Russian Federation	RUS	792	Turkey	TUR								09	MISC.EDIBLE PRODUCTS ETC	1	No Quantity							314576			0
S3	2009	2009	2009	2	0	2	Export	643	Russian Federation	RUS	795	Turkmenistan	TKM								09	MISC.EDIBLE PRODUCTS ETC	1	No Quantity							15600233			0
S3	2009	2009	2009	2	0	2	Export	643	Russian Federation	RUS	804	Ukraine	UKR								09	MISC.EDIBLE PRODUCTS ETC	1	No Quantity							96764480			0
S3	2009	2009	2009	2	0	2	Export	643	Russian Federation	RUS	807	North Macedonia	MKD								09	MISC.EDIBLE PRODUCTS ETC	1	No Quantity							14168			0
S3	2009	2009	2009	2	0	2	Export	643	Russian Federation	RUS	826	United Kingdom	GBR								09	MISC.EDIBLE PRODUCTS ETC	1	No Quantity							4355242			0
S3	2009	2009	2009	2	0	2	Export	643	Russian Federation	RUS	842	USA	USA								09	MISC.EDIBLE PRODUCTS ETC	1	No Quantity							1769672			0
S3	2009	2009	2009	2	0	2	Export	643	Russian Federation	RUS	860	Uzbekistan	UZB								09	MISC.EDIBLE PRODUCTS ETC	1	No Quantity							31755295			0
S3	2009	2009	2009	2	0	2	Export	643	Russian Federation	RUS	862	Venezuela	VEN								09	MISC.EDIBLE PRODUCTS ETC	1	No Quantity							1850			0
S3	2009	2009	2009	2	0	2	Export	643	Russian Federation	RUS	899	Areas, nes									09	MISC.EDIBLE PRODUCTS ETC	1	No Quantity							1056			0
S3	2009	2009	2009	2	0	2	Export	682	Saudi Arabia	SAU	0	World	WLD								09	MISC.EDIBLE PRODUCTS ETC	1	No Quantity							57856438			0
S3	2009	2009	2009	2	0	2	Export	682	Saudi Arabia	SAU	48	Bahrain	BHR								09	MISC.EDIBLE PRODUCTS ETC	1	No Quantity							4116125			0
S3	2009	2009	2009	2	0	2	Export	682	Saudi Arabia	SAU	108	Burundi	BDI								09	MISC.EDIBLE PRODUCTS ETC	1	No Quantity							198419			0
S3	2009	2009	2009	2	0	2	Export	682	Saudi Arabia	SAU	262	Djibouti	DJI								09	MISC.EDIBLE PRODUCTS ETC	1	No Quantity							605124			0
S3	2009	2009	2009	2	0	2	Export	682	Saudi Arabia	SAU	275	State of Palestine	PSE								09	MISC.EDIBLE PRODUCTS ETC	1	No Quantity							2705324			0
S3	2009	2009	2009	2	0	2	Export	682	Saudi Arabia	SAU	340	Honduras	HND								09	MISC.EDIBLE PRODUCTS ETC	1	No Quantity							33870			0
S3	2009	2009	2009	2	0	2	Export	682	Saudi Arabia	SAU	344	China, Hong Kong SAR	HKG								09	MISC.EDIBLE PRODUCTS ETC	1	No Quantity							73874			0
S3	2009	2009	2009	2	0	2	Export	682	Saudi Arabia	SAU	368	Iraq	IRQ								09	MISC.EDIBLE PRODUCTS ETC	1	No Quantity							5502390			0
S3	2009	2009	2009	2	0	2	Export	682	Saudi Arabia	SAU	400	Jordan	JOR								09	MISC.EDIBLE PRODUCTS ETC	1	No Quantity							9684388			0
S3	2009	2009	2009	2	0	2	Export	682	Saudi Arabia	SAU	414	Kuwait	KWT								09	MISC.EDIBLE PRODUCTS ETC	1	No Quantity							9817201			0
S3	2009	2009	2009	2	0	2	Export	682	Saudi Arabia	SAU	422	Lebanon	LBN								09	MISC.EDIBLE PRODUCTS ETC	1	No Quantity							1024631			0
S3	2009	2009	2009	2	0	2	Export	682	Saudi Arabia	SAU	458	Malaysia	MYS								09	MISC.EDIBLE PRODUCTS ETC	1	No Quantity							258425			0
S3	2009	2009	2009	2	0	2	Export	682	Saudi Arabia	SAU	478	Mauritania	MRT								09	MISC.EDIBLE PRODUCTS ETC	1	No Quantity							221888			0
S3	2009	2009	2009	2	0	2	Export	682	Saudi Arabia	SAU	504	Morocco	MAR								09	MISC.EDIBLE PRODUCTS ETC	1	No Quantity							40537			0
S3	2009	2009	2009	2	0	2	Export	682	Saudi Arabia	SAU	512	Oman	OMN								09	MISC.EDIBLE PRODUCTS ETC	1	No Quantity							2095399			0
S3	2009	2009	2009	2	0	2	Export	682	Saudi Arabia	SAU	586	Pakistan	PAK								09	MISC.EDIBLE PRODUCTS ETC	1	No Quantity							26936			0
S3	2009	2009	2009	2	0	2	Export	682	Saudi Arabia	SAU	634	Qatar	QAT								09	MISC.EDIBLE PRODUCTS ETC	1	No Quantity							3037889			0
S3	2009	2009	2009	2	0	2	Export	682	Saudi Arabia	SAU	706	Somalia	SOM								09	MISC.EDIBLE PRODUCTS ETC	1	No Quantity							33070			0
S3	2009	2009	2009	2	0	2	Export	682	Saudi Arabia	SAU	724	Spain	ESP								09	MISC.EDIBLE PRODUCTS ETC	1	No Quantity							328831			0
S3	2009	2009	2009	2	0	2	Export	682	Saudi Arabia	SAU	736	Fmr Sudan	SDN								09	MISC.EDIBLE PRODUCTS ETC	1	No Quantity							1863111			0
S3	2009	2009	2009	2	0	2	Export	682	Saudi Arabia	SAU	760	Syria	SYR								09	MISC.EDIBLE PRODUCTS ETC	1	No Quantity							1423069			0
S3	2009	2009	2009	2	0	2	Export	682	Saudi Arabia	SAU	784	United Arab Emirates	ARE								09	MISC.EDIBLE PRODUCTS ETC	1	No Quantity							12054480			0
S3	2009	2009	2009	2	0	2	Export	682	Saudi Arabia	SAU	792	Turkey	TUR								09	MISC.EDIBLE PRODUCTS ETC	1	No Quantity							154948			0
S3	2009	2009	2009	2	0	2	Export	682	Saudi Arabia	SAU	818	Egypt	EGY								09	MISC.EDIBLE PRODUCTS ETC	1	No Quantity							409106			0
S3	2009	2009	2009	2	0	2	Export	682	Saudi Arabia	SAU	826	United Kingdom	GBR								09	MISC.EDIBLE PRODUCTS ETC	1	No Quantity							202419			0
S3	2009	2009	2009	2	0	2	Export	682	Saudi Arabia	SAU	887	Yemen	YEM								09	MISC.EDIBLE PRODUCTS ETC	1	No Quantity							1944985			0
S3	2009	2009	2009	2	0	2	Export	643	Russian Federation	RUS	0	World	WLD								11	BEVERAGES	1	No Quantity							332525742			0
S3	2009	2009	2009	2	0	2	Export	643	Russian Federation	RUS	8	Albania	ALB								11	BEVERAGES	1	No Quantity							26173			0
S3	2009	2009	2009	2	0	2	Export	643	Russian Federation	RUS	31	Azerbaijan	AZE								11	BEVERAGES	1	No Quantity							18749015			0
S3	2009	2009	2009	2	0	2	Export	643	Russian Federation	RUS	36	Australia	AUS								11	BEVERAGES	1	No Quantity							2966609			0
S3	2009	2009	2009	2	0	2	Export	643	Russian Federation	RUS	40	Austria	AUT								11	BEVERAGES	1	No Quantity							464455			0
S3	2009	2009	2009	2	0	2	Export	643	Russian Federation	RUS	48	Bahrain	BHR								11	BEVERAGES	1	No Quantity							181333			0
S3	2009	2009	2009	2	0	2	Export	643	Russian Federation	RUS	51	Armenia	ARM								11	BEVERAGES	1	No Quantity							13542423			0
S3	2009	2009	2009	2	0	2	Export	643	Russian Federation	RUS	56	Belgium	BEL								11	BEVERAGES	1	No Quantity							572196			0
S3	2009	2009	2009	2	0	2	Export	643	Russian Federation	RUS	76	Brazil	BRA								11	BEVERAGES	1	No Quantity							368162			0
S3	2009	2009	2009	2	0	2	Export	643	Russian Federation	RUS	84	Belize	BLZ								11	BEVERAGES	1	No Quantity							33946			0
S3	2009	2009	2009	2	0	2	Export	643	Russian Federation	RUS	100	Bulgaria	BGR								11	BEVERAGES	1	No Quantity							1279403			0
S3	2009	2009	2009	2	0	2	Export	643	Russian Federation	RUS	124	Canada	CAN								11	BEVERAGES	1	No Quantity							319042			0
S3	2009	2009	2009	2	0	2	Export	643	Russian Federation	RUS	152	Chile	CHL								11	BEVERAGES	1	No Quantity							659265			0
S3	2009	2009	2009	2	0	2	Export	643	Russian Federation	RUS	156	China	CHN								11	BEVERAGES	1	No Quantity							1439918			0
S3	2009	2009	2009	2	0	2	Export	643	Russian Federation	RUS	192	Cuba	CUB								11	BEVERAGES	1	No Quantity							10552			0
S3	2009	2009	2009	2	0	2	Export	643	Russian Federation	RUS	196	Cyprus	CYP								11	BEVERAGES	1	No Quantity							257196			0
S3	2009	2009	2009	2	0	2	Export	643	Russian Federation	RUS	203	Czechia	CZE								11	BEVERAGES	1	No Quantity							560250			0
S3	2009	2009	2009	2	0	2	Export	643	Russian Federation	RUS	204	Benin	BEN								11	BEVERAGES	1	No Quantity							8866			0
S3	2009	2009	2009	2	0	2	Export	643	Russian Federation	RUS	208	Denmark	DNK								11	BEVERAGES	1	No Quantity							479327			0
S3	2009	2009	2009	2	0	2	Export	643	Russian Federation	RUS	212	Dominica	DMA								11	BEVERAGES	1	No Quantity							82015			0
S3	2009	2009	2009	2	0	2	Export	643	Russian Federation	RUS	214	Dominican Rep.	DOM								11	BEVERAGES	1	No Quantity							41512			0
S3	2009	2009	2009	2	0	2	Export	643	Russian Federation	RUS	233	Estonia	EST								11	BEVERAGES	1	No Quantity							3843777			0
S3	2009	2009	2009	2	0	2	Export	643	Russian Federation	RUS	246	Finland	FIN								11	BEVERAGES	1	No Quantity							252540			0
S3	2009	2009	2009	2	0	2	Export	643	Russian Federation	RUS	251	France	FRA								11	BEVERAGES	1	No Quantity							1556512			0
S3	2009	2009	2009	2	0	2	Export	643	Russian Federation	RUS	268	Georgia	GEO								11	BEVERAGES	1	No Quantity							20193838			0
S3	2009	2009	2009	2	0	2	Export	643	Russian Federation	RUS	276	Germany	DEU								11	BEVERAGES	1	No Quantity							17498117			0
S3	2009	2009	2009	2	0	2	Export	643	Russian Federation	RUS	300	Greece	GRC								11	BEVERAGES	1	No Quantity							1688490			0
S3	2009	2009	2009	2	0	2	Export	643	Russian Federation	RUS	320	Guatemala	GTM								11	BEVERAGES	1	No Quantity							99688			0
S3	2009	2009	2009	2	0	2	Export	643	Russian Federation	RUS	324	Guinea	GIN								11	BEVERAGES	1	No Quantity							9596			0
S3	2009	2009	2009	2	0	2	Export	643	Russian Federation	RUS	344	China, Hong Kong SAR	HKG								11	BEVERAGES	1	No Quantity							184932			0
S3	2009	2009	2009	2	0	2	Export	643	Russian Federation	RUS	348	Hungary	HUN								11	BEVERAGES	1	No Quantity							44907			0
S3	2009	2009	2009	2	0	2	Export	643	Russian Federation	RUS	368	Iraq	IRQ								11	BEVERAGES	1	No Quantity							263738			0
S3	2009	2009	2009	2	0	2	Export	643	Russian Federation	RUS	372	Ireland	IRL								11	BEVERAGES	1	No Quantity							161502			0
S3	2009	2009	2009	2	0	2	Export	643	Russian Federation	RUS	376	Israel	ISR								11	BEVERAGES	1	No Quantity							1959462			0
S3	2009	2009	2009	2	0	2	Export	643	Russian Federation	RUS	381	Italy	ITA								11	BEVERAGES	1	No Quantity							1047467			0
S3	2009	2009	2009	2	0	2	Export	643	Russian Federation	RUS	384	Côte d'Ivoire	CIV								11	BEVERAGES	1	No Quantity							110148			0
S3	2009	2009	2009	2	0	2	Export	643	Russian Federation	RUS	392	Japan	JPN								11	BEVERAGES	1	No Quantity							78976			0
S3	2009	2009	2009	2	0	2	Export	643	Russian Federation	RUS	398	Kazakhstan	KAZ								11	BEVERAGES	1	No Quantity							92130676			0
S3	2009	2009	2009	2	0	2	Export	643	Russian Federation	RUS	400	Jordan	JOR								11	BEVERAGES	1	No Quantity							147915			0
S3	2009	2009	2009	2	0	2	Export	643	Russian Federation	RUS	404	Kenya	KEN								11	BEVERAGES	1	No Quantity							919606			0
S3	2009	2009	2009	2	0	2	Export	643	Russian Federation	RUS	410	Rep. of Korea	KOR								11	BEVERAGES	1	No Quantity							141764			0
S3	2009	2009	2009	2	0	2	Export	643	Russian Federation	RUS	417	Kyrgyzstan	KGZ								11	BEVERAGES	1	No Quantity							22386253			0
S3	2009	2009	2009	2	0	2	Export	643	Russian Federation	RUS	418	Lao People's Dem. Rep.	LAO								11	BEVERAGES	1	No Quantity							81839			0
S3	2009	2009	2009	2	0	2	Export	643	Russian Federation	RUS	422	Lebanon	LBN								11	BEVERAGES	1	No Quantity							665257			0
S3	2009	2009	2009	2	0	2	Export	643	Russian Federation	RUS	428	Latvia	LVA								11	BEVERAGES	1	No Quantity							31343089			0
S3	2009	2009	2009	2	0	2	Export	643	Russian Federation	RUS	434	Libya	LBY								11	BEVERAGES	1	No Quantity							3801			0
S3	2009	2009	2009	2	0	2	Export	643	Russian Federation	RUS	440	Lithuania	LTU								11	BEVERAGES	1	No Quantity							4833386			0
S3	2009	2009	2009	2	0	2	Export	643	Russian Federation	RUS	442	Luxembourg	LUX								11	BEVERAGES	1	No Quantity							4831			0
S3	2009	2009	2009	2	0	2	Export	643	Russian Federation	RUS	458	Malaysia	MYS								11	BEVERAGES	1	No Quantity							11962			0
S3	2009	2009	2009	2	0	2	Export	643	Russian Federation	RUS	484	Mexico	MEX								11	BEVERAGES	1	No Quantity							160857			0
S3	2009	2009	2009	2	0	2	Export	643	Russian Federation	RUS	496	Mongolia	MNG								11	BEVERAGES	1	No Quantity							4082273			0
S3	2009	2009	2009	2	0	2	Export	643	Russian Federation	RUS	498	Rep. of Moldova	MDA								11	BEVERAGES	1	No Quantity							15428839			0
S3	2009	2009	2009	2	0	2	Export	643	Russian Federation	RUS	499	Montenegro	MNE								11	BEVERAGES	1	No Quantity							21140			0
S3	2009	2009	2009	2	0	2	Export	643	Russian Federation	RUS	504	Morocco	MAR								11	BEVERAGES	1	No Quantity							32543			0
S3	2009	2009	2009	2	0	2	Export	643	Russian Federation	RUS	528	Netherlands	NLD								11	BEVERAGES	1	No Quantity							1002136			0
S3	2009	2009	2009	2	0	2	Export	643	Russian Federation	RUS	554	New Zealand	NZL								11	BEVERAGES	1	No Quantity							753642			0
S3	2009	2009	2009	2	0	2	Export	643	Russian Federation	RUS	579	Norway	NOR								11	BEVERAGES	1	No Quantity							51290			0
S3	2009	2009	2009	2	0	2	Export	643	Russian Federation	RUS	584	Marshall Isds	MHL								11	BEVERAGES	1	No Quantity							6745			0
S3	2009	2009	2009	2	0	2	Export	643	Russian Federation	RUS	591	Panama	PAN								11	BEVERAGES	1	No Quantity							5264			0
S3	2009	2009	2009	2	0	2	Export	643	Russian Federation	RUS	616	Poland	POL								11	BEVERAGES	1	No Quantity							479476			0
S3	2009	2009	2009	2	0	2	Export	643	Russian Federation	RUS	620	Portugal	PRT								11	BEVERAGES	1	No Quantity							99394			0
S3	2009	2009	2009	2	0	2	Export	643	Russian Federation	RUS	624	Guinea-Bissau	GNB								11	BEVERAGES	1	No Quantity							40300			0
S3	2009	2009	2009	2	0	2	Export	643	Russian Federation	RUS	642	Romania	ROU								11	BEVERAGES	1	No Quantity							27074			0
S3	2009	2009	2009	2	0	2	Export	643	Russian Federation	RUS	674	San Marino	SMR								11	BEVERAGES	1	No Quantity							100225			0
S3	2009	2009	2009	2	0	2	Export	643	Russian Federation	RUS	688	Serbia	SRB								11	BEVERAGES	1	No Quantity							32320			0
S3	2009	2009	2009	2	0	2	Export	643	Russian Federation	RUS	694	Sierra Leone	SLE								11	BEVERAGES	1	No Quantity							2193			0
S3	2009	2009	2009	2	0	2	Export	643	Russian Federation	RUS	699	India	IND								11	BEVERAGES	1	No Quantity							16164			0
S3	2009	2009	2009	2	0	2	Export	643	Russian Federation	RUS	702	Singapore	SGP								11	BEVERAGES	1	No Quantity							1033265			0
S3	2009	2009	2009	2	0	2	Export	643	Russian Federation	RUS	704	Viet Nam	VNM								11	BEVERAGES	1	No Quantity							942061			0
S3	2009	2009	2009	2	0	2	Export	643	Russian Federation	RUS	705	Slovenia	SVN								11	BEVERAGES	1	No Quantity							3078			0
S3	2009	2009	2009	2	0	2	Export	643	Russian Federation	RUS	724	Spain	ESP								11	BEVERAGES	1	No Quantity							274450			0
S3	2009	2009	2009	2	0	2	Export	643	Russian Federation	RUS	752	Sweden	SWE								11	BEVERAGES	1	No Quantity							678			0
S3	2009	2009	2009	2	0	2	Export	643	Russian Federation	RUS	757	Switzerland	CHE								11	BEVERAGES	1	No Quantity							1519256			0
S3	2009	2009	2009	2	0	2	Export	643	Russian Federation	RUS	760	Syria	SYR								11	BEVERAGES	1	No Quantity							26517			0
S3	2009	2009	2009	2	0	2	Export	643	Russian Federation	RUS	762	Tajikistan	TJK								11	BEVERAGES	1	No Quantity							4553114			0
S3	2009	2009	2009	2	0	2	Export	643	Russian Federation	RUS	784	United Arab Emirates	ARE								11	BEVERAGES	1	No Quantity							907435			0
S3	2009	2009	2009	2	0	2	Export	643	Russian Federation	RUS	792	Turkey	TUR								11	BEVERAGES	1	No Quantity							193060			0
S3	2009	2009	2009	2	0	2	Export	643	Russian Federation	RUS	795	Turkmenistan	TKM								11	BEVERAGES	1	No Quantity							6483564			0
S3	2009	2009	2009	2	0	2	Export	643	Russian Federation	RUS	804	Ukraine	UKR								11	BEVERAGES	1	No Quantity							19884155			0
S3	2009	2009	2009	2	0	2	Export	643	Russian Federation	RUS	826	United Kingdom	GBR								11	BEVERAGES	1	No Quantity							10318942			0
S3	2009	2009	2009	2	0	2	Export	643	Russian Federation	RUS	834	United Rep. of Tanzania	TZA								11	BEVERAGES	1	No Quantity							101457			0
S3	2009	2009	2009	2	0	2	Export	643	Russian Federation	RUS	842	USA	USA								11	BEVERAGES	1	No Quantity							15025675			0
S3	2009	2009	2009	2	0	2	Export	643	Russian Federation	RUS	854	Burkina Faso	BFA								11	BEVERAGES	1	No Quantity							8924			0
S3	2009	2009	2009	2	0	2	Export	643	Russian Federation	RUS	858	Uruguay	URY								11	BEVERAGES	1	No Quantity							15226			0
S3	2009	2009	2009	2	0	2	Export	643	Russian Federation	RUS	860	Uzbekistan	UZB								11	BEVERAGES	1	No Quantity							1205606			0
S3	2009	2009	2009	2	0	2	Export	643	Russian Federation	RUS	862	Venezuela	VEN								11	BEVERAGES	1	No Quantity							47962			0
S3	2009	2009	2009	2	0	2	Export	643	Russian Federation	RUS	894	Zambia	ZMB								11	BEVERAGES	1	No Quantity							693232			0
S3	2009	2009	2009	2	0	2	Export	643	Russian Federation	RUS	899	Areas, nes									11	BEVERAGES	1	No Quantity							3240483			0
S3	2009	2009	2009	2	0	2	Export	682	Saudi Arabia	SAU	0	World	WLD								11	BEVERAGES	1	No Quantity							195579674			0
S3	2009	2009	2009	2	0	2	Export	682	Saudi Arabia	SAU	4	Afghanistan	AFG								11	BEVERAGES	1	No Quantity							214954			0
S3	2009	2009	2009	2	0	2	Export	682	Saudi Arabia	SAU	8	Albania	ALB								11	BEVERAGES	1	No Quantity							36003			0
S3	2009	2009	2009	2	0	2	Export	682	Saudi Arabia	SAU	24	Angola	AGO								11	BEVERAGES	1	No Quantity							110144			0
S3	2009	2009	2009	2	0	2	Export	682	Saudi Arabia	SAU	48	Bahrain	BHR								11	BEVERAGES	1	No Quantity							6517953			0
S3	2009	2009	2009	2	0	2	Export	682	Saudi Arabia	SAU	120	Cameroon	CMR								11	BEVERAGES	1	No Quantity							525650			0
S3	2009	2009	2009	2	0	2	Export	682	Saudi Arabia	SAU	174	Comoros	COM								11	BEVERAGES	1	No Quantity							64806			0
S3	2009	2009	2009	2	0	2	Export	682	Saudi Arabia	SAU	262	Djibouti	DJI								11	BEVERAGES	1	No Quantity							76807			0
S3	2009	2009	2009	2	0	2	Export	682	Saudi Arabia	SAU	275	State of Palestine	PSE								11	BEVERAGES	1	No Quantity							394171			0
S3	2009	2009	2009	2	0	2	Export	682	Saudi Arabia	SAU	276	Germany	DEU								11	BEVERAGES	1	No Quantity							64806			0
S3	2009	2009	2009	2	0	2	Export	682	Saudi Arabia	SAU	324	Guinea	GIN								11	BEVERAGES	1	No Quantity							632860			0
S3	2009	2009	2009	2	0	2	Export	682	Saudi Arabia	SAU	364	Iran	IRN								11	BEVERAGES	1	No Quantity							386170			0
S3	2009	2009	2009	2	0	2	Export	682	Saudi Arabia	SAU	368	Iraq	IRQ								11	BEVERAGES	1	No Quantity							44307149			0
S3	2009	2009	2009	2	0	2	Export	682	Saudi Arabia	SAU	400	Jordan	JOR								11	BEVERAGES	1	No Quantity							15820972			0
S3	2009	2009	2009	2	0	2	Export	682	Saudi Arabia	SAU	414	Kuwait	KWT								11	BEVERAGES	1	No Quantity							30312484			0
S3	2009	2009	2009	2	0	2	Export	682	Saudi Arabia	SAU	422	Lebanon	LBN								11	BEVERAGES	1	No Quantity							2388227			0
S3	2009	2009	2009	2	0	2	Export	682	Saudi Arabia	SAU	434	Libya	LBY								11	BEVERAGES	1	No Quantity							453110			0
S3	2009	2009	2009	2	0	2	Export	682	Saudi Arabia	SAU	470	Malta	MLT								11	BEVERAGES	1	No Quantity							42404			0
S3	2009	2009	2009	2	0	2	Export	682	Saudi Arabia	SAU	478	Mauritania	MRT								11	BEVERAGES	1	No Quantity							61072			0
S3	2009	2009	2009	2	0	2	Export	682	Saudi Arabia	SAU	504	Morocco	MAR								11	BEVERAGES	1	No Quantity							344033			0
S3	2009	2009	2009	2	0	2	Export	682	Saudi Arabia	SAU	512	Oman	OMN								11	BEVERAGES	1	No Quantity							434175			0
S3	2009	2009	2009	2	0	2	Export	682	Saudi Arabia	SAU	566	Nigeria	NGA								11	BEVERAGES	1	No Quantity							39470			0
S3	2009	2009	2009	2	0	2	Export	682	Saudi Arabia	SAU	634	Qatar	QAT								11	BEVERAGES	1	No Quantity							40351839			0
S3	2009	2009	2009	2	0	2	Export	682	Saudi Arabia	SAU	686	Senegal	SEN								11	BEVERAGES	1	No Quantity							204819			0
S3	2009	2009	2009	2	0	2	Export	682	Saudi Arabia	SAU	706	Somalia	SOM								11	BEVERAGES	1	No Quantity							462977			0
S3	2009	2009	2009	2	0	2	Export	682	Saudi Arabia	SAU	724	Spain	ESP								11	BEVERAGES	1	No Quantity							107477			0
S3	2009	2009	2009	2	0	2	Export	682	Saudi Arabia	SAU	736	Fmr Sudan	SDN								11	BEVERAGES	1	No Quantity							167749			0
S3	2009	2009	2009	2	0	2	Export	682	Saudi Arabia	SAU	760	Syria	SYR								11	BEVERAGES	1	No Quantity							1358263			0
S3	2009	2009	2009	2	0	2	Export	682	Saudi Arabia	SAU	784	United Arab Emirates	ARE								11	BEVERAGES	1	No Quantity							5066082			0
S3	2009	2009	2009	2	0	2	Export	682	Saudi Arabia	SAU	818	Egypt	EGY								11	BEVERAGES	1	No Quantity							263758			0
S3	2009	2009	2009	2	0	2	Export	682	Saudi Arabia	SAU	826	United Kingdom	GBR								11	BEVERAGES	1	No Quantity							1883646			0
S3	2009	2009	2009	2	0	2	Export	682	Saudi Arabia	SAU	842	USA	USA								11	BEVERAGES	1	No Quantity							335232			0
S3	2009	2009	2009	2	0	2	Export	682	Saudi Arabia	SAU	887	Yemen	YEM								11	BEVERAGES	1	No Quantity							42150410			0
S3	2009	2009	2009	2	0	2	Export	643	Russian Federation	RUS	0	World	WLD								12	TOBACCO,TOBACCO MANUFACT	1	No Quantity							467511794			0
S3	2009	2009	2009	2	0	2	Export	643	Russian Federation	RUS	12	Algeria	DZA								12	TOBACCO,TOBACCO MANUFACT	1	No Quantity							539833			0
S3	2009	2009	2009	2	0	2	Export	643	Russian Federation	RUS	31	Azerbaijan	AZE								12	TOBACCO,TOBACCO MANUFACT	1	No Quantity							109459566			0
S3	2009	2009	2009	2	0	2	Export	643	Russian Federation	RUS	40	Austria	AUT								12	TOBACCO,TOBACCO MANUFACT	1	No Quantity							120818			0
S3	2009	2009	2009	2	0	2	Export	643	Russian Federation	RUS	51	Armenia	ARM								12	TOBACCO,TOBACCO MANUFACT	1	No Quantity							25401158			0
S3	2009	2009	2009	2	0	2	Export	643	Russian Federation	RUS	56	Belgium	BEL								12	TOBACCO,TOBACCO MANUFACT	1	No Quantity							2115836			0
S3	2009	2009	2009	2	0	2	Export	643	Russian Federation	RUS	76	Brazil	BRA								12	TOBACCO,TOBACCO MANUFACT	1	No Quantity							77051			0
S3	2009	2009	2009	2	0	2	Export	643	Russian Federation	RUS	124	Canada	CAN								12	TOBACCO,TOBACCO MANUFACT	1	No Quantity							2172227			0
S3	2009	2009	2009	2	0	2	Export	643	Russian Federation	RUS	156	China	CHN								12	TOBACCO,TOBACCO MANUFACT	1	No Quantity							101			0
S3	2009	2009	2009	2	0	2	Export	643	Russian Federation	RUS	196	Cyprus	CYP								12	TOBACCO,TOBACCO MANUFACT	1	No Quantity							115313			0
S3	2009	2009	2009	2	0	2	Export	643	Russian Federation	RUS	203	Czechia	CZE								12	TOBACCO,TOBACCO MANUFACT	1	No Quantity							448310			0
S3	2009	2009	2009	2	0	2	Export	643	Russian Federation	RUS	268	Georgia	GEO								12	TOBACCO,TOBACCO MANUFACT	1	No Quantity							10330510			0
S3	2009	2009	2009	2	0	2	Export	643	Russian Federation	RUS	276	Germany	DEU								12	TOBACCO,TOBACCO MANUFACT	1	No Quantity							12704977			0
S3	2009	2009	2009	2	0	2	Export	643	Russian Federation	RUS	300	Greece	GRC								12	TOBACCO,TOBACCO MANUFACT	1	No Quantity							19360			0
S3	2009	2009	2009	2	0	2	Export	643	Russian Federation	RUS	352	Iceland	ISL								12	TOBACCO,TOBACCO MANUFACT	1	No Quantity							157273			0
S3	2009	2009	2009	2	0	2	Export	643	Russian Federation	RUS	360	Indonesia	IDN								12	TOBACCO,TOBACCO MANUFACT	1	No Quantity							40767			0
S3	2009	2009	2009	2	0	2	Export	643	Russian Federation	RUS	372	Ireland	IRL								12	TOBACCO,TOBACCO MANUFACT	1	No Quantity							16205			0
S3	2009	2009	2009	2	0	2	Export	643	Russian Federation	RUS	376	Israel	ISR								12	TOBACCO,TOBACCO MANUFACT	1	No Quantity							7600			0
S3	2009	2009	2009	2	0	2	Export	643	Russian Federation	RUS	381	Italy	ITA								12	TOBACCO,TOBACCO MANUFACT	1	No Quantity							41600			0
S3	2009	2009	2009	2	0	2	Export	643	Russian Federation	RUS	392	Japan	JPN								12	TOBACCO,TOBACCO MANUFACT	1	No Quantity							1989410			0
S3	2009	2009	2009	2	0	2	Export	643	Russian Federation	RUS	398	Kazakhstan	KAZ								12	TOBACCO,TOBACCO MANUFACT	1	No Quantity							106289975			0
S3	2009	2009	2009	2	0	2	Export	643	Russian Federation	RUS	410	Rep. of Korea	KOR								12	TOBACCO,TOBACCO MANUFACT	1	No Quantity							1843			0
S3	2009	2009	2009	2	0	2	Export	643	Russian Federation	RUS	417	Kyrgyzstan	KGZ								12	TOBACCO,TOBACCO MANUFACT	1	No Quantity							3949346			0
S3	2009	2009	2009	2	0	2	Export	643	Russian Federation	RUS	428	Latvia	LVA								12	TOBACCO,TOBACCO MANUFACT	1	No Quantity							528000			0
S3	2009	2009	2009	2	0	2	Export	643	Russian Federation	RUS	440	Lithuania	LTU								12	TOBACCO,TOBACCO MANUFACT	1	No Quantity							833459			0
S3	2009	2009	2009	2	0	2	Export	643	Russian Federation	RUS	458	Malaysia	MYS								12	TOBACCO,TOBACCO MANUFACT	1	No Quantity							723741			0
S3	2009	2009	2009	2	0	2	Export	643	Russian Federation	RUS	496	Mongolia	MNG								12	TOBACCO,TOBACCO MANUFACT	1	No Quantity							901258			0
S3	2009	2009	2009	2	0	2	Export	643	Russian Federation	RUS	498	Rep. of Moldova	MDA								12	TOBACCO,TOBACCO MANUFACT	1	No Quantity							6942979			0
S3	2009	2009	2009	2	0	2	Export	643	Russian Federation	RUS	499	Montenegro	MNE								12	TOBACCO,TOBACCO MANUFACT	1	No Quantity							108024			0
S3	2009	2009	2009	2	0	2	Export	643	Russian Federation	RUS	504	Morocco	MAR								12	TOBACCO,TOBACCO MANUFACT	1	No Quantity							67175			0
S3	2009	2009	2009	2	0	2	Export	643	Russian Federation	RUS	528	Netherlands	NLD								12	TOBACCO,TOBACCO MANUFACT	1	No Quantity							213220			0
S3	2009	2009	2009	2	0	2	Export	643	Russian Federation	RUS	584	Marshall Isds	MHL								12	TOBACCO,TOBACCO MANUFACT	1	No Quantity							5234			0
S3	2009	2009	2009	2	0	2	Export	643	Russian Federation	RUS	608	Philippines	PHL								12	TOBACCO,TOBACCO MANUFACT	1	No Quantity							20362			0
S3	2009	2009	2009	2	0	2	Export	643	Russian Federation	RUS	616	Poland	POL								12	TOBACCO,TOBACCO MANUFACT	1	No Quantity							1112303			0
S3	2009	2009	2009	2	0	2	Export	643	Russian Federation	RUS	642	Romania	ROU								12	TOBACCO,TOBACCO MANUFACT	1	No Quantity							49410			0
S3	2009	2009	2009	2	0	2	Export	643	Russian Federation	RUS	688	Serbia	SRB								12	TOBACCO,TOBACCO MANUFACT	1	No Quantity							12087073			0
S3	2009	2009	2009	2	0	2	Export	643	Russian Federation	RUS	702	Singapore	SGP								12	TOBACCO,TOBACCO MANUFACT	1	No Quantity							58368			0
S3	2009	2009	2009	2	0	2	Export	643	Russian Federation	RUS	757	Switzerland	CHE								12	TOBACCO,TOBACCO MANUFACT	1	No Quantity							5227			0
S3	2009	2009	2009	2	0	2	Export	643	Russian Federation	RUS	762	Tajikistan	TJK								12	TOBACCO,TOBACCO MANUFACT	1	No Quantity							599197			0
S3	2009	2009	2009	2	0	2	Export	643	Russian Federation	RUS	792	Turkey	TUR								12	TOBACCO,TOBACCO MANUFACT	1	No Quantity							13537676			0
S3	2009	2009	2009	2	0	2	Export	643	Russian Federation	RUS	795	Turkmenistan	TKM								12	TOBACCO,TOBACCO MANUFACT	1	No Quantity							1731810			0
S3	2009	2009	2009	2	0	2	Export	643	Russian Federation	RUS	804	Ukraine	UKR								12	TOBACCO,TOBACCO MANUFACT	1	No Quantity							148619384			0
S3	2009	2009	2009	2	0	2	Export	643	Russian Federation	RUS	818	Egypt	EGY								12	TOBACCO,TOBACCO MANUFACT	1	No Quantity							507883			0
S3	2009	2009	2009	2	0	2	Export	643	Russian Federation	RUS	860	Uzbekistan	UZB								12	TOBACCO,TOBACCO MANUFACT	1	No Quantity							2211599			0
S3	2009	2009	2009	2	0	2	Export	643	Russian Federation	RUS	862	Venezuela	VEN								12	TOBACCO,TOBACCO MANUFACT	1	No Quantity							58558			0
S3	2009	2009	2009	2	0	2	Export	643	Russian Federation	RUS	887	Yemen	YEM								12	TOBACCO,TOBACCO MANUFACT	1	No Quantity							590676			0
S3	2009	2009	2009	2	0	2	Export	643	Russian Federation	RUS	899	Areas, nes									12	TOBACCO,TOBACCO MANUFACT	1	No Quantity							99			0
S3	2009	2009	2009	2	0	2	Export	682	Saudi Arabia	SAU	0	World	WLD								12	TOBACCO,TOBACCO MANUFACT	1	No Quantity							22815771			0
S3	2009	2009	2009	2	0	2	Export	682	Saudi Arabia	SAU	276	Germany	DEU								12	TOBACCO,TOBACCO MANUFACT	1	No Quantity							21804208			0
S3	2009	2009	2009	2	0	2	Export	682	Saudi Arabia	SAU	699	India	IND								12	TOBACCO,TOBACCO MANUFACT	1	No Quantity							32803			0
S3	2009	2009	2009	2	0	2	Export	682	Saudi Arabia	SAU	760	Syria	SYR								12	TOBACCO,TOBACCO MANUFACT	1	No Quantity							149881			0
S3	2009	2009	2009	2	0	2	Export	682	Saudi Arabia	SAU	788	Tunisia	TUN								12	TOBACCO,TOBACCO MANUFACT	1	No Quantity							104277			0
S3	2009	2009	2009	2	0	2	Export	682	Saudi Arabia	SAU	818	Egypt	EGY								12	TOBACCO,TOBACCO MANUFACT	1	No Quantity							724602			0
S3	2009	2009	2009	2	0	2	Export	643	Russian Federation	RUS	0	World	WLD								21	HIDES,SKINS,FURSKINS,RAW	1	No Quantity							51011872			0
S3	2009	2009	2009	2	0	2	Export	643	Russian Federation	RUS	40	Austria	AUT								21	HIDES,SKINS,FURSKINS,RAW	1	No Quantity							235064			0
S3	2009	2009	2009	2	0	2	Export	643	Russian Federation	RUS	84	Belize	BLZ								21	HIDES,SKINS,FURSKINS,RAW	1	No Quantity							132071			0
S3	2009	2009	2009	2	0	2	Export	643	Russian Federation	RUS	124	Canada	CAN								21	HIDES,SKINS,FURSKINS,RAW	1	No Quantity							1648825			0
S3	2009	2009	2009	2	0	2	Export	643	Russian Federation	RUS	156	China	CHN								21	HIDES,SKINS,FURSKINS,RAW	1	No Quantity							4696129			0
S3	2009	2009	2009	2	0	2	Export	643	Russian Federation	RUS	208	Denmark	DNK								21	HIDES,SKINS,FURSKINS,RAW	1	No Quantity							1673195			0
S3	2009	2009	2009	2	0	2	Export	643	Russian Federation	RUS	246	Finland	FIN								21	HIDES,SKINS,FURSKINS,RAW	1	No Quantity							4626423			0
S3	2009	2009	2009	2	0	2	Export	643	Russian Federation	RUS	251	France	FRA								21	HIDES,SKINS,FURSKINS,RAW	1	No Quantity							190979			0
S3	2009	2009	2009	2	0	2	Export	643	Russian Federation	RUS	276	Germany	DEU								21	HIDES,SKINS,FURSKINS,RAW	1	No Quantity							1807955			0
S3	2009	2009	2009	2	0	2	Export	643	Russian Federation	RUS	300	Greece	GRC								21	HIDES,SKINS,FURSKINS,RAW	1	No Quantity							4382270			0
S3	2009	2009	2009	2	0	2	Export	643	Russian Federation	RUS	344	China, Hong Kong SAR	HKG								21	HIDES,SKINS,FURSKINS,RAW	1	No Quantity							136891			0
S3	2009	2009	2009	2	0	2	Export	643	Russian Federation	RUS	381	Italy	ITA								21	HIDES,SKINS,FURSKINS,RAW	1	No Quantity							6463209			0
S3	2009	2009	2009	2	0	2	Export	643	Russian Federation	RUS	392	Japan	JPN								21	HIDES,SKINS,FURSKINS,RAW	1	No Quantity							1075895			0
S3	2009	2009	2009	2	0	2	Export	643	Russian Federation	RUS	398	Kazakhstan	KAZ								21	HIDES,SKINS,FURSKINS,RAW	1	No Quantity							257927			0
S3	2009	2009	2009	2	0	2	Export	643	Russian Federation	RUS	410	Rep. of Korea	KOR								21	HIDES,SKINS,FURSKINS,RAW	1	No Quantity							131666			0
S3	2009	2009	2009	2	0	2	Export	643	Russian Federation	RUS	428	Latvia	LVA								21	HIDES,SKINS,FURSKINS,RAW	1	No Quantity							294888			0
S3	2009	2009	2009	2	0	2	Export	643	Russian Federation	RUS	440	Lithuania	LTU								21	HIDES,SKINS,FURSKINS,RAW	1	No Quantity							828005			0
S3	2009	2009	2009	2	0	2	Export	643	Russian Federation	RUS	674	San Marino	SMR								21	HIDES,SKINS,FURSKINS,RAW	1	No Quantity							3025568			0
S3	2009	2009	2009	2	0	2	Export	643	Russian Federation	RUS	757	Switzerland	CHE								21	HIDES,SKINS,FURSKINS,RAW	1	No Quantity							4620903			0
S3	2009	2009	2009	2	0	2	Export	643	Russian Federation	RUS	784	United Arab Emirates	ARE								21	HIDES,SKINS,FURSKINS,RAW	1	No Quantity							141179			0
S3	2009	2009	2009	2	0	2	Export	643	Russian Federation	RUS	792	Turkey	TUR								21	HIDES,SKINS,FURSKINS,RAW	1	No Quantity							135891			0
S3	2009	2009	2009	2	0	2	Export	643	Russian Federation	RUS	826	United Kingdom	GBR								21	HIDES,SKINS,FURSKINS,RAW	1	No Quantity							9489824			0
S3	2009	2009	2009	2	0	2	Export	643	Russian Federation	RUS	842	USA	USA								21	HIDES,SKINS,FURSKINS,RAW	1	No Quantity							5017115			0
S3	2009	2009	2009	2	0	2	Export	682	Saudi Arabia	SAU	0	World	WLD								21	HIDES,SKINS,FURSKINS,RAW	1	No Quantity							129346			0
S3	2009	2009	2009	2	0	2	Export	682	Saudi Arabia	SAU	156	China	CHN								21	HIDES,SKINS,FURSKINS,RAW	1	No Quantity							67473			0
S3	2009	2009	2009	2	0	2	Export	682	Saudi Arabia	SAU	784	United Arab Emirates	ARE								21	HIDES,SKINS,FURSKINS,RAW	1	No Quantity							61873			0
S3	2009	2009	2009	2	0	2	Export	643	Russian Federation	RUS	0	World	WLD								22	OIL SEED,OLEAGINUS FRUIT	1	No Quantity							111186409			0
S3	2009	2009	2009	2	0	2	Export	643	Russian Federation	RUS	4	Afghanistan	AFG								22	OIL SEED,OLEAGINUS FRUIT	1	No Quantity							362064			0
S3	2009	2009	2009	2	0	2	Export	643	Russian Federation	RUS	31	Azerbaijan	AZE								22	OIL SEED,OLEAGINUS FRUIT	1	No Quantity							980270			0
S3	2009	2009	2009	2	0	2	Export	643	Russian Federation	RUS	40	Austria	AUT								22	OIL SEED,OLEAGINUS FRUIT	1	No Quantity							5960868			0
S3	2009	2009	2009	2	0	2	Export	643	Russian Federation	RUS	50	Bangladesh	BGD								22	OIL SEED,OLEAGINUS FRUIT	1	No Quantity							352555			0
S3	2009	2009	2009	2	0	2	Export	643	Russian Federation	RUS	51	Armenia	ARM								22	OIL SEED,OLEAGINUS FRUIT	1	No Quantity							1508728			0
S3	2009	2009	2009	2	0	2	Export	643	Russian Federation	RUS	56	Belgium	BEL								22	OIL SEED,OLEAGINUS FRUIT	1	No Quantity							30797694			0
S3	2009	2009	2009	2	0	2	Export	643	Russian Federation	RUS	156	China	CHN								22	OIL SEED,OLEAGINUS FRUIT	1	No Quantity							914441			0
S3	2009	2009	2009	2	0	2	Export	643	Russian Federation	RUS	203	Czechia	CZE								22	OIL SEED,OLEAGINUS FRUIT	1	No Quantity							297303			0
S3	2009	2009	2009	2	0	2	Export	643	Russian Federation	RUS	208	Denmark	DNK								22	OIL SEED,OLEAGINUS FRUIT	1	No Quantity							6465928			0
S3	2009	2009	2009	2	0	2	Export	643	Russian Federation	RUS	246	Finland	FIN								22	OIL SEED,OLEAGINUS FRUIT	1	No Quantity							1325080			0
S3	2009	2009	2009	2	0	2	Export	643	Russian Federation	RUS	251	France	FRA								22	OIL SEED,OLEAGINUS FRUIT	1	No Quantity							17			0
S3	2009	2009	2009	2	0	2	Export	643	Russian Federation	RUS	268	Georgia	GEO								22	OIL SEED,OLEAGINUS FRUIT	1	No Quantity							333			0
S3	2009	2009	2009	2	0	2	Export	643	Russian Federation	RUS	276	Germany	DEU								22	OIL SEED,OLEAGINUS FRUIT	1	No Quantity							8096501			0
S3	2009	2009	2009	2	0	2	Export	643	Russian Federation	RUS	300	Greece	GRC								22	OIL SEED,OLEAGINUS FRUIT	1	No Quantity							5726934			0
S3	2009	2009	2009	2	0	2	Export	643	Russian Federation	RUS	348	Hungary	HUN								22	OIL SEED,OLEAGINUS FRUIT	1	No Quantity							8085			0
S3	2009	2009	2009	2	0	2	Export	643	Russian Federation	RUS	364	Iran	IRN								22	OIL SEED,OLEAGINUS FRUIT	1	No Quantity							1788814			0
S3	2009	2009	2009	2	0	2	Export	643	Russian Federation	RUS	376	Israel	ISR								22	OIL SEED,OLEAGINUS FRUIT	1	No Quantity							2160			0
S3	2009	2009	2009	2	0	2	Export	643	Russian Federation	RUS	381	Italy	ITA								22	OIL SEED,OLEAGINUS FRUIT	1	No Quantity							5398162			0
S3	2009	2009	2009	2	0	2	Export	643	Russian Federation	RUS	398	Kazakhstan	KAZ								22	OIL SEED,OLEAGINUS FRUIT	1	No Quantity							12526557			0
S3	2009	2009	2009	2	0	2	Export	643	Russian Federation	RUS	408	Dem. People's Rep. of Korea	PRK								22	OIL SEED,OLEAGINUS FRUIT	1	No Quantity							20964			0
S3	2009	2009	2009	2	0	2	Export	643	Russian Federation	RUS	410	Rep. of Korea	KOR								22	OIL SEED,OLEAGINUS FRUIT	1	No Quantity							179222			0
S3	2009	2009	2009	2	0	2	Export	643	Russian Federation	RUS	417	Kyrgyzstan	KGZ								22	OIL SEED,OLEAGINUS FRUIT	1	No Quantity							1095089			0
S3	2009	2009	2009	2	0	2	Export	643	Russian Federation	RUS	422	Lebanon	LBN								22	OIL SEED,OLEAGINUS FRUIT	1	No Quantity							18700			0
S3	2009	2009	2009	2	0	2	Export	643	Russian Federation	RUS	428	Latvia	LVA								22	OIL SEED,OLEAGINUS FRUIT	1	No Quantity							345906			0
S3	2009	2009	2009	2	0	2	Export	643	Russian Federation	RUS	440	Lithuania	LTU								22	OIL SEED,OLEAGINUS FRUIT	1	No Quantity							204810			0
S3	2009	2009	2009	2	0	2	Export	643	Russian Federation	RUS	496	Mongolia	MNG								22	OIL SEED,OLEAGINUS FRUIT	1	No Quantity							2208206			0
S3	2009	2009	2009	2	0	2	Export	643	Russian Federation	RUS	498	Rep. of Moldova	MDA								22	OIL SEED,OLEAGINUS FRUIT	1	No Quantity							41978			0
S3	2009	2009	2009	2	0	2	Export	643	Russian Federation	RUS	528	Netherlands	NLD								22	OIL SEED,OLEAGINUS FRUIT	1	No Quantity							10189784			0
S3	2009	2009	2009	2	0	2	Export	643	Russian Federation	RUS	616	Poland	POL								22	OIL SEED,OLEAGINUS FRUIT	1	No Quantity							239158			0
S3	2009	2009	2009	2	0	2	Export	643	Russian Federation	RUS	642	Romania	ROU								22	OIL SEED,OLEAGINUS FRUIT	1	No Quantity							170176			0
S3	2009	2009	2009	2	0	2	Export	643	Russian Federation	RUS	699	India	IND								22	OIL SEED,OLEAGINUS FRUIT	1	No Quantity							1263858			0
S3	2009	2009	2009	2	0	2	Export	643	Russian Federation	RUS	710	South Africa	ZAF								22	OIL SEED,OLEAGINUS FRUIT	1	No Quantity							8547510			0
S3	2009	2009	2009	2	0	2	Export	643	Russian Federation	RUS	757	Switzerland	CHE								22	OIL SEED,OLEAGINUS FRUIT	1	No Quantity							201063			0
S3	2009	2009	2009	2	0	2	Export	643	Russian Federation	RUS	762	Tajikistan	TJK								22	OIL SEED,OLEAGINUS FRUIT	1	No Quantity							153320			0
S3	2009	2009	2009	2	0	2	Export	643	Russian Federation	RUS	792	Turkey	TUR								22	OIL SEED,OLEAGINUS FRUIT	1	No Quantity							619860			0
S3	2009	2009	2009	2	0	2	Export	643	Russian Federation	RUS	804	Ukraine	UKR								22	OIL SEED,OLEAGINUS FRUIT	1	No Quantity							234183			0
S3	2009	2009	2009	2	0	2	Export	643	Russian Federation	RUS	818	Egypt	EGY								22	OIL SEED,OLEAGINUS FRUIT	1	No Quantity							1471268			0
S3	2009	2009	2009	2	0	2	Export	643	Russian Federation	RUS	826	United Kingdom	GBR								22	OIL SEED,OLEAGINUS FRUIT	1	No Quantity							1031099			0
S3	2009	2009	2009	2	0	2	Export	643	Russian Federation	RUS	842	USA	USA								22	OIL SEED,OLEAGINUS FRUIT	1	No Quantity							29953			0
S3	2009	2009	2009	2	0	2	Export	643	Russian Federation	RUS	860	Uzbekistan	UZB								22	OIL SEED,OLEAGINUS FRUIT	1	No Quantity							407808			0
S3	2009	2009	2009	2	0	2	Export	682	Saudi Arabia	SAU	0	World	WLD								22	OIL SEED,OLEAGINUS FRUIT	1	No Quantity							36270			0
S3	2009	2009	2009	2	0	2	Export	682	Saudi Arabia	SAU	784	United Arab Emirates	ARE								22	OIL SEED,OLEAGINUS FRUIT	1	No Quantity							36270			0
S3	2009	2009	2009	2	0	2	Export	643	Russian Federation	RUS	0	World	WLD								23	CRUDE RUBBER	1	No Quantity							1139802378			0
S3	2009	2009	2009	2	0	2	Export	643	Russian Federation	RUS	31	Azerbaijan	AZE								23	CRUDE RUBBER	1	No Quantity							3491			0
S3	2009	2009	2009	2	0	2	Export	643	Russian Federation	RUS	32	Argentina	ARG								23	CRUDE RUBBER	1	No Quantity							349920			0
S3	2009	2009	2009	2	0	2	Export	643	Russian Federation	RUS	40	Austria	AUT								23	CRUDE RUBBER	1	No Quantity							18443229			0
S3	2009	2009	2009	2	0	2	Export	643	Russian Federation	RUS	50	Bangladesh	BGD								23	CRUDE RUBBER	1	No Quantity							109654			0
S3	2009	2009	2009	2	0	2	Export	643	Russian Federation	RUS	51	Armenia	ARM								23	CRUDE RUBBER	1	No Quantity							57027			0
S3	2009	2009	2009	2	0	2	Export	643	Russian Federation	RUS	56	Belgium	BEL								23	CRUDE RUBBER	1	No Quantity							220577178			0
S3	2009	2009	2009	2	0	2	Export	643	Russian Federation	RUS	76	Brazil	BRA								23	CRUDE RUBBER	1	No Quantity							2407529			0
S3	2009	2009	2009	2	0	2	Export	643	Russian Federation	RUS	92	Br. Virgin Isds	VGB								23	CRUDE RUBBER	1	No Quantity							794918			0
S3	2009	2009	2009	2	0	2	Export	643	Russian Federation	RUS	100	Bulgaria	BGR								23	CRUDE RUBBER	1	No Quantity							1867748			0
S3	2009	2009	2009	2	0	2	Export	643	Russian Federation	RUS	124	Canada	CAN								23	CRUDE RUBBER	1	No Quantity							5564284			0
S3	2009	2009	2009	2	0	2	Export	643	Russian Federation	RUS	152	Chile	CHL								23	CRUDE RUBBER	1	No Quantity							373139			0
S3	2009	2009	2009	2	0	2	Export	643	Russian Federation	RUS	156	China	CHN								23	CRUDE RUBBER	1	No Quantity							232408202			0
S3	2009	2009	2009	2	0	2	Export	643	Russian Federation	RUS	170	Colombia	COL								23	CRUDE RUBBER	1	No Quantity							228480			0
S3	2009	2009	2009	2	0	2	Export	643	Russian Federation	RUS	203	Czechia	CZE								23	CRUDE RUBBER	1	No Quantity							30371963			0
S3	2009	2009	2009	2	0	2	Export	643	Russian Federation	RUS	233	Estonia	EST								23	CRUDE RUBBER	1	No Quantity							490287			0
S3	2009	2009	2009	2	0	2	Export	643	Russian Federation	RUS	246	Finland	FIN								23	CRUDE RUBBER	1	No Quantity							7138283			0
S3	2009	2009	2009	2	0	2	Export	643	Russian Federation	RUS	251	France	FRA								23	CRUDE RUBBER	1	No Quantity							3054583			0
S3	2009	2009	2009	2	0	2	Export	643	Russian Federation	RUS	268	Georgia	GEO								23	CRUDE RUBBER	1	No Quantity							23166			0
S3	2009	2009	2009	2	0	2	Export	643	Russian Federation	RUS	276	Germany	DEU								23	CRUDE RUBBER	1	No Quantity							32699999			0
S3	2009	2009	2009	2	0	2	Export	643	Russian Federation	RUS	300	Greece	GRC								23	CRUDE RUBBER	1	No Quantity							2859271			0
S3	2009	2009	2009	2	0	2	Export	643	Russian Federation	RUS	344	China, Hong Kong SAR	HKG								23	CRUDE RUBBER	1	No Quantity							220671			0
S3	2009	2009	2009	2	0	2	Export	643	Russian Federation	RUS	348	Hungary	HUN								23	CRUDE RUBBER	1	No Quantity							75435039			0
S3	2009	2009	2009	2	0	2	Export	643	Russian Federation	RUS	360	Indonesia	IDN								23	CRUDE RUBBER	1	No Quantity							6613928			0
S3	2009	2009	2009	2	0	2	Export	643	Russian Federation	RUS	364	Iran	IRN								23	CRUDE RUBBER	1	No Quantity							203489			0
S3	2009	2009	2009	2	0	2	Export	643	Russian Federation	RUS	381	Italy	ITA								23	CRUDE RUBBER	1	No Quantity							3020043			0
S3	2009	2009	2009	2	0	2	Export	643	Russian Federation	RUS	398	Kazakhstan	KAZ								23	CRUDE RUBBER	1	No Quantity							4258231			0
S3	2009	2009	2009	2	0	2	Export	643	Russian Federation	RUS	408	Dem. People's Rep. of Korea	PRK								23	CRUDE RUBBER	1	No Quantity							2280			0
S3	2009	2009	2009	2	0	2	Export	643	Russian Federation	RUS	410	Rep. of Korea	KOR								23	CRUDE RUBBER	1	No Quantity							21060829			0
S3	2009	2009	2009	2	0	2	Export	643	Russian Federation	RUS	417	Kyrgyzstan	KGZ								23	CRUDE RUBBER	1	No Quantity							4825			0
S3	2009	2009	2009	2	0	2	Export	643	Russian Federation	RUS	428	Latvia	LVA								23	CRUDE RUBBER	1	No Quantity							19095808			0
S3	2009	2009	2009	2	0	2	Export	643	Russian Federation	RUS	434	Libya	LBY								23	CRUDE RUBBER	1	No Quantity							2397			0
S3	2009	2009	2009	2	0	2	Export	643	Russian Federation	RUS	440	Lithuania	LTU								23	CRUDE RUBBER	1	No Quantity							78260			0
S3	2009	2009	2009	2	0	2	Export	643	Russian Federation	RUS	458	Malaysia	MYS								23	CRUDE RUBBER	1	No Quantity							8640177			0
S3	2009	2009	2009	2	0	2	Export	643	Russian Federation	RUS	484	Mexico	MEX								23	CRUDE RUBBER	1	No Quantity							2160092			0
S3	2009	2009	2009	2	0	2	Export	643	Russian Federation	RUS	490	Other Asia, nes									23	CRUDE RUBBER	1	No Quantity							21453135			0
S3	2009	2009	2009	2	0	2	Export	643	Russian Federation	RUS	498	Rep. of Moldova	MDA								23	CRUDE RUBBER	1	No Quantity							52575			0
S3	2009	2009	2009	2	0	2	Export	643	Russian Federation	RUS	504	Morocco	MAR								23	CRUDE RUBBER	1	No Quantity							2157829			0
S3	2009	2009	2009	2	0	2	Export	643	Russian Federation	RUS	528	Netherlands	NLD								23	CRUDE RUBBER	1	No Quantity							4401969			0
S3	2009	2009	2009	2	0	2	Export	643	Russian Federation	RUS	566	Nigeria	NGA								23	CRUDE RUBBER	1	No Quantity							81285			0
S3	2009	2009	2009	2	0	2	Export	643	Russian Federation	RUS	586	Pakistan	PAK								23	CRUDE RUBBER	1	No Quantity							3046978			0
S3	2009	2009	2009	2	0	2	Export	643	Russian Federation	RUS	591	Panama	PAN								23	CRUDE RUBBER	1	No Quantity							1738812			0
S3	2009	2009	2009	2	0	2	Export	643	Russian Federation	RUS	604	Peru	PER								23	CRUDE RUBBER	1	No Quantity							585867			0
S3	2009	2009	2009	2	0	2	Export	643	Russian Federation	RUS	616	Poland	POL								23	CRUDE RUBBER	1	No Quantity							81611477			0
S3	2009	2009	2009	2	0	2	Export	643	Russian Federation	RUS	620	Portugal	PRT								23	CRUDE RUBBER	1	No Quantity							3204789			0
S3	2009	2009	2009	2	0	2	Export	643	Russian Federation	RUS	642	Romania	ROU								23	CRUDE RUBBER	1	No Quantity							6314322			0
S3	2009	2009	2009	2	0	2	Export	643	Russian Federation	RUS	688	Serbia	SRB								23	CRUDE RUBBER	1	No Quantity							1812111			0
S3	2009	2009	2009	2	0	2	Export	643	Russian Federation	RUS	690	Seychelles	SYC								23	CRUDE RUBBER	1	No Quantity							124			0
S3	2009	2009	2009	2	0	2	Export	643	Russian Federation	RUS	699	India	IND								23	CRUDE RUBBER	1	No Quantity							3401238			0
S3	2009	2009	2009	2	0	2	Export	643	Russian Federation	RUS	702	Singapore	SGP								23	CRUDE RUBBER	1	No Quantity							101620			0
S3	2009	2009	2009	2	0	2	Export	643	Russian Federation	RUS	703	Slovakia	SVK								23	CRUDE RUBBER	1	No Quantity							29906535			0
S3	2009	2009	2009	2	0	2	Export	643	Russian Federation	RUS	704	Viet Nam	VNM								23	CRUDE RUBBER	1	No Quantity							1815250			0
S3	2009	2009	2009	2	0	2	Export	643	Russian Federation	RUS	705	Slovenia	SVN								23	CRUDE RUBBER	1	No Quantity							64496			0
S3	2009	2009	2009	2	0	2	Export	643	Russian Federation	RUS	724	Spain	ESP								23	CRUDE RUBBER	1	No Quantity							35595606			0
S3	2009	2009	2009	2	0	2	Export	643	Russian Federation	RUS	757	Switzerland	CHE								23	CRUDE RUBBER	1	No Quantity							510227			0
S3	2009	2009	2009	2	0	2	Export	643	Russian Federation	RUS	760	Syria	SYR								23	CRUDE RUBBER	1	No Quantity							302372			0
S3	2009	2009	2009	2	0	2	Export	643	Russian Federation	RUS	762	Tajikistan	TJK								23	CRUDE RUBBER	1	No Quantity							53938			0
S3	2009	2009	2009	2	0	2	Export	643	Russian Federation	RUS	764	Thailand	THA								23	CRUDE RUBBER	1	No Quantity							76010			0
S3	2009	2009	2009	2	0	2	Export	643	Russian Federation	RUS	784	United Arab Emirates	ARE								23	CRUDE RUBBER	1	No Quantity							9014232			0
S3	2009	2009	2009	2	0	2	Export	643	Russian Federation	RUS	792	Turkey	TUR								23	CRUDE RUBBER	1	No Quantity							50736366			0
S3	2009	2009	2009	2	0	2	Export	643	Russian Federation	RUS	804	Ukraine	UKR								23	CRUDE RUBBER	1	No Quantity							51537839			0
S3	2009	2009	2009	2	0	2	Export	643	Russian Federation	RUS	826	United Kingdom	GBR								23	CRUDE RUBBER	1	No Quantity							87366384			0
S3	2009	2009	2009	2	0	2	Export	643	Russian Federation	RUS	842	USA	USA								23	CRUDE RUBBER	1	No Quantity							37397783			0
S3	2009	2009	2009	2	0	2	Export	643	Russian Federation	RUS	858	Uruguay	URY								23	CRUDE RUBBER	1	No Quantity							194400			0
S3	2009	2009	2009	2	0	2	Export	643	Russian Federation	RUS	860	Uzbekistan	UZB								23	CRUDE RUBBER	1	No Quantity							4648330			0
S3	2009	2009	2009	2	0	2	Export	643	Russian Federation	RUS	862	Venezuela	VEN								23	CRUDE RUBBER	1	No Quantity							59			0
S3	2009	2009	2009	2	0	2	Export	682	Saudi Arabia	SAU	0	World	WLD								23	CRUDE RUBBER	1	No Quantity							10889569			0
S3	2009	2009	2009	2	0	2	Export	682	Saudi Arabia	SAU	12	Algeria	DZA								23	CRUDE RUBBER	1	No Quantity							266692			0
S3	2009	2009	2009	2	0	2	Export	682	Saudi Arabia	SAU	36	Australia	AUS								23	CRUDE RUBBER	1	No Quantity							59472			0
S3	2009	2009	2009	2	0	2	Export	682	Saudi Arabia	SAU	56	Belgium	BEL								23	CRUDE RUBBER	1	No Quantity							39470			0
S3	2009	2009	2009	2	0	2	Export	682	Saudi Arabia	SAU	76	Brazil	BRA								23	CRUDE RUBBER	1	No Quantity							1256386			0
S3	2009	2009	2009	2	0	2	Export	682	Saudi Arabia	SAU	232	Eritrea	ERI								23	CRUDE RUBBER	1	No Quantity							477379			0
S3	2009	2009	2009	2	0	2	Export	682	Saudi Arabia	SAU	262	Djibouti	DJI								23	CRUDE RUBBER	1	No Quantity							96276			0
S3	2009	2009	2009	2	0	2	Export	682	Saudi Arabia	SAU	360	Indonesia	IDN								23	CRUDE RUBBER	1	No Quantity							85341			0
S3	2009	2009	2009	2	0	2	Export	682	Saudi Arabia	SAU	364	Iran	IRN								23	CRUDE RUBBER	1	No Quantity							346166			0
S3	2009	2009	2009	2	0	2	Export	682	Saudi Arabia	SAU	400	Jordan	JOR								23	CRUDE RUBBER	1	No Quantity							1237451			0
S3	2009	2009	2009	2	0	2	Export	682	Saudi Arabia	SAU	410	Rep. of Korea	KOR								23	CRUDE RUBBER	1	No Quantity							74140			0
S3	2009	2009	2009	2	0	2	Export	682	Saudi Arabia	SAU	414	Kuwait	KWT								23	CRUDE RUBBER	1	No Quantity							974759			0
S3	2009	2009	2009	2	0	2	Export	682	Saudi Arabia	SAU	422	Lebanon	LBN								23	CRUDE RUBBER	1	No Quantity							55472			0
S3	2009	2009	2009	2	0	2	Export	682	Saudi Arabia	SAU	490	Other Asia, nes									23	CRUDE RUBBER	1	No Quantity							74140			0
S3	2009	2009	2009	2	0	2	Export	682	Saudi Arabia	SAU	512	Oman	OMN								23	CRUDE RUBBER	1	No Quantity							60539			0
S3	2009	2009	2009	2	0	2	Export	682	Saudi Arabia	SAU	516	Namibia	NAM								23	CRUDE RUBBER	1	No Quantity							29069			0
S3	2009	2009	2009	2	0	2	Export	682	Saudi Arabia	SAU	566	Nigeria	NGA								23	CRUDE RUBBER	1	No Quantity							279493			0
S3	2009	2009	2009	2	0	2	Export	682	Saudi Arabia	SAU	586	Pakistan	PAK								23	CRUDE RUBBER	1	No Quantity							825412			0
S3	2009	2009	2009	2	0	2	Export	682	Saudi Arabia	SAU	634	Qatar	QAT								23	CRUDE RUBBER	1	No Quantity							46671			0
S3	2009	2009	2009	2	0	2	Export	682	Saudi Arabia	SAU	702	Singapore	SGP								23	CRUDE RUBBER	1	No Quantity							149881			0
S3	2009	2009	2009	2	0	2	Export	682	Saudi Arabia	SAU	710	South Africa	ZAF								23	CRUDE RUBBER	1	No Quantity							212287			0
S3	2009	2009	2009	2	0	2	Export	682	Saudi Arabia	SAU	736	Fmr Sudan	SDN								23	CRUDE RUBBER	1	No Quantity							785408			0
S3	2009	2009	2009	2	0	2	Export	682	Saudi Arabia	SAU	760	Syria	SYR								23	CRUDE RUBBER	1	No Quantity							290694			0
S3	2009	2009	2009	2	0	2	Export	682	Saudi Arabia	SAU	764	Thailand	THA								23	CRUDE RUBBER	1	No Quantity							88275			0
S3	2009	2009	2009	2	0	2	Export	682	Saudi Arabia	SAU	784	United Arab Emirates	ARE								23	CRUDE RUBBER	1	No Quantity							150148			0
S3	2009	2009	2009	2	0	2	Export	682	Saudi Arabia	SAU	792	Turkey	TUR								23	CRUDE RUBBER	1	No Quantity							158415			0
S3	2009	2009	2009	2	0	2	Export	682	Saudi Arabia	SAU	818	Egypt	EGY								23	CRUDE RUBBER	1	No Quantity							568587			0
S3	2009	2009	2009	2	0	2	Export	682	Saudi Arabia	SAU	842	USA	USA								23	CRUDE RUBBER	1	No Quantity							2148738			0
S3	2009	2009	2009	2	0	2	Export	682	Saudi Arabia	SAU	887	Yemen	YEM								23	CRUDE RUBBER	1	No Quantity							52805			0
S3	2009	2009	2009	2	0	2	Export	643	Russian Federation	RUS	0	World	WLD								24	CORK AND WOOD	1	No Quantity							4683198251			0
S3	2009	2009	2009	2	0	2	Export	643	Russian Federation	RUS	4	Afghanistan	AFG								24	CORK AND WOOD	1	No Quantity							58494269			0
S3	2009	2009	2009	2	0	2	Export	643	Russian Federation	RUS	8	Albania	ALB								24	CORK AND WOOD	1	No Quantity							142760			0
S3	2009	2009	2009	2	0	2	Export	643	Russian Federation	RUS	12	Algeria	DZA								24	CORK AND WOOD	1	No Quantity							136982			0
S3	2009	2009	2009	2	0	2	Export	643	Russian Federation	RUS	31	Azerbaijan	AZE								24	CORK AND WOOD	1	No Quantity							174575746			0
S3	2009	2009	2009	2	0	2	Export	643	Russian Federation	RUS	36	Australia	AUS								24	CORK AND WOOD	1	No Quantity							34444			0
S3	2009	2009	2009	2	0	2	Export	643	Russian Federation	RUS	40	Austria	AUT								24	CORK AND WOOD	1	No Quantity							30379499			0
S3	2009	2009	2009	2	0	2	Export	643	Russian Federation	RUS	51	Armenia	ARM								24	CORK AND WOOD	1	No Quantity							4895944			0
S3	2009	2009	2009	2	0	2	Export	643	Russian Federation	RUS	56	Belgium	BEL								24	CORK AND WOOD	1	No Quantity							44532150			0
S3	2009	2009	2009	2	0	2	Export	643	Russian Federation	RUS	70	Bosnia Herzegovina	BIH								24	CORK AND WOOD	1	No Quantity							8069			0
S3	2009	2009	2009	2	0	2	Export	643	Russian Federation	RUS	92	Br. Virgin Isds	VGB								24	CORK AND WOOD	1	No Quantity							269420			0
S3	2009	2009	2009	2	0	2	Export	643	Russian Federation	RUS	100	Bulgaria	BGR								24	CORK AND WOOD	1	No Quantity							170706			0
S3	2009	2009	2009	2	0	2	Export	643	Russian Federation	RUS	124	Canada	CAN								24	CORK AND WOOD	1	No Quantity							1190753			0
S3	2009	2009	2009	2	0	2	Export	643	Russian Federation	RUS	156	China	CHN								24	CORK AND WOOD	1	No Quantity							1984556813			0
S3	2009	2009	2009	2	0	2	Export	643	Russian Federation	RUS	191	Croatia	HRV								24	CORK AND WOOD	1	No Quantity							208901			0
S3	2009	2009	2009	2	0	2	Export	643	Russian Federation	RUS	196	Cyprus	CYP								24	CORK AND WOOD	1	No Quantity							1711881			0
S3	2009	2009	2009	2	0	2	Export	643	Russian Federation	RUS	203	Czechia	CZE								24	CORK AND WOOD	1	No Quantity							8215615			0
S3	2009	2009	2009	2	0	2	Export	643	Russian Federation	RUS	208	Denmark	DNK								24	CORK AND WOOD	1	No Quantity							14104771			0
S3	2009	2009	2009	2	0	2	Export	643	Russian Federation	RUS	233	Estonia	EST								24	CORK AND WOOD	1	No Quantity							60498575			0
S3	2009	2009	2009	2	0	2	Export	643	Russian Federation	RUS	234	Faeroe Isds	FRO								24	CORK AND WOOD	1	No Quantity							1652330			0
S3	2009	2009	2009	2	0	2	Export	643	Russian Federation	RUS	246	Finland	FIN								24	CORK AND WOOD	1	No Quantity							355079796			0
S3	2009	2009	2009	2	0	2	Export	643	Russian Federation	RUS	251	France	FRA								24	CORK AND WOOD	1	No Quantity							62437907			0
S3	2009	2009	2009	2	0	2	Export	643	Russian Federation	RUS	268	Georgia	GEO								24	CORK AND WOOD	1	No Quantity							2718689			0
S3	2009	2009	2009	2	0	2	Export	643	Russian Federation	RUS	276	Germany	DEU								24	CORK AND WOOD	1	No Quantity							128736689			0
S3	2009	2009	2009	2	0	2	Export	643	Russian Federation	RUS	300	Greece	GRC								24	CORK AND WOOD	1	No Quantity							5524602			0
S3	2009	2009	2009	2	0	2	Export	643	Russian Federation	RUS	348	Hungary	HUN								24	CORK AND WOOD	1	No Quantity							8843717			0
S3	2009	2009	2009	2	0	2	Export	643	Russian Federation	RUS	352	Iceland	ISL								24	CORK AND WOOD	1	No Quantity							391152			0
S3	2009	2009	2009	2	0	2	Export	643	Russian Federation	RUS	360	Indonesia	IDN								24	CORK AND WOOD	1	No Quantity							8909			0
S3	2009	2009	2009	2	0	2	Export	643	Russian Federation	RUS	364	Iran	IRN								24	CORK AND WOOD	1	No Quantity							144089359			0
S3	2009	2009	2009	2	0	2	Export	643	Russian Federation	RUS	368	Iraq	IRQ								24	CORK AND WOOD	1	No Quantity							4287580			0
S3	2009	2009	2009	2	0	2	Export	643	Russian Federation	RUS	372	Ireland	IRL								24	CORK AND WOOD	1	No Quantity							9895560			0
S3	2009	2009	2009	2	0	2	Export	643	Russian Federation	RUS	376	Israel	ISR								24	CORK AND WOOD	1	No Quantity							13200118			0
S3	2009	2009	2009	2	0	2	Export	643	Russian Federation	RUS	381	Italy	ITA								24	CORK AND WOOD	1	No Quantity							35560889			0
S3	2009	2009	2009	2	0	2	Export	643	Russian Federation	RUS	392	Japan	JPN								24	CORK AND WOOD	1	No Quantity							332142322			0
S3	2009	2009	2009	2	0	2	Export	643	Russian Federation	RUS	398	Kazakhstan	KAZ								24	CORK AND WOOD	1	No Quantity							107023879			0
S3	2009	2009	2009	2	0	2	Export	643	Russian Federation	RUS	400	Jordan	JOR								24	CORK AND WOOD	1	No Quantity							2541973			0
S3	2009	2009	2009	2	0	2	Export	643	Russian Federation	RUS	408	Dem. People's Rep. of Korea	PRK								24	CORK AND WOOD	1	No Quantity							2821829			0
S3	2009	2009	2009	2	0	2	Export	643	Russian Federation	RUS	410	Rep. of Korea	KOR								24	CORK AND WOOD	1	No Quantity							71257430			0
S3	2009	2009	2009	2	0	2	Export	643	Russian Federation	RUS	414	Kuwait	KWT								24	CORK AND WOOD	1	No Quantity							1050905			0
S3	2009	2009	2009	2	0	2	Export	643	Russian Federation	RUS	417	Kyrgyzstan	KGZ								24	CORK AND WOOD	1	No Quantity							27601300			0
S3	2009	2009	2009	2	0	2	Export	643	Russian Federation	RUS	422	Lebanon	LBN								24	CORK AND WOOD	1	No Quantity							21343671			0
S3	2009	2009	2009	2	0	2	Export	643	Russian Federation	RUS	428	Latvia	LVA								24	CORK AND WOOD	1	No Quantity							15060117			0
S3	2009	2009	2009	2	0	2	Export	643	Russian Federation	RUS	434	Libya	LBY								24	CORK AND WOOD	1	No Quantity							429929			0
S3	2009	2009	2009	2	0	2	Export	643	Russian Federation	RUS	440	Lithuania	LTU								24	CORK AND WOOD	1	No Quantity							15687669			0
S3	2009	2009	2009	2	0	2	Export	643	Russian Federation	RUS	442	Luxembourg	LUX								24	CORK AND WOOD	1	No Quantity							3823			0
S3	2009	2009	2009	2	0	2	Export	643	Russian Federation	RUS	458	Malaysia	MYS								24	CORK AND WOOD	1	No Quantity							70887			0
S3	2009	2009	2009	2	0	2	Export	643	Russian Federation	RUS	466	Mali	MLI								24	CORK AND WOOD	1	No Quantity							8620			0
S3	2009	2009	2009	2	0	2	Export	643	Russian Federation	RUS	478	Mauritania	MRT								24	CORK AND WOOD	1	No Quantity							119947			0
S3	2009	2009	2009	2	0	2	Export	643	Russian Federation	RUS	480	Mauritius	MUS								24	CORK AND WOOD	1	No Quantity							11131			0
S3	2009	2009	2009	2	0	2	Export	643	Russian Federation	RUS	490	Other Asia, nes									24	CORK AND WOOD	1	No Quantity							35649			0
S3	2009	2009	2009	2	0	2	Export	643	Russian Federation	RUS	496	Mongolia	MNG								24	CORK AND WOOD	1	No Quantity							450539			0
S3	2009	2009	2009	2	0	2	Export	643	Russian Federation	RUS	498	Rep. of Moldova	MDA								24	CORK AND WOOD	1	No Quantity							3373516			0
S3	2009	2009	2009	2	0	2	Export	643	Russian Federation	RUS	499	Montenegro	MNE								24	CORK AND WOOD	1	No Quantity							27947			0
S3	2009	2009	2009	2	0	2	Export	643	Russian Federation	RUS	504	Morocco	MAR								24	CORK AND WOOD	1	No Quantity							307593			0
S3	2009	2009	2009	2	0	2	Export	643	Russian Federation	RUS	528	Netherlands	NLD								24	CORK AND WOOD	1	No Quantity							42098897			0
S3	2009	2009	2009	2	0	2	Export	643	Russian Federation	RUS	579	Norway	NOR								24	CORK AND WOOD	1	No Quantity							2328935			0
S3	2009	2009	2009	2	0	2	Export	643	Russian Federation	RUS	591	Panama	PAN								24	CORK AND WOOD	1	No Quantity							449215			0
S3	2009	2009	2009	2	0	2	Export	643	Russian Federation	RUS	598	Papua New Guinea	PNG								24	CORK AND WOOD	1	No Quantity							692			0
S3	2009	2009	2009	2	0	2	Export	643	Russian Federation	RUS	616	Poland	POL								24	CORK AND WOOD	1	No Quantity							18331593			0
S3	2009	2009	2009	2	0	2	Export	643	Russian Federation	RUS	620	Portugal	PRT								24	CORK AND WOOD	1	No Quantity							117008			0
S3	2009	2009	2009	2	0	2	Export	643	Russian Federation	RUS	642	Romania	ROU								24	CORK AND WOOD	1	No Quantity							57722			0
S3	2009	2009	2009	2	0	2	Export	643	Russian Federation	RUS	682	Saudi Arabia	SAU								24	CORK AND WOOD	1	No Quantity							8181907			0
S3	2009	2009	2009	2	0	2	Export	643	Russian Federation	RUS	688	Serbia	SRB								24	CORK AND WOOD	1	No Quantity							123983			0
S3	2009	2009	2009	2	0	2	Export	643	Russian Federation	RUS	699	India	IND								24	CORK AND WOOD	1	No Quantity							423560			0
S3	2009	2009	2009	2	0	2	Export	643	Russian Federation	RUS	703	Slovakia	SVK								24	CORK AND WOOD	1	No Quantity							1390227			0
S3	2009	2009	2009	2	0	2	Export	643	Russian Federation	RUS	704	Viet Nam	VNM								24	CORK AND WOOD	1	No Quantity							599422			0
S3	2009	2009	2009	2	0	2	Export	643	Russian Federation	RUS	705	Slovenia	SVN								24	CORK AND WOOD	1	No Quantity							859672			0
S3	2009	2009	2009	2	0	2	Export	643	Russian Federation	RUS	710	South Africa	ZAF								24	CORK AND WOOD	1	No Quantity							28888			0
S3	2009	2009	2009	2	0	2	Export	643	Russian Federation	RUS	724	Spain	ESP								24	CORK AND WOOD	1	No Quantity							581035			0
S3	2009	2009	2009	2	0	2	Export	643	Russian Federation	RUS	736	Fmr Sudan	SDN								24	CORK AND WOOD	1	No Quantity							471466			0
S3	2009	2009	2009	2	0	2	Export	643	Russian Federation	RUS	752	Sweden	SWE								24	CORK AND WOOD	1	No Quantity							54860829			0
S3	2009	2009	2009	2	0	2	Export	643	Russian Federation	RUS	757	Switzerland	CHE								24	CORK AND WOOD	1	No Quantity							3583933			0
S3	2009	2009	2009	2	0	2	Export	643	Russian Federation	RUS	760	Syria	SYR								24	CORK AND WOOD	1	No Quantity							49626850			0
S3	2009	2009	2009	2	0	2	Export	643	Russian Federation	RUS	762	Tajikistan	TJK								24	CORK AND WOOD	1	No Quantity							71563842			0
S3	2009	2009	2009	2	0	2	Export	643	Russian Federation	RUS	764	Thailand	THA								24	CORK AND WOOD	1	No Quantity							8415			0
S3	2009	2009	2009	2	0	2	Export	643	Russian Federation	RUS	784	United Arab Emirates	ARE								24	CORK AND WOOD	1	No Quantity							2088918			0
S3	2009	2009	2009	2	0	2	Export	643	Russian Federation	RUS	788	Tunisia	TUN								24	CORK AND WOOD	1	No Quantity							2963777			0
S3	2009	2009	2009	2	0	2	Export	643	Russian Federation	RUS	792	Turkey	TUR								24	CORK AND WOOD	1	No Quantity							39949091			0
S3	2009	2009	2009	2	0	2	Export	643	Russian Federation	RUS	795	Turkmenistan	TKM								24	CORK AND WOOD	1	No Quantity							28873672			0
S3	2009	2009	2009	2	0	2	Export	643	Russian Federation	RUS	804	Ukraine	UKR								24	CORK AND WOOD	1	No Quantity							4745876			0
S3	2009	2009	2009	2	0	2	Export	643	Russian Federation	RUS	807	North Macedonia	MKD								24	CORK AND WOOD	1	No Quantity							37157			0
S3	2009	2009	2009	2	0	2	Export	643	Russian Federation	RUS	818	Egypt	EGY								24	CORK AND WOOD	1	No Quantity							289188806			0
S3	2009	2009	2009	2	0	2	Export	643	Russian Federation	RUS	826	United Kingdom	GBR								24	CORK AND WOOD	1	No Quantity							53063709			0
S3	2009	2009	2009	2	0	2	Export	643	Russian Federation	RUS	842	USA	USA								24	CORK AND WOOD	1	No Quantity							4779351			0
S3	2009	2009	2009	2	0	2	Export	643	Russian Federation	RUS	860	Uzbekistan	UZB								24	CORK AND WOOD	1	No Quantity							243817283			0
S3	2009	2009	2009	2	0	2	Export	643	Russian Federation	RUS	862	Venezuela	VEN								24	CORK AND WOOD	1	No Quantity							4			0
S3	2009	2009	2009	2	0	2	Export	643	Russian Federation	RUS	887	Yemen	YEM								24	CORK AND WOOD	1	No Quantity							77244			0
S3	2009	2009	2009	2	0	2	Export	682	Saudi Arabia	SAU	0	World	WLD								24	CORK AND WOOD	1	No Quantity							8501075			0
S3	2009	2009	2009	2	0	2	Export	682	Saudi Arabia	SAU	48	Bahrain	BHR								24	CORK AND WOOD	1	No Quantity							2027926			0
S3	2009	2009	2009	2	0	2	Export	682	Saudi Arabia	SAU	196	Cyprus	CYP								24	CORK AND WOOD	1	No Quantity							30403			0
S3	2009	2009	2009	2	0	2	Export	682	Saudi Arabia	SAU	208	Denmark	DNK								24	CORK AND WOOD	1	No Quantity							159749			0
S3	2009	2009	2009	2	0	2	Export	682	Saudi Arabia	SAU	251	France	FRA								24	CORK AND WOOD	1	No Quantity							185618			0
S3	2009	2009	2009	2	0	2	Export	682	Saudi Arabia	SAU	276	Germany	DEU								24	CORK AND WOOD	1	No Quantity							341899			0
S3	2009	2009	2009	2	0	2	Export	682	Saudi Arabia	SAU	368	Iraq	IRQ								24	CORK AND WOOD	1	No Quantity							28003			0
S3	2009	2009	2009	2	0	2	Export	682	Saudi Arabia	SAU	372	Ireland	IRL								24	CORK AND WOOD	1	No Quantity							35470			0
S3	2009	2009	2009	2	0	2	Export	682	Saudi Arabia	SAU	400	Jordan	JOR								24	CORK AND WOOD	1	No Quantity							872350			0
S3	2009	2009	2009	2	0	2	Export	682	Saudi Arabia	SAU	414	Kuwait	KWT								24	CORK AND WOOD	1	No Quantity							29336			0
S3	2009	2009	2009	2	0	2	Export	682	Saudi Arabia	SAU	422	Lebanon	LBN								24	CORK AND WOOD	1	No Quantity							74407			0
S3	2009	2009	2009	2	0	2	Export	682	Saudi Arabia	SAU	434	Libya	LBY								24	CORK AND WOOD	1	No Quantity							2178874			0
S3	2009	2009	2009	2	0	2	Export	682	Saudi Arabia	SAU	512	Oman	OMN								24	CORK AND WOOD	1	No Quantity							162149			0
S3	2009	2009	2009	2	0	2	Export	682	Saudi Arabia	SAU	634	Qatar	QAT								24	CORK AND WOOD	1	No Quantity							973693			0
S3	2009	2009	2009	2	0	2	Export	682	Saudi Arabia	SAU	736	Fmr Sudan	SDN								24	CORK AND WOOD	1	No Quantity							200019			0
S3	2009	2009	2009	2	0	2	Export	682	Saudi Arabia	SAU	784	United Arab Emirates	ARE								24	CORK AND WOOD	1	No Quantity							344299			0
S3	2009	2009	2009	2	0	2	Export	682	Saudi Arabia	SAU	826	United Kingdom	GBR								24	CORK AND WOOD	1	No Quantity							87208			0
S3	2009	2009	2009	2	0	2	Export	682	Saudi Arabia	SAU	887	Yemen	YEM								24	CORK AND WOOD	1	No Quantity							769673			0
S3	2009	2009	2009	2	0	2	Export	643	Russian Federation	RUS	0	World	WLD								25	PULP AND WASTE PAPER	1	No Quantity							712776556			0
S3	2009	2009	2009	2	0	2	Export	643	Russian Federation	RUS	31	Azerbaijan	AZE								25	PULP AND WASTE PAPER	1	No Quantity							4312			0
S3	2009	2009	2009	2	0	2	Export	643	Russian Federation	RUS	40	Austria	AUT								25	PULP AND WASTE PAPER	1	No Quantity							1376139			0
S3	2009	2009	2009	2	0	2	Export	643	Russian Federation	RUS	51	Armenia	ARM								25	PULP AND WASTE PAPER	1	No Quantity							561			0
S3	2009	2009	2009	2	0	2	Export	643	Russian Federation	RUS	56	Belgium	BEL								25	PULP AND WASTE PAPER	1	No Quantity							1305718			0
S3	2009	2009	2009	2	0	2	Export	643	Russian Federation	RUS	76	Brazil	BRA								25	PULP AND WASTE PAPER	1	No Quantity							722586			0
S3	2009	2009	2009	2	0	2	Export	643	Russian Federation	RUS	100	Bulgaria	BGR								25	PULP AND WASTE PAPER	1	No Quantity							97618			0
S3	2009	2009	2009	2	0	2	Export	643	Russian Federation	RUS	156	China	CHN								25	PULP AND WASTE PAPER	1	No Quantity							440899034			0
S3	2009	2009	2009	2	0	2	Export	643	Russian Federation	RUS	203	Czechia	CZE								25	PULP AND WASTE PAPER	1	No Quantity							1542361			0
S3	2009	2009	2009	2	0	2	Export	643	Russian Federation	RUS	231	Ethiopia	ETH								25	PULP AND WASTE PAPER	1	No Quantity							84916			0
S3	2009	2009	2009	2	0	2	Export	643	Russian Federation	RUS	233	Estonia	EST								25	PULP AND WASTE PAPER	1	No Quantity							45219			0
S3	2009	2009	2009	2	0	2	Export	643	Russian Federation	RUS	246	Finland	FIN								25	PULP AND WASTE PAPER	1	No Quantity							5274553			0
S3	2009	2009	2009	2	0	2	Export	643	Russian Federation	RUS	251	France	FRA								25	PULP AND WASTE PAPER	1	No Quantity							2465913			0
S3	2009	2009	2009	2	0	2	Export	643	Russian Federation	RUS	276	Germany	DEU								25	PULP AND WASTE PAPER	1	No Quantity							10032395			0
S3	2009	2009	2009	2	0	2	Export	643	Russian Federation	RUS	300	Greece	GRC								25	PULP AND WASTE PAPER	1	No Quantity							2902141			0
S3	2009	2009	2009	2	0	2	Export	643	Russian Federation	RUS	344	China, Hong Kong SAR	HKG								25	PULP AND WASTE PAPER	1	No Quantity							107825			0
S3	2009	2009	2009	2	0	2	Export	643	Russian Federation	RUS	348	Hungary	HUN								25	PULP AND WASTE PAPER	1	No Quantity							8155838			0
S3	2009	2009	2009	2	0	2	Export	643	Russian Federation	RUS	360	Indonesia	IDN								25	PULP AND WASTE PAPER	1	No Quantity							6509021			0
S3	2009	2009	2009	2	0	2	Export	643	Russian Federation	RUS	364	Iran	IRN								25	PULP AND WASTE PAPER	1	No Quantity							4689971			0
S3	2009	2009	2009	2	0	2	Export	643	Russian Federation	RUS	372	Ireland	IRL								25	PULP AND WASTE PAPER	1	No Quantity							114704			0
S3	2009	2009	2009	2	0	2	Export	643	Russian Federation	RUS	376	Israel	ISR								25	PULP AND WASTE PAPER	1	No Quantity							17483			0
S3	2009	2009	2009	2	0	2	Export	643	Russian Federation	RUS	381	Italy	ITA								25	PULP AND WASTE PAPER	1	No Quantity							2605681			0
S3	2009	2009	2009	2	0	2	Export	643	Russian Federation	RUS	392	Japan	JPN								25	PULP AND WASTE PAPER	1	No Quantity							18385012			0
S3	2009	2009	2009	2	0	2	Export	643	Russian Federation	RUS	398	Kazakhstan	KAZ								25	PULP AND WASTE PAPER	1	No Quantity							3492988			0
S3	2009	2009	2009	2	0	2	Export	643	Russian Federation	RUS	404	Kenya	KEN								25	PULP AND WASTE PAPER	1	No Quantity							123423			0
S3	2009	2009	2009	2	0	2	Export	643	Russian Federation	RUS	408	Dem. People's Rep. of Korea	PRK								25	PULP AND WASTE PAPER	1	No Quantity							5852595			0
S3	2009	2009	2009	2	0	2	Export	643	Russian Federation	RUS	410	Rep. of Korea	KOR								25	PULP AND WASTE PAPER	1	No Quantity							32692861			0
S3	2009	2009	2009	2	0	2	Export	643	Russian Federation	RUS	417	Kyrgyzstan	KGZ								25	PULP AND WASTE PAPER	1	No Quantity							1986			0
S3	2009	2009	2009	2	0	2	Export	643	Russian Federation	RUS	428	Latvia	LVA								25	PULP AND WASTE PAPER	1	No Quantity							247090			0
S3	2009	2009	2009	2	0	2	Export	643	Russian Federation	RUS	440	Lithuania	LTU								25	PULP AND WASTE PAPER	1	No Quantity							1488032			0
S3	2009	2009	2009	2	0	2	Export	643	Russian Federation	RUS	458	Malaysia	MYS								25	PULP AND WASTE PAPER	1	No Quantity							763655			0
S3	2009	2009	2009	2	0	2	Export	643	Russian Federation	RUS	490	Other Asia, nes									25	PULP AND WASTE PAPER	1	No Quantity							1615929			0
S3	2009	2009	2009	2	0	2	Export	643	Russian Federation	RUS	498	Rep. of Moldova	MDA								25	PULP AND WASTE PAPER	1	No Quantity							3320			0
S3	2009	2009	2009	2	0	2	Export	643	Russian Federation	RUS	504	Morocco	MAR								25	PULP AND WASTE PAPER	1	No Quantity							15450			0
S3	2009	2009	2009	2	0	2	Export	643	Russian Federation	RUS	528	Netherlands	NLD								25	PULP AND WASTE PAPER	1	No Quantity							1763823			0
S3	2009	2009	2009	2	0	2	Export	643	Russian Federation	RUS	566	Nigeria	NGA								25	PULP AND WASTE PAPER	1	No Quantity							2420740			0
S3	2009	2009	2009	2	0	2	Export	643	Russian Federation	RUS	579	Norway	NOR								25	PULP AND WASTE PAPER	1	No Quantity							15650			0
S3	2009	2009	2009	2	0	2	Export	643	Russian Federation	RUS	616	Poland	POL								25	PULP AND WASTE PAPER	1	No Quantity							46834586			0
S3	2009	2009	2009	2	0	2	Export	643	Russian Federation	RUS	620	Portugal	PRT								25	PULP AND WASTE PAPER	1	No Quantity							21637			0
S3	2009	2009	2009	2	0	2	Export	643	Russian Federation	RUS	642	Romania	ROU								25	PULP AND WASTE PAPER	1	No Quantity							6643443			0
S3	2009	2009	2009	2	0	2	Export	643	Russian Federation	RUS	682	Saudi Arabia	SAU								25	PULP AND WASTE PAPER	1	No Quantity							495117			0
S3	2009	2009	2009	2	0	2	Export	643	Russian Federation	RUS	699	India	IND								25	PULP AND WASTE PAPER	1	No Quantity							9315061			0
S3	2009	2009	2009	2	0	2	Export	643	Russian Federation	RUS	703	Slovakia	SVK								25	PULP AND WASTE PAPER	1	No Quantity							5658356			0
S3	2009	2009	2009	2	0	2	Export	643	Russian Federation	RUS	704	Viet Nam	VNM								25	PULP AND WASTE PAPER	1	No Quantity							1077443			0
S3	2009	2009	2009	2	0	2	Export	643	Russian Federation	RUS	705	Slovenia	SVN								25	PULP AND WASTE PAPER	1	No Quantity							249264			0
S3	2009	2009	2009	2	0	2	Export	643	Russian Federation	RUS	724	Spain	ESP								25	PULP AND WASTE PAPER	1	No Quantity							684995			0
S3	2009	2009	2009	2	0	2	Export	643	Russian Federation	RUS	757	Switzerland	CHE								25	PULP AND WASTE PAPER	1	No Quantity							25920394			0
S3	2009	2009	2009	2	0	2	Export	643	Russian Federation	RUS	760	Syria	SYR								25	PULP AND WASTE PAPER	1	No Quantity							602233			0
S3	2009	2009	2009	2	0	2	Export	643	Russian Federation	RUS	764	Thailand	THA								25	PULP AND WASTE PAPER	1	No Quantity							5418141			0
S3	2009	2009	2009	2	0	2	Export	643	Russian Federation	RUS	784	United Arab Emirates	ARE								25	PULP AND WASTE PAPER	1	No Quantity							84570			0
S3	2009	2009	2009	2	0	2	Export	643	Russian Federation	RUS	788	Tunisia	TUN								25	PULP AND WASTE PAPER	1	No Quantity							2027937			0
S3	2009	2009	2009	2	0	2	Export	643	Russian Federation	RUS	792	Turkey	TUR								25	PULP AND WASTE PAPER	1	No Quantity							8963267			0
S3	2009	2009	2009	2	0	2	Export	643	Russian Federation	RUS	795	Turkmenistan	TKM								25	PULP AND WASTE PAPER	1	No Quantity							13439			0
S3	2009	2009	2009	2	0	2	Export	643	Russian Federation	RUS	804	Ukraine	UKR								25	PULP AND WASTE PAPER	1	No Quantity							38772092			0
S3	2009	2009	2009	2	0	2	Export	643	Russian Federation	RUS	818	Egypt	EGY								25	PULP AND WASTE PAPER	1	No Quantity							172805			0
S3	2009	2009	2009	2	0	2	Export	643	Russian Federation	RUS	826	United Kingdom	GBR								25	PULP AND WASTE PAPER	1	No Quantity							550204			0
S3	2009	2009	2009	2	0	2	Export	643	Russian Federation	RUS	842	USA	USA								25	PULP AND WASTE PAPER	1	No Quantity							906811			0
S3	2009	2009	2009	2	0	2	Export	643	Russian Federation	RUS	860	Uzbekistan	UZB								25	PULP AND WASTE PAPER	1	No Quantity							528218			0
S3	2009	2009	2009	2	0	2	Export	682	Saudi Arabia	SAU	0	World	WLD								25	PULP AND WASTE PAPER	1	No Quantity							19762414			0
S3	2009	2009	2009	2	0	2	Export	682	Saudi Arabia	SAU	48	Bahrain	BHR								25	PULP AND WASTE PAPER	1	No Quantity							501114			0
S3	2009	2009	2009	2	0	2	Export	682	Saudi Arabia	SAU	50	Bangladesh	BGD								25	PULP AND WASTE PAPER	1	No Quantity							32003			0
S3	2009	2009	2009	2	0	2	Export	682	Saudi Arabia	SAU	144	Sri Lanka	LKA								25	PULP AND WASTE PAPER	1	No Quantity							32003			0
S3	2009	2009	2009	2	0	2	Export	682	Saudi Arabia	SAU	156	China	CHN								25	PULP AND WASTE PAPER	1	No Quantity							880617			0
S3	2009	2009	2009	2	0	2	Export	682	Saudi Arabia	SAU	232	Eritrea	ERI								25	PULP AND WASTE PAPER	1	No Quantity							149348			0
S3	2009	2009	2009	2	0	2	Export	682	Saudi Arabia	SAU	360	Indonesia	IDN								25	PULP AND WASTE PAPER	1	No Quantity							439242			0
S3	2009	2009	2009	2	0	2	Export	682	Saudi Arabia	SAU	368	Iraq	IRQ								25	PULP AND WASTE PAPER	1	No Quantity							112811			0
S3	2009	2009	2009	2	0	2	Export	682	Saudi Arabia	SAU	414	Kuwait	KWT								25	PULP AND WASTE PAPER	1	No Quantity							1984189			0
S3	2009	2009	2009	2	0	2	Export	682	Saudi Arabia	SAU	504	Morocco	MAR								25	PULP AND WASTE PAPER	1	No Quantity							62139			0
S3	2009	2009	2009	2	0	2	Export	682	Saudi Arabia	SAU	586	Pakistan	PAK								25	PULP AND WASTE PAPER	1	No Quantity							1338527			0
S3	2009	2009	2009	2	0	2	Export	682	Saudi Arabia	SAU	634	Qatar	QAT								25	PULP AND WASTE PAPER	1	No Quantity							38404			0
S3	2009	2009	2009	2	0	2	Export	682	Saudi Arabia	SAU	699	India	IND								25	PULP AND WASTE PAPER	1	No Quantity							12771348			0
S3	2009	2009	2009	2	0	2	Export	682	Saudi Arabia	SAU	702	Singapore	SGP								25	PULP AND WASTE PAPER	1	No Quantity							208020			0
S3	2009	2009	2009	2	0	2	Export	682	Saudi Arabia	SAU	764	Thailand	THA								25	PULP AND WASTE PAPER	1	No Quantity							820878			0
S3	2009	2009	2009	2	0	2	Export	682	Saudi Arabia	SAU	784	United Arab Emirates	ARE								25	PULP AND WASTE PAPER	1	No Quantity							391771			0
S3	2009	2009	2009	2	0	2	Export	643	Russian Federation	RUS	0	World	WLD								26	TEXTILE FIBRES	1	No Quantity							27336503			0
S3	2009	2009	2009	2	0	2	Export	643	Russian Federation	RUS	4	Afghanistan	AFG								26	TEXTILE FIBRES	1	No Quantity							1890			0
S3	2009	2009	2009	2	0	2	Export	643	Russian Federation	RUS	24	Angola	AGO								26	TEXTILE FIBRES	1	No Quantity							7680			0
S3	2009	2009	2009	2	0	2	Export	643	Russian Federation	RUS	31	Azerbaijan	AZE								26	TEXTILE FIBRES	1	No Quantity							11648			0
S3	2009	2009	2009	2	0	2	Export	643	Russian Federation	RUS	40	Austria	AUT								26	TEXTILE FIBRES	1	No Quantity							55			0
S3	2009	2009	2009	2	0	2	Export	643	Russian Federation	RUS	51	Armenia	ARM								26	TEXTILE FIBRES	1	No Quantity							2567			0
S3	2009	2009	2009	2	0	2	Export	643	Russian Federation	RUS	56	Belgium	BEL								26	TEXTILE FIBRES	1	No Quantity							48233			0
S3	2009	2009	2009	2	0	2	Export	643	Russian Federation	RUS	70	Bosnia Herzegovina	BIH								26	TEXTILE FIBRES	1	No Quantity							2696			0
S3	2009	2009	2009	2	0	2	Export	643	Russian Federation	RUS	100	Bulgaria	BGR								26	TEXTILE FIBRES	1	No Quantity							360153			0
S3	2009	2009	2009	2	0	2	Export	643	Russian Federation	RUS	124	Canada	CAN								26	TEXTILE FIBRES	1	No Quantity							32			0
S3	2009	2009	2009	2	0	2	Export	643	Russian Federation	RUS	156	China	CHN								26	TEXTILE FIBRES	1	No Quantity							1403299			0
S3	2009	2009	2009	2	0	2	Export	643	Russian Federation	RUS	196	Cyprus	CYP								26	TEXTILE FIBRES	1	No Quantity							48			0
S3	2009	2009	2009	2	0	2	Export	643	Russian Federation	RUS	208	Denmark	DNK								26	TEXTILE FIBRES	1	No Quantity							25879			0
S3	2009	2009	2009	2	0	2	Export	643	Russian Federation	RUS	233	Estonia	EST								26	TEXTILE FIBRES	1	No Quantity							690353			0
S3	2009	2009	2009	2	0	2	Export	643	Russian Federation	RUS	246	Finland	FIN								26	TEXTILE FIBRES	1	No Quantity							41388			0
S3	2009	2009	2009	2	0	2	Export	643	Russian Federation	RUS	251	France	FRA								26	TEXTILE FIBRES	1	No Quantity							30584			0
S3	2009	2009	2009	2	0	2	Export	643	Russian Federation	RUS	268	Georgia	GEO								26	TEXTILE FIBRES	1	No Quantity							1616			0
S3	2009	2009	2009	2	0	2	Export	643	Russian Federation	RUS	276	Germany	DEU								26	TEXTILE FIBRES	1	No Quantity							1123794			0
S3	2009	2009	2009	2	0	2	Export	643	Russian Federation	RUS	300	Greece	GRC								26	TEXTILE FIBRES	1	No Quantity							1708			0
S3	2009	2009	2009	2	0	2	Export	643	Russian Federation	RUS	344	China, Hong Kong SAR	HKG								26	TEXTILE FIBRES	1	No Quantity							102391			0
S3	2009	2009	2009	2	0	2	Export	643	Russian Federation	RUS	364	Iran	IRN								26	TEXTILE FIBRES	1	No Quantity							593485			0
S3	2009	2009	2009	2	0	2	Export	643	Russian Federation	RUS	381	Italy	ITA								26	TEXTILE FIBRES	1	No Quantity							3032607			0
S3	2009	2009	2009	2	0	2	Export	643	Russian Federation	RUS	398	Kazakhstan	KAZ								26	TEXTILE FIBRES	1	No Quantity							7347197			0
S3	2009	2009	2009	2	0	2	Export	643	Russian Federation	RUS	410	Rep. of Korea	KOR								26	TEXTILE FIBRES	1	No Quantity							29751			0
S3	2009	2009	2009	2	0	2	Export	643	Russian Federation	RUS	417	Kyrgyzstan	KGZ								26	TEXTILE FIBRES	1	No Quantity							2113476			0
S3	2009	2009	2009	2	0	2	Export	643	Russian Federation	RUS	428	Latvia	LVA								26	TEXTILE FIBRES	1	No Quantity							239710			0
S3	2009	2009	2009	2	0	2	Export	643	Russian Federation	RUS	440	Lithuania	LTU								26	TEXTILE FIBRES	1	No Quantity							374317			0
S3	2009	2009	2009	2	0	2	Export	643	Russian Federation	RUS	496	Mongolia	MNG								26	TEXTILE FIBRES	1	No Quantity							309256			0
S3	2009	2009	2009	2	0	2	Export	643	Russian Federation	RUS	498	Rep. of Moldova	MDA								26	TEXTILE FIBRES	1	No Quantity							222950			0
S3	2009	2009	2009	2	0	2	Export	643	Russian Federation	RUS	528	Netherlands	NLD								26	TEXTILE FIBRES	1	No Quantity							567			0
S3	2009	2009	2009	2	0	2	Export	643	Russian Federation	RUS	554	New Zealand	NZL								26	TEXTILE FIBRES	1	No Quantity							1307543			0
S3	2009	2009	2009	2	0	2	Export	643	Russian Federation	RUS	579	Norway	NOR								26	TEXTILE FIBRES	1	No Quantity							1774			0
S3	2009	2009	2009	2	0	2	Export	643	Russian Federation	RUS	586	Pakistan	PAK								26	TEXTILE FIBRES	1	No Quantity							288177			0
S3	2009	2009	2009	2	0	2	Export	643	Russian Federation	RUS	616	Poland	POL								26	TEXTILE FIBRES	1	No Quantity							8467			0
S3	2009	2009	2009	2	0	2	Export	643	Russian Federation	RUS	634	Qatar	QAT								26	TEXTILE FIBRES	1	No Quantity							13501			0
S3	2009	2009	2009	2	0	2	Export	643	Russian Federation	RUS	690	Seychelles	SYC								26	TEXTILE FIBRES	1	No Quantity							131			0
S3	2009	2009	2009	2	0	2	Export	643	Russian Federation	RUS	699	India	IND								26	TEXTILE FIBRES	1	No Quantity							2723422			0
S3	2009	2009	2009	2	0	2	Export	643	Russian Federation	RUS	703	Slovakia	SVK								26	TEXTILE FIBRES	1	No Quantity							94036			0
S3	2009	2009	2009	2	0	2	Export	643	Russian Federation	RUS	724	Spain	ESP								26	TEXTILE FIBRES	1	No Quantity							2148			0
S3	2009	2009	2009	2	0	2	Export	643	Russian Federation	RUS	736	Fmr Sudan	SDN								26	TEXTILE FIBRES	1	No Quantity							102			0
S3	2009	2009	2009	2	0	2	Export	643	Russian Federation	RUS	752	Sweden	SWE								26	TEXTILE FIBRES	1	No Quantity							31			0
S3	2009	2009	2009	2	0	2	Export	643	Russian Federation	RUS	762	Tajikistan	TJK								26	TEXTILE FIBRES	1	No Quantity							1087			0
S3	2009	2009	2009	2	0	2	Export	643	Russian Federation	RUS	792	Turkey	TUR								26	TEXTILE FIBRES	1	No Quantity							3009906			0
S3	2009	2009	2009	2	0	2	Export	643	Russian Federation	RUS	804	Ukraine	UKR								26	TEXTILE FIBRES	1	No Quantity							1745415			0
S3	2009	2009	2009	2	0	2	Export	643	Russian Federation	RUS	818	Egypt	EGY								26	TEXTILE FIBRES	1	No Quantity							389			0
S3	2009	2009	2009	2	0	2	Export	643	Russian Federation	RUS	826	United Kingdom	GBR								26	TEXTILE FIBRES	1	No Quantity							4876			0
S3	2009	2009	2009	2	0	2	Export	643	Russian Federation	RUS	860	Uzbekistan	UZB								26	TEXTILE FIBRES	1	No Quantity							16168			0
S3	2009	2009	2009	2	0	2	Export	682	Saudi Arabia	SAU	0	World	WLD								26	TEXTILE FIBRES	1	No Quantity							24734353			0
S3	2009	2009	2009	2	0	2	Export	682	Saudi Arabia	SAU	12	Algeria	DZA								26	TEXTILE FIBRES	1	No Quantity							190685			0
S3	2009	2009	2009	2	0	2	Export	682	Saudi Arabia	SAU	48	Bahrain	BHR								26	TEXTILE FIBRES	1	No Quantity							1421202			0
S3	2009	2009	2009	2	0	2	Export	682	Saudi Arabia	SAU	50	Bangladesh	BGD								26	TEXTILE FIBRES	1	No Quantity							352834			0
S3	2009	2009	2009	2	0	2	Export	682	Saudi Arabia	SAU	56	Belgium	BEL								26	TEXTILE FIBRES	1	No Quantity							43737			0
S3	2009	2009	2009	2	0	2	Export	682	Saudi Arabia	SAU	144	Sri Lanka	LKA								26	TEXTILE FIBRES	1	No Quantity							28003			0
S3	2009	2009	2009	2	0	2	Export	682	Saudi Arabia	SAU	170	Colombia	COL								26	TEXTILE FIBRES	1	No Quantity							32003			0
S3	2009	2009	2009	2	0	2	Export	682	Saudi Arabia	SAU	276	Germany	DEU								26	TEXTILE FIBRES	1	No Quantity							203753			0
S3	2009	2009	2009	2	0	2	Export	682	Saudi Arabia	SAU	288	Ghana	GHA								26	TEXTILE FIBRES	1	No Quantity							160549			0
S3	2009	2009	2009	2	0	2	Export	682	Saudi Arabia	SAU	324	Guinea	GIN								26	TEXTILE FIBRES	1	No Quantity							33070			0
S3	2009	2009	2009	2	0	2	Export	682	Saudi Arabia	SAU	360	Indonesia	IDN								26	TEXTILE FIBRES	1	No Quantity							185351			0
S3	2009	2009	2009	2	0	2	Export	682	Saudi Arabia	SAU	364	Iran	IRN								26	TEXTILE FIBRES	1	No Quantity							174683			0
S3	2009	2009	2009	2	0	2	Export	682	Saudi Arabia	SAU	381	Italy	ITA								26	TEXTILE FIBRES	1	No Quantity							681398			0
S3	2009	2009	2009	2	0	2	Export	682	Saudi Arabia	SAU	400	Jordan	JOR								26	TEXTILE FIBRES	1	No Quantity							340032			0
S3	2009	2009	2009	2	0	2	Export	682	Saudi Arabia	SAU	410	Rep. of Korea	KOR								26	TEXTILE FIBRES	1	No Quantity							130679			0
S3	2009	2009	2009	2	0	2	Export	682	Saudi Arabia	SAU	458	Malaysia	MYS								26	TEXTILE FIBRES	1	No Quantity							136546			0
S3	2009	2009	2009	2	0	2	Export	682	Saudi Arabia	SAU	504	Morocco	MAR								26	TEXTILE FIBRES	1	No Quantity							400305			0
S3	2009	2009	2009	2	0	2	Export	682	Saudi Arabia	SAU	562	Niger	NER								26	TEXTILE FIBRES	1	No Quantity							238156			0
S3	2009	2009	2009	2	0	2	Export	682	Saudi Arabia	SAU	586	Pakistan	PAK								26	TEXTILE FIBRES	1	No Quantity							2521307			0
S3	2009	2009	2009	2	0	2	Export	682	Saudi Arabia	SAU	608	Philippines	PHL								26	TEXTILE FIBRES	1	No Quantity							597657			0
S3	2009	2009	2009	2	0	2	Export	682	Saudi Arabia	SAU	634	Qatar	QAT								26	TEXTILE FIBRES	1	No Quantity							919821			0
S3	2009	2009	2009	2	0	2	Export	682	Saudi Arabia	SAU	699	India	IND								26	TEXTILE FIBRES	1	No Quantity							11590703			0
S3	2009	2009	2009	2	0	2	Export	682	Saudi Arabia	SAU	702	Singapore	SGP								26	TEXTILE FIBRES	1	No Quantity							29870			0
S3	2009	2009	2009	2	0	2	Export	682	Saudi Arabia	SAU	710	South Africa	ZAF								26	TEXTILE FIBRES	1	No Quantity							53605			0
S3	2009	2009	2009	2	0	2	Export	682	Saudi Arabia	SAU	736	Fmr Sudan	SDN								26	TEXTILE FIBRES	1	No Quantity							34403			0
S3	2009	2009	2009	2	0	2	Export	682	Saudi Arabia	SAU	760	Syria	SYR								26	TEXTILE FIBRES	1	No Quantity							493914			0
S3	2009	2009	2009	2	0	2	Export	682	Saudi Arabia	SAU	784	United Arab Emirates	ARE								26	TEXTILE FIBRES	1	No Quantity							75207			0
S3	2009	2009	2009	2	0	2	Export	682	Saudi Arabia	SAU	792	Turkey	TUR								26	TEXTILE FIBRES	1	No Quantity							673131			0
S3	2009	2009	2009	2	0	2	Export	682	Saudi Arabia	SAU	818	Egypt	EGY								26	TEXTILE FIBRES	1	No Quantity							2655186			0
S3	2009	2009	2009	2	0	2	Export	682	Saudi Arabia	SAU	826	United Kingdom	GBR								26	TEXTILE FIBRES	1	No Quantity							336565			0
S3	2009	2009	2009	2	0	2	Export	643	Russian Federation	RUS	0	World	WLD								27	CRUDE FERTILIZER,MINERAL	1	No Quantity							742294025			0
S3	2009	2009	2009	2	0	2	Export	643	Russian Federation	RUS	8	Albania	ALB								27	CRUDE FERTILIZER,MINERAL	1	No Quantity							16865			0
S3	2009	2009	2009	2	0	2	Export	643	Russian Federation	RUS	31	Azerbaijan	AZE								27	CRUDE FERTILIZER,MINERAL	1	No Quantity							2146133			0
S3	2009	2009	2009	2	0	2	Export	643	Russian Federation	RUS	32	Argentina	ARG								27	CRUDE FERTILIZER,MINERAL	1	No Quantity							2274			0
S3	2009	2009	2009	2	0	2	Export	643	Russian Federation	RUS	36	Australia	AUS								27	CRUDE FERTILIZER,MINERAL	1	No Quantity							53			0
S3	2009	2009	2009	2	0	2	Export	643	Russian Federation	RUS	40	Austria	AUT								27	CRUDE FERTILIZER,MINERAL	1	No Quantity							165119			0
S3	2009	2009	2009	2	0	2	Export	643	Russian Federation	RUS	51	Armenia	ARM								27	CRUDE FERTILIZER,MINERAL	1	No Quantity							103888			0
S3	2009	2009	2009	2	0	2	Export	643	Russian Federation	RUS	56	Belgium	BEL								27	CRUDE FERTILIZER,MINERAL	1	No Quantity							73204599			0
S3	2009	2009	2009	2	0	2	Export	643	Russian Federation	RUS	70	Bosnia Herzegovina	BIH								27	CRUDE FERTILIZER,MINERAL	1	No Quantity							4			0
S3	2009	2009	2009	2	0	2	Export	643	Russian Federation	RUS	76	Brazil	BRA								27	CRUDE FERTILIZER,MINERAL	1	No Quantity							6396515			0
S3	2009	2009	2009	2	0	2	Export	643	Russian Federation	RUS	84	Belize	BLZ								27	CRUDE FERTILIZER,MINERAL	1	No Quantity							1610			0
S3	2009	2009	2009	2	0	2	Export	643	Russian Federation	RUS	100	Bulgaria	BGR								27	CRUDE FERTILIZER,MINERAL	1	No Quantity							9273824			0
S3	2009	2009	2009	2	0	2	Export	643	Russian Federation	RUS	124	Canada	CAN								27	CRUDE FERTILIZER,MINERAL	1	No Quantity							69740			0
S3	2009	2009	2009	2	0	2	Export	643	Russian Federation	RUS	144	Sri Lanka	LKA								27	CRUDE FERTILIZER,MINERAL	1	No Quantity							2297693			0
S3	2009	2009	2009	2	0	2	Export	643	Russian Federation	RUS	152	Chile	CHL								27	CRUDE FERTILIZER,MINERAL	1	No Quantity							3432			0
S3	2009	2009	2009	2	0	2	Export	643	Russian Federation	RUS	156	China	CHN								27	CRUDE FERTILIZER,MINERAL	1	No Quantity							77407689			0
S3	2009	2009	2009	2	0	2	Export	643	Russian Federation	RUS	170	Colombia	COL								27	CRUDE FERTILIZER,MINERAL	1	No Quantity							855765			0
S3	2009	2009	2009	2	0	2	Export	643	Russian Federation	RUS	191	Croatia	HRV								27	CRUDE FERTILIZER,MINERAL	1	No Quantity							116			0
S3	2009	2009	2009	2	0	2	Export	643	Russian Federation	RUS	192	Cuba	CUB								27	CRUDE FERTILIZER,MINERAL	1	No Quantity							2365025			0
S3	2009	2009	2009	2	0	2	Export	643	Russian Federation	RUS	196	Cyprus	CYP								27	CRUDE FERTILIZER,MINERAL	1	No Quantity							23202			0
S3	2009	2009	2009	2	0	2	Export	643	Russian Federation	RUS	203	Czechia	CZE								27	CRUDE FERTILIZER,MINERAL	1	No Quantity							1630361			0
S3	2009	2009	2009	2	0	2	Export	643	Russian Federation	RUS	208	Denmark	DNK								27	CRUDE FERTILIZER,MINERAL	1	No Quantity							1618			0
S3	2009	2009	2009	2	0	2	Export	643	Russian Federation	RUS	212	Dominica	DMA								27	CRUDE FERTILIZER,MINERAL	1	No Quantity							71762			0
S3	2009	2009	2009	2	0	2	Export	643	Russian Federation	RUS	233	Estonia	EST								27	CRUDE FERTILIZER,MINERAL	1	No Quantity							398045			0
S3	2009	2009	2009	2	0	2	Export	643	Russian Federation	RUS	246	Finland	FIN								27	CRUDE FERTILIZER,MINERAL	1	No Quantity							479273			0
S3	2009	2009	2009	2	0	2	Export	643	Russian Federation	RUS	251	France	FRA								27	CRUDE FERTILIZER,MINERAL	1	No Quantity							2210160			0
S3	2009	2009	2009	2	0	2	Export	643	Russian Federation	RUS	268	Georgia	GEO								27	CRUDE FERTILIZER,MINERAL	1	No Quantity							233573			0
S3	2009	2009	2009	2	0	2	Export	643	Russian Federation	RUS	276	Germany	DEU								27	CRUDE FERTILIZER,MINERAL	1	No Quantity							3514766			0
S3	2009	2009	2009	2	0	2	Export	643	Russian Federation	RUS	300	Greece	GRC								27	CRUDE FERTILIZER,MINERAL	1	No Quantity							29			0
S3	2009	2009	2009	2	0	2	Export	643	Russian Federation	RUS	344	China, Hong Kong SAR	HKG								27	CRUDE FERTILIZER,MINERAL	1	No Quantity							3165			0
S3	2009	2009	2009	2	0	2	Export	643	Russian Federation	RUS	360	Indonesia	IDN								27	CRUDE FERTILIZER,MINERAL	1	No Quantity							4119946			0
S3	2009	2009	2009	2	0	2	Export	643	Russian Federation	RUS	364	Iran	IRN								27	CRUDE FERTILIZER,MINERAL	1	No Quantity							5621199			0
S3	2009	2009	2009	2	0	2	Export	643	Russian Federation	RUS	376	Israel	ISR								27	CRUDE FERTILIZER,MINERAL	1	No Quantity							8131715			0
S3	2009	2009	2009	2	0	2	Export	643	Russian Federation	RUS	381	Italy	ITA								27	CRUDE FERTILIZER,MINERAL	1	No Quantity							178774			0
S3	2009	2009	2009	2	0	2	Export	643	Russian Federation	RUS	392	Japan	JPN								27	CRUDE FERTILIZER,MINERAL	1	No Quantity							12423889			0
S3	2009	2009	2009	2	0	2	Export	643	Russian Federation	RUS	398	Kazakhstan	KAZ								27	CRUDE FERTILIZER,MINERAL	1	No Quantity							17554365			0
S3	2009	2009	2009	2	0	2	Export	643	Russian Federation	RUS	400	Jordan	JOR								27	CRUDE FERTILIZER,MINERAL	1	No Quantity							121060			0
S3	2009	2009	2009	2	0	2	Export	643	Russian Federation	RUS	408	Dem. People's Rep. of Korea	PRK								27	CRUDE FERTILIZER,MINERAL	1	No Quantity							879314			0
S3	2009	2009	2009	2	0	2	Export	643	Russian Federation	RUS	410	Rep. of Korea	KOR								27	CRUDE FERTILIZER,MINERAL	1	No Quantity							94026			0
S3	2009	2009	2009	2	0	2	Export	643	Russian Federation	RUS	417	Kyrgyzstan	KGZ								27	CRUDE FERTILIZER,MINERAL	1	No Quantity							3986400			0
S3	2009	2009	2009	2	0	2	Export	643	Russian Federation	RUS	428	Latvia	LVA								27	CRUDE FERTILIZER,MINERAL	1	No Quantity							1383061			0
S3	2009	2009	2009	2	0	2	Export	643	Russian Federation	RUS	434	Libya	LBY								27	CRUDE FERTILIZER,MINERAL	1	No Quantity							2570			0
S3	2009	2009	2009	2	0	2	Export	643	Russian Federation	RUS	440	Lithuania	LTU								27	CRUDE FERTILIZER,MINERAL	1	No Quantity							233851788			0
S3	2009	2009	2009	2	0	2	Export	643	Russian Federation	RUS	458	Malaysia	MYS								27	CRUDE FERTILIZER,MINERAL	1	No Quantity							302936			0
S3	2009	2009	2009	2	0	2	Export	643	Russian Federation	RUS	484	Mexico	MEX								27	CRUDE FERTILIZER,MINERAL	1	No Quantity							341550			0
S3	2009	2009	2009	2	0	2	Export	643	Russian Federation	RUS	490	Other Asia, nes									27	CRUDE FERTILIZER,MINERAL	1	No Quantity							1569787			0
S3	2009	2009	2009	2	0	2	Export	643	Russian Federation	RUS	496	Mongolia	MNG								27	CRUDE FERTILIZER,MINERAL	1	No Quantity							3340640			0
S3	2009	2009	2009	2	0	2	Export	643	Russian Federation	RUS	498	Rep. of Moldova	MDA								27	CRUDE FERTILIZER,MINERAL	1	No Quantity							330718			0
S3	2009	2009	2009	2	0	2	Export	643	Russian Federation	RUS	499	Montenegro	MNE								27	CRUDE FERTILIZER,MINERAL	1	No Quantity							70			0
S3	2009	2009	2009	2	0	2	Export	643	Russian Federation	RUS	504	Morocco	MAR								27	CRUDE FERTILIZER,MINERAL	1	No Quantity							11248517			0
S3	2009	2009	2009	2	0	2	Export	643	Russian Federation	RUS	528	Netherlands	NLD								27	CRUDE FERTILIZER,MINERAL	1	No Quantity							15104462			0
S3	2009	2009	2009	2	0	2	Export	643	Russian Federation	RUS	566	Nigeria	NGA								27	CRUDE FERTILIZER,MINERAL	1	No Quantity							60658			0
S3	2009	2009	2009	2	0	2	Export	643	Russian Federation	RUS	579	Norway	NOR								27	CRUDE FERTILIZER,MINERAL	1	No Quantity							60546542			0
S3	2009	2009	2009	2	0	2	Export	643	Russian Federation	RUS	586	Pakistan	PAK								27	CRUDE FERTILIZER,MINERAL	1	No Quantity							5440			0
S3	2009	2009	2009	2	0	2	Export	643	Russian Federation	RUS	616	Poland	POL								27	CRUDE FERTILIZER,MINERAL	1	No Quantity							1986691			0
S3	2009	2009	2009	2	0	2	Export	643	Russian Federation	RUS	642	Romania	ROU								27	CRUDE FERTILIZER,MINERAL	1	No Quantity							3379707			0
S3	2009	2009	2009	2	0	2	Export	643	Russian Federation	RUS	686	Senegal	SEN								27	CRUDE FERTILIZER,MINERAL	1	No Quantity							832943			0
S3	2009	2009	2009	2	0	2	Export	643	Russian Federation	RUS	688	Serbia	SRB								27	CRUDE FERTILIZER,MINERAL	1	No Quantity							1954882			0
S3	2009	2009	2009	2	0	2	Export	643	Russian Federation	RUS	699	India	IND								27	CRUDE FERTILIZER,MINERAL	1	No Quantity							54236910			0
S3	2009	2009	2009	2	0	2	Export	643	Russian Federation	RUS	702	Singapore	SGP								27	CRUDE FERTILIZER,MINERAL	1	No Quantity							48465			0
S3	2009	2009	2009	2	0	2	Export	643	Russian Federation	RUS	703	Slovakia	SVK								27	CRUDE FERTILIZER,MINERAL	1	No Quantity							634289			0
S3	2009	2009	2009	2	0	2	Export	643	Russian Federation	RUS	704	Viet Nam	VNM								27	CRUDE FERTILIZER,MINERAL	1	No Quantity							16992772			0
S3	2009	2009	2009	2	0	2	Export	643	Russian Federation	RUS	705	Slovenia	SVN								27	CRUDE FERTILIZER,MINERAL	1	No Quantity							28466			0
S3	2009	2009	2009	2	0	2	Export	643	Russian Federation	RUS	724	Spain	ESP								27	CRUDE FERTILIZER,MINERAL	1	No Quantity							1501114			0
S3	2009	2009	2009	2	0	2	Export	643	Russian Federation	RUS	752	Sweden	SWE								27	CRUDE FERTILIZER,MINERAL	1	No Quantity							244494			0
S3	2009	2009	2009	2	0	2	Export	643	Russian Federation	RUS	757	Switzerland	CHE								27	CRUDE FERTILIZER,MINERAL	1	No Quantity							544			0
S3	2009	2009	2009	2	0	2	Export	643	Russian Federation	RUS	762	Tajikistan	TJK								27	CRUDE FERTILIZER,MINERAL	1	No Quantity							79053			0
S3	2009	2009	2009	2	0	2	Export	643	Russian Federation	RUS	764	Thailand	THA								27	CRUDE FERTILIZER,MINERAL	1	No Quantity							18644303			0
S3	2009	2009	2009	2	0	2	Export	643	Russian Federation	RUS	784	United Arab Emirates	ARE								27	CRUDE FERTILIZER,MINERAL	1	No Quantity							5192711			0
S3	2009	2009	2009	2	0	2	Export	643	Russian Federation	RUS	788	Tunisia	TUN								27	CRUDE FERTILIZER,MINERAL	1	No Quantity							2828592			0
S3	2009	2009	2009	2	0	2	Export	643	Russian Federation	RUS	792	Turkey	TUR								27	CRUDE FERTILIZER,MINERAL	1	No Quantity							211154			0
S3	2009	2009	2009	2	0	2	Export	643	Russian Federation	RUS	795	Turkmenistan	TKM								27	CRUDE FERTILIZER,MINERAL	1	No Quantity							2369397			0
S3	2009	2009	2009	2	0	2	Export	643	Russian Federation	RUS	804	Ukraine	UKR								27	CRUDE FERTILIZER,MINERAL	1	No Quantity							45824437			0
S3	2009	2009	2009	2	0	2	Export	643	Russian Federation	RUS	807	North Macedonia	MKD								27	CRUDE FERTILIZER,MINERAL	1	No Quantity							73481			0
S3	2009	2009	2009	2	0	2	Export	643	Russian Federation	RUS	818	Egypt	EGY								27	CRUDE FERTILIZER,MINERAL	1	No Quantity							284			0
S3	2009	2009	2009	2	0	2	Export	643	Russian Federation	RUS	826	United Kingdom	GBR								27	CRUDE FERTILIZER,MINERAL	1	No Quantity							101222			0
S3	2009	2009	2009	2	0	2	Export	643	Russian Federation	RUS	842	USA	USA								27	CRUDE FERTILIZER,MINERAL	1	No Quantity							8997877			0
S3	2009	2009	2009	2	0	2	Export	643	Russian Federation	RUS	860	Uzbekistan	UZB								27	CRUDE FERTILIZER,MINERAL	1	No Quantity							11928072			0
S3	2009	2009	2009	2	0	2	Export	643	Russian Federation	RUS	862	Venezuela	VEN								27	CRUDE FERTILIZER,MINERAL	1	No Quantity							80			0
S3	2009	2009	2009	2	0	2	Export	643	Russian Federation	RUS	899	Areas, nes									27	CRUDE FERTILIZER,MINERAL	1	No Quantity							126360			0
S3	2009	2009	2009	2	0	2	Export	682	Saudi Arabia	SAU	0	World	WLD								27	CRUDE FERTILIZER,MINERAL	1	No Quantity							92183437			0
S3	2009	2009	2009	2	0	2	Export	682	Saudi Arabia	SAU	12	Algeria	DZA								27	CRUDE FERTILIZER,MINERAL	1	No Quantity							92009			0
S3	2009	2009	2009	2	0	2	Export	682	Saudi Arabia	SAU	48	Bahrain	BHR								27	CRUDE FERTILIZER,MINERAL	1	No Quantity							6710238			0
S3	2009	2009	2009	2	0	2	Export	682	Saudi Arabia	SAU	156	China	CHN								27	CRUDE FERTILIZER,MINERAL	1	No Quantity							14148013			0
S3	2009	2009	2009	2	0	2	Export	682	Saudi Arabia	SAU	276	Germany	DEU								27	CRUDE FERTILIZER,MINERAL	1	No Quantity							50938			0
S3	2009	2009	2009	2	0	2	Export	682	Saudi Arabia	SAU	368	Iraq	IRQ								27	CRUDE FERTILIZER,MINERAL	1	No Quantity							650462			0
S3	2009	2009	2009	2	0	2	Export	682	Saudi Arabia	SAU	381	Italy	ITA								27	CRUDE FERTILIZER,MINERAL	1	No Quantity							177084			0
S3	2009	2009	2009	2	0	2	Export	682	Saudi Arabia	SAU	400	Jordan	JOR								27	CRUDE FERTILIZER,MINERAL	1	No Quantity							2475702			0
S3	2009	2009	2009	2	0	2	Export	682	Saudi Arabia	SAU	414	Kuwait	KWT								27	CRUDE FERTILIZER,MINERAL	1	No Quantity							11783254			0
S3	2009	2009	2009	2	0	2	Export	682	Saudi Arabia	SAU	480	Mauritius	MUS								27	CRUDE FERTILIZER,MINERAL	1	No Quantity							131479			0
S3	2009	2009	2009	2	0	2	Export	682	Saudi Arabia	SAU	490	Other Asia, nes									27	CRUDE FERTILIZER,MINERAL	1	No Quantity							8551214			0
S3	2009	2009	2009	2	0	2	Export	682	Saudi Arabia	SAU	504	Morocco	MAR								27	CRUDE FERTILIZER,MINERAL	1	No Quantity							1187846			0
S3	2009	2009	2009	2	0	2	Export	682	Saudi Arabia	SAU	512	Oman	OMN								27	CRUDE FERTILIZER,MINERAL	1	No Quantity							4066787			0
S3	2009	2009	2009	2	0	2	Export	682	Saudi Arabia	SAU	528	Netherlands	NLD								27	CRUDE FERTILIZER,MINERAL	1	No Quantity							41071			0
S3	2009	2009	2009	2	0	2	Export	682	Saudi Arabia	SAU	634	Qatar	QAT								27	CRUDE FERTILIZER,MINERAL	1	No Quantity							9237412			0
S3	2009	2009	2009	2	0	2	Export	682	Saudi Arabia	SAU	699	India	IND								27	CRUDE FERTILIZER,MINERAL	1	No Quantity							2038061			0
S3	2009	2009	2009	2	0	2	Export	682	Saudi Arabia	SAU	704	Viet Nam	VNM								27	CRUDE FERTILIZER,MINERAL	1	No Quantity							574188			0
S3	2009	2009	2009	2	0	2	Export	682	Saudi Arabia	SAU	736	Fmr Sudan	SDN								27	CRUDE FERTILIZER,MINERAL	1	No Quantity							130679			0
S3	2009	2009	2009	2	0	2	Export	682	Saudi Arabia	SAU	760	Syria	SYR								27	CRUDE FERTILIZER,MINERAL	1	No Quantity							373369			0
S3	2009	2009	2009	2	0	2	Export	682	Saudi Arabia	SAU	784	United Arab Emirates	ARE								27	CRUDE FERTILIZER,MINERAL	1	No Quantity							27800512			0
S3	2009	2009	2009	2	0	2	Export	682	Saudi Arabia	SAU	818	Egypt	EGY								27	CRUDE FERTILIZER,MINERAL	1	No Quantity							1811906			0
S3	2009	2009	2009	2	0	2	Export	682	Saudi Arabia	SAU	842	USA	USA								27	CRUDE FERTILIZER,MINERAL	1	No Quantity							26936			0
S3	2009	2009	2009	2	0	2	Export	682	Saudi Arabia	SAU	887	Yemen	YEM								27	CRUDE FERTILIZER,MINERAL	1	No Quantity							124278			0
S3	2009	2009	2009	2	0	2	Export	643	Russian Federation	RUS	0	World	WLD								28	METALLIFEROUS ORE,SCRAP	1	No Quantity							1729033479			0
S3	2009	2009	2009	2	0	2	Export	643	Russian Federation	RUS	40	Austria	AUT								28	METALLIFEROUS ORE,SCRAP	1	No Quantity							111099			0
S3	2009	2009	2009	2	0	2	Export	643	Russian Federation	RUS	50	Bangladesh	BGD								28	METALLIFEROUS ORE,SCRAP	1	No Quantity							107587			0
S3	2009	2009	2009	2	0	2	Export	643	Russian Federation	RUS	51	Armenia	ARM								28	METALLIFEROUS ORE,SCRAP	1	No Quantity							106935			0
S3	2009	2009	2009	2	0	2	Export	643	Russian Federation	RUS	56	Belgium	BEL								28	METALLIFEROUS ORE,SCRAP	1	No Quantity							11082978			0
S3	2009	2009	2009	2	0	2	Export	643	Russian Federation	RUS	92	Br. Virgin Isds	VGB								28	METALLIFEROUS ORE,SCRAP	1	No Quantity							21402			0
S3	2009	2009	2009	2	0	2	Export	643	Russian Federation	RUS	100	Bulgaria	BGR								28	METALLIFEROUS ORE,SCRAP	1	No Quantity							405260			0
S3	2009	2009	2009	2	0	2	Export	643	Russian Federation	RUS	124	Canada	CAN								28	METALLIFEROUS ORE,SCRAP	1	No Quantity							2624328			0
S3	2009	2009	2009	2	0	2	Export	643	Russian Federation	RUS	156	China	CHN								28	METALLIFEROUS ORE,SCRAP	1	No Quantity							650978303			0
S3	2009	2009	2009	2	0	2	Export	643	Russian Federation	RUS	203	Czechia	CZE								28	METALLIFEROUS ORE,SCRAP	1	No Quantity							39358192			0
S3	2009	2009	2009	2	0	2	Export	643	Russian Federation	RUS	233	Estonia	EST								28	METALLIFEROUS ORE,SCRAP	1	No Quantity							166630			0
S3	2009	2009	2009	2	0	2	Export	643	Russian Federation	RUS	246	Finland	FIN								28	METALLIFEROUS ORE,SCRAP	1	No Quantity							26190630			0
S3	2009	2009	2009	2	0	2	Export	643	Russian Federation	RUS	251	France	FRA								28	METALLIFEROUS ORE,SCRAP	1	No Quantity							10918010			0
S3	2009	2009	2009	2	0	2	Export	643	Russian Federation	RUS	276	Germany	DEU								28	METALLIFEROUS ORE,SCRAP	1	No Quantity							27309180			0
S3	2009	2009	2009	2	0	2	Export	643	Russian Federation	RUS	300	Greece	GRC								28	METALLIFEROUS ORE,SCRAP	1	No Quantity							2394357			0
S3	2009	2009	2009	2	0	2	Export	643	Russian Federation	RUS	344	China, Hong Kong SAR	HKG								28	METALLIFEROUS ORE,SCRAP	1	No Quantity							217446			0
S3	2009	2009	2009	2	0	2	Export	643	Russian Federation	RUS	348	Hungary	HUN								28	METALLIFEROUS ORE,SCRAP	1	No Quantity							32381327			0
S3	2009	2009	2009	2	0	2	Export	643	Russian Federation	RUS	352	Iceland	ISL								28	METALLIFEROUS ORE,SCRAP	1	No Quantity							2226822			0
S3	2009	2009	2009	2	0	2	Export	643	Russian Federation	RUS	360	Indonesia	IDN								28	METALLIFEROUS ORE,SCRAP	1	No Quantity							577979			0
S3	2009	2009	2009	2	0	2	Export	643	Russian Federation	RUS	364	Iran	IRN								28	METALLIFEROUS ORE,SCRAP	1	No Quantity							476			0
S3	2009	2009	2009	2	0	2	Export	643	Russian Federation	RUS	381	Italy	ITA								28	METALLIFEROUS ORE,SCRAP	1	No Quantity							30194243			0
S3	2009	2009	2009	2	0	2	Export	643	Russian Federation	RUS	392	Japan	JPN								28	METALLIFEROUS ORE,SCRAP	1	No Quantity							6131801			0
S3	2009	2009	2009	2	0	2	Export	643	Russian Federation	RUS	398	Kazakhstan	KAZ								28	METALLIFEROUS ORE,SCRAP	1	No Quantity							11434679			0
S3	2009	2009	2009	2	0	2	Export	643	Russian Federation	RUS	410	Rep. of Korea	KOR								28	METALLIFEROUS ORE,SCRAP	1	No Quantity							119559701			0
S3	2009	2009	2009	2	0	2	Export	643	Russian Federation	RUS	417	Kyrgyzstan	KGZ								28	METALLIFEROUS ORE,SCRAP	1	No Quantity							1074390			0
S3	2009	2009	2009	2	0	2	Export	643	Russian Federation	RUS	428	Latvia	LVA								28	METALLIFEROUS ORE,SCRAP	1	No Quantity							1631894			0
S3	2009	2009	2009	2	0	2	Export	643	Russian Federation	RUS	440	Lithuania	LTU								28	METALLIFEROUS ORE,SCRAP	1	No Quantity							1496009			0
S3	2009	2009	2009	2	0	2	Export	643	Russian Federation	RUS	458	Malaysia	MYS								28	METALLIFEROUS ORE,SCRAP	1	No Quantity							1341149			0
S3	2009	2009	2009	2	0	2	Export	643	Russian Federation	RUS	484	Mexico	MEX								28	METALLIFEROUS ORE,SCRAP	1	No Quantity							1116000			0
S3	2009	2009	2009	2	0	2	Export	643	Russian Federation	RUS	490	Other Asia, nes									28	METALLIFEROUS ORE,SCRAP	1	No Quantity							3533465			0
S3	2009	2009	2009	2	0	2	Export	643	Russian Federation	RUS	496	Mongolia	MNG								28	METALLIFEROUS ORE,SCRAP	1	No Quantity							27623			0
S3	2009	2009	2009	2	0	2	Export	643	Russian Federation	RUS	498	Rep. of Moldova	MDA								28	METALLIFEROUS ORE,SCRAP	1	No Quantity							1237515			0
S3	2009	2009	2009	2	0	2	Export	643	Russian Federation	RUS	504	Morocco	MAR								28	METALLIFEROUS ORE,SCRAP	1	No Quantity							2129250			0
S3	2009	2009	2009	2	0	2	Export	643	Russian Federation	RUS	528	Netherlands	NLD								28	METALLIFEROUS ORE,SCRAP	1	No Quantity							110534987			0
S3	2009	2009	2009	2	0	2	Export	643	Russian Federation	RUS	579	Norway	NOR								28	METALLIFEROUS ORE,SCRAP	1	No Quantity							5719437			0
S3	2009	2009	2009	2	0	2	Export	643	Russian Federation	RUS	586	Pakistan	PAK								28	METALLIFEROUS ORE,SCRAP	1	No Quantity							1008705			0
S3	2009	2009	2009	2	0	2	Export	643	Russian Federation	RUS	616	Poland	POL								28	METALLIFEROUS ORE,SCRAP	1	No Quantity							29112041			0
S3	2009	2009	2009	2	0	2	Export	643	Russian Federation	RUS	620	Portugal	PRT								28	METALLIFEROUS ORE,SCRAP	1	No Quantity							9817566			0
S3	2009	2009	2009	2	0	2	Export	643	Russian Federation	RUS	642	Romania	ROU								28	METALLIFEROUS ORE,SCRAP	1	No Quantity							22375196			0
S3	2009	2009	2009	2	0	2	Export	643	Russian Federation	RUS	688	Serbia	SRB								28	METALLIFEROUS ORE,SCRAP	1	No Quantity							212898			0
S3	2009	2009	2009	2	0	2	Export	643	Russian Federation	RUS	699	India	IND								28	METALLIFEROUS ORE,SCRAP	1	No Quantity							30336276			0
S3	2009	2009	2009	2	0	2	Export	643	Russian Federation	RUS	702	Singapore	SGP								28	METALLIFEROUS ORE,SCRAP	1	No Quantity							772434			0
S3	2009	2009	2009	2	0	2	Export	643	Russian Federation	RUS	703	Slovakia	SVK								28	METALLIFEROUS ORE,SCRAP	1	No Quantity							88947175			0
S3	2009	2009	2009	2	0	2	Export	643	Russian Federation	RUS	704	Viet Nam	VNM								28	METALLIFEROUS ORE,SCRAP	1	No Quantity							2274746			0
S3	2009	2009	2009	2	0	2	Export	643	Russian Federation	RUS	724	Spain	ESP								28	METALLIFEROUS ORE,SCRAP	1	No Quantity							86856977			0
S3	2009	2009	2009	2	0	2	Export	643	Russian Federation	RUS	752	Sweden	SWE								28	METALLIFEROUS ORE,SCRAP	1	No Quantity							11251661			0
S3	2009	2009	2009	2	0	2	Export	643	Russian Federation	RUS	757	Switzerland	CHE								28	METALLIFEROUS ORE,SCRAP	1	No Quantity							639540			0
S3	2009	2009	2009	2	0	2	Export	643	Russian Federation	RUS	762	Tajikistan	TJK								28	METALLIFEROUS ORE,SCRAP	1	No Quantity							16578			0
S3	2009	2009	2009	2	0	2	Export	643	Russian Federation	RUS	764	Thailand	THA								28	METALLIFEROUS ORE,SCRAP	1	No Quantity							4557618			0
S3	2009	2009	2009	2	0	2	Export	643	Russian Federation	RUS	784	United Arab Emirates	ARE								28	METALLIFEROUS ORE,SCRAP	1	No Quantity							104141			0
S3	2009	2009	2009	2	0	2	Export	643	Russian Federation	RUS	792	Turkey	TUR								28	METALLIFEROUS ORE,SCRAP	1	No Quantity							185284675			0
S3	2009	2009	2009	2	0	2	Export	643	Russian Federation	RUS	804	Ukraine	UKR								28	METALLIFEROUS ORE,SCRAP	1	No Quantity							131436385			0
S3	2009	2009	2009	2	0	2	Export	643	Russian Federation	RUS	818	Egypt	EGY								28	METALLIFEROUS ORE,SCRAP	1	No Quantity							9084639			0
S3	2009	2009	2009	2	0	2	Export	643	Russian Federation	RUS	826	United Kingdom	GBR								28	METALLIFEROUS ORE,SCRAP	1	No Quantity							777502			0
S3	2009	2009	2009	2	0	2	Export	643	Russian Federation	RUS	842	USA	USA								28	METALLIFEROUS ORE,SCRAP	1	No Quantity							9766290			0
S3	2009	2009	2009	2	0	2	Export	643	Russian Federation	RUS	860	Uzbekistan	UZB								28	METALLIFEROUS ORE,SCRAP	1	No Quantity							59352			0
S3	2009	2009	2009	2	0	2	Export	682	Saudi Arabia	SAU	0	World	WLD								28	METALLIFEROUS ORE,SCRAP	1	No Quantity							140550439			0
S3	2009	2009	2009	2	0	2	Export	682	Saudi Arabia	SAU	36	Australia	AUS								28	METALLIFEROUS ORE,SCRAP	1	No Quantity							28803			0
S3	2009	2009	2009	2	0	2	Export	682	Saudi Arabia	SAU	40	Austria	AUT								28	METALLIFEROUS ORE,SCRAP	1	No Quantity							158415			0
S3	2009	2009	2009	2	0	2	Export	682	Saudi Arabia	SAU	48	Bahrain	BHR								28	METALLIFEROUS ORE,SCRAP	1	No Quantity							74940			0
S3	2009	2009	2009	2	0	2	Export	682	Saudi Arabia	SAU	56	Belgium	BEL								28	METALLIFEROUS ORE,SCRAP	1	No Quantity							3332050			0
S3	2009	2009	2009	2	0	2	Export	682	Saudi Arabia	SAU	76	Brazil	BRA								28	METALLIFEROUS ORE,SCRAP	1	No Quantity							5009543			0
S3	2009	2009	2009	2	0	2	Export	682	Saudi Arabia	SAU	100	Bulgaria	BGR								28	METALLIFEROUS ORE,SCRAP	1	No Quantity							155215			0
S3	2009	2009	2009	2	0	2	Export	682	Saudi Arabia	SAU	144	Sri Lanka	LKA								28	METALLIFEROUS ORE,SCRAP	1	No Quantity							1152376			0
S3	2009	2009	2009	2	0	2	Export	682	Saudi Arabia	SAU	156	China	CHN								28	METALLIFEROUS ORE,SCRAP	1	No Quantity							14670462			0
S3	2009	2009	2009	2	0	2	Export	682	Saudi Arabia	SAU	196	Cyprus	CYP								28	METALLIFEROUS ORE,SCRAP	1	No Quantity							26669			0
S3	2009	2009	2009	2	0	2	Export	682	Saudi Arabia	SAU	251	France	FRA								28	METALLIFEROUS ORE,SCRAP	1	No Quantity							108010			0
S3	2009	2009	2009	2	0	2	Export	682	Saudi Arabia	SAU	276	Germany	DEU								28	METALLIFEROUS ORE,SCRAP	1	No Quantity							1854843			0
S3	2009	2009	2009	2	0	2	Export	682	Saudi Arabia	SAU	300	Greece	GRC								28	METALLIFEROUS ORE,SCRAP	1	No Quantity							2578912			0
S3	2009	2009	2009	2	0	2	Export	682	Saudi Arabia	SAU	344	China, Hong Kong SAR	HKG								28	METALLIFEROUS ORE,SCRAP	1	No Quantity							8691760			0
S3	2009	2009	2009	2	0	2	Export	682	Saudi Arabia	SAU	360	Indonesia	IDN								28	METALLIFEROUS ORE,SCRAP	1	No Quantity							520583			0
S3	2009	2009	2009	2	0	2	Export	682	Saudi Arabia	SAU	364	Iran	IRN								28	METALLIFEROUS ORE,SCRAP	1	No Quantity							459777			0
S3	2009	2009	2009	2	0	2	Export	682	Saudi Arabia	SAU	381	Italy	ITA								28	METALLIFEROUS ORE,SCRAP	1	No Quantity							487246			0
S3	2009	2009	2009	2	0	2	Export	682	Saudi Arabia	SAU	392	Japan	JPN								28	METALLIFEROUS ORE,SCRAP	1	No Quantity							3235508			0
S3	2009	2009	2009	2	0	2	Export	682	Saudi Arabia	SAU	408	Dem. People's Rep. of Korea	PRK								28	METALLIFEROUS ORE,SCRAP	1	No Quantity							855015			0
S3	2009	2009	2009	2	0	2	Export	682	Saudi Arabia	SAU	410	Rep. of Korea	KOR								28	METALLIFEROUS ORE,SCRAP	1	No Quantity							29619618			0
S3	2009	2009	2009	2	0	2	Export	682	Saudi Arabia	SAU	458	Malaysia	MYS								28	METALLIFEROUS ORE,SCRAP	1	No Quantity							647528			0
S3	2009	2009	2009	2	0	2	Export	682	Saudi Arabia	SAU	470	Malta	MLT								28	METALLIFEROUS ORE,SCRAP	1	No Quantity							36003			0
S3	2009	2009	2009	2	0	2	Export	682	Saudi Arabia	SAU	490	Other Asia, nes									28	METALLIFEROUS ORE,SCRAP	1	No Quantity							3926240			0
S3	2009	2009	2009	2	0	2	Export	682	Saudi Arabia	SAU	524	Nepal	NPL								28	METALLIFEROUS ORE,SCRAP	1	No Quantity							173617			0
S3	2009	2009	2009	2	0	2	Export	682	Saudi Arabia	SAU	528	Netherlands	NLD								28	METALLIFEROUS ORE,SCRAP	1	No Quantity							2602648			0
S3	2009	2009	2009	2	0	2	Export	682	Saudi Arabia	SAU	586	Pakistan	PAK								28	METALLIFEROUS ORE,SCRAP	1	No Quantity							1605753			0
S3	2009	2009	2009	2	0	2	Export	682	Saudi Arabia	SAU	608	Philippines	PHL								28	METALLIFEROUS ORE,SCRAP	1	No Quantity							970759			0
S3	2009	2009	2009	2	0	2	Export	682	Saudi Arabia	SAU	699	India	IND								28	METALLIFEROUS ORE,SCRAP	1	No Quantity							38675680			0
S3	2009	2009	2009	2	0	2	Export	682	Saudi Arabia	SAU	702	Singapore	SGP								28	METALLIFEROUS ORE,SCRAP	1	No Quantity							3819830			0
S3	2009	2009	2009	2	0	2	Export	682	Saudi Arabia	SAU	704	Viet Nam	VNM								28	METALLIFEROUS ORE,SCRAP	1	No Quantity							160282			0
S3	2009	2009	2009	2	0	2	Export	682	Saudi Arabia	SAU	724	Spain	ESP								28	METALLIFEROUS ORE,SCRAP	1	No Quantity							622726			0
S3	2009	2009	2009	2	0	2	Export	682	Saudi Arabia	SAU	757	Switzerland	CHE								28	METALLIFEROUS ORE,SCRAP	1	No Quantity							26669			0
S3	2009	2009	2009	2	0	2	Export	682	Saudi Arabia	SAU	764	Thailand	THA								28	METALLIFEROUS ORE,SCRAP	1	No Quantity							243757			0
S3	2009	2009	2009	2	0	2	Export	682	Saudi Arabia	SAU	784	United Arab Emirates	ARE								28	METALLIFEROUS ORE,SCRAP	1	No Quantity							6295266			0
S3	2009	2009	2009	2	0	2	Export	682	Saudi Arabia	SAU	792	Turkey	TUR								28	METALLIFEROUS ORE,SCRAP	1	No Quantity							189351			0
S3	2009	2009	2009	2	0	2	Export	682	Saudi Arabia	SAU	818	Egypt	EGY								28	METALLIFEROUS ORE,SCRAP	1	No Quantity							1426536			0
S3	2009	2009	2009	2	0	2	Export	682	Saudi Arabia	SAU	826	United Kingdom	GBR								28	METALLIFEROUS ORE,SCRAP	1	No Quantity							3597942			0
S3	2009	2009	2009	2	0	2	Export	682	Saudi Arabia	SAU	842	USA	USA								28	METALLIFEROUS ORE,SCRAP	1	No Quantity							2510105			0
S3	2009	2009	2009	2	0	2	Export	643	Russian Federation	RUS	0	World	WLD								29	CRUDE ANIMAL,VEG.MATERL.	1	No Quantity							31762776			0
S3	2009	2009	2009	2	0	2	Export	643	Russian Federation	RUS	31	Azerbaijan	AZE								29	CRUDE ANIMAL,VEG.MATERL.	1	No Quantity							58156			0
S3	2009	2009	2009	2	0	2	Export	643	Russian Federation	RUS	40	Austria	AUT								29	CRUDE ANIMAL,VEG.MATERL.	1	No Quantity							563034			0
S3	2009	2009	2009	2	0	2	Export	643	Russian Federation	RUS	51	Armenia	ARM								29	CRUDE ANIMAL,VEG.MATERL.	1	No Quantity							6083			0
S3	2009	2009	2009	2	0	2	Export	643	Russian Federation	RUS	100	Bulgaria	BGR								29	CRUDE ANIMAL,VEG.MATERL.	1	No Quantity							478			0
S3	2009	2009	2009	2	0	2	Export	643	Russian Federation	RUS	124	Canada	CAN								29	CRUDE ANIMAL,VEG.MATERL.	1	No Quantity							1096			0
S3	2009	2009	2009	2	0	2	Export	643	Russian Federation	RUS	156	China	CHN								29	CRUDE ANIMAL,VEG.MATERL.	1	No Quantity							1484569			0
S3	2009	2009	2009	2	0	2	Export	643	Russian Federation	RUS	191	Croatia	HRV								29	CRUDE ANIMAL,VEG.MATERL.	1	No Quantity							8197			0
S3	2009	2009	2009	2	0	2	Export	643	Russian Federation	RUS	192	Cuba	CUB								29	CRUDE ANIMAL,VEG.MATERL.	1	No Quantity							193			0
S3	2009	2009	2009	2	0	2	Export	643	Russian Federation	RUS	196	Cyprus	CYP								29	CRUDE ANIMAL,VEG.MATERL.	1	No Quantity							99			0
S3	2009	2009	2009	2	0	2	Export	643	Russian Federation	RUS	208	Denmark	DNK								29	CRUDE ANIMAL,VEG.MATERL.	1	No Quantity							80909			0
S3	2009	2009	2009	2	0	2	Export	643	Russian Federation	RUS	233	Estonia	EST								29	CRUDE ANIMAL,VEG.MATERL.	1	No Quantity							19775			0
S3	2009	2009	2009	2	0	2	Export	643	Russian Federation	RUS	246	Finland	FIN								29	CRUDE ANIMAL,VEG.MATERL.	1	No Quantity							199888			0
S3	2009	2009	2009	2	0	2	Export	643	Russian Federation	RUS	251	France	FRA								29	CRUDE ANIMAL,VEG.MATERL.	1	No Quantity							409870			0
S3	2009	2009	2009	2	0	2	Export	643	Russian Federation	RUS	268	Georgia	GEO								29	CRUDE ANIMAL,VEG.MATERL.	1	No Quantity							184936			0
S3	2009	2009	2009	2	0	2	Export	643	Russian Federation	RUS	276	Germany	DEU								29	CRUDE ANIMAL,VEG.MATERL.	1	No Quantity							4705627			0
S3	2009	2009	2009	2	0	2	Export	643	Russian Federation	RUS	344	China, Hong Kong SAR	HKG								29	CRUDE ANIMAL,VEG.MATERL.	1	No Quantity							4087013			0
S3	2009	2009	2009	2	0	2	Export	643	Russian Federation	RUS	348	Hungary	HUN								29	CRUDE ANIMAL,VEG.MATERL.	1	No Quantity							1041			0
S3	2009	2009	2009	2	0	2	Export	643	Russian Federation	RUS	364	Iran	IRN								29	CRUDE ANIMAL,VEG.MATERL.	1	No Quantity							233311			0
S3	2009	2009	2009	2	0	2	Export	643	Russian Federation	RUS	376	Israel	ISR								29	CRUDE ANIMAL,VEG.MATERL.	1	No Quantity							6921			0
S3	2009	2009	2009	2	0	2	Export	643	Russian Federation	RUS	381	Italy	ITA								29	CRUDE ANIMAL,VEG.MATERL.	1	No Quantity							801089			0
S3	2009	2009	2009	2	0	2	Export	643	Russian Federation	RUS	392	Japan	JPN								29	CRUDE ANIMAL,VEG.MATERL.	1	No Quantity							167475			0
S3	2009	2009	2009	2	0	2	Export	643	Russian Federation	RUS	398	Kazakhstan	KAZ								29	CRUDE ANIMAL,VEG.MATERL.	1	No Quantity							816306			0
S3	2009	2009	2009	2	0	2	Export	643	Russian Federation	RUS	408	Dem. People's Rep. of Korea	PRK								29	CRUDE ANIMAL,VEG.MATERL.	1	No Quantity							143			0
S3	2009	2009	2009	2	0	2	Export	643	Russian Federation	RUS	410	Rep. of Korea	KOR								29	CRUDE ANIMAL,VEG.MATERL.	1	No Quantity							696892			0
S3	2009	2009	2009	2	0	2	Export	643	Russian Federation	RUS	417	Kyrgyzstan	KGZ								29	CRUDE ANIMAL,VEG.MATERL.	1	No Quantity							61383			0
S3	2009	2009	2009	2	0	2	Export	643	Russian Federation	RUS	428	Latvia	LVA								29	CRUDE ANIMAL,VEG.MATERL.	1	No Quantity							667564			0
S3	2009	2009	2009	2	0	2	Export	643	Russian Federation	RUS	440	Lithuania	LTU								29	CRUDE ANIMAL,VEG.MATERL.	1	No Quantity							75272			0
S3	2009	2009	2009	2	0	2	Export	643	Russian Federation	RUS	490	Other Asia, nes									29	CRUDE ANIMAL,VEG.MATERL.	1	No Quantity							1420404			0
S3	2009	2009	2009	2	0	2	Export	643	Russian Federation	RUS	496	Mongolia	MNG								29	CRUDE ANIMAL,VEG.MATERL.	1	No Quantity							121718			0
S3	2009	2009	2009	2	0	2	Export	643	Russian Federation	RUS	498	Rep. of Moldova	MDA								29	CRUDE ANIMAL,VEG.MATERL.	1	No Quantity							40715			0
S3	2009	2009	2009	2	0	2	Export	643	Russian Federation	RUS	528	Netherlands	NLD								29	CRUDE ANIMAL,VEG.MATERL.	1	No Quantity							121568			0
S3	2009	2009	2009	2	0	2	Export	643	Russian Federation	RUS	616	Poland	POL								29	CRUDE ANIMAL,VEG.MATERL.	1	No Quantity							670407			0
S3	2009	2009	2009	2	0	2	Export	643	Russian Federation	RUS	688	Serbia	SRB								29	CRUDE ANIMAL,VEG.MATERL.	1	No Quantity							39683			0
S3	2009	2009	2009	2	0	2	Export	643	Russian Federation	RUS	699	India	IND								29	CRUDE ANIMAL,VEG.MATERL.	1	No Quantity							484			0
S3	2009	2009	2009	2	0	2	Export	643	Russian Federation	RUS	702	Singapore	SGP								29	CRUDE ANIMAL,VEG.MATERL.	1	No Quantity							2596			0
S3	2009	2009	2009	2	0	2	Export	643	Russian Federation	RUS	704	Viet Nam	VNM								29	CRUDE ANIMAL,VEG.MATERL.	1	No Quantity							2322414			0
S3	2009	2009	2009	2	0	2	Export	643	Russian Federation	RUS	724	Spain	ESP								29	CRUDE ANIMAL,VEG.MATERL.	1	No Quantity							160644			0
S3	2009	2009	2009	2	0	2	Export	643	Russian Federation	RUS	752	Sweden	SWE								29	CRUDE ANIMAL,VEG.MATERL.	1	No Quantity							40906			0
S3	2009	2009	2009	2	0	2	Export	643	Russian Federation	RUS	757	Switzerland	CHE								29	CRUDE ANIMAL,VEG.MATERL.	1	No Quantity							170280			0
S3	2009	2009	2009	2	0	2	Export	643	Russian Federation	RUS	762	Tajikistan	TJK								29	CRUDE ANIMAL,VEG.MATERL.	1	No Quantity							194063			0
S3	2009	2009	2009	2	0	2	Export	643	Russian Federation	RUS	764	Thailand	THA								29	CRUDE ANIMAL,VEG.MATERL.	1	No Quantity							971707			0
S3	2009	2009	2009	2	0	2	Export	643	Russian Federation	RUS	792	Turkey	TUR								29	CRUDE ANIMAL,VEG.MATERL.	1	No Quantity							82770			0
S3	2009	2009	2009	2	0	2	Export	643	Russian Federation	RUS	795	Turkmenistan	TKM								29	CRUDE ANIMAL,VEG.MATERL.	1	No Quantity							2298979			0
S3	2009	2009	2009	2	0	2	Export	643	Russian Federation	RUS	804	Ukraine	UKR								29	CRUDE ANIMAL,VEG.MATERL.	1	No Quantity							987543			0
S3	2009	2009	2009	2	0	2	Export	643	Russian Federation	RUS	818	Egypt	EGY								29	CRUDE ANIMAL,VEG.MATERL.	1	No Quantity							58283			0
S3	2009	2009	2009	2	0	2	Export	643	Russian Federation	RUS	826	United Kingdom	GBR								29	CRUDE ANIMAL,VEG.MATERL.	1	No Quantity							5102710			0
S3	2009	2009	2009	2	0	2	Export	643	Russian Federation	RUS	842	USA	USA								29	CRUDE ANIMAL,VEG.MATERL.	1	No Quantity							1311199			0
S3	2009	2009	2009	2	0	2	Export	643	Russian Federation	RUS	860	Uzbekistan	UZB								29	CRUDE ANIMAL,VEG.MATERL.	1	No Quantity							306383			0
S3	2009	2009	2009	2	0	2	Export	682	Saudi Arabia	SAU	0	World	WLD								29	CRUDE ANIMAL,VEG.MATERL.	1	No Quantity							14109876			0
S3	2009	2009	2009	2	0	2	Export	682	Saudi Arabia	SAU	48	Bahrain	BHR								29	CRUDE ANIMAL,VEG.MATERL.	1	No Quantity							3245642			0
S3	2009	2009	2009	2	0	2	Export	682	Saudi Arabia	SAU	414	Kuwait	KWT								29	CRUDE ANIMAL,VEG.MATERL.	1	No Quantity							390170			0
S3	2009	2009	2009	2	0	2	Export	682	Saudi Arabia	SAU	422	Lebanon	LBN								29	CRUDE ANIMAL,VEG.MATERL.	1	No Quantity							36270			0
S3	2009	2009	2009	2	0	2	Export	682	Saudi Arabia	SAU	434	Libya	LBY								29	CRUDE ANIMAL,VEG.MATERL.	1	No Quantity							47738			0
S3	2009	2009	2009	2	0	2	Export	682	Saudi Arabia	SAU	458	Malaysia	MYS								29	CRUDE ANIMAL,VEG.MATERL.	1	No Quantity							53338			0
S3	2009	2009	2009	2	0	2	Export	682	Saudi Arabia	SAU	528	Netherlands	NLD								29	CRUDE ANIMAL,VEG.MATERL.	1	No Quantity							37604			0
S3	2009	2009	2009	2	0	2	Export	682	Saudi Arabia	SAU	586	Pakistan	PAK								29	CRUDE ANIMAL,VEG.MATERL.	1	No Quantity							34137			0
S3	2009	2009	2009	2	0	2	Export	682	Saudi Arabia	SAU	634	Qatar	QAT								29	CRUDE ANIMAL,VEG.MATERL.	1	No Quantity							3448328			0
S3	2009	2009	2009	2	0	2	Export	682	Saudi Arabia	SAU	710	South Africa	ZAF								29	CRUDE ANIMAL,VEG.MATERL.	1	No Quantity							53338			0
S3	2009	2009	2009	2	0	2	Export	682	Saudi Arabia	SAU	736	Fmr Sudan	SDN								29	CRUDE ANIMAL,VEG.MATERL.	1	No Quantity							3014954			0
S3	2009	2009	2009	2	0	2	Export	682	Saudi Arabia	SAU	760	Syria	SYR								29	CRUDE ANIMAL,VEG.MATERL.	1	No Quantity							262425			0
S3	2009	2009	2009	2	0	2	Export	682	Saudi Arabia	SAU	784	United Arab Emirates	ARE								29	CRUDE ANIMAL,VEG.MATERL.	1	No Quantity							1826840			0
S3	2009	2009	2009	2	0	2	Export	682	Saudi Arabia	SAU	818	Egypt	EGY								29	CRUDE ANIMAL,VEG.MATERL.	1	No Quantity							433375			0
S3	2009	2009	2009	2	0	2	Export	682	Saudi Arabia	SAU	842	USA	USA								29	CRUDE ANIMAL,VEG.MATERL.	1	No Quantity							1157977			0
S3	2009	2009	2009	2	0	2	Export	682	Saudi Arabia	SAU	887	Yemen	YEM								29	CRUDE ANIMAL,VEG.MATERL.	1	No Quantity							67740			0
S3	2009	2009	2009	2	0	2	Export	643	Russian Federation	RUS	0	World	WLD								32	COAL, COKE, BRIQUETTES	1	No Quantity							7764649528			0
S3	2009	2009	2009	2	0	2	Export	643	Russian Federation	RUS	31	Azerbaijan	AZE								32	COAL, COKE, BRIQUETTES	1	No Quantity							180343			0
S3	2009	2009	2009	2	0	2	Export	643	Russian Federation	RUS	48	Bahrain	BHR								32	COAL, COKE, BRIQUETTES	1	No Quantity							70131			0
S3	2009	2009	2009	2	0	2	Export	643	Russian Federation	RUS	56	Belgium	BEL								32	COAL, COKE, BRIQUETTES	1	No Quantity							206672251			0
S3	2009	2009	2009	2	0	2	Export	643	Russian Federation	RUS	76	Brazil	BRA								32	COAL, COKE, BRIQUETTES	1	No Quantity							12353135			0
S3	2009	2009	2009	2	0	2	Export	643	Russian Federation	RUS	100	Bulgaria	BGR								32	COAL, COKE, BRIQUETTES	1	No Quantity							78601949			0
S3	2009	2009	2009	2	0	2	Export	643	Russian Federation	RUS	124	Canada	CAN								32	COAL, COKE, BRIQUETTES	1	No Quantity							7823504			0
S3	2009	2009	2009	2	0	2	Export	643	Russian Federation	RUS	156	China	CHN								32	COAL, COKE, BRIQUETTES	1	No Quantity							649619991			0
S3	2009	2009	2009	2	0	2	Export	643	Russian Federation	RUS	191	Croatia	HRV								32	COAL, COKE, BRIQUETTES	1	No Quantity							23218515			0
S3	2009	2009	2009	2	0	2	Export	643	Russian Federation	RUS	196	Cyprus	CYP								32	COAL, COKE, BRIQUETTES	1	No Quantity							142605321			0
S3	2009	2009	2009	2	0	2	Export	643	Russian Federation	RUS	203	Czechia	CZE								32	COAL, COKE, BRIQUETTES	1	No Quantity							5814182			0
S3	2009	2009	2009	2	0	2	Export	643	Russian Federation	RUS	208	Denmark	DNK								32	COAL, COKE, BRIQUETTES	1	No Quantity							101894199			0
S3	2009	2009	2009	2	0	2	Export	643	Russian Federation	RUS	233	Estonia	EST								32	COAL, COKE, BRIQUETTES	1	No Quantity							58793353			0
S3	2009	2009	2009	2	0	2	Export	643	Russian Federation	RUS	246	Finland	FIN								32	COAL, COKE, BRIQUETTES	1	No Quantity							354803992			0
S3	2009	2009	2009	2	0	2	Export	643	Russian Federation	RUS	251	France	FRA								32	COAL, COKE, BRIQUETTES	1	No Quantity							133275030			0
S3	2009	2009	2009	2	0	2	Export	643	Russian Federation	RUS	268	Georgia	GEO								32	COAL, COKE, BRIQUETTES	1	No Quantity							519379			0
S3	2009	2009	2009	2	0	2	Export	643	Russian Federation	RUS	276	Germany	DEU								32	COAL, COKE, BRIQUETTES	1	No Quantity							113983696			0
S3	2009	2009	2009	2	0	2	Export	643	Russian Federation	RUS	300	Greece	GRC								32	COAL, COKE, BRIQUETTES	1	No Quantity							4204442			0
S3	2009	2009	2009	2	0	2	Export	643	Russian Federation	RUS	344	China, Hong Kong SAR	HKG								32	COAL, COKE, BRIQUETTES	1	No Quantity							4834509			0
S3	2009	2009	2009	2	0	2	Export	643	Russian Federation	RUS	348	Hungary	HUN								32	COAL, COKE, BRIQUETTES	1	No Quantity							31704838			0
S3	2009	2009	2009	2	0	2	Export	643	Russian Federation	RUS	364	Iran	IRN								32	COAL, COKE, BRIQUETTES	1	No Quantity							80644304			0
S3	2009	2009	2009	2	0	2	Export	643	Russian Federation	RUS	376	Israel	ISR								32	COAL, COKE, BRIQUETTES	1	No Quantity							17804893			0
S3	2009	2009	2009	2	0	2	Export	643	Russian Federation	RUS	381	Italy	ITA								32	COAL, COKE, BRIQUETTES	1	No Quantity							78608125			0
S3	2009	2009	2009	2	0	2	Export	643	Russian Federation	RUS	392	Japan	JPN								32	COAL, COKE, BRIQUETTES	1	No Quantity							703388653			0
S3	2009	2009	2009	2	0	2	Export	643	Russian Federation	RUS	398	Kazakhstan	KAZ								32	COAL, COKE, BRIQUETTES	1	No Quantity							106115625			0
S3	2009	2009	2009	2	0	2	Export	643	Russian Federation	RUS	408	Dem. People's Rep. of Korea	PRK								32	COAL, COKE, BRIQUETTES	1	No Quantity							4937349			0
S3	2009	2009	2009	2	0	2	Export	643	Russian Federation	RUS	410	Rep. of Korea	KOR								32	COAL, COKE, BRIQUETTES	1	No Quantity							386844697			0
S3	2009	2009	2009	2	0	2	Export	643	Russian Federation	RUS	417	Kyrgyzstan	KGZ								32	COAL, COKE, BRIQUETTES	1	No Quantity							927353			0
S3	2009	2009	2009	2	0	2	Export	643	Russian Federation	RUS	422	Lebanon	LBN								32	COAL, COKE, BRIQUETTES	1	No Quantity							6282809			0
S3	2009	2009	2009	2	0	2	Export	643	Russian Federation	RUS	428	Latvia	LVA								32	COAL, COKE, BRIQUETTES	1	No Quantity							391199217			0
S3	2009	2009	2009	2	0	2	Export	643	Russian Federation	RUS	440	Lithuania	LTU								32	COAL, COKE, BRIQUETTES	1	No Quantity							15176422			0
S3	2009	2009	2009	2	0	2	Export	643	Russian Federation	RUS	458	Malaysia	MYS								32	COAL, COKE, BRIQUETTES	1	No Quantity							493750			0
S3	2009	2009	2009	2	0	2	Export	643	Russian Federation	RUS	490	Other Asia, nes									32	COAL, COKE, BRIQUETTES	1	No Quantity							72179688			0
S3	2009	2009	2009	2	0	2	Export	643	Russian Federation	RUS	496	Mongolia	MNG								32	COAL, COKE, BRIQUETTES	1	No Quantity							36			0
S3	2009	2009	2009	2	0	2	Export	643	Russian Federation	RUS	498	Rep. of Moldova	MDA								32	COAL, COKE, BRIQUETTES	1	No Quantity							826344			0
S3	2009	2009	2009	2	0	2	Export	643	Russian Federation	RUS	504	Morocco	MAR								32	COAL, COKE, BRIQUETTES	1	No Quantity							50248959			0
S3	2009	2009	2009	2	0	2	Export	643	Russian Federation	RUS	528	Netherlands	NLD								32	COAL, COKE, BRIQUETTES	1	No Quantity							525537377			0
S3	2009	2009	2009	2	0	2	Export	643	Russian Federation	RUS	579	Norway	NOR								32	COAL, COKE, BRIQUETTES	1	No Quantity							6720401			0
S3	2009	2009	2009	2	0	2	Export	643	Russian Federation	RUS	608	Philippines	PHL								32	COAL, COKE, BRIQUETTES	1	No Quantity							27473			0
S3	2009	2009	2009	2	0	2	Export	643	Russian Federation	RUS	616	Poland	POL								32	COAL, COKE, BRIQUETTES	1	No Quantity							429812896			0
S3	2009	2009	2009	2	0	2	Export	643	Russian Federation	RUS	620	Portugal	PRT								32	COAL, COKE, BRIQUETTES	1	No Quantity							2577352			0
S3	2009	2009	2009	2	0	2	Export	643	Russian Federation	RUS	642	Romania	ROU								32	COAL, COKE, BRIQUETTES	1	No Quantity							42526985			0
S3	2009	2009	2009	2	0	2	Export	643	Russian Federation	RUS	688	Serbia	SRB								32	COAL, COKE, BRIQUETTES	1	No Quantity							2959148			0
S3	2009	2009	2009	2	0	2	Export	643	Russian Federation	RUS	699	India	IND								32	COAL, COKE, BRIQUETTES	1	No Quantity							64797800			0
S3	2009	2009	2009	2	0	2	Export	643	Russian Federation	RUS	703	Slovakia	SVK								32	COAL, COKE, BRIQUETTES	1	No Quantity							118999162			0
S3	2009	2009	2009	2	0	2	Export	643	Russian Federation	RUS	705	Slovenia	SVN								32	COAL, COKE, BRIQUETTES	1	No Quantity							3965954			0
S3	2009	2009	2009	2	0	2	Export	643	Russian Federation	RUS	724	Spain	ESP								32	COAL, COKE, BRIQUETTES	1	No Quantity							158645301			0
S3	2009	2009	2009	2	0	2	Export	643	Russian Federation	RUS	752	Sweden	SWE								32	COAL, COKE, BRIQUETTES	1	No Quantity							19686662			0
S3	2009	2009	2009	2	0	2	Export	643	Russian Federation	RUS	757	Switzerland	CHE								32	COAL, COKE, BRIQUETTES	1	No Quantity							270077985			0
S3	2009	2009	2009	2	0	2	Export	643	Russian Federation	RUS	762	Tajikistan	TJK								32	COAL, COKE, BRIQUETTES	1	No Quantity							78667			0
S3	2009	2009	2009	2	0	2	Export	643	Russian Federation	RUS	792	Turkey	TUR								32	COAL, COKE, BRIQUETTES	1	No Quantity							626340877			0
S3	2009	2009	2009	2	0	2	Export	643	Russian Federation	RUS	795	Turkmenistan	TKM								32	COAL, COKE, BRIQUETTES	1	No Quantity							19685			0
S3	2009	2009	2009	2	0	2	Export	643	Russian Federation	RUS	804	Ukraine	UKR								32	COAL, COKE, BRIQUETTES	1	No Quantity							580978788			0
S3	2009	2009	2009	2	0	2	Export	643	Russian Federation	RUS	818	Egypt	EGY								32	COAL, COKE, BRIQUETTES	1	No Quantity							241350			0
S3	2009	2009	2009	2	0	2	Export	643	Russian Federation	RUS	826	United Kingdom	GBR								32	COAL, COKE, BRIQUETTES	1	No Quantity							1062827892			0
S3	2009	2009	2009	2	0	2	Export	643	Russian Federation	RUS	842	USA	USA								32	COAL, COKE, BRIQUETTES	1	No Quantity							12402			0
S3	2009	2009	2009	2	0	2	Export	643	Russian Federation	RUS	860	Uzbekistan	UZB								32	COAL, COKE, BRIQUETTES	1	No Quantity							1164387			0
S3	2009	2009	2009	2	0	2	Export	682	Saudi Arabia	SAU	0	World	WLD								32	COAL, COKE, BRIQUETTES	1	No Quantity							149614			0
S3	2009	2009	2009	2	0	2	Export	682	Saudi Arabia	SAU	360	Indonesia	IDN								32	COAL, COKE, BRIQUETTES	1	No Quantity							39470			0
S3	2009	2009	2009	2	0	2	Export	682	Saudi Arabia	SAU	490	Other Asia, nes									32	COAL, COKE, BRIQUETTES	1	No Quantity							34137			0
S3	2009	2009	2009	2	0	2	Export	682	Saudi Arabia	SAU	784	United Arab Emirates	ARE								32	COAL, COKE, BRIQUETTES	1	No Quantity							76007			0
S3	2009	2009	2009	2	0	2	Export	643	Russian Federation	RUS	0	World	WLD								33	PETROLEUM,PETROL.PRODUCT	1	No Quantity							140820388804			0
S3	2009	2009	2009	2	0	2	Export	643	Russian Federation	RUS	4	Afghanistan	AFG								33	PETROLEUM,PETROL.PRODUCT	1	No Quantity							66812383			0
S3	2009	2009	2009	2	0	2	Export	643	Russian Federation	RUS	8	Albania	ALB								33	PETROLEUM,PETROL.PRODUCT	1	No Quantity							14156692			0
S3	2009	2009	2009	2	0	2	Export	643	Russian Federation	RUS	12	Algeria	DZA								33	PETROLEUM,PETROL.PRODUCT	1	No Quantity							442746			0
S3	2009	2009	2009	2	0	2	Export	643	Russian Federation	RUS	24	Angola	AGO								33	PETROLEUM,PETROL.PRODUCT	1	No Quantity							113166			0
S3	2009	2009	2009	2	0	2	Export	643	Russian Federation	RUS	31	Azerbaijan	AZE								33	PETROLEUM,PETROL.PRODUCT	1	No Quantity							9455080			0
S3	2009	2009	2009	2	0	2	Export	643	Russian Federation	RUS	32	Argentina	ARG								33	PETROLEUM,PETROL.PRODUCT	1	No Quantity							155935917			0
S3	2009	2009	2009	2	0	2	Export	643	Russian Federation	RUS	44	Bahamas	BHS								33	PETROLEUM,PETROL.PRODUCT	1	No Quantity							47235203			0
S3	2009	2009	2009	2	0	2	Export	643	Russian Federation	RUS	51	Armenia	ARM								33	PETROLEUM,PETROL.PRODUCT	1	No Quantity							7228995			0
S3	2009	2009	2009	2	0	2	Export	643	Russian Federation	RUS	52	Barbados	BRB								33	PETROLEUM,PETROL.PRODUCT	1	No Quantity							25161598			0
S3	2009	2009	2009	2	0	2	Export	643	Russian Federation	RUS	56	Belgium	BEL								33	PETROLEUM,PETROL.PRODUCT	1	No Quantity							1676784294			0
S3	2009	2009	2009	2	0	2	Export	643	Russian Federation	RUS	70	Bosnia Herzegovina	BIH								33	PETROLEUM,PETROL.PRODUCT	1	No Quantity							128844492			0
S3	2009	2009	2009	2	0	2	Export	643	Russian Federation	RUS	76	Brazil	BRA								33	PETROLEUM,PETROL.PRODUCT	1	No Quantity							10251989			0
S3	2009	2009	2009	2	0	2	Export	643	Russian Federation	RUS	84	Belize	BLZ								33	PETROLEUM,PETROL.PRODUCT	1	No Quantity							16477			0
S3	2009	2009	2009	2	0	2	Export	643	Russian Federation	RUS	92	Br. Virgin Isds	VGB								33	PETROLEUM,PETROL.PRODUCT	1	No Quantity							3785727			0
S3	2009	2009	2009	2	0	2	Export	643	Russian Federation	RUS	100	Bulgaria	BGR								33	PETROLEUM,PETROL.PRODUCT	1	No Quantity							1589837402			0
S3	2009	2009	2009	2	0	2	Export	643	Russian Federation	RUS	124	Canada	CAN								33	PETROLEUM,PETROL.PRODUCT	1	No Quantity							384725008			0
S3	2009	2009	2009	2	0	2	Export	643	Russian Federation	RUS	148	Chad	TCD								33	PETROLEUM,PETROL.PRODUCT	1	No Quantity							936			0
S3	2009	2009	2009	2	0	2	Export	643	Russian Federation	RUS	152	Chile	CHL								33	PETROLEUM,PETROL.PRODUCT	1	No Quantity							3612			0
S3	2009	2009	2009	2	0	2	Export	643	Russian Federation	RUS	156	China	CHN								33	PETROLEUM,PETROL.PRODUCT	1	No Quantity							6805360334			0
S3	2009	2009	2009	2	0	2	Export	643	Russian Federation	RUS	191	Croatia	HRV								33	PETROLEUM,PETROL.PRODUCT	1	No Quantity							619053523			0
S3	2009	2009	2009	2	0	2	Export	643	Russian Federation	RUS	192	Cuba	CUB								33	PETROLEUM,PETROL.PRODUCT	1	No Quantity							165576			0
S3	2009	2009	2009	2	0	2	Export	643	Russian Federation	RUS	196	Cyprus	CYP								33	PETROLEUM,PETROL.PRODUCT	1	No Quantity							311442463			0
S3	2009	2009	2009	2	0	2	Export	643	Russian Federation	RUS	203	Czechia	CZE								33	PETROLEUM,PETROL.PRODUCT	1	No Quantity							2151023426			0
S3	2009	2009	2009	2	0	2	Export	643	Russian Federation	RUS	208	Denmark	DNK								33	PETROLEUM,PETROL.PRODUCT	1	No Quantity							1115696024			0
S3	2009	2009	2009	2	0	2	Export	643	Russian Federation	RUS	218	Ecuador	ECU								33	PETROLEUM,PETROL.PRODUCT	1	No Quantity							2175977			0
S3	2009	2009	2009	2	0	2	Export	643	Russian Federation	RUS	232	Eritrea	ERI								33	PETROLEUM,PETROL.PRODUCT	1	No Quantity							1600			0
S3	2009	2009	2009	2	0	2	Export	643	Russian Federation	RUS	233	Estonia	EST								33	PETROLEUM,PETROL.PRODUCT	1	No Quantity							549820688			0
S3	2009	2009	2009	2	0	2	Export	643	Russian Federation	RUS	246	Finland	FIN								33	PETROLEUM,PETROL.PRODUCT	1	No Quantity							4606228937			0
S3	2009	2009	2009	2	0	2	Export	643	Russian Federation	RUS	251	France	FRA								33	PETROLEUM,PETROL.PRODUCT	1	No Quantity							4422532491			0
S3	2009	2009	2009	2	0	2	Export	643	Russian Federation	RUS	268	Georgia	GEO								33	PETROLEUM,PETROL.PRODUCT	1	No Quantity							19878411			0
S3	2009	2009	2009	2	0	2	Export	643	Russian Federation	RUS	276	Germany	DEU								33	PETROLEUM,PETROL.PRODUCT	1	No Quantity							8628598217			0
S3	2009	2009	2009	2	0	2	Export	643	Russian Federation	RUS	292	Gibraltar	GIB								33	PETROLEUM,PETROL.PRODUCT	1	No Quantity							69682035			0
S3	2009	2009	2009	2	0	2	Export	643	Russian Federation	RUS	300	Greece	GRC								33	PETROLEUM,PETROL.PRODUCT	1	No Quantity							1529459300			0
S3	2009	2009	2009	2	0	2	Export	643	Russian Federation	RUS	344	China, Hong Kong SAR	HKG								33	PETROLEUM,PETROL.PRODUCT	1	No Quantity							213988139			0
S3	2009	2009	2009	2	0	2	Export	643	Russian Federation	RUS	348	Hungary	HUN								33	PETROLEUM,PETROL.PRODUCT	1	No Quantity							2952984560			0
S3	2009	2009	2009	2	0	2	Export	643	Russian Federation	RUS	364	Iran	IRN								33	PETROLEUM,PETROL.PRODUCT	1	No Quantity							631494			0
S3	2009	2009	2009	2	0	2	Export	643	Russian Federation	RUS	368	Iraq	IRQ								33	PETROLEUM,PETROL.PRODUCT	1	No Quantity							3086			0
S3	2009	2009	2009	2	0	2	Export	643	Russian Federation	RUS	372	Ireland	IRL								33	PETROLEUM,PETROL.PRODUCT	1	No Quantity							32762943			0
S3	2009	2009	2009	2	0	2	Export	643	Russian Federation	RUS	376	Israel	ISR								33	PETROLEUM,PETROL.PRODUCT	1	No Quantity							338755403			0
S3	2009	2009	2009	2	0	2	Export	643	Russian Federation	RUS	381	Italy	ITA								33	PETROLEUM,PETROL.PRODUCT	1	No Quantity							17340469709			0
S3	2009	2009	2009	2	0	2	Export	643	Russian Federation	RUS	384	Côte d'Ivoire	CIV								33	PETROLEUM,PETROL.PRODUCT	1	No Quantity							2862			0
S3	2009	2009	2009	2	0	2	Export	643	Russian Federation	RUS	392	Japan	JPN								33	PETROLEUM,PETROL.PRODUCT	1	No Quantity							3604248912			0
S3	2009	2009	2009	2	0	2	Export	643	Russian Federation	RUS	398	Kazakhstan	KAZ								33	PETROLEUM,PETROL.PRODUCT	1	No Quantity							2190489637			0
S3	2009	2009	2009	2	0	2	Export	643	Russian Federation	RUS	400	Jordan	JOR								33	PETROLEUM,PETROL.PRODUCT	1	No Quantity							37320			0
S3	2009	2009	2009	2	0	2	Export	643	Russian Federation	RUS	408	Dem. People's Rep. of Korea	PRK								33	PETROLEUM,PETROL.PRODUCT	1	No Quantity							2887699			0
S3	2009	2009	2009	2	0	2	Export	643	Russian Federation	RUS	410	Rep. of Korea	KOR								33	PETROLEUM,PETROL.PRODUCT	1	No Quantity							3285920911			0
S3	2009	2009	2009	2	0	2	Export	643	Russian Federation	RUS	417	Kyrgyzstan	KGZ								33	PETROLEUM,PETROL.PRODUCT	1	No Quantity							504210199			0
S3	2009	2009	2009	2	0	2	Export	643	Russian Federation	RUS	418	Lao People's Dem. Rep.	LAO								33	PETROLEUM,PETROL.PRODUCT	1	No Quantity							18079			0
S3	2009	2009	2009	2	0	2	Export	643	Russian Federation	RUS	422	Lebanon	LBN								33	PETROLEUM,PETROL.PRODUCT	1	No Quantity							13636306			0
S3	2009	2009	2009	2	0	2	Export	643	Russian Federation	RUS	428	Latvia	LVA								33	PETROLEUM,PETROL.PRODUCT	1	No Quantity							2580698978			0
S3	2009	2009	2009	2	0	2	Export	643	Russian Federation	RUS	430	Liberia	LBR								33	PETROLEUM,PETROL.PRODUCT	1	No Quantity							2159			0
S3	2009	2009	2009	2	0	2	Export	643	Russian Federation	RUS	434	Libya	LBY								33	PETROLEUM,PETROL.PRODUCT	1	No Quantity							10447			0
S3	2009	2009	2009	2	0	2	Export	643	Russian Federation	RUS	440	Lithuania	LTU								33	PETROLEUM,PETROL.PRODUCT	1	No Quantity							1655137261			0
S3	2009	2009	2009	2	0	2	Export	643	Russian Federation	RUS	458	Malaysia	MYS								33	PETROLEUM,PETROL.PRODUCT	1	No Quantity							14154611			0
S3	2009	2009	2009	2	0	2	Export	643	Russian Federation	RUS	470	Malta	MLT								33	PETROLEUM,PETROL.PRODUCT	1	No Quantity							396603733			0
S3	2009	2009	2009	2	0	2	Export	643	Russian Federation	RUS	478	Mauritania	MRT								33	PETROLEUM,PETROL.PRODUCT	1	No Quantity							28640814			0
S3	2009	2009	2009	2	0	2	Export	643	Russian Federation	RUS	484	Mexico	MEX								33	PETROLEUM,PETROL.PRODUCT	1	No Quantity							51133232			0
S3	2009	2009	2009	2	0	2	Export	643	Russian Federation	RUS	490	Other Asia, nes									33	PETROLEUM,PETROL.PRODUCT	1	No Quantity							8389803			0
S3	2009	2009	2009	2	0	2	Export	643	Russian Federation	RUS	496	Mongolia	MNG								33	PETROLEUM,PETROL.PRODUCT	1	No Quantity							374781643			0
S3	2009	2009	2009	2	0	2	Export	643	Russian Federation	RUS	498	Rep. of Moldova	MDA								33	PETROLEUM,PETROL.PRODUCT	1	No Quantity							24396304			0
S3	2009	2009	2009	2	0	2	Export	643	Russian Federation	RUS	499	Montenegro	MNE								33	PETROLEUM,PETROL.PRODUCT	1	No Quantity							27733002			0
S3	2009	2009	2009	2	0	2	Export	643	Russian Federation	RUS	504	Morocco	MAR								33	PETROLEUM,PETROL.PRODUCT	1	No Quantity							178738638			0
S3	2009	2009	2009	2	0	2	Export	643	Russian Federation	RUS	512	Oman	OMN								33	PETROLEUM,PETROL.PRODUCT	1	No Quantity							2			0
S3	2009	2009	2009	2	0	2	Export	643	Russian Federation	RUS	520	Nauru	NRU								33	PETROLEUM,PETROL.PRODUCT	1	No Quantity							74336187			0
S3	2009	2009	2009	2	0	2	Export	643	Russian Federation	RUS	528	Netherlands	NLD								33	PETROLEUM,PETROL.PRODUCT	1	No Quantity							29323821997			0
S3	2009	2009	2009	2	0	2	Export	643	Russian Federation	RUS	554	New Zealand	NZL								33	PETROLEUM,PETROL.PRODUCT	1	No Quantity							104213722			0
S3	2009	2009	2009	2	0	2	Export	643	Russian Federation	RUS	566	Nigeria	NGA								33	PETROLEUM,PETROL.PRODUCT	1	No Quantity							71923930			0
S3	2009	2009	2009	2	0	2	Export	643	Russian Federation	RUS	579	Norway	NOR								33	PETROLEUM,PETROL.PRODUCT	1	No Quantity							413853106			0
S3	2009	2009	2009	2	0	2	Export	643	Russian Federation	RUS	584	Marshall Isds	MHL								33	PETROLEUM,PETROL.PRODUCT	1	No Quantity							30163			0
S3	2009	2009	2009	2	0	2	Export	643	Russian Federation	RUS	586	Pakistan	PAK								33	PETROLEUM,PETROL.PRODUCT	1	No Quantity							601824			0
S3	2009	2009	2009	2	0	2	Export	643	Russian Federation	RUS	591	Panama	PAN								33	PETROLEUM,PETROL.PRODUCT	1	No Quantity							33214			0
S3	2009	2009	2009	2	0	2	Export	643	Russian Federation	RUS	598	Papua New Guinea	PNG								33	PETROLEUM,PETROL.PRODUCT	1	No Quantity							1362500			0
S3	2009	2009	2009	2	0	2	Export	643	Russian Federation	RUS	604	Peru	PER								33	PETROLEUM,PETROL.PRODUCT	1	No Quantity							19956			0
S3	2009	2009	2009	2	0	2	Export	643	Russian Federation	RUS	608	Philippines	PHL								33	PETROLEUM,PETROL.PRODUCT	1	No Quantity							143773508			0
S3	2009	2009	2009	2	0	2	Export	643	Russian Federation	RUS	616	Poland	POL								33	PETROLEUM,PETROL.PRODUCT	1	No Quantity							9086163544			0
S3	2009	2009	2009	2	0	2	Export	643	Russian Federation	RUS	620	Portugal	PRT								33	PETROLEUM,PETROL.PRODUCT	1	No Quantity							70685668			0
S3	2009	2009	2009	2	0	2	Export	643	Russian Federation	RUS	642	Romania	ROU								33	PETROLEUM,PETROL.PRODUCT	1	No Quantity							779396375			0
S3	2009	2009	2009	2	0	2	Export	643	Russian Federation	RUS	670	Saint Vincent and the Grenadines	VCT								33	PETROLEUM,PETROL.PRODUCT	1	No Quantity							84			0
S3	2009	2009	2009	2	0	2	Export	643	Russian Federation	RUS	682	Saudi Arabia	SAU								33	PETROLEUM,PETROL.PRODUCT	1	No Quantity							24176045			0
S3	2009	2009	2009	2	0	2	Export	643	Russian Federation	RUS	688	Serbia	SRB								33	PETROLEUM,PETROL.PRODUCT	1	No Quantity							3410348			0
S3	2009	2009	2009	2	0	2	Export	643	Russian Federation	RUS	699	India	IND								33	PETROLEUM,PETROL.PRODUCT	1	No Quantity							261247257			0
S3	2009	2009	2009	2	0	2	Export	643	Russian Federation	RUS	702	Singapore	SGP								33	PETROLEUM,PETROL.PRODUCT	1	No Quantity							1228829320			0
S3	2009	2009	2009	2	0	2	Export	643	Russian Federation	RUS	703	Slovakia	SVK								33	PETROLEUM,PETROL.PRODUCT	1	No Quantity							1106479260			0
S3	2009	2009	2009	2	0	2	Export	643	Russian Federation	RUS	704	Viet Nam	VNM								33	PETROLEUM,PETROL.PRODUCT	1	No Quantity							111562406			0
S3	2009	2009	2009	2	0	2	Export	643	Russian Federation	RUS	705	Slovenia	SVN								33	PETROLEUM,PETROL.PRODUCT	1	No Quantity							3397090			0
S3	2009	2009	2009	2	0	2	Export	643	Russian Federation	RUS	710	South Africa	ZAF								33	PETROLEUM,PETROL.PRODUCT	1	No Quantity							172028834			0
S3	2009	2009	2009	2	0	2	Export	643	Russian Federation	RUS	724	Spain	ESP								33	PETROLEUM,PETROL.PRODUCT	1	No Quantity							2324556814			0
S3	2009	2009	2009	2	0	2	Export	643	Russian Federation	RUS	736	Fmr Sudan	SDN								33	PETROLEUM,PETROL.PRODUCT	1	No Quantity							24817			0
S3	2009	2009	2009	2	0	2	Export	643	Russian Federation	RUS	752	Sweden	SWE								33	PETROLEUM,PETROL.PRODUCT	1	No Quantity							2553987407			0
S3	2009	2009	2009	2	0	2	Export	643	Russian Federation	RUS	757	Switzerland	CHE								33	PETROLEUM,PETROL.PRODUCT	1	No Quantity							2845630046			0
S3	2009	2009	2009	2	0	2	Export	643	Russian Federation	RUS	760	Syria	SYR								33	PETROLEUM,PETROL.PRODUCT	1	No Quantity							145482419			0
S3	2009	2009	2009	2	0	2	Export	643	Russian Federation	RUS	762	Tajikistan	TJK								33	PETROLEUM,PETROL.PRODUCT	1	No Quantity							208855384			0
S3	2009	2009	2009	2	0	2	Export	643	Russian Federation	RUS	764	Thailand	THA								33	PETROLEUM,PETROL.PRODUCT	1	No Quantity							41359727			0
S3	2009	2009	2009	2	0	2	Export	643	Russian Federation	RUS	780	Trinidad and Tobago	TTO								33	PETROLEUM,PETROL.PRODUCT	1	No Quantity							606299751			0
S3	2009	2009	2009	2	0	2	Export	643	Russian Federation	RUS	784	United Arab Emirates	ARE								33	PETROLEUM,PETROL.PRODUCT	1	No Quantity							8638106			0
S3	2009	2009	2009	2	0	2	Export	643	Russian Federation	RUS	788	Tunisia	TUN								33	PETROLEUM,PETROL.PRODUCT	1	No Quantity							272498028			0
S3	2009	2009	2009	2	0	2	Export	643	Russian Federation	RUS	792	Turkey	TUR								33	PETROLEUM,PETROL.PRODUCT	1	No Quantity							5487463925			0
S3	2009	2009	2009	2	0	2	Export	643	Russian Federation	RUS	795	Turkmenistan	TKM								33	PETROLEUM,PETROL.PRODUCT	1	No Quantity							1003709			0
S3	2009	2009	2009	2	0	2	Export	643	Russian Federation	RUS	804	Ukraine	UKR								33	PETROLEUM,PETROL.PRODUCT	1	No Quantity							4169976810			0
S3	2009	2009	2009	2	0	2	Export	643	Russian Federation	RUS	807	North Macedonia	MKD								33	PETROLEUM,PETROL.PRODUCT	1	No Quantity							18981			0
S3	2009	2009	2009	2	0	2	Export	643	Russian Federation	RUS	818	Egypt	EGY								33	PETROLEUM,PETROL.PRODUCT	1	No Quantity							100988705			0
S3	2009	2009	2009	2	0	2	Export	643	Russian Federation	RUS	826	United Kingdom	GBR								33	PETROLEUM,PETROL.PRODUCT	1	No Quantity							4236373656			0
S3	2009	2009	2009	2	0	2	Export	643	Russian Federation	RUS	842	USA	USA								33	PETROLEUM,PETROL.PRODUCT	1	No Quantity							3903391848			0
S3	2009	2009	2009	2	0	2	Export	643	Russian Federation	RUS	858	Uruguay	URY								33	PETROLEUM,PETROL.PRODUCT	1	No Quantity							154066789			0
S3	2009	2009	2009	2	0	2	Export	643	Russian Federation	RUS	860	Uzbekistan	UZB								33	PETROLEUM,PETROL.PRODUCT	1	No Quantity							3912742			0
S3	2009	2009	2009	2	0	2	Export	643	Russian Federation	RUS	862	Venezuela	VEN								33	PETROLEUM,PETROL.PRODUCT	1	No Quantity							992225			0
S3	2009	2009	2009	2	0	2	Export	643	Russian Federation	RUS	899	Areas, nes									33	PETROLEUM,PETROL.PRODUCT	1	No Quantity							141972			0
S3	2009	2009	2009	2	0	2	Export	682	Saudi Arabia	SAU	0	World	WLD								33	PETROLEUM,PETROL.PRODUCT	1	No Quantity							157820223432			0
S3	2009	2009	2009	2	0	2	Export	682	Saudi Arabia	SAU	48	Bahrain	BHR								33	PETROLEUM,PETROL.PRODUCT	1	No Quantity							187485			0
S3	2009	2009	2009	2	0	2	Export	682	Saudi Arabia	SAU	414	Kuwait	KWT								33	PETROLEUM,PETROL.PRODUCT	1	No Quantity							32003			0
S3	2009	2009	2009	2	0	2	Export	682	Saudi Arabia	SAU	473	LAIA, nes									33	PETROLEUM,PETROL.PRODUCT	1	No Quantity							1863818125			0
S3	2009	2009	2009	2	0	2	Export	682	Saudi Arabia	SAU	490	Other Asia, nes									33	PETROLEUM,PETROL.PRODUCT	1	No Quantity							102914142016			0
S3	2009	2009	2009	2	0	2	Export	682	Saudi Arabia	SAU	527	Oceania, nes									33	PETROLEUM,PETROL.PRODUCT	1	No Quantity							179650425			0
S3	2009	2009	2009	2	0	2	Export	682	Saudi Arabia	SAU	568	Other Europe, nes									33	PETROLEUM,PETROL.PRODUCT	1	No Quantity							14999081694			0
S3	2009	2009	2009	2	0	2	Export	682	Saudi Arabia	SAU	577	Other Africa, nes									33	PETROLEUM,PETROL.PRODUCT	1	No Quantity							3196280097			0
S3	2009	2009	2009	2	0	2	Export	682	Saudi Arabia	SAU	586	Pakistan	PAK								33	PETROLEUM,PETROL.PRODUCT	1	No Quantity							28003			0
S3	2009	2009	2009	2	0	2	Export	682	Saudi Arabia	SAU	637	North America and Central America, nes									33	PETROLEUM,PETROL.PRODUCT	1	No Quantity							23590157457			0
S3	2009	2009	2009	2	0	2	Export	682	Saudi Arabia	SAU	686	Senegal	SEN								33	PETROLEUM,PETROL.PRODUCT	1	No Quantity							54672			0
S3	2009	2009	2009	2	0	2	Export	682	Saudi Arabia	SAU	699	India	IND								33	PETROLEUM,PETROL.PRODUCT	1	No Quantity							45071			0
S3	2009	2009	2009	2	0	2	Export	682	Saudi Arabia	SAU	784	United Arab Emirates	ARE								33	PETROLEUM,PETROL.PRODUCT	1	No Quantity							401372			0
S3	2009	2009	2009	2	0	2	Export	682	Saudi Arabia	SAU	842	USA	USA								33	PETROLEUM,PETROL.PRODUCT	1	No Quantity							83741			0
S3	2009	2009	2009	2	0	2	Export	682	Saudi Arabia	SAU	887	Yemen	YEM								33	PETROLEUM,PETROL.PRODUCT	1	No Quantity							748605			0
S3	2009	2009	2009	2	0	2	Export	682	Saudi Arabia	SAU	899	Areas, nes									33	PETROLEUM,PETROL.PRODUCT	1	No Quantity							11075512668			0
S3	2009	2009	2009	2	0	2	Export	643	Russian Federation	RUS	0	World	WLD								34	GAS,NATURAL,MANUFACTURED	1	No Quantity							40924494788			0
S3	2009	2009	2009	2	0	2	Export	643	Russian Federation	RUS	100	Bulgaria	BGR								34	GAS,NATURAL,MANUFACTURED	1	No Quantity							3899615			0
S3	2009	2009	2009	2	0	2	Export	643	Russian Federation	RUS	156	China	CHN								34	GAS,NATURAL,MANUFACTURED	1	No Quantity							27917831			0
S3	2009	2009	2009	2	0	2	Export	643	Russian Federation	RUS	233	Estonia	EST								34	GAS,NATURAL,MANUFACTURED	1	No Quantity							10629			0
S3	2009	2009	2009	2	0	2	Export	643	Russian Federation	RUS	246	Finland	FIN								34	GAS,NATURAL,MANUFACTURED	1	No Quantity							71142837			0
S3	2009	2009	2009	2	0	2	Export	643	Russian Federation	RUS	268	Georgia	GEO								34	GAS,NATURAL,MANUFACTURED	1	No Quantity							229911			0
S3	2009	2009	2009	2	0	2	Export	643	Russian Federation	RUS	348	Hungary	HUN								34	GAS,NATURAL,MANUFACTURED	1	No Quantity							41973738			0
S3	2009	2009	2009	2	0	2	Export	643	Russian Federation	RUS	392	Japan	JPN								34	GAS,NATURAL,MANUFACTURED	1	No Quantity							600314055			0
S3	2009	2009	2009	2	0	2	Export	643	Russian Federation	RUS	398	Kazakhstan	KAZ								34	GAS,NATURAL,MANUFACTURED	1	No Quantity							2279821			0
S3	2009	2009	2009	2	0	2	Export	643	Russian Federation	RUS	410	Rep. of Korea	KOR								34	GAS,NATURAL,MANUFACTURED	1	No Quantity							53585044			0
S3	2009	2009	2009	2	0	2	Export	643	Russian Federation	RUS	414	Kuwait	KWT								34	GAS,NATURAL,MANUFACTURED	1	No Quantity							60498934			0
S3	2009	2009	2009	2	0	2	Export	643	Russian Federation	RUS	417	Kyrgyzstan	KGZ								34	GAS,NATURAL,MANUFACTURED	1	No Quantity							1096634			0
S3	2009	2009	2009	2	0	2	Export	643	Russian Federation	RUS	428	Latvia	LVA								34	GAS,NATURAL,MANUFACTURED	1	No Quantity							31681784			0
S3	2009	2009	2009	2	0	2	Export	643	Russian Federation	RUS	440	Lithuania	LTU								34	GAS,NATURAL,MANUFACTURED	1	No Quantity							13714261			0
S3	2009	2009	2009	2	0	2	Export	643	Russian Federation	RUS	470	Malta	MLT								34	GAS,NATURAL,MANUFACTURED	1	No Quantity							702486			0
S3	2009	2009	2009	2	0	2	Export	643	Russian Federation	RUS	490	Other Asia, nes									34	GAS,NATURAL,MANUFACTURED	1	No Quantity							31482737			0
S3	2009	2009	2009	2	0	2	Export	643	Russian Federation	RUS	496	Mongolia	MNG								34	GAS,NATURAL,MANUFACTURED	1	No Quantity							683631			0
S3	2009	2009	2009	2	0	2	Export	643	Russian Federation	RUS	498	Rep. of Moldova	MDA								34	GAS,NATURAL,MANUFACTURED	1	No Quantity							10042530			0
S3	2009	2009	2009	2	0	2	Export	643	Russian Federation	RUS	528	Netherlands	NLD								34	GAS,NATURAL,MANUFACTURED	1	No Quantity							417404			0
S3	2009	2009	2009	2	0	2	Export	643	Russian Federation	RUS	616	Poland	POL								34	GAS,NATURAL,MANUFACTURED	1	No Quantity							315799167			0
S3	2009	2009	2009	2	0	2	Export	643	Russian Federation	RUS	642	Romania	ROU								34	GAS,NATURAL,MANUFACTURED	1	No Quantity							3350255			0
S3	2009	2009	2009	2	0	2	Export	643	Russian Federation	RUS	688	Serbia	SRB								34	GAS,NATURAL,MANUFACTURED	1	No Quantity							3703842			0
S3	2009	2009	2009	2	0	2	Export	643	Russian Federation	RUS	699	India	IND								34	GAS,NATURAL,MANUFACTURED	1	No Quantity							61718098			0
S3	2009	2009	2009	2	0	2	Export	643	Russian Federation	RUS	703	Slovakia	SVK								34	GAS,NATURAL,MANUFACTURED	1	No Quantity							24197028			0
S3	2009	2009	2009	2	0	2	Export	643	Russian Federation	RUS	752	Sweden	SWE								34	GAS,NATURAL,MANUFACTURED	1	No Quantity							4335072			0
S3	2009	2009	2009	2	0	2	Export	643	Russian Federation	RUS	762	Tajikistan	TJK								34	GAS,NATURAL,MANUFACTURED	1	No Quantity							1296852			0
S3	2009	2009	2009	2	0	2	Export	643	Russian Federation	RUS	792	Turkey	TUR								34	GAS,NATURAL,MANUFACTURED	1	No Quantity							83458962			0
S3	2009	2009	2009	2	0	2	Export	643	Russian Federation	RUS	804	Ukraine	UKR								34	GAS,NATURAL,MANUFACTURED	1	No Quantity							19616820			0
S3	2009	2009	2009	2	0	2	Export	643	Russian Federation	RUS	899	Areas, nes									34	GAS,NATURAL,MANUFACTURED	1	No Quantity							39455344810			0
S3	2009	2009	2009	2	0	2	Export	682	Saudi Arabia	SAU	0	World	WLD								34	GAS,NATURAL,MANUFACTURED	1	No Quantity							5252102890			0
S3	2009	2009	2009	2	0	2	Export	682	Saudi Arabia	SAU	473	LAIA, nes									34	GAS,NATURAL,MANUFACTURED	1	No Quantity							41712769			0
S3	2009	2009	2009	2	0	2	Export	682	Saudi Arabia	SAU	490	Other Asia, nes									34	GAS,NATURAL,MANUFACTURED	1	No Quantity							4072771221			0
S3	2009	2009	2009	2	0	2	Export	682	Saudi Arabia	SAU	527	Oceania, nes									34	GAS,NATURAL,MANUFACTURED	1	No Quantity							37763593			0
S3	2009	2009	2009	2	0	2	Export	682	Saudi Arabia	SAU	568	Other Europe, nes									34	GAS,NATURAL,MANUFACTURED	1	No Quantity							50648285			0
S3	2009	2009	2009	2	0	2	Export	682	Saudi Arabia	SAU	577	Other Africa, nes									34	GAS,NATURAL,MANUFACTURED	1	No Quantity							27120180			0
[truncated: 5,683 more rows]
