# Supplementary material for: Core-periphery structure in sectoral international trade networks: A new approach to an old theory
Source: PLoS One. 2020 Apr 2;15(4):e0229547. doi: 10.1371/journal.pone.0229547 (PMC7117750; doi:10.1371/journal.pone.0229547)
Supplement: S7 File — (ZIP) [file pone.0229547.s007.zip › S7_File/RawData 2009/comtrade (44).csv]

Classification	Year	Period	Period Desc.	Aggregate Level	Is Leaf Code	Trade Flow Code	Trade Flow	Reporter Code	Reporter	Reporter ISO	Partner Code	Partner	Partner ISO	2nd Partner Code	2nd Partner	2nd Partner ISO	Customs Proc. Code	Customs	Mode of Transport Code	Mode of Transport	Commodity Code	Commodity	Qty Unit Code	Qty Unit	Qty	Alt Qty Unit Code	Alt Qty Unit	Alt Qty	Netweight (kg)	Gross weight (kg)	Trade Value (US$)	CIF Trade Value (US$)	FOB Trade Value (US$)	Flag
S3	2009	2009	2009	2	0	2	Export	686	Senegal	SEN	0	World	WLD								00	LIVE ANIMALS	1	No Quantity							506049			0
S3	2009	2009	2009	2	0	2	Export	686	Senegal	SEN	276	Germany	DEU								00	LIVE ANIMALS	1	No Quantity							363			0
S3	2009	2009	2009	2	0	2	Export	686	Senegal	SEN	288	Ghana	GHA								00	LIVE ANIMALS	1	No Quantity							23485			0
S3	2009	2009	2009	2	0	2	Export	686	Senegal	SEN	300	Greece	GRC								00	LIVE ANIMALS	1	No Quantity							11878			0
S3	2009	2009	2009	2	0	2	Export	686	Senegal	SEN	384	Côte d'Ivoire	CIV								00	LIVE ANIMALS	1	No Quantity							1307			0
S3	2009	2009	2009	2	0	2	Export	686	Senegal	SEN	422	Lebanon	LBN								00	LIVE ANIMALS	1	No Quantity							3351			0
S3	2009	2009	2009	2	0	2	Export	686	Senegal	SEN	466	Mali	MLI								00	LIVE ANIMALS	1	No Quantity							81844			0
S3	2009	2009	2009	2	0	2	Export	686	Senegal	SEN	478	Mauritania	MRT								00	LIVE ANIMALS	1	No Quantity							9775			0
S3	2009	2009	2009	2	0	2	Export	686	Senegal	SEN	598	Papua New Guinea	PNG								00	LIVE ANIMALS	1	No Quantity							22876			0
S3	2009	2009	2009	2	0	2	Export	686	Senegal	SEN	710	South Africa	ZAF								00	LIVE ANIMALS	1	No Quantity							5273			0
S3	2009	2009	2009	2	0	2	Export	686	Senegal	SEN	724	Spain	ESP								00	LIVE ANIMALS	1	No Quantity							25068			0
S3	2009	2009	2009	2	0	2	Export	686	Senegal	SEN	784	United Arab Emirates	ARE								00	LIVE ANIMALS	1	No Quantity							170779			0
S3	2009	2009	2009	2	0	2	Export	686	Senegal	SEN	834	United Rep. of Tanzania	TZA								00	LIVE ANIMALS	1	No Quantity							106			0
S3	2009	2009	2009	2	0	2	Export	686	Senegal	SEN	842	USA	USA								00	LIVE ANIMALS	1	No Quantity							94294			0
S3	2009	2009	2009	2	0	2	Export	686	Senegal	SEN	854	Burkina Faso	BFA								00	LIVE ANIMALS	1	No Quantity							55651			0
S3	2009	2009	2009	2	0	2	Export	702	Singapore	SGP	0	World	WLD								00	LIVE ANIMALS	1	No Quantity							6496828			0
S3	2009	2009	2009	2	0	2	Export	702	Singapore	SGP	36	Australia	AUS								00	LIVE ANIMALS	1	No Quantity							1438			0
S3	2009	2009	2009	2	0	2	Export	702	Singapore	SGP	96	Brunei Darussalam	BRN								00	LIVE ANIMALS	1	No Quantity							38374			0
S3	2009	2009	2009	2	0	2	Export	702	Singapore	SGP	104	Myanmar	MMR								00	LIVE ANIMALS	1	No Quantity							98			0
S3	2009	2009	2009	2	0	2	Export	702	Singapore	SGP	124	Canada	CAN								00	LIVE ANIMALS	1	No Quantity							286			0
S3	2009	2009	2009	2	0	2	Export	702	Singapore	SGP	144	Sri Lanka	LKA								00	LIVE ANIMALS	1	No Quantity							69			0
S3	2009	2009	2009	2	0	2	Export	702	Singapore	SGP	156	China	CHN								00	LIVE ANIMALS	1	No Quantity							15134			0
S3	2009	2009	2009	2	0	2	Export	702	Singapore	SGP	203	Czechia	CZE								00	LIVE ANIMALS	1	No Quantity							25			0
S3	2009	2009	2009	2	0	2	Export	702	Singapore	SGP	242	Fiji	FJI								00	LIVE ANIMALS	1	No Quantity							690			0
S3	2009	2009	2009	2	0	2	Export	702	Singapore	SGP	246	Finland	FIN								00	LIVE ANIMALS	1	No Quantity							37			0
S3	2009	2009	2009	2	0	2	Export	702	Singapore	SGP	251	France	FRA								00	LIVE ANIMALS	1	No Quantity							242			0
S3	2009	2009	2009	2	0	2	Export	702	Singapore	SGP	276	Germany	DEU								00	LIVE ANIMALS	1	No Quantity							399			0
S3	2009	2009	2009	2	0	2	Export	702	Singapore	SGP	344	China, Hong Kong SAR	HKG								00	LIVE ANIMALS	1	No Quantity							11866			0
S3	2009	2009	2009	2	0	2	Export	702	Singapore	SGP	360	Indonesia	IDN								00	LIVE ANIMALS	1	No Quantity							6240			0
S3	2009	2009	2009	2	0	2	Export	702	Singapore	SGP	392	Japan	JPN								00	LIVE ANIMALS	1	No Quantity							156901			0
S3	2009	2009	2009	2	0	2	Export	702	Singapore	SGP	408	Dem. People's Rep. of Korea	PRK								00	LIVE ANIMALS	1	No Quantity							124			0
S3	2009	2009	2009	2	0	2	Export	702	Singapore	SGP	434	Libya	LBY								00	LIVE ANIMALS	1	No Quantity							1035			0
S3	2009	2009	2009	2	0	2	Export	702	Singapore	SGP	458	Malaysia	MYS								00	LIVE ANIMALS	1	No Quantity							5199327			0
S3	2009	2009	2009	2	0	2	Export	702	Singapore	SGP	490	Other Asia, nes									00	LIVE ANIMALS	1	No Quantity							972033			0
S3	2009	2009	2009	2	0	2	Export	702	Singapore	SGP	512	Oman	OMN								00	LIVE ANIMALS	1	No Quantity							3239			0
S3	2009	2009	2009	2	0	2	Export	702	Singapore	SGP	528	Netherlands	NLD								00	LIVE ANIMALS	1	No Quantity							653			0
S3	2009	2009	2009	2	0	2	Export	702	Singapore	SGP	554	New Zealand	NZL								00	LIVE ANIMALS	1	No Quantity							1644			0
S3	2009	2009	2009	2	0	2	Export	702	Singapore	SGP	608	Philippines	PHL								00	LIVE ANIMALS	1	No Quantity							33270			0
S3	2009	2009	2009	2	0	2	Export	702	Singapore	SGP	634	Qatar	QAT								00	LIVE ANIMALS	1	No Quantity							308			0
S3	2009	2009	2009	2	0	2	Export	702	Singapore	SGP	699	India	IND								00	LIVE ANIMALS	1	No Quantity							1173			0
S3	2009	2009	2009	2	0	2	Export	702	Singapore	SGP	757	Switzerland	CHE								00	LIVE ANIMALS	1	No Quantity							3			0
S3	2009	2009	2009	2	0	2	Export	702	Singapore	SGP	764	Thailand	THA								00	LIVE ANIMALS	1	No Quantity							33453			0
S3	2009	2009	2009	2	0	2	Export	702	Singapore	SGP	784	United Arab Emirates	ARE								00	LIVE ANIMALS	1	No Quantity							10335			0
S3	2009	2009	2009	2	0	2	Export	702	Singapore	SGP	826	United Kingdom	GBR								00	LIVE ANIMALS	1	No Quantity							7298			0
S3	2009	2009	2009	2	0	2	Export	702	Singapore	SGP	842	USA	USA								00	LIVE ANIMALS	1	No Quantity							1134			0
S3	2009	2009	2009	2	0	2	Export	686	Senegal	SEN	0	World	WLD								01	MEAT, MEAT PREPARATIONS	1	No Quantity							903399			0
S3	2009	2009	2009	2	0	2	Export	686	Senegal	SEN	12	Algeria	DZA								01	MEAT, MEAT PREPARATIONS	1	No Quantity							17820			0
S3	2009	2009	2009	2	0	2	Export	686	Senegal	SEN	208	Denmark	DNK								01	MEAT, MEAT PREPARATIONS	1	No Quantity							3038			0
S3	2009	2009	2009	2	0	2	Export	686	Senegal	SEN	251	France	FRA								01	MEAT, MEAT PREPARATIONS	1	No Quantity							860			0
S3	2009	2009	2009	2	0	2	Export	686	Senegal	SEN	266	Gabon	GAB								01	MEAT, MEAT PREPARATIONS	1	No Quantity							18653			0
S3	2009	2009	2009	2	0	2	Export	686	Senegal	SEN	300	Greece	GRC								01	MEAT, MEAT PREPARATIONS	1	No Quantity							372			0
S3	2009	2009	2009	2	0	2	Export	686	Senegal	SEN	324	Guinea	GIN								01	MEAT, MEAT PREPARATIONS	1	No Quantity							22761			0
S3	2009	2009	2009	2	0	2	Export	686	Senegal	SEN	381	Italy	ITA								01	MEAT, MEAT PREPARATIONS	1	No Quantity							35294			0
S3	2009	2009	2009	2	0	2	Export	686	Senegal	SEN	466	Mali	MLI								01	MEAT, MEAT PREPARATIONS	1	No Quantity							370333			0
S3	2009	2009	2009	2	0	2	Export	686	Senegal	SEN	478	Mauritania	MRT								01	MEAT, MEAT PREPARATIONS	1	No Quantity							55808			0
S3	2009	2009	2009	2	0	2	Export	686	Senegal	SEN	598	Papua New Guinea	PNG								01	MEAT, MEAT PREPARATIONS	1	No Quantity							680			0
S3	2009	2009	2009	2	0	2	Export	686	Senegal	SEN	624	Guinea-Bissau	GNB								01	MEAT, MEAT PREPARATIONS	1	No Quantity							66017			0
S3	2009	2009	2009	2	0	2	Export	686	Senegal	SEN	724	Spain	ESP								01	MEAT, MEAT PREPARATIONS	1	No Quantity							773			0
S3	2009	2009	2009	2	0	2	Export	686	Senegal	SEN	768	Togo	TGO								01	MEAT, MEAT PREPARATIONS	1	No Quantity							57471			0
S3	2009	2009	2009	2	0	2	Export	686	Senegal	SEN	837	Bunkers									01	MEAT, MEAT PREPARATIONS	1	No Quantity							253518			0
S3	2009	2009	2009	2	0	2	Export	702	Singapore	SGP	0	World	WLD								01	MEAT, MEAT PREPARATIONS	1	No Quantity							38662741			0
S3	2009	2009	2009	2	0	2	Export	702	Singapore	SGP	32	Argentina	ARG								01	MEAT, MEAT PREPARATIONS	1	No Quantity							35345			0
S3	2009	2009	2009	2	0	2	Export	702	Singapore	SGP	36	Australia	AUS								01	MEAT, MEAT PREPARATIONS	1	No Quantity							26248			0
S3	2009	2009	2009	2	0	2	Export	702	Singapore	SGP	44	Bahamas	BHS								01	MEAT, MEAT PREPARATIONS	1	No Quantity							12029			0
S3	2009	2009	2009	2	0	2	Export	702	Singapore	SGP	50	Bangladesh	BGD								01	MEAT, MEAT PREPARATIONS	1	No Quantity							14204			0
S3	2009	2009	2009	2	0	2	Export	702	Singapore	SGP	76	Brazil	BRA								01	MEAT, MEAT PREPARATIONS	1	No Quantity							124383			0
S3	2009	2009	2009	2	0	2	Export	702	Singapore	SGP	96	Brunei Darussalam	BRN								01	MEAT, MEAT PREPARATIONS	1	No Quantity							1131053			0
S3	2009	2009	2009	2	0	2	Export	702	Singapore	SGP	104	Myanmar	MMR								01	MEAT, MEAT PREPARATIONS	1	No Quantity							82213			0
S3	2009	2009	2009	2	0	2	Export	702	Singapore	SGP	116	Cambodia	KHM								01	MEAT, MEAT PREPARATIONS	1	No Quantity							148300			0
S3	2009	2009	2009	2	0	2	Export	702	Singapore	SGP	144	Sri Lanka	LKA								01	MEAT, MEAT PREPARATIONS	1	No Quantity							171815			0
S3	2009	2009	2009	2	0	2	Export	702	Singapore	SGP	156	China	CHN								01	MEAT, MEAT PREPARATIONS	1	No Quantity							1384071			0
S3	2009	2009	2009	2	0	2	Export	702	Singapore	SGP	204	Benin	BEN								01	MEAT, MEAT PREPARATIONS	1	No Quantity							47532			0
S3	2009	2009	2009	2	0	2	Export	702	Singapore	SGP	208	Denmark	DNK								01	MEAT, MEAT PREPARATIONS	1	No Quantity							83			0
S3	2009	2009	2009	2	0	2	Export	702	Singapore	SGP	276	Germany	DEU								01	MEAT, MEAT PREPARATIONS	1	No Quantity							101145			0
S3	2009	2009	2009	2	0	2	Export	702	Singapore	SGP	288	Ghana	GHA								01	MEAT, MEAT PREPARATIONS	1	No Quantity							35875			0
S3	2009	2009	2009	2	0	2	Export	702	Singapore	SGP	344	China, Hong Kong SAR	HKG								01	MEAT, MEAT PREPARATIONS	1	No Quantity							710691			0
S3	2009	2009	2009	2	0	2	Export	702	Singapore	SGP	360	Indonesia	IDN								01	MEAT, MEAT PREPARATIONS	1	No Quantity							13958798			0
S3	2009	2009	2009	2	0	2	Export	702	Singapore	SGP	384	Côte d'Ivoire	CIV								01	MEAT, MEAT PREPARATIONS	1	No Quantity							93415			0
S3	2009	2009	2009	2	0	2	Export	702	Singapore	SGP	392	Japan	JPN								01	MEAT, MEAT PREPARATIONS	1	No Quantity							294			0
S3	2009	2009	2009	2	0	2	Export	702	Singapore	SGP	410	Rep. of Korea	KOR								01	MEAT, MEAT PREPARATIONS	1	No Quantity							6692			0
S3	2009	2009	2009	2	0	2	Export	702	Singapore	SGP	458	Malaysia	MYS								01	MEAT, MEAT PREPARATIONS	1	No Quantity							9906247			0
S3	2009	2009	2009	2	0	2	Export	702	Singapore	SGP	462	Maldives	MDV								01	MEAT, MEAT PREPARATIONS	1	No Quantity							692237			0
S3	2009	2009	2009	2	0	2	Export	702	Singapore	SGP	490	Other Asia, nes									01	MEAT, MEAT PREPARATIONS	1	No Quantity							7419951			0
S3	2009	2009	2009	2	0	2	Export	702	Singapore	SGP	524	Nepal	NPL								01	MEAT, MEAT PREPARATIONS	1	No Quantity							1370			0
S3	2009	2009	2009	2	0	2	Export	702	Singapore	SGP	548	Vanuatu	VUT								01	MEAT, MEAT PREPARATIONS	1	No Quantity							1957			0
S3	2009	2009	2009	2	0	2	Export	702	Singapore	SGP	554	New Zealand	NZL								01	MEAT, MEAT PREPARATIONS	1	No Quantity							5526			0
S3	2009	2009	2009	2	0	2	Export	702	Singapore	SGP	577	Other Africa, nes									01	MEAT, MEAT PREPARATIONS	1	No Quantity							309769			0
S3	2009	2009	2009	2	0	2	Export	702	Singapore	SGP	591	Panama	PAN								01	MEAT, MEAT PREPARATIONS	1	No Quantity							363			0
S3	2009	2009	2009	2	0	2	Export	702	Singapore	SGP	608	Philippines	PHL								01	MEAT, MEAT PREPARATIONS	1	No Quantity							178593			0
S3	2009	2009	2009	2	0	2	Export	702	Singapore	SGP	634	Qatar	QAT								01	MEAT, MEAT PREPARATIONS	1	No Quantity							7299			0
S3	2009	2009	2009	2	0	2	Export	702	Singapore	SGP	637	North America and Central America, nes									01	MEAT, MEAT PREPARATIONS	1	No Quantity							21377			0
S3	2009	2009	2009	2	0	2	Export	702	Singapore	SGP	690	Seychelles	SYC								01	MEAT, MEAT PREPARATIONS	1	No Quantity							72197			0
S3	2009	2009	2009	2	0	2	Export	702	Singapore	SGP	699	India	IND								01	MEAT, MEAT PREPARATIONS	1	No Quantity							1794			0
S3	2009	2009	2009	2	0	2	Export	702	Singapore	SGP	704	Viet Nam	VNM								01	MEAT, MEAT PREPARATIONS	1	No Quantity							452982			0
S3	2009	2009	2009	2	0	2	Export	702	Singapore	SGP	710	South Africa	ZAF								01	MEAT, MEAT PREPARATIONS	1	No Quantity							2166			0
S3	2009	2009	2009	2	0	2	Export	702	Singapore	SGP	764	Thailand	THA								01	MEAT, MEAT PREPARATIONS	1	No Quantity							137739			0
S3	2009	2009	2009	2	0	2	Export	702	Singapore	SGP	784	United Arab Emirates	ARE								01	MEAT, MEAT PREPARATIONS	1	No Quantity							1082210			0
S3	2009	2009	2009	2	0	2	Export	702	Singapore	SGP	818	Egypt	EGY								01	MEAT, MEAT PREPARATIONS	1	No Quantity							4031			0
S3	2009	2009	2009	2	0	2	Export	702	Singapore	SGP	842	USA	USA								01	MEAT, MEAT PREPARATIONS	1	No Quantity							280746			0
S3	2009	2009	2009	2	0	2	Export	686	Senegal	SEN	0	World	WLD								02	DAIRY PRODUCTS,BIRD EGGS	1	No Quantity							12874210			0
S3	2009	2009	2009	2	0	2	Export	686	Senegal	SEN	76	Brazil	BRA								02	DAIRY PRODUCTS,BIRD EGGS	1	No Quantity							15794			0
S3	2009	2009	2009	2	0	2	Export	686	Senegal	SEN	251	France	FRA								02	DAIRY PRODUCTS,BIRD EGGS	1	No Quantity							1551			0
S3	2009	2009	2009	2	0	2	Export	686	Senegal	SEN	270	Gambia	GMB								02	DAIRY PRODUCTS,BIRD EGGS	1	No Quantity							2320001			0
S3	2009	2009	2009	2	0	2	Export	686	Senegal	SEN	324	Guinea	GIN								02	DAIRY PRODUCTS,BIRD EGGS	1	No Quantity							5972055			0
S3	2009	2009	2009	2	0	2	Export	686	Senegal	SEN	381	Italy	ITA								02	DAIRY PRODUCTS,BIRD EGGS	1	No Quantity							3787			0
S3	2009	2009	2009	2	0	2	Export	686	Senegal	SEN	466	Mali	MLI								02	DAIRY PRODUCTS,BIRD EGGS	1	No Quantity							1127572			0
S3	2009	2009	2009	2	0	2	Export	686	Senegal	SEN	478	Mauritania	MRT								02	DAIRY PRODUCTS,BIRD EGGS	1	No Quantity							1271767			0
S3	2009	2009	2009	2	0	2	Export	686	Senegal	SEN	562	Niger	NER								02	DAIRY PRODUCTS,BIRD EGGS	1	No Quantity							10237			0
S3	2009	2009	2009	2	0	2	Export	686	Senegal	SEN	624	Guinea-Bissau	GNB								02	DAIRY PRODUCTS,BIRD EGGS	1	No Quantity							1840747			0
S3	2009	2009	2009	2	0	2	Export	686	Senegal	SEN	837	Bunkers									02	DAIRY PRODUCTS,BIRD EGGS	1	No Quantity							305629			0
S3	2009	2009	2009	2	0	2	Export	686	Senegal	SEN	854	Burkina Faso	BFA								02	DAIRY PRODUCTS,BIRD EGGS	1	No Quantity							5070			0
S3	2009	2009	2009	2	0	2	Export	702	Singapore	SGP	0	World	WLD								02	DAIRY PRODUCTS,BIRD EGGS	1	No Quantity							200384010			0
S3	2009	2009	2009	2	0	2	Export	702	Singapore	SGP	24	Angola	AGO								02	DAIRY PRODUCTS,BIRD EGGS	1	No Quantity							713923			0
S3	2009	2009	2009	2	0	2	Export	702	Singapore	SGP	36	Australia	AUS								02	DAIRY PRODUCTS,BIRD EGGS	1	No Quantity							4065826			0
S3	2009	2009	2009	2	0	2	Export	702	Singapore	SGP	48	Bahrain	BHR								02	DAIRY PRODUCTS,BIRD EGGS	1	No Quantity							690868			0
S3	2009	2009	2009	2	0	2	Export	702	Singapore	SGP	50	Bangladesh	BGD								02	DAIRY PRODUCTS,BIRD EGGS	1	No Quantity							1439747			0
S3	2009	2009	2009	2	0	2	Export	702	Singapore	SGP	76	Brazil	BRA								02	DAIRY PRODUCTS,BIRD EGGS	1	No Quantity							1219			0
S3	2009	2009	2009	2	0	2	Export	702	Singapore	SGP	90	Solomon Isds	SLB								02	DAIRY PRODUCTS,BIRD EGGS	1	No Quantity							28			0
S3	2009	2009	2009	2	0	2	Export	702	Singapore	SGP	96	Brunei Darussalam	BRN								02	DAIRY PRODUCTS,BIRD EGGS	1	No Quantity							1481958			0
S3	2009	2009	2009	2	0	2	Export	702	Singapore	SGP	104	Myanmar	MMR								02	DAIRY PRODUCTS,BIRD EGGS	1	No Quantity							8410183			0
S3	2009	2009	2009	2	0	2	Export	702	Singapore	SGP	116	Cambodia	KHM								02	DAIRY PRODUCTS,BIRD EGGS	1	No Quantity							5028389			0
S3	2009	2009	2009	2	0	2	Export	702	Singapore	SGP	124	Canada	CAN								02	DAIRY PRODUCTS,BIRD EGGS	1	No Quantity							772202			0
S3	2009	2009	2009	2	0	2	Export	702	Singapore	SGP	144	Sri Lanka	LKA								02	DAIRY PRODUCTS,BIRD EGGS	1	No Quantity							2228583			0
S3	2009	2009	2009	2	0	2	Export	702	Singapore	SGP	156	China	CHN								02	DAIRY PRODUCTS,BIRD EGGS	1	No Quantity							7132827			0
S3	2009	2009	2009	2	0	2	Export	702	Singapore	SGP	180	Dem. Rep. of the Congo	COD								02	DAIRY PRODUCTS,BIRD EGGS	1	No Quantity							1020333			0
S3	2009	2009	2009	2	0	2	Export	702	Singapore	SGP	188	Costa Rica	CRI								02	DAIRY PRODUCTS,BIRD EGGS	1	No Quantity							901544			0
S3	2009	2009	2009	2	0	2	Export	702	Singapore	SGP	222	El Salvador	SLV								02	DAIRY PRODUCTS,BIRD EGGS	1	No Quantity							114816			0
S3	2009	2009	2009	2	0	2	Export	702	Singapore	SGP	242	Fiji	FJI								02	DAIRY PRODUCTS,BIRD EGGS	1	No Quantity							276256			0
S3	2009	2009	2009	2	0	2	Export	702	Singapore	SGP	251	France	FRA								02	DAIRY PRODUCTS,BIRD EGGS	1	No Quantity							71224			0
S3	2009	2009	2009	2	0	2	Export	702	Singapore	SGP	258	French Polynesia	PYF								02	DAIRY PRODUCTS,BIRD EGGS	1	No Quantity							4994			0
S3	2009	2009	2009	2	0	2	Export	702	Singapore	SGP	276	Germany	DEU								02	DAIRY PRODUCTS,BIRD EGGS	1	No Quantity							1017503			0
S3	2009	2009	2009	2	0	2	Export	702	Singapore	SGP	320	Guatemala	GTM								02	DAIRY PRODUCTS,BIRD EGGS	1	No Quantity							521826			0
S3	2009	2009	2009	2	0	2	Export	702	Singapore	SGP	324	Guinea	GIN								02	DAIRY PRODUCTS,BIRD EGGS	1	No Quantity							62623			0
S3	2009	2009	2009	2	0	2	Export	702	Singapore	SGP	340	Honduras	HND								02	DAIRY PRODUCTS,BIRD EGGS	1	No Quantity							61764			0
S3	2009	2009	2009	2	0	2	Export	702	Singapore	SGP	344	China, Hong Kong SAR	HKG								02	DAIRY PRODUCTS,BIRD EGGS	1	No Quantity							2899160			0
S3	2009	2009	2009	2	0	2	Export	702	Singapore	SGP	360	Indonesia	IDN								02	DAIRY PRODUCTS,BIRD EGGS	1	No Quantity							9525388			0
S3	2009	2009	2009	2	0	2	Export	702	Singapore	SGP	364	Iran	IRN								02	DAIRY PRODUCTS,BIRD EGGS	1	No Quantity							76104			0
S3	2009	2009	2009	2	0	2	Export	702	Singapore	SGP	376	Israel	ISR								02	DAIRY PRODUCTS,BIRD EGGS	1	No Quantity							8257			0
S3	2009	2009	2009	2	0	2	Export	702	Singapore	SGP	392	Japan	JPN								02	DAIRY PRODUCTS,BIRD EGGS	1	No Quantity							70686392			0
S3	2009	2009	2009	2	0	2	Export	702	Singapore	SGP	400	Jordan	JOR								02	DAIRY PRODUCTS,BIRD EGGS	1	No Quantity							1303468			0
S3	2009	2009	2009	2	0	2	Export	702	Singapore	SGP	404	Kenya	KEN								02	DAIRY PRODUCTS,BIRD EGGS	1	No Quantity							1697			0
S3	2009	2009	2009	2	0	2	Export	702	Singapore	SGP	410	Rep. of Korea	KOR								02	DAIRY PRODUCTS,BIRD EGGS	1	No Quantity							1531346			0
S3	2009	2009	2009	2	0	2	Export	702	Singapore	SGP	414	Kuwait	KWT								02	DAIRY PRODUCTS,BIRD EGGS	1	No Quantity							2074428			0
S3	2009	2009	2009	2	0	2	Export	702	Singapore	SGP	418	Lao People's Dem. Rep.	LAO								02	DAIRY PRODUCTS,BIRD EGGS	1	No Quantity							6899			0
S3	2009	2009	2009	2	0	2	Export	702	Singapore	SGP	422	Lebanon	LBN								02	DAIRY PRODUCTS,BIRD EGGS	1	No Quantity							337240			0
S3	2009	2009	2009	2	0	2	Export	702	Singapore	SGP	430	Liberia	LBR								02	DAIRY PRODUCTS,BIRD EGGS	1	No Quantity							152035			0
S3	2009	2009	2009	2	0	2	Export	702	Singapore	SGP	458	Malaysia	MYS								02	DAIRY PRODUCTS,BIRD EGGS	1	No Quantity							9210364			0
S3	2009	2009	2009	2	0	2	Export	702	Singapore	SGP	462	Maldives	MDV								02	DAIRY PRODUCTS,BIRD EGGS	1	No Quantity							753065			0
S3	2009	2009	2009	2	0	2	Export	702	Singapore	SGP	480	Mauritius	MUS								02	DAIRY PRODUCTS,BIRD EGGS	1	No Quantity							10235			0
S3	2009	2009	2009	2	0	2	Export	702	Singapore	SGP	490	Other Asia, nes									02	DAIRY PRODUCTS,BIRD EGGS	1	No Quantity							2799381			0
S3	2009	2009	2009	2	0	2	Export	702	Singapore	SGP	512	Oman	OMN								02	DAIRY PRODUCTS,BIRD EGGS	1	No Quantity							1596916			0
S3	2009	2009	2009	2	0	2	Export	702	Singapore	SGP	527	Oceania, nes									02	DAIRY PRODUCTS,BIRD EGGS	1	No Quantity							6393			0
S3	2009	2009	2009	2	0	2	Export	702	Singapore	SGP	528	Netherlands	NLD								02	DAIRY PRODUCTS,BIRD EGGS	1	No Quantity							2			0
S3	2009	2009	2009	2	0	2	Export	702	Singapore	SGP	548	Vanuatu	VUT								02	DAIRY PRODUCTS,BIRD EGGS	1	No Quantity							28736			0
S3	2009	2009	2009	2	0	2	Export	702	Singapore	SGP	554	New Zealand	NZL								02	DAIRY PRODUCTS,BIRD EGGS	1	No Quantity							1271388			0
S3	2009	2009	2009	2	0	2	Export	702	Singapore	SGP	577	Other Africa, nes									02	DAIRY PRODUCTS,BIRD EGGS	1	No Quantity							3079715			0
S3	2009	2009	2009	2	0	2	Export	702	Singapore	SGP	586	Pakistan	PAK								02	DAIRY PRODUCTS,BIRD EGGS	1	No Quantity							2305056			0
S3	2009	2009	2009	2	0	2	Export	702	Singapore	SGP	598	Papua New Guinea	PNG								02	DAIRY PRODUCTS,BIRD EGGS	1	No Quantity							14980			0
S3	2009	2009	2009	2	0	2	Export	702	Singapore	SGP	608	Philippines	PHL								02	DAIRY PRODUCTS,BIRD EGGS	1	No Quantity							9705024			0
S3	2009	2009	2009	2	0	2	Export	702	Singapore	SGP	634	Qatar	QAT								02	DAIRY PRODUCTS,BIRD EGGS	1	No Quantity							2179454			0
S3	2009	2009	2009	2	0	2	Export	702	Singapore	SGP	637	North America and Central America, nes									02	DAIRY PRODUCTS,BIRD EGGS	1	No Quantity							2434			0
S3	2009	2009	2009	2	0	2	Export	702	Singapore	SGP	670	Saint Vincent and the Grenadines	VCT								02	DAIRY PRODUCTS,BIRD EGGS	1	No Quantity							61718			0
S3	2009	2009	2009	2	0	2	Export	702	Singapore	SGP	682	Saudi Arabia	SAU								02	DAIRY PRODUCTS,BIRD EGGS	1	No Quantity							9910404			0
S3	2009	2009	2009	2	0	2	Export	702	Singapore	SGP	690	Seychelles	SYC								02	DAIRY PRODUCTS,BIRD EGGS	1	No Quantity							623690			0
S3	2009	2009	2009	2	0	2	Export	702	Singapore	SGP	694	Sierra Leone	SLE								02	DAIRY PRODUCTS,BIRD EGGS	1	No Quantity							526015			0
S3	2009	2009	2009	2	0	2	Export	702	Singapore	SGP	699	India	IND								02	DAIRY PRODUCTS,BIRD EGGS	1	No Quantity							1007633			0
S3	2009	2009	2009	2	0	2	Export	702	Singapore	SGP	704	Viet Nam	VNM								02	DAIRY PRODUCTS,BIRD EGGS	1	No Quantity							11485430			0
S3	2009	2009	2009	2	0	2	Export	702	Singapore	SGP	710	South Africa	ZAF								02	DAIRY PRODUCTS,BIRD EGGS	1	No Quantity							11953			0
S3	2009	2009	2009	2	0	2	Export	702	Singapore	SGP	736	Fmr Sudan	SDN								02	DAIRY PRODUCTS,BIRD EGGS	1	No Quantity							567923			0
S3	2009	2009	2009	2	0	2	Export	702	Singapore	SGP	757	Switzerland	CHE								02	DAIRY PRODUCTS,BIRD EGGS	1	No Quantity							321			0
S3	2009	2009	2009	2	0	2	Export	702	Singapore	SGP	760	Syria	SYR								02	DAIRY PRODUCTS,BIRD EGGS	1	No Quantity							2932745			0
S3	2009	2009	2009	2	0	2	Export	702	Singapore	SGP	764	Thailand	THA								02	DAIRY PRODUCTS,BIRD EGGS	1	No Quantity							2835979			0
S3	2009	2009	2009	2	0	2	Export	702	Singapore	SGP	780	Trinidad and Tobago	TTO								02	DAIRY PRODUCTS,BIRD EGGS	1	No Quantity							796247			0
S3	2009	2009	2009	2	0	2	Export	702	Singapore	SGP	784	United Arab Emirates	ARE								02	DAIRY PRODUCTS,BIRD EGGS	1	No Quantity							5497246			0
S3	2009	2009	2009	2	0	2	Export	702	Singapore	SGP	792	Turkey	TUR								02	DAIRY PRODUCTS,BIRD EGGS	1	No Quantity							2318724			0
S3	2009	2009	2009	2	0	2	Export	702	Singapore	SGP	804	Ukraine	UKR								02	DAIRY PRODUCTS,BIRD EGGS	1	No Quantity							266054			0
S3	2009	2009	2009	2	0	2	Export	702	Singapore	SGP	818	Egypt	EGY								02	DAIRY PRODUCTS,BIRD EGGS	1	No Quantity							1363965			0
S3	2009	2009	2009	2	0	2	Export	702	Singapore	SGP	826	United Kingdom	GBR								02	DAIRY PRODUCTS,BIRD EGGS	1	No Quantity							43847			0
S3	2009	2009	2009	2	0	2	Export	702	Singapore	SGP	834	United Rep. of Tanzania	TZA								02	DAIRY PRODUCTS,BIRD EGGS	1	No Quantity							69114			0
S3	2009	2009	2009	2	0	2	Export	702	Singapore	SGP	842	USA	USA								02	DAIRY PRODUCTS,BIRD EGGS	1	No Quantity							2305127			0
S3	2009	2009	2009	2	0	2	Export	702	Singapore	SGP	887	Yemen	YEM								02	DAIRY PRODUCTS,BIRD EGGS	1	No Quantity							175683			0
S3	2009	2009	2009	2	0	2	Export	686	Senegal	SEN	0	World	WLD								03	FISH,CRUSTACEANS,MOLLUSC	1	No Quantity							240697736			0
S3	2009	2009	2009	2	0	2	Export	686	Senegal	SEN	4	Afghanistan	AFG								03	FISH,CRUSTACEANS,MOLLUSC	1	No Quantity							1849			0
S3	2009	2009	2009	2	0	2	Export	686	Senegal	SEN	8	Albania	ALB								03	FISH,CRUSTACEANS,MOLLUSC	1	No Quantity							587778			0
S3	2009	2009	2009	2	0	2	Export	686	Senegal	SEN	12	Algeria	DZA								03	FISH,CRUSTACEANS,MOLLUSC	1	No Quantity							273151			0
S3	2009	2009	2009	2	0	2	Export	686	Senegal	SEN	16	American Samoa	ASM								03	FISH,CRUSTACEANS,MOLLUSC	1	No Quantity							119090			0
S3	2009	2009	2009	2	0	2	Export	686	Senegal	SEN	24	Angola	AGO								03	FISH,CRUSTACEANS,MOLLUSC	1	No Quantity							496009			0
S3	2009	2009	2009	2	0	2	Export	686	Senegal	SEN	28	Antigua and Barbuda	ATG								03	FISH,CRUSTACEANS,MOLLUSC	1	No Quantity							34825			0
S3	2009	2009	2009	2	0	2	Export	686	Senegal	SEN	36	Australia	AUS								03	FISH,CRUSTACEANS,MOLLUSC	1	No Quantity							2784			0
S3	2009	2009	2009	2	0	2	Export	686	Senegal	SEN	56	Belgium	BEL								03	FISH,CRUSTACEANS,MOLLUSC	1	No Quantity							4580571			0
S3	2009	2009	2009	2	0	2	Export	686	Senegal	SEN	76	Brazil	BRA								03	FISH,CRUSTACEANS,MOLLUSC	1	No Quantity							26059			0
S3	2009	2009	2009	2	0	2	Export	686	Senegal	SEN	96	Brunei Darussalam	BRN								03	FISH,CRUSTACEANS,MOLLUSC	1	No Quantity							3158			0
S3	2009	2009	2009	2	0	2	Export	686	Senegal	SEN	100	Bulgaria	BGR								03	FISH,CRUSTACEANS,MOLLUSC	1	No Quantity							38564			0
S3	2009	2009	2009	2	0	2	Export	686	Senegal	SEN	120	Cameroon	CMR								03	FISH,CRUSTACEANS,MOLLUSC	1	No Quantity							6621433			0
S3	2009	2009	2009	2	0	2	Export	686	Senegal	SEN	124	Canada	CAN								03	FISH,CRUSTACEANS,MOLLUSC	1	No Quantity							469096			0
S3	2009	2009	2009	2	0	2	Export	686	Senegal	SEN	132	Cabo Verde	CPV								03	FISH,CRUSTACEANS,MOLLUSC	1	No Quantity							859450			0
S3	2009	2009	2009	2	0	2	Export	686	Senegal	SEN	148	Chad	TCD								03	FISH,CRUSTACEANS,MOLLUSC	1	No Quantity							16069			0
S3	2009	2009	2009	2	0	2	Export	686	Senegal	SEN	156	China	CHN								03	FISH,CRUSTACEANS,MOLLUSC	1	No Quantity							978673			0
S3	2009	2009	2009	2	0	2	Export	686	Senegal	SEN	170	Colombia	COL								03	FISH,CRUSTACEANS,MOLLUSC	1	No Quantity							364475			0
S3	2009	2009	2009	2	0	2	Export	686	Senegal	SEN	178	Congo	COG								03	FISH,CRUSTACEANS,MOLLUSC	1	No Quantity							684099			0
S3	2009	2009	2009	2	0	2	Export	686	Senegal	SEN	180	Dem. Rep. of the Congo	COD								03	FISH,CRUSTACEANS,MOLLUSC	1	No Quantity							10000			0
S3	2009	2009	2009	2	0	2	Export	686	Senegal	SEN	188	Costa Rica	CRI								03	FISH,CRUSTACEANS,MOLLUSC	1	No Quantity							108634			0
S3	2009	2009	2009	2	0	2	Export	686	Senegal	SEN	191	Croatia	HRV								03	FISH,CRUSTACEANS,MOLLUSC	1	No Quantity							18975			0
S3	2009	2009	2009	2	0	2	Export	686	Senegal	SEN	196	Cyprus	CYP								03	FISH,CRUSTACEANS,MOLLUSC	1	No Quantity							1159101			0
S3	2009	2009	2009	2	0	2	Export	686	Senegal	SEN	204	Benin	BEN								03	FISH,CRUSTACEANS,MOLLUSC	1	No Quantity							75556			0
S3	2009	2009	2009	2	0	2	Export	686	Senegal	SEN	208	Denmark	DNK								03	FISH,CRUSTACEANS,MOLLUSC	1	No Quantity							26013			0
S3	2009	2009	2009	2	0	2	Export	686	Senegal	SEN	226	Equatorial Guinea	GNQ								03	FISH,CRUSTACEANS,MOLLUSC	1	No Quantity							675420			0
S3	2009	2009	2009	2	0	2	Export	686	Senegal	SEN	231	Ethiopia	ETH								03	FISH,CRUSTACEANS,MOLLUSC	1	No Quantity							6986			0
S3	2009	2009	2009	2	0	2	Export	686	Senegal	SEN	246	Finland	FIN								03	FISH,CRUSTACEANS,MOLLUSC	1	No Quantity							27217			0
S3	2009	2009	2009	2	0	2	Export	686	Senegal	SEN	251	France	FRA								03	FISH,CRUSTACEANS,MOLLUSC	1	No Quantity							40457474			0
S3	2009	2009	2009	2	0	2	Export	686	Senegal	SEN	262	Djibouti	DJI								03	FISH,CRUSTACEANS,MOLLUSC	1	No Quantity							18590			0
S3	2009	2009	2009	2	0	2	Export	686	Senegal	SEN	266	Gabon	GAB								03	FISH,CRUSTACEANS,MOLLUSC	1	No Quantity							566507			0
S3	2009	2009	2009	2	0	2	Export	686	Senegal	SEN	268	Georgia	GEO								03	FISH,CRUSTACEANS,MOLLUSC	1	No Quantity							128600			0
S3	2009	2009	2009	2	0	2	Export	686	Senegal	SEN	270	Gambia	GMB								03	FISH,CRUSTACEANS,MOLLUSC	1	No Quantity							9752			0
S3	2009	2009	2009	2	0	2	Export	686	Senegal	SEN	276	Germany	DEU								03	FISH,CRUSTACEANS,MOLLUSC	1	No Quantity							362187			0
S3	2009	2009	2009	2	0	2	Export	686	Senegal	SEN	288	Ghana	GHA								03	FISH,CRUSTACEANS,MOLLUSC	1	No Quantity							436269			0
S3	2009	2009	2009	2	0	2	Export	686	Senegal	SEN	300	Greece	GRC								03	FISH,CRUSTACEANS,MOLLUSC	1	No Quantity							24581980			0
S3	2009	2009	2009	2	0	2	Export	686	Senegal	SEN	320	Guatemala	GTM								03	FISH,CRUSTACEANS,MOLLUSC	1	No Quantity							17500			0
S3	2009	2009	2009	2	0	2	Export	686	Senegal	SEN	324	Guinea	GIN								03	FISH,CRUSTACEANS,MOLLUSC	1	No Quantity							189587			0
S3	2009	2009	2009	2	0	2	Export	686	Senegal	SEN	344	China, Hong Kong SAR	HKG								03	FISH,CRUSTACEANS,MOLLUSC	1	No Quantity							508368			0
S3	2009	2009	2009	2	0	2	Export	686	Senegal	SEN	352	Iceland	ISL								03	FISH,CRUSTACEANS,MOLLUSC	1	No Quantity							319192			0
S3	2009	2009	2009	2	0	2	Export	686	Senegal	SEN	376	Israel	ISR								03	FISH,CRUSTACEANS,MOLLUSC	1	No Quantity							931596			0
S3	2009	2009	2009	2	0	2	Export	686	Senegal	SEN	381	Italy	ITA								03	FISH,CRUSTACEANS,MOLLUSC	1	No Quantity							46355679			0
S3	2009	2009	2009	2	0	2	Export	686	Senegal	SEN	384	Côte d'Ivoire	CIV								03	FISH,CRUSTACEANS,MOLLUSC	1	No Quantity							21681074			0
S3	2009	2009	2009	2	0	2	Export	686	Senegal	SEN	392	Japan	JPN								03	FISH,CRUSTACEANS,MOLLUSC	1	No Quantity							2920356			0
S3	2009	2009	2009	2	0	2	Export	686	Senegal	SEN	400	Jordan	JOR								03	FISH,CRUSTACEANS,MOLLUSC	1	No Quantity							118894			0
S3	2009	2009	2009	2	0	2	Export	686	Senegal	SEN	404	Kenya	KEN								03	FISH,CRUSTACEANS,MOLLUSC	1	No Quantity							1487841			0
S3	2009	2009	2009	2	0	2	Export	686	Senegal	SEN	408	Dem. People's Rep. of Korea	PRK								03	FISH,CRUSTACEANS,MOLLUSC	1	No Quantity							94722			0
S3	2009	2009	2009	2	0	2	Export	686	Senegal	SEN	410	Rep. of Korea	KOR								03	FISH,CRUSTACEANS,MOLLUSC	1	No Quantity							1306918			0
S3	2009	2009	2009	2	0	2	Export	686	Senegal	SEN	418	Lao People's Dem. Rep.	LAO								03	FISH,CRUSTACEANS,MOLLUSC	1	No Quantity							194415			0
S3	2009	2009	2009	2	0	2	Export	686	Senegal	SEN	422	Lebanon	LBN								03	FISH,CRUSTACEANS,MOLLUSC	1	No Quantity							3056864			0
S3	2009	2009	2009	2	0	2	Export	686	Senegal	SEN	430	Liberia	LBR								03	FISH,CRUSTACEANS,MOLLUSC	1	No Quantity							76255			0
S3	2009	2009	2009	2	0	2	Export	686	Senegal	SEN	434	Libya	LBY								03	FISH,CRUSTACEANS,MOLLUSC	1	No Quantity							162593			0
S3	2009	2009	2009	2	0	2	Export	686	Senegal	SEN	446	China, Macao SAR	MAC								03	FISH,CRUSTACEANS,MOLLUSC	1	No Quantity							645411			0
S3	2009	2009	2009	2	0	2	Export	686	Senegal	SEN	466	Mali	MLI								03	FISH,CRUSTACEANS,MOLLUSC	1	No Quantity							6761435			0
S3	2009	2009	2009	2	0	2	Export	686	Senegal	SEN	470	Malta	MLT								03	FISH,CRUSTACEANS,MOLLUSC	1	No Quantity							106287			0
S3	2009	2009	2009	2	0	2	Export	686	Senegal	SEN	478	Mauritania	MRT								03	FISH,CRUSTACEANS,MOLLUSC	1	No Quantity							308364			0
S3	2009	2009	2009	2	0	2	Export	686	Senegal	SEN	484	Mexico	MEX								03	FISH,CRUSTACEANS,MOLLUSC	1	No Quantity							107205			0
S3	2009	2009	2009	2	0	2	Export	686	Senegal	SEN	490	Other Asia, nes									03	FISH,CRUSTACEANS,MOLLUSC	1	No Quantity							529459			0
S3	2009	2009	2009	2	0	2	Export	686	Senegal	SEN	504	Morocco	MAR								03	FISH,CRUSTACEANS,MOLLUSC	1	No Quantity							7741232			0
S3	2009	2009	2009	2	0	2	Export	686	Senegal	SEN	516	Namibia	NAM								03	FISH,CRUSTACEANS,MOLLUSC	1	No Quantity							47085			0
S3	2009	2009	2009	2	0	2	Export	686	Senegal	SEN	528	Netherlands	NLD								03	FISH,CRUSTACEANS,MOLLUSC	1	No Quantity							165220			0
S3	2009	2009	2009	2	0	2	Export	686	Senegal	SEN	562	Niger	NER								03	FISH,CRUSTACEANS,MOLLUSC	1	No Quantity							173370			0
S3	2009	2009	2009	2	0	2	Export	686	Senegal	SEN	566	Nigeria	NGA								03	FISH,CRUSTACEANS,MOLLUSC	1	No Quantity							135623			0
S3	2009	2009	2009	2	0	2	Export	686	Senegal	SEN	591	Panama	PAN								03	FISH,CRUSTACEANS,MOLLUSC	1	No Quantity							418			0
S3	2009	2009	2009	2	0	2	Export	686	Senegal	SEN	598	Papua New Guinea	PNG								03	FISH,CRUSTACEANS,MOLLUSC	1	No Quantity							1161782			0
S3	2009	2009	2009	2	0	2	Export	686	Senegal	SEN	604	Peru	PER								03	FISH,CRUSTACEANS,MOLLUSC	1	No Quantity							52799			0
S3	2009	2009	2009	2	0	2	Export	686	Senegal	SEN	620	Portugal	PRT								03	FISH,CRUSTACEANS,MOLLUSC	1	No Quantity							10569843			0
S3	2009	2009	2009	2	0	2	Export	686	Senegal	SEN	624	Guinea-Bissau	GNB								03	FISH,CRUSTACEANS,MOLLUSC	1	No Quantity							107483			0
S3	2009	2009	2009	2	0	2	Export	686	Senegal	SEN	626	Timor-Leste	TLS								03	FISH,CRUSTACEANS,MOLLUSC	1	No Quantity							135544			0
S3	2009	2009	2009	2	0	2	Export	686	Senegal	SEN	643	Russian Federation	RUS								03	FISH,CRUSTACEANS,MOLLUSC	1	No Quantity							86265			0
S3	2009	2009	2009	2	0	2	Export	686	Senegal	SEN	646	Rwanda	RWA								03	FISH,CRUSTACEANS,MOLLUSC	1	No Quantity							3517			0
S3	2009	2009	2009	2	0	2	Export	686	Senegal	SEN	682	Saudi Arabia	SAU								03	FISH,CRUSTACEANS,MOLLUSC	1	No Quantity							187366			0
S3	2009	2009	2009	2	0	2	Export	686	Senegal	SEN	688	Serbia	SRB								03	FISH,CRUSTACEANS,MOLLUSC	1	No Quantity							5540			0
S3	2009	2009	2009	2	0	2	Export	686	Senegal	SEN	694	Sierra Leone	SLE								03	FISH,CRUSTACEANS,MOLLUSC	1	No Quantity							300407			0
S3	2009	2009	2009	2	0	2	Export	686	Senegal	SEN	704	Viet Nam	VNM								03	FISH,CRUSTACEANS,MOLLUSC	1	No Quantity							21156			0
S3	2009	2009	2009	2	0	2	Export	686	Senegal	SEN	710	South Africa	ZAF								03	FISH,CRUSTACEANS,MOLLUSC	1	No Quantity							18567			0
S3	2009	2009	2009	2	0	2	Export	686	Senegal	SEN	724	Spain	ESP								03	FISH,CRUSTACEANS,MOLLUSC	1	No Quantity							35860587			0
S3	2009	2009	2009	2	0	2	Export	686	Senegal	SEN	752	Sweden	SWE								03	FISH,CRUSTACEANS,MOLLUSC	1	No Quantity							31045			0
S3	2009	2009	2009	2	0	2	Export	686	Senegal	SEN	757	Switzerland	CHE								03	FISH,CRUSTACEANS,MOLLUSC	1	No Quantity							1561755			0
S3	2009	2009	2009	2	0	2	Export	686	Senegal	SEN	764	Thailand	THA								03	FISH,CRUSTACEANS,MOLLUSC	1	No Quantity							1138031			0
S3	2009	2009	2009	2	0	2	Export	686	Senegal	SEN	768	Togo	TGO								03	FISH,CRUSTACEANS,MOLLUSC	1	No Quantity							203016			0
S3	2009	2009	2009	2	0	2	Export	686	Senegal	SEN	772	Tokelau	TKL								03	FISH,CRUSTACEANS,MOLLUSC	1	No Quantity							421093			0
S3	2009	2009	2009	2	0	2	Export	686	Senegal	SEN	784	United Arab Emirates	ARE								03	FISH,CRUSTACEANS,MOLLUSC	1	No Quantity							97789			0
S3	2009	2009	2009	2	0	2	Export	686	Senegal	SEN	788	Tunisia	TUN								03	FISH,CRUSTACEANS,MOLLUSC	1	No Quantity							294996			0
S3	2009	2009	2009	2	0	2	Export	686	Senegal	SEN	792	Turkey	TUR								03	FISH,CRUSTACEANS,MOLLUSC	1	No Quantity							259136			0
S3	2009	2009	2009	2	0	2	Export	686	Senegal	SEN	800	Uganda	UGA								03	FISH,CRUSTACEANS,MOLLUSC	1	No Quantity							15374			0
S3	2009	2009	2009	2	0	2	Export	686	Senegal	SEN	804	Ukraine	UKR								03	FISH,CRUSTACEANS,MOLLUSC	1	No Quantity							93869			0
S3	2009	2009	2009	2	0	2	Export	686	Senegal	SEN	818	Egypt	EGY								03	FISH,CRUSTACEANS,MOLLUSC	1	No Quantity							790681			0
S3	2009	2009	2009	2	0	2	Export	686	Senegal	SEN	826	United Kingdom	GBR								03	FISH,CRUSTACEANS,MOLLUSC	1	No Quantity							3574589			0
S3	2009	2009	2009	2	0	2	Export	686	Senegal	SEN	837	Bunkers									03	FISH,CRUSTACEANS,MOLLUSC	1	No Quantity							195979			0
S3	2009	2009	2009	2	0	2	Export	686	Senegal	SEN	842	USA	USA								03	FISH,CRUSTACEANS,MOLLUSC	1	No Quantity							1046570			0
S3	2009	2009	2009	2	0	2	Export	686	Senegal	SEN	854	Burkina Faso	BFA								03	FISH,CRUSTACEANS,MOLLUSC	1	No Quantity							1397502			0
S3	2009	2009	2009	2	0	2	Export	686	Senegal	SEN	858	Uruguay	URY								03	FISH,CRUSTACEANS,MOLLUSC	1	No Quantity							92687			0
S3	2009	2009	2009	2	0	2	Export	686	Senegal	SEN	899	Areas, nes									03	FISH,CRUSTACEANS,MOLLUSC	1	No Quantity							3410			0
S3	2009	2009	2009	2	0	2	Export	702	Singapore	SGP	0	World	WLD								03	FISH,CRUSTACEANS,MOLLUSC	1	No Quantity							67054662			0
S3	2009	2009	2009	2	0	2	Export	702	Singapore	SGP	36	Australia	AUS								03	FISH,CRUSTACEANS,MOLLUSC	1	No Quantity							1854319			0
S3	2009	2009	2009	2	0	2	Export	702	Singapore	SGP	48	Bahrain	BHR								03	FISH,CRUSTACEANS,MOLLUSC	1	No Quantity							29566			0
S3	2009	2009	2009	2	0	2	Export	702	Singapore	SGP	50	Bangladesh	BGD								03	FISH,CRUSTACEANS,MOLLUSC	1	No Quantity							21338			0
S3	2009	2009	2009	2	0	2	Export	702	Singapore	SGP	96	Brunei Darussalam	BRN								03	FISH,CRUSTACEANS,MOLLUSC	1	No Quantity							2221146			0
S3	2009	2009	2009	2	0	2	Export	702	Singapore	SGP	104	Myanmar	MMR								03	FISH,CRUSTACEANS,MOLLUSC	1	No Quantity							24714			0
S3	2009	2009	2009	2	0	2	Export	702	Singapore	SGP	116	Cambodia	KHM								03	FISH,CRUSTACEANS,MOLLUSC	1	No Quantity							42906			0
S3	2009	2009	2009	2	0	2	Export	702	Singapore	SGP	124	Canada	CAN								03	FISH,CRUSTACEANS,MOLLUSC	1	No Quantity							565881			0
S3	2009	2009	2009	2	0	2	Export	702	Singapore	SGP	144	Sri Lanka	LKA								03	FISH,CRUSTACEANS,MOLLUSC	1	No Quantity							313547			0
S3	2009	2009	2009	2	0	2	Export	702	Singapore	SGP	156	China	CHN								03	FISH,CRUSTACEANS,MOLLUSC	1	No Quantity							1458734			0
S3	2009	2009	2009	2	0	2	Export	702	Singapore	SGP	208	Denmark	DNK								03	FISH,CRUSTACEANS,MOLLUSC	1	No Quantity							26064			0
S3	2009	2009	2009	2	0	2	Export	702	Singapore	SGP	251	France	FRA								03	FISH,CRUSTACEANS,MOLLUSC	1	No Quantity							34567			0
S3	2009	2009	2009	2	0	2	Export	702	Singapore	SGP	276	Germany	DEU								03	FISH,CRUSTACEANS,MOLLUSC	1	No Quantity							88206			0
S3	2009	2009	2009	2	0	2	Export	702	Singapore	SGP	344	China, Hong Kong SAR	HKG								03	FISH,CRUSTACEANS,MOLLUSC	1	No Quantity							8488069			0
S3	2009	2009	2009	2	0	2	Export	702	Singapore	SGP	360	Indonesia	IDN								03	FISH,CRUSTACEANS,MOLLUSC	1	No Quantity							8741130			0
S3	2009	2009	2009	2	0	2	Export	702	Singapore	SGP	381	Italy	ITA								03	FISH,CRUSTACEANS,MOLLUSC	1	No Quantity							2230			0
S3	2009	2009	2009	2	0	2	Export	702	Singapore	SGP	392	Japan	JPN								03	FISH,CRUSTACEANS,MOLLUSC	1	No Quantity							5778355			0
S3	2009	2009	2009	2	0	2	Export	702	Singapore	SGP	398	Kazakhstan	KAZ								03	FISH,CRUSTACEANS,MOLLUSC	1	No Quantity							8740			0
S3	2009	2009	2009	2	0	2	Export	702	Singapore	SGP	404	Kenya	KEN								03	FISH,CRUSTACEANS,MOLLUSC	1	No Quantity							3438			0
S3	2009	2009	2009	2	0	2	Export	702	Singapore	SGP	410	Rep. of Korea	KOR								03	FISH,CRUSTACEANS,MOLLUSC	1	No Quantity							2971861			0
S3	2009	2009	2009	2	0	2	Export	702	Singapore	SGP	414	Kuwait	KWT								03	FISH,CRUSTACEANS,MOLLUSC	1	No Quantity							8969			0
S3	2009	2009	2009	2	0	2	Export	702	Singapore	SGP	418	Lao People's Dem. Rep.	LAO								03	FISH,CRUSTACEANS,MOLLUSC	1	No Quantity							15982			0
S3	2009	2009	2009	2	0	2	Export	702	Singapore	SGP	422	Lebanon	LBN								03	FISH,CRUSTACEANS,MOLLUSC	1	No Quantity							2395			0
S3	2009	2009	2009	2	0	2	Export	702	Singapore	SGP	446	China, Macao SAR	MAC								03	FISH,CRUSTACEANS,MOLLUSC	1	No Quantity							226			0
S3	2009	2009	2009	2	0	2	Export	702	Singapore	SGP	450	Madagascar	MDG								03	FISH,CRUSTACEANS,MOLLUSC	1	No Quantity							1645			0
S3	2009	2009	2009	2	0	2	Export	702	Singapore	SGP	458	Malaysia	MYS								03	FISH,CRUSTACEANS,MOLLUSC	1	No Quantity							19737249			0
S3	2009	2009	2009	2	0	2	Export	702	Singapore	SGP	462	Maldives	MDV								03	FISH,CRUSTACEANS,MOLLUSC	1	No Quantity							64677			0
S3	2009	2009	2009	2	0	2	Export	702	Singapore	SGP	480	Mauritius	MUS								03	FISH,CRUSTACEANS,MOLLUSC	1	No Quantity							673544			0
S3	2009	2009	2009	2	0	2	Export	702	Singapore	SGP	490	Other Asia, nes									03	FISH,CRUSTACEANS,MOLLUSC	1	No Quantity							1848898			0
S3	2009	2009	2009	2	0	2	Export	702	Singapore	SGP	524	Nepal	NPL								03	FISH,CRUSTACEANS,MOLLUSC	1	No Quantity							20220			0
S3	2009	2009	2009	2	0	2	Export	702	Singapore	SGP	527	Oceania, nes									03	FISH,CRUSTACEANS,MOLLUSC	1	No Quantity							342668			0
S3	2009	2009	2009	2	0	2	Export	702	Singapore	SGP	528	Netherlands	NLD								03	FISH,CRUSTACEANS,MOLLUSC	1	No Quantity							273409			0
S3	2009	2009	2009	2	0	2	Export	702	Singapore	SGP	540	New Caledonia	NCL								03	FISH,CRUSTACEANS,MOLLUSC	1	No Quantity							600			0
S3	2009	2009	2009	2	0	2	Export	702	Singapore	SGP	548	Vanuatu	VUT								03	FISH,CRUSTACEANS,MOLLUSC	1	No Quantity							19901			0
S3	2009	2009	2009	2	0	2	Export	702	Singapore	SGP	554	New Zealand	NZL								03	FISH,CRUSTACEANS,MOLLUSC	1	No Quantity							128624			0
S3	2009	2009	2009	2	0	2	Export	702	Singapore	SGP	577	Other Africa, nes									03	FISH,CRUSTACEANS,MOLLUSC	1	No Quantity							9583			0
S3	2009	2009	2009	2	0	2	Export	702	Singapore	SGP	598	Papua New Guinea	PNG								03	FISH,CRUSTACEANS,MOLLUSC	1	No Quantity							12712			0
S3	2009	2009	2009	2	0	2	Export	702	Singapore	SGP	608	Philippines	PHL								03	FISH,CRUSTACEANS,MOLLUSC	1	No Quantity							1309885			0
S3	2009	2009	2009	2	0	2	Export	702	Singapore	SGP	620	Portugal	PRT								03	FISH,CRUSTACEANS,MOLLUSC	1	No Quantity							9762			0
S3	2009	2009	2009	2	0	2	Export	702	Singapore	SGP	634	Qatar	QAT								03	FISH,CRUSTACEANS,MOLLUSC	1	No Quantity							151888			0
S3	2009	2009	2009	2	0	2	Export	702	Singapore	SGP	637	North America and Central America, nes									03	FISH,CRUSTACEANS,MOLLUSC	1	No Quantity							1416			0
S3	2009	2009	2009	2	0	2	Export	702	Singapore	SGP	682	Saudi Arabia	SAU								03	FISH,CRUSTACEANS,MOLLUSC	1	No Quantity							69210			0
S3	2009	2009	2009	2	0	2	Export	702	Singapore	SGP	690	Seychelles	SYC								03	FISH,CRUSTACEANS,MOLLUSC	1	No Quantity							10235			0
S3	2009	2009	2009	2	0	2	Export	702	Singapore	SGP	699	India	IND								03	FISH,CRUSTACEANS,MOLLUSC	1	No Quantity							181191			0
S3	2009	2009	2009	2	0	2	Export	702	Singapore	SGP	704	Viet Nam	VNM								03	FISH,CRUSTACEANS,MOLLUSC	1	No Quantity							1110166			0
S3	2009	2009	2009	2	0	2	Export	702	Singapore	SGP	710	South Africa	ZAF								03	FISH,CRUSTACEANS,MOLLUSC	1	No Quantity							69474			0
S3	2009	2009	2009	2	0	2	Export	702	Singapore	SGP	748	Swaziland	SWZ								03	FISH,CRUSTACEANS,MOLLUSC	1	No Quantity							11052			0
S3	2009	2009	2009	2	0	2	Export	702	Singapore	SGP	752	Sweden	SWE								03	FISH,CRUSTACEANS,MOLLUSC	1	No Quantity							67078			0
S3	2009	2009	2009	2	0	2	Export	702	Singapore	SGP	764	Thailand	THA								03	FISH,CRUSTACEANS,MOLLUSC	1	No Quantity							4753723			0
S3	2009	2009	2009	2	0	2	Export	702	Singapore	SGP	784	United Arab Emirates	ARE								03	FISH,CRUSTACEANS,MOLLUSC	1	No Quantity							213292			0
S3	2009	2009	2009	2	0	2	Export	702	Singapore	SGP	818	Egypt	EGY								03	FISH,CRUSTACEANS,MOLLUSC	1	No Quantity							28185			0
S3	2009	2009	2009	2	0	2	Export	702	Singapore	SGP	826	United Kingdom	GBR								03	FISH,CRUSTACEANS,MOLLUSC	1	No Quantity							485726			0
S3	2009	2009	2009	2	0	2	Export	702	Singapore	SGP	842	USA	USA								03	FISH,CRUSTACEANS,MOLLUSC	1	No Quantity							2746263			0
S3	2009	2009	2009	2	0	2	Export	686	Senegal	SEN	0	World	WLD								04	CEREALS,CEREAL PREPRTNS.	1	No Quantity							62014151			0
S3	2009	2009	2009	2	0	2	Export	686	Senegal	SEN	124	Canada	CAN								04	CEREALS,CEREAL PREPRTNS.	1	No Quantity							2148			0
S3	2009	2009	2009	2	0	2	Export	686	Senegal	SEN	132	Cabo Verde	CPV								04	CEREALS,CEREAL PREPRTNS.	1	No Quantity							214634			0
S3	2009	2009	2009	2	0	2	Export	686	Senegal	SEN	204	Benin	BEN								04	CEREALS,CEREAL PREPRTNS.	1	No Quantity							61355			0
S3	2009	2009	2009	2	0	2	Export	686	Senegal	SEN	251	France	FRA								04	CEREALS,CEREAL PREPRTNS.	1	No Quantity							249991			0
S3	2009	2009	2009	2	0	2	Export	686	Senegal	SEN	266	Gabon	GAB								04	CEREALS,CEREAL PREPRTNS.	1	No Quantity							134			0
S3	2009	2009	2009	2	0	2	Export	686	Senegal	SEN	270	Gambia	GMB								04	CEREALS,CEREAL PREPRTNS.	1	No Quantity							2441065			0
S3	2009	2009	2009	2	0	2	Export	686	Senegal	SEN	324	Guinea	GIN								04	CEREALS,CEREAL PREPRTNS.	1	No Quantity							853455			0
S3	2009	2009	2009	2	0	2	Export	686	Senegal	SEN	381	Italy	ITA								04	CEREALS,CEREAL PREPRTNS.	1	No Quantity							146810			0
S3	2009	2009	2009	2	0	2	Export	686	Senegal	SEN	384	Côte d'Ivoire	CIV								04	CEREALS,CEREAL PREPRTNS.	1	No Quantity							5187427			0
S3	2009	2009	2009	2	0	2	Export	686	Senegal	SEN	422	Lebanon	LBN								04	CEREALS,CEREAL PREPRTNS.	1	No Quantity							9215			0
S3	2009	2009	2009	2	0	2	Export	686	Senegal	SEN	466	Mali	MLI								04	CEREALS,CEREAL PREPRTNS.	1	No Quantity							43189203			0
S3	2009	2009	2009	2	0	2	Export	686	Senegal	SEN	478	Mauritania	MRT								04	CEREALS,CEREAL PREPRTNS.	1	No Quantity							2253985			0
S3	2009	2009	2009	2	0	2	Export	686	Senegal	SEN	562	Niger	NER								04	CEREALS,CEREAL PREPRTNS.	1	No Quantity							48370			0
S3	2009	2009	2009	2	0	2	Export	686	Senegal	SEN	566	Nigeria	NGA								04	CEREALS,CEREAL PREPRTNS.	1	No Quantity							1094			0
S3	2009	2009	2009	2	0	2	Export	686	Senegal	SEN	598	Papua New Guinea	PNG								04	CEREALS,CEREAL PREPRTNS.	1	No Quantity							10488			0
S3	2009	2009	2009	2	0	2	Export	686	Senegal	SEN	620	Portugal	PRT								04	CEREALS,CEREAL PREPRTNS.	1	No Quantity							528			0
S3	2009	2009	2009	2	0	2	Export	686	Senegal	SEN	624	Guinea-Bissau	GNB								04	CEREALS,CEREAL PREPRTNS.	1	No Quantity							7157706			0
S3	2009	2009	2009	2	0	2	Export	686	Senegal	SEN	682	Saudi Arabia	SAU								04	CEREALS,CEREAL PREPRTNS.	1	No Quantity							9215			0
S3	2009	2009	2009	2	0	2	Export	686	Senegal	SEN	694	Sierra Leone	SLE								04	CEREALS,CEREAL PREPRTNS.	1	No Quantity							35110			0
S3	2009	2009	2009	2	0	2	Export	686	Senegal	SEN	724	Spain	ESP								04	CEREALS,CEREAL PREPRTNS.	1	No Quantity							56895			0
S3	2009	2009	2009	2	0	2	Export	686	Senegal	SEN	757	Switzerland	CHE								04	CEREALS,CEREAL PREPRTNS.	1	No Quantity							17033			0
S3	2009	2009	2009	2	0	2	Export	686	Senegal	SEN	826	United Kingdom	GBR								04	CEREALS,CEREAL PREPRTNS.	1	No Quantity							26383			0
S3	2009	2009	2009	2	0	2	Export	686	Senegal	SEN	837	Bunkers									04	CEREALS,CEREAL PREPRTNS.	1	No Quantity							19049			0
S3	2009	2009	2009	2	0	2	Export	686	Senegal	SEN	842	USA	USA								04	CEREALS,CEREAL PREPRTNS.	1	No Quantity							14902			0
S3	2009	2009	2009	2	0	2	Export	686	Senegal	SEN	854	Burkina Faso	BFA								04	CEREALS,CEREAL PREPRTNS.	1	No Quantity							7956			0
S3	2009	2009	2009	2	0	2	Export	702	Singapore	SGP	0	World	WLD								04	CEREALS,CEREAL PREPRTNS.	1	No Quantity							181233316			0
S3	2009	2009	2009	2	0	2	Export	702	Singapore	SGP	4	Afghanistan	AFG								04	CEREALS,CEREAL PREPRTNS.	1	No Quantity							210780			0
S3	2009	2009	2009	2	0	2	Export	702	Singapore	SGP	12	Algeria	DZA								04	CEREALS,CEREAL PREPRTNS.	1	No Quantity							32732			0
S3	2009	2009	2009	2	0	2	Export	702	Singapore	SGP	36	Australia	AUS								04	CEREALS,CEREAL PREPRTNS.	1	No Quantity							7730039			0
S3	2009	2009	2009	2	0	2	Export	702	Singapore	SGP	48	Bahrain	BHR								04	CEREALS,CEREAL PREPRTNS.	1	No Quantity							733211			0
S3	2009	2009	2009	2	0	2	Export	702	Singapore	SGP	50	Bangladesh	BGD								04	CEREALS,CEREAL PREPRTNS.	1	No Quantity							78071			0
S3	2009	2009	2009	2	0	2	Export	702	Singapore	SGP	56	Belgium	BEL								04	CEREALS,CEREAL PREPRTNS.	1	No Quantity							692022			0
S3	2009	2009	2009	2	0	2	Export	702	Singapore	SGP	90	Solomon Isds	SLB								04	CEREALS,CEREAL PREPRTNS.	1	No Quantity							181620			0
S3	2009	2009	2009	2	0	2	Export	702	Singapore	SGP	96	Brunei Darussalam	BRN								04	CEREALS,CEREAL PREPRTNS.	1	No Quantity							6074441			0
S3	2009	2009	2009	2	0	2	Export	702	Singapore	SGP	104	Myanmar	MMR								04	CEREALS,CEREAL PREPRTNS.	1	No Quantity							4369355			0
S3	2009	2009	2009	2	0	2	Export	702	Singapore	SGP	116	Cambodia	KHM								04	CEREALS,CEREAL PREPRTNS.	1	No Quantity							860543			0
S3	2009	2009	2009	2	0	2	Export	702	Singapore	SGP	120	Cameroon	CMR								04	CEREALS,CEREAL PREPRTNS.	1	No Quantity							11			0
S3	2009	2009	2009	2	0	2	Export	702	Singapore	SGP	124	Canada	CAN								04	CEREALS,CEREAL PREPRTNS.	1	No Quantity							4456866			0
S3	2009	2009	2009	2	0	2	Export	702	Singapore	SGP	144	Sri Lanka	LKA								04	CEREALS,CEREAL PREPRTNS.	1	No Quantity							551726			0
S3	2009	2009	2009	2	0	2	Export	702	Singapore	SGP	156	China	CHN								04	CEREALS,CEREAL PREPRTNS.	1	No Quantity							1642111			0
S3	2009	2009	2009	2	0	2	Export	702	Singapore	SGP	196	Cyprus	CYP								04	CEREALS,CEREAL PREPRTNS.	1	No Quantity							323312			0
S3	2009	2009	2009	2	0	2	Export	702	Singapore	SGP	204	Benin	BEN								04	CEREALS,CEREAL PREPRTNS.	1	No Quantity							34792			0
S3	2009	2009	2009	2	0	2	Export	702	Singapore	SGP	208	Denmark	DNK								04	CEREALS,CEREAL PREPRTNS.	1	No Quantity							386609			0
S3	2009	2009	2009	2	0	2	Export	702	Singapore	SGP	242	Fiji	FJI								04	CEREALS,CEREAL PREPRTNS.	1	No Quantity							51594			0
S3	2009	2009	2009	2	0	2	Export	702	Singapore	SGP	251	France	FRA								04	CEREALS,CEREAL PREPRTNS.	1	No Quantity							3573749			0
S3	2009	2009	2009	2	0	2	Export	702	Singapore	SGP	258	French Polynesia	PYF								04	CEREALS,CEREAL PREPRTNS.	1	No Quantity							965681			0
S3	2009	2009	2009	2	0	2	Export	702	Singapore	SGP	276	Germany	DEU								04	CEREALS,CEREAL PREPRTNS.	1	No Quantity							1007238			0
S3	2009	2009	2009	2	0	2	Export	702	Singapore	SGP	300	Greece	GRC								04	CEREALS,CEREAL PREPRTNS.	1	No Quantity							283943			0
S3	2009	2009	2009	2	0	2	Export	702	Singapore	SGP	316	Guam	GUM								04	CEREALS,CEREAL PREPRTNS.	1	No Quantity							65436			0
S3	2009	2009	2009	2	0	2	Export	702	Singapore	SGP	324	Guinea	GIN								04	CEREALS,CEREAL PREPRTNS.	1	No Quantity							20760			0
S3	2009	2009	2009	2	0	2	Export	702	Singapore	SGP	344	China, Hong Kong SAR	HKG								04	CEREALS,CEREAL PREPRTNS.	1	No Quantity							6301277			0
S3	2009	2009	2009	2	0	2	Export	702	Singapore	SGP	360	Indonesia	IDN								04	CEREALS,CEREAL PREPRTNS.	1	No Quantity							9695042			0
S3	2009	2009	2009	2	0	2	Export	702	Singapore	SGP	364	Iran	IRN								04	CEREALS,CEREAL PREPRTNS.	1	No Quantity							115379			0
S3	2009	2009	2009	2	0	2	Export	702	Singapore	SGP	372	Ireland	IRL								04	CEREALS,CEREAL PREPRTNS.	1	No Quantity							593767			0
S3	2009	2009	2009	2	0	2	Export	702	Singapore	SGP	376	Israel	ISR								04	CEREALS,CEREAL PREPRTNS.	1	No Quantity							245802			0
S3	2009	2009	2009	2	0	2	Export	702	Singapore	SGP	381	Italy	ITA								04	CEREALS,CEREAL PREPRTNS.	1	No Quantity							471722			0
S3	2009	2009	2009	2	0	2	Export	702	Singapore	SGP	392	Japan	JPN								04	CEREALS,CEREAL PREPRTNS.	1	No Quantity							19359304			0
S3	2009	2009	2009	2	0	2	Export	702	Singapore	SGP	398	Kazakhstan	KAZ								04	CEREALS,CEREAL PREPRTNS.	1	No Quantity							539427			0
S3	2009	2009	2009	2	0	2	Export	702	Singapore	SGP	400	Jordan	JOR								04	CEREALS,CEREAL PREPRTNS.	1	No Quantity							379789			0
S3	2009	2009	2009	2	0	2	Export	702	Singapore	SGP	404	Kenya	KEN								04	CEREALS,CEREAL PREPRTNS.	1	No Quantity							44638			0
S3	2009	2009	2009	2	0	2	Export	702	Singapore	SGP	408	Dem. People's Rep. of Korea	PRK								04	CEREALS,CEREAL PREPRTNS.	1	No Quantity							14645			0
S3	2009	2009	2009	2	0	2	Export	702	Singapore	SGP	410	Rep. of Korea	KOR								04	CEREALS,CEREAL PREPRTNS.	1	No Quantity							2314947			0
S3	2009	2009	2009	2	0	2	Export	702	Singapore	SGP	414	Kuwait	KWT								04	CEREALS,CEREAL PREPRTNS.	1	No Quantity							1484666			0
S3	2009	2009	2009	2	0	2	Export	702	Singapore	SGP	422	Lebanon	LBN								04	CEREALS,CEREAL PREPRTNS.	1	No Quantity							247354			0
S3	2009	2009	2009	2	0	2	Export	702	Singapore	SGP	446	China, Macao SAR	MAC								04	CEREALS,CEREAL PREPRTNS.	1	No Quantity							131253			0
S3	2009	2009	2009	2	0	2	Export	702	Singapore	SGP	450	Madagascar	MDG								04	CEREALS,CEREAL PREPRTNS.	1	No Quantity							799393			0
S3	2009	2009	2009	2	0	2	Export	702	Singapore	SGP	458	Malaysia	MYS								04	CEREALS,CEREAL PREPRTNS.	1	No Quantity							24829005			0
S3	2009	2009	2009	2	0	2	Export	702	Singapore	SGP	462	Maldives	MDV								04	CEREALS,CEREAL PREPRTNS.	1	No Quantity							3644481			0
S3	2009	2009	2009	2	0	2	Export	702	Singapore	SGP	480	Mauritius	MUS								04	CEREALS,CEREAL PREPRTNS.	1	No Quantity							837431			0
S3	2009	2009	2009	2	0	2	Export	702	Singapore	SGP	484	Mexico	MEX								04	CEREALS,CEREAL PREPRTNS.	1	No Quantity							373			0
S3	2009	2009	2009	2	0	2	Export	702	Singapore	SGP	490	Other Asia, nes									04	CEREALS,CEREAL PREPRTNS.	1	No Quantity							2510244			0
S3	2009	2009	2009	2	0	2	Export	702	Singapore	SGP	496	Mongolia	MNG								04	CEREALS,CEREAL PREPRTNS.	1	No Quantity							207332			0
S3	2009	2009	2009	2	0	2	Export	702	Singapore	SGP	512	Oman	OMN								04	CEREALS,CEREAL PREPRTNS.	1	No Quantity							926158			0
S3	2009	2009	2009	2	0	2	Export	702	Singapore	SGP	524	Nepal	NPL								04	CEREALS,CEREAL PREPRTNS.	1	No Quantity							41012			0
S3	2009	2009	2009	2	0	2	Export	702	Singapore	SGP	527	Oceania, nes									04	CEREALS,CEREAL PREPRTNS.	1	No Quantity							404519			0
S3	2009	2009	2009	2	0	2	Export	702	Singapore	SGP	528	Netherlands	NLD								04	CEREALS,CEREAL PREPRTNS.	1	No Quantity							5702822			0
S3	2009	2009	2009	2	0	2	Export	702	Singapore	SGP	540	New Caledonia	NCL								04	CEREALS,CEREAL PREPRTNS.	1	No Quantity							241608			0
S3	2009	2009	2009	2	0	2	Export	702	Singapore	SGP	548	Vanuatu	VUT								04	CEREALS,CEREAL PREPRTNS.	1	No Quantity							405139			0
S3	2009	2009	2009	2	0	2	Export	702	Singapore	SGP	554	New Zealand	NZL								04	CEREALS,CEREAL PREPRTNS.	1	No Quantity							237795			0
S3	2009	2009	2009	2	0	2	Export	702	Singapore	SGP	566	Nigeria	NGA								04	CEREALS,CEREAL PREPRTNS.	1	No Quantity							26326			0
S3	2009	2009	2009	2	0	2	Export	702	Singapore	SGP	577	Other Africa, nes									04	CEREALS,CEREAL PREPRTNS.	1	No Quantity							173882			0
S3	2009	2009	2009	2	0	2	Export	702	Singapore	SGP	579	Norway	NOR								04	CEREALS,CEREAL PREPRTNS.	1	No Quantity							461125			0
S3	2009	2009	2009	2	0	2	Export	702	Singapore	SGP	580	N. Mariana Isds	MNP								04	CEREALS,CEREAL PREPRTNS.	1	No Quantity							45462			0
S3	2009	2009	2009	2	0	2	Export	702	Singapore	SGP	584	Marshall Isds	MHL								04	CEREALS,CEREAL PREPRTNS.	1	No Quantity							55989			0
S3	2009	2009	2009	2	0	2	Export	702	Singapore	SGP	586	Pakistan	PAK								04	CEREALS,CEREAL PREPRTNS.	1	No Quantity							266225			0
S3	2009	2009	2009	2	0	2	Export	702	Singapore	SGP	598	Papua New Guinea	PNG								04	CEREALS,CEREAL PREPRTNS.	1	No Quantity							916291			0
S3	2009	2009	2009	2	0	2	Export	702	Singapore	SGP	604	Peru	PER								04	CEREALS,CEREAL PREPRTNS.	1	No Quantity							53160			0
S3	2009	2009	2009	2	0	2	Export	702	Singapore	SGP	608	Philippines	PHL								04	CEREALS,CEREAL PREPRTNS.	1	No Quantity							11147245			0
S3	2009	2009	2009	2	0	2	Export	702	Singapore	SGP	620	Portugal	PRT								04	CEREALS,CEREAL PREPRTNS.	1	No Quantity							21			0
S3	2009	2009	2009	2	0	2	Export	702	Singapore	SGP	634	Qatar	QAT								04	CEREALS,CEREAL PREPRTNS.	1	No Quantity							890460			0
S3	2009	2009	2009	2	0	2	Export	702	Singapore	SGP	637	North America and Central America, nes									04	CEREALS,CEREAL PREPRTNS.	1	No Quantity							47484			0
S3	2009	2009	2009	2	0	2	Export	702	Singapore	SGP	643	Russian Federation	RUS								04	CEREALS,CEREAL PREPRTNS.	1	No Quantity							256000			0
S3	2009	2009	2009	2	0	2	Export	702	Singapore	SGP	682	Saudi Arabia	SAU								04	CEREALS,CEREAL PREPRTNS.	1	No Quantity							3301620			0
S3	2009	2009	2009	2	0	2	Export	702	Singapore	SGP	690	Seychelles	SYC								04	CEREALS,CEREAL PREPRTNS.	1	No Quantity							368227			0
S3	2009	2009	2009	2	0	2	Export	702	Singapore	SGP	699	India	IND								04	CEREALS,CEREAL PREPRTNS.	1	No Quantity							1138560			0
S3	2009	2009	2009	2	0	2	Export	702	Singapore	SGP	704	Viet Nam	VNM								04	CEREALS,CEREAL PREPRTNS.	1	No Quantity							2259399			0
S3	2009	2009	2009	2	0	2	Export	702	Singapore	SGP	710	South Africa	ZAF								04	CEREALS,CEREAL PREPRTNS.	1	No Quantity							528119			0
S3	2009	2009	2009	2	0	2	Export	702	Singapore	SGP	724	Spain	ESP								04	CEREALS,CEREAL PREPRTNS.	1	No Quantity							964072			0
S3	2009	2009	2009	2	0	2	Export	702	Singapore	SGP	736	Fmr Sudan	SDN								04	CEREALS,CEREAL PREPRTNS.	1	No Quantity							284			0
S3	2009	2009	2009	2	0	2	Export	702	Singapore	SGP	748	Swaziland	SWZ								04	CEREALS,CEREAL PREPRTNS.	1	No Quantity							7123			0
S3	2009	2009	2009	2	0	2	Export	702	Singapore	SGP	752	Sweden	SWE								04	CEREALS,CEREAL PREPRTNS.	1	No Quantity							451783			0
S3	2009	2009	2009	2	0	2	Export	702	Singapore	SGP	757	Switzerland	CHE								04	CEREALS,CEREAL PREPRTNS.	1	No Quantity							183174			0
S3	2009	2009	2009	2	0	2	Export	702	Singapore	SGP	764	Thailand	THA								04	CEREALS,CEREAL PREPRTNS.	1	No Quantity							7549467			0
S3	2009	2009	2009	2	0	2	Export	702	Singapore	SGP	784	United Arab Emirates	ARE								04	CEREALS,CEREAL PREPRTNS.	1	No Quantity							5232435			0
S3	2009	2009	2009	2	0	2	Export	702	Singapore	SGP	792	Turkey	TUR								04	CEREALS,CEREAL PREPRTNS.	1	No Quantity							56008			0
S3	2009	2009	2009	2	0	2	Export	702	Singapore	SGP	804	Ukraine	UKR								04	CEREALS,CEREAL PREPRTNS.	1	No Quantity							40006			0
S3	2009	2009	2009	2	0	2	Export	702	Singapore	SGP	818	Egypt	EGY								04	CEREALS,CEREAL PREPRTNS.	1	No Quantity							137509			0
S3	2009	2009	2009	2	0	2	Export	702	Singapore	SGP	826	United Kingdom	GBR								04	CEREALS,CEREAL PREPRTNS.	1	No Quantity							9429514			0
S3	2009	2009	2009	2	0	2	Export	702	Singapore	SGP	834	United Rep. of Tanzania	TZA								04	CEREALS,CEREAL PREPRTNS.	1	No Quantity							36320			0
S3	2009	2009	2009	2	0	2	Export	702	Singapore	SGP	842	USA	USA								04	CEREALS,CEREAL PREPRTNS.	1	No Quantity							18154625			0
S3	2009	2009	2009	2	0	2	Export	702	Singapore	SGP	882	Samoa	WSM								04	CEREALS,CEREAL PREPRTNS.	1	No Quantity							2259			0
S3	2009	2009	2009	2	0	2	Export	702	Singapore	SGP	894	Zambia	ZMB								04	CEREALS,CEREAL PREPRTNS.	1	No Quantity							179			0
S3	2009	2009	2009	2	0	2	Export	686	Senegal	SEN	0	World	WLD								05	VEGETABLES AND FRUIT	1	No Quantity							31911002			0
S3	2009	2009	2009	2	0	2	Export	686	Senegal	SEN	4	Afghanistan	AFG								05	VEGETABLES AND FRUIT	1	No Quantity							2015			0
S3	2009	2009	2009	2	0	2	Export	686	Senegal	SEN	16	American Samoa	ASM								05	VEGETABLES AND FRUIT	1	No Quantity							6197			0
S3	2009	2009	2009	2	0	2	Export	686	Senegal	SEN	56	Belgium	BEL								05	VEGETABLES AND FRUIT	1	No Quantity							823036			0
S3	2009	2009	2009	2	0	2	Export	686	Senegal	SEN	96	Brunei Darussalam	BRN								05	VEGETABLES AND FRUIT	1	No Quantity							116			0
S3	2009	2009	2009	2	0	2	Export	686	Senegal	SEN	100	Bulgaria	BGR								05	VEGETABLES AND FRUIT	1	No Quantity							4515			0
S3	2009	2009	2009	2	0	2	Export	686	Senegal	SEN	120	Cameroon	CMR								05	VEGETABLES AND FRUIT	1	No Quantity							1113			0
S3	2009	2009	2009	2	0	2	Export	686	Senegal	SEN	124	Canada	CAN								05	VEGETABLES AND FRUIT	1	No Quantity							1583			0
S3	2009	2009	2009	2	0	2	Export	686	Senegal	SEN	132	Cabo Verde	CPV								05	VEGETABLES AND FRUIT	1	No Quantity							8993			0
S3	2009	2009	2009	2	0	2	Export	686	Senegal	SEN	140	Central African Rep.	CAF								05	VEGETABLES AND FRUIT	1	No Quantity							1968			0
S3	2009	2009	2009	2	0	2	Export	686	Senegal	SEN	196	Cyprus	CYP								05	VEGETABLES AND FRUIT	1	No Quantity							14538			0
S3	2009	2009	2009	2	0	2	Export	686	Senegal	SEN	208	Denmark	DNK								05	VEGETABLES AND FRUIT	1	No Quantity							3449			0
S3	2009	2009	2009	2	0	2	Export	686	Senegal	SEN	246	Finland	FIN								05	VEGETABLES AND FRUIT	1	No Quantity							6789			0
S3	2009	2009	2009	2	0	2	Export	686	Senegal	SEN	251	France	FRA								05	VEGETABLES AND FRUIT	1	No Quantity							14032503			0
S3	2009	2009	2009	2	0	2	Export	686	Senegal	SEN	266	Gabon	GAB								05	VEGETABLES AND FRUIT	1	No Quantity							4834			0
S3	2009	2009	2009	2	0	2	Export	686	Senegal	SEN	268	Georgia	GEO								05	VEGETABLES AND FRUIT	1	No Quantity							6254			0
S3	2009	2009	2009	2	0	2	Export	686	Senegal	SEN	270	Gambia	GMB								05	VEGETABLES AND FRUIT	1	No Quantity							221441			0
S3	2009	2009	2009	2	0	2	Export	686	Senegal	SEN	276	Germany	DEU								05	VEGETABLES AND FRUIT	1	No Quantity							3044289			0
S3	2009	2009	2009	2	0	2	Export	686	Senegal	SEN	288	Ghana	GHA								05	VEGETABLES AND FRUIT	1	No Quantity							121050			0
S3	2009	2009	2009	2	0	2	Export	686	Senegal	SEN	300	Greece	GRC								05	VEGETABLES AND FRUIT	1	No Quantity							34771			0
S3	2009	2009	2009	2	0	2	Export	686	Senegal	SEN	324	Guinea	GIN								05	VEGETABLES AND FRUIT	1	No Quantity							38670			0
S3	2009	2009	2009	2	0	2	Export	686	Senegal	SEN	376	Israel	ISR								05	VEGETABLES AND FRUIT	1	No Quantity							6183			0
S3	2009	2009	2009	2	0	2	Export	686	Senegal	SEN	381	Italy	ITA								05	VEGETABLES AND FRUIT	1	No Quantity							1371074			0
S3	2009	2009	2009	2	0	2	Export	686	Senegal	SEN	384	Côte d'Ivoire	CIV								05	VEGETABLES AND FRUIT	1	No Quantity							22310			0
S3	2009	2009	2009	2	0	2	Export	686	Senegal	SEN	414	Kuwait	KWT								05	VEGETABLES AND FRUIT	1	No Quantity							4260			0
S3	2009	2009	2009	2	0	2	Export	686	Senegal	SEN	422	Lebanon	LBN								05	VEGETABLES AND FRUIT	1	No Quantity							10574			0
S3	2009	2009	2009	2	0	2	Export	686	Senegal	SEN	466	Mali	MLI								05	VEGETABLES AND FRUIT	1	No Quantity							769000			0
S3	2009	2009	2009	2	0	2	Export	686	Senegal	SEN	470	Malta	MLT								05	VEGETABLES AND FRUIT	1	No Quantity							2651			0
S3	2009	2009	2009	2	0	2	Export	686	Senegal	SEN	478	Mauritania	MRT								05	VEGETABLES AND FRUIT	1	No Quantity							110870			0
S3	2009	2009	2009	2	0	2	Export	686	Senegal	SEN	504	Morocco	MAR								05	VEGETABLES AND FRUIT	1	No Quantity							18285			0
S3	2009	2009	2009	2	0	2	Export	686	Senegal	SEN	528	Netherlands	NLD								05	VEGETABLES AND FRUIT	1	No Quantity							2793083			0
S3	2009	2009	2009	2	0	2	Export	686	Senegal	SEN	598	Papua New Guinea	PNG								05	VEGETABLES AND FRUIT	1	No Quantity							2298			0
S3	2009	2009	2009	2	0	2	Export	686	Senegal	SEN	620	Portugal	PRT								05	VEGETABLES AND FRUIT	1	No Quantity							31527			0
S3	2009	2009	2009	2	0	2	Export	686	Senegal	SEN	624	Guinea-Bissau	GNB								05	VEGETABLES AND FRUIT	1	No Quantity							103661			0
S3	2009	2009	2009	2	0	2	Export	686	Senegal	SEN	646	Rwanda	RWA								05	VEGETABLES AND FRUIT	1	No Quantity							3214			0
S3	2009	2009	2009	2	0	2	Export	686	Senegal	SEN	699	India	IND								05	VEGETABLES AND FRUIT	1	No Quantity							449144			0
S3	2009	2009	2009	2	0	2	Export	686	Senegal	SEN	724	Spain	ESP								05	VEGETABLES AND FRUIT	1	No Quantity							2373664			0
S3	2009	2009	2009	2	0	2	Export	686	Senegal	SEN	757	Switzerland	CHE								05	VEGETABLES AND FRUIT	1	No Quantity							5876			0
S3	2009	2009	2009	2	0	2	Export	686	Senegal	SEN	784	United Arab Emirates	ARE								05	VEGETABLES AND FRUIT	1	No Quantity							212			0
S3	2009	2009	2009	2	0	2	Export	686	Senegal	SEN	792	Turkey	TUR								05	VEGETABLES AND FRUIT	1	No Quantity							4694			0
S3	2009	2009	2009	2	0	2	Export	686	Senegal	SEN	818	Egypt	EGY								05	VEGETABLES AND FRUIT	1	No Quantity							106			0
S3	2009	2009	2009	2	0	2	Export	686	Senegal	SEN	826	United Kingdom	GBR								05	VEGETABLES AND FRUIT	1	No Quantity							5150395			0
S3	2009	2009	2009	2	0	2	Export	686	Senegal	SEN	837	Bunkers									05	VEGETABLES AND FRUIT	1	No Quantity							225850			0
S3	2009	2009	2009	2	0	2	Export	686	Senegal	SEN	842	USA	USA								05	VEGETABLES AND FRUIT	1	No Quantity							70179			0
S3	2009	2009	2009	2	0	2	Export	686	Senegal	SEN	854	Burkina Faso	BFA								05	VEGETABLES AND FRUIT	1	No Quantity							3767			0
S3	2009	2009	2009	2	0	2	Export	702	Singapore	SGP	0	World	WLD								05	VEGETABLES AND FRUIT	1	No Quantity							143554533			0
S3	2009	2009	2009	2	0	2	Export	702	Singapore	SGP	12	Algeria	DZA								05	VEGETABLES AND FRUIT	1	No Quantity							20950			0
S3	2009	2009	2009	2	0	2	Export	702	Singapore	SGP	32	Argentina	ARG								05	VEGETABLES AND FRUIT	1	No Quantity							296819			0
S3	2009	2009	2009	2	0	2	Export	702	Singapore	SGP	36	Australia	AUS								05	VEGETABLES AND FRUIT	1	No Quantity							1698720			0
S3	2009	2009	2009	2	0	2	Export	702	Singapore	SGP	40	Austria	AUT								05	VEGETABLES AND FRUIT	1	No Quantity							60355			0
S3	2009	2009	2009	2	0	2	Export	702	Singapore	SGP	48	Bahrain	BHR								05	VEGETABLES AND FRUIT	1	No Quantity							548560			0
S3	2009	2009	2009	2	0	2	Export	702	Singapore	SGP	50	Bangladesh	BGD								05	VEGETABLES AND FRUIT	1	No Quantity							916543			0
S3	2009	2009	2009	2	0	2	Export	702	Singapore	SGP	56	Belgium	BEL								05	VEGETABLES AND FRUIT	1	No Quantity							3041812			0
S3	2009	2009	2009	2	0	2	Export	702	Singapore	SGP	76	Brazil	BRA								05	VEGETABLES AND FRUIT	1	No Quantity							71148			0
S3	2009	2009	2009	2	0	2	Export	702	Singapore	SGP	90	Solomon Isds	SLB								05	VEGETABLES AND FRUIT	1	No Quantity							60662			0
S3	2009	2009	2009	2	0	2	Export	702	Singapore	SGP	96	Brunei Darussalam	BRN								05	VEGETABLES AND FRUIT	1	No Quantity							9203035			0
S3	2009	2009	2009	2	0	2	Export	702	Singapore	SGP	100	Bulgaria	BGR								05	VEGETABLES AND FRUIT	1	No Quantity							535652			0
S3	2009	2009	2009	2	0	2	Export	702	Singapore	SGP	104	Myanmar	MMR								05	VEGETABLES AND FRUIT	1	No Quantity							754389			0
S3	2009	2009	2009	2	0	2	Export	702	Singapore	SGP	116	Cambodia	KHM								05	VEGETABLES AND FRUIT	1	No Quantity							4067377			0
S3	2009	2009	2009	2	0	2	Export	702	Singapore	SGP	124	Canada	CAN								05	VEGETABLES AND FRUIT	1	No Quantity							823845			0
S3	2009	2009	2009	2	0	2	Export	702	Singapore	SGP	144	Sri Lanka	LKA								05	VEGETABLES AND FRUIT	1	No Quantity							1030762			0
S3	2009	2009	2009	2	0	2	Export	702	Singapore	SGP	152	Chile	CHL								05	VEGETABLES AND FRUIT	1	No Quantity							73294			0
S3	2009	2009	2009	2	0	2	Export	702	Singapore	SGP	156	China	CHN								05	VEGETABLES AND FRUIT	1	No Quantity							1223559			0
S3	2009	2009	2009	2	0	2	Export	702	Singapore	SGP	191	Croatia	HRV								05	VEGETABLES AND FRUIT	1	No Quantity							299849			0
S3	2009	2009	2009	2	0	2	Export	702	Singapore	SGP	204	Benin	BEN								05	VEGETABLES AND FRUIT	1	No Quantity							293205			0
S3	2009	2009	2009	2	0	2	Export	702	Singapore	SGP	208	Denmark	DNK								05	VEGETABLES AND FRUIT	1	No Quantity							82485			0
S3	2009	2009	2009	2	0	2	Export	702	Singapore	SGP	214	Dominican Rep.	DOM								05	VEGETABLES AND FRUIT	1	No Quantity							215861			0
S3	2009	2009	2009	2	0	2	Export	702	Singapore	SGP	242	Fiji	FJI								05	VEGETABLES AND FRUIT	1	No Quantity							540324			0
S3	2009	2009	2009	2	0	2	Export	702	Singapore	SGP	251	France	FRA								05	VEGETABLES AND FRUIT	1	No Quantity							659249			0
S3	2009	2009	2009	2	0	2	Export	702	Singapore	SGP	258	French Polynesia	PYF								05	VEGETABLES AND FRUIT	1	No Quantity							382244			0
S3	2009	2009	2009	2	0	2	Export	702	Singapore	SGP	276	Germany	DEU								05	VEGETABLES AND FRUIT	1	No Quantity							4116771			0
S3	2009	2009	2009	2	0	2	Export	702	Singapore	SGP	300	Greece	GRC								05	VEGETABLES AND FRUIT	1	No Quantity							323248			0
S3	2009	2009	2009	2	0	2	Export	702	Singapore	SGP	344	China, Hong Kong SAR	HKG								05	VEGETABLES AND FRUIT	1	No Quantity							1761288			0
S3	2009	2009	2009	2	0	2	Export	702	Singapore	SGP	348	Hungary	HUN								05	VEGETABLES AND FRUIT	1	No Quantity							20021			0
S3	2009	2009	2009	2	0	2	Export	702	Singapore	SGP	360	Indonesia	IDN								05	VEGETABLES AND FRUIT	1	No Quantity							18395872			0
S3	2009	2009	2009	2	0	2	Export	702	Singapore	SGP	364	Iran	IRN								05	VEGETABLES AND FRUIT	1	No Quantity							214022			0
S3	2009	2009	2009	2	0	2	Export	702	Singapore	SGP	372	Ireland	IRL								05	VEGETABLES AND FRUIT	1	No Quantity							4095			0
S3	2009	2009	2009	2	0	2	Export	702	Singapore	SGP	376	Israel	ISR								05	VEGETABLES AND FRUIT	1	No Quantity							679582			0
S3	2009	2009	2009	2	0	2	Export	702	Singapore	SGP	381	Italy	ITA								05	VEGETABLES AND FRUIT	1	No Quantity							219766			0
S3	2009	2009	2009	2	0	2	Export	702	Singapore	SGP	392	Japan	JPN								05	VEGETABLES AND FRUIT	1	No Quantity							1164993			0
S3	2009	2009	2009	2	0	2	Export	702	Singapore	SGP	398	Kazakhstan	KAZ								05	VEGETABLES AND FRUIT	1	No Quantity							94162			0
S3	2009	2009	2009	2	0	2	Export	702	Singapore	SGP	400	Jordan	JOR								05	VEGETABLES AND FRUIT	1	No Quantity							117567			0
S3	2009	2009	2009	2	0	2	Export	702	Singapore	SGP	404	Kenya	KEN								05	VEGETABLES AND FRUIT	1	No Quantity							160768			0
S3	2009	2009	2009	2	0	2	Export	702	Singapore	SGP	408	Dem. People's Rep. of Korea	PRK								05	VEGETABLES AND FRUIT	1	No Quantity							6392			0
S3	2009	2009	2009	2	0	2	Export	702	Singapore	SGP	410	Rep. of Korea	KOR								05	VEGETABLES AND FRUIT	1	No Quantity							333249			0
S3	2009	2009	2009	2	0	2	Export	702	Singapore	SGP	414	Kuwait	KWT								05	VEGETABLES AND FRUIT	1	No Quantity							178122			0
S3	2009	2009	2009	2	0	2	Export	702	Singapore	SGP	422	Lebanon	LBN								05	VEGETABLES AND FRUIT	1	No Quantity							29310			0
S3	2009	2009	2009	2	0	2	Export	702	Singapore	SGP	440	Lithuania	LTU								05	VEGETABLES AND FRUIT	1	No Quantity							20738			0
S3	2009	2009	2009	2	0	2	Export	702	Singapore	SGP	446	China, Macao SAR	MAC								05	VEGETABLES AND FRUIT	1	No Quantity							105			0
S3	2009	2009	2009	2	0	2	Export	702	Singapore	SGP	450	Madagascar	MDG								05	VEGETABLES AND FRUIT	1	No Quantity							20626			0
S3	2009	2009	2009	2	0	2	Export	702	Singapore	SGP	458	Malaysia	MYS								05	VEGETABLES AND FRUIT	1	No Quantity							45571351			0
S3	2009	2009	2009	2	0	2	Export	702	Singapore	SGP	462	Maldives	MDV								05	VEGETABLES AND FRUIT	1	No Quantity							1662906			0
S3	2009	2009	2009	2	0	2	Export	702	Singapore	SGP	470	Malta	MLT								05	VEGETABLES AND FRUIT	1	No Quantity							24589			0
S3	2009	2009	2009	2	0	2	Export	702	Singapore	SGP	480	Mauritius	MUS								05	VEGETABLES AND FRUIT	1	No Quantity							728948			0
S3	2009	2009	2009	2	0	2	Export	702	Singapore	SGP	490	Other Asia, nes									05	VEGETABLES AND FRUIT	1	No Quantity							2117615			0
S3	2009	2009	2009	2	0	2	Export	702	Singapore	SGP	512	Oman	OMN								05	VEGETABLES AND FRUIT	1	No Quantity							248379			0
S3	2009	2009	2009	2	0	2	Export	702	Singapore	SGP	524	Nepal	NPL								05	VEGETABLES AND FRUIT	1	No Quantity							78553			0
S3	2009	2009	2009	2	0	2	Export	702	Singapore	SGP	527	Oceania, nes									05	VEGETABLES AND FRUIT	1	No Quantity							85263			0
S3	2009	2009	2009	2	0	2	Export	702	Singapore	SGP	528	Netherlands	NLD								05	VEGETABLES AND FRUIT	1	No Quantity							2175265			0
S3	2009	2009	2009	2	0	2	Export	702	Singapore	SGP	540	New Caledonia	NCL								05	VEGETABLES AND FRUIT	1	No Quantity							211439			0
S3	2009	2009	2009	2	0	2	Export	702	Singapore	SGP	548	Vanuatu	VUT								05	VEGETABLES AND FRUIT	1	No Quantity							52152			0
S3	2009	2009	2009	2	0	2	Export	702	Singapore	SGP	554	New Zealand	NZL								05	VEGETABLES AND FRUIT	1	No Quantity							235795			0
S3	2009	2009	2009	2	0	2	Export	702	Singapore	SGP	566	Nigeria	NGA								05	VEGETABLES AND FRUIT	1	No Quantity							89314			0
S3	2009	2009	2009	2	0	2	Export	702	Singapore	SGP	568	Other Europe, nes									05	VEGETABLES AND FRUIT	1	No Quantity							34863			0
S3	2009	2009	2009	2	0	2	Export	702	Singapore	SGP	577	Other Africa, nes									05	VEGETABLES AND FRUIT	1	No Quantity							76638			0
S3	2009	2009	2009	2	0	2	Export	702	Singapore	SGP	579	Norway	NOR								05	VEGETABLES AND FRUIT	1	No Quantity							10057			0
S3	2009	2009	2009	2	0	2	Export	702	Singapore	SGP	580	N. Mariana Isds	MNP								05	VEGETABLES AND FRUIT	1	No Quantity							10335			0
S3	2009	2009	2009	2	0	2	Export	702	Singapore	SGP	586	Pakistan	PAK								05	VEGETABLES AND FRUIT	1	No Quantity							1265798			0
S3	2009	2009	2009	2	0	2	Export	702	Singapore	SGP	598	Papua New Guinea	PNG								05	VEGETABLES AND FRUIT	1	No Quantity							490436			0
S3	2009	2009	2009	2	0	2	Export	702	Singapore	SGP	600	Paraguay	PRY								05	VEGETABLES AND FRUIT	1	No Quantity							81726			0
S3	2009	2009	2009	2	0	2	Export	702	Singapore	SGP	608	Philippines	PHL								05	VEGETABLES AND FRUIT	1	No Quantity							4487374			0
S3	2009	2009	2009	2	0	2	Export	702	Singapore	SGP	616	Poland	POL								05	VEGETABLES AND FRUIT	1	No Quantity							289273			0
S3	2009	2009	2009	2	0	2	Export	702	Singapore	SGP	620	Portugal	PRT								05	VEGETABLES AND FRUIT	1	No Quantity							29141			0
S3	2009	2009	2009	2	0	2	Export	702	Singapore	SGP	634	Qatar	QAT								05	VEGETABLES AND FRUIT	1	No Quantity							370763			0
S3	2009	2009	2009	2	0	2	Export	702	Singapore	SGP	637	North America and Central America, nes									05	VEGETABLES AND FRUIT	1	No Quantity							46899			0
S3	2009	2009	2009	2	0	2	Export	702	Singapore	SGP	642	Romania	ROU								05	VEGETABLES AND FRUIT	1	No Quantity							360049			0
S3	2009	2009	2009	2	0	2	Export	702	Singapore	SGP	643	Russian Federation	RUS								05	VEGETABLES AND FRUIT	1	No Quantity							1331160			0
S3	2009	2009	2009	2	0	2	Export	702	Singapore	SGP	682	Saudi Arabia	SAU								05	VEGETABLES AND FRUIT	1	No Quantity							381709			0
S3	2009	2009	2009	2	0	2	Export	702	Singapore	SGP	690	Seychelles	SYC								05	VEGETABLES AND FRUIT	1	No Quantity							1067240			0
S3	2009	2009	2009	2	0	2	Export	702	Singapore	SGP	699	India	IND								05	VEGETABLES AND FRUIT	1	No Quantity							1062885			0
S3	2009	2009	2009	2	0	2	Export	702	Singapore	SGP	704	Viet Nam	VNM								05	VEGETABLES AND FRUIT	1	No Quantity							1039363			0
S3	2009	2009	2009	2	0	2	Export	702	Singapore	SGP	705	Slovenia	SVN								05	VEGETABLES AND FRUIT	1	No Quantity							190750			0
S3	2009	2009	2009	2	0	2	Export	702	Singapore	SGP	710	South Africa	ZAF								05	VEGETABLES AND FRUIT	1	No Quantity							608057			0
S3	2009	2009	2009	2	0	2	Export	702	Singapore	SGP	724	Spain	ESP								05	VEGETABLES AND FRUIT	1	No Quantity							503804			0
S3	2009	2009	2009	2	0	2	Export	702	Singapore	SGP	736	Fmr Sudan	SDN								05	VEGETABLES AND FRUIT	1	No Quantity							18536			0
S3	2009	2009	2009	2	0	2	Export	702	Singapore	SGP	748	Swaziland	SWZ								05	VEGETABLES AND FRUIT	1	No Quantity							4675			0
S3	2009	2009	2009	2	0	2	Export	702	Singapore	SGP	752	Sweden	SWE								05	VEGETABLES AND FRUIT	1	No Quantity							171900			0
S3	2009	2009	2009	2	0	2	Export	702	Singapore	SGP	757	Switzerland	CHE								05	VEGETABLES AND FRUIT	1	No Quantity							9261			0
S3	2009	2009	2009	2	0	2	Export	702	Singapore	SGP	760	Syria	SYR								05	VEGETABLES AND FRUIT	1	No Quantity							563485			0
S3	2009	2009	2009	2	0	2	Export	702	Singapore	SGP	764	Thailand	THA								05	VEGETABLES AND FRUIT	1	No Quantity							2533427			0
S3	2009	2009	2009	2	0	2	Export	702	Singapore	SGP	784	United Arab Emirates	ARE								05	VEGETABLES AND FRUIT	1	No Quantity							2410744			0
S3	2009	2009	2009	2	0	2	Export	702	Singapore	SGP	788	Tunisia	TUN								05	VEGETABLES AND FRUIT	1	No Quantity							11617			0
S3	2009	2009	2009	2	0	2	Export	702	Singapore	SGP	792	Turkey	TUR								05	VEGETABLES AND FRUIT	1	No Quantity							3162430			0
S3	2009	2009	2009	2	0	2	Export	702	Singapore	SGP	804	Ukraine	UKR								05	VEGETABLES AND FRUIT	1	No Quantity							139922			0
S3	2009	2009	2009	2	0	2	Export	702	Singapore	SGP	818	Egypt	EGY								05	VEGETABLES AND FRUIT	1	No Quantity							770789			0
S3	2009	2009	2009	2	0	2	Export	702	Singapore	SGP	826	United Kingdom	GBR								05	VEGETABLES AND FRUIT	1	No Quantity							6468383			0
S3	2009	2009	2009	2	0	2	Export	702	Singapore	SGP	834	United Rep. of Tanzania	TZA								05	VEGETABLES AND FRUIT	1	No Quantity							4026			0
S3	2009	2009	2009	2	0	2	Export	702	Singapore	SGP	842	USA	USA								05	VEGETABLES AND FRUIT	1	No Quantity							4974264			0
S3	2009	2009	2009	2	0	2	Export	702	Singapore	SGP	858	Uruguay	URY								05	VEGETABLES AND FRUIT	1	No Quantity							10			0
S3	2009	2009	2009	2	0	2	Export	702	Singapore	SGP	882	Samoa	WSM								05	VEGETABLES AND FRUIT	1	No Quantity							36149			0
S3	2009	2009	2009	2	0	2	Export	702	Singapore	SGP	887	Yemen	YEM								05	VEGETABLES AND FRUIT	1	No Quantity							493630			0
S3	2009	2009	2009	2	0	2	Export	686	Senegal	SEN	0	World	WLD								06	SUGAR,SUGR.PREPTNS,HONEY	1	No Quantity							3407377			0
S3	2009	2009	2009	2	0	2	Export	686	Senegal	SEN	120	Cameroon	CMR								06	SUGAR,SUGR.PREPTNS,HONEY	1	No Quantity							90414			0
S3	2009	2009	2009	2	0	2	Export	686	Senegal	SEN	178	Congo	COG								06	SUGAR,SUGR.PREPTNS,HONEY	1	No Quantity							5539			0
S3	2009	2009	2009	2	0	2	Export	686	Senegal	SEN	204	Benin	BEN								06	SUGAR,SUGR.PREPTNS,HONEY	1	No Quantity							36504			0
S3	2009	2009	2009	2	0	2	Export	686	Senegal	SEN	251	France	FRA								06	SUGAR,SUGR.PREPTNS,HONEY	1	No Quantity							41362			0
S3	2009	2009	2009	2	0	2	Export	686	Senegal	SEN	266	Gabon	GAB								06	SUGAR,SUGR.PREPTNS,HONEY	1	No Quantity							3205			0
S3	2009	2009	2009	2	0	2	Export	686	Senegal	SEN	270	Gambia	GMB								06	SUGAR,SUGR.PREPTNS,HONEY	1	No Quantity							1006354			0
S3	2009	2009	2009	2	0	2	Export	686	Senegal	SEN	276	Germany	DEU								06	SUGAR,SUGR.PREPTNS,HONEY	1	No Quantity							1465014			0
S3	2009	2009	2009	2	0	2	Export	686	Senegal	SEN	324	Guinea	GIN								06	SUGAR,SUGR.PREPTNS,HONEY	1	No Quantity							146459			0
S3	2009	2009	2009	2	0	2	Export	686	Senegal	SEN	381	Italy	ITA								06	SUGAR,SUGR.PREPTNS,HONEY	1	No Quantity							21094			0
S3	2009	2009	2009	2	0	2	Export	686	Senegal	SEN	384	Côte d'Ivoire	CIV								06	SUGAR,SUGR.PREPTNS,HONEY	1	No Quantity							74617			0
S3	2009	2009	2009	2	0	2	Export	686	Senegal	SEN	466	Mali	MLI								06	SUGAR,SUGR.PREPTNS,HONEY	1	No Quantity							150923			0
S3	2009	2009	2009	2	0	2	Export	686	Senegal	SEN	478	Mauritania	MRT								06	SUGAR,SUGR.PREPTNS,HONEY	1	No Quantity							305949			0
S3	2009	2009	2009	2	0	2	Export	686	Senegal	SEN	624	Guinea-Bissau	GNB								06	SUGAR,SUGR.PREPTNS,HONEY	1	No Quantity							28522			0
S3	2009	2009	2009	2	0	2	Export	686	Senegal	SEN	724	Spain	ESP								06	SUGAR,SUGR.PREPTNS,HONEY	1	No Quantity							685			0
S3	2009	2009	2009	2	0	2	Export	686	Senegal	SEN	768	Togo	TGO								06	SUGAR,SUGR.PREPTNS,HONEY	1	No Quantity							13458			0
S3	2009	2009	2009	2	0	2	Export	686	Senegal	SEN	837	Bunkers									06	SUGAR,SUGR.PREPTNS,HONEY	1	No Quantity							14157			0
S3	2009	2009	2009	2	0	2	Export	686	Senegal	SEN	854	Burkina Faso	BFA								06	SUGAR,SUGR.PREPTNS,HONEY	1	No Quantity							3120			0
S3	2009	2009	2009	2	0	2	Export	702	Singapore	SGP	0	World	WLD								06	SUGAR,SUGR.PREPTNS,HONEY	1	No Quantity							142188398			0
S3	2009	2009	2009	2	0	2	Export	702	Singapore	SGP	36	Australia	AUS								06	SUGAR,SUGR.PREPTNS,HONEY	1	No Quantity							1868585			0
S3	2009	2009	2009	2	0	2	Export	702	Singapore	SGP	48	Bahrain	BHR								06	SUGAR,SUGR.PREPTNS,HONEY	1	No Quantity							122306			0
S3	2009	2009	2009	2	0	2	Export	702	Singapore	SGP	50	Bangladesh	BGD								06	SUGAR,SUGR.PREPTNS,HONEY	1	No Quantity							1428119			0
S3	2009	2009	2009	2	0	2	Export	702	Singapore	SGP	76	Brazil	BRA								06	SUGAR,SUGR.PREPTNS,HONEY	1	No Quantity							2441			0
S3	2009	2009	2009	2	0	2	Export	702	Singapore	SGP	90	Solomon Isds	SLB								06	SUGAR,SUGR.PREPTNS,HONEY	1	No Quantity							5244			0
S3	2009	2009	2009	2	0	2	Export	702	Singapore	SGP	96	Brunei Darussalam	BRN								06	SUGAR,SUGR.PREPTNS,HONEY	1	No Quantity							977173			0
S3	2009	2009	2009	2	0	2	Export	702	Singapore	SGP	104	Myanmar	MMR								06	SUGAR,SUGR.PREPTNS,HONEY	1	No Quantity							1135101			0
S3	2009	2009	2009	2	0	2	Export	702	Singapore	SGP	116	Cambodia	KHM								06	SUGAR,SUGR.PREPTNS,HONEY	1	No Quantity							456704			0
S3	2009	2009	2009	2	0	2	Export	702	Singapore	SGP	124	Canada	CAN								06	SUGAR,SUGR.PREPTNS,HONEY	1	No Quantity							103232			0
S3	2009	2009	2009	2	0	2	Export	702	Singapore	SGP	144	Sri Lanka	LKA								06	SUGAR,SUGR.PREPTNS,HONEY	1	No Quantity							968594			0
S3	2009	2009	2009	2	0	2	Export	702	Singapore	SGP	156	China	CHN								06	SUGAR,SUGR.PREPTNS,HONEY	1	No Quantity							1219476			0
S3	2009	2009	2009	2	0	2	Export	702	Singapore	SGP	162	Christmas Isds	CXR								06	SUGAR,SUGR.PREPTNS,HONEY	1	No Quantity							39397			0
S3	2009	2009	2009	2	0	2	Export	702	Singapore	SGP	196	Cyprus	CYP								06	SUGAR,SUGR.PREPTNS,HONEY	1	No Quantity							1938			0
S3	2009	2009	2009	2	0	2	Export	702	Singapore	SGP	214	Dominican Rep.	DOM								06	SUGAR,SUGR.PREPTNS,HONEY	1	No Quantity							3755			0
S3	2009	2009	2009	2	0	2	Export	702	Singapore	SGP	242	Fiji	FJI								06	SUGAR,SUGR.PREPTNS,HONEY	1	No Quantity							332270			0
S3	2009	2009	2009	2	0	2	Export	702	Singapore	SGP	251	France	FRA								06	SUGAR,SUGR.PREPTNS,HONEY	1	No Quantity							11597			0
S3	2009	2009	2009	2	0	2	Export	702	Singapore	SGP	258	French Polynesia	PYF								06	SUGAR,SUGR.PREPTNS,HONEY	1	No Quantity							93021			0
S3	2009	2009	2009	2	0	2	Export	702	Singapore	SGP	344	China, Hong Kong SAR	HKG								06	SUGAR,SUGR.PREPTNS,HONEY	1	No Quantity							870109			0
S3	2009	2009	2009	2	0	2	Export	702	Singapore	SGP	360	Indonesia	IDN								06	SUGAR,SUGR.PREPTNS,HONEY	1	No Quantity							16879501			0
S3	2009	2009	2009	2	0	2	Export	702	Singapore	SGP	376	Israel	ISR								06	SUGAR,SUGR.PREPTNS,HONEY	1	No Quantity							12900			0
S3	2009	2009	2009	2	0	2	Export	702	Singapore	SGP	392	Japan	JPN								06	SUGAR,SUGR.PREPTNS,HONEY	1	No Quantity							77245996			0
S3	2009	2009	2009	2	0	2	Export	702	Singapore	SGP	400	Jordan	JOR								06	SUGAR,SUGR.PREPTNS,HONEY	1	No Quantity							11439			0
S3	2009	2009	2009	2	0	2	Export	702	Singapore	SGP	404	Kenya	KEN								06	SUGAR,SUGR.PREPTNS,HONEY	1	No Quantity							11387			0
S3	2009	2009	2009	2	0	2	Export	702	Singapore	SGP	410	Rep. of Korea	KOR								06	SUGAR,SUGR.PREPTNS,HONEY	1	No Quantity							389173			0
S3	2009	2009	2009	2	0	2	Export	702	Singapore	SGP	414	Kuwait	KWT								06	SUGAR,SUGR.PREPTNS,HONEY	1	No Quantity							214885			0
S3	2009	2009	2009	2	0	2	Export	702	Singapore	SGP	446	China, Macao SAR	MAC								06	SUGAR,SUGR.PREPTNS,HONEY	1	No Quantity							12411			0
S3	2009	2009	2009	2	0	2	Export	702	Singapore	SGP	450	Madagascar	MDG								06	SUGAR,SUGR.PREPTNS,HONEY	1	No Quantity							952147			0
S3	2009	2009	2009	2	0	2	Export	702	Singapore	SGP	458	Malaysia	MYS								06	SUGAR,SUGR.PREPTNS,HONEY	1	No Quantity							8863676			0
S3	2009	2009	2009	2	0	2	Export	702	Singapore	SGP	462	Maldives	MDV								06	SUGAR,SUGR.PREPTNS,HONEY	1	No Quantity							394308			0
S3	2009	2009	2009	2	0	2	Export	702	Singapore	SGP	480	Mauritius	MUS								06	SUGAR,SUGR.PREPTNS,HONEY	1	No Quantity							23945			0
S3	2009	2009	2009	2	0	2	Export	702	Singapore	SGP	490	Other Asia, nes									06	SUGAR,SUGR.PREPTNS,HONEY	1	No Quantity							431828			0
S3	2009	2009	2009	2	0	2	Export	702	Singapore	SGP	496	Mongolia	MNG								06	SUGAR,SUGR.PREPTNS,HONEY	1	No Quantity							126351			0
S3	2009	2009	2009	2	0	2	Export	702	Singapore	SGP	504	Morocco	MAR								06	SUGAR,SUGR.PREPTNS,HONEY	1	No Quantity							5074			0
S3	2009	2009	2009	2	0	2	Export	702	Singapore	SGP	512	Oman	OMN								06	SUGAR,SUGR.PREPTNS,HONEY	1	No Quantity							166689			0
S3	2009	2009	2009	2	0	2	Export	702	Singapore	SGP	524	Nepal	NPL								06	SUGAR,SUGR.PREPTNS,HONEY	1	No Quantity							14601			0
S3	2009	2009	2009	2	0	2	Export	702	Singapore	SGP	527	Oceania, nes									06	SUGAR,SUGR.PREPTNS,HONEY	1	No Quantity							1173			0
S3	2009	2009	2009	2	0	2	Export	702	Singapore	SGP	528	Netherlands	NLD								06	SUGAR,SUGR.PREPTNS,HONEY	1	No Quantity							33700			0
S3	2009	2009	2009	2	0	2	Export	702	Singapore	SGP	540	New Caledonia	NCL								06	SUGAR,SUGR.PREPTNS,HONEY	1	No Quantity							79323			0
S3	2009	2009	2009	2	0	2	Export	702	Singapore	SGP	548	Vanuatu	VUT								06	SUGAR,SUGR.PREPTNS,HONEY	1	No Quantity							379007			0
S3	2009	2009	2009	2	0	2	Export	702	Singapore	SGP	554	New Zealand	NZL								06	SUGAR,SUGR.PREPTNS,HONEY	1	No Quantity							519488			0
S3	2009	2009	2009	2	0	2	Export	702	Singapore	SGP	566	Nigeria	NGA								06	SUGAR,SUGR.PREPTNS,HONEY	1	No Quantity							38822			0
S3	2009	2009	2009	2	0	2	Export	702	Singapore	SGP	568	Other Europe, nes									06	SUGAR,SUGR.PREPTNS,HONEY	1	No Quantity							177			0
S3	2009	2009	2009	2	0	2	Export	702	Singapore	SGP	577	Other Africa, nes									06	SUGAR,SUGR.PREPTNS,HONEY	1	No Quantity							10321			0
S3	2009	2009	2009	2	0	2	Export	702	Singapore	SGP	586	Pakistan	PAK								06	SUGAR,SUGR.PREPTNS,HONEY	1	No Quantity							46201			0
S3	2009	2009	2009	2	0	2	Export	702	Singapore	SGP	591	Panama	PAN								06	SUGAR,SUGR.PREPTNS,HONEY	1	No Quantity							21843			0
S3	2009	2009	2009	2	0	2	Export	702	Singapore	SGP	598	Papua New Guinea	PNG								06	SUGAR,SUGR.PREPTNS,HONEY	1	No Quantity							1253993			0
S3	2009	2009	2009	2	0	2	Export	702	Singapore	SGP	608	Philippines	PHL								06	SUGAR,SUGR.PREPTNS,HONEY	1	No Quantity							13672579			0
S3	2009	2009	2009	2	0	2	Export	702	Singapore	SGP	634	Qatar	QAT								06	SUGAR,SUGR.PREPTNS,HONEY	1	No Quantity							212914			0
S3	2009	2009	2009	2	0	2	Export	702	Singapore	SGP	643	Russian Federation	RUS								06	SUGAR,SUGR.PREPTNS,HONEY	1	No Quantity							28489			0
S3	2009	2009	2009	2	0	2	Export	702	Singapore	SGP	682	Saudi Arabia	SAU								06	SUGAR,SUGR.PREPTNS,HONEY	1	No Quantity							1798912			0
S3	2009	2009	2009	2	0	2	Export	702	Singapore	SGP	690	Seychelles	SYC								06	SUGAR,SUGR.PREPTNS,HONEY	1	No Quantity							70663			0
S3	2009	2009	2009	2	0	2	Export	702	Singapore	SGP	699	India	IND								06	SUGAR,SUGR.PREPTNS,HONEY	1	No Quantity							1009238			0
S3	2009	2009	2009	2	0	2	Export	702	Singapore	SGP	704	Viet Nam	VNM								06	SUGAR,SUGR.PREPTNS,HONEY	1	No Quantity							1015814			0
S3	2009	2009	2009	2	0	2	Export	702	Singapore	SGP	710	South Africa	ZAF								06	SUGAR,SUGR.PREPTNS,HONEY	1	No Quantity							225310			0
S3	2009	2009	2009	2	0	2	Export	702	Singapore	SGP	736	Fmr Sudan	SDN								06	SUGAR,SUGR.PREPTNS,HONEY	1	No Quantity							195			0
S3	2009	2009	2009	2	0	2	Export	702	Singapore	SGP	752	Sweden	SWE								06	SUGAR,SUGR.PREPTNS,HONEY	1	No Quantity							4546			0
S3	2009	2009	2009	2	0	2	Export	702	Singapore	SGP	757	Switzerland	CHE								06	SUGAR,SUGR.PREPTNS,HONEY	1	No Quantity							4629			0
S3	2009	2009	2009	2	0	2	Export	702	Singapore	SGP	764	Thailand	THA								06	SUGAR,SUGR.PREPTNS,HONEY	1	No Quantity							627993			0
S3	2009	2009	2009	2	0	2	Export	702	Singapore	SGP	784	United Arab Emirates	ARE								06	SUGAR,SUGR.PREPTNS,HONEY	1	No Quantity							4479074			0
S3	2009	2009	2009	2	0	2	Export	702	Singapore	SGP	818	Egypt	EGY								06	SUGAR,SUGR.PREPTNS,HONEY	1	No Quantity							1609			0
S3	2009	2009	2009	2	0	2	Export	702	Singapore	SGP	826	United Kingdom	GBR								06	SUGAR,SUGR.PREPTNS,HONEY	1	No Quantity							205839			0
S3	2009	2009	2009	2	0	2	Export	702	Singapore	SGP	842	USA	USA								06	SUGAR,SUGR.PREPTNS,HONEY	1	No Quantity							1051176			0
S3	2009	2009	2009	2	0	2	Export	686	Senegal	SEN	0	World	WLD								07	COFFEE,TEA,COCOA,SPICES	1	No Quantity							3133620			0
S3	2009	2009	2009	2	0	2	Export	686	Senegal	SEN	120	Cameroon	CMR								07	COFFEE,TEA,COCOA,SPICES	1	No Quantity							124537			0
S3	2009	2009	2009	2	0	2	Export	686	Senegal	SEN	132	Cabo Verde	CPV								07	COFFEE,TEA,COCOA,SPICES	1	No Quantity							1745			0
S3	2009	2009	2009	2	0	2	Export	686	Senegal	SEN	178	Congo	COG								07	COFFEE,TEA,COCOA,SPICES	1	No Quantity							70506			0
S3	2009	2009	2009	2	0	2	Export	686	Senegal	SEN	203	Czechia	CZE								07	COFFEE,TEA,COCOA,SPICES	1	No Quantity							1591			0
S3	2009	2009	2009	2	0	2	Export	686	Senegal	SEN	204	Benin	BEN								07	COFFEE,TEA,COCOA,SPICES	1	No Quantity							189496			0
S3	2009	2009	2009	2	0	2	Export	686	Senegal	SEN	226	Equatorial Guinea	GNQ								07	COFFEE,TEA,COCOA,SPICES	1	No Quantity							29702			0
S3	2009	2009	2009	2	0	2	Export	686	Senegal	SEN	251	France	FRA								07	COFFEE,TEA,COCOA,SPICES	1	No Quantity							10779			0
S3	2009	2009	2009	2	0	2	Export	686	Senegal	SEN	266	Gabon	GAB								07	COFFEE,TEA,COCOA,SPICES	1	No Quantity							124373			0
S3	2009	2009	2009	2	0	2	Export	686	Senegal	SEN	270	Gambia	GMB								07	COFFEE,TEA,COCOA,SPICES	1	No Quantity							1339670			0
S3	2009	2009	2009	2	0	2	Export	686	Senegal	SEN	324	Guinea	GIN								07	COFFEE,TEA,COCOA,SPICES	1	No Quantity							46809			0
S3	2009	2009	2009	2	0	2	Export	686	Senegal	SEN	381	Italy	ITA								07	COFFEE,TEA,COCOA,SPICES	1	No Quantity							5182			0
S3	2009	2009	2009	2	0	2	Export	686	Senegal	SEN	430	Liberia	LBR								07	COFFEE,TEA,COCOA,SPICES	1	No Quantity							1467			0
S3	2009	2009	2009	2	0	2	Export	686	Senegal	SEN	466	Mali	MLI								07	COFFEE,TEA,COCOA,SPICES	1	No Quantity							48962			0
S3	2009	2009	2009	2	0	2	Export	686	Senegal	SEN	478	Mauritania	MRT								07	COFFEE,TEA,COCOA,SPICES	1	No Quantity							505443			0
S3	2009	2009	2009	2	0	2	Export	686	Senegal	SEN	566	Nigeria	NGA								07	COFFEE,TEA,COCOA,SPICES	1	No Quantity							244991			0
S3	2009	2009	2009	2	0	2	Export	686	Senegal	SEN	624	Guinea-Bissau	GNB								07	COFFEE,TEA,COCOA,SPICES	1	No Quantity							110738			0
S3	2009	2009	2009	2	0	2	Export	686	Senegal	SEN	710	South Africa	ZAF								07	COFFEE,TEA,COCOA,SPICES	1	No Quantity							308			0
S3	2009	2009	2009	2	0	2	Export	686	Senegal	SEN	724	Spain	ESP								07	COFFEE,TEA,COCOA,SPICES	1	No Quantity							15371			0
S3	2009	2009	2009	2	0	2	Export	686	Senegal	SEN	837	Bunkers									07	COFFEE,TEA,COCOA,SPICES	1	No Quantity							253830			0
S3	2009	2009	2009	2	0	2	Export	686	Senegal	SEN	842	USA	USA								07	COFFEE,TEA,COCOA,SPICES	1	No Quantity							8120			0
S3	2009	2009	2009	2	0	2	Export	702	Singapore	SGP	0	World	WLD								07	COFFEE,TEA,COCOA,SPICES	1	No Quantity							788191258			0
S3	2009	2009	2009	2	0	2	Export	702	Singapore	SGP	4	Afghanistan	AFG								07	COFFEE,TEA,COCOA,SPICES	1	No Quantity							229791			0
S3	2009	2009	2009	2	0	2	Export	702	Singapore	SGP	24	Angola	AGO								07	COFFEE,TEA,COCOA,SPICES	1	No Quantity							26163			0
S3	2009	2009	2009	2	0	2	Export	702	Singapore	SGP	36	Australia	AUS								07	COFFEE,TEA,COCOA,SPICES	1	No Quantity							101064968			0
S3	2009	2009	2009	2	0	2	Export	702	Singapore	SGP	48	Bahrain	BHR								07	COFFEE,TEA,COCOA,SPICES	1	No Quantity							293461			0
S3	2009	2009	2009	2	0	2	Export	702	Singapore	SGP	50	Bangladesh	BGD								07	COFFEE,TEA,COCOA,SPICES	1	No Quantity							3233983			0
S3	2009	2009	2009	2	0	2	Export	702	Singapore	SGP	56	Belgium	BEL								07	COFFEE,TEA,COCOA,SPICES	1	No Quantity							48910			0
S3	2009	2009	2009	2	0	2	Export	702	Singapore	SGP	76	Brazil	BRA								07	COFFEE,TEA,COCOA,SPICES	1	No Quantity							252976			0
S3	2009	2009	2009	2	0	2	Export	702	Singapore	SGP	90	Solomon Isds	SLB								07	COFFEE,TEA,COCOA,SPICES	1	No Quantity							827336			0
S3	2009	2009	2009	2	0	2	Export	702	Singapore	SGP	96	Brunei Darussalam	BRN								07	COFFEE,TEA,COCOA,SPICES	1	No Quantity							5122450			0
S3	2009	2009	2009	2	0	2	Export	702	Singapore	SGP	100	Bulgaria	BGR								07	COFFEE,TEA,COCOA,SPICES	1	No Quantity							58054			0
S3	2009	2009	2009	2	0	2	Export	702	Singapore	SGP	104	Myanmar	MMR								07	COFFEE,TEA,COCOA,SPICES	1	No Quantity							19044121			0
S3	2009	2009	2009	2	0	2	Export	702	Singapore	SGP	112	Belarus	BLR								07	COFFEE,TEA,COCOA,SPICES	1	No Quantity							1384225			0
S3	2009	2009	2009	2	0	2	Export	702	Singapore	SGP	116	Cambodia	KHM								07	COFFEE,TEA,COCOA,SPICES	1	No Quantity							635098			0
S3	2009	2009	2009	2	0	2	Export	702	Singapore	SGP	120	Cameroon	CMR								07	COFFEE,TEA,COCOA,SPICES	1	No Quantity							101018			0
S3	2009	2009	2009	2	0	2	Export	702	Singapore	SGP	124	Canada	CAN								07	COFFEE,TEA,COCOA,SPICES	1	No Quantity							2606668			0
S3	2009	2009	2009	2	0	2	Export	702	Singapore	SGP	144	Sri Lanka	LKA								07	COFFEE,TEA,COCOA,SPICES	1	No Quantity							1644922			0
S3	2009	2009	2009	2	0	2	Export	702	Singapore	SGP	152	Chile	CHL								07	COFFEE,TEA,COCOA,SPICES	1	No Quantity							318399			0
S3	2009	2009	2009	2	0	2	Export	702	Singapore	SGP	156	China	CHN								07	COFFEE,TEA,COCOA,SPICES	1	No Quantity							30851954			0
S3	2009	2009	2009	2	0	2	Export	702	Singapore	SGP	170	Colombia	COL								07	COFFEE,TEA,COCOA,SPICES	1	No Quantity							4332			0
S3	2009	2009	2009	2	0	2	Export	702	Singapore	SGP	196	Cyprus	CYP								07	COFFEE,TEA,COCOA,SPICES	1	No Quantity							181285			0
S3	2009	2009	2009	2	0	2	Export	702	Singapore	SGP	204	Benin	BEN								07	COFFEE,TEA,COCOA,SPICES	1	No Quantity							31660			0
S3	2009	2009	2009	2	0	2	Export	702	Singapore	SGP	208	Denmark	DNK								07	COFFEE,TEA,COCOA,SPICES	1	No Quantity							119102			0
S3	2009	2009	2009	2	0	2	Export	702	Singapore	SGP	214	Dominican Rep.	DOM								07	COFFEE,TEA,COCOA,SPICES	1	No Quantity							353609			0
S3	2009	2009	2009	2	0	2	Export	702	Singapore	SGP	218	Ecuador	ECU								07	COFFEE,TEA,COCOA,SPICES	1	No Quantity							41063			0
S3	2009	2009	2009	2	0	2	Export	702	Singapore	SGP	222	El Salvador	SLV								07	COFFEE,TEA,COCOA,SPICES	1	No Quantity							73587			0
S3	2009	2009	2009	2	0	2	Export	702	Singapore	SGP	231	Ethiopia	ETH								07	COFFEE,TEA,COCOA,SPICES	1	No Quantity							66882			0
S3	2009	2009	2009	2	0	2	Export	702	Singapore	SGP	242	Fiji	FJI								07	COFFEE,TEA,COCOA,SPICES	1	No Quantity							222162			0
S3	2009	2009	2009	2	0	2	Export	702	Singapore	SGP	246	Finland	FIN								07	COFFEE,TEA,COCOA,SPICES	1	No Quantity							1248812			0
S3	2009	2009	2009	2	0	2	Export	702	Singapore	SGP	251	France	FRA								07	COFFEE,TEA,COCOA,SPICES	1	No Quantity							484069			0
S3	2009	2009	2009	2	0	2	Export	702	Singapore	SGP	258	French Polynesia	PYF								07	COFFEE,TEA,COCOA,SPICES	1	No Quantity							3909			0
S3	2009	2009	2009	2	0	2	Export	702	Singapore	SGP	262	Djibouti	DJI								07	COFFEE,TEA,COCOA,SPICES	1	No Quantity							21782			0
S3	2009	2009	2009	2	0	2	Export	702	Singapore	SGP	276	Germany	DEU								07	COFFEE,TEA,COCOA,SPICES	1	No Quantity							2679630			0
S3	2009	2009	2009	2	0	2	Export	702	Singapore	SGP	300	Greece	GRC								07	COFFEE,TEA,COCOA,SPICES	1	No Quantity							139483			0
S3	2009	2009	2009	2	0	2	Export	702	Singapore	SGP	316	Guam	GUM								07	COFFEE,TEA,COCOA,SPICES	1	No Quantity							17450			0
S3	2009	2009	2009	2	0	2	Export	702	Singapore	SGP	320	Guatemala	GTM								07	COFFEE,TEA,COCOA,SPICES	1	No Quantity							537940			0
S3	2009	2009	2009	2	0	2	Export	702	Singapore	SGP	340	Honduras	HND								07	COFFEE,TEA,COCOA,SPICES	1	No Quantity							17595			0
S3	2009	2009	2009	2	0	2	Export	702	Singapore	SGP	344	China, Hong Kong SAR	HKG								07	COFFEE,TEA,COCOA,SPICES	1	No Quantity							10233352			0
S3	2009	2009	2009	2	0	2	Export	702	Singapore	SGP	360	Indonesia	IDN								07	COFFEE,TEA,COCOA,SPICES	1	No Quantity							35584759			0
S3	2009	2009	2009	2	0	2	Export	702	Singapore	SGP	364	Iran	IRN								07	COFFEE,TEA,COCOA,SPICES	1	No Quantity							4507378			0
S3	2009	2009	2009	2	0	2	Export	702	Singapore	SGP	368	Iraq	IRQ								07	COFFEE,TEA,COCOA,SPICES	1	No Quantity							98919			0
S3	2009	2009	2009	2	0	2	Export	702	Singapore	SGP	372	Ireland	IRL								07	COFFEE,TEA,COCOA,SPICES	1	No Quantity							787405			0
S3	2009	2009	2009	2	0	2	Export	702	Singapore	SGP	376	Israel	ISR								07	COFFEE,TEA,COCOA,SPICES	1	No Quantity							7551168			0
S3	2009	2009	2009	2	0	2	Export	702	Singapore	SGP	381	Italy	ITA								07	COFFEE,TEA,COCOA,SPICES	1	No Quantity							323392			0
S3	2009	2009	2009	2	0	2	Export	702	Singapore	SGP	392	Japan	JPN								07	COFFEE,TEA,COCOA,SPICES	1	No Quantity							137908279			0
S3	2009	2009	2009	2	0	2	Export	702	Singapore	SGP	398	Kazakhstan	KAZ								07	COFFEE,TEA,COCOA,SPICES	1	No Quantity							12864110			0
S3	2009	2009	2009	2	0	2	Export	702	Singapore	SGP	400	Jordan	JOR								07	COFFEE,TEA,COCOA,SPICES	1	No Quantity							182801			0
S3	2009	2009	2009	2	0	2	Export	702	Singapore	SGP	404	Kenya	KEN								07	COFFEE,TEA,COCOA,SPICES	1	No Quantity							290564			0
S3	2009	2009	2009	2	0	2	Export	702	Singapore	SGP	408	Dem. People's Rep. of Korea	PRK								07	COFFEE,TEA,COCOA,SPICES	1	No Quantity							635			0
S3	2009	2009	2009	2	0	2	Export	702	Singapore	SGP	410	Rep. of Korea	KOR								07	COFFEE,TEA,COCOA,SPICES	1	No Quantity							21347570			0
S3	2009	2009	2009	2	0	2	Export	702	Singapore	SGP	414	Kuwait	KWT								07	COFFEE,TEA,COCOA,SPICES	1	No Quantity							305773			0
S3	2009	2009	2009	2	0	2	Export	702	Singapore	SGP	422	Lebanon	LBN								07	COFFEE,TEA,COCOA,SPICES	1	No Quantity							4602645			0
S3	2009	2009	2009	2	0	2	Export	702	Singapore	SGP	428	Latvia	LVA								07	COFFEE,TEA,COCOA,SPICES	1	No Quantity							670218			0
S3	2009	2009	2009	2	0	2	Export	702	Singapore	SGP	430	Liberia	LBR								07	COFFEE,TEA,COCOA,SPICES	1	No Quantity							148779			0
S3	2009	2009	2009	2	0	2	Export	702	Singapore	SGP	434	Libya	LBY								07	COFFEE,TEA,COCOA,SPICES	1	No Quantity							122280			0
S3	2009	2009	2009	2	0	2	Export	702	Singapore	SGP	440	Lithuania	LTU								07	COFFEE,TEA,COCOA,SPICES	1	No Quantity							920686			0
S3	2009	2009	2009	2	0	2	Export	702	Singapore	SGP	446	China, Macao SAR	MAC								07	COFFEE,TEA,COCOA,SPICES	1	No Quantity							368593			0
S3	2009	2009	2009	2	0	2	Export	702	Singapore	SGP	458	Malaysia	MYS								07	COFFEE,TEA,COCOA,SPICES	1	No Quantity							79861770			0
S3	2009	2009	2009	2	0	2	Export	702	Singapore	SGP	462	Maldives	MDV								07	COFFEE,TEA,COCOA,SPICES	1	No Quantity							2418843			0
S3	2009	2009	2009	2	0	2	Export	702	Singapore	SGP	470	Malta	MLT								07	COFFEE,TEA,COCOA,SPICES	1	No Quantity							54211			0
S3	2009	2009	2009	2	0	2	Export	702	Singapore	SGP	480	Mauritius	MUS								07	COFFEE,TEA,COCOA,SPICES	1	No Quantity							225944			0
S3	2009	2009	2009	2	0	2	Export	702	Singapore	SGP	490	Other Asia, nes									07	COFFEE,TEA,COCOA,SPICES	1	No Quantity							22932685			0
S3	2009	2009	2009	2	0	2	Export	702	Singapore	SGP	496	Mongolia	MNG								07	COFFEE,TEA,COCOA,SPICES	1	No Quantity							5208047			0
S3	2009	2009	2009	2	0	2	Export	702	Singapore	SGP	504	Morocco	MAR								07	COFFEE,TEA,COCOA,SPICES	1	No Quantity							64412			0
S3	2009	2009	2009	2	0	2	Export	702	Singapore	SGP	512	Oman	OMN								07	COFFEE,TEA,COCOA,SPICES	1	No Quantity							1172876			0
S3	2009	2009	2009	2	0	2	Export	702	Singapore	SGP	524	Nepal	NPL								07	COFFEE,TEA,COCOA,SPICES	1	No Quantity							77610			0
S3	2009	2009	2009	2	0	2	Export	702	Singapore	SGP	527	Oceania, nes									07	COFFEE,TEA,COCOA,SPICES	1	No Quantity							43627			0
S3	2009	2009	2009	2	0	2	Export	702	Singapore	SGP	528	Netherlands	NLD								07	COFFEE,TEA,COCOA,SPICES	1	No Quantity							1068942			0
S3	2009	2009	2009	2	0	2	Export	702	Singapore	SGP	540	New Caledonia	NCL								07	COFFEE,TEA,COCOA,SPICES	1	No Quantity							13695			0
S3	2009	2009	2009	2	0	2	Export	702	Singapore	SGP	548	Vanuatu	VUT								07	COFFEE,TEA,COCOA,SPICES	1	No Quantity							75618			0
S3	2009	2009	2009	2	0	2	Export	702	Singapore	SGP	554	New Zealand	NZL								07	COFFEE,TEA,COCOA,SPICES	1	No Quantity							17999207			0
S3	2009	2009	2009	2	0	2	Export	702	Singapore	SGP	566	Nigeria	NGA								07	COFFEE,TEA,COCOA,SPICES	1	No Quantity							1953463			0
S3	2009	2009	2009	2	0	2	Export	702	Singapore	SGP	568	Other Europe, nes									07	COFFEE,TEA,COCOA,SPICES	1	No Quantity							872457			0
S3	2009	2009	2009	2	0	2	Export	702	Singapore	SGP	577	Other Africa, nes									07	COFFEE,TEA,COCOA,SPICES	1	No Quantity							7527			0
S3	2009	2009	2009	2	0	2	Export	702	Singapore	SGP	586	Pakistan	PAK								07	COFFEE,TEA,COCOA,SPICES	1	No Quantity							6261545			0
S3	2009	2009	2009	2	0	2	Export	702	Singapore	SGP	591	Panama	PAN								07	COFFEE,TEA,COCOA,SPICES	1	No Quantity							496986			0
S3	2009	2009	2009	2	0	2	Export	702	Singapore	SGP	598	Papua New Guinea	PNG								07	COFFEE,TEA,COCOA,SPICES	1	No Quantity							168276			0
S3	2009	2009	2009	2	0	2	Export	702	Singapore	SGP	604	Peru	PER								07	COFFEE,TEA,COCOA,SPICES	1	No Quantity							185335			0
S3	2009	2009	2009	2	0	2	Export	702	Singapore	SGP	608	Philippines	PHL								07	COFFEE,TEA,COCOA,SPICES	1	No Quantity							20821439			0
S3	2009	2009	2009	2	0	2	Export	702	Singapore	SGP	616	Poland	POL								07	COFFEE,TEA,COCOA,SPICES	1	No Quantity							114444			0
S3	2009	2009	2009	2	0	2	Export	702	Singapore	SGP	634	Qatar	QAT								07	COFFEE,TEA,COCOA,SPICES	1	No Quantity							128752			0
S3	2009	2009	2009	2	0	2	Export	702	Singapore	SGP	637	North America and Central America, nes									07	COFFEE,TEA,COCOA,SPICES	1	No Quantity							682312			0
S3	2009	2009	2009	2	0	2	Export	702	Singapore	SGP	642	Romania	ROU								07	COFFEE,TEA,COCOA,SPICES	1	No Quantity							67576			0
S3	2009	2009	2009	2	0	2	Export	702	Singapore	SGP	643	Russian Federation	RUS								07	COFFEE,TEA,COCOA,SPICES	1	No Quantity							9212539			0
S3	2009	2009	2009	2	0	2	Export	702	Singapore	SGP	682	Saudi Arabia	SAU								07	COFFEE,TEA,COCOA,SPICES	1	No Quantity							12026487			0
S3	2009	2009	2009	2	0	2	Export	702	Singapore	SGP	690	Seychelles	SYC								07	COFFEE,TEA,COCOA,SPICES	1	No Quantity							129279			0
S3	2009	2009	2009	2	0	2	Export	702	Singapore	SGP	699	India	IND								07	COFFEE,TEA,COCOA,SPICES	1	No Quantity							13793593			0
S3	2009	2009	2009	2	0	2	Export	702	Singapore	SGP	704	Viet Nam	VNM								07	COFFEE,TEA,COCOA,SPICES	1	No Quantity							16067037			0
S3	2009	2009	2009	2	0	2	Export	702	Singapore	SGP	710	South Africa	ZAF								07	COFFEE,TEA,COCOA,SPICES	1	No Quantity							19541935			0
S3	2009	2009	2009	2	0	2	Export	702	Singapore	SGP	724	Spain	ESP								07	COFFEE,TEA,COCOA,SPICES	1	No Quantity							1020608			0
S3	2009	2009	2009	2	0	2	Export	702	Singapore	SGP	736	Fmr Sudan	SDN								07	COFFEE,TEA,COCOA,SPICES	1	No Quantity							512478			0
S3	2009	2009	2009	2	0	2	Export	702	Singapore	SGP	748	Swaziland	SWZ								07	COFFEE,TEA,COCOA,SPICES	1	No Quantity							724			0
S3	2009	2009	2009	2	0	2	Export	702	Singapore	SGP	752	Sweden	SWE								07	COFFEE,TEA,COCOA,SPICES	1	No Quantity							162434			0
S3	2009	2009	2009	2	0	2	Export	702	Singapore	SGP	757	Switzerland	CHE								07	COFFEE,TEA,COCOA,SPICES	1	No Quantity							1395831			0
S3	2009	2009	2009	2	0	2	Export	702	Singapore	SGP	760	Syria	SYR								07	COFFEE,TEA,COCOA,SPICES	1	No Quantity							1123308			0
S3	2009	2009	2009	2	0	2	Export	702	Singapore	SGP	764	Thailand	THA								07	COFFEE,TEA,COCOA,SPICES	1	No Quantity							28861507			0
S3	2009	2009	2009	2	0	2	Export	702	Singapore	SGP	780	Trinidad and Tobago	TTO								07	COFFEE,TEA,COCOA,SPICES	1	No Quantity							36625			0
S3	2009	2009	2009	2	0	2	Export	702	Singapore	SGP	784	United Arab Emirates	ARE								07	COFFEE,TEA,COCOA,SPICES	1	No Quantity							15376386			0
S3	2009	2009	2009	2	0	2	Export	702	Singapore	SGP	792	Turkey	TUR								07	COFFEE,TEA,COCOA,SPICES	1	No Quantity							6154058			0
S3	2009	2009	2009	2	0	2	Export	702	Singapore	SGP	804	Ukraine	UKR								07	COFFEE,TEA,COCOA,SPICES	1	No Quantity							12802926			0
S3	2009	2009	2009	2	0	2	Export	702	Singapore	SGP	818	Egypt	EGY								07	COFFEE,TEA,COCOA,SPICES	1	No Quantity							2408926			0
S3	2009	2009	2009	2	0	2	Export	702	Singapore	SGP	826	United Kingdom	GBR								07	COFFEE,TEA,COCOA,SPICES	1	No Quantity							2699401			0
S3	2009	2009	2009	2	0	2	Export	702	Singapore	SGP	842	USA	USA								07	COFFEE,TEA,COCOA,SPICES	1	No Quantity							68255613			0
S3	2009	2009	2009	2	0	2	Export	702	Singapore	SGP	858	Uruguay	URY								07	COFFEE,TEA,COCOA,SPICES	1	No Quantity							18897			0
S3	2009	2009	2009	2	0	2	Export	702	Singapore	SGP	862	Venezuela	VEN								07	COFFEE,TEA,COCOA,SPICES	1	No Quantity							135965			0
S3	2009	2009	2009	2	0	2	Export	702	Singapore	SGP	887	Yemen	YEM								07	COFFEE,TEA,COCOA,SPICES	1	No Quantity							668951			0
S3	2009	2009	2009	2	0	2	Export	686	Senegal	SEN	0	World	WLD								08	ANIMAL FEED STUFF	1	No Quantity							7536872			0
S3	2009	2009	2009	2	0	2	Export	686	Senegal	SEN	12	Algeria	DZA								08	ANIMAL FEED STUFF	1	No Quantity							16972			0
S3	2009	2009	2009	2	0	2	Export	686	Senegal	SEN	120	Cameroon	CMR								08	ANIMAL FEED STUFF	1	No Quantity							1009627			0
S3	2009	2009	2009	2	0	2	Export	686	Senegal	SEN	178	Congo	COG								08	ANIMAL FEED STUFF	1	No Quantity							13407			0
S3	2009	2009	2009	2	0	2	Export	686	Senegal	SEN	180	Dem. Rep. of the Congo	COD								08	ANIMAL FEED STUFF	1	No Quantity							8740			0
S3	2009	2009	2009	2	0	2	Export	686	Senegal	SEN	204	Benin	BEN								08	ANIMAL FEED STUFF	1	No Quantity							145602			0
S3	2009	2009	2009	2	0	2	Export	686	Senegal	SEN	266	Gabon	GAB								08	ANIMAL FEED STUFF	1	No Quantity							69330			0
S3	2009	2009	2009	2	0	2	Export	686	Senegal	SEN	270	Gambia	GMB								08	ANIMAL FEED STUFF	1	No Quantity							126803			0
S3	2009	2009	2009	2	0	2	Export	686	Senegal	SEN	288	Ghana	GHA								08	ANIMAL FEED STUFF	1	No Quantity							37820			0
S3	2009	2009	2009	2	0	2	Export	686	Senegal	SEN	300	Greece	GRC								08	ANIMAL FEED STUFF	1	No Quantity							6364			0
S3	2009	2009	2009	2	0	2	Export	686	Senegal	SEN	381	Italy	ITA								08	ANIMAL FEED STUFF	1	No Quantity							5677			0
S3	2009	2009	2009	2	0	2	Export	686	Senegal	SEN	384	Côte d'Ivoire	CIV								08	ANIMAL FEED STUFF	1	No Quantity							49998			0
S3	2009	2009	2009	2	0	2	Export	686	Senegal	SEN	422	Lebanon	LBN								08	ANIMAL FEED STUFF	1	No Quantity							10024			0
S3	2009	2009	2009	2	0	2	Export	686	Senegal	SEN	450	Madagascar	MDG								08	ANIMAL FEED STUFF	1	No Quantity							90843			0
S3	2009	2009	2009	2	0	2	Export	686	Senegal	SEN	458	Malaysia	MYS								08	ANIMAL FEED STUFF	1	No Quantity							85			0
S3	2009	2009	2009	2	0	2	Export	686	Senegal	SEN	466	Mali	MLI								08	ANIMAL FEED STUFF	1	No Quantity							10024			0
S3	2009	2009	2009	2	0	2	Export	686	Senegal	SEN	478	Mauritania	MRT								08	ANIMAL FEED STUFF	1	No Quantity							2874446			0
S3	2009	2009	2009	2	0	2	Export	686	Senegal	SEN	504	Morocco	MAR								08	ANIMAL FEED STUFF	1	No Quantity							782436			0
S3	2009	2009	2009	2	0	2	Export	686	Senegal	SEN	528	Netherlands	NLD								08	ANIMAL FEED STUFF	1	No Quantity							1863988			0
S3	2009	2009	2009	2	0	2	Export	686	Senegal	SEN	624	Guinea-Bissau	GNB								08	ANIMAL FEED STUFF	1	No Quantity							33981			0
S3	2009	2009	2009	2	0	2	Export	686	Senegal	SEN	768	Togo	TGO								08	ANIMAL FEED STUFF	1	No Quantity							135181			0
S3	2009	2009	2009	2	0	2	Export	686	Senegal	SEN	842	USA	USA								08	ANIMAL FEED STUFF	1	No Quantity							213702			0
S3	2009	2009	2009	2	0	2	Export	686	Senegal	SEN	854	Burkina Faso	BFA								08	ANIMAL FEED STUFF	1	No Quantity							31822			0
S3	2009	2009	2009	2	0	2	Export	702	Singapore	SGP	0	World	WLD								08	ANIMAL FEED STUFF	1	No Quantity							165981150			0
S3	2009	2009	2009	2	0	2	Export	702	Singapore	SGP	32	Argentina	ARG								08	ANIMAL FEED STUFF	1	No Quantity							55424			0
S3	2009	2009	2009	2	0	2	Export	702	Singapore	SGP	36	Australia	AUS								08	ANIMAL FEED STUFF	1	No Quantity							5369337			0
S3	2009	2009	2009	2	0	2	Export	702	Singapore	SGP	48	Bahrain	BHR								08	ANIMAL FEED STUFF	1	No Quantity							15907			0
S3	2009	2009	2009	2	0	2	Export	702	Singapore	SGP	50	Bangladesh	BGD								08	ANIMAL FEED STUFF	1	No Quantity							4294671			0
S3	2009	2009	2009	2	0	2	Export	702	Singapore	SGP	56	Belgium	BEL								08	ANIMAL FEED STUFF	1	No Quantity							96514			0
S3	2009	2009	2009	2	0	2	Export	702	Singapore	SGP	76	Brazil	BRA								08	ANIMAL FEED STUFF	1	No Quantity							10149			0
S3	2009	2009	2009	2	0	2	Export	702	Singapore	SGP	96	Brunei Darussalam	BRN								08	ANIMAL FEED STUFF	1	No Quantity							165524			0
S3	2009	2009	2009	2	0	2	Export	702	Singapore	SGP	104	Myanmar	MMR								08	ANIMAL FEED STUFF	1	No Quantity							353236			0
S3	2009	2009	2009	2	0	2	Export	702	Singapore	SGP	116	Cambodia	KHM								08	ANIMAL FEED STUFF	1	No Quantity							116141			0
S3	2009	2009	2009	2	0	2	Export	702	Singapore	SGP	120	Cameroon	CMR								08	ANIMAL FEED STUFF	1	No Quantity							54070			0
S3	2009	2009	2009	2	0	2	Export	702	Singapore	SGP	124	Canada	CAN								08	ANIMAL FEED STUFF	1	No Quantity							154171			0
S3	2009	2009	2009	2	0	2	Export	702	Singapore	SGP	144	Sri Lanka	LKA								08	ANIMAL FEED STUFF	1	No Quantity							2113472			0
S3	2009	2009	2009	2	0	2	Export	702	Singapore	SGP	156	China	CHN								08	ANIMAL FEED STUFF	1	No Quantity							4482483			0
S3	2009	2009	2009	2	0	2	Export	702	Singapore	SGP	170	Colombia	COL								08	ANIMAL FEED STUFF	1	No Quantity							3354			0
S3	2009	2009	2009	2	0	2	Export	702	Singapore	SGP	218	Ecuador	ECU								08	ANIMAL FEED STUFF	1	No Quantity							36401			0
S3	2009	2009	2009	2	0	2	Export	702	Singapore	SGP	276	Germany	DEU								08	ANIMAL FEED STUFF	1	No Quantity							20504			0
S3	2009	2009	2009	2	0	2	Export	702	Singapore	SGP	288	Ghana	GHA								08	ANIMAL FEED STUFF	1	No Quantity							37488			0
S3	2009	2009	2009	2	0	2	Export	702	Singapore	SGP	320	Guatemala	GTM								08	ANIMAL FEED STUFF	1	No Quantity							27461			0
S3	2009	2009	2009	2	0	2	Export	702	Singapore	SGP	344	China, Hong Kong SAR	HKG								08	ANIMAL FEED STUFF	1	No Quantity							861754			0
S3	2009	2009	2009	2	0	2	Export	702	Singapore	SGP	360	Indonesia	IDN								08	ANIMAL FEED STUFF	1	No Quantity							60966020			0
S3	2009	2009	2009	2	0	2	Export	702	Singapore	SGP	381	Italy	ITA								08	ANIMAL FEED STUFF	1	No Quantity							1073			0
S3	2009	2009	2009	2	0	2	Export	702	Singapore	SGP	392	Japan	JPN								08	ANIMAL FEED STUFF	1	No Quantity							9289245			0
S3	2009	2009	2009	2	0	2	Export	702	Singapore	SGP	404	Kenya	KEN								08	ANIMAL FEED STUFF	1	No Quantity							102465			0
S3	2009	2009	2009	2	0	2	Export	702	Singapore	SGP	410	Rep. of Korea	KOR								08	ANIMAL FEED STUFF	1	No Quantity							4882204			0
S3	2009	2009	2009	2	0	2	Export	702	Singapore	SGP	414	Kuwait	KWT								08	ANIMAL FEED STUFF	1	No Quantity							28105			0
S3	2009	2009	2009	2	0	2	Export	702	Singapore	SGP	450	Madagascar	MDG								08	ANIMAL FEED STUFF	1	No Quantity							111879			0
S3	2009	2009	2009	2	0	2	Export	702	Singapore	SGP	458	Malaysia	MYS								08	ANIMAL FEED STUFF	1	No Quantity							17040559			0
S3	2009	2009	2009	2	0	2	Export	702	Singapore	SGP	462	Maldives	MDV								08	ANIMAL FEED STUFF	1	No Quantity							6143			0
S3	2009	2009	2009	2	0	2	Export	702	Singapore	SGP	480	Mauritius	MUS								08	ANIMAL FEED STUFF	1	No Quantity							58502			0
S3	2009	2009	2009	2	0	2	Export	702	Singapore	SGP	484	Mexico	MEX								08	ANIMAL FEED STUFF	1	No Quantity							32061			0
S3	2009	2009	2009	2	0	2	Export	702	Singapore	SGP	490	Other Asia, nes									08	ANIMAL FEED STUFF	1	No Quantity							9278412			0
S3	2009	2009	2009	2	0	2	Export	702	Singapore	SGP	504	Morocco	MAR								08	ANIMAL FEED STUFF	1	No Quantity							115713			0
S3	2009	2009	2009	2	0	2	Export	702	Singapore	SGP	528	Netherlands	NLD								08	ANIMAL FEED STUFF	1	No Quantity							10			0
S3	2009	2009	2009	2	0	2	Export	702	Singapore	SGP	540	New Caledonia	NCL								08	ANIMAL FEED STUFF	1	No Quantity							23352			0
S3	2009	2009	2009	2	0	2	Export	702	Singapore	SGP	554	New Zealand	NZL								08	ANIMAL FEED STUFF	1	No Quantity							1662174			0
S3	2009	2009	2009	2	0	2	Export	702	Singapore	SGP	586	Pakistan	PAK								08	ANIMAL FEED STUFF	1	No Quantity							1434903			0
S3	2009	2009	2009	2	0	2	Export	702	Singapore	SGP	591	Panama	PAN								08	ANIMAL FEED STUFF	1	No Quantity							3395			0
S3	2009	2009	2009	2	0	2	Export	702	Singapore	SGP	598	Papua New Guinea	PNG								08	ANIMAL FEED STUFF	1	No Quantity							82799			0
S3	2009	2009	2009	2	0	2	Export	702	Singapore	SGP	608	Philippines	PHL								08	ANIMAL FEED STUFF	1	No Quantity							11516117			0
S3	2009	2009	2009	2	0	2	Export	702	Singapore	SGP	634	Qatar	QAT								08	ANIMAL FEED STUFF	1	No Quantity							2235			0
S3	2009	2009	2009	2	0	2	Export	702	Singapore	SGP	637	North America and Central America, nes									08	ANIMAL FEED STUFF	1	No Quantity							3417			0
S3	2009	2009	2009	2	0	2	Export	702	Singapore	SGP	642	Romania	ROU								08	ANIMAL FEED STUFF	1	No Quantity							9879			0
S3	2009	2009	2009	2	0	2	Export	702	Singapore	SGP	690	Seychelles	SYC								08	ANIMAL FEED STUFF	1	No Quantity							6530			0
S3	2009	2009	2009	2	0	2	Export	702	Singapore	SGP	699	India	IND								08	ANIMAL FEED STUFF	1	No Quantity							5531382			0
S3	2009	2009	2009	2	0	2	Export	702	Singapore	SGP	703	Slovakia	SVK								08	ANIMAL FEED STUFF	1	No Quantity							53271			0
S3	2009	2009	2009	2	0	2	Export	702	Singapore	SGP	704	Viet Nam	VNM								08	ANIMAL FEED STUFF	1	No Quantity							13960043			0
S3	2009	2009	2009	2	0	2	Export	702	Singapore	SGP	710	South Africa	ZAF								08	ANIMAL FEED STUFF	1	No Quantity							4982			0
S3	2009	2009	2009	2	0	2	Export	702	Singapore	SGP	724	Spain	ESP								08	ANIMAL FEED STUFF	1	No Quantity							405			0
S3	2009	2009	2009	2	0	2	Export	702	Singapore	SGP	764	Thailand	THA								08	ANIMAL FEED STUFF	1	No Quantity							11105845			0
S3	2009	2009	2009	2	0	2	Export	702	Singapore	SGP	784	United Arab Emirates	ARE								08	ANIMAL FEED STUFF	1	No Quantity							4514			0
S3	2009	2009	2009	2	0	2	Export	702	Singapore	SGP	792	Turkey	TUR								08	ANIMAL FEED STUFF	1	No Quantity							94761			0
S3	2009	2009	2009	2	0	2	Export	702	Singapore	SGP	804	Ukraine	UKR								08	ANIMAL FEED STUFF	1	No Quantity							54921			0
S3	2009	2009	2009	2	0	2	Export	702	Singapore	SGP	818	Egypt	EGY								08	ANIMAL FEED STUFF	1	No Quantity							167879			0
S3	2009	2009	2009	2	0	2	Export	702	Singapore	SGP	826	United Kingdom	GBR								08	ANIMAL FEED STUFF	1	No Quantity							13433			0
S3	2009	2009	2009	2	0	2	Export	702	Singapore	SGP	834	United Rep. of Tanzania	TZA								08	ANIMAL FEED STUFF	1	No Quantity							4294			0
S3	2009	2009	2009	2	0	2	Export	702	Singapore	SGP	842	USA	USA								08	ANIMAL FEED STUFF	1	No Quantity							60166			0
S3	2009	2009	2009	2	0	2	Export	686	Senegal	SEN	0	World	WLD								09	MISC.EDIBLE PRODUCTS ETC	1	No Quantity							46041294			0
S3	2009	2009	2009	2	0	2	Export	686	Senegal	SEN	24	Angola	AGO								09	MISC.EDIBLE PRODUCTS ETC	1	No Quantity							23968			0
S3	2009	2009	2009	2	0	2	Export	686	Senegal	SEN	56	Belgium	BEL								09	MISC.EDIBLE PRODUCTS ETC	1	No Quantity							7188			0
S3	2009	2009	2009	2	0	2	Export	686	Senegal	SEN	124	Canada	CAN								09	MISC.EDIBLE PRODUCTS ETC	1	No Quantity							9599			0
S3	2009	2009	2009	2	0	2	Export	686	Senegal	SEN	132	Cabo Verde	CPV								09	MISC.EDIBLE PRODUCTS ETC	1	No Quantity							9103			0
S3	2009	2009	2009	2	0	2	Export	686	Senegal	SEN	178	Congo	COG								09	MISC.EDIBLE PRODUCTS ETC	1	No Quantity							1259341			0
S3	2009	2009	2009	2	0	2	Export	686	Senegal	SEN	180	Dem. Rep. of the Congo	COD								09	MISC.EDIBLE PRODUCTS ETC	1	No Quantity							995197			0
S3	2009	2009	2009	2	0	2	Export	686	Senegal	SEN	204	Benin	BEN								09	MISC.EDIBLE PRODUCTS ETC	1	No Quantity							84616			0
S3	2009	2009	2009	2	0	2	Export	686	Senegal	SEN	208	Denmark	DNK								09	MISC.EDIBLE PRODUCTS ETC	1	No Quantity							6639			0
S3	2009	2009	2009	2	0	2	Export	686	Senegal	SEN	251	France	FRA								09	MISC.EDIBLE PRODUCTS ETC	1	No Quantity							148854			0
S3	2009	2009	2009	2	0	2	Export	686	Senegal	SEN	266	Gabon	GAB								09	MISC.EDIBLE PRODUCTS ETC	1	No Quantity							66075			0
S3	2009	2009	2009	2	0	2	Export	686	Senegal	SEN	270	Gambia	GMB								09	MISC.EDIBLE PRODUCTS ETC	1	No Quantity							6936863			0
S3	2009	2009	2009	2	0	2	Export	686	Senegal	SEN	276	Germany	DEU								09	MISC.EDIBLE PRODUCTS ETC	1	No Quantity							318			0
S3	2009	2009	2009	2	0	2	Export	686	Senegal	SEN	288	Ghana	GHA								09	MISC.EDIBLE PRODUCTS ETC	1	No Quantity							3117914			0
S3	2009	2009	2009	2	0	2	Export	686	Senegal	SEN	300	Greece	GRC								09	MISC.EDIBLE PRODUCTS ETC	1	No Quantity							26603			0
S3	2009	2009	2009	2	0	2	Export	686	Senegal	SEN	324	Guinea	GIN								09	MISC.EDIBLE PRODUCTS ETC	1	No Quantity							2187499			0
S3	2009	2009	2009	2	0	2	Export	686	Senegal	SEN	381	Italy	ITA								09	MISC.EDIBLE PRODUCTS ETC	1	No Quantity							18210			0
S3	2009	2009	2009	2	0	2	Export	686	Senegal	SEN	384	Côte d'Ivoire	CIV								09	MISC.EDIBLE PRODUCTS ETC	1	No Quantity							4093235			0
S3	2009	2009	2009	2	0	2	Export	686	Senegal	SEN	422	Lebanon	LBN								09	MISC.EDIBLE PRODUCTS ETC	1	No Quantity							15191			0
S3	2009	2009	2009	2	0	2	Export	686	Senegal	SEN	430	Liberia	LBR								09	MISC.EDIBLE PRODUCTS ETC	1	No Quantity							126317			0
S3	2009	2009	2009	2	0	2	Export	686	Senegal	SEN	466	Mali	MLI								09	MISC.EDIBLE PRODUCTS ETC	1	No Quantity							5379995			0
S3	2009	2009	2009	2	0	2	Export	686	Senegal	SEN	478	Mauritania	MRT								09	MISC.EDIBLE PRODUCTS ETC	1	No Quantity							1238287			0
S3	2009	2009	2009	2	0	2	Export	686	Senegal	SEN	562	Niger	NER								09	MISC.EDIBLE PRODUCTS ETC	1	No Quantity							7684965			0
S3	2009	2009	2009	2	0	2	Export	686	Senegal	SEN	620	Portugal	PRT								09	MISC.EDIBLE PRODUCTS ETC	1	No Quantity							14175			0
S3	2009	2009	2009	2	0	2	Export	686	Senegal	SEN	624	Guinea-Bissau	GNB								09	MISC.EDIBLE PRODUCTS ETC	1	No Quantity							3748747			0
S3	2009	2009	2009	2	0	2	Export	686	Senegal	SEN	710	South Africa	ZAF								09	MISC.EDIBLE PRODUCTS ETC	1	No Quantity							817			0
S3	2009	2009	2009	2	0	2	Export	686	Senegal	SEN	724	Spain	ESP								09	MISC.EDIBLE PRODUCTS ETC	1	No Quantity							139599			0
S3	2009	2009	2009	2	0	2	Export	686	Senegal	SEN	757	Switzerland	CHE								09	MISC.EDIBLE PRODUCTS ETC	1	No Quantity							617			0
S3	2009	2009	2009	2	0	2	Export	686	Senegal	SEN	764	Thailand	THA								09	MISC.EDIBLE PRODUCTS ETC	1	No Quantity							85			0
S3	2009	2009	2009	2	0	2	Export	686	Senegal	SEN	768	Togo	TGO								09	MISC.EDIBLE PRODUCTS ETC	1	No Quantity							1695916			0
S3	2009	2009	2009	2	0	2	Export	686	Senegal	SEN	784	United Arab Emirates	ARE								09	MISC.EDIBLE PRODUCTS ETC	1	No Quantity							203			0
S3	2009	2009	2009	2	0	2	Export	686	Senegal	SEN	826	United Kingdom	GBR								09	MISC.EDIBLE PRODUCTS ETC	1	No Quantity							3023			0
S3	2009	2009	2009	2	0	2	Export	686	Senegal	SEN	837	Bunkers									09	MISC.EDIBLE PRODUCTS ETC	1	No Quantity							659791			0
S3	2009	2009	2009	2	0	2	Export	686	Senegal	SEN	842	USA	USA								09	MISC.EDIBLE PRODUCTS ETC	1	No Quantity							88339			0
S3	2009	2009	2009	2	0	2	Export	686	Senegal	SEN	854	Burkina Faso	BFA								09	MISC.EDIBLE PRODUCTS ETC	1	No Quantity							6254004			0
S3	2009	2009	2009	2	0	2	Export	702	Singapore	SGP	0	World	WLD								09	MISC.EDIBLE PRODUCTS ETC	1	No Quantity							1197860961			0
S3	2009	2009	2009	2	0	2	Export	702	Singapore	SGP	4	Afghanistan	AFG								09	MISC.EDIBLE PRODUCTS ETC	1	No Quantity							151379			0
S3	2009	2009	2009	2	0	2	Export	702	Singapore	SGP	24	Angola	AGO								09	MISC.EDIBLE PRODUCTS ETC	1	No Quantity							1025278			0
S3	2009	2009	2009	2	0	2	Export	702	Singapore	SGP	36	Australia	AUS								09	MISC.EDIBLE PRODUCTS ETC	1	No Quantity							26440845			0
S3	2009	2009	2009	2	0	2	Export	702	Singapore	SGP	48	Bahrain	BHR								09	MISC.EDIBLE PRODUCTS ETC	1	No Quantity							976327			0
S3	2009	2009	2009	2	0	2	Export	702	Singapore	SGP	50	Bangladesh	BGD								09	MISC.EDIBLE PRODUCTS ETC	1	No Quantity							2320409			0
S3	2009	2009	2009	2	0	2	Export	702	Singapore	SGP	56	Belgium	BEL								09	MISC.EDIBLE PRODUCTS ETC	1	No Quantity							873266			0
S3	2009	2009	2009	2	0	2	Export	702	Singapore	SGP	76	Brazil	BRA								09	MISC.EDIBLE PRODUCTS ETC	1	No Quantity							86209			0
S3	2009	2009	2009	2	0	2	Export	702	Singapore	SGP	90	Solomon Isds	SLB								09	MISC.EDIBLE PRODUCTS ETC	1	No Quantity							1183900			0
S3	2009	2009	2009	2	0	2	Export	702	Singapore	SGP	96	Brunei Darussalam	BRN								09	MISC.EDIBLE PRODUCTS ETC	1	No Quantity							5561310			0
S3	2009	2009	2009	2	0	2	Export	702	Singapore	SGP	100	Bulgaria	BGR								09	MISC.EDIBLE PRODUCTS ETC	1	No Quantity							14718			0
S3	2009	2009	2009	2	0	2	Export	702	Singapore	SGP	104	Myanmar	MMR								09	MISC.EDIBLE PRODUCTS ETC	1	No Quantity							59186881			0
S3	2009	2009	2009	2	0	2	Export	702	Singapore	SGP	116	Cambodia	KHM								09	MISC.EDIBLE PRODUCTS ETC	1	No Quantity							2031732			0
S3	2009	2009	2009	2	0	2	Export	702	Singapore	SGP	120	Cameroon	CMR								09	MISC.EDIBLE PRODUCTS ETC	1	No Quantity							3155079			0
S3	2009	2009	2009	2	0	2	Export	702	Singapore	SGP	124	Canada	CAN								09	MISC.EDIBLE PRODUCTS ETC	1	No Quantity							1542169			0
S3	2009	2009	2009	2	0	2	Export	702	Singapore	SGP	144	Sri Lanka	LKA								09	MISC.EDIBLE PRODUCTS ETC	1	No Quantity							9942084			0
S3	2009	2009	2009	2	0	2	Export	702	Singapore	SGP	152	Chile	CHL								09	MISC.EDIBLE PRODUCTS ETC	1	No Quantity							19710			0
S3	2009	2009	2009	2	0	2	Export	702	Singapore	SGP	156	China	CHN								09	MISC.EDIBLE PRODUCTS ETC	1	No Quantity							356270295			0
S3	2009	2009	2009	2	0	2	Export	702	Singapore	SGP	170	Colombia	COL								09	MISC.EDIBLE PRODUCTS ETC	1	No Quantity							316357			0
S3	2009	2009	2009	2	0	2	Export	702	Singapore	SGP	174	Comoros	COM								09	MISC.EDIBLE PRODUCTS ETC	1	No Quantity							748779			0
S3	2009	2009	2009	2	0	2	Export	702	Singapore	SGP	180	Dem. Rep. of the Congo	COD								09	MISC.EDIBLE PRODUCTS ETC	1	No Quantity							521422			0
S3	2009	2009	2009	2	0	2	Export	702	Singapore	SGP	188	Costa Rica	CRI								09	MISC.EDIBLE PRODUCTS ETC	1	No Quantity							48706			0
S3	2009	2009	2009	2	0	2	Export	702	Singapore	SGP	196	Cyprus	CYP								09	MISC.EDIBLE PRODUCTS ETC	1	No Quantity							231745			0
S3	2009	2009	2009	2	0	2	Export	702	Singapore	SGP	204	Benin	BEN								09	MISC.EDIBLE PRODUCTS ETC	1	No Quantity							1149945			0
S3	2009	2009	2009	2	0	2	Export	702	Singapore	SGP	208	Denmark	DNK								09	MISC.EDIBLE PRODUCTS ETC	1	No Quantity							138050			0
S3	2009	2009	2009	2	0	2	Export	702	Singapore	SGP	214	Dominican Rep.	DOM								09	MISC.EDIBLE PRODUCTS ETC	1	No Quantity							15306			0
S3	2009	2009	2009	2	0	2	Export	702	Singapore	SGP	218	Ecuador	ECU								09	MISC.EDIBLE PRODUCTS ETC	1	No Quantity							53709			0
S3	2009	2009	2009	2	0	2	Export	702	Singapore	SGP	222	El Salvador	SLV								09	MISC.EDIBLE PRODUCTS ETC	1	No Quantity							111566			0
S3	2009	2009	2009	2	0	2	Export	702	Singapore	SGP	231	Ethiopia	ETH								09	MISC.EDIBLE PRODUCTS ETC	1	No Quantity							41648			0
S3	2009	2009	2009	2	0	2	Export	702	Singapore	SGP	242	Fiji	FJI								09	MISC.EDIBLE PRODUCTS ETC	1	No Quantity							119222			0
S3	2009	2009	2009	2	0	2	Export	702	Singapore	SGP	246	Finland	FIN								09	MISC.EDIBLE PRODUCTS ETC	1	No Quantity							993326			0
S3	2009	2009	2009	2	0	2	Export	702	Singapore	SGP	251	France	FRA								09	MISC.EDIBLE PRODUCTS ETC	1	No Quantity							3004917			0
S3	2009	2009	2009	2	0	2	Export	702	Singapore	SGP	258	French Polynesia	PYF								09	MISC.EDIBLE PRODUCTS ETC	1	No Quantity							49792			0
S3	2009	2009	2009	2	0	2	Export	702	Singapore	SGP	262	Djibouti	DJI								09	MISC.EDIBLE PRODUCTS ETC	1	No Quantity							3478			0
S3	2009	2009	2009	2	0	2	Export	702	Singapore	SGP	266	Gabon	GAB								09	MISC.EDIBLE PRODUCTS ETC	1	No Quantity							164068			0
S3	2009	2009	2009	2	0	2	Export	702	Singapore	SGP	276	Germany	DEU								09	MISC.EDIBLE PRODUCTS ETC	1	No Quantity							1506113			0
S3	2009	2009	2009	2	0	2	Export	702	Singapore	SGP	288	Ghana	GHA								09	MISC.EDIBLE PRODUCTS ETC	1	No Quantity							1353911			0
S3	2009	2009	2009	2	0	2	Export	702	Singapore	SGP	300	Greece	GRC								09	MISC.EDIBLE PRODUCTS ETC	1	No Quantity							773			0
S3	2009	2009	2009	2	0	2	Export	702	Singapore	SGP	316	Guam	GUM								09	MISC.EDIBLE PRODUCTS ETC	1	No Quantity							556024			0
S3	2009	2009	2009	2	0	2	Export	702	Singapore	SGP	320	Guatemala	GTM								09	MISC.EDIBLE PRODUCTS ETC	1	No Quantity							303706			0
S3	2009	2009	2009	2	0	2	Export	702	Singapore	SGP	324	Guinea	GIN								09	MISC.EDIBLE PRODUCTS ETC	1	No Quantity							210041			0
S3	2009	2009	2009	2	0	2	Export	702	Singapore	SGP	328	Guyana	GUY								09	MISC.EDIBLE PRODUCTS ETC	1	No Quantity							141703			0
S3	2009	2009	2009	2	0	2	Export	702	Singapore	SGP	344	China, Hong Kong SAR	HKG								09	MISC.EDIBLE PRODUCTS ETC	1	No Quantity							29178018			0
S3	2009	2009	2009	2	0	2	Export	702	Singapore	SGP	348	Hungary	HUN								09	MISC.EDIBLE PRODUCTS ETC	1	No Quantity							5592			0
S3	2009	2009	2009	2	0	2	Export	702	Singapore	SGP	360	Indonesia	IDN								09	MISC.EDIBLE PRODUCTS ETC	1	No Quantity							78799427			0
S3	2009	2009	2009	2	0	2	Export	702	Singapore	SGP	364	Iran	IRN								09	MISC.EDIBLE PRODUCTS ETC	1	No Quantity							2510641			0
S3	2009	2009	2009	2	0	2	Export	702	Singapore	SGP	368	Iraq	IRQ								09	MISC.EDIBLE PRODUCTS ETC	1	No Quantity							2597			0
S3	2009	2009	2009	2	0	2	Export	702	Singapore	SGP	372	Ireland	IRL								09	MISC.EDIBLE PRODUCTS ETC	1	No Quantity							4153769			0
S3	2009	2009	2009	2	0	2	Export	702	Singapore	SGP	376	Israel	ISR								09	MISC.EDIBLE PRODUCTS ETC	1	No Quantity							1952072			0
S3	2009	2009	2009	2	0	2	Export	702	Singapore	SGP	381	Italy	ITA								09	MISC.EDIBLE PRODUCTS ETC	1	No Quantity							268110			0
S3	2009	2009	2009	2	0	2	Export	702	Singapore	SGP	384	Côte d'Ivoire	CIV								09	MISC.EDIBLE PRODUCTS ETC	1	No Quantity							743023			0
S3	2009	2009	2009	2	0	2	Export	702	Singapore	SGP	388	Jamaica	JAM								09	MISC.EDIBLE PRODUCTS ETC	1	No Quantity							774763			0
S3	2009	2009	2009	2	0	2	Export	702	Singapore	SGP	392	Japan	JPN								09	MISC.EDIBLE PRODUCTS ETC	1	No Quantity							93569420			0
S3	2009	2009	2009	2	0	2	Export	702	Singapore	SGP	398	Kazakhstan	KAZ								09	MISC.EDIBLE PRODUCTS ETC	1	No Quantity							2877033			0
S3	2009	2009	2009	2	0	2	Export	702	Singapore	SGP	400	Jordan	JOR								09	MISC.EDIBLE PRODUCTS ETC	1	No Quantity							1607066			0
S3	2009	2009	2009	2	0	2	Export	702	Singapore	SGP	404	Kenya	KEN								09	MISC.EDIBLE PRODUCTS ETC	1	No Quantity							373769			0
S3	2009	2009	2009	2	0	2	Export	702	Singapore	SGP	408	Dem. People's Rep. of Korea	PRK								09	MISC.EDIBLE PRODUCTS ETC	1	No Quantity							64			0
S3	2009	2009	2009	2	0	2	Export	702	Singapore	SGP	410	Rep. of Korea	KOR								09	MISC.EDIBLE PRODUCTS ETC	1	No Quantity							13977315			0
S3	2009	2009	2009	2	0	2	Export	702	Singapore	SGP	414	Kuwait	KWT								09	MISC.EDIBLE PRODUCTS ETC	1	No Quantity							1071123			0
S3	2009	2009	2009	2	0	2	Export	702	Singapore	SGP	422	Lebanon	LBN								09	MISC.EDIBLE PRODUCTS ETC	1	No Quantity							2863398			0
S3	2009	2009	2009	2	0	2	Export	702	Singapore	SGP	428	Latvia	LVA								09	MISC.EDIBLE PRODUCTS ETC	1	No Quantity							100187			0
S3	2009	2009	2009	2	0	2	Export	702	Singapore	SGP	430	Liberia	LBR								09	MISC.EDIBLE PRODUCTS ETC	1	No Quantity							27997			0
S3	2009	2009	2009	2	0	2	Export	702	Singapore	SGP	434	Libya	LBY								09	MISC.EDIBLE PRODUCTS ETC	1	No Quantity							34285			0
S3	2009	2009	2009	2	0	2	Export	702	Singapore	SGP	446	China, Macao SAR	MAC								09	MISC.EDIBLE PRODUCTS ETC	1	No Quantity							70286			0
S3	2009	2009	2009	2	0	2	Export	702	Singapore	SGP	450	Madagascar	MDG								09	MISC.EDIBLE PRODUCTS ETC	1	No Quantity							424407			0
S3	2009	2009	2009	2	0	2	Export	702	Singapore	SGP	458	Malaysia	MYS								09	MISC.EDIBLE PRODUCTS ETC	1	No Quantity							134992494			0
S3	2009	2009	2009	2	0	2	Export	702	Singapore	SGP	462	Maldives	MDV								09	MISC.EDIBLE PRODUCTS ETC	1	No Quantity							2256128			0
S3	2009	2009	2009	2	0	2	Export	702	Singapore	SGP	470	Malta	MLT								09	MISC.EDIBLE PRODUCTS ETC	1	No Quantity							44215			0
S3	2009	2009	2009	2	0	2	Export	702	Singapore	SGP	480	Mauritius	MUS								09	MISC.EDIBLE PRODUCTS ETC	1	No Quantity							582694			0
S3	2009	2009	2009	2	0	2	Export	702	Singapore	SGP	484	Mexico	MEX								09	MISC.EDIBLE PRODUCTS ETC	1	No Quantity							6516512			0
S3	2009	2009	2009	2	0	2	Export	702	Singapore	SGP	490	Other Asia, nes									09	MISC.EDIBLE PRODUCTS ETC	1	No Quantity							33079167			0
S3	2009	2009	2009	2	0	2	Export	702	Singapore	SGP	496	Mongolia	MNG								09	MISC.EDIBLE PRODUCTS ETC	1	No Quantity							332760			0
S3	2009	2009	2009	2	0	2	Export	702	Singapore	SGP	508	Mozambique	MOZ								09	MISC.EDIBLE PRODUCTS ETC	1	No Quantity							21921			0
S3	2009	2009	2009	2	0	2	Export	702	Singapore	SGP	512	Oman	OMN								09	MISC.EDIBLE PRODUCTS ETC	1	No Quantity							350353			0
S3	2009	2009	2009	2	0	2	Export	702	Singapore	SGP	524	Nepal	NPL								09	MISC.EDIBLE PRODUCTS ETC	1	No Quantity							80191			0
S3	2009	2009	2009	2	0	2	Export	702	Singapore	SGP	527	Oceania, nes									09	MISC.EDIBLE PRODUCTS ETC	1	No Quantity							274306			0
S3	2009	2009	2009	2	0	2	Export	702	Singapore	SGP	528	Netherlands	NLD								09	MISC.EDIBLE PRODUCTS ETC	1	No Quantity							7130003			0
S3	2009	2009	2009	2	0	2	Export	702	Singapore	SGP	530	Neth. Antilles	ANT								09	MISC.EDIBLE PRODUCTS ETC	1	No Quantity							72617			0
S3	2009	2009	2009	2	0	2	Export	702	Singapore	SGP	540	New Caledonia	NCL								09	MISC.EDIBLE PRODUCTS ETC	1	No Quantity							491578			0
S3	2009	2009	2009	2	0	2	Export	702	Singapore	SGP	548	Vanuatu	VUT								09	MISC.EDIBLE PRODUCTS ETC	1	No Quantity							205416			0
S3	2009	2009	2009	2	0	2	Export	702	Singapore	SGP	554	New Zealand	NZL								09	MISC.EDIBLE PRODUCTS ETC	1	No Quantity							7046404			0
S3	2009	2009	2009	2	0	2	Export	702	Singapore	SGP	566	Nigeria	NGA								09	MISC.EDIBLE PRODUCTS ETC	1	No Quantity							2280156			0
S3	2009	2009	2009	2	0	2	Export	702	Singapore	SGP	568	Other Europe, nes									09	MISC.EDIBLE PRODUCTS ETC	1	No Quantity							1862			0
S3	2009	2009	2009	2	0	2	Export	702	Singapore	SGP	577	Other Africa, nes									09	MISC.EDIBLE PRODUCTS ETC	1	No Quantity							5863687			0
S3	2009	2009	2009	2	0	2	Export	702	Singapore	SGP	579	Norway	NOR								09	MISC.EDIBLE PRODUCTS ETC	1	No Quantity							181446			0
S3	2009	2009	2009	2	0	2	Export	702	Singapore	SGP	580	N. Mariana Isds	MNP								09	MISC.EDIBLE PRODUCTS ETC	1	No Quantity							160791			0
S3	2009	2009	2009	2	0	2	Export	702	Singapore	SGP	586	Pakistan	PAK								09	MISC.EDIBLE PRODUCTS ETC	1	No Quantity							3635004			0
S3	2009	2009	2009	2	0	2	Export	702	Singapore	SGP	591	Panama	PAN								09	MISC.EDIBLE PRODUCTS ETC	1	No Quantity							62948			0
S3	2009	2009	2009	2	0	2	Export	702	Singapore	SGP	598	Papua New Guinea	PNG								09	MISC.EDIBLE PRODUCTS ETC	1	No Quantity							1014070			0
S3	2009	2009	2009	2	0	2	Export	702	Singapore	SGP	608	Philippines	PHL								09	MISC.EDIBLE PRODUCTS ETC	1	No Quantity							29518331			0
S3	2009	2009	2009	2	0	2	Export	702	Singapore	SGP	616	Poland	POL								09	MISC.EDIBLE PRODUCTS ETC	1	No Quantity							192025			0
S3	2009	2009	2009	2	0	2	Export	702	Singapore	SGP	620	Portugal	PRT								09	MISC.EDIBLE PRODUCTS ETC	1	No Quantity							262851			0
S3	2009	2009	2009	2	0	2	Export	702	Singapore	SGP	634	Qatar	QAT								09	MISC.EDIBLE PRODUCTS ETC	1	No Quantity							731660			0
S3	2009	2009	2009	2	0	2	Export	702	Singapore	SGP	637	North America and Central America, nes									09	MISC.EDIBLE PRODUCTS ETC	1	No Quantity							913965			0
S3	2009	2009	2009	2	0	2	Export	702	Singapore	SGP	643	Russian Federation	RUS								09	MISC.EDIBLE PRODUCTS ETC	1	No Quantity							962097			0
S3	2009	2009	2009	2	0	2	Export	702	Singapore	SGP	682	Saudi Arabia	SAU								09	MISC.EDIBLE PRODUCTS ETC	1	No Quantity							7318190			0
S3	2009	2009	2009	2	0	2	Export	702	Singapore	SGP	690	Seychelles	SYC								09	MISC.EDIBLE PRODUCTS ETC	1	No Quantity							435555			0
S3	2009	2009	2009	2	0	2	Export	702	Singapore	SGP	694	Sierra Leone	SLE								09	MISC.EDIBLE PRODUCTS ETC	1	No Quantity							261609			0
S3	2009	2009	2009	2	0	2	Export	702	Singapore	SGP	699	India	IND								09	MISC.EDIBLE PRODUCTS ETC	1	No Quantity							4309377			0
S3	2009	2009	2009	2	0	2	Export	702	Singapore	SGP	704	Viet Nam	VNM								09	MISC.EDIBLE PRODUCTS ETC	1	No Quantity							44934982			0
S3	2009	2009	2009	2	0	2	Export	702	Singapore	SGP	710	South Africa	ZAF								09	MISC.EDIBLE PRODUCTS ETC	1	No Quantity							3557239			0
S3	2009	2009	2009	2	0	2	Export	702	Singapore	SGP	716	Zimbabwe	ZWE								09	MISC.EDIBLE PRODUCTS ETC	1	No Quantity							38857			0
S3	2009	2009	2009	2	0	2	Export	702	Singapore	SGP	724	Spain	ESP								09	MISC.EDIBLE PRODUCTS ETC	1	No Quantity							205821			0
S3	2009	2009	2009	2	0	2	Export	702	Singapore	SGP	736	Fmr Sudan	SDN								09	MISC.EDIBLE PRODUCTS ETC	1	No Quantity							234081			0
S3	2009	2009	2009	2	0	2	Export	702	Singapore	SGP	748	Swaziland	SWZ								09	MISC.EDIBLE PRODUCTS ETC	1	No Quantity							63839			0
S3	2009	2009	2009	2	0	2	Export	702	Singapore	SGP	752	Sweden	SWE								09	MISC.EDIBLE PRODUCTS ETC	1	No Quantity							267829			0
S3	2009	2009	2009	2	0	2	Export	702	Singapore	SGP	757	Switzerland	CHE								09	MISC.EDIBLE PRODUCTS ETC	1	No Quantity							152312			0
S3	2009	2009	2009	2	0	2	Export	702	Singapore	SGP	760	Syria	SYR								09	MISC.EDIBLE PRODUCTS ETC	1	No Quantity							555528			0
S3	2009	2009	2009	2	0	2	Export	702	Singapore	SGP	764	Thailand	THA								09	MISC.EDIBLE PRODUCTS ETC	1	No Quantity							125812675			0
S3	2009	2009	2009	2	0	2	Export	702	Singapore	SGP	780	Trinidad and Tobago	TTO								09	MISC.EDIBLE PRODUCTS ETC	1	No Quantity							329689			0
S3	2009	2009	2009	2	0	2	Export	702	Singapore	SGP	784	United Arab Emirates	ARE								09	MISC.EDIBLE PRODUCTS ETC	1	No Quantity							14515045			0
S3	2009	2009	2009	2	0	2	Export	702	Singapore	SGP	792	Turkey	TUR								09	MISC.EDIBLE PRODUCTS ETC	1	No Quantity							58207			0
S3	2009	2009	2009	2	0	2	Export	702	Singapore	SGP	804	Ukraine	UKR								09	MISC.EDIBLE PRODUCTS ETC	1	No Quantity							3642155			0
S3	2009	2009	2009	2	0	2	Export	702	Singapore	SGP	818	Egypt	EGY								09	MISC.EDIBLE PRODUCTS ETC	1	No Quantity							534532			0
S3	2009	2009	2009	2	0	2	Export	702	Singapore	SGP	826	United Kingdom	GBR								09	MISC.EDIBLE PRODUCTS ETC	1	No Quantity							15088319			0
S3	2009	2009	2009	2	0	2	Export	702	Singapore	SGP	834	United Rep. of Tanzania	TZA								09	MISC.EDIBLE PRODUCTS ETC	1	No Quantity							177388			0
S3	2009	2009	2009	2	0	2	Export	702	Singapore	SGP	842	USA	USA								09	MISC.EDIBLE PRODUCTS ETC	1	No Quantity							18103000			0
S3	2009	2009	2009	2	0	2	Export	702	Singapore	SGP	882	Samoa	WSM								09	MISC.EDIBLE PRODUCTS ETC	1	No Quantity							14827			0
S3	2009	2009	2009	2	0	2	Export	702	Singapore	SGP	887	Yemen	YEM								09	MISC.EDIBLE PRODUCTS ETC	1	No Quantity							41924			0
S3	2009	2009	2009	2	0	2	Export	702	Singapore	SGP	894	Zambia	ZMB								09	MISC.EDIBLE PRODUCTS ETC	1	No Quantity							70			0
S3	2009	2009	2009	2	0	2	Export	686	Senegal	SEN	0	World	WLD								11	BEVERAGES	1	No Quantity							3079920			0
S3	2009	2009	2009	2	0	2	Export	686	Senegal	SEN	56	Belgium	BEL								11	BEVERAGES	1	No Quantity							13365			0
S3	2009	2009	2009	2	0	2	Export	686	Senegal	SEN	120	Cameroon	CMR								11	BEVERAGES	1	No Quantity							3034			0
S3	2009	2009	2009	2	0	2	Export	686	Senegal	SEN	132	Cabo Verde	CPV								11	BEVERAGES	1	No Quantity							12549			0
S3	2009	2009	2009	2	0	2	Export	686	Senegal	SEN	204	Benin	BEN								11	BEVERAGES	1	No Quantity							4211			0
S3	2009	2009	2009	2	0	2	Export	686	Senegal	SEN	208	Denmark	DNK								11	BEVERAGES	1	No Quantity							3239			0
S3	2009	2009	2009	2	0	2	Export	686	Senegal	SEN	226	Equatorial Guinea	GNQ								11	BEVERAGES	1	No Quantity							348			0
S3	2009	2009	2009	2	0	2	Export	686	Senegal	SEN	251	France	FRA								11	BEVERAGES	1	No Quantity							33598			0
S3	2009	2009	2009	2	0	2	Export	686	Senegal	SEN	266	Gabon	GAB								11	BEVERAGES	1	No Quantity							520			0
S3	2009	2009	2009	2	0	2	Export	686	Senegal	SEN	270	Gambia	GMB								11	BEVERAGES	1	No Quantity							208172			0
S3	2009	2009	2009	2	0	2	Export	686	Senegal	SEN	288	Ghana	GHA								11	BEVERAGES	1	No Quantity							40668			0
S3	2009	2009	2009	2	0	2	Export	686	Senegal	SEN	324	Guinea	GIN								11	BEVERAGES	1	No Quantity							33713			0
S3	2009	2009	2009	2	0	2	Export	686	Senegal	SEN	466	Mali	MLI								11	BEVERAGES	1	No Quantity							915569			0
S3	2009	2009	2009	2	0	2	Export	686	Senegal	SEN	478	Mauritania	MRT								11	BEVERAGES	1	No Quantity							17735			0
S3	2009	2009	2009	2	0	2	Export	686	Senegal	SEN	624	Guinea-Bissau	GNB								11	BEVERAGES	1	No Quantity							294162			0
S3	2009	2009	2009	2	0	2	Export	686	Senegal	SEN	837	Bunkers									11	BEVERAGES	1	No Quantity							1281411			0
S3	2009	2009	2009	2	0	2	Export	686	Senegal	SEN	842	USA	USA								11	BEVERAGES	1	No Quantity							1091			0
S3	2009	2009	2009	2	0	2	Export	686	Senegal	SEN	854	Burkina Faso	BFA								11	BEVERAGES	1	No Quantity							216535			0
S3	2009	2009	2009	2	0	2	Export	702	Singapore	SGP	0	World	WLD								11	BEVERAGES	1	No Quantity							1445329143			0
S3	2009	2009	2009	2	0	2	Export	702	Singapore	SGP	4	Afghanistan	AFG								11	BEVERAGES	1	No Quantity							56958			0
S3	2009	2009	2009	2	0	2	Export	702	Singapore	SGP	24	Angola	AGO								11	BEVERAGES	1	No Quantity							32125			0
S3	2009	2009	2009	2	0	2	Export	702	Singapore	SGP	36	Australia	AUS								11	BEVERAGES	1	No Quantity							84166952			0
S3	2009	2009	2009	2	0	2	Export	702	Singapore	SGP	44	Bahamas	BHS								11	BEVERAGES	1	No Quantity							2459			0
S3	2009	2009	2009	2	0	2	Export	702	Singapore	SGP	50	Bangladesh	BGD								11	BEVERAGES	1	No Quantity							5710634			0
S3	2009	2009	2009	2	0	2	Export	702	Singapore	SGP	56	Belgium	BEL								11	BEVERAGES	1	No Quantity							387234			0
S3	2009	2009	2009	2	0	2	Export	702	Singapore	SGP	60	Bermuda	BMU								11	BEVERAGES	1	No Quantity							25697			0
S3	2009	2009	2009	2	0	2	Export	702	Singapore	SGP	90	Solomon Isds	SLB								11	BEVERAGES	1	No Quantity							534639			0
S3	2009	2009	2009	2	0	2	Export	702	Singapore	SGP	96	Brunei Darussalam	BRN								11	BEVERAGES	1	No Quantity							15285662			0
S3	2009	2009	2009	2	0	2	Export	702	Singapore	SGP	100	Bulgaria	BGR								11	BEVERAGES	1	No Quantity							21111			0
S3	2009	2009	2009	2	0	2	Export	702	Singapore	SGP	104	Myanmar	MMR								11	BEVERAGES	1	No Quantity							7266608			0
S3	2009	2009	2009	2	0	2	Export	702	Singapore	SGP	116	Cambodia	KHM								11	BEVERAGES	1	No Quantity							22997472			0
S3	2009	2009	2009	2	0	2	Export	702	Singapore	SGP	120	Cameroon	CMR								11	BEVERAGES	1	No Quantity							21			0
S3	2009	2009	2009	2	0	2	Export	702	Singapore	SGP	124	Canada	CAN								11	BEVERAGES	1	No Quantity							589464			0
S3	2009	2009	2009	2	0	2	Export	702	Singapore	SGP	144	Sri Lanka	LKA								11	BEVERAGES	1	No Quantity							1451350			0
S3	2009	2009	2009	2	0	2	Export	702	Singapore	SGP	152	Chile	CHL								11	BEVERAGES	1	No Quantity							131891			0
S3	2009	2009	2009	2	0	2	Export	702	Singapore	SGP	156	China	CHN								11	BEVERAGES	1	No Quantity							203098422			0
S3	2009	2009	2009	2	0	2	Export	702	Singapore	SGP	162	Christmas Isds	CXR								11	BEVERAGES	1	No Quantity							2249			0
S3	2009	2009	2009	2	0	2	Export	702	Singapore	SGP	196	Cyprus	CYP								11	BEVERAGES	1	No Quantity							8798517			0
S3	2009	2009	2009	2	0	2	Export	702	Singapore	SGP	208	Denmark	DNK								11	BEVERAGES	1	No Quantity							299223			0
S3	2009	2009	2009	2	0	2	Export	702	Singapore	SGP	242	Fiji	FJI								11	BEVERAGES	1	No Quantity							243502			0
S3	2009	2009	2009	2	0	2	Export	702	Singapore	SGP	246	Finland	FIN								11	BEVERAGES	1	No Quantity							165535			0
S3	2009	2009	2009	2	0	2	Export	702	Singapore	SGP	251	France	FRA								11	BEVERAGES	1	No Quantity							3951942			0
S3	2009	2009	2009	2	0	2	Export	702	Singapore	SGP	258	French Polynesia	PYF								11	BEVERAGES	1	No Quantity							92861			0
S3	2009	2009	2009	2	0	2	Export	702	Singapore	SGP	262	Djibouti	DJI								11	BEVERAGES	1	No Quantity							41293			0
S3	2009	2009	2009	2	0	2	Export	702	Singapore	SGP	276	Germany	DEU								11	BEVERAGES	1	No Quantity							465199			0
S3	2009	2009	2009	2	0	2	Export	702	Singapore	SGP	288	Ghana	GHA								11	BEVERAGES	1	No Quantity							39586			0
S3	2009	2009	2009	2	0	2	Export	702	Singapore	SGP	300	Greece	GRC								11	BEVERAGES	1	No Quantity							172750			0
S3	2009	2009	2009	2	0	2	Export	702	Singapore	SGP	316	Guam	GUM								11	BEVERAGES	1	No Quantity							3164822			0
S3	2009	2009	2009	2	0	2	Export	702	Singapore	SGP	328	Guyana	GUY								11	BEVERAGES	1	No Quantity							37823			0
S3	2009	2009	2009	2	0	2	Export	702	Singapore	SGP	344	China, Hong Kong SAR	HKG								11	BEVERAGES	1	No Quantity							79602964			0
S3	2009	2009	2009	2	0	2	Export	702	Singapore	SGP	348	Hungary	HUN								11	BEVERAGES	1	No Quantity							217243			0
S3	2009	2009	2009	2	0	2	Export	702	Singapore	SGP	360	Indonesia	IDN								11	BEVERAGES	1	No Quantity							89884118			0
S3	2009	2009	2009	2	0	2	Export	702	Singapore	SGP	372	Ireland	IRL								11	BEVERAGES	1	No Quantity							1275146			0
S3	2009	2009	2009	2	0	2	Export	702	Singapore	SGP	376	Israel	ISR								11	BEVERAGES	1	No Quantity							12774			0
S3	2009	2009	2009	2	0	2	Export	702	Singapore	SGP	381	Italy	ITA								11	BEVERAGES	1	No Quantity							158312			0
S3	2009	2009	2009	2	0	2	Export	702	Singapore	SGP	392	Japan	JPN								11	BEVERAGES	1	No Quantity							116082407			0
S3	2009	2009	2009	2	0	2	Export	702	Singapore	SGP	400	Jordan	JOR								11	BEVERAGES	1	No Quantity							51922			0
S3	2009	2009	2009	2	0	2	Export	702	Singapore	SGP	404	Kenya	KEN								11	BEVERAGES	1	No Quantity							49729			0
S3	2009	2009	2009	2	0	2	Export	702	Singapore	SGP	408	Dem. People's Rep. of Korea	PRK								11	BEVERAGES	1	No Quantity							413827			0
S3	2009	2009	2009	2	0	2	Export	702	Singapore	SGP	410	Rep. of Korea	KOR								11	BEVERAGES	1	No Quantity							34415540			0
S3	2009	2009	2009	2	0	2	Export	702	Singapore	SGP	414	Kuwait	KWT								11	BEVERAGES	1	No Quantity							942			0
S3	2009	2009	2009	2	0	2	Export	702	Singapore	SGP	418	Lao People's Dem. Rep.	LAO								11	BEVERAGES	1	No Quantity							27205125			0
S3	2009	2009	2009	2	0	2	Export	702	Singapore	SGP	422	Lebanon	LBN								11	BEVERAGES	1	No Quantity							92338			0
S3	2009	2009	2009	2	0	2	Export	702	Singapore	SGP	430	Liberia	LBR								11	BEVERAGES	1	No Quantity							11336			0
S3	2009	2009	2009	2	0	2	Export	702	Singapore	SGP	446	China, Macao SAR	MAC								11	BEVERAGES	1	No Quantity							6226691			0
S3	2009	2009	2009	2	0	2	Export	702	Singapore	SGP	450	Madagascar	MDG								11	BEVERAGES	1	No Quantity							24814			0
S3	2009	2009	2009	2	0	2	Export	702	Singapore	SGP	458	Malaysia	MYS								11	BEVERAGES	1	No Quantity							215866878			0
S3	2009	2009	2009	2	0	2	Export	702	Singapore	SGP	462	Maldives	MDV								11	BEVERAGES	1	No Quantity							2136795			0
S3	2009	2009	2009	2	0	2	Export	702	Singapore	SGP	480	Mauritius	MUS								11	BEVERAGES	1	No Quantity							193767			0
S3	2009	2009	2009	2	0	2	Export	702	Singapore	SGP	490	Other Asia, nes									11	BEVERAGES	1	No Quantity							119484708			0
S3	2009	2009	2009	2	0	2	Export	702	Singapore	SGP	496	Mongolia	MNG								11	BEVERAGES	1	No Quantity							1406798			0
S3	2009	2009	2009	2	0	2	Export	702	Singapore	SGP	508	Mozambique	MOZ								11	BEVERAGES	1	No Quantity							5002			0
S3	2009	2009	2009	2	0	2	Export	702	Singapore	SGP	512	Oman	OMN								11	BEVERAGES	1	No Quantity							231635			0
S3	2009	2009	2009	2	0	2	Export	702	Singapore	SGP	524	Nepal	NPL								11	BEVERAGES	1	No Quantity							1394832			0
S3	2009	2009	2009	2	0	2	Export	702	Singapore	SGP	527	Oceania, nes									11	BEVERAGES	1	No Quantity							1525166			0
S3	2009	2009	2009	2	0	2	Export	702	Singapore	SGP	528	Netherlands	NLD								11	BEVERAGES	1	No Quantity							535672			0
S3	2009	2009	2009	2	0	2	Export	702	Singapore	SGP	540	New Caledonia	NCL								11	BEVERAGES	1	No Quantity							53050			0
S3	2009	2009	2009	2	0	2	Export	702	Singapore	SGP	548	Vanuatu	VUT								11	BEVERAGES	1	No Quantity							57203			0
S3	2009	2009	2009	2	0	2	Export	702	Singapore	SGP	554	New Zealand	NZL								11	BEVERAGES	1	No Quantity							4601305			0
S3	2009	2009	2009	2	0	2	Export	702	Singapore	SGP	566	Nigeria	NGA								11	BEVERAGES	1	No Quantity							52986			0
S3	2009	2009	2009	2	0	2	Export	702	Singapore	SGP	568	Other Europe, nes									11	BEVERAGES	1	No Quantity							22914			0
S3	2009	2009	2009	2	0	2	Export	702	Singapore	SGP	577	Other Africa, nes									11	BEVERAGES	1	No Quantity							798248			0
S3	2009	2009	2009	2	0	2	Export	702	Singapore	SGP	579	Norway	NOR								11	BEVERAGES	1	No Quantity							89161			0
S3	2009	2009	2009	2	0	2	Export	702	Singapore	SGP	580	N. Mariana Isds	MNP								11	BEVERAGES	1	No Quantity							143639			0
S3	2009	2009	2009	2	0	2	Export	702	Singapore	SGP	584	Marshall Isds	MHL								11	BEVERAGES	1	No Quantity							14180			0
S3	2009	2009	2009	2	0	2	Export	702	Singapore	SGP	586	Pakistan	PAK								11	BEVERAGES	1	No Quantity							201658			0
S3	2009	2009	2009	2	0	2	Export	702	Singapore	SGP	591	Panama	PAN								11	BEVERAGES	1	No Quantity							24006			0
S3	2009	2009	2009	2	0	2	Export	702	Singapore	SGP	598	Papua New Guinea	PNG								11	BEVERAGES	1	No Quantity							1061502			0
S3	2009	2009	2009	2	0	2	Export	702	Singapore	SGP	608	Philippines	PHL								11	BEVERAGES	1	No Quantity							46969788			0
S3	2009	2009	2009	2	0	2	Export	702	Singapore	SGP	634	Qatar	QAT								11	BEVERAGES	1	No Quantity							145055			0
S3	2009	2009	2009	2	0	2	Export	702	Singapore	SGP	637	North America and Central America, nes									11	BEVERAGES	1	No Quantity							28238			0
S3	2009	2009	2009	2	0	2	Export	702	Singapore	SGP	643	Russian Federation	RUS								11	BEVERAGES	1	No Quantity							311769			0
S3	2009	2009	2009	2	0	2	Export	702	Singapore	SGP	690	Seychelles	SYC								11	BEVERAGES	1	No Quantity							527582			0
S3	2009	2009	2009	2	0	2	Export	702	Singapore	SGP	694	Sierra Leone	SLE								11	BEVERAGES	1	No Quantity							204497			0
S3	2009	2009	2009	2	0	2	Export	702	Singapore	SGP	699	India	IND								11	BEVERAGES	1	No Quantity							16960112			0
S3	2009	2009	2009	2	0	2	Export	702	Singapore	SGP	704	Viet Nam	VNM								11	BEVERAGES	1	No Quantity							186935744			0
S3	2009	2009	2009	2	0	2	Export	702	Singapore	SGP	710	South Africa	ZAF								11	BEVERAGES	1	No Quantity							71898			0
S3	2009	2009	2009	2	0	2	Export	702	Singapore	SGP	724	Spain	ESP								11	BEVERAGES	1	No Quantity							58484			0
S3	2009	2009	2009	2	0	2	Export	702	Singapore	SGP	748	Swaziland	SWZ								11	BEVERAGES	1	No Quantity							7275			0
S3	2009	2009	2009	2	0	2	Export	702	Singapore	SGP	752	Sweden	SWE								11	BEVERAGES	1	No Quantity							123452			0
S3	2009	2009	2009	2	0	2	Export	702	Singapore	SGP	757	Switzerland	CHE								11	BEVERAGES	1	No Quantity							305802			0
S3	2009	2009	2009	2	0	2	Export	702	Singapore	SGP	764	Thailand	THA								11	BEVERAGES	1	No Quantity							108912077			0
S3	2009	2009	2009	2	0	2	Export	702	Singapore	SGP	784	United Arab Emirates	ARE								11	BEVERAGES	1	No Quantity							7135710			0
S3	2009	2009	2009	2	0	2	Export	702	Singapore	SGP	792	Turkey	TUR								11	BEVERAGES	1	No Quantity							87041			0
S3	2009	2009	2009	2	0	2	Export	702	Singapore	SGP	818	Egypt	EGY								11	BEVERAGES	1	No Quantity							76894			0
S3	2009	2009	2009	2	0	2	Export	702	Singapore	SGP	826	United Kingdom	GBR								11	BEVERAGES	1	No Quantity							6933856			0
S3	2009	2009	2009	2	0	2	Export	702	Singapore	SGP	842	USA	USA								11	BEVERAGES	1	No Quantity							4599732			0
S3	2009	2009	2009	2	0	2	Export	702	Singapore	SGP	858	Uruguay	URY								11	BEVERAGES	1	No Quantity							32230			0
S3	2009	2009	2009	2	0	2	Export	702	Singapore	SGP	882	Samoa	WSM								11	BEVERAGES	1	No Quantity							41522			0
S3	2009	2009	2009	2	0	2	Export	702	Singapore	SGP	894	Zambia	ZMB								11	BEVERAGES	1	No Quantity							50			0
S3	2009	2009	2009	2	0	2	Export	686	Senegal	SEN	0	World	WLD								12	TOBACCO,TOBACCO MANUFACT	1	No Quantity							88014862			0
S3	2009	2009	2009	2	0	2	Export	686	Senegal	SEN	120	Cameroon	CMR								12	TOBACCO,TOBACCO MANUFACT	1	No Quantity							3044589			0
S3	2009	2009	2009	2	0	2	Export	686	Senegal	SEN	132	Cabo Verde	CPV								12	TOBACCO,TOBACCO MANUFACT	1	No Quantity							2577509			0
S3	2009	2009	2009	2	0	2	Export	686	Senegal	SEN	148	Chad	TCD								12	TOBACCO,TOBACCO MANUFACT	1	No Quantity							30208193			0
S3	2009	2009	2009	2	0	2	Export	686	Senegal	SEN	204	Benin	BEN								12	TOBACCO,TOBACCO MANUFACT	1	No Quantity							956124			0
S3	2009	2009	2009	2	0	2	Export	686	Senegal	SEN	226	Equatorial Guinea	GNQ								12	TOBACCO,TOBACCO MANUFACT	1	No Quantity							2799894			0
S3	2009	2009	2009	2	0	2	Export	686	Senegal	SEN	251	France	FRA								12	TOBACCO,TOBACCO MANUFACT	1	No Quantity							15244			0
S3	2009	2009	2009	2	0	2	Export	686	Senegal	SEN	266	Gabon	GAB								12	TOBACCO,TOBACCO MANUFACT	1	No Quantity							1722411			0
S3	2009	2009	2009	2	0	2	Export	686	Senegal	SEN	270	Gambia	GMB								12	TOBACCO,TOBACCO MANUFACT	1	No Quantity							1794777			0
S3	2009	2009	2009	2	0	2	Export	686	Senegal	SEN	276	Germany	DEU								12	TOBACCO,TOBACCO MANUFACT	1	No Quantity							3086			0
S3	2009	2009	2009	2	0	2	Export	686	Senegal	SEN	324	Guinea	GIN								12	TOBACCO,TOBACCO MANUFACT	1	No Quantity							15220259			0
S3	2009	2009	2009	2	0	2	Export	686	Senegal	SEN	384	Côte d'Ivoire	CIV								12	TOBACCO,TOBACCO MANUFACT	1	No Quantity							4008704			0
S3	2009	2009	2009	2	0	2	Export	686	Senegal	SEN	430	Liberia	LBR								12	TOBACCO,TOBACCO MANUFACT	1	No Quantity							4977849			0
S3	2009	2009	2009	2	0	2	Export	686	Senegal	SEN	466	Mali	MLI								12	TOBACCO,TOBACCO MANUFACT	1	No Quantity							3958548			0
S3	2009	2009	2009	2	0	2	Export	686	Senegal	SEN	562	Niger	NER								12	TOBACCO,TOBACCO MANUFACT	1	No Quantity							214001			0
S3	2009	2009	2009	2	0	2	Export	686	Senegal	SEN	566	Nigeria	NGA								12	TOBACCO,TOBACCO MANUFACT	1	No Quantity							6772622			0
S3	2009	2009	2009	2	0	2	Export	686	Senegal	SEN	624	Guinea-Bissau	GNB								12	TOBACCO,TOBACCO MANUFACT	1	No Quantity							887292			0
S3	2009	2009	2009	2	0	2	Export	686	Senegal	SEN	694	Sierra Leone	SLE								12	TOBACCO,TOBACCO MANUFACT	1	No Quantity							4037520			0
S3	2009	2009	2009	2	0	2	Export	686	Senegal	SEN	724	Spain	ESP								12	TOBACCO,TOBACCO MANUFACT	1	No Quantity							492			0
S3	2009	2009	2009	2	0	2	Export	686	Senegal	SEN	768	Togo	TGO								12	TOBACCO,TOBACCO MANUFACT	1	No Quantity							3650679			0
S3	2009	2009	2009	2	0	2	Export	686	Senegal	SEN	837	Bunkers									12	TOBACCO,TOBACCO MANUFACT	1	No Quantity							826942			0
S3	2009	2009	2009	2	0	2	Export	686	Senegal	SEN	854	Burkina Faso	BFA								12	TOBACCO,TOBACCO MANUFACT	1	No Quantity							338127			0
S3	2009	2009	2009	2	0	2	Export	702	Singapore	SGP	0	World	WLD								12	TOBACCO,TOBACCO MANUFACT	1	No Quantity							465645342			0
S3	2009	2009	2009	2	0	2	Export	702	Singapore	SGP	4	Afghanistan	AFG								12	TOBACCO,TOBACCO MANUFACT	1	No Quantity							2878469			0
S3	2009	2009	2009	2	0	2	Export	702	Singapore	SGP	36	Australia	AUS								12	TOBACCO,TOBACCO MANUFACT	1	No Quantity							4118388			0
S3	2009	2009	2009	2	0	2	Export	702	Singapore	SGP	50	Bangladesh	BGD								12	TOBACCO,TOBACCO MANUFACT	1	No Quantity							1517775			0
S3	2009	2009	2009	2	0	2	Export	702	Singapore	SGP	60	Bermuda	BMU								12	TOBACCO,TOBACCO MANUFACT	1	No Quantity							2578			0
S3	2009	2009	2009	2	0	2	Export	702	Singapore	SGP	76	Brazil	BRA								12	TOBACCO,TOBACCO MANUFACT	1	No Quantity							44			0
S3	2009	2009	2009	2	0	2	Export	702	Singapore	SGP	96	Brunei Darussalam	BRN								12	TOBACCO,TOBACCO MANUFACT	1	No Quantity							598101			0
S3	2009	2009	2009	2	0	2	Export	702	Singapore	SGP	104	Myanmar	MMR								12	TOBACCO,TOBACCO MANUFACT	1	No Quantity							1727426			0
S3	2009	2009	2009	2	0	2	Export	702	Singapore	SGP	116	Cambodia	KHM								12	TOBACCO,TOBACCO MANUFACT	1	No Quantity							5889968			0
S3	2009	2009	2009	2	0	2	Export	702	Singapore	SGP	124	Canada	CAN								12	TOBACCO,TOBACCO MANUFACT	1	No Quantity							80			0
S3	2009	2009	2009	2	0	2	Export	702	Singapore	SGP	144	Sri Lanka	LKA								12	TOBACCO,TOBACCO MANUFACT	1	No Quantity							1460456			0
S3	2009	2009	2009	2	0	2	Export	702	Singapore	SGP	152	Chile	CHL								12	TOBACCO,TOBACCO MANUFACT	1	No Quantity							41			0
S3	2009	2009	2009	2	0	2	Export	702	Singapore	SGP	156	China	CHN								12	TOBACCO,TOBACCO MANUFACT	1	No Quantity							609985			0
S3	2009	2009	2009	2	0	2	Export	702	Singapore	SGP	170	Colombia	COL								12	TOBACCO,TOBACCO MANUFACT	1	No Quantity							347665			0
S3	2009	2009	2009	2	0	2	Export	702	Singapore	SGP	180	Dem. Rep. of the Congo	COD								12	TOBACCO,TOBACCO MANUFACT	1	No Quantity							33972			0
S3	2009	2009	2009	2	0	2	Export	702	Singapore	SGP	251	France	FRA								12	TOBACCO,TOBACCO MANUFACT	1	No Quantity							277258			0
S3	2009	2009	2009	2	0	2	Export	702	Singapore	SGP	276	Germany	DEU								12	TOBACCO,TOBACCO MANUFACT	1	No Quantity							274			0
S3	2009	2009	2009	2	0	2	Export	702	Singapore	SGP	300	Greece	GRC								12	TOBACCO,TOBACCO MANUFACT	1	No Quantity							112			0
S3	2009	2009	2009	2	0	2	Export	702	Singapore	SGP	344	China, Hong Kong SAR	HKG								12	TOBACCO,TOBACCO MANUFACT	1	No Quantity							34639732			0
S3	2009	2009	2009	2	0	2	Export	702	Singapore	SGP	360	Indonesia	IDN								12	TOBACCO,TOBACCO MANUFACT	1	No Quantity							12903769			0
S3	2009	2009	2009	2	0	2	Export	702	Singapore	SGP	364	Iran	IRN								12	TOBACCO,TOBACCO MANUFACT	1	No Quantity							10938213			0
S3	2009	2009	2009	2	0	2	Export	702	Singapore	SGP	368	Iraq	IRQ								12	TOBACCO,TOBACCO MANUFACT	1	No Quantity							11			0
S3	2009	2009	2009	2	0	2	Export	702	Singapore	SGP	381	Italy	ITA								12	TOBACCO,TOBACCO MANUFACT	1	No Quantity							12			0
S3	2009	2009	2009	2	0	2	Export	702	Singapore	SGP	392	Japan	JPN								12	TOBACCO,TOBACCO MANUFACT	1	No Quantity							2523523			0
S3	2009	2009	2009	2	0	2	Export	702	Singapore	SGP	404	Kenya	KEN								12	TOBACCO,TOBACCO MANUFACT	1	No Quantity							30			0
S3	2009	2009	2009	2	0	2	Export	702	Singapore	SGP	408	Dem. People's Rep. of Korea	PRK								12	TOBACCO,TOBACCO MANUFACT	1	No Quantity							7796779			0
S3	2009	2009	2009	2	0	2	Export	702	Singapore	SGP	410	Rep. of Korea	KOR								12	TOBACCO,TOBACCO MANUFACT	1	No Quantity							2721314			0
S3	2009	2009	2009	2	0	2	Export	702	Singapore	SGP	414	Kuwait	KWT								12	TOBACCO,TOBACCO MANUFACT	1	No Quantity							2028			0
S3	2009	2009	2009	2	0	2	Export	702	Singapore	SGP	418	Lao People's Dem. Rep.	LAO								12	TOBACCO,TOBACCO MANUFACT	1	No Quantity							1712789			0
S3	2009	2009	2009	2	0	2	Export	702	Singapore	SGP	422	Lebanon	LBN								12	TOBACCO,TOBACCO MANUFACT	1	No Quantity							455461			0
S3	2009	2009	2009	2	0	2	Export	702	Singapore	SGP	446	China, Macao SAR	MAC								12	TOBACCO,TOBACCO MANUFACT	1	No Quantity							69136			0
S3	2009	2009	2009	2	0	2	Export	702	Singapore	SGP	458	Malaysia	MYS								12	TOBACCO,TOBACCO MANUFACT	1	No Quantity							101545288			0
S3	2009	2009	2009	2	0	2	Export	702	Singapore	SGP	462	Maldives	MDV								12	TOBACCO,TOBACCO MANUFACT	1	No Quantity							8498340			0
S3	2009	2009	2009	2	0	2	Export	702	Singapore	SGP	470	Malta	MLT								12	TOBACCO,TOBACCO MANUFACT	1	No Quantity							156678			0
S3	2009	2009	2009	2	0	2	Export	702	Singapore	SGP	484	Mexico	MEX								12	TOBACCO,TOBACCO MANUFACT	1	No Quantity							18			0
S3	2009	2009	2009	2	0	2	Export	702	Singapore	SGP	490	Other Asia, nes									12	TOBACCO,TOBACCO MANUFACT	1	No Quantity							39391041			0
S3	2009	2009	2009	2	0	2	Export	702	Singapore	SGP	496	Mongolia	MNG								12	TOBACCO,TOBACCO MANUFACT	1	No Quantity							13220219			0
S3	2009	2009	2009	2	0	2	Export	702	Singapore	SGP	504	Morocco	MAR								12	TOBACCO,TOBACCO MANUFACT	1	No Quantity							12			0
S3	2009	2009	2009	2	0	2	Export	702	Singapore	SGP	528	Netherlands	NLD								12	TOBACCO,TOBACCO MANUFACT	1	No Quantity							976326			0
S3	2009	2009	2009	2	0	2	Export	702	Singapore	SGP	554	New Zealand	NZL								12	TOBACCO,TOBACCO MANUFACT	1	No Quantity							3802			0
S3	2009	2009	2009	2	0	2	Export	702	Singapore	SGP	568	Other Europe, nes									12	TOBACCO,TOBACCO MANUFACT	1	No Quantity							2451			0
S3	2009	2009	2009	2	0	2	Export	702	Singapore	SGP	577	Other Africa, nes									12	TOBACCO,TOBACCO MANUFACT	1	No Quantity							1759			0
S3	2009	2009	2009	2	0	2	Export	702	Singapore	SGP	586	Pakistan	PAK								12	TOBACCO,TOBACCO MANUFACT	1	No Quantity							2624939			0
S3	2009	2009	2009	2	0	2	Export	702	Singapore	SGP	598	Papua New Guinea	PNG								12	TOBACCO,TOBACCO MANUFACT	1	No Quantity							9907			0
S3	2009	2009	2009	2	0	2	Export	702	Singapore	SGP	608	Philippines	PHL								12	TOBACCO,TOBACCO MANUFACT	1	No Quantity							39457231			0
S3	2009	2009	2009	2	0	2	Export	702	Singapore	SGP	690	Seychelles	SYC								12	TOBACCO,TOBACCO MANUFACT	1	No Quantity							29352			0
S3	2009	2009	2009	2	0	2	Export	702	Singapore	SGP	699	India	IND								12	TOBACCO,TOBACCO MANUFACT	1	No Quantity							10781952			0
S3	2009	2009	2009	2	0	2	Export	702	Singapore	SGP	704	Viet Nam	VNM								12	TOBACCO,TOBACCO MANUFACT	1	No Quantity							129578542			0
S3	2009	2009	2009	2	0	2	Export	702	Singapore	SGP	710	South Africa	ZAF								12	TOBACCO,TOBACCO MANUFACT	1	No Quantity							928432			0
S3	2009	2009	2009	2	0	2	Export	702	Singapore	SGP	716	Zimbabwe	ZWE								12	TOBACCO,TOBACCO MANUFACT	1	No Quantity							10			0
S3	2009	2009	2009	2	0	2	Export	702	Singapore	SGP	757	Switzerland	CHE								12	TOBACCO,TOBACCO MANUFACT	1	No Quantity							3			0
S3	2009	2009	2009	2	0	2	Export	702	Singapore	SGP	760	Syria	SYR								12	TOBACCO,TOBACCO MANUFACT	1	No Quantity							21			0
S3	2009	2009	2009	2	0	2	Export	702	Singapore	SGP	764	Thailand	THA								12	TOBACCO,TOBACCO MANUFACT	1	No Quantity							22626441			0
S3	2009	2009	2009	2	0	2	Export	702	Singapore	SGP	784	United Arab Emirates	ARE								12	TOBACCO,TOBACCO MANUFACT	1	No Quantity							931262			0
S3	2009	2009	2009	2	0	2	Export	702	Singapore	SGP	792	Turkey	TUR								12	TOBACCO,TOBACCO MANUFACT	1	No Quantity							4			0
S3	2009	2009	2009	2	0	2	Export	702	Singapore	SGP	818	Egypt	EGY								12	TOBACCO,TOBACCO MANUFACT	1	No Quantity							327769			0
S3	2009	2009	2009	2	0	2	Export	702	Singapore	SGP	826	United Kingdom	GBR								12	TOBACCO,TOBACCO MANUFACT	1	No Quantity							30291			0
S3	2009	2009	2009	2	0	2	Export	702	Singapore	SGP	842	USA	USA								12	TOBACCO,TOBACCO MANUFACT	1	No Quantity							1297765			0
S3	2009	2009	2009	2	0	2	Export	702	Singapore	SGP	887	Yemen	YEM								12	TOBACCO,TOBACCO MANUFACT	1	No Quantity							96			0
S3	2009	2009	2009	2	0	2	Export	686	Senegal	SEN	0	World	WLD								21	HIDES,SKINS,FURSKINS,RAW	1	No Quantity							2940596			0
S3	2009	2009	2009	2	0	2	Export	686	Senegal	SEN	76	Brazil	BRA								21	HIDES,SKINS,FURSKINS,RAW	1	No Quantity							84247			0
S3	2009	2009	2009	2	0	2	Export	686	Senegal	SEN	156	China	CHN								21	HIDES,SKINS,FURSKINS,RAW	1	No Quantity							22912			0
S3	2009	2009	2009	2	0	2	Export	686	Senegal	SEN	251	France	FRA								21	HIDES,SKINS,FURSKINS,RAW	1	No Quantity							20661			0
S3	2009	2009	2009	2	0	2	Export	686	Senegal	SEN	288	Ghana	GHA								21	HIDES,SKINS,FURSKINS,RAW	1	No Quantity							123106			0
S3	2009	2009	2009	2	0	2	Export	686	Senegal	SEN	344	China, Hong Kong SAR	HKG								21	HIDES,SKINS,FURSKINS,RAW	1	No Quantity							607851			0
S3	2009	2009	2009	2	0	2	Export	686	Senegal	SEN	381	Italy	ITA								21	HIDES,SKINS,FURSKINS,RAW	1	No Quantity							71084			0
S3	2009	2009	2009	2	0	2	Export	686	Senegal	SEN	384	Côte d'Ivoire	CIV								21	HIDES,SKINS,FURSKINS,RAW	1	No Quantity							2970			0
S3	2009	2009	2009	2	0	2	Export	686	Senegal	SEN	466	Mali	MLI								21	HIDES,SKINS,FURSKINS,RAW	1	No Quantity							4669			0
S3	2009	2009	2009	2	0	2	Export	686	Senegal	SEN	566	Nigeria	NGA								21	HIDES,SKINS,FURSKINS,RAW	1	No Quantity							4772			0
S3	2009	2009	2009	2	0	2	Export	686	Senegal	SEN	586	Pakistan	PAK								21	HIDES,SKINS,FURSKINS,RAW	1	No Quantity							616130			0
S3	2009	2009	2009	2	0	2	Export	686	Senegal	SEN	620	Portugal	PRT								21	HIDES,SKINS,FURSKINS,RAW	1	No Quantity							1191808			0
S3	2009	2009	2009	2	0	2	Export	686	Senegal	SEN	768	Togo	TGO								21	HIDES,SKINS,FURSKINS,RAW	1	No Quantity							2121			0
S3	2009	2009	2009	2	0	2	Export	686	Senegal	SEN	784	United Arab Emirates	ARE								21	HIDES,SKINS,FURSKINS,RAW	1	No Quantity							117208			0
S3	2009	2009	2009	2	0	2	Export	686	Senegal	SEN	792	Turkey	TUR								21	HIDES,SKINS,FURSKINS,RAW	1	No Quantity							70342			0
S3	2009	2009	2009	2	0	2	Export	686	Senegal	SEN	837	Bunkers									21	HIDES,SKINS,FURSKINS,RAW	1	No Quantity							716			0
S3	2009	2009	2009	2	0	2	Export	702	Singapore	SGP	0	World	WLD								21	HIDES,SKINS,FURSKINS,RAW	1	No Quantity							14337255			0
S3	2009	2009	2009	2	0	2	Export	702	Singapore	SGP	36	Australia	AUS								21	HIDES,SKINS,FURSKINS,RAW	1	No Quantity							293636			0
S3	2009	2009	2009	2	0	2	Export	702	Singapore	SGP	76	Brazil	BRA								21	HIDES,SKINS,FURSKINS,RAW	1	No Quantity							602583			0
S3	2009	2009	2009	2	0	2	Export	702	Singapore	SGP	124	Canada	CAN								21	HIDES,SKINS,FURSKINS,RAW	1	No Quantity							10943			0
S3	2009	2009	2009	2	0	2	Export	702	Singapore	SGP	156	China	CHN								21	HIDES,SKINS,FURSKINS,RAW	1	No Quantity							630257			0
S3	2009	2009	2009	2	0	2	Export	702	Singapore	SGP	251	France	FRA								21	HIDES,SKINS,FURSKINS,RAW	1	No Quantity							608081			0
S3	2009	2009	2009	2	0	2	Export	702	Singapore	SGP	276	Germany	DEU								21	HIDES,SKINS,FURSKINS,RAW	1	No Quantity							2425897			0
S3	2009	2009	2009	2	0	2	Export	702	Singapore	SGP	344	China, Hong Kong SAR	HKG								21	HIDES,SKINS,FURSKINS,RAW	1	No Quantity							751149			0
S3	2009	2009	2009	2	0	2	Export	702	Singapore	SGP	360	Indonesia	IDN								21	HIDES,SKINS,FURSKINS,RAW	1	No Quantity							201027			0
S3	2009	2009	2009	2	0	2	Export	702	Singapore	SGP	381	Italy	ITA								21	HIDES,SKINS,FURSKINS,RAW	1	No Quantity							3542288			0
S3	2009	2009	2009	2	0	2	Export	702	Singapore	SGP	392	Japan	JPN								21	HIDES,SKINS,FURSKINS,RAW	1	No Quantity							685657			0
S3	2009	2009	2009	2	0	2	Export	702	Singapore	SGP	410	Rep. of Korea	KOR								21	HIDES,SKINS,FURSKINS,RAW	1	No Quantity							170672			0
S3	2009	2009	2009	2	0	2	Export	702	Singapore	SGP	458	Malaysia	MYS								21	HIDES,SKINS,FURSKINS,RAW	1	No Quantity							59870			0
S3	2009	2009	2009	2	0	2	Export	702	Singapore	SGP	484	Mexico	MEX								21	HIDES,SKINS,FURSKINS,RAW	1	No Quantity							1399242			0
S3	2009	2009	2009	2	0	2	Export	702	Singapore	SGP	490	Other Asia, nes									21	HIDES,SKINS,FURSKINS,RAW	1	No Quantity							21148			0
S3	2009	2009	2009	2	0	2	Export	702	Singapore	SGP	608	Philippines	PHL								21	HIDES,SKINS,FURSKINS,RAW	1	No Quantity							7035			0
S3	2009	2009	2009	2	0	2	Export	702	Singapore	SGP	704	Viet Nam	VNM								21	HIDES,SKINS,FURSKINS,RAW	1	No Quantity							302538			0
S3	2009	2009	2009	2	0	2	Export	702	Singapore	SGP	724	Spain	ESP								21	HIDES,SKINS,FURSKINS,RAW	1	No Quantity							1434413			0
S3	2009	2009	2009	2	0	2	Export	702	Singapore	SGP	757	Switzerland	CHE								21	HIDES,SKINS,FURSKINS,RAW	1	No Quantity							27330			0
S3	2009	2009	2009	2	0	2	Export	702	Singapore	SGP	764	Thailand	THA								21	HIDES,SKINS,FURSKINS,RAW	1	No Quantity							111150			0
S3	2009	2009	2009	2	0	2	Export	702	Singapore	SGP	792	Turkey	TUR								21	HIDES,SKINS,FURSKINS,RAW	1	No Quantity							34659			0
S3	2009	2009	2009	2	0	2	Export	702	Singapore	SGP	842	USA	USA								21	HIDES,SKINS,FURSKINS,RAW	1	No Quantity							1017683			0
S3	2009	2009	2009	2	0	2	Export	686	Senegal	SEN	0	World	WLD								22	OIL SEED,OLEAGINUS FRUIT	1	No Quantity							2817506			0
S3	2009	2009	2009	2	0	2	Export	686	Senegal	SEN	156	China	CHN								22	OIL SEED,OLEAGINUS FRUIT	1	No Quantity							1770615			0
S3	2009	2009	2009	2	0	2	Export	686	Senegal	SEN	251	France	FRA								22	OIL SEED,OLEAGINUS FRUIT	1	No Quantity							505463			0
S3	2009	2009	2009	2	0	2	Export	686	Senegal	SEN	300	Greece	GRC								22	OIL SEED,OLEAGINUS FRUIT	1	No Quantity							11456			0
S3	2009	2009	2009	2	0	2	Export	686	Senegal	SEN	324	Guinea	GIN								22	OIL SEED,OLEAGINUS FRUIT	1	No Quantity							1334			0
S3	2009	2009	2009	2	0	2	Export	686	Senegal	SEN	381	Italy	ITA								22	OIL SEED,OLEAGINUS FRUIT	1	No Quantity							15783			0
S3	2009	2009	2009	2	0	2	Export	686	Senegal	SEN	384	Côte d'Ivoire	CIV								22	OIL SEED,OLEAGINUS FRUIT	1	No Quantity							755			0
S3	2009	2009	2009	2	0	2	Export	686	Senegal	SEN	422	Lebanon	LBN								22	OIL SEED,OLEAGINUS FRUIT	1	No Quantity							15275			0
S3	2009	2009	2009	2	0	2	Export	686	Senegal	SEN	466	Mali	MLI								22	OIL SEED,OLEAGINUS FRUIT	1	No Quantity							13993			0
S3	2009	2009	2009	2	0	2	Export	686	Senegal	SEN	478	Mauritania	MRT								22	OIL SEED,OLEAGINUS FRUIT	1	No Quantity							81465			0
S3	2009	2009	2009	2	0	2	Export	686	Senegal	SEN	490	Other Asia, nes									22	OIL SEED,OLEAGINUS FRUIT	1	No Quantity							45036			0
S3	2009	2009	2009	2	0	2	Export	686	Senegal	SEN	504	Morocco	MAR								22	OIL SEED,OLEAGINUS FRUIT	1	No Quantity							103509			0
S3	2009	2009	2009	2	0	2	Export	686	Senegal	SEN	643	Russian Federation	RUS								22	OIL SEED,OLEAGINUS FRUIT	1	No Quantity							170332			0
S3	2009	2009	2009	2	0	2	Export	686	Senegal	SEN	724	Spain	ESP								22	OIL SEED,OLEAGINUS FRUIT	1	No Quantity							6918			0
S3	2009	2009	2009	2	0	2	Export	686	Senegal	SEN	757	Switzerland	CHE								22	OIL SEED,OLEAGINUS FRUIT	1	No Quantity							60462			0
S3	2009	2009	2009	2	0	2	Export	686	Senegal	SEN	826	United Kingdom	GBR								22	OIL SEED,OLEAGINUS FRUIT	1	No Quantity							14920			0
S3	2009	2009	2009	2	0	2	Export	686	Senegal	SEN	837	Bunkers									22	OIL SEED,OLEAGINUS FRUIT	1	No Quantity							165			0
S3	2009	2009	2009	2	0	2	Export	686	Senegal	SEN	842	USA	USA								22	OIL SEED,OLEAGINUS FRUIT	1	No Quantity							25			0
S3	2009	2009	2009	2	0	2	Export	702	Singapore	SGP	0	World	WLD								22	OIL SEED,OLEAGINUS FRUIT	1	No Quantity							2174342			0
S3	2009	2009	2009	2	0	2	Export	702	Singapore	SGP	36	Australia	AUS								22	OIL SEED,OLEAGINUS FRUIT	1	No Quantity							10415			0
S3	2009	2009	2009	2	0	2	Export	702	Singapore	SGP	48	Bahrain	BHR								22	OIL SEED,OLEAGINUS FRUIT	1	No Quantity							4829			0
S3	2009	2009	2009	2	0	2	Export	702	Singapore	SGP	50	Bangladesh	BGD								22	OIL SEED,OLEAGINUS FRUIT	1	No Quantity							4095			0
S3	2009	2009	2009	2	0	2	Export	702	Singapore	SGP	96	Brunei Darussalam	BRN								22	OIL SEED,OLEAGINUS FRUIT	1	No Quantity							124818			0
S3	2009	2009	2009	2	0	2	Export	702	Singapore	SGP	116	Cambodia	KHM								22	OIL SEED,OLEAGINUS FRUIT	1	No Quantity							234			0
S3	2009	2009	2009	2	0	2	Export	702	Singapore	SGP	124	Canada	CAN								22	OIL SEED,OLEAGINUS FRUIT	1	No Quantity							6492			0
S3	2009	2009	2009	2	0	2	Export	702	Singapore	SGP	144	Sri Lanka	LKA								22	OIL SEED,OLEAGINUS FRUIT	1	No Quantity							6237			0
S3	2009	2009	2009	2	0	2	Export	702	Singapore	SGP	156	China	CHN								22	OIL SEED,OLEAGINUS FRUIT	1	No Quantity							92995			0
S3	2009	2009	2009	2	0	2	Export	702	Singapore	SGP	242	Fiji	FJI								22	OIL SEED,OLEAGINUS FRUIT	1	No Quantity							22372			0
S3	2009	2009	2009	2	0	2	Export	702	Singapore	SGP	251	France	FRA								22	OIL SEED,OLEAGINUS FRUIT	1	No Quantity							9860			0
S3	2009	2009	2009	2	0	2	Export	702	Singapore	SGP	276	Germany	DEU								22	OIL SEED,OLEAGINUS FRUIT	1	No Quantity							2169			0
S3	2009	2009	2009	2	0	2	Export	702	Singapore	SGP	344	China, Hong Kong SAR	HKG								22	OIL SEED,OLEAGINUS FRUIT	1	No Quantity							35692			0
S3	2009	2009	2009	2	0	2	Export	702	Singapore	SGP	360	Indonesia	IDN								22	OIL SEED,OLEAGINUS FRUIT	1	No Quantity							417260			0
S3	2009	2009	2009	2	0	2	Export	702	Singapore	SGP	376	Israel	ISR								22	OIL SEED,OLEAGINUS FRUIT	1	No Quantity							180			0
S3	2009	2009	2009	2	0	2	Export	702	Singapore	SGP	392	Japan	JPN								22	OIL SEED,OLEAGINUS FRUIT	1	No Quantity							1314			0
S3	2009	2009	2009	2	0	2	Export	702	Singapore	SGP	404	Kenya	KEN								22	OIL SEED,OLEAGINUS FRUIT	1	No Quantity							1181			0
S3	2009	2009	2009	2	0	2	Export	702	Singapore	SGP	414	Kuwait	KWT								22	OIL SEED,OLEAGINUS FRUIT	1	No Quantity							5985			0
S3	2009	2009	2009	2	0	2	Export	702	Singapore	SGP	458	Malaysia	MYS								22	OIL SEED,OLEAGINUS FRUIT	1	No Quantity							1253810			0
S3	2009	2009	2009	2	0	2	Export	702	Singapore	SGP	462	Maldives	MDV								22	OIL SEED,OLEAGINUS FRUIT	1	No Quantity							4056			0
S3	2009	2009	2009	2	0	2	Export	702	Singapore	SGP	480	Mauritius	MUS								22	OIL SEED,OLEAGINUS FRUIT	1	No Quantity							20950			0
S3	2009	2009	2009	2	0	2	Export	702	Singapore	SGP	490	Other Asia, nes									22	OIL SEED,OLEAGINUS FRUIT	1	No Quantity							2012			0
S3	2009	2009	2009	2	0	2	Export	702	Singapore	SGP	528	Netherlands	NLD								22	OIL SEED,OLEAGINUS FRUIT	1	No Quantity							9578			0
S3	2009	2009	2009	2	0	2	Export	702	Singapore	SGP	554	New Zealand	NZL								22	OIL SEED,OLEAGINUS FRUIT	1	No Quantity							2718			0
S3	2009	2009	2009	2	0	2	Export	702	Singapore	SGP	577	Other Africa, nes									22	OIL SEED,OLEAGINUS FRUIT	1	No Quantity							8			0
S3	2009	2009	2009	2	0	2	Export	702	Singapore	SGP	591	Panama	PAN								22	OIL SEED,OLEAGINUS FRUIT	1	No Quantity							30265			0
S3	2009	2009	2009	2	0	2	Export	702	Singapore	SGP	608	Philippines	PHL								22	OIL SEED,OLEAGINUS FRUIT	1	No Quantity							1901			0
S3	2009	2009	2009	2	0	2	Export	702	Singapore	SGP	690	Seychelles	SYC								22	OIL SEED,OLEAGINUS FRUIT	1	No Quantity							259			0
S3	2009	2009	2009	2	0	2	Export	702	Singapore	SGP	699	India	IND								22	OIL SEED,OLEAGINUS FRUIT	1	No Quantity							376			0
S3	2009	2009	2009	2	0	2	Export	702	Singapore	SGP	704	Viet Nam	VNM								22	OIL SEED,OLEAGINUS FRUIT	1	No Quantity							85871			0
S3	2009	2009	2009	2	0	2	Export	702	Singapore	SGP	710	South Africa	ZAF								22	OIL SEED,OLEAGINUS FRUIT	1	No Quantity							4629			0
S3	2009	2009	2009	2	0	2	Export	702	Singapore	SGP	764	Thailand	THA								22	OIL SEED,OLEAGINUS FRUIT	1	No Quantity							207			0
S3	2009	2009	2009	2	0	2	Export	702	Singapore	SGP	842	USA	USA								22	OIL SEED,OLEAGINUS FRUIT	1	No Quantity							11574			0
S3	2009	2009	2009	2	0	2	Export	702	Singapore	SGP	0	World	WLD								23	CRUDE RUBBER	1	No Quantity							202476581			0
S3	2009	2009	2009	2	0	2	Export	702	Singapore	SGP	32	Argentina	ARG								23	CRUDE RUBBER	1	No Quantity							30470			0
S3	2009	2009	2009	2	0	2	Export	702	Singapore	SGP	36	Australia	AUS								23	CRUDE RUBBER	1	No Quantity							728366			0
S3	2009	2009	2009	2	0	2	Export	702	Singapore	SGP	40	Austria	AUT								23	CRUDE RUBBER	1	No Quantity							560			0
S3	2009	2009	2009	2	0	2	Export	702	Singapore	SGP	48	Bahrain	BHR								23	CRUDE RUBBER	1	No Quantity							23735			0
S3	2009	2009	2009	2	0	2	Export	702	Singapore	SGP	50	Bangladesh	BGD								23	CRUDE RUBBER	1	No Quantity							1800			0
S3	2009	2009	2009	2	0	2	Export	702	Singapore	SGP	56	Belgium	BEL								23	CRUDE RUBBER	1	No Quantity							67808			0
S3	2009	2009	2009	2	0	2	Export	702	Singapore	SGP	76	Brazil	BRA								23	CRUDE RUBBER	1	No Quantity							2156811			0
S3	2009	2009	2009	2	0	2	Export	702	Singapore	SGP	96	Brunei Darussalam	BRN								23	CRUDE RUBBER	1	No Quantity							145884			0
S3	2009	2009	2009	2	0	2	Export	702	Singapore	SGP	104	Myanmar	MMR								23	CRUDE RUBBER	1	No Quantity							203348			0
S3	2009	2009	2009	2	0	2	Export	702	Singapore	SGP	112	Belarus	BLR								23	CRUDE RUBBER	1	No Quantity							3554967			0
S3	2009	2009	2009	2	0	2	Export	702	Singapore	SGP	116	Cambodia	KHM								23	CRUDE RUBBER	1	No Quantity							190			0
S3	2009	2009	2009	2	0	2	Export	702	Singapore	SGP	120	Cameroon	CMR								23	CRUDE RUBBER	1	No Quantity							124			0
S3	2009	2009	2009	2	0	2	Export	702	Singapore	SGP	124	Canada	CAN								23	CRUDE RUBBER	1	No Quantity							2035131			0
S3	2009	2009	2009	2	0	2	Export	702	Singapore	SGP	144	Sri Lanka	LKA								23	CRUDE RUBBER	1	No Quantity							204068			0
S3	2009	2009	2009	2	0	2	Export	702	Singapore	SGP	156	China	CHN								23	CRUDE RUBBER	1	No Quantity							106684498			0
S3	2009	2009	2009	2	0	2	Export	702	Singapore	SGP	170	Colombia	COL								23	CRUDE RUBBER	1	No Quantity							11878			0
S3	2009	2009	2009	2	0	2	Export	702	Singapore	SGP	188	Costa Rica	CRI								23	CRUDE RUBBER	1	No Quantity							2941280			0
S3	2009	2009	2009	2	0	2	Export	702	Singapore	SGP	191	Croatia	HRV								23	CRUDE RUBBER	1	No Quantity							89005			0
S3	2009	2009	2009	2	0	2	Export	702	Singapore	SGP	242	Fiji	FJI								23	CRUDE RUBBER	1	No Quantity							205			0
S3	2009	2009	2009	2	0	2	Export	702	Singapore	SGP	246	Finland	FIN								23	CRUDE RUBBER	1	No Quantity							801440			0
S3	2009	2009	2009	2	0	2	Export	702	Singapore	SGP	251	France	FRA								23	CRUDE RUBBER	1	No Quantity							10253312			0
S3	2009	2009	2009	2	0	2	Export	702	Singapore	SGP	276	Germany	DEU								23	CRUDE RUBBER	1	No Quantity							1348757			0
S3	2009	2009	2009	2	0	2	Export	702	Singapore	SGP	344	China, Hong Kong SAR	HKG								23	CRUDE RUBBER	1	No Quantity							395716			0
S3	2009	2009	2009	2	0	2	Export	702	Singapore	SGP	348	Hungary	HUN								23	CRUDE RUBBER	1	No Quantity							326274			0
S3	2009	2009	2009	2	0	2	Export	702	Singapore	SGP	360	Indonesia	IDN								23	CRUDE RUBBER	1	No Quantity							3562725			0
S3	2009	2009	2009	2	0	2	Export	702	Singapore	SGP	364	Iran	IRN								23	CRUDE RUBBER	1	No Quantity							53509			0
S3	2009	2009	2009	2	0	2	Export	702	Singapore	SGP	372	Ireland	IRL								23	CRUDE RUBBER	1	No Quantity							171178			0
S3	2009	2009	2009	2	0	2	Export	702	Singapore	SGP	376	Israel	ISR								23	CRUDE RUBBER	1	No Quantity							44226			0
S3	2009	2009	2009	2	0	2	Export	702	Singapore	SGP	381	Italy	ITA								23	CRUDE RUBBER	1	No Quantity							4226035			0
S3	2009	2009	2009	2	0	2	Export	702	Singapore	SGP	392	Japan	JPN								23	CRUDE RUBBER	1	No Quantity							1854656			0
S3	2009	2009	2009	2	0	2	Export	702	Singapore	SGP	404	Kenya	KEN								23	CRUDE RUBBER	1	No Quantity							455652			0
S3	2009	2009	2009	2	0	2	Export	702	Singapore	SGP	408	Dem. People's Rep. of Korea	PRK								23	CRUDE RUBBER	1	No Quantity							83338			0
S3	2009	2009	2009	2	0	2	Export	702	Singapore	SGP	410	Rep. of Korea	KOR								23	CRUDE RUBBER	1	No Quantity							689514			0
S3	2009	2009	2009	2	0	2	Export	702	Singapore	SGP	422	Lebanon	LBN								23	CRUDE RUBBER	1	No Quantity							38633			0
S3	2009	2009	2009	2	0	2	Export	702	Singapore	SGP	434	Libya	LBY								23	CRUDE RUBBER	1	No Quantity							45969			0
S3	2009	2009	2009	2	0	2	Export	702	Singapore	SGP	440	Lithuania	LTU								23	CRUDE RUBBER	1	No Quantity							538141			0
S3	2009	2009	2009	2	0	2	Export	702	Singapore	SGP	458	Malaysia	MYS								23	CRUDE RUBBER	1	No Quantity							11192983			0
S3	2009	2009	2009	2	0	2	Export	702	Singapore	SGP	462	Maldives	MDV								23	CRUDE RUBBER	1	No Quantity							172			0
S3	2009	2009	2009	2	0	2	Export	702	Singapore	SGP	480	Mauritius	MUS								23	CRUDE RUBBER	1	No Quantity							4448			0
S3	2009	2009	2009	2	0	2	Export	702	Singapore	SGP	484	Mexico	MEX								23	CRUDE RUBBER	1	No Quantity							1340767			0
S3	2009	2009	2009	2	0	2	Export	702	Singapore	SGP	490	Other Asia, nes									23	CRUDE RUBBER	1	No Quantity							474729			0
S3	2009	2009	2009	2	0	2	Export	702	Singapore	SGP	528	Netherlands	NLD								23	CRUDE RUBBER	1	No Quantity							4480994			0
S3	2009	2009	2009	2	0	2	Export	702	Singapore	SGP	554	New Zealand	NZL								23	CRUDE RUBBER	1	No Quantity							164619			0
S3	2009	2009	2009	2	0	2	Export	702	Singapore	SGP	586	Pakistan	PAK								23	CRUDE RUBBER	1	No Quantity							102755			0
S3	2009	2009	2009	2	0	2	Export	702	Singapore	SGP	608	Philippines	PHL								23	CRUDE RUBBER	1	No Quantity							262933			0
S3	2009	2009	2009	2	0	2	Export	702	Singapore	SGP	616	Poland	POL								23	CRUDE RUBBER	1	No Quantity							1880330			0
S3	2009	2009	2009	2	0	2	Export	702	Singapore	SGP	634	Qatar	QAT								23	CRUDE RUBBER	1	No Quantity							5000			0
S3	2009	2009	2009	2	0	2	Export	702	Singapore	SGP	642	Romania	ROU								23	CRUDE RUBBER	1	No Quantity							1023053			0
S3	2009	2009	2009	2	0	2	Export	702	Singapore	SGP	643	Russian Federation	RUS								23	CRUDE RUBBER	1	No Quantity							1047646			0
S3	2009	2009	2009	2	0	2	Export	702	Singapore	SGP	682	Saudi Arabia	SAU								23	CRUDE RUBBER	1	No Quantity							275142			0
S3	2009	2009	2009	2	0	2	Export	702	Singapore	SGP	690	Seychelles	SYC								23	CRUDE RUBBER	1	No Quantity							4139			0
S3	2009	2009	2009	2	0	2	Export	702	Singapore	SGP	699	India	IND								23	CRUDE RUBBER	1	No Quantity							1126441			0
S3	2009	2009	2009	2	0	2	Export	702	Singapore	SGP	703	Slovakia	SVK								23	CRUDE RUBBER	1	No Quantity							7426			0
S3	2009	2009	2009	2	0	2	Export	702	Singapore	SGP	704	Viet Nam	VNM								23	CRUDE RUBBER	1	No Quantity							1155491			0
S3	2009	2009	2009	2	0	2	Export	702	Singapore	SGP	710	South Africa	ZAF								23	CRUDE RUBBER	1	No Quantity							2323288			0
S3	2009	2009	2009	2	0	2	Export	702	Singapore	SGP	724	Spain	ESP								23	CRUDE RUBBER	1	No Quantity							9607226			0
S3	2009	2009	2009	2	0	2	Export	702	Singapore	SGP	760	Syria	SYR								23	CRUDE RUBBER	1	No Quantity							9664			0
S3	2009	2009	2009	2	0	2	Export	702	Singapore	SGP	764	Thailand	THA								23	CRUDE RUBBER	1	No Quantity							1096956			0
S3	2009	2009	2009	2	0	2	Export	702	Singapore	SGP	784	United Arab Emirates	ARE								23	CRUDE RUBBER	1	No Quantity							41534			0
S3	2009	2009	2009	2	0	2	Export	702	Singapore	SGP	788	Tunisia	TUN								23	CRUDE RUBBER	1	No Quantity							2964			0
S3	2009	2009	2009	2	0	2	Export	702	Singapore	SGP	792	Turkey	TUR								23	CRUDE RUBBER	1	No Quantity							390239			0
S3	2009	2009	2009	2	0	2	Export	702	Singapore	SGP	826	United Kingdom	GBR								23	CRUDE RUBBER	1	No Quantity							4689990			0
S3	2009	2009	2009	2	0	2	Export	702	Singapore	SGP	842	USA	USA								23	CRUDE RUBBER	1	No Quantity							14644580			0
S3	2009	2009	2009	2	0	2	Export	702	Singapore	SGP	862	Venezuela	VEN								23	CRUDE RUBBER	1	No Quantity							1347458			0
S3	2009	2009	2009	2	0	2	Export	702	Singapore	SGP	887	Yemen	YEM								23	CRUDE RUBBER	1	No Quantity							4412			0
S3	2009	2009	2009	2	0	2	Export	686	Senegal	SEN	0	World	WLD								24	CORK AND WOOD	1	No Quantity							634746			0
S3	2009	2009	2009	2	0	2	Export	686	Senegal	SEN	56	Belgium	BEL								24	CORK AND WOOD	1	No Quantity							2810			0
S3	2009	2009	2009	2	0	2	Export	686	Senegal	SEN	132	Cabo Verde	CPV								24	CORK AND WOOD	1	No Quantity							45360			0
S3	2009	2009	2009	2	0	2	Export	686	Senegal	SEN	270	Gambia	GMB								24	CORK AND WOOD	1	No Quantity							60123			0
S3	2009	2009	2009	2	0	2	Export	686	Senegal	SEN	324	Guinea	GIN								24	CORK AND WOOD	1	No Quantity							19079			0
S3	2009	2009	2009	2	0	2	Export	686	Senegal	SEN	381	Italy	ITA								24	CORK AND WOOD	1	No Quantity							6311			0
S3	2009	2009	2009	2	0	2	Export	686	Senegal	SEN	466	Mali	MLI								24	CORK AND WOOD	1	No Quantity							5238			0
S3	2009	2009	2009	2	0	2	Export	686	Senegal	SEN	478	Mauritania	MRT								24	CORK AND WOOD	1	No Quantity							78575			0
S3	2009	2009	2009	2	0	2	Export	686	Senegal	SEN	624	Guinea-Bissau	GNB								24	CORK AND WOOD	1	No Quantity							417250			0
S3	2009	2009	2009	2	0	2	Export	702	Singapore	SGP	0	World	WLD								24	CORK AND WOOD	1	No Quantity							55771721			0
S3	2009	2009	2009	2	0	2	Export	702	Singapore	SGP	24	Angola	AGO								24	CORK AND WOOD	1	No Quantity							1513			0
S3	2009	2009	2009	2	0	2	Export	702	Singapore	SGP	36	Australia	AUS								24	CORK AND WOOD	1	No Quantity							10020752			0
S3	2009	2009	2009	2	0	2	Export	702	Singapore	SGP	48	Bahrain	BHR								24	CORK AND WOOD	1	No Quantity							232649			0
S3	2009	2009	2009	2	0	2	Export	702	Singapore	SGP	56	Belgium	BEL								24	CORK AND WOOD	1	No Quantity							1997824			0
S3	2009	2009	2009	2	0	2	Export	702	Singapore	SGP	96	Brunei Darussalam	BRN								24	CORK AND WOOD	1	No Quantity							173418			0
S3	2009	2009	2009	2	0	2	Export	702	Singapore	SGP	116	Cambodia	KHM								24	CORK AND WOOD	1	No Quantity							4700			0
S3	2009	2009	2009	2	0	2	Export	702	Singapore	SGP	124	Canada	CAN								24	CORK AND WOOD	1	No Quantity							91731			0
S3	2009	2009	2009	2	0	2	Export	702	Singapore	SGP	144	Sri Lanka	LKA								24	CORK AND WOOD	1	No Quantity							4769575			0
S3	2009	2009	2009	2	0	2	Export	702	Singapore	SGP	156	China	CHN								24	CORK AND WOOD	1	No Quantity							2806489			0
S3	2009	2009	2009	2	0	2	Export	702	Singapore	SGP	191	Croatia	HRV								24	CORK AND WOOD	1	No Quantity							62445			0
S3	2009	2009	2009	2	0	2	Export	702	Singapore	SGP	196	Cyprus	CYP								24	CORK AND WOOD	1	No Quantity							31375			0
S3	2009	2009	2009	2	0	2	Export	702	Singapore	SGP	208	Denmark	DNK								24	CORK AND WOOD	1	No Quantity							685158			0
S3	2009	2009	2009	2	0	2	Export	702	Singapore	SGP	246	Finland	FIN								24	CORK AND WOOD	1	No Quantity							366187			0
S3	2009	2009	2009	2	0	2	Export	702	Singapore	SGP	251	France	FRA								24	CORK AND WOOD	1	No Quantity							934863			0
S3	2009	2009	2009	2	0	2	Export	702	Singapore	SGP	258	French Polynesia	PYF								24	CORK AND WOOD	1	No Quantity							620058			0
S3	2009	2009	2009	2	0	2	Export	702	Singapore	SGP	276	Germany	DEU								24	CORK AND WOOD	1	No Quantity							6963371			0
S3	2009	2009	2009	2	0	2	Export	702	Singapore	SGP	300	Greece	GRC								24	CORK AND WOOD	1	No Quantity							135262			0
S3	2009	2009	2009	2	0	2	Export	702	Singapore	SGP	316	Guam	GUM								24	CORK AND WOOD	1	No Quantity							28106			0
S3	2009	2009	2009	2	0	2	Export	702	Singapore	SGP	344	China, Hong Kong SAR	HKG								24	CORK AND WOOD	1	No Quantity							754323			0
S3	2009	2009	2009	2	0	2	Export	702	Singapore	SGP	360	Indonesia	IDN								24	CORK AND WOOD	1	No Quantity							2316399			0
S3	2009	2009	2009	2	0	2	Export	702	Singapore	SGP	381	Italy	ITA								24	CORK AND WOOD	1	No Quantity							659557			0
S3	2009	2009	2009	2	0	2	Export	702	Singapore	SGP	392	Japan	JPN								24	CORK AND WOOD	1	No Quantity							921316			0
S3	2009	2009	2009	2	0	2	Export	702	Singapore	SGP	404	Kenya	KEN								24	CORK AND WOOD	1	No Quantity							166			0
S3	2009	2009	2009	2	0	2	Export	702	Singapore	SGP	410	Rep. of Korea	KOR								24	CORK AND WOOD	1	No Quantity							235515			0
S3	2009	2009	2009	2	0	2	Export	702	Singapore	SGP	414	Kuwait	KWT								24	CORK AND WOOD	1	No Quantity							452425			0
S3	2009	2009	2009	2	0	2	Export	702	Singapore	SGP	422	Lebanon	LBN								24	CORK AND WOOD	1	No Quantity							74277			0
S3	2009	2009	2009	2	0	2	Export	702	Singapore	SGP	446	China, Macao SAR	MAC								24	CORK AND WOOD	1	No Quantity							9141			0
S3	2009	2009	2009	2	0	2	Export	702	Singapore	SGP	458	Malaysia	MYS								24	CORK AND WOOD	1	No Quantity							4507773			0
S3	2009	2009	2009	2	0	2	Export	702	Singapore	SGP	462	Maldives	MDV								24	CORK AND WOOD	1	No Quantity							4230532			0
S3	2009	2009	2009	2	0	2	Export	702	Singapore	SGP	470	Malta	MLT								24	CORK AND WOOD	1	No Quantity							32358			0
S3	2009	2009	2009	2	0	2	Export	702	Singapore	SGP	480	Mauritius	MUS								24	CORK AND WOOD	1	No Quantity							1224406			0
S3	2009	2009	2009	2	0	2	Export	702	Singapore	SGP	490	Other Asia, nes									24	CORK AND WOOD	1	No Quantity							163889			0
S3	2009	2009	2009	2	0	2	Export	702	Singapore	SGP	512	Oman	OMN								24	CORK AND WOOD	1	No Quantity							9420			0
S3	2009	2009	2009	2	0	2	Export	702	Singapore	SGP	527	Oceania, nes									24	CORK AND WOOD	1	No Quantity							7434			0
S3	2009	2009	2009	2	0	2	Export	702	Singapore	SGP	528	Netherlands	NLD								24	CORK AND WOOD	1	No Quantity							2723600			0
S3	2009	2009	2009	2	0	2	Export	702	Singapore	SGP	530	Neth. Antilles	ANT								24	CORK AND WOOD	1	No Quantity							58103			0
S3	2009	2009	2009	2	0	2	Export	702	Singapore	SGP	540	New Caledonia	NCL								24	CORK AND WOOD	1	No Quantity							222505			0
S3	2009	2009	2009	2	0	2	Export	702	Singapore	SGP	554	New Zealand	NZL								24	CORK AND WOOD	1	No Quantity							418857			0
S3	2009	2009	2009	2	0	2	Export	702	Singapore	SGP	580	N. Mariana Isds	MNP								24	CORK AND WOOD	1	No Quantity							24341			0
S3	2009	2009	2009	2	0	2	Export	702	Singapore	SGP	586	Pakistan	PAK								24	CORK AND WOOD	1	No Quantity							6795			0
S3	2009	2009	2009	2	0	2	Export	702	Singapore	SGP	608	Philippines	PHL								24	CORK AND WOOD	1	No Quantity							377257			0
S3	2009	2009	2009	2	0	2	Export	702	Singapore	SGP	620	Portugal	PRT								24	CORK AND WOOD	1	No Quantity							2077			0
S3	2009	2009	2009	2	0	2	Export	702	Singapore	SGP	634	Qatar	QAT								24	CORK AND WOOD	1	No Quantity							151312			0
S3	2009	2009	2009	2	0	2	Export	702	Singapore	SGP	682	Saudi Arabia	SAU								24	CORK AND WOOD	1	No Quantity							141539			0
S3	2009	2009	2009	2	0	2	Export	702	Singapore	SGP	690	Seychelles	SYC								24	CORK AND WOOD	1	No Quantity							2068761			0
S3	2009	2009	2009	2	0	2	Export	702	Singapore	SGP	699	India	IND								24	CORK AND WOOD	1	No Quantity							47112			0
S3	2009	2009	2009	2	0	2	Export	702	Singapore	SGP	704	Viet Nam	VNM								24	CORK AND WOOD	1	No Quantity							98402			0
S3	2009	2009	2009	2	0	2	Export	702	Singapore	SGP	710	South Africa	ZAF								24	CORK AND WOOD	1	No Quantity							338936			0
S3	2009	2009	2009	2	0	2	Export	702	Singapore	SGP	724	Spain	ESP								24	CORK AND WOOD	1	No Quantity							71187			0
S3	2009	2009	2009	2	0	2	Export	702	Singapore	SGP	752	Sweden	SWE								24	CORK AND WOOD	1	No Quantity							463849			0
S3	2009	2009	2009	2	0	2	Export	702	Singapore	SGP	764	Thailand	THA								24	CORK AND WOOD	1	No Quantity							1346973			0
S3	2009	2009	2009	2	0	2	Export	702	Singapore	SGP	784	United Arab Emirates	ARE								24	CORK AND WOOD	1	No Quantity							233096			0
S3	2009	2009	2009	2	0	2	Export	702	Singapore	SGP	792	Turkey	TUR								24	CORK AND WOOD	1	No Quantity							461529			0
S3	2009	2009	2009	2	0	2	Export	702	Singapore	SGP	826	United Kingdom	GBR								24	CORK AND WOOD	1	No Quantity							509463			0
S3	2009	2009	2009	2	0	2	Export	702	Singapore	SGP	842	USA	USA								24	CORK AND WOOD	1	No Quantity							481621			0
S3	2009	2009	2009	2	0	2	Export	702	Singapore	SGP	0	World	WLD								25	PULP AND WASTE PAPER	1	No Quantity							113228339			0
S3	2009	2009	2009	2	0	2	Export	702	Singapore	SGP	36	Australia	AUS								25	PULP AND WASTE PAPER	1	No Quantity							76453			0
S3	2009	2009	2009	2	0	2	Export	702	Singapore	SGP	50	Bangladesh	BGD								25	PULP AND WASTE PAPER	1	No Quantity							10502347			0
S3	2009	2009	2009	2	0	2	Export	702	Singapore	SGP	90	Solomon Isds	SLB								25	PULP AND WASTE PAPER	1	No Quantity							956			0
S3	2009	2009	2009	2	0	2	Export	702	Singapore	SGP	96	Brunei Darussalam	BRN								25	PULP AND WASTE PAPER	1	No Quantity							39048			0
S3	2009	2009	2009	2	0	2	Export	702	Singapore	SGP	104	Myanmar	MMR								25	PULP AND WASTE PAPER	1	No Quantity							29235			0
S3	2009	2009	2009	2	0	2	Export	702	Singapore	SGP	144	Sri Lanka	LKA								25	PULP AND WASTE PAPER	1	No Quantity							12170			0
S3	2009	2009	2009	2	0	2	Export	702	Singapore	SGP	156	China	CHN								25	PULP AND WASTE PAPER	1	No Quantity							2382044			0
S3	2009	2009	2009	2	0	2	Export	702	Singapore	SGP	231	Ethiopia	ETH								25	PULP AND WASTE PAPER	1	No Quantity							193329			0
S3	2009	2009	2009	2	0	2	Export	702	Singapore	SGP	262	Djibouti	DJI								25	PULP AND WASTE PAPER	1	No Quantity							37531			0
S3	2009	2009	2009	2	0	2	Export	702	Singapore	SGP	344	China, Hong Kong SAR	HKG								25	PULP AND WASTE PAPER	1	No Quantity							39265			0
S3	2009	2009	2009	2	0	2	Export	702	Singapore	SGP	360	Indonesia	IDN								25	PULP AND WASTE PAPER	1	No Quantity							62684239			0
S3	2009	2009	2009	2	0	2	Export	702	Singapore	SGP	364	Iran	IRN								25	PULP AND WASTE PAPER	1	No Quantity							171535			0
S3	2009	2009	2009	2	0	2	Export	702	Singapore	SGP	372	Ireland	IRL								25	PULP AND WASTE PAPER	1	No Quantity							386			0
S3	2009	2009	2009	2	0	2	Export	702	Singapore	SGP	376	Israel	ISR								25	PULP AND WASTE PAPER	1	No Quantity							121376			0
S3	2009	2009	2009	2	0	2	Export	702	Singapore	SGP	392	Japan	JPN								25	PULP AND WASTE PAPER	1	No Quantity							21977			0
S3	2009	2009	2009	2	0	2	Export	702	Singapore	SGP	410	Rep. of Korea	KOR								25	PULP AND WASTE PAPER	1	No Quantity							5125962			0
S3	2009	2009	2009	2	0	2	Export	702	Singapore	SGP	414	Kuwait	KWT								25	PULP AND WASTE PAPER	1	No Quantity							1966			0
S3	2009	2009	2009	2	0	2	Export	702	Singapore	SGP	458	Malaysia	MYS								25	PULP AND WASTE PAPER	1	No Quantity							9873171			0
S3	2009	2009	2009	2	0	2	Export	702	Singapore	SGP	462	Maldives	MDV								25	PULP AND WASTE PAPER	1	No Quantity							640			0
S3	2009	2009	2009	2	0	2	Export	702	Singapore	SGP	480	Mauritius	MUS								25	PULP AND WASTE PAPER	1	No Quantity							920			0
S3	2009	2009	2009	2	0	2	Export	702	Singapore	SGP	490	Other Asia, nes									25	PULP AND WASTE PAPER	1	No Quantity							18796			0
S3	2009	2009	2009	2	0	2	Export	702	Singapore	SGP	528	Netherlands	NLD								25	PULP AND WASTE PAPER	1	No Quantity							1341			0
S3	2009	2009	2009	2	0	2	Export	702	Singapore	SGP	548	Vanuatu	VUT								25	PULP AND WASTE PAPER	1	No Quantity							864			0
S3	2009	2009	2009	2	0	2	Export	702	Singapore	SGP	586	Pakistan	PAK								25	PULP AND WASTE PAPER	1	No Quantity							539294			0
S3	2009	2009	2009	2	0	2	Export	702	Singapore	SGP	598	Papua New Guinea	PNG								25	PULP AND WASTE PAPER	1	No Quantity							1087			0
S3	2009	2009	2009	2	0	2	Export	702	Singapore	SGP	608	Philippines	PHL								25	PULP AND WASTE PAPER	1	No Quantity							3427547			0
S3	2009	2009	2009	2	0	2	Export	702	Singapore	SGP	682	Saudi Arabia	SAU								25	PULP AND WASTE PAPER	1	No Quantity							55642			0
S3	2009	2009	2009	2	0	2	Export	702	Singapore	SGP	699	India	IND								25	PULP AND WASTE PAPER	1	No Quantity							5769808			0
S3	2009	2009	2009	2	0	2	Export	702	Singapore	SGP	704	Viet Nam	VNM								25	PULP AND WASTE PAPER	1	No Quantity							2519190			0
S3	2009	2009	2009	2	0	2	Export	702	Singapore	SGP	706	Somalia	SOM								25	PULP AND WASTE PAPER	1	No Quantity							4691			0
S3	2009	2009	2009	2	0	2	Export	702	Singapore	SGP	710	South Africa	ZAF								25	PULP AND WASTE PAPER	1	No Quantity							104536			0
S3	2009	2009	2009	2	0	2	Export	702	Singapore	SGP	736	Fmr Sudan	SDN								25	PULP AND WASTE PAPER	1	No Quantity							23319			0
S3	2009	2009	2009	2	0	2	Export	702	Singapore	SGP	764	Thailand	THA								25	PULP AND WASTE PAPER	1	No Quantity							9299917			0
S3	2009	2009	2009	2	0	2	Export	702	Singapore	SGP	887	Yemen	YEM								25	PULP AND WASTE PAPER	1	No Quantity							147760			0
S3	2009	2009	2009	2	0	2	Export	686	Senegal	SEN	0	World	WLD								26	TEXTILE FIBRES	1	No Quantity							13835422			0
S3	2009	2009	2009	2	0	2	Export	686	Senegal	SEN	56	Belgium	BEL								26	TEXTILE FIBRES	1	No Quantity							177212			0
S3	2009	2009	2009	2	0	2	Export	686	Senegal	SEN	156	China	CHN								26	TEXTILE FIBRES	1	No Quantity							6146426			0
S3	2009	2009	2009	2	0	2	Export	686	Senegal	SEN	170	Colombia	COL								26	TEXTILE FIBRES	1	No Quantity							970270			0
S3	2009	2009	2009	2	0	2	Export	686	Senegal	SEN	251	France	FRA								26	TEXTILE FIBRES	1	No Quantity							5512911			0
S3	2009	2009	2009	2	0	2	Export	686	Senegal	SEN	300	Greece	GRC								26	TEXTILE FIBRES	1	No Quantity							11651			0
S3	2009	2009	2009	2	0	2	Export	686	Senegal	SEN	324	Guinea	GIN								26	TEXTILE FIBRES	1	No Quantity							48729			0
S3	2009	2009	2009	2	0	2	Export	686	Senegal	SEN	381	Italy	ITA								26	TEXTILE FIBRES	1	No Quantity							11977			0
S3	2009	2009	2009	2	0	2	Export	686	Senegal	SEN	466	Mali	MLI								26	TEXTILE FIBRES	1	No Quantity							3182			0
S3	2009	2009	2009	2	0	2	Export	686	Senegal	SEN	504	Morocco	MAR								26	TEXTILE FIBRES	1	No Quantity							270658			0
S3	2009	2009	2009	2	0	2	Export	686	Senegal	SEN	624	Guinea-Bissau	GNB								26	TEXTILE FIBRES	1	No Quantity							1018			0
S3	2009	2009	2009	2	0	2	Export	686	Senegal	SEN	694	Sierra Leone	SLE								26	TEXTILE FIBRES	1	No Quantity							272743			0
S3	2009	2009	2009	2	0	2	Export	686	Senegal	SEN	704	Viet Nam	VNM								26	TEXTILE FIBRES	1	No Quantity							317146			0
S3	2009	2009	2009	2	0	2	Export	686	Senegal	SEN	724	Spain	ESP								26	TEXTILE FIBRES	1	No Quantity							26410			0
S3	2009	2009	2009	2	0	2	Export	686	Senegal	SEN	757	Switzerland	CHE								26	TEXTILE FIBRES	1	No Quantity							42533			0
S3	2009	2009	2009	2	0	2	Export	686	Senegal	SEN	818	Egypt	EGY								26	TEXTILE FIBRES	1	No Quantity							18831			0
S3	2009	2009	2009	2	0	2	Export	686	Senegal	SEN	842	USA	USA								26	TEXTILE FIBRES	1	No Quantity							3724			0
S3	2009	2009	2009	2	0	2	Export	702	Singapore	SGP	0	World	WLD								26	TEXTILE FIBRES	1	No Quantity							99884736			0
S3	2009	2009	2009	2	0	2	Export	702	Singapore	SGP	36	Australia	AUS								26	TEXTILE FIBRES	1	No Quantity							13646			0
S3	2009	2009	2009	2	0	2	Export	702	Singapore	SGP	48	Bahrain	BHR								26	TEXTILE FIBRES	1	No Quantity							429			0
S3	2009	2009	2009	2	0	2	Export	702	Singapore	SGP	50	Bangladesh	BGD								26	TEXTILE FIBRES	1	No Quantity							11493515			0
S3	2009	2009	2009	2	0	2	Export	702	Singapore	SGP	76	Brazil	BRA								26	TEXTILE FIBRES	1	No Quantity							16952			0
S3	2009	2009	2009	2	0	2	Export	702	Singapore	SGP	90	Solomon Isds	SLB								26	TEXTILE FIBRES	1	No Quantity							8817			0
S3	2009	2009	2009	2	0	2	Export	702	Singapore	SGP	96	Brunei Darussalam	BRN								26	TEXTILE FIBRES	1	No Quantity							101178			0
S3	2009	2009	2009	2	0	2	Export	702	Singapore	SGP	104	Myanmar	MMR								26	TEXTILE FIBRES	1	No Quantity							90975			0
S3	2009	2009	2009	2	0	2	Export	702	Singapore	SGP	116	Cambodia	KHM								26	TEXTILE FIBRES	1	No Quantity							4322637			0
S3	2009	2009	2009	2	0	2	Export	702	Singapore	SGP	124	Canada	CAN								26	TEXTILE FIBRES	1	No Quantity							92312			0
S3	2009	2009	2009	2	0	2	Export	702	Singapore	SGP	144	Sri Lanka	LKA								26	TEXTILE FIBRES	1	No Quantity							93379			0
S3	2009	2009	2009	2	0	2	Export	702	Singapore	SGP	156	China	CHN								26	TEXTILE FIBRES	1	No Quantity							12378143			0
S3	2009	2009	2009	2	0	2	Export	702	Singapore	SGP	204	Benin	BEN								26	TEXTILE FIBRES	1	No Quantity							1211078			0
S3	2009	2009	2009	2	0	2	Export	702	Singapore	SGP	242	Fiji	FJI								26	TEXTILE FIBRES	1	No Quantity							379			0
S3	2009	2009	2009	2	0	2	Export	702	Singapore	SGP	251	France	FRA								26	TEXTILE FIBRES	1	No Quantity							6901			0
S3	2009	2009	2009	2	0	2	Export	702	Singapore	SGP	276	Germany	DEU								26	TEXTILE FIBRES	1	No Quantity							25002			0
S3	2009	2009	2009	2	0	2	Export	702	Singapore	SGP	288	Ghana	GHA								26	TEXTILE FIBRES	1	No Quantity							82772			0
S3	2009	2009	2009	2	0	2	Export	702	Singapore	SGP	316	Guam	GUM								26	TEXTILE FIBRES	1	No Quantity							6351			0
S3	2009	2009	2009	2	0	2	Export	702	Singapore	SGP	344	China, Hong Kong SAR	HKG								26	TEXTILE FIBRES	1	No Quantity							1364635			0
S3	2009	2009	2009	2	0	2	Export	702	Singapore	SGP	360	Indonesia	IDN								26	TEXTILE FIBRES	1	No Quantity							6199266			0
S3	2009	2009	2009	2	0	2	Export	702	Singapore	SGP	364	Iran	IRN								26	TEXTILE FIBRES	1	No Quantity							71294			0
S3	2009	2009	2009	2	0	2	Export	702	Singapore	SGP	381	Italy	ITA								26	TEXTILE FIBRES	1	No Quantity							288			0
S3	2009	2009	2009	2	0	2	Export	702	Singapore	SGP	384	Côte d'Ivoire	CIV								26	TEXTILE FIBRES	1	No Quantity							31018			0
S3	2009	2009	2009	2	0	2	Export	702	Singapore	SGP	392	Japan	JPN								26	TEXTILE FIBRES	1	No Quantity							828828			0
S3	2009	2009	2009	2	0	2	Export	702	Singapore	SGP	404	Kenya	KEN								26	TEXTILE FIBRES	1	No Quantity							273893			0
S3	2009	2009	2009	2	0	2	Export	702	Singapore	SGP	410	Rep. of Korea	KOR								26	TEXTILE FIBRES	1	No Quantity							1151945			0
S3	2009	2009	2009	2	0	2	Export	702	Singapore	SGP	414	Kuwait	KWT								26	TEXTILE FIBRES	1	No Quantity							345			0
S3	2009	2009	2009	2	0	2	Export	702	Singapore	SGP	450	Madagascar	MDG								26	TEXTILE FIBRES	1	No Quantity							171613			0
S3	2009	2009	2009	2	0	2	Export	702	Singapore	SGP	458	Malaysia	MYS								26	TEXTILE FIBRES	1	No Quantity							18082297			0
S3	2009	2009	2009	2	0	2	Export	702	Singapore	SGP	462	Maldives	MDV								26	TEXTILE FIBRES	1	No Quantity							15721			0
S3	2009	2009	2009	2	0	2	Export	702	Singapore	SGP	490	Other Asia, nes									26	TEXTILE FIBRES	1	No Quantity							3299245			0
S3	2009	2009	2009	2	0	2	Export	702	Singapore	SGP	512	Oman	OMN								26	TEXTILE FIBRES	1	No Quantity							204			0
S3	2009	2009	2009	2	0	2	Export	702	Singapore	SGP	528	Netherlands	NLD								26	TEXTILE FIBRES	1	No Quantity							100			0
S3	2009	2009	2009	2	0	2	Export	702	Singapore	SGP	554	New Zealand	NZL								26	TEXTILE FIBRES	1	No Quantity							64103			0
S3	2009	2009	2009	2	0	2	Export	702	Singapore	SGP	577	Other Africa, nes									26	TEXTILE FIBRES	1	No Quantity							112781			0
S3	2009	2009	2009	2	0	2	Export	702	Singapore	SGP	580	N. Mariana Isds	MNP								26	TEXTILE FIBRES	1	No Quantity							12444			0
S3	2009	2009	2009	2	0	2	Export	702	Singapore	SGP	586	Pakistan	PAK								26	TEXTILE FIBRES	1	No Quantity							7276342			0
S3	2009	2009	2009	2	0	2	Export	702	Singapore	SGP	598	Papua New Guinea	PNG								26	TEXTILE FIBRES	1	No Quantity							27010			0
S3	2009	2009	2009	2	0	2	Export	702	Singapore	SGP	608	Philippines	PHL								26	TEXTILE FIBRES	1	No Quantity							5834928			0
S3	2009	2009	2009	2	0	2	Export	702	Singapore	SGP	616	Poland	POL								26	TEXTILE FIBRES	1	No Quantity							22141			0
S3	2009	2009	2009	2	0	2	Export	702	Singapore	SGP	634	Qatar	QAT								26	TEXTILE FIBRES	1	No Quantity							538			0
S3	2009	2009	2009	2	0	2	Export	702	Singapore	SGP	642	Romania	ROU								26	TEXTILE FIBRES	1	No Quantity							342			0
S3	2009	2009	2009	2	0	2	Export	702	Singapore	SGP	682	Saudi Arabia	SAU								26	TEXTILE FIBRES	1	No Quantity							276			0
S3	2009	2009	2009	2	0	2	Export	702	Singapore	SGP	690	Seychelles	SYC								26	TEXTILE FIBRES	1	No Quantity							2457			0
S3	2009	2009	2009	2	0	2	Export	702	Singapore	SGP	699	India	IND								26	TEXTILE FIBRES	1	No Quantity							4140343			0
S3	2009	2009	2009	2	0	2	Export	702	Singapore	SGP	704	Viet Nam	VNM								26	TEXTILE FIBRES	1	No Quantity							17593352			0
S3	2009	2009	2009	2	0	2	Export	702	Singapore	SGP	710	South Africa	ZAF								26	TEXTILE FIBRES	1	No Quantity							32218			0
S3	2009	2009	2009	2	0	2	Export	702	Singapore	SGP	764	Thailand	THA								26	TEXTILE FIBRES	1	No Quantity							2731221			0
S3	2009	2009	2009	2	0	2	Export	702	Singapore	SGP	784	United Arab Emirates	ARE								26	TEXTILE FIBRES	1	No Quantity							332118			0
S3	2009	2009	2009	2	0	2	Export	702	Singapore	SGP	792	Turkey	TUR								26	TEXTILE FIBRES	1	No Quantity							84693			0
S3	2009	2009	2009	2	0	2	Export	702	Singapore	SGP	826	United Kingdom	GBR								26	TEXTILE FIBRES	1	No Quantity							30158			0
S3	2009	2009	2009	2	0	2	Export	702	Singapore	SGP	834	United Rep. of Tanzania	TZA								26	TEXTILE FIBRES	1	No Quantity							51363			0
S3	2009	2009	2009	2	0	2	Export	702	Singapore	SGP	842	USA	USA								26	TEXTILE FIBRES	1	No Quantity							100750			0
S3	2009	2009	2009	2	0	2	Export	686	Senegal	SEN	0	World	WLD								27	CRUDE FERTILIZER,MINERAL	1	No Quantity							35913616			0
S3	2009	2009	2009	2	0	2	Export	686	Senegal	SEN	24	Angola	AGO								27	CRUDE FERTILIZER,MINERAL	1	No Quantity							21215			0
S3	2009	2009	2009	2	0	2	Export	686	Senegal	SEN	36	Australia	AUS								27	CRUDE FERTILIZER,MINERAL	1	No Quantity							4010			0
S3	2009	2009	2009	2	0	2	Export	686	Senegal	SEN	56	Belgium	BEL								27	CRUDE FERTILIZER,MINERAL	1	No Quantity							52280			0
S3	2009	2009	2009	2	0	2	Export	686	Senegal	SEN	120	Cameroon	CMR								27	CRUDE FERTILIZER,MINERAL	1	No Quantity							27019			0
S3	2009	2009	2009	2	0	2	Export	686	Senegal	SEN	124	Canada	CAN								27	CRUDE FERTILIZER,MINERAL	1	No Quantity							42419			0
S3	2009	2009	2009	2	0	2	Export	686	Senegal	SEN	140	Central African Rep.	CAF								27	CRUDE FERTILIZER,MINERAL	1	No Quantity							72942			0
S3	2009	2009	2009	2	0	2	Export	686	Senegal	SEN	148	Chad	TCD								27	CRUDE FERTILIZER,MINERAL	1	No Quantity							32363			0
S3	2009	2009	2009	2	0	2	Export	686	Senegal	SEN	156	China	CHN								27	CRUDE FERTILIZER,MINERAL	1	No Quantity							499			0
S3	2009	2009	2009	2	0	2	Export	686	Senegal	SEN	178	Congo	COG								27	CRUDE FERTILIZER,MINERAL	1	No Quantity							207796			0
S3	2009	2009	2009	2	0	2	Export	686	Senegal	SEN	180	Dem. Rep. of the Congo	COD								27	CRUDE FERTILIZER,MINERAL	1	No Quantity							42586			0
S3	2009	2009	2009	2	0	2	Export	686	Senegal	SEN	196	Cyprus	CYP								27	CRUDE FERTILIZER,MINERAL	1	No Quantity							9686			0
S3	2009	2009	2009	2	0	2	Export	686	Senegal	SEN	203	Czechia	CZE								27	CRUDE FERTILIZER,MINERAL	1	No Quantity							412			0
S3	2009	2009	2009	2	0	2	Export	686	Senegal	SEN	204	Benin	BEN								27	CRUDE FERTILIZER,MINERAL	1	No Quantity							1779171			0
S3	2009	2009	2009	2	0	2	Export	686	Senegal	SEN	226	Equatorial Guinea	GNQ								27	CRUDE FERTILIZER,MINERAL	1	No Quantity							11011			0
S3	2009	2009	2009	2	0	2	Export	686	Senegal	SEN	251	France	FRA								27	CRUDE FERTILIZER,MINERAL	1	No Quantity							6614194			0
S3	2009	2009	2009	2	0	2	Export	686	Senegal	SEN	266	Gabon	GAB								27	CRUDE FERTILIZER,MINERAL	1	No Quantity							305657			0
S3	2009	2009	2009	2	0	2	Export	686	Senegal	SEN	270	Gambia	GMB								27	CRUDE FERTILIZER,MINERAL	1	No Quantity							4766389			0
S3	2009	2009	2009	2	0	2	Export	686	Senegal	SEN	276	Germany	DEU								27	CRUDE FERTILIZER,MINERAL	1	No Quantity							37059			0
S3	2009	2009	2009	2	0	2	Export	686	Senegal	SEN	288	Ghana	GHA								27	CRUDE FERTILIZER,MINERAL	1	No Quantity							469671			0
S3	2009	2009	2009	2	0	2	Export	686	Senegal	SEN	300	Greece	GRC								27	CRUDE FERTILIZER,MINERAL	1	No Quantity							217281			0
S3	2009	2009	2009	2	0	2	Export	686	Senegal	SEN	324	Guinea	GIN								27	CRUDE FERTILIZER,MINERAL	1	No Quantity							46172			0
S3	2009	2009	2009	2	0	2	Export	686	Senegal	SEN	332	Haiti	HTI								27	CRUDE FERTILIZER,MINERAL	1	No Quantity							27989			0
S3	2009	2009	2009	2	0	2	Export	686	Senegal	SEN	372	Ireland	IRL								27	CRUDE FERTILIZER,MINERAL	1	No Quantity							144			0
S3	2009	2009	2009	2	0	2	Export	686	Senegal	SEN	376	Israel	ISR								27	CRUDE FERTILIZER,MINERAL	1	No Quantity							61523			0
S3	2009	2009	2009	2	0	2	Export	686	Senegal	SEN	381	Italy	ITA								27	CRUDE FERTILIZER,MINERAL	1	No Quantity							803948			0
S3	2009	2009	2009	2	0	2	Export	686	Senegal	SEN	384	Côte d'Ivoire	CIV								27	CRUDE FERTILIZER,MINERAL	1	No Quantity							7077690			0
S3	2009	2009	2009	2	0	2	Export	686	Senegal	SEN	392	Japan	JPN								27	CRUDE FERTILIZER,MINERAL	1	No Quantity							50547			0
S3	2009	2009	2009	2	0	2	Export	686	Senegal	SEN	422	Lebanon	LBN								27	CRUDE FERTILIZER,MINERAL	1	No Quantity							32353			0
S3	2009	2009	2009	2	0	2	Export	686	Senegal	SEN	430	Liberia	LBR								27	CRUDE FERTILIZER,MINERAL	1	No Quantity							48791			0
S3	2009	2009	2009	2	0	2	Export	686	Senegal	SEN	466	Mali	MLI								27	CRUDE FERTILIZER,MINERAL	1	No Quantity							3917186			0
S3	2009	2009	2009	2	0	2	Export	686	Senegal	SEN	478	Mauritania	MRT								27	CRUDE FERTILIZER,MINERAL	1	No Quantity							302694			0
S3	2009	2009	2009	2	0	2	Export	686	Senegal	SEN	504	Morocco	MAR								27	CRUDE FERTILIZER,MINERAL	1	No Quantity							56299			0
S3	2009	2009	2009	2	0	2	Export	686	Senegal	SEN	528	Netherlands	NLD								27	CRUDE FERTILIZER,MINERAL	1	No Quantity							3025178			0
S3	2009	2009	2009	2	0	2	Export	686	Senegal	SEN	562	Niger	NER								27	CRUDE FERTILIZER,MINERAL	1	No Quantity							47839			0
S3	2009	2009	2009	2	0	2	Export	686	Senegal	SEN	566	Nigeria	NGA								27	CRUDE FERTILIZER,MINERAL	1	No Quantity							730			0
S3	2009	2009	2009	2	0	2	Export	686	Senegal	SEN	598	Papua New Guinea	PNG								27	CRUDE FERTILIZER,MINERAL	1	No Quantity							7330			0
S3	2009	2009	2009	2	0	2	Export	686	Senegal	SEN	620	Portugal	PRT								27	CRUDE FERTILIZER,MINERAL	1	No Quantity							19696			0
S3	2009	2009	2009	2	0	2	Export	686	Senegal	SEN	624	Guinea-Bissau	GNB								27	CRUDE FERTILIZER,MINERAL	1	No Quantity							23601			0
S3	2009	2009	2009	2	0	2	Export	686	Senegal	SEN	646	Rwanda	RWA								27	CRUDE FERTILIZER,MINERAL	1	No Quantity							769			0
S3	2009	2009	2009	2	0	2	Export	686	Senegal	SEN	682	Saudi Arabia	SAU								27	CRUDE FERTILIZER,MINERAL	1	No Quantity							212			0
S3	2009	2009	2009	2	0	2	Export	686	Senegal	SEN	694	Sierra Leone	SLE								27	CRUDE FERTILIZER,MINERAL	1	No Quantity							66718			0
S3	2009	2009	2009	2	0	2	Export	686	Senegal	SEN	724	Spain	ESP								27	CRUDE FERTILIZER,MINERAL	1	No Quantity							1189622			0
S3	2009	2009	2009	2	0	2	Export	686	Senegal	SEN	768	Togo	TGO								27	CRUDE FERTILIZER,MINERAL	1	No Quantity							435414			0
S3	2009	2009	2009	2	0	2	Export	686	Senegal	SEN	784	United Arab Emirates	ARE								27	CRUDE FERTILIZER,MINERAL	1	No Quantity							50650			0
S3	2009	2009	2009	2	0	2	Export	686	Senegal	SEN	826	United Kingdom	GBR								27	CRUDE FERTILIZER,MINERAL	1	No Quantity							2662652			0
S3	2009	2009	2009	2	0	2	Export	686	Senegal	SEN	834	United Rep. of Tanzania	TZA								27	CRUDE FERTILIZER,MINERAL	1	No Quantity							2176			0
S3	2009	2009	2009	2	0	2	Export	686	Senegal	SEN	837	Bunkers									27	CRUDE FERTILIZER,MINERAL	1	No Quantity							44695			0
S3	2009	2009	2009	2	0	2	Export	686	Senegal	SEN	842	USA	USA								27	CRUDE FERTILIZER,MINERAL	1	No Quantity							955			0
S3	2009	2009	2009	2	0	2	Export	686	Senegal	SEN	854	Burkina Faso	BFA								27	CRUDE FERTILIZER,MINERAL	1	No Quantity							1196382			0
S3	2009	2009	2009	2	0	2	Export	702	Singapore	SGP	0	World	WLD								27	CRUDE FERTILIZER,MINERAL	1	No Quantity							326846006			0
S3	2009	2009	2009	2	0	2	Export	702	Singapore	SGP	36	Australia	AUS								27	CRUDE FERTILIZER,MINERAL	1	No Quantity							4117122			0
S3	2009	2009	2009	2	0	2	Export	702	Singapore	SGP	48	Bahrain	BHR								27	CRUDE FERTILIZER,MINERAL	1	No Quantity							241			0
S3	2009	2009	2009	2	0	2	Export	702	Singapore	SGP	50	Bangladesh	BGD								27	CRUDE FERTILIZER,MINERAL	1	No Quantity							182589			0
S3	2009	2009	2009	2	0	2	Export	702	Singapore	SGP	56	Belgium	BEL								27	CRUDE FERTILIZER,MINERAL	1	No Quantity							148730			0
S3	2009	2009	2009	2	0	2	Export	702	Singapore	SGP	76	Brazil	BRA								27	CRUDE FERTILIZER,MINERAL	1	No Quantity							3071			0
S3	2009	2009	2009	2	0	2	Export	702	Singapore	SGP	90	Solomon Isds	SLB								27	CRUDE FERTILIZER,MINERAL	1	No Quantity							23710			0
S3	2009	2009	2009	2	0	2	Export	702	Singapore	SGP	96	Brunei Darussalam	BRN								27	CRUDE FERTILIZER,MINERAL	1	No Quantity							990645			0
S3	2009	2009	2009	2	0	2	Export	702	Singapore	SGP	100	Bulgaria	BGR								27	CRUDE FERTILIZER,MINERAL	1	No Quantity							5396			0
S3	2009	2009	2009	2	0	2	Export	702	Singapore	SGP	104	Myanmar	MMR								27	CRUDE FERTILIZER,MINERAL	1	No Quantity							1011311			0
S3	2009	2009	2009	2	0	2	Export	702	Singapore	SGP	116	Cambodia	KHM								27	CRUDE FERTILIZER,MINERAL	1	No Quantity							58279			0
S3	2009	2009	2009	2	0	2	Export	702	Singapore	SGP	120	Cameroon	CMR								27	CRUDE FERTILIZER,MINERAL	1	No Quantity							5479			0
S3	2009	2009	2009	2	0	2	Export	702	Singapore	SGP	124	Canada	CAN								27	CRUDE FERTILIZER,MINERAL	1	No Quantity							49471			0
S3	2009	2009	2009	2	0	2	Export	702	Singapore	SGP	144	Sri Lanka	LKA								27	CRUDE FERTILIZER,MINERAL	1	No Quantity							83615			0
S3	2009	2009	2009	2	0	2	Export	702	Singapore	SGP	156	China	CHN								27	CRUDE FERTILIZER,MINERAL	1	No Quantity							4740818			0
S3	2009	2009	2009	2	0	2	Export	702	Singapore	SGP	188	Costa Rica	CRI								27	CRUDE FERTILIZER,MINERAL	1	No Quantity							4102			0
S3	2009	2009	2009	2	0	2	Export	702	Singapore	SGP	196	Cyprus	CYP								27	CRUDE FERTILIZER,MINERAL	1	No Quantity							1513			0
S3	2009	2009	2009	2	0	2	Export	702	Singapore	SGP	208	Denmark	DNK								27	CRUDE FERTILIZER,MINERAL	1	No Quantity							71624			0
S3	2009	2009	2009	2	0	2	Export	702	Singapore	SGP	214	Dominican Rep.	DOM								27	CRUDE FERTILIZER,MINERAL	1	No Quantity							15232			0
S3	2009	2009	2009	2	0	2	Export	702	Singapore	SGP	242	Fiji	FJI								27	CRUDE FERTILIZER,MINERAL	1	No Quantity							48783			0
S3	2009	2009	2009	2	0	2	Export	702	Singapore	SGP	251	France	FRA								27	CRUDE FERTILIZER,MINERAL	1	No Quantity							3295570			0
S3	2009	2009	2009	2	0	2	Export	702	Singapore	SGP	276	Germany	DEU								27	CRUDE FERTILIZER,MINERAL	1	No Quantity							31241			0
S3	2009	2009	2009	2	0	2	Export	702	Singapore	SGP	288	Ghana	GHA								27	CRUDE FERTILIZER,MINERAL	1	No Quantity							770			0
S3	2009	2009	2009	2	0	2	Export	702	Singapore	SGP	344	China, Hong Kong SAR	HKG								27	CRUDE FERTILIZER,MINERAL	1	No Quantity							19731034			0
S3	2009	2009	2009	2	0	2	Export	702	Singapore	SGP	360	Indonesia	IDN								27	CRUDE FERTILIZER,MINERAL	1	No Quantity							22748105			0
S3	2009	2009	2009	2	0	2	Export	702	Singapore	SGP	364	Iran	IRN								27	CRUDE FERTILIZER,MINERAL	1	No Quantity							21337			0
S3	2009	2009	2009	2	0	2	Export	702	Singapore	SGP	372	Ireland	IRL								27	CRUDE FERTILIZER,MINERAL	1	No Quantity							11944			0
S3	2009	2009	2009	2	0	2	Export	702	Singapore	SGP	376	Israel	ISR								27	CRUDE FERTILIZER,MINERAL	1	No Quantity							118085			0
S3	2009	2009	2009	2	0	2	Export	702	Singapore	SGP	381	Italy	ITA								27	CRUDE FERTILIZER,MINERAL	1	No Quantity							374756			0
S3	2009	2009	2009	2	0	2	Export	702	Singapore	SGP	392	Japan	JPN								27	CRUDE FERTILIZER,MINERAL	1	No Quantity							372289			0
S3	2009	2009	2009	2	0	2	Export	702	Singapore	SGP	400	Jordan	JOR								27	CRUDE FERTILIZER,MINERAL	1	No Quantity							2			0
S3	2009	2009	2009	2	0	2	Export	702	Singapore	SGP	410	Rep. of Korea	KOR								27	CRUDE FERTILIZER,MINERAL	1	No Quantity							432088			0
S3	2009	2009	2009	2	0	2	Export	702	Singapore	SGP	414	Kuwait	KWT								27	CRUDE FERTILIZER,MINERAL	1	No Quantity							18322			0
S3	2009	2009	2009	2	0	2	Export	702	Singapore	SGP	450	Madagascar	MDG								27	CRUDE FERTILIZER,MINERAL	1	No Quantity							1015			0
S3	2009	2009	2009	2	0	2	Export	702	Singapore	SGP	458	Malaysia	MYS								27	CRUDE FERTILIZER,MINERAL	1	No Quantity							62924993			0
S3	2009	2009	2009	2	0	2	Export	702	Singapore	SGP	462	Maldives	MDV								27	CRUDE FERTILIZER,MINERAL	1	No Quantity							113771			0
S3	2009	2009	2009	2	0	2	Export	702	Singapore	SGP	480	Mauritius	MUS								27	CRUDE FERTILIZER,MINERAL	1	No Quantity							8991			0
S3	2009	2009	2009	2	0	2	Export	702	Singapore	SGP	490	Other Asia, nes									27	CRUDE FERTILIZER,MINERAL	1	No Quantity							371311			0
S3	2009	2009	2009	2	0	2	Export	702	Singapore	SGP	524	Nepal	NPL								27	CRUDE FERTILIZER,MINERAL	1	No Quantity							769			0
S3	2009	2009	2009	2	0	2	Export	702	Singapore	SGP	528	Netherlands	NLD								27	CRUDE FERTILIZER,MINERAL	1	No Quantity							14984			0
S3	2009	2009	2009	2	0	2	Export	702	Singapore	SGP	540	New Caledonia	NCL								27	CRUDE FERTILIZER,MINERAL	1	No Quantity							6144			0
S3	2009	2009	2009	2	0	2	Export	702	Singapore	SGP	548	Vanuatu	VUT								27	CRUDE FERTILIZER,MINERAL	1	No Quantity							2094			0
S3	2009	2009	2009	2	0	2	Export	702	Singapore	SGP	554	New Zealand	NZL								27	CRUDE FERTILIZER,MINERAL	1	No Quantity							42027			0
S3	2009	2009	2009	2	0	2	Export	702	Singapore	SGP	568	Other Europe, nes									27	CRUDE FERTILIZER,MINERAL	1	No Quantity							2703			0
S3	2009	2009	2009	2	0	2	Export	702	Singapore	SGP	577	Other Africa, nes									27	CRUDE FERTILIZER,MINERAL	1	No Quantity							22630			0
S3	2009	2009	2009	2	0	2	Export	702	Singapore	SGP	580	N. Mariana Isds	MNP								27	CRUDE FERTILIZER,MINERAL	1	No Quantity							3742			0
S3	2009	2009	2009	2	0	2	Export	702	Singapore	SGP	586	Pakistan	PAK								27	CRUDE FERTILIZER,MINERAL	1	No Quantity							20652			0
S3	2009	2009	2009	2	0	2	Export	702	Singapore	SGP	598	Papua New Guinea	PNG								27	CRUDE FERTILIZER,MINERAL	1	No Quantity							2561097			0
S3	2009	2009	2009	2	0	2	Export	702	Singapore	SGP	608	Philippines	PHL								27	CRUDE FERTILIZER,MINERAL	1	No Quantity							1096917			0
S3	2009	2009	2009	2	0	2	Export	702	Singapore	SGP	634	Qatar	QAT								27	CRUDE FERTILIZER,MINERAL	1	No Quantity							781			0
S3	2009	2009	2009	2	0	2	Export	702	Singapore	SGP	637	North America and Central America, nes									27	CRUDE FERTILIZER,MINERAL	1	No Quantity							15629			0
S3	2009	2009	2009	2	0	2	Export	702	Singapore	SGP	642	Romania	ROU								27	CRUDE FERTILIZER,MINERAL	1	No Quantity							1112			0
S3	2009	2009	2009	2	0	2	Export	702	Singapore	SGP	643	Russian Federation	RUS								27	CRUDE FERTILIZER,MINERAL	1	No Quantity							187511			0
S3	2009	2009	2009	2	0	2	Export	702	Singapore	SGP	682	Saudi Arabia	SAU								27	CRUDE FERTILIZER,MINERAL	1	No Quantity							58387			0
S3	2009	2009	2009	2	0	2	Export	702	Singapore	SGP	690	Seychelles	SYC								27	CRUDE FERTILIZER,MINERAL	1	No Quantity							26570			0
S3	2009	2009	2009	2	0	2	Export	702	Singapore	SGP	699	India	IND								27	CRUDE FERTILIZER,MINERAL	1	No Quantity							153325953			0
S3	2009	2009	2009	2	0	2	Export	702	Singapore	SGP	704	Viet Nam	VNM								27	CRUDE FERTILIZER,MINERAL	1	No Quantity							2824996			0
S3	2009	2009	2009	2	0	2	Export	702	Singapore	SGP	710	South Africa	ZAF								27	CRUDE FERTILIZER,MINERAL	1	No Quantity							83218			0
S3	2009	2009	2009	2	0	2	Export	702	Singapore	SGP	724	Spain	ESP								27	CRUDE FERTILIZER,MINERAL	1	No Quantity							27829			0
S3	2009	2009	2009	2	0	2	Export	702	Singapore	SGP	752	Sweden	SWE								27	CRUDE FERTILIZER,MINERAL	1	No Quantity							7672			0
S3	2009	2009	2009	2	0	2	Export	702	Singapore	SGP	757	Switzerland	CHE								27	CRUDE FERTILIZER,MINERAL	1	No Quantity							120170			0
S3	2009	2009	2009	2	0	2	Export	702	Singapore	SGP	760	Syria	SYR								27	CRUDE FERTILIZER,MINERAL	1	No Quantity							422			0
S3	2009	2009	2009	2	0	2	Export	702	Singapore	SGP	764	Thailand	THA								27	CRUDE FERTILIZER,MINERAL	1	No Quantity							3388682			0
S3	2009	2009	2009	2	0	2	Export	702	Singapore	SGP	784	United Arab Emirates	ARE								27	CRUDE FERTILIZER,MINERAL	1	No Quantity							39680720			0
S3	2009	2009	2009	2	0	2	Export	702	Singapore	SGP	792	Turkey	TUR								27	CRUDE FERTILIZER,MINERAL	1	No Quantity							10424			0
S3	2009	2009	2009	2	0	2	Export	702	Singapore	SGP	818	Egypt	EGY								27	CRUDE FERTILIZER,MINERAL	1	No Quantity							25316			0
S3	2009	2009	2009	2	0	2	Export	702	Singapore	SGP	826	United Kingdom	GBR								27	CRUDE FERTILIZER,MINERAL	1	No Quantity							7189			0
S3	2009	2009	2009	2	0	2	Export	702	Singapore	SGP	834	United Rep. of Tanzania	TZA								27	CRUDE FERTILIZER,MINERAL	1	No Quantity							301			0
S3	2009	2009	2009	2	0	2	Export	702	Singapore	SGP	842	USA	USA								27	CRUDE FERTILIZER,MINERAL	1	No Quantity							1142009			0
S3	2009	2009	2009	2	0	2	Export	686	Senegal	SEN	0	World	WLD								28	METALLIFEROUS ORE,SCRAP	1	No Quantity							15283005			0
S3	2009	2009	2009	2	0	2	Export	686	Senegal	SEN	56	Belgium	BEL								28	METALLIFEROUS ORE,SCRAP	1	No Quantity							63637			0
S3	2009	2009	2009	2	0	2	Export	686	Senegal	SEN	156	China	CHN								28	METALLIFEROUS ORE,SCRAP	1	No Quantity							658138			0
S3	2009	2009	2009	2	0	2	Export	686	Senegal	SEN	251	France	FRA								28	METALLIFEROUS ORE,SCRAP	1	No Quantity							3094536			0
S3	2009	2009	2009	2	0	2	Export	686	Senegal	SEN	266	Gabon	GAB								28	METALLIFEROUS ORE,SCRAP	1	No Quantity							20154			0
S3	2009	2009	2009	2	0	2	Export	686	Senegal	SEN	276	Germany	DEU								28	METALLIFEROUS ORE,SCRAP	1	No Quantity							28640			0
S3	2009	2009	2009	2	0	2	Export	686	Senegal	SEN	344	China, Hong Kong SAR	HKG								28	METALLIFEROUS ORE,SCRAP	1	No Quantity							6902			0
S3	2009	2009	2009	2	0	2	Export	686	Senegal	SEN	360	Indonesia	IDN								28	METALLIFEROUS ORE,SCRAP	1	No Quantity							68518			0
S3	2009	2009	2009	2	0	2	Export	686	Senegal	SEN	381	Italy	ITA								28	METALLIFEROUS ORE,SCRAP	1	No Quantity							209753			0
S3	2009	2009	2009	2	0	2	Export	686	Senegal	SEN	384	Côte d'Ivoire	CIV								28	METALLIFEROUS ORE,SCRAP	1	No Quantity							1470			0
S3	2009	2009	2009	2	0	2	Export	686	Senegal	SEN	404	Kenya	KEN								28	METALLIFEROUS ORE,SCRAP	1	No Quantity							1152			0
S3	2009	2009	2009	2	0	2	Export	686	Senegal	SEN	458	Malaysia	MYS								28	METALLIFEROUS ORE,SCRAP	1	No Quantity							220107			0
S3	2009	2009	2009	2	0	2	Export	686	Senegal	SEN	466	Mali	MLI								28	METALLIFEROUS ORE,SCRAP	1	No Quantity							2220			0
S3	2009	2009	2009	2	0	2	Export	686	Senegal	SEN	528	Netherlands	NLD								28	METALLIFEROUS ORE,SCRAP	1	No Quantity							11122			0
S3	2009	2009	2009	2	0	2	Export	686	Senegal	SEN	566	Nigeria	NGA								28	METALLIFEROUS ORE,SCRAP	1	No Quantity							8399			0
S3	2009	2009	2009	2	0	2	Export	686	Senegal	SEN	598	Papua New Guinea	PNG								28	METALLIFEROUS ORE,SCRAP	1	No Quantity							15717			0
S3	2009	2009	2009	2	0	2	Export	686	Senegal	SEN	682	Saudi Arabia	SAU								28	METALLIFEROUS ORE,SCRAP	1	No Quantity							428841			0
S3	2009	2009	2009	2	0	2	Export	686	Senegal	SEN	699	India	IND								28	METALLIFEROUS ORE,SCRAP	1	No Quantity							6334775			0
S3	2009	2009	2009	2	0	2	Export	686	Senegal	SEN	702	Singapore	SGP								28	METALLIFEROUS ORE,SCRAP	1	No Quantity							759983			0
S3	2009	2009	2009	2	0	2	Export	686	Senegal	SEN	704	Viet Nam	VNM								28	METALLIFEROUS ORE,SCRAP	1	No Quantity							526849			0
S3	2009	2009	2009	2	0	2	Export	686	Senegal	SEN	724	Spain	ESP								28	METALLIFEROUS ORE,SCRAP	1	No Quantity							83495			0
S3	2009	2009	2009	2	0	2	Export	686	Senegal	SEN	757	Switzerland	CHE								28	METALLIFEROUS ORE,SCRAP	1	No Quantity							281412			0
S3	2009	2009	2009	2	0	2	Export	686	Senegal	SEN	764	Thailand	THA								28	METALLIFEROUS ORE,SCRAP	1	No Quantity							17497			0
S3	2009	2009	2009	2	0	2	Export	686	Senegal	SEN	784	United Arab Emirates	ARE								28	METALLIFEROUS ORE,SCRAP	1	No Quantity							2194853			0
S3	2009	2009	2009	2	0	2	Export	686	Senegal	SEN	818	Egypt	EGY								28	METALLIFEROUS ORE,SCRAP	1	No Quantity							145338			0
S3	2009	2009	2009	2	0	2	Export	686	Senegal	SEN	826	United Kingdom	GBR								28	METALLIFEROUS ORE,SCRAP	1	No Quantity							62876			0
S3	2009	2009	2009	2	0	2	Export	686	Senegal	SEN	842	USA	USA								28	METALLIFEROUS ORE,SCRAP	1	No Quantity							36620			0
S3	2009	2009	2009	2	0	2	Export	702	Singapore	SGP	0	World	WLD								28	METALLIFEROUS ORE,SCRAP	1	No Quantity							556408087			0
S3	2009	2009	2009	2	0	2	Export	702	Singapore	SGP	36	Australia	AUS								28	METALLIFEROUS ORE,SCRAP	1	No Quantity							2341870			0
S3	2009	2009	2009	2	0	2	Export	702	Singapore	SGP	50	Bangladesh	BGD								28	METALLIFEROUS ORE,SCRAP	1	No Quantity							8483441			0
S3	2009	2009	2009	2	0	2	Export	702	Singapore	SGP	56	Belgium	BEL								28	METALLIFEROUS ORE,SCRAP	1	No Quantity							571328			0
S3	2009	2009	2009	2	0	2	Export	702	Singapore	SGP	90	Solomon Isds	SLB								28	METALLIFEROUS ORE,SCRAP	1	No Quantity							16107			0
S3	2009	2009	2009	2	0	2	Export	702	Singapore	SGP	96	Brunei Darussalam	BRN								28	METALLIFEROUS ORE,SCRAP	1	No Quantity							25718			0
S3	2009	2009	2009	2	0	2	Export	702	Singapore	SGP	104	Myanmar	MMR								28	METALLIFEROUS ORE,SCRAP	1	No Quantity							4159634			0
S3	2009	2009	2009	2	0	2	Export	702	Singapore	SGP	116	Cambodia	KHM								28	METALLIFEROUS ORE,SCRAP	1	No Quantity							29228			0
S3	2009	2009	2009	2	0	2	Export	702	Singapore	SGP	124	Canada	CAN								28	METALLIFEROUS ORE,SCRAP	1	No Quantity							489944			0
S3	2009	2009	2009	2	0	2	Export	702	Singapore	SGP	144	Sri Lanka	LKA								28	METALLIFEROUS ORE,SCRAP	1	No Quantity							99611			0
S3	2009	2009	2009	2	0	2	Export	702	Singapore	SGP	156	China	CHN								28	METALLIFEROUS ORE,SCRAP	1	No Quantity							175440731			0
S3	2009	2009	2009	2	0	2	Export	702	Singapore	SGP	242	Fiji	FJI								28	METALLIFEROUS ORE,SCRAP	1	No Quantity							11977			0
S3	2009	2009	2009	2	0	2	Export	702	Singapore	SGP	251	France	FRA								28	METALLIFEROUS ORE,SCRAP	1	No Quantity							596588			0
S3	2009	2009	2009	2	0	2	Export	702	Singapore	SGP	258	French Polynesia	PYF								28	METALLIFEROUS ORE,SCRAP	1	No Quantity							37128			0
S3	2009	2009	2009	2	0	2	Export	702	Singapore	SGP	276	Germany	DEU								28	METALLIFEROUS ORE,SCRAP	1	No Quantity							17510356			0
S3	2009	2009	2009	2	0	2	Export	702	Singapore	SGP	316	Guam	GUM								28	METALLIFEROUS ORE,SCRAP	1	No Quantity							110711			0
S3	2009	2009	2009	2	0	2	Export	702	Singapore	SGP	344	China, Hong Kong SAR	HKG								28	METALLIFEROUS ORE,SCRAP	1	No Quantity							25642821			0
S3	2009	2009	2009	2	0	2	Export	702	Singapore	SGP	348	Hungary	HUN								28	METALLIFEROUS ORE,SCRAP	1	No Quantity							495859			0
S3	2009	2009	2009	2	0	2	Export	702	Singapore	SGP	360	Indonesia	IDN								28	METALLIFEROUS ORE,SCRAP	1	No Quantity							67819944			0
S3	2009	2009	2009	2	0	2	Export	702	Singapore	SGP	381	Italy	ITA								28	METALLIFEROUS ORE,SCRAP	1	No Quantity							781174			0
S3	2009	2009	2009	2	0	2	Export	702	Singapore	SGP	392	Japan	JPN								28	METALLIFEROUS ORE,SCRAP	1	No Quantity							81229949			0
S3	2009	2009	2009	2	0	2	Export	702	Singapore	SGP	410	Rep. of Korea	KOR								28	METALLIFEROUS ORE,SCRAP	1	No Quantity							15940438			0
S3	2009	2009	2009	2	0	2	Export	702	Singapore	SGP	458	Malaysia	MYS								28	METALLIFEROUS ORE,SCRAP	1	No Quantity							52859848			0
S3	2009	2009	2009	2	0	2	Export	702	Singapore	SGP	462	Maldives	MDV								28	METALLIFEROUS ORE,SCRAP	1	No Quantity							9314			0
S3	2009	2009	2009	2	0	2	Export	702	Singapore	SGP	480	Mauritius	MUS								28	METALLIFEROUS ORE,SCRAP	1	No Quantity							39704			0
S3	2009	2009	2009	2	0	2	Export	702	Singapore	SGP	490	Other Asia, nes									28	METALLIFEROUS ORE,SCRAP	1	No Quantity							3421893			0
S3	2009	2009	2009	2	0	2	Export	702	Singapore	SGP	512	Oman	OMN								28	METALLIFEROUS ORE,SCRAP	1	No Quantity							330281			0
S3	2009	2009	2009	2	0	2	Export	702	Singapore	SGP	524	Nepal	NPL								28	METALLIFEROUS ORE,SCRAP	1	No Quantity							357016			0
S3	2009	2009	2009	2	0	2	Export	702	Singapore	SGP	528	Netherlands	NLD								28	METALLIFEROUS ORE,SCRAP	1	No Quantity							4798136			0
S3	2009	2009	2009	2	0	2	Export	702	Singapore	SGP	554	New Zealand	NZL								28	METALLIFEROUS ORE,SCRAP	1	No Quantity							14135			0
S3	2009	2009	2009	2	0	2	Export	702	Singapore	SGP	580	N. Mariana Isds	MNP								28	METALLIFEROUS ORE,SCRAP	1	No Quantity							6538			0
S3	2009	2009	2009	2	0	2	Export	702	Singapore	SGP	586	Pakistan	PAK								28	METALLIFEROUS ORE,SCRAP	1	No Quantity							10451755			0
S3	2009	2009	2009	2	0	2	Export	702	Singapore	SGP	598	Papua New Guinea	PNG								28	METALLIFEROUS ORE,SCRAP	1	No Quantity							26474			0
S3	2009	2009	2009	2	0	2	Export	702	Singapore	SGP	608	Philippines	PHL								28	METALLIFEROUS ORE,SCRAP	1	No Quantity							124373			0
S3	2009	2009	2009	2	0	2	Export	702	Singapore	SGP	634	Qatar	QAT								28	METALLIFEROUS ORE,SCRAP	1	No Quantity							9756			0
S3	2009	2009	2009	2	0	2	Export	702	Singapore	SGP	682	Saudi Arabia	SAU								28	METALLIFEROUS ORE,SCRAP	1	No Quantity							96586			0
S3	2009	2009	2009	2	0	2	Export	702	Singapore	SGP	699	India	IND								28	METALLIFEROUS ORE,SCRAP	1	No Quantity							51282884			0
S3	2009	2009	2009	2	0	2	Export	702	Singapore	SGP	704	Viet Nam	VNM								28	METALLIFEROUS ORE,SCRAP	1	No Quantity							5077705			0
S3	2009	2009	2009	2	0	2	Export	702	Singapore	SGP	710	South Africa	ZAF								28	METALLIFEROUS ORE,SCRAP	1	No Quantity							325836			0
S3	2009	2009	2009	2	0	2	Export	702	Singapore	SGP	724	Spain	ESP								28	METALLIFEROUS ORE,SCRAP	1	No Quantity							122106			0
S3	2009	2009	2009	2	0	2	Export	702	Singapore	SGP	736	Fmr Sudan	SDN								28	METALLIFEROUS ORE,SCRAP	1	No Quantity							15868			0
S3	2009	2009	2009	2	0	2	Export	702	Singapore	SGP	757	Switzerland	CHE								28	METALLIFEROUS ORE,SCRAP	1	No Quantity							181199			0
S3	2009	2009	2009	2	0	2	Export	702	Singapore	SGP	764	Thailand	THA								28	METALLIFEROUS ORE,SCRAP	1	No Quantity							13092859			0
S3	2009	2009	2009	2	0	2	Export	702	Singapore	SGP	784	United Arab Emirates	ARE								28	METALLIFEROUS ORE,SCRAP	1	No Quantity							20567			0
S3	2009	2009	2009	2	0	2	Export	702	Singapore	SGP	792	Turkey	TUR								28	METALLIFEROUS ORE,SCRAP	1	No Quantity							2104			0
S3	2009	2009	2009	2	0	2	Export	702	Singapore	SGP	818	Egypt	EGY								28	METALLIFEROUS ORE,SCRAP	1	No Quantity							4123			0
S3	2009	2009	2009	2	0	2	Export	702	Singapore	SGP	826	United Kingdom	GBR								28	METALLIFEROUS ORE,SCRAP	1	No Quantity							1346982			0
S3	2009	2009	2009	2	0	2	Export	702	Singapore	SGP	842	USA	USA								28	METALLIFEROUS ORE,SCRAP	1	No Quantity							10555485			0
S3	2009	2009	2009	2	0	2	Export	686	Senegal	SEN	0	World	WLD								29	CRUDE ANIMAL,VEG.MATERL.	1	No Quantity							2699290			0
S3	2009	2009	2009	2	0	2	Export	686	Senegal	SEN	56	Belgium	BEL								29	CRUDE ANIMAL,VEG.MATERL.	1	No Quantity							15580			0
S3	2009	2009	2009	2	0	2	Export	686	Senegal	SEN	76	Brazil	BRA								29	CRUDE ANIMAL,VEG.MATERL.	1	No Quantity							128411			0
S3	2009	2009	2009	2	0	2	Export	686	Senegal	SEN	124	Canada	CAN								29	CRUDE ANIMAL,VEG.MATERL.	1	No Quantity							64			0
S3	2009	2009	2009	2	0	2	Export	686	Senegal	SEN	178	Congo	COG								29	CRUDE ANIMAL,VEG.MATERL.	1	No Quantity							4773			0
S3	2009	2009	2009	2	0	2	Export	686	Senegal	SEN	203	Czechia	CZE								29	CRUDE ANIMAL,VEG.MATERL.	1	No Quantity							204			0
S3	2009	2009	2009	2	0	2	Export	686	Senegal	SEN	251	France	FRA								29	CRUDE ANIMAL,VEG.MATERL.	1	No Quantity							1457218			0
S3	2009	2009	2009	2	0	2	Export	686	Senegal	SEN	270	Gambia	GMB								29	CRUDE ANIMAL,VEG.MATERL.	1	No Quantity							23103			0
S3	2009	2009	2009	2	0	2	Export	686	Senegal	SEN	276	Germany	DEU								29	CRUDE ANIMAL,VEG.MATERL.	1	No Quantity							26125			0
S3	2009	2009	2009	2	0	2	Export	686	Senegal	SEN	300	Greece	GRC								29	CRUDE ANIMAL,VEG.MATERL.	1	No Quantity							11078			0
S3	2009	2009	2009	2	0	2	Export	686	Senegal	SEN	324	Guinea	GIN								29	CRUDE ANIMAL,VEG.MATERL.	1	No Quantity							233			0
S3	2009	2009	2009	2	0	2	Export	686	Senegal	SEN	381	Italy	ITA								29	CRUDE ANIMAL,VEG.MATERL.	1	No Quantity							5445			0
S3	2009	2009	2009	2	0	2	Export	686	Senegal	SEN	392	Japan	JPN								29	CRUDE ANIMAL,VEG.MATERL.	1	No Quantity							50864			0
S3	2009	2009	2009	2	0	2	Export	686	Senegal	SEN	466	Mali	MLI								29	CRUDE ANIMAL,VEG.MATERL.	1	No Quantity							23292			0
S3	2009	2009	2009	2	0	2	Export	686	Senegal	SEN	478	Mauritania	MRT								29	CRUDE ANIMAL,VEG.MATERL.	1	No Quantity							4614			0
S3	2009	2009	2009	2	0	2	Export	686	Senegal	SEN	484	Mexico	MEX								29	CRUDE ANIMAL,VEG.MATERL.	1	No Quantity							482029			0
S3	2009	2009	2009	2	0	2	Export	686	Senegal	SEN	528	Netherlands	NLD								29	CRUDE ANIMAL,VEG.MATERL.	1	No Quantity							3398			0
S3	2009	2009	2009	2	0	2	Export	686	Senegal	SEN	624	Guinea-Bissau	GNB								29	CRUDE ANIMAL,VEG.MATERL.	1	No Quantity							19278			0
S3	2009	2009	2009	2	0	2	Export	686	Senegal	SEN	682	Saudi Arabia	SAU								29	CRUDE ANIMAL,VEG.MATERL.	1	No Quantity							1909			0
S3	2009	2009	2009	2	0	2	Export	686	Senegal	SEN	699	India	IND								29	CRUDE ANIMAL,VEG.MATERL.	1	No Quantity							21092			0
S3	2009	2009	2009	2	0	2	Export	686	Senegal	SEN	704	Viet Nam	VNM								29	CRUDE ANIMAL,VEG.MATERL.	1	No Quantity							5557			0
S3	2009	2009	2009	2	0	2	Export	686	Senegal	SEN	724	Spain	ESP								29	CRUDE ANIMAL,VEG.MATERL.	1	No Quantity							157239			0
S3	2009	2009	2009	2	0	2	Export	686	Senegal	SEN	752	Sweden	SWE								29	CRUDE ANIMAL,VEG.MATERL.	1	No Quantity							9570			0
S3	2009	2009	2009	2	0	2	Export	686	Senegal	SEN	826	United Kingdom	GBR								29	CRUDE ANIMAL,VEG.MATERL.	1	No Quantity							41809			0
S3	2009	2009	2009	2	0	2	Export	686	Senegal	SEN	842	USA	USA								29	CRUDE ANIMAL,VEG.MATERL.	1	No Quantity							206405			0
S3	2009	2009	2009	2	0	2	Export	702	Singapore	SGP	0	World	WLD								29	CRUDE ANIMAL,VEG.MATERL.	1	No Quantity							136243149			0
S3	2009	2009	2009	2	0	2	Export	702	Singapore	SGP	32	Argentina	ARG								29	CRUDE ANIMAL,VEG.MATERL.	1	No Quantity							772643			0
S3	2009	2009	2009	2	0	2	Export	702	Singapore	SGP	36	Australia	AUS								29	CRUDE ANIMAL,VEG.MATERL.	1	No Quantity							8440734			0
S3	2009	2009	2009	2	0	2	Export	702	Singapore	SGP	40	Austria	AUT								29	CRUDE ANIMAL,VEG.MATERL.	1	No Quantity							8219			0
S3	2009	2009	2009	2	0	2	Export	702	Singapore	SGP	48	Bahrain	BHR								29	CRUDE ANIMAL,VEG.MATERL.	1	No Quantity							79145			0
S3	2009	2009	2009	2	0	2	Export	702	Singapore	SGP	50	Bangladesh	BGD								29	CRUDE ANIMAL,VEG.MATERL.	1	No Quantity							813201			0
S3	2009	2009	2009	2	0	2	Export	702	Singapore	SGP	56	Belgium	BEL								29	CRUDE ANIMAL,VEG.MATERL.	1	No Quantity							114582			0
S3	2009	2009	2009	2	0	2	Export	702	Singapore	SGP	76	Brazil	BRA								29	CRUDE ANIMAL,VEG.MATERL.	1	No Quantity							87265			0
S3	2009	2009	2009	2	0	2	Export	702	Singapore	SGP	90	Solomon Isds	SLB								29	CRUDE ANIMAL,VEG.MATERL.	1	No Quantity							44352			0
S3	2009	2009	2009	2	0	2	Export	702	Singapore	SGP	96	Brunei Darussalam	BRN								29	CRUDE ANIMAL,VEG.MATERL.	1	No Quantity							739124			0
S3	2009	2009	2009	2	0	2	Export	702	Singapore	SGP	100	Bulgaria	BGR								29	CRUDE ANIMAL,VEG.MATERL.	1	No Quantity							3873			0
S3	2009	2009	2009	2	0	2	Export	702	Singapore	SGP	104	Myanmar	MMR								29	CRUDE ANIMAL,VEG.MATERL.	1	No Quantity							497227			0
S3	2009	2009	2009	2	0	2	Export	702	Singapore	SGP	116	Cambodia	KHM								29	CRUDE ANIMAL,VEG.MATERL.	1	No Quantity							1932			0
S3	2009	2009	2009	2	0	2	Export	702	Singapore	SGP	120	Cameroon	CMR								29	CRUDE ANIMAL,VEG.MATERL.	1	No Quantity							347875			0
S3	2009	2009	2009	2	0	2	Export	702	Singapore	SGP	124	Canada	CAN								29	CRUDE ANIMAL,VEG.MATERL.	1	No Quantity							831572			0
S3	2009	2009	2009	2	0	2	Export	702	Singapore	SGP	144	Sri Lanka	LKA								29	CRUDE ANIMAL,VEG.MATERL.	1	No Quantity							346685			0
S3	2009	2009	2009	2	0	2	Export	702	Singapore	SGP	156	China	CHN								29	CRUDE ANIMAL,VEG.MATERL.	1	No Quantity							2846328			0
S3	2009	2009	2009	2	0	2	Export	702	Singapore	SGP	170	Colombia	COL								29	CRUDE ANIMAL,VEG.MATERL.	1	No Quantity							34383			0
S3	2009	2009	2009	2	0	2	Export	702	Singapore	SGP	188	Costa Rica	CRI								29	CRUDE ANIMAL,VEG.MATERL.	1	No Quantity							15826			0
S3	2009	2009	2009	2	0	2	Export	702	Singapore	SGP	191	Croatia	HRV								29	CRUDE ANIMAL,VEG.MATERL.	1	No Quantity							39885			0
S3	2009	2009	2009	2	0	2	Export	702	Singapore	SGP	196	Cyprus	CYP								29	CRUDE ANIMAL,VEG.MATERL.	1	No Quantity							27391			0
S3	2009	2009	2009	2	0	2	Export	702	Singapore	SGP	203	Czechia	CZE								29	CRUDE ANIMAL,VEG.MATERL.	1	No Quantity							113126			0
S3	2009	2009	2009	2	0	2	Export	702	Singapore	SGP	208	Denmark	DNK								29	CRUDE ANIMAL,VEG.MATERL.	1	No Quantity							274226			0
S3	2009	2009	2009	2	0	2	Export	702	Singapore	SGP	214	Dominican Rep.	DOM								29	CRUDE ANIMAL,VEG.MATERL.	1	No Quantity							698188			0
S3	2009	2009	2009	2	0	2	Export	702	Singapore	SGP	242	Fiji	FJI								29	CRUDE ANIMAL,VEG.MATERL.	1	No Quantity							9211			0
S3	2009	2009	2009	2	0	2	Export	702	Singapore	SGP	246	Finland	FIN								29	CRUDE ANIMAL,VEG.MATERL.	1	No Quantity							524993			0
S3	2009	2009	2009	2	0	2	Export	702	Singapore	SGP	251	France	FRA								29	CRUDE ANIMAL,VEG.MATERL.	1	No Quantity							484838			0
S3	2009	2009	2009	2	0	2	Export	702	Singapore	SGP	262	Djibouti	DJI								29	CRUDE ANIMAL,VEG.MATERL.	1	No Quantity							223083			0
S3	2009	2009	2009	2	0	2	Export	702	Singapore	SGP	276	Germany	DEU								29	CRUDE ANIMAL,VEG.MATERL.	1	No Quantity							2855551			0
S3	2009	2009	2009	2	0	2	Export	702	Singapore	SGP	288	Ghana	GHA								29	CRUDE ANIMAL,VEG.MATERL.	1	No Quantity							143177			0
S3	2009	2009	2009	2	0	2	Export	702	Singapore	SGP	300	Greece	GRC								29	CRUDE ANIMAL,VEG.MATERL.	1	No Quantity							1105651			0
S3	2009	2009	2009	2	0	2	Export	702	Singapore	SGP	316	Guam	GUM								29	CRUDE ANIMAL,VEG.MATERL.	1	No Quantity							40896			0
S3	2009	2009	2009	2	0	2	Export	702	Singapore	SGP	340	Honduras	HND								29	CRUDE ANIMAL,VEG.MATERL.	1	No Quantity							25183			0
S3	2009	2009	2009	2	0	2	Export	702	Singapore	SGP	344	China, Hong Kong SAR	HKG								29	CRUDE ANIMAL,VEG.MATERL.	1	No Quantity							6418210			0
S3	2009	2009	2009	2	0	2	Export	702	Singapore	SGP	348	Hungary	HUN								29	CRUDE ANIMAL,VEG.MATERL.	1	No Quantity							14598			0
S3	2009	2009	2009	2	0	2	Export	702	Singapore	SGP	360	Indonesia	IDN								29	CRUDE ANIMAL,VEG.MATERL.	1	No Quantity							7507922			0
S3	2009	2009	2009	2	0	2	Export	702	Singapore	SGP	372	Ireland	IRL								29	CRUDE ANIMAL,VEG.MATERL.	1	No Quantity							19794			0
S3	2009	2009	2009	2	0	2	Export	702	Singapore	SGP	376	Israel	ISR								29	CRUDE ANIMAL,VEG.MATERL.	1	No Quantity							62088			0
S3	2009	2009	2009	2	0	2	Export	702	Singapore	SGP	381	Italy	ITA								29	CRUDE ANIMAL,VEG.MATERL.	1	No Quantity							653257			0
S3	2009	2009	2009	2	0	2	Export	702	Singapore	SGP	392	Japan	JPN								29	CRUDE ANIMAL,VEG.MATERL.	1	No Quantity							19707551			0
S3	2009	2009	2009	2	0	2	Export	702	Singapore	SGP	398	Kazakhstan	KAZ								29	CRUDE ANIMAL,VEG.MATERL.	1	No Quantity							3312			0
S3	2009	2009	2009	2	0	2	Export	702	Singapore	SGP	400	Jordan	JOR								29	CRUDE ANIMAL,VEG.MATERL.	1	No Quantity							95304			0
S3	2009	2009	2009	2	0	2	Export	702	Singapore	SGP	404	Kenya	KEN								29	CRUDE ANIMAL,VEG.MATERL.	1	No Quantity							3734			0
S3	2009	2009	2009	2	0	2	Export	702	Singapore	SGP	410	Rep. of Korea	KOR								29	CRUDE ANIMAL,VEG.MATERL.	1	No Quantity							582785			0
S3	2009	2009	2009	2	0	2	Export	702	Singapore	SGP	414	Kuwait	KWT								29	CRUDE ANIMAL,VEG.MATERL.	1	No Quantity							442598			0
S3	2009	2009	2009	2	0	2	Export	702	Singapore	SGP	422	Lebanon	LBN								29	CRUDE ANIMAL,VEG.MATERL.	1	No Quantity							6585			0
S3	2009	2009	2009	2	0	2	Export	702	Singapore	SGP	434	Libya	LBY								29	CRUDE ANIMAL,VEG.MATERL.	1	No Quantity							44947			0
S3	2009	2009	2009	2	0	2	Export	702	Singapore	SGP	442	Luxembourg	LUX								29	CRUDE ANIMAL,VEG.MATERL.	1	No Quantity							8073			0
S3	2009	2009	2009	2	0	2	Export	702	Singapore	SGP	458	Malaysia	MYS								29	CRUDE ANIMAL,VEG.MATERL.	1	No Quantity							13400519			0
S3	2009	2009	2009	2	0	2	Export	702	Singapore	SGP	462	Maldives	MDV								29	CRUDE ANIMAL,VEG.MATERL.	1	No Quantity							114098			0
S3	2009	2009	2009	2	0	2	Export	702	Singapore	SGP	470	Malta	MLT								29	CRUDE ANIMAL,VEG.MATERL.	1	No Quantity							4407			0
S3	2009	2009	2009	2	0	2	Export	702	Singapore	SGP	480	Mauritius	MUS								29	CRUDE ANIMAL,VEG.MATERL.	1	No Quantity							124815			0
S3	2009	2009	2009	2	0	2	Export	702	Singapore	SGP	484	Mexico	MEX								29	CRUDE ANIMAL,VEG.MATERL.	1	No Quantity							314717			0
S3	2009	2009	2009	2	0	2	Export	702	Singapore	SGP	490	Other Asia, nes									29	CRUDE ANIMAL,VEG.MATERL.	1	No Quantity							4333856			0
S3	2009	2009	2009	2	0	2	Export	702	Singapore	SGP	504	Morocco	MAR								29	CRUDE ANIMAL,VEG.MATERL.	1	No Quantity							371361			0
S3	2009	2009	2009	2	0	2	Export	702	Singapore	SGP	508	Mozambique	MOZ								29	CRUDE ANIMAL,VEG.MATERL.	1	No Quantity							10			0
S3	2009	2009	2009	2	0	2	Export	702	Singapore	SGP	512	Oman	OMN								29	CRUDE ANIMAL,VEG.MATERL.	1	No Quantity							161146			0
S3	2009	2009	2009	2	0	2	Export	702	Singapore	SGP	528	Netherlands	NLD								29	CRUDE ANIMAL,VEG.MATERL.	1	No Quantity							1097323			0
S3	2009	2009	2009	2	0	2	Export	702	Singapore	SGP	530	Neth. Antilles	ANT								29	CRUDE ANIMAL,VEG.MATERL.	1	No Quantity							133715			0
S3	2009	2009	2009	2	0	2	Export	702	Singapore	SGP	540	New Caledonia	NCL								29	CRUDE ANIMAL,VEG.MATERL.	1	No Quantity							44792			0
S3	2009	2009	2009	2	0	2	Export	702	Singapore	SGP	554	New Zealand	NZL								29	CRUDE ANIMAL,VEG.MATERL.	1	No Quantity							275652			0
S3	2009	2009	2009	2	0	2	Export	702	Singapore	SGP	566	Nigeria	NGA								29	CRUDE ANIMAL,VEG.MATERL.	1	No Quantity							1227879			0
S3	2009	2009	2009	2	0	2	Export	702	Singapore	SGP	568	Other Europe, nes									29	CRUDE ANIMAL,VEG.MATERL.	1	No Quantity							1318			0
S3	2009	2009	2009	2	0	2	Export	702	Singapore	SGP	577	Other Africa, nes									29	CRUDE ANIMAL,VEG.MATERL.	1	No Quantity							12543672			0
S3	2009	2009	2009	2	0	2	Export	702	Singapore	SGP	579	Norway	NOR								29	CRUDE ANIMAL,VEG.MATERL.	1	No Quantity							15926			0
S3	2009	2009	2009	2	0	2	Export	702	Singapore	SGP	586	Pakistan	PAK								29	CRUDE ANIMAL,VEG.MATERL.	1	No Quantity							1055207			0
S3	2009	2009	2009	2	0	2	Export	702	Singapore	SGP	598	Papua New Guinea	PNG								29	CRUDE ANIMAL,VEG.MATERL.	1	No Quantity							111353			0
S3	2009	2009	2009	2	0	2	Export	702	Singapore	SGP	608	Philippines	PHL								29	CRUDE ANIMAL,VEG.MATERL.	1	No Quantity							810270			0
S3	2009	2009	2009	2	0	2	Export	702	Singapore	SGP	616	Poland	POL								29	CRUDE ANIMAL,VEG.MATERL.	1	No Quantity							173039			0
S3	2009	2009	2009	2	0	2	Export	702	Singapore	SGP	620	Portugal	PRT								29	CRUDE ANIMAL,VEG.MATERL.	1	No Quantity							10584			0
S3	2009	2009	2009	2	0	2	Export	702	Singapore	SGP	634	Qatar	QAT								29	CRUDE ANIMAL,VEG.MATERL.	1	No Quantity							35629			0
S3	2009	2009	2009	2	0	2	Export	702	Singapore	SGP	637	North America and Central America, nes									29	CRUDE ANIMAL,VEG.MATERL.	1	No Quantity							25394			0
S3	2009	2009	2009	2	0	2	Export	702	Singapore	SGP	642	Romania	ROU								29	CRUDE ANIMAL,VEG.MATERL.	1	No Quantity							31928			0
S3	2009	2009	2009	2	0	2	Export	702	Singapore	SGP	643	Russian Federation	RUS								29	CRUDE ANIMAL,VEG.MATERL.	1	No Quantity							157677			0
S3	2009	2009	2009	2	0	2	Export	702	Singapore	SGP	682	Saudi Arabia	SAU								29	CRUDE ANIMAL,VEG.MATERL.	1	No Quantity							7706292			0
S3	2009	2009	2009	2	0	2	Export	702	Singapore	SGP	690	Seychelles	SYC								29	CRUDE ANIMAL,VEG.MATERL.	1	No Quantity							22404			0
S3	2009	2009	2009	2	0	2	Export	702	Singapore	SGP	699	India	IND								29	CRUDE ANIMAL,VEG.MATERL.	1	No Quantity							3654198			0
S3	2009	2009	2009	2	0	2	Export	702	Singapore	SGP	703	Slovakia	SVK								29	CRUDE ANIMAL,VEG.MATERL.	1	No Quantity							15595			0
S3	2009	2009	2009	2	0	2	Export	702	Singapore	SGP	704	Viet Nam	VNM								29	CRUDE ANIMAL,VEG.MATERL.	1	No Quantity							4668501			0
S3	2009	2009	2009	2	0	2	Export	702	Singapore	SGP	705	Slovenia	SVN								29	CRUDE ANIMAL,VEG.MATERL.	1	No Quantity							1497428			0
S3	2009	2009	2009	2	0	2	Export	702	Singapore	SGP	710	South Africa	ZAF								29	CRUDE ANIMAL,VEG.MATERL.	1	No Quantity							1826668			0
S3	2009	2009	2009	2	0	2	Export	702	Singapore	SGP	724	Spain	ESP								29	CRUDE ANIMAL,VEG.MATERL.	1	No Quantity							455922			0
S3	2009	2009	2009	2	0	2	Export	702	Singapore	SGP	752	Sweden	SWE								29	CRUDE ANIMAL,VEG.MATERL.	1	No Quantity							102828			0
S3	2009	2009	2009	2	0	2	Export	702	Singapore	SGP	757	Switzerland	CHE								29	CRUDE ANIMAL,VEG.MATERL.	1	No Quantity							130083			0
S3	2009	2009	2009	2	0	2	Export	702	Singapore	SGP	760	Syria	SYR								29	CRUDE ANIMAL,VEG.MATERL.	1	No Quantity							286049			0
S3	2009	2009	2009	2	0	2	Export	702	Singapore	SGP	764	Thailand	THA								29	CRUDE ANIMAL,VEG.MATERL.	1	No Quantity							973246			0
S3	2009	2009	2009	2	0	2	Export	702	Singapore	SGP	784	United Arab Emirates	ARE								29	CRUDE ANIMAL,VEG.MATERL.	1	No Quantity							11900599			0
S3	2009	2009	2009	2	0	2	Export	702	Singapore	SGP	788	Tunisia	TUN								29	CRUDE ANIMAL,VEG.MATERL.	1	No Quantity							349942			0
S3	2009	2009	2009	2	0	2	Export	702	Singapore	SGP	792	Turkey	TUR								29	CRUDE ANIMAL,VEG.MATERL.	1	No Quantity							76153			0
S3	2009	2009	2009	2	0	2	Export	702	Singapore	SGP	818	Egypt	EGY								29	CRUDE ANIMAL,VEG.MATERL.	1	No Quantity							2831193			0
S3	2009	2009	2009	2	0	2	Export	702	Singapore	SGP	826	United Kingdom	GBR								29	CRUDE ANIMAL,VEG.MATERL.	1	No Quantity							3536877			0
S3	2009	2009	2009	2	0	2	Export	702	Singapore	SGP	834	United Rep. of Tanzania	TZA								29	CRUDE ANIMAL,VEG.MATERL.	1	No Quantity							221			0
S3	2009	2009	2009	2	0	2	Export	702	Singapore	SGP	842	USA	USA								29	CRUDE ANIMAL,VEG.MATERL.	1	No Quantity							1303618			0
S3	2009	2009	2009	2	0	2	Export	702	Singapore	SGP	858	Uruguay	URY								29	CRUDE ANIMAL,VEG.MATERL.	1	No Quantity							5845			0
S3	2009	2009	2009	2	0	2	Export	702	Singapore	SGP	862	Venezuela	VEN								29	CRUDE ANIMAL,VEG.MATERL.	1	No Quantity							86046			0
S3	2009	2009	2009	2	0	2	Export	702	Singapore	SGP	887	Yemen	YEM								29	CRUDE ANIMAL,VEG.MATERL.	1	No Quantity							76028			0
S3	2009	2009	2009	2	0	2	Export	702	Singapore	SGP	0	World	WLD								32	COAL, COKE, BRIQUETTES	1	No Quantity							514453			0
S3	2009	2009	2009	2	0	2	Export	702	Singapore	SGP	36	Australia	AUS								32	COAL, COKE, BRIQUETTES	1	No Quantity							17810			0
S3	2009	2009	2009	2	0	2	Export	702	Singapore	SGP	96	Brunei Darussalam	BRN								32	COAL, COKE, BRIQUETTES	1	No Quantity							4435			0
S3	2009	2009	2009	2	0	2	Export	702	Singapore	SGP	116	Cambodia	KHM								32	COAL, COKE, BRIQUETTES	1	No Quantity							1049			0
S3	2009	2009	2009	2	0	2	Export	702	Singapore	SGP	144	Sri Lanka	LKA								32	COAL, COKE, BRIQUETTES	1	No Quantity							536			0
S3	2009	2009	2009	2	0	2	Export	702	Singapore	SGP	156	China	CHN								32	COAL, COKE, BRIQUETTES	1	No Quantity							11830			0
S3	2009	2009	2009	2	0	2	Export	702	Singapore	SGP	276	Germany	DEU								32	COAL, COKE, BRIQUETTES	1	No Quantity							8409			0
S3	2009	2009	2009	2	0	2	Export	702	Singapore	SGP	360	Indonesia	IDN								32	COAL, COKE, BRIQUETTES	1	No Quantity							12206			0
S3	2009	2009	2009	2	0	2	Export	702	Singapore	SGP	410	Rep. of Korea	KOR								32	COAL, COKE, BRIQUETTES	1	No Quantity							7730			0
S3	2009	2009	2009	2	0	2	Export	702	Singapore	SGP	458	Malaysia	MYS								32	COAL, COKE, BRIQUETTES	1	No Quantity							39295			0
S3	2009	2009	2009	2	0	2	Export	702	Singapore	SGP	566	Nigeria	NGA								32	COAL, COKE, BRIQUETTES	1	No Quantity							802			0
S3	2009	2009	2009	2	0	2	Export	702	Singapore	SGP	586	Pakistan	PAK								32	COAL, COKE, BRIQUETTES	1	No Quantity							365549			0
S3	2009	2009	2009	2	0	2	Export	702	Singapore	SGP	682	Saudi Arabia	SAU								32	COAL, COKE, BRIQUETTES	1	No Quantity							18066			0
S3	2009	2009	2009	2	0	2	Export	702	Singapore	SGP	699	India	IND								32	COAL, COKE, BRIQUETTES	1	No Quantity							328			0
S3	2009	2009	2009	2	0	2	Export	702	Singapore	SGP	704	Viet Nam	VNM								32	COAL, COKE, BRIQUETTES	1	No Quantity							5218			0
S3	2009	2009	2009	2	0	2	Export	702	Singapore	SGP	764	Thailand	THA								32	COAL, COKE, BRIQUETTES	1	No Quantity							21191			0
S3	2009	2009	2009	2	0	2	Export	686	Senegal	SEN	0	World	WLD								33	PETROLEUM,PETROL.PRODUCT	1	No Quantity							440393436			0
S3	2009	2009	2009	2	0	2	Export	686	Senegal	SEN	120	Cameroon	CMR								33	PETROLEUM,PETROL.PRODUCT	1	No Quantity							1824503			0
S3	2009	2009	2009	2	0	2	Export	686	Senegal	SEN	132	Cabo Verde	CPV								33	PETROLEUM,PETROL.PRODUCT	1	No Quantity							13546			0
S3	2009	2009	2009	2	0	2	Export	686	Senegal	SEN	148	Chad	TCD								33	PETROLEUM,PETROL.PRODUCT	1	No Quantity							88368			0
S3	2009	2009	2009	2	0	2	Export	686	Senegal	SEN	156	China	CHN								33	PETROLEUM,PETROL.PRODUCT	1	No Quantity							61290			0
S3	2009	2009	2009	2	0	2	Export	686	Senegal	SEN	178	Congo	COG								33	PETROLEUM,PETROL.PRODUCT	1	No Quantity							23017			0
S3	2009	2009	2009	2	0	2	Export	686	Senegal	SEN	180	Dem. Rep. of the Congo	COD								33	PETROLEUM,PETROL.PRODUCT	1	No Quantity							2051548			0
S3	2009	2009	2009	2	0	2	Export	686	Senegal	SEN	204	Benin	BEN								33	PETROLEUM,PETROL.PRODUCT	1	No Quantity							265313			0
S3	2009	2009	2009	2	0	2	Export	686	Senegal	SEN	226	Equatorial Guinea	GNQ								33	PETROLEUM,PETROL.PRODUCT	1	No Quantity							3877525			0
S3	2009	2009	2009	2	0	2	Export	686	Senegal	SEN	251	France	FRA								33	PETROLEUM,PETROL.PRODUCT	1	No Quantity							1039			0
S3	2009	2009	2009	2	0	2	Export	686	Senegal	SEN	266	Gabon	GAB								33	PETROLEUM,PETROL.PRODUCT	1	No Quantity							1717			0
S3	2009	2009	2009	2	0	2	Export	686	Senegal	SEN	270	Gambia	GMB								33	PETROLEUM,PETROL.PRODUCT	1	No Quantity							13689464			0
S3	2009	2009	2009	2	0	2	Export	686	Senegal	SEN	288	Ghana	GHA								33	PETROLEUM,PETROL.PRODUCT	1	No Quantity							94477			0
S3	2009	2009	2009	2	0	2	Export	686	Senegal	SEN	324	Guinea	GIN								33	PETROLEUM,PETROL.PRODUCT	1	No Quantity							627680			0
S3	2009	2009	2009	2	0	2	Export	686	Senegal	SEN	381	Italy	ITA								33	PETROLEUM,PETROL.PRODUCT	1	No Quantity							1139			0
S3	2009	2009	2009	2	0	2	Export	686	Senegal	SEN	384	Côte d'Ivoire	CIV								33	PETROLEUM,PETROL.PRODUCT	1	No Quantity							151878			0
S3	2009	2009	2009	2	0	2	Export	686	Senegal	SEN	392	Japan	JPN								33	PETROLEUM,PETROL.PRODUCT	1	No Quantity							2321			0
S3	2009	2009	2009	2	0	2	Export	686	Senegal	SEN	430	Liberia	LBR								33	PETROLEUM,PETROL.PRODUCT	1	No Quantity							2780680			0
S3	2009	2009	2009	2	0	2	Export	686	Senegal	SEN	466	Mali	MLI								33	PETROLEUM,PETROL.PRODUCT	1	No Quantity							135485878			0
S3	2009	2009	2009	2	0	2	Export	686	Senegal	SEN	470	Malta	MLT								33	PETROLEUM,PETROL.PRODUCT	1	No Quantity							47602			0
S3	2009	2009	2009	2	0	2	Export	686	Senegal	SEN	478	Mauritania	MRT								33	PETROLEUM,PETROL.PRODUCT	1	No Quantity							3104800			0
S3	2009	2009	2009	2	0	2	Export	686	Senegal	SEN	508	Mozambique	MOZ								33	PETROLEUM,PETROL.PRODUCT	1	No Quantity							30458			0
S3	2009	2009	2009	2	0	2	Export	686	Senegal	SEN	528	Netherlands	NLD								33	PETROLEUM,PETROL.PRODUCT	1	No Quantity							12365333			0
S3	2009	2009	2009	2	0	2	Export	686	Senegal	SEN	562	Niger	NER								33	PETROLEUM,PETROL.PRODUCT	1	No Quantity							255019			0
S3	2009	2009	2009	2	0	2	Export	686	Senegal	SEN	566	Nigeria	NGA								33	PETROLEUM,PETROL.PRODUCT	1	No Quantity							3628539			0
S3	2009	2009	2009	2	0	2	Export	686	Senegal	SEN	624	Guinea-Bissau	GNB								33	PETROLEUM,PETROL.PRODUCT	1	No Quantity							12045447			0
S3	2009	2009	2009	2	0	2	Export	686	Senegal	SEN	694	Sierra Leone	SLE								33	PETROLEUM,PETROL.PRODUCT	1	No Quantity							342239			0
S3	2009	2009	2009	2	0	2	Export	686	Senegal	SEN	710	South Africa	ZAF								33	PETROLEUM,PETROL.PRODUCT	1	No Quantity							51200			0
S3	2009	2009	2009	2	0	2	Export	686	Senegal	SEN	724	Spain	ESP								33	PETROLEUM,PETROL.PRODUCT	1	No Quantity							10696			0
S3	2009	2009	2009	2	0	2	Export	686	Senegal	SEN	768	Togo	TGO								33	PETROLEUM,PETROL.PRODUCT	1	No Quantity							3228480			0
S3	2009	2009	2009	2	0	2	Export	686	Senegal	SEN	826	United Kingdom	GBR								33	PETROLEUM,PETROL.PRODUCT	1	No Quantity							129285			0
S3	2009	2009	2009	2	0	2	Export	686	Senegal	SEN	834	United Rep. of Tanzania	TZA								33	PETROLEUM,PETROL.PRODUCT	1	No Quantity							65481			0
S3	2009	2009	2009	2	0	2	Export	686	Senegal	SEN	837	Bunkers									33	PETROLEUM,PETROL.PRODUCT	1	No Quantity							239079600			0
S3	2009	2009	2009	2	0	2	Export	686	Senegal	SEN	842	USA	USA								33	PETROLEUM,PETROL.PRODUCT	1	No Quantity							808714			0
S3	2009	2009	2009	2	0	2	Export	686	Senegal	SEN	854	Burkina Faso	BFA								33	PETROLEUM,PETROL.PRODUCT	1	No Quantity							4159163			0
S3	2009	2009	2009	2	0	2	Export	702	Singapore	SGP	0	World	WLD								33	PETROLEUM,PETROL.PRODUCT	1	No Quantity							40856699051			0
S3	2009	2009	2009	2	0	2	Export	702	Singapore	SGP	4	Afghanistan	AFG								33	PETROLEUM,PETROL.PRODUCT	1	No Quantity							54314			0
S3	2009	2009	2009	2	0	2	Export	702	Singapore	SGP	24	Angola	AGO								33	PETROLEUM,PETROL.PRODUCT	1	No Quantity							192065906			0
S3	2009	2009	2009	2	0	2	Export	702	Singapore	SGP	28	Antigua and Barbuda	ATG								33	PETROLEUM,PETROL.PRODUCT	1	No Quantity							13969811			0
S3	2009	2009	2009	2	0	2	Export	702	Singapore	SGP	32	Argentina	ARG								33	PETROLEUM,PETROL.PRODUCT	1	No Quantity							6966353			0
S3	2009	2009	2009	2	0	2	Export	702	Singapore	SGP	36	Australia	AUS								33	PETROLEUM,PETROL.PRODUCT	1	No Quantity							4480338468			0
S3	2009	2009	2009	2	0	2	Export	702	Singapore	SGP	40	Austria	AUT								33	PETROLEUM,PETROL.PRODUCT	1	No Quantity							26			0
S3	2009	2009	2009	2	0	2	Export	702	Singapore	SGP	44	Bahamas	BHS								33	PETROLEUM,PETROL.PRODUCT	1	No Quantity							4853675			0
S3	2009	2009	2009	2	0	2	Export	702	Singapore	SGP	48	Bahrain	BHR								33	PETROLEUM,PETROL.PRODUCT	1	No Quantity							290139			0
S3	2009	2009	2009	2	0	2	Export	702	Singapore	SGP	50	Bangladesh	BGD								33	PETROLEUM,PETROL.PRODUCT	1	No Quantity							475942371			0
S3	2009	2009	2009	2	0	2	Export	702	Singapore	SGP	56	Belgium	BEL								33	PETROLEUM,PETROL.PRODUCT	1	No Quantity							43838193			0
S3	2009	2009	2009	2	0	2	Export	702	Singapore	SGP	76	Brazil	BRA								33	PETROLEUM,PETROL.PRODUCT	1	No Quantity							35807785			0
S3	2009	2009	2009	2	0	2	Export	702	Singapore	SGP	90	Solomon Isds	SLB								33	PETROLEUM,PETROL.PRODUCT	1	No Quantity							56905211			0
S3	2009	2009	2009	2	0	2	Export	702	Singapore	SGP	96	Brunei Darussalam	BRN								33	PETROLEUM,PETROL.PRODUCT	1	No Quantity							41328984			0
S3	2009	2009	2009	2	0	2	Export	702	Singapore	SGP	104	Myanmar	MMR								33	PETROLEUM,PETROL.PRODUCT	1	No Quantity							323434546			0
S3	2009	2009	2009	2	0	2	Export	702	Singapore	SGP	116	Cambodia	KHM								33	PETROLEUM,PETROL.PRODUCT	1	No Quantity							315959544			0
S3	2009	2009	2009	2	0	2	Export	702	Singapore	SGP	124	Canada	CAN								33	PETROLEUM,PETROL.PRODUCT	1	No Quantity							336402			0
S3	2009	2009	2009	2	0	2	Export	702	Singapore	SGP	144	Sri Lanka	LKA								33	PETROLEUM,PETROL.PRODUCT	1	No Quantity							266688238			0
S3	2009	2009	2009	2	0	2	Export	702	Singapore	SGP	152	Chile	CHL								33	PETROLEUM,PETROL.PRODUCT	1	No Quantity							45329			0
S3	2009	2009	2009	2	0	2	Export	702	Singapore	SGP	156	China	CHN								33	PETROLEUM,PETROL.PRODUCT	1	No Quantity							3392796220			0
S3	2009	2009	2009	2	0	2	Export	702	Singapore	SGP	162	Christmas Isds	CXR								33	PETROLEUM,PETROL.PRODUCT	1	No Quantity							4715			0
S3	2009	2009	2009	2	0	2	Export	702	Singapore	SGP	170	Colombia	COL								33	PETROLEUM,PETROL.PRODUCT	1	No Quantity							14514959			0
S3	2009	2009	2009	2	0	2	Export	702	Singapore	SGP	196	Cyprus	CYP								33	PETROLEUM,PETROL.PRODUCT	1	No Quantity							37383			0
S3	2009	2009	2009	2	0	2	Export	702	Singapore	SGP	218	Ecuador	ECU								33	PETROLEUM,PETROL.PRODUCT	1	No Quantity							16618			0
S3	2009	2009	2009	2	0	2	Export	702	Singapore	SGP	231	Ethiopia	ETH								33	PETROLEUM,PETROL.PRODUCT	1	No Quantity							29791			0
S3	2009	2009	2009	2	0	2	Export	702	Singapore	SGP	242	Fiji	FJI								33	PETROLEUM,PETROL.PRODUCT	1	No Quantity							301568467			0
S3	2009	2009	2009	2	0	2	Export	702	Singapore	SGP	246	Finland	FIN								33	PETROLEUM,PETROL.PRODUCT	1	No Quantity							429381			0
S3	2009	2009	2009	2	0	2	Export	702	Singapore	SGP	251	France	FRA								33	PETROLEUM,PETROL.PRODUCT	1	No Quantity							416168595			0
S3	2009	2009	2009	2	0	2	Export	702	Singapore	SGP	258	French Polynesia	PYF								33	PETROLEUM,PETROL.PRODUCT	1	No Quantity							94478253			0
S3	2009	2009	2009	2	0	2	Export	702	Singapore	SGP	266	Gabon	GAB								33	PETROLEUM,PETROL.PRODUCT	1	No Quantity							12702			0
S3	2009	2009	2009	2	0	2	Export	702	Singapore	SGP	276	Germany	DEU								33	PETROLEUM,PETROL.PRODUCT	1	No Quantity							835150			0
S3	2009	2009	2009	2	0	2	Export	702	Singapore	SGP	288	Ghana	GHA								33	PETROLEUM,PETROL.PRODUCT	1	No Quantity							59925			0
S3	2009	2009	2009	2	0	2	Export	702	Singapore	SGP	300	Greece	GRC								33	PETROLEUM,PETROL.PRODUCT	1	No Quantity							34926603			0
S3	2009	2009	2009	2	0	2	Export	702	Singapore	SGP	316	Guam	GUM								33	PETROLEUM,PETROL.PRODUCT	1	No Quantity							251010695			0
S3	2009	2009	2009	2	0	2	Export	702	Singapore	SGP	344	China, Hong Kong SAR	HKG								33	PETROLEUM,PETROL.PRODUCT	1	No Quantity							6340882394			0
S3	2009	2009	2009	2	0	2	Export	702	Singapore	SGP	360	Indonesia	IDN								33	PETROLEUM,PETROL.PRODUCT	1	No Quantity							6550621086			0
S3	2009	2009	2009	2	0	2	Export	702	Singapore	SGP	364	Iran	IRN								33	PETROLEUM,PETROL.PRODUCT	1	No Quantity							161916954			0
S3	2009	2009	2009	2	0	2	Export	702	Singapore	SGP	368	Iraq	IRQ								33	PETROLEUM,PETROL.PRODUCT	1	No Quantity							11496194			0
S3	2009	2009	2009	2	0	2	Export	702	Singapore	SGP	376	Israel	ISR								33	PETROLEUM,PETROL.PRODUCT	1	No Quantity							1295465			0
S3	2009	2009	2009	2	0	2	Export	702	Singapore	SGP	381	Italy	ITA								33	PETROLEUM,PETROL.PRODUCT	1	No Quantity							3342215			0
S3	2009	2009	2009	2	0	2	Export	702	Singapore	SGP	384	Côte d'Ivoire	CIV								33	PETROLEUM,PETROL.PRODUCT	1	No Quantity							26621			0
S3	2009	2009	2009	2	0	2	Export	702	Singapore	SGP	388	Jamaica	JAM								33	PETROLEUM,PETROL.PRODUCT	1	No Quantity							3777			0
S3	2009	2009	2009	2	0	2	Export	702	Singapore	SGP	392	Japan	JPN								33	PETROLEUM,PETROL.PRODUCT	1	No Quantity							761826392			0
S3	2009	2009	2009	2	0	2	Export	702	Singapore	SGP	398	Kazakhstan	KAZ								33	PETROLEUM,PETROL.PRODUCT	1	No Quantity							328			0
S3	2009	2009	2009	2	0	2	Export	702	Singapore	SGP	400	Jordan	JOR								33	PETROLEUM,PETROL.PRODUCT	1	No Quantity							347000			0
S3	2009	2009	2009	2	0	2	Export	702	Singapore	SGP	404	Kenya	KEN								33	PETROLEUM,PETROL.PRODUCT	1	No Quantity							64411499			0
S3	2009	2009	2009	2	0	2	Export	702	Singapore	SGP	408	Dem. People's Rep. of Korea	PRK								33	PETROLEUM,PETROL.PRODUCT	1	No Quantity							100937			0
S3	2009	2009	2009	2	0	2	Export	702	Singapore	SGP	410	Rep. of Korea	KOR								33	PETROLEUM,PETROL.PRODUCT	1	No Quantity							590058414			0
S3	2009	2009	2009	2	0	2	Export	702	Singapore	SGP	414	Kuwait	KWT								33	PETROLEUM,PETROL.PRODUCT	1	No Quantity							326741			0
S3	2009	2009	2009	2	0	2	Export	702	Singapore	SGP	422	Lebanon	LBN								33	PETROLEUM,PETROL.PRODUCT	1	No Quantity							244945			0
S3	2009	2009	2009	2	0	2	Export	702	Singapore	SGP	446	China, Macao SAR	MAC								33	PETROLEUM,PETROL.PRODUCT	1	No Quantity							131777			0
S3	2009	2009	2009	2	0	2	Export	702	Singapore	SGP	450	Madagascar	MDG								33	PETROLEUM,PETROL.PRODUCT	1	No Quantity							67129374			0
S3	2009	2009	2009	2	0	2	Export	702	Singapore	SGP	458	Malaysia	MYS								33	PETROLEUM,PETROL.PRODUCT	1	No Quantity							6098661025			0
S3	2009	2009	2009	2	0	2	Export	702	Singapore	SGP	462	Maldives	MDV								33	PETROLEUM,PETROL.PRODUCT	1	No Quantity							77414254			0
S3	2009	2009	2009	2	0	2	Export	702	Singapore	SGP	470	Malta	MLT								33	PETROLEUM,PETROL.PRODUCT	1	No Quantity							22993764			0
S3	2009	2009	2009	2	0	2	Export	702	Singapore	SGP	480	Mauritius	MUS								33	PETROLEUM,PETROL.PRODUCT	1	No Quantity							3225870			0
S3	2009	2009	2009	2	0	2	Export	702	Singapore	SGP	484	Mexico	MEX								33	PETROLEUM,PETROL.PRODUCT	1	No Quantity							39162975			0
S3	2009	2009	2009	2	0	2	Export	702	Singapore	SGP	490	Other Asia, nes									33	PETROLEUM,PETROL.PRODUCT	1	No Quantity							536602026			0
S3	2009	2009	2009	2	0	2	Export	702	Singapore	SGP	496	Mongolia	MNG								33	PETROLEUM,PETROL.PRODUCT	1	No Quantity							15683			0
S3	2009	2009	2009	2	0	2	Export	702	Singapore	SGP	504	Morocco	MAR								33	PETROLEUM,PETROL.PRODUCT	1	No Quantity							31556			0
S3	2009	2009	2009	2	0	2	Export	702	Singapore	SGP	508	Mozambique	MOZ								33	PETROLEUM,PETROL.PRODUCT	1	No Quantity							34626479			0
S3	2009	2009	2009	2	0	2	Export	702	Singapore	SGP	512	Oman	OMN								33	PETROLEUM,PETROL.PRODUCT	1	No Quantity							4025118			0
S3	2009	2009	2009	2	0	2	Export	702	Singapore	SGP	524	Nepal	NPL								33	PETROLEUM,PETROL.PRODUCT	1	No Quantity							518737			0
S3	2009	2009	2009	2	0	2	Export	702	Singapore	SGP	527	Oceania, nes									33	PETROLEUM,PETROL.PRODUCT	1	No Quantity							91970239			0
S3	2009	2009	2009	2	0	2	Export	702	Singapore	SGP	528	Netherlands	NLD								33	PETROLEUM,PETROL.PRODUCT	1	No Quantity							490234776			0
S3	2009	2009	2009	2	0	2	Export	702	Singapore	SGP	540	New Caledonia	NCL								33	PETROLEUM,PETROL.PRODUCT	1	No Quantity							277985962			0
S3	2009	2009	2009	2	0	2	Export	702	Singapore	SGP	548	Vanuatu	VUT								33	PETROLEUM,PETROL.PRODUCT	1	No Quantity							15991033			0
S3	2009	2009	2009	2	0	2	Export	702	Singapore	SGP	554	New Zealand	NZL								33	PETROLEUM,PETROL.PRODUCT	1	No Quantity							665899015			0
S3	2009	2009	2009	2	0	2	Export	702	Singapore	SGP	566	Nigeria	NGA								33	PETROLEUM,PETROL.PRODUCT	1	No Quantity							34819590			0
S3	2009	2009	2009	2	0	2	Export	702	Singapore	SGP	568	Other Europe, nes									33	PETROLEUM,PETROL.PRODUCT	1	No Quantity							7949953			0
S3	2009	2009	2009	2	0	2	Export	702	Singapore	SGP	577	Other Africa, nes									33	PETROLEUM,PETROL.PRODUCT	1	No Quantity							46434656			0
S3	2009	2009	2009	2	0	2	Export	702	Singapore	SGP	579	Norway	NOR								33	PETROLEUM,PETROL.PRODUCT	1	No Quantity							2428019			0
S3	2009	2009	2009	2	0	2	Export	702	Singapore	SGP	580	N. Mariana Isds	MNP								33	PETROLEUM,PETROL.PRODUCT	1	No Quantity							21569450			0
S3	2009	2009	2009	2	0	2	Export	702	Singapore	SGP	584	Marshall Isds	MHL								33	PETROLEUM,PETROL.PRODUCT	1	No Quantity							177114			0
S3	2009	2009	2009	2	0	2	Export	702	Singapore	SGP	586	Pakistan	PAK								33	PETROLEUM,PETROL.PRODUCT	1	No Quantity							112288459			0
S3	2009	2009	2009	2	0	2	Export	702	Singapore	SGP	598	Papua New Guinea	PNG								33	PETROLEUM,PETROL.PRODUCT	1	No Quantity							147985934			0
S3	2009	2009	2009	2	0	2	Export	702	Singapore	SGP	608	Philippines	PHL								33	PETROLEUM,PETROL.PRODUCT	1	No Quantity							997720668			0
S3	2009	2009	2009	2	0	2	Export	702	Singapore	SGP	620	Portugal	PRT								33	PETROLEUM,PETROL.PRODUCT	1	No Quantity							19784696			0
S3	2009	2009	2009	2	0	2	Export	702	Singapore	SGP	634	Qatar	QAT								33	PETROLEUM,PETROL.PRODUCT	1	No Quantity							24126923			0
S3	2009	2009	2009	2	0	2	Export	702	Singapore	SGP	637	North America and Central America, nes									33	PETROLEUM,PETROL.PRODUCT	1	No Quantity							24843			0
S3	2009	2009	2009	2	0	2	Export	702	Singapore	SGP	642	Romania	ROU								33	PETROLEUM,PETROL.PRODUCT	1	No Quantity							4215			0
S3	2009	2009	2009	2	0	2	Export	702	Singapore	SGP	643	Russian Federation	RUS								33	PETROLEUM,PETROL.PRODUCT	1	No Quantity							2311171			0
S3	2009	2009	2009	2	0	2	Export	702	Singapore	SGP	682	Saudi Arabia	SAU								33	PETROLEUM,PETROL.PRODUCT	1	No Quantity							44130923			0
S3	2009	2009	2009	2	0	2	Export	702	Singapore	SGP	690	Seychelles	SYC								33	PETROLEUM,PETROL.PRODUCT	1	No Quantity							478398			0
S3	2009	2009	2009	2	0	2	Export	702	Singapore	SGP	699	India	IND								33	PETROLEUM,PETROL.PRODUCT	1	No Quantity							1329805290			0
S3	2009	2009	2009	2	0	2	Export	702	Singapore	SGP	704	Viet Nam	VNM								33	PETROLEUM,PETROL.PRODUCT	1	No Quantity							2627427304			0
S3	2009	2009	2009	2	0	2	Export	702	Singapore	SGP	710	South Africa	ZAF								33	PETROLEUM,PETROL.PRODUCT	1	No Quantity							292963177			0
S3	2009	2009	2009	2	0	2	Export	702	Singapore	SGP	724	Spain	ESP								33	PETROLEUM,PETROL.PRODUCT	1	No Quantity							26114			0
S3	2009	2009	2009	2	0	2	Export	702	Singapore	SGP	736	Fmr Sudan	SDN								33	PETROLEUM,PETROL.PRODUCT	1	No Quantity							1157397			0
S3	2009	2009	2009	2	0	2	Export	702	Singapore	SGP	752	Sweden	SWE								33	PETROLEUM,PETROL.PRODUCT	1	No Quantity							10			0
S3	2009	2009	2009	2	0	2	Export	702	Singapore	SGP	764	Thailand	THA								33	PETROLEUM,PETROL.PRODUCT	1	No Quantity							438333214			0
S3	2009	2009	2009	2	0	2	Export	702	Singapore	SGP	780	Trinidad and Tobago	TTO								33	PETROLEUM,PETROL.PRODUCT	1	No Quantity							3587			0
[truncated: 5,789 more rows]
