# Supplementary material for: Core-periphery structure in sectoral international trade networks: A new approach to an old theory
Source: PLoS One. 2020 Apr 2;15(4):e0229547. doi: 10.1371/journal.pone.0229547 (PMC7117750; doi:10.1371/journal.pone.0229547)
Supplement: S7 File — (ZIP) [file pone.0229547.s007.zip › S7_File/RawData 2009/comtrade (45).csv]

Classification	Year	Period	Period Desc.	Aggregate Level	Is Leaf Code	Trade Flow Code	Trade Flow	Reporter Code	Reporter	Reporter ISO	Partner Code	Partner	Partner ISO	2nd Partner Code	2nd Partner	2nd Partner ISO	Customs Proc. Code	Customs	Mode of Transport Code	Mode of Transport	Commodity Code	Commodity	Qty Unit Code	Qty Unit	Qty	Alt Qty Unit Code	Alt Qty Unit	Alt Qty	Netweight (kg)	Gross weight (kg)	Trade Value (US$)	CIF Trade Value (US$)	FOB Trade Value (US$)	Flag
S3	2009	2009	2009	2	0	2	Export	703	Slovakia	SVK	0	World	WLD								00	LIVE ANIMALS	1	No Quantity							154812960			0
S3	2009	2009	2009	2	0	2	Export	703	Slovakia	SVK	40	Austria	AUT								00	LIVE ANIMALS	1	No Quantity							21324249			0
S3	2009	2009	2009	2	0	2	Export	703	Slovakia	SVK	56	Belgium	BEL								00	LIVE ANIMALS	1	No Quantity							2440082			0
S3	2009	2009	2009	2	0	2	Export	703	Slovakia	SVK	70	Bosnia Herzegovina	BIH								00	LIVE ANIMALS	1	No Quantity							387769			0
S3	2009	2009	2009	2	0	2	Export	703	Slovakia	SVK	100	Bulgaria	BGR								00	LIVE ANIMALS	1	No Quantity							3217			0
S3	2009	2009	2009	2	0	2	Export	703	Slovakia	SVK	112	Belarus	BLR								00	LIVE ANIMALS	1	No Quantity							2657			0
S3	2009	2009	2009	2	0	2	Export	703	Slovakia	SVK	124	Canada	CAN								00	LIVE ANIMALS	1	No Quantity							22320			0
S3	2009	2009	2009	2	0	2	Export	703	Slovakia	SVK	191	Croatia	HRV								00	LIVE ANIMALS	1	No Quantity							7383188			0
S3	2009	2009	2009	2	0	2	Export	703	Slovakia	SVK	196	Cyprus	CYP								00	LIVE ANIMALS	1	No Quantity							75336			0
S3	2009	2009	2009	2	0	2	Export	703	Slovakia	SVK	203	Czechia	CZE								00	LIVE ANIMALS	1	No Quantity							24230027			0
S3	2009	2009	2009	2	0	2	Export	703	Slovakia	SVK	208	Denmark	DNK								00	LIVE ANIMALS	1	No Quantity							29819			0
S3	2009	2009	2009	2	0	2	Export	703	Slovakia	SVK	233	Estonia	EST								00	LIVE ANIMALS	1	No Quantity							44505			0
S3	2009	2009	2009	2	0	2	Export	703	Slovakia	SVK	251	France	FRA								00	LIVE ANIMALS	1	No Quantity							1746553			0
S3	2009	2009	2009	2	0	2	Export	703	Slovakia	SVK	276	Germany	DEU								00	LIVE ANIMALS	1	No Quantity							2400291			0
S3	2009	2009	2009	2	0	2	Export	703	Slovakia	SVK	300	Greece	GRC								00	LIVE ANIMALS	1	No Quantity							3182228			0
S3	2009	2009	2009	2	0	2	Export	703	Slovakia	SVK	344	China, Hong Kong SAR	HKG								00	LIVE ANIMALS	1	No Quantity							13507			0
S3	2009	2009	2009	2	0	2	Export	703	Slovakia	SVK	348	Hungary	HUN								00	LIVE ANIMALS	1	No Quantity							25940553			0
S3	2009	2009	2009	2	0	2	Export	703	Slovakia	SVK	372	Ireland	IRL								00	LIVE ANIMALS	1	No Quantity							34804			0
S3	2009	2009	2009	2	0	2	Export	703	Slovakia	SVK	381	Italy	ITA								00	LIVE ANIMALS	1	No Quantity							15714970			0
S3	2009	2009	2009	2	0	2	Export	703	Slovakia	SVK	428	Latvia	LVA								00	LIVE ANIMALS	1	No Quantity							13068			0
S3	2009	2009	2009	2	0	2	Export	703	Slovakia	SVK	528	Netherlands	NLD								00	LIVE ANIMALS	1	No Quantity							10162682			0
S3	2009	2009	2009	2	0	2	Export	703	Slovakia	SVK	566	Nigeria	NGA								00	LIVE ANIMALS	1	No Quantity							2518			0
S3	2009	2009	2009	2	0	2	Export	703	Slovakia	SVK	616	Poland	POL								00	LIVE ANIMALS	1	No Quantity							14976056			0
S3	2009	2009	2009	2	0	2	Export	703	Slovakia	SVK	642	Romania	ROU								00	LIVE ANIMALS	1	No Quantity							3856977			0
S3	2009	2009	2009	2	0	2	Export	703	Slovakia	SVK	643	Russian Federation	RUS								00	LIVE ANIMALS	1	No Quantity							8944126			0
S3	2009	2009	2009	2	0	2	Export	703	Slovakia	SVK	688	Serbia	SRB								00	LIVE ANIMALS	1	No Quantity							224028			0
S3	2009	2009	2009	2	0	2	Export	703	Slovakia	SVK	705	Slovenia	SVN								00	LIVE ANIMALS	1	No Quantity							1250747			0
S3	2009	2009	2009	2	0	2	Export	703	Slovakia	SVK	724	Spain	ESP								00	LIVE ANIMALS	1	No Quantity							3696314			0
S3	2009	2009	2009	2	0	2	Export	703	Slovakia	SVK	752	Sweden	SWE								00	LIVE ANIMALS	1	No Quantity							146707			0
S3	2009	2009	2009	2	0	2	Export	703	Slovakia	SVK	757	Switzerland	CHE								00	LIVE ANIMALS	1	No Quantity							84300			0
S3	2009	2009	2009	2	0	2	Export	703	Slovakia	SVK	804	Ukraine	UKR								00	LIVE ANIMALS	1	No Quantity							5554662			0
S3	2009	2009	2009	2	0	2	Export	703	Slovakia	SVK	807	North Macedonia	MKD								00	LIVE ANIMALS	1	No Quantity							233767			0
S3	2009	2009	2009	2	0	2	Export	703	Slovakia	SVK	842	USA	USA								00	LIVE ANIMALS	1	No Quantity							690934			0
S3	2009	2009	2009	2	0	2	Export	705	Slovenia	SVN	0	World	WLD								00	LIVE ANIMALS	1	No Quantity							38002103			0
S3	2009	2009	2009	2	0	2	Export	705	Slovenia	SVN	8	Albania	ALB								00	LIVE ANIMALS	1	No Quantity							2410837			0
S3	2009	2009	2009	2	0	2	Export	705	Slovenia	SVN	40	Austria	AUT								00	LIVE ANIMALS	1	No Quantity							22215316			0
S3	2009	2009	2009	2	0	2	Export	705	Slovenia	SVN	70	Bosnia Herzegovina	BIH								00	LIVE ANIMALS	1	No Quantity							273657			0
S3	2009	2009	2009	2	0	2	Export	705	Slovenia	SVN	191	Croatia	HRV								00	LIVE ANIMALS	1	No Quantity							518924			0
S3	2009	2009	2009	2	0	2	Export	705	Slovenia	SVN	203	Czechia	CZE								00	LIVE ANIMALS	1	No Quantity							41130			0
S3	2009	2009	2009	2	0	2	Export	705	Slovenia	SVN	348	Hungary	HUN								00	LIVE ANIMALS	1	No Quantity							232138			0
S3	2009	2009	2009	2	0	2	Export	705	Slovenia	SVN	381	Italy	ITA								00	LIVE ANIMALS	1	No Quantity							11104959			0
S3	2009	2009	2009	2	0	2	Export	705	Slovenia	SVN	392	Japan	JPN								00	LIVE ANIMALS	1	No Quantity							37362			0
S3	2009	2009	2009	2	0	2	Export	705	Slovenia	SVN	422	Lebanon	LBN								00	LIVE ANIMALS	1	No Quantity							440979			0
S3	2009	2009	2009	2	0	2	Export	705	Slovenia	SVN	499	Montenegro	MNE								00	LIVE ANIMALS	1	No Quantity							450931			0
S3	2009	2009	2009	2	0	2	Export	705	Slovenia	SVN	643	Russian Federation	RUS								00	LIVE ANIMALS	1	No Quantity							198			0
S3	2009	2009	2009	2	0	2	Export	705	Slovenia	SVN	688	Serbia	SRB								00	LIVE ANIMALS	1	No Quantity							232271			0
S3	2009	2009	2009	2	0	2	Export	705	Slovenia	SVN	710	South Africa	ZAF								00	LIVE ANIMALS	1	No Quantity							70			0
S3	2009	2009	2009	2	0	2	Export	705	Slovenia	SVN	807	North Macedonia	MKD								00	LIVE ANIMALS	1	No Quantity							23485			0
S3	2009	2009	2009	2	0	2	Export	705	Slovenia	SVN	826	United Kingdom	GBR								00	LIVE ANIMALS	1	No Quantity							13148			0
S3	2009	2009	2009	2	0	2	Export	705	Slovenia	SVN	842	USA	USA								00	LIVE ANIMALS	1	No Quantity							6699			0
S3	2009	2009	2009	2	0	2	Export	703	Slovakia	SVK	0	World	WLD								01	MEAT, MEAT PREPARATIONS	1	No Quantity							141926011			0
S3	2009	2009	2009	2	0	2	Export	703	Slovakia	SVK	40	Austria	AUT								01	MEAT, MEAT PREPARATIONS	1	No Quantity							8871489			0
S3	2009	2009	2009	2	0	2	Export	703	Slovakia	SVK	56	Belgium	BEL								01	MEAT, MEAT PREPARATIONS	1	No Quantity							6788			0
S3	2009	2009	2009	2	0	2	Export	703	Slovakia	SVK	100	Bulgaria	BGR								01	MEAT, MEAT PREPARATIONS	1	No Quantity							249254			0
S3	2009	2009	2009	2	0	2	Export	703	Slovakia	SVK	156	China	CHN								01	MEAT, MEAT PREPARATIONS	1	No Quantity							64106			0
S3	2009	2009	2009	2	0	2	Export	703	Slovakia	SVK	196	Cyprus	CYP								01	MEAT, MEAT PREPARATIONS	1	No Quantity							131337			0
S3	2009	2009	2009	2	0	2	Export	703	Slovakia	SVK	203	Czechia	CZE								01	MEAT, MEAT PREPARATIONS	1	No Quantity							58335104			0
S3	2009	2009	2009	2	0	2	Export	703	Slovakia	SVK	208	Denmark	DNK								01	MEAT, MEAT PREPARATIONS	1	No Quantity							159407			0
S3	2009	2009	2009	2	0	2	Export	703	Slovakia	SVK	251	France	FRA								01	MEAT, MEAT PREPARATIONS	1	No Quantity							192390			0
S3	2009	2009	2009	2	0	2	Export	703	Slovakia	SVK	276	Germany	DEU								01	MEAT, MEAT PREPARATIONS	1	No Quantity							281647			0
S3	2009	2009	2009	2	0	2	Export	703	Slovakia	SVK	344	China, Hong Kong SAR	HKG								01	MEAT, MEAT PREPARATIONS	1	No Quantity							75725			0
S3	2009	2009	2009	2	0	2	Export	703	Slovakia	SVK	348	Hungary	HUN								01	MEAT, MEAT PREPARATIONS	1	No Quantity							51855804			0
S3	2009	2009	2009	2	0	2	Export	703	Slovakia	SVK	372	Ireland	IRL								01	MEAT, MEAT PREPARATIONS	1	No Quantity							212294			0
S3	2009	2009	2009	2	0	2	Export	703	Slovakia	SVK	381	Italy	ITA								01	MEAT, MEAT PREPARATIONS	1	No Quantity							2185888			0
S3	2009	2009	2009	2	0	2	Export	703	Slovakia	SVK	392	Japan	JPN								01	MEAT, MEAT PREPARATIONS	1	No Quantity							30281			0
S3	2009	2009	2009	2	0	2	Export	703	Slovakia	SVK	410	Rep. of Korea	KOR								01	MEAT, MEAT PREPARATIONS	1	No Quantity							62762			0
S3	2009	2009	2009	2	0	2	Export	703	Slovakia	SVK	440	Lithuania	LTU								01	MEAT, MEAT PREPARATIONS	1	No Quantity							18997			0
S3	2009	2009	2009	2	0	2	Export	703	Slovakia	SVK	458	Malaysia	MYS								01	MEAT, MEAT PREPARATIONS	1	No Quantity							27847			0
S3	2009	2009	2009	2	0	2	Export	703	Slovakia	SVK	528	Netherlands	NLD								01	MEAT, MEAT PREPARATIONS	1	No Quantity							5853024			0
S3	2009	2009	2009	2	0	2	Export	703	Slovakia	SVK	616	Poland	POL								01	MEAT, MEAT PREPARATIONS	1	No Quantity							9357914			0
S3	2009	2009	2009	2	0	2	Export	703	Slovakia	SVK	620	Portugal	PRT								01	MEAT, MEAT PREPARATIONS	1	No Quantity							239			0
S3	2009	2009	2009	2	0	2	Export	703	Slovakia	SVK	642	Romania	ROU								01	MEAT, MEAT PREPARATIONS	1	No Quantity							634392			0
S3	2009	2009	2009	2	0	2	Export	703	Slovakia	SVK	643	Russian Federation	RUS								01	MEAT, MEAT PREPARATIONS	1	No Quantity							609523			0
S3	2009	2009	2009	2	0	2	Export	703	Slovakia	SVK	688	Serbia	SRB								01	MEAT, MEAT PREPARATIONS	1	No Quantity							34432			0
S3	2009	2009	2009	2	0	2	Export	703	Slovakia	SVK	704	Viet Nam	VNM								01	MEAT, MEAT PREPARATIONS	1	No Quantity							111475			0
S3	2009	2009	2009	2	0	2	Export	703	Slovakia	SVK	705	Slovenia	SVN								01	MEAT, MEAT PREPARATIONS	1	No Quantity							45294			0
S3	2009	2009	2009	2	0	2	Export	703	Slovakia	SVK	724	Spain	ESP								01	MEAT, MEAT PREPARATIONS	1	No Quantity							12546			0
S3	2009	2009	2009	2	0	2	Export	703	Slovakia	SVK	764	Thailand	THA								01	MEAT, MEAT PREPARATIONS	1	No Quantity							59061			0
S3	2009	2009	2009	2	0	2	Export	703	Slovakia	SVK	804	Ukraine	UKR								01	MEAT, MEAT PREPARATIONS	1	No Quantity							43338			0
S3	2009	2009	2009	2	0	2	Export	703	Slovakia	SVK	818	Egypt	EGY								01	MEAT, MEAT PREPARATIONS	1	No Quantity							18			0
S3	2009	2009	2009	2	0	2	Export	703	Slovakia	SVK	826	United Kingdom	GBR								01	MEAT, MEAT PREPARATIONS	1	No Quantity							2403635			0
S3	2009	2009	2009	2	0	2	Export	705	Slovenia	SVN	0	World	WLD								01	MEAT, MEAT PREPARATIONS	1	No Quantity							130722788			0
S3	2009	2009	2009	2	0	2	Export	705	Slovenia	SVN	8	Albania	ALB								01	MEAT, MEAT PREPARATIONS	1	No Quantity							236127			0
S3	2009	2009	2009	2	0	2	Export	705	Slovenia	SVN	36	Australia	AUS								01	MEAT, MEAT PREPARATIONS	1	No Quantity							489200			0
S3	2009	2009	2009	2	0	2	Export	705	Slovenia	SVN	40	Austria	AUT								01	MEAT, MEAT PREPARATIONS	1	No Quantity							26901591			0
S3	2009	2009	2009	2	0	2	Export	705	Slovenia	SVN	56	Belgium	BEL								01	MEAT, MEAT PREPARATIONS	1	No Quantity							677242			0
S3	2009	2009	2009	2	0	2	Export	705	Slovenia	SVN	70	Bosnia Herzegovina	BIH								01	MEAT, MEAT PREPARATIONS	1	No Quantity							3689896			0
S3	2009	2009	2009	2	0	2	Export	705	Slovenia	SVN	100	Bulgaria	BGR								01	MEAT, MEAT PREPARATIONS	1	No Quantity							96575			0
S3	2009	2009	2009	2	0	2	Export	705	Slovenia	SVN	136	Cayman Isds	CYM								01	MEAT, MEAT PREPARATIONS	1	No Quantity							4267			0
S3	2009	2009	2009	2	0	2	Export	705	Slovenia	SVN	144	Sri Lanka	LKA								01	MEAT, MEAT PREPARATIONS	1	No Quantity							400			0
S3	2009	2009	2009	2	0	2	Export	705	Slovenia	SVN	191	Croatia	HRV								01	MEAT, MEAT PREPARATIONS	1	No Quantity							12069939			0
S3	2009	2009	2009	2	0	2	Export	705	Slovenia	SVN	196	Cyprus	CYP								01	MEAT, MEAT PREPARATIONS	1	No Quantity							51578			0
S3	2009	2009	2009	2	0	2	Export	705	Slovenia	SVN	203	Czechia	CZE								01	MEAT, MEAT PREPARATIONS	1	No Quantity							127742			0
S3	2009	2009	2009	2	0	2	Export	705	Slovenia	SVN	208	Denmark	DNK								01	MEAT, MEAT PREPARATIONS	1	No Quantity							3204024			0
S3	2009	2009	2009	2	0	2	Export	705	Slovenia	SVN	246	Finland	FIN								01	MEAT, MEAT PREPARATIONS	1	No Quantity							219			0
S3	2009	2009	2009	2	0	2	Export	705	Slovenia	SVN	251	France	FRA								01	MEAT, MEAT PREPARATIONS	1	No Quantity							1503739			0
S3	2009	2009	2009	2	0	2	Export	705	Slovenia	SVN	276	Germany	DEU								01	MEAT, MEAT PREPARATIONS	1	No Quantity							5637404			0
S3	2009	2009	2009	2	0	2	Export	705	Slovenia	SVN	300	Greece	GRC								01	MEAT, MEAT PREPARATIONS	1	No Quantity							743649			0
S3	2009	2009	2009	2	0	2	Export	705	Slovenia	SVN	348	Hungary	HUN								01	MEAT, MEAT PREPARATIONS	1	No Quantity							1700065			0
S3	2009	2009	2009	2	0	2	Export	705	Slovenia	SVN	381	Italy	ITA								01	MEAT, MEAT PREPARATIONS	1	No Quantity							20283083			0
S3	2009	2009	2009	2	0	2	Export	705	Slovenia	SVN	440	Lithuania	LTU								01	MEAT, MEAT PREPARATIONS	1	No Quantity							23016			0
S3	2009	2009	2009	2	0	2	Export	705	Slovenia	SVN	442	Luxembourg	LUX								01	MEAT, MEAT PREPARATIONS	1	No Quantity							46309			0
S3	2009	2009	2009	2	0	2	Export	705	Slovenia	SVN	470	Malta	MLT								01	MEAT, MEAT PREPARATIONS	1	No Quantity							1832			0
S3	2009	2009	2009	2	0	2	Export	705	Slovenia	SVN	499	Montenegro	MNE								01	MEAT, MEAT PREPARATIONS	1	No Quantity							2599394			0
S3	2009	2009	2009	2	0	2	Export	705	Slovenia	SVN	528	Netherlands	NLD								01	MEAT, MEAT PREPARATIONS	1	No Quantity							2809075			0
S3	2009	2009	2009	2	0	2	Export	705	Slovenia	SVN	579	Norway	NOR								01	MEAT, MEAT PREPARATIONS	1	No Quantity							22			0
S3	2009	2009	2009	2	0	2	Export	705	Slovenia	SVN	584	Marshall Isds	MHL								01	MEAT, MEAT PREPARATIONS	1	No Quantity							2294			0
S3	2009	2009	2009	2	0	2	Export	705	Slovenia	SVN	616	Poland	POL								01	MEAT, MEAT PREPARATIONS	1	No Quantity							15005			0
S3	2009	2009	2009	2	0	2	Export	705	Slovenia	SVN	642	Romania	ROU								01	MEAT, MEAT PREPARATIONS	1	No Quantity							1977404			0
S3	2009	2009	2009	2	0	2	Export	705	Slovenia	SVN	643	Russian Federation	RUS								01	MEAT, MEAT PREPARATIONS	1	No Quantity							117912			0
S3	2009	2009	2009	2	0	2	Export	705	Slovenia	SVN	688	Serbia	SRB								01	MEAT, MEAT PREPARATIONS	1	No Quantity							13174962			0
S3	2009	2009	2009	2	0	2	Export	705	Slovenia	SVN	703	Slovakia	SVK								01	MEAT, MEAT PREPARATIONS	1	No Quantity							825161			0
S3	2009	2009	2009	2	0	2	Export	705	Slovenia	SVN	704	Viet Nam	VNM								01	MEAT, MEAT PREPARATIONS	1	No Quantity							18225			0
S3	2009	2009	2009	2	0	2	Export	705	Slovenia	SVN	752	Sweden	SWE								01	MEAT, MEAT PREPARATIONS	1	No Quantity							6089120			0
S3	2009	2009	2009	2	0	2	Export	705	Slovenia	SVN	757	Switzerland	CHE								01	MEAT, MEAT PREPARATIONS	1	No Quantity							5698520			0
S3	2009	2009	2009	2	0	2	Export	705	Slovenia	SVN	804	Ukraine	UKR								01	MEAT, MEAT PREPARATIONS	1	No Quantity							79048			0
S3	2009	2009	2009	2	0	2	Export	705	Slovenia	SVN	807	North Macedonia	MKD								01	MEAT, MEAT PREPARATIONS	1	No Quantity							16795520			0
S3	2009	2009	2009	2	0	2	Export	705	Slovenia	SVN	826	United Kingdom	GBR								01	MEAT, MEAT PREPARATIONS	1	No Quantity							3033227			0
S3	2009	2009	2009	2	0	2	Export	703	Slovakia	SVK	0	World	WLD								02	DAIRY PRODUCTS,BIRD EGGS	1	No Quantity							275942022			0
S3	2009	2009	2009	2	0	2	Export	703	Slovakia	SVK	12	Algeria	DZA								02	DAIRY PRODUCTS,BIRD EGGS	1	No Quantity							164478			0
S3	2009	2009	2009	2	0	2	Export	703	Slovakia	SVK	31	Azerbaijan	AZE								02	DAIRY PRODUCTS,BIRD EGGS	1	No Quantity							1480			0
S3	2009	2009	2009	2	0	2	Export	703	Slovakia	SVK	40	Austria	AUT								02	DAIRY PRODUCTS,BIRD EGGS	1	No Quantity							6193050			0
S3	2009	2009	2009	2	0	2	Export	703	Slovakia	SVK	56	Belgium	BEL								02	DAIRY PRODUCTS,BIRD EGGS	1	No Quantity							10544816			0
S3	2009	2009	2009	2	0	2	Export	703	Slovakia	SVK	70	Bosnia Herzegovina	BIH								02	DAIRY PRODUCTS,BIRD EGGS	1	No Quantity							299621			0
S3	2009	2009	2009	2	0	2	Export	703	Slovakia	SVK	100	Bulgaria	BGR								02	DAIRY PRODUCTS,BIRD EGGS	1	No Quantity							1090030			0
S3	2009	2009	2009	2	0	2	Export	703	Slovakia	SVK	112	Belarus	BLR								02	DAIRY PRODUCTS,BIRD EGGS	1	No Quantity							49043			0
S3	2009	2009	2009	2	0	2	Export	703	Slovakia	SVK	124	Canada	CAN								02	DAIRY PRODUCTS,BIRD EGGS	1	No Quantity							7			0
S3	2009	2009	2009	2	0	2	Export	703	Slovakia	SVK	156	China	CHN								02	DAIRY PRODUCTS,BIRD EGGS	1	No Quantity							1			0
S3	2009	2009	2009	2	0	2	Export	703	Slovakia	SVK	191	Croatia	HRV								02	DAIRY PRODUCTS,BIRD EGGS	1	No Quantity							514352			0
S3	2009	2009	2009	2	0	2	Export	703	Slovakia	SVK	203	Czechia	CZE								02	DAIRY PRODUCTS,BIRD EGGS	1	No Quantity							78557927			0
S3	2009	2009	2009	2	0	2	Export	703	Slovakia	SVK	251	France	FRA								02	DAIRY PRODUCTS,BIRD EGGS	1	No Quantity							7092042			0
S3	2009	2009	2009	2	0	2	Export	703	Slovakia	SVK	276	Germany	DEU								02	DAIRY PRODUCTS,BIRD EGGS	1	No Quantity							15958084			0
S3	2009	2009	2009	2	0	2	Export	703	Slovakia	SVK	300	Greece	GRC								02	DAIRY PRODUCTS,BIRD EGGS	1	No Quantity							1205984			0
S3	2009	2009	2009	2	0	2	Export	703	Slovakia	SVK	348	Hungary	HUN								02	DAIRY PRODUCTS,BIRD EGGS	1	No Quantity							56031140			0
S3	2009	2009	2009	2	0	2	Export	703	Slovakia	SVK	372	Ireland	IRL								02	DAIRY PRODUCTS,BIRD EGGS	1	No Quantity							66599			0
S3	2009	2009	2009	2	0	2	Export	703	Slovakia	SVK	381	Italy	ITA								02	DAIRY PRODUCTS,BIRD EGGS	1	No Quantity							43684391			0
S3	2009	2009	2009	2	0	2	Export	703	Slovakia	SVK	398	Kazakhstan	KAZ								02	DAIRY PRODUCTS,BIRD EGGS	1	No Quantity							54341			0
S3	2009	2009	2009	2	0	2	Export	703	Slovakia	SVK	400	Jordan	JOR								02	DAIRY PRODUCTS,BIRD EGGS	1	No Quantity							391589			0
S3	2009	2009	2009	2	0	2	Export	703	Slovakia	SVK	422	Lebanon	LBN								02	DAIRY PRODUCTS,BIRD EGGS	1	No Quantity							2029558			0
S3	2009	2009	2009	2	0	2	Export	703	Slovakia	SVK	428	Latvia	LVA								02	DAIRY PRODUCTS,BIRD EGGS	1	No Quantity							1632			0
S3	2009	2009	2009	2	0	2	Export	703	Slovakia	SVK	442	Luxembourg	LUX								02	DAIRY PRODUCTS,BIRD EGGS	1	No Quantity							448798			0
S3	2009	2009	2009	2	0	2	Export	703	Slovakia	SVK	484	Mexico	MEX								02	DAIRY PRODUCTS,BIRD EGGS	1	No Quantity							52660			0
S3	2009	2009	2009	2	0	2	Export	703	Slovakia	SVK	498	Rep. of Moldova	MDA								02	DAIRY PRODUCTS,BIRD EGGS	1	No Quantity							3899			0
S3	2009	2009	2009	2	0	2	Export	703	Slovakia	SVK	528	Netherlands	NLD								02	DAIRY PRODUCTS,BIRD EGGS	1	No Quantity							2255337			0
S3	2009	2009	2009	2	0	2	Export	703	Slovakia	SVK	579	Norway	NOR								02	DAIRY PRODUCTS,BIRD EGGS	1	No Quantity							78360			0
S3	2009	2009	2009	2	0	2	Export	703	Slovakia	SVK	616	Poland	POL								02	DAIRY PRODUCTS,BIRD EGGS	1	No Quantity							6665691			0
S3	2009	2009	2009	2	0	2	Export	703	Slovakia	SVK	620	Portugal	PRT								02	DAIRY PRODUCTS,BIRD EGGS	1	No Quantity							173226			0
S3	2009	2009	2009	2	0	2	Export	703	Slovakia	SVK	634	Qatar	QAT								02	DAIRY PRODUCTS,BIRD EGGS	1	No Quantity							71453			0
S3	2009	2009	2009	2	0	2	Export	703	Slovakia	SVK	642	Romania	ROU								02	DAIRY PRODUCTS,BIRD EGGS	1	No Quantity							14072165			0
S3	2009	2009	2009	2	0	2	Export	703	Slovakia	SVK	643	Russian Federation	RUS								02	DAIRY PRODUCTS,BIRD EGGS	1	No Quantity							2739592			0
S3	2009	2009	2009	2	0	2	Export	703	Slovakia	SVK	688	Serbia	SRB								02	DAIRY PRODUCTS,BIRD EGGS	1	No Quantity							485078			0
S3	2009	2009	2009	2	0	2	Export	703	Slovakia	SVK	702	Singapore	SGP								02	DAIRY PRODUCTS,BIRD EGGS	1	No Quantity							15226			0
S3	2009	2009	2009	2	0	2	Export	703	Slovakia	SVK	705	Slovenia	SVN								02	DAIRY PRODUCTS,BIRD EGGS	1	No Quantity							864132			0
S3	2009	2009	2009	2	0	2	Export	703	Slovakia	SVK	724	Spain	ESP								02	DAIRY PRODUCTS,BIRD EGGS	1	No Quantity							21605772			0
S3	2009	2009	2009	2	0	2	Export	703	Slovakia	SVK	760	Syria	SYR								02	DAIRY PRODUCTS,BIRD EGGS	1	No Quantity							26015			0
S3	2009	2009	2009	2	0	2	Export	703	Slovakia	SVK	764	Thailand	THA								02	DAIRY PRODUCTS,BIRD EGGS	1	No Quantity							43614			0
S3	2009	2009	2009	2	0	2	Export	703	Slovakia	SVK	826	United Kingdom	GBR								02	DAIRY PRODUCTS,BIRD EGGS	1	No Quantity							2410832			0
S3	2009	2009	2009	2	0	2	Export	703	Slovakia	SVK	842	USA	USA								02	DAIRY PRODUCTS,BIRD EGGS	1	No Quantity							7			0
S3	2009	2009	2009	2	0	2	Export	705	Slovenia	SVN	0	World	WLD								02	DAIRY PRODUCTS,BIRD EGGS	1	No Quantity							141743176			0
S3	2009	2009	2009	2	0	2	Export	705	Slovenia	SVN	8	Albania	ALB								02	DAIRY PRODUCTS,BIRD EGGS	1	No Quantity							173743			0
S3	2009	2009	2009	2	0	2	Export	705	Slovenia	SVN	40	Austria	AUT								02	DAIRY PRODUCTS,BIRD EGGS	1	No Quantity							4088319			0
S3	2009	2009	2009	2	0	2	Export	705	Slovenia	SVN	70	Bosnia Herzegovina	BIH								02	DAIRY PRODUCTS,BIRD EGGS	1	No Quantity							11786384			0
S3	2009	2009	2009	2	0	2	Export	705	Slovenia	SVN	100	Bulgaria	BGR								02	DAIRY PRODUCTS,BIRD EGGS	1	No Quantity							58073			0
S3	2009	2009	2009	2	0	2	Export	705	Slovenia	SVN	136	Cayman Isds	CYM								02	DAIRY PRODUCTS,BIRD EGGS	1	No Quantity							1046			0
S3	2009	2009	2009	2	0	2	Export	705	Slovenia	SVN	144	Sri Lanka	LKA								02	DAIRY PRODUCTS,BIRD EGGS	1	No Quantity							88			0
S3	2009	2009	2009	2	0	2	Export	705	Slovenia	SVN	191	Croatia	HRV								02	DAIRY PRODUCTS,BIRD EGGS	1	No Quantity							8208472			0
S3	2009	2009	2009	2	0	2	Export	705	Slovenia	SVN	203	Czechia	CZE								02	DAIRY PRODUCTS,BIRD EGGS	1	No Quantity							366078			0
S3	2009	2009	2009	2	0	2	Export	705	Slovenia	SVN	208	Denmark	DNK								02	DAIRY PRODUCTS,BIRD EGGS	1	No Quantity							1727842			0
S3	2009	2009	2009	2	0	2	Export	705	Slovenia	SVN	233	Estonia	EST								02	DAIRY PRODUCTS,BIRD EGGS	1	No Quantity							18140			0
S3	2009	2009	2009	2	0	2	Export	705	Slovenia	SVN	251	France	FRA								02	DAIRY PRODUCTS,BIRD EGGS	1	No Quantity							480873			0
S3	2009	2009	2009	2	0	2	Export	705	Slovenia	SVN	276	Germany	DEU								02	DAIRY PRODUCTS,BIRD EGGS	1	No Quantity							4650111			0
S3	2009	2009	2009	2	0	2	Export	705	Slovenia	SVN	348	Hungary	HUN								02	DAIRY PRODUCTS,BIRD EGGS	1	No Quantity							1021206			0
S3	2009	2009	2009	2	0	2	Export	705	Slovenia	SVN	376	Israel	ISR								02	DAIRY PRODUCTS,BIRD EGGS	1	No Quantity							119987			0
S3	2009	2009	2009	2	0	2	Export	705	Slovenia	SVN	381	Italy	ITA								02	DAIRY PRODUCTS,BIRD EGGS	1	No Quantity							93197573			0
S3	2009	2009	2009	2	0	2	Export	705	Slovenia	SVN	398	Kazakhstan	KAZ								02	DAIRY PRODUCTS,BIRD EGGS	1	No Quantity							101422			0
S3	2009	2009	2009	2	0	2	Export	705	Slovenia	SVN	404	Kenya	KEN								02	DAIRY PRODUCTS,BIRD EGGS	1	No Quantity							56149			0
S3	2009	2009	2009	2	0	2	Export	705	Slovenia	SVN	410	Rep. of Korea	KOR								02	DAIRY PRODUCTS,BIRD EGGS	1	No Quantity							54786			0
S3	2009	2009	2009	2	0	2	Export	705	Slovenia	SVN	440	Lithuania	LTU								02	DAIRY PRODUCTS,BIRD EGGS	1	No Quantity							252142			0
S3	2009	2009	2009	2	0	2	Export	705	Slovenia	SVN	478	Mauritania	MRT								02	DAIRY PRODUCTS,BIRD EGGS	1	No Quantity							834883			0
S3	2009	2009	2009	2	0	2	Export	705	Slovenia	SVN	499	Montenegro	MNE								02	DAIRY PRODUCTS,BIRD EGGS	1	No Quantity							565806			0
S3	2009	2009	2009	2	0	2	Export	705	Slovenia	SVN	528	Netherlands	NLD								02	DAIRY PRODUCTS,BIRD EGGS	1	No Quantity							83556			0
S3	2009	2009	2009	2	0	2	Export	705	Slovenia	SVN	584	Marshall Isds	MHL								02	DAIRY PRODUCTS,BIRD EGGS	1	No Quantity							1038			0
S3	2009	2009	2009	2	0	2	Export	705	Slovenia	SVN	620	Portugal	PRT								02	DAIRY PRODUCTS,BIRD EGGS	1	No Quantity							311062			0
S3	2009	2009	2009	2	0	2	Export	705	Slovenia	SVN	642	Romania	ROU								02	DAIRY PRODUCTS,BIRD EGGS	1	No Quantity							104953			0
S3	2009	2009	2009	2	0	2	Export	705	Slovenia	SVN	643	Russian Federation	RUS								02	DAIRY PRODUCTS,BIRD EGGS	1	No Quantity							62754			0
S3	2009	2009	2009	2	0	2	Export	705	Slovenia	SVN	686	Senegal	SEN								02	DAIRY PRODUCTS,BIRD EGGS	1	No Quantity							129050			0
S3	2009	2009	2009	2	0	2	Export	705	Slovenia	SVN	688	Serbia	SRB								02	DAIRY PRODUCTS,BIRD EGGS	1	No Quantity							9112084			0
S3	2009	2009	2009	2	0	2	Export	705	Slovenia	SVN	702	Singapore	SGP								02	DAIRY PRODUCTS,BIRD EGGS	1	No Quantity							21392			0
S3	2009	2009	2009	2	0	2	Export	705	Slovenia	SVN	703	Slovakia	SVK								02	DAIRY PRODUCTS,BIRD EGGS	1	No Quantity							54005			0
S3	2009	2009	2009	2	0	2	Export	705	Slovenia	SVN	710	South Africa	ZAF								02	DAIRY PRODUCTS,BIRD EGGS	1	No Quantity							134119			0
S3	2009	2009	2009	2	0	2	Export	705	Slovenia	SVN	724	Spain	ESP								02	DAIRY PRODUCTS,BIRD EGGS	1	No Quantity							181037			0
S3	2009	2009	2009	2	0	2	Export	705	Slovenia	SVN	807	North Macedonia	MKD								02	DAIRY PRODUCTS,BIRD EGGS	1	No Quantity							3655749			0
S3	2009	2009	2009	2	0	2	Export	705	Slovenia	SVN	826	United Kingdom	GBR								02	DAIRY PRODUCTS,BIRD EGGS	1	No Quantity							31125			0
S3	2009	2009	2009	2	0	2	Export	705	Slovenia	SVN	899	Areas, nes									02	DAIRY PRODUCTS,BIRD EGGS	1	No Quantity							98130			0
S3	2009	2009	2009	2	0	2	Export	703	Slovakia	SVK	0	World	WLD								03	FISH,CRUSTACEANS,MOLLUSC	1	No Quantity							7882301			0
S3	2009	2009	2009	2	0	2	Export	703	Slovakia	SVK	40	Austria	AUT								03	FISH,CRUSTACEANS,MOLLUSC	1	No Quantity							19567			0
S3	2009	2009	2009	2	0	2	Export	703	Slovakia	SVK	100	Bulgaria	BGR								03	FISH,CRUSTACEANS,MOLLUSC	1	No Quantity							96285			0
S3	2009	2009	2009	2	0	2	Export	703	Slovakia	SVK	191	Croatia	HRV								03	FISH,CRUSTACEANS,MOLLUSC	1	No Quantity							194887			0
S3	2009	2009	2009	2	0	2	Export	703	Slovakia	SVK	203	Czechia	CZE								03	FISH,CRUSTACEANS,MOLLUSC	1	No Quantity							3549630			0
S3	2009	2009	2009	2	0	2	Export	703	Slovakia	SVK	208	Denmark	DNK								03	FISH,CRUSTACEANS,MOLLUSC	1	No Quantity							63			0
S3	2009	2009	2009	2	0	2	Export	703	Slovakia	SVK	251	France	FRA								03	FISH,CRUSTACEANS,MOLLUSC	1	No Quantity							3625			0
S3	2009	2009	2009	2	0	2	Export	703	Slovakia	SVK	276	Germany	DEU								03	FISH,CRUSTACEANS,MOLLUSC	1	No Quantity							217563			0
S3	2009	2009	2009	2	0	2	Export	703	Slovakia	SVK	348	Hungary	HUN								03	FISH,CRUSTACEANS,MOLLUSC	1	No Quantity							2933433			0
S3	2009	2009	2009	2	0	2	Export	703	Slovakia	SVK	372	Ireland	IRL								03	FISH,CRUSTACEANS,MOLLUSC	1	No Quantity							27068			0
S3	2009	2009	2009	2	0	2	Export	703	Slovakia	SVK	381	Italy	ITA								03	FISH,CRUSTACEANS,MOLLUSC	1	No Quantity							60017			0
S3	2009	2009	2009	2	0	2	Export	703	Slovakia	SVK	440	Lithuania	LTU								03	FISH,CRUSTACEANS,MOLLUSC	1	No Quantity							1951			0
S3	2009	2009	2009	2	0	2	Export	703	Slovakia	SVK	528	Netherlands	NLD								03	FISH,CRUSTACEANS,MOLLUSC	1	No Quantity							373			0
S3	2009	2009	2009	2	0	2	Export	703	Slovakia	SVK	616	Poland	POL								03	FISH,CRUSTACEANS,MOLLUSC	1	No Quantity							366065			0
S3	2009	2009	2009	2	0	2	Export	703	Slovakia	SVK	642	Romania	ROU								03	FISH,CRUSTACEANS,MOLLUSC	1	No Quantity							389366			0
S3	2009	2009	2009	2	0	2	Export	703	Slovakia	SVK	724	Spain	ESP								03	FISH,CRUSTACEANS,MOLLUSC	1	No Quantity							7985			0
S3	2009	2009	2009	2	0	2	Export	703	Slovakia	SVK	764	Thailand	THA								03	FISH,CRUSTACEANS,MOLLUSC	1	No Quantity							1522			0
S3	2009	2009	2009	2	0	2	Export	703	Slovakia	SVK	804	Ukraine	UKR								03	FISH,CRUSTACEANS,MOLLUSC	1	No Quantity							5544			0
S3	2009	2009	2009	2	0	2	Export	703	Slovakia	SVK	826	United Kingdom	GBR								03	FISH,CRUSTACEANS,MOLLUSC	1	No Quantity							7357			0
S3	2009	2009	2009	2	0	2	Export	705	Slovenia	SVN	0	World	WLD								03	FISH,CRUSTACEANS,MOLLUSC	1	No Quantity							21827460			0
S3	2009	2009	2009	2	0	2	Export	705	Slovenia	SVN	8	Albania	ALB								03	FISH,CRUSTACEANS,MOLLUSC	1	No Quantity							14344			0
S3	2009	2009	2009	2	0	2	Export	705	Slovenia	SVN	32	Argentina	ARG								03	FISH,CRUSTACEANS,MOLLUSC	1	No Quantity							52906			0
S3	2009	2009	2009	2	0	2	Export	705	Slovenia	SVN	36	Australia	AUS								03	FISH,CRUSTACEANS,MOLLUSC	1	No Quantity							411016			0
S3	2009	2009	2009	2	0	2	Export	705	Slovenia	SVN	40	Austria	AUT								03	FISH,CRUSTACEANS,MOLLUSC	1	No Quantity							5467826			0
S3	2009	2009	2009	2	0	2	Export	705	Slovenia	SVN	70	Bosnia Herzegovina	BIH								03	FISH,CRUSTACEANS,MOLLUSC	1	No Quantity							2116241			0
S3	2009	2009	2009	2	0	2	Export	705	Slovenia	SVN	100	Bulgaria	BGR								03	FISH,CRUSTACEANS,MOLLUSC	1	No Quantity							102276			0
S3	2009	2009	2009	2	0	2	Export	705	Slovenia	SVN	124	Canada	CAN								03	FISH,CRUSTACEANS,MOLLUSC	1	No Quantity							237289			0
S3	2009	2009	2009	2	0	2	Export	705	Slovenia	SVN	136	Cayman Isds	CYM								03	FISH,CRUSTACEANS,MOLLUSC	1	No Quantity							1362			0
S3	2009	2009	2009	2	0	2	Export	705	Slovenia	SVN	191	Croatia	HRV								03	FISH,CRUSTACEANS,MOLLUSC	1	No Quantity							3815446			0
S3	2009	2009	2009	2	0	2	Export	705	Slovenia	SVN	203	Czechia	CZE								03	FISH,CRUSTACEANS,MOLLUSC	1	No Quantity							11159			0
S3	2009	2009	2009	2	0	2	Export	705	Slovenia	SVN	251	France	FRA								03	FISH,CRUSTACEANS,MOLLUSC	1	No Quantity							74158			0
S3	2009	2009	2009	2	0	2	Export	705	Slovenia	SVN	276	Germany	DEU								03	FISH,CRUSTACEANS,MOLLUSC	1	No Quantity							338224			0
S3	2009	2009	2009	2	0	2	Export	705	Slovenia	SVN	348	Hungary	HUN								03	FISH,CRUSTACEANS,MOLLUSC	1	No Quantity							501406			0
S3	2009	2009	2009	2	0	2	Export	705	Slovenia	SVN	381	Italy	ITA								03	FISH,CRUSTACEANS,MOLLUSC	1	No Quantity							2733730			0
S3	2009	2009	2009	2	0	2	Export	705	Slovenia	SVN	440	Lithuania	LTU								03	FISH,CRUSTACEANS,MOLLUSC	1	No Quantity							89079			0
S3	2009	2009	2009	2	0	2	Export	705	Slovenia	SVN	470	Malta	MLT								03	FISH,CRUSTACEANS,MOLLUSC	1	No Quantity							202207			0
S3	2009	2009	2009	2	0	2	Export	705	Slovenia	SVN	499	Montenegro	MNE								03	FISH,CRUSTACEANS,MOLLUSC	1	No Quantity							342855			0
S3	2009	2009	2009	2	0	2	Export	705	Slovenia	SVN	528	Netherlands	NLD								03	FISH,CRUSTACEANS,MOLLUSC	1	No Quantity							275765			0
S3	2009	2009	2009	2	0	2	Export	705	Slovenia	SVN	579	Norway	NOR								03	FISH,CRUSTACEANS,MOLLUSC	1	No Quantity							92527			0
S3	2009	2009	2009	2	0	2	Export	705	Slovenia	SVN	584	Marshall Isds	MHL								03	FISH,CRUSTACEANS,MOLLUSC	1	No Quantity							1475			0
S3	2009	2009	2009	2	0	2	Export	705	Slovenia	SVN	642	Romania	ROU								03	FISH,CRUSTACEANS,MOLLUSC	1	No Quantity							81212			0
S3	2009	2009	2009	2	0	2	Export	705	Slovenia	SVN	643	Russian Federation	RUS								03	FISH,CRUSTACEANS,MOLLUSC	1	No Quantity							138257			0
S3	2009	2009	2009	2	0	2	Export	705	Slovenia	SVN	688	Serbia	SRB								03	FISH,CRUSTACEANS,MOLLUSC	1	No Quantity							3436914			0
S3	2009	2009	2009	2	0	2	Export	705	Slovenia	SVN	724	Spain	ESP								03	FISH,CRUSTACEANS,MOLLUSC	1	No Quantity							590			0
S3	2009	2009	2009	2	0	2	Export	705	Slovenia	SVN	752	Sweden	SWE								03	FISH,CRUSTACEANS,MOLLUSC	1	No Quantity							125134			0
S3	2009	2009	2009	2	0	2	Export	705	Slovenia	SVN	757	Switzerland	CHE								03	FISH,CRUSTACEANS,MOLLUSC	1	No Quantity							589520			0
S3	2009	2009	2009	2	0	2	Export	705	Slovenia	SVN	807	North Macedonia	MKD								03	FISH,CRUSTACEANS,MOLLUSC	1	No Quantity							455147			0
S3	2009	2009	2009	2	0	2	Export	705	Slovenia	SVN	826	United Kingdom	GBR								03	FISH,CRUSTACEANS,MOLLUSC	1	No Quantity							4794			0
S3	2009	2009	2009	2	0	2	Export	705	Slovenia	SVN	842	USA	USA								03	FISH,CRUSTACEANS,MOLLUSC	1	No Quantity							114598			0
S3	2009	2009	2009	2	0	2	Export	703	Slovakia	SVK	0	World	WLD								04	CEREALS,CEREAL PREPRTNS.	1	No Quantity							544714637			0
S3	2009	2009	2009	2	0	2	Export	703	Slovakia	SVK	8	Albania	ALB								04	CEREALS,CEREAL PREPRTNS.	1	No Quantity							84878			0
S3	2009	2009	2009	2	0	2	Export	703	Slovakia	SVK	31	Azerbaijan	AZE								04	CEREALS,CEREAL PREPRTNS.	1	No Quantity							191659			0
S3	2009	2009	2009	2	0	2	Export	703	Slovakia	SVK	40	Austria	AUT								04	CEREALS,CEREAL PREPRTNS.	1	No Quantity							69619826			0
S3	2009	2009	2009	2	0	2	Export	703	Slovakia	SVK	56	Belgium	BEL								04	CEREALS,CEREAL PREPRTNS.	1	No Quantity							2750173			0
S3	2009	2009	2009	2	0	2	Export	703	Slovakia	SVK	70	Bosnia Herzegovina	BIH								04	CEREALS,CEREAL PREPRTNS.	1	No Quantity							298470			0
S3	2009	2009	2009	2	0	2	Export	703	Slovakia	SVK	100	Bulgaria	BGR								04	CEREALS,CEREAL PREPRTNS.	1	No Quantity							3205169			0
S3	2009	2009	2009	2	0	2	Export	703	Slovakia	SVK	124	Canada	CAN								04	CEREALS,CEREAL PREPRTNS.	1	No Quantity							14584			0
S3	2009	2009	2009	2	0	2	Export	703	Slovakia	SVK	152	Chile	CHL								04	CEREALS,CEREAL PREPRTNS.	1	No Quantity							36			0
S3	2009	2009	2009	2	0	2	Export	703	Slovakia	SVK	156	China	CHN								04	CEREALS,CEREAL PREPRTNS.	1	No Quantity							8			0
S3	2009	2009	2009	2	0	2	Export	703	Slovakia	SVK	191	Croatia	HRV								04	CEREALS,CEREAL PREPRTNS.	1	No Quantity							4719673			0
S3	2009	2009	2009	2	0	2	Export	703	Slovakia	SVK	192	Cuba	CUB								04	CEREALS,CEREAL PREPRTNS.	1	No Quantity							18532			0
S3	2009	2009	2009	2	0	2	Export	703	Slovakia	SVK	196	Cyprus	CYP								04	CEREALS,CEREAL PREPRTNS.	1	No Quantity							5240888			0
S3	2009	2009	2009	2	0	2	Export	703	Slovakia	SVK	203	Czechia	CZE								04	CEREALS,CEREAL PREPRTNS.	1	No Quantity							101912946			0
S3	2009	2009	2009	2	0	2	Export	703	Slovakia	SVK	208	Denmark	DNK								04	CEREALS,CEREAL PREPRTNS.	1	No Quantity							289502			0
S3	2009	2009	2009	2	0	2	Export	703	Slovakia	SVK	233	Estonia	EST								04	CEREALS,CEREAL PREPRTNS.	1	No Quantity							7523			0
S3	2009	2009	2009	2	0	2	Export	703	Slovakia	SVK	246	Finland	FIN								04	CEREALS,CEREAL PREPRTNS.	1	No Quantity							11437			0
S3	2009	2009	2009	2	0	2	Export	703	Slovakia	SVK	251	France	FRA								04	CEREALS,CEREAL PREPRTNS.	1	No Quantity							1075927			0
S3	2009	2009	2009	2	0	2	Export	703	Slovakia	SVK	276	Germany	DEU								04	CEREALS,CEREAL PREPRTNS.	1	No Quantity							61710133			0
S3	2009	2009	2009	2	0	2	Export	703	Slovakia	SVK	300	Greece	GRC								04	CEREALS,CEREAL PREPRTNS.	1	No Quantity							1686252			0
S3	2009	2009	2009	2	0	2	Export	703	Slovakia	SVK	348	Hungary	HUN								04	CEREALS,CEREAL PREPRTNS.	1	No Quantity							67466998			0
S3	2009	2009	2009	2	0	2	Export	703	Slovakia	SVK	372	Ireland	IRL								04	CEREALS,CEREAL PREPRTNS.	1	No Quantity							107700			0
S3	2009	2009	2009	2	0	2	Export	703	Slovakia	SVK	376	Israel	ISR								04	CEREALS,CEREAL PREPRTNS.	1	No Quantity							456			0
S3	2009	2009	2009	2	0	2	Export	703	Slovakia	SVK	381	Italy	ITA								04	CEREALS,CEREAL PREPRTNS.	1	No Quantity							28500067			0
S3	2009	2009	2009	2	0	2	Export	703	Slovakia	SVK	398	Kazakhstan	KAZ								04	CEREALS,CEREAL PREPRTNS.	1	No Quantity							205038			0
S3	2009	2009	2009	2	0	2	Export	703	Slovakia	SVK	408	Dem. People's Rep. of Korea	PRK								04	CEREALS,CEREAL PREPRTNS.	1	No Quantity							120197			0
S3	2009	2009	2009	2	0	2	Export	703	Slovakia	SVK	410	Rep. of Korea	KOR								04	CEREALS,CEREAL PREPRTNS.	1	No Quantity							198260			0
S3	2009	2009	2009	2	0	2	Export	703	Slovakia	SVK	428	Latvia	LVA								04	CEREALS,CEREAL PREPRTNS.	1	No Quantity							510356			0
S3	2009	2009	2009	2	0	2	Export	703	Slovakia	SVK	434	Libya	LBY								04	CEREALS,CEREAL PREPRTNS.	1	No Quantity							37557			0
S3	2009	2009	2009	2	0	2	Export	703	Slovakia	SVK	440	Lithuania	LTU								04	CEREALS,CEREAL PREPRTNS.	1	No Quantity							1302009			0
S3	2009	2009	2009	2	0	2	Export	703	Slovakia	SVK	470	Malta	MLT								04	CEREALS,CEREAL PREPRTNS.	1	No Quantity							1070			0
S3	2009	2009	2009	2	0	2	Export	703	Slovakia	SVK	498	Rep. of Moldova	MDA								04	CEREALS,CEREAL PREPRTNS.	1	No Quantity							27924			0
S3	2009	2009	2009	2	0	2	Export	703	Slovakia	SVK	528	Netherlands	NLD								04	CEREALS,CEREAL PREPRTNS.	1	No Quantity							23962356			0
S3	2009	2009	2009	2	0	2	Export	703	Slovakia	SVK	579	Norway	NOR								04	CEREALS,CEREAL PREPRTNS.	1	No Quantity							6679			0
S3	2009	2009	2009	2	0	2	Export	703	Slovakia	SVK	616	Poland	POL								04	CEREALS,CEREAL PREPRTNS.	1	No Quantity							134777044			0
S3	2009	2009	2009	2	0	2	Export	703	Slovakia	SVK	642	Romania	ROU								04	CEREALS,CEREAL PREPRTNS.	1	No Quantity							23866226			0
S3	2009	2009	2009	2	0	2	Export	703	Slovakia	SVK	643	Russian Federation	RUS								04	CEREALS,CEREAL PREPRTNS.	1	No Quantity							4346893			0
S3	2009	2009	2009	2	0	2	Export	703	Slovakia	SVK	682	Saudi Arabia	SAU								04	CEREALS,CEREAL PREPRTNS.	1	No Quantity							6020			0
S3	2009	2009	2009	2	0	2	Export	703	Slovakia	SVK	688	Serbia	SRB								04	CEREALS,CEREAL PREPRTNS.	1	No Quantity							24166			0
S3	2009	2009	2009	2	0	2	Export	703	Slovakia	SVK	699	India	IND								04	CEREALS,CEREAL PREPRTNS.	1	No Quantity							122			0
S3	2009	2009	2009	2	0	2	Export	703	Slovakia	SVK	704	Viet Nam	VNM								04	CEREALS,CEREAL PREPRTNS.	1	No Quantity							19974			0
S3	2009	2009	2009	2	0	2	Export	703	Slovakia	SVK	705	Slovenia	SVN								04	CEREALS,CEREAL PREPRTNS.	1	No Quantity							1227192			0
S3	2009	2009	2009	2	0	2	Export	703	Slovakia	SVK	724	Spain	ESP								04	CEREALS,CEREAL PREPRTNS.	1	No Quantity							30771			0
S3	2009	2009	2009	2	0	2	Export	703	Slovakia	SVK	752	Sweden	SWE								04	CEREALS,CEREAL PREPRTNS.	1	No Quantity							2786			0
S3	2009	2009	2009	2	0	2	Export	703	Slovakia	SVK	757	Switzerland	CHE								04	CEREALS,CEREAL PREPRTNS.	1	No Quantity							838257			0
S3	2009	2009	2009	2	0	2	Export	703	Slovakia	SVK	760	Syria	SYR								04	CEREALS,CEREAL PREPRTNS.	1	No Quantity							14126			0
S3	2009	2009	2009	2	0	2	Export	703	Slovakia	SVK	762	Tajikistan	TJK								04	CEREALS,CEREAL PREPRTNS.	1	No Quantity							62884			0
S3	2009	2009	2009	2	0	2	Export	703	Slovakia	SVK	784	United Arab Emirates	ARE								04	CEREALS,CEREAL PREPRTNS.	1	No Quantity							10461			0
S3	2009	2009	2009	2	0	2	Export	703	Slovakia	SVK	788	Tunisia	TUN								04	CEREALS,CEREAL PREPRTNS.	1	No Quantity							109			0
S3	2009	2009	2009	2	0	2	Export	703	Slovakia	SVK	792	Turkey	TUR								04	CEREALS,CEREAL PREPRTNS.	1	No Quantity							1294			0
S3	2009	2009	2009	2	0	2	Export	703	Slovakia	SVK	795	Turkmenistan	TKM								04	CEREALS,CEREAL PREPRTNS.	1	No Quantity							387382			0
S3	2009	2009	2009	2	0	2	Export	703	Slovakia	SVK	804	Ukraine	UKR								04	CEREALS,CEREAL PREPRTNS.	1	No Quantity							14557			0
S3	2009	2009	2009	2	0	2	Export	703	Slovakia	SVK	807	North Macedonia	MKD								04	CEREALS,CEREAL PREPRTNS.	1	No Quantity							3333826			0
S3	2009	2009	2009	2	0	2	Export	703	Slovakia	SVK	818	Egypt	EGY								04	CEREALS,CEREAL PREPRTNS.	1	No Quantity							831			0
S3	2009	2009	2009	2	0	2	Export	703	Slovakia	SVK	826	United Kingdom	GBR								04	CEREALS,CEREAL PREPRTNS.	1	No Quantity							264634			0
S3	2009	2009	2009	2	0	2	Export	703	Slovakia	SVK	842	USA	USA								04	CEREALS,CEREAL PREPRTNS.	1	No Quantity							200799			0
S3	2009	2009	2009	2	0	2	Export	705	Slovenia	SVN	0	World	WLD								04	CEREALS,CEREAL PREPRTNS.	1	No Quantity							40894914			0
S3	2009	2009	2009	2	0	2	Export	705	Slovenia	SVN	8	Albania	ALB								04	CEREALS,CEREAL PREPRTNS.	1	No Quantity							16452			0
S3	2009	2009	2009	2	0	2	Export	705	Slovenia	SVN	40	Austria	AUT								04	CEREALS,CEREAL PREPRTNS.	1	No Quantity							1138150			0
S3	2009	2009	2009	2	0	2	Export	705	Slovenia	SVN	56	Belgium	BEL								04	CEREALS,CEREAL PREPRTNS.	1	No Quantity							70115			0
S3	2009	2009	2009	2	0	2	Export	705	Slovenia	SVN	70	Bosnia Herzegovina	BIH								04	CEREALS,CEREAL PREPRTNS.	1	No Quantity							2205041			0
S3	2009	2009	2009	2	0	2	Export	705	Slovenia	SVN	100	Bulgaria	BGR								04	CEREALS,CEREAL PREPRTNS.	1	No Quantity							25266			0
S3	2009	2009	2009	2	0	2	Export	705	Slovenia	SVN	124	Canada	CAN								04	CEREALS,CEREAL PREPRTNS.	1	No Quantity							85707			0
S3	2009	2009	2009	2	0	2	Export	705	Slovenia	SVN	136	Cayman Isds	CYM								04	CEREALS,CEREAL PREPRTNS.	1	No Quantity							1169			0
S3	2009	2009	2009	2	0	2	Export	705	Slovenia	SVN	191	Croatia	HRV								04	CEREALS,CEREAL PREPRTNS.	1	No Quantity							9409056			0
S3	2009	2009	2009	2	0	2	Export	705	Slovenia	SVN	203	Czechia	CZE								04	CEREALS,CEREAL PREPRTNS.	1	No Quantity							86675			0
S3	2009	2009	2009	2	0	2	Export	705	Slovenia	SVN	246	Finland	FIN								04	CEREALS,CEREAL PREPRTNS.	1	No Quantity							60			0
S3	2009	2009	2009	2	0	2	Export	705	Slovenia	SVN	251	France	FRA								04	CEREALS,CEREAL PREPRTNS.	1	No Quantity							205819			0
S3	2009	2009	2009	2	0	2	Export	705	Slovenia	SVN	276	Germany	DEU								04	CEREALS,CEREAL PREPRTNS.	1	No Quantity							270472			0
S3	2009	2009	2009	2	0	2	Export	705	Slovenia	SVN	300	Greece	GRC								04	CEREALS,CEREAL PREPRTNS.	1	No Quantity							350			0
S3	2009	2009	2009	2	0	2	Export	705	Slovenia	SVN	344	China, Hong Kong SAR	HKG								04	CEREALS,CEREAL PREPRTNS.	1	No Quantity							13621			0
S3	2009	2009	2009	2	0	2	Export	705	Slovenia	SVN	348	Hungary	HUN								04	CEREALS,CEREAL PREPRTNS.	1	No Quantity							383184			0
S3	2009	2009	2009	2	0	2	Export	705	Slovenia	SVN	376	Israel	ISR								04	CEREALS,CEREAL PREPRTNS.	1	No Quantity							54874			0
S3	2009	2009	2009	2	0	2	Export	705	Slovenia	SVN	381	Italy	ITA								04	CEREALS,CEREAL PREPRTNS.	1	No Quantity							21563274			0
S3	2009	2009	2009	2	0	2	Export	705	Slovenia	SVN	400	Jordan	JOR								04	CEREALS,CEREAL PREPRTNS.	1	No Quantity							110176			0
S3	2009	2009	2009	2	0	2	Export	705	Slovenia	SVN	428	Latvia	LVA								04	CEREALS,CEREAL PREPRTNS.	1	No Quantity							283			0
S3	2009	2009	2009	2	0	2	Export	705	Slovenia	SVN	440	Lithuania	LTU								04	CEREALS,CEREAL PREPRTNS.	1	No Quantity							956			0
S3	2009	2009	2009	2	0	2	Export	705	Slovenia	SVN	470	Malta	MLT								04	CEREALS,CEREAL PREPRTNS.	1	No Quantity							1573			0
S3	2009	2009	2009	2	0	2	Export	705	Slovenia	SVN	499	Montenegro	MNE								04	CEREALS,CEREAL PREPRTNS.	1	No Quantity							72911			0
S3	2009	2009	2009	2	0	2	Export	705	Slovenia	SVN	528	Netherlands	NLD								04	CEREALS,CEREAL PREPRTNS.	1	No Quantity							5448			0
S3	2009	2009	2009	2	0	2	Export	705	Slovenia	SVN	579	Norway	NOR								04	CEREALS,CEREAL PREPRTNS.	1	No Quantity							179			0
S3	2009	2009	2009	2	0	2	Export	705	Slovenia	SVN	584	Marshall Isds	MHL								04	CEREALS,CEREAL PREPRTNS.	1	No Quantity							524			0
S3	2009	2009	2009	2	0	2	Export	705	Slovenia	SVN	616	Poland	POL								04	CEREALS,CEREAL PREPRTNS.	1	No Quantity							7370			0
S3	2009	2009	2009	2	0	2	Export	705	Slovenia	SVN	688	Serbia	SRB								04	CEREALS,CEREAL PREPRTNS.	1	No Quantity							565262			0
S3	2009	2009	2009	2	0	2	Export	705	Slovenia	SVN	703	Slovakia	SVK								04	CEREALS,CEREAL PREPRTNS.	1	No Quantity							27879			0
S3	2009	2009	2009	2	0	2	Export	705	Slovenia	SVN	752	Sweden	SWE								04	CEREALS,CEREAL PREPRTNS.	1	No Quantity							214151			0
S3	2009	2009	2009	2	0	2	Export	705	Slovenia	SVN	757	Switzerland	CHE								04	CEREALS,CEREAL PREPRTNS.	1	No Quantity							253817			0
S3	2009	2009	2009	2	0	2	Export	705	Slovenia	SVN	764	Thailand	THA								04	CEREALS,CEREAL PREPRTNS.	1	No Quantity							3274888			0
S3	2009	2009	2009	2	0	2	Export	705	Slovenia	SVN	792	Turkey	TUR								04	CEREALS,CEREAL PREPRTNS.	1	No Quantity							31657			0
S3	2009	2009	2009	2	0	2	Export	705	Slovenia	SVN	807	North Macedonia	MKD								04	CEREALS,CEREAL PREPRTNS.	1	No Quantity							196696			0
S3	2009	2009	2009	2	0	2	Export	705	Slovenia	SVN	826	United Kingdom	GBR								04	CEREALS,CEREAL PREPRTNS.	1	No Quantity							1587			0
S3	2009	2009	2009	2	0	2	Export	705	Slovenia	SVN	842	USA	USA								04	CEREALS,CEREAL PREPRTNS.	1	No Quantity							600268			0
S3	2009	2009	2009	2	0	2	Export	703	Slovakia	SVK	0	World	WLD								05	VEGETABLES AND FRUIT	1	No Quantity							193491633			0
S3	2009	2009	2009	2	0	2	Export	703	Slovakia	SVK	40	Austria	AUT								05	VEGETABLES AND FRUIT	1	No Quantity							8872095			0
S3	2009	2009	2009	2	0	2	Export	703	Slovakia	SVK	56	Belgium	BEL								05	VEGETABLES AND FRUIT	1	No Quantity							1204594			0
S3	2009	2009	2009	2	0	2	Export	703	Slovakia	SVK	70	Bosnia Herzegovina	BIH								05	VEGETABLES AND FRUIT	1	No Quantity							8697			0
S3	2009	2009	2009	2	0	2	Export	703	Slovakia	SVK	100	Bulgaria	BGR								05	VEGETABLES AND FRUIT	1	No Quantity							1357357			0
S3	2009	2009	2009	2	0	2	Export	703	Slovakia	SVK	112	Belarus	BLR								05	VEGETABLES AND FRUIT	1	No Quantity							25491			0
S3	2009	2009	2009	2	0	2	Export	703	Slovakia	SVK	124	Canada	CAN								05	VEGETABLES AND FRUIT	1	No Quantity							2634			0
S3	2009	2009	2009	2	0	2	Export	703	Slovakia	SVK	152	Chile	CHL								05	VEGETABLES AND FRUIT	1	No Quantity							1			0
S3	2009	2009	2009	2	0	2	Export	703	Slovakia	SVK	156	China	CHN								05	VEGETABLES AND FRUIT	1	No Quantity							1066			0
S3	2009	2009	2009	2	0	2	Export	703	Slovakia	SVK	191	Croatia	HRV								05	VEGETABLES AND FRUIT	1	No Quantity							1067432			0
S3	2009	2009	2009	2	0	2	Export	703	Slovakia	SVK	196	Cyprus	CYP								05	VEGETABLES AND FRUIT	1	No Quantity							1306			0
S3	2009	2009	2009	2	0	2	Export	703	Slovakia	SVK	203	Czechia	CZE								05	VEGETABLES AND FRUIT	1	No Quantity							93500317			0
S3	2009	2009	2009	2	0	2	Export	703	Slovakia	SVK	251	France	FRA								05	VEGETABLES AND FRUIT	1	No Quantity							12811482			0
S3	2009	2009	2009	2	0	2	Export	703	Slovakia	SVK	276	Germany	DEU								05	VEGETABLES AND FRUIT	1	No Quantity							17015835			0
S3	2009	2009	2009	2	0	2	Export	703	Slovakia	SVK	300	Greece	GRC								05	VEGETABLES AND FRUIT	1	No Quantity							329155			0
S3	2009	2009	2009	2	0	2	Export	703	Slovakia	SVK	348	Hungary	HUN								05	VEGETABLES AND FRUIT	1	No Quantity							36560250			0
S3	2009	2009	2009	2	0	2	Export	703	Slovakia	SVK	372	Ireland	IRL								05	VEGETABLES AND FRUIT	1	No Quantity							26727			0
S3	2009	2009	2009	2	0	2	Export	703	Slovakia	SVK	376	Israel	ISR								05	VEGETABLES AND FRUIT	1	No Quantity							78			0
S3	2009	2009	2009	2	0	2	Export	703	Slovakia	SVK	381	Italy	ITA								05	VEGETABLES AND FRUIT	1	No Quantity							1651746			0
S3	2009	2009	2009	2	0	2	Export	703	Slovakia	SVK	440	Lithuania	LTU								05	VEGETABLES AND FRUIT	1	No Quantity							3927			0
S3	2009	2009	2009	2	0	2	Export	703	Slovakia	SVK	470	Malta	MLT								05	VEGETABLES AND FRUIT	1	No Quantity							13831			0
S3	2009	2009	2009	2	0	2	Export	703	Slovakia	SVK	496	Mongolia	MNG								05	VEGETABLES AND FRUIT	1	No Quantity							3224			0
S3	2009	2009	2009	2	0	2	Export	703	Slovakia	SVK	528	Netherlands	NLD								05	VEGETABLES AND FRUIT	1	No Quantity							270198			0
S3	2009	2009	2009	2	0	2	Export	703	Slovakia	SVK	579	Norway	NOR								05	VEGETABLES AND FRUIT	1	No Quantity							18764			0
S3	2009	2009	2009	2	0	2	Export	703	Slovakia	SVK	616	Poland	POL								05	VEGETABLES AND FRUIT	1	No Quantity							8582875			0
S3	2009	2009	2009	2	0	2	Export	703	Slovakia	SVK	642	Romania	ROU								05	VEGETABLES AND FRUIT	1	No Quantity							4058899			0
S3	2009	2009	2009	2	0	2	Export	703	Slovakia	SVK	643	Russian Federation	RUS								05	VEGETABLES AND FRUIT	1	No Quantity							1166194			0
S3	2009	2009	2009	2	0	2	Export	703	Slovakia	SVK	688	Serbia	SRB								05	VEGETABLES AND FRUIT	1	No Quantity							49190			0
S3	2009	2009	2009	2	0	2	Export	703	Slovakia	SVK	699	India	IND								05	VEGETABLES AND FRUIT	1	No Quantity							52			0
S3	2009	2009	2009	2	0	2	Export	703	Slovakia	SVK	705	Slovenia	SVN								05	VEGETABLES AND FRUIT	1	No Quantity							635001			0
S3	2009	2009	2009	2	0	2	Export	703	Slovakia	SVK	724	Spain	ESP								05	VEGETABLES AND FRUIT	1	No Quantity							376196			0
S3	2009	2009	2009	2	0	2	Export	703	Slovakia	SVK	757	Switzerland	CHE								05	VEGETABLES AND FRUIT	1	No Quantity							2021407			0
S3	2009	2009	2009	2	0	2	Export	703	Slovakia	SVK	788	Tunisia	TUN								05	VEGETABLES AND FRUIT	1	No Quantity							110			0
S3	2009	2009	2009	2	0	2	Export	703	Slovakia	SVK	792	Turkey	TUR								05	VEGETABLES AND FRUIT	1	No Quantity							613			0
S3	2009	2009	2009	2	0	2	Export	703	Slovakia	SVK	804	Ukraine	UKR								05	VEGETABLES AND FRUIT	1	No Quantity							1308819			0
S3	2009	2009	2009	2	0	2	Export	703	Slovakia	SVK	818	Egypt	EGY								05	VEGETABLES AND FRUIT	1	No Quantity							305			0
S3	2009	2009	2009	2	0	2	Export	703	Slovakia	SVK	826	United Kingdom	GBR								05	VEGETABLES AND FRUIT	1	No Quantity							535915			0
S3	2009	2009	2009	2	0	2	Export	703	Slovakia	SVK	842	USA	USA								05	VEGETABLES AND FRUIT	1	No Quantity							9849			0
S3	2009	2009	2009	2	0	2	Export	705	Slovenia	SVN	0	World	WLD								05	VEGETABLES AND FRUIT	1	No Quantity							114294897			0
S3	2009	2009	2009	2	0	2	Export	705	Slovenia	SVN	8	Albania	ALB								05	VEGETABLES AND FRUIT	1	No Quantity							77921			0
S3	2009	2009	2009	2	0	2	Export	705	Slovenia	SVN	32	Argentina	ARG								05	VEGETABLES AND FRUIT	1	No Quantity							7764			0
S3	2009	2009	2009	2	0	2	Export	705	Slovenia	SVN	36	Australia	AUS								05	VEGETABLES AND FRUIT	1	No Quantity							1186			0
S3	2009	2009	2009	2	0	2	Export	705	Slovenia	SVN	40	Austria	AUT								05	VEGETABLES AND FRUIT	1	No Quantity							4662535			0
S3	2009	2009	2009	2	0	2	Export	705	Slovenia	SVN	56	Belgium	BEL								05	VEGETABLES AND FRUIT	1	No Quantity							980893			0
S3	2009	2009	2009	2	0	2	Export	705	Slovenia	SVN	70	Bosnia Herzegovina	BIH								05	VEGETABLES AND FRUIT	1	No Quantity							10366527			0
S3	2009	2009	2009	2	0	2	Export	705	Slovenia	SVN	76	Brazil	BRA								05	VEGETABLES AND FRUIT	1	No Quantity							88996			0
S3	2009	2009	2009	2	0	2	Export	705	Slovenia	SVN	100	Bulgaria	BGR								05	VEGETABLES AND FRUIT	1	No Quantity							2178622			0
S3	2009	2009	2009	2	0	2	Export	705	Slovenia	SVN	124	Canada	CAN								05	VEGETABLES AND FRUIT	1	No Quantity							115233			0
S3	2009	2009	2009	2	0	2	Export	705	Slovenia	SVN	136	Cayman Isds	CYM								05	VEGETABLES AND FRUIT	1	No Quantity							2178			0
S3	2009	2009	2009	2	0	2	Export	705	Slovenia	SVN	152	Chile	CHL								05	VEGETABLES AND FRUIT	1	No Quantity							67723			0
S3	2009	2009	2009	2	0	2	Export	705	Slovenia	SVN	156	China	CHN								05	VEGETABLES AND FRUIT	1	No Quantity							14547			0
S3	2009	2009	2009	2	0	2	Export	705	Slovenia	SVN	191	Croatia	HRV								05	VEGETABLES AND FRUIT	1	No Quantity							11085622			0
S3	2009	2009	2009	2	0	2	Export	705	Slovenia	SVN	196	Cyprus	CYP								05	VEGETABLES AND FRUIT	1	No Quantity							7908			0
S3	2009	2009	2009	2	0	2	Export	705	Slovenia	SVN	203	Czechia	CZE								05	VEGETABLES AND FRUIT	1	No Quantity							1507691			0
S3	2009	2009	2009	2	0	2	Export	705	Slovenia	SVN	208	Denmark	DNK								05	VEGETABLES AND FRUIT	1	No Quantity							221618			0
S3	2009	2009	2009	2	0	2	Export	705	Slovenia	SVN	218	Ecuador	ECU								05	VEGETABLES AND FRUIT	1	No Quantity							71689			0
S3	2009	2009	2009	2	0	2	Export	705	Slovenia	SVN	233	Estonia	EST								05	VEGETABLES AND FRUIT	1	No Quantity							3005			0
S3	2009	2009	2009	2	0	2	Export	705	Slovenia	SVN	251	France	FRA								05	VEGETABLES AND FRUIT	1	No Quantity							945955			0
S3	2009	2009	2009	2	0	2	Export	705	Slovenia	SVN	276	Germany	DEU								05	VEGETABLES AND FRUIT	1	No Quantity							8796459			0
S3	2009	2009	2009	2	0	2	Export	705	Slovenia	SVN	288	Ghana	GHA								05	VEGETABLES AND FRUIT	1	No Quantity							2			0
S3	2009	2009	2009	2	0	2	Export	705	Slovenia	SVN	300	Greece	GRC								05	VEGETABLES AND FRUIT	1	No Quantity							109636			0
S3	2009	2009	2009	2	0	2	Export	705	Slovenia	SVN	344	China, Hong Kong SAR	HKG								05	VEGETABLES AND FRUIT	1	No Quantity							13974			0
S3	2009	2009	2009	2	0	2	Export	705	Slovenia	SVN	348	Hungary	HUN								05	VEGETABLES AND FRUIT	1	No Quantity							6616891			0
S3	2009	2009	2009	2	0	2	Export	705	Slovenia	SVN	352	Iceland	ISL								05	VEGETABLES AND FRUIT	1	No Quantity							4738			0
S3	2009	2009	2009	2	0	2	Export	705	Slovenia	SVN	376	Israel	ISR								05	VEGETABLES AND FRUIT	1	No Quantity							6030			0
S3	2009	2009	2009	2	0	2	Export	705	Slovenia	SVN	381	Italy	ITA								05	VEGETABLES AND FRUIT	1	No Quantity							18789233			0
S3	2009	2009	2009	2	0	2	Export	705	Slovenia	SVN	392	Japan	JPN								05	VEGETABLES AND FRUIT	1	No Quantity							3			0
S3	2009	2009	2009	2	0	2	Export	705	Slovenia	SVN	428	Latvia	LVA								05	VEGETABLES AND FRUIT	1	No Quantity							1259			0
S3	2009	2009	2009	2	0	2	Export	705	Slovenia	SVN	440	Lithuania	LTU								05	VEGETABLES AND FRUIT	1	No Quantity							6239			0
S3	2009	2009	2009	2	0	2	Export	705	Slovenia	SVN	442	Luxembourg	LUX								05	VEGETABLES AND FRUIT	1	No Quantity							2292			0
S3	2009	2009	2009	2	0	2	Export	705	Slovenia	SVN	470	Malta	MLT								05	VEGETABLES AND FRUIT	1	No Quantity							20120			0
S3	2009	2009	2009	2	0	2	Export	705	Slovenia	SVN	490	Other Asia, nes									05	VEGETABLES AND FRUIT	1	No Quantity							850904			0
S3	2009	2009	2009	2	0	2	Export	705	Slovenia	SVN	499	Montenegro	MNE								05	VEGETABLES AND FRUIT	1	No Quantity							803945			0
S3	2009	2009	2009	2	0	2	Export	705	Slovenia	SVN	528	Netherlands	NLD								05	VEGETABLES AND FRUIT	1	No Quantity							547242			0
S3	2009	2009	2009	2	0	2	Export	705	Slovenia	SVN	566	Nigeria	NGA								05	VEGETABLES AND FRUIT	1	No Quantity							365			0
S3	2009	2009	2009	2	0	2	Export	705	Slovenia	SVN	579	Norway	NOR								05	VEGETABLES AND FRUIT	1	No Quantity							750587			0
S3	2009	2009	2009	2	0	2	Export	705	Slovenia	SVN	584	Marshall Isds	MHL								05	VEGETABLES AND FRUIT	1	No Quantity							2687			0
S3	2009	2009	2009	2	0	2	Export	705	Slovenia	SVN	616	Poland	POL								05	VEGETABLES AND FRUIT	1	No Quantity							3509203			0
S3	2009	2009	2009	2	0	2	Export	705	Slovenia	SVN	642	Romania	ROU								05	VEGETABLES AND FRUIT	1	No Quantity							18960454			0
S3	2009	2009	2009	2	0	2	Export	705	Slovenia	SVN	643	Russian Federation	RUS								05	VEGETABLES AND FRUIT	1	No Quantity							733872			0
S3	2009	2009	2009	2	0	2	Export	705	Slovenia	SVN	686	Senegal	SEN								05	VEGETABLES AND FRUIT	1	No Quantity							1			0
S3	2009	2009	2009	2	0	2	Export	705	Slovenia	SVN	688	Serbia	SRB								05	VEGETABLES AND FRUIT	1	No Quantity							10427672			0
S3	2009	2009	2009	2	0	2	Export	705	Slovenia	SVN	703	Slovakia	SVK								05	VEGETABLES AND FRUIT	1	No Quantity							2242962			0
S3	2009	2009	2009	2	0	2	Export	705	Slovenia	SVN	704	Viet Nam	VNM								05	VEGETABLES AND FRUIT	1	No Quantity							1355828			0
S3	2009	2009	2009	2	0	2	Export	705	Slovenia	SVN	724	Spain	ESP								05	VEGETABLES AND FRUIT	1	No Quantity							969149			0
S3	2009	2009	2009	2	0	2	Export	705	Slovenia	SVN	752	Sweden	SWE								05	VEGETABLES AND FRUIT	1	No Quantity							264743			0
S3	2009	2009	2009	2	0	2	Export	705	Slovenia	SVN	757	Switzerland	CHE								05	VEGETABLES AND FRUIT	1	No Quantity							66195			0
S3	2009	2009	2009	2	0	2	Export	705	Slovenia	SVN	784	United Arab Emirates	ARE								05	VEGETABLES AND FRUIT	1	No Quantity							10673			0
S3	2009	2009	2009	2	0	2	Export	705	Slovenia	SVN	792	Turkey	TUR								05	VEGETABLES AND FRUIT	1	No Quantity							81636			0
S3	2009	2009	2009	2	0	2	Export	705	Slovenia	SVN	804	Ukraine	UKR								05	VEGETABLES AND FRUIT	1	No Quantity							1816957			0
S3	2009	2009	2009	2	0	2	Export	705	Slovenia	SVN	807	North Macedonia	MKD								05	VEGETABLES AND FRUIT	1	No Quantity							576032			0
S3	2009	2009	2009	2	0	2	Export	705	Slovenia	SVN	818	Egypt	EGY								05	VEGETABLES AND FRUIT	1	No Quantity							5			0
S3	2009	2009	2009	2	0	2	Export	705	Slovenia	SVN	826	United Kingdom	GBR								05	VEGETABLES AND FRUIT	1	No Quantity							3215398			0
S3	2009	2009	2009	2	0	2	Export	705	Slovenia	SVN	842	USA	USA								05	VEGETABLES AND FRUIT	1	No Quantity							333900			0
S3	2009	2009	2009	2	0	2	Export	703	Slovakia	SVK	0	World	WLD								06	SUGAR,SUGR.PREPTNS,HONEY	1	No Quantity							262196358			0
S3	2009	2009	2009	2	0	2	Export	703	Slovakia	SVK	36	Australia	AUS								06	SUGAR,SUGR.PREPTNS,HONEY	1	No Quantity							44364			0
S3	2009	2009	2009	2	0	2	Export	703	Slovakia	SVK	40	Austria	AUT								06	SUGAR,SUGR.PREPTNS,HONEY	1	No Quantity							8916190			0
S3	2009	2009	2009	2	0	2	Export	703	Slovakia	SVK	56	Belgium	BEL								06	SUGAR,SUGR.PREPTNS,HONEY	1	No Quantity							3883415			0
S3	2009	2009	2009	2	0	2	Export	703	Slovakia	SVK	100	Bulgaria	BGR								06	SUGAR,SUGR.PREPTNS,HONEY	1	No Quantity							596157			0
S3	2009	2009	2009	2	0	2	Export	703	Slovakia	SVK	124	Canada	CAN								06	SUGAR,SUGR.PREPTNS,HONEY	1	No Quantity							1187			0
S3	2009	2009	2009	2	0	2	Export	703	Slovakia	SVK	156	China	CHN								06	SUGAR,SUGR.PREPTNS,HONEY	1	No Quantity							1			0
S3	2009	2009	2009	2	0	2	Export	703	Slovakia	SVK	191	Croatia	HRV								06	SUGAR,SUGR.PREPTNS,HONEY	1	No Quantity							244563			0
S3	2009	2009	2009	2	0	2	Export	703	Slovakia	SVK	196	Cyprus	CYP								06	SUGAR,SUGR.PREPTNS,HONEY	1	No Quantity							42416			0
S3	2009	2009	2009	2	0	2	Export	703	Slovakia	SVK	203	Czechia	CZE								06	SUGAR,SUGR.PREPTNS,HONEY	1	No Quantity							46541773			0
S3	2009	2009	2009	2	0	2	Export	703	Slovakia	SVK	208	Denmark	DNK								06	SUGAR,SUGR.PREPTNS,HONEY	1	No Quantity							691630			0
S3	2009	2009	2009	2	0	2	Export	703	Slovakia	SVK	233	Estonia	EST								06	SUGAR,SUGR.PREPTNS,HONEY	1	No Quantity							855164			0
S3	2009	2009	2009	2	0	2	Export	703	Slovakia	SVK	246	Finland	FIN								06	SUGAR,SUGR.PREPTNS,HONEY	1	No Quantity							8222851			0
S3	2009	2009	2009	2	0	2	Export	703	Slovakia	SVK	251	France	FRA								06	SUGAR,SUGR.PREPTNS,HONEY	1	No Quantity							5643937			0
S3	2009	2009	2009	2	0	2	Export	703	Slovakia	SVK	276	Germany	DEU								06	SUGAR,SUGR.PREPTNS,HONEY	1	No Quantity							10242925			0
S3	2009	2009	2009	2	0	2	Export	703	Slovakia	SVK	300	Greece	GRC								06	SUGAR,SUGR.PREPTNS,HONEY	1	No Quantity							61963			0
S3	2009	2009	2009	2	0	2	Export	703	Slovakia	SVK	348	Hungary	HUN								06	SUGAR,SUGR.PREPTNS,HONEY	1	No Quantity							119245231			0
S3	2009	2009	2009	2	0	2	Export	703	Slovakia	SVK	372	Ireland	IRL								06	SUGAR,SUGR.PREPTNS,HONEY	1	No Quantity							1359361			0
S3	2009	2009	2009	2	0	2	Export	703	Slovakia	SVK	376	Israel	ISR								06	SUGAR,SUGR.PREPTNS,HONEY	1	No Quantity							120310			0
S3	2009	2009	2009	2	0	2	Export	703	Slovakia	SVK	381	Italy	ITA								06	SUGAR,SUGR.PREPTNS,HONEY	1	No Quantity							12150910			0
S3	2009	2009	2009	2	0	2	Export	703	Slovakia	SVK	428	Latvia	LVA								06	SUGAR,SUGR.PREPTNS,HONEY	1	No Quantity							737278			0
S3	2009	2009	2009	2	0	2	Export	703	Slovakia	SVK	440	Lithuania	LTU								06	SUGAR,SUGR.PREPTNS,HONEY	1	No Quantity							2373504			0
S3	2009	2009	2009	2	0	2	Export	703	Slovakia	SVK	458	Malaysia	MYS								06	SUGAR,SUGR.PREPTNS,HONEY	1	No Quantity							43375			0
S3	2009	2009	2009	2	0	2	Export	703	Slovakia	SVK	528	Netherlands	NLD								06	SUGAR,SUGR.PREPTNS,HONEY	1	No Quantity							6068390			0
S3	2009	2009	2009	2	0	2	Export	703	Slovakia	SVK	579	Norway	NOR								06	SUGAR,SUGR.PREPTNS,HONEY	1	No Quantity							549549			0
S3	2009	2009	2009	2	0	2	Export	703	Slovakia	SVK	616	Poland	POL								06	SUGAR,SUGR.PREPTNS,HONEY	1	No Quantity							17887156			0
S3	2009	2009	2009	2	0	2	Export	703	Slovakia	SVK	642	Romania	ROU								06	SUGAR,SUGR.PREPTNS,HONEY	1	No Quantity							1505779			0
S3	2009	2009	2009	2	0	2	Export	703	Slovakia	SVK	643	Russian Federation	RUS								06	SUGAR,SUGR.PREPTNS,HONEY	1	No Quantity							876530			0
S3	2009	2009	2009	2	0	2	Export	703	Slovakia	SVK	682	Saudi Arabia	SAU								06	SUGAR,SUGR.PREPTNS,HONEY	1	No Quantity							26660			0
S3	2009	2009	2009	2	0	2	Export	703	Slovakia	SVK	688	Serbia	SRB								06	SUGAR,SUGR.PREPTNS,HONEY	1	No Quantity							55576			0
S3	2009	2009	2009	2	0	2	Export	703	Slovakia	SVK	699	India	IND								06	SUGAR,SUGR.PREPTNS,HONEY	1	No Quantity							20241			0
S3	2009	2009	2009	2	0	2	Export	703	Slovakia	SVK	705	Slovenia	SVN								06	SUGAR,SUGR.PREPTNS,HONEY	1	No Quantity							4509735			0
S3	2009	2009	2009	2	0	2	Export	703	Slovakia	SVK	724	Spain	ESP								06	SUGAR,SUGR.PREPTNS,HONEY	1	No Quantity							1191508			0
S3	2009	2009	2009	2	0	2	Export	703	Slovakia	SVK	752	Sweden	SWE								06	SUGAR,SUGR.PREPTNS,HONEY	1	No Quantity							1104819			0
S3	2009	2009	2009	2	0	2	Export	703	Slovakia	SVK	757	Switzerland	CHE								06	SUGAR,SUGR.PREPTNS,HONEY	1	No Quantity							824583			0
S3	2009	2009	2009	2	0	2	Export	703	Slovakia	SVK	788	Tunisia	TUN								06	SUGAR,SUGR.PREPTNS,HONEY	1	No Quantity							943			0
S3	2009	2009	2009	2	0	2	Export	703	Slovakia	SVK	792	Turkey	TUR								06	SUGAR,SUGR.PREPTNS,HONEY	1	No Quantity							920397			0
S3	2009	2009	2009	2	0	2	Export	703	Slovakia	SVK	804	Ukraine	UKR								06	SUGAR,SUGR.PREPTNS,HONEY	1	No Quantity							273			0
S3	2009	2009	2009	2	0	2	Export	703	Slovakia	SVK	818	Egypt	EGY								06	SUGAR,SUGR.PREPTNS,HONEY	1	No Quantity							3067			0
S3	2009	2009	2009	2	0	2	Export	703	Slovakia	SVK	826	United Kingdom	GBR								06	SUGAR,SUGR.PREPTNS,HONEY	1	No Quantity							4601876			0
S3	2009	2009	2009	2	0	2	Export	703	Slovakia	SVK	842	USA	USA								06	SUGAR,SUGR.PREPTNS,HONEY	1	No Quantity							30769			0
S3	2009	2009	2009	2	0	2	Export	705	Slovenia	SVN	0	World	WLD								06	SUGAR,SUGR.PREPTNS,HONEY	1	No Quantity							20242997			0
S3	2009	2009	2009	2	0	2	Export	705	Slovenia	SVN	8	Albania	ALB								06	SUGAR,SUGR.PREPTNS,HONEY	1	No Quantity							116443			0
S3	2009	2009	2009	2	0	2	Export	705	Slovenia	SVN	40	Austria	AUT								06	SUGAR,SUGR.PREPTNS,HONEY	1	No Quantity							734455			0
S3	2009	2009	2009	2	0	2	Export	705	Slovenia	SVN	56	Belgium	BEL								06	SUGAR,SUGR.PREPTNS,HONEY	1	No Quantity							2354			0
S3	2009	2009	2009	2	0	2	Export	705	Slovenia	SVN	70	Bosnia Herzegovina	BIH								06	SUGAR,SUGR.PREPTNS,HONEY	1	No Quantity							1562744			0
S3	2009	2009	2009	2	0	2	Export	705	Slovenia	SVN	100	Bulgaria	BGR								06	SUGAR,SUGR.PREPTNS,HONEY	1	No Quantity							28735			0
S3	2009	2009	2009	2	0	2	Export	705	Slovenia	SVN	112	Belarus	BLR								06	SUGAR,SUGR.PREPTNS,HONEY	1	No Quantity							4011			0
S3	2009	2009	2009	2	0	2	Export	705	Slovenia	SVN	136	Cayman Isds	CYM								06	SUGAR,SUGR.PREPTNS,HONEY	1	No Quantity							90			0
S3	2009	2009	2009	2	0	2	Export	705	Slovenia	SVN	156	China	CHN								06	SUGAR,SUGR.PREPTNS,HONEY	1	No Quantity							2052			0
S3	2009	2009	2009	2	0	2	Export	705	Slovenia	SVN	191	Croatia	HRV								06	SUGAR,SUGR.PREPTNS,HONEY	1	No Quantity							1986847			0
S3	2009	2009	2009	2	0	2	Export	705	Slovenia	SVN	196	Cyprus	CYP								06	SUGAR,SUGR.PREPTNS,HONEY	1	No Quantity							2750			0
S3	2009	2009	2009	2	0	2	Export	705	Slovenia	SVN	203	Czechia	CZE								06	SUGAR,SUGR.PREPTNS,HONEY	1	No Quantity							288597			0
S3	2009	2009	2009	2	0	2	Export	705	Slovenia	SVN	233	Estonia	EST								06	SUGAR,SUGR.PREPTNS,HONEY	1	No Quantity							467			0
S3	2009	2009	2009	2	0	2	Export	705	Slovenia	SVN	246	Finland	FIN								06	SUGAR,SUGR.PREPTNS,HONEY	1	No Quantity							72			0
S3	2009	2009	2009	2	0	2	Export	705	Slovenia	SVN	251	France	FRA								06	SUGAR,SUGR.PREPTNS,HONEY	1	No Quantity							1153578			0
S3	2009	2009	2009	2	0	2	Export	705	Slovenia	SVN	276	Germany	DEU								06	SUGAR,SUGR.PREPTNS,HONEY	1	No Quantity							6810790			0
S3	2009	2009	2009	2	0	2	Export	705	Slovenia	SVN	300	Greece	GRC								06	SUGAR,SUGR.PREPTNS,HONEY	1	No Quantity							1341260			0
S3	2009	2009	2009	2	0	2	Export	705	Slovenia	SVN	348	Hungary	HUN								06	SUGAR,SUGR.PREPTNS,HONEY	1	No Quantity							984114			0
S3	2009	2009	2009	2	0	2	Export	705	Slovenia	SVN	352	Iceland	ISL								06	SUGAR,SUGR.PREPTNS,HONEY	1	No Quantity							9122			0
S3	2009	2009	2009	2	0	2	Export	705	Slovenia	SVN	372	Ireland	IRL								06	SUGAR,SUGR.PREPTNS,HONEY	1	No Quantity							410			0
S3	2009	2009	2009	2	0	2	Export	705	Slovenia	SVN	381	Italy	ITA								06	SUGAR,SUGR.PREPTNS,HONEY	1	No Quantity							1817712			0
S3	2009	2009	2009	2	0	2	Export	705	Slovenia	SVN	398	Kazakhstan	KAZ								06	SUGAR,SUGR.PREPTNS,HONEY	1	No Quantity							3521			0
S3	2009	2009	2009	2	0	2	Export	705	Slovenia	SVN	470	Malta	MLT								06	SUGAR,SUGR.PREPTNS,HONEY	1	No Quantity							3154			0
S3	2009	2009	2009	2	0	2	Export	705	Slovenia	SVN	498	Rep. of Moldova	MDA								06	SUGAR,SUGR.PREPTNS,HONEY	1	No Quantity							2857			0
S3	2009	2009	2009	2	0	2	Export	705	Slovenia	SVN	499	Montenegro	MNE								06	SUGAR,SUGR.PREPTNS,HONEY	1	No Quantity							279350			0
S3	2009	2009	2009	2	0	2	Export	705	Slovenia	SVN	528	Netherlands	NLD								06	SUGAR,SUGR.PREPTNS,HONEY	1	No Quantity							8472			0
S3	2009	2009	2009	2	0	2	Export	705	Slovenia	SVN	584	Marshall Isds	MHL								06	SUGAR,SUGR.PREPTNS,HONEY	1	No Quantity							33			0
S3	2009	2009	2009	2	0	2	Export	705	Slovenia	SVN	616	Poland	POL								06	SUGAR,SUGR.PREPTNS,HONEY	1	No Quantity							273288			0
S3	2009	2009	2009	2	0	2	Export	705	Slovenia	SVN	643	Russian Federation	RUS								06	SUGAR,SUGR.PREPTNS,HONEY	1	No Quantity							186274			0
S3	2009	2009	2009	2	0	2	Export	705	Slovenia	SVN	688	Serbia	SRB								06	SUGAR,SUGR.PREPTNS,HONEY	1	No Quantity							1078040			0
S3	2009	2009	2009	2	0	2	Export	705	Slovenia	SVN	702	Singapore	SGP								06	SUGAR,SUGR.PREPTNS,HONEY	1	No Quantity							15			0
S3	2009	2009	2009	2	0	2	Export	705	Slovenia	SVN	703	Slovakia	SVK								06	SUGAR,SUGR.PREPTNS,HONEY	1	No Quantity							281510			0
S3	2009	2009	2009	2	0	2	Export	705	Slovenia	SVN	710	South Africa	ZAF								06	SUGAR,SUGR.PREPTNS,HONEY	1	No Quantity							75			0
S3	2009	2009	2009	2	0	2	Export	705	Slovenia	SVN	724	Spain	ESP								06	SUGAR,SUGR.PREPTNS,HONEY	1	No Quantity							180509			0
S3	2009	2009	2009	2	0	2	Export	705	Slovenia	SVN	752	Sweden	SWE								06	SUGAR,SUGR.PREPTNS,HONEY	1	No Quantity							30880			0
S3	2009	2009	2009	2	0	2	Export	705	Slovenia	SVN	757	Switzerland	CHE								06	SUGAR,SUGR.PREPTNS,HONEY	1	No Quantity							2380			0
S3	2009	2009	2009	2	0	2	Export	705	Slovenia	SVN	784	United Arab Emirates	ARE								06	SUGAR,SUGR.PREPTNS,HONEY	1	No Quantity							39505			0
S3	2009	2009	2009	2	0	2	Export	705	Slovenia	SVN	792	Turkey	TUR								06	SUGAR,SUGR.PREPTNS,HONEY	1	No Quantity							1048			0
S3	2009	2009	2009	2	0	2	Export	705	Slovenia	SVN	804	Ukraine	UKR								06	SUGAR,SUGR.PREPTNS,HONEY	1	No Quantity							436539			0
S3	2009	2009	2009	2	0	2	Export	705	Slovenia	SVN	807	North Macedonia	MKD								06	SUGAR,SUGR.PREPTNS,HONEY	1	No Quantity							510115			0
S3	2009	2009	2009	2	0	2	Export	705	Slovenia	SVN	818	Egypt	EGY								06	SUGAR,SUGR.PREPTNS,HONEY	1	No Quantity							6			0
S3	2009	2009	2009	2	0	2	Export	705	Slovenia	SVN	826	United Kingdom	GBR								06	SUGAR,SUGR.PREPTNS,HONEY	1	No Quantity							73546			0
S3	2009	2009	2009	2	0	2	Export	705	Slovenia	SVN	842	USA	USA								06	SUGAR,SUGR.PREPTNS,HONEY	1	No Quantity							5275			0
S3	2009	2009	2009	2	0	2	Export	703	Slovakia	SVK	0	World	WLD								07	COFFEE,TEA,COCOA,SPICES	1	No Quantity							327225362			0
S3	2009	2009	2009	2	0	2	Export	703	Slovakia	SVK	31	Azerbaijan	AZE								07	COFFEE,TEA,COCOA,SPICES	1	No Quantity							1385			0
S3	2009	2009	2009	2	0	2	Export	703	Slovakia	SVK	36	Australia	AUS								07	COFFEE,TEA,COCOA,SPICES	1	No Quantity							63480			0
S3	2009	2009	2009	2	0	2	Export	703	Slovakia	SVK	40	Austria	AUT								07	COFFEE,TEA,COCOA,SPICES	1	No Quantity							31598352			0
S3	2009	2009	2009	2	0	2	Export	703	Slovakia	SVK	48	Bahrain	BHR								07	COFFEE,TEA,COCOA,SPICES	1	No Quantity							333			0
S3	2009	2009	2009	2	0	2	Export	703	Slovakia	SVK	56	Belgium	BEL								07	COFFEE,TEA,COCOA,SPICES	1	No Quantity							3758051			0
S3	2009	2009	2009	2	0	2	Export	703	Slovakia	SVK	70	Bosnia Herzegovina	BIH								07	COFFEE,TEA,COCOA,SPICES	1	No Quantity							34305			0
S3	2009	2009	2009	2	0	2	Export	703	Slovakia	SVK	100	Bulgaria	BGR								07	COFFEE,TEA,COCOA,SPICES	1	No Quantity							9819876			0
S3	2009	2009	2009	2	0	2	Export	703	Slovakia	SVK	112	Belarus	BLR								07	COFFEE,TEA,COCOA,SPICES	1	No Quantity							13759			0
S3	2009	2009	2009	2	0	2	Export	703	Slovakia	SVK	124	Canada	CAN								07	COFFEE,TEA,COCOA,SPICES	1	No Quantity							300073			0
S3	2009	2009	2009	2	0	2	Export	703	Slovakia	SVK	156	China	CHN								07	COFFEE,TEA,COCOA,SPICES	1	No Quantity							67			0
S3	2009	2009	2009	2	0	2	Export	703	Slovakia	SVK	191	Croatia	HRV								07	COFFEE,TEA,COCOA,SPICES	1	No Quantity							1098595			0
S3	2009	2009	2009	2	0	2	Export	703	Slovakia	SVK	203	Czechia	CZE								07	COFFEE,TEA,COCOA,SPICES	1	No Quantity							82781561			0
S3	2009	2009	2009	2	0	2	Export	703	Slovakia	SVK	251	France	FRA								07	COFFEE,TEA,COCOA,SPICES	1	No Quantity							3956769			0
S3	2009	2009	2009	2	0	2	Export	703	Slovakia	SVK	276	Germany	DEU								07	COFFEE,TEA,COCOA,SPICES	1	No Quantity							7349539			0
S3	2009	2009	2009	2	0	2	Export	703	Slovakia	SVK	300	Greece	GRC								07	COFFEE,TEA,COCOA,SPICES	1	No Quantity							448604			0
S3	2009	2009	2009	2	0	2	Export	703	Slovakia	SVK	348	Hungary	HUN								07	COFFEE,TEA,COCOA,SPICES	1	No Quantity							73175277			0
S3	2009	2009	2009	2	0	2	Export	703	Slovakia	SVK	372	Ireland	IRL								07	COFFEE,TEA,COCOA,SPICES	1	No Quantity							40010			0
S3	2009	2009	2009	2	0	2	Export	703	Slovakia	SVK	376	Israel	ISR								07	COFFEE,TEA,COCOA,SPICES	1	No Quantity							5919			0
S3	2009	2009	2009	2	0	2	Export	703	Slovakia	SVK	381	Italy	ITA								07	COFFEE,TEA,COCOA,SPICES	1	No Quantity							4304842			0
S3	2009	2009	2009	2	0	2	Export	703	Slovakia	SVK	392	Japan	JPN								07	COFFEE,TEA,COCOA,SPICES	1	No Quantity							16633			0
S3	2009	2009	2009	2	0	2	Export	703	Slovakia	SVK	398	Kazakhstan	KAZ								07	COFFEE,TEA,COCOA,SPICES	1	No Quantity							93426			0
S3	2009	2009	2009	2	0	2	Export	703	Slovakia	SVK	428	Latvia	LVA								07	COFFEE,TEA,COCOA,SPICES	1	No Quantity							35834			0
S3	2009	2009	2009	2	0	2	Export	703	Slovakia	SVK	440	Lithuania	LTU								07	COFFEE,TEA,COCOA,SPICES	1	No Quantity							968536			0
S3	2009	2009	2009	2	0	2	Export	703	Slovakia	SVK	470	Malta	MLT								07	COFFEE,TEA,COCOA,SPICES	1	No Quantity							152			0
S3	2009	2009	2009	2	0	2	Export	703	Slovakia	SVK	499	Montenegro	MNE								07	COFFEE,TEA,COCOA,SPICES	1	No Quantity							84984			0
S3	2009	2009	2009	2	0	2	Export	703	Slovakia	SVK	528	Netherlands	NLD								07	COFFEE,TEA,COCOA,SPICES	1	No Quantity							1663124			0
S3	2009	2009	2009	2	0	2	Export	703	Slovakia	SVK	616	Poland	POL								07	COFFEE,TEA,COCOA,SPICES	1	No Quantity							47932289			0
S3	2009	2009	2009	2	0	2	Export	703	Slovakia	SVK	620	Portugal	PRT								07	COFFEE,TEA,COCOA,SPICES	1	No Quantity							909116			0
S3	2009	2009	2009	2	0	2	Export	703	Slovakia	SVK	642	Romania	ROU								07	COFFEE,TEA,COCOA,SPICES	1	No Quantity							23783021			0
S3	2009	2009	2009	2	0	2	Export	703	Slovakia	SVK	643	Russian Federation	RUS								07	COFFEE,TEA,COCOA,SPICES	1	No Quantity							328873			0
S3	2009	2009	2009	2	0	2	Export	703	Slovakia	SVK	682	Saudi Arabia	SAU								07	COFFEE,TEA,COCOA,SPICES	1	No Quantity							1793			0
S3	2009	2009	2009	2	0	2	Export	703	Slovakia	SVK	688	Serbia	SRB								07	COFFEE,TEA,COCOA,SPICES	1	No Quantity							150622			0
S3	2009	2009	2009	2	0	2	Export	703	Slovakia	SVK	699	India	IND								07	COFFEE,TEA,COCOA,SPICES	1	No Quantity							1551			0
S3	2009	2009	2009	2	0	2	Export	703	Slovakia	SVK	705	Slovenia	SVN								07	COFFEE,TEA,COCOA,SPICES	1	No Quantity							19662			0
S3	2009	2009	2009	2	0	2	Export	703	Slovakia	SVK	724	Spain	ESP								07	COFFEE,TEA,COCOA,SPICES	1	No Quantity							1737849			0
S3	2009	2009	2009	2	0	2	Export	703	Slovakia	SVK	752	Sweden	SWE								07	COFFEE,TEA,COCOA,SPICES	1	No Quantity							5610368			0
S3	2009	2009	2009	2	0	2	Export	703	Slovakia	SVK	757	Switzerland	CHE								07	COFFEE,TEA,COCOA,SPICES	1	No Quantity							7639554			0
S3	2009	2009	2009	2	0	2	Export	703	Slovakia	SVK	788	Tunisia	TUN								07	COFFEE,TEA,COCOA,SPICES	1	No Quantity							2088			0
S3	2009	2009	2009	2	0	2	Export	703	Slovakia	SVK	792	Turkey	TUR								07	COFFEE,TEA,COCOA,SPICES	1	No Quantity							6798000			0
S3	2009	2009	2009	2	0	2	Export	703	Slovakia	SVK	804	Ukraine	UKR								07	COFFEE,TEA,COCOA,SPICES	1	No Quantity							119535			0
S3	2009	2009	2009	2	0	2	Export	703	Slovakia	SVK	818	Egypt	EGY								07	COFFEE,TEA,COCOA,SPICES	1	No Quantity							52963			0
S3	2009	2009	2009	2	0	2	Export	703	Slovakia	SVK	826	United Kingdom	GBR								07	COFFEE,TEA,COCOA,SPICES	1	No Quantity							10495347			0
S3	2009	2009	2009	2	0	2	Export	703	Slovakia	SVK	842	USA	USA								07	COFFEE,TEA,COCOA,SPICES	1	No Quantity							29245			0
S3	2009	2009	2009	2	0	2	Export	705	Slovenia	SVN	0	World	WLD								07	COFFEE,TEA,COCOA,SPICES	1	No Quantity							29797857			0
S3	2009	2009	2009	2	0	2	Export	705	Slovenia	SVN	8	Albania	ALB								07	COFFEE,TEA,COCOA,SPICES	1	No Quantity							30009			0
S3	2009	2009	2009	2	0	2	Export	705	Slovenia	SVN	36	Australia	AUS								07	COFFEE,TEA,COCOA,SPICES	1	No Quantity							2805			0
S3	2009	2009	2009	2	0	2	Export	705	Slovenia	SVN	40	Austria	AUT								07	COFFEE,TEA,COCOA,SPICES	1	No Quantity							582948			0
S3	2009	2009	2009	2	0	2	Export	705	Slovenia	SVN	56	Belgium	BEL								07	COFFEE,TEA,COCOA,SPICES	1	No Quantity							56826			0
S3	2009	2009	2009	2	0	2	Export	705	Slovenia	SVN	70	Bosnia Herzegovina	BIH								07	COFFEE,TEA,COCOA,SPICES	1	No Quantity							762119			0
S3	2009	2009	2009	2	0	2	Export	705	Slovenia	SVN	100	Bulgaria	BGR								07	COFFEE,TEA,COCOA,SPICES	1	No Quantity							32479			0
S3	2009	2009	2009	2	0	2	Export	705	Slovenia	SVN	124	Canada	CAN								07	COFFEE,TEA,COCOA,SPICES	1	No Quantity							80279			0
S3	2009	2009	2009	2	0	2	Export	705	Slovenia	SVN	136	Cayman Isds	CYM								07	COFFEE,TEA,COCOA,SPICES	1	No Quantity							522			0
S3	2009	2009	2009	2	0	2	Export	705	Slovenia	SVN	156	China	CHN								07	COFFEE,TEA,COCOA,SPICES	1	No Quantity							7750			0
S3	2009	2009	2009	2	0	2	Export	705	Slovenia	SVN	191	Croatia	HRV								07	COFFEE,TEA,COCOA,SPICES	1	No Quantity							3397549			0
S3	2009	2009	2009	2	0	2	Export	705	Slovenia	SVN	196	Cyprus	CYP								07	COFFEE,TEA,COCOA,SPICES	1	No Quantity							4369			0
S3	2009	2009	2009	2	0	2	Export	705	Slovenia	SVN	203	Czechia	CZE								07	COFFEE,TEA,COCOA,SPICES	1	No Quantity							781823			0
S3	2009	2009	2009	2	0	2	Export	705	Slovenia	SVN	208	Denmark	DNK								07	COFFEE,TEA,COCOA,SPICES	1	No Quantity							22706			0
S3	2009	2009	2009	2	0	2	Export	705	Slovenia	SVN	233	Estonia	EST								07	COFFEE,TEA,COCOA,SPICES	1	No Quantity							1228			0
S3	2009	2009	2009	2	0	2	Export	705	Slovenia	SVN	246	Finland	FIN								07	COFFEE,TEA,COCOA,SPICES	1	No Quantity							2394			0
S3	2009	2009	2009	2	0	2	Export	705	Slovenia	SVN	251	France	FRA								07	COFFEE,TEA,COCOA,SPICES	1	No Quantity							4657715			0
S3	2009	2009	2009	2	0	2	Export	705	Slovenia	SVN	276	Germany	DEU								07	COFFEE,TEA,COCOA,SPICES	1	No Quantity							1392243			0
S3	2009	2009	2009	2	0	2	Export	705	Slovenia	SVN	288	Ghana	GHA								07	COFFEE,TEA,COCOA,SPICES	1	No Quantity							1			0
S3	2009	2009	2009	2	0	2	Export	705	Slovenia	SVN	300	Greece	GRC								07	COFFEE,TEA,COCOA,SPICES	1	No Quantity							28233			0
S3	2009	2009	2009	2	0	2	Export	705	Slovenia	SVN	348	Hungary	HUN								07	COFFEE,TEA,COCOA,SPICES	1	No Quantity							1930679			0
S3	2009	2009	2009	2	0	2	Export	705	Slovenia	SVN	352	Iceland	ISL								07	COFFEE,TEA,COCOA,SPICES	1	No Quantity							142			0
S3	2009	2009	2009	2	0	2	Export	705	Slovenia	SVN	372	Ireland	IRL								07	COFFEE,TEA,COCOA,SPICES	1	No Quantity							10775			0
S3	2009	2009	2009	2	0	2	Export	705	Slovenia	SVN	381	Italy	ITA								07	COFFEE,TEA,COCOA,SPICES	1	No Quantity							699493			0
S3	2009	2009	2009	2	0	2	Export	705	Slovenia	SVN	430	Liberia	LBR								07	COFFEE,TEA,COCOA,SPICES	1	No Quantity							27845			0
S3	2009	2009	2009	2	0	2	Export	705	Slovenia	SVN	440	Lithuania	LTU								07	COFFEE,TEA,COCOA,SPICES	1	No Quantity							3127			0
S3	2009	2009	2009	2	0	2	Export	705	Slovenia	SVN	470	Malta	MLT								07	COFFEE,TEA,COCOA,SPICES	1	No Quantity							6625			0
S3	2009	2009	2009	2	0	2	Export	705	Slovenia	SVN	498	Rep. of Moldova	MDA								07	COFFEE,TEA,COCOA,SPICES	1	No Quantity							3754			0
S3	2009	2009	2009	2	0	2	Export	705	Slovenia	SVN	499	Montenegro	MNE								07	COFFEE,TEA,COCOA,SPICES	1	No Quantity							129002			0
S3	2009	2009	2009	2	0	2	Export	705	Slovenia	SVN	528	Netherlands	NLD								07	COFFEE,TEA,COCOA,SPICES	1	No Quantity							65186			0
S3	2009	2009	2009	2	0	2	Export	705	Slovenia	SVN	579	Norway	NOR								07	COFFEE,TEA,COCOA,SPICES	1	No Quantity							44049			0
S3	2009	2009	2009	2	0	2	Export	705	Slovenia	SVN	584	Marshall Isds	MHL								07	COFFEE,TEA,COCOA,SPICES	1	No Quantity							37			0
S3	2009	2009	2009	2	0	2	Export	705	Slovenia	SVN	616	Poland	POL								07	COFFEE,TEA,COCOA,SPICES	1	No Quantity							2633111			0
S3	2009	2009	2009	2	0	2	Export	705	Slovenia	SVN	620	Portugal	PRT								07	COFFEE,TEA,COCOA,SPICES	1	No Quantity							93492			0
S3	2009	2009	2009	2	0	2	Export	705	Slovenia	SVN	642	Romania	ROU								07	COFFEE,TEA,COCOA,SPICES	1	No Quantity							235312			0
S3	2009	2009	2009	2	0	2	Export	705	Slovenia	SVN	643	Russian Federation	RUS								07	COFFEE,TEA,COCOA,SPICES	1	No Quantity							63154			0
S3	2009	2009	2009	2	0	2	Export	705	Slovenia	SVN	688	Serbia	SRB								07	COFFEE,TEA,COCOA,SPICES	1	No Quantity							1572883			0
S3	2009	2009	2009	2	0	2	Export	705	Slovenia	SVN	702	Singapore	SGP								07	COFFEE,TEA,COCOA,SPICES	1	No Quantity							1948			0
S3	2009	2009	2009	2	0	2	Export	705	Slovenia	SVN	703	Slovakia	SVK								07	COFFEE,TEA,COCOA,SPICES	1	No Quantity							9192264			0
S3	2009	2009	2009	2	0	2	Export	705	Slovenia	SVN	704	Viet Nam	VNM								07	COFFEE,TEA,COCOA,SPICES	1	No Quantity							22237			0
S3	2009	2009	2009	2	0	2	Export	705	Slovenia	SVN	710	South Africa	ZAF								07	COFFEE,TEA,COCOA,SPICES	1	No Quantity							496			0
S3	2009	2009	2009	2	0	2	Export	705	Slovenia	SVN	724	Spain	ESP								07	COFFEE,TEA,COCOA,SPICES	1	No Quantity							2227			0
S3	2009	2009	2009	2	0	2	Export	705	Slovenia	SVN	752	Sweden	SWE								07	COFFEE,TEA,COCOA,SPICES	1	No Quantity							39487			0
S3	2009	2009	2009	2	0	2	Export	705	Slovenia	SVN	757	Switzerland	CHE								07	COFFEE,TEA,COCOA,SPICES	1	No Quantity							171438			0
S3	2009	2009	2009	2	0	2	Export	705	Slovenia	SVN	792	Turkey	TUR								07	COFFEE,TEA,COCOA,SPICES	1	No Quantity							9303			0
S3	2009	2009	2009	2	0	2	Export	705	Slovenia	SVN	807	North Macedonia	MKD								07	COFFEE,TEA,COCOA,SPICES	1	No Quantity							954137			0
S3	2009	2009	2009	2	0	2	Export	705	Slovenia	SVN	826	United Kingdom	GBR								07	COFFEE,TEA,COCOA,SPICES	1	No Quantity							89			0
S3	2009	2009	2009	2	0	2	Export	705	Slovenia	SVN	842	USA	USA								07	COFFEE,TEA,COCOA,SPICES	1	No Quantity							41567			0
S3	2009	2009	2009	2	0	2	Export	703	Slovakia	SVK	0	World	WLD								08	ANIMAL FEED STUFF	1	No Quantity							64066807			0
S3	2009	2009	2009	2	0	2	Export	703	Slovakia	SVK	40	Austria	AUT								08	ANIMAL FEED STUFF	1	No Quantity							3631156			0
S3	2009	2009	2009	2	0	2	Export	703	Slovakia	SVK	70	Bosnia Herzegovina	BIH								08	ANIMAL FEED STUFF	1	No Quantity							411220			0
S3	2009	2009	2009	2	0	2	Export	703	Slovakia	SVK	100	Bulgaria	BGR								08	ANIMAL FEED STUFF	1	No Quantity							1792			0
S3	2009	2009	2009	2	0	2	Export	703	Slovakia	SVK	191	Croatia	HRV								08	ANIMAL FEED STUFF	1	No Quantity							1238742			0
S3	2009	2009	2009	2	0	2	Export	703	Slovakia	SVK	203	Czechia	CZE								08	ANIMAL FEED STUFF	1	No Quantity							14876121			0
S3	2009	2009	2009	2	0	2	Export	703	Slovakia	SVK	208	Denmark	DNK								08	ANIMAL FEED STUFF	1	No Quantity							265625			0
S3	2009	2009	2009	2	0	2	Export	703	Slovakia	SVK	251	France	FRA								08	ANIMAL FEED STUFF	1	No Quantity							17057			0
S3	2009	2009	2009	2	0	2	Export	703	Slovakia	SVK	276	Germany	DEU								08	ANIMAL FEED STUFF	1	No Quantity							5764744			0
S3	2009	2009	2009	2	0	2	Export	703	Slovakia	SVK	348	Hungary	HUN								08	ANIMAL FEED STUFF	1	No Quantity							12472994			0
S3	2009	2009	2009	2	0	2	Export	703	Slovakia	SVK	381	Italy	ITA								08	ANIMAL FEED STUFF	1	No Quantity							7177341			0
S3	2009	2009	2009	2	0	2	Export	703	Slovakia	SVK	410	Rep. of Korea	KOR								08	ANIMAL FEED STUFF	1	No Quantity							4081			0
S3	2009	2009	2009	2	0	2	Export	703	Slovakia	SVK	528	Netherlands	NLD								08	ANIMAL FEED STUFF	1	No Quantity							9896			0
S3	2009	2009	2009	2	0	2	Export	703	Slovakia	SVK	616	Poland	POL								08	ANIMAL FEED STUFF	1	No Quantity							16393531			0
S3	2009	2009	2009	2	0	2	Export	703	Slovakia	SVK	642	Romania	ROU								08	ANIMAL FEED STUFF	1	No Quantity							390407			0
S3	2009	2009	2009	2	0	2	Export	703	Slovakia	SVK	688	Serbia	SRB								08	ANIMAL FEED STUFF	1	No Quantity							20232			0
S3	2009	2009	2009	2	0	2	Export	703	Slovakia	SVK	705	Slovenia	SVN								08	ANIMAL FEED STUFF	1	No Quantity							1195455			0
S3	2009	2009	2009	2	0	2	Export	703	Slovakia	SVK	752	Sweden	SWE								08	ANIMAL FEED STUFF	1	No Quantity							140326			0
S3	2009	2009	2009	2	0	2	Export	703	Slovakia	SVK	757	Switzerland	CHE								08	ANIMAL FEED STUFF	1	No Quantity							4053			0
S3	2009	2009	2009	2	0	2	Export	703	Slovakia	SVK	804	Ukraine	UKR								08	ANIMAL FEED STUFF	1	No Quantity							32046			0
S3	2009	2009	2009	2	0	2	Export	703	Slovakia	SVK	826	United Kingdom	GBR								08	ANIMAL FEED STUFF	1	No Quantity							19987			0
S3	2009	2009	2009	2	0	2	Export	705	Slovenia	SVN	0	World	WLD								08	ANIMAL FEED STUFF	1	No Quantity							189116381			0
S3	2009	2009	2009	2	0	2	Export	705	Slovenia	SVN	31	Azerbaijan	AZE								08	ANIMAL FEED STUFF	1	No Quantity							66826			0
S3	2009	2009	2009	2	0	2	Export	705	Slovenia	SVN	36	Australia	AUS								08	ANIMAL FEED STUFF	1	No Quantity							106764			0
S3	2009	2009	2009	2	0	2	Export	705	Slovenia	SVN	40	Austria	AUT								08	ANIMAL FEED STUFF	1	No Quantity							10112575			0
S3	2009	2009	2009	2	0	2	Export	705	Slovenia	SVN	56	Belgium	BEL								08	ANIMAL FEED STUFF	1	No Quantity							67968			0
S3	2009	2009	2009	2	0	2	Export	705	Slovenia	SVN	70	Bosnia Herzegovina	BIH								08	ANIMAL FEED STUFF	1	No Quantity							18252862			0
S3	2009	2009	2009	2	0	2	Export	705	Slovenia	SVN	100	Bulgaria	BGR								08	ANIMAL FEED STUFF	1	No Quantity							365			0
S3	2009	2009	2009	2	0	2	Export	705	Slovenia	SVN	112	Belarus	BLR								08	ANIMAL FEED STUFF	1	No Quantity							188464			0
S3	2009	2009	2009	2	0	2	Export	705	Slovenia	SVN	170	Colombia	COL								08	ANIMAL FEED STUFF	1	No Quantity							30634			0
S3	2009	2009	2009	2	0	2	Export	705	Slovenia	SVN	191	Croatia	HRV								08	ANIMAL FEED STUFF	1	No Quantity							1926963			0
S3	2009	2009	2009	2	0	2	Export	705	Slovenia	SVN	196	Cyprus	CYP								08	ANIMAL FEED STUFF	1	No Quantity							21326			0
S3	2009	2009	2009	2	0	2	Export	705	Slovenia	SVN	203	Czechia	CZE								08	ANIMAL FEED STUFF	1	No Quantity							25810			0
S3	2009	2009	2009	2	0	2	Export	705	Slovenia	SVN	208	Denmark	DNK								08	ANIMAL FEED STUFF	1	No Quantity							18085			0
S3	2009	2009	2009	2	0	2	Export	705	Slovenia	SVN	214	Dominican Rep.	DOM								08	ANIMAL FEED STUFF	1	No Quantity							25424			0
S3	2009	2009	2009	2	0	2	Export	705	Slovenia	SVN	233	Estonia	EST								08	ANIMAL FEED STUFF	1	No Quantity							1023			0
S3	2009	2009	2009	2	0	2	Export	705	Slovenia	SVN	246	Finland	FIN								08	ANIMAL FEED STUFF	1	No Quantity							4719			0
S3	2009	2009	2009	2	0	2	Export	705	Slovenia	SVN	251	France	FRA								08	ANIMAL FEED STUFF	1	No Quantity							58315			0
S3	2009	2009	2009	2	0	2	Export	705	Slovenia	SVN	276	Germany	DEU								08	ANIMAL FEED STUFF	1	No Quantity							459349			0
S3	2009	2009	2009	2	0	2	Export	705	Slovenia	SVN	300	Greece	GRC								08	ANIMAL FEED STUFF	1	No Quantity							110398			0
S3	2009	2009	2009	2	0	2	Export	705	Slovenia	SVN	340	Honduras	HND								08	ANIMAL FEED STUFF	1	No Quantity							26208			0
S3	2009	2009	2009	2	0	2	Export	705	Slovenia	SVN	348	Hungary	HUN								08	ANIMAL FEED STUFF	1	No Quantity							63528299			0
S3	2009	2009	2009	2	0	2	Export	705	Slovenia	SVN	381	Italy	ITA								08	ANIMAL FEED STUFF	1	No Quantity							85237331			0
S3	2009	2009	2009	2	0	2	Export	705	Slovenia	SVN	400	Jordan	JOR								08	ANIMAL FEED STUFF	1	No Quantity							13793			0
S3	2009	2009	2009	2	0	2	Export	705	Slovenia	SVN	414	Kuwait	KWT								08	ANIMAL FEED STUFF	1	No Quantity							24683			0
S3	2009	2009	2009	2	0	2	Export	705	Slovenia	SVN	422	Lebanon	LBN								08	ANIMAL FEED STUFF	1	No Quantity							71812			0
S3	2009	2009	2009	2	0	2	Export	705	Slovenia	SVN	434	Libya	LBY								08	ANIMAL FEED STUFF	1	No Quantity							3939			0
S3	2009	2009	2009	2	0	2	Export	705	Slovenia	SVN	440	Lithuania	LTU								08	ANIMAL FEED STUFF	1	No Quantity							111308			0
S3	2009	2009	2009	2	0	2	Export	705	Slovenia	SVN	458	Malaysia	MYS								08	ANIMAL FEED STUFF	1	No Quantity							41773			0
S3	2009	2009	2009	2	0	2	Export	705	Slovenia	SVN	470	Malta	MLT								08	ANIMAL FEED STUFF	1	No Quantity							4086			0
S3	2009	2009	2009	2	0	2	Export	705	Slovenia	SVN	499	Montenegro	MNE								08	ANIMAL FEED STUFF	1	No Quantity							38399			0
S3	2009	2009	2009	2	0	2	Export	705	Slovenia	SVN	504	Morocco	MAR								08	ANIMAL FEED STUFF	1	No Quantity							200447			0
S3	2009	2009	2009	2	0	2	Export	705	Slovenia	SVN	528	Netherlands	NLD								08	ANIMAL FEED STUFF	1	No Quantity							398121			0
S3	2009	2009	2009	2	0	2	Export	705	Slovenia	SVN	554	New Zealand	NZL								08	ANIMAL FEED STUFF	1	No Quantity							150869			0
S3	2009	2009	2009	2	0	2	Export	705	Slovenia	SVN	558	Nicaragua	NIC								08	ANIMAL FEED STUFF	1	No Quantity							24384			0
S3	2009	2009	2009	2	0	2	Export	705	Slovenia	SVN	586	Pakistan	PAK								08	ANIMAL FEED STUFF	1	No Quantity							138948			0
S3	2009	2009	2009	2	0	2	Export	705	Slovenia	SVN	616	Poland	POL								08	ANIMAL FEED STUFF	1	No Quantity							126145			0
S3	2009	2009	2009	2	0	2	Export	705	Slovenia	SVN	642	Romania	ROU								08	ANIMAL FEED STUFF	1	No Quantity							431041			0
S3	2009	2009	2009	2	0	2	Export	705	Slovenia	SVN	643	Russian Federation	RUS								08	ANIMAL FEED STUFF	1	No Quantity							1611423			0
S3	2009	2009	2009	2	0	2	Export	705	Slovenia	SVN	688	Serbia	SRB								08	ANIMAL FEED STUFF	1	No Quantity							957054			0
S3	2009	2009	2009	2	0	2	Export	705	Slovenia	SVN	703	Slovakia	SVK								08	ANIMAL FEED STUFF	1	No Quantity							2706674			0
S3	2009	2009	2009	2	0	2	Export	705	Slovenia	SVN	710	South Africa	ZAF								08	ANIMAL FEED STUFF	1	No Quantity							231117			0
S3	2009	2009	2009	2	0	2	Export	705	Slovenia	SVN	724	Spain	ESP								08	ANIMAL FEED STUFF	1	No Quantity							155943			0
S3	2009	2009	2009	2	0	2	Export	705	Slovenia	SVN	757	Switzerland	CHE								08	ANIMAL FEED STUFF	1	No Quantity							117695			0
S3	2009	2009	2009	2	0	2	Export	705	Slovenia	SVN	760	Syria	SYR								08	ANIMAL FEED STUFF	1	No Quantity							43562			0
S3	2009	2009	2009	2	0	2	Export	705	Slovenia	SVN	764	Thailand	THA								08	ANIMAL FEED STUFF	1	No Quantity							180570			0
S3	2009	2009	2009	2	0	2	Export	705	Slovenia	SVN	792	Turkey	TUR								08	ANIMAL FEED STUFF	1	No Quantity							186843			0
S3	2009	2009	2009	2	0	2	Export	705	Slovenia	SVN	804	Ukraine	UKR								08	ANIMAL FEED STUFF	1	No Quantity							446109			0
S3	2009	2009	2009	2	0	2	Export	705	Slovenia	SVN	807	North Macedonia	MKD								08	ANIMAL FEED STUFF	1	No Quantity							103604			0
S3	2009	2009	2009	2	0	2	Export	705	Slovenia	SVN	818	Egypt	EGY								08	ANIMAL FEED STUFF	1	No Quantity							9094			0
S3	2009	2009	2009	2	0	2	Export	705	Slovenia	SVN	826	United Kingdom	GBR								08	ANIMAL FEED STUFF	1	No Quantity							300512			0
S3	2009	2009	2009	2	0	2	Export	705	Slovenia	SVN	860	Uzbekistan	UZB								08	ANIMAL FEED STUFF	1	No Quantity							16726			0
S3	2009	2009	2009	2	0	2	Export	703	Slovakia	SVK	0	World	WLD								09	MISC.EDIBLE PRODUCTS ETC	1	No Quantity							161489863			0
S3	2009	2009	2009	2	0	2	Export	703	Slovakia	SVK	8	Albania	ALB								09	MISC.EDIBLE PRODUCTS ETC	1	No Quantity							77528			0
S3	2009	2009	2009	2	0	2	Export	703	Slovakia	SVK	31	Azerbaijan	AZE								09	MISC.EDIBLE PRODUCTS ETC	1	No Quantity							67939			0
S3	2009	2009	2009	2	0	2	Export	703	Slovakia	SVK	40	Austria	AUT								09	MISC.EDIBLE PRODUCTS ETC	1	No Quantity							5979624			0
S3	2009	2009	2009	2	0	2	Export	703	Slovakia	SVK	48	Bahrain	BHR								09	MISC.EDIBLE PRODUCTS ETC	1	No Quantity							34			0
S3	2009	2009	2009	2	0	2	Export	703	Slovakia	SVK	56	Belgium	BEL								09	MISC.EDIBLE PRODUCTS ETC	1	No Quantity							101732			0
S3	2009	2009	2009	2	0	2	Export	703	Slovakia	SVK	70	Bosnia Herzegovina	BIH								09	MISC.EDIBLE PRODUCTS ETC	1	No Quantity							1156851			0
S3	2009	2009	2009	2	0	2	Export	703	Slovakia	SVK	100	Bulgaria	BGR								09	MISC.EDIBLE PRODUCTS ETC	1	No Quantity							7303016			0
S3	2009	2009	2009	2	0	2	Export	703	Slovakia	SVK	112	Belarus	BLR								09	MISC.EDIBLE PRODUCTS ETC	1	No Quantity							1897657			0
S3	2009	2009	2009	2	0	2	Export	703	Slovakia	SVK	124	Canada	CAN								09	MISC.EDIBLE PRODUCTS ETC	1	No Quantity							14083			0
S3	2009	2009	2009	2	0	2	Export	703	Slovakia	SVK	191	Croatia	HRV								09	MISC.EDIBLE PRODUCTS ETC	1	No Quantity							5372624			0
S3	2009	2009	2009	2	0	2	Export	703	Slovakia	SVK	196	Cyprus	CYP								09	MISC.EDIBLE PRODUCTS ETC	1	No Quantity							1072360			0
S3	2009	2009	2009	2	0	2	Export	703	Slovakia	SVK	203	Czechia	CZE								09	MISC.EDIBLE PRODUCTS ETC	1	No Quantity							45208221			0
S3	2009	2009	2009	2	0	2	Export	703	Slovakia	SVK	208	Denmark	DNK								09	MISC.EDIBLE PRODUCTS ETC	1	No Quantity							474624			0
S3	2009	2009	2009	2	0	2	Export	703	Slovakia	SVK	231	Ethiopia	ETH								09	MISC.EDIBLE PRODUCTS ETC	1	No Quantity							13665			0
S3	2009	2009	2009	2	0	2	Export	703	Slovakia	SVK	233	Estonia	EST								09	MISC.EDIBLE PRODUCTS ETC	1	No Quantity							94860			0
S3	2009	2009	2009	2	0	2	Export	703	Slovakia	SVK	246	Finland	FIN								09	MISC.EDIBLE PRODUCTS ETC	1	No Quantity							1760409			0
S3	2009	2009	2009	2	0	2	Export	703	Slovakia	SVK	251	France	FRA								09	MISC.EDIBLE PRODUCTS ETC	1	No Quantity							698939			0
S3	2009	2009	2009	2	0	2	Export	703	Slovakia	SVK	268	Georgia	GEO								09	MISC.EDIBLE PRODUCTS ETC	1	No Quantity							939			0
S3	2009	2009	2009	2	0	2	Export	703	Slovakia	SVK	276	Germany	DEU								09	MISC.EDIBLE PRODUCTS ETC	1	No Quantity							2401950			0
S3	2009	2009	2009	2	0	2	Export	703	Slovakia	SVK	300	Greece	GRC								09	MISC.EDIBLE PRODUCTS ETC	1	No Quantity							1863032			0
S3	2009	2009	2009	2	0	2	Export	703	Slovakia	SVK	348	Hungary	HUN								09	MISC.EDIBLE PRODUCTS ETC	1	No Quantity							24689831			0
S3	2009	2009	2009	2	0	2	Export	703	Slovakia	SVK	364	Iran	IRN								09	MISC.EDIBLE PRODUCTS ETC	1	No Quantity							50952			0
S3	2009	2009	2009	2	0	2	Export	703	Slovakia	SVK	372	Ireland	IRL								09	MISC.EDIBLE PRODUCTS ETC	1	No Quantity							138922			0
S3	2009	2009	2009	2	0	2	Export	703	Slovakia	SVK	381	Italy	ITA								09	MISC.EDIBLE PRODUCTS ETC	1	No Quantity							4465881			0
S3	2009	2009	2009	2	0	2	Export	703	Slovakia	SVK	398	Kazakhstan	KAZ								09	MISC.EDIBLE PRODUCTS ETC	1	No Quantity							211589			0
S3	2009	2009	2009	2	0	2	Export	703	Slovakia	SVK	400	Jordan	JOR								09	MISC.EDIBLE PRODUCTS ETC	1	No Quantity							12076			0
S3	2009	2009	2009	2	0	2	Export	703	Slovakia	SVK	428	Latvia	LVA								09	MISC.EDIBLE PRODUCTS ETC	1	No Quantity							131867			0
S3	2009	2009	2009	2	0	2	Export	703	Slovakia	SVK	440	Lithuania	LTU								09	MISC.EDIBLE PRODUCTS ETC	1	No Quantity							1817080			0
S3	2009	2009	2009	2	0	2	Export	703	Slovakia	SVK	458	Malaysia	MYS								09	MISC.EDIBLE PRODUCTS ETC	1	No Quantity							22190			0
S3	2009	2009	2009	2	0	2	Export	703	Slovakia	SVK	496	Mongolia	MNG								09	MISC.EDIBLE PRODUCTS ETC	1	No Quantity							403999			0
S3	2009	2009	2009	2	0	2	Export	703	Slovakia	SVK	498	Rep. of Moldova	MDA								09	MISC.EDIBLE PRODUCTS ETC	1	No Quantity							347065			0
S3	2009	2009	2009	2	0	2	Export	703	Slovakia	SVK	528	Netherlands	NLD								09	MISC.EDIBLE PRODUCTS ETC	1	No Quantity							329522			0
S3	2009	2009	2009	2	0	2	Export	703	Slovakia	SVK	530	Neth. Antilles	ANT								09	MISC.EDIBLE PRODUCTS ETC	1	No Quantity							30390			0
S3	2009	2009	2009	2	0	2	Export	703	Slovakia	SVK	616	Poland	POL								09	MISC.EDIBLE PRODUCTS ETC	1	No Quantity							13894423			0
S3	2009	2009	2009	2	0	2	Export	703	Slovakia	SVK	620	Portugal	PRT								09	MISC.EDIBLE PRODUCTS ETC	1	No Quantity							606805			0
S3	2009	2009	2009	2	0	2	Export	703	Slovakia	SVK	634	Qatar	QAT								09	MISC.EDIBLE PRODUCTS ETC	1	No Quantity							21682			0
S3	2009	2009	2009	2	0	2	Export	703	Slovakia	SVK	642	Romania	ROU								09	MISC.EDIBLE PRODUCTS ETC	1	No Quantity							17924102			0
S3	2009	2009	2009	2	0	2	Export	703	Slovakia	SVK	643	Russian Federation	RUS								09	MISC.EDIBLE PRODUCTS ETC	1	No Quantity							633147			0
S3	2009	2009	2009	2	0	2	Export	703	Slovakia	SVK	682	Saudi Arabia	SAU								09	MISC.EDIBLE PRODUCTS ETC	1	No Quantity							136			0
S3	2009	2009	2009	2	0	2	Export	703	Slovakia	SVK	688	Serbia	SRB								09	MISC.EDIBLE PRODUCTS ETC	1	No Quantity							2238065			0
S3	2009	2009	2009	2	0	2	Export	703	Slovakia	SVK	702	Singapore	SGP								09	MISC.EDIBLE PRODUCTS ETC	1	No Quantity							1727			0
S3	2009	2009	2009	2	0	2	Export	703	Slovakia	SVK	705	Slovenia	SVN								09	MISC.EDIBLE PRODUCTS ETC	1	No Quantity							1702025			0
S3	2009	2009	2009	2	0	2	Export	703	Slovakia	SVK	716	Zimbabwe	ZWE								09	MISC.EDIBLE PRODUCTS ETC	1	No Quantity							2126			0
S3	2009	2009	2009	2	0	2	Export	703	Slovakia	SVK	724	Spain	ESP								09	MISC.EDIBLE PRODUCTS ETC	1	No Quantity							2901880			0
S3	2009	2009	2009	2	0	2	Export	703	Slovakia	SVK	752	Sweden	SWE								09	MISC.EDIBLE PRODUCTS ETC	1	No Quantity							11980			0
S3	2009	2009	2009	2	0	2	Export	703	Slovakia	SVK	757	Switzerland	CHE								09	MISC.EDIBLE PRODUCTS ETC	1	No Quantity							39318			0
S3	2009	2009	2009	2	0	2	Export	703	Slovakia	SVK	788	Tunisia	TUN								09	MISC.EDIBLE PRODUCTS ETC	1	No Quantity							1203			0
S3	2009	2009	2009	2	0	2	Export	703	Slovakia	SVK	792	Turkey	TUR								09	MISC.EDIBLE PRODUCTS ETC	1	No Quantity							471971			0
S3	2009	2009	2009	2	0	2	Export	703	Slovakia	SVK	804	Ukraine	UKR								09	MISC.EDIBLE PRODUCTS ETC	1	No Quantity							1692528			0
S3	2009	2009	2009	2	0	2	Export	703	Slovakia	SVK	826	United Kingdom	GBR								09	MISC.EDIBLE PRODUCTS ETC	1	No Quantity							11111303			0
S3	2009	2009	2009	2	0	2	Export	703	Slovakia	SVK	842	USA	USA								09	MISC.EDIBLE PRODUCTS ETC	1	No Quantity							19854			0
S3	2009	2009	2009	2	0	2	Export	703	Slovakia	SVK	858	Uruguay	URY								09	MISC.EDIBLE PRODUCTS ETC	1	No Quantity							4137			0
S3	2009	2009	2009	2	0	2	Export	705	Slovenia	SVN	0	World	WLD								09	MISC.EDIBLE PRODUCTS ETC	1	No Quantity							103228447			0
S3	2009	2009	2009	2	0	2	Export	705	Slovenia	SVN	8	Albania	ALB								09	MISC.EDIBLE PRODUCTS ETC	1	No Quantity							7156099			0
S3	2009	2009	2009	2	0	2	Export	705	Slovenia	SVN	31	Azerbaijan	AZE								09	MISC.EDIBLE PRODUCTS ETC	1	No Quantity							284952			0
S3	2009	2009	2009	2	0	2	Export	705	Slovenia	SVN	36	Australia	AUS								09	MISC.EDIBLE PRODUCTS ETC	1	No Quantity							49750			0
S3	2009	2009	2009	2	0	2	Export	705	Slovenia	SVN	40	Austria	AUT								09	MISC.EDIBLE PRODUCTS ETC	1	No Quantity							1036367			0
S3	2009	2009	2009	2	0	2	Export	705	Slovenia	SVN	51	Armenia	ARM								09	MISC.EDIBLE PRODUCTS ETC	1	No Quantity							168713			0
S3	2009	2009	2009	2	0	2	Export	705	Slovenia	SVN	56	Belgium	BEL								09	MISC.EDIBLE PRODUCTS ETC	1	No Quantity							23824			0
S3	2009	2009	2009	2	0	2	Export	705	Slovenia	SVN	70	Bosnia Herzegovina	BIH								09	MISC.EDIBLE PRODUCTS ETC	1	No Quantity							18383119			0
S3	2009	2009	2009	2	0	2	Export	705	Slovenia	SVN	100	Bulgaria	BGR								09	MISC.EDIBLE PRODUCTS ETC	1	No Quantity							567484			0
S3	2009	2009	2009	2	0	2	Export	705	Slovenia	SVN	112	Belarus	BLR								09	MISC.EDIBLE PRODUCTS ETC	1	No Quantity							655565			0
S3	2009	2009	2009	2	0	2	Export	705	Slovenia	SVN	124	Canada	CAN								09	MISC.EDIBLE PRODUCTS ETC	1	No Quantity							71092			0
S3	2009	2009	2009	2	0	2	Export	705	Slovenia	SVN	136	Cayman Isds	CYM								09	MISC.EDIBLE PRODUCTS ETC	1	No Quantity							543			0
S3	2009	2009	2009	2	0	2	Export	705	Slovenia	SVN	144	Sri Lanka	LKA								09	MISC.EDIBLE PRODUCTS ETC	1	No Quantity							6			0
S3	2009	2009	2009	2	0	2	Export	705	Slovenia	SVN	191	Croatia	HRV								09	MISC.EDIBLE PRODUCTS ETC	1	No Quantity							11541595			0
S3	2009	2009	2009	2	0	2	Export	705	Slovenia	SVN	203	Czechia	CZE								09	MISC.EDIBLE PRODUCTS ETC	1	No Quantity							838675			0
S3	2009	2009	2009	2	0	2	Export	705	Slovenia	SVN	208	Denmark	DNK								09	MISC.EDIBLE PRODUCTS ETC	1	No Quantity							182			0
S3	2009	2009	2009	2	0	2	Export	705	Slovenia	SVN	233	Estonia	EST								09	MISC.EDIBLE PRODUCTS ETC	1	No Quantity							157799			0
S3	2009	2009	2009	2	0	2	Export	705	Slovenia	SVN	246	Finland	FIN								09	MISC.EDIBLE PRODUCTS ETC	1	No Quantity							2365			0
S3	2009	2009	2009	2	0	2	Export	705	Slovenia	SVN	251	France	FRA								09	MISC.EDIBLE PRODUCTS ETC	1	No Quantity							1197304			0
S3	2009	2009	2009	2	0	2	Export	705	Slovenia	SVN	268	Georgia	GEO								09	MISC.EDIBLE PRODUCTS ETC	1	No Quantity							220461			0
S3	2009	2009	2009	2	0	2	Export	705	Slovenia	SVN	276	Germany	DEU								09	MISC.EDIBLE PRODUCTS ETC	1	No Quantity							119575			0
S3	2009	2009	2009	2	0	2	Export	705	Slovenia	SVN	300	Greece	GRC								09	MISC.EDIBLE PRODUCTS ETC	1	No Quantity							35232			0
S3	2009	2009	2009	2	0	2	Export	705	Slovenia	SVN	348	Hungary	HUN								09	MISC.EDIBLE PRODUCTS ETC	1	No Quantity							718551			0
S3	2009	2009	2009	2	0	2	Export	705	Slovenia	SVN	372	Ireland	IRL								09	MISC.EDIBLE PRODUCTS ETC	1	No Quantity							972			0
S3	2009	2009	2009	2	0	2	Export	705	Slovenia	SVN	381	Italy	ITA								09	MISC.EDIBLE PRODUCTS ETC	1	No Quantity							1629682			0
S3	2009	2009	2009	2	0	2	Export	705	Slovenia	SVN	398	Kazakhstan	KAZ								09	MISC.EDIBLE PRODUCTS ETC	1	No Quantity							1613046			0
S3	2009	2009	2009	2	0	2	Export	705	Slovenia	SVN	400	Jordan	JOR								09	MISC.EDIBLE PRODUCTS ETC	1	No Quantity							52950			0
S3	2009	2009	2009	2	0	2	Export	705	Slovenia	SVN	417	Kyrgyzstan	KGZ								09	MISC.EDIBLE PRODUCTS ETC	1	No Quantity							283287			0
S3	2009	2009	2009	2	0	2	Export	705	Slovenia	SVN	422	Lebanon	LBN								09	MISC.EDIBLE PRODUCTS ETC	1	No Quantity							5613			0
S3	2009	2009	2009	2	0	2	Export	705	Slovenia	SVN	428	Latvia	LVA								09	MISC.EDIBLE PRODUCTS ETC	1	No Quantity							458942			0
S3	2009	2009	2009	2	0	2	Export	705	Slovenia	SVN	440	Lithuania	LTU								09	MISC.EDIBLE PRODUCTS ETC	1	No Quantity							1147975			0
S3	2009	2009	2009	2	0	2	Export	705	Slovenia	SVN	442	Luxembourg	LUX								09	MISC.EDIBLE PRODUCTS ETC	1	No Quantity							161			0
S3	2009	2009	2009	2	0	2	Export	705	Slovenia	SVN	458	Malaysia	MYS								09	MISC.EDIBLE PRODUCTS ETC	1	No Quantity							251			0
S3	2009	2009	2009	2	0	2	Export	705	Slovenia	SVN	470	Malta	MLT								09	MISC.EDIBLE PRODUCTS ETC	1	No Quantity							330505			0
S3	2009	2009	2009	2	0	2	Export	705	Slovenia	SVN	496	Mongolia	MNG								09	MISC.EDIBLE PRODUCTS ETC	1	No Quantity							232958			0
S3	2009	2009	2009	2	0	2	Export	705	Slovenia	SVN	498	Rep. of Moldova	MDA								09	MISC.EDIBLE PRODUCTS ETC	1	No Quantity							545339			0
S3	2009	2009	2009	2	0	2	Export	705	Slovenia	SVN	499	Montenegro	MNE								09	MISC.EDIBLE PRODUCTS ETC	1	No Quantity							7626606			0
S3	2009	2009	2009	2	0	2	Export	705	Slovenia	SVN	528	Netherlands	NLD								09	MISC.EDIBLE PRODUCTS ETC	1	No Quantity							19811			0
S3	2009	2009	2009	2	0	2	Export	705	Slovenia	SVN	579	Norway	NOR								09	MISC.EDIBLE PRODUCTS ETC	1	No Quantity							14794			0
S3	2009	2009	2009	2	0	2	Export	705	Slovenia	SVN	584	Marshall Isds	MHL								09	MISC.EDIBLE PRODUCTS ETC	1	No Quantity							502			0
S3	2009	2009	2009	2	0	2	Export	705	Slovenia	SVN	586	Pakistan	PAK								09	MISC.EDIBLE PRODUCTS ETC	1	No Quantity							175			0
S3	2009	2009	2009	2	0	2	Export	705	Slovenia	SVN	616	Poland	POL								09	MISC.EDIBLE PRODUCTS ETC	1	No Quantity							1554516			0
S3	2009	2009	2009	2	0	2	Export	705	Slovenia	SVN	642	Romania	ROU								09	MISC.EDIBLE PRODUCTS ETC	1	No Quantity							633488			0
S3	2009	2009	2009	2	0	2	Export	705	Slovenia	SVN	643	Russian Federation	RUS								09	MISC.EDIBLE PRODUCTS ETC	1	No Quantity							18392616			0
S3	2009	2009	2009	2	0	2	Export	705	Slovenia	SVN	688	Serbia	SRB								09	MISC.EDIBLE PRODUCTS ETC	1	No Quantity							8693586			0
S3	2009	2009	2009	2	0	2	Export	705	Slovenia	SVN	699	India	IND								09	MISC.EDIBLE PRODUCTS ETC	1	No Quantity							1			0
S3	2009	2009	2009	2	0	2	Export	705	Slovenia	SVN	702	Singapore	SGP								09	MISC.EDIBLE PRODUCTS ETC	1	No Quantity							1572			0
S3	2009	2009	2009	2	0	2	Export	705	Slovenia	SVN	703	Slovakia	SVK								09	MISC.EDIBLE PRODUCTS ETC	1	No Quantity							173649			0
S3	2009	2009	2009	2	0	2	Export	705	Slovenia	SVN	752	Sweden	SWE								09	MISC.EDIBLE PRODUCTS ETC	1	No Quantity							159727			0
S3	2009	2009	2009	2	0	2	Export	705	Slovenia	SVN	757	Switzerland	CHE								09	MISC.EDIBLE PRODUCTS ETC	1	No Quantity							431129			0
S3	2009	2009	2009	2	0	2	Export	705	Slovenia	SVN	762	Tajikistan	TJK								09	MISC.EDIBLE PRODUCTS ETC	1	No Quantity							760650			0
S3	2009	2009	2009	2	0	2	Export	705	Slovenia	SVN	792	Turkey	TUR								09	MISC.EDIBLE PRODUCTS ETC	1	No Quantity							812			0
S3	2009	2009	2009	2	0	2	Export	705	Slovenia	SVN	795	Turkmenistan	TKM								09	MISC.EDIBLE PRODUCTS ETC	1	No Quantity							31262			0
S3	2009	2009	2009	2	0	2	Export	705	Slovenia	SVN	804	Ukraine	UKR								09	MISC.EDIBLE PRODUCTS ETC	1	No Quantity							4596432			0
S3	2009	2009	2009	2	0	2	Export	705	Slovenia	SVN	807	North Macedonia	MKD								09	MISC.EDIBLE PRODUCTS ETC	1	No Quantity							9199003			0
S3	2009	2009	2009	2	0	2	Export	705	Slovenia	SVN	826	United Kingdom	GBR								09	MISC.EDIBLE PRODUCTS ETC	1	No Quantity							37426			0
S3	2009	2009	2009	2	0	2	Export	705	Slovenia	SVN	842	USA	USA								09	MISC.EDIBLE PRODUCTS ETC	1	No Quantity							625825			0
S3	2009	2009	2009	2	0	2	Export	705	Slovenia	SVN	860	Uzbekistan	UZB								09	MISC.EDIBLE PRODUCTS ETC	1	No Quantity							743930			0
S3	2009	2009	2009	2	0	2	Export	703	Slovakia	SVK	0	World	WLD								11	BEVERAGES	1	No Quantity							123844206			0
S3	2009	2009	2009	2	0	2	Export	703	Slovakia	SVK	31	Azerbaijan	AZE								11	BEVERAGES	1	No Quantity							92617			0
S3	2009	2009	2009	2	0	2	Export	703	Slovakia	SVK	36	Australia	AUS								11	BEVERAGES	1	No Quantity							76802			0
S3	2009	2009	2009	2	0	2	Export	703	Slovakia	SVK	40	Austria	AUT								11	BEVERAGES	1	No Quantity							8085258			0
S3	2009	2009	2009	2	0	2	Export	703	Slovakia	SVK	100	Bulgaria	BGR								11	BEVERAGES	1	No Quantity							321436			0
S3	2009	2009	2009	2	0	2	Export	703	Slovakia	SVK	124	Canada	CAN								11	BEVERAGES	1	No Quantity							539090			0
S3	2009	2009	2009	2	0	2	Export	703	Slovakia	SVK	156	China	CHN								11	BEVERAGES	1	No Quantity							1801			0
S3	2009	2009	2009	2	0	2	Export	703	Slovakia	SVK	191	Croatia	HRV								11	BEVERAGES	1	No Quantity							51018			0
S3	2009	2009	2009	2	0	2	Export	703	Slovakia	SVK	196	Cyprus	CYP								11	BEVERAGES	1	No Quantity							496879			0
S3	2009	2009	2009	2	0	2	Export	703	Slovakia	SVK	203	Czechia	CZE								11	BEVERAGES	1	No Quantity							75864180			0
S3	2009	2009	2009	2	0	2	Export	703	Slovakia	SVK	204	Benin	BEN								11	BEVERAGES	1	No Quantity							4842			0
S3	2009	2009	2009	2	0	2	Export	703	Slovakia	SVK	208	Denmark	DNK								11	BEVERAGES	1	No Quantity							36193			0
S3	2009	2009	2009	2	0	2	Export	703	Slovakia	SVK	233	Estonia	EST								11	BEVERAGES	1	No Quantity							486099			0
S3	2009	2009	2009	2	0	2	Export	703	Slovakia	SVK	246	Finland	FIN								11	BEVERAGES	1	No Quantity							18717			0
S3	2009	2009	2009	2	0	2	Export	703	Slovakia	SVK	251	France	FRA								11	BEVERAGES	1	No Quantity							1386607			0
S3	2009	2009	2009	2	0	2	Export	703	Slovakia	SVK	276	Germany	DEU								11	BEVERAGES	1	No Quantity							2025253			0
S3	2009	2009	2009	2	0	2	Export	703	Slovakia	SVK	300	Greece	GRC								11	BEVERAGES	1	No Quantity							97			0
S3	2009	2009	2009	2	0	2	Export	703	Slovakia	SVK	344	China, Hong Kong SAR	HKG								11	BEVERAGES	1	No Quantity							22			0
S3	2009	2009	2009	2	0	2	Export	703	Slovakia	SVK	348	Hungary	HUN								11	BEVERAGES	1	No Quantity							10008764			0
S3	2009	2009	2009	2	0	2	Export	703	Slovakia	SVK	372	Ireland	IRL								11	BEVERAGES	1	No Quantity							161989			0
S3	2009	2009	2009	2	0	2	Export	703	Slovakia	SVK	376	Israel	ISR								11	BEVERAGES	1	No Quantity							2529			0
S3	2009	2009	2009	2	0	2	Export	703	Slovakia	SVK	381	Italy	ITA								11	BEVERAGES	1	No Quantity							244690			0
S3	2009	2009	2009	2	0	2	Export	703	Slovakia	SVK	410	Rep. of Korea	KOR								11	BEVERAGES	1	No Quantity							1589			0
S3	2009	2009	2009	2	0	2	Export	703	Slovakia	SVK	422	Lebanon	LBN								11	BEVERAGES	1	No Quantity							59693			0
S3	2009	2009	2009	2	0	2	Export	703	Slovakia	SVK	428	Latvia	LVA								11	BEVERAGES	1	No Quantity							50823			0
S3	2009	2009	2009	2	0	2	Export	703	Slovakia	SVK	440	Lithuania	LTU								11	BEVERAGES	1	No Quantity							189590			0
S3	2009	2009	2009	2	0	2	Export	703	Slovakia	SVK	470	Malta	MLT								11	BEVERAGES	1	No Quantity							11890			0
S3	2009	2009	2009	2	0	2	Export	703	Slovakia	SVK	484	Mexico	MEX								11	BEVERAGES	1	No Quantity							34			0
S3	2009	2009	2009	2	0	2	Export	703	Slovakia	SVK	498	Rep. of Moldova	MDA								11	BEVERAGES	1	No Quantity							41914			0
S3	2009	2009	2009	2	0	2	Export	703	Slovakia	SVK	528	Netherlands	NLD								11	BEVERAGES	1	No Quantity							7918			0
S3	2009	2009	2009	2	0	2	Export	703	Slovakia	SVK	579	Norway	NOR								11	BEVERAGES	1	No Quantity							741			0
S3	2009	2009	2009	2	0	2	Export	703	Slovakia	SVK	616	Poland	POL								11	BEVERAGES	1	No Quantity							8041375			0
S3	2009	2009	2009	2	0	2	Export	703	Slovakia	SVK	642	Romania	ROU								11	BEVERAGES	1	No Quantity							3012250			0
S3	2009	2009	2009	2	0	2	Export	703	Slovakia	SVK	643	Russian Federation	RUS								11	BEVERAGES	1	No Quantity							562786			0
S3	2009	2009	2009	2	0	2	Export	703	Slovakia	SVK	688	Serbia	SRB								11	BEVERAGES	1	No Quantity							37683			0
S3	2009	2009	2009	2	0	2	Export	703	Slovakia	SVK	699	India	IND								11	BEVERAGES	1	No Quantity							669			0
S3	2009	2009	2009	2	0	2	Export	703	Slovakia	SVK	702	Singapore	SGP								11	BEVERAGES	1	No Quantity							4301			0
S3	2009	2009	2009	2	0	2	Export	703	Slovakia	SVK	705	Slovenia	SVN								11	BEVERAGES	1	No Quantity							628			0
S3	2009	2009	2009	2	0	2	Export	703	Slovakia	SVK	724	Spain	ESP								11	BEVERAGES	1	No Quantity							2027916			0
S3	2009	2009	2009	2	0	2	Export	703	Slovakia	SVK	752	Sweden	SWE								11	BEVERAGES	1	No Quantity							7685947			0
S3	2009	2009	2009	2	0	2	Export	703	Slovakia	SVK	757	Switzerland	CHE								11	BEVERAGES	1	No Quantity							4838			0
S3	2009	2009	2009	2	0	2	Export	703	Slovakia	SVK	788	Tunisia	TUN								11	BEVERAGES	1	No Quantity							1676			0
S3	2009	2009	2009	2	0	2	Export	703	Slovakia	SVK	792	Turkey	TUR								11	BEVERAGES	1	No Quantity							9823			0
S3	2009	2009	2009	2	0	2	Export	703	Slovakia	SVK	804	Ukraine	UKR								11	BEVERAGES	1	No Quantity							872822			0
S3	2009	2009	2009	2	0	2	Export	703	Slovakia	SVK	818	Egypt	EGY								11	BEVERAGES	1	No Quantity							4876			0
S3	2009	2009	2009	2	0	2	Export	703	Slovakia	SVK	826	United Kingdom	GBR								11	BEVERAGES	1	No Quantity							243307			0
S3	2009	2009	2009	2	0	2	Export	703	Slovakia	SVK	842	USA	USA								11	BEVERAGES	1	No Quantity							1064236			0
S3	2009	2009	2009	2	0	2	Export	705	Slovenia	SVN	0	World	WLD								11	BEVERAGES	1	No Quantity							100788634			0
S3	2009	2009	2009	2	0	2	Export	705	Slovenia	SVN	8	Albania	ALB								11	BEVERAGES	1	No Quantity							2353757			0
S3	2009	2009	2009	2	0	2	Export	705	Slovenia	SVN	28	Antigua and Barbuda	ATG								11	BEVERAGES	1	No Quantity							192			0
S3	2009	2009	2009	2	0	2	Export	705	Slovenia	SVN	31	Azerbaijan	AZE								11	BEVERAGES	1	No Quantity							21591			0
S3	2009	2009	2009	2	0	2	Export	705	Slovenia	SVN	36	Australia	AUS								11	BEVERAGES	1	No Quantity							258191			0
S3	2009	2009	2009	2	0	2	Export	705	Slovenia	SVN	40	Austria	AUT								11	BEVERAGES	1	No Quantity							4623966			0
S3	2009	2009	2009	2	0	2	Export	705	Slovenia	SVN	56	Belgium	BEL								11	BEVERAGES	1	No Quantity							99378			0
S3	2009	2009	2009	2	0	2	Export	705	Slovenia	SVN	70	Bosnia Herzegovina	BIH								11	BEVERAGES	1	No Quantity							20521869			0
S3	2009	2009	2009	2	0	2	Export	705	Slovenia	SVN	100	Bulgaria	BGR								11	BEVERAGES	1	No Quantity							84269			0
S3	2009	2009	2009	2	0	2	Export	705	Slovenia	SVN	112	Belarus	BLR								11	BEVERAGES	1	No Quantity							8571			0
S3	2009	2009	2009	2	0	2	Export	705	Slovenia	SVN	124	Canada	CAN								11	BEVERAGES	1	No Quantity							599657			0
S3	2009	2009	2009	2	0	2	Export	705	Slovenia	SVN	136	Cayman Isds	CYM								11	BEVERAGES	1	No Quantity							327			0
S3	2009	2009	2009	2	0	2	Export	705	Slovenia	SVN	144	Sri Lanka	LKA								11	BEVERAGES	1	No Quantity							692			0
S3	2009	2009	2009	2	0	2	Export	705	Slovenia	SVN	156	China	CHN								11	BEVERAGES	1	No Quantity							178081			0
S3	2009	2009	2009	2	0	2	Export	705	Slovenia	SVN	191	Croatia	HRV								11	BEVERAGES	1	No Quantity							17073825			0
S3	2009	2009	2009	2	0	2	Export	705	Slovenia	SVN	203	Czechia	CZE								11	BEVERAGES	1	No Quantity							674053			0
S3	2009	2009	2009	2	0	2	Export	705	Slovenia	SVN	204	Benin	BEN								11	BEVERAGES	1	No Quantity							59			0
S3	2009	2009	2009	2	0	2	Export	705	Slovenia	SVN	208	Denmark	DNK								11	BEVERAGES	1	No Quantity							216087			0
S3	2009	2009	2009	2	0	2	Export	705	Slovenia	SVN	246	Finland	FIN								11	BEVERAGES	1	No Quantity							160939			0
S3	2009	2009	2009	2	0	2	Export	705	Slovenia	SVN	251	France	FRA								11	BEVERAGES	1	No Quantity							318635			0
S3	2009	2009	2009	2	0	2	Export	705	Slovenia	SVN	276	Germany	DEU								11	BEVERAGES	1	No Quantity							942046			0
S3	2009	2009	2009	2	0	2	Export	705	Slovenia	SVN	288	Ghana	GHA								11	BEVERAGES	1	No Quantity							1			0
S3	2009	2009	2009	2	0	2	Export	705	Slovenia	SVN	300	Greece	GRC								11	BEVERAGES	1	No Quantity							44521			0
S3	2009	2009	2009	2	0	2	Export	705	Slovenia	SVN	344	China, Hong Kong SAR	HKG								11	BEVERAGES	1	No Quantity							56465			0
S3	2009	2009	2009	2	0	2	Export	705	Slovenia	SVN	348	Hungary	HUN								11	BEVERAGES	1	No Quantity							1252176			0
S3	2009	2009	2009	2	0	2	Export	705	Slovenia	SVN	352	Iceland	ISL								11	BEVERAGES	1	No Quantity							8807			0
S3	2009	2009	2009	2	0	2	Export	705	Slovenia	SVN	364	Iran	IRN								11	BEVERAGES	1	No Quantity							1746			0
S3	2009	2009	2009	2	0	2	Export	705	Slovenia	SVN	376	Israel	ISR								11	BEVERAGES	1	No Quantity							34824			0
S3	2009	2009	2009	2	0	2	Export	705	Slovenia	SVN	381	Italy	ITA								11	BEVERAGES	1	No Quantity							19014718			0
S3	2009	2009	2009	2	0	2	Export	705	Slovenia	SVN	392	Japan	JPN								11	BEVERAGES	1	No Quantity							84522			0
S3	2009	2009	2009	2	0	2	Export	705	Slovenia	SVN	398	Kazakhstan	KAZ								11	BEVERAGES	1	No Quantity							25672			0
S3	2009	2009	2009	2	0	2	Export	705	Slovenia	SVN	410	Rep. of Korea	KOR								11	BEVERAGES	1	No Quantity							5320			0
S3	2009	2009	2009	2	0	2	Export	705	Slovenia	SVN	428	Latvia	LVA								11	BEVERAGES	1	No Quantity							52205			0
S3	2009	2009	2009	2	0	2	Export	705	Slovenia	SVN	440	Lithuania	LTU								11	BEVERAGES	1	No Quantity							117203			0
S3	2009	2009	2009	2	0	2	Export	705	Slovenia	SVN	442	Luxembourg	LUX								11	BEVERAGES	1	No Quantity							9207			0
S3	2009	2009	2009	2	0	2	Export	705	Slovenia	SVN	470	Malta	MLT								11	BEVERAGES	1	No Quantity							88728			0
S3	2009	2009	2009	2	0	2	Export	705	Slovenia	SVN	484	Mexico	MEX								11	BEVERAGES	1	No Quantity							36522			0
S3	2009	2009	2009	2	0	2	Export	705	Slovenia	SVN	490	Other Asia, nes									11	BEVERAGES	1	No Quantity							14312			0
S3	2009	2009	2009	2	0	2	Export	705	Slovenia	SVN	499	Montenegro	MNE								11	BEVERAGES	1	No Quantity							3557604			0
S3	2009	2009	2009	2	0	2	Export	705	Slovenia	SVN	528	Netherlands	NLD								11	BEVERAGES	1	No Quantity							187430			0
S3	2009	2009	2009	2	0	2	Export	705	Slovenia	SVN	577	Other Africa, nes									11	BEVERAGES	1	No Quantity							7016			0
S3	2009	2009	2009	2	0	2	Export	705	Slovenia	SVN	579	Norway	NOR								11	BEVERAGES	1	No Quantity							29806			0
S3	2009	2009	2009	2	0	2	Export	705	Slovenia	SVN	604	Peru	PER								11	BEVERAGES	1	No Quantity							12			0
S3	2009	2009	2009	2	0	2	Export	705	Slovenia	SVN	616	Poland	POL								11	BEVERAGES	1	No Quantity							80511			0
S3	2009	2009	2009	2	0	2	Export	705	Slovenia	SVN	642	Romania	ROU								11	BEVERAGES	1	No Quantity							726949			0
S3	2009	2009	2009	2	0	2	Export	705	Slovenia	SVN	643	Russian Federation	RUS								11	BEVERAGES	1	No Quantity							1860442			0
S3	2009	2009	2009	2	0	2	Export	705	Slovenia	SVN	682	Saudi Arabia	SAU								11	BEVERAGES	1	No Quantity							2			0
S3	2009	2009	2009	2	0	2	Export	705	Slovenia	SVN	686	Senegal	SEN								11	BEVERAGES	1	No Quantity							1			0
S3	2009	2009	2009	2	0	2	Export	705	Slovenia	SVN	688	Serbia	SRB								11	BEVERAGES	1	No Quantity							19159296			0
S3	2009	2009	2009	2	0	2	Export	705	Slovenia	SVN	699	India	IND								11	BEVERAGES	1	No Quantity							3726			0
S3	2009	2009	2009	2	0	2	Export	705	Slovenia	SVN	702	Singapore	SGP								11	BEVERAGES	1	No Quantity							1583			0
S3	2009	2009	2009	2	0	2	Export	705	Slovenia	SVN	703	Slovakia	SVK								11	BEVERAGES	1	No Quantity							255942			0
S3	2009	2009	2009	2	0	2	Export	705	Slovenia	SVN	704	Viet Nam	VNM								11	BEVERAGES	1	No Quantity							11			0
S3	2009	2009	2009	2	0	2	Export	705	Slovenia	SVN	724	Spain	ESP								11	BEVERAGES	1	No Quantity							6590			0
S3	2009	2009	2009	2	0	2	Export	705	Slovenia	SVN	752	Sweden	SWE								11	BEVERAGES	1	No Quantity							307818			0
S3	2009	2009	2009	2	0	2	Export	705	Slovenia	SVN	757	Switzerland	CHE								11	BEVERAGES	1	No Quantity							292447			0
S3	2009	2009	2009	2	0	2	Export	705	Slovenia	SVN	764	Thailand	THA								11	BEVERAGES	1	No Quantity							23359			0
S3	2009	2009	2009	2	0	2	Export	705	Slovenia	SVN	784	United Arab Emirates	ARE								11	BEVERAGES	1	No Quantity							6644			0
S3	2009	2009	2009	2	0	2	Export	705	Slovenia	SVN	792	Turkey	TUR								11	BEVERAGES	1	No Quantity							60			0
S3	2009	2009	2009	2	0	2	Export	705	Slovenia	SVN	804	Ukraine	UKR								11	BEVERAGES	1	No Quantity							518488			0
S3	2009	2009	2009	2	0	2	Export	705	Slovenia	SVN	807	North Macedonia	MKD								11	BEVERAGES	1	No Quantity							2167588			0
S3	2009	2009	2009	2	0	2	Export	705	Slovenia	SVN	818	Egypt	EGY								11	BEVERAGES	1	No Quantity							3089			0
S3	2009	2009	2009	2	0	2	Export	705	Slovenia	SVN	826	United Kingdom	GBR								11	BEVERAGES	1	No Quantity							91572			0
S3	2009	2009	2009	2	0	2	Export	705	Slovenia	SVN	842	USA	USA								11	BEVERAGES	1	No Quantity							2517511			0
S3	2009	2009	2009	2	0	2	Export	703	Slovakia	SVK	0	World	WLD								12	TOBACCO,TOBACCO MANUFACT	1	No Quantity							693293			0
S3	2009	2009	2009	2	0	2	Export	703	Slovakia	SVK	203	Czechia	CZE								12	TOBACCO,TOBACCO MANUFACT	1	No Quantity							693293			0
S3	2009	2009	2009	2	0	2	Export	705	Slovenia	SVN	0	World	WLD								12	TOBACCO,TOBACCO MANUFACT	1	No Quantity							84814			0
S3	2009	2009	2009	2	0	2	Export	705	Slovenia	SVN	191	Croatia	HRV								12	TOBACCO,TOBACCO MANUFACT	1	No Quantity							12895			0
S3	2009	2009	2009	2	0	2	Export	705	Slovenia	SVN	276	Germany	DEU								12	TOBACCO,TOBACCO MANUFACT	1	No Quantity							15154			0
S3	2009	2009	2009	2	0	2	Export	705	Slovenia	SVN	499	Montenegro	MNE								12	TOBACCO,TOBACCO MANUFACT	1	No Quantity							14301			0
S3	2009	2009	2009	2	0	2	Export	705	Slovenia	SVN	688	Serbia	SRB								12	TOBACCO,TOBACCO MANUFACT	1	No Quantity							19841			0
S3	2009	2009	2009	2	0	2	Export	705	Slovenia	SVN	757	Switzerland	CHE								12	TOBACCO,TOBACCO MANUFACT	1	No Quantity							557			0
S3	2009	2009	2009	2	0	2	Export	705	Slovenia	SVN	807	North Macedonia	MKD								12	TOBACCO,TOBACCO MANUFACT	1	No Quantity							22066			0
S3	2009	2009	2009	2	0	2	Export	703	Slovakia	SVK	0	World	WLD								21	HIDES,SKINS,FURSKINS,RAW	1	No Quantity							11459831			0
S3	2009	2009	2009	2	0	2	Export	703	Slovakia	SVK	36	Australia	AUS								21	HIDES,SKINS,FURSKINS,RAW	1	No Quantity							98329			0
S3	2009	2009	2009	2	0	2	Export	703	Slovakia	SVK	40	Austria	AUT								21	HIDES,SKINS,FURSKINS,RAW	1	No Quantity							173			0
S3	2009	2009	2009	2	0	2	Export	703	Slovakia	SVK	56	Belgium	BEL								21	HIDES,SKINS,FURSKINS,RAW	1	No Quantity							42234			0
S3	2009	2009	2009	2	0	2	Export	703	Slovakia	SVK	100	Bulgaria	BGR								21	HIDES,SKINS,FURSKINS,RAW	1	No Quantity							22518			0
S3	2009	2009	2009	2	0	2	Export	703	Slovakia	SVK	203	Czechia	CZE								21	HIDES,SKINS,FURSKINS,RAW	1	No Quantity							3708466			0
S3	2009	2009	2009	2	0	2	Export	703	Slovakia	SVK	251	France	FRA								21	HIDES,SKINS,FURSKINS,RAW	1	No Quantity							29289			0
S3	2009	2009	2009	2	0	2	Export	703	Slovakia	SVK	276	Germany	DEU								21	HIDES,SKINS,FURSKINS,RAW	1	No Quantity							226108			0
S3	2009	2009	2009	2	0	2	Export	703	Slovakia	SVK	344	China, Hong Kong SAR	HKG								21	HIDES,SKINS,FURSKINS,RAW	1	No Quantity							121390			0
S3	2009	2009	2009	2	0	2	Export	703	Slovakia	SVK	348	Hungary	HUN								21	HIDES,SKINS,FURSKINS,RAW	1	No Quantity							14444			0
S3	2009	2009	2009	2	0	2	Export	703	Slovakia	SVK	372	Ireland	IRL								21	HIDES,SKINS,FURSKINS,RAW	1	No Quantity							50873			0
S3	2009	2009	2009	2	0	2	Export	703	Slovakia	SVK	381	Italy	ITA								21	HIDES,SKINS,FURSKINS,RAW	1	No Quantity							3530604			0
S3	2009	2009	2009	2	0	2	Export	703	Slovakia	SVK	490	Other Asia, nes									21	HIDES,SKINS,FURSKINS,RAW	1	No Quantity							60273			0
S3	2009	2009	2009	2	0	2	Export	703	Slovakia	SVK	616	Poland	POL								21	HIDES,SKINS,FURSKINS,RAW	1	No Quantity							1433921			0
S3	2009	2009	2009	2	0	2	Export	703	Slovakia	SVK	642	Romania	ROU								21	HIDES,SKINS,FURSKINS,RAW	1	No Quantity							7833			0
S3	2009	2009	2009	2	0	2	Export	703	Slovakia	SVK	643	Russian Federation	RUS								21	HIDES,SKINS,FURSKINS,RAW	1	No Quantity							524050			0
S3	2009	2009	2009	2	0	2	Export	703	Slovakia	SVK	688	Serbia	SRB								21	HIDES,SKINS,FURSKINS,RAW	1	No Quantity							1238912			0
S3	2009	2009	2009	2	0	2	Export	703	Slovakia	SVK	705	Slovenia	SVN								21	HIDES,SKINS,FURSKINS,RAW	1	No Quantity							28303			0
S3	2009	2009	2009	2	0	2	Export	703	Slovakia	SVK	804	Ukraine	UKR								21	HIDES,SKINS,FURSKINS,RAW	1	No Quantity							322098			0
S3	2009	2009	2009	2	0	2	Export	703	Slovakia	SVK	818	Egypt	EGY								21	HIDES,SKINS,FURSKINS,RAW	1	No Quantity							14			0
S3	2009	2009	2009	2	0	2	Export	705	Slovenia	SVN	0	World	WLD								21	HIDES,SKINS,FURSKINS,RAW	1	No Quantity							14337348			0
S3	2009	2009	2009	2	0	2	Export	705	Slovenia	SVN	40	Austria	AUT								21	HIDES,SKINS,FURSKINS,RAW	1	No Quantity							1486799			0
S3	2009	2009	2009	2	0	2	Export	705	Slovenia	SVN	56	Belgium	BEL								21	HIDES,SKINS,FURSKINS,RAW	1	No Quantity							793209			0
S3	2009	2009	2009	2	0	2	Export	705	Slovenia	SVN	70	Bosnia Herzegovina	BIH								21	HIDES,SKINS,FURSKINS,RAW	1	No Quantity							1828460			0
S3	2009	2009	2009	2	0	2	Export	705	Slovenia	SVN	156	China	CHN								21	HIDES,SKINS,FURSKINS,RAW	1	No Quantity							71702			0
S3	2009	2009	2009	2	0	2	Export	705	Slovenia	SVN	191	Croatia	HRV								21	HIDES,SKINS,FURSKINS,RAW	1	No Quantity							82062			0
S3	2009	2009	2009	2	0	2	Export	705	Slovenia	SVN	203	Czechia	CZE								21	HIDES,SKINS,FURSKINS,RAW	1	No Quantity							18197			0
S3	2009	2009	2009	2	0	2	Export	705	Slovenia	SVN	276	Germany	DEU								21	HIDES,SKINS,FURSKINS,RAW	1	No Quantity							2059866			0
S3	2009	2009	2009	2	0	2	Export	705	Slovenia	SVN	344	China, Hong Kong SAR	HKG								21	HIDES,SKINS,FURSKINS,RAW	1	No Quantity							606180			0
S3	2009	2009	2009	2	0	2	Export	705	Slovenia	SVN	381	Italy	ITA								21	HIDES,SKINS,FURSKINS,RAW	1	No Quantity							6353512			0
S3	2009	2009	2009	2	0	2	Export	705	Slovenia	SVN	528	Netherlands	NLD								21	HIDES,SKINS,FURSKINS,RAW	1	No Quantity							25894			0
S3	2009	2009	2009	2	0	2	Export	705	Slovenia	SVN	616	Poland	POL								21	HIDES,SKINS,FURSKINS,RAW	1	No Quantity							543990			0
S3	2009	2009	2009	2	0	2	Export	705	Slovenia	SVN	688	Serbia	SRB								21	HIDES,SKINS,FURSKINS,RAW	1	No Quantity							68874			0
S3	2009	2009	2009	2	0	2	Export	705	Slovenia	SVN	699	India	IND								21	HIDES,SKINS,FURSKINS,RAW	1	No Quantity							80779			0
S3	2009	2009	2009	2	0	2	Export	705	Slovenia	SVN	703	Slovakia	SVK								21	HIDES,SKINS,FURSKINS,RAW	1	No Quantity							29157			0
S3	2009	2009	2009	2	0	2	Export	705	Slovenia	SVN	724	Spain	ESP								21	HIDES,SKINS,FURSKINS,RAW	1	No Quantity							111933			0
S3	2009	2009	2009	2	0	2	Export	705	Slovenia	SVN	764	Thailand	THA								21	HIDES,SKINS,FURSKINS,RAW	1	No Quantity							176733			0
S3	2009	2009	2009	2	0	2	Export	703	Slovakia	SVK	0	World	WLD								22	OIL SEED,OLEAGINUS FRUIT	1	No Quantity							212894609			0
S3	2009	2009	2009	2	0	2	Export	703	Slovakia	SVK	40	Austria	AUT								22	OIL SEED,OLEAGINUS FRUIT	1	No Quantity							57482859			0
S3	2009	2009	2009	2	0	2	Export	703	Slovakia	SVK	56	Belgium	BEL								22	OIL SEED,OLEAGINUS FRUIT	1	No Quantity							165150			0
S3	2009	2009	2009	2	0	2	Export	703	Slovakia	SVK	70	Bosnia Herzegovina	BIH								22	OIL SEED,OLEAGINUS FRUIT	1	No Quantity							355001			0
S3	2009	2009	2009	2	0	2	Export	703	Slovakia	SVK	100	Bulgaria	BGR								22	OIL SEED,OLEAGINUS FRUIT	1	No Quantity							6488			0
S3	2009	2009	2009	2	0	2	Export	703	Slovakia	SVK	191	Croatia	HRV								22	OIL SEED,OLEAGINUS FRUIT	1	No Quantity							86013			0
S3	2009	2009	2009	2	0	2	Export	703	Slovakia	SVK	203	Czechia	CZE								22	OIL SEED,OLEAGINUS FRUIT	1	No Quantity							19051011			0
S3	2009	2009	2009	2	0	2	Export	703	Slovakia	SVK	208	Denmark	DNK								22	OIL SEED,OLEAGINUS FRUIT	1	No Quantity							3152740			0
S3	2009	2009	2009	2	0	2	Export	703	Slovakia	SVK	233	Estonia	EST								22	OIL SEED,OLEAGINUS FRUIT	1	No Quantity							87886			0
S3	2009	2009	2009	2	0	2	Export	703	Slovakia	SVK	251	France	FRA								22	OIL SEED,OLEAGINUS FRUIT	1	No Quantity							798423			0
S3	2009	2009	2009	2	0	2	Export	703	Slovakia	SVK	276	Germany	DEU								22	OIL SEED,OLEAGINUS FRUIT	1	No Quantity							30847379			0
S3	2009	2009	2009	2	0	2	Export	703	Slovakia	SVK	300	Greece	GRC								22	OIL SEED,OLEAGINUS FRUIT	1	No Quantity							288			0
S3	2009	2009	2009	2	0	2	Export	703	Slovakia	SVK	348	Hungary	HUN								22	OIL SEED,OLEAGINUS FRUIT	1	No Quantity							58207072			0
S3	2009	2009	2009	2	0	2	Export	703	Slovakia	SVK	372	Ireland	IRL								22	OIL SEED,OLEAGINUS FRUIT	1	No Quantity							2788			0
S3	2009	2009	2009	2	0	2	Export	703	Slovakia	SVK	381	Italy	ITA								22	OIL SEED,OLEAGINUS FRUIT	1	No Quantity							12000092			0
S3	2009	2009	2009	2	0	2	Export	703	Slovakia	SVK	470	Malta	MLT								22	OIL SEED,OLEAGINUS FRUIT	1	No Quantity							5479264			0
S3	2009	2009	2009	2	0	2	Export	703	Slovakia	SVK	528	Netherlands	NLD								22	OIL SEED,OLEAGINUS FRUIT	1	No Quantity							1574446			0
S3	2009	2009	2009	2	0	2	Export	703	Slovakia	SVK	579	Norway	NOR								22	OIL SEED,OLEAGINUS FRUIT	1	No Quantity							517769			0
S3	2009	2009	2009	2	0	2	Export	703	Slovakia	SVK	616	Poland	POL								22	OIL SEED,OLEAGINUS FRUIT	1	No Quantity							19822367			0
S3	2009	2009	2009	2	0	2	Export	703	Slovakia	SVK	642	Romania	ROU								22	OIL SEED,OLEAGINUS FRUIT	1	No Quantity							189556			0
S3	2009	2009	2009	2	0	2	Export	703	Slovakia	SVK	643	Russian Federation	RUS								22	OIL SEED,OLEAGINUS FRUIT	1	No Quantity							84367			0
S3	2009	2009	2009	2	0	2	Export	703	Slovakia	SVK	705	Slovenia	SVN								22	OIL SEED,OLEAGINUS FRUIT	1	No Quantity							354			0
S3	2009	2009	2009	2	0	2	Export	703	Slovakia	SVK	752	Sweden	SWE								22	OIL SEED,OLEAGINUS FRUIT	1	No Quantity							63453			0
S3	2009	2009	2009	2	0	2	Export	703	Slovakia	SVK	826	United Kingdom	GBR								22	OIL SEED,OLEAGINUS FRUIT	1	No Quantity							2919841			0
S3	2009	2009	2009	2	0	2	Export	705	Slovenia	SVN	0	World	WLD								22	OIL SEED,OLEAGINUS FRUIT	1	No Quantity							3965930			0
S3	2009	2009	2009	2	0	2	Export	705	Slovenia	SVN	8	Albania	ALB								22	OIL SEED,OLEAGINUS FRUIT	1	No Quantity							614			0
S3	2009	2009	2009	2	0	2	Export	705	Slovenia	SVN	40	Austria	AUT								22	OIL SEED,OLEAGINUS FRUIT	1	No Quantity							1742450			0
S3	2009	2009	2009	2	0	2	Export	705	Slovenia	SVN	70	Bosnia Herzegovina	BIH								22	OIL SEED,OLEAGINUS FRUIT	1	No Quantity							15568			0
S3	2009	2009	2009	2	0	2	Export	705	Slovenia	SVN	100	Bulgaria	BGR								22	OIL SEED,OLEAGINUS FRUIT	1	No Quantity							1086			0
S3	2009	2009	2009	2	0	2	Export	705	Slovenia	SVN	191	Croatia	HRV								22	OIL SEED,OLEAGINUS FRUIT	1	No Quantity							590728			0
S3	2009	2009	2009	2	0	2	Export	705	Slovenia	SVN	233	Estonia	EST								22	OIL SEED,OLEAGINUS FRUIT	1	No Quantity							7			0
S3	2009	2009	2009	2	0	2	Export	705	Slovenia	SVN	251	France	FRA								22	OIL SEED,OLEAGINUS FRUIT	1	No Quantity							202			0
S3	2009	2009	2009	2	0	2	Export	705	Slovenia	SVN	276	Germany	DEU								22	OIL SEED,OLEAGINUS FRUIT	1	No Quantity							85			0
S3	2009	2009	2009	2	0	2	Export	705	Slovenia	SVN	344	China, Hong Kong SAR	HKG								22	OIL SEED,OLEAGINUS FRUIT	1	No Quantity							63526			0
S3	2009	2009	2009	2	0	2	Export	705	Slovenia	SVN	348	Hungary	HUN								22	OIL SEED,OLEAGINUS FRUIT	1	No Quantity							2867			0
S3	2009	2009	2009	2	0	2	Export	705	Slovenia	SVN	381	Italy	ITA								22	OIL SEED,OLEAGINUS FRUIT	1	No Quantity							1490500			0
S3	2009	2009	2009	2	0	2	Export	705	Slovenia	SVN	428	Latvia	LVA								22	OIL SEED,OLEAGINUS FRUIT	1	No Quantity							255			0
S3	2009	2009	2009	2	0	2	Export	705	Slovenia	SVN	499	Montenegro	MNE								22	OIL SEED,OLEAGINUS FRUIT	1	No Quantity							205			0
S3	2009	2009	2009	2	0	2	Export	705	Slovenia	SVN	579	Norway	NOR								22	OIL SEED,OLEAGINUS FRUIT	1	No Quantity							37			0
S3	2009	2009	2009	2	0	2	Export	705	Slovenia	SVN	642	Romania	ROU								22	OIL SEED,OLEAGINUS FRUIT	1	No Quantity							8422			0
S3	2009	2009	2009	2	0	2	Export	705	Slovenia	SVN	688	Serbia	SRB								22	OIL SEED,OLEAGINUS FRUIT	1	No Quantity							49379			0
S3	2009	2009	2009	2	0	2	Export	703	Slovakia	SVK	0	World	WLD								23	CRUDE RUBBER	1	No Quantity							18923088			0
S3	2009	2009	2009	2	0	2	Export	703	Slovakia	SVK	40	Austria	AUT								23	CRUDE RUBBER	1	No Quantity							1160019			0
S3	2009	2009	2009	2	0	2	Export	703	Slovakia	SVK	100	Bulgaria	BGR								23	CRUDE RUBBER	1	No Quantity							47054			0
S3	2009	2009	2009	2	0	2	Export	703	Slovakia	SVK	112	Belarus	BLR								23	CRUDE RUBBER	1	No Quantity							3873			0
S3	2009	2009	2009	2	0	2	Export	703	Slovakia	SVK	124	Canada	CAN								23	CRUDE RUBBER	1	No Quantity							42			0
S3	2009	2009	2009	2	0	2	Export	703	Slovakia	SVK	203	Czechia	CZE								23	CRUDE RUBBER	1	No Quantity							4276768			0
S3	2009	2009	2009	2	0	2	Export	703	Slovakia	SVK	231	Ethiopia	ETH								23	CRUDE RUBBER	1	No Quantity							169063			0
S3	2009	2009	2009	2	0	2	Export	703	Slovakia	SVK	276	Germany	DEU								23	CRUDE RUBBER	1	No Quantity							7478137			0
S3	2009	2009	2009	2	0	2	Export	703	Slovakia	SVK	348	Hungary	HUN								23	CRUDE RUBBER	1	No Quantity							52134			0
S3	2009	2009	2009	2	0	2	Export	703	Slovakia	SVK	381	Italy	ITA								23	CRUDE RUBBER	1	No Quantity							16324			0
S3	2009	2009	2009	2	0	2	Export	703	Slovakia	SVK	470	Malta	MLT								23	CRUDE RUBBER	1	No Quantity							403240			0
S3	2009	2009	2009	2	0	2	Export	703	Slovakia	SVK	616	Poland	POL								23	CRUDE RUBBER	1	No Quantity							2548637			0
S3	2009	2009	2009	2	0	2	Export	703	Slovakia	SVK	620	Portugal	PRT								23	CRUDE RUBBER	1	No Quantity							179630			0
S3	2009	2009	2009	2	0	2	Export	703	Slovakia	SVK	642	Romania	ROU								23	CRUDE RUBBER	1	No Quantity							4842			0
S3	2009	2009	2009	2	0	2	Export	703	Slovakia	SVK	643	Russian Federation	RUS								23	CRUDE RUBBER	1	No Quantity							49022			0
S3	2009	2009	2009	2	0	2	Export	703	Slovakia	SVK	688	Serbia	SRB								23	CRUDE RUBBER	1	No Quantity							252057			0
S3	2009	2009	2009	2	0	2	Export	703	Slovakia	SVK	699	India	IND								23	CRUDE RUBBER	1	No Quantity							7826			0
S3	2009	2009	2009	2	0	2	Export	703	Slovakia	SVK	704	Viet Nam	VNM								23	CRUDE RUBBER	1	No Quantity							47454			0
S3	2009	2009	2009	2	0	2	Export	703	Slovakia	SVK	724	Spain	ESP								23	CRUDE RUBBER	1	No Quantity							1562260			0
S3	2009	2009	2009	2	0	2	Export	703	Slovakia	SVK	792	Turkey	TUR								23	CRUDE RUBBER	1	No Quantity							86777			0
S3	2009	2009	2009	2	0	2	Export	703	Slovakia	SVK	842	USA	USA								23	CRUDE RUBBER	1	No Quantity							563572			0
S3	2009	2009	2009	2	0	2	Export	703	Slovakia	SVK	899	Areas, nes									23	CRUDE RUBBER	1	No Quantity							14359			0
S3	2009	2009	2009	2	0	2	Export	705	Slovenia	SVN	0	World	WLD								23	CRUDE RUBBER	1	No Quantity							10353132			0
S3	2009	2009	2009	2	0	2	Export	705	Slovenia	SVN	8	Albania	ALB								23	CRUDE RUBBER	1	No Quantity							2973			0
S3	2009	2009	2009	2	0	2	Export	705	Slovenia	SVN	24	Angola	AGO								23	CRUDE RUBBER	1	No Quantity							52			0
S3	2009	2009	2009	2	0	2	Export	705	Slovenia	SVN	40	Austria	AUT								23	CRUDE RUBBER	1	No Quantity							6820783			0
S3	2009	2009	2009	2	0	2	Export	705	Slovenia	SVN	70	Bosnia Herzegovina	BIH								23	CRUDE RUBBER	1	No Quantity							124659			0
S3	2009	2009	2009	2	0	2	Export	705	Slovenia	SVN	100	Bulgaria	BGR								23	CRUDE RUBBER	1	No Quantity							3229			0
S3	2009	2009	2009	2	0	2	Export	705	Slovenia	SVN	191	Croatia	HRV								23	CRUDE RUBBER	1	No Quantity							149683			0
S3	2009	2009	2009	2	0	2	Export	705	Slovenia	SVN	196	Cyprus	CYP								23	CRUDE RUBBER	1	No Quantity							2011			0
S3	2009	2009	2009	2	0	2	Export	705	Slovenia	SVN	203	Czechia	CZE								23	CRUDE RUBBER	1	No Quantity							278033			0
S3	2009	2009	2009	2	0	2	Export	705	Slovenia	SVN	233	Estonia	EST								23	CRUDE RUBBER	1	No Quantity							397			0
S3	2009	2009	2009	2	0	2	Export	705	Slovenia	SVN	251	France	FRA								23	CRUDE RUBBER	1	No Quantity							10589			0
S3	2009	2009	2009	2	0	2	Export	705	Slovenia	SVN	276	Germany	DEU								23	CRUDE RUBBER	1	No Quantity							1113390			0
S3	2009	2009	2009	2	0	2	Export	705	Slovenia	SVN	300	Greece	GRC								23	CRUDE RUBBER	1	No Quantity							9327			0
S3	2009	2009	2009	2	0	2	Export	705	Slovenia	SVN	348	Hungary	HUN								23	CRUDE RUBBER	1	No Quantity							11975			0
S3	2009	2009	2009	2	0	2	Export	705	Slovenia	SVN	381	Italy	ITA								23	CRUDE RUBBER	1	No Quantity							207299			0
S3	2009	2009	2009	2	0	2	Export	705	Slovenia	SVN	440	Lithuania	LTU								23	CRUDE RUBBER	1	No Quantity							2875			0
S3	2009	2009	2009	2	0	2	Export	705	Slovenia	SVN	442	Luxembourg	LUX								23	CRUDE RUBBER	1	No Quantity							292252			0
S3	2009	2009	2009	2	0	2	Export	705	Slovenia	SVN	499	Montenegro	MNE								23	CRUDE RUBBER	1	No Quantity							22369			0
S3	2009	2009	2009	2	0	2	Export	705	Slovenia	SVN	616	Poland	POL								23	CRUDE RUBBER	1	No Quantity							60859			0
S3	2009	2009	2009	2	0	2	Export	705	Slovenia	SVN	642	Romania	ROU								23	CRUDE RUBBER	1	No Quantity							125328			0
S3	2009	2009	2009	2	0	2	Export	705	Slovenia	SVN	688	Serbia	SRB								23	CRUDE RUBBER	1	No Quantity							78061			0
S3	2009	2009	2009	2	0	2	Export	705	Slovenia	SVN	703	Slovakia	SVK								23	CRUDE RUBBER	1	No Quantity							45812			0
S3	2009	2009	2009	2	0	2	Export	705	Slovenia	SVN	724	Spain	ESP								23	CRUDE RUBBER	1	No Quantity							25125			0
S3	2009	2009	2009	2	0	2	Export	705	Slovenia	SVN	757	Switzerland	CHE								23	CRUDE RUBBER	1	No Quantity							167			0
S3	2009	2009	2009	2	0	2	Export	705	Slovenia	SVN	792	Turkey	TUR								23	CRUDE RUBBER	1	No Quantity							687938			0
S3	2009	2009	2009	2	0	2	Export	705	Slovenia	SVN	804	Ukraine	UKR								23	CRUDE RUBBER	1	No Quantity							32898			0
S3	2009	2009	2009	2	0	2	Export	705	Slovenia	SVN	807	North Macedonia	MKD								23	CRUDE RUBBER	1	No Quantity							4598			0
S3	2009	2009	2009	2	0	2	Export	705	Slovenia	SVN	826	United Kingdom	GBR								23	CRUDE RUBBER	1	No Quantity							240450			0
S3	2009	2009	2009	2	0	2	Export	703	Slovakia	SVK	0	World	WLD								24	CORK AND WOOD	1	No Quantity							522308734			0
S3	2009	2009	2009	2	0	2	Export	703	Slovakia	SVK	8	Albania	ALB								24	CORK AND WOOD	1	No Quantity							44614			0
S3	2009	2009	2009	2	0	2	Export	703	Slovakia	SVK	40	Austria	AUT								24	CORK AND WOOD	1	No Quantity							90864686			0
S3	2009	2009	2009	2	0	2	Export	703	Slovakia	SVK	48	Bahrain	BHR								24	CORK AND WOOD	1	No Quantity							9515			0
S3	2009	2009	2009	2	0	2	Export	703	Slovakia	SVK	56	Belgium	BEL								24	CORK AND WOOD	1	No Quantity							560203			0
S3	2009	2009	2009	2	0	2	Export	703	Slovakia	SVK	70	Bosnia Herzegovina	BIH								24	CORK AND WOOD	1	No Quantity							142497			0
S3	2009	2009	2009	2	0	2	Export	703	Slovakia	SVK	100	Bulgaria	BGR								24	CORK AND WOOD	1	No Quantity							7195			0
S3	2009	2009	2009	2	0	2	Export	703	Slovakia	SVK	156	China	CHN								24	CORK AND WOOD	1	No Quantity							174006			0
S3	2009	2009	2009	2	0	2	Export	703	Slovakia	SVK	191	Croatia	HRV								24	CORK AND WOOD	1	No Quantity							2740222			0
S3	2009	2009	2009	2	0	2	Export	703	Slovakia	SVK	196	Cyprus	CYP								24	CORK AND WOOD	1	No Quantity							2401330			0
S3	2009	2009	2009	2	0	2	Export	703	Slovakia	SVK	203	Czechia	CZE								24	CORK AND WOOD	1	No Quantity							185082712			0
S3	2009	2009	2009	2	0	2	Export	703	Slovakia	SVK	208	Denmark	DNK								24	CORK AND WOOD	1	No Quantity							1421086			0
S3	2009	2009	2009	2	0	2	Export	703	Slovakia	SVK	246	Finland	FIN								24	CORK AND WOOD	1	No Quantity							38294			0
S3	2009	2009	2009	2	0	2	Export	703	Slovakia	SVK	251	France	FRA								24	CORK AND WOOD	1	No Quantity							3544687			0
S3	2009	2009	2009	2	0	2	Export	703	Slovakia	SVK	276	Germany	DEU								24	CORK AND WOOD	1	No Quantity							11212445			0
S3	2009	2009	2009	2	0	2	Export	703	Slovakia	SVK	300	Greece	GRC								24	CORK AND WOOD	1	No Quantity							9808409			0
S3	2009	2009	2009	2	0	2	Export	703	Slovakia	SVK	344	China, Hong Kong SAR	HKG								24	CORK AND WOOD	1	No Quantity							46589			0
S3	2009	2009	2009	2	0	2	Export	703	Slovakia	SVK	348	Hungary	HUN								24	CORK AND WOOD	1	No Quantity							114669346			0
S3	2009	2009	2009	2	0	2	Export	703	Slovakia	SVK	352	Iceland	ISL								24	CORK AND WOOD	1	No Quantity							894			0
S3	2009	2009	2009	2	0	2	Export	703	Slovakia	SVK	360	Indonesia	IDN								24	CORK AND WOOD	1	No Quantity							8012			0
S3	2009	2009	2009	2	0	2	Export	703	Slovakia	SVK	368	Iraq	IRQ								24	CORK AND WOOD	1	No Quantity							292508			0
S3	2009	2009	2009	2	0	2	Export	703	Slovakia	SVK	372	Ireland	IRL								24	CORK AND WOOD	1	No Quantity							12599			0
S3	2009	2009	2009	2	0	2	Export	703	Slovakia	SVK	376	Israel	ISR								24	CORK AND WOOD	1	No Quantity							110960			0
S3	2009	2009	2009	2	0	2	Export	703	Slovakia	SVK	381	Italy	ITA								24	CORK AND WOOD	1	No Quantity							48526704			0
S3	2009	2009	2009	2	0	2	Export	703	Slovakia	SVK	400	Jordan	JOR								24	CORK AND WOOD	1	No Quantity							11340			0
S3	2009	2009	2009	2	0	2	Export	703	Slovakia	SVK	410	Rep. of Korea	KOR								24	CORK AND WOOD	1	No Quantity							96836			0
S3	2009	2009	2009	2	0	2	Export	703	Slovakia	SVK	428	Latvia	LVA								24	CORK AND WOOD	1	No Quantity							58039			0
S3	2009	2009	2009	2	0	2	Export	703	Slovakia	SVK	440	Lithuania	LTU								24	CORK AND WOOD	1	No Quantity							374119			0
S3	2009	2009	2009	2	0	2	Export	703	Slovakia	SVK	470	Malta	MLT								24	CORK AND WOOD	1	No Quantity							4224			0
S3	2009	2009	2009	2	0	2	Export	703	Slovakia	SVK	490	Other Asia, nes									24	CORK AND WOOD	1	No Quantity							54900			0
S3	2009	2009	2009	2	0	2	Export	703	Slovakia	SVK	498	Rep. of Moldova	MDA								24	CORK AND WOOD	1	No Quantity							1754			0
S3	2009	2009	2009	2	0	2	Export	703	Slovakia	SVK	499	Montenegro	MNE								24	CORK AND WOOD	1	No Quantity							51180			0
S3	2009	2009	2009	2	0	2	Export	703	Slovakia	SVK	528	Netherlands	NLD								24	CORK AND WOOD	1	No Quantity							511542			0
S3	2009	2009	2009	2	0	2	Export	703	Slovakia	SVK	579	Norway	NOR								24	CORK AND WOOD	1	No Quantity							46536			0
S3	2009	2009	2009	2	0	2	Export	703	Slovakia	SVK	586	Pakistan	PAK								24	CORK AND WOOD	1	No Quantity							6231			0
S3	2009	2009	2009	2	0	2	Export	703	Slovakia	SVK	616	Poland	POL								24	CORK AND WOOD	1	No Quantity							38147522			0
S3	2009	2009	2009	2	0	2	Export	703	Slovakia	SVK	620	Portugal	PRT								24	CORK AND WOOD	1	No Quantity							38820			0
S3	2009	2009	2009	2	0	2	Export	703	Slovakia	SVK	634	Qatar	QAT								24	CORK AND WOOD	1	No Quantity							65131			0
S3	2009	2009	2009	2	0	2	Export	703	Slovakia	SVK	642	Romania	ROU								24	CORK AND WOOD	1	No Quantity							752671			0
S3	2009	2009	2009	2	0	2	Export	703	Slovakia	SVK	674	San Marino	SMR								24	CORK AND WOOD	1	No Quantity							105800			0
S3	2009	2009	2009	2	0	2	Export	703	Slovakia	SVK	682	Saudi Arabia	SAU								24	CORK AND WOOD	1	No Quantity							54012			0
S3	2009	2009	2009	2	0	2	Export	703	Slovakia	SVK	688	Serbia	SRB								24	CORK AND WOOD	1	No Quantity							1281999			0
S3	2009	2009	2009	2	0	2	Export	703	Slovakia	SVK	704	Viet Nam	VNM								24	CORK AND WOOD	1	No Quantity							23272			0
S3	2009	2009	2009	2	0	2	Export	703	Slovakia	SVK	705	Slovenia	SVN								24	CORK AND WOOD	1	No Quantity							6203618			0
S3	2009	2009	2009	2	0	2	Export	703	Slovakia	SVK	724	Spain	ESP								24	CORK AND WOOD	1	No Quantity							30705			0
S3	2009	2009	2009	2	0	2	Export	703	Slovakia	SVK	736	Fmr Sudan	SDN								24	CORK AND WOOD	1	No Quantity							66429			0
S3	2009	2009	2009	2	0	2	Export	703	Slovakia	SVK	752	Sweden	SWE								24	CORK AND WOOD	1	No Quantity							150464			0
S3	2009	2009	2009	2	0	2	Export	703	Slovakia	SVK	757	Switzerland	CHE								24	CORK AND WOOD	1	No Quantity							1163560			0
S3	2009	2009	2009	2	0	2	Export	703	Slovakia	SVK	784	United Arab Emirates	ARE								24	CORK AND WOOD	1	No Quantity							72126			0
S3	2009	2009	2009	2	0	2	Export	703	Slovakia	SVK	788	Tunisia	TUN								24	CORK AND WOOD	1	No Quantity							118797			0
S3	2009	2009	2009	2	0	2	Export	703	Slovakia	SVK	792	Turkey	TUR								24	CORK AND WOOD	1	No Quantity							78075			0
S3	2009	2009	2009	2	0	2	Export	703	Slovakia	SVK	804	Ukraine	UKR								24	CORK AND WOOD	1	No Quantity							496852			0
S3	2009	2009	2009	2	0	2	Export	703	Slovakia	SVK	807	North Macedonia	MKD								24	CORK AND WOOD	1	No Quantity							133512			0
S3	2009	2009	2009	2	0	2	Export	703	Slovakia	SVK	826	United Kingdom	GBR								24	CORK AND WOOD	1	No Quantity							387237			0
S3	2009	2009	2009	2	0	2	Export	703	Slovakia	SVK	842	USA	USA								24	CORK AND WOOD	1	No Quantity							1918			0
S3	2009	2009	2009	2	0	2	Export	705	Slovenia	SVN	0	World	WLD								24	CORK AND WOOD	1	No Quantity							360472668			0
S3	2009	2009	2009	2	0	2	Export	705	Slovenia	SVN	8	Albania	ALB								24	CORK AND WOOD	1	No Quantity							151736			0
S3	2009	2009	2009	2	0	2	Export	705	Slovenia	SVN	12	Algeria	DZA								24	CORK AND WOOD	1	No Quantity							81702332			0
S3	2009	2009	2009	2	0	2	Export	705	Slovenia	SVN	32	Argentina	ARG								24	CORK AND WOOD	1	No Quantity							200683			0
S3	2009	2009	2009	2	0	2	Export	705	Slovenia	SVN	36	Australia	AUS								24	CORK AND WOOD	1	No Quantity							3955			0
S3	2009	2009	2009	2	0	2	Export	705	Slovenia	SVN	40	Austria	AUT								24	CORK AND WOOD	1	No Quantity							38131506			0
S3	2009	2009	2009	2	0	2	Export	705	Slovenia	SVN	48	Bahrain	BHR								24	CORK AND WOOD	1	No Quantity							376194			0
S3	2009	2009	2009	2	0	2	Export	705	Slovenia	SVN	56	Belgium	BEL								24	CORK AND WOOD	1	No Quantity							144777			0
S3	2009	2009	2009	2	0	2	Export	705	Slovenia	SVN	70	Bosnia Herzegovina	BIH								24	CORK AND WOOD	1	No Quantity							1576434			0
S3	2009	2009	2009	2	0	2	Export	705	Slovenia	SVN	100	Bulgaria	BGR								24	CORK AND WOOD	1	No Quantity							344712			0
S3	2009	2009	2009	2	0	2	Export	705	Slovenia	SVN	112	Belarus	BLR								24	CORK AND WOOD	1	No Quantity							31853			0
S3	2009	2009	2009	2	0	2	Export	705	Slovenia	SVN	124	Canada	CAN								24	CORK AND WOOD	1	No Quantity							20066			0
S3	2009	2009	2009	2	0	2	Export	705	Slovenia	SVN	156	China	CHN								24	CORK AND WOOD	1	No Quantity							107365			0
S3	2009	2009	2009	2	0	2	Export	705	Slovenia	SVN	191	Croatia	HRV								24	CORK AND WOOD	1	No Quantity							23858001			0
S3	2009	2009	2009	2	0	2	Export	705	Slovenia	SVN	196	Cyprus	CYP								24	CORK AND WOOD	1	No Quantity							124372			0
S3	2009	2009	2009	2	0	2	Export	705	Slovenia	SVN	203	Czechia	CZE								24	CORK AND WOOD	1	No Quantity							484835			0
S3	2009	2009	2009	2	0	2	Export	705	Slovenia	SVN	208	Denmark	DNK								24	CORK AND WOOD	1	No Quantity							236891			0
S3	2009	2009	2009	2	0	2	Export	705	Slovenia	SVN	233	Estonia	EST								24	CORK AND WOOD	1	No Quantity							12841			0
S3	2009	2009	2009	2	0	2	Export	705	Slovenia	SVN	251	France	FRA								24	CORK AND WOOD	1	No Quantity							169794			0
S3	2009	2009	2009	2	0	2	Export	705	Slovenia	SVN	262	Djibouti	DJI								24	CORK AND WOOD	1	No Quantity							54979			0
S3	2009	2009	2009	2	0	2	Export	705	Slovenia	SVN	276	Germany	DEU								24	CORK AND WOOD	1	No Quantity							7194690			0
S3	2009	2009	2009	2	0	2	Export	705	Slovenia	SVN	300	Greece	GRC								24	CORK AND WOOD	1	No Quantity							461609			0
S3	2009	2009	2009	2	0	2	Export	705	Slovenia	SVN	348	Hungary	HUN								24	CORK AND WOOD	1	No Quantity							45563			0
S3	2009	2009	2009	2	0	2	Export	705	Slovenia	SVN	364	Iran	IRN								24	CORK AND WOOD	1	No Quantity							784408			0
S3	2009	2009	2009	2	0	2	Export	705	Slovenia	SVN	372	Ireland	IRL								24	CORK AND WOOD	1	No Quantity							412			0
S3	2009	2009	2009	2	0	2	Export	705	Slovenia	SVN	381	Italy	ITA								24	CORK AND WOOD	1	No Quantity							93864912			0
S3	2009	2009	2009	2	0	2	Export	705	Slovenia	SVN	392	Japan	JPN								24	CORK AND WOOD	1	No Quantity							457186			0
S3	2009	2009	2009	2	0	2	Export	705	Slovenia	SVN	414	Kuwait	KWT								24	CORK AND WOOD	1	No Quantity							763389			0
S3	2009	2009	2009	2	0	2	Export	705	Slovenia	SVN	434	Libya	LBY								24	CORK AND WOOD	1	No Quantity							41745040			0
S3	2009	2009	2009	2	0	2	Export	705	Slovenia	SVN	442	Luxembourg	LUX								24	CORK AND WOOD	1	No Quantity							195330			0
S3	2009	2009	2009	2	0	2	Export	705	Slovenia	SVN	450	Madagascar	MDG								24	CORK AND WOOD	1	No Quantity							24189			0
S3	2009	2009	2009	2	0	2	Export	705	Slovenia	SVN	499	Montenegro	MNE								24	CORK AND WOOD	1	No Quantity							633155			0
S3	2009	2009	2009	2	0	2	Export	705	Slovenia	SVN	504	Morocco	MAR								24	CORK AND WOOD	1	No Quantity							2683980			0
S3	2009	2009	2009	2	0	2	Export	705	Slovenia	SVN	528	Netherlands	NLD								24	CORK AND WOOD	1	No Quantity							1335			0
S3	2009	2009	2009	2	0	2	Export	705	Slovenia	SVN	579	Norway	NOR								24	CORK AND WOOD	1	No Quantity							1845236			0
S3	2009	2009	2009	2	0	2	Export	705	Slovenia	SVN	616	Poland	POL								24	CORK AND WOOD	1	No Quantity							287873			0
S3	2009	2009	2009	2	0	2	Export	705	Slovenia	SVN	634	Qatar	QAT								24	CORK AND WOOD	1	No Quantity							2126582			0
S3	2009	2009	2009	2	0	2	Export	705	Slovenia	SVN	642	Romania	ROU								24	CORK AND WOOD	1	No Quantity							1300035			0
S3	2009	2009	2009	2	0	2	Export	705	Slovenia	SVN	643	Russian Federation	RUS								24	CORK AND WOOD	1	No Quantity							1479			0
S3	2009	2009	2009	2	0	2	Export	705	Slovenia	SVN	682	Saudi Arabia	SAU								24	CORK AND WOOD	1	No Quantity							19459462			0
S3	2009	2009	2009	2	0	2	Export	705	Slovenia	SVN	688	Serbia	SRB								24	CORK AND WOOD	1	No Quantity							2858651			0
S3	2009	2009	2009	2	0	2	Export	705	Slovenia	SVN	703	Slovakia	SVK								24	CORK AND WOOD	1	No Quantity							884398			0
S3	2009	2009	2009	2	0	2	Export	705	Slovenia	SVN	724	Spain	ESP								24	CORK AND WOOD	1	No Quantity							1103628			0
S3	2009	2009	2009	2	0	2	Export	705	Slovenia	SVN	736	Fmr Sudan	SDN								24	CORK AND WOOD	1	No Quantity							120303			0
S3	2009	2009	2009	2	0	2	Export	705	Slovenia	SVN	752	Sweden	SWE								24	CORK AND WOOD	1	No Quantity							290366			0
S3	2009	2009	2009	2	0	2	Export	705	Slovenia	SVN	757	Switzerland	CHE								24	CORK AND WOOD	1	No Quantity							104121			0
S3	2009	2009	2009	2	0	2	Export	705	Slovenia	SVN	764	Thailand	THA								24	CORK AND WOOD	1	No Quantity							38431			0
S3	2009	2009	2009	2	0	2	Export	705	Slovenia	SVN	784	United Arab Emirates	ARE								24	CORK AND WOOD	1	No Quantity							135523			0
S3	2009	2009	2009	2	0	2	Export	705	Slovenia	SVN	788	Tunisia	TUN								24	CORK AND WOOD	1	No Quantity							14636260			0
S3	2009	2009	2009	2	0	2	Export	705	Slovenia	SVN	804	Ukraine	UKR								24	CORK AND WOOD	1	No Quantity							840			0
S3	2009	2009	2009	2	0	2	Export	705	Slovenia	SVN	807	North Macedonia	MKD								24	CORK AND WOOD	1	No Quantity							1295023			0
S3	2009	2009	2009	2	0	2	Export	705	Slovenia	SVN	818	Egypt	EGY								24	CORK AND WOOD	1	No Quantity							1087523			0
S3	2009	2009	2009	2	0	2	Export	705	Slovenia	SVN	826	United Kingdom	GBR								24	CORK AND WOOD	1	No Quantity							952732			0
S3	2009	2009	2009	2	0	2	Export	705	Slovenia	SVN	842	USA	USA								24	CORK AND WOOD	1	No Quantity							203038			0
S3	2009	2009	2009	2	0	2	Export	705	Slovenia	SVN	887	Yemen	YEM								24	CORK AND WOOD	1	No Quantity							15152639			0
S3	2009	2009	2009	2	0	2	Export	703	Slovakia	SVK	0	World	WLD								25	PULP AND WASTE PAPER	1	No Quantity							86486153			0
S3	2009	2009	2009	2	0	2	Export	703	Slovakia	SVK	40	Austria	AUT								25	PULP AND WASTE PAPER	1	No Quantity							24090906			0
S3	2009	2009	2009	2	0	2	Export	703	Slovakia	SVK	70	Bosnia Herzegovina	BIH								25	PULP AND WASTE PAPER	1	No Quantity							6300897			0
S3	2009	2009	2009	2	0	2	Export	703	Slovakia	SVK	100	Bulgaria	BGR								25	PULP AND WASTE PAPER	1	No Quantity							848376			0
S3	2009	2009	2009	2	0	2	Export	703	Slovakia	SVK	112	Belarus	BLR								25	PULP AND WASTE PAPER	1	No Quantity							23828			0
S3	2009	2009	2009	2	0	2	Export	703	Slovakia	SVK	156	China	CHN								25	PULP AND WASTE PAPER	1	No Quantity							274276			0
S3	2009	2009	2009	2	0	2	Export	703	Slovakia	SVK	203	Czechia	CZE								25	PULP AND WASTE PAPER	1	No Quantity							6444201			0
S3	2009	2009	2009	2	0	2	Export	703	Slovakia	SVK	233	Estonia	EST								25	PULP AND WASTE PAPER	1	No Quantity							19192			0
S3	2009	2009	2009	2	0	2	Export	703	Slovakia	SVK	246	Finland	FIN								25	PULP AND WASTE PAPER	1	No Quantity							58458			0
S3	2009	2009	2009	2	0	2	Export	703	Slovakia	SVK	251	France	FRA								25	PULP AND WASTE PAPER	1	No Quantity							6200733			0
S3	2009	2009	2009	2	0	2	Export	703	Slovakia	SVK	276	Germany	DEU								25	PULP AND WASTE PAPER	1	No Quantity							11761654			0
S3	2009	2009	2009	2	0	2	Export	703	Slovakia	SVK	300	Greece	GRC								25	PULP AND WASTE PAPER	1	No Quantity							1503149			0
S3	2009	2009	2009	2	0	2	Export	703	Slovakia	SVK	348	Hungary	HUN								25	PULP AND WASTE PAPER	1	No Quantity							2338701			0
S3	2009	2009	2009	2	0	2	Export	703	Slovakia	SVK	381	Italy	ITA								25	PULP AND WASTE PAPER	1	No Quantity							3391991			0
S3	2009	2009	2009	2	0	2	Export	703	Slovakia	SVK	616	Poland	POL								25	PULP AND WASTE PAPER	1	No Quantity							2158859			0
S3	2009	2009	2009	2	0	2	Export	703	Slovakia	SVK	642	Romania	ROU								25	PULP AND WASTE PAPER	1	No Quantity							3396999			0
S3	2009	2009	2009	2	0	2	Export	703	Slovakia	SVK	643	Russian Federation	RUS								25	PULP AND WASTE PAPER	1	No Quantity							22071			0
S3	2009	2009	2009	2	0	2	Export	703	Slovakia	SVK	682	Saudi Arabia	SAU								25	PULP AND WASTE PAPER	1	No Quantity							141577			0
S3	2009	2009	2009	2	0	2	Export	703	Slovakia	SVK	705	Slovenia	SVN								25	PULP AND WASTE PAPER	1	No Quantity							15260085			0
S3	2009	2009	2009	2	0	2	Export	703	Slovakia	SVK	757	Switzerland	CHE								25	PULP AND WASTE PAPER	1	No Quantity							797179			0
S3	2009	2009	2009	2	0	2	Export	703	Slovakia	SVK	804	Ukraine	UKR								25	PULP AND WASTE PAPER	1	No Quantity							1333229			0
S3	2009	2009	2009	2	0	2	Export	703	Slovakia	SVK	807	North Macedonia	MKD								25	PULP AND WASTE PAPER	1	No Quantity							119793			0
S3	2009	2009	2009	2	0	2	Export	705	Slovenia	SVN	0	World	WLD								25	PULP AND WASTE PAPER	1	No Quantity							7495664			0
S3	2009	2009	2009	2	0	2	Export	705	Slovenia	SVN	40	Austria	AUT								25	PULP AND WASTE PAPER	1	No Quantity							1298170			0
S3	2009	2009	2009	2	0	2	Export	705	Slovenia	SVN	70	Bosnia Herzegovina	BIH								25	PULP AND WASTE PAPER	1	No Quantity							153700			0
S3	2009	2009	2009	2	0	2	Export	705	Slovenia	SVN	191	Croatia	HRV								25	PULP AND WASTE PAPER	1	No Quantity							746857			0
S3	2009	2009	2009	2	0	2	Export	705	Slovenia	SVN	276	Germany	DEU								25	PULP AND WASTE PAPER	1	No Quantity							2007876			0
S3	2009	2009	2009	2	0	2	Export	705	Slovenia	SVN	300	Greece	GRC								25	PULP AND WASTE PAPER	1	No Quantity							8208			0
S3	2009	2009	2009	2	0	2	Export	705	Slovenia	SVN	348	Hungary	HUN								25	PULP AND WASTE PAPER	1	No Quantity							642			0
S3	2009	2009	2009	2	0	2	Export	705	Slovenia	SVN	381	Italy	ITA								25	PULP AND WASTE PAPER	1	No Quantity							2769226			0
S3	2009	2009	2009	2	0	2	Export	705	Slovenia	SVN	528	Netherlands	NLD								25	PULP AND WASTE PAPER	1	No Quantity							41584			0
S3	2009	2009	2009	2	0	2	Export	705	Slovenia	SVN	686	Senegal	SEN								25	PULP AND WASTE PAPER	1	No Quantity							66			0
S3	2009	2009	2009	2	0	2	Export	705	Slovenia	SVN	703	Slovakia	SVK								25	PULP AND WASTE PAPER	1	No Quantity							590			0
S3	2009	2009	2009	2	0	2	Export	705	Slovenia	SVN	807	North Macedonia	MKD								25	PULP AND WASTE PAPER	1	No Quantity							3379			0
S3	2009	2009	2009	2	0	2	Export	705	Slovenia	SVN	826	United Kingdom	GBR								25	PULP AND WASTE PAPER	1	No Quantity							465365			0
S3	2009	2009	2009	2	0	2	Export	703	Slovakia	SVK	0	World	WLD								26	TEXTILE FIBRES	1	No Quantity							28200694			0
S3	2009	2009	2009	2	0	2	Export	703	Slovakia	SVK	24	Angola	AGO								26	TEXTILE FIBRES	1	No Quantity							19300			0
S3	2009	2009	2009	2	0	2	Export	703	Slovakia	SVK	36	Australia	AUS								26	TEXTILE FIBRES	1	No Quantity							9595			0
S3	2009	2009	2009	2	0	2	Export	703	Slovakia	SVK	40	Austria	AUT								26	TEXTILE FIBRES	1	No Quantity							2718910			0
S3	2009	2009	2009	2	0	2	Export	703	Slovakia	SVK	51	Armenia	ARM								26	TEXTILE FIBRES	1	No Quantity							238			0
S3	2009	2009	2009	2	0	2	Export	703	Slovakia	SVK	52	Barbados	BRB								26	TEXTILE FIBRES	1	No Quantity							1189			0
S3	2009	2009	2009	2	0	2	Export	703	Slovakia	SVK	56	Belgium	BEL								26	TEXTILE FIBRES	1	No Quantity							2059965			0
S3	2009	2009	2009	2	0	2	Export	703	Slovakia	SVK	76	Brazil	BRA								26	TEXTILE FIBRES	1	No Quantity							2238			0
S3	2009	2009	2009	2	0	2	Export	703	Slovakia	SVK	96	Brunei Darussalam	BRN								26	TEXTILE FIBRES	1	No Quantity							32203			0
S3	2009	2009	2009	2	0	2	Export	703	Slovakia	SVK	100	Bulgaria	BGR								26	TEXTILE FIBRES	1	No Quantity							199567			0
S3	2009	2009	2009	2	0	2	Export	703	Slovakia	SVK	112	Belarus	BLR								26	TEXTILE FIBRES	1	No Quantity							1			0
S3	2009	2009	2009	2	0	2	Export	703	Slovakia	SVK	124	Canada	CAN								26	TEXTILE FIBRES	1	No Quantity							5613			0
S3	2009	2009	2009	2	0	2	Export	703	Slovakia	SVK	156	China	CHN								26	TEXTILE FIBRES	1	No Quantity							1525236			0
S3	2009	2009	2009	2	0	2	Export	703	Slovakia	SVK	191	Croatia	HRV								26	TEXTILE FIBRES	1	No Quantity							8045			0
S3	2009	2009	2009	2	0	2	Export	703	Slovakia	SVK	192	Cuba	CUB								26	TEXTILE FIBRES	1	No Quantity							3			0
S3	2009	2009	2009	2	0	2	Export	703	Slovakia	SVK	203	Czechia	CZE								26	TEXTILE FIBRES	1	No Quantity							6319156			0
S3	2009	2009	2009	2	0	2	Export	703	Slovakia	SVK	204	Benin	BEN								26	TEXTILE FIBRES	1	No Quantity							456706			0
S3	2009	2009	2009	2	0	2	Export	703	Slovakia	SVK	208	Denmark	DNK								26	TEXTILE FIBRES	1	No Quantity							2456012			0
S3	2009	2009	2009	2	0	2	Export	703	Slovakia	SVK	251	France	FRA								26	TEXTILE FIBRES	1	No Quantity							148440			0
S3	2009	2009	2009	2	0	2	Export	703	Slovakia	SVK	276	Germany	DEU								26	TEXTILE FIBRES	1	No Quantity							1015406			0
S3	2009	2009	2009	2	0	2	Export	703	Slovakia	SVK	288	Ghana	GHA								26	TEXTILE FIBRES	1	No Quantity							26337			0
S3	2009	2009	2009	2	0	2	Export	703	Slovakia	SVK	300	Greece	GRC								26	TEXTILE FIBRES	1	No Quantity							828			0
S3	2009	2009	2009	2	0	2	Export	703	Slovakia	SVK	324	Guinea	GIN								26	TEXTILE FIBRES	1	No Quantity							26631			0
S3	2009	2009	2009	2	0	2	Export	703	Slovakia	SVK	348	Hungary	HUN								26	TEXTILE FIBRES	1	No Quantity							2897423			0
S3	2009	2009	2009	2	0	2	Export	703	Slovakia	SVK	376	Israel	ISR								26	TEXTILE FIBRES	1	No Quantity							34339			0
S3	2009	2009	2009	2	0	2	Export	703	Slovakia	SVK	381	Italy	ITA								26	TEXTILE FIBRES	1	No Quantity							327938			0
S3	2009	2009	2009	2	0	2	Export	703	Slovakia	SVK	398	Kazakhstan	KAZ								26	TEXTILE FIBRES	1	No Quantity							2983			0
S3	2009	2009	2009	2	0	2	Export	703	Slovakia	SVK	400	Jordan	JOR								26	TEXTILE FIBRES	1	No Quantity							28680			0
S3	2009	2009	2009	2	0	2	Export	703	Slovakia	SVK	404	Kenya	KEN								26	TEXTILE FIBRES	1	No Quantity							3637			0
S3	2009	2009	2009	2	0	2	Export	703	Slovakia	SVK	410	Rep. of Korea	KOR								26	TEXTILE FIBRES	1	No Quantity							158905			0
S3	2009	2009	2009	2	0	2	Export	703	Slovakia	SVK	440	Lithuania	LTU								26	TEXTILE FIBRES	1	No Quantity							21387			0
S3	2009	2009	2009	2	0	2	Export	703	Slovakia	SVK	450	Madagascar	MDG								26	TEXTILE FIBRES	1	No Quantity							24363			0
S3	2009	2009	2009	2	0	2	Export	703	Slovakia	SVK	454	Malawi	MWI								26	TEXTILE FIBRES	1	No Quantity							472244			0
S3	2009	2009	2009	2	0	2	Export	703	Slovakia	SVK	458	Malaysia	MYS								26	TEXTILE FIBRES	1	No Quantity							1315			0
S3	2009	2009	2009	2	0	2	Export	703	Slovakia	SVK	484	Mexico	MEX								26	TEXTILE FIBRES	1	No Quantity							519271			0
S3	2009	2009	2009	2	0	2	Export	703	Slovakia	SVK	496	Mongolia	MNG								26	TEXTILE FIBRES	1	No Quantity							11023			0
S3	2009	2009	2009	2	0	2	Export	703	Slovakia	SVK	498	Rep. of Moldova	MDA								26	TEXTILE FIBRES	1	No Quantity							7991			0
S3	2009	2009	2009	2	0	2	Export	703	Slovakia	SVK	508	Mozambique	MOZ								26	TEXTILE FIBRES	1	No Quantity							14346			0
S3	2009	2009	2009	2	0	2	Export	703	Slovakia	SVK	528	Netherlands	NLD								26	TEXTILE FIBRES	1	No Quantity							211824			0
S3	2009	2009	2009	2	0	2	Export	703	Slovakia	SVK	579	Norway	NOR								26	TEXTILE FIBRES	1	No Quantity							1264			0
S3	2009	2009	2009	2	0	2	Export	703	Slovakia	SVK	586	Pakistan	PAK								26	TEXTILE FIBRES	1	No Quantity							82236			0
S3	2009	2009	2009	2	0	2	Export	703	Slovakia	SVK	608	Philippines	PHL								26	TEXTILE FIBRES	1	No Quantity							769			0
S3	2009	2009	2009	2	0	2	Export	703	Slovakia	SVK	616	Poland	POL								26	TEXTILE FIBRES	1	No Quantity							2638840			0
S3	2009	2009	2009	2	0	2	Export	703	Slovakia	SVK	642	Romania	ROU								26	TEXTILE FIBRES	1	No Quantity							469048			0
S3	2009	2009	2009	2	0	2	Export	703	Slovakia	SVK	643	Russian Federation	RUS								26	TEXTILE FIBRES	1	No Quantity							1318115			0
S3	2009	2009	2009	2	0	2	Export	703	Slovakia	SVK	682	Saudi Arabia	SAU								26	TEXTILE FIBRES	1	No Quantity							4			0
S3	2009	2009	2009	2	0	2	Export	703	Slovakia	SVK	688	Serbia	SRB								26	TEXTILE FIBRES	1	No Quantity							6609			0
S3	2009	2009	2009	2	0	2	Export	703	Slovakia	SVK	699	India	IND								26	TEXTILE FIBRES	1	No Quantity							170821			0
S3	2009	2009	2009	2	0	2	Export	703	Slovakia	SVK	704	Viet Nam	VNM								26	TEXTILE FIBRES	1	No Quantity							923			0
S3	2009	2009	2009	2	0	2	Export	703	Slovakia	SVK	705	Slovenia	SVN								26	TEXTILE FIBRES	1	No Quantity							13272			0
S3	2009	2009	2009	2	0	2	Export	703	Slovakia	SVK	710	South Africa	ZAF								26	TEXTILE FIBRES	1	No Quantity							33705			0
S3	2009	2009	2009	2	0	2	Export	703	Slovakia	SVK	724	Spain	ESP								26	TEXTILE FIBRES	1	No Quantity							10296			0
S3	2009	2009	2009	2	0	2	Export	703	Slovakia	SVK	752	Sweden	SWE								26	TEXTILE FIBRES	1	No Quantity							11766			0
S3	2009	2009	2009	2	0	2	Export	703	Slovakia	SVK	757	Switzerland	CHE								26	TEXTILE FIBRES	1	No Quantity							6080			0
S3	2009	2009	2009	2	0	2	Export	703	Slovakia	SVK	760	Syria	SYR								26	TEXTILE FIBRES	1	No Quantity							43049			0
S3	2009	2009	2009	2	0	2	Export	703	Slovakia	SVK	768	Togo	TGO								26	TEXTILE FIBRES	1	No Quantity							566975			0
S3	2009	2009	2009	2	0	2	Export	703	Slovakia	SVK	784	United Arab Emirates	ARE								26	TEXTILE FIBRES	1	No Quantity							185320			0
S3	2009	2009	2009	2	0	2	Export	703	Slovakia	SVK	792	Turkey	TUR								26	TEXTILE FIBRES	1	No Quantity							32116			0
S3	2009	2009	2009	2	0	2	Export	703	Slovakia	SVK	800	Uganda	UGA								26	TEXTILE FIBRES	1	No Quantity							118039			0
S3	2009	2009	2009	2	0	2	Export	703	Slovakia	SVK	804	Ukraine	UKR								26	TEXTILE FIBRES	1	No Quantity							426894			0
S3	2009	2009	2009	2	0	2	Export	703	Slovakia	SVK	818	Egypt	EGY								26	TEXTILE FIBRES	1	No Quantity							1608			0
S3	2009	2009	2009	2	0	2	Export	703	Slovakia	SVK	826	United Kingdom	GBR								26	TEXTILE FIBRES	1	No Quantity							128513			0
S3	2009	2009	2009	2	0	2	Export	703	Slovakia	SVK	842	USA	USA								26	TEXTILE FIBRES	1	No Quantity							132284			0
S3	2009	2009	2009	2	0	2	Export	703	Slovakia	SVK	894	Zambia	ZMB								26	TEXTILE FIBRES	1	No Quantity							32863			0
S3	2009	2009	2009	2	0	2	Export	705	Slovenia	SVN	0	World	WLD								26	TEXTILE FIBRES	1	No Quantity							3826520			0
S3	2009	2009	2009	2	0	2	Export	705	Slovenia	SVN	8	Albania	ALB								26	TEXTILE FIBRES	1	No Quantity							346			0
S3	2009	2009	2009	2	0	2	Export	705	Slovenia	SVN	36	Australia	AUS								26	TEXTILE FIBRES	1	No Quantity							771			0
S3	2009	2009	2009	2	0	2	Export	705	Slovenia	SVN	40	Austria	AUT								26	TEXTILE FIBRES	1	No Quantity							43998			0
S3	2009	2009	2009	2	0	2	Export	705	Slovenia	SVN	48	Bahrain	BHR								26	TEXTILE FIBRES	1	No Quantity							520			0
S3	2009	2009	2009	2	0	2	Export	705	Slovenia	SVN	56	Belgium	BEL								26	TEXTILE FIBRES	1	No Quantity							85713			0
S3	2009	2009	2009	2	0	2	Export	705	Slovenia	SVN	70	Bosnia Herzegovina	BIH								26	TEXTILE FIBRES	1	No Quantity							90401			0
S3	2009	2009	2009	2	0	2	Export	705	Slovenia	SVN	124	Canada	CAN								26	TEXTILE FIBRES	1	No Quantity							7340			0
S3	2009	2009	2009	2	0	2	Export	705	Slovenia	SVN	156	China	CHN								26	TEXTILE FIBRES	1	No Quantity							28249			0
S3	2009	2009	2009	2	0	2	Export	705	Slovenia	SVN	170	Colombia	COL								26	TEXTILE FIBRES	1	No Quantity							20			0
S3	2009	2009	2009	2	0	2	Export	705	Slovenia	SVN	191	Croatia	HRV								26	TEXTILE FIBRES	1	No Quantity							154108			0
S3	2009	2009	2009	2	0	2	Export	705	Slovenia	SVN	196	Cyprus	CYP								26	TEXTILE FIBRES	1	No Quantity							8848			0
S3	2009	2009	2009	2	0	2	Export	705	Slovenia	SVN	276	Germany	DEU								26	TEXTILE FIBRES	1	No Quantity							345177			0
S3	2009	2009	2009	2	0	2	Export	705	Slovenia	SVN	348	Hungary	HUN								26	TEXTILE FIBRES	1	No Quantity							60366			0
S3	2009	2009	2009	2	0	2	Export	705	Slovenia	SVN	364	Iran	IRN								26	TEXTILE FIBRES	1	No Quantity							6386			0
S3	2009	2009	2009	2	0	2	Export	705	Slovenia	SVN	376	Israel	ISR								26	TEXTILE FIBRES	1	No Quantity							1535			0
S3	2009	2009	2009	2	0	2	Export	705	Slovenia	SVN	381	Italy	ITA								26	TEXTILE FIBRES	1	No Quantity							2574406			0
S3	2009	2009	2009	2	0	2	Export	705	Slovenia	SVN	392	Japan	JPN								26	TEXTILE FIBRES	1	No Quantity							6474			0
S3	2009	2009	2009	2	0	2	Export	705	Slovenia	SVN	422	Lebanon	LBN								26	TEXTILE FIBRES	1	No Quantity							730			0
S3	2009	2009	2009	2	0	2	Export	705	Slovenia	SVN	434	Libya	LBY								26	TEXTILE FIBRES	1	No Quantity							1448			0
S3	2009	2009	2009	2	0	2	Export	705	Slovenia	SVN	450	Madagascar	MDG								26	TEXTILE FIBRES	1	No Quantity							3731			0
S3	2009	2009	2009	2	0	2	Export	705	Slovenia	SVN	498	Rep. of Moldova	MDA								26	TEXTILE FIBRES	1	No Quantity							236			0
S3	2009	2009	2009	2	0	2	Export	705	Slovenia	SVN	499	Montenegro	MNE								26	TEXTILE FIBRES	1	No Quantity							76			0
S3	2009	2009	2009	2	0	2	Export	705	Slovenia	SVN	504	Morocco	MAR								26	TEXTILE FIBRES	1	No Quantity							14036			0
S3	2009	2009	2009	2	0	2	Export	705	Slovenia	SVN	554	New Zealand	NZL								26	TEXTILE FIBRES	1	No Quantity							7089			0
S3	2009	2009	2009	2	0	2	Export	705	Slovenia	SVN	579	Norway	NOR								26	TEXTILE FIBRES	1	No Quantity							1217			0
S3	2009	2009	2009	2	0	2	Export	705	Slovenia	SVN	600	Paraguay	PRY								26	TEXTILE FIBRES	1	No Quantity							600			0
S3	2009	2009	2009	2	0	2	Export	705	Slovenia	SVN	616	Poland	POL								26	TEXTILE FIBRES	1	No Quantity							4138			0
S3	2009	2009	2009	2	0	2	Export	705	Slovenia	SVN	634	Qatar	QAT								26	TEXTILE FIBRES	1	No Quantity							1038			0
S3	2009	2009	2009	2	0	2	Export	705	Slovenia	SVN	643	Russian Federation	RUS								26	TEXTILE FIBRES	1	No Quantity							14896			0
S3	2009	2009	2009	2	0	2	Export	705	Slovenia	SVN	682	Saudi Arabia	SAU								26	TEXTILE FIBRES	1	No Quantity							13881			0
S3	2009	2009	2009	2	0	2	Export	705	Slovenia	SVN	688	Serbia	SRB								26	TEXTILE FIBRES	1	No Quantity							144120			0
S3	2009	2009	2009	2	0	2	Export	705	Slovenia	SVN	699	India	IND								26	TEXTILE FIBRES	1	No Quantity							10525			0
S3	2009	2009	2009	2	0	2	Export	705	Slovenia	SVN	702	Singapore	SGP								26	TEXTILE FIBRES	1	No Quantity							280			0
S3	2009	2009	2009	2	0	2	Export	705	Slovenia	SVN	703	Slovakia	SVK								26	TEXTILE FIBRES	1	No Quantity							257			0
S3	2009	2009	2009	2	0	2	Export	705	Slovenia	SVN	757	Switzerland	CHE								26	TEXTILE FIBRES	1	No Quantity							54258			0
S3	2009	2009	2009	2	0	2	Export	705	Slovenia	SVN	784	United Arab Emirates	ARE								26	TEXTILE FIBRES	1	No Quantity							2638			0
S3	2009	2009	2009	2	0	2	Export	705	Slovenia	SVN	788	Tunisia	TUN								26	TEXTILE FIBRES	1	No Quantity							12974			0
S3	2009	2009	2009	2	0	2	Export	705	Slovenia	SVN	792	Turkey	TUR								26	TEXTILE FIBRES	1	No Quantity							11891			0
S3	2009	2009	2009	2	0	2	Export	705	Slovenia	SVN	804	Ukraine	UKR								26	TEXTILE FIBRES	1	No Quantity							25362			0
S3	2009	2009	2009	2	0	2	Export	705	Slovenia	SVN	807	North Macedonia	MKD								26	TEXTILE FIBRES	1	No Quantity							9892			0
S3	2009	2009	2009	2	0	2	Export	705	Slovenia	SVN	818	Egypt	EGY								26	TEXTILE FIBRES	1	No Quantity							120			0
S3	2009	2009	2009	2	0	2	Export	705	Slovenia	SVN	842	USA	USA								26	TEXTILE FIBRES	1	No Quantity							75758			0
S3	2009	2009	2009	2	0	2	Export	705	Slovenia	SVN	894	Zambia	ZMB								26	TEXTILE FIBRES	1	No Quantity							671			0
S3	2009	2009	2009	2	0	2	Export	703	Slovakia	SVK	0	World	WLD								27	CRUDE FERTILIZER,MINERAL	1	No Quantity							150603386			0
S3	2009	2009	2009	2	0	2	Export	703	Slovakia	SVK	12	Algeria	DZA								27	CRUDE FERTILIZER,MINERAL	1	No Quantity							10314			0
S3	2009	2009	2009	2	0	2	Export	703	Slovakia	SVK	31	Azerbaijan	AZE								27	CRUDE FERTILIZER,MINERAL	1	No Quantity							43399			0
S3	2009	2009	2009	2	0	2	Export	703	Slovakia	SVK	36	Australia	AUS								27	CRUDE FERTILIZER,MINERAL	1	No Quantity							1			0
S3	2009	2009	2009	2	0	2	Export	703	Slovakia	SVK	40	Austria	AUT								27	CRUDE FERTILIZER,MINERAL	1	No Quantity							7480679			0
S3	2009	2009	2009	2	0	2	Export	703	Slovakia	SVK	50	Bangladesh	BGD								27	CRUDE FERTILIZER,MINERAL	1	No Quantity							4423			0
S3	2009	2009	2009	2	0	2	Export	703	Slovakia	SVK	51	Armenia	ARM								27	CRUDE FERTILIZER,MINERAL	1	No Quantity							4266			0
S3	2009	2009	2009	2	0	2	Export	703	Slovakia	SVK	56	Belgium	BEL								27	CRUDE FERTILIZER,MINERAL	1	No Quantity							687243			0
S3	2009	2009	2009	2	0	2	Export	703	Slovakia	SVK	70	Bosnia Herzegovina	BIH								27	CRUDE FERTILIZER,MINERAL	1	No Quantity							27768			0
S3	2009	2009	2009	2	0	2	Export	703	Slovakia	SVK	100	Bulgaria	BGR								27	CRUDE FERTILIZER,MINERAL	1	No Quantity							243408			0
S3	2009	2009	2009	2	0	2	Export	703	Slovakia	SVK	112	Belarus	BLR								27	CRUDE FERTILIZER,MINERAL	1	No Quantity							2650598			0
S3	2009	2009	2009	2	0	2	Export	703	Slovakia	SVK	124	Canada	CAN								27	CRUDE FERTILIZER,MINERAL	1	No Quantity							14			0
S3	2009	2009	2009	2	0	2	Export	703	Slovakia	SVK	156	China	CHN								27	CRUDE FERTILIZER,MINERAL	1	No Quantity							121913			0
S3	2009	2009	2009	2	0	2	Export	703	Slovakia	SVK	191	Croatia	HRV								27	CRUDE FERTILIZER,MINERAL	1	No Quantity							907057			0
S3	2009	2009	2009	2	0	2	Export	703	Slovakia	SVK	192	Cuba	CUB								27	CRUDE FERTILIZER,MINERAL	1	No Quantity							538485			0
S3	2009	2009	2009	2	0	2	Export	703	Slovakia	SVK	196	Cyprus	CYP								27	CRUDE FERTILIZER,MINERAL	1	No Quantity							654396			0
S3	2009	2009	2009	2	0	2	Export	703	Slovakia	SVK	203	Czechia	CZE								27	CRUDE FERTILIZER,MINERAL	1	No Quantity							28980084			0
S3	2009	2009	2009	2	0	2	Export	703	Slovakia	SVK	208	Denmark	DNK								27	CRUDE FERTILIZER,MINERAL	1	No Quantity							85490			0
S3	2009	2009	2009	2	0	2	Export	703	Slovakia	SVK	231	Ethiopia	ETH								27	CRUDE FERTILIZER,MINERAL	1	No Quantity							29466			0
S3	2009	2009	2009	2	0	2	Export	703	Slovakia	SVK	233	Estonia	EST								27	CRUDE FERTILIZER,MINERAL	1	No Quantity							33361			0
S3	2009	2009	2009	2	0	2	Export	703	Slovakia	SVK	251	France	FRA								27	CRUDE FERTILIZER,MINERAL	1	No Quantity							185226			0
S3	2009	2009	2009	2	0	2	Export	703	Slovakia	SVK	276	Germany	DEU								27	CRUDE FERTILIZER,MINERAL	1	No Quantity							12236434			0
S3	2009	2009	2009	2	0	2	Export	703	Slovakia	SVK	300	Greece	GRC								27	CRUDE FERTILIZER,MINERAL	1	No Quantity							1128526			0
S3	2009	2009	2009	2	0	2	Export	703	Slovakia	SVK	344	China, Hong Kong SAR	HKG								27	CRUDE FERTILIZER,MINERAL	1	No Quantity							1014			0
S3	2009	2009	2009	2	0	2	Export	703	Slovakia	SVK	348	Hungary	HUN								27	CRUDE FERTILIZER,MINERAL	1	No Quantity							9182581			0
S3	2009	2009	2009	2	0	2	Export	703	Slovakia	SVK	364	Iran	IRN								27	CRUDE FERTILIZER,MINERAL	1	No Quantity							941671			0
S3	2009	2009	2009	2	0	2	Export	703	Slovakia	SVK	372	Ireland	IRL								27	CRUDE FERTILIZER,MINERAL	1	No Quantity							135883			0
S3	2009	2009	2009	2	0	2	Export	703	Slovakia	SVK	376	Israel	ISR								27	CRUDE FERTILIZER,MINERAL	1	No Quantity							362332			0
S3	2009	2009	2009	2	0	2	Export	703	Slovakia	SVK	381	Italy	ITA								27	CRUDE FERTILIZER,MINERAL	1	No Quantity							2072915			0
S3	2009	2009	2009	2	0	2	Export	703	Slovakia	SVK	400	Jordan	JOR								27	CRUDE FERTILIZER,MINERAL	1	No Quantity							14043			0
S3	2009	2009	2009	2	0	2	Export	703	Slovakia	SVK	410	Rep. of Korea	KOR								27	CRUDE FERTILIZER,MINERAL	1	No Quantity							65049			0
S3	2009	2009	2009	2	0	2	Export	703	Slovakia	SVK	428	Latvia	LVA								27	CRUDE FERTILIZER,MINERAL	1	No Quantity							271248			0
S3	2009	2009	2009	2	0	2	Export	703	Slovakia	SVK	440	Lithuania	LTU								27	CRUDE FERTILIZER,MINERAL	1	No Quantity							355053			0
S3	2009	2009	2009	2	0	2	Export	703	Slovakia	SVK	498	Rep. of Moldova	MDA								27	CRUDE FERTILIZER,MINERAL	1	No Quantity							1016127			0
S3	2009	2009	2009	2	0	2	Export	703	Slovakia	SVK	499	Montenegro	MNE								27	CRUDE FERTILIZER,MINERAL	1	No Quantity							3961			0
S3	2009	2009	2009	2	0	2	Export	703	Slovakia	SVK	504	Morocco	MAR								27	CRUDE FERTILIZER,MINERAL	1	No Quantity							109633			0
S3	2009	2009	2009	2	0	2	Export	703	Slovakia	SVK	528	Netherlands	NLD								27	CRUDE FERTILIZER,MINERAL	1	No Quantity							1020771			0
S3	2009	2009	2009	2	0	2	Export	703	Slovakia	SVK	579	Norway	NOR								27	CRUDE FERTILIZER,MINERAL	1	No Quantity							238568			0
S3	2009	2009	2009	2	0	2	Export	703	Slovakia	SVK	616	Poland	POL								27	CRUDE FERTILIZER,MINERAL	1	No Quantity							27890965			0
S3	2009	2009	2009	2	0	2	Export	703	Slovakia	SVK	620	Portugal	PRT								27	CRUDE FERTILIZER,MINERAL	1	No Quantity							8747			0
S3	2009	2009	2009	2	0	2	Export	703	Slovakia	SVK	642	Romania	ROU								27	CRUDE FERTILIZER,MINERAL	1	No Quantity							822807			0
S3	2009	2009	2009	2	0	2	Export	703	Slovakia	SVK	643	Russian Federation	RUS								27	CRUDE FERTILIZER,MINERAL	1	No Quantity							9263415			0
S3	2009	2009	2009	2	0	2	Export	703	Slovakia	SVK	688	Serbia	SRB								27	CRUDE FERTILIZER,MINERAL	1	No Quantity							154158			0
S3	2009	2009	2009	2	0	2	Export	703	Slovakia	SVK	699	India	IND								27	CRUDE FERTILIZER,MINERAL	1	No Quantity							749730			0
S3	2009	2009	2009	2	0	2	Export	703	Slovakia	SVK	705	Slovenia	SVN								27	CRUDE FERTILIZER,MINERAL	1	No Quantity							383665			0
S3	2009	2009	2009	2	0	2	Export	703	Slovakia	SVK	710	South Africa	ZAF								27	CRUDE FERTILIZER,MINERAL	1	No Quantity							158239			0
S3	2009	2009	2009	2	0	2	Export	703	Slovakia	SVK	724	Spain	ESP								27	CRUDE FERTILIZER,MINERAL	1	No Quantity							55330			0
S3	2009	2009	2009	2	0	2	Export	703	Slovakia	SVK	752	Sweden	SWE								27	CRUDE FERTILIZER,MINERAL	1	No Quantity							128333			0
S3	2009	2009	2009	2	0	2	Export	703	Slovakia	SVK	757	Switzerland	CHE								27	CRUDE FERTILIZER,MINERAL	1	No Quantity							587989			0
S3	2009	2009	2009	2	0	2	Export	703	Slovakia	SVK	760	Syria	SYR								27	CRUDE FERTILIZER,MINERAL	1	No Quantity							11128			0
S3	2009	2009	2009	2	0	2	Export	703	Slovakia	SVK	764	Thailand	THA								27	CRUDE FERTILIZER,MINERAL	1	No Quantity							156258			0
S3	2009	2009	2009	2	0	2	Export	703	Slovakia	SVK	784	United Arab Emirates	ARE								27	CRUDE FERTILIZER,MINERAL	1	No Quantity							153398			0
S3	2009	2009	2009	2	0	2	Export	703	Slovakia	SVK	792	Turkey	TUR								27	CRUDE FERTILIZER,MINERAL	1	No Quantity							745166			0
S3	2009	2009	2009	2	0	2	Export	703	Slovakia	SVK	795	Turkmenistan	TKM								27	CRUDE FERTILIZER,MINERAL	1	No Quantity							2327			0
S3	2009	2009	2009	2	0	2	Export	703	Slovakia	SVK	804	Ukraine	UKR								27	CRUDE FERTILIZER,MINERAL	1	No Quantity							33960879			0
S3	2009	2009	2009	2	0	2	Export	703	Slovakia	SVK	807	North Macedonia	MKD								27	CRUDE FERTILIZER,MINERAL	1	No Quantity							47233			0
S3	2009	2009	2009	2	0	2	Export	703	Slovakia	SVK	818	Egypt	EGY								27	CRUDE FERTILIZER,MINERAL	1	No Quantity							1633077			0
S3	2009	2009	2009	2	0	2	Export	703	Slovakia	SVK	826	United Kingdom	GBR								27	CRUDE FERTILIZER,MINERAL	1	No Quantity							383260			0
S3	2009	2009	2009	2	0	2	Export	703	Slovakia	SVK	842	USA	USA								27	CRUDE FERTILIZER,MINERAL	1	No Quantity							1435705			0
S3	2009	2009	2009	2	0	2	Export	703	Slovakia	SVK	860	Uzbekistan	UZB								27	CRUDE FERTILIZER,MINERAL	1	No Quantity							28183			0
S3	2009	2009	2009	2	0	2	Export	705	Slovenia	SVN	0	World	WLD								27	CRUDE FERTILIZER,MINERAL	1	No Quantity							37084708			0
S3	2009	2009	2009	2	0	2	Export	705	Slovenia	SVN	8	Albania	ALB								27	CRUDE FERTILIZER,MINERAL	1	No Quantity							4593			0
S3	2009	2009	2009	2	0	2	Export	705	Slovenia	SVN	40	Austria	AUT								27	CRUDE FERTILIZER,MINERAL	1	No Quantity							5077754			0
S3	2009	2009	2009	2	0	2	Export	705	Slovenia	SVN	56	Belgium	BEL								27	CRUDE FERTILIZER,MINERAL	1	No Quantity							68628			0
S3	2009	2009	2009	2	0	2	Export	705	Slovenia	SVN	70	Bosnia Herzegovina	BIH								27	CRUDE FERTILIZER,MINERAL	1	No Quantity							2247410			0
S3	2009	2009	2009	2	0	2	Export	705	Slovenia	SVN	100	Bulgaria	BGR								27	CRUDE FERTILIZER,MINERAL	1	No Quantity							35533			0
S3	2009	2009	2009	2	0	2	Export	705	Slovenia	SVN	112	Belarus	BLR								27	CRUDE FERTILIZER,MINERAL	1	No Quantity							405636			0
S3	2009	2009	2009	2	0	2	Export	705	Slovenia	SVN	124	Canada	CAN								27	CRUDE FERTILIZER,MINERAL	1	No Quantity							36548			0
S3	2009	2009	2009	2	0	2	Export	705	Slovenia	SVN	136	Cayman Isds	CYM								27	CRUDE FERTILIZER,MINERAL	1	No Quantity							11			0
S3	2009	2009	2009	2	0	2	Export	705	Slovenia	SVN	156	China	CHN								27	CRUDE FERTILIZER,MINERAL	1	No Quantity							14029			0
S3	2009	2009	2009	2	0	2	Export	705	Slovenia	SVN	191	Croatia	HRV								27	CRUDE FERTILIZER,MINERAL	1	No Quantity							3692634			0
S3	2009	2009	2009	2	0	2	Export	705	Slovenia	SVN	203	Czechia	CZE								27	CRUDE FERTILIZER,MINERAL	1	No Quantity							1800444			0
S3	2009	2009	2009	2	0	2	Export	705	Slovenia	SVN	251	France	FRA								27	CRUDE FERTILIZER,MINERAL	1	No Quantity							6922			0
S3	2009	2009	2009	2	0	2	Export	705	Slovenia	SVN	276	Germany	DEU								27	CRUDE FERTILIZER,MINERAL	1	No Quantity							9329765			0
S3	2009	2009	2009	2	0	2	Export	705	Slovenia	SVN	300	Greece	GRC								27	CRUDE FERTILIZER,MINERAL	1	No Quantity							45151			0
S3	2009	2009	2009	2	0	2	Export	705	Slovenia	SVN	348	Hungary	HUN								27	CRUDE FERTILIZER,MINERAL	1	No Quantity							2799870			0
S3	2009	2009	2009	2	0	2	Export	705	Slovenia	SVN	352	Iceland	ISL								27	CRUDE FERTILIZER,MINERAL	1	No Quantity							271			0
S3	2009	2009	2009	2	0	2	Export	705	Slovenia	SVN	364	Iran	IRN								27	CRUDE FERTILIZER,MINERAL	1	No Quantity							835			0
S3	2009	2009	2009	2	0	2	Export	705	Slovenia	SVN	376	Israel	ISR								27	CRUDE FERTILIZER,MINERAL	1	No Quantity							6676			0
S3	2009	2009	2009	2	0	2	Export	705	Slovenia	SVN	381	Italy	ITA								27	CRUDE FERTILIZER,MINERAL	1	No Quantity							5852894			0
S3	2009	2009	2009	2	0	2	Export	705	Slovenia	SVN	392	Japan	JPN								27	CRUDE FERTILIZER,MINERAL	1	No Quantity							8359			0
S3	2009	2009	2009	2	0	2	Export	705	Slovenia	SVN	398	Kazakhstan	KAZ								27	CRUDE FERTILIZER,MINERAL	1	No Quantity							4889			0
S3	2009	2009	2009	2	0	2	Export	705	Slovenia	SVN	410	Rep. of Korea	KOR								27	CRUDE FERTILIZER,MINERAL	1	No Quantity							24374			0
S3	2009	2009	2009	2	0	2	Export	705	Slovenia	SVN	428	Latvia	LVA								27	CRUDE FERTILIZER,MINERAL	1	No Quantity							28779			0
S3	2009	2009	2009	2	0	2	Export	705	Slovenia	SVN	440	Lithuania	LTU								27	CRUDE FERTILIZER,MINERAL	1	No Quantity							15754			0
S3	2009	2009	2009	2	0	2	Export	705	Slovenia	SVN	470	Malta	MLT								27	CRUDE FERTILIZER,MINERAL	1	No Quantity							671			0
S3	2009	2009	2009	2	0	2	Export	705	Slovenia	SVN	490	Other Asia, nes									27	CRUDE FERTILIZER,MINERAL	1	No Quantity							63484			0
S3	2009	2009	2009	2	0	2	Export	705	Slovenia	SVN	499	Montenegro	MNE								27	CRUDE FERTILIZER,MINERAL	1	No Quantity							25439			0
S3	2009	2009	2009	2	0	2	Export	705	Slovenia	SVN	528	Netherlands	NLD								27	CRUDE FERTILIZER,MINERAL	1	No Quantity							12566			0
S3	2009	2009	2009	2	0	2	Export	705	Slovenia	SVN	584	Marshall Isds	MHL								27	CRUDE FERTILIZER,MINERAL	1	No Quantity							8			0
S3	2009	2009	2009	2	0	2	Export	705	Slovenia	SVN	616	Poland	POL								27	CRUDE FERTILIZER,MINERAL	1	No Quantity							3360612			0
S3	2009	2009	2009	2	0	2	Export	705	Slovenia	SVN	620	Portugal	PRT								27	CRUDE FERTILIZER,MINERAL	1	No Quantity							1515			0
S3	2009	2009	2009	2	0	2	Export	705	Slovenia	SVN	642	Romania	ROU								27	CRUDE FERTILIZER,MINERAL	1	No Quantity							331389			0
S3	2009	2009	2009	2	0	2	Export	705	Slovenia	SVN	643	Russian Federation	RUS								27	CRUDE FERTILIZER,MINERAL	1	No Quantity							661228			0
S3	2009	2009	2009	2	0	2	Export	705	Slovenia	SVN	682	Saudi Arabia	SAU								27	CRUDE FERTILIZER,MINERAL	1	No Quantity							10042			0
S3	2009	2009	2009	2	0	2	Export	705	Slovenia	SVN	688	Serbia	SRB								27	CRUDE FERTILIZER,MINERAL	1	No Quantity							683120			0
S3	2009	2009	2009	2	0	2	Export	705	Slovenia	SVN	703	Slovakia	SVK								27	CRUDE FERTILIZER,MINERAL	1	No Quantity							237727			0
S3	2009	2009	2009	2	0	2	Export	705	Slovenia	SVN	724	Spain	ESP								27	CRUDE FERTILIZER,MINERAL	1	No Quantity							49			0
S3	2009	2009	2009	2	0	2	Export	705	Slovenia	SVN	752	Sweden	SWE								27	CRUDE FERTILIZER,MINERAL	1	No Quantity							3336			0
S3	2009	2009	2009	2	0	2	Export	705	Slovenia	SVN	757	Switzerland	CHE								27	CRUDE FERTILIZER,MINERAL	1	No Quantity							44979			0
S3	2009	2009	2009	2	0	2	Export	705	Slovenia	SVN	804	Ukraine	UKR								27	CRUDE FERTILIZER,MINERAL	1	No Quantity							44246			0
S3	2009	2009	2009	2	0	2	Export	705	Slovenia	SVN	807	North Macedonia	MKD								27	CRUDE FERTILIZER,MINERAL	1	No Quantity							89637			0
S3	2009	2009	2009	2	0	2	Export	705	Slovenia	SVN	826	United Kingdom	GBR								27	CRUDE FERTILIZER,MINERAL	1	No Quantity							548			0
S3	2009	2009	2009	2	0	2	Export	705	Slovenia	SVN	842	USA	USA								27	CRUDE FERTILIZER,MINERAL	1	No Quantity							6353			0
S3	2009	2009	2009	2	0	2	Export	703	Slovakia	SVK	0	World	WLD								28	METALLIFEROUS ORE,SCRAP	1	No Quantity							247478127			0
S3	2009	2009	2009	2	0	2	Export	703	Slovakia	SVK	40	Austria	AUT								28	METALLIFEROUS ORE,SCRAP	1	No Quantity							15347280			0
S3	2009	2009	2009	2	0	2	Export	703	Slovakia	SVK	56	Belgium	BEL								28	METALLIFEROUS ORE,SCRAP	1	No Quantity							15032769			0
S3	2009	2009	2009	2	0	2	Export	703	Slovakia	SVK	100	Bulgaria	BGR								28	METALLIFEROUS ORE,SCRAP	1	No Quantity							24567			0
S3	2009	2009	2009	2	0	2	Export	703	Slovakia	SVK	124	Canada	CAN								28	METALLIFEROUS ORE,SCRAP	1	No Quantity							126			0
S3	2009	2009	2009	2	0	2	Export	703	Slovakia	SVK	156	China	CHN								28	METALLIFEROUS ORE,SCRAP	1	No Quantity							2337121			0
S3	2009	2009	2009	2	0	2	Export	703	Slovakia	SVK	191	Croatia	HRV								28	METALLIFEROUS ORE,SCRAP	1	No Quantity							12357			0
S3	2009	2009	2009	2	0	2	Export	703	Slovakia	SVK	203	Czechia	CZE								28	METALLIFEROUS ORE,SCRAP	1	No Quantity							72664988			0
S3	2009	2009	2009	2	0	2	Export	703	Slovakia	SVK	208	Denmark	DNK								28	METALLIFEROUS ORE,SCRAP	1	No Quantity							160225			0
S3	2009	2009	2009	2	0	2	Export	703	Slovakia	SVK	251	France	FRA								28	METALLIFEROUS ORE,SCRAP	1	No Quantity							38860			0
S3	2009	2009	2009	2	0	2	Export	703	Slovakia	SVK	276	Germany	DEU								28	METALLIFEROUS ORE,SCRAP	1	No Quantity							61198487			0
S3	2009	2009	2009	2	0	2	Export	703	Slovakia	SVK	344	China, Hong Kong SAR	HKG								28	METALLIFEROUS ORE,SCRAP	1	No Quantity							290333			0
S3	2009	2009	2009	2	0	2	Export	703	Slovakia	SVK	348	Hungary	HUN								28	METALLIFEROUS ORE,SCRAP	1	No Quantity							18780899			0
S3	2009	2009	2009	2	0	2	Export	703	Slovakia	SVK	360	Indonesia	IDN								28	METALLIFEROUS ORE,SCRAP	1	No Quantity							92831			0
S3	2009	2009	2009	2	0	2	Export	703	Slovakia	SVK	372	Ireland	IRL								28	METALLIFEROUS ORE,SCRAP	1	No Quantity							11861			0
S3	2009	2009	2009	2	0	2	Export	703	Slovakia	SVK	381	Italy	ITA								28	METALLIFEROUS ORE,SCRAP	1	No Quantity							19474460			0
S3	2009	2009	2009	2	0	2	Export	703	Slovakia	SVK	440	Lithuania	LTU								28	METALLIFEROUS ORE,SCRAP	1	No Quantity							77910			0
S3	2009	2009	2009	2	0	2	Export	703	Slovakia	SVK	528	Netherlands	NLD								28	METALLIFEROUS ORE,SCRAP	1	No Quantity							1116506			0
S3	2009	2009	2009	2	0	2	Export	703	Slovakia	SVK	616	Poland	POL								28	METALLIFEROUS ORE,SCRAP	1	No Quantity							33020025			0
S3	2009	2009	2009	2	0	2	Export	703	Slovakia	SVK	688	Serbia	SRB								28	METALLIFEROUS ORE,SCRAP	1	No Quantity							689333			0
S3	2009	2009	2009	2	0	2	Export	703	Slovakia	SVK	699	India	IND								28	METALLIFEROUS ORE,SCRAP	1	No Quantity							132453			0
S3	2009	2009	2009	2	0	2	Export	703	Slovakia	SVK	705	Slovenia	SVN								28	METALLIFEROUS ORE,SCRAP	1	No Quantity							621299			0
S3	2009	2009	2009	2	0	2	Export	703	Slovakia	SVK	724	Spain	ESP								28	METALLIFEROUS ORE,SCRAP	1	No Quantity							58818			0
S3	2009	2009	2009	2	0	2	Export	703	Slovakia	SVK	752	Sweden	SWE								28	METALLIFEROUS ORE,SCRAP	1	No Quantity							8609			0
S3	2009	2009	2009	2	0	2	Export	703	Slovakia	SVK	826	United Kingdom	GBR								28	METALLIFEROUS ORE,SCRAP	1	No Quantity							5031215			0
S3	2009	2009	2009	2	0	2	Export	703	Slovakia	SVK	842	USA	USA								28	METALLIFEROUS ORE,SCRAP	1	No Quantity							1254796			0
S3	2009	2009	2009	2	0	2	Export	705	Slovenia	SVN	0	World	WLD								28	METALLIFEROUS ORE,SCRAP	1	No Quantity							222689674			0
S3	2009	2009	2009	2	0	2	Export	705	Slovenia	SVN	40	Austria	AUT								28	METALLIFEROUS ORE,SCRAP	1	No Quantity							17913463			0
S3	2009	2009	2009	2	0	2	Export	705	Slovenia	SVN	56	Belgium	BEL								28	METALLIFEROUS ORE,SCRAP	1	No Quantity							2389504			0
S3	2009	2009	2009	2	0	2	Export	705	Slovenia	SVN	70	Bosnia Herzegovina	BIH								28	METALLIFEROUS ORE,SCRAP	1	No Quantity							223817			0
S3	2009	2009	2009	2	0	2	Export	705	Slovenia	SVN	100	Bulgaria	BGR								28	METALLIFEROUS ORE,SCRAP	1	No Quantity							1301			0
S3	2009	2009	2009	2	0	2	Export	705	Slovenia	SVN	191	Croatia	HRV								28	METALLIFEROUS ORE,SCRAP	1	No Quantity							90901			0
S3	2009	2009	2009	2	0	2	Export	705	Slovenia	SVN	203	Czechia	CZE								28	METALLIFEROUS ORE,SCRAP	1	No Quantity							1485003			0
S3	2009	2009	2009	2	0	2	Export	705	Slovenia	SVN	251	France	FRA								28	METALLIFEROUS ORE,SCRAP	1	No Quantity							401886			0
S3	2009	2009	2009	2	0	2	Export	705	Slovenia	SVN	276	Germany	DEU								28	METALLIFEROUS ORE,SCRAP	1	No Quantity							35982017			0
S3	2009	2009	2009	2	0	2	Export	705	Slovenia	SVN	348	Hungary	HUN								28	METALLIFEROUS ORE,SCRAP	1	No Quantity							2986323			0
S3	2009	2009	2009	2	0	2	Export	705	Slovenia	SVN	364	Iran	IRN								28	METALLIFEROUS ORE,SCRAP	1	No Quantity							1428359			0
S3	2009	2009	2009	2	0	2	Export	705	Slovenia	SVN	381	Italy	ITA								28	METALLIFEROUS ORE,SCRAP	1	No Quantity							79859099			0
S3	2009	2009	2009	2	0	2	Export	705	Slovenia	SVN	392	Japan	JPN								28	METALLIFEROUS ORE,SCRAP	1	No Quantity							130805			0
S3	2009	2009	2009	2	0	2	Export	705	Slovenia	SVN	499	Montenegro	MNE								28	METALLIFEROUS ORE,SCRAP	1	No Quantity							703			0
S3	2009	2009	2009	2	0	2	Export	705	Slovenia	SVN	528	Netherlands	NLD								28	METALLIFEROUS ORE,SCRAP	1	No Quantity							3117034			0
S3	2009	2009	2009	2	0	2	Export	705	Slovenia	SVN	616	Poland	POL								28	METALLIFEROUS ORE,SCRAP	1	No Quantity							2974827			0
S3	2009	2009	2009	2	0	2	Export	705	Slovenia	SVN	642	Romania	ROU								28	METALLIFEROUS ORE,SCRAP	1	No Quantity							534327			0
S3	2009	2009	2009	2	0	2	Export	705	Slovenia	SVN	643	Russian Federation	RUS								28	METALLIFEROUS ORE,SCRAP	1	No Quantity							2414840			0
S3	2009	2009	2009	2	0	2	Export	705	Slovenia	SVN	688	Serbia	SRB								28	METALLIFEROUS ORE,SCRAP	1	No Quantity							3985585			0
S3	2009	2009	2009	2	0	2	Export	705	Slovenia	SVN	699	India	IND								28	METALLIFEROUS ORE,SCRAP	1	No Quantity							26084			0
S3	2009	2009	2009	2	0	2	Export	705	Slovenia	SVN	703	Slovakia	SVK								28	METALLIFEROUS ORE,SCRAP	1	No Quantity							58522227			0
S3	2009	2009	2009	2	0	2	Export	705	Slovenia	SVN	710	South Africa	ZAF								28	METALLIFEROUS ORE,SCRAP	1	No Quantity							1328952			0
S3	2009	2009	2009	2	0	2	Export	705	Slovenia	SVN	724	Spain	ESP								28	METALLIFEROUS ORE,SCRAP	1	No Quantity							1870166			0
S3	2009	2009	2009	2	0	2	Export	705	Slovenia	SVN	752	Sweden	SWE								28	METALLIFEROUS ORE,SCRAP	1	No Quantity							203703			0
S3	2009	2009	2009	2	0	2	Export	705	Slovenia	SVN	764	Thailand	THA								28	METALLIFEROUS ORE,SCRAP	1	No Quantity							71			0
S3	2009	2009	2009	2	0	2	Export	705	Slovenia	SVN	784	United Arab Emirates	ARE								28	METALLIFEROUS ORE,SCRAP	1	No Quantity							41610			0
S3	2009	2009	2009	2	0	2	Export	705	Slovenia	SVN	792	Turkey	TUR								28	METALLIFEROUS ORE,SCRAP	1	No Quantity							3312905			0
S3	2009	2009	2009	2	0	2	Export	705	Slovenia	SVN	807	North Macedonia	MKD								28	METALLIFEROUS ORE,SCRAP	1	No Quantity							5108			0
S3	2009	2009	2009	2	0	2	Export	705	Slovenia	SVN	826	United Kingdom	GBR								28	METALLIFEROUS ORE,SCRAP	1	No Quantity							594747			0
S3	2009	2009	2009	2	0	2	Export	705	Slovenia	SVN	842	USA	USA								28	METALLIFEROUS ORE,SCRAP	1	No Quantity							864306			0
S3	2009	2009	2009	2	0	2	Export	703	Slovakia	SVK	0	World	WLD								29	CRUDE ANIMAL,VEG.MATERL.	1	No Quantity							25003785			0
S3	2009	2009	2009	2	0	2	Export	703	Slovakia	SVK	40	Austria	AUT								29	CRUDE ANIMAL,VEG.MATERL.	1	No Quantity							1390054			0
S3	2009	2009	2009	2	0	2	Export	703	Slovakia	SVK	51	Armenia	ARM								29	CRUDE ANIMAL,VEG.MATERL.	1	No Quantity							699			0
S3	2009	2009	2009	2	0	2	Export	703	Slovakia	SVK	56	Belgium	BEL								29	CRUDE ANIMAL,VEG.MATERL.	1	No Quantity							503553			0
S3	2009	2009	2009	2	0	2	Export	703	Slovakia	SVK	70	Bosnia Herzegovina	BIH								29	CRUDE ANIMAL,VEG.MATERL.	1	No Quantity							4073			0
S3	2009	2009	2009	2	0	2	Export	703	Slovakia	SVK	100	Bulgaria	BGR								29	CRUDE ANIMAL,VEG.MATERL.	1	No Quantity							2960			0
S3	2009	2009	2009	2	0	2	Export	703	Slovakia	SVK	156	China	CHN								29	CRUDE ANIMAL,VEG.MATERL.	1	No Quantity							4			0
S3	2009	2009	2009	2	0	2	Export	703	Slovakia	SVK	191	Croatia	HRV								29	CRUDE ANIMAL,VEG.MATERL.	1	No Quantity							178301			0
S3	2009	2009	2009	2	0	2	Export	703	Slovakia	SVK	203	Czechia	CZE								29	CRUDE ANIMAL,VEG.MATERL.	1	No Quantity							11518851			0
S3	2009	2009	2009	2	0	2	Export	703	Slovakia	SVK	208	Denmark	DNK								29	CRUDE ANIMAL,VEG.MATERL.	1	No Quantity							2176			0
S3	2009	2009	2009	2	0	2	Export	703	Slovakia	SVK	251	France	FRA								29	CRUDE ANIMAL,VEG.MATERL.	1	No Quantity							92207			0
S3	2009	2009	2009	2	0	2	Export	703	Slovakia	SVK	276	Germany	DEU								29	CRUDE ANIMAL,VEG.MATERL.	1	No Quantity							1806790			0
S3	2009	2009	2009	2	0	2	Export	703	Slovakia	SVK	300	Greece	GRC								29	CRUDE ANIMAL,VEG.MATERL.	1	No Quantity							276			0
S3	2009	2009	2009	2	0	2	Export	703	Slovakia	SVK	348	Hungary	HUN								29	CRUDE ANIMAL,VEG.MATERL.	1	No Quantity							5064065			0
S3	2009	2009	2009	2	0	2	Export	703	Slovakia	SVK	372	Ireland	IRL								29	CRUDE ANIMAL,VEG.MATERL.	1	No Quantity							361			0
S3	2009	2009	2009	2	0	2	Export	703	Slovakia	SVK	381	Italy	ITA								29	CRUDE ANIMAL,VEG.MATERL.	1	No Quantity							350849			0
S3	2009	2009	2009	2	0	2	Export	703	Slovakia	SVK	392	Japan	JPN								29	CRUDE ANIMAL,VEG.MATERL.	1	No Quantity							178			0
S3	2009	2009	2009	2	0	2	Export	703	Slovakia	SVK	398	Kazakhstan	KAZ								29	CRUDE ANIMAL,VEG.MATERL.	1	No Quantity							193080			0
S3	2009	2009	2009	2	0	2	Export	703	Slovakia	SVK	410	Rep. of Korea	KOR								29	CRUDE ANIMAL,VEG.MATERL.	1	No Quantity							196			0
S3	2009	2009	2009	2	0	2	Export	703	Slovakia	SVK	428	Latvia	LVA								29	CRUDE ANIMAL,VEG.MATERL.	1	No Quantity							161			0
S3	2009	2009	2009	2	0	2	Export	703	Slovakia	SVK	458	Malaysia	MYS								29	CRUDE ANIMAL,VEG.MATERL.	1	No Quantity							75409			0
S3	2009	2009	2009	2	0	2	Export	703	Slovakia	SVK	484	Mexico	MEX								29	CRUDE ANIMAL,VEG.MATERL.	1	No Quantity							55			0
S3	2009	2009	2009	2	0	2	Export	703	Slovakia	SVK	496	Mongolia	MNG								29	CRUDE ANIMAL,VEG.MATERL.	1	No Quantity							744			0
S3	2009	2009	2009	2	0	2	Export	703	Slovakia	SVK	498	Rep. of Moldova	MDA								29	CRUDE ANIMAL,VEG.MATERL.	1	No Quantity							85397			0
S3	2009	2009	2009	2	0	2	Export	703	Slovakia	SVK	499	Montenegro	MNE								29	CRUDE ANIMAL,VEG.MATERL.	1	No Quantity							2520			0
S3	2009	2009	2009	2	0	2	Export	703	Slovakia	SVK	528	Netherlands	NLD								29	CRUDE ANIMAL,VEG.MATERL.	1	No Quantity							915066			0
S3	2009	2009	2009	2	0	2	Export	703	Slovakia	SVK	579	Norway	NOR								29	CRUDE ANIMAL,VEG.MATERL.	1	No Quantity							4796			0
S3	2009	2009	2009	2	0	2	Export	703	Slovakia	SVK	616	Poland	POL								29	CRUDE ANIMAL,VEG.MATERL.	1	No Quantity							1698365			0
S3	2009	2009	2009	2	0	2	Export	703	Slovakia	SVK	642	Romania	ROU								29	CRUDE ANIMAL,VEG.MATERL.	1	No Quantity							343801			0
S3	2009	2009	2009	2	0	2	Export	703	Slovakia	SVK	643	Russian Federation	RUS								29	CRUDE ANIMAL,VEG.MATERL.	1	No Quantity							23517			0
S3	2009	2009	2009	2	0	2	Export	703	Slovakia	SVK	688	Serbia	SRB								29	CRUDE ANIMAL,VEG.MATERL.	1	No Quantity							30673			0
S3	2009	2009	2009	2	0	2	Export	703	Slovakia	SVK	705	Slovenia	SVN								29	CRUDE ANIMAL,VEG.MATERL.	1	No Quantity							145834			0
S3	2009	2009	2009	2	0	2	Export	703	Slovakia	SVK	724	Spain	ESP								29	CRUDE ANIMAL,VEG.MATERL.	1	No Quantity							1550			0
S3	2009	2009	2009	2	0	2	Export	703	Slovakia	SVK	762	Tajikistan	TJK								29	CRUDE ANIMAL,VEG.MATERL.	1	No Quantity							6972			0
S3	2009	2009	2009	2	0	2	Export	703	Slovakia	SVK	792	Turkey	TUR								29	CRUDE ANIMAL,VEG.MATERL.	1	No Quantity							37207			0
S3	2009	2009	2009	2	0	2	Export	703	Slovakia	SVK	804	Ukraine	UKR								29	CRUDE ANIMAL,VEG.MATERL.	1	No Quantity							441945			0
S3	2009	2009	2009	2	0	2	Export	703	Slovakia	SVK	818	Egypt	EGY								29	CRUDE ANIMAL,VEG.MATERL.	1	No Quantity							9329			0
S3	2009	2009	2009	2	0	2	Export	703	Slovakia	SVK	826	United Kingdom	GBR								29	CRUDE ANIMAL,VEG.MATERL.	1	No Quantity							464			0
S3	2009	2009	2009	2	0	2	Export	703	Slovakia	SVK	842	USA	USA								29	CRUDE ANIMAL,VEG.MATERL.	1	No Quantity							14686			0
S3	2009	2009	2009	2	0	2	Export	703	Slovakia	SVK	899	Areas, nes									29	CRUDE ANIMAL,VEG.MATERL.	1	No Quantity							56625			0
S3	2009	2009	2009	2	0	2	Export	705	Slovenia	SVN	0	World	WLD								29	CRUDE ANIMAL,VEG.MATERL.	1	No Quantity							27684968			0
S3	2009	2009	2009	2	0	2	Export	705	Slovenia	SVN	8	Albania	ALB								29	CRUDE ANIMAL,VEG.MATERL.	1	No Quantity							341603			0
S3	2009	2009	2009	2	0	2	Export	705	Slovenia	SVN	36	Australia	AUS								29	CRUDE ANIMAL,VEG.MATERL.	1	No Quantity							84723			0
S3	2009	2009	2009	2	0	2	Export	705	Slovenia	SVN	40	Austria	AUT								29	CRUDE ANIMAL,VEG.MATERL.	1	No Quantity							909473			0
S3	2009	2009	2009	2	0	2	Export	705	Slovenia	SVN	56	Belgium	BEL								29	CRUDE ANIMAL,VEG.MATERL.	1	No Quantity							604925			0
S3	2009	2009	2009	2	0	2	Export	705	Slovenia	SVN	70	Bosnia Herzegovina	BIH								29	CRUDE ANIMAL,VEG.MATERL.	1	No Quantity							2188767			0
S3	2009	2009	2009	2	0	2	Export	705	Slovenia	SVN	76	Brazil	BRA								29	CRUDE ANIMAL,VEG.MATERL.	1	No Quantity							760990			0
S3	2009	2009	2009	2	0	2	Export	705	Slovenia	SVN	100	Bulgaria	BGR								29	CRUDE ANIMAL,VEG.MATERL.	1	No Quantity							91618			0
S3	2009	2009	2009	2	0	2	Export	705	Slovenia	SVN	112	Belarus	BLR								29	CRUDE ANIMAL,VEG.MATERL.	1	No Quantity							13555			0
S3	2009	2009	2009	2	0	2	Export	705	Slovenia	SVN	191	Croatia	HRV								29	CRUDE ANIMAL,VEG.MATERL.	1	No Quantity							6853525			0
S3	2009	2009	2009	2	0	2	Export	705	Slovenia	SVN	196	Cyprus	CYP								29	CRUDE ANIMAL,VEG.MATERL.	1	No Quantity							161			0
S3	2009	2009	2009	2	0	2	Export	705	Slovenia	SVN	203	Czechia	CZE								29	CRUDE ANIMAL,VEG.MATERL.	1	No Quantity							503492			0
S3	2009	2009	2009	2	0	2	Export	705	Slovenia	SVN	208	Denmark	DNK								29	CRUDE ANIMAL,VEG.MATERL.	1	No Quantity							349486			0
S3	2009	2009	2009	2	0	2	Export	705	Slovenia	SVN	233	Estonia	EST								29	CRUDE ANIMAL,VEG.MATERL.	1	No Quantity							14466			0
S3	2009	2009	2009	2	0	2	Export	705	Slovenia	SVN	246	Finland	FIN								29	CRUDE ANIMAL,VEG.MATERL.	1	No Quantity							7792			0
S3	2009	2009	2009	2	0	2	Export	705	Slovenia	SVN	251	France	FRA								29	CRUDE ANIMAL,VEG.MATERL.	1	No Quantity							124103			0
S3	2009	2009	2009	2	0	2	Export	705	Slovenia	SVN	260	Fr. South Antarctic Terr.	ATF								29	CRUDE ANIMAL,VEG.MATERL.	1	No Quantity							370			0
S3	2009	2009	2009	2	0	2	Export	705	Slovenia	SVN	276	Germany	DEU								29	CRUDE ANIMAL,VEG.MATERL.	1	No Quantity							4886554			0
S3	2009	2009	2009	2	0	2	Export	705	Slovenia	SVN	300	Greece	GRC								29	CRUDE ANIMAL,VEG.MATERL.	1	No Quantity							67548			0
S3	2009	2009	2009	2	0	2	Export	705	Slovenia	SVN	348	Hungary	HUN								29	CRUDE ANIMAL,VEG.MATERL.	1	No Quantity							963401			0
S3	2009	2009	2009	2	0	2	Export	705	Slovenia	SVN	352	Iceland	ISL								29	CRUDE ANIMAL,VEG.MATERL.	1	No Quantity							35261			0
S3	2009	2009	2009	2	0	2	Export	705	Slovenia	SVN	372	Ireland	IRL								29	CRUDE ANIMAL,VEG.MATERL.	1	No Quantity							90			0
S3	2009	2009	2009	2	0	2	Export	705	Slovenia	SVN	376	Israel	ISR								29	CRUDE ANIMAL,VEG.MATERL.	1	No Quantity							208296			0
S3	2009	2009	2009	2	0	2	Export	705	Slovenia	SVN	381	Italy	ITA								29	CRUDE ANIMAL,VEG.MATERL.	1	No Quantity							408148			0
S3	2009	2009	2009	2	0	2	Export	705	Slovenia	SVN	428	Latvia	LVA								29	CRUDE ANIMAL,VEG.MATERL.	1	No Quantity							28466			0
S3	2009	2009	2009	2	0	2	Export	705	Slovenia	SVN	440	Lithuania	LTU								29	CRUDE ANIMAL,VEG.MATERL.	1	No Quantity							640			0
S3	2009	2009	2009	2	0	2	Export	705	Slovenia	SVN	442	Luxembourg	LUX								29	CRUDE ANIMAL,VEG.MATERL.	1	No Quantity							447			0
S3	2009	2009	2009	2	0	2	Export	705	Slovenia	SVN	484	Mexico	MEX								29	CRUDE ANIMAL,VEG.MATERL.	1	No Quantity							147883			0
S3	2009	2009	2009	2	0	2	Export	705	Slovenia	SVN	499	Montenegro	MNE								29	CRUDE ANIMAL,VEG.MATERL.	1	No Quantity							285041			0
S3	2009	2009	2009	2	0	2	Export	705	Slovenia	SVN	528	Netherlands	NLD								29	CRUDE ANIMAL,VEG.MATERL.	1	No Quantity							82675			0
S3	2009	2009	2009	2	0	2	Export	705	Slovenia	SVN	604	Peru	PER								29	CRUDE ANIMAL,VEG.MATERL.	1	No Quantity							669			0
S3	2009	2009	2009	2	0	2	Export	705	Slovenia	SVN	616	Poland	POL								29	CRUDE ANIMAL,VEG.MATERL.	1	No Quantity							4361			0
S3	2009	2009	2009	2	0	2	Export	705	Slovenia	SVN	642	Romania	ROU								29	CRUDE ANIMAL,VEG.MATERL.	1	No Quantity							166401			0
S3	2009	2009	2009	2	0	2	Export	705	Slovenia	SVN	643	Russian Federation	RUS								29	CRUDE ANIMAL,VEG.MATERL.	1	No Quantity							73712			0
S3	2009	2009	2009	2	0	2	Export	705	Slovenia	SVN	688	Serbia	SRB								29	CRUDE ANIMAL,VEG.MATERL.	1	No Quantity							2035335			0
S3	2009	2009	2009	2	0	2	Export	705	Slovenia	SVN	703	Slovakia	SVK								29	CRUDE ANIMAL,VEG.MATERL.	1	No Quantity							54945			0
S3	2009	2009	2009	2	0	2	Export	705	Slovenia	SVN	704	Viet Nam	VNM								29	CRUDE ANIMAL,VEG.MATERL.	1	No Quantity							1139308			0
S3	2009	2009	2009	2	0	2	Export	705	Slovenia	SVN	724	Spain	ESP								29	CRUDE ANIMAL,VEG.MATERL.	1	No Quantity							26769			0
S3	2009	2009	2009	2	0	2	Export	705	Slovenia	SVN	752	Sweden	SWE								29	CRUDE ANIMAL,VEG.MATERL.	1	No Quantity							24072			0
S3	2009	2009	2009	2	0	2	Export	705	Slovenia	SVN	757	Switzerland	CHE								29	CRUDE ANIMAL,VEG.MATERL.	1	No Quantity							21911			0
S3	2009	2009	2009	2	0	2	Export	705	Slovenia	SVN	792	Turkey	TUR								29	CRUDE ANIMAL,VEG.MATERL.	1	No Quantity							3			0
S3	2009	2009	2009	2	0	2	Export	705	Slovenia	SVN	807	North Macedonia	MKD								29	CRUDE ANIMAL,VEG.MATERL.	1	No Quantity							454922			0
S3	2009	2009	2009	2	0	2	Export	705	Slovenia	SVN	826	United Kingdom	GBR								29	CRUDE ANIMAL,VEG.MATERL.	1	No Quantity							188804			0
S3	2009	2009	2009	2	0	2	Export	705	Slovenia	SVN	842	USA	USA								29	CRUDE ANIMAL,VEG.MATERL.	1	No Quantity							3530259			0
S3	2009	2009	2009	2	0	2	Export	703	Slovakia	SVK	0	World	WLD								32	COAL, COKE, BRIQUETTES	1	No Quantity							53257514			0
S3	2009	2009	2009	2	0	2	Export	703	Slovakia	SVK	40	Austria	AUT								32	COAL, COKE, BRIQUETTES	1	No Quantity							733079			0
S3	2009	2009	2009	2	0	2	Export	703	Slovakia	SVK	191	Croatia	HRV								32	COAL, COKE, BRIQUETTES	1	No Quantity							77458			0
S3	2009	2009	2009	2	0	2	Export	703	Slovakia	SVK	196	Cyprus	CYP								32	COAL, COKE, BRIQUETTES	1	No Quantity							108265			0
S3	2009	2009	2009	2	0	2	Export	703	Slovakia	SVK	203	Czechia	CZE								32	COAL, COKE, BRIQUETTES	1	No Quantity							24503810			0
S3	2009	2009	2009	2	0	2	Export	703	Slovakia	SVK	276	Germany	DEU								32	COAL, COKE, BRIQUETTES	1	No Quantity							86581			0
S3	2009	2009	2009	2	0	2	Export	703	Slovakia	SVK	348	Hungary	HUN								32	COAL, COKE, BRIQUETTES	1	No Quantity							6279304			0
S3	2009	2009	2009	2	0	2	Export	703	Slovakia	SVK	498	Rep. of Moldova	MDA								32	COAL, COKE, BRIQUETTES	1	No Quantity							41053			0
S3	2009	2009	2009	2	0	2	Export	703	Slovakia	SVK	616	Poland	POL								32	COAL, COKE, BRIQUETTES	1	No Quantity							704703			0
S3	2009	2009	2009	2	0	2	Export	703	Slovakia	SVK	642	Romania	ROU								32	COAL, COKE, BRIQUETTES	1	No Quantity							697406			0
S3	2009	2009	2009	2	0	2	Export	703	Slovakia	SVK	688	Serbia	SRB								32	COAL, COKE, BRIQUETTES	1	No Quantity							19297788			0
S3	2009	2009	2009	2	0	2	Export	703	Slovakia	SVK	705	Slovenia	SVN								32	COAL, COKE, BRIQUETTES	1	No Quantity							187837			0
S3	2009	2009	2009	2	0	2	Export	703	Slovakia	SVK	804	Ukraine	UKR								32	COAL, COKE, BRIQUETTES	1	No Quantity							108266			0
S3	2009	2009	2009	2	0	2	Export	703	Slovakia	SVK	807	North Macedonia	MKD								32	COAL, COKE, BRIQUETTES	1	No Quantity							431962			0
S3	2009	2009	2009	2	0	2	Export	705	Slovenia	SVN	0	World	WLD								32	COAL, COKE, BRIQUETTES	1	No Quantity							1385680			0
S3	2009	2009	2009	2	0	2	Export	705	Slovenia	SVN	70	Bosnia Herzegovina	BIH								32	COAL, COKE, BRIQUETTES	1	No Quantity							119762			0
S3	2009	2009	2009	2	0	2	Export	705	Slovenia	SVN	100	Bulgaria	BGR								32	COAL, COKE, BRIQUETTES	1	No Quantity							158040			0
S3	2009	2009	2009	2	0	2	Export	705	Slovenia	SVN	191	Croatia	HRV								32	COAL, COKE, BRIQUETTES	1	No Quantity							371245			0
S3	2009	2009	2009	2	0	2	Export	705	Slovenia	SVN	251	France	FRA								32	COAL, COKE, BRIQUETTES	1	No Quantity							898			0
S3	2009	2009	2009	2	0	2	Export	705	Slovenia	SVN	348	Hungary	HUN								32	COAL, COKE, BRIQUETTES	1	No Quantity							387301			0
S3	2009	2009	2009	2	0	2	Export	705	Slovenia	SVN	381	Italy	ITA								32	COAL, COKE, BRIQUETTES	1	No Quantity							174008			0
S3	2009	2009	2009	2	0	2	Export	705	Slovenia	SVN	499	Montenegro	MNE								32	COAL, COKE, BRIQUETTES	1	No Quantity							33135			0
S3	2009	2009	2009	2	0	2	Export	705	Slovenia	SVN	688	Serbia	SRB								32	COAL, COKE, BRIQUETTES	1	No Quantity							122790			0
S3	2009	2009	2009	2	0	2	Export	705	Slovenia	SVN	757	Switzerland	CHE								32	COAL, COKE, BRIQUETTES	1	No Quantity							3			0
S3	2009	2009	2009	2	0	2	Export	705	Slovenia	SVN	807	North Macedonia	MKD								32	COAL, COKE, BRIQUETTES	1	No Quantity							18497			0
S3	2009	2009	2009	2	0	2	Export	703	Slovakia	SVK	0	World	WLD								33	PETROLEUM,PETROL.PRODUCT	1	No Quantity							2278425161			0
S3	2009	2009	2009	2	0	2	Export	703	Slovakia	SVK	4	Afghanistan	AFG								33	PETROLEUM,PETROL.PRODUCT	1	No Quantity							298			0
S3	2009	2009	2009	2	0	2	Export	703	Slovakia	SVK	36	Australia	AUS								33	PETROLEUM,PETROL.PRODUCT	1	No Quantity							158			0
S3	2009	2009	2009	2	0	2	Export	703	Slovakia	SVK	40	Austria	AUT								33	PETROLEUM,PETROL.PRODUCT	1	No Quantity							764469502			0
S3	2009	2009	2009	2	0	2	Export	703	Slovakia	SVK	56	Belgium	BEL								33	PETROLEUM,PETROL.PRODUCT	1	No Quantity							226743			0
S3	2009	2009	2009	2	0	2	Export	703	Slovakia	SVK	70	Bosnia Herzegovina	BIH								33	PETROLEUM,PETROL.PRODUCT	1	No Quantity							15570			0
S3	2009	2009	2009	2	0	2	Export	703	Slovakia	SVK	100	Bulgaria	BGR								33	PETROLEUM,PETROL.PRODUCT	1	No Quantity							8843864			0
S3	2009	2009	2009	2	0	2	Export	703	Slovakia	SVK	112	Belarus	BLR								33	PETROLEUM,PETROL.PRODUCT	1	No Quantity							102476			0
S3	2009	2009	2009	2	0	2	Export	703	Slovakia	SVK	156	China	CHN								33	PETROLEUM,PETROL.PRODUCT	1	No Quantity							6972			0
S3	2009	2009	2009	2	0	2	Export	703	Slovakia	SVK	191	Croatia	HRV								33	PETROLEUM,PETROL.PRODUCT	1	No Quantity							16714681			0
S3	2009	2009	2009	2	0	2	Export	703	Slovakia	SVK	192	Cuba	CUB								33	PETROLEUM,PETROL.PRODUCT	1	No Quantity							4646			0
S3	2009	2009	2009	2	0	2	Export	703	Slovakia	SVK	203	Czechia	CZE								33	PETROLEUM,PETROL.PRODUCT	1	No Quantity							737067789			0
S3	2009	2009	2009	2	0	2	Export	703	Slovakia	SVK	208	Denmark	DNK								33	PETROLEUM,PETROL.PRODUCT	1	No Quantity							329288			0
S3	2009	2009	2009	2	0	2	Export	703	Slovakia	SVK	231	Ethiopia	ETH								33	PETROLEUM,PETROL.PRODUCT	1	No Quantity							7943			0
S3	2009	2009	2009	2	0	2	Export	703	Slovakia	SVK	251	France	FRA								33	PETROLEUM,PETROL.PRODUCT	1	No Quantity							711465			0
S3	2009	2009	2009	2	0	2	Export	703	Slovakia	SVK	276	Germany	DEU								33	PETROLEUM,PETROL.PRODUCT	1	No Quantity							88365505			0
S3	2009	2009	2009	2	0	2	Export	703	Slovakia	SVK	300	Greece	GRC								33	PETROLEUM,PETROL.PRODUCT	1	No Quantity							66497			0
S3	2009	2009	2009	2	0	2	Export	703	Slovakia	SVK	344	China, Hong Kong SAR	HKG								33	PETROLEUM,PETROL.PRODUCT	1	No Quantity							308			0
S3	2009	2009	2009	2	0	2	Export	703	Slovakia	SVK	348	Hungary	HUN								33	PETROLEUM,PETROL.PRODUCT	1	No Quantity							308809051			0
S3	2009	2009	2009	2	0	2	Export	703	Slovakia	SVK	381	Italy	ITA								33	PETROLEUM,PETROL.PRODUCT	1	No Quantity							15328401			0
S3	2009	2009	2009	2	0	2	Export	703	Slovakia	SVK	392	Japan	JPN								33	PETROLEUM,PETROL.PRODUCT	1	No Quantity							1221			0
S3	2009	2009	2009	2	0	2	Export	703	Slovakia	SVK	398	Kazakhstan	KAZ								33	PETROLEUM,PETROL.PRODUCT	1	No Quantity							213555			0
S3	2009	2009	2009	2	0	2	Export	703	Slovakia	SVK	410	Rep. of Korea	KOR								33	PETROLEUM,PETROL.PRODUCT	1	No Quantity							2470			0
S3	2009	2009	2009	2	0	2	Export	703	Slovakia	SVK	422	Lebanon	LBN								33	PETROLEUM,PETROL.PRODUCT	1	No Quantity							541			0
S3	2009	2009	2009	2	0	2	Export	703	Slovakia	SVK	428	Latvia	LVA								33	PETROLEUM,PETROL.PRODUCT	1	No Quantity							154907			0
S3	2009	2009	2009	2	0	2	Export	703	Slovakia	SVK	434	Libya	LBY								33	PETROLEUM,PETROL.PRODUCT	1	No Quantity							1364			0
S3	2009	2009	2009	2	0	2	Export	703	Slovakia	SVK	440	Lithuania	LTU								33	PETROLEUM,PETROL.PRODUCT	1	No Quantity							980631			0
S3	2009	2009	2009	2	0	2	Export	703	Slovakia	SVK	442	Luxembourg	LUX								33	PETROLEUM,PETROL.PRODUCT	1	No Quantity							101			0
S3	2009	2009	2009	2	0	2	Export	703	Slovakia	SVK	470	Malta	MLT								33	PETROLEUM,PETROL.PRODUCT	1	No Quantity							42			0
S3	2009	2009	2009	2	0	2	Export	703	Slovakia	SVK	484	Mexico	MEX								33	PETROLEUM,PETROL.PRODUCT	1	No Quantity							28			0
S3	2009	2009	2009	2	0	2	Export	703	Slovakia	SVK	498	Rep. of Moldova	MDA								33	PETROLEUM,PETROL.PRODUCT	1	No Quantity							246			0
S3	2009	2009	2009	2	0	2	Export	703	Slovakia	SVK	528	Netherlands	NLD								33	PETROLEUM,PETROL.PRODUCT	1	No Quantity							703886			0
S3	2009	2009	2009	2	0	2	Export	703	Slovakia	SVK	608	Philippines	PHL								33	PETROLEUM,PETROL.PRODUCT	1	No Quantity							14			0
S3	2009	2009	2009	2	0	2	Export	703	Slovakia	SVK	616	Poland	POL								33	PETROLEUM,PETROL.PRODUCT	1	No Quantity							293168781			0
S3	2009	2009	2009	2	0	2	Export	703	Slovakia	SVK	620	Portugal	PRT								33	PETROLEUM,PETROL.PRODUCT	1	No Quantity							340			0
S3	2009	2009	2009	2	0	2	Export	703	Slovakia	SVK	634	Qatar	QAT								33	PETROLEUM,PETROL.PRODUCT	1	No Quantity							35769			0
S3	2009	2009	2009	2	0	2	Export	703	Slovakia	SVK	642	Romania	ROU								33	PETROLEUM,PETROL.PRODUCT	1	No Quantity							36601119			0
S3	2009	2009	2009	2	0	2	Export	703	Slovakia	SVK	643	Russian Federation	RUS								33	PETROLEUM,PETROL.PRODUCT	1	No Quantity							137232			0
S3	2009	2009	2009	2	0	2	Export	703	Slovakia	SVK	688	Serbia	SRB								33	PETROLEUM,PETROL.PRODUCT	1	No Quantity							150615			0
S3	2009	2009	2009	2	0	2	Export	703	Slovakia	SVK	705	Slovenia	SVN								33	PETROLEUM,PETROL.PRODUCT	1	No Quantity							2854350			0
S3	2009	2009	2009	2	0	2	Export	703	Slovakia	SVK	710	South Africa	ZAF								33	PETROLEUM,PETROL.PRODUCT	1	No Quantity							109			0
S3	2009	2009	2009	2	0	2	Export	703	Slovakia	SVK	724	Spain	ESP								33	PETROLEUM,PETROL.PRODUCT	1	No Quantity							80900			0
S3	2009	2009	2009	2	0	2	Export	703	Slovakia	SVK	736	Fmr Sudan	SDN								33	PETROLEUM,PETROL.PRODUCT	1	No Quantity							1532			0
S3	2009	2009	2009	2	0	2	Export	703	Slovakia	SVK	752	Sweden	SWE								33	PETROLEUM,PETROL.PRODUCT	1	No Quantity							260492			0
S3	2009	2009	2009	2	0	2	Export	703	Slovakia	SVK	757	Switzerland	CHE								33	PETROLEUM,PETROL.PRODUCT	1	No Quantity							166936			0
S3	2009	2009	2009	2	0	2	Export	703	Slovakia	SVK	788	Tunisia	TUN								33	PETROLEUM,PETROL.PRODUCT	1	No Quantity							1353			0
S3	2009	2009	2009	2	0	2	Export	703	Slovakia	SVK	792	Turkey	TUR								33	PETROLEUM,PETROL.PRODUCT	1	No Quantity							565			0
S3	2009	2009	2009	2	0	2	Export	703	Slovakia	SVK	804	Ukraine	UKR								33	PETROLEUM,PETROL.PRODUCT	1	No Quantity							1604274			0
S3	2009	2009	2009	2	0	2	Export	703	Slovakia	SVK	807	North Macedonia	MKD								33	PETROLEUM,PETROL.PRODUCT	1	No Quantity							217672			0
S3	2009	2009	2009	2	0	2	Export	703	Slovakia	SVK	826	United Kingdom	GBR								33	PETROLEUM,PETROL.PRODUCT	1	No Quantity							2727			0
S3	2009	2009	2009	2	0	2	Export	703	Slovakia	SVK	842	USA	USA								33	PETROLEUM,PETROL.PRODUCT	1	No Quantity							2304			0
S3	2009	2009	2009	2	0	2	Export	703	Slovakia	SVK	860	Uzbekistan	UZB								33	PETROLEUM,PETROL.PRODUCT	1	No Quantity							7930			0
S3	2009	2009	2009	2	0	2	Export	705	Slovenia	SVN	0	World	WLD								33	PETROLEUM,PETROL.PRODUCT	1	No Quantity							324818516			0
S3	2009	2009	2009	2	0	2	Export	705	Slovenia	SVN	8	Albania	ALB								33	PETROLEUM,PETROL.PRODUCT	1	No Quantity							388527			0
S3	2009	2009	2009	2	0	2	Export	705	Slovenia	SVN	40	Austria	AUT								33	PETROLEUM,PETROL.PRODUCT	1	No Quantity							104772596			0
S3	2009	2009	2009	2	0	2	Export	705	Slovenia	SVN	56	Belgium	BEL								33	PETROLEUM,PETROL.PRODUCT	1	No Quantity							10368			0
S3	2009	2009	2009	2	0	2	Export	705	Slovenia	SVN	70	Bosnia Herzegovina	BIH								33	PETROLEUM,PETROL.PRODUCT	1	No Quantity							29235702			0
S3	2009	2009	2009	2	0	2	Export	705	Slovenia	SVN	100	Bulgaria	BGR								33	PETROLEUM,PETROL.PRODUCT	1	No Quantity							1061846			0
S3	2009	2009	2009	2	0	2	Export	705	Slovenia	SVN	112	Belarus	BLR								33	PETROLEUM,PETROL.PRODUCT	1	No Quantity							2627			0
S3	2009	2009	2009	2	0	2	Export	705	Slovenia	SVN	144	Sri Lanka	LKA								33	PETROLEUM,PETROL.PRODUCT	1	No Quantity							391			0
S3	2009	2009	2009	2	0	2	Export	705	Slovenia	SVN	191	Croatia	HRV								33	PETROLEUM,PETROL.PRODUCT	1	No Quantity							117118800			0
S3	2009	2009	2009	2	0	2	Export	705	Slovenia	SVN	196	Cyprus	CYP								33	PETROLEUM,PETROL.PRODUCT	1	No Quantity							406805			0
S3	2009	2009	2009	2	0	2	Export	705	Slovenia	SVN	203	Czechia	CZE								33	PETROLEUM,PETROL.PRODUCT	1	No Quantity							1212645			0
S3	2009	2009	2009	2	0	2	Export	705	Slovenia	SVN	208	Denmark	DNK								33	PETROLEUM,PETROL.PRODUCT	1	No Quantity							8981			0
S3	2009	2009	2009	2	0	2	Export	705	Slovenia	SVN	246	Finland	FIN								33	PETROLEUM,PETROL.PRODUCT	1	No Quantity							314157			0
S3	2009	2009	2009	2	0	2	Export	705	Slovenia	SVN	251	France	FRA								33	PETROLEUM,PETROL.PRODUCT	1	No Quantity							1754392			0
S3	2009	2009	2009	2	0	2	Export	705	Slovenia	SVN	268	Georgia	GEO								33	PETROLEUM,PETROL.PRODUCT	1	No Quantity							10618			0
S3	2009	2009	2009	2	0	2	Export	705	Slovenia	SVN	276	Germany	DEU								33	PETROLEUM,PETROL.PRODUCT	1	No Quantity							396419			0
S3	2009	2009	2009	2	0	2	Export	705	Slovenia	SVN	300	Greece	GRC								33	PETROLEUM,PETROL.PRODUCT	1	No Quantity							204857			0
S3	2009	2009	2009	2	0	2	Export	705	Slovenia	SVN	348	Hungary	HUN								33	PETROLEUM,PETROL.PRODUCT	1	No Quantity							4448783			0
S3	2009	2009	2009	2	0	2	Export	705	Slovenia	SVN	381	Italy	ITA								33	PETROLEUM,PETROL.PRODUCT	1	No Quantity							47551440			0
S3	2009	2009	2009	2	0	2	Export	705	Slovenia	SVN	398	Kazakhstan	KAZ								33	PETROLEUM,PETROL.PRODUCT	1	No Quantity							2791			0
S3	2009	2009	2009	2	0	2	Export	705	Slovenia	SVN	422	Lebanon	LBN								33	PETROLEUM,PETROL.PRODUCT	1	No Quantity							6873			0
S3	2009	2009	2009	2	0	2	Export	705	Slovenia	SVN	428	Latvia	LVA								33	PETROLEUM,PETROL.PRODUCT	1	No Quantity							3542			0
S3	2009	2009	2009	2	0	2	Export	705	Slovenia	SVN	440	Lithuania	LTU								33	PETROLEUM,PETROL.PRODUCT	1	No Quantity							173			0
S3	2009	2009	2009	2	0	2	Export	705	Slovenia	SVN	442	Luxembourg	LUX								33	PETROLEUM,PETROL.PRODUCT	1	No Quantity							280			0
S3	2009	2009	2009	2	0	2	Export	705	Slovenia	SVN	470	Malta	MLT								33	PETROLEUM,PETROL.PRODUCT	1	No Quantity							15796			0
S3	2009	2009	2009	2	0	2	Export	705	Slovenia	SVN	484	Mexico	MEX								33	PETROLEUM,PETROL.PRODUCT	1	No Quantity							3			0
S3	2009	2009	2009	2	0	2	Export	705	Slovenia	SVN	499	Montenegro	MNE								33	PETROLEUM,PETROL.PRODUCT	1	No Quantity							959867			0
S3	2009	2009	2009	2	0	2	Export	705	Slovenia	SVN	528	Netherlands	NLD								33	PETROLEUM,PETROL.PRODUCT	1	No Quantity							130291			0
S3	2009	2009	2009	2	0	2	Export	705	Slovenia	SVN	616	Poland	POL								33	PETROLEUM,PETROL.PRODUCT	1	No Quantity							600526			0
S3	2009	2009	2009	2	0	2	Export	705	Slovenia	SVN	620	Portugal	PRT								33	PETROLEUM,PETROL.PRODUCT	1	No Quantity							24634			0
S3	2009	2009	2009	2	0	2	Export	705	Slovenia	SVN	642	Romania	ROU								33	PETROLEUM,PETROL.PRODUCT	1	No Quantity							3075563			0
S3	2009	2009	2009	2	0	2	Export	705	Slovenia	SVN	643	Russian Federation	RUS								33	PETROLEUM,PETROL.PRODUCT	1	No Quantity							10509			0
S3	2009	2009	2009	2	0	2	Export	705	Slovenia	SVN	688	Serbia	SRB								33	PETROLEUM,PETROL.PRODUCT	1	No Quantity							6185974			0
S3	2009	2009	2009	2	0	2	Export	705	Slovenia	SVN	703	Slovakia	SVK								33	PETROLEUM,PETROL.PRODUCT	1	No Quantity							445647			0
S3	2009	2009	2009	2	0	2	Export	705	Slovenia	SVN	724	Spain	ESP								33	PETROLEUM,PETROL.PRODUCT	1	No Quantity							320984			0
S3	2009	2009	2009	2	0	2	Export	705	Slovenia	SVN	752	Sweden	SWE								33	PETROLEUM,PETROL.PRODUCT	1	No Quantity							7092			0
S3	2009	2009	2009	2	0	2	Export	705	Slovenia	SVN	757	Switzerland	CHE								33	PETROLEUM,PETROL.PRODUCT	1	No Quantity							179			0
S3	2009	2009	2009	2	0	2	Export	705	Slovenia	SVN	792	Turkey	TUR								33	PETROLEUM,PETROL.PRODUCT	1	No Quantity							1281			0
S3	2009	2009	2009	2	0	2	Export	705	Slovenia	SVN	800	Uganda	UGA								33	PETROLEUM,PETROL.PRODUCT	1	No Quantity							4762			0
S3	2009	2009	2009	2	0	2	Export	705	Slovenia	SVN	804	Ukraine	UKR								33	PETROLEUM,PETROL.PRODUCT	1	No Quantity							4296			0
S3	2009	2009	2009	2	0	2	Export	705	Slovenia	SVN	807	North Macedonia	MKD								33	PETROLEUM,PETROL.PRODUCT	1	No Quantity							1143703			0
S3	2009	2009	2009	2	0	2	Export	705	Slovenia	SVN	818	Egypt	EGY								33	PETROLEUM,PETROL.PRODUCT	1	No Quantity							316			0
S3	2009	2009	2009	2	0	2	Export	705	Slovenia	SVN	826	United Kingdom	GBR								33	PETROLEUM,PETROL.PRODUCT	1	No Quantity							2973476			0
S3	2009	2009	2009	2	0	2	Export	703	Slovakia	SVK	0	World	WLD								34	GAS,NATURAL,MANUFACTURED	1	No Quantity							164796035			0
S3	2009	2009	2009	2	0	2	Export	703	Slovakia	SVK	40	Austria	AUT								34	GAS,NATURAL,MANUFACTURED	1	No Quantity							9728			0
S3	2009	2009	2009	2	0	2	Export	703	Slovakia	SVK	70	Bosnia Herzegovina	BIH								34	GAS,NATURAL,MANUFACTURED	1	No Quantity							61480			0
S3	2009	2009	2009	2	0	2	Export	703	Slovakia	SVK	203	Czechia	CZE								34	GAS,NATURAL,MANUFACTURED	1	No Quantity							9780958			0
S3	2009	2009	2009	2	0	2	Export	703	Slovakia	SVK	251	France	FRA								34	GAS,NATURAL,MANUFACTURED	1	No Quantity							21133955			0
S3	2009	2009	2009	2	0	2	Export	703	Slovakia	SVK	276	Germany	DEU								34	GAS,NATURAL,MANUFACTURED	1	No Quantity							30301181			0
S3	2009	2009	2009	2	0	2	Export	703	Slovakia	SVK	348	Hungary	HUN								34	GAS,NATURAL,MANUFACTURED	1	No Quantity							6800500			0
S3	2009	2009	2009	2	0	2	Export	703	Slovakia	SVK	381	Italy	ITA								34	GAS,NATURAL,MANUFACTURED	1	No Quantity							96668476			0
S3	2009	2009	2009	2	0	2	Export	703	Slovakia	SVK	616	Poland	POL								34	GAS,NATURAL,MANUFACTURED	1	No Quantity							25388			0
S3	2009	2009	2009	2	0	2	Export	703	Slovakia	SVK	807	North Macedonia	MKD								34	GAS,NATURAL,MANUFACTURED	1	No Quantity							14370			0
S3	2009	2009	2009	2	0	2	Export	705	Slovenia	SVN	0	World	WLD								34	GAS,NATURAL,MANUFACTURED	1	No Quantity							8520960			0
S3	2009	2009	2009	2	0	2	Export	705	Slovenia	SVN	40	Austria	AUT								34	GAS,NATURAL,MANUFACTURED	1	No Quantity							1655094			0
S3	2009	2009	2009	2	0	2	Export	705	Slovenia	SVN	70	Bosnia Herzegovina	BIH								34	GAS,NATURAL,MANUFACTURED	1	No Quantity							1375041			0
S3	2009	2009	2009	2	0	2	Export	705	Slovenia	SVN	191	Croatia	HRV								34	GAS,NATURAL,MANUFACTURED	1	No Quantity							5477005			0
S3	2009	2009	2009	2	0	2	Export	705	Slovenia	SVN	203	Czechia	CZE								34	GAS,NATURAL,MANUFACTURED	1	No Quantity							339			0
S3	2009	2009	2009	2	0	2	Export	705	Slovenia	SVN	276	Germany	DEU								34	GAS,NATURAL,MANUFACTURED	1	No Quantity							10692			0
S3	2009	2009	2009	2	0	2	Export	705	Slovenia	SVN	381	Italy	ITA								34	GAS,NATURAL,MANUFACTURED	1	No Quantity							81			0
S3	2009	2009	2009	2	0	2	Export	705	Slovenia	SVN	499	Montenegro	MNE								34	GAS,NATURAL,MANUFACTURED	1	No Quantity							240			0
S3	2009	2009	2009	2	0	2	Export	705	Slovenia	SVN	643	Russian Federation	RUS								34	GAS,NATURAL,MANUFACTURED	1	No Quantity							678			0
S3	2009	2009	2009	2	0	2	Export	705	Slovenia	SVN	688	Serbia	SRB								34	GAS,NATURAL,MANUFACTURED	1	No Quantity							780			0
S3	2009	2009	2009	2	0	2	Export	705	Slovenia	SVN	703	Slovakia	SVK								34	GAS,NATURAL,MANUFACTURED	1	No Quantity							930			0
S3	2009	2009	2009	2	0	2	Export	705	Slovenia	SVN	807	North Macedonia	MKD								34	GAS,NATURAL,MANUFACTURED	1	No Quantity							80			0
S3	2009	2009	2009	2	0	2	Export	703	Slovakia	SVK	0	World	WLD								35	ELECTRIC CURRENT	1	No Quantity							53433124			0
S3	2009	2009	2009	2	0	2	Export	703	Slovakia	SVK	203	Czechia	CZE								35	ELECTRIC CURRENT	1	No Quantity							2239975			0
S3	2009	2009	2009	2	0	2	Export	703	Slovakia	SVK	348	Hungary	HUN								35	ELECTRIC CURRENT	1	No Quantity							41051211			0
S3	2009	2009	2009	2	0	2	Export	703	Slovakia	SVK	616	Poland	POL								35	ELECTRIC CURRENT	1	No Quantity							1121086			0
S3	2009	2009	2009	2	0	2	Export	703	Slovakia	SVK	804	Ukraine	UKR								35	ELECTRIC CURRENT	1	No Quantity							9020852			0
S3	2009	2009	2009	2	0	2	Export	705	Slovenia	SVN	0	World	WLD								35	ELECTRIC CURRENT	1	No Quantity							392498089			0
S3	2009	2009	2009	2	0	2	Export	705	Slovenia	SVN	40	Austria	AUT								35	ELECTRIC CURRENT	1	No Quantity							18142388			0
S3	2009	2009	2009	2	0	2	Export	705	Slovenia	SVN	56	Belgium	BEL								35	ELECTRIC CURRENT	1	No Quantity							66232			0
S3	2009	2009	2009	2	0	2	Export	705	Slovenia	SVN	70	Bosnia Herzegovina	BIH								35	ELECTRIC CURRENT	1	No Quantity							49465			0
S3	2009	2009	2009	2	0	2	Export	705	Slovenia	SVN	191	Croatia	HRV								35	ELECTRIC CURRENT	1	No Quantity							137839022			0
S3	2009	2009	2009	2	0	2	Export	705	Slovenia	SVN	203	Czechia	CZE								35	ELECTRIC CURRENT	1	No Quantity							898270			0
S3	2009	2009	2009	2	0	2	Export	705	Slovenia	SVN	208	Denmark	DNK								35	ELECTRIC CURRENT	1	No Quantity							906949			0
S3	2009	2009	2009	2	0	2	Export	705	Slovenia	SVN	276	Germany	DEU								35	ELECTRIC CURRENT	1	No Quantity							44402587			0
S3	2009	2009	2009	2	0	2	Export	705	Slovenia	SVN	348	Hungary	HUN								35	ELECTRIC CURRENT	1	No Quantity							1379436			0
S3	2009	2009	2009	2	0	2	Export	705	Slovenia	SVN	381	Italy	ITA								35	ELECTRIC CURRENT	1	No Quantity							159263842			0
S3	2009	2009	2009	2	0	2	Export	705	Slovenia	SVN	442	Luxembourg	LUX								35	ELECTRIC CURRENT	1	No Quantity							3423549			0
S3	2009	2009	2009	2	0	2	Export	705	Slovenia	SVN	703	Slovakia	SVK								35	ELECTRIC CURRENT	1	No Quantity							18521			0
S3	2009	2009	2009	2	0	2	Export	705	Slovenia	SVN	757	Switzerland	CHE								35	ELECTRIC CURRENT	1	No Quantity							17002151			0
S3	2009	2009	2009	2	0	2	Export	705	Slovenia	SVN	826	United Kingdom	GBR								35	ELECTRIC CURRENT	1	No Quantity							9105675			0
S3	2009	2009	2009	2	0	2	Export	703	Slovakia	SVK	0	World	WLD								41	ANIMAL OILS AND FATS	1	No Quantity							12037941			0
S3	2009	2009	2009	2	0	2	Export	703	Slovakia	SVK	100	Bulgaria	BGR								41	ANIMAL OILS AND FATS	1	No Quantity							28285			0
S3	2009	2009	2009	2	0	2	Export	703	Slovakia	SVK	203	Czechia	CZE								41	ANIMAL OILS AND FATS	1	No Quantity							1061277			0
S3	2009	2009	2009	2	0	2	Export	703	Slovakia	SVK	276	Germany	DEU								41	ANIMAL OILS AND FATS	1	No Quantity							155705			0
S3	2009	2009	2009	2	0	2	Export	703	Slovakia	SVK	348	Hungary	HUN								41	ANIMAL OILS AND FATS	1	No Quantity							9575505			0
S3	2009	2009	2009	2	0	2	Export	703	Slovakia	SVK	372	Ireland	IRL								41	ANIMAL OILS AND FATS	1	No Quantity							492			0
S3	2009	2009	2009	2	0	2	Export	703	Slovakia	SVK	381	Italy	ITA								41	ANIMAL OILS AND FATS	1	No Quantity							133168			0
S3	2009	2009	2009	2	0	2	Export	703	Slovakia	SVK	616	Poland	POL								41	ANIMAL OILS AND FATS	1	No Quantity							402049			0
S3	2009	2009	2009	2	0	2	Export	703	Slovakia	SVK	643	Russian Federation	RUS								41	ANIMAL OILS AND FATS	1	No Quantity							554025			0
S3	2009	2009	2009	2	0	2	Export	703	Slovakia	SVK	705	Slovenia	SVN								41	ANIMAL OILS AND FATS	1	No Quantity							126772			0
S3	2009	2009	2009	2	0	2	Export	703	Slovakia	SVK	804	Ukraine	UKR								41	ANIMAL OILS AND FATS	1	No Quantity							586			0
S3	2009	2009	2009	2	0	2	Export	703	Slovakia	SVK	826	United Kingdom	GBR								41	ANIMAL OILS AND FATS	1	No Quantity							77			0
S3	2009	2009	2009	2	0	2	Export	705	Slovenia	SVN	0	World	WLD								41	ANIMAL OILS AND FATS	1	No Quantity							1472722			0
S3	2009	2009	2009	2	0	2	Export	705	Slovenia	SVN	8	Albania	ALB								41	ANIMAL OILS AND FATS	1	No Quantity							1			0
S3	2009	2009	2009	2	0	2	Export	705	Slovenia	SVN	40	Austria	AUT								41	ANIMAL OILS AND FATS	1	No Quantity							3370			0
S3	2009	2009	2009	2	0	2	Export	705	Slovenia	SVN	70	Bosnia Herzegovina	BIH								41	ANIMAL OILS AND FATS	1	No Quantity							177319			0
S3	2009	2009	2009	2	0	2	Export	705	Slovenia	SVN	100	Bulgaria	BGR								41	ANIMAL OILS AND FATS	1	No Quantity							19958			0
S3	2009	2009	2009	2	0	2	Export	705	Slovenia	SVN	191	Croatia	HRV								41	ANIMAL OILS AND FATS	1	No Quantity							130229			0
S3	2009	2009	2009	2	0	2	Export	705	Slovenia	SVN	203	Czechia	CZE								41	ANIMAL OILS AND FATS	1	No Quantity							28872			0
S3	2009	2009	2009	2	0	2	Export	705	Slovenia	SVN	233	Estonia	EST								41	ANIMAL OILS AND FATS	1	No Quantity							29870			0
S3	2009	2009	2009	2	0	2	Export	705	Slovenia	SVN	251	France	FRA								41	ANIMAL OILS AND FATS	1	No Quantity							16822			0
S3	2009	2009	2009	2	0	2	Export	705	Slovenia	SVN	276	Germany	DEU								41	ANIMAL OILS AND FATS	1	No Quantity							21154			0
S3	2009	2009	2009	2	0	2	Export	705	Slovenia	SVN	300	Greece	GRC								41	ANIMAL OILS AND FATS	1	No Quantity							248514			0
S3	2009	2009	2009	2	0	2	Export	705	Slovenia	SVN	348	Hungary	HUN								41	ANIMAL OILS AND FATS	1	No Quantity							78702			0
S3	2009	2009	2009	2	0	2	Export	705	Slovenia	SVN	376	Israel	ISR								41	ANIMAL OILS AND FATS	1	No Quantity							109427			0
S3	2009	2009	2009	2	0	2	Export	705	Slovenia	SVN	381	Italy	ITA								41	ANIMAL OILS AND FATS	1	No Quantity							18106			0
S3	2009	2009	2009	2	0	2	Export	705	Slovenia	SVN	428	Latvia	LVA								41	ANIMAL OILS AND FATS	1	No Quantity							17242			0
S3	2009	2009	2009	2	0	2	Export	705	Slovenia	SVN	440	Lithuania	LTU								41	ANIMAL OILS AND FATS	1	No Quantity							253278			0
S3	2009	2009	2009	2	0	2	Export	705	Slovenia	SVN	528	Netherlands	NLD								41	ANIMAL OILS AND FATS	1	No Quantity							5204			0
S3	2009	2009	2009	2	0	2	Export	705	Slovenia	SVN	642	Romania	ROU								41	ANIMAL OILS AND FATS	1	No Quantity							52289			0
S3	2009	2009	2009	2	0	2	Export	705	Slovenia	SVN	688	Serbia	SRB								41	ANIMAL OILS AND FATS	1	No Quantity							146880			0
S3	2009	2009	2009	2	0	2	Export	705	Slovenia	SVN	703	Slovakia	SVK								41	ANIMAL OILS AND FATS	1	No Quantity							89730			0
S3	2009	2009	2009	2	0	2	Export	705	Slovenia	SVN	757	Switzerland	CHE								41	ANIMAL OILS AND FATS	1	No Quantity							411			0
S3	2009	2009	2009	2	0	2	Export	705	Slovenia	SVN	792	Turkey	TUR								41	ANIMAL OILS AND FATS	1	No Quantity							1			0
S3	2009	2009	2009	2	0	2	Export	705	Slovenia	SVN	807	North Macedonia	MKD								41	ANIMAL OILS AND FATS	1	No Quantity							25344			0
S3	2009	2009	2009	2	0	2	Export	703	Slovakia	SVK	0	World	WLD								42	FIXED VEG. FATS AND OILS	1	No Quantity							76725225			0
S3	2009	2009	2009	2	0	2	Export	703	Slovakia	SVK	40	Austria	AUT								42	FIXED VEG. FATS AND OILS	1	No Quantity							6024426			0
S3	2009	2009	2009	2	0	2	Export	703	Slovakia	SVK	100	Bulgaria	BGR								42	FIXED VEG. FATS AND OILS	1	No Quantity							11662			0
S3	2009	2009	2009	2	0	2	Export	703	Slovakia	SVK	191	Croatia	HRV								42	FIXED VEG. FATS AND OILS	1	No Quantity							134016			0
S3	2009	2009	2009	2	0	2	Export	703	Slovakia	SVK	192	Cuba	CUB								42	FIXED VEG. FATS AND OILS	1	No Quantity							35			0
S3	2009	2009	2009	2	0	2	Export	703	Slovakia	SVK	203	Czechia	CZE								42	FIXED VEG. FATS AND OILS	1	No Quantity							60535932			0
S3	2009	2009	2009	2	0	2	Export	703	Slovakia	SVK	276	Germany	DEU								42	FIXED VEG. FATS AND OILS	1	No Quantity							14259			0
S3	2009	2009	2009	2	0	2	Export	703	Slovakia	SVK	300	Greece	GRC								42	FIXED VEG. FATS AND OILS	1	No Quantity							41			0
S3	2009	2009	2009	2	0	2	Export	703	Slovakia	SVK	348	Hungary	HUN								42	FIXED VEG. FATS AND OILS	1	No Quantity							5369026			0
S3	2009	2009	2009	2	0	2	Export	703	Slovakia	SVK	372	Ireland	IRL								42	FIXED VEG. FATS AND OILS	1	No Quantity							336			0
S3	2009	2009	2009	2	0	2	Export	703	Slovakia	SVK	381	Italy	ITA								42	FIXED VEG. FATS AND OILS	1	No Quantity							1255			0
S3	2009	2009	2009	2	0	2	Export	703	Slovakia	SVK	392	Japan	JPN								42	FIXED VEG. FATS AND OILS	1	No Quantity							42			0
S3	2009	2009	2009	2	0	2	Export	703	Slovakia	SVK	410	Rep. of Korea	KOR								42	FIXED VEG. FATS AND OILS	1	No Quantity							909			0
S3	2009	2009	2009	2	0	2	Export	703	Slovakia	SVK	440	Lithuania	LTU								42	FIXED VEG. FATS AND OILS	1	No Quantity							310957			0
S3	2009	2009	2009	2	0	2	Export	703	Slovakia	SVK	470	Malta	MLT								42	FIXED VEG. FATS AND OILS	1	No Quantity							198494			0
S3	2009	2009	2009	2	0	2	Export	703	Slovakia	SVK	616	Poland	POL								42	FIXED VEG. FATS AND OILS	1	No Quantity							2764417			0
S3	2009	2009	2009	2	0	2	Export	703	Slovakia	SVK	642	Romania	ROU								42	FIXED VEG. FATS AND OILS	1	No Quantity							53278			0
S3	2009	2009	2009	2	0	2	Export	703	Slovakia	SVK	643	Russian Federation	RUS								42	FIXED VEG. FATS AND OILS	1	No Quantity							59451			0
S3	2009	2009	2009	2	0	2	Export	703	Slovakia	SVK	705	Slovenia	SVN								42	FIXED VEG. FATS AND OILS	1	No Quantity							395069			0
S3	2009	2009	2009	2	0	2	Export	703	Slovakia	SVK	804	Ukraine	UKR								42	FIXED VEG. FATS AND OILS	1	No Quantity							674			0
S3	2009	2009	2009	2	0	2	Export	703	Slovakia	SVK	807	North Macedonia	MKD								42	FIXED VEG. FATS AND OILS	1	No Quantity							850778			0
S3	2009	2009	2009	2	0	2	Export	703	Slovakia	SVK	826	United Kingdom	GBR								42	FIXED VEG. FATS AND OILS	1	No Quantity							169			0
S3	2009	2009	2009	2	0	2	Export	705	Slovenia	SVN	0	World	WLD								42	FIXED VEG. FATS AND OILS	1	No Quantity							4857952			0
S3	2009	2009	2009	2	0	2	Export	705	Slovenia	SVN	8	Albania	ALB								42	FIXED VEG. FATS AND OILS	1	No Quantity							3807			0
S3	2009	2009	2009	2	0	2	Export	705	Slovenia	SVN	36	Australia	AUS								42	FIXED VEG. FATS AND OILS	1	No Quantity							12987			0
S3	2009	2009	2009	2	0	2	Export	705	Slovenia	SVN	40	Austria	AUT								42	FIXED VEG. FATS AND OILS	1	No Quantity							798337			0
S3	2009	2009	2009	2	0	2	Export	705	Slovenia	SVN	70	Bosnia Herzegovina	BIH								42	FIXED VEG. FATS AND OILS	1	No Quantity							465714			0
S3	2009	2009	2009	2	0	2	Export	705	Slovenia	SVN	124	Canada	CAN								42	FIXED VEG. FATS AND OILS	1	No Quantity							44228			0
S3	2009	2009	2009	2	0	2	Export	705	Slovenia	SVN	136	Cayman Isds	CYM								42	FIXED VEG. FATS AND OILS	1	No Quantity							231			0
S3	2009	2009	2009	2	0	2	Export	705	Slovenia	SVN	191	Croatia	HRV								42	FIXED VEG. FATS AND OILS	1	No Quantity							762873			0
S3	2009	2009	2009	2	0	2	Export	705	Slovenia	SVN	203	Czechia	CZE								42	FIXED VEG. FATS AND OILS	1	No Quantity							11			0
S3	2009	2009	2009	2	0	2	Export	705	Slovenia	SVN	276	Germany	DEU								42	FIXED VEG. FATS AND OILS	1	No Quantity							305352			0
S3	2009	2009	2009	2	0	2	Export	705	Slovenia	SVN	348	Hungary	HUN								42	FIXED VEG. FATS AND OILS	1	No Quantity							97549			0
S3	2009	2009	2009	2	0	2	Export	705	Slovenia	SVN	381	Italy	ITA								42	FIXED VEG. FATS AND OILS	1	No Quantity							71779			0
S3	2009	2009	2009	2	0	2	Export	705	Slovenia	SVN	499	Montenegro	MNE								42	FIXED VEG. FATS AND OILS	1	No Quantity							22452			0
S3	2009	2009	2009	2	0	2	Export	705	Slovenia	SVN	616	Poland	POL								42	FIXED VEG. FATS AND OILS	1	No Quantity							49765			0
S3	2009	2009	2009	2	0	2	Export	705	Slovenia	SVN	643	Russian Federation	RUS								42	FIXED VEG. FATS AND OILS	1	No Quantity							504091			0
S3	2009	2009	2009	2	0	2	Export	705	Slovenia	SVN	688	Serbia	SRB								42	FIXED VEG. FATS AND OILS	1	No Quantity							1171930			0
S3	2009	2009	2009	2	0	2	Export	705	Slovenia	SVN	703	Slovakia	SVK								42	FIXED VEG. FATS AND OILS	1	No Quantity							501806			0
S3	2009	2009	2009	2	0	2	Export	705	Slovenia	SVN	724	Spain	ESP								42	FIXED VEG. FATS AND OILS	1	No Quantity							102			0
S3	2009	2009	2009	2	0	2	Export	705	Slovenia	SVN	752	Sweden	SWE								42	FIXED VEG. FATS AND OILS	1	No Quantity							25257			0
S3	2009	2009	2009	2	0	2	Export	705	Slovenia	SVN	757	Switzerland	CHE								42	FIXED VEG. FATS AND OILS	1	No Quantity							1037			0
S3	2009	2009	2009	2	0	2	Export	705	Slovenia	SVN	807	North Macedonia	MKD								42	FIXED VEG. FATS AND OILS	1	No Quantity							14591			0
S3	2009	2009	2009	2	0	2	Export	705	Slovenia	SVN	842	USA	USA								42	FIXED VEG. FATS AND OILS	1	No Quantity							4053			0
S3	2009	2009	2009	2	0	2	Export	703	Slovakia	SVK	0	World	WLD								43	ANIMAL,VEG.FATS,OILS,NES	1	No Quantity							47322398			0
S3	2009	2009	2009	2	0	2	Export	703	Slovakia	SVK	40	Austria	AUT								43	ANIMAL,VEG.FATS,OILS,NES	1	No Quantity							16559			0
S3	2009	2009	2009	2	0	2	Export	703	Slovakia	SVK	203	Czechia	CZE								43	ANIMAL,VEG.FATS,OILS,NES	1	No Quantity							37806594			0
S3	2009	2009	2009	2	0	2	Export	703	Slovakia	SVK	233	Estonia	EST								43	ANIMAL,VEG.FATS,OILS,NES	1	No Quantity							44714			0
S3	2009	2009	2009	2	0	2	Export	703	Slovakia	SVK	251	France	FRA								43	ANIMAL,VEG.FATS,OILS,NES	1	No Quantity							831			0
S3	2009	2009	2009	2	0	2	Export	703	Slovakia	SVK	276	Germany	DEU								43	ANIMAL,VEG.FATS,OILS,NES	1	No Quantity							257029			0
S3	2009	2009	2009	2	0	2	Export	703	Slovakia	SVK	348	Hungary	HUN								43	ANIMAL,VEG.FATS,OILS,NES	1	No Quantity							8807053			0
S3	2009	2009	2009	2	0	2	Export	703	Slovakia	SVK	428	Latvia	LVA								43	ANIMAL,VEG.FATS,OILS,NES	1	No Quantity							154776			0
S3	2009	2009	2009	2	0	2	Export	703	Slovakia	SVK	434	Libya	LBY								43	ANIMAL,VEG.FATS,OILS,NES	1	No Quantity							515			0
S3	2009	2009	2009	2	0	2	Export	703	Slovakia	SVK	440	Lithuania	LTU								43	ANIMAL,VEG.FATS,OILS,NES	1	No Quantity							196			0
S3	2009	2009	2009	2	0	2	Export	703	Slovakia	SVK	528	Netherlands	NLD								43	ANIMAL,VEG.FATS,OILS,NES	1	No Quantity							177353			0
S3	2009	2009	2009	2	0	2	Export	703	Slovakia	SVK	616	Poland	POL								43	ANIMAL,VEG.FATS,OILS,NES	1	No Quantity							55054			0
S3	2009	2009	2009	2	0	2	Export	703	Slovakia	SVK	642	Romania	ROU								43	ANIMAL,VEG.FATS,OILS,NES	1	No Quantity							1725			0
S3	2009	2009	2009	2	0	2	Export	705	Slovenia	SVN	0	World	WLD								43	ANIMAL,VEG.FATS,OILS,NES	1	No Quantity							8047676			0
S3	2009	2009	2009	2	0	2	Export	705	Slovenia	SVN	40	Austria	AUT								43	ANIMAL,VEG.FATS,OILS,NES	1	No Quantity							2095306			0
S3	2009	2009	2009	2	0	2	Export	705	Slovenia	SVN	70	Bosnia Herzegovina	BIH								43	ANIMAL,VEG.FATS,OILS,NES	1	No Quantity							22430			0
S3	2009	2009	2009	2	0	2	Export	705	Slovenia	SVN	191	Croatia	HRV								43	ANIMAL,VEG.FATS,OILS,NES	1	No Quantity							3834260			0
S3	2009	2009	2009	2	0	2	Export	705	Slovenia	SVN	203	Czechia	CZE								43	ANIMAL,VEG.FATS,OILS,NES	1	No Quantity							121			0
S3	2009	2009	2009	2	0	2	Export	705	Slovenia	SVN	208	Denmark	DNK								43	ANIMAL,VEG.FATS,OILS,NES	1	No Quantity							71			0
S3	2009	2009	2009	2	0	2	Export	705	Slovenia	SVN	251	France	FRA								43	ANIMAL,VEG.FATS,OILS,NES	1	No Quantity							5378			0
S3	2009	2009	2009	2	0	2	Export	705	Slovenia	SVN	276	Germany	DEU								43	ANIMAL,VEG.FATS,OILS,NES	1	No Quantity							461			0
S3	2009	2009	2009	2	0	2	Export	705	Slovenia	SVN	334	Heard Island and McDonald Islands	HMD								43	ANIMAL,VEG.FATS,OILS,NES	1	No Quantity							17950			0
S3	2009	2009	2009	2	0	2	Export	705	Slovenia	SVN	348	Hungary	HUN								43	ANIMAL,VEG.FATS,OILS,NES	1	No Quantity							1166388			0
S3	2009	2009	2009	2	0	2	Export	705	Slovenia	SVN	381	Italy	ITA								43	ANIMAL,VEG.FATS,OILS,NES	1	No Quantity							650126			0
S3	2009	2009	2009	2	0	2	Export	705	Slovenia	SVN	410	Rep. of Korea	KOR								43	ANIMAL,VEG.FATS,OILS,NES	1	No Quantity							371			0
S3	2009	2009	2009	2	0	2	Export	705	Slovenia	SVN	499	Montenegro	MNE								43	ANIMAL,VEG.FATS,OILS,NES	1	No Quantity							16228			0
S3	2009	2009	2009	2	0	2	Export	705	Slovenia	SVN	528	Netherlands	NLD								43	ANIMAL,VEG.FATS,OILS,NES	1	No Quantity							149220			0
S3	2009	2009	2009	2	0	2	Export	705	Slovenia	SVN	584	Marshall Isds	MHL								43	ANIMAL,VEG.FATS,OILS,NES	1	No Quantity							517			0
S3	2009	2009	2009	2	0	2	Export	705	Slovenia	SVN	616	Poland	POL								43	ANIMAL,VEG.FATS,OILS,NES	1	No Quantity							367			0
S3	2009	2009	2009	2	0	2	Export	705	Slovenia	SVN	643	Russian Federation	RUS								43	ANIMAL,VEG.FATS,OILS,NES	1	No Quantity							459			0
S3	2009	2009	2009	2	0	2	Export	705	Slovenia	SVN	688	Serbia	SRB								43	ANIMAL,VEG.FATS,OILS,NES	1	No Quantity							28195			0
S3	2009	2009	2009	2	0	2	Export	705	Slovenia	SVN	752	Sweden	SWE								43	ANIMAL,VEG.FATS,OILS,NES	1	No Quantity							24568			0
S3	2009	2009	2009	2	0	2	Export	705	Slovenia	SVN	792	Turkey	TUR								43	ANIMAL,VEG.FATS,OILS,NES	1	No Quantity							3657			0
S3	2009	2009	2009	2	0	2	Export	705	Slovenia	SVN	807	North Macedonia	MKD								43	ANIMAL,VEG.FATS,OILS,NES	1	No Quantity							31200			0
S3	2009	2009	2009	2	0	2	Export	705	Slovenia	SVN	842	USA	USA								43	ANIMAL,VEG.FATS,OILS,NES	1	No Quantity							403			0
S3	2009	2009	2009	2	0	2	Export	703	Slovakia	SVK	0	World	WLD								51	ORGANIC CHEMICALS	1	No Quantity							409071581			0
S3	2009	2009	2009	2	0	2	Export	703	Slovakia	SVK	12	Algeria	DZA								51	ORGANIC CHEMICALS	1	No Quantity							1204247			0
S3	2009	2009	2009	2	0	2	Export	703	Slovakia	SVK	32	Argentina	ARG								51	ORGANIC CHEMICALS	1	No Quantity							1118418			0
S3	2009	2009	2009	2	0	2	Export	703	Slovakia	SVK	36	Australia	AUS								51	ORGANIC CHEMICALS	1	No Quantity							86474			0
S3	2009	2009	2009	2	0	2	Export	703	Slovakia	SVK	40	Austria	AUT								51	ORGANIC CHEMICALS	1	No Quantity							13366590			0
S3	2009	2009	2009	2	0	2	Export	703	Slovakia	SVK	50	Bangladesh	BGD								51	ORGANIC CHEMICALS	1	No Quantity							67655			0
S3	2009	2009	2009	2	0	2	Export	703	Slovakia	SVK	56	Belgium	BEL								51	ORGANIC CHEMICALS	1	No Quantity							7527900			0
S3	2009	2009	2009	2	0	2	Export	703	Slovakia	SVK	68	Bolivia (Plurinational State of)	BOL								51	ORGANIC CHEMICALS	1	No Quantity							86306			0
S3	2009	2009	2009	2	0	2	Export	703	Slovakia	SVK	70	Bosnia Herzegovina	BIH								51	ORGANIC CHEMICALS	1	No Quantity							295909			0
S3	2009	2009	2009	2	0	2	Export	703	Slovakia	SVK	76	Brazil	BRA								51	ORGANIC CHEMICALS	1	No Quantity							5881936			0
S3	2009	2009	2009	2	0	2	Export	703	Slovakia	SVK	100	Bulgaria	BGR								51	ORGANIC CHEMICALS	1	No Quantity							1886026			0
S3	2009	2009	2009	2	0	2	Export	703	Slovakia	SVK	112	Belarus	BLR								51	ORGANIC CHEMICALS	1	No Quantity							1798955			0
S3	2009	2009	2009	2	0	2	Export	703	Slovakia	SVK	124	Canada	CAN								51	ORGANIC CHEMICALS	1	No Quantity							2202975			0
S3	2009	2009	2009	2	0	2	Export	703	Slovakia	SVK	144	Sri Lanka	LKA								51	ORGANIC CHEMICALS	1	No Quantity							42549			0
S3	2009	2009	2009	2	0	2	Export	703	Slovakia	SVK	152	Chile	CHL								51	ORGANIC CHEMICALS	1	No Quantity							68217			0
S3	2009	2009	2009	2	0	2	Export	703	Slovakia	SVK	156	China	CHN								51	ORGANIC CHEMICALS	1	No Quantity							1031608			0
S3	2009	2009	2009	2	0	2	Export	703	Slovakia	SVK	170	Colombia	COL								51	ORGANIC CHEMICALS	1	No Quantity							205255			0
S3	2009	2009	2009	2	0	2	Export	703	Slovakia	SVK	188	Costa Rica	CRI								51	ORGANIC CHEMICALS	1	No Quantity							200411			0
S3	2009	2009	2009	2	0	2	Export	703	Slovakia	SVK	191	Croatia	HRV								51	ORGANIC CHEMICALS	1	No Quantity							759746			0
S3	2009	2009	2009	2	0	2	Export	703	Slovakia	SVK	192	Cuba	CUB								51	ORGANIC CHEMICALS	1	No Quantity							11455			0
S3	2009	2009	2009	2	0	2	Export	703	Slovakia	SVK	196	Cyprus	CYP								51	ORGANIC CHEMICALS	1	No Quantity							194004			0
S3	2009	2009	2009	2	0	2	Export	703	Slovakia	SVK	203	Czechia	CZE								51	ORGANIC CHEMICALS	1	No Quantity							50272722			0
S3	2009	2009	2009	2	0	2	Export	703	Slovakia	SVK	208	Denmark	DNK								51	ORGANIC CHEMICALS	1	No Quantity							818896			0
S3	2009	2009	2009	2	0	2	Export	703	Slovakia	SVK	214	Dominican Rep.	DOM								51	ORGANIC CHEMICALS	1	No Quantity							24919			0
S3	2009	2009	2009	2	0	2	Export	703	Slovakia	SVK	218	Ecuador	ECU								51	ORGANIC CHEMICALS	1	No Quantity							370298			0
S3	2009	2009	2009	2	0	2	Export	703	Slovakia	SVK	222	El Salvador	SLV								51	ORGANIC CHEMICALS	1	No Quantity							96506			0
S3	2009	2009	2009	2	0	2	Export	703	Slovakia	SVK	231	Ethiopia	ETH								51	ORGANIC CHEMICALS	1	No Quantity							30624			0
S3	2009	2009	2009	2	0	2	Export	703	Slovakia	SVK	233	Estonia	EST								51	ORGANIC CHEMICALS	1	No Quantity							866682			0
S3	2009	2009	2009	2	0	2	Export	703	Slovakia	SVK	246	Finland	FIN								51	ORGANIC CHEMICALS	1	No Quantity							426245			0
S3	2009	2009	2009	2	0	2	Export	703	Slovakia	SVK	251	France	FRA								51	ORGANIC CHEMICALS	1	No Quantity							12158394			0
S3	2009	2009	2009	2	0	2	Export	703	Slovakia	SVK	276	Germany	DEU								51	ORGANIC CHEMICALS	1	No Quantity							67685496			0
S3	2009	2009	2009	2	0	2	Export	703	Slovakia	SVK	300	Greece	GRC								51	ORGANIC CHEMICALS	1	No Quantity							609822			0
S3	2009	2009	2009	2	0	2	Export	703	Slovakia	SVK	320	Guatemala	GTM								51	ORGANIC CHEMICALS	1	No Quantity							557938			0
S3	2009	2009	2009	2	0	2	Export	703	Slovakia	SVK	340	Honduras	HND								51	ORGANIC CHEMICALS	1	No Quantity							396874			0
S3	2009	2009	2009	2	0	2	Export	703	Slovakia	SVK	344	China, Hong Kong SAR	HKG								51	ORGANIC CHEMICALS	1	No Quantity							5402			0
S3	2009	2009	2009	2	0	2	Export	703	Slovakia	SVK	348	Hungary	HUN								51	ORGANIC CHEMICALS	1	No Quantity							52849748			0
S3	2009	2009	2009	2	0	2	Export	703	Slovakia	SVK	352	Iceland	ISL								51	ORGANIC CHEMICALS	1	No Quantity							322			0
S3	2009	2009	2009	2	0	2	Export	703	Slovakia	SVK	360	Indonesia	IDN								51	ORGANIC CHEMICALS	1	No Quantity							186390			0
S3	2009	2009	2009	2	0	2	Export	703	Slovakia	SVK	364	Iran	IRN								51	ORGANIC CHEMICALS	1	No Quantity							840034			0
S3	2009	2009	2009	2	0	2	Export	703	Slovakia	SVK	376	Israel	ISR								51	ORGANIC CHEMICALS	1	No Quantity							231796			0
S3	2009	2009	2009	2	0	2	Export	703	Slovakia	SVK	381	Italy	ITA								51	ORGANIC CHEMICALS	1	No Quantity							39838263			0
S3	2009	2009	2009	2	0	2	Export	703	Slovakia	SVK	388	Jamaica	JAM								51	ORGANIC CHEMICALS	1	No Quantity							157256			0
S3	2009	2009	2009	2	0	2	Export	703	Slovakia	SVK	392	Japan	JPN								51	ORGANIC CHEMICALS	1	No Quantity							1471681			0
S3	2009	2009	2009	2	0	2	Export	703	Slovakia	SVK	400	Jordan	JOR								51	ORGANIC CHEMICALS	1	No Quantity							30405			0
S3	2009	2009	2009	2	0	2	Export	703	Slovakia	SVK	410	Rep. of Korea	KOR								51	ORGANIC CHEMICALS	1	No Quantity							5603419			0
S3	2009	2009	2009	2	0	2	Export	703	Slovakia	SVK	422	Lebanon	LBN								51	ORGANIC CHEMICALS	1	No Quantity							22686			0
S3	2009	2009	2009	2	0	2	Export	703	Slovakia	SVK	428	Latvia	LVA								51	ORGANIC CHEMICALS	1	No Quantity							10701691			0
S3	2009	2009	2009	2	0	2	Export	703	Slovakia	SVK	434	Libya	LBY								51	ORGANIC CHEMICALS	1	No Quantity							42210			0
S3	2009	2009	2009	2	0	2	Export	703	Slovakia	SVK	440	Lithuania	LTU								51	ORGANIC CHEMICALS	1	No Quantity							2390626			0
S3	2009	2009	2009	2	0	2	Export	703	Slovakia	SVK	442	Luxembourg	LUX								51	ORGANIC CHEMICALS	1	No Quantity							3147295			0
S3	2009	2009	2009	2	0	2	Export	703	Slovakia	SVK	458	Malaysia	MYS								51	ORGANIC CHEMICALS	1	No Quantity							309191			0
S3	2009	2009	2009	2	0	2	Export	703	Slovakia	SVK	470	Malta	MLT								51	ORGANIC CHEMICALS	1	No Quantity							14602			0
S3	2009	2009	2009	2	0	2	Export	703	Slovakia	SVK	484	Mexico	MEX								51	ORGANIC CHEMICALS	1	No Quantity							1812923			0
S3	2009	2009	2009	2	0	2	Export	703	Slovakia	SVK	490	Other Asia, nes									51	ORGANIC CHEMICALS	1	No Quantity							175103			0
S3	2009	2009	2009	2	0	2	Export	703	Slovakia	SVK	504	Morocco	MAR								51	ORGANIC CHEMICALS	1	No Quantity							58114			0
S3	2009	2009	2009	2	0	2	Export	703	Slovakia	SVK	528	Netherlands	NLD								51	ORGANIC CHEMICALS	1	No Quantity							4209736			0
S3	2009	2009	2009	2	0	2	Export	703	Slovakia	SVK	554	New Zealand	NZL								51	ORGANIC CHEMICALS	1	No Quantity							55120			0
S3	2009	2009	2009	2	0	2	Export	703	Slovakia	SVK	558	Nicaragua	NIC								51	ORGANIC CHEMICALS	1	No Quantity							183107			0
S3	2009	2009	2009	2	0	2	Export	703	Slovakia	SVK	566	Nigeria	NGA								51	ORGANIC CHEMICALS	1	No Quantity							112855			0
S3	2009	2009	2009	2	0	2	Export	703	Slovakia	SVK	579	Norway	NOR								51	ORGANIC CHEMICALS	1	No Quantity							592341			0
S3	2009	2009	2009	2	0	2	Export	703	Slovakia	SVK	586	Pakistan	PAK								51	ORGANIC CHEMICALS	1	No Quantity							10868			0
S3	2009	2009	2009	2	0	2	Export	703	Slovakia	SVK	604	Peru	PER								51	ORGANIC CHEMICALS	1	No Quantity							159909			0
S3	2009	2009	2009	2	0	2	Export	703	Slovakia	SVK	616	Poland	POL								51	ORGANIC CHEMICALS	1	No Quantity							57198248			0
S3	2009	2009	2009	2	0	2	Export	703	Slovakia	SVK	620	Portugal	PRT								51	ORGANIC CHEMICALS	1	No Quantity							1427314			0
S3	2009	2009	2009	2	0	2	Export	703	Slovakia	SVK	642	Romania	ROU								51	ORGANIC CHEMICALS	1	No Quantity							11138068			0
S3	2009	2009	2009	2	0	2	Export	703	Slovakia	SVK	643	Russian Federation	RUS								51	ORGANIC CHEMICALS	1	No Quantity							3900968			0
S3	2009	2009	2009	2	0	2	Export	703	Slovakia	SVK	682	Saudi Arabia	SAU								51	ORGANIC CHEMICALS	1	No Quantity							81097			0
S3	2009	2009	2009	2	0	2	Export	703	Slovakia	SVK	688	Serbia	SRB								51	ORGANIC CHEMICALS	1	No Quantity							1324447			0
S3	2009	2009	2009	2	0	2	Export	703	Slovakia	SVK	699	India	IND								51	ORGANIC CHEMICALS	1	No Quantity							1607368			0
S3	2009	2009	2009	2	0	2	Export	703	Slovakia	SVK	702	Singapore	SGP								51	ORGANIC CHEMICALS	1	No Quantity							843342			0
S3	2009	2009	2009	2	0	2	Export	703	Slovakia	SVK	704	Viet Nam	VNM								51	ORGANIC CHEMICALS	1	No Quantity							389899			0
S3	2009	2009	2009	2	0	2	Export	703	Slovakia	SVK	705	Slovenia	SVN								51	ORGANIC CHEMICALS	1	No Quantity							7767765			0
S3	2009	2009	2009	2	0	2	Export	703	Slovakia	SVK	710	South Africa	ZAF								51	ORGANIC CHEMICALS	1	No Quantity							2964761			0
S3	2009	2009	2009	2	0	2	Export	703	Slovakia	SVK	724	Spain	ESP								51	ORGANIC CHEMICALS	1	No Quantity							1940887			0
S3	2009	2009	2009	2	0	2	Export	703	Slovakia	SVK	752	Sweden	SWE								51	ORGANIC CHEMICALS	1	No Quantity							1377789			0
S3	2009	2009	2009	2	0	2	Export	703	Slovakia	SVK	757	Switzerland	CHE								51	ORGANIC CHEMICALS	1	No Quantity							5287228			0
S3	2009	2009	2009	2	0	2	Export	703	Slovakia	SVK	760	Syria	SYR								51	ORGANIC CHEMICALS	1	No Quantity							18357			0
S3	2009	2009	2009	2	0	2	Export	703	Slovakia	SVK	764	Thailand	THA								51	ORGANIC CHEMICALS	1	No Quantity							355179			0
S3	2009	2009	2009	2	0	2	Export	703	Slovakia	SVK	788	Tunisia	TUN								51	ORGANIC CHEMICALS	1	No Quantity							418381			0
S3	2009	2009	2009	2	0	2	Export	703	Slovakia	SVK	792	Turkey	TUR								51	ORGANIC CHEMICALS	1	No Quantity							1716463			0
S3	2009	2009	2009	2	0	2	Export	703	Slovakia	SVK	804	Ukraine	UKR								51	ORGANIC CHEMICALS	1	No Quantity							3088860			0
S3	2009	2009	2009	2	0	2	Export	703	Slovakia	SVK	807	North Macedonia	MKD								51	ORGANIC CHEMICALS	1	No Quantity							4872			0
S3	2009	2009	2009	2	0	2	Export	703	Slovakia	SVK	818	Egypt	EGY								51	ORGANIC CHEMICALS	1	No Quantity							1204148			0
S3	2009	2009	2009	2	0	2	Export	703	Slovakia	SVK	826	United Kingdom	GBR								51	ORGANIC CHEMICALS	1	No Quantity							3183734			0
S3	2009	2009	2009	2	0	2	Export	703	Slovakia	SVK	842	USA	USA								51	ORGANIC CHEMICALS	1	No Quantity							3334250			0
S3	2009	2009	2009	2	0	2	Export	703	Slovakia	SVK	862	Venezuela	VEN								51	ORGANIC CHEMICALS	1	No Quantity							933008			0
S3	2009	2009	2009	2	0	2	Export	705	Slovenia	SVN	0	World	WLD								51	ORGANIC CHEMICALS	1	No Quantity							132104929			0
S3	2009	2009	2009	2	0	2	Export	705	Slovenia	SVN	8	Albania	ALB								51	ORGANIC CHEMICALS	1	No Quantity							13989			0
S3	2009	2009	2009	2	0	2	Export	705	Slovenia	SVN	36	Australia	AUS								51	ORGANIC CHEMICALS	1	No Quantity							1864			0
S3	2009	2009	2009	2	0	2	Export	705	Slovenia	SVN	40	Austria	AUT								51	ORGANIC CHEMICALS	1	No Quantity							25790208			0
S3	2009	2009	2009	2	0	2	Export	705	Slovenia	SVN	56	Belgium	BEL								51	ORGANIC CHEMICALS	1	No Quantity							724598			0
S3	2009	2009	2009	2	0	2	Export	705	Slovenia	SVN	70	Bosnia Herzegovina	BIH								51	ORGANIC CHEMICALS	1	No Quantity							1029857			0
S3	2009	2009	2009	2	0	2	Export	705	Slovenia	SVN	76	Brazil	BRA								51	ORGANIC CHEMICALS	1	No Quantity							18600			0
S3	2009	2009	2009	2	0	2	Export	705	Slovenia	SVN	100	Bulgaria	BGR								51	ORGANIC CHEMICALS	1	No Quantity							7013			0
S3	2009	2009	2009	2	0	2	Export	705	Slovenia	SVN	112	Belarus	BLR								51	ORGANIC CHEMICALS	1	No Quantity							12086			0
S3	2009	2009	2009	2	0	2	Export	705	Slovenia	SVN	124	Canada	CAN								51	ORGANIC CHEMICALS	1	No Quantity							30728			0
S3	2009	2009	2009	2	0	2	Export	705	Slovenia	SVN	152	Chile	CHL								51	ORGANIC CHEMICALS	1	No Quantity							667			0
S3	2009	2009	2009	2	0	2	Export	705	Slovenia	SVN	156	China	CHN								51	ORGANIC CHEMICALS	1	No Quantity							2268116			0
S3	2009	2009	2009	2	0	2	Export	705	Slovenia	SVN	191	Croatia	HRV								51	ORGANIC CHEMICALS	1	No Quantity							12640038			0
S3	2009	2009	2009	2	0	2	Export	705	Slovenia	SVN	203	Czechia	CZE								51	ORGANIC CHEMICALS	1	No Quantity							27799			0
S3	2009	2009	2009	2	0	2	Export	705	Slovenia	SVN	208	Denmark	DNK								51	ORGANIC CHEMICALS	1	No Quantity							73212			0
S3	2009	2009	2009	2	0	2	Export	705	Slovenia	SVN	251	France	FRA								51	ORGANIC CHEMICALS	1	No Quantity							57249			0
S3	2009	2009	2009	2	0	2	Export	705	Slovenia	SVN	276	Germany	DEU								51	ORGANIC CHEMICALS	1	No Quantity							3224279			0
S3	2009	2009	2009	2	0	2	Export	705	Slovenia	SVN	300	Greece	GRC								51	ORGANIC CHEMICALS	1	No Quantity							16175			0
S3	2009	2009	2009	2	0	2	Export	705	Slovenia	SVN	348	Hungary	HUN								51	ORGANIC CHEMICALS	1	No Quantity							9241162			0
S3	2009	2009	2009	2	0	2	Export	705	Slovenia	SVN	364	Iran	IRN								51	ORGANIC CHEMICALS	1	No Quantity							31859			0
S3	2009	2009	2009	2	0	2	Export	705	Slovenia	SVN	372	Ireland	IRL								51	ORGANIC CHEMICALS	1	No Quantity							44487			0
S3	2009	2009	2009	2	0	2	Export	705	Slovenia	SVN	381	Italy	ITA								51	ORGANIC CHEMICALS	1	No Quantity							3771253			0
S3	2009	2009	2009	2	0	2	Export	705	Slovenia	SVN	392	Japan	JPN								51	ORGANIC CHEMICALS	1	No Quantity							5099443			0
S3	2009	2009	2009	2	0	2	Export	705	Slovenia	SVN	398	Kazakhstan	KAZ								51	ORGANIC CHEMICALS	1	No Quantity							1203			0
S3	2009	2009	2009	2	0	2	Export	705	Slovenia	SVN	400	Jordan	JOR								51	ORGANIC CHEMICALS	1	No Quantity							1901			0
S3	2009	2009	2009	2	0	2	Export	705	Slovenia	SVN	410	Rep. of Korea	KOR								51	ORGANIC CHEMICALS	1	No Quantity							2589706			0
S3	2009	2009	2009	2	0	2	Export	705	Slovenia	SVN	428	Latvia	LVA								51	ORGANIC CHEMICALS	1	No Quantity							571			0
S3	2009	2009	2009	2	0	2	Export	705	Slovenia	SVN	440	Lithuania	LTU								51	ORGANIC CHEMICALS	1	No Quantity							1294			0
S3	2009	2009	2009	2	0	2	Export	705	Slovenia	SVN	470	Malta	MLT								51	ORGANIC CHEMICALS	1	No Quantity							127			0
S3	2009	2009	2009	2	0	2	Export	705	Slovenia	SVN	498	Rep. of Moldova	MDA								51	ORGANIC CHEMICALS	1	No Quantity							166			0
S3	2009	2009	2009	2	0	2	Export	705	Slovenia	SVN	499	Montenegro	MNE								51	ORGANIC CHEMICALS	1	No Quantity							33977			0
S3	2009	2009	2009	2	0	2	Export	705	Slovenia	SVN	504	Morocco	MAR								51	ORGANIC CHEMICALS	1	No Quantity							279193			0
S3	2009	2009	2009	2	0	2	Export	705	Slovenia	SVN	528	Netherlands	NLD								51	ORGANIC CHEMICALS	1	No Quantity							7762650			0
S3	2009	2009	2009	2	0	2	Export	705	Slovenia	SVN	584	Marshall Isds	MHL								51	ORGANIC CHEMICALS	1	No Quantity							101			0
S3	2009	2009	2009	2	0	2	Export	705	Slovenia	SVN	616	Poland	POL								51	ORGANIC CHEMICALS	1	No Quantity							25209322			0
S3	2009	2009	2009	2	0	2	Export	705	Slovenia	SVN	620	Portugal	PRT								51	ORGANIC CHEMICALS	1	No Quantity							892			0
S3	2009	2009	2009	2	0	2	Export	705	Slovenia	SVN	642	Romania	ROU								51	ORGANIC CHEMICALS	1	No Quantity							31483			0
S3	2009	2009	2009	2	0	2	Export	705	Slovenia	SVN	643	Russian Federation	RUS								51	ORGANIC CHEMICALS	1	No Quantity							3851386			0
S3	2009	2009	2009	2	0	2	Export	705	Slovenia	SVN	682	Saudi Arabia	SAU								51	ORGANIC CHEMICALS	1	No Quantity							536			0
S3	2009	2009	2009	2	0	2	Export	705	Slovenia	SVN	688	Serbia	SRB								51	ORGANIC CHEMICALS	1	No Quantity							1962970			0
S3	2009	2009	2009	2	0	2	Export	705	Slovenia	SVN	699	India	IND								51	ORGANIC CHEMICALS	1	No Quantity							15324235			0
S3	2009	2009	2009	2	0	2	Export	705	Slovenia	SVN	702	Singapore	SGP								51	ORGANIC CHEMICALS	1	No Quantity							279			0
S3	2009	2009	2009	2	0	2	Export	705	Slovenia	SVN	703	Slovakia	SVK								51	ORGANIC CHEMICALS	1	No Quantity							218295			0
S3	2009	2009	2009	2	0	2	Export	705	Slovenia	SVN	710	South Africa	ZAF								51	ORGANIC CHEMICALS	1	No Quantity							349			0
S3	2009	2009	2009	2	0	2	Export	705	Slovenia	SVN	724	Spain	ESP								51	ORGANIC CHEMICALS	1	No Quantity							5515795			0
S3	2009	2009	2009	2	0	2	Export	705	Slovenia	SVN	752	Sweden	SWE								51	ORGANIC CHEMICALS	1	No Quantity							252			0
S3	2009	2009	2009	2	0	2	Export	705	Slovenia	SVN	757	Switzerland	CHE								51	ORGANIC CHEMICALS	1	No Quantity							3270015			0
S3	2009	2009	2009	2	0	2	Export	705	Slovenia	SVN	760	Syria	SYR								51	ORGANIC CHEMICALS	1	No Quantity							239554			0
S3	2009	2009	2009	2	0	2	Export	705	Slovenia	SVN	784	United Arab Emirates	ARE								51	ORGANIC CHEMICALS	1	No Quantity							1360			0
S3	2009	2009	2009	2	0	2	Export	705	Slovenia	SVN	788	Tunisia	TUN								51	ORGANIC CHEMICALS	1	No Quantity							23906			0
S3	2009	2009	2009	2	0	2	Export	705	Slovenia	SVN	792	Turkey	TUR								51	ORGANIC CHEMICALS	1	No Quantity							540892			0
S3	2009	2009	2009	2	0	2	Export	705	Slovenia	SVN	804	Ukraine	UKR								51	ORGANIC CHEMICALS	1	No Quantity							128176			0
S3	2009	2009	2009	2	0	2	Export	705	Slovenia	SVN	807	North Macedonia	MKD								51	ORGANIC CHEMICALS	1	No Quantity							831182			0
S3	2009	2009	2009	2	0	2	Export	705	Slovenia	SVN	826	United Kingdom	GBR								51	ORGANIC CHEMICALS	1	No Quantity							91271			0
S3	2009	2009	2009	2	0	2	Export	705	Slovenia	SVN	842	USA	USA								51	ORGANIC CHEMICALS	1	No Quantity							67207			0
S3	2009	2009	2009	2	0	2	Export	703	Slovakia	SVK	0	World	WLD								52	INORGANIC CHEMICALS	1	No Quantity							122890516			0
S3	2009	2009	2009	2	0	2	Export	703	Slovakia	SVK	12	Algeria	DZA								52	INORGANIC CHEMICALS	1	No Quantity							1596432			0
S3	2009	2009	2009	2	0	2	Export	703	Slovakia	SVK	40	Austria	AUT								52	INORGANIC CHEMICALS	1	No Quantity							8281716			0
S3	2009	2009	2009	2	0	2	Export	703	Slovakia	SVK	56	Belgium	BEL								52	INORGANIC CHEMICALS	1	No Quantity							761396			0
S3	2009	2009	2009	2	0	2	Export	703	Slovakia	SVK	70	Bosnia Herzegovina	BIH								52	INORGANIC CHEMICALS	1	No Quantity							3906157			0
S3	2009	2009	2009	2	0	2	Export	703	Slovakia	SVK	100	Bulgaria	BGR								52	INORGANIC CHEMICALS	1	No Quantity							252415			0
S3	2009	2009	2009	2	0	2	Export	703	Slovakia	SVK	112	Belarus	BLR								52	INORGANIC CHEMICALS	1	No Quantity							650920			0
S3	2009	2009	2009	2	0	2	Export	703	Slovakia	SVK	132	Cabo Verde	CPV								52	INORGANIC CHEMICALS	1	No Quantity							34967			0
S3	2009	2009	2009	2	0	2	Export	703	Slovakia	SVK	152	Chile	CHL								52	INORGANIC CHEMICALS	1	No Quantity							4979			0
S3	2009	2009	2009	2	0	2	Export	703	Slovakia	SVK	156	China	CHN								52	INORGANIC CHEMICALS	1	No Quantity							176			0
S3	2009	2009	2009	2	0	2	Export	703	Slovakia	SVK	178	Congo	COG								52	INORGANIC CHEMICALS	1	No Quantity							108452			0
S3	2009	2009	2009	2	0	2	Export	703	Slovakia	SVK	191	Croatia	HRV								52	INORGANIC CHEMICALS	1	No Quantity							3498474			0
S3	2009	2009	2009	2	0	2	Export	703	Slovakia	SVK	192	Cuba	CUB								52	INORGANIC CHEMICALS	1	No Quantity							41412			0
S3	2009	2009	2009	2	0	2	Export	703	Slovakia	SVK	203	Czechia	CZE								52	INORGANIC CHEMICALS	1	No Quantity							37482535			0
S3	2009	2009	2009	2	0	2	Export	703	Slovakia	SVK	208	Denmark	DNK								52	INORGANIC CHEMICALS	1	No Quantity							1056220			0
S3	2009	2009	2009	2	0	2	Export	703	Slovakia	SVK	231	Ethiopia	ETH								52	INORGANIC CHEMICALS	1	No Quantity							5476			0
S3	2009	2009	2009	2	0	2	Export	703	Slovakia	SVK	233	Estonia	EST								52	INORGANIC CHEMICALS	1	No Quantity							207449			0
S3	2009	2009	2009	2	0	2	Export	703	Slovakia	SVK	246	Finland	FIN								52	INORGANIC CHEMICALS	1	No Quantity							168666			0
S3	2009	2009	2009	2	0	2	Export	703	Slovakia	SVK	251	France	FRA								52	INORGANIC CHEMICALS	1	No Quantity							601272			0
S3	2009	2009	2009	2	0	2	Export	703	Slovakia	SVK	262	Djibouti	DJI								52	INORGANIC CHEMICALS	1	No Quantity							20427			0
S3	2009	2009	2009	2	0	2	Export	703	Slovakia	SVK	276	Germany	DEU								52	INORGANIC CHEMICALS	1	No Quantity							11944747			0
S3	2009	2009	2009	2	0	2	Export	703	Slovakia	SVK	300	Greece	GRC								52	INORGANIC CHEMICALS	1	No Quantity							18461			0
S3	2009	2009	2009	2	0	2	Export	703	Slovakia	SVK	320	Guatemala	GTM								52	INORGANIC CHEMICALS	1	No Quantity							85262			0
S3	2009	2009	2009	2	0	2	Export	703	Slovakia	SVK	344	China, Hong Kong SAR	HKG								52	INORGANIC CHEMICALS	1	No Quantity							36216			0
S3	2009	2009	2009	2	0	2	Export	703	Slovakia	SVK	348	Hungary	HUN								52	INORGANIC CHEMICALS	1	No Quantity							16745240			0
S3	2009	2009	2009	2	0	2	Export	703	Slovakia	SVK	381	Italy	ITA								52	INORGANIC CHEMICALS	1	No Quantity							4616113			0
S3	2009	2009	2009	2	0	2	Export	703	Slovakia	SVK	398	Kazakhstan	KAZ								52	INORGANIC CHEMICALS	1	No Quantity							1576			0
S3	2009	2009	2009	2	0	2	Export	703	Slovakia	SVK	410	Rep. of Korea	KOR								52	INORGANIC CHEMICALS	1	No Quantity							53864			0
S3	2009	2009	2009	2	0	2	Export	703	Slovakia	SVK	428	Latvia	LVA								52	INORGANIC CHEMICALS	1	No Quantity							31494			0
S3	2009	2009	2009	2	0	2	Export	703	Slovakia	SVK	434	Libya	LBY								52	INORGANIC CHEMICALS	1	No Quantity							41391			0
S3	2009	2009	2009	2	0	2	Export	703	Slovakia	SVK	440	Lithuania	LTU								52	INORGANIC CHEMICALS	1	No Quantity							61176			0
S3	2009	2009	2009	2	0	2	Export	703	Slovakia	SVK	470	Malta	MLT								52	INORGANIC CHEMICALS	1	No Quantity							663318			0
S3	2009	2009	2009	2	0	2	Export	703	Slovakia	SVK	484	Mexico	MEX								52	INORGANIC CHEMICALS	1	No Quantity							334168			0
S3	2009	2009	2009	2	0	2	Export	703	Slovakia	SVK	490	Other Asia, nes									52	INORGANIC CHEMICALS	1	No Quantity							4196			0
S3	2009	2009	2009	2	0	2	Export	703	Slovakia	SVK	498	Rep. of Moldova	MDA								52	INORGANIC CHEMICALS	1	No Quantity							1329			0
S3	2009	2009	2009	2	0	2	Export	703	Slovakia	SVK	499	Montenegro	MNE								52	INORGANIC CHEMICALS	1	No Quantity							126480			0
S3	2009	2009	2009	2	0	2	Export	703	Slovakia	SVK	528	Netherlands	NLD								52	INORGANIC CHEMICALS	1	No Quantity							122300			0
S3	2009	2009	2009	2	0	2	Export	703	Slovakia	SVK	616	Poland	POL								52	INORGANIC CHEMICALS	1	No Quantity							20112875			0
S3	2009	2009	2009	2	0	2	Export	703	Slovakia	SVK	642	Romania	ROU								52	INORGANIC CHEMICALS	1	No Quantity							4032326			0
S3	2009	2009	2009	2	0	2	Export	703	Slovakia	SVK	643	Russian Federation	RUS								52	INORGANIC CHEMICALS	1	No Quantity							173080			0
S3	2009	2009	2009	2	0	2	Export	703	Slovakia	SVK	688	Serbia	SRB								52	INORGANIC CHEMICALS	1	No Quantity							2179209			0
S3	2009	2009	2009	2	0	2	Export	703	Slovakia	SVK	704	Viet Nam	VNM								52	INORGANIC CHEMICALS	1	No Quantity							504			0
S3	2009	2009	2009	2	0	2	Export	703	Slovakia	SVK	705	Slovenia	SVN								52	INORGANIC CHEMICALS	1	No Quantity							966159			0
S3	2009	2009	2009	2	0	2	Export	703	Slovakia	SVK	724	Spain	ESP								52	INORGANIC CHEMICALS	1	No Quantity							599244			0
S3	2009	2009	2009	2	0	2	Export	703	Slovakia	SVK	736	Fmr Sudan	SDN								52	INORGANIC CHEMICALS	1	No Quantity							178078			0
S3	2009	2009	2009	2	0	2	Export	703	Slovakia	SVK	752	Sweden	SWE								52	INORGANIC CHEMICALS	1	No Quantity							2769			0
S3	2009	2009	2009	2	0	2	Export	703	Slovakia	SVK	757	Switzerland	CHE								52	INORGANIC CHEMICALS	1	No Quantity							28639			0
S3	2009	2009	2009	2	0	2	Export	703	Slovakia	SVK	764	Thailand	THA								52	INORGANIC CHEMICALS	1	No Quantity							6775			0
S3	2009	2009	2009	2	0	2	Export	703	Slovakia	SVK	784	United Arab Emirates	ARE								52	INORGANIC CHEMICALS	1	No Quantity							359			0
S3	2009	2009	2009	2	0	2	Export	703	Slovakia	SVK	792	Turkey	TUR								52	INORGANIC CHEMICALS	1	No Quantity							31610			0
[truncated: 6,236 more rows]
