# Supplementary material for: Core-periphery structure in sectoral international trade networks: A new approach to an old theory
Source: PLoS One. 2020 Apr 2;15(4):e0229547. doi: 10.1371/journal.pone.0229547 (PMC7117750; doi:10.1371/journal.pone.0229547)
Supplement: S7 File — (ZIP) [file pone.0229547.s007.zip › S7_File/RawData 2009/comtrade (46).csv]

Classification	Year	Period	Period Desc.	Aggregate Level	Is Leaf Code	Trade Flow Code	Trade Flow	Reporter Code	Reporter	Reporter ISO	Partner Code	Partner	Partner ISO	2nd Partner Code	2nd Partner	2nd Partner ISO	Customs Proc. Code	Customs	Mode of Transport Code	Mode of Transport	Commodity Code	Commodity	Qty Unit Code	Qty Unit	Qty	Alt Qty Unit Code	Alt Qty Unit	Alt Qty	Netweight (kg)	Gross weight (kg)	Trade Value (US$)	CIF Trade Value (US$)	FOB Trade Value (US$)	Flag
S3	2009	2009	2009	2	0	2	Export	710	South Africa	ZAF	0	World	WLD								00	LIVE ANIMALS	1	No Quantity							31106262			0
S3	2009	2009	2009	2	0	2	Export	710	South Africa	ZAF	24	Angola	AGO								00	LIVE ANIMALS	1	No Quantity							293611			0
S3	2009	2009	2009	2	0	2	Export	710	South Africa	ZAF	32	Argentina	ARG								00	LIVE ANIMALS	1	No Quantity							16323			0
S3	2009	2009	2009	2	0	2	Export	710	South Africa	ZAF	36	Australia	AUS								00	LIVE ANIMALS	1	No Quantity							135			0
S3	2009	2009	2009	2	0	2	Export	710	South Africa	ZAF	40	Austria	AUT								00	LIVE ANIMALS	1	No Quantity							6			0
S3	2009	2009	2009	2	0	2	Export	710	South Africa	ZAF	48	Bahrain	BHR								00	LIVE ANIMALS	1	No Quantity							1979656			0
S3	2009	2009	2009	2	0	2	Export	710	South Africa	ZAF	56	Belgium	BEL								00	LIVE ANIMALS	1	No Quantity							1609207			0
S3	2009	2009	2009	2	0	2	Export	710	South Africa	ZAF	76	Brazil	BRA								00	LIVE ANIMALS	1	No Quantity							14			0
S3	2009	2009	2009	2	0	2	Export	710	South Africa	ZAF	100	Bulgaria	BGR								00	LIVE ANIMALS	1	No Quantity							24			0
S3	2009	2009	2009	2	0	2	Export	710	South Africa	ZAF	108	Burundi	BDI								00	LIVE ANIMALS	1	No Quantity							141552			0
S3	2009	2009	2009	2	0	2	Export	710	South Africa	ZAF	124	Canada	CAN								00	LIVE ANIMALS	1	No Quantity							5374			0
S3	2009	2009	2009	2	0	2	Export	710	South Africa	ZAF	156	China	CHN								00	LIVE ANIMALS	1	No Quantity							1057405			0
S3	2009	2009	2009	2	0	2	Export	710	South Africa	ZAF	170	Colombia	COL								00	LIVE ANIMALS	1	No Quantity							12			0
S3	2009	2009	2009	2	0	2	Export	710	South Africa	ZAF	178	Congo	COG								00	LIVE ANIMALS	1	No Quantity							5763			0
S3	2009	2009	2009	2	0	2	Export	710	South Africa	ZAF	180	Dem. Rep. of the Congo	COD								00	LIVE ANIMALS	1	No Quantity							80503			0
S3	2009	2009	2009	2	0	2	Export	710	South Africa	ZAF	188	Costa Rica	CRI								00	LIVE ANIMALS	1	No Quantity							48			0
S3	2009	2009	2009	2	0	2	Export	710	South Africa	ZAF	203	Czechia	CZE								00	LIVE ANIMALS	1	No Quantity							2054			0
S3	2009	2009	2009	2	0	2	Export	710	South Africa	ZAF	208	Denmark	DNK								00	LIVE ANIMALS	1	No Quantity							55617			0
S3	2009	2009	2009	2	0	2	Export	710	South Africa	ZAF	231	Ethiopia	ETH								00	LIVE ANIMALS	1	No Quantity							2			0
S3	2009	2009	2009	2	0	2	Export	710	South Africa	ZAF	246	Finland	FIN								00	LIVE ANIMALS	1	No Quantity							14			0
S3	2009	2009	2009	2	0	2	Export	710	South Africa	ZAF	251	France	FRA								00	LIVE ANIMALS	1	No Quantity							25982			0
S3	2009	2009	2009	2	0	2	Export	710	South Africa	ZAF	266	Gabon	GAB								00	LIVE ANIMALS	1	No Quantity							4669			0
S3	2009	2009	2009	2	0	2	Export	710	South Africa	ZAF	276	Germany	DEU								00	LIVE ANIMALS	1	No Quantity							391706			0
S3	2009	2009	2009	2	0	2	Export	710	South Africa	ZAF	288	Ghana	GHA								00	LIVE ANIMALS	1	No Quantity							8009			0
S3	2009	2009	2009	2	0	2	Export	710	South Africa	ZAF	300	Greece	GRC								00	LIVE ANIMALS	1	No Quantity							2			0
S3	2009	2009	2009	2	0	2	Export	710	South Africa	ZAF	344	China, Hong Kong SAR	HKG								00	LIVE ANIMALS	1	No Quantity							869370			0
S3	2009	2009	2009	2	0	2	Export	710	South Africa	ZAF	360	Indonesia	IDN								00	LIVE ANIMALS	1	No Quantity							31389			0
S3	2009	2009	2009	2	0	2	Export	710	South Africa	ZAF	372	Ireland	IRL								00	LIVE ANIMALS	1	No Quantity							59			0
S3	2009	2009	2009	2	0	2	Export	710	South Africa	ZAF	376	Israel	ISR								00	LIVE ANIMALS	1	No Quantity							415663			0
S3	2009	2009	2009	2	0	2	Export	710	South Africa	ZAF	381	Italy	ITA								00	LIVE ANIMALS	1	No Quantity							59			0
S3	2009	2009	2009	2	0	2	Export	710	South Africa	ZAF	384	Côte d'Ivoire	CIV								00	LIVE ANIMALS	1	No Quantity							1988			0
S3	2009	2009	2009	2	0	2	Export	710	South Africa	ZAF	392	Japan	JPN								00	LIVE ANIMALS	1	No Quantity							119363			0
S3	2009	2009	2009	2	0	2	Export	710	South Africa	ZAF	404	Kenya	KEN								00	LIVE ANIMALS	1	No Quantity							157588			0
S3	2009	2009	2009	2	0	2	Export	710	South Africa	ZAF	410	Rep. of Korea	KOR								00	LIVE ANIMALS	1	No Quantity							5668			0
S3	2009	2009	2009	2	0	2	Export	710	South Africa	ZAF	414	Kuwait	KWT								00	LIVE ANIMALS	1	No Quantity							879692			0
S3	2009	2009	2009	2	0	2	Export	710	South Africa	ZAF	422	Lebanon	LBN								00	LIVE ANIMALS	1	No Quantity							10060			0
S3	2009	2009	2009	2	0	2	Export	710	South Africa	ZAF	442	Luxembourg	LUX								00	LIVE ANIMALS	1	No Quantity							808778			0
S3	2009	2009	2009	2	0	2	Export	710	South Africa	ZAF	450	Madagascar	MDG								00	LIVE ANIMALS	1	No Quantity							689			0
S3	2009	2009	2009	2	0	2	Export	710	South Africa	ZAF	454	Malawi	MWI								00	LIVE ANIMALS	1	No Quantity							869962			0
S3	2009	2009	2009	2	0	2	Export	710	South Africa	ZAF	458	Malaysia	MYS								00	LIVE ANIMALS	1	No Quantity							135234			0
S3	2009	2009	2009	2	0	2	Export	710	South Africa	ZAF	480	Mauritius	MUS								00	LIVE ANIMALS	1	No Quantity							8870500			0
S3	2009	2009	2009	2	0	2	Export	710	South Africa	ZAF	484	Mexico	MEX								00	LIVE ANIMALS	1	No Quantity							67112			0
S3	2009	2009	2009	2	0	2	Export	710	South Africa	ZAF	490	Other Asia, nes									00	LIVE ANIMALS	1	No Quantity							4530			0
S3	2009	2009	2009	2	0	2	Export	710	South Africa	ZAF	504	Morocco	MAR								00	LIVE ANIMALS	1	No Quantity							24			0
S3	2009	2009	2009	2	0	2	Export	710	South Africa	ZAF	508	Mozambique	MOZ								00	LIVE ANIMALS	1	No Quantity							989162			0
S3	2009	2009	2009	2	0	2	Export	710	South Africa	ZAF	528	Netherlands	NLD								00	LIVE ANIMALS	1	No Quantity							1002293			0
S3	2009	2009	2009	2	0	2	Export	710	South Africa	ZAF	554	New Zealand	NZL								00	LIVE ANIMALS	1	No Quantity							2198			0
S3	2009	2009	2009	2	0	2	Export	710	South Africa	ZAF	566	Nigeria	NGA								00	LIVE ANIMALS	1	No Quantity							19856			0
S3	2009	2009	2009	2	0	2	Export	710	South Africa	ZAF	586	Pakistan	PAK								00	LIVE ANIMALS	1	No Quantity							186543			0
S3	2009	2009	2009	2	0	2	Export	710	South Africa	ZAF	616	Poland	POL								00	LIVE ANIMALS	1	No Quantity							12			0
S3	2009	2009	2009	2	0	2	Export	710	South Africa	ZAF	634	Qatar	QAT								00	LIVE ANIMALS	1	No Quantity							507985			0
S3	2009	2009	2009	2	0	2	Export	710	South Africa	ZAF	643	Russian Federation	RUS								00	LIVE ANIMALS	1	No Quantity							48338			0
S3	2009	2009	2009	2	0	2	Export	710	South Africa	ZAF	646	Rwanda	RWA								00	LIVE ANIMALS	1	No Quantity							88389			0
S3	2009	2009	2009	2	0	2	Export	710	South Africa	ZAF	654	Saint Helena	SHN								00	LIVE ANIMALS	1	No Quantity							8173			0
S3	2009	2009	2009	2	0	2	Export	710	South Africa	ZAF	682	Saudi Arabia	SAU								00	LIVE ANIMALS	1	No Quantity							11385			0
S3	2009	2009	2009	2	0	2	Export	710	South Africa	ZAF	690	Seychelles	SYC								00	LIVE ANIMALS	1	No Quantity							24			0
S3	2009	2009	2009	2	0	2	Export	710	South Africa	ZAF	702	Singapore	SGP								00	LIVE ANIMALS	1	No Quantity							641078			0
S3	2009	2009	2009	2	0	2	Export	710	South Africa	ZAF	704	Viet Nam	VNM								00	LIVE ANIMALS	1	No Quantity							103515			0
S3	2009	2009	2009	2	0	2	Export	710	South Africa	ZAF	716	Zimbabwe	ZWE								00	LIVE ANIMALS	1	No Quantity							688873			0
S3	2009	2009	2009	2	0	2	Export	710	South Africa	ZAF	724	Spain	ESP								00	LIVE ANIMALS	1	No Quantity							170908			0
S3	2009	2009	2009	2	0	2	Export	710	South Africa	ZAF	757	Switzerland	CHE								00	LIVE ANIMALS	1	No Quantity							14960			0
S3	2009	2009	2009	2	0	2	Export	710	South Africa	ZAF	764	Thailand	THA								00	LIVE ANIMALS	1	No Quantity							499361			0
S3	2009	2009	2009	2	0	2	Export	710	South Africa	ZAF	784	United Arab Emirates	ARE								00	LIVE ANIMALS	1	No Quantity							4948902			0
S3	2009	2009	2009	2	0	2	Export	710	South Africa	ZAF	788	Tunisia	TUN								00	LIVE ANIMALS	1	No Quantity							27477			0
S3	2009	2009	2009	2	0	2	Export	710	South Africa	ZAF	792	Turkey	TUR								00	LIVE ANIMALS	1	No Quantity							12			0
S3	2009	2009	2009	2	0	2	Export	710	South Africa	ZAF	798	Tuvalu	TUV								00	LIVE ANIMALS	1	No Quantity							93554			0
S3	2009	2009	2009	2	0	2	Export	710	South Africa	ZAF	800	Uganda	UGA								00	LIVE ANIMALS	1	No Quantity							72560			0
S3	2009	2009	2009	2	0	2	Export	710	South Africa	ZAF	804	Ukraine	UKR								00	LIVE ANIMALS	1	No Quantity							31426			0
S3	2009	2009	2009	2	0	2	Export	710	South Africa	ZAF	818	Egypt	EGY								00	LIVE ANIMALS	1	No Quantity							4123			0
S3	2009	2009	2009	2	0	2	Export	710	South Africa	ZAF	826	United Kingdom	GBR								00	LIVE ANIMALS	1	No Quantity							1370106			0
S3	2009	2009	2009	2	0	2	Export	710	South Africa	ZAF	834	United Rep. of Tanzania	TZA								00	LIVE ANIMALS	1	No Quantity							108878			0
S3	2009	2009	2009	2	0	2	Export	710	South Africa	ZAF	837	Bunkers									00	LIVE ANIMALS	1	No Quantity							20953			0
S3	2009	2009	2009	2	0	2	Export	710	South Africa	ZAF	842	USA	USA								00	LIVE ANIMALS	1	No Quantity							410577			0
S3	2009	2009	2009	2	0	2	Export	710	South Africa	ZAF	894	Zambia	ZMB								00	LIVE ANIMALS	1	No Quantity							109227			0
S3	2009	2009	2009	2	0	2	Export	724	Spain	ESP	0	World	WLD								00	LIVE ANIMALS	1	No Quantity							399876347			0
S3	2009	2009	2009	2	0	2	Export	724	Spain	ESP	12	Algeria	DZA								00	LIVE ANIMALS	1	No Quantity							546894			0
S3	2009	2009	2009	2	0	2	Export	724	Spain	ESP	16	American Samoa	ASM								00	LIVE ANIMALS	1	No Quantity							632312			0
S3	2009	2009	2009	2	0	2	Export	724	Spain	ESP	20	Andorra	AND								00	LIVE ANIMALS	1	No Quantity							95343			0
S3	2009	2009	2009	2	0	2	Export	724	Spain	ESP	32	Argentina	ARG								00	LIVE ANIMALS	1	No Quantity							7885			0
S3	2009	2009	2009	2	0	2	Export	724	Spain	ESP	36	Australia	AUS								00	LIVE ANIMALS	1	No Quantity							2000			0
S3	2009	2009	2009	2	0	2	Export	724	Spain	ESP	56	Belgium	BEL								00	LIVE ANIMALS	1	No Quantity							960200			0
S3	2009	2009	2009	2	0	2	Export	724	Spain	ESP	60	Bermuda	BMU								00	LIVE ANIMALS	1	No Quantity							2791			0
S3	2009	2009	2009	2	0	2	Export	724	Spain	ESP	68	Bolivia (Plurinational State of)	BOL								00	LIVE ANIMALS	1	No Quantity							1535			0
S3	2009	2009	2009	2	0	2	Export	724	Spain	ESP	76	Brazil	BRA								00	LIVE ANIMALS	1	No Quantity							5289			0
S3	2009	2009	2009	2	0	2	Export	724	Spain	ESP	124	Canada	CAN								00	LIVE ANIMALS	1	No Quantity							1581			0
S3	2009	2009	2009	2	0	2	Export	724	Spain	ESP	136	Cayman Isds	CYM								00	LIVE ANIMALS	1	No Quantity							2791			0
S3	2009	2009	2009	2	0	2	Export	724	Spain	ESP	152	Chile	CHL								00	LIVE ANIMALS	1	No Quantity							16851			0
S3	2009	2009	2009	2	0	2	Export	724	Spain	ESP	156	China	CHN								00	LIVE ANIMALS	1	No Quantity							14			0
S3	2009	2009	2009	2	0	2	Export	724	Spain	ESP	170	Colombia	COL								00	LIVE ANIMALS	1	No Quantity							13427			0
S3	2009	2009	2009	2	0	2	Export	724	Spain	ESP	188	Costa Rica	CRI								00	LIVE ANIMALS	1	No Quantity							1762			0
S3	2009	2009	2009	2	0	2	Export	724	Spain	ESP	192	Cuba	CUB								00	LIVE ANIMALS	1	No Quantity							5346			0
S3	2009	2009	2009	2	0	2	Export	724	Spain	ESP	203	Czechia	CZE								00	LIVE ANIMALS	1	No Quantity							284742			0
S3	2009	2009	2009	2	0	2	Export	724	Spain	ESP	208	Denmark	DNK								00	LIVE ANIMALS	1	No Quantity							279			0
S3	2009	2009	2009	2	0	2	Export	724	Spain	ESP	214	Dominican Rep.	DOM								00	LIVE ANIMALS	1	No Quantity							3055			0
S3	2009	2009	2009	2	0	2	Export	724	Spain	ESP	218	Ecuador	ECU								00	LIVE ANIMALS	1	No Quantity							8513			0
S3	2009	2009	2009	2	0	2	Export	724	Spain	ESP	246	Finland	FIN								00	LIVE ANIMALS	1	No Quantity							10351			0
S3	2009	2009	2009	2	0	2	Export	724	Spain	ESP	251	France	FRA								00	LIVE ANIMALS	1	No Quantity							60785744			0
S3	2009	2009	2009	2	0	2	Export	724	Spain	ESP	276	Germany	DEU								00	LIVE ANIMALS	1	No Quantity							1113118			0
S3	2009	2009	2009	2	0	2	Export	724	Spain	ESP	292	Gibraltar	GIB								00	LIVE ANIMALS	1	No Quantity							170			0
S3	2009	2009	2009	2	0	2	Export	724	Spain	ESP	300	Greece	GRC								00	LIVE ANIMALS	1	No Quantity							7705227			0
S3	2009	2009	2009	2	0	2	Export	724	Spain	ESP	320	Guatemala	GTM								00	LIVE ANIMALS	1	No Quantity							2093			0
S3	2009	2009	2009	2	0	2	Export	724	Spain	ESP	344	China, Hong Kong SAR	HKG								00	LIVE ANIMALS	1	No Quantity							5722			0
S3	2009	2009	2009	2	0	2	Export	724	Spain	ESP	348	Hungary	HUN								00	LIVE ANIMALS	1	No Quantity							168610			0
S3	2009	2009	2009	2	0	2	Export	724	Spain	ESP	352	Iceland	ISL								00	LIVE ANIMALS	1	No Quantity							698			0
S3	2009	2009	2009	2	0	2	Export	724	Spain	ESP	360	Indonesia	IDN								00	LIVE ANIMALS	1	No Quantity							2593			0
S3	2009	2009	2009	2	0	2	Export	724	Spain	ESP	364	Iran	IRN								00	LIVE ANIMALS	1	No Quantity							42			0
S3	2009	2009	2009	2	0	2	Export	724	Spain	ESP	376	Israel	ISR								00	LIVE ANIMALS	1	No Quantity							4050			0
S3	2009	2009	2009	2	0	2	Export	724	Spain	ESP	381	Italy	ITA								00	LIVE ANIMALS	1	No Quantity							79289506			0
S3	2009	2009	2009	2	0	2	Export	724	Spain	ESP	392	Japan	JPN								00	LIVE ANIMALS	1	No Quantity							15959			0
S3	2009	2009	2009	2	0	2	Export	724	Spain	ESP	404	Kenya	KEN								00	LIVE ANIMALS	1	No Quantity							7536			0
S3	2009	2009	2009	2	0	2	Export	724	Spain	ESP	410	Rep. of Korea	KOR								00	LIVE ANIMALS	1	No Quantity							14524			0
S3	2009	2009	2009	2	0	2	Export	724	Spain	ESP	414	Kuwait	KWT								00	LIVE ANIMALS	1	No Quantity							114810			0
S3	2009	2009	2009	2	0	2	Export	724	Spain	ESP	422	Lebanon	LBN								00	LIVE ANIMALS	1	No Quantity							837			0
S3	2009	2009	2009	2	0	2	Export	724	Spain	ESP	434	Libya	LBY								00	LIVE ANIMALS	1	No Quantity							783069			0
S3	2009	2009	2009	2	0	2	Export	724	Spain	ESP	442	Luxembourg	LUX								00	LIVE ANIMALS	1	No Quantity							746607			0
S3	2009	2009	2009	2	0	2	Export	724	Spain	ESP	458	Malaysia	MYS								00	LIVE ANIMALS	1	No Quantity							1901			0
S3	2009	2009	2009	2	0	2	Export	724	Spain	ESP	484	Mexico	MEX								00	LIVE ANIMALS	1	No Quantity							14382			0
S3	2009	2009	2009	2	0	2	Export	724	Spain	ESP	504	Morocco	MAR								00	LIVE ANIMALS	1	No Quantity							9537858			0
S3	2009	2009	2009	2	0	2	Export	724	Spain	ESP	528	Netherlands	NLD								00	LIVE ANIMALS	1	No Quantity							2272740			0
S3	2009	2009	2009	2	0	2	Export	724	Spain	ESP	554	New Zealand	NZL								00	LIVE ANIMALS	1	No Quantity							660			0
S3	2009	2009	2009	2	0	2	Export	724	Spain	ESP	579	Norway	NOR								00	LIVE ANIMALS	1	No Quantity							698			0
S3	2009	2009	2009	2	0	2	Export	724	Spain	ESP	591	Panama	PAN								00	LIVE ANIMALS	1	No Quantity							1256			0
S3	2009	2009	2009	2	0	2	Export	724	Spain	ESP	604	Peru	PER								00	LIVE ANIMALS	1	No Quantity							89180			0
S3	2009	2009	2009	2	0	2	Export	724	Spain	ESP	608	Philippines	PHL								00	LIVE ANIMALS	1	No Quantity							1954			0
S3	2009	2009	2009	2	0	2	Export	724	Spain	ESP	616	Poland	POL								00	LIVE ANIMALS	1	No Quantity							77640			0
S3	2009	2009	2009	2	0	2	Export	724	Spain	ESP	620	Portugal	PRT								00	LIVE ANIMALS	1	No Quantity							228552728			0
S3	2009	2009	2009	2	0	2	Export	724	Spain	ESP	634	Qatar	QAT								00	LIVE ANIMALS	1	No Quantity							7148			0
S3	2009	2009	2009	2	0	2	Export	724	Spain	ESP	642	Romania	ROU								00	LIVE ANIMALS	1	No Quantity							175596			0
S3	2009	2009	2009	2	0	2	Export	724	Spain	ESP	643	Russian Federation	RUS								00	LIVE ANIMALS	1	No Quantity							3070			0
S3	2009	2009	2009	2	0	2	Export	724	Spain	ESP	686	Senegal	SEN								00	LIVE ANIMALS	1	No Quantity							140			0
S3	2009	2009	2009	2	0	2	Export	724	Spain	ESP	688	Serbia	SRB								00	LIVE ANIMALS	1	No Quantity							70			0
S3	2009	2009	2009	2	0	2	Export	724	Spain	ESP	702	Singapore	SGP								00	LIVE ANIMALS	1	No Quantity							12181			0
S3	2009	2009	2009	2	0	2	Export	724	Spain	ESP	704	Viet Nam	VNM								00	LIVE ANIMALS	1	No Quantity							134599			0
S3	2009	2009	2009	2	0	2	Export	724	Spain	ESP	710	South Africa	ZAF								00	LIVE ANIMALS	1	No Quantity							17723			0
S3	2009	2009	2009	2	0	2	Export	724	Spain	ESP	752	Sweden	SWE								00	LIVE ANIMALS	1	No Quantity							661			0
S3	2009	2009	2009	2	0	2	Export	724	Spain	ESP	757	Switzerland	CHE								00	LIVE ANIMALS	1	No Quantity							20263			0
S3	2009	2009	2009	2	0	2	Export	724	Spain	ESP	764	Thailand	THA								00	LIVE ANIMALS	1	No Quantity							1954			0
S3	2009	2009	2009	2	0	2	Export	724	Spain	ESP	784	United Arab Emirates	ARE								00	LIVE ANIMALS	1	No Quantity							3655947			0
S3	2009	2009	2009	2	0	2	Export	724	Spain	ESP	788	Tunisia	TUN								00	LIVE ANIMALS	1	No Quantity							8094			0
S3	2009	2009	2009	2	0	2	Export	724	Spain	ESP	792	Turkey	TUR								00	LIVE ANIMALS	1	No Quantity							2093			0
S3	2009	2009	2009	2	0	2	Export	724	Spain	ESP	804	Ukraine	UKR								00	LIVE ANIMALS	1	No Quantity							260479			0
S3	2009	2009	2009	2	0	2	Export	724	Spain	ESP	826	United Kingdom	GBR								00	LIVE ANIMALS	1	No Quantity							1502180			0
S3	2009	2009	2009	2	0	2	Export	724	Spain	ESP	842	USA	USA								00	LIVE ANIMALS	1	No Quantity							124937			0
S3	2009	2009	2009	2	0	2	Export	724	Spain	ESP	858	Uruguay	URY								00	LIVE ANIMALS	1	No Quantity							5303			0
S3	2009	2009	2009	2	0	2	Export	724	Spain	ESP	862	Venezuela	VEN								00	LIVE ANIMALS	1	No Quantity							29036			0
S3	2009	2009	2009	2	0	2	Export	710	South Africa	ZAF	0	World	WLD								01	MEAT, MEAT PREPARATIONS	1	No Quantity							123962590			0
S3	2009	2009	2009	2	0	2	Export	710	South Africa	ZAF	10	Antarctica	ATA								01	MEAT, MEAT PREPARATIONS	1	No Quantity							12880			0
S3	2009	2009	2009	2	0	2	Export	710	South Africa	ZAF	20	Andorra	AND								01	MEAT, MEAT PREPARATIONS	1	No Quantity							65			0
S3	2009	2009	2009	2	0	2	Export	710	South Africa	ZAF	24	Angola	AGO								01	MEAT, MEAT PREPARATIONS	1	No Quantity							3554428			0
S3	2009	2009	2009	2	0	2	Export	710	South Africa	ZAF	36	Australia	AUS								01	MEAT, MEAT PREPARATIONS	1	No Quantity							903788			0
S3	2009	2009	2009	2	0	2	Export	710	South Africa	ZAF	48	Bahrain	BHR								01	MEAT, MEAT PREPARATIONS	1	No Quantity							120268			0
S3	2009	2009	2009	2	0	2	Export	710	South Africa	ZAF	56	Belgium	BEL								01	MEAT, MEAT PREPARATIONS	1	No Quantity							15411202			0
S3	2009	2009	2009	2	0	2	Export	710	South Africa	ZAF	108	Burundi	BDI								01	MEAT, MEAT PREPARATIONS	1	No Quantity							6561			0
S3	2009	2009	2009	2	0	2	Export	710	South Africa	ZAF	120	Cameroon	CMR								01	MEAT, MEAT PREPARATIONS	1	No Quantity							1178			0
S3	2009	2009	2009	2	0	2	Export	710	South Africa	ZAF	124	Canada	CAN								01	MEAT, MEAT PREPARATIONS	1	No Quantity							151			0
S3	2009	2009	2009	2	0	2	Export	710	South Africa	ZAF	132	Cabo Verde	CPV								01	MEAT, MEAT PREPARATIONS	1	No Quantity							21288			0
S3	2009	2009	2009	2	0	2	Export	710	South Africa	ZAF	148	Chad	TCD								01	MEAT, MEAT PREPARATIONS	1	No Quantity							4032			0
S3	2009	2009	2009	2	0	2	Export	710	South Africa	ZAF	156	China	CHN								01	MEAT, MEAT PREPARATIONS	1	No Quantity							1358			0
S3	2009	2009	2009	2	0	2	Export	710	South Africa	ZAF	174	Comoros	COM								01	MEAT, MEAT PREPARATIONS	1	No Quantity							3475			0
S3	2009	2009	2009	2	0	2	Export	710	South Africa	ZAF	178	Congo	COG								01	MEAT, MEAT PREPARATIONS	1	No Quantity							387827			0
S3	2009	2009	2009	2	0	2	Export	710	South Africa	ZAF	180	Dem. Rep. of the Congo	COD								01	MEAT, MEAT PREPARATIONS	1	No Quantity							4674561			0
S3	2009	2009	2009	2	0	2	Export	710	South Africa	ZAF	208	Denmark	DNK								01	MEAT, MEAT PREPARATIONS	1	No Quantity							5703			0
S3	2009	2009	2009	2	0	2	Export	710	South Africa	ZAF	214	Dominican Rep.	DOM								01	MEAT, MEAT PREPARATIONS	1	No Quantity							1620			0
S3	2009	2009	2009	2	0	2	Export	710	South Africa	ZAF	231	Ethiopia	ETH								01	MEAT, MEAT PREPARATIONS	1	No Quantity							9199			0
S3	2009	2009	2009	2	0	2	Export	710	South Africa	ZAF	251	France	FRA								01	MEAT, MEAT PREPARATIONS	1	No Quantity							7645842			0
S3	2009	2009	2009	2	0	2	Export	710	South Africa	ZAF	262	Djibouti	DJI								01	MEAT, MEAT PREPARATIONS	1	No Quantity							3045			0
S3	2009	2009	2009	2	0	2	Export	710	South Africa	ZAF	266	Gabon	GAB								01	MEAT, MEAT PREPARATIONS	1	No Quantity							745536			0
S3	2009	2009	2009	2	0	2	Export	710	South Africa	ZAF	276	Germany	DEU								01	MEAT, MEAT PREPARATIONS	1	No Quantity							12512555			0
S3	2009	2009	2009	2	0	2	Export	710	South Africa	ZAF	288	Ghana	GHA								01	MEAT, MEAT PREPARATIONS	1	No Quantity							840553			0
S3	2009	2009	2009	2	0	2	Export	710	South Africa	ZAF	300	Greece	GRC								01	MEAT, MEAT PREPARATIONS	1	No Quantity							7812			0
S3	2009	2009	2009	2	0	2	Export	710	South Africa	ZAF	324	Guinea	GIN								01	MEAT, MEAT PREPARATIONS	1	No Quantity							2960			0
S3	2009	2009	2009	2	0	2	Export	710	South Africa	ZAF	344	China, Hong Kong SAR	HKG								01	MEAT, MEAT PREPARATIONS	1	No Quantity							430162			0
S3	2009	2009	2009	2	0	2	Export	710	South Africa	ZAF	360	Indonesia	IDN								01	MEAT, MEAT PREPARATIONS	1	No Quantity							772			0
S3	2009	2009	2009	2	0	2	Export	710	South Africa	ZAF	376	Israel	ISR								01	MEAT, MEAT PREPARATIONS	1	No Quantity							784187			0
S3	2009	2009	2009	2	0	2	Export	710	South Africa	ZAF	381	Italy	ITA								01	MEAT, MEAT PREPARATIONS	1	No Quantity							137619			0
S3	2009	2009	2009	2	0	2	Export	710	South Africa	ZAF	384	Côte d'Ivoire	CIV								01	MEAT, MEAT PREPARATIONS	1	No Quantity							9659			0
S3	2009	2009	2009	2	0	2	Export	710	South Africa	ZAF	404	Kenya	KEN								01	MEAT, MEAT PREPARATIONS	1	No Quantity							3604			0
S3	2009	2009	2009	2	0	2	Export	710	South Africa	ZAF	410	Rep. of Korea	KOR								01	MEAT, MEAT PREPARATIONS	1	No Quantity							1099			0
S3	2009	2009	2009	2	0	2	Export	710	South Africa	ZAF	414	Kuwait	KWT								01	MEAT, MEAT PREPARATIONS	1	No Quantity							492757			0
S3	2009	2009	2009	2	0	2	Export	710	South Africa	ZAF	422	Lebanon	LBN								01	MEAT, MEAT PREPARATIONS	1	No Quantity							1593			0
S3	2009	2009	2009	2	0	2	Export	710	South Africa	ZAF	434	Libya	LBY								01	MEAT, MEAT PREPARATIONS	1	No Quantity							2710			0
S3	2009	2009	2009	2	0	2	Export	710	South Africa	ZAF	450	Madagascar	MDG								01	MEAT, MEAT PREPARATIONS	1	No Quantity							119905			0
S3	2009	2009	2009	2	0	2	Export	710	South Africa	ZAF	454	Malawi	MWI								01	MEAT, MEAT PREPARATIONS	1	No Quantity							275086			0
S3	2009	2009	2009	2	0	2	Export	710	South Africa	ZAF	462	Maldives	MDV								01	MEAT, MEAT PREPARATIONS	1	No Quantity							218			0
S3	2009	2009	2009	2	0	2	Export	710	South Africa	ZAF	466	Mali	MLI								01	MEAT, MEAT PREPARATIONS	1	No Quantity							4431			0
S3	2009	2009	2009	2	0	2	Export	710	South Africa	ZAF	478	Mauritania	MRT								01	MEAT, MEAT PREPARATIONS	1	No Quantity							94			0
S3	2009	2009	2009	2	0	2	Export	710	South Africa	ZAF	480	Mauritius	MUS								01	MEAT, MEAT PREPARATIONS	1	No Quantity							2285751			0
S3	2009	2009	2009	2	0	2	Export	710	South Africa	ZAF	490	Other Asia, nes									01	MEAT, MEAT PREPARATIONS	1	No Quantity							2389			0
S3	2009	2009	2009	2	0	2	Export	710	South Africa	ZAF	508	Mozambique	MOZ								01	MEAT, MEAT PREPARATIONS	1	No Quantity							9565302			0
S3	2009	2009	2009	2	0	2	Export	710	South Africa	ZAF	528	Netherlands	NLD								01	MEAT, MEAT PREPARATIONS	1	No Quantity							13351815			0
S3	2009	2009	2009	2	0	2	Export	710	South Africa	ZAF	554	New Zealand	NZL								01	MEAT, MEAT PREPARATIONS	1	No Quantity							2283			0
S3	2009	2009	2009	2	0	2	Export	710	South Africa	ZAF	566	Nigeria	NGA								01	MEAT, MEAT PREPARATIONS	1	No Quantity							2372520			0
S3	2009	2009	2009	2	0	2	Export	710	South Africa	ZAF	579	Norway	NOR								01	MEAT, MEAT PREPARATIONS	1	No Quantity							202738			0
S3	2009	2009	2009	2	0	2	Export	710	South Africa	ZAF	580	N. Mariana Isds	MNP								01	MEAT, MEAT PREPARATIONS	1	No Quantity							2432			0
S3	2009	2009	2009	2	0	2	Export	710	South Africa	ZAF	586	Pakistan	PAK								01	MEAT, MEAT PREPARATIONS	1	No Quantity							1402			0
S3	2009	2009	2009	2	0	2	Export	710	South Africa	ZAF	591	Panama	PAN								01	MEAT, MEAT PREPARATIONS	1	No Quantity							2248			0
S3	2009	2009	2009	2	0	2	Export	710	South Africa	ZAF	598	Papua New Guinea	PNG								01	MEAT, MEAT PREPARATIONS	1	No Quantity							475			0
S3	2009	2009	2009	2	0	2	Export	710	South Africa	ZAF	608	Philippines	PHL								01	MEAT, MEAT PREPARATIONS	1	No Quantity							5995			0
S3	2009	2009	2009	2	0	2	Export	710	South Africa	ZAF	616	Poland	POL								01	MEAT, MEAT PREPARATIONS	1	No Quantity							1754			0
S3	2009	2009	2009	2	0	2	Export	710	South Africa	ZAF	634	Qatar	QAT								01	MEAT, MEAT PREPARATIONS	1	No Quantity							129835			0
S3	2009	2009	2009	2	0	2	Export	710	South Africa	ZAF	646	Rwanda	RWA								01	MEAT, MEAT PREPARATIONS	1	No Quantity							1612			0
S3	2009	2009	2009	2	0	2	Export	710	South Africa	ZAF	654	Saint Helena	SHN								01	MEAT, MEAT PREPARATIONS	1	No Quantity							366813			0
S3	2009	2009	2009	2	0	2	Export	710	South Africa	ZAF	678	Sao Tome and Principe	STP								01	MEAT, MEAT PREPARATIONS	1	No Quantity							14012			0
S3	2009	2009	2009	2	0	2	Export	710	South Africa	ZAF	682	Saudi Arabia	SAU								01	MEAT, MEAT PREPARATIONS	1	No Quantity							185			0
S3	2009	2009	2009	2	0	2	Export	710	South Africa	ZAF	686	Senegal	SEN								01	MEAT, MEAT PREPARATIONS	1	No Quantity							9100			0
S3	2009	2009	2009	2	0	2	Export	710	South Africa	ZAF	690	Seychelles	SYC								01	MEAT, MEAT PREPARATIONS	1	No Quantity							526781			0
S3	2009	2009	2009	2	0	2	Export	710	South Africa	ZAF	699	India	IND								01	MEAT, MEAT PREPARATIONS	1	No Quantity							1340			0
S3	2009	2009	2009	2	0	2	Export	710	South Africa	ZAF	704	Viet Nam	VNM								01	MEAT, MEAT PREPARATIONS	1	No Quantity							124711			0
S3	2009	2009	2009	2	0	2	Export	710	South Africa	ZAF	716	Zimbabwe	ZWE								01	MEAT, MEAT PREPARATIONS	1	No Quantity							26109447			0
S3	2009	2009	2009	2	0	2	Export	710	South Africa	ZAF	724	Spain	ESP								01	MEAT, MEAT PREPARATIONS	1	No Quantity							510210			0
S3	2009	2009	2009	2	0	2	Export	710	South Africa	ZAF	736	Fmr Sudan	SDN								01	MEAT, MEAT PREPARATIONS	1	No Quantity							20197			0
S3	2009	2009	2009	2	0	2	Export	710	South Africa	ZAF	757	Switzerland	CHE								01	MEAT, MEAT PREPARATIONS	1	No Quantity							7988133			0
S3	2009	2009	2009	2	0	2	Export	710	South Africa	ZAF	784	United Arab Emirates	ARE								01	MEAT, MEAT PREPARATIONS	1	No Quantity							1319141			0
S3	2009	2009	2009	2	0	2	Export	710	South Africa	ZAF	800	Uganda	UGA								01	MEAT, MEAT PREPARATIONS	1	No Quantity							56499			0
S3	2009	2009	2009	2	0	2	Export	710	South Africa	ZAF	818	Egypt	EGY								01	MEAT, MEAT PREPARATIONS	1	No Quantity							1277860			0
S3	2009	2009	2009	2	0	2	Export	710	South Africa	ZAF	826	United Kingdom	GBR								01	MEAT, MEAT PREPARATIONS	1	No Quantity							1031653			0
S3	2009	2009	2009	2	0	2	Export	710	South Africa	ZAF	834	United Rep. of Tanzania	TZA								01	MEAT, MEAT PREPARATIONS	1	No Quantity							375038			0
S3	2009	2009	2009	2	0	2	Export	710	South Africa	ZAF	837	Bunkers									01	MEAT, MEAT PREPARATIONS	1	No Quantity							6608674			0
S3	2009	2009	2009	2	0	2	Export	710	South Africa	ZAF	842	USA	USA								01	MEAT, MEAT PREPARATIONS	1	No Quantity							111			0
S3	2009	2009	2009	2	0	2	Export	710	South Africa	ZAF	858	Uruguay	URY								01	MEAT, MEAT PREPARATIONS	1	No Quantity							328			0
S3	2009	2009	2009	2	0	2	Export	710	South Africa	ZAF	894	Zambia	ZMB								01	MEAT, MEAT PREPARATIONS	1	No Quantity							552018			0
S3	2009	2009	2009	2	0	2	Export	724	Spain	ESP	0	World	WLD								01	MEAT, MEAT PREPARATIONS	1	No Quantity							3970666384			0
S3	2009	2009	2009	2	0	2	Export	724	Spain	ESP	4	Afghanistan	AFG								01	MEAT, MEAT PREPARATIONS	1	No Quantity							761389			0
S3	2009	2009	2009	2	0	2	Export	724	Spain	ESP	8	Albania	ALB								01	MEAT, MEAT PREPARATIONS	1	No Quantity							180682			0
S3	2009	2009	2009	2	0	2	Export	724	Spain	ESP	20	Andorra	AND								01	MEAT, MEAT PREPARATIONS	1	No Quantity							39333824			0
S3	2009	2009	2009	2	0	2	Export	724	Spain	ESP	24	Angola	AGO								01	MEAT, MEAT PREPARATIONS	1	No Quantity							2265932			0
S3	2009	2009	2009	2	0	2	Export	724	Spain	ESP	31	Azerbaijan	AZE								01	MEAT, MEAT PREPARATIONS	1	No Quantity							296140			0
S3	2009	2009	2009	2	0	2	Export	724	Spain	ESP	32	Argentina	ARG								01	MEAT, MEAT PREPARATIONS	1	No Quantity							639666			0
S3	2009	2009	2009	2	0	2	Export	724	Spain	ESP	36	Australia	AUS								01	MEAT, MEAT PREPARATIONS	1	No Quantity							1695974			0
S3	2009	2009	2009	2	0	2	Export	724	Spain	ESP	40	Austria	AUT								01	MEAT, MEAT PREPARATIONS	1	No Quantity							19896233			0
S3	2009	2009	2009	2	0	2	Export	724	Spain	ESP	51	Armenia	ARM								01	MEAT, MEAT PREPARATIONS	1	No Quantity							49806			0
S3	2009	2009	2009	2	0	2	Export	724	Spain	ESP	56	Belgium	BEL								01	MEAT, MEAT PREPARATIONS	1	No Quantity							79194873			0
S3	2009	2009	2009	2	0	2	Export	724	Spain	ESP	68	Bolivia (Plurinational State of)	BOL								01	MEAT, MEAT PREPARATIONS	1	No Quantity							6479			0
S3	2009	2009	2009	2	0	2	Export	724	Spain	ESP	70	Bosnia Herzegovina	BIH								01	MEAT, MEAT PREPARATIONS	1	No Quantity							10525			0
S3	2009	2009	2009	2	0	2	Export	724	Spain	ESP	76	Brazil	BRA								01	MEAT, MEAT PREPARATIONS	1	No Quantity							2148863			0
S3	2009	2009	2009	2	0	2	Export	724	Spain	ESP	100	Bulgaria	BGR								01	MEAT, MEAT PREPARATIONS	1	No Quantity							58865435			0
S3	2009	2009	2009	2	0	2	Export	724	Spain	ESP	112	Belarus	BLR								01	MEAT, MEAT PREPARATIONS	1	No Quantity							1712284			0
S3	2009	2009	2009	2	0	2	Export	724	Spain	ESP	120	Cameroon	CMR								01	MEAT, MEAT PREPARATIONS	1	No Quantity							173583			0
S3	2009	2009	2009	2	0	2	Export	724	Spain	ESP	124	Canada	CAN								01	MEAT, MEAT PREPARATIONS	1	No Quantity							427300			0
S3	2009	2009	2009	2	0	2	Export	724	Spain	ESP	132	Cabo Verde	CPV								01	MEAT, MEAT PREPARATIONS	1	No Quantity							1705307			0
S3	2009	2009	2009	2	0	2	Export	724	Spain	ESP	152	Chile	CHL								01	MEAT, MEAT PREPARATIONS	1	No Quantity							1024818			0
S3	2009	2009	2009	2	0	2	Export	724	Spain	ESP	156	China	CHN								01	MEAT, MEAT PREPARATIONS	1	No Quantity							9957658			0
S3	2009	2009	2009	2	0	2	Export	724	Spain	ESP	170	Colombia	COL								01	MEAT, MEAT PREPARATIONS	1	No Quantity							2127321			0
S3	2009	2009	2009	2	0	2	Export	724	Spain	ESP	174	Comoros	COM								01	MEAT, MEAT PREPARATIONS	1	No Quantity							364387			0
S3	2009	2009	2009	2	0	2	Export	724	Spain	ESP	175	Mayotte	MYT								01	MEAT, MEAT PREPARATIONS	1	No Quantity							74164			0
S3	2009	2009	2009	2	0	2	Export	724	Spain	ESP	178	Congo	COG								01	MEAT, MEAT PREPARATIONS	1	No Quantity							162802			0
S3	2009	2009	2009	2	0	2	Export	724	Spain	ESP	180	Dem. Rep. of the Congo	COD								01	MEAT, MEAT PREPARATIONS	1	No Quantity							1067004			0
S3	2009	2009	2009	2	0	2	Export	724	Spain	ESP	188	Costa Rica	CRI								01	MEAT, MEAT PREPARATIONS	1	No Quantity							431721			0
S3	2009	2009	2009	2	0	2	Export	724	Spain	ESP	191	Croatia	HRV								01	MEAT, MEAT PREPARATIONS	1	No Quantity							13894928			0
S3	2009	2009	2009	2	0	2	Export	724	Spain	ESP	192	Cuba	CUB								01	MEAT, MEAT PREPARATIONS	1	No Quantity							2017659			0
S3	2009	2009	2009	2	0	2	Export	724	Spain	ESP	196	Cyprus	CYP								01	MEAT, MEAT PREPARATIONS	1	No Quantity							13941778			0
S3	2009	2009	2009	2	0	2	Export	724	Spain	ESP	203	Czechia	CZE								01	MEAT, MEAT PREPARATIONS	1	No Quantity							59105517			0
S3	2009	2009	2009	2	0	2	Export	724	Spain	ESP	204	Benin	BEN								01	MEAT, MEAT PREPARATIONS	1	No Quantity							25834059			0
S3	2009	2009	2009	2	0	2	Export	724	Spain	ESP	208	Denmark	DNK								01	MEAT, MEAT PREPARATIONS	1	No Quantity							82948020			0
S3	2009	2009	2009	2	0	2	Export	724	Spain	ESP	214	Dominican Rep.	DOM								01	MEAT, MEAT PREPARATIONS	1	No Quantity							1930892			0
S3	2009	2009	2009	2	0	2	Export	724	Spain	ESP	218	Ecuador	ECU								01	MEAT, MEAT PREPARATIONS	1	No Quantity							424289			0
S3	2009	2009	2009	2	0	2	Export	724	Spain	ESP	222	El Salvador	SLV								01	MEAT, MEAT PREPARATIONS	1	No Quantity							34014			0
S3	2009	2009	2009	2	0	2	Export	724	Spain	ESP	226	Equatorial Guinea	GNQ								01	MEAT, MEAT PREPARATIONS	1	No Quantity							2890412			0
S3	2009	2009	2009	2	0	2	Export	724	Spain	ESP	233	Estonia	EST								01	MEAT, MEAT PREPARATIONS	1	No Quantity							2570654			0
S3	2009	2009	2009	2	0	2	Export	724	Spain	ESP	246	Finland	FIN								01	MEAT, MEAT PREPARATIONS	1	No Quantity							2543993			0
S3	2009	2009	2009	2	0	2	Export	724	Spain	ESP	251	France	FRA								01	MEAT, MEAT PREPARATIONS	1	No Quantity							1113733912			0
S3	2009	2009	2009	2	0	2	Export	724	Spain	ESP	258	French Polynesia	PYF								01	MEAT, MEAT PREPARATIONS	1	No Quantity							1082129			0
S3	2009	2009	2009	2	0	2	Export	724	Spain	ESP	266	Gabon	GAB								01	MEAT, MEAT PREPARATIONS	1	No Quantity							3217728			0
S3	2009	2009	2009	2	0	2	Export	724	Spain	ESP	268	Georgia	GEO								01	MEAT, MEAT PREPARATIONS	1	No Quantity							563802			0
S3	2009	2009	2009	2	0	2	Export	724	Spain	ESP	270	Gambia	GMB								01	MEAT, MEAT PREPARATIONS	1	No Quantity							26423			0
S3	2009	2009	2009	2	0	2	Export	724	Spain	ESP	276	Germany	DEU								01	MEAT, MEAT PREPARATIONS	1	No Quantity							359972006			0
S3	2009	2009	2009	2	0	2	Export	724	Spain	ESP	288	Ghana	GHA								01	MEAT, MEAT PREPARATIONS	1	No Quantity							702706			0
S3	2009	2009	2009	2	0	2	Export	724	Spain	ESP	292	Gibraltar	GIB								01	MEAT, MEAT PREPARATIONS	1	No Quantity							3137827			0
S3	2009	2009	2009	2	0	2	Export	724	Spain	ESP	300	Greece	GRC								01	MEAT, MEAT PREPARATIONS	1	No Quantity							75390846			0
S3	2009	2009	2009	2	0	2	Export	724	Spain	ESP	320	Guatemala	GTM								01	MEAT, MEAT PREPARATIONS	1	No Quantity							490073			0
S3	2009	2009	2009	2	0	2	Export	724	Spain	ESP	324	Guinea	GIN								01	MEAT, MEAT PREPARATIONS	1	No Quantity							209679			0
S3	2009	2009	2009	2	0	2	Export	724	Spain	ESP	332	Haiti	HTI								01	MEAT, MEAT PREPARATIONS	1	No Quantity							6179			0
S3	2009	2009	2009	2	0	2	Export	724	Spain	ESP	344	China, Hong Kong SAR	HKG								01	MEAT, MEAT PREPARATIONS	1	No Quantity							77372718			0
S3	2009	2009	2009	2	0	2	Export	724	Spain	ESP	348	Hungary	HUN								01	MEAT, MEAT PREPARATIONS	1	No Quantity							19463537			0
S3	2009	2009	2009	2	0	2	Export	724	Spain	ESP	352	Iceland	ISL								01	MEAT, MEAT PREPARATIONS	1	No Quantity							75546			0
S3	2009	2009	2009	2	0	2	Export	724	Spain	ESP	372	Ireland	IRL								01	MEAT, MEAT PREPARATIONS	1	No Quantity							13575305			0
S3	2009	2009	2009	2	0	2	Export	724	Spain	ESP	376	Israel	ISR								01	MEAT, MEAT PREPARATIONS	1	No Quantity							194909			0
S3	2009	2009	2009	2	0	2	Export	724	Spain	ESP	381	Italy	ITA								01	MEAT, MEAT PREPARATIONS	1	No Quantity							464498214			0
S3	2009	2009	2009	2	0	2	Export	724	Spain	ESP	384	Côte d'Ivoire	CIV								01	MEAT, MEAT PREPARATIONS	1	No Quantity							2272106			0
S3	2009	2009	2009	2	0	2	Export	724	Spain	ESP	392	Japan	JPN								01	MEAT, MEAT PREPARATIONS	1	No Quantity							43185054			0
S3	2009	2009	2009	2	0	2	Export	724	Spain	ESP	398	Kazakhstan	KAZ								01	MEAT, MEAT PREPARATIONS	1	No Quantity							215073			0
S3	2009	2009	2009	2	0	2	Export	724	Spain	ESP	400	Jordan	JOR								01	MEAT, MEAT PREPARATIONS	1	No Quantity							42113			0
S3	2009	2009	2009	2	0	2	Export	724	Spain	ESP	408	Dem. People's Rep. of Korea	PRK								01	MEAT, MEAT PREPARATIONS	1	No Quantity							25119			0
S3	2009	2009	2009	2	0	2	Export	724	Spain	ESP	410	Rep. of Korea	KOR								01	MEAT, MEAT PREPARATIONS	1	No Quantity							27865412			0
S3	2009	2009	2009	2	0	2	Export	724	Spain	ESP	414	Kuwait	KWT								01	MEAT, MEAT PREPARATIONS	1	No Quantity							12222			0
S3	2009	2009	2009	2	0	2	Export	724	Spain	ESP	422	Lebanon	LBN								01	MEAT, MEAT PREPARATIONS	1	No Quantity							9084095			0
S3	2009	2009	2009	2	0	2	Export	724	Spain	ESP	428	Latvia	LVA								01	MEAT, MEAT PREPARATIONS	1	No Quantity							3238621			0
S3	2009	2009	2009	2	0	2	Export	724	Spain	ESP	430	Liberia	LBR								01	MEAT, MEAT PREPARATIONS	1	No Quantity							1002512			0
S3	2009	2009	2009	2	0	2	Export	724	Spain	ESP	440	Lithuania	LTU								01	MEAT, MEAT PREPARATIONS	1	No Quantity							6207168			0
S3	2009	2009	2009	2	0	2	Export	724	Spain	ESP	442	Luxembourg	LUX								01	MEAT, MEAT PREPARATIONS	1	No Quantity							3559516			0
S3	2009	2009	2009	2	0	2	Export	724	Spain	ESP	446	China, Macao SAR	MAC								01	MEAT, MEAT PREPARATIONS	1	No Quantity							118181			0
S3	2009	2009	2009	2	0	2	Export	724	Spain	ESP	458	Malaysia	MYS								01	MEAT, MEAT PREPARATIONS	1	No Quantity							187510			0
S3	2009	2009	2009	2	0	2	Export	724	Spain	ESP	466	Mali	MLI								01	MEAT, MEAT PREPARATIONS	1	No Quantity							101812			0
S3	2009	2009	2009	2	0	2	Export	724	Spain	ESP	470	Malta	MLT								01	MEAT, MEAT PREPARATIONS	1	No Quantity							5456066			0
S3	2009	2009	2009	2	0	2	Export	724	Spain	ESP	478	Mauritania	MRT								01	MEAT, MEAT PREPARATIONS	1	No Quantity							3053			0
S3	2009	2009	2009	2	0	2	Export	724	Spain	ESP	480	Mauritius	MUS								01	MEAT, MEAT PREPARATIONS	1	No Quantity							46820			0
S3	2009	2009	2009	2	0	2	Export	724	Spain	ESP	484	Mexico	MEX								01	MEAT, MEAT PREPARATIONS	1	No Quantity							7833122			0
S3	2009	2009	2009	2	0	2	Export	724	Spain	ESP	490	Other Asia, nes									01	MEAT, MEAT PREPARATIONS	1	No Quantity							142775			0
S3	2009	2009	2009	2	0	2	Export	724	Spain	ESP	499	Montenegro	MNE								01	MEAT, MEAT PREPARATIONS	1	No Quantity							1243303			0
S3	2009	2009	2009	2	0	2	Export	724	Spain	ESP	504	Morocco	MAR								01	MEAT, MEAT PREPARATIONS	1	No Quantity							882845			0
S3	2009	2009	2009	2	0	2	Export	724	Spain	ESP	516	Namibia	NAM								01	MEAT, MEAT PREPARATIONS	1	No Quantity							13597			0
S3	2009	2009	2009	2	0	2	Export	724	Spain	ESP	528	Netherlands	NLD								01	MEAT, MEAT PREPARATIONS	1	No Quantity							86355997			0
S3	2009	2009	2009	2	0	2	Export	724	Spain	ESP	530	Neth. Antilles	ANT								01	MEAT, MEAT PREPARATIONS	1	No Quantity							274744			0
S3	2009	2009	2009	2	0	2	Export	724	Spain	ESP	540	New Caledonia	NCL								01	MEAT, MEAT PREPARATIONS	1	No Quantity							44146			0
S3	2009	2009	2009	2	0	2	Export	724	Spain	ESP	554	New Zealand	NZL								01	MEAT, MEAT PREPARATIONS	1	No Quantity							98925			0
S3	2009	2009	2009	2	0	2	Export	724	Spain	ESP	558	Nicaragua	NIC								01	MEAT, MEAT PREPARATIONS	1	No Quantity							20626			0
S3	2009	2009	2009	2	0	2	Export	724	Spain	ESP	566	Nigeria	NGA								01	MEAT, MEAT PREPARATIONS	1	No Quantity							112533			0
S3	2009	2009	2009	2	0	2	Export	724	Spain	ESP	568	Other Europe, nes									01	MEAT, MEAT PREPARATIONS	1	No Quantity							74959			0
S3	2009	2009	2009	2	0	2	Export	724	Spain	ESP	579	Norway	NOR								01	MEAT, MEAT PREPARATIONS	1	No Quantity							3469743			0
S3	2009	2009	2009	2	0	2	Export	724	Spain	ESP	584	Marshall Isds	MHL								01	MEAT, MEAT PREPARATIONS	1	No Quantity							140			0
S3	2009	2009	2009	2	0	2	Export	724	Spain	ESP	586	Pakistan	PAK								01	MEAT, MEAT PREPARATIONS	1	No Quantity							80472			0
S3	2009	2009	2009	2	0	2	Export	724	Spain	ESP	591	Panama	PAN								01	MEAT, MEAT PREPARATIONS	1	No Quantity							594152			0
S3	2009	2009	2009	2	0	2	Export	724	Spain	ESP	600	Paraguay	PRY								01	MEAT, MEAT PREPARATIONS	1	No Quantity							38151			0
S3	2009	2009	2009	2	0	2	Export	724	Spain	ESP	604	Peru	PER								01	MEAT, MEAT PREPARATIONS	1	No Quantity							360721			0
S3	2009	2009	2009	2	0	2	Export	724	Spain	ESP	608	Philippines	PHL								01	MEAT, MEAT PREPARATIONS	1	No Quantity							1779706			0
S3	2009	2009	2009	2	0	2	Export	724	Spain	ESP	616	Poland	POL								01	MEAT, MEAT PREPARATIONS	1	No Quantity							69146125			0
S3	2009	2009	2009	2	0	2	Export	724	Spain	ESP	620	Portugal	PRT								01	MEAT, MEAT PREPARATIONS	1	No Quantity							702461398			0
S3	2009	2009	2009	2	0	2	Export	724	Spain	ESP	624	Guinea-Bissau	GNB								01	MEAT, MEAT PREPARATIONS	1	No Quantity							8815			0
S3	2009	2009	2009	2	0	2	Export	724	Spain	ESP	634	Qatar	QAT								01	MEAT, MEAT PREPARATIONS	1	No Quantity							38793			0
S3	2009	2009	2009	2	0	2	Export	724	Spain	ESP	642	Romania	ROU								01	MEAT, MEAT PREPARATIONS	1	No Quantity							60321340			0
S3	2009	2009	2009	2	0	2	Export	724	Spain	ESP	643	Russian Federation	RUS								01	MEAT, MEAT PREPARATIONS	1	No Quantity							113359603			0
S3	2009	2009	2009	2	0	2	Export	724	Spain	ESP	686	Senegal	SEN								01	MEAT, MEAT PREPARATIONS	1	No Quantity							132798			0
S3	2009	2009	2009	2	0	2	Export	724	Spain	ESP	688	Serbia	SRB								01	MEAT, MEAT PREPARATIONS	1	No Quantity							2625124			0
S3	2009	2009	2009	2	0	2	Export	724	Spain	ESP	690	Seychelles	SYC								01	MEAT, MEAT PREPARATIONS	1	No Quantity							116040			0
S3	2009	2009	2009	2	0	2	Export	724	Spain	ESP	699	India	IND								01	MEAT, MEAT PREPARATIONS	1	No Quantity							322453			0
S3	2009	2009	2009	2	0	2	Export	724	Spain	ESP	702	Singapore	SGP								01	MEAT, MEAT PREPARATIONS	1	No Quantity							241765			0
S3	2009	2009	2009	2	0	2	Export	724	Spain	ESP	703	Slovakia	SVK								01	MEAT, MEAT PREPARATIONS	1	No Quantity							17058339			0
S3	2009	2009	2009	2	0	2	Export	724	Spain	ESP	704	Viet Nam	VNM								01	MEAT, MEAT PREPARATIONS	1	No Quantity							4332410			0
S3	2009	2009	2009	2	0	2	Export	724	Spain	ESP	705	Slovenia	SVN								01	MEAT, MEAT PREPARATIONS	1	No Quantity							3473003			0
S3	2009	2009	2009	2	0	2	Export	724	Spain	ESP	710	South Africa	ZAF								01	MEAT, MEAT PREPARATIONS	1	No Quantity							3915582			0
S3	2009	2009	2009	2	0	2	Export	724	Spain	ESP	752	Sweden	SWE								01	MEAT, MEAT PREPARATIONS	1	No Quantity							13764858			0
S3	2009	2009	2009	2	0	2	Export	724	Spain	ESP	757	Switzerland	CHE								01	MEAT, MEAT PREPARATIONS	1	No Quantity							8905884			0
S3	2009	2009	2009	2	0	2	Export	724	Spain	ESP	764	Thailand	THA								01	MEAT, MEAT PREPARATIONS	1	No Quantity							356225			0
S3	2009	2009	2009	2	0	2	Export	724	Spain	ESP	768	Togo	TGO								01	MEAT, MEAT PREPARATIONS	1	No Quantity							1131685			0
S3	2009	2009	2009	2	0	2	Export	724	Spain	ESP	784	United Arab Emirates	ARE								01	MEAT, MEAT PREPARATIONS	1	No Quantity							316812			0
S3	2009	2009	2009	2	0	2	Export	724	Spain	ESP	792	Turkey	TUR								01	MEAT, MEAT PREPARATIONS	1	No Quantity							250876			0
S3	2009	2009	2009	2	0	2	Export	724	Spain	ESP	804	Ukraine	UKR								01	MEAT, MEAT PREPARATIONS	1	No Quantity							1756540			0
S3	2009	2009	2009	2	0	2	Export	724	Spain	ESP	807	North Macedonia	MKD								01	MEAT, MEAT PREPARATIONS	1	No Quantity							4326294			0
S3	2009	2009	2009	2	0	2	Export	724	Spain	ESP	826	United Kingdom	GBR								01	MEAT, MEAT PREPARATIONS	1	No Quantity							168497594			0
S3	2009	2009	2009	2	0	2	Export	724	Spain	ESP	837	Bunkers									01	MEAT, MEAT PREPARATIONS	1	No Quantity							4620131			0
S3	2009	2009	2009	2	0	2	Export	724	Spain	ESP	842	USA	USA								01	MEAT, MEAT PREPARATIONS	1	No Quantity							10877048			0
S3	2009	2009	2009	2	0	2	Export	724	Spain	ESP	858	Uruguay	URY								01	MEAT, MEAT PREPARATIONS	1	No Quantity							378406			0
S3	2009	2009	2009	2	0	2	Export	724	Spain	ESP	862	Venezuela	VEN								01	MEAT, MEAT PREPARATIONS	1	No Quantity							2076387			0
S3	2009	2009	2009	2	0	2	Export	724	Spain	ESP	899	Areas, nes									01	MEAT, MEAT PREPARATIONS	1	No Quantity							3387018			0
S3	2009	2009	2009	2	0	2	Export	710	South Africa	ZAF	0	World	WLD								02	DAIRY PRODUCTS,BIRD EGGS	1	No Quantity							89165726			0
S3	2009	2009	2009	2	0	2	Export	710	South Africa	ZAF	10	Antarctica	ATA								02	DAIRY PRODUCTS,BIRD EGGS	1	No Quantity							6726			0
S3	2009	2009	2009	2	0	2	Export	710	South Africa	ZAF	20	Andorra	AND								02	DAIRY PRODUCTS,BIRD EGGS	1	No Quantity							1333			0
S3	2009	2009	2009	2	0	2	Export	710	South Africa	ZAF	24	Angola	AGO								02	DAIRY PRODUCTS,BIRD EGGS	1	No Quantity							8956242			0
S3	2009	2009	2009	2	0	2	Export	710	South Africa	ZAF	32	Argentina	ARG								02	DAIRY PRODUCTS,BIRD EGGS	1	No Quantity							43			0
S3	2009	2009	2009	2	0	2	Export	710	South Africa	ZAF	36	Australia	AUS								02	DAIRY PRODUCTS,BIRD EGGS	1	No Quantity							44197			0
S3	2009	2009	2009	2	0	2	Export	710	South Africa	ZAF	50	Bangladesh	BGD								02	DAIRY PRODUCTS,BIRD EGGS	1	No Quantity							1559			0
S3	2009	2009	2009	2	0	2	Export	710	South Africa	ZAF	56	Belgium	BEL								02	DAIRY PRODUCTS,BIRD EGGS	1	No Quantity							24			0
S3	2009	2009	2009	2	0	2	Export	710	South Africa	ZAF	92	Br. Virgin Isds	VGB								02	DAIRY PRODUCTS,BIRD EGGS	1	No Quantity							7855			0
S3	2009	2009	2009	2	0	2	Export	710	South Africa	ZAF	108	Burundi	BDI								02	DAIRY PRODUCTS,BIRD EGGS	1	No Quantity							16061			0
S3	2009	2009	2009	2	0	2	Export	710	South Africa	ZAF	120	Cameroon	CMR								02	DAIRY PRODUCTS,BIRD EGGS	1	No Quantity							75692			0
S3	2009	2009	2009	2	0	2	Export	710	South Africa	ZAF	124	Canada	CAN								02	DAIRY PRODUCTS,BIRD EGGS	1	No Quantity							470593			0
S3	2009	2009	2009	2	0	2	Export	710	South Africa	ZAF	144	Sri Lanka	LKA								02	DAIRY PRODUCTS,BIRD EGGS	1	No Quantity							13			0
S3	2009	2009	2009	2	0	2	Export	710	South Africa	ZAF	148	Chad	TCD								02	DAIRY PRODUCTS,BIRD EGGS	1	No Quantity							1053			0
S3	2009	2009	2009	2	0	2	Export	710	South Africa	ZAF	156	China	CHN								02	DAIRY PRODUCTS,BIRD EGGS	1	No Quantity							146872			0
S3	2009	2009	2009	2	0	2	Export	710	South Africa	ZAF	174	Comoros	COM								02	DAIRY PRODUCTS,BIRD EGGS	1	No Quantity							354560			0
S3	2009	2009	2009	2	0	2	Export	710	South Africa	ZAF	178	Congo	COG								02	DAIRY PRODUCTS,BIRD EGGS	1	No Quantity							36077			0
S3	2009	2009	2009	2	0	2	Export	710	South Africa	ZAF	180	Dem. Rep. of the Congo	COD								02	DAIRY PRODUCTS,BIRD EGGS	1	No Quantity							1351321			0
S3	2009	2009	2009	2	0	2	Export	710	South Africa	ZAF	196	Cyprus	CYP								02	DAIRY PRODUCTS,BIRD EGGS	1	No Quantity							725			0
S3	2009	2009	2009	2	0	2	Export	710	South Africa	ZAF	204	Benin	BEN								02	DAIRY PRODUCTS,BIRD EGGS	1	No Quantity							4821			0
S3	2009	2009	2009	2	0	2	Export	710	South Africa	ZAF	208	Denmark	DNK								02	DAIRY PRODUCTS,BIRD EGGS	1	No Quantity							150544			0
S3	2009	2009	2009	2	0	2	Export	710	South Africa	ZAF	226	Equatorial Guinea	GNQ								02	DAIRY PRODUCTS,BIRD EGGS	1	No Quantity							1394			0
S3	2009	2009	2009	2	0	2	Export	710	South Africa	ZAF	231	Ethiopia	ETH								02	DAIRY PRODUCTS,BIRD EGGS	1	No Quantity							10902			0
S3	2009	2009	2009	2	0	2	Export	710	South Africa	ZAF	251	France	FRA								02	DAIRY PRODUCTS,BIRD EGGS	1	No Quantity							1742			0
S3	2009	2009	2009	2	0	2	Export	710	South Africa	ZAF	262	Djibouti	DJI								02	DAIRY PRODUCTS,BIRD EGGS	1	No Quantity							495			0
S3	2009	2009	2009	2	0	2	Export	710	South Africa	ZAF	266	Gabon	GAB								02	DAIRY PRODUCTS,BIRD EGGS	1	No Quantity							6665			0
S3	2009	2009	2009	2	0	2	Export	710	South Africa	ZAF	270	Gambia	GMB								02	DAIRY PRODUCTS,BIRD EGGS	1	No Quantity							5976			0
S3	2009	2009	2009	2	0	2	Export	710	South Africa	ZAF	276	Germany	DEU								02	DAIRY PRODUCTS,BIRD EGGS	1	No Quantity							9509			0
S3	2009	2009	2009	2	0	2	Export	710	South Africa	ZAF	288	Ghana	GHA								02	DAIRY PRODUCTS,BIRD EGGS	1	No Quantity							631201			0
S3	2009	2009	2009	2	0	2	Export	710	South Africa	ZAF	300	Greece	GRC								02	DAIRY PRODUCTS,BIRD EGGS	1	No Quantity							204702			0
S3	2009	2009	2009	2	0	2	Export	710	South Africa	ZAF	324	Guinea	GIN								02	DAIRY PRODUCTS,BIRD EGGS	1	No Quantity							1926			0
S3	2009	2009	2009	2	0	2	Export	710	South Africa	ZAF	344	China, Hong Kong SAR	HKG								02	DAIRY PRODUCTS,BIRD EGGS	1	No Quantity							14			0
S3	2009	2009	2009	2	0	2	Export	710	South Africa	ZAF	376	Israel	ISR								02	DAIRY PRODUCTS,BIRD EGGS	1	No Quantity							31845			0
S3	2009	2009	2009	2	0	2	Export	710	South Africa	ZAF	381	Italy	ITA								02	DAIRY PRODUCTS,BIRD EGGS	1	No Quantity							47379			0
S3	2009	2009	2009	2	0	2	Export	710	South Africa	ZAF	384	Côte d'Ivoire	CIV								02	DAIRY PRODUCTS,BIRD EGGS	1	No Quantity							290			0
S3	2009	2009	2009	2	0	2	Export	710	South Africa	ZAF	392	Japan	JPN								02	DAIRY PRODUCTS,BIRD EGGS	1	No Quantity							765011			0
S3	2009	2009	2009	2	0	2	Export	710	South Africa	ZAF	400	Jordan	JOR								02	DAIRY PRODUCTS,BIRD EGGS	1	No Quantity							6502			0
S3	2009	2009	2009	2	0	2	Export	710	South Africa	ZAF	404	Kenya	KEN								02	DAIRY PRODUCTS,BIRD EGGS	1	No Quantity							373768			0
S3	2009	2009	2009	2	0	2	Export	710	South Africa	ZAF	410	Rep. of Korea	KOR								02	DAIRY PRODUCTS,BIRD EGGS	1	No Quantity							700717			0
S3	2009	2009	2009	2	0	2	Export	710	South Africa	ZAF	422	Lebanon	LBN								02	DAIRY PRODUCTS,BIRD EGGS	1	No Quantity							2149			0
S3	2009	2009	2009	2	0	2	Export	710	South Africa	ZAF	450	Madagascar	MDG								02	DAIRY PRODUCTS,BIRD EGGS	1	No Quantity							187527			0
S3	2009	2009	2009	2	0	2	Export	710	South Africa	ZAF	454	Malawi	MWI								02	DAIRY PRODUCTS,BIRD EGGS	1	No Quantity							3940896			0
S3	2009	2009	2009	2	0	2	Export	710	South Africa	ZAF	458	Malaysia	MYS								02	DAIRY PRODUCTS,BIRD EGGS	1	No Quantity							156667			0
S3	2009	2009	2009	2	0	2	Export	710	South Africa	ZAF	462	Maldives	MDV								02	DAIRY PRODUCTS,BIRD EGGS	1	No Quantity							57762			0
S3	2009	2009	2009	2	0	2	Export	710	South Africa	ZAF	466	Mali	MLI								02	DAIRY PRODUCTS,BIRD EGGS	1	No Quantity							1063			0
S3	2009	2009	2009	2	0	2	Export	710	South Africa	ZAF	480	Mauritius	MUS								02	DAIRY PRODUCTS,BIRD EGGS	1	No Quantity							1915272			0
S3	2009	2009	2009	2	0	2	Export	710	South Africa	ZAF	484	Mexico	MEX								02	DAIRY PRODUCTS,BIRD EGGS	1	No Quantity							3440			0
S3	2009	2009	2009	2	0	2	Export	710	South Africa	ZAF	490	Other Asia, nes									02	DAIRY PRODUCTS,BIRD EGGS	1	No Quantity							33361			0
S3	2009	2009	2009	2	0	2	Export	710	South Africa	ZAF	508	Mozambique	MOZ								02	DAIRY PRODUCTS,BIRD EGGS	1	No Quantity							17146673			0
S3	2009	2009	2009	2	0	2	Export	710	South Africa	ZAF	512	Oman	OMN								02	DAIRY PRODUCTS,BIRD EGGS	1	No Quantity							644			0
S3	2009	2009	2009	2	0	2	Export	710	South Africa	ZAF	528	Netherlands	NLD								02	DAIRY PRODUCTS,BIRD EGGS	1	No Quantity							419680			0
S3	2009	2009	2009	2	0	2	Export	710	South Africa	ZAF	554	New Zealand	NZL								02	DAIRY PRODUCTS,BIRD EGGS	1	No Quantity							67248			0
S3	2009	2009	2009	2	0	2	Export	710	South Africa	ZAF	566	Nigeria	NGA								02	DAIRY PRODUCTS,BIRD EGGS	1	No Quantity							974957			0
S3	2009	2009	2009	2	0	2	Export	710	South Africa	ZAF	579	Norway	NOR								02	DAIRY PRODUCTS,BIRD EGGS	1	No Quantity							13536			0
S3	2009	2009	2009	2	0	2	Export	710	South Africa	ZAF	580	N. Mariana Isds	MNP								02	DAIRY PRODUCTS,BIRD EGGS	1	No Quantity							13160			0
S3	2009	2009	2009	2	0	2	Export	710	South Africa	ZAF	591	Panama	PAN								02	DAIRY PRODUCTS,BIRD EGGS	1	No Quantity							1123			0
S3	2009	2009	2009	2	0	2	Export	710	South Africa	ZAF	598	Papua New Guinea	PNG								02	DAIRY PRODUCTS,BIRD EGGS	1	No Quantity							315			0
S3	2009	2009	2009	2	0	2	Export	710	South Africa	ZAF	608	Philippines	PHL								02	DAIRY PRODUCTS,BIRD EGGS	1	No Quantity							149			0
S3	2009	2009	2009	2	0	2	Export	710	South Africa	ZAF	634	Qatar	QAT								02	DAIRY PRODUCTS,BIRD EGGS	1	No Quantity							1723			0
S3	2009	2009	2009	2	0	2	Export	710	South Africa	ZAF	646	Rwanda	RWA								02	DAIRY PRODUCTS,BIRD EGGS	1	No Quantity							2122			0
S3	2009	2009	2009	2	0	2	Export	710	South Africa	ZAF	654	Saint Helena	SHN								02	DAIRY PRODUCTS,BIRD EGGS	1	No Quantity							271820			0
S3	2009	2009	2009	2	0	2	Export	710	South Africa	ZAF	678	Sao Tome and Principe	STP								02	DAIRY PRODUCTS,BIRD EGGS	1	No Quantity							939			0
S3	2009	2009	2009	2	0	2	Export	710	South Africa	ZAF	682	Saudi Arabia	SAU								02	DAIRY PRODUCTS,BIRD EGGS	1	No Quantity							23793			0
S3	2009	2009	2009	2	0	2	Export	710	South Africa	ZAF	686	Senegal	SEN								02	DAIRY PRODUCTS,BIRD EGGS	1	No Quantity							945			0
S3	2009	2009	2009	2	0	2	Export	710	South Africa	ZAF	690	Seychelles	SYC								02	DAIRY PRODUCTS,BIRD EGGS	1	No Quantity							342539			0
S3	2009	2009	2009	2	0	2	Export	710	South Africa	ZAF	699	India	IND								02	DAIRY PRODUCTS,BIRD EGGS	1	No Quantity							272			0
S3	2009	2009	2009	2	0	2	Export	710	South Africa	ZAF	702	Singapore	SGP								02	DAIRY PRODUCTS,BIRD EGGS	1	No Quantity							18850			0
S3	2009	2009	2009	2	0	2	Export	710	South Africa	ZAF	704	Viet Nam	VNM								02	DAIRY PRODUCTS,BIRD EGGS	1	No Quantity							27244			0
S3	2009	2009	2009	2	0	2	Export	710	South Africa	ZAF	716	Zimbabwe	ZWE								02	DAIRY PRODUCTS,BIRD EGGS	1	No Quantity							23704720			0
S3	2009	2009	2009	2	0	2	Export	710	South Africa	ZAF	724	Spain	ESP								02	DAIRY PRODUCTS,BIRD EGGS	1	No Quantity							119			0
S3	2009	2009	2009	2	0	2	Export	710	South Africa	ZAF	736	Fmr Sudan	SDN								02	DAIRY PRODUCTS,BIRD EGGS	1	No Quantity							28396			0
S3	2009	2009	2009	2	0	2	Export	710	South Africa	ZAF	757	Switzerland	CHE								02	DAIRY PRODUCTS,BIRD EGGS	1	No Quantity							1018			0
S3	2009	2009	2009	2	0	2	Export	710	South Africa	ZAF	784	United Arab Emirates	ARE								02	DAIRY PRODUCTS,BIRD EGGS	1	No Quantity							26650			0
S3	2009	2009	2009	2	0	2	Export	710	South Africa	ZAF	792	Turkey	TUR								02	DAIRY PRODUCTS,BIRD EGGS	1	No Quantity							1582			0
S3	2009	2009	2009	2	0	2	Export	710	South Africa	ZAF	800	Uganda	UGA								02	DAIRY PRODUCTS,BIRD EGGS	1	No Quantity							358904			0
S3	2009	2009	2009	2	0	2	Export	710	South Africa	ZAF	818	Egypt	EGY								02	DAIRY PRODUCTS,BIRD EGGS	1	No Quantity							136564			0
S3	2009	2009	2009	2	0	2	Export	710	South Africa	ZAF	826	United Kingdom	GBR								02	DAIRY PRODUCTS,BIRD EGGS	1	No Quantity							163435			0
S3	2009	2009	2009	2	0	2	Export	710	South Africa	ZAF	834	United Rep. of Tanzania	TZA								02	DAIRY PRODUCTS,BIRD EGGS	1	No Quantity							1960109			0
S3	2009	2009	2009	2	0	2	Export	710	South Africa	ZAF	837	Bunkers									02	DAIRY PRODUCTS,BIRD EGGS	1	No Quantity							3374327			0
S3	2009	2009	2009	2	0	2	Export	710	South Africa	ZAF	842	USA	USA								02	DAIRY PRODUCTS,BIRD EGGS	1	No Quantity							8565325			0
S3	2009	2009	2009	2	0	2	Export	710	South Africa	ZAF	894	Zambia	ZMB								02	DAIRY PRODUCTS,BIRD EGGS	1	No Quantity							10792357			0
S3	2009	2009	2009	2	0	2	Export	724	Spain	ESP	0	World	WLD								02	DAIRY PRODUCTS,BIRD EGGS	1	No Quantity							1212176453			0
S3	2009	2009	2009	2	0	2	Export	724	Spain	ESP	4	Afghanistan	AFG								02	DAIRY PRODUCTS,BIRD EGGS	1	No Quantity							114116			0
S3	2009	2009	2009	2	0	2	Export	724	Spain	ESP	8	Albania	ALB								02	DAIRY PRODUCTS,BIRD EGGS	1	No Quantity							342540			0
S3	2009	2009	2009	2	0	2	Export	724	Spain	ESP	12	Algeria	DZA								02	DAIRY PRODUCTS,BIRD EGGS	1	No Quantity							1092050			0
S3	2009	2009	2009	2	0	2	Export	724	Spain	ESP	20	Andorra	AND								02	DAIRY PRODUCTS,BIRD EGGS	1	No Quantity							24656542			0
S3	2009	2009	2009	2	0	2	Export	724	Spain	ESP	24	Angola	AGO								02	DAIRY PRODUCTS,BIRD EGGS	1	No Quantity							15729824			0
S3	2009	2009	2009	2	0	2	Export	724	Spain	ESP	32	Argentina	ARG								02	DAIRY PRODUCTS,BIRD EGGS	1	No Quantity							2275			0
S3	2009	2009	2009	2	0	2	Export	724	Spain	ESP	36	Australia	AUS								02	DAIRY PRODUCTS,BIRD EGGS	1	No Quantity							1470155			0
S3	2009	2009	2009	2	0	2	Export	724	Spain	ESP	40	Austria	AUT								02	DAIRY PRODUCTS,BIRD EGGS	1	No Quantity							8210712			0
S3	2009	2009	2009	2	0	2	Export	724	Spain	ESP	51	Armenia	ARM								02	DAIRY PRODUCTS,BIRD EGGS	1	No Quantity							92809			0
S3	2009	2009	2009	2	0	2	Export	724	Spain	ESP	52	Barbados	BRB								02	DAIRY PRODUCTS,BIRD EGGS	1	No Quantity							29400			0
S3	2009	2009	2009	2	0	2	Export	724	Spain	ESP	56	Belgium	BEL								02	DAIRY PRODUCTS,BIRD EGGS	1	No Quantity							21546928			0
S3	2009	2009	2009	2	0	2	Export	724	Spain	ESP	68	Bolivia (Plurinational State of)	BOL								02	DAIRY PRODUCTS,BIRD EGGS	1	No Quantity							15756			0
S3	2009	2009	2009	2	0	2	Export	724	Spain	ESP	76	Brazil	BRA								02	DAIRY PRODUCTS,BIRD EGGS	1	No Quantity							131666			0
S3	2009	2009	2009	2	0	2	Export	724	Spain	ESP	100	Bulgaria	BGR								02	DAIRY PRODUCTS,BIRD EGGS	1	No Quantity							535611			0
S3	2009	2009	2009	2	0	2	Export	724	Spain	ESP	120	Cameroon	CMR								02	DAIRY PRODUCTS,BIRD EGGS	1	No Quantity							120699			0
S3	2009	2009	2009	2	0	2	Export	724	Spain	ESP	124	Canada	CAN								02	DAIRY PRODUCTS,BIRD EGGS	1	No Quantity							1444914			0
S3	2009	2009	2009	2	0	2	Export	724	Spain	ESP	132	Cabo Verde	CPV								02	DAIRY PRODUCTS,BIRD EGGS	1	No Quantity							688368			0
S3	2009	2009	2009	2	0	2	Export	724	Spain	ESP	152	Chile	CHL								02	DAIRY PRODUCTS,BIRD EGGS	1	No Quantity							154259			0
S3	2009	2009	2009	2	0	2	Export	724	Spain	ESP	156	China	CHN								02	DAIRY PRODUCTS,BIRD EGGS	1	No Quantity							1263990			0
S3	2009	2009	2009	2	0	2	Export	724	Spain	ESP	170	Colombia	COL								02	DAIRY PRODUCTS,BIRD EGGS	1	No Quantity							183371			0
S3	2009	2009	2009	2	0	2	Export	724	Spain	ESP	174	Comoros	COM								02	DAIRY PRODUCTS,BIRD EGGS	1	No Quantity							29556			0
S3	2009	2009	2009	2	0	2	Export	724	Spain	ESP	175	Mayotte	MYT								02	DAIRY PRODUCTS,BIRD EGGS	1	No Quantity							204879			0
S3	2009	2009	2009	2	0	2	Export	724	Spain	ESP	178	Congo	COG								02	DAIRY PRODUCTS,BIRD EGGS	1	No Quantity							63273			0
S3	2009	2009	2009	2	0	2	Export	724	Spain	ESP	180	Dem. Rep. of the Congo	COD								02	DAIRY PRODUCTS,BIRD EGGS	1	No Quantity							101596			0
S3	2009	2009	2009	2	0	2	Export	724	Spain	ESP	188	Costa Rica	CRI								02	DAIRY PRODUCTS,BIRD EGGS	1	No Quantity							44316			0
S3	2009	2009	2009	2	0	2	Export	724	Spain	ESP	191	Croatia	HRV								02	DAIRY PRODUCTS,BIRD EGGS	1	No Quantity							303461			0
S3	2009	2009	2009	2	0	2	Export	724	Spain	ESP	192	Cuba	CUB								02	DAIRY PRODUCTS,BIRD EGGS	1	No Quantity							843668			0
S3	2009	2009	2009	2	0	2	Export	724	Spain	ESP	196	Cyprus	CYP								02	DAIRY PRODUCTS,BIRD EGGS	1	No Quantity							629616			0
S3	2009	2009	2009	2	0	2	Export	724	Spain	ESP	203	Czechia	CZE								02	DAIRY PRODUCTS,BIRD EGGS	1	No Quantity							3841039			0
S3	2009	2009	2009	2	0	2	Export	724	Spain	ESP	204	Benin	BEN								02	DAIRY PRODUCTS,BIRD EGGS	1	No Quantity							83664			0
S3	2009	2009	2009	2	0	2	Export	724	Spain	ESP	208	Denmark	DNK								02	DAIRY PRODUCTS,BIRD EGGS	1	No Quantity							5332693			0
S3	2009	2009	2009	2	0	2	Export	724	Spain	ESP	214	Dominican Rep.	DOM								02	DAIRY PRODUCTS,BIRD EGGS	1	No Quantity							1995671			0
S3	2009	2009	2009	2	0	2	Export	724	Spain	ESP	218	Ecuador	ECU								02	DAIRY PRODUCTS,BIRD EGGS	1	No Quantity							33575			0
S3	2009	2009	2009	2	0	2	Export	724	Spain	ESP	226	Equatorial Guinea	GNQ								02	DAIRY PRODUCTS,BIRD EGGS	1	No Quantity							1783935			0
S3	2009	2009	2009	2	0	2	Export	724	Spain	ESP	233	Estonia	EST								02	DAIRY PRODUCTS,BIRD EGGS	1	No Quantity							35421			0
S3	2009	2009	2009	2	0	2	Export	724	Spain	ESP	246	Finland	FIN								02	DAIRY PRODUCTS,BIRD EGGS	1	No Quantity							1364887			0
S3	2009	2009	2009	2	0	2	Export	724	Spain	ESP	251	France	FRA								02	DAIRY PRODUCTS,BIRD EGGS	1	No Quantity							358322167			0
S3	2009	2009	2009	2	0	2	Export	724	Spain	ESP	258	French Polynesia	PYF								02	DAIRY PRODUCTS,BIRD EGGS	1	No Quantity							212621			0
S3	2009	2009	2009	2	0	2	Export	724	Spain	ESP	262	Djibouti	DJI								02	DAIRY PRODUCTS,BIRD EGGS	1	No Quantity							363282			0
S3	2009	2009	2009	2	0	2	Export	724	Spain	ESP	266	Gabon	GAB								02	DAIRY PRODUCTS,BIRD EGGS	1	No Quantity							278052			0
S3	2009	2009	2009	2	0	2	Export	724	Spain	ESP	268	Georgia	GEO								02	DAIRY PRODUCTS,BIRD EGGS	1	No Quantity							77225			0
S3	2009	2009	2009	2	0	2	Export	724	Spain	ESP	270	Gambia	GMB								02	DAIRY PRODUCTS,BIRD EGGS	1	No Quantity							72154			0
S3	2009	2009	2009	2	0	2	Export	724	Spain	ESP	276	Germany	DEU								02	DAIRY PRODUCTS,BIRD EGGS	1	No Quantity							73860656			0
S3	2009	2009	2009	2	0	2	Export	724	Spain	ESP	288	Ghana	GHA								02	DAIRY PRODUCTS,BIRD EGGS	1	No Quantity							177515			0
S3	2009	2009	2009	2	0	2	Export	724	Spain	ESP	292	Gibraltar	GIB								02	DAIRY PRODUCTS,BIRD EGGS	1	No Quantity							2878134			0
S3	2009	2009	2009	2	0	2	Export	724	Spain	ESP	300	Greece	GRC								02	DAIRY PRODUCTS,BIRD EGGS	1	No Quantity							15512648			0
S3	2009	2009	2009	2	0	2	Export	724	Spain	ESP	320	Guatemala	GTM								02	DAIRY PRODUCTS,BIRD EGGS	1	No Quantity							268391			0
S3	2009	2009	2009	2	0	2	Export	724	Spain	ESP	324	Guinea	GIN								02	DAIRY PRODUCTS,BIRD EGGS	1	No Quantity							41860			0
S3	2009	2009	2009	2	0	2	Export	724	Spain	ESP	332	Haiti	HTI								02	DAIRY PRODUCTS,BIRD EGGS	1	No Quantity							309823			0
S3	2009	2009	2009	2	0	2	Export	724	Spain	ESP	340	Honduras	HND								02	DAIRY PRODUCTS,BIRD EGGS	1	No Quantity							46272			0
S3	2009	2009	2009	2	0	2	Export	724	Spain	ESP	344	China, Hong Kong SAR	HKG								02	DAIRY PRODUCTS,BIRD EGGS	1	No Quantity							265100			0
S3	2009	2009	2009	2	0	2	Export	724	Spain	ESP	348	Hungary	HUN								02	DAIRY PRODUCTS,BIRD EGGS	1	No Quantity							3464863			0
S3	2009	2009	2009	2	0	2	Export	724	Spain	ESP	352	Iceland	ISL								02	DAIRY PRODUCTS,BIRD EGGS	1	No Quantity							97959			0
S3	2009	2009	2009	2	0	2	Export	724	Spain	ESP	360	Indonesia	IDN								02	DAIRY PRODUCTS,BIRD EGGS	1	No Quantity							53906			0
S3	2009	2009	2009	2	0	2	Export	724	Spain	ESP	372	Ireland	IRL								02	DAIRY PRODUCTS,BIRD EGGS	1	No Quantity							2897764			0
S3	2009	2009	2009	2	0	2	Export	724	Spain	ESP	376	Israel	ISR								02	DAIRY PRODUCTS,BIRD EGGS	1	No Quantity							943725			0
S3	2009	2009	2009	2	0	2	Export	724	Spain	ESP	381	Italy	ITA								02	DAIRY PRODUCTS,BIRD EGGS	1	No Quantity							90534106			0
S3	2009	2009	2009	2	0	2	Export	724	Spain	ESP	384	Côte d'Ivoire	CIV								02	DAIRY PRODUCTS,BIRD EGGS	1	No Quantity							148709			0
S3	2009	2009	2009	2	0	2	Export	724	Spain	ESP	392	Japan	JPN								02	DAIRY PRODUCTS,BIRD EGGS	1	No Quantity							344938			0
S3	2009	2009	2009	2	0	2	Export	724	Spain	ESP	398	Kazakhstan	KAZ								02	DAIRY PRODUCTS,BIRD EGGS	1	No Quantity							12944			0
S3	2009	2009	2009	2	0	2	Export	724	Spain	ESP	400	Jordan	JOR								02	DAIRY PRODUCTS,BIRD EGGS	1	No Quantity							310980			0
S3	2009	2009	2009	2	0	2	Export	724	Spain	ESP	410	Rep. of Korea	KOR								02	DAIRY PRODUCTS,BIRD EGGS	1	No Quantity							79947			0
S3	2009	2009	2009	2	0	2	Export	724	Spain	ESP	414	Kuwait	KWT								02	DAIRY PRODUCTS,BIRD EGGS	1	No Quantity							38390			0
S3	2009	2009	2009	2	0	2	Export	724	Spain	ESP	422	Lebanon	LBN								02	DAIRY PRODUCTS,BIRD EGGS	1	No Quantity							221745			0
S3	2009	2009	2009	2	0	2	Export	724	Spain	ESP	428	Latvia	LVA								02	DAIRY PRODUCTS,BIRD EGGS	1	No Quantity							74477			0
S3	2009	2009	2009	2	0	2	Export	724	Spain	ESP	430	Liberia	LBR								02	DAIRY PRODUCTS,BIRD EGGS	1	No Quantity							3626			0
S3	2009	2009	2009	2	0	2	Export	724	Spain	ESP	434	Libya	LBY								02	DAIRY PRODUCTS,BIRD EGGS	1	No Quantity							12862781			0
S3	2009	2009	2009	2	0	2	Export	724	Spain	ESP	440	Lithuania	LTU								02	DAIRY PRODUCTS,BIRD EGGS	1	No Quantity							1160822			0
S3	2009	2009	2009	2	0	2	Export	724	Spain	ESP	442	Luxembourg	LUX								02	DAIRY PRODUCTS,BIRD EGGS	1	No Quantity							101617			0
S3	2009	2009	2009	2	0	2	Export	724	Spain	ESP	450	Madagascar	MDG								02	DAIRY PRODUCTS,BIRD EGGS	1	No Quantity							8292			0
S3	2009	2009	2009	2	0	2	Export	724	Spain	ESP	458	Malaysia	MYS								02	DAIRY PRODUCTS,BIRD EGGS	1	No Quantity							42659			0
S3	2009	2009	2009	2	0	2	Export	724	Spain	ESP	462	Maldives	MDV								02	DAIRY PRODUCTS,BIRD EGGS	1	No Quantity							27735			0
S3	2009	2009	2009	2	0	2	Export	724	Spain	ESP	466	Mali	MLI								02	DAIRY PRODUCTS,BIRD EGGS	1	No Quantity							8979			0
S3	2009	2009	2009	2	0	2	Export	724	Spain	ESP	470	Malta	MLT								02	DAIRY PRODUCTS,BIRD EGGS	1	No Quantity							539507			0
S3	2009	2009	2009	2	0	2	Export	724	Spain	ESP	478	Mauritania	MRT								02	DAIRY PRODUCTS,BIRD EGGS	1	No Quantity							720000			0
S3	2009	2009	2009	2	0	2	Export	724	Spain	ESP	480	Mauritius	MUS								02	DAIRY PRODUCTS,BIRD EGGS	1	No Quantity							78994			0
S3	2009	2009	2009	2	0	2	Export	724	Spain	ESP	484	Mexico	MEX								02	DAIRY PRODUCTS,BIRD EGGS	1	No Quantity							2366759			0
S3	2009	2009	2009	2	0	2	Export	724	Spain	ESP	490	Other Asia, nes									02	DAIRY PRODUCTS,BIRD EGGS	1	No Quantity							486414			0
S3	2009	2009	2009	2	0	2	Export	724	Spain	ESP	499	Montenegro	MNE								02	DAIRY PRODUCTS,BIRD EGGS	1	No Quantity							18984			0
S3	2009	2009	2009	2	0	2	Export	724	Spain	ESP	504	Morocco	MAR								02	DAIRY PRODUCTS,BIRD EGGS	1	No Quantity							1814941			0
S3	2009	2009	2009	2	0	2	Export	724	Spain	ESP	508	Mozambique	MOZ								02	DAIRY PRODUCTS,BIRD EGGS	1	No Quantity							177123			0
S3	2009	2009	2009	2	0	2	Export	724	Spain	ESP	528	Netherlands	NLD								02	DAIRY PRODUCTS,BIRD EGGS	1	No Quantity							41441879			0
S3	2009	2009	2009	2	0	2	Export	724	Spain	ESP	554	New Zealand	NZL								02	DAIRY PRODUCTS,BIRD EGGS	1	No Quantity							51160			0
S3	2009	2009	2009	2	0	2	Export	724	Spain	ESP	558	Nicaragua	NIC								02	DAIRY PRODUCTS,BIRD EGGS	1	No Quantity							1609			0
S3	2009	2009	2009	2	0	2	Export	724	Spain	ESP	562	Niger	NER								02	DAIRY PRODUCTS,BIRD EGGS	1	No Quantity							36423			0
S3	2009	2009	2009	2	0	2	Export	724	Spain	ESP	566	Nigeria	NGA								02	DAIRY PRODUCTS,BIRD EGGS	1	No Quantity							67853			0
S3	2009	2009	2009	2	0	2	Export	724	Spain	ESP	568	Other Europe, nes									02	DAIRY PRODUCTS,BIRD EGGS	1	No Quantity							113255			0
S3	2009	2009	2009	2	0	2	Export	724	Spain	ESP	579	Norway	NOR								02	DAIRY PRODUCTS,BIRD EGGS	1	No Quantity							1220343			0
S3	2009	2009	2009	2	0	2	Export	724	Spain	ESP	586	Pakistan	PAK								02	DAIRY PRODUCTS,BIRD EGGS	1	No Quantity							58839			0
S3	2009	2009	2009	2	0	2	Export	724	Spain	ESP	591	Panama	PAN								02	DAIRY PRODUCTS,BIRD EGGS	1	No Quantity							292471			0
S3	2009	2009	2009	2	0	2	Export	724	Spain	ESP	604	Peru	PER								02	DAIRY PRODUCTS,BIRD EGGS	1	No Quantity							380268			0
S3	2009	2009	2009	2	0	2	Export	724	Spain	ESP	608	Philippines	PHL								02	DAIRY PRODUCTS,BIRD EGGS	1	No Quantity							254599			0
S3	2009	2009	2009	2	0	2	Export	724	Spain	ESP	616	Poland	POL								02	DAIRY PRODUCTS,BIRD EGGS	1	No Quantity							1736054			0
S3	2009	2009	2009	2	0	2	Export	724	Spain	ESP	620	Portugal	PRT								02	DAIRY PRODUCTS,BIRD EGGS	1	No Quantity							362972675			0
S3	2009	2009	2009	2	0	2	Export	724	Spain	ESP	624	Guinea-Bissau	GNB								02	DAIRY PRODUCTS,BIRD EGGS	1	No Quantity							117545			0
S3	2009	2009	2009	2	0	2	Export	724	Spain	ESP	634	Qatar	QAT								02	DAIRY PRODUCTS,BIRD EGGS	1	No Quantity							36490			0
S3	2009	2009	2009	2	0	2	Export	724	Spain	ESP	642	Romania	ROU								02	DAIRY PRODUCTS,BIRD EGGS	1	No Quantity							1288626			0
S3	2009	2009	2009	2	0	2	Export	724	Spain	ESP	643	Russian Federation	RUS								02	DAIRY PRODUCTS,BIRD EGGS	1	No Quantity							2881869			0
S3	2009	2009	2009	2	0	2	Export	724	Spain	ESP	662	Saint Lucia	LCA								02	DAIRY PRODUCTS,BIRD EGGS	1	No Quantity							30020			0
S3	2009	2009	2009	2	0	2	Export	724	Spain	ESP	678	Sao Tome and Principe	STP								02	DAIRY PRODUCTS,BIRD EGGS	1	No Quantity							56877			0
S3	2009	2009	2009	2	0	2	Export	724	Spain	ESP	682	Saudi Arabia	SAU								02	DAIRY PRODUCTS,BIRD EGGS	1	No Quantity							181289			0
S3	2009	2009	2009	2	0	2	Export	724	Spain	ESP	686	Senegal	SEN								02	DAIRY PRODUCTS,BIRD EGGS	1	No Quantity							519747			0
S3	2009	2009	2009	2	0	2	Export	724	Spain	ESP	699	India	IND								02	DAIRY PRODUCTS,BIRD EGGS	1	No Quantity							185067			0
S3	2009	2009	2009	2	0	2	Export	724	Spain	ESP	702	Singapore	SGP								02	DAIRY PRODUCTS,BIRD EGGS	1	No Quantity							94411			0
S3	2009	2009	2009	2	0	2	Export	724	Spain	ESP	703	Slovakia	SVK								02	DAIRY PRODUCTS,BIRD EGGS	1	No Quantity							400859			0
S3	2009	2009	2009	2	0	2	Export	724	Spain	ESP	704	Viet Nam	VNM								02	DAIRY PRODUCTS,BIRD EGGS	1	No Quantity							77461			0
S3	2009	2009	2009	2	0	2	Export	724	Spain	ESP	705	Slovenia	SVN								02	DAIRY PRODUCTS,BIRD EGGS	1	No Quantity							70312			0
S3	2009	2009	2009	2	0	2	Export	724	Spain	ESP	710	South Africa	ZAF								02	DAIRY PRODUCTS,BIRD EGGS	1	No Quantity							20706			0
S3	2009	2009	2009	2	0	2	Export	724	Spain	ESP	752	Sweden	SWE								02	DAIRY PRODUCTS,BIRD EGGS	1	No Quantity							1799962			0
S3	2009	2009	2009	2	0	2	Export	724	Spain	ESP	757	Switzerland	CHE								02	DAIRY PRODUCTS,BIRD EGGS	1	No Quantity							8279768			0
S3	2009	2009	2009	2	0	2	Export	724	Spain	ESP	760	Syria	SYR								02	DAIRY PRODUCTS,BIRD EGGS	1	No Quantity							73315			0
S3	2009	2009	2009	2	0	2	Export	724	Spain	ESP	764	Thailand	THA								02	DAIRY PRODUCTS,BIRD EGGS	1	No Quantity							741694			0
S3	2009	2009	2009	2	0	2	Export	724	Spain	ESP	780	Trinidad and Tobago	TTO								02	DAIRY PRODUCTS,BIRD EGGS	1	No Quantity							363088			0
S3	2009	2009	2009	2	0	2	Export	724	Spain	ESP	784	United Arab Emirates	ARE								02	DAIRY PRODUCTS,BIRD EGGS	1	No Quantity							354219			0
S3	2009	2009	2009	2	0	2	Export	724	Spain	ESP	788	Tunisia	TUN								02	DAIRY PRODUCTS,BIRD EGGS	1	No Quantity							6188			0
S3	2009	2009	2009	2	0	2	Export	724	Spain	ESP	792	Turkey	TUR								02	DAIRY PRODUCTS,BIRD EGGS	1	No Quantity							441273			0
S3	2009	2009	2009	2	0	2	Export	724	Spain	ESP	804	Ukraine	UKR								02	DAIRY PRODUCTS,BIRD EGGS	1	No Quantity							62809			0
S3	2009	2009	2009	2	0	2	Export	724	Spain	ESP	807	North Macedonia	MKD								02	DAIRY PRODUCTS,BIRD EGGS	1	No Quantity							74389			0
S3	2009	2009	2009	2	0	2	Export	724	Spain	ESP	818	Egypt	EGY								02	DAIRY PRODUCTS,BIRD EGGS	1	No Quantity							1781529			0
S3	2009	2009	2009	2	0	2	Export	724	Spain	ESP	826	United Kingdom	GBR								02	DAIRY PRODUCTS,BIRD EGGS	1	No Quantity							73514270			0
S3	2009	2009	2009	2	0	2	Export	724	Spain	ESP	837	Bunkers									02	DAIRY PRODUCTS,BIRD EGGS	1	No Quantity							383572			0
S3	2009	2009	2009	2	0	2	Export	724	Spain	ESP	842	USA	USA								02	DAIRY PRODUCTS,BIRD EGGS	1	No Quantity							41225290			0
S3	2009	2009	2009	2	0	2	Export	724	Spain	ESP	858	Uruguay	URY								02	DAIRY PRODUCTS,BIRD EGGS	1	No Quantity							4901			0
S3	2009	2009	2009	2	0	2	Export	724	Spain	ESP	862	Venezuela	VEN								02	DAIRY PRODUCTS,BIRD EGGS	1	No Quantity							858695			0
S3	2009	2009	2009	2	0	2	Export	724	Spain	ESP	899	Areas, nes									02	DAIRY PRODUCTS,BIRD EGGS	1	No Quantity							775967			0
S3	2009	2009	2009	2	0	2	Export	710	South Africa	ZAF	0	World	WLD								03	FISH,CRUSTACEANS,MOLLUSC	1	No Quantity							425661229			0
S3	2009	2009	2009	2	0	2	Export	710	South Africa	ZAF	10	Antarctica	ATA								03	FISH,CRUSTACEANS,MOLLUSC	1	No Quantity							2183			0
S3	2009	2009	2009	2	0	2	Export	710	South Africa	ZAF	16	American Samoa	ASM								03	FISH,CRUSTACEANS,MOLLUSC	1	No Quantity							797671			0
S3	2009	2009	2009	2	0	2	Export	710	South Africa	ZAF	24	Angola	AGO								03	FISH,CRUSTACEANS,MOLLUSC	1	No Quantity							3319794			0
S3	2009	2009	2009	2	0	2	Export	710	South Africa	ZAF	32	Argentina	ARG								03	FISH,CRUSTACEANS,MOLLUSC	1	No Quantity							297			0
S3	2009	2009	2009	2	0	2	Export	710	South Africa	ZAF	36	Australia	AUS								03	FISH,CRUSTACEANS,MOLLUSC	1	No Quantity							19353935			0
S3	2009	2009	2009	2	0	2	Export	710	South Africa	ZAF	40	Austria	AUT								03	FISH,CRUSTACEANS,MOLLUSC	1	No Quantity							379933			0
S3	2009	2009	2009	2	0	2	Export	710	South Africa	ZAF	56	Belgium	BEL								03	FISH,CRUSTACEANS,MOLLUSC	1	No Quantity							626474			0
S3	2009	2009	2009	2	0	2	Export	710	South Africa	ZAF	92	Br. Virgin Isds	VGB								03	FISH,CRUSTACEANS,MOLLUSC	1	No Quantity							35			0
S3	2009	2009	2009	2	0	2	Export	710	South Africa	ZAF	108	Burundi	BDI								03	FISH,CRUSTACEANS,MOLLUSC	1	No Quantity							1695			0
S3	2009	2009	2009	2	0	2	Export	710	South Africa	ZAF	120	Cameroon	CMR								03	FISH,CRUSTACEANS,MOLLUSC	1	No Quantity							8884106			0
S3	2009	2009	2009	2	0	2	Export	710	South Africa	ZAF	124	Canada	CAN								03	FISH,CRUSTACEANS,MOLLUSC	1	No Quantity							292794			0
S3	2009	2009	2009	2	0	2	Export	710	South Africa	ZAF	148	Chad	TCD								03	FISH,CRUSTACEANS,MOLLUSC	1	No Quantity							429			0
S3	2009	2009	2009	2	0	2	Export	710	South Africa	ZAF	152	Chile	CHL								03	FISH,CRUSTACEANS,MOLLUSC	1	No Quantity							141754			0
S3	2009	2009	2009	2	0	2	Export	710	South Africa	ZAF	156	China	CHN								03	FISH,CRUSTACEANS,MOLLUSC	1	No Quantity							7228126			0
S3	2009	2009	2009	2	0	2	Export	710	South Africa	ZAF	178	Congo	COG								03	FISH,CRUSTACEANS,MOLLUSC	1	No Quantity							1850048			0
S3	2009	2009	2009	2	0	2	Export	710	South Africa	ZAF	180	Dem. Rep. of the Congo	COD								03	FISH,CRUSTACEANS,MOLLUSC	1	No Quantity							521170			0
S3	2009	2009	2009	2	0	2	Export	710	South Africa	ZAF	191	Croatia	HRV								03	FISH,CRUSTACEANS,MOLLUSC	1	No Quantity							1141482			0
S3	2009	2009	2009	2	0	2	Export	710	South Africa	ZAF	196	Cyprus	CYP								03	FISH,CRUSTACEANS,MOLLUSC	1	No Quantity							738782			0
S3	2009	2009	2009	2	0	2	Export	710	South Africa	ZAF	208	Denmark	DNK								03	FISH,CRUSTACEANS,MOLLUSC	1	No Quantity							172572			0
S3	2009	2009	2009	2	0	2	Export	710	South Africa	ZAF	226	Equatorial Guinea	GNQ								03	FISH,CRUSTACEANS,MOLLUSC	1	No Quantity							241			0
S3	2009	2009	2009	2	0	2	Export	710	South Africa	ZAF	231	Ethiopia	ETH								03	FISH,CRUSTACEANS,MOLLUSC	1	No Quantity							5548			0
S3	2009	2009	2009	2	0	2	Export	710	South Africa	ZAF	242	Fiji	FJI								03	FISH,CRUSTACEANS,MOLLUSC	1	No Quantity							5723683			0
S3	2009	2009	2009	2	0	2	Export	710	South Africa	ZAF	251	France	FRA								03	FISH,CRUSTACEANS,MOLLUSC	1	No Quantity							14158973			0
S3	2009	2009	2009	2	0	2	Export	710	South Africa	ZAF	266	Gabon	GAB								03	FISH,CRUSTACEANS,MOLLUSC	1	No Quantity							6317			0
S3	2009	2009	2009	2	0	2	Export	710	South Africa	ZAF	270	Gambia	GMB								03	FISH,CRUSTACEANS,MOLLUSC	1	No Quantity							33342			0
S3	2009	2009	2009	2	0	2	Export	710	South Africa	ZAF	276	Germany	DEU								03	FISH,CRUSTACEANS,MOLLUSC	1	No Quantity							14363489			0
S3	2009	2009	2009	2	0	2	Export	710	South Africa	ZAF	288	Ghana	GHA								03	FISH,CRUSTACEANS,MOLLUSC	1	No Quantity							203268			0
S3	2009	2009	2009	2	0	2	Export	710	South Africa	ZAF	300	Greece	GRC								03	FISH,CRUSTACEANS,MOLLUSC	1	No Quantity							5020680			0
S3	2009	2009	2009	2	0	2	Export	710	South Africa	ZAF	324	Guinea	GIN								03	FISH,CRUSTACEANS,MOLLUSC	1	No Quantity							887			0
S3	2009	2009	2009	2	0	2	Export	710	South Africa	ZAF	344	China, Hong Kong SAR	HKG								03	FISH,CRUSTACEANS,MOLLUSC	1	No Quantity							57535463			0
S3	2009	2009	2009	2	0	2	Export	710	South Africa	ZAF	360	Indonesia	IDN								03	FISH,CRUSTACEANS,MOLLUSC	1	No Quantity							72461			0
S3	2009	2009	2009	2	0	2	Export	710	South Africa	ZAF	372	Ireland	IRL								03	FISH,CRUSTACEANS,MOLLUSC	1	No Quantity							2120865			0
S3	2009	2009	2009	2	0	2	Export	710	South Africa	ZAF	376	Israel	ISR								03	FISH,CRUSTACEANS,MOLLUSC	1	No Quantity							293466			0
S3	2009	2009	2009	2	0	2	Export	710	South Africa	ZAF	381	Italy	ITA								03	FISH,CRUSTACEANS,MOLLUSC	1	No Quantity							76692048			0
S3	2009	2009	2009	2	0	2	Export	710	South Africa	ZAF	384	Côte d'Ivoire	CIV								03	FISH,CRUSTACEANS,MOLLUSC	1	No Quantity							36			0
S3	2009	2009	2009	2	0	2	Export	710	South Africa	ZAF	392	Japan	JPN								03	FISH,CRUSTACEANS,MOLLUSC	1	No Quantity							20112953			0
S3	2009	2009	2009	2	0	2	Export	710	South Africa	ZAF	400	Jordan	JOR								03	FISH,CRUSTACEANS,MOLLUSC	1	No Quantity							261559			0
S3	2009	2009	2009	2	0	2	Export	710	South Africa	ZAF	404	Kenya	KEN								03	FISH,CRUSTACEANS,MOLLUSC	1	No Quantity							21618			0
S3	2009	2009	2009	2	0	2	Export	710	South Africa	ZAF	410	Rep. of Korea	KOR								03	FISH,CRUSTACEANS,MOLLUSC	1	No Quantity							941681			0
S3	2009	2009	2009	2	0	2	Export	710	South Africa	ZAF	442	Luxembourg	LUX								03	FISH,CRUSTACEANS,MOLLUSC	1	No Quantity							13065			0
S3	2009	2009	2009	2	0	2	Export	710	South Africa	ZAF	450	Madagascar	MDG								03	FISH,CRUSTACEANS,MOLLUSC	1	No Quantity							11853			0
S3	2009	2009	2009	2	0	2	Export	710	South Africa	ZAF	454	Malawi	MWI								03	FISH,CRUSTACEANS,MOLLUSC	1	No Quantity							451205			0
S3	2009	2009	2009	2	0	2	Export	710	South Africa	ZAF	458	Malaysia	MYS								03	FISH,CRUSTACEANS,MOLLUSC	1	No Quantity							1754314			0
S3	2009	2009	2009	2	0	2	Export	710	South Africa	ZAF	466	Mali	MLI								03	FISH,CRUSTACEANS,MOLLUSC	1	No Quantity							928			0
S3	2009	2009	2009	2	0	2	Export	710	South Africa	ZAF	478	Mauritania	MRT								03	FISH,CRUSTACEANS,MOLLUSC	1	No Quantity							1678			0
S3	2009	2009	2009	2	0	2	Export	710	South Africa	ZAF	480	Mauritius	MUS								03	FISH,CRUSTACEANS,MOLLUSC	1	No Quantity							7500671			0
S3	2009	2009	2009	2	0	2	Export	710	South Africa	ZAF	490	Other Asia, nes									03	FISH,CRUSTACEANS,MOLLUSC	1	No Quantity							3108717			0
S3	2009	2009	2009	2	0	2	Export	710	South Africa	ZAF	508	Mozambique	MOZ								03	FISH,CRUSTACEANS,MOLLUSC	1	No Quantity							5682576			0
S3	2009	2009	2009	2	0	2	Export	710	South Africa	ZAF	528	Netherlands	NLD								03	FISH,CRUSTACEANS,MOLLUSC	1	No Quantity							3625527			0
S3	2009	2009	2009	2	0	2	Export	710	South Africa	ZAF	540	New Caledonia	NCL								03	FISH,CRUSTACEANS,MOLLUSC	1	No Quantity							143029			0
S3	2009	2009	2009	2	0	2	Export	710	South Africa	ZAF	554	New Zealand	NZL								03	FISH,CRUSTACEANS,MOLLUSC	1	No Quantity							441601			0
S3	2009	2009	2009	2	0	2	Export	710	South Africa	ZAF	566	Nigeria	NGA								03	FISH,CRUSTACEANS,MOLLUSC	1	No Quantity							236130			0
S3	2009	2009	2009	2	0	2	Export	710	South Africa	ZAF	579	Norway	NOR								03	FISH,CRUSTACEANS,MOLLUSC	1	No Quantity							416			0
S3	2009	2009	2009	2	0	2	Export	710	South Africa	ZAF	581	United States Minor Outlying Islands	UMI								03	FISH,CRUSTACEANS,MOLLUSC	1	No Quantity							693917			0
S3	2009	2009	2009	2	0	2	Export	710	South Africa	ZAF	591	Panama	PAN								03	FISH,CRUSTACEANS,MOLLUSC	1	No Quantity							29051			0
S3	2009	2009	2009	2	0	2	Export	710	South Africa	ZAF	608	Philippines	PHL								03	FISH,CRUSTACEANS,MOLLUSC	1	No Quantity							979387			0
S3	2009	2009	2009	2	0	2	Export	710	South Africa	ZAF	616	Poland	POL								03	FISH,CRUSTACEANS,MOLLUSC	1	No Quantity							107922			0
S3	2009	2009	2009	2	0	2	Export	710	South Africa	ZAF	620	Portugal	PRT								03	FISH,CRUSTACEANS,MOLLUSC	1	No Quantity							19199498			0
S3	2009	2009	2009	2	0	2	Export	710	South Africa	ZAF	646	Rwanda	RWA								03	FISH,CRUSTACEANS,MOLLUSC	1	No Quantity							550			0
S3	2009	2009	2009	2	0	2	Export	710	South Africa	ZAF	654	Saint Helena	SHN								03	FISH,CRUSTACEANS,MOLLUSC	1	No Quantity							16210			0
S3	2009	2009	2009	2	0	2	Export	710	South Africa	ZAF	678	Sao Tome and Principe	STP								03	FISH,CRUSTACEANS,MOLLUSC	1	No Quantity							592			0
S3	2009	2009	2009	2	0	2	Export	710	South Africa	ZAF	682	Saudi Arabia	SAU								03	FISH,CRUSTACEANS,MOLLUSC	1	No Quantity							10			0
S3	2009	2009	2009	2	0	2	Export	710	South Africa	ZAF	686	Senegal	SEN								03	FISH,CRUSTACEANS,MOLLUSC	1	No Quantity							622			0
S3	2009	2009	2009	2	0	2	Export	710	South Africa	ZAF	690	Seychelles	SYC								03	FISH,CRUSTACEANS,MOLLUSC	1	No Quantity							315751			0
S3	2009	2009	2009	2	0	2	Export	710	South Africa	ZAF	699	India	IND								03	FISH,CRUSTACEANS,MOLLUSC	1	No Quantity							99536			0
S3	2009	2009	2009	2	0	2	Export	710	South Africa	ZAF	702	Singapore	SGP								03	FISH,CRUSTACEANS,MOLLUSC	1	No Quantity							2910751			0
S3	2009	2009	2009	2	0	2	Export	710	South Africa	ZAF	704	Viet Nam	VNM								03	FISH,CRUSTACEANS,MOLLUSC	1	No Quantity							268348			0
S3	2009	2009	2009	2	0	2	Export	710	South Africa	ZAF	716	Zimbabwe	ZWE								03	FISH,CRUSTACEANS,MOLLUSC	1	No Quantity							2376162			0
S3	2009	2009	2009	2	0	2	Export	710	South Africa	ZAF	724	Spain	ESP								03	FISH,CRUSTACEANS,MOLLUSC	1	No Quantity							83100241			0
S3	2009	2009	2009	2	0	2	Export	710	South Africa	ZAF	736	Fmr Sudan	SDN								03	FISH,CRUSTACEANS,MOLLUSC	1	No Quantity							490			0
S3	2009	2009	2009	2	0	2	Export	710	South Africa	ZAF	752	Sweden	SWE								03	FISH,CRUSTACEANS,MOLLUSC	1	No Quantity							686828			0
S3	2009	2009	2009	2	0	2	Export	710	South Africa	ZAF	757	Switzerland	CHE								03	FISH,CRUSTACEANS,MOLLUSC	1	No Quantity							3235712			0
S3	2009	2009	2009	2	0	2	Export	710	South Africa	ZAF	764	Thailand	THA								03	FISH,CRUSTACEANS,MOLLUSC	1	No Quantity							1416960			0
S3	2009	2009	2009	2	0	2	Export	710	South Africa	ZAF	784	United Arab Emirates	ARE								03	FISH,CRUSTACEANS,MOLLUSC	1	No Quantity							21118			0
S3	2009	2009	2009	2	0	2	Export	710	South Africa	ZAF	800	Uganda	UGA								03	FISH,CRUSTACEANS,MOLLUSC	1	No Quantity							98008			0
S3	2009	2009	2009	2	0	2	Export	710	South Africa	ZAF	804	Ukraine	UKR								03	FISH,CRUSTACEANS,MOLLUSC	1	No Quantity							86322			0
S3	2009	2009	2009	2	0	2	Export	710	South Africa	ZAF	826	United Kingdom	GBR								03	FISH,CRUSTACEANS,MOLLUSC	1	No Quantity							15162215			0
S3	2009	2009	2009	2	0	2	Export	710	South Africa	ZAF	834	United Rep. of Tanzania	TZA								03	FISH,CRUSTACEANS,MOLLUSC	1	No Quantity							71945			0
S3	2009	2009	2009	2	0	2	Export	710	South Africa	ZAF	837	Bunkers									03	FISH,CRUSTACEANS,MOLLUSC	1	No Quantity							3824054			0
S3	2009	2009	2009	2	0	2	Export	710	South Africa	ZAF	842	USA	USA								03	FISH,CRUSTACEANS,MOLLUSC	1	No Quantity							22506176			0
S3	2009	2009	2009	2	0	2	Export	710	South Africa	ZAF	858	Uruguay	URY								03	FISH,CRUSTACEANS,MOLLUSC	1	No Quantity							352310			0
S3	2009	2009	2009	2	0	2	Export	710	South Africa	ZAF	882	Samoa	WSM								03	FISH,CRUSTACEANS,MOLLUSC	1	No Quantity							189430			0
S3	2009	2009	2009	2	0	2	Export	710	South Africa	ZAF	887	Yemen	YEM								03	FISH,CRUSTACEANS,MOLLUSC	1	No Quantity							5846			0
S3	2009	2009	2009	2	0	2	Export	710	South Africa	ZAF	894	Zambia	ZMB								03	FISH,CRUSTACEANS,MOLLUSC	1	No Quantity							1338307			0
S3	2009	2009	2009	2	0	2	Export	710	South Africa	ZAF	899	Areas, nes									03	FISH,CRUSTACEANS,MOLLUSC	1	No Quantity							573394			0
S3	2009	2009	2009	2	0	2	Export	724	Spain	ESP	0	World	WLD								03	FISH,CRUSTACEANS,MOLLUSC	1	No Quantity							3100898705			0
S3	2009	2009	2009	2	0	2	Export	724	Spain	ESP	4	Afghanistan	AFG								03	FISH,CRUSTACEANS,MOLLUSC	1	No Quantity							382727			0
S3	2009	2009	2009	2	0	2	Export	724	Spain	ESP	8	Albania	ALB								03	FISH,CRUSTACEANS,MOLLUSC	1	No Quantity							1567543			0
S3	2009	2009	2009	2	0	2	Export	724	Spain	ESP	12	Algeria	DZA								03	FISH,CRUSTACEANS,MOLLUSC	1	No Quantity							10157676			0
S3	2009	2009	2009	2	0	2	Export	724	Spain	ESP	20	Andorra	AND								03	FISH,CRUSTACEANS,MOLLUSC	1	No Quantity							18674883			0
S3	2009	2009	2009	2	0	2	Export	724	Spain	ESP	24	Angola	AGO								03	FISH,CRUSTACEANS,MOLLUSC	1	No Quantity							162547			0
S3	2009	2009	2009	2	0	2	Export	724	Spain	ESP	31	Azerbaijan	AZE								03	FISH,CRUSTACEANS,MOLLUSC	1	No Quantity							104330			0
S3	2009	2009	2009	2	0	2	Export	724	Spain	ESP	32	Argentina	ARG								03	FISH,CRUSTACEANS,MOLLUSC	1	No Quantity							1023720			0
S3	2009	2009	2009	2	0	2	Export	724	Spain	ESP	36	Australia	AUS								03	FISH,CRUSTACEANS,MOLLUSC	1	No Quantity							2825126			0
S3	2009	2009	2009	2	0	2	Export	724	Spain	ESP	40	Austria	AUT								03	FISH,CRUSTACEANS,MOLLUSC	1	No Quantity							4680837			0
S3	2009	2009	2009	2	0	2	Export	724	Spain	ESP	51	Armenia	ARM								03	FISH,CRUSTACEANS,MOLLUSC	1	No Quantity							78957			0
S3	2009	2009	2009	2	0	2	Export	724	Spain	ESP	56	Belgium	BEL								03	FISH,CRUSTACEANS,MOLLUSC	1	No Quantity							24594991			0
S3	2009	2009	2009	2	0	2	Export	724	Spain	ESP	68	Bolivia (Plurinational State of)	BOL								03	FISH,CRUSTACEANS,MOLLUSC	1	No Quantity							42534			0
S3	2009	2009	2009	2	0	2	Export	724	Spain	ESP	70	Bosnia Herzegovina	BIH								03	FISH,CRUSTACEANS,MOLLUSC	1	No Quantity							6298849			0
S3	2009	2009	2009	2	0	2	Export	724	Spain	ESP	76	Brazil	BRA								03	FISH,CRUSTACEANS,MOLLUSC	1	No Quantity							5606991			0
S3	2009	2009	2009	2	0	2	Export	724	Spain	ESP	100	Bulgaria	BGR								03	FISH,CRUSTACEANS,MOLLUSC	1	No Quantity							5370411			0
S3	2009	2009	2009	2	0	2	Export	724	Spain	ESP	108	Burundi	BDI								03	FISH,CRUSTACEANS,MOLLUSC	1	No Quantity							1585			0
S3	2009	2009	2009	2	0	2	Export	724	Spain	ESP	112	Belarus	BLR								03	FISH,CRUSTACEANS,MOLLUSC	1	No Quantity							1065335			0
S3	2009	2009	2009	2	0	2	Export	724	Spain	ESP	120	Cameroon	CMR								03	FISH,CRUSTACEANS,MOLLUSC	1	No Quantity							593302			0
S3	2009	2009	2009	2	0	2	Export	724	Spain	ESP	124	Canada	CAN								03	FISH,CRUSTACEANS,MOLLUSC	1	No Quantity							3125861			0
S3	2009	2009	2009	2	0	2	Export	724	Spain	ESP	132	Cabo Verde	CPV								03	FISH,CRUSTACEANS,MOLLUSC	1	No Quantity							2011949			0
S3	2009	2009	2009	2	0	2	Export	724	Spain	ESP	152	Chile	CHL								03	FISH,CRUSTACEANS,MOLLUSC	1	No Quantity							465036			0
S3	2009	2009	2009	2	0	2	Export	724	Spain	ESP	156	China	CHN								03	FISH,CRUSTACEANS,MOLLUSC	1	No Quantity							48341692			0
S3	2009	2009	2009	2	0	2	Export	724	Spain	ESP	170	Colombia	COL								03	FISH,CRUSTACEANS,MOLLUSC	1	No Quantity							576655			0
S3	2009	2009	2009	2	0	2	Export	724	Spain	ESP	175	Mayotte	MYT								03	FISH,CRUSTACEANS,MOLLUSC	1	No Quantity							35161			0
S3	2009	2009	2009	2	0	2	Export	724	Spain	ESP	178	Congo	COG								03	FISH,CRUSTACEANS,MOLLUSC	1	No Quantity							1813609			0
S3	2009	2009	2009	2	0	2	Export	724	Spain	ESP	188	Costa Rica	CRI								03	FISH,CRUSTACEANS,MOLLUSC	1	No Quantity							3001590			0
S3	2009	2009	2009	2	0	2	Export	724	Spain	ESP	191	Croatia	HRV								03	FISH,CRUSTACEANS,MOLLUSC	1	No Quantity							21263123			0
S3	2009	2009	2009	2	0	2	Export	724	Spain	ESP	192	Cuba	CUB								03	FISH,CRUSTACEANS,MOLLUSC	1	No Quantity							1974850			0
S3	2009	2009	2009	2	0	2	Export	724	Spain	ESP	196	Cyprus	CYP								03	FISH,CRUSTACEANS,MOLLUSC	1	No Quantity							2915790			0
S3	2009	2009	2009	2	0	2	Export	724	Spain	ESP	203	Czechia	CZE								03	FISH,CRUSTACEANS,MOLLUSC	1	No Quantity							7189386			0
S3	2009	2009	2009	2	0	2	Export	724	Spain	ESP	204	Benin	BEN								03	FISH,CRUSTACEANS,MOLLUSC	1	No Quantity							554814			0
S3	2009	2009	2009	2	0	2	Export	724	Spain	ESP	208	Denmark	DNK								03	FISH,CRUSTACEANS,MOLLUSC	1	No Quantity							10488074			0
S3	2009	2009	2009	2	0	2	Export	724	Spain	ESP	214	Dominican Rep.	DOM								03	FISH,CRUSTACEANS,MOLLUSC	1	No Quantity							1770713			0
S3	2009	2009	2009	2	0	2	Export	724	Spain	ESP	218	Ecuador	ECU								03	FISH,CRUSTACEANS,MOLLUSC	1	No Quantity							74772724			0
S3	2009	2009	2009	2	0	2	Export	724	Spain	ESP	222	El Salvador	SLV								03	FISH,CRUSTACEANS,MOLLUSC	1	No Quantity							1288014			0
S3	2009	2009	2009	2	0	2	Export	724	Spain	ESP	226	Equatorial Guinea	GNQ								03	FISH,CRUSTACEANS,MOLLUSC	1	No Quantity							1626901			0
S3	2009	2009	2009	2	0	2	Export	724	Spain	ESP	233	Estonia	EST								03	FISH,CRUSTACEANS,MOLLUSC	1	No Quantity							844644			0
S3	2009	2009	2009	2	0	2	Export	724	Spain	ESP	234	Faeroe Isds	FRO								03	FISH,CRUSTACEANS,MOLLUSC	1	No Quantity							21308			0
S3	2009	2009	2009	2	0	2	Export	724	Spain	ESP	246	Finland	FIN								03	FISH,CRUSTACEANS,MOLLUSC	1	No Quantity							3008712			0
S3	2009	2009	2009	2	0	2	Export	724	Spain	ESP	251	France	FRA								03	FISH,CRUSTACEANS,MOLLUSC	1	No Quantity							432001211			0
S3	2009	2009	2009	2	0	2	Export	724	Spain	ESP	266	Gabon	GAB								03	FISH,CRUSTACEANS,MOLLUSC	1	No Quantity							30671			0
S3	2009	2009	2009	2	0	2	Export	724	Spain	ESP	268	Georgia	GEO								03	FISH,CRUSTACEANS,MOLLUSC	1	No Quantity							410655			0
S3	2009	2009	2009	2	0	2	Export	724	Spain	ESP	270	Gambia	GMB								03	FISH,CRUSTACEANS,MOLLUSC	1	No Quantity							65559			0
S3	2009	2009	2009	2	0	2	Export	724	Spain	ESP	275	State of Palestine	PSE								03	FISH,CRUSTACEANS,MOLLUSC	1	No Quantity							49622			0
S3	2009	2009	2009	2	0	2	Export	724	Spain	ESP	276	Germany	DEU								03	FISH,CRUSTACEANS,MOLLUSC	1	No Quantity							73564518			0
S3	2009	2009	2009	2	0	2	Export	724	Spain	ESP	288	Ghana	GHA								03	FISH,CRUSTACEANS,MOLLUSC	1	No Quantity							4279195			0
S3	2009	2009	2009	2	0	2	Export	724	Spain	ESP	292	Gibraltar	GIB								03	FISH,CRUSTACEANS,MOLLUSC	1	No Quantity							2253624			0
S3	2009	2009	2009	2	0	2	Export	724	Spain	ESP	300	Greece	GRC								03	FISH,CRUSTACEANS,MOLLUSC	1	No Quantity							83196101			0
S3	2009	2009	2009	2	0	2	Export	724	Spain	ESP	320	Guatemala	GTM								03	FISH,CRUSTACEANS,MOLLUSC	1	No Quantity							204936			0
S3	2009	2009	2009	2	0	2	Export	724	Spain	ESP	324	Guinea	GIN								03	FISH,CRUSTACEANS,MOLLUSC	1	No Quantity							76189			0
S3	2009	2009	2009	2	0	2	Export	724	Spain	ESP	340	Honduras	HND								03	FISH,CRUSTACEANS,MOLLUSC	1	No Quantity							299006			0
S3	2009	2009	2009	2	0	2	Export	724	Spain	ESP	344	China, Hong Kong SAR	HKG								03	FISH,CRUSTACEANS,MOLLUSC	1	No Quantity							44622166			0
S3	2009	2009	2009	2	0	2	Export	724	Spain	ESP	348	Hungary	HUN								03	FISH,CRUSTACEANS,MOLLUSC	1	No Quantity							3445275			0
S3	2009	2009	2009	2	0	2	Export	724	Spain	ESP	352	Iceland	ISL								03	FISH,CRUSTACEANS,MOLLUSC	1	No Quantity							345752			0
S3	2009	2009	2009	2	0	2	Export	724	Spain	ESP	360	Indonesia	IDN								03	FISH,CRUSTACEANS,MOLLUSC	1	No Quantity							49555			0
S3	2009	2009	2009	2	0	2	Export	724	Spain	ESP	364	Iran	IRN								03	FISH,CRUSTACEANS,MOLLUSC	1	No Quantity							9			0
S3	2009	2009	2009	2	0	2	Export	724	Spain	ESP	372	Ireland	IRL								03	FISH,CRUSTACEANS,MOLLUSC	1	No Quantity							2269121			0
S3	2009	2009	2009	2	0	2	Export	724	Spain	ESP	376	Israel	ISR								03	FISH,CRUSTACEANS,MOLLUSC	1	No Quantity							1174371			0
S3	2009	2009	2009	2	0	2	Export	724	Spain	ESP	381	Italy	ITA								03	FISH,CRUSTACEANS,MOLLUSC	1	No Quantity							892297758			0
S3	2009	2009	2009	2	0	2	Export	724	Spain	ESP	384	Côte d'Ivoire	CIV								03	FISH,CRUSTACEANS,MOLLUSC	1	No Quantity							26590410			0
S3	2009	2009	2009	2	0	2	Export	724	Spain	ESP	388	Jamaica	JAM								03	FISH,CRUSTACEANS,MOLLUSC	1	No Quantity							974417			0
S3	2009	2009	2009	2	0	2	Export	724	Spain	ESP	392	Japan	JPN								03	FISH,CRUSTACEANS,MOLLUSC	1	No Quantity							62209474			0
S3	2009	2009	2009	2	0	2	Export	724	Spain	ESP	398	Kazakhstan	KAZ								03	FISH,CRUSTACEANS,MOLLUSC	1	No Quantity							37674			0
S3	2009	2009	2009	2	0	2	Export	724	Spain	ESP	400	Jordan	JOR								03	FISH,CRUSTACEANS,MOLLUSC	1	No Quantity							854357			0
S3	2009	2009	2009	2	0	2	Export	724	Spain	ESP	404	Kenya	KEN								03	FISH,CRUSTACEANS,MOLLUSC	1	No Quantity							6241880			0
S3	2009	2009	2009	2	0	2	Export	724	Spain	ESP	410	Rep. of Korea	KOR								03	FISH,CRUSTACEANS,MOLLUSC	1	No Quantity							5234827			0
S3	2009	2009	2009	2	0	2	Export	724	Spain	ESP	414	Kuwait	KWT								03	FISH,CRUSTACEANS,MOLLUSC	1	No Quantity							289586			0
S3	2009	2009	2009	2	0	2	Export	724	Spain	ESP	422	Lebanon	LBN								03	FISH,CRUSTACEANS,MOLLUSC	1	No Quantity							854954			0
S3	2009	2009	2009	2	0	2	Export	724	Spain	ESP	428	Latvia	LVA								03	FISH,CRUSTACEANS,MOLLUSC	1	No Quantity							701179			0
S3	2009	2009	2009	2	0	2	Export	724	Spain	ESP	434	Libya	LBY								03	FISH,CRUSTACEANS,MOLLUSC	1	No Quantity							4855416			0
S3	2009	2009	2009	2	0	2	Export	724	Spain	ESP	440	Lithuania	LTU								03	FISH,CRUSTACEANS,MOLLUSC	1	No Quantity							9221787			0
S3	2009	2009	2009	2	0	2	Export	724	Spain	ESP	442	Luxembourg	LUX								03	FISH,CRUSTACEANS,MOLLUSC	1	No Quantity							683473			0
S3	2009	2009	2009	2	0	2	Export	724	Spain	ESP	446	China, Macao SAR	MAC								03	FISH,CRUSTACEANS,MOLLUSC	1	No Quantity							44168			0
S3	2009	2009	2009	2	0	2	Export	724	Spain	ESP	450	Madagascar	MDG								03	FISH,CRUSTACEANS,MOLLUSC	1	No Quantity							5721433			0
S3	2009	2009	2009	2	0	2	Export	724	Spain	ESP	458	Malaysia	MYS								03	FISH,CRUSTACEANS,MOLLUSC	1	No Quantity							215830			0
S3	2009	2009	2009	2	0	2	Export	724	Spain	ESP	466	Mali	MLI								03	FISH,CRUSTACEANS,MOLLUSC	1	No Quantity							119529			0
S3	2009	2009	2009	2	0	2	Export	724	Spain	ESP	470	Malta	MLT								03	FISH,CRUSTACEANS,MOLLUSC	1	No Quantity							9539800			0
S3	2009	2009	2009	2	0	2	Export	724	Spain	ESP	478	Mauritania	MRT								03	FISH,CRUSTACEANS,MOLLUSC	1	No Quantity							195774			0
S3	2009	2009	2009	2	0	2	Export	724	Spain	ESP	480	Mauritius	MUS								03	FISH,CRUSTACEANS,MOLLUSC	1	No Quantity							32245297			0
S3	2009	2009	2009	2	0	2	Export	724	Spain	ESP	484	Mexico	MEX								03	FISH,CRUSTACEANS,MOLLUSC	1	No Quantity							6594606			0
S3	2009	2009	2009	2	0	2	Export	724	Spain	ESP	490	Other Asia, nes									03	FISH,CRUSTACEANS,MOLLUSC	1	No Quantity							3758974			0
S3	2009	2009	2009	2	0	2	Export	724	Spain	ESP	498	Rep. of Moldova	MDA								03	FISH,CRUSTACEANS,MOLLUSC	1	No Quantity							1832826			0
S3	2009	2009	2009	2	0	2	Export	724	Spain	ESP	499	Montenegro	MNE								03	FISH,CRUSTACEANS,MOLLUSC	1	No Quantity							648546			0
S3	2009	2009	2009	2	0	2	Export	724	Spain	ESP	504	Morocco	MAR								03	FISH,CRUSTACEANS,MOLLUSC	1	No Quantity							24160811			0
S3	2009	2009	2009	2	0	2	Export	724	Spain	ESP	508	Mozambique	MOZ								03	FISH,CRUSTACEANS,MOLLUSC	1	No Quantity							139160			0
S3	2009	2009	2009	2	0	2	Export	724	Spain	ESP	516	Namibia	NAM								03	FISH,CRUSTACEANS,MOLLUSC	1	No Quantity							2675924			0
S3	2009	2009	2009	2	0	2	Export	724	Spain	ESP	528	Netherlands	NLD								03	FISH,CRUSTACEANS,MOLLUSC	1	No Quantity							28609008			0
S3	2009	2009	2009	2	0	2	Export	724	Spain	ESP	554	New Zealand	NZL								03	FISH,CRUSTACEANS,MOLLUSC	1	No Quantity							90409			0
S3	2009	2009	2009	2	0	2	Export	724	Spain	ESP	566	Nigeria	NGA								03	FISH,CRUSTACEANS,MOLLUSC	1	No Quantity							10747573			0
S3	2009	2009	2009	2	0	2	Export	724	Spain	ESP	568	Other Europe, nes									03	FISH,CRUSTACEANS,MOLLUSC	1	No Quantity							2886			0
S3	2009	2009	2009	2	0	2	Export	724	Spain	ESP	579	Norway	NOR								03	FISH,CRUSTACEANS,MOLLUSC	1	No Quantity							480962			0
S3	2009	2009	2009	2	0	2	Export	724	Spain	ESP	580	N. Mariana Isds	MNP								03	FISH,CRUSTACEANS,MOLLUSC	1	No Quantity							593			0
S3	2009	2009	2009	2	0	2	Export	724	Spain	ESP	591	Panama	PAN								03	FISH,CRUSTACEANS,MOLLUSC	1	No Quantity							3143332			0
S3	2009	2009	2009	2	0	2	Export	724	Spain	ESP	600	Paraguay	PRY								03	FISH,CRUSTACEANS,MOLLUSC	1	No Quantity							90261			0
S3	2009	2009	2009	2	0	2	Export	724	Spain	ESP	604	Peru	PER								03	FISH,CRUSTACEANS,MOLLUSC	1	No Quantity							781290			0
S3	2009	2009	2009	2	0	2	Export	724	Spain	ESP	608	Philippines	PHL								03	FISH,CRUSTACEANS,MOLLUSC	1	No Quantity							411415			0
S3	2009	2009	2009	2	0	2	Export	724	Spain	ESP	616	Poland	POL								03	FISH,CRUSTACEANS,MOLLUSC	1	No Quantity							14463364			0
S3	2009	2009	2009	2	0	2	Export	724	Spain	ESP	620	Portugal	PRT								03	FISH,CRUSTACEANS,MOLLUSC	1	No Quantity							710768620			0
S3	2009	2009	2009	2	0	2	Export	724	Spain	ESP	624	Guinea-Bissau	GNB								03	FISH,CRUSTACEANS,MOLLUSC	1	No Quantity							11157			0
S3	2009	2009	2009	2	0	2	Export	724	Spain	ESP	634	Qatar	QAT								03	FISH,CRUSTACEANS,MOLLUSC	1	No Quantity							584			0
S3	2009	2009	2009	2	0	2	Export	724	Spain	ESP	642	Romania	ROU								03	FISH,CRUSTACEANS,MOLLUSC	1	No Quantity							26739606			0
S3	2009	2009	2009	2	0	2	Export	724	Spain	ESP	643	Russian Federation	RUS								03	FISH,CRUSTACEANS,MOLLUSC	1	No Quantity							31150456			0
S3	2009	2009	2009	2	0	2	Export	724	Spain	ESP	674	San Marino	SMR								03	FISH,CRUSTACEANS,MOLLUSC	1	No Quantity							13143			0
S3	2009	2009	2009	2	0	2	Export	724	Spain	ESP	682	Saudi Arabia	SAU								03	FISH,CRUSTACEANS,MOLLUSC	1	No Quantity							8116			0
S3	2009	2009	2009	2	0	2	Export	724	Spain	ESP	686	Senegal	SEN								03	FISH,CRUSTACEANS,MOLLUSC	1	No Quantity							219680			0
S3	2009	2009	2009	2	0	2	Export	724	Spain	ESP	688	Serbia	SRB								03	FISH,CRUSTACEANS,MOLLUSC	1	No Quantity							6176105			0
S3	2009	2009	2009	2	0	2	Export	724	Spain	ESP	690	Seychelles	SYC								03	FISH,CRUSTACEANS,MOLLUSC	1	No Quantity							49664726			0
S3	2009	2009	2009	2	0	2	Export	724	Spain	ESP	699	India	IND								03	FISH,CRUSTACEANS,MOLLUSC	1	No Quantity							117242			0
S3	2009	2009	2009	2	0	2	Export	724	Spain	ESP	702	Singapore	SGP								03	FISH,CRUSTACEANS,MOLLUSC	1	No Quantity							8985199			0
S3	2009	2009	2009	2	0	2	Export	724	Spain	ESP	703	Slovakia	SVK								03	FISH,CRUSTACEANS,MOLLUSC	1	No Quantity							3399745			0
S3	2009	2009	2009	2	0	2	Export	724	Spain	ESP	704	Viet Nam	VNM								03	FISH,CRUSTACEANS,MOLLUSC	1	No Quantity							6074081			0
S3	2009	2009	2009	2	0	2	Export	724	Spain	ESP	705	Slovenia	SVN								03	FISH,CRUSTACEANS,MOLLUSC	1	No Quantity							11268293			0
S3	2009	2009	2009	2	0	2	Export	724	Spain	ESP	710	South Africa	ZAF								03	FISH,CRUSTACEANS,MOLLUSC	1	No Quantity							4033817			0
S3	2009	2009	2009	2	0	2	Export	724	Spain	ESP	752	Sweden	SWE								03	FISH,CRUSTACEANS,MOLLUSC	1	No Quantity							2024094			0
S3	2009	2009	2009	2	0	2	Export	724	Spain	ESP	757	Switzerland	CHE								03	FISH,CRUSTACEANS,MOLLUSC	1	No Quantity							13499449			0
S3	2009	2009	2009	2	0	2	Export	724	Spain	ESP	760	Syria	SYR								03	FISH,CRUSTACEANS,MOLLUSC	1	No Quantity							383086			0
S3	2009	2009	2009	2	0	2	Export	724	Spain	ESP	764	Thailand	THA								03	FISH,CRUSTACEANS,MOLLUSC	1	No Quantity							25390834			0
S3	2009	2009	2009	2	0	2	Export	724	Spain	ESP	780	Trinidad and Tobago	TTO								03	FISH,CRUSTACEANS,MOLLUSC	1	No Quantity							33218			0
S3	2009	2009	2009	2	0	2	Export	724	Spain	ESP	784	United Arab Emirates	ARE								03	FISH,CRUSTACEANS,MOLLUSC	1	No Quantity							445498			0
S3	2009	2009	2009	2	0	2	Export	724	Spain	ESP	788	Tunisia	TUN								03	FISH,CRUSTACEANS,MOLLUSC	1	No Quantity							10163412			0
S3	2009	2009	2009	2	0	2	Export	724	Spain	ESP	792	Turkey	TUR								03	FISH,CRUSTACEANS,MOLLUSC	1	No Quantity							3846588			0
S3	2009	2009	2009	2	0	2	Export	724	Spain	ESP	804	Ukraine	UKR								03	FISH,CRUSTACEANS,MOLLUSC	1	No Quantity							10031838			0
S3	2009	2009	2009	2	0	2	Export	724	Spain	ESP	807	North Macedonia	MKD								03	FISH,CRUSTACEANS,MOLLUSC	1	No Quantity							978094			0
S3	2009	2009	2009	2	0	2	Export	724	Spain	ESP	818	Egypt	EGY								03	FISH,CRUSTACEANS,MOLLUSC	1	No Quantity							16506504			0
S3	2009	2009	2009	2	0	2	Export	724	Spain	ESP	826	United Kingdom	GBR								03	FISH,CRUSTACEANS,MOLLUSC	1	No Quantity							47525476			0
S3	2009	2009	2009	2	0	2	Export	724	Spain	ESP	837	Bunkers									03	FISH,CRUSTACEANS,MOLLUSC	1	No Quantity							873452			0
S3	2009	2009	2009	2	0	2	Export	724	Spain	ESP	842	USA	USA								03	FISH,CRUSTACEANS,MOLLUSC	1	No Quantity							30326636			0
S3	2009	2009	2009	2	0	2	Export	724	Spain	ESP	858	Uruguay	URY								03	FISH,CRUSTACEANS,MOLLUSC	1	No Quantity							3077631			0
S3	2009	2009	2009	2	0	2	Export	724	Spain	ESP	862	Venezuela	VEN								03	FISH,CRUSTACEANS,MOLLUSC	1	No Quantity							608611			0
S3	2009	2009	2009	2	0	2	Export	724	Spain	ESP	899	Areas, nes									03	FISH,CRUSTACEANS,MOLLUSC	1	No Quantity							132267			0
S3	2009	2009	2009	2	0	2	Export	710	South Africa	ZAF	0	World	WLD								04	CEREALS,CEREAL PREPRTNS.	1	No Quantity							647647987			0
S3	2009	2009	2009	2	0	2	Export	710	South Africa	ZAF	10	Antarctica	ATA								04	CEREALS,CEREAL PREPRTNS.	1	No Quantity							4491			0
S3	2009	2009	2009	2	0	2	Export	710	South Africa	ZAF	20	Andorra	AND								04	CEREALS,CEREAL PREPRTNS.	1	No Quantity							12617			0
S3	2009	2009	2009	2	0	2	Export	710	South Africa	ZAF	24	Angola	AGO								04	CEREALS,CEREAL PREPRTNS.	1	No Quantity							15994640			0
S3	2009	2009	2009	2	0	2	Export	710	South Africa	ZAF	32	Argentina	ARG								04	CEREALS,CEREAL PREPRTNS.	1	No Quantity							1133962			0
S3	2009	2009	2009	2	0	2	Export	710	South Africa	ZAF	36	Australia	AUS								04	CEREALS,CEREAL PREPRTNS.	1	No Quantity							2342473			0
S3	2009	2009	2009	2	0	2	Export	710	South Africa	ZAF	48	Bahrain	BHR								04	CEREALS,CEREAL PREPRTNS.	1	No Quantity							56064			0
S3	2009	2009	2009	2	0	2	Export	710	South Africa	ZAF	50	Bangladesh	BGD								04	CEREALS,CEREAL PREPRTNS.	1	No Quantity							2234			0
S3	2009	2009	2009	2	0	2	Export	710	South Africa	ZAF	51	Armenia	ARM								04	CEREALS,CEREAL PREPRTNS.	1	No Quantity							4848			0
S3	2009	2009	2009	2	0	2	Export	710	South Africa	ZAF	60	Bermuda	BMU								04	CEREALS,CEREAL PREPRTNS.	1	No Quantity							166			0
S3	2009	2009	2009	2	0	2	Export	710	South Africa	ZAF	68	Bolivia (Plurinational State of)	BOL								04	CEREALS,CEREAL PREPRTNS.	1	No Quantity							4782			0
S3	2009	2009	2009	2	0	2	Export	710	South Africa	ZAF	84	Belize	BLZ								04	CEREALS,CEREAL PREPRTNS.	1	No Quantity							682			0
S3	2009	2009	2009	2	0	2	Export	710	South Africa	ZAF	92	Br. Virgin Isds	VGB								04	CEREALS,CEREAL PREPRTNS.	1	No Quantity							1877			0
S3	2009	2009	2009	2	0	2	Export	710	South Africa	ZAF	108	Burundi	BDI								04	CEREALS,CEREAL PREPRTNS.	1	No Quantity							4509			0
S3	2009	2009	2009	2	0	2	Export	710	South Africa	ZAF	120	Cameroon	CMR								04	CEREALS,CEREAL PREPRTNS.	1	No Quantity							408798			0
S3	2009	2009	2009	2	0	2	Export	710	South Africa	ZAF	124	Canada	CAN								04	CEREALS,CEREAL PREPRTNS.	1	No Quantity							242291			0
S3	2009	2009	2009	2	0	2	Export	710	South Africa	ZAF	144	Sri Lanka	LKA								04	CEREALS,CEREAL PREPRTNS.	1	No Quantity							318654			0
S3	2009	2009	2009	2	0	2	Export	710	South Africa	ZAF	148	Chad	TCD								04	CEREALS,CEREAL PREPRTNS.	1	No Quantity							242026			0
S3	2009	2009	2009	2	0	2	Export	710	South Africa	ZAF	152	Chile	CHL								04	CEREALS,CEREAL PREPRTNS.	1	No Quantity							1			0
S3	2009	2009	2009	2	0	2	Export	710	South Africa	ZAF	156	China	CHN								04	CEREALS,CEREAL PREPRTNS.	1	No Quantity							40905			0
S3	2009	2009	2009	2	0	2	Export	710	South Africa	ZAF	174	Comoros	COM								04	CEREALS,CEREAL PREPRTNS.	1	No Quantity							212			0
S3	2009	2009	2009	2	0	2	Export	710	South Africa	ZAF	175	Mayotte	MYT								04	CEREALS,CEREAL PREPRTNS.	1	No Quantity							123705			0
S3	2009	2009	2009	2	0	2	Export	710	South Africa	ZAF	178	Congo	COG								04	CEREALS,CEREAL PREPRTNS.	1	No Quantity							369580			0
S3	2009	2009	2009	2	0	2	Export	710	South Africa	ZAF	180	Dem. Rep. of the Congo	COD								04	CEREALS,CEREAL PREPRTNS.	1	No Quantity							19206698			0
S3	2009	2009	2009	2	0	2	Export	710	South Africa	ZAF	196	Cyprus	CYP								04	CEREALS,CEREAL PREPRTNS.	1	No Quantity							84712			0
S3	2009	2009	2009	2	0	2	Export	710	South Africa	ZAF	204	Benin	BEN								04	CEREALS,CEREAL PREPRTNS.	1	No Quantity							13603			0
S3	2009	2009	2009	2	0	2	Export	710	South Africa	ZAF	208	Denmark	DNK								04	CEREALS,CEREAL PREPRTNS.	1	No Quantity							5236			0
S3	2009	2009	2009	2	0	2	Export	710	South Africa	ZAF	214	Dominican Rep.	DOM								04	CEREALS,CEREAL PREPRTNS.	1	No Quantity							1448			0
S3	2009	2009	2009	2	0	2	Export	710	South Africa	ZAF	226	Equatorial Guinea	GNQ								04	CEREALS,CEREAL PREPRTNS.	1	No Quantity							7318			0
S3	2009	2009	2009	2	0	2	Export	710	South Africa	ZAF	231	Ethiopia	ETH								04	CEREALS,CEREAL PREPRTNS.	1	No Quantity							743180			0
S3	2009	2009	2009	2	0	2	Export	710	South Africa	ZAF	232	Eritrea	ERI								04	CEREALS,CEREAL PREPRTNS.	1	No Quantity							60			0
S3	2009	2009	2009	2	0	2	Export	710	South Africa	ZAF	251	France	FRA								04	CEREALS,CEREAL PREPRTNS.	1	No Quantity							1562541			0
S3	2009	2009	2009	2	0	2	Export	710	South Africa	ZAF	262	Djibouti	DJI								04	CEREALS,CEREAL PREPRTNS.	1	No Quantity							33554			0
S3	2009	2009	2009	2	0	2	Export	710	South Africa	ZAF	266	Gabon	GAB								04	CEREALS,CEREAL PREPRTNS.	1	No Quantity							21567			0
S3	2009	2009	2009	2	0	2	Export	710	South Africa	ZAF	270	Gambia	GMB								04	CEREALS,CEREAL PREPRTNS.	1	No Quantity							20854			0
S3	2009	2009	2009	2	0	2	Export	710	South Africa	ZAF	276	Germany	DEU								04	CEREALS,CEREAL PREPRTNS.	1	No Quantity							12823			0
S3	2009	2009	2009	2	0	2	Export	710	South Africa	ZAF	288	Ghana	GHA								04	CEREALS,CEREAL PREPRTNS.	1	No Quantity							1900706			0
S3	2009	2009	2009	2	0	2	Export	710	South Africa	ZAF	300	Greece	GRC								04	CEREALS,CEREAL PREPRTNS.	1	No Quantity							43584			0
S3	2009	2009	2009	2	0	2	Export	710	South Africa	ZAF	324	Guinea	GIN								04	CEREALS,CEREAL PREPRTNS.	1	No Quantity							18203			0
S3	2009	2009	2009	2	0	2	Export	710	South Africa	ZAF	328	Guyana	GUY								04	CEREALS,CEREAL PREPRTNS.	1	No Quantity							20891			0
S3	2009	2009	2009	2	0	2	Export	710	South Africa	ZAF	344	China, Hong Kong SAR	HKG								04	CEREALS,CEREAL PREPRTNS.	1	No Quantity							96495			0
S3	2009	2009	2009	2	0	2	Export	710	South Africa	ZAF	360	Indonesia	IDN								04	CEREALS,CEREAL PREPRTNS.	1	No Quantity							53764			0
S3	2009	2009	2009	2	0	2	Export	710	South Africa	ZAF	364	Iran	IRN								04	CEREALS,CEREAL PREPRTNS.	1	No Quantity							7179653			0
S3	2009	2009	2009	2	0	2	Export	710	South Africa	ZAF	372	Ireland	IRL								04	CEREALS,CEREAL PREPRTNS.	1	No Quantity							13670			0
S3	2009	2009	2009	2	0	2	Export	710	South Africa	ZAF	376	Israel	ISR								04	CEREALS,CEREAL PREPRTNS.	1	No Quantity							603580			0
S3	2009	2009	2009	2	0	2	Export	710	South Africa	ZAF	381	Italy	ITA								04	CEREALS,CEREAL PREPRTNS.	1	No Quantity							272			0
S3	2009	2009	2009	2	0	2	Export	710	South Africa	ZAF	384	Côte d'Ivoire	CIV								04	CEREALS,CEREAL PREPRTNS.	1	No Quantity							878749			0
S3	2009	2009	2009	2	0	2	Export	710	South Africa	ZAF	392	Japan	JPN								04	CEREALS,CEREAL PREPRTNS.	1	No Quantity							29715			0
S3	2009	2009	2009	2	0	2	Export	710	South Africa	ZAF	400	Jordan	JOR								04	CEREALS,CEREAL PREPRTNS.	1	No Quantity							42365			0
S3	2009	2009	2009	2	0	2	Export	710	South Africa	ZAF	404	Kenya	KEN								04	CEREALS,CEREAL PREPRTNS.	1	No Quantity							283907442			0
S3	2009	2009	2009	2	0	2	Export	710	South Africa	ZAF	410	Rep. of Korea	KOR								04	CEREALS,CEREAL PREPRTNS.	1	No Quantity							726			0
S3	2009	2009	2009	2	0	2	Export	710	South Africa	ZAF	414	Kuwait	KWT								04	CEREALS,CEREAL PREPRTNS.	1	No Quantity							882			0
S3	2009	2009	2009	2	0	2	Export	710	South Africa	ZAF	422	Lebanon	LBN								04	CEREALS,CEREAL PREPRTNS.	1	No Quantity							21339			0
S3	2009	2009	2009	2	0	2	Export	710	South Africa	ZAF	430	Liberia	LBR								04	CEREALS,CEREAL PREPRTNS.	1	No Quantity							782			0
S3	2009	2009	2009	2	0	2	Export	710	South Africa	ZAF	434	Libya	LBY								04	CEREALS,CEREAL PREPRTNS.	1	No Quantity							120			0
S3	2009	2009	2009	2	0	2	Export	710	South Africa	ZAF	442	Luxembourg	LUX								04	CEREALS,CEREAL PREPRTNS.	1	No Quantity							214			0
S3	2009	2009	2009	2	0	2	Export	710	South Africa	ZAF	450	Madagascar	MDG								04	CEREALS,CEREAL PREPRTNS.	1	No Quantity							2171944			0
S3	2009	2009	2009	2	0	2	Export	710	South Africa	ZAF	454	Malawi	MWI								04	CEREALS,CEREAL PREPRTNS.	1	No Quantity							7507631			0
S3	2009	2009	2009	2	0	2	Export	710	South Africa	ZAF	458	Malaysia	MYS								04	CEREALS,CEREAL PREPRTNS.	1	No Quantity							71523			0
S3	2009	2009	2009	2	0	2	Export	710	South Africa	ZAF	462	Maldives	MDV								04	CEREALS,CEREAL PREPRTNS.	1	No Quantity							17932			0
S3	2009	2009	2009	2	0	2	Export	710	South Africa	ZAF	466	Mali	MLI								04	CEREALS,CEREAL PREPRTNS.	1	No Quantity							50892			0
S3	2009	2009	2009	2	0	2	Export	710	South Africa	ZAF	478	Mauritania	MRT								04	CEREALS,CEREAL PREPRTNS.	1	No Quantity							8625634			0
S3	2009	2009	2009	2	0	2	Export	710	South Africa	ZAF	480	Mauritius	MUS								04	CEREALS,CEREAL PREPRTNS.	1	No Quantity							3092598			0
S3	2009	2009	2009	2	0	2	Export	710	South Africa	ZAF	484	Mexico	MEX								04	CEREALS,CEREAL PREPRTNS.	1	No Quantity							62961			0
S3	2009	2009	2009	2	0	2	Export	710	South Africa	ZAF	490	Other Asia, nes									04	CEREALS,CEREAL PREPRTNS.	1	No Quantity							107044			0
S3	2009	2009	2009	2	0	2	Export	710	South Africa	ZAF	504	Morocco	MAR								04	CEREALS,CEREAL PREPRTNS.	1	No Quantity							1161			0
S3	2009	2009	2009	2	0	2	Export	710	South Africa	ZAF	508	Mozambique	MOZ								04	CEREALS,CEREAL PREPRTNS.	1	No Quantity							33562110			0
S3	2009	2009	2009	2	0	2	Export	710	South Africa	ZAF	528	Netherlands	NLD								04	CEREALS,CEREAL PREPRTNS.	1	No Quantity							4592			0
S3	2009	2009	2009	2	0	2	Export	710	South Africa	ZAF	530	Neth. Antilles	ANT								04	CEREALS,CEREAL PREPRTNS.	1	No Quantity							66834			0
S3	2009	2009	2009	2	0	2	Export	710	South Africa	ZAF	554	New Zealand	NZL								04	CEREALS,CEREAL PREPRTNS.	1	No Quantity							438311			0
S3	2009	2009	2009	2	0	2	Export	710	South Africa	ZAF	566	Nigeria	NGA								04	CEREALS,CEREAL PREPRTNS.	1	No Quantity							331777			0
S3	2009	2009	2009	2	0	2	Export	710	South Africa	ZAF	579	Norway	NOR								04	CEREALS,CEREAL PREPRTNS.	1	No Quantity							36224			0
S3	2009	2009	2009	2	0	2	Export	710	South Africa	ZAF	580	N. Mariana Isds	MNP								04	CEREALS,CEREAL PREPRTNS.	1	No Quantity							497			0
S3	2009	2009	2009	2	0	2	Export	710	South Africa	ZAF	583	FS Micronesia	FSM								04	CEREALS,CEREAL PREPRTNS.	1	No Quantity							2084			0
S3	2009	2009	2009	2	0	2	Export	710	South Africa	ZAF	591	Panama	PAN								04	CEREALS,CEREAL PREPRTNS.	1	No Quantity							285			0
S3	2009	2009	2009	2	0	2	Export	710	South Africa	ZAF	598	Papua New Guinea	PNG								04	CEREALS,CEREAL PREPRTNS.	1	No Quantity							3366			0
S3	2009	2009	2009	2	0	2	Export	710	South Africa	ZAF	608	Philippines	PHL								04	CEREALS,CEREAL PREPRTNS.	1	No Quantity							12897080			0
S3	2009	2009	2009	2	0	2	Export	710	South Africa	ZAF	620	Portugal	PRT								04	CEREALS,CEREAL PREPRTNS.	1	No Quantity							9612			0
S3	2009	2009	2009	2	0	2	Export	710	South Africa	ZAF	634	Qatar	QAT								04	CEREALS,CEREAL PREPRTNS.	1	No Quantity							69042			0
S3	2009	2009	2009	2	0	2	Export	710	South Africa	ZAF	643	Russian Federation	RUS								04	CEREALS,CEREAL PREPRTNS.	1	No Quantity							106			0
S3	2009	2009	2009	2	0	2	Export	710	South Africa	ZAF	646	Rwanda	RWA								04	CEREALS,CEREAL PREPRTNS.	1	No Quantity							216			0
S3	2009	2009	2009	2	0	2	Export	710	South Africa	ZAF	654	Saint Helena	SHN								04	CEREALS,CEREAL PREPRTNS.	1	No Quantity							333022			0
S3	2009	2009	2009	2	0	2	Export	710	South Africa	ZAF	670	Saint Vincent and the Grenadines	VCT								04	CEREALS,CEREAL PREPRTNS.	1	No Quantity							5252			0
S3	2009	2009	2009	2	0	2	Export	710	South Africa	ZAF	678	Sao Tome and Principe	STP								04	CEREALS,CEREAL PREPRTNS.	1	No Quantity							1842			0
S3	2009	2009	2009	2	0	2	Export	710	South Africa	ZAF	682	Saudi Arabia	SAU								04	CEREALS,CEREAL PREPRTNS.	1	No Quantity							80650			0
S3	2009	2009	2009	2	0	2	Export	710	South Africa	ZAF	686	Senegal	SEN								04	CEREALS,CEREAL PREPRTNS.	1	No Quantity							2187836			0
S3	2009	2009	2009	2	0	2	Export	710	South Africa	ZAF	690	Seychelles	SYC								04	CEREALS,CEREAL PREPRTNS.	1	No Quantity							992148			0
S3	2009	2009	2009	2	0	2	Export	710	South Africa	ZAF	694	Sierra Leone	SLE								04	CEREALS,CEREAL PREPRTNS.	1	No Quantity							18			0
S3	2009	2009	2009	2	0	2	Export	710	South Africa	ZAF	699	India	IND								04	CEREALS,CEREAL PREPRTNS.	1	No Quantity							380810			0
S3	2009	2009	2009	2	0	2	Export	710	South Africa	ZAF	702	Singapore	SGP								04	CEREALS,CEREAL PREPRTNS.	1	No Quantity							127059			0
S3	2009	2009	2009	2	0	2	Export	710	South Africa	ZAF	704	Viet Nam	VNM								04	CEREALS,CEREAL PREPRTNS.	1	No Quantity							10933			0
S3	2009	2009	2009	2	0	2	Export	710	South Africa	ZAF	705	Slovenia	SVN								04	CEREALS,CEREAL PREPRTNS.	1	No Quantity							13			0
S3	2009	2009	2009	2	0	2	Export	710	South Africa	ZAF	716	Zimbabwe	ZWE								04	CEREALS,CEREAL PREPRTNS.	1	No Quantity							172227748			0
S3	2009	2009	2009	2	0	2	Export	710	South Africa	ZAF	724	Spain	ESP								04	CEREALS,CEREAL PREPRTNS.	1	No Quantity							1242551			0
S3	2009	2009	2009	2	0	2	Export	710	South Africa	ZAF	736	Fmr Sudan	SDN								04	CEREALS,CEREAL PREPRTNS.	1	No Quantity							888244			0
S3	2009	2009	2009	2	0	2	Export	710	South Africa	ZAF	752	Sweden	SWE								04	CEREALS,CEREAL PREPRTNS.	1	No Quantity							110			0
S3	2009	2009	2009	2	0	2	Export	710	South Africa	ZAF	757	Switzerland	CHE								04	CEREALS,CEREAL PREPRTNS.	1	No Quantity							67144			0
S3	2009	2009	2009	2	0	2	Export	710	South Africa	ZAF	764	Thailand	THA								04	CEREALS,CEREAL PREPRTNS.	1	No Quantity							1391215			0
S3	2009	2009	2009	2	0	2	Export	710	South Africa	ZAF	768	Togo	TGO								04	CEREALS,CEREAL PREPRTNS.	1	No Quantity							93144			0
S3	2009	2009	2009	2	0	2	Export	710	South Africa	ZAF	776	Tonga	TON								04	CEREALS,CEREAL PREPRTNS.	1	No Quantity							16729			0
S3	2009	2009	2009	2	0	2	Export	710	South Africa	ZAF	784	United Arab Emirates	ARE								04	CEREALS,CEREAL PREPRTNS.	1	No Quantity							1897077			0
S3	2009	2009	2009	2	0	2	Export	710	South Africa	ZAF	788	Tunisia	TUN								04	CEREALS,CEREAL PREPRTNS.	1	No Quantity							413			0
S3	2009	2009	2009	2	0	2	Export	710	South Africa	ZAF	800	Uganda	UGA								04	CEREALS,CEREAL PREPRTNS.	1	No Quantity							1376021			0
S3	2009	2009	2009	2	0	2	Export	710	South Africa	ZAF	804	Ukraine	UKR								04	CEREALS,CEREAL PREPRTNS.	1	No Quantity							11005			0
S3	2009	2009	2009	2	0	2	Export	710	South Africa	ZAF	818	Egypt	EGY								04	CEREALS,CEREAL PREPRTNS.	1	No Quantity							252875			0
S3	2009	2009	2009	2	0	2	Export	710	South Africa	ZAF	826	United Kingdom	GBR								04	CEREALS,CEREAL PREPRTNS.	1	No Quantity							1952435			0
S3	2009	2009	2009	2	0	2	Export	710	South Africa	ZAF	834	United Rep. of Tanzania	TZA								04	CEREALS,CEREAL PREPRTNS.	1	No Quantity							6897968			0
S3	2009	2009	2009	2	0	2	Export	710	South Africa	ZAF	837	Bunkers									04	CEREALS,CEREAL PREPRTNS.	1	No Quantity							2884253			0
S3	2009	2009	2009	2	0	2	Export	710	South Africa	ZAF	842	USA	USA								04	CEREALS,CEREAL PREPRTNS.	1	No Quantity							627056			0
S3	2009	2009	2009	2	0	2	Export	710	South Africa	ZAF	854	Burkina Faso	BFA								04	CEREALS,CEREAL PREPRTNS.	1	No Quantity							18482			0
S3	2009	2009	2009	2	0	2	Export	710	South Africa	ZAF	858	Uruguay	URY								04	CEREALS,CEREAL PREPRTNS.	1	No Quantity							9966			0
S3	2009	2009	2009	2	0	2	Export	710	South Africa	ZAF	894	Zambia	ZMB								04	CEREALS,CEREAL PREPRTNS.	1	No Quantity							44669302			0
S3	2009	2009	2009	2	0	2	Export	710	South Africa	ZAF	899	Areas, nes									04	CEREALS,CEREAL PREPRTNS.	1	No Quantity							36945			0
S3	2009	2009	2009	2	0	2	Export	724	Spain	ESP	0	World	WLD								04	CEREALS,CEREAL PREPRTNS.	1	No Quantity							1344185803			0
S3	2009	2009	2009	2	0	2	Export	724	Spain	ESP	4	Afghanistan	AFG								04	CEREALS,CEREAL PREPRTNS.	1	No Quantity							205283			0
S3	2009	2009	2009	2	0	2	Export	724	Spain	ESP	8	Albania	ALB								04	CEREALS,CEREAL PREPRTNS.	1	No Quantity							11468			0
S3	2009	2009	2009	2	0	2	Export	724	Spain	ESP	12	Algeria	DZA								04	CEREALS,CEREAL PREPRTNS.	1	No Quantity							70520846			0
S3	2009	2009	2009	2	0	2	Export	724	Spain	ESP	20	Andorra	AND								04	CEREALS,CEREAL PREPRTNS.	1	No Quantity							18761643			0
S3	2009	2009	2009	2	0	2	Export	724	Spain	ESP	24	Angola	AGO								04	CEREALS,CEREAL PREPRTNS.	1	No Quantity							659840			0
S3	2009	2009	2009	2	0	2	Export	724	Spain	ESP	31	Azerbaijan	AZE								04	CEREALS,CEREAL PREPRTNS.	1	No Quantity							10466			0
S3	2009	2009	2009	2	0	2	Export	724	Spain	ESP	32	Argentina	ARG								04	CEREALS,CEREAL PREPRTNS.	1	No Quantity							237592			0
S3	2009	2009	2009	2	0	2	Export	724	Spain	ESP	36	Australia	AUS								04	CEREALS,CEREAL PREPRTNS.	1	No Quantity							7775855			0
S3	2009	2009	2009	2	0	2	Export	724	Spain	ESP	40	Austria	AUT								04	CEREALS,CEREAL PREPRTNS.	1	No Quantity							3376915			0
S3	2009	2009	2009	2	0	2	Export	724	Spain	ESP	48	Bahrain	BHR								04	CEREALS,CEREAL PREPRTNS.	1	No Quantity							581782			0
S3	2009	2009	2009	2	0	2	Export	724	Spain	ESP	50	Bangladesh	BGD								04	CEREALS,CEREAL PREPRTNS.	1	No Quantity							131260			0
S3	2009	2009	2009	2	0	2	Export	724	Spain	ESP	56	Belgium	BEL								04	CEREALS,CEREAL PREPRTNS.	1	No Quantity							72297226			0
S3	2009	2009	2009	2	0	2	Export	724	Spain	ESP	68	Bolivia (Plurinational State of)	BOL								04	CEREALS,CEREAL PREPRTNS.	1	No Quantity							133			0
S3	2009	2009	2009	2	0	2	Export	724	Spain	ESP	70	Bosnia Herzegovina	BIH								04	CEREALS,CEREAL PREPRTNS.	1	No Quantity							78185			0
S3	2009	2009	2009	2	0	2	Export	724	Spain	ESP	76	Brazil	BRA								04	CEREALS,CEREAL PREPRTNS.	1	No Quantity							598651			0
S3	2009	2009	2009	2	0	2	Export	724	Spain	ESP	100	Bulgaria	BGR								04	CEREALS,CEREAL PREPRTNS.	1	No Quantity							792689			0
S3	2009	2009	2009	2	0	2	Export	724	Spain	ESP	112	Belarus	BLR								04	CEREALS,CEREAL PREPRTNS.	1	No Quantity							15373			0
S3	2009	2009	2009	2	0	2	Export	724	Spain	ESP	120	Cameroon	CMR								04	CEREALS,CEREAL PREPRTNS.	1	No Quantity							9252031			0
S3	2009	2009	2009	2	0	2	Export	724	Spain	ESP	124	Canada	CAN								04	CEREALS,CEREAL PREPRTNS.	1	No Quantity							5161007			0
S3	2009	2009	2009	2	0	2	Export	724	Spain	ESP	132	Cabo Verde	CPV								04	CEREALS,CEREAL PREPRTNS.	1	No Quantity							579816			0
S3	2009	2009	2009	2	0	2	Export	724	Spain	ESP	136	Cayman Isds	CYM								04	CEREALS,CEREAL PREPRTNS.	1	No Quantity							1422			0
S3	2009	2009	2009	2	0	2	Export	724	Spain	ESP	140	Central African Rep.	CAF								04	CEREALS,CEREAL PREPRTNS.	1	No Quantity							305743			0
S3	2009	2009	2009	2	0	2	Export	724	Spain	ESP	144	Sri Lanka	LKA								04	CEREALS,CEREAL PREPRTNS.	1	No Quantity							1102			0
S3	2009	2009	2009	2	0	2	Export	724	Spain	ESP	152	Chile	CHL								04	CEREALS,CEREAL PREPRTNS.	1	No Quantity							317046			0
S3	2009	2009	2009	2	0	2	Export	724	Spain	ESP	156	China	CHN								04	CEREALS,CEREAL PREPRTNS.	1	No Quantity							1536290			0
S3	2009	2009	2009	2	0	2	Export	724	Spain	ESP	170	Colombia	COL								04	CEREALS,CEREAL PREPRTNS.	1	No Quantity							515109			0
S3	2009	2009	2009	2	0	2	Export	724	Spain	ESP	175	Mayotte	MYT								04	CEREALS,CEREAL PREPRTNS.	1	No Quantity							102313			0
S3	2009	2009	2009	2	0	2	Export	724	Spain	ESP	178	Congo	COG								04	CEREALS,CEREAL PREPRTNS.	1	No Quantity							593842			0
S3	2009	2009	2009	2	0	2	Export	724	Spain	ESP	180	Dem. Rep. of the Congo	COD								04	CEREALS,CEREAL PREPRTNS.	1	No Quantity							24973			0
S3	2009	2009	2009	2	0	2	Export	724	Spain	ESP	188	Costa Rica	CRI								04	CEREALS,CEREAL PREPRTNS.	1	No Quantity							35005			0
S3	2009	2009	2009	2	0	2	Export	724	Spain	ESP	191	Croatia	HRV								04	CEREALS,CEREAL PREPRTNS.	1	No Quantity							679464			0
S3	2009	2009	2009	2	0	2	Export	724	Spain	ESP	192	Cuba	CUB								04	CEREALS,CEREAL PREPRTNS.	1	No Quantity							2756937			0
S3	2009	2009	2009	2	0	2	Export	724	Spain	ESP	196	Cyprus	CYP								04	CEREALS,CEREAL PREPRTNS.	1	No Quantity							896260			0
S3	2009	2009	2009	2	0	2	Export	724	Spain	ESP	203	Czechia	CZE								04	CEREALS,CEREAL PREPRTNS.	1	No Quantity							2495245			0
S3	2009	2009	2009	2	0	2	Export	724	Spain	ESP	204	Benin	BEN								04	CEREALS,CEREAL PREPRTNS.	1	No Quantity							87896			0
S3	2009	2009	2009	2	0	2	Export	724	Spain	ESP	208	Denmark	DNK								04	CEREALS,CEREAL PREPRTNS.	1	No Quantity							3404320			0
S3	2009	2009	2009	2	0	2	Export	724	Spain	ESP	214	Dominican Rep.	DOM								04	CEREALS,CEREAL PREPRTNS.	1	No Quantity							1770802			0
S3	2009	2009	2009	2	0	2	Export	724	Spain	ESP	218	Ecuador	ECU								04	CEREALS,CEREAL PREPRTNS.	1	No Quantity							298881			0
S3	2009	2009	2009	2	0	2	Export	724	Spain	ESP	222	El Salvador	SLV								04	CEREALS,CEREAL PREPRTNS.	1	No Quantity							5093			0
S3	2009	2009	2009	2	0	2	Export	724	Spain	ESP	226	Equatorial Guinea	GNQ								04	CEREALS,CEREAL PREPRTNS.	1	No Quantity							5286574			0
S3	2009	2009	2009	2	0	2	Export	724	Spain	ESP	233	Estonia	EST								04	CEREALS,CEREAL PREPRTNS.	1	No Quantity							178472			0
S3	2009	2009	2009	2	0	2	Export	724	Spain	ESP	246	Finland	FIN								04	CEREALS,CEREAL PREPRTNS.	1	No Quantity							9578608			0
S3	2009	2009	2009	2	0	2	Export	724	Spain	ESP	251	France	FRA								04	CEREALS,CEREAL PREPRTNS.	1	No Quantity							232627482			0
S3	2009	2009	2009	2	0	2	Export	724	Spain	ESP	258	French Polynesia	PYF								04	CEREALS,CEREAL PREPRTNS.	1	No Quantity							30823			0
S3	2009	2009	2009	2	0	2	Export	724	Spain	ESP	262	Djibouti	DJI								04	CEREALS,CEREAL PREPRTNS.	1	No Quantity							21979			0
S3	2009	2009	2009	2	0	2	Export	724	Spain	ESP	266	Gabon	GAB								04	CEREALS,CEREAL PREPRTNS.	1	No Quantity							203629			0
S3	2009	2009	2009	2	0	2	Export	724	Spain	ESP	268	Georgia	GEO								04	CEREALS,CEREAL PREPRTNS.	1	No Quantity							29719			0
S3	2009	2009	2009	2	0	2	Export	724	Spain	ESP	270	Gambia	GMB								04	CEREALS,CEREAL PREPRTNS.	1	No Quantity							76596			0
S3	2009	2009	2009	2	0	2	Export	724	Spain	ESP	276	Germany	DEU								04	CEREALS,CEREAL PREPRTNS.	1	No Quantity							58350729			0
S3	2009	2009	2009	2	0	2	Export	724	Spain	ESP	288	Ghana	GHA								04	CEREALS,CEREAL PREPRTNS.	1	No Quantity							991346			0
S3	2009	2009	2009	2	0	2	Export	724	Spain	ESP	292	Gibraltar	GIB								04	CEREALS,CEREAL PREPRTNS.	1	No Quantity							3486643			0
S3	2009	2009	2009	2	0	2	Export	724	Spain	ESP	300	Greece	GRC								04	CEREALS,CEREAL PREPRTNS.	1	No Quantity							20516351			0
S3	2009	2009	2009	2	0	2	Export	724	Spain	ESP	320	Guatemala	GTM								04	CEREALS,CEREAL PREPRTNS.	1	No Quantity							98718			0
S3	2009	2009	2009	2	0	2	Export	724	Spain	ESP	324	Guinea	GIN								04	CEREALS,CEREAL PREPRTNS.	1	No Quantity							67091			0
S3	2009	2009	2009	2	0	2	Export	724	Spain	ESP	328	Guyana	GUY								04	CEREALS,CEREAL PREPRTNS.	1	No Quantity							20711			0
S3	2009	2009	2009	2	0	2	Export	724	Spain	ESP	340	Honduras	HND								04	CEREALS,CEREAL PREPRTNS.	1	No Quantity							15641			0
S3	2009	2009	2009	2	0	2	Export	724	Spain	ESP	344	China, Hong Kong SAR	HKG								04	CEREALS,CEREAL PREPRTNS.	1	No Quantity							197168			0
S3	2009	2009	2009	2	0	2	Export	724	Spain	ESP	348	Hungary	HUN								04	CEREALS,CEREAL PREPRTNS.	1	No Quantity							831601			0
S3	2009	2009	2009	2	0	2	Export	724	Spain	ESP	352	Iceland	ISL								04	CEREALS,CEREAL PREPRTNS.	1	No Quantity							212384			0
S3	2009	2009	2009	2	0	2	Export	724	Spain	ESP	360	Indonesia	IDN								04	CEREALS,CEREAL PREPRTNS.	1	No Quantity							376388			0
S3	2009	2009	2009	2	0	2	Export	724	Spain	ESP	364	Iran	IRN								04	CEREALS,CEREAL PREPRTNS.	1	No Quantity							16124			0
S3	2009	2009	2009	2	0	2	Export	724	Spain	ESP	368	Iraq	IRQ								04	CEREALS,CEREAL PREPRTNS.	1	No Quantity							28766			0
S3	2009	2009	2009	2	0	2	Export	724	Spain	ESP	372	Ireland	IRL								04	CEREALS,CEREAL PREPRTNS.	1	No Quantity							5302943			0
S3	2009	2009	2009	2	0	2	Export	724	Spain	ESP	376	Israel	ISR								04	CEREALS,CEREAL PREPRTNS.	1	No Quantity							13710389			0
S3	2009	2009	2009	2	0	2	Export	724	Spain	ESP	381	Italy	ITA								04	CEREALS,CEREAL PREPRTNS.	1	No Quantity							146767141			0
S3	2009	2009	2009	2	0	2	Export	724	Spain	ESP	384	Côte d'Ivoire	CIV								04	CEREALS,CEREAL PREPRTNS.	1	No Quantity							3224205			0
S3	2009	2009	2009	2	0	2	Export	724	Spain	ESP	388	Jamaica	JAM								04	CEREALS,CEREAL PREPRTNS.	1	No Quantity							837			0
S3	2009	2009	2009	2	0	2	Export	724	Spain	ESP	392	Japan	JPN								04	CEREALS,CEREAL PREPRTNS.	1	No Quantity							1401725			0
S3	2009	2009	2009	2	0	2	Export	724	Spain	ESP	398	Kazakhstan	KAZ								04	CEREALS,CEREAL PREPRTNS.	1	No Quantity							23711			0
S3	2009	2009	2009	2	0	2	Export	724	Spain	ESP	400	Jordan	JOR								04	CEREALS,CEREAL PREPRTNS.	1	No Quantity							435680			0
S3	2009	2009	2009	2	0	2	Export	724	Spain	ESP	404	Kenya	KEN								04	CEREALS,CEREAL PREPRTNS.	1	No Quantity							1682723			0
S3	2009	2009	2009	2	0	2	Export	724	Spain	ESP	410	Rep. of Korea	KOR								04	CEREALS,CEREAL PREPRTNS.	1	No Quantity							276207			0
S3	2009	2009	2009	2	0	2	Export	724	Spain	ESP	414	Kuwait	KWT								04	CEREALS,CEREAL PREPRTNS.	1	No Quantity							1696810			0
S3	2009	2009	2009	2	0	2	Export	724	Spain	ESP	422	Lebanon	LBN								04	CEREALS,CEREAL PREPRTNS.	1	No Quantity							3653142			0
S3	2009	2009	2009	2	0	2	Export	724	Spain	ESP	428	Latvia	LVA								04	CEREALS,CEREAL PREPRTNS.	1	No Quantity							421388			0
S3	2009	2009	2009	2	0	2	Export	724	Spain	ESP	430	Liberia	LBR								04	CEREALS,CEREAL PREPRTNS.	1	No Quantity							845532			0
S3	2009	2009	2009	2	0	2	Export	724	Spain	ESP	434	Libya	LBY								04	CEREALS,CEREAL PREPRTNS.	1	No Quantity							13519633			0
S3	2009	2009	2009	2	0	2	Export	724	Spain	ESP	440	Lithuania	LTU								04	CEREALS,CEREAL PREPRTNS.	1	No Quantity							65486			0
S3	2009	2009	2009	2	0	2	Export	724	Spain	ESP	442	Luxembourg	LUX								04	CEREALS,CEREAL PREPRTNS.	1	No Quantity							72334			0
S3	2009	2009	2009	2	0	2	Export	724	Spain	ESP	446	China, Macao SAR	MAC								04	CEREALS,CEREAL PREPRTNS.	1	No Quantity							13738			0
S3	2009	2009	2009	2	0	2	Export	724	Spain	ESP	450	Madagascar	MDG								04	CEREALS,CEREAL PREPRTNS.	1	No Quantity							70			0
S3	2009	2009	2009	2	0	2	Export	724	Spain	ESP	458	Malaysia	MYS								04	CEREALS,CEREAL PREPRTNS.	1	No Quantity							123291			0
S3	2009	2009	2009	2	0	2	Export	724	Spain	ESP	462	Maldives	MDV								04	CEREALS,CEREAL PREPRTNS.	1	No Quantity							31665			0
S3	2009	2009	2009	2	0	2	Export	724	Spain	ESP	466	Mali	MLI								04	CEREALS,CEREAL PREPRTNS.	1	No Quantity							1593456			0
S3	2009	2009	2009	2	0	2	Export	724	Spain	ESP	470	Malta	MLT								04	CEREALS,CEREAL PREPRTNS.	1	No Quantity							680842			0
S3	2009	2009	2009	2	0	2	Export	724	Spain	ESP	478	Mauritania	MRT								04	CEREALS,CEREAL PREPRTNS.	1	No Quantity							2999388			0
S3	2009	2009	2009	2	0	2	Export	724	Spain	ESP	480	Mauritius	MUS								04	CEREALS,CEREAL PREPRTNS.	1	No Quantity							65186			0
S3	2009	2009	2009	2	0	2	Export	724	Spain	ESP	484	Mexico	MEX								04	CEREALS,CEREAL PREPRTNS.	1	No Quantity							1894668			0
S3	2009	2009	2009	2	0	2	Export	724	Spain	ESP	490	Other Asia, nes									04	CEREALS,CEREAL PREPRTNS.	1	No Quantity							50439			0
S3	2009	2009	2009	2	0	2	Export	724	Spain	ESP	499	Montenegro	MNE								04	CEREALS,CEREAL PREPRTNS.	1	No Quantity							15978			0
S3	2009	2009	2009	2	0	2	Export	724	Spain	ESP	504	Morocco	MAR								04	CEREALS,CEREAL PREPRTNS.	1	No Quantity							10533931			0
S3	2009	2009	2009	2	0	2	Export	724	Spain	ESP	508	Mozambique	MOZ								04	CEREALS,CEREAL PREPRTNS.	1	No Quantity							400			0
S3	2009	2009	2009	2	0	2	Export	724	Spain	ESP	512	Oman	OMN								04	CEREALS,CEREAL PREPRTNS.	1	No Quantity							3567954			0
S3	2009	2009	2009	2	0	2	Export	724	Spain	ESP	524	Nepal	NPL								04	CEREALS,CEREAL PREPRTNS.	1	No Quantity							55525			0
S3	2009	2009	2009	2	0	2	Export	724	Spain	ESP	528	Netherlands	NLD								04	CEREALS,CEREAL PREPRTNS.	1	No Quantity							21095884			0
S3	2009	2009	2009	2	0	2	Export	724	Spain	ESP	530	Neth. Antilles	ANT								04	CEREALS,CEREAL PREPRTNS.	1	No Quantity							300316			0
S3	2009	2009	2009	2	0	2	Export	724	Spain	ESP	533	Aruba	ABW								04	CEREALS,CEREAL PREPRTNS.	1	No Quantity							108389			0
S3	2009	2009	2009	2	0	2	Export	724	Spain	ESP	540	New Caledonia	NCL								04	CEREALS,CEREAL PREPRTNS.	1	No Quantity							105789			0
S3	2009	2009	2009	2	0	2	Export	724	Spain	ESP	554	New Zealand	NZL								04	CEREALS,CEREAL PREPRTNS.	1	No Quantity							1104599			0
S3	2009	2009	2009	2	0	2	Export	724	Spain	ESP	558	Nicaragua	NIC								04	CEREALS,CEREAL PREPRTNS.	1	No Quantity							2213			0
S3	2009	2009	2009	2	0	2	Export	724	Spain	ESP	566	Nigeria	NGA								04	CEREALS,CEREAL PREPRTNS.	1	No Quantity							30806			0
S3	2009	2009	2009	2	0	2	Export	724	Spain	ESP	568	Other Europe, nes									04	CEREALS,CEREAL PREPRTNS.	1	No Quantity							549008			0
S3	2009	2009	2009	2	0	2	Export	724	Spain	ESP	579	Norway	NOR								04	CEREALS,CEREAL PREPRTNS.	1	No Quantity							5524679			0
S3	2009	2009	2009	2	0	2	Export	724	Spain	ESP	580	N. Mariana Isds	MNP								04	CEREALS,CEREAL PREPRTNS.	1	No Quantity							35			0
S3	2009	2009	2009	2	0	2	Export	724	Spain	ESP	586	Pakistan	PAK								04	CEREALS,CEREAL PREPRTNS.	1	No Quantity							21381			0
S3	2009	2009	2009	2	0	2	Export	724	Spain	ESP	591	Panama	PAN								04	CEREALS,CEREAL PREPRTNS.	1	No Quantity							639529			0
S3	2009	2009	2009	2	0	2	Export	724	Spain	ESP	600	Paraguay	PRY								04	CEREALS,CEREAL PREPRTNS.	1	No Quantity							1035			0
S3	2009	2009	2009	2	0	2	Export	724	Spain	ESP	604	Peru	PER								04	CEREALS,CEREAL PREPRTNS.	1	No Quantity							32371			0
S3	2009	2009	2009	2	0	2	Export	724	Spain	ESP	608	Philippines	PHL								04	CEREALS,CEREAL PREPRTNS.	1	No Quantity							16240			0
S3	2009	2009	2009	2	0	2	Export	724	Spain	ESP	616	Poland	POL								04	CEREALS,CEREAL PREPRTNS.	1	No Quantity							6054915			0
S3	2009	2009	2009	2	0	2	Export	724	Spain	ESP	620	Portugal	PRT								04	CEREALS,CEREAL PREPRTNS.	1	No Quantity							329286241			0
S3	2009	2009	2009	2	0	2	Export	724	Spain	ESP	624	Guinea-Bissau	GNB								04	CEREALS,CEREAL PREPRTNS.	1	No Quantity							15020			0
S3	2009	2009	2009	2	0	2	Export	724	Spain	ESP	634	Qatar	QAT								04	CEREALS,CEREAL PREPRTNS.	1	No Quantity							601748			0
S3	2009	2009	2009	2	0	2	Export	724	Spain	ESP	642	Romania	ROU								04	CEREALS,CEREAL PREPRTNS.	1	No Quantity							1402962			0
S3	2009	2009	2009	2	0	2	Export	724	Spain	ESP	643	Russian Federation	RUS								04	CEREALS,CEREAL PREPRTNS.	1	No Quantity							881479			0
S3	2009	2009	2009	2	0	2	Export	724	Spain	ESP	682	Saudi Arabia	SAU								04	CEREALS,CEREAL PREPRTNS.	1	No Quantity							5334765			0
S3	2009	2009	2009	2	0	2	Export	724	Spain	ESP	686	Senegal	SEN								04	CEREALS,CEREAL PREPRTNS.	1	No Quantity							2512059			0
S3	2009	2009	2009	2	0	2	Export	724	Spain	ESP	688	Serbia	SRB								04	CEREALS,CEREAL PREPRTNS.	1	No Quantity							59446			0
S3	2009	2009	2009	2	0	2	Export	724	Spain	ESP	694	Sierra Leone	SLE								04	CEREALS,CEREAL PREPRTNS.	1	No Quantity							47441			0
S3	2009	2009	2009	2	0	2	Export	724	Spain	ESP	699	India	IND								04	CEREALS,CEREAL PREPRTNS.	1	No Quantity							220945			0
S3	2009	2009	2009	2	0	2	Export	724	Spain	ESP	702	Singapore	SGP								04	CEREALS,CEREAL PREPRTNS.	1	No Quantity							100285			0
S3	2009	2009	2009	2	0	2	Export	724	Spain	ESP	703	Slovakia	SVK								04	CEREALS,CEREAL PREPRTNS.	1	No Quantity							1745200			0
S3	2009	2009	2009	2	0	2	Export	724	Spain	ESP	704	Viet Nam	VNM								04	CEREALS,CEREAL PREPRTNS.	1	No Quantity							177774			0
S3	2009	2009	2009	2	0	2	Export	724	Spain	ESP	705	Slovenia	SVN								04	CEREALS,CEREAL PREPRTNS.	1	No Quantity							644511			0
S3	2009	2009	2009	2	0	2	Export	724	Spain	ESP	710	South Africa	ZAF								04	CEREALS,CEREAL PREPRTNS.	1	No Quantity							102058			0
S3	2009	2009	2009	2	0	2	Export	724	Spain	ESP	736	Fmr Sudan	SDN								04	CEREALS,CEREAL PREPRTNS.	1	No Quantity							169139			0
S3	2009	2009	2009	2	0	2	Export	724	Spain	ESP	752	Sweden	SWE								04	CEREALS,CEREAL PREPRTNS.	1	No Quantity							12248299			0
S3	2009	2009	2009	2	0	2	Export	724	Spain	ESP	757	Switzerland	CHE								04	CEREALS,CEREAL PREPRTNS.	1	No Quantity							16844012			0
S3	2009	2009	2009	2	0	2	Export	724	Spain	ESP	760	Syria	SYR								04	CEREALS,CEREAL PREPRTNS.	1	No Quantity							1127479			0
S3	2009	2009	2009	2	0	2	Export	724	Spain	ESP	764	Thailand	THA								04	CEREALS,CEREAL PREPRTNS.	1	No Quantity							194845			0
S3	2009	2009	2009	2	0	2	Export	724	Spain	ESP	768	Togo	TGO								04	CEREALS,CEREAL PREPRTNS.	1	No Quantity							20969			0
S3	2009	2009	2009	2	0	2	Export	724	Spain	ESP	780	Trinidad and Tobago	TTO								04	CEREALS,CEREAL PREPRTNS.	1	No Quantity							263019			0
S3	2009	2009	2009	2	0	2	Export	724	Spain	ESP	784	United Arab Emirates	ARE								04	CEREALS,CEREAL PREPRTNS.	1	No Quantity							4174495			0
S3	2009	2009	2009	2	0	2	Export	724	Spain	ESP	788	Tunisia	TUN								04	CEREALS,CEREAL PREPRTNS.	1	No Quantity							5357081			0
S3	2009	2009	2009	2	0	2	Export	724	Spain	ESP	792	Turkey	TUR								04	CEREALS,CEREAL PREPRTNS.	1	No Quantity							5206864			0
S3	2009	2009	2009	2	0	2	Export	724	Spain	ESP	804	Ukraine	UKR								04	CEREALS,CEREAL PREPRTNS.	1	No Quantity							50738			0
S3	2009	2009	2009	2	0	2	Export	724	Spain	ESP	818	Egypt	EGY								04	CEREALS,CEREAL PREPRTNS.	1	No Quantity							418808			0
S3	2009	2009	2009	2	0	2	Export	724	Spain	ESP	826	United Kingdom	GBR								04	CEREALS,CEREAL PREPRTNS.	1	No Quantity							134309664			0
S3	2009	2009	2009	2	0	2	Export	724	Spain	ESP	837	Bunkers									04	CEREALS,CEREAL PREPRTNS.	1	No Quantity							466201			0
S3	2009	2009	2009	2	0	2	Export	724	Spain	ESP	842	USA	USA								04	CEREALS,CEREAL PREPRTNS.	1	No Quantity							27510917			0
S3	2009	2009	2009	2	0	2	Export	724	Spain	ESP	854	Burkina Faso	BFA								04	CEREALS,CEREAL PREPRTNS.	1	No Quantity							154373			0
S3	2009	2009	2009	2	0	2	Export	724	Spain	ESP	858	Uruguay	URY								04	CEREALS,CEREAL PREPRTNS.	1	No Quantity							150056			0
S3	2009	2009	2009	2	0	2	Export	724	Spain	ESP	862	Venezuela	VEN								04	CEREALS,CEREAL PREPRTNS.	1	No Quantity							837396			0
S3	2009	2009	2009	2	0	2	Export	724	Spain	ESP	899	Areas, nes									04	CEREALS,CEREAL PREPRTNS.	1	No Quantity							1116562			0
S3	2009	2009	2009	2	0	2	Export	710	South Africa	ZAF	0	World	WLD								05	VEGETABLES AND FRUIT	1	No Quantity							2076837339			0
S3	2009	2009	2009	2	0	2	Export	710	South Africa	ZAF	4	Afghanistan	AFG								05	VEGETABLES AND FRUIT	1	No Quantity							21179			0
S3	2009	2009	2009	2	0	2	Export	710	South Africa	ZAF	10	Antarctica	ATA								05	VEGETABLES AND FRUIT	1	No Quantity							11549			0
S3	2009	2009	2009	2	0	2	Export	710	South Africa	ZAF	12	Algeria	DZA								05	VEGETABLES AND FRUIT	1	No Quantity							5393831			0
S3	2009	2009	2009	2	0	2	Export	710	South Africa	ZAF	20	Andorra	AND								05	VEGETABLES AND FRUIT	1	No Quantity							14315			0
S3	2009	2009	2009	2	0	2	Export	710	South Africa	ZAF	24	Angola	AGO								05	VEGETABLES AND FRUIT	1	No Quantity							17093877			0
S3	2009	2009	2009	2	0	2	Export	710	South Africa	ZAF	28	Antigua and Barbuda	ATG								05	VEGETABLES AND FRUIT	1	No Quantity							34335			0
S3	2009	2009	2009	2	0	2	Export	710	South Africa	ZAF	31	Azerbaijan	AZE								05	VEGETABLES AND FRUIT	1	No Quantity							3256230			0
S3	2009	2009	2009	2	0	2	Export	710	South Africa	ZAF	32	Argentina	ARG								05	VEGETABLES AND FRUIT	1	No Quantity							1281869			0
S3	2009	2009	2009	2	0	2	Export	710	South Africa	ZAF	36	Australia	AUS								05	VEGETABLES AND FRUIT	1	No Quantity							19689289			0
S3	2009	2009	2009	2	0	2	Export	710	South Africa	ZAF	40	Austria	AUT								05	VEGETABLES AND FRUIT	1	No Quantity							5238271			0
S3	2009	2009	2009	2	0	2	Export	710	South Africa	ZAF	44	Bahamas	BHS								05	VEGETABLES AND FRUIT	1	No Quantity							14895			0
S3	2009	2009	2009	2	0	2	Export	710	South Africa	ZAF	48	Bahrain	BHR								05	VEGETABLES AND FRUIT	1	No Quantity							4476678			0
S3	2009	2009	2009	2	0	2	Export	710	South Africa	ZAF	50	Bangladesh	BGD								05	VEGETABLES AND FRUIT	1	No Quantity							10609691			0
S3	2009	2009	2009	2	0	2	Export	710	South Africa	ZAF	51	Armenia	ARM								05	VEGETABLES AND FRUIT	1	No Quantity							3173			0
S3	2009	2009	2009	2	0	2	Export	710	South Africa	ZAF	52	Barbados	BRB								05	VEGETABLES AND FRUIT	1	No Quantity							348123			0
S3	2009	2009	2009	2	0	2	Export	710	South Africa	ZAF	56	Belgium	BEL								05	VEGETABLES AND FRUIT	1	No Quantity							76913250			0
S3	2009	2009	2009	2	0	2	Export	710	South Africa	ZAF	68	Bolivia (Plurinational State of)	BOL								05	VEGETABLES AND FRUIT	1	No Quantity							1747			0
S3	2009	2009	2009	2	0	2	Export	710	South Africa	ZAF	76	Brazil	BRA								05	VEGETABLES AND FRUIT	1	No Quantity							930436			0
S3	2009	2009	2009	2	0	2	Export	710	South Africa	ZAF	92	Br. Virgin Isds	VGB								05	VEGETABLES AND FRUIT	1	No Quantity							90552			0
S3	2009	2009	2009	2	0	2	Export	710	South Africa	ZAF	96	Brunei Darussalam	BRN								05	VEGETABLES AND FRUIT	1	No Quantity							213887			0
S3	2009	2009	2009	2	0	2	Export	710	South Africa	ZAF	100	Bulgaria	BGR								05	VEGETABLES AND FRUIT	1	No Quantity							484698			0
S3	2009	2009	2009	2	0	2	Export	710	South Africa	ZAF	108	Burundi	BDI								05	VEGETABLES AND FRUIT	1	No Quantity							1624			0
S3	2009	2009	2009	2	0	2	Export	710	South Africa	ZAF	112	Belarus	BLR								05	VEGETABLES AND FRUIT	1	No Quantity							275854			0
S3	2009	2009	2009	2	0	2	Export	710	South Africa	ZAF	116	Cambodia	KHM								05	VEGETABLES AND FRUIT	1	No Quantity							62161			0
S3	2009	2009	2009	2	0	2	Export	710	South Africa	ZAF	120	Cameroon	CMR								05	VEGETABLES AND FRUIT	1	No Quantity							3273238			0
S3	2009	2009	2009	2	0	2	Export	710	South Africa	ZAF	124	Canada	CAN								05	VEGETABLES AND FRUIT	1	No Quantity							49055860			0
S3	2009	2009	2009	2	0	2	Export	710	South Africa	ZAF	132	Cabo Verde	CPV								05	VEGETABLES AND FRUIT	1	No Quantity							102993			0
S3	2009	2009	2009	2	0	2	Export	710	South Africa	ZAF	136	Cayman Isds	CYM								05	VEGETABLES AND FRUIT	1	No Quantity							44041			0
S3	2009	2009	2009	2	0	2	Export	710	South Africa	ZAF	144	Sri Lanka	LKA								05	VEGETABLES AND FRUIT	1	No Quantity							1006528			0
S3	2009	2009	2009	2	0	2	Export	710	South Africa	ZAF	148	Chad	TCD								05	VEGETABLES AND FRUIT	1	No Quantity							724805			0
S3	2009	2009	2009	2	0	2	Export	710	South Africa	ZAF	152	Chile	CHL								05	VEGETABLES AND FRUIT	1	No Quantity							1965721			0
S3	2009	2009	2009	2	0	2	Export	710	South Africa	ZAF	156	China	CHN								05	VEGETABLES AND FRUIT	1	No Quantity							4994268			0
S3	2009	2009	2009	2	0	2	Export	710	South Africa	ZAF	170	Colombia	COL								05	VEGETABLES AND FRUIT	1	No Quantity							5358			0
S3	2009	2009	2009	2	0	2	Export	710	South Africa	ZAF	174	Comoros	COM								05	VEGETABLES AND FRUIT	1	No Quantity							2119			0
S3	2009	2009	2009	2	0	2	Export	710	South Africa	ZAF	175	Mayotte	MYT								05	VEGETABLES AND FRUIT	1	No Quantity							680246			0
S3	2009	2009	2009	2	0	2	Export	710	South Africa	ZAF	178	Congo	COG								05	VEGETABLES AND FRUIT	1	No Quantity							1839843			0
S3	2009	2009	2009	2	0	2	Export	710	South Africa	ZAF	180	Dem. Rep. of the Congo	COD								05	VEGETABLES AND FRUIT	1	No Quantity							7237577			0
S3	2009	2009	2009	2	0	2	Export	710	South Africa	ZAF	191	Croatia	HRV								05	VEGETABLES AND FRUIT	1	No Quantity							283644			0
S3	2009	2009	2009	2	0	2	Export	710	South Africa	ZAF	196	Cyprus	CYP								05	VEGETABLES AND FRUIT	1	No Quantity							661024			0
S3	2009	2009	2009	2	0	2	Export	710	South Africa	ZAF	203	Czechia	CZE								05	VEGETABLES AND FRUIT	1	No Quantity							332041			0
S3	2009	2009	2009	2	0	2	Export	710	South Africa	ZAF	204	Benin	BEN								05	VEGETABLES AND FRUIT	1	No Quantity							15359841			0
S3	2009	2009	2009	2	0	2	Export	710	South Africa	ZAF	208	Denmark	DNK								05	VEGETABLES AND FRUIT	1	No Quantity							4625482			0
S3	2009	2009	2009	2	0	2	Export	710	South Africa	ZAF	214	Dominican Rep.	DOM								05	VEGETABLES AND FRUIT	1	No Quantity							60433			0
S3	2009	2009	2009	2	0	2	Export	710	South Africa	ZAF	226	Equatorial Guinea	GNQ								05	VEGETABLES AND FRUIT	1	No Quantity							317494			0
S3	2009	2009	2009	2	0	2	Export	710	South Africa	ZAF	231	Ethiopia	ETH								05	VEGETABLES AND FRUIT	1	No Quantity							101887			0
S3	2009	2009	2009	2	0	2	Export	710	South Africa	ZAF	232	Eritrea	ERI								05	VEGETABLES AND FRUIT	1	No Quantity							20			0
S3	2009	2009	2009	2	0	2	Export	710	South Africa	ZAF	233	Estonia	EST								05	VEGETABLES AND FRUIT	1	No Quantity							308329			0
S3	2009	2009	2009	2	0	2	Export	710	South Africa	ZAF	234	Faeroe Isds	FRO								05	VEGETABLES AND FRUIT	1	No Quantity							3921			0
S3	2009	2009	2009	2	0	2	Export	710	South Africa	ZAF	242	Fiji	FJI								05	VEGETABLES AND FRUIT	1	No Quantity							73568			0
S3	2009	2009	2009	2	0	2	Export	710	South Africa	ZAF	246	Finland	FIN								05	VEGETABLES AND FRUIT	1	No Quantity							2380554			0
S3	2009	2009	2009	2	0	2	Export	710	South Africa	ZAF	251	France	FRA								05	VEGETABLES AND FRUIT	1	No Quantity							40386347			0
S3	2009	2009	2009	2	0	2	Export	710	South Africa	ZAF	258	French Polynesia	PYF								05	VEGETABLES AND FRUIT	1	No Quantity							122125			0
S3	2009	2009	2009	2	0	2	Export	710	South Africa	ZAF	262	Djibouti	DJI								05	VEGETABLES AND FRUIT	1	No Quantity							229917			0
S3	2009	2009	2009	2	0	2	Export	710	South Africa	ZAF	266	Gabon	GAB								05	VEGETABLES AND FRUIT	1	No Quantity							2539595			0
S3	2009	2009	2009	2	0	2	Export	710	South Africa	ZAF	268	Georgia	GEO								05	VEGETABLES AND FRUIT	1	No Quantity							202505			0
S3	2009	2009	2009	2	0	2	Export	710	South Africa	ZAF	270	Gambia	GMB								05	VEGETABLES AND FRUIT	1	No Quantity							61480			0
S3	2009	2009	2009	2	0	2	Export	710	South Africa	ZAF	276	Germany	DEU								05	VEGETABLES AND FRUIT	1	No Quantity							97478712			0
S3	2009	2009	2009	2	0	2	Export	710	South Africa	ZAF	288	Ghana	GHA								05	VEGETABLES AND FRUIT	1	No Quantity							9217342			0
S3	2009	2009	2009	2	0	2	Export	710	South Africa	ZAF	300	Greece	GRC								05	VEGETABLES AND FRUIT	1	No Quantity							6522156			0
S3	2009	2009	2009	2	0	2	Export	710	South Africa	ZAF	308	Grenada	GRD								05	VEGETABLES AND FRUIT	1	No Quantity							28261			0
S3	2009	2009	2009	2	0	2	Export	710	South Africa	ZAF	316	Guam	GUM								05	VEGETABLES AND FRUIT	1	No Quantity							147688			0
S3	2009	2009	2009	2	0	2	Export	710	South Africa	ZAF	320	Guatemala	GTM								05	VEGETABLES AND FRUIT	1	No Quantity							83942			0
S3	2009	2009	2009	2	0	2	Export	710	South Africa	ZAF	324	Guinea	GIN								05	VEGETABLES AND FRUIT	1	No Quantity							121362			0
S3	2009	2009	2009	2	0	2	Export	710	South Africa	ZAF	328	Guyana	GUY								05	VEGETABLES AND FRUIT	1	No Quantity							22373			0
S3	2009	2009	2009	2	0	2	Export	710	South Africa	ZAF	332	Haiti	HTI								05	VEGETABLES AND FRUIT	1	No Quantity							75380			0
S3	2009	2009	2009	2	0	2	Export	710	South Africa	ZAF	340	Honduras	HND								05	VEGETABLES AND FRUIT	1	No Quantity							179104			0
S3	2009	2009	2009	2	0	2	Export	710	South Africa	ZAF	344	China, Hong Kong SAR	HKG								05	VEGETABLES AND FRUIT	1	No Quantity							68367476			0
S3	2009	2009	2009	2	0	2	Export	710	South Africa	ZAF	348	Hungary	HUN								05	VEGETABLES AND FRUIT	1	No Quantity							159833			0
S3	2009	2009	2009	2	0	2	Export	710	South Africa	ZAF	352	Iceland	ISL								05	VEGETABLES AND FRUIT	1	No Quantity							270694			0
S3	2009	2009	2009	2	0	2	Export	710	South Africa	ZAF	360	Indonesia	IDN								05	VEGETABLES AND FRUIT	1	No Quantity							4211880			0
S3	2009	2009	2009	2	0	2	Export	710	South Africa	ZAF	364	Iran	IRN								05	VEGETABLES AND FRUIT	1	No Quantity							15121204			0
S3	2009	2009	2009	2	0	2	Export	710	South Africa	ZAF	368	Iraq	IRQ								05	VEGETABLES AND FRUIT	1	No Quantity							90853			0
S3	2009	2009	2009	2	0	2	Export	710	South Africa	ZAF	372	Ireland	IRL								05	VEGETABLES AND FRUIT	1	No Quantity							14846614			0
S3	2009	2009	2009	2	0	2	Export	710	South Africa	ZAF	376	Israel	ISR								05	VEGETABLES AND FRUIT	1	No Quantity							5067888			0
S3	2009	2009	2009	2	0	2	Export	710	South Africa	ZAF	381	Italy	ITA								05	VEGETABLES AND FRUIT	1	No Quantity							35266724			0
S3	2009	2009	2009	2	0	2	Export	710	South Africa	ZAF	384	Côte d'Ivoire	CIV								05	VEGETABLES AND FRUIT	1	No Quantity							3763940			0
S3	2009	2009	2009	2	0	2	Export	710	South Africa	ZAF	388	Jamaica	JAM								05	VEGETABLES AND FRUIT	1	No Quantity							307031			0
S3	2009	2009	2009	2	0	2	Export	710	South Africa	ZAF	392	Japan	JPN								05	VEGETABLES AND FRUIT	1	No Quantity							75717770			0
S3	2009	2009	2009	2	0	2	Export	710	South Africa	ZAF	398	Kazakhstan	KAZ								05	VEGETABLES AND FRUIT	1	No Quantity							897972			0
S3	2009	2009	2009	2	0	2	Export	710	South Africa	ZAF	400	Jordan	JOR								05	VEGETABLES AND FRUIT	1	No Quantity							1083980			0
S3	2009	2009	2009	2	0	2	Export	710	South Africa	ZAF	404	Kenya	KEN								05	VEGETABLES AND FRUIT	1	No Quantity							8084457			0
S3	2009	2009	2009	2	0	2	Export	710	South Africa	ZAF	408	Dem. People's Rep. of Korea	PRK								05	VEGETABLES AND FRUIT	1	No Quantity							232426			0
S3	2009	2009	2009	2	0	2	Export	710	South Africa	ZAF	410	Rep. of Korea	KOR								05	VEGETABLES AND FRUIT	1	No Quantity							3879551			0
S3	2009	2009	2009	2	0	2	Export	710	South Africa	ZAF	414	Kuwait	KWT								05	VEGETABLES AND FRUIT	1	No Quantity							15750540			0
S3	2009	2009	2009	2	0	2	Export	710	South Africa	ZAF	417	Kyrgyzstan	KGZ								05	VEGETABLES AND FRUIT	1	No Quantity							25807			0
S3	2009	2009	2009	2	0	2	Export	710	South Africa	ZAF	418	Lao People's Dem. Rep.	LAO								05	VEGETABLES AND FRUIT	1	No Quantity							27287			0
S3	2009	2009	2009	2	0	2	Export	710	South Africa	ZAF	422	Lebanon	LBN								05	VEGETABLES AND FRUIT	1	No Quantity							1800807			0
S3	2009	2009	2009	2	0	2	Export	710	South Africa	ZAF	428	Latvia	LVA								05	VEGETABLES AND FRUIT	1	No Quantity							397125			0
S3	2009	2009	2009	2	0	2	Export	710	South Africa	ZAF	430	Liberia	LBR								05	VEGETABLES AND FRUIT	1	No Quantity							149795			0
S3	2009	2009	2009	2	0	2	Export	710	South Africa	ZAF	434	Libya	LBY								05	VEGETABLES AND FRUIT	1	No Quantity							4617686			0
S3	2009	2009	2009	2	0	2	Export	710	South Africa	ZAF	440	Lithuania	LTU								05	VEGETABLES AND FRUIT	1	No Quantity							3999034			0
S3	2009	2009	2009	2	0	2	Export	710	South Africa	ZAF	442	Luxembourg	LUX								05	VEGETABLES AND FRUIT	1	No Quantity							565802			0
S3	2009	2009	2009	2	0	2	Export	710	South Africa	ZAF	450	Madagascar	MDG								05	VEGETABLES AND FRUIT	1	No Quantity							963252			0
S3	2009	2009	2009	2	0	2	Export	710	South Africa	ZAF	454	Malawi	MWI								05	VEGETABLES AND FRUIT	1	No Quantity							4079246			0
S3	2009	2009	2009	2	0	2	Export	710	South Africa	ZAF	458	Malaysia	MYS								05	VEGETABLES AND FRUIT	1	No Quantity							51735815			0
S3	2009	2009	2009	2	0	2	Export	710	South Africa	ZAF	462	Maldives	MDV								05	VEGETABLES AND FRUIT	1	No Quantity							1782395			0
S3	2009	2009	2009	2	0	2	Export	710	South Africa	ZAF	466	Mali	MLI								05	VEGETABLES AND FRUIT	1	No Quantity							329102			0
S3	2009	2009	2009	2	0	2	Export	710	South Africa	ZAF	470	Malta	MLT								05	VEGETABLES AND FRUIT	1	No Quantity							464466			0
S3	2009	2009	2009	2	0	2	Export	710	South Africa	ZAF	478	Mauritania	MRT								05	VEGETABLES AND FRUIT	1	No Quantity							262334			0
S3	2009	2009	2009	2	0	2	Export	710	South Africa	ZAF	480	Mauritius	MUS								05	VEGETABLES AND FRUIT	1	No Quantity							17971600			0
S3	2009	2009	2009	2	0	2	Export	710	South Africa	ZAF	484	Mexico	MEX								05	VEGETABLES AND FRUIT	1	No Quantity							37466			0
S3	2009	2009	2009	2	0	2	Export	710	South Africa	ZAF	490	Other Asia, nes									05	VEGETABLES AND FRUIT	1	No Quantity							10409575			0
S3	2009	2009	2009	2	0	2	Export	710	South Africa	ZAF	504	Morocco	MAR								05	VEGETABLES AND FRUIT	1	No Quantity							804571			0
S3	2009	2009	2009	2	0	2	Export	710	South Africa	ZAF	508	Mozambique	MOZ								05	VEGETABLES AND FRUIT	1	No Quantity							37717140			0
S3	2009	2009	2009	2	0	2	Export	710	South Africa	ZAF	512	Oman	OMN								05	VEGETABLES AND FRUIT	1	No Quantity							9696533			0
S3	2009	2009	2009	2	0	2	Export	710	South Africa	ZAF	524	Nepal	NPL								05	VEGETABLES AND FRUIT	1	No Quantity							28260			0
S3	2009	2009	2009	2	0	2	Export	710	South Africa	ZAF	528	Netherlands	NLD								05	VEGETABLES AND FRUIT	1	No Quantity							417741421			0
S3	2009	2009	2009	2	0	2	Export	710	South Africa	ZAF	530	Neth. Antilles	ANT								05	VEGETABLES AND FRUIT	1	No Quantity							1537487			0
S3	2009	2009	2009	2	0	2	Export	710	South Africa	ZAF	533	Aruba	ABW								05	VEGETABLES AND FRUIT	1	No Quantity							77317			0
S3	2009	2009	2009	2	0	2	Export	710	South Africa	ZAF	554	New Zealand	NZL								05	VEGETABLES AND FRUIT	1	No Quantity							6123720			0
S3	2009	2009	2009	2	0	2	Export	710	South Africa	ZAF	562	Niger	NER								05	VEGETABLES AND FRUIT	1	No Quantity							534986			0
S3	2009	2009	2009	2	0	2	Export	710	South Africa	ZAF	566	Nigeria	NGA								05	VEGETABLES AND FRUIT	1	No Quantity							4296401			0
S3	2009	2009	2009	2	0	2	Export	710	South Africa	ZAF	579	Norway	NOR								05	VEGETABLES AND FRUIT	1	No Quantity							9870041			0
S3	2009	2009	2009	2	0	2	Export	710	South Africa	ZAF	580	N. Mariana Isds	MNP								05	VEGETABLES AND FRUIT	1	No Quantity							4864			0
S3	2009	2009	2009	2	0	2	Export	710	South Africa	ZAF	586	Pakistan	PAK								05	VEGETABLES AND FRUIT	1	No Quantity							151073			0
S3	2009	2009	2009	2	0	2	Export	710	South Africa	ZAF	591	Panama	PAN								05	VEGETABLES AND FRUIT	1	No Quantity							11533			0
S3	2009	2009	2009	2	0	2	Export	710	South Africa	ZAF	598	Papua New Guinea	PNG								05	VEGETABLES AND FRUIT	1	No Quantity							51289			0
S3	2009	2009	2009	2	0	2	Export	710	South Africa	ZAF	604	Peru	PER								05	VEGETABLES AND FRUIT	1	No Quantity							2433			0
S3	2009	2009	2009	2	0	2	Export	710	South Africa	ZAF	608	Philippines	PHL								05	VEGETABLES AND FRUIT	1	No Quantity							2978348			0
S3	2009	2009	2009	2	0	2	Export	710	South Africa	ZAF	616	Poland	POL								05	VEGETABLES AND FRUIT	1	No Quantity							1607535			0
S3	2009	2009	2009	2	0	2	Export	710	South Africa	ZAF	620	Portugal	PRT								05	VEGETABLES AND FRUIT	1	No Quantity							11325690			0
S3	2009	2009	2009	2	0	2	Export	710	South Africa	ZAF	634	Qatar	QAT								05	VEGETABLES AND FRUIT	1	No Quantity							4248700			0
S3	2009	2009	2009	2	0	2	Export	710	South Africa	ZAF	642	Romania	ROU								05	VEGETABLES AND FRUIT	1	No Quantity							436741			0
S3	2009	2009	2009	2	0	2	Export	710	South Africa	ZAF	643	Russian Federation	RUS								05	VEGETABLES AND FRUIT	1	No Quantity							96046940			0
S3	2009	2009	2009	2	0	2	Export	710	South Africa	ZAF	646	Rwanda	RWA								05	VEGETABLES AND FRUIT	1	No Quantity							3486			0
S3	2009	2009	2009	2	0	2	Export	710	South Africa	ZAF	654	Saint Helena	SHN								05	VEGETABLES AND FRUIT	1	No Quantity							571451			0
S3	2009	2009	2009	2	0	2	Export	710	South Africa	ZAF	662	Saint Lucia	LCA								05	VEGETABLES AND FRUIT	1	No Quantity							49915			0
S3	2009	2009	2009	2	0	2	Export	710	South Africa	ZAF	678	Sao Tome and Principe	STP								05	VEGETABLES AND FRUIT	1	No Quantity							20538			0
S3	2009	2009	2009	2	0	2	Export	710	South Africa	ZAF	682	Saudi Arabia	SAU								05	VEGETABLES AND FRUIT	1	No Quantity							53274553			0
S3	2009	2009	2009	2	0	2	Export	710	South Africa	ZAF	686	Senegal	SEN								05	VEGETABLES AND FRUIT	1	No Quantity							4310276			0
S3	2009	2009	2009	2	0	2	Export	710	South Africa	ZAF	690	Seychelles	SYC								05	VEGETABLES AND FRUIT	1	No Quantity							2458805			0
S3	2009	2009	2009	2	0	2	Export	710	South Africa	ZAF	694	Sierra Leone	SLE								05	VEGETABLES AND FRUIT	1	No Quantity							96789			0
S3	2009	2009	2009	2	0	2	Export	710	South Africa	ZAF	699	India	IND								05	VEGETABLES AND FRUIT	1	No Quantity							2803165			0
S3	2009	2009	2009	2	0	2	Export	710	South Africa	ZAF	702	Singapore	SGP								05	VEGETABLES AND FRUIT	1	No Quantity							30578432			0
S3	2009	2009	2009	2	0	2	Export	710	South Africa	ZAF	703	Slovakia	SVK								05	VEGETABLES AND FRUIT	1	No Quantity							32374			0
S3	2009	2009	2009	2	0	2	Export	710	South Africa	ZAF	704	Viet Nam	VNM								05	VEGETABLES AND FRUIT	1	No Quantity							2047037			0
S3	2009	2009	2009	2	0	2	Export	710	South Africa	ZAF	705	Slovenia	SVN								05	VEGETABLES AND FRUIT	1	No Quantity							185258			0
S3	2009	2009	2009	2	0	2	Export	710	South Africa	ZAF	716	Zimbabwe	ZWE								05	VEGETABLES AND FRUIT	1	No Quantity							26344318			0
S3	2009	2009	2009	2	0	2	Export	710	South Africa	ZAF	724	Spain	ESP								05	VEGETABLES AND FRUIT	1	No Quantity							29504310			0
S3	2009	2009	2009	2	0	2	Export	710	South Africa	ZAF	736	Fmr Sudan	SDN								05	VEGETABLES AND FRUIT	1	No Quantity							732026			0
S3	2009	2009	2009	2	0	2	Export	710	South Africa	ZAF	740	Suriname	SUR								05	VEGETABLES AND FRUIT	1	No Quantity							60856			0
S3	2009	2009	2009	2	0	2	Export	710	South Africa	ZAF	748	Swaziland	SWZ								05	VEGETABLES AND FRUIT	1	No Quantity							573			0
S3	2009	2009	2009	2	0	2	Export	710	South Africa	ZAF	752	Sweden	SWE								05	VEGETABLES AND FRUIT	1	No Quantity							5123635			0
S3	2009	2009	2009	2	0	2	Export	710	South Africa	ZAF	757	Switzerland	CHE								05	VEGETABLES AND FRUIT	1	No Quantity							16488492			0
S3	2009	2009	2009	2	0	2	Export	710	South Africa	ZAF	760	Syria	SYR								05	VEGETABLES AND FRUIT	1	No Quantity							123352			0
S3	2009	2009	2009	2	0	2	Export	710	South Africa	ZAF	764	Thailand	THA								05	VEGETABLES AND FRUIT	1	No Quantity							1135119			0
S3	2009	2009	2009	2	0	2	Export	710	South Africa	ZAF	768	Togo	TGO								05	VEGETABLES AND FRUIT	1	No Quantity							2622657			0
S3	2009	2009	2009	2	0	2	Export	710	South Africa	ZAF	772	Tokelau	TKL								05	VEGETABLES AND FRUIT	1	No Quantity							10950			0
S3	2009	2009	2009	2	0	2	Export	710	South Africa	ZAF	776	Tonga	TON								05	VEGETABLES AND FRUIT	1	No Quantity							16635			0
S3	2009	2009	2009	2	0	2	Export	710	South Africa	ZAF	780	Trinidad and Tobago	TTO								05	VEGETABLES AND FRUIT	1	No Quantity							516658			0
S3	2009	2009	2009	2	0	2	Export	710	South Africa	ZAF	784	United Arab Emirates	ARE								05	VEGETABLES AND FRUIT	1	No Quantity							99708205			0
S3	2009	2009	2009	2	0	2	Export	710	South Africa	ZAF	788	Tunisia	TUN								05	VEGETABLES AND FRUIT	1	No Quantity							527712			0
S3	2009	2009	2009	2	0	2	Export	710	South Africa	ZAF	792	Turkey	TUR								05	VEGETABLES AND FRUIT	1	No Quantity							1197093			0
S3	2009	2009	2009	2	0	2	Export	710	South Africa	ZAF	800	Uganda	UGA								05	VEGETABLES AND FRUIT	1	No Quantity							1321059			0
S3	2009	2009	2009	2	0	2	Export	710	South Africa	ZAF	804	Ukraine	UKR								05	VEGETABLES AND FRUIT	1	No Quantity							7246666			0
S3	2009	2009	2009	2	0	2	Export	710	South Africa	ZAF	818	Egypt	EGY								05	VEGETABLES AND FRUIT	1	No Quantity							1338606			0
S3	2009	2009	2009	2	0	2	Export	710	South Africa	ZAF	826	United Kingdom	GBR								05	VEGETABLES AND FRUIT	1	No Quantity							325922285			0
S3	2009	2009	2009	2	0	2	Export	710	South Africa	ZAF	834	United Rep. of Tanzania	TZA								05	VEGETABLES AND FRUIT	1	No Quantity							9638709			0
S3	2009	2009	2009	2	0	2	Export	710	South Africa	ZAF	837	Bunkers									05	VEGETABLES AND FRUIT	1	No Quantity							7737314			0
S3	2009	2009	2009	2	0	2	Export	710	South Africa	ZAF	842	USA	USA								05	VEGETABLES AND FRUIT	1	No Quantity							67277721			0
S3	2009	2009	2009	2	0	2	Export	710	South Africa	ZAF	854	Burkina Faso	BFA								05	VEGETABLES AND FRUIT	1	No Quantity							71722			0
S3	2009	2009	2009	2	0	2	Export	710	South Africa	ZAF	858	Uruguay	URY								05	VEGETABLES AND FRUIT	1	No Quantity							3759			0
S3	2009	2009	2009	2	0	2	Export	710	South Africa	ZAF	862	Venezuela	VEN								05	VEGETABLES AND FRUIT	1	No Quantity							24435			0
S3	2009	2009	2009	2	0	2	Export	710	South Africa	ZAF	887	Yemen	YEM								05	VEGETABLES AND FRUIT	1	No Quantity							36571			0
S3	2009	2009	2009	2	0	2	Export	710	South Africa	ZAF	894	Zambia	ZMB								05	VEGETABLES AND FRUIT	1	No Quantity							18285937			0
S3	2009	2009	2009	2	0	2	Export	710	South Africa	ZAF	899	Areas, nes									05	VEGETABLES AND FRUIT	1	No Quantity							34790			0
S3	2009	2009	2009	2	0	2	Export	724	Spain	ESP	0	World	WLD								05	VEGETABLES AND FRUIT	1	No Quantity							15022434800			0
S3	2009	2009	2009	2	0	2	Export	724	Spain	ESP	4	Afghanistan	AFG								05	VEGETABLES AND FRUIT	1	No Quantity							567694			0
S3	2009	2009	2009	2	0	2	Export	724	Spain	ESP	8	Albania	ALB								05	VEGETABLES AND FRUIT	1	No Quantity							28082			0
S3	2009	2009	2009	2	0	2	Export	724	Spain	ESP	10	Antarctica	ATA								05	VEGETABLES AND FRUIT	1	No Quantity							33491			0
S3	2009	2009	2009	2	0	2	Export	724	Spain	ESP	12	Algeria	DZA								05	VEGETABLES AND FRUIT	1	No Quantity							46349566			0
S3	2009	2009	2009	2	0	2	Export	724	Spain	ESP	20	Andorra	AND								05	VEGETABLES AND FRUIT	1	No Quantity							29025263			0
S3	2009	2009	2009	2	0	2	Export	724	Spain	ESP	24	Angola	AGO								05	VEGETABLES AND FRUIT	1	No Quantity							13930164			0
S3	2009	2009	2009	2	0	2	Export	724	Spain	ESP	31	Azerbaijan	AZE								05	VEGETABLES AND FRUIT	1	No Quantity							844523			0
S3	2009	2009	2009	2	0	2	Export	724	Spain	ESP	32	Argentina	ARG								05	VEGETABLES AND FRUIT	1	No Quantity							1407665			0
S3	2009	2009	2009	2	0	2	Export	724	Spain	ESP	36	Australia	AUS								05	VEGETABLES AND FRUIT	1	No Quantity							25213639			0
S3	2009	2009	2009	2	0	2	Export	724	Spain	ESP	40	Austria	AUT								05	VEGETABLES AND FRUIT	1	No Quantity							157520442			0
S3	2009	2009	2009	2	0	2	Export	724	Spain	ESP	44	Bahamas	BHS								05	VEGETABLES AND FRUIT	1	No Quantity							345			0
S3	2009	2009	2009	2	0	2	Export	724	Spain	ESP	48	Bahrain	BHR								05	VEGETABLES AND FRUIT	1	No Quantity							2874638			0
S3	2009	2009	2009	2	0	2	Export	724	Spain	ESP	50	Bangladesh	BGD								05	VEGETABLES AND FRUIT	1	No Quantity							111			0
S3	2009	2009	2009	2	0	2	Export	724	Spain	ESP	51	Armenia	ARM								05	VEGETABLES AND FRUIT	1	No Quantity							1240408			0
S3	2009	2009	2009	2	0	2	Export	724	Spain	ESP	52	Barbados	BRB								05	VEGETABLES AND FRUIT	1	No Quantity							33025			0
S3	2009	2009	2009	2	0	2	Export	724	Spain	ESP	56	Belgium	BEL								05	VEGETABLES AND FRUIT	1	No Quantity							513872851			0
S3	2009	2009	2009	2	0	2	Export	724	Spain	ESP	68	Bolivia (Plurinational State of)	BOL								05	VEGETABLES AND FRUIT	1	No Quantity							75580			0
S3	2009	2009	2009	2	0	2	Export	724	Spain	ESP	70	Bosnia Herzegovina	BIH								05	VEGETABLES AND FRUIT	1	No Quantity							4263567			0
S3	2009	2009	2009	2	0	2	Export	724	Spain	ESP	76	Brazil	BRA								05	VEGETABLES AND FRUIT	1	No Quantity							38305284			0
S3	2009	2009	2009	2	0	2	Export	724	Spain	ESP	96	Brunei Darussalam	BRN								05	VEGETABLES AND FRUIT	1	No Quantity							28			0
S3	2009	2009	2009	2	0	2	Export	724	Spain	ESP	100	Bulgaria	BGR								05	VEGETABLES AND FRUIT	1	No Quantity							6179364			0
S3	2009	2009	2009	2	0	2	Export	724	Spain	ESP	108	Burundi	BDI								05	VEGETABLES AND FRUIT	1	No Quantity							859			0
S3	2009	2009	2009	2	0	2	Export	724	Spain	ESP	112	Belarus	BLR								05	VEGETABLES AND FRUIT	1	No Quantity							24475849			0
S3	2009	2009	2009	2	0	2	Export	724	Spain	ESP	116	Cambodia	KHM								05	VEGETABLES AND FRUIT	1	No Quantity							1868			0
S3	2009	2009	2009	2	0	2	Export	724	Spain	ESP	120	Cameroon	CMR								05	VEGETABLES AND FRUIT	1	No Quantity							3644739			0
S3	2009	2009	2009	2	0	2	Export	724	Spain	ESP	124	Canada	CAN								05	VEGETABLES AND FRUIT	1	No Quantity							48116730			0
S3	2009	2009	2009	2	0	2	Export	724	Spain	ESP	132	Cabo Verde	CPV								05	VEGETABLES AND FRUIT	1	No Quantity							1556944			0
S3	2009	2009	2009	2	0	2	Export	724	Spain	ESP	144	Sri Lanka	LKA								05	VEGETABLES AND FRUIT	1	No Quantity							251553			0
S3	2009	2009	2009	2	0	2	Export	724	Spain	ESP	148	Chad	TCD								05	VEGETABLES AND FRUIT	1	No Quantity							24790			0
S3	2009	2009	2009	2	0	2	Export	724	Spain	ESP	152	Chile	CHL								05	VEGETABLES AND FRUIT	1	No Quantity							1657779			0
S3	2009	2009	2009	2	0	2	Export	724	Spain	ESP	156	China	CHN								05	VEGETABLES AND FRUIT	1	No Quantity							7966372			0
S3	2009	2009	2009	2	0	2	Export	724	Spain	ESP	170	Colombia	COL								05	VEGETABLES AND FRUIT	1	No Quantity							1788321			0
S3	2009	2009	2009	2	0	2	Export	724	Spain	ESP	175	Mayotte	MYT								05	VEGETABLES AND FRUIT	1	No Quantity							59272			0
S3	2009	2009	2009	2	0	2	Export	724	Spain	ESP	178	Congo	COG								05	VEGETABLES AND FRUIT	1	No Quantity							81168			0
S3	2009	2009	2009	2	0	2	Export	724	Spain	ESP	180	Dem. Rep. of the Congo	COD								05	VEGETABLES AND FRUIT	1	No Quantity							31327			0
S3	2009	2009	2009	2	0	2	Export	724	Spain	ESP	188	Costa Rica	CRI								05	VEGETABLES AND FRUIT	1	No Quantity							997766			0
S3	2009	2009	2009	2	0	2	Export	724	Spain	ESP	191	Croatia	HRV								05	VEGETABLES AND FRUIT	1	No Quantity							19672565			0
S3	2009	2009	2009	2	0	2	Export	724	Spain	ESP	192	Cuba	CUB								05	VEGETABLES AND FRUIT	1	No Quantity							4578416			0
S3	2009	2009	2009	2	0	2	Export	724	Spain	ESP	196	Cyprus	CYP								05	VEGETABLES AND FRUIT	1	No Quantity							7393831			0
S3	2009	2009	2009	2	0	2	Export	724	Spain	ESP	203	Czechia	CZE								05	VEGETABLES AND FRUIT	1	No Quantity							211464833			0
S3	2009	2009	2009	2	0	2	Export	724	Spain	ESP	204	Benin	BEN								05	VEGETABLES AND FRUIT	1	No Quantity							957063			0
S3	2009	2009	2009	2	0	2	Export	724	Spain	ESP	208	Denmark	DNK								05	VEGETABLES AND FRUIT	1	No Quantity							189514838			0
S3	2009	2009	2009	2	0	2	Export	724	Spain	ESP	214	Dominican Rep.	DOM								05	VEGETABLES AND FRUIT	1	No Quantity							5252650			0
S3	2009	2009	2009	2	0	2	Export	724	Spain	ESP	218	Ecuador	ECU								05	VEGETABLES AND FRUIT	1	No Quantity							959806			0
S3	2009	2009	2009	2	0	2	Export	724	Spain	ESP	222	El Salvador	SLV								05	VEGETABLES AND FRUIT	1	No Quantity							714618			0
S3	2009	2009	2009	2	0	2	Export	724	Spain	ESP	226	Equatorial Guinea	GNQ								05	VEGETABLES AND FRUIT	1	No Quantity							6287250			0
S3	2009	2009	2009	2	0	2	Export	724	Spain	ESP	231	Ethiopia	ETH								05	VEGETABLES AND FRUIT	1	No Quantity							61688			0
S3	2009	2009	2009	2	0	2	Export	724	Spain	ESP	233	Estonia	EST								05	VEGETABLES AND FRUIT	1	No Quantity							16285083			0
S3	2009	2009	2009	2	0	2	Export	724	Spain	ESP	246	Finland	FIN								05	VEGETABLES AND FRUIT	1	No Quantity							93622438			0
S3	2009	2009	2009	2	0	2	Export	724	Spain	ESP	251	France	FRA								05	VEGETABLES AND FRUIT	1	No Quantity							3534728551			0
S3	2009	2009	2009	2	0	2	Export	724	Spain	ESP	258	French Polynesia	PYF								05	VEGETABLES AND FRUIT	1	No Quantity							54351			0
S3	2009	2009	2009	2	0	2	Export	724	Spain	ESP	260	Fr. South Antarctic Terr.	ATF								05	VEGETABLES AND FRUIT	1	No Quantity							46588			0
S3	2009	2009	2009	2	0	2	Export	724	Spain	ESP	266	Gabon	GAB								05	VEGETABLES AND FRUIT	1	No Quantity							38027			0
S3	2009	2009	2009	2	0	2	Export	724	Spain	ESP	268	Georgia	GEO								05	VEGETABLES AND FRUIT	1	No Quantity							2676720			0
S3	2009	2009	2009	2	0	2	Export	724	Spain	ESP	270	Gambia	GMB								05	VEGETABLES AND FRUIT	1	No Quantity							70646			0
S3	2009	2009	2009	2	0	2	Export	724	Spain	ESP	276	Germany	DEU								05	VEGETABLES AND FRUIT	1	No Quantity							2974219755			0
S3	2009	2009	2009	2	0	2	Export	724	Spain	ESP	288	Ghana	GHA								05	VEGETABLES AND FRUIT	1	No Quantity							883120			0
S3	2009	2009	2009	2	0	2	Export	724	Spain	ESP	292	Gibraltar	GIB								05	VEGETABLES AND FRUIT	1	No Quantity							5781537			0
S3	2009	2009	2009	2	0	2	Export	724	Spain	ESP	300	Greece	GRC								05	VEGETABLES AND FRUIT	1	No Quantity							45299213			0
S3	2009	2009	2009	2	0	2	Export	724	Spain	ESP	316	Guam	GUM								05	VEGETABLES AND FRUIT	1	No Quantity							4041			0
S3	2009	2009	2009	2	0	2	Export	724	Spain	ESP	320	Guatemala	GTM								05	VEGETABLES AND FRUIT	1	No Quantity							1144897			0
S3	2009	2009	2009	2	0	2	Export	724	Spain	ESP	324	Guinea	GIN								05	VEGETABLES AND FRUIT	1	No Quantity							64380			0
S3	2009	2009	2009	2	0	2	Export	724	Spain	ESP	332	Haiti	HTI								05	VEGETABLES AND FRUIT	1	No Quantity							2284399			0
S3	2009	2009	2009	2	0	2	Export	724	Spain	ESP	340	Honduras	HND								05	VEGETABLES AND FRUIT	1	No Quantity							598593			0
S3	2009	2009	2009	2	0	2	Export	724	Spain	ESP	344	China, Hong Kong SAR	HKG								05	VEGETABLES AND FRUIT	1	No Quantity							2171608			0
S3	2009	2009	2009	2	0	2	Export	724	Spain	ESP	348	Hungary	HUN								05	VEGETABLES AND FRUIT	1	No Quantity							64860127			0
S3	2009	2009	2009	2	0	2	Export	724	Spain	ESP	352	Iceland	ISL								05	VEGETABLES AND FRUIT	1	No Quantity							2154255			0
S3	2009	2009	2009	2	0	2	Export	724	Spain	ESP	360	Indonesia	IDN								05	VEGETABLES AND FRUIT	1	No Quantity							176741			0
S3	2009	2009	2009	2	0	2	Export	724	Spain	ESP	364	Iran	IRN								05	VEGETABLES AND FRUIT	1	No Quantity							7022664			0
S3	2009	2009	2009	2	0	2	Export	724	Spain	ESP	368	Iraq	IRQ								05	VEGETABLES AND FRUIT	1	No Quantity							128791			0
S3	2009	2009	2009	2	0	2	Export	724	Spain	ESP	372	Ireland	IRL								05	VEGETABLES AND FRUIT	1	No Quantity							75649525			0
S3	2009	2009	2009	2	0	2	Export	724	Spain	ESP	376	Israel	ISR								05	VEGETABLES AND FRUIT	1	No Quantity							3996220			0
S3	2009	2009	2009	2	0	2	Export	724	Spain	ESP	381	Italy	ITA								05	VEGETABLES AND FRUIT	1	No Quantity							1035193256			0
S3	2009	2009	2009	2	0	2	Export	724	Spain	ESP	384	Côte d'Ivoire	CIV								05	VEGETABLES AND FRUIT	1	No Quantity							484736			0
S3	2009	2009	2009	2	0	2	Export	724	Spain	ESP	388	Jamaica	JAM								05	VEGETABLES AND FRUIT	1	No Quantity							218213			0
S3	2009	2009	2009	2	0	2	Export	724	Spain	ESP	392	Japan	JPN								05	VEGETABLES AND FRUIT	1	No Quantity							24162139			0
S3	2009	2009	2009	2	0	2	Export	724	Spain	ESP	398	Kazakhstan	KAZ								05	VEGETABLES AND FRUIT	1	No Quantity							4036483			0
S3	2009	2009	2009	2	0	2	Export	724	Spain	ESP	400	Jordan	JOR								05	VEGETABLES AND FRUIT	1	No Quantity							1387844			0
S3	2009	2009	2009	2	0	2	Export	724	Spain	ESP	404	Kenya	KEN								05	VEGETABLES AND FRUIT	1	No Quantity							285863			0
S3	2009	2009	2009	2	0	2	Export	724	Spain	ESP	408	Dem. People's Rep. of Korea	PRK								05	VEGETABLES AND FRUIT	1	No Quantity							7133			0
S3	2009	2009	2009	2	0	2	Export	724	Spain	ESP	410	Rep. of Korea	KOR								05	VEGETABLES AND FRUIT	1	No Quantity							8676299			0
S3	2009	2009	2009	2	0	2	Export	724	Spain	ESP	414	Kuwait	KWT								05	VEGETABLES AND FRUIT	1	No Quantity							5048198			0
S3	2009	2009	2009	2	0	2	Export	724	Spain	ESP	417	Kyrgyzstan	KGZ								05	VEGETABLES AND FRUIT	1	No Quantity							49318			0
S3	2009	2009	2009	2	0	2	Export	724	Spain	ESP	422	Lebanon	LBN								05	VEGETABLES AND FRUIT	1	No Quantity							4117945			0
S3	2009	2009	2009	2	0	2	Export	724	Spain	ESP	428	Latvia	LVA								05	VEGETABLES AND FRUIT	1	No Quantity							29820225			0
S3	2009	2009	2009	2	0	2	Export	724	Spain	ESP	430	Liberia	LBR								05	VEGETABLES AND FRUIT	1	No Quantity							1309420			0
S3	2009	2009	2009	2	0	2	Export	724	Spain	ESP	434	Libya	LBY								05	VEGETABLES AND FRUIT	1	No Quantity							5878116			0
S3	2009	2009	2009	2	0	2	Export	724	Spain	ESP	440	Lithuania	LTU								05	VEGETABLES AND FRUIT	1	No Quantity							46950449			0
S3	2009	2009	2009	2	0	2	Export	724	Spain	ESP	442	Luxembourg	LUX								05	VEGETABLES AND FRUIT	1	No Quantity							25949007			0
S3	2009	2009	2009	2	0	2	Export	724	Spain	ESP	446	China, Macao SAR	MAC								05	VEGETABLES AND FRUIT	1	No Quantity							19485			0
S3	2009	2009	2009	2	0	2	Export	724	Spain	ESP	450	Madagascar	MDG								05	VEGETABLES AND FRUIT	1	No Quantity							77922			0
S3	2009	2009	2009	2	0	2	Export	724	Spain	ESP	458	Malaysia	MYS								05	VEGETABLES AND FRUIT	1	No Quantity							3474526			0
S3	2009	2009	2009	2	0	2	Export	724	Spain	ESP	462	Maldives	MDV								05	VEGETABLES AND FRUIT	1	No Quantity							80876			0
S3	2009	2009	2009	2	0	2	Export	724	Spain	ESP	466	Mali	MLI								05	VEGETABLES AND FRUIT	1	No Quantity							24854			0
S3	2009	2009	2009	2	0	2	Export	724	Spain	ESP	470	Malta	MLT								05	VEGETABLES AND FRUIT	1	No Quantity							12563834			0
S3	2009	2009	2009	2	0	2	Export	724	Spain	ESP	478	Mauritania	MRT								05	VEGETABLES AND FRUIT	1	No Quantity							1938648			0
S3	2009	2009	2009	2	0	2	Export	724	Spain	ESP	480	Mauritius	MUS								05	VEGETABLES AND FRUIT	1	No Quantity							610349			0
S3	2009	2009	2009	2	0	2	Export	724	Spain	ESP	484	Mexico	MEX								05	VEGETABLES AND FRUIT	1	No Quantity							22676954			0
S3	2009	2009	2009	2	0	2	Export	724	Spain	ESP	490	Other Asia, nes									05	VEGETABLES AND FRUIT	1	No Quantity							6287258			0
S3	2009	2009	2009	2	0	2	Export	724	Spain	ESP	498	Rep. of Moldova	MDA								05	VEGETABLES AND FRUIT	1	No Quantity							2197269			0
S3	2009	2009	2009	2	0	2	Export	724	Spain	ESP	499	Montenegro	MNE								05	VEGETABLES AND FRUIT	1	No Quantity							885240			0
S3	2009	2009	2009	2	0	2	Export	724	Spain	ESP	504	Morocco	MAR								05	VEGETABLES AND FRUIT	1	No Quantity							33926197			0
S3	2009	2009	2009	2	0	2	Export	724	Spain	ESP	508	Mozambique	MOZ								05	VEGETABLES AND FRUIT	1	No Quantity							94975			0
S3	2009	2009	2009	2	0	2	Export	724	Spain	ESP	512	Oman	OMN								05	VEGETABLES AND FRUIT	1	No Quantity							5073551			0
S3	2009	2009	2009	2	0	2	Export	724	Spain	ESP	516	Namibia	NAM								05	VEGETABLES AND FRUIT	1	No Quantity							54929			0
S3	2009	2009	2009	2	0	2	Export	724	Spain	ESP	524	Nepal	NPL								05	VEGETABLES AND FRUIT	1	No Quantity							359739			0
S3	2009	2009	2009	2	0	2	Export	724	Spain	ESP	528	Netherlands	NLD								05	VEGETABLES AND FRUIT	1	No Quantity							1144944684			0
S3	2009	2009	2009	2	0	2	Export	724	Spain	ESP	530	Neth. Antilles	ANT								05	VEGETABLES AND FRUIT	1	No Quantity							380724			0
S3	2009	2009	2009	2	0	2	Export	724	Spain	ESP	533	Aruba	ABW								05	VEGETABLES AND FRUIT	1	No Quantity							15101			0
S3	2009	2009	2009	2	0	2	Export	724	Spain	ESP	540	New Caledonia	NCL								05	VEGETABLES AND FRUIT	1	No Quantity							195313			0
S3	2009	2009	2009	2	0	2	Export	724	Spain	ESP	554	New Zealand	NZL								05	VEGETABLES AND FRUIT	1	No Quantity							3612219			0
S3	2009	2009	2009	2	0	2	Export	724	Spain	ESP	558	Nicaragua	NIC								05	VEGETABLES AND FRUIT	1	No Quantity							148946			0
S3	2009	2009	2009	2	0	2	Export	724	Spain	ESP	562	Niger	NER								05	VEGETABLES AND FRUIT	1	No Quantity							40459			0
S3	2009	2009	2009	2	0	2	Export	724	Spain	ESP	566	Nigeria	NGA								05	VEGETABLES AND FRUIT	1	No Quantity							2565801			0
S3	2009	2009	2009	2	0	2	Export	724	Spain	ESP	568	Other Europe, nes									05	VEGETABLES AND FRUIT	1	No Quantity							84314			0
S3	2009	2009	2009	2	0	2	Export	724	Spain	ESP	579	Norway	NOR								05	VEGETABLES AND FRUIT	1	No Quantity							119577480			0
S3	2009	2009	2009	2	0	2	Export	724	Spain	ESP	580	N. Mariana Isds	MNP								05	VEGETABLES AND FRUIT	1	No Quantity							180			0
S3	2009	2009	2009	2	0	2	Export	724	Spain	ESP	586	Pakistan	PAK								05	VEGETABLES AND FRUIT	1	No Quantity							1839997			0
S3	2009	2009	2009	2	0	2	Export	724	Spain	ESP	591	Panama	PAN								05	VEGETABLES AND FRUIT	1	No Quantity							3300808			0
S3	2009	2009	2009	2	0	2	Export	724	Spain	ESP	600	Paraguay	PRY								05	VEGETABLES AND FRUIT	1	No Quantity							116857			0
S3	2009	2009	2009	2	0	2	Export	724	Spain	ESP	604	Peru	PER								05	VEGETABLES AND FRUIT	1	No Quantity							146092			0
S3	2009	2009	2009	2	0	2	Export	724	Spain	ESP	608	Philippines	PHL								05	VEGETABLES AND FRUIT	1	No Quantity							1954057			0
S3	2009	2009	2009	2	0	2	Export	724	Spain	ESP	616	Poland	POL								05	VEGETABLES AND FRUIT	1	No Quantity							495136850			0
S3	2009	2009	2009	2	0	2	Export	724	Spain	ESP	620	Portugal	PRT								05	VEGETABLES AND FRUIT	1	No Quantity							617228587			0
S3	2009	2009	2009	2	0	2	Export	724	Spain	ESP	624	Guinea-Bissau	GNB								05	VEGETABLES AND FRUIT	1	No Quantity							3271			0
S3	2009	2009	2009	2	0	2	Export	724	Spain	ESP	634	Qatar	QAT								05	VEGETABLES AND FRUIT	1	No Quantity							2283324			0
S3	2009	2009	2009	2	0	2	Export	724	Spain	ESP	642	Romania	ROU								05	VEGETABLES AND FRUIT	1	No Quantity							17142535			0
S3	2009	2009	2009	2	0	2	Export	724	Spain	ESP	643	Russian Federation	RUS								05	VEGETABLES AND FRUIT	1	No Quantity							202712137			0
S3	2009	2009	2009	2	0	2	Export	724	Spain	ESP	662	Saint Lucia	LCA								05	VEGETABLES AND FRUIT	1	No Quantity							6			0
S3	2009	2009	2009	2	0	2	Export	724	Spain	ESP	674	San Marino	SMR								05	VEGETABLES AND FRUIT	1	No Quantity							29206			0
S3	2009	2009	2009	2	0	2	Export	724	Spain	ESP	678	Sao Tome and Principe	STP								05	VEGETABLES AND FRUIT	1	No Quantity							12475			0
S3	2009	2009	2009	2	0	2	Export	724	Spain	ESP	682	Saudi Arabia	SAU								05	VEGETABLES AND FRUIT	1	No Quantity							44927848			0
S3	2009	2009	2009	2	0	2	Export	724	Spain	ESP	686	Senegal	SEN								05	VEGETABLES AND FRUIT	1	No Quantity							808697			0
S3	2009	2009	2009	2	0	2	Export	724	Spain	ESP	688	Serbia	SRB								05	VEGETABLES AND FRUIT	1	No Quantity							4156309			0
S3	2009	2009	2009	2	0	2	Export	724	Spain	ESP	690	Seychelles	SYC								05	VEGETABLES AND FRUIT	1	No Quantity							40591			0
S3	2009	2009	2009	2	0	2	Export	724	Spain	ESP	699	India	IND								05	VEGETABLES AND FRUIT	1	No Quantity							3118890			0
S3	2009	2009	2009	2	0	2	Export	724	Spain	ESP	702	Singapore	SGP								05	VEGETABLES AND FRUIT	1	No Quantity							2965507			0
S3	2009	2009	2009	2	0	2	Export	724	Spain	ESP	703	Slovakia	SVK								05	VEGETABLES AND FRUIT	1	No Quantity							37529554			0
S3	2009	2009	2009	2	0	2	Export	724	Spain	ESP	704	Viet Nam	VNM								05	VEGETABLES AND FRUIT	1	No Quantity							747356			0
S3	2009	2009	2009	2	0	2	Export	724	Spain	ESP	705	Slovenia	SVN								05	VEGETABLES AND FRUIT	1	No Quantity							24918513			0
S3	2009	2009	2009	2	0	2	Export	724	Spain	ESP	710	South Africa	ZAF								05	VEGETABLES AND FRUIT	1	No Quantity							9889874			0
S3	2009	2009	2009	2	0	2	Export	724	Spain	ESP	736	Fmr Sudan	SDN								05	VEGETABLES AND FRUIT	1	No Quantity							78594			0
S3	2009	2009	2009	2	0	2	Export	724	Spain	ESP	740	Suriname	SUR								05	VEGETABLES AND FRUIT	1	No Quantity							19337			0
S3	2009	2009	2009	2	0	2	Export	724	Spain	ESP	752	Sweden	SWE								05	VEGETABLES AND FRUIT	1	No Quantity							257441139			0
S3	2009	2009	2009	2	0	2	Export	724	Spain	ESP	757	Switzerland	CHE								05	VEGETABLES AND FRUIT	1	No Quantity							262636940			0
S3	2009	2009	2009	2	0	2	Export	724	Spain	ESP	760	Syria	SYR								05	VEGETABLES AND FRUIT	1	No Quantity							361971			0
S3	2009	2009	2009	2	0	2	Export	724	Spain	ESP	764	Thailand	THA								05	VEGETABLES AND FRUIT	1	No Quantity							3463243			0
S3	2009	2009	2009	2	0	2	Export	724	Spain	ESP	768	Togo	TGO								05	VEGETABLES AND FRUIT	1	No Quantity							446281			0
S3	2009	2009	2009	2	0	2	Export	724	Spain	ESP	780	Trinidad and Tobago	TTO								05	VEGETABLES AND FRUIT	1	No Quantity							564472			0
S3	2009	2009	2009	2	0	2	Export	724	Spain	ESP	784	United Arab Emirates	ARE								05	VEGETABLES AND FRUIT	1	No Quantity							25511598			0
S3	2009	2009	2009	2	0	2	Export	724	Spain	ESP	788	Tunisia	TUN								05	VEGETABLES AND FRUIT	1	No Quantity							4224805			0
S3	2009	2009	2009	2	0	2	Export	724	Spain	ESP	792	Turkey	TUR								05	VEGETABLES AND FRUIT	1	No Quantity							11360583			0
S3	2009	2009	2009	2	0	2	Export	724	Spain	ESP	795	Turkmenistan	TKM								05	VEGETABLES AND FRUIT	1	No Quantity							84036			0
S3	2009	2009	2009	2	0	2	Export	724	Spain	ESP	804	Ukraine	UKR								05	VEGETABLES AND FRUIT	1	No Quantity							24777672			0
S3	2009	2009	2009	2	0	2	Export	724	Spain	ESP	807	North Macedonia	MKD								05	VEGETABLES AND FRUIT	1	No Quantity							320261			0
S3	2009	2009	2009	2	0	2	Export	724	Spain	ESP	818	Egypt	EGY								05	VEGETABLES AND FRUIT	1	No Quantity							3460718			0
S3	2009	2009	2009	2	0	2	Export	724	Spain	ESP	826	United Kingdom	GBR								05	VEGETABLES AND FRUIT	1	No Quantity							1789763685			0
S3	2009	2009	2009	2	0	2	Export	724	Spain	ESP	834	United Rep. of Tanzania	TZA								05	VEGETABLES AND FRUIT	1	No Quantity							55042			0
S3	2009	2009	2009	2	0	2	Export	724	Spain	ESP	837	Bunkers									05	VEGETABLES AND FRUIT	1	No Quantity							251221			0
S3	2009	2009	2009	2	0	2	Export	724	Spain	ESP	842	USA	USA								05	VEGETABLES AND FRUIT	1	No Quantity							384785844			0
S3	2009	2009	2009	2	0	2	Export	724	Spain	ESP	854	Burkina Faso	BFA								05	VEGETABLES AND FRUIT	1	No Quantity							30846			0
S3	2009	2009	2009	2	0	2	Export	724	Spain	ESP	858	Uruguay	URY								05	VEGETABLES AND FRUIT	1	No Quantity							709330			0
S3	2009	2009	2009	2	0	2	Export	724	Spain	ESP	860	Uzbekistan	UZB								05	VEGETABLES AND FRUIT	1	No Quantity							112514			0
S3	2009	2009	2009	2	0	2	Export	724	Spain	ESP	862	Venezuela	VEN								05	VEGETABLES AND FRUIT	1	No Quantity							10185610			0
S3	2009	2009	2009	2	0	2	Export	724	Spain	ESP	887	Yemen	YEM								05	VEGETABLES AND FRUIT	1	No Quantity							1633803			0
S3	2009	2009	2009	2	0	2	Export	724	Spain	ESP	899	Areas, nes									05	VEGETABLES AND FRUIT	1	No Quantity							418551			0
S3	2009	2009	2009	2	0	2	Export	710	South Africa	ZAF	0	World	WLD								06	SUGAR,SUGR.PREPTNS,HONEY	1	No Quantity							401428890			0
S3	2009	2009	2009	2	0	2	Export	710	South Africa	ZAF	10	Antarctica	ATA								06	SUGAR,SUGR.PREPTNS,HONEY	1	No Quantity							547			0
S3	2009	2009	2009	2	0	2	Export	710	South Africa	ZAF	20	Andorra	AND								06	SUGAR,SUGR.PREPTNS,HONEY	1	No Quantity							143			0
S3	2009	2009	2009	2	0	2	Export	710	South Africa	ZAF	24	Angola	AGO								06	SUGAR,SUGR.PREPTNS,HONEY	1	No Quantity							17595530			0
S3	2009	2009	2009	2	0	2	Export	710	South Africa	ZAF	32	Argentina	ARG								06	SUGAR,SUGR.PREPTNS,HONEY	1	No Quantity							3663			0
S3	2009	2009	2009	2	0	2	Export	710	South Africa	ZAF	36	Australia	AUS								06	SUGAR,SUGR.PREPTNS,HONEY	1	No Quantity							3354095			0
S3	2009	2009	2009	2	0	2	Export	710	South Africa	ZAF	48	Bahrain	BHR								06	SUGAR,SUGR.PREPTNS,HONEY	1	No Quantity							31130			0
S3	2009	2009	2009	2	0	2	Export	710	South Africa	ZAF	50	Bangladesh	BGD								06	SUGAR,SUGR.PREPTNS,HONEY	1	No Quantity							19826284			0
S3	2009	2009	2009	2	0	2	Export	710	South Africa	ZAF	52	Barbados	BRB								06	SUGAR,SUGR.PREPTNS,HONEY	1	No Quantity							15921			0
S3	2009	2009	2009	2	0	2	Export	710	South Africa	ZAF	56	Belgium	BEL								06	SUGAR,SUGR.PREPTNS,HONEY	1	No Quantity							14666			0
S3	2009	2009	2009	2	0	2	Export	710	South Africa	ZAF	76	Brazil	BRA								06	SUGAR,SUGR.PREPTNS,HONEY	1	No Quantity							24409			0
S3	2009	2009	2009	2	0	2	Export	710	South Africa	ZAF	84	Belize	BLZ								06	SUGAR,SUGR.PREPTNS,HONEY	1	No Quantity							55			0
S3	2009	2009	2009	2	0	2	Export	710	South Africa	ZAF	92	Br. Virgin Isds	VGB								06	SUGAR,SUGR.PREPTNS,HONEY	1	No Quantity							214			0
S3	2009	2009	2009	2	0	2	Export	710	South Africa	ZAF	104	Myanmar	MMR								06	SUGAR,SUGR.PREPTNS,HONEY	1	No Quantity							5933			0
S3	2009	2009	2009	2	0	2	Export	710	South Africa	ZAF	108	Burundi	BDI								06	SUGAR,SUGR.PREPTNS,HONEY	1	No Quantity							692458			0
S3	2009	2009	2009	2	0	2	Export	710	South Africa	ZAF	120	Cameroon	CMR								06	SUGAR,SUGR.PREPTNS,HONEY	1	No Quantity							84284			0
S3	2009	2009	2009	2	0	2	Export	710	South Africa	ZAF	124	Canada	CAN								06	SUGAR,SUGR.PREPTNS,HONEY	1	No Quantity							866327			0
S3	2009	2009	2009	2	0	2	Export	710	South Africa	ZAF	132	Cabo Verde	CPV								06	SUGAR,SUGR.PREPTNS,HONEY	1	No Quantity							212055			0
S3	2009	2009	2009	2	0	2	Export	710	South Africa	ZAF	144	Sri Lanka	LKA								06	SUGAR,SUGR.PREPTNS,HONEY	1	No Quantity							38060			0
S3	2009	2009	2009	2	0	2	Export	710	South Africa	ZAF	148	Chad	TCD								06	SUGAR,SUGR.PREPTNS,HONEY	1	No Quantity							56			0
S3	2009	2009	2009	2	0	2	Export	710	South Africa	ZAF	152	Chile	CHL								06	SUGAR,SUGR.PREPTNS,HONEY	1	No Quantity							176972			0
S3	2009	2009	2009	2	0	2	Export	710	South Africa	ZAF	156	China	CHN								06	SUGAR,SUGR.PREPTNS,HONEY	1	No Quantity							581461			0
S3	2009	2009	2009	2	0	2	Export	710	South Africa	ZAF	174	Comoros	COM								06	SUGAR,SUGR.PREPTNS,HONEY	1	No Quantity							2192379			0
S3	2009	2009	2009	2	0	2	Export	710	South Africa	ZAF	175	Mayotte	MYT								06	SUGAR,SUGR.PREPTNS,HONEY	1	No Quantity							457030			0
S3	2009	2009	2009	2	0	2	Export	710	South Africa	ZAF	178	Congo	COG								06	SUGAR,SUGR.PREPTNS,HONEY	1	No Quantity							18478			0
S3	2009	2009	2009	2	0	2	Export	710	South Africa	ZAF	180	Dem. Rep. of the Congo	COD								06	SUGAR,SUGR.PREPTNS,HONEY	1	No Quantity							2153660			0
S3	2009	2009	2009	2	0	2	Export	710	South Africa	ZAF	196	Cyprus	CYP								06	SUGAR,SUGR.PREPTNS,HONEY	1	No Quantity							8068			0
S3	2009	2009	2009	2	0	2	Export	710	South Africa	ZAF	203	Czechia	CZE								06	SUGAR,SUGR.PREPTNS,HONEY	1	No Quantity							9993			0
S3	2009	2009	2009	2	0	2	Export	710	South Africa	ZAF	204	Benin	BEN								06	SUGAR,SUGR.PREPTNS,HONEY	1	No Quantity							1460			0
S3	2009	2009	2009	2	0	2	Export	710	South Africa	ZAF	208	Denmark	DNK								06	SUGAR,SUGR.PREPTNS,HONEY	1	No Quantity							25774			0
S3	2009	2009	2009	2	0	2	Export	710	South Africa	ZAF	214	Dominican Rep.	DOM								06	SUGAR,SUGR.PREPTNS,HONEY	1	No Quantity							88			0
S3	2009	2009	2009	2	0	2	Export	710	South Africa	ZAF	226	Equatorial Guinea	GNQ								06	SUGAR,SUGR.PREPTNS,HONEY	1	No Quantity							20399			0
S3	2009	2009	2009	2	0	2	Export	710	South Africa	ZAF	231	Ethiopia	ETH								06	SUGAR,SUGR.PREPTNS,HONEY	1	No Quantity							9179			0
S3	2009	2009	2009	2	0	2	Export	710	South Africa	ZAF	251	France	FRA								06	SUGAR,SUGR.PREPTNS,HONEY	1	No Quantity							257436			0
S3	2009	2009	2009	2	0	2	Export	710	South Africa	ZAF	266	Gabon	GAB								06	SUGAR,SUGR.PREPTNS,HONEY	1	No Quantity							1524			0
S3	2009	2009	2009	2	0	2	Export	710	South Africa	ZAF	270	Gambia	GMB								06	SUGAR,SUGR.PREPTNS,HONEY	1	No Quantity							147328			0
S3	2009	2009	2009	2	0	2	Export	710	South Africa	ZAF	276	Germany	DEU								06	SUGAR,SUGR.PREPTNS,HONEY	1	No Quantity							212671			0
S3	2009	2009	2009	2	0	2	Export	710	South Africa	ZAF	288	Ghana	GHA								06	SUGAR,SUGR.PREPTNS,HONEY	1	No Quantity							2687144			0
S3	2009	2009	2009	2	0	2	Export	710	South Africa	ZAF	300	Greece	GRC								06	SUGAR,SUGR.PREPTNS,HONEY	1	No Quantity							6250			0
S3	2009	2009	2009	2	0	2	Export	710	South Africa	ZAF	324	Guinea	GIN								06	SUGAR,SUGR.PREPTNS,HONEY	1	No Quantity							410984			0
S3	2009	2009	2009	2	0	2	Export	710	South Africa	ZAF	344	China, Hong Kong SAR	HKG								06	SUGAR,SUGR.PREPTNS,HONEY	1	No Quantity							263844			0
S3	2009	2009	2009	2	0	2	Export	710	South Africa	ZAF	360	Indonesia	IDN								06	SUGAR,SUGR.PREPTNS,HONEY	1	No Quantity							72198733			0
S3	2009	2009	2009	2	0	2	Export	710	South Africa	ZAF	364	Iran	IRN								06	SUGAR,SUGR.PREPTNS,HONEY	1	No Quantity							12793223			0
S3	2009	2009	2009	2	0	2	Export	710	South Africa	ZAF	372	Ireland	IRL								06	SUGAR,SUGR.PREPTNS,HONEY	1	No Quantity							27780			0
S3	2009	2009	2009	2	0	2	Export	710	South Africa	ZAF	376	Israel	ISR								06	SUGAR,SUGR.PREPTNS,HONEY	1	No Quantity							524935			0
S3	2009	2009	2009	2	0	2	Export	710	South Africa	ZAF	381	Italy	ITA								06	SUGAR,SUGR.PREPTNS,HONEY	1	No Quantity							391264			0
S3	2009	2009	2009	2	0	2	Export	710	South Africa	ZAF	384	Côte d'Ivoire	CIV								06	SUGAR,SUGR.PREPTNS,HONEY	1	No Quantity							862193			0
S3	2009	2009	2009	2	0	2	Export	710	South Africa	ZAF	388	Jamaica	JAM								06	SUGAR,SUGR.PREPTNS,HONEY	1	No Quantity							36195			0
S3	2009	2009	2009	2	0	2	Export	710	South Africa	ZAF	392	Japan	JPN								06	SUGAR,SUGR.PREPTNS,HONEY	1	No Quantity							44700461			0
S3	2009	2009	2009	2	0	2	Export	710	South Africa	ZAF	400	Jordan	JOR								06	SUGAR,SUGR.PREPTNS,HONEY	1	No Quantity							51907			0
S3	2009	2009	2009	2	0	2	Export	710	South Africa	ZAF	404	Kenya	KEN								06	SUGAR,SUGR.PREPTNS,HONEY	1	No Quantity							13217104			0
S3	2009	2009	2009	2	0	2	Export	710	South Africa	ZAF	410	Rep. of Korea	KOR								06	SUGAR,SUGR.PREPTNS,HONEY	1	No Quantity							10354232			0
S3	2009	2009	2009	2	0	2	Export	710	South Africa	ZAF	414	Kuwait	KWT								06	SUGAR,SUGR.PREPTNS,HONEY	1	No Quantity							47321			0
S3	2009	2009	2009	2	0	2	Export	710	South Africa	ZAF	422	Lebanon	LBN								06	SUGAR,SUGR.PREPTNS,HONEY	1	No Quantity							8993			0
S3	2009	2009	2009	2	0	2	Export	710	South Africa	ZAF	430	Liberia	LBR								06	SUGAR,SUGR.PREPTNS,HONEY	1	No Quantity							58106			0
S3	2009	2009	2009	2	0	2	Export	710	South Africa	ZAF	450	Madagascar	MDG								06	SUGAR,SUGR.PREPTNS,HONEY	1	No Quantity							12589578			0
S3	2009	2009	2009	2	0	2	Export	710	South Africa	ZAF	454	Malawi	MWI								06	SUGAR,SUGR.PREPTNS,HONEY	1	No Quantity							909129			0
S3	2009	2009	2009	2	0	2	Export	710	South Africa	ZAF	458	Malaysia	MYS								06	SUGAR,SUGR.PREPTNS,HONEY	1	No Quantity							14351			0
S3	2009	2009	2009	2	0	2	Export	710	South Africa	ZAF	462	Maldives	MDV								06	SUGAR,SUGR.PREPTNS,HONEY	1	No Quantity							11213			0
S3	2009	2009	2009	2	0	2	Export	710	South Africa	ZAF	466	Mali	MLI								06	SUGAR,SUGR.PREPTNS,HONEY	1	No Quantity							47			0
S3	2009	2009	2009	2	0	2	Export	710	South Africa	ZAF	478	Mauritania	MRT								06	SUGAR,SUGR.PREPTNS,HONEY	1	No Quantity							81719			0
S3	2009	2009	2009	2	0	2	Export	710	South Africa	ZAF	480	Mauritius	MUS								06	SUGAR,SUGR.PREPTNS,HONEY	1	No Quantity							872519			0
S3	2009	2009	2009	2	0	2	Export	710	South Africa	ZAF	484	Mexico	MEX								06	SUGAR,SUGR.PREPTNS,HONEY	1	No Quantity							13			0
S3	2009	2009	2009	2	0	2	Export	710	South Africa	ZAF	490	Other Asia, nes									06	SUGAR,SUGR.PREPTNS,HONEY	1	No Quantity							96			0
S3	2009	2009	2009	2	0	2	Export	710	South Africa	ZAF	508	Mozambique	MOZ								06	SUGAR,SUGR.PREPTNS,HONEY	1	No Quantity							68935337			0
S3	2009	2009	2009	2	0	2	Export	710	South Africa	ZAF	512	Oman	OMN								06	SUGAR,SUGR.PREPTNS,HONEY	1	No Quantity							87469			0
S3	2009	2009	2009	2	0	2	Export	710	South Africa	ZAF	528	Netherlands	NLD								06	SUGAR,SUGR.PREPTNS,HONEY	1	No Quantity							260783			0
S3	2009	2009	2009	2	0	2	Export	710	South Africa	ZAF	554	New Zealand	NZL								06	SUGAR,SUGR.PREPTNS,HONEY	1	No Quantity							1426413			0
S3	2009	2009	2009	2	0	2	Export	710	South Africa	ZAF	566	Nigeria	NGA								06	SUGAR,SUGR.PREPTNS,HONEY	1	No Quantity							1226951			0
S3	2009	2009	2009	2	0	2	Export	710	South Africa	ZAF	579	Norway	NOR								06	SUGAR,SUGR.PREPTNS,HONEY	1	No Quantity							610			0
S3	2009	2009	2009	2	0	2	Export	710	South Africa	ZAF	591	Panama	PAN								06	SUGAR,SUGR.PREPTNS,HONEY	1	No Quantity							153			0
S3	2009	2009	2009	2	0	2	Export	710	South Africa	ZAF	620	Portugal	PRT								06	SUGAR,SUGR.PREPTNS,HONEY	1	No Quantity							92454			0
S3	2009	2009	2009	2	0	2	Export	710	South Africa	ZAF	634	Qatar	QAT								06	SUGAR,SUGR.PREPTNS,HONEY	1	No Quantity							78837			0
S3	2009	2009	2009	2	0	2	Export	710	South Africa	ZAF	643	Russian Federation	RUS								06	SUGAR,SUGR.PREPTNS,HONEY	1	No Quantity							12076776			0
S3	2009	2009	2009	2	0	2	Export	710	South Africa	ZAF	646	Rwanda	RWA								06	SUGAR,SUGR.PREPTNS,HONEY	1	No Quantity							1129209			0
S3	2009	2009	2009	2	0	2	Export	710	South Africa	ZAF	654	Saint Helena	SHN								06	SUGAR,SUGR.PREPTNS,HONEY	1	No Quantity							77265			0
S3	2009	2009	2009	2	0	2	Export	710	South Africa	ZAF	682	Saudi Arabia	SAU								06	SUGAR,SUGR.PREPTNS,HONEY	1	No Quantity							465031			0
S3	2009	2009	2009	2	0	2	Export	710	South Africa	ZAF	686	Senegal	SEN								06	SUGAR,SUGR.PREPTNS,HONEY	1	No Quantity							391217			0
S3	2009	2009	2009	2	0	2	Export	710	South Africa	ZAF	690	Seychelles	SYC								06	SUGAR,SUGR.PREPTNS,HONEY	1	No Quantity							304278			0
S3	2009	2009	2009	2	0	2	Export	710	South Africa	ZAF	694	Sierra Leone	SLE								06	SUGAR,SUGR.PREPTNS,HONEY	1	No Quantity							85081			0
S3	2009	2009	2009	2	0	2	Export	710	South Africa	ZAF	699	India	IND								06	SUGAR,SUGR.PREPTNS,HONEY	1	No Quantity							9613667			0
S3	2009	2009	2009	2	0	2	Export	710	South Africa	ZAF	702	Singapore	SGP								06	SUGAR,SUGR.PREPTNS,HONEY	1	No Quantity							54869			0
S3	2009	2009	2009	2	0	2	Export	710	South Africa	ZAF	704	Viet Nam	VNM								06	SUGAR,SUGR.PREPTNS,HONEY	1	No Quantity							25533			0
S3	2009	2009	2009	2	0	2	Export	710	South Africa	ZAF	705	Slovenia	SVN								06	SUGAR,SUGR.PREPTNS,HONEY	1	No Quantity							696			0
S3	2009	2009	2009	2	0	2	Export	710	South Africa	ZAF	716	Zimbabwe	ZWE								06	SUGAR,SUGR.PREPTNS,HONEY	1	No Quantity							28423727			0
S3	2009	2009	2009	2	0	2	Export	710	South Africa	ZAF	724	Spain	ESP								06	SUGAR,SUGR.PREPTNS,HONEY	1	No Quantity							1103467			0
S3	2009	2009	2009	2	0	2	Export	710	South Africa	ZAF	736	Fmr Sudan	SDN								06	SUGAR,SUGR.PREPTNS,HONEY	1	No Quantity							16527361			0
S3	2009	2009	2009	2	0	2	Export	710	South Africa	ZAF	757	Switzerland	CHE								06	SUGAR,SUGR.PREPTNS,HONEY	1	No Quantity							244230			0
S3	2009	2009	2009	2	0	2	Export	710	South Africa	ZAF	764	Thailand	THA								06	SUGAR,SUGR.PREPTNS,HONEY	1	No Quantity							38911			0
S3	2009	2009	2009	2	0	2	Export	710	South Africa	ZAF	784	United Arab Emirates	ARE								06	SUGAR,SUGR.PREPTNS,HONEY	1	No Quantity							1139157			0
S3	2009	2009	2009	2	0	2	Export	710	South Africa	ZAF	788	Tunisia	TUN								06	SUGAR,SUGR.PREPTNS,HONEY	1	No Quantity							19			0
S3	2009	2009	2009	2	0	2	Export	710	South Africa	ZAF	800	Uganda	UGA								06	SUGAR,SUGR.PREPTNS,HONEY	1	No Quantity							7001399			0
S3	2009	2009	2009	2	0	2	Export	710	South Africa	ZAF	818	Egypt	EGY								06	SUGAR,SUGR.PREPTNS,HONEY	1	No Quantity							7425			0
S3	2009	2009	2009	2	0	2	Export	710	South Africa	ZAF	826	United Kingdom	GBR								06	SUGAR,SUGR.PREPTNS,HONEY	1	No Quantity							732533			0
S3	2009	2009	2009	2	0	2	Export	710	South Africa	ZAF	834	United Rep. of Tanzania	TZA								06	SUGAR,SUGR.PREPTNS,HONEY	1	No Quantity							4483543			0
S3	2009	2009	2009	2	0	2	Export	710	South Africa	ZAF	837	Bunkers									06	SUGAR,SUGR.PREPTNS,HONEY	1	No Quantity							238207			0
S3	2009	2009	2009	2	0	2	Export	710	South Africa	ZAF	842	USA	USA								06	SUGAR,SUGR.PREPTNS,HONEY	1	No Quantity							20502049			0
S3	2009	2009	2009	2	0	2	Export	710	South Africa	ZAF	858	Uruguay	URY								06	SUGAR,SUGR.PREPTNS,HONEY	1	No Quantity							13611			0
S3	2009	2009	2009	2	0	2	Export	710	South Africa	ZAF	894	Zambia	ZMB								06	SUGAR,SUGR.PREPTNS,HONEY	1	No Quantity							2476645			0
S3	2009	2009	2009	2	0	2	Export	710	South Africa	ZAF	899	Areas, nes									06	SUGAR,SUGR.PREPTNS,HONEY	1	No Quantity							4909			0
S3	2009	2009	2009	2	0	2	Export	724	Spain	ESP	0	World	WLD								06	SUGAR,SUGR.PREPTNS,HONEY	1	No Quantity							596049055			0
S3	2009	2009	2009	2	0	2	Export	724	Spain	ESP	4	Afghanistan	AFG								06	SUGAR,SUGR.PREPTNS,HONEY	1	No Quantity							62548			0
S3	2009	2009	2009	2	0	2	Export	724	Spain	ESP	8	Albania	ALB								06	SUGAR,SUGR.PREPTNS,HONEY	1	No Quantity							47822			0
S3	2009	2009	2009	2	0	2	Export	724	Spain	ESP	12	Algeria	DZA								06	SUGAR,SUGR.PREPTNS,HONEY	1	No Quantity							5399608			0
S3	2009	2009	2009	2	0	2	Export	724	Spain	ESP	20	Andorra	AND								06	SUGAR,SUGR.PREPTNS,HONEY	1	No Quantity							4951235			0
S3	2009	2009	2009	2	0	2	Export	724	Spain	ESP	24	Angola	AGO								06	SUGAR,SUGR.PREPTNS,HONEY	1	No Quantity							62696			0
S3	2009	2009	2009	2	0	2	Export	724	Spain	ESP	31	Azerbaijan	AZE								06	SUGAR,SUGR.PREPTNS,HONEY	1	No Quantity							2249			0
S3	2009	2009	2009	2	0	2	Export	724	Spain	ESP	32	Argentina	ARG								06	SUGAR,SUGR.PREPTNS,HONEY	1	No Quantity							940920			0
S3	2009	2009	2009	2	0	2	Export	724	Spain	ESP	36	Australia	AUS								06	SUGAR,SUGR.PREPTNS,HONEY	1	No Quantity							5651474			0
S3	2009	2009	2009	2	0	2	Export	724	Spain	ESP	40	Austria	AUT								06	SUGAR,SUGR.PREPTNS,HONEY	1	No Quantity							5230544			0
S3	2009	2009	2009	2	0	2	Export	724	Spain	ESP	44	Bahamas	BHS								06	SUGAR,SUGR.PREPTNS,HONEY	1	No Quantity							379			0
S3	2009	2009	2009	2	0	2	Export	724	Spain	ESP	48	Bahrain	BHR								06	SUGAR,SUGR.PREPTNS,HONEY	1	No Quantity							50435			0
S3	2009	2009	2009	2	0	2	Export	724	Spain	ESP	50	Bangladesh	BGD								06	SUGAR,SUGR.PREPTNS,HONEY	1	No Quantity							35669			0
S3	2009	2009	2009	2	0	2	Export	724	Spain	ESP	51	Armenia	ARM								06	SUGAR,SUGR.PREPTNS,HONEY	1	No Quantity							74832			0
S3	2009	2009	2009	2	0	2	Export	724	Spain	ESP	52	Barbados	BRB								06	SUGAR,SUGR.PREPTNS,HONEY	1	No Quantity							118003			0
S3	2009	2009	2009	2	0	2	Export	724	Spain	ESP	56	Belgium	BEL								06	SUGAR,SUGR.PREPTNS,HONEY	1	No Quantity							10840954			0
S3	2009	2009	2009	2	0	2	Export	724	Spain	ESP	68	Bolivia (Plurinational State of)	BOL								06	SUGAR,SUGR.PREPTNS,HONEY	1	No Quantity							48443			0
S3	2009	2009	2009	2	0	2	Export	724	Spain	ESP	70	Bosnia Herzegovina	BIH								06	SUGAR,SUGR.PREPTNS,HONEY	1	No Quantity							854094			0
S3	2009	2009	2009	2	0	2	Export	724	Spain	ESP	76	Brazil	BRA								06	SUGAR,SUGR.PREPTNS,HONEY	1	No Quantity							1828841			0
S3	2009	2009	2009	2	0	2	Export	724	Spain	ESP	100	Bulgaria	BGR								06	SUGAR,SUGR.PREPTNS,HONEY	1	No Quantity							672123			0
S3	2009	2009	2009	2	0	2	Export	724	Spain	ESP	112	Belarus	BLR								06	SUGAR,SUGR.PREPTNS,HONEY	1	No Quantity							27348			0
S3	2009	2009	2009	2	0	2	Export	724	Spain	ESP	120	Cameroon	CMR								06	SUGAR,SUGR.PREPTNS,HONEY	1	No Quantity							36604			0
S3	2009	2009	2009	2	0	2	Export	724	Spain	ESP	124	Canada	CAN								06	SUGAR,SUGR.PREPTNS,HONEY	1	No Quantity							7377361			0
S3	2009	2009	2009	2	0	2	Export	724	Spain	ESP	132	Cabo Verde	CPV								06	SUGAR,SUGR.PREPTNS,HONEY	1	No Quantity							108562			0
S3	2009	2009	2009	2	0	2	Export	724	Spain	ESP	136	Cayman Isds	CYM								06	SUGAR,SUGR.PREPTNS,HONEY	1	No Quantity							1723			0
S3	2009	2009	2009	2	0	2	Export	724	Spain	ESP	144	Sri Lanka	LKA								06	SUGAR,SUGR.PREPTNS,HONEY	1	No Quantity							28811			0
S3	2009	2009	2009	2	0	2	Export	724	Spain	ESP	152	Chile	CHL								06	SUGAR,SUGR.PREPTNS,HONEY	1	No Quantity							597882			0
S3	2009	2009	2009	2	0	2	Export	724	Spain	ESP	156	China	CHN								06	SUGAR,SUGR.PREPTNS,HONEY	1	No Quantity							861425			0
S3	2009	2009	2009	2	0	2	Export	724	Spain	ESP	170	Colombia	COL								06	SUGAR,SUGR.PREPTNS,HONEY	1	No Quantity							1956134			0
S3	2009	2009	2009	2	0	2	Export	724	Spain	ESP	188	Costa Rica	CRI								06	SUGAR,SUGR.PREPTNS,HONEY	1	No Quantity							296413			0
S3	2009	2009	2009	2	0	2	Export	724	Spain	ESP	191	Croatia	HRV								06	SUGAR,SUGR.PREPTNS,HONEY	1	No Quantity							1572387			0
S3	2009	2009	2009	2	0	2	Export	724	Spain	ESP	192	Cuba	CUB								06	SUGAR,SUGR.PREPTNS,HONEY	1	No Quantity							1135643			0
S3	2009	2009	2009	2	0	2	Export	724	Spain	ESP	196	Cyprus	CYP								06	SUGAR,SUGR.PREPTNS,HONEY	1	No Quantity							1207582			0
S3	2009	2009	2009	2	0	2	Export	724	Spain	ESP	203	Czechia	CZE								06	SUGAR,SUGR.PREPTNS,HONEY	1	No Quantity							8547925			0
S3	2009	2009	2009	2	0	2	Export	724	Spain	ESP	204	Benin	BEN								06	SUGAR,SUGR.PREPTNS,HONEY	1	No Quantity							35951			0
S3	2009	2009	2009	2	0	2	Export	724	Spain	ESP	208	Denmark	DNK								06	SUGAR,SUGR.PREPTNS,HONEY	1	No Quantity							2377099			0
S3	2009	2009	2009	2	0	2	Export	724	Spain	ESP	214	Dominican Rep.	DOM								06	SUGAR,SUGR.PREPTNS,HONEY	1	No Quantity							1190560			0
S3	2009	2009	2009	2	0	2	Export	724	Spain	ESP	218	Ecuador	ECU								06	SUGAR,SUGR.PREPTNS,HONEY	1	No Quantity							361914			0
S3	2009	2009	2009	2	0	2	Export	724	Spain	ESP	222	El Salvador	SLV								06	SUGAR,SUGR.PREPTNS,HONEY	1	No Quantity							101611			0
S3	2009	2009	2009	2	0	2	Export	724	Spain	ESP	226	Equatorial Guinea	GNQ								06	SUGAR,SUGR.PREPTNS,HONEY	1	No Quantity							164028			0
S3	2009	2009	2009	2	0	2	Export	724	Spain	ESP	233	Estonia	EST								06	SUGAR,SUGR.PREPTNS,HONEY	1	No Quantity							197016			0
S3	2009	2009	2009	2	0	2	Export	724	Spain	ESP	246	Finland	FIN								06	SUGAR,SUGR.PREPTNS,HONEY	1	No Quantity							1651204			0
S3	2009	2009	2009	2	0	2	Export	724	Spain	ESP	251	France	FRA								06	SUGAR,SUGR.PREPTNS,HONEY	1	No Quantity							146472168			0
S3	2009	2009	2009	2	0	2	Export	724	Spain	ESP	258	French Polynesia	PYF								06	SUGAR,SUGR.PREPTNS,HONEY	1	No Quantity							67253			0
S3	2009	2009	2009	2	0	2	Export	724	Spain	ESP	266	Gabon	GAB								06	SUGAR,SUGR.PREPTNS,HONEY	1	No Quantity							15996			0
S3	2009	2009	2009	2	0	2	Export	724	Spain	ESP	268	Georgia	GEO								06	SUGAR,SUGR.PREPTNS,HONEY	1	No Quantity							525			0
S3	2009	2009	2009	2	0	2	Export	724	Spain	ESP	270	Gambia	GMB								06	SUGAR,SUGR.PREPTNS,HONEY	1	No Quantity							9084			0
S3	2009	2009	2009	2	0	2	Export	724	Spain	ESP	276	Germany	DEU								06	SUGAR,SUGR.PREPTNS,HONEY	1	No Quantity							70401171			0
S3	2009	2009	2009	2	0	2	Export	724	Spain	ESP	288	Ghana	GHA								06	SUGAR,SUGR.PREPTNS,HONEY	1	No Quantity							93621			0
S3	2009	2009	2009	2	0	2	Export	724	Spain	ESP	292	Gibraltar	GIB								06	SUGAR,SUGR.PREPTNS,HONEY	1	No Quantity							514693			0
S3	2009	2009	2009	2	0	2	Export	724	Spain	ESP	300	Greece	GRC								06	SUGAR,SUGR.PREPTNS,HONEY	1	No Quantity							7221421			0
S3	2009	2009	2009	2	0	2	Export	724	Spain	ESP	316	Guam	GUM								06	SUGAR,SUGR.PREPTNS,HONEY	1	No Quantity							10770			0
S3	2009	2009	2009	2	0	2	Export	724	Spain	ESP	320	Guatemala	GTM								06	SUGAR,SUGR.PREPTNS,HONEY	1	No Quantity							319905			0
S3	2009	2009	2009	2	0	2	Export	724	Spain	ESP	324	Guinea	GIN								06	SUGAR,SUGR.PREPTNS,HONEY	1	No Quantity							33890			0
S3	2009	2009	2009	2	0	2	Export	724	Spain	ESP	328	Guyana	GUY								06	SUGAR,SUGR.PREPTNS,HONEY	1	No Quantity							30662			0
S3	2009	2009	2009	2	0	2	Export	724	Spain	ESP	340	Honduras	HND								06	SUGAR,SUGR.PREPTNS,HONEY	1	No Quantity							14017			0
S3	2009	2009	2009	2	0	2	Export	724	Spain	ESP	344	China, Hong Kong SAR	HKG								06	SUGAR,SUGR.PREPTNS,HONEY	1	No Quantity							198451			0
S3	2009	2009	2009	2	0	2	Export	724	Spain	ESP	348	Hungary	HUN								06	SUGAR,SUGR.PREPTNS,HONEY	1	No Quantity							2902373			0
S3	2009	2009	2009	2	0	2	Export	724	Spain	ESP	352	Iceland	ISL								06	SUGAR,SUGR.PREPTNS,HONEY	1	No Quantity							174985			0
S3	2009	2009	2009	2	0	2	Export	724	Spain	ESP	364	Iran	IRN								06	SUGAR,SUGR.PREPTNS,HONEY	1	No Quantity							503889			0
S3	2009	2009	2009	2	0	2	Export	724	Spain	ESP	368	Iraq	IRQ								06	SUGAR,SUGR.PREPTNS,HONEY	1	No Quantity							1121486			0
S3	2009	2009	2009	2	0	2	Export	724	Spain	ESP	372	Ireland	IRL								06	SUGAR,SUGR.PREPTNS,HONEY	1	No Quantity							5286207			0
S3	2009	2009	2009	2	0	2	Export	724	Spain	ESP	376	Israel	ISR								06	SUGAR,SUGR.PREPTNS,HONEY	1	No Quantity							11159811			0
S3	2009	2009	2009	2	0	2	Export	724	Spain	ESP	381	Italy	ITA								06	SUGAR,SUGR.PREPTNS,HONEY	1	No Quantity							34193010			0
S3	2009	2009	2009	2	0	2	Export	724	Spain	ESP	384	Côte d'Ivoire	CIV								06	SUGAR,SUGR.PREPTNS,HONEY	1	No Quantity							39894			0
S3	2009	2009	2009	2	0	2	Export	724	Spain	ESP	388	Jamaica	JAM								06	SUGAR,SUGR.PREPTNS,HONEY	1	No Quantity							1894			0
S3	2009	2009	2009	2	0	2	Export	724	Spain	ESP	392	Japan	JPN								06	SUGAR,SUGR.PREPTNS,HONEY	1	No Quantity							7290229			0
S3	2009	2009	2009	2	0	2	Export	724	Spain	ESP	398	Kazakhstan	KAZ								06	SUGAR,SUGR.PREPTNS,HONEY	1	No Quantity							131554			0
S3	2009	2009	2009	2	0	2	Export	724	Spain	ESP	400	Jordan	JOR								06	SUGAR,SUGR.PREPTNS,HONEY	1	No Quantity							4880856			0
S3	2009	2009	2009	2	0	2	Export	724	Spain	ESP	404	Kenya	KEN								06	SUGAR,SUGR.PREPTNS,HONEY	1	No Quantity							71446			0
S3	2009	2009	2009	2	0	2	Export	724	Spain	ESP	410	Rep. of Korea	KOR								06	SUGAR,SUGR.PREPTNS,HONEY	1	No Quantity							1444281			0
S3	2009	2009	2009	2	0	2	Export	724	Spain	ESP	414	Kuwait	KWT								06	SUGAR,SUGR.PREPTNS,HONEY	1	No Quantity							1001725			0
S3	2009	2009	2009	2	0	2	Export	724	Spain	ESP	422	Lebanon	LBN								06	SUGAR,SUGR.PREPTNS,HONEY	1	No Quantity							1977595			0
S3	2009	2009	2009	2	0	2	Export	724	Spain	ESP	428	Latvia	LVA								06	SUGAR,SUGR.PREPTNS,HONEY	1	No Quantity							238352			0
S3	2009	2009	2009	2	0	2	Export	724	Spain	ESP	434	Libya	LBY								06	SUGAR,SUGR.PREPTNS,HONEY	1	No Quantity							1467966			0
S3	2009	2009	2009	2	0	2	Export	724	Spain	ESP	440	Lithuania	LTU								06	SUGAR,SUGR.PREPTNS,HONEY	1	No Quantity							729305			0
S3	2009	2009	2009	2	0	2	Export	724	Spain	ESP	442	Luxembourg	LUX								06	SUGAR,SUGR.PREPTNS,HONEY	1	No Quantity							8988			0
S3	2009	2009	2009	2	0	2	Export	724	Spain	ESP	458	Malaysia	MYS								06	SUGAR,SUGR.PREPTNS,HONEY	1	No Quantity							129273			0
S3	2009	2009	2009	2	0	2	Export	724	Spain	ESP	462	Maldives	MDV								06	SUGAR,SUGR.PREPTNS,HONEY	1	No Quantity							31060			0
S3	2009	2009	2009	2	0	2	Export	724	Spain	ESP	470	Malta	MLT								06	SUGAR,SUGR.PREPTNS,HONEY	1	No Quantity							344352			0
S3	2009	2009	2009	2	0	2	Export	724	Spain	ESP	478	Mauritania	MRT								06	SUGAR,SUGR.PREPTNS,HONEY	1	No Quantity							37940			0
S3	2009	2009	2009	2	0	2	Export	724	Spain	ESP	480	Mauritius	MUS								06	SUGAR,SUGR.PREPTNS,HONEY	1	No Quantity							60322			0
S3	2009	2009	2009	2	0	2	Export	724	Spain	ESP	484	Mexico	MEX								06	SUGAR,SUGR.PREPTNS,HONEY	1	No Quantity							4655709			0
S3	2009	2009	2009	2	0	2	Export	724	Spain	ESP	490	Other Asia, nes									06	SUGAR,SUGR.PREPTNS,HONEY	1	No Quantity							446382			0
S3	2009	2009	2009	2	0	2	Export	724	Spain	ESP	496	Mongolia	MNG								06	SUGAR,SUGR.PREPTNS,HONEY	1	No Quantity							720			0
S3	2009	2009	2009	2	0	2	Export	724	Spain	ESP	499	Montenegro	MNE								06	SUGAR,SUGR.PREPTNS,HONEY	1	No Quantity							112511			0
S3	2009	2009	2009	2	0	2	Export	724	Spain	ESP	504	Morocco	MAR								06	SUGAR,SUGR.PREPTNS,HONEY	1	No Quantity							3224575			0
S3	2009	2009	2009	2	0	2	Export	724	Spain	ESP	512	Oman	OMN								06	SUGAR,SUGR.PREPTNS,HONEY	1	No Quantity							105528			0
S3	2009	2009	2009	2	0	2	Export	724	Spain	ESP	524	Nepal	NPL								06	SUGAR,SUGR.PREPTNS,HONEY	1	No Quantity							7006			0
S3	2009	2009	2009	2	0	2	Export	724	Spain	ESP	528	Netherlands	NLD								06	SUGAR,SUGR.PREPTNS,HONEY	1	No Quantity							21789361			0
S3	2009	2009	2009	2	0	2	Export	724	Spain	ESP	530	Neth. Antilles	ANT								06	SUGAR,SUGR.PREPTNS,HONEY	1	No Quantity							15843			0
S3	2009	2009	2009	2	0	2	Export	724	Spain	ESP	540	New Caledonia	NCL								06	SUGAR,SUGR.PREPTNS,HONEY	1	No Quantity							16940			0
S3	2009	2009	2009	2	0	2	Export	724	Spain	ESP	554	New Zealand	NZL								06	SUGAR,SUGR.PREPTNS,HONEY	1	No Quantity							1008648			0
S3	2009	2009	2009	2	0	2	Export	724	Spain	ESP	566	Nigeria	NGA								06	SUGAR,SUGR.PREPTNS,HONEY	1	No Quantity							368773			0
S3	2009	2009	2009	2	0	2	Export	724	Spain	ESP	568	Other Europe, nes									06	SUGAR,SUGR.PREPTNS,HONEY	1	No Quantity							2548153			0
S3	2009	2009	2009	2	0	2	Export	724	Spain	ESP	579	Norway	NOR								06	SUGAR,SUGR.PREPTNS,HONEY	1	No Quantity							1291926			0
S3	2009	2009	2009	2	0	2	Export	724	Spain	ESP	591	Panama	PAN								06	SUGAR,SUGR.PREPTNS,HONEY	1	No Quantity							262306			0
S3	2009	2009	2009	2	0	2	Export	724	Spain	ESP	600	Paraguay	PRY								06	SUGAR,SUGR.PREPTNS,HONEY	1	No Quantity							64016			0
S3	2009	2009	2009	2	0	2	Export	724	Spain	ESP	604	Peru	PER								06	SUGAR,SUGR.PREPTNS,HONEY	1	No Quantity							228430			0
S3	2009	2009	2009	2	0	2	Export	724	Spain	ESP	608	Philippines	PHL								06	SUGAR,SUGR.PREPTNS,HONEY	1	No Quantity							805782			0
S3	2009	2009	2009	2	0	2	Export	724	Spain	ESP	616	Poland	POL								06	SUGAR,SUGR.PREPTNS,HONEY	1	No Quantity							9175093			0
S3	2009	2009	2009	2	0	2	Export	724	Spain	ESP	620	Portugal	PRT								06	SUGAR,SUGR.PREPTNS,HONEY	1	No Quantity							48866411			0
S3	2009	2009	2009	2	0	2	Export	724	Spain	ESP	624	Guinea-Bissau	GNB								06	SUGAR,SUGR.PREPTNS,HONEY	1	No Quantity							17801			0
S3	2009	2009	2009	2	0	2	Export	724	Spain	ESP	634	Qatar	QAT								06	SUGAR,SUGR.PREPTNS,HONEY	1	No Quantity							324596			0
S3	2009	2009	2009	2	0	2	Export	724	Spain	ESP	642	Romania	ROU								06	SUGAR,SUGR.PREPTNS,HONEY	1	No Quantity							2440285			0
S3	2009	2009	2009	2	0	2	Export	724	Spain	ESP	643	Russian Federation	RUS								06	SUGAR,SUGR.PREPTNS,HONEY	1	No Quantity							3090855			0
S3	2009	2009	2009	2	0	2	Export	724	Spain	ESP	682	Saudi Arabia	SAU								06	SUGAR,SUGR.PREPTNS,HONEY	1	No Quantity							2065091			0
S3	2009	2009	2009	2	0	2	Export	724	Spain	ESP	686	Senegal	SEN								06	SUGAR,SUGR.PREPTNS,HONEY	1	No Quantity							566559			0
S3	2009	2009	2009	2	0	2	Export	724	Spain	ESP	688	Serbia	SRB								06	SUGAR,SUGR.PREPTNS,HONEY	1	No Quantity							390571			0
S3	2009	2009	2009	2	0	2	Export	724	Spain	ESP	694	Sierra Leone	SLE								06	SUGAR,SUGR.PREPTNS,HONEY	1	No Quantity							2550			0
S3	2009	2009	2009	2	0	2	Export	724	Spain	ESP	699	India	IND								06	SUGAR,SUGR.PREPTNS,HONEY	1	No Quantity							85069			0
S3	2009	2009	2009	2	0	2	Export	724	Spain	ESP	702	Singapore	SGP								06	SUGAR,SUGR.PREPTNS,HONEY	1	No Quantity							209978			0
S3	2009	2009	2009	2	0	2	Export	724	Spain	ESP	703	Slovakia	SVK								06	SUGAR,SUGR.PREPTNS,HONEY	1	No Quantity							1114717			0
S3	2009	2009	2009	2	0	2	Export	724	Spain	ESP	704	Viet Nam	VNM								06	SUGAR,SUGR.PREPTNS,HONEY	1	No Quantity							108480			0
S3	2009	2009	2009	2	0	2	Export	724	Spain	ESP	705	Slovenia	SVN								06	SUGAR,SUGR.PREPTNS,HONEY	1	No Quantity							1333937			0
S3	2009	2009	2009	2	0	2	Export	724	Spain	ESP	710	South Africa	ZAF								06	SUGAR,SUGR.PREPTNS,HONEY	1	No Quantity							665875			0
S3	2009	2009	2009	2	0	2	Export	724	Spain	ESP	716	Zimbabwe	ZWE								06	SUGAR,SUGR.PREPTNS,HONEY	1	No Quantity							33			0
S3	2009	2009	2009	2	0	2	Export	724	Spain	ESP	736	Fmr Sudan	SDN								06	SUGAR,SUGR.PREPTNS,HONEY	1	No Quantity							80090			0
S3	2009	2009	2009	2	0	2	Export	724	Spain	ESP	740	Suriname	SUR								06	SUGAR,SUGR.PREPTNS,HONEY	1	No Quantity							25817			0
S3	2009	2009	2009	2	0	2	Export	724	Spain	ESP	752	Sweden	SWE								06	SUGAR,SUGR.PREPTNS,HONEY	1	No Quantity							8658816			0
S3	2009	2009	2009	2	0	2	Export	724	Spain	ESP	757	Switzerland	CHE								06	SUGAR,SUGR.PREPTNS,HONEY	1	No Quantity							5036948			0
S3	2009	2009	2009	2	0	2	Export	724	Spain	ESP	760	Syria	SYR								06	SUGAR,SUGR.PREPTNS,HONEY	1	No Quantity							466685			0
S3	2009	2009	2009	2	0	2	Export	724	Spain	ESP	762	Tajikistan	TJK								06	SUGAR,SUGR.PREPTNS,HONEY	1	No Quantity							888			0
S3	2009	2009	2009	2	0	2	Export	724	Spain	ESP	764	Thailand	THA								06	SUGAR,SUGR.PREPTNS,HONEY	1	No Quantity							75881			0
S3	2009	2009	2009	2	0	2	Export	724	Spain	ESP	768	Togo	TGO								06	SUGAR,SUGR.PREPTNS,HONEY	1	No Quantity							179146			0
S3	2009	2009	2009	2	0	2	Export	724	Spain	ESP	784	United Arab Emirates	ARE								06	SUGAR,SUGR.PREPTNS,HONEY	1	No Quantity							2589288			0
S3	2009	2009	2009	2	0	2	Export	724	Spain	ESP	788	Tunisia	TUN								06	SUGAR,SUGR.PREPTNS,HONEY	1	No Quantity							1323298			0
S3	2009	2009	2009	2	0	2	Export	724	Spain	ESP	792	Turkey	TUR								06	SUGAR,SUGR.PREPTNS,HONEY	1	No Quantity							3959154			0
S3	2009	2009	2009	2	0	2	Export	724	Spain	ESP	804	Ukraine	UKR								06	SUGAR,SUGR.PREPTNS,HONEY	1	No Quantity							116400			0
S3	2009	2009	2009	2	0	2	Export	724	Spain	ESP	807	North Macedonia	MKD								06	SUGAR,SUGR.PREPTNS,HONEY	1	No Quantity							10577			0
S3	2009	2009	2009	2	0	2	Export	724	Spain	ESP	818	Egypt	EGY								06	SUGAR,SUGR.PREPTNS,HONEY	1	No Quantity							2750159			0
S3	2009	2009	2009	2	0	2	Export	724	Spain	ESP	826	United Kingdom	GBR								06	SUGAR,SUGR.PREPTNS,HONEY	1	No Quantity							54809522			0
S3	2009	2009	2009	2	0	2	Export	724	Spain	ESP	837	Bunkers									06	SUGAR,SUGR.PREPTNS,HONEY	1	No Quantity							239110			0
S3	2009	2009	2009	2	0	2	Export	724	Spain	ESP	842	USA	USA								06	SUGAR,SUGR.PREPTNS,HONEY	1	No Quantity							31642637			0
S3	2009	2009	2009	2	0	2	Export	724	Spain	ESP	858	Uruguay	URY								06	SUGAR,SUGR.PREPTNS,HONEY	1	No Quantity							499052			0
S3	2009	2009	2009	2	0	2	Export	724	Spain	ESP	860	Uzbekistan	UZB								06	SUGAR,SUGR.PREPTNS,HONEY	1	No Quantity							34			0
S3	2009	2009	2009	2	0	2	Export	724	Spain	ESP	862	Venezuela	VEN								06	SUGAR,SUGR.PREPTNS,HONEY	1	No Quantity							3741844			0
S3	2009	2009	2009	2	0	2	Export	724	Spain	ESP	887	Yemen	YEM								06	SUGAR,SUGR.PREPTNS,HONEY	1	No Quantity							68876			0
S3	2009	2009	2009	2	0	2	Export	724	Spain	ESP	899	Areas, nes									06	SUGAR,SUGR.PREPTNS,HONEY	1	No Quantity							5023846			0
S3	2009	2009	2009	2	0	2	Export	710	South Africa	ZAF	0	World	WLD								07	COFFEE,TEA,COCOA,SPICES	1	No Quantity							92584862			0
S3	2009	2009	2009	2	0	2	Export	710	South Africa	ZAF	10	Antarctica	ATA								07	COFFEE,TEA,COCOA,SPICES	1	No Quantity							5865			0
S3	2009	2009	2009	2	0	2	Export	710	South Africa	ZAF	12	Algeria	DZA								07	COFFEE,TEA,COCOA,SPICES	1	No Quantity							4736			0
S3	2009	2009	2009	2	0	2	Export	710	South Africa	ZAF	20	Andorra	AND								07	COFFEE,TEA,COCOA,SPICES	1	No Quantity							270			0
S3	2009	2009	2009	2	0	2	Export	710	South Africa	ZAF	24	Angola	AGO								07	COFFEE,TEA,COCOA,SPICES	1	No Quantity							3688617			0
S3	2009	2009	2009	2	0	2	Export	710	South Africa	ZAF	32	Argentina	ARG								07	COFFEE,TEA,COCOA,SPICES	1	No Quantity							22730			0
S3	2009	2009	2009	2	0	2	Export	710	South Africa	ZAF	36	Australia	AUS								07	COFFEE,TEA,COCOA,SPICES	1	No Quantity							2201924			0
S3	2009	2009	2009	2	0	2	Export	710	South Africa	ZAF	40	Austria	AUT								07	COFFEE,TEA,COCOA,SPICES	1	No Quantity							79406			0
S3	2009	2009	2009	2	0	2	Export	710	South Africa	ZAF	48	Bahrain	BHR								07	COFFEE,TEA,COCOA,SPICES	1	No Quantity							834			0
S3	2009	2009	2009	2	0	2	Export	710	South Africa	ZAF	50	Bangladesh	BGD								07	COFFEE,TEA,COCOA,SPICES	1	No Quantity							89			0
S3	2009	2009	2009	2	0	2	Export	710	South Africa	ZAF	52	Barbados	BRB								07	COFFEE,TEA,COCOA,SPICES	1	No Quantity							687			0
S3	2009	2009	2009	2	0	2	Export	710	South Africa	ZAF	56	Belgium	BEL								07	COFFEE,TEA,COCOA,SPICES	1	No Quantity							191168			0
S3	2009	2009	2009	2	0	2	Export	710	South Africa	ZAF	76	Brazil	BRA								07	COFFEE,TEA,COCOA,SPICES	1	No Quantity							48221			0
S3	2009	2009	2009	2	0	2	Export	710	South Africa	ZAF	84	Belize	BLZ								07	COFFEE,TEA,COCOA,SPICES	1	No Quantity							89			0
S3	2009	2009	2009	2	0	2	Export	710	South Africa	ZAF	92	Br. Virgin Isds	VGB								07	COFFEE,TEA,COCOA,SPICES	1	No Quantity							6183			0
S3	2009	2009	2009	2	0	2	Export	710	South Africa	ZAF	108	Burundi	BDI								07	COFFEE,TEA,COCOA,SPICES	1	No Quantity							1027			0
S3	2009	2009	2009	2	0	2	Export	710	South Africa	ZAF	120	Cameroon	CMR								07	COFFEE,TEA,COCOA,SPICES	1	No Quantity							607			0
S3	2009	2009	2009	2	0	2	Export	710	South Africa	ZAF	124	Canada	CAN								07	COFFEE,TEA,COCOA,SPICES	1	No Quantity							561177			0
S3	2009	2009	2009	2	0	2	Export	710	South Africa	ZAF	132	Cabo Verde	CPV								07	COFFEE,TEA,COCOA,SPICES	1	No Quantity							1554			0
S3	2009	2009	2009	2	0	2	Export	710	South Africa	ZAF	144	Sri Lanka	LKA								07	COFFEE,TEA,COCOA,SPICES	1	No Quantity							124			0
S3	2009	2009	2009	2	0	2	Export	710	South Africa	ZAF	148	Chad	TCD								07	COFFEE,TEA,COCOA,SPICES	1	No Quantity							5			0
S3	2009	2009	2009	2	0	2	Export	710	South Africa	ZAF	152	Chile	CHL								07	COFFEE,TEA,COCOA,SPICES	1	No Quantity							58326			0
S3	2009	2009	2009	2	0	2	Export	710	South Africa	ZAF	156	China	CHN								07	COFFEE,TEA,COCOA,SPICES	1	No Quantity							763422			0
S3	2009	2009	2009	2	0	2	Export	710	South Africa	ZAF	174	Comoros	COM								07	COFFEE,TEA,COCOA,SPICES	1	No Quantity							156146			0
S3	2009	2009	2009	2	0	2	Export	710	South Africa	ZAF	175	Mayotte	MYT								07	COFFEE,TEA,COCOA,SPICES	1	No Quantity							2675			0
S3	2009	2009	2009	2	0	2	Export	710	South Africa	ZAF	178	Congo	COG								07	COFFEE,TEA,COCOA,SPICES	1	No Quantity							158455			0
S3	2009	2009	2009	2	0	2	Export	710	South Africa	ZAF	180	Dem. Rep. of the Congo	COD								07	COFFEE,TEA,COCOA,SPICES	1	No Quantity							1507365			0
S3	2009	2009	2009	2	0	2	Export	710	South Africa	ZAF	191	Croatia	HRV								07	COFFEE,TEA,COCOA,SPICES	1	No Quantity							3525			0
S3	2009	2009	2009	2	0	2	Export	710	South Africa	ZAF	196	Cyprus	CYP								07	COFFEE,TEA,COCOA,SPICES	1	No Quantity							151572			0
S3	2009	2009	2009	2	0	2	Export	710	South Africa	ZAF	203	Czechia	CZE								07	COFFEE,TEA,COCOA,SPICES	1	No Quantity							19336			0
S3	2009	2009	2009	2	0	2	Export	710	South Africa	ZAF	204	Benin	BEN								07	COFFEE,TEA,COCOA,SPICES	1	No Quantity							7216			0
S3	2009	2009	2009	2	0	2	Export	710	South Africa	ZAF	208	Denmark	DNK								07	COFFEE,TEA,COCOA,SPICES	1	No Quantity							382321			0
S3	2009	2009	2009	2	0	2	Export	710	South Africa	ZAF	214	Dominican Rep.	DOM								07	COFFEE,TEA,COCOA,SPICES	1	No Quantity							13089			0
S3	2009	2009	2009	2	0	2	Export	710	South Africa	ZAF	226	Equatorial Guinea	GNQ								07	COFFEE,TEA,COCOA,SPICES	1	No Quantity							1619			0
S3	2009	2009	2009	2	0	2	Export	710	South Africa	ZAF	231	Ethiopia	ETH								07	COFFEE,TEA,COCOA,SPICES	1	No Quantity							23979			0
S3	2009	2009	2009	2	0	2	Export	710	South Africa	ZAF	232	Eritrea	ERI								07	COFFEE,TEA,COCOA,SPICES	1	No Quantity							11			0
S3	2009	2009	2009	2	0	2	Export	710	South Africa	ZAF	246	Finland	FIN								07	COFFEE,TEA,COCOA,SPICES	1	No Quantity							438061			0
S3	2009	2009	2009	2	0	2	Export	710	South Africa	ZAF	251	France	FRA								07	COFFEE,TEA,COCOA,SPICES	1	No Quantity							485534			0
S3	2009	2009	2009	2	0	2	Export	710	South Africa	ZAF	266	Gabon	GAB								07	COFFEE,TEA,COCOA,SPICES	1	No Quantity							4139			0
S3	2009	2009	2009	2	0	2	Export	710	South Africa	ZAF	270	Gambia	GMB								07	COFFEE,TEA,COCOA,SPICES	1	No Quantity							4357			0
S3	2009	2009	2009	2	0	2	Export	710	South Africa	ZAF	276	Germany	DEU								07	COFFEE,TEA,COCOA,SPICES	1	No Quantity							1044206			0
S3	2009	2009	2009	2	0	2	Export	710	South Africa	ZAF	288	Ghana	GHA								07	COFFEE,TEA,COCOA,SPICES	1	No Quantity							536664			0
S3	2009	2009	2009	2	0	2	Export	710	South Africa	ZAF	300	Greece	GRC								07	COFFEE,TEA,COCOA,SPICES	1	No Quantity							149827			0
S3	2009	2009	2009	2	0	2	Export	710	South Africa	ZAF	324	Guinea	GIN								07	COFFEE,TEA,COCOA,SPICES	1	No Quantity							4043			0
S3	2009	2009	2009	2	0	2	Export	710	South Africa	ZAF	344	China, Hong Kong SAR	HKG								07	COFFEE,TEA,COCOA,SPICES	1	No Quantity							62823			0
S3	2009	2009	2009	2	0	2	Export	710	South Africa	ZAF	352	Iceland	ISL								07	COFFEE,TEA,COCOA,SPICES	1	No Quantity							3781			0
S3	2009	2009	2009	2	0	2	Export	710	South Africa	ZAF	360	Indonesia	IDN								07	COFFEE,TEA,COCOA,SPICES	1	No Quantity							309995			0
S3	2009	2009	2009	2	0	2	Export	710	South Africa	ZAF	372	Ireland	IRL								07	COFFEE,TEA,COCOA,SPICES	1	No Quantity							139930			0
S3	2009	2009	2009	2	0	2	Export	710	South Africa	ZAF	376	Israel	ISR								07	COFFEE,TEA,COCOA,SPICES	1	No Quantity							46725			0
S3	2009	2009	2009	2	0	2	Export	710	South Africa	ZAF	381	Italy	ITA								07	COFFEE,TEA,COCOA,SPICES	1	No Quantity							97948			0
S3	2009	2009	2009	2	0	2	Export	710	South Africa	ZAF	384	Côte d'Ivoire	CIV								07	COFFEE,TEA,COCOA,SPICES	1	No Quantity							2336			0
S3	2009	2009	2009	2	0	2	Export	710	South Africa	ZAF	392	Japan	JPN								07	COFFEE,TEA,COCOA,SPICES	1	No Quantity							255044			0
S3	2009	2009	2009	2	0	2	Export	710	South Africa	ZAF	400	Jordan	JOR								07	COFFEE,TEA,COCOA,SPICES	1	No Quantity							91116			0
S3	2009	2009	2009	2	0	2	Export	710	South Africa	ZAF	404	Kenya	KEN								07	COFFEE,TEA,COCOA,SPICES	1	No Quantity							605393			0
S3	2009	2009	2009	2	0	2	Export	710	South Africa	ZAF	410	Rep. of Korea	KOR								07	COFFEE,TEA,COCOA,SPICES	1	No Quantity							45105			0
S3	2009	2009	2009	2	0	2	Export	710	South Africa	ZAF	414	Kuwait	KWT								07	COFFEE,TEA,COCOA,SPICES	1	No Quantity							114966			0
S3	2009	2009	2009	2	0	2	Export	710	South Africa	ZAF	422	Lebanon	LBN								07	COFFEE,TEA,COCOA,SPICES	1	No Quantity							193926			0
S3	2009	2009	2009	2	0	2	Export	710	South Africa	ZAF	440	Lithuania	LTU								07	COFFEE,TEA,COCOA,SPICES	1	No Quantity							5613			0
S3	2009	2009	2009	2	0	2	Export	710	South Africa	ZAF	442	Luxembourg	LUX								07	COFFEE,TEA,COCOA,SPICES	1	No Quantity							75			0
S3	2009	2009	2009	2	0	2	Export	710	South Africa	ZAF	450	Madagascar	MDG								07	COFFEE,TEA,COCOA,SPICES	1	No Quantity							304959			0
S3	2009	2009	2009	2	0	2	Export	710	South Africa	ZAF	454	Malawi	MWI								07	COFFEE,TEA,COCOA,SPICES	1	No Quantity							2420016			0
S3	2009	2009	2009	2	0	2	Export	710	South Africa	ZAF	458	Malaysia	MYS								07	COFFEE,TEA,COCOA,SPICES	1	No Quantity							29396			0
S3	2009	2009	2009	2	0	2	Export	710	South Africa	ZAF	462	Maldives	MDV								07	COFFEE,TEA,COCOA,SPICES	1	No Quantity							22269			0
S3	2009	2009	2009	2	0	2	Export	710	South Africa	ZAF	466	Mali	MLI								07	COFFEE,TEA,COCOA,SPICES	1	No Quantity							781			0
S3	2009	2009	2009	2	0	2	Export	710	South Africa	ZAF	470	Malta	MLT								07	COFFEE,TEA,COCOA,SPICES	1	No Quantity							574			0
S3	2009	2009	2009	2	0	2	Export	710	South Africa	ZAF	478	Mauritania	MRT								07	COFFEE,TEA,COCOA,SPICES	1	No Quantity							62			0
S3	2009	2009	2009	2	0	2	Export	710	South Africa	ZAF	480	Mauritius	MUS								07	COFFEE,TEA,COCOA,SPICES	1	No Quantity							4989154			0
S3	2009	2009	2009	2	0	2	Export	710	South Africa	ZAF	484	Mexico	MEX								07	COFFEE,TEA,COCOA,SPICES	1	No Quantity							44			0
S3	2009	2009	2009	2	0	2	Export	710	South Africa	ZAF	490	Other Asia, nes									07	COFFEE,TEA,COCOA,SPICES	1	No Quantity							23372			0
S3	2009	2009	2009	2	0	2	Export	710	South Africa	ZAF	508	Mozambique	MOZ								07	COFFEE,TEA,COCOA,SPICES	1	No Quantity							12634170			0
S3	2009	2009	2009	2	0	2	Export	710	South Africa	ZAF	512	Oman	OMN								07	COFFEE,TEA,COCOA,SPICES	1	No Quantity							57			0
S3	2009	2009	2009	2	0	2	Export	710	South Africa	ZAF	528	Netherlands	NLD								07	COFFEE,TEA,COCOA,SPICES	1	No Quantity							1363333			0
S3	2009	2009	2009	2	0	2	Export	710	South Africa	ZAF	530	Neth. Antilles	ANT								07	COFFEE,TEA,COCOA,SPICES	1	No Quantity							6245			0
S3	2009	2009	2009	2	0	2	Export	710	South Africa	ZAF	533	Aruba	ABW								07	COFFEE,TEA,COCOA,SPICES	1	No Quantity							149			0
S3	2009	2009	2009	2	0	2	Export	710	South Africa	ZAF	554	New Zealand	NZL								07	COFFEE,TEA,COCOA,SPICES	1	No Quantity							295970			0
S3	2009	2009	2009	2	0	2	Export	710	South Africa	ZAF	566	Nigeria	NGA								07	COFFEE,TEA,COCOA,SPICES	1	No Quantity							605620			0
S3	2009	2009	2009	2	0	2	Export	710	South Africa	ZAF	579	Norway	NOR								07	COFFEE,TEA,COCOA,SPICES	1	No Quantity							54181			0
S3	2009	2009	2009	2	0	2	Export	710	South Africa	ZAF	580	N. Mariana Isds	MNP								07	COFFEE,TEA,COCOA,SPICES	1	No Quantity							657			0
S3	2009	2009	2009	2	0	2	Export	710	South Africa	ZAF	586	Pakistan	PAK								07	COFFEE,TEA,COCOA,SPICES	1	No Quantity							970895			0
S3	2009	2009	2009	2	0	2	Export	710	South Africa	ZAF	591	Panama	PAN								07	COFFEE,TEA,COCOA,SPICES	1	No Quantity							7037			0
S3	2009	2009	2009	2	0	2	Export	710	South Africa	ZAF	616	Poland	POL								07	COFFEE,TEA,COCOA,SPICES	1	No Quantity							597488			0
S3	2009	2009	2009	2	0	2	Export	710	South Africa	ZAF	620	Portugal	PRT								07	COFFEE,TEA,COCOA,SPICES	1	No Quantity							3423			0
S3	2009	2009	2009	2	0	2	Export	710	South Africa	ZAF	634	Qatar	QAT								07	COFFEE,TEA,COCOA,SPICES	1	No Quantity							24511			0
S3	2009	2009	2009	2	0	2	Export	710	South Africa	ZAF	642	Romania	ROU								07	COFFEE,TEA,COCOA,SPICES	1	No Quantity							1359			0
S3	2009	2009	2009	2	0	2	Export	710	South Africa	ZAF	643	Russian Federation	RUS								07	COFFEE,TEA,COCOA,SPICES	1	No Quantity							898785			0
S3	2009	2009	2009	2	0	2	Export	710	South Africa	ZAF	646	Rwanda	RWA								07	COFFEE,TEA,COCOA,SPICES	1	No Quantity							1244			0
S3	2009	2009	2009	2	0	2	Export	710	South Africa	ZAF	654	Saint Helena	SHN								07	COFFEE,TEA,COCOA,SPICES	1	No Quantity							154363			0
S3	2009	2009	2009	2	0	2	Export	710	South Africa	ZAF	678	Sao Tome and Principe	STP								07	COFFEE,TEA,COCOA,SPICES	1	No Quantity							245			0
S3	2009	2009	2009	2	0	2	Export	710	South Africa	ZAF	682	Saudi Arabia	SAU								07	COFFEE,TEA,COCOA,SPICES	1	No Quantity							14305940			0
S3	2009	2009	2009	2	0	2	Export	710	South Africa	ZAF	686	Senegal	SEN								07	COFFEE,TEA,COCOA,SPICES	1	No Quantity							3034			0
S3	2009	2009	2009	2	0	2	Export	710	South Africa	ZAF	690	Seychelles	SYC								07	COFFEE,TEA,COCOA,SPICES	1	No Quantity							518833			0
S3	2009	2009	2009	2	0	2	Export	710	South Africa	ZAF	699	India	IND								07	COFFEE,TEA,COCOA,SPICES	1	No Quantity							95071			0
S3	2009	2009	2009	2	0	2	Export	710	South Africa	ZAF	702	Singapore	SGP								07	COFFEE,TEA,COCOA,SPICES	1	No Quantity							1797148			0
S3	2009	2009	2009	2	0	2	Export	710	South Africa	ZAF	704	Viet Nam	VNM								07	COFFEE,TEA,COCOA,SPICES	1	No Quantity							12			0
S3	2009	2009	2009	2	0	2	Export	710	South Africa	ZAF	705	Slovenia	SVN								07	COFFEE,TEA,COCOA,SPICES	1	No Quantity							49280			0
S3	2009	2009	2009	2	0	2	Export	710	South Africa	ZAF	716	Zimbabwe	ZWE								07	COFFEE,TEA,COCOA,SPICES	1	No Quantity							5952837			0
S3	2009	2009	2009	2	0	2	Export	710	South Africa	ZAF	724	Spain	ESP								07	COFFEE,TEA,COCOA,SPICES	1	No Quantity							156254			0
S3	2009	2009	2009	2	0	2	Export	710	South Africa	ZAF	736	Fmr Sudan	SDN								07	COFFEE,TEA,COCOA,SPICES	1	No Quantity							111749			0
S3	2009	2009	2009	2	0	2	Export	710	South Africa	ZAF	752	Sweden	SWE								07	COFFEE,TEA,COCOA,SPICES	1	No Quantity							181507			0
S3	2009	2009	2009	2	0	2	Export	710	South Africa	ZAF	757	Switzerland	CHE								07	COFFEE,TEA,COCOA,SPICES	1	No Quantity							844991			0
S3	2009	2009	2009	2	0	2	Export	710	South Africa	ZAF	764	Thailand	THA								07	COFFEE,TEA,COCOA,SPICES	1	No Quantity							546868			0
S3	2009	2009	2009	2	0	2	Export	710	South Africa	ZAF	784	United Arab Emirates	ARE								07	COFFEE,TEA,COCOA,SPICES	1	No Quantity							4920848			0
S3	2009	2009	2009	2	0	2	Export	710	South Africa	ZAF	792	Turkey	TUR								07	COFFEE,TEA,COCOA,SPICES	1	No Quantity							175			0
S3	2009	2009	2009	2	0	2	Export	710	South Africa	ZAF	800	Uganda	UGA								07	COFFEE,TEA,COCOA,SPICES	1	No Quantity							233403			0
S3	2009	2009	2009	2	0	2	Export	710	South Africa	ZAF	804	Ukraine	UKR								07	COFFEE,TEA,COCOA,SPICES	1	No Quantity							162434			0
S3	2009	2009	2009	2	0	2	Export	710	South Africa	ZAF	818	Egypt	EGY								07	COFFEE,TEA,COCOA,SPICES	1	No Quantity							2160118			0
S3	2009	2009	2009	2	0	2	Export	710	South Africa	ZAF	826	United Kingdom	GBR								07	COFFEE,TEA,COCOA,SPICES	1	No Quantity							4752104			0
S3	2009	2009	2009	2	0	2	Export	710	South Africa	ZAF	834	United Rep. of Tanzania	TZA								07	COFFEE,TEA,COCOA,SPICES	1	No Quantity							364325			0
S3	2009	2009	2009	2	0	2	Export	710	South Africa	ZAF	837	Bunkers									07	COFFEE,TEA,COCOA,SPICES	1	No Quantity							1192908			0
S3	2009	2009	2009	2	0	2	Export	710	South Africa	ZAF	842	USA	USA								07	COFFEE,TEA,COCOA,SPICES	1	No Quantity							4722324			0
S3	2009	2009	2009	2	0	2	Export	710	South Africa	ZAF	854	Burkina Faso	BFA								07	COFFEE,TEA,COCOA,SPICES	1	No Quantity							466			0
S3	2009	2009	2009	2	0	2	Export	710	South Africa	ZAF	858	Uruguay	URY								07	COFFEE,TEA,COCOA,SPICES	1	No Quantity							3151			0
S3	2009	2009	2009	2	0	2	Export	710	South Africa	ZAF	862	Venezuela	VEN								07	COFFEE,TEA,COCOA,SPICES	1	No Quantity							5228			0
S3	2009	2009	2009	2	0	2	Export	710	South Africa	ZAF	894	Zambia	ZMB								07	COFFEE,TEA,COCOA,SPICES	1	No Quantity							9351143			0
S3	2009	2009	2009	2	0	2	Export	710	South Africa	ZAF	899	Areas, nes									07	COFFEE,TEA,COCOA,SPICES	1	No Quantity							36374			0
S3	2009	2009	2009	2	0	2	Export	724	Spain	ESP	0	World	WLD								07	COFFEE,TEA,COCOA,SPICES	1	No Quantity							1105969682			0
S3	2009	2009	2009	2	0	2	Export	724	Spain	ESP	4	Afghanistan	AFG								07	COFFEE,TEA,COCOA,SPICES	1	No Quantity							73334			0
S3	2009	2009	2009	2	0	2	Export	724	Spain	ESP	8	Albania	ALB								07	COFFEE,TEA,COCOA,SPICES	1	No Quantity							18299			0
S3	2009	2009	2009	2	0	2	Export	724	Spain	ESP	12	Algeria	DZA								07	COFFEE,TEA,COCOA,SPICES	1	No Quantity							15694035			0
S3	2009	2009	2009	2	0	2	Export	724	Spain	ESP	20	Andorra	AND								07	COFFEE,TEA,COCOA,SPICES	1	No Quantity							10393340			0
S3	2009	2009	2009	2	0	2	Export	724	Spain	ESP	24	Angola	AGO								07	COFFEE,TEA,COCOA,SPICES	1	No Quantity							116003			0
S3	2009	2009	2009	2	0	2	Export	724	Spain	ESP	28	Antigua and Barbuda	ATG								07	COFFEE,TEA,COCOA,SPICES	1	No Quantity							15			0
S3	2009	2009	2009	2	0	2	Export	724	Spain	ESP	32	Argentina	ARG								07	COFFEE,TEA,COCOA,SPICES	1	No Quantity							4989171			0
S3	2009	2009	2009	2	0	2	Export	724	Spain	ESP	36	Australia	AUS								07	COFFEE,TEA,COCOA,SPICES	1	No Quantity							7566489			0
S3	2009	2009	2009	2	0	2	Export	724	Spain	ESP	40	Austria	AUT								07	COFFEE,TEA,COCOA,SPICES	1	No Quantity							8196707			0
S3	2009	2009	2009	2	0	2	Export	724	Spain	ESP	44	Bahamas	BHS								07	COFFEE,TEA,COCOA,SPICES	1	No Quantity							2593			0
S3	2009	2009	2009	2	0	2	Export	724	Spain	ESP	48	Bahrain	BHR								07	COFFEE,TEA,COCOA,SPICES	1	No Quantity							474584			0
S3	2009	2009	2009	2	0	2	Export	724	Spain	ESP	50	Bangladesh	BGD								07	COFFEE,TEA,COCOA,SPICES	1	No Quantity							417249			0
S3	2009	2009	2009	2	0	2	Export	724	Spain	ESP	51	Armenia	ARM								07	COFFEE,TEA,COCOA,SPICES	1	No Quantity							21948			0
S3	2009	2009	2009	2	0	2	Export	724	Spain	ESP	52	Barbados	BRB								07	COFFEE,TEA,COCOA,SPICES	1	No Quantity							13061			0
S3	2009	2009	2009	2	0	2	Export	724	Spain	ESP	56	Belgium	BEL								07	COFFEE,TEA,COCOA,SPICES	1	No Quantity							40603501			0
S3	2009	2009	2009	2	0	2	Export	724	Spain	ESP	68	Bolivia (Plurinational State of)	BOL								07	COFFEE,TEA,COCOA,SPICES	1	No Quantity							756032			0
S3	2009	2009	2009	2	0	2	Export	724	Spain	ESP	70	Bosnia Herzegovina	BIH								07	COFFEE,TEA,COCOA,SPICES	1	No Quantity							547985			0
S3	2009	2009	2009	2	0	2	Export	724	Spain	ESP	76	Brazil	BRA								07	COFFEE,TEA,COCOA,SPICES	1	No Quantity							1228637			0
S3	2009	2009	2009	2	0	2	Export	724	Spain	ESP	100	Bulgaria	BGR								07	COFFEE,TEA,COCOA,SPICES	1	No Quantity							2633515			0
S3	2009	2009	2009	2	0	2	Export	724	Spain	ESP	108	Burundi	BDI								07	COFFEE,TEA,COCOA,SPICES	1	No Quantity							95			0
S3	2009	2009	2009	2	0	2	Export	724	Spain	ESP	120	Cameroon	CMR								07	COFFEE,TEA,COCOA,SPICES	1	No Quantity							52816			0
S3	2009	2009	2009	2	0	2	Export	724	Spain	ESP	124	Canada	CAN								07	COFFEE,TEA,COCOA,SPICES	1	No Quantity							14643437			0
S3	2009	2009	2009	2	0	2	Export	724	Spain	ESP	132	Cabo Verde	CPV								07	COFFEE,TEA,COCOA,SPICES	1	No Quantity							343389			0
S3	2009	2009	2009	2	0	2	Export	724	Spain	ESP	136	Cayman Isds	CYM								07	COFFEE,TEA,COCOA,SPICES	1	No Quantity							519			0
S3	2009	2009	2009	2	0	2	Export	724	Spain	ESP	144	Sri Lanka	LKA								07	COFFEE,TEA,COCOA,SPICES	1	No Quantity							33354			0
S3	2009	2009	2009	2	0	2	Export	724	Spain	ESP	152	Chile	CHL								07	COFFEE,TEA,COCOA,SPICES	1	No Quantity							6030703			0
S3	2009	2009	2009	2	0	2	Export	724	Spain	ESP	156	China	CHN								07	COFFEE,TEA,COCOA,SPICES	1	No Quantity							1310262			0
S3	2009	2009	2009	2	0	2	Export	724	Spain	ESP	170	Colombia	COL								07	COFFEE,TEA,COCOA,SPICES	1	No Quantity							1763908			0
S3	2009	2009	2009	2	0	2	Export	724	Spain	ESP	188	Costa Rica	CRI								07	COFFEE,TEA,COCOA,SPICES	1	No Quantity							1148592			0
S3	2009	2009	2009	2	0	2	Export	724	Spain	ESP	191	Croatia	HRV								07	COFFEE,TEA,COCOA,SPICES	1	No Quantity							3771219			0
S3	2009	2009	2009	2	0	2	Export	724	Spain	ESP	192	Cuba	CUB								07	COFFEE,TEA,COCOA,SPICES	1	No Quantity							3982838			0
S3	2009	2009	2009	2	0	2	Export	724	Spain	ESP	196	Cyprus	CYP								07	COFFEE,TEA,COCOA,SPICES	1	No Quantity							1169544			0
S3	2009	2009	2009	2	0	2	Export	724	Spain	ESP	203	Czechia	CZE								07	COFFEE,TEA,COCOA,SPICES	1	No Quantity							18867443			0
S3	2009	2009	2009	2	0	2	Export	724	Spain	ESP	208	Denmark	DNK								07	COFFEE,TEA,COCOA,SPICES	1	No Quantity							5168126			0
S3	2009	2009	2009	2	0	2	Export	724	Spain	ESP	212	Dominica	DMA								07	COFFEE,TEA,COCOA,SPICES	1	No Quantity							41822			0
S3	2009	2009	2009	2	0	2	Export	724	Spain	ESP	214	Dominican Rep.	DOM								07	COFFEE,TEA,COCOA,SPICES	1	No Quantity							1801128			0
S3	2009	2009	2009	2	0	2	Export	724	Spain	ESP	218	Ecuador	ECU								07	COFFEE,TEA,COCOA,SPICES	1	No Quantity							260409			0
S3	2009	2009	2009	2	0	2	Export	724	Spain	ESP	222	El Salvador	SLV								07	COFFEE,TEA,COCOA,SPICES	1	No Quantity							373067			0
S3	2009	2009	2009	2	0	2	Export	724	Spain	ESP	226	Equatorial Guinea	GNQ								07	COFFEE,TEA,COCOA,SPICES	1	No Quantity							421301			0
S3	2009	2009	2009	2	0	2	Export	724	Spain	ESP	233	Estonia	EST								07	COFFEE,TEA,COCOA,SPICES	1	No Quantity							992877			0
S3	2009	2009	2009	2	0	2	Export	724	Spain	ESP	246	Finland	FIN								07	COFFEE,TEA,COCOA,SPICES	1	No Quantity							2221682			0
S3	2009	2009	2009	2	0	2	Export	724	Spain	ESP	251	France	FRA								07	COFFEE,TEA,COCOA,SPICES	1	No Quantity							187349724			0
S3	2009	2009	2009	2	0	2	Export	724	Spain	ESP	268	Georgia	GEO								07	COFFEE,TEA,COCOA,SPICES	1	No Quantity							161775			0
S3	2009	2009	2009	2	0	2	Export	724	Spain	ESP	270	Gambia	GMB								07	COFFEE,TEA,COCOA,SPICES	1	No Quantity							2910			0
S3	2009	2009	2009	2	0	2	Export	724	Spain	ESP	276	Germany	DEU								07	COFFEE,TEA,COCOA,SPICES	1	No Quantity							68756468			0
S3	2009	2009	2009	2	0	2	Export	724	Spain	ESP	288	Ghana	GHA								07	COFFEE,TEA,COCOA,SPICES	1	No Quantity							3294			0
S3	2009	2009	2009	2	0	2	Export	724	Spain	ESP	292	Gibraltar	GIB								07	COFFEE,TEA,COCOA,SPICES	1	No Quantity							1034149			0
S3	2009	2009	2009	2	0	2	Export	724	Spain	ESP	300	Greece	GRC								07	COFFEE,TEA,COCOA,SPICES	1	No Quantity							41638045			0
S3	2009	2009	2009	2	0	2	Export	724	Spain	ESP	316	Guam	GUM								07	COFFEE,TEA,COCOA,SPICES	1	No Quantity							69			0
S3	2009	2009	2009	2	0	2	Export	724	Spain	ESP	320	Guatemala	GTM								07	COFFEE,TEA,COCOA,SPICES	1	No Quantity							1060482			0
S3	2009	2009	2009	2	0	2	Export	724	Spain	ESP	324	Guinea	GIN								07	COFFEE,TEA,COCOA,SPICES	1	No Quantity							111008			0
S3	2009	2009	2009	2	0	2	Export	724	Spain	ESP	340	Honduras	HND								07	COFFEE,TEA,COCOA,SPICES	1	No Quantity							51501			0
S3	2009	2009	2009	2	0	2	Export	724	Spain	ESP	344	China, Hong Kong SAR	HKG								07	COFFEE,TEA,COCOA,SPICES	1	No Quantity							1143171			0
S3	2009	2009	2009	2	0	2	Export	724	Spain	ESP	348	Hungary	HUN								07	COFFEE,TEA,COCOA,SPICES	1	No Quantity							11350898			0
S3	2009	2009	2009	2	0	2	Export	724	Spain	ESP	352	Iceland	ISL								07	COFFEE,TEA,COCOA,SPICES	1	No Quantity							13671			0
S3	2009	2009	2009	2	0	2	Export	724	Spain	ESP	360	Indonesia	IDN								07	COFFEE,TEA,COCOA,SPICES	1	No Quantity							1175106			0
S3	2009	2009	2009	2	0	2	Export	724	Spain	ESP	364	Iran	IRN								07	COFFEE,TEA,COCOA,SPICES	1	No Quantity							1776460			0
S3	2009	2009	2009	2	0	2	Export	724	Spain	ESP	368	Iraq	IRQ								07	COFFEE,TEA,COCOA,SPICES	1	No Quantity							22462			0
S3	2009	2009	2009	2	0	2	Export	724	Spain	ESP	372	Ireland	IRL								07	COFFEE,TEA,COCOA,SPICES	1	No Quantity							1669171			0
S3	2009	2009	2009	2	0	2	Export	724	Spain	ESP	376	Israel	ISR								07	COFFEE,TEA,COCOA,SPICES	1	No Quantity							8946644			0
S3	2009	2009	2009	2	0	2	Export	724	Spain	ESP	381	Italy	ITA								07	COFFEE,TEA,COCOA,SPICES	1	No Quantity							65027310			0
S3	2009	2009	2009	2	0	2	Export	724	Spain	ESP	384	Côte d'Ivoire	CIV								07	COFFEE,TEA,COCOA,SPICES	1	No Quantity							28916			0
S3	2009	2009	2009	2	0	2	Export	724	Spain	ESP	388	Jamaica	JAM								07	COFFEE,TEA,COCOA,SPICES	1	No Quantity							72794			0
S3	2009	2009	2009	2	0	2	Export	724	Spain	ESP	392	Japan	JPN								07	COFFEE,TEA,COCOA,SPICES	1	No Quantity							16970571			0
S3	2009	2009	2009	2	0	2	Export	724	Spain	ESP	398	Kazakhstan	KAZ								07	COFFEE,TEA,COCOA,SPICES	1	No Quantity							41354			0
S3	2009	2009	2009	2	0	2	Export	724	Spain	ESP	400	Jordan	JOR								07	COFFEE,TEA,COCOA,SPICES	1	No Quantity							877969			0
S3	2009	2009	2009	2	0	2	Export	724	Spain	ESP	404	Kenya	KEN								07	COFFEE,TEA,COCOA,SPICES	1	No Quantity							1350			0
S3	2009	2009	2009	2	0	2	Export	724	Spain	ESP	410	Rep. of Korea	KOR								07	COFFEE,TEA,COCOA,SPICES	1	No Quantity							4925662			0
S3	2009	2009	2009	2	0	2	Export	724	Spain	ESP	414	Kuwait	KWT								07	COFFEE,TEA,COCOA,SPICES	1	No Quantity							1421425			0
S3	2009	2009	2009	2	0	2	Export	724	Spain	ESP	422	Lebanon	LBN								07	COFFEE,TEA,COCOA,SPICES	1	No Quantity							1308752			0
S3	2009	2009	2009	2	0	2	Export	724	Spain	ESP	428	Latvia	LVA								07	COFFEE,TEA,COCOA,SPICES	1	No Quantity							356425			0
S3	2009	2009	2009	2	0	2	Export	724	Spain	ESP	430	Liberia	LBR								07	COFFEE,TEA,COCOA,SPICES	1	No Quantity							92703			0
S3	2009	2009	2009	2	0	2	Export	724	Spain	ESP	434	Libya	LBY								07	COFFEE,TEA,COCOA,SPICES	1	No Quantity							561983			0
S3	2009	2009	2009	2	0	2	Export	724	Spain	ESP	440	Lithuania	LTU								07	COFFEE,TEA,COCOA,SPICES	1	No Quantity							1891220			0
S3	2009	2009	2009	2	0	2	Export	724	Spain	ESP	442	Luxembourg	LUX								07	COFFEE,TEA,COCOA,SPICES	1	No Quantity							125946			0
S3	2009	2009	2009	2	0	2	Export	724	Spain	ESP	450	Madagascar	MDG								07	COFFEE,TEA,COCOA,SPICES	1	No Quantity							11327			0
S3	2009	2009	2009	2	0	2	Export	724	Spain	ESP	458	Malaysia	MYS								07	COFFEE,TEA,COCOA,SPICES	1	No Quantity							386406			0
S3	2009	2009	2009	2	0	2	Export	724	Spain	ESP	462	Maldives	MDV								07	COFFEE,TEA,COCOA,SPICES	1	No Quantity							38220			0
S3	2009	2009	2009	2	0	2	Export	724	Spain	ESP	470	Malta	MLT								07	COFFEE,TEA,COCOA,SPICES	1	No Quantity							310811			0
S3	2009	2009	2009	2	0	2	Export	724	Spain	ESP	478	Mauritania	MRT								07	COFFEE,TEA,COCOA,SPICES	1	No Quantity							313106			0
S3	2009	2009	2009	2	0	2	Export	724	Spain	ESP	480	Mauritius	MUS								07	COFFEE,TEA,COCOA,SPICES	1	No Quantity							75007			0
S3	2009	2009	2009	2	0	2	Export	724	Spain	ESP	484	Mexico	MEX								07	COFFEE,TEA,COCOA,SPICES	1	No Quantity							6568381			0
S3	2009	2009	2009	2	0	2	Export	724	Spain	ESP	490	Other Asia, nes									07	COFFEE,TEA,COCOA,SPICES	1	No Quantity							600567			0
S3	2009	2009	2009	2	0	2	Export	724	Spain	ESP	498	Rep. of Moldova	MDA								07	COFFEE,TEA,COCOA,SPICES	1	No Quantity							196356			0
S3	2009	2009	2009	2	0	2	Export	724	Spain	ESP	504	Morocco	MAR								07	COFFEE,TEA,COCOA,SPICES	1	No Quantity							23464980			0
S3	2009	2009	2009	2	0	2	Export	724	Spain	ESP	512	Oman	OMN								07	COFFEE,TEA,COCOA,SPICES	1	No Quantity							1041136			0
S3	2009	2009	2009	2	0	2	Export	724	Spain	ESP	524	Nepal	NPL								07	COFFEE,TEA,COCOA,SPICES	1	No Quantity							1599			0
S3	2009	2009	2009	2	0	2	Export	724	Spain	ESP	528	Netherlands	NLD								07	COFFEE,TEA,COCOA,SPICES	1	No Quantity							36832215			0
S3	2009	2009	2009	2	0	2	Export	724	Spain	ESP	530	Neth. Antilles	ANT								07	COFFEE,TEA,COCOA,SPICES	1	No Quantity							1735			0
S3	2009	2009	2009	2	0	2	Export	724	Spain	ESP	533	Aruba	ABW								07	COFFEE,TEA,COCOA,SPICES	1	No Quantity							2033			0
S3	2009	2009	2009	2	0	2	Export	724	Spain	ESP	540	New Caledonia	NCL								07	COFFEE,TEA,COCOA,SPICES	1	No Quantity							165076			0
S3	2009	2009	2009	2	0	2	Export	724	Spain	ESP	554	New Zealand	NZL								07	COFFEE,TEA,COCOA,SPICES	1	No Quantity							207869			0
S3	2009	2009	2009	2	0	2	Export	724	Spain	ESP	558	Nicaragua	NIC								07	COFFEE,TEA,COCOA,SPICES	1	No Quantity							9844			0
S3	2009	2009	2009	2	0	2	Export	724	Spain	ESP	566	Nigeria	NGA								07	COFFEE,TEA,COCOA,SPICES	1	No Quantity							18135			0
S3	2009	2009	2009	2	0	2	Export	724	Spain	ESP	568	Other Europe, nes									07	COFFEE,TEA,COCOA,SPICES	1	No Quantity							5052809			0
S3	2009	2009	2009	2	0	2	Export	724	Spain	ESP	579	Norway	NOR								07	COFFEE,TEA,COCOA,SPICES	1	No Quantity							2202137			0
S3	2009	2009	2009	2	0	2	Export	724	Spain	ESP	586	Pakistan	PAK								07	COFFEE,TEA,COCOA,SPICES	1	No Quantity							780195			0
S3	2009	2009	2009	2	0	2	Export	724	Spain	ESP	591	Panama	PAN								07	COFFEE,TEA,COCOA,SPICES	1	No Quantity							157009			0
S3	2009	2009	2009	2	0	2	Export	724	Spain	ESP	600	Paraguay	PRY								07	COFFEE,TEA,COCOA,SPICES	1	No Quantity							544975			0
S3	2009	2009	2009	2	0	2	Export	724	Spain	ESP	604	Peru	PER								07	COFFEE,TEA,COCOA,SPICES	1	No Quantity							1933744			0
S3	2009	2009	2009	2	0	2	Export	724	Spain	ESP	608	Philippines	PHL								07	COFFEE,TEA,COCOA,SPICES	1	No Quantity							3538515			0
S3	2009	2009	2009	2	0	2	Export	724	Spain	ESP	616	Poland	POL								07	COFFEE,TEA,COCOA,SPICES	1	No Quantity							21708779			0
S3	2009	2009	2009	2	0	2	Export	724	Spain	ESP	620	Portugal	PRT								07	COFFEE,TEA,COCOA,SPICES	1	No Quantity							143464175			0
S3	2009	2009	2009	2	0	2	Export	724	Spain	ESP	624	Guinea-Bissau	GNB								07	COFFEE,TEA,COCOA,SPICES	1	No Quantity							9108			0
S3	2009	2009	2009	2	0	2	Export	724	Spain	ESP	634	Qatar	QAT								07	COFFEE,TEA,COCOA,SPICES	1	No Quantity							257130			0
S3	2009	2009	2009	2	0	2	Export	724	Spain	ESP	642	Romania	ROU								07	COFFEE,TEA,COCOA,SPICES	1	No Quantity							8654257			0
S3	2009	2009	2009	2	0	2	Export	724	Spain	ESP	643	Russian Federation	RUS								07	COFFEE,TEA,COCOA,SPICES	1	No Quantity							21018650			0
S3	2009	2009	2009	2	0	2	Export	724	Spain	ESP	678	Sao Tome and Principe	STP								07	COFFEE,TEA,COCOA,SPICES	1	No Quantity							509			0
S3	2009	2009	2009	2	0	2	Export	724	Spain	ESP	682	Saudi Arabia	SAU								07	COFFEE,TEA,COCOA,SPICES	1	No Quantity							1483860			0
S3	2009	2009	2009	2	0	2	Export	724	Spain	ESP	686	Senegal	SEN								07	COFFEE,TEA,COCOA,SPICES	1	No Quantity							495841			0
S3	2009	2009	2009	2	0	2	Export	724	Spain	ESP	688	Serbia	SRB								07	COFFEE,TEA,COCOA,SPICES	1	No Quantity							3262837			0
S3	2009	2009	2009	2	0	2	Export	724	Spain	ESP	694	Sierra Leone	SLE								07	COFFEE,TEA,COCOA,SPICES	1	No Quantity							58488			0
S3	2009	2009	2009	2	0	2	Export	724	Spain	ESP	699	India	IND								07	COFFEE,TEA,COCOA,SPICES	1	No Quantity							658446			0
S3	2009	2009	2009	2	0	2	Export	724	Spain	ESP	702	Singapore	SGP								07	COFFEE,TEA,COCOA,SPICES	1	No Quantity							882037			0
S3	2009	2009	2009	2	0	2	Export	724	Spain	ESP	703	Slovakia	SVK								07	COFFEE,TEA,COCOA,SPICES	1	No Quantity							7002058			0
S3	2009	2009	2009	2	0	2	Export	724	Spain	ESP	704	Viet Nam	VNM								07	COFFEE,TEA,COCOA,SPICES	1	No Quantity							769637			0
S3	2009	2009	2009	2	0	2	Export	724	Spain	ESP	705	Slovenia	SVN								07	COFFEE,TEA,COCOA,SPICES	1	No Quantity							527332			0
S3	2009	2009	2009	2	0	2	Export	724	Spain	ESP	710	South Africa	ZAF								07	COFFEE,TEA,COCOA,SPICES	1	No Quantity							4113469			0
S3	2009	2009	2009	2	0	2	Export	724	Spain	ESP	716	Zimbabwe	ZWE								07	COFFEE,TEA,COCOA,SPICES	1	No Quantity							2793			0
S3	2009	2009	2009	2	0	2	Export	724	Spain	ESP	736	Fmr Sudan	SDN								07	COFFEE,TEA,COCOA,SPICES	1	No Quantity							3412			0
S3	2009	2009	2009	2	0	2	Export	724	Spain	ESP	752	Sweden	SWE								07	COFFEE,TEA,COCOA,SPICES	1	No Quantity							10076888			0
S3	2009	2009	2009	2	0	2	Export	724	Spain	ESP	757	Switzerland	CHE								07	COFFEE,TEA,COCOA,SPICES	1	No Quantity							43526903			0
S3	2009	2009	2009	2	0	2	Export	724	Spain	ESP	760	Syria	SYR								07	COFFEE,TEA,COCOA,SPICES	1	No Quantity							1253095			0
S3	2009	2009	2009	2	0	2	Export	724	Spain	ESP	764	Thailand	THA								07	COFFEE,TEA,COCOA,SPICES	1	No Quantity							730034			0
S3	2009	2009	2009	2	0	2	Export	724	Spain	ESP	784	United Arab Emirates	ARE								07	COFFEE,TEA,COCOA,SPICES	1	No Quantity							7965389			0
S3	2009	2009	2009	2	0	2	Export	724	Spain	ESP	788	Tunisia	TUN								07	COFFEE,TEA,COCOA,SPICES	1	No Quantity							1987296			0
S3	2009	2009	2009	2	0	2	Export	724	Spain	ESP	792	Turkey	TUR								07	COFFEE,TEA,COCOA,SPICES	1	No Quantity							15775854			0
S3	2009	2009	2009	2	0	2	Export	724	Spain	ESP	804	Ukraine	UKR								07	COFFEE,TEA,COCOA,SPICES	1	No Quantity							2611704			0
S3	2009	2009	2009	2	0	2	Export	724	Spain	ESP	807	North Macedonia	MKD								07	COFFEE,TEA,COCOA,SPICES	1	No Quantity							228235			0
S3	2009	2009	2009	2	0	2	Export	724	Spain	ESP	818	Egypt	EGY								07	COFFEE,TEA,COCOA,SPICES	1	No Quantity							5074202			0
S3	2009	2009	2009	2	0	2	Export	724	Spain	ESP	826	United Kingdom	GBR								07	COFFEE,TEA,COCOA,SPICES	1	No Quantity							68953934			0
S3	2009	2009	2009	2	0	2	Export	724	Spain	ESP	834	United Rep. of Tanzania	TZA								07	COFFEE,TEA,COCOA,SPICES	1	No Quantity							99			0
S3	2009	2009	2009	2	0	2	Export	724	Spain	ESP	837	Bunkers									07	COFFEE,TEA,COCOA,SPICES	1	No Quantity							250880			0
S3	2009	2009	2009	2	0	2	Export	724	Spain	ESP	842	USA	USA								07	COFFEE,TEA,COCOA,SPICES	1	No Quantity							54766249			0
S3	2009	2009	2009	2	0	2	Export	724	Spain	ESP	858	Uruguay	URY								07	COFFEE,TEA,COCOA,SPICES	1	No Quantity							1018318			0
S3	2009	2009	2009	2	0	2	Export	724	Spain	ESP	860	Uzbekistan	UZB								07	COFFEE,TEA,COCOA,SPICES	1	No Quantity							820333			0
S3	2009	2009	2009	2	0	2	Export	724	Spain	ESP	862	Venezuela	VEN								07	COFFEE,TEA,COCOA,SPICES	1	No Quantity							1740633			0
S3	2009	2009	2009	2	0	2	Export	724	Spain	ESP	899	Areas, nes									07	COFFEE,TEA,COCOA,SPICES	1	No Quantity							12246211			0
S3	2009	2009	2009	2	0	2	Export	710	South Africa	ZAF	0	World	WLD								08	ANIMAL FEED STUFF	1	No Quantity							39987845			0
S3	2009	2009	2009	2	0	2	Export	710	South Africa	ZAF	4	Afghanistan	AFG								08	ANIMAL FEED STUFF	1	No Quantity							200			0
S3	2009	2009	2009	2	0	2	Export	710	South Africa	ZAF	10	Antarctica	ATA								08	ANIMAL FEED STUFF	1	No Quantity							18			0
S3	2009	2009	2009	2	0	2	Export	710	South Africa	ZAF	20	Andorra	AND								08	ANIMAL FEED STUFF	1	No Quantity							478			0
S3	2009	2009	2009	2	0	2	Export	710	South Africa	ZAF	24	Angola	AGO								08	ANIMAL FEED STUFF	1	No Quantity							318577			0
S3	2009	2009	2009	2	0	2	Export	710	South Africa	ZAF	36	Australia	AUS								08	ANIMAL FEED STUFF	1	No Quantity							23423			0
S3	2009	2009	2009	2	0	2	Export	710	South Africa	ZAF	56	Belgium	BEL								08	ANIMAL FEED STUFF	1	No Quantity							157171			0
S3	2009	2009	2009	2	0	2	Export	710	South Africa	ZAF	124	Canada	CAN								08	ANIMAL FEED STUFF	1	No Quantity							174357			0
S3	2009	2009	2009	2	0	2	Export	710	South Africa	ZAF	152	Chile	CHL								08	ANIMAL FEED STUFF	1	No Quantity							1559			0
S3	2009	2009	2009	2	0	2	Export	710	South Africa	ZAF	156	China	CHN								08	ANIMAL FEED STUFF	1	No Quantity							8419868			0
S3	2009	2009	2009	2	0	2	Export	710	South Africa	ZAF	178	Congo	COG								08	ANIMAL FEED STUFF	1	No Quantity							29258			0
S3	2009	2009	2009	2	0	2	Export	710	South Africa	ZAF	180	Dem. Rep. of the Congo	COD								08	ANIMAL FEED STUFF	1	No Quantity							389385			0
S3	2009	2009	2009	2	0	2	Export	710	South Africa	ZAF	203	Czechia	CZE								08	ANIMAL FEED STUFF	1	No Quantity							1269			0
S3	2009	2009	2009	2	0	2	Export	710	South Africa	ZAF	231	Ethiopia	ETH								08	ANIMAL FEED STUFF	1	No Quantity							117			0
S3	2009	2009	2009	2	0	2	Export	710	South Africa	ZAF	251	France	FRA								08	ANIMAL FEED STUFF	1	No Quantity							8515			0
S3	2009	2009	2009	2	0	2	Export	710	South Africa	ZAF	262	Djibouti	DJI								08	ANIMAL FEED STUFF	1	No Quantity							30932			0
S3	2009	2009	2009	2	0	2	Export	710	South Africa	ZAF	266	Gabon	GAB								08	ANIMAL FEED STUFF	1	No Quantity							521460			0
S3	2009	2009	2009	2	0	2	Export	710	South Africa	ZAF	276	Germany	DEU								08	ANIMAL FEED STUFF	1	No Quantity							1563416			0
S3	2009	2009	2009	2	0	2	Export	710	South Africa	ZAF	288	Ghana	GHA								08	ANIMAL FEED STUFF	1	No Quantity							689728			0
S3	2009	2009	2009	2	0	2	Export	710	South Africa	ZAF	300	Greece	GRC								08	ANIMAL FEED STUFF	1	No Quantity							3580			0
S3	2009	2009	2009	2	0	2	Export	710	South Africa	ZAF	344	China, Hong Kong SAR	HKG								08	ANIMAL FEED STUFF	1	No Quantity							18906			0
S3	2009	2009	2009	2	0	2	Export	710	South Africa	ZAF	364	Iran	IRN								08	ANIMAL FEED STUFF	1	No Quantity							782769			0
S3	2009	2009	2009	2	0	2	Export	710	South Africa	ZAF	372	Ireland	IRL								08	ANIMAL FEED STUFF	1	No Quantity							24			0
S3	2009	2009	2009	2	0	2	Export	710	South Africa	ZAF	384	Côte d'Ivoire	CIV								08	ANIMAL FEED STUFF	1	No Quantity							61107			0
S3	2009	2009	2009	2	0	2	Export	710	South Africa	ZAF	392	Japan	JPN								08	ANIMAL FEED STUFF	1	No Quantity							638648			0
S3	2009	2009	2009	2	0	2	Export	710	South Africa	ZAF	404	Kenya	KEN								08	ANIMAL FEED STUFF	1	No Quantity							1091892			0
S3	2009	2009	2009	2	0	2	Export	710	South Africa	ZAF	410	Rep. of Korea	KOR								08	ANIMAL FEED STUFF	1	No Quantity							133623			0
S3	2009	2009	2009	2	0	2	Export	710	South Africa	ZAF	414	Kuwait	KWT								08	ANIMAL FEED STUFF	1	No Quantity							87722			0
S3	2009	2009	2009	2	0	2	Export	710	South Africa	ZAF	422	Lebanon	LBN								08	ANIMAL FEED STUFF	1	No Quantity							69200			0
S3	2009	2009	2009	2	0	2	Export	710	South Africa	ZAF	450	Madagascar	MDG								08	ANIMAL FEED STUFF	1	No Quantity							71532			0
S3	2009	2009	2009	2	0	2	Export	710	South Africa	ZAF	454	Malawi	MWI								08	ANIMAL FEED STUFF	1	No Quantity							1917977			0
S3	2009	2009	2009	2	0	2	Export	710	South Africa	ZAF	458	Malaysia	MYS								08	ANIMAL FEED STUFF	1	No Quantity							49004			0
S3	2009	2009	2009	2	0	2	Export	710	South Africa	ZAF	478	Mauritania	MRT								08	ANIMAL FEED STUFF	1	No Quantity							114			0
S3	2009	2009	2009	2	0	2	Export	710	South Africa	ZAF	480	Mauritius	MUS								08	ANIMAL FEED STUFF	1	No Quantity							1201525			0
S3	2009	2009	2009	2	0	2	Export	710	South Africa	ZAF	490	Other Asia, nes									08	ANIMAL FEED STUFF	1	No Quantity							166902			0
S3	2009	2009	2009	2	0	2	Export	710	South Africa	ZAF	508	Mozambique	MOZ								08	ANIMAL FEED STUFF	1	No Quantity							3635197			0
S3	2009	2009	2009	2	0	2	Export	710	South Africa	ZAF	512	Oman	OMN								08	ANIMAL FEED STUFF	1	No Quantity							846			0
S3	2009	2009	2009	2	0	2	Export	710	South Africa	ZAF	528	Netherlands	NLD								08	ANIMAL FEED STUFF	1	No Quantity							112957			0
S3	2009	2009	2009	2	0	2	Export	710	South Africa	ZAF	566	Nigeria	NGA								08	ANIMAL FEED STUFF	1	No Quantity							1059305			0
S3	2009	2009	2009	2	0	2	Export	710	South Africa	ZAF	608	Philippines	PHL								08	ANIMAL FEED STUFF	1	No Quantity							818			0
S3	2009	2009	2009	2	0	2	Export	710	South Africa	ZAF	620	Portugal	PRT								08	ANIMAL FEED STUFF	1	No Quantity							6077			0
S3	2009	2009	2009	2	0	2	Export	710	South Africa	ZAF	643	Russian Federation	RUS								08	ANIMAL FEED STUFF	1	No Quantity							557			0
S3	2009	2009	2009	2	0	2	Export	710	South Africa	ZAF	654	Saint Helena	SHN								08	ANIMAL FEED STUFF	1	No Quantity							277353			0
S3	2009	2009	2009	2	0	2	Export	710	South Africa	ZAF	682	Saudi Arabia	SAU								08	ANIMAL FEED STUFF	1	No Quantity							483023			0
S3	2009	2009	2009	2	0	2	Export	710	South Africa	ZAF	690	Seychelles	SYC								08	ANIMAL FEED STUFF	1	No Quantity							181991			0
S3	2009	2009	2009	2	0	2	Export	710	South Africa	ZAF	699	India	IND								08	ANIMAL FEED STUFF	1	No Quantity							603462			0
S3	2009	2009	2009	2	0	2	Export	710	South Africa	ZAF	702	Singapore	SGP								08	ANIMAL FEED STUFF	1	No Quantity							4857			0
S3	2009	2009	2009	2	0	2	Export	710	South Africa	ZAF	704	Viet Nam	VNM								08	ANIMAL FEED STUFF	1	No Quantity							188234			0
S3	2009	2009	2009	2	0	2	Export	710	South Africa	ZAF	716	Zimbabwe	ZWE								08	ANIMAL FEED STUFF	1	No Quantity							7667420			0
S3	2009	2009	2009	2	0	2	Export	710	South Africa	ZAF	724	Spain	ESP								08	ANIMAL FEED STUFF	1	No Quantity							122447			0
S3	2009	2009	2009	2	0	2	Export	710	South Africa	ZAF	736	Fmr Sudan	SDN								08	ANIMAL FEED STUFF	1	No Quantity							7477			0
S3	2009	2009	2009	2	0	2	Export	710	South Africa	ZAF	757	Switzerland	CHE								08	ANIMAL FEED STUFF	1	No Quantity							4748			0
S3	2009	2009	2009	2	0	2	Export	710	South Africa	ZAF	764	Thailand	THA								08	ANIMAL FEED STUFF	1	No Quantity							7030			0
S3	2009	2009	2009	2	0	2	Export	710	South Africa	ZAF	784	United Arab Emirates	ARE								08	ANIMAL FEED STUFF	1	No Quantity							2424555			0
S3	2009	2009	2009	2	0	2	Export	710	South Africa	ZAF	792	Turkey	TUR								08	ANIMAL FEED STUFF	1	No Quantity							796526			0
S3	2009	2009	2009	2	0	2	Export	710	South Africa	ZAF	800	Uganda	UGA								08	ANIMAL FEED STUFF	1	No Quantity							161974			0
S3	2009	2009	2009	2	0	2	Export	710	South Africa	ZAF	818	Egypt	EGY								08	ANIMAL FEED STUFF	1	No Quantity							161457			0
S3	2009	2009	2009	2	0	2	Export	710	South Africa	ZAF	826	United Kingdom	GBR								08	ANIMAL FEED STUFF	1	No Quantity							211653			0
S3	2009	2009	2009	2	0	2	Export	710	South Africa	ZAF	834	United Rep. of Tanzania	TZA								08	ANIMAL FEED STUFF	1	No Quantity							242671			0
S3	2009	2009	2009	2	0	2	Export	710	South Africa	ZAF	837	Bunkers									08	ANIMAL FEED STUFF	1	No Quantity							18977			0
S3	2009	2009	2009	2	0	2	Export	710	South Africa	ZAF	842	USA	USA								08	ANIMAL FEED STUFF	1	No Quantity							106153			0
S3	2009	2009	2009	2	0	2	Export	710	South Africa	ZAF	858	Uruguay	URY								08	ANIMAL FEED STUFF	1	No Quantity							6594			0
S3	2009	2009	2009	2	0	2	Export	710	South Africa	ZAF	894	Zambia	ZMB								08	ANIMAL FEED STUFF	1	No Quantity							2869232			0
S3	2009	2009	2009	2	0	2	Export	724	Spain	ESP	0	World	WLD								08	ANIMAL FEED STUFF	1	No Quantity							826594900			0
S3	2009	2009	2009	2	0	2	Export	724	Spain	ESP	12	Algeria	DZA								08	ANIMAL FEED STUFF	1	No Quantity							5037435			0
S3	2009	2009	2009	2	0	2	Export	724	Spain	ESP	20	Andorra	AND								08	ANIMAL FEED STUFF	1	No Quantity							2578630			0
S3	2009	2009	2009	2	0	2	Export	724	Spain	ESP	31	Azerbaijan	AZE								08	ANIMAL FEED STUFF	1	No Quantity							5967			0
S3	2009	2009	2009	2	0	2	Export	724	Spain	ESP	32	Argentina	ARG								08	ANIMAL FEED STUFF	1	No Quantity							281444			0
S3	2009	2009	2009	2	0	2	Export	724	Spain	ESP	36	Australia	AUS								08	ANIMAL FEED STUFF	1	No Quantity							549995			0
S3	2009	2009	2009	2	0	2	Export	724	Spain	ESP	40	Austria	AUT								08	ANIMAL FEED STUFF	1	No Quantity							2016141			0
S3	2009	2009	2009	2	0	2	Export	724	Spain	ESP	48	Bahrain	BHR								08	ANIMAL FEED STUFF	1	No Quantity							22904			0
S3	2009	2009	2009	2	0	2	Export	724	Spain	ESP	50	Bangladesh	BGD								08	ANIMAL FEED STUFF	1	No Quantity							2588202			0
S3	2009	2009	2009	2	0	2	Export	724	Spain	ESP	51	Armenia	ARM								08	ANIMAL FEED STUFF	1	No Quantity							369669			0
S3	2009	2009	2009	2	0	2	Export	724	Spain	ESP	56	Belgium	BEL								08	ANIMAL FEED STUFF	1	No Quantity							3975765			0
S3	2009	2009	2009	2	0	2	Export	724	Spain	ESP	68	Bolivia (Plurinational State of)	BOL								08	ANIMAL FEED STUFF	1	No Quantity							48793			0
S3	2009	2009	2009	2	0	2	Export	724	Spain	ESP	76	Brazil	BRA								08	ANIMAL FEED STUFF	1	No Quantity							1255483			0
S3	2009	2009	2009	2	0	2	Export	724	Spain	ESP	100	Bulgaria	BGR								08	ANIMAL FEED STUFF	1	No Quantity							3273397			0
S3	2009	2009	2009	2	0	2	Export	724	Spain	ESP	104	Myanmar	MMR								08	ANIMAL FEED STUFF	1	No Quantity							21888			0
S3	2009	2009	2009	2	0	2	Export	724	Spain	ESP	112	Belarus	BLR								08	ANIMAL FEED STUFF	1	No Quantity							457794			0
S3	2009	2009	2009	2	0	2	Export	724	Spain	ESP	116	Cambodia	KHM								08	ANIMAL FEED STUFF	1	No Quantity							22			0
S3	2009	2009	2009	2	0	2	Export	724	Spain	ESP	120	Cameroon	CMR								08	ANIMAL FEED STUFF	1	No Quantity							34016			0
S3	2009	2009	2009	2	0	2	Export	724	Spain	ESP	124	Canada	CAN								08	ANIMAL FEED STUFF	1	No Quantity							419			0
S3	2009	2009	2009	2	0	2	Export	724	Spain	ESP	132	Cabo Verde	CPV								08	ANIMAL FEED STUFF	1	No Quantity							496			0
S3	2009	2009	2009	2	0	2	Export	724	Spain	ESP	144	Sri Lanka	LKA								08	ANIMAL FEED STUFF	1	No Quantity							238819			0
S3	2009	2009	2009	2	0	2	Export	724	Spain	ESP	152	Chile	CHL								08	ANIMAL FEED STUFF	1	No Quantity							2162610			0
S3	2009	2009	2009	2	0	2	Export	724	Spain	ESP	156	China	CHN								08	ANIMAL FEED STUFF	1	No Quantity							4656234			0
S3	2009	2009	2009	2	0	2	Export	724	Spain	ESP	170	Colombia	COL								08	ANIMAL FEED STUFF	1	No Quantity							105865			0
S3	2009	2009	2009	2	0	2	Export	724	Spain	ESP	175	Mayotte	MYT								08	ANIMAL FEED STUFF	1	No Quantity							660			0
S3	2009	2009	2009	2	0	2	Export	724	Spain	ESP	188	Costa Rica	CRI								08	ANIMAL FEED STUFF	1	No Quantity							792557			0
S3	2009	2009	2009	2	0	2	Export	724	Spain	ESP	191	Croatia	HRV								08	ANIMAL FEED STUFF	1	No Quantity							336681			0
S3	2009	2009	2009	2	0	2	Export	724	Spain	ESP	192	Cuba	CUB								08	ANIMAL FEED STUFF	1	No Quantity							724804			0
S3	2009	2009	2009	2	0	2	Export	724	Spain	ESP	196	Cyprus	CYP								08	ANIMAL FEED STUFF	1	No Quantity							6893398			0
S3	2009	2009	2009	2	0	2	Export	724	Spain	ESP	203	Czechia	CZE								08	ANIMAL FEED STUFF	1	No Quantity							3163037			0
S3	2009	2009	2009	2	0	2	Export	724	Spain	ESP	208	Denmark	DNK								08	ANIMAL FEED STUFF	1	No Quantity							1369455			0
S3	2009	2009	2009	2	0	2	Export	724	Spain	ESP	214	Dominican Rep.	DOM								08	ANIMAL FEED STUFF	1	No Quantity							1491337			0
S3	2009	2009	2009	2	0	2	Export	724	Spain	ESP	218	Ecuador	ECU								08	ANIMAL FEED STUFF	1	No Quantity							1458835			0
S3	2009	2009	2009	2	0	2	Export	724	Spain	ESP	222	El Salvador	SLV								08	ANIMAL FEED STUFF	1	No Quantity							325228			0
S3	2009	2009	2009	2	0	2	Export	724	Spain	ESP	226	Equatorial Guinea	GNQ								08	ANIMAL FEED STUFF	1	No Quantity							12337			0
S3	2009	2009	2009	2	0	2	Export	724	Spain	ESP	233	Estonia	EST								08	ANIMAL FEED STUFF	1	No Quantity							415508			0
S3	2009	2009	2009	2	0	2	Export	724	Spain	ESP	246	Finland	FIN								08	ANIMAL FEED STUFF	1	No Quantity							119834			0
S3	2009	2009	2009	2	0	2	Export	724	Spain	ESP	251	France	FRA								08	ANIMAL FEED STUFF	1	No Quantity							141196098			0
S3	2009	2009	2009	2	0	2	Export	724	Spain	ESP	268	Georgia	GEO								08	ANIMAL FEED STUFF	1	No Quantity							305186			0
S3	2009	2009	2009	2	0	2	Export	724	Spain	ESP	276	Germany	DEU								08	ANIMAL FEED STUFF	1	No Quantity							20467390			0
S3	2009	2009	2009	2	0	2	Export	724	Spain	ESP	288	Ghana	GHA								08	ANIMAL FEED STUFF	1	No Quantity							351167			0
S3	2009	2009	2009	2	0	2	Export	724	Spain	ESP	292	Gibraltar	GIB								08	ANIMAL FEED STUFF	1	No Quantity							200843			0
S3	2009	2009	2009	2	0	2	Export	724	Spain	ESP	300	Greece	GRC								08	ANIMAL FEED STUFF	1	No Quantity							35015208			0
S3	2009	2009	2009	2	0	2	Export	724	Spain	ESP	320	Guatemala	GTM								08	ANIMAL FEED STUFF	1	No Quantity							390928			0
S3	2009	2009	2009	2	0	2	Export	724	Spain	ESP	324	Guinea	GIN								08	ANIMAL FEED STUFF	1	No Quantity							13095			0
S3	2009	2009	2009	2	0	2	Export	724	Spain	ESP	340	Honduras	HND								08	ANIMAL FEED STUFF	1	No Quantity							60007			0
S3	2009	2009	2009	2	0	2	Export	724	Spain	ESP	344	China, Hong Kong SAR	HKG								08	ANIMAL FEED STUFF	1	No Quantity							8792			0
S3	2009	2009	2009	2	0	2	Export	724	Spain	ESP	348	Hungary	HUN								08	ANIMAL FEED STUFF	1	No Quantity							7521731			0
S3	2009	2009	2009	2	0	2	Export	724	Spain	ESP	352	Iceland	ISL								08	ANIMAL FEED STUFF	1	No Quantity							6142			0
S3	2009	2009	2009	2	0	2	Export	724	Spain	ESP	360	Indonesia	IDN								08	ANIMAL FEED STUFF	1	No Quantity							235871			0
S3	2009	2009	2009	2	0	2	Export	724	Spain	ESP	364	Iran	IRN								08	ANIMAL FEED STUFF	1	No Quantity							420303			0
S3	2009	2009	2009	2	0	2	Export	724	Spain	ESP	368	Iraq	IRQ								08	ANIMAL FEED STUFF	1	No Quantity							41684			0
S3	2009	2009	2009	2	0	2	Export	724	Spain	ESP	372	Ireland	IRL								08	ANIMAL FEED STUFF	1	No Quantity							2114236			0
S3	2009	2009	2009	2	0	2	Export	724	Spain	ESP	376	Israel	ISR								08	ANIMAL FEED STUFF	1	No Quantity							3347779			0
S3	2009	2009	2009	2	0	2	Export	724	Spain	ESP	381	Italy	ITA								08	ANIMAL FEED STUFF	1	No Quantity							127706787			0
S3	2009	2009	2009	2	0	2	Export	724	Spain	ESP	384	Côte d'Ivoire	CIV								08	ANIMAL FEED STUFF	1	No Quantity							40891			0
S3	2009	2009	2009	2	0	2	Export	724	Spain	ESP	392	Japan	JPN								08	ANIMAL FEED STUFF	1	No Quantity							3554148			0
S3	2009	2009	2009	2	0	2	Export	724	Spain	ESP	398	Kazakhstan	KAZ								08	ANIMAL FEED STUFF	1	No Quantity							30922			0
S3	2009	2009	2009	2	0	2	Export	724	Spain	ESP	400	Jordan	JOR								08	ANIMAL FEED STUFF	1	No Quantity							1207659			0
S3	2009	2009	2009	2	0	2	Export	724	Spain	ESP	410	Rep. of Korea	KOR								08	ANIMAL FEED STUFF	1	No Quantity							1291867			0
S3	2009	2009	2009	2	0	2	Export	724	Spain	ESP	414	Kuwait	KWT								08	ANIMAL FEED STUFF	1	No Quantity							666190			0
S3	2009	2009	2009	2	0	2	Export	724	Spain	ESP	422	Lebanon	LBN								08	ANIMAL FEED STUFF	1	No Quantity							407998			0
S3	2009	2009	2009	2	0	2	Export	724	Spain	ESP	428	Latvia	LVA								08	ANIMAL FEED STUFF	1	No Quantity							2689100			0
S3	2009	2009	2009	2	0	2	Export	724	Spain	ESP	434	Libya	LBY								08	ANIMAL FEED STUFF	1	No Quantity							1699088			0
S3	2009	2009	2009	2	0	2	Export	724	Spain	ESP	440	Lithuania	LTU								08	ANIMAL FEED STUFF	1	No Quantity							906545			0
S3	2009	2009	2009	2	0	2	Export	724	Spain	ESP	442	Luxembourg	LUX								08	ANIMAL FEED STUFF	1	No Quantity							14307			0
S3	2009	2009	2009	2	0	2	Export	724	Spain	ESP	450	Madagascar	MDG								08	ANIMAL FEED STUFF	1	No Quantity							7676			0
S3	2009	2009	2009	2	0	2	Export	724	Spain	ESP	458	Malaysia	MYS								08	ANIMAL FEED STUFF	1	No Quantity							859993			0
S3	2009	2009	2009	2	0	2	Export	724	Spain	ESP	462	Maldives	MDV								08	ANIMAL FEED STUFF	1	No Quantity							12			0
S3	2009	2009	2009	2	0	2	Export	724	Spain	ESP	466	Mali	MLI								08	ANIMAL FEED STUFF	1	No Quantity							4803			0
S3	2009	2009	2009	2	0	2	Export	724	Spain	ESP	470	Malta	MLT								08	ANIMAL FEED STUFF	1	No Quantity							12634094			0
S3	2009	2009	2009	2	0	2	Export	724	Spain	ESP	480	Mauritius	MUS								08	ANIMAL FEED STUFF	1	No Quantity							12902			0
S3	2009	2009	2009	2	0	2	Export	724	Spain	ESP	484	Mexico	MEX								08	ANIMAL FEED STUFF	1	No Quantity							495880			0
S3	2009	2009	2009	2	0	2	Export	724	Spain	ESP	490	Other Asia, nes									08	ANIMAL FEED STUFF	1	No Quantity							3270099			0
S3	2009	2009	2009	2	0	2	Export	724	Spain	ESP	498	Rep. of Moldova	MDA								08	ANIMAL FEED STUFF	1	No Quantity							19489			0
S3	2009	2009	2009	2	0	2	Export	724	Spain	ESP	504	Morocco	MAR								08	ANIMAL FEED STUFF	1	No Quantity							3083795			0
S3	2009	2009	2009	2	0	2	Export	724	Spain	ESP	508	Mozambique	MOZ								08	ANIMAL FEED STUFF	1	No Quantity							636242			0
S3	2009	2009	2009	2	0	2	Export	724	Spain	ESP	512	Oman	OMN								08	ANIMAL FEED STUFF	1	No Quantity							144367			0
S3	2009	2009	2009	2	0	2	Export	724	Spain	ESP	516	Namibia	NAM								08	ANIMAL FEED STUFF	1	No Quantity							23832			0
S3	2009	2009	2009	2	0	2	Export	724	Spain	ESP	528	Netherlands	NLD								08	ANIMAL FEED STUFF	1	No Quantity							16416534			0
S3	2009	2009	2009	2	0	2	Export	724	Spain	ESP	554	New Zealand	NZL								08	ANIMAL FEED STUFF	1	No Quantity							51077			0
S3	2009	2009	2009	2	0	2	Export	724	Spain	ESP	566	Nigeria	NGA								08	ANIMAL FEED STUFF	1	No Quantity							111962			0
S3	2009	2009	2009	2	0	2	Export	724	Spain	ESP	579	Norway	NOR								08	ANIMAL FEED STUFF	1	No Quantity							573863			0
[truncated: 14,492 more rows]
