# Supplementary material for: Core-periphery structure in sectoral international trade networks: A new approach to an old theory
Source: PLoS One. 2020 Apr 2;15(4):e0229547. doi: 10.1371/journal.pone.0229547 (PMC7117750; doi:10.1371/journal.pone.0229547)
Supplement: S7 File — (ZIP) [file pone.0229547.s007.zip › S7_File/RawData 2009/comtrade (47).csv]

Classification	Year	Period	Period Desc.	Aggregate Level	Is Leaf Code	Trade Flow Code	Trade Flow	Reporter Code	Reporter	Reporter ISO	Partner Code	Partner	Partner ISO	2nd Partner Code	2nd Partner	2nd Partner ISO	Customs Proc. Code	Customs	Mode of Transport Code	Mode of Transport	Commodity Code	Commodity	Qty Unit Code	Qty Unit	Qty	Alt Qty Unit Code	Alt Qty Unit	Alt Qty	Netweight (kg)	Gross weight (kg)	Trade Value (US$)	CIF Trade Value (US$)	FOB Trade Value (US$)	Flag
S3	2009	2009	2009	2	0	2	Export	144	Sri Lanka	LKA	0	World	WLD								00	LIVE ANIMALS	1	No Quantity							74977			0
S3	2009	2009	2009	2	0	2	Export	144	Sri Lanka	LKA	156	China	CHN								00	LIVE ANIMALS	1	No Quantity							301			0
S3	2009	2009	2009	2	0	2	Export	144	Sri Lanka	LKA	246	Finland	FIN								00	LIVE ANIMALS	1	No Quantity							26			0
S3	2009	2009	2009	2	0	2	Export	144	Sri Lanka	LKA	276	Germany	DEU								00	LIVE ANIMALS	1	No Quantity							17			0
S3	2009	2009	2009	2	0	2	Export	144	Sri Lanka	LKA	344	China, Hong Kong SAR	HKG								00	LIVE ANIMALS	1	No Quantity							113			0
S3	2009	2009	2009	2	0	2	Export	144	Sri Lanka	LKA	376	Israel	ISR								00	LIVE ANIMALS	1	No Quantity							52			0
S3	2009	2009	2009	2	0	2	Export	144	Sri Lanka	LKA	462	Maldives	MDV								00	LIVE ANIMALS	1	No Quantity							1580			0
S3	2009	2009	2009	2	0	2	Export	144	Sri Lanka	LKA	524	Nepal	NPL								00	LIVE ANIMALS	1	No Quantity							72822			0
S3	2009	2009	2009	2	0	2	Export	144	Sri Lanka	LKA	702	Singapore	SGP								00	LIVE ANIMALS	1	No Quantity							17			0
S3	2009	2009	2009	2	0	2	Export	144	Sri Lanka	LKA	784	United Arab Emirates	ARE								00	LIVE ANIMALS	1	No Quantity							44			0
S3	2009	2009	2009	2	0	2	Export	144	Sri Lanka	LKA	842	USA	USA								00	LIVE ANIMALS	1	No Quantity							5			0
S3	2009	2009	2009	2	0	2	Export	752	Sweden	SWE	0	World	WLD								00	LIVE ANIMALS	1	No Quantity							20926399			0
S3	2009	2009	2009	2	0	2	Export	752	Sweden	SWE	36	Australia	AUS								00	LIVE ANIMALS	1	No Quantity							49948			0
S3	2009	2009	2009	2	0	2	Export	752	Sweden	SWE	76	Brazil	BRA								00	LIVE ANIMALS	1	No Quantity							73214			0
S3	2009	2009	2009	2	0	2	Export	752	Sweden	SWE	124	Canada	CAN								00	LIVE ANIMALS	1	No Quantity							13933			0
S3	2009	2009	2009	2	0	2	Export	752	Sweden	SWE	191	Croatia	HRV								00	LIVE ANIMALS	1	No Quantity							140381			0
S3	2009	2009	2009	2	0	2	Export	752	Sweden	SWE	203	Czechia	CZE								00	LIVE ANIMALS	1	No Quantity							5126			0
S3	2009	2009	2009	2	0	2	Export	752	Sweden	SWE	208	Denmark	DNK								00	LIVE ANIMALS	1	No Quantity							5589355			0
S3	2009	2009	2009	2	0	2	Export	752	Sweden	SWE	233	Estonia	EST								00	LIVE ANIMALS	1	No Quantity							63881			0
S3	2009	2009	2009	2	0	2	Export	752	Sweden	SWE	246	Finland	FIN								00	LIVE ANIMALS	1	No Quantity							1778688			0
S3	2009	2009	2009	2	0	2	Export	752	Sweden	SWE	276	Germany	DEU								00	LIVE ANIMALS	1	No Quantity							3713530			0
S3	2009	2009	2009	2	0	2	Export	752	Sweden	SWE	344	China, Hong Kong SAR	HKG								00	LIVE ANIMALS	1	No Quantity							920			0
S3	2009	2009	2009	2	0	2	Export	752	Sweden	SWE	352	Iceland	ISL								00	LIVE ANIMALS	1	No Quantity							2366			0
S3	2009	2009	2009	2	0	2	Export	752	Sweden	SWE	376	Israel	ISR								00	LIVE ANIMALS	1	No Quantity							131			0
S3	2009	2009	2009	2	0	2	Export	752	Sweden	SWE	381	Italy	ITA								00	LIVE ANIMALS	1	No Quantity							25106			0
S3	2009	2009	2009	2	0	2	Export	752	Sweden	SWE	392	Japan	JPN								00	LIVE ANIMALS	1	No Quantity							5258			0
S3	2009	2009	2009	2	0	2	Export	752	Sweden	SWE	404	Kenya	KEN								00	LIVE ANIMALS	1	No Quantity							4863			0
S3	2009	2009	2009	2	0	2	Export	752	Sweden	SWE	428	Latvia	LVA								00	LIVE ANIMALS	1	No Quantity							143010			0
S3	2009	2009	2009	2	0	2	Export	752	Sweden	SWE	440	Lithuania	LTU								00	LIVE ANIMALS	1	No Quantity							890396			0
S3	2009	2009	2009	2	0	2	Export	752	Sweden	SWE	458	Malaysia	MYS								00	LIVE ANIMALS	1	No Quantity							4601			0
S3	2009	2009	2009	2	0	2	Export	752	Sweden	SWE	490	Other Asia, nes									00	LIVE ANIMALS	1	No Quantity							2103			0
S3	2009	2009	2009	2	0	2	Export	752	Sweden	SWE	528	Netherlands	NLD								00	LIVE ANIMALS	1	No Quantity							257366			0
S3	2009	2009	2009	2	0	2	Export	752	Sweden	SWE	554	New Zealand	NZL								00	LIVE ANIMALS	1	No Quantity							7229			0
S3	2009	2009	2009	2	0	2	Export	752	Sweden	SWE	579	Norway	NOR								00	LIVE ANIMALS	1	No Quantity							5877084			0
S3	2009	2009	2009	2	0	2	Export	752	Sweden	SWE	643	Russian Federation	RUS								00	LIVE ANIMALS	1	No Quantity							13276			0
S3	2009	2009	2009	2	0	2	Export	752	Sweden	SWE	699	India	IND								00	LIVE ANIMALS	1	No Quantity							657			0
S3	2009	2009	2009	2	0	2	Export	752	Sweden	SWE	702	Singapore	SGP								00	LIVE ANIMALS	1	No Quantity							657			0
S3	2009	2009	2009	2	0	2	Export	752	Sweden	SWE	710	South Africa	ZAF								00	LIVE ANIMALS	1	No Quantity							11830			0
S3	2009	2009	2009	2	0	2	Export	752	Sweden	SWE	757	Switzerland	CHE								00	LIVE ANIMALS	1	No Quantity							36015			0
S3	2009	2009	2009	2	0	2	Export	752	Sweden	SWE	764	Thailand	THA								00	LIVE ANIMALS	1	No Quantity							67167			0
S3	2009	2009	2009	2	0	2	Export	752	Sweden	SWE	784	United Arab Emirates	ARE								00	LIVE ANIMALS	1	No Quantity							3812			0
S3	2009	2009	2009	2	0	2	Export	752	Sweden	SWE	792	Turkey	TUR								00	LIVE ANIMALS	1	No Quantity							31546			0
S3	2009	2009	2009	2	0	2	Export	752	Sweden	SWE	807	North Macedonia	MKD								00	LIVE ANIMALS	1	No Quantity							657			0
S3	2009	2009	2009	2	0	2	Export	752	Sweden	SWE	826	United Kingdom	GBR								00	LIVE ANIMALS	1	No Quantity							730824			0
S3	2009	2009	2009	2	0	2	Export	752	Sweden	SWE	842	USA	USA								00	LIVE ANIMALS	1	No Quantity							714262			0
S3	2009	2009	2009	2	0	2	Export	752	Sweden	SWE	862	Venezuela	VEN								00	LIVE ANIMALS	1	No Quantity							667205			0
S3	2009	2009	2009	2	0	2	Export	144	Sri Lanka	LKA	0	World	WLD								01	MEAT, MEAT PREPARATIONS	1	No Quantity							4744272			0
S3	2009	2009	2009	2	0	2	Export	144	Sri Lanka	LKA	24	Angola	AGO								01	MEAT, MEAT PREPARATIONS	1	No Quantity							146044			0
S3	2009	2009	2009	2	0	2	Export	144	Sri Lanka	LKA	48	Bahrain	BHR								01	MEAT, MEAT PREPARATIONS	1	No Quantity							82726			0
S3	2009	2009	2009	2	0	2	Export	144	Sri Lanka	LKA	124	Canada	CAN								01	MEAT, MEAT PREPARATIONS	1	No Quantity							38528			0
S3	2009	2009	2009	2	0	2	Export	144	Sri Lanka	LKA	178	Congo	COG								01	MEAT, MEAT PREPARATIONS	1	No Quantity							74596			0
S3	2009	2009	2009	2	0	2	Export	144	Sri Lanka	LKA	204	Benin	BEN								01	MEAT, MEAT PREPARATIONS	1	No Quantity							16089			0
S3	2009	2009	2009	2	0	2	Export	144	Sri Lanka	LKA	268	Georgia	GEO								01	MEAT, MEAT PREPARATIONS	1	No Quantity							64505			0
S3	2009	2009	2009	2	0	2	Export	144	Sri Lanka	LKA	276	Germany	DEU								01	MEAT, MEAT PREPARATIONS	1	No Quantity							31483			0
S3	2009	2009	2009	2	0	2	Export	144	Sri Lanka	LKA	288	Ghana	GHA								01	MEAT, MEAT PREPARATIONS	1	No Quantity							203952			0
S3	2009	2009	2009	2	0	2	Export	144	Sri Lanka	LKA	344	China, Hong Kong SAR	HKG								01	MEAT, MEAT PREPARATIONS	1	No Quantity							69681			0
S3	2009	2009	2009	2	0	2	Export	144	Sri Lanka	LKA	364	Iran	IRN								01	MEAT, MEAT PREPARATIONS	1	No Quantity							71320			0
S3	2009	2009	2009	2	0	2	Export	144	Sri Lanka	LKA	392	Japan	JPN								01	MEAT, MEAT PREPARATIONS	1	No Quantity							1028			0
S3	2009	2009	2009	2	0	2	Export	144	Sri Lanka	LKA	400	Jordan	JOR								01	MEAT, MEAT PREPARATIONS	1	No Quantity							216160			0
S3	2009	2009	2009	2	0	2	Export	144	Sri Lanka	LKA	410	Rep. of Korea	KOR								01	MEAT, MEAT PREPARATIONS	1	No Quantity							12			0
S3	2009	2009	2009	2	0	2	Export	144	Sri Lanka	LKA	414	Kuwait	KWT								01	MEAT, MEAT PREPARATIONS	1	No Quantity							37219			0
S3	2009	2009	2009	2	0	2	Export	144	Sri Lanka	LKA	430	Liberia	LBR								01	MEAT, MEAT PREPARATIONS	1	No Quantity							297810			0
S3	2009	2009	2009	2	0	2	Export	144	Sri Lanka	LKA	458	Malaysia	MYS								01	MEAT, MEAT PREPARATIONS	1	No Quantity							37748			0
S3	2009	2009	2009	2	0	2	Export	144	Sri Lanka	LKA	462	Maldives	MDV								01	MEAT, MEAT PREPARATIONS	1	No Quantity							513401			0
S3	2009	2009	2009	2	0	2	Export	144	Sri Lanka	LKA	480	Mauritius	MUS								01	MEAT, MEAT PREPARATIONS	1	No Quantity							12			0
S3	2009	2009	2009	2	0	2	Export	144	Sri Lanka	LKA	512	Oman	OMN								01	MEAT, MEAT PREPARATIONS	1	No Quantity							20427			0
S3	2009	2009	2009	2	0	2	Export	144	Sri Lanka	LKA	586	Pakistan	PAK								01	MEAT, MEAT PREPARATIONS	1	No Quantity							16			0
S3	2009	2009	2009	2	0	2	Export	144	Sri Lanka	LKA	634	Qatar	QAT								01	MEAT, MEAT PREPARATIONS	1	No Quantity							114444			0
S3	2009	2009	2009	2	0	2	Export	144	Sri Lanka	LKA	643	Russian Federation	RUS								01	MEAT, MEAT PREPARATIONS	1	No Quantity							5			0
S3	2009	2009	2009	2	0	2	Export	144	Sri Lanka	LKA	690	Seychelles	SYC								01	MEAT, MEAT PREPARATIONS	1	No Quantity							31335			0
S3	2009	2009	2009	2	0	2	Export	144	Sri Lanka	LKA	694	Sierra Leone	SLE								01	MEAT, MEAT PREPARATIONS	1	No Quantity							37057			0
S3	2009	2009	2009	2	0	2	Export	144	Sri Lanka	LKA	699	India	IND								01	MEAT, MEAT PREPARATIONS	1	No Quantity							2124494			0
S3	2009	2009	2009	2	0	2	Export	144	Sri Lanka	LKA	704	Viet Nam	VNM								01	MEAT, MEAT PREPARATIONS	1	No Quantity							403295			0
S3	2009	2009	2009	2	0	2	Export	144	Sri Lanka	LKA	784	United Arab Emirates	ARE								01	MEAT, MEAT PREPARATIONS	1	No Quantity							74933			0
S3	2009	2009	2009	2	0	2	Export	144	Sri Lanka	LKA	826	United Kingdom	GBR								01	MEAT, MEAT PREPARATIONS	1	No Quantity							35834			0
S3	2009	2009	2009	2	0	2	Export	144	Sri Lanka	LKA	842	USA	USA								01	MEAT, MEAT PREPARATIONS	1	No Quantity							120			0
S3	2009	2009	2009	2	0	2	Export	752	Sweden	SWE	0	World	WLD								01	MEAT, MEAT PREPARATIONS	1	No Quantity							244448545			0
S3	2009	2009	2009	2	0	2	Export	752	Sweden	SWE	4	Afghanistan	AFG								01	MEAT, MEAT PREPARATIONS	1	No Quantity							330185			0
S3	2009	2009	2009	2	0	2	Export	752	Sweden	SWE	36	Australia	AUS								01	MEAT, MEAT PREPARATIONS	1	No Quantity							220036			0
S3	2009	2009	2009	2	0	2	Export	752	Sweden	SWE	40	Austria	AUT								01	MEAT, MEAT PREPARATIONS	1	No Quantity							1286171			0
S3	2009	2009	2009	2	0	2	Export	752	Sweden	SWE	44	Bahamas	BHS								01	MEAT, MEAT PREPARATIONS	1	No Quantity							884349			0
S3	2009	2009	2009	2	0	2	Export	752	Sweden	SWE	56	Belgium	BEL								01	MEAT, MEAT PREPARATIONS	1	No Quantity							15966393			0
S3	2009	2009	2009	2	0	2	Export	752	Sweden	SWE	76	Brazil	BRA								01	MEAT, MEAT PREPARATIONS	1	No Quantity							131			0
S3	2009	2009	2009	2	0	2	Export	752	Sweden	SWE	100	Bulgaria	BGR								01	MEAT, MEAT PREPARATIONS	1	No Quantity							179288			0
S3	2009	2009	2009	2	0	2	Export	752	Sweden	SWE	156	China	CHN								01	MEAT, MEAT PREPARATIONS	1	No Quantity							1074284			0
S3	2009	2009	2009	2	0	2	Export	752	Sweden	SWE	184	Cook Isds	COK								01	MEAT, MEAT PREPARATIONS	1	No Quantity							52840			0
S3	2009	2009	2009	2	0	2	Export	752	Sweden	SWE	191	Croatia	HRV								01	MEAT, MEAT PREPARATIONS	1	No Quantity							61647			0
S3	2009	2009	2009	2	0	2	Export	752	Sweden	SWE	196	Cyprus	CYP								01	MEAT, MEAT PREPARATIONS	1	No Quantity							131			0
S3	2009	2009	2009	2	0	2	Export	752	Sweden	SWE	203	Czechia	CZE								01	MEAT, MEAT PREPARATIONS	1	No Quantity							2451940			0
S3	2009	2009	2009	2	0	2	Export	752	Sweden	SWE	208	Denmark	DNK								01	MEAT, MEAT PREPARATIONS	1	No Quantity							39033474			0
S3	2009	2009	2009	2	0	2	Export	752	Sweden	SWE	233	Estonia	EST								01	MEAT, MEAT PREPARATIONS	1	No Quantity							3502959			0
S3	2009	2009	2009	2	0	2	Export	752	Sweden	SWE	246	Finland	FIN								01	MEAT, MEAT PREPARATIONS	1	No Quantity							57678547			0
S3	2009	2009	2009	2	0	2	Export	752	Sweden	SWE	251	France	FRA								01	MEAT, MEAT PREPARATIONS	1	No Quantity							817182			0
S3	2009	2009	2009	2	0	2	Export	752	Sweden	SWE	258	French Polynesia	PYF								01	MEAT, MEAT PREPARATIONS	1	No Quantity							160361			0
S3	2009	2009	2009	2	0	2	Export	752	Sweden	SWE	266	Gabon	GAB								01	MEAT, MEAT PREPARATIONS	1	No Quantity							29969			0
S3	2009	2009	2009	2	0	2	Export	752	Sweden	SWE	276	Germany	DEU								01	MEAT, MEAT PREPARATIONS	1	No Quantity							19129572			0
S3	2009	2009	2009	2	0	2	Export	752	Sweden	SWE	288	Ghana	GHA								01	MEAT, MEAT PREPARATIONS	1	No Quantity							773543			0
S3	2009	2009	2009	2	0	2	Export	752	Sweden	SWE	300	Greece	GRC								01	MEAT, MEAT PREPARATIONS	1	No Quantity							1382256			0
S3	2009	2009	2009	2	0	2	Export	752	Sweden	SWE	304	Greenland	GRL								01	MEAT, MEAT PREPARATIONS	1	No Quantity							526			0
S3	2009	2009	2009	2	0	2	Export	752	Sweden	SWE	344	China, Hong Kong SAR	HKG								01	MEAT, MEAT PREPARATIONS	1	No Quantity							4161357			0
S3	2009	2009	2009	2	0	2	Export	752	Sweden	SWE	348	Hungary	HUN								01	MEAT, MEAT PREPARATIONS	1	No Quantity							1191663			0
S3	2009	2009	2009	2	0	2	Export	752	Sweden	SWE	352	Iceland	ISL								01	MEAT, MEAT PREPARATIONS	1	No Quantity							100423			0
S3	2009	2009	2009	2	0	2	Export	752	Sweden	SWE	372	Ireland	IRL								01	MEAT, MEAT PREPARATIONS	1	No Quantity							188621			0
S3	2009	2009	2009	2	0	2	Export	752	Sweden	SWE	381	Italy	ITA								01	MEAT, MEAT PREPARATIONS	1	No Quantity							10444732			0
S3	2009	2009	2009	2	0	2	Export	752	Sweden	SWE	384	Côte d'Ivoire	CIV								01	MEAT, MEAT PREPARATIONS	1	No Quantity							82415			0
S3	2009	2009	2009	2	0	2	Export	752	Sweden	SWE	392	Japan	JPN								01	MEAT, MEAT PREPARATIONS	1	No Quantity							3337866			0
S3	2009	2009	2009	2	0	2	Export	752	Sweden	SWE	410	Rep. of Korea	KOR								01	MEAT, MEAT PREPARATIONS	1	No Quantity							2018966			0
S3	2009	2009	2009	2	0	2	Export	752	Sweden	SWE	428	Latvia	LVA								01	MEAT, MEAT PREPARATIONS	1	No Quantity							1273815			0
S3	2009	2009	2009	2	0	2	Export	752	Sweden	SWE	430	Liberia	LBR								01	MEAT, MEAT PREPARATIONS	1	No Quantity							135912			0
S3	2009	2009	2009	2	0	2	Export	752	Sweden	SWE	440	Lithuania	LTU								01	MEAT, MEAT PREPARATIONS	1	No Quantity							736739			0
S3	2009	2009	2009	2	0	2	Export	752	Sweden	SWE	442	Luxembourg	LUX								01	MEAT, MEAT PREPARATIONS	1	No Quantity							19848			0
S3	2009	2009	2009	2	0	2	Export	752	Sweden	SWE	458	Malaysia	MYS								01	MEAT, MEAT PREPARATIONS	1	No Quantity							962558			0
S3	2009	2009	2009	2	0	2	Export	752	Sweden	SWE	470	Malta	MLT								01	MEAT, MEAT PREPARATIONS	1	No Quantity							396038			0
S3	2009	2009	2009	2	0	2	Export	752	Sweden	SWE	490	Other Asia, nes									01	MEAT, MEAT PREPARATIONS	1	No Quantity							280105			0
S3	2009	2009	2009	2	0	2	Export	752	Sweden	SWE	528	Netherlands	NLD								01	MEAT, MEAT PREPARATIONS	1	No Quantity							2461272			0
S3	2009	2009	2009	2	0	2	Export	752	Sweden	SWE	540	New Caledonia	NCL								01	MEAT, MEAT PREPARATIONS	1	No Quantity							649066			0
S3	2009	2009	2009	2	0	2	Export	752	Sweden	SWE	554	New Zealand	NZL								01	MEAT, MEAT PREPARATIONS	1	No Quantity							1151047			0
S3	2009	2009	2009	2	0	2	Export	752	Sweden	SWE	579	Norway	NOR								01	MEAT, MEAT PREPARATIONS	1	No Quantity							9303543			0
S3	2009	2009	2009	2	0	2	Export	752	Sweden	SWE	616	Poland	POL								01	MEAT, MEAT PREPARATIONS	1	No Quantity							22877803			0
S3	2009	2009	2009	2	0	2	Export	752	Sweden	SWE	620	Portugal	PRT								01	MEAT, MEAT PREPARATIONS	1	No Quantity							311914			0
S3	2009	2009	2009	2	0	2	Export	752	Sweden	SWE	642	Romania	ROU								01	MEAT, MEAT PREPARATIONS	1	No Quantity							295353			0
S3	2009	2009	2009	2	0	2	Export	752	Sweden	SWE	643	Russian Federation	RUS								01	MEAT, MEAT PREPARATIONS	1	No Quantity							10121119			0
S3	2009	2009	2009	2	0	2	Export	752	Sweden	SWE	694	Sierra Leone	SLE								01	MEAT, MEAT PREPARATIONS	1	No Quantity							299559			0
S3	2009	2009	2009	2	0	2	Export	752	Sweden	SWE	699	India	IND								01	MEAT, MEAT PREPARATIONS	1	No Quantity							131			0
S3	2009	2009	2009	2	0	2	Export	752	Sweden	SWE	702	Singapore	SGP								01	MEAT, MEAT PREPARATIONS	1	No Quantity							648935			0
S3	2009	2009	2009	2	0	2	Export	752	Sweden	SWE	703	Slovakia	SVK								01	MEAT, MEAT PREPARATIONS	1	No Quantity							506845			0
S3	2009	2009	2009	2	0	2	Export	752	Sweden	SWE	704	Viet Nam	VNM								01	MEAT, MEAT PREPARATIONS	1	No Quantity							588208			0
S3	2009	2009	2009	2	0	2	Export	752	Sweden	SWE	710	South Africa	ZAF								01	MEAT, MEAT PREPARATIONS	1	No Quantity							131			0
S3	2009	2009	2009	2	0	2	Export	752	Sweden	SWE	724	Spain	ESP								01	MEAT, MEAT PREPARATIONS	1	No Quantity							4544119			0
S3	2009	2009	2009	2	0	2	Export	752	Sweden	SWE	757	Switzerland	CHE								01	MEAT, MEAT PREPARATIONS	1	No Quantity							427322			0
S3	2009	2009	2009	2	0	2	Export	752	Sweden	SWE	764	Thailand	THA								01	MEAT, MEAT PREPARATIONS	1	No Quantity							131			0
S3	2009	2009	2009	2	0	2	Export	752	Sweden	SWE	826	United Kingdom	GBR								01	MEAT, MEAT PREPARATIONS	1	No Quantity							17926341			0
S3	2009	2009	2009	2	0	2	Export	752	Sweden	SWE	834	United Rep. of Tanzania	TZA								01	MEAT, MEAT PREPARATIONS	1	No Quantity							526			0
S3	2009	2009	2009	2	0	2	Export	752	Sweden	SWE	842	USA	USA								01	MEAT, MEAT PREPARATIONS	1	No Quantity							1988340			0
S3	2009	2009	2009	2	0	2	Export	144	Sri Lanka	LKA	0	World	WLD								02	DAIRY PRODUCTS,BIRD EGGS	1	No Quantity							2106559			0
S3	2009	2009	2009	2	0	2	Export	144	Sri Lanka	LKA	36	Australia	AUS								02	DAIRY PRODUCTS,BIRD EGGS	1	No Quantity							3422			0
S3	2009	2009	2009	2	0	2	Export	144	Sri Lanka	LKA	48	Bahrain	BHR								02	DAIRY PRODUCTS,BIRD EGGS	1	No Quantity							1140			0
S3	2009	2009	2009	2	0	2	Export	144	Sri Lanka	LKA	124	Canada	CAN								02	DAIRY PRODUCTS,BIRD EGGS	1	No Quantity							148785			0
S3	2009	2009	2009	2	0	2	Export	144	Sri Lanka	LKA	156	China	CHN								02	DAIRY PRODUCTS,BIRD EGGS	1	No Quantity							1856			0
S3	2009	2009	2009	2	0	2	Export	144	Sri Lanka	LKA	196	Cyprus	CYP								02	DAIRY PRODUCTS,BIRD EGGS	1	No Quantity							27169			0
S3	2009	2009	2009	2	0	2	Export	144	Sri Lanka	LKA	251	France	FRA								02	DAIRY PRODUCTS,BIRD EGGS	1	No Quantity							5509			0
S3	2009	2009	2009	2	0	2	Export	144	Sri Lanka	LKA	276	Germany	DEU								02	DAIRY PRODUCTS,BIRD EGGS	1	No Quantity							723			0
S3	2009	2009	2009	2	0	2	Export	144	Sri Lanka	LKA	364	Iran	IRN								02	DAIRY PRODUCTS,BIRD EGGS	1	No Quantity							90			0
S3	2009	2009	2009	2	0	2	Export	144	Sri Lanka	LKA	381	Italy	ITA								02	DAIRY PRODUCTS,BIRD EGGS	1	No Quantity							53			0
S3	2009	2009	2009	2	0	2	Export	144	Sri Lanka	LKA	392	Japan	JPN								02	DAIRY PRODUCTS,BIRD EGGS	1	No Quantity							9496			0
S3	2009	2009	2009	2	0	2	Export	144	Sri Lanka	LKA	414	Kuwait	KWT								02	DAIRY PRODUCTS,BIRD EGGS	1	No Quantity							194			0
S3	2009	2009	2009	2	0	2	Export	144	Sri Lanka	LKA	422	Lebanon	LBN								02	DAIRY PRODUCTS,BIRD EGGS	1	No Quantity							2982			0
S3	2009	2009	2009	2	0	2	Export	144	Sri Lanka	LKA	458	Malaysia	MYS								02	DAIRY PRODUCTS,BIRD EGGS	1	No Quantity							15202			0
S3	2009	2009	2009	2	0	2	Export	144	Sri Lanka	LKA	462	Maldives	MDV								02	DAIRY PRODUCTS,BIRD EGGS	1	No Quantity							1564547			0
S3	2009	2009	2009	2	0	2	Export	144	Sri Lanka	LKA	554	New Zealand	NZL								02	DAIRY PRODUCTS,BIRD EGGS	1	No Quantity							78			0
S3	2009	2009	2009	2	0	2	Export	144	Sri Lanka	LKA	616	Poland	POL								02	DAIRY PRODUCTS,BIRD EGGS	1	No Quantity							1510			0
S3	2009	2009	2009	2	0	2	Export	144	Sri Lanka	LKA	634	Qatar	QAT								02	DAIRY PRODUCTS,BIRD EGGS	1	No Quantity							1360			0
S3	2009	2009	2009	2	0	2	Export	144	Sri Lanka	LKA	682	Saudi Arabia	SAU								02	DAIRY PRODUCTS,BIRD EGGS	1	No Quantity							6716			0
S3	2009	2009	2009	2	0	2	Export	144	Sri Lanka	LKA	690	Seychelles	SYC								02	DAIRY PRODUCTS,BIRD EGGS	1	No Quantity							37593			0
S3	2009	2009	2009	2	0	2	Export	144	Sri Lanka	LKA	699	India	IND								02	DAIRY PRODUCTS,BIRD EGGS	1	No Quantity							877			0
S3	2009	2009	2009	2	0	2	Export	144	Sri Lanka	LKA	702	Singapore	SGP								02	DAIRY PRODUCTS,BIRD EGGS	1	No Quantity							1313			0
S3	2009	2009	2009	2	0	2	Export	144	Sri Lanka	LKA	752	Sweden	SWE								02	DAIRY PRODUCTS,BIRD EGGS	1	No Quantity							148			0
S3	2009	2009	2009	2	0	2	Export	144	Sri Lanka	LKA	757	Switzerland	CHE								02	DAIRY PRODUCTS,BIRD EGGS	1	No Quantity							332			0
S3	2009	2009	2009	2	0	2	Export	144	Sri Lanka	LKA	764	Thailand	THA								02	DAIRY PRODUCTS,BIRD EGGS	1	No Quantity							1028			0
S3	2009	2009	2009	2	0	2	Export	144	Sri Lanka	LKA	784	United Arab Emirates	ARE								02	DAIRY PRODUCTS,BIRD EGGS	1	No Quantity							1878			0
S3	2009	2009	2009	2	0	2	Export	144	Sri Lanka	LKA	826	United Kingdom	GBR								02	DAIRY PRODUCTS,BIRD EGGS	1	No Quantity							16689			0
S3	2009	2009	2009	2	0	2	Export	144	Sri Lanka	LKA	842	USA	USA								02	DAIRY PRODUCTS,BIRD EGGS	1	No Quantity							255867			0
S3	2009	2009	2009	2	0	2	Export	752	Sweden	SWE	0	World	WLD								02	DAIRY PRODUCTS,BIRD EGGS	1	No Quantity							407191796			0
S3	2009	2009	2009	2	0	2	Export	752	Sweden	SWE	4	Afghanistan	AFG								02	DAIRY PRODUCTS,BIRD EGGS	1	No Quantity							58624			0
S3	2009	2009	2009	2	0	2	Export	752	Sweden	SWE	12	Algeria	DZA								02	DAIRY PRODUCTS,BIRD EGGS	1	No Quantity							2741509			0
S3	2009	2009	2009	2	0	2	Export	752	Sweden	SWE	36	Australia	AUS								02	DAIRY PRODUCTS,BIRD EGGS	1	No Quantity							1057460			0
S3	2009	2009	2009	2	0	2	Export	752	Sweden	SWE	40	Austria	AUT								02	DAIRY PRODUCTS,BIRD EGGS	1	No Quantity							3595889			0
S3	2009	2009	2009	2	0	2	Export	752	Sweden	SWE	48	Bahrain	BHR								02	DAIRY PRODUCTS,BIRD EGGS	1	No Quantity							100028			0
S3	2009	2009	2009	2	0	2	Export	752	Sweden	SWE	56	Belgium	BEL								02	DAIRY PRODUCTS,BIRD EGGS	1	No Quantity							3423173			0
S3	2009	2009	2009	2	0	2	Export	752	Sweden	SWE	100	Bulgaria	BGR								02	DAIRY PRODUCTS,BIRD EGGS	1	No Quantity							18402			0
S3	2009	2009	2009	2	0	2	Export	752	Sweden	SWE	124	Canada	CAN								02	DAIRY PRODUCTS,BIRD EGGS	1	No Quantity							82546			0
S3	2009	2009	2009	2	0	2	Export	752	Sweden	SWE	156	China	CHN								02	DAIRY PRODUCTS,BIRD EGGS	1	No Quantity							872782			0
S3	2009	2009	2009	2	0	2	Export	752	Sweden	SWE	191	Croatia	HRV								02	DAIRY PRODUCTS,BIRD EGGS	1	No Quantity							23791			0
S3	2009	2009	2009	2	0	2	Export	752	Sweden	SWE	203	Czechia	CZE								02	DAIRY PRODUCTS,BIRD EGGS	1	No Quantity							162069			0
S3	2009	2009	2009	2	0	2	Export	752	Sweden	SWE	208	Denmark	DNK								02	DAIRY PRODUCTS,BIRD EGGS	1	No Quantity							65825916			0
S3	2009	2009	2009	2	0	2	Export	752	Sweden	SWE	233	Estonia	EST								02	DAIRY PRODUCTS,BIRD EGGS	1	No Quantity							866341			0
S3	2009	2009	2009	2	0	2	Export	752	Sweden	SWE	234	Faeroe Isds	FRO								02	DAIRY PRODUCTS,BIRD EGGS	1	No Quantity							461102			0
S3	2009	2009	2009	2	0	2	Export	752	Sweden	SWE	246	Finland	FIN								02	DAIRY PRODUCTS,BIRD EGGS	1	No Quantity							71637410			0
S3	2009	2009	2009	2	0	2	Export	752	Sweden	SWE	251	France	FRA								02	DAIRY PRODUCTS,BIRD EGGS	1	No Quantity							11108651			0
S3	2009	2009	2009	2	0	2	Export	752	Sweden	SWE	268	Georgia	GEO								02	DAIRY PRODUCTS,BIRD EGGS	1	No Quantity							51526			0
S3	2009	2009	2009	2	0	2	Export	752	Sweden	SWE	276	Germany	DEU								02	DAIRY PRODUCTS,BIRD EGGS	1	No Quantity							27125781			0
S3	2009	2009	2009	2	0	2	Export	752	Sweden	SWE	300	Greece	GRC								02	DAIRY PRODUCTS,BIRD EGGS	1	No Quantity							14591367			0
S3	2009	2009	2009	2	0	2	Export	752	Sweden	SWE	320	Guatemala	GTM								02	DAIRY PRODUCTS,BIRD EGGS	1	No Quantity							657			0
S3	2009	2009	2009	2	0	2	Export	752	Sweden	SWE	344	China, Hong Kong SAR	HKG								02	DAIRY PRODUCTS,BIRD EGGS	1	No Quantity							163252			0
S3	2009	2009	2009	2	0	2	Export	752	Sweden	SWE	348	Hungary	HUN								02	DAIRY PRODUCTS,BIRD EGGS	1	No Quantity							1163140			0
S3	2009	2009	2009	2	0	2	Export	752	Sweden	SWE	352	Iceland	ISL								02	DAIRY PRODUCTS,BIRD EGGS	1	No Quantity							204394			0
S3	2009	2009	2009	2	0	2	Export	752	Sweden	SWE	360	Indonesia	IDN								02	DAIRY PRODUCTS,BIRD EGGS	1	No Quantity							659844			0
S3	2009	2009	2009	2	0	2	Export	752	Sweden	SWE	372	Ireland	IRL								02	DAIRY PRODUCTS,BIRD EGGS	1	No Quantity							3131369			0
S3	2009	2009	2009	2	0	2	Export	752	Sweden	SWE	376	Israel	ISR								02	DAIRY PRODUCTS,BIRD EGGS	1	No Quantity							1830214			0
S3	2009	2009	2009	2	0	2	Export	752	Sweden	SWE	381	Italy	ITA								02	DAIRY PRODUCTS,BIRD EGGS	1	No Quantity							3604827			0
S3	2009	2009	2009	2	0	2	Export	752	Sweden	SWE	392	Japan	JPN								02	DAIRY PRODUCTS,BIRD EGGS	1	No Quantity							292198			0
S3	2009	2009	2009	2	0	2	Export	752	Sweden	SWE	400	Jordan	JOR								02	DAIRY PRODUCTS,BIRD EGGS	1	No Quantity							177711			0
S3	2009	2009	2009	2	0	2	Export	752	Sweden	SWE	410	Rep. of Korea	KOR								02	DAIRY PRODUCTS,BIRD EGGS	1	No Quantity							224242			0
S3	2009	2009	2009	2	0	2	Export	752	Sweden	SWE	422	Lebanon	LBN								02	DAIRY PRODUCTS,BIRD EGGS	1	No Quantity							118825			0
S3	2009	2009	2009	2	0	2	Export	752	Sweden	SWE	428	Latvia	LVA								02	DAIRY PRODUCTS,BIRD EGGS	1	No Quantity							41273			0
S3	2009	2009	2009	2	0	2	Export	752	Sweden	SWE	434	Libya	LBY								02	DAIRY PRODUCTS,BIRD EGGS	1	No Quantity							3867976			0
S3	2009	2009	2009	2	0	2	Export	752	Sweden	SWE	440	Lithuania	LTU								02	DAIRY PRODUCTS,BIRD EGGS	1	No Quantity							274322			0
S3	2009	2009	2009	2	0	2	Export	752	Sweden	SWE	458	Malaysia	MYS								02	DAIRY PRODUCTS,BIRD EGGS	1	No Quantity							248690			0
S3	2009	2009	2009	2	0	2	Export	752	Sweden	SWE	470	Malta	MLT								02	DAIRY PRODUCTS,BIRD EGGS	1	No Quantity							1840			0
S3	2009	2009	2009	2	0	2	Export	752	Sweden	SWE	490	Other Asia, nes									02	DAIRY PRODUCTS,BIRD EGGS	1	No Quantity							153263			0
S3	2009	2009	2009	2	0	2	Export	752	Sweden	SWE	512	Oman	OMN								02	DAIRY PRODUCTS,BIRD EGGS	1	No Quantity							25252848			0
S3	2009	2009	2009	2	0	2	Export	752	Sweden	SWE	516	Namibia	NAM								02	DAIRY PRODUCTS,BIRD EGGS	1	No Quantity							128288			0
S3	2009	2009	2009	2	0	2	Export	752	Sweden	SWE	528	Netherlands	NLD								02	DAIRY PRODUCTS,BIRD EGGS	1	No Quantity							22097688			0
S3	2009	2009	2009	2	0	2	Export	752	Sweden	SWE	554	New Zealand	NZL								02	DAIRY PRODUCTS,BIRD EGGS	1	No Quantity							87541			0
S3	2009	2009	2009	2	0	2	Export	752	Sweden	SWE	566	Nigeria	NGA								02	DAIRY PRODUCTS,BIRD EGGS	1	No Quantity							6559142			0
S3	2009	2009	2009	2	0	2	Export	752	Sweden	SWE	577	Other Africa, nes									02	DAIRY PRODUCTS,BIRD EGGS	1	No Quantity							212675			0
S3	2009	2009	2009	2	0	2	Export	752	Sweden	SWE	579	Norway	NOR								02	DAIRY PRODUCTS,BIRD EGGS	1	No Quantity							11550300			0
S3	2009	2009	2009	2	0	2	Export	752	Sweden	SWE	608	Philippines	PHL								02	DAIRY PRODUCTS,BIRD EGGS	1	No Quantity							2258981			0
S3	2009	2009	2009	2	0	2	Export	752	Sweden	SWE	616	Poland	POL								02	DAIRY PRODUCTS,BIRD EGGS	1	No Quantity							1398555			0
S3	2009	2009	2009	2	0	2	Export	752	Sweden	SWE	620	Portugal	PRT								02	DAIRY PRODUCTS,BIRD EGGS	1	No Quantity							1227021			0
S3	2009	2009	2009	2	0	2	Export	752	Sweden	SWE	642	Romania	ROU								02	DAIRY PRODUCTS,BIRD EGGS	1	No Quantity							543517			0
S3	2009	2009	2009	2	0	2	Export	752	Sweden	SWE	643	Russian Federation	RUS								02	DAIRY PRODUCTS,BIRD EGGS	1	No Quantity							5596716			0
S3	2009	2009	2009	2	0	2	Export	752	Sweden	SWE	682	Saudi Arabia	SAU								02	DAIRY PRODUCTS,BIRD EGGS	1	No Quantity							2593898			0
S3	2009	2009	2009	2	0	2	Export	752	Sweden	SWE	702	Singapore	SGP								02	DAIRY PRODUCTS,BIRD EGGS	1	No Quantity							1278810			0
S3	2009	2009	2009	2	0	2	Export	752	Sweden	SWE	703	Slovakia	SVK								02	DAIRY PRODUCTS,BIRD EGGS	1	No Quantity							123819			0
S3	2009	2009	2009	2	0	2	Export	752	Sweden	SWE	705	Slovenia	SVN								02	DAIRY PRODUCTS,BIRD EGGS	1	No Quantity							2410929			0
S3	2009	2009	2009	2	0	2	Export	752	Sweden	SWE	724	Spain	ESP								02	DAIRY PRODUCTS,BIRD EGGS	1	No Quantity							8967705			0
S3	2009	2009	2009	2	0	2	Export	752	Sweden	SWE	736	Fmr Sudan	SDN								02	DAIRY PRODUCTS,BIRD EGGS	1	No Quantity							1650268			0
S3	2009	2009	2009	2	0	2	Export	752	Sweden	SWE	748	Swaziland	SWZ								02	DAIRY PRODUCTS,BIRD EGGS	1	No Quantity							65459			0
S3	2009	2009	2009	2	0	2	Export	752	Sweden	SWE	757	Switzerland	CHE								02	DAIRY PRODUCTS,BIRD EGGS	1	No Quantity							3162784			0
S3	2009	2009	2009	2	0	2	Export	752	Sweden	SWE	760	Syria	SYR								02	DAIRY PRODUCTS,BIRD EGGS	1	No Quantity							665891			0
S3	2009	2009	2009	2	0	2	Export	752	Sweden	SWE	764	Thailand	THA								02	DAIRY PRODUCTS,BIRD EGGS	1	No Quantity							2793034			0
S3	2009	2009	2009	2	0	2	Export	752	Sweden	SWE	784	United Arab Emirates	ARE								02	DAIRY PRODUCTS,BIRD EGGS	1	No Quantity							4250607			0
S3	2009	2009	2009	2	0	2	Export	752	Sweden	SWE	792	Turkey	TUR								02	DAIRY PRODUCTS,BIRD EGGS	1	No Quantity							505136			0
S3	2009	2009	2009	2	0	2	Export	752	Sweden	SWE	804	Ukraine	UKR								02	DAIRY PRODUCTS,BIRD EGGS	1	No Quantity							612919			0
S3	2009	2009	2009	2	0	2	Export	752	Sweden	SWE	818	Egypt	EGY								02	DAIRY PRODUCTS,BIRD EGGS	1	No Quantity							27871721			0
S3	2009	2009	2009	2	0	2	Export	752	Sweden	SWE	826	United Kingdom	GBR								02	DAIRY PRODUCTS,BIRD EGGS	1	No Quantity							53145600			0
S3	2009	2009	2009	2	0	2	Export	752	Sweden	SWE	834	United Rep. of Tanzania	TZA								02	DAIRY PRODUCTS,BIRD EGGS	1	No Quantity							263			0
S3	2009	2009	2009	2	0	2	Export	752	Sweden	SWE	842	USA	USA								02	DAIRY PRODUCTS,BIRD EGGS	1	No Quantity							144325			0
S3	2009	2009	2009	2	0	2	Export	752	Sweden	SWE	887	Yemen	YEM								02	DAIRY PRODUCTS,BIRD EGGS	1	No Quantity							71636			0
S3	2009	2009	2009	2	0	2	Export	752	Sweden	SWE	894	Zambia	ZMB								02	DAIRY PRODUCTS,BIRD EGGS	1	No Quantity							1314			0
S3	2009	2009	2009	2	0	2	Export	144	Sri Lanka	LKA	0	World	WLD								03	FISH,CRUSTACEANS,MOLLUSC	1	No Quantity							180416290			0
S3	2009	2009	2009	2	0	2	Export	144	Sri Lanka	LKA	32	Argentina	ARG								03	FISH,CRUSTACEANS,MOLLUSC	1	No Quantity							4881			0
S3	2009	2009	2009	2	0	2	Export	144	Sri Lanka	LKA	36	Australia	AUS								03	FISH,CRUSTACEANS,MOLLUSC	1	No Quantity							770832			0
S3	2009	2009	2009	2	0	2	Export	144	Sri Lanka	LKA	40	Austria	AUT								03	FISH,CRUSTACEANS,MOLLUSC	1	No Quantity							322756			0
S3	2009	2009	2009	2	0	2	Export	144	Sri Lanka	LKA	48	Bahrain	BHR								03	FISH,CRUSTACEANS,MOLLUSC	1	No Quantity							50131			0
S3	2009	2009	2009	2	0	2	Export	144	Sri Lanka	LKA	50	Bangladesh	BGD								03	FISH,CRUSTACEANS,MOLLUSC	1	No Quantity							193			0
S3	2009	2009	2009	2	0	2	Export	144	Sri Lanka	LKA	56	Belgium	BEL								03	FISH,CRUSTACEANS,MOLLUSC	1	No Quantity							2044166			0
S3	2009	2009	2009	2	0	2	Export	144	Sri Lanka	LKA	72	Botswana	BWA								03	FISH,CRUSTACEANS,MOLLUSC	1	No Quantity							55			0
S3	2009	2009	2009	2	0	2	Export	144	Sri Lanka	LKA	76	Brazil	BRA								03	FISH,CRUSTACEANS,MOLLUSC	1	No Quantity							20649			0
S3	2009	2009	2009	2	0	2	Export	144	Sri Lanka	LKA	96	Brunei Darussalam	BRN								03	FISH,CRUSTACEANS,MOLLUSC	1	No Quantity							19			0
S3	2009	2009	2009	2	0	2	Export	144	Sri Lanka	LKA	104	Myanmar	MMR								03	FISH,CRUSTACEANS,MOLLUSC	1	No Quantity							3168			0
S3	2009	2009	2009	2	0	2	Export	144	Sri Lanka	LKA	124	Canada	CAN								03	FISH,CRUSTACEANS,MOLLUSC	1	No Quantity							1508898			0
S3	2009	2009	2009	2	0	2	Export	144	Sri Lanka	LKA	136	Cayman Isds	CYM								03	FISH,CRUSTACEANS,MOLLUSC	1	No Quantity							683			0
S3	2009	2009	2009	2	0	2	Export	144	Sri Lanka	LKA	156	China	CHN								03	FISH,CRUSTACEANS,MOLLUSC	1	No Quantity							67006			0
S3	2009	2009	2009	2	0	2	Export	144	Sri Lanka	LKA	196	Cyprus	CYP								03	FISH,CRUSTACEANS,MOLLUSC	1	No Quantity							30029			0
S3	2009	2009	2009	2	0	2	Export	144	Sri Lanka	LKA	203	Czechia	CZE								03	FISH,CRUSTACEANS,MOLLUSC	1	No Quantity							5172			0
S3	2009	2009	2009	2	0	2	Export	144	Sri Lanka	LKA	208	Denmark	DNK								03	FISH,CRUSTACEANS,MOLLUSC	1	No Quantity							2480019			0
S3	2009	2009	2009	2	0	2	Export	144	Sri Lanka	LKA	233	Estonia	EST								03	FISH,CRUSTACEANS,MOLLUSC	1	No Quantity							1368			0
S3	2009	2009	2009	2	0	2	Export	144	Sri Lanka	LKA	234	Faeroe Isds	FRO								03	FISH,CRUSTACEANS,MOLLUSC	1	No Quantity							79955			0
S3	2009	2009	2009	2	0	2	Export	144	Sri Lanka	LKA	246	Finland	FIN								03	FISH,CRUSTACEANS,MOLLUSC	1	No Quantity							75558			0
S3	2009	2009	2009	2	0	2	Export	144	Sri Lanka	LKA	251	France	FRA								03	FISH,CRUSTACEANS,MOLLUSC	1	No Quantity							30882219			0
S3	2009	2009	2009	2	0	2	Export	144	Sri Lanka	LKA	268	Georgia	GEO								03	FISH,CRUSTACEANS,MOLLUSC	1	No Quantity							16435			0
S3	2009	2009	2009	2	0	2	Export	144	Sri Lanka	LKA	276	Germany	DEU								03	FISH,CRUSTACEANS,MOLLUSC	1	No Quantity							12830263			0
S3	2009	2009	2009	2	0	2	Export	144	Sri Lanka	LKA	300	Greece	GRC								03	FISH,CRUSTACEANS,MOLLUSC	1	No Quantity							29135			0
S3	2009	2009	2009	2	0	2	Export	144	Sri Lanka	LKA	344	China, Hong Kong SAR	HKG								03	FISH,CRUSTACEANS,MOLLUSC	1	No Quantity							5136483			0
S3	2009	2009	2009	2	0	2	Export	144	Sri Lanka	LKA	348	Hungary	HUN								03	FISH,CRUSTACEANS,MOLLUSC	1	No Quantity							19860			0
S3	2009	2009	2009	2	0	2	Export	144	Sri Lanka	LKA	352	Iceland	ISL								03	FISH,CRUSTACEANS,MOLLUSC	1	No Quantity							291			0
S3	2009	2009	2009	2	0	2	Export	144	Sri Lanka	LKA	360	Indonesia	IDN								03	FISH,CRUSTACEANS,MOLLUSC	1	No Quantity							10799			0
S3	2009	2009	2009	2	0	2	Export	144	Sri Lanka	LKA	364	Iran	IRN								03	FISH,CRUSTACEANS,MOLLUSC	1	No Quantity							100946			0
S3	2009	2009	2009	2	0	2	Export	144	Sri Lanka	LKA	372	Ireland	IRL								03	FISH,CRUSTACEANS,MOLLUSC	1	No Quantity							1784256			0
S3	2009	2009	2009	2	0	2	Export	144	Sri Lanka	LKA	376	Israel	ISR								03	FISH,CRUSTACEANS,MOLLUSC	1	No Quantity							1300450			0
S3	2009	2009	2009	2	0	2	Export	144	Sri Lanka	LKA	381	Italy	ITA								03	FISH,CRUSTACEANS,MOLLUSC	1	No Quantity							25500278			0
S3	2009	2009	2009	2	0	2	Export	144	Sri Lanka	LKA	392	Japan	JPN								03	FISH,CRUSTACEANS,MOLLUSC	1	No Quantity							16983629			0
S3	2009	2009	2009	2	0	2	Export	144	Sri Lanka	LKA	398	Kazakhstan	KAZ								03	FISH,CRUSTACEANS,MOLLUSC	1	No Quantity							6931			0
S3	2009	2009	2009	2	0	2	Export	144	Sri Lanka	LKA	400	Jordan	JOR								03	FISH,CRUSTACEANS,MOLLUSC	1	No Quantity							89806			0
S3	2009	2009	2009	2	0	2	Export	144	Sri Lanka	LKA	404	Kenya	KEN								03	FISH,CRUSTACEANS,MOLLUSC	1	No Quantity							14342			0
S3	2009	2009	2009	2	0	2	Export	144	Sri Lanka	LKA	410	Rep. of Korea	KOR								03	FISH,CRUSTACEANS,MOLLUSC	1	No Quantity							886527			0
S3	2009	2009	2009	2	0	2	Export	144	Sri Lanka	LKA	414	Kuwait	KWT								03	FISH,CRUSTACEANS,MOLLUSC	1	No Quantity							347101			0
S3	2009	2009	2009	2	0	2	Export	144	Sri Lanka	LKA	417	Kyrgyzstan	KGZ								03	FISH,CRUSTACEANS,MOLLUSC	1	No Quantity							5170			0
S3	2009	2009	2009	2	0	2	Export	144	Sri Lanka	LKA	422	Lebanon	LBN								03	FISH,CRUSTACEANS,MOLLUSC	1	No Quantity							55094			0
S3	2009	2009	2009	2	0	2	Export	144	Sri Lanka	LKA	434	Libya	LBY								03	FISH,CRUSTACEANS,MOLLUSC	1	No Quantity							4997			0
S3	2009	2009	2009	2	0	2	Export	144	Sri Lanka	LKA	440	Lithuania	LTU								03	FISH,CRUSTACEANS,MOLLUSC	1	No Quantity							1137			0
S3	2009	2009	2009	2	0	2	Export	144	Sri Lanka	LKA	446	China, Macao SAR	MAC								03	FISH,CRUSTACEANS,MOLLUSC	1	No Quantity							5168			0
S3	2009	2009	2009	2	0	2	Export	144	Sri Lanka	LKA	458	Malaysia	MYS								03	FISH,CRUSTACEANS,MOLLUSC	1	No Quantity							359168			0
S3	2009	2009	2009	2	0	2	Export	144	Sri Lanka	LKA	462	Maldives	MDV								03	FISH,CRUSTACEANS,MOLLUSC	1	No Quantity							2550727			0
S3	2009	2009	2009	2	0	2	Export	144	Sri Lanka	LKA	470	Malta	MLT								03	FISH,CRUSTACEANS,MOLLUSC	1	No Quantity							2886			0
S3	2009	2009	2009	2	0	2	Export	144	Sri Lanka	LKA	478	Mauritania	MRT								03	FISH,CRUSTACEANS,MOLLUSC	1	No Quantity							74965			0
S3	2009	2009	2009	2	0	2	Export	144	Sri Lanka	LKA	480	Mauritius	MUS								03	FISH,CRUSTACEANS,MOLLUSC	1	No Quantity							2183			0
S3	2009	2009	2009	2	0	2	Export	144	Sri Lanka	LKA	484	Mexico	MEX								03	FISH,CRUSTACEANS,MOLLUSC	1	No Quantity							3531			0
S3	2009	2009	2009	2	0	2	Export	144	Sri Lanka	LKA	490	Other Asia, nes									03	FISH,CRUSTACEANS,MOLLUSC	1	No Quantity							2586575			0
S3	2009	2009	2009	2	0	2	Export	144	Sri Lanka	LKA	512	Oman	OMN								03	FISH,CRUSTACEANS,MOLLUSC	1	No Quantity							318			0
S3	2009	2009	2009	2	0	2	Export	144	Sri Lanka	LKA	520	Nauru	NRU								03	FISH,CRUSTACEANS,MOLLUSC	1	No Quantity							15555			0
S3	2009	2009	2009	2	0	2	Export	144	Sri Lanka	LKA	528	Netherlands	NLD								03	FISH,CRUSTACEANS,MOLLUSC	1	No Quantity							15660616			0
S3	2009	2009	2009	2	0	2	Export	144	Sri Lanka	LKA	554	New Zealand	NZL								03	FISH,CRUSTACEANS,MOLLUSC	1	No Quantity							41891			0
S3	2009	2009	2009	2	0	2	Export	144	Sri Lanka	LKA	579	Norway	NOR								03	FISH,CRUSTACEANS,MOLLUSC	1	No Quantity							33668			0
S3	2009	2009	2009	2	0	2	Export	144	Sri Lanka	LKA	586	Pakistan	PAK								03	FISH,CRUSTACEANS,MOLLUSC	1	No Quantity							16388			0
S3	2009	2009	2009	2	0	2	Export	144	Sri Lanka	LKA	608	Philippines	PHL								03	FISH,CRUSTACEANS,MOLLUSC	1	No Quantity							4643			0
S3	2009	2009	2009	2	0	2	Export	144	Sri Lanka	LKA	616	Poland	POL								03	FISH,CRUSTACEANS,MOLLUSC	1	No Quantity							171910			0
S3	2009	2009	2009	2	0	2	Export	144	Sri Lanka	LKA	620	Portugal	PRT								03	FISH,CRUSTACEANS,MOLLUSC	1	No Quantity							138481			0
S3	2009	2009	2009	2	0	2	Export	144	Sri Lanka	LKA	634	Qatar	QAT								03	FISH,CRUSTACEANS,MOLLUSC	1	No Quantity							160759			0
S3	2009	2009	2009	2	0	2	Export	144	Sri Lanka	LKA	642	Romania	ROU								03	FISH,CRUSTACEANS,MOLLUSC	1	No Quantity							24370			0
S3	2009	2009	2009	2	0	2	Export	144	Sri Lanka	LKA	643	Russian Federation	RUS								03	FISH,CRUSTACEANS,MOLLUSC	1	No Quantity							151185			0
S3	2009	2009	2009	2	0	2	Export	144	Sri Lanka	LKA	682	Saudi Arabia	SAU								03	FISH,CRUSTACEANS,MOLLUSC	1	No Quantity							117470			0
S3	2009	2009	2009	2	0	2	Export	144	Sri Lanka	LKA	688	Serbia	SRB								03	FISH,CRUSTACEANS,MOLLUSC	1	No Quantity							1207			0
S3	2009	2009	2009	2	0	2	Export	144	Sri Lanka	LKA	690	Seychelles	SYC								03	FISH,CRUSTACEANS,MOLLUSC	1	No Quantity							6400			0
S3	2009	2009	2009	2	0	2	Export	144	Sri Lanka	LKA	694	Sierra Leone	SLE								03	FISH,CRUSTACEANS,MOLLUSC	1	No Quantity							1797			0
S3	2009	2009	2009	2	0	2	Export	144	Sri Lanka	LKA	699	India	IND								03	FISH,CRUSTACEANS,MOLLUSC	1	No Quantity							38438			0
S3	2009	2009	2009	2	0	2	Export	144	Sri Lanka	LKA	702	Singapore	SGP								03	FISH,CRUSTACEANS,MOLLUSC	1	No Quantity							3851607			0
S3	2009	2009	2009	2	0	2	Export	144	Sri Lanka	LKA	703	Slovakia	SVK								03	FISH,CRUSTACEANS,MOLLUSC	1	No Quantity							9583			0
S3	2009	2009	2009	2	0	2	Export	144	Sri Lanka	LKA	704	Viet Nam	VNM								03	FISH,CRUSTACEANS,MOLLUSC	1	No Quantity							2866			0
S3	2009	2009	2009	2	0	2	Export	144	Sri Lanka	LKA	705	Slovenia	SVN								03	FISH,CRUSTACEANS,MOLLUSC	1	No Quantity							7616			0
S3	2009	2009	2009	2	0	2	Export	144	Sri Lanka	LKA	710	South Africa	ZAF								03	FISH,CRUSTACEANS,MOLLUSC	1	No Quantity							63625			0
S3	2009	2009	2009	2	0	2	Export	144	Sri Lanka	LKA	724	Spain	ESP								03	FISH,CRUSTACEANS,MOLLUSC	1	No Quantity							974122			0
S3	2009	2009	2009	2	0	2	Export	144	Sri Lanka	LKA	748	Swaziland	SWZ								03	FISH,CRUSTACEANS,MOLLUSC	1	No Quantity							6460			0
S3	2009	2009	2009	2	0	2	Export	144	Sri Lanka	LKA	752	Sweden	SWE								03	FISH,CRUSTACEANS,MOLLUSC	1	No Quantity							106227			0
S3	2009	2009	2009	2	0	2	Export	144	Sri Lanka	LKA	757	Switzerland	CHE								03	FISH,CRUSTACEANS,MOLLUSC	1	No Quantity							3502642			0
S3	2009	2009	2009	2	0	2	Export	144	Sri Lanka	LKA	760	Syria	SYR								03	FISH,CRUSTACEANS,MOLLUSC	1	No Quantity							15342			0
S3	2009	2009	2009	2	0	2	Export	144	Sri Lanka	LKA	764	Thailand	THA								03	FISH,CRUSTACEANS,MOLLUSC	1	No Quantity							37811			0
S3	2009	2009	2009	2	0	2	Export	144	Sri Lanka	LKA	784	United Arab Emirates	ARE								03	FISH,CRUSTACEANS,MOLLUSC	1	No Quantity							310023			0
S3	2009	2009	2009	2	0	2	Export	144	Sri Lanka	LKA	792	Turkey	TUR								03	FISH,CRUSTACEANS,MOLLUSC	1	No Quantity							25979			0
S3	2009	2009	2009	2	0	2	Export	144	Sri Lanka	LKA	804	Ukraine	UKR								03	FISH,CRUSTACEANS,MOLLUSC	1	No Quantity							29048			0
S3	2009	2009	2009	2	0	2	Export	144	Sri Lanka	LKA	826	United Kingdom	GBR								03	FISH,CRUSTACEANS,MOLLUSC	1	No Quantity							36282178			0
S3	2009	2009	2009	2	0	2	Export	144	Sri Lanka	LKA	842	USA	USA								03	FISH,CRUSTACEANS,MOLLUSC	1	No Quantity							9549174			0
S3	2009	2009	2009	2	0	2	Export	752	Sweden	SWE	0	World	WLD								03	FISH,CRUSTACEANS,MOLLUSC	1	No Quantity							2011680125			0
S3	2009	2009	2009	2	0	2	Export	752	Sweden	SWE	4	Afghanistan	AFG								03	FISH,CRUSTACEANS,MOLLUSC	1	No Quantity							2103			0
S3	2009	2009	2009	2	0	2	Export	752	Sweden	SWE	20	Andorra	AND								03	FISH,CRUSTACEANS,MOLLUSC	1	No Quantity							3680			0
S3	2009	2009	2009	2	0	2	Export	752	Sweden	SWE	32	Argentina	ARG								03	FISH,CRUSTACEANS,MOLLUSC	1	No Quantity							2366			0
S3	2009	2009	2009	2	0	2	Export	752	Sweden	SWE	36	Australia	AUS								03	FISH,CRUSTACEANS,MOLLUSC	1	No Quantity							1083223			0
S3	2009	2009	2009	2	0	2	Export	752	Sweden	SWE	40	Austria	AUT								03	FISH,CRUSTACEANS,MOLLUSC	1	No Quantity							6723052			0
S3	2009	2009	2009	2	0	2	Export	752	Sweden	SWE	56	Belgium	BEL								03	FISH,CRUSTACEANS,MOLLUSC	1	No Quantity							29881354			0
S3	2009	2009	2009	2	0	2	Export	752	Sweden	SWE	76	Brazil	BRA								03	FISH,CRUSTACEANS,MOLLUSC	1	No Quantity							30363			0
S3	2009	2009	2009	2	0	2	Export	752	Sweden	SWE	100	Bulgaria	BGR								03	FISH,CRUSTACEANS,MOLLUSC	1	No Quantity							1871618			0
S3	2009	2009	2009	2	0	2	Export	752	Sweden	SWE	112	Belarus	BLR								03	FISH,CRUSTACEANS,MOLLUSC	1	No Quantity							4338			0
S3	2009	2009	2009	2	0	2	Export	752	Sweden	SWE	124	Canada	CAN								03	FISH,CRUSTACEANS,MOLLUSC	1	No Quantity							594911			0
S3	2009	2009	2009	2	0	2	Export	752	Sweden	SWE	156	China	CHN								03	FISH,CRUSTACEANS,MOLLUSC	1	No Quantity							252108			0
S3	2009	2009	2009	2	0	2	Export	752	Sweden	SWE	170	Colombia	COL								03	FISH,CRUSTACEANS,MOLLUSC	1	No Quantity							5652			0
S3	2009	2009	2009	2	0	2	Export	752	Sweden	SWE	191	Croatia	HRV								03	FISH,CRUSTACEANS,MOLLUSC	1	No Quantity							10988117			0
S3	2009	2009	2009	2	0	2	Export	752	Sweden	SWE	196	Cyprus	CYP								03	FISH,CRUSTACEANS,MOLLUSC	1	No Quantity							331499			0
S3	2009	2009	2009	2	0	2	Export	752	Sweden	SWE	203	Czechia	CZE								03	FISH,CRUSTACEANS,MOLLUSC	1	No Quantity							5717775			0
S3	2009	2009	2009	2	0	2	Export	752	Sweden	SWE	208	Denmark	DNK								03	FISH,CRUSTACEANS,MOLLUSC	1	No Quantity							121927934			0
S3	2009	2009	2009	2	0	2	Export	752	Sweden	SWE	233	Estonia	EST								03	FISH,CRUSTACEANS,MOLLUSC	1	No Quantity							8443905			0
S3	2009	2009	2009	2	0	2	Export	752	Sweden	SWE	234	Faeroe Isds	FRO								03	FISH,CRUSTACEANS,MOLLUSC	1	No Quantity							23397			0
S3	2009	2009	2009	2	0	2	Export	752	Sweden	SWE	246	Finland	FIN								03	FISH,CRUSTACEANS,MOLLUSC	1	No Quantity							83541685			0
S3	2009	2009	2009	2	0	2	Export	752	Sweden	SWE	251	France	FRA								03	FISH,CRUSTACEANS,MOLLUSC	1	No Quantity							393204541			0
S3	2009	2009	2009	2	0	2	Export	752	Sweden	SWE	268	Georgia	GEO								03	FISH,CRUSTACEANS,MOLLUSC	1	No Quantity							8149			0
S3	2009	2009	2009	2	0	2	Export	752	Sweden	SWE	276	Germany	DEU								03	FISH,CRUSTACEANS,MOLLUSC	1	No Quantity							144300601			0
S3	2009	2009	2009	2	0	2	Export	752	Sweden	SWE	300	Greece	GRC								03	FISH,CRUSTACEANS,MOLLUSC	1	No Quantity							19698194			0
S3	2009	2009	2009	2	0	2	Export	752	Sweden	SWE	344	China, Hong Kong SAR	HKG								03	FISH,CRUSTACEANS,MOLLUSC	1	No Quantity							274585			0
S3	2009	2009	2009	2	0	2	Export	752	Sweden	SWE	348	Hungary	HUN								03	FISH,CRUSTACEANS,MOLLUSC	1	No Quantity							568229			0
S3	2009	2009	2009	2	0	2	Export	752	Sweden	SWE	352	Iceland	ISL								03	FISH,CRUSTACEANS,MOLLUSC	1	No Quantity							135124			0
S3	2009	2009	2009	2	0	2	Export	752	Sweden	SWE	372	Ireland	IRL								03	FISH,CRUSTACEANS,MOLLUSC	1	No Quantity							311652			0
S3	2009	2009	2009	2	0	2	Export	752	Sweden	SWE	376	Israel	ISR								03	FISH,CRUSTACEANS,MOLLUSC	1	No Quantity							250662			0
S3	2009	2009	2009	2	0	2	Export	752	Sweden	SWE	381	Italy	ITA								03	FISH,CRUSTACEANS,MOLLUSC	1	No Quantity							103347137			0
S3	2009	2009	2009	2	0	2	Export	752	Sweden	SWE	392	Japan	JPN								03	FISH,CRUSTACEANS,MOLLUSC	1	No Quantity							236860			0
S3	2009	2009	2009	2	0	2	Export	752	Sweden	SWE	400	Jordan	JOR								03	FISH,CRUSTACEANS,MOLLUSC	1	No Quantity							7887			0
S3	2009	2009	2009	2	0	2	Export	752	Sweden	SWE	410	Rep. of Korea	KOR								03	FISH,CRUSTACEANS,MOLLUSC	1	No Quantity							174556			0
S3	2009	2009	2009	2	0	2	Export	752	Sweden	SWE	414	Kuwait	KWT								03	FISH,CRUSTACEANS,MOLLUSC	1	No Quantity							131			0
S3	2009	2009	2009	2	0	2	Export	752	Sweden	SWE	422	Lebanon	LBN								03	FISH,CRUSTACEANS,MOLLUSC	1	No Quantity							123819			0
S3	2009	2009	2009	2	0	2	Export	752	Sweden	SWE	428	Latvia	LVA								03	FISH,CRUSTACEANS,MOLLUSC	1	No Quantity							27106590			0
S3	2009	2009	2009	2	0	2	Export	752	Sweden	SWE	440	Lithuania	LTU								03	FISH,CRUSTACEANS,MOLLUSC	1	No Quantity							45951325			0
S3	2009	2009	2009	2	0	2	Export	752	Sweden	SWE	442	Luxembourg	LUX								03	FISH,CRUSTACEANS,MOLLUSC	1	No Quantity							1615173			0
S3	2009	2009	2009	2	0	2	Export	752	Sweden	SWE	458	Malaysia	MYS								03	FISH,CRUSTACEANS,MOLLUSC	1	No Quantity							98845			0
S3	2009	2009	2009	2	0	2	Export	752	Sweden	SWE	470	Malta	MLT								03	FISH,CRUSTACEANS,MOLLUSC	1	No Quantity							624092			0
S3	2009	2009	2009	2	0	2	Export	752	Sweden	SWE	490	Other Asia, nes									03	FISH,CRUSTACEANS,MOLLUSC	1	No Quantity							51263			0
S3	2009	2009	2009	2	0	2	Export	752	Sweden	SWE	512	Oman	OMN								03	FISH,CRUSTACEANS,MOLLUSC	1	No Quantity							3155			0
S3	2009	2009	2009	2	0	2	Export	752	Sweden	SWE	528	Netherlands	NLD								03	FISH,CRUSTACEANS,MOLLUSC	1	No Quantity							47164676			0
S3	2009	2009	2009	2	0	2	Export	752	Sweden	SWE	566	Nigeria	NGA								03	FISH,CRUSTACEANS,MOLLUSC	1	No Quantity							1577			0
S3	2009	2009	2009	2	0	2	Export	752	Sweden	SWE	579	Norway	NOR								03	FISH,CRUSTACEANS,MOLLUSC	1	No Quantity							58873890			0
S3	2009	2009	2009	2	0	2	Export	752	Sweden	SWE	591	Panama	PAN								03	FISH,CRUSTACEANS,MOLLUSC	1	No Quantity							13933			0
S3	2009	2009	2009	2	0	2	Export	752	Sweden	SWE	616	Poland	POL								03	FISH,CRUSTACEANS,MOLLUSC	1	No Quantity							376772182			0
S3	2009	2009	2009	2	0	2	Export	752	Sweden	SWE	620	Portugal	PRT								03	FISH,CRUSTACEANS,MOLLUSC	1	No Quantity							196253092			0
S3	2009	2009	2009	2	0	2	Export	752	Sweden	SWE	642	Romania	ROU								03	FISH,CRUSTACEANS,MOLLUSC	1	No Quantity							9395027			0
S3	2009	2009	2009	2	0	2	Export	752	Sweden	SWE	643	Russian Federation	RUS								03	FISH,CRUSTACEANS,MOLLUSC	1	No Quantity							2736120			0
S3	2009	2009	2009	2	0	2	Export	752	Sweden	SWE	699	India	IND								03	FISH,CRUSTACEANS,MOLLUSC	1	No Quantity							1577			0
S3	2009	2009	2009	2	0	2	Export	752	Sweden	SWE	702	Singapore	SGP								03	FISH,CRUSTACEANS,MOLLUSC	1	No Quantity							168116			0
S3	2009	2009	2009	2	0	2	Export	752	Sweden	SWE	703	Slovakia	SVK								03	FISH,CRUSTACEANS,MOLLUSC	1	No Quantity							735687			0
S3	2009	2009	2009	2	0	2	Export	752	Sweden	SWE	704	Viet Nam	VNM								03	FISH,CRUSTACEANS,MOLLUSC	1	No Quantity							183100			0
S3	2009	2009	2009	2	0	2	Export	752	Sweden	SWE	705	Slovenia	SVN								03	FISH,CRUSTACEANS,MOLLUSC	1	No Quantity							65853			0
S3	2009	2009	2009	2	0	2	Export	752	Sweden	SWE	724	Spain	ESP								03	FISH,CRUSTACEANS,MOLLUSC	1	No Quantity							140379785			0
S3	2009	2009	2009	2	0	2	Export	752	Sweden	SWE	757	Switzerland	CHE								03	FISH,CRUSTACEANS,MOLLUSC	1	No Quantity							2315239			0
S3	2009	2009	2009	2	0	2	Export	752	Sweden	SWE	764	Thailand	THA								03	FISH,CRUSTACEANS,MOLLUSC	1	No Quantity							75054			0
S3	2009	2009	2009	2	0	2	Export	752	Sweden	SWE	784	United Arab Emirates	ARE								03	FISH,CRUSTACEANS,MOLLUSC	1	No Quantity							63750			0
S3	2009	2009	2009	2	0	2	Export	752	Sweden	SWE	788	Tunisia	TUN								03	FISH,CRUSTACEANS,MOLLUSC	1	No Quantity							57704			0
S3	2009	2009	2009	2	0	2	Export	752	Sweden	SWE	792	Turkey	TUR								03	FISH,CRUSTACEANS,MOLLUSC	1	No Quantity							124082			0
S3	2009	2009	2009	2	0	2	Export	752	Sweden	SWE	804	Ukraine	UKR								03	FISH,CRUSTACEANS,MOLLUSC	1	No Quantity							534973			0
S3	2009	2009	2009	2	0	2	Export	752	Sweden	SWE	818	Egypt	EGY								03	FISH,CRUSTACEANS,MOLLUSC	1	No Quantity							36147			0
S3	2009	2009	2009	2	0	2	Export	752	Sweden	SWE	826	United Kingdom	GBR								03	FISH,CRUSTACEANS,MOLLUSC	1	No Quantity							163097885			0
S3	2009	2009	2009	2	0	2	Export	752	Sweden	SWE	834	United Rep. of Tanzania	TZA								03	FISH,CRUSTACEANS,MOLLUSC	1	No Quantity							1314			0
S3	2009	2009	2009	2	0	2	Export	752	Sweden	SWE	842	USA	USA								03	FISH,CRUSTACEANS,MOLLUSC	1	No Quantity							3104949			0
S3	2009	2009	2009	2	0	2	Export	752	Sweden	SWE	894	Zambia	ZMB								03	FISH,CRUSTACEANS,MOLLUSC	1	No Quantity							2760			0
S3	2009	2009	2009	2	0	2	Export	144	Sri Lanka	LKA	0	World	WLD								04	CEREALS,CEREAL PREPRTNS.	1	No Quantity							52311291			0
S3	2009	2009	2009	2	0	2	Export	144	Sri Lanka	LKA	24	Angola	AGO								04	CEREALS,CEREAL PREPRTNS.	1	No Quantity							58258			0
S3	2009	2009	2009	2	0	2	Export	144	Sri Lanka	LKA	36	Australia	AUS								04	CEREALS,CEREAL PREPRTNS.	1	No Quantity							973744			0
S3	2009	2009	2009	2	0	2	Export	144	Sri Lanka	LKA	40	Austria	AUT								04	CEREALS,CEREAL PREPRTNS.	1	No Quantity							1987			0
S3	2009	2009	2009	2	0	2	Export	144	Sri Lanka	LKA	48	Bahrain	BHR								04	CEREALS,CEREAL PREPRTNS.	1	No Quantity							36648			0
S3	2009	2009	2009	2	0	2	Export	144	Sri Lanka	LKA	50	Bangladesh	BGD								04	CEREALS,CEREAL PREPRTNS.	1	No Quantity							48			0
S3	2009	2009	2009	2	0	2	Export	144	Sri Lanka	LKA	56	Belgium	BEL								04	CEREALS,CEREAL PREPRTNS.	1	No Quantity							54717			0
S3	2009	2009	2009	2	0	2	Export	144	Sri Lanka	LKA	72	Botswana	BWA								04	CEREALS,CEREAL PREPRTNS.	1	No Quantity							2828			0
S3	2009	2009	2009	2	0	2	Export	144	Sri Lanka	LKA	84	Belize	BLZ								04	CEREALS,CEREAL PREPRTNS.	1	No Quantity							855			0
S3	2009	2009	2009	2	0	2	Export	144	Sri Lanka	LKA	96	Brunei Darussalam	BRN								04	CEREALS,CEREAL PREPRTNS.	1	No Quantity							9			0
S3	2009	2009	2009	2	0	2	Export	144	Sri Lanka	LKA	100	Bulgaria	BGR								04	CEREALS,CEREAL PREPRTNS.	1	No Quantity							95029			0
S3	2009	2009	2009	2	0	2	Export	144	Sri Lanka	LKA	116	Cambodia	KHM								04	CEREALS,CEREAL PREPRTNS.	1	No Quantity							210011			0
S3	2009	2009	2009	2	0	2	Export	144	Sri Lanka	LKA	124	Canada	CAN								04	CEREALS,CEREAL PREPRTNS.	1	No Quantity							901274			0
S3	2009	2009	2009	2	0	2	Export	144	Sri Lanka	LKA	148	Chad	TCD								04	CEREALS,CEREAL PREPRTNS.	1	No Quantity							2			0
S3	2009	2009	2009	2	0	2	Export	144	Sri Lanka	LKA	156	China	CHN								04	CEREALS,CEREAL PREPRTNS.	1	No Quantity							139125			0
S3	2009	2009	2009	2	0	2	Export	144	Sri Lanka	LKA	178	Congo	COG								04	CEREALS,CEREAL PREPRTNS.	1	No Quantity							407			0
S3	2009	2009	2009	2	0	2	Export	144	Sri Lanka	LKA	196	Cyprus	CYP								04	CEREALS,CEREAL PREPRTNS.	1	No Quantity							36353			0
S3	2009	2009	2009	2	0	2	Export	144	Sri Lanka	LKA	203	Czechia	CZE								04	CEREALS,CEREAL PREPRTNS.	1	No Quantity							7305			0
S3	2009	2009	2009	2	0	2	Export	144	Sri Lanka	LKA	208	Denmark	DNK								04	CEREALS,CEREAL PREPRTNS.	1	No Quantity							52688			0
S3	2009	2009	2009	2	0	2	Export	144	Sri Lanka	LKA	246	Finland	FIN								04	CEREALS,CEREAL PREPRTNS.	1	No Quantity							20121			0
S3	2009	2009	2009	2	0	2	Export	144	Sri Lanka	LKA	251	France	FRA								04	CEREALS,CEREAL PREPRTNS.	1	No Quantity							229418			0
S3	2009	2009	2009	2	0	2	Export	144	Sri Lanka	LKA	266	Gabon	GAB								04	CEREALS,CEREAL PREPRTNS.	1	No Quantity							24322			0
S3	2009	2009	2009	2	0	2	Export	144	Sri Lanka	LKA	268	Georgia	GEO								04	CEREALS,CEREAL PREPRTNS.	1	No Quantity							11485			0
S3	2009	2009	2009	2	0	2	Export	144	Sri Lanka	LKA	270	Gambia	GMB								04	CEREALS,CEREAL PREPRTNS.	1	No Quantity							40635			0
S3	2009	2009	2009	2	0	2	Export	144	Sri Lanka	LKA	276	Germany	DEU								04	CEREALS,CEREAL PREPRTNS.	1	No Quantity							277259			0
S3	2009	2009	2009	2	0	2	Export	144	Sri Lanka	LKA	288	Ghana	GHA								04	CEREALS,CEREAL PREPRTNS.	1	No Quantity							2455900			0
S3	2009	2009	2009	2	0	2	Export	144	Sri Lanka	LKA	324	Guinea	GIN								04	CEREALS,CEREAL PREPRTNS.	1	No Quantity							8781			0
S3	2009	2009	2009	2	0	2	Export	144	Sri Lanka	LKA	332	Haiti	HTI								04	CEREALS,CEREAL PREPRTNS.	1	No Quantity							1645			0
S3	2009	2009	2009	2	0	2	Export	144	Sri Lanka	LKA	344	China, Hong Kong SAR	HKG								04	CEREALS,CEREAL PREPRTNS.	1	No Quantity							1391813			0
S3	2009	2009	2009	2	0	2	Export	144	Sri Lanka	LKA	360	Indonesia	IDN								04	CEREALS,CEREAL PREPRTNS.	1	No Quantity							35966650			0
S3	2009	2009	2009	2	0	2	Export	144	Sri Lanka	LKA	364	Iran	IRN								04	CEREALS,CEREAL PREPRTNS.	1	No Quantity							103			0
S3	2009	2009	2009	2	0	2	Export	144	Sri Lanka	LKA	372	Ireland	IRL								04	CEREALS,CEREAL PREPRTNS.	1	No Quantity							3435			0
S3	2009	2009	2009	2	0	2	Export	144	Sri Lanka	LKA	381	Italy	ITA								04	CEREALS,CEREAL PREPRTNS.	1	No Quantity							601509			0
S3	2009	2009	2009	2	0	2	Export	144	Sri Lanka	LKA	392	Japan	JPN								04	CEREALS,CEREAL PREPRTNS.	1	No Quantity							5831			0
S3	2009	2009	2009	2	0	2	Export	144	Sri Lanka	LKA	400	Jordan	JOR								04	CEREALS,CEREAL PREPRTNS.	1	No Quantity							71776			0
S3	2009	2009	2009	2	0	2	Export	144	Sri Lanka	LKA	410	Rep. of Korea	KOR								04	CEREALS,CEREAL PREPRTNS.	1	No Quantity							7009			0
S3	2009	2009	2009	2	0	2	Export	144	Sri Lanka	LKA	414	Kuwait	KWT								04	CEREALS,CEREAL PREPRTNS.	1	No Quantity							215464			0
S3	2009	2009	2009	2	0	2	Export	144	Sri Lanka	LKA	422	Lebanon	LBN								04	CEREALS,CEREAL PREPRTNS.	1	No Quantity							102403			0
S3	2009	2009	2009	2	0	2	Export	144	Sri Lanka	LKA	430	Liberia	LBR								04	CEREALS,CEREAL PREPRTNS.	1	No Quantity							46678			0
S3	2009	2009	2009	2	0	2	Export	144	Sri Lanka	LKA	434	Libya	LBY								04	CEREALS,CEREAL PREPRTNS.	1	No Quantity							45716			0
S3	2009	2009	2009	2	0	2	Export	144	Sri Lanka	LKA	458	Malaysia	MYS								04	CEREALS,CEREAL PREPRTNS.	1	No Quantity							12087			0
S3	2009	2009	2009	2	0	2	Export	144	Sri Lanka	LKA	462	Maldives	MDV								04	CEREALS,CEREAL PREPRTNS.	1	No Quantity							989450			0
S3	2009	2009	2009	2	0	2	Export	144	Sri Lanka	LKA	470	Malta	MLT								04	CEREALS,CEREAL PREPRTNS.	1	No Quantity							27652			0
S3	2009	2009	2009	2	0	2	Export	144	Sri Lanka	LKA	480	Mauritius	MUS								04	CEREALS,CEREAL PREPRTNS.	1	No Quantity							6086			0
S3	2009	2009	2009	2	0	2	Export	144	Sri Lanka	LKA	504	Morocco	MAR								04	CEREALS,CEREAL PREPRTNS.	1	No Quantity							19			0
S3	2009	2009	2009	2	0	2	Export	144	Sri Lanka	LKA	512	Oman	OMN								04	CEREALS,CEREAL PREPRTNS.	1	No Quantity							39376			0
S3	2009	2009	2009	2	0	2	Export	144	Sri Lanka	LKA	528	Netherlands	NLD								04	CEREALS,CEREAL PREPRTNS.	1	No Quantity							70015			0
S3	2009	2009	2009	2	0	2	Export	144	Sri Lanka	LKA	554	New Zealand	NZL								04	CEREALS,CEREAL PREPRTNS.	1	No Quantity							164317			0
S3	2009	2009	2009	2	0	2	Export	144	Sri Lanka	LKA	577	Other Africa, nes									04	CEREALS,CEREAL PREPRTNS.	1	No Quantity							63259			0
S3	2009	2009	2009	2	0	2	Export	144	Sri Lanka	LKA	579	Norway	NOR								04	CEREALS,CEREAL PREPRTNS.	1	No Quantity							103650			0
S3	2009	2009	2009	2	0	2	Export	144	Sri Lanka	LKA	598	Papua New Guinea	PNG								04	CEREALS,CEREAL PREPRTNS.	1	No Quantity							32131			0
S3	2009	2009	2009	2	0	2	Export	144	Sri Lanka	LKA	608	Philippines	PHL								04	CEREALS,CEREAL PREPRTNS.	1	No Quantity							6569			0
S3	2009	2009	2009	2	0	2	Export	144	Sri Lanka	LKA	626	Timor-Leste	TLS								04	CEREALS,CEREAL PREPRTNS.	1	No Quantity							2643			0
S3	2009	2009	2009	2	0	2	Export	144	Sri Lanka	LKA	634	Qatar	QAT								04	CEREALS,CEREAL PREPRTNS.	1	No Quantity							256726			0
S3	2009	2009	2009	2	0	2	Export	144	Sri Lanka	LKA	682	Saudi Arabia	SAU								04	CEREALS,CEREAL PREPRTNS.	1	No Quantity							138241			0
S3	2009	2009	2009	2	0	2	Export	144	Sri Lanka	LKA	690	Seychelles	SYC								04	CEREALS,CEREAL PREPRTNS.	1	No Quantity							223954			0
S3	2009	2009	2009	2	0	2	Export	144	Sri Lanka	LKA	694	Sierra Leone	SLE								04	CEREALS,CEREAL PREPRTNS.	1	No Quantity							120017			0
S3	2009	2009	2009	2	0	2	Export	144	Sri Lanka	LKA	699	India	IND								04	CEREALS,CEREAL PREPRTNS.	1	No Quantity							202628			0
S3	2009	2009	2009	2	0	2	Export	144	Sri Lanka	LKA	702	Singapore	SGP								04	CEREALS,CEREAL PREPRTNS.	1	No Quantity							1342526			0
S3	2009	2009	2009	2	0	2	Export	144	Sri Lanka	LKA	710	South Africa	ZAF								04	CEREALS,CEREAL PREPRTNS.	1	No Quantity							2590			0
S3	2009	2009	2009	2	0	2	Export	144	Sri Lanka	LKA	748	Swaziland	SWZ								04	CEREALS,CEREAL PREPRTNS.	1	No Quantity							7330			0
S3	2009	2009	2009	2	0	2	Export	144	Sri Lanka	LKA	752	Sweden	SWE								04	CEREALS,CEREAL PREPRTNS.	1	No Quantity							10677			0
S3	2009	2009	2009	2	0	2	Export	144	Sri Lanka	LKA	757	Switzerland	CHE								04	CEREALS,CEREAL PREPRTNS.	1	No Quantity							484389			0
S3	2009	2009	2009	2	0	2	Export	144	Sri Lanka	LKA	760	Syria	SYR								04	CEREALS,CEREAL PREPRTNS.	1	No Quantity							315			0
S3	2009	2009	2009	2	0	2	Export	144	Sri Lanka	LKA	764	Thailand	THA								04	CEREALS,CEREAL PREPRTNS.	1	No Quantity							1023191			0
S3	2009	2009	2009	2	0	2	Export	144	Sri Lanka	LKA	784	United Arab Emirates	ARE								04	CEREALS,CEREAL PREPRTNS.	1	No Quantity							1640852			0
S3	2009	2009	2009	2	0	2	Export	144	Sri Lanka	LKA	826	United Kingdom	GBR								04	CEREALS,CEREAL PREPRTNS.	1	No Quantity							967543			0
S3	2009	2009	2009	2	0	2	Export	144	Sri Lanka	LKA	834	United Rep. of Tanzania	TZA								04	CEREALS,CEREAL PREPRTNS.	1	No Quantity							9			0
S3	2009	2009	2009	2	0	2	Export	144	Sri Lanka	LKA	842	USA	USA								04	CEREALS,CEREAL PREPRTNS.	1	No Quantity							260861			0
S3	2009	2009	2009	2	0	2	Export	144	Sri Lanka	LKA	882	Samoa	WSM								04	CEREALS,CEREAL PREPRTNS.	1	No Quantity							12948			0
S3	2009	2009	2009	2	0	2	Export	752	Sweden	SWE	0	World	WLD								04	CEREALS,CEREAL PREPRTNS.	1	No Quantity							759204436			0
S3	2009	2009	2009	2	0	2	Export	752	Sweden	SWE	12	Algeria	DZA								04	CEREALS,CEREAL PREPRTNS.	1	No Quantity							6359612			0
S3	2009	2009	2009	2	0	2	Export	752	Sweden	SWE	32	Argentina	ARG								04	CEREALS,CEREAL PREPRTNS.	1	No Quantity							789			0
S3	2009	2009	2009	2	0	2	Export	752	Sweden	SWE	36	Australia	AUS								04	CEREALS,CEREAL PREPRTNS.	1	No Quantity							1294583			0
S3	2009	2009	2009	2	0	2	Export	752	Sweden	SWE	40	Austria	AUT								04	CEREALS,CEREAL PREPRTNS.	1	No Quantity							5453837			0
S3	2009	2009	2009	2	0	2	Export	752	Sweden	SWE	56	Belgium	BEL								04	CEREALS,CEREAL PREPRTNS.	1	No Quantity							22849148			0
S3	2009	2009	2009	2	0	2	Export	752	Sweden	SWE	70	Bosnia Herzegovina	BIH								04	CEREALS,CEREAL PREPRTNS.	1	No Quantity							14459			0
S3	2009	2009	2009	2	0	2	Export	752	Sweden	SWE	76	Brazil	BRA								04	CEREALS,CEREAL PREPRTNS.	1	No Quantity							8149			0
S3	2009	2009	2009	2	0	2	Export	752	Sweden	SWE	100	Bulgaria	BGR								04	CEREALS,CEREAL PREPRTNS.	1	No Quantity							44559			0
S3	2009	2009	2009	2	0	2	Export	752	Sweden	SWE	112	Belarus	BLR								04	CEREALS,CEREAL PREPRTNS.	1	No Quantity							4338			0
S3	2009	2009	2009	2	0	2	Export	752	Sweden	SWE	124	Canada	CAN								04	CEREALS,CEREAL PREPRTNS.	1	No Quantity							2503202			0
S3	2009	2009	2009	2	0	2	Export	752	Sweden	SWE	152	Chile	CHL								04	CEREALS,CEREAL PREPRTNS.	1	No Quantity							77551			0
S3	2009	2009	2009	2	0	2	Export	752	Sweden	SWE	156	China	CHN								04	CEREALS,CEREAL PREPRTNS.	1	No Quantity							1114769			0
S3	2009	2009	2009	2	0	2	Export	752	Sweden	SWE	188	Costa Rica	CRI								04	CEREALS,CEREAL PREPRTNS.	1	No Quantity							2110319			0
S3	2009	2009	2009	2	0	2	Export	752	Sweden	SWE	191	Croatia	HRV								04	CEREALS,CEREAL PREPRTNS.	1	No Quantity							114355			0
S3	2009	2009	2009	2	0	2	Export	752	Sweden	SWE	196	Cyprus	CYP								04	CEREALS,CEREAL PREPRTNS.	1	No Quantity							27603			0
S3	2009	2009	2009	2	0	2	Export	752	Sweden	SWE	203	Czechia	CZE								04	CEREALS,CEREAL PREPRTNS.	1	No Quantity							2525285			0
S3	2009	2009	2009	2	0	2	Export	752	Sweden	SWE	208	Denmark	DNK								04	CEREALS,CEREAL PREPRTNS.	1	No Quantity							120127426			0
S3	2009	2009	2009	2	0	2	Export	752	Sweden	SWE	233	Estonia	EST								04	CEREALS,CEREAL PREPRTNS.	1	No Quantity							1261985			0
S3	2009	2009	2009	2	0	2	Export	752	Sweden	SWE	234	Faeroe Isds	FRO								04	CEREALS,CEREAL PREPRTNS.	1	No Quantity							140776			0
S3	2009	2009	2009	2	0	2	Export	752	Sweden	SWE	246	Finland	FIN								04	CEREALS,CEREAL PREPRTNS.	1	No Quantity							81837394			0
S3	2009	2009	2009	2	0	2	Export	752	Sweden	SWE	251	France	FRA								04	CEREALS,CEREAL PREPRTNS.	1	No Quantity							28675232			0
S3	2009	2009	2009	2	0	2	Export	752	Sweden	SWE	270	Gambia	GMB								04	CEREALS,CEREAL PREPRTNS.	1	No Quantity							920			0
S3	2009	2009	2009	2	0	2	Export	752	Sweden	SWE	276	Germany	DEU								04	CEREALS,CEREAL PREPRTNS.	1	No Quantity							106416465			0
S3	2009	2009	2009	2	0	2	Export	752	Sweden	SWE	300	Greece	GRC								04	CEREALS,CEREAL PREPRTNS.	1	No Quantity							634213			0
S3	2009	2009	2009	2	0	2	Export	752	Sweden	SWE	304	Greenland	GRL								04	CEREALS,CEREAL PREPRTNS.	1	No Quantity							1446			0
S3	2009	2009	2009	2	0	2	Export	752	Sweden	SWE	320	Guatemala	GTM								04	CEREALS,CEREAL PREPRTNS.	1	No Quantity							1335462			0
S3	2009	2009	2009	2	0	2	Export	752	Sweden	SWE	340	Honduras	HND								04	CEREALS,CEREAL PREPRTNS.	1	No Quantity							116721			0
S3	2009	2009	2009	2	0	2	Export	752	Sweden	SWE	344	China, Hong Kong SAR	HKG								04	CEREALS,CEREAL PREPRTNS.	1	No Quantity							233312			0
S3	2009	2009	2009	2	0	2	Export	752	Sweden	SWE	348	Hungary	HUN								04	CEREALS,CEREAL PREPRTNS.	1	No Quantity							1167741			0
S3	2009	2009	2009	2	0	2	Export	752	Sweden	SWE	352	Iceland	ISL								04	CEREALS,CEREAL PREPRTNS.	1	No Quantity							5932159			0
S3	2009	2009	2009	2	0	2	Export	752	Sweden	SWE	360	Indonesia	IDN								04	CEREALS,CEREAL PREPRTNS.	1	No Quantity							19979			0
S3	2009	2009	2009	2	0	2	Export	752	Sweden	SWE	364	Iran	IRN								04	CEREALS,CEREAL PREPRTNS.	1	No Quantity							11041			0
S3	2009	2009	2009	2	0	2	Export	752	Sweden	SWE	372	Ireland	IRL								04	CEREALS,CEREAL PREPRTNS.	1	No Quantity							991870			0
S3	2009	2009	2009	2	0	2	Export	752	Sweden	SWE	376	Israel	ISR								04	CEREALS,CEREAL PREPRTNS.	1	No Quantity							148662			0
S3	2009	2009	2009	2	0	2	Export	752	Sweden	SWE	381	Italy	ITA								04	CEREALS,CEREAL PREPRTNS.	1	No Quantity							11394802			0
S3	2009	2009	2009	2	0	2	Export	752	Sweden	SWE	392	Japan	JPN								04	CEREALS,CEREAL PREPRTNS.	1	No Quantity							1342560			0
S3	2009	2009	2009	2	0	2	Export	752	Sweden	SWE	398	Kazakhstan	KAZ								04	CEREALS,CEREAL PREPRTNS.	1	No Quantity							2103			0
S3	2009	2009	2009	2	0	2	Export	752	Sweden	SWE	410	Rep. of Korea	KOR								04	CEREALS,CEREAL PREPRTNS.	1	No Quantity							115670			0
S3	2009	2009	2009	2	0	2	Export	752	Sweden	SWE	422	Lebanon	LBN								04	CEREALS,CEREAL PREPRTNS.	1	No Quantity							21162			0
S3	2009	2009	2009	2	0	2	Export	752	Sweden	SWE	428	Latvia	LVA								04	CEREALS,CEREAL PREPRTNS.	1	No Quantity							750277			0
S3	2009	2009	2009	2	0	2	Export	752	Sweden	SWE	434	Libya	LBY								04	CEREALS,CEREAL PREPRTNS.	1	No Quantity							3346804			0
S3	2009	2009	2009	2	0	2	Export	752	Sweden	SWE	440	Lithuania	LTU								04	CEREALS,CEREAL PREPRTNS.	1	No Quantity							185072			0
S3	2009	2009	2009	2	0	2	Export	752	Sweden	SWE	442	Luxembourg	LUX								04	CEREALS,CEREAL PREPRTNS.	1	No Quantity							235677			0
S3	2009	2009	2009	2	0	2	Export	752	Sweden	SWE	458	Malaysia	MYS								04	CEREALS,CEREAL PREPRTNS.	1	No Quantity							475298			0
S3	2009	2009	2009	2	0	2	Export	752	Sweden	SWE	470	Malta	MLT								04	CEREALS,CEREAL PREPRTNS.	1	No Quantity							353319			0
S3	2009	2009	2009	2	0	2	Export	752	Sweden	SWE	490	Other Asia, nes									04	CEREALS,CEREAL PREPRTNS.	1	No Quantity							299953			0
S3	2009	2009	2009	2	0	2	Export	752	Sweden	SWE	504	Morocco	MAR								04	CEREALS,CEREAL PREPRTNS.	1	No Quantity							3168962			0
S3	2009	2009	2009	2	0	2	Export	752	Sweden	SWE	528	Netherlands	NLD								04	CEREALS,CEREAL PREPRTNS.	1	No Quantity							29666050			0
S3	2009	2009	2009	2	0	2	Export	752	Sweden	SWE	554	New Zealand	NZL								04	CEREALS,CEREAL PREPRTNS.	1	No Quantity							28523			0
S3	2009	2009	2009	2	0	2	Export	752	Sweden	SWE	558	Nicaragua	NIC								04	CEREALS,CEREAL PREPRTNS.	1	No Quantity							1880162			0
S3	2009	2009	2009	2	0	2	Export	752	Sweden	SWE	579	Norway	NOR								04	CEREALS,CEREAL PREPRTNS.	1	No Quantity							167459955			0
S3	2009	2009	2009	2	0	2	Export	752	Sweden	SWE	586	Pakistan	PAK								04	CEREALS,CEREAL PREPRTNS.	1	No Quantity							17088			0
S3	2009	2009	2009	2	0	2	Export	752	Sweden	SWE	616	Poland	POL								04	CEREALS,CEREAL PREPRTNS.	1	No Quantity							5749978			0
S3	2009	2009	2009	2	0	2	Export	752	Sweden	SWE	620	Portugal	PRT								04	CEREALS,CEREAL PREPRTNS.	1	No Quantity							5283881			0
S3	2009	2009	2009	2	0	2	Export	752	Sweden	SWE	642	Romania	ROU								04	CEREALS,CEREAL PREPRTNS.	1	No Quantity							970970			0
S3	2009	2009	2009	2	0	2	Export	752	Sweden	SWE	643	Russian Federation	RUS								04	CEREALS,CEREAL PREPRTNS.	1	No Quantity							7304556			0
S3	2009	2009	2009	2	0	2	Export	752	Sweden	SWE	682	Saudi Arabia	SAU								04	CEREALS,CEREAL PREPRTNS.	1	No Quantity							14327			0
S3	2009	2009	2009	2	0	2	Export	752	Sweden	SWE	699	India	IND								04	CEREALS,CEREAL PREPRTNS.	1	No Quantity							8018			0
S3	2009	2009	2009	2	0	2	Export	752	Sweden	SWE	702	Singapore	SGP								04	CEREALS,CEREAL PREPRTNS.	1	No Quantity							507896			0
S3	2009	2009	2009	2	0	2	Export	752	Sweden	SWE	703	Slovakia	SVK								04	CEREALS,CEREAL PREPRTNS.	1	No Quantity							618571			0
S3	2009	2009	2009	2	0	2	Export	752	Sweden	SWE	704	Viet Nam	VNM								04	CEREALS,CEREAL PREPRTNS.	1	No Quantity							920			0
S3	2009	2009	2009	2	0	2	Export	752	Sweden	SWE	705	Slovenia	SVN								04	CEREALS,CEREAL PREPRTNS.	1	No Quantity							148136			0
S3	2009	2009	2009	2	0	2	Export	752	Sweden	SWE	710	South Africa	ZAF								04	CEREALS,CEREAL PREPRTNS.	1	No Quantity							3022666			0
S3	2009	2009	2009	2	0	2	Export	752	Sweden	SWE	724	Spain	ESP								04	CEREALS,CEREAL PREPRTNS.	1	No Quantity							61460033			0
S3	2009	2009	2009	2	0	2	Export	752	Sweden	SWE	757	Switzerland	CHE								04	CEREALS,CEREAL PREPRTNS.	1	No Quantity							4554898			0
S3	2009	2009	2009	2	0	2	Export	752	Sweden	SWE	764	Thailand	THA								04	CEREALS,CEREAL PREPRTNS.	1	No Quantity							7624			0
S3	2009	2009	2009	2	0	2	Export	752	Sweden	SWE	784	United Arab Emirates	ARE								04	CEREALS,CEREAL PREPRTNS.	1	No Quantity							308760			0
S3	2009	2009	2009	2	0	2	Export	752	Sweden	SWE	792	Turkey	TUR								04	CEREALS,CEREAL PREPRTNS.	1	No Quantity							1107934			0
S3	2009	2009	2009	2	0	2	Export	752	Sweden	SWE	795	Turkmenistan	TKM								04	CEREALS,CEREAL PREPRTNS.	1	No Quantity							1183			0
S3	2009	2009	2009	2	0	2	Export	752	Sweden	SWE	804	Ukraine	UKR								04	CEREALS,CEREAL PREPRTNS.	1	No Quantity							60990			0
S3	2009	2009	2009	2	0	2	Export	752	Sweden	SWE	818	Egypt	EGY								04	CEREALS,CEREAL PREPRTNS.	1	No Quantity							17088			0
S3	2009	2009	2009	2	0	2	Export	752	Sweden	SWE	826	United Kingdom	GBR								04	CEREALS,CEREAL PREPRTNS.	1	No Quantity							27125781			0
S3	2009	2009	2009	2	0	2	Export	752	Sweden	SWE	834	United Rep. of Tanzania	TZA								04	CEREALS,CEREAL PREPRTNS.	1	No Quantity							394			0
S3	2009	2009	2009	2	0	2	Export	752	Sweden	SWE	842	USA	USA								04	CEREALS,CEREAL PREPRTNS.	1	No Quantity							14781565			0
S3	2009	2009	2009	2	0	2	Export	752	Sweden	SWE	862	Venezuela	VEN								04	CEREALS,CEREAL PREPRTNS.	1	No Quantity							11849464			0
S3	2009	2009	2009	2	0	2	Export	144	Sri Lanka	LKA	0	World	WLD								05	VEGETABLES AND FRUIT	1	No Quantity							148146414			0
S3	2009	2009	2009	2	0	2	Export	144	Sri Lanka	LKA	8	Albania	ALB								05	VEGETABLES AND FRUIT	1	No Quantity							35988			0
S3	2009	2009	2009	2	0	2	Export	144	Sri Lanka	LKA	24	Angola	AGO								05	VEGETABLES AND FRUIT	1	No Quantity							434449			0
S3	2009	2009	2009	2	0	2	Export	144	Sri Lanka	LKA	32	Argentina	ARG								05	VEGETABLES AND FRUIT	1	No Quantity							100973			0
S3	2009	2009	2009	2	0	2	Export	144	Sri Lanka	LKA	36	Australia	AUS								05	VEGETABLES AND FRUIT	1	No Quantity							2608771			0
S3	2009	2009	2009	2	0	2	Export	144	Sri Lanka	LKA	40	Austria	AUT								05	VEGETABLES AND FRUIT	1	No Quantity							281284			0
S3	2009	2009	2009	2	0	2	Export	144	Sri Lanka	LKA	48	Bahrain	BHR								05	VEGETABLES AND FRUIT	1	No Quantity							880998			0
S3	2009	2009	2009	2	0	2	Export	144	Sri Lanka	LKA	50	Bangladesh	BGD								05	VEGETABLES AND FRUIT	1	No Quantity							959343			0
S3	2009	2009	2009	2	0	2	Export	144	Sri Lanka	LKA	56	Belgium	BEL								05	VEGETABLES AND FRUIT	1	No Quantity							1089608			0
S3	2009	2009	2009	2	0	2	Export	144	Sri Lanka	LKA	68	Bolivia (Plurinational State of)	BOL								05	VEGETABLES AND FRUIT	1	No Quantity							93453			0
S3	2009	2009	2009	2	0	2	Export	144	Sri Lanka	LKA	70	Bosnia Herzegovina	BIH								05	VEGETABLES AND FRUIT	1	No Quantity							60702			0
S3	2009	2009	2009	2	0	2	Export	144	Sri Lanka	LKA	72	Botswana	BWA								05	VEGETABLES AND FRUIT	1	No Quantity							3430			0
S3	2009	2009	2009	2	0	2	Export	144	Sri Lanka	LKA	76	Brazil	BRA								05	VEGETABLES AND FRUIT	1	No Quantity							367118			0
S3	2009	2009	2009	2	0	2	Export	144	Sri Lanka	LKA	84	Belize	BLZ								05	VEGETABLES AND FRUIT	1	No Quantity							11646			0
S3	2009	2009	2009	2	0	2	Export	144	Sri Lanka	LKA	96	Brunei Darussalam	BRN								05	VEGETABLES AND FRUIT	1	No Quantity							27			0
S3	2009	2009	2009	2	0	2	Export	144	Sri Lanka	LKA	100	Bulgaria	BGR								05	VEGETABLES AND FRUIT	1	No Quantity							117239			0
S3	2009	2009	2009	2	0	2	Export	144	Sri Lanka	LKA	124	Canada	CAN								05	VEGETABLES AND FRUIT	1	No Quantity							1750804			0
S3	2009	2009	2009	2	0	2	Export	144	Sri Lanka	LKA	136	Cayman Isds	CYM								05	VEGETABLES AND FRUIT	1	No Quantity							125			0
S3	2009	2009	2009	2	0	2	Export	144	Sri Lanka	LKA	152	Chile	CHL								05	VEGETABLES AND FRUIT	1	No Quantity							136644			0
S3	2009	2009	2009	2	0	2	Export	144	Sri Lanka	LKA	156	China	CHN								05	VEGETABLES AND FRUIT	1	No Quantity							95261			0
S3	2009	2009	2009	2	0	2	Export	144	Sri Lanka	LKA	170	Colombia	COL								05	VEGETABLES AND FRUIT	1	No Quantity							95677			0
S3	2009	2009	2009	2	0	2	Export	144	Sri Lanka	LKA	192	Cuba	CUB								05	VEGETABLES AND FRUIT	1	No Quantity							1944			0
S3	2009	2009	2009	2	0	2	Export	144	Sri Lanka	LKA	196	Cyprus	CYP								05	VEGETABLES AND FRUIT	1	No Quantity							190999			0
S3	2009	2009	2009	2	0	2	Export	144	Sri Lanka	LKA	203	Czechia	CZE								05	VEGETABLES AND FRUIT	1	No Quantity							37662			0
S3	2009	2009	2009	2	0	2	Export	144	Sri Lanka	LKA	204	Benin	BEN								05	VEGETABLES AND FRUIT	1	No Quantity							8			0
S3	2009	2009	2009	2	0	2	Export	144	Sri Lanka	LKA	208	Denmark	DNK								05	VEGETABLES AND FRUIT	1	No Quantity							183628			0
S3	2009	2009	2009	2	0	2	Export	144	Sri Lanka	LKA	231	Ethiopia	ETH								05	VEGETABLES AND FRUIT	1	No Quantity							14850			0
S3	2009	2009	2009	2	0	2	Export	144	Sri Lanka	LKA	251	France	FRA								05	VEGETABLES AND FRUIT	1	No Quantity							5838054			0
S3	2009	2009	2009	2	0	2	Export	144	Sri Lanka	LKA	268	Georgia	GEO								05	VEGETABLES AND FRUIT	1	No Quantity							1077			0
S3	2009	2009	2009	2	0	2	Export	144	Sri Lanka	LKA	270	Gambia	GMB								05	VEGETABLES AND FRUIT	1	No Quantity							26248			0
S3	2009	2009	2009	2	0	2	Export	144	Sri Lanka	LKA	276	Germany	DEU								05	VEGETABLES AND FRUIT	1	No Quantity							7935355			0
S3	2009	2009	2009	2	0	2	Export	144	Sri Lanka	LKA	300	Greece	GRC								05	VEGETABLES AND FRUIT	1	No Quantity							634094			0
S3	2009	2009	2009	2	0	2	Export	144	Sri Lanka	LKA	324	Guinea	GIN								05	VEGETABLES AND FRUIT	1	No Quantity							1218			0
S3	2009	2009	2009	2	0	2	Export	144	Sri Lanka	LKA	344	China, Hong Kong SAR	HKG								05	VEGETABLES AND FRUIT	1	No Quantity							369522			0
S3	2009	2009	2009	2	0	2	Export	144	Sri Lanka	LKA	348	Hungary	HUN								05	VEGETABLES AND FRUIT	1	No Quantity							55718			0
S3	2009	2009	2009	2	0	2	Export	144	Sri Lanka	LKA	352	Iceland	ISL								05	VEGETABLES AND FRUIT	1	No Quantity							10854			0
S3	2009	2009	2009	2	0	2	Export	144	Sri Lanka	LKA	360	Indonesia	IDN								05	VEGETABLES AND FRUIT	1	No Quantity							11072			0
S3	2009	2009	2009	2	0	2	Export	144	Sri Lanka	LKA	364	Iran	IRN								05	VEGETABLES AND FRUIT	1	No Quantity							5372098			0
S3	2009	2009	2009	2	0	2	Export	144	Sri Lanka	LKA	372	Ireland	IRL								05	VEGETABLES AND FRUIT	1	No Quantity							25449			0
S3	2009	2009	2009	2	0	2	Export	144	Sri Lanka	LKA	376	Israel	ISR								05	VEGETABLES AND FRUIT	1	No Quantity							444199			0
S3	2009	2009	2009	2	0	2	Export	144	Sri Lanka	LKA	381	Italy	ITA								05	VEGETABLES AND FRUIT	1	No Quantity							1730617			0
S3	2009	2009	2009	2	0	2	Export	144	Sri Lanka	LKA	388	Jamaica	JAM								05	VEGETABLES AND FRUIT	1	No Quantity							2013904			0
S3	2009	2009	2009	2	0	2	Export	144	Sri Lanka	LKA	392	Japan	JPN								05	VEGETABLES AND FRUIT	1	No Quantity							4176924			0
S3	2009	2009	2009	2	0	2	Export	144	Sri Lanka	LKA	400	Jordan	JOR								05	VEGETABLES AND FRUIT	1	No Quantity							2358678			0
S3	2009	2009	2009	2	0	2	Export	144	Sri Lanka	LKA	404	Kenya	KEN								05	VEGETABLES AND FRUIT	1	No Quantity							77368			0
S3	2009	2009	2009	2	0	2	Export	144	Sri Lanka	LKA	410	Rep. of Korea	KOR								05	VEGETABLES AND FRUIT	1	No Quantity							554990			0
S3	2009	2009	2009	2	0	2	Export	144	Sri Lanka	LKA	414	Kuwait	KWT								05	VEGETABLES AND FRUIT	1	No Quantity							2669701			0
S3	2009	2009	2009	2	0	2	Export	144	Sri Lanka	LKA	422	Lebanon	LBN								05	VEGETABLES AND FRUIT	1	No Quantity							563123			0
S3	2009	2009	2009	2	0	2	Export	144	Sri Lanka	LKA	434	Libya	LBY								05	VEGETABLES AND FRUIT	1	No Quantity							176034			0
S3	2009	2009	2009	2	0	2	Export	144	Sri Lanka	LKA	450	Madagascar	MDG								05	VEGETABLES AND FRUIT	1	No Quantity							12529			0
S3	2009	2009	2009	2	0	2	Export	144	Sri Lanka	LKA	454	Malawi	MWI								05	VEGETABLES AND FRUIT	1	No Quantity							493			0
S3	2009	2009	2009	2	0	2	Export	144	Sri Lanka	LKA	458	Malaysia	MYS								05	VEGETABLES AND FRUIT	1	No Quantity							722349			0
S3	2009	2009	2009	2	0	2	Export	144	Sri Lanka	LKA	462	Maldives	MDV								05	VEGETABLES AND FRUIT	1	No Quantity							4405024			0
S3	2009	2009	2009	2	0	2	Export	144	Sri Lanka	LKA	466	Mali	MLI								05	VEGETABLES AND FRUIT	1	No Quantity							4938			0
S3	2009	2009	2009	2	0	2	Export	144	Sri Lanka	LKA	470	Malta	MLT								05	VEGETABLES AND FRUIT	1	No Quantity							15169			0
S3	2009	2009	2009	2	0	2	Export	144	Sri Lanka	LKA	478	Mauritania	MRT								05	VEGETABLES AND FRUIT	1	No Quantity							22034			0
S3	2009	2009	2009	2	0	2	Export	144	Sri Lanka	LKA	480	Mauritius	MUS								05	VEGETABLES AND FRUIT	1	No Quantity							666593			0
S3	2009	2009	2009	2	0	2	Export	144	Sri Lanka	LKA	484	Mexico	MEX								05	VEGETABLES AND FRUIT	1	No Quantity							15902			0
S3	2009	2009	2009	2	0	2	Export	144	Sri Lanka	LKA	490	Other Asia, nes									05	VEGETABLES AND FRUIT	1	No Quantity							389769			0
S3	2009	2009	2009	2	0	2	Export	144	Sri Lanka	LKA	498	Rep. of Moldova	MDA								05	VEGETABLES AND FRUIT	1	No Quantity							14993			0
S3	2009	2009	2009	2	0	2	Export	144	Sri Lanka	LKA	504	Morocco	MAR								05	VEGETABLES AND FRUIT	1	No Quantity							35747			0
S3	2009	2009	2009	2	0	2	Export	144	Sri Lanka	LKA	508	Mozambique	MOZ								05	VEGETABLES AND FRUIT	1	No Quantity							40689			0
S3	2009	2009	2009	2	0	2	Export	144	Sri Lanka	LKA	512	Oman	OMN								05	VEGETABLES AND FRUIT	1	No Quantity							1369230			0
S3	2009	2009	2009	2	0	2	Export	144	Sri Lanka	LKA	524	Nepal	NPL								05	VEGETABLES AND FRUIT	1	No Quantity							73687			0
S3	2009	2009	2009	2	0	2	Export	144	Sri Lanka	LKA	528	Netherlands	NLD								05	VEGETABLES AND FRUIT	1	No Quantity							4060440			0
S3	2009	2009	2009	2	0	2	Export	144	Sri Lanka	LKA	554	New Zealand	NZL								05	VEGETABLES AND FRUIT	1	No Quantity							471541			0
S3	2009	2009	2009	2	0	2	Export	144	Sri Lanka	LKA	558	Nicaragua	NIC								05	VEGETABLES AND FRUIT	1	No Quantity							32581			0
S3	2009	2009	2009	2	0	2	Export	144	Sri Lanka	LKA	566	Nigeria	NGA								05	VEGETABLES AND FRUIT	1	No Quantity							3435			0
S3	2009	2009	2009	2	0	2	Export	144	Sri Lanka	LKA	579	Norway	NOR								05	VEGETABLES AND FRUIT	1	No Quantity							207759			0
S3	2009	2009	2009	2	0	2	Export	144	Sri Lanka	LKA	581	United States Minor Outlying Islands	UMI								05	VEGETABLES AND FRUIT	1	No Quantity							527			0
S3	2009	2009	2009	2	0	2	Export	144	Sri Lanka	LKA	586	Pakistan	PAK								05	VEGETABLES AND FRUIT	1	No Quantity							10300971			0
S3	2009	2009	2009	2	0	2	Export	144	Sri Lanka	LKA	591	Panama	PAN								05	VEGETABLES AND FRUIT	1	No Quantity							24529			0
S3	2009	2009	2009	2	0	2	Export	144	Sri Lanka	LKA	598	Papua New Guinea	PNG								05	VEGETABLES AND FRUIT	1	No Quantity							105360			0
S3	2009	2009	2009	2	0	2	Export	144	Sri Lanka	LKA	600	Paraguay	PRY								05	VEGETABLES AND FRUIT	1	No Quantity							31176			0
S3	2009	2009	2009	2	0	2	Export	144	Sri Lanka	LKA	608	Philippines	PHL								05	VEGETABLES AND FRUIT	1	No Quantity							168079			0
S3	2009	2009	2009	2	0	2	Export	144	Sri Lanka	LKA	616	Poland	POL								05	VEGETABLES AND FRUIT	1	No Quantity							798241			0
S3	2009	2009	2009	2	0	2	Export	144	Sri Lanka	LKA	620	Portugal	PRT								05	VEGETABLES AND FRUIT	1	No Quantity							1780935			0
S3	2009	2009	2009	2	0	2	Export	144	Sri Lanka	LKA	634	Qatar	QAT								05	VEGETABLES AND FRUIT	1	No Quantity							2297765			0
S3	2009	2009	2009	2	0	2	Export	144	Sri Lanka	LKA	643	Russian Federation	RUS								05	VEGETABLES AND FRUIT	1	No Quantity							97848			0
S3	2009	2009	2009	2	0	2	Export	144	Sri Lanka	LKA	682	Saudi Arabia	SAU								05	VEGETABLES AND FRUIT	1	No Quantity							10152540			0
S3	2009	2009	2009	2	0	2	Export	144	Sri Lanka	LKA	690	Seychelles	SYC								05	VEGETABLES AND FRUIT	1	No Quantity							58797			0
S3	2009	2009	2009	2	0	2	Export	144	Sri Lanka	LKA	699	India	IND								05	VEGETABLES AND FRUIT	1	No Quantity							5216560			0
S3	2009	2009	2009	2	0	2	Export	144	Sri Lanka	LKA	702	Singapore	SGP								05	VEGETABLES AND FRUIT	1	No Quantity							1365809			0
S3	2009	2009	2009	2	0	2	Export	144	Sri Lanka	LKA	703	Slovakia	SVK								05	VEGETABLES AND FRUIT	1	No Quantity							10378			0
S3	2009	2009	2009	2	0	2	Export	144	Sri Lanka	LKA	705	Slovenia	SVN								05	VEGETABLES AND FRUIT	1	No Quantity							57486			0
S3	2009	2009	2009	2	0	2	Export	144	Sri Lanka	LKA	710	South Africa	ZAF								05	VEGETABLES AND FRUIT	1	No Quantity							951439			0
S3	2009	2009	2009	2	0	2	Export	144	Sri Lanka	LKA	724	Spain	ESP								05	VEGETABLES AND FRUIT	1	No Quantity							3942364			0
S3	2009	2009	2009	2	0	2	Export	144	Sri Lanka	LKA	736	Fmr Sudan	SDN								05	VEGETABLES AND FRUIT	1	No Quantity							530336			0
S3	2009	2009	2009	2	0	2	Export	144	Sri Lanka	LKA	748	Swaziland	SWZ								05	VEGETABLES AND FRUIT	1	No Quantity							15005			0
S3	2009	2009	2009	2	0	2	Export	144	Sri Lanka	LKA	752	Sweden	SWE								05	VEGETABLES AND FRUIT	1	No Quantity							213050			0
S3	2009	2009	2009	2	0	2	Export	144	Sri Lanka	LKA	757	Switzerland	CHE								05	VEGETABLES AND FRUIT	1	No Quantity							1277259			0
S3	2009	2009	2009	2	0	2	Export	144	Sri Lanka	LKA	760	Syria	SYR								05	VEGETABLES AND FRUIT	1	No Quantity							1129664			0
S3	2009	2009	2009	2	0	2	Export	144	Sri Lanka	LKA	764	Thailand	THA								05	VEGETABLES AND FRUIT	1	No Quantity							97072			0
S3	2009	2009	2009	2	0	2	Export	144	Sri Lanka	LKA	780	Trinidad and Tobago	TTO								05	VEGETABLES AND FRUIT	1	No Quantity							739926			0
S3	2009	2009	2009	2	0	2	Export	144	Sri Lanka	LKA	784	United Arab Emirates	ARE								05	VEGETABLES AND FRUIT	1	No Quantity							31821177			0
S3	2009	2009	2009	2	0	2	Export	144	Sri Lanka	LKA	788	Tunisia	TUN								05	VEGETABLES AND FRUIT	1	No Quantity							26477			0
S3	2009	2009	2009	2	0	2	Export	144	Sri Lanka	LKA	792	Turkey	TUR								05	VEGETABLES AND FRUIT	1	No Quantity							787906			0
S3	2009	2009	2009	2	0	2	Export	144	Sri Lanka	LKA	804	Ukraine	UKR								05	VEGETABLES AND FRUIT	1	No Quantity							6789			0
S3	2009	2009	2009	2	0	2	Export	144	Sri Lanka	LKA	807	North Macedonia	MKD								05	VEGETABLES AND FRUIT	1	No Quantity							28718			0
S3	2009	2009	2009	2	0	2	Export	144	Sri Lanka	LKA	818	Egypt	EGY								05	VEGETABLES AND FRUIT	1	No Quantity							5989029			0
S3	2009	2009	2009	2	0	2	Export	144	Sri Lanka	LKA	826	United Kingdom	GBR								05	VEGETABLES AND FRUIT	1	No Quantity							7462817			0
S3	2009	2009	2009	2	0	2	Export	144	Sri Lanka	LKA	842	USA	USA								05	VEGETABLES AND FRUIT	1	No Quantity							3492453			0
S3	2009	2009	2009	2	0	2	Export	144	Sri Lanka	LKA	887	Yemen	YEM								05	VEGETABLES AND FRUIT	1	No Quantity							4099			0
S3	2009	2009	2009	2	0	2	Export	752	Sweden	SWE	0	World	WLD								05	VEGETABLES AND FRUIT	1	No Quantity							333903855			0
S3	2009	2009	2009	2	0	2	Export	752	Sweden	SWE	4	Afghanistan	AFG								05	VEGETABLES AND FRUIT	1	No Quantity							3286			0
S3	2009	2009	2009	2	0	2	Export	752	Sweden	SWE	32	Argentina	ARG								05	VEGETABLES AND FRUIT	1	No Quantity							526			0
S3	2009	2009	2009	2	0	2	Export	752	Sweden	SWE	36	Australia	AUS								05	VEGETABLES AND FRUIT	1	No Quantity							811793			0
S3	2009	2009	2009	2	0	2	Export	752	Sweden	SWE	40	Austria	AUT								05	VEGETABLES AND FRUIT	1	No Quantity							4976699			0
S3	2009	2009	2009	2	0	2	Export	752	Sweden	SWE	56	Belgium	BEL								05	VEGETABLES AND FRUIT	1	No Quantity							9341004			0
S3	2009	2009	2009	2	0	2	Export	752	Sweden	SWE	70	Bosnia Herzegovina	BIH								05	VEGETABLES AND FRUIT	1	No Quantity							57178			0
S3	2009	2009	2009	2	0	2	Export	752	Sweden	SWE	100	Bulgaria	BGR								05	VEGETABLES AND FRUIT	1	No Quantity							1972			0
S3	2009	2009	2009	2	0	2	Export	752	Sweden	SWE	112	Belarus	BLR								05	VEGETABLES AND FRUIT	1	No Quantity							3812			0
S3	2009	2009	2009	2	0	2	Export	752	Sweden	SWE	124	Canada	CAN								05	VEGETABLES AND FRUIT	1	No Quantity							760793			0
S3	2009	2009	2009	2	0	2	Export	752	Sweden	SWE	156	China	CHN								05	VEGETABLES AND FRUIT	1	No Quantity							3476144			0
S3	2009	2009	2009	2	0	2	Export	752	Sweden	SWE	191	Croatia	HRV								05	VEGETABLES AND FRUIT	1	No Quantity							161806			0
S3	2009	2009	2009	2	0	2	Export	752	Sweden	SWE	196	Cyprus	CYP								05	VEGETABLES AND FRUIT	1	No Quantity							460577			0
S3	2009	2009	2009	2	0	2	Export	752	Sweden	SWE	203	Czechia	CZE								05	VEGETABLES AND FRUIT	1	No Quantity							1874641			0
S3	2009	2009	2009	2	0	2	Export	752	Sweden	SWE	208	Denmark	DNK								05	VEGETABLES AND FRUIT	1	No Quantity							48468066			0
S3	2009	2009	2009	2	0	2	Export	752	Sweden	SWE	233	Estonia	EST								05	VEGETABLES AND FRUIT	1	No Quantity							3259132			0
S3	2009	2009	2009	2	0	2	Export	752	Sweden	SWE	234	Faeroe Isds	FRO								05	VEGETABLES AND FRUIT	1	No Quantity							41142			0
S3	2009	2009	2009	2	0	2	Export	752	Sweden	SWE	246	Finland	FIN								05	VEGETABLES AND FRUIT	1	No Quantity							114550953			0
S3	2009	2009	2009	2	0	2	Export	752	Sweden	SWE	251	France	FRA								05	VEGETABLES AND FRUIT	1	No Quantity							5162428			0
S3	2009	2009	2009	2	0	2	Export	752	Sweden	SWE	270	Gambia	GMB								05	VEGETABLES AND FRUIT	1	No Quantity							1709			0
S3	2009	2009	2009	2	0	2	Export	752	Sweden	SWE	276	Germany	DEU								05	VEGETABLES AND FRUIT	1	No Quantity							24830916			0
S3	2009	2009	2009	2	0	2	Export	752	Sweden	SWE	300	Greece	GRC								05	VEGETABLES AND FRUIT	1	No Quantity							292067			0
S3	2009	2009	2009	2	0	2	Export	752	Sweden	SWE	344	China, Hong Kong SAR	HKG								05	VEGETABLES AND FRUIT	1	No Quantity							135124			0
S3	2009	2009	2009	2	0	2	Export	752	Sweden	SWE	348	Hungary	HUN								05	VEGETABLES AND FRUIT	1	No Quantity							3998368			0
S3	2009	2009	2009	2	0	2	Export	752	Sweden	SWE	352	Iceland	ISL								05	VEGETABLES AND FRUIT	1	No Quantity							810215			0
S3	2009	2009	2009	2	0	2	Export	752	Sweden	SWE	372	Ireland	IRL								05	VEGETABLES AND FRUIT	1	No Quantity							12093			0
S3	2009	2009	2009	2	0	2	Export	752	Sweden	SWE	376	Israel	ISR								05	VEGETABLES AND FRUIT	1	No Quantity							48240			0
S3	2009	2009	2009	2	0	2	Export	752	Sweden	SWE	381	Italy	ITA								05	VEGETABLES AND FRUIT	1	No Quantity							29573777			0
S3	2009	2009	2009	2	0	2	Export	752	Sweden	SWE	392	Japan	JPN								05	VEGETABLES AND FRUIT	1	No Quantity							525641			0
S3	2009	2009	2009	2	0	2	Export	752	Sweden	SWE	422	Lebanon	LBN								05	VEGETABLES AND FRUIT	1	No Quantity							228185			0
S3	2009	2009	2009	2	0	2	Export	752	Sweden	SWE	428	Latvia	LVA								05	VEGETABLES AND FRUIT	1	No Quantity							431002			0
S3	2009	2009	2009	2	0	2	Export	752	Sweden	SWE	440	Lithuania	LTU								05	VEGETABLES AND FRUIT	1	No Quantity							460051			0
S3	2009	2009	2009	2	0	2	Export	752	Sweden	SWE	442	Luxembourg	LUX								05	VEGETABLES AND FRUIT	1	No Quantity							27077			0
S3	2009	2009	2009	2	0	2	Export	752	Sweden	SWE	458	Malaysia	MYS								05	VEGETABLES AND FRUIT	1	No Quantity							108966			0
S3	2009	2009	2009	2	0	2	Export	752	Sweden	SWE	470	Malta	MLT								05	VEGETABLES AND FRUIT	1	No Quantity							116721			0
S3	2009	2009	2009	2	0	2	Export	752	Sweden	SWE	490	Other Asia, nes									05	VEGETABLES AND FRUIT	1	No Quantity							378819			0
S3	2009	2009	2009	2	0	2	Export	752	Sweden	SWE	528	Netherlands	NLD								05	VEGETABLES AND FRUIT	1	No Quantity							4885740			0
S3	2009	2009	2009	2	0	2	Export	752	Sweden	SWE	579	Norway	NOR								05	VEGETABLES AND FRUIT	1	No Quantity							45068159			0
S3	2009	2009	2009	2	0	2	Export	752	Sweden	SWE	616	Poland	POL								05	VEGETABLES AND FRUIT	1	No Quantity							2862568			0
S3	2009	2009	2009	2	0	2	Export	752	Sweden	SWE	620	Portugal	PRT								05	VEGETABLES AND FRUIT	1	No Quantity							214252			0
S3	2009	2009	2009	2	0	2	Export	752	Sweden	SWE	642	Romania	ROU								05	VEGETABLES AND FRUIT	1	No Quantity							242644			0
S3	2009	2009	2009	2	0	2	Export	752	Sweden	SWE	643	Russian Federation	RUS								05	VEGETABLES AND FRUIT	1	No Quantity							3362972			0
S3	2009	2009	2009	2	0	2	Export	752	Sweden	SWE	688	Serbia	SRB								05	VEGETABLES AND FRUIT	1	No Quantity							109624			0
S3	2009	2009	2009	2	0	2	Export	752	Sweden	SWE	702	Singapore	SGP								05	VEGETABLES AND FRUIT	1	No Quantity							113435			0
S3	2009	2009	2009	2	0	2	Export	752	Sweden	SWE	703	Slovakia	SVK								05	VEGETABLES AND FRUIT	1	No Quantity							687185			0
S3	2009	2009	2009	2	0	2	Export	752	Sweden	SWE	705	Slovenia	SVN								05	VEGETABLES AND FRUIT	1	No Quantity							71111			0
S3	2009	2009	2009	2	0	2	Export	752	Sweden	SWE	710	South Africa	ZAF								05	VEGETABLES AND FRUIT	1	No Quantity							669834			0
S3	2009	2009	2009	2	0	2	Export	752	Sweden	SWE	724	Spain	ESP								05	VEGETABLES AND FRUIT	1	No Quantity							4776905			0
S3	2009	2009	2009	2	0	2	Export	752	Sweden	SWE	757	Switzerland	CHE								05	VEGETABLES AND FRUIT	1	No Quantity							1515933			0
S3	2009	2009	2009	2	0	2	Export	752	Sweden	SWE	764	Thailand	THA								05	VEGETABLES AND FRUIT	1	No Quantity							8149			0
S3	2009	2009	2009	2	0	2	Export	752	Sweden	SWE	784	United Arab Emirates	ARE								05	VEGETABLES AND FRUIT	1	No Quantity							220036			0
S3	2009	2009	2009	2	0	2	Export	752	Sweden	SWE	788	Tunisia	TUN								05	VEGETABLES AND FRUIT	1	No Quantity							53234			0
S3	2009	2009	2009	2	0	2	Export	752	Sweden	SWE	792	Turkey	TUR								05	VEGETABLES AND FRUIT	1	No Quantity							471355			0
S3	2009	2009	2009	2	0	2	Export	752	Sweden	SWE	804	Ukraine	UKR								05	VEGETABLES AND FRUIT	1	No Quantity							7624			0
S3	2009	2009	2009	2	0	2	Export	752	Sweden	SWE	818	Egypt	EGY								05	VEGETABLES AND FRUIT	1	No Quantity							10515			0
S3	2009	2009	2009	2	0	2	Export	752	Sweden	SWE	826	United Kingdom	GBR								05	VEGETABLES AND FRUIT	1	No Quantity							8459546			0
S3	2009	2009	2009	2	0	2	Export	752	Sweden	SWE	834	United Rep. of Tanzania	TZA								05	VEGETABLES AND FRUIT	1	No Quantity							657			0
S3	2009	2009	2009	2	0	2	Export	752	Sweden	SWE	842	USA	USA								05	VEGETABLES AND FRUIT	1	No Quantity							4701457			0
S3	2009	2009	2009	2	0	2	Export	144	Sri Lanka	LKA	0	World	WLD								06	SUGAR,SUGR.PREPTNS,HONEY	1	No Quantity							1296218			0
S3	2009	2009	2009	2	0	2	Export	144	Sri Lanka	LKA	36	Australia	AUS								06	SUGAR,SUGR.PREPTNS,HONEY	1	No Quantity							176097			0
S3	2009	2009	2009	2	0	2	Export	144	Sri Lanka	LKA	40	Austria	AUT								06	SUGAR,SUGR.PREPTNS,HONEY	1	No Quantity							3046			0
S3	2009	2009	2009	2	0	2	Export	144	Sri Lanka	LKA	44	Bahamas	BHS								06	SUGAR,SUGR.PREPTNS,HONEY	1	No Quantity							3			0
S3	2009	2009	2009	2	0	2	Export	144	Sri Lanka	LKA	48	Bahrain	BHR								06	SUGAR,SUGR.PREPTNS,HONEY	1	No Quantity							2662			0
S3	2009	2009	2009	2	0	2	Export	144	Sri Lanka	LKA	50	Bangladesh	BGD								06	SUGAR,SUGR.PREPTNS,HONEY	1	No Quantity							18			0
S3	2009	2009	2009	2	0	2	Export	144	Sri Lanka	LKA	56	Belgium	BEL								06	SUGAR,SUGR.PREPTNS,HONEY	1	No Quantity							5817			0
S3	2009	2009	2009	2	0	2	Export	144	Sri Lanka	LKA	76	Brazil	BRA								06	SUGAR,SUGR.PREPTNS,HONEY	1	No Quantity							2			0
S3	2009	2009	2009	2	0	2	Export	144	Sri Lanka	LKA	108	Burundi	BDI								06	SUGAR,SUGR.PREPTNS,HONEY	1	No Quantity							5			0
S3	2009	2009	2009	2	0	2	Export	144	Sri Lanka	LKA	124	Canada	CAN								06	SUGAR,SUGR.PREPTNS,HONEY	1	No Quantity							276141			0
S3	2009	2009	2009	2	0	2	Export	144	Sri Lanka	LKA	196	Cyprus	CYP								06	SUGAR,SUGR.PREPTNS,HONEY	1	No Quantity							5758			0
S3	2009	2009	2009	2	0	2	Export	144	Sri Lanka	LKA	203	Czechia	CZE								06	SUGAR,SUGR.PREPTNS,HONEY	1	No Quantity							965			0
S3	2009	2009	2009	2	0	2	Export	144	Sri Lanka	LKA	208	Denmark	DNK								06	SUGAR,SUGR.PREPTNS,HONEY	1	No Quantity							7958			0
S3	2009	2009	2009	2	0	2	Export	144	Sri Lanka	LKA	251	France	FRA								06	SUGAR,SUGR.PREPTNS,HONEY	1	No Quantity							47971			0
S3	2009	2009	2009	2	0	2	Export	144	Sri Lanka	LKA	276	Germany	DEU								06	SUGAR,SUGR.PREPTNS,HONEY	1	No Quantity							55089			0
S3	2009	2009	2009	2	0	2	Export	144	Sri Lanka	LKA	344	China, Hong Kong SAR	HKG								06	SUGAR,SUGR.PREPTNS,HONEY	1	No Quantity							23			0
S3	2009	2009	2009	2	0	2	Export	144	Sri Lanka	LKA	364	Iran	IRN								06	SUGAR,SUGR.PREPTNS,HONEY	1	No Quantity							68			0
S3	2009	2009	2009	2	0	2	Export	144	Sri Lanka	LKA	381	Italy	ITA								06	SUGAR,SUGR.PREPTNS,HONEY	1	No Quantity							51998			0
S3	2009	2009	2009	2	0	2	Export	144	Sri Lanka	LKA	392	Japan	JPN								06	SUGAR,SUGR.PREPTNS,HONEY	1	No Quantity							4937			0
S3	2009	2009	2009	2	0	2	Export	144	Sri Lanka	LKA	400	Jordan	JOR								06	SUGAR,SUGR.PREPTNS,HONEY	1	No Quantity							39			0
S3	2009	2009	2009	2	0	2	Export	144	Sri Lanka	LKA	410	Rep. of Korea	KOR								06	SUGAR,SUGR.PREPTNS,HONEY	1	No Quantity							242			0
S3	2009	2009	2009	2	0	2	Export	144	Sri Lanka	LKA	414	Kuwait	KWT								06	SUGAR,SUGR.PREPTNS,HONEY	1	No Quantity							23719			0
S3	2009	2009	2009	2	0	2	Export	144	Sri Lanka	LKA	422	Lebanon	LBN								06	SUGAR,SUGR.PREPTNS,HONEY	1	No Quantity							2956			0
S3	2009	2009	2009	2	0	2	Export	144	Sri Lanka	LKA	462	Maldives	MDV								06	SUGAR,SUGR.PREPTNS,HONEY	1	No Quantity							73271			0
S3	2009	2009	2009	2	0	2	Export	144	Sri Lanka	LKA	512	Oman	OMN								06	SUGAR,SUGR.PREPTNS,HONEY	1	No Quantity							138			0
S3	2009	2009	2009	2	0	2	Export	144	Sri Lanka	LKA	528	Netherlands	NLD								06	SUGAR,SUGR.PREPTNS,HONEY	1	No Quantity							93536			0
S3	2009	2009	2009	2	0	2	Export	144	Sri Lanka	LKA	554	New Zealand	NZL								06	SUGAR,SUGR.PREPTNS,HONEY	1	No Quantity							9657			0
S3	2009	2009	2009	2	0	2	Export	144	Sri Lanka	LKA	579	Norway	NOR								06	SUGAR,SUGR.PREPTNS,HONEY	1	No Quantity							8752			0
S3	2009	2009	2009	2	0	2	Export	144	Sri Lanka	LKA	586	Pakistan	PAK								06	SUGAR,SUGR.PREPTNS,HONEY	1	No Quantity							55973			0
S3	2009	2009	2009	2	0	2	Export	144	Sri Lanka	LKA	620	Portugal	PRT								06	SUGAR,SUGR.PREPTNS,HONEY	1	No Quantity							164			0
S3	2009	2009	2009	2	0	2	Export	144	Sri Lanka	LKA	634	Qatar	QAT								06	SUGAR,SUGR.PREPTNS,HONEY	1	No Quantity							4844			0
S3	2009	2009	2009	2	0	2	Export	144	Sri Lanka	LKA	643	Russian Federation	RUS								06	SUGAR,SUGR.PREPTNS,HONEY	1	No Quantity							13			0
S3	2009	2009	2009	2	0	2	Export	144	Sri Lanka	LKA	682	Saudi Arabia	SAU								06	SUGAR,SUGR.PREPTNS,HONEY	1	No Quantity							10616			0
S3	2009	2009	2009	2	0	2	Export	144	Sri Lanka	LKA	690	Seychelles	SYC								06	SUGAR,SUGR.PREPTNS,HONEY	1	No Quantity							20079			0
S3	2009	2009	2009	2	0	2	Export	144	Sri Lanka	LKA	699	India	IND								06	SUGAR,SUGR.PREPTNS,HONEY	1	No Quantity							36950			0
S3	2009	2009	2009	2	0	2	Export	144	Sri Lanka	LKA	748	Swaziland	SWZ								06	SUGAR,SUGR.PREPTNS,HONEY	1	No Quantity							326			0
S3	2009	2009	2009	2	0	2	Export	144	Sri Lanka	LKA	752	Sweden	SWE								06	SUGAR,SUGR.PREPTNS,HONEY	1	No Quantity							2030			0
S3	2009	2009	2009	2	0	2	Export	144	Sri Lanka	LKA	757	Switzerland	CHE								06	SUGAR,SUGR.PREPTNS,HONEY	1	No Quantity							41997			0
S3	2009	2009	2009	2	0	2	Export	144	Sri Lanka	LKA	784	United Arab Emirates	ARE								06	SUGAR,SUGR.PREPTNS,HONEY	1	No Quantity							87551			0
S3	2009	2009	2009	2	0	2	Export	144	Sri Lanka	LKA	826	United Kingdom	GBR								06	SUGAR,SUGR.PREPTNS,HONEY	1	No Quantity							143672			0
S3	2009	2009	2009	2	0	2	Export	144	Sri Lanka	LKA	842	USA	USA								06	SUGAR,SUGR.PREPTNS,HONEY	1	No Quantity							41133			0
S3	2009	2009	2009	2	0	2	Export	752	Sweden	SWE	0	World	WLD								06	SUGAR,SUGR.PREPTNS,HONEY	1	No Quantity							182466157			0
S3	2009	2009	2009	2	0	2	Export	752	Sweden	SWE	24	Angola	AGO								06	SUGAR,SUGR.PREPTNS,HONEY	1	No Quantity							526			0
S3	2009	2009	2009	2	0	2	Export	752	Sweden	SWE	36	Australia	AUS								06	SUGAR,SUGR.PREPTNS,HONEY	1	No Quantity							774331			0
S3	2009	2009	2009	2	0	2	Export	752	Sweden	SWE	40	Austria	AUT								06	SUGAR,SUGR.PREPTNS,HONEY	1	No Quantity							347930			0
S3	2009	2009	2009	2	0	2	Export	752	Sweden	SWE	50	Bangladesh	BGD								06	SUGAR,SUGR.PREPTNS,HONEY	1	No Quantity							15510			0
S3	2009	2009	2009	2	0	2	Export	752	Sweden	SWE	51	Armenia	ARM								06	SUGAR,SUGR.PREPTNS,HONEY	1	No Quantity							22608			0
S3	2009	2009	2009	2	0	2	Export	752	Sweden	SWE	56	Belgium	BEL								06	SUGAR,SUGR.PREPTNS,HONEY	1	No Quantity							702695			0
S3	2009	2009	2009	2	0	2	Export	752	Sweden	SWE	72	Botswana	BWA								06	SUGAR,SUGR.PREPTNS,HONEY	1	No Quantity							657			0
S3	2009	2009	2009	2	0	2	Export	752	Sweden	SWE	76	Brazil	BRA								06	SUGAR,SUGR.PREPTNS,HONEY	1	No Quantity							9990			0
S3	2009	2009	2009	2	0	2	Export	752	Sweden	SWE	100	Bulgaria	BGR								06	SUGAR,SUGR.PREPTNS,HONEY	1	No Quantity							11041			0
S3	2009	2009	2009	2	0	2	Export	752	Sweden	SWE	112	Belarus	BLR								06	SUGAR,SUGR.PREPTNS,HONEY	1	No Quantity							15510			0
S3	2009	2009	2009	2	0	2	Export	752	Sweden	SWE	124	Canada	CAN								06	SUGAR,SUGR.PREPTNS,HONEY	1	No Quantity							58098			0
S3	2009	2009	2009	2	0	2	Export	752	Sweden	SWE	156	China	CHN								06	SUGAR,SUGR.PREPTNS,HONEY	1	No Quantity							167459			0
S3	2009	2009	2009	2	0	2	Export	752	Sweden	SWE	191	Croatia	HRV								06	SUGAR,SUGR.PREPTNS,HONEY	1	No Quantity							1577			0
S3	2009	2009	2009	2	0	2	Export	752	Sweden	SWE	196	Cyprus	CYP								06	SUGAR,SUGR.PREPTNS,HONEY	1	No Quantity							88987			0
S3	2009	2009	2009	2	0	2	Export	752	Sweden	SWE	203	Czechia	CZE								06	SUGAR,SUGR.PREPTNS,HONEY	1	No Quantity							582950			0
S3	2009	2009	2009	2	0	2	Export	752	Sweden	SWE	208	Denmark	DNK								06	SUGAR,SUGR.PREPTNS,HONEY	1	No Quantity							42727026			0
S3	2009	2009	2009	2	0	2	Export	752	Sweden	SWE	214	Dominican Rep.	DOM								06	SUGAR,SUGR.PREPTNS,HONEY	1	No Quantity							263			0
S3	2009	2009	2009	2	0	2	Export	752	Sweden	SWE	233	Estonia	EST								06	SUGAR,SUGR.PREPTNS,HONEY	1	No Quantity							791550			0
S3	2009	2009	2009	2	0	2	Export	752	Sweden	SWE	234	Faeroe Isds	FRO								06	SUGAR,SUGR.PREPTNS,HONEY	1	No Quantity							16299			0
S3	2009	2009	2009	2	0	2	Export	752	Sweden	SWE	246	Finland	FIN								06	SUGAR,SUGR.PREPTNS,HONEY	1	No Quantity							44493884			0
S3	2009	2009	2009	2	0	2	Export	752	Sweden	SWE	251	France	FRA								06	SUGAR,SUGR.PREPTNS,HONEY	1	No Quantity							98057			0
S3	2009	2009	2009	2	0	2	Export	752	Sweden	SWE	276	Germany	DEU								06	SUGAR,SUGR.PREPTNS,HONEY	1	No Quantity							16891884			0
S3	2009	2009	2009	2	0	2	Export	752	Sweden	SWE	300	Greece	GRC								06	SUGAR,SUGR.PREPTNS,HONEY	1	No Quantity							309154			0
S3	2009	2009	2009	2	0	2	Export	752	Sweden	SWE	304	Greenland	GRL								06	SUGAR,SUGR.PREPTNS,HONEY	1	No Quantity							131			0
S3	2009	2009	2009	2	0	2	Export	752	Sweden	SWE	344	China, Hong Kong SAR	HKG								06	SUGAR,SUGR.PREPTNS,HONEY	1	No Quantity							21294			0
S3	2009	2009	2009	2	0	2	Export	752	Sweden	SWE	348	Hungary	HUN								06	SUGAR,SUGR.PREPTNS,HONEY	1	No Quantity							124740			0
S3	2009	2009	2009	2	0	2	Export	752	Sweden	SWE	352	Iceland	ISL								06	SUGAR,SUGR.PREPTNS,HONEY	1	No Quantity							1310356			0
S3	2009	2009	2009	2	0	2	Export	752	Sweden	SWE	372	Ireland	IRL								06	SUGAR,SUGR.PREPTNS,HONEY	1	No Quantity							62041			0
S3	2009	2009	2009	2	0	2	Export	752	Sweden	SWE	376	Israel	ISR								06	SUGAR,SUGR.PREPTNS,HONEY	1	No Quantity							394			0
S3	2009	2009	2009	2	0	2	Export	752	Sweden	SWE	381	Italy	ITA								06	SUGAR,SUGR.PREPTNS,HONEY	1	No Quantity							1872933			0
S3	2009	2009	2009	2	0	2	Export	752	Sweden	SWE	388	Jamaica	JAM								06	SUGAR,SUGR.PREPTNS,HONEY	1	No Quantity							1314			0
S3	2009	2009	2009	2	0	2	Export	752	Sweden	SWE	392	Japan	JPN								06	SUGAR,SUGR.PREPTNS,HONEY	1	No Quantity							52051			0
S3	2009	2009	2009	2	0	2	Export	752	Sweden	SWE	398	Kazakhstan	KAZ								06	SUGAR,SUGR.PREPTNS,HONEY	1	No Quantity							3812			0
S3	2009	2009	2009	2	0	2	Export	752	Sweden	SWE	404	Kenya	KEN								06	SUGAR,SUGR.PREPTNS,HONEY	1	No Quantity							1446			0
S3	2009	2009	2009	2	0	2	Export	752	Sweden	SWE	410	Rep. of Korea	KOR								06	SUGAR,SUGR.PREPTNS,HONEY	1	No Quantity							4601			0
S3	2009	2009	2009	2	0	2	Export	752	Sweden	SWE	422	Lebanon	LBN								06	SUGAR,SUGR.PREPTNS,HONEY	1	No Quantity							50343			0
S3	2009	2009	2009	2	0	2	Export	752	Sweden	SWE	428	Latvia	LVA								06	SUGAR,SUGR.PREPTNS,HONEY	1	No Quantity							559553			0
S3	2009	2009	2009	2	0	2	Export	752	Sweden	SWE	440	Lithuania	LTU								06	SUGAR,SUGR.PREPTNS,HONEY	1	No Quantity							508553			0
S3	2009	2009	2009	2	0	2	Export	752	Sweden	SWE	442	Luxembourg	LUX								06	SUGAR,SUGR.PREPTNS,HONEY	1	No Quantity							131			0
S3	2009	2009	2009	2	0	2	Export	752	Sweden	SWE	458	Malaysia	MYS								06	SUGAR,SUGR.PREPTNS,HONEY	1	No Quantity							526			0
S3	2009	2009	2009	2	0	2	Export	752	Sweden	SWE	470	Malta	MLT								06	SUGAR,SUGR.PREPTNS,HONEY	1	No Quantity							3418			0
S3	2009	2009	2009	2	0	2	Export	752	Sweden	SWE	490	Other Asia, nes									06	SUGAR,SUGR.PREPTNS,HONEY	1	No Quantity							10910			0
S3	2009	2009	2009	2	0	2	Export	752	Sweden	SWE	499	Montenegro	MNE								06	SUGAR,SUGR.PREPTNS,HONEY	1	No Quantity							38381			0
S3	2009	2009	2009	2	0	2	Export	752	Sweden	SWE	508	Mozambique	MOZ								06	SUGAR,SUGR.PREPTNS,HONEY	1	No Quantity							131			0
S3	2009	2009	2009	2	0	2	Export	752	Sweden	SWE	516	Namibia	NAM								06	SUGAR,SUGR.PREPTNS,HONEY	1	No Quantity							920			0
S3	2009	2009	2009	2	0	2	Export	752	Sweden	SWE	528	Netherlands	NLD								06	SUGAR,SUGR.PREPTNS,HONEY	1	No Quantity							2053536			0
S3	2009	2009	2009	2	0	2	Export	752	Sweden	SWE	554	New Zealand	NZL								06	SUGAR,SUGR.PREPTNS,HONEY	1	No Quantity							191644			0
S3	2009	2009	2009	2	0	2	Export	752	Sweden	SWE	579	Norway	NOR								06	SUGAR,SUGR.PREPTNS,HONEY	1	No Quantity							27148915			0
S3	2009	2009	2009	2	0	2	Export	752	Sweden	SWE	604	Peru	PER								06	SUGAR,SUGR.PREPTNS,HONEY	1	No Quantity							394			0
S3	2009	2009	2009	2	0	2	Export	752	Sweden	SWE	608	Philippines	PHL								06	SUGAR,SUGR.PREPTNS,HONEY	1	No Quantity							263			0
S3	2009	2009	2009	2	0	2	Export	752	Sweden	SWE	616	Poland	POL								06	SUGAR,SUGR.PREPTNS,HONEY	1	No Quantity							32611296			0
S3	2009	2009	2009	2	0	2	Export	752	Sweden	SWE	620	Portugal	PRT								06	SUGAR,SUGR.PREPTNS,HONEY	1	No Quantity							2108347			0
S3	2009	2009	2009	2	0	2	Export	752	Sweden	SWE	634	Qatar	QAT								06	SUGAR,SUGR.PREPTNS,HONEY	1	No Quantity							657			0
S3	2009	2009	2009	2	0	2	Export	752	Sweden	SWE	642	Romania	ROU								06	SUGAR,SUGR.PREPTNS,HONEY	1	No Quantity							16562			0
S3	2009	2009	2009	2	0	2	Export	752	Sweden	SWE	643	Russian Federation	RUS								06	SUGAR,SUGR.PREPTNS,HONEY	1	No Quantity							1083485			0
S3	2009	2009	2009	2	0	2	Export	752	Sweden	SWE	688	Serbia	SRB								06	SUGAR,SUGR.PREPTNS,HONEY	1	No Quantity							73608			0
S3	2009	2009	2009	2	0	2	Export	752	Sweden	SWE	690	Seychelles	SYC								06	SUGAR,SUGR.PREPTNS,HONEY	1	No Quantity							131			0
S3	2009	2009	2009	2	0	2	Export	752	Sweden	SWE	699	India	IND								06	SUGAR,SUGR.PREPTNS,HONEY	1	No Quantity							526			0
S3	2009	2009	2009	2	0	2	Export	752	Sweden	SWE	702	Singapore	SGP								06	SUGAR,SUGR.PREPTNS,HONEY	1	No Quantity							42850			0
S3	2009	2009	2009	2	0	2	Export	752	Sweden	SWE	703	Slovakia	SVK								06	SUGAR,SUGR.PREPTNS,HONEY	1	No Quantity							146428			0
S3	2009	2009	2009	2	0	2	Export	752	Sweden	SWE	705	Slovenia	SVN								06	SUGAR,SUGR.PREPTNS,HONEY	1	No Quantity							3943			0
S3	2009	2009	2009	2	0	2	Export	752	Sweden	SWE	710	South Africa	ZAF								06	SUGAR,SUGR.PREPTNS,HONEY	1	No Quantity							657			0
S3	2009	2009	2009	2	0	2	Export	752	Sweden	SWE	724	Spain	ESP								06	SUGAR,SUGR.PREPTNS,HONEY	1	No Quantity							1547743			0
S3	2009	2009	2009	2	0	2	Export	752	Sweden	SWE	757	Switzerland	CHE								06	SUGAR,SUGR.PREPTNS,HONEY	1	No Quantity							173768			0
S3	2009	2009	2009	2	0	2	Export	752	Sweden	SWE	764	Thailand	THA								06	SUGAR,SUGR.PREPTNS,HONEY	1	No Quantity							64276			0
S3	2009	2009	2009	2	0	2	Export	752	Sweden	SWE	784	United Arab Emirates	ARE								06	SUGAR,SUGR.PREPTNS,HONEY	1	No Quantity							7624			0
S3	2009	2009	2009	2	0	2	Export	752	Sweden	SWE	792	Turkey	TUR								06	SUGAR,SUGR.PREPTNS,HONEY	1	No Quantity							19059			0
S3	2009	2009	2009	2	0	2	Export	752	Sweden	SWE	804	Ukraine	UKR								06	SUGAR,SUGR.PREPTNS,HONEY	1	No Quantity							14722			0
S3	2009	2009	2009	2	0	2	Export	752	Sweden	SWE	807	North Macedonia	MKD								06	SUGAR,SUGR.PREPTNS,HONEY	1	No Quantity							1446			0
S3	2009	2009	2009	2	0	2	Export	752	Sweden	SWE	826	United Kingdom	GBR								06	SUGAR,SUGR.PREPTNS,HONEY	1	No Quantity							1805240			0
S3	2009	2009	2009	2	0	2	Export	752	Sweden	SWE	834	United Rep. of Tanzania	TZA								06	SUGAR,SUGR.PREPTNS,HONEY	1	No Quantity							7098			0
S3	2009	2009	2009	2	0	2	Export	752	Sweden	SWE	842	USA	USA								06	SUGAR,SUGR.PREPTNS,HONEY	1	No Quantity							520778			0
S3	2009	2009	2009	2	0	2	Export	752	Sweden	SWE	862	Venezuela	VEN								06	SUGAR,SUGR.PREPTNS,HONEY	1	No Quantity							65196			0
S3	2009	2009	2009	2	0	2	Export	144	Sri Lanka	LKA	0	World	WLD								07	COFFEE,TEA,COCOA,SPICES	1	No Quantity							1310430113			0
S3	2009	2009	2009	2	0	2	Export	144	Sri Lanka	LKA	4	Afghanistan	AFG								07	COFFEE,TEA,COCOA,SPICES	1	No Quantity							180713			0
S3	2009	2009	2009	2	0	2	Export	144	Sri Lanka	LKA	8	Albania	ALB								07	COFFEE,TEA,COCOA,SPICES	1	No Quantity							425867			0
S3	2009	2009	2009	2	0	2	Export	144	Sri Lanka	LKA	12	Algeria	DZA								07	COFFEE,TEA,COCOA,SPICES	1	No Quantity							255073			0
S3	2009	2009	2009	2	0	2	Export	144	Sri Lanka	LKA	24	Angola	AGO								07	COFFEE,TEA,COCOA,SPICES	1	No Quantity							2626253			0
S3	2009	2009	2009	2	0	2	Export	144	Sri Lanka	LKA	31	Azerbaijan	AZE								07	COFFEE,TEA,COCOA,SPICES	1	No Quantity							15123560			0
S3	2009	2009	2009	2	0	2	Export	144	Sri Lanka	LKA	32	Argentina	ARG								07	COFFEE,TEA,COCOA,SPICES	1	No Quantity							419350			0
S3	2009	2009	2009	2	0	2	Export	144	Sri Lanka	LKA	36	Australia	AUS								07	COFFEE,TEA,COCOA,SPICES	1	No Quantity							25628730			0
S3	2009	2009	2009	2	0	2	Export	144	Sri Lanka	LKA	40	Austria	AUT								07	COFFEE,TEA,COCOA,SPICES	1	No Quantity							217679			0
S3	2009	2009	2009	2	0	2	Export	144	Sri Lanka	LKA	48	Bahrain	BHR								07	COFFEE,TEA,COCOA,SPICES	1	No Quantity							504530			0
S3	2009	2009	2009	2	0	2	Export	144	Sri Lanka	LKA	50	Bangladesh	BGD								07	COFFEE,TEA,COCOA,SPICES	1	No Quantity							115209			0
S3	2009	2009	2009	2	0	2	Export	144	Sri Lanka	LKA	51	Armenia	ARM								07	COFFEE,TEA,COCOA,SPICES	1	No Quantity							731591			0
S3	2009	2009	2009	2	0	2	Export	144	Sri Lanka	LKA	56	Belgium	BEL								07	COFFEE,TEA,COCOA,SPICES	1	No Quantity							1295942			0
S3	2009	2009	2009	2	0	2	Export	144	Sri Lanka	LKA	68	Bolivia (Plurinational State of)	BOL								07	COFFEE,TEA,COCOA,SPICES	1	No Quantity							1186294			0
S3	2009	2009	2009	2	0	2	Export	144	Sri Lanka	LKA	72	Botswana	BWA								07	COFFEE,TEA,COCOA,SPICES	1	No Quantity							267			0
S3	2009	2009	2009	2	0	2	Export	144	Sri Lanka	LKA	76	Brazil	BRA								07	COFFEE,TEA,COCOA,SPICES	1	No Quantity							23535			0
S3	2009	2009	2009	2	0	2	Export	144	Sri Lanka	LKA	84	Belize	BLZ								07	COFFEE,TEA,COCOA,SPICES	1	No Quantity							106131			0
S3	2009	2009	2009	2	0	2	Export	144	Sri Lanka	LKA	90	Solomon Isds	SLB								07	COFFEE,TEA,COCOA,SPICES	1	No Quantity							114280			0
S3	2009	2009	2009	2	0	2	Export	144	Sri Lanka	LKA	96	Brunei Darussalam	BRN								07	COFFEE,TEA,COCOA,SPICES	1	No Quantity							46170			0
S3	2009	2009	2009	2	0	2	Export	144	Sri Lanka	LKA	100	Bulgaria	BGR								07	COFFEE,TEA,COCOA,SPICES	1	No Quantity							759074			0
S3	2009	2009	2009	2	0	2	Export	144	Sri Lanka	LKA	108	Burundi	BDI								07	COFFEE,TEA,COCOA,SPICES	1	No Quantity							8			0
S3	2009	2009	2009	2	0	2	Export	144	Sri Lanka	LKA	112	Belarus	BLR								07	COFFEE,TEA,COCOA,SPICES	1	No Quantity							3743516			0
S3	2009	2009	2009	2	0	2	Export	144	Sri Lanka	LKA	116	Cambodia	KHM								07	COFFEE,TEA,COCOA,SPICES	1	No Quantity							9104			0
S3	2009	2009	2009	2	0	2	Export	144	Sri Lanka	LKA	124	Canada	CAN								07	COFFEE,TEA,COCOA,SPICES	1	No Quantity							4922568			0
S3	2009	2009	2009	2	0	2	Export	144	Sri Lanka	LKA	152	Chile	CHL								07	COFFEE,TEA,COCOA,SPICES	1	No Quantity							19735805			0
S3	2009	2009	2009	2	0	2	Export	144	Sri Lanka	LKA	156	China	CHN								07	COFFEE,TEA,COCOA,SPICES	1	No Quantity							3570481			0
S3	2009	2009	2009	2	0	2	Export	144	Sri Lanka	LKA	170	Colombia	COL								07	COFFEE,TEA,COCOA,SPICES	1	No Quantity							5112897			0
S3	2009	2009	2009	2	0	2	Export	144	Sri Lanka	LKA	174	Comoros	COM								07	COFFEE,TEA,COCOA,SPICES	1	No Quantity							85059			0
S3	2009	2009	2009	2	0	2	Export	144	Sri Lanka	LKA	178	Congo	COG								07	COFFEE,TEA,COCOA,SPICES	1	No Quantity							1246064			0
S3	2009	2009	2009	2	0	2	Export	144	Sri Lanka	LKA	188	Costa Rica	CRI								07	COFFEE,TEA,COCOA,SPICES	1	No Quantity							72259			0
S3	2009	2009	2009	2	0	2	Export	144	Sri Lanka	LKA	196	Cyprus	CYP								07	COFFEE,TEA,COCOA,SPICES	1	No Quantity							721719			0
S3	2009	2009	2009	2	0	2	Export	144	Sri Lanka	LKA	203	Czechia	CZE								07	COFFEE,TEA,COCOA,SPICES	1	No Quantity							1518344			0
S3	2009	2009	2009	2	0	2	Export	144	Sri Lanka	LKA	204	Benin	BEN								07	COFFEE,TEA,COCOA,SPICES	1	No Quantity							105202			0
S3	2009	2009	2009	2	0	2	Export	144	Sri Lanka	LKA	208	Denmark	DNK								07	COFFEE,TEA,COCOA,SPICES	1	No Quantity							1646320			0
S3	2009	2009	2009	2	0	2	Export	144	Sri Lanka	LKA	218	Ecuador	ECU								07	COFFEE,TEA,COCOA,SPICES	1	No Quantity							3123368			0
S3	2009	2009	2009	2	0	2	Export	144	Sri Lanka	LKA	222	El Salvador	SLV								07	COFFEE,TEA,COCOA,SPICES	1	No Quantity							576723			0
S3	2009	2009	2009	2	0	2	Export	144	Sri Lanka	LKA	231	Ethiopia	ETH								07	COFFEE,TEA,COCOA,SPICES	1	No Quantity							25784			0
S3	2009	2009	2009	2	0	2	Export	144	Sri Lanka	LKA	233	Estonia	EST								07	COFFEE,TEA,COCOA,SPICES	1	No Quantity							910645			0
S3	2009	2009	2009	2	0	2	Export	144	Sri Lanka	LKA	242	Fiji	FJI								07	COFFEE,TEA,COCOA,SPICES	1	No Quantity							1167286			0
S3	2009	2009	2009	2	0	2	Export	144	Sri Lanka	LKA	246	Finland	FIN								07	COFFEE,TEA,COCOA,SPICES	1	No Quantity							10797587			0
S3	2009	2009	2009	2	0	2	Export	144	Sri Lanka	LKA	251	France	FRA								07	COFFEE,TEA,COCOA,SPICES	1	No Quantity							5359137			0
S3	2009	2009	2009	2	0	2	Export	144	Sri Lanka	LKA	262	Djibouti	DJI								07	COFFEE,TEA,COCOA,SPICES	1	No Quantity							25666			0
S3	2009	2009	2009	2	0	2	Export	144	Sri Lanka	LKA	266	Gabon	GAB								07	COFFEE,TEA,COCOA,SPICES	1	No Quantity							25652			0
S3	2009	2009	2009	2	0	2	Export	144	Sri Lanka	LKA	268	Georgia	GEO								07	COFFEE,TEA,COCOA,SPICES	1	No Quantity							1230939			0
S3	2009	2009	2009	2	0	2	Export	144	Sri Lanka	LKA	270	Gambia	GMB								07	COFFEE,TEA,COCOA,SPICES	1	No Quantity							842124			0
S3	2009	2009	2009	2	0	2	Export	144	Sri Lanka	LKA	275	State of Palestine	PSE								07	COFFEE,TEA,COCOA,SPICES	1	No Quantity							13240			0
S3	2009	2009	2009	2	0	2	Export	144	Sri Lanka	LKA	276	Germany	DEU								07	COFFEE,TEA,COCOA,SPICES	1	No Quantity							22588832			0
S3	2009	2009	2009	2	0	2	Export	144	Sri Lanka	LKA	288	Ghana	GHA								07	COFFEE,TEA,COCOA,SPICES	1	No Quantity							3240059			0
S3	2009	2009	2009	2	0	2	Export	144	Sri Lanka	LKA	296	Kiribati	KIR								07	COFFEE,TEA,COCOA,SPICES	1	No Quantity							10015			0
S3	2009	2009	2009	2	0	2	Export	144	Sri Lanka	LKA	300	Greece	GRC								07	COFFEE,TEA,COCOA,SPICES	1	No Quantity							6888698			0
S3	2009	2009	2009	2	0	2	Export	144	Sri Lanka	LKA	316	Guam	GUM								07	COFFEE,TEA,COCOA,SPICES	1	No Quantity							5302			0
S3	2009	2009	2009	2	0	2	Export	144	Sri Lanka	LKA	320	Guatemala	GTM								07	COFFEE,TEA,COCOA,SPICES	1	No Quantity							2449027			0
S3	2009	2009	2009	2	0	2	Export	144	Sri Lanka	LKA	324	Guinea	GIN								07	COFFEE,TEA,COCOA,SPICES	1	No Quantity							1360741			0
S3	2009	2009	2009	2	0	2	Export	144	Sri Lanka	LKA	328	Guyana	GUY								07	COFFEE,TEA,COCOA,SPICES	1	No Quantity							101984			0
S3	2009	2009	2009	2	0	2	Export	144	Sri Lanka	LKA	336	Holy See (Vatican City State)	VAT								07	COFFEE,TEA,COCOA,SPICES	1	No Quantity							44609			0
S3	2009	2009	2009	2	0	2	Export	144	Sri Lanka	LKA	340	Honduras	HND								07	COFFEE,TEA,COCOA,SPICES	1	No Quantity							983981			0
S3	2009	2009	2009	2	0	2	Export	144	Sri Lanka	LKA	344	China, Hong Kong SAR	HKG								07	COFFEE,TEA,COCOA,SPICES	1	No Quantity							17564128			0
S3	2009	2009	2009	2	0	2	Export	144	Sri Lanka	LKA	348	Hungary	HUN								07	COFFEE,TEA,COCOA,SPICES	1	No Quantity							476322			0
S3	2009	2009	2009	2	0	2	Export	144	Sri Lanka	LKA	360	Indonesia	IDN								07	COFFEE,TEA,COCOA,SPICES	1	No Quantity							1402266			0
S3	2009	2009	2009	2	0	2	Export	144	Sri Lanka	LKA	364	Iran	IRN								07	COFFEE,TEA,COCOA,SPICES	1	No Quantity							129414848			0
S3	2009	2009	2009	2	0	2	Export	144	Sri Lanka	LKA	368	Iraq	IRQ								07	COFFEE,TEA,COCOA,SPICES	1	No Quantity							37016925			0
S3	2009	2009	2009	2	0	2	Export	144	Sri Lanka	LKA	372	Ireland	IRL								07	COFFEE,TEA,COCOA,SPICES	1	No Quantity							8583852			0
S3	2009	2009	2009	2	0	2	Export	144	Sri Lanka	LKA	376	Israel	ISR								07	COFFEE,TEA,COCOA,SPICES	1	No Quantity							7098388			0
S3	2009	2009	2009	2	0	2	Export	144	Sri Lanka	LKA	381	Italy	ITA								07	COFFEE,TEA,COCOA,SPICES	1	No Quantity							8753002			0
S3	2009	2009	2009	2	0	2	Export	144	Sri Lanka	LKA	384	Côte d'Ivoire	CIV								07	COFFEE,TEA,COCOA,SPICES	1	No Quantity							1626848			0
S3	2009	2009	2009	2	0	2	Export	144	Sri Lanka	LKA	388	Jamaica	JAM								07	COFFEE,TEA,COCOA,SPICES	1	No Quantity							44707			0
S3	2009	2009	2009	2	0	2	Export	144	Sri Lanka	LKA	392	Japan	JPN								07	COFFEE,TEA,COCOA,SPICES	1	No Quantity							43150486			0
S3	2009	2009	2009	2	0	2	Export	144	Sri Lanka	LKA	398	Kazakhstan	KAZ								07	COFFEE,TEA,COCOA,SPICES	1	No Quantity							3797092			0
S3	2009	2009	2009	2	0	2	Export	144	Sri Lanka	LKA	400	Jordan	JOR								07	COFFEE,TEA,COCOA,SPICES	1	No Quantity							48812582			0
S3	2009	2009	2009	2	0	2	Export	144	Sri Lanka	LKA	404	Kenya	KEN								07	COFFEE,TEA,COCOA,SPICES	1	No Quantity							370568			0
S3	2009	2009	2009	2	0	2	Export	144	Sri Lanka	LKA	410	Rep. of Korea	KOR								07	COFFEE,TEA,COCOA,SPICES	1	No Quantity							712802			0
S3	2009	2009	2009	2	0	2	Export	144	Sri Lanka	LKA	414	Kuwait	KWT								07	COFFEE,TEA,COCOA,SPICES	1	No Quantity							30952833			0
S3	2009	2009	2009	2	0	2	Export	144	Sri Lanka	LKA	417	Kyrgyzstan	KGZ								07	COFFEE,TEA,COCOA,SPICES	1	No Quantity							1332152			0
S3	2009	2009	2009	2	0	2	Export	144	Sri Lanka	LKA	422	Lebanon	LBN								07	COFFEE,TEA,COCOA,SPICES	1	No Quantity							10727435			0
S3	2009	2009	2009	2	0	2	Export	144	Sri Lanka	LKA	428	Latvia	LVA								07	COFFEE,TEA,COCOA,SPICES	1	No Quantity							1372362			0
S3	2009	2009	2009	2	0	2	Export	144	Sri Lanka	LKA	430	Liberia	LBR								07	COFFEE,TEA,COCOA,SPICES	1	No Quantity							218858			0
S3	2009	2009	2009	2	0	2	Export	144	Sri Lanka	LKA	434	Libya	LBY								07	COFFEE,TEA,COCOA,SPICES	1	No Quantity							24065183			0
S3	2009	2009	2009	2	0	2	Export	144	Sri Lanka	LKA	440	Lithuania	LTU								07	COFFEE,TEA,COCOA,SPICES	1	No Quantity							3440573			0
S3	2009	2009	2009	2	0	2	Export	144	Sri Lanka	LKA	446	China, Macao SAR	MAC								07	COFFEE,TEA,COCOA,SPICES	1	No Quantity							546425			0
S3	2009	2009	2009	2	0	2	Export	144	Sri Lanka	LKA	450	Madagascar	MDG								07	COFFEE,TEA,COCOA,SPICES	1	No Quantity							40402			0
S3	2009	2009	2009	2	0	2	Export	144	Sri Lanka	LKA	458	Malaysia	MYS								07	COFFEE,TEA,COCOA,SPICES	1	No Quantity							3007744			0
S3	2009	2009	2009	2	0	2	Export	144	Sri Lanka	LKA	462	Maldives	MDV								07	COFFEE,TEA,COCOA,SPICES	1	No Quantity							1744205			0
S3	2009	2009	2009	2	0	2	Export	144	Sri Lanka	LKA	466	Mali	MLI								07	COFFEE,TEA,COCOA,SPICES	1	No Quantity							82518			0
S3	2009	2009	2009	2	0	2	Export	144	Sri Lanka	LKA	470	Malta	MLT								07	COFFEE,TEA,COCOA,SPICES	1	No Quantity							59450			0
S3	2009	2009	2009	2	0	2	Export	144	Sri Lanka	LKA	478	Mauritania	MRT								07	COFFEE,TEA,COCOA,SPICES	1	No Quantity							400912			0
S3	2009	2009	2009	2	0	2	Export	144	Sri Lanka	LKA	480	Mauritius	MUS								07	COFFEE,TEA,COCOA,SPICES	1	No Quantity							11152			0
S3	2009	2009	2009	2	0	2	Export	144	Sri Lanka	LKA	484	Mexico	MEX								07	COFFEE,TEA,COCOA,SPICES	1	No Quantity							39884247			0
S3	2009	2009	2009	2	0	2	Export	144	Sri Lanka	LKA	490	Other Asia, nes									07	COFFEE,TEA,COCOA,SPICES	1	No Quantity							5427195			0
S3	2009	2009	2009	2	0	2	Export	144	Sri Lanka	LKA	496	Mongolia	MNG								07	COFFEE,TEA,COCOA,SPICES	1	No Quantity							932210			0
S3	2009	2009	2009	2	0	2	Export	144	Sri Lanka	LKA	498	Rep. of Moldova	MDA								07	COFFEE,TEA,COCOA,SPICES	1	No Quantity							1978508			0
S3	2009	2009	2009	2	0	2	Export	144	Sri Lanka	LKA	499	Montenegro	MNE								07	COFFEE,TEA,COCOA,SPICES	1	No Quantity							493868			0
S3	2009	2009	2009	2	0	2	Export	144	Sri Lanka	LKA	504	Morocco	MAR								07	COFFEE,TEA,COCOA,SPICES	1	No Quantity							625618			0
S3	2009	2009	2009	2	0	2	Export	144	Sri Lanka	LKA	512	Oman	OMN								07	COFFEE,TEA,COCOA,SPICES	1	No Quantity							402925			0
S3	2009	2009	2009	2	0	2	Export	144	Sri Lanka	LKA	516	Namibia	NAM								07	COFFEE,TEA,COCOA,SPICES	1	No Quantity							48317			0
S3	2009	2009	2009	2	0	2	Export	144	Sri Lanka	LKA	524	Nepal	NPL								07	COFFEE,TEA,COCOA,SPICES	1	No Quantity							54715			0
S3	2009	2009	2009	2	0	2	Export	144	Sri Lanka	LKA	528	Netherlands	NLD								07	COFFEE,TEA,COCOA,SPICES	1	No Quantity							17617116			0
S3	2009	2009	2009	2	0	2	Export	144	Sri Lanka	LKA	540	New Caledonia	NCL								07	COFFEE,TEA,COCOA,SPICES	1	No Quantity							6268			0
S3	2009	2009	2009	2	0	2	Export	144	Sri Lanka	LKA	554	New Zealand	NZL								07	COFFEE,TEA,COCOA,SPICES	1	No Quantity							6116725			0
S3	2009	2009	2009	2	0	2	Export	144	Sri Lanka	LKA	558	Nicaragua	NIC								07	COFFEE,TEA,COCOA,SPICES	1	No Quantity							385864			0
S3	2009	2009	2009	2	0	2	Export	144	Sri Lanka	LKA	562	Niger	NER								07	COFFEE,TEA,COCOA,SPICES	1	No Quantity							422692			0
S3	2009	2009	2009	2	0	2	Export	144	Sri Lanka	LKA	566	Nigeria	NGA								07	COFFEE,TEA,COCOA,SPICES	1	No Quantity							1662221			0
S3	2009	2009	2009	2	0	2	Export	144	Sri Lanka	LKA	577	Other Africa, nes									07	COFFEE,TEA,COCOA,SPICES	1	No Quantity							134502			0
S3	2009	2009	2009	2	0	2	Export	144	Sri Lanka	LKA	579	Norway	NOR								07	COFFEE,TEA,COCOA,SPICES	1	No Quantity							841837			0
S3	2009	2009	2009	2	0	2	Export	144	Sri Lanka	LKA	586	Pakistan	PAK								07	COFFEE,TEA,COCOA,SPICES	1	No Quantity							6924531			0
S3	2009	2009	2009	2	0	2	Export	144	Sri Lanka	LKA	591	Panama	PAN								07	COFFEE,TEA,COCOA,SPICES	1	No Quantity							371220			0
S3	2009	2009	2009	2	0	2	Export	144	Sri Lanka	LKA	598	Papua New Guinea	PNG								07	COFFEE,TEA,COCOA,SPICES	1	No Quantity							49779			0
S3	2009	2009	2009	2	0	2	Export	144	Sri Lanka	LKA	604	Peru	PER								07	COFFEE,TEA,COCOA,SPICES	1	No Quantity							4479790			0
S3	2009	2009	2009	2	0	2	Export	144	Sri Lanka	LKA	608	Philippines	PHL								07	COFFEE,TEA,COCOA,SPICES	1	No Quantity							361715			0
S3	2009	2009	2009	2	0	2	Export	144	Sri Lanka	LKA	616	Poland	POL								07	COFFEE,TEA,COCOA,SPICES	1	No Quantity							15627540			0
S3	2009	2009	2009	2	0	2	Export	144	Sri Lanka	LKA	620	Portugal	PRT								07	COFFEE,TEA,COCOA,SPICES	1	No Quantity							37215			0
S3	2009	2009	2009	2	0	2	Export	144	Sri Lanka	LKA	624	Guinea-Bissau	GNB								07	COFFEE,TEA,COCOA,SPICES	1	No Quantity							32593			0
S3	2009	2009	2009	2	0	2	Export	144	Sri Lanka	LKA	634	Qatar	QAT								07	COFFEE,TEA,COCOA,SPICES	1	No Quantity							602320			0
S3	2009	2009	2009	2	0	2	Export	144	Sri Lanka	LKA	642	Romania	ROU								07	COFFEE,TEA,COCOA,SPICES	1	No Quantity							1450151			0
S3	2009	2009	2009	2	0	2	Export	144	Sri Lanka	LKA	643	Russian Federation	RUS								07	COFFEE,TEA,COCOA,SPICES	1	No Quantity							179382255			0
S3	2009	2009	2009	2	0	2	Export	144	Sri Lanka	LKA	662	Saint Lucia	LCA								07	COFFEE,TEA,COCOA,SPICES	1	No Quantity							29184			0
S3	2009	2009	2009	2	0	2	Export	144	Sri Lanka	LKA	682	Saudi Arabia	SAU								07	COFFEE,TEA,COCOA,SPICES	1	No Quantity							17844129			0
S3	2009	2009	2009	2	0	2	Export	144	Sri Lanka	LKA	686	Senegal	SEN								07	COFFEE,TEA,COCOA,SPICES	1	No Quantity							128202			0
S3	2009	2009	2009	2	0	2	Export	144	Sri Lanka	LKA	688	Serbia	SRB								07	COFFEE,TEA,COCOA,SPICES	1	No Quantity							297628			0
S3	2009	2009	2009	2	0	2	Export	144	Sri Lanka	LKA	690	Seychelles	SYC								07	COFFEE,TEA,COCOA,SPICES	1	No Quantity							205388			0
S3	2009	2009	2009	2	0	2	Export	144	Sri Lanka	LKA	694	Sierra Leone	SLE								07	COFFEE,TEA,COCOA,SPICES	1	No Quantity							375312			0
S3	2009	2009	2009	2	0	2	Export	144	Sri Lanka	LKA	699	India	IND								07	COFFEE,TEA,COCOA,SPICES	1	No Quantity							41073976			0
S3	2009	2009	2009	2	0	2	Export	144	Sri Lanka	LKA	702	Singapore	SGP								07	COFFEE,TEA,COCOA,SPICES	1	No Quantity							2785685			0
S3	2009	2009	2009	2	0	2	Export	144	Sri Lanka	LKA	703	Slovakia	SVK								07	COFFEE,TEA,COCOA,SPICES	1	No Quantity							18254			0
S3	2009	2009	2009	2	0	2	Export	144	Sri Lanka	LKA	704	Viet Nam	VNM								07	COFFEE,TEA,COCOA,SPICES	1	No Quantity							760951			0
S3	2009	2009	2009	2	0	2	Export	144	Sri Lanka	LKA	710	South Africa	ZAF								07	COFFEE,TEA,COCOA,SPICES	1	No Quantity							3518752			0
S3	2009	2009	2009	2	0	2	Export	144	Sri Lanka	LKA	724	Spain	ESP								07	COFFEE,TEA,COCOA,SPICES	1	No Quantity							3054103			0
S3	2009	2009	2009	2	0	2	Export	144	Sri Lanka	LKA	736	Fmr Sudan	SDN								07	COFFEE,TEA,COCOA,SPICES	1	No Quantity							219802			0
S3	2009	2009	2009	2	0	2	Export	144	Sri Lanka	LKA	740	Suriname	SUR								07	COFFEE,TEA,COCOA,SPICES	1	No Quantity							57589			0
S3	2009	2009	2009	2	0	2	Export	144	Sri Lanka	LKA	748	Swaziland	SWZ								07	COFFEE,TEA,COCOA,SPICES	1	No Quantity							13993			0
S3	2009	2009	2009	2	0	2	Export	144	Sri Lanka	LKA	752	Sweden	SWE								07	COFFEE,TEA,COCOA,SPICES	1	No Quantity							2435242			0
S3	2009	2009	2009	2	0	2	Export	144	Sri Lanka	LKA	757	Switzerland	CHE								07	COFFEE,TEA,COCOA,SPICES	1	No Quantity							935240			0
S3	2009	2009	2009	2	0	2	Export	144	Sri Lanka	LKA	760	Syria	SYR								07	COFFEE,TEA,COCOA,SPICES	1	No Quantity							129254540			0
S3	2009	2009	2009	2	0	2	Export	144	Sri Lanka	LKA	762	Tajikistan	TJK								07	COFFEE,TEA,COCOA,SPICES	1	No Quantity							450777			0
S3	2009	2009	2009	2	0	2	Export	144	Sri Lanka	LKA	764	Thailand	THA								07	COFFEE,TEA,COCOA,SPICES	1	No Quantity							392134			0
S3	2009	2009	2009	2	0	2	Export	144	Sri Lanka	LKA	768	Togo	TGO								07	COFFEE,TEA,COCOA,SPICES	1	No Quantity							1387818			0
S3	2009	2009	2009	2	0	2	Export	144	Sri Lanka	LKA	780	Trinidad and Tobago	TTO								07	COFFEE,TEA,COCOA,SPICES	1	No Quantity							135181			0
S3	2009	2009	2009	2	0	2	Export	144	Sri Lanka	LKA	784	United Arab Emirates	ARE								07	COFFEE,TEA,COCOA,SPICES	1	No Quantity							121123804			0
S3	2009	2009	2009	2	0	2	Export	144	Sri Lanka	LKA	788	Tunisia	TUN								07	COFFEE,TEA,COCOA,SPICES	1	No Quantity							7543238			0
S3	2009	2009	2009	2	0	2	Export	144	Sri Lanka	LKA	792	Turkey	TUR								07	COFFEE,TEA,COCOA,SPICES	1	No Quantity							60894924			0
S3	2009	2009	2009	2	0	2	Export	144	Sri Lanka	LKA	795	Turkmenistan	TKM								07	COFFEE,TEA,COCOA,SPICES	1	No Quantity							414167			0
S3	2009	2009	2009	2	0	2	Export	144	Sri Lanka	LKA	804	Ukraine	UKR								07	COFFEE,TEA,COCOA,SPICES	1	No Quantity							39473708			0
S3	2009	2009	2009	2	0	2	Export	144	Sri Lanka	LKA	807	North Macedonia	MKD								07	COFFEE,TEA,COCOA,SPICES	1	No Quantity							646410			0
S3	2009	2009	2009	2	0	2	Export	144	Sri Lanka	LKA	818	Egypt	EGY								07	COFFEE,TEA,COCOA,SPICES	1	No Quantity							6161465			0
S3	2009	2009	2009	2	0	2	Export	144	Sri Lanka	LKA	826	United Kingdom	GBR								07	COFFEE,TEA,COCOA,SPICES	1	No Quantity							11661480			0
S3	2009	2009	2009	2	0	2	Export	144	Sri Lanka	LKA	842	USA	USA								07	COFFEE,TEA,COCOA,SPICES	1	No Quantity							24209950			0
S3	2009	2009	2009	2	0	2	Export	144	Sri Lanka	LKA	854	Burkina Faso	BFA								07	COFFEE,TEA,COCOA,SPICES	1	No Quantity							134829			0
S3	2009	2009	2009	2	0	2	Export	144	Sri Lanka	LKA	858	Uruguay	URY								07	COFFEE,TEA,COCOA,SPICES	1	No Quantity							269549			0
S3	2009	2009	2009	2	0	2	Export	144	Sri Lanka	LKA	860	Uzbekistan	UZB								07	COFFEE,TEA,COCOA,SPICES	1	No Quantity							4557761			0
S3	2009	2009	2009	2	0	2	Export	144	Sri Lanka	LKA	862	Venezuela	VEN								07	COFFEE,TEA,COCOA,SPICES	1	No Quantity							81184			0
S3	2009	2009	2009	2	0	2	Export	144	Sri Lanka	LKA	882	Samoa	WSM								07	COFFEE,TEA,COCOA,SPICES	1	No Quantity							17209			0
S3	2009	2009	2009	2	0	2	Export	144	Sri Lanka	LKA	887	Yemen	YEM								07	COFFEE,TEA,COCOA,SPICES	1	No Quantity							644593			0
S3	2009	2009	2009	2	0	2	Export	144	Sri Lanka	LKA	899	Areas, nes									07	COFFEE,TEA,COCOA,SPICES	1	No Quantity							20013			0
S3	2009	2009	2009	2	0	2	Export	752	Sweden	SWE	0	World	WLD								07	COFFEE,TEA,COCOA,SPICES	1	No Quantity							430260454			0
S3	2009	2009	2009	2	0	2	Export	752	Sweden	SWE	4	Afghanistan	AFG								07	COFFEE,TEA,COCOA,SPICES	1	No Quantity							92799			0
S3	2009	2009	2009	2	0	2	Export	752	Sweden	SWE	12	Algeria	DZA								07	COFFEE,TEA,COCOA,SPICES	1	No Quantity							149977			0
S3	2009	2009	2009	2	0	2	Export	752	Sweden	SWE	24	Angola	AGO								07	COFFEE,TEA,COCOA,SPICES	1	No Quantity							21425			0
S3	2009	2009	2009	2	0	2	Export	752	Sweden	SWE	32	Argentina	ARG								07	COFFEE,TEA,COCOA,SPICES	1	No Quantity							131			0
S3	2009	2009	2009	2	0	2	Export	752	Sweden	SWE	36	Australia	AUS								07	COFFEE,TEA,COCOA,SPICES	1	No Quantity							603324			0
S3	2009	2009	2009	2	0	2	Export	752	Sweden	SWE	40	Austria	AUT								07	COFFEE,TEA,COCOA,SPICES	1	No Quantity							3913455			0
S3	2009	2009	2009	2	0	2	Export	752	Sweden	SWE	50	Bangladesh	BGD								07	COFFEE,TEA,COCOA,SPICES	1	No Quantity							144325			0
S3	2009	2009	2009	2	0	2	Export	752	Sweden	SWE	56	Belgium	BEL								07	COFFEE,TEA,COCOA,SPICES	1	No Quantity							8784605			0
S3	2009	2009	2009	2	0	2	Export	752	Sweden	SWE	76	Brazil	BRA								07	COFFEE,TEA,COCOA,SPICES	1	No Quantity							24054			0
S3	2009	2009	2009	2	0	2	Export	752	Sweden	SWE	100	Bulgaria	BGR								07	COFFEE,TEA,COCOA,SPICES	1	No Quantity							168904			0
S3	2009	2009	2009	2	0	2	Export	752	Sweden	SWE	112	Belarus	BLR								07	COFFEE,TEA,COCOA,SPICES	1	No Quantity							226608			0
S3	2009	2009	2009	2	0	2	Export	752	Sweden	SWE	124	Canada	CAN								07	COFFEE,TEA,COCOA,SPICES	1	No Quantity							1755423			0
S3	2009	2009	2009	2	0	2	Export	752	Sweden	SWE	152	Chile	CHL								07	COFFEE,TEA,COCOA,SPICES	1	No Quantity							22740			0
S3	2009	2009	2009	2	0	2	Export	752	Sweden	SWE	156	China	CHN								07	COFFEE,TEA,COCOA,SPICES	1	No Quantity							1012769			0
S3	2009	2009	2009	2	0	2	Export	752	Sweden	SWE	188	Costa Rica	CRI								07	COFFEE,TEA,COCOA,SPICES	1	No Quantity							5652			0
S3	2009	2009	2009	2	0	2	Export	752	Sweden	SWE	191	Croatia	HRV								07	COFFEE,TEA,COCOA,SPICES	1	No Quantity							196113			0
S3	2009	2009	2009	2	0	2	Export	752	Sweden	SWE	196	Cyprus	CYP								07	COFFEE,TEA,COCOA,SPICES	1	No Quantity							136438			0
S3	2009	2009	2009	2	0	2	Export	752	Sweden	SWE	203	Czechia	CZE								07	COFFEE,TEA,COCOA,SPICES	1	No Quantity							1436147			0
S3	2009	2009	2009	2	0	2	Export	752	Sweden	SWE	208	Denmark	DNK								07	COFFEE,TEA,COCOA,SPICES	1	No Quantity							108932549			0
S3	2009	2009	2009	2	0	2	Export	752	Sweden	SWE	214	Dominican Rep.	DOM								07	COFFEE,TEA,COCOA,SPICES	1	No Quantity							2892			0
S3	2009	2009	2009	2	0	2	Export	752	Sweden	SWE	233	Estonia	EST								07	COFFEE,TEA,COCOA,SPICES	1	No Quantity							6327014			0
S3	2009	2009	2009	2	0	2	Export	752	Sweden	SWE	234	Faeroe Isds	FRO								07	COFFEE,TEA,COCOA,SPICES	1	No Quantity							56652			0
S3	2009	2009	2009	2	0	2	Export	752	Sweden	SWE	246	Finland	FIN								07	COFFEE,TEA,COCOA,SPICES	1	No Quantity							45688176			0
S3	2009	2009	2009	2	0	2	Export	752	Sweden	SWE	251	France	FRA								07	COFFEE,TEA,COCOA,SPICES	1	No Quantity							18955935			0
S3	2009	2009	2009	2	0	2	Export	752	Sweden	SWE	268	Georgia	GEO								07	COFFEE,TEA,COCOA,SPICES	1	No Quantity							39170			0
S3	2009	2009	2009	2	0	2	Export	752	Sweden	SWE	276	Germany	DEU								07	COFFEE,TEA,COCOA,SPICES	1	No Quantity							34893543			0
S3	2009	2009	2009	2	0	2	Export	752	Sweden	SWE	300	Greece	GRC								07	COFFEE,TEA,COCOA,SPICES	1	No Quantity							3423567			0
S3	2009	2009	2009	2	0	2	Export	752	Sweden	SWE	304	Greenland	GRL								07	COFFEE,TEA,COCOA,SPICES	1	No Quantity							1183			0
S3	2009	2009	2009	2	0	2	Export	752	Sweden	SWE	344	China, Hong Kong SAR	HKG								07	COFFEE,TEA,COCOA,SPICES	1	No Quantity							149188			0
S3	2009	2009	2009	2	0	2	Export	752	Sweden	SWE	348	Hungary	HUN								07	COFFEE,TEA,COCOA,SPICES	1	No Quantity							1085851			0
S3	2009	2009	2009	2	0	2	Export	752	Sweden	SWE	352	Iceland	ISL								07	COFFEE,TEA,COCOA,SPICES	1	No Quantity							2802498			0
S3	2009	2009	2009	2	0	2	Export	752	Sweden	SWE	360	Indonesia	IDN								07	COFFEE,TEA,COCOA,SPICES	1	No Quantity							225293			0
S3	2009	2009	2009	2	0	2	Export	752	Sweden	SWE	372	Ireland	IRL								07	COFFEE,TEA,COCOA,SPICES	1	No Quantity							173242			0
S3	2009	2009	2009	2	0	2	Export	752	Sweden	SWE	376	Israel	ISR								07	COFFEE,TEA,COCOA,SPICES	1	No Quantity							19585			0
S3	2009	2009	2009	2	0	2	Export	752	Sweden	SWE	381	Italy	ITA								07	COFFEE,TEA,COCOA,SPICES	1	No Quantity							2186030			0
S3	2009	2009	2009	2	0	2	Export	752	Sweden	SWE	392	Japan	JPN								07	COFFEE,TEA,COCOA,SPICES	1	No Quantity							894207			0
S3	2009	2009	2009	2	0	2	Export	752	Sweden	SWE	398	Kazakhstan	KAZ								07	COFFEE,TEA,COCOA,SPICES	1	No Quantity							4732			0
S3	2009	2009	2009	2	0	2	Export	752	Sweden	SWE	410	Rep. of Korea	KOR								07	COFFEE,TEA,COCOA,SPICES	1	No Quantity							10121			0
S3	2009	2009	2009	2	0	2	Export	752	Sweden	SWE	414	Kuwait	KWT								07	COFFEE,TEA,COCOA,SPICES	1	No Quantity							632373			0
S3	2009	2009	2009	2	0	2	Export	752	Sweden	SWE	422	Lebanon	LBN								07	COFFEE,TEA,COCOA,SPICES	1	No Quantity							466360			0
S3	2009	2009	2009	2	0	2	Export	752	Sweden	SWE	428	Latvia	LVA								07	COFFEE,TEA,COCOA,SPICES	1	No Quantity							1138560			0
S3	2009	2009	2009	2	0	2	Export	752	Sweden	SWE	440	Lithuania	LTU								07	COFFEE,TEA,COCOA,SPICES	1	No Quantity							6594237			0
S3	2009	2009	2009	2	0	2	Export	752	Sweden	SWE	442	Luxembourg	LUX								07	COFFEE,TEA,COCOA,SPICES	1	No Quantity							1356493			0
S3	2009	2009	2009	2	0	2	Export	752	Sweden	SWE	458	Malaysia	MYS								07	COFFEE,TEA,COCOA,SPICES	1	No Quantity							81232			0
S3	2009	2009	2009	2	0	2	Export	752	Sweden	SWE	470	Malta	MLT								07	COFFEE,TEA,COCOA,SPICES	1	No Quantity							11436			0
S3	2009	2009	2009	2	0	2	Export	752	Sweden	SWE	484	Mexico	MEX								07	COFFEE,TEA,COCOA,SPICES	1	No Quantity							131			0
S3	2009	2009	2009	2	0	2	Export	752	Sweden	SWE	490	Other Asia, nes									07	COFFEE,TEA,COCOA,SPICES	1	No Quantity							776040			0
S3	2009	2009	2009	2	0	2	Export	752	Sweden	SWE	499	Montenegro	MNE								07	COFFEE,TEA,COCOA,SPICES	1	No Quantity							26289			0
S3	2009	2009	2009	2	0	2	Export	752	Sweden	SWE	528	Netherlands	NLD								07	COFFEE,TEA,COCOA,SPICES	1	No Quantity							16097048			0
S3	2009	2009	2009	2	0	2	Export	752	Sweden	SWE	554	New Zealand	NZL								07	COFFEE,TEA,COCOA,SPICES	1	No Quantity							416017			0
S3	2009	2009	2009	2	0	2	Export	752	Sweden	SWE	579	Norway	NOR								07	COFFEE,TEA,COCOA,SPICES	1	No Quantity							71775819			0
S3	2009	2009	2009	2	0	2	Export	752	Sweden	SWE	616	Poland	POL								07	COFFEE,TEA,COCOA,SPICES	1	No Quantity							2722449			0
S3	2009	2009	2009	2	0	2	Export	752	Sweden	SWE	620	Portugal	PRT								07	COFFEE,TEA,COCOA,SPICES	1	No Quantity							290489			0
S3	2009	2009	2009	2	0	2	Export	752	Sweden	SWE	642	Romania	ROU								07	COFFEE,TEA,COCOA,SPICES	1	No Quantity							279185			0
S3	2009	2009	2009	2	0	2	Export	752	Sweden	SWE	643	Russian Federation	RUS								07	COFFEE,TEA,COCOA,SPICES	1	No Quantity							5290190			0
S3	2009	2009	2009	2	0	2	Export	752	Sweden	SWE	670	Saint Vincent and the Grenadines	VCT								07	COFFEE,TEA,COCOA,SPICES	1	No Quantity							263			0
S3	2009	2009	2009	2	0	2	Export	752	Sweden	SWE	682	Saudi Arabia	SAU								07	COFFEE,TEA,COCOA,SPICES	1	No Quantity							223585			0
S3	2009	2009	2009	2	0	2	Export	752	Sweden	SWE	688	Serbia	SRB								07	COFFEE,TEA,COCOA,SPICES	1	No Quantity							21820			0
S3	2009	2009	2009	2	0	2	Export	752	Sweden	SWE	702	Singapore	SGP								07	COFFEE,TEA,COCOA,SPICES	1	No Quantity							333997			0
S3	2009	2009	2009	2	0	2	Export	752	Sweden	SWE	703	Slovakia	SVK								07	COFFEE,TEA,COCOA,SPICES	1	No Quantity							1043790			0
S3	2009	2009	2009	2	0	2	Export	752	Sweden	SWE	704	Viet Nam	VNM								07	COFFEE,TEA,COCOA,SPICES	1	No Quantity							13407			0
S3	2009	2009	2009	2	0	2	Export	752	Sweden	SWE	705	Slovenia	SVN								07	COFFEE,TEA,COCOA,SPICES	1	No Quantity							136175			0
S3	2009	2009	2009	2	0	2	Export	752	Sweden	SWE	724	Spain	ESP								07	COFFEE,TEA,COCOA,SPICES	1	No Quantity							3753621			0
S3	2009	2009	2009	2	0	2	Export	752	Sweden	SWE	757	Switzerland	CHE								07	COFFEE,TEA,COCOA,SPICES	1	No Quantity							4808714			0
S3	2009	2009	2009	2	0	2	Export	752	Sweden	SWE	764	Thailand	THA								07	COFFEE,TEA,COCOA,SPICES	1	No Quantity							5652			0
S3	2009	2009	2009	2	0	2	Export	752	Sweden	SWE	784	United Arab Emirates	ARE								07	COFFEE,TEA,COCOA,SPICES	1	No Quantity							212412			0
S3	2009	2009	2009	2	0	2	Export	752	Sweden	SWE	792	Turkey	TUR								07	COFFEE,TEA,COCOA,SPICES	1	No Quantity							635659			0
S3	2009	2009	2009	2	0	2	Export	752	Sweden	SWE	795	Turkmenistan	TKM								07	COFFEE,TEA,COCOA,SPICES	1	No Quantity							263			0
S3	2009	2009	2009	2	0	2	Export	752	Sweden	SWE	804	Ukraine	UKR								07	COFFEE,TEA,COCOA,SPICES	1	No Quantity							24974			0
S3	2009	2009	2009	2	0	2	Export	752	Sweden	SWE	807	North Macedonia	MKD								07	COFFEE,TEA,COCOA,SPICES	1	No Quantity							33912			0
S3	2009	2009	2009	2	0	2	Export	752	Sweden	SWE	818	Egypt	EGY								07	COFFEE,TEA,COCOA,SPICES	1	No Quantity							36278			0
S3	2009	2009	2009	2	0	2	Export	752	Sweden	SWE	826	United Kingdom	GBR								07	COFFEE,TEA,COCOA,SPICES	1	No Quantity							26665467			0
S3	2009	2009	2009	2	0	2	Export	752	Sweden	SWE	842	USA	USA								07	COFFEE,TEA,COCOA,SPICES	1	No Quantity							39789798			0
S3	2009	2009	2009	2	0	2	Export	144	Sri Lanka	LKA	0	World	WLD								08	ANIMAL FEED STUFF	1	No Quantity							69119159			0
S3	2009	2009	2009	2	0	2	Export	144	Sri Lanka	LKA	36	Australia	AUS								08	ANIMAL FEED STUFF	1	No Quantity							2666			0
S3	2009	2009	2009	2	0	2	Export	144	Sri Lanka	LKA	50	Bangladesh	BGD								08	ANIMAL FEED STUFF	1	No Quantity							262176			0
S3	2009	2009	2009	2	0	2	Export	144	Sri Lanka	LKA	68	Bolivia (Plurinational State of)	BOL								08	ANIMAL FEED STUFF	1	No Quantity							9472			0
S3	2009	2009	2009	2	0	2	Export	144	Sri Lanka	LKA	124	Canada	CAN								08	ANIMAL FEED STUFF	1	No Quantity							1451			0
S3	2009	2009	2009	2	0	2	Export	144	Sri Lanka	LKA	196	Cyprus	CYP								08	ANIMAL FEED STUFF	1	No Quantity							1190			0
S3	2009	2009	2009	2	0	2	Export	144	Sri Lanka	LKA	276	Germany	DEU								08	ANIMAL FEED STUFF	1	No Quantity							530			0
S3	2009	2009	2009	2	0	2	Export	144	Sri Lanka	LKA	288	Ghana	GHA								08	ANIMAL FEED STUFF	1	No Quantity							9182			0
S3	2009	2009	2009	2	0	2	Export	144	Sri Lanka	LKA	300	Greece	GRC								08	ANIMAL FEED STUFF	1	No Quantity							30358			0
S3	2009	2009	2009	2	0	2	Export	144	Sri Lanka	LKA	364	Iran	IRN								08	ANIMAL FEED STUFF	1	No Quantity							124973			0
S3	2009	2009	2009	2	0	2	Export	144	Sri Lanka	LKA	381	Italy	ITA								08	ANIMAL FEED STUFF	1	No Quantity							12294			0
S3	2009	2009	2009	2	0	2	Export	144	Sri Lanka	LKA	400	Jordan	JOR								08	ANIMAL FEED STUFF	1	No Quantity							67801			0
S3	2009	2009	2009	2	0	2	Export	144	Sri Lanka	LKA	410	Rep. of Korea	KOR								08	ANIMAL FEED STUFF	1	No Quantity							1915103			0
S3	2009	2009	2009	2	0	2	Export	144	Sri Lanka	LKA	414	Kuwait	KWT								08	ANIMAL FEED STUFF	1	No Quantity							60684			0
S3	2009	2009	2009	2	0	2	Export	144	Sri Lanka	LKA	422	Lebanon	LBN								08	ANIMAL FEED STUFF	1	No Quantity							3702			0
S3	2009	2009	2009	2	0	2	Export	144	Sri Lanka	LKA	430	Liberia	LBR								08	ANIMAL FEED STUFF	1	No Quantity							182			0
S3	2009	2009	2009	2	0	2	Export	144	Sri Lanka	LKA	458	Malaysia	MYS								08	ANIMAL FEED STUFF	1	No Quantity							12548269			0
S3	2009	2009	2009	2	0	2	Export	144	Sri Lanka	LKA	462	Maldives	MDV								08	ANIMAL FEED STUFF	1	No Quantity							243192			0
S3	2009	2009	2009	2	0	2	Export	144	Sri Lanka	LKA	512	Oman	OMN								08	ANIMAL FEED STUFF	1	No Quantity							122902			0
S3	2009	2009	2009	2	0	2	Export	144	Sri Lanka	LKA	586	Pakistan	PAK								08	ANIMAL FEED STUFF	1	No Quantity							1248543			0
S3	2009	2009	2009	2	0	2	Export	144	Sri Lanka	LKA	616	Poland	POL								08	ANIMAL FEED STUFF	1	No Quantity							2130			0
S3	2009	2009	2009	2	0	2	Export	144	Sri Lanka	LKA	682	Saudi Arabia	SAU								08	ANIMAL FEED STUFF	1	No Quantity							48621			0
S3	2009	2009	2009	2	0	2	Export	144	Sri Lanka	LKA	690	Seychelles	SYC								08	ANIMAL FEED STUFF	1	No Quantity							126			0
S3	2009	2009	2009	2	0	2	Export	144	Sri Lanka	LKA	699	India	IND								08	ANIMAL FEED STUFF	1	No Quantity							47329003			0
S3	2009	2009	2009	2	0	2	Export	144	Sri Lanka	LKA	702	Singapore	SGP								08	ANIMAL FEED STUFF	1	No Quantity							1938610			0
S3	2009	2009	2009	2	0	2	Export	144	Sri Lanka	LKA	704	Viet Nam	VNM								08	ANIMAL FEED STUFF	1	No Quantity							792743			0
S3	2009	2009	2009	2	0	2	Export	144	Sri Lanka	LKA	736	Fmr Sudan	SDN								08	ANIMAL FEED STUFF	1	No Quantity							10169			0
S3	2009	2009	2009	2	0	2	Export	144	Sri Lanka	LKA	764	Thailand	THA								08	ANIMAL FEED STUFF	1	No Quantity							81081			0
S3	2009	2009	2009	2	0	2	Export	144	Sri Lanka	LKA	784	United Arab Emirates	ARE								08	ANIMAL FEED STUFF	1	No Quantity							1925498			0
S3	2009	2009	2009	2	0	2	Export	144	Sri Lanka	LKA	792	Turkey	TUR								08	ANIMAL FEED STUFF	1	No Quantity							182737			0
S3	2009	2009	2009	2	0	2	Export	144	Sri Lanka	LKA	804	Ukraine	UKR								08	ANIMAL FEED STUFF	1	No Quantity							16260			0
S3	2009	2009	2009	2	0	2	Export	144	Sri Lanka	LKA	842	USA	USA								08	ANIMAL FEED STUFF	1	No Quantity							127507			0
S3	2009	2009	2009	2	0	2	Export	752	Sweden	SWE	0	World	WLD								08	ANIMAL FEED STUFF	1	No Quantity							129122341			0
S3	2009	2009	2009	2	0	2	Export	752	Sweden	SWE	36	Australia	AUS								08	ANIMAL FEED STUFF	1	No Quantity							269327			0
S3	2009	2009	2009	2	0	2	Export	752	Sweden	SWE	40	Austria	AUT								08	ANIMAL FEED STUFF	1	No Quantity							302319			0
S3	2009	2009	2009	2	0	2	Export	752	Sweden	SWE	50	Bangladesh	BGD								08	ANIMAL FEED STUFF	1	No Quantity							126054			0
S3	2009	2009	2009	2	0	2	Export	752	Sweden	SWE	56	Belgium	BEL								08	ANIMAL FEED STUFF	1	No Quantity							334654			0
S3	2009	2009	2009	2	0	2	Export	752	Sweden	SWE	76	Brazil	BRA								08	ANIMAL FEED STUFF	1	No Quantity							11830			0
S3	2009	2009	2009	2	0	2	Export	752	Sweden	SWE	112	Belarus	BLR								08	ANIMAL FEED STUFF	1	No Quantity							141301			0
S3	2009	2009	2009	2	0	2	Export	752	Sweden	SWE	124	Canada	CAN								08	ANIMAL FEED STUFF	1	No Quantity							254868			0
S3	2009	2009	2009	2	0	2	Export	752	Sweden	SWE	152	Chile	CHL								08	ANIMAL FEED STUFF	1	No Quantity							2629			0
S3	2009	2009	2009	2	0	2	Export	752	Sweden	SWE	156	China	CHN								08	ANIMAL FEED STUFF	1	No Quantity							82152			0
S3	2009	2009	2009	2	0	2	Export	752	Sweden	SWE	170	Colombia	COL								08	ANIMAL FEED STUFF	1	No Quantity							1446			0
S3	2009	2009	2009	2	0	2	Export	752	Sweden	SWE	188	Costa Rica	CRI								08	ANIMAL FEED STUFF	1	No Quantity							29969			0
S3	2009	2009	2009	2	0	2	Export	752	Sweden	SWE	196	Cyprus	CYP								08	ANIMAL FEED STUFF	1	No Quantity							2366			0
S3	2009	2009	2009	2	0	2	Export	752	Sweden	SWE	203	Czechia	CZE								08	ANIMAL FEED STUFF	1	No Quantity							755141			0
S3	2009	2009	2009	2	0	2	Export	752	Sweden	SWE	208	Denmark	DNK								08	ANIMAL FEED STUFF	1	No Quantity							9545529			0
S3	2009	2009	2009	2	0	2	Export	752	Sweden	SWE	233	Estonia	EST								08	ANIMAL FEED STUFF	1	No Quantity							3759010			0
S3	2009	2009	2009	2	0	2	Export	752	Sweden	SWE	246	Finland	FIN								08	ANIMAL FEED STUFF	1	No Quantity							9244919			0
S3	2009	2009	2009	2	0	2	Export	752	Sweden	SWE	251	France	FRA								08	ANIMAL FEED STUFF	1	No Quantity							2282772			0
S3	2009	2009	2009	2	0	2	Export	752	Sweden	SWE	276	Germany	DEU								08	ANIMAL FEED STUFF	1	No Quantity							20958997			0
S3	2009	2009	2009	2	0	2	Export	752	Sweden	SWE	300	Greece	GRC								08	ANIMAL FEED STUFF	1	No Quantity							89250			0
S3	2009	2009	2009	2	0	2	Export	752	Sweden	SWE	348	Hungary	HUN								08	ANIMAL FEED STUFF	1	No Quantity							414309			0
S3	2009	2009	2009	2	0	2	Export	752	Sweden	SWE	352	Iceland	ISL								08	ANIMAL FEED STUFF	1	No Quantity							751592			0
S3	2009	2009	2009	2	0	2	Export	752	Sweden	SWE	360	Indonesia	IDN								08	ANIMAL FEED STUFF	1	No Quantity							42588			0
S3	2009	2009	2009	2	0	2	Export	752	Sweden	SWE	364	Iran	IRN								08	ANIMAL FEED STUFF	1	No Quantity							39170			0
S3	2009	2009	2009	2	0	2	Export	752	Sweden	SWE	372	Ireland	IRL								08	ANIMAL FEED STUFF	1	No Quantity							24448			0
S3	2009	2009	2009	2	0	2	Export	752	Sweden	SWE	376	Israel	ISR								08	ANIMAL FEED STUFF	1	No Quantity							58229			0
S3	2009	2009	2009	2	0	2	Export	752	Sweden	SWE	381	Italy	ITA								08	ANIMAL FEED STUFF	1	No Quantity							998047			0
S3	2009	2009	2009	2	0	2	Export	752	Sweden	SWE	392	Japan	JPN								08	ANIMAL FEED STUFF	1	No Quantity							58361			0
S3	2009	2009	2009	2	0	2	Export	752	Sweden	SWE	410	Rep. of Korea	KOR								08	ANIMAL FEED STUFF	1	No Quantity							1052			0
S3	2009	2009	2009	2	0	2	Export	752	Sweden	SWE	414	Kuwait	KWT								08	ANIMAL FEED STUFF	1	No Quantity							263			0
S3	2009	2009	2009	2	0	2	Export	752	Sweden	SWE	422	Lebanon	LBN								08	ANIMAL FEED STUFF	1	No Quantity							2366			0
S3	2009	2009	2009	2	0	2	Export	752	Sweden	SWE	428	Latvia	LVA								08	ANIMAL FEED STUFF	1	No Quantity							3803043			0
S3	2009	2009	2009	2	0	2	Export	752	Sweden	SWE	440	Lithuania	LTU								08	ANIMAL FEED STUFF	1	No Quantity							4331444			0
S3	2009	2009	2009	2	0	2	Export	752	Sweden	SWE	442	Luxembourg	LUX								08	ANIMAL FEED STUFF	1	No Quantity							12224			0
S3	2009	2009	2009	2	0	2	Export	752	Sweden	SWE	458	Malaysia	MYS								08	ANIMAL FEED STUFF	1	No Quantity							337414			0
S3	2009	2009	2009	2	0	2	Export	752	Sweden	SWE	470	Malta	MLT								08	ANIMAL FEED STUFF	1	No Quantity							137752			0
S3	2009	2009	2009	2	0	2	Export	752	Sweden	SWE	484	Mexico	MEX								08	ANIMAL FEED STUFF	1	No Quantity							312572			0
S3	2009	2009	2009	2	0	2	Export	752	Sweden	SWE	490	Other Asia, nes									08	ANIMAL FEED STUFF	1	No Quantity							2892			0
S3	2009	2009	2009	2	0	2	Export	752	Sweden	SWE	512	Oman	OMN								08	ANIMAL FEED STUFF	1	No Quantity							13407			0
S3	2009	2009	2009	2	0	2	Export	752	Sweden	SWE	528	Netherlands	NLD								08	ANIMAL FEED STUFF	1	No Quantity							9772269			0
S3	2009	2009	2009	2	0	2	Export	752	Sweden	SWE	554	New Zealand	NZL								08	ANIMAL FEED STUFF	1	No Quantity							8281			0
S3	2009	2009	2009	2	0	2	Export	752	Sweden	SWE	579	Norway	NOR								08	ANIMAL FEED STUFF	1	No Quantity							48679295			0
S3	2009	2009	2009	2	0	2	Export	752	Sweden	SWE	586	Pakistan	PAK								08	ANIMAL FEED STUFF	1	No Quantity							30495			0
S3	2009	2009	2009	2	0	2	Export	752	Sweden	SWE	608	Philippines	PHL								08	ANIMAL FEED STUFF	1	No Quantity							11961			0
S3	2009	2009	2009	2	0	2	Export	752	Sweden	SWE	616	Poland	POL								08	ANIMAL FEED STUFF	1	No Quantity							695465			0
S3	2009	2009	2009	2	0	2	Export	752	Sweden	SWE	642	Romania	ROU								08	ANIMAL FEED STUFF	1	No Quantity							58229			0
S3	2009	2009	2009	2	0	2	Export	752	Sweden	SWE	643	Russian Federation	RUS								08	ANIMAL FEED STUFF	1	No Quantity							3446701			0
S3	2009	2009	2009	2	0	2	Export	752	Sweden	SWE	674	San Marino	SMR								08	ANIMAL FEED STUFF	1	No Quantity							4338			0
S3	2009	2009	2009	2	0	2	Export	752	Sweden	SWE	688	Serbia	SRB								08	ANIMAL FEED STUFF	1	No Quantity							24054			0
S3	2009	2009	2009	2	0	2	Export	752	Sweden	SWE	699	India	IND								08	ANIMAL FEED STUFF	1	No Quantity							27340			0
S3	2009	2009	2009	2	0	2	Export	752	Sweden	SWE	702	Singapore	SGP								08	ANIMAL FEED STUFF	1	No Quantity							7492			0
S3	2009	2009	2009	2	0	2	Export	752	Sweden	SWE	703	Slovakia	SVK								08	ANIMAL FEED STUFF	1	No Quantity							13670			0
S3	2009	2009	2009	2	0	2	Export	752	Sweden	SWE	710	South Africa	ZAF								08	ANIMAL FEED STUFF	1	No Quantity							131			0
S3	2009	2009	2009	2	0	2	Export	752	Sweden	SWE	724	Spain	ESP								08	ANIMAL FEED STUFF	1	No Quantity							253948			0
S3	2009	2009	2009	2	0	2	Export	752	Sweden	SWE	757	Switzerland	CHE								08	ANIMAL FEED STUFF	1	No Quantity							2439452			0
S3	2009	2009	2009	2	0	2	Export	752	Sweden	SWE	764	Thailand	THA								08	ANIMAL FEED STUFF	1	No Quantity							22608			0
S3	2009	2009	2009	2	0	2	Export	752	Sweden	SWE	784	United Arab Emirates	ARE								08	ANIMAL FEED STUFF	1	No Quantity							116721			0
S3	2009	2009	2009	2	0	2	Export	752	Sweden	SWE	792	Turkey	TUR								08	ANIMAL FEED STUFF	1	No Quantity							21031			0
S3	2009	2009	2009	2	0	2	Export	752	Sweden	SWE	804	Ukraine	UKR								08	ANIMAL FEED STUFF	1	No Quantity							4206			0
S3	2009	2009	2009	2	0	2	Export	752	Sweden	SWE	826	United Kingdom	GBR								08	ANIMAL FEED STUFF	1	No Quantity							2698001			0
S3	2009	2009	2009	2	0	2	Export	752	Sweden	SWE	842	USA	USA								08	ANIMAL FEED STUFF	1	No Quantity							1250944			0
S3	2009	2009	2009	2	0	2	Export	144	Sri Lanka	LKA	0	World	WLD								09	MISC.EDIBLE PRODUCTS ETC	1	No Quantity							31800527			0
S3	2009	2009	2009	2	0	2	Export	144	Sri Lanka	LKA	36	Australia	AUS								09	MISC.EDIBLE PRODUCTS ETC	1	No Quantity							865449			0
S3	2009	2009	2009	2	0	2	Export	144	Sri Lanka	LKA	40	Austria	AUT								09	MISC.EDIBLE PRODUCTS ETC	1	No Quantity							2260			0
S3	2009	2009	2009	2	0	2	Export	144	Sri Lanka	LKA	48	Bahrain	BHR								09	MISC.EDIBLE PRODUCTS ETC	1	No Quantity							24064			0
S3	2009	2009	2009	2	0	2	Export	144	Sri Lanka	LKA	50	Bangladesh	BGD								09	MISC.EDIBLE PRODUCTS ETC	1	No Quantity							19857			0
S3	2009	2009	2009	2	0	2	Export	144	Sri Lanka	LKA	51	Armenia	ARM								09	MISC.EDIBLE PRODUCTS ETC	1	No Quantity							71470			0
S3	2009	2009	2009	2	0	2	Export	144	Sri Lanka	LKA	56	Belgium	BEL								09	MISC.EDIBLE PRODUCTS ETC	1	No Quantity							77875			0
S3	2009	2009	2009	2	0	2	Export	144	Sri Lanka	LKA	72	Botswana	BWA								09	MISC.EDIBLE PRODUCTS ETC	1	No Quantity							53			0
S3	2009	2009	2009	2	0	2	Export	144	Sri Lanka	LKA	76	Brazil	BRA								09	MISC.EDIBLE PRODUCTS ETC	1	No Quantity							1402			0
S3	2009	2009	2009	2	0	2	Export	144	Sri Lanka	LKA	84	Belize	BLZ								09	MISC.EDIBLE PRODUCTS ETC	1	No Quantity							10520			0
S3	2009	2009	2009	2	0	2	Export	144	Sri Lanka	LKA	96	Brunei Darussalam	BRN								09	MISC.EDIBLE PRODUCTS ETC	1	No Quantity							20520			0
S3	2009	2009	2009	2	0	2	Export	144	Sri Lanka	LKA	100	Bulgaria	BGR								09	MISC.EDIBLE PRODUCTS ETC	1	No Quantity							2566424			0
S3	2009	2009	2009	2	0	2	Export	144	Sri Lanka	LKA	112	Belarus	BLR								09	MISC.EDIBLE PRODUCTS ETC	1	No Quantity							6797			0
S3	2009	2009	2009	2	0	2	Export	144	Sri Lanka	LKA	116	Cambodia	KHM								09	MISC.EDIBLE PRODUCTS ETC	1	No Quantity							446			0
S3	2009	2009	2009	2	0	2	Export	144	Sri Lanka	LKA	124	Canada	CAN								09	MISC.EDIBLE PRODUCTS ETC	1	No Quantity							905239			0
S3	2009	2009	2009	2	0	2	Export	144	Sri Lanka	LKA	152	Chile	CHL								09	MISC.EDIBLE PRODUCTS ETC	1	No Quantity							43530			0
S3	2009	2009	2009	2	0	2	Export	144	Sri Lanka	LKA	156	China	CHN								09	MISC.EDIBLE PRODUCTS ETC	1	No Quantity							36902			0
S3	2009	2009	2009	2	0	2	Export	144	Sri Lanka	LKA	196	Cyprus	CYP								09	MISC.EDIBLE PRODUCTS ETC	1	No Quantity							111695			0
S3	2009	2009	2009	2	0	2	Export	144	Sri Lanka	LKA	203	Czechia	CZE								09	MISC.EDIBLE PRODUCTS ETC	1	No Quantity							145781			0
S3	2009	2009	2009	2	0	2	Export	144	Sri Lanka	LKA	204	Benin	BEN								09	MISC.EDIBLE PRODUCTS ETC	1	No Quantity							973			0
S3	2009	2009	2009	2	0	2	Export	144	Sri Lanka	LKA	208	Denmark	DNK								09	MISC.EDIBLE PRODUCTS ETC	1	No Quantity							305748			0
S3	2009	2009	2009	2	0	2	Export	144	Sri Lanka	LKA	233	Estonia	EST								09	MISC.EDIBLE PRODUCTS ETC	1	No Quantity							15632			0
S3	2009	2009	2009	2	0	2	Export	144	Sri Lanka	LKA	242	Fiji	FJI								09	MISC.EDIBLE PRODUCTS ETC	1	No Quantity							295			0
S3	2009	2009	2009	2	0	2	Export	144	Sri Lanka	LKA	246	Finland	FIN								09	MISC.EDIBLE PRODUCTS ETC	1	No Quantity							175276			0
S3	2009	2009	2009	2	0	2	Export	144	Sri Lanka	LKA	251	France	FRA								09	MISC.EDIBLE PRODUCTS ETC	1	No Quantity							116282			0
S3	2009	2009	2009	2	0	2	Export	144	Sri Lanka	LKA	268	Georgia	GEO								09	MISC.EDIBLE PRODUCTS ETC	1	No Quantity							5959			0
S3	2009	2009	2009	2	0	2	Export	144	Sri Lanka	LKA	276	Germany	DEU								09	MISC.EDIBLE PRODUCTS ETC	1	No Quantity							486701			0
S3	2009	2009	2009	2	0	2	Export	144	Sri Lanka	LKA	288	Ghana	GHA								09	MISC.EDIBLE PRODUCTS ETC	1	No Quantity							38689			0
S3	2009	2009	2009	2	0	2	Export	144	Sri Lanka	LKA	300	Greece	GRC								09	MISC.EDIBLE PRODUCTS ETC	1	No Quantity							283155			0
S3	2009	2009	2009	2	0	2	Export	144	Sri Lanka	LKA	328	Guyana	GUY								09	MISC.EDIBLE PRODUCTS ETC	1	No Quantity							348			0
S3	2009	2009	2009	2	0	2	Export	144	Sri Lanka	LKA	344	China, Hong Kong SAR	HKG								09	MISC.EDIBLE PRODUCTS ETC	1	No Quantity							20062			0
S3	2009	2009	2009	2	0	2	Export	144	Sri Lanka	LKA	348	Hungary	HUN								09	MISC.EDIBLE PRODUCTS ETC	1	No Quantity							13650			0
S3	2009	2009	2009	2	0	2	Export	144	Sri Lanka	LKA	360	Indonesia	IDN								09	MISC.EDIBLE PRODUCTS ETC	1	No Quantity							55548			0
S3	2009	2009	2009	2	0	2	Export	144	Sri Lanka	LKA	364	Iran	IRN								09	MISC.EDIBLE PRODUCTS ETC	1	No Quantity							198			0
S3	2009	2009	2009	2	0	2	Export	144	Sri Lanka	LKA	372	Ireland	IRL								09	MISC.EDIBLE PRODUCTS ETC	1	No Quantity							10607			0
S3	2009	2009	2009	2	0	2	Export	144	Sri Lanka	LKA	376	Israel	ISR								09	MISC.EDIBLE PRODUCTS ETC	1	No Quantity							7752			0
S3	2009	2009	2009	2	0	2	Export	144	Sri Lanka	LKA	381	Italy	ITA								09	MISC.EDIBLE PRODUCTS ETC	1	No Quantity							809663			0
S3	2009	2009	2009	2	0	2	Export	144	Sri Lanka	LKA	392	Japan	JPN								09	MISC.EDIBLE PRODUCTS ETC	1	No Quantity							260675			0
S3	2009	2009	2009	2	0	2	Export	144	Sri Lanka	LKA	398	Kazakhstan	KAZ								09	MISC.EDIBLE PRODUCTS ETC	1	No Quantity							16504			0
S3	2009	2009	2009	2	0	2	Export	144	Sri Lanka	LKA	400	Jordan	JOR								09	MISC.EDIBLE PRODUCTS ETC	1	No Quantity							219611			0
S3	2009	2009	2009	2	0	2	Export	144	Sri Lanka	LKA	404	Kenya	KEN								09	MISC.EDIBLE PRODUCTS ETC	1	No Quantity							4533			0
S3	2009	2009	2009	2	0	2	Export	144	Sri Lanka	LKA	410	Rep. of Korea	KOR								09	MISC.EDIBLE PRODUCTS ETC	1	No Quantity							144796			0
S3	2009	2009	2009	2	0	2	Export	144	Sri Lanka	LKA	414	Kuwait	KWT								09	MISC.EDIBLE PRODUCTS ETC	1	No Quantity							178698			0
S3	2009	2009	2009	2	0	2	Export	144	Sri Lanka	LKA	422	Lebanon	LBN								09	MISC.EDIBLE PRODUCTS ETC	1	No Quantity							168440			0
S3	2009	2009	2009	2	0	2	Export	144	Sri Lanka	LKA	428	Latvia	LVA								09	MISC.EDIBLE PRODUCTS ETC	1	No Quantity							39928			0
S3	2009	2009	2009	2	0	2	Export	144	Sri Lanka	LKA	440	Lithuania	LTU								09	MISC.EDIBLE PRODUCTS ETC	1	No Quantity							36650			0
S3	2009	2009	2009	2	0	2	Export	144	Sri Lanka	LKA	458	Malaysia	MYS								09	MISC.EDIBLE PRODUCTS ETC	1	No Quantity							544957			0
S3	2009	2009	2009	2	0	2	Export	144	Sri Lanka	LKA	462	Maldives	MDV								09	MISC.EDIBLE PRODUCTS ETC	1	No Quantity							3497985			0
S3	2009	2009	2009	2	0	2	Export	144	Sri Lanka	LKA	470	Malta	MLT								09	MISC.EDIBLE PRODUCTS ETC	1	No Quantity							52318			0
S3	2009	2009	2009	2	0	2	Export	144	Sri Lanka	LKA	480	Mauritius	MUS								09	MISC.EDIBLE PRODUCTS ETC	1	No Quantity							478			0
S3	2009	2009	2009	2	0	2	Export	144	Sri Lanka	LKA	484	Mexico	MEX								09	MISC.EDIBLE PRODUCTS ETC	1	No Quantity							17407			0
S3	2009	2009	2009	2	0	2	Export	144	Sri Lanka	LKA	490	Other Asia, nes									09	MISC.EDIBLE PRODUCTS ETC	1	No Quantity							28349			0
S3	2009	2009	2009	2	0	2	Export	144	Sri Lanka	LKA	496	Mongolia	MNG								09	MISC.EDIBLE PRODUCTS ETC	1	No Quantity							475			0
S3	2009	2009	2009	2	0	2	Export	144	Sri Lanka	LKA	498	Rep. of Moldova	MDA								09	MISC.EDIBLE PRODUCTS ETC	1	No Quantity							46443			0
S3	2009	2009	2009	2	0	2	Export	144	Sri Lanka	LKA	504	Morocco	MAR								09	MISC.EDIBLE PRODUCTS ETC	1	No Quantity							11619			0
S3	2009	2009	2009	2	0	2	Export	144	Sri Lanka	LKA	528	Netherlands	NLD								09	MISC.EDIBLE PRODUCTS ETC	1	No Quantity							606208			0
S3	2009	2009	2009	2	0	2	Export	144	Sri Lanka	LKA	554	New Zealand	NZL								09	MISC.EDIBLE PRODUCTS ETC	1	No Quantity							210628			0
S3	2009	2009	2009	2	0	2	Export	144	Sri Lanka	LKA	566	Nigeria	NGA								09	MISC.EDIBLE PRODUCTS ETC	1	No Quantity							904			0
S3	2009	2009	2009	2	0	2	Export	144	Sri Lanka	LKA	579	Norway	NOR								09	MISC.EDIBLE PRODUCTS ETC	1	No Quantity							59018			0
S3	2009	2009	2009	2	0	2	Export	144	Sri Lanka	LKA	586	Pakistan	PAK								09	MISC.EDIBLE PRODUCTS ETC	1	No Quantity							2940			0
S3	2009	2009	2009	2	0	2	Export	144	Sri Lanka	LKA	608	Philippines	PHL								09	MISC.EDIBLE PRODUCTS ETC	1	No Quantity							25591			0
S3	2009	2009	2009	2	0	2	Export	144	Sri Lanka	LKA	616	Poland	POL								09	MISC.EDIBLE PRODUCTS ETC	1	No Quantity							95176			0
S3	2009	2009	2009	2	0	2	Export	144	Sri Lanka	LKA	634	Qatar	QAT								09	MISC.EDIBLE PRODUCTS ETC	1	No Quantity							725316			0
S3	2009	2009	2009	2	0	2	Export	144	Sri Lanka	LKA	642	Romania	ROU								09	MISC.EDIBLE PRODUCTS ETC	1	No Quantity							748267			0
S3	2009	2009	2009	2	0	2	Export	144	Sri Lanka	LKA	643	Russian Federation	RUS								09	MISC.EDIBLE PRODUCTS ETC	1	No Quantity							155137			0
S3	2009	2009	2009	2	0	2	Export	144	Sri Lanka	LKA	682	Saudi Arabia	SAU								09	MISC.EDIBLE PRODUCTS ETC	1	No Quantity							252682			0
S3	2009	2009	2009	2	0	2	Export	144	Sri Lanka	LKA	688	Serbia	SRB								09	MISC.EDIBLE PRODUCTS ETC	1	No Quantity							127064			0
S3	2009	2009	2009	2	0	2	Export	144	Sri Lanka	LKA	690	Seychelles	SYC								09	MISC.EDIBLE PRODUCTS ETC	1	No Quantity							11400			0
S3	2009	2009	2009	2	0	2	Export	144	Sri Lanka	LKA	694	Sierra Leone	SLE								09	MISC.EDIBLE PRODUCTS ETC	1	No Quantity							32			0
S3	2009	2009	2009	2	0	2	Export	144	Sri Lanka	LKA	699	India	IND								09	MISC.EDIBLE PRODUCTS ETC	1	No Quantity							86091			0
S3	2009	2009	2009	2	0	2	Export	144	Sri Lanka	LKA	702	Singapore	SGP								09	MISC.EDIBLE PRODUCTS ETC	1	No Quantity							174934			0
S3	2009	2009	2009	2	0	2	Export	144	Sri Lanka	LKA	703	Slovakia	SVK								09	MISC.EDIBLE PRODUCTS ETC	1	No Quantity							10806			0
S3	2009	2009	2009	2	0	2	Export	144	Sri Lanka	LKA	704	Viet Nam	VNM								09	MISC.EDIBLE PRODUCTS ETC	1	No Quantity							10120			0
S3	2009	2009	2009	2	0	2	Export	144	Sri Lanka	LKA	710	South Africa	ZAF								09	MISC.EDIBLE PRODUCTS ETC	1	No Quantity							30215			0
S3	2009	2009	2009	2	0	2	Export	144	Sri Lanka	LKA	724	Spain	ESP								09	MISC.EDIBLE PRODUCTS ETC	1	No Quantity							6985			0
S3	2009	2009	2009	2	0	2	Export	144	Sri Lanka	LKA	740	Suriname	SUR								09	MISC.EDIBLE PRODUCTS ETC	1	No Quantity							48958			0
S3	2009	2009	2009	2	0	2	Export	144	Sri Lanka	LKA	748	Swaziland	SWZ								09	MISC.EDIBLE PRODUCTS ETC	1	No Quantity							3222			0
S3	2009	2009	2009	2	0	2	Export	144	Sri Lanka	LKA	752	Sweden	SWE								09	MISC.EDIBLE PRODUCTS ETC	1	No Quantity							45293			0
S3	2009	2009	2009	2	0	2	Export	144	Sri Lanka	LKA	757	Switzerland	CHE								09	MISC.EDIBLE PRODUCTS ETC	1	No Quantity							182100			0
S3	2009	2009	2009	2	0	2	Export	144	Sri Lanka	LKA	760	Syria	SYR								09	MISC.EDIBLE PRODUCTS ETC	1	No Quantity							146099			0
S3	2009	2009	2009	2	0	2	Export	144	Sri Lanka	LKA	762	Tajikistan	TJK								09	MISC.EDIBLE PRODUCTS ETC	1	No Quantity							4708			0
S3	2009	2009	2009	2	0	2	Export	144	Sri Lanka	LKA	764	Thailand	THA								09	MISC.EDIBLE PRODUCTS ETC	1	No Quantity							38921			0
S3	2009	2009	2009	2	0	2	Export	144	Sri Lanka	LKA	768	Togo	TGO								09	MISC.EDIBLE PRODUCTS ETC	1	No Quantity							122			0
S3	2009	2009	2009	2	0	2	Export	144	Sri Lanka	LKA	780	Trinidad and Tobago	TTO								09	MISC.EDIBLE PRODUCTS ETC	1	No Quantity							92692			0
S3	2009	2009	2009	2	0	2	Export	144	Sri Lanka	LKA	784	United Arab Emirates	ARE								09	MISC.EDIBLE PRODUCTS ETC	1	No Quantity							3857204			0
S3	2009	2009	2009	2	0	2	Export	144	Sri Lanka	LKA	788	Tunisia	TUN								09	MISC.EDIBLE PRODUCTS ETC	1	No Quantity							1521			0
S3	2009	2009	2009	2	0	2	Export	144	Sri Lanka	LKA	792	Turkey	TUR								09	MISC.EDIBLE PRODUCTS ETC	1	No Quantity							33034			0
S3	2009	2009	2009	2	0	2	Export	144	Sri Lanka	LKA	795	Turkmenistan	TKM								09	MISC.EDIBLE PRODUCTS ETC	1	No Quantity							4681			0
S3	2009	2009	2009	2	0	2	Export	144	Sri Lanka	LKA	804	Ukraine	UKR								09	MISC.EDIBLE PRODUCTS ETC	1	No Quantity							42675			0
S3	2009	2009	2009	2	0	2	Export	144	Sri Lanka	LKA	807	North Macedonia	MKD								09	MISC.EDIBLE PRODUCTS ETC	1	No Quantity							46767			0
S3	2009	2009	2009	2	0	2	Export	144	Sri Lanka	LKA	818	Egypt	EGY								09	MISC.EDIBLE PRODUCTS ETC	1	No Quantity							42363			0
S3	2009	2009	2009	2	0	2	Export	144	Sri Lanka	LKA	826	United Kingdom	GBR								09	MISC.EDIBLE PRODUCTS ETC	1	No Quantity							10472998			0
S3	2009	2009	2009	2	0	2	Export	144	Sri Lanka	LKA	842	USA	USA								09	MISC.EDIBLE PRODUCTS ETC	1	No Quantity							869808			0
S3	2009	2009	2009	2	0	2	Export	144	Sri Lanka	LKA	858	Uruguay	URY								09	MISC.EDIBLE PRODUCTS ETC	1	No Quantity							276			0
S3	2009	2009	2009	2	0	2	Export	144	Sri Lanka	LKA	860	Uzbekistan	UZB								09	MISC.EDIBLE PRODUCTS ETC	1	No Quantity							803			0
S3	2009	2009	2009	2	0	2	Export	144	Sri Lanka	LKA	882	Samoa	WSM								09	MISC.EDIBLE PRODUCTS ETC	1	No Quantity							81			0
S3	2009	2009	2009	2	0	2	Export	752	Sweden	SWE	0	World	WLD								09	MISC.EDIBLE PRODUCTS ETC	1	No Quantity							725079573			0
S3	2009	2009	2009	2	0	2	Export	752	Sweden	SWE	8	Albania	ALB								09	MISC.EDIBLE PRODUCTS ETC	1	No Quantity							3023			0
S3	2009	2009	2009	2	0	2	Export	752	Sweden	SWE	24	Angola	AGO								09	MISC.EDIBLE PRODUCTS ETC	1	No Quantity							394			0
S3	2009	2009	2009	2	0	2	Export	752	Sweden	SWE	32	Argentina	ARG								09	MISC.EDIBLE PRODUCTS ETC	1	No Quantity							118956			0
S3	2009	2009	2009	2	0	2	Export	752	Sweden	SWE	36	Australia	AUS								09	MISC.EDIBLE PRODUCTS ETC	1	No Quantity							4358916			0
S3	2009	2009	2009	2	0	2	Export	752	Sweden	SWE	40	Austria	AUT								09	MISC.EDIBLE PRODUCTS ETC	1	No Quantity							5542298			0
S3	2009	2009	2009	2	0	2	Export	752	Sweden	SWE	50	Bangladesh	BGD								09	MISC.EDIBLE PRODUCTS ETC	1	No Quantity							398930			0
S3	2009	2009	2009	2	0	2	Export	752	Sweden	SWE	51	Armenia	ARM								09	MISC.EDIBLE PRODUCTS ETC	1	No Quantity							12356			0
S3	2009	2009	2009	2	0	2	Export	752	Sweden	SWE	52	Barbados	BRB								09	MISC.EDIBLE PRODUCTS ETC	1	No Quantity							3696574			0
S3	2009	2009	2009	2	0	2	Export	752	Sweden	SWE	56	Belgium	BEL								09	MISC.EDIBLE PRODUCTS ETC	1	No Quantity							8235305			0
S3	2009	2009	2009	2	0	2	Export	752	Sweden	SWE	68	Bolivia (Plurinational State of)	BOL								09	MISC.EDIBLE PRODUCTS ETC	1	No Quantity							15905			0
S3	2009	2009	2009	2	0	2	Export	752	Sweden	SWE	70	Bosnia Herzegovina	BIH								09	MISC.EDIBLE PRODUCTS ETC	1	No Quantity							14722			0
S3	2009	2009	2009	2	0	2	Export	752	Sweden	SWE	72	Botswana	BWA								09	MISC.EDIBLE PRODUCTS ETC	1	No Quantity							1183			0
S3	2009	2009	2009	2	0	2	Export	752	Sweden	SWE	76	Brazil	BRA								09	MISC.EDIBLE PRODUCTS ETC	1	No Quantity							841499			0
S3	2009	2009	2009	2	0	2	Export	752	Sweden	SWE	100	Bulgaria	BGR								09	MISC.EDIBLE PRODUCTS ETC	1	No Quantity							4142561			0
S3	2009	2009	2009	2	0	2	Export	752	Sweden	SWE	112	Belarus	BLR								09	MISC.EDIBLE PRODUCTS ETC	1	No Quantity							506976			0
S3	2009	2009	2009	2	0	2	Export	752	Sweden	SWE	124	Canada	CAN								09	MISC.EDIBLE PRODUCTS ETC	1	No Quantity							12835550			0
S3	2009	2009	2009	2	0	2	Export	752	Sweden	SWE	132	Cabo Verde	CPV								09	MISC.EDIBLE PRODUCTS ETC	1	No Quantity							3155			0
S3	2009	2009	2009	2	0	2	Export	752	Sweden	SWE	144	Sri Lanka	LKA								09	MISC.EDIBLE PRODUCTS ETC	1	No Quantity							85175			0
S3	2009	2009	2009	2	0	2	Export	752	Sweden	SWE	152	Chile	CHL								09	MISC.EDIBLE PRODUCTS ETC	1	No Quantity							895259			0
S3	2009	2009	2009	2	0	2	Export	752	Sweden	SWE	156	China	CHN								09	MISC.EDIBLE PRODUCTS ETC	1	No Quantity							2083373			0
S3	2009	2009	2009	2	0	2	Export	752	Sweden	SWE	170	Colombia	COL								09	MISC.EDIBLE PRODUCTS ETC	1	No Quantity							142616			0
S3	2009	2009	2009	2	0	2	Export	752	Sweden	SWE	188	Costa Rica	CRI								09	MISC.EDIBLE PRODUCTS ETC	1	No Quantity							26026			0
S3	2009	2009	2009	2	0	2	Export	752	Sweden	SWE	191	Croatia	HRV								09	MISC.EDIBLE PRODUCTS ETC	1	No Quantity							2339687			0
S3	2009	2009	2009	2	0	2	Export	752	Sweden	SWE	196	Cyprus	CYP								09	MISC.EDIBLE PRODUCTS ETC	1	No Quantity							572566			0
S3	2009	2009	2009	2	0	2	Export	752	Sweden	SWE	203	Czechia	CZE								09	MISC.EDIBLE PRODUCTS ETC	1	No Quantity							16240189			0
S3	2009	2009	2009	2	0	2	Export	752	Sweden	SWE	208	Denmark	DNK								09	MISC.EDIBLE PRODUCTS ETC	1	No Quantity							92095082			0
S3	2009	2009	2009	2	0	2	Export	752	Sweden	SWE	214	Dominican Rep.	DOM								09	MISC.EDIBLE PRODUCTS ETC	1	No Quantity							820205			0
S3	2009	2009	2009	2	0	2	Export	752	Sweden	SWE	233	Estonia	EST								09	MISC.EDIBLE PRODUCTS ETC	1	No Quantity							5565827			0
S3	2009	2009	2009	2	0	2	Export	752	Sweden	SWE	234	Faeroe Isds	FRO								09	MISC.EDIBLE PRODUCTS ETC	1	No Quantity							394724			0
S3	2009	2009	2009	2	0	2	Export	752	Sweden	SWE	238	Falkland Isds (Malvinas)	FLK								09	MISC.EDIBLE PRODUCTS ETC	1	No Quantity							6046			0
S3	2009	2009	2009	2	0	2	Export	752	Sweden	SWE	246	Finland	FIN								09	MISC.EDIBLE PRODUCTS ETC	1	No Quantity							148527680			0
S3	2009	2009	2009	2	0	2	Export	752	Sweden	SWE	251	France	FRA								09	MISC.EDIBLE PRODUCTS ETC	1	No Quantity							21341102			0
S3	2009	2009	2009	2	0	2	Export	752	Sweden	SWE	268	Georgia	GEO								09	MISC.EDIBLE PRODUCTS ETC	1	No Quantity							215567			0
S3	2009	2009	2009	2	0	2	Export	752	Sweden	SWE	270	Gambia	GMB								09	MISC.EDIBLE PRODUCTS ETC	1	No Quantity							13144			0
S3	2009	2009	2009	2	0	2	Export	752	Sweden	SWE	276	Germany	DEU								09	MISC.EDIBLE PRODUCTS ETC	1	No Quantity							28775129			0
S3	2009	2009	2009	2	0	2	Export	752	Sweden	SWE	300	Greece	GRC								09	MISC.EDIBLE PRODUCTS ETC	1	No Quantity							2296968			0
S3	2009	2009	2009	2	0	2	Export	752	Sweden	SWE	304	Greenland	GRL								09	MISC.EDIBLE PRODUCTS ETC	1	No Quantity							19716			0
S3	2009	2009	2009	2	0	2	Export	752	Sweden	SWE	320	Guatemala	GTM								09	MISC.EDIBLE PRODUCTS ETC	1	No Quantity							1052			0
S3	2009	2009	2009	2	0	2	Export	752	Sweden	SWE	328	Guyana	GUY								09	MISC.EDIBLE PRODUCTS ETC	1	No Quantity							539705			0
S3	2009	2009	2009	2	0	2	Export	752	Sweden	SWE	332	Haiti	HTI								09	MISC.EDIBLE PRODUCTS ETC	1	No Quantity							101737			0
S3	2009	2009	2009	2	0	2	Export	752	Sweden	SWE	340	Honduras	HND								09	MISC.EDIBLE PRODUCTS ETC	1	No Quantity							263			0
S3	2009	2009	2009	2	0	2	Export	752	Sweden	SWE	344	China, Hong Kong SAR	HKG								09	MISC.EDIBLE PRODUCTS ETC	1	No Quantity							1114375			0
S3	2009	2009	2009	2	0	2	Export	752	Sweden	SWE	348	Hungary	HUN								09	MISC.EDIBLE PRODUCTS ETC	1	No Quantity							2320365			0
S3	2009	2009	2009	2	0	2	Export	752	Sweden	SWE	352	Iceland	ISL								09	MISC.EDIBLE PRODUCTS ETC	1	No Quantity							4493251			0
S3	2009	2009	2009	2	0	2	Export	752	Sweden	SWE	360	Indonesia	IDN								09	MISC.EDIBLE PRODUCTS ETC	1	No Quantity							11173			0
S3	2009	2009	2009	2	0	2	Export	752	Sweden	SWE	364	Iran	IRN								09	MISC.EDIBLE PRODUCTS ETC	1	No Quantity							585579			0
S3	2009	2009	2009	2	0	2	Export	752	Sweden	SWE	368	Iraq	IRQ								09	MISC.EDIBLE PRODUCTS ETC	1	No Quantity							3023			0
S3	2009	2009	2009	2	0	2	Export	752	Sweden	SWE	372	Ireland	IRL								09	MISC.EDIBLE PRODUCTS ETC	1	No Quantity							1821144			0
S3	2009	2009	2009	2	0	2	Export	752	Sweden	SWE	376	Israel	ISR								09	MISC.EDIBLE PRODUCTS ETC	1	No Quantity							65327			0
S3	2009	2009	2009	2	0	2	Export	752	Sweden	SWE	381	Italy	ITA								09	MISC.EDIBLE PRODUCTS ETC	1	No Quantity							7247510			0
S3	2009	2009	2009	2	0	2	Export	752	Sweden	SWE	392	Japan	JPN								09	MISC.EDIBLE PRODUCTS ETC	1	No Quantity							16431308			0
S3	2009	2009	2009	2	0	2	Export	752	Sweden	SWE	398	Kazakhstan	KAZ								09	MISC.EDIBLE PRODUCTS ETC	1	No Quantity							364623			0
S3	2009	2009	2009	2	0	2	Export	752	Sweden	SWE	410	Rep. of Korea	KOR								09	MISC.EDIBLE PRODUCTS ETC	1	No Quantity							666811			0
S3	2009	2009	2009	2	0	2	Export	752	Sweden	SWE	414	Kuwait	KWT								09	MISC.EDIBLE PRODUCTS ETC	1	No Quantity							92010			0
S3	2009	2009	2009	2	0	2	Export	752	Sweden	SWE	417	Kyrgyzstan	KGZ								09	MISC.EDIBLE PRODUCTS ETC	1	No Quantity							63356			0
S3	2009	2009	2009	2	0	2	Export	752	Sweden	SWE	422	Lebanon	LBN								09	MISC.EDIBLE PRODUCTS ETC	1	No Quantity							39301			0
S3	2009	2009	2009	2	0	2	Export	752	Sweden	SWE	428	Latvia	LVA								09	MISC.EDIBLE PRODUCTS ETC	1	No Quantity							4178445			0
S3	2009	2009	2009	2	0	2	Export	752	Sweden	SWE	440	Lithuania	LTU								09	MISC.EDIBLE PRODUCTS ETC	1	No Quantity							5670587			0
S3	2009	2009	2009	2	0	2	Export	752	Sweden	SWE	442	Luxembourg	LUX								09	MISC.EDIBLE PRODUCTS ETC	1	No Quantity							176002			0
S3	2009	2009	2009	2	0	2	Export	752	Sweden	SWE	458	Malaysia	MYS								09	MISC.EDIBLE PRODUCTS ETC	1	No Quantity							426401			0
S3	2009	2009	2009	2	0	2	Export	752	Sweden	SWE	470	Malta	MLT								09	MISC.EDIBLE PRODUCTS ETC	1	No Quantity							3418			0
S3	2009	2009	2009	2	0	2	Export	752	Sweden	SWE	484	Mexico	MEX								09	MISC.EDIBLE PRODUCTS ETC	1	No Quantity							529847			0
S3	2009	2009	2009	2	0	2	Export	752	Sweden	SWE	490	Other Asia, nes									09	MISC.EDIBLE PRODUCTS ETC	1	No Quantity							589522			0
S3	2009	2009	2009	2	0	2	Export	752	Sweden	SWE	496	Mongolia	MNG								09	MISC.EDIBLE PRODUCTS ETC	1	No Quantity							14459			0
S3	2009	2009	2009	2	0	2	Export	752	Sweden	SWE	498	Rep. of Moldova	MDA								09	MISC.EDIBLE PRODUCTS ETC	1	No Quantity							9070			0
S3	2009	2009	2009	2	0	2	Export	752	Sweden	SWE	504	Morocco	MAR								09	MISC.EDIBLE PRODUCTS ETC	1	No Quantity							652746			0
S3	2009	2009	2009	2	0	2	Export	752	Sweden	SWE	508	Mozambique	MOZ								09	MISC.EDIBLE PRODUCTS ETC	1	No Quantity							7887			0
S3	2009	2009	2009	2	0	2	Export	752	Sweden	SWE	528	Netherlands	NLD								09	MISC.EDIBLE PRODUCTS ETC	1	No Quantity							5821615			0
S3	2009	2009	2009	2	0	2	Export	752	Sweden	SWE	530	Neth. Antilles	ANT								09	MISC.EDIBLE PRODUCTS ETC	1	No Quantity							1577			0
S3	2009	2009	2009	2	0	2	Export	752	Sweden	SWE	554	New Zealand	NZL								09	MISC.EDIBLE PRODUCTS ETC	1	No Quantity							755272			0
S3	2009	2009	2009	2	0	2	Export	752	Sweden	SWE	566	Nigeria	NGA								09	MISC.EDIBLE PRODUCTS ETC	1	No Quantity							1446			0
S3	2009	2009	2009	2	0	2	Export	752	Sweden	SWE	579	Norway	NOR								09	MISC.EDIBLE PRODUCTS ETC	1	No Quantity							96587939			0
S3	2009	2009	2009	2	0	2	Export	752	Sweden	SWE	581	United States Minor Outlying Islands	UMI								09	MISC.EDIBLE PRODUCTS ETC	1	No Quantity							9990			0
S3	2009	2009	2009	2	0	2	Export	752	Sweden	SWE	586	Pakistan	PAK								09	MISC.EDIBLE PRODUCTS ETC	1	No Quantity							387363			0
S3	2009	2009	2009	2	0	2	Export	752	Sweden	SWE	591	Panama	PAN								09	MISC.EDIBLE PRODUCTS ETC	1	No Quantity							6966			0
S3	2009	2009	2009	2	0	2	Export	752	Sweden	SWE	608	Philippines	PHL								09	MISC.EDIBLE PRODUCTS ETC	1	No Quantity							10121			0
S3	2009	2009	2009	2	0	2	Export	752	Sweden	SWE	616	Poland	POL								09	MISC.EDIBLE PRODUCTS ETC	1	No Quantity							19962526			0
S3	2009	2009	2009	2	0	2	Export	752	Sweden	SWE	620	Portugal	PRT								09	MISC.EDIBLE PRODUCTS ETC	1	No Quantity							882115			0
S3	2009	2009	2009	2	0	2	Export	752	Sweden	SWE	634	Qatar	QAT								09	MISC.EDIBLE PRODUCTS ETC	1	No Quantity							1446			0
S3	2009	2009	2009	2	0	2	Export	752	Sweden	SWE	642	Romania	ROU								09	MISC.EDIBLE PRODUCTS ETC	1	No Quantity							6044411			0
S3	2009	2009	2009	2	0	2	Export	752	Sweden	SWE	643	Russian Federation	RUS								09	MISC.EDIBLE PRODUCTS ETC	1	No Quantity							29006732			0
S3	2009	2009	2009	2	0	2	Export	752	Sweden	SWE	682	Saudi Arabia	SAU								09	MISC.EDIBLE PRODUCTS ETC	1	No Quantity							378030			0
S3	2009	2009	2009	2	0	2	Export	752	Sweden	SWE	688	Serbia	SRB								09	MISC.EDIBLE PRODUCTS ETC	1	No Quantity							195062			0
S3	2009	2009	2009	2	0	2	Export	752	Sweden	SWE	699	India	IND								09	MISC.EDIBLE PRODUCTS ETC	1	No Quantity							5126			0
S3	2009	2009	2009	2	0	2	Export	752	Sweden	SWE	702	Singapore	SGP								09	MISC.EDIBLE PRODUCTS ETC	1	No Quantity							223716			0
S3	2009	2009	2009	2	0	2	Export	752	Sweden	SWE	703	Slovakia	SVK								09	MISC.EDIBLE PRODUCTS ETC	1	No Quantity							2858099			0
S3	2009	2009	2009	2	0	2	Export	752	Sweden	SWE	704	Viet Nam	VNM								09	MISC.EDIBLE PRODUCTS ETC	1	No Quantity							106995			0
S3	2009	2009	2009	2	0	2	Export	752	Sweden	SWE	705	Slovenia	SVN								09	MISC.EDIBLE PRODUCTS ETC	1	No Quantity							646043			0
S3	2009	2009	2009	2	0	2	Export	752	Sweden	SWE	710	South Africa	ZAF								09	MISC.EDIBLE PRODUCTS ETC	1	No Quantity							997259			0
S3	2009	2009	2009	2	0	2	Export	752	Sweden	SWE	724	Spain	ESP								09	MISC.EDIBLE PRODUCTS ETC	1	No Quantity							9277780			0
S3	2009	2009	2009	2	0	2	Export	752	Sweden	SWE	736	Fmr Sudan	SDN								09	MISC.EDIBLE PRODUCTS ETC	1	No Quantity							526			0
S3	2009	2009	2009	2	0	2	Export	752	Sweden	SWE	757	Switzerland	CHE								09	MISC.EDIBLE PRODUCTS ETC	1	No Quantity							3269516			0
S3	2009	2009	2009	2	0	2	Export	752	Sweden	SWE	760	Syria	SYR								09	MISC.EDIBLE PRODUCTS ETC	1	No Quantity							4097476			0
S3	2009	2009	2009	2	0	2	Export	752	Sweden	SWE	764	Thailand	THA								09	MISC.EDIBLE PRODUCTS ETC	1	No Quantity							101211			0
S3	2009	2009	2009	2	0	2	Export	752	Sweden	SWE	784	United Arab Emirates	ARE								09	MISC.EDIBLE PRODUCTS ETC	1	No Quantity							57309			0
S3	2009	2009	2009	2	0	2	Export	752	Sweden	SWE	792	Turkey	TUR								09	MISC.EDIBLE PRODUCTS ETC	1	No Quantity							951122			0
S3	2009	2009	2009	2	0	2	Export	752	Sweden	SWE	795	Turkmenistan	TKM								09	MISC.EDIBLE PRODUCTS ETC	1	No Quantity							789			0
S3	2009	2009	2009	2	0	2	Export	752	Sweden	SWE	800	Uganda	UGA								09	MISC.EDIBLE PRODUCTS ETC	1	No Quantity							43639			0
S3	2009	2009	2009	2	0	2	Export	752	Sweden	SWE	804	Ukraine	UKR								09	MISC.EDIBLE PRODUCTS ETC	1	No Quantity							40128395			0
S3	2009	2009	2009	2	0	2	Export	752	Sweden	SWE	807	North Macedonia	MKD								09	MISC.EDIBLE PRODUCTS ETC	1	No Quantity							279579			0
S3	2009	2009	2009	2	0	2	Export	752	Sweden	SWE	818	Egypt	EGY								09	MISC.EDIBLE PRODUCTS ETC	1	No Quantity							1268426			0
S3	2009	2009	2009	2	0	2	Export	752	Sweden	SWE	826	United Kingdom	GBR								09	MISC.EDIBLE PRODUCTS ETC	1	No Quantity							43733748			0
S3	2009	2009	2009	2	0	2	Export	752	Sweden	SWE	842	USA	USA								09	MISC.EDIBLE PRODUCTS ETC	1	No Quantity							45525712			0
S3	2009	2009	2009	2	0	2	Export	752	Sweden	SWE	858	Uruguay	URY								09	MISC.EDIBLE PRODUCTS ETC	1	No Quantity							24711			0
S3	2009	2009	2009	2	0	2	Export	752	Sweden	SWE	860	Uzbekistan	UZB								09	MISC.EDIBLE PRODUCTS ETC	1	No Quantity							12224			0
S3	2009	2009	2009	2	0	2	Export	752	Sweden	SWE	862	Venezuela	VEN								09	MISC.EDIBLE PRODUCTS ETC	1	No Quantity							12881			0
S3	2009	2009	2009	2	0	2	Export	144	Sri Lanka	LKA	0	World	WLD								11	BEVERAGES	1	No Quantity							2795731			0
S3	2009	2009	2009	2	0	2	Export	144	Sri Lanka	LKA	36	Australia	AUS								11	BEVERAGES	1	No Quantity							98569			0
S3	2009	2009	2009	2	0	2	Export	144	Sri Lanka	LKA	40	Austria	AUT								11	BEVERAGES	1	No Quantity							14844			0
S3	2009	2009	2009	2	0	2	Export	144	Sri Lanka	LKA	48	Bahrain	BHR								11	BEVERAGES	1	No Quantity							233			0
S3	2009	2009	2009	2	0	2	Export	144	Sri Lanka	LKA	50	Bangladesh	BGD								11	BEVERAGES	1	No Quantity							10237			0
S3	2009	2009	2009	2	0	2	Export	144	Sri Lanka	LKA	56	Belgium	BEL								11	BEVERAGES	1	No Quantity							699			0
S3	2009	2009	2009	2	0	2	Export	144	Sri Lanka	LKA	124	Canada	CAN								11	BEVERAGES	1	No Quantity							111416			0
S3	2009	2009	2009	2	0	2	Export	144	Sri Lanka	LKA	196	Cyprus	CYP								11	BEVERAGES	1	No Quantity							9844			0
S3	2009	2009	2009	2	0	2	Export	144	Sri Lanka	LKA	203	Czechia	CZE								11	BEVERAGES	1	No Quantity							329			0
S3	2009	2009	2009	2	0	2	Export	144	Sri Lanka	LKA	208	Denmark	DNK								11	BEVERAGES	1	No Quantity							3245			0
S3	2009	2009	2009	2	0	2	Export	144	Sri Lanka	LKA	251	France	FRA								11	BEVERAGES	1	No Quantity							152743			0
S3	2009	2009	2009	2	0	2	Export	144	Sri Lanka	LKA	276	Germany	DEU								11	BEVERAGES	1	No Quantity							22273			0
S3	2009	2009	2009	2	0	2	Export	144	Sri Lanka	LKA	288	Ghana	GHA								11	BEVERAGES	1	No Quantity							30945			0
S3	2009	2009	2009	2	0	2	Export	144	Sri Lanka	LKA	344	China, Hong Kong SAR	HKG								11	BEVERAGES	1	No Quantity							100			0
S3	2009	2009	2009	2	0	2	Export	144	Sri Lanka	LKA	381	Italy	ITA								11	BEVERAGES	1	No Quantity							208167			0
S3	2009	2009	2009	2	0	2	Export	144	Sri Lanka	LKA	392	Japan	JPN								11	BEVERAGES	1	No Quantity							76742			0
S3	2009	2009	2009	2	0	2	Export	144	Sri Lanka	LKA	414	Kuwait	KWT								11	BEVERAGES	1	No Quantity							103			0
S3	2009	2009	2009	2	0	2	Export	144	Sri Lanka	LKA	422	Lebanon	LBN								11	BEVERAGES	1	No Quantity							2310			0
S3	2009	2009	2009	2	0	2	Export	144	Sri Lanka	LKA	458	Malaysia	MYS								11	BEVERAGES	1	No Quantity							15692			0
S3	2009	2009	2009	2	0	2	Export	144	Sri Lanka	LKA	462	Maldives	MDV								11	BEVERAGES	1	No Quantity							965670			0
S3	2009	2009	2009	2	0	2	Export	144	Sri Lanka	LKA	528	Netherlands	NLD								11	BEVERAGES	1	No Quantity							24881			0
S3	2009	2009	2009	2	0	2	Export	144	Sri Lanka	LKA	554	New Zealand	NZL								11	BEVERAGES	1	No Quantity							25850			0
S3	2009	2009	2009	2	0	2	Export	144	Sri Lanka	LKA	579	Norway	NOR								11	BEVERAGES	1	No Quantity							4978			0
S3	2009	2009	2009	2	0	2	Export	144	Sri Lanka	LKA	634	Qatar	QAT								11	BEVERAGES	1	No Quantity							5467			0
S3	2009	2009	2009	2	0	2	Export	144	Sri Lanka	LKA	690	Seychelles	SYC								11	BEVERAGES	1	No Quantity							131211			0
S3	2009	2009	2009	2	0	2	Export	144	Sri Lanka	LKA	699	India	IND								11	BEVERAGES	1	No Quantity							7286			0
S3	2009	2009	2009	2	0	2	Export	144	Sri Lanka	LKA	702	Singapore	SGP								11	BEVERAGES	1	No Quantity							45596			0
S3	2009	2009	2009	2	0	2	Export	144	Sri Lanka	LKA	752	Sweden	SWE								11	BEVERAGES	1	No Quantity							1485			0
S3	2009	2009	2009	2	0	2	Export	144	Sri Lanka	LKA	757	Switzerland	CHE								11	BEVERAGES	1	No Quantity							47524			0
S3	2009	2009	2009	2	0	2	Export	144	Sri Lanka	LKA	784	United Arab Emirates	ARE								11	BEVERAGES	1	No Quantity							56			0
S3	2009	2009	2009	2	0	2	Export	144	Sri Lanka	LKA	826	United Kingdom	GBR								11	BEVERAGES	1	No Quantity							345866			0
S3	2009	2009	2009	2	0	2	Export	144	Sri Lanka	LKA	842	USA	USA								11	BEVERAGES	1	No Quantity							430342			0
S3	2009	2009	2009	2	0	2	Export	144	Sri Lanka	LKA	894	Zambia	ZMB								11	BEVERAGES	1	No Quantity							1029			0
S3	2009	2009	2009	2	0	2	Export	752	Sweden	SWE	0	World	WLD								11	BEVERAGES	1	No Quantity							833952578			0
S3	2009	2009	2009	2	0	2	Export	752	Sweden	SWE	4	Afghanistan	AFG								11	BEVERAGES	1	No Quantity							2103			0
S3	2009	2009	2009	2	0	2	Export	752	Sweden	SWE	8	Albania	ALB								11	BEVERAGES	1	No Quantity							526			0
S3	2009	2009	2009	2	0	2	Export	752	Sweden	SWE	20	Andorra	AND								11	BEVERAGES	1	No Quantity							221482			0
S3	2009	2009	2009	2	0	2	Export	752	Sweden	SWE	24	Angola	AGO								11	BEVERAGES	1	No Quantity							131			0
S3	2009	2009	2009	2	0	2	Export	752	Sweden	SWE	31	Azerbaijan	AZE								11	BEVERAGES	1	No Quantity							394			0
S3	2009	2009	2009	2	0	2	Export	752	Sweden	SWE	32	Argentina	ARG								11	BEVERAGES	1	No Quantity							1104911			0
S3	2009	2009	2009	2	0	2	Export	752	Sweden	SWE	36	Australia	AUS								11	BEVERAGES	1	No Quantity							7659189			0
S3	2009	2009	2009	2	0	2	Export	752	Sweden	SWE	40	Austria	AUT								11	BEVERAGES	1	No Quantity							3409765			0
S3	2009	2009	2009	2	0	2	Export	752	Sweden	SWE	44	Bahamas	BHS								11	BEVERAGES	1	No Quantity							1252521			0
S3	2009	2009	2009	2	0	2	Export	752	Sweden	SWE	48	Bahrain	BHR								11	BEVERAGES	1	No Quantity							62304			0
S3	2009	2009	2009	2	0	2	Export	752	Sweden	SWE	50	Bangladesh	BGD								11	BEVERAGES	1	No Quantity							131			0
S3	2009	2009	2009	2	0	2	Export	752	Sweden	SWE	52	Barbados	BRB								11	BEVERAGES	1	No Quantity							1127650			0
S3	2009	2009	2009	2	0	2	Export	752	Sweden	SWE	56	Belgium	BEL								11	BEVERAGES	1	No Quantity							2944720			0
S3	2009	2009	2009	2	0	2	Export	752	Sweden	SWE	60	Bermuda	BMU								11	BEVERAGES	1	No Quantity							135912			0
S3	2009	2009	2009	2	0	2	Export	752	Sweden	SWE	68	Bolivia (Plurinational State of)	BOL								11	BEVERAGES	1	No Quantity							395512			0
S3	2009	2009	2009	2	0	2	Export	752	Sweden	SWE	76	Brazil	BRA								11	BEVERAGES	1	No Quantity							8780925			0
S3	2009	2009	2009	2	0	2	Export	752	Sweden	SWE	92	Br. Virgin Isds	VGB								11	BEVERAGES	1	No Quantity							173242			0
S3	2009	2009	2009	2	0	2	Export	752	Sweden	SWE	100	Bulgaria	BGR								11	BEVERAGES	1	No Quantity							1052333			0
S3	2009	2009	2009	2	0	2	Export	752	Sweden	SWE	116	Cambodia	KHM								11	BEVERAGES	1	No Quantity							263			0
S3	2009	2009	2009	2	0	2	Export	752	Sweden	SWE	124	Canada	CAN								11	BEVERAGES	1	No Quantity							22080469			0
S3	2009	2009	2009	2	0	2	Export	752	Sweden	SWE	136	Cayman Isds	CYM								11	BEVERAGES	1	No Quantity							175871			0
S3	2009	2009	2009	2	0	2	Export	752	Sweden	SWE	152	Chile	CHL								11	BEVERAGES	1	No Quantity							3612056			0
S3	2009	2009	2009	2	0	2	Export	752	Sweden	SWE	156	China	CHN								11	BEVERAGES	1	No Quantity							991081			0
S3	2009	2009	2009	2	0	2	Export	752	Sweden	SWE	170	Colombia	COL								11	BEVERAGES	1	No Quantity							946390			0
S3	2009	2009	2009	2	0	2	Export	752	Sweden	SWE	178	Congo	COG								11	BEVERAGES	1	No Quantity							1314			0
S3	2009	2009	2009	2	0	2	Export	752	Sweden	SWE	188	Costa Rica	CRI								11	BEVERAGES	1	No Quantity							235283			0
S3	2009	2009	2009	2	0	2	Export	752	Sweden	SWE	191	Croatia	HRV								11	BEVERAGES	1	No Quantity							113830			0
S3	2009	2009	2009	2	0	2	Export	752	Sweden	SWE	192	Cuba	CUB								11	BEVERAGES	1	No Quantity							98714			0
S3	2009	2009	2009	2	0	2	Export	752	Sweden	SWE	196	Cyprus	CYP								11	BEVERAGES	1	No Quantity							2554334			0
S3	2009	2009	2009	2	0	2	Export	752	Sweden	SWE	203	Czechia	CZE								11	BEVERAGES	1	No Quantity							2816563			0
S3	2009	2009	2009	2	0	2	Export	752	Sweden	SWE	208	Denmark	DNK								11	BEVERAGES	1	No Quantity							71559201			0
S3	2009	2009	2009	2	0	2	Export	752	Sweden	SWE	214	Dominican Rep.	DOM								11	BEVERAGES	1	No Quantity							740682			0
S3	2009	2009	2009	2	0	2	Export	752	Sweden	SWE	218	Ecuador	ECU								11	BEVERAGES	1	No Quantity							61515			0
S3	2009	2009	2009	2	0	2	Export	752	Sweden	SWE	222	El Salvador	SLV								11	BEVERAGES	1	No Quantity							358577			0
S3	2009	2009	2009	2	0	2	Export	752	Sweden	SWE	231	Ethiopia	ETH								11	BEVERAGES	1	No Quantity							138015			0
S3	2009	2009	2009	2	0	2	Export	752	Sweden	SWE	233	Estonia	EST								11	BEVERAGES	1	No Quantity							6296650			0
S3	2009	2009	2009	2	0	2	Export	752	Sweden	SWE	234	Faeroe Isds	FRO								11	BEVERAGES	1	No Quantity							96479			0
S3	2009	2009	2009	2	0	2	Export	752	Sweden	SWE	246	Finland	FIN								11	BEVERAGES	1	No Quantity							27695587			0
S3	2009	2009	2009	2	0	2	Export	752	Sweden	SWE	251	France	FRA								11	BEVERAGES	1	No Quantity							22459025			0
S3	2009	2009	2009	2	0	2	Export	752	Sweden	SWE	258	French Polynesia	PYF								11	BEVERAGES	1	No Quantity							88067			0
S3	2009	2009	2009	2	0	2	Export	752	Sweden	SWE	268	Georgia	GEO								11	BEVERAGES	1	No Quantity							1183			0
S3	2009	2009	2009	2	0	2	Export	752	Sweden	SWE	276	Germany	DEU								11	BEVERAGES	1	No Quantity							75181641			0
S3	2009	2009	2009	2	0	2	Export	752	Sweden	SWE	288	Ghana	GHA								11	BEVERAGES	1	No Quantity							47582			0
S3	2009	2009	2009	2	0	2	Export	752	Sweden	SWE	300	Greece	GRC								11	BEVERAGES	1	No Quantity							13331091			0
S3	2009	2009	2009	2	0	2	Export	752	Sweden	SWE	304	Greenland	GRL								11	BEVERAGES	1	No Quantity							12356			0
S3	2009	2009	2009	2	0	2	Export	752	Sweden	SWE	320	Guatemala	GTM								11	BEVERAGES	1	No Quantity							299296			0
S3	2009	2009	2009	2	0	2	Export	752	Sweden	SWE	328	Guyana	GUY								11	BEVERAGES	1	No Quantity							30100			0
S3	2009	2009	2009	2	0	2	Export	752	Sweden	SWE	340	Honduras	HND								11	BEVERAGES	1	No Quantity							611210			0
S3	2009	2009	2009	2	0	2	Export	752	Sweden	SWE	344	China, Hong Kong SAR	HKG								11	BEVERAGES	1	No Quantity							1078228			0
S3	2009	2009	2009	2	0	2	Export	752	Sweden	SWE	348	Hungary	HUN								11	BEVERAGES	1	No Quantity							406685			0
S3	2009	2009	2009	2	0	2	Export	752	Sweden	SWE	352	Iceland	ISL								11	BEVERAGES	1	No Quantity							708347			0
S3	2009	2009	2009	2	0	2	Export	752	Sweden	SWE	360	Indonesia	IDN								11	BEVERAGES	1	No Quantity							131			0
S3	2009	2009	2009	2	0	2	Export	752	Sweden	SWE	368	Iraq	IRQ								11	BEVERAGES	1	No Quantity							3196565			0
S3	2009	2009	2009	2	0	2	Export	752	Sweden	SWE	372	Ireland	IRL								11	BEVERAGES	1	No Quantity							24921217			0
S3	2009	2009	2009	2	0	2	Export	752	Sweden	SWE	376	Israel	ISR								11	BEVERAGES	1	No Quantity							7273141			0
S3	2009	2009	2009	2	0	2	Export	752	Sweden	SWE	381	Italy	ITA								11	BEVERAGES	1	No Quantity							8046552			0
S3	2009	2009	2009	2	0	2	Export	752	Sweden	SWE	388	Jamaica	JAM								11	BEVERAGES	1	No Quantity							294958			0
S3	2009	2009	2009	2	0	2	Export	752	Sweden	SWE	392	Japan	JPN								11	BEVERAGES	1	No Quantity							1099259			0
S3	2009	2009	2009	2	0	2	Export	752	Sweden	SWE	398	Kazakhstan	KAZ								11	BEVERAGES	1	No Quantity							93456			0
S3	2009	2009	2009	2	0	2	Export	752	Sweden	SWE	400	Jordan	JOR								11	BEVERAGES	1	No Quantity							369618			0
S3	2009	2009	2009	2	0	2	Export	752	Sweden	SWE	410	Rep. of Korea	KOR								11	BEVERAGES	1	No Quantity							1351892			0
S3	2009	2009	2009	2	0	2	Export	752	Sweden	SWE	422	Lebanon	LBN								11	BEVERAGES	1	No Quantity							1553526			0
S3	2009	2009	2009	2	0	2	Export	752	Sweden	SWE	428	Latvia	LVA								11	BEVERAGES	1	No Quantity							2160267			0
S3	2009	2009	2009	2	0	2	Export	752	Sweden	SWE	430	Liberia	LBR								11	BEVERAGES	1	No Quantity							2366			0
S3	2009	2009	2009	2	0	2	Export	752	Sweden	SWE	440	Lithuania	LTU								11	BEVERAGES	1	No Quantity							3568417			0
S3	2009	2009	2009	2	0	2	Export	752	Sweden	SWE	442	Luxembourg	LUX								11	BEVERAGES	1	No Quantity							18928			0
S3	2009	2009	2009	2	0	2	Export	752	Sweden	SWE	458	Malaysia	MYS								11	BEVERAGES	1	No Quantity							249479			0
S3	2009	2009	2009	2	0	2	Export	752	Sweden	SWE	470	Malta	MLT								11	BEVERAGES	1	No Quantity							41405			0
S3	2009	2009	2009	2	0	2	Export	752	Sweden	SWE	484	Mexico	MEX								11	BEVERAGES	1	No Quantity							17879153			0
S3	2009	2009	2009	2	0	2	Export	752	Sweden	SWE	490	Other Asia, nes									11	BEVERAGES	1	No Quantity							2365187			0
S3	2009	2009	2009	2	0	2	Export	752	Sweden	SWE	499	Montenegro	MNE								11	BEVERAGES	1	No Quantity							3680			0
S3	2009	2009	2009	2	0	2	Export	752	Sweden	SWE	504	Morocco	MAR								11	BEVERAGES	1	No Quantity							2128590			0
S3	2009	2009	2009	2	0	2	Export	752	Sweden	SWE	528	Netherlands	NLD								11	BEVERAGES	1	No Quantity							2623999			0
S3	2009	2009	2009	2	0	2	Export	752	Sweden	SWE	530	Neth. Antilles	ANT								11	BEVERAGES	1	No Quantity							606478			0
S3	2009	2009	2009	2	0	2	Export	752	Sweden	SWE	533	Aruba	ABW								11	BEVERAGES	1	No Quantity							1775271			0
S3	2009	2009	2009	2	0	2	Export	752	Sweden	SWE	554	New Zealand	NZL								11	BEVERAGES	1	No Quantity							1972698			0
S3	2009	2009	2009	2	0	2	Export	752	Sweden	SWE	558	Nicaragua	NIC								11	BEVERAGES	1	No Quantity							263			0
S3	2009	2009	2009	2	0	2	Export	752	Sweden	SWE	579	Norway	NOR								11	BEVERAGES	1	No Quantity							33858034			0
S3	2009	2009	2009	2	0	2	Export	752	Sweden	SWE	586	Pakistan	PAK								11	BEVERAGES	1	No Quantity							3549			0
S3	2009	2009	2009	2	0	2	Export	752	Sweden	SWE	591	Panama	PAN								11	BEVERAGES	1	No Quantity							2049724			0
S3	2009	2009	2009	2	0	2	Export	752	Sweden	SWE	600	Paraguay	PRY								11	BEVERAGES	1	No Quantity							1027754			0
S3	2009	2009	2009	2	0	2	Export	752	Sweden	SWE	604	Peru	PER								11	BEVERAGES	1	No Quantity							691128			0
S3	2009	2009	2009	2	0	2	Export	752	Sweden	SWE	616	Poland	POL								11	BEVERAGES	1	No Quantity							9297102			0
S3	2009	2009	2009	2	0	2	Export	752	Sweden	SWE	620	Portugal	PRT								11	BEVERAGES	1	No Quantity							2174595			0
S3	2009	2009	2009	2	0	2	Export	752	Sweden	SWE	634	Qatar	QAT								11	BEVERAGES	1	No Quantity							189015			0
S3	2009	2009	2009	2	0	2	Export	752	Sweden	SWE	642	Romania	ROU								11	BEVERAGES	1	No Quantity							1675242			0
S3	2009	2009	2009	2	0	2	Export	752	Sweden	SWE	643	Russian Federation	RUS								11	BEVERAGES	1	No Quantity							502770			0
S3	2009	2009	2009	2	0	2	Export	752	Sweden	SWE	646	Rwanda	RWA								11	BEVERAGES	1	No Quantity							2629			0
S3	2009	2009	2009	2	0	2	Export	752	Sweden	SWE	659	Saint Kitts and Nevis	KNA								11	BEVERAGES	1	No Quantity							31941			0
S3	2009	2009	2009	2	0	2	Export	752	Sweden	SWE	670	Saint Vincent and the Grenadines	VCT								11	BEVERAGES	1	No Quantity							4206			0
S3	2009	2009	2009	2	0	2	Export	752	Sweden	SWE	682	Saudi Arabia	SAU								11	BEVERAGES	1	No Quantity							7887			0
S3	2009	2009	2009	2	0	2	Export	752	Sweden	SWE	688	Serbia	SRB								11	BEVERAGES	1	No Quantity							263			0
S3	2009	2009	2009	2	0	2	Export	752	Sweden	SWE	699	India	IND								11	BEVERAGES	1	No Quantity							536288			0
S3	2009	2009	2009	2	0	2	Export	752	Sweden	SWE	702	Singapore	SGP								11	BEVERAGES	1	No Quantity							5956870			0
S3	2009	2009	2009	2	0	2	Export	752	Sweden	SWE	703	Slovakia	SVK								11	BEVERAGES	1	No Quantity							163910			0
S3	2009	2009	2009	2	0	2	Export	752	Sweden	SWE	705	Slovenia	SVN								11	BEVERAGES	1	No Quantity							587025			0
S3	2009	2009	2009	2	0	2	Export	752	Sweden	SWE	710	South Africa	ZAF								11	BEVERAGES	1	No Quantity							1835997			0
S3	2009	2009	2009	2	0	2	Export	752	Sweden	SWE	716	Zimbabwe	ZWE								11	BEVERAGES	1	No Quantity							526			0
S3	2009	2009	2009	2	0	2	Export	752	Sweden	SWE	724	Spain	ESP								11	BEVERAGES	1	No Quantity							22806167			0
S3	2009	2009	2009	2	0	2	Export	752	Sweden	SWE	736	Fmr Sudan	SDN								11	BEVERAGES	1	No Quantity							4075			0
S3	2009	2009	2009	2	0	2	Export	752	Sweden	SWE	740	Suriname	SUR								11	BEVERAGES	1	No Quantity							290752			0
S3	2009	2009	2009	2	0	2	Export	752	Sweden	SWE	748	Swaziland	SWZ								11	BEVERAGES	1	No Quantity							1840			0
S3	2009	2009	2009	2	0	2	Export	752	Sweden	SWE	757	Switzerland	CHE								11	BEVERAGES	1	No Quantity							4469197			0
S3	2009	2009	2009	2	0	2	Export	752	Sweden	SWE	760	Syria	SYR								11	BEVERAGES	1	No Quantity							98714			0
S3	2009	2009	2009	2	0	2	Export	752	Sweden	SWE	764	Thailand	THA								11	BEVERAGES	1	No Quantity							666022			0
S3	2009	2009	2009	2	0	2	Export	752	Sweden	SWE	780	Trinidad and Tobago	TTO								11	BEVERAGES	1	No Quantity							870679			0
S3	2009	2009	2009	2	0	2	Export	752	Sweden	SWE	784	United Arab Emirates	ARE								11	BEVERAGES	1	No Quantity							3485082			0
S3	2009	2009	2009	2	0	2	Export	752	Sweden	SWE	792	Turkey	TUR								11	BEVERAGES	1	No Quantity							2064708			0
S3	2009	2009	2009	2	0	2	Export	752	Sweden	SWE	795	Turkmenistan	TKM								11	BEVERAGES	1	No Quantity							1183			0
S3	2009	2009	2009	2	0	2	Export	752	Sweden	SWE	796	Turks and Caicos Isds	TCA								11	BEVERAGES	1	No Quantity							37330			0
S3	2009	2009	2009	2	0	2	Export	752	Sweden	SWE	804	Ukraine	UKR								11	BEVERAGES	1	No Quantity							135124			0
S3	2009	2009	2009	2	0	2	Export	752	Sweden	SWE	826	United Kingdom	GBR								11	BEVERAGES	1	No Quantity							27027725			0
S3	2009	2009	2009	2	0	2	Export	752	Sweden	SWE	842	USA	USA								11	BEVERAGES	1	No Quantity							342992489			0
S3	2009	2009	2009	2	0	2	Export	752	Sweden	SWE	854	Burkina Faso	BFA								11	BEVERAGES	1	No Quantity							920			0
S3	2009	2009	2009	2	0	2	Export	752	Sweden	SWE	858	Uruguay	URY								11	BEVERAGES	1	No Quantity							834269			0
S3	2009	2009	2009	2	0	2	Export	752	Sweden	SWE	862	Venezuela	VEN								11	BEVERAGES	1	No Quantity							818759			0
S3	2009	2009	2009	2	0	2	Export	752	Sweden	SWE	894	Zambia	ZMB								11	BEVERAGES	1	No Quantity							3155			0
S3	2009	2009	2009	2	0	2	Export	144	Sri Lanka	LKA	0	World	WLD								12	TOBACCO,TOBACCO MANUFACT	1	No Quantity							57843828			0
S3	2009	2009	2009	2	0	2	Export	144	Sri Lanka	LKA	56	Belgium	BEL								12	TOBACCO,TOBACCO MANUFACT	1	No Quantity							15290634			0
S3	2009	2009	2009	2	0	2	Export	144	Sri Lanka	LKA	156	China	CHN								12	TOBACCO,TOBACCO MANUFACT	1	No Quantity							90811			0
S3	2009	2009	2009	2	0	2	Export	144	Sri Lanka	LKA	208	Denmark	DNK								12	TOBACCO,TOBACCO MANUFACT	1	No Quantity							3374			0
S3	2009	2009	2009	2	0	2	Export	144	Sri Lanka	LKA	276	Germany	DEU								12	TOBACCO,TOBACCO MANUFACT	1	No Quantity							255671			0
S3	2009	2009	2009	2	0	2	Export	144	Sri Lanka	LKA	364	Iran	IRN								12	TOBACCO,TOBACCO MANUFACT	1	No Quantity							371661			0
S3	2009	2009	2009	2	0	2	Export	144	Sri Lanka	LKA	372	Ireland	IRL								12	TOBACCO,TOBACCO MANUFACT	1	No Quantity							2526810			0
S3	2009	2009	2009	2	0	2	Export	144	Sri Lanka	LKA	381	Italy	ITA								12	TOBACCO,TOBACCO MANUFACT	1	No Quantity							6287989			0
S3	2009	2009	2009	2	0	2	Export	144	Sri Lanka	LKA	422	Lebanon	LBN								12	TOBACCO,TOBACCO MANUFACT	1	No Quantity							71			0
S3	2009	2009	2009	2	0	2	Export	144	Sri Lanka	LKA	458	Malaysia	MYS								12	TOBACCO,TOBACCO MANUFACT	1	No Quantity							85053			0
S3	2009	2009	2009	2	0	2	Export	144	Sri Lanka	LKA	462	Maldives	MDV								12	TOBACCO,TOBACCO MANUFACT	1	No Quantity							427081			0
S3	2009	2009	2009	2	0	2	Export	144	Sri Lanka	LKA	528	Netherlands	NLD								12	TOBACCO,TOBACCO MANUFACT	1	No Quantity							26325051			0
S3	2009	2009	2009	2	0	2	Export	144	Sri Lanka	LKA	608	Philippines	PHL								12	TOBACCO,TOBACCO MANUFACT	1	No Quantity							450430			0
S3	2009	2009	2009	2	0	2	Export	144	Sri Lanka	LKA	643	Russian Federation	RUS								12	TOBACCO,TOBACCO MANUFACT	1	No Quantity							56108			0
S3	2009	2009	2009	2	0	2	Export	144	Sri Lanka	LKA	724	Spain	ESP								12	TOBACCO,TOBACCO MANUFACT	1	No Quantity							4207308			0
S3	2009	2009	2009	2	0	2	Export	144	Sri Lanka	LKA	757	Switzerland	CHE								12	TOBACCO,TOBACCO MANUFACT	1	No Quantity							6210			0
S3	2009	2009	2009	2	0	2	Export	144	Sri Lanka	LKA	826	United Kingdom	GBR								12	TOBACCO,TOBACCO MANUFACT	1	No Quantity							944316			0
S3	2009	2009	2009	2	0	2	Export	144	Sri Lanka	LKA	842	USA	USA								12	TOBACCO,TOBACCO MANUFACT	1	No Quantity							515249			0
S3	2009	2009	2009	2	0	2	Export	752	Sweden	SWE	0	World	WLD								12	TOBACCO,TOBACCO MANUFACT	1	No Quantity							65417654			0
S3	2009	2009	2009	2	0	2	Export	752	Sweden	SWE	4	Afghanistan	AFG								12	TOBACCO,TOBACCO MANUFACT	1	No Quantity							143273			0
S3	2009	2009	2009	2	0	2	Export	752	Sweden	SWE	36	Australia	AUS								12	TOBACCO,TOBACCO MANUFACT	1	No Quantity							13144			0
S3	2009	2009	2009	2	0	2	Export	752	Sweden	SWE	56	Belgium	BEL								12	TOBACCO,TOBACCO MANUFACT	1	No Quantity							131			0
S3	2009	2009	2009	2	0	2	Export	752	Sweden	SWE	70	Bosnia Herzegovina	BIH								12	TOBACCO,TOBACCO MANUFACT	1	No Quantity							366989			0
S3	2009	2009	2009	2	0	2	Export	752	Sweden	SWE	76	Brazil	BRA								12	TOBACCO,TOBACCO MANUFACT	1	No Quantity							526			0
S3	2009	2009	2009	2	0	2	Export	752	Sweden	SWE	124	Canada	CAN								12	TOBACCO,TOBACCO MANUFACT	1	No Quantity							55469			0
S3	2009	2009	2009	2	0	2	Export	752	Sweden	SWE	144	Sri Lanka	LKA								12	TOBACCO,TOBACCO MANUFACT	1	No Quantity							1183			0
S3	2009	2009	2009	2	0	2	Export	752	Sweden	SWE	152	Chile	CHL								12	TOBACCO,TOBACCO MANUFACT	1	No Quantity							3812			0
S3	2009	2009	2009	2	0	2	Export	752	Sweden	SWE	191	Croatia	HRV								12	TOBACCO,TOBACCO MANUFACT	1	No Quantity							66379			0
S3	2009	2009	2009	2	0	2	Export	752	Sweden	SWE	203	Czechia	CZE								12	TOBACCO,TOBACCO MANUFACT	1	No Quantity							27734			0
S3	2009	2009	2009	2	0	2	Export	752	Sweden	SWE	208	Denmark	DNK								12	TOBACCO,TOBACCO MANUFACT	1	No Quantity							4116666			0
S3	2009	2009	2009	2	0	2	Export	752	Sweden	SWE	233	Estonia	EST								12	TOBACCO,TOBACCO MANUFACT	1	No Quantity							789			0
S3	2009	2009	2009	2	0	2	Export	752	Sweden	SWE	246	Finland	FIN								12	TOBACCO,TOBACCO MANUFACT	1	No Quantity							571646			0
S3	2009	2009	2009	2	0	2	Export	752	Sweden	SWE	258	French Polynesia	PYF								12	TOBACCO,TOBACCO MANUFACT	1	No Quantity							394			0
S3	2009	2009	2009	2	0	2	Export	752	Sweden	SWE	270	Gambia	GMB								12	TOBACCO,TOBACCO MANUFACT	1	No Quantity							17219			0
S3	2009	2009	2009	2	0	2	Export	752	Sweden	SWE	276	Germany	DEU								12	TOBACCO,TOBACCO MANUFACT	1	No Quantity							6144045			0
S3	2009	2009	2009	2	0	2	Export	752	Sweden	SWE	300	Greece	GRC								12	TOBACCO,TOBACCO MANUFACT	1	No Quantity							394			0
S3	2009	2009	2009	2	0	2	Export	752	Sweden	SWE	304	Greenland	GRL								12	TOBACCO,TOBACCO MANUFACT	1	No Quantity							24974			0
S3	2009	2009	2009	2	0	2	Export	752	Sweden	SWE	324	Guinea	GIN								12	TOBACCO,TOBACCO MANUFACT	1	No Quantity							223716			0
S3	2009	2009	2009	2	0	2	Export	752	Sweden	SWE	352	Iceland	ISL								12	TOBACCO,TOBACCO MANUFACT	1	No Quantity							156680			0
S3	2009	2009	2009	2	0	2	Export	752	Sweden	SWE	360	Indonesia	IDN								12	TOBACCO,TOBACCO MANUFACT	1	No Quantity							394			0
S3	2009	2009	2009	2	0	2	Export	752	Sweden	SWE	368	Iraq	IRQ								12	TOBACCO,TOBACCO MANUFACT	1	No Quantity							920			0
S3	2009	2009	2009	2	0	2	Export	752	Sweden	SWE	372	Ireland	IRL								12	TOBACCO,TOBACCO MANUFACT	1	No Quantity							38907			0
S3	2009	2009	2009	2	0	2	Export	752	Sweden	SWE	376	Israel	ISR								12	TOBACCO,TOBACCO MANUFACT	1	No Quantity							920			0
S3	2009	2009	2009	2	0	2	Export	752	Sweden	SWE	381	Italy	ITA								12	TOBACCO,TOBACCO MANUFACT	1	No Quantity							131			0
S3	2009	2009	2009	2	0	2	Export	752	Sweden	SWE	392	Japan	JPN								12	TOBACCO,TOBACCO MANUFACT	1	No Quantity							6309			0
S3	2009	2009	2009	2	0	2	Export	752	Sweden	SWE	458	Malaysia	MYS								12	TOBACCO,TOBACCO MANUFACT	1	No Quantity							32729			0
S3	2009	2009	2009	2	0	2	Export	752	Sweden	SWE	490	Other Asia, nes									12	TOBACCO,TOBACCO MANUFACT	1	No Quantity							1577			0
S3	2009	2009	2009	2	0	2	Export	752	Sweden	SWE	579	Norway	NOR								12	TOBACCO,TOBACCO MANUFACT	1	No Quantity							50838248			0
S3	2009	2009	2009	2	0	2	Export	752	Sweden	SWE	586	Pakistan	PAK								12	TOBACCO,TOBACCO MANUFACT	1	No Quantity							526			0
S3	2009	2009	2009	2	0	2	Export	752	Sweden	SWE	608	Philippines	PHL								12	TOBACCO,TOBACCO MANUFACT	1	No Quantity							2103			0
S3	2009	2009	2009	2	0	2	Export	752	Sweden	SWE	620	Portugal	PRT								12	TOBACCO,TOBACCO MANUFACT	1	No Quantity							263			0
S3	2009	2009	2009	2	0	2	Export	752	Sweden	SWE	643	Russian Federation	RUS								12	TOBACCO,TOBACCO MANUFACT	1	No Quantity							578350			0
S3	2009	2009	2009	2	0	2	Export	752	Sweden	SWE	682	Saudi Arabia	SAU								12	TOBACCO,TOBACCO MANUFACT	1	No Quantity							7098			0
S3	2009	2009	2009	2	0	2	Export	752	Sweden	SWE	688	Serbia	SRB								12	TOBACCO,TOBACCO MANUFACT	1	No Quantity							34832			0
S3	2009	2009	2009	2	0	2	Export	752	Sweden	SWE	699	India	IND								12	TOBACCO,TOBACCO MANUFACT	1	No Quantity							29838			0
S3	2009	2009	2009	2	0	2	Export	752	Sweden	SWE	705	Slovenia	SVN								12	TOBACCO,TOBACCO MANUFACT	1	No Quantity							286809			0
S3	2009	2009	2009	2	0	2	Export	752	Sweden	SWE	710	South Africa	ZAF								12	TOBACCO,TOBACCO MANUFACT	1	No Quantity							151685			0
S3	2009	2009	2009	2	0	2	Export	752	Sweden	SWE	724	Spain	ESP								12	TOBACCO,TOBACCO MANUFACT	1	No Quantity							313097			0
S3	2009	2009	2009	2	0	2	Export	752	Sweden	SWE	757	Switzerland	CHE								12	TOBACCO,TOBACCO MANUFACT	1	No Quantity							17482			0
S3	2009	2009	2009	2	0	2	Export	752	Sweden	SWE	764	Thailand	THA								12	TOBACCO,TOBACCO MANUFACT	1	No Quantity							22740			0
S3	2009	2009	2009	2	0	2	Export	752	Sweden	SWE	784	United Arab Emirates	ARE								12	TOBACCO,TOBACCO MANUFACT	1	No Quantity							49028			0
S3	2009	2009	2009	2	0	2	Export	752	Sweden	SWE	792	Turkey	TUR								12	TOBACCO,TOBACCO MANUFACT	1	No Quantity							10121			0
S3	2009	2009	2009	2	0	2	Export	752	Sweden	SWE	826	United Kingdom	GBR								12	TOBACCO,TOBACCO MANUFACT	1	No Quantity							131			0
S3	2009	2009	2009	2	0	2	Export	752	Sweden	SWE	842	USA	USA								12	TOBACCO,TOBACCO MANUFACT	1	No Quantity							1058248			0
S3	2009	2009	2009	2	0	2	Export	144	Sri Lanka	LKA	0	World	WLD								21	HIDES,SKINS,FURSKINS,RAW	1	No Quantity							744			0
S3	2009	2009	2009	2	0	2	Export	144	Sri Lanka	LKA	699	India	IND								21	HIDES,SKINS,FURSKINS,RAW	1	No Quantity							744			0
S3	2009	2009	2009	2	0	2	Export	752	Sweden	SWE	0	World	WLD								21	HIDES,SKINS,FURSKINS,RAW	1	No Quantity							48142218			0
S3	2009	2009	2009	2	0	2	Export	752	Sweden	SWE	36	Australia	AUS								21	HIDES,SKINS,FURSKINS,RAW	1	No Quantity							1577			0
S3	2009	2009	2009	2	0	2	Export	752	Sweden	SWE	40	Austria	AUT								21	HIDES,SKINS,FURSKINS,RAW	1	No Quantity							113304			0
S3	2009	2009	2009	2	0	2	Export	752	Sweden	SWE	70	Bosnia Herzegovina	BIH								21	HIDES,SKINS,FURSKINS,RAW	1	No Quantity							1229519			0
S3	2009	2009	2009	2	0	2	Export	752	Sweden	SWE	124	Canada	CAN								21	HIDES,SKINS,FURSKINS,RAW	1	No Quantity							3943			0
S3	2009	2009	2009	2	0	2	Export	752	Sweden	SWE	156	China	CHN								21	HIDES,SKINS,FURSKINS,RAW	1	No Quantity							9362166			0
S3	2009	2009	2009	2	0	2	Export	752	Sweden	SWE	208	Denmark	DNK								21	HIDES,SKINS,FURSKINS,RAW	1	No Quantity							6773000			0
S3	2009	2009	2009	2	0	2	Export	752	Sweden	SWE	246	Finland	FIN								21	HIDES,SKINS,FURSKINS,RAW	1	No Quantity							5698978			0
S3	2009	2009	2009	2	0	2	Export	752	Sweden	SWE	251	France	FRA								21	HIDES,SKINS,FURSKINS,RAW	1	No Quantity							131			0
S3	2009	2009	2009	2	0	2	Export	752	Sweden	SWE	276	Germany	DEU								21	HIDES,SKINS,FURSKINS,RAW	1	No Quantity							1577449			0
S3	2009	2009	2009	2	0	2	Export	752	Sweden	SWE	300	Greece	GRC								21	HIDES,SKINS,FURSKINS,RAW	1	No Quantity							68613			0
S3	2009	2009	2009	2	0	2	Export	752	Sweden	SWE	344	China, Hong Kong SAR	HKG								21	HIDES,SKINS,FURSKINS,RAW	1	No Quantity							2370708			0
S3	2009	2009	2009	2	0	2	Export	752	Sweden	SWE	352	Iceland	ISL								21	HIDES,SKINS,FURSKINS,RAW	1	No Quantity							2629			0
S3	2009	2009	2009	2	0	2	Export	752	Sweden	SWE	381	Italy	ITA								21	HIDES,SKINS,FURSKINS,RAW	1	No Quantity							9939201			0
S3	2009	2009	2009	2	0	2	Export	752	Sweden	SWE	392	Japan	JPN								21	HIDES,SKINS,FURSKINS,RAW	1	No Quantity							30495			0
S3	2009	2009	2009	2	0	2	Export	752	Sweden	SWE	410	Rep. of Korea	KOR								21	HIDES,SKINS,FURSKINS,RAW	1	No Quantity							239884			0
S3	2009	2009	2009	2	0	2	Export	752	Sweden	SWE	490	Other Asia, nes									21	HIDES,SKINS,FURSKINS,RAW	1	No Quantity							90301			0
S3	2009	2009	2009	2	0	2	Export	752	Sweden	SWE	528	Netherlands	NLD								21	HIDES,SKINS,FURSKINS,RAW	1	No Quantity							238569			0
S3	2009	2009	2009	2	0	2	Export	752	Sweden	SWE	579	Norway	NOR								21	HIDES,SKINS,FURSKINS,RAW	1	No Quantity							1094264			0
S3	2009	2009	2009	2	0	2	Export	752	Sweden	SWE	699	India	IND								21	HIDES,SKINS,FURSKINS,RAW	1	No Quantity							509342			0
S3	2009	2009	2009	2	0	2	Export	752	Sweden	SWE	703	Slovakia	SVK								21	HIDES,SKINS,FURSKINS,RAW	1	No Quantity							451376			0
S3	2009	2009	2009	2	0	2	Export	752	Sweden	SWE	704	Viet Nam	VNM								21	HIDES,SKINS,FURSKINS,RAW	1	No Quantity							38776			0
S3	2009	2009	2009	2	0	2	Export	752	Sweden	SWE	724	Spain	ESP								21	HIDES,SKINS,FURSKINS,RAW	1	No Quantity							47320			0
S3	2009	2009	2009	2	0	2	Export	752	Sweden	SWE	757	Switzerland	CHE								21	HIDES,SKINS,FURSKINS,RAW	1	No Quantity							2235			0
S3	2009	2009	2009	2	0	2	Export	752	Sweden	SWE	764	Thailand	THA								21	HIDES,SKINS,FURSKINS,RAW	1	No Quantity							190198			0
S3	2009	2009	2009	2	0	2	Export	752	Sweden	SWE	784	United Arab Emirates	ARE								21	HIDES,SKINS,FURSKINS,RAW	1	No Quantity							90433			0
S3	2009	2009	2009	2	0	2	Export	752	Sweden	SWE	792	Turkey	TUR								21	HIDES,SKINS,FURSKINS,RAW	1	No Quantity							251976			0
S3	2009	2009	2009	2	0	2	Export	752	Sweden	SWE	807	North Macedonia	MKD								21	HIDES,SKINS,FURSKINS,RAW	1	No Quantity							109886			0
S3	2009	2009	2009	2	0	2	Export	752	Sweden	SWE	826	United Kingdom	GBR								21	HIDES,SKINS,FURSKINS,RAW	1	No Quantity							180471			0
S3	2009	2009	2009	2	0	2	Export	752	Sweden	SWE	842	USA	USA								21	HIDES,SKINS,FURSKINS,RAW	1	No Quantity							6240130			0
S3	2009	2009	2009	2	0	2	Export	752	Sweden	SWE	858	Uruguay	URY								21	HIDES,SKINS,FURSKINS,RAW	1	No Quantity							1195344			0
S3	2009	2009	2009	2	0	2	Export	144	Sri Lanka	LKA	0	World	WLD								22	OIL SEED,OLEAGINUS FRUIT	1	No Quantity							5451508			0
S3	2009	2009	2009	2	0	2	Export	144	Sri Lanka	LKA	36	Australia	AUS								22	OIL SEED,OLEAGINUS FRUIT	1	No Quantity							2562			0
S3	2009	2009	2009	2	0	2	Export	144	Sri Lanka	LKA	40	Austria	AUT								22	OIL SEED,OLEAGINUS FRUIT	1	No Quantity							1046			0
S3	2009	2009	2009	2	0	2	Export	144	Sri Lanka	LKA	48	Bahrain	BHR								22	OIL SEED,OLEAGINUS FRUIT	1	No Quantity							218			0
S3	2009	2009	2009	2	0	2	Export	144	Sri Lanka	LKA	50	Bangladesh	BGD								22	OIL SEED,OLEAGINUS FRUIT	1	No Quantity							297430			0
S3	2009	2009	2009	2	0	2	Export	144	Sri Lanka	LKA	56	Belgium	BEL								22	OIL SEED,OLEAGINUS FRUIT	1	No Quantity							10575			0
S3	2009	2009	2009	2	0	2	Export	144	Sri Lanka	LKA	104	Myanmar	MMR								22	OIL SEED,OLEAGINUS FRUIT	1	No Quantity							6101			0
S3	2009	2009	2009	2	0	2	Export	144	Sri Lanka	LKA	124	Canada	CAN								22	OIL SEED,OLEAGINUS FRUIT	1	No Quantity							6			0
S3	2009	2009	2009	2	0	2	Export	144	Sri Lanka	LKA	196	Cyprus	CYP								22	OIL SEED,OLEAGINUS FRUIT	1	No Quantity							207			0
S3	2009	2009	2009	2	0	2	Export	144	Sri Lanka	LKA	208	Denmark	DNK								22	OIL SEED,OLEAGINUS FRUIT	1	No Quantity							184			0
S3	2009	2009	2009	2	0	2	Export	144	Sri Lanka	LKA	276	Germany	DEU								22	OIL SEED,OLEAGINUS FRUIT	1	No Quantity							276			0
S3	2009	2009	2009	2	0	2	Export	144	Sri Lanka	LKA	381	Italy	ITA								22	OIL SEED,OLEAGINUS FRUIT	1	No Quantity							4977			0
S3	2009	2009	2009	2	0	2	Export	144	Sri Lanka	LKA	392	Japan	JPN								22	OIL SEED,OLEAGINUS FRUIT	1	No Quantity							1173			0
S3	2009	2009	2009	2	0	2	Export	144	Sri Lanka	LKA	400	Jordan	JOR								22	OIL SEED,OLEAGINUS FRUIT	1	No Quantity							35932			0
S3	2009	2009	2009	2	0	2	Export	144	Sri Lanka	LKA	410	Rep. of Korea	KOR								22	OIL SEED,OLEAGINUS FRUIT	1	No Quantity							10407			0
S3	2009	2009	2009	2	0	2	Export	144	Sri Lanka	LKA	414	Kuwait	KWT								22	OIL SEED,OLEAGINUS FRUIT	1	No Quantity							26			0
S3	2009	2009	2009	2	0	2	Export	144	Sri Lanka	LKA	462	Maldives	MDV								22	OIL SEED,OLEAGINUS FRUIT	1	No Quantity							3485			0
S3	2009	2009	2009	2	0	2	Export	144	Sri Lanka	LKA	490	Other Asia, nes									22	OIL SEED,OLEAGINUS FRUIT	1	No Quantity							1462602			0
S3	2009	2009	2009	2	0	2	Export	144	Sri Lanka	LKA	579	Norway	NOR								22	OIL SEED,OLEAGINUS FRUIT	1	No Quantity							579			0
S3	2009	2009	2009	2	0	2	Export	144	Sri Lanka	LKA	586	Pakistan	PAK								22	OIL SEED,OLEAGINUS FRUIT	1	No Quantity							3400486			0
S3	2009	2009	2009	2	0	2	Export	144	Sri Lanka	LKA	634	Qatar	QAT								22	OIL SEED,OLEAGINUS FRUIT	1	No Quantity							35			0
S3	2009	2009	2009	2	0	2	Export	144	Sri Lanka	LKA	682	Saudi Arabia	SAU								22	OIL SEED,OLEAGINUS FRUIT	1	No Quantity							5699			0
S3	2009	2009	2009	2	0	2	Export	144	Sri Lanka	LKA	690	Seychelles	SYC								22	OIL SEED,OLEAGINUS FRUIT	1	No Quantity							292			0
S3	2009	2009	2009	2	0	2	Export	144	Sri Lanka	LKA	702	Singapore	SGP								22	OIL SEED,OLEAGINUS FRUIT	1	No Quantity							153342			0
S3	2009	2009	2009	2	0	2	Export	144	Sri Lanka	LKA	703	Slovakia	SVK								22	OIL SEED,OLEAGINUS FRUIT	1	No Quantity							8070			0
S3	2009	2009	2009	2	0	2	Export	144	Sri Lanka	LKA	757	Switzerland	CHE								22	OIL SEED,OLEAGINUS FRUIT	1	No Quantity							3792			0
S3	2009	2009	2009	2	0	2	Export	144	Sri Lanka	LKA	784	United Arab Emirates	ARE								22	OIL SEED,OLEAGINUS FRUIT	1	No Quantity							12089			0
S3	2009	2009	2009	2	0	2	Export	144	Sri Lanka	LKA	826	United Kingdom	GBR								22	OIL SEED,OLEAGINUS FRUIT	1	No Quantity							29393			0
S3	2009	2009	2009	2	0	2	Export	144	Sri Lanka	LKA	842	USA	USA								22	OIL SEED,OLEAGINUS FRUIT	1	No Quantity							525			0
S3	2009	2009	2009	2	0	2	Export	752	Sweden	SWE	0	World	WLD								22	OIL SEED,OLEAGINUS FRUIT	1	No Quantity							15391067			0
S3	2009	2009	2009	2	0	2	Export	752	Sweden	SWE	40	Austria	AUT								22	OIL SEED,OLEAGINUS FRUIT	1	No Quantity							9990			0
S3	2009	2009	2009	2	0	2	Export	752	Sweden	SWE	56	Belgium	BEL								22	OIL SEED,OLEAGINUS FRUIT	1	No Quantity							4540439			0
S3	2009	2009	2009	2	0	2	Export	752	Sweden	SWE	124	Canada	CAN								22	OIL SEED,OLEAGINUS FRUIT	1	No Quantity							263			0
S3	2009	2009	2009	2	0	2	Export	752	Sweden	SWE	208	Denmark	DNK								22	OIL SEED,OLEAGINUS FRUIT	1	No Quantity							1951667			0
S3	2009	2009	2009	2	0	2	Export	752	Sweden	SWE	233	Estonia	EST								22	OIL SEED,OLEAGINUS FRUIT	1	No Quantity							212543			0
S3	2009	2009	2009	2	0	2	Export	752	Sweden	SWE	246	Finland	FIN								22	OIL SEED,OLEAGINUS FRUIT	1	No Quantity							998705			0
S3	2009	2009	2009	2	0	2	Export	752	Sweden	SWE	276	Germany	DEU								22	OIL SEED,OLEAGINUS FRUIT	1	No Quantity							3389392			0
S3	2009	2009	2009	2	0	2	Export	752	Sweden	SWE	352	Iceland	ISL								22	OIL SEED,OLEAGINUS FRUIT	1	No Quantity							9070			0
S3	2009	2009	2009	2	0	2	Export	752	Sweden	SWE	372	Ireland	IRL								22	OIL SEED,OLEAGINUS FRUIT	1	No Quantity							6572			0
S3	2009	2009	2009	2	0	2	Export	752	Sweden	SWE	381	Italy	ITA								22	OIL SEED,OLEAGINUS FRUIT	1	No Quantity							19848			0
S3	2009	2009	2009	2	0	2	Export	752	Sweden	SWE	422	Lebanon	LBN								22	OIL SEED,OLEAGINUS FRUIT	1	No Quantity							23923			0
S3	2009	2009	2009	2	0	2	Export	752	Sweden	SWE	428	Latvia	LVA								22	OIL SEED,OLEAGINUS FRUIT	1	No Quantity							1133434			0
S3	2009	2009	2009	2	0	2	Export	752	Sweden	SWE	440	Lithuania	LTU								22	OIL SEED,OLEAGINUS FRUIT	1	No Quantity							402479			0
S3	2009	2009	2009	2	0	2	Export	752	Sweden	SWE	528	Netherlands	NLD								22	OIL SEED,OLEAGINUS FRUIT	1	No Quantity							22740			0
S3	2009	2009	2009	2	0	2	Export	752	Sweden	SWE	579	Norway	NOR								22	OIL SEED,OLEAGINUS FRUIT	1	No Quantity							2407775			0
S3	2009	2009	2009	2	0	2	Export	752	Sweden	SWE	616	Poland	POL								22	OIL SEED,OLEAGINUS FRUIT	1	No Quantity							172453			0
S3	2009	2009	2009	2	0	2	Export	752	Sweden	SWE	724	Spain	ESP								22	OIL SEED,OLEAGINUS FRUIT	1	No Quantity							2497			0
S3	2009	2009	2009	2	0	2	Export	752	Sweden	SWE	804	Ukraine	UKR								22	OIL SEED,OLEAGINUS FRUIT	1	No Quantity							4601			0
S3	2009	2009	2009	2	0	2	Export	752	Sweden	SWE	818	Egypt	EGY								22	OIL SEED,OLEAGINUS FRUIT	1	No Quantity							131			0
S3	2009	2009	2009	2	0	2	Export	752	Sweden	SWE	826	United Kingdom	GBR								22	OIL SEED,OLEAGINUS FRUIT	1	No Quantity							80969			0
S3	2009	2009	2009	2	0	2	Export	752	Sweden	SWE	842	USA	USA								22	OIL SEED,OLEAGINUS FRUIT	1	No Quantity							1577			0
S3	2009	2009	2009	2	0	2	Export	144	Sri Lanka	LKA	0	World	WLD								23	CRUDE RUBBER	1	No Quantity							99879634			0
S3	2009	2009	2009	2	0	2	Export	144	Sri Lanka	LKA	32	Argentina	ARG								23	CRUDE RUBBER	1	No Quantity							497251			0
S3	2009	2009	2009	2	0	2	Export	144	Sri Lanka	LKA	36	Australia	AUS								23	CRUDE RUBBER	1	No Quantity							14464			0
S3	2009	2009	2009	2	0	2	Export	144	Sri Lanka	LKA	48	Bahrain	BHR								23	CRUDE RUBBER	1	No Quantity							24322			0
S3	2009	2009	2009	2	0	2	Export	144	Sri Lanka	LKA	50	Bangladesh	BGD								23	CRUDE RUBBER	1	No Quantity							658893			0
S3	2009	2009	2009	2	0	2	Export	144	Sri Lanka	LKA	56	Belgium	BEL								23	CRUDE RUBBER	1	No Quantity							651500			0
S3	2009	2009	2009	2	0	2	Export	144	Sri Lanka	LKA	76	Brazil	BRA								23	CRUDE RUBBER	1	No Quantity							148633			0
S3	2009	2009	2009	2	0	2	Export	144	Sri Lanka	LKA	96	Brunei Darussalam	BRN								23	CRUDE RUBBER	1	No Quantity							22830			0
S3	2009	2009	2009	2	0	2	Export	144	Sri Lanka	LKA	100	Bulgaria	BGR								23	CRUDE RUBBER	1	No Quantity							10588			0
S3	2009	2009	2009	2	0	2	Export	144	Sri Lanka	LKA	116	Cambodia	KHM								23	CRUDE RUBBER	1	No Quantity							15926			0
S3	2009	2009	2009	2	0	2	Export	144	Sri Lanka	LKA	124	Canada	CAN								23	CRUDE RUBBER	1	No Quantity							69680			0
S3	2009	2009	2009	2	0	2	Export	144	Sri Lanka	LKA	152	Chile	CHL								23	CRUDE RUBBER	1	No Quantity							368298			0
S3	2009	2009	2009	2	0	2	Export	144	Sri Lanka	LKA	156	China	CHN								23	CRUDE RUBBER	1	No Quantity							4244542			0
S3	2009	2009	2009	2	0	2	Export	144	Sri Lanka	LKA	170	Colombia	COL								23	CRUDE RUBBER	1	No Quantity							155074			0
S3	2009	2009	2009	2	0	2	Export	144	Sri Lanka	LKA	196	Cyprus	CYP								23	CRUDE RUBBER	1	No Quantity							28994			0
S3	2009	2009	2009	2	0	2	Export	144	Sri Lanka	LKA	231	Ethiopia	ETH								23	CRUDE RUBBER	1	No Quantity							638270			0
S3	2009	2009	2009	2	0	2	Export	144	Sri Lanka	LKA	246	Finland	FIN								23	CRUDE RUBBER	1	No Quantity							31815			0
S3	2009	2009	2009	2	0	2	Export	144	Sri Lanka	LKA	251	France	FRA								23	CRUDE RUBBER	1	No Quantity							872388			0
S3	2009	2009	2009	2	0	2	Export	144	Sri Lanka	LKA	276	Germany	DEU								23	CRUDE RUBBER	1	No Quantity							3221192			0
S3	2009	2009	2009	2	0	2	Export	144	Sri Lanka	LKA	300	Greece	GRC								23	CRUDE RUBBER	1	No Quantity							69974			0
S3	2009	2009	2009	2	0	2	Export	144	Sri Lanka	LKA	344	China, Hong Kong SAR	HKG								23	CRUDE RUBBER	1	No Quantity							1330344			0
S3	2009	2009	2009	2	0	2	Export	144	Sri Lanka	LKA	360	Indonesia	IDN								23	CRUDE RUBBER	1	No Quantity							112382			0
S3	2009	2009	2009	2	0	2	Export	144	Sri Lanka	LKA	364	Iran	IRN								23	CRUDE RUBBER	1	No Quantity							96539			0
S3	2009	2009	2009	2	0	2	Export	144	Sri Lanka	LKA	376	Israel	ISR								23	CRUDE RUBBER	1	No Quantity							24332			0
S3	2009	2009	2009	2	0	2	Export	144	Sri Lanka	LKA	381	Italy	ITA								23	CRUDE RUBBER	1	No Quantity							2481419			0
S3	2009	2009	2009	2	0	2	Export	144	Sri Lanka	LKA	388	Jamaica	JAM								23	CRUDE RUBBER	1	No Quantity							58861			0
S3	2009	2009	2009	2	0	2	Export	144	Sri Lanka	LKA	392	Japan	JPN								23	CRUDE RUBBER	1	No Quantity							2914288			0
S3	2009	2009	2009	2	0	2	Export	144	Sri Lanka	LKA	404	Kenya	KEN								23	CRUDE RUBBER	1	No Quantity							746851			0
S3	2009	2009	2009	2	0	2	Export	144	Sri Lanka	LKA	410	Rep. of Korea	KOR								23	CRUDE RUBBER	1	No Quantity							1372180			0
S3	2009	2009	2009	2	0	2	Export	144	Sri Lanka	LKA	422	Lebanon	LBN								23	CRUDE RUBBER	1	No Quantity							87479			0
S3	2009	2009	2009	2	0	2	Export	144	Sri Lanka	LKA	458	Malaysia	MYS								23	CRUDE RUBBER	1	No Quantity							17586524			0
S3	2009	2009	2009	2	0	2	Export	144	Sri Lanka	LKA	462	Maldives	MDV								23	CRUDE RUBBER	1	No Quantity							422369			0
S3	2009	2009	2009	2	0	2	Export	144	Sri Lanka	LKA	466	Mali	MLI								23	CRUDE RUBBER	1	No Quantity							136491			0
S3	2009	2009	2009	2	0	2	Export	144	Sri Lanka	LKA	484	Mexico	MEX								23	CRUDE RUBBER	1	No Quantity							606343			0
S3	2009	2009	2009	2	0	2	Export	144	Sri Lanka	LKA	490	Other Asia, nes									23	CRUDE RUBBER	1	No Quantity							342739			0
S3	2009	2009	2009	2	0	2	Export	144	Sri Lanka	LKA	504	Morocco	MAR								23	CRUDE RUBBER	1	No Quantity							28063			0
S3	2009	2009	2009	2	0	2	Export	144	Sri Lanka	LKA	528	Netherlands	NLD								23	CRUDE RUBBER	1	No Quantity							321539			0
S3	2009	2009	2009	2	0	2	Export	144	Sri Lanka	LKA	554	New Zealand	NZL								23	CRUDE RUBBER	1	No Quantity							1196089			0
S3	2009	2009	2009	2	0	2	Export	144	Sri Lanka	LKA	586	Pakistan	PAK								23	CRUDE RUBBER	1	No Quantity							15796214			0
S3	2009	2009	2009	2	0	2	Export	144	Sri Lanka	LKA	600	Paraguay	PRY								23	CRUDE RUBBER	1	No Quantity							31100			0
S3	2009	2009	2009	2	0	2	Export	144	Sri Lanka	LKA	604	Peru	PER								23	CRUDE RUBBER	1	No Quantity							208605			0
S3	2009	2009	2009	2	0	2	Export	144	Sri Lanka	LKA	608	Philippines	PHL								23	CRUDE RUBBER	1	No Quantity							50833			0
S3	2009	2009	2009	2	0	2	Export	144	Sri Lanka	LKA	616	Poland	POL								23	CRUDE RUBBER	1	No Quantity							606450			0
S3	2009	2009	2009	2	0	2	Export	144	Sri Lanka	LKA	642	Romania	ROU								23	CRUDE RUBBER	1	No Quantity							114645			0
S3	2009	2009	2009	2	0	2	Export	144	Sri Lanka	LKA	643	Russian Federation	RUS								23	CRUDE RUBBER	1	No Quantity							26119			0
S3	2009	2009	2009	2	0	2	Export	144	Sri Lanka	LKA	646	Rwanda	RWA								23	CRUDE RUBBER	1	No Quantity							76			0
S3	2009	2009	2009	2	0	2	Export	144	Sri Lanka	LKA	682	Saudi Arabia	SAU								23	CRUDE RUBBER	1	No Quantity							608544			0
S3	2009	2009	2009	2	0	2	Export	144	Sri Lanka	LKA	699	India	IND								23	CRUDE RUBBER	1	No Quantity							24807270			0
S3	2009	2009	2009	2	0	2	Export	144	Sri Lanka	LKA	702	Singapore	SGP								23	CRUDE RUBBER	1	No Quantity							2071884			0
S3	2009	2009	2009	2	0	2	Export	144	Sri Lanka	LKA	703	Slovakia	SVK								23	CRUDE RUBBER	1	No Quantity							36758			0
S3	2009	2009	2009	2	0	2	Export	144	Sri Lanka	LKA	704	Viet Nam	VNM								23	CRUDE RUBBER	1	No Quantity							2337139			0
S3	2009	2009	2009	2	0	2	Export	144	Sri Lanka	LKA	705	Slovenia	SVN								23	CRUDE RUBBER	1	No Quantity							79671			0
S3	2009	2009	2009	2	0	2	Export	144	Sri Lanka	LKA	710	South Africa	ZAF								23	CRUDE RUBBER	1	No Quantity							1485641			0
S3	2009	2009	2009	2	0	2	Export	144	Sri Lanka	LKA	724	Spain	ESP								23	CRUDE RUBBER	1	No Quantity							772316			0
S3	2009	2009	2009	2	0	2	Export	144	Sri Lanka	LKA	752	Sweden	SWE								23	CRUDE RUBBER	1	No Quantity							33890			0
S3	2009	2009	2009	2	0	2	Export	144	Sri Lanka	LKA	757	Switzerland	CHE								23	CRUDE RUBBER	1	No Quantity							46162			0
S3	2009	2009	2009	2	0	2	Export	144	Sri Lanka	LKA	760	Syria	SYR								23	CRUDE RUBBER	1	No Quantity							616693			0
S3	2009	2009	2009	2	0	2	Export	144	Sri Lanka	LKA	764	Thailand	THA								23	CRUDE RUBBER	1	No Quantity							42146			0
S3	2009	2009	2009	2	0	2	Export	144	Sri Lanka	LKA	784	United Arab Emirates	ARE								23	CRUDE RUBBER	1	No Quantity							781400			0
S3	2009	2009	2009	2	0	2	Export	144	Sri Lanka	LKA	792	Turkey	TUR								23	CRUDE RUBBER	1	No Quantity							1309981			0
S3	2009	2009	2009	2	0	2	Export	144	Sri Lanka	LKA	818	Egypt	EGY								23	CRUDE RUBBER	1	No Quantity							421343			0
S3	2009	2009	2009	2	0	2	Export	144	Sri Lanka	LKA	826	United Kingdom	GBR								23	CRUDE RUBBER	1	No Quantity							515282			0
S3	2009	2009	2009	2	0	2	Export	144	Sri Lanka	LKA	834	United Rep. of Tanzania	TZA								23	CRUDE RUBBER	1	No Quantity							19495			0
S3	2009	2009	2009	2	0	2	Export	144	Sri Lanka	LKA	842	USA	USA								23	CRUDE RUBBER	1	No Quantity							5450509			0
S3	2009	2009	2009	2	0	2	Export	752	Sweden	SWE	0	World	WLD								23	CRUDE RUBBER	1	No Quantity							9719297			0
S3	2009	2009	2009	2	0	2	Export	752	Sweden	SWE	32	Argentina	ARG								23	CRUDE RUBBER	1	No Quantity							2366			0
S3	2009	2009	2009	2	0	2	Export	752	Sweden	SWE	56	Belgium	BEL								23	CRUDE RUBBER	1	No Quantity							50474			0
S3	2009	2009	2009	2	0	2	Export	752	Sweden	SWE	76	Brazil	BRA								23	CRUDE RUBBER	1	No Quantity							2103			0
S3	2009	2009	2009	2	0	2	Export	752	Sweden	SWE	100	Bulgaria	BGR								23	CRUDE RUBBER	1	No Quantity							789			0
S3	2009	2009	2009	2	0	2	Export	752	Sweden	SWE	156	China	CHN								23	CRUDE RUBBER	1	No Quantity							243958			0
S3	2009	2009	2009	2	0	2	Export	752	Sweden	SWE	191	Croatia	HRV								23	CRUDE RUBBER	1	No Quantity							2103			0
S3	2009	2009	2009	2	0	2	Export	752	Sweden	SWE	203	Czechia	CZE								23	CRUDE RUBBER	1	No Quantity							852146			0
S3	2009	2009	2009	2	0	2	Export	752	Sweden	SWE	208	Denmark	DNK								23	CRUDE RUBBER	1	No Quantity							1590067			0
S3	2009	2009	2009	2	0	2	Export	752	Sweden	SWE	233	Estonia	EST								23	CRUDE RUBBER	1	No Quantity							334128			0
S3	2009	2009	2009	2	0	2	Export	752	Sweden	SWE	246	Finland	FIN								23	CRUDE RUBBER	1	No Quantity							2032768			0
S3	2009	2009	2009	2	0	2	Export	752	Sweden	SWE	251	France	FRA								23	CRUDE RUBBER	1	No Quantity							88593			0
S3	2009	2009	2009	2	0	2	Export	752	Sweden	SWE	276	Germany	DEU								23	CRUDE RUBBER	1	No Quantity							761187			0
S3	2009	2009	2009	2	0	2	Export	752	Sweden	SWE	300	Greece	GRC								23	CRUDE RUBBER	1	No Quantity							1314			0
S3	2009	2009	2009	2	0	2	Export	752	Sweden	SWE	352	Iceland	ISL								23	CRUDE RUBBER	1	No Quantity							2497			0
S3	2009	2009	2009	2	0	2	Export	752	Sweden	SWE	372	Ireland	IRL								23	CRUDE RUBBER	1	No Quantity							2497			0
S3	2009	2009	2009	2	0	2	Export	752	Sweden	SWE	381	Italy	ITA								23	CRUDE RUBBER	1	No Quantity							38250			0
S3	2009	2009	2009	2	0	2	Export	752	Sweden	SWE	392	Japan	JPN								23	CRUDE RUBBER	1	No Quantity							59544			0
S3	2009	2009	2009	2	0	2	Export	752	Sweden	SWE	428	Latvia	LVA								23	CRUDE RUBBER	1	No Quantity							12224			0
S3	2009	2009	2009	2	0	2	Export	752	Sweden	SWE	440	Lithuania	LTU								23	CRUDE RUBBER	1	No Quantity							23265			0
S3	2009	2009	2009	2	0	2	Export	752	Sweden	SWE	458	Malaysia	MYS								23	CRUDE RUBBER	1	No Quantity							60990			0
S3	2009	2009	2009	2	0	2	Export	752	Sweden	SWE	528	Netherlands	NLD								23	CRUDE RUBBER	1	No Quantity							188358			0
S3	2009	2009	2009	2	0	2	Export	752	Sweden	SWE	579	Norway	NOR								23	CRUDE RUBBER	1	No Quantity							1284725			0
S3	2009	2009	2009	2	0	2	Export	752	Sweden	SWE	616	Poland	POL								23	CRUDE RUBBER	1	No Quantity							185992			0
S3	2009	2009	2009	2	0	2	Export	752	Sweden	SWE	642	Romania	ROU								23	CRUDE RUBBER	1	No Quantity							789			0
S3	2009	2009	2009	2	0	2	Export	752	Sweden	SWE	643	Russian Federation	RUS								23	CRUDE RUBBER	1	No Quantity							33912			0
S3	2009	2009	2009	2	0	2	Export	752	Sweden	SWE	646	Rwanda	RWA								23	CRUDE RUBBER	1	No Quantity							1972			0
S3	2009	2009	2009	2	0	2	Export	752	Sweden	SWE	682	Saudi Arabia	SAU								23	CRUDE RUBBER	1	No Quantity							57835			0
S3	2009	2009	2009	2	0	2	Export	752	Sweden	SWE	699	India	IND								23	CRUDE RUBBER	1	No Quantity							6966			0
S3	2009	2009	2009	2	0	2	Export	752	Sweden	SWE	703	Slovakia	SVK								23	CRUDE RUBBER	1	No Quantity							16825			0
S3	2009	2009	2009	2	0	2	Export	752	Sweden	SWE	705	Slovenia	SVN								23	CRUDE RUBBER	1	No Quantity							1577			0
S3	2009	2009	2009	2	0	2	Export	752	Sweden	SWE	724	Spain	ESP								23	CRUDE RUBBER	1	No Quantity							226082			0
S3	2009	2009	2009	2	0	2	Export	752	Sweden	SWE	757	Switzerland	CHE								23	CRUDE RUBBER	1	No Quantity							394			0
S3	2009	2009	2009	2	0	2	Export	752	Sweden	SWE	784	United Arab Emirates	ARE								23	CRUDE RUBBER	1	No Quantity							8807			0
S3	2009	2009	2009	2	0	2	Export	752	Sweden	SWE	792	Turkey	TUR								23	CRUDE RUBBER	1	No Quantity							1840			0
S3	2009	2009	2009	2	0	2	Export	752	Sweden	SWE	804	Ukraine	UKR								23	CRUDE RUBBER	1	No Quantity							39564			0
S3	2009	2009	2009	2	0	2	Export	752	Sweden	SWE	826	United Kingdom	GBR								23	CRUDE RUBBER	1	No Quantity							968078			0
S3	2009	2009	2009	2	0	2	Export	752	Sweden	SWE	842	USA	USA								23	CRUDE RUBBER	1	No Quantity							534316			0
S3	2009	2009	2009	2	0	2	Export	144	Sri Lanka	LKA	0	World	WLD								24	CORK AND WOOD	1	No Quantity							3059322			0
S3	2009	2009	2009	2	0	2	Export	144	Sri Lanka	LKA	36	Australia	AUS								24	CORK AND WOOD	1	No Quantity							91716			0
S3	2009	2009	2009	2	0	2	Export	144	Sri Lanka	LKA	56	Belgium	BEL								24	CORK AND WOOD	1	No Quantity							115499			0
S3	2009	2009	2009	2	0	2	Export	144	Sri Lanka	LKA	196	Cyprus	CYP								24	CORK AND WOOD	1	No Quantity							80937			0
S3	2009	2009	2009	2	0	2	Export	144	Sri Lanka	LKA	208	Denmark	DNK								24	CORK AND WOOD	1	No Quantity							33			0
S3	2009	2009	2009	2	0	2	Export	144	Sri Lanka	LKA	251	France	FRA								24	CORK AND WOOD	1	No Quantity							22303			0
S3	2009	2009	2009	2	0	2	Export	144	Sri Lanka	LKA	276	Germany	DEU								24	CORK AND WOOD	1	No Quantity							292777			0
S3	2009	2009	2009	2	0	2	Export	144	Sri Lanka	LKA	300	Greece	GRC								24	CORK AND WOOD	1	No Quantity							19478			0
S3	2009	2009	2009	2	0	2	Export	144	Sri Lanka	LKA	360	Indonesia	IDN								24	CORK AND WOOD	1	No Quantity							23156			0
S3	2009	2009	2009	2	0	2	Export	144	Sri Lanka	LKA	392	Japan	JPN								24	CORK AND WOOD	1	No Quantity							127816			0
S3	2009	2009	2009	2	0	2	Export	144	Sri Lanka	LKA	410	Rep. of Korea	KOR								24	CORK AND WOOD	1	No Quantity							539840			0
S3	2009	2009	2009	2	0	2	Export	144	Sri Lanka	LKA	458	Malaysia	MYS								24	CORK AND WOOD	1	No Quantity							116191			0
S3	2009	2009	2009	2	0	2	Export	144	Sri Lanka	LKA	462	Maldives	MDV								24	CORK AND WOOD	1	No Quantity							142761			0
S3	2009	2009	2009	2	0	2	Export	144	Sri Lanka	LKA	512	Oman	OMN								24	CORK AND WOOD	1	No Quantity							314390			0
S3	2009	2009	2009	2	0	2	Export	144	Sri Lanka	LKA	528	Netherlands	NLD								24	CORK AND WOOD	1	No Quantity							601439			0
S3	2009	2009	2009	2	0	2	Export	144	Sri Lanka	LKA	554	New Zealand	NZL								24	CORK AND WOOD	1	No Quantity							8710			0
S3	2009	2009	2009	2	0	2	Export	144	Sri Lanka	LKA	579	Norway	NOR								24	CORK AND WOOD	1	No Quantity							96			0
S3	2009	2009	2009	2	0	2	Export	144	Sri Lanka	LKA	586	Pakistan	PAK								24	CORK AND WOOD	1	No Quantity							43108			0
S3	2009	2009	2009	2	0	2	Export	144	Sri Lanka	LKA	682	Saudi Arabia	SAU								24	CORK AND WOOD	1	No Quantity							3497			0
S3	2009	2009	2009	2	0	2	Export	144	Sri Lanka	LKA	690	Seychelles	SYC								24	CORK AND WOOD	1	No Quantity							17619			0
S3	2009	2009	2009	2	0	2	Export	144	Sri Lanka	LKA	699	India	IND								24	CORK AND WOOD	1	No Quantity							79989			0
S3	2009	2009	2009	2	0	2	Export	144	Sri Lanka	LKA	702	Singapore	SGP								24	CORK AND WOOD	1	No Quantity							1599			0
S3	2009	2009	2009	2	0	2	Export	144	Sri Lanka	LKA	705	Slovenia	SVN								24	CORK AND WOOD	1	No Quantity							10270			0
S3	2009	2009	2009	2	0	2	Export	144	Sri Lanka	LKA	710	South Africa	ZAF								24	CORK AND WOOD	1	No Quantity							44			0
S3	2009	2009	2009	2	0	2	Export	144	Sri Lanka	LKA	752	Sweden	SWE								24	CORK AND WOOD	1	No Quantity							12504			0
S3	2009	2009	2009	2	0	2	Export	144	Sri Lanka	LKA	757	Switzerland	CHE								24	CORK AND WOOD	1	No Quantity							171			0
S3	2009	2009	2009	2	0	2	Export	144	Sri Lanka	LKA	784	United Arab Emirates	ARE								24	CORK AND WOOD	1	No Quantity							7761			0
S3	2009	2009	2009	2	0	2	Export	144	Sri Lanka	LKA	826	United Kingdom	GBR								24	CORK AND WOOD	1	No Quantity							385619			0
S3	2009	2009	2009	2	0	2	Export	752	Sweden	SWE	0	World	WLD								24	CORK AND WOOD	1	No Quantity							3226497892			0
S3	2009	2009	2009	2	0	2	Export	752	Sweden	SWE	8	Albania	ALB								24	CORK AND WOOD	1	No Quantity							1375946			0
S3	2009	2009	2009	2	0	2	Export	752	Sweden	SWE	12	Algeria	DZA								24	CORK AND WOOD	1	No Quantity							123689666			0
S3	2009	2009	2009	2	0	2	Export	752	Sweden	SWE	24	Angola	AGO								24	CORK AND WOOD	1	No Quantity							41142			0
S3	2009	2009	2009	2	0	2	Export	752	Sweden	SWE	28	Antigua and Barbuda	ATG								24	CORK AND WOOD	1	No Quantity							2627416			0
S3	2009	2009	2009	2	0	2	Export	752	Sweden	SWE	31	Azerbaijan	AZE								24	CORK AND WOOD	1	No Quantity							1523820			0
S3	2009	2009	2009	2	0	2	Export	752	Sweden	SWE	36	Australia	AUS								24	CORK AND WOOD	1	No Quantity							1697456			0
S3	2009	2009	2009	2	0	2	Export	752	Sweden	SWE	40	Austria	AUT								24	CORK AND WOOD	1	No Quantity							6135764			0
S3	2009	2009	2009	2	0	2	Export	752	Sweden	SWE	48	Bahrain	BHR								24	CORK AND WOOD	1	No Quantity							20242			0
S3	2009	2009	2009	2	0	2	Export	752	Sweden	SWE	56	Belgium	BEL								24	CORK AND WOOD	1	No Quantity							59556080			0
S3	2009	2009	2009	2	0	2	Export	752	Sweden	SWE	70	Bosnia Herzegovina	BIH								24	CORK AND WOOD	1	No Quantity							15773			0
S3	2009	2009	2009	2	0	2	Export	752	Sweden	SWE	76	Brazil	BRA								24	CORK AND WOOD	1	No Quantity							29312			0
S3	2009	2009	2009	2	0	2	Export	752	Sweden	SWE	84	Belize	BLZ								24	CORK AND WOOD	1	No Quantity							40353			0
S3	2009	2009	2009	2	0	2	Export	752	Sweden	SWE	100	Bulgaria	BGR								24	CORK AND WOOD	1	No Quantity							71111			0
S3	2009	2009	2009	2	0	2	Export	752	Sweden	SWE	124	Canada	CAN								24	CORK AND WOOD	1	No Quantity							3073928			0
S3	2009	2009	2009	2	0	2	Export	752	Sweden	SWE	132	Cabo Verde	CPV								24	CORK AND WOOD	1	No Quantity							252371			0
S3	2009	2009	2009	2	0	2	Export	752	Sweden	SWE	144	Sri Lanka	LKA								24	CORK AND WOOD	1	No Quantity							508290			0
S3	2009	2009	2009	2	0	2	Export	752	Sweden	SWE	152	Chile	CHL								24	CORK AND WOOD	1	No Quantity							28523			0
S3	2009	2009	2009	2	0	2	Export	752	Sweden	SWE	156	China	CHN								24	CORK AND WOOD	1	No Quantity							12855924			0
S3	2009	2009	2009	2	0	2	Export	752	Sweden	SWE	191	Croatia	HRV								24	CORK AND WOOD	1	No Quantity							118036			0
S3	2009	2009	2009	2	0	2	Export	752	Sweden	SWE	196	Cyprus	CYP								24	CORK AND WOOD	1	No Quantity							10457482			0
S3	2009	2009	2009	2	0	2	Export	752	Sweden	SWE	203	Czechia	CZE								24	CORK AND WOOD	1	No Quantity							2144889			0
S3	2009	2009	2009	2	0	2	Export	752	Sweden	SWE	208	Denmark	DNK								24	CORK AND WOOD	1	No Quantity							273642320			0
S3	2009	2009	2009	2	0	2	Export	752	Sweden	SWE	231	Ethiopia	ETH								24	CORK AND WOOD	1	No Quantity							25369			0
S3	2009	2009	2009	2	0	2	Export	752	Sweden	SWE	233	Estonia	EST								24	CORK AND WOOD	1	No Quantity							4957245			0
S3	2009	2009	2009	2	0	2	Export	752	Sweden	SWE	234	Faeroe Isds	FRO								24	CORK AND WOOD	1	No Quantity							2642795			0
S3	2009	2009	2009	2	0	2	Export	752	Sweden	SWE	246	Finland	FIN								24	CORK AND WOOD	1	No Quantity							42764487			0
S3	2009	2009	2009	2	0	2	Export	752	Sweden	SWE	251	France	FRA								24	CORK AND WOOD	1	No Quantity							143418881			0
S3	2009	2009	2009	2	0	2	Export	752	Sweden	SWE	268	Georgia	GEO								24	CORK AND WOOD	1	No Quantity							409051			0
S3	2009	2009	2009	2	0	2	Export	752	Sweden	SWE	276	Germany	DEU								24	CORK AND WOOD	1	No Quantity							279368770			0
S3	2009	2009	2009	2	0	2	Export	752	Sweden	SWE	292	Gibraltar	GIB								24	CORK AND WOOD	1	No Quantity							14590			0
S3	2009	2009	2009	2	0	2	Export	752	Sweden	SWE	300	Greece	GRC								24	CORK AND WOOD	1	No Quantity							22266330			0
S3	2009	2009	2009	2	0	2	Export	752	Sweden	SWE	304	Greenland	GRL								24	CORK AND WOOD	1	No Quantity							2366			0
S3	2009	2009	2009	2	0	2	Export	752	Sweden	SWE	344	China, Hong Kong SAR	HKG								24	CORK AND WOOD	1	No Quantity							633819			0
S3	2009	2009	2009	2	0	2	Export	752	Sweden	SWE	348	Hungary	HUN								24	CORK AND WOOD	1	No Quantity							10580907			0
S3	2009	2009	2009	2	0	2	Export	752	Sweden	SWE	352	Iceland	ISL								24	CORK AND WOOD	1	No Quantity							1331650			0
S3	2009	2009	2009	2	0	2	Export	752	Sweden	SWE	360	Indonesia	IDN								24	CORK AND WOOD	1	No Quantity							34438			0
S3	2009	2009	2009	2	0	2	Export	752	Sweden	SWE	364	Iran	IRN								24	CORK AND WOOD	1	No Quantity							361074			0
S3	2009	2009	2009	2	0	2	Export	752	Sweden	SWE	368	Iraq	IRQ								24	CORK AND WOOD	1	No Quantity							22214			0
S3	2009	2009	2009	2	0	2	Export	752	Sweden	SWE	372	Ireland	IRL								24	CORK AND WOOD	1	No Quantity							21062442			0
S3	2009	2009	2009	2	0	2	Export	752	Sweden	SWE	376	Israel	ISR								24	CORK AND WOOD	1	No Quantity							11636921			0
S3	2009	2009	2009	2	0	2	Export	752	Sweden	SWE	381	Italy	ITA								24	CORK AND WOOD	1	No Quantity							49494768			0
S3	2009	2009	2009	2	0	2	Export	752	Sweden	SWE	392	Japan	JPN								24	CORK AND WOOD	1	No Quantity							219717920			0
S3	2009	2009	2009	2	0	2	Export	752	Sweden	SWE	398	Kazakhstan	KAZ								24	CORK AND WOOD	1	No Quantity							3943			0
S3	2009	2009	2009	2	0	2	Export	752	Sweden	SWE	400	Jordan	JOR								24	CORK AND WOOD	1	No Quantity							13173753			0
S3	2009	2009	2009	2	0	2	Export	752	Sweden	SWE	408	Dem. People's Rep. of Korea	PRK								24	CORK AND WOOD	1	No Quantity							39696			0
S3	2009	2009	2009	2	0	2	Export	752	Sweden	SWE	410	Rep. of Korea	KOR								24	CORK AND WOOD	1	No Quantity							6568606			0
S3	2009	2009	2009	2	0	2	Export	752	Sweden	SWE	414	Kuwait	KWT								24	CORK AND WOOD	1	No Quantity							470303			0
S3	2009	2009	2009	2	0	2	Export	752	Sweden	SWE	422	Lebanon	LBN								24	CORK AND WOOD	1	No Quantity							437180			0
S3	2009	2009	2009	2	0	2	Export	752	Sweden	SWE	428	Latvia	LVA								24	CORK AND WOOD	1	No Quantity							1092029			0
S3	2009	2009	2009	2	0	2	Export	752	Sweden	SWE	434	Libya	LBY								24	CORK AND WOOD	1	No Quantity							23989549			0
S3	2009	2009	2009	2	0	2	Export	752	Sweden	SWE	440	Lithuania	LTU								24	CORK AND WOOD	1	No Quantity							2617164			0
S3	2009	2009	2009	2	0	2	Export	752	Sweden	SWE	442	Luxembourg	LUX								24	CORK AND WOOD	1	No Quantity							118299			0
S3	2009	2009	2009	2	0	2	Export	752	Sweden	SWE	490	Other Asia, nes									24	CORK AND WOOD	1	No Quantity							835452			0
S3	2009	2009	2009	2	0	2	Export	752	Sweden	SWE	504	Morocco	MAR								24	CORK AND WOOD	1	No Quantity							129757737			0
S3	2009	2009	2009	2	0	2	Export	752	Sweden	SWE	512	Oman	OMN								24	CORK AND WOOD	1	No Quantity							2869140			0
S3	2009	2009	2009	2	0	2	Export	752	Sweden	SWE	528	Netherlands	NLD								24	CORK AND WOOD	1	No Quantity							228650793			0
S3	2009	2009	2009	2	0	2	Export	752	Sweden	SWE	540	New Caledonia	NCL								24	CORK AND WOOD	1	No Quantity							263			0
S3	2009	2009	2009	2	0	2	Export	752	Sweden	SWE	554	New Zealand	NZL								24	CORK AND WOOD	1	No Quantity							1314			0
S3	2009	2009	2009	2	0	2	Export	752	Sweden	SWE	579	Norway	NOR								24	CORK AND WOOD	1	No Quantity							335539533			0
S3	2009	2009	2009	2	0	2	Export	752	Sweden	SWE	586	Pakistan	PAK								24	CORK AND WOOD	1	No Quantity							2176961			0
S3	2009	2009	2009	2	0	2	Export	752	Sweden	SWE	591	Panama	PAN								24	CORK AND WOOD	1	No Quantity							828749			0
S3	2009	2009	2009	2	0	2	Export	752	Sweden	SWE	616	Poland	POL								24	CORK AND WOOD	1	No Quantity							20881971			0
S3	2009	2009	2009	2	0	2	Export	752	Sweden	SWE	620	Portugal	PRT								24	CORK AND WOOD	1	No Quantity							4099316			0
S3	2009	2009	2009	2	0	2	Export	752	Sweden	SWE	634	Qatar	QAT								24	CORK AND WOOD	1	No Quantity							98977			0
S3	2009	2009	2009	2	0	2	Export	752	Sweden	SWE	642	Romania	ROU								24	CORK AND WOOD	1	No Quantity							1186274			0
S3	2009	2009	2009	2	0	2	Export	752	Sweden	SWE	643	Russian Federation	RUS								24	CORK AND WOOD	1	No Quantity							95953			0
S3	2009	2009	2009	2	0	2	Export	752	Sweden	SWE	646	Rwanda	RWA								24	CORK AND WOOD	1	No Quantity							131			0
S3	2009	2009	2009	2	0	2	Export	752	Sweden	SWE	682	Saudi Arabia	SAU								24	CORK AND WOOD	1	No Quantity							54299670			0
S3	2009	2009	2009	2	0	2	Export	752	Sweden	SWE	688	Serbia	SRB								24	CORK AND WOOD	1	No Quantity							12356			0
S3	2009	2009	2009	2	0	2	Export	752	Sweden	SWE	690	Seychelles	SYC								24	CORK AND WOOD	1	No Quantity							1005014			0
S3	2009	2009	2009	2	0	2	Export	752	Sweden	SWE	699	India	IND								24	CORK AND WOOD	1	No Quantity							1468219			0
S3	2009	2009	2009	2	0	2	Export	752	Sweden	SWE	702	Singapore	SGP								24	CORK AND WOOD	1	No Quantity							105154			0
S3	2009	2009	2009	2	0	2	Export	752	Sweden	SWE	703	Slovakia	SVK								24	CORK AND WOOD	1	No Quantity							19454			0
S3	2009	2009	2009	2	0	2	Export	752	Sweden	SWE	704	Viet Nam	VNM								24	CORK AND WOOD	1	No Quantity							5235247			0
S3	2009	2009	2009	2	0	2	Export	752	Sweden	SWE	705	Slovenia	SVN								24	CORK AND WOOD	1	No Quantity							2520947			0
S3	2009	2009	2009	2	0	2	Export	752	Sweden	SWE	710	South Africa	ZAF								24	CORK AND WOOD	1	No Quantity							49423			0
S3	2009	2009	2009	2	0	2	Export	752	Sweden	SWE	724	Spain	ESP								24	CORK AND WOOD	1	No Quantity							64647003			0
S3	2009	2009	2009	2	0	2	Export	752	Sweden	SWE	736	Fmr Sudan	SDN								24	CORK AND WOOD	1	No Quantity							4381130			0
S3	2009	2009	2009	2	0	2	Export	752	Sweden	SWE	757	Switzerland	CHE								24	CORK AND WOOD	1	No Quantity							5145603			0
S3	2009	2009	2009	2	0	2	Export	752	Sweden	SWE	760	Syria	SYR								24	CORK AND WOOD	1	No Quantity							4356419			0
S3	2009	2009	2009	2	0	2	Export	752	Sweden	SWE	764	Thailand	THA								24	CORK AND WOOD	1	No Quantity							254605			0
S3	2009	2009	2009	2	0	2	Export	752	Sweden	SWE	784	United Arab Emirates	ARE								24	CORK AND WOOD	1	No Quantity							1273815			0
S3	2009	2009	2009	2	0	2	Export	752	Sweden	SWE	788	Tunisia	TUN								24	CORK AND WOOD	1	No Quantity							38158326			0
S3	2009	2009	2009	2	0	2	Export	752	Sweden	SWE	792	Turkey	TUR								24	CORK AND WOOD	1	No Quantity							1666041			0
S3	2009	2009	2009	2	0	2	Export	752	Sweden	SWE	804	Ukraine	UKR								24	CORK AND WOOD	1	No Quantity							39170			0
S3	2009	2009	2009	2	0	2	Export	752	Sweden	SWE	818	Egypt	EGY								24	CORK AND WOOD	1	No Quantity							206649847			0
S3	2009	2009	2009	2	0	2	Export	752	Sweden	SWE	826	United Kingdom	GBR								24	CORK AND WOOD	1	No Quantity							686070152			0
S3	2009	2009	2009	2	0	2	Export	752	Sweden	SWE	834	United Rep. of Tanzania	TZA								24	CORK AND WOOD	1	No Quantity							1124496			0
S3	2009	2009	2009	2	0	2	Export	752	Sweden	SWE	837	Bunkers									24	CORK AND WOOD	1	No Quantity							12619			0
S3	2009	2009	2009	2	0	2	Export	752	Sweden	SWE	842	USA	USA								24	CORK AND WOOD	1	No Quantity							41035353			0
S3	2009	2009	2009	2	0	2	Export	752	Sweden	SWE	860	Uzbekistan	UZB								24	CORK AND WOOD	1	No Quantity							2103			0
S3	2009	2009	2009	2	0	2	Export	752	Sweden	SWE	887	Yemen	YEM								24	CORK AND WOOD	1	No Quantity							20780760			0
S3	2009	2009	2009	2	0	2	Export	144	Sri Lanka	LKA	0	World	WLD								25	PULP AND WASTE PAPER	1	No Quantity							13122035			0
S3	2009	2009	2009	2	0	2	Export	144	Sri Lanka	LKA	36	Australia	AUS								25	PULP AND WASTE PAPER	1	No Quantity							837			0
S3	2009	2009	2009	2	0	2	Export	144	Sri Lanka	LKA	50	Bangladesh	BGD								25	PULP AND WASTE PAPER	1	No Quantity							12079			0
S3	2009	2009	2009	2	0	2	Export	144	Sri Lanka	LKA	300	Greece	GRC								25	PULP AND WASTE PAPER	1	No Quantity							60			0
S3	2009	2009	2009	2	0	2	Export	144	Sri Lanka	LKA	360	Indonesia	IDN								25	PULP AND WASTE PAPER	1	No Quantity							6049			0
S3	2009	2009	2009	2	0	2	Export	144	Sri Lanka	LKA	381	Italy	ITA								25	PULP AND WASTE PAPER	1	No Quantity							49			0
S3	2009	2009	2009	2	0	2	Export	144	Sri Lanka	LKA	462	Maldives	MDV								25	PULP AND WASTE PAPER	1	No Quantity							8912			0
S3	2009	2009	2009	2	0	2	Export	144	Sri Lanka	LKA	682	Saudi Arabia	SAU								25	PULP AND WASTE PAPER	1	No Quantity							70622			0
S3	2009	2009	2009	2	0	2	Export	144	Sri Lanka	LKA	699	India	IND								25	PULP AND WASTE PAPER	1	No Quantity							12996154			0
S3	2009	2009	2009	2	0	2	Export	144	Sri Lanka	LKA	702	Singapore	SGP								25	PULP AND WASTE PAPER	1	No Quantity							13044			0
S3	2009	2009	2009	2	0	2	Export	144	Sri Lanka	LKA	784	United Arab Emirates	ARE								25	PULP AND WASTE PAPER	1	No Quantity							14228			0
S3	2009	2009	2009	2	0	2	Export	144	Sri Lanka	LKA	842	USA	USA								25	PULP AND WASTE PAPER	1	No Quantity							1			0
S3	2009	2009	2009	2	0	2	Export	752	Sweden	SWE	0	World	WLD								25	PULP AND WASTE PAPER	1	No Quantity							2000092890			0
S3	2009	2009	2009	2	0	2	Export	752	Sweden	SWE	12	Algeria	DZA								25	PULP AND WASTE PAPER	1	No Quantity							562182			0
S3	2009	2009	2009	2	0	2	Export	752	Sweden	SWE	32	Argentina	ARG								25	PULP AND WASTE PAPER	1	No Quantity							81232			0
S3	2009	2009	2009	2	0	2	Export	752	Sweden	SWE	36	Australia	AUS								25	PULP AND WASTE PAPER	1	No Quantity							789			0
S3	2009	2009	2009	2	0	2	Export	752	Sweden	SWE	40	Austria	AUT								25	PULP AND WASTE PAPER	1	No Quantity							63063376			0
S3	2009	2009	2009	2	0	2	Export	752	Sweden	SWE	48	Bahrain	BHR								25	PULP AND WASTE PAPER	1	No Quantity							1137640			0
S3	2009	2009	2009	2	0	2	Export	752	Sweden	SWE	50	Bangladesh	BGD								25	PULP AND WASTE PAPER	1	No Quantity							2345865			0
S3	2009	2009	2009	2	0	2	Export	752	Sweden	SWE	51	Armenia	ARM								25	PULP AND WASTE PAPER	1	No Quantity							18533			0
S3	2009	2009	2009	2	0	2	Export	752	Sweden	SWE	56	Belgium	BEL								25	PULP AND WASTE PAPER	1	No Quantity							36888717			0
S3	2009	2009	2009	2	0	2	Export	752	Sweden	SWE	68	Bolivia (Plurinational State of)	BOL								25	PULP AND WASTE PAPER	1	No Quantity							131			0
S3	2009	2009	2009	2	0	2	Export	752	Sweden	SWE	70	Bosnia Herzegovina	BIH								25	PULP AND WASTE PAPER	1	No Quantity							356868			0
S3	2009	2009	2009	2	0	2	Export	752	Sweden	SWE	76	Brazil	BRA								25	PULP AND WASTE PAPER	1	No Quantity							14090832			0
S3	2009	2009	2009	2	0	2	Export	752	Sweden	SWE	124	Canada	CAN								25	PULP AND WASTE PAPER	1	No Quantity							526			0
S3	2009	2009	2009	2	0	2	Export	752	Sweden	SWE	156	China	CHN								25	PULP AND WASTE PAPER	1	No Quantity							134809884			0
S3	2009	2009	2009	2	0	2	Export	752	Sweden	SWE	188	Costa Rica	CRI								25	PULP AND WASTE PAPER	1	No Quantity							8807			0
S3	2009	2009	2009	2	0	2	Export	752	Sweden	SWE	191	Croatia	HRV								25	PULP AND WASTE PAPER	1	No Quantity							117510			0
S3	2009	2009	2009	2	0	2	Export	752	Sweden	SWE	192	Cuba	CUB								25	PULP AND WASTE PAPER	1	No Quantity							284443			0
S3	2009	2009	2009	2	0	2	Export	752	Sweden	SWE	203	Czechia	CZE								25	PULP AND WASTE PAPER	1	No Quantity							7388942			0
S3	2009	2009	2009	2	0	2	Export	752	Sweden	SWE	208	Denmark	DNK								25	PULP AND WASTE PAPER	1	No Quantity							25232869			0
S3	2009	2009	2009	2	0	2	Export	752	Sweden	SWE	233	Estonia	EST								25	PULP AND WASTE PAPER	1	No Quantity							30100			0
S3	2009	2009	2009	2	0	2	Export	752	Sweden	SWE	246	Finland	FIN								25	PULP AND WASTE PAPER	1	No Quantity							25114965			0
S3	2009	2009	2009	2	0	2	Export	752	Sweden	SWE	251	France	FRA								25	PULP AND WASTE PAPER	1	No Quantity							104721244			0
S3	2009	2009	2009	2	0	2	Export	752	Sweden	SWE	276	Germany	DEU								25	PULP AND WASTE PAPER	1	No Quantity							386149202			0
S3	2009	2009	2009	2	0	2	Export	752	Sweden	SWE	288	Ghana	GHA								25	PULP AND WASTE PAPER	1	No Quantity							53892			0
S3	2009	2009	2009	2	0	2	Export	752	Sweden	SWE	300	Greece	GRC								25	PULP AND WASTE PAPER	1	No Quantity							5000753			0
S3	2009	2009	2009	2	0	2	Export	752	Sweden	SWE	344	China, Hong Kong SAR	HKG								25	PULP AND WASTE PAPER	1	No Quantity							825857			0
S3	2009	2009	2009	2	0	2	Export	752	Sweden	SWE	348	Hungary	HUN								25	PULP AND WASTE PAPER	1	No Quantity							43775941			0
S3	2009	2009	2009	2	0	2	Export	752	Sweden	SWE	352	Iceland	ISL								25	PULP AND WASTE PAPER	1	No Quantity							3418			0
S3	2009	2009	2009	2	0	2	Export	752	Sweden	SWE	360	Indonesia	IDN								25	PULP AND WASTE PAPER	1	No Quantity							53796375			0
S3	2009	2009	2009	2	0	2	Export	752	Sweden	SWE	364	Iran	IRN								25	PULP AND WASTE PAPER	1	No Quantity							10548177			0
S3	2009	2009	2009	2	0	2	Export	752	Sweden	SWE	372	Ireland	IRL								25	PULP AND WASTE PAPER	1	No Quantity							23265			0
S3	2009	2009	2009	2	0	2	Export	752	Sweden	SWE	376	Israel	ISR								25	PULP AND WASTE PAPER	1	No Quantity							8975461			0
S3	2009	2009	2009	2	0	2	Export	752	Sweden	SWE	381	Italy	ITA								25	PULP AND WASTE PAPER	1	No Quantity							196111659			0
S3	2009	2009	2009	2	0	2	Export	752	Sweden	SWE	392	Japan	JPN								25	PULP AND WASTE PAPER	1	No Quantity							13534827			0
S3	2009	2009	2009	2	0	2	Export	752	Sweden	SWE	400	Jordan	JOR								25	PULP AND WASTE PAPER	1	No Quantity							754615			0
S3	2009	2009	2009	2	0	2	Export	752	Sweden	SWE	408	Dem. People's Rep. of Korea	PRK								25	PULP AND WASTE PAPER	1	No Quantity							35621			0
S3	2009	2009	2009	2	0	2	Export	752	Sweden	SWE	410	Rep. of Korea	KOR								25	PULP AND WASTE PAPER	1	No Quantity							5098546			0
S3	2009	2009	2009	2	0	2	Export	752	Sweden	SWE	414	Kuwait	KWT								25	PULP AND WASTE PAPER	1	No Quantity							451376			0
S3	2009	2009	2009	2	0	2	Export	752	Sweden	SWE	428	Latvia	LVA								25	PULP AND WASTE PAPER	1	No Quantity							53760			0
S3	2009	2009	2009	2	0	2	Export	752	Sweden	SWE	434	Libya	LBY								25	PULP AND WASTE PAPER	1	No Quantity							655375			0
S3	2009	2009	2009	2	0	2	Export	752	Sweden	SWE	440	Lithuania	LTU								25	PULP AND WASTE PAPER	1	No Quantity							45216			0
S3	2009	2009	2009	2	0	2	Export	752	Sweden	SWE	442	Luxembourg	LUX								25	PULP AND WASTE PAPER	1	No Quantity							39301			0
S3	2009	2009	2009	2	0	2	Export	752	Sweden	SWE	458	Malaysia	MYS								25	PULP AND WASTE PAPER	1	No Quantity							889475			0
S3	2009	2009	2009	2	0	2	Export	752	Sweden	SWE	480	Mauritius	MUS								25	PULP AND WASTE PAPER	1	No Quantity							209389			0
S3	2009	2009	2009	2	0	2	Export	752	Sweden	SWE	484	Mexico	MEX								25	PULP AND WASTE PAPER	1	No Quantity							593203			0
S3	2009	2009	2009	2	0	2	Export	752	Sweden	SWE	490	Other Asia, nes									25	PULP AND WASTE PAPER	1	No Quantity							15196794			0
S3	2009	2009	2009	2	0	2	Export	752	Sweden	SWE	498	Rep. of Moldova	MDA								25	PULP AND WASTE PAPER	1	No Quantity							21820			0
S3	2009	2009	2009	2	0	2	Export	752	Sweden	SWE	504	Morocco	MAR								25	PULP AND WASTE PAPER	1	No Quantity							4968286			0
S3	2009	2009	2009	2	0	2	Export	752	Sweden	SWE	524	Nepal	NPL								25	PULP AND WASTE PAPER	1	No Quantity							58624			0
S3	2009	2009	2009	2	0	2	Export	752	Sweden	SWE	528	Netherlands	NLD								25	PULP AND WASTE PAPER	1	No Quantity							359800906			0
S3	2009	2009	2009	2	0	2	Export	752	Sweden	SWE	566	Nigeria	NGA								25	PULP AND WASTE PAPER	1	No Quantity							135255			0
S3	2009	2009	2009	2	0	2	Export	752	Sweden	SWE	579	Norway	NOR								25	PULP AND WASTE PAPER	1	No Quantity							29509107			0
S3	2009	2009	2009	2	0	2	Export	752	Sweden	SWE	586	Pakistan	PAK								25	PULP AND WASTE PAPER	1	No Quantity							4235491			0
S3	2009	2009	2009	2	0	2	Export	752	Sweden	SWE	616	Poland	POL								25	PULP AND WASTE PAPER	1	No Quantity							58906357			0
S3	2009	2009	2009	2	0	2	Export	752	Sweden	SWE	620	Portugal	PRT								25	PULP AND WASTE PAPER	1	No Quantity							24416476			0
S3	2009	2009	2009	2	0	2	Export	752	Sweden	SWE	642	Romania	ROU								25	PULP AND WASTE PAPER	1	No Quantity							2235453			0
S3	2009	2009	2009	2	0	2	Export	752	Sweden	SWE	643	Russian Federation	RUS								25	PULP AND WASTE PAPER	1	No Quantity							1214271			0
S3	2009	2009	2009	2	0	2	Export	752	Sweden	SWE	682	Saudi Arabia	SAU								25	PULP AND WASTE PAPER	1	No Quantity							56389			0
S3	2009	2009	2009	2	0	2	Export	752	Sweden	SWE	686	Senegal	SEN								25	PULP AND WASTE PAPER	1	No Quantity							31283			0
S3	2009	2009	2009	2	0	2	Export	752	Sweden	SWE	688	Serbia	SRB								25	PULP AND WASTE PAPER	1	No Quantity							244616			0
S3	2009	2009	2009	2	0	2	Export	752	Sweden	SWE	699	India	IND								25	PULP AND WASTE PAPER	1	No Quantity							45680158			0
S3	2009	2009	2009	2	0	2	Export	752	Sweden	SWE	702	Singapore	SGP								25	PULP AND WASTE PAPER	1	No Quantity							27603			0
S3	2009	2009	2009	2	0	2	Export	752	Sweden	SWE	703	Slovakia	SVK								25	PULP AND WASTE PAPER	1	No Quantity							10939089			0
S3	2009	2009	2009	2	0	2	Export	752	Sweden	SWE	704	Viet Nam	VNM								25	PULP AND WASTE PAPER	1	No Quantity							501324			0
S3	2009	2009	2009	2	0	2	Export	752	Sweden	SWE	705	Slovenia	SVN								25	PULP AND WASTE PAPER	1	No Quantity							2128852			0
S3	2009	2009	2009	2	0	2	Export	752	Sweden	SWE	710	South Africa	ZAF								25	PULP AND WASTE PAPER	1	No Quantity							10647			0
S3	2009	2009	2009	2	0	2	Export	752	Sweden	SWE	724	Spain	ESP								25	PULP AND WASTE PAPER	1	No Quantity							72075904			0
S3	2009	2009	2009	2	0	2	Export	752	Sweden	SWE	736	Fmr Sudan	SDN								25	PULP AND WASTE PAPER	1	No Quantity							78603			0
S3	2009	2009	2009	2	0	2	Export	752	Sweden	SWE	757	Switzerland	CHE								25	PULP AND WASTE PAPER	1	No Quantity							25749703			0
S3	2009	2009	2009	2	0	2	Export	752	Sweden	SWE	760	Syria	SYR								25	PULP AND WASTE PAPER	1	No Quantity							8924329			0
S3	2009	2009	2009	2	0	2	Export	752	Sweden	SWE	764	Thailand	THA								25	PULP AND WASTE PAPER	1	No Quantity							18206972			0
S3	2009	2009	2009	2	0	2	Export	752	Sweden	SWE	784	United Arab Emirates	ARE								25	PULP AND WASTE PAPER	1	No Quantity							3394912			0
S3	2009	2009	2009	2	0	2	Export	752	Sweden	SWE	788	Tunisia	TUN								25	PULP AND WASTE PAPER	1	No Quantity							2918431			0
S3	2009	2009	2009	2	0	2	Export	752	Sweden	SWE	792	Turkey	TUR								25	PULP AND WASTE PAPER	1	No Quantity							28297071			0
S3	2009	2009	2009	2	0	2	Export	752	Sweden	SWE	804	Ukraine	UKR								25	PULP AND WASTE PAPER	1	No Quantity							1258699			0
S3	2009	2009	2009	2	0	2	Export	752	Sweden	SWE	807	North Macedonia	MKD								25	PULP AND WASTE PAPER	1	No Quantity							14590			0
S3	2009	2009	2009	2	0	2	Export	752	Sweden	SWE	818	Egypt	EGY								25	PULP AND WASTE PAPER	1	No Quantity							2816694			0
S3	2009	2009	2009	2	0	2	Export	752	Sweden	SWE	826	United Kingdom	GBR								25	PULP AND WASTE PAPER	1	No Quantity							111699952			0
S3	2009	2009	2009	2	0	2	Export	752	Sweden	SWE	842	USA	USA								25	PULP AND WASTE PAPER	1	No Quantity							20458067			0
S3	2009	2009	2009	2	0	2	Export	144	Sri Lanka	LKA	0	World	WLD								26	TEXTILE FIBRES	1	No Quantity							79629389			0
S3	2009	2009	2009	2	0	2	Export	144	Sri Lanka	LKA	8	Albania	ALB								26	TEXTILE FIBRES	1	No Quantity							12234			0
S3	2009	2009	2009	2	0	2	Export	144	Sri Lanka	LKA	31	Azerbaijan	AZE								26	TEXTILE FIBRES	1	No Quantity							28165			0
S3	2009	2009	2009	2	0	2	Export	144	Sri Lanka	LKA	32	Argentina	ARG								26	TEXTILE FIBRES	1	No Quantity							6500			0
S3	2009	2009	2009	2	0	2	Export	144	Sri Lanka	LKA	36	Australia	AUS								26	TEXTILE FIBRES	1	No Quantity							1316393			0
S3	2009	2009	2009	2	0	2	Export	144	Sri Lanka	LKA	40	Austria	AUT								26	TEXTILE FIBRES	1	No Quantity							55556			0
S3	2009	2009	2009	2	0	2	Export	144	Sri Lanka	LKA	48	Bahrain	BHR								26	TEXTILE FIBRES	1	No Quantity							16599			0
S3	2009	2009	2009	2	0	2	Export	144	Sri Lanka	LKA	50	Bangladesh	BGD								26	TEXTILE FIBRES	1	No Quantity							37367			0
S3	2009	2009	2009	2	0	2	Export	144	Sri Lanka	LKA	56	Belgium	BEL								26	TEXTILE FIBRES	1	No Quantity							464350			0
S3	2009	2009	2009	2	0	2	Export	144	Sri Lanka	LKA	72	Botswana	BWA								26	TEXTILE FIBRES	1	No Quantity							208			0
S3	2009	2009	2009	2	0	2	Export	144	Sri Lanka	LKA	76	Brazil	BRA								26	TEXTILE FIBRES	1	No Quantity							15128			0
S3	2009	2009	2009	2	0	2	Export	144	Sri Lanka	LKA	96	Brunei Darussalam	BRN								26	TEXTILE FIBRES	1	No Quantity							31			0
S3	2009	2009	2009	2	0	2	Export	144	Sri Lanka	LKA	100	Bulgaria	BGR								26	TEXTILE FIBRES	1	No Quantity							27912			0
S3	2009	2009	2009	2	0	2	Export	144	Sri Lanka	LKA	104	Myanmar	MMR								26	TEXTILE FIBRES	1	No Quantity							1023			0
S3	2009	2009	2009	2	0	2	Export	144	Sri Lanka	LKA	108	Burundi	BDI								26	TEXTILE FIBRES	1	No Quantity							135			0
S3	2009	2009	2009	2	0	2	Export	144	Sri Lanka	LKA	124	Canada	CAN								26	TEXTILE FIBRES	1	No Quantity							2714948			0
S3	2009	2009	2009	2	0	2	Export	144	Sri Lanka	LKA	148	Chad	TCD								26	TEXTILE FIBRES	1	No Quantity							167			0
S3	2009	2009	2009	2	0	2	Export	144	Sri Lanka	LKA	152	Chile	CHL								26	TEXTILE FIBRES	1	No Quantity							9883			0
S3	2009	2009	2009	2	0	2	Export	144	Sri Lanka	LKA	156	China	CHN								26	TEXTILE FIBRES	1	No Quantity							25475531			0
S3	2009	2009	2009	2	0	2	Export	144	Sri Lanka	LKA	170	Colombia	COL								26	TEXTILE FIBRES	1	No Quantity							9553			0
S3	2009	2009	2009	2	0	2	Export	144	Sri Lanka	LKA	178	Congo	COG								26	TEXTILE FIBRES	1	No Quantity							1288			0
S3	2009	2009	2009	2	0	2	Export	144	Sri Lanka	LKA	188	Costa Rica	CRI								26	TEXTILE FIBRES	1	No Quantity							30066			0
S3	2009	2009	2009	2	0	2	Export	144	Sri Lanka	LKA	192	Cuba	CUB								26	TEXTILE FIBRES	1	No Quantity							28434			0
S3	2009	2009	2009	2	0	2	Export	144	Sri Lanka	LKA	196	Cyprus	CYP								26	TEXTILE FIBRES	1	No Quantity							757142			0
S3	2009	2009	2009	2	0	2	Export	144	Sri Lanka	LKA	203	Czechia	CZE								26	TEXTILE FIBRES	1	No Quantity							7736			0
S3	2009	2009	2009	2	0	2	Export	144	Sri Lanka	LKA	208	Denmark	DNK								26	TEXTILE FIBRES	1	No Quantity							302011			0
S3	2009	2009	2009	2	0	2	Export	144	Sri Lanka	LKA	212	Dominica	DMA								26	TEXTILE FIBRES	1	No Quantity							7806			0
S3	2009	2009	2009	2	0	2	Export	144	Sri Lanka	LKA	218	Ecuador	ECU								26	TEXTILE FIBRES	1	No Quantity							49472			0
S3	2009	2009	2009	2	0	2	Export	144	Sri Lanka	LKA	222	El Salvador	SLV								26	TEXTILE FIBRES	1	No Quantity							7599			0
S3	2009	2009	2009	2	0	2	Export	144	Sri Lanka	LKA	231	Ethiopia	ETH								26	TEXTILE FIBRES	1	No Quantity							6441			0
S3	2009	2009	2009	2	0	2	Export	144	Sri Lanka	LKA	233	Estonia	EST								26	TEXTILE FIBRES	1	No Quantity							33978			0
S3	2009	2009	2009	2	0	2	Export	144	Sri Lanka	LKA	246	Finland	FIN								26	TEXTILE FIBRES	1	No Quantity							34214			0
S3	2009	2009	2009	2	0	2	Export	144	Sri Lanka	LKA	251	France	FRA								26	TEXTILE FIBRES	1	No Quantity							4262555			0
S3	2009	2009	2009	2	0	2	Export	144	Sri Lanka	LKA	268	Georgia	GEO								26	TEXTILE FIBRES	1	No Quantity							36974			0
S3	2009	2009	2009	2	0	2	Export	144	Sri Lanka	LKA	270	Gambia	GMB								26	TEXTILE FIBRES	1	No Quantity							11080			0
S3	2009	2009	2009	2	0	2	Export	144	Sri Lanka	LKA	275	State of Palestine	PSE								26	TEXTILE FIBRES	1	No Quantity							5162			0
S3	2009	2009	2009	2	0	2	Export	144	Sri Lanka	LKA	276	Germany	DEU								26	TEXTILE FIBRES	1	No Quantity							2986111			0
S3	2009	2009	2009	2	0	2	Export	144	Sri Lanka	LKA	288	Ghana	GHA								26	TEXTILE FIBRES	1	No Quantity							26			0
S3	2009	2009	2009	2	0	2	Export	144	Sri Lanka	LKA	300	Greece	GRC								26	TEXTILE FIBRES	1	No Quantity							548965			0
S3	2009	2009	2009	2	0	2	Export	144	Sri Lanka	LKA	320	Guatemala	GTM								26	TEXTILE FIBRES	1	No Quantity							76219			0
S3	2009	2009	2009	2	0	2	Export	144	Sri Lanka	LKA	332	Haiti	HTI								26	TEXTILE FIBRES	1	No Quantity							3182			0
S3	2009	2009	2009	2	0	2	Export	144	Sri Lanka	LKA	344	China, Hong Kong SAR	HKG								26	TEXTILE FIBRES	1	No Quantity							55968			0
S3	2009	2009	2009	2	0	2	Export	144	Sri Lanka	LKA	348	Hungary	HUN								26	TEXTILE FIBRES	1	No Quantity							86144			0
S3	2009	2009	2009	2	0	2	Export	144	Sri Lanka	LKA	352	Iceland	ISL								26	TEXTILE FIBRES	1	No Quantity							4368			0
S3	2009	2009	2009	2	0	2	Export	144	Sri Lanka	LKA	360	Indonesia	IDN								26	TEXTILE FIBRES	1	No Quantity							31249			0
S3	2009	2009	2009	2	0	2	Export	144	Sri Lanka	LKA	364	Iran	IRN								26	TEXTILE FIBRES	1	No Quantity							311080			0
S3	2009	2009	2009	2	0	2	Export	144	Sri Lanka	LKA	368	Iraq	IRQ								26	TEXTILE FIBRES	1	No Quantity							42			0
S3	2009	2009	2009	2	0	2	Export	144	Sri Lanka	LKA	376	Israel	ISR								26	TEXTILE FIBRES	1	No Quantity							342598			0
S3	2009	2009	2009	2	0	2	Export	144	Sri Lanka	LKA	381	Italy	ITA								26	TEXTILE FIBRES	1	No Quantity							1498532			0
S3	2009	2009	2009	2	0	2	Export	144	Sri Lanka	LKA	388	Jamaica	JAM								26	TEXTILE FIBRES	1	No Quantity							5511			0
S3	2009	2009	2009	2	0	2	Export	144	Sri Lanka	LKA	392	Japan	JPN								26	TEXTILE FIBRES	1	No Quantity							6654377			0
S3	2009	2009	2009	2	0	2	Export	144	Sri Lanka	LKA	400	Jordan	JOR								26	TEXTILE FIBRES	1	No Quantity							19012			0
S3	2009	2009	2009	2	0	2	Export	144	Sri Lanka	LKA	404	Kenya	KEN								26	TEXTILE FIBRES	1	No Quantity							260241			0
S3	2009	2009	2009	2	0	2	Export	144	Sri Lanka	LKA	410	Rep. of Korea	KOR								26	TEXTILE FIBRES	1	No Quantity							6943857			0
S3	2009	2009	2009	2	0	2	Export	144	Sri Lanka	LKA	414	Kuwait	KWT								26	TEXTILE FIBRES	1	No Quantity							12225			0
S3	2009	2009	2009	2	0	2	Export	144	Sri Lanka	LKA	422	Lebanon	LBN								26	TEXTILE FIBRES	1	No Quantity							18308			0
S3	2009	2009	2009	2	0	2	Export	144	Sri Lanka	LKA	428	Latvia	LVA								26	TEXTILE FIBRES	1	No Quantity							44962			0
S3	2009	2009	2009	2	0	2	Export	144	Sri Lanka	LKA	430	Liberia	LBR								26	TEXTILE FIBRES	1	No Quantity							2328			0
S3	2009	2009	2009	2	0	2	Export	144	Sri Lanka	LKA	440	Lithuania	LTU								26	TEXTILE FIBRES	1	No Quantity							3979			0
S3	2009	2009	2009	2	0	2	Export	144	Sri Lanka	LKA	458	Malaysia	MYS								26	TEXTILE FIBRES	1	No Quantity							368837			0
S3	2009	2009	2009	2	0	2	Export	144	Sri Lanka	LKA	462	Maldives	MDV								26	TEXTILE FIBRES	1	No Quantity							11674			0
[truncated: 8,360 more rows]
