# Supplementary material for: Core-periphery structure in sectoral international trade networks: A new approach to an old theory
Source: PLoS One. 2020 Apr 2;15(4):e0229547. doi: 10.1371/journal.pone.0229547 (PMC7117750; doi:10.1371/journal.pone.0229547)
Supplement: S7 File — (ZIP) [file pone.0229547.s007.zip › S7_File/RawData 2009/comtrade (48).csv]

Classification	Year	Period	Period Desc.	Aggregate Level	Is Leaf Code	Trade Flow Code	Trade Flow	Reporter Code	Reporter	Reporter ISO	Partner Code	Partner	Partner ISO	2nd Partner Code	2nd Partner	2nd Partner ISO	Customs Proc. Code	Customs	Mode of Transport Code	Mode of Transport	Commodity Code	Commodity	Qty Unit Code	Qty Unit	Qty	Alt Qty Unit Code	Alt Qty Unit	Alt Qty	Netweight (kg)	Gross weight (kg)	Trade Value (US$)	CIF Trade Value (US$)	FOB Trade Value (US$)	Flag
S3	2009	2009	2009	2	0	2	Export	757	Switzerland	CHE	0	World	WLD								00	LIVE ANIMALS	1	No Quantity							22055507			0
S3	2009	2009	2009	2	0	2	Export	757	Switzerland	CHE	40	Austria	AUT								00	LIVE ANIMALS	1	No Quantity							445170			0
S3	2009	2009	2009	2	0	2	Export	757	Switzerland	CHE	51	Armenia	ARM								00	LIVE ANIMALS	1	No Quantity							209476			0
S3	2009	2009	2009	2	0	2	Export	757	Switzerland	CHE	56	Belgium	BEL								00	LIVE ANIMALS	1	No Quantity							373961			0
S3	2009	2009	2009	2	0	2	Export	757	Switzerland	CHE	100	Bulgaria	BGR								00	LIVE ANIMALS	1	No Quantity							72417			0
S3	2009	2009	2009	2	0	2	Export	757	Switzerland	CHE	124	Canada	CAN								00	LIVE ANIMALS	1	No Quantity							13500			0
S3	2009	2009	2009	2	0	2	Export	757	Switzerland	CHE	152	Chile	CHL								00	LIVE ANIMALS	1	No Quantity							673			0
S3	2009	2009	2009	2	0	2	Export	757	Switzerland	CHE	191	Croatia	HRV								00	LIVE ANIMALS	1	No Quantity							126594			0
S3	2009	2009	2009	2	0	2	Export	757	Switzerland	CHE	203	Czechia	CZE								00	LIVE ANIMALS	1	No Quantity							42725			0
S3	2009	2009	2009	2	0	2	Export	757	Switzerland	CHE	208	Denmark	DNK								00	LIVE ANIMALS	1	No Quantity							75964			0
S3	2009	2009	2009	2	0	2	Export	757	Switzerland	CHE	233	Estonia	EST								00	LIVE ANIMALS	1	No Quantity							35932			0
S3	2009	2009	2009	2	0	2	Export	757	Switzerland	CHE	246	Finland	FIN								00	LIVE ANIMALS	1	No Quantity							9376			0
S3	2009	2009	2009	2	0	2	Export	757	Switzerland	CHE	251	France	FRA								00	LIVE ANIMALS	1	No Quantity							2851228			0
S3	2009	2009	2009	2	0	2	Export	757	Switzerland	CHE	268	Georgia	GEO								00	LIVE ANIMALS	1	No Quantity							354937			0
S3	2009	2009	2009	2	0	2	Export	757	Switzerland	CHE	276	Germany	DEU								00	LIVE ANIMALS	1	No Quantity							4596326			0
S3	2009	2009	2009	2	0	2	Export	757	Switzerland	CHE	300	Greece	GRC								00	LIVE ANIMALS	1	No Quantity							70134			0
S3	2009	2009	2009	2	0	2	Export	757	Switzerland	CHE	348	Hungary	HUN								00	LIVE ANIMALS	1	No Quantity							54280			0
S3	2009	2009	2009	2	0	2	Export	757	Switzerland	CHE	372	Ireland	IRL								00	LIVE ANIMALS	1	No Quantity							44213			0
S3	2009	2009	2009	2	0	2	Export	757	Switzerland	CHE	381	Italy	ITA								00	LIVE ANIMALS	1	No Quantity							8459613			0
S3	2009	2009	2009	2	0	2	Export	757	Switzerland	CHE	392	Japan	JPN								00	LIVE ANIMALS	1	No Quantity							22459			0
S3	2009	2009	2009	2	0	2	Export	757	Switzerland	CHE	422	Lebanon	LBN								00	LIVE ANIMALS	1	No Quantity							39622			0
S3	2009	2009	2009	2	0	2	Export	757	Switzerland	CHE	440	Lithuania	LTU								00	LIVE ANIMALS	1	No Quantity							18109			0
S3	2009	2009	2009	2	0	2	Export	757	Switzerland	CHE	442	Luxembourg	LUX								00	LIVE ANIMALS	1	No Quantity							132014			0
S3	2009	2009	2009	2	0	2	Export	757	Switzerland	CHE	528	Netherlands	NLD								00	LIVE ANIMALS	1	No Quantity							396851			0
S3	2009	2009	2009	2	0	2	Export	757	Switzerland	CHE	616	Poland	POL								00	LIVE ANIMALS	1	No Quantity							156065			0
S3	2009	2009	2009	2	0	2	Export	757	Switzerland	CHE	620	Portugal	PRT								00	LIVE ANIMALS	1	No Quantity							53203			0
S3	2009	2009	2009	2	0	2	Export	757	Switzerland	CHE	642	Romania	ROU								00	LIVE ANIMALS	1	No Quantity							78360			0
S3	2009	2009	2009	2	0	2	Export	757	Switzerland	CHE	643	Russian Federation	RUS								00	LIVE ANIMALS	1	No Quantity							254			0
S3	2009	2009	2009	2	0	2	Export	757	Switzerland	CHE	682	Saudi Arabia	SAU								00	LIVE ANIMALS	1	No Quantity							156075			0
S3	2009	2009	2009	2	0	2	Export	757	Switzerland	CHE	688	Serbia	SRB								00	LIVE ANIMALS	1	No Quantity							402925			0
S3	2009	2009	2009	2	0	2	Export	757	Switzerland	CHE	702	Singapore	SGP								00	LIVE ANIMALS	1	No Quantity							530			0
S3	2009	2009	2009	2	0	2	Export	757	Switzerland	CHE	703	Slovakia	SVK								00	LIVE ANIMALS	1	No Quantity							5528			0
S3	2009	2009	2009	2	0	2	Export	757	Switzerland	CHE	710	South Africa	ZAF								00	LIVE ANIMALS	1	No Quantity							921			0
S3	2009	2009	2009	2	0	2	Export	757	Switzerland	CHE	724	Spain	ESP								00	LIVE ANIMALS	1	No Quantity							752936			0
S3	2009	2009	2009	2	0	2	Export	757	Switzerland	CHE	752	Sweden	SWE								00	LIVE ANIMALS	1	No Quantity							30527			0
S3	2009	2009	2009	2	0	2	Export	757	Switzerland	CHE	764	Thailand	THA								00	LIVE ANIMALS	1	No Quantity							967			0
S3	2009	2009	2009	2	0	2	Export	757	Switzerland	CHE	784	United Arab Emirates	ARE								00	LIVE ANIMALS	1	No Quantity							58874			0
S3	2009	2009	2009	2	0	2	Export	757	Switzerland	CHE	826	United Kingdom	GBR								00	LIVE ANIMALS	1	No Quantity							193965			0
S3	2009	2009	2009	2	0	2	Export	757	Switzerland	CHE	842	USA	USA								00	LIVE ANIMALS	1	No Quantity							455643			0
S3	2009	2009	2009	2	0	2	Export	757	Switzerland	CHE	860	Uzbekistan	UZB								00	LIVE ANIMALS	1	No Quantity							1263162			0
S3	2009	2009	2009	2	0	2	Export	834	United Rep. of Tanzania	TZA	0	World	WLD								00	LIVE ANIMALS	1	No Quantity							1492684			0
S3	2009	2009	2009	2	0	2	Export	834	United Rep. of Tanzania	TZA	48	Bahrain	BHR								00	LIVE ANIMALS	1	No Quantity							4587			0
S3	2009	2009	2009	2	0	2	Export	834	United Rep. of Tanzania	TZA	120	Cameroon	CMR								00	LIVE ANIMALS	1	No Quantity							489796			0
S3	2009	2009	2009	2	0	2	Export	834	United Rep. of Tanzania	TZA	174	Comoros	COM								00	LIVE ANIMALS	1	No Quantity							439457			0
S3	2009	2009	2009	2	0	2	Export	834	United Rep. of Tanzania	TZA	180	Dem. Rep. of the Congo	COD								00	LIVE ANIMALS	1	No Quantity							6946			0
S3	2009	2009	2009	2	0	2	Export	834	United Rep. of Tanzania	TZA	203	Czechia	CZE								00	LIVE ANIMALS	1	No Quantity							1591			0
S3	2009	2009	2009	2	0	2	Export	834	United Rep. of Tanzania	TZA	251	France	FRA								00	LIVE ANIMALS	1	No Quantity							4635			0
S3	2009	2009	2009	2	0	2	Export	834	United Rep. of Tanzania	TZA	276	Germany	DEU								00	LIVE ANIMALS	1	No Quantity							15379			0
S3	2009	2009	2009	2	0	2	Export	834	United Rep. of Tanzania	TZA	300	Greece	GRC								00	LIVE ANIMALS	1	No Quantity							7412			0
S3	2009	2009	2009	2	0	2	Export	834	United Rep. of Tanzania	TZA	368	Iraq	IRQ								00	LIVE ANIMALS	1	No Quantity							25171			0
S3	2009	2009	2009	2	0	2	Export	834	United Rep. of Tanzania	TZA	392	Japan	JPN								00	LIVE ANIMALS	1	No Quantity							4224			0
S3	2009	2009	2009	2	0	2	Export	834	United Rep. of Tanzania	TZA	404	Kenya	KEN								00	LIVE ANIMALS	1	No Quantity							285598			0
S3	2009	2009	2009	2	0	2	Export	834	United Rep. of Tanzania	TZA	414	Kuwait	KWT								00	LIVE ANIMALS	1	No Quantity							3951			0
S3	2009	2009	2009	2	0	2	Export	834	United Rep. of Tanzania	TZA	528	Netherlands	NLD								00	LIVE ANIMALS	1	No Quantity							2028			0
S3	2009	2009	2009	2	0	2	Export	834	United Rep. of Tanzania	TZA	566	Nigeria	NGA								00	LIVE ANIMALS	1	No Quantity							110			0
S3	2009	2009	2009	2	0	2	Export	834	United Rep. of Tanzania	TZA	586	Pakistan	PAK								00	LIVE ANIMALS	1	No Quantity							10			0
S3	2009	2009	2009	2	0	2	Export	834	United Rep. of Tanzania	TZA	643	Russian Federation	RUS								00	LIVE ANIMALS	1	No Quantity							1244			0
S3	2009	2009	2009	2	0	2	Export	834	United Rep. of Tanzania	TZA	688	Serbia	SRB								00	LIVE ANIMALS	1	No Quantity							4146			0
S3	2009	2009	2009	2	0	2	Export	834	United Rep. of Tanzania	TZA	699	India	IND								00	LIVE ANIMALS	1	No Quantity							72			0
S3	2009	2009	2009	2	0	2	Export	834	United Rep. of Tanzania	TZA	710	South Africa	ZAF								00	LIVE ANIMALS	1	No Quantity							6928			0
S3	2009	2009	2009	2	0	2	Export	834	United Rep. of Tanzania	TZA	764	Thailand	THA								00	LIVE ANIMALS	1	No Quantity							203			0
S3	2009	2009	2009	2	0	2	Export	834	United Rep. of Tanzania	TZA	784	United Arab Emirates	ARE								00	LIVE ANIMALS	1	No Quantity							31470			0
S3	2009	2009	2009	2	0	2	Export	834	United Rep. of Tanzania	TZA	800	Uganda	UGA								00	LIVE ANIMALS	1	No Quantity							103604			0
S3	2009	2009	2009	2	0	2	Export	834	United Rep. of Tanzania	TZA	842	USA	USA								00	LIVE ANIMALS	1	No Quantity							49243			0
S3	2009	2009	2009	2	0	2	Export	834	United Rep. of Tanzania	TZA	894	Zambia	ZMB								00	LIVE ANIMALS	1	No Quantity							4879			0
S3	2009	2009	2009	2	0	2	Export	757	Switzerland	CHE	0	World	WLD								01	MEAT, MEAT PREPARATIONS	1	No Quantity							55865976			0
S3	2009	2009	2009	2	0	2	Export	757	Switzerland	CHE	36	Australia	AUS								01	MEAT, MEAT PREPARATIONS	1	No Quantity							50613			0
S3	2009	2009	2009	2	0	2	Export	757	Switzerland	CHE	40	Austria	AUT								01	MEAT, MEAT PREPARATIONS	1	No Quantity							635905			0
S3	2009	2009	2009	2	0	2	Export	757	Switzerland	CHE	56	Belgium	BEL								01	MEAT, MEAT PREPARATIONS	1	No Quantity							9			0
S3	2009	2009	2009	2	0	2	Export	757	Switzerland	CHE	76	Brazil	BRA								01	MEAT, MEAT PREPARATIONS	1	No Quantity							13979			0
S3	2009	2009	2009	2	0	2	Export	757	Switzerland	CHE	144	Sri Lanka	LKA								01	MEAT, MEAT PREPARATIONS	1	No Quantity							2799			0
S3	2009	2009	2009	2	0	2	Export	757	Switzerland	CHE	156	China	CHN								01	MEAT, MEAT PREPARATIONS	1	No Quantity							18225			0
S3	2009	2009	2009	2	0	2	Export	757	Switzerland	CHE	191	Croatia	HRV								01	MEAT, MEAT PREPARATIONS	1	No Quantity							217			0
S3	2009	2009	2009	2	0	2	Export	757	Switzerland	CHE	203	Czechia	CZE								01	MEAT, MEAT PREPARATIONS	1	No Quantity							1382			0
S3	2009	2009	2009	2	0	2	Export	757	Switzerland	CHE	208	Denmark	DNK								01	MEAT, MEAT PREPARATIONS	1	No Quantity							18			0
S3	2009	2009	2009	2	0	2	Export	757	Switzerland	CHE	251	France	FRA								01	MEAT, MEAT PREPARATIONS	1	No Quantity							35616905			0
S3	2009	2009	2009	2	0	2	Export	757	Switzerland	CHE	276	Germany	DEU								01	MEAT, MEAT PREPARATIONS	1	No Quantity							15204671			0
S3	2009	2009	2009	2	0	2	Export	757	Switzerland	CHE	300	Greece	GRC								01	MEAT, MEAT PREPARATIONS	1	No Quantity							1119			0
S3	2009	2009	2009	2	0	2	Export	757	Switzerland	CHE	336	Holy See (Vatican City State)	VAT								01	MEAT, MEAT PREPARATIONS	1	No Quantity							2348			0
S3	2009	2009	2009	2	0	2	Export	757	Switzerland	CHE	344	China, Hong Kong SAR	HKG								01	MEAT, MEAT PREPARATIONS	1	No Quantity							122532			0
S3	2009	2009	2009	2	0	2	Export	757	Switzerland	CHE	348	Hungary	HUN								01	MEAT, MEAT PREPARATIONS	1	No Quantity							15974			0
S3	2009	2009	2009	2	0	2	Export	757	Switzerland	CHE	360	Indonesia	IDN								01	MEAT, MEAT PREPARATIONS	1	No Quantity							45925			0
S3	2009	2009	2009	2	0	2	Export	757	Switzerland	CHE	372	Ireland	IRL								01	MEAT, MEAT PREPARATIONS	1	No Quantity							59			0
S3	2009	2009	2009	2	0	2	Export	757	Switzerland	CHE	381	Italy	ITA								01	MEAT, MEAT PREPARATIONS	1	No Quantity							2630158			0
S3	2009	2009	2009	2	0	2	Export	757	Switzerland	CHE	384	Côte d'Ivoire	CIV								01	MEAT, MEAT PREPARATIONS	1	No Quantity							957963			0
S3	2009	2009	2009	2	0	2	Export	757	Switzerland	CHE	392	Japan	JPN								01	MEAT, MEAT PREPARATIONS	1	No Quantity							45558			0
S3	2009	2009	2009	2	0	2	Export	757	Switzerland	CHE	404	Kenya	KEN								01	MEAT, MEAT PREPARATIONS	1	No Quantity							401			0
S3	2009	2009	2009	2	0	2	Export	757	Switzerland	CHE	442	Luxembourg	LUX								01	MEAT, MEAT PREPARATIONS	1	No Quantity							143787			0
S3	2009	2009	2009	2	0	2	Export	757	Switzerland	CHE	484	Mexico	MEX								01	MEAT, MEAT PREPARATIONS	1	No Quantity							915			0
S3	2009	2009	2009	2	0	2	Export	757	Switzerland	CHE	528	Netherlands	NLD								01	MEAT, MEAT PREPARATIONS	1	No Quantity							45472			0
S3	2009	2009	2009	2	0	2	Export	757	Switzerland	CHE	579	Norway	NOR								01	MEAT, MEAT PREPARATIONS	1	No Quantity							73536			0
S3	2009	2009	2009	2	0	2	Export	757	Switzerland	CHE	608	Philippines	PHL								01	MEAT, MEAT PREPARATIONS	1	No Quantity							40545			0
S3	2009	2009	2009	2	0	2	Export	757	Switzerland	CHE	616	Poland	POL								01	MEAT, MEAT PREPARATIONS	1	No Quantity							7			0
S3	2009	2009	2009	2	0	2	Export	757	Switzerland	CHE	642	Romania	ROU								01	MEAT, MEAT PREPARATIONS	1	No Quantity							28953			0
S3	2009	2009	2009	2	0	2	Export	757	Switzerland	CHE	702	Singapore	SGP								01	MEAT, MEAT PREPARATIONS	1	No Quantity							31924			0
S3	2009	2009	2009	2	0	2	Export	757	Switzerland	CHE	703	Slovakia	SVK								01	MEAT, MEAT PREPARATIONS	1	No Quantity							5300			0
S3	2009	2009	2009	2	0	2	Export	757	Switzerland	CHE	724	Spain	ESP								01	MEAT, MEAT PREPARATIONS	1	No Quantity							21437			0
S3	2009	2009	2009	2	0	2	Export	757	Switzerland	CHE	784	United Arab Emirates	ARE								01	MEAT, MEAT PREPARATIONS	1	No Quantity							3338			0
S3	2009	2009	2009	2	0	2	Export	757	Switzerland	CHE	792	Turkey	TUR								01	MEAT, MEAT PREPARATIONS	1	No Quantity							16198			0
S3	2009	2009	2009	2	0	2	Export	757	Switzerland	CHE	818	Egypt	EGY								01	MEAT, MEAT PREPARATIONS	1	No Quantity							415			0
S3	2009	2009	2009	2	0	2	Export	757	Switzerland	CHE	826	United Kingdom	GBR								01	MEAT, MEAT PREPARATIONS	1	No Quantity							86602			0
S3	2009	2009	2009	2	0	2	Export	757	Switzerland	CHE	842	USA	USA								01	MEAT, MEAT PREPARATIONS	1	No Quantity							786			0
S3	2009	2009	2009	2	0	2	Export	834	United Rep. of Tanzania	TZA	0	World	WLD								01	MEAT, MEAT PREPARATIONS	1	No Quantity							817463			0
S3	2009	2009	2009	2	0	2	Export	834	United Rep. of Tanzania	TZA	56	Belgium	BEL								01	MEAT, MEAT PREPARATIONS	1	No Quantity							57687			0
S3	2009	2009	2009	2	0	2	Export	834	United Rep. of Tanzania	TZA	174	Comoros	COM								01	MEAT, MEAT PREPARATIONS	1	No Quantity							21712			0
S3	2009	2009	2009	2	0	2	Export	834	United Rep. of Tanzania	TZA	180	Dem. Rep. of the Congo	COD								01	MEAT, MEAT PREPARATIONS	1	No Quantity							34284			0
S3	2009	2009	2009	2	0	2	Export	834	United Rep. of Tanzania	TZA	381	Italy	ITA								01	MEAT, MEAT PREPARATIONS	1	No Quantity							11098			0
S3	2009	2009	2009	2	0	2	Export	834	United Rep. of Tanzania	TZA	404	Kenya	KEN								01	MEAT, MEAT PREPARATIONS	1	No Quantity							9350			0
S3	2009	2009	2009	2	0	2	Export	834	United Rep. of Tanzania	TZA	454	Malawi	MWI								01	MEAT, MEAT PREPARATIONS	1	No Quantity							517596			0
S3	2009	2009	2009	2	0	2	Export	834	United Rep. of Tanzania	TZA	512	Oman	OMN								01	MEAT, MEAT PREPARATIONS	1	No Quantity							62416			0
S3	2009	2009	2009	2	0	2	Export	834	United Rep. of Tanzania	TZA	528	Netherlands	NLD								01	MEAT, MEAT PREPARATIONS	1	No Quantity							11911			0
S3	2009	2009	2009	2	0	2	Export	834	United Rep. of Tanzania	TZA	704	Viet Nam	VNM								01	MEAT, MEAT PREPARATIONS	1	No Quantity							4717			0
S3	2009	2009	2009	2	0	2	Export	834	United Rep. of Tanzania	TZA	724	Spain	ESP								01	MEAT, MEAT PREPARATIONS	1	No Quantity							4864			0
S3	2009	2009	2009	2	0	2	Export	834	United Rep. of Tanzania	TZA	784	United Arab Emirates	ARE								01	MEAT, MEAT PREPARATIONS	1	No Quantity							15155			0
S3	2009	2009	2009	2	0	2	Export	834	United Rep. of Tanzania	TZA	800	Uganda	UGA								01	MEAT, MEAT PREPARATIONS	1	No Quantity							61783			0
S3	2009	2009	2009	2	0	2	Export	834	United Rep. of Tanzania	TZA	894	Zambia	ZMB								01	MEAT, MEAT PREPARATIONS	1	No Quantity							4890			0
S3	2009	2009	2009	2	0	2	Export	757	Switzerland	CHE	0	World	WLD								02	DAIRY PRODUCTS,BIRD EGGS	1	No Quantity							672573021			0
S3	2009	2009	2009	2	0	2	Export	757	Switzerland	CHE	4	Afghanistan	AFG								02	DAIRY PRODUCTS,BIRD EGGS	1	No Quantity							86375			0
S3	2009	2009	2009	2	0	2	Export	757	Switzerland	CHE	8	Albania	ALB								02	DAIRY PRODUCTS,BIRD EGGS	1	No Quantity							330000			0
S3	2009	2009	2009	2	0	2	Export	757	Switzerland	CHE	12	Algeria	DZA								02	DAIRY PRODUCTS,BIRD EGGS	1	No Quantity							7171208			0
S3	2009	2009	2009	2	0	2	Export	757	Switzerland	CHE	36	Australia	AUS								02	DAIRY PRODUCTS,BIRD EGGS	1	No Quantity							2362301			0
S3	2009	2009	2009	2	0	2	Export	757	Switzerland	CHE	40	Austria	AUT								02	DAIRY PRODUCTS,BIRD EGGS	1	No Quantity							20586212			0
S3	2009	2009	2009	2	0	2	Export	757	Switzerland	CHE	50	Bangladesh	BGD								02	DAIRY PRODUCTS,BIRD EGGS	1	No Quantity							652636			0
S3	2009	2009	2009	2	0	2	Export	757	Switzerland	CHE	56	Belgium	BEL								02	DAIRY PRODUCTS,BIRD EGGS	1	No Quantity							21368775			0
S3	2009	2009	2009	2	0	2	Export	757	Switzerland	CHE	70	Bosnia Herzegovina	BIH								02	DAIRY PRODUCTS,BIRD EGGS	1	No Quantity							112			0
S3	2009	2009	2009	2	0	2	Export	757	Switzerland	CHE	76	Brazil	BRA								02	DAIRY PRODUCTS,BIRD EGGS	1	No Quantity							273252			0
S3	2009	2009	2009	2	0	2	Export	757	Switzerland	CHE	104	Myanmar	MMR								02	DAIRY PRODUCTS,BIRD EGGS	1	No Quantity							1124609			0
S3	2009	2009	2009	2	0	2	Export	757	Switzerland	CHE	108	Burundi	BDI								02	DAIRY PRODUCTS,BIRD EGGS	1	No Quantity							73607			0
S3	2009	2009	2009	2	0	2	Export	757	Switzerland	CHE	120	Cameroon	CMR								02	DAIRY PRODUCTS,BIRD EGGS	1	No Quantity							80966			0
S3	2009	2009	2009	2	0	2	Export	757	Switzerland	CHE	124	Canada	CAN								02	DAIRY PRODUCTS,BIRD EGGS	1	No Quantity							20174570			0
S3	2009	2009	2009	2	0	2	Export	757	Switzerland	CHE	144	Sri Lanka	LKA								02	DAIRY PRODUCTS,BIRD EGGS	1	No Quantity							46462			0
S3	2009	2009	2009	2	0	2	Export	757	Switzerland	CHE	148	Chad	TCD								02	DAIRY PRODUCTS,BIRD EGGS	1	No Quantity							94120			0
S3	2009	2009	2009	2	0	2	Export	757	Switzerland	CHE	152	Chile	CHL								02	DAIRY PRODUCTS,BIRD EGGS	1	No Quantity							393670			0
S3	2009	2009	2009	2	0	2	Export	757	Switzerland	CHE	156	China	CHN								02	DAIRY PRODUCTS,BIRD EGGS	1	No Quantity							2604760			0
S3	2009	2009	2009	2	0	2	Export	757	Switzerland	CHE	170	Colombia	COL								02	DAIRY PRODUCTS,BIRD EGGS	1	No Quantity							42324			0
S3	2009	2009	2009	2	0	2	Export	757	Switzerland	CHE	178	Congo	COG								02	DAIRY PRODUCTS,BIRD EGGS	1	No Quantity							65691			0
S3	2009	2009	2009	2	0	2	Export	757	Switzerland	CHE	180	Dem. Rep. of the Congo	COD								02	DAIRY PRODUCTS,BIRD EGGS	1	No Quantity							91439			0
S3	2009	2009	2009	2	0	2	Export	757	Switzerland	CHE	188	Costa Rica	CRI								02	DAIRY PRODUCTS,BIRD EGGS	1	No Quantity							50666			0
S3	2009	2009	2009	2	0	2	Export	757	Switzerland	CHE	191	Croatia	HRV								02	DAIRY PRODUCTS,BIRD EGGS	1	No Quantity							149461			0
S3	2009	2009	2009	2	0	2	Export	757	Switzerland	CHE	192	Cuba	CUB								02	DAIRY PRODUCTS,BIRD EGGS	1	No Quantity							869616			0
S3	2009	2009	2009	2	0	2	Export	757	Switzerland	CHE	196	Cyprus	CYP								02	DAIRY PRODUCTS,BIRD EGGS	1	No Quantity							80			0
S3	2009	2009	2009	2	0	2	Export	757	Switzerland	CHE	203	Czechia	CZE								02	DAIRY PRODUCTS,BIRD EGGS	1	No Quantity							604136			0
S3	2009	2009	2009	2	0	2	Export	757	Switzerland	CHE	204	Benin	BEN								02	DAIRY PRODUCTS,BIRD EGGS	1	No Quantity							97570			0
S3	2009	2009	2009	2	0	2	Export	757	Switzerland	CHE	208	Denmark	DNK								02	DAIRY PRODUCTS,BIRD EGGS	1	No Quantity							2810174			0
S3	2009	2009	2009	2	0	2	Export	757	Switzerland	CHE	212	Dominica	DMA								02	DAIRY PRODUCTS,BIRD EGGS	1	No Quantity							389			0
S3	2009	2009	2009	2	0	2	Export	757	Switzerland	CHE	214	Dominican Rep.	DOM								02	DAIRY PRODUCTS,BIRD EGGS	1	No Quantity							820350			0
S3	2009	2009	2009	2	0	2	Export	757	Switzerland	CHE	231	Ethiopia	ETH								02	DAIRY PRODUCTS,BIRD EGGS	1	No Quantity							2814			0
S3	2009	2009	2009	2	0	2	Export	757	Switzerland	CHE	246	Finland	FIN								02	DAIRY PRODUCTS,BIRD EGGS	1	No Quantity							1261003			0
S3	2009	2009	2009	2	0	2	Export	757	Switzerland	CHE	251	France	FRA								02	DAIRY PRODUCTS,BIRD EGGS	1	No Quantity							83686205			0
S3	2009	2009	2009	2	0	2	Export	757	Switzerland	CHE	268	Georgia	GEO								02	DAIRY PRODUCTS,BIRD EGGS	1	No Quantity							71404			0
S3	2009	2009	2009	2	0	2	Export	757	Switzerland	CHE	276	Germany	DEU								02	DAIRY PRODUCTS,BIRD EGGS	1	No Quantity							196776593			0
S3	2009	2009	2009	2	0	2	Export	757	Switzerland	CHE	288	Ghana	GHA								02	DAIRY PRODUCTS,BIRD EGGS	1	No Quantity							1177894			0
S3	2009	2009	2009	2	0	2	Export	757	Switzerland	CHE	300	Greece	GRC								02	DAIRY PRODUCTS,BIRD EGGS	1	No Quantity							2627501			0
S3	2009	2009	2009	2	0	2	Export	757	Switzerland	CHE	320	Guatemala	GTM								02	DAIRY PRODUCTS,BIRD EGGS	1	No Quantity							10515			0
S3	2009	2009	2009	2	0	2	Export	757	Switzerland	CHE	332	Haiti	HTI								02	DAIRY PRODUCTS,BIRD EGGS	1	No Quantity							111182			0
S3	2009	2009	2009	2	0	2	Export	757	Switzerland	CHE	336	Holy See (Vatican City State)	VAT								02	DAIRY PRODUCTS,BIRD EGGS	1	No Quantity							698			0
S3	2009	2009	2009	2	0	2	Export	757	Switzerland	CHE	344	China, Hong Kong SAR	HKG								02	DAIRY PRODUCTS,BIRD EGGS	1	No Quantity							3406865			0
S3	2009	2009	2009	2	0	2	Export	757	Switzerland	CHE	348	Hungary	HUN								02	DAIRY PRODUCTS,BIRD EGGS	1	No Quantity							282789			0
S3	2009	2009	2009	2	0	2	Export	757	Switzerland	CHE	352	Iceland	ISL								02	DAIRY PRODUCTS,BIRD EGGS	1	No Quantity							16696			0
S3	2009	2009	2009	2	0	2	Export	757	Switzerland	CHE	360	Indonesia	IDN								02	DAIRY PRODUCTS,BIRD EGGS	1	No Quantity							821154			0
S3	2009	2009	2009	2	0	2	Export	757	Switzerland	CHE	364	Iran	IRN								02	DAIRY PRODUCTS,BIRD EGGS	1	No Quantity							2949592			0
S3	2009	2009	2009	2	0	2	Export	757	Switzerland	CHE	368	Iraq	IRQ								02	DAIRY PRODUCTS,BIRD EGGS	1	No Quantity							1596885			0
S3	2009	2009	2009	2	0	2	Export	757	Switzerland	CHE	372	Ireland	IRL								02	DAIRY PRODUCTS,BIRD EGGS	1	No Quantity							132671			0
S3	2009	2009	2009	2	0	2	Export	757	Switzerland	CHE	376	Israel	ISR								02	DAIRY PRODUCTS,BIRD EGGS	1	No Quantity							909234			0
S3	2009	2009	2009	2	0	2	Export	757	Switzerland	CHE	381	Italy	ITA								02	DAIRY PRODUCTS,BIRD EGGS	1	No Quantity							123207254			0
S3	2009	2009	2009	2	0	2	Export	757	Switzerland	CHE	384	Côte d'Ivoire	CIV								02	DAIRY PRODUCTS,BIRD EGGS	1	No Quantity							167736			0
S3	2009	2009	2009	2	0	2	Export	757	Switzerland	CHE	388	Jamaica	JAM								02	DAIRY PRODUCTS,BIRD EGGS	1	No Quantity							7044			0
S3	2009	2009	2009	2	0	2	Export	757	Switzerland	CHE	392	Japan	JPN								02	DAIRY PRODUCTS,BIRD EGGS	1	No Quantity							8146721			0
S3	2009	2009	2009	2	0	2	Export	757	Switzerland	CHE	398	Kazakhstan	KAZ								02	DAIRY PRODUCTS,BIRD EGGS	1	No Quantity							333385			0
S3	2009	2009	2009	2	0	2	Export	757	Switzerland	CHE	400	Jordan	JOR								02	DAIRY PRODUCTS,BIRD EGGS	1	No Quantity							1075544			0
S3	2009	2009	2009	2	0	2	Export	757	Switzerland	CHE	404	Kenya	KEN								02	DAIRY PRODUCTS,BIRD EGGS	1	No Quantity							1528968			0
S3	2009	2009	2009	2	0	2	Export	757	Switzerland	CHE	408	Dem. People's Rep. of Korea	PRK								02	DAIRY PRODUCTS,BIRD EGGS	1	No Quantity							1251617			0
S3	2009	2009	2009	2	0	2	Export	757	Switzerland	CHE	410	Rep. of Korea	KOR								02	DAIRY PRODUCTS,BIRD EGGS	1	No Quantity							4009473			0
S3	2009	2009	2009	2	0	2	Export	757	Switzerland	CHE	414	Kuwait	KWT								02	DAIRY PRODUCTS,BIRD EGGS	1	No Quantity							350743			0
S3	2009	2009	2009	2	0	2	Export	757	Switzerland	CHE	422	Lebanon	LBN								02	DAIRY PRODUCTS,BIRD EGGS	1	No Quantity							679360			0
S3	2009	2009	2009	2	0	2	Export	757	Switzerland	CHE	430	Liberia	LBR								02	DAIRY PRODUCTS,BIRD EGGS	1	No Quantity							112785			0
S3	2009	2009	2009	2	0	2	Export	757	Switzerland	CHE	434	Libya	LBY								02	DAIRY PRODUCTS,BIRD EGGS	1	No Quantity							168605			0
S3	2009	2009	2009	2	0	2	Export	757	Switzerland	CHE	442	Luxembourg	LUX								02	DAIRY PRODUCTS,BIRD EGGS	1	No Quantity							2924013			0
S3	2009	2009	2009	2	0	2	Export	757	Switzerland	CHE	450	Madagascar	MDG								02	DAIRY PRODUCTS,BIRD EGGS	1	No Quantity							41866			0
S3	2009	2009	2009	2	0	2	Export	757	Switzerland	CHE	454	Malawi	MWI								02	DAIRY PRODUCTS,BIRD EGGS	1	No Quantity							50241			0
S3	2009	2009	2009	2	0	2	Export	757	Switzerland	CHE	458	Malaysia	MYS								02	DAIRY PRODUCTS,BIRD EGGS	1	No Quantity							410107			0
S3	2009	2009	2009	2	0	2	Export	757	Switzerland	CHE	462	Maldives	MDV								02	DAIRY PRODUCTS,BIRD EGGS	1	No Quantity							103337			0
S3	2009	2009	2009	2	0	2	Export	757	Switzerland	CHE	466	Mali	MLI								02	DAIRY PRODUCTS,BIRD EGGS	1	No Quantity							79355			0
S3	2009	2009	2009	2	0	2	Export	757	Switzerland	CHE	478	Mauritania	MRT								02	DAIRY PRODUCTS,BIRD EGGS	1	No Quantity							56386			0
S3	2009	2009	2009	2	0	2	Export	757	Switzerland	CHE	484	Mexico	MEX								02	DAIRY PRODUCTS,BIRD EGGS	1	No Quantity							793716			0
S3	2009	2009	2009	2	0	2	Export	757	Switzerland	CHE	490	Other Asia, nes									02	DAIRY PRODUCTS,BIRD EGGS	1	No Quantity							1630602			0
S3	2009	2009	2009	2	0	2	Export	757	Switzerland	CHE	504	Morocco	MAR								02	DAIRY PRODUCTS,BIRD EGGS	1	No Quantity							44184			0
S3	2009	2009	2009	2	0	2	Export	757	Switzerland	CHE	512	Oman	OMN								02	DAIRY PRODUCTS,BIRD EGGS	1	No Quantity							48716			0
S3	2009	2009	2009	2	0	2	Export	757	Switzerland	CHE	524	Nepal	NPL								02	DAIRY PRODUCTS,BIRD EGGS	1	No Quantity							252865			0
S3	2009	2009	2009	2	0	2	Export	757	Switzerland	CHE	528	Netherlands	NLD								02	DAIRY PRODUCTS,BIRD EGGS	1	No Quantity							15744035			0
S3	2009	2009	2009	2	0	2	Export	757	Switzerland	CHE	554	New Zealand	NZL								02	DAIRY PRODUCTS,BIRD EGGS	1	No Quantity							41714			0
S3	2009	2009	2009	2	0	2	Export	757	Switzerland	CHE	558	Nicaragua	NIC								02	DAIRY PRODUCTS,BIRD EGGS	1	No Quantity							186479			0
S3	2009	2009	2009	2	0	2	Export	757	Switzerland	CHE	562	Niger	NER								02	DAIRY PRODUCTS,BIRD EGGS	1	No Quantity							125186			0
S3	2009	2009	2009	2	0	2	Export	757	Switzerland	CHE	566	Nigeria	NGA								02	DAIRY PRODUCTS,BIRD EGGS	1	No Quantity							691291			0
S3	2009	2009	2009	2	0	2	Export	757	Switzerland	CHE	579	Norway	NOR								02	DAIRY PRODUCTS,BIRD EGGS	1	No Quantity							142834			0
S3	2009	2009	2009	2	0	2	Export	757	Switzerland	CHE	586	Pakistan	PAK								02	DAIRY PRODUCTS,BIRD EGGS	1	No Quantity							256717			0
S3	2009	2009	2009	2	0	2	Export	757	Switzerland	CHE	591	Panama	PAN								02	DAIRY PRODUCTS,BIRD EGGS	1	No Quantity							91742			0
S3	2009	2009	2009	2	0	2	Export	757	Switzerland	CHE	604	Peru	PER								02	DAIRY PRODUCTS,BIRD EGGS	1	No Quantity							987317			0
S3	2009	2009	2009	2	0	2	Export	757	Switzerland	CHE	608	Philippines	PHL								02	DAIRY PRODUCTS,BIRD EGGS	1	No Quantity							770379			0
S3	2009	2009	2009	2	0	2	Export	757	Switzerland	CHE	616	Poland	POL								02	DAIRY PRODUCTS,BIRD EGGS	1	No Quantity							269920			0
S3	2009	2009	2009	2	0	2	Export	757	Switzerland	CHE	620	Portugal	PRT								02	DAIRY PRODUCTS,BIRD EGGS	1	No Quantity							1347636			0
S3	2009	2009	2009	2	0	2	Export	757	Switzerland	CHE	634	Qatar	QAT								02	DAIRY PRODUCTS,BIRD EGGS	1	No Quantity							242549			0
S3	2009	2009	2009	2	0	2	Export	757	Switzerland	CHE	642	Romania	ROU								02	DAIRY PRODUCTS,BIRD EGGS	1	No Quantity							82707			0
S3	2009	2009	2009	2	0	2	Export	757	Switzerland	CHE	643	Russian Federation	RUS								02	DAIRY PRODUCTS,BIRD EGGS	1	No Quantity							7503901			0
S3	2009	2009	2009	2	0	2	Export	757	Switzerland	CHE	646	Rwanda	RWA								02	DAIRY PRODUCTS,BIRD EGGS	1	No Quantity							148911			0
S3	2009	2009	2009	2	0	2	Export	757	Switzerland	CHE	682	Saudi Arabia	SAU								02	DAIRY PRODUCTS,BIRD EGGS	1	No Quantity							1561519			0
S3	2009	2009	2009	2	0	2	Export	757	Switzerland	CHE	686	Senegal	SEN								02	DAIRY PRODUCTS,BIRD EGGS	1	No Quantity							245937			0
S3	2009	2009	2009	2	0	2	Export	757	Switzerland	CHE	688	Serbia	SRB								02	DAIRY PRODUCTS,BIRD EGGS	1	No Quantity							202136			0
S3	2009	2009	2009	2	0	2	Export	757	Switzerland	CHE	699	India	IND								02	DAIRY PRODUCTS,BIRD EGGS	1	No Quantity							236710			0
S3	2009	2009	2009	2	0	2	Export	757	Switzerland	CHE	702	Singapore	SGP								02	DAIRY PRODUCTS,BIRD EGGS	1	No Quantity							3281414			0
S3	2009	2009	2009	2	0	2	Export	757	Switzerland	CHE	703	Slovakia	SVK								02	DAIRY PRODUCTS,BIRD EGGS	1	No Quantity							1423			0
S3	2009	2009	2009	2	0	2	Export	757	Switzerland	CHE	705	Slovenia	SVN								02	DAIRY PRODUCTS,BIRD EGGS	1	No Quantity							99428			0
S3	2009	2009	2009	2	0	2	Export	757	Switzerland	CHE	710	South Africa	ZAF								02	DAIRY PRODUCTS,BIRD EGGS	1	No Quantity							752729			0
S3	2009	2009	2009	2	0	2	Export	757	Switzerland	CHE	716	Zimbabwe	ZWE								02	DAIRY PRODUCTS,BIRD EGGS	1	No Quantity							5222			0
S3	2009	2009	2009	2	0	2	Export	757	Switzerland	CHE	724	Spain	ESP								02	DAIRY PRODUCTS,BIRD EGGS	1	No Quantity							6939278			0
S3	2009	2009	2009	2	0	2	Export	757	Switzerland	CHE	736	Fmr Sudan	SDN								02	DAIRY PRODUCTS,BIRD EGGS	1	No Quantity							1873591			0
S3	2009	2009	2009	2	0	2	Export	757	Switzerland	CHE	752	Sweden	SWE								02	DAIRY PRODUCTS,BIRD EGGS	1	No Quantity							2210275			0
S3	2009	2009	2009	2	0	2	Export	757	Switzerland	CHE	760	Syria	SYR								02	DAIRY PRODUCTS,BIRD EGGS	1	No Quantity							3120975			0
S3	2009	2009	2009	2	0	2	Export	757	Switzerland	CHE	764	Thailand	THA								02	DAIRY PRODUCTS,BIRD EGGS	1	No Quantity							1399115			0
S3	2009	2009	2009	2	0	2	Export	757	Switzerland	CHE	768	Togo	TGO								02	DAIRY PRODUCTS,BIRD EGGS	1	No Quantity							85121			0
S3	2009	2009	2009	2	0	2	Export	757	Switzerland	CHE	784	United Arab Emirates	ARE								02	DAIRY PRODUCTS,BIRD EGGS	1	No Quantity							1590580			0
S3	2009	2009	2009	2	0	2	Export	757	Switzerland	CHE	788	Tunisia	TUN								02	DAIRY PRODUCTS,BIRD EGGS	1	No Quantity							562134			0
S3	2009	2009	2009	2	0	2	Export	757	Switzerland	CHE	792	Turkey	TUR								02	DAIRY PRODUCTS,BIRD EGGS	1	No Quantity							14734650			0
S3	2009	2009	2009	2	0	2	Export	757	Switzerland	CHE	804	Ukraine	UKR								02	DAIRY PRODUCTS,BIRD EGGS	1	No Quantity							142816			0
S3	2009	2009	2009	2	0	2	Export	757	Switzerland	CHE	818	Egypt	EGY								02	DAIRY PRODUCTS,BIRD EGGS	1	No Quantity							16137000			0
S3	2009	2009	2009	2	0	2	Export	757	Switzerland	CHE	826	United Kingdom	GBR								02	DAIRY PRODUCTS,BIRD EGGS	1	No Quantity							12621090			0
S3	2009	2009	2009	2	0	2	Export	757	Switzerland	CHE	834	United Rep. of Tanzania	TZA								02	DAIRY PRODUCTS,BIRD EGGS	1	No Quantity							14630			0
S3	2009	2009	2009	2	0	2	Export	757	Switzerland	CHE	842	USA	USA								02	DAIRY PRODUCTS,BIRD EGGS	1	No Quantity							45400652			0
S3	2009	2009	2009	2	0	2	Export	757	Switzerland	CHE	854	Burkina Faso	BFA								02	DAIRY PRODUCTS,BIRD EGGS	1	No Quantity							280226			0
S3	2009	2009	2009	2	0	2	Export	757	Switzerland	CHE	862	Venezuela	VEN								02	DAIRY PRODUCTS,BIRD EGGS	1	No Quantity							854714			0
S3	2009	2009	2009	2	0	2	Export	757	Switzerland	CHE	887	Yemen	YEM								02	DAIRY PRODUCTS,BIRD EGGS	1	No Quantity							3105547			0
S3	2009	2009	2009	2	0	2	Export	757	Switzerland	CHE	894	Zambia	ZMB								02	DAIRY PRODUCTS,BIRD EGGS	1	No Quantity							138943			0
S3	2009	2009	2009	2	0	2	Export	834	United Rep. of Tanzania	TZA	0	World	WLD								02	DAIRY PRODUCTS,BIRD EGGS	1	No Quantity							640530			0
S3	2009	2009	2009	2	0	2	Export	834	United Rep. of Tanzania	TZA	56	Belgium	BEL								02	DAIRY PRODUCTS,BIRD EGGS	1	No Quantity							8333			0
S3	2009	2009	2009	2	0	2	Export	834	United Rep. of Tanzania	TZA	108	Burundi	BDI								02	DAIRY PRODUCTS,BIRD EGGS	1	No Quantity							66628			0
S3	2009	2009	2009	2	0	2	Export	834	United Rep. of Tanzania	TZA	178	Congo	COG								02	DAIRY PRODUCTS,BIRD EGGS	1	No Quantity							58461			0
S3	2009	2009	2009	2	0	2	Export	834	United Rep. of Tanzania	TZA	180	Dem. Rep. of the Congo	COD								02	DAIRY PRODUCTS,BIRD EGGS	1	No Quantity							22406			0
S3	2009	2009	2009	2	0	2	Export	834	United Rep. of Tanzania	TZA	404	Kenya	KEN								02	DAIRY PRODUCTS,BIRD EGGS	1	No Quantity							202694			0
S3	2009	2009	2009	2	0	2	Export	834	United Rep. of Tanzania	TZA	508	Mozambique	MOZ								02	DAIRY PRODUCTS,BIRD EGGS	1	No Quantity							14281			0
S3	2009	2009	2009	2	0	2	Export	834	United Rep. of Tanzania	TZA	646	Rwanda	RWA								02	DAIRY PRODUCTS,BIRD EGGS	1	No Quantity							4311			0
S3	2009	2009	2009	2	0	2	Export	834	United Rep. of Tanzania	TZA	702	Singapore	SGP								02	DAIRY PRODUCTS,BIRD EGGS	1	No Quantity							6237			0
S3	2009	2009	2009	2	0	2	Export	834	United Rep. of Tanzania	TZA	710	South Africa	ZAF								02	DAIRY PRODUCTS,BIRD EGGS	1	No Quantity							926			0
S3	2009	2009	2009	2	0	2	Export	834	United Rep. of Tanzania	TZA	800	Uganda	UGA								02	DAIRY PRODUCTS,BIRD EGGS	1	No Quantity							28645			0
S3	2009	2009	2009	2	0	2	Export	834	United Rep. of Tanzania	TZA	894	Zambia	ZMB								02	DAIRY PRODUCTS,BIRD EGGS	1	No Quantity							227608			0
S3	2009	2009	2009	2	0	2	Export	757	Switzerland	CHE	0	World	WLD								03	FISH,CRUSTACEANS,MOLLUSC	1	No Quantity							7902606			0
S3	2009	2009	2009	2	0	2	Export	757	Switzerland	CHE	36	Australia	AUS								03	FISH,CRUSTACEANS,MOLLUSC	1	No Quantity							4029			0
S3	2009	2009	2009	2	0	2	Export	757	Switzerland	CHE	40	Austria	AUT								03	FISH,CRUSTACEANS,MOLLUSC	1	No Quantity							85877			0
S3	2009	2009	2009	2	0	2	Export	757	Switzerland	CHE	56	Belgium	BEL								03	FISH,CRUSTACEANS,MOLLUSC	1	No Quantity							27747			0
S3	2009	2009	2009	2	0	2	Export	757	Switzerland	CHE	76	Brazil	BRA								03	FISH,CRUSTACEANS,MOLLUSC	1	No Quantity							1681			0
S3	2009	2009	2009	2	0	2	Export	757	Switzerland	CHE	156	China	CHN								03	FISH,CRUSTACEANS,MOLLUSC	1	No Quantity							27399			0
S3	2009	2009	2009	2	0	2	Export	757	Switzerland	CHE	191	Croatia	HRV								03	FISH,CRUSTACEANS,MOLLUSC	1	No Quantity							199			0
S3	2009	2009	2009	2	0	2	Export	757	Switzerland	CHE	208	Denmark	DNK								03	FISH,CRUSTACEANS,MOLLUSC	1	No Quantity							442242			0
S3	2009	2009	2009	2	0	2	Export	757	Switzerland	CHE	246	Finland	FIN								03	FISH,CRUSTACEANS,MOLLUSC	1	No Quantity							903			0
S3	2009	2009	2009	2	0	2	Export	757	Switzerland	CHE	251	France	FRA								03	FISH,CRUSTACEANS,MOLLUSC	1	No Quantity							983426			0
S3	2009	2009	2009	2	0	2	Export	757	Switzerland	CHE	276	Germany	DEU								03	FISH,CRUSTACEANS,MOLLUSC	1	No Quantity							1768426			0
S3	2009	2009	2009	2	0	2	Export	757	Switzerland	CHE	336	Holy See (Vatican City State)	VAT								03	FISH,CRUSTACEANS,MOLLUSC	1	No Quantity							439			0
S3	2009	2009	2009	2	0	2	Export	757	Switzerland	CHE	344	China, Hong Kong SAR	HKG								03	FISH,CRUSTACEANS,MOLLUSC	1	No Quantity							1009285			0
S3	2009	2009	2009	2	0	2	Export	757	Switzerland	CHE	348	Hungary	HUN								03	FISH,CRUSTACEANS,MOLLUSC	1	No Quantity							611			0
S3	2009	2009	2009	2	0	2	Export	757	Switzerland	CHE	364	Iran	IRN								03	FISH,CRUSTACEANS,MOLLUSC	1	No Quantity							78			0
S3	2009	2009	2009	2	0	2	Export	757	Switzerland	CHE	381	Italy	ITA								03	FISH,CRUSTACEANS,MOLLUSC	1	No Quantity							619832			0
S3	2009	2009	2009	2	0	2	Export	757	Switzerland	CHE	388	Jamaica	JAM								03	FISH,CRUSTACEANS,MOLLUSC	1	No Quantity							8498			0
S3	2009	2009	2009	2	0	2	Export	757	Switzerland	CHE	392	Japan	JPN								03	FISH,CRUSTACEANS,MOLLUSC	1	No Quantity							79670			0
S3	2009	2009	2009	2	0	2	Export	757	Switzerland	CHE	398	Kazakhstan	KAZ								03	FISH,CRUSTACEANS,MOLLUSC	1	No Quantity							5067			0
S3	2009	2009	2009	2	0	2	Export	757	Switzerland	CHE	410	Rep. of Korea	KOR								03	FISH,CRUSTACEANS,MOLLUSC	1	No Quantity							2719			0
S3	2009	2009	2009	2	0	2	Export	757	Switzerland	CHE	442	Luxembourg	LUX								03	FISH,CRUSTACEANS,MOLLUSC	1	No Quantity							8229			0
S3	2009	2009	2009	2	0	2	Export	757	Switzerland	CHE	458	Malaysia	MYS								03	FISH,CRUSTACEANS,MOLLUSC	1	No Quantity							10174			0
S3	2009	2009	2009	2	0	2	Export	757	Switzerland	CHE	490	Other Asia, nes									03	FISH,CRUSTACEANS,MOLLUSC	1	No Quantity							33561			0
S3	2009	2009	2009	2	0	2	Export	757	Switzerland	CHE	504	Morocco	MAR								03	FISH,CRUSTACEANS,MOLLUSC	1	No Quantity							22487			0
S3	2009	2009	2009	2	0	2	Export	757	Switzerland	CHE	512	Oman	OMN								03	FISH,CRUSTACEANS,MOLLUSC	1	No Quantity							327228			0
S3	2009	2009	2009	2	0	2	Export	757	Switzerland	CHE	528	Netherlands	NLD								03	FISH,CRUSTACEANS,MOLLUSC	1	No Quantity							123308			0
S3	2009	2009	2009	2	0	2	Export	757	Switzerland	CHE	540	New Caledonia	NCL								03	FISH,CRUSTACEANS,MOLLUSC	1	No Quantity							7684			0
S3	2009	2009	2009	2	0	2	Export	757	Switzerland	CHE	554	New Zealand	NZL								03	FISH,CRUSTACEANS,MOLLUSC	1	No Quantity							3132			0
S3	2009	2009	2009	2	0	2	Export	757	Switzerland	CHE	579	Norway	NOR								03	FISH,CRUSTACEANS,MOLLUSC	1	No Quantity							11573			0
S3	2009	2009	2009	2	0	2	Export	757	Switzerland	CHE	608	Philippines	PHL								03	FISH,CRUSTACEANS,MOLLUSC	1	No Quantity							17868			0
S3	2009	2009	2009	2	0	2	Export	757	Switzerland	CHE	616	Poland	POL								03	FISH,CRUSTACEANS,MOLLUSC	1	No Quantity							308038			0
S3	2009	2009	2009	2	0	2	Export	757	Switzerland	CHE	620	Portugal	PRT								03	FISH,CRUSTACEANS,MOLLUSC	1	No Quantity							30590			0
S3	2009	2009	2009	2	0	2	Export	757	Switzerland	CHE	634	Qatar	QAT								03	FISH,CRUSTACEANS,MOLLUSC	1	No Quantity							81349			0
S3	2009	2009	2009	2	0	2	Export	757	Switzerland	CHE	643	Russian Federation	RUS								03	FISH,CRUSTACEANS,MOLLUSC	1	No Quantity							46014			0
S3	2009	2009	2009	2	0	2	Export	757	Switzerland	CHE	682	Saudi Arabia	SAU								03	FISH,CRUSTACEANS,MOLLUSC	1	No Quantity							20603			0
S3	2009	2009	2009	2	0	2	Export	757	Switzerland	CHE	688	Serbia	SRB								03	FISH,CRUSTACEANS,MOLLUSC	1	No Quantity							3433			0
S3	2009	2009	2009	2	0	2	Export	757	Switzerland	CHE	702	Singapore	SGP								03	FISH,CRUSTACEANS,MOLLUSC	1	No Quantity							43790			0
S3	2009	2009	2009	2	0	2	Export	757	Switzerland	CHE	704	Viet Nam	VNM								03	FISH,CRUSTACEANS,MOLLUSC	1	No Quantity							531717			0
S3	2009	2009	2009	2	0	2	Export	757	Switzerland	CHE	710	South Africa	ZAF								03	FISH,CRUSTACEANS,MOLLUSC	1	No Quantity							23179			0
S3	2009	2009	2009	2	0	2	Export	757	Switzerland	CHE	716	Zimbabwe	ZWE								03	FISH,CRUSTACEANS,MOLLUSC	1	No Quantity							1551			0
S3	2009	2009	2009	2	0	2	Export	757	Switzerland	CHE	724	Spain	ESP								03	FISH,CRUSTACEANS,MOLLUSC	1	No Quantity							90542			0
S3	2009	2009	2009	2	0	2	Export	757	Switzerland	CHE	752	Sweden	SWE								03	FISH,CRUSTACEANS,MOLLUSC	1	No Quantity							12763			0
S3	2009	2009	2009	2	0	2	Export	757	Switzerland	CHE	764	Thailand	THA								03	FISH,CRUSTACEANS,MOLLUSC	1	No Quantity							221			0
S3	2009	2009	2009	2	0	2	Export	757	Switzerland	CHE	784	United Arab Emirates	ARE								03	FISH,CRUSTACEANS,MOLLUSC	1	No Quantity							8908			0
S3	2009	2009	2009	2	0	2	Export	757	Switzerland	CHE	807	North Macedonia	MKD								03	FISH,CRUSTACEANS,MOLLUSC	1	No Quantity							1238			0
S3	2009	2009	2009	2	0	2	Export	757	Switzerland	CHE	818	Egypt	EGY								03	FISH,CRUSTACEANS,MOLLUSC	1	No Quantity							23244			0
S3	2009	2009	2009	2	0	2	Export	757	Switzerland	CHE	826	United Kingdom	GBR								03	FISH,CRUSTACEANS,MOLLUSC	1	No Quantity							878460			0
S3	2009	2009	2009	2	0	2	Export	757	Switzerland	CHE	842	USA	USA								03	FISH,CRUSTACEANS,MOLLUSC	1	No Quantity							163592			0
S3	2009	2009	2009	2	0	2	Export	834	United Rep. of Tanzania	TZA	0	World	WLD								03	FISH,CRUSTACEANS,MOLLUSC	1	No Quantity							127759594			0
S3	2009	2009	2009	2	0	2	Export	834	United Rep. of Tanzania	TZA	24	Angola	AGO								03	FISH,CRUSTACEANS,MOLLUSC	1	No Quantity							266			0
S3	2009	2009	2009	2	0	2	Export	834	United Rep. of Tanzania	TZA	36	Australia	AUS								03	FISH,CRUSTACEANS,MOLLUSC	1	No Quantity							5197034			0
S3	2009	2009	2009	2	0	2	Export	834	United Rep. of Tanzania	TZA	48	Bahrain	BHR								03	FISH,CRUSTACEANS,MOLLUSC	1	No Quantity							970936			0
S3	2009	2009	2009	2	0	2	Export	834	United Rep. of Tanzania	TZA	56	Belgium	BEL								03	FISH,CRUSTACEANS,MOLLUSC	1	No Quantity							641641			0
S3	2009	2009	2009	2	0	2	Export	834	United Rep. of Tanzania	TZA	72	Botswana	BWA								03	FISH,CRUSTACEANS,MOLLUSC	1	No Quantity							2033			0
S3	2009	2009	2009	2	0	2	Export	834	United Rep. of Tanzania	TZA	76	Brazil	BRA								03	FISH,CRUSTACEANS,MOLLUSC	1	No Quantity							4730			0
S3	2009	2009	2009	2	0	2	Export	834	United Rep. of Tanzania	TZA	92	Br. Virgin Isds	VGB								03	FISH,CRUSTACEANS,MOLLUSC	1	No Quantity							96011			0
S3	2009	2009	2009	2	0	2	Export	834	United Rep. of Tanzania	TZA	108	Burundi	BDI								03	FISH,CRUSTACEANS,MOLLUSC	1	No Quantity							712604			0
S3	2009	2009	2009	2	0	2	Export	834	United Rep. of Tanzania	TZA	124	Canada	CAN								03	FISH,CRUSTACEANS,MOLLUSC	1	No Quantity							123363			0
S3	2009	2009	2009	2	0	2	Export	834	United Rep. of Tanzania	TZA	156	China	CHN								03	FISH,CRUSTACEANS,MOLLUSC	1	No Quantity							691736			0
S3	2009	2009	2009	2	0	2	Export	834	United Rep. of Tanzania	TZA	178	Congo	COG								03	FISH,CRUSTACEANS,MOLLUSC	1	No Quantity							6439			0
S3	2009	2009	2009	2	0	2	Export	834	United Rep. of Tanzania	TZA	180	Dem. Rep. of the Congo	COD								03	FISH,CRUSTACEANS,MOLLUSC	1	No Quantity							8515771			0
S3	2009	2009	2009	2	0	2	Export	834	United Rep. of Tanzania	TZA	192	Cuba	CUB								03	FISH,CRUSTACEANS,MOLLUSC	1	No Quantity							1010934			0
S3	2009	2009	2009	2	0	2	Export	834	United Rep. of Tanzania	TZA	196	Cyprus	CYP								03	FISH,CRUSTACEANS,MOLLUSC	1	No Quantity							1886872			0
S3	2009	2009	2009	2	0	2	Export	834	United Rep. of Tanzania	TZA	208	Denmark	DNK								03	FISH,CRUSTACEANS,MOLLUSC	1	No Quantity							707879			0
S3	2009	2009	2009	2	0	2	Export	834	United Rep. of Tanzania	TZA	231	Ethiopia	ETH								03	FISH,CRUSTACEANS,MOLLUSC	1	No Quantity							17041			0
S3	2009	2009	2009	2	0	2	Export	834	United Rep. of Tanzania	TZA	251	France	FRA								03	FISH,CRUSTACEANS,MOLLUSC	1	No Quantity							1778566			0
S3	2009	2009	2009	2	0	2	Export	834	United Rep. of Tanzania	TZA	276	Germany	DEU								03	FISH,CRUSTACEANS,MOLLUSC	1	No Quantity							13330061			0
S3	2009	2009	2009	2	0	2	Export	834	United Rep. of Tanzania	TZA	300	Greece	GRC								03	FISH,CRUSTACEANS,MOLLUSC	1	No Quantity							1069605			0
S3	2009	2009	2009	2	0	2	Export	834	United Rep. of Tanzania	TZA	344	China, Hong Kong SAR	HKG								03	FISH,CRUSTACEANS,MOLLUSC	1	No Quantity							5884652			0
S3	2009	2009	2009	2	0	2	Export	834	United Rep. of Tanzania	TZA	352	Iceland	ISL								03	FISH,CRUSTACEANS,MOLLUSC	1	No Quantity							107134			0
S3	2009	2009	2009	2	0	2	Export	834	United Rep. of Tanzania	TZA	376	Israel	ISR								03	FISH,CRUSTACEANS,MOLLUSC	1	No Quantity							6531902			0
S3	2009	2009	2009	2	0	2	Export	834	United Rep. of Tanzania	TZA	381	Italy	ITA								03	FISH,CRUSTACEANS,MOLLUSC	1	No Quantity							24974976			0
S3	2009	2009	2009	2	0	2	Export	834	United Rep. of Tanzania	TZA	392	Japan	JPN								03	FISH,CRUSTACEANS,MOLLUSC	1	No Quantity							3847924			0
S3	2009	2009	2009	2	0	2	Export	834	United Rep. of Tanzania	TZA	400	Jordan	JOR								03	FISH,CRUSTACEANS,MOLLUSC	1	No Quantity							279074			0
S3	2009	2009	2009	2	0	2	Export	834	United Rep. of Tanzania	TZA	404	Kenya	KEN								03	FISH,CRUSTACEANS,MOLLUSC	1	No Quantity							3787096			0
S3	2009	2009	2009	2	0	2	Export	834	United Rep. of Tanzania	TZA	422	Lebanon	LBN								03	FISH,CRUSTACEANS,MOLLUSC	1	No Quantity							37405			0
S3	2009	2009	2009	2	0	2	Export	834	United Rep. of Tanzania	TZA	454	Malawi	MWI								03	FISH,CRUSTACEANS,MOLLUSC	1	No Quantity							67985			0
S3	2009	2009	2009	2	0	2	Export	834	United Rep. of Tanzania	TZA	458	Malaysia	MYS								03	FISH,CRUSTACEANS,MOLLUSC	1	No Quantity							219226			0
S3	2009	2009	2009	2	0	2	Export	834	United Rep. of Tanzania	TZA	470	Malta	MLT								03	FISH,CRUSTACEANS,MOLLUSC	1	No Quantity							68910			0
S3	2009	2009	2009	2	0	2	Export	834	United Rep. of Tanzania	TZA	480	Mauritius	MUS								03	FISH,CRUSTACEANS,MOLLUSC	1	No Quantity							5476			0
S3	2009	2009	2009	2	0	2	Export	834	United Rep. of Tanzania	TZA	512	Oman	OMN								03	FISH,CRUSTACEANS,MOLLUSC	1	No Quantity							108			0
S3	2009	2009	2009	2	0	2	Export	834	United Rep. of Tanzania	TZA	528	Netherlands	NLD								03	FISH,CRUSTACEANS,MOLLUSC	1	No Quantity							10033635			0
S3	2009	2009	2009	2	0	2	Export	834	United Rep. of Tanzania	TZA	586	Pakistan	PAK								03	FISH,CRUSTACEANS,MOLLUSC	1	No Quantity							1956			0
S3	2009	2009	2009	2	0	2	Export	834	United Rep. of Tanzania	TZA	616	Poland	POL								03	FISH,CRUSTACEANS,MOLLUSC	1	No Quantity							109868			0
S3	2009	2009	2009	2	0	2	Export	834	United Rep. of Tanzania	TZA	620	Portugal	PRT								03	FISH,CRUSTACEANS,MOLLUSC	1	No Quantity							6283959			0
S3	2009	2009	2009	2	0	2	Export	834	United Rep. of Tanzania	TZA	634	Qatar	QAT								03	FISH,CRUSTACEANS,MOLLUSC	1	No Quantity							9047			0
S3	2009	2009	2009	2	0	2	Export	834	United Rep. of Tanzania	TZA	642	Romania	ROU								03	FISH,CRUSTACEANS,MOLLUSC	1	No Quantity							771778			0
S3	2009	2009	2009	2	0	2	Export	834	United Rep. of Tanzania	TZA	643	Russian Federation	RUS								03	FISH,CRUSTACEANS,MOLLUSC	1	No Quantity							12			0
S3	2009	2009	2009	2	0	2	Export	834	United Rep. of Tanzania	TZA	646	Rwanda	RWA								03	FISH,CRUSTACEANS,MOLLUSC	1	No Quantity							903			0
S3	2009	2009	2009	2	0	2	Export	834	United Rep. of Tanzania	TZA	682	Saudi Arabia	SAU								03	FISH,CRUSTACEANS,MOLLUSC	1	No Quantity							128091			0
S3	2009	2009	2009	2	0	2	Export	834	United Rep. of Tanzania	TZA	688	Serbia	SRB								03	FISH,CRUSTACEANS,MOLLUSC	1	No Quantity							40189			0
S3	2009	2009	2009	2	0	2	Export	834	United Rep. of Tanzania	TZA	699	India	IND								03	FISH,CRUSTACEANS,MOLLUSC	1	No Quantity							18350			0
S3	2009	2009	2009	2	0	2	Export	834	United Rep. of Tanzania	TZA	702	Singapore	SGP								03	FISH,CRUSTACEANS,MOLLUSC	1	No Quantity							178010			0
S3	2009	2009	2009	2	0	2	Export	834	United Rep. of Tanzania	TZA	704	Viet Nam	VNM								03	FISH,CRUSTACEANS,MOLLUSC	1	No Quantity							215296			0
S3	2009	2009	2009	2	0	2	Export	834	United Rep. of Tanzania	TZA	716	Zimbabwe	ZWE								03	FISH,CRUSTACEANS,MOLLUSC	1	No Quantity							7754			0
S3	2009	2009	2009	2	0	2	Export	834	United Rep. of Tanzania	TZA	724	Spain	ESP								03	FISH,CRUSTACEANS,MOLLUSC	1	No Quantity							13042444			0
S3	2009	2009	2009	2	0	2	Export	834	United Rep. of Tanzania	TZA	740	Suriname	SUR								03	FISH,CRUSTACEANS,MOLLUSC	1	No Quantity							224256			0
S3	2009	2009	2009	2	0	2	Export	834	United Rep. of Tanzania	TZA	784	United Arab Emirates	ARE								03	FISH,CRUSTACEANS,MOLLUSC	1	No Quantity							13239160			0
S3	2009	2009	2009	2	0	2	Export	834	United Rep. of Tanzania	TZA	800	Uganda	UGA								03	FISH,CRUSTACEANS,MOLLUSC	1	No Quantity							36228			0
S3	2009	2009	2009	2	0	2	Export	834	United Rep. of Tanzania	TZA	818	Egypt	EGY								03	FISH,CRUSTACEANS,MOLLUSC	1	No Quantity							18101			0
S3	2009	2009	2009	2	0	2	Export	834	United Rep. of Tanzania	TZA	842	USA	USA								03	FISH,CRUSTACEANS,MOLLUSC	1	No Quantity							701204			0
S3	2009	2009	2009	2	0	2	Export	834	United Rep. of Tanzania	TZA	887	Yemen	YEM								03	FISH,CRUSTACEANS,MOLLUSC	1	No Quantity							196			0
S3	2009	2009	2009	2	0	2	Export	834	United Rep. of Tanzania	TZA	894	Zambia	ZMB								03	FISH,CRUSTACEANS,MOLLUSC	1	No Quantity							123767			0
S3	2009	2009	2009	2	0	2	Export	757	Switzerland	CHE	0	World	WLD								04	CEREALS,CEREAL PREPRTNS.	1	No Quantity							356502790			0
S3	2009	2009	2009	2	0	2	Export	757	Switzerland	CHE	8	Albania	ALB								04	CEREALS,CEREAL PREPRTNS.	1	No Quantity							364			0
S3	2009	2009	2009	2	0	2	Export	757	Switzerland	CHE	20	Andorra	AND								04	CEREALS,CEREAL PREPRTNS.	1	No Quantity							2729			0
S3	2009	2009	2009	2	0	2	Export	757	Switzerland	CHE	31	Azerbaijan	AZE								04	CEREALS,CEREAL PREPRTNS.	1	No Quantity							115			0
S3	2009	2009	2009	2	0	2	Export	757	Switzerland	CHE	32	Argentina	ARG								04	CEREALS,CEREAL PREPRTNS.	1	No Quantity							338			0
S3	2009	2009	2009	2	0	2	Export	757	Switzerland	CHE	36	Australia	AUS								04	CEREALS,CEREAL PREPRTNS.	1	No Quantity							1247517			0
S3	2009	2009	2009	2	0	2	Export	757	Switzerland	CHE	40	Austria	AUT								04	CEREALS,CEREAL PREPRTNS.	1	No Quantity							22311976			0
S3	2009	2009	2009	2	0	2	Export	757	Switzerland	CHE	48	Bahrain	BHR								04	CEREALS,CEREAL PREPRTNS.	1	No Quantity							431789			0
S3	2009	2009	2009	2	0	2	Export	757	Switzerland	CHE	50	Bangladesh	BGD								04	CEREALS,CEREAL PREPRTNS.	1	No Quantity							14644			0
S3	2009	2009	2009	2	0	2	Export	757	Switzerland	CHE	56	Belgium	BEL								04	CEREALS,CEREAL PREPRTNS.	1	No Quantity							9219014			0
S3	2009	2009	2009	2	0	2	Export	757	Switzerland	CHE	76	Brazil	BRA								04	CEREALS,CEREAL PREPRTNS.	1	No Quantity							15877			0
S3	2009	2009	2009	2	0	2	Export	757	Switzerland	CHE	100	Bulgaria	BGR								04	CEREALS,CEREAL PREPRTNS.	1	No Quantity							158860			0
S3	2009	2009	2009	2	0	2	Export	757	Switzerland	CHE	112	Belarus	BLR								04	CEREALS,CEREAL PREPRTNS.	1	No Quantity							19752			0
S3	2009	2009	2009	2	0	2	Export	757	Switzerland	CHE	124	Canada	CAN								04	CEREALS,CEREAL PREPRTNS.	1	No Quantity							4674949			0
S3	2009	2009	2009	2	0	2	Export	757	Switzerland	CHE	152	Chile	CHL								04	CEREALS,CEREAL PREPRTNS.	1	No Quantity							1489			0
S3	2009	2009	2009	2	0	2	Export	757	Switzerland	CHE	156	China	CHN								04	CEREALS,CEREAL PREPRTNS.	1	No Quantity							296760			0
S3	2009	2009	2009	2	0	2	Export	757	Switzerland	CHE	188	Costa Rica	CRI								04	CEREALS,CEREAL PREPRTNS.	1	No Quantity							1031			0
S3	2009	2009	2009	2	0	2	Export	757	Switzerland	CHE	191	Croatia	HRV								04	CEREALS,CEREAL PREPRTNS.	1	No Quantity							551430			0
S3	2009	2009	2009	2	0	2	Export	757	Switzerland	CHE	196	Cyprus	CYP								04	CEREALS,CEREAL PREPRTNS.	1	No Quantity							62778			0
S3	2009	2009	2009	2	0	2	Export	757	Switzerland	CHE	203	Czechia	CZE								04	CEREALS,CEREAL PREPRTNS.	1	No Quantity							10440686			0
S3	2009	2009	2009	2	0	2	Export	757	Switzerland	CHE	208	Denmark	DNK								04	CEREALS,CEREAL PREPRTNS.	1	No Quantity							182919			0
S3	2009	2009	2009	2	0	2	Export	757	Switzerland	CHE	214	Dominican Rep.	DOM								04	CEREALS,CEREAL PREPRTNS.	1	No Quantity							19935			0
S3	2009	2009	2009	2	0	2	Export	757	Switzerland	CHE	231	Ethiopia	ETH								04	CEREALS,CEREAL PREPRTNS.	1	No Quantity							8888			0
S3	2009	2009	2009	2	0	2	Export	757	Switzerland	CHE	233	Estonia	EST								04	CEREALS,CEREAL PREPRTNS.	1	No Quantity							26132			0
S3	2009	2009	2009	2	0	2	Export	757	Switzerland	CHE	246	Finland	FIN								04	CEREALS,CEREAL PREPRTNS.	1	No Quantity							2700958			0
S3	2009	2009	2009	2	0	2	Export	757	Switzerland	CHE	251	France	FRA								04	CEREALS,CEREAL PREPRTNS.	1	No Quantity							99117937			0
S3	2009	2009	2009	2	0	2	Export	757	Switzerland	CHE	266	Gabon	GAB								04	CEREALS,CEREAL PREPRTNS.	1	No Quantity							281			0
S3	2009	2009	2009	2	0	2	Export	757	Switzerland	CHE	276	Germany	DEU								04	CEREALS,CEREAL PREPRTNS.	1	No Quantity							109294778			0
S3	2009	2009	2009	2	0	2	Export	757	Switzerland	CHE	292	Gibraltar	GIB								04	CEREALS,CEREAL PREPRTNS.	1	No Quantity							2178			0
S3	2009	2009	2009	2	0	2	Export	757	Switzerland	CHE	300	Greece	GRC								04	CEREALS,CEREAL PREPRTNS.	1	No Quantity							902960			0
S3	2009	2009	2009	2	0	2	Export	757	Switzerland	CHE	316	Guam	GUM								04	CEREALS,CEREAL PREPRTNS.	1	No Quantity							74094			0
S3	2009	2009	2009	2	0	2	Export	757	Switzerland	CHE	324	Guinea	GIN								04	CEREALS,CEREAL PREPRTNS.	1	No Quantity							3283			0
S3	2009	2009	2009	2	0	2	Export	757	Switzerland	CHE	336	Holy See (Vatican City State)	VAT								04	CEREALS,CEREAL PREPRTNS.	1	No Quantity							447			0
S3	2009	2009	2009	2	0	2	Export	757	Switzerland	CHE	344	China, Hong Kong SAR	HKG								04	CEREALS,CEREAL PREPRTNS.	1	No Quantity							665287			0
S3	2009	2009	2009	2	0	2	Export	757	Switzerland	CHE	348	Hungary	HUN								04	CEREALS,CEREAL PREPRTNS.	1	No Quantity							812561			0
S3	2009	2009	2009	2	0	2	Export	757	Switzerland	CHE	352	Iceland	ISL								04	CEREALS,CEREAL PREPRTNS.	1	No Quantity							30057			0
S3	2009	2009	2009	2	0	2	Export	757	Switzerland	CHE	360	Indonesia	IDN								04	CEREALS,CEREAL PREPRTNS.	1	No Quantity							196301			0
S3	2009	2009	2009	2	0	2	Export	757	Switzerland	CHE	364	Iran	IRN								04	CEREALS,CEREAL PREPRTNS.	1	No Quantity							976230			0
S3	2009	2009	2009	2	0	2	Export	757	Switzerland	CHE	368	Iraq	IRQ								04	CEREALS,CEREAL PREPRTNS.	1	No Quantity							7524			0
S3	2009	2009	2009	2	0	2	Export	757	Switzerland	CHE	372	Ireland	IRL								04	CEREALS,CEREAL PREPRTNS.	1	No Quantity							33099			0
S3	2009	2009	2009	2	0	2	Export	757	Switzerland	CHE	376	Israel	ISR								04	CEREALS,CEREAL PREPRTNS.	1	No Quantity							1743056			0
S3	2009	2009	2009	2	0	2	Export	757	Switzerland	CHE	381	Italy	ITA								04	CEREALS,CEREAL PREPRTNS.	1	No Quantity							38991841			0
S3	2009	2009	2009	2	0	2	Export	757	Switzerland	CHE	388	Jamaica	JAM								04	CEREALS,CEREAL PREPRTNS.	1	No Quantity							4058			0
S3	2009	2009	2009	2	0	2	Export	757	Switzerland	CHE	392	Japan	JPN								04	CEREALS,CEREAL PREPRTNS.	1	No Quantity							3397253			0
S3	2009	2009	2009	2	0	2	Export	757	Switzerland	CHE	398	Kazakhstan	KAZ								04	CEREALS,CEREAL PREPRTNS.	1	No Quantity							18			0
S3	2009	2009	2009	2	0	2	Export	757	Switzerland	CHE	400	Jordan	JOR								04	CEREALS,CEREAL PREPRTNS.	1	No Quantity							179527			0
S3	2009	2009	2009	2	0	2	Export	757	Switzerland	CHE	404	Kenya	KEN								04	CEREALS,CEREAL PREPRTNS.	1	No Quantity							5188			0
S3	2009	2009	2009	2	0	2	Export	757	Switzerland	CHE	408	Dem. People's Rep. of Korea	PRK								04	CEREALS,CEREAL PREPRTNS.	1	No Quantity							53682			0
S3	2009	2009	2009	2	0	2	Export	757	Switzerland	CHE	410	Rep. of Korea	KOR								04	CEREALS,CEREAL PREPRTNS.	1	No Quantity							263399			0
S3	2009	2009	2009	2	0	2	Export	757	Switzerland	CHE	414	Kuwait	KWT								04	CEREALS,CEREAL PREPRTNS.	1	No Quantity							465226			0
S3	2009	2009	2009	2	0	2	Export	757	Switzerland	CHE	422	Lebanon	LBN								04	CEREALS,CEREAL PREPRTNS.	1	No Quantity							72026			0
S3	2009	2009	2009	2	0	2	Export	757	Switzerland	CHE	428	Latvia	LVA								04	CEREALS,CEREAL PREPRTNS.	1	No Quantity							1177			0
S3	2009	2009	2009	2	0	2	Export	757	Switzerland	CHE	442	Luxembourg	LUX								04	CEREALS,CEREAL PREPRTNS.	1	No Quantity							456759			0
S3	2009	2009	2009	2	0	2	Export	757	Switzerland	CHE	446	China, Macao SAR	MAC								04	CEREALS,CEREAL PREPRTNS.	1	No Quantity							4210			0
S3	2009	2009	2009	2	0	2	Export	757	Switzerland	CHE	458	Malaysia	MYS								04	CEREALS,CEREAL PREPRTNS.	1	No Quantity							55541			0
S3	2009	2009	2009	2	0	2	Export	757	Switzerland	CHE	462	Maldives	MDV								04	CEREALS,CEREAL PREPRTNS.	1	No Quantity							1296			0
S3	2009	2009	2009	2	0	2	Export	757	Switzerland	CHE	470	Malta	MLT								04	CEREALS,CEREAL PREPRTNS.	1	No Quantity							7096			0
S3	2009	2009	2009	2	0	2	Export	757	Switzerland	CHE	480	Mauritius	MUS								04	CEREALS,CEREAL PREPRTNS.	1	No Quantity							1133			0
S3	2009	2009	2009	2	0	2	Export	757	Switzerland	CHE	484	Mexico	MEX								04	CEREALS,CEREAL PREPRTNS.	1	No Quantity							1363			0
S3	2009	2009	2009	2	0	2	Export	757	Switzerland	CHE	490	Other Asia, nes									04	CEREALS,CEREAL PREPRTNS.	1	No Quantity							97948			0
S3	2009	2009	2009	2	0	2	Export	757	Switzerland	CHE	496	Mongolia	MNG								04	CEREALS,CEREAL PREPRTNS.	1	No Quantity							4632			0
S3	2009	2009	2009	2	0	2	Export	757	Switzerland	CHE	498	Rep. of Moldova	MDA								04	CEREALS,CEREAL PREPRTNS.	1	No Quantity							1928			0
S3	2009	2009	2009	2	0	2	Export	757	Switzerland	CHE	504	Morocco	MAR								04	CEREALS,CEREAL PREPRTNS.	1	No Quantity							81706			0
S3	2009	2009	2009	2	0	2	Export	757	Switzerland	CHE	528	Netherlands	NLD								04	CEREALS,CEREAL PREPRTNS.	1	No Quantity							1395759			0
S3	2009	2009	2009	2	0	2	Export	757	Switzerland	CHE	554	New Zealand	NZL								04	CEREALS,CEREAL PREPRTNS.	1	No Quantity							310			0
S3	2009	2009	2009	2	0	2	Export	757	Switzerland	CHE	566	Nigeria	NGA								04	CEREALS,CEREAL PREPRTNS.	1	No Quantity							31446			0
S3	2009	2009	2009	2	0	2	Export	757	Switzerland	CHE	579	Norway	NOR								04	CEREALS,CEREAL PREPRTNS.	1	No Quantity							1357146			0
S3	2009	2009	2009	2	0	2	Export	757	Switzerland	CHE	586	Pakistan	PAK								04	CEREALS,CEREAL PREPRTNS.	1	No Quantity							42394			0
S3	2009	2009	2009	2	0	2	Export	757	Switzerland	CHE	591	Panama	PAN								04	CEREALS,CEREAL PREPRTNS.	1	No Quantity							2758			0
S3	2009	2009	2009	2	0	2	Export	757	Switzerland	CHE	600	Paraguay	PRY								04	CEREALS,CEREAL PREPRTNS.	1	No Quantity							139			0
S3	2009	2009	2009	2	0	2	Export	757	Switzerland	CHE	604	Peru	PER								04	CEREALS,CEREAL PREPRTNS.	1	No Quantity							3054			0
S3	2009	2009	2009	2	0	2	Export	757	Switzerland	CHE	608	Philippines	PHL								04	CEREALS,CEREAL PREPRTNS.	1	No Quantity							105929			0
S3	2009	2009	2009	2	0	2	Export	757	Switzerland	CHE	616	Poland	POL								04	CEREALS,CEREAL PREPRTNS.	1	No Quantity							1284965			0
S3	2009	2009	2009	2	0	2	Export	757	Switzerland	CHE	620	Portugal	PRT								04	CEREALS,CEREAL PREPRTNS.	1	No Quantity							507871			0
S3	2009	2009	2009	2	0	2	Export	757	Switzerland	CHE	634	Qatar	QAT								04	CEREALS,CEREAL PREPRTNS.	1	No Quantity							493913			0
S3	2009	2009	2009	2	0	2	Export	757	Switzerland	CHE	642	Romania	ROU								04	CEREALS,CEREAL PREPRTNS.	1	No Quantity							151789			0
S3	2009	2009	2009	2	0	2	Export	757	Switzerland	CHE	643	Russian Federation	RUS								04	CEREALS,CEREAL PREPRTNS.	1	No Quantity							290402			0
S3	2009	2009	2009	2	0	2	Export	757	Switzerland	CHE	682	Saudi Arabia	SAU								04	CEREALS,CEREAL PREPRTNS.	1	No Quantity							2857375			0
S3	2009	2009	2009	2	0	2	Export	757	Switzerland	CHE	688	Serbia	SRB								04	CEREALS,CEREAL PREPRTNS.	1	No Quantity							44683			0
S3	2009	2009	2009	2	0	2	Export	757	Switzerland	CHE	699	India	IND								04	CEREALS,CEREAL PREPRTNS.	1	No Quantity							141561			0
S3	2009	2009	2009	2	0	2	Export	757	Switzerland	CHE	702	Singapore	SGP								04	CEREALS,CEREAL PREPRTNS.	1	No Quantity							1518748			0
S3	2009	2009	2009	2	0	2	Export	757	Switzerland	CHE	703	Slovakia	SVK								04	CEREALS,CEREAL PREPRTNS.	1	No Quantity							122287			0
S3	2009	2009	2009	2	0	2	Export	757	Switzerland	CHE	704	Viet Nam	VNM								04	CEREALS,CEREAL PREPRTNS.	1	No Quantity							62580			0
S3	2009	2009	2009	2	0	2	Export	757	Switzerland	CHE	705	Slovenia	SVN								04	CEREALS,CEREAL PREPRTNS.	1	No Quantity							48396			0
S3	2009	2009	2009	2	0	2	Export	757	Switzerland	CHE	710	South Africa	ZAF								04	CEREALS,CEREAL PREPRTNS.	1	No Quantity							214434			0
S3	2009	2009	2009	2	0	2	Export	757	Switzerland	CHE	724	Spain	ESP								04	CEREALS,CEREAL PREPRTNS.	1	No Quantity							10659836			0
S3	2009	2009	2009	2	0	2	Export	757	Switzerland	CHE	736	Fmr Sudan	SDN								04	CEREALS,CEREAL PREPRTNS.	1	No Quantity							244			0
S3	2009	2009	2009	2	0	2	Export	757	Switzerland	CHE	752	Sweden	SWE								04	CEREALS,CEREAL PREPRTNS.	1	No Quantity							2666404			0
S3	2009	2009	2009	2	0	2	Export	757	Switzerland	CHE	760	Syria	SYR								04	CEREALS,CEREAL PREPRTNS.	1	No Quantity							35468			0
S3	2009	2009	2009	2	0	2	Export	757	Switzerland	CHE	764	Thailand	THA								04	CEREALS,CEREAL PREPRTNS.	1	No Quantity							872793			0
S3	2009	2009	2009	2	0	2	Export	757	Switzerland	CHE	784	United Arab Emirates	ARE								04	CEREALS,CEREAL PREPRTNS.	1	No Quantity							2809588			0
S3	2009	2009	2009	2	0	2	Export	757	Switzerland	CHE	788	Tunisia	TUN								04	CEREALS,CEREAL PREPRTNS.	1	No Quantity							9177			0
S3	2009	2009	2009	2	0	2	Export	757	Switzerland	CHE	792	Turkey	TUR								04	CEREALS,CEREAL PREPRTNS.	1	No Quantity							925813			0
S3	2009	2009	2009	2	0	2	Export	757	Switzerland	CHE	804	Ukraine	UKR								04	CEREALS,CEREAL PREPRTNS.	1	No Quantity							44412			0
S3	2009	2009	2009	2	0	2	Export	757	Switzerland	CHE	807	North Macedonia	MKD								04	CEREALS,CEREAL PREPRTNS.	1	No Quantity							420			0
S3	2009	2009	2009	2	0	2	Export	757	Switzerland	CHE	818	Egypt	EGY								04	CEREALS,CEREAL PREPRTNS.	1	No Quantity							37757			0
S3	2009	2009	2009	2	0	2	Export	757	Switzerland	CHE	826	United Kingdom	GBR								04	CEREALS,CEREAL PREPRTNS.	1	No Quantity							8300325			0
S3	2009	2009	2009	2	0	2	Export	757	Switzerland	CHE	842	USA	USA								04	CEREALS,CEREAL PREPRTNS.	1	No Quantity							8995447			0
S3	2009	2009	2009	2	0	2	Export	757	Switzerland	CHE	887	Yemen	YEM								04	CEREALS,CEREAL PREPRTNS.	1	No Quantity							69156			0
S3	2009	2009	2009	2	0	2	Export	834	United Rep. of Tanzania	TZA	0	World	WLD								04	CEREALS,CEREAL PREPRTNS.	1	No Quantity							22794066			0
S3	2009	2009	2009	2	0	2	Export	834	United Rep. of Tanzania	TZA	108	Burundi	BDI								04	CEREALS,CEREAL PREPRTNS.	1	No Quantity							866468			0
S3	2009	2009	2009	2	0	2	Export	834	United Rep. of Tanzania	TZA	174	Comoros	COM								04	CEREALS,CEREAL PREPRTNS.	1	No Quantity							1152498			0
S3	2009	2009	2009	2	0	2	Export	834	United Rep. of Tanzania	TZA	178	Congo	COG								04	CEREALS,CEREAL PREPRTNS.	1	No Quantity							152619			0
S3	2009	2009	2009	2	0	2	Export	834	United Rep. of Tanzania	TZA	180	Dem. Rep. of the Congo	COD								04	CEREALS,CEREAL PREPRTNS.	1	No Quantity							13744957			0
S3	2009	2009	2009	2	0	2	Export	834	United Rep. of Tanzania	TZA	188	Costa Rica	CRI								04	CEREALS,CEREAL PREPRTNS.	1	No Quantity							12326			0
S3	2009	2009	2009	2	0	2	Export	834	United Rep. of Tanzania	TZA	404	Kenya	KEN								04	CEREALS,CEREAL PREPRTNS.	1	No Quantity							2386767			0
S3	2009	2009	2009	2	0	2	Export	834	United Rep. of Tanzania	TZA	454	Malawi	MWI								04	CEREALS,CEREAL PREPRTNS.	1	No Quantity							85959			0
S3	2009	2009	2009	2	0	2	Export	834	United Rep. of Tanzania	TZA	508	Mozambique	MOZ								04	CEREALS,CEREAL PREPRTNS.	1	No Quantity							46083			0
S3	2009	2009	2009	2	0	2	Export	834	United Rep. of Tanzania	TZA	512	Oman	OMN								04	CEREALS,CEREAL PREPRTNS.	1	No Quantity							502820			0
S3	2009	2009	2009	2	0	2	Export	834	United Rep. of Tanzania	TZA	554	New Zealand	NZL								04	CEREALS,CEREAL PREPRTNS.	1	No Quantity							3045			0
S3	2009	2009	2009	2	0	2	Export	834	United Rep. of Tanzania	TZA	646	Rwanda	RWA								04	CEREALS,CEREAL PREPRTNS.	1	No Quantity							2315693			0
S3	2009	2009	2009	2	0	2	Export	834	United Rep. of Tanzania	TZA	682	Saudi Arabia	SAU								04	CEREALS,CEREAL PREPRTNS.	1	No Quantity							180492			0
S3	2009	2009	2009	2	0	2	Export	834	United Rep. of Tanzania	TZA	699	India	IND								04	CEREALS,CEREAL PREPRTNS.	1	No Quantity							162333			0
S3	2009	2009	2009	2	0	2	Export	834	United Rep. of Tanzania	TZA	702	Singapore	SGP								04	CEREALS,CEREAL PREPRTNS.	1	No Quantity							57212			0
S3	2009	2009	2009	2	0	2	Export	834	United Rep. of Tanzania	TZA	710	South Africa	ZAF								04	CEREALS,CEREAL PREPRTNS.	1	No Quantity							5873			0
S3	2009	2009	2009	2	0	2	Export	834	United Rep. of Tanzania	TZA	716	Zimbabwe	ZWE								04	CEREALS,CEREAL PREPRTNS.	1	No Quantity							180115			0
S3	2009	2009	2009	2	0	2	Export	834	United Rep. of Tanzania	TZA	736	Fmr Sudan	SDN								04	CEREALS,CEREAL PREPRTNS.	1	No Quantity							33362			0
S3	2009	2009	2009	2	0	2	Export	834	United Rep. of Tanzania	TZA	740	Suriname	SUR								04	CEREALS,CEREAL PREPRTNS.	1	No Quantity							12369			0
S3	2009	2009	2009	2	0	2	Export	834	United Rep. of Tanzania	TZA	784	United Arab Emirates	ARE								04	CEREALS,CEREAL PREPRTNS.	1	No Quantity							257493			0
S3	2009	2009	2009	2	0	2	Export	834	United Rep. of Tanzania	TZA	800	Uganda	UGA								04	CEREALS,CEREAL PREPRTNS.	1	No Quantity							478793			0
S3	2009	2009	2009	2	0	2	Export	834	United Rep. of Tanzania	TZA	842	USA	USA								04	CEREALS,CEREAL PREPRTNS.	1	No Quantity							18690			0
S3	2009	2009	2009	2	0	2	Export	834	United Rep. of Tanzania	TZA	894	Zambia	ZMB								04	CEREALS,CEREAL PREPRTNS.	1	No Quantity							138099			0
S3	2009	2009	2009	2	0	2	Export	757	Switzerland	CHE	0	World	WLD								05	VEGETABLES AND FRUIT	1	No Quantity							186246319			0
S3	2009	2009	2009	2	0	2	Export	757	Switzerland	CHE	12	Algeria	DZA								05	VEGETABLES AND FRUIT	1	No Quantity							2403436			0
S3	2009	2009	2009	2	0	2	Export	757	Switzerland	CHE	24	Angola	AGO								05	VEGETABLES AND FRUIT	1	No Quantity							12202			0
S3	2009	2009	2009	2	0	2	Export	757	Switzerland	CHE	32	Argentina	ARG								05	VEGETABLES AND FRUIT	1	No Quantity							35634			0
S3	2009	2009	2009	2	0	2	Export	757	Switzerland	CHE	36	Australia	AUS								05	VEGETABLES AND FRUIT	1	No Quantity							883388			0
S3	2009	2009	2009	2	0	2	Export	757	Switzerland	CHE	40	Austria	AUT								05	VEGETABLES AND FRUIT	1	No Quantity							14289229			0
S3	2009	2009	2009	2	0	2	Export	757	Switzerland	CHE	48	Bahrain	BHR								05	VEGETABLES AND FRUIT	1	No Quantity							45663			0
S3	2009	2009	2009	2	0	2	Export	757	Switzerland	CHE	50	Bangladesh	BGD								05	VEGETABLES AND FRUIT	1	No Quantity							57114			0
S3	2009	2009	2009	2	0	2	Export	757	Switzerland	CHE	52	Barbados	BRB								05	VEGETABLES AND FRUIT	1	No Quantity							12185			0
S3	2009	2009	2009	2	0	2	Export	757	Switzerland	CHE	56	Belgium	BEL								05	VEGETABLES AND FRUIT	1	No Quantity							1023609			0
S3	2009	2009	2009	2	0	2	Export	757	Switzerland	CHE	60	Bermuda	BMU								05	VEGETABLES AND FRUIT	1	No Quantity							30186			0
S3	2009	2009	2009	2	0	2	Export	757	Switzerland	CHE	68	Bolivia (Plurinational State of)	BOL								05	VEGETABLES AND FRUIT	1	No Quantity							2046			0
S3	2009	2009	2009	2	0	2	Export	757	Switzerland	CHE	70	Bosnia Herzegovina	BIH								05	VEGETABLES AND FRUIT	1	No Quantity							8126			0
S3	2009	2009	2009	2	0	2	Export	757	Switzerland	CHE	76	Brazil	BRA								05	VEGETABLES AND FRUIT	1	No Quantity							351040			0
S3	2009	2009	2009	2	0	2	Export	757	Switzerland	CHE	100	Bulgaria	BGR								05	VEGETABLES AND FRUIT	1	No Quantity							28539			0
S3	2009	2009	2009	2	0	2	Export	757	Switzerland	CHE	104	Myanmar	MMR								05	VEGETABLES AND FRUIT	1	No Quantity							7936			0
S3	2009	2009	2009	2	0	2	Export	757	Switzerland	CHE	116	Cambodia	KHM								05	VEGETABLES AND FRUIT	1	No Quantity							31634			0
S3	2009	2009	2009	2	0	2	Export	757	Switzerland	CHE	124	Canada	CAN								05	VEGETABLES AND FRUIT	1	No Quantity							2740220			0
S3	2009	2009	2009	2	0	2	Export	757	Switzerland	CHE	144	Sri Lanka	LKA								05	VEGETABLES AND FRUIT	1	No Quantity							976			0
S3	2009	2009	2009	2	0	2	Export	757	Switzerland	CHE	156	China	CHN								05	VEGETABLES AND FRUIT	1	No Quantity							1855806			0
S3	2009	2009	2009	2	0	2	Export	757	Switzerland	CHE	170	Colombia	COL								05	VEGETABLES AND FRUIT	1	No Quantity							19675			0
S3	2009	2009	2009	2	0	2	Export	757	Switzerland	CHE	188	Costa Rica	CRI								05	VEGETABLES AND FRUIT	1	No Quantity							79514			0
S3	2009	2009	2009	2	0	2	Export	757	Switzerland	CHE	191	Croatia	HRV								05	VEGETABLES AND FRUIT	1	No Quantity							1550338			0
S3	2009	2009	2009	2	0	2	Export	757	Switzerland	CHE	196	Cyprus	CYP								05	VEGETABLES AND FRUIT	1	No Quantity							21140			0
S3	2009	2009	2009	2	0	2	Export	757	Switzerland	CHE	203	Czechia	CZE								05	VEGETABLES AND FRUIT	1	No Quantity							152306			0
S3	2009	2009	2009	2	0	2	Export	757	Switzerland	CHE	208	Denmark	DNK								05	VEGETABLES AND FRUIT	1	No Quantity							699527			0
S3	2009	2009	2009	2	0	2	Export	757	Switzerland	CHE	222	El Salvador	SLV								05	VEGETABLES AND FRUIT	1	No Quantity							182066			0
S3	2009	2009	2009	2	0	2	Export	757	Switzerland	CHE	233	Estonia	EST								05	VEGETABLES AND FRUIT	1	No Quantity							48267			0
S3	2009	2009	2009	2	0	2	Export	757	Switzerland	CHE	246	Finland	FIN								05	VEGETABLES AND FRUIT	1	No Quantity							598104			0
S3	2009	2009	2009	2	0	2	Export	757	Switzerland	CHE	251	France	FRA								05	VEGETABLES AND FRUIT	1	No Quantity							8595550			0
S3	2009	2009	2009	2	0	2	Export	757	Switzerland	CHE	266	Gabon	GAB								05	VEGETABLES AND FRUIT	1	No Quantity							67276			0
S3	2009	2009	2009	2	0	2	Export	757	Switzerland	CHE	276	Germany	DEU								05	VEGETABLES AND FRUIT	1	No Quantity							63632198			0
S3	2009	2009	2009	2	0	2	Export	757	Switzerland	CHE	288	Ghana	GHA								05	VEGETABLES AND FRUIT	1	No Quantity							56434			0
S3	2009	2009	2009	2	0	2	Export	757	Switzerland	CHE	300	Greece	GRC								05	VEGETABLES AND FRUIT	1	No Quantity							576305			0
S3	2009	2009	2009	2	0	2	Export	757	Switzerland	CHE	320	Guatemala	GTM								05	VEGETABLES AND FRUIT	1	No Quantity							221216			0
S3	2009	2009	2009	2	0	2	Export	757	Switzerland	CHE	340	Honduras	HND								05	VEGETABLES AND FRUIT	1	No Quantity							9			0
S3	2009	2009	2009	2	0	2	Export	757	Switzerland	CHE	344	China, Hong Kong SAR	HKG								05	VEGETABLES AND FRUIT	1	No Quantity							1101206			0
S3	2009	2009	2009	2	0	2	Export	757	Switzerland	CHE	348	Hungary	HUN								05	VEGETABLES AND FRUIT	1	No Quantity							195796			0
S3	2009	2009	2009	2	0	2	Export	757	Switzerland	CHE	352	Iceland	ISL								05	VEGETABLES AND FRUIT	1	No Quantity							320075			0
S3	2009	2009	2009	2	0	2	Export	757	Switzerland	CHE	360	Indonesia	IDN								05	VEGETABLES AND FRUIT	1	No Quantity							96493			0
S3	2009	2009	2009	2	0	2	Export	757	Switzerland	CHE	364	Iran	IRN								05	VEGETABLES AND FRUIT	1	No Quantity							47801			0
S3	2009	2009	2009	2	0	2	Export	757	Switzerland	CHE	372	Ireland	IRL								05	VEGETABLES AND FRUIT	1	No Quantity							1770038			0
S3	2009	2009	2009	2	0	2	Export	757	Switzerland	CHE	376	Israel	ISR								05	VEGETABLES AND FRUIT	1	No Quantity							2337231			0
S3	2009	2009	2009	2	0	2	Export	757	Switzerland	CHE	381	Italy	ITA								05	VEGETABLES AND FRUIT	1	No Quantity							7664106			0
S3	2009	2009	2009	2	0	2	Export	757	Switzerland	CHE	384	Côte d'Ivoire	CIV								05	VEGETABLES AND FRUIT	1	No Quantity							6458			0
S3	2009	2009	2009	2	0	2	Export	757	Switzerland	CHE	388	Jamaica	JAM								05	VEGETABLES AND FRUIT	1	No Quantity							40			0
S3	2009	2009	2009	2	0	2	Export	757	Switzerland	CHE	392	Japan	JPN								05	VEGETABLES AND FRUIT	1	No Quantity							2403222			0
S3	2009	2009	2009	2	0	2	Export	757	Switzerland	CHE	410	Rep. of Korea	KOR								05	VEGETABLES AND FRUIT	1	No Quantity							844236			0
S3	2009	2009	2009	2	0	2	Export	757	Switzerland	CHE	414	Kuwait	KWT								05	VEGETABLES AND FRUIT	1	No Quantity							129503			0
S3	2009	2009	2009	2	0	2	Export	757	Switzerland	CHE	422	Lebanon	LBN								05	VEGETABLES AND FRUIT	1	No Quantity							30730			0
S3	2009	2009	2009	2	0	2	Export	757	Switzerland	CHE	428	Latvia	LVA								05	VEGETABLES AND FRUIT	1	No Quantity							27021			0
S3	2009	2009	2009	2	0	2	Export	757	Switzerland	CHE	440	Lithuania	LTU								05	VEGETABLES AND FRUIT	1	No Quantity							8888			0
S3	2009	2009	2009	2	0	2	Export	757	Switzerland	CHE	442	Luxembourg	LUX								05	VEGETABLES AND FRUIT	1	No Quantity							182768			0
S3	2009	2009	2009	2	0	2	Export	757	Switzerland	CHE	458	Malaysia	MYS								05	VEGETABLES AND FRUIT	1	No Quantity							528920			0
S3	2009	2009	2009	2	0	2	Export	757	Switzerland	CHE	462	Maldives	MDV								05	VEGETABLES AND FRUIT	1	No Quantity							51452			0
S3	2009	2009	2009	2	0	2	Export	757	Switzerland	CHE	470	Malta	MLT								05	VEGETABLES AND FRUIT	1	No Quantity							12791			0
S3	2009	2009	2009	2	0	2	Export	757	Switzerland	CHE	480	Mauritius	MUS								05	VEGETABLES AND FRUIT	1	No Quantity							492			0
S3	2009	2009	2009	2	0	2	Export	757	Switzerland	CHE	484	Mexico	MEX								05	VEGETABLES AND FRUIT	1	No Quantity							449135			0
S3	2009	2009	2009	2	0	2	Export	757	Switzerland	CHE	490	Other Asia, nes									05	VEGETABLES AND FRUIT	1	No Quantity							808760			0
S3	2009	2009	2009	2	0	2	Export	757	Switzerland	CHE	504	Morocco	MAR								05	VEGETABLES AND FRUIT	1	No Quantity							36831			0
S3	2009	2009	2009	2	0	2	Export	757	Switzerland	CHE	512	Oman	OMN								05	VEGETABLES AND FRUIT	1	No Quantity							417451			0
S3	2009	2009	2009	2	0	2	Export	757	Switzerland	CHE	524	Nepal	NPL								05	VEGETABLES AND FRUIT	1	No Quantity							10955			0
S3	2009	2009	2009	2	0	2	Export	757	Switzerland	CHE	528	Netherlands	NLD								05	VEGETABLES AND FRUIT	1	No Quantity							30151332			0
S3	2009	2009	2009	2	0	2	Export	757	Switzerland	CHE	554	New Zealand	NZL								05	VEGETABLES AND FRUIT	1	No Quantity							24369			0
S3	2009	2009	2009	2	0	2	Export	757	Switzerland	CHE	579	Norway	NOR								05	VEGETABLES AND FRUIT	1	No Quantity							7899534			0
S3	2009	2009	2009	2	0	2	Export	757	Switzerland	CHE	586	Pakistan	PAK								05	VEGETABLES AND FRUIT	1	No Quantity							36			0
S3	2009	2009	2009	2	0	2	Export	757	Switzerland	CHE	604	Peru	PER								05	VEGETABLES AND FRUIT	1	No Quantity							2057			0
S3	2009	2009	2009	2	0	2	Export	757	Switzerland	CHE	608	Philippines	PHL								05	VEGETABLES AND FRUIT	1	No Quantity							327819			0
S3	2009	2009	2009	2	0	2	Export	757	Switzerland	CHE	616	Poland	POL								05	VEGETABLES AND FRUIT	1	No Quantity							1617526			0
S3	2009	2009	2009	2	0	2	Export	757	Switzerland	CHE	620	Portugal	PRT								05	VEGETABLES AND FRUIT	1	No Quantity							561331			0
S3	2009	2009	2009	2	0	2	Export	757	Switzerland	CHE	634	Qatar	QAT								05	VEGETABLES AND FRUIT	1	No Quantity							15193			0
S3	2009	2009	2009	2	0	2	Export	757	Switzerland	CHE	642	Romania	ROU								05	VEGETABLES AND FRUIT	1	No Quantity							282033			0
S3	2009	2009	2009	2	0	2	Export	757	Switzerland	CHE	643	Russian Federation	RUS								05	VEGETABLES AND FRUIT	1	No Quantity							717523			0
S3	2009	2009	2009	2	0	2	Export	757	Switzerland	CHE	682	Saudi Arabia	SAU								05	VEGETABLES AND FRUIT	1	No Quantity							544769			0
S3	2009	2009	2009	2	0	2	Export	757	Switzerland	CHE	686	Senegal	SEN								05	VEGETABLES AND FRUIT	1	No Quantity							15296			0
S3	2009	2009	2009	2	0	2	Export	757	Switzerland	CHE	688	Serbia	SRB								05	VEGETABLES AND FRUIT	1	No Quantity							142394			0
S3	2009	2009	2009	2	0	2	Export	757	Switzerland	CHE	699	India	IND								05	VEGETABLES AND FRUIT	1	No Quantity							617623			0
S3	2009	2009	2009	2	0	2	Export	757	Switzerland	CHE	702	Singapore	SGP								05	VEGETABLES AND FRUIT	1	No Quantity							899592			0
S3	2009	2009	2009	2	0	2	Export	757	Switzerland	CHE	703	Slovakia	SVK								05	VEGETABLES AND FRUIT	1	No Quantity							53146			0
S3	2009	2009	2009	2	0	2	Export	757	Switzerland	CHE	704	Viet Nam	VNM								05	VEGETABLES AND FRUIT	1	No Quantity							56853			0
S3	2009	2009	2009	2	0	2	Export	757	Switzerland	CHE	705	Slovenia	SVN								05	VEGETABLES AND FRUIT	1	No Quantity							276106			0
S3	2009	2009	2009	2	0	2	Export	757	Switzerland	CHE	710	South Africa	ZAF								05	VEGETABLES AND FRUIT	1	No Quantity							447208			0
S3	2009	2009	2009	2	0	2	Export	757	Switzerland	CHE	724	Spain	ESP								05	VEGETABLES AND FRUIT	1	No Quantity							5260685			0
S3	2009	2009	2009	2	0	2	Export	757	Switzerland	CHE	752	Sweden	SWE								05	VEGETABLES AND FRUIT	1	No Quantity							371893			0
S3	2009	2009	2009	2	0	2	Export	757	Switzerland	CHE	764	Thailand	THA								05	VEGETABLES AND FRUIT	1	No Quantity							932395			0
S3	2009	2009	2009	2	0	2	Export	757	Switzerland	CHE	784	United Arab Emirates	ARE								05	VEGETABLES AND FRUIT	1	No Quantity							236870			0
S3	2009	2009	2009	2	0	2	Export	757	Switzerland	CHE	788	Tunisia	TUN								05	VEGETABLES AND FRUIT	1	No Quantity							85893			0
S3	2009	2009	2009	2	0	2	Export	757	Switzerland	CHE	792	Turkey	TUR								05	VEGETABLES AND FRUIT	1	No Quantity							1099607			0
S3	2009	2009	2009	2	0	2	Export	757	Switzerland	CHE	804	Ukraine	UKR								05	VEGETABLES AND FRUIT	1	No Quantity							6729			0
S3	2009	2009	2009	2	0	2	Export	757	Switzerland	CHE	818	Egypt	EGY								05	VEGETABLES AND FRUIT	1	No Quantity							71540			0
S3	2009	2009	2009	2	0	2	Export	757	Switzerland	CHE	826	United Kingdom	GBR								05	VEGETABLES AND FRUIT	1	No Quantity							4095784			0
S3	2009	2009	2009	2	0	2	Export	757	Switzerland	CHE	842	USA	USA								05	VEGETABLES AND FRUIT	1	No Quantity							9573500			0
S3	2009	2009	2009	2	0	2	Export	757	Switzerland	CHE	854	Burkina Faso	BFA								05	VEGETABLES AND FRUIT	1	No Quantity							6331			0
S3	2009	2009	2009	2	0	2	Export	757	Switzerland	CHE	862	Venezuela	VEN								05	VEGETABLES AND FRUIT	1	No Quantity							52060			0
S3	2009	2009	2009	2	0	2	Export	834	United Rep. of Tanzania	TZA	0	World	WLD								05	VEGETABLES AND FRUIT	1	No Quantity							159396421			0
S3	2009	2009	2009	2	0	2	Export	834	United Rep. of Tanzania	TZA	36	Australia	AUS								05	VEGETABLES AND FRUIT	1	No Quantity							110069			0
S3	2009	2009	2009	2	0	2	Export	834	United Rep. of Tanzania	TZA	56	Belgium	BEL								05	VEGETABLES AND FRUIT	1	No Quantity							123437			0
S3	2009	2009	2009	2	0	2	Export	834	United Rep. of Tanzania	TZA	72	Botswana	BWA								05	VEGETABLES AND FRUIT	1	No Quantity							273			0
S3	2009	2009	2009	2	0	2	Export	834	United Rep. of Tanzania	TZA	100	Bulgaria	BGR								05	VEGETABLES AND FRUIT	1	No Quantity							1446			0
S3	2009	2009	2009	2	0	2	Export	834	United Rep. of Tanzania	TZA	108	Burundi	BDI								05	VEGETABLES AND FRUIT	1	No Quantity							68244			0
S3	2009	2009	2009	2	0	2	Export	834	United Rep. of Tanzania	TZA	124	Canada	CAN								05	VEGETABLES AND FRUIT	1	No Quantity							642163			0
S3	2009	2009	2009	2	0	2	Export	834	United Rep. of Tanzania	TZA	144	Sri Lanka	LKA								05	VEGETABLES AND FRUIT	1	No Quantity							266062			0
S3	2009	2009	2009	2	0	2	Export	834	United Rep. of Tanzania	TZA	174	Comoros	COM								05	VEGETABLES AND FRUIT	1	No Quantity							23394			0
S3	2009	2009	2009	2	0	2	Export	834	United Rep. of Tanzania	TZA	180	Dem. Rep. of the Congo	COD								05	VEGETABLES AND FRUIT	1	No Quantity							1656143			0
S3	2009	2009	2009	2	0	2	Export	834	United Rep. of Tanzania	TZA	251	France	FRA								05	VEGETABLES AND FRUIT	1	No Quantity							35498			0
S3	2009	2009	2009	2	0	2	Export	834	United Rep. of Tanzania	TZA	276	Germany	DEU								05	VEGETABLES AND FRUIT	1	No Quantity							103031			0
S3	2009	2009	2009	2	0	2	Export	834	United Rep. of Tanzania	TZA	296	Kiribati	KIR								05	VEGETABLES AND FRUIT	1	No Quantity							9271			0
S3	2009	2009	2009	2	0	2	Export	834	United Rep. of Tanzania	TZA	344	China, Hong Kong SAR	HKG								05	VEGETABLES AND FRUIT	1	No Quantity							7938			0
S3	2009	2009	2009	2	0	2	Export	834	United Rep. of Tanzania	TZA	360	Indonesia	IDN								05	VEGETABLES AND FRUIT	1	No Quantity							337850			0
S3	2009	2009	2009	2	0	2	Export	834	United Rep. of Tanzania	TZA	376	Israel	ISR								05	VEGETABLES AND FRUIT	1	No Quantity							177459			0
S3	2009	2009	2009	2	0	2	Export	834	United Rep. of Tanzania	TZA	381	Italy	ITA								05	VEGETABLES AND FRUIT	1	No Quantity							837754			0
S3	2009	2009	2009	2	0	2	Export	834	United Rep. of Tanzania	TZA	392	Japan	JPN								05	VEGETABLES AND FRUIT	1	No Quantity							422043			0
S3	2009	2009	2009	2	0	2	Export	834	United Rep. of Tanzania	TZA	404	Kenya	KEN								05	VEGETABLES AND FRUIT	1	No Quantity							4197698			0
S3	2009	2009	2009	2	0	2	Export	834	United Rep. of Tanzania	TZA	414	Kuwait	KWT								05	VEGETABLES AND FRUIT	1	No Quantity							14751			0
S3	2009	2009	2009	2	0	2	Export	834	United Rep. of Tanzania	TZA	454	Malawi	MWI								05	VEGETABLES AND FRUIT	1	No Quantity							137090			0
S3	2009	2009	2009	2	0	2	Export	834	United Rep. of Tanzania	TZA	458	Malaysia	MYS								05	VEGETABLES AND FRUIT	1	No Quantity							82068			0
S3	2009	2009	2009	2	0	2	Export	834	United Rep. of Tanzania	TZA	504	Morocco	MAR								05	VEGETABLES AND FRUIT	1	No Quantity							112918			0
S3	2009	2009	2009	2	0	2	Export	834	United Rep. of Tanzania	TZA	508	Mozambique	MOZ								05	VEGETABLES AND FRUIT	1	No Quantity							1110255			0
S3	2009	2009	2009	2	0	2	Export	834	United Rep. of Tanzania	TZA	512	Oman	OMN								05	VEGETABLES AND FRUIT	1	No Quantity							15871			0
S3	2009	2009	2009	2	0	2	Export	834	United Rep. of Tanzania	TZA	528	Netherlands	NLD								05	VEGETABLES AND FRUIT	1	No Quantity							12654694			0
S3	2009	2009	2009	2	0	2	Export	834	United Rep. of Tanzania	TZA	586	Pakistan	PAK								05	VEGETABLES AND FRUIT	1	No Quantity							233249			0
S3	2009	2009	2009	2	0	2	Export	834	United Rep. of Tanzania	TZA	643	Russian Federation	RUS								05	VEGETABLES AND FRUIT	1	No Quantity							68285			0
S3	2009	2009	2009	2	0	2	Export	834	United Rep. of Tanzania	TZA	646	Rwanda	RWA								05	VEGETABLES AND FRUIT	1	No Quantity							2423			0
S3	2009	2009	2009	2	0	2	Export	834	United Rep. of Tanzania	TZA	682	Saudi Arabia	SAU								05	VEGETABLES AND FRUIT	1	No Quantity							5729			0
S3	2009	2009	2009	2	0	2	Export	834	United Rep. of Tanzania	TZA	699	India	IND								05	VEGETABLES AND FRUIT	1	No Quantity							117488229			0
S3	2009	2009	2009	2	0	2	Export	834	United Rep. of Tanzania	TZA	702	Singapore	SGP								05	VEGETABLES AND FRUIT	1	No Quantity							1270767			0
S3	2009	2009	2009	2	0	2	Export	834	United Rep. of Tanzania	TZA	704	Viet Nam	VNM								05	VEGETABLES AND FRUIT	1	No Quantity							1514708			0
S3	2009	2009	2009	2	0	2	Export	834	United Rep. of Tanzania	TZA	710	South Africa	ZAF								05	VEGETABLES AND FRUIT	1	No Quantity							1682516			0
S3	2009	2009	2009	2	0	2	Export	834	United Rep. of Tanzania	TZA	724	Spain	ESP								05	VEGETABLES AND FRUIT	1	No Quantity							436853			0
S3	2009	2009	2009	2	0	2	Export	834	United Rep. of Tanzania	TZA	736	Fmr Sudan	SDN								05	VEGETABLES AND FRUIT	1	No Quantity							43519			0
S3	2009	2009	2009	2	0	2	Export	834	United Rep. of Tanzania	TZA	764	Thailand	THA								05	VEGETABLES AND FRUIT	1	No Quantity							143			0
S3	2009	2009	2009	2	0	2	Export	834	United Rep. of Tanzania	TZA	780	Trinidad and Tobago	TTO								05	VEGETABLES AND FRUIT	1	No Quantity							226			0
S3	2009	2009	2009	2	0	2	Export	834	United Rep. of Tanzania	TZA	784	United Arab Emirates	ARE								05	VEGETABLES AND FRUIT	1	No Quantity							5606252			0
S3	2009	2009	2009	2	0	2	Export	834	United Rep. of Tanzania	TZA	800	Uganda	UGA								05	VEGETABLES AND FRUIT	1	No Quantity							120278			0
S3	2009	2009	2009	2	0	2	Export	834	United Rep. of Tanzania	TZA	826	United Kingdom	GBR								05	VEGETABLES AND FRUIT	1	No Quantity							1458830			0
S3	2009	2009	2009	2	0	2	Export	834	United Rep. of Tanzania	TZA	842	USA	USA								05	VEGETABLES AND FRUIT	1	No Quantity							6051582			0
S3	2009	2009	2009	2	0	2	Export	834	United Rep. of Tanzania	TZA	894	Zambia	ZMB								05	VEGETABLES AND FRUIT	1	No Quantity							265412			0
S3	2009	2009	2009	2	0	2	Export	757	Switzerland	CHE	0	World	WLD								06	SUGAR,SUGR.PREPTNS,HONEY	1	No Quantity							132878099			0
S3	2009	2009	2009	2	0	2	Export	757	Switzerland	CHE	8	Albania	ALB								06	SUGAR,SUGR.PREPTNS,HONEY	1	No Quantity							15879			0
S3	2009	2009	2009	2	0	2	Export	757	Switzerland	CHE	12	Algeria	DZA								06	SUGAR,SUGR.PREPTNS,HONEY	1	No Quantity							134038			0
S3	2009	2009	2009	2	0	2	Export	757	Switzerland	CHE	20	Andorra	AND								06	SUGAR,SUGR.PREPTNS,HONEY	1	No Quantity							263371			0
S3	2009	2009	2009	2	0	2	Export	757	Switzerland	CHE	24	Angola	AGO								06	SUGAR,SUGR.PREPTNS,HONEY	1	No Quantity							151215			0
S3	2009	2009	2009	2	0	2	Export	757	Switzerland	CHE	31	Azerbaijan	AZE								06	SUGAR,SUGR.PREPTNS,HONEY	1	No Quantity							22431			0
S3	2009	2009	2009	2	0	2	Export	757	Switzerland	CHE	32	Argentina	ARG								06	SUGAR,SUGR.PREPTNS,HONEY	1	No Quantity							222310			0
S3	2009	2009	2009	2	0	2	Export	757	Switzerland	CHE	36	Australia	AUS								06	SUGAR,SUGR.PREPTNS,HONEY	1	No Quantity							1025787			0
S3	2009	2009	2009	2	0	2	Export	757	Switzerland	CHE	40	Austria	AUT								06	SUGAR,SUGR.PREPTNS,HONEY	1	No Quantity							4688038			0
S3	2009	2009	2009	2	0	2	Export	757	Switzerland	CHE	48	Bahrain	BHR								06	SUGAR,SUGR.PREPTNS,HONEY	1	No Quantity							210791			0
S3	2009	2009	2009	2	0	2	Export	757	Switzerland	CHE	50	Bangladesh	BGD								06	SUGAR,SUGR.PREPTNS,HONEY	1	No Quantity							29962			0
S3	2009	2009	2009	2	0	2	Export	757	Switzerland	CHE	51	Armenia	ARM								06	SUGAR,SUGR.PREPTNS,HONEY	1	No Quantity							3356			0
S3	2009	2009	2009	2	0	2	Export	757	Switzerland	CHE	52	Barbados	BRB								06	SUGAR,SUGR.PREPTNS,HONEY	1	No Quantity							1365			0
S3	2009	2009	2009	2	0	2	Export	757	Switzerland	CHE	56	Belgium	BEL								06	SUGAR,SUGR.PREPTNS,HONEY	1	No Quantity							2949639			0
S3	2009	2009	2009	2	0	2	Export	757	Switzerland	CHE	60	Bermuda	BMU								06	SUGAR,SUGR.PREPTNS,HONEY	1	No Quantity							5311			0
S3	2009	2009	2009	2	0	2	Export	757	Switzerland	CHE	68	Bolivia (Plurinational State of)	BOL								06	SUGAR,SUGR.PREPTNS,HONEY	1	No Quantity							3242			0
S3	2009	2009	2009	2	0	2	Export	757	Switzerland	CHE	70	Bosnia Herzegovina	BIH								06	SUGAR,SUGR.PREPTNS,HONEY	1	No Quantity							25685			0
S3	2009	2009	2009	2	0	2	Export	757	Switzerland	CHE	76	Brazil	BRA								06	SUGAR,SUGR.PREPTNS,HONEY	1	No Quantity							561501			0
S3	2009	2009	2009	2	0	2	Export	757	Switzerland	CHE	96	Brunei Darussalam	BRN								06	SUGAR,SUGR.PREPTNS,HONEY	1	No Quantity							959			0
S3	2009	2009	2009	2	0	2	Export	757	Switzerland	CHE	100	Bulgaria	BGR								06	SUGAR,SUGR.PREPTNS,HONEY	1	No Quantity							51180			0
S3	2009	2009	2009	2	0	2	Export	757	Switzerland	CHE	108	Burundi	BDI								06	SUGAR,SUGR.PREPTNS,HONEY	1	No Quantity							235			0
S3	2009	2009	2009	2	0	2	Export	757	Switzerland	CHE	116	Cambodia	KHM								06	SUGAR,SUGR.PREPTNS,HONEY	1	No Quantity							962			0
S3	2009	2009	2009	2	0	2	Export	757	Switzerland	CHE	124	Canada	CAN								06	SUGAR,SUGR.PREPTNS,HONEY	1	No Quantity							4527827			0
S3	2009	2009	2009	2	0	2	Export	757	Switzerland	CHE	144	Sri Lanka	LKA								06	SUGAR,SUGR.PREPTNS,HONEY	1	No Quantity							138871			0
S3	2009	2009	2009	2	0	2	Export	757	Switzerland	CHE	152	Chile	CHL								06	SUGAR,SUGR.PREPTNS,HONEY	1	No Quantity							73879			0
S3	2009	2009	2009	2	0	2	Export	757	Switzerland	CHE	156	China	CHN								06	SUGAR,SUGR.PREPTNS,HONEY	1	No Quantity							2368128			0
S3	2009	2009	2009	2	0	2	Export	757	Switzerland	CHE	170	Colombia	COL								06	SUGAR,SUGR.PREPTNS,HONEY	1	No Quantity							37194			0
S3	2009	2009	2009	2	0	2	Export	757	Switzerland	CHE	178	Congo	COG								06	SUGAR,SUGR.PREPTNS,HONEY	1	No Quantity							273			0
S3	2009	2009	2009	2	0	2	Export	757	Switzerland	CHE	188	Costa Rica	CRI								06	SUGAR,SUGR.PREPTNS,HONEY	1	No Quantity							32376			0
S3	2009	2009	2009	2	0	2	Export	757	Switzerland	CHE	191	Croatia	HRV								06	SUGAR,SUGR.PREPTNS,HONEY	1	No Quantity							30442			0
S3	2009	2009	2009	2	0	2	Export	757	Switzerland	CHE	196	Cyprus	CYP								06	SUGAR,SUGR.PREPTNS,HONEY	1	No Quantity							68426			0
S3	2009	2009	2009	2	0	2	Export	757	Switzerland	CHE	203	Czechia	CZE								06	SUGAR,SUGR.PREPTNS,HONEY	1	No Quantity							370488			0
S3	2009	2009	2009	2	0	2	Export	757	Switzerland	CHE	208	Denmark	DNK								06	SUGAR,SUGR.PREPTNS,HONEY	1	No Quantity							945765			0
S3	2009	2009	2009	2	0	2	Export	757	Switzerland	CHE	212	Dominica	DMA								06	SUGAR,SUGR.PREPTNS,HONEY	1	No Quantity							4111			0
S3	2009	2009	2009	2	0	2	Export	757	Switzerland	CHE	214	Dominican Rep.	DOM								06	SUGAR,SUGR.PREPTNS,HONEY	1	No Quantity							682			0
S3	2009	2009	2009	2	0	2	Export	757	Switzerland	CHE	218	Ecuador	ECU								06	SUGAR,SUGR.PREPTNS,HONEY	1	No Quantity							597			0
S3	2009	2009	2009	2	0	2	Export	757	Switzerland	CHE	231	Ethiopia	ETH								06	SUGAR,SUGR.PREPTNS,HONEY	1	No Quantity							1653			0
S3	2009	2009	2009	2	0	2	Export	757	Switzerland	CHE	233	Estonia	EST								06	SUGAR,SUGR.PREPTNS,HONEY	1	No Quantity							5616			0
S3	2009	2009	2009	2	0	2	Export	757	Switzerland	CHE	242	Fiji	FJI								06	SUGAR,SUGR.PREPTNS,HONEY	1	No Quantity							5353			0
S3	2009	2009	2009	2	0	2	Export	757	Switzerland	CHE	246	Finland	FIN								06	SUGAR,SUGR.PREPTNS,HONEY	1	No Quantity							1533498			0
S3	2009	2009	2009	2	0	2	Export	757	Switzerland	CHE	251	France	FRA								06	SUGAR,SUGR.PREPTNS,HONEY	1	No Quantity							7996888			0
S3	2009	2009	2009	2	0	2	Export	757	Switzerland	CHE	266	Gabon	GAB								06	SUGAR,SUGR.PREPTNS,HONEY	1	No Quantity							362			0
S3	2009	2009	2009	2	0	2	Export	757	Switzerland	CHE	276	Germany	DEU								06	SUGAR,SUGR.PREPTNS,HONEY	1	No Quantity							35991756			0
S3	2009	2009	2009	2	0	2	Export	757	Switzerland	CHE	288	Ghana	GHA								06	SUGAR,SUGR.PREPTNS,HONEY	1	No Quantity							99			0
S3	2009	2009	2009	2	0	2	Export	757	Switzerland	CHE	292	Gibraltar	GIB								06	SUGAR,SUGR.PREPTNS,HONEY	1	No Quantity							1364			0
S3	2009	2009	2009	2	0	2	Export	757	Switzerland	CHE	300	Greece	GRC								06	SUGAR,SUGR.PREPTNS,HONEY	1	No Quantity							475793			0
S3	2009	2009	2009	2	0	2	Export	757	Switzerland	CHE	320	Guatemala	GTM								06	SUGAR,SUGR.PREPTNS,HONEY	1	No Quantity							2484			0
S3	2009	2009	2009	2	0	2	Export	757	Switzerland	CHE	340	Honduras	HND								06	SUGAR,SUGR.PREPTNS,HONEY	1	No Quantity							6231			0
S3	2009	2009	2009	2	0	2	Export	757	Switzerland	CHE	344	China, Hong Kong SAR	HKG								06	SUGAR,SUGR.PREPTNS,HONEY	1	No Quantity							1078045			0
S3	2009	2009	2009	2	0	2	Export	757	Switzerland	CHE	348	Hungary	HUN								06	SUGAR,SUGR.PREPTNS,HONEY	1	No Quantity							134168			0
S3	2009	2009	2009	2	0	2	Export	757	Switzerland	CHE	352	Iceland	ISL								06	SUGAR,SUGR.PREPTNS,HONEY	1	No Quantity							78813			0
S3	2009	2009	2009	2	0	2	Export	757	Switzerland	CHE	360	Indonesia	IDN								06	SUGAR,SUGR.PREPTNS,HONEY	1	No Quantity							691369			0
S3	2009	2009	2009	2	0	2	Export	757	Switzerland	CHE	364	Iran	IRN								06	SUGAR,SUGR.PREPTNS,HONEY	1	No Quantity							48749			0
S3	2009	2009	2009	2	0	2	Export	757	Switzerland	CHE	368	Iraq	IRQ								06	SUGAR,SUGR.PREPTNS,HONEY	1	No Quantity							32428			0
S3	2009	2009	2009	2	0	2	Export	757	Switzerland	CHE	372	Ireland	IRL								06	SUGAR,SUGR.PREPTNS,HONEY	1	No Quantity							45477			0
S3	2009	2009	2009	2	0	2	Export	757	Switzerland	CHE	376	Israel	ISR								06	SUGAR,SUGR.PREPTNS,HONEY	1	No Quantity							658677			0
S3	2009	2009	2009	2	0	2	Export	757	Switzerland	CHE	381	Italy	ITA								06	SUGAR,SUGR.PREPTNS,HONEY	1	No Quantity							6897224			0
S3	2009	2009	2009	2	0	2	Export	757	Switzerland	CHE	384	Côte d'Ivoire	CIV								06	SUGAR,SUGR.PREPTNS,HONEY	1	No Quantity							2132			0
S3	2009	2009	2009	2	0	2	Export	757	Switzerland	CHE	388	Jamaica	JAM								06	SUGAR,SUGR.PREPTNS,HONEY	1	No Quantity							22003			0
S3	2009	2009	2009	2	0	2	Export	757	Switzerland	CHE	392	Japan	JPN								06	SUGAR,SUGR.PREPTNS,HONEY	1	No Quantity							2566407			0
S3	2009	2009	2009	2	0	2	Export	757	Switzerland	CHE	398	Kazakhstan	KAZ								06	SUGAR,SUGR.PREPTNS,HONEY	1	No Quantity							16227			0
S3	2009	2009	2009	2	0	2	Export	757	Switzerland	CHE	400	Jordan	JOR								06	SUGAR,SUGR.PREPTNS,HONEY	1	No Quantity							53345			0
S3	2009	2009	2009	2	0	2	Export	757	Switzerland	CHE	404	Kenya	KEN								06	SUGAR,SUGR.PREPTNS,HONEY	1	No Quantity							37114			0
S3	2009	2009	2009	2	0	2	Export	757	Switzerland	CHE	410	Rep. of Korea	KOR								06	SUGAR,SUGR.PREPTNS,HONEY	1	No Quantity							896406			0
S3	2009	2009	2009	2	0	2	Export	757	Switzerland	CHE	414	Kuwait	KWT								06	SUGAR,SUGR.PREPTNS,HONEY	1	No Quantity							824093			0
S3	2009	2009	2009	2	0	2	Export	757	Switzerland	CHE	422	Lebanon	LBN								06	SUGAR,SUGR.PREPTNS,HONEY	1	No Quantity							235028			0
S3	2009	2009	2009	2	0	2	Export	757	Switzerland	CHE	428	Latvia	LVA								06	SUGAR,SUGR.PREPTNS,HONEY	1	No Quantity							3093			0
S3	2009	2009	2009	2	0	2	Export	757	Switzerland	CHE	430	Liberia	LBR								06	SUGAR,SUGR.PREPTNS,HONEY	1	No Quantity							38			0
S3	2009	2009	2009	2	0	2	Export	757	Switzerland	CHE	434	Libya	LBY								06	SUGAR,SUGR.PREPTNS,HONEY	1	No Quantity							40644			0
S3	2009	2009	2009	2	0	2	Export	757	Switzerland	CHE	440	Lithuania	LTU								06	SUGAR,SUGR.PREPTNS,HONEY	1	No Quantity							3969			0
S3	2009	2009	2009	2	0	2	Export	757	Switzerland	CHE	442	Luxembourg	LUX								06	SUGAR,SUGR.PREPTNS,HONEY	1	No Quantity							120071			0
S3	2009	2009	2009	2	0	2	Export	757	Switzerland	CHE	454	Malawi	MWI								06	SUGAR,SUGR.PREPTNS,HONEY	1	No Quantity							136			0
S3	2009	2009	2009	2	0	2	Export	757	Switzerland	CHE	458	Malaysia	MYS								06	SUGAR,SUGR.PREPTNS,HONEY	1	No Quantity							642850			0
S3	2009	2009	2009	2	0	2	Export	757	Switzerland	CHE	462	Maldives	MDV								06	SUGAR,SUGR.PREPTNS,HONEY	1	No Quantity							38487			0
S3	2009	2009	2009	2	0	2	Export	757	Switzerland	CHE	470	Malta	MLT								06	SUGAR,SUGR.PREPTNS,HONEY	1	No Quantity							87335			0
S3	2009	2009	2009	2	0	2	Export	757	Switzerland	CHE	480	Mauritius	MUS								06	SUGAR,SUGR.PREPTNS,HONEY	1	No Quantity							15568			0
S3	2009	2009	2009	2	0	2	Export	757	Switzerland	CHE	484	Mexico	MEX								06	SUGAR,SUGR.PREPTNS,HONEY	1	No Quantity							112193			0
S3	2009	2009	2009	2	0	2	Export	757	Switzerland	CHE	490	Other Asia, nes									06	SUGAR,SUGR.PREPTNS,HONEY	1	No Quantity							1261429			0
S3	2009	2009	2009	2	0	2	Export	757	Switzerland	CHE	498	Rep. of Moldova	MDA								06	SUGAR,SUGR.PREPTNS,HONEY	1	No Quantity							2391			0
S3	2009	2009	2009	2	0	2	Export	757	Switzerland	CHE	499	Montenegro	MNE								06	SUGAR,SUGR.PREPTNS,HONEY	1	No Quantity							3627			0
S3	2009	2009	2009	2	0	2	Export	757	Switzerland	CHE	504	Morocco	MAR								06	SUGAR,SUGR.PREPTNS,HONEY	1	No Quantity							88882			0
S3	2009	2009	2009	2	0	2	Export	757	Switzerland	CHE	512	Oman	OMN								06	SUGAR,SUGR.PREPTNS,HONEY	1	No Quantity							168241			0
S3	2009	2009	2009	2	0	2	Export	757	Switzerland	CHE	524	Nepal	NPL								06	SUGAR,SUGR.PREPTNS,HONEY	1	No Quantity							6483			0
S3	2009	2009	2009	2	0	2	Export	757	Switzerland	CHE	528	Netherlands	NLD								06	SUGAR,SUGR.PREPTNS,HONEY	1	No Quantity							4792733			0
S3	2009	2009	2009	2	0	2	Export	757	Switzerland	CHE	533	Aruba	ABW								06	SUGAR,SUGR.PREPTNS,HONEY	1	No Quantity							1224			0
S3	2009	2009	2009	2	0	2	Export	757	Switzerland	CHE	554	New Zealand	NZL								06	SUGAR,SUGR.PREPTNS,HONEY	1	No Quantity							71063			0
S3	2009	2009	2009	2	0	2	Export	757	Switzerland	CHE	579	Norway	NOR								06	SUGAR,SUGR.PREPTNS,HONEY	1	No Quantity							414621			0
S3	2009	2009	2009	2	0	2	Export	757	Switzerland	CHE	586	Pakistan	PAK								06	SUGAR,SUGR.PREPTNS,HONEY	1	No Quantity							7101			0
S3	2009	2009	2009	2	0	2	Export	757	Switzerland	CHE	591	Panama	PAN								06	SUGAR,SUGR.PREPTNS,HONEY	1	No Quantity							119491			0
S3	2009	2009	2009	2	0	2	Export	757	Switzerland	CHE	600	Paraguay	PRY								06	SUGAR,SUGR.PREPTNS,HONEY	1	No Quantity							41631			0
S3	2009	2009	2009	2	0	2	Export	757	Switzerland	CHE	604	Peru	PER								06	SUGAR,SUGR.PREPTNS,HONEY	1	No Quantity							10877			0
S3	2009	2009	2009	2	0	2	Export	757	Switzerland	CHE	608	Philippines	PHL								06	SUGAR,SUGR.PREPTNS,HONEY	1	No Quantity							1709238			0
S3	2009	2009	2009	2	0	2	Export	757	Switzerland	CHE	616	Poland	POL								06	SUGAR,SUGR.PREPTNS,HONEY	1	No Quantity							1731404			0
S3	2009	2009	2009	2	0	2	Export	757	Switzerland	CHE	620	Portugal	PRT								06	SUGAR,SUGR.PREPTNS,HONEY	1	No Quantity							596685			0
S3	2009	2009	2009	2	0	2	Export	757	Switzerland	CHE	634	Qatar	QAT								06	SUGAR,SUGR.PREPTNS,HONEY	1	No Quantity							434582			0
S3	2009	2009	2009	2	0	2	Export	757	Switzerland	CHE	642	Romania	ROU								06	SUGAR,SUGR.PREPTNS,HONEY	1	No Quantity							130131			0
S3	2009	2009	2009	2	0	2	Export	757	Switzerland	CHE	643	Russian Federation	RUS								06	SUGAR,SUGR.PREPTNS,HONEY	1	No Quantity							529698			0
S3	2009	2009	2009	2	0	2	Export	757	Switzerland	CHE	646	Rwanda	RWA								06	SUGAR,SUGR.PREPTNS,HONEY	1	No Quantity							19			0
S3	2009	2009	2009	2	0	2	Export	757	Switzerland	CHE	674	San Marino	SMR								06	SUGAR,SUGR.PREPTNS,HONEY	1	No Quantity							908			0
S3	2009	2009	2009	2	0	2	Export	757	Switzerland	CHE	682	Saudi Arabia	SAU								06	SUGAR,SUGR.PREPTNS,HONEY	1	No Quantity							1146813			0
S3	2009	2009	2009	2	0	2	Export	757	Switzerland	CHE	688	Serbia	SRB								06	SUGAR,SUGR.PREPTNS,HONEY	1	No Quantity							16351			0
S3	2009	2009	2009	2	0	2	Export	757	Switzerland	CHE	699	India	IND								06	SUGAR,SUGR.PREPTNS,HONEY	1	No Quantity							170809			0
S3	2009	2009	2009	2	0	2	Export	757	Switzerland	CHE	702	Singapore	SGP								06	SUGAR,SUGR.PREPTNS,HONEY	1	No Quantity							1060455			0
S3	2009	2009	2009	2	0	2	Export	757	Switzerland	CHE	703	Slovakia	SVK								06	SUGAR,SUGR.PREPTNS,HONEY	1	No Quantity							178125			0
S3	2009	2009	2009	2	0	2	Export	757	Switzerland	CHE	704	Viet Nam	VNM								06	SUGAR,SUGR.PREPTNS,HONEY	1	No Quantity							58677			0
S3	2009	2009	2009	2	0	2	Export	757	Switzerland	CHE	705	Slovenia	SVN								06	SUGAR,SUGR.PREPTNS,HONEY	1	No Quantity							339995			0
S3	2009	2009	2009	2	0	2	Export	757	Switzerland	CHE	710	South Africa	ZAF								06	SUGAR,SUGR.PREPTNS,HONEY	1	No Quantity							433988			0
S3	2009	2009	2009	2	0	2	Export	757	Switzerland	CHE	724	Spain	ESP								06	SUGAR,SUGR.PREPTNS,HONEY	1	No Quantity							3449409			0
S3	2009	2009	2009	2	0	2	Export	757	Switzerland	CHE	752	Sweden	SWE								06	SUGAR,SUGR.PREPTNS,HONEY	1	No Quantity							1314832			0
S3	2009	2009	2009	2	0	2	Export	757	Switzerland	CHE	760	Syria	SYR								06	SUGAR,SUGR.PREPTNS,HONEY	1	No Quantity							31570			0
S3	2009	2009	2009	2	0	2	Export	757	Switzerland	CHE	764	Thailand	THA								06	SUGAR,SUGR.PREPTNS,HONEY	1	No Quantity							891975			0
S3	2009	2009	2009	2	0	2	Export	757	Switzerland	CHE	784	United Arab Emirates	ARE								06	SUGAR,SUGR.PREPTNS,HONEY	1	No Quantity							2764577			0
S3	2009	2009	2009	2	0	2	Export	757	Switzerland	CHE	788	Tunisia	TUN								06	SUGAR,SUGR.PREPTNS,HONEY	1	No Quantity							95898			0
S3	2009	2009	2009	2	0	2	Export	757	Switzerland	CHE	792	Turkey	TUR								06	SUGAR,SUGR.PREPTNS,HONEY	1	No Quantity							167770			0
S3	2009	2009	2009	2	0	2	Export	757	Switzerland	CHE	795	Turkmenistan	TKM								06	SUGAR,SUGR.PREPTNS,HONEY	1	No Quantity							120			0
S3	2009	2009	2009	2	0	2	Export	757	Switzerland	CHE	800	Uganda	UGA								06	SUGAR,SUGR.PREPTNS,HONEY	1	No Quantity							4825			0
S3	2009	2009	2009	2	0	2	Export	757	Switzerland	CHE	804	Ukraine	UKR								06	SUGAR,SUGR.PREPTNS,HONEY	1	No Quantity							22601			0
S3	2009	2009	2009	2	0	2	Export	757	Switzerland	CHE	807	North Macedonia	MKD								06	SUGAR,SUGR.PREPTNS,HONEY	1	No Quantity							22149			0
S3	2009	2009	2009	2	0	2	Export	757	Switzerland	CHE	818	Egypt	EGY								06	SUGAR,SUGR.PREPTNS,HONEY	1	No Quantity							221539			0
S3	2009	2009	2009	2	0	2	Export	757	Switzerland	CHE	826	United Kingdom	GBR								06	SUGAR,SUGR.PREPTNS,HONEY	1	No Quantity							5620927			0
S3	2009	2009	2009	2	0	2	Export	757	Switzerland	CHE	834	United Rep. of Tanzania	TZA								06	SUGAR,SUGR.PREPTNS,HONEY	1	No Quantity							1018			0
S3	2009	2009	2009	2	0	2	Export	757	Switzerland	CHE	842	USA	USA								06	SUGAR,SUGR.PREPTNS,HONEY	1	No Quantity							21696271			0
S3	2009	2009	2009	2	0	2	Export	757	Switzerland	CHE	854	Burkina Faso	BFA								06	SUGAR,SUGR.PREPTNS,HONEY	1	No Quantity							882			0
S3	2009	2009	2009	2	0	2	Export	757	Switzerland	CHE	858	Uruguay	URY								06	SUGAR,SUGR.PREPTNS,HONEY	1	No Quantity							173419			0
S3	2009	2009	2009	2	0	2	Export	757	Switzerland	CHE	862	Venezuela	VEN								06	SUGAR,SUGR.PREPTNS,HONEY	1	No Quantity							498826			0
S3	2009	2009	2009	2	0	2	Export	757	Switzerland	CHE	887	Yemen	YEM								06	SUGAR,SUGR.PREPTNS,HONEY	1	No Quantity							2322			0
S3	2009	2009	2009	2	0	2	Export	834	United Rep. of Tanzania	TZA	0	World	WLD								06	SUGAR,SUGR.PREPTNS,HONEY	1	No Quantity							5052492			0
S3	2009	2009	2009	2	0	2	Export	834	United Rep. of Tanzania	TZA	56	Belgium	BEL								06	SUGAR,SUGR.PREPTNS,HONEY	1	No Quantity							390693			0
S3	2009	2009	2009	2	0	2	Export	834	United Rep. of Tanzania	TZA	72	Botswana	BWA								06	SUGAR,SUGR.PREPTNS,HONEY	1	No Quantity							9			0
S3	2009	2009	2009	2	0	2	Export	834	United Rep. of Tanzania	TZA	108	Burundi	BDI								06	SUGAR,SUGR.PREPTNS,HONEY	1	No Quantity							7586			0
S3	2009	2009	2009	2	0	2	Export	834	United Rep. of Tanzania	TZA	174	Comoros	COM								06	SUGAR,SUGR.PREPTNS,HONEY	1	No Quantity							12121			0
S3	2009	2009	2009	2	0	2	Export	834	United Rep. of Tanzania	TZA	180	Dem. Rep. of the Congo	COD								06	SUGAR,SUGR.PREPTNS,HONEY	1	No Quantity							404644			0
S3	2009	2009	2009	2	0	2	Export	834	United Rep. of Tanzania	TZA	276	Germany	DEU								06	SUGAR,SUGR.PREPTNS,HONEY	1	No Quantity							337694			0
S3	2009	2009	2009	2	0	2	Export	834	United Rep. of Tanzania	TZA	344	China, Hong Kong SAR	HKG								06	SUGAR,SUGR.PREPTNS,HONEY	1	No Quantity							5413			0
S3	2009	2009	2009	2	0	2	Export	834	United Rep. of Tanzania	TZA	364	Iran	IRN								06	SUGAR,SUGR.PREPTNS,HONEY	1	No Quantity							11114			0
S3	2009	2009	2009	2	0	2	Export	834	United Rep. of Tanzania	TZA	381	Italy	ITA								06	SUGAR,SUGR.PREPTNS,HONEY	1	No Quantity							49210			0
S3	2009	2009	2009	2	0	2	Export	834	United Rep. of Tanzania	TZA	404	Kenya	KEN								06	SUGAR,SUGR.PREPTNS,HONEY	1	No Quantity							1147084			0
S3	2009	2009	2009	2	0	2	Export	834	United Rep. of Tanzania	TZA	454	Malawi	MWI								06	SUGAR,SUGR.PREPTNS,HONEY	1	No Quantity							51315			0
S3	2009	2009	2009	2	0	2	Export	834	United Rep. of Tanzania	TZA	512	Oman	OMN								06	SUGAR,SUGR.PREPTNS,HONEY	1	No Quantity							3935			0
S3	2009	2009	2009	2	0	2	Export	834	United Rep. of Tanzania	TZA	516	Namibia	NAM								06	SUGAR,SUGR.PREPTNS,HONEY	1	No Quantity							4982			0
S3	2009	2009	2009	2	0	2	Export	834	United Rep. of Tanzania	TZA	528	Netherlands	NLD								06	SUGAR,SUGR.PREPTNS,HONEY	1	No Quantity							253804			0
S3	2009	2009	2009	2	0	2	Export	834	United Rep. of Tanzania	TZA	554	New Zealand	NZL								06	SUGAR,SUGR.PREPTNS,HONEY	1	No Quantity							14271			0
S3	2009	2009	2009	2	0	2	Export	834	United Rep. of Tanzania	TZA	682	Saudi Arabia	SAU								06	SUGAR,SUGR.PREPTNS,HONEY	1	No Quantity							1			0
S3	2009	2009	2009	2	0	2	Export	834	United Rep. of Tanzania	TZA	710	South Africa	ZAF								06	SUGAR,SUGR.PREPTNS,HONEY	1	No Quantity							29329			0
S3	2009	2009	2009	2	0	2	Export	834	United Rep. of Tanzania	TZA	716	Zimbabwe	ZWE								06	SUGAR,SUGR.PREPTNS,HONEY	1	No Quantity							130407			0
S3	2009	2009	2009	2	0	2	Export	834	United Rep. of Tanzania	TZA	736	Fmr Sudan	SDN								06	SUGAR,SUGR.PREPTNS,HONEY	1	No Quantity							179657			0
S3	2009	2009	2009	2	0	2	Export	834	United Rep. of Tanzania	TZA	752	Sweden	SWE								06	SUGAR,SUGR.PREPTNS,HONEY	1	No Quantity							14787			0
S3	2009	2009	2009	2	0	2	Export	834	United Rep. of Tanzania	TZA	784	United Arab Emirates	ARE								06	SUGAR,SUGR.PREPTNS,HONEY	1	No Quantity							11775			0
S3	2009	2009	2009	2	0	2	Export	834	United Rep. of Tanzania	TZA	800	Uganda	UGA								06	SUGAR,SUGR.PREPTNS,HONEY	1	No Quantity							1979229			0
S3	2009	2009	2009	2	0	2	Export	834	United Rep. of Tanzania	TZA	887	Yemen	YEM								06	SUGAR,SUGR.PREPTNS,HONEY	1	No Quantity							7147			0
S3	2009	2009	2009	2	0	2	Export	834	United Rep. of Tanzania	TZA	894	Zambia	ZMB								06	SUGAR,SUGR.PREPTNS,HONEY	1	No Quantity							6285			0
S3	2009	2009	2009	2	0	2	Export	757	Switzerland	CHE	0	World	WLD								07	COFFEE,TEA,COCOA,SPICES	1	No Quantity							1914841503			0
S3	2009	2009	2009	2	0	2	Export	757	Switzerland	CHE	4	Afghanistan	AFG								07	COFFEE,TEA,COCOA,SPICES	1	No Quantity							144052			0
S3	2009	2009	2009	2	0	2	Export	757	Switzerland	CHE	8	Albania	ALB								07	COFFEE,TEA,COCOA,SPICES	1	No Quantity							70372			0
S3	2009	2009	2009	2	0	2	Export	757	Switzerland	CHE	12	Algeria	DZA								07	COFFEE,TEA,COCOA,SPICES	1	No Quantity							1930949			0
S3	2009	2009	2009	2	0	2	Export	757	Switzerland	CHE	20	Andorra	AND								07	COFFEE,TEA,COCOA,SPICES	1	No Quantity							2155724			0
S3	2009	2009	2009	2	0	2	Export	757	Switzerland	CHE	24	Angola	AGO								07	COFFEE,TEA,COCOA,SPICES	1	No Quantity							5515			0
S3	2009	2009	2009	2	0	2	Export	757	Switzerland	CHE	31	Azerbaijan	AZE								07	COFFEE,TEA,COCOA,SPICES	1	No Quantity							214167			0
S3	2009	2009	2009	2	0	2	Export	757	Switzerland	CHE	32	Argentina	ARG								07	COFFEE,TEA,COCOA,SPICES	1	No Quantity							8461719			0
S3	2009	2009	2009	2	0	2	Export	757	Switzerland	CHE	36	Australia	AUS								07	COFFEE,TEA,COCOA,SPICES	1	No Quantity							57738497			0
S3	2009	2009	2009	2	0	2	Export	757	Switzerland	CHE	40	Austria	AUT								07	COFFEE,TEA,COCOA,SPICES	1	No Quantity							118666434			0
S3	2009	2009	2009	2	0	2	Export	757	Switzerland	CHE	44	Bahamas	BHS								07	COFFEE,TEA,COCOA,SPICES	1	No Quantity							22576			0
S3	2009	2009	2009	2	0	2	Export	757	Switzerland	CHE	48	Bahrain	BHR								07	COFFEE,TEA,COCOA,SPICES	1	No Quantity							1006432			0
S3	2009	2009	2009	2	0	2	Export	757	Switzerland	CHE	50	Bangladesh	BGD								07	COFFEE,TEA,COCOA,SPICES	1	No Quantity							2927			0
S3	2009	2009	2009	2	0	2	Export	757	Switzerland	CHE	51	Armenia	ARM								07	COFFEE,TEA,COCOA,SPICES	1	No Quantity							109009			0
S3	2009	2009	2009	2	0	2	Export	757	Switzerland	CHE	52	Barbados	BRB								07	COFFEE,TEA,COCOA,SPICES	1	No Quantity							31244			0
S3	2009	2009	2009	2	0	2	Export	757	Switzerland	CHE	56	Belgium	BEL								07	COFFEE,TEA,COCOA,SPICES	1	No Quantity							62296009			0
S3	2009	2009	2009	2	0	2	Export	757	Switzerland	CHE	60	Bermuda	BMU								07	COFFEE,TEA,COCOA,SPICES	1	No Quantity							3179			0
S3	2009	2009	2009	2	0	2	Export	757	Switzerland	CHE	68	Bolivia (Plurinational State of)	BOL								07	COFFEE,TEA,COCOA,SPICES	1	No Quantity							60032			0
S3	2009	2009	2009	2	0	2	Export	757	Switzerland	CHE	70	Bosnia Herzegovina	BIH								07	COFFEE,TEA,COCOA,SPICES	1	No Quantity							4683			0
S3	2009	2009	2009	2	0	2	Export	757	Switzerland	CHE	76	Brazil	BRA								07	COFFEE,TEA,COCOA,SPICES	1	No Quantity							20152136			0
S3	2009	2009	2009	2	0	2	Export	757	Switzerland	CHE	84	Belize	BLZ								07	COFFEE,TEA,COCOA,SPICES	1	No Quantity							21405			0
S3	2009	2009	2009	2	0	2	Export	757	Switzerland	CHE	92	Br. Virgin Isds	VGB								07	COFFEE,TEA,COCOA,SPICES	1	No Quantity							8875			0
S3	2009	2009	2009	2	0	2	Export	757	Switzerland	CHE	96	Brunei Darussalam	BRN								07	COFFEE,TEA,COCOA,SPICES	1	No Quantity							164076			0
S3	2009	2009	2009	2	0	2	Export	757	Switzerland	CHE	100	Bulgaria	BGR								07	COFFEE,TEA,COCOA,SPICES	1	No Quantity							2522311			0
S3	2009	2009	2009	2	0	2	Export	757	Switzerland	CHE	108	Burundi	BDI								07	COFFEE,TEA,COCOA,SPICES	1	No Quantity							828			0
S3	2009	2009	2009	2	0	2	Export	757	Switzerland	CHE	112	Belarus	BLR								07	COFFEE,TEA,COCOA,SPICES	1	No Quantity							149149			0
S3	2009	2009	2009	2	0	2	Export	757	Switzerland	CHE	120	Cameroon	CMR								07	COFFEE,TEA,COCOA,SPICES	1	No Quantity							5323			0
S3	2009	2009	2009	2	0	2	Export	757	Switzerland	CHE	124	Canada	CAN								07	COFFEE,TEA,COCOA,SPICES	1	No Quantity							40756610			0
S3	2009	2009	2009	2	0	2	Export	757	Switzerland	CHE	144	Sri Lanka	LKA								07	COFFEE,TEA,COCOA,SPICES	1	No Quantity							874081			0
S3	2009	2009	2009	2	0	2	Export	757	Switzerland	CHE	152	Chile	CHL								07	COFFEE,TEA,COCOA,SPICES	1	No Quantity							1131951			0
S3	2009	2009	2009	2	0	2	Export	757	Switzerland	CHE	156	China	CHN								07	COFFEE,TEA,COCOA,SPICES	1	No Quantity							3480430			0
S3	2009	2009	2009	2	0	2	Export	757	Switzerland	CHE	170	Colombia	COL								07	COFFEE,TEA,COCOA,SPICES	1	No Quantity							381292			0
S3	2009	2009	2009	2	0	2	Export	757	Switzerland	CHE	178	Congo	COG								07	COFFEE,TEA,COCOA,SPICES	1	No Quantity							2419			0
S3	2009	2009	2009	2	0	2	Export	757	Switzerland	CHE	180	Dem. Rep. of the Congo	COD								07	COFFEE,TEA,COCOA,SPICES	1	No Quantity							653			0
S3	2009	2009	2009	2	0	2	Export	757	Switzerland	CHE	188	Costa Rica	CRI								07	COFFEE,TEA,COCOA,SPICES	1	No Quantity							411575			0
S3	2009	2009	2009	2	0	2	Export	757	Switzerland	CHE	191	Croatia	HRV								07	COFFEE,TEA,COCOA,SPICES	1	No Quantity							687937			0
S3	2009	2009	2009	2	0	2	Export	757	Switzerland	CHE	196	Cyprus	CYP								07	COFFEE,TEA,COCOA,SPICES	1	No Quantity							1391276			0
S3	2009	2009	2009	2	0	2	Export	757	Switzerland	CHE	203	Czechia	CZE								07	COFFEE,TEA,COCOA,SPICES	1	No Quantity							9210298			0
S3	2009	2009	2009	2	0	2	Export	757	Switzerland	CHE	208	Denmark	DNK								07	COFFEE,TEA,COCOA,SPICES	1	No Quantity							20298271			0
S3	2009	2009	2009	2	0	2	Export	757	Switzerland	CHE	212	Dominica	DMA								07	COFFEE,TEA,COCOA,SPICES	1	No Quantity							27856			0
S3	2009	2009	2009	2	0	2	Export	757	Switzerland	CHE	214	Dominican Rep.	DOM								07	COFFEE,TEA,COCOA,SPICES	1	No Quantity							294733			0
S3	2009	2009	2009	2	0	2	Export	757	Switzerland	CHE	218	Ecuador	ECU								07	COFFEE,TEA,COCOA,SPICES	1	No Quantity							35587			0
S3	2009	2009	2009	2	0	2	Export	757	Switzerland	CHE	222	El Salvador	SLV								07	COFFEE,TEA,COCOA,SPICES	1	No Quantity							1256			0
S3	2009	2009	2009	2	0	2	Export	757	Switzerland	CHE	231	Ethiopia	ETH								07	COFFEE,TEA,COCOA,SPICES	1	No Quantity							31702			0
S3	2009	2009	2009	2	0	2	Export	757	Switzerland	CHE	233	Estonia	EST								07	COFFEE,TEA,COCOA,SPICES	1	No Quantity							82533			0
S3	2009	2009	2009	2	0	2	Export	757	Switzerland	CHE	242	Fiji	FJI								07	COFFEE,TEA,COCOA,SPICES	1	No Quantity							44233			0
S3	2009	2009	2009	2	0	2	Export	757	Switzerland	CHE	246	Finland	FIN								07	COFFEE,TEA,COCOA,SPICES	1	No Quantity							12898795			0
S3	2009	2009	2009	2	0	2	Export	757	Switzerland	CHE	251	France	FRA								07	COFFEE,TEA,COCOA,SPICES	1	No Quantity							234069013			0
S3	2009	2009	2009	2	0	2	Export	757	Switzerland	CHE	258	French Polynesia	PYF								07	COFFEE,TEA,COCOA,SPICES	1	No Quantity							5087			0
S3	2009	2009	2009	2	0	2	Export	757	Switzerland	CHE	266	Gabon	GAB								07	COFFEE,TEA,COCOA,SPICES	1	No Quantity							32757			0
S3	2009	2009	2009	2	0	2	Export	757	Switzerland	CHE	268	Georgia	GEO								07	COFFEE,TEA,COCOA,SPICES	1	No Quantity							4302			0
S3	2009	2009	2009	2	0	2	Export	757	Switzerland	CHE	276	Germany	DEU								07	COFFEE,TEA,COCOA,SPICES	1	No Quantity							262883992			0
S3	2009	2009	2009	2	0	2	Export	757	Switzerland	CHE	288	Ghana	GHA								07	COFFEE,TEA,COCOA,SPICES	1	No Quantity							4087			0
S3	2009	2009	2009	2	0	2	Export	757	Switzerland	CHE	292	Gibraltar	GIB								07	COFFEE,TEA,COCOA,SPICES	1	No Quantity							160065			0
S3	2009	2009	2009	2	0	2	Export	757	Switzerland	CHE	300	Greece	GRC								07	COFFEE,TEA,COCOA,SPICES	1	No Quantity							11609863			0
S3	2009	2009	2009	2	0	2	Export	757	Switzerland	CHE	316	Guam	GUM								07	COFFEE,TEA,COCOA,SPICES	1	No Quantity							44452			0
S3	2009	2009	2009	2	0	2	Export	757	Switzerland	CHE	320	Guatemala	GTM								07	COFFEE,TEA,COCOA,SPICES	1	No Quantity							24366			0
S3	2009	2009	2009	2	0	2	Export	757	Switzerland	CHE	324	Guinea	GIN								07	COFFEE,TEA,COCOA,SPICES	1	No Quantity							5417			0
S3	2009	2009	2009	2	0	2	Export	757	Switzerland	CHE	328	Guyana	GUY								07	COFFEE,TEA,COCOA,SPICES	1	No Quantity							14009			0
S3	2009	2009	2009	2	0	2	Export	757	Switzerland	CHE	332	Haiti	HTI								07	COFFEE,TEA,COCOA,SPICES	1	No Quantity							3066			0
S3	2009	2009	2009	2	0	2	Export	757	Switzerland	CHE	336	Holy See (Vatican City State)	VAT								07	COFFEE,TEA,COCOA,SPICES	1	No Quantity							1139			0
S3	2009	2009	2009	2	0	2	Export	757	Switzerland	CHE	340	Honduras	HND								07	COFFEE,TEA,COCOA,SPICES	1	No Quantity							9353			0
S3	2009	2009	2009	2	0	2	Export	757	Switzerland	CHE	344	China, Hong Kong SAR	HKG								07	COFFEE,TEA,COCOA,SPICES	1	No Quantity							12671577			0
S3	2009	2009	2009	2	0	2	Export	757	Switzerland	CHE	348	Hungary	HUN								07	COFFEE,TEA,COCOA,SPICES	1	No Quantity							3183843			0
S3	2009	2009	2009	2	0	2	Export	757	Switzerland	CHE	352	Iceland	ISL								07	COFFEE,TEA,COCOA,SPICES	1	No Quantity							1056492			0
S3	2009	2009	2009	2	0	2	Export	757	Switzerland	CHE	360	Indonesia	IDN								07	COFFEE,TEA,COCOA,SPICES	1	No Quantity							1470919			0
S3	2009	2009	2009	2	0	2	Export	757	Switzerland	CHE	364	Iran	IRN								07	COFFEE,TEA,COCOA,SPICES	1	No Quantity							2286176			0
S3	2009	2009	2009	2	0	2	Export	757	Switzerland	CHE	368	Iraq	IRQ								07	COFFEE,TEA,COCOA,SPICES	1	No Quantity							784029			0
S3	2009	2009	2009	2	0	2	Export	757	Switzerland	CHE	372	Ireland	IRL								07	COFFEE,TEA,COCOA,SPICES	1	No Quantity							687782			0
S3	2009	2009	2009	2	0	2	Export	757	Switzerland	CHE	376	Israel	ISR								07	COFFEE,TEA,COCOA,SPICES	1	No Quantity							12059795			0
S3	2009	2009	2009	2	0	2	Export	757	Switzerland	CHE	381	Italy	ITA								07	COFFEE,TEA,COCOA,SPICES	1	No Quantity							129681047			0
S3	2009	2009	2009	2	0	2	Export	757	Switzerland	CHE	388	Jamaica	JAM								07	COFFEE,TEA,COCOA,SPICES	1	No Quantity							76844			0
S3	2009	2009	2009	2	0	2	Export	757	Switzerland	CHE	392	Japan	JPN								07	COFFEE,TEA,COCOA,SPICES	1	No Quantity							26738984			0
S3	2009	2009	2009	2	0	2	Export	757	Switzerland	CHE	398	Kazakhstan	KAZ								07	COFFEE,TEA,COCOA,SPICES	1	No Quantity							479013			0
S3	2009	2009	2009	2	0	2	Export	757	Switzerland	CHE	400	Jordan	JOR								07	COFFEE,TEA,COCOA,SPICES	1	No Quantity							1379133			0
S3	2009	2009	2009	2	0	2	Export	757	Switzerland	CHE	404	Kenya	KEN								07	COFFEE,TEA,COCOA,SPICES	1	No Quantity							246956			0
S3	2009	2009	2009	2	0	2	Export	757	Switzerland	CHE	410	Rep. of Korea	KOR								07	COFFEE,TEA,COCOA,SPICES	1	No Quantity							8480602			0
S3	2009	2009	2009	2	0	2	Export	757	Switzerland	CHE	414	Kuwait	KWT								07	COFFEE,TEA,COCOA,SPICES	1	No Quantity							4505320			0
S3	2009	2009	2009	2	0	2	Export	757	Switzerland	CHE	422	Lebanon	LBN								07	COFFEE,TEA,COCOA,SPICES	1	No Quantity							4993216			0
S3	2009	2009	2009	2	0	2	Export	757	Switzerland	CHE	428	Latvia	LVA								07	COFFEE,TEA,COCOA,SPICES	1	No Quantity							47186			0
S3	2009	2009	2009	2	0	2	Export	757	Switzerland	CHE	430	Liberia	LBR								07	COFFEE,TEA,COCOA,SPICES	1	No Quantity							1319			0
S3	2009	2009	2009	2	0	2	Export	757	Switzerland	CHE	434	Libya	LBY								07	COFFEE,TEA,COCOA,SPICES	1	No Quantity							313034			0
S3	2009	2009	2009	2	0	2	Export	757	Switzerland	CHE	440	Lithuania	LTU								07	COFFEE,TEA,COCOA,SPICES	1	No Quantity							208862			0
S3	2009	2009	2009	2	0	2	Export	757	Switzerland	CHE	442	Luxembourg	LUX								07	COFFEE,TEA,COCOA,SPICES	1	No Quantity							816523			0
S3	2009	2009	2009	2	0	2	Export	757	Switzerland	CHE	450	Madagascar	MDG								07	COFFEE,TEA,COCOA,SPICES	1	No Quantity							26			0
S3	2009	2009	2009	2	0	2	Export	757	Switzerland	CHE	454	Malawi	MWI								07	COFFEE,TEA,COCOA,SPICES	1	No Quantity							775			0
S3	2009	2009	2009	2	0	2	Export	757	Switzerland	CHE	458	Malaysia	MYS								07	COFFEE,TEA,COCOA,SPICES	1	No Quantity							2702397			0
S3	2009	2009	2009	2	0	2	Export	757	Switzerland	CHE	462	Maldives	MDV								07	COFFEE,TEA,COCOA,SPICES	1	No Quantity							346084			0
S3	2009	2009	2009	2	0	2	Export	757	Switzerland	CHE	470	Malta	MLT								07	COFFEE,TEA,COCOA,SPICES	1	No Quantity							545731			0
S3	2009	2009	2009	2	0	2	Export	757	Switzerland	CHE	480	Mauritius	MUS								07	COFFEE,TEA,COCOA,SPICES	1	No Quantity							752981			0
S3	2009	2009	2009	2	0	2	Export	757	Switzerland	CHE	484	Mexico	MEX								07	COFFEE,TEA,COCOA,SPICES	1	No Quantity							2896385			0
S3	2009	2009	2009	2	0	2	Export	757	Switzerland	CHE	490	Other Asia, nes									07	COFFEE,TEA,COCOA,SPICES	1	No Quantity							3761097			0
S3	2009	2009	2009	2	0	2	Export	757	Switzerland	CHE	496	Mongolia	MNG								07	COFFEE,TEA,COCOA,SPICES	1	No Quantity							17880			0
S3	2009	2009	2009	2	0	2	Export	757	Switzerland	CHE	498	Rep. of Moldova	MDA								07	COFFEE,TEA,COCOA,SPICES	1	No Quantity							26677			0
S3	2009	2009	2009	2	0	2	Export	757	Switzerland	CHE	499	Montenegro	MNE								07	COFFEE,TEA,COCOA,SPICES	1	No Quantity							72			0
S3	2009	2009	2009	2	0	2	Export	757	Switzerland	CHE	504	Morocco	MAR								07	COFFEE,TEA,COCOA,SPICES	1	No Quantity							2261800			0
S3	2009	2009	2009	2	0	2	Export	757	Switzerland	CHE	512	Oman	OMN								07	COFFEE,TEA,COCOA,SPICES	1	No Quantity							2598258			0
S3	2009	2009	2009	2	0	2	Export	757	Switzerland	CHE	524	Nepal	NPL								07	COFFEE,TEA,COCOA,SPICES	1	No Quantity							45357			0
S3	2009	2009	2009	2	0	2	Export	757	Switzerland	CHE	528	Netherlands	NLD								07	COFFEE,TEA,COCOA,SPICES	1	No Quantity							115448772			0
S3	2009	2009	2009	2	0	2	Export	757	Switzerland	CHE	530	Neth. Antilles	ANT								07	COFFEE,TEA,COCOA,SPICES	1	No Quantity							8681			0
S3	2009	2009	2009	2	0	2	Export	757	Switzerland	CHE	533	Aruba	ABW								07	COFFEE,TEA,COCOA,SPICES	1	No Quantity							17686			0
S3	2009	2009	2009	2	0	2	Export	757	Switzerland	CHE	554	New Zealand	NZL								07	COFFEE,TEA,COCOA,SPICES	1	No Quantity							1367693			0
S3	2009	2009	2009	2	0	2	Export	757	Switzerland	CHE	558	Nicaragua	NIC								07	COFFEE,TEA,COCOA,SPICES	1	No Quantity							1068			0
S3	2009	2009	2009	2	0	2	Export	757	Switzerland	CHE	566	Nigeria	NGA								07	COFFEE,TEA,COCOA,SPICES	1	No Quantity							8854			0
S3	2009	2009	2009	2	0	2	Export	757	Switzerland	CHE	579	Norway	NOR								07	COFFEE,TEA,COCOA,SPICES	1	No Quantity							23934449			0
S3	2009	2009	2009	2	0	2	Export	757	Switzerland	CHE	586	Pakistan	PAK								07	COFFEE,TEA,COCOA,SPICES	1	No Quantity							54938			0
S3	2009	2009	2009	2	0	2	Export	757	Switzerland	CHE	591	Panama	PAN								07	COFFEE,TEA,COCOA,SPICES	1	No Quantity							840088			0
S3	2009	2009	2009	2	0	2	Export	757	Switzerland	CHE	600	Paraguay	PRY								07	COFFEE,TEA,COCOA,SPICES	1	No Quantity							247680			0
S3	2009	2009	2009	2	0	2	Export	757	Switzerland	CHE	604	Peru	PER								07	COFFEE,TEA,COCOA,SPICES	1	No Quantity							131358			0
S3	2009	2009	2009	2	0	2	Export	757	Switzerland	CHE	608	Philippines	PHL								07	COFFEE,TEA,COCOA,SPICES	1	No Quantity							11559605			0
S3	2009	2009	2009	2	0	2	Export	757	Switzerland	CHE	616	Poland	POL								07	COFFEE,TEA,COCOA,SPICES	1	No Quantity							9671389			0
S3	2009	2009	2009	2	0	2	Export	757	Switzerland	CHE	620	Portugal	PRT								07	COFFEE,TEA,COCOA,SPICES	1	No Quantity							50845925			0
S3	2009	2009	2009	2	0	2	Export	757	Switzerland	CHE	634	Qatar	QAT								07	COFFEE,TEA,COCOA,SPICES	1	No Quantity							3219033			0
S3	2009	2009	2009	2	0	2	Export	757	Switzerland	CHE	642	Romania	ROU								07	COFFEE,TEA,COCOA,SPICES	1	No Quantity							2297028			0
S3	2009	2009	2009	2	0	2	Export	757	Switzerland	CHE	643	Russian Federation	RUS								07	COFFEE,TEA,COCOA,SPICES	1	No Quantity							73282128			0
S3	2009	2009	2009	2	0	2	Export	757	Switzerland	CHE	646	Rwanda	RWA								07	COFFEE,TEA,COCOA,SPICES	1	No Quantity							811			0
S3	2009	2009	2009	2	0	2	Export	757	Switzerland	CHE	670	Saint Vincent and the Grenadines	VCT								07	COFFEE,TEA,COCOA,SPICES	1	No Quantity							1779			0
S3	2009	2009	2009	2	0	2	Export	757	Switzerland	CHE	674	San Marino	SMR								07	COFFEE,TEA,COCOA,SPICES	1	No Quantity							296493			0
S3	2009	2009	2009	2	0	2	Export	757	Switzerland	CHE	682	Saudi Arabia	SAU								07	COFFEE,TEA,COCOA,SPICES	1	No Quantity							9560873			0
S3	2009	2009	2009	2	0	2	Export	757	Switzerland	CHE	688	Serbia	SRB								07	COFFEE,TEA,COCOA,SPICES	1	No Quantity							1034115			0
S3	2009	2009	2009	2	0	2	Export	757	Switzerland	CHE	699	India	IND								07	COFFEE,TEA,COCOA,SPICES	1	No Quantity							1391025			0
S3	2009	2009	2009	2	0	2	Export	757	Switzerland	CHE	702	Singapore	SGP								07	COFFEE,TEA,COCOA,SPICES	1	No Quantity							12567599			0
S3	2009	2009	2009	2	0	2	Export	757	Switzerland	CHE	703	Slovakia	SVK								07	COFFEE,TEA,COCOA,SPICES	1	No Quantity							6829184			0
S3	2009	2009	2009	2	0	2	Export	757	Switzerland	CHE	704	Viet Nam	VNM								07	COFFEE,TEA,COCOA,SPICES	1	No Quantity							307331			0
S3	2009	2009	2009	2	0	2	Export	757	Switzerland	CHE	705	Slovenia	SVN								07	COFFEE,TEA,COCOA,SPICES	1	No Quantity							1340626			0
S3	2009	2009	2009	2	0	2	Export	757	Switzerland	CHE	710	South Africa	ZAF								07	COFFEE,TEA,COCOA,SPICES	1	No Quantity							8185736			0
S3	2009	2009	2009	2	0	2	Export	757	Switzerland	CHE	724	Spain	ESP								07	COFFEE,TEA,COCOA,SPICES	1	No Quantity							179170460			0
S3	2009	2009	2009	2	0	2	Export	757	Switzerland	CHE	752	Sweden	SWE								07	COFFEE,TEA,COCOA,SPICES	1	No Quantity							27501508			0
S3	2009	2009	2009	2	0	2	Export	757	Switzerland	CHE	760	Syria	SYR								07	COFFEE,TEA,COCOA,SPICES	1	No Quantity							1148923			0
S3	2009	2009	2009	2	0	2	Export	757	Switzerland	CHE	764	Thailand	THA								07	COFFEE,TEA,COCOA,SPICES	1	No Quantity							2814085			0
S3	2009	2009	2009	2	0	2	Export	757	Switzerland	CHE	780	Trinidad and Tobago	TTO								07	COFFEE,TEA,COCOA,SPICES	1	No Quantity							66116			0
S3	2009	2009	2009	2	0	2	Export	757	Switzerland	CHE	784	United Arab Emirates	ARE								07	COFFEE,TEA,COCOA,SPICES	1	No Quantity							18998345			0
S3	2009	2009	2009	2	0	2	Export	757	Switzerland	CHE	788	Tunisia	TUN								07	COFFEE,TEA,COCOA,SPICES	1	No Quantity							816092			0
S3	2009	2009	2009	2	0	2	Export	757	Switzerland	CHE	792	Turkey	TUR								07	COFFEE,TEA,COCOA,SPICES	1	No Quantity							9359591			0
S3	2009	2009	2009	2	0	2	Export	757	Switzerland	CHE	796	Turks and Caicos Isds	TCA								07	COFFEE,TEA,COCOA,SPICES	1	No Quantity							1896			0
S3	2009	2009	2009	2	0	2	Export	757	Switzerland	CHE	800	Uganda	UGA								07	COFFEE,TEA,COCOA,SPICES	1	No Quantity							35252			0
S3	2009	2009	2009	2	0	2	Export	757	Switzerland	CHE	804	Ukraine	UKR								07	COFFEE,TEA,COCOA,SPICES	1	No Quantity							3718554			0
S3	2009	2009	2009	2	0	2	Export	757	Switzerland	CHE	807	North Macedonia	MKD								07	COFFEE,TEA,COCOA,SPICES	1	No Quantity							415167			0
S3	2009	2009	2009	2	0	2	Export	757	Switzerland	CHE	818	Egypt	EGY								07	COFFEE,TEA,COCOA,SPICES	1	No Quantity							2251191			0
S3	2009	2009	2009	2	0	2	Export	757	Switzerland	CHE	826	United Kingdom	GBR								07	COFFEE,TEA,COCOA,SPICES	1	No Quantity							137170380			0
S3	2009	2009	2009	2	0	2	Export	757	Switzerland	CHE	834	United Rep. of Tanzania	TZA								07	COFFEE,TEA,COCOA,SPICES	1	No Quantity							10680			0
S3	2009	2009	2009	2	0	2	Export	757	Switzerland	CHE	842	USA	USA								07	COFFEE,TEA,COCOA,SPICES	1	No Quantity							86200865			0
S3	2009	2009	2009	2	0	2	Export	757	Switzerland	CHE	858	Uruguay	URY								07	COFFEE,TEA,COCOA,SPICES	1	No Quantity							3194026			0
S3	2009	2009	2009	2	0	2	Export	757	Switzerland	CHE	860	Uzbekistan	UZB								07	COFFEE,TEA,COCOA,SPICES	1	No Quantity							4278			0
S3	2009	2009	2009	2	0	2	Export	757	Switzerland	CHE	862	Venezuela	VEN								07	COFFEE,TEA,COCOA,SPICES	1	No Quantity							2469602			0
S3	2009	2009	2009	2	0	2	Export	757	Switzerland	CHE	887	Yemen	YEM								07	COFFEE,TEA,COCOA,SPICES	1	No Quantity							56295			0
S3	2009	2009	2009	2	0	2	Export	834	United Rep. of Tanzania	TZA	0	World	WLD								07	COFFEE,TEA,COCOA,SPICES	1	No Quantity							226956620			0
S3	2009	2009	2009	2	0	2	Export	834	United Rep. of Tanzania	TZA	12	Algeria	DZA								07	COFFEE,TEA,COCOA,SPICES	1	No Quantity							8698876			0
S3	2009	2009	2009	2	0	2	Export	834	United Rep. of Tanzania	TZA	36	Australia	AUS								07	COFFEE,TEA,COCOA,SPICES	1	No Quantity							639083			0
S3	2009	2009	2009	2	0	2	Export	834	United Rep. of Tanzania	TZA	40	Austria	AUT								07	COFFEE,TEA,COCOA,SPICES	1	No Quantity							387			0
S3	2009	2009	2009	2	0	2	Export	834	United Rep. of Tanzania	TZA	52	Barbados	BRB								07	COFFEE,TEA,COCOA,SPICES	1	No Quantity							15085			0
S3	2009	2009	2009	2	0	2	Export	834	United Rep. of Tanzania	TZA	56	Belgium	BEL								07	COFFEE,TEA,COCOA,SPICES	1	No Quantity							14109675			0
S3	2009	2009	2009	2	0	2	Export	834	United Rep. of Tanzania	TZA	100	Bulgaria	BGR								07	COFFEE,TEA,COCOA,SPICES	1	No Quantity							199365			0
S3	2009	2009	2009	2	0	2	Export	834	United Rep. of Tanzania	TZA	108	Burundi	BDI								07	COFFEE,TEA,COCOA,SPICES	1	No Quantity							6638			0
S3	2009	2009	2009	2	0	2	Export	834	United Rep. of Tanzania	TZA	124	Canada	CAN								07	COFFEE,TEA,COCOA,SPICES	1	No Quantity							2105513			0
S3	2009	2009	2009	2	0	2	Export	834	United Rep. of Tanzania	TZA	144	Sri Lanka	LKA								07	COFFEE,TEA,COCOA,SPICES	1	No Quantity							9890			0
S3	2009	2009	2009	2	0	2	Export	834	United Rep. of Tanzania	TZA	156	China	CHN								07	COFFEE,TEA,COCOA,SPICES	1	No Quantity							2151736			0
S3	2009	2009	2009	2	0	2	Export	834	United Rep. of Tanzania	TZA	174	Comoros	COM								07	COFFEE,TEA,COCOA,SPICES	1	No Quantity							2023			0
S3	2009	2009	2009	2	0	2	Export	834	United Rep. of Tanzania	TZA	178	Congo	COG								07	COFFEE,TEA,COCOA,SPICES	1	No Quantity							21017			0
S3	2009	2009	2009	2	0	2	Export	834	United Rep. of Tanzania	TZA	180	Dem. Rep. of the Congo	COD								07	COFFEE,TEA,COCOA,SPICES	1	No Quantity							56246			0
S3	2009	2009	2009	2	0	2	Export	834	United Rep. of Tanzania	TZA	196	Cyprus	CYP								07	COFFEE,TEA,COCOA,SPICES	1	No Quantity							5653			0
S3	2009	2009	2009	2	0	2	Export	834	United Rep. of Tanzania	TZA	208	Denmark	DNK								07	COFFEE,TEA,COCOA,SPICES	1	No Quantity							945186			0
S3	2009	2009	2009	2	0	2	Export	834	United Rep. of Tanzania	TZA	222	El Salvador	SLV								07	COFFEE,TEA,COCOA,SPICES	1	No Quantity							31761			0
S3	2009	2009	2009	2	0	2	Export	834	United Rep. of Tanzania	TZA	233	Estonia	EST								07	COFFEE,TEA,COCOA,SPICES	1	No Quantity							1430573			0
S3	2009	2009	2009	2	0	2	Export	834	United Rep. of Tanzania	TZA	246	Finland	FIN								07	COFFEE,TEA,COCOA,SPICES	1	No Quantity							4611941			0
S3	2009	2009	2009	2	0	2	Export	834	United Rep. of Tanzania	TZA	251	France	FRA								07	COFFEE,TEA,COCOA,SPICES	1	No Quantity							1742055			0
S3	2009	2009	2009	2	0	2	Export	834	United Rep. of Tanzania	TZA	276	Germany	DEU								07	COFFEE,TEA,COCOA,SPICES	1	No Quantity							17245612			0
S3	2009	2009	2009	2	0	2	Export	834	United Rep. of Tanzania	TZA	300	Greece	GRC								07	COFFEE,TEA,COCOA,SPICES	1	No Quantity							744911			0
S3	2009	2009	2009	2	0	2	Export	834	United Rep. of Tanzania	TZA	344	China, Hong Kong SAR	HKG								07	COFFEE,TEA,COCOA,SPICES	1	No Quantity							499363			0
S3	2009	2009	2009	2	0	2	Export	834	United Rep. of Tanzania	TZA	348	Hungary	HUN								07	COFFEE,TEA,COCOA,SPICES	1	No Quantity							71765			0
S3	2009	2009	2009	2	0	2	Export	834	United Rep. of Tanzania	TZA	352	Iceland	ISL								07	COFFEE,TEA,COCOA,SPICES	1	No Quantity							55583			0
S3	2009	2009	2009	2	0	2	Export	834	United Rep. of Tanzania	TZA	360	Indonesia	IDN								07	COFFEE,TEA,COCOA,SPICES	1	No Quantity							70188			0
S3	2009	2009	2009	2	0	2	Export	834	United Rep. of Tanzania	TZA	364	Iran	IRN								07	COFFEE,TEA,COCOA,SPICES	1	No Quantity							2522			0
S3	2009	2009	2009	2	0	2	Export	834	United Rep. of Tanzania	TZA	372	Ireland	IRL								07	COFFEE,TEA,COCOA,SPICES	1	No Quantity							95406			0
S3	2009	2009	2009	2	0	2	Export	834	United Rep. of Tanzania	TZA	376	Israel	ISR								07	COFFEE,TEA,COCOA,SPICES	1	No Quantity							2555101			0
S3	2009	2009	2009	2	0	2	Export	834	United Rep. of Tanzania	TZA	381	Italy	ITA								07	COFFEE,TEA,COCOA,SPICES	1	No Quantity							20420327			0
S3	2009	2009	2009	2	0	2	Export	834	United Rep. of Tanzania	TZA	392	Japan	JPN								07	COFFEE,TEA,COCOA,SPICES	1	No Quantity							24009115			0
S3	2009	2009	2009	2	0	2	Export	834	United Rep. of Tanzania	TZA	400	Jordan	JOR								07	COFFEE,TEA,COCOA,SPICES	1	No Quantity							84735			0
S3	2009	2009	2009	2	0	2	Export	834	United Rep. of Tanzania	TZA	404	Kenya	KEN								07	COFFEE,TEA,COCOA,SPICES	1	No Quantity							39316295			0
S3	2009	2009	2009	2	0	2	Export	834	United Rep. of Tanzania	TZA	408	Dem. People's Rep. of Korea	PRK								07	COFFEE,TEA,COCOA,SPICES	1	No Quantity							166670			0
S3	2009	2009	2009	2	0	2	Export	834	United Rep. of Tanzania	TZA	410	Rep. of Korea	KOR								07	COFFEE,TEA,COCOA,SPICES	1	No Quantity							174193			0
S3	2009	2009	2009	2	0	2	Export	834	United Rep. of Tanzania	TZA	414	Kuwait	KWT								07	COFFEE,TEA,COCOA,SPICES	1	No Quantity							88569			0
S3	2009	2009	2009	2	0	2	Export	834	United Rep. of Tanzania	TZA	428	Latvia	LVA								07	COFFEE,TEA,COCOA,SPICES	1	No Quantity							357492			0
S3	2009	2009	2009	2	0	2	Export	834	United Rep. of Tanzania	TZA	434	Libya	LBY								07	COFFEE,TEA,COCOA,SPICES	1	No Quantity							1438			0
S3	2009	2009	2009	2	0	2	Export	834	United Rep. of Tanzania	TZA	454	Malawi	MWI								07	COFFEE,TEA,COCOA,SPICES	1	No Quantity							17517			0
S3	2009	2009	2009	2	0	2	Export	834	United Rep. of Tanzania	TZA	458	Malaysia	MYS								07	COFFEE,TEA,COCOA,SPICES	1	No Quantity							797486			0
S3	2009	2009	2009	2	0	2	Export	834	United Rep. of Tanzania	TZA	490	Other Asia, nes									07	COFFEE,TEA,COCOA,SPICES	1	No Quantity							799393			0
S3	2009	2009	2009	2	0	2	Export	834	United Rep. of Tanzania	TZA	504	Morocco	MAR								07	COFFEE,TEA,COCOA,SPICES	1	No Quantity							1074692			0
S3	2009	2009	2009	2	0	2	Export	834	United Rep. of Tanzania	TZA	512	Oman	OMN								07	COFFEE,TEA,COCOA,SPICES	1	No Quantity							277			0
S3	2009	2009	2009	2	0	2	Export	834	United Rep. of Tanzania	TZA	528	Netherlands	NLD								07	COFFEE,TEA,COCOA,SPICES	1	No Quantity							9269298			0
S3	2009	2009	2009	2	0	2	Export	834	United Rep. of Tanzania	TZA	554	New Zealand	NZL								07	COFFEE,TEA,COCOA,SPICES	1	No Quantity							93167			0
S3	2009	2009	2009	2	0	2	Export	834	United Rep. of Tanzania	TZA	579	Norway	NOR								07	COFFEE,TEA,COCOA,SPICES	1	No Quantity							325643			0
S3	2009	2009	2009	2	0	2	Export	834	United Rep. of Tanzania	TZA	586	Pakistan	PAK								07	COFFEE,TEA,COCOA,SPICES	1	No Quantity							3106293			0
S3	2009	2009	2009	2	0	2	Export	834	United Rep. of Tanzania	TZA	616	Poland	POL								07	COFFEE,TEA,COCOA,SPICES	1	No Quantity							1187336			0
S3	2009	2009	2009	2	0	2	Export	834	United Rep. of Tanzania	TZA	620	Portugal	PRT								07	COFFEE,TEA,COCOA,SPICES	1	No Quantity							746930			0
S3	2009	2009	2009	2	0	2	Export	834	United Rep. of Tanzania	TZA	642	Romania	ROU								07	COFFEE,TEA,COCOA,SPICES	1	No Quantity							107171			0
S3	2009	2009	2009	2	0	2	Export	834	United Rep. of Tanzania	TZA	643	Russian Federation	RUS								07	COFFEE,TEA,COCOA,SPICES	1	No Quantity							2864646			0
S3	2009	2009	2009	2	0	2	Export	834	United Rep. of Tanzania	TZA	646	Rwanda	RWA								07	COFFEE,TEA,COCOA,SPICES	1	No Quantity							3821			0
S3	2009	2009	2009	2	0	2	Export	834	United Rep. of Tanzania	TZA	682	Saudi Arabia	SAU								07	COFFEE,TEA,COCOA,SPICES	1	No Quantity							146938			0
S3	2009	2009	2009	2	0	2	Export	834	United Rep. of Tanzania	TZA	690	Seychelles	SYC								07	COFFEE,TEA,COCOA,SPICES	1	No Quantity							53787			0
S3	2009	2009	2009	2	0	2	Export	834	United Rep. of Tanzania	TZA	699	India	IND								07	COFFEE,TEA,COCOA,SPICES	1	No Quantity							8353935			0
S3	2009	2009	2009	2	0	2	Export	834	United Rep. of Tanzania	TZA	702	Singapore	SGP								07	COFFEE,TEA,COCOA,SPICES	1	No Quantity							4598733			0
S3	2009	2009	2009	2	0	2	Export	834	United Rep. of Tanzania	TZA	704	Viet Nam	VNM								07	COFFEE,TEA,COCOA,SPICES	1	No Quantity							33923			0
S3	2009	2009	2009	2	0	2	Export	834	United Rep. of Tanzania	TZA	710	South Africa	ZAF								07	COFFEE,TEA,COCOA,SPICES	1	No Quantity							6087518			0
S3	2009	2009	2009	2	0	2	Export	834	United Rep. of Tanzania	TZA	724	Spain	ESP								07	COFFEE,TEA,COCOA,SPICES	1	No Quantity							5162986			0
S3	2009	2009	2009	2	0	2	Export	834	United Rep. of Tanzania	TZA	748	Swaziland	SWZ								07	COFFEE,TEA,COCOA,SPICES	1	No Quantity							106975			0
S3	2009	2009	2009	2	0	2	Export	834	United Rep. of Tanzania	TZA	752	Sweden	SWE								07	COFFEE,TEA,COCOA,SPICES	1	No Quantity							718889			0
S3	2009	2009	2009	2	0	2	Export	834	United Rep. of Tanzania	TZA	757	Switzerland	CHE								07	COFFEE,TEA,COCOA,SPICES	1	No Quantity							225747			0
S3	2009	2009	2009	2	0	2	Export	834	United Rep. of Tanzania	TZA	760	Syria	SYR								07	COFFEE,TEA,COCOA,SPICES	1	No Quantity							95416			0
S3	2009	2009	2009	2	0	2	Export	834	United Rep. of Tanzania	TZA	784	United Arab Emirates	ARE								07	COFFEE,TEA,COCOA,SPICES	1	No Quantity							2700799			0
S3	2009	2009	2009	2	0	2	Export	834	United Rep. of Tanzania	TZA	788	Tunisia	TUN								07	COFFEE,TEA,COCOA,SPICES	1	No Quantity							2044332			0
S3	2009	2009	2009	2	0	2	Export	834	United Rep. of Tanzania	TZA	792	Turkey	TUR								07	COFFEE,TEA,COCOA,SPICES	1	No Quantity							434196			0
S3	2009	2009	2009	2	0	2	Export	834	United Rep. of Tanzania	TZA	800	Uganda	UGA								07	COFFEE,TEA,COCOA,SPICES	1	No Quantity							121808			0
S3	2009	2009	2009	2	0	2	Export	834	United Rep. of Tanzania	TZA	818	Egypt	EGY								07	COFFEE,TEA,COCOA,SPICES	1	No Quantity							105626			0
S3	2009	2009	2009	2	0	2	Export	834	United Rep. of Tanzania	TZA	826	United Kingdom	GBR								07	COFFEE,TEA,COCOA,SPICES	1	No Quantity							17956044			0
S3	2009	2009	2009	2	0	2	Export	834	United Rep. of Tanzania	TZA	842	USA	USA								07	COFFEE,TEA,COCOA,SPICES	1	No Quantity							14873059			0
S3	2009	2009	2009	2	0	2	Export	834	United Rep. of Tanzania	TZA	894	Zambia	ZMB								07	COFFEE,TEA,COCOA,SPICES	1	No Quantity							251			0
S3	2009	2009	2009	2	0	2	Export	757	Switzerland	CHE	0	World	WLD								08	ANIMAL FEED STUFF	1	No Quantity							223120593			0
S3	2009	2009	2009	2	0	2	Export	757	Switzerland	CHE	32	Argentina	ARG								08	ANIMAL FEED STUFF	1	No Quantity							31736			0
S3	2009	2009	2009	2	0	2	Export	757	Switzerland	CHE	36	Australia	AUS								08	ANIMAL FEED STUFF	1	No Quantity							257091			0
S3	2009	2009	2009	2	0	2	Export	757	Switzerland	CHE	40	Austria	AUT								08	ANIMAL FEED STUFF	1	No Quantity							14706464			0
S3	2009	2009	2009	2	0	2	Export	757	Switzerland	CHE	48	Bahrain	BHR								08	ANIMAL FEED STUFF	1	No Quantity							55381			0
S3	2009	2009	2009	2	0	2	Export	757	Switzerland	CHE	50	Bangladesh	BGD								08	ANIMAL FEED STUFF	1	No Quantity							52			0
S3	2009	2009	2009	2	0	2	Export	757	Switzerland	CHE	56	Belgium	BEL								08	ANIMAL FEED STUFF	1	No Quantity							4965595			0
S3	2009	2009	2009	2	0	2	Export	757	Switzerland	CHE	76	Brazil	BRA								08	ANIMAL FEED STUFF	1	No Quantity							243045			0
S3	2009	2009	2009	2	0	2	Export	757	Switzerland	CHE	124	Canada	CAN								08	ANIMAL FEED STUFF	1	No Quantity							215363			0
S3	2009	2009	2009	2	0	2	Export	757	Switzerland	CHE	152	Chile	CHL								08	ANIMAL FEED STUFF	1	No Quantity							15004			0
S3	2009	2009	2009	2	0	2	Export	757	Switzerland	CHE	156	China	CHN								08	ANIMAL FEED STUFF	1	No Quantity							7746			0
S3	2009	2009	2009	2	0	2	Export	757	Switzerland	CHE	170	Colombia	COL								08	ANIMAL FEED STUFF	1	No Quantity							13889			0
S3	2009	2009	2009	2	0	2	Export	757	Switzerland	CHE	188	Costa Rica	CRI								08	ANIMAL FEED STUFF	1	No Quantity							9033			0
S3	2009	2009	2009	2	0	2	Export	757	Switzerland	CHE	191	Croatia	HRV								08	ANIMAL FEED STUFF	1	No Quantity							41609			0
S3	2009	2009	2009	2	0	2	Export	757	Switzerland	CHE	196	Cyprus	CYP								08	ANIMAL FEED STUFF	1	No Quantity							91040			0
S3	2009	2009	2009	2	0	2	Export	757	Switzerland	CHE	203	Czechia	CZE								08	ANIMAL FEED STUFF	1	No Quantity							342868			0
S3	2009	2009	2009	2	0	2	Export	757	Switzerland	CHE	204	Benin	BEN								08	ANIMAL FEED STUFF	1	No Quantity							2471			0
S3	2009	2009	2009	2	0	2	Export	757	Switzerland	CHE	208	Denmark	DNK								08	ANIMAL FEED STUFF	1	No Quantity							101209			0
S3	2009	2009	2009	2	0	2	Export	757	Switzerland	CHE	218	Ecuador	ECU								08	ANIMAL FEED STUFF	1	No Quantity							42664			0
S3	2009	2009	2009	2	0	2	Export	757	Switzerland	CHE	246	Finland	FIN								08	ANIMAL FEED STUFF	1	No Quantity							249821			0
S3	2009	2009	2009	2	0	2	Export	757	Switzerland	CHE	251	France	FRA								08	ANIMAL FEED STUFF	1	No Quantity							40386563			0
S3	2009	2009	2009	2	0	2	Export	757	Switzerland	CHE	266	Gabon	GAB								08	ANIMAL FEED STUFF	1	No Quantity							12945			0
S3	2009	2009	2009	2	0	2	Export	757	Switzerland	CHE	276	Germany	DEU								08	ANIMAL FEED STUFF	1	No Quantity							109207784			0
S3	2009	2009	2009	2	0	2	Export	757	Switzerland	CHE	300	Greece	GRC								08	ANIMAL FEED STUFF	1	No Quantity							372706			0
S3	2009	2009	2009	2	0	2	Export	757	Switzerland	CHE	340	Honduras	HND								08	ANIMAL FEED STUFF	1	No Quantity							135487			0
S3	2009	2009	2009	2	0	2	Export	757	Switzerland	CHE	344	China, Hong Kong SAR	HKG								08	ANIMAL FEED STUFF	1	No Quantity							621192			0
S3	2009	2009	2009	2	0	2	Export	757	Switzerland	CHE	348	Hungary	HUN								08	ANIMAL FEED STUFF	1	No Quantity							318146			0
S3	2009	2009	2009	2	0	2	Export	757	Switzerland	CHE	364	Iran	IRN								08	ANIMAL FEED STUFF	1	No Quantity							86498			0
S3	2009	2009	2009	2	0	2	Export	757	Switzerland	CHE	372	Ireland	IRL								08	ANIMAL FEED STUFF	1	No Quantity							394335			0
S3	2009	2009	2009	2	0	2	Export	757	Switzerland	CHE	376	Israel	ISR								08	ANIMAL FEED STUFF	1	No Quantity							7227			0
S3	2009	2009	2009	2	0	2	Export	757	Switzerland	CHE	381	Italy	ITA								08	ANIMAL FEED STUFF	1	No Quantity							18537059			0
S3	2009	2009	2009	2	0	2	Export	757	Switzerland	CHE	392	Japan	JPN								08	ANIMAL FEED STUFF	1	No Quantity							834682			0
S3	2009	2009	2009	2	0	2	Export	757	Switzerland	CHE	404	Kenya	KEN								08	ANIMAL FEED STUFF	1	No Quantity							4258			0
S3	2009	2009	2009	2	0	2	Export	757	Switzerland	CHE	410	Rep. of Korea	KOR								08	ANIMAL FEED STUFF	1	No Quantity							372739			0
S3	2009	2009	2009	2	0	2	Export	757	Switzerland	CHE	414	Kuwait	KWT								08	ANIMAL FEED STUFF	1	No Quantity							29044			0
S3	2009	2009	2009	2	0	2	Export	757	Switzerland	CHE	422	Lebanon	LBN								08	ANIMAL FEED STUFF	1	No Quantity							5347			0
S3	2009	2009	2009	2	0	2	Export	757	Switzerland	CHE	428	Latvia	LVA								08	ANIMAL FEED STUFF	1	No Quantity							57			0
S3	2009	2009	2009	2	0	2	Export	757	Switzerland	CHE	440	Lithuania	LTU								08	ANIMAL FEED STUFF	1	No Quantity							27478			0
S3	2009	2009	2009	2	0	2	Export	757	Switzerland	CHE	442	Luxembourg	LUX								08	ANIMAL FEED STUFF	1	No Quantity							3353			0
S3	2009	2009	2009	2	0	2	Export	757	Switzerland	CHE	446	China, Macao SAR	MAC								08	ANIMAL FEED STUFF	1	No Quantity							40181			0
S3	2009	2009	2009	2	0	2	Export	757	Switzerland	CHE	458	Malaysia	MYS								08	ANIMAL FEED STUFF	1	No Quantity							136629			0
S3	2009	2009	2009	2	0	2	Export	757	Switzerland	CHE	470	Malta	MLT								08	ANIMAL FEED STUFF	1	No Quantity							51280			0
S3	2009	2009	2009	2	0	2	Export	757	Switzerland	CHE	480	Mauritius	MUS								08	ANIMAL FEED STUFF	1	No Quantity							13660			0
S3	2009	2009	2009	2	0	2	Export	757	Switzerland	CHE	484	Mexico	MEX								08	ANIMAL FEED STUFF	1	No Quantity							96562			0
S3	2009	2009	2009	2	0	2	Export	757	Switzerland	CHE	490	Other Asia, nes									08	ANIMAL FEED STUFF	1	No Quantity							335687			0
S3	2009	2009	2009	2	0	2	Export	757	Switzerland	CHE	504	Morocco	MAR								08	ANIMAL FEED STUFF	1	No Quantity							184858			0
S3	2009	2009	2009	2	0	2	Export	757	Switzerland	CHE	528	Netherlands	NLD								08	ANIMAL FEED STUFF	1	No Quantity							5629033			0
S3	2009	2009	2009	2	0	2	Export	757	Switzerland	CHE	540	New Caledonia	NCL								08	ANIMAL FEED STUFF	1	No Quantity							31976			0
S3	2009	2009	2009	2	0	2	Export	757	Switzerland	CHE	554	New Zealand	NZL								08	ANIMAL FEED STUFF	1	No Quantity							3239			0
S3	2009	2009	2009	2	0	2	Export	757	Switzerland	CHE	579	Norway	NOR								08	ANIMAL FEED STUFF	1	No Quantity							2431582			0
S3	2009	2009	2009	2	0	2	Export	757	Switzerland	CHE	604	Peru	PER								08	ANIMAL FEED STUFF	1	No Quantity							253748			0
S3	2009	2009	2009	2	0	2	Export	757	Switzerland	CHE	608	Philippines	PHL								08	ANIMAL FEED STUFF	1	No Quantity							159766			0
S3	2009	2009	2009	2	0	2	Export	757	Switzerland	CHE	616	Poland	POL								08	ANIMAL FEED STUFF	1	No Quantity							485573			0
S3	2009	2009	2009	2	0	2	Export	757	Switzerland	CHE	620	Portugal	PRT								08	ANIMAL FEED STUFF	1	No Quantity							533878			0
S3	2009	2009	2009	2	0	2	Export	757	Switzerland	CHE	634	Qatar	QAT								08	ANIMAL FEED STUFF	1	No Quantity							53525			0
S3	2009	2009	2009	2	0	2	Export	757	Switzerland	CHE	642	Romania	ROU								08	ANIMAL FEED STUFF	1	No Quantity							295982			0
S3	2009	2009	2009	2	0	2	Export	757	Switzerland	CHE	643	Russian Federation	RUS								08	ANIMAL FEED STUFF	1	No Quantity							1352250			0
S3	2009	2009	2009	2	0	2	Export	757	Switzerland	CHE	682	Saudi Arabia	SAU								08	ANIMAL FEED STUFF	1	No Quantity							102448			0
S3	2009	2009	2009	2	0	2	Export	757	Switzerland	CHE	688	Serbia	SRB								08	ANIMAL FEED STUFF	1	No Quantity							17465			0
S3	2009	2009	2009	2	0	2	Export	757	Switzerland	CHE	699	India	IND								08	ANIMAL FEED STUFF	1	No Quantity							4135			0
S3	2009	2009	2009	2	0	2	Export	757	Switzerland	CHE	702	Singapore	SGP								08	ANIMAL FEED STUFF	1	No Quantity							312839			0
S3	2009	2009	2009	2	0	2	Export	757	Switzerland	CHE	703	Slovakia	SVK								08	ANIMAL FEED STUFF	1	No Quantity							18			0
S3	2009	2009	2009	2	0	2	Export	757	Switzerland	CHE	704	Viet Nam	VNM								08	ANIMAL FEED STUFF	1	No Quantity							8292			0
S3	2009	2009	2009	2	0	2	Export	757	Switzerland	CHE	705	Slovenia	SVN								08	ANIMAL FEED STUFF	1	No Quantity							800384			0
S3	2009	2009	2009	2	0	2	Export	757	Switzerland	CHE	710	South Africa	ZAF								08	ANIMAL FEED STUFF	1	No Quantity							93575			0
S3	2009	2009	2009	2	0	2	Export	757	Switzerland	CHE	724	Spain	ESP								08	ANIMAL FEED STUFF	1	No Quantity							3673742			0
S3	2009	2009	2009	2	0	2	Export	757	Switzerland	CHE	752	Sweden	SWE								08	ANIMAL FEED STUFF	1	No Quantity							20519			0
S3	2009	2009	2009	2	0	2	Export	757	Switzerland	CHE	764	Thailand	THA								08	ANIMAL FEED STUFF	1	No Quantity							8112			0
S3	2009	2009	2009	2	0	2	Export	757	Switzerland	CHE	784	United Arab Emirates	ARE								08	ANIMAL FEED STUFF	1	No Quantity							226085			0
S3	2009	2009	2009	2	0	2	Export	757	Switzerland	CHE	788	Tunisia	TUN								08	ANIMAL FEED STUFF	1	No Quantity							61210			0
S3	2009	2009	2009	2	0	2	Export	757	Switzerland	CHE	792	Turkey	TUR								08	ANIMAL FEED STUFF	1	No Quantity							83081			0
S3	2009	2009	2009	2	0	2	Export	757	Switzerland	CHE	826	United Kingdom	GBR								08	ANIMAL FEED STUFF	1	No Quantity							12463887			0
S3	2009	2009	2009	2	0	2	Export	757	Switzerland	CHE	842	USA	USA								08	ANIMAL FEED STUFF	1	No Quantity							349235			0
S3	2009	2009	2009	2	0	2	Export	757	Switzerland	CHE	858	Uruguay	URY								08	ANIMAL FEED STUFF	1	No Quantity							8607			0
S3	2009	2009	2009	2	0	2	Export	757	Switzerland	CHE	862	Venezuela	VEN								08	ANIMAL FEED STUFF	1	No Quantity							48571			0
S3	2009	2009	2009	2	0	2	Export	834	United Rep. of Tanzania	TZA	0	World	WLD								08	ANIMAL FEED STUFF	1	No Quantity							25599408			0
S3	2009	2009	2009	2	0	2	Export	834	United Rep. of Tanzania	TZA	108	Burundi	BDI								08	ANIMAL FEED STUFF	1	No Quantity							50027			0
S3	2009	2009	2009	2	0	2	Export	834	United Rep. of Tanzania	TZA	174	Comoros	COM								08	ANIMAL FEED STUFF	1	No Quantity							4639			0
S3	2009	2009	2009	2	0	2	Export	834	United Rep. of Tanzania	TZA	180	Dem. Rep. of the Congo	COD								08	ANIMAL FEED STUFF	1	No Quantity							2436			0
S3	2009	2009	2009	2	0	2	Export	834	United Rep. of Tanzania	TZA	404	Kenya	KEN								08	ANIMAL FEED STUFF	1	No Quantity							7835325			0
S3	2009	2009	2009	2	0	2	Export	834	United Rep. of Tanzania	TZA	414	Kuwait	KWT								08	ANIMAL FEED STUFF	1	No Quantity							3156			0
S3	2009	2009	2009	2	0	2	Export	834	United Rep. of Tanzania	TZA	480	Mauritius	MUS								08	ANIMAL FEED STUFF	1	No Quantity							133106			0
S3	2009	2009	2009	2	0	2	Export	834	United Rep. of Tanzania	TZA	512	Oman	OMN								08	ANIMAL FEED STUFF	1	No Quantity							1061963			0
S3	2009	2009	2009	2	0	2	Export	834	United Rep. of Tanzania	TZA	586	Pakistan	PAK								08	ANIMAL FEED STUFF	1	No Quantity							883423			0
S3	2009	2009	2009	2	0	2	Export	834	United Rep. of Tanzania	TZA	646	Rwanda	RWA								08	ANIMAL FEED STUFF	1	No Quantity							2320			0
S3	2009	2009	2009	2	0	2	Export	834	United Rep. of Tanzania	TZA	682	Saudi Arabia	SAU								08	ANIMAL FEED STUFF	1	No Quantity							91452			0
S3	2009	2009	2009	2	0	2	Export	834	United Rep. of Tanzania	TZA	699	India	IND								08	ANIMAL FEED STUFF	1	No Quantity							794670			0
S3	2009	2009	2009	2	0	2	Export	834	United Rep. of Tanzania	TZA	710	South Africa	ZAF								08	ANIMAL FEED STUFF	1	No Quantity							2486730			0
S3	2009	2009	2009	2	0	2	Export	834	United Rep. of Tanzania	TZA	757	Switzerland	CHE								08	ANIMAL FEED STUFF	1	No Quantity							6519172			0
S3	2009	2009	2009	2	0	2	Export	834	United Rep. of Tanzania	TZA	764	Thailand	THA								08	ANIMAL FEED STUFF	1	No Quantity							100152			0
S3	2009	2009	2009	2	0	2	Export	834	United Rep. of Tanzania	TZA	784	United Arab Emirates	ARE								08	ANIMAL FEED STUFF	1	No Quantity							5075925			0
S3	2009	2009	2009	2	0	2	Export	834	United Rep. of Tanzania	TZA	800	Uganda	UGA								08	ANIMAL FEED STUFF	1	No Quantity							554399			0
S3	2009	2009	2009	2	0	2	Export	834	United Rep. of Tanzania	TZA	894	Zambia	ZMB								08	ANIMAL FEED STUFF	1	No Quantity							513			0
S3	2009	2009	2009	2	0	2	Export	757	Switzerland	CHE	0	World	WLD								09	MISC.EDIBLE PRODUCTS ETC	1	No Quantity							1135924080			0
S3	2009	2009	2009	2	0	2	Export	757	Switzerland	CHE	8	Albania	ALB								09	MISC.EDIBLE PRODUCTS ETC	1	No Quantity							481675			0
S3	2009	2009	2009	2	0	2	Export	757	Switzerland	CHE	12	Algeria	DZA								09	MISC.EDIBLE PRODUCTS ETC	1	No Quantity							3753419			0
S3	2009	2009	2009	2	0	2	Export	757	Switzerland	CHE	20	Andorra	AND								09	MISC.EDIBLE PRODUCTS ETC	1	No Quantity							48250			0
S3	2009	2009	2009	2	0	2	Export	757	Switzerland	CHE	28	Antigua and Barbuda	ATG								09	MISC.EDIBLE PRODUCTS ETC	1	No Quantity							29935			0
S3	2009	2009	2009	2	0	2	Export	757	Switzerland	CHE	31	Azerbaijan	AZE								09	MISC.EDIBLE PRODUCTS ETC	1	No Quantity							598272			0
S3	2009	2009	2009	2	0	2	Export	757	Switzerland	CHE	32	Argentina	ARG								09	MISC.EDIBLE PRODUCTS ETC	1	No Quantity							1518034			0
S3	2009	2009	2009	2	0	2	Export	757	Switzerland	CHE	36	Australia	AUS								09	MISC.EDIBLE PRODUCTS ETC	1	No Quantity							13932470			0
S3	2009	2009	2009	2	0	2	Export	757	Switzerland	CHE	40	Austria	AUT								09	MISC.EDIBLE PRODUCTS ETC	1	No Quantity							56133803			0
S3	2009	2009	2009	2	0	2	Export	757	Switzerland	CHE	44	Bahamas	BHS								09	MISC.EDIBLE PRODUCTS ETC	1	No Quantity							64492			0
S3	2009	2009	2009	2	0	2	Export	757	Switzerland	CHE	48	Bahrain	BHR								09	MISC.EDIBLE PRODUCTS ETC	1	No Quantity							579112			0
S3	2009	2009	2009	2	0	2	Export	757	Switzerland	CHE	50	Bangladesh	BGD								09	MISC.EDIBLE PRODUCTS ETC	1	No Quantity							382707			0
S3	2009	2009	2009	2	0	2	Export	757	Switzerland	CHE	51	Armenia	ARM								09	MISC.EDIBLE PRODUCTS ETC	1	No Quantity							486821			0
S3	2009	2009	2009	2	0	2	Export	757	Switzerland	CHE	52	Barbados	BRB								09	MISC.EDIBLE PRODUCTS ETC	1	No Quantity							387781			0
S3	2009	2009	2009	2	0	2	Export	757	Switzerland	CHE	56	Belgium	BEL								09	MISC.EDIBLE PRODUCTS ETC	1	No Quantity							22801952			0
S3	2009	2009	2009	2	0	2	Export	757	Switzerland	CHE	60	Bermuda	BMU								09	MISC.EDIBLE PRODUCTS ETC	1	No Quantity							114230			0
S3	2009	2009	2009	2	0	2	Export	757	Switzerland	CHE	68	Bolivia (Plurinational State of)	BOL								09	MISC.EDIBLE PRODUCTS ETC	1	No Quantity							250			0
S3	2009	2009	2009	2	0	2	Export	757	Switzerland	CHE	70	Bosnia Herzegovina	BIH								09	MISC.EDIBLE PRODUCTS ETC	1	No Quantity							31057			0
S3	2009	2009	2009	2	0	2	Export	757	Switzerland	CHE	76	Brazil	BRA								09	MISC.EDIBLE PRODUCTS ETC	1	No Quantity							8370304			0
S3	2009	2009	2009	2	0	2	Export	757	Switzerland	CHE	84	Belize	BLZ								09	MISC.EDIBLE PRODUCTS ETC	1	No Quantity							39941			0
S3	2009	2009	2009	2	0	2	Export	757	Switzerland	CHE	92	Br. Virgin Isds	VGB								09	MISC.EDIBLE PRODUCTS ETC	1	No Quantity							5586			0
S3	2009	2009	2009	2	0	2	Export	757	Switzerland	CHE	96	Brunei Darussalam	BRN								09	MISC.EDIBLE PRODUCTS ETC	1	No Quantity							1033			0
S3	2009	2009	2009	2	0	2	Export	757	Switzerland	CHE	100	Bulgaria	BGR								09	MISC.EDIBLE PRODUCTS ETC	1	No Quantity							1699023			0
S3	2009	2009	2009	2	0	2	Export	757	Switzerland	CHE	108	Burundi	BDI								09	MISC.EDIBLE PRODUCTS ETC	1	No Quantity							114283			0
S3	2009	2009	2009	2	0	2	Export	757	Switzerland	CHE	112	Belarus	BLR								09	MISC.EDIBLE PRODUCTS ETC	1	No Quantity							634141			0
S3	2009	2009	2009	2	0	2	Export	757	Switzerland	CHE	120	Cameroon	CMR								09	MISC.EDIBLE PRODUCTS ETC	1	No Quantity							196479			0
S3	2009	2009	2009	2	0	2	Export	757	Switzerland	CHE	124	Canada	CAN								09	MISC.EDIBLE PRODUCTS ETC	1	No Quantity							9679623			0
S3	2009	2009	2009	2	0	2	Export	757	Switzerland	CHE	140	Central African Rep.	CAF								09	MISC.EDIBLE PRODUCTS ETC	1	No Quantity							1534			0
S3	2009	2009	2009	2	0	2	Export	757	Switzerland	CHE	144	Sri Lanka	LKA								09	MISC.EDIBLE PRODUCTS ETC	1	No Quantity							1255126			0
S3	2009	2009	2009	2	0	2	Export	757	Switzerland	CHE	148	Chad	TCD								09	MISC.EDIBLE PRODUCTS ETC	1	No Quantity							53293			0
S3	2009	2009	2009	2	0	2	Export	757	Switzerland	CHE	152	Chile	CHL								09	MISC.EDIBLE PRODUCTS ETC	1	No Quantity							3382328			0
S3	2009	2009	2009	2	0	2	Export	757	Switzerland	CHE	156	China	CHN								09	MISC.EDIBLE PRODUCTS ETC	1	No Quantity							15861295			0
S3	2009	2009	2009	2	0	2	Export	757	Switzerland	CHE	170	Colombia	COL								09	MISC.EDIBLE PRODUCTS ETC	1	No Quantity							1950572			0
S3	2009	2009	2009	2	0	2	Export	757	Switzerland	CHE	178	Congo	COG								09	MISC.EDIBLE PRODUCTS ETC	1	No Quantity							75248			0
S3	2009	2009	2009	2	0	2	Export	757	Switzerland	CHE	180	Dem. Rep. of the Congo	COD								09	MISC.EDIBLE PRODUCTS ETC	1	No Quantity							86840			0
S3	2009	2009	2009	2	0	2	Export	757	Switzerland	CHE	188	Costa Rica	CRI								09	MISC.EDIBLE PRODUCTS ETC	1	No Quantity							62107			0
S3	2009	2009	2009	2	0	2	Export	757	Switzerland	CHE	191	Croatia	HRV								09	MISC.EDIBLE PRODUCTS ETC	1	No Quantity							5092948			0
S3	2009	2009	2009	2	0	2	Export	757	Switzerland	CHE	196	Cyprus	CYP								09	MISC.EDIBLE PRODUCTS ETC	1	No Quantity							1484624			0
S3	2009	2009	2009	2	0	2	Export	757	Switzerland	CHE	203	Czechia	CZE								09	MISC.EDIBLE PRODUCTS ETC	1	No Quantity							4562945			0
S3	2009	2009	2009	2	0	2	Export	757	Switzerland	CHE	204	Benin	BEN								09	MISC.EDIBLE PRODUCTS ETC	1	No Quantity							27055			0
S3	2009	2009	2009	2	0	2	Export	757	Switzerland	CHE	208	Denmark	DNK								09	MISC.EDIBLE PRODUCTS ETC	1	No Quantity							21117552			0
S3	2009	2009	2009	2	0	2	Export	757	Switzerland	CHE	212	Dominica	DMA								09	MISC.EDIBLE PRODUCTS ETC	1	No Quantity							59265			0
S3	2009	2009	2009	2	0	2	Export	757	Switzerland	CHE	214	Dominican Rep.	DOM								09	MISC.EDIBLE PRODUCTS ETC	1	No Quantity							8898			0
S3	2009	2009	2009	2	0	2	Export	757	Switzerland	CHE	218	Ecuador	ECU								09	MISC.EDIBLE PRODUCTS ETC	1	No Quantity							1086711			0
S3	2009	2009	2009	2	0	2	Export	757	Switzerland	CHE	222	El Salvador	SLV								09	MISC.EDIBLE PRODUCTS ETC	1	No Quantity							1136			0
S3	2009	2009	2009	2	0	2	Export	757	Switzerland	CHE	231	Ethiopia	ETH								09	MISC.EDIBLE PRODUCTS ETC	1	No Quantity							4791			0
S3	2009	2009	2009	2	0	2	Export	757	Switzerland	CHE	233	Estonia	EST								09	MISC.EDIBLE PRODUCTS ETC	1	No Quantity							796099			0
S3	2009	2009	2009	2	0	2	Export	757	Switzerland	CHE	246	Finland	FIN								09	MISC.EDIBLE PRODUCTS ETC	1	No Quantity							17275622			0
S3	2009	2009	2009	2	0	2	Export	757	Switzerland	CHE	251	France	FRA								09	MISC.EDIBLE PRODUCTS ETC	1	No Quantity							91402832			0
S3	2009	2009	2009	2	0	2	Export	757	Switzerland	CHE	266	Gabon	GAB								09	MISC.EDIBLE PRODUCTS ETC	1	No Quantity							82352			0
S3	2009	2009	2009	2	0	2	Export	757	Switzerland	CHE	268	Georgia	GEO								09	MISC.EDIBLE PRODUCTS ETC	1	No Quantity							150420			0
S3	2009	2009	2009	2	0	2	Export	757	Switzerland	CHE	276	Germany	DEU								09	MISC.EDIBLE PRODUCTS ETC	1	No Quantity							254312370			0
S3	2009	2009	2009	2	0	2	Export	757	Switzerland	CHE	288	Ghana	GHA								09	MISC.EDIBLE PRODUCTS ETC	1	No Quantity							137390			0
S3	2009	2009	2009	2	0	2	Export	757	Switzerland	CHE	300	Greece	GRC								09	MISC.EDIBLE PRODUCTS ETC	1	No Quantity							9251629			0
S3	2009	2009	2009	2	0	2	Export	757	Switzerland	CHE	308	Grenada	GRD								09	MISC.EDIBLE PRODUCTS ETC	1	No Quantity							15786			0
S3	2009	2009	2009	2	0	2	Export	757	Switzerland	CHE	320	Guatemala	GTM								09	MISC.EDIBLE PRODUCTS ETC	1	No Quantity							85977			0
S3	2009	2009	2009	2	0	2	Export	757	Switzerland	CHE	328	Guyana	GUY								09	MISC.EDIBLE PRODUCTS ETC	1	No Quantity							90767			0
S3	2009	2009	2009	2	0	2	Export	757	Switzerland	CHE	332	Haiti	HTI								09	MISC.EDIBLE PRODUCTS ETC	1	No Quantity							14465			0
S3	2009	2009	2009	2	0	2	Export	757	Switzerland	CHE	340	Honduras	HND								09	MISC.EDIBLE PRODUCTS ETC	1	No Quantity							48140			0
S3	2009	2009	2009	2	0	2	Export	757	Switzerland	CHE	344	China, Hong Kong SAR	HKG								09	MISC.EDIBLE PRODUCTS ETC	1	No Quantity							4413132			0
S3	2009	2009	2009	2	0	2	Export	757	Switzerland	CHE	348	Hungary	HUN								09	MISC.EDIBLE PRODUCTS ETC	1	No Quantity							4053345			0
S3	2009	2009	2009	2	0	2	Export	757	Switzerland	CHE	352	Iceland	ISL								09	MISC.EDIBLE PRODUCTS ETC	1	No Quantity							1863941			0
S3	2009	2009	2009	2	0	2	Export	757	Switzerland	CHE	360	Indonesia	IDN								09	MISC.EDIBLE PRODUCTS ETC	1	No Quantity							8269723			0
S3	2009	2009	2009	2	0	2	Export	757	Switzerland	CHE	364	Iran	IRN								09	MISC.EDIBLE PRODUCTS ETC	1	No Quantity							11211212			0
S3	2009	2009	2009	2	0	2	Export	757	Switzerland	CHE	368	Iraq	IRQ								09	MISC.EDIBLE PRODUCTS ETC	1	No Quantity							111			0
S3	2009	2009	2009	2	0	2	Export	757	Switzerland	CHE	372	Ireland	IRL								09	MISC.EDIBLE PRODUCTS ETC	1	No Quantity							18155668			0
S3	2009	2009	2009	2	0	2	Export	757	Switzerland	CHE	376	Israel	ISR								09	MISC.EDIBLE PRODUCTS ETC	1	No Quantity							7284857			0
S3	2009	2009	2009	2	0	2	Export	757	Switzerland	CHE	381	Italy	ITA								09	MISC.EDIBLE PRODUCTS ETC	1	No Quantity							61264247			0
S3	2009	2009	2009	2	0	2	Export	757	Switzerland	CHE	384	Côte d'Ivoire	CIV								09	MISC.EDIBLE PRODUCTS ETC	1	No Quantity							123232			0
S3	2009	2009	2009	2	0	2	Export	757	Switzerland	CHE	388	Jamaica	JAM								09	MISC.EDIBLE PRODUCTS ETC	1	No Quantity							231563			0
S3	2009	2009	2009	2	0	2	Export	757	Switzerland	CHE	392	Japan	JPN								09	MISC.EDIBLE PRODUCTS ETC	1	No Quantity							3015015			0
S3	2009	2009	2009	2	0	2	Export	757	Switzerland	CHE	398	Kazakhstan	KAZ								09	MISC.EDIBLE PRODUCTS ETC	1	No Quantity							5348101			0
S3	2009	2009	2009	2	0	2	Export	757	Switzerland	CHE	400	Jordan	JOR								09	MISC.EDIBLE PRODUCTS ETC	1	No Quantity							930493			0
S3	2009	2009	2009	2	0	2	Export	757	Switzerland	CHE	404	Kenya	KEN								09	MISC.EDIBLE PRODUCTS ETC	1	No Quantity							100126			0
S3	2009	2009	2009	2	0	2	Export	757	Switzerland	CHE	410	Rep. of Korea	KOR								09	MISC.EDIBLE PRODUCTS ETC	1	No Quantity							1965316			0
S3	2009	2009	2009	2	0	2	Export	757	Switzerland	CHE	414	Kuwait	KWT								09	MISC.EDIBLE PRODUCTS ETC	1	No Quantity							1824963			0
S3	2009	2009	2009	2	0	2	Export	757	Switzerland	CHE	417	Kyrgyzstan	KGZ								09	MISC.EDIBLE PRODUCTS ETC	1	No Quantity							157			0
S3	2009	2009	2009	2	0	2	Export	757	Switzerland	CHE	422	Lebanon	LBN								09	MISC.EDIBLE PRODUCTS ETC	1	No Quantity							3201067			0
S3	2009	2009	2009	2	0	2	Export	757	Switzerland	CHE	428	Latvia	LVA								09	MISC.EDIBLE PRODUCTS ETC	1	No Quantity							244299			0
S3	2009	2009	2009	2	0	2	Export	757	Switzerland	CHE	440	Lithuania	LTU								09	MISC.EDIBLE PRODUCTS ETC	1	No Quantity							318791			0
S3	2009	2009	2009	2	0	2	Export	757	Switzerland	CHE	442	Luxembourg	LUX								09	MISC.EDIBLE PRODUCTS ETC	1	No Quantity							1085750			0
S3	2009	2009	2009	2	0	2	Export	757	Switzerland	CHE	450	Madagascar	MDG								09	MISC.EDIBLE PRODUCTS ETC	1	No Quantity							38100			0
S3	2009	2009	2009	2	0	2	Export	757	Switzerland	CHE	454	Malawi	MWI								09	MISC.EDIBLE PRODUCTS ETC	1	No Quantity							7440			0
S3	2009	2009	2009	2	0	2	Export	757	Switzerland	CHE	458	Malaysia	MYS								09	MISC.EDIBLE PRODUCTS ETC	1	No Quantity							8161158			0
S3	2009	2009	2009	2	0	2	Export	757	Switzerland	CHE	470	Malta	MLT								09	MISC.EDIBLE PRODUCTS ETC	1	No Quantity							631434			0
S3	2009	2009	2009	2	0	2	Export	757	Switzerland	CHE	480	Mauritius	MUS								09	MISC.EDIBLE PRODUCTS ETC	1	No Quantity							96103			0
S3	2009	2009	2009	2	0	2	Export	757	Switzerland	CHE	484	Mexico	MEX								09	MISC.EDIBLE PRODUCTS ETC	1	No Quantity							16663409			0
S3	2009	2009	2009	2	0	2	Export	757	Switzerland	CHE	490	Other Asia, nes									09	MISC.EDIBLE PRODUCTS ETC	1	No Quantity							6608979			0
S3	2009	2009	2009	2	0	2	Export	757	Switzerland	CHE	498	Rep. of Moldova	MDA								09	MISC.EDIBLE PRODUCTS ETC	1	No Quantity							488952			0
S3	2009	2009	2009	2	0	2	Export	757	Switzerland	CHE	499	Montenegro	MNE								09	MISC.EDIBLE PRODUCTS ETC	1	No Quantity							16441			0
S3	2009	2009	2009	2	0	2	Export	757	Switzerland	CHE	504	Morocco	MAR								09	MISC.EDIBLE PRODUCTS ETC	1	No Quantity							1006628			0
S3	2009	2009	2009	2	0	2	Export	757	Switzerland	CHE	512	Oman	OMN								09	MISC.EDIBLE PRODUCTS ETC	1	No Quantity							645925			0
S3	2009	2009	2009	2	0	2	Export	757	Switzerland	CHE	528	Netherlands	NLD								09	MISC.EDIBLE PRODUCTS ETC	1	No Quantity							70226572			0
S3	2009	2009	2009	2	0	2	Export	757	Switzerland	CHE	530	Neth. Antilles	ANT								09	MISC.EDIBLE PRODUCTS ETC	1	No Quantity							52834			0
S3	2009	2009	2009	2	0	2	Export	757	Switzerland	CHE	554	New Zealand	NZL								09	MISC.EDIBLE PRODUCTS ETC	1	No Quantity							2229124			0
S3	2009	2009	2009	2	0	2	Export	757	Switzerland	CHE	566	Nigeria	NGA								09	MISC.EDIBLE PRODUCTS ETC	1	No Quantity							3732544			0
S3	2009	2009	2009	2	0	2	Export	757	Switzerland	CHE	579	Norway	NOR								09	MISC.EDIBLE PRODUCTS ETC	1	No Quantity							18132347			0
S3	2009	2009	2009	2	0	2	Export	757	Switzerland	CHE	586	Pakistan	PAK								09	MISC.EDIBLE PRODUCTS ETC	1	No Quantity							1653854			0
S3	2009	2009	2009	2	0	2	Export	757	Switzerland	CHE	591	Panama	PAN								09	MISC.EDIBLE PRODUCTS ETC	1	No Quantity							246979			0
S3	2009	2009	2009	2	0	2	Export	757	Switzerland	CHE	600	Paraguay	PRY								09	MISC.EDIBLE PRODUCTS ETC	1	No Quantity							233642			0
S3	2009	2009	2009	2	0	2	Export	757	Switzerland	CHE	604	Peru	PER								09	MISC.EDIBLE PRODUCTS ETC	1	No Quantity							425338			0
S3	2009	2009	2009	2	0	2	Export	757	Switzerland	CHE	608	Philippines	PHL								09	MISC.EDIBLE PRODUCTS ETC	1	No Quantity							9164455			0
S3	2009	2009	2009	2	0	2	Export	757	Switzerland	CHE	616	Poland	POL								09	MISC.EDIBLE PRODUCTS ETC	1	No Quantity							12416449			0
S3	2009	2009	2009	2	0	2	Export	757	Switzerland	CHE	620	Portugal	PRT								09	MISC.EDIBLE PRODUCTS ETC	1	No Quantity							6217138			0
S3	2009	2009	2009	2	0	2	Export	757	Switzerland	CHE	634	Qatar	QAT								09	MISC.EDIBLE PRODUCTS ETC	1	No Quantity							1609280			0
S3	2009	2009	2009	2	0	2	Export	757	Switzerland	CHE	642	Romania	ROU								09	MISC.EDIBLE PRODUCTS ETC	1	No Quantity							6613721			0
S3	2009	2009	2009	2	0	2	Export	757	Switzerland	CHE	643	Russian Federation	RUS								09	MISC.EDIBLE PRODUCTS ETC	1	No Quantity							39067664			0
S3	2009	2009	2009	2	0	2	Export	757	Switzerland	CHE	646	Rwanda	RWA								09	MISC.EDIBLE PRODUCTS ETC	1	No Quantity							42586			0
S3	2009	2009	2009	2	0	2	Export	757	Switzerland	CHE	660	Anguilla	AIA								09	MISC.EDIBLE PRODUCTS ETC	1	No Quantity							25773			0
S3	2009	2009	2009	2	0	2	Export	757	Switzerland	CHE	662	Saint Lucia	LCA								09	MISC.EDIBLE PRODUCTS ETC	1	No Quantity							16843			0
S3	2009	2009	2009	2	0	2	Export	757	Switzerland	CHE	670	Saint Vincent and the Grenadines	VCT								09	MISC.EDIBLE PRODUCTS ETC	1	No Quantity							29369			0
S3	2009	2009	2009	2	0	2	Export	757	Switzerland	CHE	682	Saudi Arabia	SAU								09	MISC.EDIBLE PRODUCTS ETC	1	No Quantity							10119250			0
S3	2009	2009	2009	2	0	2	Export	757	Switzerland	CHE	686	Senegal	SEN								09	MISC.EDIBLE PRODUCTS ETC	1	No Quantity							12505			0
S3	2009	2009	2009	2	0	2	Export	757	Switzerland	CHE	688	Serbia	SRB								09	MISC.EDIBLE PRODUCTS ETC	1	No Quantity							980105			0
S3	2009	2009	2009	2	0	2	Export	757	Switzerland	CHE	699	India	IND								09	MISC.EDIBLE PRODUCTS ETC	1	No Quantity							1447067			0
S3	2009	2009	2009	2	0	2	Export	757	Switzerland	CHE	702	Singapore	SGP								09	MISC.EDIBLE PRODUCTS ETC	1	No Quantity							6452443			0
S3	2009	2009	2009	2	0	2	Export	757	Switzerland	CHE	703	Slovakia	SVK								09	MISC.EDIBLE PRODUCTS ETC	1	No Quantity							2126471			0
S3	2009	2009	2009	2	0	2	Export	757	Switzerland	CHE	704	Viet Nam	VNM								09	MISC.EDIBLE PRODUCTS ETC	1	No Quantity							2596415			0
S3	2009	2009	2009	2	0	2	Export	757	Switzerland	CHE	705	Slovenia	SVN								09	MISC.EDIBLE PRODUCTS ETC	1	No Quantity							4595903			0
S3	2009	2009	2009	2	0	2	Export	757	Switzerland	CHE	710	South Africa	ZAF								09	MISC.EDIBLE PRODUCTS ETC	1	No Quantity							15771588			0
S3	2009	2009	2009	2	0	2	Export	757	Switzerland	CHE	716	Zimbabwe	ZWE								09	MISC.EDIBLE PRODUCTS ETC	1	No Quantity							406			0
S3	2009	2009	2009	2	0	2	Export	757	Switzerland	CHE	724	Spain	ESP								09	MISC.EDIBLE PRODUCTS ETC	1	No Quantity							29731054			0
S3	2009	2009	2009	2	0	2	Export	757	Switzerland	CHE	736	Fmr Sudan	SDN								09	MISC.EDIBLE PRODUCTS ETC	1	No Quantity							566898			0
S3	2009	2009	2009	2	0	2	Export	757	Switzerland	CHE	752	Sweden	SWE								09	MISC.EDIBLE PRODUCTS ETC	1	No Quantity							38665371			0
S3	2009	2009	2009	2	0	2	Export	757	Switzerland	CHE	760	Syria	SYR								09	MISC.EDIBLE PRODUCTS ETC	1	No Quantity							1282032			0
S3	2009	2009	2009	2	0	2	Export	757	Switzerland	CHE	762	Tajikistan	TJK								09	MISC.EDIBLE PRODUCTS ETC	1	No Quantity							218111			0
S3	2009	2009	2009	2	0	2	Export	757	Switzerland	CHE	764	Thailand	THA								09	MISC.EDIBLE PRODUCTS ETC	1	No Quantity							6813541			0
S3	2009	2009	2009	2	0	2	Export	757	Switzerland	CHE	768	Togo	TGO								09	MISC.EDIBLE PRODUCTS ETC	1	No Quantity							16135			0
S3	2009	2009	2009	2	0	2	Export	757	Switzerland	CHE	780	Trinidad and Tobago	TTO								09	MISC.EDIBLE PRODUCTS ETC	1	No Quantity							628709			0
S3	2009	2009	2009	2	0	2	Export	757	Switzerland	CHE	784	United Arab Emirates	ARE								09	MISC.EDIBLE PRODUCTS ETC	1	No Quantity							11128252			0
S3	2009	2009	2009	2	0	2	Export	757	Switzerland	CHE	788	Tunisia	TUN								09	MISC.EDIBLE PRODUCTS ETC	1	No Quantity							11469			0
S3	2009	2009	2009	2	0	2	Export	757	Switzerland	CHE	792	Turkey	TUR								09	MISC.EDIBLE PRODUCTS ETC	1	No Quantity							9325076			0
S3	2009	2009	2009	2	0	2	Export	757	Switzerland	CHE	795	Turkmenistan	TKM								09	MISC.EDIBLE PRODUCTS ETC	1	No Quantity							390039			0
S3	2009	2009	2009	2	0	2	Export	757	Switzerland	CHE	800	Uganda	UGA								09	MISC.EDIBLE PRODUCTS ETC	1	No Quantity							43421			0
S3	2009	2009	2009	2	0	2	Export	757	Switzerland	CHE	804	Ukraine	UKR								09	MISC.EDIBLE PRODUCTS ETC	1	No Quantity							4794723			0
S3	2009	2009	2009	2	0	2	Export	757	Switzerland	CHE	807	North Macedonia	MKD								09	MISC.EDIBLE PRODUCTS ETC	1	No Quantity							23244			0
S3	2009	2009	2009	2	0	2	Export	757	Switzerland	CHE	818	Egypt	EGY								09	MISC.EDIBLE PRODUCTS ETC	1	No Quantity							774354			0
S3	2009	2009	2009	2	0	2	Export	757	Switzerland	CHE	826	United Kingdom	GBR								09	MISC.EDIBLE PRODUCTS ETC	1	No Quantity							53845821			0
S3	2009	2009	2009	2	0	2	Export	757	Switzerland	CHE	842	USA	USA								09	MISC.EDIBLE PRODUCTS ETC	1	No Quantity							36336678			0
S3	2009	2009	2009	2	0	2	Export	757	Switzerland	CHE	854	Burkina Faso	BFA								09	MISC.EDIBLE PRODUCTS ETC	1	No Quantity							162620			0
S3	2009	2009	2009	2	0	2	Export	757	Switzerland	CHE	858	Uruguay	URY								09	MISC.EDIBLE PRODUCTS ETC	1	No Quantity							535663			0
S3	2009	2009	2009	2	0	2	Export	757	Switzerland	CHE	860	Uzbekistan	UZB								09	MISC.EDIBLE PRODUCTS ETC	1	No Quantity							1568111			0
S3	2009	2009	2009	2	0	2	Export	757	Switzerland	CHE	862	Venezuela	VEN								09	MISC.EDIBLE PRODUCTS ETC	1	No Quantity							1080584			0
S3	2009	2009	2009	2	0	2	Export	757	Switzerland	CHE	887	Yemen	YEM								09	MISC.EDIBLE PRODUCTS ETC	1	No Quantity							551038			0
S3	2009	2009	2009	2	0	2	Export	834	United Rep. of Tanzania	TZA	0	World	WLD								09	MISC.EDIBLE PRODUCTS ETC	1	No Quantity							900101			0
S3	2009	2009	2009	2	0	2	Export	834	United Rep. of Tanzania	TZA	108	Burundi	BDI								09	MISC.EDIBLE PRODUCTS ETC	1	No Quantity							1454			0
S3	2009	2009	2009	2	0	2	Export	834	United Rep. of Tanzania	TZA	124	Canada	CAN								09	MISC.EDIBLE PRODUCTS ETC	1	No Quantity							202			0
S3	2009	2009	2009	2	0	2	Export	834	United Rep. of Tanzania	TZA	156	China	CHN								09	MISC.EDIBLE PRODUCTS ETC	1	No Quantity							798			0
S3	2009	2009	2009	2	0	2	Export	834	United Rep. of Tanzania	TZA	174	Comoros	COM								09	MISC.EDIBLE PRODUCTS ETC	1	No Quantity							292			0
S3	2009	2009	2009	2	0	2	Export	834	United Rep. of Tanzania	TZA	178	Congo	COG								09	MISC.EDIBLE PRODUCTS ETC	1	No Quantity							9160			0
S3	2009	2009	2009	2	0	2	Export	834	United Rep. of Tanzania	TZA	180	Dem. Rep. of the Congo	COD								09	MISC.EDIBLE PRODUCTS ETC	1	No Quantity							176342			0
S3	2009	2009	2009	2	0	2	Export	834	United Rep. of Tanzania	TZA	231	Ethiopia	ETH								09	MISC.EDIBLE PRODUCTS ETC	1	No Quantity							142			0
S3	2009	2009	2009	2	0	2	Export	834	United Rep. of Tanzania	TZA	276	Germany	DEU								09	MISC.EDIBLE PRODUCTS ETC	1	No Quantity							57832			0
S3	2009	2009	2009	2	0	2	Export	834	United Rep. of Tanzania	TZA	404	Kenya	KEN								09	MISC.EDIBLE PRODUCTS ETC	1	No Quantity							166709			0
S3	2009	2009	2009	2	0	2	Export	834	United Rep. of Tanzania	TZA	454	Malawi	MWI								09	MISC.EDIBLE PRODUCTS ETC	1	No Quantity							37241			0
S3	2009	2009	2009	2	0	2	Export	834	United Rep. of Tanzania	TZA	512	Oman	OMN								09	MISC.EDIBLE PRODUCTS ETC	1	No Quantity							405			0
S3	2009	2009	2009	2	0	2	Export	834	United Rep. of Tanzania	TZA	710	South Africa	ZAF								09	MISC.EDIBLE PRODUCTS ETC	1	No Quantity							7139			0
S3	2009	2009	2009	2	0	2	Export	834	United Rep. of Tanzania	TZA	736	Fmr Sudan	SDN								09	MISC.EDIBLE PRODUCTS ETC	1	No Quantity							222753			0
S3	2009	2009	2009	2	0	2	Export	834	United Rep. of Tanzania	TZA	784	United Arab Emirates	ARE								09	MISC.EDIBLE PRODUCTS ETC	1	No Quantity							7881			0
S3	2009	2009	2009	2	0	2	Export	834	United Rep. of Tanzania	TZA	800	Uganda	UGA								09	MISC.EDIBLE PRODUCTS ETC	1	No Quantity							3429			0
S3	2009	2009	2009	2	0	2	Export	834	United Rep. of Tanzania	TZA	894	Zambia	ZMB								09	MISC.EDIBLE PRODUCTS ETC	1	No Quantity							208322			0
S3	2009	2009	2009	2	0	2	Export	757	Switzerland	CHE	0	World	WLD								11	BEVERAGES	1	No Quantity							1371355134			0
S3	2009	2009	2009	2	0	2	Export	757	Switzerland	CHE	4	Afghanistan	AFG								11	BEVERAGES	1	No Quantity							16047			0
S3	2009	2009	2009	2	0	2	Export	757	Switzerland	CHE	8	Albania	ALB								11	BEVERAGES	1	No Quantity							562			0
S3	2009	2009	2009	2	0	2	Export	757	Switzerland	CHE	20	Andorra	AND								11	BEVERAGES	1	No Quantity							12077			0
S3	2009	2009	2009	2	0	2	Export	757	Switzerland	CHE	24	Angola	AGO								11	BEVERAGES	1	No Quantity							22454			0
S3	2009	2009	2009	2	0	2	Export	757	Switzerland	CHE	31	Azerbaijan	AZE								11	BEVERAGES	1	No Quantity							30488			0
S3	2009	2009	2009	2	0	2	Export	757	Switzerland	CHE	32	Argentina	ARG								11	BEVERAGES	1	No Quantity							24972			0
S3	2009	2009	2009	2	0	2	Export	757	Switzerland	CHE	36	Australia	AUS								11	BEVERAGES	1	No Quantity							18609504			0
S3	2009	2009	2009	2	0	2	Export	757	Switzerland	CHE	40	Austria	AUT								11	BEVERAGES	1	No Quantity							57586708			0
S3	2009	2009	2009	2	0	2	Export	757	Switzerland	CHE	44	Bahamas	BHS								11	BEVERAGES	1	No Quantity							3698			0
S3	2009	2009	2009	2	0	2	Export	757	Switzerland	CHE	48	Bahrain	BHR								11	BEVERAGES	1	No Quantity							660018			0
S3	2009	2009	2009	2	0	2	Export	757	Switzerland	CHE	52	Barbados	BRB								11	BEVERAGES	1	No Quantity							127812			0
S3	2009	2009	2009	2	0	2	Export	757	Switzerland	CHE	56	Belgium	BEL								11	BEVERAGES	1	No Quantity							51876700			0
S3	2009	2009	2009	2	0	2	Export	757	Switzerland	CHE	68	Bolivia (Plurinational State of)	BOL								11	BEVERAGES	1	No Quantity							738			0
S3	2009	2009	2009	2	0	2	Export	757	Switzerland	CHE	70	Bosnia Herzegovina	BIH								11	BEVERAGES	1	No Quantity							21494			0
S3	2009	2009	2009	2	0	2	Export	757	Switzerland	CHE	76	Brazil	BRA								11	BEVERAGES	1	No Quantity							450898			0
S3	2009	2009	2009	2	0	2	Export	757	Switzerland	CHE	100	Bulgaria	BGR								11	BEVERAGES	1	No Quantity							6424368			0
S3	2009	2009	2009	2	0	2	Export	757	Switzerland	CHE	120	Cameroon	CMR								11	BEVERAGES	1	No Quantity							10360			0
S3	2009	2009	2009	2	0	2	Export	757	Switzerland	CHE	124	Canada	CAN								11	BEVERAGES	1	No Quantity							32786242			0
S3	2009	2009	2009	2	0	2	Export	757	Switzerland	CHE	136	Cayman Isds	CYM								11	BEVERAGES	1	No Quantity							2620			0
S3	2009	2009	2009	2	0	2	Export	757	Switzerland	CHE	144	Sri Lanka	LKA								11	BEVERAGES	1	No Quantity							30096			0
S3	2009	2009	2009	2	0	2	Export	757	Switzerland	CHE	148	Chad	TCD								11	BEVERAGES	1	No Quantity							2384			0
S3	2009	2009	2009	2	0	2	Export	757	Switzerland	CHE	152	Chile	CHL								11	BEVERAGES	1	No Quantity							11544			0
S3	2009	2009	2009	2	0	2	Export	757	Switzerland	CHE	156	China	CHN								11	BEVERAGES	1	No Quantity							1886087			0
S3	2009	2009	2009	2	0	2	Export	757	Switzerland	CHE	170	Colombia	COL								11	BEVERAGES	1	No Quantity							33370			0
S3	2009	2009	2009	2	0	2	Export	757	Switzerland	CHE	191	Croatia	HRV								11	BEVERAGES	1	No Quantity							420380			0
S3	2009	2009	2009	2	0	2	Export	757	Switzerland	CHE	196	Cyprus	CYP								11	BEVERAGES	1	No Quantity							108566			0
S3	2009	2009	2009	2	0	2	Export	757	Switzerland	CHE	203	Czechia	CZE								11	BEVERAGES	1	No Quantity							11082423			0
S3	2009	2009	2009	2	0	2	Export	757	Switzerland	CHE	208	Denmark	DNK								11	BEVERAGES	1	No Quantity							4401023			0
S3	2009	2009	2009	2	0	2	Export	757	Switzerland	CHE	214	Dominican Rep.	DOM								11	BEVERAGES	1	No Quantity							4797			0
S3	2009	2009	2009	2	0	2	Export	757	Switzerland	CHE	218	Ecuador	ECU								11	BEVERAGES	1	No Quantity							209938			0
S3	2009	2009	2009	2	0	2	Export	757	Switzerland	CHE	222	El Salvador	SLV								11	BEVERAGES	1	No Quantity							2408			0
S3	2009	2009	2009	2	0	2	Export	757	Switzerland	CHE	231	Ethiopia	ETH								11	BEVERAGES	1	No Quantity							4100			0
S3	2009	2009	2009	2	0	2	Export	757	Switzerland	CHE	233	Estonia	EST								11	BEVERAGES	1	No Quantity							2707743			0
S3	2009	2009	2009	2	0	2	Export	757	Switzerland	CHE	246	Finland	FIN								11	BEVERAGES	1	No Quantity							8338811			0
S3	2009	2009	2009	2	0	2	Export	757	Switzerland	CHE	251	France	FRA								11	BEVERAGES	1	No Quantity							67344718			0
S3	2009	2009	2009	2	0	2	Export	757	Switzerland	CHE	258	French Polynesia	PYF								11	BEVERAGES	1	No Quantity							53691			0
S3	2009	2009	2009	2	0	2	Export	757	Switzerland	CHE	262	Djibouti	DJI								11	BEVERAGES	1	No Quantity							25561			0
S3	2009	2009	2009	2	0	2	Export	757	Switzerland	CHE	268	Georgia	GEO								11	BEVERAGES	1	No Quantity							5002			0
S3	2009	2009	2009	2	0	2	Export	757	Switzerland	CHE	276	Germany	DEU								11	BEVERAGES	1	No Quantity							37645712			0
S3	2009	2009	2009	2	0	2	Export	757	Switzerland	CHE	288	Ghana	GHA								11	BEVERAGES	1	No Quantity							28116			0
S3	2009	2009	2009	2	0	2	Export	757	Switzerland	CHE	300	Greece	GRC								11	BEVERAGES	1	No Quantity							5067497			0
S3	2009	2009	2009	2	0	2	Export	757	Switzerland	CHE	328	Guyana	GUY								11	BEVERAGES	1	No Quantity							58637			0
S3	2009	2009	2009	2	0	2	Export	757	Switzerland	CHE	336	Holy See (Vatican City State)	VAT								11	BEVERAGES	1	No Quantity							2637			0
S3	2009	2009	2009	2	0	2	Export	757	Switzerland	CHE	344	China, Hong Kong SAR	HKG								11	BEVERAGES	1	No Quantity							18396681			0
S3	2009	2009	2009	2	0	2	Export	757	Switzerland	CHE	348	Hungary	HUN								11	BEVERAGES	1	No Quantity							3742303			0
S3	2009	2009	2009	2	0	2	Export	757	Switzerland	CHE	352	Iceland	ISL								11	BEVERAGES	1	No Quantity							249024			0
S3	2009	2009	2009	2	0	2	Export	757	Switzerland	CHE	360	Indonesia	IDN								11	BEVERAGES	1	No Quantity							11061			0
S3	2009	2009	2009	2	0	2	Export	757	Switzerland	CHE	364	Iran	IRN								11	BEVERAGES	1	No Quantity							206141			0
S3	2009	2009	2009	2	0	2	Export	757	Switzerland	CHE	372	Ireland	IRL								11	BEVERAGES	1	No Quantity							14141112			0
S3	2009	2009	2009	2	0	2	Export	757	Switzerland	CHE	376	Israel	ISR								11	BEVERAGES	1	No Quantity							579782			0
S3	2009	2009	2009	2	0	2	Export	757	Switzerland	CHE	381	Italy	ITA								11	BEVERAGES	1	No Quantity							33118436			0
S3	2009	2009	2009	2	0	2	Export	757	Switzerland	CHE	388	Jamaica	JAM								11	BEVERAGES	1	No Quantity							109749			0
S3	2009	2009	2009	2	0	2	Export	757	Switzerland	CHE	392	Japan	JPN								11	BEVERAGES	1	No Quantity							5907600			0
S3	2009	2009	2009	2	0	2	Export	757	Switzerland	CHE	398	Kazakhstan	KAZ								11	BEVERAGES	1	No Quantity							39356			0
S3	2009	2009	2009	2	0	2	Export	757	Switzerland	CHE	400	Jordan	JOR								11	BEVERAGES	1	No Quantity							1926614			0
S3	2009	2009	2009	2	0	2	Export	757	Switzerland	CHE	404	Kenya	KEN								11	BEVERAGES	1	No Quantity							123013			0
S3	2009	2009	2009	2	0	2	Export	757	Switzerland	CHE	410	Rep. of Korea	KOR								11	BEVERAGES	1	No Quantity							132720			0
S3	2009	2009	2009	2	0	2	Export	757	Switzerland	CHE	414	Kuwait	KWT								11	BEVERAGES	1	No Quantity							932282			0
S3	2009	2009	2009	2	0	2	Export	757	Switzerland	CHE	417	Kyrgyzstan	KGZ								11	BEVERAGES	1	No Quantity							85047			0
S3	2009	2009	2009	2	0	2	Export	757	Switzerland	CHE	418	Lao People's Dem. Rep.	LAO								11	BEVERAGES	1	No Quantity							3281			0
S3	2009	2009	2009	2	0	2	Export	757	Switzerland	CHE	422	Lebanon	LBN								11	BEVERAGES	1	No Quantity							238359			0
S3	2009	2009	2009	2	0	2	Export	757	Switzerland	CHE	428	Latvia	LVA								11	BEVERAGES	1	No Quantity							1998161			0
S3	2009	2009	2009	2	0	2	Export	757	Switzerland	CHE	440	Lithuania	LTU								11	BEVERAGES	1	No Quantity							3841601			0
S3	2009	2009	2009	2	0	2	Export	757	Switzerland	CHE	442	Luxembourg	LUX								11	BEVERAGES	1	No Quantity							3403400			0
S3	2009	2009	2009	2	0	2	Export	757	Switzerland	CHE	446	China, Macao SAR	MAC								11	BEVERAGES	1	No Quantity							3768208			0
S3	2009	2009	2009	2	0	2	Export	757	Switzerland	CHE	458	Malaysia	MYS								11	BEVERAGES	1	No Quantity							288259			0
S3	2009	2009	2009	2	0	2	Export	757	Switzerland	CHE	462	Maldives	MDV								11	BEVERAGES	1	No Quantity							262521			0
S3	2009	2009	2009	2	0	2	Export	757	Switzerland	CHE	470	Malta	MLT								11	BEVERAGES	1	No Quantity							311952			0
S3	2009	2009	2009	2	0	2	Export	757	Switzerland	CHE	484	Mexico	MEX								11	BEVERAGES	1	No Quantity							14392914			0
S3	2009	2009	2009	2	0	2	Export	757	Switzerland	CHE	490	Other Asia, nes									11	BEVERAGES	1	No Quantity							582258			0
S3	2009	2009	2009	2	0	2	Export	757	Switzerland	CHE	498	Rep. of Moldova	MDA								11	BEVERAGES	1	No Quantity							498534			0
S3	2009	2009	2009	2	0	2	Export	757	Switzerland	CHE	504	Morocco	MAR								11	BEVERAGES	1	No Quantity							14903			0
S3	2009	2009	2009	2	0	2	Export	757	Switzerland	CHE	508	Mozambique	MOZ								11	BEVERAGES	1	No Quantity							933			0
S3	2009	2009	2009	2	0	2	Export	757	Switzerland	CHE	512	Oman	OMN								11	BEVERAGES	1	No Quantity							303864			0
S3	2009	2009	2009	2	0	2	Export	757	Switzerland	CHE	528	Netherlands	NLD								11	BEVERAGES	1	No Quantity							50445301			0
S3	2009	2009	2009	2	0	2	Export	757	Switzerland	CHE	530	Neth. Antilles	ANT								11	BEVERAGES	1	No Quantity							7470			0
S3	2009	2009	2009	2	0	2	Export	757	Switzerland	CHE	554	New Zealand	NZL								11	BEVERAGES	1	No Quantity							2654700			0
S3	2009	2009	2009	2	0	2	Export	757	Switzerland	CHE	566	Nigeria	NGA								11	BEVERAGES	1	No Quantity							335746			0
S3	2009	2009	2009	2	0	2	Export	757	Switzerland	CHE	579	Norway	NOR								11	BEVERAGES	1	No Quantity							11518845			0
S3	2009	2009	2009	2	0	2	Export	757	Switzerland	CHE	586	Pakistan	PAK								11	BEVERAGES	1	No Quantity							32388			0
S3	2009	2009	2009	2	0	2	Export	757	Switzerland	CHE	604	Peru	PER								11	BEVERAGES	1	No Quantity							103816			0
S3	2009	2009	2009	2	0	2	Export	757	Switzerland	CHE	608	Philippines	PHL								11	BEVERAGES	1	No Quantity							475941			0
S3	2009	2009	2009	2	0	2	Export	757	Switzerland	CHE	616	Poland	POL								11	BEVERAGES	1	No Quantity							17824771			0
S3	2009	2009	2009	2	0	2	Export	757	Switzerland	CHE	620	Portugal	PRT								11	BEVERAGES	1	No Quantity							7830206			0
S3	2009	2009	2009	2	0	2	Export	757	Switzerland	CHE	634	Qatar	QAT								11	BEVERAGES	1	No Quantity							493903			0
S3	2009	2009	2009	2	0	2	Export	757	Switzerland	CHE	642	Romania	ROU								11	BEVERAGES	1	No Quantity							8176648			0
S3	2009	2009	2009	2	0	2	Export	757	Switzerland	CHE	643	Russian Federation	RUS								11	BEVERAGES	1	No Quantity							22126646			0
S3	2009	2009	2009	2	0	2	Export	757	Switzerland	CHE	646	Rwanda	RWA								11	BEVERAGES	1	No Quantity							738			0
S3	2009	2009	2009	2	0	2	Export	757	Switzerland	CHE	682	Saudi Arabia	SAU								11	BEVERAGES	1	No Quantity							58500897			0
S3	2009	2009	2009	2	0	2	Export	757	Switzerland	CHE	686	Senegal	SEN								11	BEVERAGES	1	No Quantity							2869			0
S3	2009	2009	2009	2	0	2	Export	757	Switzerland	CHE	688	Serbia	SRB								11	BEVERAGES	1	No Quantity							184762			0
S3	2009	2009	2009	2	0	2	Export	757	Switzerland	CHE	690	Seychelles	SYC								11	BEVERAGES	1	No Quantity							8491			0
S3	2009	2009	2009	2	0	2	Export	757	Switzerland	CHE	699	India	IND								11	BEVERAGES	1	No Quantity							37614			0
S3	2009	2009	2009	2	0	2	Export	757	Switzerland	CHE	702	Singapore	SGP								11	BEVERAGES	1	No Quantity							2241829			0
S3	2009	2009	2009	2	0	2	Export	757	Switzerland	CHE	703	Slovakia	SVK								11	BEVERAGES	1	No Quantity							4750641			0
S3	2009	2009	2009	2	0	2	Export	757	Switzerland	CHE	704	Viet Nam	VNM								11	BEVERAGES	1	No Quantity							490330			0
S3	2009	2009	2009	2	0	2	Export	757	Switzerland	CHE	705	Slovenia	SVN								11	BEVERAGES	1	No Quantity							329366			0
S3	2009	2009	2009	2	0	2	Export	757	Switzerland	CHE	710	South Africa	ZAF								11	BEVERAGES	1	No Quantity							609824			0
S3	2009	2009	2009	2	0	2	Export	757	Switzerland	CHE	724	Spain	ESP								11	BEVERAGES	1	No Quantity							67277708			0
S3	2009	2009	2009	2	0	2	Export	757	Switzerland	CHE	736	Fmr Sudan	SDN								11	BEVERAGES	1	No Quantity							255122			0
S3	2009	2009	2009	2	0	2	Export	757	Switzerland	CHE	752	Sweden	SWE								11	BEVERAGES	1	No Quantity							15978348			0
S3	2009	2009	2009	2	0	2	Export	757	Switzerland	CHE	764	Thailand	THA								11	BEVERAGES	1	No Quantity							225790			0
S3	2009	2009	2009	2	0	2	Export	757	Switzerland	CHE	784	United Arab Emirates	ARE								11	BEVERAGES	1	No Quantity							2056813			0
S3	2009	2009	2009	2	0	2	Export	757	Switzerland	CHE	792	Turkey	TUR								11	BEVERAGES	1	No Quantity							1530932			0
S3	2009	2009	2009	2	0	2	Export	757	Switzerland	CHE	800	Uganda	UGA								11	BEVERAGES	1	No Quantity							10767			0
S3	2009	2009	2009	2	0	2	Export	757	Switzerland	CHE	804	Ukraine	UKR								11	BEVERAGES	1	No Quantity							4138648			0
S3	2009	2009	2009	2	0	2	Export	757	Switzerland	CHE	807	North Macedonia	MKD								11	BEVERAGES	1	No Quantity							8033			0
S3	2009	2009	2009	2	0	2	Export	757	Switzerland	CHE	818	Egypt	EGY								11	BEVERAGES	1	No Quantity							519536			0
S3	2009	2009	2009	2	0	2	Export	757	Switzerland	CHE	826	United Kingdom	GBR								11	BEVERAGES	1	No Quantity							256038943			0
S3	2009	2009	2009	2	0	2	Export	757	Switzerland	CHE	842	USA	USA								11	BEVERAGES	1	No Quantity							410067135			0
S3	2009	2009	2009	2	0	2	Export	757	Switzerland	CHE	862	Venezuela	VEN								11	BEVERAGES	1	No Quantity							375506			0
S3	2009	2009	2009	2	0	2	Export	757	Switzerland	CHE	887	Yemen	YEM								11	BEVERAGES	1	No Quantity							5935040			0
S3	2009	2009	2009	2	0	2	Export	834	United Rep. of Tanzania	TZA	0	World	WLD								11	BEVERAGES	1	No Quantity							8821320			0
S3	2009	2009	2009	2	0	2	Export	834	United Rep. of Tanzania	TZA	36	Australia	AUS								11	BEVERAGES	1	No Quantity							19000			0
S3	2009	2009	2009	2	0	2	Export	834	United Rep. of Tanzania	TZA	108	Burundi	BDI								11	BEVERAGES	1	No Quantity							23485			0
S3	2009	2009	2009	2	0	2	Export	834	United Rep. of Tanzania	TZA	124	Canada	CAN								11	BEVERAGES	1	No Quantity							315			0
S3	2009	2009	2009	2	0	2	Export	834	United Rep. of Tanzania	TZA	174	Comoros	COM								11	BEVERAGES	1	No Quantity							13074			0
S3	2009	2009	2009	2	0	2	Export	834	United Rep. of Tanzania	TZA	180	Dem. Rep. of the Congo	COD								11	BEVERAGES	1	No Quantity							1247992			0
S3	2009	2009	2009	2	0	2	Export	834	United Rep. of Tanzania	TZA	196	Cyprus	CYP								11	BEVERAGES	1	No Quantity							1894			0
S3	2009	2009	2009	2	0	2	Export	834	United Rep. of Tanzania	TZA	204	Benin	BEN								11	BEVERAGES	1	No Quantity							9			0
S3	2009	2009	2009	2	0	2	Export	834	United Rep. of Tanzania	TZA	276	Germany	DEU								11	BEVERAGES	1	No Quantity							56			0
S3	2009	2009	2009	2	0	2	Export	834	United Rep. of Tanzania	TZA	404	Kenya	KEN								11	BEVERAGES	1	No Quantity							4272179			0
S3	2009	2009	2009	2	0	2	Export	834	United Rep. of Tanzania	TZA	454	Malawi	MWI								11	BEVERAGES	1	No Quantity							309			0
S3	2009	2009	2009	2	0	2	Export	834	United Rep. of Tanzania	TZA	508	Mozambique	MOZ								11	BEVERAGES	1	No Quantity							194439			0
S3	2009	2009	2009	2	0	2	Export	834	United Rep. of Tanzania	TZA	528	Netherlands	NLD								11	BEVERAGES	1	No Quantity							51			0
S3	2009	2009	2009	2	0	2	Export	834	United Rep. of Tanzania	TZA	699	India	IND								11	BEVERAGES	1	No Quantity							51			0
S3	2009	2009	2009	2	0	2	Export	834	United Rep. of Tanzania	TZA	710	South Africa	ZAF								11	BEVERAGES	1	No Quantity							6983			0
S3	2009	2009	2009	2	0	2	Export	834	United Rep. of Tanzania	TZA	716	Zimbabwe	ZWE								11	BEVERAGES	1	No Quantity							68			0
S3	2009	2009	2009	2	0	2	Export	834	United Rep. of Tanzania	TZA	724	Spain	ESP								11	BEVERAGES	1	No Quantity							115			0
S3	2009	2009	2009	2	0	2	Export	834	United Rep. of Tanzania	TZA	736	Fmr Sudan	SDN								11	BEVERAGES	1	No Quantity							922648			0
S3	2009	2009	2009	2	0	2	Export	834	United Rep. of Tanzania	TZA	748	Swaziland	SWZ								11	BEVERAGES	1	No Quantity							8559			0
S3	2009	2009	2009	2	0	2	Export	834	United Rep. of Tanzania	TZA	752	Sweden	SWE								11	BEVERAGES	1	No Quantity							51			0
S3	2009	2009	2009	2	0	2	Export	834	United Rep. of Tanzania	TZA	757	Switzerland	CHE								11	BEVERAGES	1	No Quantity							15515			0
S3	2009	2009	2009	2	0	2	Export	834	United Rep. of Tanzania	TZA	780	Trinidad and Tobago	TTO								11	BEVERAGES	1	No Quantity							247			0
S3	2009	2009	2009	2	0	2	Export	834	United Rep. of Tanzania	TZA	784	United Arab Emirates	ARE								11	BEVERAGES	1	No Quantity							1595			0
S3	2009	2009	2009	2	0	2	Export	834	United Rep. of Tanzania	TZA	800	Uganda	UGA								11	BEVERAGES	1	No Quantity							1966870			0
S3	2009	2009	2009	2	0	2	Export	834	United Rep. of Tanzania	TZA	826	United Kingdom	GBR								11	BEVERAGES	1	No Quantity							3943			0
S3	2009	2009	2009	2	0	2	Export	834	United Rep. of Tanzania	TZA	894	Zambia	ZMB								11	BEVERAGES	1	No Quantity							121872			0
S3	2009	2009	2009	2	0	2	Export	757	Switzerland	CHE	0	World	WLD								12	TOBACCO,TOBACCO MANUFACT	1	No Quantity							665879477			0
S3	2009	2009	2009	2	0	2	Export	757	Switzerland	CHE	8	Albania	ALB								12	TOBACCO,TOBACCO MANUFACT	1	No Quantity							1243652			0
S3	2009	2009	2009	2	0	2	Export	757	Switzerland	CHE	12	Algeria	DZA								12	TOBACCO,TOBACCO MANUFACT	1	No Quantity							15369			0
S3	2009	2009	2009	2	0	2	Export	757	Switzerland	CHE	31	Azerbaijan	AZE								12	TOBACCO,TOBACCO MANUFACT	1	No Quantity							107674			0
S3	2009	2009	2009	2	0	2	Export	757	Switzerland	CHE	32	Argentina	ARG								12	TOBACCO,TOBACCO MANUFACT	1	No Quantity							31031			0
S3	2009	2009	2009	2	0	2	Export	757	Switzerland	CHE	36	Australia	AUS								12	TOBACCO,TOBACCO MANUFACT	1	No Quantity							100807			0
S3	2009	2009	2009	2	0	2	Export	757	Switzerland	CHE	40	Austria	AUT								12	TOBACCO,TOBACCO MANUFACT	1	No Quantity							49732			0
S3	2009	2009	2009	2	0	2	Export	757	Switzerland	CHE	48	Bahrain	BHR								12	TOBACCO,TOBACCO MANUFACT	1	No Quantity							3087295			0
S3	2009	2009	2009	2	0	2	Export	757	Switzerland	CHE	50	Bangladesh	BGD								12	TOBACCO,TOBACCO MANUFACT	1	No Quantity							6162			0
S3	2009	2009	2009	2	0	2	Export	757	Switzerland	CHE	51	Armenia	ARM								12	TOBACCO,TOBACCO MANUFACT	1	No Quantity							150425			0
S3	2009	2009	2009	2	0	2	Export	757	Switzerland	CHE	56	Belgium	BEL								12	TOBACCO,TOBACCO MANUFACT	1	No Quantity							5277420			0
S3	2009	2009	2009	2	0	2	Export	757	Switzerland	CHE	60	Bermuda	BMU								12	TOBACCO,TOBACCO MANUFACT	1	No Quantity							13223			0
S3	2009	2009	2009	2	0	2	Export	757	Switzerland	CHE	70	Bosnia Herzegovina	BIH								12	TOBACCO,TOBACCO MANUFACT	1	No Quantity							476157			0
S3	2009	2009	2009	2	0	2	Export	757	Switzerland	CHE	76	Brazil	BRA								12	TOBACCO,TOBACCO MANUFACT	1	No Quantity							124653			0
S3	2009	2009	2009	2	0	2	Export	757	Switzerland	CHE	96	Brunei Darussalam	BRN								12	TOBACCO,TOBACCO MANUFACT	1	No Quantity							72517			0
S3	2009	2009	2009	2	0	2	Export	757	Switzerland	CHE	100	Bulgaria	BGR								12	TOBACCO,TOBACCO MANUFACT	1	No Quantity							16256			0
S3	2009	2009	2009	2	0	2	Export	757	Switzerland	CHE	124	Canada	CAN								12	TOBACCO,TOBACCO MANUFACT	1	No Quantity							2546278			0
S3	2009	2009	2009	2	0	2	Export	757	Switzerland	CHE	152	Chile	CHL								12	TOBACCO,TOBACCO MANUFACT	1	No Quantity							688			0
S3	2009	2009	2009	2	0	2	Export	757	Switzerland	CHE	156	China	CHN								12	TOBACCO,TOBACCO MANUFACT	1	No Quantity							16802			0
S3	2009	2009	2009	2	0	2	Export	757	Switzerland	CHE	191	Croatia	HRV								12	TOBACCO,TOBACCO MANUFACT	1	No Quantity							6949			0
S3	2009	2009	2009	2	0	2	Export	757	Switzerland	CHE	192	Cuba	CUB								12	TOBACCO,TOBACCO MANUFACT	1	No Quantity							55510			0
S3	2009	2009	2009	2	0	2	Export	757	Switzerland	CHE	196	Cyprus	CYP								12	TOBACCO,TOBACCO MANUFACT	1	No Quantity							1542822			0
S3	2009	2009	2009	2	0	2	Export	757	Switzerland	CHE	203	Czechia	CZE								12	TOBACCO,TOBACCO MANUFACT	1	No Quantity							9220			0
S3	2009	2009	2009	2	0	2	Export	757	Switzerland	CHE	208	Denmark	DNK								12	TOBACCO,TOBACCO MANUFACT	1	No Quantity							28			0
S3	2009	2009	2009	2	0	2	Export	757	Switzerland	CHE	214	Dominican Rep.	DOM								12	TOBACCO,TOBACCO MANUFACT	1	No Quantity							4445			0
S3	2009	2009	2009	2	0	2	Export	757	Switzerland	CHE	218	Ecuador	ECU								12	TOBACCO,TOBACCO MANUFACT	1	No Quantity							111			0
S3	2009	2009	2009	2	0	2	Export	757	Switzerland	CHE	231	Ethiopia	ETH								12	TOBACCO,TOBACCO MANUFACT	1	No Quantity							34043			0
S3	2009	2009	2009	2	0	2	Export	757	Switzerland	CHE	251	France	FRA								12	TOBACCO,TOBACCO MANUFACT	1	No Quantity							259841			0
S3	2009	2009	2009	2	0	2	Export	757	Switzerland	CHE	266	Gabon	GAB								12	TOBACCO,TOBACCO MANUFACT	1	No Quantity							1506679			0
S3	2009	2009	2009	2	0	2	Export	757	Switzerland	CHE	268	Georgia	GEO								12	TOBACCO,TOBACCO MANUFACT	1	No Quantity							96223			0
S3	2009	2009	2009	2	0	2	Export	757	Switzerland	CHE	270	Gambia	GMB								12	TOBACCO,TOBACCO MANUFACT	1	No Quantity							55187			0
S3	2009	2009	2009	2	0	2	Export	757	Switzerland	CHE	275	State of Palestine	PSE								12	TOBACCO,TOBACCO MANUFACT	1	No Quantity							9983968			0
S3	2009	2009	2009	2	0	2	Export	757	Switzerland	CHE	276	Germany	DEU								12	TOBACCO,TOBACCO MANUFACT	1	No Quantity							27378310			0
S3	2009	2009	2009	2	0	2	Export	757	Switzerland	CHE	292	Gibraltar	GIB								12	TOBACCO,TOBACCO MANUFACT	1	No Quantity							663660			0
S3	2009	2009	2009	2	0	2	Export	757	Switzerland	CHE	300	Greece	GRC								12	TOBACCO,TOBACCO MANUFACT	1	No Quantity							24597			0
S3	2009	2009	2009	2	0	2	Export	757	Switzerland	CHE	320	Guatemala	GTM								12	TOBACCO,TOBACCO MANUFACT	1	No Quantity							336			0
S3	2009	2009	2009	2	0	2	Export	757	Switzerland	CHE	324	Guinea	GIN								12	TOBACCO,TOBACCO MANUFACT	1	No Quantity							1639669			0
S3	2009	2009	2009	2	0	2	Export	757	Switzerland	CHE	344	China, Hong Kong SAR	HKG								12	TOBACCO,TOBACCO MANUFACT	1	No Quantity							8243397			0
S3	2009	2009	2009	2	0	2	Export	757	Switzerland	CHE	348	Hungary	HUN								12	TOBACCO,TOBACCO MANUFACT	1	No Quantity							25593			0
S3	2009	2009	2009	2	0	2	Export	757	Switzerland	CHE	352	Iceland	ISL								12	TOBACCO,TOBACCO MANUFACT	1	No Quantity							2579428			0
S3	2009	2009	2009	2	0	2	Export	757	Switzerland	CHE	360	Indonesia	IDN								12	TOBACCO,TOBACCO MANUFACT	1	No Quantity							1287097			0
S3	2009	2009	2009	2	0	2	Export	757	Switzerland	CHE	364	Iran	IRN								12	TOBACCO,TOBACCO MANUFACT	1	No Quantity							95251592			0
S3	2009	2009	2009	2	0	2	Export	757	Switzerland	CHE	368	Iraq	IRQ								12	TOBACCO,TOBACCO MANUFACT	1	No Quantity							2566754			0
S3	2009	2009	2009	2	0	2	Export	757	Switzerland	CHE	372	Ireland	IRL								12	TOBACCO,TOBACCO MANUFACT	1	No Quantity							189693			0
S3	2009	2009	2009	2	0	2	Export	757	Switzerland	CHE	376	Israel	ISR								12	TOBACCO,TOBACCO MANUFACT	1	No Quantity							52469034			0
S3	2009	2009	2009	2	0	2	Export	757	Switzerland	CHE	381	Italy	ITA								12	TOBACCO,TOBACCO MANUFACT	1	No Quantity							6148291			0
S3	2009	2009	2009	2	0	2	Export	757	Switzerland	CHE	392	Japan	JPN								12	TOBACCO,TOBACCO MANUFACT	1	No Quantity							178760367			0
S3	2009	2009	2009	2	0	2	Export	757	Switzerland	CHE	398	Kazakhstan	KAZ								12	TOBACCO,TOBACCO MANUFACT	1	No Quantity							233767			0
S3	2009	2009	2009	2	0	2	Export	757	Switzerland	CHE	400	Jordan	JOR								12	TOBACCO,TOBACCO MANUFACT	1	No Quantity							3113648			0
S3	2009	2009	2009	2	0	2	Export	757	Switzerland	CHE	410	Rep. of Korea	KOR								12	TOBACCO,TOBACCO MANUFACT	1	No Quantity							74628			0
S3	2009	2009	2009	2	0	2	Export	757	Switzerland	CHE	414	Kuwait	KWT								12	TOBACCO,TOBACCO MANUFACT	1	No Quantity							11753734			0
S3	2009	2009	2009	2	0	2	Export	757	Switzerland	CHE	422	Lebanon	LBN								12	TOBACCO,TOBACCO MANUFACT	1	No Quantity							41961335			0
S3	2009	2009	2009	2	0	2	Export	757	Switzerland	CHE	434	Libya	LBY								12	TOBACCO,TOBACCO MANUFACT	1	No Quantity							159162			0
S3	2009	2009	2009	2	0	2	Export	757	Switzerland	CHE	440	Lithuania	LTU								12	TOBACCO,TOBACCO MANUFACT	1	No Quantity							4			0
S3	2009	2009	2009	2	0	2	Export	757	Switzerland	CHE	446	China, Macao SAR	MAC								12	TOBACCO,TOBACCO MANUFACT	1	No Quantity							1892715			0
S3	2009	2009	2009	2	0	2	Export	757	Switzerland	CHE	458	Malaysia	MYS								12	TOBACCO,TOBACCO MANUFACT	1	No Quantity							383223			0
S3	2009	2009	2009	2	0	2	Export	757	Switzerland	CHE	470	Malta	MLT								12	TOBACCO,TOBACCO MANUFACT	1	No Quantity							3205			0
S3	2009	2009	2009	2	0	2	Export	757	Switzerland	CHE	480	Mauritius	MUS								12	TOBACCO,TOBACCO MANUFACT	1	No Quantity							1783			0
S3	2009	2009	2009	2	0	2	Export	757	Switzerland	CHE	484	Mexico	MEX								12	TOBACCO,TOBACCO MANUFACT	1	No Quantity							1814			0
S3	2009	2009	2009	2	0	2	Export	757	Switzerland	CHE	490	Other Asia, nes									12	TOBACCO,TOBACCO MANUFACT	1	No Quantity							2462849			0
S3	2009	2009	2009	2	0	2	Export	757	Switzerland	CHE	499	Montenegro	MNE								12	TOBACCO,TOBACCO MANUFACT	1	No Quantity							13348			0
S3	2009	2009	2009	2	0	2	Export	757	Switzerland	CHE	504	Morocco	MAR								12	TOBACCO,TOBACCO MANUFACT	1	No Quantity							8554619			0
S3	2009	2009	2009	2	0	2	Export	757	Switzerland	CHE	512	Oman	OMN								12	TOBACCO,TOBACCO MANUFACT	1	No Quantity							1506277			0
S3	2009	2009	2009	2	0	2	Export	757	Switzerland	CHE	528	Netherlands	NLD								12	TOBACCO,TOBACCO MANUFACT	1	No Quantity							19427903			0
S3	2009	2009	2009	2	0	2	Export	757	Switzerland	CHE	566	Nigeria	NGA								12	TOBACCO,TOBACCO MANUFACT	1	No Quantity							3			0
S3	2009	2009	2009	2	0	2	Export	757	Switzerland	CHE	579	Norway	NOR								12	TOBACCO,TOBACCO MANUFACT	1	No Quantity							2294936			0
S3	2009	2009	2009	2	0	2	Export	757	Switzerland	CHE	580	N. Mariana Isds	MNP								12	TOBACCO,TOBACCO MANUFACT	1	No Quantity							1115			0
S3	2009	2009	2009	2	0	2	Export	757	Switzerland	CHE	586	Pakistan	PAK								12	TOBACCO,TOBACCO MANUFACT	1	No Quantity							29021			0
S3	2009	2009	2009	2	0	2	Export	757	Switzerland	CHE	591	Panama	PAN								12	TOBACCO,TOBACCO MANUFACT	1	No Quantity							4059			0
S3	2009	2009	2009	2	0	2	Export	757	Switzerland	CHE	616	Poland	POL								12	TOBACCO,TOBACCO MANUFACT	1	No Quantity							28457			0
S3	2009	2009	2009	2	0	2	Export	757	Switzerland	CHE	620	Portugal	PRT								12	TOBACCO,TOBACCO MANUFACT	1	No Quantity							9974			0
S3	2009	2009	2009	2	0	2	Export	757	Switzerland	CHE	634	Qatar	QAT								12	TOBACCO,TOBACCO MANUFACT	1	No Quantity							3040382			0
S3	2009	2009	2009	2	0	2	Export	757	Switzerland	CHE	642	Romania	ROU								12	TOBACCO,TOBACCO MANUFACT	1	No Quantity							7			0
S3	2009	2009	2009	2	0	2	Export	757	Switzerland	CHE	643	Russian Federation	RUS								12	TOBACCO,TOBACCO MANUFACT	1	No Quantity							6452340			0
S3	2009	2009	2009	2	0	2	Export	757	Switzerland	CHE	682	Saudi Arabia	SAU								12	TOBACCO,TOBACCO MANUFACT	1	No Quantity							54983612			0
S3	2009	2009	2009	2	0	2	Export	757	Switzerland	CHE	688	Serbia	SRB								12	TOBACCO,TOBACCO MANUFACT	1	No Quantity							141860			0
S3	2009	2009	2009	2	0	2	Export	757	Switzerland	CHE	699	India	IND								12	TOBACCO,TOBACCO MANUFACT	1	No Quantity							975363			0
S3	2009	2009	2009	2	0	2	Export	757	Switzerland	CHE	702	Singapore	SGP								12	TOBACCO,TOBACCO MANUFACT	1	No Quantity							6110420			0
S3	2009	2009	2009	2	0	2	Export	757	Switzerland	CHE	703	Slovakia	SVK								12	TOBACCO,TOBACCO MANUFACT	1	No Quantity							9671			0
S3	2009	2009	2009	2	0	2	Export	757	Switzerland	CHE	710	South Africa	ZAF								12	TOBACCO,TOBACCO MANUFACT	1	No Quantity							1776237			0
S3	2009	2009	2009	2	0	2	Export	757	Switzerland	CHE	724	Spain	ESP								12	TOBACCO,TOBACCO MANUFACT	1	No Quantity							6784826			0
S3	2009	2009	2009	2	0	2	Export	757	Switzerland	CHE	752	Sweden	SWE								12	TOBACCO,TOBACCO MANUFACT	1	No Quantity							216			0
S3	2009	2009	2009	2	0	2	Export	757	Switzerland	CHE	760	Syria	SYR								12	TOBACCO,TOBACCO MANUFACT	1	No Quantity							47549049			0
S3	2009	2009	2009	2	0	2	Export	757	Switzerland	CHE	764	Thailand	THA								12	TOBACCO,TOBACCO MANUFACT	1	No Quantity							62834			0
S3	2009	2009	2009	2	0	2	Export	757	Switzerland	CHE	780	Trinidad and Tobago	TTO								12	TOBACCO,TOBACCO MANUFACT	1	No Quantity							221			0
S3	2009	2009	2009	2	0	2	Export	757	Switzerland	CHE	784	United Arab Emirates	ARE								12	TOBACCO,TOBACCO MANUFACT	1	No Quantity							18772416			0
S3	2009	2009	2009	2	0	2	Export	757	Switzerland	CHE	788	Tunisia	TUN								12	TOBACCO,TOBACCO MANUFACT	1	No Quantity							9234070			0
S3	2009	2009	2009	2	0	2	Export	757	Switzerland	CHE	792	Turkey	TUR								12	TOBACCO,TOBACCO MANUFACT	1	No Quantity							2298008			0
S3	2009	2009	2009	2	0	2	Export	757	Switzerland	CHE	804	Ukraine	UKR								12	TOBACCO,TOBACCO MANUFACT	1	No Quantity							2087897			0
S3	2009	2009	2009	2	0	2	Export	757	Switzerland	CHE	818	Egypt	EGY								12	TOBACCO,TOBACCO MANUFACT	1	No Quantity							2146132			0
S3	2009	2009	2009	2	0	2	Export	757	Switzerland	CHE	826	United Kingdom	GBR								12	TOBACCO,TOBACCO MANUFACT	1	No Quantity							511569			0
S3	2009	2009	2009	2	0	2	Export	757	Switzerland	CHE	834	United Rep. of Tanzania	TZA								12	TOBACCO,TOBACCO MANUFACT	1	No Quantity							1603			0
S3	2009	2009	2009	2	0	2	Export	757	Switzerland	CHE	842	USA	USA								12	TOBACCO,TOBACCO MANUFACT	1	No Quantity							4509333			0
S3	2009	2009	2009	2	0	2	Export	757	Switzerland	CHE	854	Burkina Faso	BFA								12	TOBACCO,TOBACCO MANUFACT	1	No Quantity							50316			0
S3	2009	2009	2009	2	0	2	Export	757	Switzerland	CHE	858	Uruguay	URY								12	TOBACCO,TOBACCO MANUFACT	1	No Quantity							9540			0
S3	2009	2009	2009	2	0	2	Export	757	Switzerland	CHE	860	Uzbekistan	UZB								12	TOBACCO,TOBACCO MANUFACT	1	No Quantity							16240			0
S3	2009	2009	2009	2	0	2	Export	757	Switzerland	CHE	862	Venezuela	VEN								12	TOBACCO,TOBACCO MANUFACT	1	No Quantity							324747			0
S3	2009	2009	2009	2	0	2	Export	834	United Rep. of Tanzania	TZA	0	World	WLD								12	TOBACCO,TOBACCO MANUFACT	1	No Quantity							97870510			0
S3	2009	2009	2009	2	0	2	Export	834	United Rep. of Tanzania	TZA	31	Azerbaijan	AZE								12	TOBACCO,TOBACCO MANUFACT	1	No Quantity							13547			0
S3	2009	2009	2009	2	0	2	Export	834	United Rep. of Tanzania	TZA	32	Argentina	ARG								12	TOBACCO,TOBACCO MANUFACT	1	No Quantity							8056			0
S3	2009	2009	2009	2	0	2	Export	834	United Rep. of Tanzania	TZA	52	Barbados	BRB								12	TOBACCO,TOBACCO MANUFACT	1	No Quantity							18543			0
S3	2009	2009	2009	2	0	2	Export	834	United Rep. of Tanzania	TZA	56	Belgium	BEL								12	TOBACCO,TOBACCO MANUFACT	1	No Quantity							42398343			0
S3	2009	2009	2009	2	0	2	Export	834	United Rep. of Tanzania	TZA	76	Brazil	BRA								12	TOBACCO,TOBACCO MANUFACT	1	No Quantity							68232			0
S3	2009	2009	2009	2	0	2	Export	834	United Rep. of Tanzania	TZA	174	Comoros	COM								12	TOBACCO,TOBACCO MANUFACT	1	No Quantity							6504			0
S3	2009	2009	2009	2	0	2	Export	834	United Rep. of Tanzania	TZA	180	Dem. Rep. of the Congo	COD								12	TOBACCO,TOBACCO MANUFACT	1	No Quantity							4303541			0
S3	2009	2009	2009	2	0	2	Export	834	United Rep. of Tanzania	TZA	196	Cyprus	CYP								12	TOBACCO,TOBACCO MANUFACT	1	No Quantity							54562			0
S3	2009	2009	2009	2	0	2	Export	834	United Rep. of Tanzania	TZA	203	Czechia	CZE								12	TOBACCO,TOBACCO MANUFACT	1	No Quantity							334491			0
S3	2009	2009	2009	2	0	2	Export	834	United Rep. of Tanzania	TZA	208	Denmark	DNK								12	TOBACCO,TOBACCO MANUFACT	1	No Quantity							2708207			0
S3	2009	2009	2009	2	0	2	Export	834	United Rep. of Tanzania	TZA	251	France	FRA								12	TOBACCO,TOBACCO MANUFACT	1	No Quantity							1885489			0
S3	2009	2009	2009	2	0	2	Export	834	United Rep. of Tanzania	TZA	268	Georgia	GEO								12	TOBACCO,TOBACCO MANUFACT	1	No Quantity							61642			0
S3	2009	2009	2009	2	0	2	Export	834	United Rep. of Tanzania	TZA	276	Germany	DEU								12	TOBACCO,TOBACCO MANUFACT	1	No Quantity							14666901			0
S3	2009	2009	2009	2	0	2	Export	834	United Rep. of Tanzania	TZA	300	Greece	GRC								12	TOBACCO,TOBACCO MANUFACT	1	No Quantity							2592662			0
S3	2009	2009	2009	2	0	2	Export	834	United Rep. of Tanzania	TZA	344	China, Hong Kong SAR	HKG								12	TOBACCO,TOBACCO MANUFACT	1	No Quantity							13094			0
S3	2009	2009	2009	2	0	2	Export	834	United Rep. of Tanzania	TZA	352	Iceland	ISL								12	TOBACCO,TOBACCO MANUFACT	1	No Quantity							35409			0
S3	2009	2009	2009	2	0	2	Export	834	United Rep. of Tanzania	TZA	364	Iran	IRN								12	TOBACCO,TOBACCO MANUFACT	1	No Quantity							216431			0
S3	2009	2009	2009	2	0	2	Export	834	United Rep. of Tanzania	TZA	372	Ireland	IRL								12	TOBACCO,TOBACCO MANUFACT	1	No Quantity							1411752			0
S3	2009	2009	2009	2	0	2	Export	834	United Rep. of Tanzania	TZA	381	Italy	ITA								12	TOBACCO,TOBACCO MANUFACT	1	No Quantity							18197			0
S3	2009	2009	2009	2	0	2	Export	834	United Rep. of Tanzania	TZA	392	Japan	JPN								12	TOBACCO,TOBACCO MANUFACT	1	No Quantity							6979			0
S3	2009	2009	2009	2	0	2	Export	834	United Rep. of Tanzania	TZA	404	Kenya	KEN								12	TOBACCO,TOBACCO MANUFACT	1	No Quantity							53344			0
S3	2009	2009	2009	2	0	2	Export	834	United Rep. of Tanzania	TZA	408	Dem. People's Rep. of Korea	PRK								12	TOBACCO,TOBACCO MANUFACT	1	No Quantity							62684			0
S3	2009	2009	2009	2	0	2	Export	834	United Rep. of Tanzania	TZA	410	Rep. of Korea	KOR								12	TOBACCO,TOBACCO MANUFACT	1	No Quantity							22043			0
S3	2009	2009	2009	2	0	2	Export	834	United Rep. of Tanzania	TZA	440	Lithuania	LTU								12	TOBACCO,TOBACCO MANUFACT	1	No Quantity							76926			0
S3	2009	2009	2009	2	0	2	Export	834	United Rep. of Tanzania	TZA	442	Luxembourg	LUX								12	TOBACCO,TOBACCO MANUFACT	1	No Quantity							6306			0
S3	2009	2009	2009	2	0	2	Export	834	United Rep. of Tanzania	TZA	454	Malawi	MWI								12	TOBACCO,TOBACCO MANUFACT	1	No Quantity							39619			0
S3	2009	2009	2009	2	0	2	Export	834	United Rep. of Tanzania	TZA	480	Mauritius	MUS								12	TOBACCO,TOBACCO MANUFACT	1	No Quantity							224553			0
S3	2009	2009	2009	2	0	2	Export	834	United Rep. of Tanzania	TZA	484	Mexico	MEX								12	TOBACCO,TOBACCO MANUFACT	1	No Quantity							137417			0
S3	2009	2009	2009	2	0	2	Export	834	United Rep. of Tanzania	TZA	504	Morocco	MAR								12	TOBACCO,TOBACCO MANUFACT	1	No Quantity							24657			0
S3	2009	2009	2009	2	0	2	Export	834	United Rep. of Tanzania	TZA	508	Mozambique	MOZ								12	TOBACCO,TOBACCO MANUFACT	1	No Quantity							1377087			0
S3	2009	2009	2009	2	0	2	Export	834	United Rep. of Tanzania	TZA	528	Netherlands	NLD								12	TOBACCO,TOBACCO MANUFACT	1	No Quantity							5674950			0
S3	2009	2009	2009	2	0	2	Export	834	United Rep. of Tanzania	TZA	554	New Zealand	NZL								12	TOBACCO,TOBACCO MANUFACT	1	No Quantity							1685975			0
S3	2009	2009	2009	2	0	2	Export	834	United Rep. of Tanzania	TZA	566	Nigeria	NGA								12	TOBACCO,TOBACCO MANUFACT	1	No Quantity							96750			0
S3	2009	2009	2009	2	0	2	Export	834	United Rep. of Tanzania	TZA	579	Norway	NOR								12	TOBACCO,TOBACCO MANUFACT	1	No Quantity							86467			0
S3	2009	2009	2009	2	0	2	Export	834	United Rep. of Tanzania	TZA	580	N. Mariana Isds	MNP								12	TOBACCO,TOBACCO MANUFACT	1	No Quantity							120657			0
S3	2009	2009	2009	2	0	2	Export	834	United Rep. of Tanzania	TZA	586	Pakistan	PAK								12	TOBACCO,TOBACCO MANUFACT	1	No Quantity							78616			0
S3	2009	2009	2009	2	0	2	Export	834	United Rep. of Tanzania	TZA	616	Poland	POL								12	TOBACCO,TOBACCO MANUFACT	1	No Quantity							918785			0
S3	2009	2009	2009	2	0	2	Export	834	United Rep. of Tanzania	TZA	620	Portugal	PRT								12	TOBACCO,TOBACCO MANUFACT	1	No Quantity							5220429			0
S3	2009	2009	2009	2	0	2	Export	834	United Rep. of Tanzania	TZA	642	Romania	ROU								12	TOBACCO,TOBACCO MANUFACT	1	No Quantity							493839			0
S3	2009	2009	2009	2	0	2	Export	834	United Rep. of Tanzania	TZA	643	Russian Federation	RUS								12	TOBACCO,TOBACCO MANUFACT	1	No Quantity							2599247			0
S3	2009	2009	2009	2	0	2	Export	834	United Rep. of Tanzania	TZA	682	Saudi Arabia	SAU								12	TOBACCO,TOBACCO MANUFACT	1	No Quantity							55697			0
S3	2009	2009	2009	2	0	2	Export	834	United Rep. of Tanzania	TZA	699	India	IND								12	TOBACCO,TOBACCO MANUFACT	1	No Quantity							65546			0
S3	2009	2009	2009	2	0	2	Export	834	United Rep. of Tanzania	TZA	710	South Africa	ZAF								12	TOBACCO,TOBACCO MANUFACT	1	No Quantity							899853			0
S3	2009	2009	2009	2	0	2	Export	834	United Rep. of Tanzania	TZA	724	Spain	ESP								12	TOBACCO,TOBACCO MANUFACT	1	No Quantity							299905			0
S3	2009	2009	2009	2	0	2	Export	834	United Rep. of Tanzania	TZA	736	Fmr Sudan	SDN								12	TOBACCO,TOBACCO MANUFACT	1	No Quantity							65582			0
S3	2009	2009	2009	2	0	2	Export	834	United Rep. of Tanzania	TZA	757	Switzerland	CHE								12	TOBACCO,TOBACCO MANUFACT	1	No Quantity							2817300			0
S3	2009	2009	2009	2	0	2	Export	834	United Rep. of Tanzania	TZA	780	Trinidad and Tobago	TTO								12	TOBACCO,TOBACCO MANUFACT	1	No Quantity							56514			0
S3	2009	2009	2009	2	0	2	Export	834	United Rep. of Tanzania	TZA	784	United Arab Emirates	ARE								12	TOBACCO,TOBACCO MANUFACT	1	No Quantity							81713			0
S3	2009	2009	2009	2	0	2	Export	834	United Rep. of Tanzania	TZA	792	Turkey	TUR								12	TOBACCO,TOBACCO MANUFACT	1	No Quantity							8150			0
S3	2009	2009	2009	2	0	2	Export	834	United Rep. of Tanzania	TZA	800	Uganda	UGA								12	TOBACCO,TOBACCO MANUFACT	1	No Quantity							391110			0
S3	2009	2009	2009	2	0	2	Export	834	United Rep. of Tanzania	TZA	804	Ukraine	UKR								12	TOBACCO,TOBACCO MANUFACT	1	No Quantity							333088			0
S3	2009	2009	2009	2	0	2	Export	834	United Rep. of Tanzania	TZA	826	United Kingdom	GBR								12	TOBACCO,TOBACCO MANUFACT	1	No Quantity							2916842			0
S3	2009	2009	2009	2	0	2	Export	834	United Rep. of Tanzania	TZA	894	Zambia	ZMB								12	TOBACCO,TOBACCO MANUFACT	1	No Quantity							56277			0
S3	2009	2009	2009	2	0	2	Export	757	Switzerland	CHE	0	World	WLD								21	HIDES,SKINS,FURSKINS,RAW	1	No Quantity							35075533			0
S3	2009	2009	2009	2	0	2	Export	757	Switzerland	CHE	40	Austria	AUT								21	HIDES,SKINS,FURSKINS,RAW	1	No Quantity							24870			0
S3	2009	2009	2009	2	0	2	Export	757	Switzerland	CHE	56	Belgium	BEL								21	HIDES,SKINS,FURSKINS,RAW	1	No Quantity							594034			0
S3	2009	2009	2009	2	0	2	Export	757	Switzerland	CHE	156	China	CHN								21	HIDES,SKINS,FURSKINS,RAW	1	No Quantity							262			0
S3	2009	2009	2009	2	0	2	Export	757	Switzerland	CHE	203	Czechia	CZE								21	HIDES,SKINS,FURSKINS,RAW	1	No Quantity							9944			0
S3	2009	2009	2009	2	0	2	Export	757	Switzerland	CHE	246	Finland	FIN								21	HIDES,SKINS,FURSKINS,RAW	1	No Quantity							53114			0
S3	2009	2009	2009	2	0	2	Export	757	Switzerland	CHE	251	France	FRA								21	HIDES,SKINS,FURSKINS,RAW	1	No Quantity							5444435			0
S3	2009	2009	2009	2	0	2	Export	757	Switzerland	CHE	276	Germany	DEU								21	HIDES,SKINS,FURSKINS,RAW	1	No Quantity							2977841			0
S3	2009	2009	2009	2	0	2	Export	757	Switzerland	CHE	344	China, Hong Kong SAR	HKG								21	HIDES,SKINS,FURSKINS,RAW	1	No Quantity							19561			0
S3	2009	2009	2009	2	0	2	Export	757	Switzerland	CHE	360	Indonesia	IDN								21	HIDES,SKINS,FURSKINS,RAW	1	No Quantity							43219			0
S3	2009	2009	2009	2	0	2	Export	757	Switzerland	CHE	381	Italy	ITA								21	HIDES,SKINS,FURSKINS,RAW	1	No Quantity							23608885			0
S3	2009	2009	2009	2	0	2	Export	757	Switzerland	CHE	528	Netherlands	NLD								21	HIDES,SKINS,FURSKINS,RAW	1	No Quantity							442048			0
S3	2009	2009	2009	2	0	2	Export	757	Switzerland	CHE	579	Norway	NOR								21	HIDES,SKINS,FURSKINS,RAW	1	No Quantity							879463			0
S3	2009	2009	2009	2	0	2	Export	757	Switzerland	CHE	586	Pakistan	PAK								21	HIDES,SKINS,FURSKINS,RAW	1	No Quantity							9685			0
S3	2009	2009	2009	2	0	2	Export	757	Switzerland	CHE	616	Poland	POL								21	HIDES,SKINS,FURSKINS,RAW	1	No Quantity							316016			0
S3	2009	2009	2009	2	0	2	Export	757	Switzerland	CHE	620	Portugal	PRT								21	HIDES,SKINS,FURSKINS,RAW	1	No Quantity							34085			0
S3	2009	2009	2009	2	0	2	Export	757	Switzerland	CHE	642	Romania	ROU								21	HIDES,SKINS,FURSKINS,RAW	1	No Quantity							34019			0
S3	2009	2009	2009	2	0	2	Export	757	Switzerland	CHE	699	India	IND								21	HIDES,SKINS,FURSKINS,RAW	1	No Quantity							205353			0
S3	2009	2009	2009	2	0	2	Export	757	Switzerland	CHE	702	Singapore	SGP								21	HIDES,SKINS,FURSKINS,RAW	1	No Quantity							5249			0
S3	2009	2009	2009	2	0	2	Export	757	Switzerland	CHE	705	Slovenia	SVN								21	HIDES,SKINS,FURSKINS,RAW	1	No Quantity							71			0
S3	2009	2009	2009	2	0	2	Export	757	Switzerland	CHE	724	Spain	ESP								21	HIDES,SKINS,FURSKINS,RAW	1	No Quantity							44739			0
S3	2009	2009	2009	2	0	2	Export	757	Switzerland	CHE	792	Turkey	TUR								21	HIDES,SKINS,FURSKINS,RAW	1	No Quantity							328640			0
S3	2009	2009	2009	2	0	2	Export	834	United Rep. of Tanzania	TZA	0	World	WLD								21	HIDES,SKINS,FURSKINS,RAW	1	No Quantity							3226003			0
S3	2009	2009	2009	2	0	2	Export	834	United Rep. of Tanzania	TZA	32	Argentina	ARG								21	HIDES,SKINS,FURSKINS,RAW	1	No Quantity							18769			0
S3	2009	2009	2009	2	0	2	Export	834	United Rep. of Tanzania	TZA	36	Australia	AUS								21	HIDES,SKINS,FURSKINS,RAW	1	No Quantity							25395			0
S3	2009	2009	2009	2	0	2	Export	834	United Rep. of Tanzania	TZA	124	Canada	CAN								21	HIDES,SKINS,FURSKINS,RAW	1	No Quantity							17511			0
S3	2009	2009	2009	2	0	2	Export	834	United Rep. of Tanzania	TZA	156	China	CHN								21	HIDES,SKINS,FURSKINS,RAW	1	No Quantity							195460			0
S3	2009	2009	2009	2	0	2	Export	834	United Rep. of Tanzania	TZA	208	Denmark	DNK								21	HIDES,SKINS,FURSKINS,RAW	1	No Quantity							20442			0
S3	2009	2009	2009	2	0	2	Export	834	United Rep. of Tanzania	TZA	276	Germany	DEU								21	HIDES,SKINS,FURSKINS,RAW	1	No Quantity							4298			0
S3	2009	2009	2009	2	0	2	Export	834	United Rep. of Tanzania	TZA	344	China, Hong Kong SAR	HKG								21	HIDES,SKINS,FURSKINS,RAW	1	No Quantity							35939			0
S3	2009	2009	2009	2	0	2	Export	834	United Rep. of Tanzania	TZA	381	Italy	ITA								21	HIDES,SKINS,FURSKINS,RAW	1	No Quantity							67128			0
S3	2009	2009	2009	2	0	2	Export	834	United Rep. of Tanzania	TZA	404	Kenya	KEN								21	HIDES,SKINS,FURSKINS,RAW	1	No Quantity							116			0
S3	2009	2009	2009	2	0	2	Export	834	United Rep. of Tanzania	TZA	484	Mexico	MEX								21	HIDES,SKINS,FURSKINS,RAW	1	No Quantity							189190			0
S3	2009	2009	2009	2	0	2	Export	834	United Rep. of Tanzania	TZA	586	Pakistan	PAK								21	HIDES,SKINS,FURSKINS,RAW	1	No Quantity							701273			0
S3	2009	2009	2009	2	0	2	Export	834	United Rep. of Tanzania	TZA	643	Russian Federation	RUS								21	HIDES,SKINS,FURSKINS,RAW	1	No Quantity							20288			0
S3	2009	2009	2009	2	0	2	Export	834	United Rep. of Tanzania	TZA	699	India	IND								21	HIDES,SKINS,FURSKINS,RAW	1	No Quantity							20621			0
S3	2009	2009	2009	2	0	2	Export	834	United Rep. of Tanzania	TZA	702	Singapore	SGP								21	HIDES,SKINS,FURSKINS,RAW	1	No Quantity							5166			0
S3	2009	2009	2009	2	0	2	Export	834	United Rep. of Tanzania	TZA	710	South Africa	ZAF								21	HIDES,SKINS,FURSKINS,RAW	1	No Quantity							58842			0
S3	2009	2009	2009	2	0	2	Export	834	United Rep. of Tanzania	TZA	724	Spain	ESP								21	HIDES,SKINS,FURSKINS,RAW	1	No Quantity							81836			0
S3	2009	2009	2009	2	0	2	Export	834	United Rep. of Tanzania	TZA	752	Sweden	SWE								21	HIDES,SKINS,FURSKINS,RAW	1	No Quantity							721			0
S3	2009	2009	2009	2	0	2	Export	834	United Rep. of Tanzania	TZA	784	United Arab Emirates	ARE								21	HIDES,SKINS,FURSKINS,RAW	1	No Quantity							133966			0
S3	2009	2009	2009	2	0	2	Export	834	United Rep. of Tanzania	TZA	800	Uganda	UGA								21	HIDES,SKINS,FURSKINS,RAW	1	No Quantity							32658			0
S3	2009	2009	2009	2	0	2	Export	834	United Rep. of Tanzania	TZA	826	United Kingdom	GBR								21	HIDES,SKINS,FURSKINS,RAW	1	No Quantity							2001			0
S3	2009	2009	2009	2	0	2	Export	834	United Rep. of Tanzania	TZA	842	USA	USA								21	HIDES,SKINS,FURSKINS,RAW	1	No Quantity							1594383			0
S3	2009	2009	2009	2	0	2	Export	757	Switzerland	CHE	0	World	WLD								22	OIL SEED,OLEAGINUS FRUIT	1	No Quantity							2030868			0
S3	2009	2009	2009	2	0	2	Export	757	Switzerland	CHE	40	Austria	AUT								22	OIL SEED,OLEAGINUS FRUIT	1	No Quantity							67079			0
S3	2009	2009	2009	2	0	2	Export	757	Switzerland	CHE	48	Bahrain	BHR								22	OIL SEED,OLEAGINUS FRUIT	1	No Quantity							983			0
S3	2009	2009	2009	2	0	2	Export	757	Switzerland	CHE	56	Belgium	BEL								22	OIL SEED,OLEAGINUS FRUIT	1	No Quantity							30945			0
S3	2009	2009	2009	2	0	2	Export	757	Switzerland	CHE	76	Brazil	BRA								22	OIL SEED,OLEAGINUS FRUIT	1	No Quantity							221			0
S3	2009	2009	2009	2	0	2	Export	757	Switzerland	CHE	251	France	FRA								22	OIL SEED,OLEAGINUS FRUIT	1	No Quantity							425579			0
S3	2009	2009	2009	2	0	2	Export	757	Switzerland	CHE	276	Germany	DEU								22	OIL SEED,OLEAGINUS FRUIT	1	No Quantity							1096939			0
S3	2009	2009	2009	2	0	2	Export	757	Switzerland	CHE	348	Hungary	HUN								22	OIL SEED,OLEAGINUS FRUIT	1	No Quantity							14389			0
S3	2009	2009	2009	2	0	2	Export	757	Switzerland	CHE	376	Israel	ISR								22	OIL SEED,OLEAGINUS FRUIT	1	No Quantity							43232			0
S3	2009	2009	2009	2	0	2	Export	757	Switzerland	CHE	381	Italy	ITA								22	OIL SEED,OLEAGINUS FRUIT	1	No Quantity							77418			0
S3	2009	2009	2009	2	0	2	Export	757	Switzerland	CHE	458	Malaysia	MYS								22	OIL SEED,OLEAGINUS FRUIT	1	No Quantity							44			0
S3	2009	2009	2009	2	0	2	Export	757	Switzerland	CHE	528	Netherlands	NLD								22	OIL SEED,OLEAGINUS FRUIT	1	No Quantity							71726			0
S3	2009	2009	2009	2	0	2	Export	757	Switzerland	CHE	608	Philippines	PHL								22	OIL SEED,OLEAGINUS FRUIT	1	No Quantity							3607			0
S3	2009	2009	2009	2	0	2	Export	757	Switzerland	CHE	616	Poland	POL								22	OIL SEED,OLEAGINUS FRUIT	1	No Quantity							56503			0
S3	2009	2009	2009	2	0	2	Export	757	Switzerland	CHE	642	Romania	ROU								22	OIL SEED,OLEAGINUS FRUIT	1	No Quantity							3075			0
S3	2009	2009	2009	2	0	2	Export	757	Switzerland	CHE	705	Slovenia	SVN								22	OIL SEED,OLEAGINUS FRUIT	1	No Quantity							2211			0
S3	2009	2009	2009	2	0	2	Export	757	Switzerland	CHE	752	Sweden	SWE								22	OIL SEED,OLEAGINUS FRUIT	1	No Quantity							172			0
S3	2009	2009	2009	2	0	2	Export	757	Switzerland	CHE	826	United Kingdom	GBR								22	OIL SEED,OLEAGINUS FRUIT	1	No Quantity							136743			0
S3	2009	2009	2009	2	0	2	Export	834	United Rep. of Tanzania	TZA	0	World	WLD								22	OIL SEED,OLEAGINUS FRUIT	1	No Quantity							72735100			0
S3	2009	2009	2009	2	0	2	Export	834	United Rep. of Tanzania	TZA	12	Algeria	DZA								22	OIL SEED,OLEAGINUS FRUIT	1	No Quantity							195214			0
S3	2009	2009	2009	2	0	2	Export	834	United Rep. of Tanzania	TZA	32	Argentina	ARG								22	OIL SEED,OLEAGINUS FRUIT	1	No Quantity							390429			0
S3	2009	2009	2009	2	0	2	Export	834	United Rep. of Tanzania	TZA	108	Burundi	BDI								22	OIL SEED,OLEAGINUS FRUIT	1	No Quantity							399840			0
S3	2009	2009	2009	2	0	2	Export	834	United Rep. of Tanzania	TZA	124	Canada	CAN								22	OIL SEED,OLEAGINUS FRUIT	1	No Quantity							19025			0
S3	2009	2009	2009	2	0	2	Export	834	United Rep. of Tanzania	TZA	144	Sri Lanka	LKA								22	OIL SEED,OLEAGINUS FRUIT	1	No Quantity							28994			0
S3	2009	2009	2009	2	0	2	Export	834	United Rep. of Tanzania	TZA	156	China	CHN								22	OIL SEED,OLEAGINUS FRUIT	1	No Quantity							33633119			0
S3	2009	2009	2009	2	0	2	Export	834	United Rep. of Tanzania	TZA	174	Comoros	COM								22	OIL SEED,OLEAGINUS FRUIT	1	No Quantity							9777			0
S3	2009	2009	2009	2	0	2	Export	834	United Rep. of Tanzania	TZA	180	Dem. Rep. of the Congo	COD								22	OIL SEED,OLEAGINUS FRUIT	1	No Quantity							1093410			0
S3	2009	2009	2009	2	0	2	Export	834	United Rep. of Tanzania	TZA	208	Denmark	DNK								22	OIL SEED,OLEAGINUS FRUIT	1	No Quantity							2500			0
S3	2009	2009	2009	2	0	2	Export	834	United Rep. of Tanzania	TZA	276	Germany	DEU								22	OIL SEED,OLEAGINUS FRUIT	1	No Quantity							100338			0
S3	2009	2009	2009	2	0	2	Export	834	United Rep. of Tanzania	TZA	360	Indonesia	IDN								22	OIL SEED,OLEAGINUS FRUIT	1	No Quantity							293739			0
S3	2009	2009	2009	2	0	2	Export	834	United Rep. of Tanzania	TZA	364	Iran	IRN								22	OIL SEED,OLEAGINUS FRUIT	1	No Quantity							52809			0
S3	2009	2009	2009	2	0	2	Export	834	United Rep. of Tanzania	TZA	392	Japan	JPN								22	OIL SEED,OLEAGINUS FRUIT	1	No Quantity							26595885			0
S3	2009	2009	2009	2	0	2	Export	834	United Rep. of Tanzania	TZA	404	Kenya	KEN								22	OIL SEED,OLEAGINUS FRUIT	1	No Quantity							337522			0
S3	2009	2009	2009	2	0	2	Export	834	United Rep. of Tanzania	TZA	480	Mauritius	MUS								22	OIL SEED,OLEAGINUS FRUIT	1	No Quantity							5084			0
S3	2009	2009	2009	2	0	2	Export	834	United Rep. of Tanzania	TZA	508	Mozambique	MOZ								22	OIL SEED,OLEAGINUS FRUIT	1	No Quantity							317639			0
S3	2009	2009	2009	2	0	2	Export	834	United Rep. of Tanzania	TZA	512	Oman	OMN								22	OIL SEED,OLEAGINUS FRUIT	1	No Quantity							1570			0
S3	2009	2009	2009	2	0	2	Export	834	United Rep. of Tanzania	TZA	528	Netherlands	NLD								22	OIL SEED,OLEAGINUS FRUIT	1	No Quantity							734704			0
S3	2009	2009	2009	2	0	2	Export	834	United Rep. of Tanzania	TZA	586	Pakistan	PAK								22	OIL SEED,OLEAGINUS FRUIT	1	No Quantity							553828			0
S3	2009	2009	2009	2	0	2	Export	834	United Rep. of Tanzania	TZA	646	Rwanda	RWA								22	OIL SEED,OLEAGINUS FRUIT	1	No Quantity							8815			0
S3	2009	2009	2009	2	0	2	Export	834	United Rep. of Tanzania	TZA	682	Saudi Arabia	SAU								22	OIL SEED,OLEAGINUS FRUIT	1	No Quantity							6779			0
S3	2009	2009	2009	2	0	2	Export	834	United Rep. of Tanzania	TZA	699	India	IND								22	OIL SEED,OLEAGINUS FRUIT	1	No Quantity							2013797			0
S3	2009	2009	2009	2	0	2	Export	834	United Rep. of Tanzania	TZA	702	Singapore	SGP								22	OIL SEED,OLEAGINUS FRUIT	1	No Quantity							69485			0
S3	2009	2009	2009	2	0	2	Export	834	United Rep. of Tanzania	TZA	710	South Africa	ZAF								22	OIL SEED,OLEAGINUS FRUIT	1	No Quantity							192042			0
S3	2009	2009	2009	2	0	2	Export	834	United Rep. of Tanzania	TZA	748	Swaziland	SWZ								22	OIL SEED,OLEAGINUS FRUIT	1	No Quantity							187132			0
S3	2009	2009	2009	2	0	2	Export	834	United Rep. of Tanzania	TZA	757	Switzerland	CHE								22	OIL SEED,OLEAGINUS FRUIT	1	No Quantity							793484			0
S3	2009	2009	2009	2	0	2	Export	834	United Rep. of Tanzania	TZA	764	Thailand	THA								22	OIL SEED,OLEAGINUS FRUIT	1	No Quantity							40655			0
S3	2009	2009	2009	2	0	2	Export	834	United Rep. of Tanzania	TZA	784	United Arab Emirates	ARE								22	OIL SEED,OLEAGINUS FRUIT	1	No Quantity							97198			0
S3	2009	2009	2009	2	0	2	Export	834	United Rep. of Tanzania	TZA	788	Tunisia	TUN								22	OIL SEED,OLEAGINUS FRUIT	1	No Quantity							390429			0
S3	2009	2009	2009	2	0	2	Export	834	United Rep. of Tanzania	TZA	792	Turkey	TUR								22	OIL SEED,OLEAGINUS FRUIT	1	No Quantity							1129107			0
S3	2009	2009	2009	2	0	2	Export	834	United Rep. of Tanzania	TZA	800	Uganda	UGA								22	OIL SEED,OLEAGINUS FRUIT	1	No Quantity							1297722			0
S3	2009	2009	2009	2	0	2	Export	834	United Rep. of Tanzania	TZA	826	United Kingdom	GBR								22	OIL SEED,OLEAGINUS FRUIT	1	No Quantity							175904			0
S3	2009	2009	2009	2	0	2	Export	834	United Rep. of Tanzania	TZA	842	USA	USA								22	OIL SEED,OLEAGINUS FRUIT	1	No Quantity							175535			0
S3	2009	2009	2009	2	0	2	Export	834	United Rep. of Tanzania	TZA	894	Zambia	ZMB								22	OIL SEED,OLEAGINUS FRUIT	1	No Quantity							1391590			0
S3	2009	2009	2009	2	0	2	Export	757	Switzerland	CHE	0	World	WLD								23	CRUDE RUBBER	1	No Quantity							6959731			0
S3	2009	2009	2009	2	0	2	Export	757	Switzerland	CHE	12	Algeria	DZA								23	CRUDE RUBBER	1	No Quantity							42517			0
S3	2009	2009	2009	2	0	2	Export	757	Switzerland	CHE	32	Argentina	ARG								23	CRUDE RUBBER	1	No Quantity							301			0
S3	2009	2009	2009	2	0	2	Export	757	Switzerland	CHE	36	Australia	AUS								23	CRUDE RUBBER	1	No Quantity							704			0
S3	2009	2009	2009	2	0	2	Export	757	Switzerland	CHE	40	Austria	AUT								23	CRUDE RUBBER	1	No Quantity							56217			0
S3	2009	2009	2009	2	0	2	Export	757	Switzerland	CHE	56	Belgium	BEL								23	CRUDE RUBBER	1	No Quantity							18570			0
S3	2009	2009	2009	2	0	2	Export	757	Switzerland	CHE	70	Bosnia Herzegovina	BIH								23	CRUDE RUBBER	1	No Quantity							28082			0
S3	2009	2009	2009	2	0	2	Export	757	Switzerland	CHE	76	Brazil	BRA								23	CRUDE RUBBER	1	No Quantity							6842			0
S3	2009	2009	2009	2	0	2	Export	757	Switzerland	CHE	112	Belarus	BLR								23	CRUDE RUBBER	1	No Quantity							1795			0
S3	2009	2009	2009	2	0	2	Export	757	Switzerland	CHE	124	Canada	CAN								23	CRUDE RUBBER	1	No Quantity							124409			0
S3	2009	2009	2009	2	0	2	Export	757	Switzerland	CHE	152	Chile	CHL								23	CRUDE RUBBER	1	No Quantity							21565			0
S3	2009	2009	2009	2	0	2	Export	757	Switzerland	CHE	156	China	CHN								23	CRUDE RUBBER	1	No Quantity							64255			0
S3	2009	2009	2009	2	0	2	Export	757	Switzerland	CHE	170	Colombia	COL								23	CRUDE RUBBER	1	No Quantity							1			0
S3	2009	2009	2009	2	0	2	Export	757	Switzerland	CHE	191	Croatia	HRV								23	CRUDE RUBBER	1	No Quantity							829			0
S3	2009	2009	2009	2	0	2	Export	757	Switzerland	CHE	203	Czechia	CZE								23	CRUDE RUBBER	1	No Quantity							1904278			0
S3	2009	2009	2009	2	0	2	Export	757	Switzerland	CHE	208	Denmark	DNK								23	CRUDE RUBBER	1	No Quantity							7151			0
S3	2009	2009	2009	2	0	2	Export	757	Switzerland	CHE	218	Ecuador	ECU								23	CRUDE RUBBER	1	No Quantity							215			0
S3	2009	2009	2009	2	0	2	Export	757	Switzerland	CHE	246	Finland	FIN								23	CRUDE RUBBER	1	No Quantity							11719			0
S3	2009	2009	2009	2	0	2	Export	757	Switzerland	CHE	251	France	FRA								23	CRUDE RUBBER	1	No Quantity							120664			0
S3	2009	2009	2009	2	0	2	Export	757	Switzerland	CHE	266	Gabon	GAB								23	CRUDE RUBBER	1	No Quantity							11643			0
S3	2009	2009	2009	2	0	2	Export	757	Switzerland	CHE	276	Germany	DEU								23	CRUDE RUBBER	1	No Quantity							1038629			0
S3	2009	2009	2009	2	0	2	Export	757	Switzerland	CHE	300	Greece	GRC								23	CRUDE RUBBER	1	No Quantity							1825			0
S3	2009	2009	2009	2	0	2	Export	757	Switzerland	CHE	320	Guatemala	GTM								23	CRUDE RUBBER	1	No Quantity							11056			0
S3	2009	2009	2009	2	0	2	Export	757	Switzerland	CHE	344	China, Hong Kong SAR	HKG								23	CRUDE RUBBER	1	No Quantity							1336			0
S3	2009	2009	2009	2	0	2	Export	757	Switzerland	CHE	348	Hungary	HUN								23	CRUDE RUBBER	1	No Quantity							112498			0
S3	2009	2009	2009	2	0	2	Export	757	Switzerland	CHE	364	Iran	IRN								23	CRUDE RUBBER	1	No Quantity							9200			0
S3	2009	2009	2009	2	0	2	Export	757	Switzerland	CHE	372	Ireland	IRL								23	CRUDE RUBBER	1	No Quantity							9828			0
S3	2009	2009	2009	2	0	2	Export	757	Switzerland	CHE	376	Israel	ISR								23	CRUDE RUBBER	1	No Quantity							224			0
S3	2009	2009	2009	2	0	2	Export	757	Switzerland	CHE	381	Italy	ITA								23	CRUDE RUBBER	1	No Quantity							94067			0
S3	2009	2009	2009	2	0	2	Export	757	Switzerland	CHE	392	Japan	JPN								23	CRUDE RUBBER	1	No Quantity							1869			0
S3	2009	2009	2009	2	0	2	Export	757	Switzerland	CHE	398	Kazakhstan	KAZ								23	CRUDE RUBBER	1	No Quantity							627			0
S3	2009	2009	2009	2	0	2	Export	757	Switzerland	CHE	410	Rep. of Korea	KOR								23	CRUDE RUBBER	1	No Quantity							247			0
S3	2009	2009	2009	2	0	2	Export	757	Switzerland	CHE	414	Kuwait	KWT								23	CRUDE RUBBER	1	No Quantity							728			0
S3	2009	2009	2009	2	0	2	Export	757	Switzerland	CHE	458	Malaysia	MYS								23	CRUDE RUBBER	1	No Quantity							10			0
S3	2009	2009	2009	2	0	2	Export	757	Switzerland	CHE	470	Malta	MLT								23	CRUDE RUBBER	1	No Quantity							62			0
S3	2009	2009	2009	2	0	2	Export	757	Switzerland	CHE	484	Mexico	MEX								23	CRUDE RUBBER	1	No Quantity							790			0
S3	2009	2009	2009	2	0	2	Export	757	Switzerland	CHE	504	Morocco	MAR								23	CRUDE RUBBER	1	No Quantity							504			0
S3	2009	2009	2009	2	0	2	Export	757	Switzerland	CHE	516	Namibia	NAM								23	CRUDE RUBBER	1	No Quantity							57617			0
S3	2009	2009	2009	2	0	2	Export	757	Switzerland	CHE	528	Netherlands	NLD								23	CRUDE RUBBER	1	No Quantity							121622			0
S3	2009	2009	2009	2	0	2	Export	757	Switzerland	CHE	579	Norway	NOR								23	CRUDE RUBBER	1	No Quantity							4730			0
S3	2009	2009	2009	2	0	2	Export	757	Switzerland	CHE	604	Peru	PER								23	CRUDE RUBBER	1	No Quantity							212			0
S3	2009	2009	2009	2	0	2	Export	757	Switzerland	CHE	616	Poland	POL								23	CRUDE RUBBER	1	No Quantity							49133			0
S3	2009	2009	2009	2	0	2	Export	757	Switzerland	CHE	620	Portugal	PRT								23	CRUDE RUBBER	1	No Quantity							6133			0
S3	2009	2009	2009	2	0	2	Export	757	Switzerland	CHE	642	Romania	ROU								23	CRUDE RUBBER	1	No Quantity							68955			0
S3	2009	2009	2009	2	0	2	Export	757	Switzerland	CHE	643	Russian Federation	RUS								23	CRUDE RUBBER	1	No Quantity							90711			0
S3	2009	2009	2009	2	0	2	Export	757	Switzerland	CHE	682	Saudi Arabia	SAU								23	CRUDE RUBBER	1	No Quantity							257			0
S3	2009	2009	2009	2	0	2	Export	757	Switzerland	CHE	688	Serbia	SRB								23	CRUDE RUBBER	1	No Quantity							5610			0
S3	2009	2009	2009	2	0	2	Export	757	Switzerland	CHE	702	Singapore	SGP								23	CRUDE RUBBER	1	No Quantity							609			0
S3	2009	2009	2009	2	0	2	Export	757	Switzerland	CHE	703	Slovakia	SVK								23	CRUDE RUBBER	1	No Quantity							45573			0
S3	2009	2009	2009	2	0	2	Export	757	Switzerland	CHE	705	Slovenia	SVN								23	CRUDE RUBBER	1	No Quantity							18440			0
S3	2009	2009	2009	2	0	2	Export	757	Switzerland	CHE	710	South Africa	ZAF								23	CRUDE RUBBER	1	No Quantity							1174			0
S3	2009	2009	2009	2	0	2	Export	757	Switzerland	CHE	724	Spain	ESP								23	CRUDE RUBBER	1	No Quantity							68473			0
S3	2009	2009	2009	2	0	2	Export	757	Switzerland	CHE	752	Sweden	SWE								23	CRUDE RUBBER	1	No Quantity							1052			0
S3	2009	2009	2009	2	0	2	Export	757	Switzerland	CHE	764	Thailand	THA								23	CRUDE RUBBER	1	No Quantity							3112			0
S3	2009	2009	2009	2	0	2	Export	757	Switzerland	CHE	784	United Arab Emirates	ARE								23	CRUDE RUBBER	1	No Quantity							15065			0
S3	2009	2009	2009	2	0	2	Export	757	Switzerland	CHE	788	Tunisia	TUN								23	CRUDE RUBBER	1	No Quantity							29			0
S3	2009	2009	2009	2	0	2	Export	757	Switzerland	CHE	792	Turkey	TUR								23	CRUDE RUBBER	1	No Quantity							228021			0
S3	2009	2009	2009	2	0	2	Export	757	Switzerland	CHE	804	Ukraine	UKR								23	CRUDE RUBBER	1	No Quantity							154			0
S3	2009	2009	2009	2	0	2	Export	757	Switzerland	CHE	807	North Macedonia	MKD								23	CRUDE RUBBER	1	No Quantity							152460			0
S3	2009	2009	2009	2	0	2	Export	757	Switzerland	CHE	818	Egypt	EGY								23	CRUDE RUBBER	1	No Quantity							332			0
S3	2009	2009	2009	2	0	2	Export	757	Switzerland	CHE	826	United Kingdom	GBR								23	CRUDE RUBBER	1	No Quantity							2998			0
S3	2009	2009	2009	2	0	2	Export	757	Switzerland	CHE	842	USA	USA								23	CRUDE RUBBER	1	No Quantity							2072662			0
S3	2009	2009	2009	2	0	2	Export	757	Switzerland	CHE	862	Venezuela	VEN								23	CRUDE RUBBER	1	No Quantity							240			0
S3	2009	2009	2009	2	0	2	Export	757	Switzerland	CHE	894	Zambia	ZMB								23	CRUDE RUBBER	1	No Quantity							239099			0
S3	2009	2009	2009	2	0	2	Export	834	United Rep. of Tanzania	TZA	0	World	WLD								23	CRUDE RUBBER	1	No Quantity							205675			0
S3	2009	2009	2009	2	0	2	Export	834	United Rep. of Tanzania	TZA	384	Côte d'Ivoire	CIV								23	CRUDE RUBBER	1	No Quantity							51182			0
S3	2009	2009	2009	2	0	2	Export	834	United Rep. of Tanzania	TZA	404	Kenya	KEN								23	CRUDE RUBBER	1	No Quantity							153493			0
S3	2009	2009	2009	2	0	2	Export	834	United Rep. of Tanzania	TZA	454	Malawi	MWI								23	CRUDE RUBBER	1	No Quantity							425			0
S3	2009	2009	2009	2	0	2	Export	834	United Rep. of Tanzania	TZA	894	Zambia	ZMB								23	CRUDE RUBBER	1	No Quantity							575			0
S3	2009	2009	2009	2	0	2	Export	757	Switzerland	CHE	0	World	WLD								24	CORK AND WOOD	1	No Quantity							220016801			0
S3	2009	2009	2009	2	0	2	Export	757	Switzerland	CHE	8	Albania	ALB								24	CORK AND WOOD	1	No Quantity							36024			0
S3	2009	2009	2009	2	0	2	Export	757	Switzerland	CHE	31	Azerbaijan	AZE								24	CORK AND WOOD	1	No Quantity							10503			0
S3	2009	2009	2009	2	0	2	Export	757	Switzerland	CHE	36	Australia	AUS								24	CORK AND WOOD	1	No Quantity							70528			0
S3	2009	2009	2009	2	0	2	Export	757	Switzerland	CHE	40	Austria	AUT								24	CORK AND WOOD	1	No Quantity							36359028			0
S3	2009	2009	2009	2	0	2	Export	757	Switzerland	CHE	52	Barbados	BRB								24	CORK AND WOOD	1	No Quantity							466			0
S3	2009	2009	2009	2	0	2	Export	757	Switzerland	CHE	56	Belgium	BEL								24	CORK AND WOOD	1	No Quantity							300987			0
S3	2009	2009	2009	2	0	2	Export	757	Switzerland	CHE	70	Bosnia Herzegovina	BIH								24	CORK AND WOOD	1	No Quantity							30848			0
S3	2009	2009	2009	2	0	2	Export	757	Switzerland	CHE	100	Bulgaria	BGR								24	CORK AND WOOD	1	No Quantity							7279			0
S3	2009	2009	2009	2	0	2	Export	757	Switzerland	CHE	120	Cameroon	CMR								24	CORK AND WOOD	1	No Quantity							1704			0
S3	2009	2009	2009	2	0	2	Export	757	Switzerland	CHE	124	Canada	CAN								24	CORK AND WOOD	1	No Quantity							53560			0
S3	2009	2009	2009	2	0	2	Export	757	Switzerland	CHE	156	China	CHN								24	CORK AND WOOD	1	No Quantity							1014054			0
S3	2009	2009	2009	2	0	2	Export	757	Switzerland	CHE	191	Croatia	HRV								24	CORK AND WOOD	1	No Quantity							134832			0
S3	2009	2009	2009	2	0	2	Export	757	Switzerland	CHE	203	Czechia	CZE								24	CORK AND WOOD	1	No Quantity							155722			0
S3	2009	2009	2009	2	0	2	Export	757	Switzerland	CHE	204	Benin	BEN								24	CORK AND WOOD	1	No Quantity							46			0
S3	2009	2009	2009	2	0	2	Export	757	Switzerland	CHE	208	Denmark	DNK								24	CORK AND WOOD	1	No Quantity							94908			0
S3	2009	2009	2009	2	0	2	Export	757	Switzerland	CHE	214	Dominican Rep.	DOM								24	CORK AND WOOD	1	No Quantity							8292			0
S3	2009	2009	2009	2	0	2	Export	757	Switzerland	CHE	234	Faeroe Isds	FRO								24	CORK AND WOOD	1	No Quantity							1953			0
S3	2009	2009	2009	2	0	2	Export	757	Switzerland	CHE	246	Finland	FIN								24	CORK AND WOOD	1	No Quantity							3307			0
S3	2009	2009	2009	2	0	2	Export	757	Switzerland	CHE	251	France	FRA								24	CORK AND WOOD	1	No Quantity							35801653			0
S3	2009	2009	2009	2	0	2	Export	757	Switzerland	CHE	276	Germany	DEU								24	CORK AND WOOD	1	No Quantity							31596537			0
S3	2009	2009	2009	2	0	2	Export	757	Switzerland	CHE	288	Ghana	GHA								24	CORK AND WOOD	1	No Quantity							64			0
S3	2009	2009	2009	2	0	2	Export	757	Switzerland	CHE	300	Greece	GRC								24	CORK AND WOOD	1	No Quantity							96925			0
S3	2009	2009	2009	2	0	2	Export	757	Switzerland	CHE	344	China, Hong Kong SAR	HKG								24	CORK AND WOOD	1	No Quantity							2821			0
S3	2009	2009	2009	2	0	2	Export	757	Switzerland	CHE	348	Hungary	HUN								24	CORK AND WOOD	1	No Quantity							57834			0
S3	2009	2009	2009	2	0	2	Export	757	Switzerland	CHE	376	Israel	ISR								24	CORK AND WOOD	1	No Quantity							139182			0
S3	2009	2009	2009	2	0	2	Export	757	Switzerland	CHE	381	Italy	ITA								24	CORK AND WOOD	1	No Quantity							95886933			0
S3	2009	2009	2009	2	0	2	Export	757	Switzerland	CHE	392	Japan	JPN								24	CORK AND WOOD	1	No Quantity							2393197			0
S3	2009	2009	2009	2	0	2	Export	757	Switzerland	CHE	400	Jordan	JOR								24	CORK AND WOOD	1	No Quantity							127678			0
S3	2009	2009	2009	2	0	2	Export	757	Switzerland	CHE	404	Kenya	KEN								24	CORK AND WOOD	1	No Quantity							671			0
S3	2009	2009	2009	2	0	2	Export	757	Switzerland	CHE	417	Kyrgyzstan	KGZ								24	CORK AND WOOD	1	No Quantity							10161			0
S3	2009	2009	2009	2	0	2	Export	757	Switzerland	CHE	422	Lebanon	LBN								24	CORK AND WOOD	1	No Quantity							6016			0
S3	2009	2009	2009	2	0	2	Export	757	Switzerland	CHE	440	Lithuania	LTU								24	CORK AND WOOD	1	No Quantity							38887			0
S3	2009	2009	2009	2	0	2	Export	757	Switzerland	CHE	442	Luxembourg	LUX								24	CORK AND WOOD	1	No Quantity							47728			0
S3	2009	2009	2009	2	0	2	Export	757	Switzerland	CHE	480	Mauritius	MUS								24	CORK AND WOOD	1	No Quantity							28506			0
S3	2009	2009	2009	2	0	2	Export	757	Switzerland	CHE	490	Other Asia, nes									24	CORK AND WOOD	1	No Quantity							49742			0
S3	2009	2009	2009	2	0	2	Export	757	Switzerland	CHE	499	Montenegro	MNE								24	CORK AND WOOD	1	No Quantity							74			0
S3	2009	2009	2009	2	0	2	Export	757	Switzerland	CHE	504	Morocco	MAR								24	CORK AND WOOD	1	No Quantity							4653			0
S3	2009	2009	2009	2	0	2	Export	757	Switzerland	CHE	528	Netherlands	NLD								24	CORK AND WOOD	1	No Quantity							1159819			0
S3	2009	2009	2009	2	0	2	Export	757	Switzerland	CHE	554	New Zealand	NZL								24	CORK AND WOOD	1	No Quantity							37			0
S3	2009	2009	2009	2	0	2	Export	757	Switzerland	CHE	562	Niger	NER								24	CORK AND WOOD	1	No Quantity							101			0
S3	2009	2009	2009	2	0	2	Export	757	Switzerland	CHE	579	Norway	NOR								24	CORK AND WOOD	1	No Quantity							81708			0
S3	2009	2009	2009	2	0	2	Export	757	Switzerland	CHE	586	Pakistan	PAK								24	CORK AND WOOD	1	No Quantity							598484			0
S3	2009	2009	2009	2	0	2	Export	757	Switzerland	CHE	608	Philippines	PHL								24	CORK AND WOOD	1	No Quantity							1106			0
S3	2009	2009	2009	2	0	2	Export	757	Switzerland	CHE	616	Poland	POL								24	CORK AND WOOD	1	No Quantity							303414			0
S3	2009	2009	2009	2	0	2	Export	757	Switzerland	CHE	620	Portugal	PRT								24	CORK AND WOOD	1	No Quantity							75942			0
S3	2009	2009	2009	2	0	2	Export	757	Switzerland	CHE	642	Romania	ROU								24	CORK AND WOOD	1	No Quantity							385651			0
S3	2009	2009	2009	2	0	2	Export	757	Switzerland	CHE	643	Russian Federation	RUS								24	CORK AND WOOD	1	No Quantity							700348			0
S3	2009	2009	2009	2	0	2	Export	757	Switzerland	CHE	682	Saudi Arabia	SAU								24	CORK AND WOOD	1	No Quantity							4129			0
S3	2009	2009	2009	2	0	2	Export	757	Switzerland	CHE	688	Serbia	SRB								24	CORK AND WOOD	1	No Quantity							92194			0
S3	2009	2009	2009	2	0	2	Export	757	Switzerland	CHE	699	India	IND								24	CORK AND WOOD	1	No Quantity							58042			0
S3	2009	2009	2009	2	0	2	Export	757	Switzerland	CHE	702	Singapore	SGP								24	CORK AND WOOD	1	No Quantity							4224			0
S3	2009	2009	2009	2	0	2	Export	757	Switzerland	CHE	703	Slovakia	SVK								24	CORK AND WOOD	1	No Quantity							125438			0
S3	2009	2009	2009	2	0	2	Export	757	Switzerland	CHE	704	Viet Nam	VNM								24	CORK AND WOOD	1	No Quantity							24017			0
S3	2009	2009	2009	2	0	2	Export	757	Switzerland	CHE	705	Slovenia	SVN								24	CORK AND WOOD	1	No Quantity							9746424			0
S3	2009	2009	2009	2	0	2	Export	757	Switzerland	CHE	710	South Africa	ZAF								24	CORK AND WOOD	1	No Quantity							2539			0
S3	2009	2009	2009	2	0	2	Export	757	Switzerland	CHE	724	Spain	ESP								24	CORK AND WOOD	1	No Quantity							785965			0
S3	2009	2009	2009	2	0	2	Export	757	Switzerland	CHE	752	Sweden	SWE								24	CORK AND WOOD	1	No Quantity							140394			0
S3	2009	2009	2009	2	0	2	Export	757	Switzerland	CHE	764	Thailand	THA								24	CORK AND WOOD	1	No Quantity							225			0
S3	2009	2009	2009	2	0	2	Export	757	Switzerland	CHE	768	Togo	TGO								24	CORK AND WOOD	1	No Quantity							9			0
S3	2009	2009	2009	2	0	2	Export	757	Switzerland	CHE	784	United Arab Emirates	ARE								24	CORK AND WOOD	1	No Quantity							10872			0
S3	2009	2009	2009	2	0	2	Export	757	Switzerland	CHE	807	North Macedonia	MKD								24	CORK AND WOOD	1	No Quantity							202581			0
S3	2009	2009	2009	2	0	2	Export	757	Switzerland	CHE	818	Egypt	EGY								24	CORK AND WOOD	1	No Quantity							5329			0
S3	2009	2009	2009	2	0	2	Export	757	Switzerland	CHE	826	United Kingdom	GBR								24	CORK AND WOOD	1	No Quantity							854831			0
S3	2009	2009	2009	2	0	2	Export	757	Switzerland	CHE	842	USA	USA								24	CORK AND WOOD	1	No Quantity							78887			0
S3	2009	2009	2009	2	0	2	Export	757	Switzerland	CHE	860	Uzbekistan	UZB								24	CORK AND WOOD	1	No Quantity							783			0
S3	2009	2009	2009	2	0	2	Export	834	United Rep. of Tanzania	TZA	0	World	WLD								24	CORK AND WOOD	1	No Quantity							29774373			0
S3	2009	2009	2009	2	0	2	Export	834	United Rep. of Tanzania	TZA	56	Belgium	BEL								24	CORK AND WOOD	1	No Quantity							764			0
S3	2009	2009	2009	2	0	2	Export	834	United Rep. of Tanzania	TZA	100	Bulgaria	BGR								24	CORK AND WOOD	1	No Quantity							43728			0
S3	2009	2009	2009	2	0	2	Export	834	United Rep. of Tanzania	TZA	156	China	CHN								24	CORK AND WOOD	1	No Quantity							2294178			0
S3	2009	2009	2009	2	0	2	Export	834	United Rep. of Tanzania	TZA	174	Comoros	COM								24	CORK AND WOOD	1	No Quantity							5418			0
S3	2009	2009	2009	2	0	2	Export	834	United Rep. of Tanzania	TZA	251	France	FRA								24	CORK AND WOOD	1	No Quantity							276538			0
S3	2009	2009	2009	2	0	2	Export	834	United Rep. of Tanzania	TZA	276	Germany	DEU								24	CORK AND WOOD	1	No Quantity							393455			0
S3	2009	2009	2009	2	0	2	Export	834	United Rep. of Tanzania	TZA	381	Italy	ITA								24	CORK AND WOOD	1	No Quantity							663831			0
S3	2009	2009	2009	2	0	2	Export	834	United Rep. of Tanzania	TZA	392	Japan	JPN								24	CORK AND WOOD	1	No Quantity							19093			0
S3	2009	2009	2009	2	0	2	Export	834	United Rep. of Tanzania	TZA	404	Kenya	KEN								24	CORK AND WOOD	1	No Quantity							9777210			0
S3	2009	2009	2009	2	0	2	Export	834	United Rep. of Tanzania	TZA	458	Malaysia	MYS								24	CORK AND WOOD	1	No Quantity							135108			0
S3	2009	2009	2009	2	0	2	Export	834	United Rep. of Tanzania	TZA	480	Mauritius	MUS								24	CORK AND WOOD	1	No Quantity							20054			0
S3	2009	2009	2009	2	0	2	Export	834	United Rep. of Tanzania	TZA	490	Other Asia, nes									24	CORK AND WOOD	1	No Quantity							131337			0
S3	2009	2009	2009	2	0	2	Export	834	United Rep. of Tanzania	TZA	508	Mozambique	MOZ								24	CORK AND WOOD	1	No Quantity							19700			0
S3	2009	2009	2009	2	0	2	Export	834	United Rep. of Tanzania	TZA	512	Oman	OMN								24	CORK AND WOOD	1	No Quantity							100721			0
S3	2009	2009	2009	2	0	2	Export	834	United Rep. of Tanzania	TZA	528	Netherlands	NLD								24	CORK AND WOOD	1	No Quantity							10224			0
S3	2009	2009	2009	2	0	2	Export	834	United Rep. of Tanzania	TZA	620	Portugal	PRT								24	CORK AND WOOD	1	No Quantity							10027			0
S3	2009	2009	2009	2	0	2	Export	834	United Rep. of Tanzania	TZA	682	Saudi Arabia	SAU								24	CORK AND WOOD	1	No Quantity							22509			0
S3	2009	2009	2009	2	0	2	Export	834	United Rep. of Tanzania	TZA	690	Seychelles	SYC								24	CORK AND WOOD	1	No Quantity							31988			0
S3	2009	2009	2009	2	0	2	Export	834	United Rep. of Tanzania	TZA	699	India	IND								24	CORK AND WOOD	1	No Quantity							14991343			0
S3	2009	2009	2009	2	0	2	Export	834	United Rep. of Tanzania	TZA	702	Singapore	SGP								24	CORK AND WOOD	1	No Quantity							179633			0
S3	2009	2009	2009	2	0	2	Export	834	United Rep. of Tanzania	TZA	710	South Africa	ZAF								24	CORK AND WOOD	1	No Quantity							25968			0
S3	2009	2009	2009	2	0	2	Export	834	United Rep. of Tanzania	TZA	724	Spain	ESP								24	CORK AND WOOD	1	No Quantity							103489			0
S3	2009	2009	2009	2	0	2	Export	834	United Rep. of Tanzania	TZA	764	Thailand	THA								24	CORK AND WOOD	1	No Quantity							19871			0
S3	2009	2009	2009	2	0	2	Export	834	United Rep. of Tanzania	TZA	784	United Arab Emirates	ARE								24	CORK AND WOOD	1	No Quantity							206297			0
S3	2009	2009	2009	2	0	2	Export	834	United Rep. of Tanzania	TZA	792	Turkey	TUR								24	CORK AND WOOD	1	No Quantity							7789			0
S3	2009	2009	2009	2	0	2	Export	834	United Rep. of Tanzania	TZA	800	Uganda	UGA								24	CORK AND WOOD	1	No Quantity							4157			0
S3	2009	2009	2009	2	0	2	Export	834	United Rep. of Tanzania	TZA	826	United Kingdom	GBR								24	CORK AND WOOD	1	No Quantity							273803			0
S3	2009	2009	2009	2	0	2	Export	834	United Rep. of Tanzania	TZA	894	Zambia	ZMB								24	CORK AND WOOD	1	No Quantity							6140			0
S3	2009	2009	2009	2	0	2	Export	757	Switzerland	CHE	0	World	WLD								25	PULP AND WASTE PAPER	1	No Quantity							79686559			0
S3	2009	2009	2009	2	0	2	Export	757	Switzerland	CHE	40	Austria	AUT								25	PULP AND WASTE PAPER	1	No Quantity							7291439			0
S3	2009	2009	2009	2	0	2	Export	757	Switzerland	CHE	48	Bahrain	BHR								25	PULP AND WASTE PAPER	1	No Quantity							682			0
S3	2009	2009	2009	2	0	2	Export	757	Switzerland	CHE	56	Belgium	BEL								25	PULP AND WASTE PAPER	1	No Quantity							268263			0
S3	2009	2009	2009	2	0	2	Export	757	Switzerland	CHE	76	Brazil	BRA								25	PULP AND WASTE PAPER	1	No Quantity							75424			0
S3	2009	2009	2009	2	0	2	Export	757	Switzerland	CHE	156	China	CHN								25	PULP AND WASTE PAPER	1	No Quantity							3008384			0
S3	2009	2009	2009	2	0	2	Export	757	Switzerland	CHE	203	Czechia	CZE								25	PULP AND WASTE PAPER	1	No Quantity							277695			0
S3	2009	2009	2009	2	0	2	Export	757	Switzerland	CHE	208	Denmark	DNK								25	PULP AND WASTE PAPER	1	No Quantity							9			0
S3	2009	2009	2009	2	0	2	Export	757	Switzerland	CHE	246	Finland	FIN								25	PULP AND WASTE PAPER	1	No Quantity							820			0
S3	2009	2009	2009	2	0	2	Export	757	Switzerland	CHE	251	France	FRA								25	PULP AND WASTE PAPER	1	No Quantity							14172855			0
S3	2009	2009	2009	2	0	2	Export	757	Switzerland	CHE	258	French Polynesia	PYF								25	PULP AND WASTE PAPER	1	No Quantity							2543			0
S3	2009	2009	2009	2	0	2	Export	757	Switzerland	CHE	266	Gabon	GAB								25	PULP AND WASTE PAPER	1	No Quantity							2934			0
S3	2009	2009	2009	2	0	2	Export	757	Switzerland	CHE	276	Germany	DEU								25	PULP AND WASTE PAPER	1	No Quantity							45629691			0
S3	2009	2009	2009	2	0	2	Export	757	Switzerland	CHE	300	Greece	GRC								25	PULP AND WASTE PAPER	1	No Quantity							9508			0
S3	2009	2009	2009	2	0	2	Export	757	Switzerland	CHE	348	Hungary	HUN								25	PULP AND WASTE PAPER	1	No Quantity							4820			0
S3	2009	2009	2009	2	0	2	Export	757	Switzerland	CHE	360	Indonesia	IDN								25	PULP AND WASTE PAPER	1	No Quantity							276			0
S3	2009	2009	2009	2	0	2	Export	757	Switzerland	CHE	381	Italy	ITA								25	PULP AND WASTE PAPER	1	No Quantity							7615256			0
S3	2009	2009	2009	2	0	2	Export	757	Switzerland	CHE	392	Japan	JPN								25	PULP AND WASTE PAPER	1	No Quantity							22			0
S3	2009	2009	2009	2	0	2	Export	757	Switzerland	CHE	410	Rep. of Korea	KOR								25	PULP AND WASTE PAPER	1	No Quantity							16304			0
S3	2009	2009	2009	2	0	2	Export	757	Switzerland	CHE	528	Netherlands	NLD								25	PULP AND WASTE PAPER	1	No Quantity							202181			0
S3	2009	2009	2009	2	0	2	Export	757	Switzerland	CHE	554	New Zealand	NZL								25	PULP AND WASTE PAPER	1	No Quantity							553			0
S3	2009	2009	2009	2	0	2	Export	757	Switzerland	CHE	586	Pakistan	PAK								25	PULP AND WASTE PAPER	1	No Quantity							53697			0
S3	2009	2009	2009	2	0	2	Export	757	Switzerland	CHE	620	Portugal	PRT								25	PULP AND WASTE PAPER	1	No Quantity							8850			0
S3	2009	2009	2009	2	0	2	Export	757	Switzerland	CHE	688	Serbia	SRB								25	PULP AND WASTE PAPER	1	No Quantity							9933			0
S3	2009	2009	2009	2	0	2	Export	757	Switzerland	CHE	699	India	IND								25	PULP AND WASTE PAPER	1	No Quantity							81983			0
S3	2009	2009	2009	2	0	2	Export	757	Switzerland	CHE	703	Slovakia	SVK								25	PULP AND WASTE PAPER	1	No Quantity							2680			0
S3	2009	2009	2009	2	0	2	Export	757	Switzerland	CHE	705	Slovenia	SVN								25	PULP AND WASTE PAPER	1	No Quantity							629317			0
S3	2009	2009	2009	2	0	2	Export	757	Switzerland	CHE	710	South Africa	ZAF								25	PULP AND WASTE PAPER	1	No Quantity							46			0
S3	2009	2009	2009	2	0	2	Export	757	Switzerland	CHE	724	Spain	ESP								25	PULP AND WASTE PAPER	1	No Quantity							6593			0
S3	2009	2009	2009	2	0	2	Export	757	Switzerland	CHE	752	Sweden	SWE								25	PULP AND WASTE PAPER	1	No Quantity							31476			0
S3	2009	2009	2009	2	0	2	Export	757	Switzerland	CHE	760	Syria	SYR								25	PULP AND WASTE PAPER	1	No Quantity							16303			0
S3	2009	2009	2009	2	0	2	Export	757	Switzerland	CHE	792	Turkey	TUR								25	PULP AND WASTE PAPER	1	No Quantity							4511			0
S3	2009	2009	2009	2	0	2	Export	757	Switzerland	CHE	804	Ukraine	UKR								25	PULP AND WASTE PAPER	1	No Quantity							234574			0
S3	2009	2009	2009	2	0	2	Export	757	Switzerland	CHE	807	North Macedonia	MKD								25	PULP AND WASTE PAPER	1	No Quantity							2969			0
S3	2009	2009	2009	2	0	2	Export	757	Switzerland	CHE	826	United Kingdom	GBR								25	PULP AND WASTE PAPER	1	No Quantity							17481			0
S3	2009	2009	2009	2	0	2	Export	757	Switzerland	CHE	842	USA	USA								25	PULP AND WASTE PAPER	1	No Quantity							6488			0
S3	2009	2009	2009	2	0	2	Export	834	United Rep. of Tanzania	TZA	0	World	WLD								25	PULP AND WASTE PAPER	1	No Quantity							63908			0
S3	2009	2009	2009	2	0	2	Export	834	United Rep. of Tanzania	TZA	180	Dem. Rep. of the Congo	COD								25	PULP AND WASTE PAPER	1	No Quantity							2157			0
S3	2009	2009	2009	2	0	2	Export	834	United Rep. of Tanzania	TZA	404	Kenya	KEN								25	PULP AND WASTE PAPER	1	No Quantity							58744			0
S3	2009	2009	2009	2	0	2	Export	834	United Rep. of Tanzania	TZA	508	Mozambique	MOZ								25	PULP AND WASTE PAPER	1	No Quantity							1643			0
S3	2009	2009	2009	2	0	2	Export	834	United Rep. of Tanzania	TZA	800	Uganda	UGA								25	PULP AND WASTE PAPER	1	No Quantity							1160			0
S3	2009	2009	2009	2	0	2	Export	834	United Rep. of Tanzania	TZA	894	Zambia	ZMB								25	PULP AND WASTE PAPER	1	No Quantity							204			0
S3	2009	2009	2009	2	0	2	Export	757	Switzerland	CHE	0	World	WLD								26	TEXTILE FIBRES	1	No Quantity							54638449			0
S3	2009	2009	2009	2	0	2	Export	757	Switzerland	CHE	8	Albania	ALB								26	TEXTILE FIBRES	1	No Quantity							47321			0
S3	2009	2009	2009	2	0	2	Export	757	Switzerland	CHE	12	Algeria	DZA								26	TEXTILE FIBRES	1	No Quantity							175125			0
S3	2009	2009	2009	2	0	2	Export	757	Switzerland	CHE	24	Angola	AGO								26	TEXTILE FIBRES	1	No Quantity							13484			0
S3	2009	2009	2009	2	0	2	Export	757	Switzerland	CHE	31	Azerbaijan	AZE								26	TEXTILE FIBRES	1	No Quantity							29			0
S3	2009	2009	2009	2	0	2	Export	757	Switzerland	CHE	32	Argentina	ARG								26	TEXTILE FIBRES	1	No Quantity							18598			0
S3	2009	2009	2009	2	0	2	Export	757	Switzerland	CHE	36	Australia	AUS								26	TEXTILE FIBRES	1	No Quantity							35			0
S3	2009	2009	2009	2	0	2	Export	757	Switzerland	CHE	40	Austria	AUT								26	TEXTILE FIBRES	1	No Quantity							949781			0
S3	2009	2009	2009	2	0	2	Export	757	Switzerland	CHE	48	Bahrain	BHR								26	TEXTILE FIBRES	1	No Quantity							333			0
S3	2009	2009	2009	2	0	2	Export	757	Switzerland	CHE	50	Bangladesh	BGD								26	TEXTILE FIBRES	1	No Quantity							19			0
S3	2009	2009	2009	2	0	2	Export	757	Switzerland	CHE	56	Belgium	BEL								26	TEXTILE FIBRES	1	No Quantity							3361478			0
S3	2009	2009	2009	2	0	2	Export	757	Switzerland	CHE	68	Bolivia (Plurinational State of)	BOL								26	TEXTILE FIBRES	1	No Quantity							4699			0
S3	2009	2009	2009	2	0	2	Export	757	Switzerland	CHE	70	Bosnia Herzegovina	BIH								26	TEXTILE FIBRES	1	No Quantity							223006			0
S3	2009	2009	2009	2	0	2	Export	757	Switzerland	CHE	76	Brazil	BRA								26	TEXTILE FIBRES	1	No Quantity							5481			0
S3	2009	2009	2009	2	0	2	Export	757	Switzerland	CHE	100	Bulgaria	BGR								26	TEXTILE FIBRES	1	No Quantity							2590061			0
S3	2009	2009	2009	2	0	2	Export	757	Switzerland	CHE	112	Belarus	BLR								26	TEXTILE FIBRES	1	No Quantity							32257			0
S3	2009	2009	2009	2	0	2	Export	757	Switzerland	CHE	120	Cameroon	CMR								26	TEXTILE FIBRES	1	No Quantity							180188			0
S3	2009	2009	2009	2	0	2	Export	757	Switzerland	CHE	124	Canada	CAN								26	TEXTILE FIBRES	1	No Quantity							101			0
S3	2009	2009	2009	2	0	2	Export	757	Switzerland	CHE	132	Cabo Verde	CPV								26	TEXTILE FIBRES	1	No Quantity							5685			0
S3	2009	2009	2009	2	0	2	Export	757	Switzerland	CHE	136	Cayman Isds	CYM								26	TEXTILE FIBRES	1	No Quantity							88			0
S3	2009	2009	2009	2	0	2	Export	757	Switzerland	CHE	144	Sri Lanka	LKA								26	TEXTILE FIBRES	1	No Quantity							27414			0
S3	2009	2009	2009	2	0	2	Export	757	Switzerland	CHE	152	Chile	CHL								26	TEXTILE FIBRES	1	No Quantity							53799			0
S3	2009	2009	2009	2	0	2	Export	757	Switzerland	CHE	156	China	CHN								26	TEXTILE FIBRES	1	No Quantity							23619			0
S3	2009	2009	2009	2	0	2	Export	757	Switzerland	CHE	178	Congo	COG								26	TEXTILE FIBRES	1	No Quantity							10457			0
S3	2009	2009	2009	2	0	2	Export	757	Switzerland	CHE	180	Dem. Rep. of the Congo	COD								26	TEXTILE FIBRES	1	No Quantity							12869			0
S3	2009	2009	2009	2	0	2	Export	757	Switzerland	CHE	191	Croatia	HRV								26	TEXTILE FIBRES	1	No Quantity							29			0
S3	2009	2009	2009	2	0	2	Export	757	Switzerland	CHE	196	Cyprus	CYP								26	TEXTILE FIBRES	1	No Quantity							1106			0
S3	2009	2009	2009	2	0	2	Export	757	Switzerland	CHE	203	Czechia	CZE								26	TEXTILE FIBRES	1	No Quantity							936058			0
S3	2009	2009	2009	2	0	2	Export	757	Switzerland	CHE	204	Benin	BEN								26	TEXTILE FIBRES	1	No Quantity							4726			0
S3	2009	2009	2009	2	0	2	Export	757	Switzerland	CHE	208	Denmark	DNK								26	TEXTILE FIBRES	1	No Quantity							12382			0
S3	2009	2009	2009	2	0	2	Export	757	Switzerland	CHE	233	Estonia	EST								26	TEXTILE FIBRES	1	No Quantity							57287			0
S3	2009	2009	2009	2	0	2	Export	757	Switzerland	CHE	246	Finland	FIN								26	TEXTILE FIBRES	1	No Quantity							1889			0
S3	2009	2009	2009	2	0	2	Export	757	Switzerland	CHE	251	France	FRA								26	TEXTILE FIBRES	1	No Quantity							1206228			0
S3	2009	2009	2009	2	0	2	Export	757	Switzerland	CHE	266	Gabon	GAB								26	TEXTILE FIBRES	1	No Quantity							4987			0
S3	2009	2009	2009	2	0	2	Export	757	Switzerland	CHE	268	Georgia	GEO								26	TEXTILE FIBRES	1	No Quantity							275631			0
S3	2009	2009	2009	2	0	2	Export	757	Switzerland	CHE	270	Gambia	GMB								26	TEXTILE FIBRES	1	No Quantity							5482			0
S3	2009	2009	2009	2	0	2	Export	757	Switzerland	CHE	276	Germany	DEU								26	TEXTILE FIBRES	1	No Quantity							4232782			0
S3	2009	2009	2009	2	0	2	Export	757	Switzerland	CHE	288	Ghana	GHA								26	TEXTILE FIBRES	1	No Quantity							4782			0
S3	2009	2009	2009	2	0	2	Export	757	Switzerland	CHE	300	Greece	GRC								26	TEXTILE FIBRES	1	No Quantity							1345			0
S3	2009	2009	2009	2	0	2	Export	757	Switzerland	CHE	320	Guatemala	GTM								26	TEXTILE FIBRES	1	No Quantity							7578			0
S3	2009	2009	2009	2	0	2	Export	757	Switzerland	CHE	324	Guinea	GIN								26	TEXTILE FIBRES	1	No Quantity							4869			0
S3	2009	2009	2009	2	0	2	Export	757	Switzerland	CHE	344	China, Hong Kong SAR	HKG								26	TEXTILE FIBRES	1	No Quantity							12071			0
S3	2009	2009	2009	2	0	2	Export	757	Switzerland	CHE	348	Hungary	HUN								26	TEXTILE FIBRES	1	No Quantity							1524684			0
S3	2009	2009	2009	2	0	2	Export	757	Switzerland	CHE	364	Iran	IRN								26	TEXTILE FIBRES	1	No Quantity							169			0
S3	2009	2009	2009	2	0	2	Export	757	Switzerland	CHE	368	Iraq	IRQ								26	TEXTILE FIBRES	1	No Quantity							37			0
S3	2009	2009	2009	2	0	2	Export	757	Switzerland	CHE	376	Israel	ISR								26	TEXTILE FIBRES	1	No Quantity							29			0
S3	2009	2009	2009	2	0	2	Export	757	Switzerland	CHE	381	Italy	ITA								26	TEXTILE FIBRES	1	No Quantity							13130648			0
S3	2009	2009	2009	2	0	2	Export	757	Switzerland	CHE	384	Côte d'Ivoire	CIV								26	TEXTILE FIBRES	1	No Quantity							8845			0
S3	2009	2009	2009	2	0	2	Export	757	Switzerland	CHE	392	Japan	JPN								26	TEXTILE FIBRES	1	No Quantity							3125			0
S3	2009	2009	2009	2	0	2	Export	757	Switzerland	CHE	398	Kazakhstan	KAZ								26	TEXTILE FIBRES	1	No Quantity							60684			0
S3	2009	2009	2009	2	0	2	Export	757	Switzerland	CHE	400	Jordan	JOR								26	TEXTILE FIBRES	1	No Quantity							63			0
S3	2009	2009	2009	2	0	2	Export	757	Switzerland	CHE	410	Rep. of Korea	KOR								26	TEXTILE FIBRES	1	No Quantity							4377			0
S3	2009	2009	2009	2	0	2	Export	757	Switzerland	CHE	414	Kuwait	KWT								26	TEXTILE FIBRES	1	No Quantity							221			0
S3	2009	2009	2009	2	0	2	Export	757	Switzerland	CHE	422	Lebanon	LBN								26	TEXTILE FIBRES	1	No Quantity							15355			0
S3	2009	2009	2009	2	0	2	Export	757	Switzerland	CHE	428	Latvia	LVA								26	TEXTILE FIBRES	1	No Quantity							336746			0
S3	2009	2009	2009	2	0	2	Export	757	Switzerland	CHE	430	Liberia	LBR								26	TEXTILE FIBRES	1	No Quantity							1935			0
S3	2009	2009	2009	2	0	2	Export	757	Switzerland	CHE	434	Libya	LBY								26	TEXTILE FIBRES	1	No Quantity							124			0
S3	2009	2009	2009	2	0	2	Export	757	Switzerland	CHE	440	Lithuania	LTU								26	TEXTILE FIBRES	1	No Quantity							881789			0
S3	2009	2009	2009	2	0	2	Export	757	Switzerland	CHE	442	Luxembourg	LUX								26	TEXTILE FIBRES	1	No Quantity							9011			0
S3	2009	2009	2009	2	0	2	Export	757	Switzerland	CHE	446	China, Macao SAR	MAC								26	TEXTILE FIBRES	1	No Quantity							11767			0
S3	2009	2009	2009	2	0	2	Export	757	Switzerland	CHE	450	Madagascar	MDG								26	TEXTILE FIBRES	1	No Quantity							921			0
S3	2009	2009	2009	2	0	2	Export	757	Switzerland	CHE	466	Mali	MLI								26	TEXTILE FIBRES	1	No Quantity							184			0
S3	2009	2009	2009	2	0	2	Export	757	Switzerland	CHE	470	Malta	MLT								26	TEXTILE FIBRES	1	No Quantity							31			0
S3	2009	2009	2009	2	0	2	Export	757	Switzerland	CHE	484	Mexico	MEX								26	TEXTILE FIBRES	1	No Quantity							157			0
S3	2009	2009	2009	2	0	2	Export	757	Switzerland	CHE	490	Other Asia, nes									26	TEXTILE FIBRES	1	No Quantity							4907			0
S3	2009	2009	2009	2	0	2	Export	757	Switzerland	CHE	498	Rep. of Moldova	MDA								26	TEXTILE FIBRES	1	No Quantity							434332			0
S3	2009	2009	2009	2	0	2	Export	757	Switzerland	CHE	504	Morocco	MAR								26	TEXTILE FIBRES	1	No Quantity							2540			0
S3	2009	2009	2009	2	0	2	Export	757	Switzerland	CHE	512	Oman	OMN								26	TEXTILE FIBRES	1	No Quantity							72			0
S3	2009	2009	2009	2	0	2	Export	757	Switzerland	CHE	528	Netherlands	NLD								26	TEXTILE FIBRES	1	No Quantity							116591			0
S3	2009	2009	2009	2	0	2	Export	757	Switzerland	CHE	554	New Zealand	NZL								26	TEXTILE FIBRES	1	No Quantity							106			0
S3	2009	2009	2009	2	0	2	Export	757	Switzerland	CHE	562	Niger	NER								26	TEXTILE FIBRES	1	No Quantity							2446			0
S3	2009	2009	2009	2	0	2	Export	757	Switzerland	CHE	566	Nigeria	NGA								26	TEXTILE FIBRES	1	No Quantity							18964			0
S3	2009	2009	2009	2	0	2	Export	757	Switzerland	CHE	579	Norway	NOR								26	TEXTILE FIBRES	1	No Quantity							10877			0
S3	2009	2009	2009	2	0	2	Export	757	Switzerland	CHE	586	Pakistan	PAK								26	TEXTILE FIBRES	1	No Quantity							28547			0
S3	2009	2009	2009	2	0	2	Export	757	Switzerland	CHE	591	Panama	PAN								26	TEXTILE FIBRES	1	No Quantity							29			0
S3	2009	2009	2009	2	0	2	Export	757	Switzerland	CHE	600	Paraguay	PRY								26	TEXTILE FIBRES	1	No Quantity							3639			0
S3	2009	2009	2009	2	0	2	Export	757	Switzerland	CHE	604	Peru	PER								26	TEXTILE FIBRES	1	No Quantity							15764			0
S3	2009	2009	2009	2	0	2	Export	757	Switzerland	CHE	608	Philippines	PHL								26	TEXTILE FIBRES	1	No Quantity							7739			0
S3	2009	2009	2009	2	0	2	Export	757	Switzerland	CHE	616	Poland	POL								26	TEXTILE FIBRES	1	No Quantity							2527252			0
S3	2009	2009	2009	2	0	2	Export	757	Switzerland	CHE	620	Portugal	PRT								26	TEXTILE FIBRES	1	No Quantity							57877			0
S3	2009	2009	2009	2	0	2	Export	757	Switzerland	CHE	634	Qatar	QAT								26	TEXTILE FIBRES	1	No Quantity							192			0
S3	2009	2009	2009	2	0	2	Export	757	Switzerland	CHE	642	Romania	ROU								26	TEXTILE FIBRES	1	No Quantity							1983449			0
S3	2009	2009	2009	2	0	2	Export	757	Switzerland	CHE	643	Russian Federation	RUS								26	TEXTILE FIBRES	1	No Quantity							430314			0
S3	2009	2009	2009	2	0	2	Export	757	Switzerland	CHE	670	Saint Vincent and the Grenadines	VCT								26	TEXTILE FIBRES	1	No Quantity							876			0
S3	2009	2009	2009	2	0	2	Export	757	Switzerland	CHE	682	Saudi Arabia	SAU								26	TEXTILE FIBRES	1	No Quantity							271			0
S3	2009	2009	2009	2	0	2	Export	757	Switzerland	CHE	686	Senegal	SEN								26	TEXTILE FIBRES	1	No Quantity							51			0
S3	2009	2009	2009	2	0	2	Export	757	Switzerland	CHE	688	Serbia	SRB								26	TEXTILE FIBRES	1	No Quantity							116899			0
S3	2009	2009	2009	2	0	2	Export	757	Switzerland	CHE	694	Sierra Leone	SLE								26	TEXTILE FIBRES	1	No Quantity							1382			0
S3	2009	2009	2009	2	0	2	Export	757	Switzerland	CHE	699	India	IND								26	TEXTILE FIBRES	1	No Quantity							368			0
S3	2009	2009	2009	2	0	2	Export	757	Switzerland	CHE	702	Singapore	SGP								26	TEXTILE FIBRES	1	No Quantity							172			0
S3	2009	2009	2009	2	0	2	Export	757	Switzerland	CHE	703	Slovakia	SVK								26	TEXTILE FIBRES	1	No Quantity							291450			0
S3	2009	2009	2009	2	0	2	Export	757	Switzerland	CHE	705	Slovenia	SVN								26	TEXTILE FIBRES	1	No Quantity							23402			0
S3	2009	2009	2009	2	0	2	Export	757	Switzerland	CHE	710	South Africa	ZAF								26	TEXTILE FIBRES	1	No Quantity							4820			0
S3	2009	2009	2009	2	0	2	Export	757	Switzerland	CHE	724	Spain	ESP								26	TEXTILE FIBRES	1	No Quantity							155513			0
S3	2009	2009	2009	2	0	2	Export	757	Switzerland	CHE	752	Sweden	SWE								26	TEXTILE FIBRES	1	No Quantity							58895			0
S3	2009	2009	2009	2	0	2	Export	757	Switzerland	CHE	760	Syria	SYR								26	TEXTILE FIBRES	1	No Quantity							172880			0
S3	2009	2009	2009	2	0	2	Export	757	Switzerland	CHE	764	Thailand	THA								26	TEXTILE FIBRES	1	No Quantity							112032			0
S3	2009	2009	2009	2	0	2	Export	757	Switzerland	CHE	768	Togo	TGO								26	TEXTILE FIBRES	1	No Quantity							126650			0
S3	2009	2009	2009	2	0	2	Export	757	Switzerland	CHE	784	United Arab Emirates	ARE								26	TEXTILE FIBRES	1	No Quantity							17100			0
S3	2009	2009	2009	2	0	2	Export	757	Switzerland	CHE	788	Tunisia	TUN								26	TEXTILE FIBRES	1	No Quantity							12088411			0
S3	2009	2009	2009	2	0	2	Export	757	Switzerland	CHE	792	Turkey	TUR								26	TEXTILE FIBRES	1	No Quantity							22767			0
S3	2009	2009	2009	2	0	2	Export	757	Switzerland	CHE	795	Turkmenistan	TKM								26	TEXTILE FIBRES	1	No Quantity							10747			0
S3	2009	2009	2009	2	0	2	Export	757	Switzerland	CHE	796	Turks and Caicos Isds	TCA								26	TEXTILE FIBRES	1	No Quantity							14517			0
S3	2009	2009	2009	2	0	2	Export	757	Switzerland	CHE	804	Ukraine	UKR								26	TEXTILE FIBRES	1	No Quantity							3898182			0
S3	2009	2009	2009	2	0	2	Export	757	Switzerland	CHE	807	North Macedonia	MKD								26	TEXTILE FIBRES	1	No Quantity							1340			0
S3	2009	2009	2009	2	0	2	Export	757	Switzerland	CHE	818	Egypt	EGY								26	TEXTILE FIBRES	1	No Quantity							194			0
S3	2009	2009	2009	2	0	2	Export	757	Switzerland	CHE	826	United Kingdom	GBR								26	TEXTILE FIBRES	1	No Quantity							312207			0
S3	2009	2009	2009	2	0	2	Export	757	Switzerland	CHE	834	United Rep. of Tanzania	TZA								26	TEXTILE FIBRES	1	No Quantity							381472			0
S3	2009	2009	2009	2	0	2	Export	757	Switzerland	CHE	842	USA	USA								26	TEXTILE FIBRES	1	No Quantity							657418			0
S3	2009	2009	2009	2	0	2	Export	757	Switzerland	CHE	854	Burkina Faso	BFA								26	TEXTILE FIBRES	1	No Quantity							15202			0
S3	2009	2009	2009	2	0	2	Export	757	Switzerland	CHE	860	Uzbekistan	UZB								26	TEXTILE FIBRES	1	No Quantity							16			0
S3	2009	2009	2009	2	0	2	Export	757	Switzerland	CHE	862	Venezuela	VEN								26	TEXTILE FIBRES	1	No Quantity							11513			0
S3	2009	2009	2009	2	0	2	Export	834	United Rep. of Tanzania	TZA	0	World	WLD								26	TEXTILE FIBRES	1	No Quantity							125346260			0
S3	2009	2009	2009	2	0	2	Export	834	United Rep. of Tanzania	TZA	8	Albania	ALB								26	TEXTILE FIBRES	1	No Quantity							675			0
S3	2009	2009	2009	2	0	2	Export	834	United Rep. of Tanzania	TZA	12	Algeria	DZA								26	TEXTILE FIBRES	1	No Quantity							1051			0
S3	2009	2009	2009	2	0	2	Export	834	United Rep. of Tanzania	TZA	36	Australia	AUS								26	TEXTILE FIBRES	1	No Quantity							42574			0
S3	2009	2009	2009	2	0	2	Export	834	United Rep. of Tanzania	TZA	40	Austria	AUT								26	TEXTILE FIBRES	1	No Quantity							78			0
S3	2009	2009	2009	2	0	2	Export	834	United Rep. of Tanzania	TZA	50	Bangladesh	BGD								26	TEXTILE FIBRES	1	No Quantity							1335942			0
S3	2009	2009	2009	2	0	2	Export	834	United Rep. of Tanzania	TZA	56	Belgium	BEL								26	TEXTILE FIBRES	1	No Quantity							144975			0
S3	2009	2009	2009	2	0	2	Export	834	United Rep. of Tanzania	TZA	70	Bosnia Herzegovina	BIH								26	TEXTILE FIBRES	1	No Quantity							1731			0
S3	2009	2009	2009	2	0	2	Export	834	United Rep. of Tanzania	TZA	72	Botswana	BWA								26	TEXTILE FIBRES	1	No Quantity							2341			0
S3	2009	2009	2009	2	0	2	Export	834	United Rep. of Tanzania	TZA	96	Brunei Darussalam	BRN								26	TEXTILE FIBRES	1	No Quantity							514			0
S3	2009	2009	2009	2	0	2	Export	834	United Rep. of Tanzania	TZA	100	Bulgaria	BGR								26	TEXTILE FIBRES	1	No Quantity							1081			0
S3	2009	2009	2009	2	0	2	Export	834	United Rep. of Tanzania	TZA	108	Burundi	BDI								26	TEXTILE FIBRES	1	No Quantity							522			0
S3	2009	2009	2009	2	0	2	Export	834	United Rep. of Tanzania	TZA	116	Cambodia	KHM								26	TEXTILE FIBRES	1	No Quantity							3444			0
S3	2009	2009	2009	2	0	2	Export	834	United Rep. of Tanzania	TZA	120	Cameroon	CMR								26	TEXTILE FIBRES	1	No Quantity							8496			0
S3	2009	2009	2009	2	0	2	Export	834	United Rep. of Tanzania	TZA	124	Canada	CAN								26	TEXTILE FIBRES	1	No Quantity							40340			0
S3	2009	2009	2009	2	0	2	Export	834	United Rep. of Tanzania	TZA	144	Sri Lanka	LKA								26	TEXTILE FIBRES	1	No Quantity							3529			0
S3	2009	2009	2009	2	0	2	Export	834	United Rep. of Tanzania	TZA	148	Chad	TCD								26	TEXTILE FIBRES	1	No Quantity							2548			0
S3	2009	2009	2009	2	0	2	Export	834	United Rep. of Tanzania	TZA	156	China	CHN								26	TEXTILE FIBRES	1	No Quantity							11900603			0
S3	2009	2009	2009	2	0	2	Export	834	United Rep. of Tanzania	TZA	178	Congo	COG								26	TEXTILE FIBRES	1	No Quantity							1518			0
S3	2009	2009	2009	2	0	2	Export	834	United Rep. of Tanzania	TZA	180	Dem. Rep. of the Congo	COD								26	TEXTILE FIBRES	1	No Quantity							135106			0
S3	2009	2009	2009	2	0	2	Export	834	United Rep. of Tanzania	TZA	188	Costa Rica	CRI								26	TEXTILE FIBRES	1	No Quantity							1232			0
S3	2009	2009	2009	2	0	2	Export	834	United Rep. of Tanzania	TZA	208	Denmark	DNK								26	TEXTILE FIBRES	1	No Quantity							5835			0
S3	2009	2009	2009	2	0	2	Export	834	United Rep. of Tanzania	TZA	231	Ethiopia	ETH								26	TEXTILE FIBRES	1	No Quantity							2564			0
S3	2009	2009	2009	2	0	2	Export	834	United Rep. of Tanzania	TZA	232	Eritrea	ERI								26	TEXTILE FIBRES	1	No Quantity							228122			0
S3	2009	2009	2009	2	0	2	Export	834	United Rep. of Tanzania	TZA	246	Finland	FIN								26	TEXTILE FIBRES	1	No Quantity							1566			0
S3	2009	2009	2009	2	0	2	Export	834	United Rep. of Tanzania	TZA	251	France	FRA								26	TEXTILE FIBRES	1	No Quantity							2383559			0
S3	2009	2009	2009	2	0	2	Export	834	United Rep. of Tanzania	TZA	262	Djibouti	DJI								26	TEXTILE FIBRES	1	No Quantity							120735			0
S3	2009	2009	2009	2	0	2	Export	834	United Rep. of Tanzania	TZA	266	Gabon	GAB								26	TEXTILE FIBRES	1	No Quantity							10167			0
S3	2009	2009	2009	2	0	2	Export	834	United Rep. of Tanzania	TZA	270	Gambia	GMB								26	TEXTILE FIBRES	1	No Quantity							859			0
S3	2009	2009	2009	2	0	2	Export	834	United Rep. of Tanzania	TZA	276	Germany	DEU								26	TEXTILE FIBRES	1	No Quantity							230328			0
S3	2009	2009	2009	2	0	2	Export	834	United Rep. of Tanzania	TZA	288	Ghana	GHA								26	TEXTILE FIBRES	1	No Quantity							10708			0
S3	2009	2009	2009	2	0	2	Export	834	United Rep. of Tanzania	TZA	300	Greece	GRC								26	TEXTILE FIBRES	1	No Quantity							7118			0
S3	2009	2009	2009	2	0	2	Export	834	United Rep. of Tanzania	TZA	328	Guyana	GUY								26	TEXTILE FIBRES	1	No Quantity							1027			0
S3	2009	2009	2009	2	0	2	Export	834	United Rep. of Tanzania	TZA	344	China, Hong Kong SAR	HKG								26	TEXTILE FIBRES	1	No Quantity							757551			0
S3	2009	2009	2009	2	0	2	Export	834	United Rep. of Tanzania	TZA	360	Indonesia	IDN								26	TEXTILE FIBRES	1	No Quantity							20286516			0
S3	2009	2009	2009	2	0	2	Export	834	United Rep. of Tanzania	TZA	372	Ireland	IRL								26	TEXTILE FIBRES	1	No Quantity							929			0
S3	2009	2009	2009	2	0	2	Export	834	United Rep. of Tanzania	TZA	376	Israel	ISR								26	TEXTILE FIBRES	1	No Quantity							875			0
S3	2009	2009	2009	2	0	2	Export	834	United Rep. of Tanzania	TZA	381	Italy	ITA								26	TEXTILE FIBRES	1	No Quantity							154103			0
S3	2009	2009	2009	2	0	2	Export	834	United Rep. of Tanzania	TZA	388	Jamaica	JAM								26	TEXTILE FIBRES	1	No Quantity							1334			0
S3	2009	2009	2009	2	0	2	Export	834	United Rep. of Tanzania	TZA	392	Japan	JPN								26	TEXTILE FIBRES	1	No Quantity							532654			0
S3	2009	2009	2009	2	0	2	Export	834	United Rep. of Tanzania	TZA	400	Jordan	JOR								26	TEXTILE FIBRES	1	No Quantity							4138			0
S3	2009	2009	2009	2	0	2	Export	834	United Rep. of Tanzania	TZA	404	Kenya	KEN								26	TEXTILE FIBRES	1	No Quantity							5212424			0
S3	2009	2009	2009	2	0	2	Export	834	United Rep. of Tanzania	TZA	410	Rep. of Korea	KOR								26	TEXTILE FIBRES	1	No Quantity							693			0
S3	2009	2009	2009	2	0	2	Export	834	United Rep. of Tanzania	TZA	434	Libya	LBY								26	TEXTILE FIBRES	1	No Quantity							608			0
S3	2009	2009	2009	2	0	2	Export	834	United Rep. of Tanzania	TZA	450	Madagascar	MDG								26	TEXTILE FIBRES	1	No Quantity							2400			0
S3	2009	2009	2009	2	0	2	Export	834	United Rep. of Tanzania	TZA	454	Malawi	MWI								26	TEXTILE FIBRES	1	No Quantity							5262			0
S3	2009	2009	2009	2	0	2	Export	834	United Rep. of Tanzania	TZA	458	Malaysia	MYS								26	TEXTILE FIBRES	1	No Quantity							1762555			0
S3	2009	2009	2009	2	0	2	Export	834	United Rep. of Tanzania	TZA	466	Mali	MLI								26	TEXTILE FIBRES	1	No Quantity							4275			0
S3	2009	2009	2009	2	0	2	Export	834	United Rep. of Tanzania	TZA	480	Mauritius	MUS								26	TEXTILE FIBRES	1	No Quantity							997201			0
S3	2009	2009	2009	2	0	2	Export	834	United Rep. of Tanzania	TZA	490	Other Asia, nes									26	TEXTILE FIBRES	1	No Quantity							3001538			0
S3	2009	2009	2009	2	0	2	Export	834	United Rep. of Tanzania	TZA	504	Morocco	MAR								26	TEXTILE FIBRES	1	No Quantity							5890			0
S3	2009	2009	2009	2	0	2	Export	834	United Rep. of Tanzania	TZA	508	Mozambique	MOZ								26	TEXTILE FIBRES	1	No Quantity							14997			0
S3	2009	2009	2009	2	0	2	Export	834	United Rep. of Tanzania	TZA	516	Namibia	NAM								26	TEXTILE FIBRES	1	No Quantity							1507			0
S3	2009	2009	2009	2	0	2	Export	834	United Rep. of Tanzania	TZA	528	Netherlands	NLD								26	TEXTILE FIBRES	1	No Quantity							13065			0
S3	2009	2009	2009	2	0	2	Export	834	United Rep. of Tanzania	TZA	554	New Zealand	NZL								26	TEXTILE FIBRES	1	No Quantity							11821			0
S3	2009	2009	2009	2	0	2	Export	834	United Rep. of Tanzania	TZA	566	Nigeria	NGA								26	TEXTILE FIBRES	1	No Quantity							3788			0
S3	2009	2009	2009	2	0	2	Export	834	United Rep. of Tanzania	TZA	579	Norway	NOR								26	TEXTILE FIBRES	1	No Quantity							1899			0
S3	2009	2009	2009	2	0	2	Export	834	United Rep. of Tanzania	TZA	586	Pakistan	PAK								26	TEXTILE FIBRES	1	No Quantity							3028611			0
S3	2009	2009	2009	2	0	2	Export	834	United Rep. of Tanzania	TZA	608	Philippines	PHL								26	TEXTILE FIBRES	1	No Quantity							1519			0
S3	2009	2009	2009	2	0	2	Export	834	United Rep. of Tanzania	TZA	620	Portugal	PRT								26	TEXTILE FIBRES	1	No Quantity							613283			0
S3	2009	2009	2009	2	0	2	Export	834	United Rep. of Tanzania	TZA	646	Rwanda	RWA								26	TEXTILE FIBRES	1	No Quantity							346			0
S3	2009	2009	2009	2	0	2	Export	834	United Rep. of Tanzania	TZA	682	Saudi Arabia	SAU								26	TEXTILE FIBRES	1	No Quantity							692617			0
S3	2009	2009	2009	2	0	2	Export	834	United Rep. of Tanzania	TZA	686	Senegal	SEN								26	TEXTILE FIBRES	1	No Quantity							5097			0
S3	2009	2009	2009	2	0	2	Export	834	United Rep. of Tanzania	TZA	699	India	IND								26	TEXTILE FIBRES	1	No Quantity							30638058			0
S3	2009	2009	2009	2	0	2	Export	834	United Rep. of Tanzania	TZA	702	Singapore	SGP								26	TEXTILE FIBRES	1	No Quantity							73771			0
S3	2009	2009	2009	2	0	2	Export	834	United Rep. of Tanzania	TZA	704	Viet Nam	VNM								26	TEXTILE FIBRES	1	No Quantity							25509920			0
[truncated: 7,952 more rows]
