# Supplementary material for: Core-periphery structure in sectoral international trade networks: A new approach to an old theory
Source: PLoS One. 2020 Apr 2;15(4):e0229547. doi: 10.1371/journal.pone.0229547 (PMC7117750; doi:10.1371/journal.pone.0229547)
Supplement: S7 File — (ZIP) [file pone.0229547.s007.zip › S7_File/RawData 2009/comtrade (49).csv]

Classification	Year	Period	Period Desc.	Aggregate Level	Is Leaf Code	Trade Flow Code	Trade Flow	Reporter Code	Reporter	Reporter ISO	Partner Code	Partner	Partner ISO	2nd Partner Code	2nd Partner	2nd Partner ISO	Customs Proc. Code	Customs	Mode of Transport Code	Mode of Transport	Commodity Code	Commodity	Qty Unit Code	Qty Unit	Qty	Alt Qty Unit Code	Alt Qty Unit	Alt Qty	Netweight (kg)	Gross weight (kg)	Trade Value (US$)	CIF Trade Value (US$)	FOB Trade Value (US$)	Flag
S3	2009	2009	2009	2	0	2	Export	764	Thailand	THA	0	World	WLD								00	LIVE ANIMALS	1	No Quantity							115865759			0
S3	2009	2009	2009	2	0	2	Export	764	Thailand	THA	32	Argentina	ARG								00	LIVE ANIMALS	1	No Quantity							766			0
S3	2009	2009	2009	2	0	2	Export	764	Thailand	THA	36	Australia	AUS								00	LIVE ANIMALS	1	No Quantity							13358			0
S3	2009	2009	2009	2	0	2	Export	764	Thailand	THA	40	Austria	AUT								00	LIVE ANIMALS	1	No Quantity							58			0
S3	2009	2009	2009	2	0	2	Export	764	Thailand	THA	48	Bahrain	BHR								00	LIVE ANIMALS	1	No Quantity							10599			0
S3	2009	2009	2009	2	0	2	Export	764	Thailand	THA	50	Bangladesh	BGD								00	LIVE ANIMALS	1	No Quantity							379			0
S3	2009	2009	2009	2	0	2	Export	764	Thailand	THA	56	Belgium	BEL								00	LIVE ANIMALS	1	No Quantity							44			0
S3	2009	2009	2009	2	0	2	Export	764	Thailand	THA	76	Brazil	BRA								00	LIVE ANIMALS	1	No Quantity							148			0
S3	2009	2009	2009	2	0	2	Export	764	Thailand	THA	96	Brunei Darussalam	BRN								00	LIVE ANIMALS	1	No Quantity							197			0
S3	2009	2009	2009	2	0	2	Export	764	Thailand	THA	104	Myanmar	MMR								00	LIVE ANIMALS	1	No Quantity							3876644			0
S3	2009	2009	2009	2	0	2	Export	764	Thailand	THA	116	Cambodia	KHM								00	LIVE ANIMALS	1	No Quantity							45379006			0
S3	2009	2009	2009	2	0	2	Export	764	Thailand	THA	124	Canada	CAN								00	LIVE ANIMALS	1	No Quantity							10542			0
S3	2009	2009	2009	2	0	2	Export	764	Thailand	THA	132	Cabo Verde	CPV								00	LIVE ANIMALS	1	No Quantity							33985			0
S3	2009	2009	2009	2	0	2	Export	764	Thailand	THA	144	Sri Lanka	LKA								00	LIVE ANIMALS	1	No Quantity							305			0
S3	2009	2009	2009	2	0	2	Export	764	Thailand	THA	156	China	CHN								00	LIVE ANIMALS	1	No Quantity							4611369			0
S3	2009	2009	2009	2	0	2	Export	764	Thailand	THA	196	Cyprus	CYP								00	LIVE ANIMALS	1	No Quantity							1411			0
S3	2009	2009	2009	2	0	2	Export	764	Thailand	THA	203	Czechia	CZE								00	LIVE ANIMALS	1	No Quantity							466			0
S3	2009	2009	2009	2	0	2	Export	764	Thailand	THA	208	Denmark	DNK								00	LIVE ANIMALS	1	No Quantity							1282			0
S3	2009	2009	2009	2	0	2	Export	764	Thailand	THA	246	Finland	FIN								00	LIVE ANIMALS	1	No Quantity							487			0
S3	2009	2009	2009	2	0	2	Export	764	Thailand	THA	251	France	FRA								00	LIVE ANIMALS	1	No Quantity							4208			0
S3	2009	2009	2009	2	0	2	Export	764	Thailand	THA	276	Germany	DEU								00	LIVE ANIMALS	1	No Quantity							3590			0
S3	2009	2009	2009	2	0	2	Export	764	Thailand	THA	288	Ghana	GHA								00	LIVE ANIMALS	1	No Quantity							474			0
S3	2009	2009	2009	2	0	2	Export	764	Thailand	THA	300	Greece	GRC								00	LIVE ANIMALS	1	No Quantity							170			0
S3	2009	2009	2009	2	0	2	Export	764	Thailand	THA	344	China, Hong Kong SAR	HKG								00	LIVE ANIMALS	1	No Quantity							5231805			0
S3	2009	2009	2009	2	0	2	Export	764	Thailand	THA	348	Hungary	HUN								00	LIVE ANIMALS	1	No Quantity							945			0
S3	2009	2009	2009	2	0	2	Export	764	Thailand	THA	360	Indonesia	IDN								00	LIVE ANIMALS	1	No Quantity							54590			0
S3	2009	2009	2009	2	0	2	Export	764	Thailand	THA	372	Ireland	IRL								00	LIVE ANIMALS	1	No Quantity							57			0
S3	2009	2009	2009	2	0	2	Export	764	Thailand	THA	376	Israel	ISR								00	LIVE ANIMALS	1	No Quantity							13117			0
S3	2009	2009	2009	2	0	2	Export	764	Thailand	THA	381	Italy	ITA								00	LIVE ANIMALS	1	No Quantity							45682			0
S3	2009	2009	2009	2	0	2	Export	764	Thailand	THA	392	Japan	JPN								00	LIVE ANIMALS	1	No Quantity							174407			0
S3	2009	2009	2009	2	0	2	Export	764	Thailand	THA	398	Kazakhstan	KAZ								00	LIVE ANIMALS	1	No Quantity							58			0
S3	2009	2009	2009	2	0	2	Export	764	Thailand	THA	400	Jordan	JOR								00	LIVE ANIMALS	1	No Quantity							135			0
S3	2009	2009	2009	2	0	2	Export	764	Thailand	THA	404	Kenya	KEN								00	LIVE ANIMALS	1	No Quantity							856			0
S3	2009	2009	2009	2	0	2	Export	764	Thailand	THA	410	Rep. of Korea	KOR								00	LIVE ANIMALS	1	No Quantity							269150			0
S3	2009	2009	2009	2	0	2	Export	764	Thailand	THA	414	Kuwait	KWT								00	LIVE ANIMALS	1	No Quantity							3246			0
S3	2009	2009	2009	2	0	2	Export	764	Thailand	THA	418	Lao People's Dem. Rep.	LAO								00	LIVE ANIMALS	1	No Quantity							25888648			0
S3	2009	2009	2009	2	0	2	Export	764	Thailand	THA	422	Lebanon	LBN								00	LIVE ANIMALS	1	No Quantity							16			0
S3	2009	2009	2009	2	0	2	Export	764	Thailand	THA	454	Malawi	MWI								00	LIVE ANIMALS	1	No Quantity							503			0
S3	2009	2009	2009	2	0	2	Export	764	Thailand	THA	458	Malaysia	MYS								00	LIVE ANIMALS	1	No Quantity							26983793			0
S3	2009	2009	2009	2	0	2	Export	764	Thailand	THA	490	Other Asia, nes									00	LIVE ANIMALS	1	No Quantity							114752			0
S3	2009	2009	2009	2	0	2	Export	764	Thailand	THA	504	Morocco	MAR								00	LIVE ANIMALS	1	No Quantity							59			0
S3	2009	2009	2009	2	0	2	Export	764	Thailand	THA	512	Oman	OMN								00	LIVE ANIMALS	1	No Quantity							4976			0
S3	2009	2009	2009	2	0	2	Export	764	Thailand	THA	524	Nepal	NPL								00	LIVE ANIMALS	1	No Quantity							10719			0
S3	2009	2009	2009	2	0	2	Export	764	Thailand	THA	528	Netherlands	NLD								00	LIVE ANIMALS	1	No Quantity							4262			0
S3	2009	2009	2009	2	0	2	Export	764	Thailand	THA	566	Nigeria	NGA								00	LIVE ANIMALS	1	No Quantity							943			0
S3	2009	2009	2009	2	0	2	Export	764	Thailand	THA	579	Norway	NOR								00	LIVE ANIMALS	1	No Quantity							206			0
S3	2009	2009	2009	2	0	2	Export	764	Thailand	THA	586	Pakistan	PAK								00	LIVE ANIMALS	1	No Quantity							1191			0
S3	2009	2009	2009	2	0	2	Export	764	Thailand	THA	591	Panama	PAN								00	LIVE ANIMALS	1	No Quantity							4350			0
S3	2009	2009	2009	2	0	2	Export	764	Thailand	THA	608	Philippines	PHL								00	LIVE ANIMALS	1	No Quantity							6254			0
S3	2009	2009	2009	2	0	2	Export	764	Thailand	THA	616	Poland	POL								00	LIVE ANIMALS	1	No Quantity							43727			0
S3	2009	2009	2009	2	0	2	Export	764	Thailand	THA	634	Qatar	QAT								00	LIVE ANIMALS	1	No Quantity							9787			0
S3	2009	2009	2009	2	0	2	Export	764	Thailand	THA	643	Russian Federation	RUS								00	LIVE ANIMALS	1	No Quantity							3569			0
S3	2009	2009	2009	2	0	2	Export	764	Thailand	THA	682	Saudi Arabia	SAU								00	LIVE ANIMALS	1	No Quantity							1796			0
S3	2009	2009	2009	2	0	2	Export	764	Thailand	THA	699	India	IND								00	LIVE ANIMALS	1	No Quantity							669			0
S3	2009	2009	2009	2	0	2	Export	764	Thailand	THA	702	Singapore	SGP								00	LIVE ANIMALS	1	No Quantity							69550			0
S3	2009	2009	2009	2	0	2	Export	764	Thailand	THA	704	Viet Nam	VNM								00	LIVE ANIMALS	1	No Quantity							2631730			0
S3	2009	2009	2009	2	0	2	Export	764	Thailand	THA	710	South Africa	ZAF								00	LIVE ANIMALS	1	No Quantity							1294			0
S3	2009	2009	2009	2	0	2	Export	764	Thailand	THA	724	Spain	ESP								00	LIVE ANIMALS	1	No Quantity							24223			0
S3	2009	2009	2009	2	0	2	Export	764	Thailand	THA	752	Sweden	SWE								00	LIVE ANIMALS	1	No Quantity							379			0
S3	2009	2009	2009	2	0	2	Export	764	Thailand	THA	757	Switzerland	CHE								00	LIVE ANIMALS	1	No Quantity							929			0
S3	2009	2009	2009	2	0	2	Export	764	Thailand	THA	760	Syria	SYR								00	LIVE ANIMALS	1	No Quantity							2475			0
S3	2009	2009	2009	2	0	2	Export	764	Thailand	THA	784	United Arab Emirates	ARE								00	LIVE ANIMALS	1	No Quantity							17324			0
S3	2009	2009	2009	2	0	2	Export	764	Thailand	THA	818	Egypt	EGY								00	LIVE ANIMALS	1	No Quantity							118			0
S3	2009	2009	2009	2	0	2	Export	764	Thailand	THA	826	United Kingdom	GBR								00	LIVE ANIMALS	1	No Quantity							6017			0
S3	2009	2009	2009	2	0	2	Export	764	Thailand	THA	834	United Rep. of Tanzania	TZA								00	LIVE ANIMALS	1	No Quantity							910			0
S3	2009	2009	2009	2	0	2	Export	764	Thailand	THA	842	USA	USA								00	LIVE ANIMALS	1	No Quantity							286817			0
S3	2009	2009	2009	2	0	2	Export	764	Thailand	THA	899	Areas, nes									00	LIVE ANIMALS	1	No Quantity							237			0
S3	2009	2009	2009	2	0	2	Export	764	Thailand	THA	0	World	WLD								01	MEAT, MEAT PREPARATIONS	1	No Quantity							1738656710			0
S3	2009	2009	2009	2	0	2	Export	764	Thailand	THA	12	Algeria	DZA								01	MEAT, MEAT PREPARATIONS	1	No Quantity							311			0
S3	2009	2009	2009	2	0	2	Export	764	Thailand	THA	20	Andorra	AND								01	MEAT, MEAT PREPARATIONS	1	No Quantity							103			0
S3	2009	2009	2009	2	0	2	Export	764	Thailand	THA	36	Australia	AUS								01	MEAT, MEAT PREPARATIONS	1	No Quantity							1908143			0
S3	2009	2009	2009	2	0	2	Export	764	Thailand	THA	40	Austria	AUT								01	MEAT, MEAT PREPARATIONS	1	No Quantity							771198			0
S3	2009	2009	2009	2	0	2	Export	764	Thailand	THA	48	Bahrain	BHR								01	MEAT, MEAT PREPARATIONS	1	No Quantity							433631			0
S3	2009	2009	2009	2	0	2	Export	764	Thailand	THA	50	Bangladesh	BGD								01	MEAT, MEAT PREPARATIONS	1	No Quantity							2607			0
S3	2009	2009	2009	2	0	2	Export	764	Thailand	THA	56	Belgium	BEL								01	MEAT, MEAT PREPARATIONS	1	No Quantity							8621754			0
S3	2009	2009	2009	2	0	2	Export	764	Thailand	THA	76	Brazil	BRA								01	MEAT, MEAT PREPARATIONS	1	No Quantity							11230			0
S3	2009	2009	2009	2	0	2	Export	764	Thailand	THA	104	Myanmar	MMR								01	MEAT, MEAT PREPARATIONS	1	No Quantity							5808703			0
S3	2009	2009	2009	2	0	2	Export	764	Thailand	THA	116	Cambodia	KHM								01	MEAT, MEAT PREPARATIONS	1	No Quantity							952995			0
S3	2009	2009	2009	2	0	2	Export	764	Thailand	THA	124	Canada	CAN								01	MEAT, MEAT PREPARATIONS	1	No Quantity							9274415			0
S3	2009	2009	2009	2	0	2	Export	764	Thailand	THA	144	Sri Lanka	LKA								01	MEAT, MEAT PREPARATIONS	1	No Quantity							125			0
S3	2009	2009	2009	2	0	2	Export	764	Thailand	THA	156	China	CHN								01	MEAT, MEAT PREPARATIONS	1	No Quantity							1668101			0
S3	2009	2009	2009	2	0	2	Export	764	Thailand	THA	184	Cook Isds	COK								01	MEAT, MEAT PREPARATIONS	1	No Quantity							3773			0
S3	2009	2009	2009	2	0	2	Export	764	Thailand	THA	203	Czechia	CZE								01	MEAT, MEAT PREPARATIONS	1	No Quantity							2033			0
S3	2009	2009	2009	2	0	2	Export	764	Thailand	THA	208	Denmark	DNK								01	MEAT, MEAT PREPARATIONS	1	No Quantity							5394472			0
S3	2009	2009	2009	2	0	2	Export	764	Thailand	THA	246	Finland	FIN								01	MEAT, MEAT PREPARATIONS	1	No Quantity							4122107			0
S3	2009	2009	2009	2	0	2	Export	764	Thailand	THA	251	France	FRA								01	MEAT, MEAT PREPARATIONS	1	No Quantity							13917014			0
S3	2009	2009	2009	2	0	2	Export	764	Thailand	THA	276	Germany	DEU								01	MEAT, MEAT PREPARATIONS	1	No Quantity							63058488			0
S3	2009	2009	2009	2	0	2	Export	764	Thailand	THA	300	Greece	GRC								01	MEAT, MEAT PREPARATIONS	1	No Quantity							219965			0
S3	2009	2009	2009	2	0	2	Export	764	Thailand	THA	344	China, Hong Kong SAR	HKG								01	MEAT, MEAT PREPARATIONS	1	No Quantity							39938809			0
S3	2009	2009	2009	2	0	2	Export	764	Thailand	THA	360	Indonesia	IDN								01	MEAT, MEAT PREPARATIONS	1	No Quantity							147			0
S3	2009	2009	2009	2	0	2	Export	764	Thailand	THA	372	Ireland	IRL								01	MEAT, MEAT PREPARATIONS	1	No Quantity							35955082			0
S3	2009	2009	2009	2	0	2	Export	764	Thailand	THA	376	Israel	ISR								01	MEAT, MEAT PREPARATIONS	1	No Quantity							11814			0
S3	2009	2009	2009	2	0	2	Export	764	Thailand	THA	381	Italy	ITA								01	MEAT, MEAT PREPARATIONS	1	No Quantity							237368			0
S3	2009	2009	2009	2	0	2	Export	764	Thailand	THA	392	Japan	JPN								01	MEAT, MEAT PREPARATIONS	1	No Quantity							842777971			0
S3	2009	2009	2009	2	0	2	Export	764	Thailand	THA	410	Rep. of Korea	KOR								01	MEAT, MEAT PREPARATIONS	1	No Quantity							18817711			0
S3	2009	2009	2009	2	0	2	Export	764	Thailand	THA	414	Kuwait	KWT								01	MEAT, MEAT PREPARATIONS	1	No Quantity							5762			0
S3	2009	2009	2009	2	0	2	Export	764	Thailand	THA	418	Lao People's Dem. Rep.	LAO								01	MEAT, MEAT PREPARATIONS	1	No Quantity							1653055			0
S3	2009	2009	2009	2	0	2	Export	764	Thailand	THA	422	Lebanon	LBN								01	MEAT, MEAT PREPARATIONS	1	No Quantity							42310			0
S3	2009	2009	2009	2	0	2	Export	764	Thailand	THA	428	Latvia	LVA								01	MEAT, MEAT PREPARATIONS	1	No Quantity							2162			0
S3	2009	2009	2009	2	0	2	Export	764	Thailand	THA	458	Malaysia	MYS								01	MEAT, MEAT PREPARATIONS	1	No Quantity							2045558			0
S3	2009	2009	2009	2	0	2	Export	764	Thailand	THA	462	Maldives	MDV								01	MEAT, MEAT PREPARATIONS	1	No Quantity							255528			0
S3	2009	2009	2009	2	0	2	Export	764	Thailand	THA	470	Malta	MLT								01	MEAT, MEAT PREPARATIONS	1	No Quantity							357982			0
S3	2009	2009	2009	2	0	2	Export	764	Thailand	THA	490	Other Asia, nes									01	MEAT, MEAT PREPARATIONS	1	No Quantity							49737			0
S3	2009	2009	2009	2	0	2	Export	764	Thailand	THA	524	Nepal	NPL								01	MEAT, MEAT PREPARATIONS	1	No Quantity							97183			0
S3	2009	2009	2009	2	0	2	Export	764	Thailand	THA	528	Netherlands	NLD								01	MEAT, MEAT PREPARATIONS	1	No Quantity							125985539			0
S3	2009	2009	2009	2	0	2	Export	764	Thailand	THA	554	New Zealand	NZL								01	MEAT, MEAT PREPARATIONS	1	No Quantity							1193029			0
S3	2009	2009	2009	2	0	2	Export	764	Thailand	THA	579	Norway	NOR								01	MEAT, MEAT PREPARATIONS	1	No Quantity							2504			0
S3	2009	2009	2009	2	0	2	Export	764	Thailand	THA	608	Philippines	PHL								01	MEAT, MEAT PREPARATIONS	1	No Quantity							945733			0
S3	2009	2009	2009	2	0	2	Export	764	Thailand	THA	616	Poland	POL								01	MEAT, MEAT PREPARATIONS	1	No Quantity							3115			0
S3	2009	2009	2009	2	0	2	Export	764	Thailand	THA	620	Portugal	PRT								01	MEAT, MEAT PREPARATIONS	1	No Quantity							105647			0
S3	2009	2009	2009	2	0	2	Export	764	Thailand	THA	634	Qatar	QAT								01	MEAT, MEAT PREPARATIONS	1	No Quantity							89			0
S3	2009	2009	2009	2	0	2	Export	764	Thailand	THA	642	Romania	ROU								01	MEAT, MEAT PREPARATIONS	1	No Quantity							1139			0
S3	2009	2009	2009	2	0	2	Export	764	Thailand	THA	643	Russian Federation	RUS								01	MEAT, MEAT PREPARATIONS	1	No Quantity							35955			0
S3	2009	2009	2009	2	0	2	Export	764	Thailand	THA	699	India	IND								01	MEAT, MEAT PREPARATIONS	1	No Quantity							113879			0
S3	2009	2009	2009	2	0	2	Export	764	Thailand	THA	702	Singapore	SGP								01	MEAT, MEAT PREPARATIONS	1	No Quantity							36589285			0
S3	2009	2009	2009	2	0	2	Export	764	Thailand	THA	704	Viet Nam	VNM								01	MEAT, MEAT PREPARATIONS	1	No Quantity							30095868			0
S3	2009	2009	2009	2	0	2	Export	764	Thailand	THA	710	South Africa	ZAF								01	MEAT, MEAT PREPARATIONS	1	No Quantity							281691			0
S3	2009	2009	2009	2	0	2	Export	764	Thailand	THA	724	Spain	ESP								01	MEAT, MEAT PREPARATIONS	1	No Quantity							516802			0
S3	2009	2009	2009	2	0	2	Export	764	Thailand	THA	752	Sweden	SWE								01	MEAT, MEAT PREPARATIONS	1	No Quantity							15092345			0
S3	2009	2009	2009	2	0	2	Export	764	Thailand	THA	757	Switzerland	CHE								01	MEAT, MEAT PREPARATIONS	1	No Quantity							1316881			0
S3	2009	2009	2009	2	0	2	Export	764	Thailand	THA	784	United Arab Emirates	ARE								01	MEAT, MEAT PREPARATIONS	1	No Quantity							499824			0
S3	2009	2009	2009	2	0	2	Export	764	Thailand	THA	792	Turkey	TUR								01	MEAT, MEAT PREPARATIONS	1	No Quantity							16			0
S3	2009	2009	2009	2	0	2	Export	764	Thailand	THA	826	United Kingdom	GBR								01	MEAT, MEAT PREPARATIONS	1	No Quantity							467356870			0
S3	2009	2009	2009	2	0	2	Export	764	Thailand	THA	842	USA	USA								01	MEAT, MEAT PREPARATIONS	1	No Quantity							101152			0
S3	2009	2009	2009	2	0	2	Export	768	Togo	TGO	0	World	WLD								01	MEAT, MEAT PREPARATIONS	1	No Quantity							965983			0
S3	2009	2009	2009	2	0	2	Export	768	Togo	TGO	251	France	FRA								01	MEAT, MEAT PREPARATIONS	1	No Quantity							120553			0
S3	2009	2009	2009	2	0	2	Export	768	Togo	TGO	266	Gabon	GAB								01	MEAT, MEAT PREPARATIONS	1	No Quantity							73199			0
S3	2009	2009	2009	2	0	2	Export	768	Togo	TGO	288	Ghana	GHA								01	MEAT, MEAT PREPARATIONS	1	No Quantity							631147			0
S3	2009	2009	2009	2	0	2	Export	768	Togo	TGO	324	Guinea	GIN								01	MEAT, MEAT PREPARATIONS	1	No Quantity							21860			0
S3	2009	2009	2009	2	0	2	Export	768	Togo	TGO	528	Netherlands	NLD								01	MEAT, MEAT PREPARATIONS	1	No Quantity							24185			0
S3	2009	2009	2009	2	0	2	Export	768	Togo	TGO	686	Senegal	SEN								01	MEAT, MEAT PREPARATIONS	1	No Quantity							6786			0
S3	2009	2009	2009	2	0	2	Export	768	Togo	TGO	724	Spain	ESP								01	MEAT, MEAT PREPARATIONS	1	No Quantity							88253			0
S3	2009	2009	2009	2	0	2	Export	764	Thailand	THA	0	World	WLD								02	DAIRY PRODUCTS,BIRD EGGS	1	No Quantity							188996252			0
S3	2009	2009	2009	2	0	2	Export	764	Thailand	THA	4	Afghanistan	AFG								02	DAIRY PRODUCTS,BIRD EGGS	1	No Quantity							337			0
S3	2009	2009	2009	2	0	2	Export	764	Thailand	THA	24	Angola	AGO								02	DAIRY PRODUCTS,BIRD EGGS	1	No Quantity							3906426			0
S3	2009	2009	2009	2	0	2	Export	764	Thailand	THA	32	Argentina	ARG								02	DAIRY PRODUCTS,BIRD EGGS	1	No Quantity							14405			0
S3	2009	2009	2009	2	0	2	Export	764	Thailand	THA	36	Australia	AUS								02	DAIRY PRODUCTS,BIRD EGGS	1	No Quantity							387068			0
S3	2009	2009	2009	2	0	2	Export	764	Thailand	THA	48	Bahrain	BHR								02	DAIRY PRODUCTS,BIRD EGGS	1	No Quantity							33038			0
S3	2009	2009	2009	2	0	2	Export	764	Thailand	THA	50	Bangladesh	BGD								02	DAIRY PRODUCTS,BIRD EGGS	1	No Quantity							347851			0
S3	2009	2009	2009	2	0	2	Export	764	Thailand	THA	56	Belgium	BEL								02	DAIRY PRODUCTS,BIRD EGGS	1	No Quantity							1340703			0
S3	2009	2009	2009	2	0	2	Export	764	Thailand	THA	84	Belize	BLZ								02	DAIRY PRODUCTS,BIRD EGGS	1	No Quantity							18467			0
S3	2009	2009	2009	2	0	2	Export	764	Thailand	THA	96	Brunei Darussalam	BRN								02	DAIRY PRODUCTS,BIRD EGGS	1	No Quantity							207994			0
S3	2009	2009	2009	2	0	2	Export	764	Thailand	THA	104	Myanmar	MMR								02	DAIRY PRODUCTS,BIRD EGGS	1	No Quantity							10796692			0
S3	2009	2009	2009	2	0	2	Export	764	Thailand	THA	116	Cambodia	KHM								02	DAIRY PRODUCTS,BIRD EGGS	1	No Quantity							29749477			0
S3	2009	2009	2009	2	0	2	Export	764	Thailand	THA	124	Canada	CAN								02	DAIRY PRODUCTS,BIRD EGGS	1	No Quantity							345787			0
S3	2009	2009	2009	2	0	2	Export	764	Thailand	THA	140	Central African Rep.	CAF								02	DAIRY PRODUCTS,BIRD EGGS	1	No Quantity							63902			0
S3	2009	2009	2009	2	0	2	Export	764	Thailand	THA	144	Sri Lanka	LKA								02	DAIRY PRODUCTS,BIRD EGGS	1	No Quantity							844326			0
S3	2009	2009	2009	2	0	2	Export	764	Thailand	THA	152	Chile	CHL								02	DAIRY PRODUCTS,BIRD EGGS	1	No Quantity							48265			0
S3	2009	2009	2009	2	0	2	Export	764	Thailand	THA	156	China	CHN								02	DAIRY PRODUCTS,BIRD EGGS	1	No Quantity							4038407			0
S3	2009	2009	2009	2	0	2	Export	764	Thailand	THA	175	Mayotte	MYT								02	DAIRY PRODUCTS,BIRD EGGS	1	No Quantity							95			0
S3	2009	2009	2009	2	0	2	Export	764	Thailand	THA	178	Congo	COG								02	DAIRY PRODUCTS,BIRD EGGS	1	No Quantity							33112			0
S3	2009	2009	2009	2	0	2	Export	764	Thailand	THA	204	Benin	BEN								02	DAIRY PRODUCTS,BIRD EGGS	1	No Quantity							33401			0
S3	2009	2009	2009	2	0	2	Export	764	Thailand	THA	208	Denmark	DNK								02	DAIRY PRODUCTS,BIRD EGGS	1	No Quantity							9602			0
S3	2009	2009	2009	2	0	2	Export	764	Thailand	THA	251	France	FRA								02	DAIRY PRODUCTS,BIRD EGGS	1	No Quantity							127728			0
S3	2009	2009	2009	2	0	2	Export	764	Thailand	THA	270	Gambia	GMB								02	DAIRY PRODUCTS,BIRD EGGS	1	No Quantity							736153			0
S3	2009	2009	2009	2	0	2	Export	764	Thailand	THA	276	Germany	DEU								02	DAIRY PRODUCTS,BIRD EGGS	1	No Quantity							58130			0
S3	2009	2009	2009	2	0	2	Export	764	Thailand	THA	288	Ghana	GHA								02	DAIRY PRODUCTS,BIRD EGGS	1	No Quantity							22			0
S3	2009	2009	2009	2	0	2	Export	764	Thailand	THA	316	Guam	GUM								02	DAIRY PRODUCTS,BIRD EGGS	1	No Quantity							42439			0
S3	2009	2009	2009	2	0	2	Export	764	Thailand	THA	324	Guinea	GIN								02	DAIRY PRODUCTS,BIRD EGGS	1	No Quantity							228222			0
S3	2009	2009	2009	2	0	2	Export	764	Thailand	THA	328	Guyana	GUY								02	DAIRY PRODUCTS,BIRD EGGS	1	No Quantity							19659			0
S3	2009	2009	2009	2	0	2	Export	764	Thailand	THA	344	China, Hong Kong SAR	HKG								02	DAIRY PRODUCTS,BIRD EGGS	1	No Quantity							25550218			0
S3	2009	2009	2009	2	0	2	Export	764	Thailand	THA	352	Iceland	ISL								02	DAIRY PRODUCTS,BIRD EGGS	1	No Quantity							5986			0
S3	2009	2009	2009	2	0	2	Export	764	Thailand	THA	360	Indonesia	IDN								02	DAIRY PRODUCTS,BIRD EGGS	1	No Quantity							9080241			0
S3	2009	2009	2009	2	0	2	Export	764	Thailand	THA	364	Iran	IRN								02	DAIRY PRODUCTS,BIRD EGGS	1	No Quantity							1725			0
S3	2009	2009	2009	2	0	2	Export	764	Thailand	THA	372	Ireland	IRL								02	DAIRY PRODUCTS,BIRD EGGS	1	No Quantity							71			0
S3	2009	2009	2009	2	0	2	Export	764	Thailand	THA	376	Israel	ISR								02	DAIRY PRODUCTS,BIRD EGGS	1	No Quantity							57901			0
S3	2009	2009	2009	2	0	2	Export	764	Thailand	THA	381	Italy	ITA								02	DAIRY PRODUCTS,BIRD EGGS	1	No Quantity							1081			0
S3	2009	2009	2009	2	0	2	Export	764	Thailand	THA	384	Côte d'Ivoire	CIV								02	DAIRY PRODUCTS,BIRD EGGS	1	No Quantity							16935			0
S3	2009	2009	2009	2	0	2	Export	764	Thailand	THA	392	Japan	JPN								02	DAIRY PRODUCTS,BIRD EGGS	1	No Quantity							6776571			0
S3	2009	2009	2009	2	0	2	Export	764	Thailand	THA	400	Jordan	JOR								02	DAIRY PRODUCTS,BIRD EGGS	1	No Quantity							712764			0
S3	2009	2009	2009	2	0	2	Export	764	Thailand	THA	410	Rep. of Korea	KOR								02	DAIRY PRODUCTS,BIRD EGGS	1	No Quantity							218630			0
S3	2009	2009	2009	2	0	2	Export	764	Thailand	THA	414	Kuwait	KWT								02	DAIRY PRODUCTS,BIRD EGGS	1	No Quantity							32918			0
S3	2009	2009	2009	2	0	2	Export	764	Thailand	THA	418	Lao People's Dem. Rep.	LAO								02	DAIRY PRODUCTS,BIRD EGGS	1	No Quantity							18715399			0
S3	2009	2009	2009	2	0	2	Export	764	Thailand	THA	430	Liberia	LBR								02	DAIRY PRODUCTS,BIRD EGGS	1	No Quantity							20018			0
S3	2009	2009	2009	2	0	2	Export	764	Thailand	THA	434	Libya	LBY								02	DAIRY PRODUCTS,BIRD EGGS	1	No Quantity							1426885			0
S3	2009	2009	2009	2	0	2	Export	764	Thailand	THA	458	Malaysia	MYS								02	DAIRY PRODUCTS,BIRD EGGS	1	No Quantity							20052784			0
S3	2009	2009	2009	2	0	2	Export	764	Thailand	THA	462	Maldives	MDV								02	DAIRY PRODUCTS,BIRD EGGS	1	No Quantity							312215			0
S3	2009	2009	2009	2	0	2	Export	764	Thailand	THA	490	Other Asia, nes									02	DAIRY PRODUCTS,BIRD EGGS	1	No Quantity							2847709			0
S3	2009	2009	2009	2	0	2	Export	764	Thailand	THA	504	Morocco	MAR								02	DAIRY PRODUCTS,BIRD EGGS	1	No Quantity							76			0
S3	2009	2009	2009	2	0	2	Export	764	Thailand	THA	508	Mozambique	MOZ								02	DAIRY PRODUCTS,BIRD EGGS	1	No Quantity							1049419			0
S3	2009	2009	2009	2	0	2	Export	764	Thailand	THA	512	Oman	OMN								02	DAIRY PRODUCTS,BIRD EGGS	1	No Quantity							44511			0
S3	2009	2009	2009	2	0	2	Export	764	Thailand	THA	516	Namibia	NAM								02	DAIRY PRODUCTS,BIRD EGGS	1	No Quantity							84136			0
S3	2009	2009	2009	2	0	2	Export	764	Thailand	THA	524	Nepal	NPL								02	DAIRY PRODUCTS,BIRD EGGS	1	No Quantity							4743			0
S3	2009	2009	2009	2	0	2	Export	764	Thailand	THA	528	Netherlands	NLD								02	DAIRY PRODUCTS,BIRD EGGS	1	No Quantity							255689			0
S3	2009	2009	2009	2	0	2	Export	764	Thailand	THA	540	New Caledonia	NCL								02	DAIRY PRODUCTS,BIRD EGGS	1	No Quantity							1093			0
S3	2009	2009	2009	2	0	2	Export	764	Thailand	THA	548	Vanuatu	VUT								02	DAIRY PRODUCTS,BIRD EGGS	1	No Quantity							814			0
S3	2009	2009	2009	2	0	2	Export	764	Thailand	THA	554	New Zealand	NZL								02	DAIRY PRODUCTS,BIRD EGGS	1	No Quantity							59529			0
S3	2009	2009	2009	2	0	2	Export	764	Thailand	THA	579	Norway	NOR								02	DAIRY PRODUCTS,BIRD EGGS	1	No Quantity							2600			0
S3	2009	2009	2009	2	0	2	Export	764	Thailand	THA	584	Marshall Isds	MHL								02	DAIRY PRODUCTS,BIRD EGGS	1	No Quantity							7815			0
S3	2009	2009	2009	2	0	2	Export	764	Thailand	THA	585	Palau	PLW								02	DAIRY PRODUCTS,BIRD EGGS	1	No Quantity							351			0
S3	2009	2009	2009	2	0	2	Export	764	Thailand	THA	586	Pakistan	PAK								02	DAIRY PRODUCTS,BIRD EGGS	1	No Quantity							119629			0
S3	2009	2009	2009	2	0	2	Export	764	Thailand	THA	598	Papua New Guinea	PNG								02	DAIRY PRODUCTS,BIRD EGGS	1	No Quantity							372			0
S3	2009	2009	2009	2	0	2	Export	764	Thailand	THA	608	Philippines	PHL								02	DAIRY PRODUCTS,BIRD EGGS	1	No Quantity							14420948			0
S3	2009	2009	2009	2	0	2	Export	764	Thailand	THA	634	Qatar	QAT								02	DAIRY PRODUCTS,BIRD EGGS	1	No Quantity							29474			0
S3	2009	2009	2009	2	0	2	Export	764	Thailand	THA	682	Saudi Arabia	SAU								02	DAIRY PRODUCTS,BIRD EGGS	1	No Quantity							294152			0
S3	2009	2009	2009	2	0	2	Export	764	Thailand	THA	690	Seychelles	SYC								02	DAIRY PRODUCTS,BIRD EGGS	1	No Quantity							6102			0
S3	2009	2009	2009	2	0	2	Export	764	Thailand	THA	694	Sierra Leone	SLE								02	DAIRY PRODUCTS,BIRD EGGS	1	No Quantity							21011			0
S3	2009	2009	2009	2	0	2	Export	764	Thailand	THA	699	India	IND								02	DAIRY PRODUCTS,BIRD EGGS	1	No Quantity							184301			0
S3	2009	2009	2009	2	0	2	Export	764	Thailand	THA	702	Singapore	SGP								02	DAIRY PRODUCTS,BIRD EGGS	1	No Quantity							24156335			0
S3	2009	2009	2009	2	0	2	Export	764	Thailand	THA	704	Viet Nam	VNM								02	DAIRY PRODUCTS,BIRD EGGS	1	No Quantity							6434255			0
S3	2009	2009	2009	2	0	2	Export	764	Thailand	THA	710	South Africa	ZAF								02	DAIRY PRODUCTS,BIRD EGGS	1	No Quantity							1719			0
S3	2009	2009	2009	2	0	2	Export	764	Thailand	THA	724	Spain	ESP								02	DAIRY PRODUCTS,BIRD EGGS	1	No Quantity							656			0
S3	2009	2009	2009	2	0	2	Export	764	Thailand	THA	736	Fmr Sudan	SDN								02	DAIRY PRODUCTS,BIRD EGGS	1	No Quantity							670			0
S3	2009	2009	2009	2	0	2	Export	764	Thailand	THA	740	Suriname	SUR								02	DAIRY PRODUCTS,BIRD EGGS	1	No Quantity							309979			0
S3	2009	2009	2009	2	0	2	Export	764	Thailand	THA	752	Sweden	SWE								02	DAIRY PRODUCTS,BIRD EGGS	1	No Quantity							54551			0
S3	2009	2009	2009	2	0	2	Export	764	Thailand	THA	757	Switzerland	CHE								02	DAIRY PRODUCTS,BIRD EGGS	1	No Quantity							57718			0
S3	2009	2009	2009	2	0	2	Export	764	Thailand	THA	768	Togo	TGO								02	DAIRY PRODUCTS,BIRD EGGS	1	No Quantity							5488			0
S3	2009	2009	2009	2	0	2	Export	764	Thailand	THA	780	Trinidad and Tobago	TTO								02	DAIRY PRODUCTS,BIRD EGGS	1	No Quantity							131105			0
S3	2009	2009	2009	2	0	2	Export	764	Thailand	THA	784	United Arab Emirates	ARE								02	DAIRY PRODUCTS,BIRD EGGS	1	No Quantity							183228			0
S3	2009	2009	2009	2	0	2	Export	764	Thailand	THA	792	Turkey	TUR								02	DAIRY PRODUCTS,BIRD EGGS	1	No Quantity							37			0
S3	2009	2009	2009	2	0	2	Export	764	Thailand	THA	818	Egypt	EGY								02	DAIRY PRODUCTS,BIRD EGGS	1	No Quantity							332363			0
S3	2009	2009	2009	2	0	2	Export	764	Thailand	THA	826	United Kingdom	GBR								02	DAIRY PRODUCTS,BIRD EGGS	1	No Quantity							3703			0
S3	2009	2009	2009	2	0	2	Export	764	Thailand	THA	842	USA	USA								02	DAIRY PRODUCTS,BIRD EGGS	1	No Quantity							1463867			0
S3	2009	2009	2009	2	0	2	Export	764	Thailand	THA	899	Areas, nes									02	DAIRY PRODUCTS,BIRD EGGS	1	No Quantity							12054			0
S3	2009	2009	2009	2	0	2	Export	768	Togo	TGO	0	World	WLD								02	DAIRY PRODUCTS,BIRD EGGS	1	No Quantity							10758339			0
S3	2009	2009	2009	2	0	2	Export	768	Togo	TGO	52	Barbados	BRB								02	DAIRY PRODUCTS,BIRD EGGS	1	No Quantity							2174			0
S3	2009	2009	2009	2	0	2	Export	768	Togo	TGO	204	Benin	BEN								02	DAIRY PRODUCTS,BIRD EGGS	1	No Quantity							5641703			0
S3	2009	2009	2009	2	0	2	Export	768	Togo	TGO	288	Ghana	GHA								02	DAIRY PRODUCTS,BIRD EGGS	1	No Quantity							1379180			0
S3	2009	2009	2009	2	0	2	Export	768	Togo	TGO	384	Côte d'Ivoire	CIV								02	DAIRY PRODUCTS,BIRD EGGS	1	No Quantity							48354			0
S3	2009	2009	2009	2	0	2	Export	768	Togo	TGO	430	Liberia	LBR								02	DAIRY PRODUCTS,BIRD EGGS	1	No Quantity							162042			0
S3	2009	2009	2009	2	0	2	Export	768	Togo	TGO	562	Niger	NER								02	DAIRY PRODUCTS,BIRD EGGS	1	No Quantity							669813			0
S3	2009	2009	2009	2	0	2	Export	768	Togo	TGO	566	Nigeria	NGA								02	DAIRY PRODUCTS,BIRD EGGS	1	No Quantity							153413			0
S3	2009	2009	2009	2	0	2	Export	768	Togo	TGO	694	Sierra Leone	SLE								02	DAIRY PRODUCTS,BIRD EGGS	1	No Quantity							51491			0
S3	2009	2009	2009	2	0	2	Export	768	Togo	TGO	838	Free Zones									02	DAIRY PRODUCTS,BIRD EGGS	1	No Quantity							33805			0
S3	2009	2009	2009	2	0	2	Export	768	Togo	TGO	854	Burkina Faso	BFA								02	DAIRY PRODUCTS,BIRD EGGS	1	No Quantity							2616364			0
S3	2009	2009	2009	2	0	2	Export	764	Thailand	THA	0	World	WLD								03	FISH,CRUSTACEANS,MOLLUSC	1	No Quantity							6190130970			0
S3	2009	2009	2009	2	0	2	Export	764	Thailand	THA	4	Afghanistan	AFG								03	FISH,CRUSTACEANS,MOLLUSC	1	No Quantity							8163			0
S3	2009	2009	2009	2	0	2	Export	764	Thailand	THA	8	Albania	ALB								03	FISH,CRUSTACEANS,MOLLUSC	1	No Quantity							972978			0
S3	2009	2009	2009	2	0	2	Export	764	Thailand	THA	12	Algeria	DZA								03	FISH,CRUSTACEANS,MOLLUSC	1	No Quantity							26678913			0
S3	2009	2009	2009	2	0	2	Export	764	Thailand	THA	16	American Samoa	ASM								03	FISH,CRUSTACEANS,MOLLUSC	1	No Quantity							12063044			0
S3	2009	2009	2009	2	0	2	Export	764	Thailand	THA	20	Andorra	AND								03	FISH,CRUSTACEANS,MOLLUSC	1	No Quantity							105020			0
S3	2009	2009	2009	2	0	2	Export	764	Thailand	THA	24	Angola	AGO								03	FISH,CRUSTACEANS,MOLLUSC	1	No Quantity							14428458			0
S3	2009	2009	2009	2	0	2	Export	764	Thailand	THA	28	Antigua and Barbuda	ATG								03	FISH,CRUSTACEANS,MOLLUSC	1	No Quantity							121635			0
S3	2009	2009	2009	2	0	2	Export	764	Thailand	THA	31	Azerbaijan	AZE								03	FISH,CRUSTACEANS,MOLLUSC	1	No Quantity							57572			0
S3	2009	2009	2009	2	0	2	Export	764	Thailand	THA	32	Argentina	ARG								03	FISH,CRUSTACEANS,MOLLUSC	1	No Quantity							18429795			0
S3	2009	2009	2009	2	0	2	Export	764	Thailand	THA	36	Australia	AUS								03	FISH,CRUSTACEANS,MOLLUSC	1	No Quantity							253845806			0
S3	2009	2009	2009	2	0	2	Export	764	Thailand	THA	40	Austria	AUT								03	FISH,CRUSTACEANS,MOLLUSC	1	No Quantity							2896559			0
S3	2009	2009	2009	2	0	2	Export	764	Thailand	THA	44	Bahamas	BHS								03	FISH,CRUSTACEANS,MOLLUSC	1	No Quantity							992726			0
S3	2009	2009	2009	2	0	2	Export	764	Thailand	THA	48	Bahrain	BHR								03	FISH,CRUSTACEANS,MOLLUSC	1	No Quantity							2798745			0
S3	2009	2009	2009	2	0	2	Export	764	Thailand	THA	50	Bangladesh	BGD								03	FISH,CRUSTACEANS,MOLLUSC	1	No Quantity							564079			0
S3	2009	2009	2009	2	0	2	Export	764	Thailand	THA	51	Armenia	ARM								03	FISH,CRUSTACEANS,MOLLUSC	1	No Quantity							2042			0
S3	2009	2009	2009	2	0	2	Export	764	Thailand	THA	52	Barbados	BRB								03	FISH,CRUSTACEANS,MOLLUSC	1	No Quantity							1742945			0
S3	2009	2009	2009	2	0	2	Export	764	Thailand	THA	56	Belgium	BEL								03	FISH,CRUSTACEANS,MOLLUSC	1	No Quantity							59377787			0
S3	2009	2009	2009	2	0	2	Export	764	Thailand	THA	60	Bermuda	BMU								03	FISH,CRUSTACEANS,MOLLUSC	1	No Quantity							162075			0
S3	2009	2009	2009	2	0	2	Export	764	Thailand	THA	64	Bhutan	BTN								03	FISH,CRUSTACEANS,MOLLUSC	1	No Quantity							2926			0
S3	2009	2009	2009	2	0	2	Export	764	Thailand	THA	68	Bolivia (Plurinational State of)	BOL								03	FISH,CRUSTACEANS,MOLLUSC	1	No Quantity							29496			0
S3	2009	2009	2009	2	0	2	Export	764	Thailand	THA	70	Bosnia Herzegovina	BIH								03	FISH,CRUSTACEANS,MOLLUSC	1	No Quantity							2562069			0
S3	2009	2009	2009	2	0	2	Export	764	Thailand	THA	76	Brazil	BRA								03	FISH,CRUSTACEANS,MOLLUSC	1	No Quantity							7863225			0
S3	2009	2009	2009	2	0	2	Export	764	Thailand	THA	84	Belize	BLZ								03	FISH,CRUSTACEANS,MOLLUSC	1	No Quantity							536313			0
S3	2009	2009	2009	2	0	2	Export	764	Thailand	THA	90	Solomon Isds	SLB								03	FISH,CRUSTACEANS,MOLLUSC	1	No Quantity							1163742			0
S3	2009	2009	2009	2	0	2	Export	764	Thailand	THA	92	Br. Virgin Isds	VGB								03	FISH,CRUSTACEANS,MOLLUSC	1	No Quantity							33020			0
S3	2009	2009	2009	2	0	2	Export	764	Thailand	THA	96	Brunei Darussalam	BRN								03	FISH,CRUSTACEANS,MOLLUSC	1	No Quantity							1134867			0
S3	2009	2009	2009	2	0	2	Export	764	Thailand	THA	100	Bulgaria	BGR								03	FISH,CRUSTACEANS,MOLLUSC	1	No Quantity							550631			0
S3	2009	2009	2009	2	0	2	Export	764	Thailand	THA	104	Myanmar	MMR								03	FISH,CRUSTACEANS,MOLLUSC	1	No Quantity							5214264			0
S3	2009	2009	2009	2	0	2	Export	764	Thailand	THA	108	Burundi	BDI								03	FISH,CRUSTACEANS,MOLLUSC	1	No Quantity							20132			0
S3	2009	2009	2009	2	0	2	Export	764	Thailand	THA	112	Belarus	BLR								03	FISH,CRUSTACEANS,MOLLUSC	1	No Quantity							63947			0
S3	2009	2009	2009	2	0	2	Export	764	Thailand	THA	116	Cambodia	KHM								03	FISH,CRUSTACEANS,MOLLUSC	1	No Quantity							4388839			0
S3	2009	2009	2009	2	0	2	Export	764	Thailand	THA	120	Cameroon	CMR								03	FISH,CRUSTACEANS,MOLLUSC	1	No Quantity							160082			0
S3	2009	2009	2009	2	0	2	Export	764	Thailand	THA	124	Canada	CAN								03	FISH,CRUSTACEANS,MOLLUSC	1	No Quantity							291864247			0
S3	2009	2009	2009	2	0	2	Export	764	Thailand	THA	136	Cayman Isds	CYM								03	FISH,CRUSTACEANS,MOLLUSC	1	No Quantity							27920			0
S3	2009	2009	2009	2	0	2	Export	764	Thailand	THA	144	Sri Lanka	LKA								03	FISH,CRUSTACEANS,MOLLUSC	1	No Quantity							31335576			0
S3	2009	2009	2009	2	0	2	Export	764	Thailand	THA	152	Chile	CHL								03	FISH,CRUSTACEANS,MOLLUSC	1	No Quantity							12476176			0
S3	2009	2009	2009	2	0	2	Export	764	Thailand	THA	156	China	CHN								03	FISH,CRUSTACEANS,MOLLUSC	1	No Quantity							95567144			0
S3	2009	2009	2009	2	0	2	Export	764	Thailand	THA	170	Colombia	COL								03	FISH,CRUSTACEANS,MOLLUSC	1	No Quantity							290804			0
S3	2009	2009	2009	2	0	2	Export	764	Thailand	THA	174	Comoros	COM								03	FISH,CRUSTACEANS,MOLLUSC	1	No Quantity							122			0
S3	2009	2009	2009	2	0	2	Export	764	Thailand	THA	175	Mayotte	MYT								03	FISH,CRUSTACEANS,MOLLUSC	1	No Quantity							37993			0
S3	2009	2009	2009	2	0	2	Export	764	Thailand	THA	178	Congo	COG								03	FISH,CRUSTACEANS,MOLLUSC	1	No Quantity							2299353			0
S3	2009	2009	2009	2	0	2	Export	764	Thailand	THA	184	Cook Isds	COK								03	FISH,CRUSTACEANS,MOLLUSC	1	No Quantity							4934			0
S3	2009	2009	2009	2	0	2	Export	764	Thailand	THA	188	Costa Rica	CRI								03	FISH,CRUSTACEANS,MOLLUSC	1	No Quantity							1996767			0
S3	2009	2009	2009	2	0	2	Export	764	Thailand	THA	191	Croatia	HRV								03	FISH,CRUSTACEANS,MOLLUSC	1	No Quantity							9995902			0
S3	2009	2009	2009	2	0	2	Export	764	Thailand	THA	192	Cuba	CUB								03	FISH,CRUSTACEANS,MOLLUSC	1	No Quantity							330935			0
S3	2009	2009	2009	2	0	2	Export	764	Thailand	THA	196	Cyprus	CYP								03	FISH,CRUSTACEANS,MOLLUSC	1	No Quantity							10642997			0
S3	2009	2009	2009	2	0	2	Export	764	Thailand	THA	203	Czechia	CZE								03	FISH,CRUSTACEANS,MOLLUSC	1	No Quantity							7206901			0
S3	2009	2009	2009	2	0	2	Export	764	Thailand	THA	204	Benin	BEN								03	FISH,CRUSTACEANS,MOLLUSC	1	No Quantity							459546			0
S3	2009	2009	2009	2	0	2	Export	764	Thailand	THA	208	Denmark	DNK								03	FISH,CRUSTACEANS,MOLLUSC	1	No Quantity							14946828			0
S3	2009	2009	2009	2	0	2	Export	764	Thailand	THA	212	Dominica	DMA								03	FISH,CRUSTACEANS,MOLLUSC	1	No Quantity							75342			0
S3	2009	2009	2009	2	0	2	Export	764	Thailand	THA	214	Dominican Rep.	DOM								03	FISH,CRUSTACEANS,MOLLUSC	1	No Quantity							10997137			0
S3	2009	2009	2009	2	0	2	Export	764	Thailand	THA	222	El Salvador	SLV								03	FISH,CRUSTACEANS,MOLLUSC	1	No Quantity							177522			0
S3	2009	2009	2009	2	0	2	Export	764	Thailand	THA	231	Ethiopia	ETH								03	FISH,CRUSTACEANS,MOLLUSC	1	No Quantity							319374			0
S3	2009	2009	2009	2	0	2	Export	764	Thailand	THA	233	Estonia	EST								03	FISH,CRUSTACEANS,MOLLUSC	1	No Quantity							4667679			0
S3	2009	2009	2009	2	0	2	Export	764	Thailand	THA	242	Fiji	FJI								03	FISH,CRUSTACEANS,MOLLUSC	1	No Quantity							2295187			0
S3	2009	2009	2009	2	0	2	Export	764	Thailand	THA	246	Finland	FIN								03	FISH,CRUSTACEANS,MOLLUSC	1	No Quantity							20421662			0
S3	2009	2009	2009	2	0	2	Export	764	Thailand	THA	251	France	FRA								03	FISH,CRUSTACEANS,MOLLUSC	1	No Quantity							104607605			0
S3	2009	2009	2009	2	0	2	Export	764	Thailand	THA	258	French Polynesia	PYF								03	FISH,CRUSTACEANS,MOLLUSC	1	No Quantity							3383293			0
S3	2009	2009	2009	2	0	2	Export	764	Thailand	THA	260	Fr. South Antarctic Terr.	ATF								03	FISH,CRUSTACEANS,MOLLUSC	1	No Quantity							8871			0
S3	2009	2009	2009	2	0	2	Export	764	Thailand	THA	262	Djibouti	DJI								03	FISH,CRUSTACEANS,MOLLUSC	1	No Quantity							1762487			0
S3	2009	2009	2009	2	0	2	Export	764	Thailand	THA	266	Gabon	GAB								03	FISH,CRUSTACEANS,MOLLUSC	1	No Quantity							188640			0
S3	2009	2009	2009	2	0	2	Export	764	Thailand	THA	268	Georgia	GEO								03	FISH,CRUSTACEANS,MOLLUSC	1	No Quantity							606931			0
S3	2009	2009	2009	2	0	2	Export	764	Thailand	THA	270	Gambia	GMB								03	FISH,CRUSTACEANS,MOLLUSC	1	No Quantity							36221			0
S3	2009	2009	2009	2	0	2	Export	764	Thailand	THA	276	Germany	DEU								03	FISH,CRUSTACEANS,MOLLUSC	1	No Quantity							126344080			0
S3	2009	2009	2009	2	0	2	Export	764	Thailand	THA	288	Ghana	GHA								03	FISH,CRUSTACEANS,MOLLUSC	1	No Quantity							3125654			0
S3	2009	2009	2009	2	0	2	Export	764	Thailand	THA	292	Gibraltar	GIB								03	FISH,CRUSTACEANS,MOLLUSC	1	No Quantity							99905			0
S3	2009	2009	2009	2	0	2	Export	764	Thailand	THA	296	Kiribati	KIR								03	FISH,CRUSTACEANS,MOLLUSC	1	No Quantity							300			0
S3	2009	2009	2009	2	0	2	Export	764	Thailand	THA	300	Greece	GRC								03	FISH,CRUSTACEANS,MOLLUSC	1	No Quantity							10396628			0
S3	2009	2009	2009	2	0	2	Export	764	Thailand	THA	308	Grenada	GRD								03	FISH,CRUSTACEANS,MOLLUSC	1	No Quantity							215250			0
S3	2009	2009	2009	2	0	2	Export	764	Thailand	THA	316	Guam	GUM								03	FISH,CRUSTACEANS,MOLLUSC	1	No Quantity							1567099			0
S3	2009	2009	2009	2	0	2	Export	764	Thailand	THA	320	Guatemala	GTM								03	FISH,CRUSTACEANS,MOLLUSC	1	No Quantity							2185486			0
S3	2009	2009	2009	2	0	2	Export	764	Thailand	THA	324	Guinea	GIN								03	FISH,CRUSTACEANS,MOLLUSC	1	No Quantity							63915			0
S3	2009	2009	2009	2	0	2	Export	764	Thailand	THA	328	Guyana	GUY								03	FISH,CRUSTACEANS,MOLLUSC	1	No Quantity							900756			0
S3	2009	2009	2009	2	0	2	Export	764	Thailand	THA	332	Haiti	HTI								03	FISH,CRUSTACEANS,MOLLUSC	1	No Quantity							314119			0
S3	2009	2009	2009	2	0	2	Export	764	Thailand	THA	340	Honduras	HND								03	FISH,CRUSTACEANS,MOLLUSC	1	No Quantity							1504899			0
S3	2009	2009	2009	2	0	2	Export	764	Thailand	THA	344	China, Hong Kong SAR	HKG								03	FISH,CRUSTACEANS,MOLLUSC	1	No Quantity							83624276			0
S3	2009	2009	2009	2	0	2	Export	764	Thailand	THA	348	Hungary	HUN								03	FISH,CRUSTACEANS,MOLLUSC	1	No Quantity							812941			0
S3	2009	2009	2009	2	0	2	Export	764	Thailand	THA	352	Iceland	ISL								03	FISH,CRUSTACEANS,MOLLUSC	1	No Quantity							624616			0
S3	2009	2009	2009	2	0	2	Export	764	Thailand	THA	360	Indonesia	IDN								03	FISH,CRUSTACEANS,MOLLUSC	1	No Quantity							9667654			0
S3	2009	2009	2009	2	0	2	Export	764	Thailand	THA	364	Iran	IRN								03	FISH,CRUSTACEANS,MOLLUSC	1	No Quantity							4369589			0
S3	2009	2009	2009	2	0	2	Export	764	Thailand	THA	368	Iraq	IRQ								03	FISH,CRUSTACEANS,MOLLUSC	1	No Quantity							455089			0
S3	2009	2009	2009	2	0	2	Export	764	Thailand	THA	372	Ireland	IRL								03	FISH,CRUSTACEANS,MOLLUSC	1	No Quantity							193116			0
S3	2009	2009	2009	2	0	2	Export	764	Thailand	THA	376	Israel	ISR								03	FISH,CRUSTACEANS,MOLLUSC	1	No Quantity							35349942			0
S3	2009	2009	2009	2	0	2	Export	764	Thailand	THA	381	Italy	ITA								03	FISH,CRUSTACEANS,MOLLUSC	1	No Quantity							184268037			0
S3	2009	2009	2009	2	0	2	Export	764	Thailand	THA	384	Côte d'Ivoire	CIV								03	FISH,CRUSTACEANS,MOLLUSC	1	No Quantity							76649			0
S3	2009	2009	2009	2	0	2	Export	764	Thailand	THA	388	Jamaica	JAM								03	FISH,CRUSTACEANS,MOLLUSC	1	No Quantity							8532559			0
S3	2009	2009	2009	2	0	2	Export	764	Thailand	THA	392	Japan	JPN								03	FISH,CRUSTACEANS,MOLLUSC	1	No Quantity							1239822602			0
S3	2009	2009	2009	2	0	2	Export	764	Thailand	THA	398	Kazakhstan	KAZ								03	FISH,CRUSTACEANS,MOLLUSC	1	No Quantity							279817			0
S3	2009	2009	2009	2	0	2	Export	764	Thailand	THA	400	Jordan	JOR								03	FISH,CRUSTACEANS,MOLLUSC	1	No Quantity							15539123			0
S3	2009	2009	2009	2	0	2	Export	764	Thailand	THA	404	Kenya	KEN								03	FISH,CRUSTACEANS,MOLLUSC	1	No Quantity							834770			0
S3	2009	2009	2009	2	0	2	Export	764	Thailand	THA	408	Dem. People's Rep. of Korea	PRK								03	FISH,CRUSTACEANS,MOLLUSC	1	No Quantity							582698			0
S3	2009	2009	2009	2	0	2	Export	764	Thailand	THA	410	Rep. of Korea	KOR								03	FISH,CRUSTACEANS,MOLLUSC	1	No Quantity							85346071			0
S3	2009	2009	2009	2	0	2	Export	764	Thailand	THA	414	Kuwait	KWT								03	FISH,CRUSTACEANS,MOLLUSC	1	No Quantity							16038288			0
S3	2009	2009	2009	2	0	2	Export	764	Thailand	THA	418	Lao People's Dem. Rep.	LAO								03	FISH,CRUSTACEANS,MOLLUSC	1	No Quantity							2500919			0
S3	2009	2009	2009	2	0	2	Export	764	Thailand	THA	422	Lebanon	LBN								03	FISH,CRUSTACEANS,MOLLUSC	1	No Quantity							15024651			0
S3	2009	2009	2009	2	0	2	Export	764	Thailand	THA	428	Latvia	LVA								03	FISH,CRUSTACEANS,MOLLUSC	1	No Quantity							605432			0
S3	2009	2009	2009	2	0	2	Export	764	Thailand	THA	430	Liberia	LBR								03	FISH,CRUSTACEANS,MOLLUSC	1	No Quantity							117368			0
S3	2009	2009	2009	2	0	2	Export	764	Thailand	THA	434	Libya	LBY								03	FISH,CRUSTACEANS,MOLLUSC	1	No Quantity							99050928			0
S3	2009	2009	2009	2	0	2	Export	764	Thailand	THA	440	Lithuania	LTU								03	FISH,CRUSTACEANS,MOLLUSC	1	No Quantity							1297451			0
S3	2009	2009	2009	2	0	2	Export	764	Thailand	THA	446	China, Macao SAR	MAC								03	FISH,CRUSTACEANS,MOLLUSC	1	No Quantity							940461			0
S3	2009	2009	2009	2	0	2	Export	764	Thailand	THA	450	Madagascar	MDG								03	FISH,CRUSTACEANS,MOLLUSC	1	No Quantity							81766			0
S3	2009	2009	2009	2	0	2	Export	764	Thailand	THA	454	Malawi	MWI								03	FISH,CRUSTACEANS,MOLLUSC	1	No Quantity							92423			0
S3	2009	2009	2009	2	0	2	Export	764	Thailand	THA	458	Malaysia	MYS								03	FISH,CRUSTACEANS,MOLLUSC	1	No Quantity							70619940			0
S3	2009	2009	2009	2	0	2	Export	764	Thailand	THA	462	Maldives	MDV								03	FISH,CRUSTACEANS,MOLLUSC	1	No Quantity							39173			0
S3	2009	2009	2009	2	0	2	Export	764	Thailand	THA	470	Malta	MLT								03	FISH,CRUSTACEANS,MOLLUSC	1	No Quantity							2766535			0
S3	2009	2009	2009	2	0	2	Export	764	Thailand	THA	480	Mauritius	MUS								03	FISH,CRUSTACEANS,MOLLUSC	1	No Quantity							3647645			0
S3	2009	2009	2009	2	0	2	Export	764	Thailand	THA	484	Mexico	MEX								03	FISH,CRUSTACEANS,MOLLUSC	1	No Quantity							12976122			0
S3	2009	2009	2009	2	0	2	Export	764	Thailand	THA	490	Other Asia, nes									03	FISH,CRUSTACEANS,MOLLUSC	1	No Quantity							69468861			0
S3	2009	2009	2009	2	0	2	Export	764	Thailand	THA	498	Rep. of Moldova	MDA								03	FISH,CRUSTACEANS,MOLLUSC	1	No Quantity							261033			0
S3	2009	2009	2009	2	0	2	Export	764	Thailand	THA	499	Montenegro	MNE								03	FISH,CRUSTACEANS,MOLLUSC	1	No Quantity							1239227			0
S3	2009	2009	2009	2	0	2	Export	764	Thailand	THA	504	Morocco	MAR								03	FISH,CRUSTACEANS,MOLLUSC	1	No Quantity							2750856			0
S3	2009	2009	2009	2	0	2	Export	764	Thailand	THA	508	Mozambique	MOZ								03	FISH,CRUSTACEANS,MOLLUSC	1	No Quantity							1590018			0
S3	2009	2009	2009	2	0	2	Export	764	Thailand	THA	512	Oman	OMN								03	FISH,CRUSTACEANS,MOLLUSC	1	No Quantity							1687053			0
S3	2009	2009	2009	2	0	2	Export	764	Thailand	THA	516	Namibia	NAM								03	FISH,CRUSTACEANS,MOLLUSC	1	No Quantity							1898497			0
S3	2009	2009	2009	2	0	2	Export	764	Thailand	THA	524	Nepal	NPL								03	FISH,CRUSTACEANS,MOLLUSC	1	No Quantity							260503			0
S3	2009	2009	2009	2	0	2	Export	764	Thailand	THA	528	Netherlands	NLD								03	FISH,CRUSTACEANS,MOLLUSC	1	No Quantity							58321247			0
S3	2009	2009	2009	2	0	2	Export	764	Thailand	THA	530	Neth. Antilles	ANT								03	FISH,CRUSTACEANS,MOLLUSC	1	No Quantity							397670			0
S3	2009	2009	2009	2	0	2	Export	764	Thailand	THA	533	Aruba	ABW								03	FISH,CRUSTACEANS,MOLLUSC	1	No Quantity							218904			0
S3	2009	2009	2009	2	0	2	Export	764	Thailand	THA	540	New Caledonia	NCL								03	FISH,CRUSTACEANS,MOLLUSC	1	No Quantity							481787			0
S3	2009	2009	2009	2	0	2	Export	764	Thailand	THA	548	Vanuatu	VUT								03	FISH,CRUSTACEANS,MOLLUSC	1	No Quantity							759296			0
S3	2009	2009	2009	2	0	2	Export	764	Thailand	THA	554	New Zealand	NZL								03	FISH,CRUSTACEANS,MOLLUSC	1	No Quantity							34321862			0
S3	2009	2009	2009	2	0	2	Export	764	Thailand	THA	558	Nicaragua	NIC								03	FISH,CRUSTACEANS,MOLLUSC	1	No Quantity							1655498			0
S3	2009	2009	2009	2	0	2	Export	764	Thailand	THA	566	Nigeria	NGA								03	FISH,CRUSTACEANS,MOLLUSC	1	No Quantity							1270979			0
S3	2009	2009	2009	2	0	2	Export	764	Thailand	THA	579	Norway	NOR								03	FISH,CRUSTACEANS,MOLLUSC	1	No Quantity							22139424			0
S3	2009	2009	2009	2	0	2	Export	764	Thailand	THA	580	N. Mariana Isds	MNP								03	FISH,CRUSTACEANS,MOLLUSC	1	No Quantity							224365			0
S3	2009	2009	2009	2	0	2	Export	764	Thailand	THA	583	FS Micronesia	FSM								03	FISH,CRUSTACEANS,MOLLUSC	1	No Quantity							836735			0
S3	2009	2009	2009	2	0	2	Export	764	Thailand	THA	584	Marshall Isds	MHL								03	FISH,CRUSTACEANS,MOLLUSC	1	No Quantity							620215			0
S3	2009	2009	2009	2	0	2	Export	764	Thailand	THA	585	Palau	PLW								03	FISH,CRUSTACEANS,MOLLUSC	1	No Quantity							217168			0
S3	2009	2009	2009	2	0	2	Export	764	Thailand	THA	586	Pakistan	PAK								03	FISH,CRUSTACEANS,MOLLUSC	1	No Quantity							384697			0
S3	2009	2009	2009	2	0	2	Export	764	Thailand	THA	591	Panama	PAN								03	FISH,CRUSTACEANS,MOLLUSC	1	No Quantity							5003052			0
S3	2009	2009	2009	2	0	2	Export	764	Thailand	THA	598	Papua New Guinea	PNG								03	FISH,CRUSTACEANS,MOLLUSC	1	No Quantity							5742034			0
S3	2009	2009	2009	2	0	2	Export	764	Thailand	THA	600	Paraguay	PRY								03	FISH,CRUSTACEANS,MOLLUSC	1	No Quantity							854846			0
S3	2009	2009	2009	2	0	2	Export	764	Thailand	THA	604	Peru	PER								03	FISH,CRUSTACEANS,MOLLUSC	1	No Quantity							29023			0
S3	2009	2009	2009	2	0	2	Export	764	Thailand	THA	608	Philippines	PHL								03	FISH,CRUSTACEANS,MOLLUSC	1	No Quantity							3402564			0
S3	2009	2009	2009	2	0	2	Export	764	Thailand	THA	616	Poland	POL								03	FISH,CRUSTACEANS,MOLLUSC	1	No Quantity							14707527			0
S3	2009	2009	2009	2	0	2	Export	764	Thailand	THA	620	Portugal	PRT								03	FISH,CRUSTACEANS,MOLLUSC	1	No Quantity							4041644			0
S3	2009	2009	2009	2	0	2	Export	764	Thailand	THA	634	Qatar	QAT								03	FISH,CRUSTACEANS,MOLLUSC	1	No Quantity							4824275			0
S3	2009	2009	2009	2	0	2	Export	764	Thailand	THA	642	Romania	ROU								03	FISH,CRUSTACEANS,MOLLUSC	1	No Quantity							9156463			0
S3	2009	2009	2009	2	0	2	Export	764	Thailand	THA	643	Russian Federation	RUS								03	FISH,CRUSTACEANS,MOLLUSC	1	No Quantity							33015770			0
S3	2009	2009	2009	2	0	2	Export	764	Thailand	THA	646	Rwanda	RWA								03	FISH,CRUSTACEANS,MOLLUSC	1	No Quantity							22997			0
S3	2009	2009	2009	2	0	2	Export	764	Thailand	THA	662	Saint Lucia	LCA								03	FISH,CRUSTACEANS,MOLLUSC	1	No Quantity							1520386			0
S3	2009	2009	2009	2	0	2	Export	764	Thailand	THA	670	Saint Vincent and the Grenadines	VCT								03	FISH,CRUSTACEANS,MOLLUSC	1	No Quantity							46193			0
S3	2009	2009	2009	2	0	2	Export	764	Thailand	THA	682	Saudi Arabia	SAU								03	FISH,CRUSTACEANS,MOLLUSC	1	No Quantity							61039305			0
S3	2009	2009	2009	2	0	2	Export	764	Thailand	THA	686	Senegal	SEN								03	FISH,CRUSTACEANS,MOLLUSC	1	No Quantity							150931			0
S3	2009	2009	2009	2	0	2	Export	764	Thailand	THA	688	Serbia	SRB								03	FISH,CRUSTACEANS,MOLLUSC	1	No Quantity							13004615			0
S3	2009	2009	2009	2	0	2	Export	764	Thailand	THA	690	Seychelles	SYC								03	FISH,CRUSTACEANS,MOLLUSC	1	No Quantity							45485			0
S3	2009	2009	2009	2	0	2	Export	764	Thailand	THA	694	Sierra Leone	SLE								03	FISH,CRUSTACEANS,MOLLUSC	1	No Quantity							93499			0
S3	2009	2009	2009	2	0	2	Export	764	Thailand	THA	699	India	IND								03	FISH,CRUSTACEANS,MOLLUSC	1	No Quantity							1231715			0
S3	2009	2009	2009	2	0	2	Export	764	Thailand	THA	702	Singapore	SGP								03	FISH,CRUSTACEANS,MOLLUSC	1	No Quantity							45593706			0
S3	2009	2009	2009	2	0	2	Export	764	Thailand	THA	703	Slovakia	SVK								03	FISH,CRUSTACEANS,MOLLUSC	1	No Quantity							1466365			0
S3	2009	2009	2009	2	0	2	Export	764	Thailand	THA	704	Viet Nam	VNM								03	FISH,CRUSTACEANS,MOLLUSC	1	No Quantity							38041599			0
S3	2009	2009	2009	2	0	2	Export	764	Thailand	THA	705	Slovenia	SVN								03	FISH,CRUSTACEANS,MOLLUSC	1	No Quantity							1165850			0
S3	2009	2009	2009	2	0	2	Export	764	Thailand	THA	706	Somalia	SOM								03	FISH,CRUSTACEANS,MOLLUSC	1	No Quantity							4634481			0
S3	2009	2009	2009	2	0	2	Export	764	Thailand	THA	710	South Africa	ZAF								03	FISH,CRUSTACEANS,MOLLUSC	1	No Quantity							117628572			0
S3	2009	2009	2009	2	0	2	Export	764	Thailand	THA	716	Zimbabwe	ZWE								03	FISH,CRUSTACEANS,MOLLUSC	1	No Quantity							230160			0
S3	2009	2009	2009	2	0	2	Export	764	Thailand	THA	724	Spain	ESP								03	FISH,CRUSTACEANS,MOLLUSC	1	No Quantity							86210179			0
S3	2009	2009	2009	2	0	2	Export	764	Thailand	THA	736	Fmr Sudan	SDN								03	FISH,CRUSTACEANS,MOLLUSC	1	No Quantity							2230901			0
S3	2009	2009	2009	2	0	2	Export	764	Thailand	THA	740	Suriname	SUR								03	FISH,CRUSTACEANS,MOLLUSC	1	No Quantity							2685784			0
S3	2009	2009	2009	2	0	2	Export	764	Thailand	THA	748	Swaziland	SWZ								03	FISH,CRUSTACEANS,MOLLUSC	1	No Quantity							52028			0
S3	2009	2009	2009	2	0	2	Export	764	Thailand	THA	752	Sweden	SWE								03	FISH,CRUSTACEANS,MOLLUSC	1	No Quantity							26669457			0
S3	2009	2009	2009	2	0	2	Export	764	Thailand	THA	757	Switzerland	CHE								03	FISH,CRUSTACEANS,MOLLUSC	1	No Quantity							23101199			0
S3	2009	2009	2009	2	0	2	Export	764	Thailand	THA	760	Syria	SYR								03	FISH,CRUSTACEANS,MOLLUSC	1	No Quantity							37005818			0
S3	2009	2009	2009	2	0	2	Export	764	Thailand	THA	768	Togo	TGO								03	FISH,CRUSTACEANS,MOLLUSC	1	No Quantity							193205			0
S3	2009	2009	2009	2	0	2	Export	764	Thailand	THA	776	Tonga	TON								03	FISH,CRUSTACEANS,MOLLUSC	1	No Quantity							47759			0
S3	2009	2009	2009	2	0	2	Export	764	Thailand	THA	780	Trinidad and Tobago	TTO								03	FISH,CRUSTACEANS,MOLLUSC	1	No Quantity							3526428			0
S3	2009	2009	2009	2	0	2	Export	764	Thailand	THA	784	United Arab Emirates	ARE								03	FISH,CRUSTACEANS,MOLLUSC	1	No Quantity							29497806			0
S3	2009	2009	2009	2	0	2	Export	764	Thailand	THA	788	Tunisia	TUN								03	FISH,CRUSTACEANS,MOLLUSC	1	No Quantity							15123406			0
S3	2009	2009	2009	2	0	2	Export	764	Thailand	THA	792	Turkey	TUR								03	FISH,CRUSTACEANS,MOLLUSC	1	No Quantity							1884341			0
S3	2009	2009	2009	2	0	2	Export	764	Thailand	THA	800	Uganda	UGA								03	FISH,CRUSTACEANS,MOLLUSC	1	No Quantity							112274			0
S3	2009	2009	2009	2	0	2	Export	764	Thailand	THA	804	Ukraine	UKR								03	FISH,CRUSTACEANS,MOLLUSC	1	No Quantity							2409389			0
S3	2009	2009	2009	2	0	2	Export	764	Thailand	THA	807	North Macedonia	MKD								03	FISH,CRUSTACEANS,MOLLUSC	1	No Quantity							2597198			0
S3	2009	2009	2009	2	0	2	Export	764	Thailand	THA	818	Egypt	EGY								03	FISH,CRUSTACEANS,MOLLUSC	1	No Quantity							108917040			0
S3	2009	2009	2009	2	0	2	Export	764	Thailand	THA	826	United Kingdom	GBR								03	FISH,CRUSTACEANS,MOLLUSC	1	No Quantity							188678238			0
S3	2009	2009	2009	2	0	2	Export	764	Thailand	THA	834	United Rep. of Tanzania	TZA								03	FISH,CRUSTACEANS,MOLLUSC	1	No Quantity							387522			0
S3	2009	2009	2009	2	0	2	Export	764	Thailand	THA	842	USA	USA								03	FISH,CRUSTACEANS,MOLLUSC	1	No Quantity							1975117484			0
S3	2009	2009	2009	2	0	2	Export	764	Thailand	THA	858	Uruguay	URY								03	FISH,CRUSTACEANS,MOLLUSC	1	No Quantity							1705636			0
S3	2009	2009	2009	2	0	2	Export	764	Thailand	THA	862	Venezuela	VEN								03	FISH,CRUSTACEANS,MOLLUSC	1	No Quantity							91608			0
S3	2009	2009	2009	2	0	2	Export	764	Thailand	THA	882	Samoa	WSM								03	FISH,CRUSTACEANS,MOLLUSC	1	No Quantity							244554			0
S3	2009	2009	2009	2	0	2	Export	764	Thailand	THA	887	Yemen	YEM								03	FISH,CRUSTACEANS,MOLLUSC	1	No Quantity							18099666			0
S3	2009	2009	2009	2	0	2	Export	764	Thailand	THA	899	Areas, nes									03	FISH,CRUSTACEANS,MOLLUSC	1	No Quantity							4942365			0
S3	2009	2009	2009	2	0	2	Export	768	Togo	TGO	0	World	WLD								03	FISH,CRUSTACEANS,MOLLUSC	1	No Quantity							2115887			0
S3	2009	2009	2009	2	0	2	Export	768	Togo	TGO	56	Belgium	BEL								03	FISH,CRUSTACEANS,MOLLUSC	1	No Quantity							22912			0
S3	2009	2009	2009	2	0	2	Export	768	Togo	TGO	116	Cambodia	KHM								03	FISH,CRUSTACEANS,MOLLUSC	1	No Quantity							2206			0
S3	2009	2009	2009	2	0	2	Export	768	Togo	TGO	120	Cameroon	CMR								03	FISH,CRUSTACEANS,MOLLUSC	1	No Quantity							17226			0
S3	2009	2009	2009	2	0	2	Export	768	Togo	TGO	156	China	CHN								03	FISH,CRUSTACEANS,MOLLUSC	1	No Quantity							20593			0
S3	2009	2009	2009	2	0	2	Export	768	Togo	TGO	204	Benin	BEN								03	FISH,CRUSTACEANS,MOLLUSC	1	No Quantity							80985			0
S3	2009	2009	2009	2	0	2	Export	768	Togo	TGO	251	France	FRA								03	FISH,CRUSTACEANS,MOLLUSC	1	No Quantity							22912			0
S3	2009	2009	2009	2	0	2	Export	768	Togo	TGO	288	Ghana	GHA								03	FISH,CRUSTACEANS,MOLLUSC	1	No Quantity							1778268			0
S3	2009	2009	2009	2	0	2	Export	768	Togo	TGO	324	Guinea	GIN								03	FISH,CRUSTACEANS,MOLLUSC	1	No Quantity							112565			0
S3	2009	2009	2009	2	0	2	Export	768	Togo	TGO	344	China, Hong Kong SAR	HKG								03	FISH,CRUSTACEANS,MOLLUSC	1	No Quantity							19829			0
S3	2009	2009	2009	2	0	2	Export	768	Togo	TGO	566	Nigeria	NGA								03	FISH,CRUSTACEANS,MOLLUSC	1	No Quantity							38393			0
S3	2009	2009	2009	2	0	2	Export	764	Thailand	THA	0	World	WLD								04	CEREALS,CEREAL PREPRTNS.	1	No Quantity							5755418249			0
S3	2009	2009	2009	2	0	2	Export	764	Thailand	THA	4	Afghanistan	AFG								04	CEREALS,CEREAL PREPRTNS.	1	No Quantity							9287			0
S3	2009	2009	2009	2	0	2	Export	764	Thailand	THA	8	Albania	ALB								04	CEREALS,CEREAL PREPRTNS.	1	No Quantity							76583			0
S3	2009	2009	2009	2	0	2	Export	764	Thailand	THA	12	Algeria	DZA								04	CEREALS,CEREAL PREPRTNS.	1	No Quantity							16394932			0
S3	2009	2009	2009	2	0	2	Export	764	Thailand	THA	16	American Samoa	ASM								04	CEREALS,CEREAL PREPRTNS.	1	No Quantity							24482			0
S3	2009	2009	2009	2	0	2	Export	764	Thailand	THA	24	Angola	AGO								04	CEREALS,CEREAL PREPRTNS.	1	No Quantity							45353756			0
S3	2009	2009	2009	2	0	2	Export	764	Thailand	THA	28	Antigua and Barbuda	ATG								04	CEREALS,CEREAL PREPRTNS.	1	No Quantity							459			0
S3	2009	2009	2009	2	0	2	Export	764	Thailand	THA	31	Azerbaijan	AZE								04	CEREALS,CEREAL PREPRTNS.	1	No Quantity							172522			0
S3	2009	2009	2009	2	0	2	Export	764	Thailand	THA	32	Argentina	ARG								04	CEREALS,CEREAL PREPRTNS.	1	No Quantity							43105			0
S3	2009	2009	2009	2	0	2	Export	764	Thailand	THA	36	Australia	AUS								04	CEREALS,CEREAL PREPRTNS.	1	No Quantity							122894375			0
S3	2009	2009	2009	2	0	2	Export	764	Thailand	THA	40	Austria	AUT								04	CEREALS,CEREAL PREPRTNS.	1	No Quantity							4298804			0
S3	2009	2009	2009	2	0	2	Export	764	Thailand	THA	44	Bahamas	BHS								04	CEREALS,CEREAL PREPRTNS.	1	No Quantity							76873			0
S3	2009	2009	2009	2	0	2	Export	764	Thailand	THA	48	Bahrain	BHR								04	CEREALS,CEREAL PREPRTNS.	1	No Quantity							8182040			0
S3	2009	2009	2009	2	0	2	Export	764	Thailand	THA	50	Bangladesh	BGD								04	CEREALS,CEREAL PREPRTNS.	1	No Quantity							1072656			0
S3	2009	2009	2009	2	0	2	Export	764	Thailand	THA	51	Armenia	ARM								04	CEREALS,CEREAL PREPRTNS.	1	No Quantity							192588			0
S3	2009	2009	2009	2	0	2	Export	764	Thailand	THA	52	Barbados	BRB								04	CEREALS,CEREAL PREPRTNS.	1	No Quantity							79254			0
S3	2009	2009	2009	2	0	2	Export	764	Thailand	THA	56	Belgium	BEL								04	CEREALS,CEREAL PREPRTNS.	1	No Quantity							56321750			0
S3	2009	2009	2009	2	0	2	Export	764	Thailand	THA	64	Bhutan	BTN								04	CEREALS,CEREAL PREPRTNS.	1	No Quantity							3741			0
S3	2009	2009	2009	2	0	2	Export	764	Thailand	THA	70	Bosnia Herzegovina	BIH								04	CEREALS,CEREAL PREPRTNS.	1	No Quantity							62			0
S3	2009	2009	2009	2	0	2	Export	764	Thailand	THA	72	Botswana	BWA								04	CEREALS,CEREAL PREPRTNS.	1	No Quantity							183286			0
S3	2009	2009	2009	2	0	2	Export	764	Thailand	THA	76	Brazil	BRA								04	CEREALS,CEREAL PREPRTNS.	1	No Quantity							288381			0
S3	2009	2009	2009	2	0	2	Export	764	Thailand	THA	84	Belize	BLZ								04	CEREALS,CEREAL PREPRTNS.	1	No Quantity							3055			0
S3	2009	2009	2009	2	0	2	Export	764	Thailand	THA	90	Solomon Isds	SLB								04	CEREALS,CEREAL PREPRTNS.	1	No Quantity							430606			0
S3	2009	2009	2009	2	0	2	Export	764	Thailand	THA	96	Brunei Darussalam	BRN								04	CEREALS,CEREAL PREPRTNS.	1	No Quantity							35678211			0
S3	2009	2009	2009	2	0	2	Export	764	Thailand	THA	100	Bulgaria	BGR								04	CEREALS,CEREAL PREPRTNS.	1	No Quantity							510975			0
S3	2009	2009	2009	2	0	2	Export	764	Thailand	THA	104	Myanmar	MMR								04	CEREALS,CEREAL PREPRTNS.	1	No Quantity							27791490			0
S3	2009	2009	2009	2	0	2	Export	764	Thailand	THA	112	Belarus	BLR								04	CEREALS,CEREAL PREPRTNS.	1	No Quantity							46611			0
S3	2009	2009	2009	2	0	2	Export	764	Thailand	THA	116	Cambodia	KHM								04	CEREALS,CEREAL PREPRTNS.	1	No Quantity							30299914			0
S3	2009	2009	2009	2	0	2	Export	764	Thailand	THA	120	Cameroon	CMR								04	CEREALS,CEREAL PREPRTNS.	1	No Quantity							83181479			0
S3	2009	2009	2009	2	0	2	Export	764	Thailand	THA	124	Canada	CAN								04	CEREALS,CEREAL PREPRTNS.	1	No Quantity							89075043			0
S3	2009	2009	2009	2	0	2	Export	764	Thailand	THA	132	Cabo Verde	CPV								04	CEREALS,CEREAL PREPRTNS.	1	No Quantity							4597338			0
S3	2009	2009	2009	2	0	2	Export	764	Thailand	THA	144	Sri Lanka	LKA								04	CEREALS,CEREAL PREPRTNS.	1	No Quantity							2185986			0
S3	2009	2009	2009	2	0	2	Export	764	Thailand	THA	152	Chile	CHL								04	CEREALS,CEREAL PREPRTNS.	1	No Quantity							153092			0
S3	2009	2009	2009	2	0	2	Export	764	Thailand	THA	156	China	CHN								04	CEREALS,CEREAL PREPRTNS.	1	No Quantity							226005470			0
S3	2009	2009	2009	2	0	2	Export	764	Thailand	THA	170	Colombia	COL								04	CEREALS,CEREAL PREPRTNS.	1	No Quantity							3447313			0
S3	2009	2009	2009	2	0	2	Export	764	Thailand	THA	174	Comoros	COM								04	CEREALS,CEREAL PREPRTNS.	1	No Quantity							768766			0
S3	2009	2009	2009	2	0	2	Export	764	Thailand	THA	175	Mayotte	MYT								04	CEREALS,CEREAL PREPRTNS.	1	No Quantity							13484542			0
S3	2009	2009	2009	2	0	2	Export	764	Thailand	THA	178	Congo	COG								04	CEREALS,CEREAL PREPRTNS.	1	No Quantity							24974267			0
S3	2009	2009	2009	2	0	2	Export	764	Thailand	THA	184	Cook Isds	COK								04	CEREALS,CEREAL PREPRTNS.	1	No Quantity							19320			0
S3	2009	2009	2009	2	0	2	Export	764	Thailand	THA	188	Costa Rica	CRI								04	CEREALS,CEREAL PREPRTNS.	1	No Quantity							15958			0
S3	2009	2009	2009	2	0	2	Export	764	Thailand	THA	191	Croatia	HRV								04	CEREALS,CEREAL PREPRTNS.	1	No Quantity							2690723			0
S3	2009	2009	2009	2	0	2	Export	764	Thailand	THA	196	Cyprus	CYP								04	CEREALS,CEREAL PREPRTNS.	1	No Quantity							1006447			0
S3	2009	2009	2009	2	0	2	Export	764	Thailand	THA	203	Czechia	CZE								04	CEREALS,CEREAL PREPRTNS.	1	No Quantity							6903432			0
S3	2009	2009	2009	2	0	2	Export	764	Thailand	THA	204	Benin	BEN								04	CEREALS,CEREAL PREPRTNS.	1	No Quantity							337327024			0
S3	2009	2009	2009	2	0	2	Export	764	Thailand	THA	208	Denmark	DNK								04	CEREALS,CEREAL PREPRTNS.	1	No Quantity							4210541			0
S3	2009	2009	2009	2	0	2	Export	764	Thailand	THA	214	Dominican Rep.	DOM								04	CEREALS,CEREAL PREPRTNS.	1	No Quantity							1560			0
S3	2009	2009	2009	2	0	2	Export	764	Thailand	THA	218	Ecuador	ECU								04	CEREALS,CEREAL PREPRTNS.	1	No Quantity							115			0
S3	2009	2009	2009	2	0	2	Export	764	Thailand	THA	222	El Salvador	SLV								04	CEREALS,CEREAL PREPRTNS.	1	No Quantity							3773			0
S3	2009	2009	2009	2	0	2	Export	764	Thailand	THA	226	Equatorial Guinea	GNQ								04	CEREALS,CEREAL PREPRTNS.	1	No Quantity							1876872			0
S3	2009	2009	2009	2	0	2	Export	764	Thailand	THA	231	Ethiopia	ETH								04	CEREALS,CEREAL PREPRTNS.	1	No Quantity							1381765			0
S3	2009	2009	2009	2	0	2	Export	764	Thailand	THA	233	Estonia	EST								04	CEREALS,CEREAL PREPRTNS.	1	No Quantity							40576			0
S3	2009	2009	2009	2	0	2	Export	764	Thailand	THA	242	Fiji	FJI								04	CEREALS,CEREAL PREPRTNS.	1	No Quantity							5112000			0
S3	2009	2009	2009	2	0	2	Export	764	Thailand	THA	246	Finland	FIN								04	CEREALS,CEREAL PREPRTNS.	1	No Quantity							1845881			0
S3	2009	2009	2009	2	0	2	Export	764	Thailand	THA	251	France	FRA								04	CEREALS,CEREAL PREPRTNS.	1	No Quantity							95404638			0
S3	2009	2009	2009	2	0	2	Export	764	Thailand	THA	258	French Polynesia	PYF								04	CEREALS,CEREAL PREPRTNS.	1	No Quantity							6402719			0
S3	2009	2009	2009	2	0	2	Export	764	Thailand	THA	262	Djibouti	DJI								04	CEREALS,CEREAL PREPRTNS.	1	No Quantity							6007285			0
S3	2009	2009	2009	2	0	2	Export	764	Thailand	THA	266	Gabon	GAB								04	CEREALS,CEREAL PREPRTNS.	1	No Quantity							29620046			0
S3	2009	2009	2009	2	0	2	Export	764	Thailand	THA	268	Georgia	GEO								04	CEREALS,CEREAL PREPRTNS.	1	No Quantity							9158542			0
S3	2009	2009	2009	2	0	2	Export	764	Thailand	THA	270	Gambia	GMB								04	CEREALS,CEREAL PREPRTNS.	1	No Quantity							7513929			0
S3	2009	2009	2009	2	0	2	Export	764	Thailand	THA	276	Germany	DEU								04	CEREALS,CEREAL PREPRTNS.	1	No Quantity							23646595			0
S3	2009	2009	2009	2	0	2	Export	764	Thailand	THA	288	Ghana	GHA								04	CEREALS,CEREAL PREPRTNS.	1	No Quantity							107799212			0
S3	2009	2009	2009	2	0	2	Export	764	Thailand	THA	296	Kiribati	KIR								04	CEREALS,CEREAL PREPRTNS.	1	No Quantity							27261			0
S3	2009	2009	2009	2	0	2	Export	764	Thailand	THA	300	Greece	GRC								04	CEREALS,CEREAL PREPRTNS.	1	No Quantity							1265810			0
S3	2009	2009	2009	2	0	2	Export	764	Thailand	THA	304	Greenland	GRL								04	CEREALS,CEREAL PREPRTNS.	1	No Quantity							18542			0
S3	2009	2009	2009	2	0	2	Export	764	Thailand	THA	316	Guam	GUM								04	CEREALS,CEREAL PREPRTNS.	1	No Quantity							4162389			0
S3	2009	2009	2009	2	0	2	Export	764	Thailand	THA	320	Guatemala	GTM								04	CEREALS,CEREAL PREPRTNS.	1	No Quantity							31752			0
S3	2009	2009	2009	2	0	2	Export	764	Thailand	THA	324	Guinea	GIN								04	CEREALS,CEREAL PREPRTNS.	1	No Quantity							9817523			0
S3	2009	2009	2009	2	0	2	Export	764	Thailand	THA	328	Guyana	GUY								04	CEREALS,CEREAL PREPRTNS.	1	No Quantity							35472			0
S3	2009	2009	2009	2	0	2	Export	764	Thailand	THA	332	Haiti	HTI								04	CEREALS,CEREAL PREPRTNS.	1	No Quantity							90653			0
S3	2009	2009	2009	2	0	2	Export	764	Thailand	THA	340	Honduras	HND								04	CEREALS,CEREAL PREPRTNS.	1	No Quantity							1122			0
S3	2009	2009	2009	2	0	2	Export	764	Thailand	THA	344	China, Hong Kong SAR	HKG								04	CEREALS,CEREAL PREPRTNS.	1	No Quantity							254338151			0
S3	2009	2009	2009	2	0	2	Export	764	Thailand	THA	348	Hungary	HUN								04	CEREALS,CEREAL PREPRTNS.	1	No Quantity							285186			0
S3	2009	2009	2009	2	0	2	Export	764	Thailand	THA	352	Iceland	ISL								04	CEREALS,CEREAL PREPRTNS.	1	No Quantity							712516			0
S3	2009	2009	2009	2	0	2	Export	764	Thailand	THA	360	Indonesia	IDN								04	CEREALS,CEREAL PREPRTNS.	1	No Quantity							121963479			0
S3	2009	2009	2009	2	0	2	Export	764	Thailand	THA	364	Iran	IRN								04	CEREALS,CEREAL PREPRTNS.	1	No Quantity							16056043			0
S3	2009	2009	2009	2	0	2	Export	764	Thailand	THA	368	Iraq	IRQ								04	CEREALS,CEREAL PREPRTNS.	1	No Quantity							122427521			0
S3	2009	2009	2009	2	0	2	Export	764	Thailand	THA	372	Ireland	IRL								04	CEREALS,CEREAL PREPRTNS.	1	No Quantity							2018060			0
S3	2009	2009	2009	2	0	2	Export	764	Thailand	THA	376	Israel	ISR								04	CEREALS,CEREAL PREPRTNS.	1	No Quantity							47277022			0
S3	2009	2009	2009	2	0	2	Export	764	Thailand	THA	381	Italy	ITA								04	CEREALS,CEREAL PREPRTNS.	1	No Quantity							22326782			0
S3	2009	2009	2009	2	0	2	Export	764	Thailand	THA	384	Côte d'Ivoire	CIV								04	CEREALS,CEREAL PREPRTNS.	1	No Quantity							303051042			0
S3	2009	2009	2009	2	0	2	Export	764	Thailand	THA	388	Jamaica	JAM								04	CEREALS,CEREAL PREPRTNS.	1	No Quantity							473185			0
S3	2009	2009	2009	2	0	2	Export	764	Thailand	THA	392	Japan	JPN								04	CEREALS,CEREAL PREPRTNS.	1	No Quantity							217857448			0
S3	2009	2009	2009	2	0	2	Export	764	Thailand	THA	400	Jordan	JOR								04	CEREALS,CEREAL PREPRTNS.	1	No Quantity							11395054			0
S3	2009	2009	2009	2	0	2	Export	764	Thailand	THA	404	Kenya	KEN								04	CEREALS,CEREAL PREPRTNS.	1	No Quantity							6618795			0
S3	2009	2009	2009	2	0	2	Export	764	Thailand	THA	408	Dem. People's Rep. of Korea	PRK								04	CEREALS,CEREAL PREPRTNS.	1	No Quantity							97359			0
S3	2009	2009	2009	2	0	2	Export	764	Thailand	THA	410	Rep. of Korea	KOR								04	CEREALS,CEREAL PREPRTNS.	1	No Quantity							17387591			0
S3	2009	2009	2009	2	0	2	Export	764	Thailand	THA	414	Kuwait	KWT								04	CEREALS,CEREAL PREPRTNS.	1	No Quantity							6633778			0
S3	2009	2009	2009	2	0	2	Export	764	Thailand	THA	417	Kyrgyzstan	KGZ								04	CEREALS,CEREAL PREPRTNS.	1	No Quantity							33266			0
S3	2009	2009	2009	2	0	2	Export	764	Thailand	THA	418	Lao People's Dem. Rep.	LAO								04	CEREALS,CEREAL PREPRTNS.	1	No Quantity							35680570			0
S3	2009	2009	2009	2	0	2	Export	764	Thailand	THA	422	Lebanon	LBN								04	CEREALS,CEREAL PREPRTNS.	1	No Quantity							4986485			0
S3	2009	2009	2009	2	0	2	Export	764	Thailand	THA	428	Latvia	LVA								04	CEREALS,CEREAL PREPRTNS.	1	No Quantity							29305			0
S3	2009	2009	2009	2	0	2	Export	764	Thailand	THA	430	Liberia	LBR								04	CEREALS,CEREAL PREPRTNS.	1	No Quantity							9719194			0
S3	2009	2009	2009	2	0	2	Export	764	Thailand	THA	434	Libya	LBY								04	CEREALS,CEREAL PREPRTNS.	1	No Quantity							408255			0
S3	2009	2009	2009	2	0	2	Export	764	Thailand	THA	440	Lithuania	LTU								04	CEREALS,CEREAL PREPRTNS.	1	No Quantity							782267			0
S3	2009	2009	2009	2	0	2	Export	764	Thailand	THA	446	China, Macao SAR	MAC								04	CEREALS,CEREAL PREPRTNS.	1	No Quantity							5482246			0
S3	2009	2009	2009	2	0	2	Export	764	Thailand	THA	450	Madagascar	MDG								04	CEREALS,CEREAL PREPRTNS.	1	No Quantity							121352			0
S3	2009	2009	2009	2	0	2	Export	764	Thailand	THA	458	Malaysia	MYS								04	CEREALS,CEREAL PREPRTNS.	1	No Quantity							213373060			0
S3	2009	2009	2009	2	0	2	Export	764	Thailand	THA	462	Maldives	MDV								04	CEREALS,CEREAL PREPRTNS.	1	No Quantity							851603			0
S3	2009	2009	2009	2	0	2	Export	764	Thailand	THA	466	Mali	MLI								04	CEREALS,CEREAL PREPRTNS.	1	No Quantity							5397781			0
S3	2009	2009	2009	2	0	2	Export	764	Thailand	THA	470	Malta	MLT								04	CEREALS,CEREAL PREPRTNS.	1	No Quantity							336366			0
S3	2009	2009	2009	2	0	2	Export	764	Thailand	THA	478	Mauritania	MRT								04	CEREALS,CEREAL PREPRTNS.	1	No Quantity							49493224			0
S3	2009	2009	2009	2	0	2	Export	764	Thailand	THA	480	Mauritius	MUS								04	CEREALS,CEREAL PREPRTNS.	1	No Quantity							10281120			0
S3	2009	2009	2009	2	0	2	Export	764	Thailand	THA	484	Mexico	MEX								04	CEREALS,CEREAL PREPRTNS.	1	No Quantity							319560			0
S3	2009	2009	2009	2	0	2	Export	764	Thailand	THA	490	Other Asia, nes									04	CEREALS,CEREAL PREPRTNS.	1	No Quantity							39567467			0
S3	2009	2009	2009	2	0	2	Export	764	Thailand	THA	496	Mongolia	MNG								04	CEREALS,CEREAL PREPRTNS.	1	No Quantity							155036			0
S3	2009	2009	2009	2	0	2	Export	764	Thailand	THA	498	Rep. of Moldova	MDA								04	CEREALS,CEREAL PREPRTNS.	1	No Quantity							56494			0
S3	2009	2009	2009	2	0	2	Export	764	Thailand	THA	504	Morocco	MAR								04	CEREALS,CEREAL PREPRTNS.	1	No Quantity							255765			0
S3	2009	2009	2009	2	0	2	Export	764	Thailand	THA	508	Mozambique	MOZ								04	CEREALS,CEREAL PREPRTNS.	1	No Quantity							82757102			0
S3	2009	2009	2009	2	0	2	Export	764	Thailand	THA	512	Oman	OMN								04	CEREALS,CEREAL PREPRTNS.	1	No Quantity							1875500			0
S3	2009	2009	2009	2	0	2	Export	764	Thailand	THA	516	Namibia	NAM								04	CEREALS,CEREAL PREPRTNS.	1	No Quantity							156181			0
S3	2009	2009	2009	2	0	2	Export	764	Thailand	THA	524	Nepal	NPL								04	CEREALS,CEREAL PREPRTNS.	1	No Quantity							24857			0
S3	2009	2009	2009	2	0	2	Export	764	Thailand	THA	528	Netherlands	NLD								04	CEREALS,CEREAL PREPRTNS.	1	No Quantity							53118414			0
S3	2009	2009	2009	2	0	2	Export	764	Thailand	THA	530	Neth. Antilles	ANT								04	CEREALS,CEREAL PREPRTNS.	1	No Quantity							208608			0
S3	2009	2009	2009	2	0	2	Export	764	Thailand	THA	533	Aruba	ABW								04	CEREALS,CEREAL PREPRTNS.	1	No Quantity							86807			0
S3	2009	2009	2009	2	0	2	Export	764	Thailand	THA	540	New Caledonia	NCL								04	CEREALS,CEREAL PREPRTNS.	1	No Quantity							4328745			0
S3	2009	2009	2009	2	0	2	Export	764	Thailand	THA	548	Vanuatu	VUT								04	CEREALS,CEREAL PREPRTNS.	1	No Quantity							167180			0
S3	2009	2009	2009	2	0	2	Export	764	Thailand	THA	554	New Zealand	NZL								04	CEREALS,CEREAL PREPRTNS.	1	No Quantity							18386951			0
S3	2009	2009	2009	2	0	2	Export	764	Thailand	THA	562	Niger	NER								04	CEREALS,CEREAL PREPRTNS.	1	No Quantity							5020770			0
S3	2009	2009	2009	2	0	2	Export	764	Thailand	THA	566	Nigeria	NGA								04	CEREALS,CEREAL PREPRTNS.	1	No Quantity							577394397			0
S3	2009	2009	2009	2	0	2	Export	764	Thailand	THA	579	Norway	NOR								04	CEREALS,CEREAL PREPRTNS.	1	No Quantity							10090422			0
S3	2009	2009	2009	2	0	2	Export	764	Thailand	THA	580	N. Mariana Isds	MNP								04	CEREALS,CEREAL PREPRTNS.	1	No Quantity							804394			0
S3	2009	2009	2009	2	0	2	Export	764	Thailand	THA	583	FS Micronesia	FSM								04	CEREALS,CEREAL PREPRTNS.	1	No Quantity							42900			0
S3	2009	2009	2009	2	0	2	Export	764	Thailand	THA	584	Marshall Isds	MHL								04	CEREALS,CEREAL PREPRTNS.	1	No Quantity							53000			0
S3	2009	2009	2009	2	0	2	Export	764	Thailand	THA	585	Palau	PLW								04	CEREALS,CEREAL PREPRTNS.	1	No Quantity							160979			0
S3	2009	2009	2009	2	0	2	Export	764	Thailand	THA	586	Pakistan	PAK								04	CEREALS,CEREAL PREPRTNS.	1	No Quantity							2312752			0
S3	2009	2009	2009	2	0	2	Export	764	Thailand	THA	591	Panama	PAN								04	CEREALS,CEREAL PREPRTNS.	1	No Quantity							12062			0
S3	2009	2009	2009	2	0	2	Export	764	Thailand	THA	598	Papua New Guinea	PNG								04	CEREALS,CEREAL PREPRTNS.	1	No Quantity							23261558			0
S3	2009	2009	2009	2	0	2	Export	764	Thailand	THA	604	Peru	PER								04	CEREALS,CEREAL PREPRTNS.	1	No Quantity							178709			0
S3	2009	2009	2009	2	0	2	Export	764	Thailand	THA	608	Philippines	PHL								04	CEREALS,CEREAL PREPRTNS.	1	No Quantity							105028144			0
S3	2009	2009	2009	2	0	2	Export	764	Thailand	THA	616	Poland	POL								04	CEREALS,CEREAL PREPRTNS.	1	No Quantity							2671076			0
S3	2009	2009	2009	2	0	2	Export	764	Thailand	THA	620	Portugal	PRT								04	CEREALS,CEREAL PREPRTNS.	1	No Quantity							5902184			0
S3	2009	2009	2009	2	0	2	Export	764	Thailand	THA	624	Guinea-Bissau	GNB								04	CEREALS,CEREAL PREPRTNS.	1	No Quantity							13707721			0
S3	2009	2009	2009	2	0	2	Export	764	Thailand	THA	626	Timor-Leste	TLS								04	CEREALS,CEREAL PREPRTNS.	1	No Quantity							212632			0
S3	2009	2009	2009	2	0	2	Export	764	Thailand	THA	634	Qatar	QAT								04	CEREALS,CEREAL PREPRTNS.	1	No Quantity							11320270			0
S3	2009	2009	2009	2	0	2	Export	764	Thailand	THA	642	Romania	ROU								04	CEREALS,CEREAL PREPRTNS.	1	No Quantity							309125			0
S3	2009	2009	2009	2	0	2	Export	764	Thailand	THA	643	Russian Federation	RUS								04	CEREALS,CEREAL PREPRTNS.	1	No Quantity							38394572			0
S3	2009	2009	2009	2	0	2	Export	764	Thailand	THA	654	Saint Helena	SHN								04	CEREALS,CEREAL PREPRTNS.	1	No Quantity							58737			0
S3	2009	2009	2009	2	0	2	Export	764	Thailand	THA	678	Sao Tome and Principe	STP								04	CEREALS,CEREAL PREPRTNS.	1	No Quantity							111685			0
S3	2009	2009	2009	2	0	2	Export	764	Thailand	THA	682	Saudi Arabia	SAU								04	CEREALS,CEREAL PREPRTNS.	1	No Quantity							134508766			0
S3	2009	2009	2009	2	0	2	Export	764	Thailand	THA	686	Senegal	SEN								04	CEREALS,CEREAL PREPRTNS.	1	No Quantity							165833580			0
S3	2009	2009	2009	2	0	2	Export	764	Thailand	THA	688	Serbia	SRB								04	CEREALS,CEREAL PREPRTNS.	1	No Quantity							162375			0
S3	2009	2009	2009	2	0	2	Export	764	Thailand	THA	690	Seychelles	SYC								04	CEREALS,CEREAL PREPRTNS.	1	No Quantity							78136			0
S3	2009	2009	2009	2	0	2	Export	764	Thailand	THA	694	Sierra Leone	SLE								04	CEREALS,CEREAL PREPRTNS.	1	No Quantity							10592353			0
S3	2009	2009	2009	2	0	2	Export	764	Thailand	THA	699	India	IND								04	CEREALS,CEREAL PREPRTNS.	1	No Quantity							1392690			0
S3	2009	2009	2009	2	0	2	Export	764	Thailand	THA	702	Singapore	SGP								04	CEREALS,CEREAL PREPRTNS.	1	No Quantity							165817805			0
S3	2009	2009	2009	2	0	2	Export	764	Thailand	THA	704	Viet Nam	VNM								04	CEREALS,CEREAL PREPRTNS.	1	No Quantity							113667524			0
S3	2009	2009	2009	2	0	2	Export	764	Thailand	THA	705	Slovenia	SVN								04	CEREALS,CEREAL PREPRTNS.	1	No Quantity							52400			0
S3	2009	2009	2009	2	0	2	Export	764	Thailand	THA	706	Somalia	SOM								04	CEREALS,CEREAL PREPRTNS.	1	No Quantity							2546146			0
S3	2009	2009	2009	2	0	2	Export	764	Thailand	THA	710	South Africa	ZAF								04	CEREALS,CEREAL PREPRTNS.	1	No Quantity							419091683			0
S3	2009	2009	2009	2	0	2	Export	764	Thailand	THA	716	Zimbabwe	ZWE								04	CEREALS,CEREAL PREPRTNS.	1	No Quantity							50601			0
S3	2009	2009	2009	2	0	2	Export	764	Thailand	THA	724	Spain	ESP								04	CEREALS,CEREAL PREPRTNS.	1	No Quantity							27407858			0
S3	2009	2009	2009	2	0	2	Export	764	Thailand	THA	736	Fmr Sudan	SDN								04	CEREALS,CEREAL PREPRTNS.	1	No Quantity							960521			0
S3	2009	2009	2009	2	0	2	Export	764	Thailand	THA	740	Suriname	SUR								04	CEREALS,CEREAL PREPRTNS.	1	No Quantity							186468			0
S3	2009	2009	2009	2	0	2	Export	764	Thailand	THA	748	Swaziland	SWZ								04	CEREALS,CEREAL PREPRTNS.	1	No Quantity							322527			0
S3	2009	2009	2009	2	0	2	Export	764	Thailand	THA	752	Sweden	SWE								04	CEREALS,CEREAL PREPRTNS.	1	No Quantity							14971184			0
S3	2009	2009	2009	2	0	2	Export	764	Thailand	THA	757	Switzerland	CHE								04	CEREALS,CEREAL PREPRTNS.	1	No Quantity							13265274			0
S3	2009	2009	2009	2	0	2	Export	764	Thailand	THA	760	Syria	SYR								04	CEREALS,CEREAL PREPRTNS.	1	No Quantity							6337390			0
S3	2009	2009	2009	2	0	2	Export	764	Thailand	THA	762	Tajikistan	TJK								04	CEREALS,CEREAL PREPRTNS.	1	No Quantity							30902			0
S3	2009	2009	2009	2	0	2	Export	764	Thailand	THA	768	Togo	TGO								04	CEREALS,CEREAL PREPRTNS.	1	No Quantity							31304722			0
S3	2009	2009	2009	2	0	2	Export	764	Thailand	THA	780	Trinidad and Tobago	TTO								04	CEREALS,CEREAL PREPRTNS.	1	No Quantity							410786			0
S3	2009	2009	2009	2	0	2	Export	764	Thailand	THA	784	United Arab Emirates	ARE								04	CEREALS,CEREAL PREPRTNS.	1	No Quantity							64340230			0
S3	2009	2009	2009	2	0	2	Export	764	Thailand	THA	788	Tunisia	TUN								04	CEREALS,CEREAL PREPRTNS.	1	No Quantity							3430562			0
S3	2009	2009	2009	2	0	2	Export	764	Thailand	THA	792	Turkey	TUR								04	CEREALS,CEREAL PREPRTNS.	1	No Quantity							12015266			0
S3	2009	2009	2009	2	0	2	Export	764	Thailand	THA	800	Uganda	UGA								04	CEREALS,CEREAL PREPRTNS.	1	No Quantity							117016			0
S3	2009	2009	2009	2	0	2	Export	764	Thailand	THA	804	Ukraine	UKR								04	CEREALS,CEREAL PREPRTNS.	1	No Quantity							3852528			0
S3	2009	2009	2009	2	0	2	Export	764	Thailand	THA	818	Egypt	EGY								04	CEREALS,CEREAL PREPRTNS.	1	No Quantity							1329182			0
S3	2009	2009	2009	2	0	2	Export	764	Thailand	THA	826	United Kingdom	GBR								04	CEREALS,CEREAL PREPRTNS.	1	No Quantity							65856921			0
S3	2009	2009	2009	2	0	2	Export	764	Thailand	THA	834	United Rep. of Tanzania	TZA								04	CEREALS,CEREAL PREPRTNS.	1	No Quantity							812771			0
S3	2009	2009	2009	2	0	2	Export	764	Thailand	THA	842	USA	USA								04	CEREALS,CEREAL PREPRTNS.	1	No Quantity							440452826			0
S3	2009	2009	2009	2	0	2	Export	764	Thailand	THA	854	Burkina Faso	BFA								04	CEREALS,CEREAL PREPRTNS.	1	No Quantity							805071			0
S3	2009	2009	2009	2	0	2	Export	764	Thailand	THA	860	Uzbekistan	UZB								04	CEREALS,CEREAL PREPRTNS.	1	No Quantity							89259			0
S3	2009	2009	2009	2	0	2	Export	764	Thailand	THA	862	Venezuela	VEN								04	CEREALS,CEREAL PREPRTNS.	1	No Quantity							61887			0
S3	2009	2009	2009	2	0	2	Export	764	Thailand	THA	882	Samoa	WSM								04	CEREALS,CEREAL PREPRTNS.	1	No Quantity							90347			0
S3	2009	2009	2009	2	0	2	Export	764	Thailand	THA	887	Yemen	YEM								04	CEREALS,CEREAL PREPRTNS.	1	No Quantity							102601267			0
S3	2009	2009	2009	2	0	2	Export	764	Thailand	THA	899	Areas, nes									04	CEREALS,CEREAL PREPRTNS.	1	No Quantity							2420992			0
S3	2009	2009	2009	2	0	2	Export	768	Togo	TGO	0	World	WLD								04	CEREALS,CEREAL PREPRTNS.	1	No Quantity							8351013			0
S3	2009	2009	2009	2	0	2	Export	768	Togo	TGO	178	Congo	COG								04	CEREALS,CEREAL PREPRTNS.	1	No Quantity							63511			0
S3	2009	2009	2009	2	0	2	Export	768	Togo	TGO	204	Benin	BEN								04	CEREALS,CEREAL PREPRTNS.	1	No Quantity							7147698			0
S3	2009	2009	2009	2	0	2	Export	768	Togo	TGO	226	Equatorial Guinea	GNQ								04	CEREALS,CEREAL PREPRTNS.	1	No Quantity							3181			0
S3	2009	2009	2009	2	0	2	Export	768	Togo	TGO	251	France	FRA								04	CEREALS,CEREAL PREPRTNS.	1	No Quantity							8023			0
S3	2009	2009	2009	2	0	2	Export	768	Togo	TGO	266	Gabon	GAB								04	CEREALS,CEREAL PREPRTNS.	1	No Quantity							10440			0
S3	2009	2009	2009	2	0	2	Export	768	Togo	TGO	288	Ghana	GHA								04	CEREALS,CEREAL PREPRTNS.	1	No Quantity							354223			0
S3	2009	2009	2009	2	0	2	Export	768	Togo	TGO	466	Mali	MLI								04	CEREALS,CEREAL PREPRTNS.	1	No Quantity							3307			0
S3	2009	2009	2009	2	0	2	Export	768	Togo	TGO	562	Niger	NER								04	CEREALS,CEREAL PREPRTNS.	1	No Quantity							391780			0
S3	2009	2009	2009	2	0	2	Export	768	Togo	TGO	566	Nigeria	NGA								04	CEREALS,CEREAL PREPRTNS.	1	No Quantity							17814			0
S3	2009	2009	2009	2	0	2	Export	768	Togo	TGO	608	Philippines	PHL								04	CEREALS,CEREAL PREPRTNS.	1	No Quantity							5147			0
S3	2009	2009	2009	2	0	2	Export	768	Togo	TGO	686	Senegal	SEN								04	CEREALS,CEREAL PREPRTNS.	1	No Quantity							8907			0
S3	2009	2009	2009	2	0	2	Export	768	Togo	TGO	854	Burkina Faso	BFA								04	CEREALS,CEREAL PREPRTNS.	1	No Quantity							336980			0
S3	2009	2009	2009	2	0	2	Export	764	Thailand	THA	0	World	WLD								05	VEGETABLES AND FRUIT	1	No Quantity							2868113560			0
S3	2009	2009	2009	2	0	2	Export	764	Thailand	THA	4	Afghanistan	AFG								05	VEGETABLES AND FRUIT	1	No Quantity							121353			0
S3	2009	2009	2009	2	0	2	Export	764	Thailand	THA	8	Albania	ALB								05	VEGETABLES AND FRUIT	1	No Quantity							50400			0
S3	2009	2009	2009	2	0	2	Export	764	Thailand	THA	12	Algeria	DZA								05	VEGETABLES AND FRUIT	1	No Quantity							4593971			0
S3	2009	2009	2009	2	0	2	Export	764	Thailand	THA	24	Angola	AGO								05	VEGETABLES AND FRUIT	1	No Quantity							839808			0
S3	2009	2009	2009	2	0	2	Export	764	Thailand	THA	28	Antigua and Barbuda	ATG								05	VEGETABLES AND FRUIT	1	No Quantity							61223			0
S3	2009	2009	2009	2	0	2	Export	764	Thailand	THA	31	Azerbaijan	AZE								05	VEGETABLES AND FRUIT	1	No Quantity							51640			0
S3	2009	2009	2009	2	0	2	Export	764	Thailand	THA	32	Argentina	ARG								05	VEGETABLES AND FRUIT	1	No Quantity							3542074			0
S3	2009	2009	2009	2	0	2	Export	764	Thailand	THA	36	Australia	AUS								05	VEGETABLES AND FRUIT	1	No Quantity							46214212			0
S3	2009	2009	2009	2	0	2	Export	764	Thailand	THA	40	Austria	AUT								05	VEGETABLES AND FRUIT	1	No Quantity							2287125			0
S3	2009	2009	2009	2	0	2	Export	764	Thailand	THA	44	Bahamas	BHS								05	VEGETABLES AND FRUIT	1	No Quantity							530512			0
S3	2009	2009	2009	2	0	2	Export	764	Thailand	THA	48	Bahrain	BHR								05	VEGETABLES AND FRUIT	1	No Quantity							3421261			0
S3	2009	2009	2009	2	0	2	Export	764	Thailand	THA	50	Bangladesh	BGD								05	VEGETABLES AND FRUIT	1	No Quantity							12672690			0
S3	2009	2009	2009	2	0	2	Export	764	Thailand	THA	51	Armenia	ARM								05	VEGETABLES AND FRUIT	1	No Quantity							22701			0
S3	2009	2009	2009	2	0	2	Export	764	Thailand	THA	52	Barbados	BRB								05	VEGETABLES AND FRUIT	1	No Quantity							271356			0
S3	2009	2009	2009	2	0	2	Export	764	Thailand	THA	56	Belgium	BEL								05	VEGETABLES AND FRUIT	1	No Quantity							14460841			0
S3	2009	2009	2009	2	0	2	Export	764	Thailand	THA	60	Bermuda	BMU								05	VEGETABLES AND FRUIT	1	No Quantity							7			0
S3	2009	2009	2009	2	0	2	Export	764	Thailand	THA	64	Bhutan	BTN								05	VEGETABLES AND FRUIT	1	No Quantity							32869			0
S3	2009	2009	2009	2	0	2	Export	764	Thailand	THA	68	Bolivia (Plurinational State of)	BOL								05	VEGETABLES AND FRUIT	1	No Quantity							42604			0
S3	2009	2009	2009	2	0	2	Export	764	Thailand	THA	70	Bosnia Herzegovina	BIH								05	VEGETABLES AND FRUIT	1	No Quantity							154193			0
S3	2009	2009	2009	2	0	2	Export	764	Thailand	THA	74	Bouvet Island	BVT								05	VEGETABLES AND FRUIT	1	No Quantity							334			0
S3	2009	2009	2009	2	0	2	Export	764	Thailand	THA	76	Brazil	BRA								05	VEGETABLES AND FRUIT	1	No Quantity							341518			0
S3	2009	2009	2009	2	0	2	Export	764	Thailand	THA	84	Belize	BLZ								05	VEGETABLES AND FRUIT	1	No Quantity							149538			0
S3	2009	2009	2009	2	0	2	Export	764	Thailand	THA	90	Solomon Isds	SLB								05	VEGETABLES AND FRUIT	1	No Quantity							600			0
S3	2009	2009	2009	2	0	2	Export	764	Thailand	THA	96	Brunei Darussalam	BRN								05	VEGETABLES AND FRUIT	1	No Quantity							3313969			0
S3	2009	2009	2009	2	0	2	Export	764	Thailand	THA	100	Bulgaria	BGR								05	VEGETABLES AND FRUIT	1	No Quantity							622321			0
S3	2009	2009	2009	2	0	2	Export	764	Thailand	THA	104	Myanmar	MMR								05	VEGETABLES AND FRUIT	1	No Quantity							15196033			0
S3	2009	2009	2009	2	0	2	Export	764	Thailand	THA	112	Belarus	BLR								05	VEGETABLES AND FRUIT	1	No Quantity							15540			0
S3	2009	2009	2009	2	0	2	Export	764	Thailand	THA	116	Cambodia	KHM								05	VEGETABLES AND FRUIT	1	No Quantity							16113061			0
S3	2009	2009	2009	2	0	2	Export	764	Thailand	THA	124	Canada	CAN								05	VEGETABLES AND FRUIT	1	No Quantity							60749262			0
S3	2009	2009	2009	2	0	2	Export	764	Thailand	THA	132	Cabo Verde	CPV								05	VEGETABLES AND FRUIT	1	No Quantity							1437			0
S3	2009	2009	2009	2	0	2	Export	764	Thailand	THA	136	Cayman Isds	CYM								05	VEGETABLES AND FRUIT	1	No Quantity							22112			0
S3	2009	2009	2009	2	0	2	Export	764	Thailand	THA	144	Sri Lanka	LKA								05	VEGETABLES AND FRUIT	1	No Quantity							3826696			0
S3	2009	2009	2009	2	0	2	Export	764	Thailand	THA	152	Chile	CHL								05	VEGETABLES AND FRUIT	1	No Quantity							3430034			0
S3	2009	2009	2009	2	0	2	Export	764	Thailand	THA	156	China	CHN								05	VEGETABLES AND FRUIT	1	No Quantity							804337618			0
S3	2009	2009	2009	2	0	2	Export	764	Thailand	THA	170	Colombia	COL								05	VEGETABLES AND FRUIT	1	No Quantity							947406			0
S3	2009	2009	2009	2	0	2	Export	764	Thailand	THA	174	Comoros	COM								05	VEGETABLES AND FRUIT	1	No Quantity							11954			0
S3	2009	2009	2009	2	0	2	Export	764	Thailand	THA	175	Mayotte	MYT								05	VEGETABLES AND FRUIT	1	No Quantity							55746			0
S3	2009	2009	2009	2	0	2	Export	764	Thailand	THA	178	Congo	COG								05	VEGETABLES AND FRUIT	1	No Quantity							27944			0
S3	2009	2009	2009	2	0	2	Export	764	Thailand	THA	188	Costa Rica	CRI								05	VEGETABLES AND FRUIT	1	No Quantity							868589			0
S3	2009	2009	2009	2	0	2	Export	764	Thailand	THA	191	Croatia	HRV								05	VEGETABLES AND FRUIT	1	No Quantity							982096			0
S3	2009	2009	2009	2	0	2	Export	764	Thailand	THA	192	Cuba	CUB								05	VEGETABLES AND FRUIT	1	No Quantity							79044			0
S3	2009	2009	2009	2	0	2	Export	764	Thailand	THA	196	Cyprus	CYP								05	VEGETABLES AND FRUIT	1	No Quantity							1394469			0
S3	2009	2009	2009	2	0	2	Export	764	Thailand	THA	203	Czechia	CZE								05	VEGETABLES AND FRUIT	1	No Quantity							1465353			0
S3	2009	2009	2009	2	0	2	Export	764	Thailand	THA	204	Benin	BEN								05	VEGETABLES AND FRUIT	1	No Quantity							787326			0
S3	2009	2009	2009	2	0	2	Export	764	Thailand	THA	208	Denmark	DNK								05	VEGETABLES AND FRUIT	1	No Quantity							11483438			0
S3	2009	2009	2009	2	0	2	Export	764	Thailand	THA	214	Dominican Rep.	DOM								05	VEGETABLES AND FRUIT	1	No Quantity							567770			0
S3	2009	2009	2009	2	0	2	Export	764	Thailand	THA	218	Ecuador	ECU								05	VEGETABLES AND FRUIT	1	No Quantity							226135			0
S3	2009	2009	2009	2	0	2	Export	764	Thailand	THA	222	El Salvador	SLV								05	VEGETABLES AND FRUIT	1	No Quantity							23801			0
S3	2009	2009	2009	2	0	2	Export	764	Thailand	THA	226	Equatorial Guinea	GNQ								05	VEGETABLES AND FRUIT	1	No Quantity							67434			0
S3	2009	2009	2009	2	0	2	Export	764	Thailand	THA	231	Ethiopia	ETH								05	VEGETABLES AND FRUIT	1	No Quantity							60481			0
S3	2009	2009	2009	2	0	2	Export	764	Thailand	THA	233	Estonia	EST								05	VEGETABLES AND FRUIT	1	No Quantity							6657422			0
S3	2009	2009	2009	2	0	2	Export	764	Thailand	THA	242	Fiji	FJI								05	VEGETABLES AND FRUIT	1	No Quantity							491361			0
S3	2009	2009	2009	2	0	2	Export	764	Thailand	THA	246	Finland	FIN								05	VEGETABLES AND FRUIT	1	No Quantity							7818644			0
S3	2009	2009	2009	2	0	2	Export	764	Thailand	THA	251	France	FRA								05	VEGETABLES AND FRUIT	1	No Quantity							39943977			0
S3	2009	2009	2009	2	0	2	Export	764	Thailand	THA	258	French Polynesia	PYF								05	VEGETABLES AND FRUIT	1	No Quantity							432485			0
S3	2009	2009	2009	2	0	2	Export	764	Thailand	THA	262	Djibouti	DJI								05	VEGETABLES AND FRUIT	1	No Quantity							188459			0
S3	2009	2009	2009	2	0	2	Export	764	Thailand	THA	266	Gabon	GAB								05	VEGETABLES AND FRUIT	1	No Quantity							19539			0
S3	2009	2009	2009	2	0	2	Export	764	Thailand	THA	268	Georgia	GEO								05	VEGETABLES AND FRUIT	1	No Quantity							394281			0
S3	2009	2009	2009	2	0	2	Export	764	Thailand	THA	270	Gambia	GMB								05	VEGETABLES AND FRUIT	1	No Quantity							33829			0
S3	2009	2009	2009	2	0	2	Export	764	Thailand	THA	276	Germany	DEU								05	VEGETABLES AND FRUIT	1	No Quantity							60688898			0
S3	2009	2009	2009	2	0	2	Export	764	Thailand	THA	288	Ghana	GHA								05	VEGETABLES AND FRUIT	1	No Quantity							545482			0
S3	2009	2009	2009	2	0	2	Export	764	Thailand	THA	296	Kiribati	KIR								05	VEGETABLES AND FRUIT	1	No Quantity							4980			0
S3	2009	2009	2009	2	0	2	Export	764	Thailand	THA	300	Greece	GRC								05	VEGETABLES AND FRUIT	1	No Quantity							3396369			0
S3	2009	2009	2009	2	0	2	Export	764	Thailand	THA	304	Greenland	GRL								05	VEGETABLES AND FRUIT	1	No Quantity							592			0
S3	2009	2009	2009	2	0	2	Export	764	Thailand	THA	316	Guam	GUM								05	VEGETABLES AND FRUIT	1	No Quantity							434058			0
S3	2009	2009	2009	2	0	2	Export	764	Thailand	THA	320	Guatemala	GTM								05	VEGETABLES AND FRUIT	1	No Quantity							338228			0
S3	2009	2009	2009	2	0	2	Export	764	Thailand	THA	324	Guinea	GIN								05	VEGETABLES AND FRUIT	1	No Quantity							24542			0
S3	2009	2009	2009	2	0	2	Export	764	Thailand	THA	328	Guyana	GUY								05	VEGETABLES AND FRUIT	1	No Quantity							111084			0
S3	2009	2009	2009	2	0	2	Export	764	Thailand	THA	332	Haiti	HTI								05	VEGETABLES AND FRUIT	1	No Quantity							29817			0
S3	2009	2009	2009	2	0	2	Export	764	Thailand	THA	340	Honduras	HND								05	VEGETABLES AND FRUIT	1	No Quantity							438703			0
S3	2009	2009	2009	2	0	2	Export	764	Thailand	THA	344	China, Hong Kong SAR	HKG								05	VEGETABLES AND FRUIT	1	No Quantity							131884331			0
S3	2009	2009	2009	2	0	2	Export	764	Thailand	THA	348	Hungary	HUN								05	VEGETABLES AND FRUIT	1	No Quantity							1466557			0
S3	2009	2009	2009	2	0	2	Export	764	Thailand	THA	352	Iceland	ISL								05	VEGETABLES AND FRUIT	1	No Quantity							331348			0
S3	2009	2009	2009	2	0	2	Export	764	Thailand	THA	360	Indonesia	IDN								05	VEGETABLES AND FRUIT	1	No Quantity							65992955			0
S3	2009	2009	2009	2	0	2	Export	764	Thailand	THA	364	Iran	IRN								05	VEGETABLES AND FRUIT	1	No Quantity							24385372			0
S3	2009	2009	2009	2	0	2	Export	764	Thailand	THA	368	Iraq	IRQ								05	VEGETABLES AND FRUIT	1	No Quantity							148802			0
S3	2009	2009	2009	2	0	2	Export	764	Thailand	THA	372	Ireland	IRL								05	VEGETABLES AND FRUIT	1	No Quantity							1525169			0
S3	2009	2009	2009	2	0	2	Export	764	Thailand	THA	376	Israel	ISR								05	VEGETABLES AND FRUIT	1	No Quantity							14421101			0
S3	2009	2009	2009	2	0	2	Export	764	Thailand	THA	381	Italy	ITA								05	VEGETABLES AND FRUIT	1	No Quantity							24878284			0
S3	2009	2009	2009	2	0	2	Export	764	Thailand	THA	384	Côte d'Ivoire	CIV								05	VEGETABLES AND FRUIT	1	No Quantity							584			0
S3	2009	2009	2009	2	0	2	Export	764	Thailand	THA	388	Jamaica	JAM								05	VEGETABLES AND FRUIT	1	No Quantity							1031655			0
S3	2009	2009	2009	2	0	2	Export	764	Thailand	THA	392	Japan	JPN								05	VEGETABLES AND FRUIT	1	No Quantity							237290400			0
S3	2009	2009	2009	2	0	2	Export	764	Thailand	THA	398	Kazakhstan	KAZ								05	VEGETABLES AND FRUIT	1	No Quantity							273615			0
S3	2009	2009	2009	2	0	2	Export	764	Thailand	THA	400	Jordan	JOR								05	VEGETABLES AND FRUIT	1	No Quantity							3528913			0
S3	2009	2009	2009	2	0	2	Export	764	Thailand	THA	404	Kenya	KEN								05	VEGETABLES AND FRUIT	1	No Quantity							57526			0
S3	2009	2009	2009	2	0	2	Export	764	Thailand	THA	408	Dem. People's Rep. of Korea	PRK								05	VEGETABLES AND FRUIT	1	No Quantity							125172			0
S3	2009	2009	2009	2	0	2	Export	764	Thailand	THA	410	Rep. of Korea	KOR								05	VEGETABLES AND FRUIT	1	No Quantity							38779868			0
S3	2009	2009	2009	2	0	2	Export	764	Thailand	THA	414	Kuwait	KWT								05	VEGETABLES AND FRUIT	1	No Quantity							5206211			0
S3	2009	2009	2009	2	0	2	Export	764	Thailand	THA	418	Lao People's Dem. Rep.	LAO								05	VEGETABLES AND FRUIT	1	No Quantity							14411854			0
S3	2009	2009	2009	2	0	2	Export	764	Thailand	THA	422	Lebanon	LBN								05	VEGETABLES AND FRUIT	1	No Quantity							8974088			0
S3	2009	2009	2009	2	0	2	Export	764	Thailand	THA	428	Latvia	LVA								05	VEGETABLES AND FRUIT	1	No Quantity							532539			0
S3	2009	2009	2009	2	0	2	Export	764	Thailand	THA	430	Liberia	LBR								05	VEGETABLES AND FRUIT	1	No Quantity							10339			0
S3	2009	2009	2009	2	0	2	Export	764	Thailand	THA	434	Libya	LBY								05	VEGETABLES AND FRUIT	1	No Quantity							4823934			0
S3	2009	2009	2009	2	0	2	Export	764	Thailand	THA	440	Lithuania	LTU								05	VEGETABLES AND FRUIT	1	No Quantity							1310741			0
S3	2009	2009	2009	2	0	2	Export	764	Thailand	THA	442	Luxembourg	LUX								05	VEGETABLES AND FRUIT	1	No Quantity							19294			0
S3	2009	2009	2009	2	0	2	Export	764	Thailand	THA	446	China, Macao SAR	MAC								05	VEGETABLES AND FRUIT	1	No Quantity							218125			0
S3	2009	2009	2009	2	0	2	Export	764	Thailand	THA	450	Madagascar	MDG								05	VEGETABLES AND FRUIT	1	No Quantity							94666			0
S3	2009	2009	2009	2	0	2	Export	764	Thailand	THA	458	Malaysia	MYS								05	VEGETABLES AND FRUIT	1	No Quantity							37778360			0
S3	2009	2009	2009	2	0	2	Export	764	Thailand	THA	462	Maldives	MDV								05	VEGETABLES AND FRUIT	1	No Quantity							3161165			0
S3	2009	2009	2009	2	0	2	Export	764	Thailand	THA	470	Malta	MLT								05	VEGETABLES AND FRUIT	1	No Quantity							139651			0
S3	2009	2009	2009	2	0	2	Export	764	Thailand	THA	478	Mauritania	MRT								05	VEGETABLES AND FRUIT	1	No Quantity							379697			0
S3	2009	2009	2009	2	0	2	Export	764	Thailand	THA	480	Mauritius	MUS								05	VEGETABLES AND FRUIT	1	No Quantity							1814694			0
S3	2009	2009	2009	2	0	2	Export	764	Thailand	THA	484	Mexico	MEX								05	VEGETABLES AND FRUIT	1	No Quantity							3834722			0
S3	2009	2009	2009	2	0	2	Export	764	Thailand	THA	490	Other Asia, nes									05	VEGETABLES AND FRUIT	1	No Quantity							45247210			0
S3	2009	2009	2009	2	0	2	Export	764	Thailand	THA	496	Mongolia	MNG								05	VEGETABLES AND FRUIT	1	No Quantity							106660			0
S3	2009	2009	2009	2	0	2	Export	764	Thailand	THA	498	Rep. of Moldova	MDA								05	VEGETABLES AND FRUIT	1	No Quantity							24502			0
S3	2009	2009	2009	2	0	2	Export	764	Thailand	THA	499	Montenegro	MNE								05	VEGETABLES AND FRUIT	1	No Quantity							50341			0
S3	2009	2009	2009	2	0	2	Export	764	Thailand	THA	500	Montserrat	MSR								05	VEGETABLES AND FRUIT	1	No Quantity							16056			0
S3	2009	2009	2009	2	0	2	Export	764	Thailand	THA	504	Morocco	MAR								05	VEGETABLES AND FRUIT	1	No Quantity							1059760			0
S3	2009	2009	2009	2	0	2	Export	764	Thailand	THA	508	Mozambique	MOZ								05	VEGETABLES AND FRUIT	1	No Quantity							36425			0
S3	2009	2009	2009	2	0	2	Export	764	Thailand	THA	512	Oman	OMN								05	VEGETABLES AND FRUIT	1	No Quantity							1185493			0
S3	2009	2009	2009	2	0	2	Export	764	Thailand	THA	524	Nepal	NPL								05	VEGETABLES AND FRUIT	1	No Quantity							7460701			0
S3	2009	2009	2009	2	0	2	Export	764	Thailand	THA	528	Netherlands	NLD								05	VEGETABLES AND FRUIT	1	No Quantity							141155527			0
S3	2009	2009	2009	2	0	2	Export	764	Thailand	THA	530	Neth. Antilles	ANT								05	VEGETABLES AND FRUIT	1	No Quantity							351180			0
S3	2009	2009	2009	2	0	2	Export	764	Thailand	THA	533	Aruba	ABW								05	VEGETABLES AND FRUIT	1	No Quantity							72471			0
S3	2009	2009	2009	2	0	2	Export	764	Thailand	THA	540	New Caledonia	NCL								05	VEGETABLES AND FRUIT	1	No Quantity							485183			0
S3	2009	2009	2009	2	0	2	Export	764	Thailand	THA	548	Vanuatu	VUT								05	VEGETABLES AND FRUIT	1	No Quantity							1347			0
S3	2009	2009	2009	2	0	2	Export	764	Thailand	THA	554	New Zealand	NZL								05	VEGETABLES AND FRUIT	1	No Quantity							9206779			0
S3	2009	2009	2009	2	0	2	Export	764	Thailand	THA	558	Nicaragua	NIC								05	VEGETABLES AND FRUIT	1	No Quantity							428			0
S3	2009	2009	2009	2	0	2	Export	764	Thailand	THA	562	Niger	NER								05	VEGETABLES AND FRUIT	1	No Quantity							26851			0
S3	2009	2009	2009	2	0	2	Export	764	Thailand	THA	566	Nigeria	NGA								05	VEGETABLES AND FRUIT	1	No Quantity							1180159			0
S3	2009	2009	2009	2	0	2	Export	764	Thailand	THA	570	Niue	NIU								05	VEGETABLES AND FRUIT	1	No Quantity							2610			0
S3	2009	2009	2009	2	0	2	Export	764	Thailand	THA	579	Norway	NOR								05	VEGETABLES AND FRUIT	1	No Quantity							11689646			0
S3	2009	2009	2009	2	0	2	Export	764	Thailand	THA	580	N. Mariana Isds	MNP								05	VEGETABLES AND FRUIT	1	No Quantity							9934			0
S3	2009	2009	2009	2	0	2	Export	764	Thailand	THA	583	FS Micronesia	FSM								05	VEGETABLES AND FRUIT	1	No Quantity							13822			0
S3	2009	2009	2009	2	0	2	Export	764	Thailand	THA	584	Marshall Isds	MHL								05	VEGETABLES AND FRUIT	1	No Quantity							1340			0
S3	2009	2009	2009	2	0	2	Export	764	Thailand	THA	585	Palau	PLW								05	VEGETABLES AND FRUIT	1	No Quantity							9923			0
S3	2009	2009	2009	2	0	2	Export	764	Thailand	THA	586	Pakistan	PAK								05	VEGETABLES AND FRUIT	1	No Quantity							10898623			0
S3	2009	2009	2009	2	0	2	Export	764	Thailand	THA	591	Panama	PAN								05	VEGETABLES AND FRUIT	1	No Quantity							244893			0
S3	2009	2009	2009	2	0	2	Export	764	Thailand	THA	598	Papua New Guinea	PNG								05	VEGETABLES AND FRUIT	1	No Quantity							206849			0
S3	2009	2009	2009	2	0	2	Export	764	Thailand	THA	600	Paraguay	PRY								05	VEGETABLES AND FRUIT	1	No Quantity							246			0
S3	2009	2009	2009	2	0	2	Export	764	Thailand	THA	604	Peru	PER								05	VEGETABLES AND FRUIT	1	No Quantity							56921			0
S3	2009	2009	2009	2	0	2	Export	764	Thailand	THA	608	Philippines	PHL								05	VEGETABLES AND FRUIT	1	No Quantity							17352007			0
S3	2009	2009	2009	2	0	2	Export	764	Thailand	THA	616	Poland	POL								05	VEGETABLES AND FRUIT	1	No Quantity							11713276			0
S3	2009	2009	2009	2	0	2	Export	764	Thailand	THA	620	Portugal	PRT								05	VEGETABLES AND FRUIT	1	No Quantity							5972663			0
S3	2009	2009	2009	2	0	2	Export	764	Thailand	THA	624	Guinea-Bissau	GNB								05	VEGETABLES AND FRUIT	1	No Quantity							37006			0
S3	2009	2009	2009	2	0	2	Export	764	Thailand	THA	634	Qatar	QAT								05	VEGETABLES AND FRUIT	1	No Quantity							2994868			0
S3	2009	2009	2009	2	0	2	Export	764	Thailand	THA	642	Romania	ROU								05	VEGETABLES AND FRUIT	1	No Quantity							1179439			0
S3	2009	2009	2009	2	0	2	Export	764	Thailand	THA	643	Russian Federation	RUS								05	VEGETABLES AND FRUIT	1	No Quantity							29596284			0
S3	2009	2009	2009	2	0	2	Export	764	Thailand	THA	670	Saint Vincent and the Grenadines	VCT								05	VEGETABLES AND FRUIT	1	No Quantity							2684			0
S3	2009	2009	2009	2	0	2	Export	764	Thailand	THA	678	Sao Tome and Principe	STP								05	VEGETABLES AND FRUIT	1	No Quantity							27552			0
S3	2009	2009	2009	2	0	2	Export	764	Thailand	THA	682	Saudi Arabia	SAU								05	VEGETABLES AND FRUIT	1	No Quantity							20875704			0
S3	2009	2009	2009	2	0	2	Export	764	Thailand	THA	686	Senegal	SEN								05	VEGETABLES AND FRUIT	1	No Quantity							1008481			0
S3	2009	2009	2009	2	0	2	Export	764	Thailand	THA	688	Serbia	SRB								05	VEGETABLES AND FRUIT	1	No Quantity							193391			0
S3	2009	2009	2009	2	0	2	Export	764	Thailand	THA	690	Seychelles	SYC								05	VEGETABLES AND FRUIT	1	No Quantity							81064			0
S3	2009	2009	2009	2	0	2	Export	764	Thailand	THA	699	India	IND								05	VEGETABLES AND FRUIT	1	No Quantity							25939565			0
S3	2009	2009	2009	2	0	2	Export	764	Thailand	THA	702	Singapore	SGP								05	VEGETABLES AND FRUIT	1	No Quantity							31986417			0
S3	2009	2009	2009	2	0	2	Export	764	Thailand	THA	703	Slovakia	SVK								05	VEGETABLES AND FRUIT	1	No Quantity							1007726			0
S3	2009	2009	2009	2	0	2	Export	764	Thailand	THA	704	Viet Nam	VNM								05	VEGETABLES AND FRUIT	1	No Quantity							22549066			0
S3	2009	2009	2009	2	0	2	Export	764	Thailand	THA	705	Slovenia	SVN								05	VEGETABLES AND FRUIT	1	No Quantity							1250800			0
S3	2009	2009	2009	2	0	2	Export	764	Thailand	THA	706	Somalia	SOM								05	VEGETABLES AND FRUIT	1	No Quantity							107540			0
S3	2009	2009	2009	2	0	2	Export	764	Thailand	THA	710	South Africa	ZAF								05	VEGETABLES AND FRUIT	1	No Quantity							4951500			0
S3	2009	2009	2009	2	0	2	Export	764	Thailand	THA	716	Zimbabwe	ZWE								05	VEGETABLES AND FRUIT	1	No Quantity							12			0
S3	2009	2009	2009	2	0	2	Export	764	Thailand	THA	724	Spain	ESP								05	VEGETABLES AND FRUIT	1	No Quantity							24684325			0
S3	2009	2009	2009	2	0	2	Export	764	Thailand	THA	736	Fmr Sudan	SDN								05	VEGETABLES AND FRUIT	1	No Quantity							1084703			0
S3	2009	2009	2009	2	0	2	Export	764	Thailand	THA	740	Suriname	SUR								05	VEGETABLES AND FRUIT	1	No Quantity							542473			0
S3	2009	2009	2009	2	0	2	Export	764	Thailand	THA	748	Swaziland	SWZ								05	VEGETABLES AND FRUIT	1	No Quantity							305668			0
S3	2009	2009	2009	2	0	2	Export	764	Thailand	THA	752	Sweden	SWE								05	VEGETABLES AND FRUIT	1	No Quantity							17850228			0
S3	2009	2009	2009	2	0	2	Export	764	Thailand	THA	757	Switzerland	CHE								05	VEGETABLES AND FRUIT	1	No Quantity							12397780			0
S3	2009	2009	2009	2	0	2	Export	764	Thailand	THA	760	Syria	SYR								05	VEGETABLES AND FRUIT	1	No Quantity							2660430			0
S3	2009	2009	2009	2	0	2	Export	764	Thailand	THA	768	Togo	TGO								05	VEGETABLES AND FRUIT	1	No Quantity							113283			0
S3	2009	2009	2009	2	0	2	Export	764	Thailand	THA	776	Tonga	TON								05	VEGETABLES AND FRUIT	1	No Quantity							27024			0
S3	2009	2009	2009	2	0	2	Export	764	Thailand	THA	780	Trinidad and Tobago	TTO								05	VEGETABLES AND FRUIT	1	No Quantity							1030761			0
S3	2009	2009	2009	2	0	2	Export	764	Thailand	THA	784	United Arab Emirates	ARE								05	VEGETABLES AND FRUIT	1	No Quantity							34965648			0
S3	2009	2009	2009	2	0	2	Export	764	Thailand	THA	788	Tunisia	TUN								05	VEGETABLES AND FRUIT	1	No Quantity							1060898			0
S3	2009	2009	2009	2	0	2	Export	764	Thailand	THA	792	Turkey	TUR								05	VEGETABLES AND FRUIT	1	No Quantity							2908510			0
S3	2009	2009	2009	2	0	2	Export	764	Thailand	THA	795	Turkmenistan	TKM								05	VEGETABLES AND FRUIT	1	No Quantity							25640			0
S3	2009	2009	2009	2	0	2	Export	764	Thailand	THA	800	Uganda	UGA								05	VEGETABLES AND FRUIT	1	No Quantity							4861			0
S3	2009	2009	2009	2	0	2	Export	764	Thailand	THA	804	Ukraine	UKR								05	VEGETABLES AND FRUIT	1	No Quantity							4139761			0
S3	2009	2009	2009	2	0	2	Export	764	Thailand	THA	807	North Macedonia	MKD								05	VEGETABLES AND FRUIT	1	No Quantity							177670			0
S3	2009	2009	2009	2	0	2	Export	764	Thailand	THA	818	Egypt	EGY								05	VEGETABLES AND FRUIT	1	No Quantity							5871588			0
S3	2009	2009	2009	2	0	2	Export	764	Thailand	THA	826	United Kingdom	GBR								05	VEGETABLES AND FRUIT	1	No Quantity							73091278			0
S3	2009	2009	2009	2	0	2	Export	764	Thailand	THA	834	United Rep. of Tanzania	TZA								05	VEGETABLES AND FRUIT	1	No Quantity							33713			0
S3	2009	2009	2009	2	0	2	Export	764	Thailand	THA	842	USA	USA								05	VEGETABLES AND FRUIT	1	No Quantity							499169434			0
S3	2009	2009	2009	2	0	2	Export	764	Thailand	THA	858	Uruguay	URY								05	VEGETABLES AND FRUIT	1	No Quantity							630115			0
S3	2009	2009	2009	2	0	2	Export	764	Thailand	THA	860	Uzbekistan	UZB								05	VEGETABLES AND FRUIT	1	No Quantity							20797			0
S3	2009	2009	2009	2	0	2	Export	764	Thailand	THA	862	Venezuela	VEN								05	VEGETABLES AND FRUIT	1	No Quantity							1259225			0
S3	2009	2009	2009	2	0	2	Export	764	Thailand	THA	887	Yemen	YEM								05	VEGETABLES AND FRUIT	1	No Quantity							6386355			0
S3	2009	2009	2009	2	0	2	Export	764	Thailand	THA	899	Areas, nes									05	VEGETABLES AND FRUIT	1	No Quantity							678086			0
S3	2009	2009	2009	2	0	2	Export	768	Togo	TGO	0	World	WLD								05	VEGETABLES AND FRUIT	1	No Quantity							1353546			0
S3	2009	2009	2009	2	0	2	Export	768	Togo	TGO	124	Canada	CAN								05	VEGETABLES AND FRUIT	1	No Quantity							6992			0
S3	2009	2009	2009	2	0	2	Export	768	Togo	TGO	156	China	CHN								05	VEGETABLES AND FRUIT	1	No Quantity							12098			0
S3	2009	2009	2009	2	0	2	Export	768	Togo	TGO	251	France	FRA								05	VEGETABLES AND FRUIT	1	No Quantity							1040258			0
S3	2009	2009	2009	2	0	2	Export	768	Togo	TGO	266	Gabon	GAB								05	VEGETABLES AND FRUIT	1	No Quantity							20568			0
S3	2009	2009	2009	2	0	2	Export	768	Togo	TGO	276	Germany	DEU								05	VEGETABLES AND FRUIT	1	No Quantity							56632			0
S3	2009	2009	2009	2	0	2	Export	768	Togo	TGO	288	Ghana	GHA								05	VEGETABLES AND FRUIT	1	No Quantity							37249			0
S3	2009	2009	2009	2	0	2	Export	768	Togo	TGO	344	China, Hong Kong SAR	HKG								05	VEGETABLES AND FRUIT	1	No Quantity							3054			0
S3	2009	2009	2009	2	0	2	Export	768	Togo	TGO	376	Israel	ISR								05	VEGETABLES AND FRUIT	1	No Quantity							6066			0
S3	2009	2009	2009	2	0	2	Export	768	Togo	TGO	528	Netherlands	NLD								05	VEGETABLES AND FRUIT	1	No Quantity							6543			0
S3	2009	2009	2009	2	0	2	Export	768	Togo	TGO	558	Nicaragua	NIC								05	VEGETABLES AND FRUIT	1	No Quantity							3181			0
S3	2009	2009	2009	2	0	2	Export	768	Togo	TGO	562	Niger	NER								05	VEGETABLES AND FRUIT	1	No Quantity							2863			0
S3	2009	2009	2009	2	0	2	Export	768	Togo	TGO	566	Nigeria	NGA								05	VEGETABLES AND FRUIT	1	No Quantity							435			0
S3	2009	2009	2009	2	0	2	Export	768	Togo	TGO	699	India	IND								05	VEGETABLES AND FRUIT	1	No Quantity							9147			0
S3	2009	2009	2009	2	0	2	Export	768	Togo	TGO	704	Viet Nam	VNM								05	VEGETABLES AND FRUIT	1	No Quantity							7635			0
S3	2009	2009	2009	2	0	2	Export	768	Togo	TGO	740	Suriname	SUR								05	VEGETABLES AND FRUIT	1	No Quantity							7741			0
S3	2009	2009	2009	2	0	2	Export	768	Togo	TGO	748	Swaziland	SWZ								05	VEGETABLES AND FRUIT	1	No Quantity							83991			0
S3	2009	2009	2009	2	0	2	Export	768	Togo	TGO	757	Switzerland	CHE								05	VEGETABLES AND FRUIT	1	No Quantity							3605			0
S3	2009	2009	2009	2	0	2	Export	768	Togo	TGO	842	USA	USA								05	VEGETABLES AND FRUIT	1	No Quantity							27570			0
S3	2009	2009	2009	2	0	2	Export	768	Togo	TGO	854	Burkina Faso	BFA								05	VEGETABLES AND FRUIT	1	No Quantity							17916			0
S3	2009	2009	2009	2	0	2	Export	764	Thailand	THA	0	World	WLD								06	SUGAR,SUGR.PREPTNS,HONEY	1	No Quantity							2138931113			0
S3	2009	2009	2009	2	0	2	Export	764	Thailand	THA	4	Afghanistan	AFG								06	SUGAR,SUGR.PREPTNS,HONEY	1	No Quantity							74485			0
S3	2009	2009	2009	2	0	2	Export	764	Thailand	THA	8	Albania	ALB								06	SUGAR,SUGR.PREPTNS,HONEY	1	No Quantity							5284859			0
S3	2009	2009	2009	2	0	2	Export	764	Thailand	THA	12	Algeria	DZA								06	SUGAR,SUGR.PREPTNS,HONEY	1	No Quantity							72932			0
S3	2009	2009	2009	2	0	2	Export	764	Thailand	THA	24	Angola	AGO								06	SUGAR,SUGR.PREPTNS,HONEY	1	No Quantity							143762			0
S3	2009	2009	2009	2	0	2	Export	764	Thailand	THA	28	Antigua and Barbuda	ATG								06	SUGAR,SUGR.PREPTNS,HONEY	1	No Quantity							421			0
S3	2009	2009	2009	2	0	2	Export	764	Thailand	THA	31	Azerbaijan	AZE								06	SUGAR,SUGR.PREPTNS,HONEY	1	No Quantity							237087			0
S3	2009	2009	2009	2	0	2	Export	764	Thailand	THA	32	Argentina	ARG								06	SUGAR,SUGR.PREPTNS,HONEY	1	No Quantity							740949			0
S3	2009	2009	2009	2	0	2	Export	764	Thailand	THA	36	Australia	AUS								06	SUGAR,SUGR.PREPTNS,HONEY	1	No Quantity							13431702			0
S3	2009	2009	2009	2	0	2	Export	764	Thailand	THA	40	Austria	AUT								06	SUGAR,SUGR.PREPTNS,HONEY	1	No Quantity							2423			0
S3	2009	2009	2009	2	0	2	Export	764	Thailand	THA	44	Bahamas	BHS								06	SUGAR,SUGR.PREPTNS,HONEY	1	No Quantity							710			0
S3	2009	2009	2009	2	0	2	Export	764	Thailand	THA	48	Bahrain	BHR								06	SUGAR,SUGR.PREPTNS,HONEY	1	No Quantity							4977879			0
S3	2009	2009	2009	2	0	2	Export	764	Thailand	THA	50	Bangladesh	BGD								06	SUGAR,SUGR.PREPTNS,HONEY	1	No Quantity							29759779			0
S3	2009	2009	2009	2	0	2	Export	764	Thailand	THA	56	Belgium	BEL								06	SUGAR,SUGR.PREPTNS,HONEY	1	No Quantity							1637129			0
S3	2009	2009	2009	2	0	2	Export	764	Thailand	THA	64	Bhutan	BTN								06	SUGAR,SUGR.PREPTNS,HONEY	1	No Quantity							2185			0
S3	2009	2009	2009	2	0	2	Export	764	Thailand	THA	76	Brazil	BRA								06	SUGAR,SUGR.PREPTNS,HONEY	1	No Quantity							187771			0
S3	2009	2009	2009	2	0	2	Export	764	Thailand	THA	84	Belize	BLZ								06	SUGAR,SUGR.PREPTNS,HONEY	1	No Quantity							120			0
S3	2009	2009	2009	2	0	2	Export	764	Thailand	THA	90	Solomon Isds	SLB								06	SUGAR,SUGR.PREPTNS,HONEY	1	No Quantity							252363			0
S3	2009	2009	2009	2	0	2	Export	764	Thailand	THA	92	Br. Virgin Isds	VGB								06	SUGAR,SUGR.PREPTNS,HONEY	1	No Quantity							40386			0
S3	2009	2009	2009	2	0	2	Export	764	Thailand	THA	96	Brunei Darussalam	BRN								06	SUGAR,SUGR.PREPTNS,HONEY	1	No Quantity							2426404			0
S3	2009	2009	2009	2	0	2	Export	764	Thailand	THA	100	Bulgaria	BGR								06	SUGAR,SUGR.PREPTNS,HONEY	1	No Quantity							64488			0
S3	2009	2009	2009	2	0	2	Export	764	Thailand	THA	104	Myanmar	MMR								06	SUGAR,SUGR.PREPTNS,HONEY	1	No Quantity							12240954			0
S3	2009	2009	2009	2	0	2	Export	764	Thailand	THA	112	Belarus	BLR								06	SUGAR,SUGR.PREPTNS,HONEY	1	No Quantity							112654			0
S3	2009	2009	2009	2	0	2	Export	764	Thailand	THA	116	Cambodia	KHM								06	SUGAR,SUGR.PREPTNS,HONEY	1	No Quantity							188022465			0
S3	2009	2009	2009	2	0	2	Export	764	Thailand	THA	124	Canada	CAN								06	SUGAR,SUGR.PREPTNS,HONEY	1	No Quantity							6704491			0
S3	2009	2009	2009	2	0	2	Export	764	Thailand	THA	144	Sri Lanka	LKA								06	SUGAR,SUGR.PREPTNS,HONEY	1	No Quantity							48754937			0
S3	2009	2009	2009	2	0	2	Export	764	Thailand	THA	152	Chile	CHL								06	SUGAR,SUGR.PREPTNS,HONEY	1	No Quantity							707318			0
S3	2009	2009	2009	2	0	2	Export	764	Thailand	THA	156	China	CHN								06	SUGAR,SUGR.PREPTNS,HONEY	1	No Quantity							69637835			0
S3	2009	2009	2009	2	0	2	Export	764	Thailand	THA	170	Colombia	COL								06	SUGAR,SUGR.PREPTNS,HONEY	1	No Quantity							10			0
S3	2009	2009	2009	2	0	2	Export	764	Thailand	THA	174	Comoros	COM								06	SUGAR,SUGR.PREPTNS,HONEY	1	No Quantity							157315			0
S3	2009	2009	2009	2	0	2	Export	764	Thailand	THA	175	Mayotte	MYT								06	SUGAR,SUGR.PREPTNS,HONEY	1	No Quantity							255			0
S3	2009	2009	2009	2	0	2	Export	764	Thailand	THA	178	Congo	COG								06	SUGAR,SUGR.PREPTNS,HONEY	1	No Quantity							8198			0
S3	2009	2009	2009	2	0	2	Export	764	Thailand	THA	184	Cook Isds	COK								06	SUGAR,SUGR.PREPTNS,HONEY	1	No Quantity							13928			0
S3	2009	2009	2009	2	0	2	Export	764	Thailand	THA	188	Costa Rica	CRI								06	SUGAR,SUGR.PREPTNS,HONEY	1	No Quantity							21181			0
S3	2009	2009	2009	2	0	2	Export	764	Thailand	THA	191	Croatia	HRV								06	SUGAR,SUGR.PREPTNS,HONEY	1	No Quantity							7393344			0
S3	2009	2009	2009	2	0	2	Export	764	Thailand	THA	196	Cyprus	CYP								06	SUGAR,SUGR.PREPTNS,HONEY	1	No Quantity							651593			0
S3	2009	2009	2009	2	0	2	Export	764	Thailand	THA	203	Czechia	CZE								06	SUGAR,SUGR.PREPTNS,HONEY	1	No Quantity							85619			0
S3	2009	2009	2009	2	0	2	Export	764	Thailand	THA	204	Benin	BEN								06	SUGAR,SUGR.PREPTNS,HONEY	1	No Quantity							1767			0
S3	2009	2009	2009	2	0	2	Export	764	Thailand	THA	208	Denmark	DNK								06	SUGAR,SUGR.PREPTNS,HONEY	1	No Quantity							686724			0
S3	2009	2009	2009	2	0	2	Export	764	Thailand	THA	231	Ethiopia	ETH								06	SUGAR,SUGR.PREPTNS,HONEY	1	No Quantity							772			0
S3	2009	2009	2009	2	0	2	Export	764	Thailand	THA	233	Estonia	EST								06	SUGAR,SUGR.PREPTNS,HONEY	1	No Quantity							52987			0
S3	2009	2009	2009	2	0	2	Export	764	Thailand	THA	242	Fiji	FJI								06	SUGAR,SUGR.PREPTNS,HONEY	1	No Quantity							8372550			0
S3	2009	2009	2009	2	0	2	Export	764	Thailand	THA	246	Finland	FIN								06	SUGAR,SUGR.PREPTNS,HONEY	1	No Quantity							97154			0
S3	2009	2009	2009	2	0	2	Export	764	Thailand	THA	251	France	FRA								06	SUGAR,SUGR.PREPTNS,HONEY	1	No Quantity							4578983			0
S3	2009	2009	2009	2	0	2	Export	764	Thailand	THA	258	French Polynesia	PYF								06	SUGAR,SUGR.PREPTNS,HONEY	1	No Quantity							987116			0
S3	2009	2009	2009	2	0	2	Export	764	Thailand	THA	262	Djibouti	DJI								06	SUGAR,SUGR.PREPTNS,HONEY	1	No Quantity							1017055			0
S3	2009	2009	2009	2	0	2	Export	764	Thailand	THA	268	Georgia	GEO								06	SUGAR,SUGR.PREPTNS,HONEY	1	No Quantity							631413			0
S3	2009	2009	2009	2	0	2	Export	764	Thailand	THA	276	Germany	DEU								06	SUGAR,SUGR.PREPTNS,HONEY	1	No Quantity							13340025			0
S3	2009	2009	2009	2	0	2	Export	764	Thailand	THA	288	Ghana	GHA								06	SUGAR,SUGR.PREPTNS,HONEY	1	No Quantity							2088087			0
S3	2009	2009	2009	2	0	2	Export	764	Thailand	THA	300	Greece	GRC								06	SUGAR,SUGR.PREPTNS,HONEY	1	No Quantity							5140758			0
S3	2009	2009	2009	2	0	2	Export	764	Thailand	THA	304	Greenland	GRL								06	SUGAR,SUGR.PREPTNS,HONEY	1	No Quantity							352			0
S3	2009	2009	2009	2	0	2	Export	764	Thailand	THA	316	Guam	GUM								06	SUGAR,SUGR.PREPTNS,HONEY	1	No Quantity							1240			0
S3	2009	2009	2009	2	0	2	Export	764	Thailand	THA	340	Honduras	HND								06	SUGAR,SUGR.PREPTNS,HONEY	1	No Quantity							6893			0
S3	2009	2009	2009	2	0	2	Export	764	Thailand	THA	344	China, Hong Kong SAR	HKG								06	SUGAR,SUGR.PREPTNS,HONEY	1	No Quantity							16767027			0
S3	2009	2009	2009	2	0	2	Export	764	Thailand	THA	348	Hungary	HUN								06	SUGAR,SUGR.PREPTNS,HONEY	1	No Quantity							152765			0
S3	2009	2009	2009	2	0	2	Export	764	Thailand	THA	352	Iceland	ISL								06	SUGAR,SUGR.PREPTNS,HONEY	1	No Quantity							14365			0
S3	2009	2009	2009	2	0	2	Export	764	Thailand	THA	360	Indonesia	IDN								06	SUGAR,SUGR.PREPTNS,HONEY	1	No Quantity							344291625			0
S3	2009	2009	2009	2	0	2	Export	764	Thailand	THA	364	Iran	IRN								06	SUGAR,SUGR.PREPTNS,HONEY	1	No Quantity							4439139			0
S3	2009	2009	2009	2	0	2	Export	764	Thailand	THA	368	Iraq	IRQ								06	SUGAR,SUGR.PREPTNS,HONEY	1	No Quantity							80271706			0
S3	2009	2009	2009	2	0	2	Export	764	Thailand	THA	372	Ireland	IRL								06	SUGAR,SUGR.PREPTNS,HONEY	1	No Quantity							123613			0
S3	2009	2009	2009	2	0	2	Export	764	Thailand	THA	376	Israel	ISR								06	SUGAR,SUGR.PREPTNS,HONEY	1	No Quantity							19350556			0
S3	2009	2009	2009	2	0	2	Export	764	Thailand	THA	381	Italy	ITA								06	SUGAR,SUGR.PREPTNS,HONEY	1	No Quantity							3152738			0
S3	2009	2009	2009	2	0	2	Export	764	Thailand	THA	392	Japan	JPN								06	SUGAR,SUGR.PREPTNS,HONEY	1	No Quantity							292405581			0
S3	2009	2009	2009	2	0	2	Export	764	Thailand	THA	400	Jordan	JOR								06	SUGAR,SUGR.PREPTNS,HONEY	1	No Quantity							6059390			0
S3	2009	2009	2009	2	0	2	Export	764	Thailand	THA	404	Kenya	KEN								06	SUGAR,SUGR.PREPTNS,HONEY	1	No Quantity							14432004			0
S3	2009	2009	2009	2	0	2	Export	764	Thailand	THA	408	Dem. People's Rep. of Korea	PRK								06	SUGAR,SUGR.PREPTNS,HONEY	1	No Quantity							19625003			0
S3	2009	2009	2009	2	0	2	Export	764	Thailand	THA	410	Rep. of Korea	KOR								06	SUGAR,SUGR.PREPTNS,HONEY	1	No Quantity							78187885			0
S3	2009	2009	2009	2	0	2	Export	764	Thailand	THA	414	Kuwait	KWT								06	SUGAR,SUGR.PREPTNS,HONEY	1	No Quantity							12320940			0
S3	2009	2009	2009	2	0	2	Export	764	Thailand	THA	418	Lao People's Dem. Rep.	LAO								06	SUGAR,SUGR.PREPTNS,HONEY	1	No Quantity							24552789			0
S3	2009	2009	2009	2	0	2	Export	764	Thailand	THA	422	Lebanon	LBN								06	SUGAR,SUGR.PREPTNS,HONEY	1	No Quantity							13306576			0
S3	2009	2009	2009	2	0	2	Export	764	Thailand	THA	428	Latvia	LVA								06	SUGAR,SUGR.PREPTNS,HONEY	1	No Quantity							201240			0
S3	2009	2009	2009	2	0	2	Export	764	Thailand	THA	434	Libya	LBY								06	SUGAR,SUGR.PREPTNS,HONEY	1	No Quantity							179			0
S3	2009	2009	2009	2	0	2	Export	764	Thailand	THA	440	Lithuania	LTU								06	SUGAR,SUGR.PREPTNS,HONEY	1	No Quantity							863751			0
S3	2009	2009	2009	2	0	2	Export	764	Thailand	THA	446	China, Macao SAR	MAC								06	SUGAR,SUGR.PREPTNS,HONEY	1	No Quantity							1118			0
S3	2009	2009	2009	2	0	2	Export	764	Thailand	THA	450	Madagascar	MDG								06	SUGAR,SUGR.PREPTNS,HONEY	1	No Quantity							9685961			0
S3	2009	2009	2009	2	0	2	Export	764	Thailand	THA	458	Malaysia	MYS								06	SUGAR,SUGR.PREPTNS,HONEY	1	No Quantity							30545480			0
S3	2009	2009	2009	2	0	2	Export	764	Thailand	THA	462	Maldives	MDV								06	SUGAR,SUGR.PREPTNS,HONEY	1	No Quantity							680862			0
S3	2009	2009	2009	2	0	2	Export	764	Thailand	THA	470	Malta	MLT								06	SUGAR,SUGR.PREPTNS,HONEY	1	No Quantity							461			0
S3	2009	2009	2009	2	0	2	Export	764	Thailand	THA	478	Mauritania	MRT								06	SUGAR,SUGR.PREPTNS,HONEY	1	No Quantity							30460			0
S3	2009	2009	2009	2	0	2	Export	764	Thailand	THA	480	Mauritius	MUS								06	SUGAR,SUGR.PREPTNS,HONEY	1	No Quantity							11771554			0
S3	2009	2009	2009	2	0	2	Export	764	Thailand	THA	484	Mexico	MEX								06	SUGAR,SUGR.PREPTNS,HONEY	1	No Quantity							1030067			0
S3	2009	2009	2009	2	0	2	Export	764	Thailand	THA	490	Other Asia, nes									06	SUGAR,SUGR.PREPTNS,HONEY	1	No Quantity							107930851			0
S3	2009	2009	2009	2	0	2	Export	764	Thailand	THA	496	Mongolia	MNG								06	SUGAR,SUGR.PREPTNS,HONEY	1	No Quantity							38864			0
S3	2009	2009	2009	2	0	2	Export	764	Thailand	THA	504	Morocco	MAR								06	SUGAR,SUGR.PREPTNS,HONEY	1	No Quantity							78565			0
S3	2009	2009	2009	2	0	2	Export	764	Thailand	THA	508	Mozambique	MOZ								06	SUGAR,SUGR.PREPTNS,HONEY	1	No Quantity							32966			0
S3	2009	2009	2009	2	0	2	Export	764	Thailand	THA	512	Oman	OMN								06	SUGAR,SUGR.PREPTNS,HONEY	1	No Quantity							2486053			0
S3	2009	2009	2009	2	0	2	Export	764	Thailand	THA	524	Nepal	NPL								06	SUGAR,SUGR.PREPTNS,HONEY	1	No Quantity							1555758			0
S3	2009	2009	2009	2	0	2	Export	764	Thailand	THA	528	Netherlands	NLD								06	SUGAR,SUGR.PREPTNS,HONEY	1	No Quantity							9485812			0
S3	2009	2009	2009	2	0	2	Export	764	Thailand	THA	530	Neth. Antilles	ANT								06	SUGAR,SUGR.PREPTNS,HONEY	1	No Quantity							7766			0
S3	2009	2009	2009	2	0	2	Export	764	Thailand	THA	540	New Caledonia	NCL								06	SUGAR,SUGR.PREPTNS,HONEY	1	No Quantity							452061			0
S3	2009	2009	2009	2	0	2	Export	764	Thailand	THA	548	Vanuatu	VUT								06	SUGAR,SUGR.PREPTNS,HONEY	1	No Quantity							105550			0
S3	2009	2009	2009	2	0	2	Export	764	Thailand	THA	554	New Zealand	NZL								06	SUGAR,SUGR.PREPTNS,HONEY	1	No Quantity							9613419			0
S3	2009	2009	2009	2	0	2	Export	764	Thailand	THA	566	Nigeria	NGA								06	SUGAR,SUGR.PREPTNS,HONEY	1	No Quantity							1040643			0
S3	2009	2009	2009	2	0	2	Export	764	Thailand	THA	579	Norway	NOR								06	SUGAR,SUGR.PREPTNS,HONEY	1	No Quantity							1113501			0
S3	2009	2009	2009	2	0	2	Export	764	Thailand	THA	583	FS Micronesia	FSM								06	SUGAR,SUGR.PREPTNS,HONEY	1	No Quantity							292958			0
S3	2009	2009	2009	2	0	2	Export	764	Thailand	THA	584	Marshall Isds	MHL								06	SUGAR,SUGR.PREPTNS,HONEY	1	No Quantity							232753			0
S3	2009	2009	2009	2	0	2	Export	764	Thailand	THA	586	Pakistan	PAK								06	SUGAR,SUGR.PREPTNS,HONEY	1	No Quantity							52097929			0
S3	2009	2009	2009	2	0	2	Export	764	Thailand	THA	598	Papua New Guinea	PNG								06	SUGAR,SUGR.PREPTNS,HONEY	1	No Quantity							2766368			0
S3	2009	2009	2009	2	0	2	Export	764	Thailand	THA	604	Peru	PER								06	SUGAR,SUGR.PREPTNS,HONEY	1	No Quantity							10			0
S3	2009	2009	2009	2	0	2	Export	764	Thailand	THA	608	Philippines	PHL								06	SUGAR,SUGR.PREPTNS,HONEY	1	No Quantity							51348117			0
S3	2009	2009	2009	2	0	2	Export	764	Thailand	THA	616	Poland	POL								06	SUGAR,SUGR.PREPTNS,HONEY	1	No Quantity							1266645			0
S3	2009	2009	2009	2	0	2	Export	764	Thailand	THA	620	Portugal	PRT								06	SUGAR,SUGR.PREPTNS,HONEY	1	No Quantity							107834			0
S3	2009	2009	2009	2	0	2	Export	764	Thailand	THA	626	Timor-Leste	TLS								06	SUGAR,SUGR.PREPTNS,HONEY	1	No Quantity							1592257			0
S3	2009	2009	2009	2	0	2	Export	764	Thailand	THA	634	Qatar	QAT								06	SUGAR,SUGR.PREPTNS,HONEY	1	No Quantity							1922826			0
S3	2009	2009	2009	2	0	2	Export	764	Thailand	THA	642	Romania	ROU								06	SUGAR,SUGR.PREPTNS,HONEY	1	No Quantity							130364			0
S3	2009	2009	2009	2	0	2	Export	764	Thailand	THA	643	Russian Federation	RUS								06	SUGAR,SUGR.PREPTNS,HONEY	1	No Quantity							22530477			0
S3	2009	2009	2009	2	0	2	Export	764	Thailand	THA	682	Saudi Arabia	SAU								06	SUGAR,SUGR.PREPTNS,HONEY	1	No Quantity							13343444			0
S3	2009	2009	2009	2	0	2	Export	764	Thailand	THA	686	Senegal	SEN								06	SUGAR,SUGR.PREPTNS,HONEY	1	No Quantity							1206			0
S3	2009	2009	2009	2	0	2	Export	764	Thailand	THA	688	Serbia	SRB								06	SUGAR,SUGR.PREPTNS,HONEY	1	No Quantity							34302			0
S3	2009	2009	2009	2	0	2	Export	764	Thailand	THA	690	Seychelles	SYC								06	SUGAR,SUGR.PREPTNS,HONEY	1	No Quantity							791406			0
S3	2009	2009	2009	2	0	2	Export	764	Thailand	THA	699	India	IND								06	SUGAR,SUGR.PREPTNS,HONEY	1	No Quantity							145483833			0
S3	2009	2009	2009	2	0	2	Export	764	Thailand	THA	702	Singapore	SGP								06	SUGAR,SUGR.PREPTNS,HONEY	1	No Quantity							53446184			0
S3	2009	2009	2009	2	0	2	Export	764	Thailand	THA	703	Slovakia	SVK								06	SUGAR,SUGR.PREPTNS,HONEY	1	No Quantity							52786			0
S3	2009	2009	2009	2	0	2	Export	764	Thailand	THA	704	Viet Nam	VNM								06	SUGAR,SUGR.PREPTNS,HONEY	1	No Quantity							55161648			0
S3	2009	2009	2009	2	0	2	Export	764	Thailand	THA	705	Slovenia	SVN								06	SUGAR,SUGR.PREPTNS,HONEY	1	No Quantity							109654			0
S3	2009	2009	2009	2	0	2	Export	764	Thailand	THA	706	Somalia	SOM								06	SUGAR,SUGR.PREPTNS,HONEY	1	No Quantity							6838997			0
S3	2009	2009	2009	2	0	2	Export	764	Thailand	THA	710	South Africa	ZAF								06	SUGAR,SUGR.PREPTNS,HONEY	1	No Quantity							3611227			0
S3	2009	2009	2009	2	0	2	Export	764	Thailand	THA	724	Spain	ESP								06	SUGAR,SUGR.PREPTNS,HONEY	1	No Quantity							9140346			0
S3	2009	2009	2009	2	0	2	Export	764	Thailand	THA	736	Fmr Sudan	SDN								06	SUGAR,SUGR.PREPTNS,HONEY	1	No Quantity							22524884			0
S3	2009	2009	2009	2	0	2	Export	764	Thailand	THA	740	Suriname	SUR								06	SUGAR,SUGR.PREPTNS,HONEY	1	No Quantity							3339			0
S3	2009	2009	2009	2	0	2	Export	764	Thailand	THA	748	Swaziland	SWZ								06	SUGAR,SUGR.PREPTNS,HONEY	1	No Quantity							38798			0
S3	2009	2009	2009	2	0	2	Export	764	Thailand	THA	752	Sweden	SWE								06	SUGAR,SUGR.PREPTNS,HONEY	1	No Quantity							1641313			0
S3	2009	2009	2009	2	0	2	Export	764	Thailand	THA	757	Switzerland	CHE								06	SUGAR,SUGR.PREPTNS,HONEY	1	No Quantity							1550194			0
S3	2009	2009	2009	2	0	2	Export	764	Thailand	THA	768	Togo	TGO								06	SUGAR,SUGR.PREPTNS,HONEY	1	No Quantity							30217			0
S3	2009	2009	2009	2	0	2	Export	764	Thailand	THA	776	Tonga	TON								06	SUGAR,SUGR.PREPTNS,HONEY	1	No Quantity							425667			0
S3	2009	2009	2009	2	0	2	Export	764	Thailand	THA	780	Trinidad and Tobago	TTO								06	SUGAR,SUGR.PREPTNS,HONEY	1	No Quantity							20956			0
S3	2009	2009	2009	2	0	2	Export	764	Thailand	THA	784	United Arab Emirates	ARE								06	SUGAR,SUGR.PREPTNS,HONEY	1	No Quantity							37706761			0
S3	2009	2009	2009	2	0	2	Export	764	Thailand	THA	792	Turkey	TUR								06	SUGAR,SUGR.PREPTNS,HONEY	1	No Quantity							1317945			0
S3	2009	2009	2009	2	0	2	Export	764	Thailand	THA	798	Tuvalu	TUV								06	SUGAR,SUGR.PREPTNS,HONEY	1	No Quantity							17751			0
S3	2009	2009	2009	2	0	2	Export	764	Thailand	THA	800	Uganda	UGA								06	SUGAR,SUGR.PREPTNS,HONEY	1	No Quantity							756910			0
S3	2009	2009	2009	2	0	2	Export	764	Thailand	THA	804	Ukraine	UKR								06	SUGAR,SUGR.PREPTNS,HONEY	1	No Quantity							409532			0
S3	2009	2009	2009	2	0	2	Export	764	Thailand	THA	807	North Macedonia	MKD								06	SUGAR,SUGR.PREPTNS,HONEY	1	No Quantity							33560			0
S3	2009	2009	2009	2	0	2	Export	764	Thailand	THA	818	Egypt	EGY								06	SUGAR,SUGR.PREPTNS,HONEY	1	No Quantity							268179			0
S3	2009	2009	2009	2	0	2	Export	764	Thailand	THA	826	United Kingdom	GBR								06	SUGAR,SUGR.PREPTNS,HONEY	1	No Quantity							7697080			0
S3	2009	2009	2009	2	0	2	Export	764	Thailand	THA	834	United Rep. of Tanzania	TZA								06	SUGAR,SUGR.PREPTNS,HONEY	1	No Quantity							8727213			0
S3	2009	2009	2009	2	0	2	Export	764	Thailand	THA	842	USA	USA								06	SUGAR,SUGR.PREPTNS,HONEY	1	No Quantity							68087690			0
S3	2009	2009	2009	2	0	2	Export	764	Thailand	THA	858	Uruguay	URY								06	SUGAR,SUGR.PREPTNS,HONEY	1	No Quantity							24798			0
S3	2009	2009	2009	2	0	2	Export	764	Thailand	THA	882	Samoa	WSM								06	SUGAR,SUGR.PREPTNS,HONEY	1	No Quantity							600271			0
S3	2009	2009	2009	2	0	2	Export	764	Thailand	THA	887	Yemen	YEM								06	SUGAR,SUGR.PREPTNS,HONEY	1	No Quantity							11599095			0
S3	2009	2009	2009	2	0	2	Export	764	Thailand	THA	899	Areas, nes									06	SUGAR,SUGR.PREPTNS,HONEY	1	No Quantity							4084938			0
S3	2009	2009	2009	2	0	2	Export	768	Togo	TGO	0	World	WLD								06	SUGAR,SUGR.PREPTNS,HONEY	1	No Quantity							7481495			0
S3	2009	2009	2009	2	0	2	Export	768	Togo	TGO	120	Cameroon	CMR								06	SUGAR,SUGR.PREPTNS,HONEY	1	No Quantity							673985			0
S3	2009	2009	2009	2	0	2	Export	768	Togo	TGO	178	Congo	COG								06	SUGAR,SUGR.PREPTNS,HONEY	1	No Quantity							289962			0
S3	2009	2009	2009	2	0	2	Export	768	Togo	TGO	204	Benin	BEN								06	SUGAR,SUGR.PREPTNS,HONEY	1	No Quantity							698543			0
S3	2009	2009	2009	2	0	2	Export	768	Togo	TGO	226	Equatorial Guinea	GNQ								06	SUGAR,SUGR.PREPTNS,HONEY	1	No Quantity							12725			0
S3	2009	2009	2009	2	0	2	Export	768	Togo	TGO	266	Gabon	GAB								06	SUGAR,SUGR.PREPTNS,HONEY	1	No Quantity							239498			0
S3	2009	2009	2009	2	0	2	Export	768	Togo	TGO	288	Ghana	GHA								06	SUGAR,SUGR.PREPTNS,HONEY	1	No Quantity							555114			0
S3	2009	2009	2009	2	0	2	Export	768	Togo	TGO	384	Côte d'Ivoire	CIV								06	SUGAR,SUGR.PREPTNS,HONEY	1	No Quantity							352734			0
S3	2009	2009	2009	2	0	2	Export	768	Togo	TGO	466	Mali	MLI								06	SUGAR,SUGR.PREPTNS,HONEY	1	No Quantity							503580			0
S3	2009	2009	2009	2	0	2	Export	768	Togo	TGO	562	Niger	NER								06	SUGAR,SUGR.PREPTNS,HONEY	1	No Quantity							2715779			0
S3	2009	2009	2009	2	0	2	Export	768	Togo	TGO	686	Senegal	SEN								06	SUGAR,SUGR.PREPTNS,HONEY	1	No Quantity							348655			0
S3	2009	2009	2009	2	0	2	Export	768	Togo	TGO	704	Viet Nam	VNM								06	SUGAR,SUGR.PREPTNS,HONEY	1	No Quantity							48810			0
S3	2009	2009	2009	2	0	2	Export	768	Togo	TGO	838	Free Zones									06	SUGAR,SUGR.PREPTNS,HONEY	1	No Quantity							3039			0
S3	2009	2009	2009	2	0	2	Export	768	Togo	TGO	854	Burkina Faso	BFA								06	SUGAR,SUGR.PREPTNS,HONEY	1	No Quantity							1039071			0
S3	2009	2009	2009	2	0	2	Export	764	Thailand	THA	0	World	WLD								07	COFFEE,TEA,COCOA,SPICES	1	No Quantity							236058752			0
S3	2009	2009	2009	2	0	2	Export	764	Thailand	THA	4	Afghanistan	AFG								07	COFFEE,TEA,COCOA,SPICES	1	No Quantity							273			0
S3	2009	2009	2009	2	0	2	Export	764	Thailand	THA	8	Albania	ALB								07	COFFEE,TEA,COCOA,SPICES	1	No Quantity							26282			0
S3	2009	2009	2009	2	0	2	Export	764	Thailand	THA	28	Antigua and Barbuda	ATG								07	COFFEE,TEA,COCOA,SPICES	1	No Quantity							8			0
S3	2009	2009	2009	2	0	2	Export	764	Thailand	THA	32	Argentina	ARG								07	COFFEE,TEA,COCOA,SPICES	1	No Quantity							523			0
S3	2009	2009	2009	2	0	2	Export	764	Thailand	THA	36	Australia	AUS								07	COFFEE,TEA,COCOA,SPICES	1	No Quantity							9048585			0
S3	2009	2009	2009	2	0	2	Export	764	Thailand	THA	40	Austria	AUT								07	COFFEE,TEA,COCOA,SPICES	1	No Quantity							91299			0
S3	2009	2009	2009	2	0	2	Export	764	Thailand	THA	48	Bahrain	BHR								07	COFFEE,TEA,COCOA,SPICES	1	No Quantity							631170			0
S3	2009	2009	2009	2	0	2	Export	764	Thailand	THA	50	Bangladesh	BGD								07	COFFEE,TEA,COCOA,SPICES	1	No Quantity							2809389			0
S3	2009	2009	2009	2	0	2	Export	764	Thailand	THA	56	Belgium	BEL								07	COFFEE,TEA,COCOA,SPICES	1	No Quantity							63375			0
S3	2009	2009	2009	2	0	2	Export	764	Thailand	THA	60	Bermuda	BMU								07	COFFEE,TEA,COCOA,SPICES	1	No Quantity							10754			0
S3	2009	2009	2009	2	0	2	Export	764	Thailand	THA	64	Bhutan	BTN								07	COFFEE,TEA,COCOA,SPICES	1	No Quantity							3440			0
S3	2009	2009	2009	2	0	2	Export	764	Thailand	THA	70	Bosnia Herzegovina	BIH								07	COFFEE,TEA,COCOA,SPICES	1	No Quantity							569			0
S3	2009	2009	2009	2	0	2	Export	764	Thailand	THA	72	Botswana	BWA								07	COFFEE,TEA,COCOA,SPICES	1	No Quantity							45			0
S3	2009	2009	2009	2	0	2	Export	764	Thailand	THA	76	Brazil	BRA								07	COFFEE,TEA,COCOA,SPICES	1	No Quantity							357			0
S3	2009	2009	2009	2	0	2	Export	764	Thailand	THA	96	Brunei Darussalam	BRN								07	COFFEE,TEA,COCOA,SPICES	1	No Quantity							121614			0
S3	2009	2009	2009	2	0	2	Export	764	Thailand	THA	100	Bulgaria	BGR								07	COFFEE,TEA,COCOA,SPICES	1	No Quantity							3774			0
S3	2009	2009	2009	2	0	2	Export	764	Thailand	THA	104	Myanmar	MMR								07	COFFEE,TEA,COCOA,SPICES	1	No Quantity							43804648			0
S3	2009	2009	2009	2	0	2	Export	764	Thailand	THA	116	Cambodia	KHM								07	COFFEE,TEA,COCOA,SPICES	1	No Quantity							8655758			0
S3	2009	2009	2009	2	0	2	Export	764	Thailand	THA	120	Cameroon	CMR								07	COFFEE,TEA,COCOA,SPICES	1	No Quantity							73554			0
S3	2009	2009	2009	2	0	2	Export	764	Thailand	THA	124	Canada	CAN								07	COFFEE,TEA,COCOA,SPICES	1	No Quantity							1545268			0
S3	2009	2009	2009	2	0	2	Export	764	Thailand	THA	144	Sri Lanka	LKA								07	COFFEE,TEA,COCOA,SPICES	1	No Quantity							127741			0
S3	2009	2009	2009	2	0	2	Export	764	Thailand	THA	152	Chile	CHL								07	COFFEE,TEA,COCOA,SPICES	1	No Quantity							8195			0
S3	2009	2009	2009	2	0	2	Export	764	Thailand	THA	156	China	CHN								07	COFFEE,TEA,COCOA,SPICES	1	No Quantity							1289261			0
S3	2009	2009	2009	2	0	2	Export	764	Thailand	THA	170	Colombia	COL								07	COFFEE,TEA,COCOA,SPICES	1	No Quantity							5436			0
S3	2009	2009	2009	2	0	2	Export	764	Thailand	THA	174	Comoros	COM								07	COFFEE,TEA,COCOA,SPICES	1	No Quantity							24			0
S3	2009	2009	2009	2	0	2	Export	764	Thailand	THA	188	Costa Rica	CRI								07	COFFEE,TEA,COCOA,SPICES	1	No Quantity							480			0
S3	2009	2009	2009	2	0	2	Export	764	Thailand	THA	196	Cyprus	CYP								07	COFFEE,TEA,COCOA,SPICES	1	No Quantity							31244			0
S3	2009	2009	2009	2	0	2	Export	764	Thailand	THA	203	Czechia	CZE								07	COFFEE,TEA,COCOA,SPICES	1	No Quantity							8446			0
S3	2009	2009	2009	2	0	2	Export	764	Thailand	THA	204	Benin	BEN								07	COFFEE,TEA,COCOA,SPICES	1	No Quantity							44520			0
S3	2009	2009	2009	2	0	2	Export	764	Thailand	THA	208	Denmark	DNK								07	COFFEE,TEA,COCOA,SPICES	1	No Quantity							176147			0
S3	2009	2009	2009	2	0	2	Export	764	Thailand	THA	218	Ecuador	ECU								07	COFFEE,TEA,COCOA,SPICES	1	No Quantity							4			0
S3	2009	2009	2009	2	0	2	Export	764	Thailand	THA	231	Ethiopia	ETH								07	COFFEE,TEA,COCOA,SPICES	1	No Quantity							297			0
S3	2009	2009	2009	2	0	2	Export	764	Thailand	THA	233	Estonia	EST								07	COFFEE,TEA,COCOA,SPICES	1	No Quantity							605			0
S3	2009	2009	2009	2	0	2	Export	764	Thailand	THA	242	Fiji	FJI								07	COFFEE,TEA,COCOA,SPICES	1	No Quantity							276454			0
S3	2009	2009	2009	2	0	2	Export	764	Thailand	THA	246	Finland	FIN								07	COFFEE,TEA,COCOA,SPICES	1	No Quantity							178094			0
S3	2009	2009	2009	2	0	2	Export	764	Thailand	THA	251	France	FRA								07	COFFEE,TEA,COCOA,SPICES	1	No Quantity							28753399			0
S3	2009	2009	2009	2	0	2	Export	764	Thailand	THA	262	Djibouti	DJI								07	COFFEE,TEA,COCOA,SPICES	1	No Quantity							1549			0
S3	2009	2009	2009	2	0	2	Export	764	Thailand	THA	276	Germany	DEU								07	COFFEE,TEA,COCOA,SPICES	1	No Quantity							1415086			0
S3	2009	2009	2009	2	0	2	Export	764	Thailand	THA	288	Ghana	GHA								07	COFFEE,TEA,COCOA,SPICES	1	No Quantity							5108			0
S3	2009	2009	2009	2	0	2	Export	764	Thailand	THA	296	Kiribati	KIR								07	COFFEE,TEA,COCOA,SPICES	1	No Quantity							1000			0
S3	2009	2009	2009	2	0	2	Export	764	Thailand	THA	300	Greece	GRC								07	COFFEE,TEA,COCOA,SPICES	1	No Quantity							383			0
S3	2009	2009	2009	2	0	2	Export	764	Thailand	THA	316	Guam	GUM								07	COFFEE,TEA,COCOA,SPICES	1	No Quantity							3665			0
S3	2009	2009	2009	2	0	2	Export	764	Thailand	THA	320	Guatemala	GTM								07	COFFEE,TEA,COCOA,SPICES	1	No Quantity							136799			0
S3	2009	2009	2009	2	0	2	Export	764	Thailand	THA	344	China, Hong Kong SAR	HKG								07	COFFEE,TEA,COCOA,SPICES	1	No Quantity							1196924			0
S3	2009	2009	2009	2	0	2	Export	764	Thailand	THA	348	Hungary	HUN								07	COFFEE,TEA,COCOA,SPICES	1	No Quantity							112631			0
S3	2009	2009	2009	2	0	2	Export	764	Thailand	THA	352	Iceland	ISL								07	COFFEE,TEA,COCOA,SPICES	1	No Quantity							19061			0
S3	2009	2009	2009	2	0	2	Export	764	Thailand	THA	360	Indonesia	IDN								07	COFFEE,TEA,COCOA,SPICES	1	No Quantity							1375814			0
S3	2009	2009	2009	2	0	2	Export	764	Thailand	THA	364	Iran	IRN								07	COFFEE,TEA,COCOA,SPICES	1	No Quantity							3254740			0
S3	2009	2009	2009	2	0	2	Export	764	Thailand	THA	368	Iraq	IRQ								07	COFFEE,TEA,COCOA,SPICES	1	No Quantity							74830			0
S3	2009	2009	2009	2	0	2	Export	764	Thailand	THA	372	Ireland	IRL								07	COFFEE,TEA,COCOA,SPICES	1	No Quantity							22943			0
S3	2009	2009	2009	2	0	2	Export	764	Thailand	THA	376	Israel	ISR								07	COFFEE,TEA,COCOA,SPICES	1	No Quantity							372704			0
S3	2009	2009	2009	2	0	2	Export	764	Thailand	THA	381	Italy	ITA								07	COFFEE,TEA,COCOA,SPICES	1	No Quantity							856304			0
S3	2009	2009	2009	2	0	2	Export	764	Thailand	THA	388	Jamaica	JAM								07	COFFEE,TEA,COCOA,SPICES	1	No Quantity							308964			0
S3	2009	2009	2009	2	0	2	Export	764	Thailand	THA	392	Japan	JPN								07	COFFEE,TEA,COCOA,SPICES	1	No Quantity							14050563			0
S3	2009	2009	2009	2	0	2	Export	764	Thailand	THA	398	Kazakhstan	KAZ								07	COFFEE,TEA,COCOA,SPICES	1	No Quantity							211			0
S3	2009	2009	2009	2	0	2	Export	764	Thailand	THA	400	Jordan	JOR								07	COFFEE,TEA,COCOA,SPICES	1	No Quantity							3121492			0
S3	2009	2009	2009	2	0	2	Export	764	Thailand	THA	404	Kenya	KEN								07	COFFEE,TEA,COCOA,SPICES	1	No Quantity							412			0
S3	2009	2009	2009	2	0	2	Export	764	Thailand	THA	408	Dem. People's Rep. of Korea	PRK								07	COFFEE,TEA,COCOA,SPICES	1	No Quantity							475			0
S3	2009	2009	2009	2	0	2	Export	764	Thailand	THA	410	Rep. of Korea	KOR								07	COFFEE,TEA,COCOA,SPICES	1	No Quantity							235037			0
S3	2009	2009	2009	2	0	2	Export	764	Thailand	THA	414	Kuwait	KWT								07	COFFEE,TEA,COCOA,SPICES	1	No Quantity							1035633			0
S3	2009	2009	2009	2	0	2	Export	764	Thailand	THA	418	Lao People's Dem. Rep.	LAO								07	COFFEE,TEA,COCOA,SPICES	1	No Quantity							21852365			0
S3	2009	2009	2009	2	0	2	Export	764	Thailand	THA	422	Lebanon	LBN								07	COFFEE,TEA,COCOA,SPICES	1	No Quantity							1557271			0
S3	2009	2009	2009	2	0	2	Export	764	Thailand	THA	428	Latvia	LVA								07	COFFEE,TEA,COCOA,SPICES	1	No Quantity							70271			0
S3	2009	2009	2009	2	0	2	Export	764	Thailand	THA	434	Libya	LBY								07	COFFEE,TEA,COCOA,SPICES	1	No Quantity							43159			0
S3	2009	2009	2009	2	0	2	Export	764	Thailand	THA	440	Lithuania	LTU								07	COFFEE,TEA,COCOA,SPICES	1	No Quantity							33472			0
S3	2009	2009	2009	2	0	2	Export	764	Thailand	THA	446	China, Macao SAR	MAC								07	COFFEE,TEA,COCOA,SPICES	1	No Quantity							385			0
S3	2009	2009	2009	2	0	2	Export	764	Thailand	THA	450	Madagascar	MDG								07	COFFEE,TEA,COCOA,SPICES	1	No Quantity							2064			0
S3	2009	2009	2009	2	0	2	Export	764	Thailand	THA	458	Malaysia	MYS								07	COFFEE,TEA,COCOA,SPICES	1	No Quantity							9089677			0
S3	2009	2009	2009	2	0	2	Export	764	Thailand	THA	462	Maldives	MDV								07	COFFEE,TEA,COCOA,SPICES	1	No Quantity							78555			0
S3	2009	2009	2009	2	0	2	Export	764	Thailand	THA	470	Malta	MLT								07	COFFEE,TEA,COCOA,SPICES	1	No Quantity							628			0
S3	2009	2009	2009	2	0	2	Export	764	Thailand	THA	480	Mauritius	MUS								07	COFFEE,TEA,COCOA,SPICES	1	No Quantity							22531			0
S3	2009	2009	2009	2	0	2	Export	764	Thailand	THA	484	Mexico	MEX								07	COFFEE,TEA,COCOA,SPICES	1	No Quantity							4501120			0
S3	2009	2009	2009	2	0	2	Export	764	Thailand	THA	490	Other Asia, nes									07	COFFEE,TEA,COCOA,SPICES	1	No Quantity							2828096			0
S3	2009	2009	2009	2	0	2	Export	764	Thailand	THA	496	Mongolia	MNG								07	COFFEE,TEA,COCOA,SPICES	1	No Quantity							5778			0
S3	2009	2009	2009	2	0	2	Export	764	Thailand	THA	504	Morocco	MAR								07	COFFEE,TEA,COCOA,SPICES	1	No Quantity							304			0
S3	2009	2009	2009	2	0	2	Export	764	Thailand	THA	508	Mozambique	MOZ								07	COFFEE,TEA,COCOA,SPICES	1	No Quantity							96299			0
S3	2009	2009	2009	2	0	2	Export	764	Thailand	THA	512	Oman	OMN								07	COFFEE,TEA,COCOA,SPICES	1	No Quantity							215288			0
S3	2009	2009	2009	2	0	2	Export	764	Thailand	THA	516	Namibia	NAM								07	COFFEE,TEA,COCOA,SPICES	1	No Quantity							510			0
S3	2009	2009	2009	2	0	2	Export	764	Thailand	THA	524	Nepal	NPL								07	COFFEE,TEA,COCOA,SPICES	1	No Quantity							115146			0
S3	2009	2009	2009	2	0	2	Export	764	Thailand	THA	528	Netherlands	NLD								07	COFFEE,TEA,COCOA,SPICES	1	No Quantity							5675576			0
S3	2009	2009	2009	2	0	2	Export	764	Thailand	THA	540	New Caledonia	NCL								07	COFFEE,TEA,COCOA,SPICES	1	No Quantity							3869			0
S3	2009	2009	2009	2	0	2	Export	764	Thailand	THA	548	Vanuatu	VUT								07	COFFEE,TEA,COCOA,SPICES	1	No Quantity							54319			0
S3	2009	2009	2009	2	0	2	Export	764	Thailand	THA	554	New Zealand	NZL								07	COFFEE,TEA,COCOA,SPICES	1	No Quantity							2095140			0
S3	2009	2009	2009	2	0	2	Export	764	Thailand	THA	566	Nigeria	NGA								07	COFFEE,TEA,COCOA,SPICES	1	No Quantity							4376			0
S3	2009	2009	2009	2	0	2	Export	764	Thailand	THA	579	Norway	NOR								07	COFFEE,TEA,COCOA,SPICES	1	No Quantity							420358			0
S3	2009	2009	2009	2	0	2	Export	764	Thailand	THA	583	FS Micronesia	FSM								07	COFFEE,TEA,COCOA,SPICES	1	No Quantity							182052			0
S3	2009	2009	2009	2	0	2	Export	764	Thailand	THA	584	Marshall Isds	MHL								07	COFFEE,TEA,COCOA,SPICES	1	No Quantity							2159			0
S3	2009	2009	2009	2	0	2	Export	764	Thailand	THA	585	Palau	PLW								07	COFFEE,TEA,COCOA,SPICES	1	No Quantity							7088			0
S3	2009	2009	2009	2	0	2	Export	764	Thailand	THA	586	Pakistan	PAK								07	COFFEE,TEA,COCOA,SPICES	1	No Quantity							9916676			0
S3	2009	2009	2009	2	0	2	Export	764	Thailand	THA	598	Papua New Guinea	PNG								07	COFFEE,TEA,COCOA,SPICES	1	No Quantity							42707			0
S3	2009	2009	2009	2	0	2	Export	764	Thailand	THA	608	Philippines	PHL								07	COFFEE,TEA,COCOA,SPICES	1	No Quantity							8678996			0
S3	2009	2009	2009	2	0	2	Export	764	Thailand	THA	616	Poland	POL								07	COFFEE,TEA,COCOA,SPICES	1	No Quantity							23333			0
S3	2009	2009	2009	2	0	2	Export	764	Thailand	THA	620	Portugal	PRT								07	COFFEE,TEA,COCOA,SPICES	1	No Quantity							20478			0
S3	2009	2009	2009	2	0	2	Export	764	Thailand	THA	634	Qatar	QAT								07	COFFEE,TEA,COCOA,SPICES	1	No Quantity							593262			0
S3	2009	2009	2009	2	0	2	Export	764	Thailand	THA	643	Russian Federation	RUS								07	COFFEE,TEA,COCOA,SPICES	1	No Quantity							57651			0
S3	2009	2009	2009	2	0	2	Export	764	Thailand	THA	682	Saudi Arabia	SAU								07	COFFEE,TEA,COCOA,SPICES	1	No Quantity							2401147			0
S3	2009	2009	2009	2	0	2	Export	764	Thailand	THA	690	Seychelles	SYC								07	COFFEE,TEA,COCOA,SPICES	1	No Quantity							4383			0
S3	2009	2009	2009	2	0	2	Export	764	Thailand	THA	699	India	IND								07	COFFEE,TEA,COCOA,SPICES	1	No Quantity							1034468			0
S3	2009	2009	2009	2	0	2	Export	764	Thailand	THA	702	Singapore	SGP								07	COFFEE,TEA,COCOA,SPICES	1	No Quantity							3439734			0
S3	2009	2009	2009	2	0	2	Export	764	Thailand	THA	703	Slovakia	SVK								07	COFFEE,TEA,COCOA,SPICES	1	No Quantity							46196			0
S3	2009	2009	2009	2	0	2	Export	764	Thailand	THA	704	Viet Nam	VNM								07	COFFEE,TEA,COCOA,SPICES	1	No Quantity							17441451			0
S3	2009	2009	2009	2	0	2	Export	764	Thailand	THA	705	Slovenia	SVN								07	COFFEE,TEA,COCOA,SPICES	1	No Quantity							163821			0
S3	2009	2009	2009	2	0	2	Export	764	Thailand	THA	710	South Africa	ZAF								07	COFFEE,TEA,COCOA,SPICES	1	No Quantity							3547389			0
S3	2009	2009	2009	2	0	2	Export	764	Thailand	THA	724	Spain	ESP								07	COFFEE,TEA,COCOA,SPICES	1	No Quantity							67687			0
S3	2009	2009	2009	2	0	2	Export	764	Thailand	THA	736	Fmr Sudan	SDN								07	COFFEE,TEA,COCOA,SPICES	1	No Quantity							2541			0
S3	2009	2009	2009	2	0	2	Export	764	Thailand	THA	740	Suriname	SUR								07	COFFEE,TEA,COCOA,SPICES	1	No Quantity							3748			0
S3	2009	2009	2009	2	0	2	Export	764	Thailand	THA	748	Swaziland	SWZ								07	COFFEE,TEA,COCOA,SPICES	1	No Quantity							146547			0
S3	2009	2009	2009	2	0	2	Export	764	Thailand	THA	752	Sweden	SWE								07	COFFEE,TEA,COCOA,SPICES	1	No Quantity							605228			0
S3	2009	2009	2009	2	0	2	Export	764	Thailand	THA	757	Switzerland	CHE								07	COFFEE,TEA,COCOA,SPICES	1	No Quantity							196081			0
S3	2009	2009	2009	2	0	2	Export	764	Thailand	THA	760	Syria	SYR								07	COFFEE,TEA,COCOA,SPICES	1	No Quantity							403787			0
S3	2009	2009	2009	2	0	2	Export	764	Thailand	THA	768	Togo	TGO								07	COFFEE,TEA,COCOA,SPICES	1	No Quantity							25508			0
S3	2009	2009	2009	2	0	2	Export	764	Thailand	THA	780	Trinidad and Tobago	TTO								07	COFFEE,TEA,COCOA,SPICES	1	No Quantity							85928			0
S3	2009	2009	2009	2	0	2	Export	764	Thailand	THA	784	United Arab Emirates	ARE								07	COFFEE,TEA,COCOA,SPICES	1	No Quantity							3568676			0
S3	2009	2009	2009	2	0	2	Export	764	Thailand	THA	788	Tunisia	TUN								07	COFFEE,TEA,COCOA,SPICES	1	No Quantity							1131			0
S3	2009	2009	2009	2	0	2	Export	764	Thailand	THA	818	Egypt	EGY								07	COFFEE,TEA,COCOA,SPICES	1	No Quantity							121780			0
S3	2009	2009	2009	2	0	2	Export	764	Thailand	THA	826	United Kingdom	GBR								07	COFFEE,TEA,COCOA,SPICES	1	No Quantity							1633455			0
S3	2009	2009	2009	2	0	2	Export	764	Thailand	THA	834	United Rep. of Tanzania	TZA								07	COFFEE,TEA,COCOA,SPICES	1	No Quantity							6382			0
S3	2009	2009	2009	2	0	2	Export	764	Thailand	THA	842	USA	USA								07	COFFEE,TEA,COCOA,SPICES	1	No Quantity							7328470			0
S3	2009	2009	2009	2	0	2	Export	764	Thailand	THA	882	Samoa	WSM								07	COFFEE,TEA,COCOA,SPICES	1	No Quantity							27252			0
S3	2009	2009	2009	2	0	2	Export	764	Thailand	THA	887	Yemen	YEM								07	COFFEE,TEA,COCOA,SPICES	1	No Quantity							67316			0
S3	2009	2009	2009	2	0	2	Export	764	Thailand	THA	899	Areas, nes									07	COFFEE,TEA,COCOA,SPICES	1	No Quantity							4327			0
S3	2009	2009	2009	2	0	2	Export	768	Togo	TGO	0	World	WLD								07	COFFEE,TEA,COCOA,SPICES	1	No Quantity							48297059			0
S3	2009	2009	2009	2	0	2	Export	768	Togo	TGO	8	Albania	ALB								07	COFFEE,TEA,COCOA,SPICES	1	No Quantity							758226			0
S3	2009	2009	2009	2	0	2	Export	768	Togo	TGO	12	Algeria	DZA								07	COFFEE,TEA,COCOA,SPICES	1	No Quantity							515729			0
S3	2009	2009	2009	2	0	2	Export	768	Togo	TGO	56	Belgium	BEL								07	COFFEE,TEA,COCOA,SPICES	1	No Quantity							11468295			0
S3	2009	2009	2009	2	0	2	Export	768	Togo	TGO	204	Benin	BEN								07	COFFEE,TEA,COCOA,SPICES	1	No Quantity							8483			0
S3	2009	2009	2009	2	0	2	Export	768	Togo	TGO	233	Estonia	EST								07	COFFEE,TEA,COCOA,SPICES	1	No Quantity							3190589			0
S3	2009	2009	2009	2	0	2	Export	768	Togo	TGO	251	France	FRA								07	COFFEE,TEA,COCOA,SPICES	1	No Quantity							72291			0
S3	2009	2009	2009	2	0	2	Export	768	Togo	TGO	266	Gabon	GAB								07	COFFEE,TEA,COCOA,SPICES	1	No Quantity							2864			0
S3	2009	2009	2009	2	0	2	Export	768	Togo	TGO	276	Germany	DEU								07	COFFEE,TEA,COCOA,SPICES	1	No Quantity							4512982			0
S3	2009	2009	2009	2	0	2	Export	768	Togo	TGO	288	Ghana	GHA								07	COFFEE,TEA,COCOA,SPICES	1	No Quantity							9208734			0
S3	2009	2009	2009	2	0	2	Export	768	Togo	TGO	381	Italy	ITA								07	COFFEE,TEA,COCOA,SPICES	1	No Quantity							1742824			0
S3	2009	2009	2009	2	0	2	Export	768	Togo	TGO	504	Morocco	MAR								07	COFFEE,TEA,COCOA,SPICES	1	No Quantity							2942721			0
S3	2009	2009	2009	2	0	2	Export	768	Togo	TGO	528	Netherlands	NLD								07	COFFEE,TEA,COCOA,SPICES	1	No Quantity							6632493			0
S3	2009	2009	2009	2	0	2	Export	768	Togo	TGO	562	Niger	NER								07	COFFEE,TEA,COCOA,SPICES	1	No Quantity							66255			0
S3	2009	2009	2009	2	0	2	Export	768	Togo	TGO	566	Nigeria	NGA								07	COFFEE,TEA,COCOA,SPICES	1	No Quantity							3883684			0
S3	2009	2009	2009	2	0	2	Export	768	Togo	TGO	616	Poland	POL								07	COFFEE,TEA,COCOA,SPICES	1	No Quantity							1895920			0
S3	2009	2009	2009	2	0	2	Export	768	Togo	TGO	724	Spain	ESP								07	COFFEE,TEA,COCOA,SPICES	1	No Quantity							1134388			0
S3	2009	2009	2009	2	0	2	Export	768	Togo	TGO	842	USA	USA								07	COFFEE,TEA,COCOA,SPICES	1	No Quantity							260581			0
S3	2009	2009	2009	2	0	2	Export	764	Thailand	THA	0	World	WLD								08	ANIMAL FEED STUFF	1	No Quantity							775599390			0
S3	2009	2009	2009	2	0	2	Export	764	Thailand	THA	4	Afghanistan	AFG								08	ANIMAL FEED STUFF	1	No Quantity							29139			0
S3	2009	2009	2009	2	0	2	Export	764	Thailand	THA	36	Australia	AUS								08	ANIMAL FEED STUFF	1	No Quantity							38026168			0
S3	2009	2009	2009	2	0	2	Export	764	Thailand	THA	40	Austria	AUT								08	ANIMAL FEED STUFF	1	No Quantity							256681			0
S3	2009	2009	2009	2	0	2	Export	764	Thailand	THA	48	Bahrain	BHR								08	ANIMAL FEED STUFF	1	No Quantity							188979			0
S3	2009	2009	2009	2	0	2	Export	764	Thailand	THA	50	Bangladesh	BGD								08	ANIMAL FEED STUFF	1	No Quantity							5541120			0
S3	2009	2009	2009	2	0	2	Export	764	Thailand	THA	52	Barbados	BRB								08	ANIMAL FEED STUFF	1	No Quantity							5			0
S3	2009	2009	2009	2	0	2	Export	764	Thailand	THA	56	Belgium	BEL								08	ANIMAL FEED STUFF	1	No Quantity							2494677			0
S3	2009	2009	2009	2	0	2	Export	764	Thailand	THA	76	Brazil	BRA								08	ANIMAL FEED STUFF	1	No Quantity							18409			0
S3	2009	2009	2009	2	0	2	Export	764	Thailand	THA	96	Brunei Darussalam	BRN								08	ANIMAL FEED STUFF	1	No Quantity							1105845			0
S3	2009	2009	2009	2	0	2	Export	764	Thailand	THA	104	Myanmar	MMR								08	ANIMAL FEED STUFF	1	No Quantity							4906222			0
S3	2009	2009	2009	2	0	2	Export	764	Thailand	THA	116	Cambodia	KHM								08	ANIMAL FEED STUFF	1	No Quantity							41025045			0
S3	2009	2009	2009	2	0	2	Export	764	Thailand	THA	124	Canada	CAN								08	ANIMAL FEED STUFF	1	No Quantity							5083112			0
S3	2009	2009	2009	2	0	2	Export	764	Thailand	THA	144	Sri Lanka	LKA								08	ANIMAL FEED STUFF	1	No Quantity							163399			0
S3	2009	2009	2009	2	0	2	Export	764	Thailand	THA	152	Chile	CHL								08	ANIMAL FEED STUFF	1	No Quantity							62820			0
S3	2009	2009	2009	2	0	2	Export	764	Thailand	THA	156	China	CHN								08	ANIMAL FEED STUFF	1	No Quantity							21320369			0
S3	2009	2009	2009	2	0	2	Export	764	Thailand	THA	170	Colombia	COL								08	ANIMAL FEED STUFF	1	No Quantity							614			0
S3	2009	2009	2009	2	0	2	Export	764	Thailand	THA	178	Congo	COG								08	ANIMAL FEED STUFF	1	No Quantity							2287			0
S3	2009	2009	2009	2	0	2	Export	764	Thailand	THA	188	Costa Rica	CRI								08	ANIMAL FEED STUFF	1	No Quantity							10			0
S3	2009	2009	2009	2	0	2	Export	764	Thailand	THA	191	Croatia	HRV								08	ANIMAL FEED STUFF	1	No Quantity							7942			0
S3	2009	2009	2009	2	0	2	Export	764	Thailand	THA	203	Czechia	CZE								08	ANIMAL FEED STUFF	1	No Quantity							147308			0
S3	2009	2009	2009	2	0	2	Export	764	Thailand	THA	204	Benin	BEN								08	ANIMAL FEED STUFF	1	No Quantity							5			0
S3	2009	2009	2009	2	0	2	Export	764	Thailand	THA	208	Denmark	DNK								08	ANIMAL FEED STUFF	1	No Quantity							198197			0
S3	2009	2009	2009	2	0	2	Export	764	Thailand	THA	214	Dominican Rep.	DOM								08	ANIMAL FEED STUFF	1	No Quantity							2775			0
S3	2009	2009	2009	2	0	2	Export	764	Thailand	THA	218	Ecuador	ECU								08	ANIMAL FEED STUFF	1	No Quantity							8827			0
S3	2009	2009	2009	2	0	2	Export	764	Thailand	THA	246	Finland	FIN								08	ANIMAL FEED STUFF	1	No Quantity							423618			0
S3	2009	2009	2009	2	0	2	Export	764	Thailand	THA	251	France	FRA								08	ANIMAL FEED STUFF	1	No Quantity							9054717			0
S3	2009	2009	2009	2	0	2	Export	764	Thailand	THA	258	French Polynesia	PYF								08	ANIMAL FEED STUFF	1	No Quantity							3523			0
S3	2009	2009	2009	2	0	2	Export	764	Thailand	THA	276	Germany	DEU								08	ANIMAL FEED STUFF	1	No Quantity							14020770			0
S3	2009	2009	2009	2	0	2	Export	764	Thailand	THA	288	Ghana	GHA								08	ANIMAL FEED STUFF	1	No Quantity							14074			0
S3	2009	2009	2009	2	0	2	Export	764	Thailand	THA	300	Greece	GRC								08	ANIMAL FEED STUFF	1	No Quantity							431420			0
S3	2009	2009	2009	2	0	2	Export	764	Thailand	THA	320	Guatemala	GTM								08	ANIMAL FEED STUFF	1	No Quantity							1956			0
S3	2009	2009	2009	2	0	2	Export	764	Thailand	THA	340	Honduras	HND								08	ANIMAL FEED STUFF	1	No Quantity							8871			0
S3	2009	2009	2009	2	0	2	Export	764	Thailand	THA	344	China, Hong Kong SAR	HKG								08	ANIMAL FEED STUFF	1	No Quantity							6750511			0
S3	2009	2009	2009	2	0	2	Export	764	Thailand	THA	348	Hungary	HUN								08	ANIMAL FEED STUFF	1	No Quantity							186156			0
S3	2009	2009	2009	2	0	2	Export	764	Thailand	THA	360	Indonesia	IDN								08	ANIMAL FEED STUFF	1	No Quantity							9281328			0
S3	2009	2009	2009	2	0	2	Export	764	Thailand	THA	364	Iran	IRN								08	ANIMAL FEED STUFF	1	No Quantity							548372			0
S3	2009	2009	2009	2	0	2	Export	764	Thailand	THA	372	Ireland	IRL								08	ANIMAL FEED STUFF	1	No Quantity							3022			0
S3	2009	2009	2009	2	0	2	Export	764	Thailand	THA	376	Israel	ISR								08	ANIMAL FEED STUFF	1	No Quantity							758888			0
S3	2009	2009	2009	2	0	2	Export	764	Thailand	THA	381	Italy	ITA								08	ANIMAL FEED STUFF	1	No Quantity							51760804			0
S3	2009	2009	2009	2	0	2	Export	764	Thailand	THA	384	Côte d'Ivoire	CIV								08	ANIMAL FEED STUFF	1	No Quantity							10			0
S3	2009	2009	2009	2	0	2	Export	764	Thailand	THA	388	Jamaica	JAM								08	ANIMAL FEED STUFF	1	No Quantity							7090			0
S3	2009	2009	2009	2	0	2	Export	764	Thailand	THA	392	Japan	JPN								08	ANIMAL FEED STUFF	1	No Quantity							254610447			0
S3	2009	2009	2009	2	0	2	Export	764	Thailand	THA	400	Jordan	JOR								08	ANIMAL FEED STUFF	1	No Quantity							168965			0
S3	2009	2009	2009	2	0	2	Export	764	Thailand	THA	404	Kenya	KEN								08	ANIMAL FEED STUFF	1	No Quantity							4037			0
S3	2009	2009	2009	2	0	2	Export	764	Thailand	THA	410	Rep. of Korea	KOR								08	ANIMAL FEED STUFF	1	No Quantity							15902152			0
S3	2009	2009	2009	2	0	2	Export	764	Thailand	THA	414	Kuwait	KWT								08	ANIMAL FEED STUFF	1	No Quantity							17255			0
S3	2009	2009	2009	2	0	2	Export	764	Thailand	THA	418	Lao People's Dem. Rep.	LAO								08	ANIMAL FEED STUFF	1	No Quantity							18299287			0
S3	2009	2009	2009	2	0	2	Export	764	Thailand	THA	422	Lebanon	LBN								08	ANIMAL FEED STUFF	1	No Quantity							13842			0
S3	2009	2009	2009	2	0	2	Export	764	Thailand	THA	428	Latvia	LVA								08	ANIMAL FEED STUFF	1	No Quantity							44514			0
S3	2009	2009	2009	2	0	2	Export	764	Thailand	THA	450	Madagascar	MDG								08	ANIMAL FEED STUFF	1	No Quantity							53992			0
S3	2009	2009	2009	2	0	2	Export	764	Thailand	THA	458	Malaysia	MYS								08	ANIMAL FEED STUFF	1	No Quantity							39324679			0
S3	2009	2009	2009	2	0	2	Export	764	Thailand	THA	462	Maldives	MDV								08	ANIMAL FEED STUFF	1	No Quantity							16722			0
S3	2009	2009	2009	2	0	2	Export	764	Thailand	THA	466	Mali	MLI								08	ANIMAL FEED STUFF	1	No Quantity							15			0
S3	2009	2009	2009	2	0	2	Export	764	Thailand	THA	470	Malta	MLT								08	ANIMAL FEED STUFF	1	No Quantity							466680			0
S3	2009	2009	2009	2	0	2	Export	764	Thailand	THA	480	Mauritius	MUS								08	ANIMAL FEED STUFF	1	No Quantity							207419			0
S3	2009	2009	2009	2	0	2	Export	764	Thailand	THA	484	Mexico	MEX								08	ANIMAL FEED STUFF	1	No Quantity							165036			0
S3	2009	2009	2009	2	0	2	Export	764	Thailand	THA	490	Other Asia, nes									08	ANIMAL FEED STUFF	1	No Quantity							20251622			0
S3	2009	2009	2009	2	0	2	Export	764	Thailand	THA	504	Morocco	MAR								08	ANIMAL FEED STUFF	1	No Quantity							32			0
S3	2009	2009	2009	2	0	2	Export	764	Thailand	THA	508	Mozambique	MOZ								08	ANIMAL FEED STUFF	1	No Quantity							1367			0
S3	2009	2009	2009	2	0	2	Export	764	Thailand	THA	512	Oman	OMN								08	ANIMAL FEED STUFF	1	No Quantity							6993			0
S3	2009	2009	2009	2	0	2	Export	764	Thailand	THA	524	Nepal	NPL								08	ANIMAL FEED STUFF	1	No Quantity							126241			0
S3	2009	2009	2009	2	0	2	Export	764	Thailand	THA	528	Netherlands	NLD								08	ANIMAL FEED STUFF	1	No Quantity							2186474			0
S3	2009	2009	2009	2	0	2	Export	764	Thailand	THA	540	New Caledonia	NCL								08	ANIMAL FEED STUFF	1	No Quantity							243			0
S3	2009	2009	2009	2	0	2	Export	764	Thailand	THA	554	New Zealand	NZL								08	ANIMAL FEED STUFF	1	No Quantity							3849592			0
S3	2009	2009	2009	2	0	2	Export	764	Thailand	THA	566	Nigeria	NGA								08	ANIMAL FEED STUFF	1	No Quantity							42576			0
S3	2009	2009	2009	2	0	2	Export	764	Thailand	THA	579	Norway	NOR								08	ANIMAL FEED STUFF	1	No Quantity							74877			0
S3	2009	2009	2009	2	0	2	Export	764	Thailand	THA	586	Pakistan	PAK								08	ANIMAL FEED STUFF	1	No Quantity							454084			0
S3	2009	2009	2009	2	0	2	Export	764	Thailand	THA	598	Papua New Guinea	PNG								08	ANIMAL FEED STUFF	1	No Quantity							145			0
S3	2009	2009	2009	2	0	2	Export	764	Thailand	THA	604	Peru	PER								08	ANIMAL FEED STUFF	1	No Quantity							22142			0
S3	2009	2009	2009	2	0	2	Export	764	Thailand	THA	608	Philippines	PHL								08	ANIMAL FEED STUFF	1	No Quantity							28766210			0
S3	2009	2009	2009	2	0	2	Export	764	Thailand	THA	616	Poland	POL								08	ANIMAL FEED STUFF	1	No Quantity							376979			0
S3	2009	2009	2009	2	0	2	Export	764	Thailand	THA	620	Portugal	PRT								08	ANIMAL FEED STUFF	1	No Quantity							294746			0
S3	2009	2009	2009	2	0	2	Export	764	Thailand	THA	634	Qatar	QAT								08	ANIMAL FEED STUFF	1	No Quantity							302078			0
S3	2009	2009	2009	2	0	2	Export	764	Thailand	THA	642	Romania	ROU								08	ANIMAL FEED STUFF	1	No Quantity							78746			0
S3	2009	2009	2009	2	0	2	Export	764	Thailand	THA	643	Russian Federation	RUS								08	ANIMAL FEED STUFF	1	No Quantity							11615576			0
S3	2009	2009	2009	2	0	2	Export	764	Thailand	THA	682	Saudi Arabia	SAU								08	ANIMAL FEED STUFF	1	No Quantity							8960986			0
S3	2009	2009	2009	2	0	2	Export	764	Thailand	THA	690	Seychelles	SYC								08	ANIMAL FEED STUFF	1	No Quantity							1418			0
S3	2009	2009	2009	2	0	2	Export	764	Thailand	THA	694	Sierra Leone	SLE								08	ANIMAL FEED STUFF	1	No Quantity							5			0
S3	2009	2009	2009	2	0	2	Export	764	Thailand	THA	699	India	IND								08	ANIMAL FEED STUFF	1	No Quantity							11309271			0
S3	2009	2009	2009	2	0	2	Export	764	Thailand	THA	702	Singapore	SGP								08	ANIMAL FEED STUFF	1	No Quantity							4836177			0
S3	2009	2009	2009	2	0	2	Export	764	Thailand	THA	704	Viet Nam	VNM								08	ANIMAL FEED STUFF	1	No Quantity							28325919			0
S3	2009	2009	2009	2	0	2	Export	764	Thailand	THA	705	Slovenia	SVN								08	ANIMAL FEED STUFF	1	No Quantity							18392			0
S3	2009	2009	2009	2	0	2	Export	764	Thailand	THA	710	South Africa	ZAF								08	ANIMAL FEED STUFF	1	No Quantity							895633			0
S3	2009	2009	2009	2	0	2	Export	764	Thailand	THA	716	Zimbabwe	ZWE								08	ANIMAL FEED STUFF	1	No Quantity							1130			0
S3	2009	2009	2009	2	0	2	Export	764	Thailand	THA	724	Spain	ESP								08	ANIMAL FEED STUFF	1	No Quantity							348199			0
S3	2009	2009	2009	2	0	2	Export	764	Thailand	THA	736	Fmr Sudan	SDN								08	ANIMAL FEED STUFF	1	No Quantity							154			0
S3	2009	2009	2009	2	0	2	Export	764	Thailand	THA	752	Sweden	SWE								08	ANIMAL FEED STUFF	1	No Quantity							1866399			0
S3	2009	2009	2009	2	0	2	Export	764	Thailand	THA	757	Switzerland	CHE								08	ANIMAL FEED STUFF	1	No Quantity							2864053			0
S3	2009	2009	2009	2	0	2	Export	764	Thailand	THA	784	United Arab Emirates	ARE								08	ANIMAL FEED STUFF	1	No Quantity							1939551			0
S3	2009	2009	2009	2	0	2	Export	764	Thailand	THA	792	Turkey	TUR								08	ANIMAL FEED STUFF	1	No Quantity							267868			0
S3	2009	2009	2009	2	0	2	Export	764	Thailand	THA	804	Ukraine	UKR								08	ANIMAL FEED STUFF	1	No Quantity							995644			0
S3	2009	2009	2009	2	0	2	Export	764	Thailand	THA	818	Egypt	EGY								08	ANIMAL FEED STUFF	1	No Quantity							258381			0
S3	2009	2009	2009	2	0	2	Export	764	Thailand	THA	826	United Kingdom	GBR								08	ANIMAL FEED STUFF	1	No Quantity							23046205			0
S3	2009	2009	2009	2	0	2	Export	764	Thailand	THA	834	United Rep. of Tanzania	TZA								08	ANIMAL FEED STUFF	1	No Quantity							165552			0
S3	2009	2009	2009	2	0	2	Export	764	Thailand	THA	842	USA	USA								08	ANIMAL FEED STUFF	1	No Quantity							77689266			0
S3	2009	2009	2009	2	0	2	Export	764	Thailand	THA	854	Burkina Faso	BFA								08	ANIMAL FEED STUFF	1	No Quantity							10			0
S3	2009	2009	2009	2	0	2	Export	764	Thailand	THA	887	Yemen	YEM								08	ANIMAL FEED STUFF	1	No Quantity							218327			0
S3	2009	2009	2009	2	0	2	Export	768	Togo	TGO	0	World	WLD								08	ANIMAL FEED STUFF	1	No Quantity							1703205			0
S3	2009	2009	2009	2	0	2	Export	768	Togo	TGO	204	Benin	BEN								08	ANIMAL FEED STUFF	1	No Quantity							4772			0
S3	2009	2009	2009	2	0	2	Export	768	Togo	TGO	288	Ghana	GHA								08	ANIMAL FEED STUFF	1	No Quantity							267217			0
S3	2009	2009	2009	2	0	2	Export	768	Togo	TGO	384	Côte d'Ivoire	CIV								08	ANIMAL FEED STUFF	1	No Quantity							10012			0
S3	2009	2009	2009	2	0	2	Export	768	Togo	TGO	528	Netherlands	NLD								08	ANIMAL FEED STUFF	1	No Quantity							547759			0
S3	2009	2009	2009	2	0	2	Export	768	Togo	TGO	562	Niger	NER								08	ANIMAL FEED STUFF	1	No Quantity							132666			0
S3	2009	2009	2009	2	0	2	Export	768	Togo	TGO	620	Portugal	PRT								08	ANIMAL FEED STUFF	1	No Quantity							612099			0
S3	2009	2009	2009	2	0	2	Export	768	Togo	TGO	710	South Africa	ZAF								08	ANIMAL FEED STUFF	1	No Quantity							128680			0
S3	2009	2009	2009	2	0	2	Export	764	Thailand	THA	0	World	WLD								09	MISC.EDIBLE PRODUCTS ETC	1	No Quantity							1311497253			0
S3	2009	2009	2009	2	0	2	Export	764	Thailand	THA	4	Afghanistan	AFG								09	MISC.EDIBLE PRODUCTS ETC	1	No Quantity							147946			0
S3	2009	2009	2009	2	0	2	Export	764	Thailand	THA	12	Algeria	DZA								09	MISC.EDIBLE PRODUCTS ETC	1	No Quantity							17943			0
S3	2009	2009	2009	2	0	2	Export	764	Thailand	THA	16	American Samoa	ASM								09	MISC.EDIBLE PRODUCTS ETC	1	No Quantity							7501			0
S3	2009	2009	2009	2	0	2	Export	764	Thailand	THA	24	Angola	AGO								09	MISC.EDIBLE PRODUCTS ETC	1	No Quantity							785650			0
S3	2009	2009	2009	2	0	2	Export	764	Thailand	THA	28	Antigua and Barbuda	ATG								09	MISC.EDIBLE PRODUCTS ETC	1	No Quantity							1049			0
S3	2009	2009	2009	2	0	2	Export	764	Thailand	THA	31	Azerbaijan	AZE								09	MISC.EDIBLE PRODUCTS ETC	1	No Quantity							33348			0
S3	2009	2009	2009	2	0	2	Export	764	Thailand	THA	32	Argentina	ARG								09	MISC.EDIBLE PRODUCTS ETC	1	No Quantity							19449			0
S3	2009	2009	2009	2	0	2	Export	764	Thailand	THA	36	Australia	AUS								09	MISC.EDIBLE PRODUCTS ETC	1	No Quantity							59107924			0
S3	2009	2009	2009	2	0	2	Export	764	Thailand	THA	40	Austria	AUT								09	MISC.EDIBLE PRODUCTS ETC	1	No Quantity							511452			0
S3	2009	2009	2009	2	0	2	Export	764	Thailand	THA	44	Bahamas	BHS								09	MISC.EDIBLE PRODUCTS ETC	1	No Quantity							143058			0
S3	2009	2009	2009	2	0	2	Export	764	Thailand	THA	48	Bahrain	BHR								09	MISC.EDIBLE PRODUCTS ETC	1	No Quantity							1414013			0
S3	2009	2009	2009	2	0	2	Export	764	Thailand	THA	50	Bangladesh	BGD								09	MISC.EDIBLE PRODUCTS ETC	1	No Quantity							4288012			0
S3	2009	2009	2009	2	0	2	Export	764	Thailand	THA	52	Barbados	BRB								09	MISC.EDIBLE PRODUCTS ETC	1	No Quantity							10818			0
S3	2009	2009	2009	2	0	2	Export	764	Thailand	THA	56	Belgium	BEL								09	MISC.EDIBLE PRODUCTS ETC	1	No Quantity							3039095			0
S3	2009	2009	2009	2	0	2	Export	764	Thailand	THA	60	Bermuda	BMU								09	MISC.EDIBLE PRODUCTS ETC	1	No Quantity							570			0
S3	2009	2009	2009	2	0	2	Export	764	Thailand	THA	64	Bhutan	BTN								09	MISC.EDIBLE PRODUCTS ETC	1	No Quantity							91237			0
S3	2009	2009	2009	2	0	2	Export	764	Thailand	THA	70	Bosnia Herzegovina	BIH								09	MISC.EDIBLE PRODUCTS ETC	1	No Quantity							1804			0
S3	2009	2009	2009	2	0	2	Export	764	Thailand	THA	76	Brazil	BRA								09	MISC.EDIBLE PRODUCTS ETC	1	No Quantity							62604			0
S3	2009	2009	2009	2	0	2	Export	764	Thailand	THA	84	Belize	BLZ								09	MISC.EDIBLE PRODUCTS ETC	1	No Quantity							48521			0
S3	2009	2009	2009	2	0	2	Export	764	Thailand	THA	90	Solomon Isds	SLB								09	MISC.EDIBLE PRODUCTS ETC	1	No Quantity							9450			0
S3	2009	2009	2009	2	0	2	Export	764	Thailand	THA	96	Brunei Darussalam	BRN								09	MISC.EDIBLE PRODUCTS ETC	1	No Quantity							839760			0
S3	2009	2009	2009	2	0	2	Export	764	Thailand	THA	100	Bulgaria	BGR								09	MISC.EDIBLE PRODUCTS ETC	1	No Quantity							466432			0
S3	2009	2009	2009	2	0	2	Export	764	Thailand	THA	104	Myanmar	MMR								09	MISC.EDIBLE PRODUCTS ETC	1	No Quantity							85276545			0
S3	2009	2009	2009	2	0	2	Export	764	Thailand	THA	116	Cambodia	KHM								09	MISC.EDIBLE PRODUCTS ETC	1	No Quantity							49174148			0
S3	2009	2009	2009	2	0	2	Export	764	Thailand	THA	124	Canada	CAN								09	MISC.EDIBLE PRODUCTS ETC	1	No Quantity							82076997			0
S3	2009	2009	2009	2	0	2	Export	764	Thailand	THA	132	Cabo Verde	CPV								09	MISC.EDIBLE PRODUCTS ETC	1	No Quantity							16651			0
S3	2009	2009	2009	2	0	2	Export	764	Thailand	THA	136	Cayman Isds	CYM								09	MISC.EDIBLE PRODUCTS ETC	1	No Quantity							16184			0
S3	2009	2009	2009	2	0	2	Export	764	Thailand	THA	144	Sri Lanka	LKA								09	MISC.EDIBLE PRODUCTS ETC	1	No Quantity							7158156			0
S3	2009	2009	2009	2	0	2	Export	764	Thailand	THA	152	Chile	CHL								09	MISC.EDIBLE PRODUCTS ETC	1	No Quantity							199243			0
S3	2009	2009	2009	2	0	2	Export	764	Thailand	THA	156	China	CHN								09	MISC.EDIBLE PRODUCTS ETC	1	No Quantity							12591095			0
S3	2009	2009	2009	2	0	2	Export	764	Thailand	THA	170	Colombia	COL								09	MISC.EDIBLE PRODUCTS ETC	1	No Quantity							259964			0
S3	2009	2009	2009	2	0	2	Export	764	Thailand	THA	174	Comoros	COM								09	MISC.EDIBLE PRODUCTS ETC	1	No Quantity							2096			0
S3	2009	2009	2009	2	0	2	Export	764	Thailand	THA	175	Mayotte	MYT								09	MISC.EDIBLE PRODUCTS ETC	1	No Quantity							214042			0
S3	2009	2009	2009	2	0	2	Export	764	Thailand	THA	188	Costa Rica	CRI								09	MISC.EDIBLE PRODUCTS ETC	1	No Quantity							34403			0
S3	2009	2009	2009	2	0	2	Export	764	Thailand	THA	191	Croatia	HRV								09	MISC.EDIBLE PRODUCTS ETC	1	No Quantity							30912			0
S3	2009	2009	2009	2	0	2	Export	764	Thailand	THA	196	Cyprus	CYP								09	MISC.EDIBLE PRODUCTS ETC	1	No Quantity							542928			0
S3	2009	2009	2009	2	0	2	Export	764	Thailand	THA	203	Czechia	CZE								09	MISC.EDIBLE PRODUCTS ETC	1	No Quantity							1925545			0
S3	2009	2009	2009	2	0	2	Export	764	Thailand	THA	204	Benin	BEN								09	MISC.EDIBLE PRODUCTS ETC	1	No Quantity							88858			0
S3	2009	2009	2009	2	0	2	Export	764	Thailand	THA	208	Denmark	DNK								09	MISC.EDIBLE PRODUCTS ETC	1	No Quantity							3664650			0
S3	2009	2009	2009	2	0	2	Export	764	Thailand	THA	212	Dominica	DMA								09	MISC.EDIBLE PRODUCTS ETC	1	No Quantity							22048			0
S3	2009	2009	2009	2	0	2	Export	764	Thailand	THA	214	Dominican Rep.	DOM								09	MISC.EDIBLE PRODUCTS ETC	1	No Quantity							14049			0
S3	2009	2009	2009	2	0	2	Export	764	Thailand	THA	231	Ethiopia	ETH								09	MISC.EDIBLE PRODUCTS ETC	1	No Quantity							6175			0
S3	2009	2009	2009	2	0	2	Export	764	Thailand	THA	233	Estonia	EST								09	MISC.EDIBLE PRODUCTS ETC	1	No Quantity							191341			0
S3	2009	2009	2009	2	0	2	Export	764	Thailand	THA	242	Fiji	FJI								09	MISC.EDIBLE PRODUCTS ETC	1	No Quantity							538871			0
S3	2009	2009	2009	2	0	2	Export	764	Thailand	THA	246	Finland	FIN								09	MISC.EDIBLE PRODUCTS ETC	1	No Quantity							3165014			0
S3	2009	2009	2009	2	0	2	Export	764	Thailand	THA	251	France	FRA								09	MISC.EDIBLE PRODUCTS ETC	1	No Quantity							18437932			0
S3	2009	2009	2009	2	0	2	Export	764	Thailand	THA	258	French Polynesia	PYF								09	MISC.EDIBLE PRODUCTS ETC	1	No Quantity							172321			0
S3	2009	2009	2009	2	0	2	Export	764	Thailand	THA	262	Djibouti	DJI								09	MISC.EDIBLE PRODUCTS ETC	1	No Quantity							17101			0
S3	2009	2009	2009	2	0	2	Export	764	Thailand	THA	276	Germany	DEU								09	MISC.EDIBLE PRODUCTS ETC	1	No Quantity							26327598			0
S3	2009	2009	2009	2	0	2	Export	764	Thailand	THA	288	Ghana	GHA								09	MISC.EDIBLE PRODUCTS ETC	1	No Quantity							562215			0
S3	2009	2009	2009	2	0	2	Export	764	Thailand	THA	296	Kiribati	KIR								09	MISC.EDIBLE PRODUCTS ETC	1	No Quantity							736575			0
S3	2009	2009	2009	2	0	2	Export	764	Thailand	THA	300	Greece	GRC								09	MISC.EDIBLE PRODUCTS ETC	1	No Quantity							415432			0
S3	2009	2009	2009	2	0	2	Export	764	Thailand	THA	304	Greenland	GRL								09	MISC.EDIBLE PRODUCTS ETC	1	No Quantity							38260			0
S3	2009	2009	2009	2	0	2	Export	764	Thailand	THA	316	Guam	GUM								09	MISC.EDIBLE PRODUCTS ETC	1	No Quantity							580797			0
S3	2009	2009	2009	2	0	2	Export	764	Thailand	THA	320	Guatemala	GTM								09	MISC.EDIBLE PRODUCTS ETC	1	No Quantity							90663			0
S3	2009	2009	2009	2	0	2	Export	764	Thailand	THA	328	Guyana	GUY								09	MISC.EDIBLE PRODUCTS ETC	1	No Quantity							4145			0
S3	2009	2009	2009	2	0	2	Export	764	Thailand	THA	332	Haiti	HTI								09	MISC.EDIBLE PRODUCTS ETC	1	No Quantity							24416			0
S3	2009	2009	2009	2	0	2	Export	764	Thailand	THA	340	Honduras	HND								09	MISC.EDIBLE PRODUCTS ETC	1	No Quantity							1151880			0
S3	2009	2009	2009	2	0	2	Export	764	Thailand	THA	344	China, Hong Kong SAR	HKG								09	MISC.EDIBLE PRODUCTS ETC	1	No Quantity							45813838			0
S3	2009	2009	2009	2	0	2	Export	764	Thailand	THA	348	Hungary	HUN								09	MISC.EDIBLE PRODUCTS ETC	1	No Quantity							4205732			0
S3	2009	2009	2009	2	0	2	Export	764	Thailand	THA	352	Iceland	ISL								09	MISC.EDIBLE PRODUCTS ETC	1	No Quantity							533994			0
S3	2009	2009	2009	2	0	2	Export	764	Thailand	THA	360	Indonesia	IDN								09	MISC.EDIBLE PRODUCTS ETC	1	No Quantity							16472131			0
S3	2009	2009	2009	2	0	2	Export	764	Thailand	THA	364	Iran	IRN								09	MISC.EDIBLE PRODUCTS ETC	1	No Quantity							827035			0
S3	2009	2009	2009	2	0	2	Export	764	Thailand	THA	368	Iraq	IRQ								09	MISC.EDIBLE PRODUCTS ETC	1	No Quantity							17887			0
S3	2009	2009	2009	2	0	2	Export	764	Thailand	THA	372	Ireland	IRL								09	MISC.EDIBLE PRODUCTS ETC	1	No Quantity							2239899			0
S3	2009	2009	2009	2	0	2	Export	764	Thailand	THA	376	Israel	ISR								09	MISC.EDIBLE PRODUCTS ETC	1	No Quantity							5874137			0
S3	2009	2009	2009	2	0	2	Export	764	Thailand	THA	381	Italy	ITA								09	MISC.EDIBLE PRODUCTS ETC	1	No Quantity							1367515			0
S3	2009	2009	2009	2	0	2	Export	764	Thailand	THA	384	Côte d'Ivoire	CIV								09	MISC.EDIBLE PRODUCTS ETC	1	No Quantity							8526			0
S3	2009	2009	2009	2	0	2	Export	764	Thailand	THA	388	Jamaica	JAM								09	MISC.EDIBLE PRODUCTS ETC	1	No Quantity							1051785			0
S3	2009	2009	2009	2	0	2	Export	764	Thailand	THA	392	Japan	JPN								09	MISC.EDIBLE PRODUCTS ETC	1	No Quantity							148226076			0
S3	2009	2009	2009	2	0	2	Export	764	Thailand	THA	398	Kazakhstan	KAZ								09	MISC.EDIBLE PRODUCTS ETC	1	No Quantity							212055			0
S3	2009	2009	2009	2	0	2	Export	764	Thailand	THA	400	Jordan	JOR								09	MISC.EDIBLE PRODUCTS ETC	1	No Quantity							947127			0
S3	2009	2009	2009	2	0	2	Export	764	Thailand	THA	404	Kenya	KEN								09	MISC.EDIBLE PRODUCTS ETC	1	No Quantity							113150			0
S3	2009	2009	2009	2	0	2	Export	764	Thailand	THA	408	Dem. People's Rep. of Korea	PRK								09	MISC.EDIBLE PRODUCTS ETC	1	No Quantity							39346			0
S3	2009	2009	2009	2	0	2	Export	764	Thailand	THA	410	Rep. of Korea	KOR								09	MISC.EDIBLE PRODUCTS ETC	1	No Quantity							8197864			0
S3	2009	2009	2009	2	0	2	Export	764	Thailand	THA	414	Kuwait	KWT								09	MISC.EDIBLE PRODUCTS ETC	1	No Quantity							1992419			0
S3	2009	2009	2009	2	0	2	Export	764	Thailand	THA	418	Lao People's Dem. Rep.	LAO								09	MISC.EDIBLE PRODUCTS ETC	1	No Quantity							33571346			0
S3	2009	2009	2009	2	0	2	Export	764	Thailand	THA	422	Lebanon	LBN								09	MISC.EDIBLE PRODUCTS ETC	1	No Quantity							1809247			0
S3	2009	2009	2009	2	0	2	Export	764	Thailand	THA	428	Latvia	LVA								09	MISC.EDIBLE PRODUCTS ETC	1	No Quantity							122556			0
S3	2009	2009	2009	2	0	2	Export	764	Thailand	THA	434	Libya	LBY								09	MISC.EDIBLE PRODUCTS ETC	1	No Quantity							139586			0
S3	2009	2009	2009	2	0	2	Export	764	Thailand	THA	440	Lithuania	LTU								09	MISC.EDIBLE PRODUCTS ETC	1	No Quantity							23463			0
S3	2009	2009	2009	2	0	2	Export	764	Thailand	THA	446	China, Macao SAR	MAC								09	MISC.EDIBLE PRODUCTS ETC	1	No Quantity							170939			0
S3	2009	2009	2009	2	0	2	Export	764	Thailand	THA	450	Madagascar	MDG								09	MISC.EDIBLE PRODUCTS ETC	1	No Quantity							105771			0
S3	2009	2009	2009	2	0	2	Export	764	Thailand	THA	458	Malaysia	MYS								09	MISC.EDIBLE PRODUCTS ETC	1	No Quantity							69221811			0
S3	2009	2009	2009	2	0	2	Export	764	Thailand	THA	462	Maldives	MDV								09	MISC.EDIBLE PRODUCTS ETC	1	No Quantity							472945			0
S3	2009	2009	2009	2	0	2	Export	764	Thailand	THA	470	Malta	MLT								09	MISC.EDIBLE PRODUCTS ETC	1	No Quantity							279465			0
S3	2009	2009	2009	2	0	2	Export	764	Thailand	THA	480	Mauritius	MUS								09	MISC.EDIBLE PRODUCTS ETC	1	No Quantity							1316919			0
S3	2009	2009	2009	2	0	2	Export	764	Thailand	THA	484	Mexico	MEX								09	MISC.EDIBLE PRODUCTS ETC	1	No Quantity							86610			0
S3	2009	2009	2009	2	0	2	Export	764	Thailand	THA	490	Other Asia, nes									09	MISC.EDIBLE PRODUCTS ETC	1	No Quantity							31469346			0
S3	2009	2009	2009	2	0	2	Export	764	Thailand	THA	496	Mongolia	MNG								09	MISC.EDIBLE PRODUCTS ETC	1	No Quantity							69948			0
S3	2009	2009	2009	2	0	2	Export	764	Thailand	THA	498	Rep. of Moldova	MDA								09	MISC.EDIBLE PRODUCTS ETC	1	No Quantity							800			0
S3	2009	2009	2009	2	0	2	Export	764	Thailand	THA	504	Morocco	MAR								09	MISC.EDIBLE PRODUCTS ETC	1	No Quantity							150927			0
S3	2009	2009	2009	2	0	2	Export	764	Thailand	THA	508	Mozambique	MOZ								09	MISC.EDIBLE PRODUCTS ETC	1	No Quantity							697976			0
S3	2009	2009	2009	2	0	2	Export	764	Thailand	THA	512	Oman	OMN								09	MISC.EDIBLE PRODUCTS ETC	1	No Quantity							683267			0
S3	2009	2009	2009	2	0	2	Export	764	Thailand	THA	524	Nepal	NPL								09	MISC.EDIBLE PRODUCTS ETC	1	No Quantity							1072557			0
S3	2009	2009	2009	2	0	2	Export	764	Thailand	THA	528	Netherlands	NLD								09	MISC.EDIBLE PRODUCTS ETC	1	No Quantity							33770986			0
S3	2009	2009	2009	2	0	2	Export	764	Thailand	THA	530	Neth. Antilles	ANT								09	MISC.EDIBLE PRODUCTS ETC	1	No Quantity							101544			0
S3	2009	2009	2009	2	0	2	Export	764	Thailand	THA	533	Aruba	ABW								09	MISC.EDIBLE PRODUCTS ETC	1	No Quantity							28093			0
S3	2009	2009	2009	2	0	2	Export	764	Thailand	THA	540	New Caledonia	NCL								09	MISC.EDIBLE PRODUCTS ETC	1	No Quantity							738710			0
S3	2009	2009	2009	2	0	2	Export	764	Thailand	THA	548	Vanuatu	VUT								09	MISC.EDIBLE PRODUCTS ETC	1	No Quantity							29981			0
S3	2009	2009	2009	2	0	2	Export	764	Thailand	THA	554	New Zealand	NZL								09	MISC.EDIBLE PRODUCTS ETC	1	No Quantity							12343983			0
S3	2009	2009	2009	2	0	2	Export	764	Thailand	THA	566	Nigeria	NGA								09	MISC.EDIBLE PRODUCTS ETC	1	No Quantity							1550840			0
S3	2009	2009	2009	2	0	2	Export	764	Thailand	THA	579	Norway	NOR								09	MISC.EDIBLE PRODUCTS ETC	1	No Quantity							3892421			0
S3	2009	2009	2009	2	0	2	Export	764	Thailand	THA	580	N. Mariana Isds	MNP								09	MISC.EDIBLE PRODUCTS ETC	1	No Quantity							3623			0
S3	2009	2009	2009	2	0	2	Export	764	Thailand	THA	583	FS Micronesia	FSM								09	MISC.EDIBLE PRODUCTS ETC	1	No Quantity							43719			0
S3	2009	2009	2009	2	0	2	Export	764	Thailand	THA	584	Marshall Isds	MHL								09	MISC.EDIBLE PRODUCTS ETC	1	No Quantity							5843			0
S3	2009	2009	2009	2	0	2	Export	764	Thailand	THA	585	Palau	PLW								09	MISC.EDIBLE PRODUCTS ETC	1	No Quantity							2674			0
S3	2009	2009	2009	2	0	2	Export	764	Thailand	THA	586	Pakistan	PAK								09	MISC.EDIBLE PRODUCTS ETC	1	No Quantity							3749408			0
S3	2009	2009	2009	2	0	2	Export	764	Thailand	THA	591	Panama	PAN								09	MISC.EDIBLE PRODUCTS ETC	1	No Quantity							9264			0
S3	2009	2009	2009	2	0	2	Export	764	Thailand	THA	598	Papua New Guinea	PNG								09	MISC.EDIBLE PRODUCTS ETC	1	No Quantity							1743496			0
S3	2009	2009	2009	2	0	2	Export	764	Thailand	THA	604	Peru	PER								09	MISC.EDIBLE PRODUCTS ETC	1	No Quantity							47879			0
S3	2009	2009	2009	2	0	2	Export	764	Thailand	THA	608	Philippines	PHL								09	MISC.EDIBLE PRODUCTS ETC	1	No Quantity							139912409			0
S3	2009	2009	2009	2	0	2	Export	764	Thailand	THA	616	Poland	POL								09	MISC.EDIBLE PRODUCTS ETC	1	No Quantity							4867517			0
S3	2009	2009	2009	2	0	2	Export	764	Thailand	THA	620	Portugal	PRT								09	MISC.EDIBLE PRODUCTS ETC	1	No Quantity							572850			0
S3	2009	2009	2009	2	0	2	Export	764	Thailand	THA	626	Timor-Leste	TLS								09	MISC.EDIBLE PRODUCTS ETC	1	No Quantity							1699			0
S3	2009	2009	2009	2	0	2	Export	764	Thailand	THA	634	Qatar	QAT								09	MISC.EDIBLE PRODUCTS ETC	1	No Quantity							2794748			0
S3	2009	2009	2009	2	0	2	Export	764	Thailand	THA	642	Romania	ROU								09	MISC.EDIBLE PRODUCTS ETC	1	No Quantity							2144660			0
S3	2009	2009	2009	2	0	2	Export	764	Thailand	THA	643	Russian Federation	RUS								09	MISC.EDIBLE PRODUCTS ETC	1	No Quantity							1322408			0
S3	2009	2009	2009	2	0	2	Export	764	Thailand	THA	670	Saint Vincent and the Grenadines	VCT								09	MISC.EDIBLE PRODUCTS ETC	1	No Quantity							2773			0
S3	2009	2009	2009	2	0	2	Export	764	Thailand	THA	682	Saudi Arabia	SAU								09	MISC.EDIBLE PRODUCTS ETC	1	No Quantity							7036442			0
S3	2009	2009	2009	2	0	2	Export	764	Thailand	THA	686	Senegal	SEN								09	MISC.EDIBLE PRODUCTS ETC	1	No Quantity							51213			0
S3	2009	2009	2009	2	0	2	Export	764	Thailand	THA	688	Serbia	SRB								09	MISC.EDIBLE PRODUCTS ETC	1	No Quantity							10897			0
S3	2009	2009	2009	2	0	2	Export	764	Thailand	THA	690	Seychelles	SYC								09	MISC.EDIBLE PRODUCTS ETC	1	No Quantity							37464			0
S3	2009	2009	2009	2	0	2	Export	764	Thailand	THA	699	India	IND								09	MISC.EDIBLE PRODUCTS ETC	1	No Quantity							10715615			0
S3	2009	2009	2009	2	0	2	Export	764	Thailand	THA	702	Singapore	SGP								09	MISC.EDIBLE PRODUCTS ETC	1	No Quantity							28143546			0
S3	2009	2009	2009	2	0	2	Export	764	Thailand	THA	703	Slovakia	SVK								09	MISC.EDIBLE PRODUCTS ETC	1	No Quantity							180			0
S3	2009	2009	2009	2	0	2	Export	764	Thailand	THA	704	Viet Nam	VNM								09	MISC.EDIBLE PRODUCTS ETC	1	No Quantity							69445666			0
S3	2009	2009	2009	2	0	2	Export	764	Thailand	THA	705	Slovenia	SVN								09	MISC.EDIBLE PRODUCTS ETC	1	No Quantity							10555			0
S3	2009	2009	2009	2	0	2	Export	764	Thailand	THA	710	South Africa	ZAF								09	MISC.EDIBLE PRODUCTS ETC	1	No Quantity							2529217			0
S3	2009	2009	2009	2	0	2	Export	764	Thailand	THA	724	Spain	ESP								09	MISC.EDIBLE PRODUCTS ETC	1	No Quantity							1558332			0
S3	2009	2009	2009	2	0	2	Export	764	Thailand	THA	736	Fmr Sudan	SDN								09	MISC.EDIBLE PRODUCTS ETC	1	No Quantity							16103			0
S3	2009	2009	2009	2	0	2	Export	764	Thailand	THA	740	Suriname	SUR								09	MISC.EDIBLE PRODUCTS ETC	1	No Quantity							675364			0
S3	2009	2009	2009	2	0	2	Export	764	Thailand	THA	748	Swaziland	SWZ								09	MISC.EDIBLE PRODUCTS ETC	1	No Quantity							514247			0
S3	2009	2009	2009	2	0	2	Export	764	Thailand	THA	752	Sweden	SWE								09	MISC.EDIBLE PRODUCTS ETC	1	No Quantity							14468859			0
S3	2009	2009	2009	2	0	2	Export	764	Thailand	THA	757	Switzerland	CHE								09	MISC.EDIBLE PRODUCTS ETC	1	No Quantity							4543621			0
S3	2009	2009	2009	2	0	2	Export	764	Thailand	THA	760	Syria	SYR								09	MISC.EDIBLE PRODUCTS ETC	1	No Quantity							630201			0
S3	2009	2009	2009	2	0	2	Export	764	Thailand	THA	768	Togo	TGO								09	MISC.EDIBLE PRODUCTS ETC	1	No Quantity							1892			0
S3	2009	2009	2009	2	0	2	Export	764	Thailand	THA	776	Tonga	TON								09	MISC.EDIBLE PRODUCTS ETC	1	No Quantity							19580			0
S3	2009	2009	2009	2	0	2	Export	764	Thailand	THA	780	Trinidad and Tobago	TTO								09	MISC.EDIBLE PRODUCTS ETC	1	No Quantity							860512			0
S3	2009	2009	2009	2	0	2	Export	764	Thailand	THA	784	United Arab Emirates	ARE								09	MISC.EDIBLE PRODUCTS ETC	1	No Quantity							8073701			0
S3	2009	2009	2009	2	0	2	Export	764	Thailand	THA	788	Tunisia	TUN								09	MISC.EDIBLE PRODUCTS ETC	1	No Quantity							53322			0
S3	2009	2009	2009	2	0	2	Export	764	Thailand	THA	792	Turkey	TUR								09	MISC.EDIBLE PRODUCTS ETC	1	No Quantity							7650100			0
S3	2009	2009	2009	2	0	2	Export	764	Thailand	THA	800	Uganda	UGA								09	MISC.EDIBLE PRODUCTS ETC	1	No Quantity							31333			0
S3	2009	2009	2009	2	0	2	Export	764	Thailand	THA	804	Ukraine	UKR								09	MISC.EDIBLE PRODUCTS ETC	1	No Quantity							1282677			0
S3	2009	2009	2009	2	0	2	Export	764	Thailand	THA	818	Egypt	EGY								09	MISC.EDIBLE PRODUCTS ETC	1	No Quantity							6896354			0
S3	2009	2009	2009	2	0	2	Export	764	Thailand	THA	826	United Kingdom	GBR								09	MISC.EDIBLE PRODUCTS ETC	1	No Quantity							37226755			0
S3	2009	2009	2009	2	0	2	Export	764	Thailand	THA	834	United Rep. of Tanzania	TZA								09	MISC.EDIBLE PRODUCTS ETC	1	No Quantity							253370			0
S3	2009	2009	2009	2	0	2	Export	764	Thailand	THA	842	USA	USA								09	MISC.EDIBLE PRODUCTS ETC	1	No Quantity							151815114			0
S3	2009	2009	2009	2	0	2	Export	764	Thailand	THA	858	Uruguay	URY								09	MISC.EDIBLE PRODUCTS ETC	1	No Quantity							16370			0
S3	2009	2009	2009	2	0	2	Export	764	Thailand	THA	862	Venezuela	VEN								09	MISC.EDIBLE PRODUCTS ETC	1	No Quantity							5150			0
S3	2009	2009	2009	2	0	2	Export	764	Thailand	THA	882	Samoa	WSM								09	MISC.EDIBLE PRODUCTS ETC	1	No Quantity							17003			0
S3	2009	2009	2009	2	0	2	Export	764	Thailand	THA	887	Yemen	YEM								09	MISC.EDIBLE PRODUCTS ETC	1	No Quantity							709362			0
S3	2009	2009	2009	2	0	2	Export	764	Thailand	THA	899	Areas, nes									09	MISC.EDIBLE PRODUCTS ETC	1	No Quantity							92727			0
S3	2009	2009	2009	2	0	2	Export	768	Togo	TGO	0	World	WLD								09	MISC.EDIBLE PRODUCTS ETC	1	No Quantity							663909			0
S3	2009	2009	2009	2	0	2	Export	768	Togo	TGO	120	Cameroon	CMR								09	MISC.EDIBLE PRODUCTS ETC	1	No Quantity							226922			0
S3	2009	2009	2009	2	0	2	Export	768	Togo	TGO	140	Central African Rep.	CAF								09	MISC.EDIBLE PRODUCTS ETC	1	No Quantity							71201			0
S3	2009	2009	2009	2	0	2	Export	768	Togo	TGO	178	Congo	COG								09	MISC.EDIBLE PRODUCTS ETC	1	No Quantity							10433			0
S3	2009	2009	2009	2	0	2	Export	768	Togo	TGO	204	Benin	BEN								09	MISC.EDIBLE PRODUCTS ETC	1	No Quantity							20044			0
S3	2009	2009	2009	2	0	2	Export	768	Togo	TGO	266	Gabon	GAB								09	MISC.EDIBLE PRODUCTS ETC	1	No Quantity							81435			0
S3	2009	2009	2009	2	0	2	Export	768	Togo	TGO	288	Ghana	GHA								09	MISC.EDIBLE PRODUCTS ETC	1	No Quantity							43301			0
S3	2009	2009	2009	2	0	2	Export	768	Togo	TGO	384	Côte d'Ivoire	CIV								09	MISC.EDIBLE PRODUCTS ETC	1	No Quantity							18747			0
S3	2009	2009	2009	2	0	2	Export	768	Togo	TGO	562	Niger	NER								09	MISC.EDIBLE PRODUCTS ETC	1	No Quantity							16966			0
S3	2009	2009	2009	2	0	2	Export	768	Togo	TGO	566	Nigeria	NGA								09	MISC.EDIBLE PRODUCTS ETC	1	No Quantity							41196			0
S3	2009	2009	2009	2	0	2	Export	768	Togo	TGO	788	Tunisia	TUN								09	MISC.EDIBLE PRODUCTS ETC	1	No Quantity							65150			0
S3	2009	2009	2009	2	0	2	Export	768	Togo	TGO	838	Free Zones									09	MISC.EDIBLE PRODUCTS ETC	1	No Quantity							12551			0
S3	2009	2009	2009	2	0	2	Export	768	Togo	TGO	854	Burkina Faso	BFA								09	MISC.EDIBLE PRODUCTS ETC	1	No Quantity							55962			0
S3	2009	2009	2009	2	0	2	Export	764	Thailand	THA	0	World	WLD								11	BEVERAGES	1	No Quantity							430437914			0
S3	2009	2009	2009	2	0	2	Export	764	Thailand	THA	4	Afghanistan	AFG								11	BEVERAGES	1	No Quantity							676193			0
S3	2009	2009	2009	2	0	2	Export	764	Thailand	THA	8	Albania	ALB								11	BEVERAGES	1	No Quantity							176408			0
S3	2009	2009	2009	2	0	2	Export	764	Thailand	THA	24	Angola	AGO								11	BEVERAGES	1	No Quantity							673420			0
S3	2009	2009	2009	2	0	2	Export	764	Thailand	THA	28	Antigua and Barbuda	ATG								11	BEVERAGES	1	No Quantity							397			0
S3	2009	2009	2009	2	0	2	Export	764	Thailand	THA	31	Azerbaijan	AZE								11	BEVERAGES	1	No Quantity							90588			0
S3	2009	2009	2009	2	0	2	Export	764	Thailand	THA	36	Australia	AUS								11	BEVERAGES	1	No Quantity							3727824			0
S3	2009	2009	2009	2	0	2	Export	764	Thailand	THA	40	Austria	AUT								11	BEVERAGES	1	No Quantity							44492			0
S3	2009	2009	2009	2	0	2	Export	764	Thailand	THA	48	Bahrain	BHR								11	BEVERAGES	1	No Quantity							271721			0
S3	2009	2009	2009	2	0	2	Export	764	Thailand	THA	50	Bangladesh	BGD								11	BEVERAGES	1	No Quantity							97770			0
S3	2009	2009	2009	2	0	2	Export	764	Thailand	THA	56	Belgium	BEL								11	BEVERAGES	1	No Quantity							415417			0
S3	2009	2009	2009	2	0	2	Export	764	Thailand	THA	64	Bhutan	BTN								11	BEVERAGES	1	No Quantity							64452			0
S3	2009	2009	2009	2	0	2	Export	764	Thailand	THA	76	Brazil	BRA								11	BEVERAGES	1	No Quantity							18414			0
S3	2009	2009	2009	2	0	2	Export	764	Thailand	THA	90	Solomon Isds	SLB								11	BEVERAGES	1	No Quantity							3780			0
S3	2009	2009	2009	2	0	2	Export	764	Thailand	THA	96	Brunei Darussalam	BRN								11	BEVERAGES	1	No Quantity							843752			0
S3	2009	2009	2009	2	0	2	Export	764	Thailand	THA	100	Bulgaria	BGR								11	BEVERAGES	1	No Quantity							6656			0
S3	2009	2009	2009	2	0	2	Export	764	Thailand	THA	104	Myanmar	MMR								11	BEVERAGES	1	No Quantity							100533421			0
S3	2009	2009	2009	2	0	2	Export	764	Thailand	THA	116	Cambodia	KHM								11	BEVERAGES	1	No Quantity							78949533			0
S3	2009	2009	2009	2	0	2	Export	764	Thailand	THA	120	Cameroon	CMR								11	BEVERAGES	1	No Quantity							69007			0
S3	2009	2009	2009	2	0	2	Export	764	Thailand	THA	124	Canada	CAN								11	BEVERAGES	1	No Quantity							843732			0
S3	2009	2009	2009	2	0	2	Export	764	Thailand	THA	144	Sri Lanka	LKA								11	BEVERAGES	1	No Quantity							24908			0
S3	2009	2009	2009	2	0	2	Export	764	Thailand	THA	152	Chile	CHL								11	BEVERAGES	1	No Quantity							83443			0
S3	2009	2009	2009	2	0	2	Export	764	Thailand	THA	156	China	CHN								11	BEVERAGES	1	No Quantity							2678263			0
S3	2009	2009	2009	2	0	2	Export	764	Thailand	THA	170	Colombia	COL								11	BEVERAGES	1	No Quantity							58603			0
S3	2009	2009	2009	2	0	2	Export	764	Thailand	THA	174	Comoros	COM								11	BEVERAGES	1	No Quantity							320			0
S3	2009	2009	2009	2	0	2	Export	764	Thailand	THA	175	Mayotte	MYT								11	BEVERAGES	1	No Quantity							15696			0
S3	2009	2009	2009	2	0	2	Export	764	Thailand	THA	178	Congo	COG								11	BEVERAGES	1	No Quantity							60963			0
S3	2009	2009	2009	2	0	2	Export	764	Thailand	THA	184	Cook Isds	COK								11	BEVERAGES	1	No Quantity							944			0
S3	2009	2009	2009	2	0	2	Export	764	Thailand	THA	196	Cyprus	CYP								11	BEVERAGES	1	No Quantity							1402094			0
S3	2009	2009	2009	2	0	2	Export	764	Thailand	THA	203	Czechia	CZE								11	BEVERAGES	1	No Quantity							22620			0
S3	2009	2009	2009	2	0	2	Export	764	Thailand	THA	204	Benin	BEN								11	BEVERAGES	1	No Quantity							58231			0
S3	2009	2009	2009	2	0	2	Export	764	Thailand	THA	208	Denmark	DNK								11	BEVERAGES	1	No Quantity							156518			0
S3	2009	2009	2009	2	0	2	Export	764	Thailand	THA	218	Ecuador	ECU								11	BEVERAGES	1	No Quantity							24			0
S3	2009	2009	2009	2	0	2	Export	764	Thailand	THA	226	Equatorial Guinea	GNQ								11	BEVERAGES	1	No Quantity							8799			0
S3	2009	2009	2009	2	0	2	Export	764	Thailand	THA	242	Fiji	FJI								11	BEVERAGES	1	No Quantity							5308			0
S3	2009	2009	2009	2	0	2	Export	764	Thailand	THA	246	Finland	FIN								11	BEVERAGES	1	No Quantity							97968			0
S3	2009	2009	2009	2	0	2	Export	764	Thailand	THA	251	France	FRA								11	BEVERAGES	1	No Quantity							799371			0
S3	2009	2009	2009	2	0	2	Export	764	Thailand	THA	262	Djibouti	DJI								11	BEVERAGES	1	No Quantity							2976			0
S3	2009	2009	2009	2	0	2	Export	764	Thailand	THA	266	Gabon	GAB								11	BEVERAGES	1	No Quantity							70711			0
S3	2009	2009	2009	2	0	2	Export	764	Thailand	THA	268	Georgia	GEO								11	BEVERAGES	1	No Quantity							31324			0
S3	2009	2009	2009	2	0	2	Export	764	Thailand	THA	270	Gambia	GMB								11	BEVERAGES	1	No Quantity							975			0
S3	2009	2009	2009	2	0	2	Export	764	Thailand	THA	276	Germany	DEU								11	BEVERAGES	1	No Quantity							377194			0
S3	2009	2009	2009	2	0	2	Export	764	Thailand	THA	288	Ghana	GHA								11	BEVERAGES	1	No Quantity							3893894			0
S3	2009	2009	2009	2	0	2	Export	764	Thailand	THA	296	Kiribati	KIR								11	BEVERAGES	1	No Quantity							5761			0
S3	2009	2009	2009	2	0	2	Export	764	Thailand	THA	300	Greece	GRC								11	BEVERAGES	1	No Quantity							282565			0
S3	2009	2009	2009	2	0	2	Export	764	Thailand	THA	316	Guam	GUM								11	BEVERAGES	1	No Quantity							464			0
S3	2009	2009	2009	2	0	2	Export	764	Thailand	THA	324	Guinea	GIN								11	BEVERAGES	1	No Quantity							38943			0
S3	2009	2009	2009	2	0	2	Export	764	Thailand	THA	344	China, Hong Kong SAR	HKG								11	BEVERAGES	1	No Quantity							3403523			0
S3	2009	2009	2009	2	0	2	Export	764	Thailand	THA	348	Hungary	HUN								11	BEVERAGES	1	No Quantity							122933			0
S3	2009	2009	2009	2	0	2	Export	764	Thailand	THA	352	Iceland	ISL								11	BEVERAGES	1	No Quantity							2453			0
S3	2009	2009	2009	2	0	2	Export	764	Thailand	THA	360	Indonesia	IDN								11	BEVERAGES	1	No Quantity							12345210			0
S3	2009	2009	2009	2	0	2	Export	764	Thailand	THA	364	Iran	IRN								11	BEVERAGES	1	No Quantity							305873			0
S3	2009	2009	2009	2	0	2	Export	764	Thailand	THA	368	Iraq	IRQ								11	BEVERAGES	1	No Quantity							38524			0
S3	2009	2009	2009	2	0	2	Export	764	Thailand	THA	372	Ireland	IRL								11	BEVERAGES	1	No Quantity							43186			0
S3	2009	2009	2009	2	0	2	Export	764	Thailand	THA	376	Israel	ISR								11	BEVERAGES	1	No Quantity							381200			0
S3	2009	2009	2009	2	0	2	Export	764	Thailand	THA	381	Italy	ITA								11	BEVERAGES	1	No Quantity							108414			0
S3	2009	2009	2009	2	0	2	Export	764	Thailand	THA	384	Côte d'Ivoire	CIV								11	BEVERAGES	1	No Quantity							40715			0
S3	2009	2009	2009	2	0	2	Export	764	Thailand	THA	388	Jamaica	JAM								11	BEVERAGES	1	No Quantity							50604			0
S3	2009	2009	2009	2	0	2	Export	764	Thailand	THA	392	Japan	JPN								11	BEVERAGES	1	No Quantity							8481373			0
S3	2009	2009	2009	2	0	2	Export	764	Thailand	THA	400	Jordan	JOR								11	BEVERAGES	1	No Quantity							362489			0
S3	2009	2009	2009	2	0	2	Export	764	Thailand	THA	404	Kenya	KEN								11	BEVERAGES	1	No Quantity							295928			0
S3	2009	2009	2009	2	0	2	Export	764	Thailand	THA	408	Dem. People's Rep. of Korea	PRK								11	BEVERAGES	1	No Quantity							21489			0
S3	2009	2009	2009	2	0	2	Export	764	Thailand	THA	410	Rep. of Korea	KOR								11	BEVERAGES	1	No Quantity							418303			0
S3	2009	2009	2009	2	0	2	Export	764	Thailand	THA	414	Kuwait	KWT								11	BEVERAGES	1	No Quantity							30221			0
S3	2009	2009	2009	2	0	2	Export	764	Thailand	THA	418	Lao People's Dem. Rep.	LAO								11	BEVERAGES	1	No Quantity							46679412			0
S3	2009	2009	2009	2	0	2	Export	764	Thailand	THA	440	Lithuania	LTU								11	BEVERAGES	1	No Quantity							47089			0
S3	2009	2009	2009	2	0	2	Export	764	Thailand	THA	446	China, Macao SAR	MAC								11	BEVERAGES	1	No Quantity							120270			0
S3	2009	2009	2009	2	0	2	Export	764	Thailand	THA	450	Madagascar	MDG								11	BEVERAGES	1	No Quantity							50241			0
S3	2009	2009	2009	2	0	2	Export	764	Thailand	THA	458	Malaysia	MYS								11	BEVERAGES	1	No Quantity							22752671			0
S3	2009	2009	2009	2	0	2	Export	764	Thailand	THA	462	Maldives	MDV								11	BEVERAGES	1	No Quantity							476799			0
S3	2009	2009	2009	2	0	2	Export	764	Thailand	THA	470	Malta	MLT								11	BEVERAGES	1	No Quantity							61031			0
S3	2009	2009	2009	2	0	2	Export	764	Thailand	THA	478	Mauritania	MRT								11	BEVERAGES	1	No Quantity							10211			0
S3	2009	2009	2009	2	0	2	Export	764	Thailand	THA	480	Mauritius	MUS								11	BEVERAGES	1	No Quantity							93872			0
S3	2009	2009	2009	2	0	2	Export	764	Thailand	THA	490	Other Asia, nes									11	BEVERAGES	1	No Quantity							2328517			0
S3	2009	2009	2009	2	0	2	Export	764	Thailand	THA	496	Mongolia	MNG								11	BEVERAGES	1	No Quantity							10124			0
S3	2009	2009	2009	2	0	2	Export	764	Thailand	THA	508	Mozambique	MOZ								11	BEVERAGES	1	No Quantity							22994			0
S3	2009	2009	2009	2	0	2	Export	764	Thailand	THA	512	Oman	OMN								11	BEVERAGES	1	No Quantity							98948			0
S3	2009	2009	2009	2	0	2	Export	764	Thailand	THA	524	Nepal	NPL								11	BEVERAGES	1	No Quantity							1382853			0
S3	2009	2009	2009	2	0	2	Export	764	Thailand	THA	528	Netherlands	NLD								11	BEVERAGES	1	No Quantity							1161455			0
S3	2009	2009	2009	2	0	2	Export	764	Thailand	THA	530	Neth. Antilles	ANT								11	BEVERAGES	1	No Quantity							110670			0
S3	2009	2009	2009	2	0	2	Export	764	Thailand	THA	533	Aruba	ABW								11	BEVERAGES	1	No Quantity							1020			0
S3	2009	2009	2009	2	0	2	Export	764	Thailand	THA	540	New Caledonia	NCL								11	BEVERAGES	1	No Quantity							10973			0
S3	2009	2009	2009	2	0	2	Export	764	Thailand	THA	548	Vanuatu	VUT								11	BEVERAGES	1	No Quantity							9460			0
S3	2009	2009	2009	2	0	2	Export	764	Thailand	THA	554	New Zealand	NZL								11	BEVERAGES	1	No Quantity							418778			0
S3	2009	2009	2009	2	0	2	Export	764	Thailand	THA	562	Niger	NER								11	BEVERAGES	1	No Quantity							34338			0
S3	2009	2009	2009	2	0	2	Export	764	Thailand	THA	566	Nigeria	NGA								11	BEVERAGES	1	No Quantity							2558519			0
S3	2009	2009	2009	2	0	2	Export	764	Thailand	THA	579	Norway	NOR								11	BEVERAGES	1	No Quantity							72211			0
S3	2009	2009	2009	2	0	2	Export	764	Thailand	THA	586	Pakistan	PAK								11	BEVERAGES	1	No Quantity							6097524			0
S3	2009	2009	2009	2	0	2	Export	764	Thailand	THA	591	Panama	PAN								11	BEVERAGES	1	No Quantity							54			0
S3	2009	2009	2009	2	0	2	Export	764	Thailand	THA	598	Papua New Guinea	PNG								11	BEVERAGES	1	No Quantity							31282			0
S3	2009	2009	2009	2	0	2	Export	764	Thailand	THA	600	Paraguay	PRY								11	BEVERAGES	1	No Quantity							19412			0
S3	2009	2009	2009	2	0	2	Export	764	Thailand	THA	604	Peru	PER								11	BEVERAGES	1	No Quantity							5			0
S3	2009	2009	2009	2	0	2	Export	764	Thailand	THA	608	Philippines	PHL								11	BEVERAGES	1	No Quantity							2762383			0
S3	2009	2009	2009	2	0	2	Export	764	Thailand	THA	616	Poland	POL								11	BEVERAGES	1	No Quantity							6			0
S3	2009	2009	2009	2	0	2	Export	764	Thailand	THA	634	Qatar	QAT								11	BEVERAGES	1	No Quantity							18224			0
S3	2009	2009	2009	2	0	2	Export	764	Thailand	THA	642	Romania	ROU								11	BEVERAGES	1	No Quantity							17062			0
S3	2009	2009	2009	2	0	2	Export	764	Thailand	THA	643	Russian Federation	RUS								11	BEVERAGES	1	No Quantity							79610			0
S3	2009	2009	2009	2	0	2	Export	764	Thailand	THA	678	Sao Tome and Principe	STP								11	BEVERAGES	1	No Quantity							3474			0
S3	2009	2009	2009	2	0	2	Export	764	Thailand	THA	682	Saudi Arabia	SAU								11	BEVERAGES	1	No Quantity							540421			0
S3	2009	2009	2009	2	0	2	Export	764	Thailand	THA	686	Senegal	SEN								11	BEVERAGES	1	No Quantity							30564			0
S3	2009	2009	2009	2	0	2	Export	764	Thailand	THA	688	Serbia	SRB								11	BEVERAGES	1	No Quantity							21206			0
S3	2009	2009	2009	2	0	2	Export	764	Thailand	THA	690	Seychelles	SYC								11	BEVERAGES	1	No Quantity							1485			0
S3	2009	2009	2009	2	0	2	Export	764	Thailand	THA	694	Sierra Leone	SLE								11	BEVERAGES	1	No Quantity							18584			0
S3	2009	2009	2009	2	0	2	Export	764	Thailand	THA	699	India	IND								11	BEVERAGES	1	No Quantity							327326			0
S3	2009	2009	2009	2	0	2	Export	764	Thailand	THA	702	Singapore	SGP								11	BEVERAGES	1	No Quantity							36938092			0
S3	2009	2009	2009	2	0	2	Export	764	Thailand	THA	703	Slovakia	SVK								11	BEVERAGES	1	No Quantity							68689			0
S3	2009	2009	2009	2	0	2	Export	764	Thailand	THA	704	Viet Nam	VNM								11	BEVERAGES	1	No Quantity							49594630			0
S3	2009	2009	2009	2	0	2	Export	764	Thailand	THA	705	Slovenia	SVN								11	BEVERAGES	1	No Quantity							7645			0
S3	2009	2009	2009	2	0	2	Export	764	Thailand	THA	710	South Africa	ZAF								11	BEVERAGES	1	No Quantity							110622			0
S3	2009	2009	2009	2	0	2	Export	764	Thailand	THA	724	Spain	ESP								11	BEVERAGES	1	No Quantity							80218			0
S3	2009	2009	2009	2	0	2	Export	764	Thailand	THA	740	Suriname	SUR								11	BEVERAGES	1	No Quantity							132374			0
S3	2009	2009	2009	2	0	2	Export	764	Thailand	THA	748	Swaziland	SWZ								11	BEVERAGES	1	No Quantity							261563			0
S3	2009	2009	2009	2	0	2	Export	764	Thailand	THA	752	Sweden	SWE								11	BEVERAGES	1	No Quantity							1215169			0
S3	2009	2009	2009	2	0	2	Export	764	Thailand	THA	757	Switzerland	CHE								11	BEVERAGES	1	No Quantity							919508			0
S3	2009	2009	2009	2	0	2	Export	764	Thailand	THA	768	Togo	TGO								11	BEVERAGES	1	No Quantity							31150			0
S3	2009	2009	2009	2	0	2	Export	764	Thailand	THA	776	Tonga	TON								11	BEVERAGES	1	No Quantity							7752			0
S3	2009	2009	2009	2	0	2	Export	764	Thailand	THA	780	Trinidad and Tobago	TTO								11	BEVERAGES	1	No Quantity							26640			0
S3	2009	2009	2009	2	0	2	Export	764	Thailand	THA	784	United Arab Emirates	ARE								11	BEVERAGES	1	No Quantity							5540175			0
S3	2009	2009	2009	2	0	2	Export	764	Thailand	THA	792	Turkey	TUR								11	BEVERAGES	1	No Quantity							63667			0
S3	2009	2009	2009	2	0	2	Export	764	Thailand	THA	800	Uganda	UGA								11	BEVERAGES	1	No Quantity							63005			0
S3	2009	2009	2009	2	0	2	Export	764	Thailand	THA	818	Egypt	EGY								11	BEVERAGES	1	No Quantity							46891			0
S3	2009	2009	2009	2	0	2	Export	764	Thailand	THA	826	United Kingdom	GBR								11	BEVERAGES	1	No Quantity							3822599			0
S3	2009	2009	2009	2	0	2	Export	764	Thailand	THA	834	United Rep. of Tanzania	TZA								11	BEVERAGES	1	No Quantity							170546			0
S3	2009	2009	2009	2	0	2	Export	764	Thailand	THA	842	USA	USA								11	BEVERAGES	1	No Quantity							6825015			0
S3	2009	2009	2009	2	0	2	Export	764	Thailand	THA	858	Uruguay	URY								11	BEVERAGES	1	No Quantity							77621			0
S3	2009	2009	2009	2	0	2	Export	764	Thailand	THA	876	Wallis and Futuna Isds	WLF								11	BEVERAGES	1	No Quantity							1642			0
S3	2009	2009	2009	2	0	2	Export	764	Thailand	THA	887	Yemen	YEM								11	BEVERAGES	1	No Quantity							11802017			0
S3	2009	2009	2009	2	0	2	Export	764	Thailand	THA	899	Areas, nes									11	BEVERAGES	1	No Quantity							11311			0
S3	2009	2009	2009	2	0	2	Export	768	Togo	TGO	0	World	WLD								11	BEVERAGES	1	No Quantity							16087218			0
S3	2009	2009	2009	2	0	2	Export	768	Togo	TGO	204	Benin	BEN								11	BEVERAGES	1	No Quantity							6272211			0
S3	2009	2009	2009	2	0	2	Export	768	Togo	TGO	208	Denmark	DNK								11	BEVERAGES	1	No Quantity							25733			0
S3	2009	2009	2009	2	0	2	Export	768	Togo	TGO	251	France	FRA								11	BEVERAGES	1	No Quantity							118455			0
S3	2009	2009	2009	2	0	2	Export	768	Togo	TGO	266	Gabon	GAB								11	BEVERAGES	1	No Quantity							96818			0
S3	2009	2009	2009	2	0	2	Export	768	Togo	TGO	288	Ghana	GHA								11	BEVERAGES	1	No Quantity							2669658			0
S3	2009	2009	2009	2	0	2	Export	768	Togo	TGO	384	Côte d'Ivoire	CIV								11	BEVERAGES	1	No Quantity							2104670			0
S3	2009	2009	2009	2	0	2	Export	768	Togo	TGO	466	Mali	MLI								11	BEVERAGES	1	No Quantity							811410			0
S3	2009	2009	2009	2	0	2	Export	768	Togo	TGO	562	Niger	NER								11	BEVERAGES	1	No Quantity							421762			0
S3	2009	2009	2009	2	0	2	Export	768	Togo	TGO	566	Nigeria	NGA								11	BEVERAGES	1	No Quantity							6961			0
S3	2009	2009	2009	2	0	2	Export	768	Togo	TGO	678	Sao Tome and Principe	STP								11	BEVERAGES	1	No Quantity							11028			0
S3	2009	2009	2009	2	0	2	Export	768	Togo	TGO	686	Senegal	SEN								11	BEVERAGES	1	No Quantity							613474			0
S3	2009	2009	2009	2	0	2	Export	768	Togo	TGO	784	United Arab Emirates	ARE								11	BEVERAGES	1	No Quantity							8144			0
S3	2009	2009	2009	2	0	2	Export	768	Togo	TGO	854	Burkina Faso	BFA								11	BEVERAGES	1	No Quantity							2926894			0
S3	2009	2009	2009	2	0	2	Export	764	Thailand	THA	0	World	WLD								12	TOBACCO,TOBACCO MANUFACT	1	No Quantity							92909180			0
S3	2009	2009	2009	2	0	2	Export	764	Thailand	THA	4	Afghanistan	AFG								12	TOBACCO,TOBACCO MANUFACT	1	No Quantity							74			0
S3	2009	2009	2009	2	0	2	Export	764	Thailand	THA	12	Algeria	DZA								12	TOBACCO,TOBACCO MANUFACT	1	No Quantity							1849755			0
S3	2009	2009	2009	2	0	2	Export	764	Thailand	THA	32	Argentina	ARG								12	TOBACCO,TOBACCO MANUFACT	1	No Quantity							1			0
S3	2009	2009	2009	2	0	2	Export	764	Thailand	THA	36	Australia	AUS								12	TOBACCO,TOBACCO MANUFACT	1	No Quantity							75006			0
S3	2009	2009	2009	2	0	2	Export	764	Thailand	THA	56	Belgium	BEL								12	TOBACCO,TOBACCO MANUFACT	1	No Quantity							16924476			0
S3	2009	2009	2009	2	0	2	Export	764	Thailand	THA	76	Brazil	BRA								12	TOBACCO,TOBACCO MANUFACT	1	No Quantity							5			0
S3	2009	2009	2009	2	0	2	Export	764	Thailand	THA	96	Brunei Darussalam	BRN								12	TOBACCO,TOBACCO MANUFACT	1	No Quantity							21			0
S3	2009	2009	2009	2	0	2	Export	764	Thailand	THA	104	Myanmar	MMR								12	TOBACCO,TOBACCO MANUFACT	1	No Quantity							477959			0
S3	2009	2009	2009	2	0	2	Export	764	Thailand	THA	112	Belarus	BLR								12	TOBACCO,TOBACCO MANUFACT	1	No Quantity							287869			0
S3	2009	2009	2009	2	0	2	Export	764	Thailand	THA	116	Cambodia	KHM								12	TOBACCO,TOBACCO MANUFACT	1	No Quantity							929652			0
S3	2009	2009	2009	2	0	2	Export	764	Thailand	THA	156	China	CHN								12	TOBACCO,TOBACCO MANUFACT	1	No Quantity							1551205			0
S3	2009	2009	2009	2	0	2	Export	764	Thailand	THA	208	Denmark	DNK								12	TOBACCO,TOBACCO MANUFACT	1	No Quantity							685113			0
S3	2009	2009	2009	2	0	2	Export	764	Thailand	THA	251	France	FRA								12	TOBACCO,TOBACCO MANUFACT	1	No Quantity							5795543			0
S3	2009	2009	2009	2	0	2	Export	764	Thailand	THA	268	Georgia	GEO								12	TOBACCO,TOBACCO MANUFACT	1	No Quantity							33658			0
S3	2009	2009	2009	2	0	2	Export	764	Thailand	THA	276	Germany	DEU								12	TOBACCO,TOBACCO MANUFACT	1	No Quantity							914231			0
S3	2009	2009	2009	2	0	2	Export	764	Thailand	THA	300	Greece	GRC								12	TOBACCO,TOBACCO MANUFACT	1	No Quantity							206433			0
S3	2009	2009	2009	2	0	2	Export	764	Thailand	THA	332	Haiti	HTI								12	TOBACCO,TOBACCO MANUFACT	1	No Quantity							73250			0
S3	2009	2009	2009	2	0	2	Export	764	Thailand	THA	344	China, Hong Kong SAR	HKG								12	TOBACCO,TOBACCO MANUFACT	1	No Quantity							6707			0
S3	2009	2009	2009	2	0	2	Export	764	Thailand	THA	360	Indonesia	IDN								12	TOBACCO,TOBACCO MANUFACT	1	No Quantity							7956218			0
S3	2009	2009	2009	2	0	2	Export	764	Thailand	THA	364	Iran	IRN								12	TOBACCO,TOBACCO MANUFACT	1	No Quantity							2470673			0
S3	2009	2009	2009	2	0	2	Export	764	Thailand	THA	372	Ireland	IRL								12	TOBACCO,TOBACCO MANUFACT	1	No Quantity							614853			0
S3	2009	2009	2009	2	0	2	Export	764	Thailand	THA	376	Israel	ISR								12	TOBACCO,TOBACCO MANUFACT	1	No Quantity							69001			0
S3	2009	2009	2009	2	0	2	Export	764	Thailand	THA	392	Japan	JPN								12	TOBACCO,TOBACCO MANUFACT	1	No Quantity							253897			0
S3	2009	2009	2009	2	0	2	Export	764	Thailand	THA	410	Rep. of Korea	KOR								12	TOBACCO,TOBACCO MANUFACT	1	No Quantity							1309574			0
S3	2009	2009	2009	2	0	2	Export	764	Thailand	THA	418	Lao People's Dem. Rep.	LAO								12	TOBACCO,TOBACCO MANUFACT	1	No Quantity							2341829			0
S3	2009	2009	2009	2	0	2	Export	764	Thailand	THA	434	Libya	LBY								12	TOBACCO,TOBACCO MANUFACT	1	No Quantity							274513			0
S3	2009	2009	2009	2	0	2	Export	764	Thailand	THA	446	China, Macao SAR	MAC								12	TOBACCO,TOBACCO MANUFACT	1	No Quantity							400			0
S3	2009	2009	2009	2	0	2	Export	764	Thailand	THA	458	Malaysia	MYS								12	TOBACCO,TOBACCO MANUFACT	1	No Quantity							11097408			0
S3	2009	2009	2009	2	0	2	Export	764	Thailand	THA	504	Morocco	MAR								12	TOBACCO,TOBACCO MANUFACT	1	No Quantity							1425412			0
S3	2009	2009	2009	2	0	2	Export	764	Thailand	THA	528	Netherlands	NLD								12	TOBACCO,TOBACCO MANUFACT	1	No Quantity							2852977			0
S3	2009	2009	2009	2	0	2	Export	764	Thailand	THA	608	Philippines	PHL								12	TOBACCO,TOBACCO MANUFACT	1	No Quantity							7129957			0
S3	2009	2009	2009	2	0	2	Export	764	Thailand	THA	616	Poland	POL								12	TOBACCO,TOBACCO MANUFACT	1	No Quantity							1259551			0
S3	2009	2009	2009	2	0	2	Export	764	Thailand	THA	642	Romania	ROU								12	TOBACCO,TOBACCO MANUFACT	1	No Quantity							1338807			0
S3	2009	2009	2009	2	0	2	Export	764	Thailand	THA	643	Russian Federation	RUS								12	TOBACCO,TOBACCO MANUFACT	1	No Quantity							2103627			0
S3	2009	2009	2009	2	0	2	Export	764	Thailand	THA	702	Singapore	SGP								12	TOBACCO,TOBACCO MANUFACT	1	No Quantity							495321			0
S3	2009	2009	2009	2	0	2	Export	764	Thailand	THA	704	Viet Nam	VNM								12	TOBACCO,TOBACCO MANUFACT	1	No Quantity							3109605			0
S3	2009	2009	2009	2	0	2	Export	764	Thailand	THA	710	South Africa	ZAF								12	TOBACCO,TOBACCO MANUFACT	1	No Quantity							3240363			0
S3	2009	2009	2009	2	0	2	Export	764	Thailand	THA	724	Spain	ESP								12	TOBACCO,TOBACCO MANUFACT	1	No Quantity							1336746			0
S3	2009	2009	2009	2	0	2	Export	764	Thailand	THA	784	United Arab Emirates	ARE								12	TOBACCO,TOBACCO MANUFACT	1	No Quantity							69427			0
S3	2009	2009	2009	2	0	2	Export	764	Thailand	THA	792	Turkey	TUR								12	TOBACCO,TOBACCO MANUFACT	1	No Quantity							667413			0
S3	2009	2009	2009	2	0	2	Export	764	Thailand	THA	804	Ukraine	UKR								12	TOBACCO,TOBACCO MANUFACT	1	No Quantity							69306			0
S3	2009	2009	2009	2	0	2	Export	764	Thailand	THA	818	Egypt	EGY								12	TOBACCO,TOBACCO MANUFACT	1	No Quantity							6645571			0
S3	2009	2009	2009	2	0	2	Export	764	Thailand	THA	826	United Kingdom	GBR								12	TOBACCO,TOBACCO MANUFACT	1	No Quantity							783794			0
S3	2009	2009	2009	2	0	2	Export	764	Thailand	THA	842	USA	USA								12	TOBACCO,TOBACCO MANUFACT	1	No Quantity							4181979			0
S3	2009	2009	2009	2	0	2	Export	768	Togo	TGO	0	World	WLD								12	TOBACCO,TOBACCO MANUFACT	1	No Quantity							459308			0
S3	2009	2009	2009	2	0	2	Export	768	Togo	TGO	56	Belgium	BEL								12	TOBACCO,TOBACCO MANUFACT	1	No Quantity							6836			0
S3	2009	2009	2009	2	0	2	Export	768	Togo	TGO	226	Equatorial Guinea	GNQ								12	TOBACCO,TOBACCO MANUFACT	1	No Quantity							41037			0
S3	2009	2009	2009	2	0	2	Export	768	Togo	TGO	251	France	FRA								12	TOBACCO,TOBACCO MANUFACT	1	No Quantity							12137			0
S3	2009	2009	2009	2	0	2	Export	768	Togo	TGO	300	Greece	GRC								12	TOBACCO,TOBACCO MANUFACT	1	No Quantity							119611			0
S3	2009	2009	2009	2	0	2	Export	768	Togo	TGO	324	Guinea	GIN								12	TOBACCO,TOBACCO MANUFACT	1	No Quantity							55140			0
S3	2009	2009	2009	2	0	2	Export	768	Togo	TGO	384	Côte d'Ivoire	CIV								12	TOBACCO,TOBACCO MANUFACT	1	No Quantity							14854			0
S3	2009	2009	2009	2	0	2	Export	768	Togo	TGO	430	Liberia	LBR								12	TOBACCO,TOBACCO MANUFACT	1	No Quantity							59806			0
S3	2009	2009	2009	2	0	2	Export	768	Togo	TGO	566	Nigeria	NGA								12	TOBACCO,TOBACCO MANUFACT	1	No Quantity							17178			0
S3	2009	2009	2009	2	0	2	Export	768	Togo	TGO	784	United Arab Emirates	ARE								12	TOBACCO,TOBACCO MANUFACT	1	No Quantity							132709			0
S3	2009	2009	2009	2	0	2	Export	764	Thailand	THA	0	World	WLD								21	HIDES,SKINS,FURSKINS,RAW	1	No Quantity							4839604			0
S3	2009	2009	2009	2	0	2	Export	764	Thailand	THA	36	Australia	AUS								21	HIDES,SKINS,FURSKINS,RAW	1	No Quantity							1			0
S3	2009	2009	2009	2	0	2	Export	764	Thailand	THA	104	Myanmar	MMR								21	HIDES,SKINS,FURSKINS,RAW	1	No Quantity							3583			0
S3	2009	2009	2009	2	0	2	Export	764	Thailand	THA	116	Cambodia	KHM								21	HIDES,SKINS,FURSKINS,RAW	1	No Quantity							667			0
S3	2009	2009	2009	2	0	2	Export	764	Thailand	THA	156	China	CHN								21	HIDES,SKINS,FURSKINS,RAW	1	No Quantity							76188			0
S3	2009	2009	2009	2	0	2	Export	764	Thailand	THA	170	Colombia	COL								21	HIDES,SKINS,FURSKINS,RAW	1	No Quantity							225906			0
S3	2009	2009	2009	2	0	2	Export	764	Thailand	THA	203	Czechia	CZE								21	HIDES,SKINS,FURSKINS,RAW	1	No Quantity							10			0
S3	2009	2009	2009	2	0	2	Export	764	Thailand	THA	251	France	FRA								21	HIDES,SKINS,FURSKINS,RAW	1	No Quantity							1040814			0
S3	2009	2009	2009	2	0	2	Export	764	Thailand	THA	276	Germany	DEU								21	HIDES,SKINS,FURSKINS,RAW	1	No Quantity							1172			0
S3	2009	2009	2009	2	0	2	Export	764	Thailand	THA	344	China, Hong Kong SAR	HKG								21	HIDES,SKINS,FURSKINS,RAW	1	No Quantity							581979			0
S3	2009	2009	2009	2	0	2	Export	764	Thailand	THA	348	Hungary	HUN								21	HIDES,SKINS,FURSKINS,RAW	1	No Quantity							52302			0
S3	2009	2009	2009	2	0	2	Export	764	Thailand	THA	360	Indonesia	IDN								21	HIDES,SKINS,FURSKINS,RAW	1	No Quantity							409			0
S3	2009	2009	2009	2	0	2	Export	764	Thailand	THA	381	Italy	ITA								21	HIDES,SKINS,FURSKINS,RAW	1	No Quantity							599965			0
S3	2009	2009	2009	2	0	2	Export	764	Thailand	THA	392	Japan	JPN								21	HIDES,SKINS,FURSKINS,RAW	1	No Quantity							986299			0
S3	2009	2009	2009	2	0	2	Export	764	Thailand	THA	410	Rep. of Korea	KOR								21	HIDES,SKINS,FURSKINS,RAW	1	No Quantity							225808			0
S3	2009	2009	2009	2	0	2	Export	764	Thailand	THA	458	Malaysia	MYS								21	HIDES,SKINS,FURSKINS,RAW	1	No Quantity							3828			0
S3	2009	2009	2009	2	0	2	Export	764	Thailand	THA	462	Maldives	MDV								21	HIDES,SKINS,FURSKINS,RAW	1	No Quantity							943			0
S3	2009	2009	2009	2	0	2	Export	764	Thailand	THA	480	Mauritius	MUS								21	HIDES,SKINS,FURSKINS,RAW	1	No Quantity							282			0
S3	2009	2009	2009	2	0	2	Export	764	Thailand	THA	484	Mexico	MEX								21	HIDES,SKINS,FURSKINS,RAW	1	No Quantity							6945			0
S3	2009	2009	2009	2	0	2	Export	764	Thailand	THA	490	Other Asia, nes									21	HIDES,SKINS,FURSKINS,RAW	1	No Quantity							20482			0
S3	2009	2009	2009	2	0	2	Export	764	Thailand	THA	608	Philippines	PHL								21	HIDES,SKINS,FURSKINS,RAW	1	No Quantity							814			0
S3	2009	2009	2009	2	0	2	Export	764	Thailand	THA	699	India	IND								21	HIDES,SKINS,FURSKINS,RAW	1	No Quantity							61827			0
S3	2009	2009	2009	2	0	2	Export	764	Thailand	THA	702	Singapore	SGP								21	HIDES,SKINS,FURSKINS,RAW	1	No Quantity							5			0
S3	2009	2009	2009	2	0	2	Export	764	Thailand	THA	704	Viet Nam	VNM								21	HIDES,SKINS,FURSKINS,RAW	1	No Quantity							760			0
S3	2009	2009	2009	2	0	2	Export	764	Thailand	THA	710	South Africa	ZAF								21	HIDES,SKINS,FURSKINS,RAW	1	No Quantity							385444			0
S3	2009	2009	2009	2	0	2	Export	764	Thailand	THA	724	Spain	ESP								21	HIDES,SKINS,FURSKINS,RAW	1	No Quantity							42			0
S3	2009	2009	2009	2	0	2	Export	764	Thailand	THA	784	United Arab Emirates	ARE								21	HIDES,SKINS,FURSKINS,RAW	1	No Quantity							225			0
S3	2009	2009	2009	2	0	2	Export	764	Thailand	THA	818	Egypt	EGY								21	HIDES,SKINS,FURSKINS,RAW	1	No Quantity							5821			0
S3	2009	2009	2009	2	0	2	Export	764	Thailand	THA	826	United Kingdom	GBR								21	HIDES,SKINS,FURSKINS,RAW	1	No Quantity							73324			0
S3	2009	2009	2009	2	0	2	Export	764	Thailand	THA	842	USA	USA								21	HIDES,SKINS,FURSKINS,RAW	1	No Quantity							483759			0
S3	2009	2009	2009	2	0	2	Export	768	Togo	TGO	0	World	WLD								21	HIDES,SKINS,FURSKINS,RAW	1	No Quantity							9683			0
S3	2009	2009	2009	2	0	2	Export	768	Togo	TGO	784	United Arab Emirates	ARE								21	HIDES,SKINS,FURSKINS,RAW	1	No Quantity							9683			0
S3	2009	2009	2009	2	0	2	Export	764	Thailand	THA	0	World	WLD								22	OIL SEED,OLEAGINUS FRUIT	1	No Quantity							15484580			0
S3	2009	2009	2009	2	0	2	Export	764	Thailand	THA	36	Australia	AUS								22	OIL SEED,OLEAGINUS FRUIT	1	No Quantity							51201			0
S3	2009	2009	2009	2	0	2	Export	764	Thailand	THA	40	Austria	AUT								22	OIL SEED,OLEAGINUS FRUIT	1	No Quantity							26222			0
S3	2009	2009	2009	2	0	2	Export	764	Thailand	THA	48	Bahrain	BHR								22	OIL SEED,OLEAGINUS FRUIT	1	No Quantity							67404			0
S3	2009	2009	2009	2	0	2	Export	764	Thailand	THA	50	Bangladesh	BGD								22	OIL SEED,OLEAGINUS FRUIT	1	No Quantity							2853			0
S3	2009	2009	2009	2	0	2	Export	764	Thailand	THA	56	Belgium	BEL								22	OIL SEED,OLEAGINUS FRUIT	1	No Quantity							3010			0
S3	2009	2009	2009	2	0	2	Export	764	Thailand	THA	64	Bhutan	BTN								22	OIL SEED,OLEAGINUS FRUIT	1	No Quantity							7040			0
S3	2009	2009	2009	2	0	2	Export	764	Thailand	THA	76	Brazil	BRA								22	OIL SEED,OLEAGINUS FRUIT	1	No Quantity							560			0
S3	2009	2009	2009	2	0	2	Export	764	Thailand	THA	96	Brunei Darussalam	BRN								22	OIL SEED,OLEAGINUS FRUIT	1	No Quantity							7363			0
S3	2009	2009	2009	2	0	2	Export	764	Thailand	THA	104	Myanmar	MMR								22	OIL SEED,OLEAGINUS FRUIT	1	No Quantity							713465			0
S3	2009	2009	2009	2	0	2	Export	764	Thailand	THA	116	Cambodia	KHM								22	OIL SEED,OLEAGINUS FRUIT	1	No Quantity							92755			0
S3	2009	2009	2009	2	0	2	Export	764	Thailand	THA	120	Cameroon	CMR								22	OIL SEED,OLEAGINUS FRUIT	1	No Quantity							2600			0
S3	2009	2009	2009	2	0	2	Export	764	Thailand	THA	124	Canada	CAN								22	OIL SEED,OLEAGINUS FRUIT	1	No Quantity							21357			0
S3	2009	2009	2009	2	0	2	Export	764	Thailand	THA	144	Sri Lanka	LKA								22	OIL SEED,OLEAGINUS FRUIT	1	No Quantity							9711			0
S3	2009	2009	2009	2	0	2	Export	764	Thailand	THA	156	China	CHN								22	OIL SEED,OLEAGINUS FRUIT	1	No Quantity							1042305			0
S3	2009	2009	2009	2	0	2	Export	764	Thailand	THA	170	Colombia	COL								22	OIL SEED,OLEAGINUS FRUIT	1	No Quantity							277035			0
S3	2009	2009	2009	2	0	2	Export	764	Thailand	THA	175	Mayotte	MYT								22	OIL SEED,OLEAGINUS FRUIT	1	No Quantity							153			0
S3	2009	2009	2009	2	0	2	Export	764	Thailand	THA	188	Costa Rica	CRI								22	OIL SEED,OLEAGINUS FRUIT	1	No Quantity							2500			0
S3	2009	2009	2009	2	0	2	Export	764	Thailand	THA	196	Cyprus	CYP								22	OIL SEED,OLEAGINUS FRUIT	1	No Quantity							749			0
S3	2009	2009	2009	2	0	2	Export	764	Thailand	THA	203	Czechia	CZE								22	OIL SEED,OLEAGINUS FRUIT	1	No Quantity							549			0
S3	2009	2009	2009	2	0	2	Export	764	Thailand	THA	204	Benin	BEN								22	OIL SEED,OLEAGINUS FRUIT	1	No Quantity							250			0
S3	2009	2009	2009	2	0	2	Export	764	Thailand	THA	208	Denmark	DNK								22	OIL SEED,OLEAGINUS FRUIT	1	No Quantity							5158			0
S3	2009	2009	2009	2	0	2	Export	764	Thailand	THA	214	Dominican Rep.	DOM								22	OIL SEED,OLEAGINUS FRUIT	1	No Quantity							202			0
S3	2009	2009	2009	2	0	2	Export	764	Thailand	THA	231	Ethiopia	ETH								22	OIL SEED,OLEAGINUS FRUIT	1	No Quantity							292511			0
S3	2009	2009	2009	2	0	2	Export	764	Thailand	THA	242	Fiji	FJI								22	OIL SEED,OLEAGINUS FRUIT	1	No Quantity							1798			0
S3	2009	2009	2009	2	0	2	Export	764	Thailand	THA	246	Finland	FIN								22	OIL SEED,OLEAGINUS FRUIT	1	No Quantity							2260			0
S3	2009	2009	2009	2	0	2	Export	764	Thailand	THA	251	France	FRA								22	OIL SEED,OLEAGINUS FRUIT	1	No Quantity							84804			0
S3	2009	2009	2009	2	0	2	Export	764	Thailand	THA	276	Germany	DEU								22	OIL SEED,OLEAGINUS FRUIT	1	No Quantity							172650			0
S3	2009	2009	2009	2	0	2	Export	764	Thailand	THA	296	Kiribati	KIR								22	OIL SEED,OLEAGINUS FRUIT	1	No Quantity							7201			0
S3	2009	2009	2009	2	0	2	Export	764	Thailand	THA	300	Greece	GRC								22	OIL SEED,OLEAGINUS FRUIT	1	No Quantity							9969			0
S3	2009	2009	2009	2	0	2	Export	764	Thailand	THA	316	Guam	GUM								22	OIL SEED,OLEAGINUS FRUIT	1	No Quantity							5013			0
S3	2009	2009	2009	2	0	2	Export	764	Thailand	THA	340	Honduras	HND								22	OIL SEED,OLEAGINUS FRUIT	1	No Quantity							655			0
S3	2009	2009	2009	2	0	2	Export	764	Thailand	THA	344	China, Hong Kong SAR	HKG								22	OIL SEED,OLEAGINUS FRUIT	1	No Quantity							65611			0
S3	2009	2009	2009	2	0	2	Export	764	Thailand	THA	352	Iceland	ISL								22	OIL SEED,OLEAGINUS FRUIT	1	No Quantity							1072			0
S3	2009	2009	2009	2	0	2	Export	764	Thailand	THA	360	Indonesia	IDN								22	OIL SEED,OLEAGINUS FRUIT	1	No Quantity							708306			0
S3	2009	2009	2009	2	0	2	Export	764	Thailand	THA	372	Ireland	IRL								22	OIL SEED,OLEAGINUS FRUIT	1	No Quantity							768			0
S3	2009	2009	2009	2	0	2	Export	764	Thailand	THA	376	Israel	ISR								22	OIL SEED,OLEAGINUS FRUIT	1	No Quantity							2220			0
S3	2009	2009	2009	2	0	2	Export	764	Thailand	THA	381	Italy	ITA								22	OIL SEED,OLEAGINUS FRUIT	1	No Quantity							14704			0
S3	2009	2009	2009	2	0	2	Export	764	Thailand	THA	392	Japan	JPN								22	OIL SEED,OLEAGINUS FRUIT	1	No Quantity							287447			0
S3	2009	2009	2009	2	0	2	Export	764	Thailand	THA	410	Rep. of Korea	KOR								22	OIL SEED,OLEAGINUS FRUIT	1	No Quantity							31354			0
S3	2009	2009	2009	2	0	2	Export	764	Thailand	THA	414	Kuwait	KWT								22	OIL SEED,OLEAGINUS FRUIT	1	No Quantity							1412			0
S3	2009	2009	2009	2	0	2	Export	764	Thailand	THA	418	Lao People's Dem. Rep.	LAO								22	OIL SEED,OLEAGINUS FRUIT	1	No Quantity							21648			0
S3	2009	2009	2009	2	0	2	Export	764	Thailand	THA	450	Madagascar	MDG								22	OIL SEED,OLEAGINUS FRUIT	1	No Quantity							3394			0
S3	2009	2009	2009	2	0	2	Export	764	Thailand	THA	458	Malaysia	MYS								22	OIL SEED,OLEAGINUS FRUIT	1	No Quantity							1053006			0
S3	2009	2009	2009	2	0	2	Export	764	Thailand	THA	462	Maldives	MDV								22	OIL SEED,OLEAGINUS FRUIT	1	No Quantity							86752			0
S3	2009	2009	2009	2	0	2	Export	764	Thailand	THA	484	Mexico	MEX								22	OIL SEED,OLEAGINUS FRUIT	1	No Quantity							1100			0
S3	2009	2009	2009	2	0	2	Export	764	Thailand	THA	490	Other Asia, nes									22	OIL SEED,OLEAGINUS FRUIT	1	No Quantity							7464726			0
S3	2009	2009	2009	2	0	2	Export	764	Thailand	THA	496	Mongolia	MNG								22	OIL SEED,OLEAGINUS FRUIT	1	No Quantity							316			0
S3	2009	2009	2009	2	0	2	Export	764	Thailand	THA	508	Mozambique	MOZ								22	OIL SEED,OLEAGINUS FRUIT	1	No Quantity							773			0
S3	2009	2009	2009	2	0	2	Export	764	Thailand	THA	524	Nepal	NPL								22	OIL SEED,OLEAGINUS FRUIT	1	No Quantity							18995			0
S3	2009	2009	2009	2	0	2	Export	764	Thailand	THA	528	Netherlands	NLD								22	OIL SEED,OLEAGINUS FRUIT	1	No Quantity							89049			0
S3	2009	2009	2009	2	0	2	Export	764	Thailand	THA	540	New Caledonia	NCL								22	OIL SEED,OLEAGINUS FRUIT	1	No Quantity							1233			0
S3	2009	2009	2009	2	0	2	Export	764	Thailand	THA	554	New Zealand	NZL								22	OIL SEED,OLEAGINUS FRUIT	1	No Quantity							16577			0
S3	2009	2009	2009	2	0	2	Export	764	Thailand	THA	579	Norway	NOR								22	OIL SEED,OLEAGINUS FRUIT	1	No Quantity							9989			0
S3	2009	2009	2009	2	0	2	Export	764	Thailand	THA	586	Pakistan	PAK								22	OIL SEED,OLEAGINUS FRUIT	1	No Quantity							229			0
S3	2009	2009	2009	2	0	2	Export	764	Thailand	THA	608	Philippines	PHL								22	OIL SEED,OLEAGINUS FRUIT	1	No Quantity							319506			0
S3	2009	2009	2009	2	0	2	Export	764	Thailand	THA	620	Portugal	PRT								22	OIL SEED,OLEAGINUS FRUIT	1	No Quantity							33363			0
S3	2009	2009	2009	2	0	2	Export	764	Thailand	THA	643	Russian Federation	RUS								22	OIL SEED,OLEAGINUS FRUIT	1	No Quantity							29109			0
S3	2009	2009	2009	2	0	2	Export	764	Thailand	THA	682	Saudi Arabia	SAU								22	OIL SEED,OLEAGINUS FRUIT	1	No Quantity							202011			0
S3	2009	2009	2009	2	0	2	Export	764	Thailand	THA	699	India	IND								22	OIL SEED,OLEAGINUS FRUIT	1	No Quantity							774792			0
S3	2009	2009	2009	2	0	2	Export	764	Thailand	THA	702	Singapore	SGP								22	OIL SEED,OLEAGINUS FRUIT	1	No Quantity							249704			0
S3	2009	2009	2009	2	0	2	Export	764	Thailand	THA	704	Viet Nam	VNM								22	OIL SEED,OLEAGINUS FRUIT	1	No Quantity							168826			0
S3	2009	2009	2009	2	0	2	Export	764	Thailand	THA	710	South Africa	ZAF								22	OIL SEED,OLEAGINUS FRUIT	1	No Quantity							14988			0
S3	2009	2009	2009	2	0	2	Export	764	Thailand	THA	724	Spain	ESP								22	OIL SEED,OLEAGINUS FRUIT	1	No Quantity							54458			0
S3	2009	2009	2009	2	0	2	Export	764	Thailand	THA	740	Suriname	SUR								22	OIL SEED,OLEAGINUS FRUIT	1	No Quantity							15901			0
S3	2009	2009	2009	2	0	2	Export	764	Thailand	THA	748	Swaziland	SWZ								22	OIL SEED,OLEAGINUS FRUIT	1	No Quantity							2250			0
S3	2009	2009	2009	2	0	2	Export	764	Thailand	THA	752	Sweden	SWE								22	OIL SEED,OLEAGINUS FRUIT	1	No Quantity							29111			0
S3	2009	2009	2009	2	0	2	Export	764	Thailand	THA	757	Switzerland	CHE								22	OIL SEED,OLEAGINUS FRUIT	1	No Quantity							11344			0
S3	2009	2009	2009	2	0	2	Export	764	Thailand	THA	780	Trinidad and Tobago	TTO								22	OIL SEED,OLEAGINUS FRUIT	1	No Quantity							6598			0
S3	2009	2009	2009	2	0	2	Export	764	Thailand	THA	784	United Arab Emirates	ARE								22	OIL SEED,OLEAGINUS FRUIT	1	No Quantity							25472			0
S3	2009	2009	2009	2	0	2	Export	764	Thailand	THA	818	Egypt	EGY								22	OIL SEED,OLEAGINUS FRUIT	1	No Quantity							2580			0
S3	2009	2009	2009	2	0	2	Export	764	Thailand	THA	826	United Kingdom	GBR								22	OIL SEED,OLEAGINUS FRUIT	1	No Quantity							46780			0
S3	2009	2009	2009	2	0	2	Export	764	Thailand	THA	834	United Rep. of Tanzania	TZA								22	OIL SEED,OLEAGINUS FRUIT	1	No Quantity							4500			0
S3	2009	2009	2009	2	0	2	Export	764	Thailand	THA	842	USA	USA								22	OIL SEED,OLEAGINUS FRUIT	1	No Quantity							701172			0
S3	2009	2009	2009	2	0	2	Export	764	Thailand	THA	899	Areas, nes									22	OIL SEED,OLEAGINUS FRUIT	1	No Quantity							131			0
S3	2009	2009	2009	2	0	2	Export	768	Togo	TGO	0	World	WLD								22	OIL SEED,OLEAGINUS FRUIT	1	No Quantity							211587			0
S3	2009	2009	2009	2	0	2	Export	768	Togo	TGO	124	Canada	CAN								22	OIL SEED,OLEAGINUS FRUIT	1	No Quantity							3299			0
S3	2009	2009	2009	2	0	2	Export	768	Togo	TGO	156	China	CHN								22	OIL SEED,OLEAGINUS FRUIT	1	No Quantity							69029			0
S3	2009	2009	2009	2	0	2	Export	768	Togo	TGO	204	Benin	BEN								22	OIL SEED,OLEAGINUS FRUIT	1	No Quantity							14156			0
S3	2009	2009	2009	2	0	2	Export	768	Togo	TGO	528	Netherlands	NLD								22	OIL SEED,OLEAGINUS FRUIT	1	No Quantity							6999			0
S3	2009	2009	2009	2	0	2	Export	768	Togo	TGO	724	Spain	ESP								22	OIL SEED,OLEAGINUS FRUIT	1	No Quantity							115531			0
S3	2009	2009	2009	2	0	2	Export	768	Togo	TGO	854	Burkina Faso	BFA								22	OIL SEED,OLEAGINUS FRUIT	1	No Quantity							2573			0
S3	2009	2009	2009	2	0	2	Export	764	Thailand	THA	0	World	WLD								23	CRUDE RUBBER	1	No Quantity							4531737031			0
S3	2009	2009	2009	2	0	2	Export	764	Thailand	THA	12	Algeria	DZA								23	CRUDE RUBBER	1	No Quantity							1697666			0
S3	2009	2009	2009	2	0	2	Export	764	Thailand	THA	32	Argentina	ARG								23	CRUDE RUBBER	1	No Quantity							3960291			0
S3	2009	2009	2009	2	0	2	Export	764	Thailand	THA	36	Australia	AUS								23	CRUDE RUBBER	1	No Quantity							8135603			0
S3	2009	2009	2009	2	0	2	Export	764	Thailand	THA	40	Austria	AUT								23	CRUDE RUBBER	1	No Quantity							338			0
S3	2009	2009	2009	2	0	2	Export	764	Thailand	THA	48	Bahrain	BHR								23	CRUDE RUBBER	1	No Quantity							927			0
S3	2009	2009	2009	2	0	2	Export	764	Thailand	THA	50	Bangladesh	BGD								23	CRUDE RUBBER	1	No Quantity							4177414			0
S3	2009	2009	2009	2	0	2	Export	764	Thailand	THA	56	Belgium	BEL								23	CRUDE RUBBER	1	No Quantity							22316521			0
S3	2009	2009	2009	2	0	2	Export	764	Thailand	THA	76	Brazil	BRA								23	CRUDE RUBBER	1	No Quantity							107422942			0
S3	2009	2009	2009	2	0	2	Export	764	Thailand	THA	100	Bulgaria	BGR								23	CRUDE RUBBER	1	No Quantity							2997632			0
S3	2009	2009	2009	2	0	2	Export	764	Thailand	THA	104	Myanmar	MMR								23	CRUDE RUBBER	1	No Quantity							28013			0
S3	2009	2009	2009	2	0	2	Export	764	Thailand	THA	112	Belarus	BLR								23	CRUDE RUBBER	1	No Quantity							5696174			0
S3	2009	2009	2009	2	0	2	Export	764	Thailand	THA	116	Cambodia	KHM								23	CRUDE RUBBER	1	No Quantity							493830			0
S3	2009	2009	2009	2	0	2	Export	764	Thailand	THA	124	Canada	CAN								23	CRUDE RUBBER	1	No Quantity							43436157			0
S3	2009	2009	2009	2	0	2	Export	764	Thailand	THA	144	Sri Lanka	LKA								23	CRUDE RUBBER	1	No Quantity							2563086			0
S3	2009	2009	2009	2	0	2	Export	764	Thailand	THA	152	Chile	CHL								23	CRUDE RUBBER	1	No Quantity							1999112			0
S3	2009	2009	2009	2	0	2	Export	764	Thailand	THA	156	China	CHN								23	CRUDE RUBBER	1	No Quantity							1639000628			0
S3	2009	2009	2009	2	0	2	Export	764	Thailand	THA	170	Colombia	COL								23	CRUDE RUBBER	1	No Quantity							1612359			0
S3	2009	2009	2009	2	0	2	Export	764	Thailand	THA	175	Mayotte	MYT								23	CRUDE RUBBER	1	No Quantity							28007			0
S3	2009	2009	2009	2	0	2	Export	764	Thailand	THA	178	Congo	COG								23	CRUDE RUBBER	1	No Quantity							29428			0
S3	2009	2009	2009	2	0	2	Export	764	Thailand	THA	188	Costa Rica	CRI								23	CRUDE RUBBER	1	No Quantity							106443			0
S3	2009	2009	2009	2	0	2	Export	764	Thailand	THA	191	Croatia	HRV								23	CRUDE RUBBER	1	No Quantity							64092			0
S3	2009	2009	2009	2	0	2	Export	764	Thailand	THA	196	Cyprus	CYP								23	CRUDE RUBBER	1	No Quantity							6206			0
S3	2009	2009	2009	2	0	2	Export	764	Thailand	THA	203	Czechia	CZE								23	CRUDE RUBBER	1	No Quantity							3112290			0
S3	2009	2009	2009	2	0	2	Export	764	Thailand	THA	208	Denmark	DNK								23	CRUDE RUBBER	1	No Quantity							163769			0
S3	2009	2009	2009	2	0	2	Export	764	Thailand	THA	231	Ethiopia	ETH								23	CRUDE RUBBER	1	No Quantity							699457			0
S3	2009	2009	2009	2	0	2	Export	764	Thailand	THA	251	France	FRA								23	CRUDE RUBBER	1	No Quantity							48747867			0
S3	2009	2009	2009	2	0	2	Export	764	Thailand	THA	276	Germany	DEU								23	CRUDE RUBBER	1	No Quantity							61941010			0
S3	2009	2009	2009	2	0	2	Export	764	Thailand	THA	300	Greece	GRC								23	CRUDE RUBBER	1	No Quantity							805319			0
S3	2009	2009	2009	2	0	2	Export	764	Thailand	THA	320	Guatemala	GTM								23	CRUDE RUBBER	1	No Quantity							1			0
S3	2009	2009	2009	2	0	2	Export	764	Thailand	THA	344	China, Hong Kong SAR	HKG								23	CRUDE RUBBER	1	No Quantity							18251040			0
S3	2009	2009	2009	2	0	2	Export	764	Thailand	THA	348	Hungary	HUN								23	CRUDE RUBBER	1	No Quantity							7365620			0
S3	2009	2009	2009	2	0	2	Export	764	Thailand	THA	360	Indonesia	IDN								23	CRUDE RUBBER	1	No Quantity							28574727			0
S3	2009	2009	2009	2	0	2	Export	764	Thailand	THA	364	Iran	IRN								23	CRUDE RUBBER	1	No Quantity							21830869			0
S3	2009	2009	2009	2	0	2	Export	764	Thailand	THA	368	Iraq	IRQ								23	CRUDE RUBBER	1	No Quantity							20239			0
S3	2009	2009	2009	2	0	2	Export	764	Thailand	THA	372	Ireland	IRL								23	CRUDE RUBBER	1	No Quantity							6964194			0
S3	2009	2009	2009	2	0	2	Export	764	Thailand	THA	376	Israel	ISR								23	CRUDE RUBBER	1	No Quantity							2938196			0
S3	2009	2009	2009	2	0	2	Export	764	Thailand	THA	381	Italy	ITA								23	CRUDE RUBBER	1	No Quantity							56456225			0
S3	2009	2009	2009	2	0	2	Export	764	Thailand	THA	392	Japan	JPN								23	CRUDE RUBBER	1	No Quantity							460532016			0
S3	2009	2009	2009	2	0	2	Export	764	Thailand	THA	400	Jordan	JOR								23	CRUDE RUBBER	1	No Quantity							24400			0
S3	2009	2009	2009	2	0	2	Export	764	Thailand	THA	404	Kenya	KEN								23	CRUDE RUBBER	1	No Quantity							499678			0
S3	2009	2009	2009	2	0	2	Export	764	Thailand	THA	408	Dem. People's Rep. of Korea	PRK								23	CRUDE RUBBER	1	No Quantity							6746493			0
S3	2009	2009	2009	2	0	2	Export	764	Thailand	THA	410	Rep. of Korea	KOR								23	CRUDE RUBBER	1	No Quantity							249876444			0
S3	2009	2009	2009	2	0	2	Export	764	Thailand	THA	414	Kuwait	KWT								23	CRUDE RUBBER	1	No Quantity							2850			0
S3	2009	2009	2009	2	0	2	Export	764	Thailand	THA	418	Lao People's Dem. Rep.	LAO								23	CRUDE RUBBER	1	No Quantity							4791000			0
S3	2009	2009	2009	2	0	2	Export	764	Thailand	THA	422	Lebanon	LBN								23	CRUDE RUBBER	1	No Quantity							167			0
S3	2009	2009	2009	2	0	2	Export	764	Thailand	THA	440	Lithuania	LTU								23	CRUDE RUBBER	1	No Quantity							45125			0
S3	2009	2009	2009	2	0	2	Export	764	Thailand	THA	442	Luxembourg	LUX								23	CRUDE RUBBER	1	No Quantity							672974			0
S3	2009	2009	2009	2	0	2	Export	764	Thailand	THA	458	Malaysia	MYS								23	CRUDE RUBBER	1	No Quantity							788790053			0
S3	2009	2009	2009	2	0	2	Export	764	Thailand	THA	470	Malta	MLT								23	CRUDE RUBBER	1	No Quantity							2763			0
S3	2009	2009	2009	2	0	2	Export	764	Thailand	THA	480	Mauritius	MUS								23	CRUDE RUBBER	1	No Quantity							28			0
S3	2009	2009	2009	2	0	2	Export	764	Thailand	THA	484	Mexico	MEX								23	CRUDE RUBBER	1	No Quantity							8301015			0
S3	2009	2009	2009	2	0	2	Export	764	Thailand	THA	490	Other Asia, nes									23	CRUDE RUBBER	1	No Quantity							56120275			0
S3	2009	2009	2009	2	0	2	Export	764	Thailand	THA	496	Mongolia	MNG								23	CRUDE RUBBER	1	No Quantity							10900			0
S3	2009	2009	2009	2	0	2	Export	764	Thailand	THA	504	Morocco	MAR								23	CRUDE RUBBER	1	No Quantity							37653			0
S3	2009	2009	2009	2	0	2	Export	764	Thailand	THA	512	Oman	OMN								23	CRUDE RUBBER	1	No Quantity							464924			0
S3	2009	2009	2009	2	0	2	Export	764	Thailand	THA	528	Netherlands	NLD								23	CRUDE RUBBER	1	No Quantity							21462816			0
S3	2009	2009	2009	2	0	2	Export	764	Thailand	THA	540	New Caledonia	NCL								23	CRUDE RUBBER	1	No Quantity							138			0
S3	2009	2009	2009	2	0	2	Export	764	Thailand	THA	554	New Zealand	NZL								23	CRUDE RUBBER	1	No Quantity							1305712			0
S3	2009	2009	2009	2	0	2	Export	764	Thailand	THA	586	Pakistan	PAK								23	CRUDE RUBBER	1	No Quantity							10800681			0
S3	2009	2009	2009	2	0	2	Export	764	Thailand	THA	600	Paraguay	PRY								23	CRUDE RUBBER	1	No Quantity							25418			0
S3	2009	2009	2009	2	0	2	Export	764	Thailand	THA	604	Peru	PER								23	CRUDE RUBBER	1	No Quantity							1331323			0
S3	2009	2009	2009	2	0	2	Export	764	Thailand	THA	608	Philippines	PHL								23	CRUDE RUBBER	1	No Quantity							14940212			0
S3	2009	2009	2009	2	0	2	Export	764	Thailand	THA	616	Poland	POL								23	CRUDE RUBBER	1	No Quantity							29048607			0
S3	2009	2009	2009	2	0	2	Export	764	Thailand	THA	620	Portugal	PRT								23	CRUDE RUBBER	1	No Quantity							526496			0
S3	2009	2009	2009	2	0	2	Export	764	Thailand	THA	634	Qatar	QAT								23	CRUDE RUBBER	1	No Quantity							360			0
S3	2009	2009	2009	2	0	2	Export	764	Thailand	THA	642	Romania	ROU								23	CRUDE RUBBER	1	No Quantity							8086560			0
S3	2009	2009	2009	2	0	2	Export	764	Thailand	THA	643	Russian Federation	RUS								23	CRUDE RUBBER	1	No Quantity							5455828			0
S3	2009	2009	2009	2	0	2	Export	764	Thailand	THA	682	Saudi Arabia	SAU								23	CRUDE RUBBER	1	No Quantity							54265			0
S3	2009	2009	2009	2	0	2	Export	764	Thailand	THA	688	Serbia	SRB								23	CRUDE RUBBER	1	No Quantity							191485			0
S3	2009	2009	2009	2	0	2	Export	764	Thailand	THA	699	India	IND								23	CRUDE RUBBER	1	No Quantity							134353721			0
S3	2009	2009	2009	2	0	2	Export	764	Thailand	THA	702	Singapore	SGP								23	CRUDE RUBBER	1	No Quantity							30208653			0
S3	2009	2009	2009	2	0	2	Export	764	Thailand	THA	704	Viet Nam	VNM								23	CRUDE RUBBER	1	No Quantity							106573832			0
S3	2009	2009	2009	2	0	2	Export	764	Thailand	THA	705	Slovenia	SVN								23	CRUDE RUBBER	1	No Quantity							3229007			0
S3	2009	2009	2009	2	0	2	Export	764	Thailand	THA	710	South Africa	ZAF								23	CRUDE RUBBER	1	No Quantity							6444823			0
S3	2009	2009	2009	2	0	2	Export	764	Thailand	THA	716	Zimbabwe	ZWE								23	CRUDE RUBBER	1	No Quantity							22141			0
S3	2009	2009	2009	2	0	2	Export	764	Thailand	THA	724	Spain	ESP								23	CRUDE RUBBER	1	No Quantity							55230612			0
S3	2009	2009	2009	2	0	2	Export	764	Thailand	THA	736	Fmr Sudan	SDN								23	CRUDE RUBBER	1	No Quantity							28038			0
S3	2009	2009	2009	2	0	2	Export	764	Thailand	THA	752	Sweden	SWE								23	CRUDE RUBBER	1	No Quantity							205762			0
S3	2009	2009	2009	2	0	2	Export	764	Thailand	THA	760	Syria	SYR								23	CRUDE RUBBER	1	No Quantity							3969103			0
S3	2009	2009	2009	2	0	2	Export	764	Thailand	THA	784	United Arab Emirates	ARE								23	CRUDE RUBBER	1	No Quantity							202930			0
S3	2009	2009	2009	2	0	2	Export	764	Thailand	THA	788	Tunisia	TUN								23	CRUDE RUBBER	1	No Quantity							2704649			0
S3	2009	2009	2009	2	0	2	Export	764	Thailand	THA	792	Turkey	TUR								23	CRUDE RUBBER	1	No Quantity							70808527			0
S3	2009	2009	2009	2	0	2	Export	764	Thailand	THA	804	Ukraine	UKR								23	CRUDE RUBBER	1	No Quantity							990307			0
S3	2009	2009	2009	2	0	2	Export	764	Thailand	THA	818	Egypt	EGY								23	CRUDE RUBBER	1	No Quantity							20455340			0
S3	2009	2009	2009	2	0	2	Export	764	Thailand	THA	826	United Kingdom	GBR								23	CRUDE RUBBER	1	No Quantity							14721410			0
S3	2009	2009	2009	2	0	2	Export	764	Thailand	THA	834	United Rep. of Tanzania	TZA								23	CRUDE RUBBER	1	No Quantity							63303			0
S3	2009	2009	2009	2	0	2	Export	764	Thailand	THA	842	USA	USA								23	CRUDE RUBBER	1	No Quantity							303145150			0
S3	2009	2009	2009	2	0	2	Export	764	Thailand	THA	860	Uzbekistan	UZB								23	CRUDE RUBBER	1	No Quantity							75993			0
S3	2009	2009	2009	2	0	2	Export	764	Thailand	THA	862	Venezuela	VEN								23	CRUDE RUBBER	1	No Quantity							4511379			0
S3	2009	2009	2009	2	0	2	Export	764	Thailand	THA	0	World	WLD								24	CORK AND WOOD	1	No Quantity							492977161			0
S3	2009	2009	2009	2	0	2	Export	764	Thailand	THA	12	Algeria	DZA								24	CORK AND WOOD	1	No Quantity							600			0
S3	2009	2009	2009	2	0	2	Export	764	Thailand	THA	36	Australia	AUS								24	CORK AND WOOD	1	No Quantity							538221			0
S3	2009	2009	2009	2	0	2	Export	764	Thailand	THA	44	Bahamas	BHS								24	CORK AND WOOD	1	No Quantity							20079			0
S3	2009	2009	2009	2	0	2	Export	764	Thailand	THA	48	Bahrain	BHR								24	CORK AND WOOD	1	No Quantity							524665			0
S3	2009	2009	2009	2	0	2	Export	764	Thailand	THA	56	Belgium	BEL								24	CORK AND WOOD	1	No Quantity							5815311			0
S3	2009	2009	2009	2	0	2	Export	764	Thailand	THA	70	Bosnia Herzegovina	BIH								24	CORK AND WOOD	1	No Quantity							80			0
S3	2009	2009	2009	2	0	2	Export	764	Thailand	THA	76	Brazil	BRA								24	CORK AND WOOD	1	No Quantity							59384			0
S3	2009	2009	2009	2	0	2	Export	764	Thailand	THA	92	Br. Virgin Isds	VGB								24	CORK AND WOOD	1	No Quantity							14405			0
S3	2009	2009	2009	2	0	2	Export	764	Thailand	THA	96	Brunei Darussalam	BRN								24	CORK AND WOOD	1	No Quantity							1066			0
S3	2009	2009	2009	2	0	2	Export	764	Thailand	THA	100	Bulgaria	BGR								24	CORK AND WOOD	1	No Quantity							29355			0
S3	2009	2009	2009	2	0	2	Export	764	Thailand	THA	104	Myanmar	MMR								24	CORK AND WOOD	1	No Quantity							10647			0
S3	2009	2009	2009	2	0	2	Export	764	Thailand	THA	124	Canada	CAN								24	CORK AND WOOD	1	No Quantity							1360070			0
S3	2009	2009	2009	2	0	2	Export	764	Thailand	THA	152	Chile	CHL								24	CORK AND WOOD	1	No Quantity							71			0
S3	2009	2009	2009	2	0	2	Export	764	Thailand	THA	156	China	CHN								24	CORK AND WOOD	1	No Quantity							348506525			0
S3	2009	2009	2009	2	0	2	Export	764	Thailand	THA	196	Cyprus	CYP								24	CORK AND WOOD	1	No Quantity							572916			0
S3	2009	2009	2009	2	0	2	Export	764	Thailand	THA	203	Czechia	CZE								24	CORK AND WOOD	1	No Quantity							1			0
S3	2009	2009	2009	2	0	2	Export	764	Thailand	THA	208	Denmark	DNK								24	CORK AND WOOD	1	No Quantity							974301			0
S3	2009	2009	2009	2	0	2	Export	764	Thailand	THA	233	Estonia	EST								24	CORK AND WOOD	1	No Quantity							154663			0
S3	2009	2009	2009	2	0	2	Export	764	Thailand	THA	246	Finland	FIN								24	CORK AND WOOD	1	No Quantity							98282			0
S3	2009	2009	2009	2	0	2	Export	764	Thailand	THA	251	France	FRA								24	CORK AND WOOD	1	No Quantity							166189			0
S3	2009	2009	2009	2	0	2	Export	764	Thailand	THA	258	French Polynesia	PYF								24	CORK AND WOOD	1	No Quantity							23312			0
S3	2009	2009	2009	2	0	2	Export	764	Thailand	THA	276	Germany	DEU								24	CORK AND WOOD	1	No Quantity							2545537			0
S3	2009	2009	2009	2	0	2	Export	764	Thailand	THA	288	Ghana	GHA								24	CORK AND WOOD	1	No Quantity							42			0
S3	2009	2009	2009	2	0	2	Export	764	Thailand	THA	300	Greece	GRC								24	CORK AND WOOD	1	No Quantity							1534202			0
S3	2009	2009	2009	2	0	2	Export	764	Thailand	THA	344	China, Hong Kong SAR	HKG								24	CORK AND WOOD	1	No Quantity							2553611			0
S3	2009	2009	2009	2	0	2	Export	764	Thailand	THA	348	Hungary	HUN								24	CORK AND WOOD	1	No Quantity							70			0
S3	2009	2009	2009	2	0	2	Export	764	Thailand	THA	360	Indonesia	IDN								24	CORK AND WOOD	1	No Quantity							352			0
S3	2009	2009	2009	2	0	2	Export	764	Thailand	THA	364	Iran	IRN								24	CORK AND WOOD	1	No Quantity							20588			0
S3	2009	2009	2009	2	0	2	Export	764	Thailand	THA	368	Iraq	IRQ								24	CORK AND WOOD	1	No Quantity							25031			0
S3	2009	2009	2009	2	0	2	Export	764	Thailand	THA	372	Ireland	IRL								24	CORK AND WOOD	1	No Quantity							152			0
S3	2009	2009	2009	2	0	2	Export	764	Thailand	THA	376	Israel	ISR								24	CORK AND WOOD	1	No Quantity							251375			0
S3	2009	2009	2009	2	0	2	Export	764	Thailand	THA	381	Italy	ITA								24	CORK AND WOOD	1	No Quantity							753367			0
S3	2009	2009	2009	2	0	2	Export	764	Thailand	THA	392	Japan	JPN								24	CORK AND WOOD	1	No Quantity							48164071			0
S3	2009	2009	2009	2	0	2	Export	764	Thailand	THA	400	Jordan	JOR								24	CORK AND WOOD	1	No Quantity							40256			0
S3	2009	2009	2009	2	0	2	Export	764	Thailand	THA	410	Rep. of Korea	KOR								24	CORK AND WOOD	1	No Quantity							7248381			0
S3	2009	2009	2009	2	0	2	Export	764	Thailand	THA	414	Kuwait	KWT								24	CORK AND WOOD	1	No Quantity							2693			0
S3	2009	2009	2009	2	0	2	Export	764	Thailand	THA	418	Lao People's Dem. Rep.	LAO								24	CORK AND WOOD	1	No Quantity							31578			0
S3	2009	2009	2009	2	0	2	Export	764	Thailand	THA	422	Lebanon	LBN								24	CORK AND WOOD	1	No Quantity							666724			0
S3	2009	2009	2009	2	0	2	Export	764	Thailand	THA	440	Lithuania	LTU								24	CORK AND WOOD	1	No Quantity							2120			0
S3	2009	2009	2009	2	0	2	Export	764	Thailand	THA	458	Malaysia	MYS								24	CORK AND WOOD	1	No Quantity							31043573			0
S3	2009	2009	2009	2	0	2	Export	764	Thailand	THA	462	Maldives	MDV								24	CORK AND WOOD	1	No Quantity							41284			0
S3	2009	2009	2009	2	0	2	Export	764	Thailand	THA	470	Malta	MLT								24	CORK AND WOOD	1	No Quantity							9945			0
S3	2009	2009	2009	2	0	2	Export	764	Thailand	THA	480	Mauritius	MUS								24	CORK AND WOOD	1	No Quantity							7040			0
S3	2009	2009	2009	2	0	2	Export	764	Thailand	THA	484	Mexico	MEX								24	CORK AND WOOD	1	No Quantity							21165			0
S3	2009	2009	2009	2	0	2	Export	764	Thailand	THA	490	Other Asia, nes									24	CORK AND WOOD	1	No Quantity							15722295			0
S3	2009	2009	2009	2	0	2	Export	764	Thailand	THA	504	Morocco	MAR								24	CORK AND WOOD	1	No Quantity							33			0
S3	2009	2009	2009	2	0	2	Export	764	Thailand	THA	512	Oman	OMN								24	CORK AND WOOD	1	No Quantity							133			0
S3	2009	2009	2009	2	0	2	Export	764	Thailand	THA	524	Nepal	NPL								24	CORK AND WOOD	1	No Quantity							22			0
S3	2009	2009	2009	2	0	2	Export	764	Thailand	THA	528	Netherlands	NLD								24	CORK AND WOOD	1	No Quantity							5020365			0
S3	2009	2009	2009	2	0	2	Export	764	Thailand	THA	530	Neth. Antilles	ANT								24	CORK AND WOOD	1	No Quantity							24253			0
S3	2009	2009	2009	2	0	2	Export	764	Thailand	THA	554	New Zealand	NZL								24	CORK AND WOOD	1	No Quantity							7678			0
S3	2009	2009	2009	2	0	2	Export	764	Thailand	THA	579	Norway	NOR								24	CORK AND WOOD	1	No Quantity							72484			0
S3	2009	2009	2009	2	0	2	Export	764	Thailand	THA	586	Pakistan	PAK								24	CORK AND WOOD	1	No Quantity							19349			0
S3	2009	2009	2009	2	0	2	Export	764	Thailand	THA	608	Philippines	PHL								24	CORK AND WOOD	1	No Quantity							15527			0
S3	2009	2009	2009	2	0	2	Export	764	Thailand	THA	616	Poland	POL								24	CORK AND WOOD	1	No Quantity							15			0
S3	2009	2009	2009	2	0	2	Export	764	Thailand	THA	634	Qatar	QAT								24	CORK AND WOOD	1	No Quantity							123333			0
S3	2009	2009	2009	2	0	2	Export	764	Thailand	THA	643	Russian Federation	RUS								24	CORK AND WOOD	1	No Quantity							181377			0
S3	2009	2009	2009	2	0	2	Export	764	Thailand	THA	682	Saudi Arabia	SAU								24	CORK AND WOOD	1	No Quantity							145722			0
S3	2009	2009	2009	2	0	2	Export	764	Thailand	THA	690	Seychelles	SYC								24	CORK AND WOOD	1	No Quantity							460			0
S3	2009	2009	2009	2	0	2	Export	764	Thailand	THA	699	India	IND								24	CORK AND WOOD	1	No Quantity							1524477			0
S3	2009	2009	2009	2	0	2	Export	764	Thailand	THA	702	Singapore	SGP								24	CORK AND WOOD	1	No Quantity							326228			0
S3	2009	2009	2009	2	0	2	Export	764	Thailand	THA	704	Viet Nam	VNM								24	CORK AND WOOD	1	No Quantity							4216949			0
S3	2009	2009	2009	2	0	2	Export	764	Thailand	THA	705	Slovenia	SVN								24	CORK AND WOOD	1	No Quantity							125			0
S3	2009	2009	2009	2	0	2	Export	764	Thailand	THA	710	South Africa	ZAF								24	CORK AND WOOD	1	No Quantity							128869			0
S3	2009	2009	2009	2	0	2	Export	764	Thailand	THA	724	Spain	ESP								24	CORK AND WOOD	1	No Quantity							342645			0
S3	2009	2009	2009	2	0	2	Export	764	Thailand	THA	752	Sweden	SWE								24	CORK AND WOOD	1	No Quantity							493851			0
S3	2009	2009	2009	2	0	2	Export	764	Thailand	THA	757	Switzerland	CHE								24	CORK AND WOOD	1	No Quantity							19			0
S3	2009	2009	2009	2	0	2	Export	764	Thailand	THA	760	Syria	SYR								24	CORK AND WOOD	1	No Quantity							50004			0
S3	2009	2009	2009	2	0	2	Export	764	Thailand	THA	784	United Arab Emirates	ARE								24	CORK AND WOOD	1	No Quantity							441001			0
S3	2009	2009	2009	2	0	2	Export	764	Thailand	THA	792	Turkey	TUR								24	CORK AND WOOD	1	No Quantity							495008			0
S3	2009	2009	2009	2	0	2	Export	764	Thailand	THA	804	Ukraine	UKR								24	CORK AND WOOD	1	No Quantity							322354			0
S3	2009	2009	2009	2	0	2	Export	764	Thailand	THA	818	Egypt	EGY								24	CORK AND WOOD	1	No Quantity							147209			0
S3	2009	2009	2009	2	0	2	Export	764	Thailand	THA	826	United Kingdom	GBR								24	CORK AND WOOD	1	No Quantity							5211755			0
S3	2009	2009	2009	2	0	2	Export	764	Thailand	THA	842	USA	USA								24	CORK AND WOOD	1	No Quantity							4110321			0
S3	2009	2009	2009	2	0	2	Export	768	Togo	TGO	0	World	WLD								24	CORK AND WOOD	1	No Quantity							1017780			0
S3	2009	2009	2009	2	0	2	Export	768	Togo	TGO	156	China	CHN								24	CORK AND WOOD	1	No Quantity							315415			0
S3	2009	2009	2009	2	0	2	Export	768	Togo	TGO	204	Benin	BEN								24	CORK AND WOOD	1	No Quantity							5090			0
S3	2009	2009	2009	2	0	2	Export	768	Togo	TGO	251	France	FRA								24	CORK AND WOOD	1	No Quantity							46541			0
S3	2009	2009	2009	2	0	2	Export	768	Togo	TGO	288	Ghana	GHA								24	CORK AND WOOD	1	No Quantity							10723			0
S3	2009	2009	2009	2	0	2	Export	768	Togo	TGO	344	China, Hong Kong SAR	HKG								24	CORK AND WOOD	1	No Quantity							5302			0
S3	2009	2009	2009	2	0	2	Export	768	Togo	TGO	381	Italy	ITA								24	CORK AND WOOD	1	No Quantity							499733			0
S3	2009	2009	2009	2	0	2	Export	768	Togo	TGO	528	Netherlands	NLD								24	CORK AND WOOD	1	No Quantity							25040			0
S3	2009	2009	2009	2	0	2	Export	768	Togo	TGO	616	Poland	POL								24	CORK AND WOOD	1	No Quantity							48192			0
S3	2009	2009	2009	2	0	2	Export	768	Togo	TGO	699	India	IND								24	CORK AND WOOD	1	No Quantity							60870			0
S3	2009	2009	2009	2	0	2	Export	768	Togo	TGO	757	Switzerland	CHE								24	CORK AND WOOD	1	No Quantity							875			0
S3	2009	2009	2009	2	0	2	Export	764	Thailand	THA	0	World	WLD								25	PULP AND WASTE PAPER	1	No Quantity							78611030			0
S3	2009	2009	2009	2	0	2	Export	764	Thailand	THA	36	Australia	AUS								25	PULP AND WASTE PAPER	1	No Quantity							456857			0
S3	2009	2009	2009	2	0	2	Export	764	Thailand	THA	40	Austria	AUT								25	PULP AND WASTE PAPER	1	No Quantity							1212			0
S3	2009	2009	2009	2	0	2	Export	764	Thailand	THA	50	Bangladesh	BGD								25	PULP AND WASTE PAPER	1	No Quantity							577456			0
S3	2009	2009	2009	2	0	2	Export	764	Thailand	THA	56	Belgium	BEL								25	PULP AND WASTE PAPER	1	No Quantity							867235			0
S3	2009	2009	2009	2	0	2	Export	764	Thailand	THA	104	Myanmar	MMR								25	PULP AND WASTE PAPER	1	No Quantity							178528			0
S3	2009	2009	2009	2	0	2	Export	764	Thailand	THA	116	Cambodia	KHM								25	PULP AND WASTE PAPER	1	No Quantity							85			0
S3	2009	2009	2009	2	0	2	Export	764	Thailand	THA	124	Canada	CAN								25	PULP AND WASTE PAPER	1	No Quantity							450			0
S3	2009	2009	2009	2	0	2	Export	764	Thailand	THA	144	Sri Lanka	LKA								25	PULP AND WASTE PAPER	1	No Quantity							14167			0
S3	2009	2009	2009	2	0	2	Export	764	Thailand	THA	156	China	CHN								25	PULP AND WASTE PAPER	1	No Quantity							46601415			0
S3	2009	2009	2009	2	0	2	Export	764	Thailand	THA	196	Cyprus	CYP								25	PULP AND WASTE PAPER	1	No Quantity							714			0
S3	2009	2009	2009	2	0	2	Export	764	Thailand	THA	208	Denmark	DNK								25	PULP AND WASTE PAPER	1	No Quantity							5736			0
S3	2009	2009	2009	2	0	2	Export	764	Thailand	THA	246	Finland	FIN								25	PULP AND WASTE PAPER	1	No Quantity							12502			0
S3	2009	2009	2009	2	0	2	Export	764	Thailand	THA	251	France	FRA								25	PULP AND WASTE PAPER	1	No Quantity							4931			0
S3	2009	2009	2009	2	0	2	Export	764	Thailand	THA	276	Germany	DEU								25	PULP AND WASTE PAPER	1	No Quantity							1167123			0
S3	2009	2009	2009	2	0	2	Export	764	Thailand	THA	344	China, Hong Kong SAR	HKG								25	PULP AND WASTE PAPER	1	No Quantity							406909			0
S3	2009	2009	2009	2	0	2	Export	764	Thailand	THA	360	Indonesia	IDN								25	PULP AND WASTE PAPER	1	No Quantity							7512501			0
S3	2009	2009	2009	2	0	2	Export	764	Thailand	THA	376	Israel	ISR								25	PULP AND WASTE PAPER	1	No Quantity							170			0
S3	2009	2009	2009	2	0	2	Export	764	Thailand	THA	381	Italy	ITA								25	PULP AND WASTE PAPER	1	No Quantity							37776			0
S3	2009	2009	2009	2	0	2	Export	764	Thailand	THA	392	Japan	JPN								25	PULP AND WASTE PAPER	1	No Quantity							634362			0
S3	2009	2009	2009	2	0	2	Export	764	Thailand	THA	404	Kenya	KEN								25	PULP AND WASTE PAPER	1	No Quantity							40397			0
S3	2009	2009	2009	2	0	2	Export	764	Thailand	THA	410	Rep. of Korea	KOR								25	PULP AND WASTE PAPER	1	No Quantity							1271635			0
S3	2009	2009	2009	2	0	2	Export	764	Thailand	THA	414	Kuwait	KWT								25	PULP AND WASTE PAPER	1	No Quantity							706641			0
S3	2009	2009	2009	2	0	2	Export	764	Thailand	THA	418	Lao People's Dem. Rep.	LAO								25	PULP AND WASTE PAPER	1	No Quantity							51356			0
S3	2009	2009	2009	2	0	2	Export	764	Thailand	THA	442	Luxembourg	LUX								25	PULP AND WASTE PAPER	1	No Quantity							242			0
S3	2009	2009	2009	2	0	2	Export	764	Thailand	THA	458	Malaysia	MYS								25	PULP AND WASTE PAPER	1	No Quantity							1517287			0
S3	2009	2009	2009	2	0	2	Export	764	Thailand	THA	462	Maldives	MDV								25	PULP AND WASTE PAPER	1	No Quantity							115			0
S3	2009	2009	2009	2	0	2	Export	764	Thailand	THA	490	Other Asia, nes									25	PULP AND WASTE PAPER	1	No Quantity							1767053			0
S3	2009	2009	2009	2	0	2	Export	764	Thailand	THA	524	Nepal	NPL								25	PULP AND WASTE PAPER	1	No Quantity							23784			0
S3	2009	2009	2009	2	0	2	Export	764	Thailand	THA	528	Netherlands	NLD								25	PULP AND WASTE PAPER	1	No Quantity							466			0
S3	2009	2009	2009	2	0	2	Export	764	Thailand	THA	540	New Caledonia	NCL								25	PULP AND WASTE PAPER	1	No Quantity							800			0
S3	2009	2009	2009	2	0	2	Export	764	Thailand	THA	554	New Zealand	NZL								25	PULP AND WASTE PAPER	1	No Quantity							1542			0
S3	2009	2009	2009	2	0	2	Export	764	Thailand	THA	579	Norway	NOR								25	PULP AND WASTE PAPER	1	No Quantity							100			0
S3	2009	2009	2009	2	0	2	Export	764	Thailand	THA	586	Pakistan	PAK								25	PULP AND WASTE PAPER	1	No Quantity							59883			0
S3	2009	2009	2009	2	0	2	Export	764	Thailand	THA	608	Philippines	PHL								25	PULP AND WASTE PAPER	1	No Quantity							3899958			0
S3	2009	2009	2009	2	0	2	Export	764	Thailand	THA	616	Poland	POL								25	PULP AND WASTE PAPER	1	No Quantity							441842			0
S3	2009	2009	2009	2	0	2	Export	764	Thailand	THA	634	Qatar	QAT								25	PULP AND WASTE PAPER	1	No Quantity							40			0
S3	2009	2009	2009	2	0	2	Export	764	Thailand	THA	643	Russian Federation	RUS								25	PULP AND WASTE PAPER	1	No Quantity							155			0
S3	2009	2009	2009	2	0	2	Export	764	Thailand	THA	682	Saudi Arabia	SAU								25	PULP AND WASTE PAPER	1	No Quantity							355608			0
S3	2009	2009	2009	2	0	2	Export	764	Thailand	THA	699	India	IND								25	PULP AND WASTE PAPER	1	No Quantity							2004808			0
S3	2009	2009	2009	2	0	2	Export	764	Thailand	THA	702	Singapore	SGP								25	PULP AND WASTE PAPER	1	No Quantity							104229			0
S3	2009	2009	2009	2	0	2	Export	764	Thailand	THA	704	Viet Nam	VNM								25	PULP AND WASTE PAPER	1	No Quantity							2557777			0
S3	2009	2009	2009	2	0	2	Export	764	Thailand	THA	705	Slovenia	SVN								25	PULP AND WASTE PAPER	1	No Quantity							836			0
S3	2009	2009	2009	2	0	2	Export	764	Thailand	THA	710	South Africa	ZAF								25	PULP AND WASTE PAPER	1	No Quantity							2300636			0
S3	2009	2009	2009	2	0	2	Export	764	Thailand	THA	724	Spain	ESP								25	PULP AND WASTE PAPER	1	No Quantity							4409			0
S3	2009	2009	2009	2	0	2	Export	764	Thailand	THA	784	United Arab Emirates	ARE								25	PULP AND WASTE PAPER	1	No Quantity							199244			0
S3	2009	2009	2009	2	0	2	Export	764	Thailand	THA	818	Egypt	EGY								25	PULP AND WASTE PAPER	1	No Quantity							520172			0
S3	2009	2009	2009	2	0	2	Export	764	Thailand	THA	826	United Kingdom	GBR								25	PULP AND WASTE PAPER	1	No Quantity							28259			0
S3	2009	2009	2009	2	0	2	Export	764	Thailand	THA	842	USA	USA								25	PULP AND WASTE PAPER	1	No Quantity							2271512			0
S3	2009	2009	2009	2	0	2	Export	764	Thailand	THA	887	Yemen	YEM								25	PULP AND WASTE PAPER	1	No Quantity							115			0
S3	2009	2009	2009	2	0	2	Export	764	Thailand	THA	0	World	WLD								26	TEXTILE FIBRES	1	No Quantity							543434640			0
S3	2009	2009	2009	2	0	2	Export	764	Thailand	THA	4	Afghanistan	AFG								26	TEXTILE FIBRES	1	No Quantity							4400			0
S3	2009	2009	2009	2	0	2	Export	764	Thailand	THA	8	Albania	ALB								26	TEXTILE FIBRES	1	No Quantity							340			0
S3	2009	2009	2009	2	0	2	Export	764	Thailand	THA	12	Algeria	DZA								26	TEXTILE FIBRES	1	No Quantity							570696			0
S3	2009	2009	2009	2	0	2	Export	764	Thailand	THA	24	Angola	AGO								26	TEXTILE FIBRES	1	No Quantity							606			0
S3	2009	2009	2009	2	0	2	Export	764	Thailand	THA	31	Azerbaijan	AZE								26	TEXTILE FIBRES	1	No Quantity							430			0
S3	2009	2009	2009	2	0	2	Export	764	Thailand	THA	32	Argentina	ARG								26	TEXTILE FIBRES	1	No Quantity							1195794			0
S3	2009	2009	2009	2	0	2	Export	764	Thailand	THA	36	Australia	AUS								26	TEXTILE FIBRES	1	No Quantity							1740692			0
S3	2009	2009	2009	2	0	2	Export	764	Thailand	THA	40	Austria	AUT								26	TEXTILE FIBRES	1	No Quantity							833015			0
S3	2009	2009	2009	2	0	2	Export	764	Thailand	THA	48	Bahrain	BHR								26	TEXTILE FIBRES	1	No Quantity							1328285			0
S3	2009	2009	2009	2	0	2	Export	764	Thailand	THA	50	Bangladesh	BGD								26	TEXTILE FIBRES	1	No Quantity							28418489			0
S3	2009	2009	2009	2	0	2	Export	764	Thailand	THA	56	Belgium	BEL								26	TEXTILE FIBRES	1	No Quantity							7715885			0
S3	2009	2009	2009	2	0	2	Export	764	Thailand	THA	68	Bolivia (Plurinational State of)	BOL								26	TEXTILE FIBRES	1	No Quantity							4400			0
S3	2009	2009	2009	2	0	2	Export	764	Thailand	THA	70	Bosnia Herzegovina	BIH								26	TEXTILE FIBRES	1	No Quantity							141			0
S3	2009	2009	2009	2	0	2	Export	764	Thailand	THA	72	Botswana	BWA								26	TEXTILE FIBRES	1	No Quantity							810			0
S3	2009	2009	2009	2	0	2	Export	764	Thailand	THA	76	Brazil	BRA								26	TEXTILE FIBRES	1	No Quantity							3553694			0
S3	2009	2009	2009	2	0	2	Export	764	Thailand	THA	90	Solomon Isds	SLB								26	TEXTILE FIBRES	1	No Quantity							90			0
S3	2009	2009	2009	2	0	2	Export	764	Thailand	THA	96	Brunei Darussalam	BRN								26	TEXTILE FIBRES	1	No Quantity							10047			0
S3	2009	2009	2009	2	0	2	Export	764	Thailand	THA	100	Bulgaria	BGR								26	TEXTILE FIBRES	1	No Quantity							986884			0
S3	2009	2009	2009	2	0	2	Export	764	Thailand	THA	104	Myanmar	MMR								26	TEXTILE FIBRES	1	No Quantity							3833435			0
S3	2009	2009	2009	2	0	2	Export	764	Thailand	THA	116	Cambodia	KHM								26	TEXTILE FIBRES	1	No Quantity							385359			0
S3	2009	2009	2009	2	0	2	Export	764	Thailand	THA	124	Canada	CAN								26	TEXTILE FIBRES	1	No Quantity							1719680			0
S3	2009	2009	2009	2	0	2	Export	764	Thailand	THA	144	Sri Lanka	LKA								26	TEXTILE FIBRES	1	No Quantity							10201414			0
S3	2009	2009	2009	2	0	2	Export	764	Thailand	THA	148	Chad	TCD								26	TEXTILE FIBRES	1	No Quantity							527			0
S3	2009	2009	2009	2	0	2	Export	764	Thailand	THA	152	Chile	CHL								26	TEXTILE FIBRES	1	No Quantity							18869			0
S3	2009	2009	2009	2	0	2	Export	764	Thailand	THA	156	China	CHN								26	TEXTILE FIBRES	1	No Quantity							50652364			0
S3	2009	2009	2009	2	0	2	Export	764	Thailand	THA	170	Colombia	COL								26	TEXTILE FIBRES	1	No Quantity							307828			0
S3	2009	2009	2009	2	0	2	Export	764	Thailand	THA	178	Congo	COG								26	TEXTILE FIBRES	1	No Quantity							1813			0
S3	2009	2009	2009	2	0	2	Export	764	Thailand	THA	184	Cook Isds	COK								26	TEXTILE FIBRES	1	No Quantity							850			0
S3	2009	2009	2009	2	0	2	Export	764	Thailand	THA	191	Croatia	HRV								26	TEXTILE FIBRES	1	No Quantity							113			0
S3	2009	2009	2009	2	0	2	Export	764	Thailand	THA	192	Cuba	CUB								26	TEXTILE FIBRES	1	No Quantity							128			0
S3	2009	2009	2009	2	0	2	Export	764	Thailand	THA	196	Cyprus	CYP								26	TEXTILE FIBRES	1	No Quantity							2001			0
S3	2009	2009	2009	2	0	2	Export	764	Thailand	THA	203	Czechia	CZE								26	TEXTILE FIBRES	1	No Quantity							2839			0
S3	2009	2009	2009	2	0	2	Export	764	Thailand	THA	204	Benin	BEN								26	TEXTILE FIBRES	1	No Quantity							49506			0
S3	2009	2009	2009	2	0	2	Export	764	Thailand	THA	208	Denmark	DNK								26	TEXTILE FIBRES	1	No Quantity							47731			0
S3	2009	2009	2009	2	0	2	Export	764	Thailand	THA	214	Dominican Rep.	DOM								26	TEXTILE FIBRES	1	No Quantity							151885			0
S3	2009	2009	2009	2	0	2	Export	764	Thailand	THA	218	Ecuador	ECU								26	TEXTILE FIBRES	1	No Quantity							12730			0
S3	2009	2009	2009	2	0	2	Export	764	Thailand	THA	226	Equatorial Guinea	GNQ								26	TEXTILE FIBRES	1	No Quantity							1169			0
S3	2009	2009	2009	2	0	2	Export	764	Thailand	THA	231	Ethiopia	ETH								26	TEXTILE FIBRES	1	No Quantity							163			0
S3	2009	2009	2009	2	0	2	Export	764	Thailand	THA	233	Estonia	EST								26	TEXTILE FIBRES	1	No Quantity							246725			0
S3	2009	2009	2009	2	0	2	Export	764	Thailand	THA	242	Fiji	FJI								26	TEXTILE FIBRES	1	No Quantity							19311			0
S3	2009	2009	2009	2	0	2	Export	764	Thailand	THA	246	Finland	FIN								26	TEXTILE FIBRES	1	No Quantity							28632			0
S3	2009	2009	2009	2	0	2	Export	764	Thailand	THA	251	France	FRA								26	TEXTILE FIBRES	1	No Quantity							263356			0
S3	2009	2009	2009	2	0	2	Export	764	Thailand	THA	258	French Polynesia	PYF								26	TEXTILE FIBRES	1	No Quantity							1442			0
S3	2009	2009	2009	2	0	2	Export	764	Thailand	THA	276	Germany	DEU								26	TEXTILE FIBRES	1	No Quantity							8128821			0
S3	2009	2009	2009	2	0	2	Export	764	Thailand	THA	288	Ghana	GHA								26	TEXTILE FIBRES	1	No Quantity							2818			0
S3	2009	2009	2009	2	0	2	Export	764	Thailand	THA	300	Greece	GRC								26	TEXTILE FIBRES	1	No Quantity							8482			0
S3	2009	2009	2009	2	0	2	Export	764	Thailand	THA	316	Guam	GUM								26	TEXTILE FIBRES	1	No Quantity							30			0
S3	2009	2009	2009	2	0	2	Export	764	Thailand	THA	324	Guinea	GIN								26	TEXTILE FIBRES	1	No Quantity							70			0
S3	2009	2009	2009	2	0	2	Export	764	Thailand	THA	328	Guyana	GUY								26	TEXTILE FIBRES	1	No Quantity							184			0
S3	2009	2009	2009	2	0	2	Export	764	Thailand	THA	344	China, Hong Kong SAR	HKG								26	TEXTILE FIBRES	1	No Quantity							3640756			0
S3	2009	2009	2009	2	0	2	Export	764	Thailand	THA	348	Hungary	HUN								26	TEXTILE FIBRES	1	No Quantity							2308			0
S3	2009	2009	2009	2	0	2	Export	764	Thailand	THA	352	Iceland	ISL								26	TEXTILE FIBRES	1	No Quantity							2889			0
S3	2009	2009	2009	2	0	2	Export	764	Thailand	THA	360	Indonesia	IDN								26	TEXTILE FIBRES	1	No Quantity							80022646			0
S3	2009	2009	2009	2	0	2	Export	764	Thailand	THA	364	Iran	IRN								26	TEXTILE FIBRES	1	No Quantity							17665811			0
S3	2009	2009	2009	2	0	2	Export	764	Thailand	THA	368	Iraq	IRQ								26	TEXTILE FIBRES	1	No Quantity							1750			0
S3	2009	2009	2009	2	0	2	Export	764	Thailand	THA	372	Ireland	IRL								26	TEXTILE FIBRES	1	No Quantity							3173			0
S3	2009	2009	2009	2	0	2	Export	764	Thailand	THA	376	Israel	ISR								26	TEXTILE FIBRES	1	No Quantity							13241303			0
S3	2009	2009	2009	2	0	2	Export	764	Thailand	THA	381	Italy	ITA								26	TEXTILE FIBRES	1	No Quantity							4404900			0
S3	2009	2009	2009	2	0	2	Export	764	Thailand	THA	384	Côte d'Ivoire	CIV								26	TEXTILE FIBRES	1	No Quantity							28			0
S3	2009	2009	2009	2	0	2	Export	764	Thailand	THA	388	Jamaica	JAM								26	TEXTILE FIBRES	1	No Quantity							113			0
S3	2009	2009	2009	2	0	2	Export	764	Thailand	THA	392	Japan	JPN								26	TEXTILE FIBRES	1	No Quantity							6870400			0
S3	2009	2009	2009	2	0	2	Export	764	Thailand	THA	398	Kazakhstan	KAZ								26	TEXTILE FIBRES	1	No Quantity							284			0
S3	2009	2009	2009	2	0	2	Export	764	Thailand	THA	400	Jordan	JOR								26	TEXTILE FIBRES	1	No Quantity							494773			0
S3	2009	2009	2009	2	0	2	Export	764	Thailand	THA	404	Kenya	KEN								26	TEXTILE FIBRES	1	No Quantity							232598			0
S3	2009	2009	2009	2	0	2	Export	764	Thailand	THA	408	Dem. People's Rep. of Korea	PRK								26	TEXTILE FIBRES	1	No Quantity							517			0
S3	2009	2009	2009	2	0	2	Export	764	Thailand	THA	410	Rep. of Korea	KOR								26	TEXTILE FIBRES	1	No Quantity							2235363			0
S3	2009	2009	2009	2	0	2	Export	764	Thailand	THA	414	Kuwait	KWT								26	TEXTILE FIBRES	1	No Quantity							12892			0
S3	2009	2009	2009	2	0	2	Export	764	Thailand	THA	417	Kyrgyzstan	KGZ								26	TEXTILE FIBRES	1	No Quantity							146			0
S3	2009	2009	2009	2	0	2	Export	764	Thailand	THA	418	Lao People's Dem. Rep.	LAO								26	TEXTILE FIBRES	1	No Quantity							336846			0
S3	2009	2009	2009	2	0	2	Export	764	Thailand	THA	422	Lebanon	LBN								26	TEXTILE FIBRES	1	No Quantity							59213			0
S3	2009	2009	2009	2	0	2	Export	764	Thailand	THA	430	Liberia	LBR								26	TEXTILE FIBRES	1	No Quantity							6000			0
S3	2009	2009	2009	2	0	2	Export	764	Thailand	THA	434	Libya	LBY								26	TEXTILE FIBRES	1	No Quantity							19542			0
S3	2009	2009	2009	2	0	2	Export	764	Thailand	THA	446	China, Macao SAR	MAC								26	TEXTILE FIBRES	1	No Quantity							1060			0
S3	2009	2009	2009	2	0	2	Export	764	Thailand	THA	450	Madagascar	MDG								26	TEXTILE FIBRES	1	No Quantity							725			0
S3	2009	2009	2009	2	0	2	Export	764	Thailand	THA	454	Malawi	MWI								26	TEXTILE FIBRES	1	No Quantity							1596			0
S3	2009	2009	2009	2	0	2	Export	764	Thailand	THA	458	Malaysia	MYS								26	TEXTILE FIBRES	1	No Quantity							5021774			0
S3	2009	2009	2009	2	0	2	Export	764	Thailand	THA	462	Maldives	MDV								26	TEXTILE FIBRES	1	No Quantity							21966			0
S3	2009	2009	2009	2	0	2	Export	764	Thailand	THA	470	Malta	MLT								26	TEXTILE FIBRES	1	No Quantity							26209			0
S3	2009	2009	2009	2	0	2	Export	764	Thailand	THA	480	Mauritius	MUS								26	TEXTILE FIBRES	1	No Quantity							1691696			0
S3	2009	2009	2009	2	0	2	Export	764	Thailand	THA	484	Mexico	MEX								26	TEXTILE FIBRES	1	No Quantity							358026			0
S3	2009	2009	2009	2	0	2	Export	764	Thailand	THA	490	Other Asia, nes									26	TEXTILE FIBRES	1	No Quantity							1351883			0
S3	2009	2009	2009	2	0	2	Export	764	Thailand	THA	496	Mongolia	MNG								26	TEXTILE FIBRES	1	No Quantity							1949			0
S3	2009	2009	2009	2	0	2	Export	764	Thailand	THA	504	Morocco	MAR								26	TEXTILE FIBRES	1	No Quantity							661330			0
S3	2009	2009	2009	2	0	2	Export	764	Thailand	THA	508	Mozambique	MOZ								26	TEXTILE FIBRES	1	No Quantity							98			0
S3	2009	2009	2009	2	0	2	Export	764	Thailand	THA	512	Oman	OMN								26	TEXTILE FIBRES	1	No Quantity							14914			0
S3	2009	2009	2009	2	0	2	Export	764	Thailand	THA	516	Namibia	NAM								26	TEXTILE FIBRES	1	No Quantity							231			0
S3	2009	2009	2009	2	0	2	Export	764	Thailand	THA	524	Nepal	NPL								26	TEXTILE FIBRES	1	No Quantity							7714477			0
S3	2009	2009	2009	2	0	2	Export	764	Thailand	THA	528	Netherlands	NLD								26	TEXTILE FIBRES	1	No Quantity							1715707			0
S3	2009	2009	2009	2	0	2	Export	764	Thailand	THA	540	New Caledonia	NCL								26	TEXTILE FIBRES	1	No Quantity							3556			0
[truncated: 6,430 more rows]
