# Supplementary material for: Core-periphery structure in sectoral international trade networks: A new approach to an old theory
Source: PLoS One. 2020 Apr 2;15(4):e0229547. doi: 10.1371/journal.pone.0229547 (PMC7117750; doi:10.1371/journal.pone.0229547)
Supplement: S7 File — (ZIP) [file pone.0229547.s007.zip › S7_File/RawData 2009/comtrade (5).csv]

Classification	Year	Period	Period Desc.	Aggregate Level	Is Leaf Code	Trade Flow Code	Trade Flow	Reporter Code	Reporter	Reporter ISO	Partner Code	Partner	Partner ISO	2nd Partner Code	2nd Partner	2nd Partner ISO	Customs Proc. Code	Customs	Mode of Transport Code	Mode of Transport	Commodity Code	Commodity	Qty Unit Code	Qty Unit	Qty	Alt Qty Unit Code	Alt Qty Unit	Alt Qty	Netweight (kg)	Gross weight (kg)	Trade Value (US$)	CIF Trade Value (US$)	FOB Trade Value (US$)	Flag
S3	2009	2009	2009	2	0	2	Export	56	Belgium	BEL	0	World	WLD								00	LIVE ANIMALS	1	No Quantity							556292045			0
S3	2009	2009	2009	2	0	2	Export	56	Belgium	BEL	4	Afghanistan	AFG								00	LIVE ANIMALS	1	No Quantity							9032			0
S3	2009	2009	2009	2	0	2	Export	56	Belgium	BEL	8	Albania	ALB								00	LIVE ANIMALS	1	No Quantity							614			0
S3	2009	2009	2009	2	0	2	Export	56	Belgium	BEL	12	Algeria	DZA								00	LIVE ANIMALS	1	No Quantity							5845			0
S3	2009	2009	2009	2	0	2	Export	56	Belgium	BEL	32	Argentina	ARG								00	LIVE ANIMALS	1	No Quantity							35053			0
S3	2009	2009	2009	2	0	2	Export	56	Belgium	BEL	36	Australia	AUS								00	LIVE ANIMALS	1	No Quantity							328			0
S3	2009	2009	2009	2	0	2	Export	56	Belgium	BEL	40	Austria	AUT								00	LIVE ANIMALS	1	No Quantity							253420			0
S3	2009	2009	2009	2	0	2	Export	56	Belgium	BEL	48	Bahrain	BHR								00	LIVE ANIMALS	1	No Quantity							44180			0
S3	2009	2009	2009	2	0	2	Export	56	Belgium	BEL	70	Bosnia Herzegovina	BIH								00	LIVE ANIMALS	1	No Quantity							3034			0
S3	2009	2009	2009	2	0	2	Export	56	Belgium	BEL	76	Brazil	BRA								00	LIVE ANIMALS	1	No Quantity							4453712			0
S3	2009	2009	2009	2	0	2	Export	56	Belgium	BEL	100	Bulgaria	BGR								00	LIVE ANIMALS	1	No Quantity							347041			0
S3	2009	2009	2009	2	0	2	Export	56	Belgium	BEL	108	Burundi	BDI								00	LIVE ANIMALS	1	No Quantity							32056			0
S3	2009	2009	2009	2	0	2	Export	56	Belgium	BEL	112	Belarus	BLR								00	LIVE ANIMALS	1	No Quantity							5044			0
S3	2009	2009	2009	2	0	2	Export	56	Belgium	BEL	120	Cameroon	CMR								00	LIVE ANIMALS	1	No Quantity							502134			0
S3	2009	2009	2009	2	0	2	Export	56	Belgium	BEL	124	Canada	CAN								00	LIVE ANIMALS	1	No Quantity							4713787			0
S3	2009	2009	2009	2	0	2	Export	56	Belgium	BEL	132	Cabo Verde	CPV								00	LIVE ANIMALS	1	No Quantity							1785			0
S3	2009	2009	2009	2	0	2	Export	56	Belgium	BEL	148	Chad	TCD								00	LIVE ANIMALS	1	No Quantity							9257			0
S3	2009	2009	2009	2	0	2	Export	56	Belgium	BEL	152	Chile	CHL								00	LIVE ANIMALS	1	No Quantity							25545			0
S3	2009	2009	2009	2	0	2	Export	56	Belgium	BEL	156	China	CHN								00	LIVE ANIMALS	1	No Quantity							4628444			0
S3	2009	2009	2009	2	0	2	Export	56	Belgium	BEL	170	Colombia	COL								00	LIVE ANIMALS	1	No Quantity							324233			0
S3	2009	2009	2009	2	0	2	Export	56	Belgium	BEL	178	Congo	COG								00	LIVE ANIMALS	1	No Quantity							158691			0
S3	2009	2009	2009	2	0	2	Export	56	Belgium	BEL	180	Dem. Rep. of the Congo	COD								00	LIVE ANIMALS	1	No Quantity							247351			0
S3	2009	2009	2009	2	0	2	Export	56	Belgium	BEL	191	Croatia	HRV								00	LIVE ANIMALS	1	No Quantity							17282			0
S3	2009	2009	2009	2	0	2	Export	56	Belgium	BEL	196	Cyprus	CYP								00	LIVE ANIMALS	1	No Quantity							30813			0
S3	2009	2009	2009	2	0	2	Export	56	Belgium	BEL	203	Czechia	CZE								00	LIVE ANIMALS	1	No Quantity							145585			0
S3	2009	2009	2009	2	0	2	Export	56	Belgium	BEL	208	Denmark	DNK								00	LIVE ANIMALS	1	No Quantity							1952969			0
S3	2009	2009	2009	2	0	2	Export	56	Belgium	BEL	214	Dominican Rep.	DOM								00	LIVE ANIMALS	1	No Quantity							91			0
S3	2009	2009	2009	2	0	2	Export	56	Belgium	BEL	233	Estonia	EST								00	LIVE ANIMALS	1	No Quantity							15255			0
S3	2009	2009	2009	2	0	2	Export	56	Belgium	BEL	246	Finland	FIN								00	LIVE ANIMALS	1	No Quantity							458755			0
S3	2009	2009	2009	2	0	2	Export	56	Belgium	BEL	251	France	FRA								00	LIVE ANIMALS	1	No Quantity							67184259			0
S3	2009	2009	2009	2	0	2	Export	56	Belgium	BEL	266	Gabon	GAB								00	LIVE ANIMALS	1	No Quantity							66209			0
S3	2009	2009	2009	2	0	2	Export	56	Belgium	BEL	270	Gambia	GMB								00	LIVE ANIMALS	1	No Quantity							33978			0
S3	2009	2009	2009	2	0	2	Export	56	Belgium	BEL	276	Germany	DEU								00	LIVE ANIMALS	1	No Quantity							47608822			0
S3	2009	2009	2009	2	0	2	Export	56	Belgium	BEL	288	Ghana	GHA								00	LIVE ANIMALS	1	No Quantity							482697			0
S3	2009	2009	2009	2	0	2	Export	56	Belgium	BEL	300	Greece	GRC								00	LIVE ANIMALS	1	No Quantity							100920			0
S3	2009	2009	2009	2	0	2	Export	56	Belgium	BEL	344	China, Hong Kong SAR	HKG								00	LIVE ANIMALS	1	No Quantity							19886			0
S3	2009	2009	2009	2	0	2	Export	56	Belgium	BEL	348	Hungary	HUN								00	LIVE ANIMALS	1	No Quantity							1535036			0
S3	2009	2009	2009	2	0	2	Export	56	Belgium	BEL	352	Iceland	ISL								00	LIVE ANIMALS	1	No Quantity							76335			0
S3	2009	2009	2009	2	0	2	Export	56	Belgium	BEL	360	Indonesia	IDN								00	LIVE ANIMALS	1	No Quantity							976			0
S3	2009	2009	2009	2	0	2	Export	56	Belgium	BEL	372	Ireland	IRL								00	LIVE ANIMALS	1	No Quantity							299485			0
S3	2009	2009	2009	2	0	2	Export	56	Belgium	BEL	376	Israel	ISR								00	LIVE ANIMALS	1	No Quantity							218747			0
S3	2009	2009	2009	2	0	2	Export	56	Belgium	BEL	381	Italy	ITA								00	LIVE ANIMALS	1	No Quantity							21058203			0
S3	2009	2009	2009	2	0	2	Export	56	Belgium	BEL	384	Côte d'Ivoire	CIV								00	LIVE ANIMALS	1	No Quantity							58145			0
S3	2009	2009	2009	2	0	2	Export	56	Belgium	BEL	392	Japan	JPN								00	LIVE ANIMALS	1	No Quantity							11069451			0
S3	2009	2009	2009	2	0	2	Export	56	Belgium	BEL	400	Jordan	JOR								00	LIVE ANIMALS	1	No Quantity							101487			0
S3	2009	2009	2009	2	0	2	Export	56	Belgium	BEL	410	Rep. of Korea	KOR								00	LIVE ANIMALS	1	No Quantity							1405608			0
S3	2009	2009	2009	2	0	2	Export	56	Belgium	BEL	414	Kuwait	KWT								00	LIVE ANIMALS	1	No Quantity							57469			0
S3	2009	2009	2009	2	0	2	Export	56	Belgium	BEL	422	Lebanon	LBN								00	LIVE ANIMALS	1	No Quantity							53507			0
S3	2009	2009	2009	2	0	2	Export	56	Belgium	BEL	428	Latvia	LVA								00	LIVE ANIMALS	1	No Quantity							45966			0
S3	2009	2009	2009	2	0	2	Export	56	Belgium	BEL	434	Libya	LBY								00	LIVE ANIMALS	1	No Quantity							1528444			0
S3	2009	2009	2009	2	0	2	Export	56	Belgium	BEL	440	Lithuania	LTU								00	LIVE ANIMALS	1	No Quantity							238			0
S3	2009	2009	2009	2	0	2	Export	56	Belgium	BEL	442	Luxembourg	LUX								00	LIVE ANIMALS	1	No Quantity							90775			0
S3	2009	2009	2009	2	0	2	Export	56	Belgium	BEL	458	Malaysia	MYS								00	LIVE ANIMALS	1	No Quantity							817026			0
S3	2009	2009	2009	2	0	2	Export	56	Belgium	BEL	470	Malta	MLT								00	LIVE ANIMALS	1	No Quantity							36315			0
S3	2009	2009	2009	2	0	2	Export	56	Belgium	BEL	480	Mauritius	MUS								00	LIVE ANIMALS	1	No Quantity							146			0
S3	2009	2009	2009	2	0	2	Export	56	Belgium	BEL	484	Mexico	MEX								00	LIVE ANIMALS	1	No Quantity							2089349			0
S3	2009	2009	2009	2	0	2	Export	56	Belgium	BEL	504	Morocco	MAR								00	LIVE ANIMALS	1	No Quantity							543719			0
S3	2009	2009	2009	2	0	2	Export	56	Belgium	BEL	528	Netherlands	NLD								00	LIVE ANIMALS	1	No Quantity							333550707			0
S3	2009	2009	2009	2	0	2	Export	56	Belgium	BEL	530	Neth. Antilles	ANT								00	LIVE ANIMALS	1	No Quantity							474			0
S3	2009	2009	2009	2	0	2	Export	56	Belgium	BEL	579	Norway	NOR								00	LIVE ANIMALS	1	No Quantity							11907			0
S3	2009	2009	2009	2	0	2	Export	56	Belgium	BEL	586	Pakistan	PAK								00	LIVE ANIMALS	1	No Quantity							37847			0
S3	2009	2009	2009	2	0	2	Export	56	Belgium	BEL	608	Philippines	PHL								00	LIVE ANIMALS	1	No Quantity							1118926			0
S3	2009	2009	2009	2	0	2	Export	56	Belgium	BEL	616	Poland	POL								00	LIVE ANIMALS	1	No Quantity							982054			0
S3	2009	2009	2009	2	0	2	Export	56	Belgium	BEL	620	Portugal	PRT								00	LIVE ANIMALS	1	No Quantity							503655			0
S3	2009	2009	2009	2	0	2	Export	56	Belgium	BEL	634	Qatar	QAT								00	LIVE ANIMALS	1	No Quantity							2816352			0
S3	2009	2009	2009	2	0	2	Export	56	Belgium	BEL	642	Romania	ROU								00	LIVE ANIMALS	1	No Quantity							54062			0
S3	2009	2009	2009	2	0	2	Export	56	Belgium	BEL	643	Russian Federation	RUS								00	LIVE ANIMALS	1	No Quantity							110261			0
S3	2009	2009	2009	2	0	2	Export	56	Belgium	BEL	646	Rwanda	RWA								00	LIVE ANIMALS	1	No Quantity							27174			0
S3	2009	2009	2009	2	0	2	Export	56	Belgium	BEL	682	Saudi Arabia	SAU								00	LIVE ANIMALS	1	No Quantity							384346			0
S3	2009	2009	2009	2	0	2	Export	56	Belgium	BEL	686	Senegal	SEN								00	LIVE ANIMALS	1	No Quantity							697			0
S3	2009	2009	2009	2	0	2	Export	56	Belgium	BEL	688	Serbia	SRB								00	LIVE ANIMALS	1	No Quantity							37802			0
S3	2009	2009	2009	2	0	2	Export	56	Belgium	BEL	694	Sierra Leone	SLE								00	LIVE ANIMALS	1	No Quantity							30891			0
S3	2009	2009	2009	2	0	2	Export	56	Belgium	BEL	702	Singapore	SGP								00	LIVE ANIMALS	1	No Quantity							82759			0
S3	2009	2009	2009	2	0	2	Export	56	Belgium	BEL	703	Slovakia	SVK								00	LIVE ANIMALS	1	No Quantity							335122			0
S3	2009	2009	2009	2	0	2	Export	56	Belgium	BEL	710	South Africa	ZAF								00	LIVE ANIMALS	1	No Quantity							433803			0
S3	2009	2009	2009	2	0	2	Export	56	Belgium	BEL	724	Spain	ESP								00	LIVE ANIMALS	1	No Quantity							4933721			0
S3	2009	2009	2009	2	0	2	Export	56	Belgium	BEL	752	Sweden	SWE								00	LIVE ANIMALS	1	No Quantity							267737			0
S3	2009	2009	2009	2	0	2	Export	56	Belgium	BEL	757	Switzerland	CHE								00	LIVE ANIMALS	1	No Quantity							1731297			0
S3	2009	2009	2009	2	0	2	Export	56	Belgium	BEL	760	Syria	SYR								00	LIVE ANIMALS	1	No Quantity							12415			0
S3	2009	2009	2009	2	0	2	Export	56	Belgium	BEL	764	Thailand	THA								00	LIVE ANIMALS	1	No Quantity							111673			0
S3	2009	2009	2009	2	0	2	Export	56	Belgium	BEL	784	United Arab Emirates	ARE								00	LIVE ANIMALS	1	No Quantity							395089			0
S3	2009	2009	2009	2	0	2	Export	56	Belgium	BEL	788	Tunisia	TUN								00	LIVE ANIMALS	1	No Quantity							13095			0
S3	2009	2009	2009	2	0	2	Export	56	Belgium	BEL	792	Turkey	TUR								00	LIVE ANIMALS	1	No Quantity							113733			0
S3	2009	2009	2009	2	0	2	Export	56	Belgium	BEL	800	Uganda	UGA								00	LIVE ANIMALS	1	No Quantity							335216			0
S3	2009	2009	2009	2	0	2	Export	56	Belgium	BEL	804	Ukraine	UKR								00	LIVE ANIMALS	1	No Quantity							252127			0
S3	2009	2009	2009	2	0	2	Export	56	Belgium	BEL	807	North Macedonia	MKD								00	LIVE ANIMALS	1	No Quantity							72667			0
S3	2009	2009	2009	2	0	2	Export	56	Belgium	BEL	818	Egypt	EGY								00	LIVE ANIMALS	1	No Quantity							3326674			0
S3	2009	2009	2009	2	0	2	Export	56	Belgium	BEL	826	United Kingdom	GBR								00	LIVE ANIMALS	1	No Quantity							7171985			0
S3	2009	2009	2009	2	0	2	Export	56	Belgium	BEL	842	USA	USA								00	LIVE ANIMALS	1	No Quantity							22004461			0
S3	2009	2009	2009	2	0	2	Export	56	Belgium	BEL	854	Burkina Faso	BFA								00	LIVE ANIMALS	1	No Quantity							26782			0
S3	2009	2009	2009	2	0	2	Export	204	Benin	BEN	0	World	WLD								00	LIVE ANIMALS	1	No Quantity							6405			0
S3	2009	2009	2009	2	0	2	Export	204	Benin	BEN	266	Gabon	GAB								00	LIVE ANIMALS	1	No Quantity							6405			0
S3	2009	2009	2009	2	0	2	Export	56	Belgium	BEL	0	World	WLD								01	MEAT, MEAT PREPARATIONS	1	No Quantity							4629262550			0
S3	2009	2009	2009	2	0	2	Export	56	Belgium	BEL	8	Albania	ALB								01	MEAT, MEAT PREPARATIONS	1	No Quantity							21621			0
S3	2009	2009	2009	2	0	2	Export	56	Belgium	BEL	24	Angola	AGO								01	MEAT, MEAT PREPARATIONS	1	No Quantity							9699421			0
S3	2009	2009	2009	2	0	2	Export	56	Belgium	BEL	31	Azerbaijan	AZE								01	MEAT, MEAT PREPARATIONS	1	No Quantity							145110			0
S3	2009	2009	2009	2	0	2	Export	56	Belgium	BEL	36	Australia	AUS								01	MEAT, MEAT PREPARATIONS	1	No Quantity							290343			0
S3	2009	2009	2009	2	0	2	Export	56	Belgium	BEL	40	Austria	AUT								01	MEAT, MEAT PREPARATIONS	1	No Quantity							47655535			0
S3	2009	2009	2009	2	0	2	Export	56	Belgium	BEL	48	Bahrain	BHR								01	MEAT, MEAT PREPARATIONS	1	No Quantity							33174			0
S3	2009	2009	2009	2	0	2	Export	56	Belgium	BEL	68	Bolivia (Plurinational State of)	BOL								01	MEAT, MEAT PREPARATIONS	1	No Quantity							2772			0
S3	2009	2009	2009	2	0	2	Export	56	Belgium	BEL	70	Bosnia Herzegovina	BIH								01	MEAT, MEAT PREPARATIONS	1	No Quantity							247636			0
S3	2009	2009	2009	2	0	2	Export	56	Belgium	BEL	96	Brunei Darussalam	BRN								01	MEAT, MEAT PREPARATIONS	1	No Quantity							109920			0
S3	2009	2009	2009	2	0	2	Export	56	Belgium	BEL	100	Bulgaria	BGR								01	MEAT, MEAT PREPARATIONS	1	No Quantity							14757118			0
S3	2009	2009	2009	2	0	2	Export	56	Belgium	BEL	108	Burundi	BDI								01	MEAT, MEAT PREPARATIONS	1	No Quantity							36047			0
S3	2009	2009	2009	2	0	2	Export	56	Belgium	BEL	112	Belarus	BLR								01	MEAT, MEAT PREPARATIONS	1	No Quantity							12571701			0
S3	2009	2009	2009	2	0	2	Export	56	Belgium	BEL	120	Cameroon	CMR								01	MEAT, MEAT PREPARATIONS	1	No Quantity							616356			0
S3	2009	2009	2009	2	0	2	Export	56	Belgium	BEL	124	Canada	CAN								01	MEAT, MEAT PREPARATIONS	1	No Quantity							207355			0
S3	2009	2009	2009	2	0	2	Export	56	Belgium	BEL	132	Cabo Verde	CPV								01	MEAT, MEAT PREPARATIONS	1	No Quantity							69094			0
S3	2009	2009	2009	2	0	2	Export	56	Belgium	BEL	144	Sri Lanka	LKA								01	MEAT, MEAT PREPARATIONS	1	No Quantity							467717			0
S3	2009	2009	2009	2	0	2	Export	56	Belgium	BEL	152	Chile	CHL								01	MEAT, MEAT PREPARATIONS	1	No Quantity							51804			0
S3	2009	2009	2009	2	0	2	Export	56	Belgium	BEL	156	China	CHN								01	MEAT, MEAT PREPARATIONS	1	No Quantity							4967804			0
S3	2009	2009	2009	2	0	2	Export	56	Belgium	BEL	174	Comoros	COM								01	MEAT, MEAT PREPARATIONS	1	No Quantity							1641713			0
S3	2009	2009	2009	2	0	2	Export	56	Belgium	BEL	175	Mayotte	MYT								01	MEAT, MEAT PREPARATIONS	1	No Quantity							820354			0
S3	2009	2009	2009	2	0	2	Export	56	Belgium	BEL	178	Congo	COG								01	MEAT, MEAT PREPARATIONS	1	No Quantity							4640992			0
S3	2009	2009	2009	2	0	2	Export	56	Belgium	BEL	180	Dem. Rep. of the Congo	COD								01	MEAT, MEAT PREPARATIONS	1	No Quantity							14672764			0
S3	2009	2009	2009	2	0	2	Export	56	Belgium	BEL	188	Costa Rica	CRI								01	MEAT, MEAT PREPARATIONS	1	No Quantity							3354			0
S3	2009	2009	2009	2	0	2	Export	56	Belgium	BEL	191	Croatia	HRV								01	MEAT, MEAT PREPARATIONS	1	No Quantity							2597642			0
S3	2009	2009	2009	2	0	2	Export	56	Belgium	BEL	196	Cyprus	CYP								01	MEAT, MEAT PREPARATIONS	1	No Quantity							10219352			0
S3	2009	2009	2009	2	0	2	Export	56	Belgium	BEL	203	Czechia	CZE								01	MEAT, MEAT PREPARATIONS	1	No Quantity							33419579			0
S3	2009	2009	2009	2	0	2	Export	56	Belgium	BEL	204	Benin	BEN								01	MEAT, MEAT PREPARATIONS	1	No Quantity							4555201			0
S3	2009	2009	2009	2	0	2	Export	56	Belgium	BEL	208	Denmark	DNK								01	MEAT, MEAT PREPARATIONS	1	No Quantity							48998506			0
S3	2009	2009	2009	2	0	2	Export	56	Belgium	BEL	226	Equatorial Guinea	GNQ								01	MEAT, MEAT PREPARATIONS	1	No Quantity							2603637			0
S3	2009	2009	2009	2	0	2	Export	56	Belgium	BEL	233	Estonia	EST								01	MEAT, MEAT PREPARATIONS	1	No Quantity							2394048			0
S3	2009	2009	2009	2	0	2	Export	56	Belgium	BEL	246	Finland	FIN								01	MEAT, MEAT PREPARATIONS	1	No Quantity							14108449			0
S3	2009	2009	2009	2	0	2	Export	56	Belgium	BEL	251	France	FRA								01	MEAT, MEAT PREPARATIONS	1	No Quantity							900829191			0
S3	2009	2009	2009	2	0	2	Export	56	Belgium	BEL	258	French Polynesia	PYF								01	MEAT, MEAT PREPARATIONS	1	No Quantity							463			0
S3	2009	2009	2009	2	0	2	Export	56	Belgium	BEL	266	Gabon	GAB								01	MEAT, MEAT PREPARATIONS	1	No Quantity							1838409			0
S3	2009	2009	2009	2	0	2	Export	56	Belgium	BEL	268	Georgia	GEO								01	MEAT, MEAT PREPARATIONS	1	No Quantity							455047			0
S3	2009	2009	2009	2	0	2	Export	56	Belgium	BEL	276	Germany	DEU								01	MEAT, MEAT PREPARATIONS	1	No Quantity							1106650634			0
S3	2009	2009	2009	2	0	2	Export	56	Belgium	BEL	288	Ghana	GHA								01	MEAT, MEAT PREPARATIONS	1	No Quantity							3710282			0
S3	2009	2009	2009	2	0	2	Export	56	Belgium	BEL	300	Greece	GRC								01	MEAT, MEAT PREPARATIONS	1	No Quantity							45727034			0
S3	2009	2009	2009	2	0	2	Export	56	Belgium	BEL	324	Guinea	GIN								01	MEAT, MEAT PREPARATIONS	1	No Quantity							520511			0
S3	2009	2009	2009	2	0	2	Export	56	Belgium	BEL	328	Guyana	GUY								01	MEAT, MEAT PREPARATIONS	1	No Quantity							140111			0
S3	2009	2009	2009	2	0	2	Export	56	Belgium	BEL	332	Haiti	HTI								01	MEAT, MEAT PREPARATIONS	1	No Quantity							24507			0
S3	2009	2009	2009	2	0	2	Export	56	Belgium	BEL	344	China, Hong Kong SAR	HKG								01	MEAT, MEAT PREPARATIONS	1	No Quantity							44422773			0
S3	2009	2009	2009	2	0	2	Export	56	Belgium	BEL	348	Hungary	HUN								01	MEAT, MEAT PREPARATIONS	1	No Quantity							8099832			0
S3	2009	2009	2009	2	0	2	Export	56	Belgium	BEL	360	Indonesia	IDN								01	MEAT, MEAT PREPARATIONS	1	No Quantity							192499			0
S3	2009	2009	2009	2	0	2	Export	56	Belgium	BEL	372	Ireland	IRL								01	MEAT, MEAT PREPARATIONS	1	No Quantity							21130350			0
S3	2009	2009	2009	2	0	2	Export	56	Belgium	BEL	376	Israel	ISR								01	MEAT, MEAT PREPARATIONS	1	No Quantity							47427			0
S3	2009	2009	2009	2	0	2	Export	56	Belgium	BEL	381	Italy	ITA								01	MEAT, MEAT PREPARATIONS	1	No Quantity							287274922			0
S3	2009	2009	2009	2	0	2	Export	56	Belgium	BEL	384	Côte d'Ivoire	CIV								01	MEAT, MEAT PREPARATIONS	1	No Quantity							1929767			0
S3	2009	2009	2009	2	0	2	Export	56	Belgium	BEL	392	Japan	JPN								01	MEAT, MEAT PREPARATIONS	1	No Quantity							2869113			0
S3	2009	2009	2009	2	0	2	Export	56	Belgium	BEL	398	Kazakhstan	KAZ								01	MEAT, MEAT PREPARATIONS	1	No Quantity							323988			0
S3	2009	2009	2009	2	0	2	Export	56	Belgium	BEL	400	Jordan	JOR								01	MEAT, MEAT PREPARATIONS	1	No Quantity							55288			0
S3	2009	2009	2009	2	0	2	Export	56	Belgium	BEL	404	Kenya	KEN								01	MEAT, MEAT PREPARATIONS	1	No Quantity							3384			0
S3	2009	2009	2009	2	0	2	Export	56	Belgium	BEL	410	Rep. of Korea	KOR								01	MEAT, MEAT PREPARATIONS	1	No Quantity							42730849			0
S3	2009	2009	2009	2	0	2	Export	56	Belgium	BEL	414	Kuwait	KWT								01	MEAT, MEAT PREPARATIONS	1	No Quantity							39239			0
S3	2009	2009	2009	2	0	2	Export	56	Belgium	BEL	422	Lebanon	LBN								01	MEAT, MEAT PREPARATIONS	1	No Quantity							1627639			0
S3	2009	2009	2009	2	0	2	Export	56	Belgium	BEL	428	Latvia	LVA								01	MEAT, MEAT PREPARATIONS	1	No Quantity							6330896			0
S3	2009	2009	2009	2	0	2	Export	56	Belgium	BEL	430	Liberia	LBR								01	MEAT, MEAT PREPARATIONS	1	No Quantity							191825			0
S3	2009	2009	2009	2	0	2	Export	56	Belgium	BEL	440	Lithuania	LTU								01	MEAT, MEAT PREPARATIONS	1	No Quantity							20348500			0
S3	2009	2009	2009	2	0	2	Export	56	Belgium	BEL	442	Luxembourg	LUX								01	MEAT, MEAT PREPARATIONS	1	No Quantity							125349285			0
S3	2009	2009	2009	2	0	2	Export	56	Belgium	BEL	458	Malaysia	MYS								01	MEAT, MEAT PREPARATIONS	1	No Quantity							2595427			0
S3	2009	2009	2009	2	0	2	Export	56	Belgium	BEL	462	Maldives	MDV								01	MEAT, MEAT PREPARATIONS	1	No Quantity							107478			0
S3	2009	2009	2009	2	0	2	Export	56	Belgium	BEL	470	Malta	MLT								01	MEAT, MEAT PREPARATIONS	1	No Quantity							3874108			0
S3	2009	2009	2009	2	0	2	Export	56	Belgium	BEL	480	Mauritius	MUS								01	MEAT, MEAT PREPARATIONS	1	No Quantity							112778			0
S3	2009	2009	2009	2	0	2	Export	56	Belgium	BEL	484	Mexico	MEX								01	MEAT, MEAT PREPARATIONS	1	No Quantity							6601			0
S3	2009	2009	2009	2	0	2	Export	56	Belgium	BEL	490	Other Asia, nes									01	MEAT, MEAT PREPARATIONS	1	No Quantity							41478			0
S3	2009	2009	2009	2	0	2	Export	56	Belgium	BEL	498	Rep. of Moldova	MDA								01	MEAT, MEAT PREPARATIONS	1	No Quantity							688772			0
S3	2009	2009	2009	2	0	2	Export	56	Belgium	BEL	499	Montenegro	MNE								01	MEAT, MEAT PREPARATIONS	1	No Quantity							2192921			0
S3	2009	2009	2009	2	0	2	Export	56	Belgium	BEL	512	Oman	OMN								01	MEAT, MEAT PREPARATIONS	1	No Quantity							70315			0
S3	2009	2009	2009	2	0	2	Export	56	Belgium	BEL	516	Namibia	NAM								01	MEAT, MEAT PREPARATIONS	1	No Quantity							29423			0
S3	2009	2009	2009	2	0	2	Export	56	Belgium	BEL	528	Netherlands	NLD								01	MEAT, MEAT PREPARATIONS	1	No Quantity							1013937686			0
S3	2009	2009	2009	2	0	2	Export	56	Belgium	BEL	530	Neth. Antilles	ANT								01	MEAT, MEAT PREPARATIONS	1	No Quantity							7935			0
S3	2009	2009	2009	2	0	2	Export	56	Belgium	BEL	533	Aruba	ABW								01	MEAT, MEAT PREPARATIONS	1	No Quantity							39026			0
S3	2009	2009	2009	2	0	2	Export	56	Belgium	BEL	540	New Caledonia	NCL								01	MEAT, MEAT PREPARATIONS	1	No Quantity							3411759			0
S3	2009	2009	2009	2	0	2	Export	56	Belgium	BEL	566	Nigeria	NGA								01	MEAT, MEAT PREPARATIONS	1	No Quantity							36965			0
S3	2009	2009	2009	2	0	2	Export	56	Belgium	BEL	579	Norway	NOR								01	MEAT, MEAT PREPARATIONS	1	No Quantity							1042833			0
S3	2009	2009	2009	2	0	2	Export	56	Belgium	BEL	586	Pakistan	PAK								01	MEAT, MEAT PREPARATIONS	1	No Quantity							15484			0
S3	2009	2009	2009	2	0	2	Export	56	Belgium	BEL	591	Panama	PAN								01	MEAT, MEAT PREPARATIONS	1	No Quantity							68703			0
S3	2009	2009	2009	2	0	2	Export	56	Belgium	BEL	604	Peru	PER								01	MEAT, MEAT PREPARATIONS	1	No Quantity							22257			0
S3	2009	2009	2009	2	0	2	Export	56	Belgium	BEL	608	Philippines	PHL								01	MEAT, MEAT PREPARATIONS	1	No Quantity							4027107			0
S3	2009	2009	2009	2	0	2	Export	56	Belgium	BEL	616	Poland	POL								01	MEAT, MEAT PREPARATIONS	1	No Quantity							122214077			0
S3	2009	2009	2009	2	0	2	Export	56	Belgium	BEL	620	Portugal	PRT								01	MEAT, MEAT PREPARATIONS	1	No Quantity							22808516			0
S3	2009	2009	2009	2	0	2	Export	56	Belgium	BEL	624	Guinea-Bissau	GNB								01	MEAT, MEAT PREPARATIONS	1	No Quantity							141951			0
S3	2009	2009	2009	2	0	2	Export	56	Belgium	BEL	634	Qatar	QAT								01	MEAT, MEAT PREPARATIONS	1	No Quantity							213271			0
S3	2009	2009	2009	2	0	2	Export	56	Belgium	BEL	642	Romania	ROU								01	MEAT, MEAT PREPARATIONS	1	No Quantity							30252692			0
S3	2009	2009	2009	2	0	2	Export	56	Belgium	BEL	643	Russian Federation	RUS								01	MEAT, MEAT PREPARATIONS	1	No Quantity							75691860			0
S3	2009	2009	2009	2	0	2	Export	56	Belgium	BEL	646	Rwanda	RWA								01	MEAT, MEAT PREPARATIONS	1	No Quantity							3655			0
S3	2009	2009	2009	2	0	2	Export	56	Belgium	BEL	678	Sao Tome and Principe	STP								01	MEAT, MEAT PREPARATIONS	1	No Quantity							330457			0
S3	2009	2009	2009	2	0	2	Export	56	Belgium	BEL	682	Saudi Arabia	SAU								01	MEAT, MEAT PREPARATIONS	1	No Quantity							341880			0
S3	2009	2009	2009	2	0	2	Export	56	Belgium	BEL	688	Serbia	SRB								01	MEAT, MEAT PREPARATIONS	1	No Quantity							831391			0
S3	2009	2009	2009	2	0	2	Export	56	Belgium	BEL	690	Seychelles	SYC								01	MEAT, MEAT PREPARATIONS	1	No Quantity							1320943			0
S3	2009	2009	2009	2	0	2	Export	56	Belgium	BEL	699	India	IND								01	MEAT, MEAT PREPARATIONS	1	No Quantity							96681			0
S3	2009	2009	2009	2	0	2	Export	56	Belgium	BEL	702	Singapore	SGP								01	MEAT, MEAT PREPARATIONS	1	No Quantity							2443264			0
S3	2009	2009	2009	2	0	2	Export	56	Belgium	BEL	703	Slovakia	SVK								01	MEAT, MEAT PREPARATIONS	1	No Quantity							2411704			0
S3	2009	2009	2009	2	0	2	Export	56	Belgium	BEL	704	Viet Nam	VNM								01	MEAT, MEAT PREPARATIONS	1	No Quantity							1756012			0
S3	2009	2009	2009	2	0	2	Export	56	Belgium	BEL	705	Slovenia	SVN								01	MEAT, MEAT PREPARATIONS	1	No Quantity							9393839			0
S3	2009	2009	2009	2	0	2	Export	56	Belgium	BEL	710	South Africa	ZAF								01	MEAT, MEAT PREPARATIONS	1	No Quantity							4771495			0
S3	2009	2009	2009	2	0	2	Export	56	Belgium	BEL	724	Spain	ESP								01	MEAT, MEAT PREPARATIONS	1	No Quantity							65255263			0
S3	2009	2009	2009	2	0	2	Export	56	Belgium	BEL	740	Suriname	SUR								01	MEAT, MEAT PREPARATIONS	1	No Quantity							7376			0
S3	2009	2009	2009	2	0	2	Export	56	Belgium	BEL	752	Sweden	SWE								01	MEAT, MEAT PREPARATIONS	1	No Quantity							26977357			0
S3	2009	2009	2009	2	0	2	Export	56	Belgium	BEL	757	Switzerland	CHE								01	MEAT, MEAT PREPARATIONS	1	No Quantity							2377190			0
S3	2009	2009	2009	2	0	2	Export	56	Belgium	BEL	762	Tajikistan	TJK								01	MEAT, MEAT PREPARATIONS	1	No Quantity							129560			0
S3	2009	2009	2009	2	0	2	Export	56	Belgium	BEL	764	Thailand	THA								01	MEAT, MEAT PREPARATIONS	1	No Quantity							2054897			0
S3	2009	2009	2009	2	0	2	Export	56	Belgium	BEL	768	Togo	TGO								01	MEAT, MEAT PREPARATIONS	1	No Quantity							681679			0
S3	2009	2009	2009	2	0	2	Export	56	Belgium	BEL	780	Trinidad and Tobago	TTO								01	MEAT, MEAT PREPARATIONS	1	No Quantity							1065			0
S3	2009	2009	2009	2	0	2	Export	56	Belgium	BEL	784	United Arab Emirates	ARE								01	MEAT, MEAT PREPARATIONS	1	No Quantity							2556462			0
S3	2009	2009	2009	2	0	2	Export	56	Belgium	BEL	792	Turkey	TUR								01	MEAT, MEAT PREPARATIONS	1	No Quantity							3346			0
S3	2009	2009	2009	2	0	2	Export	56	Belgium	BEL	804	Ukraine	UKR								01	MEAT, MEAT PREPARATIONS	1	No Quantity							24343510			0
S3	2009	2009	2009	2	0	2	Export	56	Belgium	BEL	807	North Macedonia	MKD								01	MEAT, MEAT PREPARATIONS	1	No Quantity							97660			0
S3	2009	2009	2009	2	0	2	Export	56	Belgium	BEL	818	Egypt	EGY								01	MEAT, MEAT PREPARATIONS	1	No Quantity							573			0
S3	2009	2009	2009	2	0	2	Export	56	Belgium	BEL	826	United Kingdom	GBR								01	MEAT, MEAT PREPARATIONS	1	No Quantity							340721274			0
S3	2009	2009	2009	2	0	2	Export	56	Belgium	BEL	837	Bunkers									01	MEAT, MEAT PREPARATIONS	1	No Quantity							36308			0
S3	2009	2009	2009	2	0	2	Export	56	Belgium	BEL	842	USA	USA								01	MEAT, MEAT PREPARATIONS	1	No Quantity							343695			0
S3	2009	2009	2009	2	0	2	Export	56	Belgium	BEL	860	Uzbekistan	UZB								01	MEAT, MEAT PREPARATIONS	1	No Quantity							800477			0
S3	2009	2009	2009	2	0	2	Export	56	Belgium	BEL	894	Zambia	ZMB								01	MEAT, MEAT PREPARATIONS	1	No Quantity							32230			0
S3	2009	2009	2009	2	0	2	Export	204	Benin	BEN	0	World	WLD								01	MEAT, MEAT PREPARATIONS	1	No Quantity							66980544			0
S3	2009	2009	2009	2	0	2	Export	204	Benin	BEN	562	Niger	NER								01	MEAT, MEAT PREPARATIONS	1	No Quantity							105517			0
S3	2009	2009	2009	2	0	2	Export	204	Benin	BEN	566	Nigeria	NGA								01	MEAT, MEAT PREPARATIONS	1	No Quantity							66875027			0
S3	2009	2009	2009	2	0	2	Export	56	Belgium	BEL	0	World	WLD								02	DAIRY PRODUCTS,BIRD EGGS	1	No Quantity							3362660696			0
S3	2009	2009	2009	2	0	2	Export	56	Belgium	BEL	4	Afghanistan	AFG								02	DAIRY PRODUCTS,BIRD EGGS	1	No Quantity							151782			0
S3	2009	2009	2009	2	0	2	Export	56	Belgium	BEL	12	Algeria	DZA								02	DAIRY PRODUCTS,BIRD EGGS	1	No Quantity							101989592			0
S3	2009	2009	2009	2	0	2	Export	56	Belgium	BEL	24	Angola	AGO								02	DAIRY PRODUCTS,BIRD EGGS	1	No Quantity							1634675			0
S3	2009	2009	2009	2	0	2	Export	56	Belgium	BEL	28	Antigua and Barbuda	ATG								02	DAIRY PRODUCTS,BIRD EGGS	1	No Quantity							158053			0
S3	2009	2009	2009	2	0	2	Export	56	Belgium	BEL	36	Australia	AUS								02	DAIRY PRODUCTS,BIRD EGGS	1	No Quantity							4235109			0
S3	2009	2009	2009	2	0	2	Export	56	Belgium	BEL	40	Austria	AUT								02	DAIRY PRODUCTS,BIRD EGGS	1	No Quantity							19698631			0
S3	2009	2009	2009	2	0	2	Export	56	Belgium	BEL	44	Bahamas	BHS								02	DAIRY PRODUCTS,BIRD EGGS	1	No Quantity							131262			0
S3	2009	2009	2009	2	0	2	Export	56	Belgium	BEL	48	Bahrain	BHR								02	DAIRY PRODUCTS,BIRD EGGS	1	No Quantity							151198			0
S3	2009	2009	2009	2	0	2	Export	56	Belgium	BEL	50	Bangladesh	BGD								02	DAIRY PRODUCTS,BIRD EGGS	1	No Quantity							3556389			0
S3	2009	2009	2009	2	0	2	Export	56	Belgium	BEL	70	Bosnia Herzegovina	BIH								02	DAIRY PRODUCTS,BIRD EGGS	1	No Quantity							125280			0
S3	2009	2009	2009	2	0	2	Export	56	Belgium	BEL	72	Botswana	BWA								02	DAIRY PRODUCTS,BIRD EGGS	1	No Quantity							1912			0
S3	2009	2009	2009	2	0	2	Export	56	Belgium	BEL	76	Brazil	BRA								02	DAIRY PRODUCTS,BIRD EGGS	1	No Quantity							132421			0
S3	2009	2009	2009	2	0	2	Export	56	Belgium	BEL	92	Br. Virgin Isds	VGB								02	DAIRY PRODUCTS,BIRD EGGS	1	No Quantity							68491			0
S3	2009	2009	2009	2	0	2	Export	56	Belgium	BEL	96	Brunei Darussalam	BRN								02	DAIRY PRODUCTS,BIRD EGGS	1	No Quantity							3418			0
S3	2009	2009	2009	2	0	2	Export	56	Belgium	BEL	100	Bulgaria	BGR								02	DAIRY PRODUCTS,BIRD EGGS	1	No Quantity							3229634			0
S3	2009	2009	2009	2	0	2	Export	56	Belgium	BEL	104	Myanmar	MMR								02	DAIRY PRODUCTS,BIRD EGGS	1	No Quantity							82194			0
S3	2009	2009	2009	2	0	2	Export	56	Belgium	BEL	108	Burundi	BDI								02	DAIRY PRODUCTS,BIRD EGGS	1	No Quantity							54815			0
S3	2009	2009	2009	2	0	2	Export	56	Belgium	BEL	112	Belarus	BLR								02	DAIRY PRODUCTS,BIRD EGGS	1	No Quantity							4156			0
S3	2009	2009	2009	2	0	2	Export	56	Belgium	BEL	120	Cameroon	CMR								02	DAIRY PRODUCTS,BIRD EGGS	1	No Quantity							2515413			0
S3	2009	2009	2009	2	0	2	Export	56	Belgium	BEL	124	Canada	CAN								02	DAIRY PRODUCTS,BIRD EGGS	1	No Quantity							2979465			0
S3	2009	2009	2009	2	0	2	Export	56	Belgium	BEL	132	Cabo Verde	CPV								02	DAIRY PRODUCTS,BIRD EGGS	1	No Quantity							9546806			0
S3	2009	2009	2009	2	0	2	Export	56	Belgium	BEL	140	Central African Rep.	CAF								02	DAIRY PRODUCTS,BIRD EGGS	1	No Quantity							215572			0
S3	2009	2009	2009	2	0	2	Export	56	Belgium	BEL	148	Chad	TCD								02	DAIRY PRODUCTS,BIRD EGGS	1	No Quantity							207825			0
S3	2009	2009	2009	2	0	2	Export	56	Belgium	BEL	156	China	CHN								02	DAIRY PRODUCTS,BIRD EGGS	1	No Quantity							19995719			0
S3	2009	2009	2009	2	0	2	Export	56	Belgium	BEL	170	Colombia	COL								02	DAIRY PRODUCTS,BIRD EGGS	1	No Quantity							92240			0
S3	2009	2009	2009	2	0	2	Export	56	Belgium	BEL	174	Comoros	COM								02	DAIRY PRODUCTS,BIRD EGGS	1	No Quantity							126471			0
S3	2009	2009	2009	2	0	2	Export	56	Belgium	BEL	175	Mayotte	MYT								02	DAIRY PRODUCTS,BIRD EGGS	1	No Quantity							116971			0
S3	2009	2009	2009	2	0	2	Export	56	Belgium	BEL	178	Congo	COG								02	DAIRY PRODUCTS,BIRD EGGS	1	No Quantity							3236401			0
S3	2009	2009	2009	2	0	2	Export	56	Belgium	BEL	180	Dem. Rep. of the Congo	COD								02	DAIRY PRODUCTS,BIRD EGGS	1	No Quantity							2019491			0
S3	2009	2009	2009	2	0	2	Export	56	Belgium	BEL	191	Croatia	HRV								02	DAIRY PRODUCTS,BIRD EGGS	1	No Quantity							1857749			0
S3	2009	2009	2009	2	0	2	Export	56	Belgium	BEL	192	Cuba	CUB								02	DAIRY PRODUCTS,BIRD EGGS	1	No Quantity							166693			0
S3	2009	2009	2009	2	0	2	Export	56	Belgium	BEL	196	Cyprus	CYP								02	DAIRY PRODUCTS,BIRD EGGS	1	No Quantity							1592082			0
S3	2009	2009	2009	2	0	2	Export	56	Belgium	BEL	203	Czechia	CZE								02	DAIRY PRODUCTS,BIRD EGGS	1	No Quantity							15921093			0
S3	2009	2009	2009	2	0	2	Export	56	Belgium	BEL	204	Benin	BEN								02	DAIRY PRODUCTS,BIRD EGGS	1	No Quantity							1670523			0
S3	2009	2009	2009	2	0	2	Export	56	Belgium	BEL	208	Denmark	DNK								02	DAIRY PRODUCTS,BIRD EGGS	1	No Quantity							25941256			0
S3	2009	2009	2009	2	0	2	Export	56	Belgium	BEL	214	Dominican Rep.	DOM								02	DAIRY PRODUCTS,BIRD EGGS	1	No Quantity							6897			0
S3	2009	2009	2009	2	0	2	Export	56	Belgium	BEL	222	El Salvador	SLV								02	DAIRY PRODUCTS,BIRD EGGS	1	No Quantity							81607			0
S3	2009	2009	2009	2	0	2	Export	56	Belgium	BEL	226	Equatorial Guinea	GNQ								02	DAIRY PRODUCTS,BIRD EGGS	1	No Quantity							808744			0
S3	2009	2009	2009	2	0	2	Export	56	Belgium	BEL	231	Ethiopia	ETH								02	DAIRY PRODUCTS,BIRD EGGS	1	No Quantity							26928			0
S3	2009	2009	2009	2	0	2	Export	56	Belgium	BEL	233	Estonia	EST								02	DAIRY PRODUCTS,BIRD EGGS	1	No Quantity							87271			0
S3	2009	2009	2009	2	0	2	Export	56	Belgium	BEL	246	Finland	FIN								02	DAIRY PRODUCTS,BIRD EGGS	1	No Quantity							16607453			0
S3	2009	2009	2009	2	0	2	Export	56	Belgium	BEL	251	France	FRA								02	DAIRY PRODUCTS,BIRD EGGS	1	No Quantity							742881856			0
S3	2009	2009	2009	2	0	2	Export	56	Belgium	BEL	260	Fr. South Antarctic Terr.	ATF								02	DAIRY PRODUCTS,BIRD EGGS	1	No Quantity							26904			0
S3	2009	2009	2009	2	0	2	Export	56	Belgium	BEL	262	Djibouti	DJI								02	DAIRY PRODUCTS,BIRD EGGS	1	No Quantity							145121			0
S3	2009	2009	2009	2	0	2	Export	56	Belgium	BEL	266	Gabon	GAB								02	DAIRY PRODUCTS,BIRD EGGS	1	No Quantity							3991528			0
S3	2009	2009	2009	2	0	2	Export	56	Belgium	BEL	268	Georgia	GEO								02	DAIRY PRODUCTS,BIRD EGGS	1	No Quantity							188781			0
S3	2009	2009	2009	2	0	2	Export	56	Belgium	BEL	270	Gambia	GMB								02	DAIRY PRODUCTS,BIRD EGGS	1	No Quantity							2540877			0
S3	2009	2009	2009	2	0	2	Export	56	Belgium	BEL	276	Germany	DEU								02	DAIRY PRODUCTS,BIRD EGGS	1	No Quantity							512705501			0
S3	2009	2009	2009	2	0	2	Export	56	Belgium	BEL	288	Ghana	GHA								02	DAIRY PRODUCTS,BIRD EGGS	1	No Quantity							4369265			0
S3	2009	2009	2009	2	0	2	Export	56	Belgium	BEL	300	Greece	GRC								02	DAIRY PRODUCTS,BIRD EGGS	1	No Quantity							43844502			0
S3	2009	2009	2009	2	0	2	Export	56	Belgium	BEL	308	Grenada	GRD								02	DAIRY PRODUCTS,BIRD EGGS	1	No Quantity							220656			0
S3	2009	2009	2009	2	0	2	Export	56	Belgium	BEL	320	Guatemala	GTM								02	DAIRY PRODUCTS,BIRD EGGS	1	No Quantity							204340			0
S3	2009	2009	2009	2	0	2	Export	56	Belgium	BEL	324	Guinea	GIN								02	DAIRY PRODUCTS,BIRD EGGS	1	No Quantity							2088971			0
S3	2009	2009	2009	2	0	2	Export	56	Belgium	BEL	332	Haiti	HTI								02	DAIRY PRODUCTS,BIRD EGGS	1	No Quantity							117110			0
S3	2009	2009	2009	2	0	2	Export	56	Belgium	BEL	344	China, Hong Kong SAR	HKG								02	DAIRY PRODUCTS,BIRD EGGS	1	No Quantity							1229545			0
S3	2009	2009	2009	2	0	2	Export	56	Belgium	BEL	348	Hungary	HUN								02	DAIRY PRODUCTS,BIRD EGGS	1	No Quantity							3787953			0
S3	2009	2009	2009	2	0	2	Export	56	Belgium	BEL	352	Iceland	ISL								02	DAIRY PRODUCTS,BIRD EGGS	1	No Quantity							78073			0
S3	2009	2009	2009	2	0	2	Export	56	Belgium	BEL	360	Indonesia	IDN								02	DAIRY PRODUCTS,BIRD EGGS	1	No Quantity							10732756			0
S3	2009	2009	2009	2	0	2	Export	56	Belgium	BEL	364	Iran	IRN								02	DAIRY PRODUCTS,BIRD EGGS	1	No Quantity							5152470			0
S3	2009	2009	2009	2	0	2	Export	56	Belgium	BEL	368	Iraq	IRQ								02	DAIRY PRODUCTS,BIRD EGGS	1	No Quantity							20578143			0
S3	2009	2009	2009	2	0	2	Export	56	Belgium	BEL	372	Ireland	IRL								02	DAIRY PRODUCTS,BIRD EGGS	1	No Quantity							29900328			0
S3	2009	2009	2009	2	0	2	Export	56	Belgium	BEL	376	Israel	ISR								02	DAIRY PRODUCTS,BIRD EGGS	1	No Quantity							8751473			0
S3	2009	2009	2009	2	0	2	Export	56	Belgium	BEL	381	Italy	ITA								02	DAIRY PRODUCTS,BIRD EGGS	1	No Quantity							240690309			0
S3	2009	2009	2009	2	0	2	Export	56	Belgium	BEL	384	Côte d'Ivoire	CIV								02	DAIRY PRODUCTS,BIRD EGGS	1	No Quantity							1037676			0
S3	2009	2009	2009	2	0	2	Export	56	Belgium	BEL	388	Jamaica	JAM								02	DAIRY PRODUCTS,BIRD EGGS	1	No Quantity							21133			0
S3	2009	2009	2009	2	0	2	Export	56	Belgium	BEL	392	Japan	JPN								02	DAIRY PRODUCTS,BIRD EGGS	1	No Quantity							9294302			0
S3	2009	2009	2009	2	0	2	Export	56	Belgium	BEL	398	Kazakhstan	KAZ								02	DAIRY PRODUCTS,BIRD EGGS	1	No Quantity							40420			0
S3	2009	2009	2009	2	0	2	Export	56	Belgium	BEL	400	Jordan	JOR								02	DAIRY PRODUCTS,BIRD EGGS	1	No Quantity							18398797			0
S3	2009	2009	2009	2	0	2	Export	56	Belgium	BEL	404	Kenya	KEN								02	DAIRY PRODUCTS,BIRD EGGS	1	No Quantity							30285			0
S3	2009	2009	2009	2	0	2	Export	56	Belgium	BEL	408	Dem. People's Rep. of Korea	PRK								02	DAIRY PRODUCTS,BIRD EGGS	1	No Quantity							1947797			0
S3	2009	2009	2009	2	0	2	Export	56	Belgium	BEL	410	Rep. of Korea	KOR								02	DAIRY PRODUCTS,BIRD EGGS	1	No Quantity							3322950			0
S3	2009	2009	2009	2	0	2	Export	56	Belgium	BEL	414	Kuwait	KWT								02	DAIRY PRODUCTS,BIRD EGGS	1	No Quantity							1207781			0
S3	2009	2009	2009	2	0	2	Export	56	Belgium	BEL	417	Kyrgyzstan	KGZ								02	DAIRY PRODUCTS,BIRD EGGS	1	No Quantity							42			0
S3	2009	2009	2009	2	0	2	Export	56	Belgium	BEL	422	Lebanon	LBN								02	DAIRY PRODUCTS,BIRD EGGS	1	No Quantity							11486394			0
S3	2009	2009	2009	2	0	2	Export	56	Belgium	BEL	428	Latvia	LVA								02	DAIRY PRODUCTS,BIRD EGGS	1	No Quantity							173717			0
S3	2009	2009	2009	2	0	2	Export	56	Belgium	BEL	430	Liberia	LBR								02	DAIRY PRODUCTS,BIRD EGGS	1	No Quantity							309587			0
S3	2009	2009	2009	2	0	2	Export	56	Belgium	BEL	434	Libya	LBY								02	DAIRY PRODUCTS,BIRD EGGS	1	No Quantity							12570892			0
S3	2009	2009	2009	2	0	2	Export	56	Belgium	BEL	440	Lithuania	LTU								02	DAIRY PRODUCTS,BIRD EGGS	1	No Quantity							249322			0
S3	2009	2009	2009	2	0	2	Export	56	Belgium	BEL	442	Luxembourg	LUX								02	DAIRY PRODUCTS,BIRD EGGS	1	No Quantity							101746796			0
S3	2009	2009	2009	2	0	2	Export	56	Belgium	BEL	450	Madagascar	MDG								02	DAIRY PRODUCTS,BIRD EGGS	1	No Quantity							377251			0
S3	2009	2009	2009	2	0	2	Export	56	Belgium	BEL	454	Malawi	MWI								02	DAIRY PRODUCTS,BIRD EGGS	1	No Quantity							110054			0
S3	2009	2009	2009	2	0	2	Export	56	Belgium	BEL	458	Malaysia	MYS								02	DAIRY PRODUCTS,BIRD EGGS	1	No Quantity							6491100			0
S3	2009	2009	2009	2	0	2	Export	56	Belgium	BEL	462	Maldives	MDV								02	DAIRY PRODUCTS,BIRD EGGS	1	No Quantity							50950			0
S3	2009	2009	2009	2	0	2	Export	56	Belgium	BEL	466	Mali	MLI								02	DAIRY PRODUCTS,BIRD EGGS	1	No Quantity							7114717			0
S3	2009	2009	2009	2	0	2	Export	56	Belgium	BEL	470	Malta	MLT								02	DAIRY PRODUCTS,BIRD EGGS	1	No Quantity							2882721			0
S3	2009	2009	2009	2	0	2	Export	56	Belgium	BEL	478	Mauritania	MRT								02	DAIRY PRODUCTS,BIRD EGGS	1	No Quantity							16895626			0
S3	2009	2009	2009	2	0	2	Export	56	Belgium	BEL	480	Mauritius	MUS								02	DAIRY PRODUCTS,BIRD EGGS	1	No Quantity							252378			0
S3	2009	2009	2009	2	0	2	Export	56	Belgium	BEL	484	Mexico	MEX								02	DAIRY PRODUCTS,BIRD EGGS	1	No Quantity							3981996			0
S3	2009	2009	2009	2	0	2	Export	56	Belgium	BEL	490	Other Asia, nes									02	DAIRY PRODUCTS,BIRD EGGS	1	No Quantity							5241791			0
S3	2009	2009	2009	2	0	2	Export	56	Belgium	BEL	498	Rep. of Moldova	MDA								02	DAIRY PRODUCTS,BIRD EGGS	1	No Quantity							35766			0
S3	2009	2009	2009	2	0	2	Export	56	Belgium	BEL	499	Montenegro	MNE								02	DAIRY PRODUCTS,BIRD EGGS	1	No Quantity							11934			0
S3	2009	2009	2009	2	0	2	Export	56	Belgium	BEL	504	Morocco	MAR								02	DAIRY PRODUCTS,BIRD EGGS	1	No Quantity							15891847			0
S3	2009	2009	2009	2	0	2	Export	56	Belgium	BEL	508	Mozambique	MOZ								02	DAIRY PRODUCTS,BIRD EGGS	1	No Quantity							11285			0
S3	2009	2009	2009	2	0	2	Export	56	Belgium	BEL	512	Oman	OMN								02	DAIRY PRODUCTS,BIRD EGGS	1	No Quantity							1487620			0
S3	2009	2009	2009	2	0	2	Export	56	Belgium	BEL	528	Netherlands	NLD								02	DAIRY PRODUCTS,BIRD EGGS	1	No Quantity							652570781			0
S3	2009	2009	2009	2	0	2	Export	56	Belgium	BEL	530	Neth. Antilles	ANT								02	DAIRY PRODUCTS,BIRD EGGS	1	No Quantity							757435			0
S3	2009	2009	2009	2	0	2	Export	56	Belgium	BEL	533	Aruba	ABW								02	DAIRY PRODUCTS,BIRD EGGS	1	No Quantity							130648			0
S3	2009	2009	2009	2	0	2	Export	56	Belgium	BEL	554	New Zealand	NZL								02	DAIRY PRODUCTS,BIRD EGGS	1	No Quantity							131802			0
S3	2009	2009	2009	2	0	2	Export	56	Belgium	BEL	562	Niger	NER								02	DAIRY PRODUCTS,BIRD EGGS	1	No Quantity							1027378			0
S3	2009	2009	2009	2	0	2	Export	56	Belgium	BEL	566	Nigeria	NGA								02	DAIRY PRODUCTS,BIRD EGGS	1	No Quantity							4812265			0
S3	2009	2009	2009	2	0	2	Export	56	Belgium	BEL	579	Norway	NOR								02	DAIRY PRODUCTS,BIRD EGGS	1	No Quantity							126657			0
S3	2009	2009	2009	2	0	2	Export	56	Belgium	BEL	586	Pakistan	PAK								02	DAIRY PRODUCTS,BIRD EGGS	1	No Quantity							131			0
S3	2009	2009	2009	2	0	2	Export	56	Belgium	BEL	604	Peru	PER								02	DAIRY PRODUCTS,BIRD EGGS	1	No Quantity							1909134			0
S3	2009	2009	2009	2	0	2	Export	56	Belgium	BEL	608	Philippines	PHL								02	DAIRY PRODUCTS,BIRD EGGS	1	No Quantity							4449406			0
S3	2009	2009	2009	2	0	2	Export	56	Belgium	BEL	616	Poland	POL								02	DAIRY PRODUCTS,BIRD EGGS	1	No Quantity							11662581			0
S3	2009	2009	2009	2	0	2	Export	56	Belgium	BEL	620	Portugal	PRT								02	DAIRY PRODUCTS,BIRD EGGS	1	No Quantity							35279638			0
S3	2009	2009	2009	2	0	2	Export	56	Belgium	BEL	624	Guinea-Bissau	GNB								02	DAIRY PRODUCTS,BIRD EGGS	1	No Quantity							136723			0
S3	2009	2009	2009	2	0	2	Export	56	Belgium	BEL	634	Qatar	QAT								02	DAIRY PRODUCTS,BIRD EGGS	1	No Quantity							1271927			0
S3	2009	2009	2009	2	0	2	Export	56	Belgium	BEL	642	Romania	ROU								02	DAIRY PRODUCTS,BIRD EGGS	1	No Quantity							3601437			0
S3	2009	2009	2009	2	0	2	Export	56	Belgium	BEL	643	Russian Federation	RUS								02	DAIRY PRODUCTS,BIRD EGGS	1	No Quantity							11886721			0
S3	2009	2009	2009	2	0	2	Export	56	Belgium	BEL	646	Rwanda	RWA								02	DAIRY PRODUCTS,BIRD EGGS	1	No Quantity							110013			0
S3	2009	2009	2009	2	0	2	Export	56	Belgium	BEL	678	Sao Tome and Principe	STP								02	DAIRY PRODUCTS,BIRD EGGS	1	No Quantity							196614			0
S3	2009	2009	2009	2	0	2	Export	56	Belgium	BEL	682	Saudi Arabia	SAU								02	DAIRY PRODUCTS,BIRD EGGS	1	No Quantity							6619194			0
S3	2009	2009	2009	2	0	2	Export	56	Belgium	BEL	686	Senegal	SEN								02	DAIRY PRODUCTS,BIRD EGGS	1	No Quantity							5711150			0
S3	2009	2009	2009	2	0	2	Export	56	Belgium	BEL	690	Seychelles	SYC								02	DAIRY PRODUCTS,BIRD EGGS	1	No Quantity							57199			0
S3	2009	2009	2009	2	0	2	Export	56	Belgium	BEL	694	Sierra Leone	SLE								02	DAIRY PRODUCTS,BIRD EGGS	1	No Quantity							67321			0
S3	2009	2009	2009	2	0	2	Export	56	Belgium	BEL	702	Singapore	SGP								02	DAIRY PRODUCTS,BIRD EGGS	1	No Quantity							4923693			0
S3	2009	2009	2009	2	0	2	Export	56	Belgium	BEL	703	Slovakia	SVK								02	DAIRY PRODUCTS,BIRD EGGS	1	No Quantity							778645			0
S3	2009	2009	2009	2	0	2	Export	56	Belgium	BEL	704	Viet Nam	VNM								02	DAIRY PRODUCTS,BIRD EGGS	1	No Quantity							4652059			0
S3	2009	2009	2009	2	0	2	Export	56	Belgium	BEL	705	Slovenia	SVN								02	DAIRY PRODUCTS,BIRD EGGS	1	No Quantity							2153419			0
S3	2009	2009	2009	2	0	2	Export	56	Belgium	BEL	706	Somalia	SOM								02	DAIRY PRODUCTS,BIRD EGGS	1	No Quantity							7430			0
S3	2009	2009	2009	2	0	2	Export	56	Belgium	BEL	710	South Africa	ZAF								02	DAIRY PRODUCTS,BIRD EGGS	1	No Quantity							1152040			0
S3	2009	2009	2009	2	0	2	Export	56	Belgium	BEL	716	Zimbabwe	ZWE								02	DAIRY PRODUCTS,BIRD EGGS	1	No Quantity							683064			0
S3	2009	2009	2009	2	0	2	Export	56	Belgium	BEL	724	Spain	ESP								02	DAIRY PRODUCTS,BIRD EGGS	1	No Quantity							103987991			0
S3	2009	2009	2009	2	0	2	Export	56	Belgium	BEL	736	Fmr Sudan	SDN								02	DAIRY PRODUCTS,BIRD EGGS	1	No Quantity							771564			0
S3	2009	2009	2009	2	0	2	Export	56	Belgium	BEL	740	Suriname	SUR								02	DAIRY PRODUCTS,BIRD EGGS	1	No Quantity							1449001			0
S3	2009	2009	2009	2	0	2	Export	56	Belgium	BEL	752	Sweden	SWE								02	DAIRY PRODUCTS,BIRD EGGS	1	No Quantity							9941215			0
S3	2009	2009	2009	2	0	2	Export	56	Belgium	BEL	757	Switzerland	CHE								02	DAIRY PRODUCTS,BIRD EGGS	1	No Quantity							9336893			0
S3	2009	2009	2009	2	0	2	Export	56	Belgium	BEL	760	Syria	SYR								02	DAIRY PRODUCTS,BIRD EGGS	1	No Quantity							6114268			0
S3	2009	2009	2009	2	0	2	Export	56	Belgium	BEL	764	Thailand	THA								02	DAIRY PRODUCTS,BIRD EGGS	1	No Quantity							3713155			0
S3	2009	2009	2009	2	0	2	Export	56	Belgium	BEL	768	Togo	TGO								02	DAIRY PRODUCTS,BIRD EGGS	1	No Quantity							1594094			0
S3	2009	2009	2009	2	0	2	Export	56	Belgium	BEL	780	Trinidad and Tobago	TTO								02	DAIRY PRODUCTS,BIRD EGGS	1	No Quantity							1766			0
S3	2009	2009	2009	2	0	2	Export	56	Belgium	BEL	784	United Arab Emirates	ARE								02	DAIRY PRODUCTS,BIRD EGGS	1	No Quantity							7140212			0
S3	2009	2009	2009	2	0	2	Export	56	Belgium	BEL	788	Tunisia	TUN								02	DAIRY PRODUCTS,BIRD EGGS	1	No Quantity							5372565			0
S3	2009	2009	2009	2	0	2	Export	56	Belgium	BEL	792	Turkey	TUR								02	DAIRY PRODUCTS,BIRD EGGS	1	No Quantity							919898			0
S3	2009	2009	2009	2	0	2	Export	56	Belgium	BEL	804	Ukraine	UKR								02	DAIRY PRODUCTS,BIRD EGGS	1	No Quantity							876257			0
S3	2009	2009	2009	2	0	2	Export	56	Belgium	BEL	807	North Macedonia	MKD								02	DAIRY PRODUCTS,BIRD EGGS	1	No Quantity							210936			0
S3	2009	2009	2009	2	0	2	Export	56	Belgium	BEL	818	Egypt	EGY								02	DAIRY PRODUCTS,BIRD EGGS	1	No Quantity							18462402			0
S3	2009	2009	2009	2	0	2	Export	56	Belgium	BEL	826	United Kingdom	GBR								02	DAIRY PRODUCTS,BIRD EGGS	1	No Quantity							307274572			0
S3	2009	2009	2009	2	0	2	Export	56	Belgium	BEL	837	Bunkers									02	DAIRY PRODUCTS,BIRD EGGS	1	No Quantity							2451			0
S3	2009	2009	2009	2	0	2	Export	56	Belgium	BEL	842	USA	USA								02	DAIRY PRODUCTS,BIRD EGGS	1	No Quantity							2458524			0
S3	2009	2009	2009	2	0	2	Export	56	Belgium	BEL	854	Burkina Faso	BFA								02	DAIRY PRODUCTS,BIRD EGGS	1	No Quantity							578184			0
S3	2009	2009	2009	2	0	2	Export	56	Belgium	BEL	858	Uruguay	URY								02	DAIRY PRODUCTS,BIRD EGGS	1	No Quantity							7546			0
S3	2009	2009	2009	2	0	2	Export	56	Belgium	BEL	862	Venezuela	VEN								02	DAIRY PRODUCTS,BIRD EGGS	1	No Quantity							26193280			0
S3	2009	2009	2009	2	0	2	Export	56	Belgium	BEL	887	Yemen	YEM								02	DAIRY PRODUCTS,BIRD EGGS	1	No Quantity							1204764			0
S3	2009	2009	2009	2	0	2	Export	56	Belgium	BEL	894	Zambia	ZMB								02	DAIRY PRODUCTS,BIRD EGGS	1	No Quantity							51584			0
S3	2009	2009	2009	2	0	2	Export	204	Benin	BEN	0	World	WLD								02	DAIRY PRODUCTS,BIRD EGGS	1	No Quantity							119771			0
S3	2009	2009	2009	2	0	2	Export	204	Benin	BEN	562	Niger	NER								02	DAIRY PRODUCTS,BIRD EGGS	1	No Quantity							19215			0
S3	2009	2009	2009	2	0	2	Export	204	Benin	BEN	566	Nigeria	NGA								02	DAIRY PRODUCTS,BIRD EGGS	1	No Quantity							17080			0
S3	2009	2009	2009	2	0	2	Export	204	Benin	BEN	699	India	IND								02	DAIRY PRODUCTS,BIRD EGGS	1	No Quantity							34835			0
S3	2009	2009	2009	2	0	2	Export	204	Benin	BEN	768	Togo	TGO								02	DAIRY PRODUCTS,BIRD EGGS	1	No Quantity							15880			0
S3	2009	2009	2009	2	0	2	Export	204	Benin	BEN	854	Burkina Faso	BFA								02	DAIRY PRODUCTS,BIRD EGGS	1	No Quantity							32762			0
S3	2009	2009	2009	2	0	2	Export	56	Belgium	BEL	0	World	WLD								03	FISH,CRUSTACEANS,MOLLUSC	1	No Quantity							1043511641			0
S3	2009	2009	2009	2	0	2	Export	56	Belgium	BEL	24	Angola	AGO								03	FISH,CRUSTACEANS,MOLLUSC	1	No Quantity							3404			0
S3	2009	2009	2009	2	0	2	Export	56	Belgium	BEL	31	Azerbaijan	AZE								03	FISH,CRUSTACEANS,MOLLUSC	1	No Quantity							32173			0
S3	2009	2009	2009	2	0	2	Export	56	Belgium	BEL	36	Australia	AUS								03	FISH,CRUSTACEANS,MOLLUSC	1	No Quantity							216565			0
S3	2009	2009	2009	2	0	2	Export	56	Belgium	BEL	40	Austria	AUT								03	FISH,CRUSTACEANS,MOLLUSC	1	No Quantity							4304673			0
S3	2009	2009	2009	2	0	2	Export	56	Belgium	BEL	48	Bahrain	BHR								03	FISH,CRUSTACEANS,MOLLUSC	1	No Quantity							2334			0
S3	2009	2009	2009	2	0	2	Export	56	Belgium	BEL	50	Bangladesh	BGD								03	FISH,CRUSTACEANS,MOLLUSC	1	No Quantity							1104607			0
S3	2009	2009	2009	2	0	2	Export	56	Belgium	BEL	51	Armenia	ARM								03	FISH,CRUSTACEANS,MOLLUSC	1	No Quantity							92603			0
S3	2009	2009	2009	2	0	2	Export	56	Belgium	BEL	96	Brunei Darussalam	BRN								03	FISH,CRUSTACEANS,MOLLUSC	1	No Quantity							10930			0
S3	2009	2009	2009	2	0	2	Export	56	Belgium	BEL	100	Bulgaria	BGR								03	FISH,CRUSTACEANS,MOLLUSC	1	No Quantity							640982			0
S3	2009	2009	2009	2	0	2	Export	56	Belgium	BEL	108	Burundi	BDI								03	FISH,CRUSTACEANS,MOLLUSC	1	No Quantity							6876			0
S3	2009	2009	2009	2	0	2	Export	56	Belgium	BEL	148	Chad	TCD								03	FISH,CRUSTACEANS,MOLLUSC	1	No Quantity							10043			0
S3	2009	2009	2009	2	0	2	Export	56	Belgium	BEL	156	China	CHN								03	FISH,CRUSTACEANS,MOLLUSC	1	No Quantity							293940			0
S3	2009	2009	2009	2	0	2	Export	56	Belgium	BEL	180	Dem. Rep. of the Congo	COD								03	FISH,CRUSTACEANS,MOLLUSC	1	No Quantity							237367			0
S3	2009	2009	2009	2	0	2	Export	56	Belgium	BEL	184	Cook Isds	COK								03	FISH,CRUSTACEANS,MOLLUSC	1	No Quantity							524			0
S3	2009	2009	2009	2	0	2	Export	56	Belgium	BEL	188	Costa Rica	CRI								03	FISH,CRUSTACEANS,MOLLUSC	1	No Quantity							563			0
S3	2009	2009	2009	2	0	2	Export	56	Belgium	BEL	191	Croatia	HRV								03	FISH,CRUSTACEANS,MOLLUSC	1	No Quantity							1437			0
S3	2009	2009	2009	2	0	2	Export	56	Belgium	BEL	196	Cyprus	CYP								03	FISH,CRUSTACEANS,MOLLUSC	1	No Quantity							560292			0
S3	2009	2009	2009	2	0	2	Export	56	Belgium	BEL	203	Czechia	CZE								03	FISH,CRUSTACEANS,MOLLUSC	1	No Quantity							869209			0
S3	2009	2009	2009	2	0	2	Export	56	Belgium	BEL	204	Benin	BEN								03	FISH,CRUSTACEANS,MOLLUSC	1	No Quantity							21281			0
S3	2009	2009	2009	2	0	2	Export	56	Belgium	BEL	208	Denmark	DNK								03	FISH,CRUSTACEANS,MOLLUSC	1	No Quantity							14707737			0
S3	2009	2009	2009	2	0	2	Export	56	Belgium	BEL	214	Dominican Rep.	DOM								03	FISH,CRUSTACEANS,MOLLUSC	1	No Quantity							17955			0
S3	2009	2009	2009	2	0	2	Export	56	Belgium	BEL	218	Ecuador	ECU								03	FISH,CRUSTACEANS,MOLLUSC	1	No Quantity							1904			0
S3	2009	2009	2009	2	0	2	Export	56	Belgium	BEL	226	Equatorial Guinea	GNQ								03	FISH,CRUSTACEANS,MOLLUSC	1	No Quantity							63931			0
S3	2009	2009	2009	2	0	2	Export	56	Belgium	BEL	233	Estonia	EST								03	FISH,CRUSTACEANS,MOLLUSC	1	No Quantity							432551			0
S3	2009	2009	2009	2	0	2	Export	56	Belgium	BEL	246	Finland	FIN								03	FISH,CRUSTACEANS,MOLLUSC	1	No Quantity							938463			0
S3	2009	2009	2009	2	0	2	Export	56	Belgium	BEL	251	France	FRA								03	FISH,CRUSTACEANS,MOLLUSC	1	No Quantity							371105379			0
S3	2009	2009	2009	2	0	2	Export	56	Belgium	BEL	258	French Polynesia	PYF								03	FISH,CRUSTACEANS,MOLLUSC	1	No Quantity							34166			0
S3	2009	2009	2009	2	0	2	Export	56	Belgium	BEL	260	Fr. South Antarctic Terr.	ATF								03	FISH,CRUSTACEANS,MOLLUSC	1	No Quantity							211697			0
S3	2009	2009	2009	2	0	2	Export	56	Belgium	BEL	266	Gabon	GAB								03	FISH,CRUSTACEANS,MOLLUSC	1	No Quantity							23427			0
S3	2009	2009	2009	2	0	2	Export	56	Belgium	BEL	268	Georgia	GEO								03	FISH,CRUSTACEANS,MOLLUSC	1	No Quantity							13868			0
S3	2009	2009	2009	2	0	2	Export	56	Belgium	BEL	276	Germany	DEU								03	FISH,CRUSTACEANS,MOLLUSC	1	No Quantity							112672452			0
S3	2009	2009	2009	2	0	2	Export	56	Belgium	BEL	288	Ghana	GHA								03	FISH,CRUSTACEANS,MOLLUSC	1	No Quantity							418			0
S3	2009	2009	2009	2	0	2	Export	56	Belgium	BEL	300	Greece	GRC								03	FISH,CRUSTACEANS,MOLLUSC	1	No Quantity							7500781			0
S3	2009	2009	2009	2	0	2	Export	56	Belgium	BEL	344	China, Hong Kong SAR	HKG								03	FISH,CRUSTACEANS,MOLLUSC	1	No Quantity							25040			0
S3	2009	2009	2009	2	0	2	Export	56	Belgium	BEL	348	Hungary	HUN								03	FISH,CRUSTACEANS,MOLLUSC	1	No Quantity							489234			0
S3	2009	2009	2009	2	0	2	Export	56	Belgium	BEL	352	Iceland	ISL								03	FISH,CRUSTACEANS,MOLLUSC	1	No Quantity							117802			0
S3	2009	2009	2009	2	0	2	Export	56	Belgium	BEL	360	Indonesia	IDN								03	FISH,CRUSTACEANS,MOLLUSC	1	No Quantity							167757			0
S3	2009	2009	2009	2	0	2	Export	56	Belgium	BEL	364	Iran	IRN								03	FISH,CRUSTACEANS,MOLLUSC	1	No Quantity							7593			0
S3	2009	2009	2009	2	0	2	Export	56	Belgium	BEL	372	Ireland	IRL								03	FISH,CRUSTACEANS,MOLLUSC	1	No Quantity							610147			0
S3	2009	2009	2009	2	0	2	Export	56	Belgium	BEL	376	Israel	ISR								03	FISH,CRUSTACEANS,MOLLUSC	1	No Quantity							31569			0
S3	2009	2009	2009	2	0	2	Export	56	Belgium	BEL	381	Italy	ITA								03	FISH,CRUSTACEANS,MOLLUSC	1	No Quantity							27653489			0
S3	2009	2009	2009	2	0	2	Export	56	Belgium	BEL	392	Japan	JPN								03	FISH,CRUSTACEANS,MOLLUSC	1	No Quantity							84154			0
S3	2009	2009	2009	2	0	2	Export	56	Belgium	BEL	398	Kazakhstan	KAZ								03	FISH,CRUSTACEANS,MOLLUSC	1	No Quantity							26847			0
S3	2009	2009	2009	2	0	2	Export	56	Belgium	BEL	404	Kenya	KEN								03	FISH,CRUSTACEANS,MOLLUSC	1	No Quantity							11754			0
S3	2009	2009	2009	2	0	2	Export	56	Belgium	BEL	410	Rep. of Korea	KOR								03	FISH,CRUSTACEANS,MOLLUSC	1	No Quantity							17914			0
S3	2009	2009	2009	2	0	2	Export	56	Belgium	BEL	414	Kuwait	KWT								03	FISH,CRUSTACEANS,MOLLUSC	1	No Quantity							3116			0
S3	2009	2009	2009	2	0	2	Export	56	Belgium	BEL	422	Lebanon	LBN								03	FISH,CRUSTACEANS,MOLLUSC	1	No Quantity							714730			0
S3	2009	2009	2009	2	0	2	Export	56	Belgium	BEL	428	Latvia	LVA								03	FISH,CRUSTACEANS,MOLLUSC	1	No Quantity							658027			0
S3	2009	2009	2009	2	0	2	Export	56	Belgium	BEL	430	Liberia	LBR								03	FISH,CRUSTACEANS,MOLLUSC	1	No Quantity							41388			0
S3	2009	2009	2009	2	0	2	Export	56	Belgium	BEL	440	Lithuania	LTU								03	FISH,CRUSTACEANS,MOLLUSC	1	No Quantity							474205			0
S3	2009	2009	2009	2	0	2	Export	56	Belgium	BEL	442	Luxembourg	LUX								03	FISH,CRUSTACEANS,MOLLUSC	1	No Quantity							35737900			0
S3	2009	2009	2009	2	0	2	Export	56	Belgium	BEL	458	Malaysia	MYS								03	FISH,CRUSTACEANS,MOLLUSC	1	No Quantity							6661			0
S3	2009	2009	2009	2	0	2	Export	56	Belgium	BEL	462	Maldives	MDV								03	FISH,CRUSTACEANS,MOLLUSC	1	No Quantity							42093			0
S3	2009	2009	2009	2	0	2	Export	56	Belgium	BEL	470	Malta	MLT								03	FISH,CRUSTACEANS,MOLLUSC	1	No Quantity							439951			0
S3	2009	2009	2009	2	0	2	Export	56	Belgium	BEL	504	Morocco	MAR								03	FISH,CRUSTACEANS,MOLLUSC	1	No Quantity							6803479			0
S3	2009	2009	2009	2	0	2	Export	56	Belgium	BEL	528	Netherlands	NLD								03	FISH,CRUSTACEANS,MOLLUSC	1	No Quantity							308428417			0
S3	2009	2009	2009	2	0	2	Export	56	Belgium	BEL	540	New Caledonia	NCL								03	FISH,CRUSTACEANS,MOLLUSC	1	No Quantity							1025			0
S3	2009	2009	2009	2	0	2	Export	56	Belgium	BEL	554	New Zealand	NZL								03	FISH,CRUSTACEANS,MOLLUSC	1	No Quantity							225			0
S3	2009	2009	2009	2	0	2	Export	56	Belgium	BEL	562	Niger	NER								03	FISH,CRUSTACEANS,MOLLUSC	1	No Quantity							8265			0
S3	2009	2009	2009	2	0	2	Export	56	Belgium	BEL	579	Norway	NOR								03	FISH,CRUSTACEANS,MOLLUSC	1	No Quantity							1081330			0
S3	2009	2009	2009	2	0	2	Export	56	Belgium	BEL	591	Panama	PAN								03	FISH,CRUSTACEANS,MOLLUSC	1	No Quantity							33497			0
S3	2009	2009	2009	2	0	2	Export	56	Belgium	BEL	608	Philippines	PHL								03	FISH,CRUSTACEANS,MOLLUSC	1	No Quantity							32935			0
S3	2009	2009	2009	2	0	2	Export	56	Belgium	BEL	616	Poland	POL								03	FISH,CRUSTACEANS,MOLLUSC	1	No Quantity							2721111			0
S3	2009	2009	2009	2	0	2	Export	56	Belgium	BEL	620	Portugal	PRT								03	FISH,CRUSTACEANS,MOLLUSC	1	No Quantity							10168172			0
S3	2009	2009	2009	2	0	2	Export	56	Belgium	BEL	642	Romania	ROU								03	FISH,CRUSTACEANS,MOLLUSC	1	No Quantity							1818934			0
S3	2009	2009	2009	2	0	2	Export	56	Belgium	BEL	643	Russian Federation	RUS								03	FISH,CRUSTACEANS,MOLLUSC	1	No Quantity							559660			0
S3	2009	2009	2009	2	0	2	Export	56	Belgium	BEL	646	Rwanda	RWA								03	FISH,CRUSTACEANS,MOLLUSC	1	No Quantity							28076			0
S3	2009	2009	2009	2	0	2	Export	56	Belgium	BEL	686	Senegal	SEN								03	FISH,CRUSTACEANS,MOLLUSC	1	No Quantity							23706			0
S3	2009	2009	2009	2	0	2	Export	56	Belgium	BEL	688	Serbia	SRB								03	FISH,CRUSTACEANS,MOLLUSC	1	No Quantity							374			0
S3	2009	2009	2009	2	0	2	Export	56	Belgium	BEL	690	Seychelles	SYC								03	FISH,CRUSTACEANS,MOLLUSC	1	No Quantity							93383			0
S3	2009	2009	2009	2	0	2	Export	56	Belgium	BEL	699	India	IND								03	FISH,CRUSTACEANS,MOLLUSC	1	No Quantity							423833			0
S3	2009	2009	2009	2	0	2	Export	56	Belgium	BEL	702	Singapore	SGP								03	FISH,CRUSTACEANS,MOLLUSC	1	No Quantity							433008			0
S3	2009	2009	2009	2	0	2	Export	56	Belgium	BEL	703	Slovakia	SVK								03	FISH,CRUSTACEANS,MOLLUSC	1	No Quantity							26619			0
S3	2009	2009	2009	2	0	2	Export	56	Belgium	BEL	704	Viet Nam	VNM								03	FISH,CRUSTACEANS,MOLLUSC	1	No Quantity							160791			0
S3	2009	2009	2009	2	0	2	Export	56	Belgium	BEL	705	Slovenia	SVN								03	FISH,CRUSTACEANS,MOLLUSC	1	No Quantity							38785			0
S3	2009	2009	2009	2	0	2	Export	56	Belgium	BEL	710	South Africa	ZAF								03	FISH,CRUSTACEANS,MOLLUSC	1	No Quantity							15440			0
S3	2009	2009	2009	2	0	2	Export	56	Belgium	BEL	724	Spain	ESP								03	FISH,CRUSTACEANS,MOLLUSC	1	No Quantity							54787156			0
S3	2009	2009	2009	2	0	2	Export	56	Belgium	BEL	740	Suriname	SUR								03	FISH,CRUSTACEANS,MOLLUSC	1	No Quantity							6513			0
S3	2009	2009	2009	2	0	2	Export	56	Belgium	BEL	752	Sweden	SWE								03	FISH,CRUSTACEANS,MOLLUSC	1	No Quantity							4870106			0
S3	2009	2009	2009	2	0	2	Export	56	Belgium	BEL	757	Switzerland	CHE								03	FISH,CRUSTACEANS,MOLLUSC	1	No Quantity							4737855			0
S3	2009	2009	2009	2	0	2	Export	56	Belgium	BEL	768	Togo	TGO								03	FISH,CRUSTACEANS,MOLLUSC	1	No Quantity							3812			0
S3	2009	2009	2009	2	0	2	Export	56	Belgium	BEL	784	United Arab Emirates	ARE								03	FISH,CRUSTACEANS,MOLLUSC	1	No Quantity							126428			0
S3	2009	2009	2009	2	0	2	Export	56	Belgium	BEL	788	Tunisia	TUN								03	FISH,CRUSTACEANS,MOLLUSC	1	No Quantity							13420			0
S3	2009	2009	2009	2	0	2	Export	56	Belgium	BEL	792	Turkey	TUR								03	FISH,CRUSTACEANS,MOLLUSC	1	No Quantity							40012			0
S3	2009	2009	2009	2	0	2	Export	56	Belgium	BEL	804	Ukraine	UKR								03	FISH,CRUSTACEANS,MOLLUSC	1	No Quantity							163435			0
S3	2009	2009	2009	2	0	2	Export	56	Belgium	BEL	807	North Macedonia	MKD								03	FISH,CRUSTACEANS,MOLLUSC	1	No Quantity							1004			0
S3	2009	2009	2009	2	0	2	Export	56	Belgium	BEL	826	United Kingdom	GBR								03	FISH,CRUSTACEANS,MOLLUSC	1	No Quantity							62340759			0
S3	2009	2009	2009	2	0	2	Export	56	Belgium	BEL	842	USA	USA								03	FISH,CRUSTACEANS,MOLLUSC	1	No Quantity							9208			0
S3	2009	2009	2009	2	0	2	Export	56	Belgium	BEL	894	Zambia	ZMB								03	FISH,CRUSTACEANS,MOLLUSC	1	No Quantity							14965			0
S3	2009	2009	2009	2	0	2	Export	204	Benin	BEN	0	World	WLD								03	FISH,CRUSTACEANS,MOLLUSC	1	No Quantity							157537			0
S3	2009	2009	2009	2	0	2	Export	204	Benin	BEN	251	France	FRA								03	FISH,CRUSTACEANS,MOLLUSC	1	No Quantity							83990			0
S3	2009	2009	2009	2	0	2	Export	204	Benin	BEN	288	Ghana	GHA								03	FISH,CRUSTACEANS,MOLLUSC	1	No Quantity							26876			0
S3	2009	2009	2009	2	0	2	Export	204	Benin	BEN	562	Niger	NER								03	FISH,CRUSTACEANS,MOLLUSC	1	No Quantity							4306			0
S3	2009	2009	2009	2	0	2	Export	204	Benin	BEN	566	Nigeria	NGA								03	FISH,CRUSTACEANS,MOLLUSC	1	No Quantity							4270			0
S3	2009	2009	2009	2	0	2	Export	204	Benin	BEN	768	Togo	TGO								03	FISH,CRUSTACEANS,MOLLUSC	1	No Quantity							38096			0
S3	2009	2009	2009	2	0	2	Export	56	Belgium	BEL	0	World	WLD								04	CEREALS,CEREAL PREPRTNS.	1	No Quantity							3766383171			0
S3	2009	2009	2009	2	0	2	Export	56	Belgium	BEL	8	Albania	ALB								04	CEREALS,CEREAL PREPRTNS.	1	No Quantity							116106			0
S3	2009	2009	2009	2	0	2	Export	56	Belgium	BEL	12	Algeria	DZA								04	CEREALS,CEREAL PREPRTNS.	1	No Quantity							9618575			0
S3	2009	2009	2009	2	0	2	Export	56	Belgium	BEL	20	Andorra	AND								04	CEREALS,CEREAL PREPRTNS.	1	No Quantity							49290			0
S3	2009	2009	2009	2	0	2	Export	56	Belgium	BEL	24	Angola	AGO								04	CEREALS,CEREAL PREPRTNS.	1	No Quantity							61921546			0
S3	2009	2009	2009	2	0	2	Export	56	Belgium	BEL	31	Azerbaijan	AZE								04	CEREALS,CEREAL PREPRTNS.	1	No Quantity							559521			0
S3	2009	2009	2009	2	0	2	Export	56	Belgium	BEL	32	Argentina	ARG								04	CEREALS,CEREAL PREPRTNS.	1	No Quantity							93482			0
S3	2009	2009	2009	2	0	2	Export	56	Belgium	BEL	36	Australia	AUS								04	CEREALS,CEREAL PREPRTNS.	1	No Quantity							13513733			0
S3	2009	2009	2009	2	0	2	Export	56	Belgium	BEL	40	Austria	AUT								04	CEREALS,CEREAL PREPRTNS.	1	No Quantity							28111496			0
S3	2009	2009	2009	2	0	2	Export	56	Belgium	BEL	44	Bahamas	BHS								04	CEREALS,CEREAL PREPRTNS.	1	No Quantity							850928			0
S3	2009	2009	2009	2	0	2	Export	56	Belgium	BEL	48	Bahrain	BHR								04	CEREALS,CEREAL PREPRTNS.	1	No Quantity							898530			0
S3	2009	2009	2009	2	0	2	Export	56	Belgium	BEL	50	Bangladesh	BGD								04	CEREALS,CEREAL PREPRTNS.	1	No Quantity							511008			0
S3	2009	2009	2009	2	0	2	Export	56	Belgium	BEL	51	Armenia	ARM								04	CEREALS,CEREAL PREPRTNS.	1	No Quantity							1614			0
S3	2009	2009	2009	2	0	2	Export	56	Belgium	BEL	52	Barbados	BRB								04	CEREALS,CEREAL PREPRTNS.	1	No Quantity							33173			0
S3	2009	2009	2009	2	0	2	Export	56	Belgium	BEL	70	Bosnia Herzegovina	BIH								04	CEREALS,CEREAL PREPRTNS.	1	No Quantity							212056			0
S3	2009	2009	2009	2	0	2	Export	56	Belgium	BEL	72	Botswana	BWA								04	CEREALS,CEREAL PREPRTNS.	1	No Quantity							1715400			0
S3	2009	2009	2009	2	0	2	Export	56	Belgium	BEL	76	Brazil	BRA								04	CEREALS,CEREAL PREPRTNS.	1	No Quantity							67852628			0
S3	2009	2009	2009	2	0	2	Export	56	Belgium	BEL	96	Brunei Darussalam	BRN								04	CEREALS,CEREAL PREPRTNS.	1	No Quantity							42291			0
S3	2009	2009	2009	2	0	2	Export	56	Belgium	BEL	100	Bulgaria	BGR								04	CEREALS,CEREAL PREPRTNS.	1	No Quantity							2073453			0
S3	2009	2009	2009	2	0	2	Export	56	Belgium	BEL	108	Burundi	BDI								04	CEREALS,CEREAL PREPRTNS.	1	No Quantity							4797122			0
S3	2009	2009	2009	2	0	2	Export	56	Belgium	BEL	112	Belarus	BLR								04	CEREALS,CEREAL PREPRTNS.	1	No Quantity							182205			0
S3	2009	2009	2009	2	0	2	Export	56	Belgium	BEL	116	Cambodia	KHM								04	CEREALS,CEREAL PREPRTNS.	1	No Quantity							2000448			0
S3	2009	2009	2009	2	0	2	Export	56	Belgium	BEL	120	Cameroon	CMR								04	CEREALS,CEREAL PREPRTNS.	1	No Quantity							14405578			0
S3	2009	2009	2009	2	0	2	Export	56	Belgium	BEL	124	Canada	CAN								04	CEREALS,CEREAL PREPRTNS.	1	No Quantity							16263479			0
S3	2009	2009	2009	2	0	2	Export	56	Belgium	BEL	132	Cabo Verde	CPV								04	CEREALS,CEREAL PREPRTNS.	1	No Quantity							1161178			0
S3	2009	2009	2009	2	0	2	Export	56	Belgium	BEL	140	Central African Rep.	CAF								04	CEREALS,CEREAL PREPRTNS.	1	No Quantity							468283			0
S3	2009	2009	2009	2	0	2	Export	56	Belgium	BEL	144	Sri Lanka	LKA								04	CEREALS,CEREAL PREPRTNS.	1	No Quantity							395331			0
S3	2009	2009	2009	2	0	2	Export	56	Belgium	BEL	148	Chad	TCD								04	CEREALS,CEREAL PREPRTNS.	1	No Quantity							4677573			0
S3	2009	2009	2009	2	0	2	Export	56	Belgium	BEL	152	Chile	CHL								04	CEREALS,CEREAL PREPRTNS.	1	No Quantity							78798			0
S3	2009	2009	2009	2	0	2	Export	56	Belgium	BEL	156	China	CHN								04	CEREALS,CEREAL PREPRTNS.	1	No Quantity							4857486			0
S3	2009	2009	2009	2	0	2	Export	56	Belgium	BEL	170	Colombia	COL								04	CEREALS,CEREAL PREPRTNS.	1	No Quantity							162349			0
S3	2009	2009	2009	2	0	2	Export	56	Belgium	BEL	174	Comoros	COM								04	CEREALS,CEREAL PREPRTNS.	1	No Quantity							911564			0
S3	2009	2009	2009	2	0	2	Export	56	Belgium	BEL	175	Mayotte	MYT								04	CEREALS,CEREAL PREPRTNS.	1	No Quantity							336437			0
S3	2009	2009	2009	2	0	2	Export	56	Belgium	BEL	178	Congo	COG								04	CEREALS,CEREAL PREPRTNS.	1	No Quantity							16280631			0
S3	2009	2009	2009	2	0	2	Export	56	Belgium	BEL	180	Dem. Rep. of the Congo	COD								04	CEREALS,CEREAL PREPRTNS.	1	No Quantity							28567435			0
S3	2009	2009	2009	2	0	2	Export	56	Belgium	BEL	188	Costa Rica	CRI								04	CEREALS,CEREAL PREPRTNS.	1	No Quantity							445942			0
S3	2009	2009	2009	2	0	2	Export	56	Belgium	BEL	191	Croatia	HRV								04	CEREALS,CEREAL PREPRTNS.	1	No Quantity							5271070			0
S3	2009	2009	2009	2	0	2	Export	56	Belgium	BEL	192	Cuba	CUB								04	CEREALS,CEREAL PREPRTNS.	1	No Quantity							183329			0
S3	2009	2009	2009	2	0	2	Export	56	Belgium	BEL	196	Cyprus	CYP								04	CEREALS,CEREAL PREPRTNS.	1	No Quantity							1953150			0
S3	2009	2009	2009	2	0	2	Export	56	Belgium	BEL	203	Czechia	CZE								04	CEREALS,CEREAL PREPRTNS.	1	No Quantity							22890199			0
S3	2009	2009	2009	2	0	2	Export	56	Belgium	BEL	204	Benin	BEN								04	CEREALS,CEREAL PREPRTNS.	1	No Quantity							3821552			0
S3	2009	2009	2009	2	0	2	Export	56	Belgium	BEL	208	Denmark	DNK								04	CEREALS,CEREAL PREPRTNS.	1	No Quantity							28495747			0
S3	2009	2009	2009	2	0	2	Export	56	Belgium	BEL	214	Dominican Rep.	DOM								04	CEREALS,CEREAL PREPRTNS.	1	No Quantity							287790			0
S3	2009	2009	2009	2	0	2	Export	56	Belgium	BEL	226	Equatorial Guinea	GNQ								04	CEREALS,CEREAL PREPRTNS.	1	No Quantity							2413779			0
S3	2009	2009	2009	2	0	2	Export	56	Belgium	BEL	231	Ethiopia	ETH								04	CEREALS,CEREAL PREPRTNS.	1	No Quantity							11915993			0
S3	2009	2009	2009	2	0	2	Export	56	Belgium	BEL	232	Eritrea	ERI								04	CEREALS,CEREAL PREPRTNS.	1	No Quantity							316753			0
S3	2009	2009	2009	2	0	2	Export	56	Belgium	BEL	233	Estonia	EST								04	CEREALS,CEREAL PREPRTNS.	1	No Quantity							1046603			0
S3	2009	2009	2009	2	0	2	Export	56	Belgium	BEL	246	Finland	FIN								04	CEREALS,CEREAL PREPRTNS.	1	No Quantity							21503840			0
S3	2009	2009	2009	2	0	2	Export	56	Belgium	BEL	251	France	FRA								04	CEREALS,CEREAL PREPRTNS.	1	No Quantity							702066626			0
S3	2009	2009	2009	2	0	2	Export	56	Belgium	BEL	258	French Polynesia	PYF								04	CEREALS,CEREAL PREPRTNS.	1	No Quantity							364866			0
S3	2009	2009	2009	2	0	2	Export	56	Belgium	BEL	260	Fr. South Antarctic Terr.	ATF								04	CEREALS,CEREAL PREPRTNS.	1	No Quantity							1019533			0
S3	2009	2009	2009	2	0	2	Export	56	Belgium	BEL	262	Djibouti	DJI								04	CEREALS,CEREAL PREPRTNS.	1	No Quantity							4203987			0
S3	2009	2009	2009	2	0	2	Export	56	Belgium	BEL	266	Gabon	GAB								04	CEREALS,CEREAL PREPRTNS.	1	No Quantity							863686			0
S3	2009	2009	2009	2	0	2	Export	56	Belgium	BEL	268	Georgia	GEO								04	CEREALS,CEREAL PREPRTNS.	1	No Quantity							63644			0
S3	2009	2009	2009	2	0	2	Export	56	Belgium	BEL	270	Gambia	GMB								04	CEREALS,CEREAL PREPRTNS.	1	No Quantity							1802592			0
S3	2009	2009	2009	2	0	2	Export	56	Belgium	BEL	276	Germany	DEU								04	CEREALS,CEREAL PREPRTNS.	1	No Quantity							414959508			0
S3	2009	2009	2009	2	0	2	Export	56	Belgium	BEL	288	Ghana	GHA								04	CEREALS,CEREAL PREPRTNS.	1	No Quantity							14886680			0
S3	2009	2009	2009	2	0	2	Export	56	Belgium	BEL	292	Gibraltar	GIB								04	CEREALS,CEREAL PREPRTNS.	1	No Quantity							34218			0
S3	2009	2009	2009	2	0	2	Export	56	Belgium	BEL	300	Greece	GRC								04	CEREALS,CEREAL PREPRTNS.	1	No Quantity							20405973			0
S3	2009	2009	2009	2	0	2	Export	56	Belgium	BEL	316	Guam	GUM								04	CEREALS,CEREAL PREPRTNS.	1	No Quantity							260833			0
S3	2009	2009	2009	2	0	2	Export	56	Belgium	BEL	320	Guatemala	GTM								04	CEREALS,CEREAL PREPRTNS.	1	No Quantity							1570334			0
S3	2009	2009	2009	2	0	2	Export	56	Belgium	BEL	324	Guinea	GIN								04	CEREALS,CEREAL PREPRTNS.	1	No Quantity							2627442			0
S3	2009	2009	2009	2	0	2	Export	56	Belgium	BEL	328	Guyana	GUY								04	CEREALS,CEREAL PREPRTNS.	1	No Quantity							868135			0
S3	2009	2009	2009	2	0	2	Export	56	Belgium	BEL	332	Haiti	HTI								04	CEREALS,CEREAL PREPRTNS.	1	No Quantity							2228155			0
S3	2009	2009	2009	2	0	2	Export	56	Belgium	BEL	344	China, Hong Kong SAR	HKG								04	CEREALS,CEREAL PREPRTNS.	1	No Quantity							1757268			0
S3	2009	2009	2009	2	0	2	Export	56	Belgium	BEL	348	Hungary	HUN								04	CEREALS,CEREAL PREPRTNS.	1	No Quantity							6064107			0
S3	2009	2009	2009	2	0	2	Export	56	Belgium	BEL	352	Iceland	ISL								04	CEREALS,CEREAL PREPRTNS.	1	No Quantity							2865223			0
S3	2009	2009	2009	2	0	2	Export	56	Belgium	BEL	360	Indonesia	IDN								04	CEREALS,CEREAL PREPRTNS.	1	No Quantity							26238130			0
S3	2009	2009	2009	2	0	2	Export	56	Belgium	BEL	364	Iran	IRN								04	CEREALS,CEREAL PREPRTNS.	1	No Quantity							479190			0
S3	2009	2009	2009	2	0	2	Export	56	Belgium	BEL	368	Iraq	IRQ								04	CEREALS,CEREAL PREPRTNS.	1	No Quantity							648632			0
S3	2009	2009	2009	2	0	2	Export	56	Belgium	BEL	372	Ireland	IRL								04	CEREALS,CEREAL PREPRTNS.	1	No Quantity							22064328			0
S3	2009	2009	2009	2	0	2	Export	56	Belgium	BEL	376	Israel	ISR								04	CEREALS,CEREAL PREPRTNS.	1	No Quantity							4682555			0
S3	2009	2009	2009	2	0	2	Export	56	Belgium	BEL	381	Italy	ITA								04	CEREALS,CEREAL PREPRTNS.	1	No Quantity							95061781			0
S3	2009	2009	2009	2	0	2	Export	56	Belgium	BEL	384	Côte d'Ivoire	CIV								04	CEREALS,CEREAL PREPRTNS.	1	No Quantity							13234042			0
S3	2009	2009	2009	2	0	2	Export	56	Belgium	BEL	388	Jamaica	JAM								04	CEREALS,CEREAL PREPRTNS.	1	No Quantity							2148835			0
S3	2009	2009	2009	2	0	2	Export	56	Belgium	BEL	392	Japan	JPN								04	CEREALS,CEREAL PREPRTNS.	1	No Quantity							44499809			0
S3	2009	2009	2009	2	0	2	Export	56	Belgium	BEL	398	Kazakhstan	KAZ								04	CEREALS,CEREAL PREPRTNS.	1	No Quantity							559091			0
S3	2009	2009	2009	2	0	2	Export	56	Belgium	BEL	400	Jordan	JOR								04	CEREALS,CEREAL PREPRTNS.	1	No Quantity							1855744			0
S3	2009	2009	2009	2	0	2	Export	56	Belgium	BEL	404	Kenya	KEN								04	CEREALS,CEREAL PREPRTNS.	1	No Quantity							201428			0
S3	2009	2009	2009	2	0	2	Export	56	Belgium	BEL	410	Rep. of Korea	KOR								04	CEREALS,CEREAL PREPRTNS.	1	No Quantity							8444825			0
S3	2009	2009	2009	2	0	2	Export	56	Belgium	BEL	414	Kuwait	KWT								04	CEREALS,CEREAL PREPRTNS.	1	No Quantity							3109142			0
S3	2009	2009	2009	2	0	2	Export	56	Belgium	BEL	417	Kyrgyzstan	KGZ								04	CEREALS,CEREAL PREPRTNS.	1	No Quantity							11648			0
S3	2009	2009	2009	2	0	2	Export	56	Belgium	BEL	418	Lao People's Dem. Rep.	LAO								04	CEREALS,CEREAL PREPRTNS.	1	No Quantity							47421			0
S3	2009	2009	2009	2	0	2	Export	56	Belgium	BEL	422	Lebanon	LBN								04	CEREALS,CEREAL PREPRTNS.	1	No Quantity							8276686			0
S3	2009	2009	2009	2	0	2	Export	56	Belgium	BEL	426	Lesotho	LSO								04	CEREALS,CEREAL PREPRTNS.	1	No Quantity							1414005			0
S3	2009	2009	2009	2	0	2	Export	56	Belgium	BEL	428	Latvia	LVA								04	CEREALS,CEREAL PREPRTNS.	1	No Quantity							448313			0
S3	2009	2009	2009	2	0	2	Export	56	Belgium	BEL	430	Liberia	LBR								04	CEREALS,CEREAL PREPRTNS.	1	No Quantity							1941157			0
S3	2009	2009	2009	2	0	2	Export	56	Belgium	BEL	434	Libya	LBY								04	CEREALS,CEREAL PREPRTNS.	1	No Quantity							7866331			0
S3	2009	2009	2009	2	0	2	Export	56	Belgium	BEL	440	Lithuania	LTU								04	CEREALS,CEREAL PREPRTNS.	1	No Quantity							1449905			0
S3	2009	2009	2009	2	0	2	Export	56	Belgium	BEL	442	Luxembourg	LUX								04	CEREALS,CEREAL PREPRTNS.	1	No Quantity							82115292			0
S3	2009	2009	2009	2	0	2	Export	56	Belgium	BEL	446	China, Macao SAR	MAC								04	CEREALS,CEREAL PREPRTNS.	1	No Quantity							3828			0
S3	2009	2009	2009	2	0	2	Export	56	Belgium	BEL	450	Madagascar	MDG								04	CEREALS,CEREAL PREPRTNS.	1	No Quantity							10295370			0
S3	2009	2009	2009	2	0	2	Export	56	Belgium	BEL	458	Malaysia	MYS								04	CEREALS,CEREAL PREPRTNS.	1	No Quantity							8008122			0
S3	2009	2009	2009	2	0	2	Export	56	Belgium	BEL	462	Maldives	MDV								04	CEREALS,CEREAL PREPRTNS.	1	No Quantity							23125			0
S3	2009	2009	2009	2	0	2	Export	56	Belgium	BEL	466	Mali	MLI								04	CEREALS,CEREAL PREPRTNS.	1	No Quantity							454880			0
S3	2009	2009	2009	2	0	2	Export	56	Belgium	BEL	470	Malta	MLT								04	CEREALS,CEREAL PREPRTNS.	1	No Quantity							1247624			0
S3	2009	2009	2009	2	0	2	Export	56	Belgium	BEL	478	Mauritania	MRT								04	CEREALS,CEREAL PREPRTNS.	1	No Quantity							5010			0
S3	2009	2009	2009	2	0	2	Export	56	Belgium	BEL	480	Mauritius	MUS								04	CEREALS,CEREAL PREPRTNS.	1	No Quantity							1125760			0
S3	2009	2009	2009	2	0	2	Export	56	Belgium	BEL	484	Mexico	MEX								04	CEREALS,CEREAL PREPRTNS.	1	No Quantity							540325			0
S3	2009	2009	2009	2	0	2	Export	56	Belgium	BEL	490	Other Asia, nes									04	CEREALS,CEREAL PREPRTNS.	1	No Quantity							2177636			0
S3	2009	2009	2009	2	0	2	Export	56	Belgium	BEL	498	Rep. of Moldova	MDA								04	CEREALS,CEREAL PREPRTNS.	1	No Quantity							96211			0
S3	2009	2009	2009	2	0	2	Export	56	Belgium	BEL	499	Montenegro	MNE								04	CEREALS,CEREAL PREPRTNS.	1	No Quantity							613			0
S3	2009	2009	2009	2	0	2	Export	56	Belgium	BEL	504	Morocco	MAR								04	CEREALS,CEREAL PREPRTNS.	1	No Quantity							6626327			0
S3	2009	2009	2009	2	0	2	Export	56	Belgium	BEL	508	Mozambique	MOZ								04	CEREALS,CEREAL PREPRTNS.	1	No Quantity							3881941			0
S3	2009	2009	2009	2	0	2	Export	56	Belgium	BEL	512	Oman	OMN								04	CEREALS,CEREAL PREPRTNS.	1	No Quantity							1016450			0
S3	2009	2009	2009	2	0	2	Export	56	Belgium	BEL	516	Namibia	NAM								04	CEREALS,CEREAL PREPRTNS.	1	No Quantity							3020432			0
S3	2009	2009	2009	2	0	2	Export	56	Belgium	BEL	524	Nepal	NPL								04	CEREALS,CEREAL PREPRTNS.	1	No Quantity							8802			0
S3	2009	2009	2009	2	0	2	Export	56	Belgium	BEL	528	Netherlands	NLD								04	CEREALS,CEREAL PREPRTNS.	1	No Quantity							930903425			0
S3	2009	2009	2009	2	0	2	Export	56	Belgium	BEL	530	Neth. Antilles	ANT								04	CEREALS,CEREAL PREPRTNS.	1	No Quantity							990960			0
S3	2009	2009	2009	2	0	2	Export	56	Belgium	BEL	533	Aruba	ABW								04	CEREALS,CEREAL PREPRTNS.	1	No Quantity							865441			0
S3	2009	2009	2009	2	0	2	Export	56	Belgium	BEL	540	New Caledonia	NCL								04	CEREALS,CEREAL PREPRTNS.	1	No Quantity							590393			0
S3	2009	2009	2009	2	0	2	Export	56	Belgium	BEL	554	New Zealand	NZL								04	CEREALS,CEREAL PREPRTNS.	1	No Quantity							4574925			0
S3	2009	2009	2009	2	0	2	Export	56	Belgium	BEL	558	Nicaragua	NIC								04	CEREALS,CEREAL PREPRTNS.	1	No Quantity							668959			0
S3	2009	2009	2009	2	0	2	Export	56	Belgium	BEL	562	Niger	NER								04	CEREALS,CEREAL PREPRTNS.	1	No Quantity							993188			0
S3	2009	2009	2009	2	0	2	Export	56	Belgium	BEL	566	Nigeria	NGA								04	CEREALS,CEREAL PREPRTNS.	1	No Quantity							26236899			0
S3	2009	2009	2009	2	0	2	Export	56	Belgium	BEL	579	Norway	NOR								04	CEREALS,CEREAL PREPRTNS.	1	No Quantity							24876064			0
S3	2009	2009	2009	2	0	2	Export	56	Belgium	BEL	586	Pakistan	PAK								04	CEREALS,CEREAL PREPRTNS.	1	No Quantity							346183			0
S3	2009	2009	2009	2	0	2	Export	56	Belgium	BEL	591	Panama	PAN								04	CEREALS,CEREAL PREPRTNS.	1	No Quantity							7145939			0
S3	2009	2009	2009	2	0	2	Export	56	Belgium	BEL	598	Papua New Guinea	PNG								04	CEREALS,CEREAL PREPRTNS.	1	No Quantity							603692			0
S3	2009	2009	2009	2	0	2	Export	56	Belgium	BEL	604	Peru	PER								04	CEREALS,CEREAL PREPRTNS.	1	No Quantity							20966			0
S3	2009	2009	2009	2	0	2	Export	56	Belgium	BEL	608	Philippines	PHL								04	CEREALS,CEREAL PREPRTNS.	1	No Quantity							10105873			0
S3	2009	2009	2009	2	0	2	Export	56	Belgium	BEL	616	Poland	POL								04	CEREALS,CEREAL PREPRTNS.	1	No Quantity							14058955			0
S3	2009	2009	2009	2	0	2	Export	56	Belgium	BEL	620	Portugal	PRT								04	CEREALS,CEREAL PREPRTNS.	1	No Quantity							16240497			0
S3	2009	2009	2009	2	0	2	Export	56	Belgium	BEL	624	Guinea-Bissau	GNB								04	CEREALS,CEREAL PREPRTNS.	1	No Quantity							422996			0
S3	2009	2009	2009	2	0	2	Export	56	Belgium	BEL	634	Qatar	QAT								04	CEREALS,CEREAL PREPRTNS.	1	No Quantity							1220674			0
S3	2009	2009	2009	2	0	2	Export	56	Belgium	BEL	642	Romania	ROU								04	CEREALS,CEREAL PREPRTNS.	1	No Quantity							4014905			0
S3	2009	2009	2009	2	0	2	Export	56	Belgium	BEL	643	Russian Federation	RUS								04	CEREALS,CEREAL PREPRTNS.	1	No Quantity							16959748			0
S3	2009	2009	2009	2	0	2	Export	56	Belgium	BEL	646	Rwanda	RWA								04	CEREALS,CEREAL PREPRTNS.	1	No Quantity							4362181			0
S3	2009	2009	2009	2	0	2	Export	56	Belgium	BEL	662	Saint Lucia	LCA								04	CEREALS,CEREAL PREPRTNS.	1	No Quantity							797296			0
S3	2009	2009	2009	2	0	2	Export	56	Belgium	BEL	678	Sao Tome and Principe	STP								04	CEREALS,CEREAL PREPRTNS.	1	No Quantity							1030887			0
S3	2009	2009	2009	2	0	2	Export	56	Belgium	BEL	682	Saudi Arabia	SAU								04	CEREALS,CEREAL PREPRTNS.	1	No Quantity							22190194			0
S3	2009	2009	2009	2	0	2	Export	56	Belgium	BEL	686	Senegal	SEN								04	CEREALS,CEREAL PREPRTNS.	1	No Quantity							1065617			0
S3	2009	2009	2009	2	0	2	Export	56	Belgium	BEL	688	Serbia	SRB								04	CEREALS,CEREAL PREPRTNS.	1	No Quantity							493447			0
S3	2009	2009	2009	2	0	2	Export	56	Belgium	BEL	690	Seychelles	SYC								04	CEREALS,CEREAL PREPRTNS.	1	No Quantity							431582			0
S3	2009	2009	2009	2	0	2	Export	56	Belgium	BEL	694	Sierra Leone	SLE								04	CEREALS,CEREAL PREPRTNS.	1	No Quantity							1339732			0
S3	2009	2009	2009	2	0	2	Export	56	Belgium	BEL	699	India	IND								04	CEREALS,CEREAL PREPRTNS.	1	No Quantity							549300			0
S3	2009	2009	2009	2	0	2	Export	56	Belgium	BEL	702	Singapore	SGP								04	CEREALS,CEREAL PREPRTNS.	1	No Quantity							20950346			0
S3	2009	2009	2009	2	0	2	Export	56	Belgium	BEL	703	Slovakia	SVK								04	CEREALS,CEREAL PREPRTNS.	1	No Quantity							400333			0
S3	2009	2009	2009	2	0	2	Export	56	Belgium	BEL	704	Viet Nam	VNM								04	CEREALS,CEREAL PREPRTNS.	1	No Quantity							15674316			0
S3	2009	2009	2009	2	0	2	Export	56	Belgium	BEL	705	Slovenia	SVN								04	CEREALS,CEREAL PREPRTNS.	1	No Quantity							1975138			0
S3	2009	2009	2009	2	0	2	Export	56	Belgium	BEL	710	South Africa	ZAF								04	CEREALS,CEREAL PREPRTNS.	1	No Quantity							13712107			0
S3	2009	2009	2009	2	0	2	Export	56	Belgium	BEL	716	Zimbabwe	ZWE								04	CEREALS,CEREAL PREPRTNS.	1	No Quantity							856			0
S3	2009	2009	2009	2	0	2	Export	56	Belgium	BEL	724	Spain	ESP								04	CEREALS,CEREAL PREPRTNS.	1	No Quantity							78743105			0
S3	2009	2009	2009	2	0	2	Export	56	Belgium	BEL	736	Fmr Sudan	SDN								04	CEREALS,CEREAL PREPRTNS.	1	No Quantity							3705318			0
S3	2009	2009	2009	2	0	2	Export	56	Belgium	BEL	740	Suriname	SUR								04	CEREALS,CEREAL PREPRTNS.	1	No Quantity							1936629			0
S3	2009	2009	2009	2	0	2	Export	56	Belgium	BEL	748	Swaziland	SWZ								04	CEREALS,CEREAL PREPRTNS.	1	No Quantity							284757			0
S3	2009	2009	2009	2	0	2	Export	56	Belgium	BEL	752	Sweden	SWE								04	CEREALS,CEREAL PREPRTNS.	1	No Quantity							62283245			0
S3	2009	2009	2009	2	0	2	Export	56	Belgium	BEL	757	Switzerland	CHE								04	CEREALS,CEREAL PREPRTNS.	1	No Quantity							30590600			0
S3	2009	2009	2009	2	0	2	Export	56	Belgium	BEL	760	Syria	SYR								04	CEREALS,CEREAL PREPRTNS.	1	No Quantity							321479			0
S3	2009	2009	2009	2	0	2	Export	56	Belgium	BEL	764	Thailand	THA								04	CEREALS,CEREAL PREPRTNS.	1	No Quantity							1056658			0
S3	2009	2009	2009	2	0	2	Export	56	Belgium	BEL	768	Togo	TGO								04	CEREALS,CEREAL PREPRTNS.	1	No Quantity							4097869			0
S3	2009	2009	2009	2	0	2	Export	56	Belgium	BEL	780	Trinidad and Tobago	TTO								04	CEREALS,CEREAL PREPRTNS.	1	No Quantity							147185			0
S3	2009	2009	2009	2	0	2	Export	56	Belgium	BEL	784	United Arab Emirates	ARE								04	CEREALS,CEREAL PREPRTNS.	1	No Quantity							8408570			0
S3	2009	2009	2009	2	0	2	Export	56	Belgium	BEL	788	Tunisia	TUN								04	CEREALS,CEREAL PREPRTNS.	1	No Quantity							6918526			0
S3	2009	2009	2009	2	0	2	Export	56	Belgium	BEL	792	Turkey	TUR								04	CEREALS,CEREAL PREPRTNS.	1	No Quantity							4866667			0
S3	2009	2009	2009	2	0	2	Export	56	Belgium	BEL	795	Turkmenistan	TKM								04	CEREALS,CEREAL PREPRTNS.	1	No Quantity							9631			0
S3	2009	2009	2009	2	0	2	Export	56	Belgium	BEL	800	Uganda	UGA								04	CEREALS,CEREAL PREPRTNS.	1	No Quantity							6829886			0
S3	2009	2009	2009	2	0	2	Export	56	Belgium	BEL	804	Ukraine	UKR								04	CEREALS,CEREAL PREPRTNS.	1	No Quantity							1079698			0
S3	2009	2009	2009	2	0	2	Export	56	Belgium	BEL	807	North Macedonia	MKD								04	CEREALS,CEREAL PREPRTNS.	1	No Quantity							30177			0
S3	2009	2009	2009	2	0	2	Export	56	Belgium	BEL	818	Egypt	EGY								04	CEREALS,CEREAL PREPRTNS.	1	No Quantity							781914			0
S3	2009	2009	2009	2	0	2	Export	56	Belgium	BEL	826	United Kingdom	GBR								04	CEREALS,CEREAL PREPRTNS.	1	No Quantity							380129135			0
S3	2009	2009	2009	2	0	2	Export	56	Belgium	BEL	834	United Rep. of Tanzania	TZA								04	CEREALS,CEREAL PREPRTNS.	1	No Quantity							11863696			0
S3	2009	2009	2009	2	0	2	Export	56	Belgium	BEL	837	Bunkers									04	CEREALS,CEREAL PREPRTNS.	1	No Quantity							32232			0
S3	2009	2009	2009	2	0	2	Export	56	Belgium	BEL	842	USA	USA								04	CEREALS,CEREAL PREPRTNS.	1	No Quantity							37058116			0
S3	2009	2009	2009	2	0	2	Export	56	Belgium	BEL	854	Burkina Faso	BFA								04	CEREALS,CEREAL PREPRTNS.	1	No Quantity							3628095			0
S3	2009	2009	2009	2	0	2	Export	56	Belgium	BEL	858	Uruguay	URY								04	CEREALS,CEREAL PREPRTNS.	1	No Quantity							36970			0
S3	2009	2009	2009	2	0	2	Export	56	Belgium	BEL	862	Venezuela	VEN								04	CEREALS,CEREAL PREPRTNS.	1	No Quantity							40644999			0
S3	2009	2009	2009	2	0	2	Export	56	Belgium	BEL	882	Samoa	WSM								04	CEREALS,CEREAL PREPRTNS.	1	No Quantity							370965			0
S3	2009	2009	2009	2	0	2	Export	56	Belgium	BEL	887	Yemen	YEM								04	CEREALS,CEREAL PREPRTNS.	1	No Quantity							47188			0
S3	2009	2009	2009	2	0	2	Export	56	Belgium	BEL	894	Zambia	ZMB								04	CEREALS,CEREAL PREPRTNS.	1	No Quantity							5155814			0
S3	2009	2009	2009	2	0	2	Export	204	Benin	BEN	0	World	WLD								04	CEREALS,CEREAL PREPRTNS.	1	No Quantity							39173749			0
S3	2009	2009	2009	2	0	2	Export	204	Benin	BEN	180	Dem. Rep. of the Congo	COD								04	CEREALS,CEREAL PREPRTNS.	1	No Quantity							6524			0
S3	2009	2009	2009	2	0	2	Export	204	Benin	BEN	226	Equatorial Guinea	GNQ								04	CEREALS,CEREAL PREPRTNS.	1	No Quantity							468			0
S3	2009	2009	2009	2	0	2	Export	204	Benin	BEN	266	Gabon	GAB								04	CEREALS,CEREAL PREPRTNS.	1	No Quantity							2972			0
S3	2009	2009	2009	2	0	2	Export	204	Benin	BEN	288	Ghana	GHA								04	CEREALS,CEREAL PREPRTNS.	1	No Quantity							9821			0
S3	2009	2009	2009	2	0	2	Export	204	Benin	BEN	562	Niger	NER								04	CEREALS,CEREAL PREPRTNS.	1	No Quantity							683106			0
S3	2009	2009	2009	2	0	2	Export	204	Benin	BEN	566	Nigeria	NGA								04	CEREALS,CEREAL PREPRTNS.	1	No Quantity							37994764			0
S3	2009	2009	2009	2	0	2	Export	204	Benin	BEN	768	Togo	TGO								04	CEREALS,CEREAL PREPRTNS.	1	No Quantity							134502			0
S3	2009	2009	2009	2	0	2	Export	204	Benin	BEN	854	Burkina Faso	BFA								04	CEREALS,CEREAL PREPRTNS.	1	No Quantity							341592			0
S3	2009	2009	2009	2	0	2	Export	56	Belgium	BEL	0	World	WLD								05	VEGETABLES AND FRUIT	1	No Quantity							8736088808			0
S3	2009	2009	2009	2	0	2	Export	56	Belgium	BEL	4	Afghanistan	AFG								05	VEGETABLES AND FRUIT	1	No Quantity							14491			0
S3	2009	2009	2009	2	0	2	Export	56	Belgium	BEL	8	Albania	ALB								05	VEGETABLES AND FRUIT	1	No Quantity							579150			0
S3	2009	2009	2009	2	0	2	Export	56	Belgium	BEL	12	Algeria	DZA								05	VEGETABLES AND FRUIT	1	No Quantity							10805526			0
S3	2009	2009	2009	2	0	2	Export	56	Belgium	BEL	24	Angola	AGO								05	VEGETABLES AND FRUIT	1	No Quantity							939269			0
S3	2009	2009	2009	2	0	2	Export	56	Belgium	BEL	28	Antigua and Barbuda	ATG								05	VEGETABLES AND FRUIT	1	No Quantity							29153			0
S3	2009	2009	2009	2	0	2	Export	56	Belgium	BEL	31	Azerbaijan	AZE								05	VEGETABLES AND FRUIT	1	No Quantity							1951998			0
S3	2009	2009	2009	2	0	2	Export	56	Belgium	BEL	32	Argentina	ARG								05	VEGETABLES AND FRUIT	1	No Quantity							421023			0
S3	2009	2009	2009	2	0	2	Export	56	Belgium	BEL	36	Australia	AUS								05	VEGETABLES AND FRUIT	1	No Quantity							13817306			0
S3	2009	2009	2009	2	0	2	Export	56	Belgium	BEL	40	Austria	AUT								05	VEGETABLES AND FRUIT	1	No Quantity							136401889			0
S3	2009	2009	2009	2	0	2	Export	56	Belgium	BEL	44	Bahamas	BHS								05	VEGETABLES AND FRUIT	1	No Quantity							682563			0
S3	2009	2009	2009	2	0	2	Export	56	Belgium	BEL	48	Bahrain	BHR								05	VEGETABLES AND FRUIT	1	No Quantity							2052219			0
S3	2009	2009	2009	2	0	2	Export	56	Belgium	BEL	50	Bangladesh	BGD								05	VEGETABLES AND FRUIT	1	No Quantity							127252			0
S3	2009	2009	2009	2	0	2	Export	56	Belgium	BEL	51	Armenia	ARM								05	VEGETABLES AND FRUIT	1	No Quantity							20358			0
S3	2009	2009	2009	2	0	2	Export	56	Belgium	BEL	52	Barbados	BRB								05	VEGETABLES AND FRUIT	1	No Quantity							500009			0
S3	2009	2009	2009	2	0	2	Export	56	Belgium	BEL	68	Bolivia (Plurinational State of)	BOL								05	VEGETABLES AND FRUIT	1	No Quantity							37235			0
S3	2009	2009	2009	2	0	2	Export	56	Belgium	BEL	70	Bosnia Herzegovina	BIH								05	VEGETABLES AND FRUIT	1	No Quantity							1128566			0
S3	2009	2009	2009	2	0	2	Export	56	Belgium	BEL	76	Brazil	BRA								05	VEGETABLES AND FRUIT	1	No Quantity							35598921			0
S3	2009	2009	2009	2	0	2	Export	56	Belgium	BEL	84	Belize	BLZ								05	VEGETABLES AND FRUIT	1	No Quantity							65000			0
S3	2009	2009	2009	2	0	2	Export	56	Belgium	BEL	96	Brunei Darussalam	BRN								05	VEGETABLES AND FRUIT	1	No Quantity							301853			0
S3	2009	2009	2009	2	0	2	Export	56	Belgium	BEL	100	Bulgaria	BGR								05	VEGETABLES AND FRUIT	1	No Quantity							8090535			0
S3	2009	2009	2009	2	0	2	Export	56	Belgium	BEL	108	Burundi	BDI								05	VEGETABLES AND FRUIT	1	No Quantity							6042			0
S3	2009	2009	2009	2	0	2	Export	56	Belgium	BEL	112	Belarus	BLR								05	VEGETABLES AND FRUIT	1	No Quantity							724414			0
S3	2009	2009	2009	2	0	2	Export	56	Belgium	BEL	120	Cameroon	CMR								05	VEGETABLES AND FRUIT	1	No Quantity							231626			0
S3	2009	2009	2009	2	0	2	Export	56	Belgium	BEL	124	Canada	CAN								05	VEGETABLES AND FRUIT	1	No Quantity							12550901			0
S3	2009	2009	2009	2	0	2	Export	56	Belgium	BEL	132	Cabo Verde	CPV								05	VEGETABLES AND FRUIT	1	No Quantity							734781			0
S3	2009	2009	2009	2	0	2	Export	56	Belgium	BEL	140	Central African Rep.	CAF								05	VEGETABLES AND FRUIT	1	No Quantity							3365			0
S3	2009	2009	2009	2	0	2	Export	56	Belgium	BEL	144	Sri Lanka	LKA								05	VEGETABLES AND FRUIT	1	No Quantity							278359			0
S3	2009	2009	2009	2	0	2	Export	56	Belgium	BEL	148	Chad	TCD								05	VEGETABLES AND FRUIT	1	No Quantity							59827			0
S3	2009	2009	2009	2	0	2	Export	56	Belgium	BEL	152	Chile	CHL								05	VEGETABLES AND FRUIT	1	No Quantity							12108543			0
S3	2009	2009	2009	2	0	2	Export	56	Belgium	BEL	156	China	CHN								05	VEGETABLES AND FRUIT	1	No Quantity							3951562			0
S3	2009	2009	2009	2	0	2	Export	56	Belgium	BEL	170	Colombia	COL								05	VEGETABLES AND FRUIT	1	No Quantity							310042			0
S3	2009	2009	2009	2	0	2	Export	56	Belgium	BEL	174	Comoros	COM								05	VEGETABLES AND FRUIT	1	No Quantity							30201			0
S3	2009	2009	2009	2	0	2	Export	56	Belgium	BEL	175	Mayotte	MYT								05	VEGETABLES AND FRUIT	1	No Quantity							257276			0
S3	2009	2009	2009	2	0	2	Export	56	Belgium	BEL	178	Congo	COG								05	VEGETABLES AND FRUIT	1	No Quantity							345333			0
S3	2009	2009	2009	2	0	2	Export	56	Belgium	BEL	180	Dem. Rep. of the Congo	COD								05	VEGETABLES AND FRUIT	1	No Quantity							4460693			0
S3	2009	2009	2009	2	0	2	Export	56	Belgium	BEL	188	Costa Rica	CRI								05	VEGETABLES AND FRUIT	1	No Quantity							99511			0
S3	2009	2009	2009	2	0	2	Export	56	Belgium	BEL	191	Croatia	HRV								05	VEGETABLES AND FRUIT	1	No Quantity							6515713			0
S3	2009	2009	2009	2	0	2	Export	56	Belgium	BEL	192	Cuba	CUB								05	VEGETABLES AND FRUIT	1	No Quantity							1472347			0
S3	2009	2009	2009	2	0	2	Export	56	Belgium	BEL	196	Cyprus	CYP								05	VEGETABLES AND FRUIT	1	No Quantity							9346771			0
S3	2009	2009	2009	2	0	2	Export	56	Belgium	BEL	203	Czechia	CZE								05	VEGETABLES AND FRUIT	1	No Quantity							118751475			0
S3	2009	2009	2009	2	0	2	Export	56	Belgium	BEL	204	Benin	BEN								05	VEGETABLES AND FRUIT	1	No Quantity							238175			0
S3	2009	2009	2009	2	0	2	Export	56	Belgium	BEL	208	Denmark	DNK								05	VEGETABLES AND FRUIT	1	No Quantity							92688199			0
S3	2009	2009	2009	2	0	2	Export	56	Belgium	BEL	212	Dominica	DMA								05	VEGETABLES AND FRUIT	1	No Quantity							86694			0
S3	2009	2009	2009	2	0	2	Export	56	Belgium	BEL	214	Dominican Rep.	DOM								05	VEGETABLES AND FRUIT	1	No Quantity							3065487			0
S3	2009	2009	2009	2	0	2	Export	56	Belgium	BEL	218	Ecuador	ECU								05	VEGETABLES AND FRUIT	1	No Quantity							752472			0
S3	2009	2009	2009	2	0	2	Export	56	Belgium	BEL	226	Equatorial Guinea	GNQ								05	VEGETABLES AND FRUIT	1	No Quantity							658133			0
S3	2009	2009	2009	2	0	2	Export	56	Belgium	BEL	231	Ethiopia	ETH								05	VEGETABLES AND FRUIT	1	No Quantity							151982			0
S3	2009	2009	2009	2	0	2	Export	56	Belgium	BEL	233	Estonia	EST								05	VEGETABLES AND FRUIT	1	No Quantity							2973855			0
S3	2009	2009	2009	2	0	2	Export	56	Belgium	BEL	234	Faeroe Isds	FRO								05	VEGETABLES AND FRUIT	1	No Quantity							132658			0
S3	2009	2009	2009	2	0	2	Export	56	Belgium	BEL	242	Fiji	FJI								05	VEGETABLES AND FRUIT	1	No Quantity							471644			0
S3	2009	2009	2009	2	0	2	Export	56	Belgium	BEL	246	Finland	FIN								05	VEGETABLES AND FRUIT	1	No Quantity							65444726			0
S3	2009	2009	2009	2	0	2	Export	56	Belgium	BEL	251	France	FRA								05	VEGETABLES AND FRUIT	1	No Quantity							2079568457			0
S3	2009	2009	2009	2	0	2	Export	56	Belgium	BEL	258	French Polynesia	PYF								05	VEGETABLES AND FRUIT	1	No Quantity							489616			0
S3	2009	2009	2009	2	0	2	Export	56	Belgium	BEL	260	Fr. South Antarctic Terr.	ATF								05	VEGETABLES AND FRUIT	1	No Quantity							17422			0
S3	2009	2009	2009	2	0	2	Export	56	Belgium	BEL	262	Djibouti	DJI								05	VEGETABLES AND FRUIT	1	No Quantity							138634			0
S3	2009	2009	2009	2	0	2	Export	56	Belgium	BEL	266	Gabon	GAB								05	VEGETABLES AND FRUIT	1	No Quantity							1093693			0
S3	2009	2009	2009	2	0	2	Export	56	Belgium	BEL	268	Georgia	GEO								05	VEGETABLES AND FRUIT	1	No Quantity							247042			0
S3	2009	2009	2009	2	0	2	Export	56	Belgium	BEL	270	Gambia	GMB								05	VEGETABLES AND FRUIT	1	No Quantity							153800			0
S3	2009	2009	2009	2	0	2	Export	56	Belgium	BEL	276	Germany	DEU								05	VEGETABLES AND FRUIT	1	No Quantity							2032292700			0
S3	2009	2009	2009	2	0	2	Export	56	Belgium	BEL	288	Ghana	GHA								05	VEGETABLES AND FRUIT	1	No Quantity							608460			0
S3	2009	2009	2009	2	0	2	Export	56	Belgium	BEL	300	Greece	GRC								05	VEGETABLES AND FRUIT	1	No Quantity							59047400			0
S3	2009	2009	2009	2	0	2	Export	56	Belgium	BEL	308	Grenada	GRD								05	VEGETABLES AND FRUIT	1	No Quantity							47749			0
S3	2009	2009	2009	2	0	2	Export	56	Belgium	BEL	316	Guam	GUM								05	VEGETABLES AND FRUIT	1	No Quantity							646			0
S3	2009	2009	2009	2	0	2	Export	56	Belgium	BEL	320	Guatemala	GTM								05	VEGETABLES AND FRUIT	1	No Quantity							145971			0
S3	2009	2009	2009	2	0	2	Export	56	Belgium	BEL	324	Guinea	GIN								05	VEGETABLES AND FRUIT	1	No Quantity							247367			0
S3	2009	2009	2009	2	0	2	Export	56	Belgium	BEL	328	Guyana	GUY								05	VEGETABLES AND FRUIT	1	No Quantity							50331			0
S3	2009	2009	2009	2	0	2	Export	56	Belgium	BEL	332	Haiti	HTI								05	VEGETABLES AND FRUIT	1	No Quantity							49768			0
S3	2009	2009	2009	2	0	2	Export	56	Belgium	BEL	340	Honduras	HND								05	VEGETABLES AND FRUIT	1	No Quantity							416613			0
S3	2009	2009	2009	2	0	2	Export	56	Belgium	BEL	344	China, Hong Kong SAR	HKG								05	VEGETABLES AND FRUIT	1	No Quantity							2953757			0
S3	2009	2009	2009	2	0	2	Export	56	Belgium	BEL	348	Hungary	HUN								05	VEGETABLES AND FRUIT	1	No Quantity							57011698			0
S3	2009	2009	2009	2	0	2	Export	56	Belgium	BEL	352	Iceland	ISL								05	VEGETABLES AND FRUIT	1	No Quantity							4117659			0
S3	2009	2009	2009	2	0	2	Export	56	Belgium	BEL	360	Indonesia	IDN								05	VEGETABLES AND FRUIT	1	No Quantity							611054			0
S3	2009	2009	2009	2	0	2	Export	56	Belgium	BEL	364	Iran	IRN								05	VEGETABLES AND FRUIT	1	No Quantity							99888			0
S3	2009	2009	2009	2	0	2	Export	56	Belgium	BEL	368	Iraq	IRQ								05	VEGETABLES AND FRUIT	1	No Quantity							130717			0
S3	2009	2009	2009	2	0	2	Export	56	Belgium	BEL	372	Ireland	IRL								05	VEGETABLES AND FRUIT	1	No Quantity							65510129			0
S3	2009	2009	2009	2	0	2	Export	56	Belgium	BEL	376	Israel	ISR								05	VEGETABLES AND FRUIT	1	No Quantity							6383515			0
S3	2009	2009	2009	2	0	2	Export	56	Belgium	BEL	381	Italy	ITA								05	VEGETABLES AND FRUIT	1	No Quantity							272322407			0
S3	2009	2009	2009	2	0	2	Export	56	Belgium	BEL	384	Côte d'Ivoire	CIV								05	VEGETABLES AND FRUIT	1	No Quantity							2477478			0
S3	2009	2009	2009	2	0	2	Export	56	Belgium	BEL	388	Jamaica	JAM								05	VEGETABLES AND FRUIT	1	No Quantity							809031			0
S3	2009	2009	2009	2	0	2	Export	56	Belgium	BEL	392	Japan	JPN								05	VEGETABLES AND FRUIT	1	No Quantity							17382827			0
S3	2009	2009	2009	2	0	2	Export	56	Belgium	BEL	398	Kazakhstan	KAZ								05	VEGETABLES AND FRUIT	1	No Quantity							297783			0
S3	2009	2009	2009	2	0	2	Export	56	Belgium	BEL	400	Jordan	JOR								05	VEGETABLES AND FRUIT	1	No Quantity							1112913			0
S3	2009	2009	2009	2	0	2	Export	56	Belgium	BEL	404	Kenya	KEN								05	VEGETABLES AND FRUIT	1	No Quantity							26561			0
S3	2009	2009	2009	2	0	2	Export	56	Belgium	BEL	410	Rep. of Korea	KOR								05	VEGETABLES AND FRUIT	1	No Quantity							2533440			0
S3	2009	2009	2009	2	0	2	Export	56	Belgium	BEL	414	Kuwait	KWT								05	VEGETABLES AND FRUIT	1	No Quantity							4698521			0
S3	2009	2009	2009	2	0	2	Export	56	Belgium	BEL	417	Kyrgyzstan	KGZ								05	VEGETABLES AND FRUIT	1	No Quantity							3906			0
S3	2009	2009	2009	2	0	2	Export	56	Belgium	BEL	422	Lebanon	LBN								05	VEGETABLES AND FRUIT	1	No Quantity							5934266			0
S3	2009	2009	2009	2	0	2	Export	56	Belgium	BEL	428	Latvia	LVA								05	VEGETABLES AND FRUIT	1	No Quantity							3001932			0
S3	2009	2009	2009	2	0	2	Export	56	Belgium	BEL	430	Liberia	LBR								05	VEGETABLES AND FRUIT	1	No Quantity							72583			0
S3	2009	2009	2009	2	0	2	Export	56	Belgium	BEL	434	Libya	LBY								05	VEGETABLES AND FRUIT	1	No Quantity							972808			0
S3	2009	2009	2009	2	0	2	Export	56	Belgium	BEL	440	Lithuania	LTU								05	VEGETABLES AND FRUIT	1	No Quantity							11924187			0
S3	2009	2009	2009	2	0	2	Export	56	Belgium	BEL	442	Luxembourg	LUX								05	VEGETABLES AND FRUIT	1	No Quantity							131610042			0
S3	2009	2009	2009	2	0	2	Export	56	Belgium	BEL	450	Madagascar	MDG								05	VEGETABLES AND FRUIT	1	No Quantity							61617			0
S3	2009	2009	2009	2	0	2	Export	56	Belgium	BEL	458	Malaysia	MYS								05	VEGETABLES AND FRUIT	1	No Quantity							10776636			0
S3	2009	2009	2009	2	0	2	Export	56	Belgium	BEL	462	Maldives	MDV								05	VEGETABLES AND FRUIT	1	No Quantity							226992			0
S3	2009	2009	2009	2	0	2	Export	56	Belgium	BEL	466	Mali	MLI								05	VEGETABLES AND FRUIT	1	No Quantity							20717			0
S3	2009	2009	2009	2	0	2	Export	56	Belgium	BEL	470	Malta	MLT								05	VEGETABLES AND FRUIT	1	No Quantity							5597281			0
S3	2009	2009	2009	2	0	2	Export	56	Belgium	BEL	478	Mauritania	MRT								05	VEGETABLES AND FRUIT	1	No Quantity							738048			0
S3	2009	2009	2009	2	0	2	Export	56	Belgium	BEL	480	Mauritius	MUS								05	VEGETABLES AND FRUIT	1	No Quantity							510287			0
S3	2009	2009	2009	2	0	2	Export	56	Belgium	BEL	484	Mexico	MEX								05	VEGETABLES AND FRUIT	1	No Quantity							2558868			0
S3	2009	2009	2009	2	0	2	Export	56	Belgium	BEL	490	Other Asia, nes									05	VEGETABLES AND FRUIT	1	No Quantity							3530164			0
S3	2009	2009	2009	2	0	2	Export	56	Belgium	BEL	496	Mongolia	MNG								05	VEGETABLES AND FRUIT	1	No Quantity							2864			0
S3	2009	2009	2009	2	0	2	Export	56	Belgium	BEL	498	Rep. of Moldova	MDA								05	VEGETABLES AND FRUIT	1	No Quantity							68867			0
S3	2009	2009	2009	2	0	2	Export	56	Belgium	BEL	499	Montenegro	MNE								05	VEGETABLES AND FRUIT	1	No Quantity							51300			0
S3	2009	2009	2009	2	0	2	Export	56	Belgium	BEL	504	Morocco	MAR								05	VEGETABLES AND FRUIT	1	No Quantity							1467562			0
S3	2009	2009	2009	2	0	2	Export	56	Belgium	BEL	508	Mozambique	MOZ								05	VEGETABLES AND FRUIT	1	No Quantity							14866			0
S3	2009	2009	2009	2	0	2	Export	56	Belgium	BEL	512	Oman	OMN								05	VEGETABLES AND FRUIT	1	No Quantity							3720478			0
S3	2009	2009	2009	2	0	2	Export	56	Belgium	BEL	516	Namibia	NAM								05	VEGETABLES AND FRUIT	1	No Quantity							31880			0
S3	2009	2009	2009	2	0	2	Export	56	Belgium	BEL	528	Netherlands	NLD								05	VEGETABLES AND FRUIT	1	No Quantity							1398968355			0
S3	2009	2009	2009	2	0	2	Export	56	Belgium	BEL	530	Neth. Antilles	ANT								05	VEGETABLES AND FRUIT	1	No Quantity							426145			0
S3	2009	2009	2009	2	0	2	Export	56	Belgium	BEL	533	Aruba	ABW								05	VEGETABLES AND FRUIT	1	No Quantity							103283			0
S3	2009	2009	2009	2	0	2	Export	56	Belgium	BEL	540	New Caledonia	NCL								05	VEGETABLES AND FRUIT	1	No Quantity							2001303			0
S3	2009	2009	2009	2	0	2	Export	56	Belgium	BEL	554	New Zealand	NZL								05	VEGETABLES AND FRUIT	1	No Quantity							3594224			0
S3	2009	2009	2009	2	0	2	Export	56	Belgium	BEL	562	Niger	NER								05	VEGETABLES AND FRUIT	1	No Quantity							48999			0
S3	2009	2009	2009	2	0	2	Export	56	Belgium	BEL	566	Nigeria	NGA								05	VEGETABLES AND FRUIT	1	No Quantity							441182			0
S3	2009	2009	2009	2	0	2	Export	56	Belgium	BEL	579	Norway	NOR								05	VEGETABLES AND FRUIT	1	No Quantity							38797923			0
S3	2009	2009	2009	2	0	2	Export	56	Belgium	BEL	583	FS Micronesia	FSM								05	VEGETABLES AND FRUIT	1	No Quantity							28373			0
S3	2009	2009	2009	2	0	2	Export	56	Belgium	BEL	586	Pakistan	PAK								05	VEGETABLES AND FRUIT	1	No Quantity							441741			0
S3	2009	2009	2009	2	0	2	Export	56	Belgium	BEL	591	Panama	PAN								05	VEGETABLES AND FRUIT	1	No Quantity							337100			0
S3	2009	2009	2009	2	0	2	Export	56	Belgium	BEL	600	Paraguay	PRY								05	VEGETABLES AND FRUIT	1	No Quantity							14049			0
S3	2009	2009	2009	2	0	2	Export	56	Belgium	BEL	604	Peru	PER								05	VEGETABLES AND FRUIT	1	No Quantity							611639			0
S3	2009	2009	2009	2	0	2	Export	56	Belgium	BEL	608	Philippines	PHL								05	VEGETABLES AND FRUIT	1	No Quantity							6588110			0
S3	2009	2009	2009	2	0	2	Export	56	Belgium	BEL	616	Poland	POL								05	VEGETABLES AND FRUIT	1	No Quantity							188808536			0
S3	2009	2009	2009	2	0	2	Export	56	Belgium	BEL	620	Portugal	PRT								05	VEGETABLES AND FRUIT	1	No Quantity							52575648			0
S3	2009	2009	2009	2	0	2	Export	56	Belgium	BEL	624	Guinea-Bissau	GNB								05	VEGETABLES AND FRUIT	1	No Quantity							4464			0
S3	2009	2009	2009	2	0	2	Export	56	Belgium	BEL	626	Timor-Leste	TLS								05	VEGETABLES AND FRUIT	1	No Quantity							1817			0
S3	2009	2009	2009	2	0	2	Export	56	Belgium	BEL	634	Qatar	QAT								05	VEGETABLES AND FRUIT	1	No Quantity							2924001			0
S3	2009	2009	2009	2	0	2	Export	56	Belgium	BEL	642	Romania	ROU								05	VEGETABLES AND FRUIT	1	No Quantity							23155158			0
S3	2009	2009	2009	2	0	2	Export	56	Belgium	BEL	643	Russian Federation	RUS								05	VEGETABLES AND FRUIT	1	No Quantity							209997343			0
S3	2009	2009	2009	2	0	2	Export	56	Belgium	BEL	646	Rwanda	RWA								05	VEGETABLES AND FRUIT	1	No Quantity							51492			0
S3	2009	2009	2009	2	0	2	Export	56	Belgium	BEL	659	Saint Kitts and Nevis	KNA								05	VEGETABLES AND FRUIT	1	No Quantity							42330			0
S3	2009	2009	2009	2	0	2	Export	56	Belgium	BEL	662	Saint Lucia	LCA								05	VEGETABLES AND FRUIT	1	No Quantity							64891			0
S3	2009	2009	2009	2	0	2	Export	56	Belgium	BEL	674	San Marino	SMR								05	VEGETABLES AND FRUIT	1	No Quantity							14437			0
S3	2009	2009	2009	2	0	2	Export	56	Belgium	BEL	682	Saudi Arabia	SAU								05	VEGETABLES AND FRUIT	1	No Quantity							20274452			0
S3	2009	2009	2009	2	0	2	Export	56	Belgium	BEL	686	Senegal	SEN								05	VEGETABLES AND FRUIT	1	No Quantity							2298726			0
S3	2009	2009	2009	2	0	2	Export	56	Belgium	BEL	688	Serbia	SRB								05	VEGETABLES AND FRUIT	1	No Quantity							1433715			0
S3	2009	2009	2009	2	0	2	Export	56	Belgium	BEL	690	Seychelles	SYC								05	VEGETABLES AND FRUIT	1	No Quantity							717917			0
S3	2009	2009	2009	2	0	2	Export	56	Belgium	BEL	694	Sierra Leone	SLE								05	VEGETABLES AND FRUIT	1	No Quantity							53286			0
S3	2009	2009	2009	2	0	2	Export	56	Belgium	BEL	699	India	IND								05	VEGETABLES AND FRUIT	1	No Quantity							582903			0
S3	2009	2009	2009	2	0	2	Export	56	Belgium	BEL	702	Singapore	SGP								05	VEGETABLES AND FRUIT	1	No Quantity							2194056			0
S3	2009	2009	2009	2	0	2	Export	56	Belgium	BEL	703	Slovakia	SVK								05	VEGETABLES AND FRUIT	1	No Quantity							19826302			0
S3	2009	2009	2009	2	0	2	Export	56	Belgium	BEL	704	Viet Nam	VNM								05	VEGETABLES AND FRUIT	1	No Quantity							363943			0
S3	2009	2009	2009	2	0	2	Export	56	Belgium	BEL	705	Slovenia	SVN								05	VEGETABLES AND FRUIT	1	No Quantity							8746022			0
S3	2009	2009	2009	2	0	2	Export	56	Belgium	BEL	710	South Africa	ZAF								05	VEGETABLES AND FRUIT	1	No Quantity							7017014			0
S3	2009	2009	2009	2	0	2	Export	56	Belgium	BEL	716	Zimbabwe	ZWE								05	VEGETABLES AND FRUIT	1	No Quantity							775			0
S3	2009	2009	2009	2	0	2	Export	56	Belgium	BEL	724	Spain	ESP								05	VEGETABLES AND FRUIT	1	No Quantity							281267230			0
S3	2009	2009	2009	2	0	2	Export	56	Belgium	BEL	736	Fmr Sudan	SDN								05	VEGETABLES AND FRUIT	1	No Quantity							23372			0
S3	2009	2009	2009	2	0	2	Export	56	Belgium	BEL	740	Suriname	SUR								05	VEGETABLES AND FRUIT	1	No Quantity							1142287			0
S3	2009	2009	2009	2	0	2	Export	56	Belgium	BEL	752	Sweden	SWE								05	VEGETABLES AND FRUIT	1	No Quantity							166056046			0
S3	2009	2009	2009	2	0	2	Export	56	Belgium	BEL	757	Switzerland	CHE								05	VEGETABLES AND FRUIT	1	No Quantity							38118472			0
S3	2009	2009	2009	2	0	2	Export	56	Belgium	BEL	760	Syria	SYR								05	VEGETABLES AND FRUIT	1	No Quantity							1994767			0
S3	2009	2009	2009	2	0	2	Export	56	Belgium	BEL	764	Thailand	THA								05	VEGETABLES AND FRUIT	1	No Quantity							3492640			0
S3	2009	2009	2009	2	0	2	Export	56	Belgium	BEL	768	Togo	TGO								05	VEGETABLES AND FRUIT	1	No Quantity							269661			0
S3	2009	2009	2009	2	0	2	Export	56	Belgium	BEL	780	Trinidad and Tobago	TTO								05	VEGETABLES AND FRUIT	1	No Quantity							1568664			0
S3	2009	2009	2009	2	0	2	Export	56	Belgium	BEL	784	United Arab Emirates	ARE								05	VEGETABLES AND FRUIT	1	No Quantity							12197945			0
S3	2009	2009	2009	2	0	2	Export	56	Belgium	BEL	788	Tunisia	TUN								05	VEGETABLES AND FRUIT	1	No Quantity							1987828			0
S3	2009	2009	2009	2	0	2	Export	56	Belgium	BEL	792	Turkey	TUR								05	VEGETABLES AND FRUIT	1	No Quantity							2113214			0
S3	2009	2009	2009	2	0	2	Export	56	Belgium	BEL	800	Uganda	UGA								05	VEGETABLES AND FRUIT	1	No Quantity							40329			0
S3	2009	2009	2009	2	0	2	Export	56	Belgium	BEL	804	Ukraine	UKR								05	VEGETABLES AND FRUIT	1	No Quantity							987049			0
S3	2009	2009	2009	2	0	2	Export	56	Belgium	BEL	807	North Macedonia	MKD								05	VEGETABLES AND FRUIT	1	No Quantity							12039			0
S3	2009	2009	2009	2	0	2	Export	56	Belgium	BEL	818	Egypt	EGY								05	VEGETABLES AND FRUIT	1	No Quantity							3424320			0
S3	2009	2009	2009	2	0	2	Export	56	Belgium	BEL	826	United Kingdom	GBR								05	VEGETABLES AND FRUIT	1	No Quantity							847649777			0
S3	2009	2009	2009	2	0	2	Export	56	Belgium	BEL	834	United Rep. of Tanzania	TZA								05	VEGETABLES AND FRUIT	1	No Quantity							415			0
S3	2009	2009	2009	2	0	2	Export	56	Belgium	BEL	837	Bunkers									05	VEGETABLES AND FRUIT	1	No Quantity							74248			0
S3	2009	2009	2009	2	0	2	Export	56	Belgium	BEL	842	USA	USA								05	VEGETABLES AND FRUIT	1	No Quantity							26204104			0
S3	2009	2009	2009	2	0	2	Export	56	Belgium	BEL	854	Burkina Faso	BFA								05	VEGETABLES AND FRUIT	1	No Quantity							26819			0
S3	2009	2009	2009	2	0	2	Export	56	Belgium	BEL	858	Uruguay	URY								05	VEGETABLES AND FRUIT	1	No Quantity							2079627			0
S3	2009	2009	2009	2	0	2	Export	56	Belgium	BEL	862	Venezuela	VEN								05	VEGETABLES AND FRUIT	1	No Quantity							3221939			0
S3	2009	2009	2009	2	0	2	Export	56	Belgium	BEL	887	Yemen	YEM								05	VEGETABLES AND FRUIT	1	No Quantity							110234			0
S3	2009	2009	2009	2	0	2	Export	56	Belgium	BEL	894	Zambia	ZMB								05	VEGETABLES AND FRUIT	1	No Quantity							13807			0
S3	2009	2009	2009	2	0	2	Export	204	Benin	BEN	0	World	WLD								05	VEGETABLES AND FRUIT	1	No Quantity							33968063			0
S3	2009	2009	2009	2	0	2	Export	204	Benin	BEN	56	Belgium	BEL								05	VEGETABLES AND FRUIT	1	No Quantity							16708			0
S3	2009	2009	2009	2	0	2	Export	204	Benin	BEN	156	China	CHN								05	VEGETABLES AND FRUIT	1	No Quantity							172204			0
S3	2009	2009	2009	2	0	2	Export	204	Benin	BEN	178	Congo	COG								05	VEGETABLES AND FRUIT	1	No Quantity							4343			0
S3	2009	2009	2009	2	0	2	Export	204	Benin	BEN	180	Dem. Rep. of the Congo	COD								05	VEGETABLES AND FRUIT	1	No Quantity							1590			0
S3	2009	2009	2009	2	0	2	Export	204	Benin	BEN	208	Denmark	DNK								05	VEGETABLES AND FRUIT	1	No Quantity							3798698			0
S3	2009	2009	2009	2	0	2	Export	204	Benin	BEN	226	Equatorial Guinea	GNQ								05	VEGETABLES AND FRUIT	1	No Quantity							1345			0
S3	2009	2009	2009	2	0	2	Export	204	Benin	BEN	251	France	FRA								05	VEGETABLES AND FRUIT	1	No Quantity							42543			0
S3	2009	2009	2009	2	0	2	Export	204	Benin	BEN	266	Gabon	GAB								05	VEGETABLES AND FRUIT	1	No Quantity							82014			0
S3	2009	2009	2009	2	0	2	Export	204	Benin	BEN	381	Italy	ITA								05	VEGETABLES AND FRUIT	1	No Quantity							2669			0
S3	2009	2009	2009	2	0	2	Export	204	Benin	BEN	422	Lebanon	LBN								05	VEGETABLES AND FRUIT	1	No Quantity							116725			0
S3	2009	2009	2009	2	0	2	Export	204	Benin	BEN	434	Libya	LBY								05	VEGETABLES AND FRUIT	1	No Quantity							11191			0
S3	2009	2009	2009	2	0	2	Export	204	Benin	BEN	466	Mali	MLI								05	VEGETABLES AND FRUIT	1	No Quantity							1708			0
S3	2009	2009	2009	2	0	2	Export	204	Benin	BEN	504	Morocco	MAR								05	VEGETABLES AND FRUIT	1	No Quantity							1708			0
S3	2009	2009	2009	2	0	2	Export	204	Benin	BEN	528	Netherlands	NLD								05	VEGETABLES AND FRUIT	1	No Quantity							363072			0
S3	2009	2009	2009	2	0	2	Export	204	Benin	BEN	562	Niger	NER								05	VEGETABLES AND FRUIT	1	No Quantity							62180			0
S3	2009	2009	2009	2	0	2	Export	204	Benin	BEN	566	Nigeria	NGA								05	VEGETABLES AND FRUIT	1	No Quantity							374149			0
S3	2009	2009	2009	2	0	2	Export	204	Benin	BEN	686	Senegal	SEN								05	VEGETABLES AND FRUIT	1	No Quantity							7531			0
S3	2009	2009	2009	2	0	2	Export	204	Benin	BEN	699	India	IND								05	VEGETABLES AND FRUIT	1	No Quantity							27914278			0
S3	2009	2009	2009	2	0	2	Export	204	Benin	BEN	702	Singapore	SGP								05	VEGETABLES AND FRUIT	1	No Quantity							702286			0
S3	2009	2009	2009	2	0	2	Export	204	Benin	BEN	704	Viet Nam	VNM								05	VEGETABLES AND FRUIT	1	No Quantity							125151			0
S3	2009	2009	2009	2	0	2	Export	204	Benin	BEN	710	South Africa	ZAF								05	VEGETABLES AND FRUIT	1	No Quantity							56758			0
S3	2009	2009	2009	2	0	2	Export	204	Benin	BEN	757	Switzerland	CHE								05	VEGETABLES AND FRUIT	1	No Quantity							820			0
S3	2009	2009	2009	2	0	2	Export	204	Benin	BEN	764	Thailand	THA								05	VEGETABLES AND FRUIT	1	No Quantity							27541			0
S3	2009	2009	2009	2	0	2	Export	204	Benin	BEN	768	Togo	TGO								05	VEGETABLES AND FRUIT	1	No Quantity							107			0
S3	2009	2009	2009	2	0	2	Export	204	Benin	BEN	826	United Kingdom	GBR								05	VEGETABLES AND FRUIT	1	No Quantity							4430			0
S3	2009	2009	2009	2	0	2	Export	204	Benin	BEN	842	USA	USA								05	VEGETABLES AND FRUIT	1	No Quantity							74607			0
S3	2009	2009	2009	2	0	2	Export	204	Benin	BEN	854	Burkina Faso	BFA								05	VEGETABLES AND FRUIT	1	No Quantity							1708			0
S3	2009	2009	2009	2	0	2	Export	56	Belgium	BEL	0	World	WLD								06	SUGAR,SUGR.PREPTNS,HONEY	1	No Quantity							1177696571			0
S3	2009	2009	2009	2	0	2	Export	56	Belgium	BEL	8	Albania	ALB								06	SUGAR,SUGR.PREPTNS,HONEY	1	No Quantity							6973			0
S3	2009	2009	2009	2	0	2	Export	56	Belgium	BEL	12	Algeria	DZA								06	SUGAR,SUGR.PREPTNS,HONEY	1	No Quantity							40407055			0
S3	2009	2009	2009	2	0	2	Export	56	Belgium	BEL	20	Andorra	AND								06	SUGAR,SUGR.PREPTNS,HONEY	1	No Quantity							10951			0
S3	2009	2009	2009	2	0	2	Export	56	Belgium	BEL	24	Angola	AGO								06	SUGAR,SUGR.PREPTNS,HONEY	1	No Quantity							39886			0
S3	2009	2009	2009	2	0	2	Export	56	Belgium	BEL	28	Antigua and Barbuda	ATG								06	SUGAR,SUGR.PREPTNS,HONEY	1	No Quantity							21			0
S3	2009	2009	2009	2	0	2	Export	56	Belgium	BEL	31	Azerbaijan	AZE								06	SUGAR,SUGR.PREPTNS,HONEY	1	No Quantity							57641			0
S3	2009	2009	2009	2	0	2	Export	56	Belgium	BEL	32	Argentina	ARG								06	SUGAR,SUGR.PREPTNS,HONEY	1	No Quantity							25339			0
S3	2009	2009	2009	2	0	2	Export	56	Belgium	BEL	36	Australia	AUS								06	SUGAR,SUGR.PREPTNS,HONEY	1	No Quantity							3573084			0
S3	2009	2009	2009	2	0	2	Export	56	Belgium	BEL	40	Austria	AUT								06	SUGAR,SUGR.PREPTNS,HONEY	1	No Quantity							9894305			0
S3	2009	2009	2009	2	0	2	Export	56	Belgium	BEL	48	Bahrain	BHR								06	SUGAR,SUGR.PREPTNS,HONEY	1	No Quantity							1000124			0
S3	2009	2009	2009	2	0	2	Export	56	Belgium	BEL	51	Armenia	ARM								06	SUGAR,SUGR.PREPTNS,HONEY	1	No Quantity							857			0
S3	2009	2009	2009	2	0	2	Export	56	Belgium	BEL	52	Barbados	BRB								06	SUGAR,SUGR.PREPTNS,HONEY	1	No Quantity							1505			0
S3	2009	2009	2009	2	0	2	Export	56	Belgium	BEL	70	Bosnia Herzegovina	BIH								06	SUGAR,SUGR.PREPTNS,HONEY	1	No Quantity							57077			0
S3	2009	2009	2009	2	0	2	Export	56	Belgium	BEL	76	Brazil	BRA								06	SUGAR,SUGR.PREPTNS,HONEY	1	No Quantity							208544			0
S3	2009	2009	2009	2	0	2	Export	56	Belgium	BEL	84	Belize	BLZ								06	SUGAR,SUGR.PREPTNS,HONEY	1	No Quantity							78403			0
S3	2009	2009	2009	2	0	2	Export	56	Belgium	BEL	100	Bulgaria	BGR								06	SUGAR,SUGR.PREPTNS,HONEY	1	No Quantity							144805			0
S3	2009	2009	2009	2	0	2	Export	56	Belgium	BEL	108	Burundi	BDI								06	SUGAR,SUGR.PREPTNS,HONEY	1	No Quantity							21320			0
S3	2009	2009	2009	2	0	2	Export	56	Belgium	BEL	112	Belarus	BLR								06	SUGAR,SUGR.PREPTNS,HONEY	1	No Quantity							99193			0
S3	2009	2009	2009	2	0	2	Export	56	Belgium	BEL	116	Cambodia	KHM								06	SUGAR,SUGR.PREPTNS,HONEY	1	No Quantity							66241			0
S3	2009	2009	2009	2	0	2	Export	56	Belgium	BEL	120	Cameroon	CMR								06	SUGAR,SUGR.PREPTNS,HONEY	1	No Quantity							2213895			0
S3	2009	2009	2009	2	0	2	Export	56	Belgium	BEL	124	Canada	CAN								06	SUGAR,SUGR.PREPTNS,HONEY	1	No Quantity							9682550			0
S3	2009	2009	2009	2	0	2	Export	56	Belgium	BEL	132	Cabo Verde	CPV								06	SUGAR,SUGR.PREPTNS,HONEY	1	No Quantity							1757			0
S3	2009	2009	2009	2	0	2	Export	56	Belgium	BEL	140	Central African Rep.	CAF								06	SUGAR,SUGR.PREPTNS,HONEY	1	No Quantity							157181			0
S3	2009	2009	2009	2	0	2	Export	56	Belgium	BEL	144	Sri Lanka	LKA								06	SUGAR,SUGR.PREPTNS,HONEY	1	No Quantity							1342358			0
S3	2009	2009	2009	2	0	2	Export	56	Belgium	BEL	148	Chad	TCD								06	SUGAR,SUGR.PREPTNS,HONEY	1	No Quantity							1829103			0
S3	2009	2009	2009	2	0	2	Export	56	Belgium	BEL	152	Chile	CHL								06	SUGAR,SUGR.PREPTNS,HONEY	1	No Quantity							585679			0
S3	2009	2009	2009	2	0	2	Export	56	Belgium	BEL	156	China	CHN								06	SUGAR,SUGR.PREPTNS,HONEY	1	No Quantity							2340754			0
S3	2009	2009	2009	2	0	2	Export	56	Belgium	BEL	170	Colombia	COL								06	SUGAR,SUGR.PREPTNS,HONEY	1	No Quantity							237984			0
S3	2009	2009	2009	2	0	2	Export	56	Belgium	BEL	178	Congo	COG								06	SUGAR,SUGR.PREPTNS,HONEY	1	No Quantity							47136			0
S3	2009	2009	2009	2	0	2	Export	56	Belgium	BEL	180	Dem. Rep. of the Congo	COD								06	SUGAR,SUGR.PREPTNS,HONEY	1	No Quantity							898515			0
S3	2009	2009	2009	2	0	2	Export	56	Belgium	BEL	188	Costa Rica	CRI								06	SUGAR,SUGR.PREPTNS,HONEY	1	No Quantity							21718			0
S3	2009	2009	2009	2	0	2	Export	56	Belgium	BEL	191	Croatia	HRV								06	SUGAR,SUGR.PREPTNS,HONEY	1	No Quantity							317046			0
S3	2009	2009	2009	2	0	2	Export	56	Belgium	BEL	192	Cuba	CUB								06	SUGAR,SUGR.PREPTNS,HONEY	1	No Quantity							132			0
S3	2009	2009	2009	2	0	2	Export	56	Belgium	BEL	196	Cyprus	CYP								06	SUGAR,SUGR.PREPTNS,HONEY	1	No Quantity							4173427			0
S3	2009	2009	2009	2	0	2	Export	56	Belgium	BEL	203	Czechia	CZE								06	SUGAR,SUGR.PREPTNS,HONEY	1	No Quantity							4847552			0
S3	2009	2009	2009	2	0	2	Export	56	Belgium	BEL	204	Benin	BEN								06	SUGAR,SUGR.PREPTNS,HONEY	1	No Quantity							760499			0
S3	2009	2009	2009	2	0	2	Export	56	Belgium	BEL	208	Denmark	DNK								06	SUGAR,SUGR.PREPTNS,HONEY	1	No Quantity							6969324			0
S3	2009	2009	2009	2	0	2	Export	56	Belgium	BEL	214	Dominican Rep.	DOM								06	SUGAR,SUGR.PREPTNS,HONEY	1	No Quantity							97226			0
S3	2009	2009	2009	2	0	2	Export	56	Belgium	BEL	218	Ecuador	ECU								06	SUGAR,SUGR.PREPTNS,HONEY	1	No Quantity							221117			0
S3	2009	2009	2009	2	0	2	Export	56	Belgium	BEL	226	Equatorial Guinea	GNQ								06	SUGAR,SUGR.PREPTNS,HONEY	1	No Quantity							263251			0
S3	2009	2009	2009	2	0	2	Export	56	Belgium	BEL	231	Ethiopia	ETH								06	SUGAR,SUGR.PREPTNS,HONEY	1	No Quantity							634659			0
S3	2009	2009	2009	2	0	2	Export	56	Belgium	BEL	233	Estonia	EST								06	SUGAR,SUGR.PREPTNS,HONEY	1	No Quantity							482483			0
S3	2009	2009	2009	2	0	2	Export	56	Belgium	BEL	246	Finland	FIN								06	SUGAR,SUGR.PREPTNS,HONEY	1	No Quantity							4479563			0
S3	2009	2009	2009	2	0	2	Export	56	Belgium	BEL	251	France	FRA								06	SUGAR,SUGR.PREPTNS,HONEY	1	No Quantity							191164206			0
S3	2009	2009	2009	2	0	2	Export	56	Belgium	BEL	258	French Polynesia	PYF								06	SUGAR,SUGR.PREPTNS,HONEY	1	No Quantity							1298			0
S3	2009	2009	2009	2	0	2	Export	56	Belgium	BEL	262	Djibouti	DJI								06	SUGAR,SUGR.PREPTNS,HONEY	1	No Quantity							504737			0
S3	2009	2009	2009	2	0	2	Export	56	Belgium	BEL	266	Gabon	GAB								06	SUGAR,SUGR.PREPTNS,HONEY	1	No Quantity							872			0
S3	2009	2009	2009	2	0	2	Export	56	Belgium	BEL	268	Georgia	GEO								06	SUGAR,SUGR.PREPTNS,HONEY	1	No Quantity							254850			0
S3	2009	2009	2009	2	0	2	Export	56	Belgium	BEL	270	Gambia	GMB								06	SUGAR,SUGR.PREPTNS,HONEY	1	No Quantity							305			0
S3	2009	2009	2009	2	0	2	Export	56	Belgium	BEL	275	State of Palestine	PSE								06	SUGAR,SUGR.PREPTNS,HONEY	1	No Quantity							313446			0
S3	2009	2009	2009	2	0	2	Export	56	Belgium	BEL	276	Germany	DEU								06	SUGAR,SUGR.PREPTNS,HONEY	1	No Quantity							239907800			0
S3	2009	2009	2009	2	0	2	Export	56	Belgium	BEL	288	Ghana	GHA								06	SUGAR,SUGR.PREPTNS,HONEY	1	No Quantity							251982			0
S3	2009	2009	2009	2	0	2	Export	56	Belgium	BEL	300	Greece	GRC								06	SUGAR,SUGR.PREPTNS,HONEY	1	No Quantity							61625799			0
S3	2009	2009	2009	2	0	2	Export	56	Belgium	BEL	316	Guam	GUM								06	SUGAR,SUGR.PREPTNS,HONEY	1	No Quantity							2278			0
S3	2009	2009	2009	2	0	2	Export	56	Belgium	BEL	324	Guinea	GIN								06	SUGAR,SUGR.PREPTNS,HONEY	1	No Quantity							13128			0
S3	2009	2009	2009	2	0	2	Export	56	Belgium	BEL	332	Haiti	HTI								06	SUGAR,SUGR.PREPTNS,HONEY	1	No Quantity							124142			0
S3	2009	2009	2009	2	0	2	Export	56	Belgium	BEL	344	China, Hong Kong SAR	HKG								06	SUGAR,SUGR.PREPTNS,HONEY	1	No Quantity							480586			0
S3	2009	2009	2009	2	0	2	Export	56	Belgium	BEL	348	Hungary	HUN								06	SUGAR,SUGR.PREPTNS,HONEY	1	No Quantity							7356700			0
S3	2009	2009	2009	2	0	2	Export	56	Belgium	BEL	352	Iceland	ISL								06	SUGAR,SUGR.PREPTNS,HONEY	1	No Quantity							219325			0
S3	2009	2009	2009	2	0	2	Export	56	Belgium	BEL	360	Indonesia	IDN								06	SUGAR,SUGR.PREPTNS,HONEY	1	No Quantity							4168594			0
S3	2009	2009	2009	2	0	2	Export	56	Belgium	BEL	364	Iran	IRN								06	SUGAR,SUGR.PREPTNS,HONEY	1	No Quantity							67784			0
S3	2009	2009	2009	2	0	2	Export	56	Belgium	BEL	372	Ireland	IRL								06	SUGAR,SUGR.PREPTNS,HONEY	1	No Quantity							6255201			0
S3	2009	2009	2009	2	0	2	Export	56	Belgium	BEL	376	Israel	ISR								06	SUGAR,SUGR.PREPTNS,HONEY	1	No Quantity							14964617			0
S3	2009	2009	2009	2	0	2	Export	56	Belgium	BEL	381	Italy	ITA								06	SUGAR,SUGR.PREPTNS,HONEY	1	No Quantity							32570261			0
S3	2009	2009	2009	2	0	2	Export	56	Belgium	BEL	384	Côte d'Ivoire	CIV								06	SUGAR,SUGR.PREPTNS,HONEY	1	No Quantity							9859			0
S3	2009	2009	2009	2	0	2	Export	56	Belgium	BEL	388	Jamaica	JAM								06	SUGAR,SUGR.PREPTNS,HONEY	1	No Quantity							128953			0
S3	2009	2009	2009	2	0	2	Export	56	Belgium	BEL	392	Japan	JPN								06	SUGAR,SUGR.PREPTNS,HONEY	1	No Quantity							4863334			0
S3	2009	2009	2009	2	0	2	Export	56	Belgium	BEL	398	Kazakhstan	KAZ								06	SUGAR,SUGR.PREPTNS,HONEY	1	No Quantity							113566			0
S3	2009	2009	2009	2	0	2	Export	56	Belgium	BEL	400	Jordan	JOR								06	SUGAR,SUGR.PREPTNS,HONEY	1	No Quantity							2809952			0
S3	2009	2009	2009	2	0	2	Export	56	Belgium	BEL	404	Kenya	KEN								06	SUGAR,SUGR.PREPTNS,HONEY	1	No Quantity							617224			0
S3	2009	2009	2009	2	0	2	Export	56	Belgium	BEL	408	Dem. People's Rep. of Korea	PRK								06	SUGAR,SUGR.PREPTNS,HONEY	1	No Quantity							1625740			0
S3	2009	2009	2009	2	0	2	Export	56	Belgium	BEL	410	Rep. of Korea	KOR								06	SUGAR,SUGR.PREPTNS,HONEY	1	No Quantity							4601050			0
S3	2009	2009	2009	2	0	2	Export	56	Belgium	BEL	414	Kuwait	KWT								06	SUGAR,SUGR.PREPTNS,HONEY	1	No Quantity							7009661			0
S3	2009	2009	2009	2	0	2	Export	56	Belgium	BEL	417	Kyrgyzstan	KGZ								06	SUGAR,SUGR.PREPTNS,HONEY	1	No Quantity							3779			0
S3	2009	2009	2009	2	0	2	Export	56	Belgium	BEL	422	Lebanon	LBN								06	SUGAR,SUGR.PREPTNS,HONEY	1	No Quantity							3381244			0
S3	2009	2009	2009	2	0	2	Export	56	Belgium	BEL	428	Latvia	LVA								06	SUGAR,SUGR.PREPTNS,HONEY	1	No Quantity							127364			0
S3	2009	2009	2009	2	0	2	Export	56	Belgium	BEL	434	Libya	LBY								06	SUGAR,SUGR.PREPTNS,HONEY	1	No Quantity							6218999			0
S3	2009	2009	2009	2	0	2	Export	56	Belgium	BEL	440	Lithuania	LTU								06	SUGAR,SUGR.PREPTNS,HONEY	1	No Quantity							671664			0
S3	2009	2009	2009	2	0	2	Export	56	Belgium	BEL	442	Luxembourg	LUX								06	SUGAR,SUGR.PREPTNS,HONEY	1	No Quantity							20880033			0
S3	2009	2009	2009	2	0	2	Export	56	Belgium	BEL	446	China, Macao SAR	MAC								06	SUGAR,SUGR.PREPTNS,HONEY	1	No Quantity							1929			0
S3	2009	2009	2009	2	0	2	Export	56	Belgium	BEL	458	Malaysia	MYS								06	SUGAR,SUGR.PREPTNS,HONEY	1	No Quantity							579033			0
S3	2009	2009	2009	2	0	2	Export	56	Belgium	BEL	462	Maldives	MDV								06	SUGAR,SUGR.PREPTNS,HONEY	1	No Quantity							15472			0
S3	2009	2009	2009	2	0	2	Export	56	Belgium	BEL	466	Mali	MLI								06	SUGAR,SUGR.PREPTNS,HONEY	1	No Quantity							151143			0
S3	2009	2009	2009	2	0	2	Export	56	Belgium	BEL	470	Malta	MLT								06	SUGAR,SUGR.PREPTNS,HONEY	1	No Quantity							2370832			0
S3	2009	2009	2009	2	0	2	Export	56	Belgium	BEL	478	Mauritania	MRT								06	SUGAR,SUGR.PREPTNS,HONEY	1	No Quantity							738645			0
S3	2009	2009	2009	2	0	2	Export	56	Belgium	BEL	480	Mauritius	MUS								06	SUGAR,SUGR.PREPTNS,HONEY	1	No Quantity							26523			0
S3	2009	2009	2009	2	0	2	Export	56	Belgium	BEL	484	Mexico	MEX								06	SUGAR,SUGR.PREPTNS,HONEY	1	No Quantity							490223			0
S3	2009	2009	2009	2	0	2	Export	56	Belgium	BEL	490	Other Asia, nes									06	SUGAR,SUGR.PREPTNS,HONEY	1	No Quantity							765486			0
S3	2009	2009	2009	2	0	2	Export	56	Belgium	BEL	496	Mongolia	MNG								06	SUGAR,SUGR.PREPTNS,HONEY	1	No Quantity							561			0
S3	2009	2009	2009	2	0	2	Export	56	Belgium	BEL	498	Rep. of Moldova	MDA								06	SUGAR,SUGR.PREPTNS,HONEY	1	No Quantity							1058			0
S3	2009	2009	2009	2	0	2	Export	56	Belgium	BEL	499	Montenegro	MNE								06	SUGAR,SUGR.PREPTNS,HONEY	1	No Quantity							6420			0
S3	2009	2009	2009	2	0	2	Export	56	Belgium	BEL	504	Morocco	MAR								06	SUGAR,SUGR.PREPTNS,HONEY	1	No Quantity							391694			0
S3	2009	2009	2009	2	0	2	Export	56	Belgium	BEL	512	Oman	OMN								06	SUGAR,SUGR.PREPTNS,HONEY	1	No Quantity							65590			0
S3	2009	2009	2009	2	0	2	Export	56	Belgium	BEL	528	Netherlands	NLD								06	SUGAR,SUGR.PREPTNS,HONEY	1	No Quantity							219664030			0
S3	2009	2009	2009	2	0	2	Export	56	Belgium	BEL	530	Neth. Antilles	ANT								06	SUGAR,SUGR.PREPTNS,HONEY	1	No Quantity							5400			0
S3	2009	2009	2009	2	0	2	Export	56	Belgium	BEL	533	Aruba	ABW								06	SUGAR,SUGR.PREPTNS,HONEY	1	No Quantity							3099			0
S3	2009	2009	2009	2	0	2	Export	56	Belgium	BEL	540	New Caledonia	NCL								06	SUGAR,SUGR.PREPTNS,HONEY	1	No Quantity							45530			0
S3	2009	2009	2009	2	0	2	Export	56	Belgium	BEL	554	New Zealand	NZL								06	SUGAR,SUGR.PREPTNS,HONEY	1	No Quantity							1907138			0
S3	2009	2009	2009	2	0	2	Export	56	Belgium	BEL	562	Niger	NER								06	SUGAR,SUGR.PREPTNS,HONEY	1	No Quantity							335092			0
S3	2009	2009	2009	2	0	2	Export	56	Belgium	BEL	566	Nigeria	NGA								06	SUGAR,SUGR.PREPTNS,HONEY	1	No Quantity							1223356			0
S3	2009	2009	2009	2	0	2	Export	56	Belgium	BEL	579	Norway	NOR								06	SUGAR,SUGR.PREPTNS,HONEY	1	No Quantity							7811157			0
S3	2009	2009	2009	2	0	2	Export	56	Belgium	BEL	586	Pakistan	PAK								06	SUGAR,SUGR.PREPTNS,HONEY	1	No Quantity							272307			0
S3	2009	2009	2009	2	0	2	Export	56	Belgium	BEL	591	Panama	PAN								06	SUGAR,SUGR.PREPTNS,HONEY	1	No Quantity							165			0
S3	2009	2009	2009	2	0	2	Export	56	Belgium	BEL	598	Papua New Guinea	PNG								06	SUGAR,SUGR.PREPTNS,HONEY	1	No Quantity							2189			0
S3	2009	2009	2009	2	0	2	Export	56	Belgium	BEL	604	Peru	PER								06	SUGAR,SUGR.PREPTNS,HONEY	1	No Quantity							58333			0
S3	2009	2009	2009	2	0	2	Export	56	Belgium	BEL	608	Philippines	PHL								06	SUGAR,SUGR.PREPTNS,HONEY	1	No Quantity							3106591			0
S3	2009	2009	2009	2	0	2	Export	56	Belgium	BEL	616	Poland	POL								06	SUGAR,SUGR.PREPTNS,HONEY	1	No Quantity							10709538			0
S3	2009	2009	2009	2	0	2	Export	56	Belgium	BEL	620	Portugal	PRT								06	SUGAR,SUGR.PREPTNS,HONEY	1	No Quantity							3339305			0
S3	2009	2009	2009	2	0	2	Export	56	Belgium	BEL	624	Guinea-Bissau	GNB								06	SUGAR,SUGR.PREPTNS,HONEY	1	No Quantity							20020			0
S3	2009	2009	2009	2	0	2	Export	56	Belgium	BEL	626	Timor-Leste	TLS								06	SUGAR,SUGR.PREPTNS,HONEY	1	No Quantity							67199			0
S3	2009	2009	2009	2	0	2	Export	56	Belgium	BEL	634	Qatar	QAT								06	SUGAR,SUGR.PREPTNS,HONEY	1	No Quantity							681341			0
S3	2009	2009	2009	2	0	2	Export	56	Belgium	BEL	642	Romania	ROU								06	SUGAR,SUGR.PREPTNS,HONEY	1	No Quantity							1456652			0
S3	2009	2009	2009	2	0	2	Export	56	Belgium	BEL	643	Russian Federation	RUS								06	SUGAR,SUGR.PREPTNS,HONEY	1	No Quantity							3195423			0
S3	2009	2009	2009	2	0	2	Export	56	Belgium	BEL	646	Rwanda	RWA								06	SUGAR,SUGR.PREPTNS,HONEY	1	No Quantity							18833			0
S3	2009	2009	2009	2	0	2	Export	56	Belgium	BEL	682	Saudi Arabia	SAU								06	SUGAR,SUGR.PREPTNS,HONEY	1	No Quantity							9514058			0
S3	2009	2009	2009	2	0	2	Export	56	Belgium	BEL	686	Senegal	SEN								06	SUGAR,SUGR.PREPTNS,HONEY	1	No Quantity							2287142			0
S3	2009	2009	2009	2	0	2	Export	56	Belgium	BEL	688	Serbia	SRB								06	SUGAR,SUGR.PREPTNS,HONEY	1	No Quantity							978939			0
S3	2009	2009	2009	2	0	2	Export	56	Belgium	BEL	690	Seychelles	SYC								06	SUGAR,SUGR.PREPTNS,HONEY	1	No Quantity							16623			0
S3	2009	2009	2009	2	0	2	Export	56	Belgium	BEL	694	Sierra Leone	SLE								06	SUGAR,SUGR.PREPTNS,HONEY	1	No Quantity							91792			0
S3	2009	2009	2009	2	0	2	Export	56	Belgium	BEL	699	India	IND								06	SUGAR,SUGR.PREPTNS,HONEY	1	No Quantity							129678			0
S3	2009	2009	2009	2	0	2	Export	56	Belgium	BEL	702	Singapore	SGP								06	SUGAR,SUGR.PREPTNS,HONEY	1	No Quantity							1227469			0
S3	2009	2009	2009	2	0	2	Export	56	Belgium	BEL	703	Slovakia	SVK								06	SUGAR,SUGR.PREPTNS,HONEY	1	No Quantity							1579918			0
S3	2009	2009	2009	2	0	2	Export	56	Belgium	BEL	704	Viet Nam	VNM								06	SUGAR,SUGR.PREPTNS,HONEY	1	No Quantity							679995			0
S3	2009	2009	2009	2	0	2	Export	56	Belgium	BEL	705	Slovenia	SVN								06	SUGAR,SUGR.PREPTNS,HONEY	1	No Quantity							213255			0
S3	2009	2009	2009	2	0	2	Export	56	Belgium	BEL	710	South Africa	ZAF								06	SUGAR,SUGR.PREPTNS,HONEY	1	No Quantity							1150493			0
S3	2009	2009	2009	2	0	2	Export	56	Belgium	BEL	716	Zimbabwe	ZWE								06	SUGAR,SUGR.PREPTNS,HONEY	1	No Quantity							4373			0
S3	2009	2009	2009	2	0	2	Export	56	Belgium	BEL	724	Spain	ESP								06	SUGAR,SUGR.PREPTNS,HONEY	1	No Quantity							31241442			0
S3	2009	2009	2009	2	0	2	Export	56	Belgium	BEL	736	Fmr Sudan	SDN								06	SUGAR,SUGR.PREPTNS,HONEY	1	No Quantity							1111785			0
S3	2009	2009	2009	2	0	2	Export	56	Belgium	BEL	752	Sweden	SWE								06	SUGAR,SUGR.PREPTNS,HONEY	1	No Quantity							9375487			0
S3	2009	2009	2009	2	0	2	Export	56	Belgium	BEL	757	Switzerland	CHE								06	SUGAR,SUGR.PREPTNS,HONEY	1	No Quantity							5758160			0
S3	2009	2009	2009	2	0	2	Export	56	Belgium	BEL	760	Syria	SYR								06	SUGAR,SUGR.PREPTNS,HONEY	1	No Quantity							9995845			0
S3	2009	2009	2009	2	0	2	Export	56	Belgium	BEL	764	Thailand	THA								06	SUGAR,SUGR.PREPTNS,HONEY	1	No Quantity							2294903			0
S3	2009	2009	2009	2	0	2	Export	56	Belgium	BEL	768	Togo	TGO								06	SUGAR,SUGR.PREPTNS,HONEY	1	No Quantity							10814			0
S3	2009	2009	2009	2	0	2	Export	56	Belgium	BEL	780	Trinidad and Tobago	TTO								06	SUGAR,SUGR.PREPTNS,HONEY	1	No Quantity							11996			0
S3	2009	2009	2009	2	0	2	Export	56	Belgium	BEL	784	United Arab Emirates	ARE								06	SUGAR,SUGR.PREPTNS,HONEY	1	No Quantity							19755311			0
S3	2009	2009	2009	2	0	2	Export	56	Belgium	BEL	788	Tunisia	TUN								06	SUGAR,SUGR.PREPTNS,HONEY	1	No Quantity							701132			0
S3	2009	2009	2009	2	0	2	Export	56	Belgium	BEL	792	Turkey	TUR								06	SUGAR,SUGR.PREPTNS,HONEY	1	No Quantity							457186			0
S3	2009	2009	2009	2	0	2	Export	56	Belgium	BEL	804	Ukraine	UKR								06	SUGAR,SUGR.PREPTNS,HONEY	1	No Quantity							217582			0
S3	2009	2009	2009	2	0	2	Export	56	Belgium	BEL	807	North Macedonia	MKD								06	SUGAR,SUGR.PREPTNS,HONEY	1	No Quantity							50851			0
S3	2009	2009	2009	2	0	2	Export	56	Belgium	BEL	818	Egypt	EGY								06	SUGAR,SUGR.PREPTNS,HONEY	1	No Quantity							4417959			0
S3	2009	2009	2009	2	0	2	Export	56	Belgium	BEL	826	United Kingdom	GBR								06	SUGAR,SUGR.PREPTNS,HONEY	1	No Quantity							83426021			0
S3	2009	2009	2009	2	0	2	Export	56	Belgium	BEL	837	Bunkers									06	SUGAR,SUGR.PREPTNS,HONEY	1	No Quantity							11224			0
S3	2009	2009	2009	2	0	2	Export	56	Belgium	BEL	842	USA	USA								06	SUGAR,SUGR.PREPTNS,HONEY	1	No Quantity							16630254			0
S3	2009	2009	2009	2	0	2	Export	56	Belgium	BEL	854	Burkina Faso	BFA								06	SUGAR,SUGR.PREPTNS,HONEY	1	No Quantity							104970			0
S3	2009	2009	2009	2	0	2	Export	56	Belgium	BEL	858	Uruguay	URY								06	SUGAR,SUGR.PREPTNS,HONEY	1	No Quantity							37538			0
S3	2009	2009	2009	2	0	2	Export	56	Belgium	BEL	862	Venezuela	VEN								06	SUGAR,SUGR.PREPTNS,HONEY	1	No Quantity							152278			0
S3	2009	2009	2009	2	0	2	Export	56	Belgium	BEL	887	Yemen	YEM								06	SUGAR,SUGR.PREPTNS,HONEY	1	No Quantity							2924219			0
S3	2009	2009	2009	2	0	2	Export	204	Benin	BEN	0	World	WLD								06	SUGAR,SUGR.PREPTNS,HONEY	1	No Quantity							8648590			0
S3	2009	2009	2009	2	0	2	Export	204	Benin	BEN	562	Niger	NER								06	SUGAR,SUGR.PREPTNS,HONEY	1	No Quantity							107239			0
S3	2009	2009	2009	2	0	2	Export	204	Benin	BEN	566	Nigeria	NGA								06	SUGAR,SUGR.PREPTNS,HONEY	1	No Quantity							16496			0
S3	2009	2009	2009	2	0	2	Export	204	Benin	BEN	620	Portugal	PRT								06	SUGAR,SUGR.PREPTNS,HONEY	1	No Quantity							8524855			0
S3	2009	2009	2009	2	0	2	Export	56	Belgium	BEL	0	World	WLD								07	COFFEE,TEA,COCOA,SPICES	1	No Quantity							3734072875			0
S3	2009	2009	2009	2	0	2	Export	56	Belgium	BEL	4	Afghanistan	AFG								07	COFFEE,TEA,COCOA,SPICES	1	No Quantity							5873			0
S3	2009	2009	2009	2	0	2	Export	56	Belgium	BEL	8	Albania	ALB								07	COFFEE,TEA,COCOA,SPICES	1	No Quantity							53814			0
S3	2009	2009	2009	2	0	2	Export	56	Belgium	BEL	12	Algeria	DZA								07	COFFEE,TEA,COCOA,SPICES	1	No Quantity							1831656			0
S3	2009	2009	2009	2	0	2	Export	56	Belgium	BEL	20	Andorra	AND								07	COFFEE,TEA,COCOA,SPICES	1	No Quantity							22281			0
S3	2009	2009	2009	2	0	2	Export	56	Belgium	BEL	24	Angola	AGO								07	COFFEE,TEA,COCOA,SPICES	1	No Quantity							132731			0
S3	2009	2009	2009	2	0	2	Export	56	Belgium	BEL	28	Antigua and Barbuda	ATG								07	COFFEE,TEA,COCOA,SPICES	1	No Quantity							5871			0
S3	2009	2009	2009	2	0	2	Export	56	Belgium	BEL	31	Azerbaijan	AZE								07	COFFEE,TEA,COCOA,SPICES	1	No Quantity							1325475			0
S3	2009	2009	2009	2	0	2	Export	56	Belgium	BEL	32	Argentina	ARG								07	COFFEE,TEA,COCOA,SPICES	1	No Quantity							299819			0
S3	2009	2009	2009	2	0	2	Export	56	Belgium	BEL	36	Australia	AUS								07	COFFEE,TEA,COCOA,SPICES	1	No Quantity							28988165			0
S3	2009	2009	2009	2	0	2	Export	56	Belgium	BEL	40	Austria	AUT								07	COFFEE,TEA,COCOA,SPICES	1	No Quantity							29433037			0
S3	2009	2009	2009	2	0	2	Export	56	Belgium	BEL	44	Bahamas	BHS								07	COFFEE,TEA,COCOA,SPICES	1	No Quantity							218			0
S3	2009	2009	2009	2	0	2	Export	56	Belgium	BEL	48	Bahrain	BHR								07	COFFEE,TEA,COCOA,SPICES	1	No Quantity							679597			0
S3	2009	2009	2009	2	0	2	Export	56	Belgium	BEL	50	Bangladesh	BGD								07	COFFEE,TEA,COCOA,SPICES	1	No Quantity							5031			0
S3	2009	2009	2009	2	0	2	Export	56	Belgium	BEL	51	Armenia	ARM								07	COFFEE,TEA,COCOA,SPICES	1	No Quantity							506418			0
S3	2009	2009	2009	2	0	2	Export	56	Belgium	BEL	52	Barbados	BRB								07	COFFEE,TEA,COCOA,SPICES	1	No Quantity							44111			0
S3	2009	2009	2009	2	0	2	Export	56	Belgium	BEL	60	Bermuda	BMU								07	COFFEE,TEA,COCOA,SPICES	1	No Quantity							50516			0
S3	2009	2009	2009	2	0	2	Export	56	Belgium	BEL	70	Bosnia Herzegovina	BIH								07	COFFEE,TEA,COCOA,SPICES	1	No Quantity							516970			0
S3	2009	2009	2009	2	0	2	Export	56	Belgium	BEL	76	Brazil	BRA								07	COFFEE,TEA,COCOA,SPICES	1	No Quantity							4581668			0
S3	2009	2009	2009	2	0	2	Export	56	Belgium	BEL	100	Bulgaria	BGR								07	COFFEE,TEA,COCOA,SPICES	1	No Quantity							1351729			0
S3	2009	2009	2009	2	0	2	Export	56	Belgium	BEL	108	Burundi	BDI								07	COFFEE,TEA,COCOA,SPICES	1	No Quantity							61129			0
S3	2009	2009	2009	2	0	2	Export	56	Belgium	BEL	112	Belarus	BLR								07	COFFEE,TEA,COCOA,SPICES	1	No Quantity							1503904			0
S3	2009	2009	2009	2	0	2	Export	56	Belgium	BEL	116	Cambodia	KHM								07	COFFEE,TEA,COCOA,SPICES	1	No Quantity							418			0
S3	2009	2009	2009	2	0	2	Export	56	Belgium	BEL	120	Cameroon	CMR								07	COFFEE,TEA,COCOA,SPICES	1	No Quantity							70417			0
S3	2009	2009	2009	2	0	2	Export	56	Belgium	BEL	124	Canada	CAN								07	COFFEE,TEA,COCOA,SPICES	1	No Quantity							42672700			0
S3	2009	2009	2009	2	0	2	Export	56	Belgium	BEL	132	Cabo Verde	CPV								07	COFFEE,TEA,COCOA,SPICES	1	No Quantity							39871			0
S3	2009	2009	2009	2	0	2	Export	56	Belgium	BEL	144	Sri Lanka	LKA								07	COFFEE,TEA,COCOA,SPICES	1	No Quantity							116120			0
S3	2009	2009	2009	2	0	2	Export	56	Belgium	BEL	148	Chad	TCD								07	COFFEE,TEA,COCOA,SPICES	1	No Quantity							5767			0
S3	2009	2009	2009	2	0	2	Export	56	Belgium	BEL	152	Chile	CHL								07	COFFEE,TEA,COCOA,SPICES	1	No Quantity							2540527			0
S3	2009	2009	2009	2	0	2	Export	56	Belgium	BEL	156	China	CHN								07	COFFEE,TEA,COCOA,SPICES	1	No Quantity							10042105			0
S3	2009	2009	2009	2	0	2	Export	56	Belgium	BEL	170	Colombia	COL								07	COFFEE,TEA,COCOA,SPICES	1	No Quantity							76213			0
S3	2009	2009	2009	2	0	2	Export	56	Belgium	BEL	174	Comoros	COM								07	COFFEE,TEA,COCOA,SPICES	1	No Quantity							15649			0
S3	2009	2009	2009	2	0	2	Export	56	Belgium	BEL	175	Mayotte	MYT								07	COFFEE,TEA,COCOA,SPICES	1	No Quantity							10971			0
S3	2009	2009	2009	2	0	2	Export	56	Belgium	BEL	178	Congo	COG								07	COFFEE,TEA,COCOA,SPICES	1	No Quantity							767			0
S3	2009	2009	2009	2	0	2	Export	56	Belgium	BEL	180	Dem. Rep. of the Congo	COD								07	COFFEE,TEA,COCOA,SPICES	1	No Quantity							983785			0
S3	2009	2009	2009	2	0	2	Export	56	Belgium	BEL	188	Costa Rica	CRI								07	COFFEE,TEA,COCOA,SPICES	1	No Quantity							329297			0
S3	2009	2009	2009	2	0	2	Export	56	Belgium	BEL	191	Croatia	HRV								07	COFFEE,TEA,COCOA,SPICES	1	No Quantity							2202672			0
S3	2009	2009	2009	2	0	2	Export	56	Belgium	BEL	196	Cyprus	CYP								07	COFFEE,TEA,COCOA,SPICES	1	No Quantity							1467062			0
S3	2009	2009	2009	2	0	2	Export	56	Belgium	BEL	203	Czechia	CZE								07	COFFEE,TEA,COCOA,SPICES	1	No Quantity							16722309			0
S3	2009	2009	2009	2	0	2	Export	56	Belgium	BEL	204	Benin	BEN								07	COFFEE,TEA,COCOA,SPICES	1	No Quantity							13808			0
S3	2009	2009	2009	2	0	2	Export	56	Belgium	BEL	208	Denmark	DNK								07	COFFEE,TEA,COCOA,SPICES	1	No Quantity							20213230			0
S3	2009	2009	2009	2	0	2	Export	56	Belgium	BEL	214	Dominican Rep.	DOM								07	COFFEE,TEA,COCOA,SPICES	1	No Quantity							166161			0
S3	2009	2009	2009	2	0	2	Export	56	Belgium	BEL	218	Ecuador	ECU								07	COFFEE,TEA,COCOA,SPICES	1	No Quantity							686324			0
S3	2009	2009	2009	2	0	2	Export	56	Belgium	BEL	222	El Salvador	SLV								07	COFFEE,TEA,COCOA,SPICES	1	No Quantity							126			0
S3	2009	2009	2009	2	0	2	Export	56	Belgium	BEL	226	Equatorial Guinea	GNQ								07	COFFEE,TEA,COCOA,SPICES	1	No Quantity							60812			0
S3	2009	2009	2009	2	0	2	Export	56	Belgium	BEL	231	Ethiopia	ETH								07	COFFEE,TEA,COCOA,SPICES	1	No Quantity							118843			0
S3	2009	2009	2009	2	0	2	Export	56	Belgium	BEL	233	Estonia	EST								07	COFFEE,TEA,COCOA,SPICES	1	No Quantity							1701583			0
S3	2009	2009	2009	2	0	2	Export	56	Belgium	BEL	234	Faeroe Isds	FRO								07	COFFEE,TEA,COCOA,SPICES	1	No Quantity							7060			0
S3	2009	2009	2009	2	0	2	Export	56	Belgium	BEL	242	Fiji	FJI								07	COFFEE,TEA,COCOA,SPICES	1	No Quantity							33324			0
S3	2009	2009	2009	2	0	2	Export	56	Belgium	BEL	246	Finland	FIN								07	COFFEE,TEA,COCOA,SPICES	1	No Quantity							6355313			0
S3	2009	2009	2009	2	0	2	Export	56	Belgium	BEL	251	France	FRA								07	COFFEE,TEA,COCOA,SPICES	1	No Quantity							974167426			0
S3	2009	2009	2009	2	0	2	Export	56	Belgium	BEL	258	French Polynesia	PYF								07	COFFEE,TEA,COCOA,SPICES	1	No Quantity							79984			0
S3	2009	2009	2009	2	0	2	Export	56	Belgium	BEL	260	Fr. South Antarctic Terr.	ATF								07	COFFEE,TEA,COCOA,SPICES	1	No Quantity							18529			0
S3	2009	2009	2009	2	0	2	Export	56	Belgium	BEL	266	Gabon	GAB								07	COFFEE,TEA,COCOA,SPICES	1	No Quantity							3515			0
S3	2009	2009	2009	2	0	2	Export	56	Belgium	BEL	268	Georgia	GEO								07	COFFEE,TEA,COCOA,SPICES	1	No Quantity							1842857			0
S3	2009	2009	2009	2	0	2	Export	56	Belgium	BEL	270	Gambia	GMB								07	COFFEE,TEA,COCOA,SPICES	1	No Quantity							15808			0
S3	2009	2009	2009	2	0	2	Export	56	Belgium	BEL	275	State of Palestine	PSE								07	COFFEE,TEA,COCOA,SPICES	1	No Quantity							34020			0
S3	2009	2009	2009	2	0	2	Export	56	Belgium	BEL	276	Germany	DEU								07	COFFEE,TEA,COCOA,SPICES	1	No Quantity							681413166			0
S3	2009	2009	2009	2	0	2	Export	56	Belgium	BEL	288	Ghana	GHA								07	COFFEE,TEA,COCOA,SPICES	1	No Quantity							98630			0
S3	2009	2009	2009	2	0	2	Export	56	Belgium	BEL	292	Gibraltar	GIB								07	COFFEE,TEA,COCOA,SPICES	1	No Quantity							44909			0
S3	2009	2009	2009	2	0	2	Export	56	Belgium	BEL	300	Greece	GRC								07	COFFEE,TEA,COCOA,SPICES	1	No Quantity							30580529			0
S3	2009	2009	2009	2	0	2	Export	56	Belgium	BEL	316	Guam	GUM								07	COFFEE,TEA,COCOA,SPICES	1	No Quantity							783610			0
S3	2009	2009	2009	2	0	2	Export	56	Belgium	BEL	320	Guatemala	GTM								07	COFFEE,TEA,COCOA,SPICES	1	No Quantity							14661			0
S3	2009	2009	2009	2	0	2	Export	56	Belgium	BEL	324	Guinea	GIN								07	COFFEE,TEA,COCOA,SPICES	1	No Quantity							4665			0
S3	2009	2009	2009	2	0	2	Export	56	Belgium	BEL	344	China, Hong Kong SAR	HKG								07	COFFEE,TEA,COCOA,SPICES	1	No Quantity							8494874			0
S3	2009	2009	2009	2	0	2	Export	56	Belgium	BEL	348	Hungary	HUN								07	COFFEE,TEA,COCOA,SPICES	1	No Quantity							9884556			0
S3	2009	2009	2009	2	0	2	Export	56	Belgium	BEL	352	Iceland	ISL								07	COFFEE,TEA,COCOA,SPICES	1	No Quantity							1520186			0
S3	2009	2009	2009	2	0	2	Export	56	Belgium	BEL	360	Indonesia	IDN								07	COFFEE,TEA,COCOA,SPICES	1	No Quantity							504854			0
S3	2009	2009	2009	2	0	2	Export	56	Belgium	BEL	364	Iran	IRN								07	COFFEE,TEA,COCOA,SPICES	1	No Quantity							746518			0
S3	2009	2009	2009	2	0	2	Export	56	Belgium	BEL	372	Ireland	IRL								07	COFFEE,TEA,COCOA,SPICES	1	No Quantity							9087225			0
S3	2009	2009	2009	2	0	2	Export	56	Belgium	BEL	376	Israel	ISR								07	COFFEE,TEA,COCOA,SPICES	1	No Quantity							7608583			0
S3	2009	2009	2009	2	0	2	Export	56	Belgium	BEL	381	Italy	ITA								07	COFFEE,TEA,COCOA,SPICES	1	No Quantity							120521886			0
S3	2009	2009	2009	2	0	2	Export	56	Belgium	BEL	384	Côte d'Ivoire	CIV								07	COFFEE,TEA,COCOA,SPICES	1	No Quantity							216604			0
S3	2009	2009	2009	2	0	2	Export	56	Belgium	BEL	388	Jamaica	JAM								07	COFFEE,TEA,COCOA,SPICES	1	No Quantity							784			0
S3	2009	2009	2009	2	0	2	Export	56	Belgium	BEL	392	Japan	JPN								07	COFFEE,TEA,COCOA,SPICES	1	No Quantity							48011297			0
S3	2009	2009	2009	2	0	2	Export	56	Belgium	BEL	398	Kazakhstan	KAZ								07	COFFEE,TEA,COCOA,SPICES	1	No Quantity							483039			0
S3	2009	2009	2009	2	0	2	Export	56	Belgium	BEL	400	Jordan	JOR								07	COFFEE,TEA,COCOA,SPICES	1	No Quantity							690391			0
S3	2009	2009	2009	2	0	2	Export	56	Belgium	BEL	404	Kenya	KEN								07	COFFEE,TEA,COCOA,SPICES	1	No Quantity							271460			0
S3	2009	2009	2009	2	0	2	Export	56	Belgium	BEL	410	Rep. of Korea	KOR								07	COFFEE,TEA,COCOA,SPICES	1	No Quantity							15398315			0
S3	2009	2009	2009	2	0	2	Export	56	Belgium	BEL	414	Kuwait	KWT								07	COFFEE,TEA,COCOA,SPICES	1	No Quantity							2859728			0
S3	2009	2009	2009	2	0	2	Export	56	Belgium	BEL	417	Kyrgyzstan	KGZ								07	COFFEE,TEA,COCOA,SPICES	1	No Quantity							46130			0
S3	2009	2009	2009	2	0	2	Export	56	Belgium	BEL	422	Lebanon	LBN								07	COFFEE,TEA,COCOA,SPICES	1	No Quantity							7115578			0
S3	2009	2009	2009	2	0	2	Export	56	Belgium	BEL	428	Latvia	LVA								07	COFFEE,TEA,COCOA,SPICES	1	No Quantity							1882694			0
S3	2009	2009	2009	2	0	2	Export	56	Belgium	BEL	430	Liberia	LBR								07	COFFEE,TEA,COCOA,SPICES	1	No Quantity							328			0
S3	2009	2009	2009	2	0	2	Export	56	Belgium	BEL	434	Libya	LBY								07	COFFEE,TEA,COCOA,SPICES	1	No Quantity							1017870			0
S3	2009	2009	2009	2	0	2	Export	56	Belgium	BEL	440	Lithuania	LTU								07	COFFEE,TEA,COCOA,SPICES	1	No Quantity							5406696			0
S3	2009	2009	2009	2	0	2	Export	56	Belgium	BEL	442	Luxembourg	LUX								07	COFFEE,TEA,COCOA,SPICES	1	No Quantity							61510393			0
S3	2009	2009	2009	2	0	2	Export	56	Belgium	BEL	446	China, Macao SAR	MAC								07	COFFEE,TEA,COCOA,SPICES	1	No Quantity							251337			0
S3	2009	2009	2009	2	0	2	Export	56	Belgium	BEL	450	Madagascar	MDG								07	COFFEE,TEA,COCOA,SPICES	1	No Quantity							4887			0
S3	2009	2009	2009	2	0	2	Export	56	Belgium	BEL	458	Malaysia	MYS								07	COFFEE,TEA,COCOA,SPICES	1	No Quantity							1919715			0
S3	2009	2009	2009	2	0	2	Export	56	Belgium	BEL	462	Maldives	MDV								07	COFFEE,TEA,COCOA,SPICES	1	No Quantity							334042			0
S3	2009	2009	2009	2	0	2	Export	56	Belgium	BEL	466	Mali	MLI								07	COFFEE,TEA,COCOA,SPICES	1	No Quantity							94093			0
S3	2009	2009	2009	2	0	2	Export	56	Belgium	BEL	470	Malta	MLT								07	COFFEE,TEA,COCOA,SPICES	1	No Quantity							577233			0
S3	2009	2009	2009	2	0	2	Export	56	Belgium	BEL	478	Mauritania	MRT								07	COFFEE,TEA,COCOA,SPICES	1	No Quantity							29391			0
S3	2009	2009	2009	2	0	2	Export	56	Belgium	BEL	480	Mauritius	MUS								07	COFFEE,TEA,COCOA,SPICES	1	No Quantity							481808			0
S3	2009	2009	2009	2	0	2	Export	56	Belgium	BEL	484	Mexico	MEX								07	COFFEE,TEA,COCOA,SPICES	1	No Quantity							1996798			0
S3	2009	2009	2009	2	0	2	Export	56	Belgium	BEL	490	Other Asia, nes									07	COFFEE,TEA,COCOA,SPICES	1	No Quantity							5142985			0
S3	2009	2009	2009	2	0	2	Export	56	Belgium	BEL	496	Mongolia	MNG								07	COFFEE,TEA,COCOA,SPICES	1	No Quantity							653506			0
S3	2009	2009	2009	2	0	2	Export	56	Belgium	BEL	498	Rep. of Moldova	MDA								07	COFFEE,TEA,COCOA,SPICES	1	No Quantity							117462			0
S3	2009	2009	2009	2	0	2	Export	56	Belgium	BEL	499	Montenegro	MNE								07	COFFEE,TEA,COCOA,SPICES	1	No Quantity							63274			0
S3	2009	2009	2009	2	0	2	Export	56	Belgium	BEL	504	Morocco	MAR								07	COFFEE,TEA,COCOA,SPICES	1	No Quantity							2071171			0
S3	2009	2009	2009	2	0	2	Export	56	Belgium	BEL	512	Oman	OMN								07	COFFEE,TEA,COCOA,SPICES	1	No Quantity							269041			0
S3	2009	2009	2009	2	0	2	Export	56	Belgium	BEL	516	Namibia	NAM								07	COFFEE,TEA,COCOA,SPICES	1	No Quantity							14			0
S3	2009	2009	2009	2	0	2	Export	56	Belgium	BEL	524	Nepal	NPL								07	COFFEE,TEA,COCOA,SPICES	1	No Quantity							13620			0
S3	2009	2009	2009	2	0	2	Export	56	Belgium	BEL	528	Netherlands	NLD								07	COFFEE,TEA,COCOA,SPICES	1	No Quantity							820163578			0
S3	2009	2009	2009	2	0	2	Export	56	Belgium	BEL	530	Neth. Antilles	ANT								07	COFFEE,TEA,COCOA,SPICES	1	No Quantity							329905			0
S3	2009	2009	2009	2	0	2	Export	56	Belgium	BEL	533	Aruba	ABW								07	COFFEE,TEA,COCOA,SPICES	1	No Quantity							47219			0
S3	2009	2009	2009	2	0	2	Export	56	Belgium	BEL	540	New Caledonia	NCL								07	COFFEE,TEA,COCOA,SPICES	1	No Quantity							318169			0
S3	2009	2009	2009	2	0	2	Export	56	Belgium	BEL	554	New Zealand	NZL								07	COFFEE,TEA,COCOA,SPICES	1	No Quantity							3330628			0
S3	2009	2009	2009	2	0	2	Export	56	Belgium	BEL	566	Nigeria	NGA								07	COFFEE,TEA,COCOA,SPICES	1	No Quantity							7302			0
S3	2009	2009	2009	2	0	2	Export	56	Belgium	BEL	579	Norway	NOR								07	COFFEE,TEA,COCOA,SPICES	1	No Quantity							18882271			0
S3	2009	2009	2009	2	0	2	Export	56	Belgium	BEL	586	Pakistan	PAK								07	COFFEE,TEA,COCOA,SPICES	1	No Quantity							38501			0
S3	2009	2009	2009	2	0	2	Export	56	Belgium	BEL	591	Panama	PAN								07	COFFEE,TEA,COCOA,SPICES	1	No Quantity							32402			0
S3	2009	2009	2009	2	0	2	Export	56	Belgium	BEL	600	Paraguay	PRY								07	COFFEE,TEA,COCOA,SPICES	1	No Quantity							110648			0
S3	2009	2009	2009	2	0	2	Export	56	Belgium	BEL	604	Peru	PER								07	COFFEE,TEA,COCOA,SPICES	1	No Quantity							293627			0
S3	2009	2009	2009	2	0	2	Export	56	Belgium	BEL	608	Philippines	PHL								07	COFFEE,TEA,COCOA,SPICES	1	No Quantity							1285163			0
S3	2009	2009	2009	2	0	2	Export	56	Belgium	BEL	616	Poland	POL								07	COFFEE,TEA,COCOA,SPICES	1	No Quantity							28924417			0
S3	2009	2009	2009	2	0	2	Export	56	Belgium	BEL	620	Portugal	PRT								07	COFFEE,TEA,COCOA,SPICES	1	No Quantity							23981147			0
S3	2009	2009	2009	2	0	2	Export	56	Belgium	BEL	634	Qatar	QAT								07	COFFEE,TEA,COCOA,SPICES	1	No Quantity							1426642			0
S3	2009	2009	2009	2	0	2	Export	56	Belgium	BEL	642	Romania	ROU								07	COFFEE,TEA,COCOA,SPICES	1	No Quantity							7815889			0
S3	2009	2009	2009	2	0	2	Export	56	Belgium	BEL	643	Russian Federation	RUS								07	COFFEE,TEA,COCOA,SPICES	1	No Quantity							16155149			0
S3	2009	2009	2009	2	0	2	Export	56	Belgium	BEL	646	Rwanda	RWA								07	COFFEE,TEA,COCOA,SPICES	1	No Quantity							73042			0
S3	2009	2009	2009	2	0	2	Export	56	Belgium	BEL	662	Saint Lucia	LCA								07	COFFEE,TEA,COCOA,SPICES	1	No Quantity							23467			0
S3	2009	2009	2009	2	0	2	Export	56	Belgium	BEL	674	San Marino	SMR								07	COFFEE,TEA,COCOA,SPICES	1	No Quantity							45559			0
S3	2009	2009	2009	2	0	2	Export	56	Belgium	BEL	682	Saudi Arabia	SAU								07	COFFEE,TEA,COCOA,SPICES	1	No Quantity							3998489			0
S3	2009	2009	2009	2	0	2	Export	56	Belgium	BEL	686	Senegal	SEN								07	COFFEE,TEA,COCOA,SPICES	1	No Quantity							74707			0
S3	2009	2009	2009	2	0	2	Export	56	Belgium	BEL	688	Serbia	SRB								07	COFFEE,TEA,COCOA,SPICES	1	No Quantity							1571718			0
S3	2009	2009	2009	2	0	2	Export	56	Belgium	BEL	690	Seychelles	SYC								07	COFFEE,TEA,COCOA,SPICES	1	No Quantity							72955			0
S3	2009	2009	2009	2	0	2	Export	56	Belgium	BEL	699	India	IND								07	COFFEE,TEA,COCOA,SPICES	1	No Quantity							671580			0
S3	2009	2009	2009	2	0	2	Export	56	Belgium	BEL	702	Singapore	SGP								07	COFFEE,TEA,COCOA,SPICES	1	No Quantity							6093489			0
S3	2009	2009	2009	2	0	2	Export	56	Belgium	BEL	703	Slovakia	SVK								07	COFFEE,TEA,COCOA,SPICES	1	No Quantity							5246814			0
S3	2009	2009	2009	2	0	2	Export	56	Belgium	BEL	704	Viet Nam	VNM								07	COFFEE,TEA,COCOA,SPICES	1	No Quantity							950208			0
S3	2009	2009	2009	2	0	2	Export	56	Belgium	BEL	705	Slovenia	SVN								07	COFFEE,TEA,COCOA,SPICES	1	No Quantity							2239698			0
S3	2009	2009	2009	2	0	2	Export	56	Belgium	BEL	710	South Africa	ZAF								07	COFFEE,TEA,COCOA,SPICES	1	No Quantity							4693350			0
S3	2009	2009	2009	2	0	2	Export	56	Belgium	BEL	716	Zimbabwe	ZWE								07	COFFEE,TEA,COCOA,SPICES	1	No Quantity							18275			0
S3	2009	2009	2009	2	0	2	Export	56	Belgium	BEL	724	Spain	ESP								07	COFFEE,TEA,COCOA,SPICES	1	No Quantity							89745270			0
S3	2009	2009	2009	2	0	2	Export	56	Belgium	BEL	740	Suriname	SUR								07	COFFEE,TEA,COCOA,SPICES	1	No Quantity							160770			0
S3	2009	2009	2009	2	0	2	Export	56	Belgium	BEL	752	Sweden	SWE								07	COFFEE,TEA,COCOA,SPICES	1	No Quantity							57815161			0
S3	2009	2009	2009	2	0	2	Export	56	Belgium	BEL	757	Switzerland	CHE								07	COFFEE,TEA,COCOA,SPICES	1	No Quantity							28493681			0
S3	2009	2009	2009	2	0	2	Export	56	Belgium	BEL	760	Syria	SYR								07	COFFEE,TEA,COCOA,SPICES	1	No Quantity							220023			0
S3	2009	2009	2009	2	0	2	Export	56	Belgium	BEL	764	Thailand	THA								07	COFFEE,TEA,COCOA,SPICES	1	No Quantity							2708080			0
S3	2009	2009	2009	2	0	2	Export	56	Belgium	BEL	768	Togo	TGO								07	COFFEE,TEA,COCOA,SPICES	1	No Quantity							8540			0
S3	2009	2009	2009	2	0	2	Export	56	Belgium	BEL	780	Trinidad and Tobago	TTO								07	COFFEE,TEA,COCOA,SPICES	1	No Quantity							122869			0
S3	2009	2009	2009	2	0	2	Export	56	Belgium	BEL	784	United Arab Emirates	ARE								07	COFFEE,TEA,COCOA,SPICES	1	No Quantity							8982975			0
S3	2009	2009	2009	2	0	2	Export	56	Belgium	BEL	788	Tunisia	TUN								07	COFFEE,TEA,COCOA,SPICES	1	No Quantity							482567			0
S3	2009	2009	2009	2	0	2	Export	56	Belgium	BEL	792	Turkey	TUR								07	COFFEE,TEA,COCOA,SPICES	1	No Quantity							4732874			0
S3	2009	2009	2009	2	0	2	Export	56	Belgium	BEL	795	Turkmenistan	TKM								07	COFFEE,TEA,COCOA,SPICES	1	No Quantity							2429768			0
S3	2009	2009	2009	2	0	2	Export	56	Belgium	BEL	796	Turks and Caicos Isds	TCA								07	COFFEE,TEA,COCOA,SPICES	1	No Quantity							6647			0
S3	2009	2009	2009	2	0	2	Export	56	Belgium	BEL	800	Uganda	UGA								07	COFFEE,TEA,COCOA,SPICES	1	No Quantity							90677			0
S3	2009	2009	2009	2	0	2	Export	56	Belgium	BEL	804	Ukraine	UKR								07	COFFEE,TEA,COCOA,SPICES	1	No Quantity							1502384			0
S3	2009	2009	2009	2	0	2	Export	56	Belgium	BEL	807	North Macedonia	MKD								07	COFFEE,TEA,COCOA,SPICES	1	No Quantity							94910			0
S3	2009	2009	2009	2	0	2	Export	56	Belgium	BEL	818	Egypt	EGY								07	COFFEE,TEA,COCOA,SPICES	1	No Quantity							798576			0
S3	2009	2009	2009	2	0	2	Export	56	Belgium	BEL	826	United Kingdom	GBR								07	COFFEE,TEA,COCOA,SPICES	1	No Quantity							308361745			0
S3	2009	2009	2009	2	0	2	Export	56	Belgium	BEL	834	United Rep. of Tanzania	TZA								07	COFFEE,TEA,COCOA,SPICES	1	No Quantity							1398			0
S3	2009	2009	2009	2	0	2	Export	56	Belgium	BEL	837	Bunkers									07	COFFEE,TEA,COCOA,SPICES	1	No Quantity							68097			0
S3	2009	2009	2009	2	0	2	Export	56	Belgium	BEL	842	USA	USA								07	COFFEE,TEA,COCOA,SPICES	1	No Quantity							92934822			0
S3	2009	2009	2009	2	0	2	Export	56	Belgium	BEL	854	Burkina Faso	BFA								07	COFFEE,TEA,COCOA,SPICES	1	No Quantity							4594			0
S3	2009	2009	2009	2	0	2	Export	56	Belgium	BEL	858	Uruguay	URY								07	COFFEE,TEA,COCOA,SPICES	1	No Quantity							508431			0
S3	2009	2009	2009	2	0	2	Export	56	Belgium	BEL	860	Uzbekistan	UZB								07	COFFEE,TEA,COCOA,SPICES	1	No Quantity							372787			0
S3	2009	2009	2009	2	0	2	Export	56	Belgium	BEL	862	Venezuela	VEN								07	COFFEE,TEA,COCOA,SPICES	1	No Quantity							2140			0
S3	2009	2009	2009	2	0	2	Export	56	Belgium	BEL	887	Yemen	YEM								07	COFFEE,TEA,COCOA,SPICES	1	No Quantity							50483			0
S3	2009	2009	2009	2	0	2	Export	56	Belgium	BEL	894	Zambia	ZMB								07	COFFEE,TEA,COCOA,SPICES	1	No Quantity							673			0
S3	2009	2009	2009	2	0	2	Export	204	Benin	BEN	0	World	WLD								07	COFFEE,TEA,COCOA,SPICES	1	No Quantity							26486			0
S3	2009	2009	2009	2	0	2	Export	204	Benin	BEN	504	Morocco	MAR								07	COFFEE,TEA,COCOA,SPICES	1	No Quantity							19208			0
S3	2009	2009	2009	2	0	2	Export	204	Benin	BEN	566	Nigeria	NGA								07	COFFEE,TEA,COCOA,SPICES	1	No Quantity							2562			0
S3	2009	2009	2009	2	0	2	Export	204	Benin	BEN	686	Senegal	SEN								07	COFFEE,TEA,COCOA,SPICES	1	No Quantity							4567			0
S3	2009	2009	2009	2	0	2	Export	204	Benin	BEN	826	United Kingdom	GBR								07	COFFEE,TEA,COCOA,SPICES	1	No Quantity							149			0
S3	2009	2009	2009	2	0	2	Export	56	Belgium	BEL	0	World	WLD								08	ANIMAL FEED STUFF	1	No Quantity							1584489565			0
S3	2009	2009	2009	2	0	2	Export	56	Belgium	BEL	8	Albania	ALB								08	ANIMAL FEED STUFF	1	No Quantity							140660			0
S3	2009	2009	2009	2	0	2	Export	56	Belgium	BEL	12	Algeria	DZA								08	ANIMAL FEED STUFF	1	No Quantity							9126280			0
S3	2009	2009	2009	2	0	2	Export	56	Belgium	BEL	24	Angola	AGO								08	ANIMAL FEED STUFF	1	No Quantity							2045716			0
S3	2009	2009	2009	2	0	2	Export	56	Belgium	BEL	31	Azerbaijan	AZE								08	ANIMAL FEED STUFF	1	No Quantity							1458512			0
S3	2009	2009	2009	2	0	2	Export	56	Belgium	BEL	32	Argentina	ARG								08	ANIMAL FEED STUFF	1	No Quantity							516477			0
S3	2009	2009	2009	2	0	2	Export	56	Belgium	BEL	36	Australia	AUS								08	ANIMAL FEED STUFF	1	No Quantity							1148304			0
S3	2009	2009	2009	2	0	2	Export	56	Belgium	BEL	40	Austria	AUT								08	ANIMAL FEED STUFF	1	No Quantity							7666221			0
S3	2009	2009	2009	2	0	2	Export	56	Belgium	BEL	48	Bahrain	BHR								08	ANIMAL FEED STUFF	1	No Quantity							499790			0
S3	2009	2009	2009	2	0	2	Export	56	Belgium	BEL	50	Bangladesh	BGD								08	ANIMAL FEED STUFF	1	No Quantity							962825			0
S3	2009	2009	2009	2	0	2	Export	56	Belgium	BEL	51	Armenia	ARM								08	ANIMAL FEED STUFF	1	No Quantity							278807			0
S3	2009	2009	2009	2	0	2	Export	56	Belgium	BEL	68	Bolivia (Plurinational State of)	BOL								08	ANIMAL FEED STUFF	1	No Quantity							161111			0
S3	2009	2009	2009	2	0	2	Export	56	Belgium	BEL	70	Bosnia Herzegovina	BIH								08	ANIMAL FEED STUFF	1	No Quantity							103233			0
S3	2009	2009	2009	2	0	2	Export	56	Belgium	BEL	76	Brazil	BRA								08	ANIMAL FEED STUFF	1	No Quantity							6969024			0
S3	2009	2009	2009	2	0	2	Export	56	Belgium	BEL	96	Brunei Darussalam	BRN								08	ANIMAL FEED STUFF	1	No Quantity							45835			0
S3	2009	2009	2009	2	0	2	Export	56	Belgium	BEL	100	Bulgaria	BGR								08	ANIMAL FEED STUFF	1	No Quantity							2536662			0
S3	2009	2009	2009	2	0	2	Export	56	Belgium	BEL	104	Myanmar	MMR								08	ANIMAL FEED STUFF	1	No Quantity							167659			0
S3	2009	2009	2009	2	0	2	Export	56	Belgium	BEL	108	Burundi	BDI								08	ANIMAL FEED STUFF	1	No Quantity							1712			0
S3	2009	2009	2009	2	0	2	Export	56	Belgium	BEL	112	Belarus	BLR								08	ANIMAL FEED STUFF	1	No Quantity							15840483			0
S3	2009	2009	2009	2	0	2	Export	56	Belgium	BEL	120	Cameroon	CMR								08	ANIMAL FEED STUFF	1	No Quantity							7343778			0
S3	2009	2009	2009	2	0	2	Export	56	Belgium	BEL	124	Canada	CAN								08	ANIMAL FEED STUFF	1	No Quantity							1074517			0
S3	2009	2009	2009	2	0	2	Export	56	Belgium	BEL	132	Cabo Verde	CPV								08	ANIMAL FEED STUFF	1	No Quantity							16523			0
S3	2009	2009	2009	2	0	2	Export	56	Belgium	BEL	144	Sri Lanka	LKA								08	ANIMAL FEED STUFF	1	No Quantity							80572			0
S3	2009	2009	2009	2	0	2	Export	56	Belgium	BEL	152	Chile	CHL								08	ANIMAL FEED STUFF	1	No Quantity							366517			0
S3	2009	2009	2009	2	0	2	Export	56	Belgium	BEL	156	China	CHN								08	ANIMAL FEED STUFF	1	No Quantity							3980782			0
S3	2009	2009	2009	2	0	2	Export	56	Belgium	BEL	170	Colombia	COL								08	ANIMAL FEED STUFF	1	No Quantity							310100			0
S3	2009	2009	2009	2	0	2	Export	56	Belgium	BEL	175	Mayotte	MYT								08	ANIMAL FEED STUFF	1	No Quantity							660			0
S3	2009	2009	2009	2	0	2	Export	56	Belgium	BEL	178	Congo	COG								08	ANIMAL FEED STUFF	1	No Quantity							73890			0
S3	2009	2009	2009	2	0	2	Export	56	Belgium	BEL	180	Dem. Rep. of the Congo	COD								08	ANIMAL FEED STUFF	1	No Quantity							1147287			0
S3	2009	2009	2009	2	0	2	Export	56	Belgium	BEL	191	Croatia	HRV								08	ANIMAL FEED STUFF	1	No Quantity							3189122			0
S3	2009	2009	2009	2	0	2	Export	56	Belgium	BEL	192	Cuba	CUB								08	ANIMAL FEED STUFF	1	No Quantity							572769			0
S3	2009	2009	2009	2	0	2	Export	56	Belgium	BEL	196	Cyprus	CYP								08	ANIMAL FEED STUFF	1	No Quantity							4115995			0
S3	2009	2009	2009	2	0	2	Export	56	Belgium	BEL	203	Czechia	CZE								08	ANIMAL FEED STUFF	1	No Quantity							6559659			0
S3	2009	2009	2009	2	0	2	Export	56	Belgium	BEL	204	Benin	BEN								08	ANIMAL FEED STUFF	1	No Quantity							836068			0
S3	2009	2009	2009	2	0	2	Export	56	Belgium	BEL	208	Denmark	DNK								08	ANIMAL FEED STUFF	1	No Quantity							20552288			0
S3	2009	2009	2009	2	0	2	Export	56	Belgium	BEL	214	Dominican Rep.	DOM								08	ANIMAL FEED STUFF	1	No Quantity							543070			0
S3	2009	2009	2009	2	0	2	Export	56	Belgium	BEL	218	Ecuador	ECU								08	ANIMAL FEED STUFF	1	No Quantity							513007			0
S3	2009	2009	2009	2	0	2	Export	56	Belgium	BEL	222	El Salvador	SLV								08	ANIMAL FEED STUFF	1	No Quantity							115050			0
S3	2009	2009	2009	2	0	2	Export	56	Belgium	BEL	231	Ethiopia	ETH								08	ANIMAL FEED STUFF	1	No Quantity							483798			0
S3	2009	2009	2009	2	0	2	Export	56	Belgium	BEL	233	Estonia	EST								08	ANIMAL FEED STUFF	1	No Quantity							1765373			0
S3	2009	2009	2009	2	0	2	Export	56	Belgium	BEL	246	Finland	FIN								08	ANIMAL FEED STUFF	1	No Quantity							7162107			0
S3	2009	2009	2009	2	0	2	Export	56	Belgium	BEL	251	France	FRA								08	ANIMAL FEED STUFF	1	No Quantity							568099505			0
S3	2009	2009	2009	2	0	2	Export	56	Belgium	BEL	266	Gabon	GAB								08	ANIMAL FEED STUFF	1	No Quantity							366489			0
S3	2009	2009	2009	2	0	2	Export	56	Belgium	BEL	268	Georgia	GEO								08	ANIMAL FEED STUFF	1	No Quantity							818246			0
S3	2009	2009	2009	2	0	2	Export	56	Belgium	BEL	270	Gambia	GMB								08	ANIMAL FEED STUFF	1	No Quantity							135187			0
S3	2009	2009	2009	2	0	2	Export	56	Belgium	BEL	276	Germany	DEU								08	ANIMAL FEED STUFF	1	No Quantity							144210239			0
S3	2009	2009	2009	2	0	2	Export	56	Belgium	BEL	288	Ghana	GHA								08	ANIMAL FEED STUFF	1	No Quantity							1565149			0
S3	2009	2009	2009	2	0	2	Export	56	Belgium	BEL	300	Greece	GRC								08	ANIMAL FEED STUFF	1	No Quantity							10695757			0
S3	2009	2009	2009	2	0	2	Export	56	Belgium	BEL	320	Guatemala	GTM								08	ANIMAL FEED STUFF	1	No Quantity							62042			0
S3	2009	2009	2009	2	0	2	Export	56	Belgium	BEL	324	Guinea	GIN								08	ANIMAL FEED STUFF	1	No Quantity							127690			0
S3	2009	2009	2009	2	0	2	Export	56	Belgium	BEL	328	Guyana	GUY								08	ANIMAL FEED STUFF	1	No Quantity							11231			0
S3	2009	2009	2009	2	0	2	Export	56	Belgium	BEL	340	Honduras	HND								08	ANIMAL FEED STUFF	1	No Quantity							88978			0
S3	2009	2009	2009	2	0	2	Export	56	Belgium	BEL	344	China, Hong Kong SAR	HKG								08	ANIMAL FEED STUFF	1	No Quantity							323324			0
S3	2009	2009	2009	2	0	2	Export	56	Belgium	BEL	348	Hungary	HUN								08	ANIMAL FEED STUFF	1	No Quantity							17540571			0
S3	2009	2009	2009	2	0	2	Export	56	Belgium	BEL	352	Iceland	ISL								08	ANIMAL FEED STUFF	1	No Quantity							301598			0
S3	2009	2009	2009	2	0	2	Export	56	Belgium	BEL	360	Indonesia	IDN								08	ANIMAL FEED STUFF	1	No Quantity							2699177			0
S3	2009	2009	2009	2	0	2	Export	56	Belgium	BEL	364	Iran	IRN								08	ANIMAL FEED STUFF	1	No Quantity							7201562			0
S3	2009	2009	2009	2	0	2	Export	56	Belgium	BEL	368	Iraq	IRQ								08	ANIMAL FEED STUFF	1	No Quantity							1964255			0
S3	2009	2009	2009	2	0	2	Export	56	Belgium	BEL	372	Ireland	IRL								08	ANIMAL FEED STUFF	1	No Quantity							23720446			0
S3	2009	2009	2009	2	0	2	Export	56	Belgium	BEL	376	Israel	ISR								08	ANIMAL FEED STUFF	1	No Quantity							4684084			0
S3	2009	2009	2009	2	0	2	Export	56	Belgium	BEL	381	Italy	ITA								08	ANIMAL FEED STUFF	1	No Quantity							33397897			0
S3	2009	2009	2009	2	0	2	Export	56	Belgium	BEL	384	Côte d'Ivoire	CIV								08	ANIMAL FEED STUFF	1	No Quantity							269894			0
S3	2009	2009	2009	2	0	2	Export	56	Belgium	BEL	388	Jamaica	JAM								08	ANIMAL FEED STUFF	1	No Quantity							80693			0
S3	2009	2009	2009	2	0	2	Export	56	Belgium	BEL	392	Japan	JPN								08	ANIMAL FEED STUFF	1	No Quantity							5324834			0
S3	2009	2009	2009	2	0	2	Export	56	Belgium	BEL	398	Kazakhstan	KAZ								08	ANIMAL FEED STUFF	1	No Quantity							458801			0
S3	2009	2009	2009	2	0	2	Export	56	Belgium	BEL	400	Jordan	JOR								08	ANIMAL FEED STUFF	1	No Quantity							3616965			0
S3	2009	2009	2009	2	0	2	Export	56	Belgium	BEL	404	Kenya	KEN								08	ANIMAL FEED STUFF	1	No Quantity							107052			0
S3	2009	2009	2009	2	0	2	Export	56	Belgium	BEL	410	Rep. of Korea	KOR								08	ANIMAL FEED STUFF	1	No Quantity							2516991			0
S3	2009	2009	2009	2	0	2	Export	56	Belgium	BEL	414	Kuwait	KWT								08	ANIMAL FEED STUFF	1	No Quantity							2468862			0
S3	2009	2009	2009	2	0	2	Export	56	Belgium	BEL	417	Kyrgyzstan	KGZ								08	ANIMAL FEED STUFF	1	No Quantity							64876			0
S3	2009	2009	2009	2	0	2	Export	56	Belgium	BEL	422	Lebanon	LBN								08	ANIMAL FEED STUFF	1	No Quantity							1710099			0
S3	2009	2009	2009	2	0	2	Export	56	Belgium	BEL	428	Latvia	LVA								08	ANIMAL FEED STUFF	1	No Quantity							1083419			0
S3	2009	2009	2009	2	0	2	Export	56	Belgium	BEL	430	Liberia	LBR								08	ANIMAL FEED STUFF	1	No Quantity							392			0
S3	2009	2009	2009	2	0	2	Export	56	Belgium	BEL	434	Libya	LBY								08	ANIMAL FEED STUFF	1	No Quantity							893072			0
S3	2009	2009	2009	2	0	2	Export	56	Belgium	BEL	440	Lithuania	LTU								08	ANIMAL FEED STUFF	1	No Quantity							1206375			0
S3	2009	2009	2009	2	0	2	Export	56	Belgium	BEL	442	Luxembourg	LUX								08	ANIMAL FEED STUFF	1	No Quantity							27991863			0
S3	2009	2009	2009	2	0	2	Export	56	Belgium	BEL	450	Madagascar	MDG								08	ANIMAL FEED STUFF	1	No Quantity							69104			0
S3	2009	2009	2009	2	0	2	Export	56	Belgium	BEL	458	Malaysia	MYS								08	ANIMAL FEED STUFF	1	No Quantity							4727298			0
S3	2009	2009	2009	2	0	2	Export	56	Belgium	BEL	470	Malta	MLT								08	ANIMAL FEED STUFF	1	No Quantity							1512200			0
S3	2009	2009	2009	2	0	2	Export	56	Belgium	BEL	478	Mauritania	MRT								08	ANIMAL FEED STUFF	1	No Quantity							9152			0
S3	2009	2009	2009	2	0	2	Export	56	Belgium	BEL	480	Mauritius	MUS								08	ANIMAL FEED STUFF	1	No Quantity							66990			0
S3	2009	2009	2009	2	0	2	Export	56	Belgium	BEL	484	Mexico	MEX								08	ANIMAL FEED STUFF	1	No Quantity							1548497			0
S3	2009	2009	2009	2	0	2	Export	56	Belgium	BEL	490	Other Asia, nes									08	ANIMAL FEED STUFF	1	No Quantity							7215756			0
S3	2009	2009	2009	2	0	2	Export	56	Belgium	BEL	498	Rep. of Moldova	MDA								08	ANIMAL FEED STUFF	1	No Quantity							57139			0
S3	2009	2009	2009	2	0	2	Export	56	Belgium	BEL	499	Montenegro	MNE								08	ANIMAL FEED STUFF	1	No Quantity							372055			0
S3	2009	2009	2009	2	0	2	Export	56	Belgium	BEL	504	Morocco	MAR								08	ANIMAL FEED STUFF	1	No Quantity							11508288			0
S3	2009	2009	2009	2	0	2	Export	56	Belgium	BEL	512	Oman	OMN								08	ANIMAL FEED STUFF	1	No Quantity							23792			0
S3	2009	2009	2009	2	0	2	Export	56	Belgium	BEL	524	Nepal	NPL								08	ANIMAL FEED STUFF	1	No Quantity							25686			0
S3	2009	2009	2009	2	0	2	Export	56	Belgium	BEL	528	Netherlands	NLD								08	ANIMAL FEED STUFF	1	No Quantity							270033483			0
S3	2009	2009	2009	2	0	2	Export	56	Belgium	BEL	540	New Caledonia	NCL								08	ANIMAL FEED STUFF	1	No Quantity							19529			0
S3	2009	2009	2009	2	0	2	Export	56	Belgium	BEL	554	New Zealand	NZL								08	ANIMAL FEED STUFF	1	No Quantity							117095			0
S3	2009	2009	2009	2	0	2	Export	56	Belgium	BEL	558	Nicaragua	NIC								08	ANIMAL FEED STUFF	1	No Quantity							36912			0
S3	2009	2009	2009	2	0	2	Export	56	Belgium	BEL	566	Nigeria	NGA								08	ANIMAL FEED STUFF	1	No Quantity							5128501			0
S3	2009	2009	2009	2	0	2	Export	56	Belgium	BEL	579	Norway	NOR								08	ANIMAL FEED STUFF	1	No Quantity							3038387			0
S3	2009	2009	2009	2	0	2	Export	56	Belgium	BEL	586	Pakistan	PAK								08	ANIMAL FEED STUFF	1	No Quantity							494481			0
S3	2009	2009	2009	2	0	2	Export	56	Belgium	BEL	591	Panama	PAN								08	ANIMAL FEED STUFF	1	No Quantity							778367			0
S3	2009	2009	2009	2	0	2	Export	56	Belgium	BEL	600	Paraguay	PRY								08	ANIMAL FEED STUFF	1	No Quantity							20924			0
S3	2009	2009	2009	2	0	2	Export	56	Belgium	BEL	604	Peru	PER								08	ANIMAL FEED STUFF	1	No Quantity							313320			0
S3	2009	2009	2009	2	0	2	Export	56	Belgium	BEL	608	Philippines	PHL								08	ANIMAL FEED STUFF	1	No Quantity							6793635			0
S3	2009	2009	2009	2	0	2	Export	56	Belgium	BEL	616	Poland	POL								08	ANIMAL FEED STUFF	1	No Quantity							16950829			0
S3	2009	2009	2009	2	0	2	Export	56	Belgium	BEL	620	Portugal	PRT								08	ANIMAL FEED STUFF	1	No Quantity							15164514			0
S3	2009	2009	2009	2	0	2	Export	56	Belgium	BEL	634	Qatar	QAT								08	ANIMAL FEED STUFF	1	No Quantity							428203			0
S3	2009	2009	2009	2	0	2	Export	56	Belgium	BEL	642	Romania	ROU								08	ANIMAL FEED STUFF	1	No Quantity							5336952			0
S3	2009	2009	2009	2	0	2	Export	56	Belgium	BEL	643	Russian Federation	RUS								08	ANIMAL FEED STUFF	1	No Quantity							57696220			0
S3	2009	2009	2009	2	0	2	Export	56	Belgium	BEL	646	Rwanda	RWA								08	ANIMAL FEED STUFF	1	No Quantity							8110			0
S3	2009	2009	2009	2	0	2	Export	56	Belgium	BEL	674	San Marino	SMR								08	ANIMAL FEED STUFF	1	No Quantity							1855			0
S3	2009	2009	2009	2	0	2	Export	56	Belgium	BEL	682	Saudi Arabia	SAU								08	ANIMAL FEED STUFF	1	No Quantity							6324556			0
S3	2009	2009	2009	2	0	2	Export	56	Belgium	BEL	686	Senegal	SEN								08	ANIMAL FEED STUFF	1	No Quantity							25894			0
S3	2009	2009	2009	2	0	2	Export	56	Belgium	BEL	688	Serbia	SRB								08	ANIMAL FEED STUFF	1	No Quantity							1957700			0
S3	2009	2009	2009	2	0	2	Export	56	Belgium	BEL	690	Seychelles	SYC								08	ANIMAL FEED STUFF	1	No Quantity							225399			0
S3	2009	2009	2009	2	0	2	Export	56	Belgium	BEL	694	Sierra Leone	SLE								08	ANIMAL FEED STUFF	1	No Quantity							10589			0
S3	2009	2009	2009	2	0	2	Export	56	Belgium	BEL	699	India	IND								08	ANIMAL FEED STUFF	1	No Quantity							1397117			0
S3	2009	2009	2009	2	0	2	Export	56	Belgium	BEL	702	Singapore	SGP								08	ANIMAL FEED STUFF	1	No Quantity							425334			0
S3	2009	2009	2009	2	0	2	Export	56	Belgium	BEL	703	Slovakia	SVK								08	ANIMAL FEED STUFF	1	No Quantity							2131705			0
S3	2009	2009	2009	2	0	2	Export	56	Belgium	BEL	704	Viet Nam	VNM								08	ANIMAL FEED STUFF	1	No Quantity							2817703			0
S3	2009	2009	2009	2	0	2	Export	56	Belgium	BEL	705	Slovenia	SVN								08	ANIMAL FEED STUFF	1	No Quantity							2009079			0
S3	2009	2009	2009	2	0	2	Export	56	Belgium	BEL	706	Somalia	SOM								08	ANIMAL FEED STUFF	1	No Quantity							20744			0
S3	2009	2009	2009	2	0	2	Export	56	Belgium	BEL	710	South Africa	ZAF								08	ANIMAL FEED STUFF	1	No Quantity							4121731			0
S3	2009	2009	2009	2	0	2	Export	56	Belgium	BEL	724	Spain	ESP								08	ANIMAL FEED STUFF	1	No Quantity							36005690			0
S3	2009	2009	2009	2	0	2	Export	56	Belgium	BEL	736	Fmr Sudan	SDN								08	ANIMAL FEED STUFF	1	No Quantity							6245753			0
S3	2009	2009	2009	2	0	2	Export	56	Belgium	BEL	740	Suriname	SUR								08	ANIMAL FEED STUFF	1	No Quantity							1721886			0
S3	2009	2009	2009	2	0	2	Export	56	Belgium	BEL	752	Sweden	SWE								08	ANIMAL FEED STUFF	1	No Quantity							2131110			0
S3	2009	2009	2009	2	0	2	Export	56	Belgium	BEL	757	Switzerland	CHE								08	ANIMAL FEED STUFF	1	No Quantity							21884627			0
S3	2009	2009	2009	2	0	2	Export	56	Belgium	BEL	760	Syria	SYR								08	ANIMAL FEED STUFF	1	No Quantity							1290788			0
S3	2009	2009	2009	2	0	2	Export	56	Belgium	BEL	764	Thailand	THA								08	ANIMAL FEED STUFF	1	No Quantity							7621812			0
S3	2009	2009	2009	2	0	2	Export	56	Belgium	BEL	768	Togo	TGO								08	ANIMAL FEED STUFF	1	No Quantity							387795			0
S3	2009	2009	2009	2	0	2	Export	56	Belgium	BEL	780	Trinidad and Tobago	TTO								08	ANIMAL FEED STUFF	1	No Quantity							54000			0
S3	2009	2009	2009	2	0	2	Export	56	Belgium	BEL	784	United Arab Emirates	ARE								08	ANIMAL FEED STUFF	1	No Quantity							1844798			0
S3	2009	2009	2009	2	0	2	Export	56	Belgium	BEL	788	Tunisia	TUN								08	ANIMAL FEED STUFF	1	No Quantity							579162			0
S3	2009	2009	2009	2	0	2	Export	56	Belgium	BEL	792	Turkey	TUR								08	ANIMAL FEED STUFF	1	No Quantity							9998979			0
S3	2009	2009	2009	2	0	2	Export	56	Belgium	BEL	800	Uganda	UGA								08	ANIMAL FEED STUFF	1	No Quantity							33576			0
S3	2009	2009	2009	2	0	2	Export	56	Belgium	BEL	804	Ukraine	UKR								08	ANIMAL FEED STUFF	1	No Quantity							4935573			0
S3	2009	2009	2009	2	0	2	Export	56	Belgium	BEL	807	North Macedonia	MKD								08	ANIMAL FEED STUFF	1	No Quantity							90035			0
S3	2009	2009	2009	2	0	2	Export	56	Belgium	BEL	818	Egypt	EGY								08	ANIMAL FEED STUFF	1	No Quantity							2684317			0
S3	2009	2009	2009	2	0	2	Export	56	Belgium	BEL	826	United Kingdom	GBR								08	ANIMAL FEED STUFF	1	No Quantity							58992038			0
S3	2009	2009	2009	2	0	2	Export	56	Belgium	BEL	834	United Rep. of Tanzania	TZA								08	ANIMAL FEED STUFF	1	No Quantity							273586			0
S3	2009	2009	2009	2	0	2	Export	56	Belgium	BEL	842	USA	USA								08	ANIMAL FEED STUFF	1	No Quantity							11026106			0
S3	2009	2009	2009	2	0	2	Export	56	Belgium	BEL	854	Burkina Faso	BFA								08	ANIMAL FEED STUFF	1	No Quantity							19359			0
S3	2009	2009	2009	2	0	2	Export	56	Belgium	BEL	858	Uruguay	URY								08	ANIMAL FEED STUFF	1	No Quantity							338667			0
S3	2009	2009	2009	2	0	2	Export	56	Belgium	BEL	860	Uzbekistan	UZB								08	ANIMAL FEED STUFF	1	No Quantity							55115			0
S3	2009	2009	2009	2	0	2	Export	56	Belgium	BEL	862	Venezuela	VEN								08	ANIMAL FEED STUFF	1	No Quantity							25052			0
S3	2009	2009	2009	2	0	2	Export	56	Belgium	BEL	887	Yemen	YEM								08	ANIMAL FEED STUFF	1	No Quantity							9005057			0
S3	2009	2009	2009	2	0	2	Export	204	Benin	BEN	0	World	WLD								08	ANIMAL FEED STUFF	1	No Quantity							8569237			0
S3	2009	2009	2009	2	0	2	Export	204	Benin	BEN	120	Cameroon	CMR								08	ANIMAL FEED STUFF	1	No Quantity							440186			0
S3	2009	2009	2009	2	0	2	Export	204	Benin	BEN	266	Gabon	GAB								08	ANIMAL FEED STUFF	1	No Quantity							27342			0
S3	2009	2009	2009	2	0	2	Export	204	Benin	BEN	276	Germany	DEU								08	ANIMAL FEED STUFF	1	No Quantity							41214			0
S3	2009	2009	2009	2	0	2	Export	204	Benin	BEN	288	Ghana	GHA								08	ANIMAL FEED STUFF	1	No Quantity							481600			0
S3	2009	2009	2009	2	0	2	Export	204	Benin	BEN	384	Côte d'Ivoire	CIV								08	ANIMAL FEED STUFF	1	No Quantity							218829			0
S3	2009	2009	2009	2	0	2	Export	204	Benin	BEN	466	Mali	MLI								08	ANIMAL FEED STUFF	1	No Quantity							69125			0
S3	2009	2009	2009	2	0	2	Export	204	Benin	BEN	528	Netherlands	NLD								08	ANIMAL FEED STUFF	1	No Quantity							1372			0
S3	2009	2009	2009	2	0	2	Export	204	Benin	BEN	562	Niger	NER								08	ANIMAL FEED STUFF	1	No Quantity							22417			0
S3	2009	2009	2009	2	0	2	Export	204	Benin	BEN	566	Nigeria	NGA								08	ANIMAL FEED STUFF	1	No Quantity							263666			0
S3	2009	2009	2009	2	0	2	Export	204	Benin	BEN	682	Saudi Arabia	SAU								08	ANIMAL FEED STUFF	1	No Quantity							136904			0
S3	2009	2009	2009	2	0	2	Export	204	Benin	BEN	686	Senegal	SEN								08	ANIMAL FEED STUFF	1	No Quantity							460307			0
S3	2009	2009	2009	2	0	2	Export	204	Benin	BEN	710	South Africa	ZAF								08	ANIMAL FEED STUFF	1	No Quantity							2322594			0
S3	2009	2009	2009	2	0	2	Export	204	Benin	BEN	768	Togo	TGO								08	ANIMAL FEED STUFF	1	No Quantity							3666297			0
S3	2009	2009	2009	2	0	2	Export	204	Benin	BEN	826	United Kingdom	GBR								08	ANIMAL FEED STUFF	1	No Quantity							1067			0
S3	2009	2009	2009	2	0	2	Export	204	Benin	BEN	854	Burkina Faso	BFA								08	ANIMAL FEED STUFF	1	No Quantity							416315			0
S3	2009	2009	2009	2	0	2	Export	56	Belgium	BEL	0	World	WLD								09	MISC.EDIBLE PRODUCTS ETC	1	No Quantity							2120630541			0
S3	2009	2009	2009	2	0	2	Export	56	Belgium	BEL	4	Afghanistan	AFG								09	MISC.EDIBLE PRODUCTS ETC	1	No Quantity							1327137			0
S3	2009	2009	2009	2	0	2	Export	56	Belgium	BEL	8	Albania	ALB								09	MISC.EDIBLE PRODUCTS ETC	1	No Quantity							175118			0
S3	2009	2009	2009	2	0	2	Export	56	Belgium	BEL	12	Algeria	DZA								09	MISC.EDIBLE PRODUCTS ETC	1	No Quantity							12265858			0
S3	2009	2009	2009	2	0	2	Export	56	Belgium	BEL	24	Angola	AGO								09	MISC.EDIBLE PRODUCTS ETC	1	No Quantity							3729692			0
S3	2009	2009	2009	2	0	2	Export	56	Belgium	BEL	31	Azerbaijan	AZE								09	MISC.EDIBLE PRODUCTS ETC	1	No Quantity							35344			0
S3	2009	2009	2009	2	0	2	Export	56	Belgium	BEL	32	Argentina	ARG								09	MISC.EDIBLE PRODUCTS ETC	1	No Quantity							299465			0
S3	2009	2009	2009	2	0	2	Export	56	Belgium	BEL	36	Australia	AUS								09	MISC.EDIBLE PRODUCTS ETC	1	No Quantity							2562664			0
S3	2009	2009	2009	2	0	2	Export	56	Belgium	BEL	40	Austria	AUT								09	MISC.EDIBLE PRODUCTS ETC	1	No Quantity							14081021			0
S3	2009	2009	2009	2	0	2	Export	56	Belgium	BEL	48	Bahrain	BHR								09	MISC.EDIBLE PRODUCTS ETC	1	No Quantity							101499			0
S3	2009	2009	2009	2	0	2	Export	56	Belgium	BEL	50	Bangladesh	BGD								09	MISC.EDIBLE PRODUCTS ETC	1	No Quantity							2113686			0
S3	2009	2009	2009	2	0	2	Export	56	Belgium	BEL	51	Armenia	ARM								09	MISC.EDIBLE PRODUCTS ETC	1	No Quantity							5144844			0
S3	2009	2009	2009	2	0	2	Export	56	Belgium	BEL	52	Barbados	BRB								09	MISC.EDIBLE PRODUCTS ETC	1	No Quantity							17			0
S3	2009	2009	2009	2	0	2	Export	56	Belgium	BEL	70	Bosnia Herzegovina	BIH								09	MISC.EDIBLE PRODUCTS ETC	1	No Quantity							159279			0
S3	2009	2009	2009	2	0	2	Export	56	Belgium	BEL	76	Brazil	BRA								09	MISC.EDIBLE PRODUCTS ETC	1	No Quantity							8164504			0
S3	2009	2009	2009	2	0	2	Export	56	Belgium	BEL	84	Belize	BLZ								09	MISC.EDIBLE PRODUCTS ETC	1	No Quantity							450321			0
S3	2009	2009	2009	2	0	2	Export	56	Belgium	BEL	100	Bulgaria	BGR								09	MISC.EDIBLE PRODUCTS ETC	1	No Quantity							1588301			0
S3	2009	2009	2009	2	0	2	Export	56	Belgium	BEL	104	Myanmar	MMR								09	MISC.EDIBLE PRODUCTS ETC	1	No Quantity							986066			0
S3	2009	2009	2009	2	0	2	Export	56	Belgium	BEL	108	Burundi	BDI								09	MISC.EDIBLE PRODUCTS ETC	1	No Quantity							1626110			0
S3	2009	2009	2009	2	0	2	Export	56	Belgium	BEL	112	Belarus	BLR								09	MISC.EDIBLE PRODUCTS ETC	1	No Quantity							387229			0
S3	2009	2009	2009	2	0	2	Export	56	Belgium	BEL	116	Cambodia	KHM								09	MISC.EDIBLE PRODUCTS ETC	1	No Quantity							316124			0
S3	2009	2009	2009	2	0	2	Export	56	Belgium	BEL	120	Cameroon	CMR								09	MISC.EDIBLE PRODUCTS ETC	1	No Quantity							1938720			0
S3	2009	2009	2009	2	0	2	Export	56	Belgium	BEL	124	Canada	CAN								09	MISC.EDIBLE PRODUCTS ETC	1	No Quantity							3344141			0
S3	2009	2009	2009	2	0	2	Export	56	Belgium	BEL	132	Cabo Verde	CPV								09	MISC.EDIBLE PRODUCTS ETC	1	No Quantity							51427			0
S3	2009	2009	2009	2	0	2	Export	56	Belgium	BEL	140	Central African Rep.	CAF								09	MISC.EDIBLE PRODUCTS ETC	1	No Quantity							732869			0
S3	2009	2009	2009	2	0	2	Export	56	Belgium	BEL	144	Sri Lanka	LKA								09	MISC.EDIBLE PRODUCTS ETC	1	No Quantity							2878163			0
S3	2009	2009	2009	2	0	2	Export	56	Belgium	BEL	148	Chad	TCD								09	MISC.EDIBLE PRODUCTS ETC	1	No Quantity							458616			0
S3	2009	2009	2009	2	0	2	Export	56	Belgium	BEL	152	Chile	CHL								09	MISC.EDIBLE PRODUCTS ETC	1	No Quantity							1369406			0
S3	2009	2009	2009	2	0	2	Export	56	Belgium	BEL	156	China	CHN								09	MISC.EDIBLE PRODUCTS ETC	1	No Quantity							7927790			0
S3	2009	2009	2009	2	0	2	Export	56	Belgium	BEL	170	Colombia	COL								09	MISC.EDIBLE PRODUCTS ETC	1	No Quantity							3967732			0
S3	2009	2009	2009	2	0	2	Export	56	Belgium	BEL	175	Mayotte	MYT								09	MISC.EDIBLE PRODUCTS ETC	1	No Quantity							8649			0
S3	2009	2009	2009	2	0	2	Export	56	Belgium	BEL	178	Congo	COG								09	MISC.EDIBLE PRODUCTS ETC	1	No Quantity							135007			0
S3	2009	2009	2009	2	0	2	Export	56	Belgium	BEL	180	Dem. Rep. of the Congo	COD								09	MISC.EDIBLE PRODUCTS ETC	1	No Quantity							7931989			0
S3	2009	2009	2009	2	0	2	Export	56	Belgium	BEL	188	Costa Rica	CRI								09	MISC.EDIBLE PRODUCTS ETC	1	No Quantity							614208			0
S3	2009	2009	2009	2	0	2	Export	56	Belgium	BEL	191	Croatia	HRV								09	MISC.EDIBLE PRODUCTS ETC	1	No Quantity							2471702			0
S3	2009	2009	2009	2	0	2	Export	56	Belgium	BEL	192	Cuba	CUB								09	MISC.EDIBLE PRODUCTS ETC	1	No Quantity							376966			0
S3	2009	2009	2009	2	0	2	Export	56	Belgium	BEL	196	Cyprus	CYP								09	MISC.EDIBLE PRODUCTS ETC	1	No Quantity							2915998			0
S3	2009	2009	2009	2	0	2	Export	56	Belgium	BEL	203	Czechia	CZE								09	MISC.EDIBLE PRODUCTS ETC	1	No Quantity							11538435			0
S3	2009	2009	2009	2	0	2	Export	56	Belgium	BEL	204	Benin	BEN								09	MISC.EDIBLE PRODUCTS ETC	1	No Quantity							94050			0
S3	2009	2009	2009	2	0	2	Export	56	Belgium	BEL	208	Denmark	DNK								09	MISC.EDIBLE PRODUCTS ETC	1	No Quantity							13313155			0
S3	2009	2009	2009	2	0	2	Export	56	Belgium	BEL	212	Dominica	DMA								09	MISC.EDIBLE PRODUCTS ETC	1	No Quantity							75795			0
S3	2009	2009	2009	2	0	2	Export	56	Belgium	BEL	214	Dominican Rep.	DOM								09	MISC.EDIBLE PRODUCTS ETC	1	No Quantity							2857053			0
S3	2009	2009	2009	2	0	2	Export	56	Belgium	BEL	218	Ecuador	ECU								09	MISC.EDIBLE PRODUCTS ETC	1	No Quantity							612941			0
S3	2009	2009	2009	2	0	2	Export	56	Belgium	BEL	222	El Salvador	SLV								09	MISC.EDIBLE PRODUCTS ETC	1	No Quantity							125176			0
S3	2009	2009	2009	2	0	2	Export	56	Belgium	BEL	226	Equatorial Guinea	GNQ								09	MISC.EDIBLE PRODUCTS ETC	1	No Quantity							722			0
S3	2009	2009	2009	2	0	2	Export	56	Belgium	BEL	231	Ethiopia	ETH								09	MISC.EDIBLE PRODUCTS ETC	1	No Quantity							574253			0
S3	2009	2009	2009	2	0	2	Export	56	Belgium	BEL	233	Estonia	EST								09	MISC.EDIBLE PRODUCTS ETC	1	No Quantity							2107211			0
S3	2009	2009	2009	2	0	2	Export	56	Belgium	BEL	234	Faeroe Isds	FRO								09	MISC.EDIBLE PRODUCTS ETC	1	No Quantity							8861			0
S3	2009	2009	2009	2	0	2	Export	56	Belgium	BEL	246	Finland	FIN								09	MISC.EDIBLE PRODUCTS ETC	1	No Quantity							15645293			0
S3	2009	2009	2009	2	0	2	Export	56	Belgium	BEL	251	France	FRA								09	MISC.EDIBLE PRODUCTS ETC	1	No Quantity							552802269			0
S3	2009	2009	2009	2	0	2	Export	56	Belgium	BEL	258	French Polynesia	PYF								09	MISC.EDIBLE PRODUCTS ETC	1	No Quantity							174640			0
S3	2009	2009	2009	2	0	2	Export	56	Belgium	BEL	260	Fr. South Antarctic Terr.	ATF								09	MISC.EDIBLE PRODUCTS ETC	1	No Quantity							36286			0
S3	2009	2009	2009	2	0	2	Export	56	Belgium	BEL	262	Djibouti	DJI								09	MISC.EDIBLE PRODUCTS ETC	1	No Quantity							179325			0
S3	2009	2009	2009	2	0	2	Export	56	Belgium	BEL	266	Gabon	GAB								09	MISC.EDIBLE PRODUCTS ETC	1	No Quantity							1154854			0
S3	2009	2009	2009	2	0	2	Export	56	Belgium	BEL	268	Georgia	GEO								09	MISC.EDIBLE PRODUCTS ETC	1	No Quantity							64713			0
S3	2009	2009	2009	2	0	2	Export	56	Belgium	BEL	270	Gambia	GMB								09	MISC.EDIBLE PRODUCTS ETC	1	No Quantity							232428			0
S3	2009	2009	2009	2	0	2	Export	56	Belgium	BEL	276	Germany	DEU								09	MISC.EDIBLE PRODUCTS ETC	1	No Quantity							240228160			0
S3	2009	2009	2009	2	0	2	Export	56	Belgium	BEL	288	Ghana	GHA								09	MISC.EDIBLE PRODUCTS ETC	1	No Quantity							181013			0
S3	2009	2009	2009	2	0	2	Export	56	Belgium	BEL	300	Greece	GRC								09	MISC.EDIBLE PRODUCTS ETC	1	No Quantity							21091668			0
S3	2009	2009	2009	2	0	2	Export	56	Belgium	BEL	316	Guam	GUM								09	MISC.EDIBLE PRODUCTS ETC	1	No Quantity							1872			0
S3	2009	2009	2009	2	0	2	Export	56	Belgium	BEL	320	Guatemala	GTM								09	MISC.EDIBLE PRODUCTS ETC	1	No Quantity							385833			0
S3	2009	2009	2009	2	0	2	Export	56	Belgium	BEL	324	Guinea	GIN								09	MISC.EDIBLE PRODUCTS ETC	1	No Quantity							496204			0
S3	2009	2009	2009	2	0	2	Export	56	Belgium	BEL	332	Haiti	HTI								09	MISC.EDIBLE PRODUCTS ETC	1	No Quantity							4627137			0
S3	2009	2009	2009	2	0	2	Export	56	Belgium	BEL	340	Honduras	HND								09	MISC.EDIBLE PRODUCTS ETC	1	No Quantity							1225822			0
S3	2009	2009	2009	2	0	2	Export	56	Belgium	BEL	344	China, Hong Kong SAR	HKG								09	MISC.EDIBLE PRODUCTS ETC	1	No Quantity							2033104			0
S3	2009	2009	2009	2	0	2	Export	56	Belgium	BEL	348	Hungary	HUN								09	MISC.EDIBLE PRODUCTS ETC	1	No Quantity							12586806			0
S3	2009	2009	2009	2	0	2	Export	56	Belgium	BEL	352	Iceland	ISL								09	MISC.EDIBLE PRODUCTS ETC	1	No Quantity							820340			0
S3	2009	2009	2009	2	0	2	Export	56	Belgium	BEL	360	Indonesia	IDN								09	MISC.EDIBLE PRODUCTS ETC	1	No Quantity							2241229			0
S3	2009	2009	2009	2	0	2	Export	56	Belgium	BEL	364	Iran	IRN								09	MISC.EDIBLE PRODUCTS ETC	1	No Quantity							7765357			0
S3	2009	2009	2009	2	0	2	Export	56	Belgium	BEL	368	Iraq	IRQ								09	MISC.EDIBLE PRODUCTS ETC	1	No Quantity							17848509			0
S3	2009	2009	2009	2	0	2	Export	56	Belgium	BEL	372	Ireland	IRL								09	MISC.EDIBLE PRODUCTS ETC	1	No Quantity							31914989			0
S3	2009	2009	2009	2	0	2	Export	56	Belgium	BEL	376	Israel	ISR								09	MISC.EDIBLE PRODUCTS ETC	1	No Quantity							1491419			0
S3	2009	2009	2009	2	0	2	Export	56	Belgium	BEL	381	Italy	ITA								09	MISC.EDIBLE PRODUCTS ETC	1	No Quantity							77821529			0
S3	2009	2009	2009	2	0	2	Export	56	Belgium	BEL	384	Côte d'Ivoire	CIV								09	MISC.EDIBLE PRODUCTS ETC	1	No Quantity							372977			0
S3	2009	2009	2009	2	0	2	Export	56	Belgium	BEL	388	Jamaica	JAM								09	MISC.EDIBLE PRODUCTS ETC	1	No Quantity							11900416			0
S3	2009	2009	2009	2	0	2	Export	56	Belgium	BEL	392	Japan	JPN								09	MISC.EDIBLE PRODUCTS ETC	1	No Quantity							30808819			0
S3	2009	2009	2009	2	0	2	Export	56	Belgium	BEL	398	Kazakhstan	KAZ								09	MISC.EDIBLE PRODUCTS ETC	1	No Quantity							1191251			0
S3	2009	2009	2009	2	0	2	Export	56	Belgium	BEL	400	Jordan	JOR								09	MISC.EDIBLE PRODUCTS ETC	1	No Quantity							1224637			0
S3	2009	2009	2009	2	0	2	Export	56	Belgium	BEL	404	Kenya	KEN								09	MISC.EDIBLE PRODUCTS ETC	1	No Quantity							1857982			0
S3	2009	2009	2009	2	0	2	Export	56	Belgium	BEL	410	Rep. of Korea	KOR								09	MISC.EDIBLE PRODUCTS ETC	1	No Quantity							4759926			0
S3	2009	2009	2009	2	0	2	Export	56	Belgium	BEL	414	Kuwait	KWT								09	MISC.EDIBLE PRODUCTS ETC	1	No Quantity							3608564			0
S3	2009	2009	2009	2	0	2	Export	56	Belgium	BEL	417	Kyrgyzstan	KGZ								09	MISC.EDIBLE PRODUCTS ETC	1	No Quantity							46221			0
S3	2009	2009	2009	2	0	2	Export	56	Belgium	BEL	422	Lebanon	LBN								09	MISC.EDIBLE PRODUCTS ETC	1	No Quantity							3198407			0
S3	2009	2009	2009	2	0	2	Export	56	Belgium	BEL	428	Latvia	LVA								09	MISC.EDIBLE PRODUCTS ETC	1	No Quantity							1911669			0
S3	2009	2009	2009	2	0	2	Export	56	Belgium	BEL	430	Liberia	LBR								09	MISC.EDIBLE PRODUCTS ETC	1	No Quantity							79571			0
S3	2009	2009	2009	2	0	2	Export	56	Belgium	BEL	434	Libya	LBY								09	MISC.EDIBLE PRODUCTS ETC	1	No Quantity							420713			0
S3	2009	2009	2009	2	0	2	Export	56	Belgium	BEL	440	Lithuania	LTU								09	MISC.EDIBLE PRODUCTS ETC	1	No Quantity							3275628			0
S3	2009	2009	2009	2	0	2	Export	56	Belgium	BEL	442	Luxembourg	LUX								09	MISC.EDIBLE PRODUCTS ETC	1	No Quantity							53556842			0
S3	2009	2009	2009	2	0	2	Export	56	Belgium	BEL	450	Madagascar	MDG								09	MISC.EDIBLE PRODUCTS ETC	1	No Quantity							130574			0
S3	2009	2009	2009	2	0	2	Export	56	Belgium	BEL	454	Malawi	MWI								09	MISC.EDIBLE PRODUCTS ETC	1	No Quantity							61321			0
S3	2009	2009	2009	2	0	2	Export	56	Belgium	BEL	458	Malaysia	MYS								09	MISC.EDIBLE PRODUCTS ETC	1	No Quantity							1768648			0
S3	2009	2009	2009	2	0	2	Export	56	Belgium	BEL	462	Maldives	MDV								09	MISC.EDIBLE PRODUCTS ETC	1	No Quantity							10781			0
S3	2009	2009	2009	2	0	2	Export	56	Belgium	BEL	466	Mali	MLI								09	MISC.EDIBLE PRODUCTS ETC	1	No Quantity							933309			0
S3	2009	2009	2009	2	0	2	Export	56	Belgium	BEL	470	Malta	MLT								09	MISC.EDIBLE PRODUCTS ETC	1	No Quantity							1690790			0
S3	2009	2009	2009	2	0	2	Export	56	Belgium	BEL	478	Mauritania	MRT								09	MISC.EDIBLE PRODUCTS ETC	1	No Quantity							894057			0
S3	2009	2009	2009	2	0	2	Export	56	Belgium	BEL	480	Mauritius	MUS								09	MISC.EDIBLE PRODUCTS ETC	1	No Quantity							2135146			0
S3	2009	2009	2009	2	0	2	Export	56	Belgium	BEL	484	Mexico	MEX								09	MISC.EDIBLE PRODUCTS ETC	1	No Quantity							3489601			0
S3	2009	2009	2009	2	0	2	Export	56	Belgium	BEL	490	Other Asia, nes									09	MISC.EDIBLE PRODUCTS ETC	1	No Quantity							3144288			0
S3	2009	2009	2009	2	0	2	Export	56	Belgium	BEL	498	Rep. of Moldova	MDA								09	MISC.EDIBLE PRODUCTS ETC	1	No Quantity							326428			0
S3	2009	2009	2009	2	0	2	Export	56	Belgium	BEL	499	Montenegro	MNE								09	MISC.EDIBLE PRODUCTS ETC	1	No Quantity							8495			0
S3	2009	2009	2009	2	0	2	Export	56	Belgium	BEL	504	Morocco	MAR								09	MISC.EDIBLE PRODUCTS ETC	1	No Quantity							2021461			0
S3	2009	2009	2009	2	0	2	Export	56	Belgium	BEL	508	Mozambique	MOZ								09	MISC.EDIBLE PRODUCTS ETC	1	No Quantity							175619			0
S3	2009	2009	2009	2	0	2	Export	56	Belgium	BEL	512	Oman	OMN								09	MISC.EDIBLE PRODUCTS ETC	1	No Quantity							388614			0
S3	2009	2009	2009	2	0	2	Export	56	Belgium	BEL	516	Namibia	NAM								09	MISC.EDIBLE PRODUCTS ETC	1	No Quantity							969			0
S3	2009	2009	2009	2	0	2	Export	56	Belgium	BEL	528	Netherlands	NLD								09	MISC.EDIBLE PRODUCTS ETC	1	No Quantity							341601424			0
S3	2009	2009	2009	2	0	2	Export	56	Belgium	BEL	530	Neth. Antilles	ANT								09	MISC.EDIBLE PRODUCTS ETC	1	No Quantity							1485			0
S3	2009	2009	2009	2	0	2	Export	56	Belgium	BEL	533	Aruba	ABW								09	MISC.EDIBLE PRODUCTS ETC	1	No Quantity							406			0
S3	2009	2009	2009	2	0	2	Export	56	Belgium	BEL	540	New Caledonia	NCL								09	MISC.EDIBLE PRODUCTS ETC	1	No Quantity							53882			0
S3	2009	2009	2009	2	0	2	Export	56	Belgium	BEL	554	New Zealand	NZL								09	MISC.EDIBLE PRODUCTS ETC	1	No Quantity							173864			0
S3	2009	2009	2009	2	0	2	Export	56	Belgium	BEL	558	Nicaragua	NIC								09	MISC.EDIBLE PRODUCTS ETC	1	No Quantity							3381496			0
S3	2009	2009	2009	2	0	2	Export	56	Belgium	BEL	562	Niger	NER								09	MISC.EDIBLE PRODUCTS ETC	1	No Quantity							1985132			0
S3	2009	2009	2009	2	0	2	Export	56	Belgium	BEL	566	Nigeria	NGA								09	MISC.EDIBLE PRODUCTS ETC	1	No Quantity							2392213			0
S3	2009	2009	2009	2	0	2	Export	56	Belgium	BEL	579	Norway	NOR								09	MISC.EDIBLE PRODUCTS ETC	1	No Quantity							7172733			0
S3	2009	2009	2009	2	0	2	Export	56	Belgium	BEL	586	Pakistan	PAK								09	MISC.EDIBLE PRODUCTS ETC	1	No Quantity							2161832			0
S3	2009	2009	2009	2	0	2	Export	56	Belgium	BEL	591	Panama	PAN								09	MISC.EDIBLE PRODUCTS ETC	1	No Quantity							182669			0
S3	2009	2009	2009	2	0	2	Export	56	Belgium	BEL	604	Peru	PER								09	MISC.EDIBLE PRODUCTS ETC	1	No Quantity							1013337			0
S3	2009	2009	2009	2	0	2	Export	56	Belgium	BEL	608	Philippines	PHL								09	MISC.EDIBLE PRODUCTS ETC	1	No Quantity							934392			0
S3	2009	2009	2009	2	0	2	Export	56	Belgium	BEL	616	Poland	POL								09	MISC.EDIBLE PRODUCTS ETC	1	No Quantity							40718543			0
S3	2009	2009	2009	2	0	2	Export	56	Belgium	BEL	620	Portugal	PRT								09	MISC.EDIBLE PRODUCTS ETC	1	No Quantity							33435619			0
S3	2009	2009	2009	2	0	2	Export	56	Belgium	BEL	634	Qatar	QAT								09	MISC.EDIBLE PRODUCTS ETC	1	No Quantity							432143			0
S3	2009	2009	2009	2	0	2	Export	56	Belgium	BEL	642	Romania	ROU								09	MISC.EDIBLE PRODUCTS ETC	1	No Quantity							8327743			0
S3	2009	2009	2009	2	0	2	Export	56	Belgium	BEL	643	Russian Federation	RUS								09	MISC.EDIBLE PRODUCTS ETC	1	No Quantity							37362583			0
S3	2009	2009	2009	2	0	2	Export	56	Belgium	BEL	646	Rwanda	RWA								09	MISC.EDIBLE PRODUCTS ETC	1	No Quantity							669217			0
S3	2009	2009	2009	2	0	2	Export	56	Belgium	BEL	674	San Marino	SMR								09	MISC.EDIBLE PRODUCTS ETC	1	No Quantity							52723			0
S3	2009	2009	2009	2	0	2	Export	56	Belgium	BEL	678	Sao Tome and Principe	STP								09	MISC.EDIBLE PRODUCTS ETC	1	No Quantity							29133			0
S3	2009	2009	2009	2	0	2	Export	56	Belgium	BEL	682	Saudi Arabia	SAU								09	MISC.EDIBLE PRODUCTS ETC	1	No Quantity							6118553			0
S3	2009	2009	2009	2	0	2	Export	56	Belgium	BEL	686	Senegal	SEN								09	MISC.EDIBLE PRODUCTS ETC	1	No Quantity							975228			0
S3	2009	2009	2009	2	0	2	Export	56	Belgium	BEL	688	Serbia	SRB								09	MISC.EDIBLE PRODUCTS ETC	1	No Quantity							777588			0
S3	2009	2009	2009	2	0	2	Export	56	Belgium	BEL	690	Seychelles	SYC								09	MISC.EDIBLE PRODUCTS ETC	1	No Quantity							30896			0
S3	2009	2009	2009	2	0	2	Export	56	Belgium	BEL	694	Sierra Leone	SLE								09	MISC.EDIBLE PRODUCTS ETC	1	No Quantity							1656212			0
S3	2009	2009	2009	2	0	2	Export	56	Belgium	BEL	699	India	IND								09	MISC.EDIBLE PRODUCTS ETC	1	No Quantity							954308			0
S3	2009	2009	2009	2	0	2	Export	56	Belgium	BEL	702	Singapore	SGP								09	MISC.EDIBLE PRODUCTS ETC	1	No Quantity							586387			0
S3	2009	2009	2009	2	0	2	Export	56	Belgium	BEL	703	Slovakia	SVK								09	MISC.EDIBLE PRODUCTS ETC	1	No Quantity							2152163			0
S3	2009	2009	2009	2	0	2	Export	56	Belgium	BEL	704	Viet Nam	VNM								09	MISC.EDIBLE PRODUCTS ETC	1	No Quantity							967787			0
S3	2009	2009	2009	2	0	2	Export	56	Belgium	BEL	705	Slovenia	SVN								09	MISC.EDIBLE PRODUCTS ETC	1	No Quantity							2582813			0
S3	2009	2009	2009	2	0	2	Export	56	Belgium	BEL	706	Somalia	SOM								09	MISC.EDIBLE PRODUCTS ETC	1	No Quantity							182869			0
S3	2009	2009	2009	2	0	2	Export	56	Belgium	BEL	710	South Africa	ZAF								09	MISC.EDIBLE PRODUCTS ETC	1	No Quantity							1214946			0
S3	2009	2009	2009	2	0	2	Export	56	Belgium	BEL	716	Zimbabwe	ZWE								09	MISC.EDIBLE PRODUCTS ETC	1	No Quantity							346894			0
S3	2009	2009	2009	2	0	2	Export	56	Belgium	BEL	724	Spain	ESP								09	MISC.EDIBLE PRODUCTS ETC	1	No Quantity							92554529			0
S3	2009	2009	2009	2	0	2	Export	56	Belgium	BEL	736	Fmr Sudan	SDN								09	MISC.EDIBLE PRODUCTS ETC	1	No Quantity							3752761			0
S3	2009	2009	2009	2	0	2	Export	56	Belgium	BEL	740	Suriname	SUR								09	MISC.EDIBLE PRODUCTS ETC	1	No Quantity							73469			0
S3	2009	2009	2009	2	0	2	Export	56	Belgium	BEL	752	Sweden	SWE								09	MISC.EDIBLE PRODUCTS ETC	1	No Quantity							28668678			0
S3	2009	2009	2009	2	0	2	Export	56	Belgium	BEL	757	Switzerland	CHE								09	MISC.EDIBLE PRODUCTS ETC	1	No Quantity							19250636			0
S3	2009	2009	2009	2	0	2	Export	56	Belgium	BEL	760	Syria	SYR								09	MISC.EDIBLE PRODUCTS ETC	1	No Quantity							2496117			0
S3	2009	2009	2009	2	0	2	Export	56	Belgium	BEL	764	Thailand	THA								09	MISC.EDIBLE PRODUCTS ETC	1	No Quantity							1024827			0
S3	2009	2009	2009	2	0	2	Export	56	Belgium	BEL	768	Togo	TGO								09	MISC.EDIBLE PRODUCTS ETC	1	No Quantity							491374			0
S3	2009	2009	2009	2	0	2	Export	56	Belgium	BEL	780	Trinidad and Tobago	TTO								09	MISC.EDIBLE PRODUCTS ETC	1	No Quantity							565872			0
S3	2009	2009	2009	2	0	2	Export	56	Belgium	BEL	784	United Arab Emirates	ARE								09	MISC.EDIBLE PRODUCTS ETC	1	No Quantity							5651887			0
S3	2009	2009	2009	2	0	2	Export	56	Belgium	BEL	788	Tunisia	TUN								09	MISC.EDIBLE PRODUCTS ETC	1	No Quantity							255245			0
S3	2009	2009	2009	2	0	2	Export	56	Belgium	BEL	792	Turkey	TUR								09	MISC.EDIBLE PRODUCTS ETC	1	No Quantity							4422532			0
S3	2009	2009	2009	2	0	2	Export	56	Belgium	BEL	800	Uganda	UGA								09	MISC.EDIBLE PRODUCTS ETC	1	No Quantity							330468			0
S3	2009	2009	2009	2	0	2	Export	56	Belgium	BEL	804	Ukraine	UKR								09	MISC.EDIBLE PRODUCTS ETC	1	No Quantity							7689480			0
S3	2009	2009	2009	2	0	2	Export	56	Belgium	BEL	807	North Macedonia	MKD								09	MISC.EDIBLE PRODUCTS ETC	1	No Quantity							133299			0
S3	2009	2009	2009	2	0	2	Export	56	Belgium	BEL	818	Egypt	EGY								09	MISC.EDIBLE PRODUCTS ETC	1	No Quantity							16687816			0
S3	2009	2009	2009	2	0	2	Export	56	Belgium	BEL	826	United Kingdom	GBR								09	MISC.EDIBLE PRODUCTS ETC	1	No Quantity							173407439			0
S3	2009	2009	2009	2	0	2	Export	56	Belgium	BEL	834	United Rep. of Tanzania	TZA								09	MISC.EDIBLE PRODUCTS ETC	1	No Quantity							295093			0
S3	2009	2009	2009	2	0	2	Export	56	Belgium	BEL	842	USA	USA								09	MISC.EDIBLE PRODUCTS ETC	1	No Quantity							6588601			0
S3	2009	2009	2009	2	0	2	Export	56	Belgium	BEL	854	Burkina Faso	BFA								09	MISC.EDIBLE PRODUCTS ETC	1	No Quantity							643640			0
S3	2009	2009	2009	2	0	2	Export	56	Belgium	BEL	858	Uruguay	URY								09	MISC.EDIBLE PRODUCTS ETC	1	No Quantity							101798			0
S3	2009	2009	2009	2	0	2	Export	56	Belgium	BEL	860	Uzbekistan	UZB								09	MISC.EDIBLE PRODUCTS ETC	1	No Quantity							45864			0
S3	2009	2009	2009	2	0	2	Export	56	Belgium	BEL	862	Venezuela	VEN								09	MISC.EDIBLE PRODUCTS ETC	1	No Quantity							1226412			0
S3	2009	2009	2009	2	0	2	Export	56	Belgium	BEL	887	Yemen	YEM								09	MISC.EDIBLE PRODUCTS ETC	1	No Quantity							1155197			0
S3	2009	2009	2009	2	0	2	Export	56	Belgium	BEL	894	Zambia	ZMB								09	MISC.EDIBLE PRODUCTS ETC	1	No Quantity							98456			0
S3	2009	2009	2009	2	0	2	Export	204	Benin	BEN	0	World	WLD								09	MISC.EDIBLE PRODUCTS ETC	1	No Quantity							75534			0
S3	2009	2009	2009	2	0	2	Export	204	Benin	BEN	251	France	FRA								09	MISC.EDIBLE PRODUCTS ETC	1	No Quantity							747			0
S3	2009	2009	2009	2	0	2	Export	204	Benin	BEN	504	Morocco	MAR								09	MISC.EDIBLE PRODUCTS ETC	1	No Quantity							37291			0
S3	2009	2009	2009	2	0	2	Export	204	Benin	BEN	566	Nigeria	NGA								09	MISC.EDIBLE PRODUCTS ETC	1	No Quantity							24696			0
S3	2009	2009	2009	2	0	2	Export	204	Benin	BEN	768	Togo	TGO								09	MISC.EDIBLE PRODUCTS ETC	1	No Quantity							12800			0
S3	2009	2009	2009	2	0	2	Export	56	Belgium	BEL	0	World	WLD								11	BEVERAGES	1	No Quantity							2255423341			0
S3	2009	2009	2009	2	0	2	Export	56	Belgium	BEL	4	Afghanistan	AFG								11	BEVERAGES	1	No Quantity							42045			0
S3	2009	2009	2009	2	0	2	Export	56	Belgium	BEL	8	Albania	ALB								11	BEVERAGES	1	No Quantity							30836			0
S3	2009	2009	2009	2	0	2	Export	56	Belgium	BEL	12	Algeria	DZA								11	BEVERAGES	1	No Quantity							446186			0
S3	2009	2009	2009	2	0	2	Export	56	Belgium	BEL	20	Andorra	AND								11	BEVERAGES	1	No Quantity							44136			0
S3	2009	2009	2009	2	0	2	Export	56	Belgium	BEL	24	Angola	AGO								11	BEVERAGES	1	No Quantity							1099261			0
S3	2009	2009	2009	2	0	2	Export	56	Belgium	BEL	28	Antigua and Barbuda	ATG								11	BEVERAGES	1	No Quantity							89586			0
S3	2009	2009	2009	2	0	2	Export	56	Belgium	BEL	31	Azerbaijan	AZE								11	BEVERAGES	1	No Quantity							105323			0
S3	2009	2009	2009	2	0	2	Export	56	Belgium	BEL	32	Argentina	ARG								11	BEVERAGES	1	No Quantity							229474			0
S3	2009	2009	2009	2	0	2	Export	56	Belgium	BEL	36	Australia	AUS								11	BEVERAGES	1	No Quantity							7325456			0
S3	2009	2009	2009	2	0	2	Export	56	Belgium	BEL	40	Austria	AUT								11	BEVERAGES	1	No Quantity							8186415			0
S3	2009	2009	2009	2	0	2	Export	56	Belgium	BEL	44	Bahamas	BHS								11	BEVERAGES	1	No Quantity							66932			0
S3	2009	2009	2009	2	0	2	Export	56	Belgium	BEL	48	Bahrain	BHR								11	BEVERAGES	1	No Quantity							174372			0
S3	2009	2009	2009	2	0	2	Export	56	Belgium	BEL	51	Armenia	ARM								11	BEVERAGES	1	No Quantity							77821			0
S3	2009	2009	2009	2	0	2	Export	56	Belgium	BEL	52	Barbados	BRB								11	BEVERAGES	1	No Quantity							286785			0
S3	2009	2009	2009	2	0	2	Export	56	Belgium	BEL	60	Bermuda	BMU								11	BEVERAGES	1	No Quantity							209333			0
S3	2009	2009	2009	2	0	2	Export	56	Belgium	BEL	68	Bolivia (Plurinational State of)	BOL								11	BEVERAGES	1	No Quantity							8104			0
S3	2009	2009	2009	2	0	2	Export	56	Belgium	BEL	70	Bosnia Herzegovina	BIH								11	BEVERAGES	1	No Quantity							218525			0
S3	2009	2009	2009	2	0	2	Export	56	Belgium	BEL	76	Brazil	BRA								11	BEVERAGES	1	No Quantity							471507			0
S3	2009	2009	2009	2	0	2	Export	56	Belgium	BEL	92	Br. Virgin Isds	VGB								11	BEVERAGES	1	No Quantity							62528			0
S3	2009	2009	2009	2	0	2	Export	56	Belgium	BEL	96	Brunei Darussalam	BRN								11	BEVERAGES	1	No Quantity							130900			0
S3	2009	2009	2009	2	0	2	Export	56	Belgium	BEL	100	Bulgaria	BGR								11	BEVERAGES	1	No Quantity							414268			0
S3	2009	2009	2009	2	0	2	Export	56	Belgium	BEL	108	Burundi	BDI								11	BEVERAGES	1	No Quantity							159680			0
S3	2009	2009	2009	2	0	2	Export	56	Belgium	BEL	112	Belarus	BLR								11	BEVERAGES	1	No Quantity							558			0
S3	2009	2009	2009	2	0	2	Export	56	Belgium	BEL	116	Cambodia	KHM								11	BEVERAGES	1	No Quantity							235813			0
S3	2009	2009	2009	2	0	2	Export	56	Belgium	BEL	120	Cameroon	CMR								11	BEVERAGES	1	No Quantity							115099			0
S3	2009	2009	2009	2	0	2	Export	56	Belgium	BEL	124	Canada	CAN								11	BEVERAGES	1	No Quantity							32637025			0
S3	2009	2009	2009	2	0	2	Export	56	Belgium	BEL	132	Cabo Verde	CPV								11	BEVERAGES	1	No Quantity							268910			0
S3	2009	2009	2009	2	0	2	Export	56	Belgium	BEL	136	Cayman Isds	CYM								11	BEVERAGES	1	No Quantity							55422			0
S3	2009	2009	2009	2	0	2	Export	56	Belgium	BEL	140	Central African Rep.	CAF								11	BEVERAGES	1	No Quantity							49698			0
S3	2009	2009	2009	2	0	2	Export	56	Belgium	BEL	144	Sri Lanka	LKA								11	BEVERAGES	1	No Quantity							7142			0
S3	2009	2009	2009	2	0	2	Export	56	Belgium	BEL	148	Chad	TCD								11	BEVERAGES	1	No Quantity							64285			0
S3	2009	2009	2009	2	0	2	Export	56	Belgium	BEL	152	Chile	CHL								11	BEVERAGES	1	No Quantity							291237			0
S3	2009	2009	2009	2	0	2	Export	56	Belgium	BEL	156	China	CHN								11	BEVERAGES	1	No Quantity							3290748			0
S3	2009	2009	2009	2	0	2	Export	56	Belgium	BEL	170	Colombia	COL								11	BEVERAGES	1	No Quantity							114819			0
S3	2009	2009	2009	2	0	2	Export	56	Belgium	BEL	174	Comoros	COM								11	BEVERAGES	1	No Quantity							14502			0
S3	2009	2009	2009	2	0	2	Export	56	Belgium	BEL	175	Mayotte	MYT								11	BEVERAGES	1	No Quantity							83152			0
S3	2009	2009	2009	2	0	2	Export	56	Belgium	BEL	178	Congo	COG								11	BEVERAGES	1	No Quantity							455477			0
S3	2009	2009	2009	2	0	2	Export	56	Belgium	BEL	180	Dem. Rep. of the Congo	COD								11	BEVERAGES	1	No Quantity							1809425			0
S3	2009	2009	2009	2	0	2	Export	56	Belgium	BEL	188	Costa Rica	CRI								11	BEVERAGES	1	No Quantity							207610			0
S3	2009	2009	2009	2	0	2	Export	56	Belgium	BEL	191	Croatia	HRV								11	BEVERAGES	1	No Quantity							1462083			0
S3	2009	2009	2009	2	0	2	Export	56	Belgium	BEL	192	Cuba	CUB								11	BEVERAGES	1	No Quantity							2146			0
S3	2009	2009	2009	2	0	2	Export	56	Belgium	BEL	196	Cyprus	CYP								11	BEVERAGES	1	No Quantity							6660187			0
S3	2009	2009	2009	2	0	2	Export	56	Belgium	BEL	203	Czechia	CZE								11	BEVERAGES	1	No Quantity							3433707			0
S3	2009	2009	2009	2	0	2	Export	56	Belgium	BEL	204	Benin	BEN								11	BEVERAGES	1	No Quantity							1927360			0
S3	2009	2009	2009	2	0	2	Export	56	Belgium	BEL	208	Denmark	DNK								11	BEVERAGES	1	No Quantity							11256626			0
S3	2009	2009	2009	2	0	2	Export	56	Belgium	BEL	214	Dominican Rep.	DOM								11	BEVERAGES	1	No Quantity							94070			0
S3	2009	2009	2009	2	0	2	Export	56	Belgium	BEL	218	Ecuador	ECU								11	BEVERAGES	1	No Quantity							28289			0
S3	2009	2009	2009	2	0	2	Export	56	Belgium	BEL	222	El Salvador	SLV								11	BEVERAGES	1	No Quantity							41009			0
S3	2009	2009	2009	2	0	2	Export	56	Belgium	BEL	226	Equatorial Guinea	GNQ								11	BEVERAGES	1	No Quantity							368624			0
S3	2009	2009	2009	2	0	2	Export	56	Belgium	BEL	231	Ethiopia	ETH								11	BEVERAGES	1	No Quantity							37574			0
S3	2009	2009	2009	2	0	2	Export	56	Belgium	BEL	232	Eritrea	ERI								11	BEVERAGES	1	No Quantity							1657			0
S3	2009	2009	2009	2	0	2	Export	56	Belgium	BEL	233	Estonia	EST								11	BEVERAGES	1	No Quantity							762386			0
S3	2009	2009	2009	2	0	2	Export	56	Belgium	BEL	234	Faeroe Isds	FRO								11	BEVERAGES	1	No Quantity							3870			0
S3	2009	2009	2009	2	0	2	Export	56	Belgium	BEL	246	Finland	FIN								11	BEVERAGES	1	No Quantity							8926160			0
S3	2009	2009	2009	2	0	2	Export	56	Belgium	BEL	251	France	FRA								11	BEVERAGES	1	No Quantity							613002091			0
S3	2009	2009	2009	2	0	2	Export	56	Belgium	BEL	258	French Polynesia	PYF								11	BEVERAGES	1	No Quantity							1725514			0
S3	2009	2009	2009	2	0	2	Export	56	Belgium	BEL	260	Fr. South Antarctic Terr.	ATF								11	BEVERAGES	1	No Quantity							35164			0
S3	2009	2009	2009	2	0	2	Export	56	Belgium	BEL	262	Djibouti	DJI								11	BEVERAGES	1	No Quantity							140872			0
S3	2009	2009	2009	2	0	2	Export	56	Belgium	BEL	266	Gabon	GAB								11	BEVERAGES	1	No Quantity							563921			0
S3	2009	2009	2009	2	0	2	Export	56	Belgium	BEL	268	Georgia	GEO								11	BEVERAGES	1	No Quantity							4819			0
S3	2009	2009	2009	2	0	2	Export	56	Belgium	BEL	270	Gambia	GMB								11	BEVERAGES	1	No Quantity							218050			0
S3	2009	2009	2009	2	0	2	Export	56	Belgium	BEL	276	Germany	DEU								11	BEVERAGES	1	No Quantity							113485530			0
S3	2009	2009	2009	2	0	2	Export	56	Belgium	BEL	288	Ghana	GHA								11	BEVERAGES	1	No Quantity							1833126			0
S3	2009	2009	2009	2	0	2	Export	56	Belgium	BEL	292	Gibraltar	GIB								11	BEVERAGES	1	No Quantity							298048			0
S3	2009	2009	2009	2	0	2	Export	56	Belgium	BEL	300	Greece	GRC								11	BEVERAGES	1	No Quantity							4990632			0
S3	2009	2009	2009	2	0	2	Export	56	Belgium	BEL	308	Grenada	GRD								11	BEVERAGES	1	No Quantity							13942			0
S3	2009	2009	2009	2	0	2	Export	56	Belgium	BEL	316	Guam	GUM								11	BEVERAGES	1	No Quantity							35772			0
S3	2009	2009	2009	2	0	2	Export	56	Belgium	BEL	320	Guatemala	GTM								11	BEVERAGES	1	No Quantity							31642			0
S3	2009	2009	2009	2	0	2	Export	56	Belgium	BEL	324	Guinea	GIN								11	BEVERAGES	1	No Quantity							336680			0
S3	2009	2009	2009	2	0	2	Export	56	Belgium	BEL	328	Guyana	GUY								11	BEVERAGES	1	No Quantity							30422			0
S3	2009	2009	2009	2	0	2	Export	56	Belgium	BEL	332	Haiti	HTI								11	BEVERAGES	1	No Quantity							402439			0
S3	2009	2009	2009	2	0	2	Export	56	Belgium	BEL	336	Holy See (Vatican City State)	VAT								11	BEVERAGES	1	No Quantity							22391			0
S3	2009	2009	2009	2	0	2	Export	56	Belgium	BEL	340	Honduras	HND								11	BEVERAGES	1	No Quantity							109745			0
S3	2009	2009	2009	2	0	2	Export	56	Belgium	BEL	344	China, Hong Kong SAR	HKG								11	BEVERAGES	1	No Quantity							5286736			0
S3	2009	2009	2009	2	0	2	Export	56	Belgium	BEL	348	Hungary	HUN								11	BEVERAGES	1	No Quantity							2361382			0
S3	2009	2009	2009	2	0	2	Export	56	Belgium	BEL	352	Iceland	ISL								11	BEVERAGES	1	No Quantity							1023756			0
S3	2009	2009	2009	2	0	2	Export	56	Belgium	BEL	360	Indonesia	IDN								11	BEVERAGES	1	No Quantity							163245			0
S3	2009	2009	2009	2	0	2	Export	56	Belgium	BEL	368	Iraq	IRQ								11	BEVERAGES	1	No Quantity							15333			0
S3	2009	2009	2009	2	0	2	Export	56	Belgium	BEL	372	Ireland	IRL								11	BEVERAGES	1	No Quantity							10677521			0
S3	2009	2009	2009	2	0	2	Export	56	Belgium	BEL	376	Israel	ISR								11	BEVERAGES	1	No Quantity							8114466			0
S3	2009	2009	2009	2	0	2	Export	56	Belgium	BEL	381	Italy	ITA								11	BEVERAGES	1	No Quantity							45982426			0
S3	2009	2009	2009	2	0	2	Export	56	Belgium	BEL	384	Côte d'Ivoire	CIV								11	BEVERAGES	1	No Quantity							715882			0
S3	2009	2009	2009	2	0	2	Export	56	Belgium	BEL	388	Jamaica	JAM								11	BEVERAGES	1	No Quantity							60140			0
S3	2009	2009	2009	2	0	2	Export	56	Belgium	BEL	392	Japan	JPN								11	BEVERAGES	1	No Quantity							62339077			0
S3	2009	2009	2009	2	0	2	Export	56	Belgium	BEL	398	Kazakhstan	KAZ								11	BEVERAGES	1	No Quantity							1199675			0
S3	2009	2009	2009	2	0	2	Export	56	Belgium	BEL	400	Jordan	JOR								11	BEVERAGES	1	No Quantity							120796			0
S3	2009	2009	2009	2	0	2	Export	56	Belgium	BEL	404	Kenya	KEN								11	BEVERAGES	1	No Quantity							147601			0
S3	2009	2009	2009	2	0	2	Export	56	Belgium	BEL	408	Dem. People's Rep. of Korea	PRK								11	BEVERAGES	1	No Quantity							3466			0
S3	2009	2009	2009	2	0	2	Export	56	Belgium	BEL	410	Rep. of Korea	KOR								11	BEVERAGES	1	No Quantity							1309294			0
S3	2009	2009	2009	2	0	2	Export	56	Belgium	BEL	414	Kuwait	KWT								11	BEVERAGES	1	No Quantity							141782			0
S3	2009	2009	2009	2	0	2	Export	56	Belgium	BEL	417	Kyrgyzstan	KGZ								11	BEVERAGES	1	No Quantity							44799			0
S3	2009	2009	2009	2	0	2	Export	56	Belgium	BEL	422	Lebanon	LBN								11	BEVERAGES	1	No Quantity							286551			0
S3	2009	2009	2009	2	0	2	Export	56	Belgium	BEL	428	Latvia	LVA								11	BEVERAGES	1	No Quantity							623716			0
S3	2009	2009	2009	2	0	2	Export	56	Belgium	BEL	430	Liberia	LBR								11	BEVERAGES	1	No Quantity							252645			0
S3	2009	2009	2009	2	0	2	Export	56	Belgium	BEL	434	Libya	LBY								11	BEVERAGES	1	No Quantity							27343			0
S3	2009	2009	2009	2	0	2	Export	56	Belgium	BEL	440	Lithuania	LTU								11	BEVERAGES	1	No Quantity							816322			0
S3	2009	2009	2009	2	0	2	Export	56	Belgium	BEL	442	Luxembourg	LUX								11	BEVERAGES	1	No Quantity							163784746			0
S3	2009	2009	2009	2	0	2	Export	56	Belgium	BEL	446	China, Macao SAR	MAC								11	BEVERAGES	1	No Quantity							35989			0
S3	2009	2009	2009	2	0	2	Export	56	Belgium	BEL	458	Malaysia	MYS								11	BEVERAGES	1	No Quantity							2381080			0
S3	2009	2009	2009	2	0	2	Export	56	Belgium	BEL	462	Maldives	MDV								11	BEVERAGES	1	No Quantity							21623			0
S3	2009	2009	2009	2	0	2	Export	56	Belgium	BEL	466	Mali	MLI								11	BEVERAGES	1	No Quantity							54151			0
S3	2009	2009	2009	2	0	2	Export	56	Belgium	BEL	470	Malta	MLT								11	BEVERAGES	1	No Quantity							1763276			0
S3	2009	2009	2009	2	0	2	Export	56	Belgium	BEL	478	Mauritania	MRT								11	BEVERAGES	1	No Quantity							24478			0
S3	2009	2009	2009	2	0	2	Export	56	Belgium	BEL	480	Mauritius	MUS								11	BEVERAGES	1	No Quantity							371906			0
S3	2009	2009	2009	2	0	2	Export	56	Belgium	BEL	484	Mexico	MEX								11	BEVERAGES	1	No Quantity							1882362			0
S3	2009	2009	2009	2	0	2	Export	56	Belgium	BEL	490	Other Asia, nes									11	BEVERAGES	1	No Quantity							898798			0
S3	2009	2009	2009	2	0	2	Export	56	Belgium	BEL	496	Mongolia	MNG								11	BEVERAGES	1	No Quantity							20489			0
S3	2009	2009	2009	2	0	2	Export	56	Belgium	BEL	499	Montenegro	MNE								11	BEVERAGES	1	No Quantity							14786			0
S3	2009	2009	2009	2	0	2	Export	56	Belgium	BEL	504	Morocco	MAR								11	BEVERAGES	1	No Quantity							172439			0
S3	2009	2009	2009	2	0	2	Export	56	Belgium	BEL	512	Oman	OMN								11	BEVERAGES	1	No Quantity							13960			0
S3	2009	2009	2009	2	0	2	Export	56	Belgium	BEL	528	Netherlands	NLD								11	BEVERAGES	1	No Quantity							542847028			0
S3	2009	2009	2009	2	0	2	Export	56	Belgium	BEL	530	Neth. Antilles	ANT								11	BEVERAGES	1	No Quantity							1535256			0
S3	2009	2009	2009	2	0	2	Export	56	Belgium	BEL	533	Aruba	ABW								11	BEVERAGES	1	No Quantity							60645			0
S3	2009	2009	2009	2	0	2	Export	56	Belgium	BEL	540	New Caledonia	NCL								11	BEVERAGES	1	No Quantity							858810			0
S3	2009	2009	2009	2	0	2	Export	56	Belgium	BEL	554	New Zealand	NZL								11	BEVERAGES	1	No Quantity							1004038			0
S3	2009	2009	2009	2	0	2	Export	56	Belgium	BEL	558	Nicaragua	NIC								11	BEVERAGES	1	No Quantity							8628			0
S3	2009	2009	2009	2	0	2	Export	56	Belgium	BEL	562	Niger	NER								11	BEVERAGES	1	No Quantity							478627			0
S3	2009	2009	2009	2	0	2	Export	56	Belgium	BEL	566	Nigeria	NGA								11	BEVERAGES	1	No Quantity							6188194			0
S3	2009	2009	2009	2	0	2	Export	56	Belgium	BEL	577	Other Africa, nes									11	BEVERAGES	1	No Quantity							50103			0
S3	2009	2009	2009	2	0	2	Export	56	Belgium	BEL	579	Norway	NOR								11	BEVERAGES	1	No Quantity							3620013			0
S3	2009	2009	2009	2	0	2	Export	56	Belgium	BEL	586	Pakistan	PAK								11	BEVERAGES	1	No Quantity							136964			0
S3	2009	2009	2009	2	0	2	Export	56	Belgium	BEL	591	Panama	PAN								11	BEVERAGES	1	No Quantity							59699			0
S3	2009	2009	2009	2	0	2	Export	56	Belgium	BEL	604	Peru	PER								11	BEVERAGES	1	No Quantity							15754			0
S3	2009	2009	2009	2	0	2	Export	56	Belgium	BEL	608	Philippines	PHL								11	BEVERAGES	1	No Quantity							520418			0
S3	2009	2009	2009	2	0	2	Export	56	Belgium	BEL	616	Poland	POL								11	BEVERAGES	1	No Quantity							7224183			0
S3	2009	2009	2009	2	0	2	Export	56	Belgium	BEL	620	Portugal	PRT								11	BEVERAGES	1	No Quantity							7854356			0
S3	2009	2009	2009	2	0	2	Export	56	Belgium	BEL	624	Guinea-Bissau	GNB								11	BEVERAGES	1	No Quantity							195067			0
S3	2009	2009	2009	2	0	2	Export	56	Belgium	BEL	634	Qatar	QAT								11	BEVERAGES	1	No Quantity							389223			0
S3	2009	2009	2009	2	0	2	Export	56	Belgium	BEL	642	Romania	ROU								11	BEVERAGES	1	No Quantity							1974507			0
S3	2009	2009	2009	2	0	2	Export	56	Belgium	BEL	643	Russian Federation	RUS								11	BEVERAGES	1	No Quantity							8675474			0
S3	2009	2009	2009	2	0	2	Export	56	Belgium	BEL	646	Rwanda	RWA								11	BEVERAGES	1	No Quantity							74369			0
S3	2009	2009	2009	2	0	2	Export	56	Belgium	BEL	660	Anguilla	AIA								11	BEVERAGES	1	No Quantity							35254			0
S3	2009	2009	2009	2	0	2	Export	56	Belgium	BEL	662	Saint Lucia	LCA								11	BEVERAGES	1	No Quantity							23778			0
S3	2009	2009	2009	2	0	2	Export	56	Belgium	BEL	670	Saint Vincent and the Grenadines	VCT								11	BEVERAGES	1	No Quantity							14316			0
S3	2009	2009	2009	2	0	2	Export	56	Belgium	BEL	674	San Marino	SMR								11	BEVERAGES	1	No Quantity							2092			0
S3	2009	2009	2009	2	0	2	Export	56	Belgium	BEL	678	Sao Tome and Principe	STP								11	BEVERAGES	1	No Quantity							37264			0
S3	2009	2009	2009	2	0	2	Export	56	Belgium	BEL	682	Saudi Arabia	SAU								11	BEVERAGES	1	No Quantity							396121			0
S3	2009	2009	2009	2	0	2	Export	56	Belgium	BEL	686	Senegal	SEN								11	BEVERAGES	1	No Quantity							486436			0
S3	2009	2009	2009	2	0	2	Export	56	Belgium	BEL	688	Serbia	SRB								11	BEVERAGES	1	No Quantity							240251			0
S3	2009	2009	2009	2	0	2	Export	56	Belgium	BEL	690	Seychelles	SYC								11	BEVERAGES	1	No Quantity							115004			0
S3	2009	2009	2009	2	0	2	Export	56	Belgium	BEL	694	Sierra Leone	SLE								11	BEVERAGES	1	No Quantity							466004			0
S3	2009	2009	2009	2	0	2	Export	56	Belgium	BEL	699	India	IND								11	BEVERAGES	1	No Quantity							593941			0
S3	2009	2009	2009	2	0	2	Export	56	Belgium	BEL	702	Singapore	SGP								11	BEVERAGES	1	No Quantity							6985719			0
S3	2009	2009	2009	2	0	2	Export	56	Belgium	BEL	703	Slovakia	SVK								11	BEVERAGES	1	No Quantity							1192439			0
S3	2009	2009	2009	2	0	2	Export	56	Belgium	BEL	704	Viet Nam	VNM								11	BEVERAGES	1	No Quantity							581668			0
S3	2009	2009	2009	2	0	2	Export	56	Belgium	BEL	705	Slovenia	SVN								11	BEVERAGES	1	No Quantity							454980			0
S3	2009	2009	2009	2	0	2	Export	56	Belgium	BEL	710	South Africa	ZAF								11	BEVERAGES	1	No Quantity							1825243			0
S3	2009	2009	2009	2	0	2	Export	56	Belgium	BEL	724	Spain	ESP								11	BEVERAGES	1	No Quantity							64545933			0
S3	2009	2009	2009	2	0	2	Export	56	Belgium	BEL	736	Fmr Sudan	SDN								11	BEVERAGES	1	No Quantity							17289			0
S3	2009	2009	2009	2	0	2	Export	56	Belgium	BEL	740	Suriname	SUR								11	BEVERAGES	1	No Quantity							166773			0
S3	2009	2009	2009	2	0	2	Export	56	Belgium	BEL	752	Sweden	SWE								11	BEVERAGES	1	No Quantity							14617461			0
S3	2009	2009	2009	2	0	2	Export	56	Belgium	BEL	757	Switzerland	CHE								11	BEVERAGES	1	No Quantity							10184809			0
S3	2009	2009	2009	2	0	2	Export	56	Belgium	BEL	760	Syria	SYR								11	BEVERAGES	1	No Quantity							38194			0
S3	2009	2009	2009	2	0	2	Export	56	Belgium	BEL	764	Thailand	THA								11	BEVERAGES	1	No Quantity							1005684			0
S3	2009	2009	2009	2	0	2	Export	56	Belgium	BEL	768	Togo	TGO								11	BEVERAGES	1	No Quantity							1513961			0
S3	2009	2009	2009	2	0	2	Export	56	Belgium	BEL	780	Trinidad and Tobago	TTO								11	BEVERAGES	1	No Quantity							145623			0
S3	2009	2009	2009	2	0	2	Export	56	Belgium	BEL	784	United Arab Emirates	ARE								11	BEVERAGES	1	No Quantity							3513242			0
S3	2009	2009	2009	2	0	2	Export	56	Belgium	BEL	788	Tunisia	TUN								11	BEVERAGES	1	No Quantity							14265			0
S3	2009	2009	2009	2	0	2	Export	56	Belgium	BEL	792	Turkey	TUR								11	BEVERAGES	1	No Quantity							1784975			0
S3	2009	2009	2009	2	0	2	Export	56	Belgium	BEL	796	Turks and Caicos Isds	TCA								11	BEVERAGES	1	No Quantity							21368			0
S3	2009	2009	2009	2	0	2	Export	56	Belgium	BEL	800	Uganda	UGA								11	BEVERAGES	1	No Quantity							54321			0
S3	2009	2009	2009	2	0	2	Export	56	Belgium	BEL	804	Ukraine	UKR								11	BEVERAGES	1	No Quantity							2217319			0
S3	2009	2009	2009	2	0	2	Export	56	Belgium	BEL	807	North Macedonia	MKD								11	BEVERAGES	1	No Quantity							10831			0
S3	2009	2009	2009	2	0	2	Export	56	Belgium	BEL	818	Egypt	EGY								11	BEVERAGES	1	No Quantity							138416			0
S3	2009	2009	2009	2	0	2	Export	56	Belgium	BEL	826	United Kingdom	GBR								11	BEVERAGES	1	No Quantity							171361025			0
S3	2009	2009	2009	2	0	2	Export	56	Belgium	BEL	834	United Rep. of Tanzania	TZA								11	BEVERAGES	1	No Quantity							127667			0
S3	2009	2009	2009	2	0	2	Export	56	Belgium	BEL	837	Bunkers									11	BEVERAGES	1	No Quantity							1800407			0
S3	2009	2009	2009	2	0	2	Export	56	Belgium	BEL	842	USA	USA								11	BEVERAGES	1	No Quantity							238927928			0
S3	2009	2009	2009	2	0	2	Export	56	Belgium	BEL	854	Burkina Faso	BFA								11	BEVERAGES	1	No Quantity							498088			0
S3	2009	2009	2009	2	0	2	Export	56	Belgium	BEL	858	Uruguay	URY								11	BEVERAGES	1	No Quantity							138919			0
S3	2009	2009	2009	2	0	2	Export	56	Belgium	BEL	860	Uzbekistan	UZB								11	BEVERAGES	1	No Quantity							884			0
S3	2009	2009	2009	2	0	2	Export	56	Belgium	BEL	862	Venezuela	VEN								11	BEVERAGES	1	No Quantity							228370			0
S3	2009	2009	2009	2	0	2	Export	56	Belgium	BEL	876	Wallis and Futuna Isds	WLF								11	BEVERAGES	1	No Quantity							88560			0
S3	2009	2009	2009	2	0	2	Export	56	Belgium	BEL	887	Yemen	YEM								11	BEVERAGES	1	No Quantity							18187			0
S3	2009	2009	2009	2	0	2	Export	204	Benin	BEN	0	World	WLD								11	BEVERAGES	1	No Quantity							2277576			0
S3	2009	2009	2009	2	0	2	Export	204	Benin	BEN	120	Cameroon	CMR								11	BEVERAGES	1	No Quantity							949			0
S3	2009	2009	2009	2	0	2	Export	204	Benin	BEN	266	Gabon	GAB								11	BEVERAGES	1	No Quantity							33028			0
S3	2009	2009	2009	2	0	2	Export	204	Benin	BEN	288	Ghana	GHA								11	BEVERAGES	1	No Quantity							57477			0
S3	2009	2009	2009	2	0	2	Export	204	Benin	BEN	562	Niger	NER								11	BEVERAGES	1	No Quantity							3333			0
S3	2009	2009	2009	2	0	2	Export	204	Benin	BEN	566	Nigeria	NGA								11	BEVERAGES	1	No Quantity							1778092			0
S3	2009	2009	2009	2	0	2	Export	204	Benin	BEN	768	Togo	TGO								11	BEVERAGES	1	No Quantity							398546			0
S3	2009	2009	2009	2	0	2	Export	204	Benin	BEN	826	United Kingdom	GBR								11	BEVERAGES	1	No Quantity							3202			0
S3	2009	2009	2009	2	0	2	Export	204	Benin	BEN	854	Burkina Faso	BFA								11	BEVERAGES	1	No Quantity							2948			0
S3	2009	2009	2009	2	0	2	Export	56	Belgium	BEL	0	World	WLD								12	TOBACCO,TOBACCO MANUFACT	1	No Quantity							1128351682			0
S3	2009	2009	2009	2	0	2	Export	56	Belgium	BEL	8	Albania	ALB								12	TOBACCO,TOBACCO MANUFACT	1	No Quantity							10183			0
S3	2009	2009	2009	2	0	2	Export	56	Belgium	BEL	12	Algeria	DZA								12	TOBACCO,TOBACCO MANUFACT	1	No Quantity							103831			0
S3	2009	2009	2009	2	0	2	Export	56	Belgium	BEL	20	Andorra	AND								12	TOBACCO,TOBACCO MANUFACT	1	No Quantity							2196370			0
S3	2009	2009	2009	2	0	2	Export	56	Belgium	BEL	24	Angola	AGO								12	TOBACCO,TOBACCO MANUFACT	1	No Quantity							6782			0
S3	2009	2009	2009	2	0	2	Export	56	Belgium	BEL	32	Argentina	ARG								12	TOBACCO,TOBACCO MANUFACT	1	No Quantity							96205			0
S3	2009	2009	2009	2	0	2	Export	56	Belgium	BEL	36	Australia	AUS								12	TOBACCO,TOBACCO MANUFACT	1	No Quantity							4772830			0
S3	2009	2009	2009	2	0	2	Export	56	Belgium	BEL	40	Austria	AUT								12	TOBACCO,TOBACCO MANUFACT	1	No Quantity							4479618			0
S3	2009	2009	2009	2	0	2	Export	56	Belgium	BEL	48	Bahrain	BHR								12	TOBACCO,TOBACCO MANUFACT	1	No Quantity							29076			0
S3	2009	2009	2009	2	0	2	Export	56	Belgium	BEL	51	Armenia	ARM								12	TOBACCO,TOBACCO MANUFACT	1	No Quantity							52137			0
S3	2009	2009	2009	2	0	2	Export	56	Belgium	BEL	76	Brazil	BRA								12	TOBACCO,TOBACCO MANUFACT	1	No Quantity							15902			0
S3	2009	2009	2009	2	0	2	Export	56	Belgium	BEL	92	Br. Virgin Isds	VGB								12	TOBACCO,TOBACCO MANUFACT	1	No Quantity							215702			0
S3	2009	2009	2009	2	0	2	Export	56	Belgium	BEL	96	Brunei Darussalam	BRN								12	TOBACCO,TOBACCO MANUFACT	1	No Quantity							38060			0
S3	2009	2009	2009	2	0	2	Export	56	Belgium	BEL	100	Bulgaria	BGR								12	TOBACCO,TOBACCO MANUFACT	1	No Quantity							86112			0
S3	2009	2009	2009	2	0	2	Export	56	Belgium	BEL	112	Belarus	BLR								12	TOBACCO,TOBACCO MANUFACT	1	No Quantity							475359			0
S3	2009	2009	2009	2	0	2	Export	56	Belgium	BEL	124	Canada	CAN								12	TOBACCO,TOBACCO MANUFACT	1	No Quantity							11433641			0
S3	2009	2009	2009	2	0	2	Export	56	Belgium	BEL	144	Sri Lanka	LKA								12	TOBACCO,TOBACCO MANUFACT	1	No Quantity							131148			0
S3	2009	2009	2009	2	0	2	Export	56	Belgium	BEL	152	Chile	CHL								12	TOBACCO,TOBACCO MANUFACT	1	No Quantity							54128			0
S3	2009	2009	2009	2	0	2	Export	56	Belgium	BEL	180	Dem. Rep. of the Congo	COD								12	TOBACCO,TOBACCO MANUFACT	1	No Quantity							13236			0
S3	2009	2009	2009	2	0	2	Export	56	Belgium	BEL	188	Costa Rica	CRI								12	TOBACCO,TOBACCO MANUFACT	1	No Quantity							7044			0
S3	2009	2009	2009	2	0	2	Export	56	Belgium	BEL	191	Croatia	HRV								12	TOBACCO,TOBACCO MANUFACT	1	No Quantity							413187			0
S3	2009	2009	2009	2	0	2	Export	56	Belgium	BEL	196	Cyprus	CYP								12	TOBACCO,TOBACCO MANUFACT	1	No Quantity							1045525			0
S3	2009	2009	2009	2	0	2	Export	56	Belgium	BEL	203	Czechia	CZE								12	TOBACCO,TOBACCO MANUFACT	1	No Quantity							6361097			0
S3	2009	2009	2009	2	0	2	Export	56	Belgium	BEL	208	Denmark	DNK								12	TOBACCO,TOBACCO MANUFACT	1	No Quantity							4105738			0
S3	2009	2009	2009	2	0	2	Export	56	Belgium	BEL	214	Dominican Rep.	DOM								12	TOBACCO,TOBACCO MANUFACT	1	No Quantity							1534110			0
S3	2009	2009	2009	2	0	2	Export	56	Belgium	BEL	231	Ethiopia	ETH								12	TOBACCO,TOBACCO MANUFACT	1	No Quantity							18112			0
S3	2009	2009	2009	2	0	2	Export	56	Belgium	BEL	233	Estonia	EST								12	TOBACCO,TOBACCO MANUFACT	1	No Quantity							370433			0
S3	2009	2009	2009	2	0	2	Export	56	Belgium	BEL	246	Finland	FIN								12	TOBACCO,TOBACCO MANUFACT	1	No Quantity							13852477			0
S3	2009	2009	2009	2	0	2	Export	56	Belgium	BEL	251	France	FRA								12	TOBACCO,TOBACCO MANUFACT	1	No Quantity							229176313			0
S3	2009	2009	2009	2	0	2	Export	56	Belgium	BEL	260	Fr. South Antarctic Terr.	ATF								12	TOBACCO,TOBACCO MANUFACT	1	No Quantity							10756			0
S3	2009	2009	2009	2	0	2	Export	56	Belgium	BEL	266	Gabon	GAB								12	TOBACCO,TOBACCO MANUFACT	1	No Quantity							5779			0
S3	2009	2009	2009	2	0	2	Export	56	Belgium	BEL	268	Georgia	GEO								12	TOBACCO,TOBACCO MANUFACT	1	No Quantity							212809			0
S3	2009	2009	2009	2	0	2	Export	56	Belgium	BEL	270	Gambia	GMB								12	TOBACCO,TOBACCO MANUFACT	1	No Quantity							393			0
S3	2009	2009	2009	2	0	2	Export	56	Belgium	BEL	276	Germany	DEU								12	TOBACCO,TOBACCO MANUFACT	1	No Quantity							126060539			0
S3	2009	2009	2009	2	0	2	Export	56	Belgium	BEL	292	Gibraltar	GIB								12	TOBACCO,TOBACCO MANUFACT	1	No Quantity							302137			0
S3	2009	2009	2009	2	0	2	Export	56	Belgium	BEL	300	Greece	GRC								12	TOBACCO,TOBACCO MANUFACT	1	No Quantity							6405562			0
S3	2009	2009	2009	2	0	2	Export	56	Belgium	BEL	320	Guatemala	GTM								12	TOBACCO,TOBACCO MANUFACT	1	No Quantity							6138			0
S3	2009	2009	2009	2	0	2	Export	56	Belgium	BEL	324	Guinea	GIN								12	TOBACCO,TOBACCO MANUFACT	1	No Quantity							1739			0
S3	2009	2009	2009	2	0	2	Export	56	Belgium	BEL	340	Honduras	HND								12	TOBACCO,TOBACCO MANUFACT	1	No Quantity							2929			0
S3	2009	2009	2009	2	0	2	Export	56	Belgium	BEL	344	China, Hong Kong SAR	HKG								12	TOBACCO,TOBACCO MANUFACT	1	No Quantity							23100			0
S3	2009	2009	2009	2	0	2	Export	56	Belgium	BEL	348	Hungary	HUN								12	TOBACCO,TOBACCO MANUFACT	1	No Quantity							453477			0
S3	2009	2009	2009	2	0	2	Export	56	Belgium	BEL	352	Iceland	ISL								12	TOBACCO,TOBACCO MANUFACT	1	No Quantity							4721			0
S3	2009	2009	2009	2	0	2	Export	56	Belgium	BEL	360	Indonesia	IDN								12	TOBACCO,TOBACCO MANUFACT	1	No Quantity							2378912			0
S3	2009	2009	2009	2	0	2	Export	56	Belgium	BEL	372	Ireland	IRL								12	TOBACCO,TOBACCO MANUFACT	1	No Quantity							391848			0
S3	2009	2009	2009	2	0	2	Export	56	Belgium	BEL	376	Israel	ISR								12	TOBACCO,TOBACCO MANUFACT	1	No Quantity							1370049			0
S3	2009	2009	2009	2	0	2	Export	56	Belgium	BEL	381	Italy	ITA								12	TOBACCO,TOBACCO MANUFACT	1	No Quantity							7608657			0
S3	2009	2009	2009	2	0	2	Export	56	Belgium	BEL	392	Japan	JPN								12	TOBACCO,TOBACCO MANUFACT	1	No Quantity							14738822			0
S3	2009	2009	2009	2	0	2	Export	56	Belgium	BEL	398	Kazakhstan	KAZ								12	TOBACCO,TOBACCO MANUFACT	1	No Quantity							4017439			0
S3	2009	2009	2009	2	0	2	Export	56	Belgium	BEL	400	Jordan	JOR								12	TOBACCO,TOBACCO MANUFACT	1	No Quantity							925723			0
S3	2009	2009	2009	2	0	2	Export	56	Belgium	BEL	410	Rep. of Korea	KOR								12	TOBACCO,TOBACCO MANUFACT	1	No Quantity							142271			0
S3	2009	2009	2009	2	0	2	Export	56	Belgium	BEL	414	Kuwait	KWT								12	TOBACCO,TOBACCO MANUFACT	1	No Quantity							5098			0
S3	2009	2009	2009	2	0	2	Export	56	Belgium	BEL	422	Lebanon	LBN								12	TOBACCO,TOBACCO MANUFACT	1	No Quantity							151300			0
S3	2009	2009	2009	2	0	2	Export	56	Belgium	BEL	428	Latvia	LVA								12	TOBACCO,TOBACCO MANUFACT	1	No Quantity							385274			0
S3	2009	2009	2009	2	0	2	Export	56	Belgium	BEL	440	Lithuania	LTU								12	TOBACCO,TOBACCO MANUFACT	1	No Quantity							4250547			0
S3	2009	2009	2009	2	0	2	Export	56	Belgium	BEL	442	Luxembourg	LUX								12	TOBACCO,TOBACCO MANUFACT	1	No Quantity							89180136			0
S3	2009	2009	2009	2	0	2	Export	56	Belgium	BEL	446	China, Macao SAR	MAC								12	TOBACCO,TOBACCO MANUFACT	1	No Quantity							105350			0
S3	2009	2009	2009	2	0	2	Export	56	Belgium	BEL	450	Madagascar	MDG								12	TOBACCO,TOBACCO MANUFACT	1	No Quantity							1813			0
S3	2009	2009	2009	2	0	2	Export	56	Belgium	BEL	458	Malaysia	MYS								12	TOBACCO,TOBACCO MANUFACT	1	No Quantity							2459702			0
S3	2009	2009	2009	2	0	2	Export	56	Belgium	BEL	470	Malta	MLT								12	TOBACCO,TOBACCO MANUFACT	1	No Quantity							500240			0
S3	2009	2009	2009	2	0	2	Export	56	Belgium	BEL	490	Other Asia, nes									12	TOBACCO,TOBACCO MANUFACT	1	No Quantity							25350			0
S3	2009	2009	2009	2	0	2	Export	56	Belgium	BEL	498	Rep. of Moldova	MDA								12	TOBACCO,TOBACCO MANUFACT	1	No Quantity							200561			0
S3	2009	2009	2009	2	0	2	Export	56	Belgium	BEL	499	Montenegro	MNE								12	TOBACCO,TOBACCO MANUFACT	1	No Quantity							326984			0
S3	2009	2009	2009	2	0	2	Export	56	Belgium	BEL	504	Morocco	MAR								12	TOBACCO,TOBACCO MANUFACT	1	No Quantity							19348			0
S3	2009	2009	2009	2	0	2	Export	56	Belgium	BEL	508	Mozambique	MOZ								12	TOBACCO,TOBACCO MANUFACT	1	No Quantity							4935			0
S3	2009	2009	2009	2	0	2	Export	56	Belgium	BEL	528	Netherlands	NLD								12	TOBACCO,TOBACCO MANUFACT	1	No Quantity							243281607			0
S3	2009	2009	2009	2	0	2	Export	56	Belgium	BEL	530	Neth. Antilles	ANT								12	TOBACCO,TOBACCO MANUFACT	1	No Quantity							40192			0
S3	2009	2009	2009	2	0	2	Export	56	Belgium	BEL	533	Aruba	ABW								12	TOBACCO,TOBACCO MANUFACT	1	No Quantity							5782			0
S3	2009	2009	2009	2	0	2	Export	56	Belgium	BEL	554	New Zealand	NZL								12	TOBACCO,TOBACCO MANUFACT	1	No Quantity							3348			0
S3	2009	2009	2009	2	0	2	Export	56	Belgium	BEL	579	Norway	NOR								12	TOBACCO,TOBACCO MANUFACT	1	No Quantity							1297160			0
S3	2009	2009	2009	2	0	2	Export	56	Belgium	BEL	583	FS Micronesia	FSM								12	TOBACCO,TOBACCO MANUFACT	1	No Quantity							58207			0
S3	2009	2009	2009	2	0	2	Export	56	Belgium	BEL	591	Panama	PAN								12	TOBACCO,TOBACCO MANUFACT	1	No Quantity							43940			0
S3	2009	2009	2009	2	0	2	Export	56	Belgium	BEL	608	Philippines	PHL								12	TOBACCO,TOBACCO MANUFACT	1	No Quantity							3296297			0
S3	2009	2009	2009	2	0	2	Export	56	Belgium	BEL	616	Poland	POL								12	TOBACCO,TOBACCO MANUFACT	1	No Quantity							125114309			0
S3	2009	2009	2009	2	0	2	Export	56	Belgium	BEL	620	Portugal	PRT								12	TOBACCO,TOBACCO MANUFACT	1	No Quantity							4263789			0
S3	2009	2009	2009	2	0	2	Export	56	Belgium	BEL	634	Qatar	QAT								12	TOBACCO,TOBACCO MANUFACT	1	No Quantity							375			0
S3	2009	2009	2009	2	0	2	Export	56	Belgium	BEL	642	Romania	ROU								12	TOBACCO,TOBACCO MANUFACT	1	No Quantity							8892409			0
S3	2009	2009	2009	2	0	2	Export	56	Belgium	BEL	643	Russian Federation	RUS								12	TOBACCO,TOBACCO MANUFACT	1	No Quantity							64022192			0
S3	2009	2009	2009	2	0	2	Export	56	Belgium	BEL	686	Senegal	SEN								12	TOBACCO,TOBACCO MANUFACT	1	No Quantity							25066			0
S3	2009	2009	2009	2	0	2	Export	56	Belgium	BEL	688	Serbia	SRB								12	TOBACCO,TOBACCO MANUFACT	1	No Quantity							2867927			0
S3	2009	2009	2009	2	0	2	Export	56	Belgium	BEL	690	Seychelles	SYC								12	TOBACCO,TOBACCO MANUFACT	1	No Quantity							34455			0
S3	2009	2009	2009	2	0	2	Export	56	Belgium	BEL	702	Singapore	SGP								12	TOBACCO,TOBACCO MANUFACT	1	No Quantity							158635			0
S3	2009	2009	2009	2	0	2	Export	56	Belgium	BEL	703	Slovakia	SVK								12	TOBACCO,TOBACCO MANUFACT	1	No Quantity							192303			0
S3	2009	2009	2009	2	0	2	Export	56	Belgium	BEL	705	Slovenia	SVN								12	TOBACCO,TOBACCO MANUFACT	1	No Quantity							116750			0
S3	2009	2009	2009	2	0	2	Export	56	Belgium	BEL	710	South Africa	ZAF								12	TOBACCO,TOBACCO MANUFACT	1	No Quantity							1209004			0
S3	2009	2009	2009	2	0	2	Export	56	Belgium	BEL	724	Spain	ESP								12	TOBACCO,TOBACCO MANUFACT	1	No Quantity							46372956			0
S3	2009	2009	2009	2	0	2	Export	56	Belgium	BEL	752	Sweden	SWE								12	TOBACCO,TOBACCO MANUFACT	1	No Quantity							5662963			0
S3	2009	2009	2009	2	0	2	Export	56	Belgium	BEL	757	Switzerland	CHE								12	TOBACCO,TOBACCO MANUFACT	1	No Quantity							14677893			0
S3	2009	2009	2009	2	0	2	Export	56	Belgium	BEL	764	Thailand	THA								12	TOBACCO,TOBACCO MANUFACT	1	No Quantity							27006			0
S3	2009	2009	2009	2	0	2	Export	56	Belgium	BEL	784	United Arab Emirates	ARE								12	TOBACCO,TOBACCO MANUFACT	1	No Quantity							293585			0
S3	2009	2009	2009	2	0	2	Export	56	Belgium	BEL	788	Tunisia	TUN								12	TOBACCO,TOBACCO MANUFACT	1	No Quantity							52442			0
S3	2009	2009	2009	2	0	2	Export	56	Belgium	BEL	792	Turkey	TUR								12	TOBACCO,TOBACCO MANUFACT	1	No Quantity							31013316			0
S3	2009	2009	2009	2	0	2	Export	56	Belgium	BEL	804	Ukraine	UKR								12	TOBACCO,TOBACCO MANUFACT	1	No Quantity							8571872			0
S3	2009	2009	2009	2	0	2	Export	56	Belgium	BEL	807	North Macedonia	MKD								12	TOBACCO,TOBACCO MANUFACT	1	No Quantity							2427			0
S3	2009	2009	2009	2	0	2	Export	56	Belgium	BEL	818	Egypt	EGY								12	TOBACCO,TOBACCO MANUFACT	1	No Quantity							7218286			0
S3	2009	2009	2009	2	0	2	Export	56	Belgium	BEL	826	United Kingdom	GBR								12	TOBACCO,TOBACCO MANUFACT	1	No Quantity							10820736			0
S3	2009	2009	2009	2	0	2	Export	56	Belgium	BEL	837	Bunkers									12	TOBACCO,TOBACCO MANUFACT	1	No Quantity							1888392			0
S3	2009	2009	2009	2	0	2	Export	56	Belgium	BEL	839	Special Categories									12	TOBACCO,TOBACCO MANUFACT	1	No Quantity							37356			0
S3	2009	2009	2009	2	0	2	Export	56	Belgium	BEL	842	USA	USA								12	TOBACCO,TOBACCO MANUFACT	1	No Quantity							2019742			0
S3	2009	2009	2009	2	0	2	Export	56	Belgium	BEL	862	Venezuela	VEN								12	TOBACCO,TOBACCO MANUFACT	1	No Quantity							994172			0
S3	2009	2009	2009	2	0	2	Export	204	Benin	BEN	0	World	WLD								12	TOBACCO,TOBACCO MANUFACT	1	No Quantity							15031538			0
S3	2009	2009	2009	2	0	2	Export	204	Benin	BEN	384	Côte d'Ivoire	CIV								12	TOBACCO,TOBACCO MANUFACT	1	No Quantity							9773588			0
S3	2009	2009	2009	2	0	2	Export	204	Benin	BEN	466	Mali	MLI								12	TOBACCO,TOBACCO MANUFACT	1	No Quantity							4521234			0
S3	2009	2009	2009	2	0	2	Export	204	Benin	BEN	686	Senegal	SEN								12	TOBACCO,TOBACCO MANUFACT	1	No Quantity							704051			0
S3	2009	2009	2009	2	0	2	Export	204	Benin	BEN	784	United Arab Emirates	ARE								12	TOBACCO,TOBACCO MANUFACT	1	No Quantity							32665			0
S3	2009	2009	2009	2	0	2	Export	56	Belgium	BEL	0	World	WLD								21	HIDES,SKINS,FURSKINS,RAW	1	No Quantity							51785363			0
S3	2009	2009	2009	2	0	2	Export	56	Belgium	BEL	36	Australia	AUS								21	HIDES,SKINS,FURSKINS,RAW	1	No Quantity							251			0
S3	2009	2009	2009	2	0	2	Export	56	Belgium	BEL	40	Austria	AUT								21	HIDES,SKINS,FURSKINS,RAW	1	No Quantity							41725			0
S3	2009	2009	2009	2	0	2	Export	56	Belgium	BEL	124	Canada	CAN								21	HIDES,SKINS,FURSKINS,RAW	1	No Quantity							85			0
S3	2009	2009	2009	2	0	2	Export	56	Belgium	BEL	156	China	CHN								21	HIDES,SKINS,FURSKINS,RAW	1	No Quantity							12408154			0
S3	2009	2009	2009	2	0	2	Export	56	Belgium	BEL	203	Czechia	CZE								21	HIDES,SKINS,FURSKINS,RAW	1	No Quantity							315721			0
S3	2009	2009	2009	2	0	2	Export	56	Belgium	BEL	208	Denmark	DNK								21	HIDES,SKINS,FURSKINS,RAW	1	No Quantity							4307592			0
S3	2009	2009	2009	2	0	2	Export	56	Belgium	BEL	246	Finland	FIN								21	HIDES,SKINS,FURSKINS,RAW	1	No Quantity							86			0
S3	2009	2009	2009	2	0	2	Export	56	Belgium	BEL	251	France	FRA								21	HIDES,SKINS,FURSKINS,RAW	1	No Quantity							1607036			0
S3	2009	2009	2009	2	0	2	Export	56	Belgium	BEL	276	Germany	DEU								21	HIDES,SKINS,FURSKINS,RAW	1	No Quantity							1516575			0
S3	2009	2009	2009	2	0	2	Export	56	Belgium	BEL	324	Guinea	GIN								21	HIDES,SKINS,FURSKINS,RAW	1	No Quantity							1254			0
S3	2009	2009	2009	2	0	2	Export	56	Belgium	BEL	344	China, Hong Kong SAR	HKG								21	HIDES,SKINS,FURSKINS,RAW	1	No Quantity							6554858			0
S3	2009	2009	2009	2	0	2	Export	56	Belgium	BEL	348	Hungary	HUN								21	HIDES,SKINS,FURSKINS,RAW	1	No Quantity							105513			0
S3	2009	2009	2009	2	0	2	Export	56	Belgium	BEL	352	Iceland	ISL								21	HIDES,SKINS,FURSKINS,RAW	1	No Quantity							15			0
S3	2009	2009	2009	2	0	2	Export	56	Belgium	BEL	360	Indonesia	IDN								21	HIDES,SKINS,FURSKINS,RAW	1	No Quantity							311063			0
S3	2009	2009	2009	2	0	2	Export	56	Belgium	BEL	364	Iran	IRN								21	HIDES,SKINS,FURSKINS,RAW	1	No Quantity							809			0
S3	2009	2009	2009	2	0	2	Export	56	Belgium	BEL	372	Ireland	IRL								21	HIDES,SKINS,FURSKINS,RAW	1	No Quantity							1265			0
S3	2009	2009	2009	2	0	2	Export	56	Belgium	BEL	376	Israel	ISR								21	HIDES,SKINS,FURSKINS,RAW	1	No Quantity							9513			0
S3	2009	2009	2009	2	0	2	Export	56	Belgium	BEL	381	Italy	ITA								21	HIDES,SKINS,FURSKINS,RAW	1	No Quantity							3660559			0
S3	2009	2009	2009	2	0	2	Export	56	Belgium	BEL	392	Japan	JPN								21	HIDES,SKINS,FURSKINS,RAW	1	No Quantity							693292			0
S3	2009	2009	2009	2	0	2	Export	56	Belgium	BEL	410	Rep. of Korea	KOR								21	HIDES,SKINS,FURSKINS,RAW	1	No Quantity							151451			0
S3	2009	2009	2009	2	0	2	Export	56	Belgium	BEL	422	Lebanon	LBN								21	HIDES,SKINS,FURSKINS,RAW	1	No Quantity							424			0
S3	2009	2009	2009	2	0	2	Export	56	Belgium	BEL	442	Luxembourg	LUX								21	HIDES,SKINS,FURSKINS,RAW	1	No Quantity							1078			0
S3	2009	2009	2009	2	0	2	Export	56	Belgium	BEL	458	Malaysia	MYS								21	HIDES,SKINS,FURSKINS,RAW	1	No Quantity							13			0
S3	2009	2009	2009	2	0	2	Export	56	Belgium	BEL	484	Mexico	MEX								21	HIDES,SKINS,FURSKINS,RAW	1	No Quantity							559			0
S3	2009	2009	2009	2	0	2	Export	56	Belgium	BEL	504	Morocco	MAR								21	HIDES,SKINS,FURSKINS,RAW	1	No Quantity							25513			0
S3	2009	2009	2009	2	0	2	Export	56	Belgium	BEL	528	Netherlands	NLD								21	HIDES,SKINS,FURSKINS,RAW	1	No Quantity							15640333			0
S3	2009	2009	2009	2	0	2	Export	56	Belgium	BEL	579	Norway	NOR								21	HIDES,SKINS,FURSKINS,RAW	1	No Quantity							4512			0
S3	2009	2009	2009	2	0	2	Export	56	Belgium	BEL	586	Pakistan	PAK								21	HIDES,SKINS,FURSKINS,RAW	1	No Quantity							5085			0
S3	2009	2009	2009	2	0	2	Export	56	Belgium	BEL	616	Poland	POL								21	HIDES,SKINS,FURSKINS,RAW	1	No Quantity							18777			0
S3	2009	2009	2009	2	0	2	Export	56	Belgium	BEL	620	Portugal	PRT								21	HIDES,SKINS,FURSKINS,RAW	1	No Quantity							601555			0
S3	2009	2009	2009	2	0	2	Export	56	Belgium	BEL	699	India	IND								21	HIDES,SKINS,FURSKINS,RAW	1	No Quantity							204255			0
S3	2009	2009	2009	2	0	2	Export	56	Belgium	BEL	702	Singapore	SGP								21	HIDES,SKINS,FURSKINS,RAW	1	No Quantity							159			0
S3	2009	2009	2009	2	0	2	Export	56	Belgium	BEL	703	Slovakia	SVK								21	HIDES,SKINS,FURSKINS,RAW	1	No Quantity							1180963			0
S3	2009	2009	2009	2	0	2	Export	56	Belgium	BEL	704	Viet Nam	VNM								21	HIDES,SKINS,FURSKINS,RAW	1	No Quantity							2999			0
S3	2009	2009	2009	2	0	2	Export	56	Belgium	BEL	705	Slovenia	SVN								21	HIDES,SKINS,FURSKINS,RAW	1	No Quantity							59729			0
S3	2009	2009	2009	2	0	2	Export	56	Belgium	BEL	724	Spain	ESP								21	HIDES,SKINS,FURSKINS,RAW	1	No Quantity							646426			0
S3	2009	2009	2009	2	0	2	Export	56	Belgium	BEL	757	Switzerland	CHE								21	HIDES,SKINS,FURSKINS,RAW	1	No Quantity							2011			0
S3	2009	2009	2009	2	0	2	Export	56	Belgium	BEL	764	Thailand	THA								21	HIDES,SKINS,FURSKINS,RAW	1	No Quantity							169776			0
S3	2009	2009	2009	2	0	2	Export	56	Belgium	BEL	784	United Arab Emirates	ARE								21	HIDES,SKINS,FURSKINS,RAW	1	No Quantity							29			0
S3	2009	2009	2009	2	0	2	Export	56	Belgium	BEL	792	Turkey	TUR								21	HIDES,SKINS,FURSKINS,RAW	1	No Quantity							763260			0
S3	2009	2009	2009	2	0	2	Export	56	Belgium	BEL	804	Ukraine	UKR								21	HIDES,SKINS,FURSKINS,RAW	1	No Quantity							721			0
S3	2009	2009	2009	2	0	2	Export	56	Belgium	BEL	818	Egypt	EGY								21	HIDES,SKINS,FURSKINS,RAW	1	No Quantity							13117			0
S3	2009	2009	2009	2	0	2	Export	56	Belgium	BEL	826	United Kingdom	GBR								21	HIDES,SKINS,FURSKINS,RAW	1	No Quantity							39898			0
S3	2009	2009	2009	2	0	2	Export	56	Belgium	BEL	842	USA	USA								21	HIDES,SKINS,FURSKINS,RAW	1	No Quantity							717355			0
S3	2009	2009	2009	2	0	2	Export	56	Belgium	BEL	0	World	WLD								22	OIL SEED,OLEAGINUS FRUIT	1	No Quantity							279999106			0
S3	2009	2009	2009	2	0	2	Export	56	Belgium	BEL	12	Algeria	DZA								22	OIL SEED,OLEAGINUS FRUIT	1	No Quantity							251510			0
S3	2009	2009	2009	2	0	2	Export	56	Belgium	BEL	32	Argentina	ARG								22	OIL SEED,OLEAGINUS FRUIT	1	No Quantity							32997			0
S3	2009	2009	2009	2	0	2	Export	56	Belgium	BEL	40	Austria	AUT								22	OIL SEED,OLEAGINUS FRUIT	1	No Quantity							1776867			0
S3	2009	2009	2009	2	0	2	Export	56	Belgium	BEL	48	Bahrain	BHR								22	OIL SEED,OLEAGINUS FRUIT	1	No Quantity							7			0
S3	2009	2009	2009	2	0	2	Export	56	Belgium	BEL	70	Bosnia Herzegovina	BIH								22	OIL SEED,OLEAGINUS FRUIT	1	No Quantity							2935			0
S3	2009	2009	2009	2	0	2	Export	56	Belgium	BEL	96	Brunei Darussalam	BRN								22	OIL SEED,OLEAGINUS FRUIT	1	No Quantity							2537			0
S3	2009	2009	2009	2	0	2	Export	56	Belgium	BEL	100	Bulgaria	BGR								22	OIL SEED,OLEAGINUS FRUIT	1	No Quantity							48525			0
S3	2009	2009	2009	2	0	2	Export	56	Belgium	BEL	112	Belarus	BLR								22	OIL SEED,OLEAGINUS FRUIT	1	No Quantity							33757			0
S3	2009	2009	2009	2	0	2	Export	56	Belgium	BEL	124	Canada	CAN								22	OIL SEED,OLEAGINUS FRUIT	1	No Quantity							6613			0
S3	2009	2009	2009	2	0	2	Export	56	Belgium	BEL	180	Dem. Rep. of the Congo	COD								22	OIL SEED,OLEAGINUS FRUIT	1	No Quantity							2539			0
S3	2009	2009	2009	2	0	2	Export	56	Belgium	BEL	188	Costa Rica	CRI								22	OIL SEED,OLEAGINUS FRUIT	1	No Quantity							2646			0
S3	2009	2009	2009	2	0	2	Export	56	Belgium	BEL	191	Croatia	HRV								22	OIL SEED,OLEAGINUS FRUIT	1	No Quantity							34535			0
S3	2009	2009	2009	2	0	2	Export	56	Belgium	BEL	196	Cyprus	CYP								22	OIL SEED,OLEAGINUS FRUIT	1	No Quantity							66006			0
S3	2009	2009	2009	2	0	2	Export	56	Belgium	BEL	203	Czechia	CZE								22	OIL SEED,OLEAGINUS FRUIT	1	No Quantity							1016087			0
S3	2009	2009	2009	2	0	2	Export	56	Belgium	BEL	208	Denmark	DNK								22	OIL SEED,OLEAGINUS FRUIT	1	No Quantity							2056479			0
S3	2009	2009	2009	2	0	2	Export	56	Belgium	BEL	233	Estonia	EST								22	OIL SEED,OLEAGINUS FRUIT	1	No Quantity							80813			0
S3	2009	2009	2009	2	0	2	Export	56	Belgium	BEL	246	Finland	FIN								22	OIL SEED,OLEAGINUS FRUIT	1	No Quantity							1756759			0
S3	2009	2009	2009	2	0	2	Export	56	Belgium	BEL	251	France	FRA								22	OIL SEED,OLEAGINUS FRUIT	1	No Quantity							43380760			0
S3	2009	2009	2009	2	0	2	Export	56	Belgium	BEL	266	Gabon	GAB								22	OIL SEED,OLEAGINUS FRUIT	1	No Quantity							1237817			0
S3	2009	2009	2009	2	0	2	Export	56	Belgium	BEL	276	Germany	DEU								22	OIL SEED,OLEAGINUS FRUIT	1	No Quantity							83672591			0
S3	2009	2009	2009	2	0	2	Export	56	Belgium	BEL	300	Greece	GRC								22	OIL SEED,OLEAGINUS FRUIT	1	No Quantity							185468			0
S3	2009	2009	2009	2	0	2	Export	56	Belgium	BEL	344	China, Hong Kong SAR	HKG								22	OIL SEED,OLEAGINUS FRUIT	1	No Quantity							8682			0
S3	2009	2009	2009	2	0	2	Export	56	Belgium	BEL	348	Hungary	HUN								22	OIL SEED,OLEAGINUS FRUIT	1	No Quantity							1571668			0
S3	2009	2009	2009	2	0	2	Export	56	Belgium	BEL	352	Iceland	ISL								22	OIL SEED,OLEAGINUS FRUIT	1	No Quantity							156			0
S3	2009	2009	2009	2	0	2	Export	56	Belgium	BEL	360	Indonesia	IDN								22	OIL SEED,OLEAGINUS FRUIT	1	No Quantity							7582			0
S3	2009	2009	2009	2	0	2	Export	56	Belgium	BEL	364	Iran	IRN								22	OIL SEED,OLEAGINUS FRUIT	1	No Quantity							5493			0
S3	2009	2009	2009	2	0	2	Export	56	Belgium	BEL	372	Ireland	IRL								22	OIL SEED,OLEAGINUS FRUIT	1	No Quantity							1951969			0
S3	2009	2009	2009	2	0	2	Export	56	Belgium	BEL	376	Israel	ISR								22	OIL SEED,OLEAGINUS FRUIT	1	No Quantity							184826			0
S3	2009	2009	2009	2	0	2	Export	56	Belgium	BEL	381	Italy	ITA								22	OIL SEED,OLEAGINUS FRUIT	1	No Quantity							1343705			0
S3	2009	2009	2009	2	0	2	Export	56	Belgium	BEL	392	Japan	JPN								22	OIL SEED,OLEAGINUS FRUIT	1	No Quantity							3688			0
S3	2009	2009	2009	2	0	2	Export	56	Belgium	BEL	410	Rep. of Korea	KOR								22	OIL SEED,OLEAGINUS FRUIT	1	No Quantity							3112			0
S3	2009	2009	2009	2	0	2	Export	56	Belgium	BEL	414	Kuwait	KWT								22	OIL SEED,OLEAGINUS FRUIT	1	No Quantity							140			0
S3	2009	2009	2009	2	0	2	Export	56	Belgium	BEL	422	Lebanon	LBN								22	OIL SEED,OLEAGINUS FRUIT	1	No Quantity							63935			0
S3	2009	2009	2009	2	0	2	Export	56	Belgium	BEL	428	Latvia	LVA								22	OIL SEED,OLEAGINUS FRUIT	1	No Quantity							232436			0
S3	2009	2009	2009	2	0	2	Export	56	Belgium	BEL	440	Lithuania	LTU								22	OIL SEED,OLEAGINUS FRUIT	1	No Quantity							34854			0
S3	2009	2009	2009	2	0	2	Export	56	Belgium	BEL	442	Luxembourg	LUX								22	OIL SEED,OLEAGINUS FRUIT	1	No Quantity							582614			0
S3	2009	2009	2009	2	0	2	Export	56	Belgium	BEL	458	Malaysia	MYS								22	OIL SEED,OLEAGINUS FRUIT	1	No Quantity							7681			0
S3	2009	2009	2009	2	0	2	Export	56	Belgium	BEL	470	Malta	MLT								22	OIL SEED,OLEAGINUS FRUIT	1	No Quantity							32309			0
S3	2009	2009	2009	2	0	2	Export	56	Belgium	BEL	498	Rep. of Moldova	MDA								22	OIL SEED,OLEAGINUS FRUIT	1	No Quantity							4394			0
S3	2009	2009	2009	2	0	2	Export	56	Belgium	BEL	504	Morocco	MAR								22	OIL SEED,OLEAGINUS FRUIT	1	No Quantity							45111			0
S3	2009	2009	2009	2	0	2	Export	56	Belgium	BEL	512	Oman	OMN								22	OIL SEED,OLEAGINUS FRUIT	1	No Quantity							655			0
S3	2009	2009	2009	2	0	2	Export	56	Belgium	BEL	528	Netherlands	NLD								22	OIL SEED,OLEAGINUS FRUIT	1	No Quantity							94328608			0
S3	2009	2009	2009	2	0	2	Export	56	Belgium	BEL	566	Nigeria	NGA								22	OIL SEED,OLEAGINUS FRUIT	1	No Quantity							24219			0
S3	2009	2009	2009	2	0	2	Export	56	Belgium	BEL	579	Norway	NOR								22	OIL SEED,OLEAGINUS FRUIT	1	No Quantity							880735			0
S3	2009	2009	2009	2	0	2	Export	56	Belgium	BEL	604	Peru	PER								22	OIL SEED,OLEAGINUS FRUIT	1	No Quantity							7899			0
S3	2009	2009	2009	2	0	2	Export	56	Belgium	BEL	608	Philippines	PHL								22	OIL SEED,OLEAGINUS FRUIT	1	No Quantity							4910			0
S3	2009	2009	2009	2	0	2	Export	56	Belgium	BEL	616	Poland	POL								22	OIL SEED,OLEAGINUS FRUIT	1	No Quantity							15632510			0
S3	2009	2009	2009	2	0	2	Export	56	Belgium	BEL	620	Portugal	PRT								22	OIL SEED,OLEAGINUS FRUIT	1	No Quantity							397279			0
S3	2009	2009	2009	2	0	2	Export	56	Belgium	BEL	634	Qatar	QAT								22	OIL SEED,OLEAGINUS FRUIT	1	No Quantity							92			0
S3	2009	2009	2009	2	0	2	Export	56	Belgium	BEL	642	Romania	ROU								22	OIL SEED,OLEAGINUS FRUIT	1	No Quantity							140657			0
S3	2009	2009	2009	2	0	2	Export	56	Belgium	BEL	643	Russian Federation	RUS								22	OIL SEED,OLEAGINUS FRUIT	1	No Quantity							648955			0
S3	2009	2009	2009	2	0	2	Export	56	Belgium	BEL	682	Saudi Arabia	SAU								22	OIL SEED,OLEAGINUS FRUIT	1	No Quantity							14			0
S3	2009	2009	2009	2	0	2	Export	56	Belgium	BEL	688	Serbia	SRB								22	OIL SEED,OLEAGINUS FRUIT	1	No Quantity							31577			0
S3	2009	2009	2009	2	0	2	Export	56	Belgium	BEL	690	Seychelles	SYC								22	OIL SEED,OLEAGINUS FRUIT	1	No Quantity							349			0
S3	2009	2009	2009	2	0	2	Export	56	Belgium	BEL	702	Singapore	SGP								22	OIL SEED,OLEAGINUS FRUIT	1	No Quantity							205			0
S3	2009	2009	2009	2	0	2	Export	56	Belgium	BEL	703	Slovakia	SVK								22	OIL SEED,OLEAGINUS FRUIT	1	No Quantity							7039			0
S3	2009	2009	2009	2	0	2	Export	56	Belgium	BEL	705	Slovenia	SVN								22	OIL SEED,OLEAGINUS FRUIT	1	No Quantity							18973			0
S3	2009	2009	2009	2	0	2	Export	56	Belgium	BEL	710	South Africa	ZAF								22	OIL SEED,OLEAGINUS FRUIT	1	No Quantity							62944			0
S3	2009	2009	2009	2	0	2	Export	56	Belgium	BEL	724	Spain	ESP								22	OIL SEED,OLEAGINUS FRUIT	1	No Quantity							1214630			0
S3	2009	2009	2009	2	0	2	Export	56	Belgium	BEL	752	Sweden	SWE								22	OIL SEED,OLEAGINUS FRUIT	1	No Quantity							174221			0
S3	2009	2009	2009	2	0	2	Export	56	Belgium	BEL	757	Switzerland	CHE								22	OIL SEED,OLEAGINUS FRUIT	1	No Quantity							1358986			0
S3	2009	2009	2009	2	0	2	Export	56	Belgium	BEL	764	Thailand	THA								22	OIL SEED,OLEAGINUS FRUIT	1	No Quantity							7283			0
S3	2009	2009	2009	2	0	2	Export	56	Belgium	BEL	780	Trinidad and Tobago	TTO								22	OIL SEED,OLEAGINUS FRUIT	1	No Quantity							6479			0
S3	2009	2009	2009	2	0	2	Export	56	Belgium	BEL	784	United Arab Emirates	ARE								22	OIL SEED,OLEAGINUS FRUIT	1	No Quantity							9499			0
S3	2009	2009	2009	2	0	2	Export	56	Belgium	BEL	788	Tunisia	TUN								22	OIL SEED,OLEAGINUS FRUIT	1	No Quantity							1037			0
S3	2009	2009	2009	2	0	2	Export	56	Belgium	BEL	792	Turkey	TUR								22	OIL SEED,OLEAGINUS FRUIT	1	No Quantity							51627			0
S3	2009	2009	2009	2	0	2	Export	56	Belgium	BEL	807	North Macedonia	MKD								22	OIL SEED,OLEAGINUS FRUIT	1	No Quantity							88270			0
S3	2009	2009	2009	2	0	2	Export	56	Belgium	BEL	826	United Kingdom	GBR								22	OIL SEED,OLEAGINUS FRUIT	1	No Quantity							23043062			0
S3	2009	2009	2009	2	0	2	Export	56	Belgium	BEL	842	USA	USA								22	OIL SEED,OLEAGINUS FRUIT	1	No Quantity							123791			0
S3	2009	2009	2009	2	0	2	Export	204	Benin	BEN	0	World	WLD								22	OIL SEED,OLEAGINUS FRUIT	1	No Quantity							2135838			0
S3	2009	2009	2009	2	0	2	Export	204	Benin	BEN	108	Burundi	BDI								22	OIL SEED,OLEAGINUS FRUIT	1	No Quantity							29577			0
S3	2009	2009	2009	2	0	2	Export	204	Benin	BEN	170	Colombia	COL								22	OIL SEED,OLEAGINUS FRUIT	1	No Quantity							403466			0
S3	2009	2009	2009	2	0	2	Export	204	Benin	BEN	218	Ecuador	ECU								22	OIL SEED,OLEAGINUS FRUIT	1	No Quantity							80653			0
S3	2009	2009	2009	2	0	2	Export	204	Benin	BEN	226	Equatorial Guinea	GNQ								22	OIL SEED,OLEAGINUS FRUIT	1	No Quantity							2904			0
S3	2009	2009	2009	2	0	2	Export	204	Benin	BEN	251	France	FRA								22	OIL SEED,OLEAGINUS FRUIT	1	No Quantity							194007			0
S3	2009	2009	2009	2	0	2	Export	204	Benin	BEN	266	Gabon	GAB								22	OIL SEED,OLEAGINUS FRUIT	1	No Quantity							72823			0
S3	2009	2009	2009	2	0	2	Export	204	Benin	BEN	360	Indonesia	IDN								22	OIL SEED,OLEAGINUS FRUIT	1	No Quantity							23			0
S3	2009	2009	2009	2	0	2	Export	204	Benin	BEN	566	Nigeria	NGA								22	OIL SEED,OLEAGINUS FRUIT	1	No Quantity							177041			0
S3	2009	2009	2009	2	0	2	Export	204	Benin	BEN	604	Peru	PER								22	OIL SEED,OLEAGINUS FRUIT	1	No Quantity							401145			0
S3	2009	2009	2009	2	0	2	Export	204	Benin	BEN	620	Portugal	PRT								22	OIL SEED,OLEAGINUS FRUIT	1	No Quantity							241472			0
S3	2009	2009	2009	2	0	2	Export	204	Benin	BEN	699	India	IND								22	OIL SEED,OLEAGINUS FRUIT	1	No Quantity							58142			0
S3	2009	2009	2009	2	0	2	Export	204	Benin	BEN	764	Thailand	THA								22	OIL SEED,OLEAGINUS FRUIT	1	No Quantity							320325			0
S3	2009	2009	2009	2	0	2	Export	204	Benin	BEN	768	Togo	TGO								22	OIL SEED,OLEAGINUS FRUIT	1	No Quantity							154048			0
S3	2009	2009	2009	2	0	2	Export	204	Benin	BEN	826	United Kingdom	GBR								22	OIL SEED,OLEAGINUS FRUIT	1	No Quantity							213			0
S3	2009	2009	2009	2	0	2	Export	56	Belgium	BEL	0	World	WLD								23	CRUDE RUBBER	1	No Quantity							1146493953			0
S3	2009	2009	2009	2	0	2	Export	56	Belgium	BEL	8	Albania	ALB								23	CRUDE RUBBER	1	No Quantity							877			0
S3	2009	2009	2009	2	0	2	Export	56	Belgium	BEL	12	Algeria	DZA								23	CRUDE RUBBER	1	No Quantity							555373			0
S3	2009	2009	2009	2	0	2	Export	56	Belgium	BEL	24	Angola	AGO								23	CRUDE RUBBER	1	No Quantity							1209			0
S3	2009	2009	2009	2	0	2	Export	56	Belgium	BEL	31	Azerbaijan	AZE								23	CRUDE RUBBER	1	No Quantity							694			0
S3	2009	2009	2009	2	0	2	Export	56	Belgium	BEL	32	Argentina	ARG								23	CRUDE RUBBER	1	No Quantity							2264517			0
S3	2009	2009	2009	2	0	2	Export	56	Belgium	BEL	36	Australia	AUS								23	CRUDE RUBBER	1	No Quantity							1362700			0
S3	2009	2009	2009	2	0	2	Export	56	Belgium	BEL	40	Austria	AUT								23	CRUDE RUBBER	1	No Quantity							3708193			0
S3	2009	2009	2009	2	0	2	Export	56	Belgium	BEL	48	Bahrain	BHR								23	CRUDE RUBBER	1	No Quantity							795			0
S3	2009	2009	2009	2	0	2	Export	56	Belgium	BEL	70	Bosnia Herzegovina	BIH								23	CRUDE RUBBER	1	No Quantity							2500			0
S3	2009	2009	2009	2	0	2	Export	56	Belgium	BEL	72	Botswana	BWA								23	CRUDE RUBBER	1	No Quantity							1668			0
S3	2009	2009	2009	2	0	2	Export	56	Belgium	BEL	76	Brazil	BRA								23	CRUDE RUBBER	1	No Quantity							3250067			0
S3	2009	2009	2009	2	0	2	Export	56	Belgium	BEL	92	Br. Virgin Isds	VGB								23	CRUDE RUBBER	1	No Quantity							19776			0
S3	2009	2009	2009	2	0	2	Export	56	Belgium	BEL	100	Bulgaria	BGR								23	CRUDE RUBBER	1	No Quantity							117719			0
S3	2009	2009	2009	2	0	2	Export	56	Belgium	BEL	108	Burundi	BDI								23	CRUDE RUBBER	1	No Quantity							5465			0
S3	2009	2009	2009	2	0	2	Export	56	Belgium	BEL	112	Belarus	BLR								23	CRUDE RUBBER	1	No Quantity							7094504			0
S3	2009	2009	2009	2	0	2	Export	56	Belgium	BEL	120	Cameroon	CMR								23	CRUDE RUBBER	1	No Quantity							38211			0
S3	2009	2009	2009	2	0	2	Export	56	Belgium	BEL	124	Canada	CAN								23	CRUDE RUBBER	1	No Quantity							357418			0
S3	2009	2009	2009	2	0	2	Export	56	Belgium	BEL	132	Cabo Verde	CPV								23	CRUDE RUBBER	1	No Quantity							652			0
S3	2009	2009	2009	2	0	2	Export	56	Belgium	BEL	136	Cayman Isds	CYM								23	CRUDE RUBBER	1	No Quantity							357			0
S3	2009	2009	2009	2	0	2	Export	56	Belgium	BEL	144	Sri Lanka	LKA								23	CRUDE RUBBER	1	No Quantity							62156			0
S3	2009	2009	2009	2	0	2	Export	56	Belgium	BEL	152	Chile	CHL								23	CRUDE RUBBER	1	No Quantity							553726			0
S3	2009	2009	2009	2	0	2	Export	56	Belgium	BEL	156	China	CHN								23	CRUDE RUBBER	1	No Quantity							157328823			0
S3	2009	2009	2009	2	0	2	Export	56	Belgium	BEL	170	Colombia	COL								23	CRUDE RUBBER	1	No Quantity							1038338			0
S3	2009	2009	2009	2	0	2	Export	56	Belgium	BEL	180	Dem. Rep. of the Congo	COD								23	CRUDE RUBBER	1	No Quantity							27117			0
S3	2009	2009	2009	2	0	2	Export	56	Belgium	BEL	188	Costa Rica	CRI								23	CRUDE RUBBER	1	No Quantity							670			0
S3	2009	2009	2009	2	0	2	Export	56	Belgium	BEL	191	Croatia	HRV								23	CRUDE RUBBER	1	No Quantity							518933			0
S3	2009	2009	2009	2	0	2	Export	56	Belgium	BEL	196	Cyprus	CYP								23	CRUDE RUBBER	1	No Quantity							965433			0
S3	2009	2009	2009	2	0	2	Export	56	Belgium	BEL	203	Czechia	CZE								23	CRUDE RUBBER	1	No Quantity							13883494			0
S3	2009	2009	2009	2	0	2	Export	56	Belgium	BEL	204	Benin	BEN								23	CRUDE RUBBER	1	No Quantity							1944			0
S3	2009	2009	2009	2	0	2	Export	56	Belgium	BEL	208	Denmark	DNK								23	CRUDE RUBBER	1	No Quantity							3938682			0
S3	2009	2009	2009	2	0	2	Export	56	Belgium	BEL	226	Equatorial Guinea	GNQ								23	CRUDE RUBBER	1	No Quantity							35378			0
S3	2009	2009	2009	2	0	2	Export	56	Belgium	BEL	231	Ethiopia	ETH								23	CRUDE RUBBER	1	No Quantity							289			0
S3	2009	2009	2009	2	0	2	Export	56	Belgium	BEL	233	Estonia	EST								23	CRUDE RUBBER	1	No Quantity							71504			0
S3	2009	2009	2009	2	0	2	Export	56	Belgium	BEL	246	Finland	FIN								23	CRUDE RUBBER	1	No Quantity							3997871			0
S3	2009	2009	2009	2	0	2	Export	56	Belgium	BEL	251	France	FRA								23	CRUDE RUBBER	1	No Quantity							93085003			0
S3	2009	2009	2009	2	0	2	Export	56	Belgium	BEL	260	Fr. South Antarctic Terr.	ATF								23	CRUDE RUBBER	1	No Quantity							257375			0
S3	2009	2009	2009	2	0	2	Export	56	Belgium	BEL	266	Gabon	GAB								23	CRUDE RUBBER	1	No Quantity							1924			0
S3	2009	2009	2009	2	0	2	Export	56	Belgium	BEL	268	Georgia	GEO								23	CRUDE RUBBER	1	No Quantity							933			0
S3	2009	2009	2009	2	0	2	Export	56	Belgium	BEL	276	Germany	DEU								23	CRUDE RUBBER	1	No Quantity							177663364			0
S3	2009	2009	2009	2	0	2	Export	56	Belgium	BEL	288	Ghana	GHA								23	CRUDE RUBBER	1	No Quantity							2506			0
S3	2009	2009	2009	2	0	2	Export	56	Belgium	BEL	300	Greece	GRC								23	CRUDE RUBBER	1	No Quantity							1649906			0
S3	2009	2009	2009	2	0	2	Export	56	Belgium	BEL	344	China, Hong Kong SAR	HKG								23	CRUDE RUBBER	1	No Quantity							9393499			0
S3	2009	2009	2009	2	0	2	Export	56	Belgium	BEL	348	Hungary	HUN								23	CRUDE RUBBER	1	No Quantity							5088233			0
S3	2009	2009	2009	2	0	2	Export	56	Belgium	BEL	352	Iceland	ISL								23	CRUDE RUBBER	1	No Quantity							747			0
S3	2009	2009	2009	2	0	2	Export	56	Belgium	BEL	360	Indonesia	IDN								23	CRUDE RUBBER	1	No Quantity							12515058			0
S3	2009	2009	2009	2	0	2	Export	56	Belgium	BEL	364	Iran	IRN								23	CRUDE RUBBER	1	No Quantity							19818576			0
S3	2009	2009	2009	2	0	2	Export	56	Belgium	BEL	372	Ireland	IRL								23	CRUDE RUBBER	1	No Quantity							1385473			0
S3	2009	2009	2009	2	0	2	Export	56	Belgium	BEL	376	Israel	ISR								23	CRUDE RUBBER	1	No Quantity							1283286			0
S3	2009	2009	2009	2	0	2	Export	56	Belgium	BEL	381	Italy	ITA								23	CRUDE RUBBER	1	No Quantity							74439301			0
S3	2009	2009	2009	2	0	2	Export	56	Belgium	BEL	384	Côte d'Ivoire	CIV								23	CRUDE RUBBER	1	No Quantity							127635			0
S3	2009	2009	2009	2	0	2	Export	56	Belgium	BEL	392	Japan	JPN								23	CRUDE RUBBER	1	No Quantity							68698843			0
S3	2009	2009	2009	2	0	2	Export	56	Belgium	BEL	398	Kazakhstan	KAZ								23	CRUDE RUBBER	1	No Quantity							195			0
S3	2009	2009	2009	2	0	2	Export	56	Belgium	BEL	400	Jordan	JOR								23	CRUDE RUBBER	1	No Quantity							503023			0
S3	2009	2009	2009	2	0	2	Export	56	Belgium	BEL	404	Kenya	KEN								23	CRUDE RUBBER	1	No Quantity							272028			0
S3	2009	2009	2009	2	0	2	Export	56	Belgium	BEL	410	Rep. of Korea	KOR								23	CRUDE RUBBER	1	No Quantity							25106327			0
S3	2009	2009	2009	2	0	2	Export	56	Belgium	BEL	414	Kuwait	KWT								23	CRUDE RUBBER	1	No Quantity							166500			0
S3	2009	2009	2009	2	0	2	Export	56	Belgium	BEL	417	Kyrgyzstan	KGZ								23	CRUDE RUBBER	1	No Quantity							1244			0
S3	2009	2009	2009	2	0	2	Export	56	Belgium	BEL	422	Lebanon	LBN								23	CRUDE RUBBER	1	No Quantity							181344			0
S3	2009	2009	2009	2	0	2	Export	56	Belgium	BEL	428	Latvia	LVA								23	CRUDE RUBBER	1	No Quantity							15467			0
S3	2009	2009	2009	2	0	2	Export	56	Belgium	BEL	430	Liberia	LBR								23	CRUDE RUBBER	1	No Quantity							191			0
S3	2009	2009	2009	2	0	2	Export	56	Belgium	BEL	434	Libya	LBY								23	CRUDE RUBBER	1	No Quantity							362569			0
S3	2009	2009	2009	2	0	2	Export	56	Belgium	BEL	440	Lithuania	LTU								23	CRUDE RUBBER	1	No Quantity							14298			0
S3	2009	2009	2009	2	0	2	Export	56	Belgium	BEL	442	Luxembourg	LUX								23	CRUDE RUBBER	1	No Quantity							94240501			0
S3	2009	2009	2009	2	0	2	Export	56	Belgium	BEL	450	Madagascar	MDG								23	CRUDE RUBBER	1	No Quantity							1004			0
S3	2009	2009	2009	2	0	2	Export	56	Belgium	BEL	458	Malaysia	MYS								23	CRUDE RUBBER	1	No Quantity							2776171			0
S3	2009	2009	2009	2	0	2	Export	56	Belgium	BEL	466	Mali	MLI								23	CRUDE RUBBER	1	No Quantity							246211			0
S3	2009	2009	2009	2	0	2	Export	56	Belgium	BEL	470	Malta	MLT								23	CRUDE RUBBER	1	No Quantity							389278			0
S3	2009	2009	2009	2	0	2	Export	56	Belgium	BEL	478	Mauritania	MRT								23	CRUDE RUBBER	1	No Quantity							15486			0
S3	2009	2009	2009	2	0	2	Export	56	Belgium	BEL	480	Mauritius	MUS								23	CRUDE RUBBER	1	No Quantity							9800			0
S3	2009	2009	2009	2	0	2	Export	56	Belgium	BEL	484	Mexico	MEX								23	CRUDE RUBBER	1	No Quantity							1029005			0
S3	2009	2009	2009	2	0	2	Export	56	Belgium	BEL	490	Other Asia, nes									23	CRUDE RUBBER	1	No Quantity							6084389			0
S3	2009	2009	2009	2	0	2	Export	56	Belgium	BEL	498	Rep. of Moldova	MDA								23	CRUDE RUBBER	1	No Quantity							272857			0
S3	2009	2009	2009	2	0	2	Export	56	Belgium	BEL	504	Morocco	MAR								23	CRUDE RUBBER	1	No Quantity							1351534			0
S3	2009	2009	2009	2	0	2	Export	56	Belgium	BEL	512	Oman	OMN								23	CRUDE RUBBER	1	No Quantity							23348			0
S3	2009	2009	2009	2	0	2	Export	56	Belgium	BEL	516	Namibia	NAM								23	CRUDE RUBBER	1	No Quantity							2583			0
S3	2009	2009	2009	2	0	2	Export	56	Belgium	BEL	524	Nepal	NPL								23	CRUDE RUBBER	1	No Quantity							61589			0
S3	2009	2009	2009	2	0	2	Export	56	Belgium	BEL	528	Netherlands	NLD								23	CRUDE RUBBER	1	No Quantity							68769135			0
S3	2009	2009	2009	2	0	2	Export	56	Belgium	BEL	554	New Zealand	NZL								23	CRUDE RUBBER	1	No Quantity							281243			0
S3	2009	2009	2009	2	0	2	Export	56	Belgium	BEL	562	Niger	NER								23	CRUDE RUBBER	1	No Quantity							8125			0
S3	2009	2009	2009	2	0	2	Export	56	Belgium	BEL	566	Nigeria	NGA								23	CRUDE RUBBER	1	No Quantity							334726			0
S3	2009	2009	2009	2	0	2	Export	56	Belgium	BEL	579	Norway	NOR								23	CRUDE RUBBER	1	No Quantity							2028284			0
S3	2009	2009	2009	2	0	2	Export	56	Belgium	BEL	586	Pakistan	PAK								23	CRUDE RUBBER	1	No Quantity							897941			0
S3	2009	2009	2009	2	0	2	Export	56	Belgium	BEL	591	Panama	PAN								23	CRUDE RUBBER	1	No Quantity							787			0
S3	2009	2009	2009	2	0	2	Export	56	Belgium	BEL	604	Peru	PER								23	CRUDE RUBBER	1	No Quantity							8652			0
S3	2009	2009	2009	2	0	2	Export	56	Belgium	BEL	608	Philippines	PHL								23	CRUDE RUBBER	1	No Quantity							278417			0
S3	2009	2009	2009	2	0	2	Export	56	Belgium	BEL	616	Poland	POL								23	CRUDE RUBBER	1	No Quantity							43160646			0
S3	2009	2009	2009	2	0	2	Export	56	Belgium	BEL	620	Portugal	PRT								23	CRUDE RUBBER	1	No Quantity							2643530			0
S3	2009	2009	2009	2	0	2	Export	56	Belgium	BEL	634	Qatar	QAT								23	CRUDE RUBBER	1	No Quantity							140884			0
S3	2009	2009	2009	2	0	2	Export	56	Belgium	BEL	642	Romania	ROU								23	CRUDE RUBBER	1	No Quantity							10677544			0
S3	2009	2009	2009	2	0	2	Export	56	Belgium	BEL	643	Russian Federation	RUS								23	CRUDE RUBBER	1	No Quantity							9423303			0
S3	2009	2009	2009	2	0	2	Export	56	Belgium	BEL	662	Saint Lucia	LCA								23	CRUDE RUBBER	1	No Quantity							947			0
S3	2009	2009	2009	2	0	2	Export	56	Belgium	BEL	674	San Marino	SMR								23	CRUDE RUBBER	1	No Quantity							89763			0
S3	2009	2009	2009	2	0	2	Export	56	Belgium	BEL	682	Saudi Arabia	SAU								23	CRUDE RUBBER	1	No Quantity							3066367			0
S3	2009	2009	2009	2	0	2	Export	56	Belgium	BEL	686	Senegal	SEN								23	CRUDE RUBBER	1	No Quantity							2872			0
S3	2009	2009	2009	2	0	2	Export	56	Belgium	BEL	688	Serbia	SRB								23	CRUDE RUBBER	1	No Quantity							2288311			0
S3	2009	2009	2009	2	0	2	Export	56	Belgium	BEL	699	India	IND								23	CRUDE RUBBER	1	No Quantity							25202074			0
S3	2009	2009	2009	2	0	2	Export	56	Belgium	BEL	702	Singapore	SGP								23	CRUDE RUBBER	1	No Quantity							1100331			0
S3	2009	2009	2009	2	0	2	Export	56	Belgium	BEL	703	Slovakia	SVK								23	CRUDE RUBBER	1	No Quantity							4019258			0
[truncated: 8,134 more rows]
