# Supplementary material for: Core-periphery structure in sectoral international trade networks: A new approach to an old theory
Source: PLoS One. 2020 Apr 2;15(4):e0229547. doi: 10.1371/journal.pone.0229547 (PMC7117750; doi:10.1371/journal.pone.0229547)
Supplement: S8 File — (ZIP) [file pone.0229547.s008.zip]

Archive with 326 entries (320 files):
- S8_File/
- S8_File/Networks 2000/
- S8_File/Networks 2000/0-LIVE ANIMALS.graphml
- S8_File/Networks 2000/1-MEAT, MEAT PREPARATIONS.graphml
- S8_File/Networks 2000/1000-Aggregate Network.graphml
- S8_File/Networks 2000/11-BEVERAGES.graphml
- S8_File/Networks 2000/12-TOBACCO,TOBACCO MANUFACT.graphml
- S8_File/Networks 2000/2-DAIRY PRODUCTS,BIRD EGGS.graphml
- S8_File/Networks 2000/21-HIDES,SKINS,FURSKINS,RAW.graphml
- S8_File/Networks 2000/22-OIL SEED,OLEAGINUS FRUIT.graphml
- S8_File/Networks 2000/23-CRUDE RUBBER.graphml
- S8_File/Networks 2000/24-CORK AND WOOD.graphml
- S8_File/Networks 2000/25-PULP AND WASTE PAPER.graphml
- S8_File/Networks 2000/26-TEXTILE FIBRES.graphml
- S8_File/Networks 2000/27-CRUDE FERTILIZER,MINERAL.graphml
- S8_File/Networks 2000/28-METALLIFEROUS ORE,SCRAP.graphml
- S8_File/Networks 2000/29-CRUDE ANIMAL,VEG.MATERL..graphml
- S8_File/Networks 2000/3-FISH,CRUSTACEANS,MOLLUSC.graphml
- S8_File/Networks 2000/32-COAL, COKE, BRIQUETTES.graphml
- S8_File/Networks 2000/33-PETROLEUM,PETROL.PRODUCT.graphml
- S8_File/Networks 2000/34-GAS,NATURAL,MANUFACTURED.graphml
- S8_File/Networks 2000/35-ELECTRIC CURRENT.graphml
- S8_File/Networks 2000/4-CEREALS,CEREAL PREPRTNS..graphml
- S8_File/Networks 2000/41-ANIMAL OILS AND FATS.graphml
- S8_File/Networks 2000/42-FIXED VEG. FATS AND OILS.graphml
- S8_File/Networks 2000/43-ANIMAL,VEG.FATS,OILS,NES.graphml
- S8_File/Networks 2000/5-VEGETABLES AND FRUIT.graphml
- S8_File/Networks 2000/51-ORGANIC CHEMICALS.graphml
- S8_File/Networks 2000/52-INORGANIC CHEMICALS.graphml
- S8_File/Networks 2000/53-DYES,COLOURING MATERIALS.graphml
- S8_File/Networks 2000/54-MEDICINAL,PHARM.PRODUCTS.graphml
- S8_File/Networks 2000/55-ESSENTL.OILS,PERFUME,ETC.graphml
- S8_File/Networks 2000/56-FERTILIZER,EXCEPT GRP272.graphml
- S8_File/Networks 2000/57-PLASTICS IN PRIMARY FORM.graphml
- S8_File/Networks 2000/58-PLASTIC,NON-PRIMARY FORM.graphml
- S8_File/Networks 2000/59-CHEMICAL MATERIALS NES.graphml
- S8_File/Networks 2000/6-SUGAR,SUGR.PREPTNS,HONEY.graphml
- S8_File/Networks 2000/61-LEATHER, LEATHER GOODS.graphml
- S8_File/Networks 2000/62-RUBBER MANUFACTURES, NES.graphml
- S8_File/Networks 2000/63-CORK, WOOD MANUFACTURES.graphml
- S8_File/Networks 2000/64-PAPER,PAPERBOARD,ETC..graphml
- S8_File/Networks 2000/65-TEXTILE YARN,FABRIC,ETC..graphml
- S8_File/Networks 2000/66-NON-METAL.MINERAL MANFCT.graphml
- S8_File/Networks 2000/67-IRON AND STEEL.graphml
- S8_File/Networks 2000/68-NON-FERROUS METALS.graphml
- S8_File/Networks 2000/69-METALS MANUFACTURES,NES.graphml
- S8_File/Networks 2000/7-COFFEE,TEA,COCOA,SPICES.graphml
- S8_File/Networks 2000/71-POWER GENERATNG.MACHINES.graphml
- S8_File/Networks 2000/72-SPECIAL.INDUST.MACHINERY.graphml
- S8_File/Networks 2000/73-METALWORKING MACHINERY.graphml
- S8_File/Networks 2000/74-GENERAL INDUSTL.MACH.NES.graphml
- S8_File/Networks 2000/75-OFFICE MACHINES,ADP MACH.graphml
- S8_File/Networks 2000/76-TELECOMM.SOUND EQUIP ETC.graphml
- S8_File/Networks 2000/77-ELEC MCH APPAR,PARTS,NES.graphml
- S8_File/Networks 2000/78-ROAD VEHICLES.graphml
- S8_File/Networks 2000/79-OTHR.TRANSPORT EQUIPMENT.graphml
- S8_File/Networks 2000/8-ANIMAL FEED STUFF.graphml
- S8_File/Networks 2000/81-PREFAB BUILDGS,FTTNG ETC.graphml
- S8_File/Networks 2000/82-FURNITURE,BEDDING,ETC..graphml
- S8_File/Networks 2000/83-TRAVEL GOODS,HANDBGS ETC.graphml
- S8_File/Networks 2000/84-CLOTHING AND ACCESSORIES.graphml
- S8_File/Networks 2000/85-FOOTWEAR.graphml
- S8_File/Networks 2000/87-SCIENTIFIC EQUIPMENT NES.graphml
- S8_File/Networks 2000/88-PHOTO.APPARAT.NES;CLOCKS.graphml
- S8_File/Networks 2000/89-MISC MANUFCTRD GOODS NES.graphml
- S8_File/Networks 2000/9-MISC.EDIBLE PRODUCTS ETC.graphml
- S8_File/Networks 2016/
- S8_File/Networks 2016/0-LIVE ANIMALS.graphml
- S8_File/Networks 2016/1-MEAT, MEAT PREPARATIONS.graphml
- S8_File/Networks 2016/1000-Aggregate Network.graphml
- S8_File/Networks 2016/11-BEVERAGES.graphml
- S8_File/Networks 2016/12-TOBACCO,TOBACCO MANUFACT.graphml
- S8_File/Networks 2016/2-DAIRY PRODUCTS,BIRD EGGS.graphml
- S8_File/Networks 2016/21-HIDES,SKINS,FURSKINS,RAW.graphml
- S8_File/Networks 2016/22-OIL SEED,OLEAGINUS FRUIT.graphml
- S8_File/Networks 2016/23-CRUDE RUBBER.graphml
- S8_File/Networks 2016/24-CORK AND WOOD.graphml
- S8_File/Networks 2016/25-PULP AND WASTE PAPER.graphml
- S8_File/Networks 2016/26-TEXTILE FIBRES.graphml
- S8_File/Networks 2016/27-CRUDE FERTILIZER,MINERAL.graphml
- S8_File/Networks 2016/28-METALLIFEROUS ORE,SCRAP.graphml
- S8_File/Networks 2016/29-CRUDE ANIMAL,VEG.MATERL..graphml
- S8_File/Networks 2016/3-FISH,CRUSTACEANS,MOLLUSC.graphml
- S8_File/Networks 2016/32-COAL, COKE, BRIQUETTES.graphml
- S8_File/Networks 2016/33-PETROLEUM,PETROL.PRODUCT.graphml
- S8_File/Networks 2016/34-GAS,NATURAL,MANUFACTURED.graphml
- S8_File/Networks 2016/35-ELECTRIC CURRENT.graphml
- S8_File/Networks 2016/4-CEREALS,CEREAL PREPRTNS..graphml
- S8_File/Networks 2016/41-ANIMAL OILS AND FATS.graphml
- S8_File/Networks 2016/42-FIXED VEG. FATS AND OILS.graphml
- S8_File/Networks 2016/43-ANIMAL,VEG.FATS,OILS,NES.graphml
- S8_File/Networks 2016/5-VEGETABLES AND FRUIT.graphml
- S8_File/Networks 2016/51-ORGANIC CHEMICALS.graphml
- S8_File/Networks 2016/52-INORGANIC CHEMICALS.graphml
- S8_File/Networks 2016/53-DYES,COLOURING MATERIALS.graphml
- S8_File/Networks 2016/54-MEDICINAL,PHARM.PRODUCTS.graphml
- S8_File/Networks 2016/55-ESSENTL.OILS,PERFUME,ETC.graphml
- S8_File/Networks 2016/56-FERTILIZER,EXCEPT GRP272.graphml
- S8_File/Networks 2016/57-PLASTICS IN PRIMARY FORM.graphml
- S8_File/Networks 2016/58-PLASTIC,NON-PRIMARY FORM.graphml
- S8_File/Networks 2016/59-CHEMICAL MATERIALS NES.graphml
- S8_File/Networks 2016/6-SUGAR,SUGR.PREPTNS,HONEY.graphml
- S8_File/Networks 2016/61-LEATHER, LEATHER GOODS.graphml
- S8_File/Networks 2016/62-RUBBER MANUFACTURES, NES.graphml
- S8_File/Networks 2016/63-CORK, WOOD MANUFACTURES.graphml
- S8_File/Networks 2016/64-PAPER,PAPERBOARD,ETC..graphml
- S8_File/Networks 2016/65-TEXTILE YARN,FABRIC,ETC..graphml
- S8_File/Networks 2016/66-NON-METAL.MINERAL MANFCT.graphml
- S8_File/Networks 2016/67-IRON AND STEEL.graphml
- S8_File/Networks 2016/68-NON-FERROUS METALS.graphml
- S8_File/Networks 2016/69-METALS MANUFACTURES,NES.graphml
- S8_File/Networks 2016/7-COFFEE,TEA,COCOA,SPICES.graphml
- S8_File/Networks 2016/71-POWER GENERATNG.MACHINES.graphml
- S8_File/Networks 2016/72-SPECIAL.INDUST.MACHINERY.graphml
- S8_File/Networks 2016/73-METALWORKING MACHINERY.graphml
- S8_File/Networks 2016/74-GENERAL INDUSTL.MACH.NES.graphml
- S8_File/Networks 2016/75-OFFICE MACHINES,ADP MACH.graphml
- S8_File/Networks 2016/76-TELECOMM.SOUND EQUIP ETC.graphml
- S8_File/Networks 2016/77-ELEC MCH APPAR,PARTS,NES.graphml
- S8_File/Networks 2016/78-ROAD VEHICLES.graphml
- S8_File/Networks 2016/79-OTHR.TRANSPORT EQUIPMENT.graphml
- S8_File/Networks 2016/8-ANIMAL FEED STUFF.graphml
- S8_File/Networks 2016/81-PREFAB BUILDGS,FTTNG ETC.graphml
- S8_File/Networks 2016/82-FURNITURE,BEDDING,ETC..graphml
- S8_File/Networks 2016/83-TRAVEL GOODS,HANDBGS ETC.graphml
- S8_File/Networks 2016/84-CLOTHING AND ACCESSORIES.graphml
- S8_File/Networks 2016/85-FOOTWEAR.graphml
- S8_File/Networks 2016/87-SCIENTIFIC EQUIPMENT NES.graphml
- S8_File/Networks 2016/88-PHOTO.APPARAT.NES;CLOCKS.graphml
- S8_File/Networks 2016/89-MISC MANUFCTRD GOODS NES.graphml
- S8_File/Networks 2016/9-MISC.EDIBLE PRODUCTS ETC.graphml
- S8_File/Networks 2012/
- S8_File/Networks 2012/0-LIVE ANIMALS.graphml
- S8_File/Networks 2012/1-MEAT, MEAT PREPARATIONS.graphml
- S8_File/Networks 2012/1000-Aggregate Network.graphml
- S8_File/Networks 2012/11-BEVERAGES.graphml
- S8_File/Networks 2012/12-TOBACCO,TOBACCO MANUFACT.graphml
- S8_File/Networks 2012/2-DAIRY PRODUCTS,BIRD EGGS.graphml
- S8_File/Networks 2012/21-HIDES,SKINS,FURSKINS,RAW.graphml
- S8_File/Networks 2012/22-OIL SEED,OLEAGINUS FRUIT.graphml
- S8_File/Networks 2012/23-CRUDE RUBBER.graphml
- S8_File/Networks 2012/24-CORK AND WOOD.graphml
- S8_File/Networks 2012/25-PULP AND WASTE PAPER.graphml
- S8_File/Networks 2012/26-TEXTILE FIBRES.graphml
- S8_File/Networks 2012/27-CRUDE FERTILIZER,MINERAL.graphml
- S8_File/Networks 2012/28-METALLIFEROUS ORE,SCRAP.graphml
- S8_File/Networks 2012/29-CRUDE ANIMAL,VEG.MATERL..graphml
- S8_File/Networks 2012/3-FISH,CRUSTACEANS,MOLLUSC.graphml
- S8_File/Networks 2012/32-COAL, COKE, BRIQUETTES.graphml
- S8_File/Networks 2012/33-PETROLEUM,PETROL.PRODUCT.graphml
- S8_File/Networks 2012/34-GAS,NATURAL,MANUFACTURED.graphml
- S8_File/Networks 2012/35-ELECTRIC CURRENT.graphml
- S8_File/Networks 2012/4-CEREALS,CEREAL PREPRTNS..graphml
- S8_File/Networks 2012/41-ANIMAL OILS AND FATS.graphml
- S8_File/Networks 2012/42-FIXED VEG. FATS AND OILS.graphml
- S8_File/Networks 2012/43-ANIMAL,VEG.FATS,OILS,NES.graphml
- S8_File/Networks 2012/5-VEGETABLES AND FRUIT.graphml
- S8_File/Networks 2012/51-ORGANIC CHEMICALS.graphml
- S8_File/Networks 2012/52-INORGANIC CHEMICALS.graphml
- S8_File/Networks 2012/53-DYES,COLOURING MATERIALS.graphml
- S8_File/Networks 2012/54-MEDICINAL,PHARM.PRODUCTS.graphml
- S8_File/Networks 2012/55-ESSENTL.OILS,PERFUME,ETC.graphml
- S8_File/Networks 2012/56-FERTILIZER,EXCEPT GRP272.graphml
- S8_File/Networks 2012/57-PLASTICS IN PRIMARY FORM.graphml
- S8_File/Networks 2012/58-PLASTIC,NON-PRIMARY FORM.graphml
- S8_File/Networks 2012/59-CHEMICAL MATERIALS NES.graphml
- S8_File/Networks 2012/6-SUGAR,SUGR.PREPTNS,HONEY.graphml
- S8_File/Networks 2012/61-LEATHER, LEATHER GOODS.graphml
- S8_File/Networks 2012/62-RUBBER MANUFACTURES, NES.graphml
- S8_File/Networks 2012/63-CORK, WOOD MANUFACTURES.graphml
- S8_File/Networks 2012/64-PAPER,PAPERBOARD,ETC..graphml
- S8_File/Networks 2012/65-TEXTILE YARN,FABRIC,ETC..graphml
- S8_File/Networks 2012/66-NON-METAL.MINERAL MANFCT.graphml
- S8_File/Networks 2012/67-IRON AND STEEL.graphml
- S8_File/Networks 2012/68-NON-FERROUS METALS.graphml
- S8_File/Networks 2012/69-METALS MANUFACTURES,NES.graphml
- S8_File/Networks 2012/7-COFFEE,TEA,COCOA,SPICES.graphml
- S8_File/Networks 2012/71-POWER GENERATNG.MACHINES.graphml
- S8_File/Networks 2012/72-SPECIAL.INDUST.MACHINERY.graphml
- S8_File/Networks 2012/73-METALWORKING MACHINERY.graphml
- S8_File/Networks 2012/74-GENERAL INDUSTL.MACH.NES.graphml
- S8_File/Networks 2012/75-OFFICE MACHINES,ADP MACH.graphml
- S8_File/Networks 2012/76-TELECOMM.SOUND EQUIP ETC.graphml
- S8_File/Networks 2012/77-ELEC MCH APPAR,PARTS,NES.graphml
- S8_File/Networks 2012/78-ROAD VEHICLES.graphml
- S8_File/Networks 2012/79-OTHR.TRANSPORT EQUIPMENT.graphml
- S8_File/Networks 2012/8-ANIMAL FEED STUFF.graphml
- S8_File/Networks 2012/81-PREFAB BUILDGS,FTTNG ETC.graphml
- S8_File/Networks 2012/82-FURNITURE,BEDDING,ETC..graphml
- S8_File/Networks 2012/83-TRAVEL GOODS,HANDBGS ETC.graphml
- S8_File/Networks 2012/84-CLOTHING AND ACCESSORIES.graphml
- S8_File/Networks 2012/85-FOOTWEAR.graphml
- S8_File/Networks 2012/87-SCIENTIFIC EQUIPMENT NES.graphml
- S8_File/Networks 2012/88-PHOTO.APPARAT.NES;CLOCKS.graphml
- S8_File/Networks 2012/89-MISC MANUFCTRD GOODS NES.graphml
- S8_File/Networks 2012/9-MISC.EDIBLE PRODUCTS ETC.graphml
- S8_File/Networks 2009/
- S8_File/Networks 2009/0-LIVE ANIMALS.graphml
- S8_File/Networks 2009/1-MEAT, MEAT PREPARATIONS.graphml
- S8_File/Networks 2009/1000-Aggregate Network.graphml
- S8_File/Networks 2009/11-BEVERAGES.graphml
- S8_File/Networks 2009/12-TOBACCO,TOBACCO MANUFACT.graphml
- S8_File/Networks 2009/2-DAIRY PRODUCTS,BIRD EGGS.graphml
- S8_File/Networks 2009/21-HIDES,SKINS,FURSKINS,RAW.graphml
- S8_File/Networks 2009/22-OIL SEED,OLEAGINUS FRUIT.graphml
- S8_File/Networks 2009/23-CRUDE RUBBER.graphml
- S8_File/Networks 2009/24-CORK AND WOOD.graphml
- S8_File/Networks 2009/25-PULP AND WASTE PAPER.graphml
- S8_File/Networks 2009/26-TEXTILE FIBRES.graphml
- S8_File/Networks 2009/27-CRUDE FERTILIZER,MINERAL.graphml
- S8_File/Networks 2009/28-METALLIFEROUS ORE,SCRAP.graphml
- S8_File/Networks 2009/29-CRUDE ANIMAL,VEG.MATERL..graphml
- S8_File/Networks 2009/3-FISH,CRUSTACEANS,MOLLUSC.graphml
- S8_File/Networks 2009/32-COAL, COKE, BRIQUETTES.graphml
- S8_File/Networks 2009/33-PETROLEUM,PETROL.PRODUCT.graphml
- S8_File/Networks 2009/34-GAS,NATURAL,MANUFACTURED.graphml
- S8_File/Networks 2009/35-ELECTRIC CURRENT.graphml
- S8_File/Networks 2009/4-CEREALS,CEREAL PREPRTNS..graphml
- S8_File/Networks 2009/41-ANIMAL OILS AND FATS.graphml
- S8_File/Networks 2009/42-FIXED VEG. FATS AND OILS.graphml
- S8_File/Networks 2009/43-ANIMAL,VEG.FATS,OILS,NES.graphml
- S8_File/Networks 2009/5-VEGETABLES AND FRUIT.graphml
- S8_File/Networks 2009/51-ORGANIC CHEMICALS.graphml
- S8_File/Networks 2009/52-INORGANIC CHEMICALS.graphml
- S8_File/Networks 2009/53-DYES,COLOURING MATERIALS.graphml
- S8_File/Networks 2009/54-MEDICINAL,PHARM.PRODUCTS.graphml
- S8_File/Networks 2009/55-ESSENTL.OILS,PERFUME,ETC.graphml
- S8_File/Networks 2009/56-FERTILIZER,EXCEPT GRP272.graphml
- S8_File/Networks 2009/57-PLASTICS IN PRIMARY FORM.graphml
- S8_File/Networks 2009/58-PLASTIC,NON-PRIMARY FORM.graphml
- S8_File/Networks 2009/59-CHEMICAL MATERIALS NES.graphml
- S8_File/Networks 2009/6-SUGAR,SUGR.PREPTNS,HONEY.graphml
- S8_File/Networks 2009/61-LEATHER, LEATHER GOODS.graphml
- S8_File/Networks 2009/62-RUBBER MANUFACTURES, NES.graphml
- S8_File/Networks 2009/63-CORK, WOOD MANUFACTURES.graphml
- S8_File/Networks 2009/64-PAPER,PAPERBOARD,ETC..graphml
- S8_File/Networks 2009/65-TEXTILE YARN,FABRIC,ETC..graphml
- S8_File/Networks 2009/66-NON-METAL.MINERAL MANFCT.graphml
- S8_File/Networks 2009/67-IRON AND STEEL.graphml
- S8_File/Networks 2009/68-NON-FERROUS METALS.graphml
- S8_File/Networks 2009/69-METALS MANUFACTURES,NES.graphml
- S8_File/Networks 2009/7-COFFEE,TEA,COCOA,SPICES.graphml
- S8_File/Networks 2009/71-POWER GENERATNG.MACHINES.graphml
- S8_File/Networks 2009/72-SPECIAL.INDUST.MACHINERY.graphml
- S8_File/Networks 2009/73-METALWORKING MACHINERY.graphml
- S8_File/Networks 2009/74-GENERAL INDUSTL.MACH.NES.graphml
- S8_File/Networks 2009/75-OFFICE MACHINES,ADP MACH.graphml
- S8_File/Networks 2009/76-TELECOMM.SOUND EQUIP ETC.graphml
- S8_File/Networks 2009/77-ELEC MCH APPAR,PARTS,NES.graphml
- S8_File/Networks 2009/78-ROAD VEHICLES.graphml
- S8_File/Networks 2009/79-OTHR.TRANSPORT EQUIPMENT.graphml
- S8_File/Networks 2009/8-ANIMAL FEED STUFF.graphml
- S8_File/Networks 2009/81-PREFAB BUILDGS,FTTNG ETC.graphml
- S8_File/Networks 2009/82-FURNITURE,BEDDING,ETC..graphml
- S8_File/Networks 2009/83-TRAVEL GOODS,HANDBGS ETC.graphml
- S8_File/Networks 2009/84-CLOTHING AND ACCESSORIES.graphml
- S8_File/Networks 2009/85-FOOTWEAR.graphml
- S8_File/Networks 2009/87-SCIENTIFIC EQUIPMENT NES.graphml
- S8_File/Networks 2009/88-PHOTO.APPARAT.NES;CLOCKS.graphml
- S8_File/Networks 2009/89-MISC MANUFCTRD GOODS NES.graphml
- S8_File/Networks 2009/9-MISC.EDIBLE PRODUCTS ETC.graphml
- S8_File/Networks 2005/
- S8_File/Networks 2005/0-LIVE ANIMALS.graphml
- S8_File/Networks 2005/1-MEAT, MEAT PREPARATIONS.graphml
- S8_File/Networks 2005/1000-Aggregate Network.graphml
- S8_File/Networks 2005/11-BEVERAGES.graphml
- S8_File/Networks 2005/12-TOBACCO,TOBACCO MANUFACT.graphml
- S8_File/Networks 2005/2-DAIRY PRODUCTS,BIRD EGGS.graphml
- S8_File/Networks 2005/21-HIDES,SKINS,FURSKINS,RAW.graphml
- S8_File/Networks 2005/22-OIL SEED,OLEAGINUS FRUIT.graphml
- S8_File/Networks 2005/23-CRUDE RUBBER.graphml
- S8_File/Networks 2005/24-CORK AND WOOD.graphml
- S8_File/Networks 2005/25-PULP AND WASTE PAPER.graphml
- S8_File/Networks 2005/26-TEXTILE FIBRES.graphml
- S8_File/Networks 2005/27-CRUDE FERTILIZER,MINERAL.graphml
- S8_File/Networks 2005/28-METALLIFEROUS ORE,SCRAP.graphml
- S8_File/Networks 2005/29-CRUDE ANIMAL,VEG.MATERL..graphml
- S8_File/Networks 2005/3-FISH,CRUSTACEANS,MOLLUSC.graphml
- S8_File/Networks 2005/32-COAL, COKE, BRIQUETTES.graphml
- S8_File/Networks 2005/33-PETROLEUM,PETROL.PRODUCT.graphml
- S8_File/Networks 2005/34-GAS,NATURAL,MANUFACTURED.graphml
- S8_File/Networks 2005/35-ELECTRIC CURRENT.graphml
- S8_File/Networks 2005/4-CEREALS,CEREAL PREPRTNS..graphml
- S8_File/Networks 2005/41-ANIMAL OILS AND FATS.graphml
- S8_File/Networks 2005/42-FIXED VEG. FATS AND OILS.graphml
- S8_File/Networks 2005/43-ANIMAL,VEG.FATS,OILS,NES.graphml
- S8_File/Networks 2005/5-VEGETABLES AND FRUIT.graphml
- S8_File/Networks 2005/51-ORGANIC CHEMICALS.graphml
- S8_File/Networks 2005/52-INORGANIC CHEMICALS.graphml
- S8_File/Networks 2005/53-DYES,COLOURING MATERIALS.graphml
- S8_File/Networks 2005/54-MEDICINAL,PHARM.PRODUCTS.graphml
- S8_File/Networks 2005/55-ESSENTL.OILS,PERFUME,ETC.graphml
- S8_File/Networks 2005/56-FERTILIZER,EXCEPT GRP272.graphml
- S8_File/Networks 2005/57-PLASTICS IN PRIMARY FORM.graphml
- S8_File/Networks 2005/58-PLASTIC,NON-PRIMARY FORM.graphml
- S8_File/Networks 2005/59-CHEMICAL MATERIALS NES.graphml
- S8_File/Networks 2005/6-SUGAR,SUGR.PREPTNS,HONEY.graphml
- S8_File/Networks 2005/61-LEATHER, LEATHER GOODS.graphml
- S8_File/Networks 2005/62-RUBBER MANUFACTURES, NES.graphml
- S8_File/Networks 2005/63-CORK, WOOD MANUFACTURES.graphml
[truncated: 26 more entries]
