# Supplementary material for: Core-periphery structure in sectoral international trade networks: A new approach to an old theory
Source: PLoS One. 2020 Apr 2;15(4):e0229547. doi: 10.1371/journal.pone.0229547 (PMC7117750; doi:10.1371/journal.pone.0229547)
Supplement: S8 File — (ZIP) [file pone.0229547.s008.zip › S8_File/Networks 2000/0-LIVE ANIMALS.graphml]

<?xml version='1.0' encoding='utf-8'?>
<graphml xmlns="http://graphml.graphdrawing.org/xmlns" xmlns:xsi="http://www.w3.org/2001/XMLSchema-instance" xsi:schemaLocation="http://graphml.graphdrawing.org/xmlns http://graphml.graphdrawing.org/xmlns/1.0/graphml.xsd">
  <key attr.name="weight" attr.type="long" for="edge" id="d0" />
  <graph edgedefault="directed">
    <node id="ALB" />
    <node id="FRA" />
    <node id="ARG" />
    <node id="BOL" />
    <node id="BRA" />
    <node id="CHL" />
    <node id="CHN" />
    <node id="COL" />
    <node id="CRI" />
    <node id="ECU" />
    <node id="DEU" />
    <node id="GRC" />
    <node id="HKG" />
    <node id="ITA" />
    <node id="JPN" />
    <node id="MEX" />
    <node id="NLD" />
    <node id="PRY" />
    <node id="PER" />
    <node id="SAU" />
    <node id="SGP" />
    <node id="ZAF" />
    <node id="ESP" />
    <node id="SWE" />
    <node id="CHE" />
    <node id="THA" />
    <node id="ARE" />
    <node id="GBR" />
    <node id="USA" />
    <node id="URY" />
    <node id="AUS" />
    <node id="BEL" />
    <node id="CAN" />
    <node id="LKA" />
    <node id="PSE" />
    <node id="IDN" />
    <node id="IRL" />
    <node id="ISR" />
    <node id="JOR" />
    <node id="KOR" />
    <node id="LBN" />
    <node id="MYS" />
    <node id="MUS" />
    <node id="OMN" />
    <node id="NZL" />
    <node id="PHL" />
    <node id="RUS" />
    <node id="IND" />
    <node id="VNM" />
    <node id="EGY" />
    <node id="AUT" />
    <node id="DZA" />
    <node id="HRV" />
    <node id="CZE" />
    <node id="HUN" />
    <node id="POL" />
    <node id="SVK" />
    <node id="SVN" />
    <node id="TUR" />
    <node id="UKR" />
    <node id="MKD" />
    <node id="SRB" />
    <node id="BGR" />
    <node id="CMR" />
    <node id="DNK" />
    <node id="FIN" />
    <node id="GMB" />
    <node id="GHA" />
    <node id="CIV" />
    <node id="MRT" />
    <node id="MAR" />
    <node id="PRT" />
    <node id="ROU" />
    <node id="SEN" />
    <node id="TGO" />
    <node id="TUN" />
    <node id="UGA" />
    <node id="BFA" />
    <node id="BWA" />
    <node id="MDA" />
    <node id="BLR" />
    <node id="KHM" />
    <node id="JAM" />
    <node id="NOR" />
    <node id="SLV" />
    <node id="GTM" />
    <node id="HND" />
    <node id="PAN" />
    <node id="NIC" />
    <node id="EST" />
    <node id="LVA" />
    <node id="LTU" />
    <node id="TZA" />
    <node id="ETH" />
    <node id="CAF" />
    <node id="BEN" />
    <node id="MDG" />
    <node id="PAK" />
    <node id="GEO" />
    <node id="KAZ" />
    <node id="ZWE" />
    <node id="ARM" />
    <node id="NAM" />
    <node id="NER" />
    <node id="MOZ" />
    <node id="KGZ" />
    <node id="MWI" />
    <node id="BDI" />
    <node id="AZE" />
    <edge source="ALB" target="FRA">
      <data key="d0">29848</data>
    </edge>
    <edge source="FRA" target="DZA">
      <data key="d0">6615851</data>
    </edge>
    <edge source="FRA" target="ARG">
      <data key="d0">103515</data>
    </edge>
    <edge source="FRA" target="AUT">
      <data key="d0">506481</data>
    </edge>
    <edge source="FRA" target="BEL">
      <data key="d0">46767996</data>
    </edge>
    <edge source="FRA" target="BRA">
      <data key="d0">483446</data>
    </edge>
    <edge source="FRA" target="BGR">
      <data key="d0">907339</data>
    </edge>
    <edge source="FRA" target="CMR">
      <data key="d0">96071</data>
    </edge>
    <edge source="FRA" target="CAN">
      <data key="d0">589209</data>
    </edge>
    <edge source="FRA" target="CAF">
      <data key="d0">125848</data>
    </edge>
    <edge source="FRA" target="LKA">
      <data key="d0">72896</data>
    </edge>
    <edge source="FRA" target="CHL">
      <data key="d0">199727</data>
    </edge>
    <edge source="FRA" target="CHN">
      <data key="d0">2356554</data>
    </edge>
    <edge source="FRA" target="COL">
      <data key="d0">48036</data>
    </edge>
    <edge source="FRA" target="CRI">
      <data key="d0">32164</data>
    </edge>
    <edge source="FRA" target="HRV">
      <data key="d0">106886</data>
    </edge>
    <edge source="FRA" target="CZE">
      <data key="d0">653677</data>
    </edge>
    <edge source="FRA" target="BEN">
      <data key="d0">145933</data>
    </edge>
    <edge source="FRA" target="DNK">
      <data key="d0">295939</data>
    </edge>
    <edge source="FRA" target="ECU">
      <data key="d0">104077</data>
    </edge>
    <edge source="FRA" target="SLV">
      <data key="d0">33428</data>
    </edge>
    <edge source="FRA" target="DEU">
      <data key="d0">19898678</data>
    </edge>
    <edge source="FRA" target="GRC">
      <data key="d0">19546979</data>
    </edge>
    <edge source="FRA" target="GTM">
      <data key="d0">12781</data>
    </edge>
    <edge source="FRA" target="HKG">
      <data key="d0">1136562</data>
    </edge>
    <edge source="FRA" target="HUN">
      <data key="d0">2478188</data>
    </edge>
    <edge source="FRA" target="IDN">
      <data key="d0">1859483</data>
    </edge>
    <edge source="FRA" target="IRL">
      <data key="d0">8482919</data>
    </edge>
    <edge source="FRA" target="ITA">
      <data key="d0">894092137</data>
    </edge>
    <edge source="FRA" target="CIV">
      <data key="d0">440045</data>
    </edge>
    <edge source="FRA" target="JPN">
      <data key="d0">5558646</data>
    </edge>
    <edge source="FRA" target="JOR">
      <data key="d0">1246538</data>
    </edge>
    <edge source="FRA" target="KOR">
      <data key="d0">41856</data>
    </edge>
    <edge source="FRA" target="LBN">
      <data key="d0">42383834</data>
    </edge>
    <edge source="FRA" target="MDG">
      <data key="d0">55761</data>
    </edge>
    <edge source="FRA" target="MYS">
      <data key="d0">1450057</data>
    </edge>
    <edge source="FRA" target="MRT">
      <data key="d0">16433</data>
    </edge>
    <edge source="FRA" target="MUS">
      <data key="d0">130483</data>
    </edge>
    <edge source="FRA" target="MEX">
      <data key="d0">134977</data>
    </edge>
    <edge source="FRA" target="MAR">
      <data key="d0">4340621</data>
    </edge>
    <edge source="FRA" target="NLD">
      <data key="d0">24176656</data>
    </edge>
    <edge source="FRA" target="NOR">
      <data key="d0">57867</data>
    </edge>
    <edge source="FRA" target="PAK">
      <data key="d0">142843</data>
    </edge>
    <edge source="FRA" target="PAN">
      <data key="d0">32866</data>
    </edge>
    <edge source="FRA" target="PER">
      <data key="d0">55761</data>
    </edge>
    <edge source="FRA" target="PHL">
      <data key="d0">567438</data>
    </edge>
    <edge source="FRA" target="POL">
      <data key="d0">4947807</data>
    </edge>
    <edge source="FRA" target="PRT">
      <data key="d0">10707726</data>
    </edge>
    <edge source="FRA" target="ROU">
      <data key="d0">461254</data>
    </edge>
    <edge source="FRA" target="RUS">
      <data key="d0">1055519</data>
    </edge>
    <edge source="FRA" target="SAU">
      <data key="d0">1538684</data>
    </edge>
    <edge source="FRA" target="SEN">
      <data key="d0">236386</data>
    </edge>
    <edge source="FRA" target="SGP">
      <data key="d0">689353</data>
    </edge>
    <edge source="FRA" target="SVK">
      <data key="d0">1022091</data>
    </edge>
    <edge source="FRA" target="VNM">
      <data key="d0">261808</data>
    </edge>
    <edge source="FRA" target="SVN">
      <data key="d0">22613</data>
    </edge>
    <edge source="FRA" target="ZAF">
      <data key="d0">11939</data>
    </edge>
    <edge source="FRA" target="ESP">
      <data key="d0">208278297</data>
    </edge>
    <edge source="FRA" target="SWE">
      <data key="d0">361672</data>
    </edge>
    <edge source="FRA" target="CHE">
      <data key="d0">9914576</data>
    </edge>
    <edge source="FRA" target="THA">
      <data key="d0">1239515</data>
    </edge>
    <edge source="FRA" target="TGO">
      <data key="d0">36097</data>
    </edge>
    <edge source="FRA" target="ARE">
      <data key="d0">21475847</data>
    </edge>
    <edge source="FRA" target="TUN">
      <data key="d0">1344154</data>
    </edge>
    <edge source="FRA" target="TUR">
      <data key="d0">2289557</data>
    </edge>
    <edge source="FRA" target="UGA">
      <data key="d0">45929</data>
    </edge>
    <edge source="FRA" target="UKR">
      <data key="d0">248465</data>
    </edge>
    <edge source="FRA" target="MKD">
      <data key="d0">12500</data>
    </edge>
    <edge source="FRA" target="EGY">
      <data key="d0">2779042</data>
    </edge>
    <edge source="FRA" target="GBR">
      <data key="d0">33898106</data>
    </edge>
    <edge source="FRA" target="TZA">
      <data key="d0">28372</data>
    </edge>
    <edge source="FRA" target="USA">
      <data key="d0">18832484</data>
    </edge>
    <edge source="FRA" target="BFA">
      <data key="d0">60677</data>
    </edge>
    <edge source="FRA" target="URY">
      <data key="d0">43822</data>
    </edge>
    <edge source="FRA" target="SRB">
      <data key="d0">132168</data>
    </edge>
    <edge source="ARG" target="BOL">
      <data key="d0">1069703</data>
    </edge>
    <edge source="ARG" target="BRA">
      <data key="d0">3071464</data>
    </edge>
    <edge source="ARG" target="CHL">
      <data key="d0">375900</data>
    </edge>
    <edge source="ARG" target="CHN">
      <data key="d0">24610</data>
    </edge>
    <edge source="ARG" target="COL">
      <data key="d0">20520</data>
    </edge>
    <edge source="ARG" target="CRI">
      <data key="d0">30800</data>
    </edge>
    <edge source="ARG" target="ECU">
      <data key="d0">56700</data>
    </edge>
    <edge source="ARG" target="FRA">
      <data key="d0">354680</data>
    </edge>
    <edge source="ARG" target="DEU">
      <data key="d0">252140</data>
    </edge>
    <edge source="ARG" target="GRC">
      <data key="d0">41562</data>
    </edge>
    <edge source="ARG" target="HKG">
      <data key="d0">821000</data>
    </edge>
    <edge source="ARG" target="ITA">
      <data key="d0">657156</data>
    </edge>
    <edge source="ARG" target="JPN">
      <data key="d0">25500</data>
    </edge>
    <edge source="ARG" target="MEX">
      <data key="d0">122620</data>
    </edge>
    <edge source="ARG" target="NLD">
      <data key="d0">371700</data>
    </edge>
    <edge source="ARG" target="PRY">
      <data key="d0">59900</data>
    </edge>
    <edge source="ARG" target="PER">
      <data key="d0">279542</data>
    </edge>
    <edge source="ARG" target="SAU">
      <data key="d0">372541</data>
    </edge>
    <edge source="ARG" target="SGP">
      <data key="d0">21800</data>
    </edge>
    <edge source="ARG" target="ZAF">
      <data key="d0">328950</data>
    </edge>
    <edge source="ARG" target="ESP">
      <data key="d0">473798</data>
    </edge>
    <edge source="ARG" target="SWE">
      <data key="d0">27000</data>
    </edge>
    <edge source="ARG" target="CHE">
      <data key="d0">14400</data>
    </edge>
    <edge source="ARG" target="THA">
      <data key="d0">21600</data>
    </edge>
    <edge source="ARG" target="ARE">
      <data key="d0">324100</data>
    </edge>
    <edge source="ARG" target="GBR">
      <data key="d0">85702</data>
    </edge>
    <edge source="ARG" target="USA">
      <data key="d0">4986585</data>
    </edge>
    <edge source="ARG" target="URY">
      <data key="d0">255751</data>
    </edge>
    <edge source="BOL" target="BRA">
      <data key="d0">149801</data>
    </edge>
    <edge source="BOL" target="PER">
      <data key="d0">88541</data>
    </edge>
    <edge source="BRA" target="ARG">
      <data key="d0">447160</data>
    </edge>
    <edge source="BRA" target="BOL">
      <data key="d0">654848</data>
    </edge>
    <edge source="BRA" target="CHL">
      <data key="d0">168848</data>
    </edge>
    <edge source="BRA" target="ISR">
      <data key="d0">193830</data>
    </edge>
    <edge source="BRA" target="JPN">
      <data key="d0">51709</data>
    </edge>
    <edge source="BRA" target="MEX">
      <data key="d0">65885</data>
    </edge>
    <edge source="BRA" target="NLD">
      <data key="d0">16100</data>
    </edge>
    <edge source="BRA" target="PRY">
      <data key="d0">2325341</data>
    </edge>
    <edge source="BRA" target="SEN">
      <data key="d0">232498</data>
    </edge>
    <edge source="BRA" target="ZAF">
      <data key="d0">10080</data>
    </edge>
    <edge source="BRA" target="GBR">
      <data key="d0">10721</data>
    </edge>
    <edge source="BRA" target="USA">
      <data key="d0">1404027</data>
    </edge>
    <edge source="BRA" target="URY">
      <data key="d0">47770</data>
    </edge>
    <edge source="CHL" target="ARG">
      <data key="d0">1814558</data>
    </edge>
    <edge source="CHL" target="BEL">
      <data key="d0">94279</data>
    </edge>
    <edge source="CHL" target="BOL">
      <data key="d0">196537</data>
    </edge>
    <edge source="CHL" target="BRA">
      <data key="d0">35100</data>
    </edge>
    <edge source="CHL" target="COL">
      <data key="d0">807721</data>
    </edge>
    <edge source="CHL" target="ECU">
      <data key="d0">650947</data>
    </edge>
    <edge source="CHL" target="SLV">
      <data key="d0">95894</data>
    </edge>
    <edge source="CHL" target="FRA">
      <data key="d0">167786</data>
    </edge>
    <edge source="CHL" target="DEU">
      <data key="d0">81547</data>
    </edge>
    <edge source="CHL" target="GTM">
      <data key="d0">96554</data>
    </edge>
    <edge source="CHL" target="HND">
      <data key="d0">126109</data>
    </edge>
    <edge source="CHL" target="MEX">
      <data key="d0">340489</data>
    </edge>
    <edge source="CHL" target="NLD">
      <data key="d0">17661</data>
    </edge>
    <edge source="CHL" target="PAN">
      <data key="d0">333891</data>
    </edge>
    <edge source="CHL" target="PER">
      <data key="d0">900600</data>
    </edge>
    <edge source="CHL" target="ZAF">
      <data key="d0">150000</data>
    </edge>
    <edge source="CHL" target="CHE">
      <data key="d0">28768</data>
    </edge>
    <edge source="CHL" target="GBR">
      <data key="d0">984725</data>
    </edge>
    <edge source="CHL" target="USA">
      <data key="d0">4283866</data>
    </edge>
    <edge source="CHN" target="BEL">
      <data key="d0">37311</data>
    </edge>
    <edge source="CHN" target="FRA">
      <data key="d0">500926</data>
    </edge>
    <edge source="CHN" target="DEU">
      <data key="d0">156860</data>
    </edge>
    <edge source="CHN" target="GRC">
      <data key="d0">12430</data>
    </edge>
    <edge source="CHN" target="HKG">
      <data key="d0">343242009</data>
    </edge>
    <edge source="CHN" target="IDN">
      <data key="d0">87488</data>
    </edge>
    <edge source="CHN" target="ITA">
      <data key="d0">76501</data>
    </edge>
    <edge source="CHN" target="JPN">
      <data key="d0">1543412</data>
    </edge>
    <edge source="CHN" target="KOR">
      <data key="d0">199694</data>
    </edge>
    <edge source="CHN" target="MYS">
      <data key="d0">316985</data>
    </edge>
    <edge source="CHN" target="NLD">
      <data key="d0">813838</data>
    </edge>
    <edge source="CHN" target="PHL">
      <data key="d0">31867</data>
    </edge>
    <edge source="CHN" target="RUS">
      <data key="d0">86992</data>
    </edge>
    <edge source="CHN" target="SGP">
      <data key="d0">34048</data>
    </edge>
    <edge source="CHN" target="VNM">
      <data key="d0">12339</data>
    </edge>
    <edge source="CHN" target="ESP">
      <data key="d0">114452</data>
    </edge>
    <edge source="CHN" target="USA">
      <data key="d0">2026727</data>
    </edge>
    <edge source="COL" target="BOL">
      <data key="d0">31836</data>
    </edge>
    <edge source="COL" target="BRA">
      <data key="d0">21000</data>
    </edge>
    <edge source="COL" target="ECU">
      <data key="d0">196987</data>
    </edge>
    <edge source="COL" target="GTM">
      <data key="d0">14110</data>
    </edge>
    <edge source="COL" target="PAN">
      <data key="d0">50450</data>
    </edge>
    <edge source="COL" target="USA">
      <data key="d0">1791836</data>
    </edge>
    <edge source="CRI" target="CAN">
      <data key="d0">62423</data>
    </edge>
    <edge source="CRI" target="ECU">
      <data key="d0">29000</data>
    </edge>
    <edge source="CRI" target="SLV">
      <data key="d0">43690</data>
    </edge>
    <edge source="CRI" target="FRA">
      <data key="d0">61745</data>
    </edge>
    <edge source="CRI" target="GTM">
      <data key="d0">88470</data>
    </edge>
    <edge source="CRI" target="HND">
      <data key="d0">43400</data>
    </edge>
    <edge source="CRI" target="NIC">
      <data key="d0">278876</data>
    </edge>
    <edge source="CRI" target="PAN">
      <data key="d0">63551</data>
    </edge>
    <edge source="CRI" target="GBR">
      <data key="d0">120744</data>
    </edge>
    <edge source="CRI" target="USA">
      <data key="d0">388293</data>
    </edge>
    <edge source="ECU" target="PER">
      <data key="d0">69080</data>
    </edge>
    <edge source="ECU" target="USA">
      <data key="d0">92430</data>
    </edge>
    <edge source="DEU" target="DZA">
      <data key="d0">3957000</data>
    </edge>
    <edge source="DEU" target="ARG">
      <data key="d0">381000</data>
    </edge>
    <edge source="DEU" target="AUS">
      <data key="d0">64000</data>
    </edge>
    <edge source="DEU" target="AUT">
      <data key="d0">66602000</data>
    </edge>
    <edge source="DEU" target="BEL">
      <data key="d0">17210000</data>
    </edge>
    <edge source="DEU" target="BOL">
      <data key="d0">34000</data>
    </edge>
    <edge source="DEU" target="BRA">
      <data key="d0">575000</data>
    </edge>
    <edge source="DEU" target="BGR">
      <data key="d0">404000</data>
    </edge>
    <edge source="DEU" target="CAN">
      <data key="d0">3598000</data>
    </edge>
    <edge source="DEU" target="LKA">
      <data key="d0">69000</data>
    </edge>
    <edge source="DEU" target="CHL">
      <data key="d0">206000</data>
    </edge>
    <edge source="DEU" target="CHN">
      <data key="d0">660000</data>
    </edge>
    <edge source="DEU" target="COL">
      <data key="d0">812000</data>
    </edge>
    <edge source="DEU" target="HRV">
      <data key="d0">1580000</data>
    </edge>
    <edge source="DEU" target="CZE">
      <data key="d0">1509000</data>
    </edge>
    <edge source="DEU" target="DNK">
      <data key="d0">416000</data>
    </edge>
    <edge source="DEU" target="ECU">
      <data key="d0">165000</data>
    </edge>
    <edge source="DEU" target="EST">
      <data key="d0">68000</data>
    </edge>
    <edge source="DEU" target="FRA">
      <data key="d0">22245000</data>
    </edge>
    <edge source="DEU" target="GEO">
      <data key="d0">30000</data>
    </edge>
    <edge source="DEU" target="GHA">
      <data key="d0">92000</data>
    </edge>
    <edge source="DEU" target="GRC">
      <data key="d0">7666000</data>
    </edge>
    <edge source="DEU" target="GTM">
      <data key="d0">153000</data>
    </edge>
    <edge source="DEU" target="HND">
      <data key="d0">15000</data>
    </edge>
    <edge source="DEU" target="HKG">
      <data key="d0">152000</data>
    </edge>
    <edge source="DEU" target="HUN">
      <data key="d0">757000</data>
    </edge>
    <edge source="DEU" target="IDN">
      <data key="d0">1205000</data>
    </edge>
    <edge source="DEU" target="IRL">
      <data key="d0">1303000</data>
    </edge>
    <edge source="DEU" target="ISR">
      <data key="d0">286000</data>
    </edge>
    <edge source="DEU" target="ITA">
      <data key="d0">28455000</data>
    </edge>
    <edge source="DEU" target="JPN">
      <data key="d0">1309000</data>
    </edge>
    <edge source="DEU" target="KAZ">
      <data key="d0">102000</data>
    </edge>
    <edge source="DEU" target="JOR">
      <data key="d0">2939000</data>
    </edge>
    <edge source="DEU" target="KOR">
      <data key="d0">424000</data>
    </edge>
    <edge source="DEU" target="LBN">
      <data key="d0">24704000</data>
    </edge>
    <edge source="DEU" target="LVA">
      <data key="d0">361000</data>
    </edge>
    <edge source="DEU" target="LTU">
      <data key="d0">208000</data>
    </edge>
    <edge source="DEU" target="MYS">
      <data key="d0">830000</data>
    </edge>
    <edge source="DEU" target="MEX">
      <data key="d0">2429000</data>
    </edge>
    <edge source="DEU" target="MAR">
      <data key="d0">4846000</data>
    </edge>
    <edge source="DEU" target="OMN">
      <data key="d0">343000</data>
    </edge>
    <edge source="DEU" target="NLD">
      <data key="d0">167303000</data>
    </edge>
    <edge source="DEU" target="NOR">
      <data key="d0">236000</data>
    </edge>
    <edge source="DEU" target="PAK">
      <data key="d0">225000</data>
    </edge>
    <edge source="DEU" target="PER">
      <data key="d0">74000</data>
    </edge>
    <edge source="DEU" target="PHL">
      <data key="d0">381000</data>
    </edge>
    <edge source="DEU" target="POL">
      <data key="d0">9773000</data>
    </edge>
    <edge source="DEU" target="PRT">
      <data key="d0">431000</data>
    </edge>
    <edge source="DEU" target="ROU">
      <data key="d0">476000</data>
    </edge>
    <edge source="DEU" target="RUS">
      <data key="d0">1557000</data>
    </edge>
    <edge source="DEU" target="SAU">
      <data key="d0">3150000</data>
    </edge>
    <edge source="DEU" target="SGP">
      <data key="d0">21000</data>
    </edge>
    <edge source="DEU" target="SVK">
      <data key="d0">475000</data>
    </edge>
    <edge source="DEU" target="VNM">
      <data key="d0">18000</data>
    </edge>
    <edge source="DEU" target="SVN">
      <data key="d0">382000</data>
    </edge>
    <edge source="DEU" target="ZAF">
      <data key="d0">364000</data>
    </edge>
    <edge source="DEU" target="ZWE">
      <data key="d0">67000</data>
    </edge>
    <edge source="DEU" target="ESP">
      <data key="d0">28725000</data>
    </edge>
    <edge source="DEU" target="SWE">
      <data key="d0">559000</data>
    </edge>
    <edge source="DEU" target="CHE">
      <data key="d0">5977000</data>
    </edge>
    <edge source="DEU" target="THA">
      <data key="d0">272000</data>
    </edge>
    <edge source="DEU" target="ARE">
      <data key="d0">3169000</data>
    </edge>
    <edge source="DEU" target="TUN">
      <data key="d0">3034000</data>
    </edge>
    <edge source="DEU" target="TUR">
      <data key="d0">4858000</data>
    </edge>
    <edge source="DEU" target="UKR">
      <data key="d0">2293000</data>
    </edge>
    <edge source="DEU" target="MKD">
      <data key="d0">133000</data>
    </edge>
    <edge source="DEU" target="EGY">
      <data key="d0">29801000</data>
    </edge>
    <edge source="DEU" target="GBR">
      <data key="d0">912000</data>
    </edge>
    <edge source="DEU" target="USA">
      <data key="d0">40616000</data>
    </edge>
    <edge source="DEU" target="SRB">
      <data key="d0">1218000</data>
    </edge>
    <edge source="GRC" target="ALB">
      <data key="d0">254645</data>
    </edge>
    <edge source="GRC" target="BEL">
      <data key="d0">67801</data>
    </edge>
    <edge source="GRC" target="CZE">
      <data key="d0">10425</data>
    </edge>
    <edge source="GRC" target="FRA">
      <data key="d0">41165</data>
    </edge>
    <edge source="GRC" target="ISR">
      <data key="d0">25018</data>
    </edge>
    <edge source="GRC" target="ITA">
      <data key="d0">27691</data>
    </edge>
    <edge source="GRC" target="MYS">
      <data key="d0">13123</data>
    </edge>
    <edge source="GRC" target="NLD">
      <data key="d0">18076</data>
    </edge>
    <edge source="GRC" target="PAK">
      <data key="d0">10231</data>
    </edge>
    <edge source="GRC" target="CHE">
      <data key="d0">36152</data>
    </edge>
    <edge source="GRC" target="MKD">
      <data key="d0">302137</data>
    </edge>
    <edge source="GRC" target="SRB">
      <data key="d0">249770</data>
    </edge>
    <edge source="HKG" target="AUS">
      <data key="d0">811298</data>
    </edge>
    <edge source="HKG" target="CHN">
      <data key="d0">5476747</data>
    </edge>
    <edge source="HKG" target="FRA">
      <data key="d0">51726</data>
    </edge>
    <edge source="HKG" target="DEU">
      <data key="d0">13164</data>
    </edge>
    <edge source="HKG" target="ITA">
      <data key="d0">43325</data>
    </edge>
    <edge source="HKG" target="JPN">
      <data key="d0">329258</data>
    </edge>
    <edge source="HKG" target="MYS">
      <data key="d0">113331</data>
    </edge>
    <edge source="HKG" target="PHL">
      <data key="d0">16293</data>
    </edge>
    <edge source="HKG" target="SAU">
      <data key="d0">29272</data>
    </edge>
    <edge source="HKG" target="CHE">
      <data key="d0">12234</data>
    </edge>
    <edge source="HKG" target="GBR">
      <data key="d0">45670</data>
    </edge>
    <edge source="HKG" target="USA">
      <data key="d0">226619</data>
    </edge>
    <edge source="ITA" target="ALB">
      <data key="d0">356265</data>
    </edge>
    <edge source="ITA" target="AUT">
      <data key="d0">220803</data>
    </edge>
    <edge source="ITA" target="BEL">
      <data key="d0">1888166</data>
    </edge>
    <edge source="ITA" target="BGR">
      <data key="d0">31163</data>
    </edge>
    <edge source="ITA" target="CHN">
      <data key="d0">11993</data>
    </edge>
    <edge source="ITA" target="HRV">
      <data key="d0">132801</data>
    </edge>
    <edge source="ITA" target="CZE">
      <data key="d0">15574</data>
    </edge>
    <edge source="ITA" target="DNK">
      <data key="d0">103639</data>
    </edge>
    <edge source="ITA" target="FIN">
      <data key="d0">50687</data>
    </edge>
    <edge source="ITA" target="FRA">
      <data key="d0">8266306</data>
    </edge>
    <edge source="ITA" target="DEU">
      <data key="d0">3327823</data>
    </edge>
    <edge source="ITA" target="GRC">
      <data key="d0">2558670</data>
    </edge>
    <edge source="ITA" target="HUN">
      <data key="d0">313832</data>
    </edge>
    <edge source="ITA" target="IRL">
      <data key="d0">557339</data>
    </edge>
    <edge source="ITA" target="ISR">
      <data key="d0">20752</data>
    </edge>
    <edge source="ITA" target="JPN">
      <data key="d0">108583</data>
    </edge>
    <edge source="ITA" target="LBN">
      <data key="d0">29986</data>
    </edge>
    <edge source="ITA" target="NLD">
      <data key="d0">1148823</data>
    </edge>
    <edge source="ITA" target="POL">
      <data key="d0">22472</data>
    </edge>
    <edge source="ITA" target="PRT">
      <data key="d0">18309</data>
    </edge>
    <edge source="ITA" target="ROU">
      <data key="d0">122261</data>
    </edge>
    <edge source="ITA" target="SAU">
      <data key="d0">52086</data>
    </edge>
    <edge source="ITA" target="SVK">
      <data key="d0">17750</data>
    </edge>
    <edge source="ITA" target="SVN">
      <data key="d0">134273</data>
    </edge>
    <edge source="ITA" target="ESP">
      <data key="d0">9739790</data>
    </edge>
    <edge source="ITA" target="SWE">
      <data key="d0">798481</data>
    </edge>
    <edge source="ITA" target="CHE">
      <data key="d0">433478</data>
    </edge>
    <edge source="ITA" target="TUR">
      <data key="d0">179281</data>
    </edge>
    <edge source="ITA" target="UKR">
      <data key="d0">61840</data>
    </edge>
    <edge source="ITA" target="EGY">
      <data key="d0">4812971</data>
    </edge>
    <edge source="ITA" target="GBR">
      <data key="d0">1427668</data>
    </edge>
    <edge source="ITA" target="USA">
      <data key="d0">61262</data>
    </edge>
    <edge source="ITA" target="SRB">
      <data key="d0">217797</data>
    </edge>
    <edge source="JPN" target="AUS">
      <data key="d0">2988395</data>
    </edge>
    <edge source="JPN" target="BEL">
      <data key="d0">41883</data>
    </edge>
    <edge source="JPN" target="LKA">
      <data key="d0">25052</data>
    </edge>
    <edge source="JPN" target="CHN">
      <data key="d0">929942</data>
    </edge>
    <edge source="JPN" target="FRA">
      <data key="d0">286892</data>
    </edge>
    <edge source="JPN" target="DEU">
      <data key="d0">10559</data>
    </edge>
    <edge source="JPN" target="HKG">
      <data key="d0">153124</data>
    </edge>
    <edge source="JPN" target="HUN">
      <data key="d0">18492</data>
    </edge>
    <edge source="JPN" target="IRL">
      <data key="d0">942663</data>
    </edge>
    <edge source="JPN" target="ITA">
      <data key="d0">63159</data>
    </edge>
    <edge source="JPN" target="KOR">
      <data key="d0">882630</data>
    </edge>
    <edge source="JPN" target="MYS">
      <data key="d0">32085</data>
    </edge>
    <edge source="JPN" target="MEX">
      <data key="d0">237289</data>
    </edge>
    <edge source="JPN" target="NLD">
      <data key="d0">10930</data>
    </edge>
    <edge source="JPN" target="NOR">
      <data key="d0">37114</data>
    </edge>
    <edge source="JPN" target="RUS">
      <data key="d0">36344</data>
    </edge>
    <edge source="JPN" target="SGP">
      <data key="d0">44073</data>
    </edge>
    <edge source="JPN" target="SWE">
      <data key="d0">60357</data>
    </edge>
    <edge source="JPN" target="THA">
      <data key="d0">84481</data>
    </edge>
    <edge source="JPN" target="GBR">
      <data key="d0">294872</data>
    </edge>
    <edge source="JPN" target="USA">
      <data key="d0">439580</data>
    </edge>
    <edge source="MEX" target="ARG">
      <data key="d0">12000</data>
    </edge>
    <edge source="MEX" target="BEL">
      <data key="d0">21000</data>
    </edge>
    <edge source="MEX" target="CRI">
      <data key="d0">14750</data>
    </edge>
    <edge source="MEX" target="SLV">
      <data key="d0">12378</data>
    </edge>
    <edge source="MEX" target="DEU">
      <data key="d0">22099</data>
    </edge>
    <edge source="MEX" target="JPN">
      <data key="d0">83413</data>
    </edge>
    <edge source="MEX" target="NLD">
      <data key="d0">28550</data>
    </edge>
    <edge source="MEX" target="NIC">
      <data key="d0">47936</data>
    </edge>
    <edge source="MEX" target="PAN">
      <data key="d0">11000</data>
    </edge>
    <edge source="MEX" target="PER">
      <data key="d0">18572</data>
    </edge>
    <edge source="MEX" target="PRT">
      <data key="d0">26640</data>
    </edge>
    <edge source="MEX" target="ESP">
      <data key="d0">25571</data>
    </edge>
    <edge source="MEX" target="USA">
      <data key="d0">407006988</data>
    </edge>
    <edge source="NLD" target="ALB">
      <data key="d0">45105</data>
    </edge>
    <edge source="NLD" target="DZA">
      <data key="d0">2641874</data>
    </edge>
    <edge source="NLD" target="ARG">
      <data key="d0">113223</data>
    </edge>
    <edge source="NLD" target="AUS">
      <data key="d0">44185</data>
    </edge>
    <edge source="NLD" target="AUT">
      <data key="d0">1132232</data>
    </edge>
    <edge source="NLD" target="BEL">
      <data key="d0">61677173</data>
    </edge>
    <edge source="NLD" target="BRA">
      <data key="d0">560593</data>
    </edge>
    <edge source="NLD" target="BGR">
      <data key="d0">254982</data>
    </edge>
    <edge source="NLD" target="BLR">
      <data key="d0">13808</data>
    </edge>
    <edge source="NLD" target="CMR">
      <data key="d0">130713</data>
    </edge>
    <edge source="NLD" target="CAN">
      <data key="d0">1725963</data>
    </edge>
    <edge source="NLD" target="LKA">
      <data key="d0">239334</data>
    </edge>
    <edge source="NLD" target="CHL">
      <data key="d0">676578</data>
    </edge>
    <edge source="NLD" target="CHN">
      <data key="d0">856078</data>
    </edge>
    <edge source="NLD" target="HRV">
      <data key="d0">2574677</data>
    </edge>
    <edge source="NLD" target="CZE">
      <data key="d0">781516</data>
    </edge>
    <edge source="NLD" target="DNK">
      <data key="d0">1346711</data>
    </edge>
    <edge source="NLD" target="ECU">
      <data key="d0">438164</data>
    </edge>
    <edge source="NLD" target="ETH">
      <data key="d0">94813</data>
    </edge>
    <edge source="NLD" target="EST">
      <data key="d0">529295</data>
    </edge>
    <edge source="NLD" target="FIN">
      <data key="d0">486952</data>
    </edge>
    <edge source="NLD" target="FRA">
      <data key="d0">41739769</data>
    </edge>
    <edge source="NLD" target="GEO">
      <data key="d0">622267</data>
    </edge>
    <edge source="NLD" target="DEU">
      <data key="d0">164087074</data>
    </edge>
    <edge source="NLD" target="GHA">
      <data key="d0">374649</data>
    </edge>
    <edge source="NLD" target="GRC">
      <data key="d0">2963133</data>
    </edge>
    <edge source="NLD" target="GTM">
      <data key="d0">214480</data>
    </edge>
    <edge source="NLD" target="HKG">
      <data key="d0">243016</data>
    </edge>
    <edge source="NLD" target="HUN">
      <data key="d0">1589727</data>
    </edge>
    <edge source="NLD" target="IDN">
      <data key="d0">799006</data>
    </edge>
    <edge source="NLD" target="IRL">
      <data key="d0">71800</data>
    </edge>
    <edge source="NLD" target="ISR">
      <data key="d0">647121</data>
    </edge>
    <edge source="NLD" target="ITA">
      <data key="d0">77254105</data>
    </edge>
    <edge source="NLD" target="CIV">
      <data key="d0">185023</data>
    </edge>
    <edge source="NLD" target="JPN">
      <data key="d0">3807244</data>
    </edge>
    <edge source="NLD" target="KAZ">
      <data key="d0">143600</data>
    </edge>
    <edge source="NLD" target="JOR">
      <data key="d0">497998</data>
    </edge>
    <edge source="NLD" target="KOR">
      <data key="d0">139918</data>
    </edge>
    <edge source="NLD" target="LBN">
      <data key="d0">1075160</data>
    </edge>
    <edge source="NLD" target="LVA">
      <data key="d0">141759</data>
    </edge>
    <edge source="NLD" target="LTU">
      <data key="d0">285359</data>
    </edge>
    <edge source="NLD" target="MDG">
      <data key="d0">10126</data>
    </edge>
    <edge source="NLD" target="MYS">
      <data key="d0">438164</data>
    </edge>
    <edge source="NLD" target="MUS">
      <data key="d0">156487</data>
    </edge>
    <edge source="NLD" target="MEX">
      <data key="d0">6297234</data>
    </edge>
    <edge source="NLD" target="MAR">
      <data key="d0">6031205</data>
    </edge>
    <edge source="NLD" target="OMN">
      <data key="d0">339670</data>
    </edge>
    <edge source="NLD" target="NIC">
      <data key="d0">18410</data>
    </edge>
    <edge source="NLD" target="NOR">
      <data key="d0">173977</data>
    </edge>
    <edge source="NLD" target="PAK">
      <data key="d0">238413</data>
    </edge>
    <edge source="NLD" target="PAN">
      <data key="d0">120587</data>
    </edge>
    <edge source="NLD" target="PER">
      <data key="d0">133474</data>
    </edge>
    <edge source="NLD" target="PHL">
      <data key="d0">1796843</data>
    </edge>
    <edge source="NLD" target="POL">
      <data key="d0">9078105</data>
    </edge>
    <edge source="NLD" target="PRT">
      <data key="d0">2680536</data>
    </edge>
    <edge source="NLD" target="ROU">
      <data key="d0">540341</data>
    </edge>
    <edge source="NLD" target="RUS">
      <data key="d0">1968058</data>
    </edge>
    <edge source="NLD" target="SAU">
      <data key="d0">753901</data>
    </edge>
    <edge source="NLD" target="IND">
      <data key="d0">217241</data>
    </edge>
    <edge source="NLD" target="SGP">
      <data key="d0">231049</data>
    </edge>
    <edge source="NLD" target="SVK">
      <data key="d0">205275</data>
    </edge>
    <edge source="NLD" target="VNM">
      <data key="d0">20251</data>
    </edge>
    <edge source="NLD" target="SVN">
      <data key="d0">192387</data>
    </edge>
    <edge source="NLD" target="ZAF">
      <data key="d0">626870</data>
    </edge>
    <edge source="NLD" target="ZWE">
      <data key="d0">64436</data>
    </edge>
    <edge source="NLD" target="ESP">
      <data key="d0">42951165</data>
    </edge>
    <edge source="NLD" target="SWE">
      <data key="d0">577162</data>
    </edge>
    <edge source="NLD" target="CHE">
      <data key="d0">3330418</data>
    </edge>
    <edge source="NLD" target="THA">
      <data key="d0">683021</data>
    </edge>
    <edge source="NLD" target="ARE">
      <data key="d0">2406223</data>
    </edge>
    <edge source="NLD" target="TUN">
      <data key="d0">735490</data>
    </edge>
    <edge source="NLD" target="TUR">
      <data key="d0">1064114</data>
    </edge>
    <edge source="NLD" target="UGA">
      <data key="d0">78244</data>
    </edge>
    <edge source="NLD" target="UKR">
      <data key="d0">73641</data>
    </edge>
    <edge source="NLD" target="MKD">
      <data key="d0">2060109</data>
    </edge>
    <edge source="NLD" target="EGY">
      <data key="d0">1320937</data>
    </edge>
    <edge source="NLD" target="GBR">
      <data key="d0">673816</data>
    </edge>
    <edge source="NLD" target="TZA">
      <data key="d0">122428</data>
    </edge>
    <edge source="NLD" target="USA">
      <data key="d0">55670822</data>
    </edge>
    <edge source="NLD" target="SRB">
      <data key="d0">618585</data>
    </edge>
    <edge source="PRY" target="BOL">
      <data key="d0">90320</data>
    </edge>
    <edge source="PRY" target="BRA">
      <data key="d0">9950836</data>
    </edge>
    <edge source="PRY" target="CHL">
      <data key="d0">21160</data>
    </edge>
    <edge source="SAU" target="JOR">
      <data key="d0">170400</data>
    </edge>
    <edge source="SAU" target="ROU">
      <data key="d0">797601</data>
    </edge>
    <edge source="SAU" target="ARE">
      <data key="d0">376267</data>
    </edge>
    <edge source="SGP" target="AUS">
      <data key="d0">97635</data>
    </edge>
    <edge source="SGP" target="CHN">
      <data key="d0">1434908</data>
    </edge>
    <edge source="SGP" target="HKG">
      <data key="d0">138286</data>
    </edge>
    <edge source="SGP" target="HUN">
      <data key="d0">13023</data>
    </edge>
    <edge source="SGP" target="ITA">
      <data key="d0">38289</data>
    </edge>
    <edge source="SGP" target="JPN">
      <data key="d0">102999</data>
    </edge>
    <edge source="SGP" target="MYS">
      <data key="d0">3650721</data>
    </edge>
    <edge source="SGP" target="NLD">
      <data key="d0">242882</data>
    </edge>
    <edge source="SGP" target="VNM">
      <data key="d0">14822</data>
    </edge>
    <edge source="SGP" target="ZAF">
      <data key="d0">47127</data>
    </edge>
    <edge source="SGP" target="THA">
      <data key="d0">12799</data>
    </edge>
    <edge source="SGP" target="ARE">
      <data key="d0">584863</data>
    </edge>
    <edge source="ZAF" target="ARG">
      <data key="d0">60114</data>
    </edge>
    <edge source="ZAF" target="BEL">
      <data key="d0">31555</data>
    </edge>
    <edge source="ZAF" target="CAN">
      <data key="d0">17875</data>
    </edge>
    <edge source="ZAF" target="CHL">
      <data key="d0">89062</data>
    </edge>
    <edge source="ZAF" target="CHN">
      <data key="d0">1769401</data>
    </edge>
    <edge source="ZAF" target="FRA">
      <data key="d0">214172</data>
    </edge>
    <edge source="ZAF" target="GMB">
      <data key="d0">98019</data>
    </edge>
    <edge source="ZAF" target="DEU">
      <data key="d0">315970</data>
    </edge>
    <edge source="ZAF" target="HKG">
      <data key="d0">126684</data>
    </edge>
    <edge source="ZAF" target="ISR">
      <data key="d0">21646</data>
    </edge>
    <edge source="ZAF" target="ITA">
      <data key="d0">73522</data>
    </edge>
    <edge source="ZAF" target="CIV">
      <data key="d0">18843</data>
    </edge>
    <edge source="ZAF" target="JPN">
      <data key="d0">369391</data>
    </edge>
    <edge source="ZAF" target="JOR">
      <data key="d0">44324</data>
    </edge>
    <edge source="ZAF" target="KOR">
      <data key="d0">50720</data>
    </edge>
    <edge source="ZAF" target="LBN">
      <data key="d0">18772</data>
    </edge>
    <edge source="ZAF" target="MDG">
      <data key="d0">14051</data>
    </edge>
    <edge source="ZAF" target="MWI">
      <data key="d0">74609</data>
    </edge>
    <edge source="ZAF" target="MYS">
      <data key="d0">95830</data>
    </edge>
    <edge source="ZAF" target="MUS">
      <data key="d0">1989430</data>
    </edge>
    <edge source="ZAF" target="MEX">
      <data key="d0">11311</data>
    </edge>
    <edge source="ZAF" target="MOZ">
      <data key="d0">1699369</data>
    </edge>
    <edge source="ZAF" target="NLD">
      <data key="d0">246377</data>
    </edge>
    <edge source="ZAF" target="PAK">
      <data key="d0">10233</data>
    </edge>
    <edge source="ZAF" target="PRY">
      <data key="d0">13958</data>
    </edge>
    <edge source="ZAF" target="PHL">
      <data key="d0">13106</data>
    </edge>
    <edge source="ZAF" target="PRT">
      <data key="d0">124723</data>
    </edge>
    <edge source="ZAF" target="SAU">
      <data key="d0">54176</data>
    </edge>
    <edge source="ZAF" target="SEN">
      <data key="d0">54105</data>
    </edge>
    <edge source="ZAF" target="SGP">
      <data key="d0">42568</data>
    </edge>
    <edge source="ZAF" target="ZWE">
      <data key="d0">176394</data>
    </edge>
    <edge source="ZAF" target="ESP">
      <data key="d0">566757</data>
    </edge>
    <edge source="ZAF" target="CHE">
      <data key="d0">203364</data>
    </edge>
    <edge source="ZAF" target="THA">
      <data key="d0">307921</data>
    </edge>
    <edge source="ZAF" target="ARE">
      <data key="d0">152363</data>
    </edge>
    <edge source="ZAF" target="TUN">
      <data key="d0">80743</data>
    </edge>
    <edge source="ZAF" target="UGA">
      <data key="d0">41418</data>
    </edge>
    <edge source="ZAF" target="UKR">
      <data key="d0">18656</data>
    </edge>
    <edge source="ZAF" target="EGY">
      <data key="d0">48374</data>
    </edge>
    <edge source="ZAF" target="GBR">
      <data key="d0">132559</data>
    </edge>
    <edge source="ZAF" target="TZA">
      <data key="d0">15269</data>
    </edge>
    <edge source="ZAF" target="USA">
      <data key="d0">337835</data>
    </edge>
    <edge source="ESP" target="DZA">
      <data key="d0">1190487</data>
    </edge>
    <edge source="ESP" target="ARG">
      <data key="d0">250840</data>
    </edge>
    <edge source="ESP" target="BEL">
      <data key="d0">711635</data>
    </edge>
    <edge source="ESP" target="BRA">
      <data key="d0">1403835</data>
    </edge>
    <edge source="ESP" target="CHL">
      <data key="d0">11184</data>
    </edge>
    <edge source="ESP" target="CHN">
      <data key="d0">1286816</data>
    </edge>
    <edge source="ESP" target="CRI">
      <data key="d0">56132</data>
    </edge>
    <edge source="ESP" target="ECU">
      <data key="d0">73458</data>
    </edge>
    <edge source="ESP" target="FRA">
      <data key="d0">54331692</data>
    </edge>
    <edge source="ESP" target="DEU">
      <data key="d0">408555</data>
    </edge>
    <edge source="ESP" target="GRC">
      <data key="d0">5622788</data>
    </edge>
    <edge source="ESP" target="IRL">
      <data key="d0">303459</data>
    </edge>
    <edge source="ESP" target="ISR">
      <data key="d0">11605</data>
    </edge>
    <edge source="ESP" target="ITA">
      <data key="d0">101388692</data>
    </edge>
    <edge source="ESP" target="JOR">
      <data key="d0">29805</data>
    </edge>
    <edge source="ESP" target="MEX">
      <data key="d0">769031</data>
    </edge>
    <edge source="ESP" target="MAR">
      <data key="d0">3511802</data>
    </edge>
    <edge source="ESP" target="NLD">
      <data key="d0">4864303</data>
    </edge>
    <edge source="ESP" target="NIC">
      <data key="d0">31649</data>
    </edge>
    <edge source="ESP" target="PER">
      <data key="d0">40613</data>
    </edge>
    <edge source="ESP" target="PRT">
      <data key="d0">115283525</data>
    </edge>
    <edge source="ESP" target="SAU">
      <data key="d0">221999</data>
    </edge>
    <edge source="ESP" target="ARE">
      <data key="d0">35750</data>
    </edge>
    <edge source="ESP" target="GBR">
      <data key="d0">3795097</data>
    </edge>
    <edge source="ESP" target="USA">
      <data key="d0">60983</data>
    </edge>
    <edge source="SWE" target="CHN">
      <data key="d0">314610</data>
    </edge>
    <edge source="SWE" target="DNK">
      <data key="d0">2790566</data>
    </edge>
    <edge source="SWE" target="EST">
      <data key="d0">28700</data>
    </edge>
    <edge source="SWE" target="FIN">
      <data key="d0">193917</data>
    </edge>
    <edge source="SWE" target="FRA">
      <data key="d0">13641</data>
    </edge>
    <edge source="SWE" target="DEU">
      <data key="d0">1056120</data>
    </edge>
    <edge source="SWE" target="ITA">
      <data key="d0">104870</data>
    </edge>
    <edge source="SWE" target="LVA">
      <data key="d0">26954</data>
    </edge>
    <edge source="SWE" target="NLD">
      <data key="d0">606849</data>
    </edge>
    <edge source="SWE" target="NOR">
      <data key="d0">2720507</data>
    </edge>
    <edge source="SWE" target="POL">
      <data key="d0">96140</data>
    </edge>
    <edge source="SWE" target="RUS">
      <data key="d0">88719</data>
    </edge>
    <edge source="SWE" target="SAU">
      <data key="d0">262557</data>
    </edge>
    <edge source="SWE" target="SGP">
      <data key="d0">40267</data>
    </edge>
    <edge source="SWE" target="SVN">
      <data key="d0">30664</data>
    </edge>
    <edge source="SWE" target="ZWE">
      <data key="d0">337635</data>
    </edge>
    <edge source="SWE" target="CHE">
      <data key="d0">77479</data>
    </edge>
    <edge source="SWE" target="USA">
      <data key="d0">1215007</data>
    </edge>
    <edge source="CHE" target="AUT">
      <data key="d0">66231</data>
    </edge>
    <edge source="CHE" target="BEL">
      <data key="d0">317353</data>
    </edge>
    <edge source="CHE" target="CAN">
      <data key="d0">55078</data>
    </edge>
    <edge source="CHE" target="CZE">
      <data key="d0">36787</data>
    </edge>
    <edge source="CHE" target="DNK">
      <data key="d0">96192</data>
    </edge>
    <edge source="CHE" target="FRA">
      <data key="d0">1107207</data>
    </edge>
    <edge source="CHE" target="DEU">
      <data key="d0">1475251</data>
    </edge>
    <edge source="CHE" target="GRC">
      <data key="d0">21669</data>
    </edge>
    <edge source="CHE" target="HUN">
      <data key="d0">13429</data>
    </edge>
    <edge source="CHE" target="IRL">
      <data key="d0">54428</data>
    </edge>
    <edge source="CHE" target="ITA">
      <data key="d0">248200</data>
    </edge>
    <edge source="CHE" target="JPN">
      <data key="d0">235234</data>
    </edge>
    <edge source="CHE" target="MYS">
      <data key="d0">15766</data>
    </edge>
    <edge source="CHE" target="MEX">
      <data key="d0">38318</data>
    </edge>
    <edge source="CHE" target="NLD">
      <data key="d0">198270</data>
    </edge>
    <edge source="CHE" target="POL">
      <data key="d0">65100</data>
    </edge>
    <edge source="CHE" target="PRT">
      <data key="d0">12483</data>
    </edge>
    <edge source="CHE" target="SVK">
      <data key="d0">18044</data>
    </edge>
    <edge source="CHE" target="ESP">
      <data key="d0">82529</data>
    </edge>
    <edge source="CHE" target="SWE">
      <data key="d0">15441</data>
    </edge>
    <edge source="CHE" target="THA">
      <data key="d0">28902</data>
    </edge>
    <edge source="CHE" target="ARE">
      <data key="d0">232205</data>
    </edge>
    <edge source="CHE" target="TUN">
      <data key="d0">26149</data>
    </edge>
    <edge source="CHE" target="GBR">
      <data key="d0">190700</data>
    </edge>
    <edge source="CHE" target="USA">
      <data key="d0">333552</data>
    </edge>
    <edge source="CHE" target="SRB">
      <data key="d0">766721</data>
    </edge>
    <edge source="THA" target="KHM">
      <data key="d0">161145</data>
    </edge>
    <edge source="THA" target="CHN">
      <data key="d0">4474430</data>
    </edge>
    <edge source="THA" target="HKG">
      <data key="d0">18054130</data>
    </edge>
    <edge source="THA" target="IDN">
      <data key="d0">132411</data>
    </edge>
    <edge source="THA" target="JPN">
      <data key="d0">71083</data>
    </edge>
    <edge source="THA" target="KOR">
      <data key="d0">16159</data>
    </edge>
    <edge source="THA" target="MYS">
      <data key="d0">1076547</data>
    </edge>
    <edge source="THA" target="OMN">
      <data key="d0">32611</data>
    </edge>
    <edge source="THA" target="NLD">
      <data key="d0">11414</data>
    </edge>
    <edge source="THA" target="VNM">
      <data key="d0">2992609</data>
    </edge>
    <edge source="THA" target="GBR">
      <data key="d0">16597</data>
    </edge>
    <edge source="THA" target="USA">
      <data key="d0">21222</data>
    </edge>
    <edge source="ARE" target="AZE">
      <data key="d0">510993</data>
    </edge>
    <edge source="ARE" target="JOR">
      <data key="d0">89963</data>
    </edge>
    <edge source="ARE" target="NLD">
      <data key="d0">16040</data>
    </edge>
    <edge source="ARE" target="SAU">
      <data key="d0">81688</data>
    </edge>
    <edge source="GBR" target="ARG">
      <data key="d0">1472180</data>
    </edge>
    <edge source="GBR" target="AUS">
      <data key="d0">8589388</data>
    </edge>
    <edge source="GBR" target="AUT">
      <data key="d0">170929</data>
    </edge>
    <edge source="GBR" target="BEL">
      <data key="d0">6651227</data>
    </edge>
    <edge source="GBR" target="BRA">
      <data key="d0">3809937</data>
    </edge>
    <edge source="GBR" target="BGR">
      <data key="d0">62191</data>
    </edge>
    <edge source="GBR" target="CAN">
      <data key="d0">716622</data>
    </edge>
    <edge source="GBR" target="LKA">
      <data key="d0">88218</data>
    </edge>
    <edge source="GBR" target="CHL">
      <data key="d0">957597</data>
    </edge>
    <edge source="GBR" target="CHN">
      <data key="d0">866580</data>
    </edge>
    <edge source="GBR" target="COL">
      <data key="d0">1396915</data>
    </edge>
    <edge source="GBR" target="HRV">
      <data key="d0">506468</data>
    </edge>
    <edge source="GBR" target="CZE">
      <data key="d0">1747646</data>
    </edge>
    <edge source="GBR" target="DNK">
      <data key="d0">2007352</data>
    </edge>
    <edge source="GBR" target="ETH">
      <data key="d0">10624</data>
    </edge>
    <edge source="GBR" target="EST">
      <data key="d0">100674</data>
    </edge>
    <edge source="GBR" target="FIN">
      <data key="d0">884187</data>
    </edge>
    <edge source="GBR" target="FRA">
      <data key="d0">34803862</data>
    </edge>
    <edge source="GBR" target="DEU">
      <data key="d0">20672872</data>
    </edge>
    <edge source="GBR" target="GHA">
      <data key="d0">14338</data>
    </edge>
    <edge source="GBR" target="GRC">
      <data key="d0">3574948</data>
    </edge>
    <edge source="GBR" target="HKG">
      <data key="d0">8868575</data>
    </edge>
    <edge source="GBR" target="HUN">
      <data key="d0">1723949</data>
    </edge>
    <edge source="GBR" target="IDN">
      <data key="d0">1216413</data>
    </edge>
    <edge source="GBR" target="IRL">
      <data key="d0">152342490</data>
    </edge>
    <edge source="GBR" target="ISR">
      <data key="d0">1729415</data>
    </edge>
    <edge source="GBR" target="ITA">
      <data key="d0">14637717</data>
    </edge>
    <edge source="GBR" target="JPN">
      <data key="d0">21210526</data>
    </edge>
    <edge source="GBR" target="JOR">
      <data key="d0">641472</data>
    </edge>
    <edge source="GBR" target="KOR">
      <data key="d0">1166348</data>
    </edge>
    <edge source="GBR" target="LBN">
      <data key="d0">223327</data>
    </edge>
    <edge source="GBR" target="LVA">
      <data key="d0">86265</data>
    </edge>
    <edge source="GBR" target="MYS">
      <data key="d0">997245</data>
    </edge>
    <edge source="GBR" target="MUS">
      <data key="d0">74166</data>
    </edge>
    <edge source="GBR" target="MEX">
      <data key="d0">354973</data>
    </edge>
    <edge source="GBR" target="MDA">
      <data key="d0">14529</data>
    </edge>
    <edge source="GBR" target="MAR">
      <data key="d0">339501</data>
    </edge>
    <edge source="GBR" target="OMN">
      <data key="d0">16331</data>
    </edge>
    <edge source="GBR" target="NLD">
      <data key="d0">14525502</data>
    </edge>
    <edge source="GBR" target="NZL">
      <data key="d0">951575</data>
    </edge>
    <edge source="GBR" target="NOR">
      <data key="d0">1240455</data>
    </edge>
    <edge source="GBR" target="PAK">
      <data key="d0">159838</data>
    </edge>
    <edge source="GBR" target="PER">
      <data key="d0">904499</data>
    </edge>
    <edge source="GBR" target="PHL">
      <data key="d0">367557</data>
    </edge>
    <edge source="GBR" target="POL">
      <data key="d0">2320790</data>
    </edge>
    <edge source="GBR" target="PRT">
      <data key="d0">466231</data>
    </edge>
    <edge source="GBR" target="ROU">
      <data key="d0">517720</data>
    </edge>
    <edge source="GBR" target="RUS">
      <data key="d0">315966</data>
    </edge>
    <edge source="GBR" target="SAU">
      <data key="d0">3882277</data>
    </edge>
    <edge source="GBR" target="IND">
      <data key="d0">230543</data>
    </edge>
    <edge source="GBR" target="SGP">
      <data key="d0">336807</data>
    </edge>
    <edge source="GBR" target="SVK">
      <data key="d0">539679</data>
    </edge>
    <edge source="GBR" target="VNM">
      <data key="d0">62959</data>
    </edge>
    <edge source="GBR" target="SVN">
      <data key="d0">868091</data>
    </edge>
    <edge source="GBR" target="ZAF">
      <data key="d0">1988802</data>
    </edge>
    <edge source="GBR" target="ZWE">
      <data key="d0">282952</data>
    </edge>
    <edge source="GBR" target="ESP">
      <data key="d0">7186585</data>
    </edge>
    <edge source="GBR" target="SWE">
      <data key="d0">2530194</data>
    </edge>
    <edge source="GBR" target="CHE">
      <data key="d0">1829887</data>
    </edge>
    <edge source="GBR" target="THA">
      <data key="d0">3545694</data>
    </edge>
    <edge source="GBR" target="ARE">
      <data key="d0">63724280</data>
    </edge>
    <edge source="GBR" target="TUN">
      <data key="d0">61879</data>
    </edge>
    <edge source="GBR" target="TUR">
      <data key="d0">12051219</data>
    </edge>
    <edge source="GBR" target="UGA">
      <data key="d0">20337</data>
    </edge>
    <edge source="GBR" target="UKR">
      <data key="d0">1940149</data>
    </edge>
    <edge source="GBR" target="EGY">
      <data key="d0">1190968</data>
    </edge>
    <edge source="GBR" target="TZA">
      <data key="d0">179385</data>
    </edge>
    <edge source="GBR" target="USA">
      <data key="d0">76235424</data>
    </edge>
    <edge source="GBR" target="SRB">
      <data key="d0">140967</data>
    </edge>
    <edge source="USA" target="ARG">
      <data key="d0">3352314</data>
    </edge>
    <edge source="USA" target="AUS">
      <data key="d0">7800950</data>
    </edge>
    <edge source="USA" target="AUT">
      <data key="d0">18001</data>
    </edge>
    <edge source="USA" target="BEL">
      <data key="d0">653022</data>
    </edge>
    <edge source="USA" target="BOL">
      <data key="d0">45728</data>
    </edge>
    <edge source="USA" target="BRA">
      <data key="d0">8001240</data>
    </edge>
    <edge source="USA" target="CAN">
      <data key="d0">253686408</data>
    </edge>
    <edge source="USA" target="LKA">
      <data key="d0">14707</data>
    </edge>
    <edge source="USA" target="CHL">
      <data key="d0">715214</data>
    </edge>
    <edge source="USA" target="CHN">
      <data key="d0">8647765</data>
    </edge>
    <edge source="USA" target="COL">
      <data key="d0">2632599</data>
    </edge>
    <edge source="USA" target="CRI">
      <data key="d0">1486168</data>
    </edge>
    <edge source="USA" target="CZE">
      <data key="d0">78958</data>
    </edge>
    <edge source="USA" target="DNK">
      <data key="d0">1381106</data>
    </edge>
    <edge source="USA" target="ECU">
      <data key="d0">2059978</data>
    </edge>
    <edge source="USA" target="SLV">
      <data key="d0">1682390</data>
    </edge>
    <edge source="USA" target="FIN">
      <data key="d0">112991</data>
    </edge>
    <edge source="USA" target="FRA">
      <data key="d0">26739996</data>
    </edge>
    <edge source="USA" target="DEU">
      <data key="d0">3148202</data>
    </edge>
    <edge source="USA" target="GRC">
      <data key="d0">89221</data>
    </edge>
    <edge source="USA" target="GTM">
      <data key="d0">2402644</data>
    </edge>
    <edge source="USA" target="HND">
      <data key="d0">1331304</data>
    </edge>
    <edge source="USA" target="HKG">
      <data key="d0">8475102</data>
    </edge>
    <edge source="USA" target="HUN">
      <data key="d0">847247</data>
    </edge>
    <edge source="USA" target="IDN">
      <data key="d0">1748577</data>
    </edge>
    <edge source="USA" target="IRL">
      <data key="d0">90525685</data>
    </edge>
    <edge source="USA" target="ISR">
      <data key="d0">1047735</data>
    </edge>
    <edge source="USA" target="ITA">
      <data key="d0">1918388</data>
    </edge>
    <edge source="USA" target="JAM">
      <data key="d0">535583</data>
    </edge>
    <edge source="USA" target="JPN">
      <data key="d0">88068539</data>
    </edge>
    <edge source="USA" target="JOR">
      <data key="d0">212131</data>
    </edge>
    <edge source="USA" target="KOR">
      <data key="d0">6121780</data>
    </edge>
    <edge source="USA" target="LBN">
      <data key="d0">2024226</data>
    </edge>
    <edge source="USA" target="MYS">
      <data key="d0">2884885</data>
    </edge>
    <edge source="USA" target="MEX">
      <data key="d0">122262661</data>
    </edge>
    <edge source="USA" target="MAR">
      <data key="d0">251660</data>
    </edge>
    <edge source="USA" target="NLD">
      <data key="d0">3373257</data>
    </edge>
    <edge source="USA" target="NZL">
      <data key="d0">1364458</data>
    </edge>
    <edge source="USA" target="NIC">
      <data key="d0">5238438</data>
    </edge>
    <edge source="USA" target="NOR">
      <data key="d0">60000</data>
    </edge>
    <edge source="USA" target="PAK">
      <data key="d0">711247</data>
    </edge>
    <edge source="USA" target="PAN">
      <data key="d0">2571808</data>
    </edge>
    <edge source="USA" target="PRY">
      <data key="d0">15000</data>
    </edge>
    <edge source="USA" target="PER">
      <data key="d0">2839083</data>
    </edge>
    <edge source="USA" target="PHL">
      <data key="d0">2223967</data>
    </edge>
    <edge source="USA" target="POL">
      <data key="d0">464590</data>
    </edge>
    <edge source="USA" target="PRT">
      <data key="d0">247181</data>
    </edge>
    <edge source="USA" target="ROU">
      <data key="d0">12507</data>
    </edge>
    <edge source="USA" target="RUS">
      <data key="d0">616393</data>
    </edge>
    <edge source="USA" target="SAU">
      <data key="d0">1168289</data>
    </edge>
    <edge source="USA" target="SEN">
      <data key="d0">18370</data>
    </edge>
    <edge source="USA" target="IND">
      <data key="d0">556117</data>
    </edge>
    <edge source="USA" target="SGP">
      <data key="d0">506932</data>
    </edge>
    <edge source="USA" target="SVK">
      <data key="d0">10500</data>
    </edge>
    <edge source="USA" target="VNM">
      <data key="d0">255519</data>
    </edge>
    <edge source="USA" target="ZAF">
      <data key="d0">452860</data>
    </edge>
    <edge source="USA" target="ESP">
      <data key="d0">1237955</data>
    </edge>
    <edge source="USA" target="SWE">
      <data key="d0">5994715</data>
    </edge>
    <edge source="USA" target="CHE">
      <data key="d0">398970</data>
    </edge>
    <edge source="USA" target="THA">
      <data key="d0">3409642</data>
    </edge>
    <edge source="USA" target="ARE">
      <data key="d0">77988550</data>
    </edge>
    <edge source="USA" target="TUN">
      <data key="d0">63280</data>
    </edge>
    <edge source="USA" target="TUR">
      <data key="d0">5874024</data>
    </edge>
    <edge source="USA" target="UKR">
      <data key="d0">52949</data>
    </edge>
    <edge source="USA" target="EGY">
      <data key="d0">2569643</data>
    </edge>
    <edge source="USA" target="GBR">
      <data key="d0">76935144</data>
    </edge>
    <edge source="USA" target="URY">
      <data key="d0">52820</data>
    </edge>
    <edge source="USA" target="SRB">
      <data key="d0">11450</data>
    </edge>
    <edge source="URY" target="ARG">
      <data key="d0">5888600</data>
    </edge>
    <edge source="URY" target="BOL">
      <data key="d0">32100</data>
    </edge>
    <edge source="URY" target="BRA">
      <data key="d0">7280434</data>
    </edge>
    <edge source="URY" target="CHL">
      <data key="d0">12650</data>
    </edge>
    <edge source="URY" target="CHN">
      <data key="d0">23993</data>
    </edge>
    <edge source="URY" target="FRA">
      <data key="d0">31700</data>
    </edge>
    <edge source="URY" target="ITA">
      <data key="d0">99400</data>
    </edge>
    <edge source="URY" target="MEX">
      <data key="d0">4062919</data>
    </edge>
    <edge source="URY" target="PRY">
      <data key="d0">87505</data>
    </edge>
    <edge source="URY" target="PER">
      <data key="d0">55825</data>
    </edge>
    <edge source="URY" target="SAU">
      <data key="d0">3740000</data>
    </edge>
    <edge source="URY" target="ESP">
      <data key="d0">47336</data>
    </edge>
    <edge source="URY" target="USA">
      <data key="d0">13000</data>
    </edge>
    <edge source="AUS" target="BEL">
      <data key="d0">289133</data>
    </edge>
    <edge source="AUS" target="CAN">
      <data key="d0">436896</data>
    </edge>
    <edge source="AUS" target="LKA">
      <data key="d0">14457</data>
    </edge>
    <edge source="AUS" target="CHN">
      <data key="d0">6756773</data>
    </edge>
    <edge source="AUS" target="FRA">
      <data key="d0">249084</data>
    </edge>
    <edge source="AUS" target="PSE">
      <data key="d0">608133</data>
    </edge>
    <edge source="AUS" target="DEU">
      <data key="d0">106870</data>
    </edge>
    <edge source="AUS" target="HKG">
      <data key="d0">16871611</data>
    </edge>
    <edge source="AUS" target="IDN">
      <data key="d0">83056172</data>
    </edge>
    <edge source="AUS" target="IRL">
      <data key="d0">198232</data>
    </edge>
    <edge source="AUS" target="ISR">
      <data key="d0">6068415</data>
    </edge>
    <edge source="AUS" target="JPN">
      <data key="d0">7490833</data>
    </edge>
    <edge source="AUS" target="JOR">
      <data key="d0">24421952</data>
    </edge>
    <edge source="AUS" target="KOR">
      <data key="d0">2092874</data>
    </edge>
    <edge source="AUS" target="LBN">
      <data key="d0">334170</data>
    </edge>
    <edge source="AUS" target="MYS">
      <data key="d0">19036377</data>
    </edge>
    <edge source="AUS" target="MUS">
      <data key="d0">722833</data>
    </edge>
    <edge source="AUS" target="MEX">
      <data key="d0">7270612</data>
    </edge>
    <edge source="AUS" target="OMN">
      <data key="d0">11856833</data>
    </edge>
    <edge source="AUS" target="NLD">
      <data key="d0">584381</data>
    </edge>
    <edge source="AUS" target="NZL">
      <data key="d0">16086962</data>
    </edge>
    <edge source="AUS" target="PHL">
      <data key="d0">68352797</data>
    </edge>
    <edge source="AUS" target="RUS">
      <data key="d0">165830</data>
    </edge>
    <edge source="AUS" target="SAU">
      <data key="d0">15504822</data>
    </edge>
    <edge source="AUS" target="IND">
      <data key="d0">33850</data>
    </edge>
    <edge source="AUS" target="SGP">
      <data key="d0">3021219</data>
    </edge>
    <edge source="AUS" target="VNM">
      <data key="d0">225250</data>
    </edge>
    <edge source="AUS" target="ZAF">
      <data key="d0">442952</data>
    </edge>
    <edge source="AUS" target="CHE">
      <data key="d0">27179</data>
    </edge>
    <edge source="AUS" target="THA">
      <data key="d0">193725</data>
    </edge>
    <edge source="AUS" target="ARE">
      <data key="d0">17457118</data>
    </edge>
    <edge source="AUS" target="EGY">
      <data key="d0">82026715</data>
    </edge>
    <edge source="AUS" target="GBR">
      <data key="d0">851282</data>
    </edge>
    <edge source="AUS" target="USA">
      <data key="d0">2285701</data>
    </edge>
    <edge source="BEL" target="DZA">
      <data key="d0">128112</data>
    </edge>
    <edge source="BEL" target="ARG">
      <data key="d0">36733</data>
    </edge>
    <edge source="BEL" target="AUT">
      <data key="d0">133572</data>
    </edge>
    <edge source="BEL" target="BRA">
      <data key="d0">62272</data>
    </edge>
    <edge source="BEL" target="BGR">
      <data key="d0">27474</data>
    </edge>
    <edge source="BEL" target="CMR">
      <data key="d0">143432</data>
    </edge>
    <edge source="BEL" target="CAN">
      <data key="d0">1416640</data>
    </edge>
    <edge source="BEL" target="CHN">
      <data key="d0">99143</data>
    </edge>
    <edge source="BEL" target="CZE">
      <data key="d0">48930</data>
    </edge>
    <edge source="BEL" target="DNK">
      <data key="d0">424156</data>
    </edge>
    <edge source="BEL" target="FIN">
      <data key="d0">294148</data>
    </edge>
    <edge source="BEL" target="FRA">
      <data key="d0">65243273</data>
    </edge>
    <edge source="BEL" target="GMB">
      <data key="d0">21090</data>
    </edge>
    <edge source="BEL" target="DEU">
      <data key="d0">26304515</data>
    </edge>
    <edge source="BEL" target="GHA">
      <data key="d0">162714</data>
    </edge>
    <edge source="BEL" target="GRC">
      <data key="d0">406895</data>
    </edge>
    <edge source="BEL" target="HUN">
      <data key="d0">83783</data>
    </edge>
    <edge source="BEL" target="IRL">
      <data key="d0">674769</data>
    </edge>
    <edge source="BEL" target="ISR">
      <data key="d0">162043</data>
    </edge>
    <edge source="BEL" target="ITA">
      <data key="d0">64708992</data>
    </edge>
    <edge source="BEL" target="CIV">
      <data key="d0">98074</data>
    </edge>
    <edge source="BEL" target="JPN">
      <data key="d0">2444766</data>
    </edge>
    <edge source="BEL" target="JOR">
      <data key="d0">33041</data>
    </edge>
    <edge source="BEL" target="KOR">
      <data key="d0">379953</data>
    </edge>
    <edge source="BEL" target="LBN">
      <data key="d0">60358</data>
    </edge>
    <edge source="BEL" target="MYS">
      <data key="d0">97494</data>
    </edge>
    <edge source="BEL" target="MRT">
      <data key="d0">36135</data>
    </edge>
    <edge source="BEL" target="MEX">
      <data key="d0">1651224</data>
    </edge>
    <edge source="BEL" target="MAR">
      <data key="d0">440712</data>
    </edge>
    <edge source="BEL" target="NLD">
      <data key="d0">198417146</data>
    </edge>
    <edge source="BEL" target="PHL">
      <data key="d0">335092</data>
    </edge>
    <edge source="BEL" target="POL">
      <data key="d0">483561</data>
    </edge>
    <edge source="BEL" target="PRT">
      <data key="d0">988544</data>
    </edge>
    <edge source="BEL" target="ROU">
      <data key="d0">13180</data>
    </edge>
    <edge source="BEL" target="RUS">
      <data key="d0">21034</data>
    </edge>
    <edge source="BEL" target="SAU">
      <data key="d0">223796</data>
    </edge>
    <edge source="BEL" target="SEN">
      <data key="d0">20989</data>
    </edge>
    <edge source="BEL" target="SGP">
      <data key="d0">158932</data>
    </edge>
    <edge source="BEL" target="ZAF">
      <data key="d0">51557</data>
    </edge>
    <edge source="BEL" target="ESP">
      <data key="d0">5388822</data>
    </edge>
    <edge source="BEL" target="SWE">
      <data key="d0">180064</data>
    </edge>
    <edge source="BEL" target="CHE">
      <data key="d0">955406</data>
    </edge>
    <edge source="BEL" target="THA">
      <data key="d0">393470</data>
    </edge>
    <edge source="BEL" target="TGO">
      <data key="d0">33647</data>
    </edge>
    <edge source="BEL" target="ARE">
      <data key="d0">151511</data>
    </edge>
    <edge source="BEL" target="TUN">
      <data key="d0">13788</data>
    </edge>
    <edge source="BEL" target="TUR">
      <data key="d0">684939</data>
    </edge>
    <edge source="BEL" target="UGA">
      <data key="d0">184778</data>
    </edge>
    <edge source="BEL" target="EGY">
      <data key="d0">36085</data>
    </edge>
    <edge source="BEL" target="GBR">
      <data key="d0">3632522</data>
    </edge>
    <edge source="BEL" target="USA">
      <data key="d0">7788048</data>
    </edge>
    <edge source="BEL" target="BFA">
      <data key="d0">13723</data>
    </edge>
    <edge source="CAN" target="ARG">
      <data key="d0">35684</data>
    </edge>
    <edge source="CAN" target="AUS">
      <data key="d0">12116</data>
    </edge>
    <edge source="CAN" target="BEL">
      <data key="d0">119102</data>
    </edge>
    <edge source="CAN" target="BRA">
      <data key="d0">138180</data>
    </edge>
    <edge source="CAN" target="LKA">
      <data key="d0">27323</data>
    </edge>
    <edge source="CAN" target="CHL">
      <data key="d0">190716</data>
    </edge>
    <edge source="CAN" target="CHN">
      <data key="d0">781640</data>
    </edge>
    <edge source="CAN" target="CZE">
      <data key="d0">12553</data>
    </edge>
    <edge source="CAN" target="DNK">
      <data key="d0">17501</data>
    </edge>
    <edge source="CAN" target="FRA">
      <data key="d0">387005</data>
    </edge>
    <edge source="CAN" target="DEU">
      <data key="d0">1104960</data>
    </edge>
    <edge source="CAN" target="HUN">
      <data key="d0">32981</data>
    </edge>
    <edge source="CAN" target="IRL">
      <data key="d0">105677</data>
    </edge>
    <edge source="CAN" target="ISR">
      <data key="d0">173658</data>
    </edge>
    <edge source="CAN" target="ITA">
      <data key="d0">28167</data>
    </edge>
    <edge source="CAN" target="JAM">
      <data key="d0">59477</data>
    </edge>
    <edge source="CAN" target="JPN">
      <data key="d0">4961553</data>
    </edge>
    <edge source="CAN" target="JOR">
      <data key="d0">57173</data>
    </edge>
    <edge source="CAN" target="KOR">
      <data key="d0">269665</data>
    </edge>
    <edge source="CAN" target="MEX">
      <data key="d0">515557</data>
    </edge>
    <edge source="CAN" target="NLD">
      <data key="d0">165960</data>
    </edge>
    <edge source="CAN" target="NOR">
      <data key="d0">109810</data>
    </edge>
    <edge source="CAN" target="PHL">
      <data key="d0">258082</data>
    </edge>
    <edge source="CAN" target="POL">
      <data key="d0">107387</data>
    </edge>
    <edge source="CAN" target="SAU">
      <data key="d0">199199</data>
    </edge>
    <edge source="CAN" target="ESP">
      <data key="d0">323612</data>
    </edge>
    <edge source="CAN" target="CHE">
      <data key="d0">112278</data>
    </edge>
    <edge source="CAN" target="TUN">
      <data key="d0">240508</data>
    </edge>
    <edge source="CAN" target="GBR">
      <data key="d0">1817801</data>
    </edge>
    <edge source="CAN" target="USA">
      <data key="d0">1159483594</data>
    </edge>
    <edge source="PSE" target="ISR">
      <data key="d0">1299821</data>
    </edge>
    <edge source="IDN" target="AUS">
      <data key="d0">12175</data>
    </edge>
    <edge source="IDN" target="CHN">
      <data key="d0">830907</data>
    </edge>
    <edge source="IDN" target="FRA">
      <data key="d0">12841</data>
    </edge>
    <edge source="IDN" target="DEU">
      <data key="d0">26957</data>
    </edge>
    <edge source="IDN" target="HKG">
      <data key="d0">606841</data>
    </edge>
    <edge source="IDN" target="ITA">
      <data key="d0">15042</data>
    </edge>
    <edge source="IDN" target="JPN">
      <data key="d0">362018</data>
    </edge>
    <edge source="IDN" target="KOR">
      <data key="d0">774181</data>
    </edge>
    <edge source="IDN" target="MYS">
      <data key="d0">741286</data>
    </edge>
    <edge source="IDN" target="NLD">
      <data key="d0">26264</data>
    </edge>
    <edge source="IDN" target="PHL">
      <data key="d0">13111</data>
    </edge>
    <edge source="IDN" target="SGP">
      <data key="d0">34772219</data>
    </edge>
    <edge source="IDN" target="VNM">
      <data key="d0">42767</data>
    </edge>
    <edge source="IDN" target="ESP">
      <data key="d0">46279</data>
    </edge>
    <edge source="IDN" target="THA">
      <data key="d0">134499</data>
    </edge>
    <edge source="IDN" target="ARE">
      <data key="d0">10346</data>
    </edge>
    <edge source="IDN" target="USA">
      <data key="d0">420888</data>
    </edge>
    <edge source="IRL" target="ALB">
      <data key="d0">57180</data>
    </edge>
    <edge source="IRL" target="AUS">
      <data key="d0">13737083</data>
    </edge>
    <edge source="IRL" target="AUT">
      <data key="d0">21110</data>
    </edge>
    <edge source="IRL" target="BEL">
      <data key="d0">125619</data>
    </edge>
    <edge source="IRL" target="CMR">
      <data key="d0">18671</data>
    </edge>
    <edge source="IRL" target="CAN">
      <data key="d0">222396</data>
    </edge>
    <edge source="IRL" target="CHL">
      <data key="d0">19944</data>
    </edge>
    <edge source="IRL" target="CZE">
      <data key="d0">70133</data>
    </edge>
    <edge source="IRL" target="BEN">
      <data key="d0">73958</data>
    </edge>
    <edge source="IRL" target="FRA">
      <data key="d0">38800567</data>
    </edge>
    <edge source="IRL" target="DEU">
      <data key="d0">394431</data>
    </edge>
    <edge source="IRL" target="GRC">
      <data key="d0">46092</data>
    </edge>
    <edge source="IRL" target="ITA">
      <data key="d0">31194843</data>
    </edge>
    <edge source="IRL" target="JPN">
      <data key="d0">9567194</data>
    </edge>
    <edge source="IRL" target="LBN">
      <data key="d0">26598416</data>
    </edge>
    <edge source="IRL" target="NLD">
      <data key="d0">13868179</data>
    </edge>
    <edge source="IRL" target="NZL">
      <data key="d0">194662</data>
    </edge>
    <edge source="IRL" target="RUS">
      <data key="d0">27044</data>
    </edge>
    <edge source="IRL" target="IND">
      <data key="d0">28158</data>
    </edge>
    <edge source="IRL" target="SGP">
      <data key="d0">43177</data>
    </edge>
    <edge source="IRL" target="ZAF">
      <data key="d0">417824</data>
    </edge>
    <edge source="IRL" target="ESP">
      <data key="d0">43810652</data>
    </edge>
    <edge source="IRL" target="SWE">
      <data key="d0">287802</data>
    </edge>
    <edge source="IRL" target="CHE">
      <data key="d0">291673</data>
    </edge>
    <edge source="IRL" target="ARE">
      <data key="d0">23993165</data>
    </edge>
    <edge source="IRL" target="TUR">
      <data key="d0">404087</data>
    </edge>
    <edge source="IRL" target="EGY">
      <data key="d0">112761</data>
    </edge>
    <edge source="IRL" target="GBR">
      <data key="d0">129385487</data>
    </edge>
    <edge source="IRL" target="USA">
      <data key="d0">24840539</data>
    </edge>
    <edge source="IRL" target="SRB">
      <data key="d0">108642</data>
    </edge>
    <edge source="ISR" target="ARG">
      <data key="d0">21000</data>
    </edge>
    <edge source="ISR" target="BEL">
      <data key="d0">135000</data>
    </edge>
    <edge source="ISR" target="CHL">
      <data key="d0">23000</data>
    </edge>
    <edge source="ISR" target="FRA">
      <data key="d0">94000</data>
    </edge>
    <edge source="ISR" target="GRC">
      <data key="d0">16000</data>
    </edge>
    <edge source="ISR" target="HKG">
      <data key="d0">59000</data>
    </edge>
    <edge source="ISR" target="HUN">
      <data key="d0">667000</data>
    </edge>
    <edge source="ISR" target="ITA">
      <data key="d0">139000</data>
    </edge>
    <edge source="ISR" target="JPN">
      <data key="d0">101000</data>
    </edge>
    <edge source="ISR" target="JOR">
      <data key="d0">110000</data>
    </edge>
    <edge source="ISR" target="KOR">
      <data key="d0">15000</data>
    </edge>
    <edge source="ISR" target="MEX">
      <data key="d0">38000</data>
    </edge>
    <edge source="ISR" target="MAR">
      <data key="d0">58000</data>
    </edge>
    <edge source="ISR" target="NLD">
      <data key="d0">1831000</data>
    </edge>
    <edge source="ISR" target="PHL">
      <data key="d0">11000</data>
    </edge>
    <edge source="ISR" target="POL">
      <data key="d0">823000</data>
    </edge>
    <edge source="ISR" target="ROU">
      <data key="d0">17000</data>
    </edge>
    <edge source="ISR" target="RUS">
      <data key="d0">325000</data>
    </edge>
    <edge source="ISR" target="SVK">
      <data key="d0">68000</data>
    </edge>
    <edge source="ISR" target="VNM">
      <data key="d0">84000</data>
    </edge>
    <edge source="ISR" target="ESP">
      <data key="d0">24000</data>
    </edge>
    <edge source="ISR" target="CHE">
      <data key="d0">520000</data>
    </edge>
    <edge source="ISR" target="THA">
      <data key="d0">17000</data>
    </edge>
    <edge source="ISR" target="TUR">
      <data key="d0">1510000</data>
    </edge>
    <edge source="ISR" target="UKR">
      <data key="d0">135000</data>
    </edge>
    <edge source="ISR" target="EGY">
      <data key="d0">284000</data>
    </edge>
    <edge source="ISR" target="GBR">
      <data key="d0">463000</data>
    </edge>
    <edge source="ISR" target="USA">
      <data key="d0">21000</data>
    </edge>
    <edge source="JOR" target="LBN">
      <data key="d0">16220</data>
    </edge>
    <edge source="JOR" target="ROU">
      <data key="d0">84626</data>
    </edge>
    <edge source="JOR" target="SAU">
      <data key="d0">19867753</data>
    </edge>
    <edge source="JOR" target="ARE">
      <data key="d0">22821</data>
    </edge>
    <edge source="KOR" target="CHN">
      <data key="d0">10471</data>
    </edge>
    <edge source="KOR" target="DEU">
      <data key="d0">36301</data>
    </edge>
    <edge source="KOR" target="HKG">
      <data key="d0">50998</data>
    </edge>
    <edge source="KOR" target="JPN">
      <data key="d0">1172245</data>
    </edge>
    <edge source="KOR" target="UKR">
      <data key="d0">60000</data>
    </edge>
    <edge source="KOR" target="USA">
      <data key="d0">53131</data>
    </edge>
    <edge source="LBN" target="JOR">
      <data key="d0">14343</data>
    </edge>
    <edge source="LBN" target="ARE">
      <data key="d0">48965</data>
    </edge>
    <edge source="MYS" target="AUS">
      <data key="d0">84619</data>
    </edge>
    <edge source="MYS" target="BEL">
      <data key="d0">84465</data>
    </edge>
    <edge source="MYS" target="CAN">
      <data key="d0">15368</data>
    </edge>
    <edge source="MYS" target="LKA">
      <data key="d0">425418</data>
    </edge>
    <edge source="MYS" target="CHN">
      <data key="d0">234769</data>
    </edge>
    <edge source="MYS" target="FRA">
      <data key="d0">74606</data>
    </edge>
    <edge source="MYS" target="DEU">
      <data key="d0">136472</data>
    </edge>
    <edge source="MYS" target="HKG">
      <data key="d0">58652</data>
    </edge>
    <edge source="MYS" target="IDN">
      <data key="d0">1523900</data>
    </edge>
    <edge source="MYS" target="ITA">
      <data key="d0">50599</data>
    </edge>
    <edge source="MYS" target="JPN">
      <data key="d0">82925</data>
    </edge>
    <edge source="MYS" target="KOR">
      <data key="d0">52339</data>
    </edge>
    <edge source="MYS" target="NLD">
      <data key="d0">44106</data>
    </edge>
    <edge source="MYS" target="PHL">
      <data key="d0">254539</data>
    </edge>
    <edge source="MYS" target="PRT">
      <data key="d0">26885</data>
    </edge>
    <edge source="MYS" target="SGP">
      <data key="d0">90240252</data>
    </edge>
    <edge source="MYS" target="VNM">
      <data key="d0">14316</data>
    </edge>
    <edge source="MYS" target="ESP">
      <data key="d0">18583</data>
    </edge>
    <edge source="MYS" target="THA">
      <data key="d0">273672</data>
    </edge>
    <edge source="MYS" target="GBR">
      <data key="d0">16503</data>
    </edge>
    <edge source="MYS" target="USA">
      <data key="d0">62857</data>
    </edge>
    <edge source="MUS" target="FRA">
      <data key="d0">2515317</data>
    </edge>
    <edge source="MUS" target="DEU">
      <data key="d0">720599</data>
    </edge>
    <edge source="MUS" target="ITA">
      <data key="d0">554586</data>
    </edge>
    <edge source="MUS" target="JPN">
      <data key="d0">25223</data>
    </edge>
    <edge source="MUS" target="MDG">
      <data key="d0">82426</data>
    </edge>
    <edge source="MUS" target="MEX">
      <data key="d0">128400</data>
    </edge>
    <edge source="MUS" target="ESP">
      <data key="d0">61501</data>
    </edge>
    <edge source="MUS" target="GBR">
      <data key="d0">1676596</data>
    </edge>
    <edge source="MUS" target="USA">
      <data key="d0">3950432</data>
    </edge>
    <edge source="OMN" target="ARE">
      <data key="d0">33522288</data>
    </edge>
    <edge source="NZL" target="ARG">
      <data key="d0">185385</data>
    </edge>
    <edge source="NZL" target="AUS">
      <data key="d0">57415561</data>
    </edge>
    <edge source="NZL" target="BEL">
      <data key="d0">139643</data>
    </edge>
    <edge source="NZL" target="BRA">
      <data key="d0">29798</data>
    </edge>
    <edge source="NZL" target="CAN">
      <data key="d0">1477174</data>
    </edge>
    <edge source="NZL" target="CHL">
      <data key="d0">38633</data>
    </edge>
    <edge source="NZL" target="CHN">
      <data key="d0">1085428</data>
    </edge>
    <edge source="NZL" target="CZE">
      <data key="d0">22336</data>
    </edge>
    <edge source="NZL" target="FRA">
      <data key="d0">21725</data>
    </edge>
    <edge source="NZL" target="DEU">
      <data key="d0">68326</data>
    </edge>
    <edge source="NZL" target="GRC">
      <data key="d0">10281</data>
    </edge>
    <edge source="NZL" target="HKG">
      <data key="d0">3707319</data>
    </edge>
    <edge source="NZL" target="IRL">
      <data key="d0">13135</data>
    </edge>
    <edge source="NZL" target="JPN">
      <data key="d0">682525</data>
    </edge>
    <edge source="NZL" target="KOR">
      <data key="d0">598372</data>
    </edge>
    <edge source="NZL" target="MYS">
      <data key="d0">1657885</data>
    </edge>
    <edge source="NZL" target="MEX">
      <data key="d0">1826783</data>
    </edge>
    <edge source="NZL" target="NLD">
      <data key="d0">40248</data>
    </edge>
    <edge source="NZL" target="PAK">
      <data key="d0">13635</data>
    </edge>
    <edge source="NZL" target="PHL">
      <data key="d0">1074890</data>
    </edge>
    <edge source="NZL" target="SGP">
      <data key="d0">1329482</data>
    </edge>
    <edge source="NZL" target="VNM">
      <data key="d0">28248</data>
    </edge>
    <edge source="NZL" target="ZAF">
      <data key="d0">724567</data>
    </edge>
    <edge source="NZL" target="THA">
      <data key="d0">16286</data>
    </edge>
    <edge source="NZL" target="ARE">
      <data key="d0">1422137</data>
    </edge>
    <edge source="NZL" target="GBR">
      <data key="d0">1710519</data>
    </edge>
    <edge source="NZL" target="USA">
      <data key="d0">4147364</data>
    </edge>
    <edge source="PHL" target="FRA">
      <data key="d0">210036</data>
    </edge>
    <edge source="PHL" target="DEU">
      <data key="d0">20021</data>
    </edge>
    <edge source="PHL" target="JPN">
      <data key="d0">328615</data>
    </edge>
    <edge source="PHL" target="MYS">
      <data key="d0">220108</data>
    </edge>
    <edge source="PHL" target="GBR">
      <data key="d0">40876</data>
    </edge>
    <edge source="PHL" target="USA">
      <data key="d0">727102</data>
    </edge>
    <edge source="RUS" target="ARM">
      <data key="d0">24644</data>
    </edge>
    <edge source="RUS" target="BEL">
      <data key="d0">57262</data>
    </edge>
    <edge source="RUS" target="CAN">
      <data key="d0">18000</data>
    </edge>
    <edge source="RUS" target="FIN">
      <data key="d0">37472</data>
    </edge>
    <edge source="RUS" target="FRA">
      <data key="d0">33467</data>
    </edge>
    <edge source="RUS" target="GEO">
      <data key="d0">49400</data>
    </edge>
    <edge source="RUS" target="DEU">
      <data key="d0">251066</data>
    </edge>
    <edge source="RUS" target="ITA">
      <data key="d0">23156</data>
    </edge>
    <edge source="RUS" target="JPN">
      <data key="d0">141971</data>
    </edge>
    <edge source="RUS" target="KAZ">
      <data key="d0">599462</data>
    </edge>
    <edge source="RUS" target="JOR">
      <data key="d0">1978318</data>
    </edge>
    <edge source="RUS" target="KOR">
      <data key="d0">161850</data>
    </edge>
    <edge source="RUS" target="KGZ">
      <data key="d0">23020</data>
    </edge>
    <edge source="RUS" target="LVA">
      <data key="d0">30936</data>
    </edge>
    <edge source="RUS" target="NLD">
      <data key="d0">139195</data>
    </edge>
    <edge source="RUS" target="SVK">
      <data key="d0">98550</data>
    </edge>
    <edge source="RUS" target="SWE">
      <data key="d0">13995</data>
    </edge>
    <edge source="RUS" target="ARE">
      <data key="d0">21730</data>
    </edge>
    <edge source="RUS" target="UKR">
      <data key="d0">52543</data>
    </edge>
    <edge source="RUS" target="USA">
      <data key="d0">103306</data>
    </edge>
    <edge source="IND" target="AUS">
      <data key="d0">14142</data>
    </edge>
    <edge source="IND" target="LKA">
      <data key="d0">199109</data>
    </edge>
    <edge source="IND" target="DEU">
      <data key="d0">14150</data>
    </edge>
    <edge source="IND" target="OMN">
      <data key="d0">25309</data>
    </edge>
    <edge source="IND" target="SAU">
      <data key="d0">64077</data>
    </edge>
    <edge source="IND" target="ESP">
      <data key="d0">12635</data>
    </edge>
    <edge source="IND" target="THA">
      <data key="d0">40610</data>
    </edge>
    <edge source="IND" target="GBR">
      <data key="d0">12166</data>
    </edge>
    <edge source="IND" target="USA">
      <data key="d0">85837</data>
    </edge>
    <edge source="VNM" target="JPN">
      <data key="d0">458000</data>
    </edge>
    <edge source="VNM" target="MYS">
      <data key="d0">104000</data>
    </edge>
    <edge source="VNM" target="USA">
      <data key="d0">1123000</data>
    </edge>
    <edge source="EGY" target="BEL">
      <data key="d0">11706</data>
    </edge>
    <edge source="EGY" target="FRA">
      <data key="d0">88965</data>
    </edge>
    <edge source="EGY" target="JPN">
      <data key="d0">12413</data>
    </edge>
    <edge source="EGY" target="SAU">
      <data key="d0">587089</data>
    </edge>
    <edge source="EGY" target="ARE">
      <data key="d0">3036184</data>
    </edge>
    <edge source="EGY" target="GBR">
      <data key="d0">39072</data>
    </edge>
    <edge source="EGY" target="USA">
      <data key="d0">56169</data>
    </edge>
    <edge source="AUT" target="DZA">
      <data key="d0">705047</data>
    </edge>
    <edge source="AUT" target="BEL">
      <data key="d0">50652</data>
    </edge>
    <edge source="AUT" target="CAN">
      <data key="d0">43091</data>
    </edge>
    <edge source="AUT" target="CHL">
      <data key="d0">20140</data>
    </edge>
    <edge source="AUT" target="HRV">
      <data key="d0">1382862</data>
    </edge>
    <edge source="AUT" target="CZE">
      <data key="d0">714616</data>
    </edge>
    <edge source="AUT" target="FRA">
      <data key="d0">2598377</data>
    </edge>
    <edge source="AUT" target="DEU">
      <data key="d0">18748692</data>
    </edge>
    <edge source="AUT" target="GRC">
      <data key="d0">109668</data>
    </edge>
    <edge source="AUT" target="HUN">
      <data key="d0">113147</data>
    </edge>
    <edge source="AUT" target="IRL">
      <data key="d0">25962</data>
    </edge>
    <edge source="AUT" target="ITA">
      <data key="d0">44288440</data>
    </edge>
    <edge source="AUT" target="NLD">
      <data key="d0">2220929</data>
    </edge>
    <edge source="AUT" target="POL">
      <data key="d0">958642</data>
    </edge>
    <edge source="AUT" target="SVK">
      <data key="d0">184944</data>
    </edge>
    <edge source="AUT" target="SVN">
      <data key="d0">74071</data>
    </edge>
    <edge source="AUT" target="ZAF">
      <data key="d0">11910</data>
    </edge>
    <edge source="AUT" target="ESP">
      <data key="d0">210236</data>
    </edge>
    <edge source="AUT" target="CHE">
      <data key="d0">438070</data>
    </edge>
    <edge source="AUT" target="ARE">
      <data key="d0">131080</data>
    </edge>
    <edge source="AUT" target="TUR">
      <data key="d0">41084</data>
    </edge>
    <edge source="AUT" target="UKR">
      <data key="d0">29575</data>
    </edge>
    <edge source="AUT" target="MKD">
      <data key="d0">84710</data>
    </edge>
    <edge source="AUT" target="EGY">
      <data key="d0">71328</data>
    </edge>
    <edge source="AUT" target="USA">
      <data key="d0">181732</data>
    </edge>
    <edge source="AUT" target="SRB">
      <data key="d0">570756</data>
    </edge>
    <edge source="HRV" target="AUT">
      <data key="d0">23158</data>
    </edge>
    <edge source="HRV" target="DEU">
      <data key="d0">10838</data>
    </edge>
    <edge source="HRV" target="HUN">
      <data key="d0">10784</data>
    </edge>
    <edge source="HRV" target="ITA">
      <data key="d0">1169439</data>
    </edge>
    <edge source="HRV" target="SVN">
      <data key="d0">14219</data>
    </edge>
    <edge source="HRV" target="SRB">
      <data key="d0">26182</data>
    </edge>
    <edge source="CZE" target="AUT">
      <data key="d0">347579</data>
    </edge>
    <edge source="CZE" target="BEL">
      <data key="d0">1141977</data>
    </edge>
    <edge source="CZE" target="HRV">
      <data key="d0">2674455</data>
    </edge>
    <edge source="CZE" target="DNK">
      <data key="d0">12638</data>
    </edge>
    <edge source="CZE" target="FRA">
      <data key="d0">2077911</data>
    </edge>
    <edge source="CZE" target="DEU">
      <data key="d0">5592071</data>
    </edge>
    <edge source="CZE" target="GRC">
      <data key="d0">1741873</data>
    </edge>
    <edge source="CZE" target="HUN">
      <data key="d0">123472</data>
    </edge>
    <edge source="CZE" target="ISR">
      <data key="d0">46699</data>
    </edge>
    <edge source="CZE" target="ITA">
      <data key="d0">1894090</data>
    </edge>
    <edge source="CZE" target="JPN">
      <data key="d0">413021</data>
    </edge>
    <edge source="CZE" target="LBN">
      <data key="d0">50989</data>
    </edge>
    <edge source="CZE" target="MYS">
      <data key="d0">59090</data>
    </edge>
    <edge source="CZE" target="NLD">
      <data key="d0">1498427</data>
    </edge>
    <edge source="CZE" target="POL">
      <data key="d0">2600344</data>
    </edge>
    <edge source="CZE" target="ROU">
      <data key="d0">27842</data>
    </edge>
    <edge source="CZE" target="RUS">
      <data key="d0">43101</data>
    </edge>
    <edge source="CZE" target="SVK">
      <data key="d0">7385017</data>
    </edge>
    <edge source="CZE" target="SVN">
      <data key="d0">866861</data>
    </edge>
    <edge source="CZE" target="ZAF">
      <data key="d0">15888</data>
    </edge>
    <edge source="CZE" target="ESP">
      <data key="d0">618219</data>
    </edge>
    <edge source="CZE" target="SWE">
      <data key="d0">248784</data>
    </edge>
    <edge source="CZE" target="CHE">
      <data key="d0">77057</data>
    </edge>
    <edge source="CZE" target="ARE">
      <data key="d0">95494</data>
    </edge>
    <edge source="CZE" target="TUR">
      <data key="d0">20096</data>
    </edge>
    <edge source="CZE" target="UKR">
      <data key="d0">19227</data>
    </edge>
    <edge source="CZE" target="EGY">
      <data key="d0">49534</data>
    </edge>
    <edge source="CZE" target="GBR">
      <data key="d0">53220</data>
    </edge>
    <edge source="CZE" target="USA">
      <data key="d0">97367</data>
    </edge>
    <edge source="HUN" target="ALB">
      <data key="d0">27000</data>
    </edge>
    <edge source="HUN" target="DZA">
      <data key="d0">878000</data>
    </edge>
    <edge source="HUN" target="AUT">
      <data key="d0">870000</data>
    </edge>
    <edge source="HUN" target="ARM">
      <data key="d0">25000</data>
    </edge>
    <edge source="HUN" target="BEL">
      <data key="d0">879000</data>
    </edge>
    <edge source="HUN" target="BGR">
      <data key="d0">507000</data>
    </edge>
    <edge source="HUN" target="CHN">
      <data key="d0">24000</data>
    </edge>
    <edge source="HUN" target="HRV">
      <data key="d0">16744000</data>
    </edge>
    <edge source="HUN" target="CZE">
      <data key="d0">13000</data>
    </edge>
    <edge source="HUN" target="ECU">
      <data key="d0">62000</data>
    </edge>
    <edge source="HUN" target="FRA">
      <data key="d0">1269000</data>
    </edge>
    <edge source="HUN" target="DEU">
      <data key="d0">1695000</data>
    </edge>
    <edge source="HUN" target="GRC">
      <data key="d0">8794000</data>
    </edge>
    <edge source="HUN" target="ISR">
      <data key="d0">324000</data>
    </edge>
    <edge source="HUN" target="ITA">
      <data key="d0">44285000</data>
    </edge>
    <edge source="HUN" target="KOR">
      <data key="d0">80000</data>
    </edge>
    <edge source="HUN" target="LBN">
      <data key="d0">1204000</data>
    </edge>
    <edge source="HUN" target="MDA">
      <data key="d0">433000</data>
    </edge>
    <edge source="HUN" target="NLD">
      <data key="d0">960000</data>
    </edge>
    <edge source="HUN" target="PER">
      <data key="d0">16000</data>
    </edge>
    <edge source="HUN" target="POL">
      <data key="d0">363000</data>
    </edge>
    <edge source="HUN" target="ROU">
      <data key="d0">18231000</data>
    </edge>
    <edge source="HUN" target="RUS">
      <data key="d0">627000</data>
    </edge>
    <edge source="HUN" target="SAU">
      <data key="d0">34000</data>
    </edge>
    <edge source="HUN" target="SVK">
      <data key="d0">906000</data>
    </edge>
    <edge source="HUN" target="SVN">
      <data key="d0">6609000</data>
    </edge>
    <edge source="HUN" target="ESP">
      <data key="d0">1406000</data>
    </edge>
    <edge source="HUN" target="SWE">
      <data key="d0">13000</data>
    </edge>
    <edge source="HUN" target="CHE">
      <data key="d0">65000</data>
    </edge>
    <edge source="HUN" target="TUN">
      <data key="d0">26000</data>
    </edge>
    <edge source="HUN" target="TUR">
      <data key="d0">83000</data>
    </edge>
    <edge source="HUN" target="UGA">
      <data key="d0">11000</data>
    </edge>
    <edge source="HUN" target="UKR">
      <data key="d0">1546000</data>
    </edge>
    <edge source="HUN" target="MKD">
      <data key="d0">79000</data>
    </edge>
    <edge source="HUN" target="EGY">
      <data key="d0">5261000</data>
    </edge>
    <edge source="HUN" target="GBR">
      <data key="d0">19000</data>
    </edge>
    <edge source="HUN" target="USA">
      <data key="d0">70000</data>
    </edge>
    <edge source="HUN" target="SRB">
      <data key="d0">1113000</data>
    </edge>
    <edge source="POL" target="BEL">
      <data key="d0">605000</data>
    </edge>
    <edge source="POL" target="BRA">
      <data key="d0">100000</data>
    </edge>
    <edge source="POL" target="BLR">
      <data key="d0">306000</data>
    </edge>
    <edge source="POL" target="HRV">
      <data key="d0">9757000</data>
    </edge>
    <edge source="POL" target="CZE">
      <data key="d0">3330000</data>
    </edge>
    <edge source="POL" target="FRA">
      <data key="d0">3337000</data>
    </edge>
    <edge source="POL" target="DEU">
      <data key="d0">4304000</data>
    </edge>
    <edge source="POL" target="GRC">
      <data key="d0">1000000</data>
    </edge>
    <edge source="POL" target="HUN">
      <data key="d0">179000</data>
    </edge>
    <edge source="POL" target="ISR">
      <data key="d0">8028000</data>
    </edge>
    <edge source="POL" target="ITA">
      <data key="d0">78718000</data>
    </edge>
    <edge source="POL" target="LBN">
      <data key="d0">76000</data>
    </edge>
    <edge source="POL" target="LVA">
      <data key="d0">67000</data>
    </edge>
    <edge source="POL" target="LTU">
      <data key="d0">386000</data>
    </edge>
    <edge source="POL" target="NLD">
      <data key="d0">3677000</data>
    </edge>
    <edge source="POL" target="ROU">
      <data key="d0">293000</data>
    </edge>
    <edge source="POL" target="RUS">
      <data key="d0">453000</data>
    </edge>
    <edge source="POL" target="SAU">
      <data key="d0">65000</data>
    </edge>
    <edge source="POL" target="SVK">
      <data key="d0">83000</data>
    </edge>
    <edge source="POL" target="SVN">
      <data key="d0">3632000</data>
    </edge>
    <edge source="POL" target="ESP">
      <data key="d0">1588000</data>
    </edge>
    <edge source="POL" target="SWE">
      <data key="d0">131000</data>
    </edge>
    <edge source="POL" target="ARE">
      <data key="d0">88000</data>
    </edge>
    <edge source="POL" target="UKR">
      <data key="d0">75000</data>
    </edge>
    <edge source="POL" target="EGY">
      <data key="d0">1809000</data>
    </edge>
    <edge source="POL" target="GBR">
      <data key="d0">405000</data>
    </edge>
    <edge source="POL" target="USA">
      <data key="d0">544000</data>
    </edge>
    <edge source="SVK" target="AUT">
      <data key="d0">168375</data>
    </edge>
    <edge source="SVK" target="BEL">
      <data key="d0">1275737</data>
    </edge>
    <edge source="SVK" target="HRV">
      <data key="d0">2227822</data>
    </edge>
    <edge source="SVK" target="CZE">
      <data key="d0">2240371</data>
    </edge>
    <edge source="SVK" target="FRA">
      <data key="d0">1858900</data>
    </edge>
    <edge source="SVK" target="DEU">
      <data key="d0">379124</data>
    </edge>
    <edge source="SVK" target="GRC">
      <data key="d0">79524</data>
    </edge>
    <edge source="SVK" target="HUN">
      <data key="d0">966847</data>
    </edge>
    <edge source="SVK" target="ISR">
      <data key="d0">28532</data>
    </edge>
    <edge source="SVK" target="ITA">
      <data key="d0">6692911</data>
    </edge>
    <edge source="SVK" target="NLD">
      <data key="d0">337674</data>
    </edge>
    <edge source="SVK" target="POL">
      <data key="d0">543096</data>
    </edge>
    <edge source="SVK" target="ROU">
      <data key="d0">267903</data>
    </edge>
    <edge source="SVK" target="RUS">
      <data key="d0">63052</data>
    </edge>
    <edge source="SVK" target="SAU">
      <data key="d0">10033</data>
    </edge>
    <edge source="SVK" target="SVN">
      <data key="d0">342028</data>
    </edge>
    <edge source="SVK" target="ESP">
      <data key="d0">121266</data>
    </edge>
    <edge source="SVK" target="CHE">
      <data key="d0">50756</data>
    </edge>
    <edge source="SVK" target="UKR">
      <data key="d0">21025</data>
    </edge>
    <edge source="SVK" target="USA">
      <data key="d0">41509</data>
    </edge>
    <edge source="SVN" target="HRV">
      <data key="d0">102191</data>
    </edge>
    <edge source="SVN" target="FIN">
      <data key="d0">42365</data>
    </edge>
    <edge source="SVN" target="DEU">
      <data key="d0">47557</data>
    </edge>
    <edge source="SVN" target="ITA">
      <data key="d0">952392</data>
    </edge>
    <edge source="SVN" target="JPN">
      <data key="d0">26473</data>
    </edge>
    <edge source="SVN" target="CHE">
      <data key="d0">23486</data>
    </edge>
    <edge source="SVN" target="MKD">
      <data key="d0">21535</data>
    </edge>
    <edge source="SVN" target="GBR">
      <data key="d0">14943</data>
    </edge>
    <edge source="SVN" target="USA">
      <data key="d0">47823</data>
    </edge>
    <edge source="TUR" target="ALB">
      <data key="d0">138900</data>
    </edge>
    <edge source="TUR" target="BLR">
      <data key="d0">14260</data>
    </edge>
    <edge source="TUR" target="FRA">
      <data key="d0">830591</data>
    </edge>
    <edge source="TUR" target="GEO">
      <data key="d0">300526</data>
    </edge>
    <edge source="TUR" target="DEU">
      <data key="d0">66627</data>
    </edge>
    <edge source="TUR" target="ITA">
      <data key="d0">396644</data>
    </edge>
    <edge source="TUR" target="JPN">
      <data key="d0">25639</data>
    </edge>
    <edge source="TUR" target="NLD">
      <data key="d0">44034</data>
    </edge>
    <edge source="TUR" target="CHE">
      <data key="d0">158428</data>
    </edge>
    <edge source="TUR" target="GBR">
      <data key="d0">24646</data>
    </edge>
    <edge source="UKR" target="ARM">
      <data key="d0">74900</data>
    </edge>
    <edge source="UKR" target="DEU">
      <data key="d0">53210</data>
    </edge>
    <edge source="UKR" target="JPN">
      <data key="d0">63320</data>
    </edge>
    <edge source="UKR" target="JOR">
      <data key="d0">4224480</data>
    </edge>
    <edge source="UKR" target="LBN">
      <data key="d0">847830</data>
    </edge>
    <edge source="UKR" target="POL">
      <data key="d0">11390</data>
    </edge>
    <edge source="UKR" target="RUS">
      <data key="d0">59460</data>
    </edge>
    <edge source="UKR" target="EGY">
      <data key="d0">637320</data>
    </edge>
    <edge source="UKR" target="USA">
      <data key="d0">64060</data>
    </edge>
    <edge source="MKD" target="ALB">
      <data key="d0">105808</data>
    </edge>
    <edge source="MKD" target="ITA">
      <data key="d0">44635</data>
    </edge>
    <edge source="MKD" target="SRB">
      <data key="d0">372240</data>
    </edge>
    <edge source="SRB" target="AUT">
      <data key="d0">14000</data>
    </edge>
    <edge source="SRB" target="FRA">
      <data key="d0">13000</data>
    </edge>
    <edge source="SRB" target="GRC">
      <data key="d0">37000</data>
    </edge>
    <edge source="SRB" target="HUN">
      <data key="d0">37000</data>
    </edge>
    <edge source="SRB" target="ITA">
      <data key="d0">3165000</data>
    </edge>
    <edge source="SRB" target="LBN">
      <data key="d0">14000</data>
    </edge>
    <edge source="SRB" target="MKD">
      <data key="d0">2920000</data>
    </edge>
    <edge source="BGR" target="BEL">
      <data key="d0">10934</data>
    </edge>
    <edge source="BGR" target="GRC">
      <data key="d0">20267</data>
    </edge>
    <edge source="BGR" target="ITA">
      <data key="d0">89657</data>
    </edge>
    <edge source="BGR" target="JOR">
      <data key="d0">3767248</data>
    </edge>
    <edge source="BGR" target="LBN">
      <data key="d0">7050661</data>
    </edge>
    <edge source="BGR" target="MDA">
      <data key="d0">11178</data>
    </edge>
    <edge source="BGR" target="TUR">
      <data key="d0">21306</data>
    </edge>
    <edge source="BGR" target="MKD">
      <data key="d0">117313</data>
    </edge>
    <edge source="BGR" target="SRB">
      <data key="d0">1525606</data>
    </edge>
    <edge source="CMR" target="FRA">
      <data key="d0">17813</data>
    </edge>
    <edge source="CMR" target="PRT">
      <data key="d0">10059</data>
    </edge>
    <edge source="DNK" target="ALB">
      <data key="d0">10899</data>
    </edge>
    <edge source="DNK" target="AUT">
      <data key="d0">751523</data>
    </edge>
    <edge source="DNK" target="BEL">
      <data key="d0">2172926</data>
    </edge>
    <edge source="DNK" target="BOL">
      <data key="d0">110697</data>
    </edge>
    <edge source="DNK" target="BGR">
      <data key="d0">546206</data>
    </edge>
    <edge source="DNK" target="CAN">
      <data key="d0">102541</data>
    </edge>
    <edge source="DNK" target="CZE">
      <data key="d0">225997</data>
    </edge>
    <edge source="DNK" target="EST">
      <data key="d0">34175</data>
    </edge>
    <edge source="DNK" target="FIN">
      <data key="d0">51216</data>
    </edge>
    <edge source="DNK" target="FRA">
      <data key="d0">438950</data>
    </edge>
    <edge source="DNK" target="DEU">
      <data key="d0">133094073</data>
    </edge>
    <edge source="DNK" target="GRC">
      <data key="d0">1251801</data>
    </edge>
    <edge source="DNK" target="HKG">
      <data key="d0">253938</data>
    </edge>
    <edge source="DNK" target="HUN">
      <data key="d0">185111</data>
    </edge>
    <edge source="DNK" target="IRL">
      <data key="d0">114939</data>
    </edge>
    <edge source="DNK" target="ITA">
      <data key="d0">5254915</data>
    </edge>
    <edge source="DNK" target="KOR">
      <data key="d0">342981</data>
    </edge>
    <edge source="DNK" target="LVA">
      <data key="d0">211973</data>
    </edge>
    <edge source="DNK" target="LTU">
      <data key="d0">96878</data>
    </edge>
    <edge source="DNK" target="MYS">
      <data key="d0">559872</data>
    </edge>
    <edge source="DNK" target="NLD">
      <data key="d0">27480679</data>
    </edge>
    <edge source="DNK" target="NOR">
      <data key="d0">1699926</data>
    </edge>
    <edge source="DNK" target="PHL">
      <data key="d0">76843</data>
    </edge>
    <edge source="DNK" target="POL">
      <data key="d0">2973594</data>
    </edge>
    <edge source="DNK" target="PRT">
      <data key="d0">1656230</data>
    </edge>
    <edge source="DNK" target="RUS">
      <data key="d0">796764</data>
    </edge>
    <edge source="DNK" target="SAU">
      <data key="d0">270124</data>
    </edge>
    <edge source="DNK" target="SGP">
      <data key="d0">15941</data>
    </edge>
    <edge source="DNK" target="SVK">
      <data key="d0">10001</data>
    </edge>
    <edge source="DNK" target="SVN">
      <data key="d0">162152</data>
    </edge>
    <edge source="DNK" target="ESP">
      <data key="d0">1249636</data>
    </edge>
    <edge source="DNK" target="SWE">
      <data key="d0">976569</data>
    </edge>
    <edge source="DNK" target="CHE">
      <data key="d0">1296013</data>
    </edge>
    <edge source="DNK" target="THA">
      <data key="d0">575867</data>
    </edge>
    <edge source="DNK" target="TUR">
      <data key="d0">1217363</data>
    </edge>
    <edge source="DNK" target="UKR">
      <data key="d0">370648</data>
    </edge>
    <edge source="DNK" target="GBR">
      <data key="d0">451148</data>
    </edge>
    <edge source="DNK" target="TZA">
      <data key="d0">27992</data>
    </edge>
    <edge source="DNK" target="USA">
      <data key="d0">1098817</data>
    </edge>
    <edge source="DNK" target="SRB">
      <data key="d0">24764</data>
    </edge>
    <edge source="FIN" target="CHN">
      <data key="d0">230048</data>
    </edge>
    <edge source="FIN" target="EST">
      <data key="d0">373597</data>
    </edge>
    <edge source="FIN" target="KOR">
      <data key="d0">95798</data>
    </edge>
    <edge source="FIN" target="LTU">
      <data key="d0">32860</data>
    </edge>
    <edge source="FIN" target="NOR">
      <data key="d0">214297</data>
    </edge>
    <edge source="FIN" target="RUS">
      <data key="d0">44037</data>
    </edge>
    <edge source="FIN" target="THA">
      <data key="d0">69998</data>
    </edge>
    <edge source="GHA" target="CAN">
      <data key="d0">15057</data>
    </edge>
    <edge source="GHA" target="DEU">
      <data key="d0">20714</data>
    </edge>
    <edge source="GHA" target="JPN">
      <data key="d0">26525</data>
    </edge>
    <edge source="GHA" target="NLD">
      <data key="d0">18103</data>
    </edge>
    <edge source="GHA" target="ESP">
      <data key="d0">12622</data>
    </edge>
    <edge source="GHA" target="GBR">
      <data key="d0">20407</data>
    </edge>
    <edge source="GHA" target="USA">
      <data key="d0">84492</data>
    </edge>
    <edge source="CIV" target="GBR">
      <data key="d0">27527</data>
    </edge>
    <edge source="CIV" target="BFA">
      <data key="d0">26611</data>
    </edge>
    <edge source="MAR" target="BEL">
      <data key="d0">362323</data>
    </edge>
    <edge source="MAR" target="FRA">
      <data key="d0">26200</data>
    </edge>
    <edge source="MAR" target="ITA">
      <data key="d0">17118</data>
    </edge>
    <edge source="PRT" target="FRA">
      <data key="d0">809948</data>
    </edge>
    <edge source="PRT" target="MEX">
      <data key="d0">40818</data>
    </edge>
    <edge source="PRT" target="MOZ">
      <data key="d0">18727</data>
    </edge>
    <edge source="PRT" target="ESP">
      <data key="d0">7909008</data>
    </edge>
    <edge source="PRT" target="THA">
      <data key="d0">17545</data>
    </edge>
    <edge source="ROU" target="AUT">
      <data key="d0">10000</data>
    </edge>
    <edge source="ROU" target="HRV">
      <data key="d0">6610000</data>
    </edge>
    <edge source="ROU" target="CZE">
      <data key="d0">23000</data>
    </edge>
    <edge source="ROU" target="FRA">
      <data key="d0">137000</data>
    </edge>
    <edge source="ROU" target="DEU">
      <data key="d0">2067000</data>
    </edge>
    <edge source="ROU" target="GRC">
      <data key="d0">20305000</data>
    </edge>
    <edge source="ROU" target="HUN">
      <data key="d0">6472000</data>
    </edge>
    <edge source="ROU" target="ISR">
      <data key="d0">50000</data>
    </edge>
    <edge source="ROU" target="ITA">
      <data key="d0">26613000</data>
    </edge>
    <edge source="ROU" target="JOR">
      <data key="d0">186000</data>
    </edge>
    <edge source="ROU" target="LBN">
      <data key="d0">5444000</data>
    </edge>
    <edge source="ROU" target="MDA">
      <data key="d0">141000</data>
    </edge>
    <edge source="ROU" target="NLD">
      <data key="d0">541000</data>
    </edge>
    <edge source="ROU" target="POL">
      <data key="d0">162000</data>
    </edge>
    <edge source="ROU" target="ESP">
      <data key="d0">379000</data>
    </edge>
    <edge source="ROU" target="EGY">
      <data key="d0">8083000</data>
    </edge>
    <edge source="ROU" target="GBR">
      <data key="d0">67000</data>
    </edge>
    <edge source="SEN" target="PRT">
      <data key="d0">22032</data>
    </edge>
    <edge source="TUN" target="FRA">
      <data key="d0">14331</data>
    </edge>
    <edge source="UGA" target="TZA">
      <data key="d0">16530</data>
    </edge>
    <edge source="BFA" target="BEN">
      <data key="d0">380805</data>
    </edge>
    <edge source="BFA" target="GHA">
      <data key="d0">3810543</data>
    </edge>
    <edge source="BFA" target="CIV">
      <data key="d0">10420291</data>
    </edge>
    <edge source="BFA" target="NER">
      <data key="d0">27074</data>
    </edge>
    <edge source="BFA" target="TGO">
      <data key="d0">630511</data>
    </edge>
    <edge source="BWA" target="MYS">
      <data key="d0">11808</data>
    </edge>
    <edge source="BWA" target="NLD">
      <data key="d0">17696</data>
    </edge>
    <edge source="BWA" target="ZAF">
      <data key="d0">166900</data>
    </edge>
    <edge source="BWA" target="USA">
      <data key="d0">24085</data>
    </edge>
    <edge source="MDA" target="JOR">
      <data key="d0">384766</data>
    </edge>
    <edge source="MDA" target="LBN">
      <data key="d0">1223691</data>
    </edge>
    <edge source="MDA" target="ROU">
      <data key="d0">97229</data>
    </edge>
    <edge source="MDA" target="RUS">
      <data key="d0">12408</data>
    </edge>
    <edge source="MDA" target="EGY">
      <data key="d0">111001</data>
    </edge>
    <edge source="BLR" target="DNK">
      <data key="d0">59100</data>
    </edge>
    <edge source="BLR" target="DEU">
      <data key="d0">26600</data>
    </edge>
    <edge source="BLR" target="ITA">
      <data key="d0">804800</data>
    </edge>
    <edge source="BLR" target="NLD">
      <data key="d0">14500</data>
    </edge>
    <edge source="BLR" target="RUS">
      <data key="d0">499100</data>
    </edge>
    <edge source="BLR" target="GBR">
      <data key="d0">43800</data>
    </edge>
    <edge source="KHM" target="CHN">
      <data key="d0">11065</data>
    </edge>
    <edge source="KHM" target="THA">
      <data key="d0">29119</data>
    </edge>
    <edge source="NOR" target="BEL">
      <data key="d0">13491</data>
    </edge>
    <edge source="NOR" target="DNK">
      <data key="d0">161543</data>
    </edge>
    <edge source="NOR" target="FIN">
      <data key="d0">63544</data>
    </edge>
    <edge source="NOR" target="FRA">
      <data key="d0">17979</data>
    </edge>
    <edge source="NOR" target="DEU">
      <data key="d0">53668</data>
    </edge>
    <edge source="NOR" target="IRL">
      <data key="d0">424083</data>
    </edge>
    <edge source="NOR" target="ITA">
      <data key="d0">32876</data>
    </edge>
    <edge source="NOR" target="NLD">
      <data key="d0">108315</data>
    </edge>
    <edge source="NOR" target="SWE">
      <data key="d0">971528</data>
    </edge>
    <edge source="NOR" target="CHE">
      <data key="d0">25859</data>
    </edge>
    <edge source="NOR" target="THA">
      <data key="d0">48957</data>
    </edge>
    <edge source="NOR" target="GBR">
      <data key="d0">116107</data>
    </edge>
    <edge source="NOR" target="USA">
      <data key="d0">19934</data>
    </edge>
    <edge source="SLV" target="BEL">
      <data key="d0">33075</data>
    </edge>
    <edge source="SLV" target="CAN">
      <data key="d0">16000</data>
    </edge>
    <edge source="SLV" target="CRI">
      <data key="d0">51944</data>
    </edge>
    <edge source="SLV" target="FRA">
      <data key="d0">19600</data>
    </edge>
    <edge source="SLV" target="DEU">
      <data key="d0">32575</data>
    </edge>
    <edge source="SLV" target="GTM">
      <data key="d0">1259875</data>
    </edge>
    <edge source="SLV" target="HND">
      <data key="d0">1348309</data>
    </edge>
    <edge source="SLV" target="ITA">
      <data key="d0">15290</data>
    </edge>
    <edge source="SLV" target="KOR">
      <data key="d0">40054</data>
    </edge>
    <edge source="SLV" target="MEX">
      <data key="d0">68863</data>
    </edge>
    <edge source="SLV" target="NIC">
      <data key="d0">833910</data>
    </edge>
    <edge source="SLV" target="ESP">
      <data key="d0">95513</data>
    </edge>
    <edge source="SLV" target="USA">
      <data key="d0">447320</data>
    </edge>
    <edge source="GTM" target="SLV">
      <data key="d0">310456</data>
    </edge>
    <edge source="GTM" target="HND">
      <data key="d0">111880</data>
    </edge>
    <edge source="GTM" target="NIC">
      <data key="d0">85715</data>
    </edge>
    <edge source="GTM" target="ESP">
      <data key="d0">17200</data>
    </edge>
    <edge source="GTM" target="USA">
      <data key="d0">52792</data>
    </edge>
    <edge source="HND" target="SLV">
      <data key="d0">83487</data>
    </edge>
    <edge source="HND" target="USA">
      <data key="d0">92534</data>
    </edge>
    <edge source="PAN" target="CRI">
      <data key="d0">26500</data>
    </edge>
    <edge source="PAN" target="HND">
      <data key="d0">132014</data>
    </edge>
    <edge source="PAN" target="MEX">
      <data key="d0">8516951</data>
    </edge>
    <edge source="PAN" target="NIC">
      <data key="d0">7956040</data>
    </edge>
    <edge source="PAN" target="USA">
      <data key="d0">27000</data>
    </edge>
    <edge source="NIC" target="BEL">
      <data key="d0">43980</data>
    </edge>
    <edge source="NIC" target="CRI">
      <data key="d0">470986</data>
    </edge>
    <edge source="NIC" target="DNK">
      <data key="d0">596250</data>
    </edge>
    <edge source="NIC" target="SLV">
      <data key="d0">11634424</data>
    </edge>
    <edge source="NIC" target="GTM">
      <data key="d0">988295</data>
    </edge>
    <edge source="NIC" target="HND">
      <data key="d0">5540909</data>
    </edge>
    <edge source="NIC" target="JPN">
      <data key="d0">37858</data>
    </edge>
    <edge source="NIC" target="MEX">
      <data key="d0">5301859</data>
    </edge>
    <edge source="NIC" target="NLD">
      <data key="d0">179530</data>
    </edge>
    <edge source="NIC" target="PAN">
      <data key="d0">14439</data>
    </edge>
    <edge source="NIC" target="PRT">
      <data key="d0">25390</data>
    </edge>
    <edge source="NIC" target="ESP">
      <data key="d0">55771</data>
    </edge>
    <edge source="NIC" target="USA">
      <data key="d0">282073</data>
    </edge>
    <edge source="EST" target="FIN">
      <data key="d0">69714</data>
    </edge>
    <edge source="EST" target="ITA">
      <data key="d0">48762</data>
    </edge>
    <edge source="EST" target="LVA">
      <data key="d0">1261321</data>
    </edge>
    <edge source="EST" target="LTU">
      <data key="d0">41206</data>
    </edge>
    <edge source="EST" target="RUS">
      <data key="d0">155941</data>
    </edge>
    <edge source="LVA" target="EST">
      <data key="d0">20109</data>
    </edge>
    <edge source="LVA" target="DEU">
      <data key="d0">38868</data>
    </edge>
    <edge source="LVA" target="NLD">
      <data key="d0">41203</data>
    </edge>
    <edge source="LVA" target="SWE">
      <data key="d0">81501</data>
    </edge>
    <edge source="LTU" target="BEL">
      <data key="d0">316825</data>
    </edge>
    <edge source="LTU" target="BLR">
      <data key="d0">38569</data>
    </edge>
    <edge source="LTU" target="HRV">
      <data key="d0">282215</data>
    </edge>
    <edge source="LTU" target="DNK">
      <data key="d0">30664</data>
    </edge>
    <edge source="LTU" target="DEU">
      <data key="d0">165509</data>
    </edge>
    <edge source="LTU" target="HUN">
      <data key="d0">11035</data>
    </edge>
    <edge source="LTU" target="ITA">
      <data key="d0">4815065</data>
    </edge>
    <edge source="LTU" target="LVA">
      <data key="d0">2119705</data>
    </edge>
    <edge source="LTU" target="NLD">
      <data key="d0">27593</data>
    </edge>
    <edge source="LTU" target="POL">
      <data key="d0">2319593</data>
    </edge>
    <edge source="LTU" target="RUS">
      <data key="d0">350353</data>
    </edge>
    <edge source="LTU" target="UKR">
      <data key="d0">185130</data>
    </edge>
    <edge source="LTU" target="USA">
      <data key="d0">40560</data>
    </edge>
    <edge source="TZA" target="BEL">
      <data key="d0">52563</data>
    </edge>
    <edge source="TZA" target="FRA">
      <data key="d0">57282</data>
    </edge>
    <edge source="TZA" target="DEU">
      <data key="d0">110571</data>
    </edge>
    <edge source="TZA" target="GRC">
      <data key="d0">38068</data>
    </edge>
    <edge source="TZA" target="ITA">
      <data key="d0">133580</data>
    </edge>
    <edge source="TZA" target="JPN">
      <data key="d0">82435</data>
    </edge>
    <edge source="TZA" target="KOR">
      <data key="d0">37307</data>
    </edge>
    <edge source="TZA" target="MYS">
      <data key="d0">59285</data>
    </edge>
    <edge source="TZA" target="NLD">
      <data key="d0">176017</data>
    </edge>
    <edge source="TZA" target="RUS">
      <data key="d0">113445</data>
    </edge>
    <edge source="TZA" target="SGP">
      <data key="d0">40290</data>
    </edge>
    <edge source="TZA" target="ZAF">
      <data key="d0">50384</data>
    </edge>
    <edge source="TZA" target="ESP">
      <data key="d0">10991</data>
    </edge>
    <edge source="TZA" target="CHE">
      <data key="d0">154397</data>
    </edge>
    <edge source="TZA" target="ARE">
      <data key="d0">98039</data>
    </edge>
    <edge source="TZA" target="UGA">
      <data key="d0">16370</data>
    </edge>
    <edge source="TZA" target="EGY">
      <data key="d0">30148</data>
    </edge>
    <edge source="TZA" target="GBR">
      <data key="d0">68831</data>
    </edge>
    <edge source="TZA" target="USA">
      <data key="d0">187020</data>
    </edge>
    <edge source="TZA" target="SRB">
      <data key="d0">24581</data>
    </edge>
    <edge source="ETH" target="SAU">
      <data key="d0">1068976</data>
    </edge>
    <edge source="MDG" target="BEL">
      <data key="d0">23524</data>
    </edge>
    <edge source="MDG" target="CAN">
      <data key="d0">14635</data>
    </edge>
    <edge source="MDG" target="FRA">
      <data key="d0">21063</data>
    </edge>
    <edge source="MDG" target="DEU">
      <data key="d0">49131</data>
    </edge>
    <edge source="MDG" target="JPN">
      <data key="d0">305356</data>
    </edge>
    <edge source="MDG" target="MUS">
      <data key="d0">19267</data>
    </edge>
    <edge source="MDG" target="NLD">
      <data key="d0">34095</data>
    </edge>
    <edge source="MDG" target="ZAF">
      <data key="d0">42900</data>
    </edge>
    <edge source="MDG" target="CHE">
      <data key="d0">32277</data>
    </edge>
    <edge source="MDG" target="GBR">
      <data key="d0">11033</data>
    </edge>
    <edge source="MDG" target="USA">
      <data key="d0">1462698</data>
    </edge>
    <edge source="PAK" target="BEL">
      <data key="d0">21444</data>
    </edge>
    <edge source="PAK" target="FRA">
      <data key="d0">60199</data>
    </edge>
    <edge source="PAK" target="DEU">
      <data key="d0">13350</data>
    </edge>
    <edge source="PAK" target="GRC">
      <data key="d0">64212</data>
    </edge>
    <edge source="PAK" target="ITA">
      <data key="d0">49781</data>
    </edge>
    <edge source="PAK" target="JPN">
      <data key="d0">50071</data>
    </edge>
    <edge source="PAK" target="JOR">
      <data key="d0">18610</data>
    </edge>
    <edge source="PAK" target="LBN">
      <data key="d0">11192</data>
    </edge>
    <edge source="PAK" target="MYS">
      <data key="d0">43844</data>
    </edge>
    <edge source="PAK" target="NLD">
      <data key="d0">19282</data>
    </edge>
    <edge source="PAK" target="SAU">
      <data key="d0">492575</data>
    </edge>
    <edge source="PAK" target="SGP">
      <data key="d0">10902</data>
    </edge>
    <edge source="PAK" target="ESP">
      <data key="d0">102335</data>
    </edge>
    <edge source="PAK" target="ARE">
      <data key="d0">2771029</data>
    </edge>
    <edge source="PAK" target="GBR">
      <data key="d0">10928</data>
    </edge>
    <edge source="PAK" target="USA">
      <data key="d0">12784</data>
    </edge>
    <edge source="KAZ" target="AUT">
      <data key="d0">11800</data>
    </edge>
    <edge source="KAZ" target="CHN">
      <data key="d0">20000</data>
    </edge>
    <edge source="KAZ" target="ARE">
      <data key="d0">32800</data>
    </edge>
    <edge source="ZWE" target="BWA">
      <data key="d0">978958</data>
    </edge>
    <edge source="ZWE" target="BDI">
      <data key="d0">35509</data>
    </edge>
    <edge source="ZWE" target="MWI">
      <data key="d0">271521</data>
    </edge>
    <edge source="ZWE" target="MUS">
      <data key="d0">2868086</data>
    </edge>
    <edge source="ZWE" target="MOZ">
      <data key="d0">1228446</data>
    </edge>
    <edge source="ZWE" target="PRT">
      <data key="d0">17810</data>
    </edge>
    <edge source="ZWE" target="ZAF">
      <data key="d0">117927</data>
    </edge>
    <edge source="ZWE" target="UGA">
      <data key="d0">47781</data>
    </edge>
    <edge source="ZWE" target="TZA">
      <data key="d0">821709</data>
    </edge>
    <edge source="NAM" target="BWA">
      <data key="d0">89193</data>
    </edge>
    <edge source="NAM" target="ZAF">
      <data key="d0">16770467</data>
    </edge>
    <edge source="NER" target="DZA">
      <data key="d0">122669</data>
    </edge>
    <edge source="NER" target="BEN">
      <data key="d0">2283957</data>
    </edge>
    <edge source="NER" target="CIV">
      <data key="d0">96999</data>
    </edge>
    <edge source="NER" target="JPN">
      <data key="d0">151943</data>
    </edge>
    <edge source="NER" target="SEN">
      <data key="d0">13877</data>
    </edge>
    <edge source="NER" target="BFA">
      <data key="d0">110664</data>
    </edge>
  </graph>
</graphml>
