# Supplementary material for: Core-periphery structure in sectoral international trade networks: A new approach to an old theory
Source: PLoS One. 2020 Apr 2;15(4):e0229547. doi: 10.1371/journal.pone.0229547 (PMC7117750; doi:10.1371/journal.pone.0229547)
Supplement: S8 File — (ZIP) [file pone.0229547.s008.zip › S8_File/Networks 2000/1-MEAT, MEAT PREPARATIONS.graphml]

<?xml version='1.0' encoding='utf-8'?>
<graphml xmlns="http://graphml.graphdrawing.org/xmlns" xmlns:xsi="http://www.w3.org/2001/XMLSchema-instance" xsi:schemaLocation="http://graphml.graphdrawing.org/xmlns http://graphml.graphdrawing.org/xmlns/1.0/graphml.xsd">
  <key attr.name="weight" attr.type="long" for="edge" id="d0" />
  <graph edgedefault="directed">
    <node id="ALB" />
    <node id="ITA" />
    <node id="MKD" />
    <node id="DZA" />
    <node id="FRA" />
    <node id="TUN" />
    <node id="AZE" />
    <node id="RUS" />
    <node id="ARG" />
    <node id="BEL" />
    <node id="BOL" />
    <node id="BRA" />
    <node id="BGR" />
    <node id="CAN" />
    <node id="CHL" />
    <node id="CHN" />
    <node id="COL" />
    <node id="CZE" />
    <node id="BEN" />
    <node id="DNK" />
    <node id="ECU" />
    <node id="FIN" />
    <node id="PSE" />
    <node id="DEU" />
    <node id="GHA" />
    <node id="GRC" />
    <node id="HKG" />
    <node id="IDN" />
    <node id="ISR" />
    <node id="CIV" />
    <node id="JAM" />
    <node id="JPN" />
    <node id="LBN" />
    <node id="MYS" />
    <node id="NLD" />
    <node id="NOR" />
    <node id="PRY" />
    <node id="PER" />
    <node id="PHL" />
    <node id="POL" />
    <node id="PRT" />
    <node id="SAU" />
    <node id="SGP" />
    <node id="ZAF" />
    <node id="ESP" />
    <node id="SWE" />
    <node id="CHE" />
    <node id="TGO" />
    <node id="ARE" />
    <node id="GBR" />
    <node id="USA" />
    <node id="URY" />
    <node id="AUS" />
    <node id="AUT" />
    <node id="KHM" />
    <node id="CMR" />
    <node id="LKA" />
    <node id="HRV" />
    <node id="EST" />
    <node id="GEO" />
    <node id="HUN" />
    <node id="IRL" />
    <node id="KAZ" />
    <node id="JOR" />
    <node id="KOR" />
    <node id="LVA" />
    <node id="MUS" />
    <node id="MEX" />
    <node id="MAR" />
    <node id="OMN" />
    <node id="NAM" />
    <node id="NZL" />
    <node id="PAK" />
    <node id="PAN" />
    <node id="SEN" />
    <node id="IND" />
    <node id="VNM" />
    <node id="SVN" />
    <node id="THA" />
    <node id="EGY" />
    <node id="BLR" />
    <node id="ROU" />
    <node id="SVK" />
    <node id="TUR" />
    <node id="UKR" />
    <node id="SRB" />
    <node id="ARM" />
    <node id="GMB" />
    <node id="LTU" />
    <node id="MRT" />
    <node id="MDA" />
    <node id="BWA" />
    <node id="GTM" />
    <node id="ZWE" />
    <node id="TZA" />
    <node id="CRI" />
    <node id="SLV" />
    <node id="HND" />
    <node id="KGZ" />
    <node id="NIC" />
    <node id="ETH" />
    <node id="MWI" />
    <node id="CAF" />
    <node id="MDG" />
    <node id="NER" />
    <node id="BFA" />
    <node id="UGA" />
    <node id="BDI" />
    <node id="MOZ" />
    <edge source="ALB" target="ITA">
      <data key="d0">142946</data>
    </edge>
    <edge source="ALB" target="MKD">
      <data key="d0">77644</data>
    </edge>
    <edge source="ITA" target="ALB">
      <data key="d0">7104389</data>
    </edge>
    <edge source="ITA" target="AZE">
      <data key="d0">206300</data>
    </edge>
    <edge source="ITA" target="ARG">
      <data key="d0">8275082</data>
    </edge>
    <edge source="ITA" target="AUS">
      <data key="d0">215235</data>
    </edge>
    <edge source="ITA" target="AUT">
      <data key="d0">66268643</data>
    </edge>
    <edge source="ITA" target="ARM">
      <data key="d0">538231</data>
    </edge>
    <edge source="ITA" target="BEL">
      <data key="d0">35608489</data>
    </edge>
    <edge source="ITA" target="BRA">
      <data key="d0">799591</data>
    </edge>
    <edge source="ITA" target="BGR">
      <data key="d0">646745</data>
    </edge>
    <edge source="ITA" target="BDI">
      <data key="d0">60939</data>
    </edge>
    <edge source="ITA" target="CMR">
      <data key="d0">215356</data>
    </edge>
    <edge source="ITA" target="CAN">
      <data key="d0">971681</data>
    </edge>
    <edge source="ITA" target="CHL">
      <data key="d0">160906</data>
    </edge>
    <edge source="ITA" target="CHN">
      <data key="d0">182814</data>
    </edge>
    <edge source="ITA" target="COL">
      <data key="d0">46454</data>
    </edge>
    <edge source="ITA" target="CRI">
      <data key="d0">27161</data>
    </edge>
    <edge source="ITA" target="HRV">
      <data key="d0">8179000</data>
    </edge>
    <edge source="ITA" target="CZE">
      <data key="d0">4115729</data>
    </edge>
    <edge source="ITA" target="BEN">
      <data key="d0">3092906</data>
    </edge>
    <edge source="ITA" target="DNK">
      <data key="d0">16054444</data>
    </edge>
    <edge source="ITA" target="ECU">
      <data key="d0">12083</data>
    </edge>
    <edge source="ITA" target="ETH">
      <data key="d0">46383</data>
    </edge>
    <edge source="ITA" target="FIN">
      <data key="d0">770956</data>
    </edge>
    <edge source="ITA" target="FRA">
      <data key="d0">194117242</data>
    </edge>
    <edge source="ITA" target="GEO">
      <data key="d0">472217</data>
    </edge>
    <edge source="ITA" target="DEU">
      <data key="d0">215475867</data>
    </edge>
    <edge source="ITA" target="GHA">
      <data key="d0">208782</data>
    </edge>
    <edge source="ITA" target="GRC">
      <data key="d0">69150168</data>
    </edge>
    <edge source="ITA" target="GTM">
      <data key="d0">35406</data>
    </edge>
    <edge source="ITA" target="HND">
      <data key="d0">28592</data>
    </edge>
    <edge source="ITA" target="HKG">
      <data key="d0">1478197</data>
    </edge>
    <edge source="ITA" target="HUN">
      <data key="d0">3931055</data>
    </edge>
    <edge source="ITA" target="IRL">
      <data key="d0">5766784</data>
    </edge>
    <edge source="ITA" target="ISR">
      <data key="d0">247578</data>
    </edge>
    <edge source="ITA" target="CIV">
      <data key="d0">656556</data>
    </edge>
    <edge source="ITA" target="JAM">
      <data key="d0">76087</data>
    </edge>
    <edge source="ITA" target="JPN">
      <data key="d0">11099111</data>
    </edge>
    <edge source="ITA" target="KAZ">
      <data key="d0">10187</data>
    </edge>
    <edge source="ITA" target="JOR">
      <data key="d0">432903</data>
    </edge>
    <edge source="ITA" target="KOR">
      <data key="d0">17680</data>
    </edge>
    <edge source="ITA" target="LBN">
      <data key="d0">3078429</data>
    </edge>
    <edge source="ITA" target="MYS">
      <data key="d0">27057</data>
    </edge>
    <edge source="ITA" target="MUS">
      <data key="d0">91994</data>
    </edge>
    <edge source="ITA" target="MDA">
      <data key="d0">435897</data>
    </edge>
    <edge source="ITA" target="MOZ">
      <data key="d0">20753</data>
    </edge>
    <edge source="ITA" target="NLD">
      <data key="d0">37148818</data>
    </edge>
    <edge source="ITA" target="NOR">
      <data key="d0">574867</data>
    </edge>
    <edge source="ITA" target="PER">
      <data key="d0">172157</data>
    </edge>
    <edge source="ITA" target="PHL">
      <data key="d0">1503607</data>
    </edge>
    <edge source="ITA" target="POL">
      <data key="d0">1210225</data>
    </edge>
    <edge source="ITA" target="PRT">
      <data key="d0">3373846</data>
    </edge>
    <edge source="ITA" target="ROU">
      <data key="d0">988376</data>
    </edge>
    <edge source="ITA" target="RUS">
      <data key="d0">17202860</data>
    </edge>
    <edge source="ITA" target="SAU">
      <data key="d0">5245162</data>
    </edge>
    <edge source="ITA" target="SVK">
      <data key="d0">1367078</data>
    </edge>
    <edge source="ITA" target="SVN">
      <data key="d0">8194572</data>
    </edge>
    <edge source="ITA" target="ZAF">
      <data key="d0">505222</data>
    </edge>
    <edge source="ITA" target="ESP">
      <data key="d0">44162074</data>
    </edge>
    <edge source="ITA" target="SWE">
      <data key="d0">17023431</data>
    </edge>
    <edge source="ITA" target="CHE">
      <data key="d0">55876391</data>
    </edge>
    <edge source="ITA" target="THA">
      <data key="d0">113964</data>
    </edge>
    <edge source="ITA" target="TGO">
      <data key="d0">457356</data>
    </edge>
    <edge source="ITA" target="ARE">
      <data key="d0">367103</data>
    </edge>
    <edge source="ITA" target="TUR">
      <data key="d0">215261</data>
    </edge>
    <edge source="ITA" target="UKR">
      <data key="d0">88698</data>
    </edge>
    <edge source="ITA" target="MKD">
      <data key="d0">1516232</data>
    </edge>
    <edge source="ITA" target="EGY">
      <data key="d0">904804</data>
    </edge>
    <edge source="ITA" target="GBR">
      <data key="d0">68820365</data>
    </edge>
    <edge source="ITA" target="TZA">
      <data key="d0">19101</data>
    </edge>
    <edge source="ITA" target="USA">
      <data key="d0">20281592</data>
    </edge>
    <edge source="ITA" target="BFA">
      <data key="d0">144578</data>
    </edge>
    <edge source="ITA" target="URY">
      <data key="d0">348861</data>
    </edge>
    <edge source="ITA" target="SRB">
      <data key="d0">2713703</data>
    </edge>
    <edge source="MKD" target="HRV">
      <data key="d0">1312859</data>
    </edge>
    <edge source="MKD" target="DEU">
      <data key="d0">44682</data>
    </edge>
    <edge source="MKD" target="GRC">
      <data key="d0">2250037</data>
    </edge>
    <edge source="MKD" target="ITA">
      <data key="d0">5767310</data>
    </edge>
    <edge source="MKD" target="SRB">
      <data key="d0">636598</data>
    </edge>
    <edge source="DZA" target="FRA">
      <data key="d0">125559</data>
    </edge>
    <edge source="DZA" target="ITA">
      <data key="d0">301746</data>
    </edge>
    <edge source="DZA" target="TUN">
      <data key="d0">43865</data>
    </edge>
    <edge source="FRA" target="ALB">
      <data key="d0">19102</data>
    </edge>
    <edge source="FRA" target="DZA">
      <data key="d0">212649</data>
    </edge>
    <edge source="FRA" target="AZE">
      <data key="d0">1181648</data>
    </edge>
    <edge source="FRA" target="ARG">
      <data key="d0">1362554</data>
    </edge>
    <edge source="FRA" target="AUS">
      <data key="d0">552129</data>
    </edge>
    <edge source="FRA" target="AUT">
      <data key="d0">36480231</data>
    </edge>
    <edge source="FRA" target="ARM">
      <data key="d0">512099</data>
    </edge>
    <edge source="FRA" target="BEL">
      <data key="d0">318260162</data>
    </edge>
    <edge source="FRA" target="BOL">
      <data key="d0">16855</data>
    </edge>
    <edge source="FRA" target="BRA">
      <data key="d0">416730</data>
    </edge>
    <edge source="FRA" target="BGR">
      <data key="d0">6725687</data>
    </edge>
    <edge source="FRA" target="BLR">
      <data key="d0">448051</data>
    </edge>
    <edge source="FRA" target="KHM">
      <data key="d0">54356</data>
    </edge>
    <edge source="FRA" target="CMR">
      <data key="d0">2313715</data>
    </edge>
    <edge source="FRA" target="CAN">
      <data key="d0">867029</data>
    </edge>
    <edge source="FRA" target="CAF">
      <data key="d0">51266</data>
    </edge>
    <edge source="FRA" target="LKA">
      <data key="d0">105201</data>
    </edge>
    <edge source="FRA" target="CHL">
      <data key="d0">128235</data>
    </edge>
    <edge source="FRA" target="CHN">
      <data key="d0">1902322</data>
    </edge>
    <edge source="FRA" target="COL">
      <data key="d0">87503</data>
    </edge>
    <edge source="FRA" target="CRI">
      <data key="d0">275432</data>
    </edge>
    <edge source="FRA" target="HRV">
      <data key="d0">2716540</data>
    </edge>
    <edge source="FRA" target="CZE">
      <data key="d0">6995079</data>
    </edge>
    <edge source="FRA" target="BEN">
      <data key="d0">24476667</data>
    </edge>
    <edge source="FRA" target="DNK">
      <data key="d0">62267202</data>
    </edge>
    <edge source="FRA" target="EST">
      <data key="d0">1527729</data>
    </edge>
    <edge source="FRA" target="FIN">
      <data key="d0">7159833</data>
    </edge>
    <edge source="FRA" target="GEO">
      <data key="d0">109134</data>
    </edge>
    <edge source="FRA" target="GMB">
      <data key="d0">55480</data>
    </edge>
    <edge source="FRA" target="PSE">
      <data key="d0">605642</data>
    </edge>
    <edge source="FRA" target="DEU">
      <data key="d0">528443309</data>
    </edge>
    <edge source="FRA" target="GHA">
      <data key="d0">1356936</data>
    </edge>
    <edge source="FRA" target="GRC">
      <data key="d0">246735150</data>
    </edge>
    <edge source="FRA" target="HND">
      <data key="d0">73879</data>
    </edge>
    <edge source="FRA" target="HKG">
      <data key="d0">24658276</data>
    </edge>
    <edge source="FRA" target="HUN">
      <data key="d0">2373408</data>
    </edge>
    <edge source="FRA" target="IDN">
      <data key="d0">1619025</data>
    </edge>
    <edge source="FRA" target="IRL">
      <data key="d0">25920685</data>
    </edge>
    <edge source="FRA" target="ISR">
      <data key="d0">2540269</data>
    </edge>
    <edge source="FRA" target="ITA">
      <data key="d0">612125963</data>
    </edge>
    <edge source="FRA" target="CIV">
      <data key="d0">3952824</data>
    </edge>
    <edge source="FRA" target="JAM">
      <data key="d0">580500</data>
    </edge>
    <edge source="FRA" target="JPN">
      <data key="d0">107411258</data>
    </edge>
    <edge source="FRA" target="JOR">
      <data key="d0">157029</data>
    </edge>
    <edge source="FRA" target="KOR">
      <data key="d0">44534340</data>
    </edge>
    <edge source="FRA" target="LBN">
      <data key="d0">2836348</data>
    </edge>
    <edge source="FRA" target="LVA">
      <data key="d0">476985</data>
    </edge>
    <edge source="FRA" target="LTU">
      <data key="d0">593001</data>
    </edge>
    <edge source="FRA" target="MDG">
      <data key="d0">569685</data>
    </edge>
    <edge source="FRA" target="MYS">
      <data key="d0">1805408</data>
    </edge>
    <edge source="FRA" target="MRT">
      <data key="d0">150427</data>
    </edge>
    <edge source="FRA" target="MUS">
      <data key="d0">1534752</data>
    </edge>
    <edge source="FRA" target="MEX">
      <data key="d0">428247</data>
    </edge>
    <edge source="FRA" target="MDA">
      <data key="d0">150146</data>
    </edge>
    <edge source="FRA" target="MAR">
      <data key="d0">5470440</data>
    </edge>
    <edge source="FRA" target="OMN">
      <data key="d0">15232342</data>
    </edge>
    <edge source="FRA" target="NLD">
      <data key="d0">120103893</data>
    </edge>
    <edge source="FRA" target="NZL">
      <data key="d0">58570</data>
    </edge>
    <edge source="FRA" target="NER">
      <data key="d0">68121</data>
    </edge>
    <edge source="FRA" target="NOR">
      <data key="d0">445664</data>
    </edge>
    <edge source="FRA" target="PAN">
      <data key="d0">15450</data>
    </edge>
    <edge source="FRA" target="PER">
      <data key="d0">26967</data>
    </edge>
    <edge source="FRA" target="PHL">
      <data key="d0">8456373</data>
    </edge>
    <edge source="FRA" target="POL">
      <data key="d0">6180019</data>
    </edge>
    <edge source="FRA" target="PRT">
      <data key="d0">78689198</data>
    </edge>
    <edge source="FRA" target="ROU">
      <data key="d0">4872945</data>
    </edge>
    <edge source="FRA" target="RUS">
      <data key="d0">126945174</data>
    </edge>
    <edge source="FRA" target="SAU">
      <data key="d0">103441860</data>
    </edge>
    <edge source="FRA" target="SEN">
      <data key="d0">1542196</data>
    </edge>
    <edge source="FRA" target="IND">
      <data key="d0">16574</data>
    </edge>
    <edge source="FRA" target="SGP">
      <data key="d0">7464058</data>
    </edge>
    <edge source="FRA" target="SVK">
      <data key="d0">1448512</data>
    </edge>
    <edge source="FRA" target="VNM">
      <data key="d0">105903</data>
    </edge>
    <edge source="FRA" target="SVN">
      <data key="d0">599743</data>
    </edge>
    <edge source="FRA" target="ZAF">
      <data key="d0">8988978</data>
    </edge>
    <edge source="FRA" target="ZWE">
      <data key="d0">22332</data>
    </edge>
    <edge source="FRA" target="ESP">
      <data key="d0">161426028</data>
    </edge>
    <edge source="FRA" target="SWE">
      <data key="d0">4397083</data>
    </edge>
    <edge source="FRA" target="CHE">
      <data key="d0">53354070</data>
    </edge>
    <edge source="FRA" target="THA">
      <data key="d0">231048</data>
    </edge>
    <edge source="FRA" target="TGO">
      <data key="d0">3686522</data>
    </edge>
    <edge source="FRA" target="ARE">
      <data key="d0">24636927</data>
    </edge>
    <edge source="FRA" target="TUN">
      <data key="d0">185681</data>
    </edge>
    <edge source="FRA" target="TUR">
      <data key="d0">141017</data>
    </edge>
    <edge source="FRA" target="UKR">
      <data key="d0">1095970</data>
    </edge>
    <edge source="FRA" target="MKD">
      <data key="d0">3312209</data>
    </edge>
    <edge source="FRA" target="EGY">
      <data key="d0">3568118</data>
    </edge>
    <edge source="FRA" target="GBR">
      <data key="d0">356719403</data>
    </edge>
    <edge source="FRA" target="USA">
      <data key="d0">5693764</data>
    </edge>
    <edge source="FRA" target="BFA">
      <data key="d0">183294</data>
    </edge>
    <edge source="FRA" target="URY">
      <data key="d0">307737</data>
    </edge>
    <edge source="FRA" target="SRB">
      <data key="d0">650868</data>
    </edge>
    <edge source="TUN" target="FRA">
      <data key="d0">459424</data>
    </edge>
    <edge source="TUN" target="ITA">
      <data key="d0">2319221</data>
    </edge>
    <edge source="TUN" target="MAR">
      <data key="d0">82175</data>
    </edge>
    <edge source="TUN" target="ESP">
      <data key="d0">21332</data>
    </edge>
    <edge source="AZE" target="RUS">
      <data key="d0">32160</data>
    </edge>
    <edge source="RUS" target="AZE">
      <data key="d0">1601889</data>
    </edge>
    <edge source="RUS" target="AUT">
      <data key="d0">87309</data>
    </edge>
    <edge source="RUS" target="ARM">
      <data key="d0">97317</data>
    </edge>
    <edge source="RUS" target="CHN">
      <data key="d0">29378</data>
    </edge>
    <edge source="RUS" target="ETH">
      <data key="d0">17765</data>
    </edge>
    <edge source="RUS" target="FRA">
      <data key="d0">67718</data>
    </edge>
    <edge source="RUS" target="GEO">
      <data key="d0">89663</data>
    </edge>
    <edge source="RUS" target="DEU">
      <data key="d0">250566</data>
    </edge>
    <edge source="RUS" target="KAZ">
      <data key="d0">13933098</data>
    </edge>
    <edge source="RUS" target="KOR">
      <data key="d0">63000</data>
    </edge>
    <edge source="RUS" target="KGZ">
      <data key="d0">551833</data>
    </edge>
    <edge source="RUS" target="LTU">
      <data key="d0">71594</data>
    </edge>
    <edge source="RUS" target="MDA">
      <data key="d0">66433</data>
    </edge>
    <edge source="RUS" target="NLD">
      <data key="d0">133906</data>
    </edge>
    <edge source="RUS" target="POL">
      <data key="d0">24287</data>
    </edge>
    <edge source="RUS" target="SWE">
      <data key="d0">1121848</data>
    </edge>
    <edge source="RUS" target="CHE">
      <data key="d0">121337</data>
    </edge>
    <edge source="RUS" target="TUR">
      <data key="d0">56472</data>
    </edge>
    <edge source="RUS" target="UKR">
      <data key="d0">2434305</data>
    </edge>
    <edge source="RUS" target="GBR">
      <data key="d0">657723</data>
    </edge>
    <edge source="ARG" target="DZA">
      <data key="d0">6836865</data>
    </edge>
    <edge source="ARG" target="BEL">
      <data key="d0">14639335</data>
    </edge>
    <edge source="ARG" target="BOL">
      <data key="d0">3007266</data>
    </edge>
    <edge source="ARG" target="BRA">
      <data key="d0">43048727</data>
    </edge>
    <edge source="ARG" target="BGR">
      <data key="d0">1890676</data>
    </edge>
    <edge source="ARG" target="CAN">
      <data key="d0">38717057</data>
    </edge>
    <edge source="ARG" target="CHL">
      <data key="d0">70268269</data>
    </edge>
    <edge source="ARG" target="CHN">
      <data key="d0">5061314</data>
    </edge>
    <edge source="ARG" target="COL">
      <data key="d0">710587</data>
    </edge>
    <edge source="ARG" target="CZE">
      <data key="d0">43750</data>
    </edge>
    <edge source="ARG" target="BEN">
      <data key="d0">34986</data>
    </edge>
    <edge source="ARG" target="DNK">
      <data key="d0">1512776</data>
    </edge>
    <edge source="ARG" target="ECU">
      <data key="d0">75823</data>
    </edge>
    <edge source="ARG" target="FIN">
      <data key="d0">101415</data>
    </edge>
    <edge source="ARG" target="FRA">
      <data key="d0">26403049</data>
    </edge>
    <edge source="ARG" target="PSE">
      <data key="d0">28350</data>
    </edge>
    <edge source="ARG" target="DEU">
      <data key="d0">204382270</data>
    </edge>
    <edge source="ARG" target="GHA">
      <data key="d0">267680</data>
    </edge>
    <edge source="ARG" target="GRC">
      <data key="d0">2080845</data>
    </edge>
    <edge source="ARG" target="HKG">
      <data key="d0">22166018</data>
    </edge>
    <edge source="ARG" target="IDN">
      <data key="d0">104193</data>
    </edge>
    <edge source="ARG" target="ISR">
      <data key="d0">33457673</data>
    </edge>
    <edge source="ARG" target="ITA">
      <data key="d0">30521551</data>
    </edge>
    <edge source="ARG" target="CIV">
      <data key="d0">240689</data>
    </edge>
    <edge source="ARG" target="JAM">
      <data key="d0">4127490</data>
    </edge>
    <edge source="ARG" target="JPN">
      <data key="d0">5077613</data>
    </edge>
    <edge source="ARG" target="LBN">
      <data key="d0">722899</data>
    </edge>
    <edge source="ARG" target="MYS">
      <data key="d0">1935716</data>
    </edge>
    <edge source="ARG" target="NLD">
      <data key="d0">59509317</data>
    </edge>
    <edge source="ARG" target="NOR">
      <data key="d0">173253</data>
    </edge>
    <edge source="ARG" target="PRY">
      <data key="d0">1760092</data>
    </edge>
    <edge source="ARG" target="PER">
      <data key="d0">7827099</data>
    </edge>
    <edge source="ARG" target="PHL">
      <data key="d0">1755634</data>
    </edge>
    <edge source="ARG" target="POL">
      <data key="d0">1772160</data>
    </edge>
    <edge source="ARG" target="PRT">
      <data key="d0">286926</data>
    </edge>
    <edge source="ARG" target="RUS">
      <data key="d0">12801658</data>
    </edge>
    <edge source="ARG" target="SAU">
      <data key="d0">311573</data>
    </edge>
    <edge source="ARG" target="SGP">
      <data key="d0">822495</data>
    </edge>
    <edge source="ARG" target="ZAF">
      <data key="d0">1517950</data>
    </edge>
    <edge source="ARG" target="ESP">
      <data key="d0">13403696</data>
    </edge>
    <edge source="ARG" target="SWE">
      <data key="d0">63968</data>
    </edge>
    <edge source="ARG" target="CHE">
      <data key="d0">7661035</data>
    </edge>
    <edge source="ARG" target="TGO">
      <data key="d0">86130</data>
    </edge>
    <edge source="ARG" target="ARE">
      <data key="d0">19594</data>
    </edge>
    <edge source="ARG" target="GBR">
      <data key="d0">28134436</data>
    </edge>
    <edge source="ARG" target="USA">
      <data key="d0">107143630</data>
    </edge>
    <edge source="ARG" target="URY">
      <data key="d0">104153</data>
    </edge>
    <edge source="BEL" target="ALB">
      <data key="d0">181474</data>
    </edge>
    <edge source="BEL" target="AZE">
      <data key="d0">10834</data>
    </edge>
    <edge source="BEL" target="ARG">
      <data key="d0">126945</data>
    </edge>
    <edge source="BEL" target="AUS">
      <data key="d0">679789</data>
    </edge>
    <edge source="BEL" target="AUT">
      <data key="d0">8729648</data>
    </edge>
    <edge source="BEL" target="BRA">
      <data key="d0">61838</data>
    </edge>
    <edge source="BEL" target="BGR">
      <data key="d0">8958740</data>
    </edge>
    <edge source="BEL" target="BLR">
      <data key="d0">729508</data>
    </edge>
    <edge source="BEL" target="CMR">
      <data key="d0">4347616</data>
    </edge>
    <edge source="BEL" target="CAN">
      <data key="d0">553438</data>
    </edge>
    <edge source="BEL" target="CHN">
      <data key="d0">2309448</data>
    </edge>
    <edge source="BEL" target="HRV">
      <data key="d0">856398</data>
    </edge>
    <edge source="BEL" target="CZE">
      <data key="d0">2802354</data>
    </edge>
    <edge source="BEL" target="BEN">
      <data key="d0">1694708</data>
    </edge>
    <edge source="BEL" target="DNK">
      <data key="d0">10891259</data>
    </edge>
    <edge source="BEL" target="EST">
      <data key="d0">1209763</data>
    </edge>
    <edge source="BEL" target="FIN">
      <data key="d0">4614057</data>
    </edge>
    <edge source="BEL" target="FRA">
      <data key="d0">393895800</data>
    </edge>
    <edge source="BEL" target="GEO">
      <data key="d0">289061</data>
    </edge>
    <edge source="BEL" target="GMB">
      <data key="d0">114176</data>
    </edge>
    <edge source="BEL" target="DEU">
      <data key="d0">674177998</data>
    </edge>
    <edge source="BEL" target="GHA">
      <data key="d0">284456</data>
    </edge>
    <edge source="BEL" target="GRC">
      <data key="d0">35232029</data>
    </edge>
    <edge source="BEL" target="HKG">
      <data key="d0">3363875</data>
    </edge>
    <edge source="BEL" target="HUN">
      <data key="d0">6432145</data>
    </edge>
    <edge source="BEL" target="IDN">
      <data key="d0">12429</data>
    </edge>
    <edge source="BEL" target="IRL">
      <data key="d0">14808677</data>
    </edge>
    <edge source="BEL" target="ISR">
      <data key="d0">42087</data>
    </edge>
    <edge source="BEL" target="ITA">
      <data key="d0">162606220</data>
    </edge>
    <edge source="BEL" target="CIV">
      <data key="d0">192479</data>
    </edge>
    <edge source="BEL" target="JPN">
      <data key="d0">10582820</data>
    </edge>
    <edge source="BEL" target="KAZ">
      <data key="d0">22106</data>
    </edge>
    <edge source="BEL" target="JOR">
      <data key="d0">26488</data>
    </edge>
    <edge source="BEL" target="KOR">
      <data key="d0">1231757</data>
    </edge>
    <edge source="BEL" target="LBN">
      <data key="d0">1935312</data>
    </edge>
    <edge source="BEL" target="LVA">
      <data key="d0">13266</data>
    </edge>
    <edge source="BEL" target="LTU">
      <data key="d0">70212</data>
    </edge>
    <edge source="BEL" target="MYS">
      <data key="d0">137751</data>
    </edge>
    <edge source="BEL" target="MRT">
      <data key="d0">232465</data>
    </edge>
    <edge source="BEL" target="MUS">
      <data key="d0">31050</data>
    </edge>
    <edge source="BEL" target="MEX">
      <data key="d0">10206</data>
    </edge>
    <edge source="BEL" target="MDA">
      <data key="d0">1405329</data>
    </edge>
    <edge source="BEL" target="MAR">
      <data key="d0">12897</data>
    </edge>
    <edge source="BEL" target="NLD">
      <data key="d0">565720349</data>
    </edge>
    <edge source="BEL" target="NOR">
      <data key="d0">59818</data>
    </edge>
    <edge source="BEL" target="PER">
      <data key="d0">11431</data>
    </edge>
    <edge source="BEL" target="PHL">
      <data key="d0">392150</data>
    </edge>
    <edge source="BEL" target="POL">
      <data key="d0">5878263</data>
    </edge>
    <edge source="BEL" target="PRT">
      <data key="d0">10017240</data>
    </edge>
    <edge source="BEL" target="ROU">
      <data key="d0">5304828</data>
    </edge>
    <edge source="BEL" target="RUS">
      <data key="d0">42906869</data>
    </edge>
    <edge source="BEL" target="SGP">
      <data key="d0">108545</data>
    </edge>
    <edge source="BEL" target="SVK">
      <data key="d0">1040105</data>
    </edge>
    <edge source="BEL" target="SVN">
      <data key="d0">348045</data>
    </edge>
    <edge source="BEL" target="ZAF">
      <data key="d0">1911879</data>
    </edge>
    <edge source="BEL" target="ESP">
      <data key="d0">35330660</data>
    </edge>
    <edge source="BEL" target="SWE">
      <data key="d0">10202192</data>
    </edge>
    <edge source="BEL" target="CHE">
      <data key="d0">2190307</data>
    </edge>
    <edge source="BEL" target="THA">
      <data key="d0">605049</data>
    </edge>
    <edge source="BEL" target="TGO">
      <data key="d0">316556</data>
    </edge>
    <edge source="BEL" target="ARE">
      <data key="d0">40560</data>
    </edge>
    <edge source="BEL" target="UKR">
      <data key="d0">961195</data>
    </edge>
    <edge source="BEL" target="MKD">
      <data key="d0">290803</data>
    </edge>
    <edge source="BEL" target="GBR">
      <data key="d0">141207574</data>
    </edge>
    <edge source="BEL" target="USA">
      <data key="d0">14594067</data>
    </edge>
    <edge source="BEL" target="SRB">
      <data key="d0">1749124</data>
    </edge>
    <edge source="BOL" target="PER">
      <data key="d0">952631</data>
    </edge>
    <edge source="BRA" target="ALB">
      <data key="d0">218172</data>
    </edge>
    <edge source="BRA" target="DZA">
      <data key="d0">31410</data>
    </edge>
    <edge source="BRA" target="AZE">
      <data key="d0">874605</data>
    </edge>
    <edge source="BRA" target="ARG">
      <data key="d0">113708710</data>
    </edge>
    <edge source="BRA" target="AUS">
      <data key="d0">212686</data>
    </edge>
    <edge source="BRA" target="AUT">
      <data key="d0">1508345</data>
    </edge>
    <edge source="BRA" target="ARM">
      <data key="d0">1227378</data>
    </edge>
    <edge source="BRA" target="BEL">
      <data key="d0">10626248</data>
    </edge>
    <edge source="BRA" target="BOL">
      <data key="d0">278454</data>
    </edge>
    <edge source="BRA" target="BGR">
      <data key="d0">2316087</data>
    </edge>
    <edge source="BRA" target="CAN">
      <data key="d0">5718443</data>
    </edge>
    <edge source="BRA" target="LKA">
      <data key="d0">422359</data>
    </edge>
    <edge source="BRA" target="CHL">
      <data key="d0">54948090</data>
    </edge>
    <edge source="BRA" target="CHN">
      <data key="d0">11709546</data>
    </edge>
    <edge source="BRA" target="COL">
      <data key="d0">77128</data>
    </edge>
    <edge source="BRA" target="CZE">
      <data key="d0">8254619</data>
    </edge>
    <edge source="BRA" target="BEN">
      <data key="d0">80475</data>
    </edge>
    <edge source="BRA" target="DNK">
      <data key="d0">546214</data>
    </edge>
    <edge source="BRA" target="FIN">
      <data key="d0">4529528</data>
    </edge>
    <edge source="BRA" target="FRA">
      <data key="d0">21237177</data>
    </edge>
    <edge source="BRA" target="GEO">
      <data key="d0">2158990</data>
    </edge>
    <edge source="BRA" target="GMB">
      <data key="d0">607014</data>
    </edge>
    <edge source="BRA" target="DEU">
      <data key="d0">138366260</data>
    </edge>
    <edge source="BRA" target="GHA">
      <data key="d0">489525</data>
    </edge>
    <edge source="BRA" target="GRC">
      <data key="d0">6256826</data>
    </edge>
    <edge source="BRA" target="GTM">
      <data key="d0">258010</data>
    </edge>
    <edge source="BRA" target="HKG">
      <data key="d0">165668919</data>
    </edge>
    <edge source="BRA" target="IDN">
      <data key="d0">769956</data>
    </edge>
    <edge source="BRA" target="IRL">
      <data key="d0">4273696</data>
    </edge>
    <edge source="BRA" target="ISR">
      <data key="d0">23477172</data>
    </edge>
    <edge source="BRA" target="ITA">
      <data key="d0">94725093</data>
    </edge>
    <edge source="BRA" target="CIV">
      <data key="d0">107029</data>
    </edge>
    <edge source="BRA" target="JAM">
      <data key="d0">4939250</data>
    </edge>
    <edge source="BRA" target="JPN">
      <data key="d0">127709525</data>
    </edge>
    <edge source="BRA" target="JOR">
      <data key="d0">1791591</data>
    </edge>
    <edge source="BRA" target="KOR">
      <data key="d0">404925</data>
    </edge>
    <edge source="BRA" target="LBN">
      <data key="d0">12773040</data>
    </edge>
    <edge source="BRA" target="LTU">
      <data key="d0">1597058</data>
    </edge>
    <edge source="BRA" target="MYS">
      <data key="d0">79888</data>
    </edge>
    <edge source="BRA" target="MUS">
      <data key="d0">276653</data>
    </edge>
    <edge source="BRA" target="MEX">
      <data key="d0">813666</data>
    </edge>
    <edge source="BRA" target="MDA">
      <data key="d0">109141</data>
    </edge>
    <edge source="BRA" target="MAR">
      <data key="d0">344993</data>
    </edge>
    <edge source="BRA" target="OMN">
      <data key="d0">12704364</data>
    </edge>
    <edge source="BRA" target="NLD">
      <data key="d0">191237639</data>
    </edge>
    <edge source="BRA" target="NZL">
      <data key="d0">28665</data>
    </edge>
    <edge source="BRA" target="NOR">
      <data key="d0">1825352</data>
    </edge>
    <edge source="BRA" target="PAN">
      <data key="d0">274227</data>
    </edge>
    <edge source="BRA" target="PRY">
      <data key="d0">2617896</data>
    </edge>
    <edge source="BRA" target="PER">
      <data key="d0">3823969</data>
    </edge>
    <edge source="BRA" target="PHL">
      <data key="d0">4549597</data>
    </edge>
    <edge source="BRA" target="POL">
      <data key="d0">119991</data>
    </edge>
    <edge source="BRA" target="PRT">
      <data key="d0">12620399</data>
    </edge>
    <edge source="BRA" target="ROU">
      <data key="d0">1055818</data>
    </edge>
    <edge source="BRA" target="RUS">
      <data key="d0">42423864</data>
    </edge>
    <edge source="BRA" target="SAU">
      <data key="d0">178187696</data>
    </edge>
    <edge source="BRA" target="SEN">
      <data key="d0">594845</data>
    </edge>
    <edge source="BRA" target="SGP">
      <data key="d0">32416578</data>
    </edge>
    <edge source="BRA" target="SVK">
      <data key="d0">35240</data>
    </edge>
    <edge source="BRA" target="SVN">
      <data key="d0">77706</data>
    </edge>
    <edge source="BRA" target="ZAF">
      <data key="d0">10077878</data>
    </edge>
    <edge source="BRA" target="ZWE">
      <data key="d0">23367</data>
    </edge>
    <edge source="BRA" target="ESP">
      <data key="d0">83171005</data>
    </edge>
    <edge source="BRA" target="SWE">
      <data key="d0">7802905</data>
    </edge>
    <edge source="BRA" target="CHE">
      <data key="d0">25684691</data>
    </edge>
    <edge source="BRA" target="THA">
      <data key="d0">12721</data>
    </edge>
    <edge source="BRA" target="TGO">
      <data key="d0">13525</data>
    </edge>
    <edge source="BRA" target="ARE">
      <data key="d0">29719576</data>
    </edge>
    <edge source="BRA" target="TUR">
      <data key="d0">49482</data>
    </edge>
    <edge source="BRA" target="UKR">
      <data key="d0">76070</data>
    </edge>
    <edge source="BRA" target="MKD">
      <data key="d0">512368</data>
    </edge>
    <edge source="BRA" target="EGY">
      <data key="d0">8154501</data>
    </edge>
    <edge source="BRA" target="GBR">
      <data key="d0">204430352</data>
    </edge>
    <edge source="BRA" target="TZA">
      <data key="d0">15811</data>
    </edge>
    <edge source="BRA" target="USA">
      <data key="d0">89196895</data>
    </edge>
    <edge source="BRA" target="URY">
      <data key="d0">9833142</data>
    </edge>
    <edge source="BGR" target="AZE">
      <data key="d0">19381</data>
    </edge>
    <edge source="BGR" target="AUT">
      <data key="d0">128088</data>
    </edge>
    <edge source="BGR" target="BEL">
      <data key="d0">2219783</data>
    </edge>
    <edge source="BGR" target="CHN">
      <data key="d0">91766</data>
    </edge>
    <edge source="BGR" target="HRV">
      <data key="d0">73803</data>
    </edge>
    <edge source="BGR" target="FRA">
      <data key="d0">16891154</data>
    </edge>
    <edge source="BGR" target="GEO">
      <data key="d0">264656</data>
    </edge>
    <edge source="BGR" target="DEU">
      <data key="d0">196993</data>
    </edge>
    <edge source="BGR" target="GRC">
      <data key="d0">16256692</data>
    </edge>
    <edge source="BGR" target="HUN">
      <data key="d0">102003</data>
    </edge>
    <edge source="BGR" target="IRL">
      <data key="d0">152868</data>
    </edge>
    <edge source="BGR" target="ITA">
      <data key="d0">2781088</data>
    </edge>
    <edge source="BGR" target="LBN">
      <data key="d0">65687</data>
    </edge>
    <edge source="BGR" target="MDA">
      <data key="d0">93073</data>
    </edge>
    <edge source="BGR" target="NLD">
      <data key="d0">10172</data>
    </edge>
    <edge source="BGR" target="PAN">
      <data key="d0">13552</data>
    </edge>
    <edge source="BGR" target="POL">
      <data key="d0">14472</data>
    </edge>
    <edge source="BGR" target="ROU">
      <data key="d0">18594</data>
    </edge>
    <edge source="BGR" target="RUS">
      <data key="d0">168362</data>
    </edge>
    <edge source="BGR" target="ESP">
      <data key="d0">75703</data>
    </edge>
    <edge source="BGR" target="TUR">
      <data key="d0">343699</data>
    </edge>
    <edge source="BGR" target="UKR">
      <data key="d0">103132</data>
    </edge>
    <edge source="BGR" target="MKD">
      <data key="d0">267048</data>
    </edge>
    <edge source="BGR" target="GBR">
      <data key="d0">67577</data>
    </edge>
    <edge source="BGR" target="SRB">
      <data key="d0">340861</data>
    </edge>
    <edge source="CAN" target="ALB">
      <data key="d0">330231</data>
    </edge>
    <edge source="CAN" target="AZE">
      <data key="d0">48175</data>
    </edge>
    <edge source="CAN" target="ARG">
      <data key="d0">740068</data>
    </edge>
    <edge source="CAN" target="AUS">
      <data key="d0">22858516</data>
    </edge>
    <edge source="CAN" target="AUT">
      <data key="d0">27189</data>
    </edge>
    <edge source="CAN" target="ARM">
      <data key="d0">667413</data>
    </edge>
    <edge source="CAN" target="BEL">
      <data key="d0">2229751</data>
    </edge>
    <edge source="CAN" target="BRA">
      <data key="d0">105648</data>
    </edge>
    <edge source="CAN" target="BGR">
      <data key="d0">397257</data>
    </edge>
    <edge source="CAN" target="BLR">
      <data key="d0">72350</data>
    </edge>
    <edge source="CAN" target="CMR">
      <data key="d0">103344</data>
    </edge>
    <edge source="CAN" target="CHL">
      <data key="d0">1613297</data>
    </edge>
    <edge source="CAN" target="CHN">
      <data key="d0">14031550</data>
    </edge>
    <edge source="CAN" target="COL">
      <data key="d0">1025193</data>
    </edge>
    <edge source="CAN" target="CRI">
      <data key="d0">101324</data>
    </edge>
    <edge source="CAN" target="CZE">
      <data key="d0">144500</data>
    </edge>
    <edge source="CAN" target="BEN">
      <data key="d0">376705</data>
    </edge>
    <edge source="CAN" target="DNK">
      <data key="d0">18270</data>
    </edge>
    <edge source="CAN" target="ECU">
      <data key="d0">14674</data>
    </edge>
    <edge source="CAN" target="SLV">
      <data key="d0">51358</data>
    </edge>
    <edge source="CAN" target="EST">
      <data key="d0">488609</data>
    </edge>
    <edge source="CAN" target="FIN">
      <data key="d0">106897</data>
    </edge>
    <edge source="CAN" target="FRA">
      <data key="d0">16015839</data>
    </edge>
    <edge source="CAN" target="GEO">
      <data key="d0">23163</data>
    </edge>
    <edge source="CAN" target="DEU">
      <data key="d0">103839</data>
    </edge>
    <edge source="CAN" target="GHA">
      <data key="d0">56777</data>
    </edge>
    <edge source="CAN" target="GRC">
      <data key="d0">186421</data>
    </edge>
    <edge source="CAN" target="GTM">
      <data key="d0">389741</data>
    </edge>
    <edge source="CAN" target="HND">
      <data key="d0">911657</data>
    </edge>
    <edge source="CAN" target="HKG">
      <data key="d0">15808140</data>
    </edge>
    <edge source="CAN" target="HUN">
      <data key="d0">108314</data>
    </edge>
    <edge source="CAN" target="IDN">
      <data key="d0">94403</data>
    </edge>
    <edge source="CAN" target="ISR">
      <data key="d0">16257</data>
    </edge>
    <edge source="CAN" target="ITA">
      <data key="d0">4391226</data>
    </edge>
    <edge source="CAN" target="CIV">
      <data key="d0">379690</data>
    </edge>
    <edge source="CAN" target="JAM">
      <data key="d0">3652657</data>
    </edge>
    <edge source="CAN" target="JPN">
      <data key="d0">410116355</data>
    </edge>
    <edge source="CAN" target="KAZ">
      <data key="d0">133194</data>
    </edge>
    <edge source="CAN" target="KOR">
      <data key="d0">71422600</data>
    </edge>
    <edge source="CAN" target="KGZ">
      <data key="d0">17927</data>
    </edge>
    <edge source="CAN" target="LVA">
      <data key="d0">663307</data>
    </edge>
    <edge source="CAN" target="MYS">
      <data key="d0">439516</data>
    </edge>
    <edge source="CAN" target="MEX">
      <data key="d0">109835051</data>
    </edge>
    <edge source="CAN" target="NAM">
      <data key="d0">42572</data>
    </edge>
    <edge source="CAN" target="NLD">
      <data key="d0">454577</data>
    </edge>
    <edge source="CAN" target="NZL">
      <data key="d0">16100569</data>
    </edge>
    <edge source="CAN" target="PAN">
      <data key="d0">4929743</data>
    </edge>
    <edge source="CAN" target="PER">
      <data key="d0">1949051</data>
    </edge>
    <edge source="CAN" target="PHL">
      <data key="d0">5219765</data>
    </edge>
    <edge source="CAN" target="POL">
      <data key="d0">6376855</data>
    </edge>
    <edge source="CAN" target="ROU">
      <data key="d0">46113</data>
    </edge>
    <edge source="CAN" target="RUS">
      <data key="d0">13025393</data>
    </edge>
    <edge source="CAN" target="SAU">
      <data key="d0">90715</data>
    </edge>
    <edge source="CAN" target="SGP">
      <data key="d0">992261</data>
    </edge>
    <edge source="CAN" target="ZAF">
      <data key="d0">3617188</data>
    </edge>
    <edge source="CAN" target="ESP">
      <data key="d0">308604</data>
    </edge>
    <edge source="CAN" target="CHE">
      <data key="d0">9606731</data>
    </edge>
    <edge source="CAN" target="THA">
      <data key="d0">200330</data>
    </edge>
    <edge source="CAN" target="TGO">
      <data key="d0">48273</data>
    </edge>
    <edge source="CAN" target="ARE">
      <data key="d0">112354</data>
    </edge>
    <edge source="CAN" target="TUR">
      <data key="d0">45224</data>
    </edge>
    <edge source="CAN" target="MKD">
      <data key="d0">181080</data>
    </edge>
    <edge source="CAN" target="EGY">
      <data key="d0">147778</data>
    </edge>
    <edge source="CAN" target="GBR">
      <data key="d0">360870</data>
    </edge>
    <edge source="CAN" target="USA">
      <data key="d0">1821397610</data>
    </edge>
    <edge source="CAN" target="URY">
      <data key="d0">473085</data>
    </edge>
    <edge source="CHL" target="ARG">
      <data key="d0">8834144</data>
    </edge>
    <edge source="CHL" target="AUT">
      <data key="d0">167139</data>
    </edge>
    <edge source="CHL" target="BEL">
      <data key="d0">2334130</data>
    </edge>
    <edge source="CHL" target="BOL">
      <data key="d0">615536</data>
    </edge>
    <edge source="CHL" target="CAN">
      <data key="d0">70398</data>
    </edge>
    <edge source="CHL" target="CHN">
      <data key="d0">3256887</data>
    </edge>
    <edge source="CHL" target="COL">
      <data key="d0">2076395</data>
    </edge>
    <edge source="CHL" target="CRI">
      <data key="d0">964270</data>
    </edge>
    <edge source="CHL" target="ECU">
      <data key="d0">1097199</data>
    </edge>
    <edge source="CHL" target="FRA">
      <data key="d0">1107345</data>
    </edge>
    <edge source="CHL" target="DEU">
      <data key="d0">2310174</data>
    </edge>
    <edge source="CHL" target="GTM">
      <data key="d0">70665</data>
    </edge>
    <edge source="CHL" target="IRL">
      <data key="d0">103904</data>
    </edge>
    <edge source="CHL" target="ITA">
      <data key="d0">2335578</data>
    </edge>
    <edge source="CHL" target="JPN">
      <data key="d0">39528975</data>
    </edge>
    <edge source="CHL" target="MEX">
      <data key="d0">10502875</data>
    </edge>
    <edge source="CHL" target="NLD">
      <data key="d0">4239414</data>
    </edge>
    <edge source="CHL" target="NIC">
      <data key="d0">21281</data>
    </edge>
    <edge source="CHL" target="PRY">
      <data key="d0">61775</data>
    </edge>
    <edge source="CHL" target="PER">
      <data key="d0">1681488</data>
    </edge>
    <edge source="CHL" target="ZAF">
      <data key="d0">125050</data>
    </edge>
    <edge source="CHL" target="ESP">
      <data key="d0">2666864</data>
    </edge>
    <edge source="CHL" target="CHE">
      <data key="d0">829769</data>
    </edge>
    <edge source="CHL" target="GBR">
      <data key="d0">8383853</data>
    </edge>
    <edge source="CHL" target="USA">
      <data key="d0">268594</data>
    </edge>
    <edge source="CHL" target="URY">
      <data key="d0">975523</data>
    </edge>
    <edge source="CHN" target="ALB">
      <data key="d0">75752</data>
    </edge>
    <edge source="CHN" target="ARG">
      <data key="d0">28166</data>
    </edge>
    <edge source="CHN" target="AUS">
      <data key="d0">312002</data>
    </edge>
    <edge source="CHN" target="ARM">
      <data key="d0">64000</data>
    </edge>
    <edge source="CHN" target="BEL">
      <data key="d0">1724325</data>
    </edge>
    <edge source="CHN" target="BRA">
      <data key="d0">341164</data>
    </edge>
    <edge source="CHN" target="BGR">
      <data key="d0">1373133</data>
    </edge>
    <edge source="CHN" target="CAN">
      <data key="d0">42958</data>
    </edge>
    <edge source="CHN" target="LKA">
      <data key="d0">478959</data>
    </edge>
    <edge source="CHN" target="CHL">
      <data key="d0">487240</data>
    </edge>
    <edge source="CHN" target="HRV">
      <data key="d0">956757</data>
    </edge>
    <edge source="CHN" target="CZE">
      <data key="d0">643974</data>
    </edge>
    <edge source="CHN" target="FIN">
      <data key="d0">116450</data>
    </edge>
    <edge source="CHN" target="FRA">
      <data key="d0">1579193</data>
    </edge>
    <edge source="CHN" target="PSE">
      <data key="d0">2024954</data>
    </edge>
    <edge source="CHN" target="DEU">
      <data key="d0">2620096</data>
    </edge>
    <edge source="CHN" target="GRC">
      <data key="d0">309845</data>
    </edge>
    <edge source="CHN" target="HKG">
      <data key="d0">209367279</data>
    </edge>
    <edge source="CHN" target="HUN">
      <data key="d0">53700</data>
    </edge>
    <edge source="CHN" target="IDN">
      <data key="d0">3641883</data>
    </edge>
    <edge source="CHN" target="ISR">
      <data key="d0">2642364</data>
    </edge>
    <edge source="CHN" target="ITA">
      <data key="d0">343080</data>
    </edge>
    <edge source="CHN" target="CIV">
      <data key="d0">17121</data>
    </edge>
    <edge source="CHN" target="JPN">
      <data key="d0">782841511</data>
    </edge>
    <edge source="CHN" target="KAZ">
      <data key="d0">222921</data>
    </edge>
    <edge source="CHN" target="JOR">
      <data key="d0">463565</data>
    </edge>
    <edge source="CHN" target="KOR">
      <data key="d0">12173476</data>
    </edge>
    <edge source="CHN" target="LBN">
      <data key="d0">1063431</data>
    </edge>
    <edge source="CHN" target="LVA">
      <data key="d0">1876012</data>
    </edge>
    <edge source="CHN" target="LTU">
      <data key="d0">812929</data>
    </edge>
    <edge source="CHN" target="MYS">
      <data key="d0">22394458</data>
    </edge>
    <edge source="CHN" target="MUS">
      <data key="d0">497017</data>
    </edge>
    <edge source="CHN" target="OMN">
      <data key="d0">616341</data>
    </edge>
    <edge source="CHN" target="NLD">
      <data key="d0">38330546</data>
    </edge>
    <edge source="CHN" target="NZL">
      <data key="d0">74119</data>
    </edge>
    <edge source="CHN" target="PAN">
      <data key="d0">24600</data>
    </edge>
    <edge source="CHN" target="PHL">
      <data key="d0">7873032</data>
    </edge>
    <edge source="CHN" target="POL">
      <data key="d0">1043153</data>
    </edge>
    <edge source="CHN" target="ROU">
      <data key="d0">91171</data>
    </edge>
    <edge source="CHN" target="RUS">
      <data key="d0">5595110</data>
    </edge>
    <edge source="CHN" target="SAU">
      <data key="d0">24476872</data>
    </edge>
    <edge source="CHN" target="SEN">
      <data key="d0">33000</data>
    </edge>
    <edge source="CHN" target="IND">
      <data key="d0">86412</data>
    </edge>
    <edge source="CHN" target="SGP">
      <data key="d0">36901465</data>
    </edge>
    <edge source="CHN" target="SVK">
      <data key="d0">708139</data>
    </edge>
    <edge source="CHN" target="SVN">
      <data key="d0">33052</data>
    </edge>
    <edge source="CHN" target="ZAF">
      <data key="d0">11930415</data>
    </edge>
    <edge source="CHN" target="ESP">
      <data key="d0">73737</data>
    </edge>
    <edge source="CHN" target="SWE">
      <data key="d0">38373</data>
    </edge>
    <edge source="CHN" target="CHE">
      <data key="d0">23211664</data>
    </edge>
    <edge source="CHN" target="THA">
      <data key="d0">2440776</data>
    </edge>
    <edge source="CHN" target="ARE">
      <data key="d0">16367814</data>
    </edge>
    <edge source="CHN" target="UKR">
      <data key="d0">97990</data>
    </edge>
    <edge source="CHN" target="MKD">
      <data key="d0">2403500</data>
    </edge>
    <edge source="CHN" target="EGY">
      <data key="d0">521266</data>
    </edge>
    <edge source="CHN" target="GBR">
      <data key="d0">600511</data>
    </edge>
    <edge source="CHN" target="USA">
      <data key="d0">5478381</data>
    </edge>
    <edge source="CHN" target="SRB">
      <data key="d0">126158</data>
    </edge>
    <edge source="COL" target="HKG">
      <data key="d0">61593</data>
    </edge>
    <edge source="CZE" target="DZA">
      <data key="d0">27398</data>
    </edge>
    <edge source="CZE" target="AUT">
      <data key="d0">2001341</data>
    </edge>
    <edge source="CZE" target="BEL">
      <data key="d0">283273</data>
    </edge>
    <edge source="CZE" target="DNK">
      <data key="d0">520107</data>
    </edge>
    <edge source="CZE" target="EST">
      <data key="d0">637442</data>
    </edge>
    <edge source="CZE" target="FRA">
      <data key="d0">923856</data>
    </edge>
    <edge source="CZE" target="DEU">
      <data key="d0">13378727</data>
    </edge>
    <edge source="CZE" target="GRC">
      <data key="d0">112999</data>
    </edge>
    <edge source="CZE" target="HUN">
      <data key="d0">1234259</data>
    </edge>
    <edge source="CZE" target="ITA">
      <data key="d0">398319</data>
    </edge>
    <edge source="CZE" target="NLD">
      <data key="d0">845295</data>
    </edge>
    <edge source="CZE" target="POL">
      <data key="d0">397180</data>
    </edge>
    <edge source="CZE" target="ROU">
      <data key="d0">628009</data>
    </edge>
    <edge source="CZE" target="RUS">
      <data key="d0">2042428</data>
    </edge>
    <edge source="CZE" target="SVK">
      <data key="d0">15847830</data>
    </edge>
    <edge source="CZE" target="SVN">
      <data key="d0">49804</data>
    </edge>
    <edge source="CZE" target="ESP">
      <data key="d0">125318</data>
    </edge>
    <edge source="CZE" target="CHE">
      <data key="d0">590709</data>
    </edge>
    <edge source="CZE" target="GBR">
      <data key="d0">146352</data>
    </edge>
    <edge source="CZE" target="SRB">
      <data key="d0">115854</data>
    </edge>
    <edge source="BEN" target="BEL">
      <data key="d0">71558</data>
    </edge>
    <edge source="BEN" target="NLD">
      <data key="d0">253017</data>
    </edge>
    <edge source="BEN" target="GBR">
      <data key="d0">15175</data>
    </edge>
    <edge source="DNK" target="DZA">
      <data key="d0">279093</data>
    </edge>
    <edge source="DNK" target="AZE">
      <data key="d0">699775</data>
    </edge>
    <edge source="DNK" target="ARG">
      <data key="d0">4029251</data>
    </edge>
    <edge source="DNK" target="AUS">
      <data key="d0">41337451</data>
    </edge>
    <edge source="DNK" target="AUT">
      <data key="d0">7808065</data>
    </edge>
    <edge source="DNK" target="ARM">
      <data key="d0">423067</data>
    </edge>
    <edge source="DNK" target="BEL">
      <data key="d0">9604700</data>
    </edge>
    <edge source="DNK" target="BRA">
      <data key="d0">45162</data>
    </edge>
    <edge source="DNK" target="BGR">
      <data key="d0">3659572</data>
    </edge>
    <edge source="DNK" target="BLR">
      <data key="d0">511091</data>
    </edge>
    <edge source="DNK" target="CMR">
      <data key="d0">14234</data>
    </edge>
    <edge source="DNK" target="CAN">
      <data key="d0">16830202</data>
    </edge>
    <edge source="DNK" target="CHL">
      <data key="d0">55066</data>
    </edge>
    <edge source="DNK" target="CHN">
      <data key="d0">7671039</data>
    </edge>
    <edge source="DNK" target="COL">
      <data key="d0">85395</data>
    </edge>
    <edge source="DNK" target="HRV">
      <data key="d0">4816813</data>
    </edge>
    <edge source="DNK" target="CZE">
      <data key="d0">10396993</data>
    </edge>
    <edge source="DNK" target="BEN">
      <data key="d0">613179</data>
    </edge>
    <edge source="DNK" target="ECU">
      <data key="d0">33808</data>
    </edge>
    <edge source="DNK" target="ETH">
      <data key="d0">13465</data>
    </edge>
    <edge source="DNK" target="EST">
      <data key="d0">9291371</data>
    </edge>
    <edge source="DNK" target="FIN">
      <data key="d0">31644921</data>
    </edge>
    <edge source="DNK" target="FRA">
      <data key="d0">165619739</data>
    </edge>
    <edge source="DNK" target="GEO">
      <data key="d0">686363</data>
    </edge>
    <edge source="DNK" target="GMB">
      <data key="d0">16473</data>
    </edge>
    <edge source="DNK" target="PSE">
      <data key="d0">37100</data>
    </edge>
    <edge source="DNK" target="DEU">
      <data key="d0">439949806</data>
    </edge>
    <edge source="DNK" target="GHA">
      <data key="d0">281715</data>
    </edge>
    <edge source="DNK" target="GRC">
      <data key="d0">36397262</data>
    </edge>
    <edge source="DNK" target="HND">
      <data key="d0">10121</data>
    </edge>
    <edge source="DNK" target="HKG">
      <data key="d0">21880535</data>
    </edge>
    <edge source="DNK" target="HUN">
      <data key="d0">6934623</data>
    </edge>
    <edge source="DNK" target="IDN">
      <data key="d0">33458</data>
    </edge>
    <edge source="DNK" target="IRL">
      <data key="d0">17379652</data>
    </edge>
    <edge source="DNK" target="ISR">
      <data key="d0">24273</data>
    </edge>
    <edge source="DNK" target="ITA">
      <data key="d0">256098589</data>
    </edge>
    <edge source="DNK" target="JAM">
      <data key="d0">49813</data>
    </edge>
    <edge source="DNK" target="JPN">
      <data key="d0">707773538</data>
    </edge>
    <edge source="DNK" target="JOR">
      <data key="d0">620985</data>
    </edge>
    <edge source="DNK" target="KOR">
      <data key="d0">29601500</data>
    </edge>
    <edge source="DNK" target="LBN">
      <data key="d0">3283677</data>
    </edge>
    <edge source="DNK" target="LVA">
      <data key="d0">137280</data>
    </edge>
    <edge source="DNK" target="LTU">
      <data key="d0">5073806</data>
    </edge>
    <edge source="DNK" target="MWI">
      <data key="d0">59447</data>
    </edge>
    <edge source="DNK" target="MYS">
      <data key="d0">15268916</data>
    </edge>
    <edge source="DNK" target="MUS">
      <data key="d0">799279</data>
    </edge>
    <edge source="DNK" target="MEX">
      <data key="d0">7157668</data>
    </edge>
    <edge source="DNK" target="MDA">
      <data key="d0">112733</data>
    </edge>
    <edge source="DNK" target="MAR">
      <data key="d0">252282</data>
    </edge>
    <edge source="DNK" target="OMN">
      <data key="d0">2311287</data>
    </edge>
    <edge source="DNK" target="NLD">
      <data key="d0">30439960</data>
    </edge>
    <edge source="DNK" target="NZL">
      <data key="d0">3594030</data>
    </edge>
    <edge source="DNK" target="NOR">
      <data key="d0">4391104</data>
    </edge>
    <edge source="DNK" target="PAN">
      <data key="d0">2694126</data>
    </edge>
    <edge source="DNK" target="PER">
      <data key="d0">256107</data>
    </edge>
    <edge source="DNK" target="PHL">
      <data key="d0">8410786</data>
    </edge>
    <edge source="DNK" target="POL">
      <data key="d0">31852694</data>
    </edge>
    <edge source="DNK" target="PRT">
      <data key="d0">13801853</data>
    </edge>
    <edge source="DNK" target="ROU">
      <data key="d0">383786</data>
    </edge>
    <edge source="DNK" target="RUS">
      <data key="d0">128455480</data>
    </edge>
    <edge source="DNK" target="SAU">
      <data key="d0">1706914</data>
    </edge>
    <edge source="DNK" target="IND">
      <data key="d0">122654</data>
    </edge>
    <edge source="DNK" target="SGP">
      <data key="d0">14931083</data>
    </edge>
    <edge source="DNK" target="SVK">
      <data key="d0">2329144</data>
    </edge>
    <edge source="DNK" target="VNM">
      <data key="d0">284725</data>
    </edge>
    <edge source="DNK" target="SVN">
      <data key="d0">1021504</data>
    </edge>
    <edge source="DNK" target="ZAF">
      <data key="d0">702473</data>
    </edge>
    <edge source="DNK" target="ESP">
      <data key="d0">102977632</data>
    </edge>
    <edge source="DNK" target="SWE">
      <data key="d0">183454191</data>
    </edge>
    <edge source="DNK" target="CHE">
      <data key="d0">3771333</data>
    </edge>
    <edge source="DNK" target="THA">
      <data key="d0">39281</data>
    </edge>
    <edge source="DNK" target="ARE">
      <data key="d0">25178605</data>
    </edge>
    <edge source="DNK" target="TUR">
      <data key="d0">300956</data>
    </edge>
    <edge source="DNK" target="UKR">
      <data key="d0">198840</data>
    </edge>
    <edge source="DNK" target="MKD">
      <data key="d0">1017035</data>
    </edge>
    <edge source="DNK" target="EGY">
      <data key="d0">470109</data>
    </edge>
    <edge source="DNK" target="GBR">
      <data key="d0">639371008</data>
    </edge>
    <edge source="DNK" target="USA">
      <data key="d0">196067530</data>
    </edge>
    <edge source="DNK" target="URY">
      <data key="d0">75448</data>
    </edge>
    <edge source="DNK" target="SRB">
      <data key="d0">218154</data>
    </edge>
    <edge source="ECU" target="COL">
      <data key="d0">5879960</data>
    </edge>
    <edge source="ECU" target="JPN">
      <data key="d0">27650</data>
    </edge>
    <edge source="ECU" target="PER">
      <data key="d0">20306</data>
    </edge>
    <edge source="ECU" target="USA">
      <data key="d0">95239</data>
    </edge>
    <edge source="FIN" target="CAN">
      <data key="d0">1307911</data>
    </edge>
    <edge source="FIN" target="CHN">
      <data key="d0">273710</data>
    </edge>
    <edge source="FIN" target="DNK">
      <data key="d0">6480041</data>
    </edge>
    <edge source="FIN" target="EST">
      <data key="d0">4387209</data>
    </edge>
    <edge source="FIN" target="DEU">
      <data key="d0">159023</data>
    </edge>
    <edge source="FIN" target="GRC">
      <data key="d0">1785451</data>
    </edge>
    <edge source="FIN" target="HKG">
      <data key="d0">86217</data>
    </edge>
    <edge source="FIN" target="ITA">
      <data key="d0">236093</data>
    </edge>
    <edge source="FIN" target="JPN">
      <data key="d0">6405016</data>
    </edge>
    <edge source="FIN" target="KOR">
      <data key="d0">5662508</data>
    </edge>
    <edge source="FIN" target="LTU">
      <data key="d0">625188</data>
    </edge>
    <edge source="FIN" target="MYS">
      <data key="d0">23340</data>
    </edge>
    <edge source="FIN" target="NLD">
      <data key="d0">124093</data>
    </edge>
    <edge source="FIN" target="NOR">
      <data key="d0">1664563</data>
    </edge>
    <edge source="FIN" target="POL">
      <data key="d0">139276</data>
    </edge>
    <edge source="FIN" target="RUS">
      <data key="d0">7045086</data>
    </edge>
    <edge source="FIN" target="SGP">
      <data key="d0">16028</data>
    </edge>
    <edge source="FIN" target="ESP">
      <data key="d0">25207</data>
    </edge>
    <edge source="FIN" target="SWE">
      <data key="d0">22655628</data>
    </edge>
    <edge source="FIN" target="CHE">
      <data key="d0">216364</data>
    </edge>
    <edge source="FIN" target="TUR">
      <data key="d0">105514</data>
    </edge>
    <edge source="FIN" target="USA">
      <data key="d0">3054442</data>
    </edge>
    <edge source="PSE" target="ISR">
      <data key="d0">1272951</data>
    </edge>
    <edge source="PSE" target="JOR">
      <data key="d0">1207262</data>
    </edge>
    <edge source="PSE" target="ARE">
      <data key="d0">102155</data>
    </edge>
    <edge source="PSE" target="EGY">
      <data key="d0">73784</data>
    </edge>
    <edge source="DEU" target="AZE">
      <data key="d0">1150000</data>
    </edge>
    <edge source="DEU" target="ARG">
      <data key="d0">98000</data>
    </edge>
    <edge source="DEU" target="AUS">
      <data key="d0">83000</data>
    </edge>
    <edge source="DEU" target="AUT">
      <data key="d0">160824000</data>
    </edge>
    <edge source="DEU" target="ARM">
      <data key="d0">15000</data>
    </edge>
    <edge source="DEU" target="BEL">
      <data key="d0">63971000</data>
    </edge>
    <edge source="DEU" target="BOL">
      <data key="d0">56000</data>
    </edge>
    <edge source="DEU" target="BRA">
      <data key="d0">158000</data>
    </edge>
    <edge source="DEU" target="BGR">
      <data key="d0">3403000</data>
    </edge>
    <edge source="DEU" target="BLR">
      <data key="d0">275000</data>
    </edge>
    <edge source="DEU" target="CMR">
      <data key="d0">30000</data>
    </edge>
    <edge source="DEU" target="CAN">
      <data key="d0">58000</data>
    </edge>
    <edge source="DEU" target="CHL">
      <data key="d0">26000</data>
    </edge>
    <edge source="DEU" target="CHN">
      <data key="d0">4272000</data>
    </edge>
    <edge source="DEU" target="COL">
      <data key="d0">17000</data>
    </edge>
    <edge source="DEU" target="HRV">
      <data key="d0">1373000</data>
    </edge>
    <edge source="DEU" target="CZE">
      <data key="d0">10129000</data>
    </edge>
    <edge source="DEU" target="BEN">
      <data key="d0">2140000</data>
    </edge>
    <edge source="DEU" target="DNK">
      <data key="d0">140367000</data>
    </edge>
    <edge source="DEU" target="ECU">
      <data key="d0">12000</data>
    </edge>
    <edge source="DEU" target="ETH">
      <data key="d0">35000</data>
    </edge>
    <edge source="DEU" target="EST">
      <data key="d0">259000</data>
    </edge>
    <edge source="DEU" target="FIN">
      <data key="d0">7728000</data>
    </edge>
    <edge source="DEU" target="FRA">
      <data key="d0">301141000</data>
    </edge>
    <edge source="DEU" target="GEO">
      <data key="d0">288000</data>
    </edge>
    <edge source="DEU" target="PSE">
      <data key="d0">390000</data>
    </edge>
    <edge source="DEU" target="GHA">
      <data key="d0">15000</data>
    </edge>
    <edge source="DEU" target="GRC">
      <data key="d0">56512000</data>
    </edge>
    <edge source="DEU" target="GTM">
      <data key="d0">36000</data>
    </edge>
    <edge source="DEU" target="HKG">
      <data key="d0">7077000</data>
    </edge>
    <edge source="DEU" target="HUN">
      <data key="d0">15352000</data>
    </edge>
    <edge source="DEU" target="IDN">
      <data key="d0">460000</data>
    </edge>
    <edge source="DEU" target="IRL">
      <data key="d0">12625000</data>
    </edge>
    <edge source="DEU" target="ITA">
      <data key="d0">460556000</data>
    </edge>
    <edge source="DEU" target="CIV">
      <data key="d0">58000</data>
    </edge>
    <edge source="DEU" target="JPN">
      <data key="d0">21876000</data>
    </edge>
    <edge source="DEU" target="KAZ">
      <data key="d0">239000</data>
    </edge>
    <edge source="DEU" target="JOR">
      <data key="d0">2823000</data>
    </edge>
    <edge source="DEU" target="LBN">
      <data key="d0">602000</data>
    </edge>
    <edge source="DEU" target="LVA">
      <data key="d0">3168000</data>
    </edge>
    <edge source="DEU" target="LTU">
      <data key="d0">1787000</data>
    </edge>
    <edge source="DEU" target="MYS">
      <data key="d0">31000</data>
    </edge>
    <edge source="DEU" target="MEX">
      <data key="d0">89000</data>
    </edge>
    <edge source="DEU" target="MDA">
      <data key="d0">1363000</data>
    </edge>
    <edge source="DEU" target="MAR">
      <data key="d0">5814000</data>
    </edge>
    <edge source="DEU" target="OMN">
      <data key="d0">580000</data>
    </edge>
    <edge source="DEU" target="NLD">
      <data key="d0">318396000</data>
    </edge>
    <edge source="DEU" target="NZL">
      <data key="d0">159000</data>
    </edge>
    <edge source="DEU" target="NOR">
      <data key="d0">201000</data>
    </edge>
    <edge source="DEU" target="PHL">
      <data key="d0">10672000</data>
    </edge>
    <edge source="DEU" target="POL">
      <data key="d0">4300000</data>
    </edge>
    <edge source="DEU" target="PRT">
      <data key="d0">10311000</data>
    </edge>
    <edge source="DEU" target="ROU">
      <data key="d0">5763000</data>
    </edge>
    <edge source="DEU" target="RUS">
      <data key="d0">116323000</data>
    </edge>
    <edge source="DEU" target="SAU">
      <data key="d0">55000</data>
    </edge>
    <edge source="DEU" target="IND">
      <data key="d0">32000</data>
    </edge>
    <edge source="DEU" target="SGP">
      <data key="d0">2186000</data>
    </edge>
    <edge source="DEU" target="SVK">
      <data key="d0">2665000</data>
    </edge>
    <edge source="DEU" target="VNM">
      <data key="d0">11000</data>
    </edge>
    <edge source="DEU" target="SVN">
      <data key="d0">321000</data>
    </edge>
    <edge source="DEU" target="ZAF">
      <data key="d0">64000</data>
    </edge>
    <edge source="DEU" target="ESP">
      <data key="d0">61052000</data>
    </edge>
    <edge source="DEU" target="SWE">
      <data key="d0">55530000</data>
    </edge>
    <edge source="DEU" target="CHE">
      <data key="d0">23704000</data>
    </edge>
    <edge source="DEU" target="THA">
      <data key="d0">358000</data>
    </edge>
    <edge source="DEU" target="TGO">
      <data key="d0">13000</data>
    </edge>
    <edge source="DEU" target="ARE">
      <data key="d0">2097000</data>
    </edge>
    <edge source="DEU" target="TUN">
      <data key="d0">3692000</data>
    </edge>
    <edge source="DEU" target="TUR">
      <data key="d0">232000</data>
    </edge>
    <edge source="DEU" target="UKR">
      <data key="d0">1452000</data>
    </edge>
    <edge source="DEU" target="MKD">
      <data key="d0">1277000</data>
    </edge>
    <edge source="DEU" target="EGY">
      <data key="d0">11767000</data>
    </edge>
    <edge source="DEU" target="GBR">
      <data key="d0">141204000</data>
    </edge>
    <edge source="DEU" target="USA">
      <data key="d0">1802000</data>
    </edge>
    <edge source="DEU" target="SRB">
      <data key="d0">871000</data>
    </edge>
    <edge source="GHA" target="CIV">
      <data key="d0">34204</data>
    </edge>
    <edge source="GHA" target="TGO">
      <data key="d0">154360</data>
    </edge>
    <edge source="GHA" target="USA">
      <data key="d0">26918</data>
    </edge>
    <edge source="GRC" target="ALB">
      <data key="d0">1104235</data>
    </edge>
    <edge source="GRC" target="BEL">
      <data key="d0">1448928</data>
    </edge>
    <edge source="GRC" target="BGR">
      <data key="d0">1125515</data>
    </edge>
    <edge source="GRC" target="CZE">
      <data key="d0">13714</data>
    </edge>
    <edge source="GRC" target="BEN">
      <data key="d0">130990</data>
    </edge>
    <edge source="GRC" target="DNK">
      <data key="d0">124981</data>
    </edge>
    <edge source="GRC" target="ETH">
      <data key="d0">23147</data>
    </edge>
    <edge source="GRC" target="FRA">
      <data key="d0">615279</data>
    </edge>
    <edge source="GRC" target="DEU">
      <data key="d0">1212874</data>
    </edge>
    <edge source="GRC" target="HKG">
      <data key="d0">25360</data>
    </edge>
    <edge source="GRC" target="HUN">
      <data key="d0">65605</data>
    </edge>
    <edge source="GRC" target="ITA">
      <data key="d0">983449</data>
    </edge>
    <edge source="GRC" target="LBN">
      <data key="d0">80487</data>
    </edge>
    <edge source="GRC" target="LTU">
      <data key="d0">53019</data>
    </edge>
    <edge source="GRC" target="MEX">
      <data key="d0">37559</data>
    </edge>
    <edge source="GRC" target="NLD">
      <data key="d0">452757</data>
    </edge>
    <edge source="GRC" target="NZL">
      <data key="d0">24598</data>
    </edge>
    <edge source="GRC" target="NOR">
      <data key="d0">104878</data>
    </edge>
    <edge source="GRC" target="PAN">
      <data key="d0">131922</data>
    </edge>
    <edge source="GRC" target="POL">
      <data key="d0">22344</data>
    </edge>
    <edge source="GRC" target="PRT">
      <data key="d0">45533</data>
    </edge>
    <edge source="GRC" target="ROU">
      <data key="d0">1602414</data>
    </edge>
    <edge source="GRC" target="RUS">
      <data key="d0">109040</data>
    </edge>
    <edge source="GRC" target="SVK">
      <data key="d0">13260</data>
    </edge>
    <edge source="GRC" target="ESP">
      <data key="d0">541448</data>
    </edge>
    <edge source="GRC" target="SWE">
      <data key="d0">21873</data>
    </edge>
    <edge source="GRC" target="CHE">
      <data key="d0">67359</data>
    </edge>
    <edge source="GRC" target="TUR">
      <data key="d0">158821</data>
    </edge>
    <edge source="GRC" target="UKR">
      <data key="d0">157213</data>
    </edge>
    <edge source="GRC" target="MKD">
      <data key="d0">1705094</data>
    </edge>
    <edge source="GRC" target="GBR">
      <data key="d0">111340</data>
    </edge>
    <edge source="GRC" target="USA">
      <data key="d0">618095</data>
    </edge>
    <edge source="GRC" target="SRB">
      <data key="d0">1059161</data>
    </edge>
    <edge source="HKG" target="BRA">
      <data key="d0">191598</data>
    </edge>
    <edge source="HKG" target="CAN">
      <data key="d0">25157</data>
    </edge>
    <edge source="HKG" target="LKA">
      <data key="d0">19952</data>
    </edge>
    <edge source="HKG" target="CHN">
      <data key="d0">795687860</data>
    </edge>
    <edge source="HKG" target="CRI">
      <data key="d0">21534</data>
    </edge>
    <edge source="HKG" target="DNK">
      <data key="d0">66101</data>
    </edge>
    <edge source="HKG" target="IDN">
      <data key="d0">292460</data>
    </edge>
    <edge source="HKG" target="JPN">
      <data key="d0">297384</data>
    </edge>
    <edge source="HKG" target="KOR">
      <data key="d0">158150</data>
    </edge>
    <edge source="HKG" target="MYS">
      <data key="d0">1877134</data>
    </edge>
    <edge source="HKG" target="MUS">
      <data key="d0">76368</data>
    </edge>
    <edge source="HKG" target="PHL">
      <data key="d0">923323</data>
    </edge>
    <edge source="HKG" target="SAU">
      <data key="d0">50668</data>
    </edge>
    <edge source="HKG" target="SGP">
      <data key="d0">810275</data>
    </edge>
    <edge source="HKG" target="VNM">
      <data key="d0">664906</data>
    </edge>
    <edge source="HKG" target="THA">
      <data key="d0">181156</data>
    </edge>
    <edge source="HKG" target="ARE">
      <data key="d0">127491</data>
    </edge>
    <edge source="HKG" target="GBR">
      <data key="d0">34462</data>
    </edge>
    <edge source="HKG" target="USA">
      <data key="d0">883650</data>
    </edge>
    <edge source="IDN" target="AUS">
      <data key="d0">15798</data>
    </edge>
    <edge source="IDN" target="BEL">
      <data key="d0">4244144</data>
    </edge>
    <edge source="IDN" target="BGR">
      <data key="d0">238198</data>
    </edge>
    <edge source="IDN" target="CAN">
      <data key="d0">1310350</data>
    </edge>
    <edge source="IDN" target="CHN">
      <data key="d0">13176</data>
    </edge>
    <edge source="IDN" target="CZE">
      <data key="d0">40007</data>
    </edge>
    <edge source="IDN" target="ECU">
      <data key="d0">57072</data>
    </edge>
    <edge source="IDN" target="FRA">
      <data key="d0">3027357</data>
    </edge>
    <edge source="IDN" target="DEU">
      <data key="d0">12246</data>
    </edge>
    <edge source="IDN" target="HKG">
      <data key="d0">651780</data>
    </edge>
    <edge source="IDN" target="JPN">
      <data key="d0">1628935</data>
    </edge>
    <edge source="IDN" target="KOR">
      <data key="d0">173152</data>
    </edge>
    <edge source="IDN" target="MYS">
      <data key="d0">528177</data>
    </edge>
    <edge source="IDN" target="NLD">
      <data key="d0">1292691</data>
    </edge>
    <edge source="IDN" target="SGP">
      <data key="d0">1156566</data>
    </edge>
    <edge source="IDN" target="VNM">
      <data key="d0">32091</data>
    </edge>
    <edge source="IDN" target="ZAF">
      <data key="d0">212840</data>
    </edge>
    <edge source="IDN" target="ESP">
      <data key="d0">154070</data>
    </edge>
    <edge source="IDN" target="SWE">
      <data key="d0">44836</data>
    </edge>
    <edge source="IDN" target="CHE">
      <data key="d0">48081</data>
    </edge>
    <edge source="IDN" target="THA">
      <data key="d0">14143</data>
    </edge>
    <edge source="IDN" target="GBR">
      <data key="d0">102150</data>
    </edge>
    <edge source="IDN" target="USA">
      <data key="d0">2094770</data>
    </edge>
    <edge source="ISR" target="ARG">
      <data key="d0">46000</data>
    </edge>
    <edge source="ISR" target="AUT">
      <data key="d0">749000</data>
    </edge>
    <edge source="ISR" target="BEL">
      <data key="d0">1610000</data>
    </edge>
    <edge source="ISR" target="FRA">
      <data key="d0">6900000</data>
    </edge>
    <edge source="ISR" target="DEU">
      <data key="d0">14215000</data>
    </edge>
    <edge source="ISR" target="GRC">
      <data key="d0">355000</data>
    </edge>
    <edge source="ISR" target="HKG">
      <data key="d0">228000</data>
    </edge>
    <edge source="ISR" target="HUN">
      <data key="d0">11000</data>
    </edge>
    <edge source="ISR" target="ITA">
      <data key="d0">568000</data>
    </edge>
    <edge source="ISR" target="JPN">
      <data key="d0">2791000</data>
    </edge>
    <edge source="ISR" target="JOR">
      <data key="d0">23000</data>
    </edge>
    <edge source="ISR" target="MDA">
      <data key="d0">14000</data>
    </edge>
    <edge source="ISR" target="ZAF">
      <data key="d0">1054000</data>
    </edge>
    <edge source="ISR" target="SWE">
      <data key="d0">2233000</data>
    </edge>
    <edge source="ISR" target="CHE">
      <data key="d0">1412000</data>
    </edge>
    <edge source="ISR" target="THA">
      <data key="d0">205000</data>
    </edge>
    <edge source="ISR" target="EGY">
      <data key="d0">49000</data>
    </edge>
    <edge source="ISR" target="GBR">
      <data key="d0">2127000</data>
    </edge>
    <edge source="ISR" target="USA">
      <data key="d0">2632000</data>
    </edge>
    <edge source="CIV" target="CAF">
      <data key="d0">75373</data>
    </edge>
    <edge source="CIV" target="FRA">
      <data key="d0">48867</data>
    </edge>
    <edge source="JAM" target="CAN">
      <data key="d0">27351</data>
    </edge>
    <edge source="JAM" target="GHA">
      <data key="d0">55996</data>
    </edge>
    <edge source="JAM" target="GBR">
      <data key="d0">39951</data>
    </edge>
    <edge source="JPN" target="AUS">
      <data key="d0">61099</data>
    </edge>
    <edge source="JPN" target="BRA">
      <data key="d0">62639</data>
    </edge>
    <edge source="JPN" target="LKA">
      <data key="d0">49909</data>
    </edge>
    <edge source="JPN" target="CHN">
      <data key="d0">809655</data>
    </edge>
    <edge source="JPN" target="FIN">
      <data key="d0">180727</data>
    </edge>
    <edge source="JPN" target="FRA">
      <data key="d0">15978</data>
    </edge>
    <edge source="JPN" target="HKG">
      <data key="d0">8849964</data>
    </edge>
    <edge source="JPN" target="IDN">
      <data key="d0">42876</data>
    </edge>
    <edge source="JPN" target="KOR">
      <data key="d0">1568973</data>
    </edge>
    <edge source="JPN" target="MYS">
      <data key="d0">164657</data>
    </edge>
    <edge source="JPN" target="NLD">
      <data key="d0">114228</data>
    </edge>
    <edge source="JPN" target="NZL">
      <data key="d0">1424219</data>
    </edge>
    <edge source="JPN" target="PHL">
      <data key="d0">261070</data>
    </edge>
    <edge source="JPN" target="RUS">
      <data key="d0">118756</data>
    </edge>
    <edge source="JPN" target="IND">
      <data key="d0">48861</data>
    </edge>
    <edge source="JPN" target="SGP">
      <data key="d0">285287</data>
    </edge>
    <edge source="JPN" target="VNM">
      <data key="d0">153513</data>
    </edge>
    <edge source="JPN" target="ZAF">
      <data key="d0">35843</data>
    </edge>
    <edge source="JPN" target="ESP">
      <data key="d0">51412</data>
    </edge>
    <edge source="JPN" target="CHE">
      <data key="d0">116937</data>
    </edge>
    <edge source="JPN" target="THA">
      <data key="d0">243209</data>
    </edge>
    <edge source="JPN" target="ARE">
      <data key="d0">23382</data>
    </edge>
    <edge source="JPN" target="GBR">
      <data key="d0">242198</data>
    </edge>
    <edge source="JPN" target="USA">
      <data key="d0">915746</data>
    </edge>
    <edge source="LBN" target="CIV">
      <data key="d0">30595</data>
    </edge>
    <edge source="LBN" target="JOR">
      <data key="d0">21514</data>
    </edge>
    <edge source="LBN" target="PAN">
      <data key="d0">12788</data>
    </edge>
    <edge source="LBN" target="ARE">
      <data key="d0">22710</data>
    </edge>
    <edge source="LBN" target="EGY">
      <data key="d0">11738</data>
    </edge>
    <edge source="MYS" target="CAN">
      <data key="d0">10275</data>
    </edge>
    <edge source="MYS" target="LKA">
      <data key="d0">430003</data>
    </edge>
    <edge source="MYS" target="CHN">
      <data key="d0">30959</data>
    </edge>
    <edge source="MYS" target="HKG">
      <data key="d0">2870287</data>
    </edge>
    <edge source="MYS" target="IDN">
      <data key="d0">252047</data>
    </edge>
    <edge source="MYS" target="JPN">
      <data key="d0">48660</data>
    </edge>
    <edge source="MYS" target="MUS">
      <data key="d0">23334</data>
    </edge>
    <edge source="MYS" target="NLD">
      <data key="d0">53261</data>
    </edge>
    <edge source="MYS" target="PAK">
      <data key="d0">30503</data>
    </edge>
    <edge source="MYS" target="PHL">
      <data key="d0">203434</data>
    </edge>
    <edge source="MYS" target="SAU">
      <data key="d0">91489</data>
    </edge>
    <edge source="MYS" target="SGP">
      <data key="d0">7848443</data>
    </edge>
    <edge source="MYS" target="THA">
      <data key="d0">276186</data>
    </edge>
    <edge source="MYS" target="ARE">
      <data key="d0">48645</data>
    </edge>
    <edge source="MYS" target="USA">
      <data key="d0">77462</data>
    </edge>
    <edge source="NLD" target="ALB">
      <data key="d0">57072</data>
    </edge>
    <edge source="NLD" target="AZE">
      <data key="d0">75482</data>
    </edge>
    <edge source="NLD" target="ARG">
      <data key="d0">921434</data>
    </edge>
    <edge source="NLD" target="AUS">
      <data key="d0">1375247</data>
    </edge>
    <edge source="NLD" target="AUT">
      <data key="d0">35582454</data>
    </edge>
    <edge source="NLD" target="BEL">
      <data key="d0">146548528</data>
    </edge>
    <edge source="NLD" target="BRA">
      <data key="d0">308372</data>
    </edge>
    <edge source="NLD" target="BGR">
      <data key="d0">3263221</data>
    </edge>
    <edge source="NLD" target="BDI">
      <data key="d0">21172</data>
    </edge>
    <edge source="NLD" target="BLR">
      <data key="d0">1214157</data>
    </edge>
    <edge source="NLD" target="CMR">
      <data key="d0">4424909</data>
    </edge>
    <edge source="NLD" target="CAN">
      <data key="d0">126110</data>
    </edge>
    <edge source="NLD" target="LKA">
      <data key="d0">160169</data>
    </edge>
    <edge source="NLD" target="CHN">
      <data key="d0">23775946</data>
    </edge>
    <edge source="NLD" target="HRV">
      <data key="d0">7765453</data>
    </edge>
    <edge source="NLD" target="CZE">
      <data key="d0">1196668</data>
    </edge>
    <edge source="NLD" target="BEN">
      <data key="d0">14169466</data>
    </edge>
    <edge source="NLD" target="DNK">
      <data key="d0">95182948</data>
    </edge>
    <edge source="NLD" target="SLV">
      <data key="d0">28536</data>
    </edge>
    <edge source="NLD" target="EST">
      <data key="d0">15649</data>
    </edge>
    <edge source="NLD" target="FIN">
      <data key="d0">5002991</data>
    </edge>
    <edge source="NLD" target="FRA">
      <data key="d0">501070537</data>
    </edge>
    <edge source="NLD" target="GEO">
      <data key="d0">65356</data>
    </edge>
    <edge source="NLD" target="GMB">
      <data key="d0">1187463</data>
    </edge>
    <edge source="NLD" target="PSE">
      <data key="d0">625029</data>
    </edge>
    <edge source="NLD" target="DEU">
      <data key="d0">976344601</data>
    </edge>
    <edge source="NLD" target="GHA">
      <data key="d0">4536291</data>
    </edge>
    <edge source="NLD" target="GRC">
      <data key="d0">175051312</data>
    </edge>
    <edge source="NLD" target="HKG">
      <data key="d0">34680350</data>
    </edge>
    <edge source="NLD" target="HUN">
      <data key="d0">12063331</data>
    </edge>
    <edge source="NLD" target="IDN">
      <data key="d0">438164</data>
    </edge>
    <edge source="NLD" target="IRL">
      <data key="d0">52954386</data>
    </edge>
    <edge source="NLD" target="ISR">
      <data key="d0">2142956</data>
    </edge>
    <edge source="NLD" target="ITA">
      <data key="d0">635897245</data>
    </edge>
    <edge source="NLD" target="CIV">
      <data key="d0">609380</data>
    </edge>
    <edge source="NLD" target="JPN">
      <data key="d0">38970864</data>
    </edge>
    <edge source="NLD" target="KAZ">
      <data key="d0">722603</data>
    </edge>
    <edge source="NLD" target="JOR">
      <data key="d0">764026</data>
    </edge>
    <edge source="NLD" target="KOR">
      <data key="d0">35583374</data>
    </edge>
    <edge source="NLD" target="LBN">
      <data key="d0">9753762</data>
    </edge>
    <edge source="NLD" target="LVA">
      <data key="d0">3213513</data>
    </edge>
    <edge source="NLD" target="LTU">
      <data key="d0">3109495</data>
    </edge>
    <edge source="NLD" target="MDG">
      <data key="d0">51549</data>
    </edge>
    <edge source="NLD" target="MYS">
      <data key="d0">9269572</data>
    </edge>
    <edge source="NLD" target="MRT">
      <data key="d0">1615501</data>
    </edge>
    <edge source="NLD" target="MUS">
      <data key="d0">35900</data>
    </edge>
    <edge source="NLD" target="MDA">
      <data key="d0">8832328</data>
    </edge>
    <edge source="NLD" target="MAR">
      <data key="d0">37741</data>
    </edge>
    <edge source="NLD" target="MOZ">
      <data key="d0">127951</data>
    </edge>
    <edge source="NLD" target="OMN">
      <data key="d0">182262</data>
    </edge>
    <edge source="NLD" target="NZL">
      <data key="d0">24854</data>
    </edge>
    <edge source="NLD" target="NER">
      <data key="d0">172136</data>
    </edge>
    <edge source="NLD" target="NOR">
      <data key="d0">635154</data>
    </edge>
    <edge source="NLD" target="PAN">
      <data key="d0">99415</data>
    </edge>
    <edge source="NLD" target="PHL">
      <data key="d0">5843420</data>
    </edge>
    <edge source="NLD" target="POL">
      <data key="d0">3629585</data>
    </edge>
    <edge source="NLD" target="PRT">
      <data key="d0">40602014</data>
    </edge>
    <edge source="NLD" target="ROU">
      <data key="d0">13464353</data>
    </edge>
    <edge source="NLD" target="RUS">
      <data key="d0">86709621</data>
    </edge>
    <edge source="NLD" target="SAU">
      <data key="d0">579003</data>
    </edge>
    <edge source="NLD" target="SEN">
      <data key="d0">712478</data>
    </edge>
    <edge source="NLD" target="IND">
      <data key="d0">140839</data>
    </edge>
    <edge source="NLD" target="SGP">
      <data key="d0">14199843</data>
    </edge>
    <edge source="NLD" target="SVK">
      <data key="d0">1059511</data>
    </edge>
    <edge source="NLD" target="SVN">
      <data key="d0">6794311</data>
    </edge>
    <edge source="NLD" target="ZAF">
      <data key="d0">144521</data>
    </edge>
    <edge source="NLD" target="ESP">
      <data key="d0">126117729</data>
    </edge>
    <edge source="NLD" target="SWE">
      <data key="d0">31489850</data>
    </edge>
    <edge source="NLD" target="CHE">
      <data key="d0">12292539</data>
    </edge>
    <edge source="NLD" target="THA">
      <data key="d0">313895</data>
    </edge>
    <edge source="NLD" target="TGO">
      <data key="d0">362682</data>
    </edge>
    <edge source="NLD" target="ARE">
      <data key="d0">7940350</data>
    </edge>
    <edge source="NLD" target="TUR">
      <data key="d0">249459</data>
    </edge>
    <edge source="NLD" target="UKR">
      <data key="d0">2988908</data>
    </edge>
    <edge source="NLD" target="MKD">
      <data key="d0">1362360</data>
    </edge>
    <edge source="NLD" target="EGY">
      <data key="d0">21905462</data>
    </edge>
    <edge source="NLD" target="GBR">
      <data key="d0">963021087</data>
    </edge>
    <edge source="NLD" target="USA">
      <data key="d0">9415934</data>
    </edge>
    <edge source="NLD" target="BFA">
      <data key="d0">12887</data>
    </edge>
    <edge source="NLD" target="SRB">
      <data key="d0">7324527</data>
    </edge>
    <edge source="NOR" target="AUS">
      <data key="d0">118273</data>
    </edge>
    <edge source="NOR" target="BEL">
      <data key="d0">52982</data>
    </edge>
    <edge source="NOR" target="BRA">
      <data key="d0">97405</data>
    </edge>
    <edge source="NOR" target="BGR">
      <data key="d0">295023</data>
    </edge>
    <edge source="NOR" target="CZE">
      <data key="d0">14032</data>
    </edge>
    <edge source="NOR" target="DNK">
      <data key="d0">2164422</data>
    </edge>
    <edge source="NOR" target="EST">
      <data key="d0">653872</data>
    </edge>
    <edge source="NOR" target="FIN">
      <data key="d0">132140</data>
    </edge>
    <edge source="NOR" target="FRA">
      <data key="d0">76879</data>
    </edge>
    <edge source="NOR" target="DEU">
      <data key="d0">334543</data>
    </edge>
    <edge source="NOR" target="HKG">
      <data key="d0">23145</data>
    </edge>
    <edge source="NOR" target="IDN">
      <data key="d0">30794</data>
    </edge>
    <edge source="NOR" target="ITA">
      <data key="d0">30982</data>
    </edge>
    <edge source="NOR" target="JPN">
      <data key="d0">97268</data>
    </edge>
    <edge source="NOR" target="LTU">
      <data key="d0">24342</data>
    </edge>
    <edge source="NOR" target="MYS">
      <data key="d0">95844</data>
    </edge>
    <edge source="NOR" target="NAM">
      <data key="d0">54380</data>
    </edge>
    <edge source="NOR" target="NLD">
      <data key="d0">525918</data>
    </edge>
    <edge source="NOR" target="PHL">
      <data key="d0">45986</data>
    </edge>
    <edge source="NOR" target="POL">
      <data key="d0">400893</data>
    </edge>
    <edge source="NOR" target="PRT">
      <data key="d0">92859</data>
    </edge>
    <edge source="NOR" target="RUS">
      <data key="d0">585770</data>
    </edge>
    <edge source="NOR" target="SGP">
      <data key="d0">25149</data>
    </edge>
    <edge source="NOR" target="ZAF">
      <data key="d0">17585</data>
    </edge>
    <edge source="NOR" target="ESP">
      <data key="d0">295571</data>
    </edge>
    <edge source="NOR" target="SWE">
      <data key="d0">3182256</data>
    </edge>
    <edge source="NOR" target="CHE">
      <data key="d0">135075</data>
    </edge>
    <edge source="NOR" target="GBR">
      <data key="d0">277718</data>
    </edge>
    <edge source="NOR" target="USA">
      <data key="d0">153770</data>
    </edge>
    <edge source="PRY" target="BEL">
      <data key="d0">967474</data>
    </edge>
    <edge source="PRY" target="BOL">
      <data key="d0">112283</data>
    </edge>
    <edge source="PRY" target="BRA">
      <data key="d0">23112904</data>
    </edge>
    <edge source="PRY" target="CHL">
      <data key="d0">39933558</data>
    </edge>
    <edge source="PRY" target="COL">
      <data key="d0">231886</data>
    </edge>
    <edge source="PRY" target="DNK">
      <data key="d0">132274</data>
    </edge>
    <edge source="PRY" target="FRA">
      <data key="d0">22220</data>
    </edge>
    <edge source="PRY" target="DEU">
      <data key="d0">2169770</data>
    </edge>
    <edge source="PRY" target="GRC">
      <data key="d0">607440</data>
    </edge>
    <edge source="PRY" target="HKG">
      <data key="d0">62223</data>
    </edge>
    <edge source="PRY" target="ITA">
      <data key="d0">235175</data>
    </edge>
    <edge source="PRY" target="NLD">
      <data key="d0">992850</data>
    </edge>
    <edge source="PRY" target="PER">
      <data key="d0">721239</data>
    </edge>
    <edge source="PRY" target="POL">
      <data key="d0">21000</data>
    </edge>
    <edge source="PRY" target="PRT">
      <data key="d0">134300</data>
    </edge>
    <edge source="PRY" target="RUS">
      <data key="d0">256149</data>
    </edge>
    <edge source="PRY" target="SAU">
      <data key="d0">334469</data>
    </edge>
    <edge source="PRY" target="ESP">
      <data key="d0">1993055</data>
    </edge>
    <edge source="PRY" target="CHE">
      <data key="d0">433630</data>
    </edge>
    <edge source="PRY" target="GBR">
      <data key="d0">93070</data>
    </edge>
    <edge source="PER" target="BOL">
      <data key="d0">146990</data>
    </edge>
    <edge source="PHL" target="BEL">
      <data key="d0">43344</data>
    </edge>
    <edge source="PHL" target="CAN">
      <data key="d0">17458</data>
    </edge>
    <edge source="PHL" target="HKG">
      <data key="d0">537538</data>
    </edge>
    <edge source="PHL" target="ITA">
      <data key="d0">21756</data>
    </edge>
    <edge source="PHL" target="JPN">
      <data key="d0">22176</data>
    </edge>
    <edge source="PHL" target="KOR">
      <data key="d0">10050</data>
    </edge>
    <edge source="PHL" target="OMN">
      <data key="d0">21826</data>
    </edge>
    <edge source="PHL" target="NZL">
      <data key="d0">25033</data>
    </edge>
    <edge source="PHL" target="SAU">
      <data key="d0">460778</data>
    </edge>
    <edge source="PHL" target="SGP">
      <data key="d0">19795</data>
    </edge>
    <edge source="PHL" target="ARE">
      <data key="d0">269055</data>
    </edge>
    <edge source="PHL" target="USA">
      <data key="d0">62902</data>
    </edge>
    <edge source="POL" target="AZE">
      <data key="d0">1031000</data>
    </edge>
    <edge source="POL" target="ARG">
      <data key="d0">183000</data>
    </edge>
    <edge source="POL" target="AUS">
      <data key="d0">64000</data>
    </edge>
    <edge source="POL" target="AUT">
      <data key="d0">2005000</data>
    </edge>
    <edge source="POL" target="ARM">
      <data key="d0">215000</data>
    </edge>
    <edge source="POL" target="BEL">
      <data key="d0">873000</data>
    </edge>
    <edge source="POL" target="BGR">
      <data key="d0">428000</data>
    </edge>
    <edge source="POL" target="BLR">
      <data key="d0">6797000</data>
    </edge>
    <edge source="POL" target="CAN">
      <data key="d0">266000</data>
    </edge>
    <edge source="POL" target="CHN">
      <data key="d0">1814000</data>
    </edge>
    <edge source="POL" target="HRV">
      <data key="d0">885000</data>
    </edge>
    <edge source="POL" target="CZE">
      <data key="d0">486000</data>
    </edge>
    <edge source="POL" target="DNK">
      <data key="d0">349000</data>
    </edge>
    <edge source="POL" target="EST">
      <data key="d0">3623000</data>
    </edge>
    <edge source="POL" target="FRA">
      <data key="d0">11906000</data>
    </edge>
    <edge source="POL" target="PSE">
      <data key="d0">68000</data>
    </edge>
    <edge source="POL" target="DEU">
      <data key="d0">84470000</data>
    </edge>
    <edge source="POL" target="GRC">
      <data key="d0">437000</data>
    </edge>
    <edge source="POL" target="HKG">
      <data key="d0">2347000</data>
    </edge>
    <edge source="POL" target="HUN">
      <data key="d0">209000</data>
    </edge>
    <edge source="POL" target="IRL">
      <data key="d0">168000</data>
    </edge>
    <edge source="POL" target="ISR">
      <data key="d0">111000</data>
    </edge>
    <edge source="POL" target="ITA">
      <data key="d0">34278000</data>
    </edge>
    <edge source="POL" target="JPN">
      <data key="d0">3534000</data>
    </edge>
    <edge source="POL" target="KAZ">
      <data key="d0">93000</data>
    </edge>
    <edge source="POL" target="KOR">
      <data key="d0">428000</data>
    </edge>
    <edge source="POL" target="LBN">
      <data key="d0">192000</data>
    </edge>
    <edge source="POL" target="LVA">
      <data key="d0">5971000</data>
    </edge>
    <edge source="POL" target="LTU">
      <data key="d0">1596000</data>
    </edge>
    <edge source="POL" target="MDA">
      <data key="d0">3582000</data>
    </edge>
    <edge source="POL" target="NLD">
      <data key="d0">1983000</data>
    </edge>
    <edge source="POL" target="ROU">
      <data key="d0">2352000</data>
    </edge>
    <edge source="POL" target="RUS">
      <data key="d0">72828000</data>
    </edge>
    <edge source="POL" target="SVK">
      <data key="d0">1085000</data>
    </edge>
    <edge source="POL" target="SVN">
      <data key="d0">604000</data>
    </edge>
    <edge source="POL" target="SWE">
      <data key="d0">6885000</data>
    </edge>
    <edge source="POL" target="CHE">
      <data key="d0">481000</data>
    </edge>
    <edge source="POL" target="THA">
      <data key="d0">320000</data>
    </edge>
    <edge source="POL" target="UKR">
      <data key="d0">9564000</data>
    </edge>
    <edge source="POL" target="MKD">
      <data key="d0">2884000</data>
    </edge>
    <edge source="POL" target="GBR">
      <data key="d0">6024000</data>
    </edge>
    <edge source="POL" target="USA">
      <data key="d0">30134000</data>
    </edge>
    <edge source="PRT" target="BEL">
      <data key="d0">254705</data>
    </edge>
    <edge source="PRT" target="BRA">
      <data key="d0">73624</data>
    </edge>
    <edge source="PRT" target="FRA">
      <data key="d0">944244</data>
    </edge>
    <edge source="PRT" target="DEU">
      <data key="d0">1557286</data>
    </edge>
    <edge source="PRT" target="ITA">
      <data key="d0">37105</data>
    </edge>
    <edge source="PRT" target="MOZ">
      <data key="d0">253188</data>
    </edge>
    <edge source="PRT" target="NAM">
      <data key="d0">25249</data>
    </edge>
    <edge source="PRT" target="NLD">
      <data key="d0">129866</data>
    </edge>
    <edge source="PRT" target="ZAF">
      <data key="d0">55592</data>
    </edge>
    <edge source="PRT" target="ESP">
      <data key="d0">4417345</data>
    </edge>
    <edge source="PRT" target="CHE">
      <data key="d0">53453</data>
    </edge>
    <edge source="PRT" target="GBR">
      <data key="d0">1325765</data>
    </edge>
    <edge source="SAU" target="CHN">
      <data key="d0">32533</data>
    </edge>
    <edge source="SAU" target="PSE">
      <data key="d0">121333</data>
    </edge>
    <edge source="SAU" target="JOR">
      <data key="d0">29067</data>
    </edge>
    <edge source="SAU" target="LBN">
      <data key="d0">354400</data>
    </edge>
    <edge source="SAU" target="OMN">
      <data key="d0">376534</data>
    </edge>
    <edge source="SAU" target="POL">
      <data key="d0">55467</data>
    </edge>
    <edge source="SAU" target="ARE">
      <data key="d0">14197084</data>
    </edge>
    <edge source="SAU" target="TUR">
      <data key="d0">209867</data>
    </edge>
    <edge source="SAU" target="EGY">
      <data key="d0">139200</data>
    </edge>
    <edge source="SGP" target="AUS">
      <data key="d0">39810</data>
    </edge>
    <edge source="SGP" target="BRA">
      <data key="d0">186444</data>
    </edge>
    <edge source="SGP" target="KHM">
      <data key="d0">105804</data>
    </edge>
    <edge source="SGP" target="LKA">
      <data key="d0">479654</data>
    </edge>
    <edge source="SGP" target="CHN">
      <data key="d0">389666</data>
    </edge>
    <edge source="SGP" target="FRA">
      <data key="d0">80746</data>
    </edge>
    <edge source="SGP" target="HKG">
      <data key="d0">911459</data>
    </edge>
    <edge source="SGP" target="KOR">
      <data key="d0">114297</data>
    </edge>
    <edge source="SGP" target="MYS">
      <data key="d0">4391772</data>
    </edge>
    <edge source="SGP" target="MUS">
      <data key="d0">73648</data>
    </edge>
    <edge source="SGP" target="NLD">
      <data key="d0">95479</data>
    </edge>
    <edge source="SGP" target="NZL">
      <data key="d0">193370</data>
    </edge>
    <edge source="SGP" target="PHL">
      <data key="d0">690453</data>
    </edge>
    <edge source="SGP" target="SAU">
      <data key="d0">22801</data>
    </edge>
    <edge source="SGP" target="IND">
      <data key="d0">79690</data>
    </edge>
    <edge source="SGP" target="VNM">
      <data key="d0">43890</data>
    </edge>
    <edge source="SGP" target="THA">
      <data key="d0">417118</data>
    </edge>
    <edge source="SGP" target="USA">
      <data key="d0">58104</data>
    </edge>
    <edge source="ZAF" target="BEL">
      <data key="d0">3731939</data>
    </edge>
    <edge source="ZAF" target="CHN">
      <data key="d0">422437</data>
    </edge>
    <edge source="ZAF" target="ETH">
      <data key="d0">18820</data>
    </edge>
    <edge source="ZAF" target="FRA">
      <data key="d0">1222929</data>
    </edge>
    <edge source="ZAF" target="DEU">
      <data key="d0">4329425</data>
    </edge>
    <edge source="ZAF" target="GHA">
      <data key="d0">98538</data>
    </edge>
    <edge source="ZAF" target="HKG">
      <data key="d0">2191979</data>
    </edge>
    <edge source="ZAF" target="ITA">
      <data key="d0">504063</data>
    </edge>
    <edge source="ZAF" target="CIV">
      <data key="d0">55423</data>
    </edge>
    <edge source="ZAF" target="JPN">
      <data key="d0">343930</data>
    </edge>
    <edge source="ZAF" target="MWI">
      <data key="d0">2236249</data>
    </edge>
    <edge source="ZAF" target="MYS">
      <data key="d0">772727</data>
    </edge>
    <edge source="ZAF" target="MUS">
      <data key="d0">527709</data>
    </edge>
    <edge source="ZAF" target="MOZ">
      <data key="d0">6685354</data>
    </edge>
    <edge source="ZAF" target="OMN">
      <data key="d0">131192</data>
    </edge>
    <edge source="ZAF" target="NLD">
      <data key="d0">5669772</data>
    </edge>
    <edge source="ZAF" target="NOR">
      <data key="d0">17480</data>
    </edge>
    <edge source="ZAF" target="PAK">
      <data key="d0">868934</data>
    </edge>
    <edge source="ZAF" target="PAN">
      <data key="d0">20844</data>
    </edge>
    <edge source="ZAF" target="PRT">
      <data key="d0">952730</data>
    </edge>
    <edge source="ZAF" target="SAU">
      <data key="d0">2488034</data>
    </edge>
    <edge source="ZAF" target="SGP">
      <data key="d0">640258</data>
    </edge>
    <edge source="ZAF" target="ZWE">
      <data key="d0">229739</data>
    </edge>
    <edge source="ZAF" target="CHE">
      <data key="d0">5765383</data>
    </edge>
    <edge source="ZAF" target="THA">
      <data key="d0">119070</data>
    </edge>
    <edge source="ZAF" target="ARE">
      <data key="d0">3434715</data>
    </edge>
    <edge source="ZAF" target="UGA">
      <data key="d0">82425</data>
    </edge>
    <edge source="ZAF" target="GBR">
      <data key="d0">265063</data>
    </edge>
    <edge source="ZAF" target="TZA">
      <data key="d0">187611</data>
    </edge>
    <edge source="ESP" target="ALB">
      <data key="d0">1444085</data>
    </edge>
    <edge source="ESP" target="DZA">
      <data key="d0">109705</data>
    </edge>
    <edge source="ESP" target="AZE">
      <data key="d0">266779</data>
    </edge>
    <edge source="ESP" target="ARG">
      <data key="d0">14459855</data>
    </edge>
    <edge source="ESP" target="AUT">
      <data key="d0">9288266</data>
    </edge>
    <edge source="ESP" target="BEL">
      <data key="d0">20915040</data>
    </edge>
    <edge source="ESP" target="BOL">
      <data key="d0">54818</data>
    </edge>
    <edge source="ESP" target="BRA">
      <data key="d0">819320</data>
    </edge>
    <edge source="ESP" target="BGR">
      <data key="d0">4856904</data>
    </edge>
    <edge source="ESP" target="BLR">
      <data key="d0">70068</data>
    </edge>
    <edge source="ESP" target="CMR">
      <data key="d0">98975</data>
    </edge>
    <edge source="ESP" target="CHL">
      <data key="d0">1725538</data>
    </edge>
    <edge source="ESP" target="CHN">
      <data key="d0">1603998</data>
    </edge>
    <edge source="ESP" target="COL">
      <data key="d0">1372763</data>
    </edge>
    <edge source="ESP" target="CRI">
      <data key="d0">400721</data>
    </edge>
    <edge source="ESP" target="HRV">
      <data key="d0">3744726</data>
    </edge>
    <edge source="ESP" target="CZE">
      <data key="d0">1451849</data>
    </edge>
    <edge source="ESP" target="BEN">
      <data key="d0">6242643</data>
    </edge>
    <edge source="ESP" target="DNK">
      <data key="d0">7327396</data>
    </edge>
    <edge source="ESP" target="ECU">
      <data key="d0">100586</data>
    </edge>
    <edge source="ESP" target="SLV">
      <data key="d0">17496</data>
    </edge>
    <edge source="ESP" target="EST">
      <data key="d0">128785</data>
    </edge>
    <edge source="ESP" target="FIN">
      <data key="d0">112926</data>
    </edge>
    <edge source="ESP" target="FRA">
      <data key="d0">371789727</data>
    </edge>
    <edge source="ESP" target="GEO">
      <data key="d0">416735</data>
    </edge>
    <edge source="ESP" target="DEU">
      <data key="d0">137353461</data>
    </edge>
    <edge source="ESP" target="GHA">
      <data key="d0">76528</data>
    </edge>
    <edge source="ESP" target="GRC">
      <data key="d0">27057532</data>
    </edge>
    <edge source="ESP" target="GTM">
      <data key="d0">188581</data>
    </edge>
    <edge source="ESP" target="HND">
      <data key="d0">12854</data>
    </edge>
    <edge source="ESP" target="HKG">
      <data key="d0">2111323</data>
    </edge>
    <edge source="ESP" target="HUN">
      <data key="d0">990818</data>
    </edge>
    <edge source="ESP" target="IRL">
      <data key="d0">3658630</data>
    </edge>
    <edge source="ESP" target="ITA">
      <data key="d0">156002053</data>
    </edge>
    <edge source="ESP" target="CIV">
      <data key="d0">191070</data>
    </edge>
    <edge source="ESP" target="JPN">
      <data key="d0">1577929</data>
    </edge>
    <edge source="ESP" target="JOR">
      <data key="d0">120431</data>
    </edge>
    <edge source="ESP" target="KOR">
      <data key="d0">13433</data>
    </edge>
    <edge source="ESP" target="LBN">
      <data key="d0">5622039</data>
    </edge>
    <edge source="ESP" target="LVA">
      <data key="d0">77447</data>
    </edge>
    <edge source="ESP" target="LTU">
      <data key="d0">53036</data>
    </edge>
    <edge source="ESP" target="MRT">
      <data key="d0">425540</data>
    </edge>
    <edge source="ESP" target="MEX">
      <data key="d0">366562</data>
    </edge>
    <edge source="ESP" target="MDA">
      <data key="d0">73614</data>
    </edge>
    <edge source="ESP" target="MAR">
      <data key="d0">712092</data>
    </edge>
    <edge source="ESP" target="NLD">
      <data key="d0">22082023</data>
    </edge>
    <edge source="ESP" target="NIC">
      <data key="d0">20120</data>
    </edge>
    <edge source="ESP" target="NOR">
      <data key="d0">79066</data>
    </edge>
    <edge source="ESP" target="PAN">
      <data key="d0">672482</data>
    </edge>
    <edge source="ESP" target="PRY">
      <data key="d0">13587</data>
    </edge>
    <edge source="ESP" target="PER">
      <data key="d0">98479</data>
    </edge>
    <edge source="ESP" target="PHL">
      <data key="d0">140936</data>
    </edge>
    <edge source="ESP" target="POL">
      <data key="d0">1430276</data>
    </edge>
    <edge source="ESP" target="PRT">
      <data key="d0">329886876</data>
    </edge>
    <edge source="ESP" target="ROU">
      <data key="d0">3288043</data>
    </edge>
    <edge source="ESP" target="RUS">
      <data key="d0">39187876</data>
    </edge>
    <edge source="ESP" target="SAU">
      <data key="d0">5489406</data>
    </edge>
    <edge source="ESP" target="SEN">
      <data key="d0">68240</data>
    </edge>
    <edge source="ESP" target="SVK">
      <data key="d0">1107801</data>
    </edge>
    <edge source="ESP" target="SVN">
      <data key="d0">306481</data>
    </edge>
    <edge source="ESP" target="ZAF">
      <data key="d0">1039275</data>
    </edge>
    <edge source="ESP" target="SWE">
      <data key="d0">4790556</data>
    </edge>
    <edge source="ESP" target="CHE">
      <data key="d0">1506386</data>
    </edge>
    <edge source="ESP" target="TGO">
      <data key="d0">242077</data>
    </edge>
    <edge source="ESP" target="TUR">
      <data key="d0">72583</data>
    </edge>
    <edge source="ESP" target="UKR">
      <data key="d0">156722</data>
    </edge>
    <edge source="ESP" target="GBR">
      <data key="d0">51641309</data>
    </edge>
    <edge source="ESP" target="USA">
      <data key="d0">3232111</data>
    </edge>
    <edge source="ESP" target="URY">
      <data key="d0">183666</data>
    </edge>
    <edge source="ESP" target="SRB">
      <data key="d0">1158239</data>
    </edge>
    <edge source="SWE" target="ALB">
      <data key="d0">30883</data>
    </edge>
    <edge source="SWE" target="AUS">
      <data key="d0">51180</data>
    </edge>
    <edge source="SWE" target="AUT">
      <data key="d0">297477</data>
    </edge>
    <edge source="SWE" target="BEL">
      <data key="d0">80426</data>
    </edge>
    <edge source="SWE" target="BRA">
      <data key="d0">38740</data>
    </edge>
    <edge source="SWE" target="BGR">
      <data key="d0">16260</data>
    </edge>
    <edge source="SWE" target="CHN">
      <data key="d0">974166</data>
    </edge>
    <edge source="SWE" target="CZE">
      <data key="d0">143610</data>
    </edge>
    <edge source="SWE" target="DNK">
      <data key="d0">9608748</data>
    </edge>
    <edge source="SWE" target="EST">
      <data key="d0">2772888</data>
    </edge>
    <edge source="SWE" target="FIN">
      <data key="d0">18477951</data>
    </edge>
    <edge source="SWE" target="FRA">
      <data key="d0">5690149</data>
    </edge>
    <edge source="SWE" target="DEU">
      <data key="d0">5394854</data>
    </edge>
    <edge source="SWE" target="GHA">
      <data key="d0">408567</data>
    </edge>
    <edge source="SWE" target="GRC">
      <data key="d0">11676</data>
    </edge>
    <edge source="SWE" target="HKG">
      <data key="d0">148193</data>
    </edge>
    <edge source="SWE" target="HUN">
      <data key="d0">560907</data>
    </edge>
    <edge source="SWE" target="IRL">
      <data key="d0">137389</data>
    </edge>
    <edge source="SWE" target="ITA">
      <data key="d0">743147</data>
    </edge>
    <edge source="SWE" target="JPN">
      <data key="d0">2883214</data>
    </edge>
    <edge source="SWE" target="KOR">
      <data key="d0">3203389</data>
    </edge>
    <edge source="SWE" target="LVA">
      <data key="d0">143610</data>
    </edge>
    <edge source="SWE" target="LTU">
      <data key="d0">197081</data>
    </edge>
    <edge source="SWE" target="MYS">
      <data key="d0">30664</data>
    </edge>
    <edge source="SWE" target="MEX">
      <data key="d0">1006904</data>
    </edge>
    <edge source="SWE" target="NLD">
      <data key="d0">2087141</data>
    </edge>
    <edge source="SWE" target="NOR">
      <data key="d0">4941109</data>
    </edge>
    <edge source="SWE" target="PHL">
      <data key="d0">119820</data>
    </edge>
    <edge source="SWE" target="POL">
      <data key="d0">400710</data>
    </edge>
    <edge source="SWE" target="PRT">
      <data key="d0">45396</data>
    </edge>
    <edge source="SWE" target="ROU">
      <data key="d0">60237</data>
    </edge>
    <edge source="SWE" target="RUS">
      <data key="d0">1438606</data>
    </edge>
    <edge source="SWE" target="SGP">
      <data key="d0">3158102</data>
    </edge>
    <edge source="SWE" target="SVK">
      <data key="d0">45615</data>
    </edge>
    <edge source="SWE" target="ESP">
      <data key="d0">332943</data>
    </edge>
    <edge source="SWE" target="CHE">
      <data key="d0">101269</data>
    </edge>
    <edge source="SWE" target="ARE">
      <data key="d0">17678</data>
    </edge>
    <edge source="SWE" target="MKD">
      <data key="d0">22698</data>
    </edge>
    <edge source="SWE" target="GBR">
      <data key="d0">15140446</data>
    </edge>
    <edge source="SWE" target="USA">
      <data key="d0">581641</data>
    </edge>
    <edge source="CHE" target="AUT">
      <data key="d0">425600</data>
    </edge>
    <edge source="CHE" target="BEL">
      <data key="d0">179482</data>
    </edge>
    <edge source="CHE" target="HRV">
      <data key="d0">10904</data>
    </edge>
    <edge source="CHE" target="FRA">
      <data key="d0">10058049</data>
    </edge>
    <edge source="CHE" target="DEU">
      <data key="d0">1946292</data>
    </edge>
    <edge source="CHE" target="HKG">
      <data key="d0">172803</data>
    </edge>
    <edge source="CHE" target="HUN">
      <data key="d0">27535</data>
    </edge>
    <edge source="CHE" target="JPN">
      <data key="d0">292677</data>
    </edge>
    <edge source="CHE" target="NLD">
      <data key="d0">14149</data>
    </edge>
    <edge source="CHE" target="PHL">
      <data key="d0">22667</data>
    </edge>
    <edge source="CHE" target="POL">
      <data key="d0">86049</data>
    </edge>
    <edge source="CHE" target="RUS">
      <data key="d0">47112</data>
    </edge>
    <edge source="CHE" target="SGP">
      <data key="d0">83181</data>
    </edge>
    <edge source="CHE" target="THA">
      <data key="d0">83740</data>
    </edge>
    <edge source="CHE" target="ARE">
      <data key="d0">63519</data>
    </edge>
    <edge source="CHE" target="TUR">
      <data key="d0">31555</data>
    </edge>
    <edge source="CHE" target="USA">
      <data key="d0">232919</data>
    </edge>
    <edge source="TGO" target="BEN">
      <data key="d0">96454</data>
    </edge>
    <edge source="TGO" target="GHA">
      <data key="d0">60368</data>
    </edge>
    <edge source="ARE" target="AZE">
      <data key="d0">1685817</data>
    </edge>
    <edge source="ARE" target="ARG">
      <data key="d0">123446</data>
    </edge>
    <edge source="ARE" target="AUS">
      <data key="d0">87208</data>
    </edge>
    <edge source="ARE" target="ARM">
      <data key="d0">500077</data>
    </edge>
    <edge source="ARE" target="CMR">
      <data key="d0">18246</data>
    </edge>
    <edge source="ARE" target="CAN">
      <data key="d0">80757</data>
    </edge>
    <edge source="ARE" target="LKA">
      <data key="d0">19037</data>
    </edge>
    <edge source="ARE" target="CHN">
      <data key="d0">58954</data>
    </edge>
    <edge source="ARE" target="GEO">
      <data key="d0">24903</data>
    </edge>
    <edge source="ARE" target="GHA">
      <data key="d0">24747</data>
    </edge>
    <edge source="ARE" target="HKG">
      <data key="d0">740628</data>
    </edge>
    <edge source="ARE" target="KAZ">
      <data key="d0">11436</data>
    </edge>
    <edge source="ARE" target="JOR">
      <data key="d0">44752</data>
    </edge>
    <edge source="ARE" target="KOR">
      <data key="d0">293818</data>
    </edge>
    <edge source="ARE" target="LBN">
      <data key="d0">140296</data>
    </edge>
    <edge source="ARE" target="MYS">
      <data key="d0">67760</data>
    </edge>
    <edge source="ARE" target="OMN">
      <data key="d0">24731</data>
    </edge>
    <edge source="ARE" target="PAK">
      <data key="d0">61425</data>
    </edge>
    <edge source="ARE" target="POL">
      <data key="d0">259075</data>
    </edge>
    <edge source="ARE" target="RUS">
      <data key="d0">18691</data>
    </edge>
    <edge source="ARE" target="SAU">
      <data key="d0">12002226</data>
    </edge>
    <edge source="ARE" target="IND">
      <data key="d0">28829</data>
    </edge>
    <edge source="ARE" target="ZAF">
      <data key="d0">111640</data>
    </edge>
    <edge source="ARE" target="TZA">
      <data key="d0">62215</data>
    </edge>
    <edge source="ARE" target="USA">
      <data key="d0">696897</data>
    </edge>
    <edge source="GBR" target="AZE">
      <data key="d0">19310</data>
    </edge>
    <edge source="GBR" target="ARG">
      <data key="d0">26255</data>
    </edge>
    <edge source="GBR" target="AUS">
      <data key="d0">40317</data>
    </edge>
    <edge source="GBR" target="AUT">
      <data key="d0">2563913</data>
    </edge>
    <edge source="GBR" target="BEL">
      <data key="d0">45048475</data>
    </edge>
    <edge source="GBR" target="BGR">
      <data key="d0">70477</data>
    </edge>
    <edge source="GBR" target="BLR">
      <data key="d0">40257</data>
    </edge>
    <edge source="GBR" target="LKA">
      <data key="d0">16283</data>
    </edge>
    <edge source="GBR" target="CHN">
      <data key="d0">4433566</data>
    </edge>
    <edge source="GBR" target="HRV">
      <data key="d0">480639</data>
    </edge>
    <edge source="GBR" target="CZE">
      <data key="d0">184729</data>
    </edge>
    <edge source="GBR" target="BEN">
      <data key="d0">1701046</data>
    </edge>
    <edge source="GBR" target="DNK">
      <data key="d0">18159644</data>
    </edge>
    <edge source="GBR" target="EST">
      <data key="d0">18214</data>
    </edge>
    <edge source="GBR" target="FIN">
      <data key="d0">2308398</data>
    </edge>
    <edge source="GBR" target="FRA">
      <data key="d0">310281047</data>
    </edge>
    <edge source="GBR" target="GMB">
      <data key="d0">25549</data>
    </edge>
    <edge source="GBR" target="DEU">
      <data key="d0">125175140</data>
    </edge>
    <edge source="GBR" target="GHA">
      <data key="d0">1020408</data>
    </edge>
    <edge source="GBR" target="GRC">
      <data key="d0">4503462</data>
    </edge>
    <edge source="GBR" target="HND">
      <data key="d0">43178</data>
    </edge>
    <edge source="GBR" target="HKG">
      <data key="d0">30654545</data>
    </edge>
    <edge source="GBR" target="HUN">
      <data key="d0">2378884</data>
    </edge>
    <edge source="GBR" target="IDN">
      <data key="d0">163137</data>
    </edge>
    <edge source="GBR" target="IRL">
      <data key="d0">199762657</data>
    </edge>
    <edge source="GBR" target="ITA">
      <data key="d0">46073635</data>
    </edge>
    <edge source="GBR" target="CIV">
      <data key="d0">35028</data>
    </edge>
    <edge source="GBR" target="JAM">
      <data key="d0">248268</data>
    </edge>
    <edge source="GBR" target="JPN">
      <data key="d0">13957625</data>
    </edge>
    <edge source="GBR" target="JOR">
      <data key="d0">89658</data>
    </edge>
    <edge source="GBR" target="KOR">
      <data key="d0">3512756</data>
    </edge>
    <edge source="GBR" target="KGZ">
      <data key="d0">21733</data>
    </edge>
    <edge source="GBR" target="LBN">
      <data key="d0">61941</data>
    </edge>
    <edge source="GBR" target="LVA">
      <data key="d0">405475</data>
    </edge>
    <edge source="GBR" target="LTU">
      <data key="d0">328585</data>
    </edge>
    <edge source="GBR" target="MYS">
      <data key="d0">188069</data>
    </edge>
    <edge source="GBR" target="MRT">
      <data key="d0">37567</data>
    </edge>
    <edge source="GBR" target="MAR">
      <data key="d0">10315</data>
    </edge>
    <edge source="GBR" target="OMN">
      <data key="d0">13870</data>
    </edge>
    <edge source="GBR" target="NLD">
      <data key="d0">74447524</data>
    </edge>
    <edge source="GBR" target="NZL">
      <data key="d0">16481</data>
    </edge>
    <edge source="GBR" target="NOR">
      <data key="d0">282927</data>
    </edge>
    <edge source="GBR" target="PAK">
      <data key="d0">10853</data>
    </edge>
    <edge source="GBR" target="PAN">
      <data key="d0">113921</data>
    </edge>
    <edge source="GBR" target="PHL">
      <data key="d0">998841</data>
    </edge>
    <edge source="GBR" target="POL">
      <data key="d0">2528279</data>
    </edge>
    <edge source="GBR" target="PRT">
      <data key="d0">14671779</data>
    </edge>
    <edge source="GBR" target="RUS">
      <data key="d0">7939592</data>
    </edge>
    <edge source="GBR" target="SAU">
      <data key="d0">36891</data>
    </edge>
    <edge source="GBR" target="SEN">
      <data key="d0">18804</data>
    </edge>
    <edge source="GBR" target="SGP">
      <data key="d0">7754917</data>
    </edge>
    <edge source="GBR" target="SVK">
      <data key="d0">36472</data>
    </edge>
    <edge source="GBR" target="SVN">
      <data key="d0">28175</data>
    </edge>
    <edge source="GBR" target="ZAF">
      <data key="d0">3868944</data>
    </edge>
    <edge source="GBR" target="ESP">
      <data key="d0">23114769</data>
    </edge>
    <edge source="GBR" target="SWE">
      <data key="d0">4734047</data>
    </edge>
    <edge source="GBR" target="CHE">
      <data key="d0">5788374</data>
    </edge>
    <edge source="GBR" target="THA">
      <data key="d0">18361</data>
    </edge>
    <edge source="GBR" target="TGO">
      <data key="d0">51453</data>
    </edge>
    <edge source="GBR" target="ARE">
      <data key="d0">434113</data>
    </edge>
    <edge source="GBR" target="UGA">
      <data key="d0">142898</data>
    </edge>
    <edge source="GBR" target="MKD">
      <data key="d0">425437</data>
    </edge>
    <edge source="GBR" target="TZA">
      <data key="d0">46519</data>
    </edge>
    <edge source="GBR" target="USA">
      <data key="d0">10465824</data>
    </edge>
    <edge source="USA" target="ALB">
      <data key="d0">5468537</data>
    </edge>
    <edge source="USA" target="AZE">
      <data key="d0">663444</data>
    </edge>
    <edge source="USA" target="ARG">
      <data key="d0">5769264</data>
    </edge>
    <edge source="USA" target="AUS">
      <data key="d0">10396418</data>
    </edge>
    <edge source="USA" target="ARM">
      <data key="d0">337346</data>
    </edge>
    <edge source="USA" target="BEL">
      <data key="d0">18203657</data>
    </edge>
    <edge source="USA" target="BOL">
      <data key="d0">22027</data>
    </edge>
    <edge source="USA" target="BRA">
      <data key="d0">6897451</data>
    </edge>
    <edge source="USA" target="BGR">
      <data key="d0">3892354</data>
    </edge>
    <edge source="USA" target="BLR">
      <data key="d0">29903</data>
    </edge>
    <edge source="USA" target="KHM">
      <data key="d0">133945</data>
    </edge>
    <edge source="USA" target="CMR">
      <data key="d0">2002371</data>
    </edge>
    <edge source="USA" target="CAN">
      <data key="d0">740224372</data>
    </edge>
    <edge source="USA" target="LKA">
      <data key="d0">37963</data>
    </edge>
    <edge source="USA" target="CHL">
      <data key="d0">1178770</data>
    </edge>
    <edge source="USA" target="CHN">
      <data key="d0">66441168</data>
    </edge>
    <edge source="USA" target="COL">
      <data key="d0">17814083</data>
    </edge>
    <edge source="USA" target="CRI">
      <data key="d0">3555816</data>
    </edge>
    <edge source="USA" target="HRV">
      <data key="d0">17980</data>
    </edge>
    <edge source="USA" target="BEN">
      <data key="d0">305581</data>
    </edge>
    <edge source="USA" target="DNK">
      <data key="d0">2521978</data>
    </edge>
    <edge source="USA" target="ECU">
      <data key="d0">2330708</data>
    </edge>
    <edge source="USA" target="SLV">
      <data key="d0">2919469</data>
    </edge>
    <edge source="USA" target="EST">
      <data key="d0">37773445</data>
    </edge>
    <edge source="USA" target="FIN">
      <data key="d0">1597065</data>
    </edge>
    <edge source="USA" target="FRA">
      <data key="d0">12852312</data>
    </edge>
    <edge source="USA" target="GEO">
      <data key="d0">38575752</data>
    </edge>
    <edge source="USA" target="GMB">
      <data key="d0">163879</data>
    </edge>
    <edge source="USA" target="PSE">
      <data key="d0">10219</data>
    </edge>
    <edge source="USA" target="DEU">
      <data key="d0">11823722</data>
    </edge>
    <edge source="USA" target="GHA">
      <data key="d0">1823253</data>
    </edge>
    <edge source="USA" target="GRC">
      <data key="d0">11452934</data>
    </edge>
    <edge source="USA" target="GTM">
      <data key="d0">29791628</data>
    </edge>
    <edge source="USA" target="HND">
      <data key="d0">9143138</data>
    </edge>
    <edge source="USA" target="HKG">
      <data key="d0">507340642</data>
    </edge>
    <edge source="USA" target="HUN">
      <data key="d0">520498</data>
    </edge>
    <edge source="USA" target="IDN">
      <data key="d0">17753237</data>
    </edge>
    <edge source="USA" target="IRL">
      <data key="d0">3117736</data>
    </edge>
    <edge source="USA" target="ISR">
      <data key="d0">2503640</data>
    </edge>
    <edge source="USA" target="ITA">
      <data key="d0">9375435</data>
    </edge>
    <edge source="USA" target="CIV">
      <data key="d0">2027367</data>
    </edge>
    <edge source="USA" target="JAM">
      <data key="d0">17473679</data>
    </edge>
    <edge source="USA" target="JPN">
      <data key="d0">2845951773</data>
    </edge>
    <edge source="USA" target="JOR">
      <data key="d0">914856</data>
    </edge>
    <edge source="USA" target="KOR">
      <data key="d0">623953964</data>
    </edge>
    <edge source="USA" target="LBN">
      <data key="d0">714828</data>
    </edge>
    <edge source="USA" target="LVA">
      <data key="d0">73134334</data>
    </edge>
    <edge source="USA" target="LTU">
      <data key="d0">57679</data>
    </edge>
    <edge source="USA" target="MYS">
      <data key="d0">5964055</data>
    </edge>
    <edge source="USA" target="MRT">
      <data key="d0">10775</data>
    </edge>
    <edge source="USA" target="MEX">
      <data key="d0">1140966635</data>
    </edge>
    <edge source="USA" target="MDA">
      <data key="d0">469652</data>
    </edge>
    <edge source="USA" target="MAR">
      <data key="d0">105118</data>
    </edge>
    <edge source="USA" target="MOZ">
      <data key="d0">289629</data>
    </edge>
    <edge source="USA" target="OMN">
      <data key="d0">1381057</data>
    </edge>
    <edge source="USA" target="NAM">
      <data key="d0">160472</data>
    </edge>
    <edge source="USA" target="NLD">
      <data key="d0">10742907</data>
    </edge>
    <edge source="USA" target="NZL">
      <data key="d0">2108853</data>
    </edge>
    <edge source="USA" target="NIC">
      <data key="d0">2205599</data>
    </edge>
    <edge source="USA" target="NER">
      <data key="d0">338916</data>
    </edge>
    <edge source="USA" target="PAK">
      <data key="d0">629709</data>
    </edge>
    <edge source="USA" target="PAN">
      <data key="d0">12456029</data>
    </edge>
    <edge source="USA" target="PRY">
      <data key="d0">24667</data>
    </edge>
    <edge source="USA" target="PER">
      <data key="d0">4026523</data>
    </edge>
    <edge source="USA" target="PHL">
      <data key="d0">25196630</data>
    </edge>
    <edge source="USA" target="POL">
      <data key="d0">30186158</data>
    </edge>
    <edge source="USA" target="PRT">
      <data key="d0">247640</data>
    </edge>
    <edge source="USA" target="ROU">
      <data key="d0">5438615</data>
    </edge>
    <edge source="USA" target="RUS">
      <data key="d0">359425121</data>
    </edge>
    <edge source="USA" target="SAU">
      <data key="d0">12094037</data>
    </edge>
    <edge source="USA" target="SEN">
      <data key="d0">341051</data>
    </edge>
    <edge source="USA" target="IND">
      <data key="d0">589309</data>
    </edge>
    <edge source="USA" target="SGP">
      <data key="d0">32833415</data>
    </edge>
    <edge source="USA" target="SVK">
      <data key="d0">54606</data>
    </edge>
    <edge source="USA" target="VNM">
      <data key="d0">255089</data>
    </edge>
    <edge source="USA" target="SVN">
      <data key="d0">45958</data>
    </edge>
    <edge source="USA" target="ZAF">
      <data key="d0">11733217</data>
    </edge>
    <edge source="USA" target="ESP">
      <data key="d0">2496287</data>
    </edge>
    <edge source="USA" target="SWE">
      <data key="d0">1407470</data>
    </edge>
    <edge source="USA" target="CHE">
      <data key="d0">15107388</data>
    </edge>
    <edge source="USA" target="THA">
      <data key="d0">2338314</data>
    </edge>
    <edge source="USA" target="TGO">
      <data key="d0">22000</data>
    </edge>
    <edge source="USA" target="ARE">
      <data key="d0">18428848</data>
    </edge>
    <edge source="USA" target="TUN">
      <data key="d0">36000</data>
    </edge>
    <edge source="USA" target="TUR">
      <data key="d0">11739514</data>
    </edge>
    <edge source="USA" target="UGA">
      <data key="d0">47840</data>
    </edge>
    <edge source="USA" target="UKR">
      <data key="d0">488418</data>
    </edge>
    <edge source="USA" target="MKD">
      <data key="d0">8381271</data>
    </edge>
    <edge source="USA" target="EGY">
      <data key="d0">30224320</data>
    </edge>
    <edge source="USA" target="GBR">
      <data key="d0">15995346</data>
    </edge>
    <edge source="USA" target="TZA">
      <data key="d0">212223</data>
    </edge>
    <edge source="USA" target="BFA">
      <data key="d0">232023</data>
    </edge>
    <edge source="USA" target="URY">
      <data key="d0">1624540</data>
    </edge>
    <edge source="USA" target="SRB">
      <data key="d0">272000</data>
    </edge>
    <edge source="URY" target="DZA">
      <data key="d0">9326833</data>
    </edge>
    <edge source="URY" target="ARG">
      <data key="d0">19144309</data>
    </edge>
    <edge source="URY" target="BEL">
      <data key="d0">6823857</data>
    </edge>
    <edge source="URY" target="BOL">
      <data key="d0">14519</data>
    </edge>
    <edge source="URY" target="BRA">
      <data key="d0">51172095</data>
    </edge>
    <edge source="URY" target="BGR">
      <data key="d0">85000</data>
    </edge>
    <edge source="URY" target="CAN">
      <data key="d0">40513834</data>
    </edge>
    <edge source="URY" target="CHL">
      <data key="d0">11752928</data>
    </edge>
    <edge source="URY" target="CHN">
      <data key="d0">275412</data>
    </edge>
    <edge source="URY" target="HRV">
      <data key="d0">33908</data>
    </edge>
    <edge source="URY" target="DNK">
      <data key="d0">555651</data>
    </edge>
    <edge source="URY" target="FRA">
      <data key="d0">7152299</data>
    </edge>
    <edge source="URY" target="DEU">
      <data key="d0">23303092</data>
    </edge>
    <edge source="URY" target="GRC">
      <data key="d0">516417</data>
    </edge>
    <edge source="URY" target="GTM">
      <data key="d0">903136</data>
    </edge>
    <edge source="URY" target="HKG">
      <data key="d0">2218518</data>
    </edge>
    <edge source="URY" target="HUN">
      <data key="d0">33320</data>
    </edge>
    <edge source="URY" target="IRL">
      <data key="d0">308125</data>
    </edge>
    <edge source="URY" target="ISR">
      <data key="d0">61300839</data>
    </edge>
    <edge source="URY" target="ITA">
      <data key="d0">7013272</data>
    </edge>
    <edge source="URY" target="JAM">
      <data key="d0">2624812</data>
    </edge>
    <edge source="URY" target="JPN">
      <data key="d0">20763767</data>
    </edge>
    <edge source="URY" target="JOR">
      <data key="d0">28043</data>
    </edge>
    <edge source="URY" target="KOR">
      <data key="d0">11816824</data>
    </edge>
    <edge source="URY" target="MYS">
      <data key="d0">145516</data>
    </edge>
    <edge source="URY" target="MEX">
      <data key="d0">31035317</data>
    </edge>
    <edge source="URY" target="NLD">
      <data key="d0">18503468</data>
    </edge>
    <edge source="URY" target="PAN">
      <data key="d0">11920</data>
    </edge>
    <edge source="URY" target="PRY">
      <data key="d0">314488</data>
    </edge>
    <edge source="URY" target="PER">
      <data key="d0">423982</data>
    </edge>
    <edge source="URY" target="POL">
      <data key="d0">155549</data>
    </edge>
    <edge source="URY" target="PRT">
      <data key="d0">1499900</data>
    </edge>
    <edge source="URY" target="RUS">
      <data key="d0">715422</data>
    </edge>
    <edge source="URY" target="SAU">
      <data key="d0">1110136</data>
    </edge>
    <edge source="URY" target="SEN">
      <data key="d0">53527</data>
    </edge>
    <edge source="URY" target="SGP">
      <data key="d0">582574</data>
    </edge>
    <edge source="URY" target="ZAF">
      <data key="d0">1589865</data>
    </edge>
    <edge source="URY" target="ESP">
      <data key="d0">11762987</data>
    </edge>
    <edge source="URY" target="SWE">
      <data key="d0">3824253</data>
    </edge>
    <edge source="URY" target="CHE">
      <data key="d0">1437733</data>
    </edge>
    <edge source="URY" target="EGY">
      <data key="d0">36758</data>
    </edge>
    <edge source="URY" target="GBR">
      <data key="d0">31327570</data>
    </edge>
    <edge source="URY" target="USA">
      <data key="d0">50103743</data>
    </edge>
    <edge source="AUS" target="ALB">
      <data key="d0">26391</data>
    </edge>
    <edge source="AUS" target="DZA">
      <data key="d0">4489846</data>
    </edge>
    <edge source="AUS" target="AZE">
      <data key="d0">46474</data>
    </edge>
    <edge source="AUS" target="AUT">
      <data key="d0">948106</data>
    </edge>
    <edge source="AUS" target="BEL">
      <data key="d0">13417287</data>
    </edge>
    <edge source="AUS" target="BGR">
      <data key="d0">205638</data>
    </edge>
    <edge source="AUS" target="KHM">
      <data key="d0">57996</data>
    </edge>
    <edge source="AUS" target="CMR">
      <data key="d0">49020</data>
    </edge>
    <edge source="AUS" target="CAN">
      <data key="d0">101334784</data>
    </edge>
    <edge source="AUS" target="LKA">
      <data key="d0">1784556</data>
    </edge>
    <edge source="AUS" target="CHN">
      <data key="d0">22824158</data>
    </edge>
    <edge source="AUS" target="HRV">
      <data key="d0">472704</data>
    </edge>
    <edge source="AUS" target="CZE">
      <data key="d0">322437</data>
    </edge>
    <edge source="AUS" target="BEN">
      <data key="d0">10444</data>
    </edge>
    <edge source="AUS" target="DNK">
      <data key="d0">953658</data>
    </edge>
    <edge source="AUS" target="ECU">
      <data key="d0">37470</data>
    </edge>
    <edge source="AUS" target="EST">
      <data key="d0">59870</data>
    </edge>
    <edge source="AUS" target="FIN">
      <data key="d0">56587</data>
    </edge>
    <edge source="AUS" target="FRA">
      <data key="d0">17321556</data>
    </edge>
    <edge source="AUS" target="GEO">
      <data key="d0">227826</data>
    </edge>
    <edge source="AUS" target="PSE">
      <data key="d0">71127</data>
    </edge>
    <edge source="AUS" target="DEU">
      <data key="d0">16008437</data>
    </edge>
    <edge source="AUS" target="GHA">
      <data key="d0">525417</data>
    </edge>
    <edge source="AUS" target="GRC">
      <data key="d0">537316</data>
    </edge>
    <edge source="AUS" target="HKG">
      <data key="d0">33660050</data>
    </edge>
    <edge source="AUS" target="HUN">
      <data key="d0">129141</data>
    </edge>
    <edge source="AUS" target="IDN">
      <data key="d0">35450148</data>
    </edge>
    <edge source="AUS" target="IRL">
      <data key="d0">4905787</data>
    </edge>
    <edge source="AUS" target="ISR">
      <data key="d0">590051</data>
    </edge>
    <edge source="AUS" target="ITA">
      <data key="d0">1028408</data>
    </edge>
    <edge source="AUS" target="CIV">
      <data key="d0">397502</data>
    </edge>
    <edge source="AUS" target="JAM">
      <data key="d0">8173403</data>
    </edge>
    <edge source="AUS" target="JPN">
      <data key="d0">1017791803</data>
    </edge>
    <edge source="AUS" target="KAZ">
      <data key="d0">1907734</data>
    </edge>
    <edge source="AUS" target="JOR">
      <data key="d0">2435018</data>
    </edge>
    <edge source="AUS" target="KOR">
      <data key="d0">163706343</data>
    </edge>
    <edge source="AUS" target="LBN">
      <data key="d0">847016</data>
    </edge>
    <edge source="AUS" target="LVA">
      <data key="d0">43536</data>
    </edge>
    <edge source="AUS" target="MYS">
      <data key="d0">30873158</data>
    </edge>
    <edge source="AUS" target="MUS">
      <data key="d0">12280914</data>
    </edge>
    <edge source="AUS" target="MEX">
      <data key="d0">47341946</data>
    </edge>
    <edge source="AUS" target="MAR">
      <data key="d0">177370</data>
    </edge>
    <edge source="AUS" target="OMN">
      <data key="d0">5468078</data>
    </edge>
    <edge source="AUS" target="NAM">
      <data key="d0">367925</data>
    </edge>
    <edge source="AUS" target="NLD">
      <data key="d0">7015708</data>
    </edge>
    <edge source="AUS" target="NZL">
      <data key="d0">28496543</data>
    </edge>
    <edge source="AUS" target="NOR">
      <data key="d0">1335083</data>
    </edge>
    <edge source="AUS" target="PAK">
      <data key="d0">52450</data>
    </edge>
    <edge source="AUS" target="PAN">
      <data key="d0">153642</data>
    </edge>
    <edge source="AUS" target="PER">
      <data key="d0">56805</data>
    </edge>
    <edge source="AUS" target="PHL">
      <data key="d0">26420010</data>
    </edge>
    <edge source="AUS" target="POL">
      <data key="d0">627589</data>
    </edge>
    <edge source="AUS" target="PRT">
      <data key="d0">101202</data>
    </edge>
    <edge source="AUS" target="RUS">
      <data key="d0">9116600</data>
    </edge>
    <edge source="AUS" target="SAU">
      <data key="d0">36046606</data>
    </edge>
    <edge source="AUS" target="SEN">
      <data key="d0">126547</data>
    </edge>
    <edge source="AUS" target="IND">
      <data key="d0">294775</data>
    </edge>
    <edge source="AUS" target="SGP">
      <data key="d0">85025527</data>
    </edge>
    <edge source="AUS" target="VNM">
      <data key="d0">545341</data>
    </edge>
    <edge source="AUS" target="SVN">
      <data key="d0">164479</data>
    </edge>
    <edge source="AUS" target="ZAF">
      <data key="d0">46278509</data>
    </edge>
    <edge source="AUS" target="ESP">
      <data key="d0">921947</data>
    </edge>
    <edge source="AUS" target="SWE">
      <data key="d0">870388</data>
    </edge>
    <edge source="AUS" target="CHE">
      <data key="d0">20682930</data>
    </edge>
    <edge source="AUS" target="THA">
      <data key="d0">3149953</data>
    </edge>
    <edge source="AUS" target="ARE">
      <data key="d0">26444064</data>
    </edge>
    <edge source="AUS" target="MKD">
      <data key="d0">41534</data>
    </edge>
    <edge source="AUS" target="EGY">
      <data key="d0">2587377</data>
    </edge>
    <edge source="AUS" target="GBR">
      <data key="d0">54119656</data>
    </edge>
    <edge source="AUS" target="USA">
      <data key="d0">842849654</data>
    </edge>
    <edge source="AUT" target="ALB">
      <data key="d0">21479</data>
    </edge>
    <edge source="AUT" target="AUS">
      <data key="d0">59618</data>
    </edge>
    <edge source="AUT" target="BEL">
      <data key="d0">1332544</data>
    </edge>
    <edge source="AUT" target="BGR">
      <data key="d0">2016581</data>
    </edge>
    <edge source="AUT" target="BLR">
      <data key="d0">483436</data>
    </edge>
    <edge source="AUT" target="HRV">
      <data key="d0">5128706</data>
    </edge>
    <edge source="AUT" target="CZE">
      <data key="d0">5698123</data>
    </edge>
    <edge source="AUT" target="BEN">
      <data key="d0">45500</data>
    </edge>
    <edge source="AUT" target="DNK">
      <data key="d0">348743</data>
    </edge>
    <edge source="AUT" target="EST">
      <data key="d0">391165</data>
    </edge>
    <edge source="AUT" target="FIN">
      <data key="d0">50920</data>
    </edge>
    <edge source="AUT" target="FRA">
      <data key="d0">17625982</data>
    </edge>
    <edge source="AUT" target="GEO">
      <data key="d0">342721</data>
    </edge>
    <edge source="AUT" target="DEU">
      <data key="d0">88985643</data>
    </edge>
    <edge source="AUT" target="GRC">
      <data key="d0">1525985</data>
    </edge>
    <edge source="AUT" target="HKG">
      <data key="d0">127065</data>
    </edge>
    <edge source="AUT" target="HUN">
      <data key="d0">4559355</data>
    </edge>
    <edge source="AUT" target="IRL">
      <data key="d0">661956</data>
    </edge>
    <edge source="AUT" target="ITA">
      <data key="d0">158672381</data>
    </edge>
    <edge source="AUT" target="JPN">
      <data key="d0">3375154</data>
    </edge>
    <edge source="AUT" target="JOR">
      <data key="d0">23754</data>
    </edge>
    <edge source="AUT" target="KOR">
      <data key="d0">7082791</data>
    </edge>
    <edge source="AUT" target="LVA">
      <data key="d0">70190</data>
    </edge>
    <edge source="AUT" target="NLD">
      <data key="d0">20013187</data>
    </edge>
    <edge source="AUT" target="NOR">
      <data key="d0">21144</data>
    </edge>
    <edge source="AUT" target="POL">
      <data key="d0">249580</data>
    </edge>
    <edge source="AUT" target="PRT">
      <data key="d0">34593</data>
    </edge>
    <edge source="AUT" target="ROU">
      <data key="d0">3531259</data>
    </edge>
    <edge source="AUT" target="RUS">
      <data key="d0">12472653</data>
    </edge>
    <edge source="AUT" target="SVK">
      <data key="d0">1655995</data>
    </edge>
    <edge source="AUT" target="SVN">
      <data key="d0">8253811</data>
    </edge>
    <edge source="AUT" target="ESP">
      <data key="d0">3688367</data>
    </edge>
    <edge source="AUT" target="SWE">
      <data key="d0">378853</data>
    </edge>
    <edge source="AUT" target="CHE">
      <data key="d0">31274740</data>
    </edge>
    <edge source="AUT" target="ARE">
      <data key="d0">268516</data>
    </edge>
    <edge source="AUT" target="TUR">
      <data key="d0">58481</data>
    </edge>
    <edge source="AUT" target="UKR">
      <data key="d0">56139</data>
    </edge>
    <edge source="AUT" target="MKD">
      <data key="d0">6461718</data>
    </edge>
    <edge source="AUT" target="GBR">
      <data key="d0">250918</data>
    </edge>
    <edge source="AUT" target="USA">
      <data key="d0">29173</data>
    </edge>
    <edge source="AUT" target="SRB">
      <data key="d0">6151115</data>
    </edge>
    <edge source="KHM" target="HKG">
      <data key="d0">10293</data>
    </edge>
    <edge source="LKA" target="IND">
      <data key="d0">18220</data>
    </edge>
    <edge source="LKA" target="ARE">
      <data key="d0">97003</data>
    </edge>
    <edge source="HRV" target="ALB">
      <data key="d0">35563</data>
    </edge>
    <edge source="HRV" target="AUS">
      <data key="d0">659578</data>
    </edge>
    <edge source="HRV" target="AUT">
      <data key="d0">1424177</data>
    </edge>
    <edge source="HRV" target="FRA">
      <data key="d0">10148</data>
    </edge>
    <edge source="HRV" target="DEU">
      <data key="d0">638883</data>
    </edge>
    <edge source="HRV" target="GRC">
      <data key="d0">156729</data>
    </edge>
    <edge source="HRV" target="HUN">
      <data key="d0">63697</data>
    </edge>
    <edge source="HRV" target="ITA">
      <data key="d0">3223436</data>
    </edge>
    <edge source="HRV" target="NLD">
      <data key="d0">26338</data>
    </edge>
    <edge source="HRV" target="SVN">
      <data key="d0">2349167</data>
    </edge>
    <edge source="HRV" target="SWE">
      <data key="d0">498207</data>
    </edge>
    <edge source="HRV" target="CHE">
      <data key="d0">339575</data>
    </edge>
    <edge source="HRV" target="MKD">
      <data key="d0">1943806</data>
    </edge>
    <edge source="HRV" target="GBR">
      <data key="d0">2039969</data>
    </edge>
    <edge source="HRV" target="USA">
      <data key="d0">1290000</data>
    </edge>
    <edge source="HRV" target="SRB">
      <data key="d0">1696365</data>
    </edge>
    <edge source="EST" target="DNK">
      <data key="d0">18098</data>
    </edge>
    <edge source="EST" target="FIN">
      <data key="d0">35151</data>
    </edge>
    <edge source="EST" target="DEU">
      <data key="d0">54456</data>
    </edge>
    <edge source="EST" target="HUN">
      <data key="d0">23181</data>
    </edge>
    <edge source="EST" target="KAZ">
      <data key="d0">5147671</data>
    </edge>
    <edge source="EST" target="LVA">
      <data key="d0">7740844</data>
    </edge>
    <edge source="EST" target="LTU">
      <data key="d0">6136833</data>
    </edge>
    <edge source="EST" target="MDA">
      <data key="d0">36186</data>
    </edge>
    <edge source="EST" target="NOR">
      <data key="d0">26065</data>
    </edge>
    <edge source="EST" target="PAN">
      <data key="d0">76767</data>
    </edge>
    <edge source="EST" target="RUS">
      <data key="d0">5032410</data>
    </edge>
    <edge source="EST" target="SWE">
      <data key="d0">27385</data>
    </edge>
    <edge source="EST" target="UKR">
      <data key="d0">165166</data>
    </edge>
    <edge source="GEO" target="AZE">
      <data key="d0">330036</data>
    </edge>
    <edge source="HUN" target="ALB">
      <data key="d0">2111000</data>
    </edge>
    <edge source="HUN" target="AZE">
      <data key="d0">1744000</data>
    </edge>
    <edge source="HUN" target="AUT">
      <data key="d0">19787000</data>
    </edge>
    <edge source="HUN" target="ARM">
      <data key="d0">198000</data>
    </edge>
    <edge source="HUN" target="BEL">
      <data key="d0">9599000</data>
    </edge>
    <edge source="HUN" target="BRA">
      <data key="d0">40000</data>
    </edge>
    <edge source="HUN" target="BGR">
      <data key="d0">2419000</data>
    </edge>
    <edge source="HUN" target="BLR">
      <data key="d0">65000</data>
    </edge>
    <edge source="HUN" target="CAN">
      <data key="d0">61000</data>
    </edge>
    <edge source="HUN" target="CHN">
      <data key="d0">939000</data>
    </edge>
    <edge source="HUN" target="HRV">
      <data key="d0">6459000</data>
    </edge>
    <edge source="HUN" target="CZE">
      <data key="d0">11158000</data>
    </edge>
    <edge source="HUN" target="BEN">
      <data key="d0">120000</data>
    </edge>
    <edge source="HUN" target="DNK">
      <data key="d0">700000</data>
    </edge>
    <edge source="HUN" target="ETH">
      <data key="d0">18000</data>
    </edge>
    <edge source="HUN" target="EST">
      <data key="d0">2062000</data>
    </edge>
    <edge source="HUN" target="FIN">
      <data key="d0">31000</data>
    </edge>
    <edge source="HUN" target="FRA">
      <data key="d0">50218000</data>
    </edge>
    <edge source="HUN" target="GEO">
      <data key="d0">599000</data>
    </edge>
    <edge source="HUN" target="DEU">
      <data key="d0">156427000</data>
    </edge>
    <edge source="HUN" target="GRC">
      <data key="d0">897000</data>
    </edge>
    <edge source="HUN" target="HKG">
      <data key="d0">5704000</data>
    </edge>
    <edge source="HUN" target="IRL">
      <data key="d0">30000</data>
    </edge>
    <edge source="HUN" target="ITA">
      <data key="d0">55772000</data>
    </edge>
    <edge source="HUN" target="JPN">
      <data key="d0">30216000</data>
    </edge>
    <edge source="HUN" target="KAZ">
      <data key="d0">55000</data>
    </edge>
    <edge source="HUN" target="KOR">
      <data key="d0">33252000</data>
    </edge>
    <edge source="HUN" target="LBN">
      <data key="d0">139000</data>
    </edge>
    <edge source="HUN" target="LTU">
      <data key="d0">118000</data>
    </edge>
    <edge source="HUN" target="MUS">
      <data key="d0">25000</data>
    </edge>
    <edge source="HUN" target="MDA">
      <data key="d0">1659000</data>
    </edge>
    <edge source="HUN" target="NLD">
      <data key="d0">7980000</data>
    </edge>
    <edge source="HUN" target="POL">
      <data key="d0">11180000</data>
    </edge>
    <edge source="HUN" target="ROU">
      <data key="d0">16821000</data>
    </edge>
    <edge source="HUN" target="RUS">
      <data key="d0">23785000</data>
    </edge>
    <edge source="HUN" target="SAU">
      <data key="d0">31000</data>
    </edge>
    <edge source="HUN" target="SGP">
      <data key="d0">26000</data>
    </edge>
    <edge source="HUN" target="SVK">
      <data key="d0">6716000</data>
    </edge>
    <edge source="HUN" target="SVN">
      <data key="d0">19092000</data>
    </edge>
    <edge source="HUN" target="ZAF">
      <data key="d0">1031000</data>
    </edge>
    <edge source="HUN" target="ESP">
      <data key="d0">41496000</data>
    </edge>
    <edge source="HUN" target="SWE">
      <data key="d0">6514000</data>
    </edge>
    <edge source="HUN" target="CHE">
      <data key="d0">22745000</data>
    </edge>
    <edge source="HUN" target="THA">
      <data key="d0">25000</data>
    </edge>
    <edge source="HUN" target="ARE">
      <data key="d0">283000</data>
    </edge>
    <edge source="HUN" target="TUR">
      <data key="d0">103000</data>
    </edge>
    <edge source="HUN" target="UKR">
      <data key="d0">1832000</data>
    </edge>
    <edge source="HUN" target="MKD">
      <data key="d0">3457000</data>
    </edge>
    <edge source="HUN" target="GBR">
      <data key="d0">6966000</data>
    </edge>
    <edge source="HUN" target="USA">
      <data key="d0">7185000</data>
    </edge>
    <edge source="HUN" target="SRB">
      <data key="d0">5987000</data>
    </edge>
    <edge source="IRL" target="DZA">
      <data key="d0">3009940</data>
    </edge>
    <edge source="IRL" target="AZE">
      <data key="d0">82453</data>
    </edge>
    <edge source="IRL" target="AUS">
      <data key="d0">224750</data>
    </edge>
    <edge source="IRL" target="AUT">
      <data key="d0">252297</data>
    </edge>
    <edge source="IRL" target="BEL">
      <data key="d0">38774064</data>
    </edge>
    <edge source="IRL" target="BRA">
      <data key="d0">87692</data>
    </edge>
    <edge source="IRL" target="BGR">
      <data key="d0">11669</data>
    </edge>
    <edge source="IRL" target="CHN">
      <data key="d0">445987</data>
    </edge>
    <edge source="IRL" target="CZE">
      <data key="d0">109252</data>
    </edge>
    <edge source="IRL" target="BEN">
      <data key="d0">3273478</data>
    </edge>
    <edge source="IRL" target="DNK">
      <data key="d0">34565029</data>
    </edge>
    <edge source="IRL" target="EST">
      <data key="d0">20986</data>
    </edge>
    <edge source="IRL" target="FIN">
      <data key="d0">687697</data>
    </edge>
    <edge source="IRL" target="FRA">
      <data key="d0">240170533</data>
    </edge>
    <edge source="IRL" target="PSE">
      <data key="d0">129739</data>
    </edge>
    <edge source="IRL" target="DEU">
      <data key="d0">47277067</data>
    </edge>
    <edge source="IRL" target="GHA">
      <data key="d0">786345</data>
    </edge>
    <edge source="IRL" target="GRC">
      <data key="d0">602682</data>
    </edge>
    <edge source="IRL" target="HND">
      <data key="d0">24866</data>
    </edge>
    <edge source="IRL" target="HKG">
      <data key="d0">3578785</data>
    </edge>
    <edge source="IRL" target="HUN">
      <data key="d0">156226</data>
    </edge>
    <edge source="IRL" target="IDN">
      <data key="d0">26338168</data>
    </edge>
    <edge source="IRL" target="ISR">
      <data key="d0">2049660</data>
    </edge>
    <edge source="IRL" target="ITA">
      <data key="d0">101462847</data>
    </edge>
    <edge source="IRL" target="CIV">
      <data key="d0">11086</data>
    </edge>
    <edge source="IRL" target="JAM">
      <data key="d0">244861</data>
    </edge>
    <edge source="IRL" target="JPN">
      <data key="d0">40397897</data>
    </edge>
    <edge source="IRL" target="KOR">
      <data key="d0">591257</data>
    </edge>
    <edge source="IRL" target="LBN">
      <data key="d0">2155640</data>
    </edge>
    <edge source="IRL" target="MYS">
      <data key="d0">51098</data>
    </edge>
    <edge source="IRL" target="MRT">
      <data key="d0">66955</data>
    </edge>
    <edge source="IRL" target="MUS">
      <data key="d0">278699</data>
    </edge>
    <edge source="IRL" target="MEX">
      <data key="d0">25768</data>
    </edge>
    <edge source="IRL" target="MAR">
      <data key="d0">94643</data>
    </edge>
    <edge source="IRL" target="OMN">
      <data key="d0">173163</data>
    </edge>
    <edge source="IRL" target="NLD">
      <data key="d0">88987681</data>
    </edge>
    <edge source="IRL" target="NZL">
      <data key="d0">13436</data>
    </edge>
    <edge source="IRL" target="PAN">
      <data key="d0">37882</data>
    </edge>
    <edge source="IRL" target="PHL">
      <data key="d0">8658094</data>
    </edge>
    <edge source="IRL" target="POL">
      <data key="d0">1414236</data>
    </edge>
    <edge source="IRL" target="PRT">
      <data key="d0">15218340</data>
    </edge>
    <edge source="IRL" target="ROU">
      <data key="d0">34649</data>
    </edge>
    <edge source="IRL" target="RUS">
      <data key="d0">19879674</data>
    </edge>
    <edge source="IRL" target="SAU">
      <data key="d0">30510555</data>
    </edge>
    <edge source="IRL" target="SEN">
      <data key="d0">105103</data>
    </edge>
    <edge source="IRL" target="IND">
      <data key="d0">41437</data>
    </edge>
    <edge source="IRL" target="SGP">
      <data key="d0">158768</data>
    </edge>
    <edge source="IRL" target="SVN">
      <data key="d0">141113</data>
    </edge>
    <edge source="IRL" target="ZAF">
      <data key="d0">3847954</data>
    </edge>
    <edge source="IRL" target="ZWE">
      <data key="d0">279438</data>
    </edge>
    <edge source="IRL" target="ESP">
      <data key="d0">79996568</data>
    </edge>
    <edge source="IRL" target="SWE">
      <data key="d0">31193481</data>
    </edge>
    <edge source="IRL" target="CHE">
      <data key="d0">18181</data>
    </edge>
    <edge source="IRL" target="TGO">
      <data key="d0">101952</data>
    </edge>
    <edge source="IRL" target="ARE">
      <data key="d0">7747199</data>
    </edge>
    <edge source="IRL" target="UGA">
      <data key="d0">165217</data>
    </edge>
    <edge source="IRL" target="UKR">
      <data key="d0">17973</data>
    </edge>
    <edge source="IRL" target="EGY">
      <data key="d0">119266549</data>
    </edge>
    <edge source="IRL" target="GBR">
      <data key="d0">634811539</data>
    </edge>
    <edge source="IRL" target="USA">
      <data key="d0">7490562</data>
    </edge>
    <edge source="KAZ" target="RUS">
      <data key="d0">15200</data>
    </edge>
    <edge source="JOR" target="AUS">
      <data key="d0">129760</data>
    </edge>
    <edge source="JOR" target="BRA">
      <data key="d0">84626</data>
    </edge>
    <edge source="JOR" target="PSE">
      <data key="d0">145494</data>
    </edge>
    <edge source="JOR" target="DEU">
      <data key="d0">77574</data>
    </edge>
    <edge source="JOR" target="ISR">
      <data key="d0">29049</data>
    </edge>
    <edge source="JOR" target="ITA">
      <data key="d0">77574</data>
    </edge>
    <edge source="JOR" target="LBN">
      <data key="d0">402318</data>
    </edge>
    <edge source="JOR" target="OMN">
      <data key="d0">63763</data>
    </edge>
    <edge source="JOR" target="NZL">
      <data key="d0">197462</data>
    </edge>
    <edge source="JOR" target="PAK">
      <data key="d0">14104</data>
    </edge>
    <edge source="JOR" target="SAU">
      <data key="d0">97608</data>
    </edge>
    <edge source="JOR" target="IND">
      <data key="d0">117067</data>
    </edge>
    <edge source="JOR" target="ESP">
      <data key="d0">42313</data>
    </edge>
    <edge source="JOR" target="ARE">
      <data key="d0">711118</data>
    </edge>
    <edge source="JOR" target="TUR">
      <data key="d0">77903</data>
    </edge>
    <edge source="JOR" target="EGY">
      <data key="d0">187718</data>
    </edge>
    <edge source="JOR" target="USA">
      <data key="d0">156559</data>
    </edge>
    <edge source="JOR" target="URY">
      <data key="d0">70522</data>
    </edge>
    <edge source="KOR" target="AUS">
      <data key="d0">64621</data>
    </edge>
    <edge source="KOR" target="CAN">
      <data key="d0">67766</data>
    </edge>
    <edge source="KOR" target="CHN">
      <data key="d0">504270</data>
    </edge>
    <edge source="KOR" target="HKG">
      <data key="d0">1754977</data>
    </edge>
    <edge source="KOR" target="ITA">
      <data key="d0">175860</data>
    </edge>
    <edge source="KOR" target="JPN">
      <data key="d0">72077003</data>
    </edge>
    <edge source="KOR" target="MYS">
      <data key="d0">14783</data>
    </edge>
    <edge source="KOR" target="NZL">
      <data key="d0">107111</data>
    </edge>
    <edge source="KOR" target="PHL">
      <data key="d0">1845339</data>
    </edge>
    <edge source="KOR" target="RUS">
      <data key="d0">7323680</data>
    </edge>
    <edge source="KOR" target="SGP">
      <data key="d0">32393</data>
    </edge>
    <edge source="KOR" target="ESP">
      <data key="d0">26108</data>
    </edge>
    <edge source="KOR" target="THA">
      <data key="d0">199373</data>
    </edge>
    <edge source="KOR" target="USA">
      <data key="d0">231151</data>
    </edge>
    <edge source="KOR" target="URY">
      <data key="d0">16348</data>
    </edge>
    <edge source="LVA" target="EST">
      <data key="d0">372914</data>
    </edge>
    <edge source="LVA" target="DEU">
      <data key="d0">614409</data>
    </edge>
    <edge source="LVA" target="LTU">
      <data key="d0">894640</data>
    </edge>
    <edge source="LVA" target="RUS">
      <data key="d0">228211</data>
    </edge>
    <edge source="MUS" target="FRA">
      <data key="d0">41197</data>
    </edge>
    <edge source="MUS" target="GBR">
      <data key="d0">639728</data>
    </edge>
    <edge source="MEX" target="BEL">
      <data key="d0">2638730</data>
    </edge>
    <edge source="MEX" target="CHL">
      <data key="d0">37348</data>
    </edge>
    <edge source="MEX" target="COL">
      <data key="d0">138625</data>
    </edge>
    <edge source="MEX" target="CRI">
      <data key="d0">174834</data>
    </edge>
    <edge source="MEX" target="SLV">
      <data key="d0">1162674</data>
    </edge>
    <edge source="MEX" target="FIN">
      <data key="d0">743885</data>
    </edge>
    <edge source="MEX" target="FRA">
      <data key="d0">68505</data>
    </edge>
    <edge source="MEX" target="GTM">
      <data key="d0">3730241</data>
    </edge>
    <edge source="MEX" target="HKG">
      <data key="d0">391168</data>
    </edge>
    <edge source="MEX" target="ITA">
      <data key="d0">239286</data>
    </edge>
    <edge source="MEX" target="JPN">
      <data key="d0">100065133</data>
    </edge>
    <edge source="MEX" target="KOR">
      <data key="d0">78322</data>
    </edge>
    <edge source="MEX" target="NLD">
      <data key="d0">640102</data>
    </edge>
    <edge source="MEX" target="NIC">
      <data key="d0">41777</data>
    </edge>
    <edge source="MEX" target="PAN">
      <data key="d0">1649137</data>
    </edge>
    <edge source="MEX" target="IND">
      <data key="d0">12075</data>
    </edge>
    <edge source="MEX" target="THA">
      <data key="d0">2359699</data>
    </edge>
    <edge source="MEX" target="USA">
      <data key="d0">122035174</data>
    </edge>
    <edge source="MAR" target="BEL">
      <data key="d0">17507</data>
    </edge>
    <edge source="MAR" target="CAN">
      <data key="d0">21379</data>
    </edge>
    <edge source="MAR" target="FRA">
      <data key="d0">190815</data>
    </edge>
    <edge source="MAR" target="ESP">
      <data key="d0">2094303</data>
    </edge>
    <edge source="MAR" target="TUN">
      <data key="d0">112476</data>
    </edge>
    <edge source="MAR" target="USA">
      <data key="d0">108031</data>
    </edge>
    <edge source="OMN" target="JOR">
      <data key="d0">19795</data>
    </edge>
    <edge source="OMN" target="SAU">
      <data key="d0">12993</data>
    </edge>
    <edge source="OMN" target="IND">
      <data key="d0">215964</data>
    </edge>
    <edge source="OMN" target="ARE">
      <data key="d0">804252</data>
    </edge>
    <edge source="OMN" target="TZA">
      <data key="d0">12744</data>
    </edge>
    <edge source="NAM" target="BEL">
      <data key="d0">78592</data>
    </edge>
    <edge source="NAM" target="BWA">
      <data key="d0">42507</data>
    </edge>
    <edge source="NAM" target="FRA">
      <data key="d0">16002</data>
    </edge>
    <edge source="NAM" target="DEU">
      <data key="d0">171037</data>
    </edge>
    <edge source="NAM" target="JPN">
      <data key="d0">17706</data>
    </edge>
    <edge source="NAM" target="NOR">
      <data key="d0">172823</data>
    </edge>
    <edge source="NAM" target="ZAF">
      <data key="d0">21892349</data>
    </edge>
    <edge source="NAM" target="ZWE">
      <data key="d0">119906</data>
    </edge>
    <edge source="NAM" target="CHE">
      <data key="d0">304097</data>
    </edge>
    <edge source="NAM" target="GBR">
      <data key="d0">982171</data>
    </edge>
    <edge source="NZL" target="DZA">
      <data key="d0">1995363</data>
    </edge>
    <edge source="NZL" target="ARG">
      <data key="d0">25416</data>
    </edge>
    <edge source="NZL" target="AUS">
      <data key="d0">5865896</data>
    </edge>
    <edge source="NZL" target="AUT">
      <data key="d0">2102375</data>
    </edge>
    <edge source="NZL" target="BEL">
      <data key="d0">71414269</data>
    </edge>
    <edge source="NZL" target="BOL">
      <data key="d0">36050</data>
    </edge>
    <edge source="NZL" target="BRA">
      <data key="d0">38311</data>
    </edge>
    <edge source="NZL" target="BGR">
      <data key="d0">14901</data>
    </edge>
    <edge source="NZL" target="CMR">
      <data key="d0">78472</data>
    </edge>
    <edge source="NZL" target="CAN">
      <data key="d0">70105648</data>
    </edge>
    <edge source="NZL" target="LKA">
      <data key="d0">482271</data>
    </edge>
    <edge source="NZL" target="CHL">
      <data key="d0">81855</data>
    </edge>
    <edge source="NZL" target="CHN">
      <data key="d0">11969946</data>
    </edge>
    <edge source="NZL" target="CRI">
      <data key="d0">10474</data>
    </edge>
    <edge source="NZL" target="DNK">
      <data key="d0">10144898</data>
    </edge>
    <edge source="NZL" target="FIN">
      <data key="d0">2387611</data>
    </edge>
    <edge source="NZL" target="FRA">
      <data key="d0">92431270</data>
    </edge>
    <edge source="NZL" target="PSE">
      <data key="d0">14581</data>
    </edge>
    <edge source="NZL" target="DEU">
      <data key="d0">149304383</data>
    </edge>
    <edge source="NZL" target="GHA">
      <data key="d0">51273</data>
    </edge>
    <edge source="NZL" target="GRC">
      <data key="d0">14411359</data>
    </edge>
    <edge source="NZL" target="HKG">
      <data key="d0">26705694</data>
    </edge>
    <edge source="NZL" target="HUN">
      <data key="d0">224749</data>
    </edge>
    <edge source="NZL" target="IDN">
      <data key="d0">9033709</data>
    </edge>
    <edge source="NZL" target="IRL">
      <data key="d0">474409</data>
    </edge>
    <edge source="NZL" target="ISR">
      <data key="d0">744735</data>
    </edge>
    <edge source="NZL" target="ITA">
      <data key="d0">18713753</data>
    </edge>
    <edge source="NZL" target="CIV">
      <data key="d0">31940</data>
    </edge>
    <edge source="NZL" target="JAM">
      <data key="d0">886360</data>
    </edge>
    <edge source="NZL" target="JPN">
      <data key="d0">93978802</data>
    </edge>
    <edge source="NZL" target="JOR">
      <data key="d0">10201252</data>
    </edge>
    <edge source="NZL" target="KOR">
      <data key="d0">26654933</data>
    </edge>
    <edge source="NZL" target="LBN">
      <data key="d0">657599</data>
    </edge>
    <edge source="NZL" target="MYS">
      <data key="d0">23467650</data>
    </edge>
    <edge source="NZL" target="MUS">
      <data key="d0">922098</data>
    </edge>
    <edge source="NZL" target="MEX">
      <data key="d0">18809801</data>
    </edge>
    <edge source="NZL" target="MAR">
      <data key="d0">235197</data>
    </edge>
    <edge source="NZL" target="MOZ">
      <data key="d0">86149</data>
    </edge>
    <edge source="NZL" target="OMN">
      <data key="d0">2881071</data>
    </edge>
    <edge source="NZL" target="NLD">
      <data key="d0">20282300</data>
    </edge>
    <edge source="NZL" target="NOR">
      <data key="d0">3841550</data>
    </edge>
    <edge source="NZL" target="PER">
      <data key="d0">16247</data>
    </edge>
    <edge source="NZL" target="PHL">
      <data key="d0">4421638</data>
    </edge>
    <edge source="NZL" target="POL">
      <data key="d0">54065</data>
    </edge>
    <edge source="NZL" target="PRT">
      <data key="d0">6715942</data>
    </edge>
    <edge source="NZL" target="RUS">
      <data key="d0">1143848</data>
    </edge>
    <edge source="NZL" target="SAU">
      <data key="d0">36737445</data>
    </edge>
    <edge source="NZL" target="IND">
      <data key="d0">30018</data>
    </edge>
    <edge source="NZL" target="SGP">
      <data key="d0">13814324</data>
    </edge>
    <edge source="NZL" target="VNM">
      <data key="d0">147070</data>
    </edge>
    <edge source="NZL" target="ZAF">
      <data key="d0">4944869</data>
    </edge>
    <edge source="NZL" target="ESP">
      <data key="d0">11177117</data>
    </edge>
    <edge source="NZL" target="SWE">
      <data key="d0">10309779</data>
    </edge>
    <edge source="NZL" target="CHE">
      <data key="d0">25142505</data>
    </edge>
    <edge source="NZL" target="THA">
      <data key="d0">2000161</data>
    </edge>
    <edge source="NZL" target="ARE">
      <data key="d0">6562985</data>
    </edge>
    <edge source="NZL" target="TUR">
      <data key="d0">40378</data>
    </edge>
    <edge source="NZL" target="EGY">
      <data key="d0">1716519</data>
    </edge>
    <edge source="NZL" target="GBR">
      <data key="d0">231205592</data>
    </edge>
    <edge source="NZL" target="USA">
      <data key="d0">540726382</data>
    </edge>
    <edge source="NZL" target="SRB">
      <data key="d0">13747</data>
    </edge>
    <edge source="PAK" target="CHN">
      <data key="d0">11810</data>
    </edge>
    <edge source="PAK" target="HKG">
      <data key="d0">50240</data>
    </edge>
    <edge source="PAK" target="OMN">
      <data key="d0">624413</data>
    </edge>
    <edge source="PAK" target="SAU">
      <data key="d0">3849104</data>
    </edge>
    <edge source="PAK" target="ARE">
      <data key="d0">1872349</data>
    </edge>
    <edge source="PAK" target="USA">
      <data key="d0">22910</data>
    </edge>
    <edge source="PAN" target="CAN">
      <data key="d0">20242</data>
    </edge>
    <edge source="PAN" target="CHN">
      <data key="d0">72643</data>
    </edge>
    <edge source="PAN" target="COL">
      <data key="d0">55020</data>
    </edge>
    <edge source="PAN" target="ECU">
      <data key="d0">78702</data>
    </edge>
    <edge source="PAN" target="SLV">
      <data key="d0">163118</data>
    </edge>
    <edge source="PAN" target="GTM">
      <data key="d0">2604016</data>
    </edge>
    <edge source="PAN" target="HKG">
      <data key="d0">180909</data>
    </edge>
    <edge source="PAN" target="JAM">
      <data key="d0">138337</data>
    </edge>
    <edge source="PAN" target="JPN">
      <data key="d0">644871</data>
    </edge>
    <edge source="PAN" target="MEX">
      <data key="d0">4672139</data>
    </edge>
    <edge source="PAN" target="NIC">
      <data key="d0">54137</data>
    </edge>
    <edge source="SEN" target="TGO">
      <data key="d0">23898</data>
    </edge>
    <edge source="IND" target="ALB">
      <data key="d0">210146</data>
    </edge>
    <edge source="IND" target="ARM">
      <data key="d0">86297</data>
    </edge>
    <edge source="IND" target="BEL">
      <data key="d0">297175</data>
    </edge>
    <edge source="IND" target="BRA">
      <data key="d0">34949</data>
    </edge>
    <edge source="IND" target="BGR">
      <data key="d0">275355</data>
    </edge>
    <edge source="IND" target="LKA">
      <data key="d0">190174</data>
    </edge>
    <edge source="IND" target="CHN">
      <data key="d0">300268</data>
    </edge>
    <edge source="IND" target="HRV">
      <data key="d0">100649</data>
    </edge>
    <edge source="IND" target="ECU">
      <data key="d0">25161</data>
    </edge>
    <edge source="IND" target="FRA">
      <data key="d0">1818648</data>
    </edge>
    <edge source="IND" target="GEO">
      <data key="d0">301778</data>
    </edge>
    <edge source="IND" target="GMB">
      <data key="d0">20917</data>
    </edge>
    <edge source="IND" target="DEU">
      <data key="d0">253755</data>
    </edge>
    <edge source="IND" target="GHA">
      <data key="d0">148369</data>
    </edge>
    <edge source="IND" target="GRC">
      <data key="d0">1157470</data>
    </edge>
    <edge source="IND" target="HKG">
      <data key="d0">86677</data>
    </edge>
    <edge source="IND" target="IDN">
      <data key="d0">42361</data>
    </edge>
    <edge source="IND" target="ITA">
      <data key="d0">267275</data>
    </edge>
    <edge source="IND" target="CIV">
      <data key="d0">235778</data>
    </edge>
    <edge source="IND" target="JPN">
      <data key="d0">256263</data>
    </edge>
    <edge source="IND" target="JOR">
      <data key="d0">11574561</data>
    </edge>
    <edge source="IND" target="KOR">
      <data key="d0">29479</data>
    </edge>
    <edge source="IND" target="LBN">
      <data key="d0">4171384</data>
    </edge>
    <edge source="IND" target="MYS">
      <data key="d0">72027764</data>
    </edge>
    <edge source="IND" target="MUS">
      <data key="d0">3428000</data>
    </edge>
    <edge source="IND" target="MEX">
      <data key="d0">346936</data>
    </edge>
    <edge source="IND" target="OMN">
      <data key="d0">8837096</data>
    </edge>
    <edge source="IND" target="NLD">
      <data key="d0">542957</data>
    </edge>
    <edge source="IND" target="PHL">
      <data key="d0">41250854</data>
    </edge>
    <edge source="IND" target="SAU">
      <data key="d0">6477787</data>
    </edge>
    <edge source="IND" target="SEN">
      <data key="d0">387383</data>
    </edge>
    <edge source="IND" target="SGP">
      <data key="d0">188140</data>
    </edge>
    <edge source="IND" target="ZAF">
      <data key="d0">102624</data>
    </edge>
    <edge source="IND" target="ARE">
      <data key="d0">51451189</data>
    </edge>
    <edge source="IND" target="TUR">
      <data key="d0">255397</data>
    </edge>
    <edge source="IND" target="UKR">
      <data key="d0">62399</data>
    </edge>
    <edge source="IND" target="EGY">
      <data key="d0">31521774</data>
    </edge>
    <edge source="IND" target="USA">
      <data key="d0">235910</data>
    </edge>
    <edge source="VNM" target="AUS">
      <data key="d0">455000</data>
    </edge>
    <edge source="VNM" target="CAN">
      <data key="d0">419000</data>
    </edge>
    <edge source="VNM" target="CHN">
      <data key="d0">3674000</data>
    </edge>
    <edge source="VNM" target="FRA">
      <data key="d0">384000</data>
    </edge>
    <edge source="VNM" target="DEU">
      <data key="d0">175000</data>
    </edge>
    <edge source="VNM" target="HND">
      <data key="d0">40000</data>
    </edge>
    <edge source="VNM" target="HKG">
      <data key="d0">13418000</data>
    </edge>
    <edge source="VNM" target="JPN">
      <data key="d0">890000</data>
    </edge>
    <edge source="VNM" target="MYS">
      <data key="d0">1415000</data>
    </edge>
    <edge source="VNM" target="NOR">
      <data key="d0">45000</data>
    </edge>
    <edge source="VNM" target="RUS">
      <data key="d0">646000</data>
    </edge>
    <edge source="VNM" target="USA">
      <data key="d0">2303000</data>
    </edge>
    <edge source="SVN" target="AUS">
      <data key="d0">119278</data>
    </edge>
    <edge source="SVN" target="AUT">
      <data key="d0">814172</data>
    </edge>
    <edge source="SVN" target="BGR">
      <data key="d0">45205</data>
    </edge>
    <edge source="SVN" target="HRV">
      <data key="d0">11503213</data>
    </edge>
    <edge source="SVN" target="CZE">
      <data key="d0">327581</data>
    </edge>
    <edge source="SVN" target="DEU">
      <data key="d0">1587526</data>
    </edge>
    <edge source="SVN" target="HKG">
      <data key="d0">40335</data>
    </edge>
    <edge source="SVN" target="HUN">
      <data key="d0">84054</data>
    </edge>
    <edge source="SVN" target="ITA">
      <data key="d0">13742698</data>
    </edge>
    <edge source="SVN" target="ROU">
      <data key="d0">836287</data>
    </edge>
    <edge source="SVN" target="SWE">
      <data key="d0">1093578</data>
    </edge>
    <edge source="SVN" target="CHE">
      <data key="d0">481655</data>
    </edge>
    <edge source="SVN" target="MKD">
      <data key="d0">8913126</data>
    </edge>
    <edge source="SVN" target="GBR">
      <data key="d0">1570151</data>
    </edge>
    <edge source="SVN" target="SRB">
      <data key="d0">4130106</data>
    </edge>
    <edge source="THA" target="AUS">
      <data key="d0">44349</data>
    </edge>
    <edge source="THA" target="AUT">
      <data key="d0">89962</data>
    </edge>
    <edge source="THA" target="BEL">
      <data key="d0">1821595</data>
    </edge>
    <edge source="THA" target="BGR">
      <data key="d0">47018</data>
    </edge>
    <edge source="THA" target="KHM">
      <data key="d0">33941</data>
    </edge>
    <edge source="THA" target="CAN">
      <data key="d0">181665</data>
    </edge>
    <edge source="THA" target="LKA">
      <data key="d0">43202</data>
    </edge>
    <edge source="THA" target="CHN">
      <data key="d0">4541623</data>
    </edge>
    <edge source="THA" target="DNK">
      <data key="d0">3681589</data>
    </edge>
    <edge source="THA" target="FRA">
      <data key="d0">4785290</data>
    </edge>
    <edge source="THA" target="GEO">
      <data key="d0">156287</data>
    </edge>
    <edge source="THA" target="GMB">
      <data key="d0">139718</data>
    </edge>
    <edge source="THA" target="DEU">
      <data key="d0">85131953</data>
    </edge>
    <edge source="THA" target="GRC">
      <data key="d0">45139</data>
    </edge>
    <edge source="THA" target="HKG">
      <data key="d0">33478021</data>
    </edge>
    <edge source="THA" target="IDN">
      <data key="d0">135533</data>
    </edge>
    <edge source="THA" target="IRL">
      <data key="d0">1105586</data>
    </edge>
    <edge source="THA" target="ITA">
      <data key="d0">42914</data>
    </edge>
    <edge source="THA" target="JPN">
      <data key="d0">384712711</data>
    </edge>
    <edge source="THA" target="KOR">
      <data key="d0">25538470</data>
    </edge>
    <edge source="THA" target="MYS">
      <data key="d0">3989779</data>
    </edge>
    <edge source="THA" target="NLD">
      <data key="d0">103710231</data>
    </edge>
    <edge source="THA" target="NER">
      <data key="d0">45432</data>
    </edge>
    <edge source="THA" target="NOR">
      <data key="d0">91240</data>
    </edge>
    <edge source="THA" target="PAK">
      <data key="d0">15079</data>
    </edge>
    <edge source="THA" target="PHL">
      <data key="d0">46694</data>
    </edge>
    <edge source="THA" target="ROU">
      <data key="d0">541420</data>
    </edge>
    <edge source="THA" target="SGP">
      <data key="d0">32870800</data>
    </edge>
    <edge source="THA" target="VNM">
      <data key="d0">31271</data>
    </edge>
    <edge source="THA" target="ZAF">
      <data key="d0">14008</data>
    </edge>
    <edge source="THA" target="SWE">
      <data key="d0">51484</data>
    </edge>
    <edge source="THA" target="CHE">
      <data key="d0">52231</data>
    </edge>
    <edge source="THA" target="ARE">
      <data key="d0">23991</data>
    </edge>
    <edge source="THA" target="GBR">
      <data key="d0">86571995</data>
    </edge>
    <edge source="THA" target="USA">
      <data key="d0">169261</data>
    </edge>
    <edge source="EGY" target="DEU">
      <data key="d0">79702</data>
    </edge>
    <edge source="EGY" target="SAU">
      <data key="d0">401096</data>
    </edge>
    <edge source="EGY" target="ARE">
      <data key="d0">484626</data>
    </edge>
    <edge source="EGY" target="UGA">
      <data key="d0">11688</data>
    </edge>
    <edge source="BLR" target="LVA">
      <data key="d0">21100</data>
    </edge>
    <edge source="BLR" target="LTU">
      <data key="d0">41100</data>
    </edge>
    <edge source="BLR" target="POL">
      <data key="d0">131100</data>
    </edge>
    <edge source="BLR" target="RUS">
      <data key="d0">49203700</data>
    </edge>
    <edge source="BLR" target="ESP">
      <data key="d0">33400</data>
    </edge>
    <edge source="ROU" target="AUT">
      <data key="d0">264000</data>
    </edge>
    <edge source="ROU" target="BGR">
      <data key="d0">237000</data>
    </edge>
    <edge source="ROU" target="KHM">
      <data key="d0">11000</data>
    </edge>
    <edge source="ROU" target="HRV">
      <data key="d0">164000</data>
    </edge>
    <edge source="ROU" target="CZE">
      <data key="d0">64000</data>
    </edge>
    <edge source="ROU" target="FRA">
      <data key="d0">2194000</data>
    </edge>
    <edge source="ROU" target="GEO">
      <data key="d0">33000</data>
    </edge>
    <edge source="ROU" target="DEU">
      <data key="d0">2475000</data>
    </edge>
    <edge source="ROU" target="GRC">
      <data key="d0">221000</data>
    </edge>
    <edge source="ROU" target="HND">
      <data key="d0">28000</data>
    </edge>
    <edge source="ROU" target="HUN">
      <data key="d0">14000</data>
    </edge>
    <edge source="ROU" target="ITA">
      <data key="d0">450000</data>
    </edge>
    <edge source="ROU" target="MDA">
      <data key="d0">405000</data>
    </edge>
    <edge source="ROU" target="NLD">
      <data key="d0">5501000</data>
    </edge>
    <edge source="ROU" target="PAN">
      <data key="d0">25000</data>
    </edge>
    <edge source="ROU" target="RUS">
      <data key="d0">127000</data>
    </edge>
    <edge source="ROU" target="CHE">
      <data key="d0">493000</data>
    </edge>
    <edge source="ROU" target="TUR">
      <data key="d0">247000</data>
    </edge>
    <edge source="ROU" target="UKR">
      <data key="d0">11000</data>
    </edge>
    <edge source="ROU" target="MKD">
      <data key="d0">76000</data>
    </edge>
    <edge source="ROU" target="GBR">
      <data key="d0">235000</data>
    </edge>
    <edge source="SVK" target="AUT">
      <data key="d0">364380</data>
    </edge>
    <edge source="SVK" target="HRV">
      <data key="d0">51957</data>
    </edge>
    <edge source="SVK" target="CZE">
      <data key="d0">2726414</data>
    </edge>
    <edge source="SVK" target="FRA">
      <data key="d0">225263</data>
    </edge>
    <edge source="SVK" target="DEU">
      <data key="d0">304860</data>
    </edge>
    <edge source="SVK" target="HUN">
      <data key="d0">88857</data>
    </edge>
    <edge source="SVK" target="ITA">
      <data key="d0">494832</data>
    </edge>
    <edge source="SVK" target="NLD">
      <data key="d0">28320</data>
    </edge>
    <edge source="SVK" target="POL">
      <data key="d0">215349</data>
    </edge>
    <edge source="SVK" target="RUS">
      <data key="d0">27508</data>
    </edge>
    <edge source="SVK" target="SVN">
      <data key="d0">114563</data>
    </edge>
    <edge source="SVK" target="UKR">
      <data key="d0">31303</data>
    </edge>
    <edge source="SVK" target="MKD">
      <data key="d0">130857</data>
    </edge>
    <edge source="TUR" target="AZE">
      <data key="d0">1753356</data>
    </edge>
    <edge source="TUR" target="CHN">
      <data key="d0">2928791</data>
    </edge>
    <edge source="TUR" target="FRA">
      <data key="d0">872213</data>
    </edge>
    <edge source="TUR" target="HKG">
      <data key="d0">418923</data>
    </edge>
    <edge source="TUR" target="ITA">
      <data key="d0">433801</data>
    </edge>
    <edge source="TUR" target="LBN">
      <data key="d0">43337</data>
    </edge>
    <edge source="TUR" target="SAU">
      <data key="d0">4113970</data>
    </edge>
    <edge source="TUR" target="ESP">
      <data key="d0">76072</data>
    </edge>
    <edge source="TUR" target="CHE">
      <data key="d0">46921</data>
    </edge>
    <edge source="TUR" target="ARE">
      <data key="d0">21975</data>
    </edge>
    <edge source="TUR" target="MKD">
      <data key="d0">27479</data>
    </edge>
    <edge source="TUR" target="SRB">
      <data key="d0">491540</data>
    </edge>
    <edge source="UKR" target="AZE">
      <data key="d0">40260</data>
    </edge>
    <edge source="UKR" target="BGR">
      <data key="d0">57250</data>
    </edge>
    <edge source="UKR" target="BLR">
      <data key="d0">104010</data>
    </edge>
    <edge source="UKR" target="GEO">
      <data key="d0">20890</data>
    </edge>
    <edge source="UKR" target="HUN">
      <data key="d0">50500</data>
    </edge>
    <edge source="UKR" target="LBN">
      <data key="d0">81350</data>
    </edge>
    <edge source="UKR" target="MDA">
      <data key="d0">212070</data>
    </edge>
    <edge source="UKR" target="NLD">
      <data key="d0">234700</data>
    </edge>
    <edge source="UKR" target="PAN">
      <data key="d0">11110</data>
    </edge>
    <edge source="UKR" target="POL">
      <data key="d0">115840</data>
    </edge>
    <edge source="UKR" target="ROU">
      <data key="d0">273090</data>
    </edge>
    <edge source="UKR" target="RUS">
      <data key="d0">206109740</data>
    </edge>
    <edge source="UKR" target="MKD">
      <data key="d0">100400</data>
    </edge>
    <edge source="UKR" target="SRB">
      <data key="d0">24270</data>
    </edge>
    <edge source="SRB" target="DEU">
      <data key="d0">85000</data>
    </edge>
    <edge source="SRB" target="GRC">
      <data key="d0">314000</data>
    </edge>
    <edge source="SRB" target="HUN">
      <data key="d0">62000</data>
    </edge>
    <edge source="SRB" target="ITA">
      <data key="d0">320000</data>
    </edge>
    <edge source="SRB" target="ROU">
      <data key="d0">111000</data>
    </edge>
    <edge source="SRB" target="RUS">
      <data key="d0">83000</data>
    </edge>
    <edge source="SRB" target="CHE">
      <data key="d0">251000</data>
    </edge>
    <edge source="SRB" target="TUR">
      <data key="d0">107000</data>
    </edge>
    <edge source="SRB" target="MKD">
      <data key="d0">15159000</data>
    </edge>
    <edge source="SRB" target="USA">
      <data key="d0">28000</data>
    </edge>
    <edge source="ARM" target="DEU">
      <data key="d0">11981</data>
    </edge>
    <edge source="LTU" target="ARM">
      <data key="d0">13398</data>
    </edge>
    <edge source="LTU" target="BGR">
      <data key="d0">141760</data>
    </edge>
    <edge source="LTU" target="BLR">
      <data key="d0">73036</data>
    </edge>
    <edge source="LTU" target="CZE">
      <data key="d0">172609</data>
    </edge>
    <edge source="LTU" target="EST">
      <data key="d0">3133974</data>
    </edge>
    <edge source="LTU" target="FIN">
      <data key="d0">110744</data>
    </edge>
    <edge source="LTU" target="FRA">
      <data key="d0">236389</data>
    </edge>
    <edge source="LTU" target="DEU">
      <data key="d0">2823162</data>
    </edge>
    <edge source="LTU" target="GRC">
      <data key="d0">56347</data>
    </edge>
    <edge source="LTU" target="HUN">
      <data key="d0">42425</data>
    </edge>
    <edge source="LTU" target="IRL">
      <data key="d0">15840</data>
    </edge>
    <edge source="LTU" target="ITA">
      <data key="d0">139810</data>
    </edge>
    <edge source="LTU" target="LVA">
      <data key="d0">3816867</data>
    </edge>
    <edge source="LTU" target="NLD">
      <data key="d0">67327</data>
    </edge>
    <edge source="LTU" target="POL">
      <data key="d0">26472</data>
    </edge>
    <edge source="LTU" target="ROU">
      <data key="d0">33649</data>
    </edge>
    <edge source="LTU" target="RUS">
      <data key="d0">12571550</data>
    </edge>
    <edge source="LTU" target="SWE">
      <data key="d0">53916</data>
    </edge>
    <edge source="LTU" target="GBR">
      <data key="d0">83695</data>
    </edge>
    <edge source="LTU" target="USA">
      <data key="d0">821152</data>
    </edge>
    <edge source="MDA" target="BGR">
      <data key="d0">379228</data>
    </edge>
    <edge source="MDA" target="JOR">
      <data key="d0">34064</data>
    </edge>
    <edge source="MDA" target="ROU">
      <data key="d0">336961</data>
    </edge>
    <edge source="MDA" target="RUS">
      <data key="d0">13957943</data>
    </edge>
    <edge source="MDA" target="UKR">
      <data key="d0">132018</data>
    </edge>
    <edge source="BWA" target="BEL">
      <data key="d0">103701</data>
    </edge>
    <edge source="BWA" target="FRA">
      <data key="d0">3558930</data>
    </edge>
    <edge source="BWA" target="DEU">
      <data key="d0">11727070</data>
    </edge>
    <edge source="BWA" target="GRC">
      <data key="d0">3705694</data>
    </edge>
    <edge source="BWA" target="HKG">
      <data key="d0">43589</data>
    </edge>
    <edge source="BWA" target="ITA">
      <data key="d0">261334</data>
    </edge>
    <edge source="BWA" target="NLD">
      <data key="d0">630539</data>
    </edge>
    <edge source="BWA" target="NOR">
      <data key="d0">3513014</data>
    </edge>
    <edge source="BWA" target="ZAF">
      <data key="d0">3528700</data>
    </edge>
    <edge source="BWA" target="GBR">
      <data key="d0">25453166</data>
    </edge>
    <edge source="GTM" target="CRI">
      <data key="d0">1135717</data>
    </edge>
    <edge source="GTM" target="SLV">
      <data key="d0">2982734</data>
    </edge>
    <edge source="GTM" target="HND">
      <data key="d0">4767011</data>
    </edge>
    <edge source="GTM" target="MEX">
      <data key="d0">103089</data>
    </edge>
    <edge source="GTM" target="NIC">
      <data key="d0">557310</data>
    </edge>
    <edge source="ZWE" target="BEL">
      <data key="d0">212719</data>
    </edge>
    <edge source="ZWE" target="BWA">
      <data key="d0">439317</data>
    </edge>
    <edge source="ZWE" target="CHN">
      <data key="d0">25747</data>
    </edge>
    <edge source="ZWE" target="DEU">
      <data key="d0">88052</data>
    </edge>
    <edge source="ZWE" target="GRC">
      <data key="d0">90179</data>
    </edge>
    <edge source="ZWE" target="HKG">
      <data key="d0">225692</data>
    </edge>
    <edge source="ZWE" target="JPN">
      <data key="d0">60233</data>
    </edge>
    <edge source="ZWE" target="MWI">
      <data key="d0">1162282</data>
    </edge>
    <edge source="ZWE" target="MUS">
      <data key="d0">1115614</data>
    </edge>
    <edge source="ZWE" target="MOZ">
      <data key="d0">270853</data>
    </edge>
    <edge source="ZWE" target="NAM">
      <data key="d0">788592</data>
    </edge>
    <edge source="ZWE" target="NLD">
      <data key="d0">770052</data>
    </edge>
    <edge source="ZWE" target="ZAF">
      <data key="d0">7425818</data>
    </edge>
    <edge source="ZWE" target="CHE">
      <data key="d0">591555</data>
    </edge>
    <edge source="ZWE" target="GBR">
      <data key="d0">6213203</data>
    </edge>
    <edge source="ZWE" target="TZA">
      <data key="d0">107338</data>
    </edge>
    <edge source="TZA" target="GRC">
      <data key="d0">39541</data>
    </edge>
    <edge source="TZA" target="IRL">
      <data key="d0">76739</data>
    </edge>
    <edge source="TZA" target="ARE">
      <data key="d0">31262</data>
    </edge>
    <edge source="TZA" target="GBR">
      <data key="d0">39568</data>
    </edge>
    <edge source="CRI" target="CHN">
      <data key="d0">87455</data>
    </edge>
    <edge source="CRI" target="COL">
      <data key="d0">760985</data>
    </edge>
    <edge source="CRI" target="SLV">
      <data key="d0">1997251</data>
    </edge>
    <edge source="CRI" target="DEU">
      <data key="d0">27100</data>
    </edge>
    <edge source="CRI" target="GTM">
      <data key="d0">2404607</data>
    </edge>
    <edge source="CRI" target="HND">
      <data key="d0">3097771</data>
    </edge>
    <edge source="CRI" target="HKG">
      <data key="d0">140196</data>
    </edge>
    <edge source="CRI" target="JPN">
      <data key="d0">261640</data>
    </edge>
    <edge source="CRI" target="NLD">
      <data key="d0">63002</data>
    </edge>
    <edge source="CRI" target="NIC">
      <data key="d0">991283</data>
    </edge>
    <edge source="CRI" target="PAN">
      <data key="d0">173755</data>
    </edge>
    <edge source="CRI" target="USA">
      <data key="d0">28127452</data>
    </edge>
    <edge source="SLV" target="GTM">
      <data key="d0">841295</data>
    </edge>
    <edge source="SLV" target="HND">
      <data key="d0">6047236</data>
    </edge>
    <edge source="SLV" target="NIC">
      <data key="d0">134568</data>
    </edge>
    <edge source="SLV" target="USA">
      <data key="d0">520505</data>
    </edge>
    <edge source="HND" target="SLV">
      <data key="d0">323074</data>
    </edge>
    <edge source="HND" target="GTM">
      <data key="d0">1009882</data>
    </edge>
    <edge source="HND" target="USA">
      <data key="d0">424068</data>
    </edge>
    <edge source="KGZ" target="KAZ">
      <data key="d0">37947</data>
    </edge>
    <edge source="NIC" target="CRI">
      <data key="d0">4015108</data>
    </edge>
    <edge source="NIC" target="SLV">
      <data key="d0">26340407</data>
    </edge>
    <edge source="NIC" target="GTM">
      <data key="d0">3293289</data>
    </edge>
    <edge source="NIC" target="HND">
      <data key="d0">1081890</data>
    </edge>
    <edge source="NIC" target="JPN">
      <data key="d0">300249</data>
    </edge>
    <edge source="NIC" target="MEX">
      <data key="d0">729272</data>
    </edge>
    <edge source="NIC" target="PAN">
      <data key="d0">1791687</data>
    </edge>
    <edge source="NIC" target="USA">
      <data key="d0">21447939</data>
    </edge>
    <edge source="ETH" target="SAU">
      <data key="d0">1024337</data>
    </edge>
    <edge source="ETH" target="ARE">
      <data key="d0">1282037</data>
    </edge>
    <edge source="MDG" target="BEL">
      <data key="d0">78760</data>
    </edge>
    <edge source="MDG" target="FRA">
      <data key="d0">42089</data>
    </edge>
    <edge source="MDG" target="MUS">
      <data key="d0">20299</data>
    </edge>
    <edge source="NER" target="CIV">
      <data key="d0">23560</data>
    </edge>
    <edge source="UGA" target="USA">
      <data key="d0">19420</data>
    </edge>
    <edge source="MOZ" target="ZAF">
      <data key="d0">50250</data>
    </edge>
  </graph>
</graphml>
