# Supplementary material for: Core-periphery structure in sectoral international trade networks: A new approach to an old theory
Source: PLoS One. 2020 Apr 2;15(4):e0229547. doi: 10.1371/journal.pone.0229547 (PMC7117750; doi:10.1371/journal.pone.0229547)
Supplement: S8 File — (ZIP) [file pone.0229547.s008.zip › S8_File/Networks 2000/1000-Aggregate Network.graphml]

<?xml version='1.0' encoding='utf-8'?>
<graphml xmlns="http://graphml.graphdrawing.org/xmlns" xmlns:xsi="http://www.w3.org/2001/XMLSchema-instance" xsi:schemaLocation="http://graphml.graphdrawing.org/xmlns http://graphml.graphdrawing.org/xmlns/1.0/graphml.xsd">
  <key attr.name="weight" attr.type="long" for="edge" id="d0" />
  <graph edgedefault="directed">
    <node id="ALB" />
    <node id="FRA" />
    <node id="ITA" />
    <node id="MKD" />
    <node id="SRB" />
    <node id="GRC" />
    <node id="IDN" />
    <node id="MOZ" />
    <node id="RUS" />
    <node id="BGR" />
    <node id="HRV" />
    <node id="CHE" />
    <node id="DEU" />
    <node id="SVN" />
    <node id="TUR" />
    <node id="MYS" />
    <node id="SWE" />
    <node id="AUT" />
    <node id="BLR" />
    <node id="CZE" />
    <node id="HUN" />
    <node id="JPN" />
    <node id="ESP" />
    <node id="USA" />
    <node id="NLD" />
    <node id="DNK" />
    <node id="GBR" />
    <node id="BEL" />
    <node id="PAN" />
    <node id="AUS" />
    <node id="FIN" />
    <node id="DZA" />
    <node id="TUN" />
    <node id="CAN" />
    <node id="MAR" />
    <node id="ROU" />
    <node id="SAU" />
    <node id="ARE" />
    <node id="JOR" />
    <node id="SEN" />
    <node id="KHM" />
    <node id="PRT" />
    <node id="IND" />
    <node id="BRA" />
    <node id="NER" />
    <node id="LBN" />
    <node id="ARG" />
    <node id="COL" />
    <node id="ECU" />
    <node id="HND" />
    <node id="HKG" />
    <node id="KOR" />
    <node id="MRT" />
    <node id="MEX" />
    <node id="NIC" />
    <node id="NOR" />
    <node id="SGP" />
    <node id="ZAF" />
    <node id="CHL" />
    <node id="CHN" />
    <node id="KGZ" />
    <node id="PER" />
    <node id="EGY" />
    <node id="UKR" />
    <node id="PHL" />
    <node id="IRL" />
    <node id="TGO" />
    <node id="PAK" />
    <node id="THA" />
    <node id="BDI" />
    <node id="OMN" />
    <node id="BOL" />
    <node id="CRI" />
    <node id="PRY" />
    <node id="URY" />
    <node id="AZE" />
    <node id="BEN" />
    <node id="PSE" />
    <node id="GHA" />
    <node id="ISR" />
    <node id="CIV" />
    <node id="JAM" />
    <node id="POL" />
    <node id="CMR" />
    <node id="GMB" />
    <node id="MDG" />
    <node id="VNM" />
    <node id="KAZ" />
    <node id="LTU" />
    <node id="NZL" />
    <node id="GEO" />
    <node id="LKA" />
    <node id="SLV" />
    <node id="GTM" />
    <node id="LVA" />
    <node id="MUS" />
    <node id="TZA" />
    <node id="EST" />
    <node id="MDA" />
    <node id="SVK" />
    <node id="ZWE" />
    <node id="ARM" />
    <node id="ETH" />
    <node id="MWI" />
    <node id="NAM" />
    <node id="UGA" />
    <node id="BFA" />
    <node id="BWA" />
    <node id="CAF" />
    <edge source="ALB" target="FRA">
      <data key="d0">1953373</data>
    </edge>
    <edge source="ALB" target="ITA">
      <data key="d0">184603521</data>
    </edge>
    <edge source="ALB" target="MKD">
      <data key="d0">2384856</data>
    </edge>
    <edge source="ALB" target="SRB">
      <data key="d0">7111541</data>
    </edge>
    <edge source="ALB" target="GRC">
      <data key="d0">33282342</data>
    </edge>
    <edge source="ALB" target="IDN">
      <data key="d0">23443</data>
    </edge>
    <edge source="ALB" target="MOZ">
      <data key="d0">81480</data>
    </edge>
    <edge source="ALB" target="RUS">
      <data key="d0">457840</data>
    </edge>
    <edge source="ALB" target="BGR">
      <data key="d0">42305</data>
    </edge>
    <edge source="ALB" target="HRV">
      <data key="d0">1472525</data>
    </edge>
    <edge source="ALB" target="CHE">
      <data key="d0">698432</data>
    </edge>
    <edge source="ALB" target="DEU">
      <data key="d0">17144197</data>
    </edge>
    <edge source="ALB" target="SVN">
      <data key="d0">152447</data>
    </edge>
    <edge source="ALB" target="TUR">
      <data key="d0">1742629</data>
    </edge>
    <edge source="ALB" target="MYS">
      <data key="d0">12989</data>
    </edge>
    <edge source="ALB" target="SWE">
      <data key="d0">641534</data>
    </edge>
    <edge source="ALB" target="AUT">
      <data key="d0">1765507</data>
    </edge>
    <edge source="ALB" target="BLR">
      <data key="d0">1235757</data>
    </edge>
    <edge source="ALB" target="CZE">
      <data key="d0">220122</data>
    </edge>
    <edge source="ALB" target="HUN">
      <data key="d0">31788</data>
    </edge>
    <edge source="ALB" target="JPN">
      <data key="d0">148321</data>
    </edge>
    <edge source="ALB" target="ESP">
      <data key="d0">154137</data>
    </edge>
    <edge source="ALB" target="USA">
      <data key="d0">2320166</data>
    </edge>
    <edge source="ALB" target="NLD">
      <data key="d0">169870</data>
    </edge>
    <edge source="ALB" target="DNK">
      <data key="d0">2691032</data>
    </edge>
    <edge source="ALB" target="GBR">
      <data key="d0">178949</data>
    </edge>
    <edge source="ALB" target="BEL">
      <data key="d0">265471</data>
    </edge>
    <edge source="ALB" target="PAN">
      <data key="d0">81390</data>
    </edge>
    <edge source="ALB" target="AUS">
      <data key="d0">22288</data>
    </edge>
    <edge source="ALB" target="FIN">
      <data key="d0">11428</data>
    </edge>
    <edge source="FRA" target="DZA">
      <data key="d0">2608358185</data>
    </edge>
    <edge source="FRA" target="ARG">
      <data key="d0">993729351</data>
    </edge>
    <edge source="FRA" target="AUT">
      <data key="d0">2979060586</data>
    </edge>
    <edge source="FRA" target="BEL">
      <data key="d0">20044683640</data>
    </edge>
    <edge source="FRA" target="BRA">
      <data key="d0">2034810008</data>
    </edge>
    <edge source="FRA" target="BGR">
      <data key="d0">293449635</data>
    </edge>
    <edge source="FRA" target="CMR">
      <data key="d0">440020017</data>
    </edge>
    <edge source="FRA" target="CAN">
      <data key="d0">2329248164</data>
    </edge>
    <edge source="FRA" target="CAF">
      <data key="d0">39579512</data>
    </edge>
    <edge source="FRA" target="LKA">
      <data key="d0">395314461</data>
    </edge>
    <edge source="FRA" target="CHL">
      <data key="d0">780764070</data>
    </edge>
    <edge source="FRA" target="CHN">
      <data key="d0">2884214988</data>
    </edge>
    <edge source="FRA" target="COL">
      <data key="d0">237983259</data>
    </edge>
    <edge source="FRA" target="CRI">
      <data key="d0">81715579</data>
    </edge>
    <edge source="FRA" target="HRV">
      <data key="d0">312220458</data>
    </edge>
    <edge source="FRA" target="CZE">
      <data key="d0">1642066714</data>
    </edge>
    <edge source="FRA" target="BEN">
      <data key="d0">215783224</data>
    </edge>
    <edge source="FRA" target="DNK">
      <data key="d0">2281032078</data>
    </edge>
    <edge source="FRA" target="ECU">
      <data key="d0">46440877</data>
    </edge>
    <edge source="FRA" target="SLV">
      <data key="d0">228000003</data>
    </edge>
    <edge source="FRA" target="DEU">
      <data key="d0">43427270238</data>
    </edge>
    <edge source="FRA" target="GRC">
      <data key="d0">2293651262</data>
    </edge>
    <edge source="FRA" target="GTM">
      <data key="d0">31791000</data>
    </edge>
    <edge source="FRA" target="HKG">
      <data key="d0">2115489598</data>
    </edge>
    <edge source="FRA" target="HUN">
      <data key="d0">1455493766</data>
    </edge>
    <edge source="FRA" target="IDN">
      <data key="d0">335353952</data>
    </edge>
    <edge source="FRA" target="IRL">
      <data key="d0">2729564231</data>
    </edge>
    <edge source="FRA" target="ITA">
      <data key="d0">25518457478</data>
    </edge>
    <edge source="FRA" target="CIV">
      <data key="d0">774298648</data>
    </edge>
    <edge source="FRA" target="JPN">
      <data key="d0">4825857002</data>
    </edge>
    <edge source="FRA" target="JOR">
      <data key="d0">162368340</data>
    </edge>
    <edge source="FRA" target="KOR">
      <data key="d0">2414914041</data>
    </edge>
    <edge source="FRA" target="LBN">
      <data key="d0">521692902</data>
    </edge>
    <edge source="FRA" target="MDG">
      <data key="d0">232011817</data>
    </edge>
    <edge source="FRA" target="MYS">
      <data key="d0">848953139</data>
    </edge>
    <edge source="FRA" target="MRT">
      <data key="d0">143945847</data>
    </edge>
    <edge source="FRA" target="MUS">
      <data key="d0">252321185</data>
    </edge>
    <edge source="FRA" target="MEX">
      <data key="d0">1201396809</data>
    </edge>
    <edge source="FRA" target="MAR">
      <data key="d0">2719441077</data>
    </edge>
    <edge source="FRA" target="NLD">
      <data key="d0">12444250099</data>
    </edge>
    <edge source="FRA" target="NOR">
      <data key="d0">1106806141</data>
    </edge>
    <edge source="FRA" target="PAK">
      <data key="d0">298701385</data>
    </edge>
    <edge source="FRA" target="PAN">
      <data key="d0">105045857</data>
    </edge>
    <edge source="FRA" target="PER">
      <data key="d0">102282404</data>
    </edge>
    <edge source="FRA" target="PHL">
      <data key="d0">558538318</data>
    </edge>
    <edge source="FRA" target="POL">
      <data key="d0">2761691482</data>
    </edge>
    <edge source="FRA" target="PRT">
      <data key="d0">4265547829</data>
    </edge>
    <edge source="FRA" target="ROU">
      <data key="d0">746825235</data>
    </edge>
    <edge source="FRA" target="RUS">
      <data key="d0">1569418767</data>
    </edge>
    <edge source="FRA" target="SAU">
      <data key="d0">1279920973</data>
    </edge>
    <edge source="FRA" target="SEN">
      <data key="d0">488604101</data>
    </edge>
    <edge source="FRA" target="SGP">
      <data key="d0">1868059892</data>
    </edge>
    <edge source="FRA" target="SVK">
      <data key="d0">341968117</data>
    </edge>
    <edge source="FRA" target="VNM">
      <data key="d0">243098774</data>
    </edge>
    <edge source="FRA" target="SVN">
      <data key="d0">949821301</data>
    </edge>
    <edge source="FRA" target="ZAF">
      <data key="d0">1022053920</data>
    </edge>
    <edge source="FRA" target="ESP">
      <data key="d0">28095095038</data>
    </edge>
    <edge source="FRA" target="SWE">
      <data key="d0">4494999715</data>
    </edge>
    <edge source="FRA" target="CHE">
      <data key="d0">9581662505</data>
    </edge>
    <edge source="FRA" target="THA">
      <data key="d0">674745425</data>
    </edge>
    <edge source="FRA" target="TGO">
      <data key="d0">111244275</data>
    </edge>
    <edge source="FRA" target="ARE">
      <data key="d0">1969920937</data>
    </edge>
    <edge source="FRA" target="TUN">
      <data key="d0">2379738074</data>
    </edge>
    <edge source="FRA" target="TUR">
      <data key="d0">3308915448</data>
    </edge>
    <edge source="FRA" target="UGA">
      <data key="d0">30651068</data>
    </edge>
    <edge source="FRA" target="UKR">
      <data key="d0">256085659</data>
    </edge>
    <edge source="FRA" target="MKD">
      <data key="d0">54116037</data>
    </edge>
    <edge source="FRA" target="EGY">
      <data key="d0">1096506297</data>
    </edge>
    <edge source="FRA" target="GBR">
      <data key="d0">28533399959</data>
    </edge>
    <edge source="FRA" target="TZA">
      <data key="d0">20533251</data>
    </edge>
    <edge source="FRA" target="USA">
      <data key="d0">25497163940</data>
    </edge>
    <edge source="FRA" target="BFA">
      <data key="d0">128194100</data>
    </edge>
    <edge source="FRA" target="URY">
      <data key="d0">135721364</data>
    </edge>
    <edge source="FRA" target="SRB">
      <data key="d0">104192311</data>
    </edge>
    <edge source="FRA" target="ALB">
      <data key="d0">23046133</data>
    </edge>
    <edge source="FRA" target="AZE">
      <data key="d0">27700107</data>
    </edge>
    <edge source="FRA" target="AUS">
      <data key="d0">1216224082</data>
    </edge>
    <edge source="FRA" target="ARM">
      <data key="d0">12647268</data>
    </edge>
    <edge source="FRA" target="BOL">
      <data key="d0">10385243</data>
    </edge>
    <edge source="FRA" target="BLR">
      <data key="d0">50617725</data>
    </edge>
    <edge source="FRA" target="KHM">
      <data key="d0">47197227</data>
    </edge>
    <edge source="FRA" target="EST">
      <data key="d0">81495208</data>
    </edge>
    <edge source="FRA" target="FIN">
      <data key="d0">1452090542</data>
    </edge>
    <edge source="FRA" target="GEO">
      <data key="d0">16199515</data>
    </edge>
    <edge source="FRA" target="GMB">
      <data key="d0">13420612</data>
    </edge>
    <edge source="FRA" target="PSE">
      <data key="d0">8545421</data>
    </edge>
    <edge source="FRA" target="GHA">
      <data key="d0">99665304</data>
    </edge>
    <edge source="FRA" target="HND">
      <data key="d0">22492319</data>
    </edge>
    <edge source="FRA" target="ISR">
      <data key="d0">1118339740</data>
    </edge>
    <edge source="FRA" target="JAM">
      <data key="d0">63804904</data>
    </edge>
    <edge source="FRA" target="LVA">
      <data key="d0">110909709</data>
    </edge>
    <edge source="FRA" target="LTU">
      <data key="d0">167593405</data>
    </edge>
    <edge source="FRA" target="MDA">
      <data key="d0">19176317</data>
    </edge>
    <edge source="FRA" target="OMN">
      <data key="d0">79798089</data>
    </edge>
    <edge source="FRA" target="NZL">
      <data key="d0">209052628</data>
    </edge>
    <edge source="FRA" target="NER">
      <data key="d0">62284900</data>
    </edge>
    <edge source="FRA" target="IND">
      <data key="d0">826346625</data>
    </edge>
    <edge source="FRA" target="ZWE">
      <data key="d0">28021891</data>
    </edge>
    <edge source="FRA" target="BDI">
      <data key="d0">10692555</data>
    </edge>
    <edge source="FRA" target="ETH">
      <data key="d0">44864831</data>
    </edge>
    <edge source="FRA" target="KAZ">
      <data key="d0">272174356</data>
    </edge>
    <edge source="FRA" target="MOZ">
      <data key="d0">36784037</data>
    </edge>
    <edge source="FRA" target="NAM">
      <data key="d0">7744828</data>
    </edge>
    <edge source="FRA" target="NIC">
      <data key="d0">7398467</data>
    </edge>
    <edge source="FRA" target="KGZ">
      <data key="d0">4015888</data>
    </edge>
    <edge source="FRA" target="MWI">
      <data key="d0">4076424</data>
    </edge>
    <edge source="FRA" target="PRY">
      <data key="d0">25347630</data>
    </edge>
    <edge source="FRA" target="BWA">
      <data key="d0">12980146</data>
    </edge>
    <edge source="ITA" target="ALB">
      <data key="d0">340531749</data>
    </edge>
    <edge source="ITA" target="AUT">
      <data key="d0">5299397435</data>
    </edge>
    <edge source="ITA" target="BEL">
      <data key="d0">6522490722</data>
    </edge>
    <edge source="ITA" target="BGR">
      <data key="d0">546008326</data>
    </edge>
    <edge source="ITA" target="CHN">
      <data key="d0">2154514777</data>
    </edge>
    <edge source="ITA" target="HRV">
      <data key="d0">1314356420</data>
    </edge>
    <edge source="ITA" target="CZE">
      <data key="d0">1537952805</data>
    </edge>
    <edge source="ITA" target="DNK">
      <data key="d0">1878110850</data>
    </edge>
    <edge source="ITA" target="FIN">
      <data key="d0">1071888465</data>
    </edge>
    <edge source="ITA" target="FRA">
      <data key="d0">30255628215</data>
    </edge>
    <edge source="ITA" target="DEU">
      <data key="d0">36197643374</data>
    </edge>
    <edge source="ITA" target="GRC">
      <data key="d0">4942989070</data>
    </edge>
    <edge source="ITA" target="HUN">
      <data key="d0">2226707144</data>
    </edge>
    <edge source="ITA" target="IRL">
      <data key="d0">1729800037</data>
    </edge>
    <edge source="ITA" target="ISR">
      <data key="d0">1717657880</data>
    </edge>
    <edge source="ITA" target="JPN">
      <data key="d0">3966210711</data>
    </edge>
    <edge source="ITA" target="LBN">
      <data key="d0">628608862</data>
    </edge>
    <edge source="ITA" target="NLD">
      <data key="d0">6361206362</data>
    </edge>
    <edge source="ITA" target="POL">
      <data key="d0">3516623295</data>
    </edge>
    <edge source="ITA" target="PRT">
      <data key="d0">3302974030</data>
    </edge>
    <edge source="ITA" target="ROU">
      <data key="d0">2441756367</data>
    </edge>
    <edge source="ITA" target="SAU">
      <data key="d0">1428448436</data>
    </edge>
    <edge source="ITA" target="SVK">
      <data key="d0">659249088</data>
    </edge>
    <edge source="ITA" target="SVN">
      <data key="d0">1943715908</data>
    </edge>
    <edge source="ITA" target="ESP">
      <data key="d0">14905979462</data>
    </edge>
    <edge source="ITA" target="SWE">
      <data key="d0">2408470716</data>
    </edge>
    <edge source="ITA" target="CHE">
      <data key="d0">7882107472</data>
    </edge>
    <edge source="ITA" target="TUR">
      <data key="d0">4172434900</data>
    </edge>
    <edge source="ITA" target="UKR">
      <data key="d0">418254116</data>
    </edge>
    <edge source="ITA" target="EGY">
      <data key="d0">1396482153</data>
    </edge>
    <edge source="ITA" target="GBR">
      <data key="d0">16472827724</data>
    </edge>
    <edge source="ITA" target="USA">
      <data key="d0">24487943694</data>
    </edge>
    <edge source="ITA" target="SRB">
      <data key="d0">480175961</data>
    </edge>
    <edge source="ITA" target="AZE">
      <data key="d0">37313592</data>
    </edge>
    <edge source="ITA" target="ARG">
      <data key="d0">997720838</data>
    </edge>
    <edge source="ITA" target="AUS">
      <data key="d0">1784384821</data>
    </edge>
    <edge source="ITA" target="ARM">
      <data key="d0">28160234</data>
    </edge>
    <edge source="ITA" target="BRA">
      <data key="d0">2244945432</data>
    </edge>
    <edge source="ITA" target="BDI">
      <data key="d0">3671699</data>
    </edge>
    <edge source="ITA" target="CMR">
      <data key="d0">61456265</data>
    </edge>
    <edge source="ITA" target="CAN">
      <data key="d0">2151703349</data>
    </edge>
    <edge source="ITA" target="CHL">
      <data key="d0">407010035</data>
    </edge>
    <edge source="ITA" target="COL">
      <data key="d0">210646373</data>
    </edge>
    <edge source="ITA" target="CRI">
      <data key="d0">79941927</data>
    </edge>
    <edge source="ITA" target="BEN">
      <data key="d0">40094775</data>
    </edge>
    <edge source="ITA" target="ECU">
      <data key="d0">67526483</data>
    </edge>
    <edge source="ITA" target="ETH">
      <data key="d0">106812635</data>
    </edge>
    <edge source="ITA" target="GEO">
      <data key="d0">27641748</data>
    </edge>
    <edge source="ITA" target="GHA">
      <data key="d0">325832330</data>
    </edge>
    <edge source="ITA" target="GTM">
      <data key="d0">78560949</data>
    </edge>
    <edge source="ITA" target="HND">
      <data key="d0">19234130</data>
    </edge>
    <edge source="ITA" target="HKG">
      <data key="d0">3001147404</data>
    </edge>
    <edge source="ITA" target="CIV">
      <data key="d0">94002156</data>
    </edge>
    <edge source="ITA" target="JAM">
      <data key="d0">12159373</data>
    </edge>
    <edge source="ITA" target="KAZ">
      <data key="d0">162867172</data>
    </edge>
    <edge source="ITA" target="JOR">
      <data key="d0">211134475</data>
    </edge>
    <edge source="ITA" target="KOR">
      <data key="d0">1660075492</data>
    </edge>
    <edge source="ITA" target="MYS">
      <data key="d0">862691522</data>
    </edge>
    <edge source="ITA" target="MUS">
      <data key="d0">64142342</data>
    </edge>
    <edge source="ITA" target="MDA">
      <data key="d0">59442765</data>
    </edge>
    <edge source="ITA" target="MOZ">
      <data key="d0">15882333</data>
    </edge>
    <edge source="ITA" target="NOR">
      <data key="d0">891912597</data>
    </edge>
    <edge source="ITA" target="PER">
      <data key="d0">117509202</data>
    </edge>
    <edge source="ITA" target="PHL">
      <data key="d0">271273368</data>
    </edge>
    <edge source="ITA" target="RUS">
      <data key="d0">2315817081</data>
    </edge>
    <edge source="ITA" target="ZAF">
      <data key="d0">901604886</data>
    </edge>
    <edge source="ITA" target="THA">
      <data key="d0">496553301</data>
    </edge>
    <edge source="ITA" target="TGO">
      <data key="d0">26598332</data>
    </edge>
    <edge source="ITA" target="ARE">
      <data key="d0">1568347474</data>
    </edge>
    <edge source="ITA" target="MKD">
      <data key="d0">223772751</data>
    </edge>
    <edge source="ITA" target="TZA">
      <data key="d0">38929359</data>
    </edge>
    <edge source="ITA" target="BFA">
      <data key="d0">13717561</data>
    </edge>
    <edge source="ITA" target="URY">
      <data key="d0">181334331</data>
    </edge>
    <edge source="ITA" target="DZA">
      <data key="d0">782422265</data>
    </edge>
    <edge source="ITA" target="BLR">
      <data key="d0">124531922</data>
    </edge>
    <edge source="ITA" target="EST">
      <data key="d0">107484952</data>
    </edge>
    <edge source="ITA" target="MEX">
      <data key="d0">1671520395</data>
    </edge>
    <edge source="ITA" target="MAR">
      <data key="d0">651428041</data>
    </edge>
    <edge source="ITA" target="NZL">
      <data key="d0">223822526</data>
    </edge>
    <edge source="ITA" target="SEN">
      <data key="d0">69468570</data>
    </edge>
    <edge source="ITA" target="SGP">
      <data key="d0">1482949443</data>
    </edge>
    <edge source="ITA" target="VNM">
      <data key="d0">165465497</data>
    </edge>
    <edge source="ITA" target="TUN">
      <data key="d0">1744881130</data>
    </edge>
    <edge source="ITA" target="LTU">
      <data key="d0">196607341</data>
    </edge>
    <edge source="ITA" target="IND">
      <data key="d0">913500853</data>
    </edge>
    <edge source="ITA" target="BOL">
      <data key="d0">26584421</data>
    </edge>
    <edge source="ITA" target="CAF">
      <data key="d0">1025811</data>
    </edge>
    <edge source="ITA" target="LKA">
      <data key="d0">66655873</data>
    </edge>
    <edge source="ITA" target="SLV">
      <data key="d0">40480681</data>
    </edge>
    <edge source="ITA" target="GMB">
      <data key="d0">7052515</data>
    </edge>
    <edge source="ITA" target="PSE">
      <data key="d0">4019094</data>
    </edge>
    <edge source="ITA" target="IDN">
      <data key="d0">395889712</data>
    </edge>
    <edge source="ITA" target="LVA">
      <data key="d0">136468527</data>
    </edge>
    <edge source="ITA" target="MDG">
      <data key="d0">22374075</data>
    </edge>
    <edge source="ITA" target="MRT">
      <data key="d0">35436266</data>
    </edge>
    <edge source="ITA" target="OMN">
      <data key="d0">94311594</data>
    </edge>
    <edge source="ITA" target="NAM">
      <data key="d0">10709349</data>
    </edge>
    <edge source="ITA" target="NIC">
      <data key="d0">10607804</data>
    </edge>
    <edge source="ITA" target="NER">
      <data key="d0">7023779</data>
    </edge>
    <edge source="ITA" target="PAK">
      <data key="d0">237007015</data>
    </edge>
    <edge source="ITA" target="PAN">
      <data key="d0">696717546</data>
    </edge>
    <edge source="ITA" target="PRY">
      <data key="d0">59648905</data>
    </edge>
    <edge source="ITA" target="ZWE">
      <data key="d0">18589776</data>
    </edge>
    <edge source="ITA" target="UGA">
      <data key="d0">12896845</data>
    </edge>
    <edge source="ITA" target="MWI">
      <data key="d0">2130897</data>
    </edge>
    <edge source="ITA" target="BWA">
      <data key="d0">4797242</data>
    </edge>
    <edge source="ITA" target="KHM">
      <data key="d0">14142636</data>
    </edge>
    <edge source="ITA" target="KGZ">
      <data key="d0">4026366</data>
    </edge>
    <edge source="MKD" target="ALB">
      <data key="d0">12762598</data>
    </edge>
    <edge source="MKD" target="ITA">
      <data key="d0">90704775</data>
    </edge>
    <edge source="MKD" target="SRB">
      <data key="d0">332151311</data>
    </edge>
    <edge source="MKD" target="HRV">
      <data key="d0">47657085</data>
    </edge>
    <edge source="MKD" target="DEU">
      <data key="d0">256732458</data>
    </edge>
    <edge source="MKD" target="GRC">
      <data key="d0">83846516</data>
    </edge>
    <edge source="MKD" target="BGR">
      <data key="d0">26899084</data>
    </edge>
    <edge source="MKD" target="AUS">
      <data key="d0">2243849</data>
    </edge>
    <edge source="MKD" target="SVN">
      <data key="d0">26371722</data>
    </edge>
    <edge source="MKD" target="USA">
      <data key="d0">165420992</data>
    </edge>
    <edge source="MKD" target="AUT">
      <data key="d0">10211038</data>
    </edge>
    <edge source="MKD" target="BEL">
      <data key="d0">23842275</data>
    </edge>
    <edge source="MKD" target="BLR">
      <data key="d0">321751</data>
    </edge>
    <edge source="MKD" target="CAN">
      <data key="d0">7447488</data>
    </edge>
    <edge source="MKD" target="CZE">
      <data key="d0">2314808</data>
    </edge>
    <edge source="MKD" target="FRA">
      <data key="d0">14907698</data>
    </edge>
    <edge source="MKD" target="HUN">
      <data key="d0">1819601</data>
    </edge>
    <edge source="MKD" target="LVA">
      <data key="d0">12669</data>
    </edge>
    <edge source="MKD" target="LTU">
      <data key="d0">354395</data>
    </edge>
    <edge source="MKD" target="NLD">
      <data key="d0">35950390</data>
    </edge>
    <edge source="MKD" target="NZL">
      <data key="d0">46381</data>
    </edge>
    <edge source="MKD" target="NIC">
      <data key="d0">20588</data>
    </edge>
    <edge source="MKD" target="NOR">
      <data key="d0">34520</data>
    </edge>
    <edge source="MKD" target="POL">
      <data key="d0">1866781</data>
    </edge>
    <edge source="MKD" target="ROU">
      <data key="d0">1076797</data>
    </edge>
    <edge source="MKD" target="RUS">
      <data key="d0">10340061</data>
    </edge>
    <edge source="MKD" target="SAU">
      <data key="d0">2619847</data>
    </edge>
    <edge source="MKD" target="SVK">
      <data key="d0">1190879</data>
    </edge>
    <edge source="MKD" target="SWE">
      <data key="d0">2524707</data>
    </edge>
    <edge source="MKD" target="CHE">
      <data key="d0">35599415</data>
    </edge>
    <edge source="MKD" target="EGY">
      <data key="d0">4021087</data>
    </edge>
    <edge source="MKD" target="ISR">
      <data key="d0">225329</data>
    </edge>
    <edge source="MKD" target="GBR">
      <data key="d0">27156836</data>
    </edge>
    <edge source="MKD" target="ESP">
      <data key="d0">13234640</data>
    </edge>
    <edge source="MKD" target="TUR">
      <data key="d0">10195254</data>
    </edge>
    <edge source="MKD" target="JOR">
      <data key="d0">159652</data>
    </edge>
    <edge source="MKD" target="LBN">
      <data key="d0">52783</data>
    </edge>
    <edge source="MKD" target="MDA">
      <data key="d0">201507</data>
    </edge>
    <edge source="MKD" target="DNK">
      <data key="d0">2698977</data>
    </edge>
    <edge source="MKD" target="EST">
      <data key="d0">49813</data>
    </edge>
    <edge source="MKD" target="FIN">
      <data key="d0">272828</data>
    </edge>
    <edge source="MKD" target="JPN">
      <data key="d0">2394600</data>
    </edge>
    <edge source="MKD" target="UKR">
      <data key="d0">454172</data>
    </edge>
    <edge source="MKD" target="ARG">
      <data key="d0">762129</data>
    </edge>
    <edge source="MKD" target="IDN">
      <data key="d0">238274</data>
    </edge>
    <edge source="MKD" target="IRL">
      <data key="d0">313513</data>
    </edge>
    <edge source="MKD" target="PRT">
      <data key="d0">1857535</data>
    </edge>
    <edge source="MKD" target="BRA">
      <data key="d0">20218</data>
    </edge>
    <edge source="MKD" target="HKG">
      <data key="d0">141982</data>
    </edge>
    <edge source="MKD" target="CHN">
      <data key="d0">517213</data>
    </edge>
    <edge source="MKD" target="ARE">
      <data key="d0">1380802</data>
    </edge>
    <edge source="MKD" target="AZE">
      <data key="d0">56566</data>
    </edge>
    <edge source="MKD" target="ARM">
      <data key="d0">24919</data>
    </edge>
    <edge source="MKD" target="GEO">
      <data key="d0">36496</data>
    </edge>
    <edge source="MKD" target="NAM">
      <data key="d0">11325</data>
    </edge>
    <edge source="MKD" target="KAZ">
      <data key="d0">330682</data>
    </edge>
    <edge source="MKD" target="ECU">
      <data key="d0">16816</data>
    </edge>
    <edge source="MKD" target="IND">
      <data key="d0">173503</data>
    </edge>
    <edge source="MKD" target="TUN">
      <data key="d0">129732</data>
    </edge>
    <edge source="MKD" target="MAR">
      <data key="d0">24598</data>
    </edge>
    <edge source="MKD" target="DZA">
      <data key="d0">42489</data>
    </edge>
    <edge source="MKD" target="KHM">
      <data key="d0">25909</data>
    </edge>
    <edge source="MKD" target="PAN">
      <data key="d0">114587</data>
    </edge>
    <edge source="MKD" target="SGP">
      <data key="d0">42252</data>
    </edge>
    <edge source="MKD" target="ZAF">
      <data key="d0">487590</data>
    </edge>
    <edge source="MKD" target="PAK">
      <data key="d0">31163</data>
    </edge>
    <edge source="SRB" target="ALB">
      <data key="d0">271000</data>
    </edge>
    <edge source="SRB" target="DZA">
      <data key="d0">5589000</data>
    </edge>
    <edge source="SRB" target="AZE">
      <data key="d0">64000</data>
    </edge>
    <edge source="SRB" target="ARG">
      <data key="d0">262000</data>
    </edge>
    <edge source="SRB" target="AUS">
      <data key="d0">420000</data>
    </edge>
    <edge source="SRB" target="AUT">
      <data key="d0">41483000</data>
    </edge>
    <edge source="SRB" target="ARM">
      <data key="d0">167000</data>
    </edge>
    <edge source="SRB" target="BEL">
      <data key="d0">9210000</data>
    </edge>
    <edge source="SRB" target="BRA">
      <data key="d0">249000</data>
    </edge>
    <edge source="SRB" target="BGR">
      <data key="d0">22801000</data>
    </edge>
    <edge source="SRB" target="BLR">
      <data key="d0">4247000</data>
    </edge>
    <edge source="SRB" target="CAN">
      <data key="d0">16762000</data>
    </edge>
    <edge source="SRB" target="LKA">
      <data key="d0">265000</data>
    </edge>
    <edge source="SRB" target="CHN">
      <data key="d0">6487000</data>
    </edge>
    <edge source="SRB" target="COL">
      <data key="d0">53000</data>
    </edge>
    <edge source="SRB" target="HRV">
      <data key="d0">18438000</data>
    </edge>
    <edge source="SRB" target="CZE">
      <data key="d0">19548000</data>
    </edge>
    <edge source="SRB" target="BEN">
      <data key="d0">38000</data>
    </edge>
    <edge source="SRB" target="DNK">
      <data key="d0">1528000</data>
    </edge>
    <edge source="SRB" target="SLV">
      <data key="d0">11000</data>
    </edge>
    <edge source="SRB" target="EST">
      <data key="d0">51000</data>
    </edge>
    <edge source="SRB" target="FIN">
      <data key="d0">727000</data>
    </edge>
    <edge source="SRB" target="FRA">
      <data key="d0">42150000</data>
    </edge>
    <edge source="SRB" target="GEO">
      <data key="d0">193000</data>
    </edge>
    <edge source="SRB" target="DEU">
      <data key="d0">176860000</data>
    </edge>
    <edge source="SRB" target="GHA">
      <data key="d0">178000</data>
    </edge>
    <edge source="SRB" target="GRC">
      <data key="d0">68855000</data>
    </edge>
    <edge source="SRB" target="HKG">
      <data key="d0">14000</data>
    </edge>
    <edge source="SRB" target="HUN">
      <data key="d0">60916000</data>
    </edge>
    <edge source="SRB" target="IDN">
      <data key="d0">217000</data>
    </edge>
    <edge source="SRB" target="IRL">
      <data key="d0">521000</data>
    </edge>
    <edge source="SRB" target="ISR">
      <data key="d0">5406000</data>
    </edge>
    <edge source="SRB" target="ITA">
      <data key="d0">221388000</data>
    </edge>
    <edge source="SRB" target="JPN">
      <data key="d0">242000</data>
    </edge>
    <edge source="SRB" target="KAZ">
      <data key="d0">321000</data>
    </edge>
    <edge source="SRB" target="JOR">
      <data key="d0">1114000</data>
    </edge>
    <edge source="SRB" target="KOR">
      <data key="d0">997000</data>
    </edge>
    <edge source="SRB" target="LBN">
      <data key="d0">1351000</data>
    </edge>
    <edge source="SRB" target="LVA">
      <data key="d0">67000</data>
    </edge>
    <edge source="SRB" target="LTU">
      <data key="d0">176000</data>
    </edge>
    <edge source="SRB" target="MDG">
      <data key="d0">11000</data>
    </edge>
    <edge source="SRB" target="MEX">
      <data key="d0">56000</data>
    </edge>
    <edge source="SRB" target="MDA">
      <data key="d0">923000</data>
    </edge>
    <edge source="SRB" target="MAR">
      <data key="d0">25000</data>
    </edge>
    <edge source="SRB" target="NLD">
      <data key="d0">30251000</data>
    </edge>
    <edge source="SRB" target="NOR">
      <data key="d0">6268000</data>
    </edge>
    <edge source="SRB" target="PAK">
      <data key="d0">180000</data>
    </edge>
    <edge source="SRB" target="PAN">
      <data key="d0">1136000</data>
    </edge>
    <edge source="SRB" target="PHL">
      <data key="d0">135000</data>
    </edge>
    <edge source="SRB" target="POL">
      <data key="d0">7537000</data>
    </edge>
    <edge source="SRB" target="PRT">
      <data key="d0">607000</data>
    </edge>
    <edge source="SRB" target="ROU">
      <data key="d0">23235000</data>
    </edge>
    <edge source="SRB" target="RUS">
      <data key="d0">85609000</data>
    </edge>
    <edge source="SRB" target="SAU">
      <data key="d0">61000</data>
    </edge>
    <edge source="SRB" target="IND">
      <data key="d0">3794000</data>
    </edge>
    <edge source="SRB" target="SGP">
      <data key="d0">14000</data>
    </edge>
    <edge source="SRB" target="SVK">
      <data key="d0">8364000</data>
    </edge>
    <edge source="SRB" target="SVN">
      <data key="d0">16857000</data>
    </edge>
    <edge source="SRB" target="ZAF">
      <data key="d0">4452000</data>
    </edge>
    <edge source="SRB" target="ESP">
      <data key="d0">8689000</data>
    </edge>
    <edge source="SRB" target="SWE">
      <data key="d0">9020000</data>
    </edge>
    <edge source="SRB" target="CHE">
      <data key="d0">108924000</data>
    </edge>
    <edge source="SRB" target="THA">
      <data key="d0">20000</data>
    </edge>
    <edge source="SRB" target="TGO">
      <data key="d0">136000</data>
    </edge>
    <edge source="SRB" target="ARE">
      <data key="d0">593000</data>
    </edge>
    <edge source="SRB" target="TUN">
      <data key="d0">1323000</data>
    </edge>
    <edge source="SRB" target="TUR">
      <data key="d0">9698000</data>
    </edge>
    <edge source="SRB" target="UGA">
      <data key="d0">89000</data>
    </edge>
    <edge source="SRB" target="UKR">
      <data key="d0">17918000</data>
    </edge>
    <edge source="SRB" target="MKD">
      <data key="d0">207879000</data>
    </edge>
    <edge source="SRB" target="EGY">
      <data key="d0">14513000</data>
    </edge>
    <edge source="SRB" target="GBR">
      <data key="d0">22126000</data>
    </edge>
    <edge source="SRB" target="TZA">
      <data key="d0">15000</data>
    </edge>
    <edge source="SRB" target="USA">
      <data key="d0">3524000</data>
    </edge>
    <edge source="SRB" target="URY">
      <data key="d0">428000</data>
    </edge>
    <edge source="GRC" target="ALB">
      <data key="d0">245559162</data>
    </edge>
    <edge source="GRC" target="BEL">
      <data key="d0">138616426</data>
    </edge>
    <edge source="GRC" target="CZE">
      <data key="d0">53213193</data>
    </edge>
    <edge source="GRC" target="FRA">
      <data key="d0">358228234</data>
    </edge>
    <edge source="GRC" target="ISR">
      <data key="d0">183282189</data>
    </edge>
    <edge source="GRC" target="ITA">
      <data key="d0">976661308</data>
    </edge>
    <edge source="GRC" target="MYS">
      <data key="d0">4349747</data>
    </edge>
    <edge source="GRC" target="NLD">
      <data key="d0">313427131</data>
    </edge>
    <edge source="GRC" target="PAK">
      <data key="d0">9207943</data>
    </edge>
    <edge source="GRC" target="CHE">
      <data key="d0">85929233</data>
    </edge>
    <edge source="GRC" target="MKD">
      <data key="d0">465666790</data>
    </edge>
    <edge source="GRC" target="SRB">
      <data key="d0">134735446</data>
    </edge>
    <edge source="GRC" target="BGR">
      <data key="d0">441690541</data>
    </edge>
    <edge source="GRC" target="BEN">
      <data key="d0">393682</data>
    </edge>
    <edge source="GRC" target="DNK">
      <data key="d0">75737923</data>
    </edge>
    <edge source="GRC" target="ETH">
      <data key="d0">7629272</data>
    </edge>
    <edge source="GRC" target="DEU">
      <data key="d0">1270598214</data>
    </edge>
    <edge source="GRC" target="HKG">
      <data key="d0">47657208</data>
    </edge>
    <edge source="GRC" target="HUN">
      <data key="d0">49433561</data>
    </edge>
    <edge source="GRC" target="LBN">
      <data key="d0">143361192</data>
    </edge>
    <edge source="GRC" target="LTU">
      <data key="d0">8047843</data>
    </edge>
    <edge source="GRC" target="MEX">
      <data key="d0">27241572</data>
    </edge>
    <edge source="GRC" target="NZL">
      <data key="d0">3713183</data>
    </edge>
    <edge source="GRC" target="NOR">
      <data key="d0">39885162</data>
    </edge>
    <edge source="GRC" target="PAN">
      <data key="d0">77837220</data>
    </edge>
    <edge source="GRC" target="POL">
      <data key="d0">86733094</data>
    </edge>
    <edge source="GRC" target="PRT">
      <data key="d0">68029322</data>
    </edge>
    <edge source="GRC" target="ROU">
      <data key="d0">377625123</data>
    </edge>
    <edge source="GRC" target="RUS">
      <data key="d0">245597714</data>
    </edge>
    <edge source="GRC" target="SVK">
      <data key="d0">12999807</data>
    </edge>
    <edge source="GRC" target="ESP">
      <data key="d0">312427463</data>
    </edge>
    <edge source="GRC" target="SWE">
      <data key="d0">122165850</data>
    </edge>
    <edge source="GRC" target="TUR">
      <data key="d0">543593170</data>
    </edge>
    <edge source="GRC" target="UKR">
      <data key="d0">41547615</data>
    </edge>
    <edge source="GRC" target="GBR">
      <data key="d0">683509565</data>
    </edge>
    <edge source="GRC" target="USA">
      <data key="d0">616971038</data>
    </edge>
    <edge source="GRC" target="ARG">
      <data key="d0">13024608</data>
    </edge>
    <edge source="GRC" target="AUS">
      <data key="d0">55554046</data>
    </edge>
    <edge source="GRC" target="AUT">
      <data key="d0">90293947</data>
    </edge>
    <edge source="GRC" target="CAN">
      <data key="d0">73922170</data>
    </edge>
    <edge source="GRC" target="FIN">
      <data key="d0">18203993</data>
    </edge>
    <edge source="GRC" target="JPN">
      <data key="d0">83913666</data>
    </edge>
    <edge source="GRC" target="SAU">
      <data key="d0">55428031</data>
    </edge>
    <edge source="GRC" target="SGP">
      <data key="d0">30626803</data>
    </edge>
    <edge source="GRC" target="SVN">
      <data key="d0">21719456</data>
    </edge>
    <edge source="GRC" target="ZAF">
      <data key="d0">11101745</data>
    </edge>
    <edge source="GRC" target="ARE">
      <data key="d0">65579309</data>
    </edge>
    <edge source="GRC" target="EGY">
      <data key="d0">108307074</data>
    </edge>
    <edge source="GRC" target="HRV">
      <data key="d0">23292730</data>
    </edge>
    <edge source="GRC" target="JOR">
      <data key="d0">22217915</data>
    </edge>
    <edge source="GRC" target="THA">
      <data key="d0">18162005</data>
    </edge>
    <edge source="GRC" target="DZA">
      <data key="d0">30014288</data>
    </edge>
    <edge source="GRC" target="ARM">
      <data key="d0">44607968</data>
    </edge>
    <edge source="GRC" target="CHL">
      <data key="d0">2586012</data>
    </edge>
    <edge source="GRC" target="CHN">
      <data key="d0">30310915</data>
    </edge>
    <edge source="GRC" target="EST">
      <data key="d0">2465735</data>
    </edge>
    <edge source="GRC" target="GEO">
      <data key="d0">6924818</data>
    </edge>
    <edge source="GRC" target="IRL">
      <data key="d0">36338213</data>
    </edge>
    <edge source="GRC" target="KOR">
      <data key="d0">20698941</data>
    </edge>
    <edge source="GRC" target="MAR">
      <data key="d0">44478914</data>
    </edge>
    <edge source="GRC" target="PER">
      <data key="d0">846764</data>
    </edge>
    <edge source="GRC" target="PHL">
      <data key="d0">5015513</data>
    </edge>
    <edge source="GRC" target="IND">
      <data key="d0">40494115</data>
    </edge>
    <edge source="GRC" target="ZWE">
      <data key="d0">218082</data>
    </edge>
    <edge source="GRC" target="TUN">
      <data key="d0">44082326</data>
    </edge>
    <edge source="GRC" target="URY">
      <data key="d0">6778674</data>
    </edge>
    <edge source="GRC" target="BOL">
      <data key="d0">504715</data>
    </edge>
    <edge source="GRC" target="BRA">
      <data key="d0">18706578</data>
    </edge>
    <edge source="GRC" target="BDI">
      <data key="d0">207257</data>
    </edge>
    <edge source="GRC" target="BLR">
      <data key="d0">7217112</data>
    </edge>
    <edge source="GRC" target="LKA">
      <data key="d0">905912</data>
    </edge>
    <edge source="GRC" target="COL">
      <data key="d0">1076473</data>
    </edge>
    <edge source="GRC" target="CRI">
      <data key="d0">787484</data>
    </edge>
    <edge source="GRC" target="ECU">
      <data key="d0">252757</data>
    </edge>
    <edge source="GRC" target="PSE">
      <data key="d0">1810854</data>
    </edge>
    <edge source="GRC" target="GTM">
      <data key="d0">312414</data>
    </edge>
    <edge source="GRC" target="IDN">
      <data key="d0">19395552</data>
    </edge>
    <edge source="GRC" target="LVA">
      <data key="d0">5004063</data>
    </edge>
    <edge source="GRC" target="MDG">
      <data key="d0">427484</data>
    </edge>
    <edge source="GRC" target="MRT">
      <data key="d0">2816948</data>
    </edge>
    <edge source="GRC" target="MDA">
      <data key="d0">13906777</data>
    </edge>
    <edge source="GRC" target="OMN">
      <data key="d0">1035474</data>
    </edge>
    <edge source="GRC" target="PRY">
      <data key="d0">1789398</data>
    </edge>
    <edge source="GRC" target="TZA">
      <data key="d0">1676384</data>
    </edge>
    <edge source="GRC" target="SLV">
      <data key="d0">356460</data>
    </edge>
    <edge source="GRC" target="GHA">
      <data key="d0">948235</data>
    </edge>
    <edge source="GRC" target="CIV">
      <data key="d0">638695</data>
    </edge>
    <edge source="GRC" target="JAM">
      <data key="d0">213193</data>
    </edge>
    <edge source="GRC" target="MUS">
      <data key="d0">1069000</data>
    </edge>
    <edge source="GRC" target="NIC">
      <data key="d0">312435</data>
    </edge>
    <edge source="GRC" target="SEN">
      <data key="d0">845510</data>
    </edge>
    <edge source="GRC" target="CMR">
      <data key="d0">4576572</data>
    </edge>
    <edge source="GRC" target="MOZ">
      <data key="d0">79350</data>
    </edge>
    <edge source="GRC" target="NAM">
      <data key="d0">149570</data>
    </edge>
    <edge source="GRC" target="AZE">
      <data key="d0">3852709</data>
    </edge>
    <edge source="GRC" target="KHM">
      <data key="d0">3216420</data>
    </edge>
    <edge source="GRC" target="KGZ">
      <data key="d0">559753</data>
    </edge>
    <edge source="GRC" target="NER">
      <data key="d0">4185520</data>
    </edge>
    <edge source="GRC" target="VNM">
      <data key="d0">1151056</data>
    </edge>
    <edge source="GRC" target="BFA">
      <data key="d0">231347</data>
    </edge>
    <edge source="GRC" target="HND">
      <data key="d0">174002</data>
    </edge>
    <edge source="GRC" target="KAZ">
      <data key="d0">3261118</data>
    </edge>
    <edge source="GRC" target="UGA">
      <data key="d0">859387</data>
    </edge>
    <edge source="GRC" target="GMB">
      <data key="d0">74078</data>
    </edge>
    <edge source="GRC" target="MWI">
      <data key="d0">21581</data>
    </edge>
    <edge source="GRC" target="TGO">
      <data key="d0">102945</data>
    </edge>
    <edge source="GRC" target="BWA">
      <data key="d0">33759</data>
    </edge>
    <edge source="GRC" target="CAF">
      <data key="d0">30336</data>
    </edge>
    <edge source="IDN" target="AUS">
      <data key="d0">1506477223</data>
    </edge>
    <edge source="IDN" target="CHN">
      <data key="d0">2767590347</data>
    </edge>
    <edge source="IDN" target="FRA">
      <data key="d0">729470570</data>
    </edge>
    <edge source="IDN" target="DEU">
      <data key="d0">1443022740</data>
    </edge>
    <edge source="IDN" target="HKG">
      <data key="d0">1545944030</data>
    </edge>
    <edge source="IDN" target="ITA">
      <data key="d0">757462773</data>
    </edge>
    <edge source="IDN" target="JPN">
      <data key="d0">14384109790</data>
    </edge>
    <edge source="IDN" target="KOR">
      <data key="d0">4278998605</data>
    </edge>
    <edge source="IDN" target="MYS">
      <data key="d0">1941031317</data>
    </edge>
    <edge source="IDN" target="NLD">
      <data key="d0">1837194853</data>
    </edge>
    <edge source="IDN" target="PHL">
      <data key="d0">819513866</data>
    </edge>
    <edge source="IDN" target="SGP">
      <data key="d0">6318939942</data>
    </edge>
    <edge source="IDN" target="VNM">
      <data key="d0">360617080</data>
    </edge>
    <edge source="IDN" target="ESP">
      <data key="d0">932134801</data>
    </edge>
    <edge source="IDN" target="THA">
      <data key="d0">1010852236</data>
    </edge>
    <edge source="IDN" target="ARE">
      <data key="d0">747695721</data>
    </edge>
    <edge source="IDN" target="USA">
      <data key="d0">8487477092</data>
    </edge>
    <edge source="IDN" target="BEL">
      <data key="d0">836883841</data>
    </edge>
    <edge source="IDN" target="BGR">
      <data key="d0">54136947</data>
    </edge>
    <edge source="IDN" target="CAN">
      <data key="d0">403817482</data>
    </edge>
    <edge source="IDN" target="CZE">
      <data key="d0">20623525</data>
    </edge>
    <edge source="IDN" target="ECU">
      <data key="d0">15655752</data>
    </edge>
    <edge source="IDN" target="ZAF">
      <data key="d0">176616332</data>
    </edge>
    <edge source="IDN" target="SWE">
      <data key="d0">110346061</data>
    </edge>
    <edge source="IDN" target="CHE">
      <data key="d0">109763738</data>
    </edge>
    <edge source="IDN" target="GBR">
      <data key="d0">1507735638</data>
    </edge>
    <edge source="IDN" target="LKA">
      <data key="d0">179252341</data>
    </edge>
    <edge source="IDN" target="COL">
      <data key="d0">38671512</data>
    </edge>
    <edge source="IDN" target="CRI">
      <data key="d0">9357210</data>
    </edge>
    <edge source="IDN" target="ETH">
      <data key="d0">5004447</data>
    </edge>
    <edge source="IDN" target="GTM">
      <data key="d0">8213394</data>
    </edge>
    <edge source="IDN" target="HND">
      <data key="d0">4570502</data>
    </edge>
    <edge source="IDN" target="MDG">
      <data key="d0">23509655</data>
    </edge>
    <edge source="IDN" target="MWI">
      <data key="d0">414866</data>
    </edge>
    <edge source="IDN" target="MUS">
      <data key="d0">40187443</data>
    </edge>
    <edge source="IDN" target="MOZ">
      <data key="d0">9516331</data>
    </edge>
    <edge source="IDN" target="NZL">
      <data key="d0">106785373</data>
    </edge>
    <edge source="IDN" target="PAK">
      <data key="d0">149183227</data>
    </edge>
    <edge source="IDN" target="SAU">
      <data key="d0">505342097</data>
    </edge>
    <edge source="IDN" target="IND">
      <data key="d0">1151269852</data>
    </edge>
    <edge source="IDN" target="ARG">
      <data key="d0">76971009</data>
    </edge>
    <edge source="IDN" target="AUT">
      <data key="d0">26835187</data>
    </edge>
    <edge source="IDN" target="BRA">
      <data key="d0">240923872</data>
    </edge>
    <edge source="IDN" target="CMR">
      <data key="d0">7475229</data>
    </edge>
    <edge source="IDN" target="DNK">
      <data key="d0">135254389</data>
    </edge>
    <edge source="IDN" target="FIN">
      <data key="d0">139894264</data>
    </edge>
    <edge source="IDN" target="GEO">
      <data key="d0">10839456</data>
    </edge>
    <edge source="IDN" target="GMB">
      <data key="d0">4816424</data>
    </edge>
    <edge source="IDN" target="PSE">
      <data key="d0">1232908</data>
    </edge>
    <edge source="IDN" target="GRC">
      <data key="d0">98624804</data>
    </edge>
    <edge source="IDN" target="HUN">
      <data key="d0">30780283</data>
    </edge>
    <edge source="IDN" target="IRL">
      <data key="d0">68060507</data>
    </edge>
    <edge source="IDN" target="CIV">
      <data key="d0">9325363</data>
    </edge>
    <edge source="IDN" target="JOR">
      <data key="d0">75274975</data>
    </edge>
    <edge source="IDN" target="LBN">
      <data key="d0">44169144</data>
    </edge>
    <edge source="IDN" target="MEX">
      <data key="d0">243982899</data>
    </edge>
    <edge source="IDN" target="MAR">
      <data key="d0">23598647</data>
    </edge>
    <edge source="IDN" target="OMN">
      <data key="d0">15696152</data>
    </edge>
    <edge source="IDN" target="NER">
      <data key="d0">11440519</data>
    </edge>
    <edge source="IDN" target="NOR">
      <data key="d0">39672940</data>
    </edge>
    <edge source="IDN" target="PAN">
      <data key="d0">164924097</data>
    </edge>
    <edge source="IDN" target="PER">
      <data key="d0">21588472</data>
    </edge>
    <edge source="IDN" target="POL">
      <data key="d0">91793842</data>
    </edge>
    <edge source="IDN" target="PRT">
      <data key="d0">50244361</data>
    </edge>
    <edge source="IDN" target="RUS">
      <data key="d0">58236022</data>
    </edge>
    <edge source="IDN" target="SEN">
      <data key="d0">18379297</data>
    </edge>
    <edge source="IDN" target="SVN">
      <data key="d0">23047091</data>
    </edge>
    <edge source="IDN" target="UGA">
      <data key="d0">2794725</data>
    </edge>
    <edge source="IDN" target="MKD">
      <data key="d0">536816</data>
    </edge>
    <edge source="IDN" target="EGY">
      <data key="d0">199740018</data>
    </edge>
    <edge source="IDN" target="KHM">
      <data key="d0">51644414</data>
    </edge>
    <edge source="IDN" target="BEN">
      <data key="d0">15234137</data>
    </edge>
    <edge source="IDN" target="EST">
      <data key="d0">1062567</data>
    </edge>
    <edge source="IDN" target="GHA">
      <data key="d0">20738017</data>
    </edge>
    <edge source="IDN" target="CHL">
      <data key="d0">84709820</data>
    </edge>
    <edge source="IDN" target="ISR">
      <data key="d0">513307</data>
    </edge>
    <edge source="IDN" target="ROU">
      <data key="d0">10931870</data>
    </edge>
    <edge source="IDN" target="TUR">
      <data key="d0">198554445</data>
    </edge>
    <edge source="IDN" target="UKR">
      <data key="d0">16822532</data>
    </edge>
    <edge source="IDN" target="URY">
      <data key="d0">28069829</data>
    </edge>
    <edge source="IDN" target="MRT">
      <data key="d0">18618424</data>
    </edge>
    <edge source="IDN" target="TUN">
      <data key="d0">16153517</data>
    </edge>
    <edge source="IDN" target="TZA">
      <data key="d0">35671300</data>
    </edge>
    <edge source="IDN" target="ALB">
      <data key="d0">1992908</data>
    </edge>
    <edge source="IDN" target="DZA">
      <data key="d0">26940037</data>
    </edge>
    <edge source="IDN" target="ARM">
      <data key="d0">390728</data>
    </edge>
    <edge source="IDN" target="BLR">
      <data key="d0">79559</data>
    </edge>
    <edge source="IDN" target="JAM">
      <data key="d0">5145712</data>
    </edge>
    <edge source="IDN" target="KAZ">
      <data key="d0">1169640</data>
    </edge>
    <edge source="IDN" target="KGZ">
      <data key="d0">130470</data>
    </edge>
    <edge source="IDN" target="NAM">
      <data key="d0">2275874</data>
    </edge>
    <edge source="IDN" target="SVK">
      <data key="d0">6229764</data>
    </edge>
    <edge source="IDN" target="ZWE">
      <data key="d0">7079093</data>
    </edge>
    <edge source="IDN" target="TGO">
      <data key="d0">18160247</data>
    </edge>
    <edge source="IDN" target="BWA">
      <data key="d0">240088</data>
    </edge>
    <edge source="IDN" target="PRY">
      <data key="d0">2088249</data>
    </edge>
    <edge source="IDN" target="LVA">
      <data key="d0">697414</data>
    </edge>
    <edge source="IDN" target="SLV">
      <data key="d0">6265166</data>
    </edge>
    <edge source="IDN" target="CAF">
      <data key="d0">545916</data>
    </edge>
    <edge source="IDN" target="BOL">
      <data key="d0">1061958</data>
    </edge>
    <edge source="IDN" target="NIC">
      <data key="d0">2705566</data>
    </edge>
    <edge source="IDN" target="HRV">
      <data key="d0">2522848</data>
    </edge>
    <edge source="IDN" target="AZE">
      <data key="d0">401088</data>
    </edge>
    <edge source="IDN" target="BDI">
      <data key="d0">703468</data>
    </edge>
    <edge source="IDN" target="LTU">
      <data key="d0">883311</data>
    </edge>
    <edge source="IDN" target="BFA">
      <data key="d0">1015439</data>
    </edge>
    <edge source="IDN" target="SRB">
      <data key="d0">1410363</data>
    </edge>
    <edge source="IDN" target="MDA">
      <data key="d0">419312</data>
    </edge>
    <edge source="MOZ" target="ZAF">
      <data key="d0">52037044</data>
    </edge>
    <edge source="MOZ" target="FRA">
      <data key="d0">1834437</data>
    </edge>
    <edge source="MOZ" target="HKG">
      <data key="d0">4142990</data>
    </edge>
    <edge source="MOZ" target="IRL">
      <data key="d0">151394</data>
    </edge>
    <edge source="MOZ" target="ITA">
      <data key="d0">1319391</data>
    </edge>
    <edge source="MOZ" target="JPN">
      <data key="d0">15617036</data>
    </edge>
    <edge source="MOZ" target="MWI">
      <data key="d0">10837514</data>
    </edge>
    <edge source="MOZ" target="NAM">
      <data key="d0">18191</data>
    </edge>
    <edge source="MOZ" target="NLD">
      <data key="d0">3755084</data>
    </edge>
    <edge source="MOZ" target="PRT">
      <data key="d0">40698842</data>
    </edge>
    <edge source="MOZ" target="ZWE">
      <data key="d0">64056310</data>
    </edge>
    <edge source="MOZ" target="ESP">
      <data key="d0">38037801</data>
    </edge>
    <edge source="MOZ" target="USA">
      <data key="d0">16246836</data>
    </edge>
    <edge source="MOZ" target="SAU">
      <data key="d0">226075</data>
    </edge>
    <edge source="MOZ" target="BEL">
      <data key="d0">1145326</data>
    </edge>
    <edge source="MOZ" target="CAN">
      <data key="d0">451227</data>
    </edge>
    <edge source="MOZ" target="DEU">
      <data key="d0">575641</data>
    </edge>
    <edge source="MOZ" target="IND">
      <data key="d0">17828189</data>
    </edge>
    <edge source="MOZ" target="SGP">
      <data key="d0">2399223</data>
    </edge>
    <edge source="MOZ" target="GBR">
      <data key="d0">3081842</data>
    </edge>
    <edge source="MOZ" target="PAK">
      <data key="d0">279614</data>
    </edge>
    <edge source="MOZ" target="POL">
      <data key="d0">46682</data>
    </edge>
    <edge source="MOZ" target="CHN">
      <data key="d0">2680566</data>
    </edge>
    <edge source="MOZ" target="ISR">
      <data key="d0">30406</data>
    </edge>
    <edge source="MOZ" target="ARE">
      <data key="d0">25560</data>
    </edge>
    <edge source="MOZ" target="TUR">
      <data key="d0">151344</data>
    </edge>
    <edge source="MOZ" target="DNK">
      <data key="d0">264217</data>
    </edge>
    <edge source="MOZ" target="MYS">
      <data key="d0">2031363</data>
    </edge>
    <edge source="MOZ" target="NIC">
      <data key="d0">18581</data>
    </edge>
    <edge source="MOZ" target="VNM">
      <data key="d0">316048</data>
    </edge>
    <edge source="MOZ" target="IDN">
      <data key="d0">359214</data>
    </edge>
    <edge source="MOZ" target="SEN">
      <data key="d0">205543</data>
    </edge>
    <edge source="MOZ" target="THA">
      <data key="d0">827371</data>
    </edge>
    <edge source="MOZ" target="TGO">
      <data key="d0">24999</data>
    </edge>
    <edge source="MOZ" target="CHE">
      <data key="d0">28900</data>
    </edge>
    <edge source="MOZ" target="AUS">
      <data key="d0">50186</data>
    </edge>
    <edge source="MOZ" target="MDG">
      <data key="d0">168657</data>
    </edge>
    <edge source="MOZ" target="TUN">
      <data key="d0">318795</data>
    </edge>
    <edge source="MOZ" target="SWE">
      <data key="d0">16146</data>
    </edge>
    <edge source="MOZ" target="CIV">
      <data key="d0">202220</data>
    </edge>
    <edge source="RUS" target="ARM">
      <data key="d0">27444473</data>
    </edge>
    <edge source="RUS" target="BEL">
      <data key="d0">488619799</data>
    </edge>
    <edge source="RUS" target="CAN">
      <data key="d0">87543074</data>
    </edge>
    <edge source="RUS" target="FIN">
      <data key="d0">2739518081</data>
    </edge>
    <edge source="RUS" target="FRA">
      <data key="d0">717836426</data>
    </edge>
    <edge source="RUS" target="GEO">
      <data key="d0">36595209</data>
    </edge>
    <edge source="RUS" target="DEU">
      <data key="d0">5825200599</data>
    </edge>
    <edge source="RUS" target="ITA">
      <data key="d0">4703586686</data>
    </edge>
    <edge source="RUS" target="JPN">
      <data key="d0">2260951562</data>
    </edge>
    <edge source="RUS" target="KAZ">
      <data key="d0">2199253454</data>
    </edge>
    <edge source="RUS" target="JOR">
      <data key="d0">34730439</data>
    </edge>
    <edge source="RUS" target="KOR">
      <data key="d0">970022608</data>
    </edge>
    <edge source="RUS" target="KGZ">
      <data key="d0">102818097</data>
    </edge>
    <edge source="RUS" target="LVA">
      <data key="d0">1537662179</data>
    </edge>
    <edge source="RUS" target="NLD">
      <data key="d0">4271144329</data>
    </edge>
    <edge source="RUS" target="SVK">
      <data key="d0">1261084685</data>
    </edge>
    <edge source="RUS" target="SWE">
      <data key="d0">1732748187</data>
    </edge>
    <edge source="RUS" target="ARE">
      <data key="d0">111845792</data>
    </edge>
    <edge source="RUS" target="UKR">
      <data key="d0">2805853216</data>
    </edge>
    <edge source="RUS" target="USA">
      <data key="d0">3708215119</data>
    </edge>
    <edge source="RUS" target="AZE">
      <data key="d0">134878130</data>
    </edge>
    <edge source="RUS" target="AUT">
      <data key="d0">201839076</data>
    </edge>
    <edge source="RUS" target="CHN">
      <data key="d0">4398309663</data>
    </edge>
    <edge source="RUS" target="ETH">
      <data key="d0">38011894</data>
    </edge>
    <edge source="RUS" target="LTU">
      <data key="d0">1900845741</data>
    </edge>
    <edge source="RUS" target="MDA">
      <data key="d0">59798244</data>
    </edge>
    <edge source="RUS" target="POL">
      <data key="d0">3773945780</data>
    </edge>
    <edge source="RUS" target="CHE">
      <data key="d0">2387032000</data>
    </edge>
    <edge source="RUS" target="TUR">
      <data key="d0">1843643792</data>
    </edge>
    <edge source="RUS" target="GBR">
      <data key="d0">3940419935</data>
    </edge>
    <edge source="RUS" target="ALB">
      <data key="d0">5917715</data>
    </edge>
    <edge source="RUS" target="DZA">
      <data key="d0">91947841</data>
    </edge>
    <edge source="RUS" target="BGR">
      <data key="d0">282387349</data>
    </edge>
    <edge source="RUS" target="CZE">
      <data key="d0">966449051</data>
    </edge>
    <edge source="RUS" target="DNK">
      <data key="d0">424151662</data>
    </edge>
    <edge source="RUS" target="EST">
      <data key="d0">1191206971</data>
    </edge>
    <edge source="RUS" target="HUN">
      <data key="d0">1660369347</data>
    </edge>
    <edge source="RUS" target="ISR">
      <data key="d0">454009630</data>
    </edge>
    <edge source="RUS" target="NER">
      <data key="d0">31968</data>
    </edge>
    <edge source="RUS" target="EGY">
      <data key="d0">437685889</data>
    </edge>
    <edge source="RUS" target="AUS">
      <data key="d0">5540251</data>
    </edge>
    <edge source="RUS" target="HKG">
      <data key="d0">93123589</data>
    </edge>
    <edge source="RUS" target="IRL">
      <data key="d0">288398410</data>
    </edge>
    <edge source="RUS" target="NZL">
      <data key="d0">832487</data>
    </edge>
    <edge source="RUS" target="NOR">
      <data key="d0">126623222</data>
    </edge>
    <edge source="RUS" target="PRT">
      <data key="d0">37450684</data>
    </edge>
    <edge source="RUS" target="SGP">
      <data key="d0">473808188</data>
    </edge>
    <edge source="RUS" target="ESP">
      <data key="d0">1067457319</data>
    </edge>
    <edge source="RUS" target="THA">
      <data key="d0">78188236</data>
    </edge>
    <edge source="RUS" target="MKD">
      <data key="d0">62012141</data>
    </edge>
    <edge source="RUS" target="SRB">
      <data key="d0">81501705</data>
    </edge>
    <edge source="RUS" target="GRC">
      <data key="d0">812910402</data>
    </edge>
    <edge source="RUS" target="LBN">
      <data key="d0">199817942</data>
    </edge>
    <edge source="RUS" target="ROU">
      <data key="d0">597880542</data>
    </edge>
    <edge source="RUS" target="SAU">
      <data key="d0">55336101</data>
    </edge>
    <edge source="RUS" target="SVN">
      <data key="d0">56413305</data>
    </edge>
    <edge source="RUS" target="MAR">
      <data key="d0">61036872</data>
    </edge>
    <edge source="RUS" target="MYS">
      <data key="d0">299350590</data>
    </edge>
    <edge source="RUS" target="VNM">
      <data key="d0">167692011</data>
    </edge>
    <edge source="RUS" target="HRV">
      <data key="d0">145596463</data>
    </edge>
    <edge source="RUS" target="BRA">
      <data key="d0">258555755</data>
    </edge>
    <edge source="RUS" target="CHL">
      <data key="d0">17699354</data>
    </edge>
    <edge source="RUS" target="CRI">
      <data key="d0">6437809</data>
    </edge>
    <edge source="RUS" target="GTM">
      <data key="d0">24536611</data>
    </edge>
    <edge source="RUS" target="MEX">
      <data key="d0">114170416</data>
    </edge>
    <edge source="RUS" target="PAN">
      <data key="d0">140218908</data>
    </edge>
    <edge source="RUS" target="PER">
      <data key="d0">27641371</data>
    </edge>
    <edge source="RUS" target="IDN">
      <data key="d0">36277424</data>
    </edge>
    <edge source="RUS" target="PAK">
      <data key="d0">62685304</data>
    </edge>
    <edge source="RUS" target="IND">
      <data key="d0">845583998</data>
    </edge>
    <edge source="RUS" target="TUN">
      <data key="d0">93501565</data>
    </edge>
    <edge source="RUS" target="LKA">
      <data key="d0">12267710</data>
    </edge>
    <edge source="RUS" target="ZAF">
      <data key="d0">22500339</data>
    </edge>
    <edge source="RUS" target="ARG">
      <data key="d0">36509953</data>
    </edge>
    <edge source="RUS" target="KHM">
      <data key="d0">963033</data>
    </edge>
    <edge source="RUS" target="COL">
      <data key="d0">19950647</data>
    </edge>
    <edge source="RUS" target="HND">
      <data key="d0">16104242</data>
    </edge>
    <edge source="RUS" target="NAM">
      <data key="d0">4856405</data>
    </edge>
    <edge source="RUS" target="SEN">
      <data key="d0">6526303</data>
    </edge>
    <edge source="RUS" target="GHA">
      <data key="d0">4975302</data>
    </edge>
    <edge source="RUS" target="PHL">
      <data key="d0">50090801</data>
    </edge>
    <edge source="RUS" target="URY">
      <data key="d0">15502944</data>
    </edge>
    <edge source="RUS" target="CMR">
      <data key="d0">1236248</data>
    </edge>
    <edge source="RUS" target="BEN">
      <data key="d0">595503</data>
    </edge>
    <edge source="RUS" target="ECU">
      <data key="d0">28542927</data>
    </edge>
    <edge source="RUS" target="SLV">
      <data key="d0">25971706</data>
    </edge>
    <edge source="RUS" target="CIV">
      <data key="d0">21663741</data>
    </edge>
    <edge source="RUS" target="BOL">
      <data key="d0">970765</data>
    </edge>
    <edge source="RUS" target="CAF">
      <data key="d0">2119432</data>
    </edge>
    <edge source="RUS" target="TGO">
      <data key="d0">1176981</data>
    </edge>
    <edge source="RUS" target="OMN">
      <data key="d0">410916</data>
    </edge>
    <edge source="RUS" target="UGA">
      <data key="d0">2085480</data>
    </edge>
    <edge source="RUS" target="TZA">
      <data key="d0">5740720</data>
    </edge>
    <edge source="RUS" target="MRT">
      <data key="d0">217277</data>
    </edge>
    <edge source="RUS" target="MUS">
      <data key="d0">653296</data>
    </edge>
    <edge source="RUS" target="MOZ">
      <data key="d0">36158</data>
    </edge>
    <edge source="RUS" target="JAM">
      <data key="d0">677534</data>
    </edge>
    <edge source="RUS" target="BDI">
      <data key="d0">169604</data>
    </edge>
    <edge source="RUS" target="MDG">
      <data key="d0">546182</data>
    </edge>
    <edge source="RUS" target="NIC">
      <data key="d0">7515090</data>
    </edge>
    <edge source="RUS" target="BFA">
      <data key="d0">2014654</data>
    </edge>
    <edge source="RUS" target="ZWE">
      <data key="d0">1492810</data>
    </edge>
    <edge source="RUS" target="GMB">
      <data key="d0">33000</data>
    </edge>
    <edge source="BGR" target="BEL">
      <data key="d0">297680666</data>
    </edge>
    <edge source="BGR" target="GRC">
      <data key="d0">363717878</data>
    </edge>
    <edge source="BGR" target="ITA">
      <data key="d0">678053544</data>
    </edge>
    <edge source="BGR" target="JOR">
      <data key="d0">11981956</data>
    </edge>
    <edge source="BGR" target="LBN">
      <data key="d0">16703201</data>
    </edge>
    <edge source="BGR" target="MDA">
      <data key="d0">15803449</data>
    </edge>
    <edge source="BGR" target="TUR">
      <data key="d0">357423338</data>
    </edge>
    <edge source="BGR" target="MKD">
      <data key="d0">109661789</data>
    </edge>
    <edge source="BGR" target="SRB">
      <data key="d0">348147304</data>
    </edge>
    <edge source="BGR" target="AZE">
      <data key="d0">3847411</data>
    </edge>
    <edge source="BGR" target="AUT">
      <data key="d0">68294142</data>
    </edge>
    <edge source="BGR" target="CHN">
      <data key="d0">10902827</data>
    </edge>
    <edge source="BGR" target="HRV">
      <data key="d0">4640011</data>
    </edge>
    <edge source="BGR" target="FRA">
      <data key="d0">216867983</data>
    </edge>
    <edge source="BGR" target="GEO">
      <data key="d0">58829890</data>
    </edge>
    <edge source="BGR" target="DEU">
      <data key="d0">429641666</data>
    </edge>
    <edge source="BGR" target="HUN">
      <data key="d0">27856875</data>
    </edge>
    <edge source="BGR" target="IRL">
      <data key="d0">5252566</data>
    </edge>
    <edge source="BGR" target="NLD">
      <data key="d0">85278417</data>
    </edge>
    <edge source="BGR" target="PAN">
      <data key="d0">863241</data>
    </edge>
    <edge source="BGR" target="POL">
      <data key="d0">27621131</data>
    </edge>
    <edge source="BGR" target="ROU">
      <data key="d0">87769878</data>
    </edge>
    <edge source="BGR" target="RUS">
      <data key="d0">118314194</data>
    </edge>
    <edge source="BGR" target="ESP">
      <data key="d0">93159672</data>
    </edge>
    <edge source="BGR" target="UKR">
      <data key="d0">59616013</data>
    </edge>
    <edge source="BGR" target="GBR">
      <data key="d0">112777565</data>
    </edge>
    <edge source="BGR" target="ALB">
      <data key="d0">24168172</data>
    </edge>
    <edge source="BGR" target="AUS">
      <data key="d0">2742020</data>
    </edge>
    <edge source="BGR" target="CAN">
      <data key="d0">32049013</data>
    </edge>
    <edge source="BGR" target="DNK">
      <data key="d0">20481404</data>
    </edge>
    <edge source="BGR" target="ISR">
      <data key="d0">27608020</data>
    </edge>
    <edge source="BGR" target="SAU">
      <data key="d0">7124790</data>
    </edge>
    <edge source="BGR" target="ARE">
      <data key="d0">5808540</data>
    </edge>
    <edge source="BGR" target="USA">
      <data key="d0">189491849</data>
    </edge>
    <edge source="BGR" target="CZE">
      <data key="d0">16805579</data>
    </edge>
    <edge source="BGR" target="JPN">
      <data key="d0">17227635</data>
    </edge>
    <edge source="BGR" target="LTU">
      <data key="d0">5826204</data>
    </edge>
    <edge source="BGR" target="CHE">
      <data key="d0">32773447</data>
    </edge>
    <edge source="BGR" target="DZA">
      <data key="d0">4279085</data>
    </edge>
    <edge source="BGR" target="ARM">
      <data key="d0">6077262</data>
    </edge>
    <edge source="BGR" target="ETH">
      <data key="d0">2349279</data>
    </edge>
    <edge source="BGR" target="IDN">
      <data key="d0">3187005</data>
    </edge>
    <edge source="BGR" target="LVA">
      <data key="d0">6489992</data>
    </edge>
    <edge source="BGR" target="MAR">
      <data key="d0">6313034</data>
    </edge>
    <edge source="BGR" target="NOR">
      <data key="d0">5662795</data>
    </edge>
    <edge source="BGR" target="PRT">
      <data key="d0">10518344</data>
    </edge>
    <edge source="BGR" target="IND">
      <data key="d0">9909175</data>
    </edge>
    <edge source="BGR" target="SVK">
      <data key="d0">5553028</data>
    </edge>
    <edge source="BGR" target="SVN">
      <data key="d0">25892674</data>
    </edge>
    <edge source="BGR" target="BLR">
      <data key="d0">5619527</data>
    </edge>
    <edge source="BGR" target="LKA">
      <data key="d0">3126192</data>
    </edge>
    <edge source="BGR" target="EST">
      <data key="d0">3975119</data>
    </edge>
    <edge source="BGR" target="FIN">
      <data key="d0">9183381</data>
    </edge>
    <edge source="BGR" target="KAZ">
      <data key="d0">3184942</data>
    </edge>
    <edge source="BGR" target="MEX">
      <data key="d0">11702638</data>
    </edge>
    <edge source="BGR" target="VNM">
      <data key="d0">1929484</data>
    </edge>
    <edge source="BGR" target="ZAF">
      <data key="d0">1512636</data>
    </edge>
    <edge source="BGR" target="SWE">
      <data key="d0">22691428</data>
    </edge>
    <edge source="BGR" target="ARG">
      <data key="d0">1126847</data>
    </edge>
    <edge source="BGR" target="GHA">
      <data key="d0">4290337</data>
    </edge>
    <edge source="BGR" target="MYS">
      <data key="d0">1462911</data>
    </edge>
    <edge source="BGR" target="NZL">
      <data key="d0">34386</data>
    </edge>
    <edge source="BGR" target="PHL">
      <data key="d0">1405982</data>
    </edge>
    <edge source="BGR" target="EGY">
      <data key="d0">28830167</data>
    </edge>
    <edge source="BGR" target="BRA">
      <data key="d0">2721416</data>
    </edge>
    <edge source="BGR" target="CMR">
      <data key="d0">11588</data>
    </edge>
    <edge source="BGR" target="HKG">
      <data key="d0">532263</data>
    </edge>
    <edge source="BGR" target="SGP">
      <data key="d0">13744782</data>
    </edge>
    <edge source="BGR" target="COL">
      <data key="d0">206362</data>
    </edge>
    <edge source="BGR" target="KOR">
      <data key="d0">8150707</data>
    </edge>
    <edge source="BGR" target="THA">
      <data key="d0">5244269</data>
    </edge>
    <edge source="BGR" target="JAM">
      <data key="d0">82437</data>
    </edge>
    <edge source="BGR" target="KGZ">
      <data key="d0">717022</data>
    </edge>
    <edge source="BGR" target="CHL">
      <data key="d0">237108</data>
    </edge>
    <edge source="BGR" target="NER">
      <data key="d0">2129360</data>
    </edge>
    <edge source="BGR" target="ZWE">
      <data key="d0">81283</data>
    </edge>
    <edge source="BGR" target="URY">
      <data key="d0">610833</data>
    </edge>
    <edge source="BGR" target="PAK">
      <data key="d0">2221071</data>
    </edge>
    <edge source="BGR" target="TUN">
      <data key="d0">1706958</data>
    </edge>
    <edge source="BGR" target="PER">
      <data key="d0">4216385</data>
    </edge>
    <edge source="BGR" target="BOL">
      <data key="d0">78884</data>
    </edge>
    <edge source="BGR" target="KHM">
      <data key="d0">148811</data>
    </edge>
    <edge source="BGR" target="BEN">
      <data key="d0">77739</data>
    </edge>
    <edge source="BGR" target="HND">
      <data key="d0">1066038</data>
    </edge>
    <edge source="BGR" target="ECU">
      <data key="d0">96471</data>
    </edge>
    <edge source="BGR" target="SLV">
      <data key="d0">150354</data>
    </edge>
    <edge source="BGR" target="NIC">
      <data key="d0">18822</data>
    </edge>
    <edge source="BGR" target="UGA">
      <data key="d0">84946</data>
    </edge>
    <edge source="BGR" target="CIV">
      <data key="d0">59366</data>
    </edge>
    <edge source="BGR" target="CRI">
      <data key="d0">40243</data>
    </edge>
    <edge source="BGR" target="OMN">
      <data key="d0">10469</data>
    </edge>
    <edge source="BGR" target="GTM">
      <data key="d0">16420</data>
    </edge>
    <edge source="BGR" target="NAM">
      <data key="d0">16964</data>
    </edge>
    <edge source="BGR" target="MOZ">
      <data key="d0">12481</data>
    </edge>
    <edge source="BGR" target="GMB">
      <data key="d0">58480</data>
    </edge>
    <edge source="HRV" target="AUT">
      <data key="d0">292421424</data>
    </edge>
    <edge source="HRV" target="DEU">
      <data key="d0">631686297</data>
    </edge>
    <edge source="HRV" target="HUN">
      <data key="d0">59977504</data>
    </edge>
    <edge source="HRV" target="ITA">
      <data key="d0">990017609</data>
    </edge>
    <edge source="HRV" target="SVN">
      <data key="d0">479842094</data>
    </edge>
    <edge source="HRV" target="SRB">
      <data key="d0">107201042</data>
    </edge>
    <edge source="HRV" target="ALB">
      <data key="d0">10085772</data>
    </edge>
    <edge source="HRV" target="AUS">
      <data key="d0">4312117</data>
    </edge>
    <edge source="HRV" target="FRA">
      <data key="d0">125839830</data>
    </edge>
    <edge source="HRV" target="GRC">
      <data key="d0">89293318</data>
    </edge>
    <edge source="HRV" target="NLD">
      <data key="d0">49846662</data>
    </edge>
    <edge source="HRV" target="SWE">
      <data key="d0">36139796</data>
    </edge>
    <edge source="HRV" target="CHE">
      <data key="d0">39554425</data>
    </edge>
    <edge source="HRV" target="MKD">
      <data key="d0">58959958</data>
    </edge>
    <edge source="HRV" target="GBR">
      <data key="d0">76179810</data>
    </edge>
    <edge source="HRV" target="USA">
      <data key="d0">109218565</data>
    </edge>
    <edge source="HRV" target="BGR">
      <data key="d0">4130889</data>
    </edge>
    <edge source="HRV" target="FIN">
      <data key="d0">2093003</data>
    </edge>
    <edge source="HRV" target="PAN">
      <data key="d0">221793</data>
    </edge>
    <edge source="HRV" target="ESP">
      <data key="d0">25149318</data>
    </edge>
    <edge source="HRV" target="BEL">
      <data key="d0">42503541</data>
    </edge>
    <edge source="HRV" target="CAN">
      <data key="d0">10024093</data>
    </edge>
    <edge source="HRV" target="CZE">
      <data key="d0">29269510</data>
    </edge>
    <edge source="HRV" target="JPN">
      <data key="d0">14693653</data>
    </edge>
    <edge source="HRV" target="SVK">
      <data key="d0">13186784</data>
    </edge>
    <edge source="HRV" target="TUR">
      <data key="d0">38186841</data>
    </edge>
    <edge source="HRV" target="AZE">
      <data key="d0">730265</data>
    </edge>
    <edge source="HRV" target="GEO">
      <data key="d0">866685</data>
    </edge>
    <edge source="HRV" target="LBN">
      <data key="d0">8495320</data>
    </edge>
    <edge source="HRV" target="POL">
      <data key="d0">22439154</data>
    </edge>
    <edge source="HRV" target="PRT">
      <data key="d0">5461865</data>
    </edge>
    <edge source="HRV" target="ROU">
      <data key="d0">3290831</data>
    </edge>
    <edge source="HRV" target="RUS">
      <data key="d0">56620665</data>
    </edge>
    <edge source="HRV" target="SAU">
      <data key="d0">4501413</data>
    </edge>
    <edge source="HRV" target="UKR">
      <data key="d0">7405340</data>
    </edge>
    <edge source="HRV" target="EGY">
      <data key="d0">19525744</data>
    </edge>
    <edge source="HRV" target="MDA">
      <data key="d0">1792704</data>
    </edge>
    <edge source="HRV" target="NOR">
      <data key="d0">4435504</data>
    </edge>
    <edge source="HRV" target="GHA">
      <data key="d0">222508</data>
    </edge>
    <edge source="HRV" target="JOR">
      <data key="d0">3705797</data>
    </edge>
    <edge source="HRV" target="MDG">
      <data key="d0">59643</data>
    </edge>
    <edge source="HRV" target="ARG">
      <data key="d0">2093958</data>
    </edge>
    <edge source="HRV" target="ISR">
      <data key="d0">8363045</data>
    </edge>
    <edge source="HRV" target="CHL">
      <data key="d0">145858</data>
    </edge>
    <edge source="HRV" target="ETH">
      <data key="d0">2167171</data>
    </edge>
    <edge source="HRV" target="KAZ">
      <data key="d0">1329259</data>
    </edge>
    <edge source="HRV" target="LVA">
      <data key="d0">2755600</data>
    </edge>
    <edge source="HRV" target="DNK">
      <data key="d0">9691143</data>
    </edge>
    <edge source="HRV" target="CHN">
      <data key="d0">3904761</data>
    </edge>
    <edge source="HRV" target="HKG">
      <data key="d0">1920083</data>
    </edge>
    <edge source="HRV" target="MYS">
      <data key="d0">2663646</data>
    </edge>
    <edge source="HRV" target="MAR">
      <data key="d0">1487853</data>
    </edge>
    <edge source="HRV" target="ZAF">
      <data key="d0">331634</data>
    </edge>
    <edge source="HRV" target="DZA">
      <data key="d0">680352</data>
    </edge>
    <edge source="HRV" target="BLR">
      <data key="d0">2759354</data>
    </edge>
    <edge source="HRV" target="HND">
      <data key="d0">25466</data>
    </edge>
    <edge source="HRV" target="CIV">
      <data key="d0">11133563</data>
    </edge>
    <edge source="HRV" target="IND">
      <data key="d0">1498556</data>
    </edge>
    <edge source="HRV" target="SGP">
      <data key="d0">664465</data>
    </edge>
    <edge source="HRV" target="TUN">
      <data key="d0">563368</data>
    </edge>
    <edge source="HRV" target="BRA">
      <data key="d0">1421903</data>
    </edge>
    <edge source="HRV" target="IDN">
      <data key="d0">195418</data>
    </edge>
    <edge source="HRV" target="IRL">
      <data key="d0">38066135</data>
    </edge>
    <edge source="HRV" target="KOR">
      <data key="d0">1125451</data>
    </edge>
    <edge source="HRV" target="THA">
      <data key="d0">255833</data>
    </edge>
    <edge source="HRV" target="COL">
      <data key="d0">44354</data>
    </edge>
    <edge source="HRV" target="LTU">
      <data key="d0">2726458</data>
    </edge>
    <edge source="HRV" target="MEX">
      <data key="d0">5985986</data>
    </edge>
    <edge source="HRV" target="NZL">
      <data key="d0">190499</data>
    </edge>
    <edge source="HRV" target="PAK">
      <data key="d0">1290954</data>
    </edge>
    <edge source="HRV" target="PHL">
      <data key="d0">472169</data>
    </edge>
    <edge source="HRV" target="ARE">
      <data key="d0">2133710</data>
    </edge>
    <edge source="HRV" target="SEN">
      <data key="d0">42585</data>
    </edge>
    <edge source="HRV" target="GTM">
      <data key="d0">65031</data>
    </edge>
    <edge source="HRV" target="OMN">
      <data key="d0">146047</data>
    </edge>
    <edge source="HRV" target="ECU">
      <data key="d0">4225980</data>
    </edge>
    <edge source="HRV" target="ARM">
      <data key="d0">51260</data>
    </edge>
    <edge source="HRV" target="PER">
      <data key="d0">35616</data>
    </edge>
    <edge source="HRV" target="NER">
      <data key="d0">28106</data>
    </edge>
    <edge source="HRV" target="LKA">
      <data key="d0">23108</data>
    </edge>
    <edge source="HRV" target="EST">
      <data key="d0">154261</data>
    </edge>
    <edge source="HRV" target="JAM">
      <data key="d0">15435</data>
    </edge>
    <edge source="HRV" target="CRI">
      <data key="d0">29040</data>
    </edge>
    <edge source="HRV" target="KGZ">
      <data key="d0">408572</data>
    </edge>
    <edge source="HRV" target="ZWE">
      <data key="d0">14795</data>
    </edge>
    <edge source="HRV" target="SLV">
      <data key="d0">229210</data>
    </edge>
    <edge source="HRV" target="MUS">
      <data key="d0">257901</data>
    </edge>
    <edge source="HRV" target="VNM">
      <data key="d0">113707</data>
    </edge>
    <edge source="HRV" target="URY">
      <data key="d0">65695</data>
    </edge>
    <edge source="HRV" target="MOZ">
      <data key="d0">32007</data>
    </edge>
    <edge source="CHE" target="AUT">
      <data key="d0">2443143340</data>
    </edge>
    <edge source="CHE" target="BEL">
      <data key="d0">1504547422</data>
    </edge>
    <edge source="CHE" target="CAN">
      <data key="d0">727992164</data>
    </edge>
    <edge source="CHE" target="CZE">
      <data key="d0">442385512</data>
    </edge>
    <edge source="CHE" target="DNK">
      <data key="d0">609820747</data>
    </edge>
    <edge source="CHE" target="FRA">
      <data key="d0">6880866056</data>
    </edge>
    <edge source="CHE" target="DEU">
      <data key="d0">16965127347</data>
    </edge>
    <edge source="CHE" target="GRC">
      <data key="d0">498481193</data>
    </edge>
    <edge source="CHE" target="HUN">
      <data key="d0">383520342</data>
    </edge>
    <edge source="CHE" target="IRL">
      <data key="d0">329357723</data>
    </edge>
    <edge source="CHE" target="ITA">
      <data key="d0">6101988469</data>
    </edge>
    <edge source="CHE" target="JPN">
      <data key="d0">3347757228</data>
    </edge>
    <edge source="CHE" target="MYS">
      <data key="d0">332042949</data>
    </edge>
    <edge source="CHE" target="MEX">
      <data key="d0">571917196</data>
    </edge>
    <edge source="CHE" target="NLD">
      <data key="d0">2430664739</data>
    </edge>
    <edge source="CHE" target="POL">
      <data key="d0">647148613</data>
    </edge>
    <edge source="CHE" target="PRT">
      <data key="d0">485385477</data>
    </edge>
    <edge source="CHE" target="SVK">
      <data key="d0">120473487</data>
    </edge>
    <edge source="CHE" target="ESP">
      <data key="d0">2207600501</data>
    </edge>
    <edge source="CHE" target="SWE">
      <data key="d0">965606386</data>
    </edge>
    <edge source="CHE" target="THA">
      <data key="d0">440541820</data>
    </edge>
    <edge source="CHE" target="ARE">
      <data key="d0">400282137</data>
    </edge>
    <edge source="CHE" target="TUN">
      <data key="d0">60366880</data>
    </edge>
    <edge source="CHE" target="GBR">
      <data key="d0">4463556386</data>
    </edge>
    <edge source="CHE" target="USA">
      <data key="d0">10335449624</data>
    </edge>
    <edge source="CHE" target="SRB">
      <data key="d0">64009744</data>
    </edge>
    <edge source="CHE" target="HRV">
      <data key="d0">99444857</data>
    </edge>
    <edge source="CHE" target="HKG">
      <data key="d0">2260597842</data>
    </edge>
    <edge source="CHE" target="PHL">
      <data key="d0">164229720</data>
    </edge>
    <edge source="CHE" target="RUS">
      <data key="d0">317937272</data>
    </edge>
    <edge source="CHE" target="SGP">
      <data key="d0">906137655</data>
    </edge>
    <edge source="CHE" target="TUR">
      <data key="d0">822779131</data>
    </edge>
    <edge source="CHE" target="ALB">
      <data key="d0">5307837</data>
    </edge>
    <edge source="CHE" target="AUS">
      <data key="d0">617799140</data>
    </edge>
    <edge source="CHE" target="BOL">
      <data key="d0">5733577</data>
    </edge>
    <edge source="CHE" target="BRA">
      <data key="d0">728682261</data>
    </edge>
    <edge source="CHE" target="BGR">
      <data key="d0">84133901</data>
    </edge>
    <edge source="CHE" target="LKA">
      <data key="d0">38503622</data>
    </edge>
    <edge source="CHE" target="CHL">
      <data key="d0">84875535</data>
    </edge>
    <edge source="CHE" target="CHN">
      <data key="d0">783094831</data>
    </edge>
    <edge source="CHE" target="COL">
      <data key="d0">91908347</data>
    </edge>
    <edge source="CHE" target="CRI">
      <data key="d0">25025526</data>
    </edge>
    <edge source="CHE" target="SLV">
      <data key="d0">16270937</data>
    </edge>
    <edge source="CHE" target="EST">
      <data key="d0">13630388</data>
    </edge>
    <edge source="CHE" target="FIN">
      <data key="d0">469091204</data>
    </edge>
    <edge source="CHE" target="GHA">
      <data key="d0">12152788</data>
    </edge>
    <edge source="CHE" target="GTM">
      <data key="d0">16221545</data>
    </edge>
    <edge source="CHE" target="IDN">
      <data key="d0">124106725</data>
    </edge>
    <edge source="CHE" target="ISR">
      <data key="d0">848890917</data>
    </edge>
    <edge source="CHE" target="JOR">
      <data key="d0">52898126</data>
    </edge>
    <edge source="CHE" target="KOR">
      <data key="d0">616449802</data>
    </edge>
    <edge source="CHE" target="LBN">
      <data key="d0">100461205</data>
    </edge>
    <edge source="CHE" target="MAR">
      <data key="d0">77149045</data>
    </edge>
    <edge source="CHE" target="MOZ">
      <data key="d0">3562170</data>
    </edge>
    <edge source="CHE" target="NZL">
      <data key="d0">84741350</data>
    </edge>
    <edge source="CHE" target="NOR">
      <data key="d0">308243854</data>
    </edge>
    <edge source="CHE" target="PER">
      <data key="d0">42595563</data>
    </edge>
    <edge source="CHE" target="SAU">
      <data key="d0">581539697</data>
    </edge>
    <edge source="CHE" target="IND">
      <data key="d0">377643263</data>
    </edge>
    <edge source="CHE" target="VNM">
      <data key="d0">45773637</data>
    </edge>
    <edge source="CHE" target="SVN">
      <data key="d0">150861318</data>
    </edge>
    <edge source="CHE" target="ZAF">
      <data key="d0">347477276</data>
    </edge>
    <edge source="CHE" target="EGY">
      <data key="d0">316182614</data>
    </edge>
    <edge source="CHE" target="TZA">
      <data key="d0">4568058</data>
    </edge>
    <edge source="CHE" target="ARM">
      <data key="d0">2723339</data>
    </edge>
    <edge source="CHE" target="PAN">
      <data key="d0">159494020</data>
    </edge>
    <edge source="CHE" target="UKR">
      <data key="d0">77786852</data>
    </edge>
    <edge source="CHE" target="ARG">
      <data key="d0">232237692</data>
    </edge>
    <edge source="CHE" target="BLR">
      <data key="d0">13765884</data>
    </edge>
    <edge source="CHE" target="PSE">
      <data key="d0">1812286</data>
    </edge>
    <edge source="CHE" target="OMN">
      <data key="d0">80551012</data>
    </edge>
    <edge source="CHE" target="ROU">
      <data key="d0">148402106</data>
    </edge>
    <edge source="CHE" target="LVA">
      <data key="d0">38288296</data>
    </edge>
    <edge source="CHE" target="PAK">
      <data key="d0">128938312</data>
    </edge>
    <edge source="CHE" target="MKD">
      <data key="d0">22957795</data>
    </edge>
    <edge source="CHE" target="URY">
      <data key="d0">43242590</data>
    </edge>
    <edge source="CHE" target="DZA">
      <data key="d0">75555849</data>
    </edge>
    <edge source="CHE" target="ETH">
      <data key="d0">2864047</data>
    </edge>
    <edge source="CHE" target="GEO">
      <data key="d0">3203789</data>
    </edge>
    <edge source="CHE" target="JAM">
      <data key="d0">11900941</data>
    </edge>
    <edge source="CHE" target="KAZ">
      <data key="d0">13973013</data>
    </edge>
    <edge source="CHE" target="LTU">
      <data key="d0">37043420</data>
    </edge>
    <edge source="CHE" target="MRT">
      <data key="d0">1266129</data>
    </edge>
    <edge source="CHE" target="PRY">
      <data key="d0">10741184</data>
    </edge>
    <edge source="CHE" target="ECU">
      <data key="d0">24774034</data>
    </edge>
    <edge source="CHE" target="AZE">
      <data key="d0">25344705</data>
    </edge>
    <edge source="CHE" target="HND">
      <data key="d0">13543804</data>
    </edge>
    <edge source="CHE" target="CIV">
      <data key="d0">21001812</data>
    </edge>
    <edge source="CHE" target="MUS">
      <data key="d0">29118576</data>
    </edge>
    <edge source="CHE" target="NAM">
      <data key="d0">1215674</data>
    </edge>
    <edge source="CHE" target="NIC">
      <data key="d0">4384786</data>
    </edge>
    <edge source="CHE" target="SEN">
      <data key="d0">7678963</data>
    </edge>
    <edge source="CHE" target="CMR">
      <data key="d0">6509927</data>
    </edge>
    <edge source="CHE" target="MDA">
      <data key="d0">4045138</data>
    </edge>
    <edge source="CHE" target="NER">
      <data key="d0">2082433</data>
    </edge>
    <edge source="CHE" target="BDI">
      <data key="d0">251210</data>
    </edge>
    <edge source="CHE" target="KHM">
      <data key="d0">2283544</data>
    </edge>
    <edge source="CHE" target="BEN">
      <data key="d0">15593262</data>
    </edge>
    <edge source="CHE" target="MDG">
      <data key="d0">1785977</data>
    </edge>
    <edge source="CHE" target="UGA">
      <data key="d0">1722479</data>
    </edge>
    <edge source="CHE" target="ZWE">
      <data key="d0">7704921</data>
    </edge>
    <edge source="CHE" target="BWA">
      <data key="d0">2177842</data>
    </edge>
    <edge source="CHE" target="KGZ">
      <data key="d0">438112</data>
    </edge>
    <edge source="CHE" target="MWI">
      <data key="d0">350849</data>
    </edge>
    <edge source="CHE" target="TGO">
      <data key="d0">4699085</data>
    </edge>
    <edge source="CHE" target="BFA">
      <data key="d0">633925</data>
    </edge>
    <edge source="CHE" target="GMB">
      <data key="d0">518269</data>
    </edge>
    <edge source="CHE" target="CAF">
      <data key="d0">13105</data>
    </edge>
    <edge source="DEU" target="DZA">
      <data key="d0">517764000</data>
    </edge>
    <edge source="DEU" target="ARG">
      <data key="d0">1089848000</data>
    </edge>
    <edge source="DEU" target="AUS">
      <data key="d0">3017636000</data>
    </edge>
    <edge source="DEU" target="AUT">
      <data key="d0">25728769000</data>
    </edge>
    <edge source="DEU" target="BEL">
      <data key="d0">24753594000</data>
    </edge>
    <edge source="DEU" target="BOL">
      <data key="d0">27279000</data>
    </edge>
    <edge source="DEU" target="BRA">
      <data key="d0">4402248000</data>
    </edge>
    <edge source="DEU" target="BGR">
      <data key="d0">758752000</data>
    </edge>
    <edge source="DEU" target="CAN">
      <data key="d0">3775601000</data>
    </edge>
    <edge source="DEU" target="LKA">
      <data key="d0">169382000</data>
    </edge>
    <edge source="DEU" target="CHL">
      <data key="d0">573965000</data>
    </edge>
    <edge source="DEU" target="CHN">
      <data key="d0">7618337000</data>
    </edge>
    <edge source="DEU" target="COL">
      <data key="d0">476912000</data>
    </edge>
    <edge source="DEU" target="HRV">
      <data key="d0">1196727000</data>
    </edge>
    <edge source="DEU" target="CZE">
      <data key="d0">11329396000</data>
    </edge>
    <edge source="DEU" target="DNK">
      <data key="d0">7546635000</data>
    </edge>
    <edge source="DEU" target="ECU">
      <data key="d0">110337000</data>
    </edge>
    <edge source="DEU" target="EST">
      <data key="d0">383772000</data>
    </edge>
    <edge source="DEU" target="FRA">
      <data key="d0">55789908000</data>
    </edge>
    <edge source="DEU" target="GEO">
      <data key="d0">87365000</data>
    </edge>
    <edge source="DEU" target="GHA">
      <data key="d0">109819000</data>
    </edge>
    <edge source="DEU" target="GRC">
      <data key="d0">3690290000</data>
    </edge>
    <edge source="DEU" target="GTM">
      <data key="d0">106373000</data>
    </edge>
    <edge source="DEU" target="HND">
      <data key="d0">28029000</data>
    </edge>
    <edge source="DEU" target="HKG">
      <data key="d0">3665228000</data>
    </edge>
    <edge source="DEU" target="HUN">
      <data key="d0">7737771000</data>
    </edge>
    <edge source="DEU" target="IDN">
      <data key="d0">1090430000</data>
    </edge>
    <edge source="DEU" target="IRL">
      <data key="d0">2878962000</data>
    </edge>
    <edge source="DEU" target="ISR">
      <data key="d0">2392046000</data>
    </edge>
    <edge source="DEU" target="ITA">
      <data key="d0">37093397000</data>
    </edge>
    <edge source="DEU" target="JPN">
      <data key="d0">11731558000</data>
    </edge>
    <edge source="DEU" target="KAZ">
      <data key="d0">315459000</data>
    </edge>
    <edge source="DEU" target="JOR">
      <data key="d0">392293000</data>
    </edge>
    <edge source="DEU" target="KOR">
      <data key="d0">3917584000</data>
    </edge>
    <edge source="DEU" target="LBN">
      <data key="d0">401951000</data>
    </edge>
    <edge source="DEU" target="LVA">
      <data key="d0">548490000</data>
    </edge>
    <edge source="DEU" target="LTU">
      <data key="d0">801444000</data>
    </edge>
    <edge source="DEU" target="MYS">
      <data key="d0">1894081000</data>
    </edge>
    <edge source="DEU" target="MEX">
      <data key="d0">4406544000</data>
    </edge>
    <edge source="DEU" target="MAR">
      <data key="d0">647374000</data>
    </edge>
    <edge source="DEU" target="OMN">
      <data key="d0">177262000</data>
    </edge>
    <edge source="DEU" target="NLD">
      <data key="d0">30467997000</data>
    </edge>
    <edge source="DEU" target="NOR">
      <data key="d0">3833179000</data>
    </edge>
    <edge source="DEU" target="PAK">
      <data key="d0">369175000</data>
    </edge>
    <edge source="DEU" target="PER">
      <data key="d0">196111000</data>
    </edge>
    <edge source="DEU" target="PHL">
      <data key="d0">793481000</data>
    </edge>
    <edge source="DEU" target="POL">
      <data key="d0">12956749000</data>
    </edge>
    <edge source="DEU" target="PRT">
      <data key="d0">5114660000</data>
    </edge>
    <edge source="DEU" target="ROU">
      <data key="d0">2208729000</data>
    </edge>
    <edge source="DEU" target="RUS">
      <data key="d0">5832526000</data>
    </edge>
    <edge source="DEU" target="SAU">
      <data key="d0">2334060000</data>
    </edge>
    <edge source="DEU" target="SGP">
      <data key="d0">3624645000</data>
    </edge>
    <edge source="DEU" target="SVK">
      <data key="d0">2992871000</data>
    </edge>
    <edge source="DEU" target="VNM">
      <data key="d0">245182000</data>
    </edge>
    <edge source="DEU" target="SVN">
      <data key="d0">2044302000</data>
    </edge>
    <edge source="DEU" target="ZAF">
      <data key="d0">3242870000</data>
    </edge>
    <edge source="DEU" target="ZWE">
      <data key="d0">36708000</data>
    </edge>
    <edge source="DEU" target="ESP">
      <data key="d0">22283696000</data>
    </edge>
    <edge source="DEU" target="SWE">
      <data key="d0">11126802000</data>
    </edge>
    <edge source="DEU" target="CHE">
      <data key="d0">22745906000</data>
    </edge>
    <edge source="DEU" target="THA">
      <data key="d0">1561581000</data>
    </edge>
    <edge source="DEU" target="ARE">
      <data key="d0">1855625000</data>
    </edge>
    <edge source="DEU" target="TUN">
      <data key="d0">915985000</data>
    </edge>
    <edge source="DEU" target="TUR">
      <data key="d0">7243866000</data>
    </edge>
    <edge source="DEU" target="UKR">
      <data key="d0">1230218000</data>
    </edge>
    <edge source="DEU" target="MKD">
      <data key="d0">246633000</data>
    </edge>
    <edge source="DEU" target="EGY">
      <data key="d0">1366253000</data>
    </edge>
    <edge source="DEU" target="GBR">
      <data key="d0">40329002000</data>
    </edge>
    <edge source="DEU" target="USA">
      <data key="d0">54816379000</data>
    </edge>
    <edge source="DEU" target="SRB">
      <data key="d0">418009000</data>
    </edge>
    <edge source="DEU" target="AZE">
      <data key="d0">71444000</data>
    </edge>
    <edge source="DEU" target="ARM">
      <data key="d0">27749000</data>
    </edge>
    <edge source="DEU" target="BLR">
      <data key="d0">500917000</data>
    </edge>
    <edge source="DEU" target="CMR">
      <data key="d0">58135000</data>
    </edge>
    <edge source="DEU" target="BEN">
      <data key="d0">48949000</data>
    </edge>
    <edge source="DEU" target="ETH">
      <data key="d0">55385000</data>
    </edge>
    <edge source="DEU" target="FIN">
      <data key="d0">5479391000</data>
    </edge>
    <edge source="DEU" target="PSE">
      <data key="d0">28718000</data>
    </edge>
    <edge source="DEU" target="CIV">
      <data key="d0">62662000</data>
    </edge>
    <edge source="DEU" target="MDA">
      <data key="d0">116841000</data>
    </edge>
    <edge source="DEU" target="NZL">
      <data key="d0">426990000</data>
    </edge>
    <edge source="DEU" target="IND">
      <data key="d0">1794931000</data>
    </edge>
    <edge source="DEU" target="TGO">
      <data key="d0">29017000</data>
    </edge>
    <edge source="DEU" target="ALB">
      <data key="d0">52069000</data>
    </edge>
    <edge source="DEU" target="BDI">
      <data key="d0">4782000</data>
    </edge>
    <edge source="DEU" target="KHM">
      <data key="d0">7544000</data>
    </edge>
    <edge source="DEU" target="CRI">
      <data key="d0">98605000</data>
    </edge>
    <edge source="DEU" target="SLV">
      <data key="d0">137430000</data>
    </edge>
    <edge source="DEU" target="GMB">
      <data key="d0">7536000</data>
    </edge>
    <edge source="DEU" target="JAM">
      <data key="d0">31750000</data>
    </edge>
    <edge source="DEU" target="KGZ">
      <data key="d0">20628000</data>
    </edge>
    <edge source="DEU" target="MRT">
      <data key="d0">21229000</data>
    </edge>
    <edge source="DEU" target="MUS">
      <data key="d0">65256000</data>
    </edge>
    <edge source="DEU" target="MOZ">
      <data key="d0">12135000</data>
    </edge>
    <edge source="DEU" target="NAM">
      <data key="d0">26648000</data>
    </edge>
    <edge source="DEU" target="NIC">
      <data key="d0">33375000</data>
    </edge>
    <edge source="DEU" target="NER">
      <data key="d0">31284000</data>
    </edge>
    <edge source="DEU" target="PAN">
      <data key="d0">98259000</data>
    </edge>
    <edge source="DEU" target="SEN">
      <data key="d0">38328000</data>
    </edge>
    <edge source="DEU" target="TZA">
      <data key="d0">47218000</data>
    </edge>
    <edge source="DEU" target="URY">
      <data key="d0">115840000</data>
    </edge>
    <edge source="DEU" target="PRY">
      <data key="d0">41531000</data>
    </edge>
    <edge source="DEU" target="MDG">
      <data key="d0">19757000</data>
    </edge>
    <edge source="DEU" target="UGA">
      <data key="d0">24749000</data>
    </edge>
    <edge source="DEU" target="BFA">
      <data key="d0">11225000</data>
    </edge>
    <edge source="DEU" target="CAF">
      <data key="d0">3112000</data>
    </edge>
    <edge source="DEU" target="MWI">
      <data key="d0">12580000</data>
    </edge>
    <edge source="DEU" target="BWA">
      <data key="d0">11612000</data>
    </edge>
    <edge source="SVN" target="HRV">
      <data key="d0">685659846</data>
    </edge>
    <edge source="SVN" target="FIN">
      <data key="d0">22643991</data>
    </edge>
    <edge source="SVN" target="DEU">
      <data key="d0">2375699249</data>
    </edge>
    <edge source="SVN" target="ITA">
      <data key="d0">1182154340</data>
    </edge>
    <edge source="SVN" target="JPN">
      <data key="d0">11980235</data>
    </edge>
    <edge source="SVN" target="CHE">
      <data key="d0">106614457</data>
    </edge>
    <edge source="SVN" target="MKD">
      <data key="d0">156941218</data>
    </edge>
    <edge source="SVN" target="GBR">
      <data key="d0">186316886</data>
    </edge>
    <edge source="SVN" target="USA">
      <data key="d0">270754706</data>
    </edge>
    <edge source="SVN" target="AUS">
      <data key="d0">12085924</data>
    </edge>
    <edge source="SVN" target="AUT">
      <data key="d0">655860708</data>
    </edge>
    <edge source="SVN" target="BGR">
      <data key="d0">27714376</data>
    </edge>
    <edge source="SVN" target="CZE">
      <data key="d0">146948942</data>
    </edge>
    <edge source="SVN" target="HKG">
      <data key="d0">5873922</data>
    </edge>
    <edge source="SVN" target="HUN">
      <data key="d0">168044191</data>
    </edge>
    <edge source="SVN" target="ROU">
      <data key="d0">48412270</data>
    </edge>
    <edge source="SVN" target="SWE">
      <data key="d0">61079170</data>
    </edge>
    <edge source="SVN" target="SRB">
      <data key="d0">142858054</data>
    </edge>
    <edge source="SVN" target="CAN">
      <data key="d0">20244293</data>
    </edge>
    <edge source="SVN" target="FRA">
      <data key="d0">619470672</data>
    </edge>
    <edge source="SVN" target="MEX">
      <data key="d0">6602928</data>
    </edge>
    <edge source="SVN" target="NLD">
      <data key="d0">150666865</data>
    </edge>
    <edge source="SVN" target="POL">
      <data key="d0">225278676</data>
    </edge>
    <edge source="SVN" target="RUS">
      <data key="d0">189896335</data>
    </edge>
    <edge source="SVN" target="SVK">
      <data key="d0">69475263</data>
    </edge>
    <edge source="SVN" target="BEL">
      <data key="d0">97827131</data>
    </edge>
    <edge source="SVN" target="EGY">
      <data key="d0">24803500</data>
    </edge>
    <edge source="SVN" target="AZE">
      <data key="d0">2059596</data>
    </edge>
    <edge source="SVN" target="ARG">
      <data key="d0">3641724</data>
    </edge>
    <edge source="SVN" target="TUR">
      <data key="d0">66908310</data>
    </edge>
    <edge source="SVN" target="ALB">
      <data key="d0">5434006</data>
    </edge>
    <edge source="SVN" target="BLR">
      <data key="d0">13620690</data>
    </edge>
    <edge source="SVN" target="ISR">
      <data key="d0">16471940</data>
    </edge>
    <edge source="SVN" target="LTU">
      <data key="d0">17662761</data>
    </edge>
    <edge source="SVN" target="NOR">
      <data key="d0">16958574</data>
    </edge>
    <edge source="SVN" target="UKR">
      <data key="d0">30459779</data>
    </edge>
    <edge source="SVN" target="GMB">
      <data key="d0">47208</data>
    </edge>
    <edge source="SVN" target="UGA">
      <data key="d0">62439</data>
    </edge>
    <edge source="SVN" target="BRA">
      <data key="d0">21824988</data>
    </edge>
    <edge source="SVN" target="CHL">
      <data key="d0">2126299</data>
    </edge>
    <edge source="SVN" target="COL">
      <data key="d0">3040237</data>
    </edge>
    <edge source="SVN" target="CRI">
      <data key="d0">599057</data>
    </edge>
    <edge source="SVN" target="ECU">
      <data key="d0">1099206</data>
    </edge>
    <edge source="SVN" target="GTM">
      <data key="d0">809313</data>
    </edge>
    <edge source="SVN" target="HND">
      <data key="d0">33311</data>
    </edge>
    <edge source="SVN" target="IDN">
      <data key="d0">2203053</data>
    </edge>
    <edge source="SVN" target="JOR">
      <data key="d0">2497630</data>
    </edge>
    <edge source="SVN" target="KOR">
      <data key="d0">13335548</data>
    </edge>
    <edge source="SVN" target="LBN">
      <data key="d0">1518716</data>
    </edge>
    <edge source="SVN" target="MYS">
      <data key="d0">6013514</data>
    </edge>
    <edge source="SVN" target="MAR">
      <data key="d0">1932278</data>
    </edge>
    <edge source="SVN" target="PAK">
      <data key="d0">8019223</data>
    </edge>
    <edge source="SVN" target="PER">
      <data key="d0">262538</data>
    </edge>
    <edge source="SVN" target="SAU">
      <data key="d0">14443268</data>
    </edge>
    <edge source="SVN" target="ZAF">
      <data key="d0">8483037</data>
    </edge>
    <edge source="SVN" target="ESP">
      <data key="d0">83740162</data>
    </edge>
    <edge source="SVN" target="EST">
      <data key="d0">3697820</data>
    </edge>
    <edge source="SVN" target="MDA">
      <data key="d0">2954512</data>
    </edge>
    <edge source="SVN" target="PAN">
      <data key="d0">927165</data>
    </edge>
    <edge source="SVN" target="DNK">
      <data key="d0">81343401</data>
    </edge>
    <edge source="SVN" target="THA">
      <data key="d0">5955180</data>
    </edge>
    <edge source="SVN" target="GRC">
      <data key="d0">24005317</data>
    </edge>
    <edge source="SVN" target="DZA">
      <data key="d0">7248353</data>
    </edge>
    <edge source="SVN" target="CHN">
      <data key="d0">14388278</data>
    </edge>
    <edge source="SVN" target="PRT">
      <data key="d0">15504490</data>
    </edge>
    <edge source="SVN" target="ARE">
      <data key="d0">15148002</data>
    </edge>
    <edge source="SVN" target="IRL">
      <data key="d0">14176059</data>
    </edge>
    <edge source="SVN" target="IND">
      <data key="d0">16592233</data>
    </edge>
    <edge source="SVN" target="SGP">
      <data key="d0">2305347</data>
    </edge>
    <edge source="SVN" target="ETH">
      <data key="d0">196987</data>
    </edge>
    <edge source="SVN" target="KAZ">
      <data key="d0">7759589</data>
    </edge>
    <edge source="SVN" target="OMN">
      <data key="d0">860330</data>
    </edge>
    <edge source="SVN" target="PHL">
      <data key="d0">1657651</data>
    </edge>
    <edge source="SVN" target="ARM">
      <data key="d0">937193</data>
    </edge>
    <edge source="SVN" target="GEO">
      <data key="d0">1629530</data>
    </edge>
    <edge source="SVN" target="GHA">
      <data key="d0">1075594</data>
    </edge>
    <edge source="SVN" target="KGZ">
      <data key="d0">46925</data>
    </edge>
    <edge source="SVN" target="LVA">
      <data key="d0">6991771</data>
    </edge>
    <edge source="SVN" target="NZL">
      <data key="d0">1978650</data>
    </edge>
    <edge source="SVN" target="PRY">
      <data key="d0">136383</data>
    </edge>
    <edge source="SVN" target="TUN">
      <data key="d0">3189944</data>
    </edge>
    <edge source="SVN" target="URY">
      <data key="d0">959681</data>
    </edge>
    <edge source="SVN" target="BEN">
      <data key="d0">75637</data>
    </edge>
    <edge source="SVN" target="SEN">
      <data key="d0">374924</data>
    </edge>
    <edge source="SVN" target="CMR">
      <data key="d0">302146</data>
    </edge>
    <edge source="SVN" target="LKA">
      <data key="d0">793229</data>
    </edge>
    <edge source="SVN" target="JAM">
      <data key="d0">254320</data>
    </edge>
    <edge source="SVN" target="NER">
      <data key="d0">85193</data>
    </edge>
    <edge source="SVN" target="CIV">
      <data key="d0">470871</data>
    </edge>
    <edge source="SVN" target="MDG">
      <data key="d0">185029</data>
    </edge>
    <edge source="SVN" target="MUS">
      <data key="d0">27912</data>
    </edge>
    <edge source="SVN" target="MOZ">
      <data key="d0">14417</data>
    </edge>
    <edge source="SVN" target="TZA">
      <data key="d0">25337</data>
    </edge>
    <edge source="SVN" target="CAF">
      <data key="d0">151498</data>
    </edge>
    <edge source="SVN" target="SLV">
      <data key="d0">310153</data>
    </edge>
    <edge source="SVN" target="BOL">
      <data key="d0">78128</data>
    </edge>
    <edge source="SVN" target="NIC">
      <data key="d0">15161</data>
    </edge>
    <edge source="TUR" target="ALB">
      <data key="d0">61222795</data>
    </edge>
    <edge source="TUR" target="BLR">
      <data key="d0">11713386</data>
    </edge>
    <edge source="TUR" target="FRA">
      <data key="d0">1639012782</data>
    </edge>
    <edge source="TUR" target="GEO">
      <data key="d0">131245003</data>
    </edge>
    <edge source="TUR" target="DEU">
      <data key="d0">5165062543</data>
    </edge>
    <edge source="TUR" target="ITA">
      <data key="d0">1709260649</data>
    </edge>
    <edge source="TUR" target="JPN">
      <data key="d0">133041770</data>
    </edge>
    <edge source="TUR" target="NLD">
      <data key="d0">859782913</data>
    </edge>
    <edge source="TUR" target="CHE">
      <data key="d0">237596121</data>
    </edge>
    <edge source="TUR" target="GBR">
      <data key="d0">2015591162</data>
    </edge>
    <edge source="TUR" target="AZE">
      <data key="d0">229048270</data>
    </edge>
    <edge source="TUR" target="CHN">
      <data key="d0">90506593</data>
    </edge>
    <edge source="TUR" target="HKG">
      <data key="d0">108500189</data>
    </edge>
    <edge source="TUR" target="LBN">
      <data key="d0">126314771</data>
    </edge>
    <edge source="TUR" target="SAU">
      <data key="d0">373290995</data>
    </edge>
    <edge source="TUR" target="ESP">
      <data key="d0">679138454</data>
    </edge>
    <edge source="TUR" target="ARE">
      <data key="d0">278606381</data>
    </edge>
    <edge source="TUR" target="MKD">
      <data key="d0">107335965</data>
    </edge>
    <edge source="TUR" target="SRB">
      <data key="d0">98408444</data>
    </edge>
    <edge source="TUR" target="AUS">
      <data key="d0">120518963</data>
    </edge>
    <edge source="TUR" target="BGR">
      <data key="d0">251417880</data>
    </edge>
    <edge source="TUR" target="GRC">
      <data key="d0">432806844</data>
    </edge>
    <edge source="TUR" target="IDN">
      <data key="d0">29172768</data>
    </edge>
    <edge source="TUR" target="ISR">
      <data key="d0">618746246</data>
    </edge>
    <edge source="TUR" target="KAZ">
      <data key="d0">116071721</data>
    </edge>
    <edge source="TUR" target="JOR">
      <data key="d0">99204410</data>
    </edge>
    <edge source="TUR" target="KOR">
      <data key="d0">130227533</data>
    </edge>
    <edge source="TUR" target="KGZ">
      <data key="d0">20257205</data>
    </edge>
    <edge source="TUR" target="MDA">
      <data key="d0">26168666</data>
    </edge>
    <edge source="TUR" target="ROU">
      <data key="d0">324746439</data>
    </edge>
    <edge source="TUR" target="IND">
      <data key="d0">49284320</data>
    </edge>
    <edge source="TUR" target="USA">
      <data key="d0">3027240982</data>
    </edge>
    <edge source="TUR" target="AUT">
      <data key="d0">287457958</data>
    </edge>
    <edge source="TUR" target="BEL">
      <data key="d0">601428069</data>
    </edge>
    <edge source="TUR" target="CAN">
      <data key="d0">169919357</data>
    </edge>
    <edge source="TUR" target="HRV">
      <data key="d0">23363599</data>
    </edge>
    <edge source="TUR" target="CZE">
      <data key="d0">101317100</data>
    </edge>
    <edge source="TUR" target="DNK">
      <data key="d0">218307181</data>
    </edge>
    <edge source="TUR" target="NOR">
      <data key="d0">80199740</data>
    </edge>
    <edge source="TUR" target="SVK">
      <data key="d0">20140873</data>
    </edge>
    <edge source="TUR" target="SVN">
      <data key="d0">40566540</data>
    </edge>
    <edge source="TUR" target="SWE">
      <data key="d0">196591003</data>
    </edge>
    <edge source="TUR" target="EGY">
      <data key="d0">364427618</data>
    </edge>
    <edge source="TUR" target="DZA">
      <data key="d0">376210738</data>
    </edge>
    <edge source="TUR" target="ARG">
      <data key="d0">23114751</data>
    </edge>
    <edge source="TUR" target="CMR">
      <data key="d0">9420938</data>
    </edge>
    <edge source="TUR" target="BEN">
      <data key="d0">1674209</data>
    </edge>
    <edge source="TUR" target="ETH">
      <data key="d0">26879531</data>
    </edge>
    <edge source="TUR" target="EST">
      <data key="d0">8853153</data>
    </edge>
    <edge source="TUR" target="GMB">
      <data key="d0">1819308</data>
    </edge>
    <edge source="TUR" target="PSE">
      <data key="d0">5508480</data>
    </edge>
    <edge source="TUR" target="GHA">
      <data key="d0">12757072</data>
    </edge>
    <edge source="TUR" target="HND">
      <data key="d0">3628976</data>
    </edge>
    <edge source="TUR" target="HUN">
      <data key="d0">109901798</data>
    </edge>
    <edge source="TUR" target="IRL">
      <data key="d0">201679040</data>
    </edge>
    <edge source="TUR" target="CIV">
      <data key="d0">4087133</data>
    </edge>
    <edge source="TUR" target="LVA">
      <data key="d0">15944969</data>
    </edge>
    <edge source="TUR" target="LTU">
      <data key="d0">21970036</data>
    </edge>
    <edge source="TUR" target="MDG">
      <data key="d0">5267242</data>
    </edge>
    <edge source="TUR" target="MYS">
      <data key="d0">34505873</data>
    </edge>
    <edge source="TUR" target="MRT">
      <data key="d0">2590805</data>
    </edge>
    <edge source="TUR" target="MUS">
      <data key="d0">1464351</data>
    </edge>
    <edge source="TUR" target="MAR">
      <data key="d0">68553170</data>
    </edge>
    <edge source="TUR" target="MOZ">
      <data key="d0">1360834</data>
    </edge>
    <edge source="TUR" target="OMN">
      <data key="d0">24453035</data>
    </edge>
    <edge source="TUR" target="NAM">
      <data key="d0">1306367</data>
    </edge>
    <edge source="TUR" target="NZL">
      <data key="d0">12848853</data>
    </edge>
    <edge source="TUR" target="NER">
      <data key="d0">451079</data>
    </edge>
    <edge source="TUR" target="PAK">
      <data key="d0">51243428</data>
    </edge>
    <edge source="TUR" target="PAN">
      <data key="d0">25979403</data>
    </edge>
    <edge source="TUR" target="PHL">
      <data key="d0">15490271</data>
    </edge>
    <edge source="TUR" target="PRT">
      <data key="d0">181832415</data>
    </edge>
    <edge source="TUR" target="RUS">
      <data key="d0">638965155</data>
    </edge>
    <edge source="TUR" target="SEN">
      <data key="d0">9851593</data>
    </edge>
    <edge source="TUR" target="SGP">
      <data key="d0">123983347</data>
    </edge>
    <edge source="TUR" target="ZAF">
      <data key="d0">69697925</data>
    </edge>
    <edge source="TUR" target="THA">
      <data key="d0">16232263</data>
    </edge>
    <edge source="TUR" target="TGO">
      <data key="d0">1275438</data>
    </edge>
    <edge source="TUR" target="TUN">
      <data key="d0">161604776</data>
    </edge>
    <edge source="TUR" target="UKR">
      <data key="d0">250479515</data>
    </edge>
    <edge source="TUR" target="TZA">
      <data key="d0">4546119</data>
    </edge>
    <edge source="TUR" target="BRA">
      <data key="d0">41206112</data>
    </edge>
    <edge source="TUR" target="LKA">
      <data key="d0">10010996</data>
    </edge>
    <edge source="TUR" target="CHL">
      <data key="d0">16216906</data>
    </edge>
    <edge source="TUR" target="CRI">
      <data key="d0">3589299</data>
    </edge>
    <edge source="TUR" target="SLV">
      <data key="d0">3097372</data>
    </edge>
    <edge source="TUR" target="FIN">
      <data key="d0">69535841</data>
    </edge>
    <edge source="TUR" target="GTM">
      <data key="d0">6974219</data>
    </edge>
    <edge source="TUR" target="JAM">
      <data key="d0">13215340</data>
    </edge>
    <edge source="TUR" target="MEX">
      <data key="d0">41037929</data>
    </edge>
    <edge source="TUR" target="PRY">
      <data key="d0">629461</data>
    </edge>
    <edge source="TUR" target="PER">
      <data key="d0">4209727</data>
    </edge>
    <edge source="TUR" target="POL">
      <data key="d0">173401710</data>
    </edge>
    <edge source="TUR" target="VNM">
      <data key="d0">3751808</data>
    </edge>
    <edge source="TUR" target="URY">
      <data key="d0">5505732</data>
    </edge>
    <edge source="TUR" target="BOL">
      <data key="d0">281067</data>
    </edge>
    <edge source="TUR" target="COL">
      <data key="d0">4711846</data>
    </edge>
    <edge source="TUR" target="ECU">
      <data key="d0">7770400</data>
    </edge>
    <edge source="TUR" target="BDI">
      <data key="d0">38495</data>
    </edge>
    <edge source="TUR" target="CAF">
      <data key="d0">160763</data>
    </edge>
    <edge source="TUR" target="BFA">
      <data key="d0">1102621</data>
    </edge>
    <edge source="TUR" target="BWA">
      <data key="d0">142753</data>
    </edge>
    <edge source="TUR" target="NIC">
      <data key="d0">2439783</data>
    </edge>
    <edge source="TUR" target="KHM">
      <data key="d0">1160718</data>
    </edge>
    <edge source="TUR" target="MWI">
      <data key="d0">103782</data>
    </edge>
    <edge source="TUR" target="ZWE">
      <data key="d0">1898273</data>
    </edge>
    <edge source="TUR" target="UGA">
      <data key="d0">1301000</data>
    </edge>
    <edge source="MYS" target="AUS">
      <data key="d0">2377959865</data>
    </edge>
    <edge source="MYS" target="BEL">
      <data key="d0">926896154</data>
    </edge>
    <edge source="MYS" target="CAN">
      <data key="d0">797676355</data>
    </edge>
    <edge source="MYS" target="LKA">
      <data key="d0">224799779</data>
    </edge>
    <edge source="MYS" target="CHN">
      <data key="d0">3001100431</data>
    </edge>
    <edge source="MYS" target="FRA">
      <data key="d0">725722000</data>
    </edge>
    <edge source="MYS" target="DEU">
      <data key="d0">2441854418</data>
    </edge>
    <edge source="MYS" target="HKG">
      <data key="d0">4406212369</data>
    </edge>
    <edge source="MYS" target="IDN">
      <data key="d0">1680354202</data>
    </edge>
    <edge source="MYS" target="ITA">
      <data key="d0">542706562</data>
    </edge>
    <edge source="MYS" target="JPN">
      <data key="d0">12758111756</data>
    </edge>
    <edge source="MYS" target="KOR">
      <data key="d0">3265053869</data>
    </edge>
    <edge source="MYS" target="NLD">
      <data key="d0">4090358804</data>
    </edge>
    <edge source="MYS" target="PHL">
      <data key="d0">1716852868</data>
    </edge>
    <edge source="MYS" target="PRT">
      <data key="d0">51307349</data>
    </edge>
    <edge source="MYS" target="SGP">
      <data key="d0">17735160683</data>
    </edge>
    <edge source="MYS" target="VNM">
      <data key="d0">472329291</data>
    </edge>
    <edge source="MYS" target="ESP">
      <data key="d0">341160813</data>
    </edge>
    <edge source="MYS" target="THA">
      <data key="d0">3510355200</data>
    </edge>
    <edge source="MYS" target="GBR">
      <data key="d0">3017462458</data>
    </edge>
    <edge source="MYS" target="USA">
      <data key="d0">20114894568</data>
    </edge>
    <edge source="MYS" target="MUS">
      <data key="d0">44252774</data>
    </edge>
    <edge source="MYS" target="PAK">
      <data key="d0">395750461</data>
    </edge>
    <edge source="MYS" target="SAU">
      <data key="d0">315377157</data>
    </edge>
    <edge source="MYS" target="ARE">
      <data key="d0">853920271</data>
    </edge>
    <edge source="MYS" target="KHM">
      <data key="d0">69591517</data>
    </edge>
    <edge source="MYS" target="MDG">
      <data key="d0">4304190</data>
    </edge>
    <edge source="MYS" target="MWI">
      <data key="d0">626413</data>
    </edge>
    <edge source="MYS" target="OMN">
      <data key="d0">44047309</data>
    </edge>
    <edge source="MYS" target="NZL">
      <data key="d0">351746954</data>
    </edge>
    <edge source="MYS" target="ZAF">
      <data key="d0">249332097</data>
    </edge>
    <edge source="MYS" target="AUT">
      <data key="d0">77417541</data>
    </edge>
    <edge source="MYS" target="CMR">
      <data key="d0">1483829</data>
    </edge>
    <edge source="MYS" target="CRI">
      <data key="d0">123587189</data>
    </edge>
    <edge source="MYS" target="HRV">
      <data key="d0">1327227</data>
    </edge>
    <edge source="MYS" target="DNK">
      <data key="d0">130071144</data>
    </edge>
    <edge source="MYS" target="FIN">
      <data key="d0">134756853</data>
    </edge>
    <edge source="MYS" target="GRC">
      <data key="d0">83913081</data>
    </edge>
    <edge source="MYS" target="JOR">
      <data key="d0">62205908</data>
    </edge>
    <edge source="MYS" target="LBN">
      <data key="d0">23068144</data>
    </edge>
    <edge source="MYS" target="RUS">
      <data key="d0">73523398</data>
    </edge>
    <edge source="MYS" target="SWE">
      <data key="d0">311708790</data>
    </edge>
    <edge source="MYS" target="CHE">
      <data key="d0">172257931</data>
    </edge>
    <edge source="MYS" target="EGY">
      <data key="d0">224666538</data>
    </edge>
    <edge source="MYS" target="ARG">
      <data key="d0">108931690</data>
    </edge>
    <edge source="MYS" target="CHL">
      <data key="d0">50739838</data>
    </edge>
    <edge source="MYS" target="COL">
      <data key="d0">11114783</data>
    </edge>
    <edge source="MYS" target="BEN">
      <data key="d0">1638924</data>
    </edge>
    <edge source="MYS" target="GHA">
      <data key="d0">23784171</data>
    </edge>
    <edge source="MYS" target="MEX">
      <data key="d0">629789860</data>
    </edge>
    <edge source="MYS" target="IND">
      <data key="d0">1919803046</data>
    </edge>
    <edge source="MYS" target="TUN">
      <data key="d0">8890789</data>
    </edge>
    <edge source="MYS" target="UGA">
      <data key="d0">567130</data>
    </edge>
    <edge source="MYS" target="UKR">
      <data key="d0">19027030</data>
    </edge>
    <edge source="MYS" target="URY">
      <data key="d0">17723164</data>
    </edge>
    <edge source="MYS" target="BRA">
      <data key="d0">315920816</data>
    </edge>
    <edge source="MYS" target="BGR">
      <data key="d0">17169148</data>
    </edge>
    <edge source="MYS" target="CZE">
      <data key="d0">75963873</data>
    </edge>
    <edge source="MYS" target="GEO">
      <data key="d0">345122</data>
    </edge>
    <edge source="MYS" target="HUN">
      <data key="d0">117671929</data>
    </edge>
    <edge source="MYS" target="IRL">
      <data key="d0">474240963</data>
    </edge>
    <edge source="MYS" target="JAM">
      <data key="d0">1897739</data>
    </edge>
    <edge source="MYS" target="KAZ">
      <data key="d0">1508558</data>
    </edge>
    <edge source="MYS" target="MAR">
      <data key="d0">17007782</data>
    </edge>
    <edge source="MYS" target="NOR">
      <data key="d0">47346212</data>
    </edge>
    <edge source="MYS" target="PER">
      <data key="d0">13522649</data>
    </edge>
    <edge source="MYS" target="POL">
      <data key="d0">38096863</data>
    </edge>
    <edge source="MYS" target="ROU">
      <data key="d0">13807843</data>
    </edge>
    <edge source="MYS" target="SVN">
      <data key="d0">5405966</data>
    </edge>
    <edge source="MYS" target="TUR">
      <data key="d0">198795260</data>
    </edge>
    <edge source="MYS" target="AZE">
      <data key="d0">568195</data>
    </edge>
    <edge source="MYS" target="ARM">
      <data key="d0">233486</data>
    </edge>
    <edge source="MYS" target="EST">
      <data key="d0">3371935</data>
    </edge>
    <edge source="MYS" target="MDA">
      <data key="d0">644047</data>
    </edge>
    <edge source="MYS" target="MOZ">
      <data key="d0">3978934</data>
    </edge>
    <edge source="MYS" target="SRB">
      <data key="d0">2926767</data>
    </edge>
    <edge source="MYS" target="SVK">
      <data key="d0">3838807</data>
    </edge>
    <edge source="MYS" target="ALB">
      <data key="d0">691680</data>
    </edge>
    <edge source="MYS" target="DZA">
      <data key="d0">19660118</data>
    </edge>
    <edge source="MYS" target="SLV">
      <data key="d0">5365678</data>
    </edge>
    <edge source="MYS" target="ETH">
      <data key="d0">6315393</data>
    </edge>
    <edge source="MYS" target="GMB">
      <data key="d0">275157</data>
    </edge>
    <edge source="MYS" target="GTM">
      <data key="d0">5440817</data>
    </edge>
    <edge source="MYS" target="CIV">
      <data key="d0">8890228</data>
    </edge>
    <edge source="MYS" target="LVA">
      <data key="d0">8926191</data>
    </edge>
    <edge source="MYS" target="TGO">
      <data key="d0">6224725</data>
    </edge>
    <edge source="MYS" target="TZA">
      <data key="d0">13305946</data>
    </edge>
    <edge source="MYS" target="BFA">
      <data key="d0">283991</data>
    </edge>
    <edge source="MYS" target="PAN">
      <data key="d0">142614886</data>
    </edge>
    <edge source="MYS" target="PRY">
      <data key="d0">1326254</data>
    </edge>
    <edge source="MYS" target="ECU">
      <data key="d0">3627417</data>
    </edge>
    <edge source="MYS" target="ZWE">
      <data key="d0">2945189</data>
    </edge>
    <edge source="MYS" target="MRT">
      <data key="d0">2482280</data>
    </edge>
    <edge source="MYS" target="LTU">
      <data key="d0">686253</data>
    </edge>
    <edge source="MYS" target="SEN">
      <data key="d0">1718882</data>
    </edge>
    <edge source="MYS" target="MKD">
      <data key="d0">1426323</data>
    </edge>
    <edge source="MYS" target="BWA">
      <data key="d0">369972</data>
    </edge>
    <edge source="MYS" target="HND">
      <data key="d0">1145686</data>
    </edge>
    <edge source="MYS" target="BOL">
      <data key="d0">914443</data>
    </edge>
    <edge source="MYS" target="NAM">
      <data key="d0">130668</data>
    </edge>
    <edge source="MYS" target="CAF">
      <data key="d0">23386</data>
    </edge>
    <edge source="MYS" target="NIC">
      <data key="d0">1707371</data>
    </edge>
    <edge source="MYS" target="KGZ">
      <data key="d0">17964</data>
    </edge>
    <edge source="MYS" target="NER">
      <data key="d0">523927</data>
    </edge>
    <edge source="MYS" target="PSE">
      <data key="d0">127750</data>
    </edge>
    <edge source="MYS" target="BLR">
      <data key="d0">447581</data>
    </edge>
    <edge source="SWE" target="CHN">
      <data key="d0">1859108296</data>
    </edge>
    <edge source="SWE" target="DNK">
      <data key="d0">4505631881</data>
    </edge>
    <edge source="SWE" target="EST">
      <data key="d0">460574885</data>
    </edge>
    <edge source="SWE" target="FIN">
      <data key="d0">4210858434</data>
    </edge>
    <edge source="SWE" target="FRA">
      <data key="d0">4333983811</data>
    </edge>
    <edge source="SWE" target="DEU">
      <data key="d0">8919389513</data>
    </edge>
    <edge source="SWE" target="ITA">
      <data key="d0">3204037135</data>
    </edge>
    <edge source="SWE" target="LVA">
      <data key="d0">199359378</data>
    </edge>
    <edge source="SWE" target="NLD">
      <data key="d0">4118390543</data>
    </edge>
    <edge source="SWE" target="NOR">
      <data key="d0">6364997275</data>
    </edge>
    <edge source="SWE" target="POL">
      <data key="d0">1418238698</data>
    </edge>
    <edge source="SWE" target="RUS">
      <data key="d0">517536826</data>
    </edge>
    <edge source="SWE" target="SAU">
      <data key="d0">603834412</data>
    </edge>
    <edge source="SWE" target="SGP">
      <data key="d0">517778213</data>
    </edge>
    <edge source="SWE" target="SVN">
      <data key="d0">178905160</data>
    </edge>
    <edge source="SWE" target="ZWE">
      <data key="d0">5614851</data>
    </edge>
    <edge source="SWE" target="CHE">
      <data key="d0">970825596</data>
    </edge>
    <edge source="SWE" target="USA">
      <data key="d0">8060372723</data>
    </edge>
    <edge source="SWE" target="ALB">
      <data key="d0">889265</data>
    </edge>
    <edge source="SWE" target="AUS">
      <data key="d0">819427571</data>
    </edge>
    <edge source="SWE" target="AUT">
      <data key="d0">796368628</data>
    </edge>
    <edge source="SWE" target="BEL">
      <data key="d0">3449592537</data>
    </edge>
    <edge source="SWE" target="BRA">
      <data key="d0">657403085</data>
    </edge>
    <edge source="SWE" target="BGR">
      <data key="d0">42671918</data>
    </edge>
    <edge source="SWE" target="CZE">
      <data key="d0">497074529</data>
    </edge>
    <edge source="SWE" target="GHA">
      <data key="d0">25904075</data>
    </edge>
    <edge source="SWE" target="GRC">
      <data key="d0">590134973</data>
    </edge>
    <edge source="SWE" target="HKG">
      <data key="d0">650218131</data>
    </edge>
    <edge source="SWE" target="HUN">
      <data key="d0">371623902</data>
    </edge>
    <edge source="SWE" target="IRL">
      <data key="d0">531846496</data>
    </edge>
    <edge source="SWE" target="JPN">
      <data key="d0">2352648456</data>
    </edge>
    <edge source="SWE" target="KOR">
      <data key="d0">463120897</data>
    </edge>
    <edge source="SWE" target="LTU">
      <data key="d0">177966782</data>
    </edge>
    <edge source="SWE" target="MYS">
      <data key="d0">599411760</data>
    </edge>
    <edge source="SWE" target="MEX">
      <data key="d0">1071816316</data>
    </edge>
    <edge source="SWE" target="PHL">
      <data key="d0">142242912</data>
    </edge>
    <edge source="SWE" target="PRT">
      <data key="d0">461188168</data>
    </edge>
    <edge source="SWE" target="ROU">
      <data key="d0">162000257</data>
    </edge>
    <edge source="SWE" target="SVK">
      <data key="d0">80228008</data>
    </edge>
    <edge source="SWE" target="ESP">
      <data key="d0">2371968646</data>
    </edge>
    <edge source="SWE" target="ARE">
      <data key="d0">227214838</data>
    </edge>
    <edge source="SWE" target="MKD">
      <data key="d0">22136395</data>
    </edge>
    <edge source="SWE" target="GBR">
      <data key="d0">7557787228</data>
    </edge>
    <edge source="SWE" target="DZA">
      <data key="d0">43008567</data>
    </edge>
    <edge source="SWE" target="AZE">
      <data key="d0">19825329</data>
    </edge>
    <edge source="SWE" target="ARG">
      <data key="d0">248046089</data>
    </edge>
    <edge source="SWE" target="CAN">
      <data key="d0">971490061</data>
    </edge>
    <edge source="SWE" target="COL">
      <data key="d0">89878006</data>
    </edge>
    <edge source="SWE" target="HRV">
      <data key="d0">101992286</data>
    </edge>
    <edge source="SWE" target="SLV">
      <data key="d0">11686613</data>
    </edge>
    <edge source="SWE" target="GTM">
      <data key="d0">21390518</data>
    </edge>
    <edge source="SWE" target="IDN">
      <data key="d0">219231410</data>
    </edge>
    <edge source="SWE" target="ISR">
      <data key="d0">320871655</data>
    </edge>
    <edge source="SWE" target="CIV">
      <data key="d0">8099209</data>
    </edge>
    <edge source="SWE" target="JOR">
      <data key="d0">60953110</data>
    </edge>
    <edge source="SWE" target="LBN">
      <data key="d0">64452452</data>
    </edge>
    <edge source="SWE" target="MAR">
      <data key="d0">228129205</data>
    </edge>
    <edge source="SWE" target="OMN">
      <data key="d0">28025481</data>
    </edge>
    <edge source="SWE" target="PAK">
      <data key="d0">56628015</data>
    </edge>
    <edge source="SWE" target="VNM">
      <data key="d0">51380922</data>
    </edge>
    <edge source="SWE" target="ZAF">
      <data key="d0">334730854</data>
    </edge>
    <edge source="SWE" target="THA">
      <data key="d0">284139462</data>
    </edge>
    <edge source="SWE" target="TUN">
      <data key="d0">121945616</data>
    </edge>
    <edge source="SWE" target="TUR">
      <data key="d0">1021986189</data>
    </edge>
    <edge source="SWE" target="EGY">
      <data key="d0">431400416</data>
    </edge>
    <edge source="SWE" target="SRB">
      <data key="d0">59834356</data>
    </edge>
    <edge source="SWE" target="ARM">
      <data key="d0">5267177</data>
    </edge>
    <edge source="SWE" target="CHL">
      <data key="d0">224781769</data>
    </edge>
    <edge source="SWE" target="NZL">
      <data key="d0">127448397</data>
    </edge>
    <edge source="SWE" target="PER">
      <data key="d0">42839858</data>
    </edge>
    <edge source="SWE" target="UKR">
      <data key="d0">103101006</data>
    </edge>
    <edge source="SWE" target="KAZ">
      <data key="d0">27506587</data>
    </edge>
    <edge source="SWE" target="GEO">
      <data key="d0">14315565</data>
    </edge>
    <edge source="SWE" target="BLR">
      <data key="d0">14684192</data>
    </edge>
    <edge source="SWE" target="CRI">
      <data key="d0">9863993</data>
    </edge>
    <edge source="SWE" target="HND">
      <data key="d0">5350549</data>
    </edge>
    <edge source="SWE" target="JAM">
      <data key="d0">27847279</data>
    </edge>
    <edge source="SWE" target="PAN">
      <data key="d0">22870154</data>
    </edge>
    <edge source="SWE" target="PRY">
      <data key="d0">19203310</data>
    </edge>
    <edge source="SWE" target="URY">
      <data key="d0">16638744</data>
    </edge>
    <edge source="SWE" target="GMB">
      <data key="d0">1446355</data>
    </edge>
    <edge source="SWE" target="IND">
      <data key="d0">282135365</data>
    </edge>
    <edge source="SWE" target="LKA">
      <data key="d0">31001123</data>
    </edge>
    <edge source="SWE" target="MRT">
      <data key="d0">529261</data>
    </edge>
    <edge source="SWE" target="MUS">
      <data key="d0">3797361</data>
    </edge>
    <edge source="SWE" target="CMR">
      <data key="d0">10652319</data>
    </edge>
    <edge source="SWE" target="ETH">
      <data key="d0">17916937</data>
    </edge>
    <edge source="SWE" target="SEN">
      <data key="d0">5261174</data>
    </edge>
    <edge source="SWE" target="BEN">
      <data key="d0">3641636</data>
    </edge>
    <edge source="SWE" target="KGZ">
      <data key="d0">1089621</data>
    </edge>
    <edge source="SWE" target="MDG">
      <data key="d0">1693633</data>
    </edge>
    <edge source="SWE" target="MWI">
      <data key="d0">1327407</data>
    </edge>
    <edge source="SWE" target="MDA">
      <data key="d0">8254060</data>
    </edge>
    <edge source="SWE" target="MOZ">
      <data key="d0">1765658</data>
    </edge>
    <edge source="SWE" target="UGA">
      <data key="d0">5077190</data>
    </edge>
    <edge source="SWE" target="ECU">
      <data key="d0">10809897</data>
    </edge>
    <edge source="SWE" target="NIC">
      <data key="d0">3157990</data>
    </edge>
    <edge source="SWE" target="TZA">
      <data key="d0">14151331</data>
    </edge>
    <edge source="SWE" target="BOL">
      <data key="d0">12103693</data>
    </edge>
    <edge source="SWE" target="BDI">
      <data key="d0">66131</data>
    </edge>
    <edge source="SWE" target="TGO">
      <data key="d0">804475</data>
    </edge>
    <edge source="SWE" target="NAM">
      <data key="d0">2912786</data>
    </edge>
    <edge source="SWE" target="BWA">
      <data key="d0">21502046</data>
    </edge>
    <edge source="SWE" target="KHM">
      <data key="d0">10367609</data>
    </edge>
    <edge source="SWE" target="BFA">
      <data key="d0">183769</data>
    </edge>
    <edge source="SWE" target="PSE">
      <data key="d0">7906823</data>
    </edge>
    <edge source="SWE" target="CAF">
      <data key="d0">176021</data>
    </edge>
    <edge source="SWE" target="NER">
      <data key="d0">140663</data>
    </edge>
    <edge source="AUT" target="DZA">
      <data key="d0">50606030</data>
    </edge>
    <edge source="AUT" target="BEL">
      <data key="d0">847414284</data>
    </edge>
    <edge source="AUT" target="CAN">
      <data key="d0">436884641</data>
    </edge>
    <edge source="AUT" target="CHL">
      <data key="d0">27816079</data>
    </edge>
    <edge source="AUT" target="HRV">
      <data key="d0">542627954</data>
    </edge>
    <edge source="AUT" target="CZE">
      <data key="d0">1711530433</data>
    </edge>
    <edge source="AUT" target="FRA">
      <data key="d0">2400239887</data>
    </edge>
    <edge source="AUT" target="DEU">
      <data key="d0">19738715972</data>
    </edge>
    <edge source="AUT" target="GRC">
      <data key="d0">255877172</data>
    </edge>
    <edge source="AUT" target="HUN">
      <data key="d0">2793775523</data>
    </edge>
    <edge source="AUT" target="IRL">
      <data key="d0">160495987</data>
    </edge>
    <edge source="AUT" target="ITA">
      <data key="d0">4946149294</data>
    </edge>
    <edge source="AUT" target="NLD">
      <data key="d0">1308882304</data>
    </edge>
    <edge source="AUT" target="POL">
      <data key="d0">900688618</data>
    </edge>
    <edge source="AUT" target="SVK">
      <data key="d0">656084303</data>
    </edge>
    <edge source="AUT" target="SVN">
      <data key="d0">1047067601</data>
    </edge>
    <edge source="AUT" target="ZAF">
      <data key="d0">266126893</data>
    </edge>
    <edge source="AUT" target="ESP">
      <data key="d0">1530778505</data>
    </edge>
    <edge source="AUT" target="CHE">
      <data key="d0">3728728959</data>
    </edge>
    <edge source="AUT" target="ARE">
      <data key="d0">101723666</data>
    </edge>
    <edge source="AUT" target="TUR">
      <data key="d0">334474060</data>
    </edge>
    <edge source="AUT" target="UKR">
      <data key="d0">179711858</data>
    </edge>
    <edge source="AUT" target="MKD">
      <data key="d0">44711789</data>
    </edge>
    <edge source="AUT" target="EGY">
      <data key="d0">94643083</data>
    </edge>
    <edge source="AUT" target="USA">
      <data key="d0">2896132376</data>
    </edge>
    <edge source="AUT" target="SRB">
      <data key="d0">152436222</data>
    </edge>
    <edge source="AUT" target="ALB">
      <data key="d0">8344409</data>
    </edge>
    <edge source="AUT" target="AUS">
      <data key="d0">252152743</data>
    </edge>
    <edge source="AUT" target="BGR">
      <data key="d0">177439742</data>
    </edge>
    <edge source="AUT" target="BLR">
      <data key="d0">39032201</data>
    </edge>
    <edge source="AUT" target="BEN">
      <data key="d0">4774140</data>
    </edge>
    <edge source="AUT" target="DNK">
      <data key="d0">420497524</data>
    </edge>
    <edge source="AUT" target="EST">
      <data key="d0">29602014</data>
    </edge>
    <edge source="AUT" target="FIN">
      <data key="d0">284252774</data>
    </edge>
    <edge source="AUT" target="GEO">
      <data key="d0">9052470</data>
    </edge>
    <edge source="AUT" target="HKG">
      <data key="d0">447552557</data>
    </edge>
    <edge source="AUT" target="JPN">
      <data key="d0">743503215</data>
    </edge>
    <edge source="AUT" target="JOR">
      <data key="d0">21260620</data>
    </edge>
    <edge source="AUT" target="KOR">
      <data key="d0">201776153</data>
    </edge>
    <edge source="AUT" target="LVA">
      <data key="d0">31962593</data>
    </edge>
    <edge source="AUT" target="NOR">
      <data key="d0">207346875</data>
    </edge>
    <edge source="AUT" target="PRT">
      <data key="d0">284658721</data>
    </edge>
    <edge source="AUT" target="ROU">
      <data key="d0">437344794</data>
    </edge>
    <edge source="AUT" target="RUS">
      <data key="d0">546509427</data>
    </edge>
    <edge source="AUT" target="SWE">
      <data key="d0">644729205</data>
    </edge>
    <edge source="AUT" target="GBR">
      <data key="d0">2573595743</data>
    </edge>
    <edge source="AUT" target="ARG">
      <data key="d0">51341121</data>
    </edge>
    <edge source="AUT" target="BRA">
      <data key="d0">195611723</data>
    </edge>
    <edge source="AUT" target="LKA">
      <data key="d0">10547341</data>
    </edge>
    <edge source="AUT" target="CHN">
      <data key="d0">410777349</data>
    </edge>
    <edge source="AUT" target="ISR">
      <data key="d0">114251388</data>
    </edge>
    <edge source="AUT" target="LBN">
      <data key="d0">20500837</data>
    </edge>
    <edge source="AUT" target="MDG">
      <data key="d0">991094</data>
    </edge>
    <edge source="AUT" target="MYS">
      <data key="d0">79381020</data>
    </edge>
    <edge source="AUT" target="OMN">
      <data key="d0">10828500</data>
    </edge>
    <edge source="AUT" target="NZL">
      <data key="d0">38888143</data>
    </edge>
    <edge source="AUT" target="PHL">
      <data key="d0">63427024</data>
    </edge>
    <edge source="AUT" target="SAU">
      <data key="d0">137301559</data>
    </edge>
    <edge source="AUT" target="IND">
      <data key="d0">82523723</data>
    </edge>
    <edge source="AUT" target="SGP">
      <data key="d0">200025347</data>
    </edge>
    <edge source="AUT" target="THA">
      <data key="d0">51755237</data>
    </edge>
    <edge source="AUT" target="TUN">
      <data key="d0">35513456</data>
    </edge>
    <edge source="AUT" target="AZE">
      <data key="d0">9509004</data>
    </edge>
    <edge source="AUT" target="ETH">
      <data key="d0">1675398</data>
    </edge>
    <edge source="AUT" target="PSE">
      <data key="d0">101840</data>
    </edge>
    <edge source="AUT" target="LTU">
      <data key="d0">36110508</data>
    </edge>
    <edge source="AUT" target="ARM">
      <data key="d0">1901692</data>
    </edge>
    <edge source="AUT" target="IDN">
      <data key="d0">104871122</data>
    </edge>
    <edge source="AUT" target="MEX">
      <data key="d0">95154759</data>
    </edge>
    <edge source="AUT" target="NAM">
      <data key="d0">406823</data>
    </edge>
    <edge source="AUT" target="PAK">
      <data key="d0">17065932</data>
    </edge>
    <edge source="AUT" target="VNM">
      <data key="d0">15110778</data>
    </edge>
    <edge source="AUT" target="KAZ">
      <data key="d0">17089421</data>
    </edge>
    <edge source="AUT" target="MDA">
      <data key="d0">7164289</data>
    </edge>
    <edge source="AUT" target="CRI">
      <data key="d0">5439111</data>
    </edge>
    <edge source="AUT" target="MAR">
      <data key="d0">18093159</data>
    </edge>
    <edge source="AUT" target="PAN">
      <data key="d0">1988211</data>
    </edge>
    <edge source="AUT" target="BOL">
      <data key="d0">886378</data>
    </edge>
    <edge source="AUT" target="ECU">
      <data key="d0">5335128</data>
    </edge>
    <edge source="AUT" target="CMR">
      <data key="d0">932479</data>
    </edge>
    <edge source="AUT" target="COL">
      <data key="d0">13792283</data>
    </edge>
    <edge source="AUT" target="SLV">
      <data key="d0">4313520</data>
    </edge>
    <edge source="AUT" target="GMB">
      <data key="d0">794441</data>
    </edge>
    <edge source="AUT" target="GHA">
      <data key="d0">7085936</data>
    </edge>
    <edge source="AUT" target="PRY">
      <data key="d0">1982790</data>
    </edge>
    <edge source="AUT" target="UGA">
      <data key="d0">967809</data>
    </edge>
    <edge source="AUT" target="TZA">
      <data key="d0">1254995</data>
    </edge>
    <edge source="AUT" target="MOZ">
      <data key="d0">941378</data>
    </edge>
    <edge source="AUT" target="TGO">
      <data key="d0">611840</data>
    </edge>
    <edge source="AUT" target="PER">
      <data key="d0">11399391</data>
    </edge>
    <edge source="AUT" target="GTM">
      <data key="d0">4615962</data>
    </edge>
    <edge source="AUT" target="HND">
      <data key="d0">1618056</data>
    </edge>
    <edge source="AUT" target="ZWE">
      <data key="d0">1723777</data>
    </edge>
    <edge source="AUT" target="BWA">
      <data key="d0">904242</data>
    </edge>
    <edge source="AUT" target="KHM">
      <data key="d0">5908694</data>
    </edge>
    <edge source="AUT" target="CIV">
      <data key="d0">3692916</data>
    </edge>
    <edge source="AUT" target="JAM">
      <data key="d0">619401</data>
    </edge>
    <edge source="AUT" target="KGZ">
      <data key="d0">878750</data>
    </edge>
    <edge source="AUT" target="MWI">
      <data key="d0">486781</data>
    </edge>
    <edge source="AUT" target="MUS">
      <data key="d0">3794956</data>
    </edge>
    <edge source="AUT" target="NIC">
      <data key="d0">721775</data>
    </edge>
    <edge source="AUT" target="SEN">
      <data key="d0">8646649</data>
    </edge>
    <edge source="AUT" target="BFA">
      <data key="d0">388020</data>
    </edge>
    <edge source="AUT" target="URY">
      <data key="d0">4798229</data>
    </edge>
    <edge source="AUT" target="BDI">
      <data key="d0">138641</data>
    </edge>
    <edge source="AUT" target="CAF">
      <data key="d0">47239</data>
    </edge>
    <edge source="AUT" target="MRT">
      <data key="d0">2156292</data>
    </edge>
    <edge source="AUT" target="NER">
      <data key="d0">484574</data>
    </edge>
    <edge source="BLR" target="DZA">
      <data key="d0">17133900</data>
    </edge>
    <edge source="BLR" target="AZE">
      <data key="d0">6786500</data>
    </edge>
    <edge source="BLR" target="ARG">
      <data key="d0">133800</data>
    </edge>
    <edge source="BLR" target="AUS">
      <data key="d0">2164600</data>
    </edge>
    <edge source="BLR" target="AUT">
      <data key="d0">16470200</data>
    </edge>
    <edge source="BLR" target="ARM">
      <data key="d0">675300</data>
    </edge>
    <edge source="BLR" target="BEL">
      <data key="d0">21889700</data>
    </edge>
    <edge source="BLR" target="BRA">
      <data key="d0">65876700</data>
    </edge>
    <edge source="BLR" target="BGR">
      <data key="d0">8105700</data>
    </edge>
    <edge source="BLR" target="CMR">
      <data key="d0">1808100</data>
    </edge>
    <edge source="BLR" target="CAN">
      <data key="d0">1200300</data>
    </edge>
    <edge source="BLR" target="LKA">
      <data key="d0">984500</data>
    </edge>
    <edge source="BLR" target="CHL">
      <data key="d0">1009500</data>
    </edge>
    <edge source="BLR" target="CHN">
      <data key="d0">127664200</data>
    </edge>
    <edge source="BLR" target="COL">
      <data key="d0">4202700</data>
    </edge>
    <edge source="BLR" target="CRI">
      <data key="d0">2971900</data>
    </edge>
    <edge source="BLR" target="HRV">
      <data key="d0">13730800</data>
    </edge>
    <edge source="BLR" target="CZE">
      <data key="d0">30876000</data>
    </edge>
    <edge source="BLR" target="DNK">
      <data key="d0">19481500</data>
    </edge>
    <edge source="BLR" target="ECU">
      <data key="d0">4250100</data>
    </edge>
    <edge source="BLR" target="SLV">
      <data key="d0">1121800</data>
    </edge>
    <edge source="BLR" target="ETH">
      <data key="d0">774900</data>
    </edge>
    <edge source="BLR" target="EST">
      <data key="d0">146893100</data>
    </edge>
    <edge source="BLR" target="FIN">
      <data key="d0">3410800</data>
    </edge>
    <edge source="BLR" target="FRA">
      <data key="d0">36453700</data>
    </edge>
    <edge source="BLR" target="GEO">
      <data key="d0">1475300</data>
    </edge>
    <edge source="BLR" target="DEU">
      <data key="d0">227553000</data>
    </edge>
    <edge source="BLR" target="GHA">
      <data key="d0">49600</data>
    </edge>
    <edge source="BLR" target="GRC">
      <data key="d0">2393400</data>
    </edge>
    <edge source="BLR" target="GTM">
      <data key="d0">739000</data>
    </edge>
    <edge source="BLR" target="HKG">
      <data key="d0">12186900</data>
    </edge>
    <edge source="BLR" target="HUN">
      <data key="d0">60866600</data>
    </edge>
    <edge source="BLR" target="IDN">
      <data key="d0">4777800</data>
    </edge>
    <edge source="BLR" target="IRL">
      <data key="d0">832900</data>
    </edge>
    <edge source="BLR" target="ISR">
      <data key="d0">773300</data>
    </edge>
    <edge source="BLR" target="ITA">
      <data key="d0">76040500</data>
    </edge>
    <edge source="BLR" target="CIV">
      <data key="d0">1587900</data>
    </edge>
    <edge source="BLR" target="JPN">
      <data key="d0">6094500</data>
    </edge>
    <edge source="BLR" target="KAZ">
      <data key="d0">19545200</data>
    </edge>
    <edge source="BLR" target="KOR">
      <data key="d0">19449700</data>
    </edge>
    <edge source="BLR" target="KGZ">
      <data key="d0">4014700</data>
    </edge>
    <edge source="BLR" target="LBN">
      <data key="d0">36700</data>
    </edge>
    <edge source="BLR" target="LVA">
      <data key="d0">461379000</data>
    </edge>
    <edge source="BLR" target="LTU">
      <data key="d0">346846500</data>
    </edge>
    <edge source="BLR" target="MYS">
      <data key="d0">22953900</data>
    </edge>
    <edge source="BLR" target="MRT">
      <data key="d0">103600</data>
    </edge>
    <edge source="BLR" target="MEX">
      <data key="d0">3507900</data>
    </edge>
    <edge source="BLR" target="MDA">
      <data key="d0">38353300</data>
    </edge>
    <edge source="BLR" target="MAR">
      <data key="d0">5416500</data>
    </edge>
    <edge source="BLR" target="NLD">
      <data key="d0">107289500</data>
    </edge>
    <edge source="BLR" target="NZL">
      <data key="d0">148400</data>
    </edge>
    <edge source="BLR" target="NIC">
      <data key="d0">1103200</data>
    </edge>
    <edge source="BLR" target="NOR">
      <data key="d0">20944200</data>
    </edge>
    <edge source="BLR" target="PAK">
      <data key="d0">6723700</data>
    </edge>
    <edge source="BLR" target="PAN">
      <data key="d0">49500</data>
    </edge>
    <edge source="BLR" target="PER">
      <data key="d0">655200</data>
    </edge>
    <edge source="BLR" target="PHL">
      <data key="d0">2261000</data>
    </edge>
    <edge source="BLR" target="POL">
      <data key="d0">226941200</data>
    </edge>
    <edge source="BLR" target="PRT">
      <data key="d0">1853000</data>
    </edge>
    <edge source="BLR" target="ROU">
      <data key="d0">25526200</data>
    </edge>
    <edge source="BLR" target="RUS">
      <data key="d0">3648373700</data>
    </edge>
    <edge source="BLR" target="SAU">
      <data key="d0">69500</data>
    </edge>
    <edge source="BLR" target="SEN">
      <data key="d0">1244900</data>
    </edge>
    <edge source="BLR" target="IND">
      <data key="d0">33269300</data>
    </edge>
    <edge source="BLR" target="SGP">
      <data key="d0">733400</data>
    </edge>
    <edge source="BLR" target="SVK">
      <data key="d0">18716000</data>
    </edge>
    <edge source="BLR" target="VNM">
      <data key="d0">23411200</data>
    </edge>
    <edge source="BLR" target="SVN">
      <data key="d0">2599100</data>
    </edge>
    <edge source="BLR" target="ZAF">
      <data key="d0">2477600</data>
    </edge>
    <edge source="BLR" target="ZWE">
      <data key="d0">1160900</data>
    </edge>
    <edge source="BLR" target="ESP">
      <data key="d0">9193100</data>
    </edge>
    <edge source="BLR" target="SWE">
      <data key="d0">13055300</data>
    </edge>
    <edge source="BLR" target="CHE">
      <data key="d0">2217400</data>
    </edge>
    <edge source="BLR" target="THA">
      <data key="d0">8993800</data>
    </edge>
    <edge source="BLR" target="TGO">
      <data key="d0">15600</data>
    </edge>
    <edge source="BLR" target="ARE">
      <data key="d0">12477200</data>
    </edge>
    <edge source="BLR" target="TUN">
      <data key="d0">50800</data>
    </edge>
    <edge source="BLR" target="TUR">
      <data key="d0">29818000</data>
    </edge>
    <edge source="BLR" target="UGA">
      <data key="d0">53900</data>
    </edge>
    <edge source="BLR" target="UKR">
      <data key="d0">555611800</data>
    </edge>
    <edge source="BLR" target="MKD">
      <data key="d0">889700</data>
    </edge>
    <edge source="BLR" target="EGY">
      <data key="d0">6382300</data>
    </edge>
    <edge source="BLR" target="GBR">
      <data key="d0">95847200</data>
    </edge>
    <edge source="BLR" target="TZA">
      <data key="d0">156700</data>
    </edge>
    <edge source="BLR" target="USA">
      <data key="d0">99260100</data>
    </edge>
    <edge source="BLR" target="URY">
      <data key="d0">557900</data>
    </edge>
    <edge source="BLR" target="SRB">
      <data key="d0">11247900</data>
    </edge>
    <edge source="CZE" target="AUT">
      <data key="d0">1733736631</data>
    </edge>
    <edge source="CZE" target="BEL">
      <data key="d0">634852772</data>
    </edge>
    <edge source="CZE" target="HRV">
      <data key="d0">159511567</data>
    </edge>
    <edge source="CZE" target="DNK">
      <data key="d0">157607502</data>
    </edge>
    <edge source="CZE" target="FRA">
      <data key="d0">1168312833</data>
    </edge>
    <edge source="CZE" target="DEU">
      <data key="d0">11736309583</data>
    </edge>
    <edge source="CZE" target="GRC">
      <data key="d0">119939961</data>
    </edge>
    <edge source="CZE" target="HUN">
      <data key="d0">543950568</data>
    </edge>
    <edge source="CZE" target="ISR">
      <data key="d0">55827146</data>
    </edge>
    <edge source="CZE" target="ITA">
      <data key="d0">1097794418</data>
    </edge>
    <edge source="CZE" target="JPN">
      <data key="d0">116614483</data>
    </edge>
    <edge source="CZE" target="LBN">
      <data key="d0">35804559</data>
    </edge>
    <edge source="CZE" target="MYS">
      <data key="d0">35478257</data>
    </edge>
    <edge source="CZE" target="NLD">
      <data key="d0">668055152</data>
    </edge>
    <edge source="CZE" target="POL">
      <data key="d0">1578172480</data>
    </edge>
    <edge source="CZE" target="ROU">
      <data key="d0">166013062</data>
    </edge>
    <edge source="CZE" target="RUS">
      <data key="d0">386502156</data>
    </edge>
    <edge source="CZE" target="SVK">
      <data key="d0">2228862017</data>
    </edge>
    <edge source="CZE" target="SVN">
      <data key="d0">235915150</data>
    </edge>
    <edge source="CZE" target="ZAF">
      <data key="d0">15213993</data>
    </edge>
    <edge source="CZE" target="ESP">
      <data key="d0">470161820</data>
    </edge>
    <edge source="CZE" target="SWE">
      <data key="d0">391616404</data>
    </edge>
    <edge source="CZE" target="CHE">
      <data key="d0">391618502</data>
    </edge>
    <edge source="CZE" target="ARE">
      <data key="d0">121790215</data>
    </edge>
    <edge source="CZE" target="TUR">
      <data key="d0">161049533</data>
    </edge>
    <edge source="CZE" target="UKR">
      <data key="d0">145191628</data>
    </edge>
    <edge source="CZE" target="EGY">
      <data key="d0">52105979</data>
    </edge>
    <edge source="CZE" target="GBR">
      <data key="d0">1246419444</data>
    </edge>
    <edge source="CZE" target="USA">
      <data key="d0">818233052</data>
    </edge>
    <edge source="CZE" target="DZA">
      <data key="d0">12159889</data>
    </edge>
    <edge source="CZE" target="EST">
      <data key="d0">22444118</data>
    </edge>
    <edge source="CZE" target="SRB">
      <data key="d0">69879638</data>
    </edge>
    <edge source="CZE" target="ALB">
      <data key="d0">14640234</data>
    </edge>
    <edge source="CZE" target="AZE">
      <data key="d0">12176988</data>
    </edge>
    <edge source="CZE" target="AUS">
      <data key="d0">32192359</data>
    </edge>
    <edge source="CZE" target="BGR">
      <data key="d0">99449318</data>
    </edge>
    <edge source="CZE" target="CAN">
      <data key="d0">62933869</data>
    </edge>
    <edge source="CZE" target="CHN">
      <data key="d0">66090693</data>
    </edge>
    <edge source="CZE" target="COL">
      <data key="d0">6429426</data>
    </edge>
    <edge source="CZE" target="BEN">
      <data key="d0">1746187</data>
    </edge>
    <edge source="CZE" target="GMB">
      <data key="d0">194253</data>
    </edge>
    <edge source="CZE" target="GHA">
      <data key="d0">2886673</data>
    </edge>
    <edge source="CZE" target="IRL">
      <data key="d0">196799092</data>
    </edge>
    <edge source="CZE" target="CIV">
      <data key="d0">2163034</data>
    </edge>
    <edge source="CZE" target="JAM">
      <data key="d0">403117</data>
    </edge>
    <edge source="CZE" target="KAZ">
      <data key="d0">32689902</data>
    </edge>
    <edge source="CZE" target="JOR">
      <data key="d0">6127049</data>
    </edge>
    <edge source="CZE" target="KOR">
      <data key="d0">54429573</data>
    </edge>
    <edge source="CZE" target="LVA">
      <data key="d0">45192980</data>
    </edge>
    <edge source="CZE" target="LTU">
      <data key="d0">106534308</data>
    </edge>
    <edge source="CZE" target="MDA">
      <data key="d0">9620076</data>
    </edge>
    <edge source="CZE" target="MAR">
      <data key="d0">10045546</data>
    </edge>
    <edge source="CZE" target="NER">
      <data key="d0">187287</data>
    </edge>
    <edge source="CZE" target="PAN">
      <data key="d0">2987497</data>
    </edge>
    <edge source="CZE" target="PHL">
      <data key="d0">11399847</data>
    </edge>
    <edge source="CZE" target="PRT">
      <data key="d0">115045991</data>
    </edge>
    <edge source="CZE" target="SAU">
      <data key="d0">35498457</data>
    </edge>
    <edge source="CZE" target="SEN">
      <data key="d0">880369</data>
    </edge>
    <edge source="CZE" target="IND">
      <data key="d0">77889074</data>
    </edge>
    <edge source="CZE" target="VNM">
      <data key="d0">10508617</data>
    </edge>
    <edge source="CZE" target="THA">
      <data key="d0">27609405</data>
    </edge>
    <edge source="CZE" target="TGO">
      <data key="d0">656638</data>
    </edge>
    <edge source="CZE" target="TUN">
      <data key="d0">7047323</data>
    </edge>
    <edge source="CZE" target="MKD">
      <data key="d0">12471043</data>
    </edge>
    <edge source="CZE" target="FIN">
      <data key="d0">120190852</data>
    </edge>
    <edge source="CZE" target="NOR">
      <data key="d0">114670794</data>
    </edge>
    <edge source="CZE" target="SGP">
      <data key="d0">134130278</data>
    </edge>
    <edge source="CZE" target="ARM">
      <data key="d0">9178430</data>
    </edge>
    <edge source="CZE" target="BRA">
      <data key="d0">47136338</data>
    </edge>
    <edge source="CZE" target="BLR">
      <data key="d0">101347387</data>
    </edge>
    <edge source="CZE" target="IDN">
      <data key="d0">11690859</data>
    </edge>
    <edge source="CZE" target="MEX">
      <data key="d0">24833963</data>
    </edge>
    <edge source="CZE" target="BFA">
      <data key="d0">788484</data>
    </edge>
    <edge source="CZE" target="ARG">
      <data key="d0">10521037</data>
    </edge>
    <edge source="CZE" target="HKG">
      <data key="d0">82404295</data>
    </edge>
    <edge source="CZE" target="GEO">
      <data key="d0">5171007</data>
    </edge>
    <edge source="CZE" target="KGZ">
      <data key="d0">878658</data>
    </edge>
    <edge source="CZE" target="PAK">
      <data key="d0">6716739</data>
    </edge>
    <edge source="CZE" target="NZL">
      <data key="d0">2941087</data>
    </edge>
    <edge source="CZE" target="CAF">
      <data key="d0">363007</data>
    </edge>
    <edge source="CZE" target="MDG">
      <data key="d0">250599</data>
    </edge>
    <edge source="CZE" target="LKA">
      <data key="d0">23256263</data>
    </edge>
    <edge source="CZE" target="URY">
      <data key="d0">1581761</data>
    </edge>
    <edge source="CZE" target="CMR">
      <data key="d0">831018</data>
    </edge>
    <edge source="CZE" target="ETH">
      <data key="d0">935971</data>
    </edge>
    <edge source="CZE" target="CHL">
      <data key="d0">5370301</data>
    </edge>
    <edge source="CZE" target="ECU">
      <data key="d0">4614039</data>
    </edge>
    <edge source="CZE" target="PER">
      <data key="d0">3780646</data>
    </edge>
    <edge source="CZE" target="ZWE">
      <data key="d0">1432790</data>
    </edge>
    <edge source="CZE" target="BDI">
      <data key="d0">280007</data>
    </edge>
    <edge source="CZE" target="SLV">
      <data key="d0">17599447</data>
    </edge>
    <edge source="CZE" target="OMN">
      <data key="d0">1847836</data>
    </edge>
    <edge source="CZE" target="CRI">
      <data key="d0">1790418</data>
    </edge>
    <edge source="CZE" target="GTM">
      <data key="d0">1144543</data>
    </edge>
    <edge source="CZE" target="HND">
      <data key="d0">759657</data>
    </edge>
    <edge source="CZE" target="MUS">
      <data key="d0">2689172</data>
    </edge>
    <edge source="CZE" target="NIC">
      <data key="d0">166452</data>
    </edge>
    <edge source="CZE" target="TZA">
      <data key="d0">461659</data>
    </edge>
    <edge source="CZE" target="NAM">
      <data key="d0">224686</data>
    </edge>
    <edge source="CZE" target="PRY">
      <data key="d0">643918</data>
    </edge>
    <edge source="CZE" target="MRT">
      <data key="d0">610110</data>
    </edge>
    <edge source="CZE" target="BOL">
      <data key="d0">406033</data>
    </edge>
    <edge source="CZE" target="UGA">
      <data key="d0">609025</data>
    </edge>
    <edge source="CZE" target="BWA">
      <data key="d0">618899</data>
    </edge>
    <edge source="CZE" target="PSE">
      <data key="d0">95476</data>
    </edge>
    <edge source="HUN" target="ALB">
      <data key="d0">6959000</data>
    </edge>
    <edge source="HUN" target="DZA">
      <data key="d0">6902000</data>
    </edge>
    <edge source="HUN" target="AUT">
      <data key="d0">2393103000</data>
    </edge>
    <edge source="HUN" target="ARM">
      <data key="d0">1684000</data>
    </edge>
    <edge source="HUN" target="BEL">
      <data key="d0">871886000</data>
    </edge>
    <edge source="HUN" target="BGR">
      <data key="d0">74120000</data>
    </edge>
    <edge source="HUN" target="CHN">
      <data key="d0">39235000</data>
    </edge>
    <edge source="HUN" target="HRV">
      <data key="d0">163800000</data>
    </edge>
    <edge source="HUN" target="CZE">
      <data key="d0">454142000</data>
    </edge>
    <edge source="HUN" target="ECU">
      <data key="d0">768000</data>
    </edge>
    <edge source="HUN" target="FRA">
      <data key="d0">1459751000</data>
    </edge>
    <edge source="HUN" target="DEU">
      <data key="d0">10385842000</data>
    </edge>
    <edge source="HUN" target="GRC">
      <data key="d0">93619000</data>
    </edge>
    <edge source="HUN" target="ISR">
      <data key="d0">50306000</data>
    </edge>
    <edge source="HUN" target="ITA">
      <data key="d0">1581769000</data>
    </edge>
    <edge source="HUN" target="KOR">
      <data key="d0">48356000</data>
    </edge>
    <edge source="HUN" target="LBN">
      <data key="d0">17293000</data>
    </edge>
    <edge source="HUN" target="MDA">
      <data key="d0">15358000</data>
    </edge>
    <edge source="HUN" target="NLD">
      <data key="d0">1516159000</data>
    </edge>
    <edge source="HUN" target="PER">
      <data key="d0">1433000</data>
    </edge>
    <edge source="HUN" target="POL">
      <data key="d0">595222000</data>
    </edge>
    <edge source="HUN" target="ROU">
      <data key="d0">559718000</data>
    </edge>
    <edge source="HUN" target="RUS">
      <data key="d0">439519000</data>
    </edge>
    <edge source="HUN" target="SAU">
      <data key="d0">28162000</data>
    </edge>
    <edge source="HUN" target="SVK">
      <data key="d0">271144000</data>
    </edge>
    <edge source="HUN" target="SVN">
      <data key="d0">261688000</data>
    </edge>
    <edge source="HUN" target="ESP">
      <data key="d0">514513000</data>
    </edge>
    <edge source="HUN" target="SWE">
      <data key="d0">250318000</data>
    </edge>
    <edge source="HUN" target="CHE">
      <data key="d0">346736000</data>
    </edge>
    <edge source="HUN" target="TUN">
      <data key="d0">14736000</data>
    </edge>
    <edge source="HUN" target="TUR">
      <data key="d0">187987000</data>
    </edge>
    <edge source="HUN" target="UGA">
      <data key="d0">84000</data>
    </edge>
    <edge source="HUN" target="UKR">
      <data key="d0">159998000</data>
    </edge>
    <edge source="HUN" target="MKD">
      <data key="d0">42511000</data>
    </edge>
    <edge source="HUN" target="EGY">
      <data key="d0">27873000</data>
    </edge>
    <edge source="HUN" target="GBR">
      <data key="d0">1146320000</data>
    </edge>
    <edge source="HUN" target="USA">
      <data key="d0">1457109000</data>
    </edge>
    <edge source="HUN" target="SRB">
      <data key="d0">161652000</data>
    </edge>
    <edge source="HUN" target="AZE">
      <data key="d0">4732000</data>
    </edge>
    <edge source="HUN" target="BRA">
      <data key="d0">69321000</data>
    </edge>
    <edge source="HUN" target="BLR">
      <data key="d0">24613000</data>
    </edge>
    <edge source="HUN" target="CAN">
      <data key="d0">35842000</data>
    </edge>
    <edge source="HUN" target="BEN">
      <data key="d0">272000</data>
    </edge>
    <edge source="HUN" target="DNK">
      <data key="d0">137699000</data>
    </edge>
    <edge source="HUN" target="ETH">
      <data key="d0">2226000</data>
    </edge>
    <edge source="HUN" target="EST">
      <data key="d0">19230000</data>
    </edge>
    <edge source="HUN" target="FIN">
      <data key="d0">97244000</data>
    </edge>
    <edge source="HUN" target="GEO">
      <data key="d0">4733000</data>
    </edge>
    <edge source="HUN" target="HKG">
      <data key="d0">34428000</data>
    </edge>
    <edge source="HUN" target="IRL">
      <data key="d0">249073000</data>
    </edge>
    <edge source="HUN" target="JPN">
      <data key="d0">154274000</data>
    </edge>
    <edge source="HUN" target="KAZ">
      <data key="d0">19113000</data>
    </edge>
    <edge source="HUN" target="LTU">
      <data key="d0">34701000</data>
    </edge>
    <edge source="HUN" target="MUS">
      <data key="d0">415000</data>
    </edge>
    <edge source="HUN" target="SGP">
      <data key="d0">210210000</data>
    </edge>
    <edge source="HUN" target="ZAF">
      <data key="d0">35547000</data>
    </edge>
    <edge source="HUN" target="THA">
      <data key="d0">11869000</data>
    </edge>
    <edge source="HUN" target="ARE">
      <data key="d0">9915000</data>
    </edge>
    <edge source="HUN" target="AUS">
      <data key="d0">25747000</data>
    </edge>
    <edge source="HUN" target="CRI">
      <data key="d0">372000</data>
    </edge>
    <edge source="HUN" target="SLV">
      <data key="d0">290000</data>
    </edge>
    <edge source="HUN" target="GTM">
      <data key="d0">159000</data>
    </edge>
    <edge source="HUN" target="IDN">
      <data key="d0">9735000</data>
    </edge>
    <edge source="HUN" target="JOR">
      <data key="d0">4162000</data>
    </edge>
    <edge source="HUN" target="OMN">
      <data key="d0">1154000</data>
    </edge>
    <edge source="HUN" target="NOR">
      <data key="d0">34573000</data>
    </edge>
    <edge source="HUN" target="PAN">
      <data key="d0">373000</data>
    </edge>
    <edge source="HUN" target="VNM">
      <data key="d0">13455000</data>
    </edge>
    <edge source="HUN" target="LVA">
      <data key="d0">26037000</data>
    </edge>
    <edge source="HUN" target="MYS">
      <data key="d0">47159000</data>
    </edge>
    <edge source="HUN" target="MAR">
      <data key="d0">6609000</data>
    </edge>
    <edge source="HUN" target="NZL">
      <data key="d0">2334000</data>
    </edge>
    <edge source="HUN" target="PRT">
      <data key="d0">151803000</data>
    </edge>
    <edge source="HUN" target="CHL">
      <data key="d0">4444000</data>
    </edge>
    <edge source="HUN" target="KGZ">
      <data key="d0">907000</data>
    </edge>
    <edge source="HUN" target="NIC">
      <data key="d0">250000</data>
    </edge>
    <edge source="HUN" target="PAK">
      <data key="d0">7805000</data>
    </edge>
    <edge source="HUN" target="PRY">
      <data key="d0">126000</data>
    </edge>
    <edge source="HUN" target="URY">
      <data key="d0">1087000</data>
    </edge>
    <edge source="HUN" target="MEX">
      <data key="d0">57523000</data>
    </edge>
    <edge source="HUN" target="MOZ">
      <data key="d0">28000</data>
    </edge>
    <edge source="HUN" target="COL">
      <data key="d0">992000</data>
    </edge>
    <edge source="HUN" target="GHA">
      <data key="d0">648000</data>
    </edge>
    <edge source="HUN" target="SEN">
      <data key="d0">327000</data>
    </edge>
    <edge source="HUN" target="IND">
      <data key="d0">16812000</data>
    </edge>
    <edge source="HUN" target="CIV">
      <data key="d0">712000</data>
    </edge>
    <edge source="HUN" target="MDG">
      <data key="d0">98000</data>
    </edge>
    <edge source="HUN" target="ARG">
      <data key="d0">6828000</data>
    </edge>
    <edge source="HUN" target="PHL">
      <data key="d0">12632000</data>
    </edge>
    <edge source="HUN" target="BOL">
      <data key="d0">68000</data>
    </edge>
    <edge source="HUN" target="CMR">
      <data key="d0">186000</data>
    </edge>
    <edge source="HUN" target="LKA">
      <data key="d0">2535000</data>
    </edge>
    <edge source="HUN" target="HND">
      <data key="d0">83000</data>
    </edge>
    <edge source="HUN" target="JAM">
      <data key="d0">2171000</data>
    </edge>
    <edge source="HUN" target="MRT">
      <data key="d0">21000</data>
    </edge>
    <edge source="HUN" target="NER">
      <data key="d0">50000</data>
    </edge>
    <edge source="HUN" target="TZA">
      <data key="d0">441000</data>
    </edge>
    <edge source="HUN" target="ZWE">
      <data key="d0">115000</data>
    </edge>
    <edge source="HUN" target="TGO">
      <data key="d0">137000</data>
    </edge>
    <edge source="HUN" target="BFA">
      <data key="d0">35000</data>
    </edge>
    <edge source="HUN" target="BWA">
      <data key="d0">51000</data>
    </edge>
    <edge source="JPN" target="AUS">
      <data key="d0">8400114672</data>
    </edge>
    <edge source="JPN" target="BEL">
      <data key="d0">5092024568</data>
    </edge>
    <edge source="JPN" target="LKA">
      <data key="d0">515460868</data>
    </edge>
    <edge source="JPN" target="CHN">
      <data key="d0">29585098497</data>
    </edge>
    <edge source="JPN" target="FRA">
      <data key="d0">7115480725</data>
    </edge>
    <edge source="JPN" target="DEU">
      <data key="d0">19022891579</data>
    </edge>
    <edge source="JPN" target="HKG">
      <data key="d0">26104788889</data>
    </edge>
    <edge source="JPN" target="HUN">
      <data key="d0">828772146</data>
    </edge>
    <edge source="JPN" target="IRL">
      <data key="d0">1872023893</data>
    </edge>
    <edge source="JPN" target="ITA">
      <data key="d0">5702374609</data>
    </edge>
    <edge source="JPN" target="KOR">
      <data key="d0">29637905407</data>
    </edge>
    <edge source="JPN" target="MYS">
      <data key="d0">13245849980</data>
    </edge>
    <edge source="JPN" target="MEX">
      <data key="d0">5097347814</data>
    </edge>
    <edge source="JPN" target="NLD">
      <data key="d0">12416279782</data>
    </edge>
    <edge source="JPN" target="NOR">
      <data key="d0">983839289</data>
    </edge>
    <edge source="JPN" target="RUS">
      <data key="d0">560906751</data>
    </edge>
    <edge source="JPN" target="SGP">
      <data key="d0">19216285006</data>
    </edge>
    <edge source="JPN" target="SWE">
      <data key="d0">2016955992</data>
    </edge>
    <edge source="JPN" target="THA">
      <data key="d0">13237518460</data>
    </edge>
    <edge source="JPN" target="GBR">
      <data key="d0">14280548664</data>
    </edge>
    <edge source="JPN" target="USA">
      <data key="d0">137183702720</data>
    </edge>
    <edge source="JPN" target="BRA">
      <data key="d0">2452206371</data>
    </edge>
    <edge source="JPN" target="FIN">
      <data key="d0">1215017213</data>
    </edge>
    <edge source="JPN" target="IDN">
      <data key="d0">7497831877</data>
    </edge>
    <edge source="JPN" target="NZL">
      <data key="d0">1221175382</data>
    </edge>
    <edge source="JPN" target="PHL">
      <data key="d0">9752664215</data>
    </edge>
    <edge source="JPN" target="IND">
      <data key="d0">2428490179</data>
    </edge>
    <edge source="JPN" target="VNM">
      <data key="d0">1744318720</data>
    </edge>
    <edge source="JPN" target="ZAF">
      <data key="d0">1844674166</data>
    </edge>
    <edge source="JPN" target="ESP">
      <data key="d0">3261775220</data>
    </edge>
    <edge source="JPN" target="CHE">
      <data key="d0">1797134377</data>
    </edge>
    <edge source="JPN" target="ARE">
      <data key="d0">2477640836</data>
    </edge>
    <edge source="JPN" target="CAN">
      <data key="d0">7346188497</data>
    </edge>
    <edge source="JPN" target="AUT">
      <data key="d0">1068720637</data>
    </edge>
    <edge source="JPN" target="BGR">
      <data key="d0">36261870</data>
    </edge>
    <edge source="JPN" target="KHM">
      <data key="d0">49265103</data>
    </edge>
    <edge source="JPN" target="CMR">
      <data key="d0">21317742</data>
    </edge>
    <edge source="JPN" target="CAF">
      <data key="d0">4009517</data>
    </edge>
    <edge source="JPN" target="CHL">
      <data key="d0">653564778</data>
    </edge>
    <edge source="JPN" target="BEN">
      <data key="d0">10837029</data>
    </edge>
    <edge source="JPN" target="ECU">
      <data key="d0">207490144</data>
    </edge>
    <edge source="JPN" target="GMB">
      <data key="d0">6004097</data>
    </edge>
    <edge source="JPN" target="GRC">
      <data key="d0">914885663</data>
    </edge>
    <edge source="JPN" target="CIV">
      <data key="d0">28866743</data>
    </edge>
    <edge source="JPN" target="LBN">
      <data key="d0">120564012</data>
    </edge>
    <edge source="JPN" target="MWI">
      <data key="d0">9970523</data>
    </edge>
    <edge source="JPN" target="MUS">
      <data key="d0">52941844</data>
    </edge>
    <edge source="JPN" target="NAM">
      <data key="d0">12927011</data>
    </edge>
    <edge source="JPN" target="NER">
      <data key="d0">3561290</data>
    </edge>
    <edge source="JPN" target="PAN">
      <data key="d0">6445516477</data>
    </edge>
    <edge source="JPN" target="PER">
      <data key="d0">348957066</data>
    </edge>
    <edge source="JPN" target="PRT">
      <data key="d0">846821271</data>
    </edge>
    <edge source="JPN" target="SAU">
      <data key="d0">3059038465</data>
    </edge>
    <edge source="JPN" target="SEN">
      <data key="d0">33382053</data>
    </edge>
    <edge source="JPN" target="TUN">
      <data key="d0">88435768</data>
    </edge>
    <edge source="JPN" target="TUR">
      <data key="d0">1202286519</data>
    </edge>
    <edge source="JPN" target="URY">
      <data key="d0">66880296</data>
    </edge>
    <edge source="JPN" target="ARG">
      <data key="d0">721631947</data>
    </edge>
    <edge source="JPN" target="COL">
      <data key="d0">564729352</data>
    </edge>
    <edge source="JPN" target="DNK">
      <data key="d0">702637002</data>
    </edge>
    <edge source="JPN" target="GHA">
      <data key="d0">39295247</data>
    </edge>
    <edge source="JPN" target="ISR">
      <data key="d0">1129776261</data>
    </edge>
    <edge source="JPN" target="JOR">
      <data key="d0">130955088</data>
    </edge>
    <edge source="JPN" target="MDG">
      <data key="d0">16208274</data>
    </edge>
    <edge source="JPN" target="MRT">
      <data key="d0">12910363</data>
    </edge>
    <edge source="JPN" target="MOZ">
      <data key="d0">14687577</data>
    </edge>
    <edge source="JPN" target="OMN">
      <data key="d0">739244050</data>
    </edge>
    <edge source="JPN" target="TZA">
      <data key="d0">64905807</data>
    </edge>
    <edge source="JPN" target="PAK">
      <data key="d0">603082506</data>
    </edge>
    <edge source="JPN" target="CZE">
      <data key="d0">249742047</data>
    </edge>
    <edge source="JPN" target="EGY">
      <data key="d0">695417146</data>
    </edge>
    <edge source="JPN" target="PRY">
      <data key="d0">54325230</data>
    </edge>
    <edge source="JPN" target="POL">
      <data key="d0">425185320</data>
    </edge>
    <edge source="JPN" target="ROU">
      <data key="d0">18247399</data>
    </edge>
    <edge source="JPN" target="SVN">
      <data key="d0">63763926</data>
    </edge>
    <edge source="JPN" target="UKR">
      <data key="d0">50527837</data>
    </edge>
    <edge source="JPN" target="GTM">
      <data key="d0">179038774</data>
    </edge>
    <edge source="JPN" target="BLR">
      <data key="d0">2926154</data>
    </edge>
    <edge source="JPN" target="MAR">
      <data key="d0">128227391</data>
    </edge>
    <edge source="JPN" target="ZWE">
      <data key="d0">36394348</data>
    </edge>
    <edge source="JPN" target="TGO">
      <data key="d0">22039055</data>
    </edge>
    <edge source="JPN" target="UGA">
      <data key="d0">27781749</data>
    </edge>
    <edge source="JPN" target="AZE">
      <data key="d0">7981305</data>
    </edge>
    <edge source="JPN" target="SVK">
      <data key="d0">34306409</data>
    </edge>
    <edge source="JPN" target="DZA">
      <data key="d0">142860790</data>
    </edge>
    <edge source="JPN" target="LVA">
      <data key="d0">6275727</data>
    </edge>
    <edge source="JPN" target="CRI">
      <data key="d0">231312534</data>
    </edge>
    <edge source="JPN" target="HND">
      <data key="d0">100733155</data>
    </edge>
    <edge source="JPN" target="JAM">
      <data key="d0">120226266</data>
    </edge>
    <edge source="JPN" target="ARM">
      <data key="d0">1556956</data>
    </edge>
    <edge source="JPN" target="HRV">
      <data key="d0">10498752</data>
    </edge>
    <edge source="JPN" target="SLV">
      <data key="d0">89605635</data>
    </edge>
    <edge source="JPN" target="ETH">
      <data key="d0">48065317</data>
    </edge>
    <edge source="JPN" target="EST">
      <data key="d0">70414331</data>
    </edge>
    <edge source="JPN" target="LTU">
      <data key="d0">16112676</data>
    </edge>
    <edge source="JPN" target="MKD">
      <data key="d0">4870174</data>
    </edge>
    <edge source="JPN" target="NIC">
      <data key="d0">79655080</data>
    </edge>
    <edge source="JPN" target="BOL">
      <data key="d0">23852463</data>
    </edge>
    <edge source="JPN" target="BDI">
      <data key="d0">1602858</data>
    </edge>
    <edge source="JPN" target="KAZ">
      <data key="d0">68389945</data>
    </edge>
    <edge source="JPN" target="BFA">
      <data key="d0">7918509</data>
    </edge>
    <edge source="JPN" target="GEO">
      <data key="d0">3837716</data>
    </edge>
    <edge source="JPN" target="SRB">
      <data key="d0">31463389</data>
    </edge>
    <edge source="JPN" target="BWA">
      <data key="d0">2168848</data>
    </edge>
    <edge source="JPN" target="KGZ">
      <data key="d0">4420083</data>
    </edge>
    <edge source="JPN" target="MDA">
      <data key="d0">620262</data>
    </edge>
    <edge source="JPN" target="ALB">
      <data key="d0">583750</data>
    </edge>
    <edge source="JPN" target="PSE">
      <data key="d0">74386</data>
    </edge>
    <edge source="ESP" target="DZA">
      <data key="d0">490092212</data>
    </edge>
    <edge source="ESP" target="ARG">
      <data key="d0">851236394</data>
    </edge>
    <edge source="ESP" target="BEL">
      <data key="d0">3060523323</data>
    </edge>
    <edge source="ESP" target="BRA">
      <data key="d0">1096834723</data>
    </edge>
    <edge source="ESP" target="CHL">
      <data key="d0">407195605</data>
    </edge>
    <edge source="ESP" target="CHN">
      <data key="d0">481188734</data>
    </edge>
    <edge source="ESP" target="CRI">
      <data key="d0">116693103</data>
    </edge>
    <edge source="ESP" target="ECU">
      <data key="d0">75020894</data>
    </edge>
    <edge source="ESP" target="FRA">
      <data key="d0">21916402140</data>
    </edge>
    <edge source="ESP" target="DEU">
      <data key="d0">13957151502</data>
    </edge>
    <edge source="ESP" target="GRC">
      <data key="d0">1217589526</data>
    </edge>
    <edge source="ESP" target="IRL">
      <data key="d0">800277146</data>
    </edge>
    <edge source="ESP" target="ISR">
      <data key="d0">783575199</data>
    </edge>
    <edge source="ESP" target="ITA">
      <data key="d0">9833513124</data>
    </edge>
    <edge source="ESP" target="JOR">
      <data key="d0">58251739</data>
    </edge>
    <edge source="ESP" target="MEX">
      <data key="d0">1379749481</data>
    </edge>
    <edge source="ESP" target="MAR">
      <data key="d0">1232329135</data>
    </edge>
    <edge source="ESP" target="NLD">
      <data key="d0">4171183174</data>
    </edge>
    <edge source="ESP" target="NIC">
      <data key="d0">17880618</data>
    </edge>
    <edge source="ESP" target="PER">
      <data key="d0">172226696</data>
    </edge>
    <edge source="ESP" target="PRT">
      <data key="d0">10500588405</data>
    </edge>
    <edge source="ESP" target="SAU">
      <data key="d0">527832092</data>
    </edge>
    <edge source="ESP" target="ARE">
      <data key="d0">303528530</data>
    </edge>
    <edge source="ESP" target="GBR">
      <data key="d0">9379725928</data>
    </edge>
    <edge source="ESP" target="USA">
      <data key="d0">5393741100</data>
    </edge>
    <edge source="ESP" target="ALB">
      <data key="d0">13921430</data>
    </edge>
    <edge source="ESP" target="AZE">
      <data key="d0">2451359</data>
    </edge>
    <edge source="ESP" target="AUT">
      <data key="d0">1012960375</data>
    </edge>
    <edge source="ESP" target="BOL">
      <data key="d0">42302501</data>
    </edge>
    <edge source="ESP" target="BGR">
      <data key="d0">88893369</data>
    </edge>
    <edge source="ESP" target="BLR">
      <data key="d0">14446653</data>
    </edge>
    <edge source="ESP" target="CMR">
      <data key="d0">22110090</data>
    </edge>
    <edge source="ESP" target="COL">
      <data key="d0">221010700</data>
    </edge>
    <edge source="ESP" target="HRV">
      <data key="d0">99379687</data>
    </edge>
    <edge source="ESP" target="CZE">
      <data key="d0">585107489</data>
    </edge>
    <edge source="ESP" target="BEN">
      <data key="d0">21174915</data>
    </edge>
    <edge source="ESP" target="DNK">
      <data key="d0">822255965</data>
    </edge>
    <edge source="ESP" target="SLV">
      <data key="d0">53704731</data>
    </edge>
    <edge source="ESP" target="EST">
      <data key="d0">28167282</data>
    </edge>
    <edge source="ESP" target="FIN">
      <data key="d0">468163473</data>
    </edge>
    <edge source="ESP" target="GEO">
      <data key="d0">4870466</data>
    </edge>
    <edge source="ESP" target="GHA">
      <data key="d0">81607321</data>
    </edge>
    <edge source="ESP" target="GTM">
      <data key="d0">79271731</data>
    </edge>
    <edge source="ESP" target="HND">
      <data key="d0">36276621</data>
    </edge>
    <edge source="ESP" target="HKG">
      <data key="d0">494475230</data>
    </edge>
    <edge source="ESP" target="HUN">
      <data key="d0">487289017</data>
    </edge>
    <edge source="ESP" target="CIV">
      <data key="d0">74415121</data>
    </edge>
    <edge source="ESP" target="JPN">
      <data key="d0">1104065282</data>
    </edge>
    <edge source="ESP" target="KOR">
      <data key="d0">247806639</data>
    </edge>
    <edge source="ESP" target="LBN">
      <data key="d0">123824251</data>
    </edge>
    <edge source="ESP" target="LVA">
      <data key="d0">33267412</data>
    </edge>
    <edge source="ESP" target="LTU">
      <data key="d0">61255063</data>
    </edge>
    <edge source="ESP" target="MRT">
      <data key="d0">35065382</data>
    </edge>
    <edge source="ESP" target="MDA">
      <data key="d0">5864056</data>
    </edge>
    <edge source="ESP" target="NOR">
      <data key="d0">535772619</data>
    </edge>
    <edge source="ESP" target="PAN">
      <data key="d0">241890150</data>
    </edge>
    <edge source="ESP" target="PRY">
      <data key="d0">25468254</data>
    </edge>
    <edge source="ESP" target="PHL">
      <data key="d0">105246401</data>
    </edge>
    <edge source="ESP" target="POL">
      <data key="d0">922283966</data>
    </edge>
    <edge source="ESP" target="ROU">
      <data key="d0">108448801</data>
    </edge>
    <edge source="ESP" target="RUS">
      <data key="d0">530958017</data>
    </edge>
    <edge source="ESP" target="SEN">
      <data key="d0">65195493</data>
    </edge>
    <edge source="ESP" target="SVK">
      <data key="d0">260676822</data>
    </edge>
    <edge source="ESP" target="SVN">
      <data key="d0">247820244</data>
    </edge>
    <edge source="ESP" target="ZAF">
      <data key="d0">279403963</data>
    </edge>
    <edge source="ESP" target="SWE">
      <data key="d0">1127677719</data>
    </edge>
    <edge source="ESP" target="CHE">
      <data key="d0">1094082418</data>
    </edge>
    <edge source="ESP" target="TGO">
      <data key="d0">6218360</data>
    </edge>
    <edge source="ESP" target="TUR">
      <data key="d0">1847566617</data>
    </edge>
    <edge source="ESP" target="UKR">
      <data key="d0">79431340</data>
    </edge>
    <edge source="ESP" target="URY">
      <data key="d0">130440626</data>
    </edge>
    <edge source="ESP" target="SRB">
      <data key="d0">38363207</data>
    </edge>
    <edge source="ESP" target="AUS">
      <data key="d0">358327014</data>
    </edge>
    <edge source="ESP" target="CAN">
      <data key="d0">527563846</data>
    </edge>
    <edge source="ESP" target="CAF">
      <data key="d0">670956</data>
    </edge>
    <edge source="ESP" target="GMB">
      <data key="d0">3779771</data>
    </edge>
    <edge source="ESP" target="JAM">
      <data key="d0">15132281</data>
    </edge>
    <edge source="ESP" target="KAZ">
      <data key="d0">10108088</data>
    </edge>
    <edge source="ESP" target="MDG">
      <data key="d0">10775353</data>
    </edge>
    <edge source="ESP" target="MYS">
      <data key="d0">125343851</data>
    </edge>
    <edge source="ESP" target="MUS">
      <data key="d0">16196042</data>
    </edge>
    <edge source="ESP" target="NER">
      <data key="d0">1204015</data>
    </edge>
    <edge source="ESP" target="PAK">
      <data key="d0">50106625</data>
    </edge>
    <edge source="ESP" target="IND">
      <data key="d0">181584020</data>
    </edge>
    <edge source="ESP" target="SGP">
      <data key="d0">462381210</data>
    </edge>
    <edge source="ESP" target="TUN">
      <data key="d0">363670453</data>
    </edge>
    <edge source="ESP" target="EGY">
      <data key="d0">344704719</data>
    </edge>
    <edge source="ESP" target="TZA">
      <data key="d0">8111303</data>
    </edge>
    <edge source="ESP" target="BFA">
      <data key="d0">13822496</data>
    </edge>
    <edge source="ESP" target="IDN">
      <data key="d0">194274369</data>
    </edge>
    <edge source="ESP" target="NAM">
      <data key="d0">3601153</data>
    </edge>
    <edge source="ESP" target="NZL">
      <data key="d0">42363221</data>
    </edge>
    <edge source="ESP" target="VNM">
      <data key="d0">45807458</data>
    </edge>
    <edge source="ESP" target="THA">
      <data key="d0">147724497</data>
    </edge>
    <edge source="ESP" target="ARM">
      <data key="d0">3183967</data>
    </edge>
    <edge source="ESP" target="ETH">
      <data key="d0">20604412</data>
    </edge>
    <edge source="ESP" target="OMN">
      <data key="d0">26081364</data>
    </edge>
    <edge source="ESP" target="ZWE">
      <data key="d0">7905198</data>
    </edge>
    <edge source="ESP" target="LKA">
      <data key="d0">14150700</data>
    </edge>
    <edge source="ESP" target="KGZ">
      <data key="d0">457157</data>
    </edge>
    <edge source="ESP" target="MOZ">
      <data key="d0">4957976</data>
    </edge>
    <edge source="ESP" target="UGA">
      <data key="d0">3937998</data>
    </edge>
    <edge source="ESP" target="PSE">
      <data key="d0">5813929</data>
    </edge>
    <edge source="ESP" target="BDI">
      <data key="d0">686395</data>
    </edge>
    <edge source="ESP" target="BWA">
      <data key="d0">2447841</data>
    </edge>
    <edge source="ESP" target="KHM">
      <data key="d0">894390</data>
    </edge>
    <edge source="ESP" target="MWI">
      <data key="d0">571603</data>
    </edge>
    <edge source="USA" target="ARG">
      <data key="d0">4459892023</data>
    </edge>
    <edge source="USA" target="AUS">
      <data key="d0">11584721794</data>
    </edge>
    <edge source="USA" target="AUT">
      <data key="d0">2470234945</data>
    </edge>
    <edge source="USA" target="BEL">
      <data key="d0">13668549918</data>
    </edge>
    <edge source="USA" target="BOL">
      <data key="d0">238971465</data>
    </edge>
    <edge source="USA" target="BRA">
      <data key="d0">14834397524</data>
    </edge>
    <edge source="USA" target="CAN">
      <data key="d0">173380248231</data>
    </edge>
    <edge source="USA" target="LKA">
      <data key="d0">200472806</data>
    </edge>
    <edge source="USA" target="CHL">
      <data key="d0">3274506448</data>
    </edge>
    <edge source="USA" target="CHN">
      <data key="d0">15351257529</data>
    </edge>
    <edge source="USA" target="COL">
      <data key="d0">3495445451</data>
    </edge>
    <edge source="USA" target="CRI">
      <data key="d0">2323050326</data>
    </edge>
    <edge source="USA" target="CZE">
      <data key="d0">693276537</data>
    </edge>
    <edge source="USA" target="DNK">
      <data key="d0">1436872606</data>
    </edge>
    <edge source="USA" target="ECU">
      <data key="d0">985206657</data>
    </edge>
    <edge source="USA" target="SLV">
      <data key="d0">1671084312</data>
    </edge>
    <edge source="USA" target="FIN">
      <data key="d0">1489041209</data>
    </edge>
    <edge source="USA" target="FRA">
      <data key="d0">19836000700</data>
    </edge>
    <edge source="USA" target="DEU">
      <data key="d0">28321872214</data>
    </edge>
    <edge source="USA" target="GRC">
      <data key="d0">1180324986</data>
    </edge>
    <edge source="USA" target="GTM">
      <data key="d0">1761163255</data>
    </edge>
    <edge source="USA" target="HND">
      <data key="d0">2415579632</data>
    </edge>
    <edge source="USA" target="HKG">
      <data key="d0">14131931292</data>
    </edge>
    <edge source="USA" target="HUN">
      <data key="d0">543295338</data>
    </edge>
    <edge source="USA" target="IDN">
      <data key="d0">2356585292</data>
    </edge>
    <edge source="USA" target="IRL">
      <data key="d0">7511078208</data>
    </edge>
    <edge source="USA" target="ISR">
      <data key="d0">7492726151</data>
    </edge>
    <edge source="USA" target="ITA">
      <data key="d0">10740210698</data>
    </edge>
    <edge source="USA" target="JAM">
      <data key="d0">1266547605</data>
    </edge>
    <edge source="USA" target="JPN">
      <data key="d0">63413944261</data>
    </edge>
    <edge source="USA" target="JOR">
      <data key="d0">306265923</data>
    </edge>
    <edge source="USA" target="KOR">
      <data key="d0">27224999540</data>
    </edge>
    <edge source="USA" target="LBN">
      <data key="d0">342366536</data>
    </edge>
    <edge source="USA" target="MYS">
      <data key="d0">10705911590</data>
    </edge>
    <edge source="USA" target="MEX">
      <data key="d0">106192892544</data>
    </edge>
    <edge source="USA" target="MAR">
      <data key="d0">518065558</data>
    </edge>
    <edge source="USA" target="NLD">
      <data key="d0">21420332861</data>
    </edge>
    <edge source="USA" target="NZL">
      <data key="d0">1782344756</data>
    </edge>
    <edge source="USA" target="NIC">
      <data key="d0">337662609</data>
    </edge>
    <edge source="USA" target="NOR">
      <data key="d0">1462445333</data>
    </edge>
    <edge source="USA" target="PAK">
      <data key="d0">404697553</data>
    </edge>
    <edge source="USA" target="PAN">
      <data key="d0">1534851359</data>
    </edge>
    <edge source="USA" target="PRY">
      <data key="d0">440822070</data>
    </edge>
    <edge source="USA" target="PER">
      <data key="d0">1513946690</data>
    </edge>
    <edge source="USA" target="PHL">
      <data key="d0">8599651563</data>
    </edge>
    <edge source="USA" target="POL">
      <data key="d0">709981767</data>
    </edge>
    <edge source="USA" target="PRT">
      <data key="d0">948604500</data>
    </edge>
    <edge source="USA" target="ROU">
      <data key="d0">215759939</data>
    </edge>
    <edge source="USA" target="RUS">
      <data key="d0">2058946621</data>
    </edge>
    <edge source="USA" target="SAU">
      <data key="d0">5862205973</data>
    </edge>
    <edge source="USA" target="SEN">
      <data key="d0">79035317</data>
    </edge>
    <edge source="USA" target="IND">
      <data key="d0">3482750787</data>
    </edge>
    <edge source="USA" target="SGP">
      <data key="d0">17231674905</data>
    </edge>
    <edge source="USA" target="SVK">
      <data key="d0">103485836</data>
    </edge>
    <edge source="USA" target="VNM">
      <data key="d0">331162655</data>
    </edge>
    <edge source="USA" target="ZAF">
      <data key="d0">2955019321</data>
    </edge>
    <edge source="USA" target="ESP">
      <data key="d0">6109832365</data>
    </edge>
    <edge source="USA" target="SWE">
      <data key="d0">4311157825</data>
    </edge>
    <edge source="USA" target="CHE">
      <data key="d0">6318026729</data>
    </edge>
    <edge source="USA" target="THA">
      <data key="d0">6400572563</data>
    </edge>
    <edge source="USA" target="ARE">
      <data key="d0">2106022892</data>
    </edge>
    <edge source="USA" target="TUN">
      <data key="d0">285595230</data>
    </edge>
    <edge source="USA" target="TUR">
      <data key="d0">3664047987</data>
    </edge>
    <edge source="USA" target="UKR">
      <data key="d0">162335928</data>
    </edge>
    <edge source="USA" target="EGY">
      <data key="d0">3274119220</data>
    </edge>
    <edge source="USA" target="GBR">
      <data key="d0">38639786641</data>
    </edge>
    <edge source="USA" target="URY">
      <data key="d0">506709454</data>
    </edge>
    <edge source="USA" target="SRB">
      <data key="d0">23138465</data>
    </edge>
    <edge source="USA" target="ALB">
      <data key="d0">19726267</data>
    </edge>
    <edge source="USA" target="AZE">
      <data key="d0">198016873</data>
    </edge>
    <edge source="USA" target="ARM">
      <data key="d0">19016076</data>
    </edge>
    <edge source="USA" target="BGR">
      <data key="d0">108291452</data>
    </edge>
    <edge source="USA" target="BLR">
      <data key="d0">17259528</data>
    </edge>
    <edge source="USA" target="KHM">
      <data key="d0">29258648</data>
    </edge>
    <edge source="USA" target="CMR">
      <data key="d0">56743238</data>
    </edge>
    <edge source="USA" target="HRV">
      <data key="d0">86036470</data>
    </edge>
    <edge source="USA" target="BEN">
      <data key="d0">24086818</data>
    </edge>
    <edge source="USA" target="EST">
      <data key="d0">86382299</data>
    </edge>
    <edge source="USA" target="GEO">
      <data key="d0">91283647</data>
    </edge>
    <edge source="USA" target="GMB">
      <data key="d0">8013231</data>
    </edge>
    <edge source="USA" target="PSE">
      <data key="d0">8985199</data>
    </edge>
    <edge source="USA" target="GHA">
      <data key="d0">182018920</data>
    </edge>
    <edge source="USA" target="CIV">
      <data key="d0">87530849</data>
    </edge>
    <edge source="USA" target="LVA">
      <data key="d0">129144926</data>
    </edge>
    <edge source="USA" target="LTU">
      <data key="d0">49561008</data>
    </edge>
    <edge source="USA" target="MRT">
      <data key="d0">15921613</data>
    </edge>
    <edge source="USA" target="MDA">
      <data key="d0">5653619</data>
    </edge>
    <edge source="USA" target="MOZ">
      <data key="d0">51204780</data>
    </edge>
    <edge source="USA" target="OMN">
      <data key="d0">186997919</data>
    </edge>
    <edge source="USA" target="NAM">
      <data key="d0">69482597</data>
    </edge>
    <edge source="USA" target="NER">
      <data key="d0">34057199</data>
    </edge>
    <edge source="USA" target="SVN">
      <data key="d0">131972657</data>
    </edge>
    <edge source="USA" target="TGO">
      <data key="d0">9705636</data>
    </edge>
    <edge source="USA" target="UGA">
      <data key="d0">26800481</data>
    </edge>
    <edge source="USA" target="MKD">
      <data key="d0">59923263</data>
    </edge>
    <edge source="USA" target="TZA">
      <data key="d0">41634829</data>
    </edge>
    <edge source="USA" target="BFA">
      <data key="d0">15217398</data>
    </edge>
    <edge source="USA" target="DZA">
      <data key="d0">857384825</data>
    </edge>
    <edge source="USA" target="ETH">
      <data key="d0">150546272</data>
    </edge>
    <edge source="USA" target="KGZ">
      <data key="d0">13594274</data>
    </edge>
    <edge source="USA" target="MDG">
      <data key="d0">15092825</data>
    </edge>
    <edge source="USA" target="BWA">
      <data key="d0">16406175</data>
    </edge>
    <edge source="USA" target="KAZ">
      <data key="d0">115095178</data>
    </edge>
    <edge source="USA" target="MWI">
      <data key="d0">7799079</data>
    </edge>
    <edge source="USA" target="MUS">
      <data key="d0">22933215</data>
    </edge>
    <edge source="USA" target="ZWE">
      <data key="d0">50521166</data>
    </edge>
    <edge source="USA" target="BDI">
      <data key="d0">1631828</data>
    </edge>
    <edge source="USA" target="CAF">
      <data key="d0">1481892</data>
    </edge>
    <edge source="NLD" target="ALB">
      <data key="d0">10128412</data>
    </edge>
    <edge source="NLD" target="DZA">
      <data key="d0">118330182</data>
    </edge>
    <edge source="NLD" target="ARG">
      <data key="d0">152843923</data>
    </edge>
    <edge source="NLD" target="AUS">
      <data key="d0">550460695</data>
    </edge>
    <edge source="NLD" target="AUT">
      <data key="d0">2362580107</data>
    </edge>
    <edge source="NLD" target="BEL">
      <data key="d0">18318315649</data>
    </edge>
    <edge source="NLD" target="BRA">
      <data key="d0">451308497</data>
    </edge>
    <edge source="NLD" target="BGR">
      <data key="d0">139419151</data>
    </edge>
    <edge source="NLD" target="BLR">
      <data key="d0">73467111</data>
    </edge>
    <edge source="NLD" target="CMR">
      <data key="d0">37480553</data>
    </edge>
    <edge source="NLD" target="CAN">
      <data key="d0">717192405</data>
    </edge>
    <edge source="NLD" target="LKA">
      <data key="d0">40669211</data>
    </edge>
    <edge source="NLD" target="CHL">
      <data key="d0">149086386</data>
    </edge>
    <edge source="NLD" target="CHN">
      <data key="d0">790829811</data>
    </edge>
    <edge source="NLD" target="HRV">
      <data key="d0">158270349</data>
    </edge>
    <edge source="NLD" target="CZE">
      <data key="d0">817305623</data>
    </edge>
    <edge source="NLD" target="DNK">
      <data key="d0">2465213693</data>
    </edge>
    <edge source="NLD" target="ECU">
      <data key="d0">36065723</data>
    </edge>
    <edge source="NLD" target="ETH">
      <data key="d0">19226770</data>
    </edge>
    <edge source="NLD" target="EST">
      <data key="d0">94981359</data>
    </edge>
    <edge source="NLD" target="FIN">
      <data key="d0">1484307945</data>
    </edge>
    <edge source="NLD" target="FRA">
      <data key="d0">17787966340</data>
    </edge>
    <edge source="NLD" target="GEO">
      <data key="d0">12197724</data>
    </edge>
    <edge source="NLD" target="DEU">
      <data key="d0">43127774785</data>
    </edge>
    <edge source="NLD" target="GHA">
      <data key="d0">113477236</data>
    </edge>
    <edge source="NLD" target="GRC">
      <data key="d0">1574169405</data>
    </edge>
    <edge source="NLD" target="GTM">
      <data key="d0">15032908</data>
    </edge>
    <edge source="NLD" target="HKG">
      <data key="d0">651632509</data>
    </edge>
    <edge source="NLD" target="HUN">
      <data key="d0">739853610</data>
    </edge>
    <edge source="NLD" target="IDN">
      <data key="d0">289175668</data>
    </edge>
    <edge source="NLD" target="IRL">
      <data key="d0">1209616555</data>
    </edge>
    <edge source="NLD" target="ISR">
      <data key="d0">759221215</data>
    </edge>
    <edge source="NLD" target="ITA">
      <data key="d0">10242887242</data>
    </edge>
    <edge source="NLD" target="CIV">
      <data key="d0">51876463</data>
    </edge>
    <edge source="NLD" target="JPN">
      <data key="d0">1823366246</data>
    </edge>
    <edge source="NLD" target="KAZ">
      <data key="d0">74812902</data>
    </edge>
    <edge source="NLD" target="JOR">
      <data key="d0">82630820</data>
    </edge>
    <edge source="NLD" target="KOR">
      <data key="d0">882280078</data>
    </edge>
    <edge source="NLD" target="LBN">
      <data key="d0">105646424</data>
    </edge>
    <edge source="NLD" target="LVA">
      <data key="d0">120706950</data>
    </edge>
    <edge source="NLD" target="LTU">
      <data key="d0">127643941</data>
    </edge>
    <edge source="NLD" target="MDG">
      <data key="d0">7285866</data>
    </edge>
    <edge source="NLD" target="MYS">
      <data key="d0">352298968</data>
    </edge>
    <edge source="NLD" target="MUS">
      <data key="d0">16095176</data>
    </edge>
    <edge source="NLD" target="MEX">
      <data key="d0">400107682</data>
    </edge>
    <edge source="NLD" target="MAR">
      <data key="d0">227058485</data>
    </edge>
    <edge source="NLD" target="OMN">
      <data key="d0">72487683</data>
    </edge>
    <edge source="NLD" target="NIC">
      <data key="d0">5723752</data>
    </edge>
    <edge source="NLD" target="NOR">
      <data key="d0">1304280333</data>
    </edge>
    <edge source="NLD" target="PAK">
      <data key="d0">115251066</data>
    </edge>
    <edge source="NLD" target="PAN">
      <data key="d0">30283978</data>
    </edge>
    <edge source="NLD" target="PER">
      <data key="d0">43972935</data>
    </edge>
    <edge source="NLD" target="PHL">
      <data key="d0">192694796</data>
    </edge>
    <edge source="NLD" target="POL">
      <data key="d0">1895212331</data>
    </edge>
    <edge source="NLD" target="PRT">
      <data key="d0">1336088689</data>
    </edge>
    <edge source="NLD" target="ROU">
      <data key="d0">349980194</data>
    </edge>
    <edge source="NLD" target="RUS">
      <data key="d0">1308006576</data>
    </edge>
    <edge source="NLD" target="SAU">
      <data key="d0">559617967</data>
    </edge>
    <edge source="NLD" target="IND">
      <data key="d0">371490755</data>
    </edge>
    <edge source="NLD" target="SGP">
      <data key="d0">978187467</data>
    </edge>
    <edge source="NLD" target="SVK">
      <data key="d0">240128868</data>
    </edge>
    <edge source="NLD" target="VNM">
      <data key="d0">48709899</data>
    </edge>
    <edge source="NLD" target="SVN">
      <data key="d0">271576368</data>
    </edge>
    <edge source="NLD" target="ZAF">
      <data key="d0">630612580</data>
    </edge>
    <edge source="NLD" target="ZWE">
      <data key="d0">23249414</data>
    </edge>
    <edge source="NLD" target="ESP">
      <data key="d0">5387214773</data>
    </edge>
    <edge source="NLD" target="SWE">
      <data key="d0">3672872317</data>
    </edge>
    <edge source="NLD" target="CHE">
      <data key="d0">3097629552</data>
    </edge>
    <edge source="NLD" target="THA">
      <data key="d0">299443996</data>
    </edge>
    <edge source="NLD" target="ARE">
      <data key="d0">674438229</data>
    </edge>
    <edge source="NLD" target="TUN">
      <data key="d0">178738887</data>
    </edge>
    <edge source="NLD" target="TUR">
      <data key="d0">1433253493</data>
    </edge>
    <edge source="NLD" target="UGA">
      <data key="d0">13664102</data>
    </edge>
    <edge source="NLD" target="UKR">
      <data key="d0">170755273</data>
    </edge>
    <edge source="NLD" target="MKD">
      <data key="d0">46003587</data>
    </edge>
    <edge source="NLD" target="EGY">
      <data key="d0">346204246</data>
    </edge>
    <edge source="NLD" target="GBR">
      <data key="d0">18071583025</data>
    </edge>
    <edge source="NLD" target="TZA">
      <data key="d0">34149214</data>
    </edge>
    <edge source="NLD" target="USA">
      <data key="d0">8658629013</data>
    </edge>
    <edge source="NLD" target="SRB">
      <data key="d0">66723428</data>
    </edge>
    <edge source="NLD" target="AZE">
      <data key="d0">12430620</data>
    </edge>
    <edge source="NLD" target="BDI">
      <data key="d0">1953330</data>
    </edge>
    <edge source="NLD" target="BEN">
      <data key="d0">49681960</data>
    </edge>
    <edge source="NLD" target="SLV">
      <data key="d0">12379986</data>
    </edge>
    <edge source="NLD" target="GMB">
      <data key="d0">20689466</data>
    </edge>
    <edge source="NLD" target="PSE">
      <data key="d0">3958210</data>
    </edge>
    <edge source="NLD" target="MRT">
      <data key="d0">15270399</data>
    </edge>
    <edge source="NLD" target="MDA">
      <data key="d0">22189902</data>
    </edge>
    <edge source="NLD" target="MOZ">
      <data key="d0">8299349</data>
    </edge>
    <edge source="NLD" target="NZL">
      <data key="d0">83611170</data>
    </edge>
    <edge source="NLD" target="NER">
      <data key="d0">10508583</data>
    </edge>
    <edge source="NLD" target="SEN">
      <data key="d0">37930686</data>
    </edge>
    <edge source="NLD" target="TGO">
      <data key="d0">43413262</data>
    </edge>
    <edge source="NLD" target="BFA">
      <data key="d0">5552536</data>
    </edge>
    <edge source="NLD" target="ARM">
      <data key="d0">5211948</data>
    </edge>
    <edge source="NLD" target="BOL">
      <data key="d0">6744604</data>
    </edge>
    <edge source="NLD" target="BWA">
      <data key="d0">9201453</data>
    </edge>
    <edge source="NLD" target="KHM">
      <data key="d0">1936760</data>
    </edge>
    <edge source="NLD" target="CAF">
      <data key="d0">1218760</data>
    </edge>
    <edge source="NLD" target="COL">
      <data key="d0">84351265</data>
    </edge>
    <edge source="NLD" target="CRI">
      <data key="d0">55077089</data>
    </edge>
    <edge source="NLD" target="HND">
      <data key="d0">16824228</data>
    </edge>
    <edge source="NLD" target="JAM">
      <data key="d0">16338195</data>
    </edge>
    <edge source="NLD" target="MWI">
      <data key="d0">6721590</data>
    </edge>
    <edge source="NLD" target="PRY">
      <data key="d0">6127861</data>
    </edge>
    <edge source="NLD" target="URY">
      <data key="d0">35835598</data>
    </edge>
    <edge source="NLD" target="NAM">
      <data key="d0">3073595</data>
    </edge>
    <edge source="NLD" target="KGZ">
      <data key="d0">2149399</data>
    </edge>
    <edge source="DNK" target="ALB">
      <data key="d0">3883580</data>
    </edge>
    <edge source="DNK" target="AUT">
      <data key="d0">392414234</data>
    </edge>
    <edge source="DNK" target="BEL">
      <data key="d0">660408826</data>
    </edge>
    <edge source="DNK" target="BOL">
      <data key="d0">2158406</data>
    </edge>
    <edge source="DNK" target="BGR">
      <data key="d0">42374327</data>
    </edge>
    <edge source="DNK" target="CAN">
      <data key="d0">295496161</data>
    </edge>
    <edge source="DNK" target="CZE">
      <data key="d0">156806474</data>
    </edge>
    <edge source="DNK" target="EST">
      <data key="d0">113318604</data>
    </edge>
    <edge source="DNK" target="FIN">
      <data key="d0">1573329670</data>
    </edge>
    <edge source="DNK" target="FRA">
      <data key="d0">2108667613</data>
    </edge>
    <edge source="DNK" target="DEU">
      <data key="d0">8141847701</data>
    </edge>
    <edge source="DNK" target="GRC">
      <data key="d0">346087433</data>
    </edge>
    <edge source="DNK" target="HKG">
      <data key="d0">466302488</data>
    </edge>
    <edge source="DNK" target="HUN">
      <data key="d0">122990110</data>
    </edge>
    <edge source="DNK" target="IRL">
      <data key="d0">651404323</data>
    </edge>
    <edge source="DNK" target="ITA">
      <data key="d0">1452730085</data>
    </edge>
    <edge source="DNK" target="KOR">
      <data key="d0">245783909</data>
    </edge>
    <edge source="DNK" target="LVA">
      <data key="d0">102073093</data>
    </edge>
    <edge source="DNK" target="LTU">
      <data key="d0">195946285</data>
    </edge>
    <edge source="DNK" target="MYS">
      <data key="d0">85924828</data>
    </edge>
    <edge source="DNK" target="NLD">
      <data key="d0">2286182932</data>
    </edge>
    <edge source="DNK" target="NOR">
      <data key="d0">2607888593</data>
    </edge>
    <edge source="DNK" target="PHL">
      <data key="d0">49899598</data>
    </edge>
    <edge source="DNK" target="POL">
      <data key="d0">772969512</data>
    </edge>
    <edge source="DNK" target="PRT">
      <data key="d0">225978332</data>
    </edge>
    <edge source="DNK" target="RUS">
      <data key="d0">456403671</data>
    </edge>
    <edge source="DNK" target="SAU">
      <data key="d0">194966592</data>
    </edge>
    <edge source="DNK" target="SGP">
      <data key="d0">186478477</data>
    </edge>
    <edge source="DNK" target="SVK">
      <data key="d0">46790551</data>
    </edge>
    <edge source="DNK" target="SVN">
      <data key="d0">46143709</data>
    </edge>
    <edge source="DNK" target="ESP">
      <data key="d0">1010587039</data>
    </edge>
    <edge source="DNK" target="SWE">
      <data key="d0">6086315280</data>
    </edge>
    <edge source="DNK" target="CHE">
      <data key="d0">591150397</data>
    </edge>
    <edge source="DNK" target="THA">
      <data key="d0">137415219</data>
    </edge>
    <edge source="DNK" target="TUR">
      <data key="d0">163286166</data>
    </edge>
    <edge source="DNK" target="UKR">
      <data key="d0">56850440</data>
    </edge>
    <edge source="DNK" target="GBR">
      <data key="d0">4379051652</data>
    </edge>
    <edge source="DNK" target="TZA">
      <data key="d0">11599764</data>
    </edge>
    <edge source="DNK" target="USA">
      <data key="d0">2571372330</data>
    </edge>
    <edge source="DNK" target="SRB">
      <data key="d0">28555113</data>
    </edge>
    <edge source="DNK" target="DZA">
      <data key="d0">20806678</data>
    </edge>
    <edge source="DNK" target="AZE">
      <data key="d0">5307423</data>
    </edge>
    <edge source="DNK" target="ARG">
      <data key="d0">62466645</data>
    </edge>
    <edge source="DNK" target="AUS">
      <data key="d0">280011587</data>
    </edge>
    <edge source="DNK" target="ARM">
      <data key="d0">1271337</data>
    </edge>
    <edge source="DNK" target="BRA">
      <data key="d0">197278775</data>
    </edge>
    <edge source="DNK" target="BLR">
      <data key="d0">39795116</data>
    </edge>
    <edge source="DNK" target="CMR">
      <data key="d0">2140434</data>
    </edge>
    <edge source="DNK" target="CHL">
      <data key="d0">56184564</data>
    </edge>
    <edge source="DNK" target="CHN">
      <data key="d0">396120381</data>
    </edge>
    <edge source="DNK" target="COL">
      <data key="d0">21327581</data>
    </edge>
    <edge source="DNK" target="HRV">
      <data key="d0">43103688</data>
    </edge>
    <edge source="DNK" target="BEN">
      <data key="d0">2501626</data>
    </edge>
    <edge source="DNK" target="ECU">
      <data key="d0">5542671</data>
    </edge>
    <edge source="DNK" target="ETH">
      <data key="d0">7323792</data>
    </edge>
    <edge source="DNK" target="GEO">
      <data key="d0">5817154</data>
    </edge>
    <edge source="DNK" target="GMB">
      <data key="d0">1598690</data>
    </edge>
    <edge source="DNK" target="PSE">
      <data key="d0">1799975</data>
    </edge>
    <edge source="DNK" target="GHA">
      <data key="d0">12502345</data>
    </edge>
    <edge source="DNK" target="HND">
      <data key="d0">2516980</data>
    </edge>
    <edge source="DNK" target="IDN">
      <data key="d0">46155709</data>
    </edge>
    <edge source="DNK" target="ISR">
      <data key="d0">118209184</data>
    </edge>
    <edge source="DNK" target="JAM">
      <data key="d0">2418736</data>
    </edge>
    <edge source="DNK" target="JPN">
      <data key="d0">1605908872</data>
    </edge>
    <edge source="DNK" target="JOR">
      <data key="d0">30230509</data>
    </edge>
    <edge source="DNK" target="LBN">
      <data key="d0">40622223</data>
    </edge>
    <edge source="DNK" target="MWI">
      <data key="d0">6963804</data>
    </edge>
    <edge source="DNK" target="MUS">
      <data key="d0">5865878</data>
    </edge>
    <edge source="DNK" target="MEX">
      <data key="d0">83067207</data>
    </edge>
    <edge source="DNK" target="MDA">
      <data key="d0">1308135</data>
    </edge>
    <edge source="DNK" target="MAR">
      <data key="d0">32154074</data>
    </edge>
    <edge source="DNK" target="OMN">
      <data key="d0">20822385</data>
    </edge>
    <edge source="DNK" target="NZL">
      <data key="d0">41942914</data>
    </edge>
    <edge source="DNK" target="PAN">
      <data key="d0">11781364</data>
    </edge>
    <edge source="DNK" target="PER">
      <data key="d0">13511088</data>
    </edge>
    <edge source="DNK" target="ROU">
      <data key="d0">42069750</data>
    </edge>
    <edge source="DNK" target="IND">
      <data key="d0">114575585</data>
    </edge>
    <edge source="DNK" target="VNM">
      <data key="d0">28988886</data>
    </edge>
    <edge source="DNK" target="ZAF">
      <data key="d0">91514390</data>
    </edge>
    <edge source="DNK" target="ARE">
      <data key="d0">126444691</data>
    </edge>
    <edge source="DNK" target="MKD">
      <data key="d0">12571141</data>
    </edge>
    <edge source="DNK" target="EGY">
      <data key="d0">147835560</data>
    </edge>
    <edge source="DNK" target="URY">
      <data key="d0">9394752</data>
    </edge>
    <edge source="DNK" target="LKA">
      <data key="d0">13462020</data>
    </edge>
    <edge source="DNK" target="CRI">
      <data key="d0">5521443</data>
    </edge>
    <edge source="DNK" target="SLV">
      <data key="d0">5625931</data>
    </edge>
    <edge source="DNK" target="GTM">
      <data key="d0">5918308</data>
    </edge>
    <edge source="DNK" target="KAZ">
      <data key="d0">7992455</data>
    </edge>
    <edge source="DNK" target="NAM">
      <data key="d0">2014997</data>
    </edge>
    <edge source="DNK" target="NIC">
      <data key="d0">2106927</data>
    </edge>
    <edge source="DNK" target="PAK">
      <data key="d0">22080072</data>
    </edge>
    <edge source="DNK" target="SEN">
      <data key="d0">2523818</data>
    </edge>
    <edge source="DNK" target="TGO">
      <data key="d0">1464581</data>
    </edge>
    <edge source="DNK" target="CIV">
      <data key="d0">3242338</data>
    </edge>
    <edge source="DNK" target="MOZ">
      <data key="d0">3657261</data>
    </edge>
    <edge source="DNK" target="PRY">
      <data key="d0">1307821</data>
    </edge>
    <edge source="DNK" target="BFA">
      <data key="d0">4180783</data>
    </edge>
    <edge source="DNK" target="BDI">
      <data key="d0">914864</data>
    </edge>
    <edge source="DNK" target="MDG">
      <data key="d0">2548669</data>
    </edge>
    <edge source="DNK" target="MRT">
      <data key="d0">1877965</data>
    </edge>
    <edge source="DNK" target="ZWE">
      <data key="d0">4224683</data>
    </edge>
    <edge source="DNK" target="TUN">
      <data key="d0">14801103</data>
    </edge>
    <edge source="DNK" target="UGA">
      <data key="d0">8296321</data>
    </edge>
    <edge source="DNK" target="CAF">
      <data key="d0">165578</data>
    </edge>
    <edge source="DNK" target="KGZ">
      <data key="d0">2556683</data>
    </edge>
    <edge source="DNK" target="NER">
      <data key="d0">1899591</data>
    </edge>
    <edge source="DNK" target="KHM">
      <data key="d0">243189</data>
    </edge>
    <edge source="DNK" target="BWA">
      <data key="d0">1140323</data>
    </edge>
    <edge source="GBR" target="ARG">
      <data key="d0">394602764</data>
    </edge>
    <edge source="GBR" target="AUS">
      <data key="d0">3423527335</data>
    </edge>
    <edge source="GBR" target="AUT">
      <data key="d0">1707664676</data>
    </edge>
    <edge source="GBR" target="BEL">
      <data key="d0">14450471142</data>
    </edge>
    <edge source="GBR" target="BRA">
      <data key="d0">1062191845</data>
    </edge>
    <edge source="GBR" target="BGR">
      <data key="d0">125792157</data>
    </edge>
    <edge source="GBR" target="CAN">
      <data key="d0">4156625745</data>
    </edge>
    <edge source="GBR" target="LKA">
      <data key="d0">222601248</data>
    </edge>
    <edge source="GBR" target="CHL">
      <data key="d0">167636014</data>
    </edge>
    <edge source="GBR" target="CHN">
      <data key="d0">2115184731</data>
    </edge>
    <edge source="GBR" target="COL">
      <data key="d0">142790057</data>
    </edge>
    <edge source="GBR" target="HRV">
      <data key="d0">100398878</data>
    </edge>
    <edge source="GBR" target="CZE">
      <data key="d0">1376000629</data>
    </edge>
    <edge source="GBR" target="DNK">
      <data key="d0">3460257173</data>
    </edge>
    <edge source="GBR" target="ETH">
      <data key="d0">43707348</data>
    </edge>
    <edge source="GBR" target="EST">
      <data key="d0">123122595</data>
    </edge>
    <edge source="GBR" target="FIN">
      <data key="d0">2212800969</data>
    </edge>
    <edge source="GBR" target="FRA">
      <data key="d0">26635444463</data>
    </edge>
    <edge source="GBR" target="DEU">
      <data key="d0">31874465994</data>
    </edge>
    <edge source="GBR" target="GHA">
      <data key="d0">244665040</data>
    </edge>
    <edge source="GBR" target="GRC">
      <data key="d0">1800217569</data>
    </edge>
    <edge source="GBR" target="HKG">
      <data key="d0">3873862696</data>
    </edge>
    <edge source="GBR" target="HUN">
      <data key="d0">906224830</data>
    </edge>
    <edge source="GBR" target="IDN">
      <data key="d0">461411761</data>
    </edge>
    <edge source="GBR" target="IRL">
      <data key="d0">19200687689</data>
    </edge>
    <edge source="GBR" target="ISR">
      <data key="d0">2205346287</data>
    </edge>
    <edge source="GBR" target="ITA">
      <data key="d0">12315924838</data>
    </edge>
    <edge source="GBR" target="JPN">
      <data key="d0">5375900204</data>
    </edge>
    <edge source="GBR" target="JOR">
      <data key="d0">183836938</data>
    </edge>
    <edge source="GBR" target="KOR">
      <data key="d0">1671720276</data>
    </edge>
    <edge source="GBR" target="LBN">
      <data key="d0">210725917</data>
    </edge>
    <edge source="GBR" target="LVA">
      <data key="d0">126252494</data>
    </edge>
    <edge source="GBR" target="MYS">
      <data key="d0">1330463852</data>
    </edge>
    <edge source="GBR" target="MUS">
      <data key="d0">77353376</data>
    </edge>
    <edge source="GBR" target="MEX">
      <data key="d0">1009131166</data>
    </edge>
    <edge source="GBR" target="MDA">
      <data key="d0">7604604</data>
    </edge>
    <edge source="GBR" target="MAR">
      <data key="d0">612601989</data>
    </edge>
    <edge source="GBR" target="OMN">
      <data key="d0">283969620</data>
    </edge>
    <edge source="GBR" target="NLD">
      <data key="d0">22026436814</data>
    </edge>
    <edge source="GBR" target="NZL">
      <data key="d0">437481942</data>
    </edge>
    <edge source="GBR" target="NOR">
      <data key="d0">2851260036</data>
    </edge>
    <edge source="GBR" target="PAK">
      <data key="d0">282827473</data>
    </edge>
    <edge source="GBR" target="PER">
      <data key="d0">64261649</data>
    </edge>
    <edge source="GBR" target="PHL">
      <data key="d0">405608731</data>
    </edge>
    <edge source="GBR" target="POL">
      <data key="d0">1921454722</data>
    </edge>
    <edge source="GBR" target="PRT">
      <data key="d0">2497528841</data>
    </edge>
    <edge source="GBR" target="ROU">
      <data key="d0">562147224</data>
    </edge>
    <edge source="GBR" target="RUS">
      <data key="d0">990018536</data>
    </edge>
    <edge source="GBR" target="SAU">
      <data key="d0">1880436651</data>
    </edge>
    <edge source="GBR" target="IND">
      <data key="d0">2941354214</data>
    </edge>
    <edge source="GBR" target="SGP">
      <data key="d0">2316937172</data>
    </edge>
    <edge source="GBR" target="SVK">
      <data key="d0">233044787</data>
    </edge>
    <edge source="GBR" target="VNM">
      <data key="d0">163439124</data>
    </edge>
    <edge source="GBR" target="SVN">
      <data key="d0">231680828</data>
    </edge>
    <edge source="GBR" target="ZAF">
      <data key="d0">2001190900</data>
    </edge>
    <edge source="GBR" target="ZWE">
      <data key="d0">58865712</data>
    </edge>
    <edge source="GBR" target="ESP">
      <data key="d0">12164833173</data>
    </edge>
    <edge source="GBR" target="SWE">
      <data key="d0">6239373723</data>
    </edge>
    <edge source="GBR" target="CHE">
      <data key="d0">4640772155</data>
    </edge>
    <edge source="GBR" target="THA">
      <data key="d0">851017758</data>
    </edge>
    <edge source="GBR" target="ARE">
      <data key="d0">2168762049</data>
    </edge>
    <edge source="GBR" target="TUN">
      <data key="d0">194350257</data>
    </edge>
    <edge source="GBR" target="TUR">
      <data key="d0">2702527163</data>
    </edge>
    <edge source="GBR" target="UGA">
      <data key="d0">56665598</data>
    </edge>
    <edge source="GBR" target="UKR">
      <data key="d0">230276099</data>
    </edge>
    <edge source="GBR" target="EGY">
      <data key="d0">707369974</data>
    </edge>
    <edge source="GBR" target="TZA">
      <data key="d0">82839403</data>
    </edge>
    <edge source="GBR" target="USA">
      <data key="d0">42295052385</data>
    </edge>
    <edge source="GBR" target="SRB">
      <data key="d0">44698199</data>
    </edge>
    <edge source="GBR" target="AZE">
      <data key="d0">44866571</data>
    </edge>
    <edge source="GBR" target="BLR">
      <data key="d0">54304458</data>
    </edge>
    <edge source="GBR" target="BEN">
      <data key="d0">64876423</data>
    </edge>
    <edge source="GBR" target="GMB">
      <data key="d0">21346071</data>
    </edge>
    <edge source="GBR" target="HND">
      <data key="d0">15444696</data>
    </edge>
    <edge source="GBR" target="CIV">
      <data key="d0">76311391</data>
    </edge>
    <edge source="GBR" target="JAM">
      <data key="d0">82866200</data>
    </edge>
    <edge source="GBR" target="KGZ">
      <data key="d0">4003455</data>
    </edge>
    <edge source="GBR" target="LTU">
      <data key="d0">193978817</data>
    </edge>
    <edge source="GBR" target="MRT">
      <data key="d0">13354509</data>
    </edge>
    <edge source="GBR" target="PAN">
      <data key="d0">70954683</data>
    </edge>
    <edge source="GBR" target="SEN">
      <data key="d0">46210723</data>
    </edge>
    <edge source="GBR" target="TGO">
      <data key="d0">30927677</data>
    </edge>
    <edge source="GBR" target="MKD">
      <data key="d0">34043166</data>
    </edge>
    <edge source="GBR" target="DZA">
      <data key="d0">153243237</data>
    </edge>
    <edge source="GBR" target="BOL">
      <data key="d0">10979037</data>
    </edge>
    <edge source="GBR" target="CMR">
      <data key="d0">31511007</data>
    </edge>
    <edge source="GBR" target="CRI">
      <data key="d0">50471208</data>
    </edge>
    <edge source="GBR" target="ECU">
      <data key="d0">34469136</data>
    </edge>
    <edge source="GBR" target="SLV">
      <data key="d0">22917123</data>
    </edge>
    <edge source="GBR" target="GTM">
      <data key="d0">39837708</data>
    </edge>
    <edge source="GBR" target="KAZ">
      <data key="d0">96504213</data>
    </edge>
    <edge source="GBR" target="MDG">
      <data key="d0">9913438</data>
    </edge>
    <edge source="GBR" target="MOZ">
      <data key="d0">27490555</data>
    </edge>
    <edge source="GBR" target="NIC">
      <data key="d0">6610969</data>
    </edge>
    <edge source="GBR" target="NER">
      <data key="d0">6307558</data>
    </edge>
    <edge source="GBR" target="BFA">
      <data key="d0">8284999</data>
    </edge>
    <edge source="GBR" target="ARM">
      <data key="d0">5621888</data>
    </edge>
    <edge source="GBR" target="KHM">
      <data key="d0">5718630</data>
    </edge>
    <edge source="GBR" target="NAM">
      <data key="d0">18501344</data>
    </edge>
    <edge source="GBR" target="URY">
      <data key="d0">83989740</data>
    </edge>
    <edge source="GBR" target="BDI">
      <data key="d0">2144319</data>
    </edge>
    <edge source="GBR" target="MWI">
      <data key="d0">15919703</data>
    </edge>
    <edge source="GBR" target="PSE">
      <data key="d0">201870</data>
    </edge>
    <edge source="GBR" target="GEO">
      <data key="d0">17425003</data>
    </edge>
    <edge source="GBR" target="PRY">
      <data key="d0">36193879</data>
    </edge>
    <edge source="GBR" target="ALB">
      <data key="d0">9751126</data>
    </edge>
    <edge source="GBR" target="BWA">
      <data key="d0">27306828</data>
    </edge>
    <edge source="GBR" target="CAF">
      <data key="d0">732867</data>
    </edge>
    <edge source="BEL" target="DZA">
      <data key="d0">335069351</data>
    </edge>
    <edge source="BEL" target="ARG">
      <data key="d0">265959470</data>
    </edge>
    <edge source="BEL" target="AUT">
      <data key="d0">1854683927</data>
    </edge>
    <edge source="BEL" target="BRA">
      <data key="d0">727959695</data>
    </edge>
    <edge source="BEL" target="BGR">
      <data key="d0">102262915</data>
    </edge>
    <edge source="BEL" target="CMR">
      <data key="d0">101610521</data>
    </edge>
    <edge source="BEL" target="CAN">
      <data key="d0">717077607</data>
    </edge>
    <edge source="BEL" target="CHN">
      <data key="d0">1098545010</data>
    </edge>
    <edge source="BEL" target="CZE">
      <data key="d0">746783702</data>
    </edge>
    <edge source="BEL" target="DNK">
      <data key="d0">1469792265</data>
    </edge>
    <edge source="BEL" target="FIN">
      <data key="d0">980623248</data>
    </edge>
    <edge source="BEL" target="FRA">
      <data key="d0">31721597585</data>
    </edge>
    <edge source="BEL" target="GMB">
      <data key="d0">9877627</data>
    </edge>
    <edge source="BEL" target="DEU">
      <data key="d0">30529859926</data>
    </edge>
    <edge source="BEL" target="GHA">
      <data key="d0">44395092</data>
    </edge>
    <edge source="BEL" target="GRC">
      <data key="d0">1131533246</data>
    </edge>
    <edge source="BEL" target="HUN">
      <data key="d0">881113905</data>
    </edge>
    <edge source="BEL" target="IRL">
      <data key="d0">1465337972</data>
    </edge>
    <edge source="BEL" target="ISR">
      <data key="d0">3445199494</data>
    </edge>
    <edge source="BEL" target="ITA">
      <data key="d0">9756670252</data>
    </edge>
    <edge source="BEL" target="CIV">
      <data key="d0">107475731</data>
    </edge>
    <edge source="BEL" target="JPN">
      <data key="d0">1941165577</data>
    </edge>
    <edge source="BEL" target="JOR">
      <data key="d0">100264125</data>
    </edge>
    <edge source="BEL" target="KOR">
      <data key="d0">548550395</data>
    </edge>
    <edge source="BEL" target="LBN">
      <data key="d0">211098390</data>
    </edge>
    <edge source="BEL" target="MYS">
      <data key="d0">264629388</data>
    </edge>
    <edge source="BEL" target="MRT">
      <data key="d0">53031911</data>
    </edge>
    <edge source="BEL" target="MEX">
      <data key="d0">515333443</data>
    </edge>
    <edge source="BEL" target="MAR">
      <data key="d0">254179448</data>
    </edge>
    <edge source="BEL" target="NLD">
      <data key="d0">23117281896</data>
    </edge>
    <edge source="BEL" target="PHL">
      <data key="d0">97510703</data>
    </edge>
    <edge source="BEL" target="POL">
      <data key="d0">1413825474</data>
    </edge>
    <edge source="BEL" target="PRT">
      <data key="d0">1487339359</data>
    </edge>
    <edge source="BEL" target="ROU">
      <data key="d0">235251010</data>
    </edge>
    <edge source="BEL" target="RUS">
      <data key="d0">851299739</data>
    </edge>
    <edge source="BEL" target="SAU">
      <data key="d0">422632090</data>
    </edge>
    <edge source="BEL" target="SEN">
      <data key="d0">106714844</data>
    </edge>
    <edge source="BEL" target="SGP">
      <data key="d0">457835543</data>
    </edge>
    <edge source="BEL" target="ZAF">
      <data key="d0">565777453</data>
    </edge>
    <edge source="BEL" target="ESP">
      <data key="d0">6491773615</data>
    </edge>
    <edge source="BEL" target="SWE">
      <data key="d0">2853981436</data>
    </edge>
    <edge source="BEL" target="CHE">
      <data key="d0">2754238400</data>
    </edge>
    <edge source="BEL" target="THA">
      <data key="d0">497165664</data>
    </edge>
    <edge source="BEL" target="TGO">
      <data key="d0">28473614</data>
    </edge>
    <edge source="BEL" target="ARE">
      <data key="d0">568821443</data>
    </edge>
    <edge source="BEL" target="TUN">
      <data key="d0">367745405</data>
    </edge>
    <edge source="BEL" target="TUR">
      <data key="d0">1714569599</data>
    </edge>
    <edge source="BEL" target="UGA">
      <data key="d0">13867899</data>
    </edge>
    <edge source="BEL" target="EGY">
      <data key="d0">309861887</data>
    </edge>
    <edge source="BEL" target="GBR">
      <data key="d0">18056659507</data>
    </edge>
    <edge source="BEL" target="USA">
      <data key="d0">10450189462</data>
    </edge>
    <edge source="BEL" target="BFA">
      <data key="d0">12111304</data>
    </edge>
    <edge source="BEL" target="ALB">
      <data key="d0">7211807</data>
    </edge>
    <edge source="BEL" target="AZE">
      <data key="d0">7075271</data>
    </edge>
    <edge source="BEL" target="AUS">
      <data key="d0">731048132</data>
    </edge>
    <edge source="BEL" target="BLR">
      <data key="d0">43257258</data>
    </edge>
    <edge source="BEL" target="HRV">
      <data key="d0">133986801</data>
    </edge>
    <edge source="BEL" target="BEN">
      <data key="d0">42947124</data>
    </edge>
    <edge source="BEL" target="EST">
      <data key="d0">63758750</data>
    </edge>
    <edge source="BEL" target="GEO">
      <data key="d0">5332088</data>
    </edge>
    <edge source="BEL" target="HKG">
      <data key="d0">1467564941</data>
    </edge>
    <edge source="BEL" target="IDN">
      <data key="d0">204969716</data>
    </edge>
    <edge source="BEL" target="KAZ">
      <data key="d0">38025203</data>
    </edge>
    <edge source="BEL" target="LVA">
      <data key="d0">62677198</data>
    </edge>
    <edge source="BEL" target="LTU">
      <data key="d0">110905971</data>
    </edge>
    <edge source="BEL" target="MUS">
      <data key="d0">33235652</data>
    </edge>
    <edge source="BEL" target="MDA">
      <data key="d0">9022920</data>
    </edge>
    <edge source="BEL" target="NOR">
      <data key="d0">621861591</data>
    </edge>
    <edge source="BEL" target="PER">
      <data key="d0">51556977</data>
    </edge>
    <edge source="BEL" target="SVK">
      <data key="d0">204466601</data>
    </edge>
    <edge source="BEL" target="SVN">
      <data key="d0">144045137</data>
    </edge>
    <edge source="BEL" target="UKR">
      <data key="d0">182569808</data>
    </edge>
    <edge source="BEL" target="MKD">
      <data key="d0">18228388</data>
    </edge>
    <edge source="BEL" target="SRB">
      <data key="d0">40695960</data>
    </edge>
    <edge source="BEL" target="BOL">
      <data key="d0">6083941</data>
    </edge>
    <edge source="BEL" target="BDI">
      <data key="d0">16450528</data>
    </edge>
    <edge source="BEL" target="KHM">
      <data key="d0">4750304</data>
    </edge>
    <edge source="BEL" target="CAF">
      <data key="d0">3887918</data>
    </edge>
    <edge source="BEL" target="CHL">
      <data key="d0">104682896</data>
    </edge>
    <edge source="BEL" target="COL">
      <data key="d0">72994884</data>
    </edge>
    <edge source="BEL" target="ECU">
      <data key="d0">23535084</data>
    </edge>
    <edge source="BEL" target="SLV">
      <data key="d0">10173889</data>
    </edge>
    <edge source="BEL" target="GTM">
      <data key="d0">17313087</data>
    </edge>
    <edge source="BEL" target="HND">
      <data key="d0">8012325</data>
    </edge>
    <edge source="BEL" target="JAM">
      <data key="d0">17675706</data>
    </edge>
    <edge source="BEL" target="MDG">
      <data key="d0">28875514</data>
    </edge>
    <edge source="BEL" target="OMN">
      <data key="d0">34613276</data>
    </edge>
    <edge source="BEL" target="NER">
      <data key="d0">32072487</data>
    </edge>
    <edge source="BEL" target="PAK">
      <data key="d0">105498975</data>
    </edge>
    <edge source="BEL" target="PAN">
      <data key="d0">62789086</data>
    </edge>
    <edge source="BEL" target="VNM">
      <data key="d0">61671172</data>
    </edge>
    <edge source="BEL" target="TZA">
      <data key="d0">17932907</data>
    </edge>
    <edge source="BEL" target="IND">
      <data key="d0">3166811632</data>
    </edge>
    <edge source="BEL" target="ARM">
      <data key="d0">82158594</data>
    </edge>
    <edge source="BEL" target="LKA">
      <data key="d0">160385271</data>
    </edge>
    <edge source="BEL" target="CRI">
      <data key="d0">29201343</data>
    </edge>
    <edge source="BEL" target="ETH">
      <data key="d0">38609884</data>
    </edge>
    <edge source="BEL" target="MWI">
      <data key="d0">3194397</data>
    </edge>
    <edge source="BEL" target="MOZ">
      <data key="d0">6125737</data>
    </edge>
    <edge source="BEL" target="NAM">
      <data key="d0">4522967</data>
    </edge>
    <edge source="BEL" target="NZL">
      <data key="d0">103064360</data>
    </edge>
    <edge source="BEL" target="ZWE">
      <data key="d0">16297718</data>
    </edge>
    <edge source="BEL" target="URY">
      <data key="d0">20075931</data>
    </edge>
    <edge source="BEL" target="PRY">
      <data key="d0">2566079</data>
    </edge>
    <edge source="BEL" target="KGZ">
      <data key="d0">1285544</data>
    </edge>
    <edge source="BEL" target="NIC">
      <data key="d0">8148610</data>
    </edge>
    <edge source="BEL" target="BWA">
      <data key="d0">4087820</data>
    </edge>
    <edge source="PAN" target="CRI">
      <data key="d0">39166016</data>
    </edge>
    <edge source="PAN" target="HND">
      <data key="d0">22320366</data>
    </edge>
    <edge source="PAN" target="MEX">
      <data key="d0">24231445</data>
    </edge>
    <edge source="PAN" target="NIC">
      <data key="d0">18011526</data>
    </edge>
    <edge source="PAN" target="USA">
      <data key="d0">353476590</data>
    </edge>
    <edge source="PAN" target="CAN">
      <data key="d0">2783529</data>
    </edge>
    <edge source="PAN" target="CHN">
      <data key="d0">1616855</data>
    </edge>
    <edge source="PAN" target="COL">
      <data key="d0">8666906</data>
    </edge>
    <edge source="PAN" target="ECU">
      <data key="d0">3994856</data>
    </edge>
    <edge source="PAN" target="SLV">
      <data key="d0">8599417</data>
    </edge>
    <edge source="PAN" target="GTM">
      <data key="d0">21296160</data>
    </edge>
    <edge source="PAN" target="HKG">
      <data key="d0">8067983</data>
    </edge>
    <edge source="PAN" target="JAM">
      <data key="d0">2653189</data>
    </edge>
    <edge source="PAN" target="JPN">
      <data key="d0">11822973</data>
    </edge>
    <edge source="PAN" target="BOL">
      <data key="d0">830550</data>
    </edge>
    <edge source="PAN" target="BEL">
      <data key="d0">40721460</data>
    </edge>
    <edge source="PAN" target="BRA">
      <data key="d0">65400</data>
    </edge>
    <edge source="PAN" target="FRA">
      <data key="d0">631350</data>
    </edge>
    <edge source="PAN" target="GRC">
      <data key="d0">192558</data>
    </edge>
    <edge source="PAN" target="ITA">
      <data key="d0">25571136</data>
    </edge>
    <edge source="PAN" target="NLD">
      <data key="d0">5579315</data>
    </edge>
    <edge source="PAN" target="ESP">
      <data key="d0">13108396</data>
    </edge>
    <edge source="PAN" target="CHE">
      <data key="d0">134859</data>
    </edge>
    <edge source="PAN" target="GBR">
      <data key="d0">2340617</data>
    </edge>
    <edge source="PAN" target="URY">
      <data key="d0">156934</data>
    </edge>
    <edge source="PAN" target="DEU">
      <data key="d0">13430695</data>
    </edge>
    <edge source="PAN" target="NZL">
      <data key="d0">497554</data>
    </edge>
    <edge source="PAN" target="PRT">
      <data key="d0">9777940</data>
    </edge>
    <edge source="PAN" target="RUS">
      <data key="d0">3408797</data>
    </edge>
    <edge source="PAN" target="SWE">
      <data key="d0">66393221</data>
    </edge>
    <edge source="PAN" target="AUS">
      <data key="d0">27777</data>
    </edge>
    <edge source="PAN" target="FIN">
      <data key="d0">268253</data>
    </edge>
    <edge source="PAN" target="LKA">
      <data key="d0">319198</data>
    </edge>
    <edge source="PAN" target="IRL">
      <data key="d0">643992</data>
    </edge>
    <edge source="PAN" target="JOR">
      <data key="d0">144981</data>
    </edge>
    <edge source="PAN" target="KOR">
      <data key="d0">1014261</data>
    </edge>
    <edge source="PAN" target="VNM">
      <data key="d0">65036</data>
    </edge>
    <edge source="PAN" target="EGY">
      <data key="d0">62801</data>
    </edge>
    <edge source="PAN" target="PER">
      <data key="d0">793800</data>
    </edge>
    <edge source="PAN" target="CHL">
      <data key="d0">461717</data>
    </edge>
    <edge source="PAN" target="IND">
      <data key="d0">129348</data>
    </edge>
    <edge source="PAN" target="ARG">
      <data key="d0">1080354</data>
    </edge>
    <edge source="PAN" target="PHL">
      <data key="d0">31500</data>
    </edge>
    <edge source="PAN" target="NOR">
      <data key="d0">196017</data>
    </edge>
    <edge source="PAN" target="SAU">
      <data key="d0">11900</data>
    </edge>
    <edge source="PAN" target="DNK">
      <data key="d0">11060</data>
    </edge>
    <edge source="PAN" target="PRY">
      <data key="d0">37883</data>
    </edge>
    <edge source="AUS" target="BEL">
      <data key="d0">345747436</data>
    </edge>
    <edge source="AUS" target="CAN">
      <data key="d0">386376453</data>
    </edge>
    <edge source="AUS" target="LKA">
      <data key="d0">111429867</data>
    </edge>
    <edge source="AUS" target="CHN">
      <data key="d0">2959778597</data>
    </edge>
    <edge source="AUS" target="FRA">
      <data key="d0">460855459</data>
    </edge>
    <edge source="AUS" target="PSE">
      <data key="d0">679260</data>
    </edge>
    <edge source="AUS" target="DEU">
      <data key="d0">725725932</data>
    </edge>
    <edge source="AUS" target="HKG">
      <data key="d0">1662301267</data>
    </edge>
    <edge source="AUS" target="IDN">
      <data key="d0">1206670806</data>
    </edge>
    <edge source="AUS" target="IRL">
      <data key="d0">81560122</data>
    </edge>
    <edge source="AUS" target="ISR">
      <data key="d0">117096348</data>
    </edge>
    <edge source="AUS" target="JPN">
      <data key="d0">9916265791</data>
    </edge>
    <edge source="AUS" target="JOR">
      <data key="d0">41257689</data>
    </edge>
    <edge source="AUS" target="KOR">
      <data key="d0">3701612486</data>
    </edge>
    <edge source="AUS" target="LBN">
      <data key="d0">19674061</data>
    </edge>
    <edge source="AUS" target="MYS">
      <data key="d0">961049321</data>
    </edge>
    <edge source="AUS" target="MUS">
      <data key="d0">55541892</data>
    </edge>
    <edge source="AUS" target="MEX">
      <data key="d0">177876618</data>
    </edge>
    <edge source="AUS" target="OMN">
      <data key="d0">74952693</data>
    </edge>
    <edge source="AUS" target="NLD">
      <data key="d0">815397692</data>
    </edge>
    <edge source="AUS" target="NZL">
      <data key="d0">3415483774</data>
    </edge>
    <edge source="AUS" target="PHL">
      <data key="d0">830978101</data>
    </edge>
    <edge source="AUS" target="RUS">
      <data key="d0">29511206</data>
    </edge>
    <edge source="AUS" target="SAU">
      <data key="d0">800066111</data>
    </edge>
    <edge source="AUS" target="IND">
      <data key="d0">1029129104</data>
    </edge>
    <edge source="AUS" target="SGP">
      <data key="d0">2089047771</data>
    </edge>
    <edge source="AUS" target="VNM">
      <data key="d0">211746086</data>
    </edge>
    <edge source="AUS" target="ZAF">
      <data key="d0">339130565</data>
    </edge>
    <edge source="AUS" target="CHE">
      <data key="d0">79117876</data>
    </edge>
    <edge source="AUS" target="THA">
      <data key="d0">959378326</data>
    </edge>
    <edge source="AUS" target="ARE">
      <data key="d0">292362333</data>
    </edge>
    <edge source="AUS" target="EGY">
      <data key="d0">172370627</data>
    </edge>
    <edge source="AUS" target="GBR">
      <data key="d0">1485700924</data>
    </edge>
    <edge source="AUS" target="USA">
      <data key="d0">5088017556</data>
    </edge>
    <edge source="AUS" target="ALB">
      <data key="d0">230729</data>
    </edge>
    <edge source="AUS" target="DZA">
      <data key="d0">25150904</data>
    </edge>
    <edge source="AUS" target="AZE">
      <data key="d0">782569</data>
    </edge>
    <edge source="AUS" target="AUT">
      <data key="d0">27918143</data>
    </edge>
    <edge source="AUS" target="BGR">
      <data key="d0">1743075</data>
    </edge>
    <edge source="AUS" target="KHM">
      <data key="d0">2409272</data>
    </edge>
    <edge source="AUS" target="CMR">
      <data key="d0">157199</data>
    </edge>
    <edge source="AUS" target="HRV">
      <data key="d0">1879728</data>
    </edge>
    <edge source="AUS" target="CZE">
      <data key="d0">42402786</data>
    </edge>
    <edge source="AUS" target="BEN">
      <data key="d0">164629</data>
    </edge>
    <edge source="AUS" target="DNK">
      <data key="d0">85205288</data>
    </edge>
    <edge source="AUS" target="ECU">
      <data key="d0">2215044</data>
    </edge>
    <edge source="AUS" target="EST">
      <data key="d0">215738</data>
    </edge>
    <edge source="AUS" target="FIN">
      <data key="d0">207819925</data>
    </edge>
    <edge source="AUS" target="GEO">
      <data key="d0">1764628</data>
    </edge>
    <edge source="AUS" target="GHA">
      <data key="d0">31622556</data>
    </edge>
    <edge source="AUS" target="GRC">
      <data key="d0">117533259</data>
    </edge>
    <edge source="AUS" target="HUN">
      <data key="d0">5374572</data>
    </edge>
    <edge source="AUS" target="ITA">
      <data key="d0">746710277</data>
    </edge>
    <edge source="AUS" target="CIV">
      <data key="d0">1117992</data>
    </edge>
    <edge source="AUS" target="JAM">
      <data key="d0">22213287</data>
    </edge>
    <edge source="AUS" target="KAZ">
      <data key="d0">2637059</data>
    </edge>
    <edge source="AUS" target="LVA">
      <data key="d0">4181955</data>
    </edge>
    <edge source="AUS" target="MAR">
      <data key="d0">7240703</data>
    </edge>
    <edge source="AUS" target="NAM">
      <data key="d0">12793969</data>
    </edge>
    <edge source="AUS" target="NOR">
      <data key="d0">23290514</data>
    </edge>
    <edge source="AUS" target="PAK">
      <data key="d0">145771351</data>
    </edge>
    <edge source="AUS" target="PAN">
      <data key="d0">11126065</data>
    </edge>
    <edge source="AUS" target="PER">
      <data key="d0">22767914</data>
    </edge>
    <edge source="AUS" target="POL">
      <data key="d0">10050438</data>
    </edge>
    <edge source="AUS" target="PRT">
      <data key="d0">18659517</data>
    </edge>
    <edge source="AUS" target="SEN">
      <data key="d0">2285495</data>
    </edge>
    <edge source="AUS" target="SVN">
      <data key="d0">1674580</data>
    </edge>
    <edge source="AUS" target="ESP">
      <data key="d0">318228534</data>
    </edge>
    <edge source="AUS" target="SWE">
      <data key="d0">93058024</data>
    </edge>
    <edge source="AUS" target="MKD">
      <data key="d0">716555</data>
    </edge>
    <edge source="AUS" target="ARM">
      <data key="d0">353912</data>
    </edge>
    <edge source="AUS" target="BRA">
      <data key="d0">320559234</data>
    </edge>
    <edge source="AUS" target="CHL">
      <data key="d0">85845891</data>
    </edge>
    <edge source="AUS" target="SLV">
      <data key="d0">3709078</data>
    </edge>
    <edge source="AUS" target="GMB">
      <data key="d0">679179</data>
    </edge>
    <edge source="AUS" target="GTM">
      <data key="d0">5514947</data>
    </edge>
    <edge source="AUS" target="HND">
      <data key="d0">2157997</data>
    </edge>
    <edge source="AUS" target="LTU">
      <data key="d0">273904</data>
    </edge>
    <edge source="AUS" target="MWI">
      <data key="d0">751543</data>
    </edge>
    <edge source="AUS" target="MOZ">
      <data key="d0">7497240</data>
    </edge>
    <edge source="AUS" target="NIC">
      <data key="d0">343268</data>
    </edge>
    <edge source="AUS" target="NER">
      <data key="d0">519670</data>
    </edge>
    <edge source="AUS" target="ZWE">
      <data key="d0">4054954</data>
    </edge>
    <edge source="AUS" target="TUN">
      <data key="d0">3517542</data>
    </edge>
    <edge source="AUS" target="TUR">
      <data key="d0">155646272</data>
    </edge>
    <edge source="AUS" target="UKR">
      <data key="d0">4000995</data>
    </edge>
    <edge source="AUS" target="TZA">
      <data key="d0">15917508</data>
    </edge>
    <edge source="AUS" target="MDG">
      <data key="d0">2749694</data>
    </edge>
    <edge source="AUS" target="ARG">
      <data key="d0">45373368</data>
    </edge>
    <edge source="AUS" target="COL">
      <data key="d0">7444014</data>
    </edge>
    <edge source="AUS" target="ETH">
      <data key="d0">1395681</data>
    </edge>
    <edge source="AUS" target="MRT">
      <data key="d0">438317</data>
    </edge>
    <edge source="AUS" target="CRI">
      <data key="d0">3199173</data>
    </edge>
    <edge source="AUS" target="SRB">
      <data key="d0">1231428</data>
    </edge>
    <edge source="AUS" target="URY">
      <data key="d0">5826091</data>
    </edge>
    <edge source="AUS" target="BLR">
      <data key="d0">132547</data>
    </edge>
    <edge source="AUS" target="ROU">
      <data key="d0">21754310</data>
    </edge>
    <edge source="AUS" target="SVK">
      <data key="d0">3527336</data>
    </edge>
    <edge source="AUS" target="TGO">
      <data key="d0">23454</data>
    </edge>
    <edge source="AUS" target="UGA">
      <data key="d0">463278</data>
    </edge>
    <edge source="AUS" target="PRY">
      <data key="d0">85304</data>
    </edge>
    <edge source="AUS" target="BOL">
      <data key="d0">333815</data>
    </edge>
    <edge source="AUS" target="BFA">
      <data key="d0">36019</data>
    </edge>
    <edge source="AUS" target="CAF">
      <data key="d0">244529</data>
    </edge>
    <edge source="AUS" target="BWA">
      <data key="d0">721552</data>
    </edge>
    <edge source="AUS" target="BDI">
      <data key="d0">22761</data>
    </edge>
    <edge source="AUS" target="KGZ">
      <data key="d0">104099</data>
    </edge>
    <edge source="FIN" target="CHN">
      <data key="d0">1324644196</data>
    </edge>
    <edge source="FIN" target="EST">
      <data key="d0">1386092580</data>
    </edge>
    <edge source="FIN" target="KOR">
      <data key="d0">371448086</data>
    </edge>
    <edge source="FIN" target="LTU">
      <data key="d0">170096027</data>
    </edge>
    <edge source="FIN" target="NOR">
      <data key="d0">1161408275</data>
    </edge>
    <edge source="FIN" target="RUS">
      <data key="d0">1937957392</data>
    </edge>
    <edge source="FIN" target="THA">
      <data key="d0">171499617</data>
    </edge>
    <edge source="FIN" target="CAN">
      <data key="d0">319347567</data>
    </edge>
    <edge source="FIN" target="DNK">
      <data key="d0">1133912362</data>
    </edge>
    <edge source="FIN" target="DEU">
      <data key="d0">5553143631</data>
    </edge>
    <edge source="FIN" target="GRC">
      <data key="d0">400058343</data>
    </edge>
    <edge source="FIN" target="HKG">
      <data key="d0">455068557</data>
    </edge>
    <edge source="FIN" target="ITA">
      <data key="d0">1937789798</data>
    </edge>
    <edge source="FIN" target="JPN">
      <data key="d0">775812757</data>
    </edge>
    <edge source="FIN" target="MYS">
      <data key="d0">135137126</data>
    </edge>
    <edge source="FIN" target="NLD">
      <data key="d0">1726274513</data>
    </edge>
    <edge source="FIN" target="POL">
      <data key="d0">713760501</data>
    </edge>
    <edge source="FIN" target="SGP">
      <data key="d0">222747053</data>
    </edge>
    <edge source="FIN" target="ESP">
      <data key="d0">1110993159</data>
    </edge>
    <edge source="FIN" target="SWE">
      <data key="d0">4136155599</data>
    </edge>
    <edge source="FIN" target="CHE">
      <data key="d0">696782573</data>
    </edge>
    <edge source="FIN" target="TUR">
      <data key="d0">587078635</data>
    </edge>
    <edge source="FIN" target="USA">
      <data key="d0">3353636643</data>
    </edge>
    <edge source="FIN" target="ARG">
      <data key="d0">112819436</data>
    </edge>
    <edge source="FIN" target="AUS">
      <data key="d0">390171565</data>
    </edge>
    <edge source="FIN" target="AUT">
      <data key="d0">585727814</data>
    </edge>
    <edge source="FIN" target="ARM">
      <data key="d0">1713136</data>
    </edge>
    <edge source="FIN" target="BEL">
      <data key="d0">966649155</data>
    </edge>
    <edge source="FIN" target="BRA">
      <data key="d0">314303328</data>
    </edge>
    <edge source="FIN" target="BGR">
      <data key="d0">37398336</data>
    </edge>
    <edge source="FIN" target="CHL">
      <data key="d0">73282367</data>
    </edge>
    <edge source="FIN" target="COL">
      <data key="d0">47150761</data>
    </edge>
    <edge source="FIN" target="BEN">
      <data key="d0">633044</data>
    </edge>
    <edge source="FIN" target="FRA">
      <data key="d0">2285693929</data>
    </edge>
    <edge source="FIN" target="GEO">
      <data key="d0">3630493</data>
    </edge>
    <edge source="FIN" target="GMB">
      <data key="d0">215200</data>
    </edge>
    <edge source="FIN" target="GHA">
      <data key="d0">5394266</data>
    </edge>
    <edge source="FIN" target="GTM">
      <data key="d0">8134396</data>
    </edge>
    <edge source="FIN" target="IDN">
      <data key="d0">151134558</data>
    </edge>
    <edge source="FIN" target="IRL">
      <data key="d0">253650379</data>
    </edge>
    <edge source="FIN" target="ISR">
      <data key="d0">180112669</data>
    </edge>
    <edge source="FIN" target="JAM">
      <data key="d0">13509306</data>
    </edge>
    <edge source="FIN" target="LBN">
      <data key="d0">35890009</data>
    </edge>
    <edge source="FIN" target="LVA">
      <data key="d0">268803420</data>
    </edge>
    <edge source="FIN" target="MDG">
      <data key="d0">655945</data>
    </edge>
    <edge source="FIN" target="MWI">
      <data key="d0">1713940</data>
    </edge>
    <edge source="FIN" target="MEX">
      <data key="d0">198774347</data>
    </edge>
    <edge source="FIN" target="MDA">
      <data key="d0">1762178</data>
    </edge>
    <edge source="FIN" target="MAR">
      <data key="d0">66635741</data>
    </edge>
    <edge source="FIN" target="MOZ">
      <data key="d0">1249787</data>
    </edge>
    <edge source="FIN" target="OMN">
      <data key="d0">9159597</data>
    </edge>
    <edge source="FIN" target="NER">
      <data key="d0">285696</data>
    </edge>
    <edge source="FIN" target="PER">
      <data key="d0">38720602</data>
    </edge>
    <edge source="FIN" target="PHL">
      <data key="d0">417048874</data>
    </edge>
    <edge source="FIN" target="SAU">
      <data key="d0">159413203</data>
    </edge>
    <edge source="FIN" target="SEN">
      <data key="d0">1636145</data>
    </edge>
    <edge source="FIN" target="VNM">
      <data key="d0">16818837</data>
    </edge>
    <edge source="FIN" target="ZAF">
      <data key="d0">309491886</data>
    </edge>
    <edge source="FIN" target="ARE">
      <data key="d0">349541821</data>
    </edge>
    <edge source="FIN" target="UKR">
      <data key="d0">98348225</data>
    </edge>
    <edge source="FIN" target="EGY">
      <data key="d0">181552913</data>
    </edge>
    <edge source="FIN" target="GBR">
      <data key="d0">4055516922</data>
    </edge>
    <edge source="FIN" target="AZE">
      <data key="d0">4707395</data>
    </edge>
    <edge source="FIN" target="BLR">
      <data key="d0">19543778</data>
    </edge>
    <edge source="FIN" target="CZE">
      <data key="d0">277679255</data>
    </edge>
    <edge source="FIN" target="HUN">
      <data key="d0">319825286</data>
    </edge>
    <edge source="FIN" target="KAZ">
      <data key="d0">55173246</data>
    </edge>
    <edge source="FIN" target="SVN">
      <data key="d0">36299744</data>
    </edge>
    <edge source="FIN" target="TUN">
      <data key="d0">45383238</data>
    </edge>
    <edge source="FIN" target="DZA">
      <data key="d0">68000950</data>
    </edge>
    <edge source="FIN" target="BOL">
      <data key="d0">17822543</data>
    </edge>
    <edge source="FIN" target="JOR">
      <data key="d0">16100683</data>
    </edge>
    <edge source="FIN" target="SVK">
      <data key="d0">62540614</data>
    </edge>
    <edge source="FIN" target="CRI">
      <data key="d0">5250836</data>
    </edge>
    <edge source="FIN" target="PAN">
      <data key="d0">6779643</data>
    </edge>
    <edge source="FIN" target="PRT">
      <data key="d0">280838429</data>
    </edge>
    <edge source="FIN" target="ROU">
      <data key="d0">37141770</data>
    </edge>
    <edge source="FIN" target="HRV">
      <data key="d0">27644297</data>
    </edge>
    <edge source="FIN" target="SLV">
      <data key="d0">59433658</data>
    </edge>
    <edge source="FIN" target="HND">
      <data key="d0">940556</data>
    </edge>
    <edge source="FIN" target="NZL">
      <data key="d0">66608128</data>
    </edge>
    <edge source="FIN" target="NIC">
      <data key="d0">444106</data>
    </edge>
    <edge source="FIN" target="IND">
      <data key="d0">285351922</data>
    </edge>
    <edge source="FIN" target="SRB">
      <data key="d0">5289035</data>
    </edge>
    <edge source="FIN" target="ALB">
      <data key="d0">7658160</data>
    </edge>
    <edge source="FIN" target="LKA">
      <data key="d0">8596122</data>
    </edge>
    <edge source="FIN" target="PAK">
      <data key="d0">17496316</data>
    </edge>
    <edge source="FIN" target="BDI">
      <data key="d0">34466</data>
    </edge>
    <edge source="FIN" target="CMR">
      <data key="d0">7367680</data>
    </edge>
    <edge source="FIN" target="ECU">
      <data key="d0">5211148</data>
    </edge>
    <edge source="FIN" target="CIV">
      <data key="d0">7901003</data>
    </edge>
    <edge source="FIN" target="TZA">
      <data key="d0">9114388</data>
    </edge>
    <edge source="FIN" target="KGZ">
      <data key="d0">879150</data>
    </edge>
    <edge source="FIN" target="NAM">
      <data key="d0">1188755</data>
    </edge>
    <edge source="FIN" target="MKD">
      <data key="d0">7114718</data>
    </edge>
    <edge source="FIN" target="MUS">
      <data key="d0">2047425</data>
    </edge>
    <edge source="FIN" target="PRY">
      <data key="d0">549112</data>
    </edge>
    <edge source="FIN" target="URY">
      <data key="d0">8310653</data>
    </edge>
    <edge source="FIN" target="UGA">
      <data key="d0">788322</data>
    </edge>
    <edge source="FIN" target="ZWE">
      <data key="d0">6278113</data>
    </edge>
    <edge source="FIN" target="BWA">
      <data key="d0">3553803</data>
    </edge>
    <edge source="FIN" target="KHM">
      <data key="d0">1375053</data>
    </edge>
    <edge source="FIN" target="ETH">
      <data key="d0">1616694</data>
    </edge>
    <edge source="FIN" target="PSE">
      <data key="d0">65557</data>
    </edge>
    <edge source="FIN" target="MRT">
      <data key="d0">268199</data>
    </edge>
    <edge source="FIN" target="BFA">
      <data key="d0">158366</data>
    </edge>
    <edge source="FIN" target="CAF">
      <data key="d0">254270</data>
    </edge>
    <edge source="DZA" target="FRA">
      <data key="d0">2919940286</data>
    </edge>
    <edge source="DZA" target="ITA">
      <data key="d0">4417153175</data>
    </edge>
    <edge source="DZA" target="TUN">
      <data key="d0">74422454</data>
    </edge>
    <edge source="DZA" target="ESP">
      <data key="d0">2329027744</data>
    </edge>
    <edge source="DZA" target="BEL">
      <data key="d0">659011773</data>
    </edge>
    <edge source="DZA" target="CAN">
      <data key="d0">779701488</data>
    </edge>
    <edge source="DZA" target="MAR">
      <data key="d0">169188190</data>
    </edge>
    <edge source="DZA" target="NLD">
      <data key="d0">1657677740</data>
    </edge>
    <edge source="DZA" target="ROU">
      <data key="d0">80796</data>
    </edge>
    <edge source="DZA" target="SAU">
      <data key="d0">1570868</data>
    </edge>
    <edge source="DZA" target="SWE">
      <data key="d0">32562089</data>
    </edge>
    <edge source="DZA" target="CHE">
      <data key="d0">118506987</data>
    </edge>
    <edge source="DZA" target="ARE">
      <data key="d0">873127</data>
    </edge>
    <edge source="DZA" target="USA">
      <data key="d0">3424817293</data>
    </edge>
    <edge source="DZA" target="JOR">
      <data key="d0">137588</data>
    </edge>
    <edge source="DZA" target="SEN">
      <data key="d0">2610278</data>
    </edge>
    <edge source="DZA" target="DNK">
      <data key="d0">123360</data>
    </edge>
    <edge source="DZA" target="DEU">
      <data key="d0">732726136</data>
    </edge>
    <edge source="DZA" target="IDN">
      <data key="d0">4918784</data>
    </edge>
    <edge source="DZA" target="GBR">
      <data key="d0">647649160</data>
    </edge>
    <edge source="DZA" target="TUR">
      <data key="d0">1332084971</data>
    </edge>
    <edge source="DZA" target="KHM">
      <data key="d0">99950</data>
    </edge>
    <edge source="DZA" target="PRT">
      <data key="d0">249460405</data>
    </edge>
    <edge source="DZA" target="IND">
      <data key="d0">46064330</data>
    </edge>
    <edge source="DZA" target="BRA">
      <data key="d0">1502672167</data>
    </edge>
    <edge source="DZA" target="MYS">
      <data key="d0">1889733</data>
    </edge>
    <edge source="DZA" target="NER">
      <data key="d0">37637</data>
    </edge>
    <edge source="DZA" target="MKD">
      <data key="d0">36032311</data>
    </edge>
    <edge source="DZA" target="LBN">
      <data key="d0">6015895</data>
    </edge>
    <edge source="DZA" target="ARG">
      <data key="d0">15808842</data>
    </edge>
    <edge source="DZA" target="AUT">
      <data key="d0">18449279</data>
    </edge>
    <edge source="DZA" target="COL">
      <data key="d0">10810386</data>
    </edge>
    <edge source="DZA" target="HRV">
      <data key="d0">146088</data>
    </edge>
    <edge source="DZA" target="CZE">
      <data key="d0">23942424</data>
    </edge>
    <edge source="DZA" target="ECU">
      <data key="d0">2091136</data>
    </edge>
    <edge source="DZA" target="FIN">
      <data key="d0">2447854</data>
    </edge>
    <edge source="DZA" target="GRC">
      <data key="d0">117194524</data>
    </edge>
    <edge source="DZA" target="HND">
      <data key="d0">96596</data>
    </edge>
    <edge source="DZA" target="HKG">
      <data key="d0">12242</data>
    </edge>
    <edge source="DZA" target="JPN">
      <data key="d0">23458752</data>
    </edge>
    <edge source="DZA" target="KOR">
      <data key="d0">82508692</data>
    </edge>
    <edge source="DZA" target="MRT">
      <data key="d0">11347692</data>
    </edge>
    <edge source="DZA" target="MEX">
      <data key="d0">122401999</data>
    </edge>
    <edge source="DZA" target="NIC">
      <data key="d0">16047</data>
    </edge>
    <edge source="DZA" target="NOR">
      <data key="d0">24826453</data>
    </edge>
    <edge source="DZA" target="PAN">
      <data key="d0">32612998</data>
    </edge>
    <edge source="DZA" target="RUS">
      <data key="d0">238330</data>
    </edge>
    <edge source="DZA" target="SGP">
      <data key="d0">19503615</data>
    </edge>
    <edge source="DZA" target="ZAF">
      <data key="d0">6428664</data>
    </edge>
    <edge source="DZA" target="CHL">
      <data key="d0">35919365</data>
    </edge>
    <edge source="DZA" target="CHN">
      <data key="d0">10959248</data>
    </edge>
    <edge source="DZA" target="KGZ">
      <data key="d0">10045010</data>
    </edge>
    <edge source="DZA" target="PER">
      <data key="d0">15542963</data>
    </edge>
    <edge source="DZA" target="SVN">
      <data key="d0">2082301</data>
    </edge>
    <edge source="DZA" target="EGY">
      <data key="d0">19459762</data>
    </edge>
    <edge source="DZA" target="UKR">
      <data key="d0">1180521</data>
    </edge>
    <edge source="DZA" target="PHL">
      <data key="d0">21127</data>
    </edge>
    <edge source="DZA" target="IRL">
      <data key="d0">925383</data>
    </edge>
    <edge source="DZA" target="TGO">
      <data key="d0">10178</data>
    </edge>
    <edge source="DZA" target="PAK">
      <data key="d0">115065</data>
    </edge>
    <edge source="DZA" target="THA">
      <data key="d0">1861994</data>
    </edge>
    <edge source="DZA" target="BDI">
      <data key="d0">29740</data>
    </edge>
    <edge source="DZA" target="OMN">
      <data key="d0">30232</data>
    </edge>
    <edge source="TUN" target="FRA">
      <data key="d0">1569503342</data>
    </edge>
    <edge source="TUN" target="ITA">
      <data key="d0">1346347112</data>
    </edge>
    <edge source="TUN" target="MAR">
      <data key="d0">25389644</data>
    </edge>
    <edge source="TUN" target="ESP">
      <data key="d0">317416663</data>
    </edge>
    <edge source="TUN" target="PAK">
      <data key="d0">11375605</data>
    </edge>
    <edge source="TUN" target="SEN">
      <data key="d0">10234434</data>
    </edge>
    <edge source="TUN" target="BEL">
      <data key="d0">296799478</data>
    </edge>
    <edge source="TUN" target="CAN">
      <data key="d0">5561246</data>
    </edge>
    <edge source="TUN" target="CHN">
      <data key="d0">306999</data>
    </edge>
    <edge source="TUN" target="DEU">
      <data key="d0">732037817</data>
    </edge>
    <edge source="TUN" target="GRC">
      <data key="d0">14095355</data>
    </edge>
    <edge source="TUN" target="JPN">
      <data key="d0">14693956</data>
    </edge>
    <edge source="TUN" target="NOR">
      <data key="d0">4014822</data>
    </edge>
    <edge source="TUN" target="PAN">
      <data key="d0">211464</data>
    </edge>
    <edge source="TUN" target="PRT">
      <data key="d0">16851776</data>
    </edge>
    <edge source="TUN" target="RUS">
      <data key="d0">7073568</data>
    </edge>
    <edge source="TUN" target="SWE">
      <data key="d0">20683743</data>
    </edge>
    <edge source="TUN" target="CHE">
      <data key="d0">51660059</data>
    </edge>
    <edge source="TUN" target="ARE">
      <data key="d0">9362955</data>
    </edge>
    <edge source="TUN" target="EGY">
      <data key="d0">34542372</data>
    </edge>
    <edge source="TUN" target="GBR">
      <data key="d0">128367920</data>
    </edge>
    <edge source="TUN" target="USA">
      <data key="d0">42066191</data>
    </edge>
    <edge source="TUN" target="CMR">
      <data key="d0">1516015</data>
    </edge>
    <edge source="TUN" target="BEN">
      <data key="d0">1138320</data>
    </edge>
    <edge source="TUN" target="GMB">
      <data key="d0">482385</data>
    </edge>
    <edge source="TUN" target="GHA">
      <data key="d0">1923361</data>
    </edge>
    <edge source="TUN" target="CIV">
      <data key="d0">4385646</data>
    </edge>
    <edge source="TUN" target="JOR">
      <data key="d0">10612477</data>
    </edge>
    <edge source="TUN" target="LBN">
      <data key="d0">3653420</data>
    </edge>
    <edge source="TUN" target="MRT">
      <data key="d0">1663330</data>
    </edge>
    <edge source="TUN" target="OMN">
      <data key="d0">785794</data>
    </edge>
    <edge source="TUN" target="NER">
      <data key="d0">2465833</data>
    </edge>
    <edge source="TUN" target="SAU">
      <data key="d0">24408968</data>
    </edge>
    <edge source="TUN" target="TGO">
      <data key="d0">1019765</data>
    </edge>
    <edge source="TUN" target="BFA">
      <data key="d0">2703884</data>
    </edge>
    <edge source="TUN" target="AUS">
      <data key="d0">1087228</data>
    </edge>
    <edge source="TUN" target="AUT">
      <data key="d0">6411836</data>
    </edge>
    <edge source="TUN" target="BRA">
      <data key="d0">29157359</data>
    </edge>
    <edge source="TUN" target="CZE">
      <data key="d0">1052495</data>
    </edge>
    <edge source="TUN" target="DNK">
      <data key="d0">3751383</data>
    </edge>
    <edge source="TUN" target="HUN">
      <data key="d0">725411</data>
    </edge>
    <edge source="TUN" target="IDN">
      <data key="d0">1342764</data>
    </edge>
    <edge source="TUN" target="MUS">
      <data key="d0">39331</data>
    </edge>
    <edge source="TUN" target="NLD">
      <data key="d0">205133119</data>
    </edge>
    <edge source="TUN" target="POL">
      <data key="d0">10724989</data>
    </edge>
    <edge source="TUN" target="IND">
      <data key="d0">108932681</data>
    </edge>
    <edge source="TUN" target="TUR">
      <data key="d0">54832438</data>
    </edge>
    <edge source="TUN" target="UKR">
      <data key="d0">4660988</data>
    </edge>
    <edge source="TUN" target="URY">
      <data key="d0">293460</data>
    </edge>
    <edge source="TUN" target="SRB">
      <data key="d0">1179261</data>
    </edge>
    <edge source="TUN" target="DZA">
      <data key="d0">61608125</data>
    </edge>
    <edge source="TUN" target="MYS">
      <data key="d0">6239569</data>
    </edge>
    <edge source="TUN" target="NZL">
      <data key="d0">1382556</data>
    </edge>
    <edge source="TUN" target="SGP">
      <data key="d0">371126</data>
    </edge>
    <edge source="TUN" target="BLR">
      <data key="d0">1268763</data>
    </edge>
    <edge source="TUN" target="HKG">
      <data key="d0">1404442</data>
    </edge>
    <edge source="TUN" target="BGR">
      <data key="d0">234220</data>
    </edge>
    <edge source="TUN" target="MDG">
      <data key="d0">1013453</data>
    </edge>
    <edge source="TUN" target="HRV">
      <data key="d0">176898</data>
    </edge>
    <edge source="TUN" target="IRL">
      <data key="d0">10178558</data>
    </edge>
    <edge source="TUN" target="SVN">
      <data key="d0">747626</data>
    </edge>
    <edge source="TUN" target="KOR">
      <data key="d0">4636688</data>
    </edge>
    <edge source="TUN" target="ROU">
      <data key="d0">2872923</data>
    </edge>
    <edge source="TUN" target="ARG">
      <data key="d0">13556367</data>
    </edge>
    <edge source="TUN" target="HND">
      <data key="d0">11888</data>
    </edge>
    <edge source="TUN" target="JAM">
      <data key="d0">256967</data>
    </edge>
    <edge source="TUN" target="ZAF">
      <data key="d0">7502386</data>
    </edge>
    <edge source="TUN" target="ALB">
      <data key="d0">714719</data>
    </edge>
    <edge source="TUN" target="VNM">
      <data key="d0">6024604</data>
    </edge>
    <edge source="TUN" target="PHL">
      <data key="d0">236133</data>
    </edge>
    <edge source="TUN" target="THA">
      <data key="d0">215804</data>
    </edge>
    <edge source="TUN" target="FIN">
      <data key="d0">1382507</data>
    </edge>
    <edge source="TUN" target="ETH">
      <data key="d0">257105</data>
    </edge>
    <edge source="TUN" target="ECU">
      <data key="d0">23322</data>
    </edge>
    <edge source="TUN" target="CHL">
      <data key="d0">51573</data>
    </edge>
    <edge source="TUN" target="BOL">
      <data key="d0">20430</data>
    </edge>
    <edge source="TUN" target="COL">
      <data key="d0">14682</data>
    </edge>
    <edge source="TUN" target="LTU">
      <data key="d0">11881</data>
    </edge>
    <edge source="TUN" target="MEX">
      <data key="d0">58448</data>
    </edge>
    <edge source="CAN" target="ARG">
      <data key="d0">161068841</data>
    </edge>
    <edge source="CAN" target="AUS">
      <data key="d0">769641643</data>
    </edge>
    <edge source="CAN" target="BEL">
      <data key="d0">1344061515</data>
    </edge>
    <edge source="CAN" target="BRA">
      <data key="d0">695203492</data>
    </edge>
    <edge source="CAN" target="LKA">
      <data key="d0">31761625</data>
    </edge>
    <edge source="CAN" target="CHL">
      <data key="d0">295752129</data>
    </edge>
    <edge source="CAN" target="CHN">
      <data key="d0">2431315836</data>
    </edge>
    <edge source="CAN" target="CZE">
      <data key="d0">42827823</data>
    </edge>
    <edge source="CAN" target="DNK">
      <data key="d0">465788439</data>
    </edge>
    <edge source="CAN" target="FRA">
      <data key="d0">1188321622</data>
    </edge>
    <edge source="CAN" target="DEU">
      <data key="d0">2024521734</data>
    </edge>
    <edge source="CAN" target="HUN">
      <data key="d0">25644405</data>
    </edge>
    <edge source="CAN" target="IRL">
      <data key="d0">212215444</data>
    </edge>
    <edge source="CAN" target="ISR">
      <data key="d0">206652663</data>
    </edge>
    <edge source="CAN" target="ITA">
      <data key="d0">1123417204</data>
    </edge>
    <edge source="CAN" target="JAM">
      <data key="d0">58159417</data>
    </edge>
    <edge source="CAN" target="JPN">
      <data key="d0">6026902571</data>
    </edge>
    <edge source="CAN" target="JOR">
      <data key="d0">14371745</data>
    </edge>
    <edge source="CAN" target="KOR">
      <data key="d0">1502447422</data>
    </edge>
    <edge source="CAN" target="MEX">
      <data key="d0">1346153235</data>
    </edge>
    <edge source="CAN" target="NLD">
      <data key="d0">927844460</data>
    </edge>
    <edge source="CAN" target="NOR">
      <data key="d0">510323101</data>
    </edge>
    <edge source="CAN" target="PHL">
      <data key="d0">251841804</data>
    </edge>
    <edge source="CAN" target="POL">
      <data key="d0">92426526</data>
    </edge>
    <edge source="CAN" target="SAU">
      <data key="d0">215941122</data>
    </edge>
    <edge source="CAN" target="ESP">
      <data key="d0">430079170</data>
    </edge>
    <edge source="CAN" target="CHE">
      <data key="d0">314915774</data>
    </edge>
    <edge source="CAN" target="TUN">
      <data key="d0">9150999</data>
    </edge>
    <edge source="CAN" target="GBR">
      <data key="d0">3791718356</data>
    </edge>
    <edge source="CAN" target="USA">
      <data key="d0">224485935187</data>
    </edge>
    <edge source="CAN" target="ALB">
      <data key="d0">1520524</data>
    </edge>
    <edge source="CAN" target="AZE">
      <data key="d0">2180781</data>
    </edge>
    <edge source="CAN" target="AUT">
      <data key="d0">232131885</data>
    </edge>
    <edge source="CAN" target="ARM">
      <data key="d0">1347123</data>
    </edge>
    <edge source="CAN" target="BGR">
      <data key="d0">5376414</data>
    </edge>
    <edge source="CAN" target="BLR">
      <data key="d0">1147893</data>
    </edge>
    <edge source="CAN" target="CMR">
      <data key="d0">11044058</data>
    </edge>
    <edge source="CAN" target="COL">
      <data key="d0">204033332</data>
    </edge>
    <edge source="CAN" target="CRI">
      <data key="d0">57228261</data>
    </edge>
    <edge source="CAN" target="BEN">
      <data key="d0">2369613</data>
    </edge>
    <edge source="CAN" target="ECU">
      <data key="d0">66498758</data>
    </edge>
    <edge source="CAN" target="SLV">
      <data key="d0">14744085</data>
    </edge>
    <edge source="CAN" target="EST">
      <data key="d0">3700378</data>
    </edge>
    <edge source="CAN" target="FIN">
      <data key="d0">193791597</data>
    </edge>
    <edge source="CAN" target="GEO">
      <data key="d0">3678698</data>
    </edge>
    <edge source="CAN" target="GHA">
      <data key="d0">37243508</data>
    </edge>
    <edge source="CAN" target="GRC">
      <data key="d0">100694716</data>
    </edge>
    <edge source="CAN" target="GTM">
      <data key="d0">82120059</data>
    </edge>
    <edge source="CAN" target="HND">
      <data key="d0">10040188</data>
    </edge>
    <edge source="CAN" target="HKG">
      <data key="d0">862374465</data>
    </edge>
    <edge source="CAN" target="IDN">
      <data key="d0">472281383</data>
    </edge>
    <edge source="CAN" target="CIV">
      <data key="d0">7912402</data>
    </edge>
    <edge source="CAN" target="KAZ">
      <data key="d0">11460190</data>
    </edge>
    <edge source="CAN" target="KGZ">
      <data key="d0">1070045</data>
    </edge>
    <edge source="CAN" target="LVA">
      <data key="d0">7265479</data>
    </edge>
    <edge source="CAN" target="MYS">
      <data key="d0">269353108</data>
    </edge>
    <edge source="CAN" target="NAM">
      <data key="d0">2262789</data>
    </edge>
    <edge source="CAN" target="NZL">
      <data key="d0">124544168</data>
    </edge>
    <edge source="CAN" target="PAN">
      <data key="d0">36722622</data>
    </edge>
    <edge source="CAN" target="PER">
      <data key="d0">136369630</data>
    </edge>
    <edge source="CAN" target="ROU">
      <data key="d0">35876053</data>
    </edge>
    <edge source="CAN" target="RUS">
      <data key="d0">133828948</data>
    </edge>
    <edge source="CAN" target="SGP">
      <data key="d0">238773110</data>
    </edge>
    <edge source="CAN" target="ZAF">
      <data key="d0">158370830</data>
    </edge>
    <edge source="CAN" target="THA">
      <data key="d0">243495718</data>
    </edge>
    <edge source="CAN" target="TGO">
      <data key="d0">7329776</data>
    </edge>
    <edge source="CAN" target="ARE">
      <data key="d0">147873681</data>
    </edge>
    <edge source="CAN" target="TUR">
      <data key="d0">173203210</data>
    </edge>
    <edge source="CAN" target="MKD">
      <data key="d0">3853086</data>
    </edge>
    <edge source="CAN" target="EGY">
      <data key="d0">111414187</data>
    </edge>
    <edge source="CAN" target="URY">
      <data key="d0">18180627</data>
    </edge>
    <edge source="CAN" target="DZA">
      <data key="d0">331583076</data>
    </edge>
    <edge source="CAN" target="BOL">
      <data key="d0">10885360</data>
    </edge>
    <edge source="CAN" target="HRV">
      <data key="d0">28586907</data>
    </edge>
    <edge source="CAN" target="GMB">
      <data key="d0">79218</data>
    </edge>
    <edge source="CAN" target="LBN">
      <data key="d0">21920232</data>
    </edge>
    <edge source="CAN" target="MAR">
      <data key="d0">160226458</data>
    </edge>
    <edge source="CAN" target="OMN">
      <data key="d0">7186257</data>
    </edge>
    <edge source="CAN" target="IND">
      <data key="d0">358107547</data>
    </edge>
    <edge source="CAN" target="VNM">
      <data key="d0">33256467</data>
    </edge>
    <edge source="CAN" target="SVN">
      <data key="d0">25732023</data>
    </edge>
    <edge source="CAN" target="UKR">
      <data key="d0">12745236</data>
    </edge>
    <edge source="CAN" target="TZA">
      <data key="d0">15297693</data>
    </edge>
    <edge source="CAN" target="LTU">
      <data key="d0">13261637</data>
    </edge>
    <edge source="CAN" target="PRT">
      <data key="d0">65330301</data>
    </edge>
    <edge source="CAN" target="SWE">
      <data key="d0">227011590</data>
    </edge>
    <edge source="CAN" target="BWA">
      <data key="d0">14370278</data>
    </edge>
    <edge source="CAN" target="ETH">
      <data key="d0">8121984</data>
    </edge>
    <edge source="CAN" target="MRT">
      <data key="d0">1853479</data>
    </edge>
    <edge source="CAN" target="MOZ">
      <data key="d0">8068592</data>
    </edge>
    <edge source="CAN" target="NIC">
      <data key="d0">8857200</data>
    </edge>
    <edge source="CAN" target="PAK">
      <data key="d0">52818973</data>
    </edge>
    <edge source="CAN" target="SEN">
      <data key="d0">17964582</data>
    </edge>
    <edge source="CAN" target="SVK">
      <data key="d0">5185683</data>
    </edge>
    <edge source="CAN" target="UGA">
      <data key="d0">2274331</data>
    </edge>
    <edge source="CAN" target="MUS">
      <data key="d0">1821926</data>
    </edge>
    <edge source="CAN" target="BDI">
      <data key="d0">709842</data>
    </edge>
    <edge source="CAN" target="MDG">
      <data key="d0">748003</data>
    </edge>
    <edge source="CAN" target="ZWE">
      <data key="d0">3310160</data>
    </edge>
    <edge source="CAN" target="PRY">
      <data key="d0">3962369</data>
    </edge>
    <edge source="CAN" target="MWI">
      <data key="d0">1991692</data>
    </edge>
    <edge source="CAN" target="NER">
      <data key="d0">1344885</data>
    </edge>
    <edge source="CAN" target="KHM">
      <data key="d0">6012090</data>
    </edge>
    <edge source="CAN" target="MDA">
      <data key="d0">165453</data>
    </edge>
    <edge source="CAN" target="BFA">
      <data key="d0">1937030</data>
    </edge>
    <edge source="MAR" target="BEL">
      <data key="d0">209546876</data>
    </edge>
    <edge source="MAR" target="FRA">
      <data key="d0">2489951514</data>
    </edge>
    <edge source="MAR" target="ITA">
      <data key="d0">529451217</data>
    </edge>
    <edge source="MAR" target="CAN">
      <data key="d0">30765014</data>
    </edge>
    <edge source="MAR" target="ESP">
      <data key="d0">963536981</data>
    </edge>
    <edge source="MAR" target="TUN">
      <data key="d0">57881901</data>
    </edge>
    <edge source="MAR" target="USA">
      <data key="d0">253894680</data>
    </edge>
    <edge source="MAR" target="CMR">
      <data key="d0">6101414</data>
    </edge>
    <edge source="MAR" target="BEN">
      <data key="d0">3109512</data>
    </edge>
    <edge source="MAR" target="GMB">
      <data key="d0">3022775</data>
    </edge>
    <edge source="MAR" target="GHA">
      <data key="d0">5228289</data>
    </edge>
    <edge source="MAR" target="IRL">
      <data key="d0">27647736</data>
    </edge>
    <edge source="MAR" target="CIV">
      <data key="d0">14660698</data>
    </edge>
    <edge source="MAR" target="JOR">
      <data key="d0">6112189</data>
    </edge>
    <edge source="MAR" target="MDG">
      <data key="d0">1050271</data>
    </edge>
    <edge source="MAR" target="MRT">
      <data key="d0">13887240</data>
    </edge>
    <edge source="MAR" target="MOZ">
      <data key="d0">77960</data>
    </edge>
    <edge source="MAR" target="OMN">
      <data key="d0">1322113</data>
    </edge>
    <edge source="MAR" target="SAU">
      <data key="d0">59972370</data>
    </edge>
    <edge source="MAR" target="SEN">
      <data key="d0">17045211</data>
    </edge>
    <edge source="MAR" target="EGY">
      <data key="d0">13413165</data>
    </edge>
    <edge source="MAR" target="BFA">
      <data key="d0">3618904</data>
    </edge>
    <edge source="MAR" target="AUS">
      <data key="d0">17047492</data>
    </edge>
    <edge source="MAR" target="AUT">
      <data key="d0">21590763</data>
    </edge>
    <edge source="MAR" target="BGR">
      <data key="d0">20535652</data>
    </edge>
    <edge source="MAR" target="CHL">
      <data key="d0">622130</data>
    </edge>
    <edge source="MAR" target="CHN">
      <data key="d0">34868640</data>
    </edge>
    <edge source="MAR" target="CRI">
      <data key="d0">128653</data>
    </edge>
    <edge source="MAR" target="CZE">
      <data key="d0">1069815</data>
    </edge>
    <edge source="MAR" target="SLV">
      <data key="d0">291159</data>
    </edge>
    <edge source="MAR" target="FIN">
      <data key="d0">5830664</data>
    </edge>
    <edge source="MAR" target="DEU">
      <data key="d0">369215936</data>
    </edge>
    <edge source="MAR" target="GRC">
      <data key="d0">31617574</data>
    </edge>
    <edge source="MAR" target="HND">
      <data key="d0">46206</data>
    </edge>
    <edge source="MAR" target="HKG">
      <data key="d0">1858222</data>
    </edge>
    <edge source="MAR" target="HUN">
      <data key="d0">1047162</data>
    </edge>
    <edge source="MAR" target="JAM">
      <data key="d0">52301</data>
    </edge>
    <edge source="MAR" target="JPN">
      <data key="d0">283742628</data>
    </edge>
    <edge source="MAR" target="KOR">
      <data key="d0">14937482</data>
    </edge>
    <edge source="MAR" target="LBN">
      <data key="d0">3982199</data>
    </edge>
    <edge source="MAR" target="MYS">
      <data key="d0">104719</data>
    </edge>
    <edge source="MAR" target="MUS">
      <data key="d0">1716914</data>
    </edge>
    <edge source="MAR" target="NLD">
      <data key="d0">124064062</data>
    </edge>
    <edge source="MAR" target="NER">
      <data key="d0">1220168</data>
    </edge>
    <edge source="MAR" target="NOR">
      <data key="d0">12297198</data>
    </edge>
    <edge source="MAR" target="POL">
      <data key="d0">27230623</data>
    </edge>
    <edge source="MAR" target="PRT">
      <data key="d0">54934829</data>
    </edge>
    <edge source="MAR" target="ROU">
      <data key="d0">11033190</data>
    </edge>
    <edge source="MAR" target="RUS">
      <data key="d0">60713009</data>
    </edge>
    <edge source="MAR" target="SGP">
      <data key="d0">9451193</data>
    </edge>
    <edge source="MAR" target="SVK">
      <data key="d0">1364326</data>
    </edge>
    <edge source="MAR" target="SVN">
      <data key="d0">224843</data>
    </edge>
    <edge source="MAR" target="ZAF">
      <data key="d0">2240812</data>
    </edge>
    <edge source="MAR" target="SWE">
      <data key="d0">7684586</data>
    </edge>
    <edge source="MAR" target="CHE">
      <data key="d0">31698543</data>
    </edge>
    <edge source="MAR" target="THA">
      <data key="d0">16950581</data>
    </edge>
    <edge source="MAR" target="TGO">
      <data key="d0">2355794</data>
    </edge>
    <edge source="MAR" target="ARE">
      <data key="d0">7667549</data>
    </edge>
    <edge source="MAR" target="TUR">
      <data key="d0">52017696</data>
    </edge>
    <edge source="MAR" target="GBR">
      <data key="d0">712724374</data>
    </edge>
    <edge source="MAR" target="TZA">
      <data key="d0">476013</data>
    </edge>
    <edge source="MAR" target="URY">
      <data key="d0">692332</data>
    </edge>
    <edge source="MAR" target="ARG">
      <data key="d0">2607788</data>
    </edge>
    <edge source="MAR" target="BRA">
      <data key="d0">68809872</data>
    </edge>
    <edge source="MAR" target="CAF">
      <data key="d0">46484</data>
    </edge>
    <edge source="MAR" target="COL">
      <data key="d0">294289</data>
    </edge>
    <edge source="MAR" target="DNK">
      <data key="d0">3586404</data>
    </edge>
    <edge source="MAR" target="LTU">
      <data key="d0">6584069</data>
    </edge>
    <edge source="MAR" target="MEX">
      <data key="d0">50322711</data>
    </edge>
    <edge source="MAR" target="NZL">
      <data key="d0">43761287</data>
    </edge>
    <edge source="MAR" target="DZA">
      <data key="d0">7322893</data>
    </edge>
    <edge source="MAR" target="UKR">
      <data key="d0">214291</data>
    </edge>
    <edge source="MAR" target="HRV">
      <data key="d0">10855728</data>
    </edge>
    <edge source="MAR" target="PAK">
      <data key="d0">31378918</data>
    </edge>
    <edge source="MAR" target="PER">
      <data key="d0">2896910</data>
    </edge>
    <edge source="MAR" target="IND">
      <data key="d0">310924046</data>
    </edge>
    <edge source="MAR" target="KAZ">
      <data key="d0">35709</data>
    </edge>
    <edge source="MAR" target="PHL">
      <data key="d0">183557</data>
    </edge>
    <edge source="MAR" target="IDN">
      <data key="d0">142465</data>
    </edge>
    <edge source="MAR" target="LKA">
      <data key="d0">1359105</data>
    </edge>
    <edge source="MAR" target="ETH">
      <data key="d0">32311</data>
    </edge>
    <edge source="MAR" target="ECU">
      <data key="d0">244983</data>
    </edge>
    <edge source="ROU" target="AUT">
      <data key="d0">250515000</data>
    </edge>
    <edge source="ROU" target="HRV">
      <data key="d0">19172000</data>
    </edge>
    <edge source="ROU" target="CZE">
      <data key="d0">20148000</data>
    </edge>
    <edge source="ROU" target="FRA">
      <data key="d0">721050000</data>
    </edge>
    <edge source="ROU" target="DEU">
      <data key="d0">1625430016</data>
    </edge>
    <edge source="ROU" target="GRC">
      <data key="d0">323947000</data>
    </edge>
    <edge source="ROU" target="HUN">
      <data key="d0">355106000</data>
    </edge>
    <edge source="ROU" target="ISR">
      <data key="d0">74612000</data>
    </edge>
    <edge source="ROU" target="ITA">
      <data key="d0">2328974064</data>
    </edge>
    <edge source="ROU" target="JOR">
      <data key="d0">17001000</data>
    </edge>
    <edge source="ROU" target="LBN">
      <data key="d0">31761000</data>
    </edge>
    <edge source="ROU" target="MDA">
      <data key="d0">142084000</data>
    </edge>
    <edge source="ROU" target="NLD">
      <data key="d0">327294000</data>
    </edge>
    <edge source="ROU" target="POL">
      <data key="d0">101564000</data>
    </edge>
    <edge source="ROU" target="ESP">
      <data key="d0">113393000</data>
    </edge>
    <edge source="ROU" target="EGY">
      <data key="d0">170849000</data>
    </edge>
    <edge source="ROU" target="GBR">
      <data key="d0">516521000</data>
    </edge>
    <edge source="ROU" target="BGR">
      <data key="d0">289249992</data>
    </edge>
    <edge source="ROU" target="KHM">
      <data key="d0">235000</data>
    </edge>
    <edge source="ROU" target="GEO">
      <data key="d0">42284000</data>
    </edge>
    <edge source="ROU" target="HND">
      <data key="d0">191000</data>
    </edge>
    <edge source="ROU" target="PAN">
      <data key="d0">6232000</data>
    </edge>
    <edge source="ROU" target="RUS">
      <data key="d0">88802000</data>
    </edge>
    <edge source="ROU" target="CHE">
      <data key="d0">56306000</data>
    </edge>
    <edge source="ROU" target="TUR">
      <data key="d0">622912992</data>
    </edge>
    <edge source="ROU" target="UKR">
      <data key="d0">89655000</data>
    </edge>
    <edge source="ROU" target="MKD">
      <data key="d0">14155000</data>
    </edge>
    <edge source="ROU" target="AUS">
      <data key="d0">3903000</data>
    </edge>
    <edge source="ROU" target="USA">
      <data key="d0">375122000</data>
    </edge>
    <edge source="ROU" target="SRB">
      <data key="d0">137850000</data>
    </edge>
    <edge source="ROU" target="BEL">
      <data key="d0">176619000</data>
    </edge>
    <edge source="ROU" target="DNK">
      <data key="d0">26850000</data>
    </edge>
    <edge source="ROU" target="JPN">
      <data key="d0">16049000</data>
    </edge>
    <edge source="ROU" target="DZA">
      <data key="d0">22267000</data>
    </edge>
    <edge source="ROU" target="BLR">
      <data key="d0">3056000</data>
    </edge>
    <edge source="ROU" target="CMR">
      <data key="d0">2429000</data>
    </edge>
    <edge source="ROU" target="MAR">
      <data key="d0">26907000</data>
    </edge>
    <edge source="ROU" target="PRT">
      <data key="d0">24159000</data>
    </edge>
    <edge source="ROU" target="SAU">
      <data key="d0">45690000</data>
    </edge>
    <edge source="ROU" target="SVK">
      <data key="d0">26129000</data>
    </edge>
    <edge source="ROU" target="SVN">
      <data key="d0">55397000</data>
    </edge>
    <edge source="ROU" target="SWE">
      <data key="d0">120410000</data>
    </edge>
    <edge source="ROU" target="TUN">
      <data key="d0">35565000</data>
    </edge>
    <edge source="ROU" target="CAN">
      <data key="d0">35033000</data>
    </edge>
    <edge source="ROU" target="FIN">
      <data key="d0">3073000</data>
    </edge>
    <edge source="ROU" target="IRL">
      <data key="d0">34193000</data>
    </edge>
    <edge source="ROU" target="LVA">
      <data key="d0">621000</data>
    </edge>
    <edge source="ROU" target="LKA">
      <data key="d0">2173000</data>
    </edge>
    <edge source="ROU" target="IDN">
      <data key="d0">3079000</data>
    </edge>
    <edge source="ROU" target="LTU">
      <data key="d0">1114000</data>
    </edge>
    <edge source="ROU" target="IND">
      <data key="d0">37042000</data>
    </edge>
    <edge source="ROU" target="ZAF">
      <data key="d0">3340000</data>
    </edge>
    <edge source="ROU" target="EST">
      <data key="d0">553000</data>
    </edge>
    <edge source="ROU" target="KOR">
      <data key="d0">28104000</data>
    </edge>
    <edge source="ROU" target="MYS">
      <data key="d0">7463000</data>
    </edge>
    <edge source="ROU" target="NZL">
      <data key="d0">342000</data>
    </edge>
    <edge source="ROU" target="NOR">
      <data key="d0">41805000</data>
    </edge>
    <edge source="ROU" target="VNM">
      <data key="d0">1819000</data>
    </edge>
    <edge source="ROU" target="THA">
      <data key="d0">18750000</data>
    </edge>
    <edge source="ROU" target="CHN">
      <data key="d0">85021000</data>
    </edge>
    <edge source="ROU" target="BRA">
      <data key="d0">4034000</data>
    </edge>
    <edge source="ROU" target="NIC">
      <data key="d0">309000</data>
    </edge>
    <edge source="ROU" target="PAK">
      <data key="d0">8967000</data>
    </edge>
    <edge source="ROU" target="ARE">
      <data key="d0">47034000</data>
    </edge>
    <edge source="ROU" target="HKG">
      <data key="d0">15768000</data>
    </edge>
    <edge source="ROU" target="MUS">
      <data key="d0">33000</data>
    </edge>
    <edge source="ROU" target="OMN">
      <data key="d0">156000</data>
    </edge>
    <edge source="ROU" target="SGP">
      <data key="d0">8126000</data>
    </edge>
    <edge source="ROU" target="CHL">
      <data key="d0">7260000</data>
    </edge>
    <edge source="ROU" target="TGO">
      <data key="d0">118000</data>
    </edge>
    <edge source="ROU" target="ALB">
      <data key="d0">10375000</data>
    </edge>
    <edge source="ROU" target="KAZ">
      <data key="d0">9903000</data>
    </edge>
    <edge source="ROU" target="BOL">
      <data key="d0">96000</data>
    </edge>
    <edge source="ROU" target="PHL">
      <data key="d0">1841000</data>
    </edge>
    <edge source="ROU" target="CRI">
      <data key="d0">324000</data>
    </edge>
    <edge source="ROU" target="ARG">
      <data key="d0">4592000</data>
    </edge>
    <edge source="ROU" target="COL">
      <data key="d0">6533000</data>
    </edge>
    <edge source="ROU" target="BEN">
      <data key="d0">1829000</data>
    </edge>
    <edge source="ROU" target="ETH">
      <data key="d0">735000</data>
    </edge>
    <edge source="ROU" target="GHA">
      <data key="d0">2326000</data>
    </edge>
    <edge source="ROU" target="CIV">
      <data key="d0">4209000</data>
    </edge>
    <edge source="ROU" target="JAM">
      <data key="d0">98000</data>
    </edge>
    <edge source="ROU" target="MEX">
      <data key="d0">23756000</data>
    </edge>
    <edge source="ROU" target="SEN">
      <data key="d0">362000</data>
    </edge>
    <edge source="ROU" target="ZWE">
      <data key="d0">689000</data>
    </edge>
    <edge source="ROU" target="UGA">
      <data key="d0">95000</data>
    </edge>
    <edge source="ROU" target="BFA">
      <data key="d0">51000</data>
    </edge>
    <edge source="ROU" target="URY">
      <data key="d0">1153000</data>
    </edge>
    <edge source="ROU" target="AZE">
      <data key="d0">2573000</data>
    </edge>
    <edge source="ROU" target="ARM">
      <data key="d0">282000</data>
    </edge>
    <edge source="ROU" target="ECU">
      <data key="d0">373000</data>
    </edge>
    <edge source="ROU" target="MWI">
      <data key="d0">1055000</data>
    </edge>
    <edge source="ROU" target="MRT">
      <data key="d0">1143000</data>
    </edge>
    <edge source="ROU" target="PER">
      <data key="d0">1840000</data>
    </edge>
    <edge source="ROU" target="TZA">
      <data key="d0">1229000</data>
    </edge>
    <edge source="ROU" target="GTM">
      <data key="d0">121000</data>
    </edge>
    <edge source="ROU" target="PRY">
      <data key="d0">11000</data>
    </edge>
    <edge source="ROU" target="KGZ">
      <data key="d0">340000</data>
    </edge>
    <edge source="ROU" target="MOZ">
      <data key="d0">124000</data>
    </edge>
    <edge source="ROU" target="BDI">
      <data key="d0">471000</data>
    </edge>
    <edge source="ROU" target="GMB">
      <data key="d0">37000</data>
    </edge>
    <edge source="SAU" target="DZA">
      <data key="d0">3007737</data>
    </edge>
    <edge source="SAU" target="AZE">
      <data key="d0">48800</data>
    </edge>
    <edge source="SAU" target="ARG">
      <data key="d0">2423470</data>
    </edge>
    <edge source="SAU" target="AUS">
      <data key="d0">104303862</data>
    </edge>
    <edge source="SAU" target="AUT">
      <data key="d0">1080535</data>
    </edge>
    <edge source="SAU" target="BEL">
      <data key="d0">95351852</data>
    </edge>
    <edge source="SAU" target="BWA">
      <data key="d0">37067</data>
    </edge>
    <edge source="SAU" target="BRA">
      <data key="d0">62400</data>
    </edge>
    <edge source="SAU" target="KHM">
      <data key="d0">2242403</data>
    </edge>
    <edge source="SAU" target="CMR">
      <data key="d0">975734</data>
    </edge>
    <edge source="SAU" target="CAN">
      <data key="d0">16697622</data>
    </edge>
    <edge source="SAU" target="CAF">
      <data key="d0">1200535</data>
    </edge>
    <edge source="SAU" target="LKA">
      <data key="d0">9257078</data>
    </edge>
    <edge source="SAU" target="CHL">
      <data key="d0">269333</data>
    </edge>
    <edge source="SAU" target="CHN">
      <data key="d0">114787077</data>
    </edge>
    <edge source="SAU" target="COL">
      <data key="d0">194933</data>
    </edge>
    <edge source="SAU" target="HRV">
      <data key="d0">44800</data>
    </edge>
    <edge source="SAU" target="CZE">
      <data key="d0">30400</data>
    </edge>
    <edge source="SAU" target="BEN">
      <data key="d0">618401</data>
    </edge>
    <edge source="SAU" target="DNK">
      <data key="d0">340533</data>
    </edge>
    <edge source="SAU" target="ETH">
      <data key="d0">1305601</data>
    </edge>
    <edge source="SAU" target="FIN">
      <data key="d0">512001</data>
    </edge>
    <edge source="SAU" target="FRA">
      <data key="d0">18268020</data>
    </edge>
    <edge source="SAU" target="GMB">
      <data key="d0">106933</data>
    </edge>
    <edge source="SAU" target="PSE">
      <data key="d0">155200</data>
    </edge>
    <edge source="SAU" target="DEU">
      <data key="d0">15630153</data>
    </edge>
    <edge source="SAU" target="GHA">
      <data key="d0">5552273</data>
    </edge>
    <edge source="SAU" target="GRC">
      <data key="d0">4135472</data>
    </edge>
    <edge source="SAU" target="HND">
      <data key="d0">3405071</data>
    </edge>
    <edge source="SAU" target="HKG">
      <data key="d0">285095556</data>
    </edge>
    <edge source="SAU" target="HUN">
      <data key="d0">96267</data>
    </edge>
    <edge source="SAU" target="IDN">
      <data key="d0">79149966</data>
    </edge>
    <edge source="SAU" target="IRL">
      <data key="d0">744534</data>
    </edge>
    <edge source="SAU" target="ITA">
      <data key="d0">138946839</data>
    </edge>
    <edge source="SAU" target="JPN">
      <data key="d0">247836842</data>
    </edge>
    <edge source="SAU" target="KAZ">
      <data key="d0">1376268</data>
    </edge>
    <edge source="SAU" target="JOR">
      <data key="d0">126167359</data>
    </edge>
    <edge source="SAU" target="KOR">
      <data key="d0">156479395</data>
    </edge>
    <edge source="SAU" target="LBN">
      <data key="d0">60662474</data>
    </edge>
    <edge source="SAU" target="LTU">
      <data key="d0">2387470</data>
    </edge>
    <edge source="SAU" target="MDG">
      <data key="d0">580000</data>
    </edge>
    <edge source="SAU" target="MWI">
      <data key="d0">35467</data>
    </edge>
    <edge source="SAU" target="MYS">
      <data key="d0">40961652</data>
    </edge>
    <edge source="SAU" target="MRT">
      <data key="d0">231200</data>
    </edge>
    <edge source="SAU" target="MUS">
      <data key="d0">864268</data>
    </edge>
    <edge source="SAU" target="MEX">
      <data key="d0">914668</data>
    </edge>
    <edge source="SAU" target="MAR">
      <data key="d0">43301388</data>
    </edge>
    <edge source="SAU" target="MOZ">
      <data key="d0">397333</data>
    </edge>
    <edge source="SAU" target="OMN">
      <data key="d0">99022520</data>
    </edge>
    <edge source="SAU" target="NLD">
      <data key="d0">237860566</data>
    </edge>
    <edge source="SAU" target="NZL">
      <data key="d0">11502414</data>
    </edge>
    <edge source="SAU" target="NER">
      <data key="d0">133067</data>
    </edge>
    <edge source="SAU" target="NOR">
      <data key="d0">245867</data>
    </edge>
    <edge source="SAU" target="PAK">
      <data key="d0">315529727</data>
    </edge>
    <edge source="SAU" target="PAN">
      <data key="d0">172800</data>
    </edge>
    <edge source="SAU" target="PHL">
      <data key="d0">21164558</data>
    </edge>
    <edge source="SAU" target="POL">
      <data key="d0">55467</data>
    </edge>
    <edge source="SAU" target="PRT">
      <data key="d0">284267</data>
    </edge>
    <edge source="SAU" target="ROU">
      <data key="d0">797601</data>
    </edge>
    <edge source="SAU" target="RUS">
      <data key="d0">42400</data>
    </edge>
    <edge source="SAU" target="SEN">
      <data key="d0">687201</data>
    </edge>
    <edge source="SAU" target="IND">
      <data key="d0">208623461</data>
    </edge>
    <edge source="SAU" target="SGP">
      <data key="d0">197654112</data>
    </edge>
    <edge source="SAU" target="VNM">
      <data key="d0">9666413</data>
    </edge>
    <edge source="SAU" target="ZAF">
      <data key="d0">47984328</data>
    </edge>
    <edge source="SAU" target="ZWE">
      <data key="d0">41333</data>
    </edge>
    <edge source="SAU" target="ESP">
      <data key="d0">66401415</data>
    </edge>
    <edge source="SAU" target="SWE">
      <data key="d0">11552015</data>
    </edge>
    <edge source="SAU" target="CHE">
      <data key="d0">8568810</data>
    </edge>
    <edge source="SAU" target="THA">
      <data key="d0">132709765</data>
    </edge>
    <edge source="SAU" target="TGO">
      <data key="d0">264001</data>
    </edge>
    <edge source="SAU" target="ARE">
      <data key="d0">829430371</data>
    </edge>
    <edge source="SAU" target="TUN">
      <data key="d0">29082169</data>
    </edge>
    <edge source="SAU" target="TUR">
      <data key="d0">60097408</data>
    </edge>
    <edge source="SAU" target="UGA">
      <data key="d0">1426668</data>
    </edge>
    <edge source="SAU" target="UKR">
      <data key="d0">103733</data>
    </edge>
    <edge source="SAU" target="MKD">
      <data key="d0">65067</data>
    </edge>
    <edge source="SAU" target="EGY">
      <data key="d0">173819952</data>
    </edge>
    <edge source="SAU" target="GBR">
      <data key="d0">95522785</data>
    </edge>
    <edge source="SAU" target="TZA">
      <data key="d0">6409342</data>
    </edge>
    <edge source="SAU" target="USA">
      <data key="d0">635877860</data>
    </edge>
    <edge source="SAU" target="URY">
      <data key="d0">41867</data>
    </edge>
    <edge source="ARE" target="AZE">
      <data key="d0">77242333</data>
    </edge>
    <edge source="ARE" target="JOR">
      <data key="d0">122880612</data>
    </edge>
    <edge source="ARE" target="NLD">
      <data key="d0">84672573</data>
    </edge>
    <edge source="ARE" target="SAU">
      <data key="d0">381090297</data>
    </edge>
    <edge source="ARE" target="ARG">
      <data key="d0">1055628</data>
    </edge>
    <edge source="ARE" target="AUS">
      <data key="d0">12609953</data>
    </edge>
    <edge source="ARE" target="ARM">
      <data key="d0">18451097</data>
    </edge>
    <edge source="ARE" target="CMR">
      <data key="d0">5026403</data>
    </edge>
    <edge source="ARE" target="CAN">
      <data key="d0">82744426</data>
    </edge>
    <edge source="ARE" target="LKA">
      <data key="d0">40104379</data>
    </edge>
    <edge source="ARE" target="CHN">
      <data key="d0">49055135</data>
    </edge>
    <edge source="ARE" target="GEO">
      <data key="d0">15912360</data>
    </edge>
    <edge source="ARE" target="GHA">
      <data key="d0">5514606</data>
    </edge>
    <edge source="ARE" target="HKG">
      <data key="d0">122259742</data>
    </edge>
    <edge source="ARE" target="KAZ">
      <data key="d0">108770663</data>
    </edge>
    <edge source="ARE" target="KOR">
      <data key="d0">88344476</data>
    </edge>
    <edge source="ARE" target="LBN">
      <data key="d0">56632476</data>
    </edge>
    <edge source="ARE" target="MYS">
      <data key="d0">39252830</data>
    </edge>
    <edge source="ARE" target="OMN">
      <data key="d0">956363135</data>
    </edge>
    <edge source="ARE" target="PAK">
      <data key="d0">151977985</data>
    </edge>
    <edge source="ARE" target="POL">
      <data key="d0">5397068</data>
    </edge>
    <edge source="ARE" target="RUS">
      <data key="d0">174290446</data>
    </edge>
    <edge source="ARE" target="IND">
      <data key="d0">368151569</data>
    </edge>
    <edge source="ARE" target="ZAF">
      <data key="d0">19272552</data>
    </edge>
    <edge source="ARE" target="TZA">
      <data key="d0">123837963</data>
    </edge>
    <edge source="ARE" target="USA">
      <data key="d0">382346749</data>
    </edge>
    <edge source="ARE" target="DZA">
      <data key="d0">185377290</data>
    </edge>
    <edge source="ARE" target="BEL">
      <data key="d0">119849836</data>
    </edge>
    <edge source="ARE" target="DNK">
      <data key="d0">5150332</data>
    </edge>
    <edge source="ARE" target="ETH">
      <data key="d0">22976587</data>
    </edge>
    <edge source="ARE" target="MDA">
      <data key="d0">1107152</data>
    </edge>
    <edge source="ARE" target="SGP">
      <data key="d0">174174756</data>
    </edge>
    <edge source="ARE" target="EGY">
      <data key="d0">100542598</data>
    </edge>
    <edge source="ARE" target="COL">
      <data key="d0">814563</data>
    </edge>
    <edge source="ARE" target="CRI">
      <data key="d0">24833</data>
    </edge>
    <edge source="ARE" target="FRA">
      <data key="d0">37772391</data>
    </edge>
    <edge source="ARE" target="HUN">
      <data key="d0">1123442</data>
    </edge>
    <edge source="ARE" target="JPN">
      <data key="d0">188953287</data>
    </edge>
    <edge source="ARE" target="MUS">
      <data key="d0">2328035</data>
    </edge>
    <edge source="ARE" target="NZL">
      <data key="d0">4079767</data>
    </edge>
    <edge source="ARE" target="PHL">
      <data key="d0">26760196</data>
    </edge>
    <edge source="ARE" target="ROU">
      <data key="d0">16931598</data>
    </edge>
    <edge source="ARE" target="ESP">
      <data key="d0">29134210</data>
    </edge>
    <edge source="ARE" target="CHE">
      <data key="d0">32418857</data>
    </edge>
    <edge source="ARE" target="THA">
      <data key="d0">62661714</data>
    </edge>
    <edge source="ARE" target="TUN">
      <data key="d0">21938449</data>
    </edge>
    <edge source="ARE" target="GMB">
      <data key="d0">2193633</data>
    </edge>
    <edge source="ARE" target="DEU">
      <data key="d0">107966815</data>
    </edge>
    <edge source="ARE" target="IDN">
      <data key="d0">52266163</data>
    </edge>
    <edge source="ARE" target="IRL">
      <data key="d0">12107509</data>
    </edge>
    <edge source="ARE" target="ITA">
      <data key="d0">103447401</data>
    </edge>
    <edge source="ARE" target="CIV">
      <data key="d0">9479979</data>
    </edge>
    <edge source="ARE" target="MOZ">
      <data key="d0">8399028</data>
    </edge>
    <edge source="ARE" target="TUR">
      <data key="d0">174044718</data>
    </edge>
    <edge source="ARE" target="UGA">
      <data key="d0">6303465</data>
    </edge>
    <edge source="ARE" target="GBR">
      <data key="d0">280545886</data>
    </edge>
    <edge source="ARE" target="BRA">
      <data key="d0">1275776</data>
    </edge>
    <edge source="ARE" target="BGR">
      <data key="d0">13520810</data>
    </edge>
    <edge source="ARE" target="GRC">
      <data key="d0">11028398</data>
    </edge>
    <edge source="ARE" target="LVA">
      <data key="d0">2389205</data>
    </edge>
    <edge source="ARE" target="LTU">
      <data key="d0">8316354</data>
    </edge>
    <edge source="ARE" target="MRT">
      <data key="d0">3751628</data>
    </edge>
    <edge source="ARE" target="MEX">
      <data key="d0">3029352</data>
    </edge>
    <edge source="ARE" target="MAR">
      <data key="d0">15721941</data>
    </edge>
    <edge source="ARE" target="NOR">
      <data key="d0">2123093</data>
    </edge>
    <edge source="ARE" target="SEN">
      <data key="d0">6720720</data>
    </edge>
    <edge source="ARE" target="VNM">
      <data key="d0">717359</data>
    </edge>
    <edge source="ARE" target="SWE">
      <data key="d0">4619496</data>
    </edge>
    <edge source="ARE" target="BEN">
      <data key="d0">4246578</data>
    </edge>
    <edge source="ARE" target="PAN">
      <data key="d0">367530</data>
    </edge>
    <edge source="ARE" target="AUT">
      <data key="d0">1852910</data>
    </edge>
    <edge source="ARE" target="ECU">
      <data key="d0">1005389</data>
    </edge>
    <edge source="ARE" target="TGO">
      <data key="d0">1113792</data>
    </edge>
    <edge source="ARE" target="HRV">
      <data key="d0">175331</data>
    </edge>
    <edge source="ARE" target="SRB">
      <data key="d0">967980</data>
    </edge>
    <edge source="ARE" target="KHM">
      <data key="d0">118718</data>
    </edge>
    <edge source="ARE" target="ZWE">
      <data key="d0">1721232</data>
    </edge>
    <edge source="ARE" target="URY">
      <data key="d0">173069</data>
    </edge>
    <edge source="ARE" target="SVK">
      <data key="d0">489078</data>
    </edge>
    <edge source="ARE" target="EST">
      <data key="d0">794879</data>
    </edge>
    <edge source="ARE" target="MDG">
      <data key="d0">2838537</data>
    </edge>
    <edge source="ARE" target="PRT">
      <data key="d0">11837362</data>
    </edge>
    <edge source="ARE" target="BFA">
      <data key="d0">32360</data>
    </edge>
    <edge source="ARE" target="SVN">
      <data key="d0">771147</data>
    </edge>
    <edge source="ARE" target="MKD">
      <data key="d0">408846</data>
    </edge>
    <edge source="ARE" target="BWA">
      <data key="d0">400697</data>
    </edge>
    <edge source="ARE" target="BLR">
      <data key="d0">365469</data>
    </edge>
    <edge source="ARE" target="FIN">
      <data key="d0">17897350</data>
    </edge>
    <edge source="ARE" target="JAM">
      <data key="d0">269395</data>
    </edge>
    <edge source="ARE" target="GTM">
      <data key="d0">170038</data>
    </edge>
    <edge source="ARE" target="HND">
      <data key="d0">40463</data>
    </edge>
    <edge source="ARE" target="PER">
      <data key="d0">153764</data>
    </edge>
    <edge source="ARE" target="ALB">
      <data key="d0">284749</data>
    </edge>
    <edge source="ARE" target="BDI">
      <data key="d0">493845</data>
    </edge>
    <edge source="ARE" target="CZE">
      <data key="d0">1086082</data>
    </edge>
    <edge source="ARE" target="PRY">
      <data key="d0">768392</data>
    </edge>
    <edge source="ARE" target="CHL">
      <data key="d0">214808</data>
    </edge>
    <edge source="ARE" target="SLV">
      <data key="d0">35725</data>
    </edge>
    <edge source="ARE" target="NER">
      <data key="d0">246674</data>
    </edge>
    <edge source="ARE" target="CAF">
      <data key="d0">28434</data>
    </edge>
    <edge source="ARE" target="PSE">
      <data key="d0">198439</data>
    </edge>
    <edge source="ARE" target="NAM">
      <data key="d0">1118819</data>
    </edge>
    <edge source="ARE" target="BOL">
      <data key="d0">11728</data>
    </edge>
    <edge source="JOR" target="LBN">
      <data key="d0">39422096</data>
    </edge>
    <edge source="JOR" target="ROU">
      <data key="d0">2240148</data>
    </edge>
    <edge source="JOR" target="SAU">
      <data key="d0">139026941</data>
    </edge>
    <edge source="JOR" target="ARE">
      <data key="d0">78738222</data>
    </edge>
    <edge source="JOR" target="AUS">
      <data key="d0">1044115</data>
    </edge>
    <edge source="JOR" target="BRA">
      <data key="d0">4042923</data>
    </edge>
    <edge source="JOR" target="PSE">
      <data key="d0">31280795</data>
    </edge>
    <edge source="JOR" target="DEU">
      <data key="d0">13621400</data>
    </edge>
    <edge source="JOR" target="ISR">
      <data key="d0">92339228</data>
    </edge>
    <edge source="JOR" target="ITA">
      <data key="d0">9375797</data>
    </edge>
    <edge source="JOR" target="OMN">
      <data key="d0">11732626</data>
    </edge>
    <edge source="JOR" target="NZL">
      <data key="d0">1373494</data>
    </edge>
    <edge source="JOR" target="PAK">
      <data key="d0">34480873</data>
    </edge>
    <edge source="JOR" target="IND">
      <data key="d0">243422059</data>
    </edge>
    <edge source="JOR" target="ESP">
      <data key="d0">6919720</data>
    </edge>
    <edge source="JOR" target="TUR">
      <data key="d0">15909635</data>
    </edge>
    <edge source="JOR" target="EGY">
      <data key="d0">31373946</data>
    </edge>
    <edge source="JOR" target="USA">
      <data key="d0">66505964</data>
    </edge>
    <edge source="JOR" target="URY">
      <data key="d0">124522</data>
    </edge>
    <edge source="JOR" target="DZA">
      <data key="d0">19638944</data>
    </edge>
    <edge source="JOR" target="DNK">
      <data key="d0">2023370</data>
    </edge>
    <edge source="JOR" target="FRA">
      <data key="d0">4788789</data>
    </edge>
    <edge source="JOR" target="NLD">
      <data key="d0">4325171</data>
    </edge>
    <edge source="JOR" target="ARG">
      <data key="d0">290551</data>
    </edge>
    <edge source="JOR" target="CHN">
      <data key="d0">47006310</data>
    </edge>
    <edge source="JOR" target="MAR">
      <data key="d0">2360922</data>
    </edge>
    <edge source="JOR" target="NAM">
      <data key="d0">35261</data>
    </edge>
    <edge source="JOR" target="NOR">
      <data key="d0">132348</data>
    </edge>
    <edge source="JOR" target="CAN">
      <data key="d0">1010310</data>
    </edge>
    <edge source="JOR" target="HKG">
      <data key="d0">948518</data>
    </edge>
    <edge source="JOR" target="KOR">
      <data key="d0">8366371</data>
    </edge>
    <edge source="JOR" target="BEL">
      <data key="d0">2890577</data>
    </edge>
    <edge source="JOR" target="BGR">
      <data key="d0">2390924</data>
    </edge>
    <edge source="JOR" target="GRC">
      <data key="d0">4591602</data>
    </edge>
    <edge source="JOR" target="RUS">
      <data key="d0">593857</data>
    </edge>
    <edge source="JOR" target="SEN">
      <data key="d0">222328</data>
    </edge>
    <edge source="JOR" target="SGP">
      <data key="d0">1911995</data>
    </edge>
    <edge source="JOR" target="SWE">
      <data key="d0">390997</data>
    </edge>
    <edge source="JOR" target="UKR">
      <data key="d0">2181220</data>
    </edge>
    <edge source="JOR" target="GBR">
      <data key="d0">13441756</data>
    </edge>
    <edge source="JOR" target="SRB">
      <data key="d0">103220</data>
    </edge>
    <edge source="JOR" target="LKA">
      <data key="d0">1080133</data>
    </edge>
    <edge source="JOR" target="IDN">
      <data key="d0">28328386</data>
    </edge>
    <edge source="JOR" target="VNM">
      <data key="d0">3369077</data>
    </edge>
    <edge source="JOR" target="UGA">
      <data key="d0">172039</data>
    </edge>
    <edge source="JOR" target="ETH">
      <data key="d0">8790428</data>
    </edge>
    <edge source="JOR" target="MYS">
      <data key="d0">20871094</data>
    </edge>
    <edge source="JOR" target="CZE">
      <data key="d0">339499</data>
    </edge>
    <edge source="JOR" target="NER">
      <data key="d0">120980</data>
    </edge>
    <edge source="JOR" target="PAN">
      <data key="d0">514081</data>
    </edge>
    <edge source="JOR" target="PRY">
      <data key="d0">20200</data>
    </edge>
    <edge source="JOR" target="ZAF">
      <data key="d0">3784656</data>
    </edge>
    <edge source="JOR" target="ZWE">
      <data key="d0">63924</data>
    </edge>
    <edge source="JOR" target="TUN">
      <data key="d0">5299577</data>
    </edge>
    <edge source="JOR" target="AZE">
      <data key="d0">139769</data>
    </edge>
    <edge source="JOR" target="FIN">
      <data key="d0">3294290</data>
    </edge>
    <edge source="JOR" target="JPN">
      <data key="d0">13766653</data>
    </edge>
    <edge source="JOR" target="PHL">
      <data key="d0">9362129</data>
    </edge>
    <edge source="JOR" target="PRT">
      <data key="d0">3899968</data>
    </edge>
    <edge source="JOR" target="CHE">
      <data key="d0">873364</data>
    </edge>
    <edge source="JOR" target="THA">
      <data key="d0">12436141</data>
    </edge>
    <edge source="JOR" target="GHA">
      <data key="d0">26798</data>
    </edge>
    <edge source="JOR" target="IRL">
      <data key="d0">167340</data>
    </edge>
    <edge source="JOR" target="JAM">
      <data key="d0">69871</data>
    </edge>
    <edge source="JOR" target="TZA">
      <data key="d0">790855</data>
    </edge>
    <edge source="JOR" target="HRV">
      <data key="d0">19516</data>
    </edge>
    <edge source="JOR" target="HUN">
      <data key="d0">70525</data>
    </edge>
    <edge source="JOR" target="CIV">
      <data key="d0">103165</data>
    </edge>
    <edge source="JOR" target="KAZ">
      <data key="d0">38398</data>
    </edge>
    <edge source="JOR" target="MEX">
      <data key="d0">34382</data>
    </edge>
    <edge source="JOR" target="SVK">
      <data key="d0">688202</data>
    </edge>
    <edge source="JOR" target="ALB">
      <data key="d0">44795</data>
    </edge>
    <edge source="JOR" target="AUT">
      <data key="d0">59893</data>
    </edge>
    <edge source="JOR" target="POL">
      <data key="d0">1239862</data>
    </edge>
    <edge source="JOR" target="COL">
      <data key="d0">21157</data>
    </edge>
    <edge source="JOR" target="PER">
      <data key="d0">307929</data>
    </edge>
    <edge source="JOR" target="TGO">
      <data key="d0">70522</data>
    </edge>
    <edge source="JOR" target="SLV">
      <data key="d0">38082</data>
    </edge>
    <edge source="JOR" target="CMR">
      <data key="d0">28209</data>
    </edge>
    <edge source="JOR" target="SVN">
      <data key="d0">19221</data>
    </edge>
    <edge source="JOR" target="CHL">
      <data key="d0">11284</data>
    </edge>
    <edge source="JOR" target="BEN">
      <data key="d0">23564</data>
    </edge>
    <edge source="SEN" target="DZA">
      <data key="d0">421106</data>
    </edge>
    <edge source="SEN" target="ARG">
      <data key="d0">15381</data>
    </edge>
    <edge source="SEN" target="AUS">
      <data key="d0">124788</data>
    </edge>
    <edge source="SEN" target="AUT">
      <data key="d0">55578</data>
    </edge>
    <edge source="SEN" target="BEL">
      <data key="d0">7672622</data>
    </edge>
    <edge source="SEN" target="BRA">
      <data key="d0">2376732</data>
    </edge>
    <edge source="SEN" target="BGR">
      <data key="d0">157900</data>
    </edge>
    <edge source="SEN" target="CMR">
      <data key="d0">9206825</data>
    </edge>
    <edge source="SEN" target="CAN">
      <data key="d0">491762</data>
    </edge>
    <edge source="SEN" target="CAF">
      <data key="d0">456116</data>
    </edge>
    <edge source="SEN" target="LKA">
      <data key="d0">44615</data>
    </edge>
    <edge source="SEN" target="CHN">
      <data key="d0">12735242</data>
    </edge>
    <edge source="SEN" target="BEN">
      <data key="d0">6972428</data>
    </edge>
    <edge source="SEN" target="DNK">
      <data key="d0">473511</data>
    </edge>
    <edge source="SEN" target="FRA">
      <data key="d0">127693836</data>
    </edge>
    <edge source="SEN" target="GMB">
      <data key="d0">33079963</data>
    </edge>
    <edge source="SEN" target="DEU">
      <data key="d0">10603628</data>
    </edge>
    <edge source="SEN" target="GHA">
      <data key="d0">4227140</data>
    </edge>
    <edge source="SEN" target="GRC">
      <data key="d0">17321713</data>
    </edge>
    <edge source="SEN" target="HKG">
      <data key="d0">376502</data>
    </edge>
    <edge source="SEN" target="IDN">
      <data key="d0">126064</data>
    </edge>
    <edge source="SEN" target="ISR">
      <data key="d0">604897</data>
    </edge>
    <edge source="SEN" target="ITA">
      <data key="d0">76496504</data>
    </edge>
    <edge source="SEN" target="CIV">
      <data key="d0">14847534</data>
    </edge>
    <edge source="SEN" target="JPN">
      <data key="d0">8556804</data>
    </edge>
    <edge source="SEN" target="JOR">
      <data key="d0">159123</data>
    </edge>
    <edge source="SEN" target="KOR">
      <data key="d0">750848</data>
    </edge>
    <edge source="SEN" target="LBN">
      <data key="d0">1818872</data>
    </edge>
    <edge source="SEN" target="MDG">
      <data key="d0">195919</data>
    </edge>
    <edge source="SEN" target="MRT">
      <data key="d0">17124582</data>
    </edge>
    <edge source="SEN" target="MEX">
      <data key="d0">1153744</data>
    </edge>
    <edge source="SEN" target="MAR">
      <data key="d0">646550</data>
    </edge>
    <edge source="SEN" target="MOZ">
      <data key="d0">58181</data>
    </edge>
    <edge source="SEN" target="NLD">
      <data key="d0">17040896</data>
    </edge>
    <edge source="SEN" target="NIC">
      <data key="d0">15604</data>
    </edge>
    <edge source="SEN" target="NER">
      <data key="d0">124926</data>
    </edge>
    <edge source="SEN" target="PHL">
      <data key="d0">33644</data>
    </edge>
    <edge source="SEN" target="POL">
      <data key="d0">74511</data>
    </edge>
    <edge source="SEN" target="PRT">
      <data key="d0">12621608</data>
    </edge>
    <edge source="SEN" target="RUS">
      <data key="d0">60123</data>
    </edge>
    <edge source="SEN" target="SAU">
      <data key="d0">604490</data>
    </edge>
    <edge source="SEN" target="IND">
      <data key="d0">84903688</data>
    </edge>
    <edge source="SEN" target="SGP">
      <data key="d0">15833</data>
    </edge>
    <edge source="SEN" target="ZAF">
      <data key="d0">241414</data>
    </edge>
    <edge source="SEN" target="ESP">
      <data key="d0">43491713</data>
    </edge>
    <edge source="SEN" target="CHE">
      <data key="d0">6813639</data>
    </edge>
    <edge source="SEN" target="THA">
      <data key="d0">786038</data>
    </edge>
    <edge source="SEN" target="TGO">
      <data key="d0">6906696</data>
    </edge>
    <edge source="SEN" target="ARE">
      <data key="d0">17345</data>
    </edge>
    <edge source="SEN" target="TUN">
      <data key="d0">2118560</data>
    </edge>
    <edge source="SEN" target="TUR">
      <data key="d0">180867</data>
    </edge>
    <edge source="SEN" target="EGY">
      <data key="d0">11347</data>
    </edge>
    <edge source="SEN" target="GBR">
      <data key="d0">8359843</data>
    </edge>
    <edge source="SEN" target="TZA">
      <data key="d0">87448</data>
    </edge>
    <edge source="SEN" target="USA">
      <data key="d0">3665512</data>
    </edge>
    <edge source="SEN" target="BFA">
      <data key="d0">2726932</data>
    </edge>
    <edge source="KHM" target="ARG">
      <data key="d0">104900</data>
    </edge>
    <edge source="KHM" target="AUS">
      <data key="d0">946251</data>
    </edge>
    <edge source="KHM" target="AUT">
      <data key="d0">1482737</data>
    </edge>
    <edge source="KHM" target="BEL">
      <data key="d0">2999237</data>
    </edge>
    <edge source="KHM" target="CAN">
      <data key="d0">4918775</data>
    </edge>
    <edge source="KHM" target="LKA">
      <data key="d0">826861</data>
    </edge>
    <edge source="KHM" target="CHL">
      <data key="d0">58280</data>
    </edge>
    <edge source="KHM" target="CHN">
      <data key="d0">24136864</data>
    </edge>
    <edge source="KHM" target="COL">
      <data key="d0">14235</data>
    </edge>
    <edge source="KHM" target="HRV">
      <data key="d0">186594</data>
    </edge>
    <edge source="KHM" target="CZE">
      <data key="d0">77004</data>
    </edge>
    <edge source="KHM" target="DNK">
      <data key="d0">1997504</data>
    </edge>
    <edge source="KHM" target="ECU">
      <data key="d0">11777</data>
    </edge>
    <edge source="KHM" target="ETH">
      <data key="d0">90578</data>
    </edge>
    <edge source="KHM" target="FIN">
      <data key="d0">535386</data>
    </edge>
    <edge source="KHM" target="FRA">
      <data key="d0">27803369</data>
    </edge>
    <edge source="KHM" target="DEU">
      <data key="d0">66996758</data>
    </edge>
    <edge source="KHM" target="GRC">
      <data key="d0">287371</data>
    </edge>
    <edge source="KHM" target="HKG">
      <data key="d0">266282590</data>
    </edge>
    <edge source="KHM" target="HUN">
      <data key="d0">97095</data>
    </edge>
    <edge source="KHM" target="IDN">
      <data key="d0">1633682</data>
    </edge>
    <edge source="KHM" target="IRL">
      <data key="d0">11802903</data>
    </edge>
    <edge source="KHM" target="ITA">
      <data key="d0">2104755</data>
    </edge>
    <edge source="KHM" target="JPN">
      <data key="d0">10891401</data>
    </edge>
    <edge source="KHM" target="KOR">
      <data key="d0">769077</data>
    </edge>
    <edge source="KHM" target="LBN">
      <data key="d0">14271</data>
    </edge>
    <edge source="KHM" target="LVA">
      <data key="d0">14132</data>
    </edge>
    <edge source="KHM" target="MYS">
      <data key="d0">9888139</data>
    </edge>
    <edge source="KHM" target="MEX">
      <data key="d0">334024</data>
    </edge>
    <edge source="KHM" target="NLD">
      <data key="d0">20761395</data>
    </edge>
    <edge source="KHM" target="NZL">
      <data key="d0">862383</data>
    </edge>
    <edge source="KHM" target="NIC">
      <data key="d0">103474</data>
    </edge>
    <edge source="KHM" target="NOR">
      <data key="d0">2200291</data>
    </edge>
    <edge source="KHM" target="PAN">
      <data key="d0">107956</data>
    </edge>
    <edge source="KHM" target="PHL">
      <data key="d0">1162556</data>
    </edge>
    <edge source="KHM" target="POL">
      <data key="d0">245319</data>
    </edge>
    <edge source="KHM" target="PRT">
      <data key="d0">106543</data>
    </edge>
    <edge source="KHM" target="RUS">
      <data key="d0">65887</data>
    </edge>
    <edge source="KHM" target="IND">
      <data key="d0">136755</data>
    </edge>
    <edge source="KHM" target="SGP">
      <data key="d0">14295584</data>
    </edge>
    <edge source="KHM" target="VNM">
      <data key="d0">19777226</data>
    </edge>
    <edge source="KHM" target="ESP">
      <data key="d0">6444433</data>
    </edge>
    <edge source="KHM" target="SWE">
      <data key="d0">7849713</data>
    </edge>
    <edge source="KHM" target="CHE">
      <data key="d0">1985670</data>
    </edge>
    <edge source="KHM" target="THA">
      <data key="d0">23189383</data>
    </edge>
    <edge source="KHM" target="ARE">
      <data key="d0">18709</data>
    </edge>
    <edge source="KHM" target="TUR">
      <data key="d0">443146</data>
    </edge>
    <edge source="KHM" target="UGA">
      <data key="d0">21626</data>
    </edge>
    <edge source="KHM" target="GBR">
      <data key="d0">82828884</data>
    </edge>
    <edge source="KHM" target="USA">
      <data key="d0">750388302</data>
    </edge>
    <edge source="PRT" target="FRA">
      <data key="d0">3080121346</data>
    </edge>
    <edge source="PRT" target="MEX">
      <data key="d0">40167718</data>
    </edge>
    <edge source="PRT" target="MOZ">
      <data key="d0">63614914</data>
    </edge>
    <edge source="PRT" target="ESP">
      <data key="d0">4680904001</data>
    </edge>
    <edge source="PRT" target="THA">
      <data key="d0">22777089</data>
    </edge>
    <edge source="PRT" target="BEL">
      <data key="d0">1443872829</data>
    </edge>
    <edge source="PRT" target="BRA">
      <data key="d0">181595683</data>
    </edge>
    <edge source="PRT" target="DEU">
      <data key="d0">4390511123</data>
    </edge>
    <edge source="PRT" target="ITA">
      <data key="d0">951686774</data>
    </edge>
    <edge source="PRT" target="NAM">
      <data key="d0">1286434</data>
    </edge>
    <edge source="PRT" target="NLD">
      <data key="d0">1029633486</data>
    </edge>
    <edge source="PRT" target="ZAF">
      <data key="d0">54984387</data>
    </edge>
    <edge source="PRT" target="CHE">
      <data key="d0">248412951</data>
    </edge>
    <edge source="PRT" target="GBR">
      <data key="d0">2644343455</data>
    </edge>
    <edge source="PRT" target="AUT">
      <data key="d0">200816905</data>
    </edge>
    <edge source="PRT" target="BOL">
      <data key="d0">446544</data>
    </edge>
    <edge source="PRT" target="CAN">
      <data key="d0">133668970</data>
    </edge>
    <edge source="PRT" target="CHN">
      <data key="d0">48594629</data>
    </edge>
    <edge source="PRT" target="GRC">
      <data key="d0">96097793</data>
    </edge>
    <edge source="PRT" target="IRL">
      <data key="d0">127869626</data>
    </edge>
    <edge source="PRT" target="JOR">
      <data key="d0">10464685</data>
    </edge>
    <edge source="PRT" target="MRT">
      <data key="d0">2736036</data>
    </edge>
    <edge source="PRT" target="MUS">
      <data key="d0">4958789</data>
    </edge>
    <edge source="PRT" target="MAR">
      <data key="d0">99540023</data>
    </edge>
    <edge source="PRT" target="PER">
      <data key="d0">4451094</data>
    </edge>
    <edge source="PRT" target="PHL">
      <data key="d0">6956668</data>
    </edge>
    <edge source="PRT" target="SEN">
      <data key="d0">8907153</data>
    </edge>
    <edge source="PRT" target="USA">
      <data key="d0">1406271883</data>
    </edge>
    <edge source="PRT" target="AUS">
      <data key="d0">91697008</data>
    </edge>
    <edge source="PRT" target="BDI">
      <data key="d0">156630</data>
    </edge>
    <edge source="PRT" target="BLR">
      <data key="d0">369238</data>
    </edge>
    <edge source="PRT" target="HRV">
      <data key="d0">2455421</data>
    </edge>
    <edge source="PRT" target="DNK">
      <data key="d0">295233865</data>
    </edge>
    <edge source="PRT" target="FIN">
      <data key="d0">124573407</data>
    </edge>
    <edge source="PRT" target="HND">
      <data key="d0">716423</data>
    </edge>
    <edge source="PRT" target="HKG">
      <data key="d0">71506791</data>
    </edge>
    <edge source="PRT" target="IDN">
      <data key="d0">1689431</data>
    </edge>
    <edge source="PRT" target="ISR">
      <data key="d0">86169975</data>
    </edge>
    <edge source="PRT" target="CIV">
      <data key="d0">3886701</data>
    </edge>
    <edge source="PRT" target="JPN">
      <data key="d0">110142978</data>
    </edge>
    <edge source="PRT" target="KOR">
      <data key="d0">17706981</data>
    </edge>
    <edge source="PRT" target="LBN">
      <data key="d0">9292671</data>
    </edge>
    <edge source="PRT" target="NOR">
      <data key="d0">305358006</data>
    </edge>
    <edge source="PRT" target="PRY">
      <data key="d0">1046684</data>
    </edge>
    <edge source="PRT" target="ROU">
      <data key="d0">11361850</data>
    </edge>
    <edge source="PRT" target="RUS">
      <data key="d0">15335658</data>
    </edge>
    <edge source="PRT" target="SAU">
      <data key="d0">47848298</data>
    </edge>
    <edge source="PRT" target="SGP">
      <data key="d0">85216047</data>
    </edge>
    <edge source="PRT" target="SVN">
      <data key="d0">7031362</data>
    </edge>
    <edge source="PRT" target="SWE">
      <data key="d0">403195344</data>
    </edge>
    <edge source="PRT" target="EGY">
      <data key="d0">15649515</data>
    </edge>
    <edge source="PRT" target="SRB">
      <data key="d0">1233595</data>
    </edge>
    <edge source="PRT" target="ARG">
      <data key="d0">40728461</data>
    </edge>
    <edge source="PRT" target="CHL">
      <data key="d0">54005978</data>
    </edge>
    <edge source="PRT" target="CRI">
      <data key="d0">1953317</data>
    </edge>
    <edge source="PRT" target="GMB">
      <data key="d0">286472</data>
    </edge>
    <edge source="PRT" target="LTU">
      <data key="d0">5929127</data>
    </edge>
    <edge source="PRT" target="MWI">
      <data key="d0">966223</data>
    </edge>
    <edge source="PRT" target="OMN">
      <data key="d0">363409</data>
    </edge>
    <edge source="PRT" target="IND">
      <data key="d0">23444550</data>
    </edge>
    <edge source="PRT" target="TUR">
      <data key="d0">95472563</data>
    </edge>
    <edge source="PRT" target="DZA">
      <data key="d0">24348366</data>
    </edge>
    <edge source="PRT" target="EST">
      <data key="d0">3469945</data>
    </edge>
    <edge source="PRT" target="NZL">
      <data key="d0">13984880</data>
    </edge>
    <edge source="PRT" target="POL">
      <data key="d0">96783976</data>
    </edge>
    <edge source="PRT" target="ZWE">
      <data key="d0">4919427</data>
    </edge>
    <edge source="PRT" target="TGO">
      <data key="d0">390105</data>
    </edge>
    <edge source="PRT" target="TUN">
      <data key="d0">28317169</data>
    </edge>
    <edge source="PRT" target="UKR">
      <data key="d0">2296814</data>
    </edge>
    <edge source="PRT" target="MKD">
      <data key="d0">893323</data>
    </edge>
    <edge source="PRT" target="URY">
      <data key="d0">6734130</data>
    </edge>
    <edge source="PRT" target="ARE">
      <data key="d0">20446136</data>
    </edge>
    <edge source="PRT" target="HUN">
      <data key="d0">108731202</data>
    </edge>
    <edge source="PRT" target="CMR">
      <data key="d0">1659128</data>
    </edge>
    <edge source="PRT" target="CAF">
      <data key="d0">229336</data>
    </edge>
    <edge source="PRT" target="COL">
      <data key="d0">3269500</data>
    </edge>
    <edge source="PRT" target="CZE">
      <data key="d0">38266541</data>
    </edge>
    <edge source="PRT" target="ECU">
      <data key="d0">1430084</data>
    </edge>
    <edge source="PRT" target="GHA">
      <data key="d0">6096579</data>
    </edge>
    <edge source="PRT" target="GTM">
      <data key="d0">1945048</data>
    </edge>
    <edge source="PRT" target="LVA">
      <data key="d0">3975779</data>
    </edge>
    <edge source="PRT" target="MYS">
      <data key="d0">8240930</data>
    </edge>
    <edge source="PRT" target="MDA">
      <data key="d0">2017462</data>
    </edge>
    <edge source="PRT" target="PAN">
      <data key="d0">7287122</data>
    </edge>
    <edge source="PRT" target="SVK">
      <data key="d0">8562955</data>
    </edge>
    <edge source="PRT" target="TZA">
      <data key="d0">332320</data>
    </edge>
    <edge source="PRT" target="NER">
      <data key="d0">1684808</data>
    </edge>
    <edge source="PRT" target="MDG">
      <data key="d0">1609540</data>
    </edge>
    <edge source="PRT" target="BGR">
      <data key="d0">12211720</data>
    </edge>
    <edge source="PRT" target="JAM">
      <data key="d0">830873</data>
    </edge>
    <edge source="PRT" target="PAK">
      <data key="d0">1122259</data>
    </edge>
    <edge source="PRT" target="VNM">
      <data key="d0">1979073</data>
    </edge>
    <edge source="PRT" target="ALB">
      <data key="d0">18006</data>
    </edge>
    <edge source="PRT" target="SLV">
      <data key="d0">5233025</data>
    </edge>
    <edge source="PRT" target="ETH">
      <data key="d0">896539</data>
    </edge>
    <edge source="PRT" target="NIC">
      <data key="d0">320060</data>
    </edge>
    <edge source="PRT" target="LKA">
      <data key="d0">1050933</data>
    </edge>
    <edge source="PRT" target="BEN">
      <data key="d0">1297449</data>
    </edge>
    <edge source="PRT" target="BWA">
      <data key="d0">17546809</data>
    </edge>
    <edge source="PRT" target="UGA">
      <data key="d0">594235</data>
    </edge>
    <edge source="PRT" target="ARM">
      <data key="d0">277577</data>
    </edge>
    <edge source="PRT" target="KAZ">
      <data key="d0">337185</data>
    </edge>
    <edge source="PRT" target="GEO">
      <data key="d0">1048705</data>
    </edge>
    <edge source="PRT" target="BFA">
      <data key="d0">834444</data>
    </edge>
    <edge source="PRT" target="AZE">
      <data key="d0">258251</data>
    </edge>
    <edge source="PRT" target="KGZ">
      <data key="d0">1084766</data>
    </edge>
    <edge source="PRT" target="KHM">
      <data key="d0">249809</data>
    </edge>
    <edge source="PRT" target="PSE">
      <data key="d0">278308</data>
    </edge>
    <edge source="IND" target="AUS">
      <data key="d0">384973451</data>
    </edge>
    <edge source="IND" target="LKA">
      <data key="d0">590094111</data>
    </edge>
    <edge source="IND" target="DEU">
      <data key="d0">1773212548</data>
    </edge>
    <edge source="IND" target="OMN">
      <data key="d0">131800314</data>
    </edge>
    <edge source="IND" target="SAU">
      <data key="d0">802499543</data>
    </edge>
    <edge source="IND" target="ESP">
      <data key="d0">590721520</data>
    </edge>
    <edge source="IND" target="THA">
      <data key="d0">522409567</data>
    </edge>
    <edge source="IND" target="GBR">
      <data key="d0">2135047548</data>
    </edge>
    <edge source="IND" target="USA">
      <data key="d0">8970933619</data>
    </edge>
    <edge source="IND" target="ALB">
      <data key="d0">1092507</data>
    </edge>
    <edge source="IND" target="ARM">
      <data key="d0">742363</data>
    </edge>
    <edge source="IND" target="BEL">
      <data key="d0">1416323670</data>
    </edge>
    <edge source="IND" target="BRA">
      <data key="d0">189491691</data>
    </edge>
    <edge source="IND" target="BGR">
      <data key="d0">9081912</data>
    </edge>
    <edge source="IND" target="CHN">
      <data key="d0">733752141</data>
    </edge>
    <edge source="IND" target="HRV">
      <data key="d0">5486673</data>
    </edge>
    <edge source="IND" target="ECU">
      <data key="d0">7197036</data>
    </edge>
    <edge source="IND" target="FRA">
      <data key="d0">941445309</data>
    </edge>
    <edge source="IND" target="GEO">
      <data key="d0">2343322</data>
    </edge>
    <edge source="IND" target="GMB">
      <data key="d0">15050195</data>
    </edge>
    <edge source="IND" target="GHA">
      <data key="d0">56197206</data>
    </edge>
    <edge source="IND" target="GRC">
      <data key="d0">98994067</data>
    </edge>
    <edge source="IND" target="HKG">
      <data key="d0">2741281995</data>
    </edge>
    <edge source="IND" target="IDN">
      <data key="d0">387469965</data>
    </edge>
    <edge source="IND" target="ITA">
      <data key="d0">1233780704</data>
    </edge>
    <edge source="IND" target="CIV">
      <data key="d0">37677021</data>
    </edge>
    <edge source="IND" target="JPN">
      <data key="d0">1813425318</data>
    </edge>
    <edge source="IND" target="JOR">
      <data key="d0">71522811</data>
    </edge>
    <edge source="IND" target="KOR">
      <data key="d0">436816558</data>
    </edge>
    <edge source="IND" target="LBN">
      <data key="d0">44864103</data>
    </edge>
    <edge source="IND" target="MYS">
      <data key="d0">524648149</data>
    </edge>
    <edge source="IND" target="MUS">
      <data key="d0">196513621</data>
    </edge>
    <edge source="IND" target="MEX">
      <data key="d0">181139055</data>
    </edge>
    <edge source="IND" target="NLD">
      <data key="d0">822333187</data>
    </edge>
    <edge source="IND" target="PHL">
      <data key="d0">173389265</data>
    </edge>
    <edge source="IND" target="SEN">
      <data key="d0">19540900</data>
    </edge>
    <edge source="IND" target="SGP">
      <data key="d0">771466796</data>
    </edge>
    <edge source="IND" target="ZAF">
      <data key="d0">302452478</data>
    </edge>
    <edge source="IND" target="ARE">
      <data key="d0">2402653278</data>
    </edge>
    <edge source="IND" target="TUR">
      <data key="d0">325191053</data>
    </edge>
    <edge source="IND" target="UKR">
      <data key="d0">53726999</data>
    </edge>
    <edge source="IND" target="EGY">
      <data key="d0">309618590</data>
    </edge>
    <edge source="IND" target="ARG">
      <data key="d0">86214799</data>
    </edge>
    <edge source="IND" target="AUT">
      <data key="d0">73373228</data>
    </edge>
    <edge source="IND" target="BOL">
      <data key="d0">1734928</data>
    </edge>
    <edge source="IND" target="CAN">
      <data key="d0">627093422</data>
    </edge>
    <edge source="IND" target="COL">
      <data key="d0">43647536</data>
    </edge>
    <edge source="IND" target="MDG">
      <data key="d0">8785659</data>
    </edge>
    <edge source="IND" target="POL">
      <data key="d0">80892692</data>
    </edge>
    <edge source="IND" target="PRT">
      <data key="d0">136319161</data>
    </edge>
    <edge source="IND" target="RUS">
      <data key="d0">852338658</data>
    </edge>
    <edge source="IND" target="VNM">
      <data key="d0">195008368</data>
    </edge>
    <edge source="IND" target="CHE">
      <data key="d0">437007776</data>
    </edge>
    <edge source="IND" target="UGA">
      <data key="d0">40193146</data>
    </edge>
    <edge source="IND" target="TZA">
      <data key="d0">99443102</data>
    </edge>
    <edge source="IND" target="CHL">
      <data key="d0">99970829</data>
    </edge>
    <edge source="IND" target="DNK">
      <data key="d0">155297757</data>
    </edge>
    <edge source="IND" target="EST">
      <data key="d0">3065684</data>
    </edge>
    <edge source="IND" target="FIN">
      <data key="d0">54464314</data>
    </edge>
    <edge source="IND" target="IRL">
      <data key="d0">96758215</data>
    </edge>
    <edge source="IND" target="ISR">
      <data key="d0">511624782</data>
    </edge>
    <edge source="IND" target="LTU">
      <data key="d0">9753986</data>
    </edge>
    <edge source="IND" target="NZL">
      <data key="d0">58780211</data>
    </edge>
    <edge source="IND" target="NOR">
      <data key="d0">57060667</data>
    </edge>
    <edge source="IND" target="PAN">
      <data key="d0">56712275</data>
    </edge>
    <edge source="IND" target="SWE">
      <data key="d0">161515186</data>
    </edge>
    <edge source="IND" target="DZA">
      <data key="d0">15687974</data>
    </edge>
    <edge source="IND" target="AZE">
      <data key="d0">10680115</data>
    </edge>
    <edge source="IND" target="KHM">
      <data key="d0">7809871</data>
    </edge>
    <edge source="IND" target="CMR">
      <data key="d0">9348363</data>
    </edge>
    <edge source="IND" target="BEN">
      <data key="d0">40895368</data>
    </edge>
    <edge source="IND" target="ETH">
      <data key="d0">50974994</data>
    </edge>
    <edge source="IND" target="JAM">
      <data key="d0">6022669</data>
    </edge>
    <edge source="IND" target="MWI">
      <data key="d0">19065045</data>
    </edge>
    <edge source="IND" target="MDA">
      <data key="d0">596503</data>
    </edge>
    <edge source="IND" target="MAR">
      <data key="d0">35099577</data>
    </edge>
    <edge source="IND" target="MOZ">
      <data key="d0">30235523</data>
    </edge>
    <edge source="IND" target="PAK">
      <data key="d0">162270662</data>
    </edge>
    <edge source="IND" target="SVN">
      <data key="d0">10582905</data>
    </edge>
    <edge source="IND" target="TGO">
      <data key="d0">32249942</data>
    </edge>
    <edge source="IND" target="TUN">
      <data key="d0">33578335</data>
    </edge>
    <edge source="IND" target="BFA">
      <data key="d0">5410314</data>
    </edge>
    <edge source="IND" target="BWA">
      <data key="d0">4753800</data>
    </edge>
    <edge source="IND" target="CZE">
      <data key="d0">35271683</data>
    </edge>
    <edge source="IND" target="HUN">
      <data key="d0">39060145</data>
    </edge>
    <edge source="IND" target="KAZ">
      <data key="d0">38077298</data>
    </edge>
    <edge source="IND" target="LVA">
      <data key="d0">11338761</data>
    </edge>
    <edge source="IND" target="URY">
      <data key="d0">32111049</data>
    </edge>
    <edge source="IND" target="BDI">
      <data key="d0">2467977</data>
    </edge>
    <edge source="IND" target="NAM">
      <data key="d0">3036296</data>
    </edge>
    <edge source="IND" target="BLR">
      <data key="d0">3783179</data>
    </edge>
    <edge source="IND" target="SLV">
      <data key="d0">2929746</data>
    </edge>
    <edge source="IND" target="GTM">
      <data key="d0">18139791</data>
    </edge>
    <edge source="IND" target="HND">
      <data key="d0">15293456</data>
    </edge>
    <edge source="IND" target="KGZ">
      <data key="d0">16290001</data>
    </edge>
    <edge source="IND" target="NER">
      <data key="d0">16474475</data>
    </edge>
    <edge source="IND" target="PRY">
      <data key="d0">7767959</data>
    </edge>
    <edge source="IND" target="ROU">
      <data key="d0">10668088</data>
    </edge>
    <edge source="IND" target="SVK">
      <data key="d0">8719546</data>
    </edge>
    <edge source="IND" target="ZWE">
      <data key="d0">13601511</data>
    </edge>
    <edge source="IND" target="MKD">
      <data key="d0">1432002</data>
    </edge>
    <edge source="IND" target="SRB">
      <data key="d0">4796933</data>
    </edge>
    <edge source="IND" target="CRI">
      <data key="d0">5584311</data>
    </edge>
    <edge source="IND" target="PER">
      <data key="d0">22010485</data>
    </edge>
    <edge source="IND" target="MRT">
      <data key="d0">11672664</data>
    </edge>
    <edge source="IND" target="CAF">
      <data key="d0">586089</data>
    </edge>
    <edge source="IND" target="NIC">
      <data key="d0">3562252</data>
    </edge>
    <edge source="BRA" target="ARG">
      <data key="d0">6231182148</data>
    </edge>
    <edge source="BRA" target="BOL">
      <data key="d0">363947874</data>
    </edge>
    <edge source="BRA" target="CHL">
      <data key="d0">1244587755</data>
    </edge>
    <edge source="BRA" target="ISR">
      <data key="d0">70013828</data>
    </edge>
    <edge source="BRA" target="JPN">
      <data key="d0">2471760102</data>
    </edge>
    <edge source="BRA" target="MEX">
      <data key="d0">1711658933</data>
    </edge>
    <edge source="BRA" target="NLD">
      <data key="d0">2791800663</data>
    </edge>
    <edge source="BRA" target="PRY">
      <data key="d0">832069328</data>
    </edge>
    <edge source="BRA" target="SEN">
      <data key="d0">9526261</data>
    </edge>
    <edge source="BRA" target="ZAF">
      <data key="d0">301654755</data>
    </edge>
    <edge source="BRA" target="GBR">
      <data key="d0">1473589175</data>
    </edge>
    <edge source="BRA" target="USA">
      <data key="d0">13018086789</data>
    </edge>
    <edge source="BRA" target="URY">
      <data key="d0">667179692</data>
    </edge>
    <edge source="BRA" target="ALB">
      <data key="d0">218172</data>
    </edge>
    <edge source="BRA" target="DZA">
      <data key="d0">41392302</data>
    </edge>
    <edge source="BRA" target="AZE">
      <data key="d0">874605</data>
    </edge>
    <edge source="BRA" target="AUS">
      <data key="d0">340938405</data>
    </edge>
    <edge source="BRA" target="AUT">
      <data key="d0">99511129</data>
    </edge>
    <edge source="BRA" target="ARM">
      <data key="d0">1506417</data>
    </edge>
    <edge source="BRA" target="BEL">
      <data key="d0">1784384101</data>
    </edge>
    <edge source="BRA" target="BGR">
      <data key="d0">37000203</data>
    </edge>
    <edge source="BRA" target="CAN">
      <data key="d0">564924639</data>
    </edge>
    <edge source="BRA" target="LKA">
      <data key="d0">11601357</data>
    </edge>
    <edge source="BRA" target="CHN">
      <data key="d0">1085090464</data>
    </edge>
    <edge source="BRA" target="COL">
      <data key="d0">515302930</data>
    </edge>
    <edge source="BRA" target="CZE">
      <data key="d0">37263818</data>
    </edge>
    <edge source="BRA" target="BEN">
      <data key="d0">1534547</data>
    </edge>
    <edge source="BRA" target="DNK">
      <data key="d0">117313182</data>
    </edge>
    <edge source="BRA" target="FIN">
      <data key="d0">128377427</data>
    </edge>
    <edge source="BRA" target="FRA">
      <data key="d0">1786354078</data>
    </edge>
    <edge source="BRA" target="GEO">
      <data key="d0">3217312</data>
    </edge>
    <edge source="BRA" target="GMB">
      <data key="d0">14182522</data>
    </edge>
    <edge source="BRA" target="DEU">
      <data key="d0">2501517653</data>
    </edge>
    <edge source="BRA" target="GHA">
      <data key="d0">42844281</data>
    </edge>
    <edge source="BRA" target="GRC">
      <data key="d0">136146071</data>
    </edge>
    <edge source="BRA" target="GTM">
      <data key="d0">76662709</data>
    </edge>
    <edge source="BRA" target="HKG">
      <data key="d0">475508886</data>
    </edge>
    <edge source="BRA" target="IDN">
      <data key="d0">218765730</data>
    </edge>
    <edge source="BRA" target="IRL">
      <data key="d0">100745224</data>
    </edge>
    <edge source="BRA" target="ITA">
      <data key="d0">2141892691</data>
    </edge>
    <edge source="BRA" target="CIV">
      <data key="d0">20073465</data>
    </edge>
    <edge source="BRA" target="JAM">
      <data key="d0">40421329</data>
    </edge>
    <edge source="BRA" target="JOR">
      <data key="d0">17562433</data>
    </edge>
    <edge source="BRA" target="KOR">
      <data key="d0">580058711</data>
    </edge>
    <edge source="BRA" target="LBN">
      <data key="d0">51458327</data>
    </edge>
    <edge source="BRA" target="LTU">
      <data key="d0">9209283</data>
    </edge>
    <edge source="BRA" target="MYS">
      <data key="d0">131061912</data>
    </edge>
    <edge source="BRA" target="MUS">
      <data key="d0">1884846</data>
    </edge>
    <edge source="BRA" target="MDA">
      <data key="d0">251190</data>
    </edge>
    <edge source="BRA" target="MAR">
      <data key="d0">138626812</data>
    </edge>
    <edge source="BRA" target="OMN">
      <data key="d0">16350704</data>
    </edge>
    <edge source="BRA" target="NZL">
      <data key="d0">30854343</data>
    </edge>
    <edge source="BRA" target="NOR">
      <data key="d0">241444101</data>
    </edge>
    <edge source="BRA" target="PAN">
      <data key="d0">80755577</data>
    </edge>
    <edge source="BRA" target="PER">
      <data key="d0">353441569</data>
    </edge>
    <edge source="BRA" target="PHL">
      <data key="d0">101520718</data>
    </edge>
    <edge source="BRA" target="POL">
      <data key="d0">210979019</data>
    </edge>
    <edge source="BRA" target="PRT">
      <data key="d0">377597157</data>
    </edge>
    <edge source="BRA" target="ROU">
      <data key="d0">88509116</data>
    </edge>
    <edge source="BRA" target="RUS">
      <data key="d0">422674927</data>
    </edge>
    <edge source="BRA" target="SAU">
      <data key="d0">413407950</data>
    </edge>
    <edge source="BRA" target="SGP">
      <data key="d0">232832999</data>
    </edge>
    <edge source="BRA" target="SVK">
      <data key="d0">2777757</data>
    </edge>
    <edge source="BRA" target="SVN">
      <data key="d0">74532092</data>
    </edge>
    <edge source="BRA" target="ZWE">
      <data key="d0">4835707</data>
    </edge>
    <edge source="BRA" target="ESP">
      <data key="d0">1006288208</data>
    </edge>
    <edge source="BRA" target="SWE">
      <data key="d0">236720651</data>
    </edge>
    <edge source="BRA" target="CHE">
      <data key="d0">500413641</data>
    </edge>
    <edge source="BRA" target="THA">
      <data key="d0">228074353</data>
    </edge>
    <edge source="BRA" target="TGO">
      <data key="d0">344459</data>
    </edge>
    <edge source="BRA" target="ARE">
      <data key="d0">229112696</data>
    </edge>
    <edge source="BRA" target="TUR">
      <data key="d0">281534573</data>
    </edge>
    <edge source="BRA" target="UKR">
      <data key="d0">57725377</data>
    </edge>
    <edge source="BRA" target="MKD">
      <data key="d0">781733</data>
    </edge>
    <edge source="BRA" target="EGY">
      <data key="d0">239548856</data>
    </edge>
    <edge source="BRA" target="TZA">
      <data key="d0">1386289</data>
    </edge>
    <edge source="BRA" target="ECU">
      <data key="d0">131712098</data>
    </edge>
    <edge source="BRA" target="NAM">
      <data key="d0">464227</data>
    </edge>
    <edge source="BRA" target="TUN">
      <data key="d0">40238401</data>
    </edge>
    <edge source="BRA" target="CRI">
      <data key="d0">119979372</data>
    </edge>
    <edge source="BRA" target="SLV">
      <data key="d0">41518703</data>
    </edge>
    <edge source="BRA" target="MRT">
      <data key="d0">3158485</data>
    </edge>
    <edge source="BRA" target="MOZ">
      <data key="d0">3326683</data>
    </edge>
    <edge source="BRA" target="IND">
      <data key="d0">217392050</data>
    </edge>
    <edge source="BRA" target="EST">
      <data key="d0">2770783</data>
    </edge>
    <edge source="BRA" target="VNM">
      <data key="d0">7023242</data>
    </edge>
    <edge source="BRA" target="BLR">
      <data key="d0">5896643</data>
    </edge>
    <edge source="BRA" target="HRV">
      <data key="d0">24029972</data>
    </edge>
    <edge source="BRA" target="ETH">
      <data key="d0">8335548</data>
    </edge>
    <edge source="BRA" target="HND">
      <data key="d0">31478276</data>
    </edge>
    <edge source="BRA" target="HUN">
      <data key="d0">84801066</data>
    </edge>
    <edge source="BRA" target="MDG">
      <data key="d0">2100348</data>
    </edge>
    <edge source="BRA" target="NIC">
      <data key="d0">9289278</data>
    </edge>
    <edge source="BRA" target="PAK">
      <data key="d0">48924592</data>
    </edge>
    <edge source="BRA" target="BFA">
      <data key="d0">519099</data>
    </edge>
    <edge source="BRA" target="LVA">
      <data key="d0">831053</data>
    </edge>
    <edge source="BRA" target="SRB">
      <data key="d0">656661</data>
    </edge>
    <edge source="BRA" target="KHM">
      <data key="d0">437711</data>
    </edge>
    <edge source="BRA" target="KAZ">
      <data key="d0">5171735</data>
    </edge>
    <edge source="BRA" target="BWA">
      <data key="d0">135406</data>
    </edge>
    <edge source="BRA" target="CAF">
      <data key="d0">20936</data>
    </edge>
    <edge source="BRA" target="MWI">
      <data key="d0">4083797</data>
    </edge>
    <edge source="BRA" target="NER">
      <data key="d0">13707</data>
    </edge>
    <edge source="BRA" target="UGA">
      <data key="d0">739942</data>
    </edge>
    <edge source="BRA" target="BDI">
      <data key="d0">301458</data>
    </edge>
    <edge source="NER" target="DZA">
      <data key="d0">712731</data>
    </edge>
    <edge source="NER" target="BEN">
      <data key="d0">4158236</data>
    </edge>
    <edge source="NER" target="CIV">
      <data key="d0">7354016</data>
    </edge>
    <edge source="NER" target="JPN">
      <data key="d0">27844773</data>
    </edge>
    <edge source="NER" target="SEN">
      <data key="d0">975672</data>
    </edge>
    <edge source="NER" target="BFA">
      <data key="d0">1066549</data>
    </edge>
    <edge source="NER" target="CHN">
      <data key="d0">276996</data>
    </edge>
    <edge source="NER" target="FRA">
      <data key="d0">60585647</data>
    </edge>
    <edge source="NER" target="GHA">
      <data key="d0">4521012</data>
    </edge>
    <edge source="NER" target="TGO">
      <data key="d0">348340</data>
    </edge>
    <edge source="NER" target="BEL">
      <data key="d0">39095</data>
    </edge>
    <edge source="NER" target="BRA">
      <data key="d0">14538</data>
    </edge>
    <edge source="NER" target="GBR">
      <data key="d0">2428607</data>
    </edge>
    <edge source="NER" target="DEU">
      <data key="d0">418628</data>
    </edge>
    <edge source="NER" target="MYS">
      <data key="d0">123854</data>
    </edge>
    <edge source="NER" target="USA">
      <data key="d0">18186079</data>
    </edge>
    <edge source="NER" target="ARE">
      <data key="d0">146556</data>
    </edge>
    <edge source="NER" target="MAR">
      <data key="d0">37374</data>
    </edge>
    <edge source="NER" target="ESP">
      <data key="d0">6254255</data>
    </edge>
    <edge source="NER" target="ETH">
      <data key="d0">10089</data>
    </edge>
    <edge source="NER" target="ITA">
      <data key="d0">553312</data>
    </edge>
    <edge source="NER" target="SAU">
      <data key="d0">24759</data>
    </edge>
    <edge source="NER" target="ZAF">
      <data key="d0">26896</data>
    </edge>
    <edge source="NER" target="MDG">
      <data key="d0">313996</data>
    </edge>
    <edge source="NER" target="NLD">
      <data key="d0">2575558</data>
    </edge>
    <edge source="NER" target="CAN">
      <data key="d0">287004</data>
    </edge>
    <edge source="NER" target="NZL">
      <data key="d0">351850</data>
    </edge>
    <edge source="NER" target="EGY">
      <data key="d0">90019</data>
    </edge>
    <edge source="LBN" target="JOR">
      <data key="d0">31196234</data>
    </edge>
    <edge source="LBN" target="ARE">
      <data key="d0">74750438</data>
    </edge>
    <edge source="LBN" target="CIV">
      <data key="d0">2538803</data>
    </edge>
    <edge source="LBN" target="PAN">
      <data key="d0">123058</data>
    </edge>
    <edge source="LBN" target="EGY">
      <data key="d0">23407080</data>
    </edge>
    <edge source="LBN" target="CZE">
      <data key="d0">83337</data>
    </edge>
    <edge source="LBN" target="DEU">
      <data key="d0">17634727</data>
    </edge>
    <edge source="LBN" target="SAU">
      <data key="d0">77686745</data>
    </edge>
    <edge source="LBN" target="SEN">
      <data key="d0">908379</data>
    </edge>
    <edge source="LBN" target="ZAF">
      <data key="d0">251299</data>
    </edge>
    <edge source="LBN" target="USA">
      <data key="d0">48463048</data>
    </edge>
    <edge source="LBN" target="AUS">
      <data key="d0">3650033</data>
    </edge>
    <edge source="LBN" target="BEL">
      <data key="d0">12710921</data>
    </edge>
    <edge source="LBN" target="BRA">
      <data key="d0">779057</data>
    </edge>
    <edge source="LBN" target="CAN">
      <data key="d0">7548978</data>
    </edge>
    <edge source="LBN" target="DNK">
      <data key="d0">1035450</data>
    </edge>
    <edge source="LBN" target="GHA">
      <data key="d0">1895977</data>
    </edge>
    <edge source="LBN" target="ITA">
      <data key="d0">17902969</data>
    </edge>
    <edge source="LBN" target="OMN">
      <data key="d0">3141769</data>
    </edge>
    <edge source="LBN" target="NOR">
      <data key="d0">415925</data>
    </edge>
    <edge source="LBN" target="ROU">
      <data key="d0">1843901</data>
    </edge>
    <edge source="LBN" target="RUS">
      <data key="d0">514539</data>
    </edge>
    <edge source="LBN" target="ESP">
      <data key="d0">18906583</data>
    </edge>
    <edge source="LBN" target="CHE">
      <data key="d0">2913011</data>
    </edge>
    <edge source="LBN" target="TUR">
      <data key="d0">23104118</data>
    </edge>
    <edge source="LBN" target="GBR">
      <data key="d0">11005126</data>
    </edge>
    <edge source="LBN" target="DZA">
      <data key="d0">3718803</data>
    </edge>
    <edge source="LBN" target="ARG">
      <data key="d0">258029</data>
    </edge>
    <edge source="LBN" target="AUT">
      <data key="d0">493150</data>
    </edge>
    <edge source="LBN" target="BGR">
      <data key="d0">212074</data>
    </edge>
    <edge source="LBN" target="CMR">
      <data key="d0">2648414</data>
    </edge>
    <edge source="LBN" target="CAF">
      <data key="d0">954892</data>
    </edge>
    <edge source="LBN" target="CHL">
      <data key="d0">309355</data>
    </edge>
    <edge source="LBN" target="CHN">
      <data key="d0">2011379</data>
    </edge>
    <edge source="LBN" target="BEN">
      <data key="d0">363257</data>
    </edge>
    <edge source="LBN" target="FRA">
      <data key="d0">36882607</data>
    </edge>
    <edge source="LBN" target="GMB">
      <data key="d0">3479395</data>
    </edge>
    <edge source="LBN" target="GRC">
      <data key="d0">7031927</data>
    </edge>
    <edge source="LBN" target="HKG">
      <data key="d0">5373202</data>
    </edge>
    <edge source="LBN" target="IDN">
      <data key="d0">401260</data>
    </edge>
    <edge source="LBN" target="MEX">
      <data key="d0">113962</data>
    </edge>
    <edge source="LBN" target="MAR">
      <data key="d0">2332136</data>
    </edge>
    <edge source="LBN" target="MOZ">
      <data key="d0">167706</data>
    </edge>
    <edge source="LBN" target="NLD">
      <data key="d0">14100027</data>
    </edge>
    <edge source="LBN" target="PRY">
      <data key="d0">53409</data>
    </edge>
    <edge source="LBN" target="SWE">
      <data key="d0">2284111</data>
    </edge>
    <edge source="LBN" target="FIN">
      <data key="d0">130259</data>
    </edge>
    <edge source="LBN" target="TUN">
      <data key="d0">1613679</data>
    </edge>
    <edge source="LBN" target="TZA">
      <data key="d0">732879</data>
    </edge>
    <edge source="LBN" target="PHL">
      <data key="d0">289853</data>
    </edge>
    <edge source="LBN" target="IND">
      <data key="d0">13842805</data>
    </edge>
    <edge source="LBN" target="TGO">
      <data key="d0">847437</data>
    </edge>
    <edge source="LBN" target="POL">
      <data key="d0">16041</data>
    </edge>
    <edge source="LBN" target="IRL">
      <data key="d0">332915</data>
    </edge>
    <edge source="LBN" target="JPN">
      <data key="d0">5425536</data>
    </edge>
    <edge source="LBN" target="BLR">
      <data key="d0">306509</data>
    </edge>
    <edge source="LBN" target="URY">
      <data key="d0">74271</data>
    </edge>
    <edge source="LBN" target="PRT">
      <data key="d0">1278316</data>
    </edge>
    <edge source="LBN" target="KOR">
      <data key="d0">4032702</data>
    </edge>
    <edge source="LBN" target="LKA">
      <data key="d0">1001250</data>
    </edge>
    <edge source="LBN" target="ETH">
      <data key="d0">79377</data>
    </edge>
    <edge source="LBN" target="PAK">
      <data key="d0">113609</data>
    </edge>
    <edge source="LBN" target="MYS">
      <data key="d0">412429</data>
    </edge>
    <edge source="LBN" target="THA">
      <data key="d0">453117</data>
    </edge>
    <edge source="LBN" target="NZL">
      <data key="d0">18291</data>
    </edge>
    <edge source="LBN" target="SRB">
      <data key="d0">135610</data>
    </edge>
    <edge source="LBN" target="JAM">
      <data key="d0">15915</data>
    </edge>
    <edge source="LBN" target="SGP">
      <data key="d0">125020</data>
    </edge>
    <edge source="LBN" target="AZE">
      <data key="d0">52387</data>
    </edge>
    <edge source="LBN" target="ALB">
      <data key="d0">261041</data>
    </edge>
    <edge source="LBN" target="UKR">
      <data key="d0">336279</data>
    </edge>
    <edge source="LBN" target="KAZ">
      <data key="d0">113956</data>
    </edge>
    <edge source="LBN" target="MRT">
      <data key="d0">1814414</data>
    </edge>
    <edge source="LBN" target="ARM">
      <data key="d0">187880</data>
    </edge>
    <edge source="LBN" target="ZWE">
      <data key="d0">94897</data>
    </edge>
    <edge source="LBN" target="BFA">
      <data key="d0">316171</data>
    </edge>
    <edge source="LBN" target="NER">
      <data key="d0">58855</data>
    </edge>
    <edge source="LBN" target="UGA">
      <data key="d0">73852</data>
    </edge>
    <edge source="LBN" target="SVN">
      <data key="d0">67890</data>
    </edge>
    <edge source="LBN" target="COL">
      <data key="d0">69562</data>
    </edge>
    <edge source="LBN" target="LTU">
      <data key="d0">14456</data>
    </edge>
    <edge source="LBN" target="HUN">
      <data key="d0">114722</data>
    </edge>
    <edge source="LBN" target="GEO">
      <data key="d0">13560</data>
    </edge>
    <edge source="LBN" target="MDA">
      <data key="d0">21618</data>
    </edge>
    <edge source="LBN" target="MUS">
      <data key="d0">11583</data>
    </edge>
    <edge source="LBN" target="SVK">
      <data key="d0">19894</data>
    </edge>
    <edge source="ARG" target="BOL">
      <data key="d0">268838045</data>
    </edge>
    <edge source="ARG" target="BRA">
      <data key="d0">6990801568</data>
    </edge>
    <edge source="ARG" target="CHL">
      <data key="d0">2674327252</data>
    </edge>
    <edge source="ARG" target="CHN">
      <data key="d0">796910445</data>
    </edge>
    <edge source="ARG" target="COL">
      <data key="d0">130732130</data>
    </edge>
    <edge source="ARG" target="CRI">
      <data key="d0">30877883</data>
    </edge>
    <edge source="ARG" target="ECU">
      <data key="d0">62667061</data>
    </edge>
    <edge source="ARG" target="FRA">
      <data key="d0">531969295</data>
    </edge>
    <edge source="ARG" target="DEU">
      <data key="d0">595453115</data>
    </edge>
    <edge source="ARG" target="GRC">
      <data key="d0">81501940</data>
    </edge>
    <edge source="ARG" target="HKG">
      <data key="d0">87941284</data>
    </edge>
    <edge source="ARG" target="ITA">
      <data key="d0">734783447</data>
    </edge>
    <edge source="ARG" target="JPN">
      <data key="d0">379753869</data>
    </edge>
    <edge source="ARG" target="MEX">
      <data key="d0">326346003</data>
    </edge>
    <edge source="ARG" target="NLD">
      <data key="d0">746195781</data>
    </edge>
    <edge source="ARG" target="PRY">
      <data key="d0">595531479</data>
    </edge>
    <edge source="ARG" target="PER">
      <data key="d0">295272064</data>
    </edge>
    <edge source="ARG" target="SAU">
      <data key="d0">37493965</data>
    </edge>
    <edge source="ARG" target="SGP">
      <data key="d0">28284349</data>
    </edge>
    <edge source="ARG" target="ZAF">
      <data key="d0">216464256</data>
    </edge>
    <edge source="ARG" target="ESP">
      <data key="d0">915373539</data>
    </edge>
    <edge source="ARG" target="SWE">
      <data key="d0">58459379</data>
    </edge>
    <edge source="ARG" target="CHE">
      <data key="d0">29091373</data>
    </edge>
    <edge source="ARG" target="THA">
      <data key="d0">187901604</data>
    </edge>
    <edge source="ARG" target="ARE">
      <data key="d0">94500065</data>
    </edge>
    <edge source="ARG" target="GBR">
      <data key="d0">224874045</data>
    </edge>
    <edge source="ARG" target="USA">
      <data key="d0">3146233223</data>
    </edge>
    <edge source="ARG" target="URY">
      <data key="d0">824221153</data>
    </edge>
    <edge source="ARG" target="DZA">
      <data key="d0">69888036</data>
    </edge>
    <edge source="ARG" target="BEL">
      <data key="d0">311891269</data>
    </edge>
    <edge source="ARG" target="BGR">
      <data key="d0">3194838</data>
    </edge>
    <edge source="ARG" target="CAN">
      <data key="d0">271568194</data>
    </edge>
    <edge source="ARG" target="CZE">
      <data key="d0">1517011</data>
    </edge>
    <edge source="ARG" target="BEN">
      <data key="d0">926091</data>
    </edge>
    <edge source="ARG" target="DNK">
      <data key="d0">202881449</data>
    </edge>
    <edge source="ARG" target="FIN">
      <data key="d0">49601629</data>
    </edge>
    <edge source="ARG" target="PSE">
      <data key="d0">28350</data>
    </edge>
    <edge source="ARG" target="GHA">
      <data key="d0">1385983</data>
    </edge>
    <edge source="ARG" target="IDN">
      <data key="d0">70180377</data>
    </edge>
    <edge source="ARG" target="ISR">
      <data key="d0">63967020</data>
    </edge>
    <edge source="ARG" target="CIV">
      <data key="d0">4213146</data>
    </edge>
    <edge source="ARG" target="JAM">
      <data key="d0">11607745</data>
    </edge>
    <edge source="ARG" target="LBN">
      <data key="d0">30372871</data>
    </edge>
    <edge source="ARG" target="MYS">
      <data key="d0">242887431</data>
    </edge>
    <edge source="ARG" target="NOR">
      <data key="d0">19329888</data>
    </edge>
    <edge source="ARG" target="PHL">
      <data key="d0">17315188</data>
    </edge>
    <edge source="ARG" target="POL">
      <data key="d0">34654679</data>
    </edge>
    <edge source="ARG" target="PRT">
      <data key="d0">132565963</data>
    </edge>
    <edge source="ARG" target="RUS">
      <data key="d0">103422378</data>
    </edge>
    <edge source="ARG" target="TGO">
      <data key="d0">184380</data>
    </edge>
    <edge source="ARG" target="AUT">
      <data key="d0">4102022</data>
    </edge>
    <edge source="ARG" target="CMR">
      <data key="d0">258390</data>
    </edge>
    <edge source="ARG" target="GMB">
      <data key="d0">62358</data>
    </edge>
    <edge source="ARG" target="JOR">
      <data key="d0">88150731</data>
    </edge>
    <edge source="ARG" target="MDG">
      <data key="d0">5686507</data>
    </edge>
    <edge source="ARG" target="MRT">
      <data key="d0">144000</data>
    </edge>
    <edge source="ARG" target="MAR">
      <data key="d0">87758772</data>
    </edge>
    <edge source="ARG" target="OMN">
      <data key="d0">22463068</data>
    </edge>
    <edge source="ARG" target="SEN">
      <data key="d0">5825616</data>
    </edge>
    <edge source="ARG" target="VNM">
      <data key="d0">26731626</data>
    </edge>
    <edge source="ARG" target="EGY">
      <data key="d0">348902289</data>
    </edge>
    <edge source="ARG" target="AUS">
      <data key="d0">68425299</data>
    </edge>
    <edge source="ARG" target="HUN">
      <data key="d0">6660035</data>
    </edge>
    <edge source="ARG" target="KOR">
      <data key="d0">151021184</data>
    </edge>
    <edge source="ARG" target="LTU">
      <data key="d0">939266</data>
    </edge>
    <edge source="ARG" target="NZL">
      <data key="d0">61307916</data>
    </edge>
    <edge source="ARG" target="PAN">
      <data key="d0">28776200</data>
    </edge>
    <edge source="ARG" target="SVN">
      <data key="d0">3284738</data>
    </edge>
    <edge source="ARG" target="TUN">
      <data key="d0">72493785</data>
    </edge>
    <edge source="ARG" target="TUR">
      <data key="d0">79828594</data>
    </edge>
    <edge source="ARG" target="MKD">
      <data key="d0">372502</data>
    </edge>
    <edge source="ARG" target="LKA">
      <data key="d0">4265023</data>
    </edge>
    <edge source="ARG" target="SLV">
      <data key="d0">34470322</data>
    </edge>
    <edge source="ARG" target="GEO">
      <data key="d0">1643169</data>
    </edge>
    <edge source="ARG" target="GTM">
      <data key="d0">33654704</data>
    </edge>
    <edge source="ARG" target="HND">
      <data key="d0">8037776</data>
    </edge>
    <edge source="ARG" target="LVA">
      <data key="d0">2267943</data>
    </edge>
    <edge source="ARG" target="MUS">
      <data key="d0">20046880</data>
    </edge>
    <edge source="ARG" target="MOZ">
      <data key="d0">6305391</data>
    </edge>
    <edge source="ARG" target="NIC">
      <data key="d0">3053337</data>
    </edge>
    <edge source="ARG" target="IND">
      <data key="d0">437112389</data>
    </edge>
    <edge source="ARG" target="TZA">
      <data key="d0">6043508</data>
    </edge>
    <edge source="ARG" target="HRV">
      <data key="d0">73599</data>
    </edge>
    <edge source="ARG" target="ROU">
      <data key="d0">12669936</data>
    </edge>
    <edge source="ARG" target="UKR">
      <data key="d0">2179737</data>
    </edge>
    <edge source="ARG" target="EST">
      <data key="d0">708901</data>
    </edge>
    <edge source="ARG" target="IRL">
      <data key="d0">22621850</data>
    </edge>
    <edge source="ARG" target="BLR">
      <data key="d0">517090</data>
    </edge>
    <edge source="ARG" target="SVK">
      <data key="d0">108304</data>
    </edge>
    <edge source="ARG" target="ZWE">
      <data key="d0">2754852</data>
    </edge>
    <edge source="ARG" target="PAK">
      <data key="d0">50740498</data>
    </edge>
    <edge source="ARG" target="SRB">
      <data key="d0">92608</data>
    </edge>
    <edge source="ARG" target="ARM">
      <data key="d0">26611</data>
    </edge>
    <edge source="ARG" target="KHM">
      <data key="d0">134834</data>
    </edge>
    <edge source="ARG" target="BDI">
      <data key="d0">50941</data>
    </edge>
    <edge source="ARG" target="ETH">
      <data key="d0">126214</data>
    </edge>
    <edge source="ARG" target="MWI">
      <data key="d0">73143</data>
    </edge>
    <edge source="ARG" target="NAM">
      <data key="d0">3153140</data>
    </edge>
    <edge source="ARG" target="KAZ">
      <data key="d0">1202349</data>
    </edge>
    <edge source="COL" target="BOL">
      <data key="d0">37920248</data>
    </edge>
    <edge source="COL" target="BRA">
      <data key="d0">283619404</data>
    </edge>
    <edge source="COL" target="ECU">
      <data key="d0">466779231</data>
    </edge>
    <edge source="COL" target="GTM">
      <data key="d0">65154222</data>
    </edge>
    <edge source="COL" target="PAN">
      <data key="d0">175237292</data>
    </edge>
    <edge source="COL" target="USA">
      <data key="d0">6623424237</data>
    </edge>
    <edge source="COL" target="HKG">
      <data key="d0">13121692</data>
    </edge>
    <edge source="COL" target="PER">
      <data key="d0">372527782</data>
    </edge>
    <edge source="COL" target="BEL">
      <data key="d0">224045983</data>
    </edge>
    <edge source="COL" target="CAN">
      <data key="d0">149408164</data>
    </edge>
    <edge source="COL" target="CHN">
      <data key="d0">29339594</data>
    </edge>
    <edge source="COL" target="CRI">
      <data key="d0">121045961</data>
    </edge>
    <edge source="COL" target="CZE">
      <data key="d0">1950440</data>
    </edge>
    <edge source="COL" target="DNK">
      <data key="d0">30934149</data>
    </edge>
    <edge source="COL" target="FRA">
      <data key="d0">148312907</data>
    </edge>
    <edge source="COL" target="DEU">
      <data key="d0">434121399</data>
    </edge>
    <edge source="COL" target="HND">
      <data key="d0">39476932</data>
    </edge>
    <edge source="COL" target="ITA">
      <data key="d0">210366668</data>
    </edge>
    <edge source="COL" target="JPN">
      <data key="d0">230410485</data>
    </edge>
    <edge source="COL" target="KOR">
      <data key="d0">45573814</data>
    </edge>
    <edge source="COL" target="MYS">
      <data key="d0">1261493</data>
    </edge>
    <edge source="COL" target="MEX">
      <data key="d0">230470967</data>
    </edge>
    <edge source="COL" target="NLD">
      <data key="d0">115146273</data>
    </edge>
    <edge source="COL" target="NIC">
      <data key="d0">5413529</data>
    </edge>
    <edge source="COL" target="POL">
      <data key="d0">10859147</data>
    </edge>
    <edge source="COL" target="SGP">
      <data key="d0">8474618</data>
    </edge>
    <edge source="COL" target="ESP">
      <data key="d0">175457116</data>
    </edge>
    <edge source="COL" target="SWE">
      <data key="d0">47830143</data>
    </edge>
    <edge source="COL" target="CHE">
      <data key="d0">12349256</data>
    </edge>
    <edge source="COL" target="GBR">
      <data key="d0">236707146</data>
    </edge>
    <edge source="COL" target="AUS">
      <data key="d0">9790267</data>
    </edge>
    <edge source="COL" target="CHL">
      <data key="d0">191364491</data>
    </edge>
    <edge source="COL" target="SLV">
      <data key="d0">24638649</data>
    </edge>
    <edge source="COL" target="GMB">
      <data key="d0">1868482</data>
    </edge>
    <edge source="COL" target="GHA">
      <data key="d0">151149</data>
    </edge>
    <edge source="COL" target="CIV">
      <data key="d0">553936</data>
    </edge>
    <edge source="COL" target="JAM">
      <data key="d0">21656544</data>
    </edge>
    <edge source="COL" target="PRY">
      <data key="d0">2949761</data>
    </edge>
    <edge source="COL" target="ARG">
      <data key="d0">55861637</data>
    </edge>
    <edge source="COL" target="AUT">
      <data key="d0">4293361</data>
    </edge>
    <edge source="COL" target="GEO">
      <data key="d0">121936</data>
    </edge>
    <edge source="COL" target="GRC">
      <data key="d0">3837602</data>
    </edge>
    <edge source="COL" target="ISR">
      <data key="d0">29688445</data>
    </edge>
    <edge source="COL" target="LTU">
      <data key="d0">334088</data>
    </edge>
    <edge source="COL" target="PRT">
      <data key="d0">79257382</data>
    </edge>
    <edge source="COL" target="RUS">
      <data key="d0">53675823</data>
    </edge>
    <edge source="COL" target="SAU">
      <data key="d0">6834795</data>
    </edge>
    <edge source="COL" target="SVN">
      <data key="d0">6502570</data>
    </edge>
    <edge source="COL" target="TUR">
      <data key="d0">1325451</data>
    </edge>
    <edge source="COL" target="UKR">
      <data key="d0">2264556</data>
    </edge>
    <edge source="COL" target="SRB">
      <data key="d0">5128699</data>
    </edge>
    <edge source="COL" target="BGR">
      <data key="d0">1580477</data>
    </edge>
    <edge source="COL" target="LKA">
      <data key="d0">14285149</data>
    </edge>
    <edge source="COL" target="BEN">
      <data key="d0">161764</data>
    </edge>
    <edge source="COL" target="HUN">
      <data key="d0">154728</data>
    </edge>
    <edge source="COL" target="MAR">
      <data key="d0">4810387</data>
    </edge>
    <edge source="COL" target="SEN">
      <data key="d0">540634</data>
    </edge>
    <edge source="COL" target="ZAF">
      <data key="d0">2025784</data>
    </edge>
    <edge source="COL" target="ARE">
      <data key="d0">2423473</data>
    </edge>
    <edge source="COL" target="UGA">
      <data key="d0">1379100</data>
    </edge>
    <edge source="COL" target="MKD">
      <data key="d0">1671287</data>
    </edge>
    <edge source="COL" target="TZA">
      <data key="d0">3283792</data>
    </edge>
    <edge source="COL" target="URY">
      <data key="d0">9222983</data>
    </edge>
    <edge source="COL" target="FIN">
      <data key="d0">56641130</data>
    </edge>
    <edge source="COL" target="IRL">
      <data key="d0">36770309</data>
    </edge>
    <edge source="COL" target="LBN">
      <data key="d0">570445</data>
    </edge>
    <edge source="COL" target="NZL">
      <data key="d0">2537532</data>
    </edge>
    <edge source="COL" target="NOR">
      <data key="d0">9195702</data>
    </edge>
    <edge source="COL" target="ROU">
      <data key="d0">1801124</data>
    </edge>
    <edge source="COL" target="THA">
      <data key="d0">6701392</data>
    </edge>
    <edge source="COL" target="EGY">
      <data key="d0">265078</data>
    </edge>
    <edge source="COL" target="SVK">
      <data key="d0">390173</data>
    </edge>
    <edge source="COL" target="IND">
      <data key="d0">2815574</data>
    </edge>
    <edge source="COL" target="HRV">
      <data key="d0">2367172</data>
    </edge>
    <edge source="COL" target="EST">
      <data key="d0">987163</data>
    </edge>
    <edge source="COL" target="PAK">
      <data key="d0">24089</data>
    </edge>
    <edge source="COL" target="PHL">
      <data key="d0">4603169</data>
    </edge>
    <edge source="COL" target="IDN">
      <data key="d0">2585666</data>
    </edge>
    <edge source="COL" target="AZE">
      <data key="d0">42500</data>
    </edge>
    <edge source="COL" target="JOR">
      <data key="d0">41991</data>
    </edge>
    <edge source="COL" target="BFA">
      <data key="d0">18250</data>
    </edge>
    <edge source="COL" target="CMR">
      <data key="d0">722437</data>
    </edge>
    <edge source="COL" target="VNM">
      <data key="d0">43211</data>
    </edge>
    <edge source="COL" target="TUN">
      <data key="d0">131087</data>
    </edge>
    <edge source="COL" target="BDI">
      <data key="d0">73467</data>
    </edge>
    <edge source="COL" target="CAF">
      <data key="d0">21060</data>
    </edge>
    <edge source="ECU" target="PER">
      <data key="d0">288509525</data>
    </edge>
    <edge source="ECU" target="USA">
      <data key="d0">1826139943</data>
    </edge>
    <edge source="ECU" target="COL">
      <data key="d0">259479301</data>
    </edge>
    <edge source="ECU" target="JPN">
      <data key="d0">129131344</data>
    </edge>
    <edge source="ECU" target="ARG">
      <data key="d0">92652842</data>
    </edge>
    <edge source="ECU" target="AUS">
      <data key="d0">1378079</data>
    </edge>
    <edge source="ECU" target="BEL">
      <data key="d0">67439120</data>
    </edge>
    <edge source="ECU" target="BOL">
      <data key="d0">6065330</data>
    </edge>
    <edge source="ECU" target="BRA">
      <data key="d0">17705636</data>
    </edge>
    <edge source="ECU" target="CAN">
      <data key="d0">15016327</data>
    </edge>
    <edge source="ECU" target="CAF">
      <data key="d0">29900</data>
    </edge>
    <edge source="ECU" target="CHL">
      <data key="d0">220604784</data>
    </edge>
    <edge source="ECU" target="CHN">
      <data key="d0">57712687</data>
    </edge>
    <edge source="ECU" target="CRI">
      <data key="d0">11316754</data>
    </edge>
    <edge source="ECU" target="DNK">
      <data key="d0">954940</data>
    </edge>
    <edge source="ECU" target="SLV">
      <data key="d0">114261249</data>
    </edge>
    <edge source="ECU" target="FRA">
      <data key="d0">30775562</data>
    </edge>
    <edge source="ECU" target="DEU">
      <data key="d0">123401924</data>
    </edge>
    <edge source="ECU" target="GRC">
      <data key="d0">313360</data>
    </edge>
    <edge source="ECU" target="GTM">
      <data key="d0">17356336</data>
    </edge>
    <edge source="ECU" target="HND">
      <data key="d0">2250126</data>
    </edge>
    <edge source="ECU" target="HKG">
      <data key="d0">1590854</data>
    </edge>
    <edge source="ECU" target="HUN">
      <data key="d0">1930270</data>
    </edge>
    <edge source="ECU" target="IRL">
      <data key="d0">442487</data>
    </edge>
    <edge source="ECU" target="ISR">
      <data key="d0">1254002</data>
    </edge>
    <edge source="ECU" target="ITA">
      <data key="d0">159468386</data>
    </edge>
    <edge source="ECU" target="JAM">
      <data key="d0">737283</data>
    </edge>
    <edge source="ECU" target="KOR">
      <data key="d0">317040148</data>
    </edge>
    <edge source="ECU" target="MEX">
      <data key="d0">49737721</data>
    </edge>
    <edge source="ECU" target="NLD">
      <data key="d0">82463805</data>
    </edge>
    <edge source="ECU" target="NZL">
      <data key="d0">15905163</data>
    </edge>
    <edge source="ECU" target="NIC">
      <data key="d0">11992601</data>
    </edge>
    <edge source="ECU" target="PAN">
      <data key="d0">293220542</data>
    </edge>
    <edge source="ECU" target="PRY">
      <data key="d0">899254</data>
    </edge>
    <edge source="ECU" target="POL">
      <data key="d0">22248438</data>
    </edge>
    <edge source="ECU" target="PRT">
      <data key="d0">22883504</data>
    </edge>
    <edge source="ECU" target="ROU">
      <data key="d0">142717</data>
    </edge>
    <edge source="ECU" target="RUS">
      <data key="d0">119663915</data>
    </edge>
    <edge source="ECU" target="SVK">
      <data key="d0">49464</data>
    </edge>
    <edge source="ECU" target="ZAF">
      <data key="d0">651727</data>
    </edge>
    <edge source="ECU" target="ESP">
      <data key="d0">70372928</data>
    </edge>
    <edge source="ECU" target="SWE">
      <data key="d0">1294645</data>
    </edge>
    <edge source="ECU" target="GBR">
      <data key="d0">26574340</data>
    </edge>
    <edge source="ECU" target="URY">
      <data key="d0">5083980</data>
    </edge>
    <edge source="ECU" target="AUT">
      <data key="d0">237737</data>
    </edge>
    <edge source="ECU" target="BLR">
      <data key="d0">15259</data>
    </edge>
    <edge source="ECU" target="FIN">
      <data key="d0">1458992</data>
    </edge>
    <edge source="ECU" target="JOR">
      <data key="d0">91641</data>
    </edge>
    <edge source="ECU" target="NOR">
      <data key="d0">264464</data>
    </edge>
    <edge source="ECU" target="PHL">
      <data key="d0">646376</data>
    </edge>
    <edge source="ECU" target="SAU">
      <data key="d0">26455689</data>
    </edge>
    <edge source="ECU" target="CHE">
      <data key="d0">2422249</data>
    </edge>
    <edge source="ECU" target="THA">
      <data key="d0">1112748</data>
    </edge>
    <edge source="ECU" target="TUR">
      <data key="d0">6095251</data>
    </edge>
    <edge source="ECU" target="UKR">
      <data key="d0">3751503</data>
    </edge>
    <edge source="ECU" target="SRB">
      <data key="d0">1307430</data>
    </edge>
    <edge source="ECU" target="CIV">
      <data key="d0">29221</data>
    </edge>
    <edge source="ECU" target="OMN">
      <data key="d0">24570</data>
    </edge>
    <edge source="ECU" target="IND">
      <data key="d0">1837783</data>
    </edge>
    <edge source="ECU" target="ARE">
      <data key="d0">268174</data>
    </edge>
    <edge source="ECU" target="ALB">
      <data key="d0">159138</data>
    </edge>
    <edge source="ECU" target="BGR">
      <data key="d0">1116617</data>
    </edge>
    <edge source="ECU" target="CZE">
      <data key="d0">29810</data>
    </edge>
    <edge source="ECU" target="IDN">
      <data key="d0">295010</data>
    </edge>
    <edge source="ECU" target="SGP">
      <data key="d0">140365</data>
    </edge>
    <edge source="ECU" target="TUN">
      <data key="d0">352876</data>
    </edge>
    <edge source="ECU" target="HRV">
      <data key="d0">228424</data>
    </edge>
    <edge source="ECU" target="SVN">
      <data key="d0">298548</data>
    </edge>
    <edge source="ECU" target="EGY">
      <data key="d0">275704</data>
    </edge>
    <edge source="ECU" target="LKA">
      <data key="d0">679328</data>
    </edge>
    <edge source="ECU" target="CMR">
      <data key="d0">11505</data>
    </edge>
    <edge source="ECU" target="EST">
      <data key="d0">33265</data>
    </edge>
    <edge source="ECU" target="KAZ">
      <data key="d0">77111</data>
    </edge>
    <edge source="ECU" target="LBN">
      <data key="d0">11821</data>
    </edge>
    <edge source="ECU" target="LVA">
      <data key="d0">68886</data>
    </edge>
    <edge source="ECU" target="LTU">
      <data key="d0">28723</data>
    </edge>
    <edge source="ECU" target="SEN">
      <data key="d0">17386</data>
    </edge>
    <edge source="ECU" target="MKD">
      <data key="d0">14508</data>
    </edge>
    <edge source="ECU" target="MDG">
      <data key="d0">40277</data>
    </edge>
    <edge source="HND" target="SLV">
      <data key="d0">156292566</data>
    </edge>
    <edge source="HND" target="USA">
      <data key="d0">693961531</data>
    </edge>
    <edge source="HND" target="GTM">
      <data key="d0">108541276</data>
    </edge>
    <edge source="HND" target="NIC">
      <data key="d0">15373019</data>
    </edge>
    <edge source="HND" target="PAN">
      <data key="d0">4723352</data>
    </edge>
    <edge source="HND" target="FRA">
      <data key="d0">14861755</data>
    </edge>
    <edge source="HND" target="ESP">
      <data key="d0">15991088</data>
    </edge>
    <edge source="HND" target="MEX">
      <data key="d0">5674854</data>
    </edge>
    <edge source="HND" target="BEL">
      <data key="d0">19205432</data>
    </edge>
    <edge source="HND" target="CAN">
      <data key="d0">2221372</data>
    </edge>
    <edge source="HND" target="COL">
      <data key="d0">2278544</data>
    </edge>
    <edge source="HND" target="CRI">
      <data key="d0">12042195</data>
    </edge>
    <edge source="HND" target="DEU">
      <data key="d0">59743606</data>
    </edge>
    <edge source="HND" target="HKG">
      <data key="d0">398229</data>
    </edge>
    <edge source="HND" target="HUN">
      <data key="d0">241865</data>
    </edge>
    <edge source="HND" target="ITA">
      <data key="d0">13714199</data>
    </edge>
    <edge source="HND" target="JPN">
      <data key="d0">53429381</data>
    </edge>
    <edge source="HND" target="NLD">
      <data key="d0">15318145</data>
    </edge>
    <edge source="HND" target="RUS">
      <data key="d0">376729</data>
    </edge>
    <edge source="HND" target="SWE">
      <data key="d0">2192199</data>
    </edge>
    <edge source="HND" target="GBR">
      <data key="d0">30214821</data>
    </edge>
    <edge source="HND" target="AUS">
      <data key="d0">733500</data>
    </edge>
    <edge source="HND" target="AUT">
      <data key="d0">343807</data>
    </edge>
    <edge source="HND" target="CZE">
      <data key="d0">57128</data>
    </edge>
    <edge source="HND" target="DNK">
      <data key="d0">2270428</data>
    </edge>
    <edge source="HND" target="FIN">
      <data key="d0">1715173</data>
    </edge>
    <edge source="HND" target="IRL">
      <data key="d0">1259873</data>
    </edge>
    <edge source="HND" target="ISR">
      <data key="d0">894257</data>
    </edge>
    <edge source="HND" target="JAM">
      <data key="d0">6202472</data>
    </edge>
    <edge source="HND" target="KOR">
      <data key="d0">10702362</data>
    </edge>
    <edge source="HND" target="MAR">
      <data key="d0">248269</data>
    </edge>
    <edge source="HND" target="NOR">
      <data key="d0">428547</data>
    </edge>
    <edge source="HND" target="PER">
      <data key="d0">81138</data>
    </edge>
    <edge source="HND" target="POL">
      <data key="d0">10513272</data>
    </edge>
    <edge source="HND" target="PRT">
      <data key="d0">1807489</data>
    </edge>
    <edge source="HND" target="ROU">
      <data key="d0">39541</data>
    </edge>
    <edge source="HND" target="SAU">
      <data key="d0">30868</data>
    </edge>
    <edge source="HND" target="CHE">
      <data key="d0">746528</data>
    </edge>
    <edge source="HND" target="ARE">
      <data key="d0">97739</data>
    </edge>
    <edge source="HND" target="BRA">
      <data key="d0">219600</data>
    </edge>
    <edge source="HND" target="ECU">
      <data key="d0">44047</data>
    </edge>
    <edge source="HND" target="CHN">
      <data key="d0">28081</data>
    </edge>
    <edge source="HND" target="CHL">
      <data key="d0">173326</data>
    </edge>
    <edge source="HND" target="PAK">
      <data key="d0">403511</data>
    </edge>
    <edge source="HND" target="SGP">
      <data key="d0">65675</data>
    </edge>
    <edge source="HND" target="IDN">
      <data key="d0">54827</data>
    </edge>
    <edge source="HKG" target="AUS">
      <data key="d0">2527543776</data>
    </edge>
    <edge source="HKG" target="CHN">
      <data key="d0">69640467450</data>
    </edge>
    <edge source="HKG" target="FRA">
      <data key="d0">3583771593</data>
    </edge>
    <edge source="HKG" target="DEU">
      <data key="d0">7684293238</data>
    </edge>
    <edge source="HKG" target="ITA">
      <data key="d0">2240882044</data>
    </edge>
    <edge source="HKG" target="JPN">
      <data key="d0">11178376589</data>
    </edge>
    <edge source="HKG" target="MYS">
      <data key="d0">1803181719</data>
    </edge>
    <edge source="HKG" target="PHL">
      <data key="d0">1999055316</data>
    </edge>
    <edge source="HKG" target="SAU">
      <data key="d0">413838661</data>
    </edge>
    <edge source="HKG" target="CHE">
      <data key="d0">1109369506</data>
    </edge>
    <edge source="HKG" target="GBR">
      <data key="d0">8087318457</data>
    </edge>
    <edge source="HKG" target="USA">
      <data key="d0">46970045810</data>
    </edge>
    <edge source="HKG" target="BRA">
      <data key="d0">676424209</data>
    </edge>
    <edge source="HKG" target="CAN">
      <data key="d0">3129031115</data>
    </edge>
    <edge source="HKG" target="LKA">
      <data key="d0">390258307</data>
    </edge>
    <edge source="HKG" target="CRI">
      <data key="d0">38386053</data>
    </edge>
    <edge source="HKG" target="DNK">
      <data key="d0">709357382</data>
    </edge>
    <edge source="HKG" target="IDN">
      <data key="d0">948228831</data>
    </edge>
    <edge source="HKG" target="KOR">
      <data key="d0">3673236789</data>
    </edge>
    <edge source="HKG" target="MUS">
      <data key="d0">136856271</data>
    </edge>
    <edge source="HKG" target="SGP">
      <data key="d0">4712956749</data>
    </edge>
    <edge source="HKG" target="VNM">
      <data key="d0">543613305</data>
    </edge>
    <edge source="HKG" target="THA">
      <data key="d0">1834218916</data>
    </edge>
    <edge source="HKG" target="ARE">
      <data key="d0">1057976160</data>
    </edge>
    <edge source="HKG" target="MDG">
      <data key="d0">69130785</data>
    </edge>
    <edge source="HKG" target="NLD">
      <data key="d0">3115212186</data>
    </edge>
    <edge source="HKG" target="PAN">
      <data key="d0">1032250044</data>
    </edge>
    <edge source="HKG" target="ZAF">
      <data key="d0">598093317</data>
    </edge>
    <edge source="HKG" target="BEL">
      <data key="d0">1284915646</data>
    </edge>
    <edge source="HKG" target="GHA">
      <data key="d0">22406957</data>
    </edge>
    <edge source="HKG" target="HUN">
      <data key="d0">285318613</data>
    </edge>
    <edge source="HKG" target="IRL">
      <data key="d0">367329207</data>
    </edge>
    <edge source="HKG" target="ISR">
      <data key="d0">773681425</data>
    </edge>
    <edge source="HKG" target="JAM">
      <data key="d0">22367208</data>
    </edge>
    <edge source="HKG" target="NZL">
      <data key="d0">347500263</data>
    </edge>
    <edge source="HKG" target="PER">
      <data key="d0">45521049</data>
    </edge>
    <edge source="HKG" target="PRT">
      <data key="d0">143540756</data>
    </edge>
    <edge source="HKG" target="ROU">
      <data key="d0">24133552</data>
    </edge>
    <edge source="HKG" target="SEN">
      <data key="d0">25678534</data>
    </edge>
    <edge source="HKG" target="IND">
      <data key="d0">1293606810</data>
    </edge>
    <edge source="HKG" target="ESP">
      <data key="d0">1502190937</data>
    </edge>
    <edge source="HKG" target="SWE">
      <data key="d0">894099055</data>
    </edge>
    <edge source="HKG" target="KHM">
      <data key="d0">275231375</data>
    </edge>
    <edge source="HKG" target="FIN">
      <data key="d0">447491743</data>
    </edge>
    <edge source="HKG" target="GRC">
      <data key="d0">224328689</data>
    </edge>
    <edge source="HKG" target="GTM">
      <data key="d0">70948629</data>
    </edge>
    <edge source="HKG" target="NOR">
      <data key="d0">354177152</data>
    </edge>
    <edge source="HKG" target="CHL">
      <data key="d0">533811283</data>
    </edge>
    <edge source="HKG" target="COL">
      <data key="d0">82087616</data>
    </edge>
    <edge source="HKG" target="ECU">
      <data key="d0">23283783</data>
    </edge>
    <edge source="HKG" target="HND">
      <data key="d0">38870779</data>
    </edge>
    <edge source="HKG" target="JOR">
      <data key="d0">39182135</data>
    </edge>
    <edge source="HKG" target="MAR">
      <data key="d0">38774380</data>
    </edge>
    <edge source="HKG" target="PAK">
      <data key="d0">82235063</data>
    </edge>
    <edge source="HKG" target="POL">
      <data key="d0">238688243</data>
    </edge>
    <edge source="HKG" target="TGO">
      <data key="d0">53432192</data>
    </edge>
    <edge source="HKG" target="TUR">
      <data key="d0">432659801</data>
    </edge>
    <edge source="HKG" target="BGR">
      <data key="d0">13790280</data>
    </edge>
    <edge source="HKG" target="CZE">
      <data key="d0">120790683</data>
    </edge>
    <edge source="HKG" target="OMN">
      <data key="d0">40145501</data>
    </edge>
    <edge source="HKG" target="SVN">
      <data key="d0">20825097</data>
    </edge>
    <edge source="HKG" target="DZA">
      <data key="d0">11213612</data>
    </edge>
    <edge source="HKG" target="AUT">
      <data key="d0">511246446</data>
    </edge>
    <edge source="HKG" target="CMR">
      <data key="d0">14028687</data>
    </edge>
    <edge source="HKG" target="CIV">
      <data key="d0">18754233</data>
    </edge>
    <edge source="HKG" target="BFA">
      <data key="d0">2899987</data>
    </edge>
    <edge source="HKG" target="URY">
      <data key="d0">128097631</data>
    </edge>
    <edge source="HKG" target="LBN">
      <data key="d0">62499747</data>
    </edge>
    <edge source="HKG" target="MEX">
      <data key="d0">1166981396</data>
    </edge>
    <edge source="HKG" target="RUS">
      <data key="d0">146854791</data>
    </edge>
    <edge source="HKG" target="EGY">
      <data key="d0">250304409</data>
    </edge>
    <edge source="HKG" target="BEN">
      <data key="d0">21635047</data>
    </edge>
    <edge source="HKG" target="ARG">
      <data key="d0">357092569</data>
    </edge>
    <edge source="HKG" target="LTU">
      <data key="d0">11266894</data>
    </edge>
    <edge source="HKG" target="SLV">
      <data key="d0">56927767</data>
    </edge>
    <edge source="HKG" target="PRY">
      <data key="d0">187057305</data>
    </edge>
    <edge source="HKG" target="MOZ">
      <data key="d0">5140181</data>
    </edge>
    <edge source="HKG" target="LVA">
      <data key="d0">8811784</data>
    </edge>
    <edge source="HKG" target="HRV">
      <data key="d0">16309516</data>
    </edge>
    <edge source="HKG" target="GMB">
      <data key="d0">26105717</data>
    </edge>
    <edge source="HKG" target="MRT">
      <data key="d0">5201692</data>
    </edge>
    <edge source="HKG" target="ZWE">
      <data key="d0">12945568</data>
    </edge>
    <edge source="HKG" target="TUN">
      <data key="d0">18902994</data>
    </edge>
    <edge source="HKG" target="UGA">
      <data key="d0">3976605</data>
    </edge>
    <edge source="HKG" target="SVK">
      <data key="d0">16347550</data>
    </edge>
    <edge source="HKG" target="TZA">
      <data key="d0">17821974</data>
    </edge>
    <edge source="HKG" target="SRB">
      <data key="d0">5693460</data>
    </edge>
    <edge source="HKG" target="MWI">
      <data key="d0">6286089</data>
    </edge>
    <edge source="HKG" target="UKR">
      <data key="d0">44669547</data>
    </edge>
    <edge source="HKG" target="BOL">
      <data key="d0">3213655</data>
    </edge>
    <edge source="HKG" target="BDI">
      <data key="d0">754193</data>
    </edge>
    <edge source="HKG" target="CAF">
      <data key="d0">330304</data>
    </edge>
    <edge source="HKG" target="NIC">
      <data key="d0">16758854</data>
    </edge>
    <edge source="HKG" target="ARM">
      <data key="d0">1195450</data>
    </edge>
    <edge source="HKG" target="EST">
      <data key="d0">9097397</data>
    </edge>
    <edge source="HKG" target="BWA">
      <data key="d0">6671829</data>
    </edge>
    <edge source="HKG" target="BLR">
      <data key="d0">2299453</data>
    </edge>
    <edge source="HKG" target="ETH">
      <data key="d0">1160560</data>
    </edge>
    <edge source="HKG" target="KAZ">
      <data key="d0">2146021</data>
    </edge>
    <edge source="HKG" target="MDA">
      <data key="d0">345691</data>
    </edge>
    <edge source="HKG" target="NAM">
      <data key="d0">1362924</data>
    </edge>
    <edge source="HKG" target="NER">
      <data key="d0">2775481</data>
    </edge>
    <edge source="HKG" target="MKD">
      <data key="d0">1075224</data>
    </edge>
[truncated: 345,576 more chars]
