# Supplementary material for: Core-periphery structure in sectoral international trade networks: A new approach to an old theory
Source: PLoS One. 2020 Apr 2;15(4):e0229547. doi: 10.1371/journal.pone.0229547 (PMC7117750; doi:10.1371/journal.pone.0229547)
Supplement: S8 File — (ZIP) [file pone.0229547.s008.zip › S8_File/Networks 2000/11-BEVERAGES.graphml]

<?xml version='1.0' encoding='utf-8'?>
<graphml xmlns="http://graphml.graphdrawing.org/xmlns" xmlns:xsi="http://www.w3.org/2001/XMLSchema-instance" xsi:schemaLocation="http://graphml.graphdrawing.org/xmlns http://graphml.graphdrawing.org/xmlns/1.0/graphml.xsd">
  <key attr.name="weight" attr.type="long" for="edge" id="d0" />
  <graph edgedefault="directed">
    <node id="ALB" />
    <node id="HRV" />
    <node id="SVN" />
    <node id="SRB" />
    <node id="DZA" />
    <node id="BEL" />
    <node id="DNK" />
    <node id="FRA" />
    <node id="DEU" />
    <node id="IDN" />
    <node id="CHE" />
    <node id="GBR" />
    <node id="USA" />
    <node id="AZE" />
    <node id="BLR" />
    <node id="EST" />
    <node id="GEO" />
    <node id="KAZ" />
    <node id="KGZ" />
    <node id="LVA" />
    <node id="RUS" />
    <node id="UKR" />
    <node id="ARG" />
    <node id="AUS" />
    <node id="AUT" />
    <node id="BOL" />
    <node id="BRA" />
    <node id="CAN" />
    <node id="CHL" />
    <node id="CHN" />
    <node id="COL" />
    <node id="CRI" />
    <node id="ECU" />
    <node id="SLV" />
    <node id="FIN" />
    <node id="GRC" />
    <node id="GTM" />
    <node id="HND" />
    <node id="HKG" />
    <node id="HUN" />
    <node id="IRL" />
    <node id="ISR" />
    <node id="ITA" />
    <node id="JAM" />
    <node id="JPN" />
    <node id="KOR" />
    <node id="LTU" />
    <node id="MYS" />
    <node id="MUS" />
    <node id="MEX" />
    <node id="NLD" />
    <node id="NZL" />
    <node id="NIC" />
    <node id="NOR" />
    <node id="PAN" />
    <node id="PRY" />
    <node id="PER" />
    <node id="PHL" />
    <node id="POL" />
    <node id="PRT" />
    <node id="SGP" />
    <node id="VNM" />
    <node id="ZAF" />
    <node id="ESP" />
    <node id="SWE" />
    <node id="THA" />
    <node id="ARE" />
    <node id="URY" />
    <node id="KHM" />
    <node id="LKA" />
    <node id="CZE" />
    <node id="GHA" />
    <node id="OMN" />
    <node id="PAK" />
    <node id="SAU" />
    <node id="IND" />
    <node id="ZWE" />
    <node id="TUR" />
    <node id="EGY" />
    <node id="BGR" />
    <node id="CMR" />
    <node id="GMB" />
    <node id="JOR" />
    <node id="LBN" />
    <node id="MDA" />
    <node id="NAM" />
    <node id="ROU" />
    <node id="SVK" />
    <node id="TUN" />
    <node id="UGA" />
    <node id="MKD" />
    <node id="TZA" />
    <node id="ARM" />
    <node id="BDI" />
    <node id="CAF" />
    <node id="BEN" />
    <node id="ETH" />
    <node id="CIV" />
    <node id="MAR" />
    <node id="NER" />
    <node id="SEN" />
    <node id="TGO" />
    <node id="BFA" />
    <node id="BWA" />
    <node id="MRT" />
    <node id="MDG" />
    <node id="MWI" />
    <node id="MOZ" />
    <node id="PSE" />
    <edge source="ALB" target="HRV">
      <data key="d0">12421</data>
    </edge>
    <edge source="ALB" target="SVN">
      <data key="d0">22847</data>
    </edge>
    <edge source="ALB" target="SRB">
      <data key="d0">988147</data>
    </edge>
    <edge source="HRV" target="ARG">
      <data key="d0">23250</data>
    </edge>
    <edge source="HRV" target="AUS">
      <data key="d0">122420</data>
    </edge>
    <edge source="HRV" target="AUT">
      <data key="d0">131522</data>
    </edge>
    <edge source="HRV" target="BEL">
      <data key="d0">181485</data>
    </edge>
    <edge source="HRV" target="CAN">
      <data key="d0">459731</data>
    </edge>
    <edge source="HRV" target="CZE">
      <data key="d0">46830</data>
    </edge>
    <edge source="HRV" target="DNK">
      <data key="d0">50996</data>
    </edge>
    <edge source="HRV" target="FRA">
      <data key="d0">286303</data>
    </edge>
    <edge source="HRV" target="DEU">
      <data key="d0">5667461</data>
    </edge>
    <edge source="HRV" target="HUN">
      <data key="d0">36865</data>
    </edge>
    <edge source="HRV" target="ITA">
      <data key="d0">497731</data>
    </edge>
    <edge source="HRV" target="NLD">
      <data key="d0">99721</data>
    </edge>
    <edge source="HRV" target="POL">
      <data key="d0">2628587</data>
    </edge>
    <edge source="HRV" target="RUS">
      <data key="d0">23083</data>
    </edge>
    <edge source="HRV" target="SVK">
      <data key="d0">402026</data>
    </edge>
    <edge source="HRV" target="SVN">
      <data key="d0">2610934</data>
    </edge>
    <edge source="HRV" target="SWE">
      <data key="d0">182183</data>
    </edge>
    <edge source="HRV" target="CHE">
      <data key="d0">220334</data>
    </edge>
    <edge source="HRV" target="MKD">
      <data key="d0">989611</data>
    </edge>
    <edge source="HRV" target="GBR">
      <data key="d0">38571</data>
    </edge>
    <edge source="HRV" target="USA">
      <data key="d0">532286</data>
    </edge>
    <edge source="HRV" target="SRB">
      <data key="d0">4395677</data>
    </edge>
    <edge source="SVN" target="ALB">
      <data key="d0">16416</data>
    </edge>
    <edge source="SVN" target="AUS">
      <data key="d0">70984</data>
    </edge>
    <edge source="SVN" target="AUT">
      <data key="d0">865380</data>
    </edge>
    <edge source="SVN" target="BEL">
      <data key="d0">35975</data>
    </edge>
    <edge source="SVN" target="CAN">
      <data key="d0">323514</data>
    </edge>
    <edge source="SVN" target="HRV">
      <data key="d0">13573017</data>
    </edge>
    <edge source="SVN" target="CZE">
      <data key="d0">968598</data>
    </edge>
    <edge source="SVN" target="DNK">
      <data key="d0">33989</data>
    </edge>
    <edge source="SVN" target="FIN">
      <data key="d0">145386</data>
    </edge>
    <edge source="SVN" target="FRA">
      <data key="d0">22718</data>
    </edge>
    <edge source="SVN" target="DEU">
      <data key="d0">580168</data>
    </edge>
    <edge source="SVN" target="HUN">
      <data key="d0">637692</data>
    </edge>
    <edge source="SVN" target="ISR">
      <data key="d0">10349</data>
    </edge>
    <edge source="SVN" target="ITA">
      <data key="d0">7144739</data>
    </edge>
    <edge source="SVN" target="JPN">
      <data key="d0">238762</data>
    </edge>
    <edge source="SVN" target="NLD">
      <data key="d0">69473</data>
    </edge>
    <edge source="SVN" target="NOR">
      <data key="d0">10993</data>
    </edge>
    <edge source="SVN" target="PAN">
      <data key="d0">12158</data>
    </edge>
    <edge source="SVN" target="POL">
      <data key="d0">142054</data>
    </edge>
    <edge source="SVN" target="ROU">
      <data key="d0">15170</data>
    </edge>
    <edge source="SVN" target="RUS">
      <data key="d0">752072</data>
    </edge>
    <edge source="SVN" target="SVK">
      <data key="d0">962231</data>
    </edge>
    <edge source="SVN" target="SWE">
      <data key="d0">123616</data>
    </edge>
    <edge source="SVN" target="CHE">
      <data key="d0">277121</data>
    </edge>
    <edge source="SVN" target="THA">
      <data key="d0">16758</data>
    </edge>
    <edge source="SVN" target="TUR">
      <data key="d0">13976</data>
    </edge>
    <edge source="SVN" target="UKR">
      <data key="d0">85620</data>
    </edge>
    <edge source="SVN" target="MKD">
      <data key="d0">291571</data>
    </edge>
    <edge source="SVN" target="GBR">
      <data key="d0">276794</data>
    </edge>
    <edge source="SVN" target="USA">
      <data key="d0">2697287</data>
    </edge>
    <edge source="SVN" target="SRB">
      <data key="d0">8655055</data>
    </edge>
    <edge source="SRB" target="AUS">
      <data key="d0">43000</data>
    </edge>
    <edge source="SRB" target="AUT">
      <data key="d0">44000</data>
    </edge>
    <edge source="SRB" target="BEL">
      <data key="d0">35000</data>
    </edge>
    <edge source="SRB" target="CAN">
      <data key="d0">132000</data>
    </edge>
    <edge source="SRB" target="CZE">
      <data key="d0">26000</data>
    </edge>
    <edge source="SRB" target="FRA">
      <data key="d0">199000</data>
    </edge>
    <edge source="SRB" target="DEU">
      <data key="d0">283000</data>
    </edge>
    <edge source="SRB" target="GRC">
      <data key="d0">22000</data>
    </edge>
    <edge source="SRB" target="HUN">
      <data key="d0">70000</data>
    </edge>
    <edge source="SRB" target="ITA">
      <data key="d0">99000</data>
    </edge>
    <edge source="SRB" target="JPN">
      <data key="d0">70000</data>
    </edge>
    <edge source="SRB" target="POL">
      <data key="d0">25000</data>
    </edge>
    <edge source="SRB" target="RUS">
      <data key="d0">66000</data>
    </edge>
    <edge source="SRB" target="SVK">
      <data key="d0">130000</data>
    </edge>
    <edge source="SRB" target="SVN">
      <data key="d0">105000</data>
    </edge>
    <edge source="SRB" target="SWE">
      <data key="d0">51000</data>
    </edge>
    <edge source="SRB" target="CHE">
      <data key="d0">202000</data>
    </edge>
    <edge source="SRB" target="MKD">
      <data key="d0">1564000</data>
    </edge>
    <edge source="SRB" target="GBR">
      <data key="d0">84000</data>
    </edge>
    <edge source="SRB" target="USA">
      <data key="d0">226000</data>
    </edge>
    <edge source="DZA" target="BEL">
      <data key="d0">286513</data>
    </edge>
    <edge source="DZA" target="DNK">
      <data key="d0">61688</data>
    </edge>
    <edge source="DZA" target="FRA">
      <data key="d0">7815015</data>
    </edge>
    <edge source="DZA" target="DEU">
      <data key="d0">18713</data>
    </edge>
    <edge source="DZA" target="IDN">
      <data key="d0">14680</data>
    </edge>
    <edge source="DZA" target="CHE">
      <data key="d0">299447</data>
    </edge>
    <edge source="DZA" target="GBR">
      <data key="d0">16226</data>
    </edge>
    <edge source="DZA" target="USA">
      <data key="d0">16251</data>
    </edge>
    <edge source="BEL" target="DZA">
      <data key="d0">89353</data>
    </edge>
    <edge source="BEL" target="AZE">
      <data key="d0">432539</data>
    </edge>
    <edge source="BEL" target="ARG">
      <data key="d0">1064374</data>
    </edge>
    <edge source="BEL" target="AUS">
      <data key="d0">3846788</data>
    </edge>
    <edge source="BEL" target="AUT">
      <data key="d0">4552754</data>
    </edge>
    <edge source="BEL" target="BOL">
      <data key="d0">11230</data>
    </edge>
    <edge source="BEL" target="BRA">
      <data key="d0">853986</data>
    </edge>
    <edge source="BEL" target="BGR">
      <data key="d0">2234143</data>
    </edge>
    <edge source="BEL" target="BDI">
      <data key="d0">139163</data>
    </edge>
    <edge source="BEL" target="BLR">
      <data key="d0">548144</data>
    </edge>
    <edge source="BEL" target="KHM">
      <data key="d0">123131</data>
    </edge>
    <edge source="BEL" target="CMR">
      <data key="d0">37914</data>
    </edge>
    <edge source="BEL" target="CAN">
      <data key="d0">4764331</data>
    </edge>
    <edge source="BEL" target="CAF">
      <data key="d0">40062</data>
    </edge>
    <edge source="BEL" target="LKA">
      <data key="d0">101004</data>
    </edge>
    <edge source="BEL" target="CHL">
      <data key="d0">85308</data>
    </edge>
    <edge source="BEL" target="CHN">
      <data key="d0">144351</data>
    </edge>
    <edge source="BEL" target="COL">
      <data key="d0">85154</data>
    </edge>
    <edge source="BEL" target="CRI">
      <data key="d0">163674</data>
    </edge>
    <edge source="BEL" target="HRV">
      <data key="d0">563631</data>
    </edge>
    <edge source="BEL" target="CZE">
      <data key="d0">2730603</data>
    </edge>
    <edge source="BEL" target="BEN">
      <data key="d0">282948</data>
    </edge>
    <edge source="BEL" target="DNK">
      <data key="d0">8733986</data>
    </edge>
    <edge source="BEL" target="ECU">
      <data key="d0">14367</data>
    </edge>
    <edge source="BEL" target="SLV">
      <data key="d0">160456</data>
    </edge>
    <edge source="BEL" target="ETH">
      <data key="d0">179905</data>
    </edge>
    <edge source="BEL" target="EST">
      <data key="d0">721092</data>
    </edge>
    <edge source="BEL" target="FIN">
      <data key="d0">1640934</data>
    </edge>
    <edge source="BEL" target="FRA">
      <data key="d0">246216366</data>
    </edge>
    <edge source="BEL" target="GEO">
      <data key="d0">411898</data>
    </edge>
    <edge source="BEL" target="GMB">
      <data key="d0">804005</data>
    </edge>
    <edge source="BEL" target="DEU">
      <data key="d0">56428960</data>
    </edge>
    <edge source="BEL" target="GHA">
      <data key="d0">168602</data>
    </edge>
    <edge source="BEL" target="GRC">
      <data key="d0">3437740</data>
    </edge>
    <edge source="BEL" target="GTM">
      <data key="d0">93434</data>
    </edge>
    <edge source="BEL" target="HND">
      <data key="d0">72204</data>
    </edge>
    <edge source="BEL" target="HKG">
      <data key="d0">3205643</data>
    </edge>
    <edge source="BEL" target="HUN">
      <data key="d0">790647</data>
    </edge>
    <edge source="BEL" target="IDN">
      <data key="d0">339444</data>
    </edge>
    <edge source="BEL" target="IRL">
      <data key="d0">3977091</data>
    </edge>
    <edge source="BEL" target="ISR">
      <data key="d0">4355644</data>
    </edge>
    <edge source="BEL" target="ITA">
      <data key="d0">23527674</data>
    </edge>
    <edge source="BEL" target="CIV">
      <data key="d0">1793270</data>
    </edge>
    <edge source="BEL" target="JAM">
      <data key="d0">170687</data>
    </edge>
    <edge source="BEL" target="JPN">
      <data key="d0">4553145</data>
    </edge>
    <edge source="BEL" target="KAZ">
      <data key="d0">844252</data>
    </edge>
    <edge source="BEL" target="JOR">
      <data key="d0">803056</data>
    </edge>
    <edge source="BEL" target="KOR">
      <data key="d0">1838978</data>
    </edge>
    <edge source="BEL" target="LBN">
      <data key="d0">497392</data>
    </edge>
    <edge source="BEL" target="LVA">
      <data key="d0">1001268</data>
    </edge>
    <edge source="BEL" target="LTU">
      <data key="d0">296846</data>
    </edge>
    <edge source="BEL" target="MYS">
      <data key="d0">1124716</data>
    </edge>
    <edge source="BEL" target="MUS">
      <data key="d0">337242</data>
    </edge>
    <edge source="BEL" target="MEX">
      <data key="d0">1636867</data>
    </edge>
    <edge source="BEL" target="MDA">
      <data key="d0">28669</data>
    </edge>
    <edge source="BEL" target="MAR">
      <data key="d0">811021</data>
    </edge>
    <edge source="BEL" target="OMN">
      <data key="d0">108229</data>
    </edge>
    <edge source="BEL" target="NLD">
      <data key="d0">339437190</data>
    </edge>
    <edge source="BEL" target="NZL">
      <data key="d0">1034281</data>
    </edge>
    <edge source="BEL" target="NER">
      <data key="d0">21946</data>
    </edge>
    <edge source="BEL" target="NOR">
      <data key="d0">2862593</data>
    </edge>
    <edge source="BEL" target="PAK">
      <data key="d0">75813</data>
    </edge>
    <edge source="BEL" target="PAN">
      <data key="d0">579100</data>
    </edge>
    <edge source="BEL" target="PRY">
      <data key="d0">14474</data>
    </edge>
    <edge source="BEL" target="PER">
      <data key="d0">111599</data>
    </edge>
    <edge source="BEL" target="PHL">
      <data key="d0">255586</data>
    </edge>
    <edge source="BEL" target="POL">
      <data key="d0">956116</data>
    </edge>
    <edge source="BEL" target="PRT">
      <data key="d0">2803064</data>
    </edge>
    <edge source="BEL" target="ROU">
      <data key="d0">1098290</data>
    </edge>
    <edge source="BEL" target="RUS">
      <data key="d0">2774232</data>
    </edge>
    <edge source="BEL" target="SAU">
      <data key="d0">532727</data>
    </edge>
    <edge source="BEL" target="SEN">
      <data key="d0">203106</data>
    </edge>
    <edge source="BEL" target="IND">
      <data key="d0">956704</data>
    </edge>
    <edge source="BEL" target="SGP">
      <data key="d0">12325365</data>
    </edge>
    <edge source="BEL" target="SVK">
      <data key="d0">489060</data>
    </edge>
    <edge source="BEL" target="VNM">
      <data key="d0">289065</data>
    </edge>
    <edge source="BEL" target="SVN">
      <data key="d0">1034794</data>
    </edge>
    <edge source="BEL" target="ZAF">
      <data key="d0">779884</data>
    </edge>
    <edge source="BEL" target="ZWE">
      <data key="d0">11575</data>
    </edge>
    <edge source="BEL" target="ESP">
      <data key="d0">16990876</data>
    </edge>
    <edge source="BEL" target="SWE">
      <data key="d0">3391473</data>
    </edge>
    <edge source="BEL" target="CHE">
      <data key="d0">4263765</data>
    </edge>
    <edge source="BEL" target="THA">
      <data key="d0">1092152</data>
    </edge>
    <edge source="BEL" target="TGO">
      <data key="d0">121884</data>
    </edge>
    <edge source="BEL" target="ARE">
      <data key="d0">4607636</data>
    </edge>
    <edge source="BEL" target="TUN">
      <data key="d0">614771</data>
    </edge>
    <edge source="BEL" target="TUR">
      <data key="d0">1942691</data>
    </edge>
    <edge source="BEL" target="UGA">
      <data key="d0">105507</data>
    </edge>
    <edge source="BEL" target="UKR">
      <data key="d0">723612</data>
    </edge>
    <edge source="BEL" target="MKD">
      <data key="d0">431262</data>
    </edge>
    <edge source="BEL" target="EGY">
      <data key="d0">414280</data>
    </edge>
    <edge source="BEL" target="GBR">
      <data key="d0">91410717</data>
    </edge>
    <edge source="BEL" target="TZA">
      <data key="d0">41953</data>
    </edge>
    <edge source="BEL" target="USA">
      <data key="d0">37559992</data>
    </edge>
    <edge source="BEL" target="BFA">
      <data key="d0">58380</data>
    </edge>
    <edge source="BEL" target="URY">
      <data key="d0">195805</data>
    </edge>
    <edge source="BEL" target="SRB">
      <data key="d0">280275</data>
    </edge>
    <edge source="DNK" target="ARG">
      <data key="d0">41086</data>
    </edge>
    <edge source="DNK" target="AUS">
      <data key="d0">513878</data>
    </edge>
    <edge source="DNK" target="AUT">
      <data key="d0">111169</data>
    </edge>
    <edge source="DNK" target="BEL">
      <data key="d0">8312048</data>
    </edge>
    <edge source="DNK" target="BRA">
      <data key="d0">20487</data>
    </edge>
    <edge source="DNK" target="BGR">
      <data key="d0">562666</data>
    </edge>
    <edge source="DNK" target="CAN">
      <data key="d0">2073500</data>
    </edge>
    <edge source="DNK" target="CHL">
      <data key="d0">24806</data>
    </edge>
    <edge source="DNK" target="CHN">
      <data key="d0">27069</data>
    </edge>
    <edge source="DNK" target="HRV">
      <data key="d0">152629</data>
    </edge>
    <edge source="DNK" target="CZE">
      <data key="d0">63480</data>
    </edge>
    <edge source="DNK" target="BEN">
      <data key="d0">18037</data>
    </edge>
    <edge source="DNK" target="SLV">
      <data key="d0">55441</data>
    </edge>
    <edge source="DNK" target="EST">
      <data key="d0">746478</data>
    </edge>
    <edge source="DNK" target="FIN">
      <data key="d0">7722045</data>
    </edge>
    <edge source="DNK" target="FRA">
      <data key="d0">9847905</data>
    </edge>
    <edge source="DNK" target="GMB">
      <data key="d0">178481</data>
    </edge>
    <edge source="DNK" target="DEU">
      <data key="d0">174121963</data>
    </edge>
    <edge source="DNK" target="GRC">
      <data key="d0">517205</data>
    </edge>
    <edge source="DNK" target="HKG">
      <data key="d0">17629</data>
    </edge>
    <edge source="DNK" target="HUN">
      <data key="d0">242257</data>
    </edge>
    <edge source="DNK" target="IRL">
      <data key="d0">81332</data>
    </edge>
    <edge source="DNK" target="ISR">
      <data key="d0">431293</data>
    </edge>
    <edge source="DNK" target="ITA">
      <data key="d0">55222296</data>
    </edge>
    <edge source="DNK" target="CIV">
      <data key="d0">20675</data>
    </edge>
    <edge source="DNK" target="JPN">
      <data key="d0">527141</data>
    </edge>
    <edge source="DNK" target="KAZ">
      <data key="d0">21430</data>
    </edge>
    <edge source="DNK" target="JOR">
      <data key="d0">391451</data>
    </edge>
    <edge source="DNK" target="KOR">
      <data key="d0">16090</data>
    </edge>
    <edge source="DNK" target="KGZ">
      <data key="d0">15957</data>
    </edge>
    <edge source="DNK" target="LBN">
      <data key="d0">103372</data>
    </edge>
    <edge source="DNK" target="LVA">
      <data key="d0">586455</data>
    </edge>
    <edge source="DNK" target="LTU">
      <data key="d0">1274078</data>
    </edge>
    <edge source="DNK" target="MRT">
      <data key="d0">10252</data>
    </edge>
    <edge source="DNK" target="MEX">
      <data key="d0">50846</data>
    </edge>
    <edge source="DNK" target="MAR">
      <data key="d0">63545</data>
    </edge>
    <edge source="DNK" target="OMN">
      <data key="d0">687458</data>
    </edge>
    <edge source="DNK" target="NAM">
      <data key="d0">19232</data>
    </edge>
    <edge source="DNK" target="NLD">
      <data key="d0">3772051</data>
    </edge>
    <edge source="DNK" target="NZL">
      <data key="d0">125497</data>
    </edge>
    <edge source="DNK" target="NOR">
      <data key="d0">9787118</data>
    </edge>
    <edge source="DNK" target="PAK">
      <data key="d0">44556</data>
    </edge>
    <edge source="DNK" target="PAN">
      <data key="d0">107515</data>
    </edge>
    <edge source="DNK" target="PER">
      <data key="d0">36447</data>
    </edge>
    <edge source="DNK" target="POL">
      <data key="d0">5443418</data>
    </edge>
    <edge source="DNK" target="PRT">
      <data key="d0">220769</data>
    </edge>
    <edge source="DNK" target="ROU">
      <data key="d0">18591</data>
    </edge>
    <edge source="DNK" target="RUS">
      <data key="d0">533290</data>
    </edge>
    <edge source="DNK" target="SEN">
      <data key="d0">25883</data>
    </edge>
    <edge source="DNK" target="IND">
      <data key="d0">101589</data>
    </edge>
    <edge source="DNK" target="SGP">
      <data key="d0">17363</data>
    </edge>
    <edge source="DNK" target="SVK">
      <data key="d0">25205</data>
    </edge>
    <edge source="DNK" target="SVN">
      <data key="d0">105919</data>
    </edge>
    <edge source="DNK" target="ZAF">
      <data key="d0">998282</data>
    </edge>
    <edge source="DNK" target="ESP">
      <data key="d0">1582380</data>
    </edge>
    <edge source="DNK" target="SWE">
      <data key="d0">54679550</data>
    </edge>
    <edge source="DNK" target="CHE">
      <data key="d0">836816</data>
    </edge>
    <edge source="DNK" target="THA">
      <data key="d0">64493</data>
    </edge>
    <edge source="DNK" target="TGO">
      <data key="d0">40359</data>
    </edge>
    <edge source="DNK" target="ARE">
      <data key="d0">766806</data>
    </edge>
    <edge source="DNK" target="TUN">
      <data key="d0">32093</data>
    </edge>
    <edge source="DNK" target="TUR">
      <data key="d0">110455</data>
    </edge>
    <edge source="DNK" target="UGA">
      <data key="d0">34976</data>
    </edge>
    <edge source="DNK" target="UKR">
      <data key="d0">60229</data>
    </edge>
    <edge source="DNK" target="MKD">
      <data key="d0">97689</data>
    </edge>
    <edge source="DNK" target="EGY">
      <data key="d0">160850</data>
    </edge>
    <edge source="DNK" target="GBR">
      <data key="d0">6127045</data>
    </edge>
    <edge source="DNK" target="USA">
      <data key="d0">9727259</data>
    </edge>
    <edge source="DNK" target="BFA">
      <data key="d0">33521</data>
    </edge>
    <edge source="DNK" target="URY">
      <data key="d0">70450</data>
    </edge>
    <edge source="DNK" target="SRB">
      <data key="d0">408603</data>
    </edge>
    <edge source="FRA" target="ALB">
      <data key="d0">128797</data>
    </edge>
    <edge source="FRA" target="DZA">
      <data key="d0">2293068</data>
    </edge>
    <edge source="FRA" target="AZE">
      <data key="d0">353525</data>
    </edge>
    <edge source="FRA" target="ARG">
      <data key="d0">4725889</data>
    </edge>
    <edge source="FRA" target="AUS">
      <data key="d0">44932671</data>
    </edge>
    <edge source="FRA" target="AUT">
      <data key="d0">35810963</data>
    </edge>
    <edge source="FRA" target="ARM">
      <data key="d0">56182</data>
    </edge>
    <edge source="FRA" target="BEL">
      <data key="d0">774540372</data>
    </edge>
    <edge source="FRA" target="BOL">
      <data key="d0">233436</data>
    </edge>
    <edge source="FRA" target="BRA">
      <data key="d0">24240141</data>
    </edge>
    <edge source="FRA" target="BGR">
      <data key="d0">648762</data>
    </edge>
    <edge source="FRA" target="BDI">
      <data key="d0">79638</data>
    </edge>
    <edge source="FRA" target="BLR">
      <data key="d0">2526785</data>
    </edge>
    <edge source="FRA" target="KHM">
      <data key="d0">1833078</data>
    </edge>
    <edge source="FRA" target="CMR">
      <data key="d0">11784594</data>
    </edge>
    <edge source="FRA" target="CAN">
      <data key="d0">251825660</data>
    </edge>
    <edge source="FRA" target="CAF">
      <data key="d0">346222</data>
    </edge>
    <edge source="FRA" target="LKA">
      <data key="d0">1214936</data>
    </edge>
    <edge source="FRA" target="CHL">
      <data key="d0">1050744</data>
    </edge>
    <edge source="FRA" target="CHN">
      <data key="d0">22009154</data>
    </edge>
    <edge source="FRA" target="COL">
      <data key="d0">2537179</data>
    </edge>
    <edge source="FRA" target="CRI">
      <data key="d0">2352621</data>
    </edge>
    <edge source="FRA" target="HRV">
      <data key="d0">2974415</data>
    </edge>
    <edge source="FRA" target="CZE">
      <data key="d0">9862889</data>
    </edge>
    <edge source="FRA" target="BEN">
      <data key="d0">3178075</data>
    </edge>
    <edge source="FRA" target="DNK">
      <data key="d0">178807612</data>
    </edge>
    <edge source="FRA" target="ECU">
      <data key="d0">274028</data>
    </edge>
    <edge source="FRA" target="SLV">
      <data key="d0">309001</data>
    </edge>
    <edge source="FRA" target="ETH">
      <data key="d0">400999</data>
    </edge>
    <edge source="FRA" target="EST">
      <data key="d0">5083768</data>
    </edge>
    <edge source="FRA" target="FIN">
      <data key="d0">41881005</data>
    </edge>
    <edge source="FRA" target="GEO">
      <data key="d0">31041</data>
    </edge>
    <edge source="FRA" target="GMB">
      <data key="d0">180766</data>
    </edge>
    <edge source="FRA" target="DEU">
      <data key="d0">917167204</data>
    </edge>
    <edge source="FRA" target="GHA">
      <data key="d0">1181929</data>
    </edge>
    <edge source="FRA" target="GRC">
      <data key="d0">14415035</data>
    </edge>
    <edge source="FRA" target="GTM">
      <data key="d0">601007</data>
    </edge>
    <edge source="FRA" target="HND">
      <data key="d0">291725</data>
    </edge>
    <edge source="FRA" target="HKG">
      <data key="d0">123809798</data>
    </edge>
    <edge source="FRA" target="HUN">
      <data key="d0">2117921</data>
    </edge>
    <edge source="FRA" target="IDN">
      <data key="d0">893715</data>
    </edge>
    <edge source="FRA" target="IRL">
      <data key="d0">67989619</data>
    </edge>
    <edge source="FRA" target="ISR">
      <data key="d0">9716254</data>
    </edge>
    <edge source="FRA" target="ITA">
      <data key="d0">213599715</data>
    </edge>
    <edge source="FRA" target="CIV">
      <data key="d0">5553590</data>
    </edge>
    <edge source="FRA" target="JAM">
      <data key="d0">1886451</data>
    </edge>
    <edge source="FRA" target="JPN">
      <data key="d0">588271511</data>
    </edge>
    <edge source="FRA" target="KAZ">
      <data key="d0">766884</data>
    </edge>
    <edge source="FRA" target="JOR">
      <data key="d0">707331</data>
    </edge>
    <edge source="FRA" target="KOR">
      <data key="d0">40213664</data>
    </edge>
    <edge source="FRA" target="LBN">
      <data key="d0">3516009</data>
    </edge>
    <edge source="FRA" target="LVA">
      <data key="d0">5383499</data>
    </edge>
    <edge source="FRA" target="LTU">
      <data key="d0">3291001</data>
    </edge>
    <edge source="FRA" target="MDG">
      <data key="d0">1185019</data>
    </edge>
    <edge source="FRA" target="MWI">
      <data key="d0">22051</data>
    </edge>
    <edge source="FRA" target="MYS">
      <data key="d0">36610292</data>
    </edge>
    <edge source="FRA" target="MRT">
      <data key="d0">495947</data>
    </edge>
    <edge source="FRA" target="MUS">
      <data key="d0">4412814</data>
    </edge>
    <edge source="FRA" target="MEX">
      <data key="d0">22046937</data>
    </edge>
    <edge source="FRA" target="MDA">
      <data key="d0">2472569</data>
    </edge>
    <edge source="FRA" target="MAR">
      <data key="d0">4254803</data>
    </edge>
    <edge source="FRA" target="MOZ">
      <data key="d0">232734</data>
    </edge>
    <edge source="FRA" target="OMN">
      <data key="d0">579096</data>
    </edge>
    <edge source="FRA" target="NAM">
      <data key="d0">309563</data>
    </edge>
    <edge source="FRA" target="NLD">
      <data key="d0">431653397</data>
    </edge>
    <edge source="FRA" target="NZL">
      <data key="d0">8607924</data>
    </edge>
    <edge source="FRA" target="NIC">
      <data key="d0">131606</data>
    </edge>
    <edge source="FRA" target="NER">
      <data key="d0">725169</data>
    </edge>
    <edge source="FRA" target="NOR">
      <data key="d0">55971449</data>
    </edge>
    <edge source="FRA" target="PAK">
      <data key="d0">222200</data>
    </edge>
    <edge source="FRA" target="PAN">
      <data key="d0">6367948</data>
    </edge>
    <edge source="FRA" target="PRY">
      <data key="d0">2193907</data>
    </edge>
    <edge source="FRA" target="PER">
      <data key="d0">1004113</data>
    </edge>
    <edge source="FRA" target="PHL">
      <data key="d0">5608648</data>
    </edge>
    <edge source="FRA" target="POL">
      <data key="d0">17240848</data>
    </edge>
    <edge source="FRA" target="PRT">
      <data key="d0">25762954</data>
    </edge>
    <edge source="FRA" target="ROU">
      <data key="d0">422208</data>
    </edge>
    <edge source="FRA" target="RUS">
      <data key="d0">45578904</data>
    </edge>
    <edge source="FRA" target="SAU">
      <data key="d0">1383060</data>
    </edge>
    <edge source="FRA" target="SEN">
      <data key="d0">3385527</data>
    </edge>
    <edge source="FRA" target="IND">
      <data key="d0">1997691</data>
    </edge>
    <edge source="FRA" target="SGP">
      <data key="d0">162225919</data>
    </edge>
    <edge source="FRA" target="SVK">
      <data key="d0">1926340</data>
    </edge>
    <edge source="FRA" target="VNM">
      <data key="d0">6034648</data>
    </edge>
    <edge source="FRA" target="SVN">
      <data key="d0">2214975</data>
    </edge>
    <edge source="FRA" target="ZAF">
      <data key="d0">4337671</data>
    </edge>
    <edge source="FRA" target="ZWE">
      <data key="d0">78233</data>
    </edge>
    <edge source="FRA" target="ESP">
      <data key="d0">105993365</data>
    </edge>
    <edge source="FRA" target="SWE">
      <data key="d0">70105714</data>
    </edge>
    <edge source="FRA" target="CHE">
      <data key="d0">351204438</data>
    </edge>
    <edge source="FRA" target="THA">
      <data key="d0">22041038</data>
    </edge>
    <edge source="FRA" target="TGO">
      <data key="d0">3464462</data>
    </edge>
    <edge source="FRA" target="ARE">
      <data key="d0">12685753</data>
    </edge>
    <edge source="FRA" target="TUN">
      <data key="d0">1075745</data>
    </edge>
    <edge source="FRA" target="TUR">
      <data key="d0">4415062</data>
    </edge>
    <edge source="FRA" target="UGA">
      <data key="d0">51687</data>
    </edge>
    <edge source="FRA" target="UKR">
      <data key="d0">28663630</data>
    </edge>
    <edge source="FRA" target="MKD">
      <data key="d0">515189</data>
    </edge>
    <edge source="FRA" target="EGY">
      <data key="d0">1148079</data>
    </edge>
    <edge source="FRA" target="GBR">
      <data key="d0">1189936667</data>
    </edge>
    <edge source="FRA" target="TZA">
      <data key="d0">107167</data>
    </edge>
    <edge source="FRA" target="USA">
      <data key="d0">1564085409</data>
    </edge>
    <edge source="FRA" target="BFA">
      <data key="d0">2619485</data>
    </edge>
    <edge source="FRA" target="URY">
      <data key="d0">3845236</data>
    </edge>
    <edge source="FRA" target="SRB">
      <data key="d0">754945</data>
    </edge>
    <edge source="DEU" target="ALB">
      <data key="d0">547000</data>
    </edge>
    <edge source="DEU" target="DZA">
      <data key="d0">46000</data>
    </edge>
    <edge source="DEU" target="AZE">
      <data key="d0">603000</data>
    </edge>
    <edge source="DEU" target="ARG">
      <data key="d0">2214000</data>
    </edge>
    <edge source="DEU" target="AUS">
      <data key="d0">5550000</data>
    </edge>
    <edge source="DEU" target="AUT">
      <data key="d0">65068000</data>
    </edge>
    <edge source="DEU" target="ARM">
      <data key="d0">65000</data>
    </edge>
    <edge source="DEU" target="BEL">
      <data key="d0">67989000</data>
    </edge>
    <edge source="DEU" target="BOL">
      <data key="d0">46000</data>
    </edge>
    <edge source="DEU" target="BRA">
      <data key="d0">2431000</data>
    </edge>
    <edge source="DEU" target="BGR">
      <data key="d0">1545000</data>
    </edge>
    <edge source="DEU" target="BDI">
      <data key="d0">117000</data>
    </edge>
    <edge source="DEU" target="BLR">
      <data key="d0">2525000</data>
    </edge>
    <edge source="DEU" target="KHM">
      <data key="d0">142000</data>
    </edge>
    <edge source="DEU" target="CMR">
      <data key="d0">39000</data>
    </edge>
    <edge source="DEU" target="CAN">
      <data key="d0">21698000</data>
    </edge>
    <edge source="DEU" target="CAF">
      <data key="d0">200000</data>
    </edge>
    <edge source="DEU" target="LKA">
      <data key="d0">113000</data>
    </edge>
    <edge source="DEU" target="CHL">
      <data key="d0">1267000</data>
    </edge>
    <edge source="DEU" target="CHN">
      <data key="d0">1170000</data>
    </edge>
    <edge source="DEU" target="COL">
      <data key="d0">246000</data>
    </edge>
    <edge source="DEU" target="CRI">
      <data key="d0">329000</data>
    </edge>
    <edge source="DEU" target="HRV">
      <data key="d0">3865000</data>
    </edge>
    <edge source="DEU" target="CZE">
      <data key="d0">24348000</data>
    </edge>
    <edge source="DEU" target="BEN">
      <data key="d0">1335000</data>
    </edge>
    <edge source="DEU" target="DNK">
      <data key="d0">25794000</data>
    </edge>
    <edge source="DEU" target="ECU">
      <data key="d0">255000</data>
    </edge>
    <edge source="DEU" target="SLV">
      <data key="d0">92000</data>
    </edge>
    <edge source="DEU" target="ETH">
      <data key="d0">28000</data>
    </edge>
    <edge source="DEU" target="EST">
      <data key="d0">3205000</data>
    </edge>
    <edge source="DEU" target="FIN">
      <data key="d0">11431000</data>
    </edge>
    <edge source="DEU" target="FRA">
      <data key="d0">125633000</data>
    </edge>
    <edge source="DEU" target="GEO">
      <data key="d0">1118000</data>
    </edge>
    <edge source="DEU" target="GMB">
      <data key="d0">81000</data>
    </edge>
    <edge source="DEU" target="GHA">
      <data key="d0">159000</data>
    </edge>
    <edge source="DEU" target="GRC">
      <data key="d0">15151000</data>
    </edge>
    <edge source="DEU" target="GTM">
      <data key="d0">229000</data>
    </edge>
    <edge source="DEU" target="HND">
      <data key="d0">54000</data>
    </edge>
    <edge source="DEU" target="HKG">
      <data key="d0">1775000</data>
    </edge>
    <edge source="DEU" target="HUN">
      <data key="d0">5831000</data>
    </edge>
    <edge source="DEU" target="IDN">
      <data key="d0">29000</data>
    </edge>
    <edge source="DEU" target="IRL">
      <data key="d0">4527000</data>
    </edge>
    <edge source="DEU" target="ISR">
      <data key="d0">1444000</data>
    </edge>
    <edge source="DEU" target="ITA">
      <data key="d0">138598000</data>
    </edge>
    <edge source="DEU" target="CIV">
      <data key="d0">22000</data>
    </edge>
    <edge source="DEU" target="JAM">
      <data key="d0">71000</data>
    </edge>
    <edge source="DEU" target="JPN">
      <data key="d0">47529000</data>
    </edge>
    <edge source="DEU" target="KAZ">
      <data key="d0">814000</data>
    </edge>
    <edge source="DEU" target="JOR">
      <data key="d0">855000</data>
    </edge>
    <edge source="DEU" target="KOR">
      <data key="d0">2967000</data>
    </edge>
    <edge source="DEU" target="KGZ">
      <data key="d0">22000</data>
    </edge>
    <edge source="DEU" target="LBN">
      <data key="d0">698000</data>
    </edge>
    <edge source="DEU" target="LVA">
      <data key="d0">8089000</data>
    </edge>
    <edge source="DEU" target="LTU">
      <data key="d0">4577000</data>
    </edge>
    <edge source="DEU" target="MDG">
      <data key="d0">13000</data>
    </edge>
    <edge source="DEU" target="MYS">
      <data key="d0">978000</data>
    </edge>
    <edge source="DEU" target="MUS">
      <data key="d0">29000</data>
    </edge>
    <edge source="DEU" target="MEX">
      <data key="d0">2596000</data>
    </edge>
    <edge source="DEU" target="MDA">
      <data key="d0">159000</data>
    </edge>
    <edge source="DEU" target="MAR">
      <data key="d0">448000</data>
    </edge>
    <edge source="DEU" target="MOZ">
      <data key="d0">212000</data>
    </edge>
    <edge source="DEU" target="OMN">
      <data key="d0">323000</data>
    </edge>
    <edge source="DEU" target="NAM">
      <data key="d0">171000</data>
    </edge>
    <edge source="DEU" target="NLD">
      <data key="d0">121001000</data>
    </edge>
    <edge source="DEU" target="NZL">
      <data key="d0">1400000</data>
    </edge>
    <edge source="DEU" target="NIC">
      <data key="d0">28000</data>
    </edge>
    <edge source="DEU" target="NER">
      <data key="d0">13000</data>
    </edge>
    <edge source="DEU" target="NOR">
      <data key="d0">12712000</data>
    </edge>
    <edge source="DEU" target="PAK">
      <data key="d0">43000</data>
    </edge>
    <edge source="DEU" target="PAN">
      <data key="d0">178000</data>
    </edge>
    <edge source="DEU" target="PRY">
      <data key="d0">209000</data>
    </edge>
    <edge source="DEU" target="PER">
      <data key="d0">703000</data>
    </edge>
    <edge source="DEU" target="PHL">
      <data key="d0">150000</data>
    </edge>
    <edge source="DEU" target="POL">
      <data key="d0">10758000</data>
    </edge>
    <edge source="DEU" target="PRT">
      <data key="d0">8945000</data>
    </edge>
    <edge source="DEU" target="ROU">
      <data key="d0">1982000</data>
    </edge>
    <edge source="DEU" target="RUS">
      <data key="d0">11570000</data>
    </edge>
    <edge source="DEU" target="SAU">
      <data key="d0">2826000</data>
    </edge>
    <edge source="DEU" target="SEN">
      <data key="d0">13000</data>
    </edge>
    <edge source="DEU" target="IND">
      <data key="d0">344000</data>
    </edge>
    <edge source="DEU" target="SGP">
      <data key="d0">2212000</data>
    </edge>
    <edge source="DEU" target="SVK">
      <data key="d0">1298000</data>
    </edge>
    <edge source="DEU" target="VNM">
      <data key="d0">93000</data>
    </edge>
    <edge source="DEU" target="SVN">
      <data key="d0">3827000</data>
    </edge>
    <edge source="DEU" target="ZAF">
      <data key="d0">3999000</data>
    </edge>
    <edge source="DEU" target="ESP">
      <data key="d0">56852000</data>
    </edge>
    <edge source="DEU" target="SWE">
      <data key="d0">58653000</data>
    </edge>
    <edge source="DEU" target="CHE">
      <data key="d0">38043000</data>
    </edge>
    <edge source="DEU" target="THA">
      <data key="d0">625000</data>
    </edge>
    <edge source="DEU" target="ARE">
      <data key="d0">2157000</data>
    </edge>
    <edge source="DEU" target="TUN">
      <data key="d0">196000</data>
    </edge>
    <edge source="DEU" target="TUR">
      <data key="d0">6170000</data>
    </edge>
    <edge source="DEU" target="UGA">
      <data key="d0">120000</data>
    </edge>
    <edge source="DEU" target="UKR">
      <data key="d0">1612000</data>
    </edge>
    <edge source="DEU" target="MKD">
      <data key="d0">3041000</data>
    </edge>
    <edge source="DEU" target="EGY">
      <data key="d0">630000</data>
    </edge>
    <edge source="DEU" target="GBR">
      <data key="d0">219714000</data>
    </edge>
    <edge source="DEU" target="TZA">
      <data key="d0">88000</data>
    </edge>
    <edge source="DEU" target="USA">
      <data key="d0">216802000</data>
    </edge>
    <edge source="DEU" target="BFA">
      <data key="d0">64000</data>
    </edge>
    <edge source="DEU" target="URY">
      <data key="d0">450000</data>
    </edge>
    <edge source="DEU" target="SRB">
      <data key="d0">2016000</data>
    </edge>
    <edge source="IDN" target="AUS">
      <data key="d0">144237</data>
    </edge>
    <edge source="IDN" target="KHM">
      <data key="d0">60155</data>
    </edge>
    <edge source="IDN" target="CAN">
      <data key="d0">11668</data>
    </edge>
    <edge source="IDN" target="CHN">
      <data key="d0">113243</data>
    </edge>
    <edge source="IDN" target="ETH">
      <data key="d0">16993</data>
    </edge>
    <edge source="IDN" target="DEU">
      <data key="d0">15986</data>
    </edge>
    <edge source="IDN" target="HKG">
      <data key="d0">3998733</data>
    </edge>
    <edge source="IDN" target="JAM">
      <data key="d0">22282</data>
    </edge>
    <edge source="IDN" target="JPN">
      <data key="d0">527816</data>
    </edge>
    <edge source="IDN" target="MYS">
      <data key="d0">408318</data>
    </edge>
    <edge source="IDN" target="MAR">
      <data key="d0">14200</data>
    </edge>
    <edge source="IDN" target="MOZ">
      <data key="d0">17080</data>
    </edge>
    <edge source="IDN" target="OMN">
      <data key="d0">172566</data>
    </edge>
    <edge source="IDN" target="NLD">
      <data key="d0">55573</data>
    </edge>
    <edge source="IDN" target="PHL">
      <data key="d0">211074</data>
    </edge>
    <edge source="IDN" target="PRT">
      <data key="d0">161317</data>
    </edge>
    <edge source="IDN" target="SAU">
      <data key="d0">116313</data>
    </edge>
    <edge source="IDN" target="SGP">
      <data key="d0">4999345</data>
    </edge>
    <edge source="IDN" target="ZAF">
      <data key="d0">34310</data>
    </edge>
    <edge source="IDN" target="THA">
      <data key="d0">33273</data>
    </edge>
    <edge source="IDN" target="ARE">
      <data key="d0">199920</data>
    </edge>
    <edge source="IDN" target="GBR">
      <data key="d0">16380</data>
    </edge>
    <edge source="IDN" target="USA">
      <data key="d0">79867</data>
    </edge>
    <edge source="CHE" target="AUS">
      <data key="d0">77105</data>
    </edge>
    <edge source="CHE" target="AUT">
      <data key="d0">4318978</data>
    </edge>
    <edge source="CHE" target="BEL">
      <data key="d0">1941524</data>
    </edge>
    <edge source="CHE" target="BRA">
      <data key="d0">50159</data>
    </edge>
    <edge source="CHE" target="BLR">
      <data key="d0">14322</data>
    </edge>
    <edge source="CHE" target="CAN">
      <data key="d0">313202</data>
    </edge>
    <edge source="CHE" target="LKA">
      <data key="d0">15524</data>
    </edge>
    <edge source="CHE" target="CHN">
      <data key="d0">31199</data>
    </edge>
    <edge source="CHE" target="COL">
      <data key="d0">21363</data>
    </edge>
    <edge source="CHE" target="HRV">
      <data key="d0">29440</data>
    </edge>
    <edge source="CHE" target="CZE">
      <data key="d0">268531</data>
    </edge>
    <edge source="CHE" target="DNK">
      <data key="d0">195701</data>
    </edge>
    <edge source="CHE" target="FIN">
      <data key="d0">136938</data>
    </edge>
    <edge source="CHE" target="FRA">
      <data key="d0">14407762</data>
    </edge>
    <edge source="CHE" target="DEU">
      <data key="d0">30897978</data>
    </edge>
    <edge source="CHE" target="GHA">
      <data key="d0">49217</data>
    </edge>
    <edge source="CHE" target="GRC">
      <data key="d0">44517</data>
    </edge>
    <edge source="CHE" target="HKG">
      <data key="d0">248741</data>
    </edge>
    <edge source="CHE" target="HUN">
      <data key="d0">35657</data>
    </edge>
    <edge source="CHE" target="IDN">
      <data key="d0">13443</data>
    </edge>
    <edge source="CHE" target="IRL">
      <data key="d0">36619</data>
    </edge>
    <edge source="CHE" target="ISR">
      <data key="d0">10577</data>
    </edge>
    <edge source="CHE" target="ITA">
      <data key="d0">2520036</data>
    </edge>
    <edge source="CHE" target="JAM">
      <data key="d0">63553</data>
    </edge>
    <edge source="CHE" target="JPN">
      <data key="d0">8473694</data>
    </edge>
    <edge source="CHE" target="KAZ">
      <data key="d0">187309</data>
    </edge>
    <edge source="CHE" target="JOR">
      <data key="d0">181610</data>
    </edge>
    <edge source="CHE" target="KOR">
      <data key="d0">83906</data>
    </edge>
    <edge source="CHE" target="MYS">
      <data key="d0">15053</data>
    </edge>
    <edge source="CHE" target="MAR">
      <data key="d0">175913</data>
    </edge>
    <edge source="CHE" target="OMN">
      <data key="d0">148697</data>
    </edge>
    <edge source="CHE" target="NLD">
      <data key="d0">1053843</data>
    </edge>
    <edge source="CHE" target="NOR">
      <data key="d0">140467</data>
    </edge>
    <edge source="CHE" target="PHL">
      <data key="d0">49452</data>
    </edge>
    <edge source="CHE" target="POL">
      <data key="d0">185130</data>
    </edge>
    <edge source="CHE" target="PRT">
      <data key="d0">722422</data>
    </edge>
    <edge source="CHE" target="ROU">
      <data key="d0">18082</data>
    </edge>
    <edge source="CHE" target="RUS">
      <data key="d0">135166</data>
    </edge>
    <edge source="CHE" target="SAU">
      <data key="d0">19356044</data>
    </edge>
    <edge source="CHE" target="SGP">
      <data key="d0">1198852</data>
    </edge>
    <edge source="CHE" target="SVN">
      <data key="d0">138542</data>
    </edge>
    <edge source="CHE" target="ZAF">
      <data key="d0">103461</data>
    </edge>
    <edge source="CHE" target="ESP">
      <data key="d0">155022</data>
    </edge>
    <edge source="CHE" target="SWE">
      <data key="d0">686875</data>
    </edge>
    <edge source="CHE" target="THA">
      <data key="d0">160011</data>
    </edge>
    <edge source="CHE" target="ARE">
      <data key="d0">219679</data>
    </edge>
    <edge source="CHE" target="EGY">
      <data key="d0">68370</data>
    </edge>
    <edge source="CHE" target="GBR">
      <data key="d0">13668816</data>
    </edge>
    <edge source="CHE" target="USA">
      <data key="d0">5184556</data>
    </edge>
    <edge source="CHE" target="SRB">
      <data key="d0">16488</data>
    </edge>
    <edge source="GBR" target="ALB">
      <data key="d0">55217</data>
    </edge>
    <edge source="GBR" target="DZA">
      <data key="d0">2178855</data>
    </edge>
    <edge source="GBR" target="AZE">
      <data key="d0">284668</data>
    </edge>
    <edge source="GBR" target="ARG">
      <data key="d0">17497335</data>
    </edge>
    <edge source="GBR" target="AUS">
      <data key="d0">115810940</data>
    </edge>
    <edge source="GBR" target="AUT">
      <data key="d0">13050516</data>
    </edge>
    <edge source="GBR" target="ARM">
      <data key="d0">127552</data>
    </edge>
    <edge source="GBR" target="BEL">
      <data key="d0">62527390</data>
    </edge>
    <edge source="GBR" target="BOL">
      <data key="d0">2654345</data>
    </edge>
    <edge source="GBR" target="BRA">
      <data key="d0">39040361</data>
    </edge>
    <edge source="GBR" target="BGR">
      <data key="d0">6045992</data>
    </edge>
    <edge source="GBR" target="BLR">
      <data key="d0">192819</data>
    </edge>
    <edge source="GBR" target="KHM">
      <data key="d0">131066</data>
    </edge>
    <edge source="GBR" target="CMR">
      <data key="d0">1591101</data>
    </edge>
    <edge source="GBR" target="CAN">
      <data key="d0">76203445</data>
    </edge>
    <edge source="GBR" target="LKA">
      <data key="d0">6245935</data>
    </edge>
    <edge source="GBR" target="CHL">
      <data key="d0">12190364</data>
    </edge>
    <edge source="GBR" target="CHN">
      <data key="d0">2830226</data>
    </edge>
    <edge source="GBR" target="COL">
      <data key="d0">7254072</data>
    </edge>
    <edge source="GBR" target="CRI">
      <data key="d0">7235663</data>
    </edge>
    <edge source="GBR" target="HRV">
      <data key="d0">972639</data>
    </edge>
    <edge source="GBR" target="CZE">
      <data key="d0">11074826</data>
    </edge>
    <edge source="GBR" target="BEN">
      <data key="d0">1563811</data>
    </edge>
    <edge source="GBR" target="DNK">
      <data key="d0">26175076</data>
    </edge>
    <edge source="GBR" target="ECU">
      <data key="d0">2482931</data>
    </edge>
    <edge source="GBR" target="SLV">
      <data key="d0">1394946</data>
    </edge>
    <edge source="GBR" target="ETH">
      <data key="d0">3155752</data>
    </edge>
    <edge source="GBR" target="EST">
      <data key="d0">4742495</data>
    </edge>
    <edge source="GBR" target="FIN">
      <data key="d0">17356851</data>
    </edge>
    <edge source="GBR" target="FRA">
      <data key="d0">452692358</data>
    </edge>
    <edge source="GBR" target="GEO">
      <data key="d0">60617</data>
    </edge>
    <edge source="GBR" target="GMB">
      <data key="d0">321292</data>
    </edge>
    <edge source="GBR" target="DEU">
      <data key="d0">151881518</data>
    </edge>
    <edge source="GBR" target="GHA">
      <data key="d0">1968365</data>
    </edge>
    <edge source="GBR" target="GRC">
      <data key="d0">166172992</data>
    </edge>
    <edge source="GBR" target="GTM">
      <data key="d0">5192672</data>
    </edge>
    <edge source="GBR" target="HND">
      <data key="d0">3067312</data>
    </edge>
    <edge source="GBR" target="HKG">
      <data key="d0">38592107</data>
    </edge>
    <edge source="GBR" target="HUN">
      <data key="d0">3356328</data>
    </edge>
    <edge source="GBR" target="IDN">
      <data key="d0">275169</data>
    </edge>
    <edge source="GBR" target="IRL">
      <data key="d0">269398291</data>
    </edge>
    <edge source="GBR" target="ISR">
      <data key="d0">14546146</data>
    </edge>
    <edge source="GBR" target="ITA">
      <data key="d0">107795527</data>
    </edge>
    <edge source="GBR" target="CIV">
      <data key="d0">976793</data>
    </edge>
    <edge source="GBR" target="JAM">
      <data key="d0">2314696</data>
    </edge>
    <edge source="GBR" target="JPN">
      <data key="d0">226948296</data>
    </edge>
    <edge source="GBR" target="KAZ">
      <data key="d0">151532</data>
    </edge>
    <edge source="GBR" target="JOR">
      <data key="d0">3992466</data>
    </edge>
    <edge source="GBR" target="KOR">
      <data key="d0">210573394</data>
    </edge>
    <edge source="GBR" target="LBN">
      <data key="d0">10248717</data>
    </edge>
    <edge source="GBR" target="LVA">
      <data key="d0">1227676</data>
    </edge>
    <edge source="GBR" target="LTU">
      <data key="d0">364117</data>
    </edge>
    <edge source="GBR" target="MDG">
      <data key="d0">564497</data>
    </edge>
    <edge source="GBR" target="MWI">
      <data key="d0">251071</data>
    </edge>
    <edge source="GBR" target="MYS">
      <data key="d0">20039171</data>
    </edge>
    <edge source="GBR" target="MUS">
      <data key="d0">2704867</data>
    </edge>
    <edge source="GBR" target="MEX">
      <data key="d0">23666084</data>
    </edge>
    <edge source="GBR" target="MAR">
      <data key="d0">7467533</data>
    </edge>
    <edge source="GBR" target="MOZ">
      <data key="d0">1649153</data>
    </edge>
    <edge source="GBR" target="OMN">
      <data key="d0">2460660</data>
    </edge>
    <edge source="GBR" target="NAM">
      <data key="d0">1481566</data>
    </edge>
    <edge source="GBR" target="NLD">
      <data key="d0">59619435</data>
    </edge>
    <edge source="GBR" target="NZL">
      <data key="d0">13440867</data>
    </edge>
    <edge source="GBR" target="NIC">
      <data key="d0">235567</data>
    </edge>
    <edge source="GBR" target="NER">
      <data key="d0">351371</data>
    </edge>
    <edge source="GBR" target="NOR">
      <data key="d0">24417808</data>
    </edge>
    <edge source="GBR" target="PAK">
      <data key="d0">561408</data>
    </edge>
    <edge source="GBR" target="PAN">
      <data key="d0">26033610</data>
    </edge>
    <edge source="GBR" target="PRY">
      <data key="d0">30939292</data>
    </edge>
    <edge source="GBR" target="PER">
      <data key="d0">8472217</data>
    </edge>
    <edge source="GBR" target="PHL">
      <data key="d0">14824210</data>
    </edge>
    <edge source="GBR" target="POL">
      <data key="d0">5281639</data>
    </edge>
    <edge source="GBR" target="PRT">
      <data key="d0">135364056</data>
    </edge>
    <edge source="GBR" target="ROU">
      <data key="d0">4975060</data>
    </edge>
    <edge source="GBR" target="RUS">
      <data key="d0">12469416</data>
    </edge>
    <edge source="GBR" target="SAU">
      <data key="d0">6383409</data>
    </edge>
    <edge source="GBR" target="SEN">
      <data key="d0">579362</data>
    </edge>
    <edge source="GBR" target="IND">
      <data key="d0">12964022</data>
    </edge>
    <edge source="GBR" target="SGP">
      <data key="d0">40010222</data>
    </edge>
    <edge source="GBR" target="SVK">
      <data key="d0">4103256</data>
    </edge>
    <edge source="GBR" target="VNM">
      <data key="d0">649838</data>
    </edge>
    <edge source="GBR" target="SVN">
      <data key="d0">5638219</data>
    </edge>
    <edge source="GBR" target="ZAF">
      <data key="d0">55422042</data>
    </edge>
    <edge source="GBR" target="ZWE">
      <data key="d0">821600</data>
    </edge>
    <edge source="GBR" target="ESP">
      <data key="d0">621320903</data>
    </edge>
    <edge source="GBR" target="SWE">
      <data key="d0">66186036</data>
    </edge>
    <edge source="GBR" target="CHE">
      <data key="d0">33966236</data>
    </edge>
    <edge source="GBR" target="THA">
      <data key="d0">68693059</data>
    </edge>
    <edge source="GBR" target="TGO">
      <data key="d0">1597423</data>
    </edge>
    <edge source="GBR" target="ARE">
      <data key="d0">38202605</data>
    </edge>
    <edge source="GBR" target="TUN">
      <data key="d0">3918882</data>
    </edge>
    <edge source="GBR" target="TUR">
      <data key="d0">35324276</data>
    </edge>
    <edge source="GBR" target="UGA">
      <data key="d0">719051</data>
    </edge>
    <edge source="GBR" target="UKR">
      <data key="d0">2352613</data>
    </edge>
    <edge source="GBR" target="MKD">
      <data key="d0">357968</data>
    </edge>
    <edge source="GBR" target="EGY">
      <data key="d0">8143358</data>
    </edge>
    <edge source="GBR" target="TZA">
      <data key="d0">1528008</data>
    </edge>
    <edge source="GBR" target="USA">
      <data key="d0">865008642</data>
    </edge>
    <edge source="GBR" target="BFA">
      <data key="d0">631009</data>
    </edge>
    <edge source="GBR" target="URY">
      <data key="d0">31503849</data>
    </edge>
    <edge source="GBR" target="SRB">
      <data key="d0">4755878</data>
    </edge>
    <edge source="USA" target="ARG">
      <data key="d0">3726245</data>
    </edge>
    <edge source="USA" target="AUS">
      <data key="d0">49752934</data>
    </edge>
    <edge source="USA" target="AUT">
      <data key="d0">2887555</data>
    </edge>
    <edge source="USA" target="BEL">
      <data key="d0">19055621</data>
    </edge>
    <edge source="USA" target="BOL">
      <data key="d0">74987</data>
    </edge>
    <edge source="USA" target="BRA">
      <data key="d0">4954744</data>
    </edge>
    <edge source="USA" target="BGR">
      <data key="d0">1878785</data>
    </edge>
    <edge source="USA" target="KHM">
      <data key="d0">118527</data>
    </edge>
    <edge source="USA" target="CMR">
      <data key="d0">243360</data>
    </edge>
    <edge source="USA" target="CAN">
      <data key="d0">369967792</data>
    </edge>
    <edge source="USA" target="LKA">
      <data key="d0">223367</data>
    </edge>
    <edge source="USA" target="CHL">
      <data key="d0">2133856</data>
    </edge>
    <edge source="USA" target="CHN">
      <data key="d0">2409012</data>
    </edge>
    <edge source="USA" target="COL">
      <data key="d0">2125015</data>
    </edge>
    <edge source="USA" target="CRI">
      <data key="d0">1779597</data>
    </edge>
    <edge source="USA" target="HRV">
      <data key="d0">380118</data>
    </edge>
    <edge source="USA" target="CZE">
      <data key="d0">1949692</data>
    </edge>
    <edge source="USA" target="DNK">
      <data key="d0">9382088</data>
    </edge>
    <edge source="USA" target="ECU">
      <data key="d0">426527</data>
    </edge>
    <edge source="USA" target="SLV">
      <data key="d0">1225897</data>
    </edge>
    <edge source="USA" target="EST">
      <data key="d0">408217</data>
    </edge>
    <edge source="USA" target="FIN">
      <data key="d0">3038474</data>
    </edge>
    <edge source="USA" target="FRA">
      <data key="d0">29939471</data>
    </edge>
    <edge source="USA" target="GMB">
      <data key="d0">15180</data>
    </edge>
    <edge source="USA" target="DEU">
      <data key="d0">79234966</data>
    </edge>
    <edge source="USA" target="GHA">
      <data key="d0">493909</data>
    </edge>
    <edge source="USA" target="GRC">
      <data key="d0">5357174</data>
    </edge>
    <edge source="USA" target="GTM">
      <data key="d0">1302779</data>
    </edge>
    <edge source="USA" target="HND">
      <data key="d0">3203854</data>
    </edge>
    <edge source="USA" target="HKG">
      <data key="d0">18061047</data>
    </edge>
    <edge source="USA" target="HUN">
      <data key="d0">300364</data>
    </edge>
    <edge source="USA" target="IDN">
      <data key="d0">299108</data>
    </edge>
    <edge source="USA" target="IRL">
      <data key="d0">16969496</data>
    </edge>
    <edge source="USA" target="ISR">
      <data key="d0">2586302</data>
    </edge>
    <edge source="USA" target="ITA">
      <data key="d0">17267421</data>
    </edge>
    <edge source="USA" target="CIV">
      <data key="d0">53048</data>
    </edge>
    <edge source="USA" target="JAM">
      <data key="d0">4559709</data>
    </edge>
    <edge source="USA" target="JPN">
      <data key="d0">199803720</data>
    </edge>
    <edge source="USA" target="JOR">
      <data key="d0">170479</data>
    </edge>
    <edge source="USA" target="KOR">
      <data key="d0">17816822</data>
    </edge>
    <edge source="USA" target="LBN">
      <data key="d0">185481</data>
    </edge>
    <edge source="USA" target="LVA">
      <data key="d0">851721</data>
    </edge>
    <edge source="USA" target="MYS">
      <data key="d0">2537193</data>
    </edge>
    <edge source="USA" target="MUS">
      <data key="d0">17427</data>
    </edge>
    <edge source="USA" target="MEX">
      <data key="d0">116968573</data>
    </edge>
    <edge source="USA" target="MAR">
      <data key="d0">627276</data>
    </edge>
    <edge source="USA" target="MOZ">
      <data key="d0">254500</data>
    </edge>
    <edge source="USA" target="OMN">
      <data key="d0">273701</data>
    </edge>
    <edge source="USA" target="NLD">
      <data key="d0">99164523</data>
    </edge>
    <edge source="USA" target="NZL">
      <data key="d0">11292172</data>
    </edge>
    <edge source="USA" target="NIC">
      <data key="d0">986612</data>
    </edge>
    <edge source="USA" target="NER">
      <data key="d0">92557</data>
    </edge>
    <edge source="USA" target="NOR">
      <data key="d0">4121089</data>
    </edge>
    <edge source="USA" target="PAN">
      <data key="d0">8943984</data>
    </edge>
    <edge source="USA" target="PRY">
      <data key="d0">6955494</data>
    </edge>
    <edge source="USA" target="PER">
      <data key="d0">1275560</data>
    </edge>
    <edge source="USA" target="PHL">
      <data key="d0">4712812</data>
    </edge>
    <edge source="USA" target="POL">
      <data key="d0">2173041</data>
    </edge>
    <edge source="USA" target="PRT">
      <data key="d0">1213387</data>
    </edge>
    <edge source="USA" target="ROU">
      <data key="d0">618809</data>
    </edge>
    <edge source="USA" target="RUS">
      <data key="d0">1158880</data>
    </edge>
    <edge source="USA" target="SAU">
      <data key="d0">1366573</data>
    </edge>
    <edge source="USA" target="IND">
      <data key="d0">613871</data>
    </edge>
    <edge source="USA" target="SGP">
      <data key="d0">8955939</data>
    </edge>
    <edge source="USA" target="SVK">
      <data key="d0">304560</data>
    </edge>
    <edge source="USA" target="VNM">
      <data key="d0">289231</data>
    </edge>
    <edge source="USA" target="SVN">
      <data key="d0">1565195</data>
    </edge>
    <edge source="USA" target="ZAF">
      <data key="d0">4315714</data>
    </edge>
    <edge source="USA" target="ZWE">
      <data key="d0">41011</data>
    </edge>
    <edge source="USA" target="ESP">
      <data key="d0">14979980</data>
    </edge>
    <edge source="USA" target="SWE">
      <data key="d0">10626567</data>
    </edge>
    <edge source="USA" target="CHE">
      <data key="d0">28012716</data>
    </edge>
    <edge source="USA" target="THA">
      <data key="d0">4633591</data>
    </edge>
    <edge source="USA" target="ARE">
      <data key="d0">4299572</data>
    </edge>
    <edge source="USA" target="TUR">
      <data key="d0">3412037</data>
    </edge>
    <edge source="USA" target="UKR">
      <data key="d0">11271</data>
    </edge>
    <edge source="USA" target="MKD">
      <data key="d0">88650</data>
    </edge>
    <edge source="USA" target="EGY">
      <data key="d0">167706</data>
    </edge>
    <edge source="USA" target="GBR">
      <data key="d0">198810308</data>
    </edge>
    <edge source="USA" target="URY">
      <data key="d0">1401763</data>
    </edge>
    <edge source="USA" target="SRB">
      <data key="d0">13344</data>
    </edge>
    <edge source="AZE" target="BLR">
      <data key="d0">515226</data>
    </edge>
    <edge source="AZE" target="EST">
      <data key="d0">10860</data>
    </edge>
    <edge source="AZE" target="GEO">
      <data key="d0">66293</data>
    </edge>
    <edge source="AZE" target="KAZ">
      <data key="d0">137110</data>
    </edge>
    <edge source="AZE" target="KGZ">
      <data key="d0">66442</data>
    </edge>
    <edge source="AZE" target="LVA">
      <data key="d0">12990</data>
    </edge>
    <edge source="AZE" target="RUS">
      <data key="d0">4960054</data>
    </edge>
    <edge source="AZE" target="UKR">
      <data key="d0">343084</data>
    </edge>
    <edge source="BLR" target="EST">
      <data key="d0">31900</data>
    </edge>
    <edge source="BLR" target="DEU">
      <data key="d0">208900</data>
    </edge>
    <edge source="BLR" target="GRC">
      <data key="d0">28600</data>
    </edge>
    <edge source="BLR" target="ISR">
      <data key="d0">31000</data>
    </edge>
    <edge source="BLR" target="KAZ">
      <data key="d0">15700</data>
    </edge>
    <edge source="BLR" target="LVA">
      <data key="d0">1863000</data>
    </edge>
    <edge source="BLR" target="LTU">
      <data key="d0">2304400</data>
    </edge>
    <edge source="BLR" target="POL">
      <data key="d0">3279100</data>
    </edge>
    <edge source="BLR" target="RUS">
      <data key="d0">15477400</data>
    </edge>
    <edge source="BLR" target="VNM">
      <data key="d0">37900</data>
    </edge>
    <edge source="BLR" target="USA">
      <data key="d0">45600</data>
    </edge>
    <edge source="EST" target="AUT">
      <data key="d0">17658</data>
    </edge>
    <edge source="EST" target="BEL">
      <data key="d0">826558</data>
    </edge>
    <edge source="EST" target="CAN">
      <data key="d0">23037</data>
    </edge>
    <edge source="EST" target="DNK">
      <data key="d0">37308</data>
    </edge>
    <edge source="EST" target="FIN">
      <data key="d0">1125464</data>
    </edge>
    <edge source="EST" target="FRA">
      <data key="d0">22825</data>
    </edge>
    <edge source="EST" target="DEU">
      <data key="d0">38370</data>
    </edge>
    <edge source="EST" target="ISR">
      <data key="d0">11420</data>
    </edge>
    <edge source="EST" target="ITA">
      <data key="d0">12177</data>
    </edge>
    <edge source="EST" target="LVA">
      <data key="d0">7339839</data>
    </edge>
    <edge source="EST" target="LTU">
      <data key="d0">5377043</data>
    </edge>
    <edge source="EST" target="NLD">
      <data key="d0">159635</data>
    </edge>
    <edge source="EST" target="NOR">
      <data key="d0">43266</data>
    </edge>
    <edge source="EST" target="RUS">
      <data key="d0">2877382</data>
    </edge>
    <edge source="EST" target="SWE">
      <data key="d0">257495</data>
    </edge>
    <edge source="EST" target="UKR">
      <data key="d0">56989</data>
    </edge>
    <edge source="EST" target="GBR">
      <data key="d0">424030</data>
    </edge>
    <edge source="EST" target="USA">
      <data key="d0">380357</data>
    </edge>
    <edge source="GEO" target="AZE">
      <data key="d0">704697</data>
    </edge>
    <edge source="GEO" target="BEL">
      <data key="d0">389957</data>
    </edge>
    <edge source="GEO" target="BLR">
      <data key="d0">335856</data>
    </edge>
    <edge source="GEO" target="CZE">
      <data key="d0">64342</data>
    </edge>
    <edge source="GEO" target="EST">
      <data key="d0">86365</data>
    </edge>
    <edge source="GEO" target="DEU">
      <data key="d0">190404</data>
    </edge>
    <edge source="GEO" target="IRL">
      <data key="d0">53795</data>
    </edge>
    <edge source="GEO" target="ISR">
      <data key="d0">249341</data>
    </edge>
    <edge source="GEO" target="JPN">
      <data key="d0">121786</data>
    </edge>
    <edge source="GEO" target="KAZ">
      <data key="d0">834636</data>
    </edge>
    <edge source="GEO" target="LVA">
      <data key="d0">990621</data>
    </edge>
    <edge source="GEO" target="LTU">
      <data key="d0">293082</data>
    </edge>
    <edge source="GEO" target="MDA">
      <data key="d0">15577</data>
    </edge>
    <edge source="GEO" target="NLD">
      <data key="d0">33379</data>
    </edge>
    <edge source="GEO" target="POL">
      <data key="d0">40200</data>
    </edge>
    <edge source="GEO" target="PRT">
      <data key="d0">98645</data>
    </edge>
    <edge source="GEO" target="RUS">
      <data key="d0">32432012</data>
    </edge>
    <edge source="GEO" target="CHE">
      <data key="d0">28012</data>
    </edge>
    <edge source="GEO" target="UKR">
      <data key="d0">3653193</data>
    </edge>
    <edge source="GEO" target="GBR">
      <data key="d0">3647826</data>
    </edge>
    <edge source="GEO" target="USA">
      <data key="d0">1314128</data>
    </edge>
    <edge source="KAZ" target="KGZ">
      <data key="d0">292500</data>
    </edge>
    <edge source="KAZ" target="RUS">
      <data key="d0">14800</data>
    </edge>
    <edge source="KGZ" target="KAZ">
      <data key="d0">497792</data>
    </edge>
    <edge source="LVA" target="DNK">
      <data key="d0">22161</data>
    </edge>
    <edge source="LVA" target="EST">
      <data key="d0">2614135</data>
    </edge>
    <edge source="LVA" target="DEU">
      <data key="d0">167988</data>
    </edge>
    <edge source="LVA" target="IRL">
      <data key="d0">135630</data>
    </edge>
    <edge source="LVA" target="ISR">
      <data key="d0">45066</data>
    </edge>
    <edge source="LVA" target="ITA">
      <data key="d0">13203</data>
    </edge>
    <edge source="LVA" target="LTU">
      <data key="d0">3275478</data>
    </edge>
    <edge source="LVA" target="PAN">
      <data key="d0">379882</data>
    </edge>
    <edge source="LVA" target="POL">
      <data key="d0">75332</data>
    </edge>
    <edge source="LVA" target="RUS">
      <data key="d0">946191</data>
    </edge>
    <edge source="LVA" target="GBR">
      <data key="d0">1108973</data>
    </edge>
    <edge source="LVA" target="USA">
      <data key="d0">152592</data>
    </edge>
    <edge source="RUS" target="AZE">
      <data key="d0">5466311</data>
    </edge>
    <edge source="RUS" target="AUS">
      <data key="d0">1856819</data>
    </edge>
    <edge source="RUS" target="AUT">
      <data key="d0">375681</data>
    </edge>
    <edge source="RUS" target="ARM">
      <data key="d0">95844</data>
    </edge>
    <edge source="RUS" target="BEL">
      <data key="d0">13124</data>
    </edge>
    <edge source="RUS" target="BRA">
      <data key="d0">54583</data>
    </edge>
    <edge source="RUS" target="BGR">
      <data key="d0">51468</data>
    </edge>
    <edge source="RUS" target="CAN">
      <data key="d0">1089059</data>
    </edge>
    <edge source="RUS" target="CHL">
      <data key="d0">85366</data>
    </edge>
    <edge source="RUS" target="CHN">
      <data key="d0">70407</data>
    </edge>
    <edge source="RUS" target="CRI">
      <data key="d0">12024</data>
    </edge>
    <edge source="RUS" target="CZE">
      <data key="d0">115652</data>
    </edge>
    <edge source="RUS" target="EST">
      <data key="d0">408114</data>
    </edge>
    <edge source="RUS" target="FIN">
      <data key="d0">23596</data>
    </edge>
    <edge source="RUS" target="FRA">
      <data key="d0">211009</data>
    </edge>
    <edge source="RUS" target="GEO">
      <data key="d0">29962</data>
    </edge>
    <edge source="RUS" target="DEU">
      <data key="d0">4607523</data>
    </edge>
    <edge source="RUS" target="GRC">
      <data key="d0">1367896</data>
    </edge>
    <edge source="RUS" target="GTM">
      <data key="d0">10267</data>
    </edge>
    <edge source="RUS" target="HKG">
      <data key="d0">69736</data>
    </edge>
    <edge source="RUS" target="HUN">
      <data key="d0">212504</data>
    </edge>
    <edge source="RUS" target="ISR">
      <data key="d0">632026</data>
    </edge>
    <edge source="RUS" target="ITA">
      <data key="d0">802598</data>
    </edge>
    <edge source="RUS" target="JPN">
      <data key="d0">647677</data>
    </edge>
    <edge source="RUS" target="KAZ">
      <data key="d0">9317820</data>
    </edge>
    <edge source="RUS" target="JOR">
      <data key="d0">13127</data>
    </edge>
    <edge source="RUS" target="KOR">
      <data key="d0">15163</data>
    </edge>
    <edge source="RUS" target="KGZ">
      <data key="d0">2172440</data>
    </edge>
    <edge source="RUS" target="LVA">
      <data key="d0">951165</data>
    </edge>
    <edge source="RUS" target="LTU">
      <data key="d0">476525</data>
    </edge>
    <edge source="RUS" target="MEX">
      <data key="d0">21760</data>
    </edge>
    <edge source="RUS" target="MDA">
      <data key="d0">234733</data>
    </edge>
    <edge source="RUS" target="NLD">
      <data key="d0">15421528</data>
    </edge>
    <edge source="RUS" target="NOR">
      <data key="d0">30596</data>
    </edge>
    <edge source="RUS" target="PAN">
      <data key="d0">142272</data>
    </edge>
    <edge source="RUS" target="PER">
      <data key="d0">21905</data>
    </edge>
    <edge source="RUS" target="POL">
      <data key="d0">305918</data>
    </edge>
    <edge source="RUS" target="PRT">
      <data key="d0">60979</data>
    </edge>
    <edge source="RUS" target="VNM">
      <data key="d0">37584</data>
    </edge>
    <edge source="RUS" target="ESP">
      <data key="d0">1156919</data>
    </edge>
    <edge source="RUS" target="SWE">
      <data key="d0">157340</data>
    </edge>
    <edge source="RUS" target="CHE">
      <data key="d0">81409</data>
    </edge>
    <edge source="RUS" target="ARE">
      <data key="d0">25844</data>
    </edge>
    <edge source="RUS" target="UKR">
      <data key="d0">2895433</data>
    </edge>
    <edge source="RUS" target="GBR">
      <data key="d0">432269</data>
    </edge>
    <edge source="RUS" target="USA">
      <data key="d0">3987911</data>
    </edge>
    <edge source="RUS" target="SRB">
      <data key="d0">10935</data>
    </edge>
    <edge source="UKR" target="AZE">
      <data key="d0">1106640</data>
    </edge>
    <edge source="UKR" target="AUT">
      <data key="d0">58910</data>
    </edge>
    <edge source="UKR" target="BEL">
      <data key="d0">54190</data>
    </edge>
    <edge source="UKR" target="BLR">
      <data key="d0">740240</data>
    </edge>
    <edge source="UKR" target="CMR">
      <data key="d0">11220</data>
    </edge>
    <edge source="UKR" target="CAN">
      <data key="d0">87530</data>
    </edge>
    <edge source="UKR" target="CZE">
      <data key="d0">15340</data>
    </edge>
    <edge source="UKR" target="EST">
      <data key="d0">407240</data>
    </edge>
    <edge source="UKR" target="FRA">
      <data key="d0">77520</data>
    </edge>
    <edge source="UKR" target="GEO">
      <data key="d0">27720</data>
    </edge>
    <edge source="UKR" target="DEU">
      <data key="d0">4375900</data>
    </edge>
    <edge source="UKR" target="HUN">
      <data key="d0">108870</data>
    </edge>
    <edge source="UKR" target="ISR">
      <data key="d0">243460</data>
    </edge>
    <edge source="UKR" target="ITA">
      <data key="d0">50310</data>
    </edge>
    <edge source="UKR" target="JPN">
      <data key="d0">53500</data>
    </edge>
    <edge source="UKR" target="KAZ">
      <data key="d0">39210</data>
    </edge>
    <edge source="UKR" target="JOR">
      <data key="d0">16620</data>
    </edge>
    <edge source="UKR" target="LBN">
      <data key="d0">10650</data>
    </edge>
    <edge source="UKR" target="LVA">
      <data key="d0">227200</data>
    </edge>
    <edge source="UKR" target="LTU">
      <data key="d0">21210</data>
    </edge>
    <edge source="UKR" target="MDA">
      <data key="d0">1495940</data>
    </edge>
    <edge source="UKR" target="NLD">
      <data key="d0">684500</data>
    </edge>
    <edge source="UKR" target="POL">
      <data key="d0">61940</data>
    </edge>
    <edge source="UKR" target="RUS">
      <data key="d0">15776740</data>
    </edge>
    <edge source="UKR" target="SVK">
      <data key="d0">157300</data>
    </edge>
    <edge source="UKR" target="CHE">
      <data key="d0">131710</data>
    </edge>
    <edge source="UKR" target="ARE">
      <data key="d0">50610</data>
    </edge>
    <edge source="UKR" target="TUR">
      <data key="d0">58230</data>
    </edge>
    <edge source="UKR" target="GBR">
      <data key="d0">153780</data>
    </edge>
    <edge source="UKR" target="USA">
      <data key="d0">918370</data>
    </edge>
    <edge source="UKR" target="SRB">
      <data key="d0">26380</data>
    </edge>
    <edge source="ARG" target="AUS">
      <data key="d0">29280</data>
    </edge>
    <edge source="ARG" target="AUT">
      <data key="d0">504218</data>
    </edge>
    <edge source="ARG" target="BEL">
      <data key="d0">1721224</data>
    </edge>
    <edge source="ARG" target="BOL">
      <data key="d0">2614852</data>
    </edge>
    <edge source="ARG" target="BRA">
      <data key="d0">8084254</data>
    </edge>
    <edge source="ARG" target="BLR">
      <data key="d0">25830</data>
    </edge>
    <edge source="ARG" target="CAN">
      <data key="d0">7306192</data>
    </edge>
    <edge source="ARG" target="CHL">
      <data key="d0">8472398</data>
    </edge>
    <edge source="ARG" target="CHN">
      <data key="d0">368273</data>
    </edge>
    <edge source="ARG" target="COL">
      <data key="d0">575001</data>
    </edge>
    <edge source="ARG" target="CRI">
      <data key="d0">108318</data>
    </edge>
    <edge source="ARG" target="HRV">
      <data key="d0">23483</data>
    </edge>
    <edge source="ARG" target="DNK">
      <data key="d0">5553374</data>
    </edge>
    <edge source="ARG" target="ECU">
      <data key="d0">182316</data>
    </edge>
    <edge source="ARG" target="SLV">
      <data key="d0">63282</data>
    </edge>
    <edge source="ARG" target="EST">
      <data key="d0">304616</data>
    </edge>
    <edge source="ARG" target="FIN">
      <data key="d0">1458950</data>
    </edge>
    <edge source="ARG" target="FRA">
      <data key="d0">4795975</data>
    </edge>
    <edge source="ARG" target="DEU">
      <data key="d0">6275400</data>
    </edge>
    <edge source="ARG" target="GRC">
      <data key="d0">10880</data>
    </edge>
    <edge source="ARG" target="GTM">
      <data key="d0">141379</data>
    </edge>
    <edge source="ARG" target="HND">
      <data key="d0">39425</data>
    </edge>
    <edge source="ARG" target="HKG">
      <data key="d0">269459</data>
    </edge>
    <edge source="ARG" target="HUN">
      <data key="d0">49302</data>
    </edge>
    <edge source="ARG" target="IRL">
      <data key="d0">2633804</data>
    </edge>
    <edge source="ARG" target="ISR">
      <data key="d0">38880</data>
    </edge>
    <edge source="ARG" target="ITA">
      <data key="d0">253238</data>
    </edge>
    <edge source="ARG" target="JAM">
      <data key="d0">547943</data>
    </edge>
    <edge source="ARG" target="JPN">
      <data key="d0">13347133</data>
    </edge>
    <edge source="ARG" target="KOR">
      <data key="d0">204602</data>
    </edge>
    <edge source="ARG" target="LTU">
      <data key="d0">130603</data>
    </edge>
    <edge source="ARG" target="MYS">
      <data key="d0">92943</data>
    </edge>
    <edge source="ARG" target="MUS">
      <data key="d0">191637</data>
    </edge>
    <edge source="ARG" target="MEX">
      <data key="d0">949078</data>
    </edge>
    <edge source="ARG" target="NLD">
      <data key="d0">6161435</data>
    </edge>
    <edge source="ARG" target="NZL">
      <data key="d0">705611</data>
    </edge>
    <edge source="ARG" target="NIC">
      <data key="d0">23750</data>
    </edge>
    <edge source="ARG" target="NOR">
      <data key="d0">545269</data>
    </edge>
    <edge source="ARG" target="PAN">
      <data key="d0">524949</data>
    </edge>
    <edge source="ARG" target="PRY">
      <data key="d0">22662603</data>
    </edge>
    <edge source="ARG" target="PER">
      <data key="d0">1915049</data>
    </edge>
    <edge source="ARG" target="PHL">
      <data key="d0">74283</data>
    </edge>
    <edge source="ARG" target="POL">
      <data key="d0">31350</data>
    </edge>
    <edge source="ARG" target="PRT">
      <data key="d0">137856</data>
    </edge>
    <edge source="ARG" target="RUS">
      <data key="d0">681965</data>
    </edge>
    <edge source="ARG" target="SGP">
      <data key="d0">188523</data>
    </edge>
    <edge source="ARG" target="VNM">
      <data key="d0">12182</data>
    </edge>
    <edge source="ARG" target="ZAF">
      <data key="d0">381918</data>
    </edge>
    <edge source="ARG" target="ESP">
      <data key="d0">920411</data>
    </edge>
    <edge source="ARG" target="SWE">
      <data key="d0">3030430</data>
    </edge>
    <edge source="ARG" target="CHE">
      <data key="d0">4001458</data>
    </edge>
    <edge source="ARG" target="THA">
      <data key="d0">76368</data>
    </edge>
    <edge source="ARG" target="ARE">
      <data key="d0">191421</data>
    </edge>
    <edge source="ARG" target="GBR">
      <data key="d0">29189174</data>
    </edge>
    <edge source="ARG" target="USA">
      <data key="d0">39076034</data>
    </edge>
    <edge source="ARG" target="URY">
      <data key="d0">13489249</data>
    </edge>
    <edge source="AUS" target="AZE">
      <data key="d0">15721</data>
    </edge>
    <edge source="AUS" target="AUT">
      <data key="d0">962845</data>
    </edge>
    <edge source="AUS" target="BEL">
      <data key="d0">9018648</data>
    </edge>
    <edge source="AUS" target="BRA">
      <data key="d0">756618</data>
    </edge>
    <edge source="AUS" target="KHM">
      <data key="d0">132765</data>
    </edge>
    <edge source="AUS" target="CAN">
      <data key="d0">51913968</data>
    </edge>
    <edge source="AUS" target="LKA">
      <data key="d0">269211</data>
    </edge>
    <edge source="AUS" target="CHN">
      <data key="d0">903663</data>
    </edge>
    <edge source="AUS" target="CRI">
      <data key="d0">24518</data>
    </edge>
    <edge source="AUS" target="CZE">
      <data key="d0">89597</data>
    </edge>
    <edge source="AUS" target="DNK">
      <data key="d0">6719722</data>
    </edge>
    <edge source="AUS" target="EST">
      <data key="d0">74047</data>
    </edge>
    <edge source="AUS" target="FIN">
      <data key="d0">2061854</data>
    </edge>
    <edge source="AUS" target="FRA">
      <data key="d0">6009281</data>
    </edge>
    <edge source="AUS" target="GEO">
      <data key="d0">14852</data>
    </edge>
    <edge source="AUS" target="DEU">
      <data key="d0">31610305</data>
    </edge>
    <edge source="AUS" target="GHA">
      <data key="d0">83995</data>
    </edge>
    <edge source="AUS" target="HKG">
      <data key="d0">14430240</data>
    </edge>
    <edge source="AUS" target="IDN">
      <data key="d0">5152677</data>
    </edge>
    <edge source="AUS" target="IRL">
      <data key="d0">21987082</data>
    </edge>
    <edge source="AUS" target="ISR">
      <data key="d0">535175</data>
    </edge>
    <edge source="AUS" target="ITA">
      <data key="d0">379661</data>
    </edge>
    <edge source="AUS" target="JAM">
      <data key="d0">22336</data>
    </edge>
    <edge source="AUS" target="JPN">
      <data key="d0">36664965</data>
    </edge>
    <edge source="AUS" target="KOR">
      <data key="d0">2790994</data>
    </edge>
    <edge source="AUS" target="LVA">
      <data key="d0">111321</data>
    </edge>
    <edge source="AUS" target="MYS">
      <data key="d0">6204383</data>
    </edge>
    <edge source="AUS" target="MUS">
      <data key="d0">76802</data>
    </edge>
    <edge source="AUS" target="MEX">
      <data key="d0">36700</data>
    </edge>
    <edge source="AUS" target="OMN">
      <data key="d0">444542</data>
    </edge>
    <edge source="AUS" target="NLD">
      <data key="d0">17071675</data>
    </edge>
    <edge source="AUS" target="NZL">
      <data key="d0">68836873</data>
    </edge>
    <edge source="AUS" target="NOR">
      <data key="d0">5909648</data>
    </edge>
    <edge source="AUS" target="PAK">
      <data key="d0">77074</data>
    </edge>
    <edge source="AUS" target="PER">
      <data key="d0">35851</data>
    </edge>
    <edge source="AUS" target="PHL">
      <data key="d0">1191868</data>
    </edge>
    <edge source="AUS" target="POL">
      <data key="d0">186375</data>
    </edge>
    <edge source="AUS" target="RUS">
      <data key="d0">157911</data>
    </edge>
    <edge source="AUS" target="SAU">
      <data key="d0">18185</data>
    </edge>
    <edge source="AUS" target="IND">
      <data key="d0">239231</data>
    </edge>
    <edge source="AUS" target="SGP">
      <data key="d0">12717815</data>
    </edge>
    <edge source="AUS" target="VNM">
      <data key="d0">253019</data>
    </edge>
    <edge source="AUS" target="ZAF">
      <data key="d0">215078</data>
    </edge>
    <edge source="AUS" target="ZWE">
      <data key="d0">55969</data>
    </edge>
    <edge source="AUS" target="ESP">
      <data key="d0">226442</data>
    </edge>
    <edge source="AUS" target="SWE">
      <data key="d0">11916759</data>
    </edge>
    <edge source="AUS" target="CHE">
      <data key="d0">14299622</data>
    </edge>
    <edge source="AUS" target="THA">
      <data key="d0">5592338</data>
    </edge>
    <edge source="AUS" target="ARE">
      <data key="d0">6165145</data>
    </edge>
    <edge source="AUS" target="TUR">
      <data key="d0">133105</data>
    </edge>
    <edge source="AUS" target="EGY">
      <data key="d0">36797</data>
    </edge>
    <edge source="AUS" target="GBR">
      <data key="d0">382753374</data>
    </edge>
    <edge source="AUS" target="USA">
      <data key="d0">244617283</data>
    </edge>
    <edge source="AUS" target="SRB">
      <data key="d0">11178</data>
    </edge>
    <edge source="AUT" target="ALB">
      <data key="d0">463497</data>
    </edge>
    <edge source="AUT" target="AZE">
      <data key="d0">103178</data>
    </edge>
    <edge source="AUT" target="ARG">
      <data key="d0">14520</data>
    </edge>
    <edge source="AUT" target="AUS">
      <data key="d0">271126</data>
    </edge>
    <edge source="AUT" target="BEL">
      <data key="d0">14504624</data>
    </edge>
    <edge source="AUT" target="BRA">
      <data key="d0">6635554</data>
    </edge>
    <edge source="AUT" target="BGR">
      <data key="d0">918830</data>
    </edge>
    <edge source="AUT" target="CMR">
      <data key="d0">10639</data>
    </edge>
    <edge source="AUT" target="CAN">
      <data key="d0">465638</data>
    </edge>
    <edge source="AUT" target="CHN">
      <data key="d0">137035</data>
    </edge>
    <edge source="AUT" target="COL">
      <data key="d0">51388</data>
    </edge>
    <edge source="AUT" target="CRI">
      <data key="d0">71997</data>
    </edge>
    <edge source="AUT" target="HRV">
      <data key="d0">9245240</data>
    </edge>
    <edge source="AUT" target="CZE">
      <data key="d0">10655803</data>
    </edge>
    <edge source="AUT" target="DNK">
      <data key="d0">345933</data>
    </edge>
    <edge source="AUT" target="SLV">
      <data key="d0">35664</data>
    </edge>
    <edge source="AUT" target="EST">
      <data key="d0">686780</data>
    </edge>
    <edge source="AUT" target="FIN">
      <data key="d0">2895532</data>
    </edge>
    <edge source="AUT" target="FRA">
      <data key="d0">2210424</data>
    </edge>
    <edge source="AUT" target="GMB">
      <data key="d0">29307</data>
    </edge>
    <edge source="AUT" target="DEU">
      <data key="d0">199208755</data>
    </edge>
    <edge source="AUT" target="GHA">
      <data key="d0">56473</data>
    </edge>
    <edge source="AUT" target="GRC">
      <data key="d0">6625183</data>
    </edge>
    <edge source="AUT" target="HKG">
      <data key="d0">159785</data>
    </edge>
    <edge source="AUT" target="HUN">
      <data key="d0">5369922</data>
    </edge>
    <edge source="AUT" target="IDN">
      <data key="d0">12111</data>
    </edge>
    <edge source="AUT" target="IRL">
      <data key="d0">600063</data>
    </edge>
    <edge source="AUT" target="ISR">
      <data key="d0">1722036</data>
    </edge>
    <edge source="AUT" target="ITA">
      <data key="d0">63493736</data>
    </edge>
    <edge source="AUT" target="JPN">
      <data key="d0">1386542</data>
    </edge>
    <edge source="AUT" target="KAZ">
      <data key="d0">39679</data>
    </edge>
    <edge source="AUT" target="JOR">
      <data key="d0">144797</data>
    </edge>
    <edge source="AUT" target="KOR">
      <data key="d0">23954</data>
    </edge>
    <edge source="AUT" target="LBN">
      <data key="d0">169152</data>
    </edge>
    <edge source="AUT" target="LVA">
      <data key="d0">370289</data>
    </edge>
    <edge source="AUT" target="LTU">
      <data key="d0">81833</data>
    </edge>
    <edge source="AUT" target="MYS">
      <data key="d0">43426</data>
    </edge>
    <edge source="AUT" target="MEX">
      <data key="d0">99163</data>
    </edge>
    <edge source="AUT" target="MDA">
      <data key="d0">100702</data>
    </edge>
    <edge source="AUT" target="OMN">
      <data key="d0">92806</data>
    </edge>
    <edge source="AUT" target="NAM">
      <data key="d0">14921</data>
    </edge>
    <edge source="AUT" target="NLD">
      <data key="d0">20350153</data>
    </edge>
    <edge source="AUT" target="NZL">
      <data key="d0">5451688</data>
    </edge>
    <edge source="AUT" target="NOR">
      <data key="d0">1185406</data>
    </edge>
    <edge source="AUT" target="PAK">
      <data key="d0">30712</data>
    </edge>
    <edge source="AUT" target="PRY">
      <data key="d0">26430</data>
    </edge>
    <edge source="AUT" target="PHL">
      <data key="d0">97356</data>
    </edge>
    <edge source="AUT" target="POL">
      <data key="d0">6402903</data>
    </edge>
    <edge source="AUT" target="PRT">
      <data key="d0">3972340</data>
    </edge>
    <edge source="AUT" target="ROU">
      <data key="d0">3002189</data>
    </edge>
    <edge source="AUT" target="RUS">
      <data key="d0">505985</data>
    </edge>
    <edge source="AUT" target="SAU">
      <data key="d0">3481142</data>
    </edge>
    <edge source="AUT" target="IND">
      <data key="d0">24958</data>
    </edge>
    <edge source="AUT" target="SGP">
      <data key="d0">620203</data>
    </edge>
    <edge source="AUT" target="SVK">
      <data key="d0">2321899</data>
    </edge>
    <edge source="AUT" target="VNM">
      <data key="d0">16661</data>
    </edge>
    <edge source="AUT" target="SVN">
      <data key="d0">6554926</data>
    </edge>
    <edge source="AUT" target="ZAF">
      <data key="d0">8530691</data>
    </edge>
    <edge source="AUT" target="ESP">
      <data key="d0">19372575</data>
    </edge>
    <edge source="AUT" target="SWE">
      <data key="d0">12902828</data>
    </edge>
    <edge source="AUT" target="CHE">
      <data key="d0">33297210</data>
    </edge>
    <edge source="AUT" target="THA">
      <data key="d0">94948</data>
    </edge>
    <edge source="AUT" target="ARE">
      <data key="d0">1094205</data>
    </edge>
    <edge source="AUT" target="TUN">
      <data key="d0">35129</data>
    </edge>
    <edge source="AUT" target="TUR">
      <data key="d0">1073529</data>
    </edge>
    <edge source="AUT" target="UGA">
      <data key="d0">28371</data>
    </edge>
    <edge source="AUT" target="UKR">
      <data key="d0">105185</data>
    </edge>
    <edge source="AUT" target="MKD">
      <data key="d0">1024617</data>
    </edge>
    <edge source="AUT" target="EGY">
      <data key="d0">112746</data>
    </edge>
    <edge source="AUT" target="GBR">
      <data key="d0">99847400</data>
    </edge>
    <edge source="AUT" target="TZA">
      <data key="d0">407291</data>
    </edge>
    <edge source="AUT" target="USA">
      <data key="d0">35408538</data>
    </edge>
    <edge source="AUT" target="SRB">
      <data key="d0">4227741</data>
    </edge>
    <edge source="BOL" target="ARG">
      <data key="d0">124626</data>
    </edge>
    <edge source="BOL" target="BRA">
      <data key="d0">80312</data>
    </edge>
    <edge source="BOL" target="CHL">
      <data key="d0">88316</data>
    </edge>
    <edge source="BOL" target="DEU">
      <data key="d0">50400</data>
    </edge>
    <edge source="BOL" target="PER">
      <data key="d0">443212</data>
    </edge>
    <edge source="BOL" target="USA">
      <data key="d0">136391</data>
    </edge>
    <edge source="BRA" target="ARG">
      <data key="d0">4379670</data>
    </edge>
    <edge source="BRA" target="AUT">
      <data key="d0">79038</data>
    </edge>
    <edge source="BRA" target="BEL">
      <data key="d0">641872</data>
    </edge>
    <edge source="BRA" target="BOL">
      <data key="d0">4482451</data>
    </edge>
    <edge source="BRA" target="CAN">
      <data key="d0">24336</data>
    </edge>
    <edge source="BRA" target="CHL">
      <data key="d0">487892</data>
    </edge>
    <edge source="BRA" target="CHN">
      <data key="d0">38351</data>
    </edge>
    <edge source="BRA" target="COL">
      <data key="d0">72900</data>
    </edge>
    <edge source="BRA" target="ECU">
      <data key="d0">101922</data>
    </edge>
    <edge source="BRA" target="FIN">
      <data key="d0">80740</data>
    </edge>
    <edge source="BRA" target="FRA">
      <data key="d0">707133</data>
    </edge>
    <edge source="BRA" target="DEU">
      <data key="d0">1939387</data>
    </edge>
    <edge source="BRA" target="GRC">
      <data key="d0">24700</data>
    </edge>
    <edge source="BRA" target="ISR">
      <data key="d0">26075</data>
    </edge>
    <edge source="BRA" target="ITA">
      <data key="d0">597350</data>
    </edge>
    <edge source="BRA" target="JPN">
      <data key="d0">1726206</data>
    </edge>
    <edge source="BRA" target="KOR">
      <data key="d0">447454</data>
    </edge>
    <edge source="BRA" target="NLD">
      <data key="d0">202688</data>
    </edge>
    <edge source="BRA" target="PAN">
      <data key="d0">16463</data>
    </edge>
    <edge source="BRA" target="PRY">
      <data key="d0">44006469</data>
    </edge>
    <edge source="BRA" target="PRT">
      <data key="d0">570457</data>
    </edge>
    <edge source="BRA" target="SGP">
      <data key="d0">111349</data>
    </edge>
    <edge source="BRA" target="ZAF">
      <data key="d0">19889</data>
    </edge>
    <edge source="BRA" target="ESP">
      <data key="d0">242413</data>
    </edge>
    <edge source="BRA" target="CHE">
      <data key="d0">213021</data>
    </edge>
    <edge source="BRA" target="GBR">
      <data key="d0">154806</data>
    </edge>
    <edge source="BRA" target="USA">
      <data key="d0">1617837</data>
    </edge>
    <edge source="BRA" target="URY">
      <data key="d0">5062557</data>
    </edge>
    <edge source="CAN" target="AUS">
      <data key="d0">760919</data>
    </edge>
    <edge source="CAN" target="AUT">
      <data key="d0">53386</data>
    </edge>
    <edge source="CAN" target="BEL">
      <data key="d0">2981691</data>
    </edge>
    <edge source="CAN" target="BRA">
      <data key="d0">105300</data>
    </edge>
    <edge source="CAN" target="BGR">
      <data key="d0">88039</data>
    </edge>
    <edge source="CAN" target="CHL">
      <data key="d0">171967</data>
    </edge>
    <edge source="CAN" target="CHN">
      <data key="d0">155936</data>
    </edge>
    <edge source="CAN" target="CZE">
      <data key="d0">436735</data>
    </edge>
    <edge source="CAN" target="DNK">
      <data key="d0">67025</data>
    </edge>
    <edge source="CAN" target="FIN">
      <data key="d0">725041</data>
    </edge>
    <edge source="CAN" target="FRA">
      <data key="d0">2731127</data>
    </edge>
    <edge source="CAN" target="DEU">
      <data key="d0">783943</data>
    </edge>
    <edge source="CAN" target="GRC">
      <data key="d0">105178</data>
    </edge>
    <edge source="CAN" target="HKG">
      <data key="d0">1132415</data>
    </edge>
    <edge source="CAN" target="HUN">
      <data key="d0">57469</data>
    </edge>
    <edge source="CAN" target="IDN">
      <data key="d0">22422</data>
    </edge>
    <edge source="CAN" target="ISR">
      <data key="d0">292742</data>
    </edge>
    <edge source="CAN" target="ITA">
      <data key="d0">668054</data>
    </edge>
    <edge source="CAN" target="JAM">
      <data key="d0">277431</data>
    </edge>
    <edge source="CAN" target="JPN">
      <data key="d0">12496532</data>
    </edge>
    <edge source="CAN" target="JOR">
      <data key="d0">21669</data>
    </edge>
    <edge source="CAN" target="KOR">
      <data key="d0">517225</data>
    </edge>
    <edge source="CAN" target="LVA">
      <data key="d0">30373</data>
    </edge>
    <edge source="CAN" target="MYS">
      <data key="d0">164232</data>
    </edge>
    <edge source="CAN" target="MEX">
      <data key="d0">409530</data>
    </edge>
    <edge source="CAN" target="NLD">
      <data key="d0">1107738</data>
    </edge>
    <edge source="CAN" target="NZL">
      <data key="d0">14715</data>
    </edge>
    <edge source="CAN" target="NOR">
      <data key="d0">35861</data>
    </edge>
    <edge source="CAN" target="PAN">
      <data key="d0">130626</data>
    </edge>
    <edge source="CAN" target="PHL">
      <data key="d0">157329</data>
    </edge>
    <edge source="CAN" target="POL">
      <data key="d0">113612</data>
    </edge>
    <edge source="CAN" target="ROU">
      <data key="d0">20091</data>
    </edge>
    <edge source="CAN" target="RUS">
      <data key="d0">39446</data>
    </edge>
    <edge source="CAN" target="SAU">
      <data key="d0">73561</data>
    </edge>
    <edge source="CAN" target="SGP">
      <data key="d0">61567</data>
    </edge>
    <edge source="CAN" target="SVN">
      <data key="d0">19113</data>
    </edge>
    <edge source="CAN" target="ZAF">
      <data key="d0">660742</data>
    </edge>
    <edge source="CAN" target="ESP">
      <data key="d0">183289</data>
    </edge>
    <edge source="CAN" target="SWE">
      <data key="d0">3732964</data>
    </edge>
    <edge source="CAN" target="CHE">
      <data key="d0">337805</data>
    </edge>
    <edge source="CAN" target="THA">
      <data key="d0">59178</data>
    </edge>
    <edge source="CAN" target="ARE">
      <data key="d0">143738</data>
    </edge>
    <edge source="CAN" target="TUR">
      <data key="d0">378470</data>
    </edge>
    <edge source="CAN" target="EGY">
      <data key="d0">69235</data>
    </edge>
    <edge source="CAN" target="GBR">
      <data key="d0">12682669</data>
    </edge>
    <edge source="CAN" target="USA">
      <data key="d0">903505514</data>
    </edge>
    <edge source="CHL" target="ARG">
      <data key="d0">13939891</data>
    </edge>
    <edge source="CHL" target="AUS">
      <data key="d0">716010</data>
    </edge>
    <edge source="CHL" target="AUT">
      <data key="d0">1227847</data>
    </edge>
    <edge source="CHL" target="BEL">
      <data key="d0">9966620</data>
    </edge>
    <edge source="CHL" target="BOL">
      <data key="d0">640028</data>
    </edge>
    <edge source="CHL" target="BRA">
      <data key="d0">14264482</data>
    </edge>
    <edge source="CHL" target="CAN">
      <data key="d0">45387830</data>
    </edge>
    <edge source="CHL" target="LKA">
      <data key="d0">33260</data>
    </edge>
    <edge source="CHL" target="CHN">
      <data key="d0">3137346</data>
    </edge>
    <edge source="CHL" target="COL">
      <data key="d0">7456568</data>
    </edge>
    <edge source="CHL" target="CRI">
      <data key="d0">2176457</data>
    </edge>
    <edge source="CHL" target="HRV">
      <data key="d0">23350</data>
    </edge>
    <edge source="CHL" target="CZE">
      <data key="d0">223012</data>
    </edge>
    <edge source="CHL" target="DNK">
      <data key="d0">26723191</data>
    </edge>
    <edge source="CHL" target="ECU">
      <data key="d0">1864491</data>
    </edge>
    <edge source="CHL" target="SLV">
      <data key="d0">580888</data>
    </edge>
    <edge source="CHL" target="EST">
      <data key="d0">334101</data>
    </edge>
    <edge source="CHL" target="FIN">
      <data key="d0">8659584</data>
    </edge>
    <edge source="CHL" target="FRA">
      <data key="d0">11506736</data>
    </edge>
    <edge source="CHL" target="DEU">
      <data key="d0">32094753</data>
    </edge>
    <edge source="CHL" target="GHA">
      <data key="d0">22770</data>
    </edge>
    <edge source="CHL" target="GTM">
      <data key="d0">1211223</data>
    </edge>
    <edge source="CHL" target="HND">
      <data key="d0">281663</data>
    </edge>
    <edge source="CHL" target="HUN">
      <data key="d0">20800</data>
    </edge>
    <edge source="CHL" target="IRL">
      <data key="d0">17118439</data>
    </edge>
    <edge source="CHL" target="ISR">
      <data key="d0">2628046</data>
    </edge>
    <edge source="CHL" target="ITA">
      <data key="d0">1415941</data>
    </edge>
    <edge source="CHL" target="JAM">
      <data key="d0">525846</data>
    </edge>
    <edge source="CHL" target="JPN">
      <data key="d0">29671340</data>
    </edge>
    <edge source="CHL" target="KAZ">
      <data key="d0">62357</data>
    </edge>
    <edge source="CHL" target="KOR">
      <data key="d0">458766</data>
    </edge>
    <edge source="CHL" target="LBN">
      <data key="d0">60957</data>
    </edge>
    <edge source="CHL" target="LVA">
      <data key="d0">385537</data>
    </edge>
    <edge source="CHL" target="MYS">
      <data key="d0">693333</data>
    </edge>
    <edge source="CHL" target="MEX">
      <data key="d0">13669892</data>
    </edge>
    <edge source="CHL" target="NLD">
      <data key="d0">19688673</data>
    </edge>
    <edge source="CHL" target="NZL">
      <data key="d0">2440237</data>
    </edge>
    <edge source="CHL" target="NIC">
      <data key="d0">356787</data>
    </edge>
    <edge source="CHL" target="NOR">
      <data key="d0">13296586</data>
    </edge>
    <edge source="CHL" target="PAN">
      <data key="d0">2288879</data>
    </edge>
    <edge source="CHL" target="PRY">
      <data key="d0">3606576</data>
    </edge>
    <edge source="CHL" target="PER">
      <data key="d0">4477639</data>
    </edge>
    <edge source="CHL" target="PHL">
      <data key="d0">779359</data>
    </edge>
    <edge source="CHL" target="POL">
      <data key="d0">1063006</data>
    </edge>
    <edge source="CHL" target="PRT">
      <data key="d0">78993</data>
    </edge>
    <edge source="CHL" target="RUS">
      <data key="d0">974187</data>
    </edge>
    <edge source="CHL" target="IND">
      <data key="d0">21760</data>
    </edge>
    <edge source="CHL" target="SGP">
      <data key="d0">1631906</data>
    </edge>
    <edge source="CHL" target="VNM">
      <data key="d0">29010</data>
    </edge>
    <edge source="CHL" target="ESP">
      <data key="d0">1536502</data>
    </edge>
    <edge source="CHL" target="SWE">
      <data key="d0">18341005</data>
    </edge>
    <edge source="CHL" target="CHE">
      <data key="d0">10702802</data>
    </edge>
    <edge source="CHL" target="THA">
      <data key="d0">1245599</data>
    </edge>
    <edge source="CHL" target="TGO">
      <data key="d0">40500</data>
    </edge>
    <edge source="CHL" target="ARE">
      <data key="d0">382070</data>
    </edge>
    <edge source="CHL" target="EGY">
      <data key="d0">23400</data>
    </edge>
    <edge source="CHL" target="GBR">
      <data key="d0">109500825</data>
    </edge>
    <edge source="CHL" target="USA">
      <data key="d0">125531664</data>
    </edge>
    <edge source="CHL" target="URY">
      <data key="d0">1349637</data>
    </edge>
    <edge source="CHN" target="ARG">
      <data key="d0">18748</data>
    </edge>
    <edge source="CHN" target="AUS">
      <data key="d0">620834</data>
    </edge>
    <edge source="CHN" target="AUT">
      <data key="d0">134715</data>
    </edge>
    <edge source="CHN" target="BEL">
      <data key="d0">506705</data>
    </edge>
    <edge source="CHN" target="KHM">
      <data key="d0">325863</data>
    </edge>
    <edge source="CHN" target="CAN">
      <data key="d0">1075572</data>
    </edge>
    <edge source="CHN" target="CZE">
      <data key="d0">59553</data>
    </edge>
    <edge source="CHN" target="DNK">
      <data key="d0">55188</data>
    </edge>
    <edge source="CHN" target="FIN">
      <data key="d0">84753</data>
    </edge>
    <edge source="CHN" target="FRA">
      <data key="d0">4195086</data>
    </edge>
    <edge source="CHN" target="DEU">
      <data key="d0">1293713</data>
    </edge>
    <edge source="CHN" target="GRC">
      <data key="d0">18977</data>
    </edge>
    <edge source="CHN" target="HKG">
      <data key="d0">352644471</data>
    </edge>
    <edge source="CHN" target="HUN">
      <data key="d0">34205</data>
    </edge>
    <edge source="CHN" target="IDN">
      <data key="d0">194166</data>
    </edge>
    <edge source="CHN" target="IRL">
      <data key="d0">29403</data>
    </edge>
    <edge source="CHN" target="ISR">
      <data key="d0">13571</data>
    </edge>
    <edge source="CHN" target="ITA">
      <data key="d0">4620030</data>
    </edge>
    <edge source="CHN" target="JPN">
      <data key="d0">22436623</data>
    </edge>
    <edge source="CHN" target="KAZ">
      <data key="d0">61529</data>
    </edge>
    <edge source="CHN" target="KOR">
      <data key="d0">6015664</data>
    </edge>
    <edge source="CHN" target="KGZ">
      <data key="d0">64700</data>
    </edge>
    <edge source="CHN" target="MYS">
      <data key="d0">2665622</data>
    </edge>
    <edge source="CHN" target="MAR">
      <data key="d0">12960</data>
    </edge>
    <edge source="CHN" target="NLD">
      <data key="d0">1469381</data>
    </edge>
    <edge source="CHN" target="NZL">
      <data key="d0">72460</data>
    </edge>
    <edge source="CHN" target="NOR">
      <data key="d0">38153</data>
    </edge>
    <edge source="CHN" target="PAN">
      <data key="d0">159368</data>
    </edge>
    <edge source="CHN" target="PHL">
      <data key="d0">2167330</data>
    </edge>
    <edge source="CHN" target="POL">
      <data key="d0">15018</data>
    </edge>
    <edge source="CHN" target="PRT">
      <data key="d0">475951</data>
    </edge>
    <edge source="CHN" target="RUS">
      <data key="d0">26047</data>
    </edge>
    <edge source="CHN" target="IND">
      <data key="d0">70596</data>
    </edge>
    <edge source="CHN" target="SGP">
      <data key="d0">4063807</data>
    </edge>
    <edge source="CHN" target="VNM">
      <data key="d0">2967652</data>
    </edge>
    <edge source="CHN" target="SVN">
      <data key="d0">15491</data>
    </edge>
    <edge source="CHN" target="ZAF">
      <data key="d0">354217</data>
    </edge>
    <edge source="CHN" target="ESP">
      <data key="d0">1548012</data>
    </edge>
    <edge source="CHN" target="CHE">
      <data key="d0">218224</data>
    </edge>
    <edge source="CHN" target="THA">
      <data key="d0">668741</data>
    </edge>
    <edge source="CHN" target="GBR">
      <data key="d0">2191562</data>
    </edge>
    <edge source="CHN" target="USA">
      <data key="d0">12295465</data>
    </edge>
    <edge source="COL" target="BOL">
      <data key="d0">72834</data>
    </edge>
    <edge source="COL" target="BRA">
      <data key="d0">12204</data>
    </edge>
    <edge source="COL" target="CAN">
      <data key="d0">23307</data>
    </edge>
    <edge source="COL" target="CHL">
      <data key="d0">23408</data>
    </edge>
    <edge source="COL" target="CRI">
      <data key="d0">81531</data>
    </edge>
    <edge source="COL" target="ECU">
      <data key="d0">1324976</data>
    </edge>
    <edge source="COL" target="SLV">
      <data key="d0">65317</data>
    </edge>
    <edge source="COL" target="FRA">
      <data key="d0">21530</data>
    </edge>
    <edge source="COL" target="DEU">
      <data key="d0">82339</data>
    </edge>
    <edge source="COL" target="GTM">
      <data key="d0">216169</data>
    </edge>
    <edge source="COL" target="JPN">
      <data key="d0">11610</data>
    </edge>
    <edge source="COL" target="MEX">
      <data key="d0">55380</data>
    </edge>
    <edge source="COL" target="NLD">
      <data key="d0">97720</data>
    </edge>
    <edge source="COL" target="PAN">
      <data key="d0">221454</data>
    </edge>
    <edge source="COL" target="PER">
      <data key="d0">1596646</data>
    </edge>
    <edge source="COL" target="ESP">
      <data key="d0">332878</data>
    </edge>
    <edge source="COL" target="GBR">
      <data key="d0">16600</data>
    </edge>
    <edge source="COL" target="USA">
      <data key="d0">3356977</data>
    </edge>
    <edge source="CRI" target="COL">
      <data key="d0">176110</data>
    </edge>
    <edge source="CRI" target="SLV">
      <data key="d0">715441</data>
    </edge>
    <edge source="CRI" target="GTM">
      <data key="d0">1386148</data>
    </edge>
    <edge source="CRI" target="HND">
      <data key="d0">184908</data>
    </edge>
    <edge source="CRI" target="JAM">
      <data key="d0">15426</data>
    </edge>
    <edge source="CRI" target="NIC">
      <data key="d0">947953</data>
    </edge>
    <edge source="CRI" target="PAN">
      <data key="d0">145289</data>
    </edge>
    <edge source="CRI" target="USA">
      <data key="d0">189965</data>
    </edge>
    <edge source="ECU" target="CHL">
      <data key="d0">24350</data>
    </edge>
    <edge source="ECU" target="COL">
      <data key="d0">20244</data>
    </edge>
    <edge source="ECU" target="IRL">
      <data key="d0">31334</data>
    </edge>
    <edge source="ECU" target="ESP">
      <data key="d0">38355</data>
    </edge>
    <edge source="ECU" target="GBR">
      <data key="d0">402242</data>
    </edge>
    <edge source="ECU" target="USA">
      <data key="d0">699683</data>
    </edge>
    <edge source="SLV" target="CAN">
      <data key="d0">43500</data>
    </edge>
    <edge source="SLV" target="CRI">
      <data key="d0">1793734</data>
    </edge>
    <edge source="SLV" target="CZE">
      <data key="d0">12280</data>
    </edge>
    <edge source="SLV" target="GTM">
      <data key="d0">12722669</data>
    </edge>
    <edge source="SLV" target="HND">
      <data key="d0">675254</data>
    </edge>
    <edge source="SLV" target="NIC">
      <data key="d0">899406</data>
    </edge>
    <edge source="SLV" target="PAN">
      <data key="d0">1188226</data>
    </edge>
    <edge source="SLV" target="GBR">
      <data key="d0">28683</data>
    </edge>
    <edge source="SLV" target="USA">
      <data key="d0">3424927</data>
    </edge>
    <edge source="FIN" target="ARG">
      <data key="d0">19556</data>
    </edge>
    <edge source="FIN" target="AUS">
      <data key="d0">973145</data>
    </edge>
    <edge source="FIN" target="AUT">
      <data key="d0">75432</data>
    </edge>
    <edge source="FIN" target="BEL">
      <data key="d0">69687</data>
    </edge>
    <edge source="FIN" target="BGR">
      <data key="d0">894985</data>
    </edge>
    <edge source="FIN" target="BLR">
      <data key="d0">645599</data>
    </edge>
    <edge source="FIN" target="CAN">
      <data key="d0">2531448</data>
    </edge>
    <edge source="FIN" target="CHL">
      <data key="d0">25203</data>
    </edge>
    <edge source="FIN" target="COL">
      <data key="d0">82015</data>
    </edge>
    <edge source="FIN" target="CRI">
      <data key="d0">21621</data>
    </edge>
    <edge source="FIN" target="HRV">
      <data key="d0">57257</data>
    </edge>
    <edge source="FIN" target="CZE">
      <data key="d0">3484161</data>
    </edge>
    <edge source="FIN" target="DNK">
      <data key="d0">1309410</data>
    </edge>
    <edge source="FIN" target="SLV">
      <data key="d0">789308</data>
    </edge>
    <edge source="FIN" target="EST">
      <data key="d0">8779942</data>
    </edge>
    <edge source="FIN" target="FRA">
      <data key="d0">96283</data>
    </edge>
    <edge source="FIN" target="DEU">
      <data key="d0">2859764</data>
    </edge>
    <edge source="FIN" target="GRC">
      <data key="d0">222849</data>
    </edge>
    <edge source="FIN" target="GTM">
      <data key="d0">66936</data>
    </edge>
    <edge source="FIN" target="HND">
      <data key="d0">25144</data>
    </edge>
    <edge source="FIN" target="HKG">
      <data key="d0">165464</data>
    </edge>
    <edge source="FIN" target="HUN">
      <data key="d0">269312</data>
    </edge>
    <edge source="FIN" target="ISR">
      <data key="d0">1041462</data>
    </edge>
    <edge source="FIN" target="ITA">
      <data key="d0">268490</data>
    </edge>
    <edge source="FIN" target="JPN">
      <data key="d0">153962</data>
    </edge>
    <edge source="FIN" target="KOR">
      <data key="d0">46035</data>
    </edge>
    <edge source="FIN" target="LBN">
      <data key="d0">14834</data>
    </edge>
    <edge source="FIN" target="LVA">
      <data key="d0">495156</data>
    </edge>
    <edge source="FIN" target="LTU">
      <data key="d0">114420</data>
    </edge>
    <edge source="FIN" target="MYS">
      <data key="d0">13252</data>
    </edge>
    <edge source="FIN" target="MEX">
      <data key="d0">16722</data>
    </edge>
    <edge source="FIN" target="NLD">
      <data key="d0">461131</data>
    </edge>
    <edge source="FIN" target="NZL">
      <data key="d0">44916</data>
    </edge>
    <edge source="FIN" target="NIC">
      <data key="d0">59824</data>
    </edge>
    <edge source="FIN" target="NOR">
      <data key="d0">6953462</data>
    </edge>
    <edge source="FIN" target="PAN">
      <data key="d0">500579</data>
    </edge>
    <edge source="FIN" target="POL">
      <data key="d0">644575</data>
    </edge>
    <edge source="FIN" target="ROU">
      <data key="d0">366788</data>
    </edge>
    <edge source="FIN" target="RUS">
      <data key="d0">6455595</data>
    </edge>
    <edge source="FIN" target="IND">
      <data key="d0">151469</data>
    </edge>
    <edge source="FIN" target="SGP">
      <data key="d0">63072</data>
    </edge>
    <edge source="FIN" target="SVK">
      <data key="d0">275128</data>
    </edge>
    <edge source="FIN" target="SVN">
      <data key="d0">94367</data>
    </edge>
    <edge source="FIN" target="ESP">
      <data key="d0">463255</data>
    </edge>
    <edge source="FIN" target="SWE">
      <data key="d0">13294354</data>
    </edge>
    <edge source="FIN" target="CHE">
      <data key="d0">221972</data>
    </edge>
    <edge source="FIN" target="THA">
      <data key="d0">167301</data>
    </edge>
    <edge source="FIN" target="ARE">
      <data key="d0">48386</data>
    </edge>
    <edge source="FIN" target="TUR">
      <data key="d0">23318</data>
    </edge>
    <edge source="FIN" target="UKR">
      <data key="d0">139331</data>
    </edge>
    <edge source="FIN" target="EGY">
      <data key="d0">106191</data>
    </edge>
    <edge source="FIN" target="GBR">
      <data key="d0">443831</data>
    </edge>
    <edge source="FIN" target="USA">
      <data key="d0">10711980</data>
    </edge>
    <edge source="FIN" target="SRB">
      <data key="d0">44444</data>
    </edge>
    <edge source="GRC" target="ALB">
      <data key="d0">12811566</data>
    </edge>
    <edge source="GRC" target="ARG">
      <data key="d0">22664</data>
    </edge>
    <edge source="GRC" target="AUS">
      <data key="d0">917020</data>
    </edge>
    <edge source="GRC" target="AUT">
      <data key="d0">1155971</data>
    </edge>
    <edge source="GRC" target="ARM">
      <data key="d0">54493</data>
    </edge>
    <edge source="GRC" target="BEL">
      <data key="d0">3208039</data>
    </edge>
    <edge source="GRC" target="BGR">
      <data key="d0">3604600</data>
    </edge>
    <edge source="GRC" target="CAN">
      <data key="d0">2826747</data>
    </edge>
    <edge source="GRC" target="CHN">
      <data key="d0">46845</data>
    </edge>
    <edge source="GRC" target="HRV">
      <data key="d0">100613</data>
    </edge>
    <edge source="GRC" target="CZE">
      <data key="d0">830927</data>
    </edge>
    <edge source="GRC" target="DNK">
      <data key="d0">1823916</data>
    </edge>
    <edge source="GRC" target="EST">
      <data key="d0">116662</data>
    </edge>
    <edge source="GRC" target="FIN">
      <data key="d0">378867</data>
    </edge>
    <edge source="GRC" target="FRA">
      <data key="d0">7510844</data>
    </edge>
    <edge source="GRC" target="GEO">
      <data key="d0">13001</data>
    </edge>
    <edge source="GRC" target="DEU">
      <data key="d0">34793389</data>
    </edge>
    <edge source="GRC" target="HKG">
      <data key="d0">219334</data>
    </edge>
    <edge source="GRC" target="HUN">
      <data key="d0">1029366</data>
    </edge>
    <edge source="GRC" target="IRL">
      <data key="d0">104989</data>
    </edge>
    <edge source="GRC" target="ISR">
      <data key="d0">1175220</data>
    </edge>
    <edge source="GRC" target="ITA">
      <data key="d0">2086728</data>
    </edge>
    <edge source="GRC" target="JPN">
      <data key="d0">406135</data>
    </edge>
    <edge source="GRC" target="KOR">
      <data key="d0">190994</data>
    </edge>
    <edge source="GRC" target="LBN">
      <data key="d0">33699</data>
    </edge>
    <edge source="GRC" target="LVA">
      <data key="d0">141987</data>
    </edge>
    <edge source="GRC" target="LTU">
      <data key="d0">128045</data>
    </edge>
    <edge source="GRC" target="MEX">
      <data key="d0">19553</data>
    </edge>
    <edge source="GRC" target="MDA">
      <data key="d0">1110085</data>
    </edge>
    <edge source="GRC" target="MOZ">
      <data key="d0">21277</data>
    </edge>
    <edge source="GRC" target="NAM">
      <data key="d0">102406</data>
    </edge>
    <edge source="GRC" target="NLD">
      <data key="d0">6473603</data>
    </edge>
    <edge source="GRC" target="NOR">
      <data key="d0">264407</data>
    </edge>
    <edge source="GRC" target="PAN">
      <data key="d0">29760</data>
    </edge>
    <edge source="GRC" target="PRY">
      <data key="d0">11041</data>
    </edge>
    <edge source="GRC" target="PER">
      <data key="d0">46180</data>
    </edge>
    <edge source="GRC" target="POL">
      <data key="d0">658517</data>
    </edge>
    <edge source="GRC" target="ROU">
      <data key="d0">614989</data>
    </edge>
    <edge source="GRC" target="RUS">
      <data key="d0">363674</data>
    </edge>
    <edge source="GRC" target="SAU">
      <data key="d0">18367</data>
    </edge>
    <edge source="GRC" target="SGP">
      <data key="d0">18037</data>
    </edge>
    <edge source="GRC" target="SVK">
      <data key="d0">116799</data>
    </edge>
    <edge source="GRC" target="SVN">
      <data key="d0">272200</data>
    </edge>
    <edge source="GRC" target="ZAF">
      <data key="d0">23279</data>
    </edge>
    <edge source="GRC" target="ESP">
      <data key="d0">357073</data>
    </edge>
    <edge source="GRC" target="SWE">
      <data key="d0">1665269</data>
    </edge>
    <edge source="GRC" target="CHE">
      <data key="d0">619725</data>
    </edge>
    <edge source="GRC" target="ARE">
      <data key="d0">35729</data>
    </edge>
    <edge source="GRC" target="TUR">
      <data key="d0">131172</data>
    </edge>
    <edge source="GRC" target="UKR">
      <data key="d0">132959</data>
    </edge>
    <edge source="GRC" target="MKD">
      <data key="d0">6372265</data>
    </edge>
    <edge source="GRC" target="EGY">
      <data key="d0">76030</data>
    </edge>
    <edge source="GRC" target="GBR">
      <data key="d0">2474299</data>
    </edge>
    <edge source="GRC" target="USA">
      <data key="d0">6345910</data>
    </edge>
    <edge source="GRC" target="SRB">
      <data key="d0">7529969</data>
    </edge>
    <edge source="GTM" target="CHL">
      <data key="d0">71399</data>
    </edge>
    <edge source="GTM" target="CRI">
      <data key="d0">332588</data>
    </edge>
    <edge source="GTM" target="SLV">
      <data key="d0">7287543</data>
    </edge>
    <edge source="GTM" target="FRA">
      <data key="d0">155420</data>
    </edge>
    <edge source="GTM" target="DEU">
      <data key="d0">67637</data>
    </edge>
    <edge source="GTM" target="HND">
      <data key="d0">1430583</data>
    </edge>
    <edge source="GTM" target="ITA">
      <data key="d0">174565</data>
    </edge>
    <edge source="GTM" target="JPN">
      <data key="d0">200072</data>
    </edge>
    <edge source="GTM" target="MEX">
      <data key="d0">2490966</data>
    </edge>
    <edge source="GTM" target="NIC">
      <data key="d0">329755</data>
    </edge>
    <edge source="GTM" target="PAN">
      <data key="d0">49929</data>
    </edge>
    <edge source="GTM" target="PER">
      <data key="d0">31500</data>
    </edge>
    <edge source="GTM" target="ESP">
      <data key="d0">38825</data>
    </edge>
    <edge source="GTM" target="USA">
      <data key="d0">243059</data>
    </edge>
    <edge source="HND" target="GTM">
      <data key="d0">55963</data>
    </edge>
    <edge source="HND" target="USA">
      <data key="d0">678637</data>
    </edge>
    <edge source="HKG" target="AUS">
      <data key="d0">6667119</data>
    </edge>
    <edge source="HKG" target="BEL">
      <data key="d0">1944676</data>
    </edge>
    <edge source="HKG" target="KHM">
      <data key="d0">831288</data>
    </edge>
    <edge source="HKG" target="CAN">
      <data key="d0">2501818</data>
    </edge>
    <edge source="HKG" target="CHN">
      <data key="d0">117739567</data>
    </edge>
    <edge source="HKG" target="CRI">
      <data key="d0">11214</data>
    </edge>
    <edge source="HKG" target="BEN">
      <data key="d0">12578</data>
    </edge>
    <edge source="HKG" target="FRA">
      <data key="d0">2858391</data>
    </edge>
    <edge source="HKG" target="DEU">
      <data key="d0">22694</data>
    </edge>
    <edge source="HKG" target="IDN">
      <data key="d0">116111</data>
    </edge>
    <edge source="HKG" target="ISR">
      <data key="d0">75013</data>
    </edge>
    <edge source="HKG" target="ITA">
      <data key="d0">25001</data>
    </edge>
    <edge source="HKG" target="JPN">
      <data key="d0">13511796</data>
    </edge>
    <edge source="HKG" target="KOR">
      <data key="d0">2041377</data>
    </edge>
    <edge source="HKG" target="MYS">
      <data key="d0">1747847</data>
    </edge>
    <edge source="HKG" target="MUS">
      <data key="d0">60959</data>
    </edge>
    <edge source="HKG" target="MEX">
      <data key="d0">199639</data>
    </edge>
    <edge source="HKG" target="NLD">
      <data key="d0">4338066</data>
    </edge>
    <edge source="HKG" target="NZL">
      <data key="d0">1807740</data>
    </edge>
    <edge source="HKG" target="PAN">
      <data key="d0">57533</data>
    </edge>
    <edge source="HKG" target="PHL">
      <data key="d0">10323142</data>
    </edge>
    <edge source="HKG" target="SAU">
      <data key="d0">694576</data>
    </edge>
    <edge source="HKG" target="IND">
      <data key="d0">36352</data>
    </edge>
    <edge source="HKG" target="SGP">
      <data key="d0">6300154</data>
    </edge>
    <edge source="HKG" target="VNM">
      <data key="d0">28408635</data>
    </edge>
    <edge source="HKG" target="ZAF">
      <data key="d0">214526</data>
    </edge>
    <edge source="HKG" target="THA">
      <data key="d0">236822</data>
    </edge>
    <edge source="HKG" target="TGO">
      <data key="d0">468991</data>
    </edge>
    <edge source="HKG" target="ARE">
      <data key="d0">35145</data>
    </edge>
    <edge source="HKG" target="GBR">
      <data key="d0">1581722</data>
    </edge>
    <edge source="HKG" target="USA">
      <data key="d0">5744211</data>
    </edge>
    <edge source="HUN" target="ALB">
      <data key="d0">17000</data>
    </edge>
    <edge source="HUN" target="AUS">
      <data key="d0">63000</data>
    </edge>
    <edge source="HUN" target="AUT">
      <data key="d0">2841000</data>
    </edge>
    <edge source="HUN" target="BEL">
      <data key="d0">285000</data>
    </edge>
    <edge source="HUN" target="BRA">
      <data key="d0">104000</data>
    </edge>
    <edge source="HUN" target="BGR">
      <data key="d0">635000</data>
    </edge>
    <edge source="HUN" target="BLR">
      <data key="d0">623000</data>
    </edge>
    <edge source="HUN" target="CAN">
      <data key="d0">2465000</data>
    </edge>
    <edge source="HUN" target="CHN">
      <data key="d0">41000</data>
    </edge>
    <edge source="HUN" target="COL">
      <data key="d0">16000</data>
    </edge>
    <edge source="HUN" target="HRV">
      <data key="d0">945000</data>
    </edge>
    <edge source="HUN" target="CZE">
      <data key="d0">8671000</data>
    </edge>
    <edge source="HUN" target="DNK">
      <data key="d0">308000</data>
    </edge>
    <edge source="HUN" target="EST">
      <data key="d0">1504000</data>
    </edge>
    <edge source="HUN" target="FIN">
      <data key="d0">1782000</data>
    </edge>
    <edge source="HUN" target="FRA">
      <data key="d0">1727000</data>
    </edge>
    <edge source="HUN" target="DEU">
      <data key="d0">18909000</data>
    </edge>
    <edge source="HUN" target="GHA">
      <data key="d0">10000</data>
    </edge>
    <edge source="HUN" target="GRC">
      <data key="d0">121000</data>
    </edge>
    <edge source="HUN" target="IRL">
      <data key="d0">34000</data>
    </edge>
    <edge source="HUN" target="ISR">
      <data key="d0">86000</data>
    </edge>
    <edge source="HUN" target="ITA">
      <data key="d0">1031000</data>
    </edge>
    <edge source="HUN" target="JPN">
      <data key="d0">1531000</data>
    </edge>
    <edge source="HUN" target="KAZ">
      <data key="d0">709000</data>
    </edge>
    <edge source="HUN" target="KOR">
      <data key="d0">42000</data>
    </edge>
    <edge source="HUN" target="LVA">
      <data key="d0">1050000</data>
    </edge>
    <edge source="HUN" target="LTU">
      <data key="d0">1955000</data>
    </edge>
    <edge source="HUN" target="MYS">
      <data key="d0">46000</data>
    </edge>
    <edge source="HUN" target="MUS">
      <data key="d0">60000</data>
    </edge>
    <edge source="HUN" target="MEX">
      <data key="d0">41000</data>
    </edge>
    <edge source="HUN" target="MDA">
      <data key="d0">10000</data>
    </edge>
    <edge source="HUN" target="NLD">
      <data key="d0">860000</data>
    </edge>
    <edge source="HUN" target="NZL">
      <data key="d0">20000</data>
    </edge>
    <edge source="HUN" target="NOR">
      <data key="d0">331000</data>
    </edge>
    <edge source="HUN" target="PER">
      <data key="d0">24000</data>
    </edge>
    <edge source="HUN" target="POL">
      <data key="d0">6734000</data>
    </edge>
    <edge source="HUN" target="ROU">
      <data key="d0">1181000</data>
    </edge>
    <edge source="HUN" target="RUS">
      <data key="d0">5480000</data>
    </edge>
    <edge source="HUN" target="SEN">
      <data key="d0">83000</data>
    </edge>
    <edge source="HUN" target="SGP">
      <data key="d0">35000</data>
    </edge>
    <edge source="HUN" target="SVK">
      <data key="d0">2393000</data>
    </edge>
    <edge source="HUN" target="VNM">
      <data key="d0">112000</data>
    </edge>
    <edge source="HUN" target="SVN">
      <data key="d0">3307000</data>
    </edge>
    <edge source="HUN" target="ESP">
      <data key="d0">186000</data>
    </edge>
    <edge source="HUN" target="SWE">
      <data key="d0">2619000</data>
    </edge>
    <edge source="HUN" target="CHE">
      <data key="d0">377000</data>
    </edge>
    <edge source="HUN" target="THA">
      <data key="d0">21000</data>
    </edge>
    <edge source="HUN" target="UKR">
      <data key="d0">118000</data>
    </edge>
    <edge source="HUN" target="MKD">
      <data key="d0">158000</data>
    </edge>
    <edge source="HUN" target="GBR">
      <data key="d0">13801000</data>
    </edge>
    <edge source="HUN" target="USA">
      <data key="d0">1414000</data>
    </edge>
    <edge source="HUN" target="SRB">
      <data key="d0">7291000</data>
    </edge>
    <edge source="IRL" target="AZE">
      <data key="d0">27289</data>
    </edge>
    <edge source="IRL" target="ARG">
      <data key="d0">1504574</data>
    </edge>
    <edge source="IRL" target="AUS">
      <data key="d0">20162506</data>
    </edge>
    <edge source="IRL" target="AUT">
      <data key="d0">3591185</data>
    </edge>
    <edge source="IRL" target="BEL">
      <data key="d0">2694698</data>
    </edge>
    <edge source="IRL" target="BRA">
      <data key="d0">1376458</data>
    </edge>
    <edge source="IRL" target="BGR">
      <data key="d0">1058785</data>
    </edge>
    <edge source="IRL" target="CMR">
      <data key="d0">93445</data>
    </edge>
    <edge source="IRL" target="CAN">
      <data key="d0">34188357</data>
    </edge>
    <edge source="IRL" target="CHL">
      <data key="d0">320210</data>
    </edge>
    <edge source="IRL" target="CHN">
      <data key="d0">86902</data>
    </edge>
    <edge source="IRL" target="COL">
      <data key="d0">648918</data>
    </edge>
    <edge source="IRL" target="CRI">
      <data key="d0">175921</data>
    </edge>
    <edge source="IRL" target="HRV">
      <data key="d0">88193</data>
    </edge>
    <edge source="IRL" target="CZE">
      <data key="d0">5111927</data>
    </edge>
    <edge source="IRL" target="DNK">
      <data key="d0">5233277</data>
    </edge>
    <edge source="IRL" target="EST">
      <data key="d0">156645</data>
    </edge>
    <edge source="IRL" target="FIN">
      <data key="d0">3999346</data>
    </edge>
    <edge source="IRL" target="FRA">
      <data key="d0">39408489</data>
    </edge>
    <edge source="IRL" target="DEU">
      <data key="d0">62697280</data>
    </edge>
    <edge source="IRL" target="GHA">
      <data key="d0">235920</data>
    </edge>
    <edge source="IRL" target="GRC">
      <data key="d0">8042715</data>
    </edge>
    <edge source="IRL" target="GTM">
      <data key="d0">11876</data>
    </edge>
    <edge source="IRL" target="HKG">
      <data key="d0">769395</data>
    </edge>
    <edge source="IRL" target="HUN">
      <data key="d0">1006999</data>
    </edge>
    <edge source="IRL" target="ISR">
      <data key="d0">752004</data>
    </edge>
    <edge source="IRL" target="ITA">
      <data key="d0">25008642</data>
    </edge>
    <edge source="IRL" target="JAM">
      <data key="d0">136788</data>
    </edge>
    <edge source="IRL" target="JPN">
      <data key="d0">7026266</data>
    </edge>
    <edge source="IRL" target="KOR">
      <data key="d0">173913</data>
    </edge>
    <edge source="IRL" target="LBN">
      <data key="d0">222186</data>
    </edge>
    <edge source="IRL" target="LVA">
      <data key="d0">585413</data>
    </edge>
    <edge source="IRL" target="LTU">
      <data key="d0">23256</data>
    </edge>
    <edge source="IRL" target="MYS">
      <data key="d0">47892</data>
    </edge>
    <edge source="IRL" target="MEX">
      <data key="d0">785076</data>
    </edge>
    <edge source="IRL" target="OMN">
      <data key="d0">68008</data>
    </edge>
    <edge source="IRL" target="NLD">
      <data key="d0">25701392</data>
    </edge>
    <edge source="IRL" target="NZL">
      <data key="d0">1590239</data>
    </edge>
    <edge source="IRL" target="NIC">
      <data key="d0">23332</data>
    </edge>
    <edge source="IRL" target="NOR">
      <data key="d0">4168909</data>
    </edge>
    <edge source="IRL" target="PAK">
      <data key="d0">32815</data>
    </edge>
    <edge source="IRL" target="PAN">
      <data key="d0">98843</data>
    </edge>
    <edge source="IRL" target="PRY">
      <data key="d0">243151</data>
    </edge>
    <edge source="IRL" target="PER">
      <data key="d0">28745</data>
    </edge>
    <edge source="IRL" target="PHL">
      <data key="d0">292638</data>
    </edge>
    <edge source="IRL" target="POL">
      <data key="d0">645077</data>
    </edge>
    <edge source="IRL" target="PRT">
      <data key="d0">7965100</data>
    </edge>
    <edge source="IRL" target="ROU">
      <data key="d0">188256</data>
    </edge>
    <edge source="IRL" target="RUS">
      <data key="d0">1887959</data>
    </edge>
    <edge source="IRL" target="SAU">
      <data key="d0">286347</data>
    </edge>
    <edge source="IRL" target="SGP">
      <data key="d0">1175042</data>
    </edge>
    <edge source="IRL" target="SVK">
      <data key="d0">95305</data>
    </edge>
    <edge source="IRL" target="SVN">
      <data key="d0">324113</data>
    </edge>
    <edge source="IRL" target="ZAF">
      <data key="d0">2761258</data>
    </edge>
    <edge source="IRL" target="ESP">
      <data key="d0">39757490</data>
    </edge>
    <edge source="IRL" target="SWE">
      <data key="d0">7637785</data>
    </edge>
    <edge source="IRL" target="CHE">
      <data key="d0">2842278</data>
    </edge>
    <edge source="IRL" target="THA">
      <data key="d0">269178</data>
    </edge>
    <edge source="IRL" target="ARE">
      <data key="d0">947806</data>
    </edge>
    <edge source="IRL" target="TUR">
      <data key="d0">1279543</data>
    </edge>
    <edge source="IRL" target="UGA">
      <data key="d0">21773</data>
    </edge>
    <edge source="IRL" target="UKR">
      <data key="d0">94846</data>
    </edge>
    <edge source="IRL" target="GBR">
      <data key="d0">253096911</data>
    </edge>
    <edge source="IRL" target="TZA">
      <data key="d0">134618</data>
    </edge>
    <edge source="IRL" target="USA">
      <data key="d0">180476030</data>
    </edge>
    <edge source="IRL" target="URY">
      <data key="d0">320419</data>
    </edge>
    <edge source="IRL" target="SRB">
      <data key="d0">37529</data>
    </edge>
    <edge source="ISR" target="ARG">
      <data key="d0">83000</data>
    </edge>
    <edge source="ISR" target="AUS">
      <data key="d0">459000</data>
    </edge>
    <edge source="ISR" target="AUT">
      <data key="d0">21000</data>
    </edge>
    <edge source="ISR" target="BEL">
      <data key="d0">275000</data>
    </edge>
    <edge source="ISR" target="BRA">
      <data key="d0">28000</data>
    </edge>
    <edge source="ISR" target="CAN">
      <data key="d0">568000</data>
    </edge>
    <edge source="ISR" target="DNK">
      <data key="d0">44000</data>
    </edge>
    <edge source="ISR" target="FIN">
      <data key="d0">65000</data>
    </edge>
    <edge source="ISR" target="FRA">
      <data key="d0">481000</data>
    </edge>
    <edge source="ISR" target="DEU">
      <data key="d0">870000</data>
    </edge>
    <edge source="ISR" target="GRC">
      <data key="d0">22000</data>
    </edge>
    <edge source="ISR" target="HKG">
      <data key="d0">23000</data>
    </edge>
    <edge source="ISR" target="HUN">
      <data key="d0">20000</data>
    </edge>
    <edge source="ISR" target="ITA">
      <data key="d0">110000</data>
    </edge>
    <edge source="ISR" target="JPN">
      <data key="d0">313000</data>
    </edge>
    <edge source="ISR" target="JOR">
      <data key="d0">21000</data>
    </edge>
    <edge source="ISR" target="LVA">
      <data key="d0">29000</data>
    </edge>
    <edge source="ISR" target="MEX">
      <data key="d0">14000</data>
    </edge>
    <edge source="ISR" target="NLD">
      <data key="d0">719000</data>
    </edge>
    <edge source="ISR" target="NOR">
      <data key="d0">77000</data>
    </edge>
    <edge source="ISR" target="PAN">
      <data key="d0">30000</data>
    </edge>
    <edge source="ISR" target="PHL">
      <data key="d0">25000</data>
    </edge>
    <edge source="ISR" target="POL">
      <data key="d0">57000</data>
    </edge>
    <edge source="ISR" target="ROU">
      <data key="d0">25000</data>
    </edge>
    <edge source="ISR" target="RUS">
      <data key="d0">262000</data>
    </edge>
    <edge source="ISR" target="SGP">
      <data key="d0">17000</data>
    </edge>
    <edge source="ISR" target="ZAF">
      <data key="d0">140000</data>
    </edge>
    <edge source="ISR" target="ESP">
      <data key="d0">20000</data>
    </edge>
    <edge source="ISR" target="SWE">
      <data key="d0">55000</data>
    </edge>
    <edge source="ISR" target="CHE">
      <data key="d0">152000</data>
    </edge>
    <edge source="ISR" target="THA">
      <data key="d0">52000</data>
    </edge>
    <edge source="ISR" target="GBR">
      <data key="d0">2038000</data>
    </edge>
    <edge source="ISR" target="USA">
      <data key="d0">3484000</data>
    </edge>
    <edge source="ITA" target="ALB">
      <data key="d0">3491966</data>
    </edge>
    <edge source="ITA" target="DZA">
      <data key="d0">50184</data>
    </edge>
    <edge source="ITA" target="AZE">
      <data key="d0">100836</data>
    </edge>
    <edge source="ITA" target="ARG">
      <data key="d0">1812436</data>
    </edge>
    <edge source="ITA" target="AUS">
      <data key="d0">17984229</data>
    </edge>
    <edge source="ITA" target="AUT">
      <data key="d0">65414321</data>
    </edge>
    <edge source="ITA" target="ARM">
      <data key="d0">52540</data>
    </edge>
    <edge source="ITA" target="BEL">
      <data key="d0">48078755</data>
    </edge>
    <edge source="ITA" target="BOL">
      <data key="d0">68405</data>
    </edge>
    <edge source="ITA" target="BRA">
      <data key="d0">23723584</data>
    </edge>
    <edge source="ITA" target="BGR">
      <data key="d0">619153</data>
    </edge>
    <edge source="ITA" target="BLR">
      <data key="d0">448522</data>
    </edge>
    <edge source="ITA" target="CMR">
      <data key="d0">314806</data>
    </edge>
    <edge source="ITA" target="CAN">
      <data key="d0">119346280</data>
    </edge>
    <edge source="ITA" target="CAF">
      <data key="d0">34657</data>
    </edge>
    <edge source="ITA" target="LKA">
      <data key="d0">129721</data>
    </edge>
    <edge source="ITA" target="CHL">
      <data key="d0">731206</data>
    </edge>
    <edge source="ITA" target="CHN">
      <data key="d0">4434705</data>
    </edge>
    <edge source="ITA" target="COL">
      <data key="d0">644547</data>
    </edge>
    <edge source="ITA" target="CRI">
      <data key="d0">1347684</data>
    </edge>
    <edge source="ITA" target="HRV">
      <data key="d0">2822373</data>
    </edge>
    <edge source="ITA" target="CZE">
      <data key="d0">11261090</data>
    </edge>
    <edge source="ITA" target="BEN">
      <data key="d0">566310</data>
    </edge>
    <edge source="ITA" target="DNK">
      <data key="d0">48571563</data>
    </edge>
    <edge source="ITA" target="ECU">
      <data key="d0">264310</data>
    </edge>
    <edge source="ITA" target="SLV">
      <data key="d0">225765</data>
    </edge>
    <edge source="ITA" target="ETH">
      <data key="d0">153096</data>
    </edge>
    <edge source="ITA" target="EST">
      <data key="d0">1260034</data>
    </edge>
    <edge source="ITA" target="FIN">
      <data key="d0">11700998</data>
    </edge>
    <edge source="ITA" target="FRA">
      <data key="d0">207683403</data>
    </edge>
    <edge source="ITA" target="GEO">
      <data key="d0">75748</data>
    </edge>
    <edge source="ITA" target="GMB">
      <data key="d0">35629</data>
    </edge>
    <edge source="ITA" target="DEU">
      <data key="d0">847989169</data>
    </edge>
    <edge source="ITA" target="GHA">
      <data key="d0">171417</data>
    </edge>
    <edge source="ITA" target="GRC">
      <data key="d0">35610432</data>
    </edge>
    <edge source="ITA" target="GTM">
      <data key="d0">536646</data>
    </edge>
    <edge source="ITA" target="HND">
      <data key="d0">310852</data>
    </edge>
    <edge source="ITA" target="HKG">
      <data key="d0">4847217</data>
    </edge>
    <edge source="ITA" target="HUN">
      <data key="d0">4194908</data>
    </edge>
    <edge source="ITA" target="IDN">
      <data key="d0">25874</data>
    </edge>
    <edge source="ITA" target="IRL">
      <data key="d0">8139544</data>
    </edge>
    <edge source="ITA" target="ISR">
      <data key="d0">6174758</data>
    </edge>
    <edge source="ITA" target="CIV">
      <data key="d0">314853</data>
    </edge>
    <edge source="ITA" target="JAM">
      <data key="d0">622552</data>
    </edge>
    <edge source="ITA" target="JPN">
      <data key="d0">108188566</data>
    </edge>
    <edge source="ITA" target="KAZ">
      <data key="d0">169770</data>
    </edge>
    <edge source="ITA" target="JOR">
      <data key="d0">70639</data>
    </edge>
    <edge source="ITA" target="KOR">
      <data key="d0">2124642</data>
    </edge>
    <edge source="ITA" target="LBN">
      <data key="d0">469981</data>
    </edge>
    <edge source="ITA" target="LVA">
      <data key="d0">1755051</data>
    </edge>
    <edge source="ITA" target="LTU">
      <data key="d0">1091916</data>
    </edge>
    <edge source="ITA" target="MDG">
      <data key="d0">20694</data>
    </edge>
    <edge source="ITA" target="MWI">
      <data key="d0">11258</data>
    </edge>
    <edge source="ITA" target="MYS">
      <data key="d0">824814</data>
    </edge>
    <edge source="ITA" target="MUS">
      <data key="d0">287653</data>
    </edge>
    <edge source="ITA" target="MEX">
      <data key="d0">4347386</data>
    </edge>
    <edge source="ITA" target="MAR">
      <data key="d0">282763</data>
    </edge>
    <edge source="ITA" target="MOZ">
      <data key="d0">174492</data>
    </edge>
    <edge source="ITA" target="OMN">
      <data key="d0">28804</data>
    </edge>
    <edge source="ITA" target="NLD">
      <data key="d0">61414943</data>
    </edge>
    <edge source="ITA" target="NZL">
      <data key="d0">3030553</data>
    </edge>
    <edge source="ITA" target="NIC">
      <data key="d0">100370</data>
    </edge>
    <edge source="ITA" target="NOR">
      <data key="d0">17767771</data>
    </edge>
    <edge source="ITA" target="PAN">
      <data key="d0">836436</data>
    </edge>
    <edge source="ITA" target="PRY">
      <data key="d0">1045935</data>
    </edge>
    <edge source="ITA" target="PER">
      <data key="d0">638591</data>
    </edge>
    <edge source="ITA" target="PHL">
      <data key="d0">1837161</data>
    </edge>
    <edge source="ITA" target="POL">
      <data key="d0">15686226</data>
    </edge>
    <edge source="ITA" target="PRT">
      <data key="d0">26708274</data>
    </edge>
    <edge source="ITA" target="ROU">
      <data key="d0">1109475</data>
    </edge>
    <edge source="ITA" target="RUS">
      <data key="d0">14620913</data>
    </edge>
    <edge source="ITA" target="SAU">
      <data key="d0">244666</data>
    </edge>
    <edge source="ITA" target="SEN">
      <data key="d0">158177</data>
    </edge>
    <edge source="ITA" target="IND">
      <data key="d0">336427</data>
    </edge>
    <edge source="ITA" target="SGP">
      <data key="d0">3465605</data>
    </edge>
    <edge source="ITA" target="SVK">
      <data key="d0">3542379</data>
    </edge>
    <edge source="ITA" target="VNM">
      <data key="d0">161799</data>
    </edge>
    <edge source="ITA" target="SVN">
      <data key="d0">3793084</data>
    </edge>
    <edge source="ITA" target="ZAF">
      <data key="d0">2194388</data>
    </edge>
    <edge source="ITA" target="ESP">
      <data key="d0">68230884</data>
    </edge>
    <edge source="ITA" target="SWE">
      <data key="d0">40802521</data>
    </edge>
    <edge source="ITA" target="CHE">
      <data key="d0">170027153</data>
    </edge>
    <edge source="ITA" target="THA">
      <data key="d0">1396456</data>
    </edge>
    <edge source="ITA" target="TGO">
      <data key="d0">158569</data>
    </edge>
    <edge source="ITA" target="ARE">
      <data key="d0">1666098</data>
    </edge>
    <edge source="ITA" target="TUN">
      <data key="d0">106410</data>
    </edge>
    <edge source="ITA" target="TUR">
      <data key="d0">1416153</data>
    </edge>
    <edge source="ITA" target="UGA">
      <data key="d0">72145</data>
    </edge>
    <edge source="ITA" target="UKR">
      <data key="d0">1972830</data>
    </edge>
    <edge source="ITA" target="MKD">
      <data key="d0">357156</data>
    </edge>
    <edge source="ITA" target="EGY">
      <data key="d0">384879</data>
    </edge>
    <edge source="ITA" target="GBR">
      <data key="d0">319597145</data>
    </edge>
    <edge source="ITA" target="TZA">
      <data key="d0">102273</data>
    </edge>
    <edge source="ITA" target="USA">
      <data key="d0">606941257</data>
    </edge>
    <edge source="ITA" target="BFA">
      <data key="d0">36987</data>
    </edge>
    <edge source="ITA" target="URY">
      <data key="d0">849901</data>
    </edge>
    <edge source="ITA" target="SRB">
      <data key="d0">3371379</data>
    </edge>
    <edge source="JAM" target="AUT">
      <data key="d0">96411</data>
    </edge>
    <edge source="JAM" target="CAN">
      <data key="d0">3874432</data>
    </edge>
    <edge source="JAM" target="CRI">
      <data key="d0">31476</data>
    </edge>
    <edge source="JAM" target="ECU">
      <data key="d0">32312</data>
    </edge>
    <edge source="JAM" target="FRA">
      <data key="d0">149958</data>
    </edge>
    <edge source="JAM" target="DEU">
      <data key="d0">2050876</data>
    </edge>
    <edge source="JAM" target="GTM">
      <data key="d0">26773</data>
    </edge>
    <edge source="JAM" target="HND">
      <data key="d0">28261</data>
    </edge>
    <edge source="JAM" target="ITA">
      <data key="d0">275057</data>
    </edge>
    <edge source="JAM" target="JPN">
      <data key="d0">627061</data>
    </edge>
    <edge source="JAM" target="MEX">
      <data key="d0">6370910</data>
    </edge>
    <edge source="JAM" target="NLD">
      <data key="d0">669642</data>
    </edge>
    <edge source="JAM" target="NZL">
      <data key="d0">1869255</data>
    </edge>
    <edge source="JAM" target="PAN">
      <data key="d0">190421</data>
    </edge>
    <edge source="JAM" target="PER">
      <data key="d0">696297</data>
    </edge>
    <edge source="JAM" target="ZAF">
      <data key="d0">81160</data>
    </edge>
    <edge source="JAM" target="GBR">
      <data key="d0">6843563</data>
    </edge>
    <edge source="JAM" target="USA">
      <data key="d0">16594636</data>
    </edge>
    <edge source="JPN" target="ARG">
      <data key="d0">62556</data>
    </edge>
    <edge source="JPN" target="AUS">
      <data key="d0">2117316</data>
    </edge>
    <edge source="JPN" target="AUT">
      <data key="d0">132692</data>
    </edge>
    <edge source="JPN" target="BEL">
      <data key="d0">115629</data>
    </edge>
    <edge source="JPN" target="BRA">
      <data key="d0">189301</data>
    </edge>
    <edge source="JPN" target="CAN">
      <data key="d0">2450713</data>
    </edge>
    <edge source="JPN" target="LKA">
      <data key="d0">17973</data>
    </edge>
    <edge source="JPN" target="CHL">
      <data key="d0">696095</data>
    </edge>
    <edge source="JPN" target="CHN">
      <data key="d0">1643582</data>
    </edge>
    <edge source="JPN" target="DNK">
      <data key="d0">71909</data>
    </edge>
    <edge source="JPN" target="FRA">
      <data key="d0">950429</data>
    </edge>
    <edge source="JPN" target="DEU">
      <data key="d0">1367202</data>
    </edge>
    <edge source="JPN" target="GRC">
      <data key="d0">82468</data>
    </edge>
    <edge source="JPN" target="HKG">
      <data key="d0">12578304</data>
    </edge>
    <edge source="JPN" target="HUN">
      <data key="d0">16163</data>
    </edge>
    <edge source="JPN" target="IDN">
      <data key="d0">738117</data>
    </edge>
    <edge source="JPN" target="IRL">
      <data key="d0">53732</data>
    </edge>
    <edge source="JPN" target="ISR">
      <data key="d0">44992</data>
    </edge>
    <edge source="JPN" target="ITA">
      <data key="d0">320230</data>
    </edge>
    <edge source="JPN" target="KOR">
      <data key="d0">2708842</data>
    </edge>
    <edge source="JPN" target="MYS">
      <data key="d0">2353928</data>
    </edge>
    <edge source="JPN" target="MEX">
      <data key="d0">122328</data>
    </edge>
    <edge source="JPN" target="OMN">
      <data key="d0">463435</data>
    </edge>
    <edge source="JPN" target="NLD">
      <data key="d0">927668</data>
    </edge>
    <edge source="JPN" target="NZL">
      <data key="d0">329973</data>
    </edge>
    <edge source="JPN" target="PER">
      <data key="d0">16089</data>
    </edge>
    <edge source="JPN" target="PHL">
      <data key="d0">531614</data>
    </edge>
    <edge source="JPN" target="POL">
      <data key="d0">146091</data>
    </edge>
    <edge source="JPN" target="PRT">
      <data key="d0">17982</data>
    </edge>
    <edge source="JPN" target="RUS">
      <data key="d0">270534</data>
    </edge>
    <edge source="JPN" target="SAU">
      <data key="d0">226257</data>
    </edge>
    <edge source="JPN" target="IND">
      <data key="d0">36873</data>
    </edge>
    <edge source="JPN" target="SGP">
      <data key="d0">4893632</data>
    </edge>
    <edge source="JPN" target="VNM">
      <data key="d0">26815</data>
    </edge>
    <edge source="JPN" target="ZAF">
      <data key="d0">49677</data>
    </edge>
    <edge source="JPN" target="ESP">
      <data key="d0">142658</data>
    </edge>
    <edge source="JPN" target="SWE">
      <data key="d0">78459</data>
    </edge>
    <edge source="JPN" target="CHE">
      <data key="d0">121549</data>
    </edge>
    <edge source="JPN" target="THA">
      <data key="d0">4791280</data>
    </edge>
    <edge source="JPN" target="ARE">
      <data key="d0">6128346</data>
    </edge>
    <edge source="JPN" target="GBR">
      <data key="d0">1614883</data>
    </edge>
    <edge source="JPN" target="USA">
      <data key="d0">41605317</data>
    </edge>
    <edge source="JPN" target="URY">
      <data key="d0">19893</data>
    </edge>
    <edge source="KOR" target="ARG">
      <data key="d0">128997</data>
    </edge>
    <edge source="KOR" target="AUS">
      <data key="d0">686576</data>
    </edge>
    <edge source="KOR" target="BRA">
      <data key="d0">246009</data>
    </edge>
    <edge source="KOR" target="KHM">
      <data key="d0">73975</data>
    </edge>
    <edge source="KOR" target="CAN">
      <data key="d0">395551</data>
    </edge>
    <edge source="KOR" target="CHN">
      <data key="d0">4445659</data>
    </edge>
    <edge source="KOR" target="BEN">
      <data key="d0">939813</data>
    </edge>
    <edge source="KOR" target="FRA">
      <data key="d0">121795</data>
    </edge>
    <edge source="KOR" target="DEU">
      <data key="d0">306410</data>
    </edge>
    <edge source="KOR" target="GHA">
      <data key="d0">40800</data>
    </edge>
    <edge source="KOR" target="GTM">
      <data key="d0">19918</data>
    </edge>
    <edge source="KOR" target="HKG">
      <data key="d0">17573334</data>
    </edge>
    <edge source="KOR" target="IDN">
      <data key="d0">348028</data>
    </edge>
    <edge source="KOR" target="ITA">
      <data key="d0">90480</data>
    </edge>
    <edge source="KOR" target="JPN">
      <data key="d0">109382970</data>
    </edge>
    <edge source="KOR" target="MYS">
      <data key="d0">89145</data>
    </edge>
    <edge source="KOR" target="MEX">
      <data key="d0">97407</data>
    </edge>
    <edge source="KOR" target="OMN">
      <data key="d0">94050</data>
    </edge>
    <edge source="KOR" target="NLD">
      <data key="d0">25974</data>
    </edge>
    <edge source="KOR" target="NZL">
      <data key="d0">134498</data>
    </edge>
    <edge source="KOR" target="PRY">
      <data key="d0">20790</data>
    </edge>
    <edge source="KOR" target="PHL">
      <data key="d0">445683</data>
    </edge>
    <edge source="KOR" target="PRT">
      <data key="d0">14100</data>
    </edge>
    <edge source="KOR" target="RUS">
      <data key="d0">1368735</data>
    </edge>
    <edge source="KOR" target="SAU">
      <data key="d0">226570</data>
    </edge>
    <edge source="KOR" target="SEN">
      <data key="d0">82508</data>
    </edge>
    <edge source="KOR" target="IND">
      <data key="d0">40358</data>
    </edge>
    <edge source="KOR" target="SGP">
      <data key="d0">1138042</data>
    </edge>
    <edge source="KOR" target="VNM">
      <data key="d0">277583</data>
    </edge>
    <edge source="KOR" target="ESP">
      <data key="d0">186896</data>
    </edge>
    <edge source="KOR" target="CHE">
      <data key="d0">11719</data>
    </edge>
    <edge source="KOR" target="THA">
      <data key="d0">2422788</data>
    </edge>
    <edge source="KOR" target="ARE">
      <data key="d0">47426</data>
    </edge>
    <edge source="KOR" target="GBR">
      <data key="d0">165233</data>
    </edge>
    <edge source="KOR" target="USA">
      <data key="d0">11273538</data>
    </edge>
    <edge source="LTU" target="BLR">
      <data key="d0">49398</data>
    </edge>
    <edge source="LTU" target="CRI">
      <data key="d0">21770</data>
    </edge>
    <edge source="LTU" target="EST">
      <data key="d0">746711</data>
    </edge>
    <edge source="LTU" target="DEU">
      <data key="d0">112997</data>
    </edge>
    <edge source="LTU" target="HUN">
      <data key="d0">13359</data>
    </edge>
    <edge source="LTU" target="ISR">
      <data key="d0">42886</data>
    </edge>
    <edge source="LTU" target="LVA">
      <data key="d0">2737077</data>
    </edge>
    <edge source="LTU" target="MDA">
      <data key="d0">25856</data>
    </edge>
    <edge source="LTU" target="POL">
      <data key="d0">35794</data>
    </edge>
    <edge source="LTU" target="RUS">
      <data key="d0">401148</data>
    </edge>
    <edge source="LTU" target="GBR">
      <data key="d0">39657</data>
    </edge>
    <edge source="LTU" target="USA">
      <data key="d0">196882</data>
    </edge>
    <edge source="MYS" target="ARG">
      <data key="d0">27020</data>
    </edge>
    <edge source="MYS" target="AUS">
      <data key="d0">510565</data>
    </edge>
    <edge source="MYS" target="BEL">
      <data key="d0">30957</data>
    </edge>
    <edge source="MYS" target="KHM">
      <data key="d0">261415</data>
    </edge>
    <edge source="MYS" target="CAN">
      <data key="d0">136933</data>
    </edge>
    <edge source="MYS" target="LKA">
      <data key="d0">292236</data>
    </edge>
    <edge source="MYS" target="CHN">
      <data key="d0">48532</data>
    </edge>
    <edge source="MYS" target="FRA">
      <data key="d0">447145</data>
    </edge>
    <edge source="MYS" target="DEU">
      <data key="d0">63673</data>
    </edge>
    <edge source="MYS" target="HKG">
      <data key="d0">7301334</data>
    </edge>
    <edge source="MYS" target="IDN">
      <data key="d0">3895387</data>
    </edge>
    <edge source="MYS" target="ITA">
      <data key="d0">13548</data>
    </edge>
    <edge source="MYS" target="JAM">
      <data key="d0">367158</data>
    </edge>
    <edge source="MYS" target="JPN">
      <data key="d0">5863650</data>
    </edge>
    <edge source="MYS" target="KOR">
      <data key="d0">177407</data>
    </edge>
    <edge source="MYS" target="MUS">
      <data key="d0">12912</data>
    </edge>
    <edge source="MYS" target="MEX">
      <data key="d0">69823</data>
    </edge>
    <edge source="MYS" target="OMN">
      <data key="d0">41097</data>
    </edge>
    <edge source="MYS" target="NLD">
      <data key="d0">541488</data>
    </edge>
    <edge source="MYS" target="NZL">
      <data key="d0">162483</data>
    </edge>
    <edge source="MYS" target="PHL">
      <data key="d0">518698</data>
    </edge>
    <edge source="MYS" target="RUS">
      <data key="d0">15617</data>
    </edge>
    <edge source="MYS" target="IND">
      <data key="d0">124719</data>
    </edge>
    <edge source="MYS" target="SGP">
      <data key="d0">68471016</data>
    </edge>
    <edge source="MYS" target="VNM">
      <data key="d0">234920</data>
    </edge>
    <edge source="MYS" target="ZAF">
      <data key="d0">37743</data>
    </edge>
    <edge source="MYS" target="SWE">
      <data key="d0">101102</data>
    </edge>
    <edge source="MYS" target="CHE">
      <data key="d0">34123</data>
    </edge>
    <edge source="MYS" target="THA">
      <data key="d0">12213043</data>
    </edge>
    <edge source="MYS" target="ARE">
      <data key="d0">407381</data>
    </edge>
    <edge source="MYS" target="TUR">
      <data key="d0">29440</data>
    </edge>
    <edge source="MYS" target="GBR">
      <data key="d0">497778</data>
    </edge>
    <edge source="MYS" target="USA">
      <data key="d0">4062360</data>
    </edge>
    <edge source="MUS" target="FRA">
      <data key="d0">179329</data>
    </edge>
    <edge source="MUS" target="MDG">
      <data key="d0">905585</data>
    </edge>
    <edge source="MUS" target="ZAF">
      <data key="d0">10349</data>
    </edge>
    <edge source="MUS" target="UGA">
      <data key="d0">12652</data>
    </edge>
    <edge source="MEX" target="ARG">
      <data key="d0">803599</data>
    </edge>
    <edge source="MEX" target="AUS">
      <data key="d0">6787110</data>
    </edge>
    <edge source="MEX" target="AUT">
      <data key="d0">1813947</data>
    </edge>
    <edge source="MEX" target="BEL">
      <data key="d0">11406855</data>
    </edge>
    <edge source="MEX" target="BOL">
      <data key="d0">405904</data>
    </edge>
    <edge source="MEX" target="BRA">
      <data key="d0">2287609</data>
    </edge>
    <edge source="MEX" target="KHM">
      <data key="d0">72317</data>
    </edge>
    <edge source="MEX" target="CAN">
      <data key="d0">27225242</data>
    </edge>
    <edge source="MEX" target="LKA">
      <data key="d0">93262</data>
    </edge>
    <edge source="MEX" target="CHL">
      <data key="d0">3714995</data>
    </edge>
    <edge source="MEX" target="CHN">
      <data key="d0">5007114</data>
    </edge>
    <edge source="MEX" target="COL">
      <data key="d0">4208171</data>
    </edge>
    <edge source="MEX" target="CRI">
      <data key="d0">3763171</data>
    </edge>
    <edge source="MEX" target="CZE">
      <data key="d0">13341</data>
    </edge>
    <edge source="MEX" target="BEN">
      <data key="d0">109750</data>
    </edge>
    <edge source="MEX" target="DNK">
      <data key="d0">4943100</data>
    </edge>
    <edge source="MEX" target="ECU">
      <data key="d0">576929</data>
    </edge>
    <edge source="MEX" target="SLV">
      <data key="d0">2919770</data>
    </edge>
    <edge source="MEX" target="ETH">
      <data key="d0">15397</data>
    </edge>
    <edge source="MEX" target="FIN">
      <data key="d0">369664</data>
    </edge>
    <edge source="MEX" target="FRA">
      <data key="d0">12967568</data>
    </edge>
    <edge source="MEX" target="DEU">
      <data key="d0">36768489</data>
    </edge>
    <edge source="MEX" target="GRC">
      <data key="d0">6303355</data>
    </edge>
    <edge source="MEX" target="GTM">
      <data key="d0">2677304</data>
    </edge>
    <edge source="MEX" target="HND">
      <data key="d0">1686386</data>
    </edge>
    <edge source="MEX" target="HKG">
      <data key="d0">1677504</data>
    </edge>
    <edge source="MEX" target="IDN">
      <data key="d0">226889</data>
    </edge>
    <edge source="MEX" target="IRL">
      <data key="d0">510638</data>
    </edge>
    <edge source="MEX" target="ISR">
      <data key="d0">563563</data>
    </edge>
    <edge source="MEX" target="ITA">
      <data key="d0">7623380</data>
    </edge>
    <edge source="MEX" target="JAM">
      <data key="d0">168719</data>
    </edge>
    <edge source="MEX" target="JPN">
      <data key="d0">12414961</data>
    </edge>
    <edge source="MEX" target="KOR">
      <data key="d0">1987454</data>
    </edge>
    <edge source="MEX" target="LBN">
      <data key="d0">106657</data>
    </edge>
    <edge source="MEX" target="MYS">
      <data key="d0">1174885</data>
    </edge>
    <edge source="MEX" target="MAR">
      <data key="d0">56169</data>
    </edge>
    <edge source="MEX" target="NLD">
      <data key="d0">5840040</data>
    </edge>
    <edge source="MEX" target="NZL">
      <data key="d0">741110</data>
    </edge>
    <edge source="MEX" target="NIC">
      <data key="d0">791001</data>
    </edge>
    <edge source="MEX" target="NOR">
      <data key="d0">322534</data>
    </edge>
    <edge source="MEX" target="PAN">
      <data key="d0">4013976</data>
    </edge>
    <edge source="MEX" target="PRY">
      <data key="d0">259039</data>
    </edge>
    <edge source="MEX" target="PER">
      <data key="d0">1623849</data>
    </edge>
    <edge source="MEX" target="PHL">
      <data key="d0">1527639</data>
    </edge>
    <edge source="MEX" target="POL">
      <data key="d0">380588</data>
    </edge>
    <edge source="MEX" target="PRT">
      <data key="d0">259008</data>
    </edge>
    <edge source="MEX" target="RUS">
      <data key="d0">760242</data>
    </edge>
    <edge source="MEX" target="SGP">
      <data key="d0">1319620</data>
    </edge>
    <edge source="MEX" target="VNM">
      <data key="d0">99844</data>
    </edge>
    <edge source="MEX" target="ZAF">
      <data key="d0">1403178</data>
    </edge>
    <edge source="MEX" target="ESP">
      <data key="d0">20268677</data>
    </edge>
    <edge source="MEX" target="SWE">
      <data key="d0">954645</data>
    </edge>
    <edge source="MEX" target="CHE">
      <data key="d0">1266511</data>
    </edge>
    <edge source="MEX" target="THA">
      <data key="d0">268121</data>
    </edge>
    <edge source="MEX" target="ARE">
      <data key="d0">32055</data>
    </edge>
    <edge source="MEX" target="TUR">
      <data key="d0">232019</data>
    </edge>
    <edge source="MEX" target="GBR">
      <data key="d0">8677938</data>
    </edge>
    <edge source="MEX" target="USA">
      <data key="d0">1280567490</data>
    </edge>
    <edge source="MEX" target="URY">
      <data key="d0">183741</data>
    </edge>
    <edge source="MEX" target="SRB">
      <data key="d0">103076</data>
    </edge>
    <edge source="NLD" target="ALB">
      <data key="d0">4701063</data>
    </edge>
    <edge source="NLD" target="DZA">
      <data key="d0">42344</data>
    </edge>
    <edge source="NLD" target="AZE">
      <data key="d0">36821</data>
    </edge>
    <edge source="NLD" target="ARG">
      <data key="d0">854237</data>
    </edge>
    <edge source="NLD" target="AUS">
      <data key="d0">7527040</data>
    </edge>
    <edge source="NLD" target="AUT">
      <data key="d0">6406775</data>
    </edge>
    <edge source="NLD" target="ARM">
      <data key="d0">29456</data>
    </edge>
    <edge source="NLD" target="BEL">
      <data key="d0">125020476</data>
    </edge>
    <edge source="NLD" target="BOL">
      <data key="d0">44185</data>
    </edge>
    <edge source="NLD" target="BRA">
      <data key="d0">3516362</data>
    </edge>
    <edge source="NLD" target="BGR">
      <data key="d0">854237</data>
    </edge>
    <edge source="NLD" target="BDI">
      <data key="d0">25774</data>
    </edge>
    <edge source="NLD" target="BLR">
      <data key="d0">115985</data>
    </edge>
    <edge source="NLD" target="CMR">
      <data key="d0">109541</data>
    </edge>
    <edge source="NLD" target="CAN">
      <data key="d0">22221199</data>
    </edge>
    <edge source="NLD" target="LKA">
      <data key="d0">10126</data>
    </edge>
    <edge source="NLD" target="CHL">
      <data key="d0">787960</data>
    </edge>
    <edge source="NLD" target="CHN">
      <data key="d0">28101439</data>
    </edge>
    <edge source="NLD" target="COL">
      <data key="d0">1263865</data>
    </edge>
    <edge source="NLD" target="CRI">
      <data key="d0">24854</data>
    </edge>
    <edge source="NLD" target="HRV">
      <data key="d0">4804161</data>
    </edge>
    <edge source="NLD" target="CZE">
      <data key="d0">1386293</data>
    </edge>
    <edge source="NLD" target="BEN">
      <data key="d0">346113</data>
    </edge>
    <edge source="NLD" target="DNK">
      <data key="d0">6686611</data>
    </edge>
    <edge source="NLD" target="ECU">
      <data key="d0">196990</data>
    </edge>
    <edge source="NLD" target="SLV">
      <data key="d0">153726</data>
    </edge>
    <edge source="NLD" target="ETH">
      <data key="d0">82846</data>
    </edge>
    <edge source="NLD" target="EST">
      <data key="d0">2471579</data>
    </edge>
    <edge source="NLD" target="FIN">
      <data key="d0">2175174</data>
    </edge>
    <edge source="NLD" target="FRA">
      <data key="d0">72139731</data>
    </edge>
    <edge source="NLD" target="GEO">
      <data key="d0">468541</data>
    </edge>
    <edge source="NLD" target="GMB">
      <data key="d0">341511</data>
    </edge>
    <edge source="NLD" target="DEU">
      <data key="d0">106786022</data>
    </edge>
    <edge source="NLD" target="GHA">
      <data key="d0">373729</data>
    </edge>
    <edge source="NLD" target="GRC">
      <data key="d0">9071662</data>
    </edge>
    <edge source="NLD" target="GTM">
      <data key="d0">47867</data>
    </edge>
    <edge source="NLD" target="HND">
      <data key="d0">139918</data>
    </edge>
    <edge source="NLD" target="HKG">
      <data key="d0">27338334</data>
    </edge>
    <edge source="NLD" target="HUN">
      <data key="d0">1949648</data>
    </edge>
    <edge source="NLD" target="IDN">
      <data key="d0">92972</data>
    </edge>
    <edge source="NLD" target="IRL">
      <data key="d0">16244304</data>
    </edge>
    <edge source="NLD" target="ISR">
      <data key="d0">8252405</data>
    </edge>
    <edge source="NLD" target="ITA">
      <data key="d0">44416623</data>
    </edge>
    <edge source="NLD" target="CIV">
      <data key="d0">170295</data>
    </edge>
    <edge source="NLD" target="JAM">
      <data key="d0">1184701</data>
    </edge>
    <edge source="NLD" target="JPN">
      <data key="d0">49240114</data>
    </edge>
    <edge source="NLD" target="KAZ">
      <data key="d0">254982</data>
    </edge>
    <edge source="NLD" target="JOR">
      <data key="d0">1218760</data>
    </edge>
    <edge source="NLD" target="KOR">
      <data key="d0">2037097</data>
    </edge>
    <edge source="NLD" target="KGZ">
      <data key="d0">24854</data>
    </edge>
    <edge source="NLD" target="LBN">
      <data key="d0">3766742</data>
    </edge>
    <edge source="NLD" target="LVA">
      <data key="d0">1623786</data>
    </edge>
    <edge source="NLD" target="LTU">
      <data key="d0">208036</data>
    </edge>
    <edge source="NLD" target="MDG">
      <data key="d0">11967</data>
    </edge>
    <edge source="NLD" target="MYS">
      <data key="d0">1044783</data>
    </edge>
    <edge source="NLD" target="MRT">
      <data key="d0">63515</data>
    </edge>
    <edge source="NLD" target="MUS">
      <data key="d0">192387</data>
    </edge>
    <edge source="NLD" target="MEX">
      <data key="d0">887375</data>
    </edge>
    <edge source="NLD" target="MAR">
      <data key="d0">369126</data>
    </edge>
    <edge source="NLD" target="MOZ">
      <data key="d0">78244</data>
    </edge>
    <edge source="NLD" target="OMN">
      <data key="d0">251300</data>
    </edge>
    <edge source="NLD" target="NAM">
      <data key="d0">40503</data>
    </edge>
    <edge source="NLD" target="NZL">
      <data key="d0">2206471</data>
    </edge>
    <edge source="NLD" target="NIC">
      <data key="d0">133474</data>
    </edge>
    <edge source="NLD" target="NER">
      <data key="d0">33138</data>
    </edge>
    <edge source="NLD" target="NOR">
      <data key="d0">2478943</data>
    </edge>
    <edge source="NLD" target="PAK">
      <data key="d0">685783</data>
    </edge>
    <edge source="NLD" target="PAN">
      <data key="d0">2288397</data>
    </edge>
    <edge source="NLD" target="PRY">
      <data key="d0">556911</data>
    </edge>
    <edge source="NLD" target="PER">
      <data key="d0">313895</data>
    </edge>
    <edge source="NLD" target="PHL">
      <data key="d0">892898</data>
    </edge>
    <edge source="NLD" target="POL">
      <data key="d0">4355870</data>
    </edge>
    <edge source="NLD" target="PRT">
      <data key="d0">9277857</data>
    </edge>
    <edge source="NLD" target="ROU">
      <data key="d0">499839</data>
    </edge>
    <edge source="NLD" target="RUS">
      <data key="d0">7185529</data>
    </edge>
    <edge source="NLD" target="SAU">
      <data key="d0">15961706</data>
    </edge>
    <edge source="NLD" target="SEN">
      <data key="d0">146362</data>
    </edge>
    <edge source="NLD" target="IND">
      <data key="d0">523772</data>
    </edge>
    <edge source="NLD" target="SGP">
      <data key="d0">2416348</data>
    </edge>
    <edge source="NLD" target="SVK">
      <data key="d0">377411</data>
    </edge>
    <edge source="NLD" target="VNM">
      <data key="d0">115064</data>
    </edge>
    <edge source="NLD" target="SVN">
      <data key="d0">1146960</data>
    </edge>
    <edge source="NLD" target="ZAF">
      <data key="d0">3049662</data>
    </edge>
    <edge source="NLD" target="ESP">
      <data key="d0">49048647</data>
    </edge>
    <edge source="NLD" target="SWE">
      <data key="d0">7643945</data>
    </edge>
    <edge source="NLD" target="CHE">
      <data key="d0">10737791</data>
    </edge>
    <edge source="NLD" target="THA">
      <data key="d0">353477</data>
    </edge>
    <edge source="NLD" target="TGO">
      <data key="d0">210798</data>
    </edge>
    <edge source="NLD" target="ARE">
      <data key="d0">14714410</data>
    </edge>
    <edge source="NLD" target="TUN">
      <data key="d0">334146</data>
    </edge>
    <edge source="NLD" target="TUR">
      <data key="d0">9015510</data>
    </edge>
    <edge source="NLD" target="UGA">
      <data key="d0">33138</data>
    </edge>
    <edge source="NLD" target="UKR">
      <data key="d0">487872</data>
    </edge>
    <edge source="NLD" target="MKD">
      <data key="d0">406867</data>
    </edge>
    <edge source="NLD" target="EGY">
      <data key="d0">1442445</data>
    </edge>
    <edge source="NLD" target="GBR">
      <data key="d0">169401199</data>
    </edge>
    <edge source="NLD" target="TZA">
      <data key="d0">1030975</data>
    </edge>
    <edge source="NLD" target="USA">
      <data key="d0">688291960</data>
    </edge>
    <edge source="NLD" target="BFA">
      <data key="d0">34059</data>
    </edge>
    <edge source="NLD" target="URY">
      <data key="d0">2173333</data>
    </edge>
    <edge source="NLD" target="SRB">
      <data key="d0">1684540</data>
    </edge>
    <edge source="NZL" target="AUS">
      <data key="d0">63404261</data>
    </edge>
    <edge source="NZL" target="AUT">
      <data key="d0">30104</data>
    </edge>
    <edge source="NZL" target="BEL">
      <data key="d0">1645056</data>
    </edge>
    <edge source="NZL" target="BRA">
      <data key="d0">128418</data>
    </edge>
    <edge source="NZL" target="KHM">
      <data key="d0">19977</data>
    </edge>
    <edge source="NZL" target="CAN">
      <data key="d0">3307869</data>
    </edge>
    <edge source="NZL" target="CHN">
      <data key="d0">55423</data>
    </edge>
    <edge source="NZL" target="DNK">
      <data key="d0">1231687</data>
    </edge>
    <edge source="NZL" target="FIN">
      <data key="d0">53177</data>
    </edge>
    <edge source="NZL" target="FRA">
      <data key="d0">240995</data>
    </edge>
    <edge source="NZL" target="DEU">
      <data key="d0">1330702</data>
    </edge>
    <edge source="NZL" target="GRC">
      <data key="d0">10213</data>
    </edge>
    <edge source="NZL" target="HKG">
      <data key="d0">3150573</data>
    </edge>
    <edge source="NZL" target="IRL">
      <data key="d0">937999</data>
    </edge>
    <edge source="NZL" target="ITA">
      <data key="d0">77646</data>
    </edge>
    <edge source="NZL" target="JPN">
      <data key="d0">3172835</data>
    </edge>
    <edge source="NZL" target="KOR">
      <data key="d0">633401</data>
    </edge>
    <edge source="NZL" target="MYS">
      <data key="d0">430678</data>
    </edge>
    <edge source="NZL" target="NLD">
      <data key="d0">2887798</data>
    </edge>
    <edge source="NZL" target="PHL">
      <data key="d0">531136</data>
    </edge>
    <edge source="NZL" target="RUS">
      <data key="d0">38080</data>
    </edge>
    <edge source="NZL" target="SGP">
      <data key="d0">1562053</data>
    </edge>
    <edge source="NZL" target="ZAF">
      <data key="d0">1359030</data>
    </edge>
    <edge source="NZL" target="ESP">
      <data key="d0">24916</data>
    </edge>
    <edge source="NZL" target="SWE">
      <data key="d0">659483</data>
    </edge>
    <edge source="NZL" target="CHE">
      <data key="d0">328406</data>
    </edge>
    <edge source="NZL" target="THA">
      <data key="d0">321452</data>
    </edge>
    <edge source="NZL" target="ARE">
      <data key="d0">304814</data>
    </edge>
    <edge source="NZL" target="TUR">
      <data key="d0">50607</data>
    </edge>
    <edge source="NZL" target="GBR">
      <data key="d0">41966429</data>
    </edge>
    <edge source="NZL" target="USA">
      <data key="d0">22015289</data>
    </edge>
    <edge source="NIC" target="BRA">
      <data key="d0">14650</data>
    </edge>
    <edge source="NIC" target="CRI">
      <data key="d0">293890</data>
    </edge>
    <edge source="NIC" target="SLV">
      <data key="d0">78547</data>
    </edge>
    <edge source="NIC" target="HND">
      <data key="d0">25457</data>
    </edge>
    <edge source="NIC" target="MEX">
      <data key="d0">449541</data>
    </edge>
    <edge source="NIC" target="PAN">
      <data key="d0">146764</data>
    </edge>
    <edge source="NIC" target="PER">
      <data key="d0">44800</data>
    </edge>
    <edge source="NIC" target="ESP">
      <data key="d0">109700</data>
    </edge>
    <edge source="NIC" target="USA">
      <data key="d0">197179</data>
    </edge>
    <edge source="NOR" target="AUS">
      <data key="d0">45304</data>
    </edge>
    <edge source="NOR" target="BRA">
      <data key="d0">12929</data>
    </edge>
    <edge source="NOR" target="DNK">
      <data key="d0">3058236</data>
    </edge>
    <edge source="NOR" target="EST">
      <data key="d0">182404</data>
    </edge>
    <edge source="NOR" target="FIN">
      <data key="d0">59553</data>
    </edge>
    <edge source="NOR" target="FRA">
      <data key="d0">281901</data>
    </edge>
    <edge source="NOR" target="DEU">
      <data key="d0">2874929</data>
    </edge>
    <edge source="NOR" target="HKG">
      <data key="d0">27596</data>
    </edge>
    <edge source="NOR" target="ITA">
      <data key="d0">45460</data>
    </edge>
    <edge source="NOR" target="JPN">
      <data key="d0">68350</data>
    </edge>
    <edge source="NOR" target="LVA">
      <data key="d0">318651</data>
    </edge>
    <edge source="NOR" target="NLD">
      <data key="d0">156448</data>
    </edge>
    <edge source="NOR" target="SGP">
      <data key="d0">47163</data>
    </edge>
    <edge source="NOR" target="ZAF">
      <data key="d0">14594</data>
    </edge>
    <edge source="NOR" target="ESP">
      <data key="d0">49018</data>
    </edge>
    <edge source="NOR" target="SWE">
      <data key="d0">9097776</data>
    </edge>
    <edge source="NOR" target="ARE">
      <data key="d0">22644</data>
    </edge>
    <edge source="NOR" target="TUR">
      <data key="d0">23452</data>
    </edge>
    <edge source="NOR" target="GBR">
      <data key="d0">273413</data>
    </edge>
    <edge source="NOR" target="USA">
      <data key="d0">1346214</data>
    </edge>
    <edge source="PAN" target="BOL">
      <data key="d0">119380</data>
    </edge>
    <edge source="PAN" target="CHL">
      <data key="d0">188734</data>
    </edge>
    <edge source="PAN" target="COL">
      <data key="d0">74926</data>
    </edge>
    <edge source="PAN" target="CRI">
      <data key="d0">906526</data>
    </edge>
    <edge source="PAN" target="ECU">
      <data key="d0">193326</data>
    </edge>
    <edge source="PAN" target="SLV">
      <data key="d0">84565</data>
    </edge>
    <edge source="PAN" target="GTM">
      <data key="d0">254550</data>
    </edge>
    <edge source="PAN" target="HND">
      <data key="d0">34155</data>
    </edge>
    <edge source="PAN" target="MEX">
      <data key="d0">13763</data>
    </edge>
    <edge source="PAN" target="NLD">
      <data key="d0">78296</data>
    </edge>
    <edge source="PAN" target="NIC">
      <data key="d0">105372</data>
    </edge>
    <edge source="PAN" target="PER">
      <data key="d0">361830</data>
    </edge>
    <edge source="PAN" target="USA">
      <data key="d0">105301</data>
    </edge>
    <edge source="PRY" target="ARG">
      <data key="d0">71800</data>
    </edge>
    <edge source="PRY" target="BOL">
      <data key="d0">10117</data>
    </edge>
    <edge source="PRY" target="CHL">
      <data key="d0">146025</data>
    </edge>
    <edge source="PRY" target="FRA">
      <data key="d0">17136</data>
    </edge>
    <edge source="PER" target="BOL">
      <data key="d0">208724</data>
    </edge>
    <edge source="PER" target="CAN">
      <data key="d0">10141</data>
    </edge>
    <edge source="PER" target="CHL">
      <data key="d0">2476190</data>
    </edge>
    <edge source="PER" target="COL">
      <data key="d0">338907</data>
    </edge>
    <edge source="PER" target="CRI">
      <data key="d0">20603</data>
    </edge>
    <edge source="PER" target="ECU">
      <data key="d0">38232</data>
    </edge>
    <edge source="PER" target="FRA">
      <data key="d0">46719</data>
    </edge>
    <edge source="PER" target="ITA">
      <data key="d0">72633</data>
    </edge>
    <edge source="PER" target="JPN">
      <data key="d0">170676</data>
    </edge>
    <edge source="PER" target="NOR">
      <data key="d0">47895</data>
    </edge>
    <edge source="PER" target="PAN">
      <data key="d0">20653</data>
    </edge>
    <edge source="PER" target="ESP">
      <data key="d0">154182</data>
    </edge>
    <edge source="PER" target="GBR">
      <data key="d0">20606</data>
    </edge>
    <edge source="PER" target="USA">
      <data key="d0">1031399</data>
    </edge>
    <edge source="PHL" target="AUS">
      <data key="d0">312251</data>
    </edge>
    <edge source="PHL" target="AUT">
      <data key="d0">12078</data>
    </edge>
    <edge source="PHL" target="KHM">
      <data key="d0">85269</data>
    </edge>
    <edge source="PHL" target="CAN">
      <data key="d0">206268</data>
    </edge>
    <edge source="PHL" target="LKA">
      <data key="d0">12091</data>
    </edge>
    <edge source="PHL" target="HKG">
      <data key="d0">1578535</data>
    </edge>
    <edge source="PHL" target="IDN">
      <data key="d0">20806</data>
    </edge>
    <edge source="PHL" target="ISR">
      <data key="d0">22823</data>
    </edge>
    <edge source="PHL" target="JPN">
      <data key="d0">2245908</data>
    </edge>
    <edge source="PHL" target="JOR">
      <data key="d0">12575</data>
    </edge>
    <edge source="PHL" target="KOR">
      <data key="d0">665974</data>
    </edge>
    <edge source="PHL" target="MYS">
      <data key="d0">720164</data>
    </edge>
    <edge source="PHL" target="NLD">
      <data key="d0">15940</data>
    </edge>
    <edge source="PHL" target="NZL">
      <data key="d0">56387</data>
    </edge>
    <edge source="PHL" target="SAU">
      <data key="d0">15840</data>
    </edge>
    <edge source="PHL" target="SGP">
      <data key="d0">711240</data>
    </edge>
    <edge source="PHL" target="THA">
      <data key="d0">186067</data>
    </edge>
    <edge source="PHL" target="ARE">
      <data key="d0">157405</data>
    </edge>
    <edge source="PHL" target="TUR">
      <data key="d0">10010</data>
    </edge>
    <edge source="PHL" target="GBR">
      <data key="d0">134218</data>
    </edge>
    <edge source="PHL" target="USA">
      <data key="d0">1012629</data>
    </edge>
    <edge source="POL" target="AUS">
      <data key="d0">193000</data>
    </edge>
    <edge source="POL" target="AUT">
      <data key="d0">287000</data>
    </edge>
    <edge source="POL" target="BEL">
      <data key="d0">343000</data>
    </edge>
    <edge source="POL" target="BRA">
      <data key="d0">118000</data>
    </edge>
    <edge source="POL" target="BGR">
      <data key="d0">76000</data>
    </edge>
    <edge source="POL" target="CAN">
      <data key="d0">3298000</data>
    </edge>
    <edge source="POL" target="CZE">
      <data key="d0">883000</data>
    </edge>
    <edge source="POL" target="DNK">
      <data key="d0">745000</data>
    </edge>
    <edge source="POL" target="EST">
      <data key="d0">404000</data>
    </edge>
    <edge source="POL" target="FRA">
      <data key="d0">2020000</data>
    </edge>
    <edge source="POL" target="PSE">
      <data key="d0">483000</data>
    </edge>
    <edge source="POL" target="DEU">
      <data key="d0">9015000</data>
    </edge>
    <edge source="POL" target="GRC">
      <data key="d0">80000</data>
    </edge>
    <edge source="POL" target="GTM">
      <data key="d0">295000</data>
    </edge>
    <edge source="POL" target="ITA">
      <data key="d0">1362000</data>
    </edge>
    <edge source="POL" target="JPN">
      <data key="d0">565000</data>
    </edge>
    <edge source="POL" target="KOR">
      <data key="d0">182000</data>
    </edge>
    <edge source="POL" target="LVA">
      <data key="d0">431000</data>
    </edge>
    <edge source="POL" target="LTU">
      <data key="d0">1239000</data>
    </edge>
    <edge source="POL" target="MEX">
      <data key="d0">665000</data>
    </edge>
    <edge source="POL" target="NLD">
      <data key="d0">723000</data>
    </edge>
    <edge source="POL" target="PRY">
      <data key="d0">101000</data>
    </edge>
    <edge source="POL" target="RUS">
      <data key="d0">1615000</data>
    </edge>
    <edge source="POL" target="SVK">
      <data key="d0">85000</data>
    </edge>
    <edge source="POL" target="SWE">
      <data key="d0">3903000</data>
    </edge>
    <edge source="POL" target="CHE">
      <data key="d0">683000</data>
    </edge>
    <edge source="POL" target="UKR">
      <data key="d0">154000</data>
    </edge>
    <edge source="POL" target="GBR">
      <data key="d0">1371000</data>
    </edge>
    <edge source="POL" target="USA">
      <data key="d0">20237000</data>
    </edge>
    <edge source="PRT" target="ARG">
      <data key="d0">127014</data>
    </edge>
    <edge source="PRT" target="AUS">
      <data key="d0">1249202</data>
    </edge>
    <edge source="PRT" target="AUT">
      <data key="d0">890169</data>
    </edge>
    <edge source="PRT" target="BEL">
      <data key="d0">45249568</data>
    </edge>
    <edge source="PRT" target="BRA">
      <data key="d0">14942379</data>
    </edge>
    <edge source="PRT" target="CMR">
      <data key="d0">24679</data>
    </edge>
    <edge source="PRT" target="CAN">
      <data key="d0">32059587</data>
    </edge>
    <edge source="PRT" target="CAF">
      <data key="d0">18610</data>
    </edge>
    <edge source="PRT" target="CHN">
      <data key="d0">228644</data>
    </edge>
    <edge source="PRT" target="COL">
      <data key="d0">26245</data>
    </edge>
    <edge source="PRT" target="CRI">
      <data key="d0">15276</data>
    </edge>
    <edge source="PRT" target="HRV">
      <data key="d0">31505</data>
    </edge>
    <edge source="PRT" target="CZE">
      <data key="d0">183974</data>
    </edge>
    <edge source="PRT" target="DNK">
      <data key="d0">12932753</data>
    </edge>
    <edge source="PRT" target="ECU">
      <data key="d0">19974</data>
    </edge>
    <edge source="PRT" target="EST">
      <data key="d0">47480</data>
    </edge>
    <edge source="PRT" target="FIN">
      <data key="d0">1453669</data>
    </edge>
    <edge source="PRT" target="FRA">
      <data key="d0">103671951</data>
    </edge>
    <edge source="PRT" target="GMB">
      <data key="d0">38481</data>
    </edge>
    <edge source="PRT" target="DEU">
      <data key="d0">27151816</data>
    </edge>
    <edge source="PRT" target="GHA">
      <data key="d0">25733</data>
    </edge>
    <edge source="PRT" target="GRC">
      <data key="d0">1295558</data>
    </edge>
    <edge source="PRT" target="GTM">
      <data key="d0">104058</data>
    </edge>
    <edge source="PRT" target="HKG">
      <data key="d0">444944</data>
    </edge>
    <edge source="PRT" target="HUN">
      <data key="d0">73761</data>
    </edge>
    <edge source="PRT" target="IDN">
      <data key="d0">13268</data>
    </edge>
    <edge source="PRT" target="IRL">
      <data key="d0">1568386</data>
    </edge>
    <edge source="PRT" target="ISR">
      <data key="d0">35264</data>
    </edge>
    <edge source="PRT" target="ITA">
      <data key="d0">9341946</data>
    </edge>
    <edge source="PRT" target="CIV">
      <data key="d0">26217</data>
    </edge>
    <edge source="PRT" target="JPN">
      <data key="d0">3633661</data>
    </edge>
    <edge source="PRT" target="KOR">
      <data key="d0">88414</data>
    </edge>
    <edge source="PRT" target="LVA">
      <data key="d0">51069</data>
    </edge>
    <edge source="PRT" target="MYS">
      <data key="d0">110639</data>
    </edge>
    <edge source="PRT" target="MRT">
      <data key="d0">311138</data>
    </edge>
    <edge source="PRT" target="MUS">
      <data key="d0">19340</data>
    </edge>
    <edge source="PRT" target="MEX">
      <data key="d0">656300</data>
    </edge>
    <edge source="PRT" target="MDA">
      <data key="d0">10123</data>
    </edge>
    <edge source="PRT" target="MAR">
      <data key="d0">139132</data>
    </edge>
    <edge source="PRT" target="MOZ">
      <data key="d0">3785443</data>
    </edge>
    <edge source="PRT" target="NAM">
      <data key="d0">173635</data>
    </edge>
    <edge source="PRT" target="NLD">
      <data key="d0">45007627</data>
    </edge>
    <edge source="PRT" target="NZL">
      <data key="d0">925184</data>
    </edge>
    <edge source="PRT" target="NOR">
      <data key="d0">4483854</data>
    </edge>
    <edge source="PRT" target="PAN">
      <data key="d0">124523</data>
    </edge>
    <edge source="PRT" target="PRY">
      <data key="d0">455934</data>
    </edge>
    <edge source="PRT" target="PHL">
      <data key="d0">50538</data>
    </edge>
    <edge source="PRT" target="POL">
      <data key="d0">107583</data>
    </edge>
    <edge source="PRT" target="RUS">
      <data key="d0">105181</data>
    </edge>
    <edge source="PRT" target="SAU">
      <data key="d0">11576</data>
    </edge>
    <edge source="PRT" target="IND">
      <data key="d0">21744</data>
    </edge>
    <edge source="PRT" target="SGP">
      <data key="d0">312703</data>
    </edge>
    <edge source="PRT" target="SVN">
      <data key="d0">52403</data>
    </edge>
    <edge source="PRT" target="ZAF">
      <data key="d0">867930</data>
    </edge>
    <edge source="PRT" target="ESP">
      <data key="d0">34072348</data>
    </edge>
    <edge source="PRT" target="SWE">
      <data key="d0">9313529</data>
    </edge>
    <edge source="PRT" target="CHE">
      <data key="d0">12495049</data>
    </edge>
    <edge source="PRT" target="THA">
      <data key="d0">57481</data>
    </edge>
    <edge source="PRT" target="ARE">
      <data key="d0">159564</data>
    </edge>
    <edge source="PRT" target="MKD">
      <data key="d0">10625</data>
    </edge>
    <edge source="PRT" target="GBR">
      <data key="d0">69942139</data>
    </edge>
    <edge source="PRT" target="USA">
      <data key="d0">46638536</data>
    </edge>
    <edge source="PRT" target="URY">
      <data key="d0">26858</data>
    </edge>
    <edge source="PRT" target="SRB">
      <data key="d0">21344</data>
    </edge>
    <edge source="SGP" target="AUS">
      <data key="d0">2486298</data>
    </edge>
    <edge source="SGP" target="BEL">
      <data key="d0">65846</data>
    </edge>
    <edge source="SGP" target="BGR">
      <data key="d0">25784</data>
    </edge>
    <edge source="SGP" target="KHM">
      <data key="d0">14659830</data>
    </edge>
    <edge source="SGP" target="CAN">
      <data key="d0">630224</data>
    </edge>
    <edge source="SGP" target="LKA">
      <data key="d0">2609251</data>
    </edge>
    <edge source="SGP" target="CHN">
      <data key="d0">6589870</data>
    </edge>
    <edge source="SGP" target="DNK">
      <data key="d0">59051</data>
    </edge>
    <edge source="SGP" target="FIN">
      <data key="d0">300861</data>
    </edge>
    <edge source="SGP" target="FRA">
      <data key="d0">2682648</data>
    </edge>
    <edge source="SGP" target="DEU">
      <data key="d0">368381</data>
    </edge>
    <edge source="SGP" target="GRC">
      <data key="d0">74839</data>
    </edge>
    <edge source="SGP" target="HKG">
      <data key="d0">73189586</data>
    </edge>
    <edge source="SGP" target="IRL">
      <data key="d0">38027</data>
    </edge>
    <edge source="SGP" target="ITA">
      <data key="d0">89783</data>
    </edge>
    <edge source="SGP" target="JPN">
      <data key="d0">179826185</data>
    </edge>
    <edge source="SGP" target="KOR">
      <data key="d0">1491894</data>
    </edge>
    <edge source="SGP" target="MDG">
      <data key="d0">22056</data>
    </edge>
    <edge source="SGP" target="MYS">
      <data key="d0">22630067</data>
    </edge>
    <edge source="SGP" target="MRT">
      <data key="d0">68459</data>
    </edge>
    <edge source="SGP" target="MUS">
      <data key="d0">130411</data>
    </edge>
    <edge source="SGP" target="OMN">
      <data key="d0">110702</data>
    </edge>
    <edge source="SGP" target="NLD">
      <data key="d0">275850</data>
    </edge>
    <edge source="SGP" target="NZL">
      <data key="d0">249323</data>
    </edge>
    <edge source="SGP" target="NOR">
      <data key="d0">13936</data>
    </edge>
    <edge source="SGP" target="PAK">
      <data key="d0">136814</data>
    </edge>
    <edge source="SGP" target="PAN">
      <data key="d0">12713</data>
    </edge>
    <edge source="SGP" target="PHL">
      <data key="d0">1881901</data>
    </edge>
    <edge source="SGP" target="RUS">
      <data key="d0">197413</data>
    </edge>
    <edge source="SGP" target="IND">
      <data key="d0">4303131</data>
    </edge>
    <edge source="SGP" target="VNM">
      <data key="d0">12985551</data>
    </edge>
    <edge source="SGP" target="ZAF">
      <data key="d0">115109</data>
    </edge>
    <edge source="SGP" target="ESP">
      <data key="d0">101736</data>
    </edge>
    <edge source="SGP" target="SWE">
      <data key="d0">104783</data>
    </edge>
    <edge source="SGP" target="CHE">
      <data key="d0">117308</data>
    </edge>
    <edge source="SGP" target="THA">
      <data key="d0">7415421</data>
    </edge>
    <edge source="SGP" target="ARE">
      <data key="d0">721283</data>
    </edge>
    <edge source="SGP" target="GBR">
      <data key="d0">3608911</data>
    </edge>
    <edge source="SGP" target="USA">
      <data key="d0">3140872</data>
    </edge>
    <edge source="VNM" target="JPN">
      <data key="d0">3399000</data>
    </edge>
    <edge source="VNM" target="RUS">
      <data key="d0">337000</data>
    </edge>
    <edge source="VNM" target="SGP">
      <data key="d0">1804000</data>
    </edge>
    <edge source="VNM" target="THA">
      <data key="d0">370000</data>
    </edge>
    <edge source="VNM" target="USA">
      <data key="d0">249000</data>
    </edge>
    <edge source="ZAF" target="ARG">
      <data key="d0">29145</data>
    </edge>
    <edge source="ZAF" target="AUS">
      <data key="d0">881698</data>
    </edge>
    <edge source="ZAF" target="AUT">
      <data key="d0">751575</data>
    </edge>
    <edge source="ZAF" target="BEL">
      <data key="d0">11734709</data>
    </edge>
    <edge source="ZAF" target="BRA">
      <data key="d0">795844</data>
    </edge>
    <edge source="ZAF" target="BDI">
      <data key="d0">414876</data>
    </edge>
    <edge source="ZAF" target="CMR">
      <data key="d0">577908</data>
    </edge>
    <edge source="ZAF" target="CAN">
      <data key="d0">10233104</data>
    </edge>
    <edge source="ZAF" target="LKA">
      <data key="d0">112453</data>
    </edge>
    <edge source="ZAF" target="CHL">
      <data key="d0">30206</data>
    </edge>
    <edge source="ZAF" target="CHN">
      <data key="d0">69489</data>
    </edge>
    <edge source="ZAF" target="COL">
      <data key="d0">12302</data>
    </edge>
    <edge source="ZAF" target="CRI">
      <data key="d0">10342</data>
    </edge>
    <edge source="ZAF" target="CZE">
      <data key="d0">54021</data>
    </edge>
    <edge source="ZAF" target="BEN">
      <data key="d0">148994</data>
    </edge>
    <edge source="ZAF" target="DNK">
      <data key="d0">8983523</data>
    </edge>
    <edge source="ZAF" target="ETH">
      <data key="d0">89215</data>
    </edge>
    <edge source="ZAF" target="EST">
      <data key="d0">44926</data>
    </edge>
    <edge source="ZAF" target="FIN">
      <data key="d0">2286899</data>
    </edge>
    <edge source="ZAF" target="FRA">
      <data key="d0">4588260</data>
    </edge>
    <edge source="ZAF" target="GMB">
      <data key="d0">322815</data>
    </edge>
    <edge source="ZAF" target="DEU">
      <data key="d0">22429137</data>
    </edge>
    <edge source="ZAF" target="GHA">
      <data key="d0">1641087</data>
    </edge>
    <edge source="ZAF" target="GRC">
      <data key="d0">36515</data>
    </edge>
    <edge source="ZAF" target="HKG">
      <data key="d0">2208825</data>
    </edge>
    <edge source="ZAF" target="HUN">
      <data key="d0">29652</data>
    </edge>
    <edge source="ZAF" target="IDN">
      <data key="d0">44913</data>
    </edge>
    <edge source="ZAF" target="IRL">
      <data key="d0">5424275</data>
    </edge>
    <edge source="ZAF" target="ISR">
      <data key="d0">410552</data>
    </edge>
    <edge source="ZAF" target="ITA">
      <data key="d0">509762</data>
    </edge>
    <edge source="ZAF" target="CIV">
      <data key="d0">1916390</data>
    </edge>
    <edge source="ZAF" target="JPN">
      <data key="d0">4754596</data>
    </edge>
    <edge source="ZAF" target="KOR">
      <data key="d0">92812</data>
    </edge>
    <edge source="ZAF" target="LBN">
      <data key="d0">18447</data>
    </edge>
    <edge source="ZAF" target="LVA">
      <data key="d0">46036</data>
    </edge>
    <edge source="ZAF" target="MDG">
      <data key="d0">106486</data>
    </edge>
    <edge source="ZAF" target="MWI">
      <data key="d0">1691531</data>
    </edge>
    <edge source="ZAF" target="MYS">
      <data key="d0">306946</data>
    </edge>
    <edge source="ZAF" target="MUS">
      <data key="d0">1987973</data>
    </edge>
    <edge source="ZAF" target="MEX">
      <data key="d0">15794</data>
    </edge>
    <edge source="ZAF" target="MAR">
      <data key="d0">12111</data>
    </edge>
    <edge source="ZAF" target="MOZ">
      <data key="d0">18568550</data>
    </edge>
    <edge source="ZAF" target="OMN">
      <data key="d0">41962</data>
    </edge>
    <edge source="ZAF" target="NLD">
      <data key="d0">40378067</data>
    </edge>
    <edge source="ZAF" target="NZL">
      <data key="d0">1129266</data>
    </edge>
    <edge source="ZAF" target="NER">
      <data key="d0">41518</data>
    </edge>
    <edge source="ZAF" target="NOR">
      <data key="d0">1434516</data>
    </edge>
    <edge source="ZAF" target="PAK">
      <data key="d0">18329</data>
    </edge>
    <edge source="ZAF" target="PRY">
      <data key="d0">2621768</data>
    </edge>
    <edge source="ZAF" target="PER">
      <data key="d0">17361</data>
    </edge>
    <edge source="ZAF" target="PHL">
      <data key="d0">134174</data>
    </edge>
    <edge source="ZAF" target="POL">
      <data key="d0">466470</data>
    </edge>
    <edge source="ZAF" target="PRT">
      <data key="d0">79508</data>
    </edge>
    <edge source="ZAF" target="RUS">
      <data key="d0">650746</data>
    </edge>
    <edge source="ZAF" target="SAU">
      <data key="d0">274574</data>
    </edge>
    <edge source="ZAF" target="SEN">
      <data key="d0">112670</data>
    </edge>
    <edge source="ZAF" target="IND">
      <data key="d0">35674</data>
    </edge>
    <edge source="ZAF" target="SGP">
      <data key="d0">1298015</data>
    </edge>
    <edge source="ZAF" target="ZWE">
      <data key="d0">2896031</data>
    </edge>
    <edge source="ZAF" target="ESP">
      <data key="d0">1150370</data>
    </edge>
    <edge source="ZAF" target="SWE">
      <data key="d0">9578854</data>
    </edge>
    <edge source="ZAF" target="CHE">
      <data key="d0">5285213</data>
    </edge>
    <edge source="ZAF" target="THA">
      <data key="d0">219061</data>
    </edge>
    <edge source="ZAF" target="TGO">
      <data key="d0">68960</data>
    </edge>
    <edge source="ZAF" target="ARE">
      <data key="d0">963870</data>
    </edge>
    <edge source="ZAF" target="TUR">
      <data key="d0">26043</data>
    </edge>
    <edge source="ZAF" target="UGA">
      <data key="d0">227948</data>
    </edge>
    <edge source="ZAF" target="GBR">
      <data key="d0">100411352</data>
    </edge>
    <edge source="ZAF" target="TZA">
      <data key="d0">3821446</data>
    </edge>
    <edge source="ZAF" target="USA">
      <data key="d0">10386761</data>
    </edge>
    <edge source="ZAF" target="BFA">
      <data key="d0">41317</data>
    </edge>
    <edge source="ZAF" target="URY">
      <data key="d0">163698</data>
    </edge>
    <edge source="ESP" target="ALB">
      <data key="d0">107213</data>
    </edge>
    <edge source="ESP" target="DZA">
      <data key="d0">20489</data>
    </edge>
    <edge source="ESP" target="ARG">
      <data key="d0">2622705</data>
    </edge>
    <edge source="ESP" target="AUS">
      <data key="d0">1681400</data>
    </edge>
    <edge source="ESP" target="AUT">
      <data key="d0">9416440</data>
    </edge>
    <edge source="ESP" target="BEL">
      <data key="d0">29652976</data>
    </edge>
    <edge source="ESP" target="BOL">
      <data key="d0">21273</data>
    </edge>
    <edge source="ESP" target="BRA">
      <data key="d0">3254912</data>
    </edge>
    <edge source="ESP" target="BGR">
      <data key="d0">13073</data>
    </edge>
    <edge source="ESP" target="BDI">
      <data key="d0">25889</data>
    </edge>
    <edge source="ESP" target="BLR">
      <data key="d0">30439</data>
    </edge>
    <edge source="ESP" target="CMR">
      <data key="d0">3060598</data>
    </edge>
    <edge source="ESP" target="CAN">
      <data key="d0">18352419</data>
    </edge>
    <edge source="ESP" target="CAF">
      <data key="d0">137327</data>
    </edge>
    <edge source="ESP" target="CHL">
      <data key="d0">1400769</data>
    </edge>
    <edge source="ESP" target="CHN">
      <data key="d0">16470938</data>
    </edge>
    <edge source="ESP" target="COL">
      <data key="d0">1535669</data>
    </edge>
    <edge source="ESP" target="CRI">
      <data key="d0">1176665</data>
    </edge>
    <edge source="ESP" target="HRV">
      <data key="d0">116773</data>
    </edge>
    <edge source="ESP" target="CZE">
      <data key="d0">3174474</data>
    </edge>
    <edge source="ESP" target="BEN">
      <data key="d0">2344417</data>
    </edge>
    <edge source="ESP" target="DNK">
      <data key="d0">64706795</data>
    </edge>
    <edge source="ESP" target="ECU">
      <data key="d0">344170</data>
    </edge>
    <edge source="ESP" target="SLV">
      <data key="d0">532903</data>
    </edge>
    <edge source="ESP" target="ETH">
      <data key="d0">12263</data>
    </edge>
    <edge source="ESP" target="EST">
      <data key="d0">1846588</data>
    </edge>
    <edge source="ESP" target="FIN">
      <data key="d0">17551440</data>
    </edge>
    <edge source="ESP" target="FRA">
      <data key="d0">96011359</data>
    </edge>
    <edge source="ESP" target="GMB">
      <data key="d0">160762</data>
    </edge>
    <edge source="ESP" target="DEU">
      <data key="d0">256685477</data>
    </edge>
    <edge source="ESP" target="GHA">
      <data key="d0">1346195</data>
    </edge>
    <edge source="ESP" target="GRC">
      <data key="d0">12573464</data>
    </edge>
    <edge source="ESP" target="GTM">
      <data key="d0">747094</data>
    </edge>
    <edge source="ESP" target="HND">
      <data key="d0">267267</data>
    </edge>
    <edge source="ESP" target="HKG">
      <data key="d0">2678109</data>
    </edge>
    <edge source="ESP" target="HUN">
      <data key="d0">268417</data>
    </edge>
    <edge source="ESP" target="IDN">
      <data key="d0">20322</data>
    </edge>
    <edge source="ESP" target="IRL">
      <data key="d0">11728003</data>
    </edge>
    <edge source="ESP" target="ISR">
      <data key="d0">547635</data>
    </edge>
    <edge source="ESP" target="ITA">
      <data key="d0">42492573</data>
    </edge>
    <edge source="ESP" target="CIV">
      <data key="d0">5600343</data>
    </edge>
    <edge source="ESP" target="JAM">
      <data key="d0">94527</data>
    </edge>
    <edge source="ESP" target="JPN">
      <data key="d0">29872304</data>
    </edge>
    <edge source="ESP" target="KAZ">
      <data key="d0">54703</data>
    </edge>
    <edge source="ESP" target="JOR">
      <data key="d0">32899</data>
    </edge>
    <edge source="ESP" target="KOR">
      <data key="d0">860277</data>
    </edge>
    <edge source="ESP" target="LBN">
      <data key="d0">293742</data>
    </edge>
    <edge source="ESP" target="LVA">
      <data key="d0">2198441</data>
    </edge>
    <edge source="ESP" target="LTU">
      <data key="d0">459482</data>
    </edge>
    <edge source="ESP" target="MDG">
      <data key="d0">20397</data>
    </edge>
    <edge source="ESP" target="MYS">
      <data key="d0">525090</data>
    </edge>
    <edge source="ESP" target="MRT">
      <data key="d0">95338</data>
    </edge>
    <edge source="ESP" target="MUS">
      <data key="d0">159184</data>
    </edge>
    <edge source="ESP" target="MEX">
      <data key="d0">29031030</data>
    </edge>
    <edge source="ESP" target="MAR">
      <data key="d0">2590382</data>
    </edge>
    <edge source="ESP" target="MOZ">
      <data key="d0">527813</data>
    </edge>
    <edge source="ESP" target="OMN">
      <data key="d0">39812</data>
    </edge>
    <edge source="ESP" target="NAM">
      <data key="d0">668783</data>
    </edge>
    <edge source="ESP" target="NLD">
      <data key="d0">89268396</data>
    </edge>
    <edge source="ESP" target="NZL">
      <data key="d0">911547</data>
    </edge>
    <edge source="ESP" target="NIC">
      <data key="d0">111171</data>
    </edge>
    <edge source="ESP" target="NER">
      <data key="d0">108235</data>
    </edge>
    <edge source="ESP" target="NOR">
      <data key="d0">19938825</data>
    </edge>
    <edge source="ESP" target="PAN">
      <data key="d0">2908367</data>
    </edge>
    <edge source="ESP" target="PRY">
      <data key="d0">924397</data>
    </edge>
    <edge source="ESP" target="PER">
      <data key="d0">2235543</data>
    </edge>
    <edge source="ESP" target="PHL">
      <data key="d0">13893771</data>
    </edge>
    <edge source="ESP" target="POL">
      <data key="d0">2496239</data>
    </edge>
    <edge source="ESP" target="PRT">
      <data key="d0">148182025</data>
    </edge>
    <edge source="ESP" target="ROU">
      <data key="d0">59439</data>
    </edge>
    <edge source="ESP" target="RUS">
      <data key="d0">4338614</data>
    </edge>
    <edge source="ESP" target="SAU">
      <data key="d0">162809</data>
    </edge>
    <edge source="ESP" target="SEN">
      <data key="d0">1803511</data>
    </edge>
    <edge source="ESP" target="IND">
      <data key="d0">64836</data>
    </edge>
    <edge source="ESP" target="SGP">
      <data key="d0">798189</data>
    </edge>
    <edge source="ESP" target="SVK">
      <data key="d0">853438</data>
    </edge>
    <edge source="ESP" target="VNM">
      <data key="d0">205766</data>
    </edge>
    <edge source="ESP" target="SVN">
      <data key="d0">211438</data>
    </edge>
    <edge source="ESP" target="ZAF">
      <data key="d0">2740113</data>
    </edge>
    <edge source="ESP" target="SWE">
      <data key="d0">60758712</data>
    </edge>
    <edge source="ESP" target="CHE">
      <data key="d0">63820084</data>
    </edge>
    <edge source="ESP" target="THA">
      <data key="d0">439652</data>
    </edge>
    <edge source="ESP" target="TGO">
      <data key="d0">1065200</data>
    </edge>
    <edge source="ESP" target="ARE">
      <data key="d0">250560</data>
    </edge>
    <edge source="ESP" target="TUN">
      <data key="d0">170472</data>
    </edge>
    <edge source="ESP" target="TUR">
      <data key="d0">223427</data>
    </edge>
    <edge source="ESP" target="UKR">
      <data key="d0">80459</data>
    </edge>
    <edge source="ESP" target="EGY">
      <data key="d0">22152</data>
    </edge>
    <edge source="ESP" target="GBR">
      <data key="d0">217308393</data>
    </edge>
    <edge source="ESP" target="TZA">
      <data key="d0">130422</data>
    </edge>
    <edge source="ESP" target="USA">
      <data key="d0">107147685</data>
    </edge>
    <edge source="ESP" target="BFA">
      <data key="d0">606454</data>
    </edge>
    <edge source="ESP" target="URY">
      <data key="d0">981622</data>
    </edge>
    <edge source="ESP" target="SRB">
      <data key="d0">19354</data>
    </edge>
    <edge source="SWE" target="ARG">
      <data key="d0">174820</data>
    </edge>
    <edge source="SWE" target="AUS">
      <data key="d0">2350243</data>
    </edge>
    <edge source="SWE" target="AUT">
      <data key="d0">1465233</data>
    </edge>
    <edge source="SWE" target="BEL">
      <data key="d0">7243337</data>
    </edge>
    <edge source="SWE" target="BRA">
      <data key="d0">25208</data>
    </edge>
    <edge source="SWE" target="BGR">
      <data key="d0">192498</data>
    </edge>
    <edge source="SWE" target="CAN">
      <data key="d0">10256083</data>
    </edge>
    <edge source="SWE" target="CHL">
      <data key="d0">370700</data>
    </edge>
    <edge source="SWE" target="CHN">
      <data key="d0">16369</data>
    </edge>
    <edge source="SWE" target="COL">
      <data key="d0">220107</data>
    </edge>
    <edge source="SWE" target="CRI">
      <data key="d0">120366</data>
    </edge>
    <edge source="SWE" target="CZE">
      <data key="d0">1191982</data>
    </edge>
    <edge source="SWE" target="DNK">
      <data key="d0">7507967</data>
    </edge>
    <edge source="SWE" target="EST">
      <data key="d0">6644891</data>
    </edge>
    <edge source="SWE" target="FIN">
      <data key="d0">11236579</data>
    </edge>
    <edge source="SWE" target="FRA">
      <data key="d0">4089163</data>
    </edge>
    <edge source="SWE" target="DEU">
      <data key="d0">6400994</data>
    </edge>
    <edge source="SWE" target="GRC">
      <data key="d0">5339091</data>
    </edge>
    <edge source="SWE" target="GTM">
      <data key="d0">40267</data>
    </edge>
    <edge source="SWE" target="HND">
      <data key="d0">184641</data>
    </edge>
    <edge source="SWE" target="HKG">
      <data key="d0">41140</data>
    </edge>
    <edge source="SWE" target="HUN">
      <data key="d0">125604</data>
    </edge>
    <edge source="SWE" target="IRL">
      <data key="d0">258192</data>
    </edge>
    <edge source="SWE" target="ISR">
      <data key="d0">839614</data>
    </edge>
    <edge source="SWE" target="ITA">
      <data key="d0">2784237</data>
    </edge>
    <edge source="SWE" target="JAM">
      <data key="d0">111636</data>
    </edge>
    <edge source="SWE" target="JPN">
      <data key="d0">712264</data>
    </edge>
    <edge source="SWE" target="LBN">
      <data key="d0">173292</data>
    </edge>
    <edge source="SWE" target="LVA">
      <data key="d0">282527</data>
    </edge>
    <edge source="SWE" target="LTU">
      <data key="d0">106398</data>
    </edge>
    <edge source="SWE" target="MEX">
      <data key="d0">670033</data>
    </edge>
    <edge source="SWE" target="NLD">
      <data key="d0">768246</data>
    </edge>
    <edge source="SWE" target="NZL">
      <data key="d0">25972</data>
    </edge>
    <edge source="SWE" target="NOR">
      <data key="d0">14692048</data>
    </edge>
    <edge source="SWE" target="PAN">
      <data key="d0">570946</data>
    </edge>
    <edge source="SWE" target="PRY">
      <data key="d0">424390</data>
    </edge>
    <edge source="SWE" target="PER">
      <data key="d0">414023</data>
    </edge>
    <edge source="SWE" target="PHL">
      <data key="d0">514747</data>
    </edge>
    <edge source="SWE" target="POL">
      <data key="d0">1314202</data>
    </edge>
    <edge source="SWE" target="PRT">
      <data key="d0">1284411</data>
    </edge>
    <edge source="SWE" target="ROU">
      <data key="d0">74096</data>
    </edge>
    <edge source="SWE" target="RUS">
      <data key="d0">97231</data>
    </edge>
    <edge source="SWE" target="SAU">
      <data key="d0">73333</data>
    </edge>
    <edge source="SWE" target="SGP">
      <data key="d0">175147</data>
    </edge>
    <edge source="SWE" target="ZAF">
      <data key="d0">267140</data>
    </edge>
    <edge source="SWE" target="ESP">
      <data key="d0">5888212</data>
    </edge>
    <edge source="SWE" target="CHE">
      <data key="d0">1328280</data>
    </edge>
    <edge source="SWE" target="THA">
      <data key="d0">74424</data>
    </edge>
    <edge source="SWE" target="ARE">
      <data key="d0">10585</data>
    </edge>
    <edge source="SWE" target="TUR">
      <data key="d0">164562</data>
    </edge>
    <edge source="SWE" target="GBR">
      <data key="d0">8216303</data>
    </edge>
    <edge source="SWE" target="USA">
      <data key="d0">231427316</data>
    </edge>
    <edge source="SWE" target="URY">
      <data key="d0">125167</data>
    </edge>
    <edge source="THA" target="AUS">
      <data key="d0">402356</data>
    </edge>
    <edge source="THA" target="AUT">
      <data key="d0">26227</data>
    </edge>
    <edge source="THA" target="BEL">
      <data key="d0">116914</data>
    </edge>
    <edge source="THA" target="KHM">
      <data key="d0">18613509</data>
    </edge>
    <edge source="THA" target="CAN">
      <data key="d0">325369</data>
    </edge>
    <edge source="THA" target="LKA">
      <data key="d0">361414</data>
    </edge>
    <edge source="THA" target="CHN">
      <data key="d0">461192</data>
    </edge>
    <edge source="THA" target="FRA">
      <data key="d0">333522</data>
    </edge>
    <edge source="THA" target="DEU">
      <data key="d0">307792</data>
    </edge>
    <edge source="THA" target="GRC">
      <data key="d0">10330</data>
    </edge>
    <edge source="THA" target="HKG">
      <data key="d0">898944</data>
    </edge>
    <edge source="THA" target="IDN">
      <data key="d0">9980632</data>
    </edge>
    <edge source="THA" target="ISR">
      <data key="d0">26002</data>
    </edge>
    <edge source="THA" target="JPN">
      <data key="d0">4292419</data>
    </edge>
    <edge source="THA" target="KOR">
      <data key="d0">17235</data>
    </edge>
    <edge source="THA" target="MYS">
      <data key="d0">7302159</data>
    </edge>
    <edge source="THA" target="MUS">
      <data key="d0">56905</data>
    </edge>
    <edge source="THA" target="OMN">
      <data key="d0">61446</data>
    </edge>
    <edge source="THA" target="NLD">
      <data key="d0">557111</data>
    </edge>
    <edge source="THA" target="NZL">
      <data key="d0">150885</data>
    </edge>
    <edge source="THA" target="NOR">
      <data key="d0">367741</data>
    </edge>
    <edge source="THA" target="PHL">
      <data key="d0">3916217</data>
    </edge>
    <edge source="THA" target="SAU">
      <data key="d0">361708</data>
    </edge>
    <edge source="THA" target="IND">
      <data key="d0">95275</data>
    </edge>
    <edge source="THA" target="SGP">
      <data key="d0">2950094</data>
    </edge>
    <edge source="THA" target="VNM">
      <data key="d0">3067713</data>
    </edge>
    <edge source="THA" target="ESP">
      <data key="d0">20483</data>
    </edge>
    <edge source="THA" target="SWE">
      <data key="d0">569042</data>
    </edge>
    <edge source="THA" target="CHE">
      <data key="d0">299676</data>
    </edge>
    <edge source="THA" target="ARE">
      <data key="d0">93727</data>
    </edge>
    <edge source="THA" target="GBR">
      <data key="d0">1039851</data>
    </edge>
    <edge source="THA" target="USA">
      <data key="d0">6478399</data>
    </edge>
    <edge source="ARE" target="DZA">
      <data key="d0">290523</data>
    </edge>
    <edge source="ARE" target="AZE">
      <data key="d0">32839</data>
    </edge>
    <edge source="ARE" target="AUS">
      <data key="d0">21191</data>
    </edge>
    <edge source="ARE" target="CAN">
      <data key="d0">22846</data>
    </edge>
    <edge source="ARE" target="LKA">
      <data key="d0">366226</data>
    </edge>
    <edge source="ARE" target="BEN">
      <data key="d0">29552</data>
    </edge>
    <edge source="ARE" target="ETH">
      <data key="d0">28658</data>
    </edge>
    <edge source="ARE" target="FRA">
      <data key="d0">11861</data>
    </edge>
    <edge source="ARE" target="GEO">
      <data key="d0">76653</data>
    </edge>
    <edge source="ARE" target="DEU">
      <data key="d0">12782</data>
    </edge>
    <edge source="ARE" target="GRC">
      <data key="d0">29512</data>
    </edge>
    <edge source="ARE" target="HKG">
      <data key="d0">31134</data>
    </edge>
    <edge source="ARE" target="IRL">
      <data key="d0">86208</data>
    </edge>
    <edge source="ARE" target="CIV">
      <data key="d0">29052</data>
    </edge>
    <edge source="ARE" target="KAZ">
      <data key="d0">211104</data>
    </edge>
    <edge source="ARE" target="LBN">
      <data key="d0">32694</data>
    </edge>
    <edge source="ARE" target="MRT">
      <data key="d0">29223</data>
    </edge>
    <edge source="ARE" target="MUS">
      <data key="d0">13424</data>
    </edge>
    <edge source="ARE" target="MDA">
      <data key="d0">13070</data>
    </edge>
    <edge source="ARE" target="MOZ">
      <data key="d0">11280</data>
    </edge>
    <edge source="ARE" target="OMN">
      <data key="d0">19961904</data>
    </edge>
    <edge source="ARE" target="NLD">
      <data key="d0">94262</data>
    </edge>
    <edge source="ARE" target="NZL">
      <data key="d0">17135</data>
    </edge>
    <edge source="ARE" target="PAK">
      <data key="d0">1124128</data>
    </edge>
    <edge source="ARE" target="RUS">
      <data key="d0">982086</data>
    </edge>
    <edge source="ARE" target="SAU">
      <data key="d0">1089535</data>
    </edge>
    <edge source="ARE" target="IND">
      <data key="d0">184367</data>
    </edge>
    <edge source="ARE" target="SGP">
      <data key="d0">263133</data>
    </edge>
    <edge source="ARE" target="ZAF">
      <data key="d0">74013</data>
    </edge>
    <edge source="ARE" target="SWE">
      <data key="d0">15314</data>
    </edge>
    <edge source="ARE" target="TUN">
      <data key="d0">18393</data>
    </edge>
    <edge source="ARE" target="TUR">
      <data key="d0">19348</data>
    </edge>
    <edge source="ARE" target="EGY">
      <data key="d0">58456</data>
    </edge>
    <edge source="ARE" target="GBR">
      <data key="d0">397272</data>
    </edge>
    <edge source="ARE" target="TZA">
      <data key="d0">68139</data>
    </edge>
    <edge source="ARE" target="USA">
      <data key="d0">189265</data>
    </edge>
    <edge source="URY" target="ARG">
      <data key="d0">161973</data>
    </edge>
    <edge source="URY" target="BEL">
      <data key="d0">204792</data>
    </edge>
    <edge source="URY" target="BRA">
      <data key="d0">4495424</data>
    </edge>
    <edge source="URY" target="CAN">
      <data key="d0">94799</data>
    </edge>
    <edge source="URY" target="CHL">
      <data key="d0">36280</data>
    </edge>
    <edge source="URY" target="DNK">
      <data key="d0">182820</data>
    </edge>
    <edge source="URY" target="FIN">
      <data key="d0">30096</data>
    </edge>
    <edge source="URY" target="FRA">
      <data key="d0">118660</data>
    </edge>
    <edge source="URY" target="DEU">
      <data key="d0">278773</data>
    </edge>
    <edge source="URY" target="IRL">
      <data key="d0">72300</data>
    </edge>
    <edge source="URY" target="JPN">
      <data key="d0">106800</data>
    </edge>
    <edge source="URY" target="MEX">
      <data key="d0">49007</data>
    </edge>
    <edge source="URY" target="NLD">
      <data key="d0">117003</data>
    </edge>
    <edge source="URY" target="NOR">
      <data key="d0">288992</data>
    </edge>
    <edge source="URY" target="PRY">
      <data key="d0">597831</data>
    </edge>
    <edge source="URY" target="PER">
      <data key="d0">30958</data>
    </edge>
    <edge source="URY" target="POL">
      <data key="d0">28441</data>
    </edge>
    <edge source="URY" target="ESP">
      <data key="d0">48239</data>
    </edge>
    <edge source="URY" target="SWE">
      <data key="d0">139800</data>
    </edge>
    <edge source="URY" target="CHE">
      <data key="d0">162882</data>
    </edge>
    <edge source="URY" target="GBR">
      <data key="d0">618016</data>
    </edge>
    <edge source="URY" target="USA">
      <data key="d0">364638</data>
    </edge>
    <edge source="KHM" target="HKG">
      <data key="d0">273528</data>
    </edge>
    <edge source="KHM" target="JPN">
      <data key="d0">11410</data>
    </edge>
    <edge source="KHM" target="SGP">
      <data key="d0">14176</data>
    </edge>
    <edge source="KHM" target="USA">
      <data key="d0">16857</data>
    </edge>
    <edge source="LKA" target="AUS">
      <data key="d0">14967</data>
    </edge>
    <edge source="LKA" target="CAN">
      <data key="d0">21972</data>
    </edge>
    <edge source="LKA" target="FRA">
      <data key="d0">144021</data>
    </edge>
    <edge source="LKA" target="DEU">
      <data key="d0">84065</data>
    </edge>
    <edge source="LKA" target="ITA">
      <data key="d0">12456</data>
    </edge>
    <edge source="LKA" target="JPN">
      <data key="d0">19925</data>
    </edge>
    <edge source="LKA" target="LBN">
      <data key="d0">27731</data>
    </edge>
    <edge source="LKA" target="MYS">
      <data key="d0">56695</data>
    </edge>
    <edge source="LKA" target="SGP">
      <data key="d0">143441</data>
    </edge>
    <edge source="LKA" target="CHE">
      <data key="d0">36142</data>
    </edge>
    <edge source="LKA" target="GBR">
      <data key="d0">134428</data>
    </edge>
    <edge source="LKA" target="USA">
      <data key="d0">136081</data>
    </edge>
    <edge source="CZE" target="AZE">
      <data key="d0">27377</data>
    </edge>
    <edge source="CZE" target="ARG">
      <data key="d0">13046</data>
    </edge>
    <edge source="CZE" target="AUS">
      <data key="d0">241062</data>
    </edge>
    <edge source="CZE" target="AUT">
      <data key="d0">3189252</data>
    </edge>
    <edge source="CZE" target="ARM">
      <data key="d0">22856</data>
    </edge>
    <edge source="CZE" target="BEL">
      <data key="d0">112960</data>
    </edge>
    <edge source="CZE" target="BRA">
      <data key="d0">19476</data>
    </edge>
    <edge source="CZE" target="BGR">
      <data key="d0">243100</data>
    </edge>
    <edge source="CZE" target="BLR">
      <data key="d0">24469</data>
    </edge>
    <edge source="CZE" target="CAN">
      <data key="d0">943402</data>
    </edge>
    <edge source="CZE" target="CHN">
      <data key="d0">33388</data>
    </edge>
    <edge source="CZE" target="HRV">
      <data key="d0">285846</data>
    </edge>
    <edge source="CZE" target="DNK">
      <data key="d0">630744</data>
    </edge>
    <edge source="CZE" target="EST">
      <data key="d0">203351</data>
    </edge>
    <edge source="CZE" target="FIN">
      <data key="d0">1074868</data>
    </edge>
    <edge source="CZE" target="FRA">
      <data key="d0">811163</data>
    </edge>
    <edge source="CZE" target="GEO">
      <data key="d0">11212</data>
    </edge>
    <edge source="CZE" target="DEU">
      <data key="d0">50874729</data>
    </edge>
    <edge source="CZE" target="GRC">
      <data key="d0">256355</data>
    </edge>
    <edge source="CZE" target="HKG">
      <data key="d0">103575</data>
    </edge>
    <edge source="CZE" target="HUN">
      <data key="d0">2307962</data>
    </edge>
    <edge source="CZE" target="IRL">
      <data key="d0">140680</data>
    </edge>
    <edge source="CZE" target="ISR">
      <data key="d0">167591</data>
    </edge>
    <edge source="CZE" target="ITA">
      <data key="d0">3546983</data>
    </edge>
    <edge source="CZE" target="JPN">
      <data key="d0">82169</data>
    </edge>
    <edge source="CZE" target="KAZ">
      <data key="d0">36422</data>
    </edge>
    <edge source="CZE" target="KOR">
      <data key="d0">23614</data>
    </edge>
    <edge source="CZE" target="KGZ">
      <data key="d0">15337</data>
    </edge>
    <edge source="CZE" target="LVA">
      <data key="d0">613965</data>
    </edge>
    <edge source="CZE" target="LTU">
      <data key="d0">47228</data>
    </edge>
    <edge source="CZE" target="MEX">
      <data key="d0">62986</data>
    </edge>
    <edge source="CZE" target="MDA">
      <data key="d0">33861</data>
    </edge>
    <edge source="CZE" target="NLD">
      <data key="d0">1965016</data>
    </edge>
    <edge source="CZE" target="NOR">
      <data key="d0">83862</data>
    </edge>
    <edge source="CZE" target="PAK">
      <data key="d0">18188</data>
    </edge>
    <edge source="CZE" target="POL">
      <data key="d0">3077025</data>
    </edge>
    <edge source="CZE" target="PRT">
      <data key="d0">27037</data>
    </edge>
    <edge source="CZE" target="ROU">
      <data key="d0">234655</data>
    </edge>
    <edge source="CZE" target="RUS">
      <data key="d0">1290770</data>
    </edge>
    <edge source="CZE" target="SVK">
      <data key="d0">26567943</data>
    </edge>
    <edge source="CZE" target="VNM">
      <data key="d0">205481</data>
    </edge>
    <edge source="CZE" target="SVN">
      <data key="d0">245913</data>
    </edge>
    <edge source="CZE" target="ZAF">
      <data key="d0">24881</data>
    </edge>
    <edge source="CZE" target="ESP">
      <data key="d0">1121882</data>
    </edge>
    <edge source="CZE" target="SWE">
      <data key="d0">3684130</data>
    </edge>
    <edge source="CZE" target="CHE">
      <data key="d0">1225508</data>
    </edge>
    <edge source="CZE" target="ARE">
      <data key="d0">39966</data>
    </edge>
    <edge source="CZE" target="TUR">
      <data key="d0">23797</data>
    </edge>
    <edge source="CZE" target="UKR">
      <data key="d0">60470</data>
    </edge>
    <edge source="CZE" target="MKD">
      <data key="d0">88634</data>
    </edge>
    <edge source="CZE" target="GBR">
      <data key="d0">12394762</data>
    </edge>
    <edge source="CZE" target="USA">
      <data key="d0">6409785</data>
    </edge>
    <edge source="CZE" target="SRB">
      <data key="d0">562660</data>
    </edge>
    <edge source="GHA" target="BGR">
      <data key="d0">11189</data>
    </edge>
    <edge source="GHA" target="BEN">
      <data key="d0">183913</data>
    </edge>
    <edge source="GHA" target="DEU">
      <data key="d0">11012</data>
    </edge>
    <edge source="GHA" target="MUS">
      <data key="d0">60766</data>
    </edge>
    <edge source="GHA" target="ZAF">
      <data key="d0">10695</data>
    </edge>
    <edge source="GHA" target="TGO">
      <data key="d0">211158</data>
    </edge>
    <edge source="GHA" target="GBR">
      <data key="d0">484334</data>
    </edge>
    <edge source="GHA" target="USA">
      <data key="d0">17321</data>
    </edge>
    <edge source="GHA" target="BFA">
      <data key="d0">12911</data>
    </edge>
    <edge source="OMN" target="BDI">
      <data key="d0">11066</data>
    </edge>
    <edge source="OMN" target="LKA">
      <data key="d0">13090</data>
    </edge>
    <edge source="OMN" target="ETH">
      <data key="d0">13958</data>
    </edge>
    <edge source="OMN" target="MYS">
      <data key="d0">16460</data>
    </edge>
    <edge source="OMN" target="PAK">
      <data key="d0">16333</data>
    </edge>
    <edge source="OMN" target="SAU">
      <data key="d0">1492166</data>
    </edge>
    <edge source="OMN" target="IND">
      <data key="d0">42791</data>
    </edge>
    <edge source="OMN" target="ZAF">
      <data key="d0">10148</data>
    </edge>
    <edge source="OMN" target="ARE">
      <data key="d0">1725805</data>
    </edge>
    <edge source="OMN" target="TZA">
      <data key="d0">70674</data>
    </edge>
    <edge source="PAK" target="KAZ">
      <data key="d0">18132</data>
    </edge>
    <edge source="SAU" target="JOR">
      <data key="d0">212800</data>
    </edge>
    <edge source="SAU" target="ARE">
      <data key="d0">451467</data>
    </edge>
    <edge source="SAU" target="TUR">
      <data key="d0">134934</data>
    </edge>
    <edge source="SAU" target="EGY">
      <data key="d0">35467</data>
    </edge>
    <edge source="IND" target="AUS">
      <data key="d0">61894</data>
    </edge>
    <edge source="IND" target="BEL">
      <data key="d0">45669</data>
    </edge>
    <edge source="IND" target="BDI">
      <data key="d0">12661</data>
    </edge>
    <edge source="IND" target="CMR">
      <data key="d0">18481</data>
    </edge>
    <edge source="IND" target="CAN">
      <data key="d0">82519</data>
    </edge>
    <edge source="IND" target="LKA">
      <data key="d0">52735</data>
    </edge>
    <edge source="IND" target="ETH">
      <data key="d0">69141</data>
    </edge>
    <edge source="IND" target="EST">
      <data key="d0">10532</data>
    </edge>
    <edge source="IND" target="FRA">
      <data key="d0">132196</data>
    </edge>
    <edge source="IND" target="DEU">
      <data key="d0">102262</data>
    </edge>
    <edge source="IND" target="HKG">
      <data key="d0">107912</data>
    </edge>
    <edge source="IND" target="HUN">
      <data key="d0">43447</data>
    </edge>
    <edge source="IND" target="IDN">
      <data key="d0">37814</data>
    </edge>
    <edge source="IND" target="JPN">
      <data key="d0">248527</data>
    </edge>
    <edge source="IND" target="MYS">
      <data key="d0">73548</data>
    </edge>
    <edge source="IND" target="OMN">
      <data key="d0">519192</data>
    </edge>
    <edge source="IND" target="NLD">
      <data key="d0">692989</data>
    </edge>
    <edge source="IND" target="NZL">
      <data key="d0">50265</data>
    </edge>
    <edge source="IND" target="PAN">
      <data key="d0">12781</data>
    </edge>
    <edge source="IND" target="PHL">
      <data key="d0">24788</data>
    </edge>
    <edge source="IND" target="SAU">
      <data key="d0">106284</data>
    </edge>
    <edge source="IND" target="SGP">
      <data key="d0">450666</data>
    </edge>
    <edge source="IND" target="ZAF">
      <data key="d0">178155</data>
    </edge>
    <edge source="IND" target="ESP">
      <data key="d0">20968</data>
    </edge>
    <edge source="IND" target="SWE">
      <data key="d0">21305</data>
    </edge>
    <edge source="IND" target="THA">
      <data key="d0">235131</data>
    </edge>
    <edge source="IND" target="ARE">
      <data key="d0">9214957</data>
    </edge>
    <edge source="IND" target="UGA">
      <data key="d0">14389</data>
    </edge>
    <edge source="IND" target="GBR">
      <data key="d0">277983</data>
    </edge>
    <edge source="IND" target="TZA">
      <data key="d0">10823</data>
    </edge>
    <edge source="IND" target="USA">
      <data key="d0">853825</data>
    </edge>
    <edge source="ZWE" target="BWA">
      <data key="d0">44566</data>
    </edge>
    <edge source="ZWE" target="BDI">
      <data key="d0">186514</data>
    </edge>
    <edge source="ZWE" target="DEU">
      <data key="d0">11540</data>
    </edge>
    <edge source="ZWE" target="MWI">
      <data key="d0">215745</data>
    </edge>
    <edge source="ZWE" target="MUS">
      <data key="d0">12461</data>
    </edge>
    <edge source="ZWE" target="MOZ">
      <data key="d0">2475960</data>
    </edge>
    <edge source="ZWE" target="NAM">
      <data key="d0">190867</data>
    </edge>
    <edge source="ZWE" target="ZAF">
      <data key="d0">48607</data>
    </edge>
    <edge source="ZWE" target="TZA">
      <data key="d0">62456</data>
    </edge>
    <edge source="ZWE" target="USA">
      <data key="d0">18549</data>
    </edge>
    <edge source="TUR" target="AZE">
      <data key="d0">1097415</data>
    </edge>
    <edge source="TUR" target="AUS">
      <data key="d0">181901</data>
    </edge>
    <edge source="TUR" target="AUT">
      <data key="d0">418282</data>
    </edge>
    <edge source="TUR" target="BEL">
      <data key="d0">1376430</data>
    </edge>
    <edge source="TUR" target="BGR">
      <data key="d0">63733</data>
    </edge>
    <edge source="TUR" target="CAN">
      <data key="d0">28044</data>
    </edge>
    <edge source="TUR" target="DNK">
      <data key="d0">184458</data>
    </edge>
    <edge source="TUR" target="FIN">
      <data key="d0">20029</data>
    </edge>
    <edge source="TUR" target="FRA">
      <data key="d0">1669267</data>
    </edge>
    <edge source="TUR" target="GEO">
      <data key="d0">71018</data>
    </edge>
    <edge source="TUR" target="DEU">
      <data key="d0">10322576</data>
    </edge>
    <edge source="TUR" target="GRC">
      <data key="d0">139411</data>
    </edge>
    <edge source="TUR" target="ISR">
      <data key="d0">332782</data>
    </edge>
    <edge source="TUR" target="ITA">
      <data key="d0">38667</data>
    </edge>
    <edge source="TUR" target="JPN">
      <data key="d0">247450</data>
    </edge>
    <edge source="TUR" target="KAZ">
      <data key="d0">44868</data>
    </edge>
    <edge source="TUR" target="JOR">
      <data key="d0">230959</data>
    </edge>
    <edge source="TUR" target="LBN">
      <data key="d0">498465</data>
    </edge>
    <edge source="TUR" target="OMN">
      <data key="d0">28650</data>
    </edge>
    <edge source="TUR" target="NLD">
      <data key="d0">535401</data>
    </edge>
    <edge source="TUR" target="RUS">
      <data key="d0">362481</data>
    </edge>
    <edge source="TUR" target="SAU">
      <data key="d0">851320</data>
    </edge>
    <edge source="TUR" target="SGP">
      <data key="d0">68838</data>
    </edge>
    <edge source="TUR" target="SWE">
      <data key="d0">53646</data>
    </edge>
    <edge source="TUR" target="CHE">
      <data key="d0">263047</data>
    </edge>
    <edge source="TUR" target="ARE">
      <data key="d0">213677</data>
    </edge>
    <edge source="TUR" target="MKD">
      <data key="d0">304328</data>
    </edge>
    <edge source="TUR" target="EGY">
      <data key="d0">54630</data>
    </edge>
    <edge source="TUR" target="GBR">
      <data key="d0">1802551</data>
    </edge>
    <edge source="TUR" target="USA">
      <data key="d0">461580</data>
    </edge>
    <edge source="TUR" target="SRB">
      <data key="d0">4022237</data>
    </edge>
    <edge source="EGY" target="PSE">
      <data key="d0">97653</data>
    </edge>
    <edge source="EGY" target="JPN">
      <data key="d0">11732</data>
    </edge>
    <edge source="EGY" target="LBN">
      <data key="d0">14786</data>
    </edge>
    <edge source="EGY" target="SAU">
      <data key="d0">973113</data>
    </edge>
    <edge source="EGY" target="ARE">
      <data key="d0">27495</data>
    </edge>
    <edge source="EGY" target="USA">
      <data key="d0">55120</data>
    </edge>
    <edge source="BGR" target="ALB">
      <data key="d0">58337</data>
    </edge>
    <edge source="BGR" target="AZE">
      <data key="d0">298117</data>
    </edge>
    <edge source="BGR" target="AUS">
      <data key="d0">22445</data>
    </edge>
    <edge source="BGR" target="AUT">
      <data key="d0">290726</data>
    </edge>
    <edge source="BGR" target="BEL">
      <data key="d0">605632</data>
    </edge>
    <edge source="BGR" target="BLR">
      <data key="d0">570278</data>
    </edge>
    <edge source="BGR" target="CAN">
      <data key="d0">1869554</data>
    </edge>
    <edge source="BGR" target="CHN">
      <data key="d0">10301</data>
    </edge>
    <edge source="BGR" target="HRV">
      <data key="d0">131707</data>
    </edge>
    <edge source="BGR" target="CZE">
      <data key="d0">734690</data>
    </edge>
    <edge source="BGR" target="DNK">
      <data key="d0">945691</data>
    </edge>
    <edge source="BGR" target="EST">
      <data key="d0">2704431</data>
    </edge>
    <edge source="BGR" target="FIN">
      <data key="d0">859564</data>
    </edge>
    <edge source="BGR" target="FRA">
      <data key="d0">801045</data>
    </edge>
    <edge source="BGR" target="GEO">
      <data key="d0">12764</data>
    </edge>
    <edge source="BGR" target="DEU">
      <data key="d0">10607620</data>
    </edge>
    <edge source="BGR" target="GRC">
      <data key="d0">80953</data>
    </edge>
    <edge source="BGR" target="HKG">
      <data key="d0">11820</data>
    </edge>
    <edge source="BGR" target="HUN">
      <data key="d0">13500</data>
    </edge>
    <edge source="BGR" target="IRL">
      <data key="d0">53621</data>
    </edge>
    <edge source="BGR" target="ISR">
      <data key="d0">407167</data>
    </edge>
    <edge source="BGR" target="ITA">
      <data key="d0">32068</data>
    </edge>
    <edge source="BGR" target="JAM">
      <data key="d0">19460</data>
    </edge>
    <edge source="BGR" target="JPN">
      <data key="d0">2875033</data>
    </edge>
    <edge source="BGR" target="JOR">
      <data key="d0">18499</data>
    </edge>
    <edge source="BGR" target="KOR">
      <data key="d0">17290</data>
    </edge>
    <edge source="BGR" target="KGZ">
      <data key="d0">44547</data>
    </edge>
    <edge source="BGR" target="LBN">
      <data key="d0">65010</data>
    </edge>
    <edge source="BGR" target="LVA">
      <data key="d0">4200721</data>
    </edge>
    <edge source="BGR" target="LTU">
      <data key="d0">2411726</data>
    </edge>
    <edge source="BGR" target="MYS">
      <data key="d0">49445</data>
    </edge>
    <edge source="BGR" target="MEX">
      <data key="d0">19016</data>
    </edge>
    <edge source="BGR" target="MDA">
      <data key="d0">265077</data>
    </edge>
    <edge source="BGR" target="NLD">
      <data key="d0">2371606</data>
    </edge>
    <edge source="BGR" target="NOR">
      <data key="d0">591961</data>
    </edge>
    <edge source="BGR" target="PAN">
      <data key="d0">18258</data>
    </edge>
    <edge source="BGR" target="PHL">
      <data key="d0">39196</data>
    </edge>
    <edge source="BGR" target="POL">
      <data key="d0">9833663</data>
    </edge>
    <edge source="BGR" target="PRT">
      <data key="d0">56338</data>
    </edge>
    <edge source="BGR" target="RUS">
      <data key="d0">2068698</data>
    </edge>
    <edge source="BGR" target="SVK">
      <data key="d0">108262</data>
    </edge>
    <edge source="BGR" target="VNM">
      <data key="d0">387484</data>
    </edge>
    <edge source="BGR" target="SWE">
      <data key="d0">2975139</data>
    </edge>
    <edge source="BGR" target="CHE">
      <data key="d0">418642</data>
    </edge>
    <edge source="BGR" target="THA">
      <data key="d0">111249</data>
    </edge>
    <edge source="BGR" target="ARE">
      <data key="d0">17204</data>
    </edge>
    <edge source="BGR" target="TUR">
      <data key="d0">131473</data>
    </edge>
    <edge source="BGR" target="UKR">
      <data key="d0">1479535</data>
    </edge>
    <edge source="BGR" target="MKD">
      <data key="d0">15891</data>
    </edge>
    <edge source="BGR" target="GBR">
      <data key="d0">14356243</data>
    </edge>
    <edge source="BGR" target="USA">
      <data key="d0">872926</data>
    </edge>
    <edge source="BGR" target="SRB">
      <data key="d0">6023394</data>
    </edge>
    <edge source="CMR" target="CAF">
      <data key="d0">55065</data>
    </edge>
    <edge source="CMR" target="FRA">
      <data key="d0">107879</data>
    </edge>
    <edge source="CMR" target="PRT">
      <data key="d0">25063</data>
    </edge>
    <edge source="CMR" target="TGO">
      <data key="d0">253317</data>
    </edge>
    <edge source="JOR" target="PSE">
      <data key="d0">58914</data>
    </edge>
    <edge source="JOR" target="ISR">
      <data key="d0">216369</data>
    </edge>
    <edge source="JOR" target="LBN">
      <data key="d0">10695</data>
    </edge>
    <edge source="JOR" target="MYS">
      <data key="d0">21157</data>
    </edge>
    <edge source="JOR" target="NLD">
      <data key="d0">59829</data>
    </edge>
    <edge source="JOR" target="SAU">
      <data key="d0">104417</data>
    </edge>
    <edge source="JOR" target="SGP">
      <data key="d0">77574</data>
    </edge>
    <edge source="JOR" target="ARE">
      <data key="d0">131571</data>
    </edge>
    <edge source="JOR" target="TUR">
      <data key="d0">138136</data>
    </edge>
    <edge source="JOR" target="EGY">
      <data key="d0">26211</data>
    </edge>
    <edge source="JOR" target="USA">
      <data key="d0">26401</data>
    </edge>
    <edge source="LBN" target="AUS">
      <data key="d0">171044</data>
    </edge>
    <edge source="LBN" target="BEL">
      <data key="d0">16752</data>
    </edge>
    <edge source="LBN" target="BRA">
      <data key="d0">15913</data>
    </edge>
    <edge source="LBN" target="CMR">
      <data key="d0">16077</data>
    </edge>
    <edge source="LBN" target="CAN">
      <data key="d0">381526</data>
    </edge>
    <edge source="LBN" target="CAF">
      <data key="d0">13177</data>
    </edge>
    <edge source="LBN" target="BEN">
      <data key="d0">27838</data>
    </edge>
    <edge source="LBN" target="DNK">
      <data key="d0">36647</data>
    </edge>
    <edge source="LBN" target="FIN">
      <data key="d0">70723</data>
    </edge>
    <edge source="LBN" target="FRA">
      <data key="d0">1820600</data>
    </edge>
    <edge source="LBN" target="DEU">
      <data key="d0">227971</data>
    </edge>
    <edge source="LBN" target="IRL">
      <data key="d0">141448</data>
    </edge>
    <edge source="LBN" target="ITA">
      <data key="d0">30849</data>
    </edge>
    <edge source="LBN" target="CIV">
      <data key="d0">58102</data>
    </edge>
    <edge source="LBN" target="JPN">
      <data key="d0">225425</data>
    </edge>
    <edge source="LBN" target="JOR">
      <data key="d0">490526</data>
    </edge>
    <edge source="LBN" target="OMN">
      <data key="d0">16441</data>
    </edge>
    <edge source="LBN" target="NOR">
      <data key="d0">72552</data>
    </edge>
    <edge source="LBN" target="ROU">
      <data key="d0">11545</data>
    </edge>
    <edge source="LBN" target="SAU">
      <data key="d0">373667</data>
    </edge>
    <edge source="LBN" target="SEN">
      <data key="d0">114831</data>
    </edge>
    <edge source="LBN" target="ESP">
      <data key="d0">40954</data>
    </edge>
    <edge source="LBN" target="SWE">
      <data key="d0">168007</data>
    </edge>
    <edge source="LBN" target="CHE">
      <data key="d0">461459</data>
    </edge>
    <edge source="LBN" target="ARE">
      <data key="d0">322120</data>
    </edge>
    <edge source="LBN" target="GBR">
      <data key="d0">2044959</data>
    </edge>
    <edge source="LBN" target="USA">
      <data key="d0">882931</data>
    </edge>
    <edge source="MDA" target="BGR">
      <data key="d0">452396</data>
    </edge>
    <edge source="MDA" target="BLR">
      <data key="d0">6318174</data>
    </edge>
    <edge source="MDA" target="CAN">
      <data key="d0">25296</data>
    </edge>
    <edge source="MDA" target="CHN">
      <data key="d0">18086</data>
    </edge>
    <edge source="MDA" target="CZE">
      <data key="d0">361232</data>
    </edge>
    <edge source="MDA" target="DNK">
      <data key="d0">15763</data>
    </edge>
    <edge source="MDA" target="EST">
      <data key="d0">1178756</data>
    </edge>
    <edge source="MDA" target="FRA">
      <data key="d0">67925</data>
    </edge>
    <edge source="MDA" target="GEO">
      <data key="d0">145000</data>
    </edge>
    <edge source="MDA" target="DEU">
      <data key="d0">182666</data>
    </edge>
    <edge source="MDA" target="ISR">
      <data key="d0">122731</data>
    </edge>
    <edge source="MDA" target="KAZ">
      <data key="d0">4154513</data>
    </edge>
    <edge source="MDA" target="LVA">
      <data key="d0">3218570</data>
    </edge>
    <edge source="MDA" target="LTU">
      <data key="d0">2185908</data>
    </edge>
    <edge source="MDA" target="MRT">
      <data key="d0">100500</data>
    </edge>
    <edge source="MDA" target="NLD">
      <data key="d0">99807</data>
    </edge>
    <edge source="MDA" target="NOR">
      <data key="d0">53640</data>
    </edge>
    <edge source="MDA" target="POL">
      <data key="d0">78606</data>
    </edge>
    <edge source="MDA" target="ROU">
      <data key="d0">155409</data>
    </edge>
    <edge source="MDA" target="RUS">
      <data key="d0">102530195</data>
    </edge>
    <edge source="MDA" target="SVK">
      <data key="d0">84978</data>
    </edge>
    <edge source="MDA" target="VNM">
      <data key="d0">11206</data>
    </edge>
    <edge source="MDA" target="UKR">
      <data key="d0">5441838</data>
    </edge>
    <edge source="MDA" target="USA">
      <data key="d0">485706</data>
    </edge>
    <edge source="NAM" target="AUS">
      <data key="d0">10325</data>
    </edge>
    <edge source="NAM" target="BWA">
      <data key="d0">515813</data>
    </edge>
    <edge source="NAM" target="FRA">
      <data key="d0">17467</data>
    </edge>
    <edge source="NAM" target="DEU">
      <data key="d0">98930</data>
    </edge>
    <edge source="NAM" target="CIV">
      <data key="d0">302814</data>
    </edge>
    <edge source="NAM" target="MWI">
      <data key="d0">27307</data>
    </edge>
    <edge source="NAM" target="MUS">
      <data key="d0">17072</data>
    </edge>
    <edge source="NAM" target="MOZ">
      <data key="d0">88922</data>
    </edge>
    <edge source="NAM" target="NZL">
      <data key="d0">11633</data>
    </edge>
    <edge source="NAM" target="PRT">
      <data key="d0">38726</data>
    </edge>
    <edge source="NAM" target="ZAF">
      <data key="d0">17356025</data>
    </edge>
    <edge source="NAM" target="ZWE">
      <data key="d0">1521181</data>
    </edge>
    <edge source="NAM" target="GBR">
      <data key="d0">348826</data>
    </edge>
    <edge source="NAM" target="TZA">
      <data key="d0">42246</data>
    </edge>
    <edge source="ROU" target="AUS">
      <data key="d0">37000</data>
    </edge>
    <edge source="ROU" target="BEL">
      <data key="d0">93000</data>
    </edge>
    <edge source="ROU" target="BGR">
      <data key="d0">55000</data>
    </edge>
    <edge source="ROU" target="CAN">
      <data key="d0">538000</data>
    </edge>
    <edge source="ROU" target="CZE">
      <data key="d0">144000</data>
    </edge>
    <edge source="ROU" target="DNK">
      <data key="d0">590000</data>
    </edge>
    <edge source="ROU" target="EST">
      <data key="d0">253000</data>
    </edge>
    <edge source="ROU" target="FIN">
      <data key="d0">421000</data>
    </edge>
    <edge source="ROU" target="FRA">
      <data key="d0">255000</data>
    </edge>
    <edge source="ROU" target="DEU">
      <data key="d0">7962000</data>
    </edge>
    <edge source="ROU" target="GRC">
      <data key="d0">248000</data>
    </edge>
    <edge source="ROU" target="HUN">
      <data key="d0">66000</data>
    </edge>
    <edge source="ROU" target="IRL">
      <data key="d0">98000</data>
    </edge>
    <edge source="ROU" target="ISR">
      <data key="d0">635000</data>
    </edge>
    <edge source="ROU" target="JPN">
      <data key="d0">552000</data>
    </edge>
    <edge source="ROU" target="KOR">
      <data key="d0">97000</data>
    </edge>
    <edge source="ROU" target="LVA">
      <data key="d0">111000</data>
    </edge>
    <edge source="ROU" target="LTU">
      <data key="d0">86000</data>
    </edge>
    <edge source="ROU" target="MYS">
      <data key="d0">26000</data>
    </edge>
    <edge source="ROU" target="MDA">
      <data key="d0">1761000</data>
    </edge>
    <edge source="ROU" target="MAR">
      <data key="d0">45000</data>
    </edge>
    <edge source="ROU" target="NLD">
      <data key="d0">253000</data>
    </edge>
    <edge source="ROU" target="NZL">
      <data key="d0">21000</data>
    </edge>
    <edge source="ROU" target="NOR">
      <data key="d0">42000</data>
    </edge>
    <edge source="ROU" target="POL">
      <data key="d0">297000</data>
    </edge>
    <edge source="ROU" target="RUS">
      <data key="d0">934000</data>
    </edge>
    <edge source="ROU" target="SVK">
      <data key="d0">67000</data>
    </edge>
    <edge source="ROU" target="VNM">
      <data key="d0">14000</data>
    </edge>
    <edge source="ROU" target="SWE">
      <data key="d0">532000</data>
    </edge>
    <edge source="ROU" target="THA">
      <data key="d0">120000</data>
    </edge>
    <edge source="ROU" target="GBR">
      <data key="d0">2966000</data>
    </edge>
    <edge source="ROU" target="USA">
      <data key="d0">1038000</data>
    </edge>
    <edge source="ROU" target="SRB">
      <data key="d0">134000</data>
    </edge>
    <edge source="SVK" target="AUT">
      <data key="d0">53072</data>
    </edge>
    <edge source="SVK" target="BEL">
      <data key="d0">720197</data>
    </edge>
    <edge source="SVK" target="CAN">
      <data key="d0">10746</data>
    </edge>
    <edge source="SVK" target="HRV">
      <data key="d0">19496</data>
    </edge>
    <edge source="SVK" target="CZE">
      <data key="d0">16585574</data>
    </edge>
    <edge source="SVK" target="DNK">
      <data key="d0">139384</data>
    </edge>
    <edge source="SVK" target="FIN">
      <data key="d0">20458</data>
    </edge>
    <edge source="SVK" target="FRA">
      <data key="d0">366623</data>
    </edge>
    <edge source="SVK" target="DEU">
      <data key="d0">363744</data>
    </edge>
    <edge source="SVK" target="HUN">
      <data key="d0">934813</data>
    </edge>
    <edge source="SVK" target="IRL">
      <data key="d0">16959</data>
    </edge>
    <edge source="SVK" target="ISR">
      <data key="d0">21663</data>
    </edge>
    <edge source="SVK" target="ITA">
      <data key="d0">256387</data>
    </edge>
    <edge source="SVK" target="JPN">
      <data key="d0">20022</data>
    </edge>
    <edge source="SVK" target="LVA">
      <data key="d0">20412</data>
    </edge>
    <edge source="SVK" target="NLD">
      <data key="d0">19791</data>
    </edge>
    <edge source="SVK" target="POL">
      <data key="d0">160362</data>
    </edge>
    <edge source="SVK" target="ROU">
      <data key="d0">77414</data>
    </edge>
    <edge source="SVK" target="RUS">
      <data key="d0">260850</data>
    </edge>
    <edge source="SVK" target="SVN">
      <data key="d0">168407</data>
    </edge>
    <edge source="SVK" target="ESP">
      <data key="d0">26147</data>
    </edge>
    <edge source="SVK" target="SWE">
      <data key="d0">2598474</data>
    </edge>
    <edge source="SVK" target="CHE">
      <data key="d0">110672</data>
    </edge>
    <edge source="SVK" target="UKR">
      <data key="d0">906677</data>
    </edge>
    <edge source="SVK" target="GBR">
      <data key="d0">1344995</data>
    </edge>
    <edge source="SVK" target="USA">
      <data key="d0">78724</data>
    </edge>
    <edge source="SVK" target="SRB">
      <data key="d0">27819</data>
    </edge>
    <edge source="TUN" target="DZA">
      <data key="d0">10539</data>
    </edge>
    <edge source="TUN" target="BEL">
      <data key="d0">83709</data>
    </edge>
    <edge source="TUN" target="CAN">
      <data key="d0">91644</data>
    </edge>
    <edge source="TUN" target="BEN">
      <data key="d0">10214</data>
    </edge>
    <edge source="TUN" target="DNK">
      <data key="d0">56010</data>
    </edge>
    <edge source="TUN" target="FRA">
      <data key="d0">2426789</data>
    </edge>
    <edge source="TUN" target="DEU">
      <data key="d0">2737564</data>
    </edge>
    <edge source="TUN" target="ITA">
      <data key="d0">383693</data>
    </edge>
    <edge source="TUN" target="JPN">
      <data key="d0">44263</data>
    </edge>
    <edge source="TUN" target="MAR">
      <data key="d0">75588</data>
    </edge>
    <edge source="TUN" target="NLD">
      <data key="d0">59224</data>
    </edge>
    <edge source="TUN" target="SEN">
      <data key="d0">21733</data>
    </edge>
    <edge source="TUN" target="SWE">
      <data key="d0">12197</data>
    </edge>
    <edge source="TUN" target="CHE">
      <data key="d0">101083</data>
    </edge>
    <edge source="TUN" target="ARE">
      <data key="d0">43711</data>
    </edge>
    <edge source="UGA" target="BDI">
      <data key="d0">12180</data>
    </edge>
    <edge source="MKD" target="ALB">
      <data key="d0">596027</data>
    </edge>
    <edge source="MKD" target="AUS">
      <data key="d0">79890</data>
    </edge>
    <edge source="MKD" target="BGR">
      <data key="d0">1269856</data>
    </edge>
    <edge source="MKD" target="CAN">
      <data key="d0">218016</data>
    </edge>
    <edge source="MKD" target="HRV">
      <data key="d0">386393</data>
    </edge>
    <edge source="MKD" target="CZE">
      <data key="d0">300037</data>
    </edge>
    <edge source="MKD" target="DNK">
      <data key="d0">101142</data>
    </edge>
    <edge source="MKD" target="EST">
      <data key="d0">49813</data>
    </edge>
    <edge source="MKD" target="FIN">
      <data key="d0">68452</data>
    </edge>
    <edge source="MKD" target="FRA">
      <data key="d0">403617</data>
    </edge>
    <edge source="MKD" target="DEU">
      <data key="d0">15689721</data>
    </edge>
    <edge source="MKD" target="GRC">
      <data key="d0">247665</data>
    </edge>
    <edge source="MKD" target="HUN">
      <data key="d0">23519</data>
    </edge>
    <edge source="MKD" target="JPN">
      <data key="d0">256755</data>
    </edge>
    <edge source="MKD" target="NLD">
      <data key="d0">365565</data>
    </edge>
    <edge source="MKD" target="POL">
      <data key="d0">23000</data>
    </edge>
    <edge source="MKD" target="RUS">
      <data key="d0">73826</data>
    </edge>
    <edge source="MKD" target="SAU">
      <data key="d0">626444</data>
    </edge>
    <edge source="MKD" target="SVN">
      <data key="d0">3506231</data>
    </edge>
    <edge source="MKD" target="SWE">
      <data key="d0">218993</data>
    </edge>
    <edge source="MKD" target="CHE">
      <data key="d0">49264</data>
    </edge>
    <edge source="MKD" target="UKR">
      <data key="d0">94922</data>
    </edge>
    <edge source="MKD" target="GBR">
      <data key="d0">12005</data>
    </edge>
    <edge source="MKD" target="USA">
      <data key="d0">225294</data>
    </edge>
    <edge source="MKD" target="SRB">
      <data key="d0">19201620</data>
    </edge>
    <edge source="TZA" target="ZAF">
      <data key="d0">35766</data>
    </edge>
    <edge source="ARM" target="BLR">
      <data key="d0">487356</data>
    </edge>
    <edge source="ARM" target="CAN">
      <data key="d0">13336</data>
    </edge>
    <edge source="ARM" target="CZE">
      <data key="d0">71797</data>
    </edge>
    <edge source="ARM" target="EST">
      <data key="d0">159138</data>
    </edge>
    <edge source="ARM" target="FRA">
      <data key="d0">26292</data>
    </edge>
    <edge source="ARM" target="GEO">
      <data key="d0">1790865</data>
    </edge>
    <edge source="ARM" target="DEU">
      <data key="d0">151788</data>
    </edge>
    <edge source="ARM" target="ISR">
      <data key="d0">193860</data>
    </edge>
    <edge source="ARM" target="JPN">
      <data key="d0">86841</data>
    </edge>
    <edge source="ARM" target="KAZ">
      <data key="d0">376335</data>
    </edge>
    <edge source="ARM" target="KGZ">
      <data key="d0">10688</data>
    </edge>
    <edge source="ARM" target="LBN">
      <data key="d0">34854</data>
    </edge>
    <edge source="ARM" target="LVA">
      <data key="d0">268369</data>
    </edge>
    <edge source="ARM" target="POL">
      <data key="d0">10456</data>
    </edge>
    <edge source="ARM" target="RUS">
      <data key="d0">16957429</data>
    </edge>
    <edge source="ARM" target="CHE">
      <data key="d0">17852</data>
    </edge>
    <edge source="ARM" target="ARE">
      <data key="d0">27805</data>
    </edge>
    <edge source="ARM" target="UKR">
      <data key="d0">1088985</data>
    </edge>
    <edge source="ARM" target="USA">
      <data key="d0">532530</data>
    </edge>
    <edge source="BEN" target="FRA">
      <data key="d0">29743</data>
    </edge>
    <edge source="ETH" target="SAU">
      <data key="d0">45676</data>
    </edge>
    <edge source="ETH" target="USA">
      <data key="d0">17164</data>
    </edge>
    <edge source="CIV" target="BEN">
      <data key="d0">335428</data>
    </edge>
    <edge source="CIV" target="FRA">
      <data key="d0">30496</data>
    </edge>
    <edge source="CIV" target="GMB">
      <data key="d0">15964</data>
    </edge>
    <edge source="CIV" target="GHA">
      <data key="d0">172791</data>
    </edge>
    <edge source="CIV" target="NER">
      <data key="d0">84047</data>
    </edge>
    <edge source="CIV" target="SEN">
      <data key="d0">115389</data>
    </edge>
    <edge source="CIV" target="TGO">
      <data key="d0">241682</data>
    </edge>
    <edge source="CIV" target="BFA">
      <data key="d0">403079</data>
    </edge>
    <edge source="MAR" target="BEL">
      <data key="d0">167247</data>
    </edge>
    <edge source="MAR" target="CAN">
      <data key="d0">102733</data>
    </edge>
    <edge source="MAR" target="BEN">
      <data key="d0">79833</data>
    </edge>
    <edge source="MAR" target="FRA">
      <data key="d0">5817651</data>
    </edge>
    <edge source="MAR" target="GMB">
      <data key="d0">120934</data>
    </edge>
    <edge source="MAR" target="DEU">
      <data key="d0">715936</data>
    </edge>
    <edge source="MAR" target="GHA">
      <data key="d0">37540</data>
    </edge>
    <edge source="MAR" target="CIV">
      <data key="d0">52269</data>
    </edge>
    <edge source="MAR" target="MRT">
      <data key="d0">381584</data>
    </edge>
    <edge source="MAR" target="NLD">
      <data key="d0">18561</data>
    </edge>
    <edge source="MAR" target="SEN">
      <data key="d0">220745</data>
    </edge>
    <edge source="MAR" target="ESP">
      <data key="d0">225999</data>
    </edge>
    <edge source="MAR" target="CHE">
      <data key="d0">17365</data>
    </edge>
    <edge source="MAR" target="ARE">
      <data key="d0">16687</data>
    </edge>
    <edge source="MAR" target="GBR">
      <data key="d0">548276</data>
    </edge>
    <edge source="MAR" target="USA">
      <data key="d0">175234</data>
    </edge>
    <edge source="NER" target="GBR">
      <data key="d0">14973</data>
    </edge>
    <edge source="TGO" target="BEN">
      <data key="d0">452902</data>
    </edge>
    <edge source="TGO" target="GHA">
      <data key="d0">653392</data>
    </edge>
    <edge source="TGO" target="CIV">
      <data key="d0">43479</data>
    </edge>
    <edge source="TGO" target="SEN">
      <data key="d0">54414</data>
    </edge>
    <edge source="TGO" target="BFA">
      <data key="d0">30011</data>
    </edge>
    <edge source="BFA" target="FRA">
      <data key="d0">355833</data>
    </edge>
    <edge source="BFA" target="GHA">
      <data key="d0">10044</data>
    </edge>
    <edge source="BFA" target="CIV">
      <data key="d0">128559</data>
    </edge>
    <edge source="BFA" target="GBR">
      <data key="d0">271097</data>
    </edge>
    <edge source="BWA" target="ZAF">
      <data key="d0">96427</data>
    </edge>
    <edge source="BWA" target="ZWE">
      <data key="d0">12570</data>
    </edge>
    <edge source="MDG" target="FRA">
      <data key="d0">1925714</data>
    </edge>
    <edge source="MDG" target="MYS">
      <data key="d0">24329</data>
    </edge>
    <edge source="MDG" target="SGP">
      <data key="d0">10157</data>
    </edge>
    <edge source="MWI" target="BDI">
      <data key="d0">57078</data>
    </edge>
    <edge source="MWI" target="MOZ">
      <data key="d0">24300</data>
    </edge>
    <edge source="MWI" target="ZAF">
      <data key="d0">23184</data>
    </edge>
    <edge source="MWI" target="TZA">
      <data key="d0">1055020</data>
    </edge>
    <edge source="MOZ" target="PRT">
      <data key="d0">100331</data>
    </edge>
    <edge source="MOZ" target="ZAF">
      <data key="d0">53644</data>
    </edge>
    <edge source="MOZ" target="GBR">
      <data key="d0">77873</data>
    </edge>
    <edge source="MOZ" target="USA">
      <data key="d0">11506</data>
    </edge>
    <edge source="PSE" target="ISR">
      <data key="d0">2733238</data>
    </edge>
    <edge source="PSE" target="JOR">
      <data key="d0">705132</data>
    </edge>
  </graph>
</graphml>
