# Supplementary material for: Core-periphery structure in sectoral international trade networks: A new approach to an old theory
Source: PLoS One. 2020 Apr 2;15(4):e0229547. doi: 10.1371/journal.pone.0229547 (PMC7117750; doi:10.1371/journal.pone.0229547)
Supplement: S8 File — (ZIP) [file pone.0229547.s008.zip › S8_File/Networks 2000/12-TOBACCO,TOBACCO MANUFACT.graphml]

<?xml version='1.0' encoding='utf-8'?>
<graphml xmlns="http://graphml.graphdrawing.org/xmlns" xmlns:xsi="http://www.w3.org/2001/XMLSchema-instance" xsi:schemaLocation="http://graphml.graphdrawing.org/xmlns http://graphml.graphdrawing.org/xmlns/1.0/graphml.xsd">
  <key attr.name="weight" attr.type="long" for="edge" id="d0" />
  <graph edgedefault="directed">
    <node id="ALB" />
    <node id="GRC" />
    <node id="ITA" />
    <node id="MKD" />
    <node id="SRB" />
    <node id="DZA" />
    <node id="FRA" />
    <node id="AZE" />
    <node id="BLR" />
    <node id="GEO" />
    <node id="RUS" />
    <node id="ARE" />
    <node id="TUR" />
    <node id="USA" />
    <node id="ARG" />
    <node id="BEL" />
    <node id="BOL" />
    <node id="BRA" />
    <node id="BGR" />
    <node id="CMR" />
    <node id="CAN" />
    <node id="CHL" />
    <node id="FIN" />
    <node id="DEU" />
    <node id="HKG" />
    <node id="ISR" />
    <node id="CIV" />
    <node id="JPN" />
    <node id="MYS" />
    <node id="NLD" />
    <node id="NZL" />
    <node id="NOR" />
    <node id="PAN" />
    <node id="PRY" />
    <node id="PHL" />
    <node id="PRT" />
    <node id="SEN" />
    <node id="SVK" />
    <node id="ZAF" />
    <node id="ESP" />
    <node id="SWE" />
    <node id="UKR" />
    <node id="EGY" />
    <node id="GBR" />
    <node id="URY" />
    <node id="AUS" />
    <node id="IDN" />
    <node id="OMN" />
    <node id="SAU" />
    <node id="SGP" />
    <node id="VNM" />
    <node id="AUT" />
    <node id="CZE" />
    <node id="DNK" />
    <node id="EST" />
    <node id="HUN" />
    <node id="MDA" />
    <node id="SVN" />
    <node id="CHE" />
    <node id="ARM" />
    <node id="LKA" />
    <node id="IRL" />
    <node id="KAZ" />
    <node id="JOR" />
    <node id="KOR" />
    <node id="LBN" />
    <node id="LVA" />
    <node id="LTU" />
    <node id="MAR" />
    <node id="NER" />
    <node id="POL" />
    <node id="ROU" />
    <node id="THA" />
    <node id="TGO" />
    <node id="TUN" />
    <node id="BFA" />
    <node id="BWA" />
    <node id="KHM" />
    <node id="CHN" />
    <node id="COL" />
    <node id="CRI" />
    <node id="HRV" />
    <node id="ECU" />
    <node id="ETH" />
    <node id="GHA" />
    <node id="GTM" />
    <node id="HND" />
    <node id="JAM" />
    <node id="MDG" />
    <node id="MEX" />
    <node id="PAK" />
    <node id="PER" />
    <node id="IND" />
    <node id="ZWE" />
    <node id="BDI" />
    <node id="UGA" />
    <node id="CAF" />
    <node id="BEN" />
    <node id="KGZ" />
    <node id="NAM" />
    <node id="NIC" />
    <node id="GMB" />
    <node id="SLV" />
    <node id="MRT" />
    <node id="MUS" />
    <node id="PSE" />
    <node id="TZA" />
    <node id="MOZ" />
    <node id="MWI" />
    <edge source="ALB" target="GRC">
      <data key="d0">6907130</data>
    </edge>
    <edge source="ALB" target="ITA">
      <data key="d0">51422</data>
    </edge>
    <edge source="ALB" target="MKD">
      <data key="d0">25073</data>
    </edge>
    <edge source="ALB" target="SRB">
      <data key="d0">144250</data>
    </edge>
    <edge source="GRC" target="ALB">
      <data key="d0">7479100</data>
    </edge>
    <edge source="GRC" target="DZA">
      <data key="d0">10101346</data>
    </edge>
    <edge source="GRC" target="AZE">
      <data key="d0">1529009</data>
    </edge>
    <edge source="GRC" target="ARG">
      <data key="d0">604446</data>
    </edge>
    <edge source="GRC" target="AUS">
      <data key="d0">1506724</data>
    </edge>
    <edge source="GRC" target="AUT">
      <data key="d0">2486043</data>
    </edge>
    <edge source="GRC" target="ARM">
      <data key="d0">234558</data>
    </edge>
    <edge source="GRC" target="BEL">
      <data key="d0">2263521</data>
    </edge>
    <edge source="GRC" target="BRA">
      <data key="d0">3304277</data>
    </edge>
    <edge source="GRC" target="BGR">
      <data key="d0">10125041</data>
    </edge>
    <edge source="GRC" target="BLR">
      <data key="d0">1529476</data>
    </edge>
    <edge source="GRC" target="KHM">
      <data key="d0">68584</data>
    </edge>
    <edge source="GRC" target="CAN">
      <data key="d0">85504</data>
    </edge>
    <edge source="GRC" target="CHL">
      <data key="d0">111892</data>
    </edge>
    <edge source="GRC" target="CHN">
      <data key="d0">63054</data>
    </edge>
    <edge source="GRC" target="CZE">
      <data key="d0">1905027</data>
    </edge>
    <edge source="GRC" target="DNK">
      <data key="d0">1666694</data>
    </edge>
    <edge source="GRC" target="ECU">
      <data key="d0">99511</data>
    </edge>
    <edge source="GRC" target="ETH">
      <data key="d0">520768</data>
    </edge>
    <edge source="GRC" target="EST">
      <data key="d0">165091</data>
    </edge>
    <edge source="GRC" target="FIN">
      <data key="d0">16678</data>
    </edge>
    <edge source="GRC" target="FRA">
      <data key="d0">5376163</data>
    </edge>
    <edge source="GRC" target="GEO">
      <data key="d0">2812330</data>
    </edge>
    <edge source="GRC" target="DEU">
      <data key="d0">40145203</data>
    </edge>
    <edge source="GRC" target="GHA">
      <data key="d0">31892</data>
    </edge>
    <edge source="GRC" target="GTM">
      <data key="d0">233137</data>
    </edge>
    <edge source="GRC" target="HKG">
      <data key="d0">977921</data>
    </edge>
    <edge source="GRC" target="HUN">
      <data key="d0">3509224</data>
    </edge>
    <edge source="GRC" target="IDN">
      <data key="d0">11578920</data>
    </edge>
    <edge source="GRC" target="IRL">
      <data key="d0">1542303</data>
    </edge>
    <edge source="GRC" target="ISR">
      <data key="d0">7101591</data>
    </edge>
    <edge source="GRC" target="ITA">
      <data key="d0">15270070</data>
    </edge>
    <edge source="GRC" target="JPN">
      <data key="d0">15245823</data>
    </edge>
    <edge source="GRC" target="JOR">
      <data key="d0">9388166</data>
    </edge>
    <edge source="GRC" target="KOR">
      <data key="d0">7717764</data>
    </edge>
    <edge source="GRC" target="KGZ">
      <data key="d0">150886</data>
    </edge>
    <edge source="GRC" target="LVA">
      <data key="d0">866874</data>
    </edge>
    <edge source="GRC" target="LTU">
      <data key="d0">718706</data>
    </edge>
    <edge source="GRC" target="MDG">
      <data key="d0">19755</data>
    </edge>
    <edge source="GRC" target="MYS">
      <data key="d0">2001694</data>
    </edge>
    <edge source="GRC" target="MRT">
      <data key="d0">1843698</data>
    </edge>
    <edge source="GRC" target="MEX">
      <data key="d0">2216662</data>
    </edge>
    <edge source="GRC" target="MDA">
      <data key="d0">690518</data>
    </edge>
    <edge source="GRC" target="MAR">
      <data key="d0">413596</data>
    </edge>
    <edge source="GRC" target="MOZ">
      <data key="d0">58073</data>
    </edge>
    <edge source="GRC" target="NAM">
      <data key="d0">26124</data>
    </edge>
    <edge source="GRC" target="NLD">
      <data key="d0">14031011</data>
    </edge>
    <edge source="GRC" target="NZL">
      <data key="d0">299807</data>
    </edge>
    <edge source="GRC" target="NIC">
      <data key="d0">89797</data>
    </edge>
    <edge source="GRC" target="NER">
      <data key="d0">2334198</data>
    </edge>
    <edge source="GRC" target="NOR">
      <data key="d0">275190</data>
    </edge>
    <edge source="GRC" target="PAN">
      <data key="d0">63587</data>
    </edge>
    <edge source="GRC" target="POL">
      <data key="d0">686469</data>
    </edge>
    <edge source="GRC" target="PRT">
      <data key="d0">3273012</data>
    </edge>
    <edge source="GRC" target="ROU">
      <data key="d0">3511232</data>
    </edge>
    <edge source="GRC" target="RUS">
      <data key="d0">27091245</data>
    </edge>
    <edge source="GRC" target="IND">
      <data key="d0">600577</data>
    </edge>
    <edge source="GRC" target="SGP">
      <data key="d0">2495333</data>
    </edge>
    <edge source="GRC" target="SVK">
      <data key="d0">2494215</data>
    </edge>
    <edge source="GRC" target="VNM">
      <data key="d0">21480</data>
    </edge>
    <edge source="GRC" target="SVN">
      <data key="d0">4177531</data>
    </edge>
    <edge source="GRC" target="ZAF">
      <data key="d0">890027</data>
    </edge>
    <edge source="GRC" target="ESP">
      <data key="d0">2330958</data>
    </edge>
    <edge source="GRC" target="SWE">
      <data key="d0">1164442</data>
    </edge>
    <edge source="GRC" target="CHE">
      <data key="d0">2211687</data>
    </edge>
    <edge source="GRC" target="ARE">
      <data key="d0">7763219</data>
    </edge>
    <edge source="GRC" target="TUN">
      <data key="d0">3231389</data>
    </edge>
    <edge source="GRC" target="TUR">
      <data key="d0">20889328</data>
    </edge>
    <edge source="GRC" target="UKR">
      <data key="d0">5767322</data>
    </edge>
    <edge source="GRC" target="MKD">
      <data key="d0">6978850</data>
    </edge>
    <edge source="GRC" target="EGY">
      <data key="d0">30778332</data>
    </edge>
    <edge source="GRC" target="GBR">
      <data key="d0">4265638</data>
    </edge>
    <edge source="GRC" target="USA">
      <data key="d0">26995369</data>
    </edge>
    <edge source="GRC" target="BFA">
      <data key="d0">202796</data>
    </edge>
    <edge source="GRC" target="URY">
      <data key="d0">2820163</data>
    </edge>
    <edge source="GRC" target="SRB">
      <data key="d0">7259388</data>
    </edge>
    <edge source="ITA" target="ALB">
      <data key="d0">50054</data>
    </edge>
    <edge source="ITA" target="DZA">
      <data key="d0">4976753</data>
    </edge>
    <edge source="ITA" target="AZE">
      <data key="d0">873182</data>
    </edge>
    <edge source="ITA" target="ARG">
      <data key="d0">11895</data>
    </edge>
    <edge source="ITA" target="AUS">
      <data key="d0">176523</data>
    </edge>
    <edge source="ITA" target="AUT">
      <data key="d0">3926187</data>
    </edge>
    <edge source="ITA" target="ARM">
      <data key="d0">326758</data>
    </edge>
    <edge source="ITA" target="BEL">
      <data key="d0">7414542</data>
    </edge>
    <edge source="ITA" target="BOL">
      <data key="d0">144085</data>
    </edge>
    <edge source="ITA" target="BGR">
      <data key="d0">275427</data>
    </edge>
    <edge source="ITA" target="BLR">
      <data key="d0">1103584</data>
    </edge>
    <edge source="ITA" target="CAN">
      <data key="d0">945279</data>
    </edge>
    <edge source="ITA" target="COL">
      <data key="d0">3472375</data>
    </edge>
    <edge source="ITA" target="HRV">
      <data key="d0">935767</data>
    </edge>
    <edge source="ITA" target="CZE">
      <data key="d0">91116</data>
    </edge>
    <edge source="ITA" target="DNK">
      <data key="d0">88769</data>
    </edge>
    <edge source="ITA" target="FIN">
      <data key="d0">230082</data>
    </edge>
    <edge source="ITA" target="FRA">
      <data key="d0">6542328</data>
    </edge>
    <edge source="ITA" target="GEO">
      <data key="d0">284952</data>
    </edge>
    <edge source="ITA" target="GMB">
      <data key="d0">61129</data>
    </edge>
    <edge source="ITA" target="DEU">
      <data key="d0">36729105</data>
    </edge>
    <edge source="ITA" target="GHA">
      <data key="d0">48155</data>
    </edge>
    <edge source="ITA" target="GRC">
      <data key="d0">5262742</data>
    </edge>
    <edge source="ITA" target="HND">
      <data key="d0">11498</data>
    </edge>
    <edge source="ITA" target="HUN">
      <data key="d0">834719</data>
    </edge>
    <edge source="ITA" target="IDN">
      <data key="d0">241809</data>
    </edge>
    <edge source="ITA" target="IRL">
      <data key="d0">1005524</data>
    </edge>
    <edge source="ITA" target="ISR">
      <data key="d0">12145</data>
    </edge>
    <edge source="ITA" target="CIV">
      <data key="d0">3168122</data>
    </edge>
    <edge source="ITA" target="JAM">
      <data key="d0">355501</data>
    </edge>
    <edge source="ITA" target="JPN">
      <data key="d0">6342553</data>
    </edge>
    <edge source="ITA" target="LBN">
      <data key="d0">586415</data>
    </edge>
    <edge source="ITA" target="LVA">
      <data key="d0">705171</data>
    </edge>
    <edge source="ITA" target="LTU">
      <data key="d0">262678</data>
    </edge>
    <edge source="ITA" target="MYS">
      <data key="d0">137007</data>
    </edge>
    <edge source="ITA" target="MRT">
      <data key="d0">111654</data>
    </edge>
    <edge source="ITA" target="MEX">
      <data key="d0">942278</data>
    </edge>
    <edge source="ITA" target="MAR">
      <data key="d0">15872</data>
    </edge>
    <edge source="ITA" target="NLD">
      <data key="d0">17518485</data>
    </edge>
    <edge source="ITA" target="NOR">
      <data key="d0">144497</data>
    </edge>
    <edge source="ITA" target="PHL">
      <data key="d0">140136</data>
    </edge>
    <edge source="ITA" target="POL">
      <data key="d0">2323385</data>
    </edge>
    <edge source="ITA" target="PRT">
      <data key="d0">1209288</data>
    </edge>
    <edge source="ITA" target="ROU">
      <data key="d0">1637451</data>
    </edge>
    <edge source="ITA" target="RUS">
      <data key="d0">4561036</data>
    </edge>
    <edge source="ITA" target="SEN">
      <data key="d0">59761</data>
    </edge>
    <edge source="ITA" target="SGP">
      <data key="d0">877476</data>
    </edge>
    <edge source="ITA" target="SVK">
      <data key="d0">242108</data>
    </edge>
    <edge source="ITA" target="SVN">
      <data key="d0">2314448</data>
    </edge>
    <edge source="ITA" target="ZAF">
      <data key="d0">897903</data>
    </edge>
    <edge source="ITA" target="ESP">
      <data key="d0">2019576</data>
    </edge>
    <edge source="ITA" target="SWE">
      <data key="d0">316784</data>
    </edge>
    <edge source="ITA" target="CHE">
      <data key="d0">3281278</data>
    </edge>
    <edge source="ITA" target="TUN">
      <data key="d0">995540</data>
    </edge>
    <edge source="ITA" target="TUR">
      <data key="d0">3285077</data>
    </edge>
    <edge source="ITA" target="UKR">
      <data key="d0">1104040</data>
    </edge>
    <edge source="ITA" target="MKD">
      <data key="d0">45640</data>
    </edge>
    <edge source="ITA" target="EGY">
      <data key="d0">11269817</data>
    </edge>
    <edge source="ITA" target="GBR">
      <data key="d0">20483402</data>
    </edge>
    <edge source="ITA" target="USA">
      <data key="d0">11574596</data>
    </edge>
    <edge source="ITA" target="BFA">
      <data key="d0">1454771</data>
    </edge>
    <edge source="ITA" target="URY">
      <data key="d0">2192525</data>
    </edge>
    <edge source="ITA" target="SRB">
      <data key="d0">1317313</data>
    </edge>
    <edge source="MKD" target="ALB">
      <data key="d0">119604</data>
    </edge>
    <edge source="MKD" target="ARG">
      <data key="d0">459220</data>
    </edge>
    <edge source="MKD" target="BEL">
      <data key="d0">117770</data>
    </edge>
    <edge source="MKD" target="BGR">
      <data key="d0">207600</data>
    </edge>
    <edge source="MKD" target="HRV">
      <data key="d0">4147623</data>
    </edge>
    <edge source="MKD" target="CZE">
      <data key="d0">25285</data>
    </edge>
    <edge source="MKD" target="FRA">
      <data key="d0">932306</data>
    </edge>
    <edge source="MKD" target="DEU">
      <data key="d0">5067006</data>
    </edge>
    <edge source="MKD" target="GRC">
      <data key="d0">8427346</data>
    </edge>
    <edge source="MKD" target="HUN">
      <data key="d0">253107</data>
    </edge>
    <edge source="MKD" target="IDN">
      <data key="d0">238274</data>
    </edge>
    <edge source="MKD" target="IRL">
      <data key="d0">265618</data>
    </edge>
    <edge source="MKD" target="ITA">
      <data key="d0">527938</data>
    </edge>
    <edge source="MKD" target="JPN">
      <data key="d0">1731276</data>
    </edge>
    <edge source="MKD" target="MDA">
      <data key="d0">187070</data>
    </edge>
    <edge source="MKD" target="POL">
      <data key="d0">482518</data>
    </edge>
    <edge source="MKD" target="PRT">
      <data key="d0">91157</data>
    </edge>
    <edge source="MKD" target="RUS">
      <data key="d0">529485</data>
    </edge>
    <edge source="MKD" target="SVK">
      <data key="d0">105758</data>
    </edge>
    <edge source="MKD" target="SVN">
      <data key="d0">1724588</data>
    </edge>
    <edge source="MKD" target="ESP">
      <data key="d0">668877</data>
    </edge>
    <edge source="MKD" target="CHE">
      <data key="d0">1068279</data>
    </edge>
    <edge source="MKD" target="TUR">
      <data key="d0">124196</data>
    </edge>
    <edge source="MKD" target="EGY">
      <data key="d0">3534444</data>
    </edge>
    <edge source="MKD" target="GBR">
      <data key="d0">438395</data>
    </edge>
    <edge source="MKD" target="USA">
      <data key="d0">8638821</data>
    </edge>
    <edge source="MKD" target="SRB">
      <data key="d0">41998148</data>
    </edge>
    <edge source="SRB" target="GRC">
      <data key="d0">202000</data>
    </edge>
    <edge source="SRB" target="ITA">
      <data key="d0">451000</data>
    </edge>
    <edge source="SRB" target="CHE">
      <data key="d0">457000</data>
    </edge>
    <edge source="SRB" target="MKD">
      <data key="d0">909000</data>
    </edge>
    <edge source="DZA" target="FRA">
      <data key="d0">1678673</data>
    </edge>
    <edge source="DZA" target="ITA">
      <data key="d0">37345</data>
    </edge>
    <edge source="FRA" target="DZA">
      <data key="d0">270938</data>
    </edge>
    <edge source="FRA" target="AZE">
      <data key="d0">725590</data>
    </edge>
    <edge source="FRA" target="ARG">
      <data key="d0">109695</data>
    </edge>
    <edge source="FRA" target="AUT">
      <data key="d0">12258208</data>
    </edge>
    <edge source="FRA" target="BEL">
      <data key="d0">16039818</data>
    </edge>
    <edge source="FRA" target="BOL">
      <data key="d0">125707</data>
    </edge>
    <edge source="FRA" target="BRA">
      <data key="d0">44384</data>
    </edge>
    <edge source="FRA" target="BGR">
      <data key="d0">327681</data>
    </edge>
    <edge source="FRA" target="BDI">
      <data key="d0">17838</data>
    </edge>
    <edge source="FRA" target="BLR">
      <data key="d0">143826</data>
    </edge>
    <edge source="FRA" target="KHM">
      <data key="d0">5430270</data>
    </edge>
    <edge source="FRA" target="CMR">
      <data key="d0">13624</data>
    </edge>
    <edge source="FRA" target="CAN">
      <data key="d0">931778</data>
    </edge>
    <edge source="FRA" target="CAF">
      <data key="d0">1922969</data>
    </edge>
    <edge source="FRA" target="CHL">
      <data key="d0">49300</data>
    </edge>
    <edge source="FRA" target="CHN">
      <data key="d0">2749125</data>
    </edge>
    <edge source="FRA" target="HRV">
      <data key="d0">2431135</data>
    </edge>
    <edge source="FRA" target="CZE">
      <data key="d0">1808077</data>
    </edge>
    <edge source="FRA" target="BEN">
      <data key="d0">30198</data>
    </edge>
    <edge source="FRA" target="DNK">
      <data key="d0">408443</data>
    </edge>
    <edge source="FRA" target="FIN">
      <data key="d0">10965460</data>
    </edge>
    <edge source="FRA" target="GEO">
      <data key="d0">221076</data>
    </edge>
    <edge source="FRA" target="DEU">
      <data key="d0">120742682</data>
    </edge>
    <edge source="FRA" target="GRC">
      <data key="d0">4942611</data>
    </edge>
    <edge source="FRA" target="HND">
      <data key="d0">41153</data>
    </edge>
    <edge source="FRA" target="HKG">
      <data key="d0">458164</data>
    </edge>
    <edge source="FRA" target="HUN">
      <data key="d0">39046</data>
    </edge>
    <edge source="FRA" target="IRL">
      <data key="d0">2972870</data>
    </edge>
    <edge source="FRA" target="ISR">
      <data key="d0">55339</data>
    </edge>
    <edge source="FRA" target="ITA">
      <data key="d0">12498807</data>
    </edge>
    <edge source="FRA" target="CIV">
      <data key="d0">14296631</data>
    </edge>
    <edge source="FRA" target="JPN">
      <data key="d0">3901699</data>
    </edge>
    <edge source="FRA" target="JOR">
      <data key="d0">310405</data>
    </edge>
    <edge source="FRA" target="LBN">
      <data key="d0">3517835</data>
    </edge>
    <edge source="FRA" target="LVA">
      <data key="d0">301276</data>
    </edge>
    <edge source="FRA" target="MDG">
      <data key="d0">503952</data>
    </edge>
    <edge source="FRA" target="MRT">
      <data key="d0">5393752</data>
    </edge>
    <edge source="FRA" target="MUS">
      <data key="d0">20787</data>
    </edge>
    <edge source="FRA" target="MEX">
      <data key="d0">36518</data>
    </edge>
    <edge source="FRA" target="MDA">
      <data key="d0">2274247</data>
    </edge>
    <edge source="FRA" target="MAR">
      <data key="d0">2151911</data>
    </edge>
    <edge source="FRA" target="NLD">
      <data key="d0">20252905</data>
    </edge>
    <edge source="FRA" target="NER">
      <data key="d0">11096</data>
    </edge>
    <edge source="FRA" target="NOR">
      <data key="d0">587804</data>
    </edge>
    <edge source="FRA" target="PAN">
      <data key="d0">1096111</data>
    </edge>
    <edge source="FRA" target="PHL">
      <data key="d0">384144</data>
    </edge>
    <edge source="FRA" target="POL">
      <data key="d0">6255724</data>
    </edge>
    <edge source="FRA" target="PRT">
      <data key="d0">2150506</data>
    </edge>
    <edge source="FRA" target="ROU">
      <data key="d0">166580</data>
    </edge>
    <edge source="FRA" target="RUS">
      <data key="d0">3599861</data>
    </edge>
    <edge source="FRA" target="SAU">
      <data key="d0">59693</data>
    </edge>
    <edge source="FRA" target="SEN">
      <data key="d0">2804043</data>
    </edge>
    <edge source="FRA" target="IND">
      <data key="d0">17276</data>
    </edge>
    <edge source="FRA" target="SGP">
      <data key="d0">318692</data>
    </edge>
    <edge source="FRA" target="VNM">
      <data key="d0">616176</data>
    </edge>
    <edge source="FRA" target="SVN">
      <data key="d0">3466991</data>
    </edge>
    <edge source="FRA" target="ZAF">
      <data key="d0">269533</data>
    </edge>
    <edge source="FRA" target="ESP">
      <data key="d0">17896773</data>
    </edge>
    <edge source="FRA" target="SWE">
      <data key="d0">62924</data>
    </edge>
    <edge source="FRA" target="CHE">
      <data key="d0">5664409</data>
    </edge>
    <edge source="FRA" target="THA">
      <data key="d0">93964</data>
    </edge>
    <edge source="FRA" target="ARE">
      <data key="d0">1131365</data>
    </edge>
    <edge source="FRA" target="TUN">
      <data key="d0">1179541</data>
    </edge>
    <edge source="FRA" target="TUR">
      <data key="d0">1759339</data>
    </edge>
    <edge source="FRA" target="UKR">
      <data key="d0">909025</data>
    </edge>
    <edge source="FRA" target="MKD">
      <data key="d0">17557</data>
    </edge>
    <edge source="FRA" target="EGY">
      <data key="d0">203941</data>
    </edge>
    <edge source="FRA" target="GBR">
      <data key="d0">14331043</data>
    </edge>
    <edge source="FRA" target="USA">
      <data key="d0">5157928</data>
    </edge>
    <edge source="FRA" target="BFA">
      <data key="d0">5324648</data>
    </edge>
    <edge source="FRA" target="URY">
      <data key="d0">955094</data>
    </edge>
    <edge source="FRA" target="SRB">
      <data key="d0">1065070</data>
    </edge>
    <edge source="AZE" target="BLR">
      <data key="d0">328989</data>
    </edge>
    <edge source="AZE" target="GEO">
      <data key="d0">61277</data>
    </edge>
    <edge source="AZE" target="RUS">
      <data key="d0">9192383</data>
    </edge>
    <edge source="AZE" target="ARE">
      <data key="d0">1581910</data>
    </edge>
    <edge source="AZE" target="TUR">
      <data key="d0">220000</data>
    </edge>
    <edge source="AZE" target="USA">
      <data key="d0">40497</data>
    </edge>
    <edge source="BLR" target="LVA">
      <data key="d0">3325400</data>
    </edge>
    <edge source="BLR" target="LTU">
      <data key="d0">354200</data>
    </edge>
    <edge source="BLR" target="POL">
      <data key="d0">3590900</data>
    </edge>
    <edge source="BLR" target="RUS">
      <data key="d0">1820400</data>
    </edge>
    <edge source="BLR" target="UKR">
      <data key="d0">42700</data>
    </edge>
    <edge source="GEO" target="AZE">
      <data key="d0">4179910</data>
    </edge>
    <edge source="GEO" target="ARM">
      <data key="d0">66974</data>
    </edge>
    <edge source="GEO" target="RUS">
      <data key="d0">839006</data>
    </edge>
    <edge source="GEO" target="TUR">
      <data key="d0">105900</data>
    </edge>
    <edge source="RUS" target="ARM">
      <data key="d0">32749</data>
    </edge>
    <edge source="RUS" target="DEU">
      <data key="d0">1032993</data>
    </edge>
    <edge source="RUS" target="IDN">
      <data key="d0">22943</data>
    </edge>
    <edge source="RUS" target="ISR">
      <data key="d0">24718</data>
    </edge>
    <edge source="RUS" target="KAZ">
      <data key="d0">8503257</data>
    </edge>
    <edge source="RUS" target="KGZ">
      <data key="d0">93349</data>
    </edge>
    <edge source="RUS" target="LVA">
      <data key="d0">13694</data>
    </edge>
    <edge source="RUS" target="MDA">
      <data key="d0">66661</data>
    </edge>
    <edge source="RUS" target="UKR">
      <data key="d0">9244088</data>
    </edge>
    <edge source="ARE" target="DZA">
      <data key="d0">133230</data>
    </edge>
    <edge source="ARE" target="AZE">
      <data key="d0">5458979</data>
    </edge>
    <edge source="ARE" target="AUS">
      <data key="d0">20741</data>
    </edge>
    <edge source="ARE" target="BEL">
      <data key="d0">24506</data>
    </edge>
    <edge source="ARE" target="KHM">
      <data key="d0">65673</data>
    </edge>
    <edge source="ARE" target="CMR">
      <data key="d0">28399</data>
    </edge>
    <edge source="ARE" target="CHN">
      <data key="d0">247489</data>
    </edge>
    <edge source="ARE" target="ETH">
      <data key="d0">239737</data>
    </edge>
    <edge source="ARE" target="GEO">
      <data key="d0">316419</data>
    </edge>
    <edge source="ARE" target="GHA">
      <data key="d0">21120</data>
    </edge>
    <edge source="ARE" target="GRC">
      <data key="d0">212570</data>
    </edge>
    <edge source="ARE" target="HKG">
      <data key="d0">125766</data>
    </edge>
    <edge source="ARE" target="KAZ">
      <data key="d0">564849</data>
    </edge>
    <edge source="ARE" target="JOR">
      <data key="d0">323753</data>
    </edge>
    <edge source="ARE" target="KOR">
      <data key="d0">176679</data>
    </edge>
    <edge source="ARE" target="LBN">
      <data key="d0">182635</data>
    </edge>
    <edge source="ARE" target="LTU">
      <data key="d0">2145446</data>
    </edge>
    <edge source="ARE" target="OMN">
      <data key="d0">308347372</data>
    </edge>
    <edge source="ARE" target="NLD">
      <data key="d0">1168615</data>
    </edge>
    <edge source="ARE" target="NOR">
      <data key="d0">54304</data>
    </edge>
    <edge source="ARE" target="PAK">
      <data key="d0">406894</data>
    </edge>
    <edge source="ARE" target="PHL">
      <data key="d0">378098</data>
    </edge>
    <edge source="ARE" target="ROU">
      <data key="d0">90708</data>
    </edge>
    <edge source="ARE" target="RUS">
      <data key="d0">961609</data>
    </edge>
    <edge source="ARE" target="SAU">
      <data key="d0">1452969</data>
    </edge>
    <edge source="ARE" target="SEN">
      <data key="d0">21517</data>
    </edge>
    <edge source="ARE" target="IND">
      <data key="d0">111790</data>
    </edge>
    <edge source="ARE" target="SGP">
      <data key="d0">662830</data>
    </edge>
    <edge source="ARE" target="ZAF">
      <data key="d0">28365</data>
    </edge>
    <edge source="ARE" target="ZWE">
      <data key="d0">86614</data>
    </edge>
    <edge source="ARE" target="ESP">
      <data key="d0">101996</data>
    </edge>
    <edge source="ARE" target="TUN">
      <data key="d0">96960</data>
    </edge>
    <edge source="ARE" target="TUR">
      <data key="d0">3821001</data>
    </edge>
    <edge source="ARE" target="EGY">
      <data key="d0">193497</data>
    </edge>
    <edge source="ARE" target="GBR">
      <data key="d0">3892591</data>
    </edge>
    <edge source="ARE" target="USA">
      <data key="d0">1566301</data>
    </edge>
    <edge source="ARE" target="URY">
      <data key="d0">45617</data>
    </edge>
    <edge source="ARE" target="SRB">
      <data key="d0">130170</data>
    </edge>
    <edge source="TUR" target="ALB">
      <data key="d0">137750</data>
    </edge>
    <edge source="TUR" target="AZE">
      <data key="d0">2023047</data>
    </edge>
    <edge source="TUR" target="ARG">
      <data key="d0">1700668</data>
    </edge>
    <edge source="TUR" target="AUT">
      <data key="d0">5002059</data>
    </edge>
    <edge source="TUR" target="BEL">
      <data key="d0">3859393</data>
    </edge>
    <edge source="TUR" target="BRA">
      <data key="d0">719327</data>
    </edge>
    <edge source="TUR" target="BGR">
      <data key="d0">320948</data>
    </edge>
    <edge source="TUR" target="BLR">
      <data key="d0">1674803</data>
    </edge>
    <edge source="TUR" target="CMR">
      <data key="d0">190862</data>
    </edge>
    <edge source="TUR" target="CHL">
      <data key="d0">475183</data>
    </edge>
    <edge source="TUR" target="CHN">
      <data key="d0">2096428</data>
    </edge>
    <edge source="TUR" target="CZE">
      <data key="d0">4801480</data>
    </edge>
    <edge source="TUR" target="DNK">
      <data key="d0">3892200</data>
    </edge>
    <edge source="TUR" target="ECU">
      <data key="d0">119028</data>
    </edge>
    <edge source="TUR" target="FIN">
      <data key="d0">1318393</data>
    </edge>
    <edge source="TUR" target="FRA">
      <data key="d0">5785513</data>
    </edge>
    <edge source="TUR" target="GEO">
      <data key="d0">160202</data>
    </edge>
    <edge source="TUR" target="DEU">
      <data key="d0">70282948</data>
    </edge>
    <edge source="TUR" target="GRC">
      <data key="d0">7815158</data>
    </edge>
    <edge source="TUR" target="GTM">
      <data key="d0">108776</data>
    </edge>
    <edge source="TUR" target="HND">
      <data key="d0">218851</data>
    </edge>
    <edge source="TUR" target="HUN">
      <data key="d0">3188300</data>
    </edge>
    <edge source="TUR" target="IDN">
      <data key="d0">6449087</data>
    </edge>
    <edge source="TUR" target="ITA">
      <data key="d0">8856614</data>
    </edge>
    <edge source="TUR" target="JPN">
      <data key="d0">19397261</data>
    </edge>
    <edge source="TUR" target="KAZ">
      <data key="d0">4475569</data>
    </edge>
    <edge source="TUR" target="JOR">
      <data key="d0">2172033</data>
    </edge>
    <edge source="TUR" target="KOR">
      <data key="d0">11232005</data>
    </edge>
    <edge source="TUR" target="LBN">
      <data key="d0">39260618</data>
    </edge>
    <edge source="TUR" target="LTU">
      <data key="d0">2298130</data>
    </edge>
    <edge source="TUR" target="MYS">
      <data key="d0">6137618</data>
    </edge>
    <edge source="TUR" target="MEX">
      <data key="d0">1228030</data>
    </edge>
    <edge source="TUR" target="MAR">
      <data key="d0">475252</data>
    </edge>
    <edge source="TUR" target="NLD">
      <data key="d0">28497230</data>
    </edge>
    <edge source="TUR" target="PRY">
      <data key="d0">67498</data>
    </edge>
    <edge source="TUR" target="PER">
      <data key="d0">152288</data>
    </edge>
    <edge source="TUR" target="PHL">
      <data key="d0">1003204</data>
    </edge>
    <edge source="TUR" target="POL">
      <data key="d0">5057344</data>
    </edge>
    <edge source="TUR" target="PRT">
      <data key="d0">3677867</data>
    </edge>
    <edge source="TUR" target="ROU">
      <data key="d0">1310353</data>
    </edge>
    <edge source="TUR" target="RUS">
      <data key="d0">26047942</data>
    </edge>
    <edge source="TUR" target="IND">
      <data key="d0">706388</data>
    </edge>
    <edge source="TUR" target="SGP">
      <data key="d0">170356</data>
    </edge>
    <edge source="TUR" target="VNM">
      <data key="d0">25586</data>
    </edge>
    <edge source="TUR" target="SVN">
      <data key="d0">4396938</data>
    </edge>
    <edge source="TUR" target="ESP">
      <data key="d0">10975126</data>
    </edge>
    <edge source="TUR" target="SWE">
      <data key="d0">635465</data>
    </edge>
    <edge source="TUR" target="CHE">
      <data key="d0">16024214</data>
    </edge>
    <edge source="TUR" target="ARE">
      <data key="d0">46844893</data>
    </edge>
    <edge source="TUR" target="TUN">
      <data key="d0">14066861</data>
    </edge>
    <edge source="TUR" target="UKR">
      <data key="d0">4721187</data>
    </edge>
    <edge source="TUR" target="MKD">
      <data key="d0">14500</data>
    </edge>
    <edge source="TUR" target="GBR">
      <data key="d0">2624979</data>
    </edge>
    <edge source="TUR" target="USA">
      <data key="d0">102469030</data>
    </edge>
    <edge source="TUR" target="URY">
      <data key="d0">449008</data>
    </edge>
    <edge source="USA" target="AZE">
      <data key="d0">14896432</data>
    </edge>
    <edge source="USA" target="ARG">
      <data key="d0">1531890</data>
    </edge>
    <edge source="USA" target="AUS">
      <data key="d0">38819039</data>
    </edge>
    <edge source="USA" target="AUT">
      <data key="d0">18683280</data>
    </edge>
    <edge source="USA" target="ARM">
      <data key="d0">310724</data>
    </edge>
    <edge source="USA" target="BEL">
      <data key="d0">258331971</data>
    </edge>
    <edge source="USA" target="BOL">
      <data key="d0">254853</data>
    </edge>
    <edge source="USA" target="BRA">
      <data key="d0">3683613</data>
    </edge>
    <edge source="USA" target="BGR">
      <data key="d0">740531</data>
    </edge>
    <edge source="USA" target="BLR">
      <data key="d0">315000</data>
    </edge>
    <edge source="USA" target="KHM">
      <data key="d0">857041</data>
    </edge>
    <edge source="USA" target="CMR">
      <data key="d0">554400</data>
    </edge>
    <edge source="USA" target="CAN">
      <data key="d0">27508013</data>
    </edge>
    <edge source="USA" target="LKA">
      <data key="d0">825535</data>
    </edge>
    <edge source="USA" target="CHL">
      <data key="d0">4798687</data>
    </edge>
    <edge source="USA" target="CHN">
      <data key="d0">2518604</data>
    </edge>
    <edge source="USA" target="COL">
      <data key="d0">69051</data>
    </edge>
    <edge source="USA" target="CRI">
      <data key="d0">437910</data>
    </edge>
    <edge source="USA" target="HRV">
      <data key="d0">655519</data>
    </edge>
    <edge source="USA" target="CZE">
      <data key="d0">38120410</data>
    </edge>
    <edge source="USA" target="BEN">
      <data key="d0">94360</data>
    </edge>
    <edge source="USA" target="DNK">
      <data key="d0">43875143</data>
    </edge>
    <edge source="USA" target="ECU">
      <data key="d0">16135</data>
    </edge>
    <edge source="USA" target="SLV">
      <data key="d0">115989</data>
    </edge>
    <edge source="USA" target="FIN">
      <data key="d0">16002575</data>
    </edge>
    <edge source="USA" target="FRA">
      <data key="d0">11943597</data>
    </edge>
    <edge source="USA" target="GEO">
      <data key="d0">5306316</data>
    </edge>
    <edge source="USA" target="GMB">
      <data key="d0">800625</data>
    </edge>
    <edge source="USA" target="PSE">
      <data key="d0">268845</data>
    </edge>
    <edge source="USA" target="DEU">
      <data key="d0">328669859</data>
    </edge>
    <edge source="USA" target="GHA">
      <data key="d0">1486080</data>
    </edge>
    <edge source="USA" target="GRC">
      <data key="d0">4961903</data>
    </edge>
    <edge source="USA" target="GTM">
      <data key="d0">198732</data>
    </edge>
    <edge source="USA" target="HND">
      <data key="d0">13522847</data>
    </edge>
    <edge source="USA" target="HKG">
      <data key="d0">72603268</data>
    </edge>
    <edge source="USA" target="HUN">
      <data key="d0">3101499</data>
    </edge>
    <edge source="USA" target="IDN">
      <data key="d0">11016736</data>
    </edge>
    <edge source="USA" target="IRL">
      <data key="d0">223241</data>
    </edge>
    <edge source="USA" target="ISR">
      <data key="d0">104067909</data>
    </edge>
    <edge source="USA" target="ITA">
      <data key="d0">43059623</data>
    </edge>
    <edge source="USA" target="CIV">
      <data key="d0">3333252</data>
    </edge>
    <edge source="USA" target="JAM">
      <data key="d0">1605204</data>
    </edge>
    <edge source="USA" target="JPN">
      <data key="d0">2290503958</data>
    </edge>
    <edge source="USA" target="KAZ">
      <data key="d0">122784</data>
    </edge>
    <edge source="USA" target="JOR">
      <data key="d0">17218257</data>
    </edge>
    <edge source="USA" target="KOR">
      <data key="d0">152003163</data>
    </edge>
    <edge source="USA" target="KGZ">
      <data key="d0">12610</data>
    </edge>
    <edge source="USA" target="LBN">
      <data key="d0">86660605</data>
    </edge>
    <edge source="USA" target="LVA">
      <data key="d0">2771254</data>
    </edge>
    <edge source="USA" target="MWI">
      <data key="d0">75715</data>
    </edge>
    <edge source="USA" target="MYS">
      <data key="d0">64643018</data>
    </edge>
    <edge source="USA" target="MEX">
      <data key="d0">8301294</data>
    </edge>
    <edge source="USA" target="MAR">
      <data key="d0">5806883</data>
    </edge>
    <edge source="USA" target="OMN">
      <data key="d0">8380486</data>
    </edge>
    <edge source="USA" target="NLD">
      <data key="d0">119760415</data>
    </edge>
    <edge source="USA" target="NZL">
      <data key="d0">2556776</data>
    </edge>
    <edge source="USA" target="NIC">
      <data key="d0">1339874</data>
    </edge>
    <edge source="USA" target="NER">
      <data key="d0">43200</data>
    </edge>
    <edge source="USA" target="NOR">
      <data key="d0">5553937</data>
    </edge>
    <edge source="USA" target="PAK">
      <data key="d0">2164384</data>
    </edge>
    <edge source="USA" target="PAN">
      <data key="d0">3611947</data>
    </edge>
    <edge source="USA" target="PRY">
      <data key="d0">20285407</data>
    </edge>
    <edge source="USA" target="PER">
      <data key="d0">1711382</data>
    </edge>
    <edge source="USA" target="PHL">
      <data key="d0">32636487</data>
    </edge>
    <edge source="USA" target="POL">
      <data key="d0">1047749</data>
    </edge>
    <edge source="USA" target="PRT">
      <data key="d0">14053736</data>
    </edge>
    <edge source="USA" target="ROU">
      <data key="d0">360747</data>
    </edge>
    <edge source="USA" target="RUS">
      <data key="d0">66775480</data>
    </edge>
    <edge source="USA" target="SAU">
      <data key="d0">268189177</data>
    </edge>
    <edge source="USA" target="SEN">
      <data key="d0">11354241</data>
    </edge>
    <edge source="USA" target="IND">
      <data key="d0">478996</data>
    </edge>
    <edge source="USA" target="SGP">
      <data key="d0">71314985</data>
    </edge>
    <edge source="USA" target="SVK">
      <data key="d0">85706</data>
    </edge>
    <edge source="USA" target="VNM">
      <data key="d0">273175</data>
    </edge>
    <edge source="USA" target="SVN">
      <data key="d0">10997862</data>
    </edge>
    <edge source="USA" target="ZAF">
      <data key="d0">5914726</data>
    </edge>
    <edge source="USA" target="ESP">
      <data key="d0">127514647</data>
    </edge>
    <edge source="USA" target="SWE">
      <data key="d0">9905454</data>
    </edge>
    <edge source="USA" target="CHE">
      <data key="d0">40529241</data>
    </edge>
    <edge source="USA" target="THA">
      <data key="d0">22702960</data>
    </edge>
    <edge source="USA" target="ARE">
      <data key="d0">34677896</data>
    </edge>
    <edge source="USA" target="TUN">
      <data key="d0">6413534</data>
    </edge>
    <edge source="USA" target="TUR">
      <data key="d0">202285127</data>
    </edge>
    <edge source="USA" target="UKR">
      <data key="d0">13507275</data>
    </edge>
    <edge source="USA" target="EGY">
      <data key="d0">19602330</data>
    </edge>
    <edge source="USA" target="GBR">
      <data key="d0">25229693</data>
    </edge>
    <edge source="USA" target="URY">
      <data key="d0">6121124</data>
    </edge>
    <edge source="USA" target="SRB">
      <data key="d0">155400</data>
    </edge>
    <edge source="ARG" target="DZA">
      <data key="d0">4953632</data>
    </edge>
    <edge source="ARG" target="BEL">
      <data key="d0">13841248</data>
    </edge>
    <edge source="ARG" target="BOL">
      <data key="d0">501992</data>
    </edge>
    <edge source="ARG" target="BRA">
      <data key="d0">5788036</data>
    </edge>
    <edge source="ARG" target="BGR">
      <data key="d0">413469</data>
    </edge>
    <edge source="ARG" target="CMR">
      <data key="d0">52520</data>
    </edge>
    <edge source="ARG" target="CAN">
      <data key="d0">886568</data>
    </edge>
    <edge source="ARG" target="CHL">
      <data key="d0">5257762</data>
    </edge>
    <edge source="ARG" target="FIN">
      <data key="d0">32643</data>
    </edge>
    <edge source="ARG" target="FRA">
      <data key="d0">5046293</data>
    </edge>
    <edge source="ARG" target="DEU">
      <data key="d0">19753559</data>
    </edge>
    <edge source="ARG" target="GRC">
      <data key="d0">443406</data>
    </edge>
    <edge source="ARG" target="HKG">
      <data key="d0">30690</data>
    </edge>
    <edge source="ARG" target="ISR">
      <data key="d0">170676</data>
    </edge>
    <edge source="ARG" target="ITA">
      <data key="d0">1262846</data>
    </edge>
    <edge source="ARG" target="CIV">
      <data key="d0">52863</data>
    </edge>
    <edge source="ARG" target="JPN">
      <data key="d0">1772980</data>
    </edge>
    <edge source="ARG" target="MYS">
      <data key="d0">21538</data>
    </edge>
    <edge source="ARG" target="NLD">
      <data key="d0">65023</data>
    </edge>
    <edge source="ARG" target="NZL">
      <data key="d0">165458</data>
    </edge>
    <edge source="ARG" target="NOR">
      <data key="d0">53658</data>
    </edge>
    <edge source="ARG" target="PAN">
      <data key="d0">25055</data>
    </edge>
    <edge source="ARG" target="PRY">
      <data key="d0">32476765</data>
    </edge>
    <edge source="ARG" target="PHL">
      <data key="d0">774581</data>
    </edge>
    <edge source="ARG" target="PRT">
      <data key="d0">1897786</data>
    </edge>
    <edge source="ARG" target="RUS">
      <data key="d0">4484603</data>
    </edge>
    <edge source="ARG" target="SEN">
      <data key="d0">33982</data>
    </edge>
    <edge source="ARG" target="SVK">
      <data key="d0">13104</data>
    </edge>
    <edge source="ARG" target="ZAF">
      <data key="d0">955529</data>
    </edge>
    <edge source="ARG" target="ESP">
      <data key="d0">4002267</data>
    </edge>
    <edge source="ARG" target="SWE">
      <data key="d0">355178</data>
    </edge>
    <edge source="ARG" target="TUR">
      <data key="d0">929808</data>
    </edge>
    <edge source="ARG" target="UKR">
      <data key="d0">175380</data>
    </edge>
    <edge source="ARG" target="EGY">
      <data key="d0">4049991</data>
    </edge>
    <edge source="ARG" target="GBR">
      <data key="d0">1601493</data>
    </edge>
    <edge source="ARG" target="USA">
      <data key="d0">26675621</data>
    </edge>
    <edge source="ARG" target="URY">
      <data key="d0">6452655</data>
    </edge>
    <edge source="BEL" target="ARG">
      <data key="d0">44759</data>
    </edge>
    <edge source="BEL" target="AUS">
      <data key="d0">1196678</data>
    </edge>
    <edge source="BEL" target="AUT">
      <data key="d0">1355250</data>
    </edge>
    <edge source="BEL" target="BRA">
      <data key="d0">113837</data>
    </edge>
    <edge source="BEL" target="BGR">
      <data key="d0">33512</data>
    </edge>
    <edge source="BEL" target="CAN">
      <data key="d0">956479</data>
    </edge>
    <edge source="BEL" target="LKA">
      <data key="d0">98462</data>
    </edge>
    <edge source="BEL" target="CZE">
      <data key="d0">341479</data>
    </edge>
    <edge source="BEL" target="DNK">
      <data key="d0">1289730</data>
    </edge>
    <edge source="BEL" target="EST">
      <data key="d0">114554</data>
    </edge>
    <edge source="BEL" target="FIN">
      <data key="d0">8756011</data>
    </edge>
    <edge source="BEL" target="FRA">
      <data key="d0">84624895</data>
    </edge>
    <edge source="BEL" target="DEU">
      <data key="d0">42338139</data>
    </edge>
    <edge source="BEL" target="GRC">
      <data key="d0">1365573</data>
    </edge>
    <edge source="BEL" target="HKG">
      <data key="d0">56783</data>
    </edge>
    <edge source="BEL" target="HUN">
      <data key="d0">340612</data>
    </edge>
    <edge source="BEL" target="IDN">
      <data key="d0">16430</data>
    </edge>
    <edge source="BEL" target="IRL">
      <data key="d0">287571</data>
    </edge>
    <edge source="BEL" target="ISR">
      <data key="d0">152747</data>
    </edge>
    <edge source="BEL" target="ITA">
      <data key="d0">1851218</data>
    </edge>
    <edge source="BEL" target="JPN">
      <data key="d0">44560</data>
    </edge>
    <edge source="BEL" target="KAZ">
      <data key="d0">1297314</data>
    </edge>
    <edge source="BEL" target="JOR">
      <data key="d0">80401</data>
    </edge>
    <edge source="BEL" target="KOR">
      <data key="d0">20001</data>
    </edge>
    <edge source="BEL" target="LBN">
      <data key="d0">380484</data>
    </edge>
    <edge source="BEL" target="LVA">
      <data key="d0">80998</data>
    </edge>
    <edge source="BEL" target="LTU">
      <data key="d0">744646</data>
    </edge>
    <edge source="BEL" target="MYS">
      <data key="d0">28695</data>
    </edge>
    <edge source="BEL" target="MAR">
      <data key="d0">663124</data>
    </edge>
    <edge source="BEL" target="NLD">
      <data key="d0">158440644</data>
    </edge>
    <edge source="BEL" target="NZL">
      <data key="d0">17133</data>
    </edge>
    <edge source="BEL" target="NER">
      <data key="d0">60126</data>
    </edge>
    <edge source="BEL" target="NOR">
      <data key="d0">2751290</data>
    </edge>
    <edge source="BEL" target="POL">
      <data key="d0">3183876</data>
    </edge>
    <edge source="BEL" target="PRT">
      <data key="d0">12504612</data>
    </edge>
    <edge source="BEL" target="ROU">
      <data key="d0">398492</data>
    </edge>
    <edge source="BEL" target="RUS">
      <data key="d0">10106943</data>
    </edge>
    <edge source="BEL" target="SGP">
      <data key="d0">41151</data>
    </edge>
    <edge source="BEL" target="SVN">
      <data key="d0">24579</data>
    </edge>
    <edge source="BEL" target="ZAF">
      <data key="d0">69221</data>
    </edge>
    <edge source="BEL" target="ESP">
      <data key="d0">4608425</data>
    </edge>
    <edge source="BEL" target="SWE">
      <data key="d0">2364170</data>
    </edge>
    <edge source="BEL" target="CHE">
      <data key="d0">2074228</data>
    </edge>
    <edge source="BEL" target="THA">
      <data key="d0">14696</data>
    </edge>
    <edge source="BEL" target="TGO">
      <data key="d0">402391</data>
    </edge>
    <edge source="BEL" target="ARE">
      <data key="d0">127826</data>
    </edge>
    <edge source="BEL" target="TUN">
      <data key="d0">796420</data>
    </edge>
    <edge source="BEL" target="TUR">
      <data key="d0">430692</data>
    </edge>
    <edge source="BEL" target="UKR">
      <data key="d0">2289477</data>
    </edge>
    <edge source="BEL" target="MKD">
      <data key="d0">159790</data>
    </edge>
    <edge source="BEL" target="EGY">
      <data key="d0">182042</data>
    </edge>
    <edge source="BEL" target="GBR">
      <data key="d0">16171677</data>
    </edge>
    <edge source="BEL" target="USA">
      <data key="d0">3278150</data>
    </edge>
    <edge source="BEL" target="BFA">
      <data key="d0">123656</data>
    </edge>
    <edge source="BEL" target="URY">
      <data key="d0">14313</data>
    </edge>
    <edge source="BEL" target="SRB">
      <data key="d0">55561</data>
    </edge>
    <edge source="BOL" target="BRA">
      <data key="d0">142455</data>
    </edge>
    <edge source="BOL" target="CHL">
      <data key="d0">71100</data>
    </edge>
    <edge source="BRA" target="DZA">
      <data key="d0">5354600</data>
    </edge>
    <edge source="BRA" target="ARG">
      <data key="d0">4889983</data>
    </edge>
    <edge source="BRA" target="AUS">
      <data key="d0">10440947</data>
    </edge>
    <edge source="BRA" target="AUT">
      <data key="d0">821188</data>
    </edge>
    <edge source="BRA" target="ARM">
      <data key="d0">183982</data>
    </edge>
    <edge source="BRA" target="BEL">
      <data key="d0">47297480</data>
    </edge>
    <edge source="BRA" target="BOL">
      <data key="d0">2049750</data>
    </edge>
    <edge source="BRA" target="BGR">
      <data key="d0">9863760</data>
    </edge>
    <edge source="BRA" target="KHM">
      <data key="d0">417933</data>
    </edge>
    <edge source="BRA" target="CAN">
      <data key="d0">5571388</data>
    </edge>
    <edge source="BRA" target="CHL">
      <data key="d0">2884980</data>
    </edge>
    <edge source="BRA" target="CHN">
      <data key="d0">50274178</data>
    </edge>
    <edge source="BRA" target="COL">
      <data key="d0">1404216</data>
    </edge>
    <edge source="BRA" target="CRI">
      <data key="d0">1146247</data>
    </edge>
    <edge source="BRA" target="HRV">
      <data key="d0">3466337</data>
    </edge>
    <edge source="BRA" target="CZE">
      <data key="d0">3050496</data>
    </edge>
    <edge source="BRA" target="DNK">
      <data key="d0">5432376</data>
    </edge>
    <edge source="BRA" target="ECU">
      <data key="d0">704105</data>
    </edge>
    <edge source="BRA" target="ETH">
      <data key="d0">1286952</data>
    </edge>
    <edge source="BRA" target="FIN">
      <data key="d0">230520</data>
    </edge>
    <edge source="BRA" target="FRA">
      <data key="d0">9336622</data>
    </edge>
    <edge source="BRA" target="GEO">
      <data key="d0">961043</data>
    </edge>
    <edge source="BRA" target="DEU">
      <data key="d0">117185945</data>
    </edge>
    <edge source="BRA" target="GHA">
      <data key="d0">47367</data>
    </edge>
    <edge source="BRA" target="GRC">
      <data key="d0">10331524</data>
    </edge>
    <edge source="BRA" target="GTM">
      <data key="d0">664887</data>
    </edge>
    <edge source="BRA" target="HND">
      <data key="d0">829643</data>
    </edge>
    <edge source="BRA" target="HKG">
      <data key="d0">352950</data>
    </edge>
    <edge source="BRA" target="HUN">
      <data key="d0">942718</data>
    </edge>
    <edge source="BRA" target="IDN">
      <data key="d0">14207070</data>
    </edge>
    <edge source="BRA" target="IRL">
      <data key="d0">7406666</data>
    </edge>
    <edge source="BRA" target="ISR">
      <data key="d0">964680</data>
    </edge>
    <edge source="BRA" target="ITA">
      <data key="d0">11707666</data>
    </edge>
    <edge source="BRA" target="CIV">
      <data key="d0">32684</data>
    </edge>
    <edge source="BRA" target="JAM">
      <data key="d0">181764</data>
    </edge>
    <edge source="BRA" target="JPN">
      <data key="d0">51580582</data>
    </edge>
    <edge source="BRA" target="KAZ">
      <data key="d0">4933382</data>
    </edge>
    <edge source="BRA" target="JOR">
      <data key="d0">1588302</data>
    </edge>
    <edge source="BRA" target="KOR">
      <data key="d0">6094498</data>
    </edge>
    <edge source="BRA" target="LBN">
      <data key="d0">901303</data>
    </edge>
    <edge source="BRA" target="LVA">
      <data key="d0">106380</data>
    </edge>
    <edge source="BRA" target="LTU">
      <data key="d0">4222311</data>
    </edge>
    <edge source="BRA" target="MDG">
      <data key="d0">30004</data>
    </edge>
    <edge source="BRA" target="MYS">
      <data key="d0">8584035</data>
    </edge>
    <edge source="BRA" target="MEX">
      <data key="d0">21995913</data>
    </edge>
    <edge source="BRA" target="MAR">
      <data key="d0">4789095</data>
    </edge>
    <edge source="BRA" target="NLD">
      <data key="d0">34098632</data>
    </edge>
    <edge source="BRA" target="NZL">
      <data key="d0">2337173</data>
    </edge>
    <edge source="BRA" target="NOR">
      <data key="d0">2866727</data>
    </edge>
    <edge source="BRA" target="PAK">
      <data key="d0">561580</data>
    </edge>
    <edge source="BRA" target="PRY">
      <data key="d0">29227035</data>
    </edge>
    <edge source="BRA" target="PER">
      <data key="d0">347600</data>
    </edge>
    <edge source="BRA" target="PHL">
      <data key="d0">30309236</data>
    </edge>
    <edge source="BRA" target="POL">
      <data key="d0">10712840</data>
    </edge>
    <edge source="BRA" target="PRT">
      <data key="d0">5440708</data>
    </edge>
    <edge source="BRA" target="ROU">
      <data key="d0">204960</data>
    </edge>
    <edge source="BRA" target="RUS">
      <data key="d0">23196290</data>
    </edge>
    <edge source="BRA" target="SEN">
      <data key="d0">88908</data>
    </edge>
    <edge source="BRA" target="IND">
      <data key="d0">31674</data>
    </edge>
    <edge source="BRA" target="SGP">
      <data key="d0">5852497</data>
    </edge>
    <edge source="BRA" target="SVK">
      <data key="d0">725874</data>
    </edge>
    <edge source="BRA" target="VNM">
      <data key="d0">1318388</data>
    </edge>
    <edge source="BRA" target="SVN">
      <data key="d0">932769</data>
    </edge>
    <edge source="BRA" target="ZAF">
      <data key="d0">7422071</data>
    </edge>
    <edge source="BRA" target="ZWE">
      <data key="d0">1215959</data>
    </edge>
    <edge source="BRA" target="ESP">
      <data key="d0">21614754</data>
    </edge>
    <edge source="BRA" target="SWE">
      <data key="d0">3653173</data>
    </edge>
    <edge source="BRA" target="CHE">
      <data key="d0">9971707</data>
    </edge>
    <edge source="BRA" target="THA">
      <data key="d0">2648839</data>
    </edge>
    <edge source="BRA" target="TUN">
      <data key="d0">1104243</data>
    </edge>
    <edge source="BRA" target="TUR">
      <data key="d0">846549</data>
    </edge>
    <edge source="BRA" target="UKR">
      <data key="d0">5571188</data>
    </edge>
    <edge source="BRA" target="MKD">
      <data key="d0">235620</data>
    </edge>
    <edge source="BRA" target="EGY">
      <data key="d0">9486560</data>
    </edge>
    <edge source="BRA" target="GBR">
      <data key="d0">36732836</data>
    </edge>
    <edge source="BRA" target="USA">
      <data key="d0">122641070</data>
    </edge>
    <edge source="BRA" target="URY">
      <data key="d0">11955528</data>
    </edge>
    <edge source="BGR" target="ALB">
      <data key="d0">29660</data>
    </edge>
    <edge source="BGR" target="AZE">
      <data key="d0">240440</data>
    </edge>
    <edge source="BGR" target="AUT">
      <data key="d0">2092739</data>
    </edge>
    <edge source="BGR" target="ARM">
      <data key="d0">479780</data>
    </edge>
    <edge source="BGR" target="BEL">
      <data key="d0">696143</data>
    </edge>
    <edge source="BGR" target="CHL">
      <data key="d0">98905</data>
    </edge>
    <edge source="BGR" target="CZE">
      <data key="d0">471905</data>
    </edge>
    <edge source="BGR" target="FRA">
      <data key="d0">91871</data>
    </edge>
    <edge source="BGR" target="GEO">
      <data key="d0">663094</data>
    </edge>
    <edge source="BGR" target="DEU">
      <data key="d0">4247287</data>
    </edge>
    <edge source="BGR" target="GRC">
      <data key="d0">3649308</data>
    </edge>
    <edge source="BGR" target="HUN">
      <data key="d0">409438</data>
    </edge>
    <edge source="BGR" target="IDN">
      <data key="d0">1436590</data>
    </edge>
    <edge source="BGR" target="ISR">
      <data key="d0">2087314</data>
    </edge>
    <edge source="BGR" target="ITA">
      <data key="d0">624716</data>
    </edge>
    <edge source="BGR" target="JPN">
      <data key="d0">1019646</data>
    </edge>
    <edge source="BGR" target="JOR">
      <data key="d0">71874</data>
    </edge>
    <edge source="BGR" target="KOR">
      <data key="d0">664046</data>
    </edge>
    <edge source="BGR" target="MDA">
      <data key="d0">220798</data>
    </edge>
    <edge source="BGR" target="NLD">
      <data key="d0">156555</data>
    </edge>
    <edge source="BGR" target="NER">
      <data key="d0">2080766</data>
    </edge>
    <edge source="BGR" target="NOR">
      <data key="d0">59836</data>
    </edge>
    <edge source="BGR" target="POL">
      <data key="d0">282166</data>
    </edge>
    <edge source="BGR" target="ROU">
      <data key="d0">504586</data>
    </edge>
    <edge source="BGR" target="RUS">
      <data key="d0">9536796</data>
    </edge>
    <edge source="BGR" target="SGP">
      <data key="d0">166383</data>
    </edge>
    <edge source="BGR" target="SVK">
      <data key="d0">16014</data>
    </edge>
    <edge source="BGR" target="VNM">
      <data key="d0">20416</data>
    </edge>
    <edge source="BGR" target="SVN">
      <data key="d0">242051</data>
    </edge>
    <edge source="BGR" target="ZAF">
      <data key="d0">210676</data>
    </edge>
    <edge source="BGR" target="ZWE">
      <data key="d0">30031</data>
    </edge>
    <edge source="BGR" target="CHE">
      <data key="d0">64763</data>
    </edge>
    <edge source="BGR" target="ARE">
      <data key="d0">71106</data>
    </edge>
    <edge source="BGR" target="TUR">
      <data key="d0">1642092</data>
    </edge>
    <edge source="BGR" target="UKR">
      <data key="d0">1799977</data>
    </edge>
    <edge source="BGR" target="EGY">
      <data key="d0">10516182</data>
    </edge>
    <edge source="BGR" target="USA">
      <data key="d0">16439561</data>
    </edge>
    <edge source="BGR" target="URY">
      <data key="d0">247657</data>
    </edge>
    <edge source="BGR" target="SRB">
      <data key="d0">398870</data>
    </edge>
    <edge source="CMR" target="CAF">
      <data key="d0">15438</data>
    </edge>
    <edge source="CMR" target="FRA">
      <data key="d0">20756</data>
    </edge>
    <edge source="CMR" target="NLD">
      <data key="d0">328620</data>
    </edge>
    <edge source="CMR" target="ZWE">
      <data key="d0">98074</data>
    </edge>
    <edge source="CMR" target="USA">
      <data key="d0">19497</data>
    </edge>
    <edge source="CAN" target="ARG">
      <data key="d0">20142</data>
    </edge>
    <edge source="CAN" target="AUS">
      <data key="d0">2117480</data>
    </edge>
    <edge source="CAN" target="BEL">
      <data key="d0">1630807</data>
    </edge>
    <edge source="CAN" target="CHL">
      <data key="d0">131676</data>
    </edge>
    <edge source="CAN" target="FRA">
      <data key="d0">106665</data>
    </edge>
    <edge source="CAN" target="DEU">
      <data key="d0">7198993</data>
    </edge>
    <edge source="CAN" target="IDN">
      <data key="d0">176115</data>
    </edge>
    <edge source="CAN" target="JAM">
      <data key="d0">12399</data>
    </edge>
    <edge source="CAN" target="MYS">
      <data key="d0">813348</data>
    </edge>
    <edge source="CAN" target="NLD">
      <data key="d0">1957569</data>
    </edge>
    <edge source="CAN" target="PAN">
      <data key="d0">941056</data>
    </edge>
    <edge source="CAN" target="PRY">
      <data key="d0">924615</data>
    </edge>
    <edge source="CAN" target="PHL">
      <data key="d0">4883387</data>
    </edge>
    <edge source="CAN" target="RUS">
      <data key="d0">13519745</data>
    </edge>
    <edge source="CAN" target="VNM">
      <data key="d0">181345</data>
    </edge>
    <edge source="CAN" target="ZAF">
      <data key="d0">1786271</data>
    </edge>
    <edge source="CAN" target="ESP">
      <data key="d0">2020468</data>
    </edge>
    <edge source="CAN" target="CHE">
      <data key="d0">239394</data>
    </edge>
    <edge source="CAN" target="TUR">
      <data key="d0">1146936</data>
    </edge>
    <edge source="CAN" target="UKR">
      <data key="d0">115778</data>
    </edge>
    <edge source="CAN" target="EGY">
      <data key="d0">259878</data>
    </edge>
    <edge source="CAN" target="GBR">
      <data key="d0">8967486</data>
    </edge>
    <edge source="CAN" target="USA">
      <data key="d0">46492112</data>
    </edge>
    <edge source="CHL" target="ARG">
      <data key="d0">237698</data>
    </edge>
    <edge source="CHL" target="BOL">
      <data key="d0">1197923</data>
    </edge>
    <edge source="CHL" target="COL">
      <data key="d0">2641857</data>
    </edge>
    <edge source="CHL" target="MYS">
      <data key="d0">329682</data>
    </edge>
    <edge source="CHL" target="MEX">
      <data key="d0">1099224</data>
    </edge>
    <edge source="CHL" target="PAN">
      <data key="d0">28090</data>
    </edge>
    <edge source="CHL" target="PRY">
      <data key="d0">1705954</data>
    </edge>
    <edge source="CHL" target="PER">
      <data key="d0">2268492</data>
    </edge>
    <edge source="CHL" target="URY">
      <data key="d0">2523036</data>
    </edge>
    <edge source="FIN" target="DNK">
      <data key="d0">10293</data>
    </edge>
    <edge source="FIN" target="EST">
      <data key="d0">1433330</data>
    </edge>
    <edge source="FIN" target="DEU">
      <data key="d0">544846</data>
    </edge>
    <edge source="FIN" target="NOR">
      <data key="d0">21213</data>
    </edge>
    <edge source="FIN" target="RUS">
      <data key="d0">2912829</data>
    </edge>
    <edge source="FIN" target="ESP">
      <data key="d0">897742</data>
    </edge>
    <edge source="FIN" target="SWE">
      <data key="d0">732098</data>
    </edge>
    <edge source="DEU" target="ALB">
      <data key="d0">99000</data>
    </edge>
    <edge source="DEU" target="AZE">
      <data key="d0">4814000</data>
    </edge>
    <edge source="DEU" target="ARG">
      <data key="d0">25000</data>
    </edge>
    <edge source="DEU" target="AUS">
      <data key="d0">237000</data>
    </edge>
    <edge source="DEU" target="AUT">
      <data key="d0">34004000</data>
    </edge>
    <edge source="DEU" target="ARM">
      <data key="d0">1657000</data>
    </edge>
    <edge source="DEU" target="BEL">
      <data key="d0">86693000</data>
    </edge>
    <edge source="DEU" target="BRA">
      <data key="d0">70000</data>
    </edge>
    <edge source="DEU" target="BGR">
      <data key="d0">8918000</data>
    </edge>
    <edge source="DEU" target="BLR">
      <data key="d0">950000</data>
    </edge>
    <edge source="DEU" target="KHM">
      <data key="d0">110000</data>
    </edge>
    <edge source="DEU" target="CMR">
      <data key="d0">200000</data>
    </edge>
    <edge source="DEU" target="CAN">
      <data key="d0">295000</data>
    </edge>
    <edge source="DEU" target="LKA">
      <data key="d0">681000</data>
    </edge>
    <edge source="DEU" target="CHN">
      <data key="d0">83000</data>
    </edge>
    <edge source="DEU" target="HRV">
      <data key="d0">3263000</data>
    </edge>
    <edge source="DEU" target="CZE">
      <data key="d0">58627000</data>
    </edge>
    <edge source="DEU" target="BEN">
      <data key="d0">384000</data>
    </edge>
    <edge source="DEU" target="DNK">
      <data key="d0">6688000</data>
    </edge>
    <edge source="DEU" target="EST">
      <data key="d0">438000</data>
    </edge>
    <edge source="DEU" target="FIN">
      <data key="d0">6806000</data>
    </edge>
    <edge source="DEU" target="FRA">
      <data key="d0">328250000</data>
    </edge>
    <edge source="DEU" target="GEO">
      <data key="d0">295000</data>
    </edge>
    <edge source="DEU" target="GMB">
      <data key="d0">60000</data>
    </edge>
    <edge source="DEU" target="PSE">
      <data key="d0">321000</data>
    </edge>
    <edge source="DEU" target="GRC">
      <data key="d0">58234000</data>
    </edge>
    <edge source="DEU" target="HND">
      <data key="d0">220000</data>
    </edge>
    <edge source="DEU" target="HKG">
      <data key="d0">11268000</data>
    </edge>
    <edge source="DEU" target="HUN">
      <data key="d0">3930000</data>
    </edge>
    <edge source="DEU" target="IDN">
      <data key="d0">207000</data>
    </edge>
    <edge source="DEU" target="IRL">
      <data key="d0">6731000</data>
    </edge>
    <edge source="DEU" target="ISR">
      <data key="d0">2854000</data>
    </edge>
    <edge source="DEU" target="ITA">
      <data key="d0">241718000</data>
    </edge>
    <edge source="DEU" target="JPN">
      <data key="d0">21486000</data>
    </edge>
    <edge source="DEU" target="KAZ">
      <data key="d0">322000</data>
    </edge>
    <edge source="DEU" target="JOR">
      <data key="d0">5151000</data>
    </edge>
    <edge source="DEU" target="KOR">
      <data key="d0">6974000</data>
    </edge>
    <edge source="DEU" target="KGZ">
      <data key="d0">1481000</data>
    </edge>
    <edge source="DEU" target="LBN">
      <data key="d0">1348000</data>
    </edge>
    <edge source="DEU" target="LVA">
      <data key="d0">2655000</data>
    </edge>
    <edge source="DEU" target="LTU">
      <data key="d0">1410000</data>
    </edge>
    <edge source="DEU" target="MYS">
      <data key="d0">1009000</data>
    </edge>
    <edge source="DEU" target="MRT">
      <data key="d0">54000</data>
    </edge>
    <edge source="DEU" target="MDA">
      <data key="d0">15005000</data>
    </edge>
    <edge source="DEU" target="MAR">
      <data key="d0">79000</data>
    </edge>
    <edge source="DEU" target="NLD">
      <data key="d0">103333000</data>
    </edge>
    <edge source="DEU" target="NER">
      <data key="d0">323000</data>
    </edge>
    <edge source="DEU" target="NOR">
      <data key="d0">1695000</data>
    </edge>
    <edge source="DEU" target="PAN">
      <data key="d0">416000</data>
    </edge>
    <edge source="DEU" target="POL">
      <data key="d0">8519000</data>
    </edge>
    <edge source="DEU" target="PRT">
      <data key="d0">6814000</data>
    </edge>
    <edge source="DEU" target="ROU">
      <data key="d0">21143000</data>
    </edge>
    <edge source="DEU" target="RUS">
      <data key="d0">44208000</data>
    </edge>
    <edge source="DEU" target="SAU">
      <data key="d0">768000</data>
    </edge>
    <edge source="DEU" target="SEN">
      <data key="d0">26000</data>
    </edge>
    <edge source="DEU" target="SGP">
      <data key="d0">10219000</data>
    </edge>
    <edge source="DEU" target="SVK">
      <data key="d0">4122000</data>
    </edge>
    <edge source="DEU" target="SVN">
      <data key="d0">42280000</data>
    </edge>
    <edge source="DEU" target="ZAF">
      <data key="d0">229000</data>
    </edge>
    <edge source="DEU" target="ESP">
      <data key="d0">272673000</data>
    </edge>
    <edge source="DEU" target="SWE">
      <data key="d0">4142000</data>
    </edge>
    <edge source="DEU" target="CHE">
      <data key="d0">29506000</data>
    </edge>
    <edge source="DEU" target="THA">
      <data key="d0">31635000</data>
    </edge>
    <edge source="DEU" target="TGO">
      <data key="d0">77000</data>
    </edge>
    <edge source="DEU" target="ARE">
      <data key="d0">2469000</data>
    </edge>
    <edge source="DEU" target="TUN">
      <data key="d0">380000</data>
    </edge>
    <edge source="DEU" target="TUR">
      <data key="d0">26172000</data>
    </edge>
    <edge source="DEU" target="UKR">
      <data key="d0">14692000</data>
    </edge>
    <edge source="DEU" target="MKD">
      <data key="d0">2321000</data>
    </edge>
    <edge source="DEU" target="EGY">
      <data key="d0">1671000</data>
    </edge>
    <edge source="DEU" target="GBR">
      <data key="d0">68726000</data>
    </edge>
    <edge source="DEU" target="TZA">
      <data key="d0">764000</data>
    </edge>
    <edge source="DEU" target="USA">
      <data key="d0">6082000</data>
    </edge>
    <edge source="DEU" target="URY">
      <data key="d0">172000</data>
    </edge>
    <edge source="DEU" target="SRB">
      <data key="d0">7090000</data>
    </edge>
    <edge source="HKG" target="ARG">
      <data key="d0">39319</data>
    </edge>
    <edge source="HKG" target="AUS">
      <data key="d0">1605817</data>
    </edge>
    <edge source="HKG" target="BEL">
      <data key="d0">187111</data>
    </edge>
    <edge source="HKG" target="KHM">
      <data key="d0">140047</data>
    </edge>
    <edge source="HKG" target="CAN">
      <data key="d0">238381</data>
    </edge>
    <edge source="HKG" target="LKA">
      <data key="d0">2869179</data>
    </edge>
    <edge source="HKG" target="CHL">
      <data key="d0">21807</data>
    </edge>
    <edge source="HKG" target="CHN">
      <data key="d0">167398573</data>
    </edge>
    <edge source="HKG" target="FRA">
      <data key="d0">26786</data>
    </edge>
    <edge source="HKG" target="GHA">
      <data key="d0">27902</data>
    </edge>
    <edge source="HKG" target="IDN">
      <data key="d0">3625141</data>
    </edge>
    <edge source="HKG" target="JPN">
      <data key="d0">7633786</data>
    </edge>
    <edge source="HKG" target="KOR">
      <data key="d0">15819715</data>
    </edge>
    <edge source="HKG" target="MYS">
      <data key="d0">13705544</data>
    </edge>
    <edge source="HKG" target="NLD">
      <data key="d0">3839125</data>
    </edge>
    <edge source="HKG" target="NZL">
      <data key="d0">131489</data>
    </edge>
    <edge source="HKG" target="PAK">
      <data key="d0">231292</data>
    </edge>
    <edge source="HKG" target="PAN">
      <data key="d0">18351</data>
    </edge>
    <edge source="HKG" target="PHL">
      <data key="d0">150256252</data>
    </edge>
    <edge source="HKG" target="ROU">
      <data key="d0">10023</data>
    </edge>
    <edge source="HKG" target="RUS">
      <data key="d0">25802</data>
    </edge>
    <edge source="HKG" target="IND">
      <data key="d0">5661873</data>
    </edge>
    <edge source="HKG" target="SGP">
      <data key="d0">16844714</data>
    </edge>
    <edge source="HKG" target="VNM">
      <data key="d0">115900028</data>
    </edge>
    <edge source="HKG" target="ZAF">
      <data key="d0">179080</data>
    </edge>
    <edge source="HKG" target="CHE">
      <data key="d0">34708</data>
    </edge>
    <edge source="HKG" target="THA">
      <data key="d0">1531352</data>
    </edge>
    <edge source="HKG" target="ARE">
      <data key="d0">503965</data>
    </edge>
    <edge source="HKG" target="TUR">
      <data key="d0">7173314</data>
    </edge>
    <edge source="HKG" target="GBR">
      <data key="d0">387491</data>
    </edge>
    <edge source="HKG" target="USA">
      <data key="d0">429258</data>
    </edge>
    <edge source="ISR" target="GRC">
      <data key="d0">155000</data>
    </edge>
    <edge source="ISR" target="NLD">
      <data key="d0">154000</data>
    </edge>
    <edge source="ISR" target="USA">
      <data key="d0">1359000</data>
    </edge>
    <edge source="CIV" target="FRA">
      <data key="d0">38093</data>
    </edge>
    <edge source="CIV" target="MDG">
      <data key="d0">66317</data>
    </edge>
    <edge source="CIV" target="NER">
      <data key="d0">2607875</data>
    </edge>
    <edge source="CIV" target="SEN">
      <data key="d0">44265</data>
    </edge>
    <edge source="CIV" target="USA">
      <data key="d0">253877</data>
    </edge>
    <edge source="CIV" target="BFA">
      <data key="d0">4413309</data>
    </edge>
    <edge source="JPN" target="AUS">
      <data key="d0">411364</data>
    </edge>
    <edge source="JPN" target="BEL">
      <data key="d0">151964</data>
    </edge>
    <edge source="JPN" target="CHN">
      <data key="d0">55653</data>
    </edge>
    <edge source="JPN" target="FRA">
      <data key="d0">62602</data>
    </edge>
    <edge source="JPN" target="DEU">
      <data key="d0">67891</data>
    </edge>
    <edge source="JPN" target="HKG">
      <data key="d0">5610770</data>
    </edge>
    <edge source="JPN" target="ISR">
      <data key="d0">41336</data>
    </edge>
    <edge source="JPN" target="KOR">
      <data key="d0">43257110</data>
    </edge>
    <edge source="JPN" target="LBN">
      <data key="d0">86272</data>
    </edge>
    <edge source="JPN" target="NZL">
      <data key="d0">37968</data>
    </edge>
    <edge source="JPN" target="PHL">
      <data key="d0">946875</data>
    </edge>
    <edge source="JPN" target="RUS">
      <data key="d0">69533</data>
    </edge>
    <edge source="JPN" target="SAU">
      <data key="d0">126522</data>
    </edge>
    <edge source="JPN" target="SGP">
      <data key="d0">8367851</data>
    </edge>
    <edge source="JPN" target="ZAF">
      <data key="d0">51886</data>
    </edge>
    <edge source="JPN" target="ESP">
      <data key="d0">19318</data>
    </edge>
    <edge source="JPN" target="ARE">
      <data key="d0">155601</data>
    </edge>
    <edge source="JPN" target="USA">
      <data key="d0">15872186</data>
    </edge>
    <edge source="MYS" target="AUS">
      <data key="d0">155077</data>
    </edge>
    <edge source="MYS" target="BEL">
      <data key="d0">15809548</data>
    </edge>
    <edge source="MYS" target="KHM">
      <data key="d0">1769552</data>
    </edge>
    <edge source="MYS" target="CHL">
      <data key="d0">20005</data>
    </edge>
    <edge source="MYS" target="CHN">
      <data key="d0">1179075</data>
    </edge>
    <edge source="MYS" target="DEU">
      <data key="d0">259922</data>
    </edge>
    <edge source="MYS" target="GRC">
      <data key="d0">61640</data>
    </edge>
    <edge source="MYS" target="HKG">
      <data key="d0">24935003</data>
    </edge>
    <edge source="MYS" target="IDN">
      <data key="d0">45048912</data>
    </edge>
    <edge source="MYS" target="IRL">
      <data key="d0">573380</data>
    </edge>
    <edge source="MYS" target="JPN">
      <data key="d0">981685</data>
    </edge>
    <edge source="MYS" target="KOR">
      <data key="d0">10110941</data>
    </edge>
    <edge source="MYS" target="MUS">
      <data key="d0">198001</data>
    </edge>
    <edge source="MYS" target="MDA">
      <data key="d0">316370</data>
    </edge>
    <edge source="MYS" target="NLD">
      <data key="d0">187812</data>
    </edge>
    <edge source="MYS" target="NZL">
      <data key="d0">46924</data>
    </edge>
    <edge source="MYS" target="PAN">
      <data key="d0">44000</data>
    </edge>
    <edge source="MYS" target="PRY">
      <data key="d0">49050</data>
    </edge>
    <edge source="MYS" target="PHL">
      <data key="d0">6981397</data>
    </edge>
    <edge source="MYS" target="IND">
      <data key="d0">18448</data>
    </edge>
    <edge source="MYS" target="SGP">
      <data key="d0">45669925</data>
    </edge>
    <edge source="MYS" target="VNM">
      <data key="d0">12892204</data>
    </edge>
    <edge source="MYS" target="ESP">
      <data key="d0">239497</data>
    </edge>
    <edge source="MYS" target="CHE">
      <data key="d0">1533494</data>
    </edge>
    <edge source="MYS" target="THA">
      <data key="d0">19843576</data>
    </edge>
    <edge source="MYS" target="ARE">
      <data key="d0">517644</data>
    </edge>
    <edge source="MYS" target="GBR">
      <data key="d0">156224</data>
    </edge>
    <edge source="MYS" target="USA">
      <data key="d0">2067382</data>
    </edge>
    <edge source="MYS" target="URY">
      <data key="d0">34600</data>
    </edge>
    <edge source="NLD" target="ARG">
      <data key="d0">698670</data>
    </edge>
    <edge source="NLD" target="AUS">
      <data key="d0">8618769</data>
    </edge>
    <edge source="NLD" target="AUT">
      <data key="d0">3118700</data>
    </edge>
    <edge source="NLD" target="ARM">
      <data key="d0">38662</data>
    </edge>
    <edge source="NLD" target="BEL">
      <data key="d0">204386239</data>
    </edge>
    <edge source="NLD" target="BRA">
      <data key="d0">5023243</data>
    </edge>
    <edge source="NLD" target="BLR">
      <data key="d0">46946</data>
    </edge>
    <edge source="NLD" target="CAN">
      <data key="d0">3878124</data>
    </edge>
    <edge source="NLD" target="LKA">
      <data key="d0">1907304</data>
    </edge>
    <edge source="NLD" target="CHL">
      <data key="d0">18410</data>
    </edge>
    <edge source="NLD" target="CHN">
      <data key="d0">321259</data>
    </edge>
    <edge source="NLD" target="HRV">
      <data key="d0">301008</data>
    </edge>
    <edge source="NLD" target="CZE">
      <data key="d0">694067</data>
    </edge>
    <edge source="NLD" target="BEN">
      <data key="d0">11967</data>
    </edge>
    <edge source="NLD" target="DNK">
      <data key="d0">6367193</data>
    </edge>
    <edge source="NLD" target="EST">
      <data key="d0">137157</data>
    </edge>
    <edge source="NLD" target="FIN">
      <data key="d0">18230772</data>
    </edge>
    <edge source="NLD" target="FRA">
      <data key="d0">986858708</data>
    </edge>
    <edge source="NLD" target="GMB">
      <data key="d0">11967</data>
    </edge>
    <edge source="NLD" target="PSE">
      <data key="d0">20251</data>
    </edge>
    <edge source="NLD" target="DEU">
      <data key="d0">108197170</data>
    </edge>
    <edge source="NLD" target="GRC">
      <data key="d0">88372068</data>
    </edge>
    <edge source="NLD" target="GTM">
      <data key="d0">21172</data>
    </edge>
    <edge source="NLD" target="HKG">
      <data key="d0">973903</data>
    </edge>
    <edge source="NLD" target="HUN">
      <data key="d0">162010</data>
    </edge>
    <edge source="NLD" target="IDN">
      <data key="d0">980347</data>
    </edge>
    <edge source="NLD" target="IRL">
      <data key="d0">9108482</data>
    </edge>
    <edge source="NLD" target="ISR">
      <data key="d0">569798</data>
    </edge>
    <edge source="NLD" target="ITA">
      <data key="d0">893690764</data>
    </edge>
    <edge source="NLD" target="JPN">
      <data key="d0">9825562</data>
    </edge>
    <edge source="NLD" target="KAZ">
      <data key="d0">249459</data>
    </edge>
    <edge source="NLD" target="JOR">
      <data key="d0">90210</data>
    </edge>
    <edge source="NLD" target="KOR">
      <data key="d0">51549</data>
    </edge>
    <edge source="NLD" target="LBN">
      <data key="d0">151885</data>
    </edge>
    <edge source="NLD" target="LVA">
      <data key="d0">32218</data>
    </edge>
    <edge source="NLD" target="LTU">
      <data key="d0">12887</data>
    </edge>
    <edge source="NLD" target="MDG">
      <data key="d0">73641</data>
    </edge>
    <edge source="NLD" target="MWI">
      <data key="d0">2675933</data>
    </edge>
    <edge source="NLD" target="MYS">
      <data key="d0">265108</data>
    </edge>
    <edge source="NLD" target="MEX">
      <data key="d0">110462</data>
    </edge>
    <edge source="NLD" target="MAR">
      <data key="d0">254062</data>
    </edge>
    <edge source="NLD" target="MOZ">
      <data key="d0">1464537</data>
    </edge>
    <edge source="NLD" target="OMN">
      <data key="d0">31297</data>
    </edge>
    <edge source="NLD" target="NZL">
      <data key="d0">1850232</data>
    </edge>
    <edge source="NLD" target="NOR">
      <data key="d0">4273945</data>
    </edge>
    <edge source="NLD" target="PRY">
      <data key="d0">53390</data>
    </edge>
    <edge source="NLD" target="PHL">
      <data key="d0">93892</data>
    </edge>
    <edge source="NLD" target="POL">
      <data key="d0">101256</data>
    </edge>
    <edge source="NLD" target="PRT">
      <data key="d0">15056841</data>
    </edge>
    <edge source="NLD" target="ROU">
      <data key="d0">54310</data>
    </edge>
    <edge source="NLD" target="RUS">
      <data key="d0">1593409</data>
    </edge>
    <edge source="NLD" target="SAU">
      <data key="d0">37741</data>
    </edge>
    <edge source="NLD" target="IND">
      <data key="d0">1787637</data>
    </edge>
    <edge source="NLD" target="SGP">
      <data key="d0">461177</data>
    </edge>
    <edge source="NLD" target="SVK">
      <data key="d0">36821</data>
    </edge>
    <edge source="NLD" target="SVN">
      <data key="d0">4710268</data>
    </edge>
    <edge source="NLD" target="ZAF">
      <data key="d0">1148801</data>
    </edge>
    <edge source="NLD" target="ZWE">
      <data key="d0">2712754</data>
    </edge>
    <edge source="NLD" target="ESP">
      <data key="d0">48113405</data>
    </edge>
    <edge source="NLD" target="SWE">
      <data key="d0">56639202</data>
    </edge>
    <edge source="NLD" target="CHE">
      <data key="d0">13119160</data>
    </edge>
    <edge source="NLD" target="THA">
      <data key="d0">220003</data>
    </edge>
    <edge source="NLD" target="ARE">
      <data key="d0">776913</data>
    </edge>
    <edge source="NLD" target="TUN">
      <data key="d0">125190</data>
    </edge>
    <edge source="NLD" target="TUR">
      <data key="d0">548626</data>
    </edge>
    <edge source="NLD" target="UGA">
      <data key="d0">1824458</data>
    </edge>
    <edge source="NLD" target="UKR">
      <data key="d0">184103</data>
    </edge>
    <edge source="NLD" target="MKD">
      <data key="d0">11967</data>
    </edge>
    <edge source="NLD" target="EGY">
      <data key="d0">94813</data>
    </edge>
    <edge source="NLD" target="GBR">
      <data key="d0">63002713</data>
    </edge>
    <edge source="NLD" target="TZA">
      <data key="d0">2269987</data>
    </edge>
    <edge source="NLD" target="USA">
      <data key="d0">12659824</data>
    </edge>
    <edge source="NLD" target="URY">
      <data key="d0">163851</data>
    </edge>
    <edge source="NLD" target="SRB">
      <data key="d0">82846</data>
    </edge>
    <edge source="NZL" target="AUS">
      <data key="d0">1421180</data>
    </edge>
    <edge source="NZL" target="SGP">
      <data key="d0">12819</data>
    </edge>
    <edge source="NZL" target="USA">
      <data key="d0">30648</data>
    </edge>
    <edge source="NOR" target="ARM">
      <data key="d0">15164</data>
    </edge>
    <edge source="NOR" target="BEL">
      <data key="d0">16459</data>
    </edge>
    <edge source="NOR" target="BLR">
      <data key="d0">306125</data>
    </edge>
    <edge source="NOR" target="DNK">
      <data key="d0">3868634</data>
    </edge>
    <edge source="NOR" target="FIN">
      <data key="d0">22743</data>
    </edge>
    <edge source="NOR" target="DEU">
      <data key="d0">145139</data>
    </edge>
    <edge source="NOR" target="LVA">
      <data key="d0">746772</data>
    </edge>
    <edge source="NOR" target="LTU">
      <data key="d0">16588</data>
    </edge>
    <edge source="NOR" target="NLD">
      <data key="d0">131176</data>
    </edge>
    <edge source="NOR" target="POL">
      <data key="d0">50839</data>
    </edge>
    <edge source="NOR" target="RUS">
      <data key="d0">316566</data>
    </edge>
    <edge source="NOR" target="SGP">
      <data key="d0">21127</data>
    </edge>
    <edge source="NOR" target="ZAF">
      <data key="d0">29111</data>
    </edge>
    <edge source="NOR" target="ESP">
      <data key="d0">52061</data>
    </edge>
    <edge source="NOR" target="SWE">
      <data key="d0">106521</data>
    </edge>
    <edge source="NOR" target="CHE">
      <data key="d0">11214</data>
    </edge>
    <edge source="PAN" target="COL">
      <data key="d0">840000</data>
    </edge>
    <edge source="PAN" target="CRI">
      <data key="d0">300435</data>
    </edge>
    <edge source="PAN" target="GTM">
      <data key="d0">3520000</data>
    </edge>
    <edge source="PAN" target="HND">
      <data key="d0">248750</data>
    </edge>
    <edge source="PAN" target="NIC">
      <data key="d0">66636</data>
    </edge>
    <edge source="PAN" target="USA">
      <data key="d0">30766900</data>
    </edge>
    <edge source="PRY" target="ARG">
      <data key="d0">946830</data>
    </edge>
    <edge source="PRY" target="AUT">
      <data key="d0">14182</data>
    </edge>
    <edge source="PRY" target="BEL">
      <data key="d0">192408</data>
    </edge>
    <edge source="PRY" target="BOL">
      <data key="d0">5685164</data>
    </edge>
    <edge source="PRY" target="BRA">
      <data key="d0">1821096</data>
    </edge>
    <edge source="PRY" target="FRA">
      <data key="d0">1014298</data>
    </edge>
    <edge source="PRY" target="DEU">
      <data key="d0">395918</data>
    </edge>
    <edge source="PRY" target="MDG">
      <data key="d0">67887</data>
    </edge>
    <edge source="PRY" target="NLD">
      <data key="d0">306044</data>
    </edge>
    <edge source="PRY" target="PAN">
      <data key="d0">584000</data>
    </edge>
    <edge source="PRY" target="PHL">
      <data key="d0">4077913</data>
    </edge>
    <edge source="PRY" target="SEN">
      <data key="d0">13393</data>
    </edge>
    <edge source="PRY" target="ZAF">
      <data key="d0">353187</data>
    </edge>
    <edge source="PRY" target="ESP">
      <data key="d0">89614</data>
    </edge>
    <edge source="PRY" target="USA">
      <data key="d0">223846</data>
    </edge>
    <edge source="PRY" target="BFA">
      <data key="d0">13050</data>
    </edge>
    <edge source="PRY" target="URY">
      <data key="d0">3032283</data>
    </edge>
    <edge source="PHL" target="AUS">
      <data key="d0">32720</data>
    </edge>
    <edge source="PHL" target="AUT">
      <data key="d0">280170</data>
    </edge>
    <edge source="PHL" target="BEL">
      <data key="d0">380089</data>
    </edge>
    <edge source="PHL" target="BRA">
      <data key="d0">16416</data>
    </edge>
    <edge source="PHL" target="CAN">
      <data key="d0">102655</data>
    </edge>
    <edge source="PHL" target="LKA">
      <data key="d0">81039</data>
    </edge>
    <edge source="PHL" target="CHL">
      <data key="d0">529000</data>
    </edge>
    <edge source="PHL" target="CZE">
      <data key="d0">18682</data>
    </edge>
    <edge source="PHL" target="DNK">
      <data key="d0">77865</data>
    </edge>
    <edge source="PHL" target="FRA">
      <data key="d0">1931613</data>
    </edge>
    <edge source="PHL" target="DEU">
      <data key="d0">3425231</data>
    </edge>
    <edge source="PHL" target="GRC">
      <data key="d0">17255</data>
    </edge>
    <edge source="PHL" target="HKG">
      <data key="d0">63026</data>
    </edge>
    <edge source="PHL" target="IRL">
      <data key="d0">84251</data>
    </edge>
    <edge source="PHL" target="JPN">
      <data key="d0">1553156</data>
    </edge>
    <edge source="PHL" target="MYS">
      <data key="d0">991829</data>
    </edge>
    <edge source="PHL" target="MEX">
      <data key="d0">176456</data>
    </edge>
    <edge source="PHL" target="NLD">
      <data key="d0">182640</data>
    </edge>
    <edge source="PHL" target="NOR">
      <data key="d0">29272</data>
    </edge>
    <edge source="PHL" target="PAN">
      <data key="d0">64625</data>
    </edge>
    <edge source="PHL" target="RUS">
      <data key="d0">291608</data>
    </edge>
    <edge source="PHL" target="SAU">
      <data key="d0">1596672</data>
    </edge>
    <edge source="PHL" target="SGP">
      <data key="d0">3311363</data>
    </edge>
    <edge source="PHL" target="VNM">
      <data key="d0">1234121</data>
    </edge>
    <edge source="PHL" target="SVN">
      <data key="d0">12630</data>
    </edge>
    <edge source="PHL" target="ESP">
      <data key="d0">2479007</data>
    </edge>
    <edge source="PHL" target="SWE">
      <data key="d0">93356</data>
    </edge>
    <edge source="PHL" target="CHE">
      <data key="d0">12624</data>
    </edge>
    <edge source="PHL" target="THA">
      <data key="d0">3967740</data>
    </edge>
    <edge source="PHL" target="ARE">
      <data key="d0">38425</data>
    </edge>
    <edge source="PHL" target="TUN">
      <data key="d0">150000</data>
    </edge>
    <edge source="PHL" target="TUR">
      <data key="d0">118503</data>
    </edge>
    <edge source="PHL" target="EGY">
      <data key="d0">26272</data>
    </edge>
    <edge source="PHL" target="GBR">
      <data key="d0">25440</data>
    </edge>
    <edge source="PHL" target="USA">
      <data key="d0">10196525</data>
    </edge>
    <edge source="PHL" target="URY">
      <data key="d0">766906</data>
    </edge>
    <edge source="PRT" target="DZA">
      <data key="d0">1559917</data>
    </edge>
    <edge source="PRT" target="BEL">
      <data key="d0">1124681</data>
    </edge>
    <edge source="PRT" target="CAN">
      <data key="d0">297773</data>
    </edge>
    <edge source="PRT" target="FRA">
      <data key="d0">1583366</data>
    </edge>
    <edge source="PRT" target="DEU">
      <data key="d0">8131841</data>
    </edge>
    <edge source="PRT" target="GRC">
      <data key="d0">151744</data>
    </edge>
    <edge source="PRT" target="IRL">
      <data key="d0">452716</data>
    </edge>
    <edge source="PRT" target="ITA">
      <data key="d0">2845669</data>
    </edge>
    <edge source="PRT" target="NLD">
      <data key="d0">29384280</data>
    </edge>
    <edge source="PRT" target="PAN">
      <data key="d0">18457</data>
    </edge>
    <edge source="PRT" target="RUS">
      <data key="d0">61862</data>
    </edge>
    <edge source="PRT" target="ESP">
      <data key="d0">2085961</data>
    </edge>
    <edge source="PRT" target="CHE">
      <data key="d0">113402</data>
    </edge>
    <edge source="PRT" target="TUR">
      <data key="d0">20423</data>
    </edge>
    <edge source="PRT" target="EGY">
      <data key="d0">30280</data>
    </edge>
    <edge source="PRT" target="SRB">
      <data key="d0">80120</data>
    </edge>
    <edge source="SEN" target="BEN">
      <data key="d0">338755</data>
    </edge>
    <edge source="SEN" target="FRA">
      <data key="d0">20827</data>
    </edge>
    <edge source="SEN" target="GMB">
      <data key="d0">142416</data>
    </edge>
    <edge source="SEN" target="MRT">
      <data key="d0">379434</data>
    </edge>
    <edge source="SEN" target="NER">
      <data key="d0">56378</data>
    </edge>
    <edge source="SEN" target="CHE">
      <data key="d0">38932</data>
    </edge>
    <edge source="SVK" target="CZE">
      <data key="d0">15125730</data>
    </edge>
    <edge source="SVK" target="DEU">
      <data key="d0">9329228</data>
    </edge>
    <edge source="SVK" target="GRC">
      <data key="d0">808721</data>
    </edge>
    <edge source="SVK" target="ROU">
      <data key="d0">727113</data>
    </edge>
    <edge source="ZAF" target="ARG">
      <data key="d0">79069</data>
    </edge>
    <edge source="ZAF" target="AUS">
      <data key="d0">43745</data>
    </edge>
    <edge source="ZAF" target="AUT">
      <data key="d0">89479</data>
    </edge>
    <edge source="ZAF" target="ARM">
      <data key="d0">281725</data>
    </edge>
    <edge source="ZAF" target="BEL">
      <data key="d0">3097462</data>
    </edge>
    <edge source="ZAF" target="BGR">
      <data key="d0">29339</data>
    </edge>
    <edge source="ZAF" target="BDI">
      <data key="d0">19489</data>
    </edge>
    <edge source="ZAF" target="KHM">
      <data key="d0">11665</data>
    </edge>
    <edge source="ZAF" target="CAN">
      <data key="d0">400543</data>
    </edge>
    <edge source="ZAF" target="CHN">
      <data key="d0">2181243</data>
    </edge>
    <edge source="ZAF" target="BEN">
      <data key="d0">10817987</data>
    </edge>
    <edge source="ZAF" target="DEU">
      <data key="d0">974367</data>
    </edge>
    <edge source="ZAF" target="GHA">
      <data key="d0">570427</data>
    </edge>
    <edge source="ZAF" target="GRC">
      <data key="d0">657672</data>
    </edge>
    <edge source="ZAF" target="HKG">
      <data key="d0">95820</data>
    </edge>
    <edge source="ZAF" target="IDN">
      <data key="d0">15710</data>
    </edge>
    <edge source="ZAF" target="IRL">
      <data key="d0">82726</data>
    </edge>
    <edge source="ZAF" target="ISR">
      <data key="d0">112166</data>
    </edge>
    <edge source="ZAF" target="JPN">
      <data key="d0">3163798</data>
    </edge>
    <edge source="ZAF" target="MWI">
      <data key="d0">10994400</data>
    </edge>
    <edge source="ZAF" target="MUS">
      <data key="d0">33264</data>
    </edge>
    <edge source="ZAF" target="MAR">
      <data key="d0">406410</data>
    </edge>
    <edge source="ZAF" target="MOZ">
      <data key="d0">5475029</data>
    </edge>
    <edge source="ZAF" target="NLD">
      <data key="d0">1550647</data>
    </edge>
    <edge source="ZAF" target="NER">
      <data key="d0">576589</data>
    </edge>
    <edge source="ZAF" target="NOR">
      <data key="d0">411691</data>
    </edge>
    <edge source="ZAF" target="PHL">
      <data key="d0">2917860</data>
    </edge>
    <edge source="ZAF" target="RUS">
      <data key="d0">373490</data>
    </edge>
    <edge source="ZAF" target="SGP">
      <data key="d0">265954</data>
    </edge>
    <edge source="ZAF" target="VNM">
      <data key="d0">906183</data>
    </edge>
    <edge source="ZAF" target="ZWE">
      <data key="d0">11248567</data>
    </edge>
    <edge source="ZAF" target="ESP">
      <data key="d0">142141</data>
    </edge>
    <edge source="ZAF" target="SWE">
      <data key="d0">1789608</data>
    </edge>
    <edge source="ZAF" target="CHE">
      <data key="d0">531439</data>
    </edge>
    <edge source="ZAF" target="TGO">
      <data key="d0">649176</data>
    </edge>
    <edge source="ZAF" target="ARE">
      <data key="d0">345649</data>
    </edge>
    <edge source="ZAF" target="TUR">
      <data key="d0">4339713</data>
    </edge>
    <edge source="ZAF" target="EGY">
      <data key="d0">84874</data>
    </edge>
    <edge source="ZAF" target="GBR">
      <data key="d0">665778</data>
    </edge>
    <edge source="ZAF" target="USA">
      <data key="d0">923212</data>
    </edge>
    <edge source="ESP" target="DZA">
      <data key="d0">722473</data>
    </edge>
    <edge source="ESP" target="ARG">
      <data key="d0">133378</data>
    </edge>
    <edge source="ESP" target="AUS">
      <data key="d0">668897</data>
    </edge>
    <edge source="ESP" target="AUT">
      <data key="d0">993329</data>
    </edge>
    <edge source="ESP" target="BEL">
      <data key="d0">5135078</data>
    </edge>
    <edge source="ESP" target="BRA">
      <data key="d0">33251</data>
    </edge>
    <edge source="ESP" target="BGR">
      <data key="d0">255640</data>
    </edge>
    <edge source="ESP" target="CAN">
      <data key="d0">554195</data>
    </edge>
    <edge source="ESP" target="CAF">
      <data key="d0">29604</data>
    </edge>
    <edge source="ESP" target="LKA">
      <data key="d0">373616</data>
    </edge>
    <edge source="ESP" target="CHL">
      <data key="d0">180638</data>
    </edge>
    <edge source="ESP" target="CHN">
      <data key="d0">201582</data>
    </edge>
    <edge source="ESP" target="COL">
      <data key="d0">33123</data>
    </edge>
    <edge source="ESP" target="CZE">
      <data key="d0">136002</data>
    </edge>
    <edge source="ESP" target="DNK">
      <data key="d0">16565</data>
    </edge>
    <edge source="ESP" target="FIN">
      <data key="d0">13699</data>
    </edge>
    <edge source="ESP" target="FRA">
      <data key="d0">24153040</data>
    </edge>
    <edge source="ESP" target="DEU">
      <data key="d0">7471838</data>
    </edge>
    <edge source="ESP" target="GRC">
      <data key="d0">378189</data>
    </edge>
    <edge source="ESP" target="HKG">
      <data key="d0">404130</data>
    </edge>
    <edge source="ESP" target="HUN">
      <data key="d0">11988</data>
    </edge>
    <edge source="ESP" target="IDN">
      <data key="d0">39559</data>
    </edge>
    <edge source="ESP" target="IRL">
      <data key="d0">17481</data>
    </edge>
    <edge source="ESP" target="ISR">
      <data key="d0">64229</data>
    </edge>
    <edge source="ESP" target="ITA">
      <data key="d0">2623872</data>
    </edge>
    <edge source="ESP" target="JPN">
      <data key="d0">1446331</data>
    </edge>
    <edge source="ESP" target="KOR">
      <data key="d0">690509</data>
    </edge>
    <edge source="ESP" target="LBN">
      <data key="d0">150753</data>
    </edge>
    <edge source="ESP" target="LVA">
      <data key="d0">774919</data>
    </edge>
    <edge source="ESP" target="MYS">
      <data key="d0">292995</data>
    </edge>
    <edge source="ESP" target="MRT">
      <data key="d0">138562</data>
    </edge>
    <edge source="ESP" target="MEX">
      <data key="d0">269579</data>
    </edge>
    <edge source="ESP" target="MAR">
      <data key="d0">2142045</data>
    </edge>
    <edge source="ESP" target="NLD">
      <data key="d0">3059315</data>
    </edge>
    <edge source="ESP" target="NZL">
      <data key="d0">21026</data>
    </edge>
    <edge source="ESP" target="NOR">
      <data key="d0">76867</data>
    </edge>
    <edge source="ESP" target="PAN">
      <data key="d0">445109</data>
    </edge>
    <edge source="ESP" target="PRY">
      <data key="d0">34045</data>
    </edge>
    <edge source="ESP" target="PER">
      <data key="d0">44547</data>
    </edge>
    <edge source="ESP" target="PHL">
      <data key="d0">426824</data>
    </edge>
    <edge source="ESP" target="POL">
      <data key="d0">6984697</data>
    </edge>
    <edge source="ESP" target="PRT">
      <data key="d0">2761556</data>
    </edge>
    <edge source="ESP" target="ROU">
      <data key="d0">164086</data>
    </edge>
    <edge source="ESP" target="RUS">
      <data key="d0">5739328</data>
    </edge>
    <edge source="ESP" target="SGP">
      <data key="d0">1615025</data>
    </edge>
    <edge source="ESP" target="SVN">
      <data key="d0">154356</data>
    </edge>
    <edge source="ESP" target="ZAF">
      <data key="d0">71724</data>
    </edge>
    <edge source="ESP" target="SWE">
      <data key="d0">142742</data>
    </edge>
    <edge source="ESP" target="CHE">
      <data key="d0">426018</data>
    </edge>
    <edge source="ESP" target="ARE">
      <data key="d0">32060</data>
    </edge>
    <edge source="ESP" target="TUN">
      <data key="d0">351144</data>
    </edge>
    <edge source="ESP" target="TUR">
      <data key="d0">690256</data>
    </edge>
    <edge source="ESP" target="UKR">
      <data key="d0">12427469</data>
    </edge>
    <edge source="ESP" target="EGY">
      <data key="d0">1562946</data>
    </edge>
    <edge source="ESP" target="GBR">
      <data key="d0">6665654</data>
    </edge>
    <edge source="ESP" target="TZA">
      <data key="d0">348939</data>
    </edge>
    <edge source="ESP" target="USA">
      <data key="d0">32180542</data>
    </edge>
    <edge source="ESP" target="URY">
      <data key="d0">510778</data>
    </edge>
    <edge source="ESP" target="SRB">
      <data key="d0">238469</data>
    </edge>
    <edge source="SWE" target="ARG">
      <data key="d0">15168</data>
    </edge>
    <edge source="SWE" target="AUS">
      <data key="d0">258192</data>
    </edge>
    <edge source="SWE" target="AUT">
      <data key="d0">742383</data>
    </edge>
    <edge source="SWE" target="BEL">
      <data key="d0">60128</data>
    </edge>
    <edge source="SWE" target="BRA">
      <data key="d0">43978</data>
    </edge>
    <edge source="SWE" target="BGR">
      <data key="d0">33611</data>
    </edge>
    <edge source="SWE" target="BLR">
      <data key="d0">11458</data>
    </edge>
    <edge source="SWE" target="CAN">
      <data key="d0">432029</data>
    </edge>
    <edge source="SWE" target="CZE">
      <data key="d0">46488</data>
    </edge>
    <edge source="SWE" target="DNK">
      <data key="d0">5990899</data>
    </edge>
    <edge source="SWE" target="EST">
      <data key="d0">2935158</data>
    </edge>
    <edge source="SWE" target="FIN">
      <data key="d0">1584944</data>
    </edge>
    <edge source="SWE" target="FRA">
      <data key="d0">48779</data>
    </edge>
    <edge source="SWE" target="GMB">
      <data key="d0">16478</data>
    </edge>
    <edge source="SWE" target="DEU">
      <data key="d0">2661143</data>
    </edge>
    <edge source="SWE" target="GRC">
      <data key="d0">61656</data>
    </edge>
    <edge source="SWE" target="HKG">
      <data key="d0">237458</data>
    </edge>
    <edge source="SWE" target="HUN">
      <data key="d0">99523</data>
    </edge>
    <edge source="SWE" target="ISR">
      <data key="d0">26408</data>
    </edge>
    <edge source="SWE" target="ITA">
      <data key="d0">236367</data>
    </edge>
    <edge source="SWE" target="JPN">
      <data key="d0">322467</data>
    </edge>
    <edge source="SWE" target="JOR">
      <data key="d0">854564</data>
    </edge>
    <edge source="SWE" target="KOR">
      <data key="d0">513764</data>
    </edge>
    <edge source="SWE" target="NLD">
      <data key="d0">42559</data>
    </edge>
    <edge source="SWE" target="NOR">
      <data key="d0">5632858</data>
    </edge>
    <edge source="SWE" target="POL">
      <data key="d0">24008</data>
    </edge>
    <edge source="SWE" target="PRT">
      <data key="d0">31210</data>
    </edge>
    <edge source="SWE" target="RUS">
      <data key="d0">69186</data>
    </edge>
    <edge source="SWE" target="SAU">
      <data key="d0">69186</data>
    </edge>
    <edge source="SWE" target="SVN">
      <data key="d0">90138</data>
    </edge>
    <edge source="SWE" target="ZAF">
      <data key="d0">92539</data>
    </edge>
    <edge source="SWE" target="ESP">
      <data key="d0">857947</data>
    </edge>
    <edge source="SWE" target="CHE">
      <data key="d0">1280483</data>
    </edge>
    <edge source="SWE" target="ARE">
      <data key="d0">112727</data>
    </edge>
    <edge source="SWE" target="EGY">
      <data key="d0">14405</data>
    </edge>
    <edge source="SWE" target="GBR">
      <data key="d0">158451</data>
    </edge>
    <edge source="SWE" target="USA">
      <data key="d0">3298001</data>
    </edge>
    <edge source="SWE" target="SRB">
      <data key="d0">17788</data>
    </edge>
    <edge source="UKR" target="AZE">
      <data key="d0">2991020</data>
    </edge>
    <edge source="UKR" target="ARM">
      <data key="d0">2225320</data>
    </edge>
    <edge source="UKR" target="BLR">
      <data key="d0">21860970</data>
    </edge>
    <edge source="UKR" target="GEO">
      <data key="d0">3133200</data>
    </edge>
    <edge source="UKR" target="DEU">
      <data key="d0">136500</data>
    </edge>
    <edge source="UKR" target="HUN">
      <data key="d0">25600</data>
    </edge>
    <edge source="UKR" target="ISR">
      <data key="d0">67250</data>
    </edge>
    <edge source="UKR" target="KGZ">
      <data key="d0">89720</data>
    </edge>
    <edge source="UKR" target="LVA">
      <data key="d0">205440</data>
    </edge>
    <edge source="UKR" target="MDA">
      <data key="d0">2308180</data>
    </edge>
    <edge source="UKR" target="RUS">
      <data key="d0">41752410</data>
    </edge>
    <edge source="UKR" target="TUR">
      <data key="d0">453080</data>
    </edge>
    <edge source="EGY" target="BEL">
      <data key="d0">13162</data>
    </edge>
    <edge source="EGY" target="LKA">
      <data key="d0">681746</data>
    </edge>
    <edge source="EGY" target="DEU">
      <data key="d0">12060</data>
    </edge>
    <edge source="EGY" target="HKG">
      <data key="d0">25423</data>
    </edge>
    <edge source="EGY" target="IDN">
      <data key="d0">681746</data>
    </edge>
    <edge source="EGY" target="SAU">
      <data key="d0">1500999</data>
    </edge>
    <edge source="EGY" target="ARE">
      <data key="d0">122259</data>
    </edge>
    <edge source="GBR" target="ALB">
      <data key="d0">261801</data>
    </edge>
    <edge source="GBR" target="ARG">
      <data key="d0">903630</data>
    </edge>
    <edge source="GBR" target="AUS">
      <data key="d0">2518210</data>
    </edge>
    <edge source="GBR" target="AUT">
      <data key="d0">1248576</data>
    </edge>
    <edge source="GBR" target="ARM">
      <data key="d0">120442</data>
    </edge>
    <edge source="GBR" target="BEL">
      <data key="d0">215561260</data>
    </edge>
    <edge source="GBR" target="BRA">
      <data key="d0">3473993</data>
    </edge>
    <edge source="GBR" target="BGR">
      <data key="d0">1039936</data>
    </edge>
    <edge source="GBR" target="BLR">
      <data key="d0">563721</data>
    </edge>
    <edge source="GBR" target="CMR">
      <data key="d0">1725969</data>
    </edge>
    <edge source="GBR" target="CAN">
      <data key="d0">1393738</data>
    </edge>
    <edge source="GBR" target="LKA">
      <data key="d0">629412</data>
    </edge>
    <edge source="GBR" target="CHL">
      <data key="d0">1570490</data>
    </edge>
    <edge source="GBR" target="CHN">
      <data key="d0">83503</data>
    </edge>
    <edge source="GBR" target="COL">
      <data key="d0">1086821</data>
    </edge>
    <edge source="GBR" target="HRV">
      <data key="d0">62823</data>
    </edge>
    <edge source="GBR" target="CZE">
      <data key="d0">366771</data>
    </edge>
    <edge source="GBR" target="BEN">
      <data key="d0">40384878</data>
    </edge>
    <edge source="GBR" target="DNK">
      <data key="d0">881518</data>
    </edge>
    <edge source="GBR" target="ETH">
      <data key="d0">906439</data>
    </edge>
    <edge source="GBR" target="EST">
      <data key="d0">1983057</data>
    </edge>
    <edge source="GBR" target="FIN">
      <data key="d0">97597</data>
    </edge>
    <edge source="GBR" target="FRA">
      <data key="d0">12511026</data>
    </edge>
    <edge source="GBR" target="GEO">
      <data key="d0">465365</data>
    </edge>
    <edge source="GBR" target="GMB">
      <data key="d0">4623724</data>
    </edge>
    <edge source="GBR" target="DEU">
      <data key="d0">56352860</data>
    </edge>
    <edge source="GBR" target="GHA">
      <data key="d0">11560663</data>
    </edge>
    <edge source="GBR" target="GRC">
      <data key="d0">33363192</data>
    </edge>
    <edge source="GBR" target="HND">
      <data key="d0">32479</data>
    </edge>
    <edge source="GBR" target="HKG">
      <data key="d0">74676700</data>
    </edge>
    <edge source="GBR" target="HUN">
      <data key="d0">1582779</data>
    </edge>
    <edge source="GBR" target="IDN">
      <data key="d0">21020</data>
    </edge>
    <edge source="GBR" target="IRL">
      <data key="d0">36975632</data>
    </edge>
    <edge source="GBR" target="ISR">
      <data key="d0">5334762</data>
    </edge>
    <edge source="GBR" target="ITA">
      <data key="d0">1954871</data>
    </edge>
    <edge source="GBR" target="CIV">
      <data key="d0">313399</data>
    </edge>
    <edge source="GBR" target="JAM">
      <data key="d0">59904</data>
    </edge>
    <edge source="GBR" target="JPN">
      <data key="d0">17198215</data>
    </edge>
    <edge source="GBR" target="KAZ">
      <data key="d0">3022729</data>
    </edge>
    <edge source="GBR" target="JOR">
      <data key="d0">1971328</data>
    </edge>
    <edge source="GBR" target="KOR">
      <data key="d0">43975498</data>
    </edge>
    <edge source="GBR" target="LBN">
      <data key="d0">4047764</data>
    </edge>
    <edge source="GBR" target="LVA">
      <data key="d0">28986715</data>
    </edge>
    <edge source="GBR" target="LTU">
      <data key="d0">523517</data>
    </edge>
    <edge source="GBR" target="MDG">
      <data key="d0">71736</data>
    </edge>
    <edge source="GBR" target="MYS">
      <data key="d0">5372913</data>
    </edge>
    <edge source="GBR" target="MRT">
      <data key="d0">176652</data>
    </edge>
    <edge source="GBR" target="MUS">
      <data key="d0">541428</data>
    </edge>
    <edge source="GBR" target="MDA">
      <data key="d0">3102114</data>
    </edge>
    <edge source="GBR" target="MAR">
      <data key="d0">1225822</data>
    </edge>
    <edge source="GBR" target="OMN">
      <data key="d0">9508844</data>
    </edge>
    <edge source="GBR" target="NAM">
      <data key="d0">12602</data>
    </edge>
    <edge source="GBR" target="NLD">
      <data key="d0">112244192</data>
    </edge>
    <edge source="GBR" target="NZL">
      <data key="d0">506489</data>
    </edge>
    <edge source="GBR" target="NER">
      <data key="d0">972519</data>
    </edge>
    <edge source="GBR" target="NOR">
      <data key="d0">672322</data>
    </edge>
    <edge source="GBR" target="PAK">
      <data key="d0">57455</data>
    </edge>
    <edge source="GBR" target="PAN">
      <data key="d0">552064</data>
    </edge>
    <edge source="GBR" target="PHL">
      <data key="d0">58902</data>
    </edge>
    <edge source="GBR" target="POL">
      <data key="d0">100686</data>
    </edge>
    <edge source="GBR" target="PRT">
      <data key="d0">5612220</data>
    </edge>
    <edge source="GBR" target="ROU">
      <data key="d0">108456</data>
    </edge>
    <edge source="GBR" target="RUS">
      <data key="d0">14440540</data>
    </edge>
    <edge source="GBR" target="SAU">
      <data key="d0">65741475</data>
    </edge>
    <edge source="GBR" target="SEN">
      <data key="d0">2778822</data>
    </edge>
    <edge source="GBR" target="IND">
      <data key="d0">958295</data>
    </edge>
    <edge source="GBR" target="SGP">
      <data key="d0">123358328</data>
    </edge>
    <edge source="GBR" target="VNM">
      <data key="d0">4149391</data>
    </edge>
    <edge source="GBR" target="ZAF">
      <data key="d0">11218906</data>
    </edge>
    <edge source="GBR" target="ZWE">
      <data key="d0">786345</data>
    </edge>
    <edge source="GBR" target="ESP">
      <data key="d0">103391984</data>
    </edge>
    <edge source="GBR" target="SWE">
      <data key="d0">489792</data>
    </edge>
    <edge source="GBR" target="CHE">
      <data key="d0">2696746</data>
    </edge>
    <edge source="GBR" target="TGO">
      <data key="d0">1393914</data>
    </edge>
    <edge source="GBR" target="ARE">
      <data key="d0">43450463</data>
    </edge>
    <edge source="GBR" target="TUN">
      <data key="d0">301526</data>
    </edge>
    <edge source="GBR" target="TUR">
      <data key="d0">26605496</data>
    </edge>
    <edge source="GBR" target="UGA">
      <data key="d0">60741</data>
    </edge>
    <edge source="GBR" target="UKR">
      <data key="d0">5895584</data>
    </edge>
    <edge source="GBR" target="MKD">
      <data key="d0">17152</data>
    </edge>
    <edge source="GBR" target="EGY">
      <data key="d0">2901759</data>
    </edge>
    <edge source="GBR" target="TZA">
      <data key="d0">228961</data>
    </edge>
    <edge source="GBR" target="USA">
      <data key="d0">8259525</data>
    </edge>
    <edge source="GBR" target="BFA">
      <data key="d0">28693</data>
    </edge>
    <edge source="GBR" target="URY">
      <data key="d0">1388616</data>
    </edge>
    <edge source="GBR" target="SRB">
      <data key="d0">786727</data>
    </edge>
    <edge source="URY" target="ARG">
      <data key="d0">649000</data>
    </edge>
    <edge source="URY" target="BOL">
      <data key="d0">102200</data>
    </edge>
    <edge source="URY" target="CHL">
      <data key="d0">708423</data>
    </edge>
    <edge source="URY" target="JPN">
      <data key="d0">36000</data>
    </edge>
    <edge source="URY" target="MEX">
      <data key="d0">54241</data>
    </edge>
    <edge source="URY" target="PRY">
      <data key="d0">51369507</data>
    </edge>
    <edge source="URY" target="USA">
      <data key="d0">70373</data>
    </edge>
    <edge source="AUS" target="CAN">
      <data key="d0">11497</data>
    </edge>
    <edge source="AUS" target="HKG">
      <data key="d0">62961</data>
    </edge>
    <edge source="AUS" target="IDN">
      <data key="d0">651020</data>
    </edge>
    <edge source="AUS" target="MYS">
      <data key="d0">415924</data>
    </edge>
    <edge source="AUS" target="OMN">
      <data key="d0">124492</data>
    </edge>
    <edge source="AUS" target="NZL">
      <data key="d0">4608868</data>
    </edge>
    <edge source="AUS" target="PHL">
      <data key="d0">554687</data>
    </edge>
    <edge source="AUS" target="SAU">
      <data key="d0">1488672</data>
    </edge>
    <edge source="AUS" target="SGP">
      <data key="d0">8601139</data>
    </edge>
    <edge source="AUS" target="VNM">
      <data key="d0">14961</data>
    </edge>
    <edge source="AUS" target="ARE">
      <data key="d0">245208</data>
    </edge>
    <edge source="AUS" target="USA">
      <data key="d0">204096</data>
    </edge>
    <edge source="IDN" target="DZA">
      <data key="d0">240240</data>
    </edge>
    <edge source="IDN" target="AUS">
      <data key="d0">207377</data>
    </edge>
    <edge source="IDN" target="AUT">
      <data key="d0">16000</data>
    </edge>
    <edge source="IDN" target="ARM">
      <data key="d0">20011</data>
    </edge>
    <edge source="IDN" target="BEL">
      <data key="d0">9903737</data>
    </edge>
    <edge source="IDN" target="BWA">
      <data key="d0">52388</data>
    </edge>
    <edge source="IDN" target="BRA">
      <data key="d0">526114</data>
    </edge>
    <edge source="IDN" target="KHM">
      <data key="d0">19101403</data>
    </edge>
    <edge source="IDN" target="CAN">
      <data key="d0">387132</data>
    </edge>
    <edge source="IDN" target="LKA">
      <data key="d0">9502120</data>
    </edge>
    <edge source="IDN" target="CHL">
      <data key="d0">13918</data>
    </edge>
    <edge source="IDN" target="CHN">
      <data key="d0">183633</data>
    </edge>
    <edge source="IDN" target="CZE">
      <data key="d0">12792</data>
    </edge>
    <edge source="IDN" target="DNK">
      <data key="d0">3455363</data>
    </edge>
    <edge source="IDN" target="FIN">
      <data key="d0">17102</data>
    </edge>
    <edge source="IDN" target="FRA">
      <data key="d0">1032821</data>
    </edge>
    <edge source="IDN" target="DEU">
      <data key="d0">5855344</data>
    </edge>
    <edge source="IDN" target="GHA">
      <data key="d0">50130</data>
    </edge>
    <edge source="IDN" target="GRC">
      <data key="d0">412338</data>
    </edge>
    <edge source="IDN" target="HND">
      <data key="d0">112393</data>
    </edge>
    <edge source="IDN" target="HKG">
      <data key="d0">438542</data>
    </edge>
    <edge source="IDN" target="IRL">
      <data key="d0">190645</data>
    </edge>
    <edge source="IDN" target="CIV">
      <data key="d0">62712</data>
    </edge>
    <edge source="IDN" target="JPN">
      <data key="d0">1097462</data>
    </edge>
    <edge source="IDN" target="JOR">
      <data key="d0">1737635</data>
    </edge>
    <edge source="IDN" target="LBN">
      <data key="d0">167072</data>
    </edge>
    <edge source="IDN" target="MDG">
      <data key="d0">18000</data>
    </edge>
    <edge source="IDN" target="MYS">
      <data key="d0">72647435</data>
    </edge>
    <edge source="IDN" target="MUS">
      <data key="d0">39331</data>
    </edge>
    <edge source="IDN" target="MAR">
      <data key="d0">256468</data>
    </edge>
    <edge source="IDN" target="NLD">
      <data key="d0">7655309</data>
    </edge>
    <edge source="IDN" target="NOR">
      <data key="d0">157453</data>
    </edge>
    <edge source="IDN" target="PAN">
      <data key="d0">10200</data>
    </edge>
    <edge source="IDN" target="PRY">
      <data key="d0">72958</data>
    </edge>
    <edge source="IDN" target="PHL">
      <data key="d0">7162603</data>
    </edge>
    <edge source="IDN" target="POL">
      <data key="d0">204819</data>
    </edge>
    <edge source="IDN" target="RUS">
      <data key="d0">6081443</data>
    </edge>
    <edge source="IDN" target="SAU">
      <data key="d0">532070</data>
    </edge>
    <edge source="IDN" target="SEN">
      <data key="d0">18000</data>
    </edge>
    <edge source="IDN" target="IND">
      <data key="d0">17000</data>
    </edge>
    <edge source="IDN" target="SGP">
      <data key="d0">6675644</data>
    </edge>
    <edge source="IDN" target="VNM">
      <data key="d0">2067434</data>
    </edge>
    <edge source="IDN" target="SVN">
      <data key="d0">106094</data>
    </edge>
    <edge source="IDN" target="ZAF">
      <data key="d0">183534</data>
    </edge>
    <edge source="IDN" target="ESP">
      <data key="d0">1549427</data>
    </edge>
    <edge source="IDN" target="CHE">
      <data key="d0">1174549</data>
    </edge>
    <edge source="IDN" target="THA">
      <data key="d0">36250790</data>
    </edge>
    <edge source="IDN" target="ARE">
      <data key="d0">179097</data>
    </edge>
    <edge source="IDN" target="TUN">
      <data key="d0">281000</data>
    </edge>
    <edge source="IDN" target="TUR">
      <data key="d0">270512</data>
    </edge>
    <edge source="IDN" target="EGY">
      <data key="d0">427151</data>
    </edge>
    <edge source="IDN" target="GBR">
      <data key="d0">1078952</data>
    </edge>
    <edge source="IDN" target="USA">
      <data key="d0">15271899</data>
    </edge>
    <edge source="IDN" target="URY">
      <data key="d0">144510</data>
    </edge>
    <edge source="OMN" target="SAU">
      <data key="d0">415475</data>
    </edge>
    <edge source="OMN" target="ARE">
      <data key="d0">12325858</data>
    </edge>
    <edge source="SGP" target="AUS">
      <data key="d0">583109</data>
    </edge>
    <edge source="SGP" target="BEL">
      <data key="d0">577643</data>
    </edge>
    <edge source="SGP" target="BRA">
      <data key="d0">426310</data>
    </edge>
    <edge source="SGP" target="KHM">
      <data key="d0">69427794</data>
    </edge>
    <edge source="SGP" target="LKA">
      <data key="d0">6511574</data>
    </edge>
    <edge source="SGP" target="CHN">
      <data key="d0">2932537</data>
    </edge>
    <edge source="SGP" target="FRA">
      <data key="d0">14269</data>
    </edge>
    <edge source="SGP" target="HKG">
      <data key="d0">15989284</data>
    </edge>
    <edge source="SGP" target="IRL">
      <data key="d0">77109</data>
    </edge>
    <edge source="SGP" target="ISR">
      <data key="d0">60363</data>
    </edge>
    <edge source="SGP" target="ITA">
      <data key="d0">69259</data>
    </edge>
    <edge source="SGP" target="JPN">
      <data key="d0">12324640</data>
    </edge>
    <edge source="SGP" target="KOR">
      <data key="d0">30004654</data>
    </edge>
    <edge source="SGP" target="LVA">
      <data key="d0">161344</data>
    </edge>
    <edge source="SGP" target="MYS">
      <data key="d0">63653362</data>
    </edge>
    <edge source="SGP" target="MRT">
      <data key="d0">150075</data>
    </edge>
    <edge source="SGP" target="MUS">
      <data key="d0">16370</data>
    </edge>
    <edge source="SGP" target="NLD">
      <data key="d0">3584867</data>
    </edge>
    <edge source="SGP" target="PAK">
      <data key="d0">464097</data>
    </edge>
    <edge source="SGP" target="PHL">
      <data key="d0">194963799</data>
    </edge>
    <edge source="SGP" target="IND">
      <data key="d0">14126257</data>
    </edge>
    <edge source="SGP" target="VNM">
      <data key="d0">152232460</data>
    </edge>
    <edge source="SGP" target="ESP">
      <data key="d0">31998</data>
    </edge>
    <edge source="SGP" target="THA">
      <data key="d0">19353784</data>
    </edge>
    <edge source="SGP" target="ARE">
      <data key="d0">8084059</data>
    </edge>
    <edge source="SGP" target="GBR">
      <data key="d0">915897</data>
    </edge>
    <edge source="SGP" target="USA">
      <data key="d0">994165</data>
    </edge>
    <edge source="VNM" target="AUS">
      <data key="d0">136000</data>
    </edge>
    <edge source="VNM" target="CAN">
      <data key="d0">328000</data>
    </edge>
    <edge source="VNM" target="CHN">
      <data key="d0">638000</data>
    </edge>
    <edge source="VNM" target="CZE">
      <data key="d0">3168000</data>
    </edge>
    <edge source="VNM" target="FRA">
      <data key="d0">16000</data>
    </edge>
    <edge source="VNM" target="DEU">
      <data key="d0">793000</data>
    </edge>
    <edge source="VNM" target="JOR">
      <data key="d0">1330000</data>
    </edge>
    <edge source="VNM" target="KOR">
      <data key="d0">238000</data>
    </edge>
    <edge source="VNM" target="LVA">
      <data key="d0">18000</data>
    </edge>
    <edge source="VNM" target="MYS">
      <data key="d0">693000</data>
    </edge>
    <edge source="VNM" target="NLD">
      <data key="d0">40000</data>
    </edge>
    <edge source="VNM" target="PRT">
      <data key="d0">35000</data>
    </edge>
    <edge source="VNM" target="RUS">
      <data key="d0">35000</data>
    </edge>
    <edge source="VNM" target="SGP">
      <data key="d0">1079000</data>
    </edge>
    <edge source="VNM" target="SVK">
      <data key="d0">239000</data>
    </edge>
    <edge source="VNM" target="SVN">
      <data key="d0">20000</data>
    </edge>
    <edge source="VNM" target="SWE">
      <data key="d0">31000</data>
    </edge>
    <edge source="VNM" target="THA">
      <data key="d0">718000</data>
    </edge>
    <edge source="VNM" target="TUR">
      <data key="d0">475000</data>
    </edge>
    <edge source="VNM" target="GBR">
      <data key="d0">1289000</data>
    </edge>
    <edge source="AUT" target="ALB">
      <data key="d0">29173</data>
    </edge>
    <edge source="AUT" target="BEL">
      <data key="d0">184208</data>
    </edge>
    <edge source="AUT" target="CZE">
      <data key="d0">307793</data>
    </edge>
    <edge source="AUT" target="DNK">
      <data key="d0">613312</data>
    </edge>
    <edge source="AUT" target="EST">
      <data key="d0">383136</data>
    </edge>
    <edge source="AUT" target="GEO">
      <data key="d0">125192</data>
    </edge>
    <edge source="AUT" target="DEU">
      <data key="d0">40411650</data>
    </edge>
    <edge source="AUT" target="GRC">
      <data key="d0">1793699</data>
    </edge>
    <edge source="AUT" target="HUN">
      <data key="d0">2480613</data>
    </edge>
    <edge source="AUT" target="IDN">
      <data key="d0">97959</data>
    </edge>
    <edge source="AUT" target="ITA">
      <data key="d0">3973143</data>
    </edge>
    <edge source="AUT" target="JPN">
      <data key="d0">958174</data>
    </edge>
    <edge source="AUT" target="MDA">
      <data key="d0">221477</data>
    </edge>
    <edge source="AUT" target="NLD">
      <data key="d0">538036</data>
    </edge>
    <edge source="AUT" target="PAN">
      <data key="d0">272263</data>
    </edge>
    <edge source="AUT" target="RUS">
      <data key="d0">291199</data>
    </edge>
    <edge source="AUT" target="SVK">
      <data key="d0">615653</data>
    </edge>
    <edge source="AUT" target="SVN">
      <data key="d0">4931919</data>
    </edge>
    <edge source="AUT" target="ESP">
      <data key="d0">670454</data>
    </edge>
    <edge source="AUT" target="SWE">
      <data key="d0">407358</data>
    </edge>
    <edge source="AUT" target="CHE">
      <data key="d0">595848</data>
    </edge>
    <edge source="AUT" target="TUR">
      <data key="d0">36467</data>
    </edge>
    <edge source="AUT" target="UKR">
      <data key="d0">1030438</data>
    </edge>
    <edge source="AUT" target="GBR">
      <data key="d0">1581656</data>
    </edge>
    <edge source="AUT" target="USA">
      <data key="d0">220942</data>
    </edge>
    <edge source="AUT" target="SRB">
      <data key="d0">2724305</data>
    </edge>
    <edge source="CZE" target="ALB">
      <data key="d0">11703496</data>
    </edge>
    <edge source="CZE" target="ARM">
      <data key="d0">980579</data>
    </edge>
    <edge source="CZE" target="BEL">
      <data key="d0">24046106</data>
    </edge>
    <edge source="CZE" target="HRV">
      <data key="d0">11029</data>
    </edge>
    <edge source="CZE" target="FRA">
      <data key="d0">23319</data>
    </edge>
    <edge source="CZE" target="GEO">
      <data key="d0">206808</data>
    </edge>
    <edge source="CZE" target="DEU">
      <data key="d0">104484</data>
    </edge>
    <edge source="CZE" target="KAZ">
      <data key="d0">1982683</data>
    </edge>
    <edge source="CZE" target="NLD">
      <data key="d0">39282</data>
    </edge>
    <edge source="CZE" target="POL">
      <data key="d0">16579</data>
    </edge>
    <edge source="CZE" target="SVK">
      <data key="d0">44653441</data>
    </edge>
    <edge source="CZE" target="SVN">
      <data key="d0">884123</data>
    </edge>
    <edge source="CZE" target="CHE">
      <data key="d0">10189</data>
    </edge>
    <edge source="DNK" target="ALB">
      <data key="d0">60506</data>
    </edge>
    <edge source="DNK" target="ARG">
      <data key="d0">10488</data>
    </edge>
    <edge source="DNK" target="AUS">
      <data key="d0">38222</data>
    </edge>
    <edge source="DNK" target="AUT">
      <data key="d0">1021117</data>
    </edge>
    <edge source="DNK" target="BEL">
      <data key="d0">945130</data>
    </edge>
    <edge source="DNK" target="BRA">
      <data key="d0">28427</data>
    </edge>
    <edge source="DNK" target="CAN">
      <data key="d0">236691</data>
    </edge>
    <edge source="DNK" target="LKA">
      <data key="d0">860746</data>
    </edge>
    <edge source="DNK" target="CHN">
      <data key="d0">17287</data>
    </edge>
    <edge source="DNK" target="HRV">
      <data key="d0">15940</data>
    </edge>
    <edge source="DNK" target="CZE">
      <data key="d0">1057997</data>
    </edge>
    <edge source="DNK" target="EST">
      <data key="d0">228198</data>
    </edge>
    <edge source="DNK" target="FIN">
      <data key="d0">2227859</data>
    </edge>
    <edge source="DNK" target="FRA">
      <data key="d0">4364887</data>
    </edge>
    <edge source="DNK" target="GMB">
      <data key="d0">527754</data>
    </edge>
    <edge source="DNK" target="DEU">
      <data key="d0">59919707</data>
    </edge>
    <edge source="DNK" target="GRC">
      <data key="d0">11708944</data>
    </edge>
    <edge source="DNK" target="HKG">
      <data key="d0">19601</data>
    </edge>
    <edge source="DNK" target="HUN">
      <data key="d0">57029</data>
    </edge>
    <edge source="DNK" target="IDN">
      <data key="d0">4341002</data>
    </edge>
    <edge source="DNK" target="IRL">
      <data key="d0">16382</data>
    </edge>
    <edge source="DNK" target="ISR">
      <data key="d0">57092</data>
    </edge>
    <edge source="DNK" target="ITA">
      <data key="d0">592727</data>
    </edge>
    <edge source="DNK" target="JPN">
      <data key="d0">184548</data>
    </edge>
    <edge source="DNK" target="LBN">
      <data key="d0">12625</data>
    </edge>
    <edge source="DNK" target="LVA">
      <data key="d0">1678033</data>
    </edge>
    <edge source="DNK" target="LTU">
      <data key="d0">1197461</data>
    </edge>
    <edge source="DNK" target="MYS">
      <data key="d0">11514</data>
    </edge>
    <edge source="DNK" target="MAR">
      <data key="d0">26708</data>
    </edge>
    <edge source="DNK" target="NLD">
      <data key="d0">3544541</data>
    </edge>
    <edge source="DNK" target="NOR">
      <data key="d0">8936528</data>
    </edge>
    <edge source="DNK" target="POL">
      <data key="d0">972079</data>
    </edge>
    <edge source="DNK" target="PRT">
      <data key="d0">440676</data>
    </edge>
    <edge source="DNK" target="RUS">
      <data key="d0">977491</data>
    </edge>
    <edge source="DNK" target="SGP">
      <data key="d0">262307</data>
    </edge>
    <edge source="DNK" target="SVN">
      <data key="d0">232252</data>
    </edge>
    <edge source="DNK" target="ZAF">
      <data key="d0">1297799</data>
    </edge>
    <edge source="DNK" target="ESP">
      <data key="d0">3136972</data>
    </edge>
    <edge source="DNK" target="SWE">
      <data key="d0">14937135</data>
    </edge>
    <edge source="DNK" target="CHE">
      <data key="d0">5096756</data>
    </edge>
    <edge source="DNK" target="THA">
      <data key="d0">31171</data>
    </edge>
    <edge source="DNK" target="ARE">
      <data key="d0">156548</data>
    </edge>
    <edge source="DNK" target="TUN">
      <data key="d0">16924</data>
    </edge>
    <edge source="DNK" target="TUR">
      <data key="d0">856228</data>
    </edge>
    <edge source="DNK" target="MKD">
      <data key="d0">412541</data>
    </edge>
    <edge source="DNK" target="GBR">
      <data key="d0">2437416</data>
    </edge>
    <edge source="DNK" target="USA">
      <data key="d0">5307898</data>
    </edge>
    <edge source="DNK" target="SRB">
      <data key="d0">396108</data>
    </edge>
    <edge source="EST" target="FIN">
      <data key="d0">346216</data>
    </edge>
    <edge source="EST" target="DEU">
      <data key="d0">42450</data>
    </edge>
    <edge source="EST" target="LVA">
      <data key="d0">500646</data>
    </edge>
    <edge source="EST" target="LTU">
      <data key="d0">15749</data>
    </edge>
    <edge source="EST" target="NOR">
      <data key="d0">89335</data>
    </edge>
    <edge source="EST" target="RUS">
      <data key="d0">57082</data>
    </edge>
    <edge source="EST" target="SWE">
      <data key="d0">11650</data>
    </edge>
    <edge source="EST" target="GBR">
      <data key="d0">185031</data>
    </edge>
    <edge source="EST" target="USA">
      <data key="d0">675233</data>
    </edge>
    <edge source="HUN" target="AUT">
      <data key="d0">122000</data>
    </edge>
    <edge source="HUN" target="BEL">
      <data key="d0">729000</data>
    </edge>
    <edge source="HUN" target="DEU">
      <data key="d0">354000</data>
    </edge>
    <edge source="HUN" target="NOR">
      <data key="d0">19000</data>
    </edge>
    <edge source="HUN" target="ROU">
      <data key="d0">781000</data>
    </edge>
    <edge source="HUN" target="CHE">
      <data key="d0">474000</data>
    </edge>
    <edge source="HUN" target="UKR">
      <data key="d0">85000</data>
    </edge>
    <edge source="HUN" target="GBR">
      <data key="d0">1117000</data>
    </edge>
    <edge source="MDA" target="BGR">
      <data key="d0">48825</data>
    </edge>
    <edge source="MDA" target="BLR">
      <data key="d0">1226456</data>
    </edge>
    <edge source="MDA" target="ROU">
      <data key="d0">2008140</data>
    </edge>
    <edge source="MDA" target="RUS">
      <data key="d0">26929509</data>
    </edge>
    <edge source="MDA" target="UKR">
      <data key="d0">259237</data>
    </edge>
    <edge source="MDA" target="GBR">
      <data key="d0">24530</data>
    </edge>
    <edge source="SVN" target="AUT">
      <data key="d0">38971</data>
    </edge>
    <edge source="SVN" target="HRV">
      <data key="d0">25894</data>
    </edge>
    <edge source="SVN" target="EST">
      <data key="d0">187134</data>
    </edge>
    <edge source="SVN" target="FRA">
      <data key="d0">30120</data>
    </edge>
    <edge source="SVN" target="DEU">
      <data key="d0">5791066</data>
    </edge>
    <edge source="SVN" target="HUN">
      <data key="d0">28183</data>
    </edge>
    <edge source="SVN" target="MYS">
      <data key="d0">27032</data>
    </edge>
    <edge source="SVN" target="TUR">
      <data key="d0">12335716</data>
    </edge>
    <edge source="SVN" target="MKD">
      <data key="d0">6165530</data>
    </edge>
    <edge source="SVN" target="EGY">
      <data key="d0">61772</data>
    </edge>
    <edge source="SVN" target="SRB">
      <data key="d0">417996</data>
    </edge>
    <edge source="CHE" target="ALB">
      <data key="d0">1059688</data>
    </edge>
    <edge source="CHE" target="ARG">
      <data key="d0">60035</data>
    </edge>
    <edge source="CHE" target="AUS">
      <data key="d0">71606</data>
    </edge>
    <edge source="CHE" target="BEL">
      <data key="d0">127588997</data>
    </edge>
    <edge source="CHE" target="BRA">
      <data key="d0">122994</data>
    </edge>
    <edge source="CHE" target="BGR">
      <data key="d0">690141</data>
    </edge>
    <edge source="CHE" target="CAN">
      <data key="d0">48655</data>
    </edge>
    <edge source="CHE" target="HRV">
      <data key="d0">50702</data>
    </edge>
    <edge source="CHE" target="CZE">
      <data key="d0">2818372</data>
    </edge>
    <edge source="CHE" target="FRA">
      <data key="d0">1389423</data>
    </edge>
    <edge source="CHE" target="PSE">
      <data key="d0">49343</data>
    </edge>
    <edge source="CHE" target="DEU">
      <data key="d0">6007136</data>
    </edge>
    <edge source="CHE" target="HKG">
      <data key="d0">466198</data>
    </edge>
    <edge source="CHE" target="HUN">
      <data key="d0">1636711</data>
    </edge>
    <edge source="CHE" target="IDN">
      <data key="d0">1961030</data>
    </edge>
    <edge source="CHE" target="ISR">
      <data key="d0">270522</data>
    </edge>
    <edge source="CHE" target="ITA">
      <data key="d0">2992936</data>
    </edge>
    <edge source="CHE" target="CIV">
      <data key="d0">375135</data>
    </edge>
    <edge source="CHE" target="JPN">
      <data key="d0">93023</data>
    </edge>
    <edge source="CHE" target="KAZ">
      <data key="d0">778973</data>
    </edge>
    <edge source="CHE" target="JOR">
      <data key="d0">31417</data>
    </edge>
    <edge source="CHE" target="KOR">
      <data key="d0">79929</data>
    </edge>
    <edge source="CHE" target="LTU">
      <data key="d0">9326426</data>
    </edge>
    <edge source="CHE" target="MYS">
      <data key="d0">114505</data>
    </edge>
    <edge source="CHE" target="MRT">
      <data key="d0">137702</data>
    </edge>
    <edge source="CHE" target="MEX">
      <data key="d0">17536</data>
    </edge>
    <edge source="CHE" target="OMN">
      <data key="d0">18817</data>
    </edge>
    <edge source="CHE" target="NLD">
      <data key="d0">16058561</data>
    </edge>
    <edge source="CHE" target="NOR">
      <data key="d0">18794133</data>
    </edge>
    <edge source="CHE" target="PAK">
      <data key="d0">29853</data>
    </edge>
    <edge source="CHE" target="POL">
      <data key="d0">37250</data>
    </edge>
    <edge source="CHE" target="ROU">
      <data key="d0">132365</data>
    </edge>
    <edge source="CHE" target="RUS">
      <data key="d0">1090463</data>
    </edge>
    <edge source="CHE" target="SAU">
      <data key="d0">3626169</data>
    </edge>
    <edge source="CHE" target="SEN">
      <data key="d0">1038972</data>
    </edge>
    <edge source="CHE" target="SGP">
      <data key="d0">78907</data>
    </edge>
    <edge source="CHE" target="SVN">
      <data key="d0">11697078</data>
    </edge>
    <edge source="CHE" target="ZAF">
      <data key="d0">75369</data>
    </edge>
    <edge source="CHE" target="ESP">
      <data key="d0">6542775</data>
    </edge>
    <edge source="CHE" target="SWE">
      <data key="d0">1370211</data>
    </edge>
    <edge source="CHE" target="THA">
      <data key="d0">72033</data>
    </edge>
    <edge source="CHE" target="ARE">
      <data key="d0">202412</data>
    </edge>
    <edge source="CHE" target="TUN">
      <data key="d0">2029119</data>
    </edge>
    <edge source="CHE" target="TUR">
      <data key="d0">17410577</data>
    </edge>
    <edge source="CHE" target="UKR">
      <data key="d0">514516</data>
    </edge>
    <edge source="CHE" target="MKD">
      <data key="d0">1118138</data>
    </edge>
    <edge source="CHE" target="EGY">
      <data key="d0">93235162</data>
    </edge>
    <edge source="CHE" target="GBR">
      <data key="d0">295436</data>
    </edge>
    <edge source="CHE" target="USA">
      <data key="d0">913982</data>
    </edge>
    <edge source="CHE" target="URY">
      <data key="d0">36155</data>
    </edge>
    <edge source="ARM" target="GEO">
      <data key="d0">23910</data>
    </edge>
    <edge source="ARM" target="RUS">
      <data key="d0">731351</data>
    </edge>
    <edge source="ARM" target="USA">
      <data key="d0">470322</data>
    </edge>
    <edge source="LKA" target="AUT">
      <data key="d0">565449</data>
    </edge>
    <edge source="LKA" target="BEL">
      <data key="d0">9294942</data>
    </edge>
    <edge source="LKA" target="DNK">
      <data key="d0">1052186</data>
    </edge>
    <edge source="LKA" target="DEU">
      <data key="d0">204228</data>
    </edge>
    <edge source="LKA" target="HKG">
      <data key="d0">133571</data>
    </edge>
    <edge source="LKA" target="IDN">
      <data key="d0">225715</data>
    </edge>
    <edge source="LKA" target="IRL">
      <data key="d0">401055</data>
    </edge>
    <edge source="LKA" target="OMN">
      <data key="d0">38000</data>
    </edge>
    <edge source="LKA" target="NLD">
      <data key="d0">15498428</data>
    </edge>
    <edge source="LKA" target="SAU">
      <data key="d0">303438</data>
    </edge>
    <edge source="LKA" target="ESP">
      <data key="d0">5210316</data>
    </edge>
    <edge source="LKA" target="ARE">
      <data key="d0">1107391</data>
    </edge>
    <edge source="LKA" target="GBR">
      <data key="d0">4429833</data>
    </edge>
    <edge source="LKA" target="USA">
      <data key="d0">265985</data>
    </edge>
    <edge source="IRL" target="AUS">
      <data key="d0">6058333</data>
    </edge>
    <edge source="IRL" target="BEL">
      <data key="d0">12827841</data>
    </edge>
    <edge source="IRL" target="CAN">
      <data key="d0">2736417</data>
    </edge>
    <edge source="IRL" target="LKA">
      <data key="d0">72092</data>
    </edge>
    <edge source="IRL" target="CHN">
      <data key="d0">14752</data>
    </edge>
    <edge source="IRL" target="CZE">
      <data key="d0">64270</data>
    </edge>
    <edge source="IRL" target="DNK">
      <data key="d0">97747</data>
    </edge>
    <edge source="IRL" target="DEU">
      <data key="d0">16198183</data>
    </edge>
    <edge source="IRL" target="ISR">
      <data key="d0">166071</data>
    </edge>
    <edge source="IRL" target="ITA">
      <data key="d0">607709</data>
    </edge>
    <edge source="IRL" target="JPN">
      <data key="d0">32097</data>
    </edge>
    <edge source="IRL" target="NLD">
      <data key="d0">6116431</data>
    </edge>
    <edge source="IRL" target="PRT">
      <data key="d0">31616</data>
    </edge>
    <edge source="IRL" target="ZAF">
      <data key="d0">18091</data>
    </edge>
    <edge source="IRL" target="CHE">
      <data key="d0">12652</data>
    </edge>
    <edge source="IRL" target="GBR">
      <data key="d0">42528396</data>
    </edge>
    <edge source="IRL" target="USA">
      <data key="d0">3031254</data>
    </edge>
    <edge source="JOR" target="CZE">
      <data key="d0">311126</data>
    </edge>
    <edge source="JOR" target="PSE">
      <data key="d0">49317</data>
    </edge>
    <edge source="JOR" target="NER">
      <data key="d0">103320</data>
    </edge>
    <edge source="JOR" target="PAN">
      <data key="d0">514081</data>
    </edge>
    <edge source="JOR" target="PRY">
      <data key="d0">20200</data>
    </edge>
    <edge source="JOR" target="ZAF">
      <data key="d0">63000</data>
    </edge>
    <edge source="JOR" target="ZWE">
      <data key="d0">30240</data>
    </edge>
    <edge source="JOR" target="ARE">
      <data key="d0">169027</data>
    </edge>
    <edge source="JOR" target="TUR">
      <data key="d0">307722</data>
    </edge>
    <edge source="JOR" target="USA">
      <data key="d0">262676</data>
    </edge>
    <edge source="JOR" target="URY">
      <data key="d0">54000</data>
    </edge>
    <edge source="KOR" target="ALB">
      <data key="d0">34880</data>
    </edge>
    <edge source="KOR" target="AZE">
      <data key="d0">170070</data>
    </edge>
    <edge source="KOR" target="ARG">
      <data key="d0">34289</data>
    </edge>
    <edge source="KOR" target="AUS">
      <data key="d0">356750</data>
    </edge>
    <edge source="KOR" target="BEL">
      <data key="d0">704173</data>
    </edge>
    <edge source="KOR" target="BLR">
      <data key="d0">124474</data>
    </edge>
    <edge source="KOR" target="KHM">
      <data key="d0">24770</data>
    </edge>
    <edge source="KOR" target="CHL">
      <data key="d0">131420</data>
    </edge>
    <edge source="KOR" target="CHN">
      <data key="d0">422272</data>
    </edge>
    <edge source="KOR" target="FRA">
      <data key="d0">1028755</data>
    </edge>
    <edge source="KOR" target="GRC">
      <data key="d0">2650205</data>
    </edge>
    <edge source="KOR" target="HKG">
      <data key="d0">117637</data>
    </edge>
    <edge source="KOR" target="IDN">
      <data key="d0">167400</data>
    </edge>
    <edge source="KOR" target="KAZ">
      <data key="d0">79308</data>
    </edge>
    <edge source="KOR" target="JOR">
      <data key="d0">343374</data>
    </edge>
    <edge source="KOR" target="OMN">
      <data key="d0">1873698</data>
    </edge>
    <edge source="KOR" target="NZL">
      <data key="d0">35979</data>
    </edge>
    <edge source="KOR" target="NER">
      <data key="d0">30395</data>
    </edge>
    <edge source="KOR" target="PAK">
      <data key="d0">16566</data>
    </edge>
    <edge source="KOR" target="PAN">
      <data key="d0">198275</data>
    </edge>
    <edge source="KOR" target="PER">
      <data key="d0">75759</data>
    </edge>
    <edge source="KOR" target="PHL">
      <data key="d0">59866</data>
    </edge>
    <edge source="KOR" target="RUS">
      <data key="d0">273870</data>
    </edge>
    <edge source="KOR" target="SGP">
      <data key="d0">90526</data>
    </edge>
    <edge source="KOR" target="ZAF">
      <data key="d0">15448</data>
    </edge>
    <edge source="KOR" target="ESP">
      <data key="d0">1031843</data>
    </edge>
    <edge source="KOR" target="ARE">
      <data key="d0">9146728</data>
    </edge>
    <edge source="KOR" target="TUR">
      <data key="d0">7653276</data>
    </edge>
    <edge source="KOR" target="EGY">
      <data key="d0">1200000</data>
    </edge>
    <edge source="KOR" target="USA">
      <data key="d0">7183438</data>
    </edge>
    <edge source="KOR" target="URY">
      <data key="d0">1112306</data>
    </edge>
    <edge source="LBN" target="BEL">
      <data key="d0">34317</data>
    </edge>
    <edge source="LBN" target="BRA">
      <data key="d0">56698</data>
    </edge>
    <edge source="LBN" target="BLR">
      <data key="d0">146552</data>
    </edge>
    <edge source="LBN" target="FRA">
      <data key="d0">829576</data>
    </edge>
    <edge source="LBN" target="DEU">
      <data key="d0">5872679</data>
    </edge>
    <edge source="LBN" target="GRC">
      <data key="d0">100796</data>
    </edge>
    <edge source="LBN" target="NOR">
      <data key="d0">57162</data>
    </edge>
    <edge source="LBN" target="ROU">
      <data key="d0">76260</data>
    </edge>
    <edge source="LBN" target="USA">
      <data key="d0">12992034</data>
    </edge>
    <edge source="LBN" target="URY">
      <data key="d0">74271</data>
    </edge>
    <edge source="LVA" target="BLR">
      <data key="d0">35759</data>
    </edge>
    <edge source="LVA" target="EST">
      <data key="d0">425131</data>
    </edge>
    <edge source="LVA" target="LTU">
      <data key="d0">2530311</data>
    </edge>
    <edge source="LVA" target="RUS">
      <data key="d0">167452</data>
    </edge>
    <edge source="LVA" target="USA">
      <data key="d0">4505761</data>
    </edge>
    <edge source="LTU" target="ARM">
      <data key="d0">1861800</data>
    </edge>
    <edge source="LTU" target="BEL">
      <data key="d0">730500</data>
    </edge>
    <edge source="LTU" target="EST">
      <data key="d0">9786821</data>
    </edge>
    <edge source="LTU" target="LVA">
      <data key="d0">11327903</data>
    </edge>
    <edge source="MAR" target="SEN">
      <data key="d0">13765</data>
    </edge>
    <edge source="NER" target="DZA">
      <data key="d0">20789</data>
    </edge>
    <edge source="NER" target="DEU">
      <data key="d0">43658</data>
    </edge>
    <edge source="NER" target="JPN">
      <data key="d0">40808</data>
    </edge>
    <edge source="NER" target="MYS">
      <data key="d0">123854</data>
    </edge>
    <edge source="NER" target="GBR">
      <data key="d0">1282469</data>
    </edge>
    <edge source="NER" target="USA">
      <data key="d0">7079668</data>
    </edge>
    <edge source="NER" target="BFA">
      <data key="d0">213683</data>
    </edge>
    <edge source="POL" target="BEL">
      <data key="d0">8114000</data>
    </edge>
    <edge source="POL" target="CZE">
      <data key="d0">1151000</data>
    </edge>
    <edge source="POL" target="EST">
      <data key="d0">253000</data>
    </edge>
    <edge source="POL" target="FRA">
      <data key="d0">820000</data>
    </edge>
    <edge source="POL" target="DEU">
      <data key="d0">1545000</data>
    </edge>
    <edge source="POL" target="GHA">
      <data key="d0">2061000</data>
    </edge>
    <edge source="POL" target="HUN">
      <data key="d0">260000</data>
    </edge>
    <edge source="POL" target="JPN">
      <data key="d0">211000</data>
    </edge>
    <edge source="POL" target="KAZ">
      <data key="d0">3688000</data>
    </edge>
    <edge source="POL" target="LVA">
      <data key="d0">9232000</data>
    </edge>
    <edge source="POL" target="LTU">
      <data key="d0">583000</data>
    </edge>
    <edge source="POL" target="MRT">
      <data key="d0">1669000</data>
    </edge>
    <edge source="POL" target="MDA">
      <data key="d0">3532000</data>
    </edge>
    <edge source="POL" target="PAN">
      <data key="d0">1066000</data>
    </edge>
    <edge source="POL" target="ROU">
      <data key="d0">417000</data>
    </edge>
    <edge source="POL" target="RUS">
      <data key="d0">7254000</data>
    </edge>
    <edge source="POL" target="SVN">
      <data key="d0">17063000</data>
    </edge>
    <edge source="POL" target="CHE">
      <data key="d0">166000</data>
    </edge>
    <edge source="POL" target="ARE">
      <data key="d0">137000</data>
    </edge>
    <edge source="POL" target="TUR">
      <data key="d0">802000</data>
    </edge>
    <edge source="POL" target="UKR">
      <data key="d0">1104000</data>
    </edge>
    <edge source="POL" target="URY">
      <data key="d0">244000</data>
    </edge>
    <edge source="ROU" target="BGR">
      <data key="d0">93000</data>
    </edge>
    <edge source="ROU" target="CZE">
      <data key="d0">30000</data>
    </edge>
    <edge source="ROU" target="GRC">
      <data key="d0">451000</data>
    </edge>
    <edge source="ROU" target="HUN">
      <data key="d0">241000</data>
    </edge>
    <edge source="ROU" target="MDA">
      <data key="d0">262000</data>
    </edge>
    <edge source="ROU" target="RUS">
      <data key="d0">212000</data>
    </edge>
    <edge source="ROU" target="SVK">
      <data key="d0">1145000</data>
    </edge>
    <edge source="THA" target="AUS">
      <data key="d0">1464408</data>
    </edge>
    <edge source="THA" target="AUT">
      <data key="d0">85258</data>
    </edge>
    <edge source="THA" target="BEL">
      <data key="d0">3246095</data>
    </edge>
    <edge source="THA" target="KHM">
      <data key="d0">52622</data>
    </edge>
    <edge source="THA" target="CMR">
      <data key="d0">106031</data>
    </edge>
    <edge source="THA" target="CAN">
      <data key="d0">977645</data>
    </edge>
    <edge source="THA" target="CHN">
      <data key="d0">3946557</data>
    </edge>
    <edge source="THA" target="DNK">
      <data key="d0">290484</data>
    </edge>
    <edge source="THA" target="FRA">
      <data key="d0">904289</data>
    </edge>
    <edge source="THA" target="DEU">
      <data key="d0">4222456</data>
    </edge>
    <edge source="THA" target="GRC">
      <data key="d0">97354</data>
    </edge>
    <edge source="THA" target="IDN">
      <data key="d0">1043832</data>
    </edge>
    <edge source="THA" target="ISR">
      <data key="d0">10094</data>
    </edge>
    <edge source="THA" target="ITA">
      <data key="d0">1135885</data>
    </edge>
    <edge source="THA" target="JPN">
      <data key="d0">144093</data>
    </edge>
    <edge source="THA" target="KOR">
      <data key="d0">1299121</data>
    </edge>
    <edge source="THA" target="MYS">
      <data key="d0">5216033</data>
    </edge>
    <edge source="THA" target="NLD">
      <data key="d0">1891741</data>
    </edge>
    <edge source="THA" target="NZL">
      <data key="d0">190314</data>
    </edge>
    <edge source="THA" target="NOR">
      <data key="d0">383624</data>
    </edge>
    <edge source="THA" target="PHL">
      <data key="d0">1426118</data>
    </edge>
    <edge source="THA" target="POL">
      <data key="d0">46603</data>
    </edge>
    <edge source="THA" target="RUS">
      <data key="d0">1790523</data>
    </edge>
    <edge source="THA" target="SGP">
      <data key="d0">563188</data>
    </edge>
    <edge source="THA" target="SVK">
      <data key="d0">155448</data>
    </edge>
    <edge source="THA" target="VNM">
      <data key="d0">274248</data>
    </edge>
    <edge source="THA" target="ZAF">
      <data key="d0">42654</data>
    </edge>
    <edge source="THA" target="ESP">
      <data key="d0">168417</data>
    </edge>
    <edge source="THA" target="SWE">
      <data key="d0">628541</data>
    </edge>
    <edge source="THA" target="CHE">
      <data key="d0">73872</data>
    </edge>
    <edge source="THA" target="TUR">
      <data key="d0">560041</data>
    </edge>
    <edge source="THA" target="MKD">
      <data key="d0">124411</data>
    </edge>
    <edge source="THA" target="EGY">
      <data key="d0">5849371</data>
    </edge>
    <edge source="THA" target="GBR">
      <data key="d0">4743476</data>
    </edge>
    <edge source="THA" target="USA">
      <data key="d0">15134024</data>
    </edge>
    <edge source="TGO" target="BEL">
      <data key="d0">106031</data>
    </edge>
    <edge source="TUN" target="DZA">
      <data key="d0">478260</data>
    </edge>
    <edge source="TUN" target="BEL">
      <data key="d0">61118</data>
    </edge>
    <edge source="TUN" target="BLR">
      <data key="d0">1268763</data>
    </edge>
    <edge source="TUN" target="FRA">
      <data key="d0">2583208</data>
    </edge>
    <edge source="TUN" target="GRC">
      <data key="d0">790828</data>
    </edge>
    <edge source="TUN" target="ITA">
      <data key="d0">37302</data>
    </edge>
    <edge source="TUN" target="MAR">
      <data key="d0">37325</data>
    </edge>
    <edge source="TUN" target="NLD">
      <data key="d0">41109</data>
    </edge>
    <edge source="TUN" target="ESP">
      <data key="d0">302142</data>
    </edge>
    <edge source="TUN" target="CHE">
      <data key="d0">4587373</data>
    </edge>
    <edge source="TUN" target="TUR">
      <data key="d0">284365</data>
    </edge>
    <edge source="TUN" target="EGY">
      <data key="d0">70657</data>
    </edge>
    <edge source="TUN" target="GBR">
      <data key="d0">153408</data>
    </edge>
    <edge source="BFA" target="FRA">
      <data key="d0">35925</data>
    </edge>
    <edge source="BFA" target="IDN">
      <data key="d0">13670</data>
    </edge>
    <edge source="BFA" target="CIV">
      <data key="d0">48789</data>
    </edge>
    <edge source="BFA" target="NER">
      <data key="d0">1681879</data>
    </edge>
    <edge source="BFA" target="GBR">
      <data key="d0">28080</data>
    </edge>
    <edge source="BFA" target="USA">
      <data key="d0">37676</data>
    </edge>
    <edge source="BWA" target="ZAF">
      <data key="d0">33744</data>
    </edge>
    <edge source="KHM" target="LKA">
      <data key="d0">519379</data>
    </edge>
    <edge source="KHM" target="HKG">
      <data key="d0">60782</data>
    </edge>
    <edge source="KHM" target="IDN">
      <data key="d0">185987</data>
    </edge>
    <edge source="KHM" target="SGP">
      <data key="d0">423648</data>
    </edge>
    <edge source="KHM" target="THA">
      <data key="d0">620788</data>
    </edge>
    <edge source="KHM" target="GBR">
      <data key="d0">90645</data>
    </edge>
    <edge source="KHM" target="USA">
      <data key="d0">503461</data>
    </edge>
    <edge source="CHN" target="AUS">
      <data key="d0">9133123</data>
    </edge>
    <edge source="CHN" target="AUT">
      <data key="d0">109890</data>
    </edge>
    <edge source="CHN" target="ARM">
      <data key="d0">94545</data>
    </edge>
    <edge source="CHN" target="BEL">
      <data key="d0">5914096</data>
    </edge>
    <edge source="CHN" target="BRA">
      <data key="d0">63360</data>
    </edge>
    <edge source="CHN" target="BGR">
      <data key="d0">374318</data>
    </edge>
    <edge source="CHN" target="BLR">
      <data key="d0">390872</data>
    </edge>
    <edge source="CHN" target="KHM">
      <data key="d0">7204854</data>
    </edge>
    <edge source="CHN" target="CMR">
      <data key="d0">138566</data>
    </edge>
    <edge source="CHN" target="CAN">
      <data key="d0">6320050</data>
    </edge>
    <edge source="CHN" target="LKA">
      <data key="d0">183049</data>
    </edge>
    <edge source="CHN" target="CHL">
      <data key="d0">415074</data>
    </edge>
    <edge source="CHN" target="COL">
      <data key="d0">508644</data>
    </edge>
    <edge source="CHN" target="BEN">
      <data key="d0">926702</data>
    </edge>
    <edge source="CHN" target="EST">
      <data key="d0">11340</data>
    </edge>
    <edge source="CHN" target="FRA">
      <data key="d0">4270584</data>
    </edge>
    <edge source="CHN" target="GEO">
      <data key="d0">33660</data>
    </edge>
    <edge source="CHN" target="DEU">
      <data key="d0">4988706</data>
    </edge>
    <edge source="CHN" target="GRC">
      <data key="d0">18003</data>
    </edge>
    <edge source="CHN" target="HKG">
      <data key="d0">65175684</data>
    </edge>
    <edge source="CHN" target="IDN">
      <data key="d0">40605620</data>
    </edge>
    <edge source="CHN" target="IRL">
      <data key="d0">27450</data>
    </edge>
    <edge source="CHN" target="ISR">
      <data key="d0">73773</data>
    </edge>
    <edge source="CHN" target="ITA">
      <data key="d0">4850742</data>
    </edge>
    <edge source="CHN" target="JPN">
      <data key="d0">10432556</data>
    </edge>
    <edge source="CHN" target="KAZ">
      <data key="d0">1780426</data>
    </edge>
    <edge source="CHN" target="JOR">
      <data key="d0">331362</data>
    </edge>
    <edge source="CHN" target="KOR">
      <data key="d0">88615</data>
    </edge>
    <edge source="CHN" target="KGZ">
      <data key="d0">924856</data>
    </edge>
    <edge source="CHN" target="MYS">
      <data key="d0">17489406</data>
    </edge>
    <edge source="CHN" target="MAR">
      <data key="d0">93654</data>
    </edge>
    <edge source="CHN" target="NAM">
      <data key="d0">680066</data>
    </edge>
    <edge source="CHN" target="NZL">
      <data key="d0">177809</data>
    </edge>
    <edge source="CHN" target="NER">
      <data key="d0">1075829</data>
    </edge>
    <edge source="CHN" target="PAN">
      <data key="d0">2709852</data>
    </edge>
    <edge source="CHN" target="PHL">
      <data key="d0">12625872</data>
    </edge>
    <edge source="CHN" target="POL">
      <data key="d0">72151</data>
    </edge>
    <edge source="CHN" target="ROU">
      <data key="d0">27986</data>
    </edge>
    <edge source="CHN" target="RUS">
      <data key="d0">19825307</data>
    </edge>
    <edge source="CHN" target="IND">
      <data key="d0">556801</data>
    </edge>
    <edge source="CHN" target="SGP">
      <data key="d0">11260670</data>
    </edge>
    <edge source="CHN" target="SVK">
      <data key="d0">220721</data>
    </edge>
    <edge source="CHN" target="VNM">
      <data key="d0">10774587</data>
    </edge>
    <edge source="CHN" target="ZAF">
      <data key="d0">3899434</data>
    </edge>
    <edge source="CHN" target="ESP">
      <data key="d0">62568</data>
    </edge>
    <edge source="CHN" target="THA">
      <data key="d0">1039873</data>
    </edge>
    <edge source="CHN" target="ARE">
      <data key="d0">229584</data>
    </edge>
    <edge source="CHN" target="UKR">
      <data key="d0">546507</data>
    </edge>
    <edge source="CHN" target="EGY">
      <data key="d0">12398873</data>
    </edge>
    <edge source="CHN" target="GBR">
      <data key="d0">6950602</data>
    </edge>
    <edge source="CHN" target="USA">
      <data key="d0">12036715</data>
    </edge>
    <edge source="CHN" target="URY">
      <data key="d0">1844481</data>
    </edge>
    <edge source="COL" target="AUT">
      <data key="d0">129037</data>
    </edge>
    <edge source="COL" target="BEL">
      <data key="d0">332398</data>
    </edge>
    <edge source="COL" target="CHL">
      <data key="d0">595523</data>
    </edge>
    <edge source="COL" target="FRA">
      <data key="d0">1089058</data>
    </edge>
    <edge source="COL" target="DEU">
      <data key="d0">1600228</data>
    </edge>
    <edge source="COL" target="HND">
      <data key="d0">256157</data>
    </edge>
    <edge source="COL" target="CIV">
      <data key="d0">13320</data>
    </edge>
    <edge source="COL" target="MAR">
      <data key="d0">803726</data>
    </edge>
    <edge source="COL" target="NLD">
      <data key="d0">1066880</data>
    </edge>
    <edge source="COL" target="PRY">
      <data key="d0">319040</data>
    </edge>
    <edge source="COL" target="PRT">
      <data key="d0">20068</data>
    </edge>
    <edge source="COL" target="SEN">
      <data key="d0">12330</data>
    </edge>
    <edge source="COL" target="SVK">
      <data key="d0">272043</data>
    </edge>
    <edge source="COL" target="ESP">
      <data key="d0">6446648</data>
    </edge>
    <edge source="COL" target="USA">
      <data key="d0">2466837</data>
    </edge>
    <edge source="COL" target="URY">
      <data key="d0">3892367</data>
    </edge>
    <edge source="CRI" target="DEU">
      <data key="d0">13469</data>
    </edge>
    <edge source="CRI" target="HND">
      <data key="d0">1123089</data>
    </edge>
    <edge source="CRI" target="NIC">
      <data key="d0">79953</data>
    </edge>
    <edge source="CRI" target="PAN">
      <data key="d0">1194287</data>
    </edge>
    <edge source="CRI" target="USA">
      <data key="d0">2679904</data>
    </edge>
    <edge source="HRV" target="FRA">
      <data key="d0">135881</data>
    </edge>
    <edge source="HRV" target="GRC">
      <data key="d0">52015</data>
    </edge>
    <edge source="HRV" target="HUN">
      <data key="d0">76613</data>
    </edge>
    <edge source="HRV" target="PAN">
      <data key="d0">14021</data>
    </edge>
    <edge source="HRV" target="SVK">
      <data key="d0">214838</data>
    </edge>
    <edge source="HRV" target="SVN">
      <data key="d0">32347875</data>
    </edge>
    <edge source="HRV" target="MKD">
      <data key="d0">1410468</data>
    </edge>
    <edge source="HRV" target="EGY">
      <data key="d0">8498739</data>
    </edge>
    <edge source="HRV" target="SRB">
      <data key="d0">16259552</data>
    </edge>
    <edge source="ECU" target="BEL">
      <data key="d0">862132</data>
    </edge>
    <edge source="ECU" target="LKA">
      <data key="d0">561933</data>
    </edge>
    <edge source="ECU" target="COL">
      <data key="d0">958813</data>
    </edge>
    <edge source="ECU" target="DEU">
      <data key="d0">397260</data>
    </edge>
    <edge source="ECU" target="HND">
      <data key="d0">464637</data>
    </edge>
    <edge source="ECU" target="IDN">
      <data key="d0">192113</data>
    </edge>
    <edge source="ECU" target="ITA">
      <data key="d0">35987</data>
    </edge>
    <edge source="ECU" target="NLD">
      <data key="d0">1378655</data>
    </edge>
    <edge source="ECU" target="NIC">
      <data key="d0">130716</data>
    </edge>
    <edge source="ECU" target="POL">
      <data key="d0">48132</data>
    </edge>
    <edge source="ECU" target="ESP">
      <data key="d0">377161</data>
    </edge>
    <edge source="ECU" target="USA">
      <data key="d0">1543312</data>
    </edge>
    <edge source="GHA" target="BEL">
      <data key="d0">45958</data>
    </edge>
    <edge source="GHA" target="CMR">
      <data key="d0">373136</data>
    </edge>
    <edge source="GHA" target="NER">
      <data key="d0">550069</data>
    </edge>
    <edge source="GHA" target="GBR">
      <data key="d0">27808</data>
    </edge>
    <edge source="GHA" target="USA">
      <data key="d0">29558</data>
    </edge>
    <edge source="GTM" target="CRI">
      <data key="d0">815275</data>
    </edge>
    <edge source="GTM" target="SLV">
      <data key="d0">3933902</data>
    </edge>
    <edge source="GTM" target="FIN">
      <data key="d0">26538</data>
    </edge>
    <edge source="GTM" target="FRA">
      <data key="d0">602134</data>
    </edge>
    <edge source="GTM" target="DEU">
      <data key="d0">11793931</data>
    </edge>
    <edge source="GTM" target="HND">
      <data key="d0">17510392</data>
    </edge>
    <edge source="GTM" target="ISR">
      <data key="d0">18785</data>
    </edge>
    <edge source="GTM" target="ITA">
      <data key="d0">1053221</data>
    </edge>
    <edge source="GTM" target="NIC">
      <data key="d0">564645</data>
    </edge>
    <edge source="GTM" target="PAN">
      <data key="d0">2110133</data>
    </edge>
    <edge source="GTM" target="ESP">
      <data key="d0">401990</data>
    </edge>
    <edge source="GTM" target="USA">
      <data key="d0">11020488</data>
    </edge>
    <edge source="HND" target="CRI">
      <data key="d0">276428</data>
    </edge>
    <edge source="HND" target="SLV">
      <data key="d0">1104272</data>
    </edge>
    <edge source="HND" target="FRA">
      <data key="d0">53679</data>
    </edge>
    <edge source="HND" target="DEU">
      <data key="d0">244448</data>
    </edge>
    <edge source="HND" target="GTM">
      <data key="d0">4214393</data>
    </edge>
    <edge source="HND" target="NLD">
      <data key="d0">25054</data>
    </edge>
    <edge source="HND" target="NIC">
      <data key="d0">1048070</data>
    </edge>
    <edge source="HND" target="PAN">
      <data key="d0">243021</data>
    </edge>
    <edge source="HND" target="ESP">
      <data key="d0">14551</data>
    </edge>
    <edge source="HND" target="CHE">
      <data key="d0">60355</data>
    </edge>
    <edge source="HND" target="USA">
      <data key="d0">13711835</data>
    </edge>
    <edge source="JAM" target="FRA">
      <data key="d0">35988</data>
    </edge>
    <edge source="JAM" target="DEU">
      <data key="d0">68773</data>
    </edge>
    <edge source="JAM" target="JPN">
      <data key="d0">16207</data>
    </edge>
    <edge source="JAM" target="GBR">
      <data key="d0">75722</data>
    </edge>
    <edge source="JAM" target="USA">
      <data key="d0">9366975</data>
    </edge>
    <edge source="MDG" target="FRA">
      <data key="d0">676204</data>
    </edge>
    <edge source="MEX" target="ARG">
      <data key="d0">17173</data>
    </edge>
    <edge source="MEX" target="BEL">
      <data key="d0">43949</data>
    </edge>
    <edge source="MEX" target="BOL">
      <data key="d0">1948239</data>
    </edge>
    <edge source="MEX" target="BGR">
      <data key="d0">685977</data>
    </edge>
    <edge source="MEX" target="CAN">
      <data key="d0">36867</data>
    </edge>
    <edge source="MEX" target="LKA">
      <data key="d0">538474</data>
    </edge>
    <edge source="MEX" target="CHL">
      <data key="d0">174100</data>
    </edge>
    <edge source="MEX" target="CRI">
      <data key="d0">20546</data>
    </edge>
    <edge source="MEX" target="DNK">
      <data key="d0">2686237</data>
    </edge>
    <edge source="MEX" target="ECU">
      <data key="d0">100269</data>
    </edge>
    <edge source="MEX" target="FRA">
      <data key="d0">36438</data>
    </edge>
    <edge source="MEX" target="DEU">
      <data key="d0">8584709</data>
    </edge>
    <edge source="MEX" target="GTM">
      <data key="d0">10819</data>
    </edge>
    <edge source="MEX" target="HND">
      <data key="d0">247849</data>
    </edge>
    <edge source="MEX" target="HKG">
      <data key="d0">1589340</data>
    </edge>
    <edge source="MEX" target="ITA">
      <data key="d0">3626761</data>
    </edge>
    <edge source="MEX" target="JPN">
      <data key="d0">2081974</data>
    </edge>
    <edge source="MEX" target="NLD">
      <data key="d0">263033</data>
    </edge>
    <edge source="MEX" target="NIC">
      <data key="d0">32040</data>
    </edge>
    <edge source="MEX" target="PAN">
      <data key="d0">4047186</data>
    </edge>
    <edge source="MEX" target="SGP">
      <data key="d0">238900</data>
    </edge>
    <edge source="MEX" target="ESP">
      <data key="d0">79657</data>
    </edge>
    <edge source="MEX" target="SWE">
      <data key="d0">239006</data>
    </edge>
    <edge source="MEX" target="CHE">
      <data key="d0">277698</data>
    </edge>
    <edge source="MEX" target="ARE">
      <data key="d0">36419964</data>
    </edge>
    <edge source="MEX" target="EGY">
      <data key="d0">1550386</data>
    </edge>
    <edge source="MEX" target="GBR">
      <data key="d0">588469</data>
    </edge>
    <edge source="MEX" target="USA">
      <data key="d0">20411541</data>
    </edge>
    <edge source="MEX" target="URY">
      <data key="d0">655643</data>
    </edge>
    <edge source="PAK" target="BEL">
      <data key="d0">37139</data>
    </edge>
    <edge source="PAK" target="LKA">
      <data key="d0">337072</data>
    </edge>
    <edge source="PAK" target="FRA">
      <data key="d0">68920</data>
    </edge>
    <edge source="PAK" target="DEU">
      <data key="d0">652413</data>
    </edge>
    <edge source="PAK" target="IDN">
      <data key="d0">451673</data>
    </edge>
    <edge source="PAK" target="ITA">
      <data key="d0">323583</data>
    </edge>
    <edge source="PAK" target="LTU">
      <data key="d0">2374988</data>
    </edge>
    <edge source="PAK" target="NLD">
      <data key="d0">31179</data>
    </edge>
    <edge source="PAK" target="PRY">
      <data key="d0">23177</data>
    </edge>
    <edge source="PAK" target="POL">
      <data key="d0">30162</data>
    </edge>
    <edge source="PAK" target="SAU">
      <data key="d0">26917</data>
    </edge>
    <edge source="PAK" target="ZAF">
      <data key="d0">120666</data>
    </edge>
    <edge source="PAK" target="ARE">
      <data key="d0">1311866</data>
    </edge>
    <edge source="PAK" target="USA">
      <data key="d0">39713</data>
    </edge>
    <edge source="PER" target="CHL">
      <data key="d0">1933176</data>
    </edge>
    <edge source="PER" target="DNK">
      <data key="d0">81843</data>
    </edge>
    <edge source="PER" target="DEU">
      <data key="d0">113658</data>
    </edge>
    <edge source="PER" target="PAN">
      <data key="d0">953479</data>
    </edge>
    <edge source="PER" target="PRT">
      <data key="d0">81843</data>
    </edge>
    <edge source="PER" target="USA">
      <data key="d0">1010480</data>
    </edge>
    <edge source="PER" target="URY">
      <data key="d0">237244</data>
    </edge>
    <edge source="IND" target="AZE">
      <data key="d0">71521</data>
    </edge>
    <edge source="IND" target="AUS">
      <data key="d0">1185094</data>
    </edge>
    <edge source="IND" target="ARM">
      <data key="d0">32060</data>
    </edge>
    <edge source="IND" target="BEL">
      <data key="d0">12561697</data>
    </edge>
    <edge source="IND" target="BRA">
      <data key="d0">86100</data>
    </edge>
    <edge source="IND" target="BGR">
      <data key="d0">1976321</data>
    </edge>
    <edge source="IND" target="KHM">
      <data key="d0">754979</data>
    </edge>
    <edge source="IND" target="CMR">
      <data key="d0">1029342</data>
    </edge>
    <edge source="IND" target="CAN">
      <data key="d0">970380</data>
    </edge>
    <edge source="IND" target="LKA">
      <data key="d0">1176516</data>
    </edge>
    <edge source="IND" target="CHL">
      <data key="d0">50406</data>
    </edge>
    <edge source="IND" target="CHN">
      <data key="d0">79634</data>
    </edge>
    <edge source="IND" target="COL">
      <data key="d0">259446</data>
    </edge>
    <edge source="IND" target="CRI">
      <data key="d0">50768</data>
    </edge>
    <edge source="IND" target="HRV">
      <data key="d0">717838</data>
    </edge>
    <edge source="IND" target="CZE">
      <data key="d0">66033</data>
    </edge>
    <edge source="IND" target="DNK">
      <data key="d0">209082</data>
    </edge>
    <edge source="IND" target="ETH">
      <data key="d0">399836</data>
    </edge>
    <edge source="IND" target="FIN">
      <data key="d0">196515</data>
    </edge>
    <edge source="IND" target="FRA">
      <data key="d0">2122113</data>
    </edge>
    <edge source="IND" target="DEU">
      <data key="d0">15835144</data>
    </edge>
    <edge source="IND" target="HKG">
      <data key="d0">200887</data>
    </edge>
    <edge source="IND" target="IDN">
      <data key="d0">62601</data>
    </edge>
    <edge source="IND" target="IRL">
      <data key="d0">311129</data>
    </edge>
    <edge source="IND" target="ISR">
      <data key="d0">230348</data>
    </edge>
    <edge source="IND" target="ITA">
      <data key="d0">1617257</data>
    </edge>
    <edge source="IND" target="JAM">
      <data key="d0">58584</data>
    </edge>
    <edge source="IND" target="JPN">
      <data key="d0">1363558</data>
    </edge>
    <edge source="IND" target="JOR">
      <data key="d0">3693615</data>
    </edge>
    <edge source="IND" target="KOR">
      <data key="d0">49386</data>
    </edge>
    <edge source="IND" target="LVA">
      <data key="d0">547471</data>
    </edge>
    <edge source="IND" target="MYS">
      <data key="d0">1867628</data>
    </edge>
    <edge source="IND" target="MUS">
      <data key="d0">45421</data>
    </edge>
    <edge source="IND" target="MEX">
      <data key="d0">20428</data>
    </edge>
    <edge source="IND" target="MAR">
      <data key="d0">71276</data>
    </edge>
    <edge source="IND" target="OMN">
      <data key="d0">159779</data>
    </edge>
    <edge source="IND" target="NLD">
      <data key="d0">7982348</data>
    </edge>
    <edge source="IND" target="NZL">
      <data key="d0">577083</data>
    </edge>
    <edge source="IND" target="NOR">
      <data key="d0">222572</data>
    </edge>
    <edge source="IND" target="PRY">
      <data key="d0">85769</data>
    </edge>
    <edge source="IND" target="PHL">
      <data key="d0">815591</data>
    </edge>
    <edge source="IND" target="POL">
      <data key="d0">658823</data>
    </edge>
    <edge source="IND" target="PRT">
      <data key="d0">189265</data>
    </edge>
    <edge source="IND" target="ROU">
      <data key="d0">576823</data>
    </edge>
    <edge source="IND" target="RUS">
      <data key="d0">32278403</data>
    </edge>
    <edge source="IND" target="SAU">
      <data key="d0">7633116</data>
    </edge>
    <edge source="IND" target="SGP">
      <data key="d0">7731717</data>
    </edge>
    <edge source="IND" target="VNM">
      <data key="d0">183268</data>
    </edge>
    <edge source="IND" target="SVN">
      <data key="d0">414117</data>
    </edge>
    <edge source="IND" target="ZAF">
      <data key="d0">911544</data>
    </edge>
    <edge source="IND" target="ESP">
      <data key="d0">1203002</data>
    </edge>
    <edge source="IND" target="SWE">
      <data key="d0">1294210</data>
    </edge>
    <edge source="IND" target="CHE">
      <data key="d0">477891</data>
    </edge>
    <edge source="IND" target="THA">
      <data key="d0">238845</data>
    </edge>
    <edge source="IND" target="ARE">
      <data key="d0">12576389</data>
    </edge>
    <edge source="IND" target="TUN">
      <data key="d0">1176202</data>
    </edge>
    <edge source="IND" target="TUR">
      <data key="d0">176183</data>
    </edge>
    <edge source="IND" target="UKR">
      <data key="d0">927838</data>
    </edge>
    <edge source="IND" target="EGY">
      <data key="d0">1014832</data>
    </edge>
    <edge source="IND" target="GBR">
      <data key="d0">15445214</data>
    </edge>
    <edge source="IND" target="TZA">
      <data key="d0">352680</data>
    </edge>
    <edge source="IND" target="USA">
      <data key="d0">10924123</data>
    </edge>
    <edge source="ZWE" target="DZA">
      <data key="d0">1746977</data>
    </edge>
    <edge source="ZWE" target="ARG">
      <data key="d0">747762</data>
    </edge>
    <edge source="ZWE" target="AUS">
      <data key="d0">8229261</data>
    </edge>
    <edge source="ZWE" target="AUT">
      <data key="d0">5072810</data>
    </edge>
    <edge source="ZWE" target="ARM">
      <data key="d0">702221</data>
    </edge>
    <edge source="ZWE" target="BEL">
      <data key="d0">11801330</data>
    </edge>
    <edge source="ZWE" target="BRA">
      <data key="d0">172683</data>
    </edge>
    <edge source="ZWE" target="BGR">
      <data key="d0">5162414</data>
    </edge>
    <edge source="ZWE" target="BDI">
      <data key="d0">24996</data>
    </edge>
    <edge source="ZWE" target="KHM">
      <data key="d0">23328</data>
    </edge>
    <edge source="ZWE" target="CMR">
      <data key="d0">1372992</data>
    </edge>
    <edge source="ZWE" target="CAN">
      <data key="d0">720607</data>
    </edge>
    <edge source="ZWE" target="CHN">
      <data key="d0">80733555</data>
    </edge>
    <edge source="ZWE" target="CZE">
      <data key="d0">9651411</data>
    </edge>
    <edge source="ZWE" target="DNK">
      <data key="d0">12948604</data>
    </edge>
    <edge source="ZWE" target="ETH">
      <data key="d0">129017</data>
    </edge>
    <edge source="ZWE" target="FIN">
      <data key="d0">291906</data>
    </edge>
    <edge source="ZWE" target="FRA">
      <data key="d0">5433508</data>
    </edge>
    <edge source="ZWE" target="DEU">
      <data key="d0">73766606</data>
    </edge>
    <edge source="ZWE" target="GHA">
      <data key="d0">220643</data>
    </edge>
    <edge source="ZWE" target="GRC">
      <data key="d0">12542092</data>
    </edge>
    <edge source="ZWE" target="HKG">
      <data key="d0">1686299</data>
    </edge>
    <edge source="ZWE" target="HUN">
      <data key="d0">764236</data>
    </edge>
    <edge source="ZWE" target="IDN">
      <data key="d0">9870817</data>
    </edge>
    <edge source="ZWE" target="IRL">
      <data key="d0">1267755</data>
    </edge>
    <edge source="ZWE" target="ISR">
      <data key="d0">3613921</data>
    </edge>
    <edge source="ZWE" target="ITA">
      <data key="d0">316825</data>
    </edge>
    <edge source="ZWE" target="JPN">
      <data key="d0">20335298</data>
    </edge>
    <edge source="ZWE" target="JOR">
      <data key="d0">4339280</data>
    </edge>
    <edge source="ZWE" target="LVA">
      <data key="d0">170550</data>
    </edge>
    <edge source="ZWE" target="LTU">
      <data key="d0">1895303</data>
    </edge>
    <edge source="ZWE" target="MWI">
      <data key="d0">3823535</data>
    </edge>
    <edge source="ZWE" target="MYS">
      <data key="d0">3152633</data>
    </edge>
    <edge source="ZWE" target="MUS">
      <data key="d0">226769</data>
    </edge>
    <edge source="ZWE" target="MAR">
      <data key="d0">446536</data>
    </edge>
    <edge source="ZWE" target="MOZ">
      <data key="d0">11766700</data>
    </edge>
    <edge source="ZWE" target="NLD">
      <data key="d0">32647733</data>
    </edge>
    <edge source="ZWE" target="NZL">
      <data key="d0">2757920</data>
    </edge>
    <edge source="ZWE" target="NOR">
      <data key="d0">1559836</data>
    </edge>
    <edge source="ZWE" target="PER">
      <data key="d0">24412</data>
    </edge>
    <edge source="ZWE" target="PHL">
      <data key="d0">9537796</data>
    </edge>
    <edge source="ZWE" target="POL">
      <data key="d0">6969945</data>
    </edge>
    <edge source="ZWE" target="PRT">
      <data key="d0">1893027</data>
    </edge>
    <edge source="ZWE" target="ROU">
      <data key="d0">1960670</data>
    </edge>
    <edge source="ZWE" target="RUS">
      <data key="d0">16629035</data>
    </edge>
    <edge source="ZWE" target="IND">
      <data key="d0">1280921</data>
    </edge>
    <edge source="ZWE" target="SGP">
      <data key="d0">15510232</data>
    </edge>
    <edge source="ZWE" target="VNM">
      <data key="d0">682519</data>
    </edge>
    <edge source="ZWE" target="SVN">
      <data key="d0">2210184</data>
    </edge>
    <edge source="ZWE" target="ZAF">
      <data key="d0">55657586</data>
    </edge>
    <edge source="ZWE" target="ESP">
      <data key="d0">3371947</data>
    </edge>
    <edge source="ZWE" target="SWE">
      <data key="d0">5293623</data>
    </edge>
    <edge source="ZWE" target="CHE">
      <data key="d0">18346141</data>
    </edge>
    <edge source="ZWE" target="ARE">
      <data key="d0">589087</data>
    </edge>
    <edge source="ZWE" target="TUN">
      <data key="d0">716055</data>
    </edge>
    <edge source="ZWE" target="TUR">
      <data key="d0">9851896</data>
    </edge>
    <edge source="ZWE" target="UKR">
      <data key="d0">2450317</data>
    </edge>
    <edge source="ZWE" target="EGY">
      <data key="d0">139129</data>
    </edge>
    <edge source="ZWE" target="GBR">
      <data key="d0">71772629</data>
    </edge>
    <edge source="ZWE" target="TZA">
      <data key="d0">309576</data>
    </edge>
    <edge source="ZWE" target="USA">
      <data key="d0">13231357</data>
    </edge>
    <edge source="ZWE" target="SRB">
      <data key="d0">959972</data>
    </edge>
    <edge source="BDI" target="UGA">
      <data key="d0">14194</data>
    </edge>
    <edge source="UGA" target="AUT">
      <data key="d0">115441</data>
    </edge>
    <edge source="UGA" target="BEL">
      <data key="d0">140541</data>
    </edge>
    <edge source="UGA" target="FRA">
      <data key="d0">1633985</data>
    </edge>
    <edge source="UGA" target="GMB">
      <data key="d0">56488</data>
    </edge>
    <edge source="UGA" target="DEU">
      <data key="d0">954451</data>
    </edge>
    <edge source="UGA" target="HUN">
      <data key="d0">188916</data>
    </edge>
    <edge source="UGA" target="JPN">
      <data key="d0">1510616</data>
    </edge>
    <edge source="UGA" target="NLD">
      <data key="d0">9139987</data>
    </edge>
    <edge source="UGA" target="NOR">
      <data key="d0">218015</data>
    </edge>
    <edge source="UGA" target="ROU">
      <data key="d0">643539</data>
    </edge>
    <edge source="UGA" target="SAU">
      <data key="d0">1331315</data>
    </edge>
    <edge source="UGA" target="ZAF">
      <data key="d0">2286518</data>
    </edge>
    <edge source="UGA" target="ESP">
      <data key="d0">187553</data>
    </edge>
    <edge source="UGA" target="EGY">
      <data key="d0">33751</data>
    </edge>
    <edge source="UGA" target="GBR">
      <data key="d0">6472637</data>
    </edge>
    <edge source="UGA" target="TZA">
      <data key="d0">161452</data>
    </edge>
    <edge source="UGA" target="USA">
      <data key="d0">18787</data>
    </edge>
    <edge source="BEN" target="CIV">
      <data key="d0">19244</data>
    </edge>
    <edge source="BEN" target="NLD">
      <data key="d0">122110</data>
    </edge>
    <edge source="BEN" target="NER">
      <data key="d0">2778229</data>
    </edge>
    <edge source="KGZ" target="BLR">
      <data key="d0">1960417</data>
    </edge>
    <edge source="KGZ" target="DEU">
      <data key="d0">190702</data>
    </edge>
    <edge source="KGZ" target="KAZ">
      <data key="d0">1419279</data>
    </edge>
    <edge source="KGZ" target="LVA">
      <data key="d0">505474</data>
    </edge>
    <edge source="KGZ" target="LTU">
      <data key="d0">1146277</data>
    </edge>
    <edge source="KGZ" target="RUS">
      <data key="d0">25241259</data>
    </edge>
    <edge source="KGZ" target="ARE">
      <data key="d0">18000</data>
    </edge>
    <edge source="KGZ" target="UKR">
      <data key="d0">32397</data>
    </edge>
    <edge source="NAM" target="ZAF">
      <data key="d0">2272255</data>
    </edge>
    <edge source="NAM" target="ZWE">
      <data key="d0">74237</data>
    </edge>
    <edge source="NAM" target="EGY">
      <data key="d0">132749</data>
    </edge>
    <edge source="NIC" target="AUT">
      <data key="d0">15200</data>
    </edge>
    <edge source="NIC" target="BEL">
      <data key="d0">21829</data>
    </edge>
    <edge source="NIC" target="CAN">
      <data key="d0">30604</data>
    </edge>
    <edge source="NIC" target="CRI">
      <data key="d0">151464</data>
    </edge>
    <edge source="NIC" target="ECU">
      <data key="d0">18576</data>
    </edge>
    <edge source="NIC" target="SLV">
      <data key="d0">97600</data>
    </edge>
    <edge source="NIC" target="FRA">
      <data key="d0">26498</data>
    </edge>
    <edge source="NIC" target="DEU">
      <data key="d0">417547</data>
    </edge>
    <edge source="NIC" target="HND">
      <data key="d0">3971745</data>
    </edge>
    <edge source="NIC" target="IRL">
      <data key="d0">209700</data>
    </edge>
    <edge source="NIC" target="NLD">
      <data key="d0">21343</data>
    </edge>
    <edge source="NIC" target="PAN">
      <data key="d0">32225</data>
    </edge>
    <edge source="NIC" target="ESP">
      <data key="d0">101278</data>
    </edge>
    <edge source="NIC" target="SWE">
      <data key="d0">24671</data>
    </edge>
    <edge source="NIC" target="CHE">
      <data key="d0">216202</data>
    </edge>
    <edge source="NIC" target="USA">
      <data key="d0">6077922</data>
    </edge>
    <edge source="SLV" target="HND">
      <data key="d0">17643</data>
    </edge>
    <edge source="SLV" target="NIC">
      <data key="d0">28500</data>
    </edge>
    <edge source="PSE" target="ISR">
      <data key="d0">10125506</data>
    </edge>
    <edge source="TZA" target="AUS">
      <data key="d0">21384</data>
    </edge>
    <edge source="TZA" target="BEL">
      <data key="d0">4785183</data>
    </edge>
    <edge source="TZA" target="BRA">
      <data key="d0">290856</data>
    </edge>
    <edge source="TZA" target="DNK">
      <data key="d0">169219</data>
    </edge>
    <edge source="TZA" target="FRA">
      <data key="d0">745952</data>
    </edge>
    <edge source="TZA" target="DEU">
      <data key="d0">14378866</data>
    </edge>
    <edge source="TZA" target="HKG">
      <data key="d0">350565</data>
    </edge>
    <edge source="TZA" target="HUN">
      <data key="d0">40912</data>
    </edge>
    <edge source="TZA" target="JPN">
      <data key="d0">4042633</data>
    </edge>
    <edge source="TZA" target="NLD">
      <data key="d0">2598016</data>
    </edge>
    <edge source="TZA" target="NOR">
      <data key="d0">64563</data>
    </edge>
    <edge source="TZA" target="POL">
      <data key="d0">468306</data>
    </edge>
    <edge source="TZA" target="PRT">
      <data key="d0">120834</data>
    </edge>
    <edge source="TZA" target="ROU">
      <data key="d0">176373</data>
    </edge>
    <edge source="TZA" target="SAU">
      <data key="d0">21488</data>
    </edge>
    <edge source="TZA" target="ZAF">
      <data key="d0">679754</data>
    </edge>
    <edge source="TZA" target="ZWE">
      <data key="d0">2449552</data>
    </edge>
    <edge source="TZA" target="SWE">
      <data key="d0">78399</data>
    </edge>
    <edge source="TZA" target="CHE">
      <data key="d0">48927</data>
    </edge>
    <edge source="TZA" target="UKR">
      <data key="d0">1369012</data>
    </edge>
    <edge source="TZA" target="EGY">
      <data key="d0">167179</data>
    </edge>
    <edge source="TZA" target="GBR">
      <data key="d0">4078484</data>
    </edge>
    <edge source="TZA" target="USA">
      <data key="d0">743616</data>
    </edge>
    <edge source="MOZ" target="MWI">
      <data key="d0">7804419</data>
    </edge>
    <edge source="MWI" target="ARG">
      <data key="d0">26579</data>
    </edge>
    <edge source="MWI" target="AUS">
      <data key="d0">2500101</data>
    </edge>
    <edge source="MWI" target="AUT">
      <data key="d0">3181766</data>
    </edge>
    <edge source="MWI" target="BEL">
      <data key="d0">2358093</data>
    </edge>
    <edge source="MWI" target="BWA">
      <data key="d0">205020</data>
    </edge>
    <edge source="MWI" target="BRA">
      <data key="d0">619279</data>
    </edge>
    <edge source="MWI" target="BGR">
      <data key="d0">41513</data>
    </edge>
    <edge source="MWI" target="CAN">
      <data key="d0">100404</data>
    </edge>
    <edge source="MWI" target="CHN">
      <data key="d0">306331</data>
    </edge>
    <edge source="MWI" target="HRV">
      <data key="d0">3699773</data>
    </edge>
    <edge source="MWI" target="CZE">
      <data key="d0">2288173</data>
    </edge>
    <edge source="MWI" target="DNK">
      <data key="d0">2922080</data>
    </edge>
    <edge source="MWI" target="ECU">
      <data key="d0">78671</data>
    </edge>
    <edge source="MWI" target="FIN">
      <data key="d0">33162</data>
    </edge>
    <edge source="MWI" target="FRA">
      <data key="d0">4162527</data>
    </edge>
    <edge source="MWI" target="GEO">
      <data key="d0">104252</data>
    </edge>
    <edge source="MWI" target="GMB">
      <data key="d0">424376</data>
    </edge>
    <edge source="MWI" target="DEU">
      <data key="d0">39866797</data>
    </edge>
    <edge source="MWI" target="GRC">
      <data key="d0">3344525</data>
    </edge>
    <edge source="MWI" target="GTM">
      <data key="d0">12214</data>
    </edge>
    <edge source="MWI" target="HUN">
      <data key="d0">2029160</data>
    </edge>
    <edge source="MWI" target="IRL">
      <data key="d0">801591</data>
    </edge>
    <edge source="MWI" target="ITA">
      <data key="d0">1658800</data>
    </edge>
    <edge source="MWI" target="CIV">
      <data key="d0">111567</data>
    </edge>
    <edge source="MWI" target="JPN">
      <data key="d0">21553876</data>
    </edge>
    <edge source="MWI" target="JOR">
      <data key="d0">3053860</data>
    </edge>
    <edge source="MWI" target="KGZ">
      <data key="d0">96712</data>
    </edge>
    <edge source="MWI" target="MYS">
      <data key="d0">565741</data>
    </edge>
    <edge source="MWI" target="MRT">
      <data key="d0">83806</data>
    </edge>
    <edge source="MWI" target="MEX">
      <data key="d0">829931</data>
    </edge>
    <edge source="MWI" target="MAR">
      <data key="d0">371398</data>
    </edge>
    <edge source="MWI" target="NLD">
      <data key="d0">9805357</data>
    </edge>
    <edge source="MWI" target="NZL">
      <data key="d0">1437663</data>
    </edge>
    <edge source="MWI" target="NOR">
      <data key="d0">184421</data>
    </edge>
    <edge source="MWI" target="PER">
      <data key="d0">322399</data>
    </edge>
    <edge source="MWI" target="PHL">
      <data key="d0">9726561</data>
    </edge>
    <edge source="MWI" target="POL">
      <data key="d0">153540</data>
    </edge>
    <edge source="MWI" target="PRT">
      <data key="d0">3793345</data>
    </edge>
    <edge source="MWI" target="RUS">
      <data key="d0">583704</data>
    </edge>
    <edge source="MWI" target="SEN">
      <data key="d0">102624</data>
    </edge>
    <edge source="MWI" target="SVK">
      <data key="d0">513507</data>
    </edge>
    <edge source="MWI" target="SVN">
      <data key="d0">343678</data>
    </edge>
    <edge source="MWI" target="ZAF">
      <data key="d0">5008258</data>
    </edge>
    <edge source="MWI" target="ZWE">
      <data key="d0">1562488</data>
    </edge>
    <edge source="MWI" target="ESP">
      <data key="d0">9202031</data>
    </edge>
    <edge source="MWI" target="SWE">
      <data key="d0">481854</data>
    </edge>
    <edge source="MWI" target="CHE">
      <data key="d0">23387997</data>
    </edge>
    <edge source="MWI" target="THA">
      <data key="d0">2620321</data>
    </edge>
    <edge source="MWI" target="TUN">
      <data key="d0">320010</data>
    </edge>
    <edge source="MWI" target="TUR">
      <data key="d0">2577504</data>
    </edge>
    <edge source="MWI" target="UKR">
      <data key="d0">1543599</data>
    </edge>
    <edge source="MWI" target="EGY">
      <data key="d0">10186690</data>
    </edge>
    <edge source="MWI" target="GBR">
      <data key="d0">1557112</data>
    </edge>
    <edge source="MWI" target="TZA">
      <data key="d0">53437</data>
    </edge>
    <edge source="MWI" target="USA">
      <data key="d0">35195149</data>
    </edge>
    <edge source="MWI" target="SRB">
      <data key="d0">1406854</data>
    </edge>
  </graph>
</graphml>
