# Supplementary material for: Core-periphery structure in sectoral international trade networks: A new approach to an old theory
Source: PLoS One. 2020 Apr 2;15(4):e0229547. doi: 10.1371/journal.pone.0229547 (PMC7117750; doi:10.1371/journal.pone.0229547)
Supplement: S8 File — (ZIP) [file pone.0229547.s008.zip › S8_File/Networks 2000/2-DAIRY PRODUCTS,BIRD EGGS.graphml]

<?xml version='1.0' encoding='utf-8'?>
<graphml xmlns="http://graphml.graphdrawing.org/xmlns" xmlns:xsi="http://www.w3.org/2001/XMLSchema-instance" xsi:schemaLocation="http://graphml.graphdrawing.org/xmlns http://graphml.graphdrawing.org/xmlns/1.0/graphml.xsd">
  <key attr.name="weight" attr.type="long" for="edge" id="d0" />
  <graph edgedefault="directed">
    <node id="ALB" />
    <node id="SRB" />
    <node id="ARG" />
    <node id="DZA" />
    <node id="AUT" />
    <node id="BOL" />
    <node id="BRA" />
    <node id="CMR" />
    <node id="CAN" />
    <node id="CHL" />
    <node id="CHN" />
    <node id="COL" />
    <node id="BEN" />
    <node id="GMB" />
    <node id="GHA" />
    <node id="ITA" />
    <node id="CIV" />
    <node id="JAM" />
    <node id="JPN" />
    <node id="JOR" />
    <node id="LBN" />
    <node id="MDG" />
    <node id="MRT" />
    <node id="MEX" />
    <node id="MAR" />
    <node id="OMN" />
    <node id="PRY" />
    <node id="PER" />
    <node id="PHL" />
    <node id="RUS" />
    <node id="SAU" />
    <node id="SEN" />
    <node id="SGP" />
    <node id="VNM" />
    <node id="ZAF" />
    <node id="ESP" />
    <node id="THA" />
    <node id="TGO" />
    <node id="ARE" />
    <node id="EGY" />
    <node id="USA" />
    <node id="URY" />
    <node id="AUS" />
    <node id="AZE" />
    <node id="ARM" />
    <node id="BEL" />
    <node id="BGR" />
    <node id="KHM" />
    <node id="LKA" />
    <node id="CZE" />
    <node id="DNK" />
    <node id="SLV" />
    <node id="FIN" />
    <node id="FRA" />
    <node id="GEO" />
    <node id="DEU" />
    <node id="GRC" />
    <node id="GTM" />
    <node id="HND" />
    <node id="HKG" />
    <node id="HUN" />
    <node id="IDN" />
    <node id="IRL" />
    <node id="ISR" />
    <node id="KOR" />
    <node id="LVA" />
    <node id="LTU" />
    <node id="MWI" />
    <node id="MYS" />
    <node id="MUS" />
    <node id="MOZ" />
    <node id="NAM" />
    <node id="NLD" />
    <node id="NZL" />
    <node id="NIC" />
    <node id="NER" />
    <node id="PAK" />
    <node id="PAN" />
    <node id="POL" />
    <node id="IND" />
    <node id="ZWE" />
    <node id="TUN" />
    <node id="TUR" />
    <node id="UKR" />
    <node id="GBR" />
    <node id="TZA" />
    <node id="BLR" />
    <node id="HRV" />
    <node id="EST" />
    <node id="PRT" />
    <node id="ROU" />
    <node id="SVK" />
    <node id="SVN" />
    <node id="SWE" />
    <node id="CHE" />
    <node id="MKD" />
    <node id="BDI" />
    <node id="CAF" />
    <node id="ECU" />
    <node id="MDA" />
    <node id="NOR" />
    <node id="UGA" />
    <node id="BFA" />
    <node id="BWA" />
    <node id="KAZ" />
    <node id="CRI" />
    <node id="ETH" />
    <node id="PSE" />
    <node id="KGZ" />
    <edge source="ALB" target="SRB">
      <data key="d0">191976</data>
    </edge>
    <edge source="SRB" target="BGR">
      <data key="d0">52000</data>
    </edge>
    <edge source="SRB" target="GRC">
      <data key="d0">197000</data>
    </edge>
    <edge source="SRB" target="HUN">
      <data key="d0">69000</data>
    </edge>
    <edge source="SRB" target="ITA">
      <data key="d0">103000</data>
    </edge>
    <edge source="SRB" target="MKD">
      <data key="d0">2403000</data>
    </edge>
    <edge source="SRB" target="USA">
      <data key="d0">42000</data>
    </edge>
    <edge source="ARG" target="DZA">
      <data key="d0">2714092</data>
    </edge>
    <edge source="ARG" target="AUT">
      <data key="d0">973128</data>
    </edge>
    <edge source="ARG" target="BOL">
      <data key="d0">2176486</data>
    </edge>
    <edge source="ARG" target="BRA">
      <data key="d0">224777430</data>
    </edge>
    <edge source="ARG" target="CMR">
      <data key="d0">18970</data>
    </edge>
    <edge source="ARG" target="CAN">
      <data key="d0">172299</data>
    </edge>
    <edge source="ARG" target="CHL">
      <data key="d0">19078278</data>
    </edge>
    <edge source="ARG" target="CHN">
      <data key="d0">23984</data>
    </edge>
    <edge source="ARG" target="COL">
      <data key="d0">1792159</data>
    </edge>
    <edge source="ARG" target="BEN">
      <data key="d0">31050</data>
    </edge>
    <edge source="ARG" target="GMB">
      <data key="d0">18550</data>
    </edge>
    <edge source="ARG" target="GHA">
      <data key="d0">49594</data>
    </edge>
    <edge source="ARG" target="ITA">
      <data key="d0">57351</data>
    </edge>
    <edge source="ARG" target="CIV">
      <data key="d0">732655</data>
    </edge>
    <edge source="ARG" target="JAM">
      <data key="d0">44996</data>
    </edge>
    <edge source="ARG" target="JPN">
      <data key="d0">877065</data>
    </edge>
    <edge source="ARG" target="JOR">
      <data key="d0">33125</data>
    </edge>
    <edge source="ARG" target="LBN">
      <data key="d0">33875</data>
    </edge>
    <edge source="ARG" target="MDG">
      <data key="d0">18550</data>
    </edge>
    <edge source="ARG" target="MRT">
      <data key="d0">144000</data>
    </edge>
    <edge source="ARG" target="MEX">
      <data key="d0">18059821</data>
    </edge>
    <edge source="ARG" target="MAR">
      <data key="d0">402600</data>
    </edge>
    <edge source="ARG" target="OMN">
      <data key="d0">220375</data>
    </edge>
    <edge source="ARG" target="PRY">
      <data key="d0">13576474</data>
    </edge>
    <edge source="ARG" target="PER">
      <data key="d0">2500968</data>
    </edge>
    <edge source="ARG" target="PHL">
      <data key="d0">221628</data>
    </edge>
    <edge source="ARG" target="RUS">
      <data key="d0">1570000</data>
    </edge>
    <edge source="ARG" target="SAU">
      <data key="d0">169625</data>
    </edge>
    <edge source="ARG" target="SEN">
      <data key="d0">2278000</data>
    </edge>
    <edge source="ARG" target="SGP">
      <data key="d0">186133</data>
    </edge>
    <edge source="ARG" target="VNM">
      <data key="d0">116092</data>
    </edge>
    <edge source="ARG" target="ZAF">
      <data key="d0">273841</data>
    </edge>
    <edge source="ARG" target="ESP">
      <data key="d0">72383</data>
    </edge>
    <edge source="ARG" target="THA">
      <data key="d0">58712</data>
    </edge>
    <edge source="ARG" target="TGO">
      <data key="d0">98250</data>
    </edge>
    <edge source="ARG" target="ARE">
      <data key="d0">86300</data>
    </edge>
    <edge source="ARG" target="EGY">
      <data key="d0">1059883</data>
    </edge>
    <edge source="ARG" target="USA">
      <data key="d0">23090958</data>
    </edge>
    <edge source="ARG" target="URY">
      <data key="d0">2711256</data>
    </edge>
    <edge source="AUT" target="ALB">
      <data key="d0">170959</data>
    </edge>
    <edge source="AUT" target="ARG">
      <data key="d0">39879</data>
    </edge>
    <edge source="AUT" target="AUS">
      <data key="d0">313414</data>
    </edge>
    <edge source="AUT" target="BEL">
      <data key="d0">3477261</data>
    </edge>
    <edge source="AUT" target="BRA">
      <data key="d0">118166</data>
    </edge>
    <edge source="AUT" target="BGR">
      <data key="d0">320239</data>
    </edge>
    <edge source="AUT" target="BLR">
      <data key="d0">18066</data>
    </edge>
    <edge source="AUT" target="CAN">
      <data key="d0">260955</data>
    </edge>
    <edge source="AUT" target="LKA">
      <data key="d0">796114</data>
    </edge>
    <edge source="AUT" target="CHN">
      <data key="d0">10171</data>
    </edge>
    <edge source="AUT" target="HRV">
      <data key="d0">514082</data>
    </edge>
    <edge source="AUT" target="CZE">
      <data key="d0">286315</data>
    </edge>
    <edge source="AUT" target="DNK">
      <data key="d0">1567872</data>
    </edge>
    <edge source="AUT" target="EST">
      <data key="d0">95014</data>
    </edge>
    <edge source="AUT" target="FIN">
      <data key="d0">664231</data>
    </edge>
    <edge source="AUT" target="FRA">
      <data key="d0">7559871</data>
    </edge>
    <edge source="AUT" target="DEU">
      <data key="d0">188900356</data>
    </edge>
    <edge source="AUT" target="GRC">
      <data key="d0">2883220</data>
    </edge>
    <edge source="AUT" target="HUN">
      <data key="d0">1843213</data>
    </edge>
    <edge source="AUT" target="IRL">
      <data key="d0">104181</data>
    </edge>
    <edge source="AUT" target="ISR">
      <data key="d0">25895</data>
    </edge>
    <edge source="AUT" target="ITA">
      <data key="d0">176897021</data>
    </edge>
    <edge source="AUT" target="JPN">
      <data key="d0">630842</data>
    </edge>
    <edge source="AUT" target="JOR">
      <data key="d0">1150612</data>
    </edge>
    <edge source="AUT" target="LBN">
      <data key="d0">1817252</data>
    </edge>
    <edge source="AUT" target="MDG">
      <data key="d0">34058</data>
    </edge>
    <edge source="AUT" target="MYS">
      <data key="d0">18066</data>
    </edge>
    <edge source="AUT" target="OMN">
      <data key="d0">224221</data>
    </edge>
    <edge source="AUT" target="NLD">
      <data key="d0">6649004</data>
    </edge>
    <edge source="AUT" target="NZL">
      <data key="d0">28036</data>
    </edge>
    <edge source="AUT" target="PHL">
      <data key="d0">30177</data>
    </edge>
    <edge source="AUT" target="POL">
      <data key="d0">126864</data>
    </edge>
    <edge source="AUT" target="PRT">
      <data key="d0">405752</data>
    </edge>
    <edge source="AUT" target="ROU">
      <data key="d0">193642</data>
    </edge>
    <edge source="AUT" target="RUS">
      <data key="d0">677747</data>
    </edge>
    <edge source="AUT" target="SAU">
      <data key="d0">348944</data>
    </edge>
    <edge source="AUT" target="IND">
      <data key="d0">130009</data>
    </edge>
    <edge source="AUT" target="SGP">
      <data key="d0">59752</data>
    </edge>
    <edge source="AUT" target="SVK">
      <data key="d0">341249</data>
    </edge>
    <edge source="AUT" target="SVN">
      <data key="d0">920636</data>
    </edge>
    <edge source="AUT" target="ZAF">
      <data key="d0">133622</data>
    </edge>
    <edge source="AUT" target="ESP">
      <data key="d0">2417382</data>
    </edge>
    <edge source="AUT" target="SWE">
      <data key="d0">1819727</data>
    </edge>
    <edge source="AUT" target="CHE">
      <data key="d0">3898938</data>
    </edge>
    <edge source="AUT" target="THA">
      <data key="d0">148945</data>
    </edge>
    <edge source="AUT" target="ARE">
      <data key="d0">1148069</data>
    </edge>
    <edge source="AUT" target="TUN">
      <data key="d0">983868</data>
    </edge>
    <edge source="AUT" target="TUR">
      <data key="d0">418264</data>
    </edge>
    <edge source="AUT" target="UKR">
      <data key="d0">47440</data>
    </edge>
    <edge source="AUT" target="MKD">
      <data key="d0">191635</data>
    </edge>
    <edge source="AUT" target="EGY">
      <data key="d0">117430</data>
    </edge>
    <edge source="AUT" target="GBR">
      <data key="d0">14181307</data>
    </edge>
    <edge source="AUT" target="USA">
      <data key="d0">5624788</data>
    </edge>
    <edge source="AUT" target="SRB">
      <data key="d0">73737</data>
    </edge>
    <edge source="BOL" target="COL">
      <data key="d0">4453312</data>
    </edge>
    <edge source="BOL" target="PER">
      <data key="d0">1102480</data>
    </edge>
    <edge source="BRA" target="ARG">
      <data key="d0">11380357</data>
    </edge>
    <edge source="BRA" target="AUT">
      <data key="d0">66648</data>
    </edge>
    <edge source="BRA" target="BOL">
      <data key="d0">290103</data>
    </edge>
    <edge source="BRA" target="CHL">
      <data key="d0">513947</data>
    </edge>
    <edge source="BRA" target="CHN">
      <data key="d0">19272</data>
    </edge>
    <edge source="BRA" target="COL">
      <data key="d0">393384</data>
    </edge>
    <edge source="BRA" target="ECU">
      <data key="d0">512051</data>
    </edge>
    <edge source="BRA" target="GTM">
      <data key="d0">141903</data>
    </edge>
    <edge source="BRA" target="CIV">
      <data key="d0">73074</data>
    </edge>
    <edge source="BRA" target="JPN">
      <data key="d0">3683479</data>
    </edge>
    <edge source="BRA" target="MEX">
      <data key="d0">91924</data>
    </edge>
    <edge source="BRA" target="NAM">
      <data key="d0">14375</data>
    </edge>
    <edge source="BRA" target="NLD">
      <data key="d0">54278</data>
    </edge>
    <edge source="BRA" target="PRY">
      <data key="d0">2341352</data>
    </edge>
    <edge source="BRA" target="PER">
      <data key="d0">32076</data>
    </edge>
    <edge source="BRA" target="SEN">
      <data key="d0">297772</data>
    </edge>
    <edge source="BRA" target="USA">
      <data key="d0">555098</data>
    </edge>
    <edge source="BRA" target="URY">
      <data key="d0">2019580</data>
    </edge>
    <edge source="CMR" target="ZAF">
      <data key="d0">102055</data>
    </edge>
    <edge source="CAN" target="DZA">
      <data key="d0">1722134</data>
    </edge>
    <edge source="CAN" target="AZE">
      <data key="d0">39811</data>
    </edge>
    <edge source="CAN" target="ARG">
      <data key="d0">78875</data>
    </edge>
    <edge source="CAN" target="AUS">
      <data key="d0">559004</data>
    </edge>
    <edge source="CAN" target="AUT">
      <data key="d0">2278286</data>
    </edge>
    <edge source="CAN" target="BEL">
      <data key="d0">3276015</data>
    </edge>
    <edge source="CAN" target="BOL">
      <data key="d0">124844</data>
    </edge>
    <edge source="CAN" target="BRA">
      <data key="d0">3326646</data>
    </edge>
    <edge source="CAN" target="LKA">
      <data key="d0">24289</data>
    </edge>
    <edge source="CAN" target="CHL">
      <data key="d0">1423609</data>
    </edge>
    <edge source="CAN" target="CHN">
      <data key="d0">3755277</data>
    </edge>
    <edge source="CAN" target="COL">
      <data key="d0">257263</data>
    </edge>
    <edge source="CAN" target="HRV">
      <data key="d0">399474</data>
    </edge>
    <edge source="CAN" target="CZE">
      <data key="d0">45362</data>
    </edge>
    <edge source="CAN" target="DNK">
      <data key="d0">10953</data>
    </edge>
    <edge source="CAN" target="SLV">
      <data key="d0">317331</data>
    </edge>
    <edge source="CAN" target="FRA">
      <data key="d0">119612</data>
    </edge>
    <edge source="CAN" target="GMB">
      <data key="d0">44276</data>
    </edge>
    <edge source="CAN" target="DEU">
      <data key="d0">6879952</data>
    </edge>
    <edge source="CAN" target="GTM">
      <data key="d0">51406</data>
    </edge>
    <edge source="CAN" target="HND">
      <data key="d0">23750</data>
    </edge>
    <edge source="CAN" target="HKG">
      <data key="d0">629816</data>
    </edge>
    <edge source="CAN" target="HUN">
      <data key="d0">751496</data>
    </edge>
    <edge source="CAN" target="IDN">
      <data key="d0">142976</data>
    </edge>
    <edge source="CAN" target="ISR">
      <data key="d0">117680</data>
    </edge>
    <edge source="CAN" target="ITA">
      <data key="d0">168034</data>
    </edge>
    <edge source="CAN" target="JAM">
      <data key="d0">931213</data>
    </edge>
    <edge source="CAN" target="JPN">
      <data key="d0">19689778</data>
    </edge>
    <edge source="CAN" target="JOR">
      <data key="d0">165274</data>
    </edge>
    <edge source="CAN" target="KOR">
      <data key="d0">2441483</data>
    </edge>
    <edge source="CAN" target="LBN">
      <data key="d0">338148</data>
    </edge>
    <edge source="CAN" target="MYS">
      <data key="d0">45216</data>
    </edge>
    <edge source="CAN" target="MEX">
      <data key="d0">20653163</data>
    </edge>
    <edge source="CAN" target="MAR">
      <data key="d0">186416</data>
    </edge>
    <edge source="CAN" target="OMN">
      <data key="d0">170072</data>
    </edge>
    <edge source="CAN" target="NAM">
      <data key="d0">11237</data>
    </edge>
    <edge source="CAN" target="NLD">
      <data key="d0">2247449</data>
    </edge>
    <edge source="CAN" target="NZL">
      <data key="d0">919037</data>
    </edge>
    <edge source="CAN" target="NOR">
      <data key="d0">30988</data>
    </edge>
    <edge source="CAN" target="PAN">
      <data key="d0">121132</data>
    </edge>
    <edge source="CAN" target="PER">
      <data key="d0">397985</data>
    </edge>
    <edge source="CAN" target="PHL">
      <data key="d0">715984</data>
    </edge>
    <edge source="CAN" target="POL">
      <data key="d0">153682</data>
    </edge>
    <edge source="CAN" target="SAU">
      <data key="d0">2052123</data>
    </edge>
    <edge source="CAN" target="IND">
      <data key="d0">50720</data>
    </edge>
    <edge source="CAN" target="SGP">
      <data key="d0">62063</data>
    </edge>
    <edge source="CAN" target="VNM">
      <data key="d0">291415</data>
    </edge>
    <edge source="CAN" target="SVN">
      <data key="d0">74060</data>
    </edge>
    <edge source="CAN" target="ZAF">
      <data key="d0">423028</data>
    </edge>
    <edge source="CAN" target="ESP">
      <data key="d0">324737</data>
    </edge>
    <edge source="CAN" target="THA">
      <data key="d0">618007</data>
    </edge>
    <edge source="CAN" target="TGO">
      <data key="d0">13861</data>
    </edge>
    <edge source="CAN" target="ARE">
      <data key="d0">1029572</data>
    </edge>
    <edge source="CAN" target="TUR">
      <data key="d0">1312986</data>
    </edge>
    <edge source="CAN" target="UKR">
      <data key="d0">23278</data>
    </edge>
    <edge source="CAN" target="MKD">
      <data key="d0">18129</data>
    </edge>
    <edge source="CAN" target="EGY">
      <data key="d0">533757</data>
    </edge>
    <edge source="CAN" target="GBR">
      <data key="d0">24952578</data>
    </edge>
    <edge source="CAN" target="TZA">
      <data key="d0">142637</data>
    </edge>
    <edge source="CAN" target="USA">
      <data key="d0">91883751</data>
    </edge>
    <edge source="CHL" target="ARG">
      <data key="d0">3259930</data>
    </edge>
    <edge source="CHL" target="BOL">
      <data key="d0">5932359</data>
    </edge>
    <edge source="CHL" target="BRA">
      <data key="d0">732787</data>
    </edge>
    <edge source="CHL" target="CAN">
      <data key="d0">48622</data>
    </edge>
    <edge source="CHL" target="COL">
      <data key="d0">2982749</data>
    </edge>
    <edge source="CHL" target="CRI">
      <data key="d0">190740</data>
    </edge>
    <edge source="CHL" target="ECU">
      <data key="d0">1388043</data>
    </edge>
    <edge source="CHL" target="SLV">
      <data key="d0">108859</data>
    </edge>
    <edge source="CHL" target="GMB">
      <data key="d0">26576</data>
    </edge>
    <edge source="CHL" target="GTM">
      <data key="d0">603781</data>
    </edge>
    <edge source="CHL" target="MEX">
      <data key="d0">10291379</data>
    </edge>
    <edge source="CHL" target="PAN">
      <data key="d0">90742</data>
    </edge>
    <edge source="CHL" target="PRY">
      <data key="d0">167613</data>
    </edge>
    <edge source="CHL" target="PER">
      <data key="d0">2202739</data>
    </edge>
    <edge source="CHL" target="ROU">
      <data key="d0">10559</data>
    </edge>
    <edge source="CHL" target="USA">
      <data key="d0">6327081</data>
    </edge>
    <edge source="CHL" target="URY">
      <data key="d0">235118</data>
    </edge>
    <edge source="CHN" target="AUS">
      <data key="d0">113901</data>
    </edge>
    <edge source="CHN" target="KHM">
      <data key="d0">71156</data>
    </edge>
    <edge source="CHN" target="CAN">
      <data key="d0">1246645</data>
    </edge>
    <edge source="CHN" target="LKA">
      <data key="d0">15195</data>
    </edge>
    <edge source="CHN" target="FRA">
      <data key="d0">166965</data>
    </edge>
    <edge source="CHN" target="DEU">
      <data key="d0">88021</data>
    </edge>
    <edge source="CHN" target="HKG">
      <data key="d0">49504911</data>
    </edge>
    <edge source="CHN" target="IDN">
      <data key="d0">265505</data>
    </edge>
    <edge source="CHN" target="ITA">
      <data key="d0">38543</data>
    </edge>
    <edge source="CHN" target="JPN">
      <data key="d0">5612820</data>
    </edge>
    <edge source="CHN" target="KOR">
      <data key="d0">522983</data>
    </edge>
    <edge source="CHN" target="MWI">
      <data key="d0">15215</data>
    </edge>
    <edge source="CHN" target="MYS">
      <data key="d0">467875</data>
    </edge>
    <edge source="CHN" target="MUS">
      <data key="d0">17024</data>
    </edge>
    <edge source="CHN" target="NLD">
      <data key="d0">82618</data>
    </edge>
    <edge source="CHN" target="PAK">
      <data key="d0">21891</data>
    </edge>
    <edge source="CHN" target="PHL">
      <data key="d0">2257982</data>
    </edge>
    <edge source="CHN" target="RUS">
      <data key="d0">63494</data>
    </edge>
    <edge source="CHN" target="IND">
      <data key="d0">36084</data>
    </edge>
    <edge source="CHN" target="SGP">
      <data key="d0">2498927</data>
    </edge>
    <edge source="CHN" target="VNM">
      <data key="d0">74688</data>
    </edge>
    <edge source="CHN" target="THA">
      <data key="d0">431230</data>
    </edge>
    <edge source="CHN" target="ARE">
      <data key="d0">212702</data>
    </edge>
    <edge source="CHN" target="USA">
      <data key="d0">3201474</data>
    </edge>
    <edge source="COL" target="ECU">
      <data key="d0">388404</data>
    </edge>
    <edge source="COL" target="PAN">
      <data key="d0">56340</data>
    </edge>
    <edge source="COL" target="PER">
      <data key="d0">130639</data>
    </edge>
    <edge source="COL" target="USA">
      <data key="d0">130333</data>
    </edge>
    <edge source="GHA" target="TGO">
      <data key="d0">638896</data>
    </edge>
    <edge source="ITA" target="ALB">
      <data key="d0">545047</data>
    </edge>
    <edge source="ITA" target="DZA">
      <data key="d0">29280</data>
    </edge>
    <edge source="ITA" target="ARG">
      <data key="d0">737812</data>
    </edge>
    <edge source="ITA" target="AUS">
      <data key="d0">10502523</data>
    </edge>
    <edge source="ITA" target="AUT">
      <data key="d0">36902273</data>
    </edge>
    <edge source="ITA" target="BEL">
      <data key="d0">55560768</data>
    </edge>
    <edge source="ITA" target="BRA">
      <data key="d0">2405241</data>
    </edge>
    <edge source="ITA" target="BGR">
      <data key="d0">42604</data>
    </edge>
    <edge source="ITA" target="BLR">
      <data key="d0">10018</data>
    </edge>
    <edge source="ITA" target="CAN">
      <data key="d0">19867793</data>
    </edge>
    <edge source="ITA" target="CHL">
      <data key="d0">65283</data>
    </edge>
    <edge source="ITA" target="CHN">
      <data key="d0">49270</data>
    </edge>
    <edge source="ITA" target="COL">
      <data key="d0">25874</data>
    </edge>
    <edge source="ITA" target="CRI">
      <data key="d0">43581</data>
    </edge>
    <edge source="ITA" target="HRV">
      <data key="d0">2375429</data>
    </edge>
    <edge source="ITA" target="CZE">
      <data key="d0">835681</data>
    </edge>
    <edge source="ITA" target="BEN">
      <data key="d0">18714</data>
    </edge>
    <edge source="ITA" target="DNK">
      <data key="d0">16561911</data>
    </edge>
    <edge source="ITA" target="ECU">
      <data key="d0">10511</data>
    </edge>
    <edge source="ITA" target="ETH">
      <data key="d0">17610</data>
    </edge>
    <edge source="ITA" target="EST">
      <data key="d0">17196</data>
    </edge>
    <edge source="ITA" target="FIN">
      <data key="d0">2230591</data>
    </edge>
    <edge source="ITA" target="FRA">
      <data key="d0">183712088</data>
    </edge>
    <edge source="ITA" target="DEU">
      <data key="d0">201012705</data>
    </edge>
    <edge source="ITA" target="GHA">
      <data key="d0">13151</data>
    </edge>
    <edge source="ITA" target="GRC">
      <data key="d0">17345283</data>
    </edge>
    <edge source="ITA" target="GTM">
      <data key="d0">23092</data>
    </edge>
    <edge source="ITA" target="HND">
      <data key="d0">17580</data>
    </edge>
    <edge source="ITA" target="HKG">
      <data key="d0">1264930</data>
    </edge>
    <edge source="ITA" target="HUN">
      <data key="d0">501912</data>
    </edge>
    <edge source="ITA" target="IRL">
      <data key="d0">1876411</data>
    </edge>
    <edge source="ITA" target="ISR">
      <data key="d0">426246</data>
    </edge>
    <edge source="ITA" target="JPN">
      <data key="d0">22408592</data>
    </edge>
    <edge source="ITA" target="KAZ">
      <data key="d0">11503</data>
    </edge>
    <edge source="ITA" target="JOR">
      <data key="d0">40203</data>
    </edge>
    <edge source="ITA" target="KOR">
      <data key="d0">434910</data>
    </edge>
    <edge source="ITA" target="LBN">
      <data key="d0">691503</data>
    </edge>
    <edge source="ITA" target="MYS">
      <data key="d0">107740</data>
    </edge>
    <edge source="ITA" target="MUS">
      <data key="d0">73162</data>
    </edge>
    <edge source="ITA" target="MEX">
      <data key="d0">940357</data>
    </edge>
    <edge source="ITA" target="MAR">
      <data key="d0">19082</data>
    </edge>
    <edge source="ITA" target="MOZ">
      <data key="d0">24610</data>
    </edge>
    <edge source="ITA" target="NLD">
      <data key="d0">30782995</data>
    </edge>
    <edge source="ITA" target="NZL">
      <data key="d0">196962</data>
    </edge>
    <edge source="ITA" target="NOR">
      <data key="d0">1051881</data>
    </edge>
    <edge source="ITA" target="PER">
      <data key="d0">76445</data>
    </edge>
    <edge source="ITA" target="PHL">
      <data key="d0">695227</data>
    </edge>
    <edge source="ITA" target="POL">
      <data key="d0">748694</data>
    </edge>
    <edge source="ITA" target="PRT">
      <data key="d0">2829979</data>
    </edge>
    <edge source="ITA" target="ROU">
      <data key="d0">212483</data>
    </edge>
    <edge source="ITA" target="RUS">
      <data key="d0">727268</data>
    </edge>
    <edge source="ITA" target="SAU">
      <data key="d0">382697</data>
    </edge>
    <edge source="ITA" target="SEN">
      <data key="d0">30382</data>
    </edge>
    <edge source="ITA" target="SGP">
      <data key="d0">486068</data>
    </edge>
    <edge source="ITA" target="SVK">
      <data key="d0">39808</data>
    </edge>
    <edge source="ITA" target="VNM">
      <data key="d0">23325</data>
    </edge>
    <edge source="ITA" target="SVN">
      <data key="d0">2957220</data>
    </edge>
    <edge source="ITA" target="ZAF">
      <data key="d0">668545</data>
    </edge>
    <edge source="ITA" target="ESP">
      <data key="d0">39099240</data>
    </edge>
    <edge source="ITA" target="SWE">
      <data key="d0">13299862</data>
    </edge>
    <edge source="ITA" target="CHE">
      <data key="d0">72501065</data>
    </edge>
    <edge source="ITA" target="THA">
      <data key="d0">160780</data>
    </edge>
    <edge source="ITA" target="ARE">
      <data key="d0">454353</data>
    </edge>
    <edge source="ITA" target="TUN">
      <data key="d0">34105</data>
    </edge>
    <edge source="ITA" target="TUR">
      <data key="d0">1050188</data>
    </edge>
    <edge source="ITA" target="UKR">
      <data key="d0">164650</data>
    </edge>
    <edge source="ITA" target="MKD">
      <data key="d0">57873</data>
    </edge>
    <edge source="ITA" target="EGY">
      <data key="d0">351624</data>
    </edge>
    <edge source="ITA" target="GBR">
      <data key="d0">102911297</data>
    </edge>
    <edge source="ITA" target="TZA">
      <data key="d0">35848</data>
    </edge>
    <edge source="ITA" target="USA">
      <data key="d0">146729524</data>
    </edge>
    <edge source="ITA" target="URY">
      <data key="d0">21765</data>
    </edge>
    <edge source="ITA" target="SRB">
      <data key="d0">325847</data>
    </edge>
    <edge source="CIV" target="CMR">
      <data key="d0">56373</data>
    </edge>
    <edge source="CIV" target="BEN">
      <data key="d0">20369</data>
    </edge>
    <edge source="CIV" target="FRA">
      <data key="d0">299947</data>
    </edge>
    <edge source="CIV" target="GMB">
      <data key="d0">99118</data>
    </edge>
    <edge source="CIV" target="GHA">
      <data key="d0">5725876</data>
    </edge>
    <edge source="CIV" target="MDG">
      <data key="d0">16635</data>
    </edge>
    <edge source="CIV" target="NER">
      <data key="d0">89423</data>
    </edge>
    <edge source="CIV" target="SEN">
      <data key="d0">155774</data>
    </edge>
    <edge source="CIV" target="TGO">
      <data key="d0">33028</data>
    </edge>
    <edge source="CIV" target="BFA">
      <data key="d0">2907645</data>
    </edge>
    <edge source="JAM" target="CAN">
      <data key="d0">114698</data>
    </edge>
    <edge source="JAM" target="FIN">
      <data key="d0">16272</data>
    </edge>
    <edge source="JAM" target="FRA">
      <data key="d0">16663</data>
    </edge>
    <edge source="JAM" target="NLD">
      <data key="d0">14226</data>
    </edge>
    <edge source="JAM" target="GBR">
      <data key="d0">32251</data>
    </edge>
    <edge source="JAM" target="USA">
      <data key="d0">1697491</data>
    </edge>
    <edge source="JPN" target="AUS">
      <data key="d0">320091</data>
    </edge>
    <edge source="JPN" target="CAN">
      <data key="d0">68745</data>
    </edge>
    <edge source="JPN" target="CHN">
      <data key="d0">871338</data>
    </edge>
    <edge source="JPN" target="FRA">
      <data key="d0">23595</data>
    </edge>
    <edge source="JPN" target="DEU">
      <data key="d0">25562</data>
    </edge>
    <edge source="JPN" target="HKG">
      <data key="d0">3368555</data>
    </edge>
    <edge source="JPN" target="IDN">
      <data key="d0">40881</data>
    </edge>
    <edge source="JPN" target="KOR">
      <data key="d0">508455</data>
    </edge>
    <edge source="JPN" target="MYS">
      <data key="d0">100700</data>
    </edge>
    <edge source="JPN" target="NLD">
      <data key="d0">130011</data>
    </edge>
    <edge source="JPN" target="NZL">
      <data key="d0">39656</data>
    </edge>
    <edge source="JPN" target="PHL">
      <data key="d0">34303</data>
    </edge>
    <edge source="JPN" target="SGP">
      <data key="d0">963279</data>
    </edge>
    <edge source="JPN" target="THA">
      <data key="d0">106211</data>
    </edge>
    <edge source="JPN" target="GBR">
      <data key="d0">15226</data>
    </edge>
    <edge source="JPN" target="USA">
      <data key="d0">1915842</data>
    </edge>
    <edge source="JOR" target="DZA">
      <data key="d0">124119</data>
    </edge>
    <edge source="JOR" target="AUS">
      <data key="d0">96947</data>
    </edge>
    <edge source="JOR" target="DNK">
      <data key="d0">69623</data>
    </edge>
    <edge source="JOR" target="FRA">
      <data key="d0">382369</data>
    </edge>
    <edge source="JOR" target="PSE">
      <data key="d0">31030</data>
    </edge>
    <edge source="JOR" target="DEU">
      <data key="d0">66291</data>
    </edge>
    <edge source="JOR" target="LBN">
      <data key="d0">81905</data>
    </edge>
    <edge source="JOR" target="NLD">
      <data key="d0">79603</data>
    </edge>
    <edge source="JOR" target="NZL">
      <data key="d0">42313</data>
    </edge>
    <edge source="JOR" target="SAU">
      <data key="d0">795408</data>
    </edge>
    <edge source="JOR" target="ARE">
      <data key="d0">1781840</data>
    </edge>
    <edge source="JOR" target="EGY">
      <data key="d0">147824</data>
    </edge>
    <edge source="JOR" target="USA">
      <data key="d0">15599</data>
    </edge>
    <edge source="LBN" target="CZE">
      <data key="d0">29841</data>
    </edge>
    <edge source="LBN" target="DEU">
      <data key="d0">52206</data>
    </edge>
    <edge source="LBN" target="CIV">
      <data key="d0">98688</data>
    </edge>
    <edge source="LBN" target="JOR">
      <data key="d0">13735</data>
    </edge>
    <edge source="LBN" target="SAU">
      <data key="d0">20367</data>
    </edge>
    <edge source="LBN" target="SEN">
      <data key="d0">11268</data>
    </edge>
    <edge source="LBN" target="ZAF">
      <data key="d0">10891</data>
    </edge>
    <edge source="LBN" target="ARE">
      <data key="d0">220602</data>
    </edge>
    <edge source="LBN" target="USA">
      <data key="d0">28725</data>
    </edge>
    <edge source="MDG" target="FRA">
      <data key="d0">84354</data>
    </edge>
    <edge source="MDG" target="MUS">
      <data key="d0">31450</data>
    </edge>
    <edge source="MDG" target="ZAF">
      <data key="d0">10081</data>
    </edge>
    <edge source="MEX" target="ARG">
      <data key="d0">33896</data>
    </edge>
    <edge source="MEX" target="AUS">
      <data key="d0">340148</data>
    </edge>
    <edge source="MEX" target="BEL">
      <data key="d0">113851</data>
    </edge>
    <edge source="MEX" target="BRA">
      <data key="d0">235026</data>
    </edge>
    <edge source="MEX" target="CAN">
      <data key="d0">257444</data>
    </edge>
    <edge source="MEX" target="CHL">
      <data key="d0">37577</data>
    </edge>
    <edge source="MEX" target="CRI">
      <data key="d0">1772758</data>
    </edge>
    <edge source="MEX" target="SLV">
      <data key="d0">8022801</data>
    </edge>
    <edge source="MEX" target="DEU">
      <data key="d0">168471</data>
    </edge>
    <edge source="MEX" target="GTM">
      <data key="d0">15518850</data>
    </edge>
    <edge source="MEX" target="HND">
      <data key="d0">3210802</data>
    </edge>
    <edge source="MEX" target="ISR">
      <data key="d0">35898</data>
    </edge>
    <edge source="MEX" target="JPN">
      <data key="d0">3601799</data>
    </edge>
    <edge source="MEX" target="MAR">
      <data key="d0">12375</data>
    </edge>
    <edge source="MEX" target="NIC">
      <data key="d0">262473</data>
    </edge>
    <edge source="MEX" target="PAN">
      <data key="d0">3048692</data>
    </edge>
    <edge source="MEX" target="PER">
      <data key="d0">121152</data>
    </edge>
    <edge source="MEX" target="SAU">
      <data key="d0">48535</data>
    </edge>
    <edge source="MEX" target="ESP">
      <data key="d0">524879</data>
    </edge>
    <edge source="MEX" target="THA">
      <data key="d0">159413</data>
    </edge>
    <edge source="MEX" target="UKR">
      <data key="d0">20514</data>
    </edge>
    <edge source="MEX" target="GBR">
      <data key="d0">47012</data>
    </edge>
    <edge source="MEX" target="USA">
      <data key="d0">12875030</data>
    </edge>
    <edge source="MAR" target="CMR">
      <data key="d0">203342</data>
    </edge>
    <edge source="MAR" target="BEN">
      <data key="d0">146138</data>
    </edge>
    <edge source="MAR" target="GMB">
      <data key="d0">69289</data>
    </edge>
    <edge source="MAR" target="GHA">
      <data key="d0">83937</data>
    </edge>
    <edge source="MAR" target="IRL">
      <data key="d0">28829</data>
    </edge>
    <edge source="MAR" target="CIV">
      <data key="d0">120057</data>
    </edge>
    <edge source="MAR" target="JOR">
      <data key="d0">293495</data>
    </edge>
    <edge source="MAR" target="MDG">
      <data key="d0">234899</data>
    </edge>
    <edge source="MAR" target="MRT">
      <data key="d0">64540</data>
    </edge>
    <edge source="MAR" target="MOZ">
      <data key="d0">15347</data>
    </edge>
    <edge source="MAR" target="OMN">
      <data key="d0">1153986</data>
    </edge>
    <edge source="MAR" target="SAU">
      <data key="d0">4070160</data>
    </edge>
    <edge source="MAR" target="SEN">
      <data key="d0">459685</data>
    </edge>
    <edge source="MAR" target="EGY">
      <data key="d0">460074</data>
    </edge>
    <edge source="MAR" target="BFA">
      <data key="d0">48516</data>
    </edge>
    <edge source="OMN" target="AUS">
      <data key="d0">10403</data>
    </edge>
    <edge source="OMN" target="AUT">
      <data key="d0">36302</data>
    </edge>
    <edge source="OMN" target="HKG">
      <data key="d0">28408</data>
    </edge>
    <edge source="OMN" target="JOR">
      <data key="d0">10433783</data>
    </edge>
    <edge source="OMN" target="LBN">
      <data key="d0">1082187</data>
    </edge>
    <edge source="OMN" target="MYS">
      <data key="d0">12138</data>
    </edge>
    <edge source="OMN" target="MRT">
      <data key="d0">17165</data>
    </edge>
    <edge source="OMN" target="PAK">
      <data key="d0">13657</data>
    </edge>
    <edge source="OMN" target="SAU">
      <data key="d0">292062</data>
    </edge>
    <edge source="OMN" target="IND">
      <data key="d0">75420</data>
    </edge>
    <edge source="OMN" target="ARE">
      <data key="d0">5087214</data>
    </edge>
    <edge source="OMN" target="TUN">
      <data key="d0">31761</data>
    </edge>
    <edge source="OMN" target="EGY">
      <data key="d0">597056</data>
    </edge>
    <edge source="OMN" target="TZA">
      <data key="d0">58713</data>
    </edge>
    <edge source="PHL" target="AUS">
      <data key="d0">132893</data>
    </edge>
    <edge source="PHL" target="CAN">
      <data key="d0">18501</data>
    </edge>
    <edge source="PHL" target="HKG">
      <data key="d0">164617</data>
    </edge>
    <edge source="PHL" target="IDN">
      <data key="d0">11580977</data>
    </edge>
    <edge source="PHL" target="ITA">
      <data key="d0">35213</data>
    </edge>
    <edge source="PHL" target="JPN">
      <data key="d0">803656</data>
    </edge>
    <edge source="PHL" target="NZL">
      <data key="d0">13647</data>
    </edge>
    <edge source="PHL" target="NOR">
      <data key="d0">24105</data>
    </edge>
    <edge source="PHL" target="SAU">
      <data key="d0">76890</data>
    </edge>
    <edge source="PHL" target="SGP">
      <data key="d0">81715</data>
    </edge>
    <edge source="PHL" target="VNM">
      <data key="d0">186460</data>
    </edge>
    <edge source="PHL" target="THA">
      <data key="d0">52339</data>
    </edge>
    <edge source="PHL" target="ARE">
      <data key="d0">79277</data>
    </edge>
    <edge source="PHL" target="USA">
      <data key="d0">964492</data>
    </edge>
    <edge source="RUS" target="ALB">
      <data key="d0">137938</data>
    </edge>
    <edge source="RUS" target="DZA">
      <data key="d0">371200</data>
    </edge>
    <edge source="RUS" target="AZE">
      <data key="d0">1875838</data>
    </edge>
    <edge source="RUS" target="AUT">
      <data key="d0">20586</data>
    </edge>
    <edge source="RUS" target="ARM">
      <data key="d0">157213</data>
    </edge>
    <edge source="RUS" target="BGR">
      <data key="d0">1277408</data>
    </edge>
    <edge source="RUS" target="CHN">
      <data key="d0">1385553</data>
    </edge>
    <edge source="RUS" target="CZE">
      <data key="d0">237101</data>
    </edge>
    <edge source="RUS" target="DNK">
      <data key="d0">172765</data>
    </edge>
    <edge source="RUS" target="ETH">
      <data key="d0">10659</data>
    </edge>
    <edge source="RUS" target="EST">
      <data key="d0">4345075</data>
    </edge>
    <edge source="RUS" target="FRA">
      <data key="d0">22315</data>
    </edge>
    <edge source="RUS" target="GEO">
      <data key="d0">137564</data>
    </edge>
    <edge source="RUS" target="DEU">
      <data key="d0">5136231</data>
    </edge>
    <edge source="RUS" target="HUN">
      <data key="d0">2101326</data>
    </edge>
    <edge source="RUS" target="ISR">
      <data key="d0">281652</data>
    </edge>
    <edge source="RUS" target="JPN">
      <data key="d0">3148436</data>
    </edge>
    <edge source="RUS" target="KAZ">
      <data key="d0">37488524</data>
    </edge>
    <edge source="RUS" target="KGZ">
      <data key="d0">1547551</data>
    </edge>
    <edge source="RUS" target="LVA">
      <data key="d0">358446</data>
    </edge>
    <edge source="RUS" target="LTU">
      <data key="d0">23056863</data>
    </edge>
    <edge source="RUS" target="MDA">
      <data key="d0">344001</data>
    </edge>
    <edge source="RUS" target="NLD">
      <data key="d0">5186688</data>
    </edge>
    <edge source="RUS" target="NER">
      <data key="d0">31968</data>
    </edge>
    <edge source="RUS" target="POL">
      <data key="d0">6848555</data>
    </edge>
    <edge source="RUS" target="SVK">
      <data key="d0">19125</data>
    </edge>
    <edge source="RUS" target="CHE">
      <data key="d0">12654</data>
    </edge>
    <edge source="RUS" target="ARE">
      <data key="d0">22164</data>
    </edge>
    <edge source="RUS" target="UKR">
      <data key="d0">3678789</data>
    </edge>
    <edge source="RUS" target="EGY">
      <data key="d0">109462</data>
    </edge>
    <edge source="RUS" target="GBR">
      <data key="d0">43773</data>
    </edge>
    <edge source="RUS" target="USA">
      <data key="d0">337360</data>
    </edge>
    <edge source="SAU" target="BEL">
      <data key="d0">32267</data>
    </edge>
    <edge source="SAU" target="DNK">
      <data key="d0">42133</data>
    </edge>
    <edge source="SAU" target="JOR">
      <data key="d0">1953336</data>
    </edge>
    <edge source="SAU" target="LBN">
      <data key="d0">174400</data>
    </edge>
    <edge source="SAU" target="MYS">
      <data key="d0">216534</data>
    </edge>
    <edge source="SAU" target="MEX">
      <data key="d0">49600</data>
    </edge>
    <edge source="SAU" target="OMN">
      <data key="d0">11023480</data>
    </edge>
    <edge source="SAU" target="IND">
      <data key="d0">28000</data>
    </edge>
    <edge source="SAU" target="SGP">
      <data key="d0">96800</data>
    </edge>
    <edge source="SAU" target="ARE">
      <data key="d0">37781914</data>
    </edge>
    <edge source="SAU" target="TUR">
      <data key="d0">171734</data>
    </edge>
    <edge source="SAU" target="EGY">
      <data key="d0">362934</data>
    </edge>
    <edge source="SAU" target="USA">
      <data key="d0">54400</data>
    </edge>
    <edge source="SEN" target="GMB">
      <data key="d0">938949</data>
    </edge>
    <edge source="SEN" target="CIV">
      <data key="d0">70149</data>
    </edge>
    <edge source="SEN" target="MRT">
      <data key="d0">29947</data>
    </edge>
    <edge source="SGP" target="AUS">
      <data key="d0">975753</data>
    </edge>
    <edge source="SGP" target="KHM">
      <data key="d0">649557</data>
    </edge>
    <edge source="SGP" target="LKA">
      <data key="d0">307736</data>
    </edge>
    <edge source="SGP" target="CHN">
      <data key="d0">667407</data>
    </edge>
    <edge source="SGP" target="HKG">
      <data key="d0">12826972</data>
    </edge>
    <edge source="SGP" target="CIV">
      <data key="d0">52866</data>
    </edge>
    <edge source="SGP" target="JPN">
      <data key="d0">11819422</data>
    </edge>
    <edge source="SGP" target="JOR">
      <data key="d0">133240</data>
    </edge>
    <edge source="SGP" target="KOR">
      <data key="d0">279795</data>
    </edge>
    <edge source="SGP" target="LTU">
      <data key="d0">370092</data>
    </edge>
    <edge source="SGP" target="MDG">
      <data key="d0">54740</data>
    </edge>
    <edge source="SGP" target="MYS">
      <data key="d0">7541018</data>
    </edge>
    <edge source="SGP" target="MUS">
      <data key="d0">82686</data>
    </edge>
    <edge source="SGP" target="MEX">
      <data key="d0">19767</data>
    </edge>
    <edge source="SGP" target="OMN">
      <data key="d0">424485</data>
    </edge>
    <edge source="SGP" target="NLD">
      <data key="d0">86595</data>
    </edge>
    <edge source="SGP" target="NZL">
      <data key="d0">22663</data>
    </edge>
    <edge source="SGP" target="PAK">
      <data key="d0">231429</data>
    </edge>
    <edge source="SGP" target="PHL">
      <data key="d0">5950272</data>
    </edge>
    <edge source="SGP" target="SAU">
      <data key="d0">1821719</data>
    </edge>
    <edge source="SGP" target="IND">
      <data key="d0">941213</data>
    </edge>
    <edge source="SGP" target="VNM">
      <data key="d0">2805137</data>
    </edge>
    <edge source="SGP" target="ZAF">
      <data key="d0">244056</data>
    </edge>
    <edge source="SGP" target="THA">
      <data key="d0">2559175</data>
    </edge>
    <edge source="SGP" target="ARE">
      <data key="d0">352320</data>
    </edge>
    <edge source="SGP" target="EGY">
      <data key="d0">56831</data>
    </edge>
    <edge source="SGP" target="GBR">
      <data key="d0">639414</data>
    </edge>
    <edge source="SGP" target="USA">
      <data key="d0">102165</data>
    </edge>
    <edge source="VNM" target="CAN">
      <data key="d0">137000</data>
    </edge>
    <edge source="VNM" target="HKG">
      <data key="d0">1025000</data>
    </edge>
    <edge source="VNM" target="JPN">
      <data key="d0">3966000</data>
    </edge>
    <edge source="VNM" target="MYS">
      <data key="d0">203000</data>
    </edge>
    <edge source="VNM" target="SGP">
      <data key="d0">1766000</data>
    </edge>
    <edge source="VNM" target="USA">
      <data key="d0">431000</data>
    </edge>
    <edge source="ZAF" target="BRA">
      <data key="d0">38717</data>
    </edge>
    <edge source="ZAF" target="CMR">
      <data key="d0">185279</data>
    </edge>
    <edge source="ZAF" target="CAN">
      <data key="d0">37978</data>
    </edge>
    <edge source="ZAF" target="LKA">
      <data key="d0">32546</data>
    </edge>
    <edge source="ZAF" target="BEN">
      <data key="d0">29102</data>
    </edge>
    <edge source="ZAF" target="ETH">
      <data key="d0">10551</data>
    </edge>
    <edge source="ZAF" target="FRA">
      <data key="d0">17693</data>
    </edge>
    <edge source="ZAF" target="GMB">
      <data key="d0">13260</data>
    </edge>
    <edge source="ZAF" target="DEU">
      <data key="d0">328196</data>
    </edge>
    <edge source="ZAF" target="GHA">
      <data key="d0">432739</data>
    </edge>
    <edge source="ZAF" target="HKG">
      <data key="d0">206911</data>
    </edge>
    <edge source="ZAF" target="ISR">
      <data key="d0">24104</data>
    </edge>
    <edge source="ZAF" target="ITA">
      <data key="d0">625390</data>
    </edge>
    <edge source="ZAF" target="CIV">
      <data key="d0">54745</data>
    </edge>
    <edge source="ZAF" target="JPN">
      <data key="d0">830455</data>
    </edge>
    <edge source="ZAF" target="MDG">
      <data key="d0">808432</data>
    </edge>
    <edge source="ZAF" target="MWI">
      <data key="d0">2075738</data>
    </edge>
    <edge source="ZAF" target="MUS">
      <data key="d0">4788386</data>
    </edge>
    <edge source="ZAF" target="MAR">
      <data key="d0">37659</data>
    </edge>
    <edge source="ZAF" target="MOZ">
      <data key="d0">13435634</data>
    </edge>
    <edge source="ZAF" target="PRY">
      <data key="d0">131631</data>
    </edge>
    <edge source="ZAF" target="ZWE">
      <data key="d0">1917253</data>
    </edge>
    <edge source="ZAF" target="THA">
      <data key="d0">44336</data>
    </edge>
    <edge source="ZAF" target="ARE">
      <data key="d0">18092</data>
    </edge>
    <edge source="ZAF" target="UGA">
      <data key="d0">213335</data>
    </edge>
    <edge source="ZAF" target="GBR">
      <data key="d0">1659662</data>
    </edge>
    <edge source="ZAF" target="TZA">
      <data key="d0">587942</data>
    </edge>
    <edge source="ZAF" target="USA">
      <data key="d0">405012</data>
    </edge>
    <edge source="ESP" target="DZA">
      <data key="d0">5612340</data>
    </edge>
    <edge source="ESP" target="ARG">
      <data key="d0">479523</data>
    </edge>
    <edge source="ESP" target="AUS">
      <data key="d0">28402</data>
    </edge>
    <edge source="ESP" target="AUT">
      <data key="d0">1755813</data>
    </edge>
    <edge source="ESP" target="BEL">
      <data key="d0">9882048</data>
    </edge>
    <edge source="ESP" target="BRA">
      <data key="d0">42510</data>
    </edge>
    <edge source="ESP" target="CMR">
      <data key="d0">719834</data>
    </edge>
    <edge source="ESP" target="CAN">
      <data key="d0">69325</data>
    </edge>
    <edge source="ESP" target="CAF">
      <data key="d0">31689</data>
    </edge>
    <edge source="ESP" target="CHL">
      <data key="d0">157362</data>
    </edge>
    <edge source="ESP" target="CHN">
      <data key="d0">372697</data>
    </edge>
    <edge source="ESP" target="COL">
      <data key="d0">769947</data>
    </edge>
    <edge source="ESP" target="CRI">
      <data key="d0">169376</data>
    </edge>
    <edge source="ESP" target="HRV">
      <data key="d0">1306493</data>
    </edge>
    <edge source="ESP" target="BEN">
      <data key="d0">242568</data>
    </edge>
    <edge source="ESP" target="DNK">
      <data key="d0">2035645</data>
    </edge>
    <edge source="ESP" target="ECU">
      <data key="d0">60533</data>
    </edge>
    <edge source="ESP" target="SLV">
      <data key="d0">107542</data>
    </edge>
    <edge source="ESP" target="EST">
      <data key="d0">38305</data>
    </edge>
    <edge source="ESP" target="FIN">
      <data key="d0">874080</data>
    </edge>
    <edge source="ESP" target="FRA">
      <data key="d0">217515981</data>
    </edge>
    <edge source="ESP" target="GEO">
      <data key="d0">51607</data>
    </edge>
    <edge source="ESP" target="GMB">
      <data key="d0">116081</data>
    </edge>
    <edge source="ESP" target="DEU">
      <data key="d0">27367990</data>
    </edge>
    <edge source="ESP" target="GRC">
      <data key="d0">4739948</data>
    </edge>
    <edge source="ESP" target="GTM">
      <data key="d0">144668</data>
    </edge>
    <edge source="ESP" target="HND">
      <data key="d0">88867</data>
    </edge>
    <edge source="ESP" target="HKG">
      <data key="d0">34987</data>
    </edge>
    <edge source="ESP" target="HUN">
      <data key="d0">36910</data>
    </edge>
    <edge source="ESP" target="IRL">
      <data key="d0">1329118</data>
    </edge>
    <edge source="ESP" target="ISR">
      <data key="d0">330933</data>
    </edge>
    <edge source="ESP" target="ITA">
      <data key="d0">56835828</data>
    </edge>
    <edge source="ESP" target="CIV">
      <data key="d0">440750</data>
    </edge>
    <edge source="ESP" target="JAM">
      <data key="d0">67647</data>
    </edge>
    <edge source="ESP" target="JPN">
      <data key="d0">141392</data>
    </edge>
    <edge source="ESP" target="KAZ">
      <data key="d0">27081</data>
    </edge>
    <edge source="ESP" target="KOR">
      <data key="d0">35257</data>
    </edge>
    <edge source="ESP" target="LBN">
      <data key="d0">505249</data>
    </edge>
    <edge source="ESP" target="LVA">
      <data key="d0">121467</data>
    </edge>
    <edge source="ESP" target="LTU">
      <data key="d0">354763</data>
    </edge>
    <edge source="ESP" target="MDG">
      <data key="d0">16178</data>
    </edge>
    <edge source="ESP" target="MYS">
      <data key="d0">3997675</data>
    </edge>
    <edge source="ESP" target="MRT">
      <data key="d0">279342</data>
    </edge>
    <edge source="ESP" target="MUS">
      <data key="d0">37727</data>
    </edge>
    <edge source="ESP" target="MEX">
      <data key="d0">3181965</data>
    </edge>
    <edge source="ESP" target="MAR">
      <data key="d0">8605220</data>
    </edge>
    <edge source="ESP" target="NLD">
      <data key="d0">13362378</data>
    </edge>
    <edge source="ESP" target="NIC">
      <data key="d0">45448</data>
    </edge>
    <edge source="ESP" target="NER">
      <data key="d0">225374</data>
    </edge>
    <edge source="ESP" target="NOR">
      <data key="d0">998820</data>
    </edge>
    <edge source="ESP" target="PAK">
      <data key="d0">34450</data>
    </edge>
    <edge source="ESP" target="PAN">
      <data key="d0">147332</data>
    </edge>
    <edge source="ESP" target="PRY">
      <data key="d0">66200</data>
    </edge>
    <edge source="ESP" target="PER">
      <data key="d0">104915</data>
    </edge>
    <edge source="ESP" target="PHL">
      <data key="d0">1344232</data>
    </edge>
    <edge source="ESP" target="PRT">
      <data key="d0">88441785</data>
    </edge>
    <edge source="ESP" target="RUS">
      <data key="d0">2301520</data>
    </edge>
    <edge source="ESP" target="SAU">
      <data key="d0">995260</data>
    </edge>
    <edge source="ESP" target="SEN">
      <data key="d0">390129</data>
    </edge>
    <edge source="ESP" target="IND">
      <data key="d0">23949</data>
    </edge>
    <edge source="ESP" target="SGP">
      <data key="d0">2001018</data>
    </edge>
    <edge source="ESP" target="ZAF">
      <data key="d0">872062</data>
    </edge>
    <edge source="ESP" target="SWE">
      <data key="d0">1306229</data>
    </edge>
    <edge source="ESP" target="CHE">
      <data key="d0">2034365</data>
    </edge>
    <edge source="ESP" target="ARE">
      <data key="d0">185567</data>
    </edge>
    <edge source="ESP" target="TUN">
      <data key="d0">426471</data>
    </edge>
    <edge source="ESP" target="TUR">
      <data key="d0">90608</data>
    </edge>
    <edge source="ESP" target="EGY">
      <data key="d0">113304</data>
    </edge>
    <edge source="ESP" target="GBR">
      <data key="d0">28514149</data>
    </edge>
    <edge source="ESP" target="TZA">
      <data key="d0">101289</data>
    </edge>
    <edge source="ESP" target="USA">
      <data key="d0">10022257</data>
    </edge>
    <edge source="ESP" target="BFA">
      <data key="d0">138372</data>
    </edge>
    <edge source="ESP" target="URY">
      <data key="d0">35417</data>
    </edge>
    <edge source="ESP" target="SRB">
      <data key="d0">57432</data>
    </edge>
    <edge source="THA" target="AUS">
      <data key="d0">2703054</data>
    </edge>
    <edge source="THA" target="BEL">
      <data key="d0">30031</data>
    </edge>
    <edge source="THA" target="KHM">
      <data key="d0">8319054</data>
    </edge>
    <edge source="THA" target="CAN">
      <data key="d0">77869</data>
    </edge>
    <edge source="THA" target="CHN">
      <data key="d0">204358</data>
    </edge>
    <edge source="THA" target="FRA">
      <data key="d0">175665</data>
    </edge>
    <edge source="THA" target="DEU">
      <data key="d0">79195</data>
    </edge>
    <edge source="THA" target="HKG">
      <data key="d0">4921396</data>
    </edge>
    <edge source="THA" target="IDN">
      <data key="d0">1513235</data>
    </edge>
    <edge source="THA" target="ISR">
      <data key="d0">39900</data>
    </edge>
    <edge source="THA" target="JPN">
      <data key="d0">3409077</data>
    </edge>
    <edge source="THA" target="MDG">
      <data key="d0">25352</data>
    </edge>
    <edge source="THA" target="MYS">
      <data key="d0">7708511</data>
    </edge>
    <edge source="THA" target="MUS">
      <data key="d0">15593</data>
    </edge>
    <edge source="THA" target="OMN">
      <data key="d0">135861</data>
    </edge>
    <edge source="THA" target="NLD">
      <data key="d0">38438</data>
    </edge>
    <edge source="THA" target="NZL">
      <data key="d0">781039</data>
    </edge>
    <edge source="THA" target="PAK">
      <data key="d0">11225</data>
    </edge>
    <edge source="THA" target="PHL">
      <data key="d0">621759</data>
    </edge>
    <edge source="THA" target="SAU">
      <data key="d0">37642</data>
    </edge>
    <edge source="THA" target="IND">
      <data key="d0">29358</data>
    </edge>
    <edge source="THA" target="SGP">
      <data key="d0">9459847</data>
    </edge>
    <edge source="THA" target="VNM">
      <data key="d0">1363908</data>
    </edge>
    <edge source="THA" target="ZAF">
      <data key="d0">157739</data>
    </edge>
    <edge source="THA" target="SWE">
      <data key="d0">21924</data>
    </edge>
    <edge source="THA" target="CHE">
      <data key="d0">31539</data>
    </edge>
    <edge source="THA" target="ARE">
      <data key="d0">12690</data>
    </edge>
    <edge source="THA" target="USA">
      <data key="d0">907442</data>
    </edge>
    <edge source="TGO" target="BEN">
      <data key="d0">1647392</data>
    </edge>
    <edge source="TGO" target="BFA">
      <data key="d0">18560</data>
    </edge>
    <edge source="ARE" target="DZA">
      <data key="d0">118680</data>
    </edge>
    <edge source="ARE" target="AZE">
      <data key="d0">1591194</data>
    </edge>
    <edge source="ARE" target="ARM">
      <data key="d0">456189</data>
    </edge>
    <edge source="ARE" target="BEL">
      <data key="d0">12041</data>
    </edge>
    <edge source="ARE" target="LKA">
      <data key="d0">36591</data>
    </edge>
    <edge source="ARE" target="DNK">
      <data key="d0">22433</data>
    </edge>
    <edge source="ARE" target="ETH">
      <data key="d0">124899</data>
    </edge>
    <edge source="ARE" target="GEO">
      <data key="d0">40223</data>
    </edge>
    <edge source="ARE" target="JOR">
      <data key="d0">215793</data>
    </edge>
    <edge source="ARE" target="LBN">
      <data key="d0">125090</data>
    </edge>
    <edge source="ARE" target="MDA">
      <data key="d0">16083</data>
    </edge>
    <edge source="ARE" target="OMN">
      <data key="d0">173317</data>
    </edge>
    <edge source="ARE" target="PAK">
      <data key="d0">345118</data>
    </edge>
    <edge source="ARE" target="SAU">
      <data key="d0">45858</data>
    </edge>
    <edge source="ARE" target="IND">
      <data key="d0">27931</data>
    </edge>
    <edge source="ARE" target="SGP">
      <data key="d0">47261</data>
    </edge>
    <edge source="ARE" target="ZAF">
      <data key="d0">13281</data>
    </edge>
    <edge source="ARE" target="EGY">
      <data key="d0">485278</data>
    </edge>
    <edge source="ARE" target="TZA">
      <data key="d0">669939</data>
    </edge>
    <edge source="EGY" target="PSE">
      <data key="d0">14682</data>
    </edge>
    <edge source="EGY" target="JOR">
      <data key="d0">171871</data>
    </edge>
    <edge source="EGY" target="LBN">
      <data key="d0">312310</data>
    </edge>
    <edge source="EGY" target="MUS">
      <data key="d0">26223</data>
    </edge>
    <edge source="EGY" target="SAU">
      <data key="d0">452534</data>
    </edge>
    <edge source="EGY" target="ARE">
      <data key="d0">169822</data>
    </edge>
    <edge source="EGY" target="USA">
      <data key="d0">115694</data>
    </edge>
    <edge source="USA" target="DZA">
      <data key="d0">12641031</data>
    </edge>
    <edge source="USA" target="ARG">
      <data key="d0">2903223</data>
    </edge>
    <edge source="USA" target="AUS">
      <data key="d0">2644740</data>
    </edge>
    <edge source="USA" target="AUT">
      <data key="d0">300201</data>
    </edge>
    <edge source="USA" target="BEL">
      <data key="d0">769256</data>
    </edge>
    <edge source="USA" target="BOL">
      <data key="d0">135231</data>
    </edge>
    <edge source="USA" target="BRA">
      <data key="d0">7781274</data>
    </edge>
    <edge source="USA" target="CAN">
      <data key="d0">130324205</data>
    </edge>
    <edge source="USA" target="LKA">
      <data key="d0">59682</data>
    </edge>
    <edge source="USA" target="CHL">
      <data key="d0">2135195</data>
    </edge>
    <edge source="USA" target="CHN">
      <data key="d0">12200508</data>
    </edge>
    <edge source="USA" target="COL">
      <data key="d0">4538721</data>
    </edge>
    <edge source="USA" target="CRI">
      <data key="d0">2134020</data>
    </edge>
    <edge source="USA" target="HRV">
      <data key="d0">105695</data>
    </edge>
    <edge source="USA" target="CZE">
      <data key="d0">593513</data>
    </edge>
    <edge source="USA" target="DNK">
      <data key="d0">1888123</data>
    </edge>
    <edge source="USA" target="ECU">
      <data key="d0">533234</data>
    </edge>
    <edge source="USA" target="SLV">
      <data key="d0">6056173</data>
    </edge>
    <edge source="USA" target="ETH">
      <data key="d0">50150</data>
    </edge>
    <edge source="USA" target="FIN">
      <data key="d0">692825</data>
    </edge>
    <edge source="USA" target="FRA">
      <data key="d0">3532739</data>
    </edge>
    <edge source="USA" target="GEO">
      <data key="d0">80787</data>
    </edge>
    <edge source="USA" target="DEU">
      <data key="d0">7412926</data>
    </edge>
    <edge source="USA" target="GRC">
      <data key="d0">83773</data>
    </edge>
    <edge source="USA" target="GTM">
      <data key="d0">6349449</data>
    </edge>
    <edge source="USA" target="HND">
      <data key="d0">5374704</data>
    </edge>
    <edge source="USA" target="HKG">
      <data key="d0">27965984</data>
    </edge>
    <edge source="USA" target="HUN">
      <data key="d0">866734</data>
    </edge>
    <edge source="USA" target="IDN">
      <data key="d0">9681352</data>
    </edge>
    <edge source="USA" target="IRL">
      <data key="d0">457736</data>
    </edge>
    <edge source="USA" target="ISR">
      <data key="d0">7838150</data>
    </edge>
    <edge source="USA" target="ITA">
      <data key="d0">909321</data>
    </edge>
    <edge source="USA" target="JAM">
      <data key="d0">11914922</data>
    </edge>
    <edge source="USA" target="JPN">
      <data key="d0">114086993</data>
    </edge>
    <edge source="USA" target="JOR">
      <data key="d0">380733</data>
    </edge>
    <edge source="USA" target="KOR">
      <data key="d0">24251696</data>
    </edge>
    <edge source="USA" target="KGZ">
      <data key="d0">1207870</data>
    </edge>
    <edge source="USA" target="LBN">
      <data key="d0">365689</data>
    </edge>
    <edge source="USA" target="LVA">
      <data key="d0">52707</data>
    </edge>
    <edge source="USA" target="LTU">
      <data key="d0">57995</data>
    </edge>
    <edge source="USA" target="MYS">
      <data key="d0">4402187</data>
    </edge>
    <edge source="USA" target="MEX">
      <data key="d0">168555292</data>
    </edge>
    <edge source="USA" target="MAR">
      <data key="d0">1115730</data>
    </edge>
    <edge source="USA" target="OMN">
      <data key="d0">541819</data>
    </edge>
    <edge source="USA" target="NLD">
      <data key="d0">4742684</data>
    </edge>
    <edge source="USA" target="NZL">
      <data key="d0">347387</data>
    </edge>
    <edge source="USA" target="NIC">
      <data key="d0">8068234</data>
    </edge>
    <edge source="USA" target="NER">
      <data key="d0">88000</data>
    </edge>
    <edge source="USA" target="NOR">
      <data key="d0">257504</data>
    </edge>
    <edge source="USA" target="PAK">
      <data key="d0">247224</data>
    </edge>
    <edge source="USA" target="PAN">
      <data key="d0">2770408</data>
    </edge>
    <edge source="USA" target="PRY">
      <data key="d0">27003</data>
    </edge>
    <edge source="USA" target="PER">
      <data key="d0">2388446</data>
    </edge>
    <edge source="USA" target="PHL">
      <data key="d0">24500093</data>
    </edge>
    <edge source="USA" target="POL">
      <data key="d0">111409</data>
    </edge>
    <edge source="USA" target="PRT">
      <data key="d0">394130</data>
    </edge>
    <edge source="USA" target="RUS">
      <data key="d0">19643969</data>
    </edge>
    <edge source="USA" target="SAU">
      <data key="d0">3716741</data>
    </edge>
    <edge source="USA" target="SEN">
      <data key="d0">44000</data>
    </edge>
    <edge source="USA" target="IND">
      <data key="d0">434846</data>
    </edge>
    <edge source="USA" target="SGP">
      <data key="d0">6035969</data>
    </edge>
    <edge source="USA" target="SVK">
      <data key="d0">262324</data>
    </edge>
    <edge source="USA" target="VNM">
      <data key="d0">5037445</data>
    </edge>
    <edge source="USA" target="SVN">
      <data key="d0">49478</data>
    </edge>
    <edge source="USA" target="ZAF">
      <data key="d0">545414</data>
    </edge>
    <edge source="USA" target="ESP">
      <data key="d0">292377</data>
    </edge>
    <edge source="USA" target="SWE">
      <data key="d0">363610</data>
    </edge>
    <edge source="USA" target="CHE">
      <data key="d0">1049791</data>
    </edge>
    <edge source="USA" target="THA">
      <data key="d0">11302898</data>
    </edge>
    <edge source="USA" target="ARE">
      <data key="d0">1215884</data>
    </edge>
    <edge source="USA" target="TUR">
      <data key="d0">267263</data>
    </edge>
    <edge source="USA" target="UKR">
      <data key="d0">392396</data>
    </edge>
    <edge source="USA" target="EGY">
      <data key="d0">5854701</data>
    </edge>
    <edge source="USA" target="GBR">
      <data key="d0">16699406</data>
    </edge>
    <edge source="USA" target="URY">
      <data key="d0">122009</data>
    </edge>
    <edge source="URY" target="ARG">
      <data key="d0">10713904</data>
    </edge>
    <edge source="URY" target="BOL">
      <data key="d0">13006</data>
    </edge>
    <edge source="URY" target="BRA">
      <data key="d0">69052831</data>
    </edge>
    <edge source="URY" target="CHL">
      <data key="d0">6531945</data>
    </edge>
    <edge source="URY" target="CHN">
      <data key="d0">94500</data>
    </edge>
    <edge source="URY" target="COL">
      <data key="d0">600000</data>
    </edge>
    <edge source="URY" target="DNK">
      <data key="d0">103125</data>
    </edge>
    <edge source="URY" target="DEU">
      <data key="d0">52900</data>
    </edge>
    <edge source="URY" target="ISR">
      <data key="d0">68750</data>
    </edge>
    <edge source="URY" target="JPN">
      <data key="d0">1017000</data>
    </edge>
    <edge source="URY" target="MEX">
      <data key="d0">19093128</data>
    </edge>
    <edge source="URY" target="NIC">
      <data key="d0">310575</data>
    </edge>
    <edge source="URY" target="PRY">
      <data key="d0">1414082</data>
    </edge>
    <edge source="URY" target="PER">
      <data key="d0">10034</data>
    </edge>
    <edge source="URY" target="USA">
      <data key="d0">5958568</data>
    </edge>
    <edge source="AUS" target="ALB">
      <data key="d0">185080</data>
    </edge>
    <edge source="AUS" target="DZA">
      <data key="d0">11865811</data>
    </edge>
    <edge source="AUS" target="AZE">
      <data key="d0">610924</data>
    </edge>
    <edge source="AUS" target="AUT">
      <data key="d0">888449</data>
    </edge>
    <edge source="AUS" target="ARM">
      <data key="d0">96142</data>
    </edge>
    <edge source="AUS" target="BEL">
      <data key="d0">1153957</data>
    </edge>
    <edge source="AUS" target="BRA">
      <data key="d0">556529</data>
    </edge>
    <edge source="AUS" target="BGR">
      <data key="d0">28561</data>
    </edge>
    <edge source="AUS" target="KHM">
      <data key="d0">394773</data>
    </edge>
    <edge source="AUS" target="CAN">
      <data key="d0">15008106</data>
    </edge>
    <edge source="AUS" target="LKA">
      <data key="d0">37693650</data>
    </edge>
    <edge source="AUS" target="CHL">
      <data key="d0">1780846</data>
    </edge>
    <edge source="AUS" target="CHN">
      <data key="d0">22652100</data>
    </edge>
    <edge source="AUS" target="CZE">
      <data key="d0">62606</data>
    </edge>
    <edge source="AUS" target="DNK">
      <data key="d0">624474</data>
    </edge>
    <edge source="AUS" target="SLV">
      <data key="d0">1030016</data>
    </edge>
    <edge source="AUS" target="FIN">
      <data key="d0">376890</data>
    </edge>
    <edge source="AUS" target="FRA">
      <data key="d0">7180026</data>
    </edge>
    <edge source="AUS" target="GEO">
      <data key="d0">1057872</data>
    </edge>
    <edge source="AUS" target="GMB">
      <data key="d0">75234</data>
    </edge>
    <edge source="AUS" target="DEU">
      <data key="d0">6668101</data>
    </edge>
    <edge source="AUS" target="GHA">
      <data key="d0">1136501</data>
    </edge>
    <edge source="AUS" target="GRC">
      <data key="d0">201021</data>
    </edge>
    <edge source="AUS" target="GTM">
      <data key="d0">3130323</data>
    </edge>
    <edge source="AUS" target="HND">
      <data key="d0">637652</data>
    </edge>
    <edge source="AUS" target="HKG">
      <data key="d0">41178240</data>
    </edge>
    <edge source="AUS" target="HUN">
      <data key="d0">213554</data>
    </edge>
    <edge source="AUS" target="IDN">
      <data key="d0">50255496</data>
    </edge>
    <edge source="AUS" target="IRL">
      <data key="d0">2269426</data>
    </edge>
    <edge source="AUS" target="ISR">
      <data key="d0">74508</data>
    </edge>
    <edge source="AUS" target="ITA">
      <data key="d0">384755</data>
    </edge>
    <edge source="AUS" target="CIV">
      <data key="d0">146002</data>
    </edge>
    <edge source="AUS" target="JAM">
      <data key="d0">935477</data>
    </edge>
    <edge source="AUS" target="JPN">
      <data key="d0">266781799</data>
    </edge>
    <edge source="AUS" target="JOR">
      <data key="d0">7737418</data>
    </edge>
    <edge source="AUS" target="KOR">
      <data key="d0">43390339</data>
    </edge>
    <edge source="AUS" target="LBN">
      <data key="d0">1856099</data>
    </edge>
    <edge source="AUS" target="LVA">
      <data key="d0">412804</data>
    </edge>
    <edge source="AUS" target="LTU">
      <data key="d0">208212</data>
    </edge>
    <edge source="AUS" target="MWI">
      <data key="d0">317670</data>
    </edge>
    <edge source="AUS" target="MYS">
      <data key="d0">102715818</data>
    </edge>
    <edge source="AUS" target="MUS">
      <data key="d0">17622802</data>
    </edge>
    <edge source="AUS" target="MEX">
      <data key="d0">27827176</data>
    </edge>
    <edge source="AUS" target="MAR">
      <data key="d0">4898673</data>
    </edge>
    <edge source="AUS" target="MOZ">
      <data key="d0">178894</data>
    </edge>
    <edge source="AUS" target="OMN">
      <data key="d0">16753184</data>
    </edge>
    <edge source="AUS" target="NAM">
      <data key="d0">70159</data>
    </edge>
    <edge source="AUS" target="NLD">
      <data key="d0">54034839</data>
    </edge>
    <edge source="AUS" target="NZL">
      <data key="d0">20027404</data>
    </edge>
    <edge source="AUS" target="NIC">
      <data key="d0">74435</data>
    </edge>
    <edge source="AUS" target="NER">
      <data key="d0">237456</data>
    </edge>
    <edge source="AUS" target="PAK">
      <data key="d0">186126</data>
    </edge>
    <edge source="AUS" target="PAN">
      <data key="d0">5945926</data>
    </edge>
    <edge source="AUS" target="PER">
      <data key="d0">7407729</data>
    </edge>
    <edge source="AUS" target="PHL">
      <data key="d0">197378687</data>
    </edge>
    <edge source="AUS" target="POL">
      <data key="d0">524562</data>
    </edge>
    <edge source="AUS" target="RUS">
      <data key="d0">6519100</data>
    </edge>
    <edge source="AUS" target="SAU">
      <data key="d0">92518756</data>
    </edge>
    <edge source="AUS" target="SEN">
      <data key="d0">941012</data>
    </edge>
    <edge source="AUS" target="IND">
      <data key="d0">2688809</data>
    </edge>
    <edge source="AUS" target="SGP">
      <data key="d0">72810490</data>
    </edge>
    <edge source="AUS" target="VNM">
      <data key="d0">26255288</data>
    </edge>
    <edge source="AUS" target="ZAF">
      <data key="d0">6510058</data>
    </edge>
    <edge source="AUS" target="ZWE">
      <data key="d0">966591</data>
    </edge>
    <edge source="AUS" target="ESP">
      <data key="d0">1634476</data>
    </edge>
    <edge source="AUS" target="THA">
      <data key="d0">73999512</data>
    </edge>
    <edge source="AUS" target="ARE">
      <data key="d0">23575552</data>
    </edge>
    <edge source="AUS" target="TUN">
      <data key="d0">1177136</data>
    </edge>
    <edge source="AUS" target="TUR">
      <data key="d0">3110190</data>
    </edge>
    <edge source="AUS" target="UKR">
      <data key="d0">173480</data>
    </edge>
    <edge source="AUS" target="EGY">
      <data key="d0">35148040</data>
    </edge>
    <edge source="AUS" target="GBR">
      <data key="d0">18128890</data>
    </edge>
    <edge source="AUS" target="TZA">
      <data key="d0">580965</data>
    </edge>
    <edge source="AUS" target="USA">
      <data key="d0">34191589</data>
    </edge>
    <edge source="ARM" target="BGR">
      <data key="d0">40400</data>
    </edge>
    <edge source="ARM" target="GEO">
      <data key="d0">87908</data>
    </edge>
    <edge source="ARM" target="RUS">
      <data key="d0">66143</data>
    </edge>
    <edge source="ARM" target="USA">
      <data key="d0">179700</data>
    </edge>
    <edge source="BEL" target="ALB">
      <data key="d0">240903</data>
    </edge>
    <edge source="BEL" target="DZA">
      <data key="d0">85884409</data>
    </edge>
    <edge source="BEL" target="AUS">
      <data key="d0">362631</data>
    </edge>
    <edge source="BEL" target="AUT">
      <data key="d0">10200975</data>
    </edge>
    <edge source="BEL" target="BOL">
      <data key="d0">22780</data>
    </edge>
    <edge source="BEL" target="BRA">
      <data key="d0">2659565</data>
    </edge>
    <edge source="BEL" target="BGR">
      <data key="d0">803247</data>
    </edge>
    <edge source="BEL" target="BDI">
      <data key="d0">48457</data>
    </edge>
    <edge source="BEL" target="KHM">
      <data key="d0">44979</data>
    </edge>
    <edge source="BEL" target="CMR">
      <data key="d0">1833528</data>
    </edge>
    <edge source="BEL" target="CAN">
      <data key="d0">606570</data>
    </edge>
    <edge source="BEL" target="CAF">
      <data key="d0">22768</data>
    </edge>
    <edge source="BEL" target="CHL">
      <data key="d0">1601220</data>
    </edge>
    <edge source="BEL" target="CHN">
      <data key="d0">5430993</data>
    </edge>
    <edge source="BEL" target="COL">
      <data key="d0">844263</data>
    </edge>
    <edge source="BEL" target="HRV">
      <data key="d0">141865</data>
    </edge>
    <edge source="BEL" target="CZE">
      <data key="d0">4598304</data>
    </edge>
    <edge source="BEL" target="BEN">
      <data key="d0">82497</data>
    </edge>
    <edge source="BEL" target="DNK">
      <data key="d0">26411631</data>
    </edge>
    <edge source="BEL" target="ECU">
      <data key="d0">563150</data>
    </edge>
    <edge source="BEL" target="SLV">
      <data key="d0">23553</data>
    </edge>
    <edge source="BEL" target="FIN">
      <data key="d0">979153</data>
    </edge>
    <edge source="BEL" target="FRA">
      <data key="d0">521365937</data>
    </edge>
    <edge source="BEL" target="GEO">
      <data key="d0">117437</data>
    </edge>
    <edge source="BEL" target="GMB">
      <data key="d0">88476</data>
    </edge>
    <edge source="BEL" target="DEU">
      <data key="d0">257953883</data>
    </edge>
    <edge source="BEL" target="GHA">
      <data key="d0">1317917</data>
    </edge>
    <edge source="BEL" target="GRC">
      <data key="d0">7302815</data>
    </edge>
    <edge source="BEL" target="GTM">
      <data key="d0">318307</data>
    </edge>
    <edge source="BEL" target="HND">
      <data key="d0">90718</data>
    </edge>
    <edge source="BEL" target="HKG">
      <data key="d0">639813</data>
    </edge>
    <edge source="BEL" target="HUN">
      <data key="d0">360148</data>
    </edge>
    <edge source="BEL" target="IDN">
      <data key="d0">6841404</data>
    </edge>
    <edge source="BEL" target="IRL">
      <data key="d0">7022741</data>
    </edge>
    <edge source="BEL" target="ISR">
      <data key="d0">1747460</data>
    </edge>
    <edge source="BEL" target="ITA">
      <data key="d0">129801157</data>
    </edge>
    <edge source="BEL" target="CIV">
      <data key="d0">1136443</data>
    </edge>
    <edge source="BEL" target="JAM">
      <data key="d0">694790</data>
    </edge>
    <edge source="BEL" target="JPN">
      <data key="d0">7119073</data>
    </edge>
    <edge source="BEL" target="JOR">
      <data key="d0">3022741</data>
    </edge>
    <edge source="BEL" target="KOR">
      <data key="d0">1812911</data>
    </edge>
    <edge source="BEL" target="LBN">
      <data key="d0">2969504</data>
    </edge>
    <edge source="BEL" target="LTU">
      <data key="d0">488071</data>
    </edge>
    <edge source="BEL" target="MDG">
      <data key="d0">80323</data>
    </edge>
    <edge source="BEL" target="MYS">
      <data key="d0">2458801</data>
    </edge>
    <edge source="BEL" target="MRT">
      <data key="d0">858177</data>
    </edge>
    <edge source="BEL" target="MUS">
      <data key="d0">134506</data>
    </edge>
    <edge source="BEL" target="MEX">
      <data key="d0">21752670</data>
    </edge>
    <edge source="BEL" target="MDA">
      <data key="d0">13634</data>
    </edge>
    <edge source="BEL" target="MAR">
      <data key="d0">2655932</data>
    </edge>
    <edge source="BEL" target="OMN">
      <data key="d0">375408</data>
    </edge>
    <edge source="BEL" target="NLD">
      <data key="d0">501787779</data>
    </edge>
    <edge source="BEL" target="NER">
      <data key="d0">810328</data>
    </edge>
    <edge source="BEL" target="NOR">
      <data key="d0">174825</data>
    </edge>
    <edge source="BEL" target="PAK">
      <data key="d0">567110</data>
    </edge>
    <edge source="BEL" target="PAN">
      <data key="d0">1082459</data>
    </edge>
    <edge source="BEL" target="PER">
      <data key="d0">1603697</data>
    </edge>
    <edge source="BEL" target="PHL">
      <data key="d0">7522192</data>
    </edge>
    <edge source="BEL" target="POL">
      <data key="d0">1065930</data>
    </edge>
    <edge source="BEL" target="PRT">
      <data key="d0">13968042</data>
    </edge>
    <edge source="BEL" target="ROU">
      <data key="d0">338840</data>
    </edge>
    <edge source="BEL" target="RUS">
      <data key="d0">4211695</data>
    </edge>
    <edge source="BEL" target="SAU">
      <data key="d0">1111518</data>
    </edge>
    <edge source="BEL" target="SEN">
      <data key="d0">1070205</data>
    </edge>
    <edge source="BEL" target="SGP">
      <data key="d0">6811532</data>
    </edge>
    <edge source="BEL" target="SVK">
      <data key="d0">154714</data>
    </edge>
    <edge source="BEL" target="VNM">
      <data key="d0">4585696</data>
    </edge>
    <edge source="BEL" target="SVN">
      <data key="d0">339988</data>
    </edge>
    <edge source="BEL" target="ZAF">
      <data key="d0">1686776</data>
    </edge>
    <edge source="BEL" target="ESP">
      <data key="d0">56051500</data>
    </edge>
    <edge source="BEL" target="SWE">
      <data key="d0">2883131</data>
    </edge>
    <edge source="BEL" target="CHE">
      <data key="d0">1060827</data>
    </edge>
    <edge source="BEL" target="THA">
      <data key="d0">9067833</data>
    </edge>
    <edge source="BEL" target="TGO">
      <data key="d0">207723</data>
    </edge>
    <edge source="BEL" target="ARE">
      <data key="d0">3643152</data>
    </edge>
    <edge source="BEL" target="TUN">
      <data key="d0">1572534</data>
    </edge>
    <edge source="BEL" target="TUR">
      <data key="d0">504148</data>
    </edge>
    <edge source="BEL" target="UGA">
      <data key="d0">17297</data>
    </edge>
    <edge source="BEL" target="UKR">
      <data key="d0">282269</data>
    </edge>
    <edge source="BEL" target="EGY">
      <data key="d0">55648</data>
    </edge>
    <edge source="BEL" target="GBR">
      <data key="d0">149441887</data>
    </edge>
    <edge source="BEL" target="TZA">
      <data key="d0">92619</data>
    </edge>
    <edge source="BEL" target="USA">
      <data key="d0">3263267</data>
    </edge>
    <edge source="BEL" target="BFA">
      <data key="d0">22021</data>
    </edge>
    <edge source="BEL" target="SRB">
      <data key="d0">92901</data>
    </edge>
    <edge source="BGR" target="ALB">
      <data key="d0">366419</data>
    </edge>
    <edge source="BGR" target="AZE">
      <data key="d0">80115</data>
    </edge>
    <edge source="BGR" target="AUS">
      <data key="d0">1740336</data>
    </edge>
    <edge source="BGR" target="CAN">
      <data key="d0">553911</data>
    </edge>
    <edge source="BGR" target="DNK">
      <data key="d0">57261</data>
    </edge>
    <edge source="BGR" target="FRA">
      <data key="d0">70481</data>
    </edge>
    <edge source="BGR" target="DEU">
      <data key="d0">595262</data>
    </edge>
    <edge source="BGR" target="GRC">
      <data key="d0">31688</data>
    </edge>
    <edge source="BGR" target="HUN">
      <data key="d0">353131</data>
    </edge>
    <edge source="BGR" target="ISR">
      <data key="d0">67152</data>
    </edge>
    <edge source="BGR" target="ITA">
      <data key="d0">11489</data>
    </edge>
    <edge source="BGR" target="JOR">
      <data key="d0">56686</data>
    </edge>
    <edge source="BGR" target="LBN">
      <data key="d0">2554189</data>
    </edge>
    <edge source="BGR" target="MDA">
      <data key="d0">11984</data>
    </edge>
    <edge source="BGR" target="NLD">
      <data key="d0">229104</data>
    </edge>
    <edge source="BGR" target="ROU">
      <data key="d0">121515</data>
    </edge>
    <edge source="BGR" target="RUS">
      <data key="d0">89302</data>
    </edge>
    <edge source="BGR" target="SAU">
      <data key="d0">44030</data>
    </edge>
    <edge source="BGR" target="ARE">
      <data key="d0">235862</data>
    </edge>
    <edge source="BGR" target="UKR">
      <data key="d0">350533</data>
    </edge>
    <edge source="BGR" target="MKD">
      <data key="d0">1373965</data>
    </edge>
    <edge source="BGR" target="GBR">
      <data key="d0">18091</data>
    </edge>
    <edge source="BGR" target="USA">
      <data key="d0">5719927</data>
    </edge>
    <edge source="BGR" target="SRB">
      <data key="d0">2313632</data>
    </edge>
    <edge source="KHM" target="IND">
      <data key="d0">56983</data>
    </edge>
    <edge source="KHM" target="THA">
      <data key="d0">1565133</data>
    </edge>
    <edge source="LKA" target="CAN">
      <data key="d0">19255</data>
    </edge>
    <edge source="LKA" target="ISR">
      <data key="d0">15842</data>
    </edge>
    <edge source="LKA" target="ITA">
      <data key="d0">22824</data>
    </edge>
    <edge source="LKA" target="IND">
      <data key="d0">54853</data>
    </edge>
    <edge source="LKA" target="CHE">
      <data key="d0">27876</data>
    </edge>
    <edge source="CZE" target="ALB">
      <data key="d0">152146</data>
    </edge>
    <edge source="CZE" target="DZA">
      <data key="d0">933258</data>
    </edge>
    <edge source="CZE" target="AZE">
      <data key="d0">223082</data>
    </edge>
    <edge source="CZE" target="AUS">
      <data key="d0">59537</data>
    </edge>
    <edge source="CZE" target="AUT">
      <data key="d0">3591952</data>
    </edge>
    <edge source="CZE" target="BEL">
      <data key="d0">2636349</data>
    </edge>
    <edge source="CZE" target="BGR">
      <data key="d0">987595</data>
    </edge>
    <edge source="CZE" target="CAN">
      <data key="d0">135079</data>
    </edge>
    <edge source="CZE" target="CHN">
      <data key="d0">224815</data>
    </edge>
    <edge source="CZE" target="COL">
      <data key="d0">418415</data>
    </edge>
    <edge source="CZE" target="HRV">
      <data key="d0">8035995</data>
    </edge>
    <edge source="CZE" target="BEN">
      <data key="d0">21000</data>
    </edge>
    <edge source="CZE" target="DNK">
      <data key="d0">257517</data>
    </edge>
    <edge source="CZE" target="EST">
      <data key="d0">103230</data>
    </edge>
    <edge source="CZE" target="FRA">
      <data key="d0">5944242</data>
    </edge>
    <edge source="CZE" target="GMB">
      <data key="d0">167650</data>
    </edge>
    <edge source="CZE" target="DEU">
      <data key="d0">11312717</data>
    </edge>
    <edge source="CZE" target="GHA">
      <data key="d0">634382</data>
    </edge>
    <edge source="CZE" target="GRC">
      <data key="d0">38192</data>
    </edge>
    <edge source="CZE" target="HUN">
      <data key="d0">2155249</data>
    </edge>
    <edge source="CZE" target="IRL">
      <data key="d0">70299</data>
    </edge>
    <edge source="CZE" target="ITA">
      <data key="d0">299705</data>
    </edge>
    <edge source="CZE" target="CIV">
      <data key="d0">307602</data>
    </edge>
    <edge source="CZE" target="JAM">
      <data key="d0">102120</data>
    </edge>
    <edge source="CZE" target="JPN">
      <data key="d0">1746539</data>
    </edge>
    <edge source="CZE" target="KAZ">
      <data key="d0">83403</data>
    </edge>
    <edge source="CZE" target="JOR">
      <data key="d0">178466</data>
    </edge>
    <edge source="CZE" target="KOR">
      <data key="d0">284904</data>
    </edge>
    <edge source="CZE" target="LBN">
      <data key="d0">23149927</data>
    </edge>
    <edge source="CZE" target="LVA">
      <data key="d0">218538</data>
    </edge>
    <edge source="CZE" target="LTU">
      <data key="d0">4700139</data>
    </edge>
    <edge source="CZE" target="MYS">
      <data key="d0">774111</data>
    </edge>
    <edge source="CZE" target="MDA">
      <data key="d0">39909</data>
    </edge>
    <edge source="CZE" target="MAR">
      <data key="d0">597905</data>
    </edge>
    <edge source="CZE" target="NLD">
      <data key="d0">16159887</data>
    </edge>
    <edge source="CZE" target="NER">
      <data key="d0">177114</data>
    </edge>
    <edge source="CZE" target="PAN">
      <data key="d0">85233</data>
    </edge>
    <edge source="CZE" target="PHL">
      <data key="d0">523507</data>
    </edge>
    <edge source="CZE" target="POL">
      <data key="d0">16554693</data>
    </edge>
    <edge source="CZE" target="PRT">
      <data key="d0">348179</data>
    </edge>
    <edge source="CZE" target="ROU">
      <data key="d0">1215732</data>
    </edge>
    <edge source="CZE" target="RUS">
      <data key="d0">6315100</data>
    </edge>
    <edge source="CZE" target="SAU">
      <data key="d0">3998106</data>
    </edge>
    <edge source="CZE" target="SEN">
      <data key="d0">64676</data>
    </edge>
    <edge source="CZE" target="IND">
      <data key="d0">490047</data>
    </edge>
    <edge source="CZE" target="SVK">
      <data key="d0">21354449</data>
    </edge>
    <edge source="CZE" target="VNM">
      <data key="d0">895762</data>
    </edge>
    <edge source="CZE" target="SVN">
      <data key="d0">82427</data>
    </edge>
    <edge source="CZE" target="ZAF">
      <data key="d0">671335</data>
    </edge>
    <edge source="CZE" target="ESP">
      <data key="d0">4001649</data>
    </edge>
    <edge source="CZE" target="CHE">
      <data key="d0">1374094</data>
    </edge>
    <edge source="CZE" target="THA">
      <data key="d0">11323948</data>
    </edge>
    <edge source="CZE" target="TGO">
      <data key="d0">94974</data>
    </edge>
    <edge source="CZE" target="ARE">
      <data key="d0">3447841</data>
    </edge>
    <edge source="CZE" target="TUN">
      <data key="d0">146550</data>
    </edge>
    <edge source="CZE" target="TUR">
      <data key="d0">75546</data>
    </edge>
    <edge source="CZE" target="UKR">
      <data key="d0">60918</data>
    </edge>
    <edge source="CZE" target="MKD">
      <data key="d0">1434452</data>
    </edge>
    <edge source="CZE" target="EGY">
      <data key="d0">935271</data>
    </edge>
    <edge source="CZE" target="GBR">
      <data key="d0">52478</data>
    </edge>
    <edge source="CZE" target="USA">
      <data key="d0">522881</data>
    </edge>
    <edge source="CZE" target="SRB">
      <data key="d0">2946040</data>
    </edge>
    <edge source="DNK" target="ALB">
      <data key="d0">198453</data>
    </edge>
    <edge source="DNK" target="AZE">
      <data key="d0">42980</data>
    </edge>
    <edge source="DNK" target="ARG">
      <data key="d0">2466233</data>
    </edge>
    <edge source="DNK" target="AUS">
      <data key="d0">6923823</data>
    </edge>
    <edge source="DNK" target="AUT">
      <data key="d0">4346074</data>
    </edge>
    <edge source="DNK" target="BEL">
      <data key="d0">18055534</data>
    </edge>
    <edge source="DNK" target="BRA">
      <data key="d0">14904966</data>
    </edge>
    <edge source="DNK" target="BGR">
      <data key="d0">158175</data>
    </edge>
    <edge source="DNK" target="CAN">
      <data key="d0">8302476</data>
    </edge>
    <edge source="DNK" target="LKA">
      <data key="d0">588874</data>
    </edge>
    <edge source="DNK" target="CHL">
      <data key="d0">367078</data>
    </edge>
    <edge source="DNK" target="CHN">
      <data key="d0">185786</data>
    </edge>
    <edge source="DNK" target="CRI">
      <data key="d0">51727</data>
    </edge>
    <edge source="DNK" target="HRV">
      <data key="d0">59109</data>
    </edge>
    <edge source="DNK" target="CZE">
      <data key="d0">925259</data>
    </edge>
    <edge source="DNK" target="SLV">
      <data key="d0">3427620</data>
    </edge>
    <edge source="DNK" target="ETH">
      <data key="d0">295700</data>
    </edge>
    <edge source="DNK" target="EST">
      <data key="d0">1292149</data>
    </edge>
    <edge source="DNK" target="FIN">
      <data key="d0">24891698</data>
    </edge>
    <edge source="DNK" target="FRA">
      <data key="d0">37154604</data>
    </edge>
    <edge source="DNK" target="GMB">
      <data key="d0">19498</data>
    </edge>
    <edge source="DNK" target="PSE">
      <data key="d0">21701</data>
    </edge>
    <edge source="DNK" target="DEU">
      <data key="d0">327499938</data>
    </edge>
    <edge source="DNK" target="GHA">
      <data key="d0">63820</data>
    </edge>
    <edge source="DNK" target="GRC">
      <data key="d0">41754328</data>
    </edge>
    <edge source="DNK" target="GTM">
      <data key="d0">647290</data>
    </edge>
    <edge source="DNK" target="HND">
      <data key="d0">883991</data>
    </edge>
    <edge source="DNK" target="HKG">
      <data key="d0">1407185</data>
    </edge>
    <edge source="DNK" target="HUN">
      <data key="d0">1119234</data>
    </edge>
    <edge source="DNK" target="IDN">
      <data key="d0">4063831</data>
    </edge>
    <edge source="DNK" target="IRL">
      <data key="d0">1836884</data>
    </edge>
    <edge source="DNK" target="ISR">
      <data key="d0">2171157</data>
    </edge>
    <edge source="DNK" target="ITA">
      <data key="d0">43466838</data>
    </edge>
    <edge source="DNK" target="JAM">
      <data key="d0">154265</data>
    </edge>
    <edge source="DNK" target="JPN">
      <data key="d0">44110720</data>
    </edge>
    <edge source="DNK" target="KAZ">
      <data key="d0">50356</data>
    </edge>
    <edge source="DNK" target="JOR">
      <data key="d0">4941823</data>
    </edge>
    <edge source="DNK" target="KOR">
      <data key="d0">2519711</data>
    </edge>
    <edge source="DNK" target="LBN">
      <data key="d0">10387524</data>
    </edge>
    <edge source="DNK" target="LTU">
      <data key="d0">25445</data>
    </edge>
    <edge source="DNK" target="MWI">
      <data key="d0">26362</data>
    </edge>
    <edge source="DNK" target="MYS">
      <data key="d0">2252831</data>
    </edge>
    <edge source="DNK" target="MEX">
      <data key="d0">2279490</data>
    </edge>
    <edge source="DNK" target="MAR">
      <data key="d0">58645</data>
    </edge>
    <edge source="DNK" target="OMN">
      <data key="d0">9823233</data>
    </edge>
    <edge source="DNK" target="NAM">
      <data key="d0">62750</data>
    </edge>
    <edge source="DNK" target="NLD">
      <data key="d0">46534239</data>
    </edge>
    <edge source="DNK" target="NZL">
      <data key="d0">393484</data>
    </edge>
    <edge source="DNK" target="NIC">
      <data key="d0">42048</data>
    </edge>
    <edge source="DNK" target="NOR">
      <data key="d0">13479492</data>
    </edge>
    <edge source="DNK" target="PAK">
      <data key="d0">289399</data>
    </edge>
    <edge source="DNK" target="PAN">
      <data key="d0">3036416</data>
    </edge>
    <edge source="DNK" target="PHL">
      <data key="d0">3913538</data>
    </edge>
    <edge source="DNK" target="POL">
      <data key="d0">1283104</data>
    </edge>
    <edge source="DNK" target="PRT">
      <data key="d0">4820034</data>
    </edge>
    <edge source="DNK" target="ROU">
      <data key="d0">332463</data>
    </edge>
    <edge source="DNK" target="RUS">
      <data key="d0">1653388</data>
    </edge>
    <edge source="DNK" target="SAU">
      <data key="d0">82781399</data>
    </edge>
    <edge source="DNK" target="SEN">
      <data key="d0">23106</data>
    </edge>
    <edge source="DNK" target="IND">
      <data key="d0">954126</data>
    </edge>
    <edge source="DNK" target="SGP">
      <data key="d0">2044376</data>
    </edge>
    <edge source="DNK" target="SVK">
      <data key="d0">220694</data>
    </edge>
    <edge source="DNK" target="VNM">
      <data key="d0">1417498</data>
    </edge>
    <edge source="DNK" target="SVN">
      <data key="d0">274500</data>
    </edge>
    <edge source="DNK" target="ZAF">
      <data key="d0">1403106</data>
    </edge>
    <edge source="DNK" target="ESP">
      <data key="d0">55871005</data>
    </edge>
    <edge source="DNK" target="SWE">
      <data key="d0">70447545</data>
    </edge>
    <edge source="DNK" target="CHE">
      <data key="d0">4436637</data>
    </edge>
    <edge source="DNK" target="THA">
      <data key="d0">3506496</data>
    </edge>
    <edge source="DNK" target="ARE">
      <data key="d0">16310622</data>
    </edge>
    <edge source="DNK" target="TUR">
      <data key="d0">2050896</data>
    </edge>
    <edge source="DNK" target="UKR">
      <data key="d0">23348</data>
    </edge>
    <edge source="DNK" target="MKD">
      <data key="d0">222800</data>
    </edge>
    <edge source="DNK" target="EGY">
      <data key="d0">7990757</data>
    </edge>
    <edge source="DNK" target="GBR">
      <data key="d0">146808079</data>
    </edge>
    <edge source="DNK" target="USA">
      <data key="d0">51142846</data>
    </edge>
    <edge source="DNK" target="URY">
      <data key="d0">206567</data>
    </edge>
    <edge source="DNK" target="SRB">
      <data key="d0">354215</data>
    </edge>
    <edge source="SLV" target="CRI">
      <data key="d0">50533</data>
    </edge>
    <edge source="SLV" target="GTM">
      <data key="d0">3041215</data>
    </edge>
    <edge source="SLV" target="HND">
      <data key="d0">10084115</data>
    </edge>
    <edge source="SLV" target="NZL">
      <data key="d0">38522</data>
    </edge>
    <edge source="SLV" target="NIC">
      <data key="d0">81217</data>
    </edge>
    <edge source="SLV" target="USA">
      <data key="d0">154300</data>
    </edge>
    <edge source="FIN" target="ARG">
      <data key="d0">17190</data>
    </edge>
    <edge source="FIN" target="AUS">
      <data key="d0">341129</data>
    </edge>
    <edge source="FIN" target="AUT">
      <data key="d0">4278494</data>
    </edge>
    <edge source="FIN" target="ARM">
      <data key="d0">837093</data>
    </edge>
    <edge source="FIN" target="BEL">
      <data key="d0">33131850</data>
    </edge>
    <edge source="FIN" target="BRA">
      <data key="d0">22729</data>
    </edge>
    <edge source="FIN" target="BGR">
      <data key="d0">159497</data>
    </edge>
    <edge source="FIN" target="CAN">
      <data key="d0">1046592</data>
    </edge>
    <edge source="FIN" target="CHL">
      <data key="d0">15114</data>
    </edge>
    <edge source="FIN" target="CHN">
      <data key="d0">5384112</data>
    </edge>
    <edge source="FIN" target="COL">
      <data key="d0">548207</data>
    </edge>
    <edge source="FIN" target="BEN">
      <data key="d0">114624</data>
    </edge>
    <edge source="FIN" target="DNK">
      <data key="d0">1840075</data>
    </edge>
    <edge source="FIN" target="EST">
      <data key="d0">2316160</data>
    </edge>
    <edge source="FIN" target="FRA">
      <data key="d0">15132602</data>
    </edge>
    <edge source="FIN" target="GEO">
      <data key="d0">83744</data>
    </edge>
    <edge source="FIN" target="GMB">
      <data key="d0">109894</data>
    </edge>
    <edge source="FIN" target="DEU">
      <data key="d0">12575310</data>
    </edge>
    <edge source="FIN" target="GHA">
      <data key="d0">560393</data>
    </edge>
    <edge source="FIN" target="GRC">
      <data key="d0">3768285</data>
    </edge>
    <edge source="FIN" target="GTM">
      <data key="d0">755354</data>
    </edge>
    <edge source="FIN" target="HKG">
      <data key="d0">147544</data>
    </edge>
    <edge source="FIN" target="IDN">
      <data key="d0">1140326</data>
    </edge>
    <edge source="FIN" target="IRL">
      <data key="d0">3770543</data>
    </edge>
    <edge source="FIN" target="ISR">
      <data key="d0">421039</data>
    </edge>
    <edge source="FIN" target="ITA">
      <data key="d0">2125042</data>
    </edge>
    <edge source="FIN" target="JAM">
      <data key="d0">163630</data>
    </edge>
    <edge source="FIN" target="JPN">
      <data key="d0">819112</data>
    </edge>
    <edge source="FIN" target="KOR">
      <data key="d0">199026</data>
    </edge>
    <edge source="FIN" target="LBN">
      <data key="d0">4102497</data>
    </edge>
    <edge source="FIN" target="LVA">
      <data key="d0">87480</data>
    </edge>
    <edge source="FIN" target="LTU">
      <data key="d0">314549</data>
    </edge>
    <edge source="FIN" target="MDG">
      <data key="d0">115366</data>
    </edge>
    <edge source="FIN" target="MWI">
      <data key="d0">136757</data>
    </edge>
    <edge source="FIN" target="MYS">
      <data key="d0">3105905</data>
    </edge>
    <edge source="FIN" target="MEX">
      <data key="d0">1579547</data>
    </edge>
    <edge source="FIN" target="MDA">
      <data key="d0">11657</data>
    </edge>
    <edge source="FIN" target="MAR">
      <data key="d0">1847545</data>
    </edge>
    <edge source="FIN" target="MOZ">
      <data key="d0">118922</data>
    </edge>
    <edge source="FIN" target="OMN">
      <data key="d0">406845</data>
    </edge>
    <edge source="FIN" target="NLD">
      <data key="d0">14837683</data>
    </edge>
    <edge source="FIN" target="NER">
      <data key="d0">187794</data>
    </edge>
    <edge source="FIN" target="NOR">
      <data key="d0">239848</data>
    </edge>
    <edge source="FIN" target="PER">
      <data key="d0">923670</data>
    </edge>
    <edge source="FIN" target="PHL">
      <data key="d0">2613675</data>
    </edge>
    <edge source="FIN" target="POL">
      <data key="d0">174518</data>
    </edge>
    <edge source="FIN" target="RUS">
      <data key="d0">56262846</data>
    </edge>
    <edge source="FIN" target="SAU">
      <data key="d0">2465687</data>
    </edge>
    <edge source="FIN" target="SEN">
      <data key="d0">117341</data>
    </edge>
    <edge source="FIN" target="SGP">
      <data key="d0">27399</data>
    </edge>
    <edge source="FIN" target="VNM">
      <data key="d0">1958571</data>
    </edge>
    <edge source="FIN" target="ZAF">
      <data key="d0">863509</data>
    </edge>
    <edge source="FIN" target="ESP">
      <data key="d0">693281</data>
    </edge>
    <edge source="FIN" target="SWE">
      <data key="d0">19795244</data>
    </edge>
    <edge source="FIN" target="CHE">
      <data key="d0">684840</data>
    </edge>
    <edge source="FIN" target="THA">
      <data key="d0">2068190</data>
    </edge>
    <edge source="FIN" target="ARE">
      <data key="d0">118860</data>
    </edge>
    <edge source="FIN" target="TUR">
      <data key="d0">375677</data>
    </edge>
    <edge source="FIN" target="UKR">
      <data key="d0">91415</data>
    </edge>
    <edge source="FIN" target="EGY">
      <data key="d0">4407901</data>
    </edge>
    <edge source="FIN" target="GBR">
      <data key="d0">1631436</data>
    </edge>
    <edge source="FIN" target="USA">
      <data key="d0">28249619</data>
    </edge>
    <edge source="FRA" target="ALB">
      <data key="d0">183153</data>
    </edge>
    <edge source="FRA" target="DZA">
      <data key="d0">172325475</data>
    </edge>
    <edge source="FRA" target="AZE">
      <data key="d0">15169</data>
    </edge>
    <edge source="FRA" target="ARG">
      <data key="d0">2451923</data>
    </edge>
    <edge source="FRA" target="AUS">
      <data key="d0">6079032</data>
    </edge>
    <edge source="FRA" target="AUT">
      <data key="d0">14351970</data>
    </edge>
    <edge source="FRA" target="ARM">
      <data key="d0">47895</data>
    </edge>
    <edge source="FRA" target="BEL">
      <data key="d0">445696928</data>
    </edge>
    <edge source="FRA" target="BRA">
      <data key="d0">9277753</data>
    </edge>
    <edge source="FRA" target="BGR">
      <data key="d0">2385206</data>
    </edge>
    <edge source="FRA" target="BDI">
      <data key="d0">20226</data>
    </edge>
    <edge source="FRA" target="BLR">
      <data key="d0">13203</data>
    </edge>
    <edge source="FRA" target="KHM">
      <data key="d0">618142</data>
    </edge>
    <edge source="FRA" target="CMR">
      <data key="d0">5325350</data>
    </edge>
    <edge source="FRA" target="CAN">
      <data key="d0">28488483</data>
    </edge>
    <edge source="FRA" target="CAF">
      <data key="d0">79217</data>
    </edge>
    <edge source="FRA" target="LKA">
      <data key="d0">527689</data>
    </edge>
    <edge source="FRA" target="CHL">
      <data key="d0">785003</data>
    </edge>
    <edge source="FRA" target="CHN">
      <data key="d0">24775977</data>
    </edge>
    <edge source="FRA" target="COL">
      <data key="d0">2796459</data>
    </edge>
    <edge source="FRA" target="CRI">
      <data key="d0">31602</data>
    </edge>
    <edge source="FRA" target="HRV">
      <data key="d0">3521487</data>
    </edge>
    <edge source="FRA" target="CZE">
      <data key="d0">3535954</data>
    </edge>
    <edge source="FRA" target="BEN">
      <data key="d0">1772823</data>
    </edge>
    <edge source="FRA" target="DNK">
      <data key="d0">31744791</data>
    </edge>
    <edge source="FRA" target="ECU">
      <data key="d0">575023</data>
    </edge>
    <edge source="FRA" target="ETH">
      <data key="d0">73879</data>
    </edge>
    <edge source="FRA" target="EST">
      <data key="d0">288775</data>
    </edge>
    <edge source="FRA" target="FIN">
      <data key="d0">6879625</data>
    </edge>
    <edge source="FRA" target="GMB">
      <data key="d0">190738</data>
    </edge>
    <edge source="FRA" target="PSE">
      <data key="d0">48878</data>
    </edge>
    <edge source="FRA" target="DEU">
      <data key="d0">709854535</data>
    </edge>
    <edge source="FRA" target="GHA">
      <data key="d0">1419859</data>
    </edge>
    <edge source="FRA" target="GRC">
      <data key="d0">56177636</data>
    </edge>
    <edge source="FRA" target="GTM">
      <data key="d0">72334</data>
    </edge>
    <edge source="FRA" target="HKG">
      <data key="d0">7410124</data>
    </edge>
    <edge source="FRA" target="HUN">
      <data key="d0">1475058</data>
    </edge>
    <edge source="FRA" target="IDN">
      <data key="d0">5960207</data>
    </edge>
    <edge source="FRA" target="IRL">
      <data key="d0">20905459</data>
    </edge>
    <edge source="FRA" target="ISR">
      <data key="d0">5351616</data>
    </edge>
    <edge source="FRA" target="ITA">
      <data key="d0">445426131</data>
    </edge>
    <edge source="FRA" target="CIV">
      <data key="d0">8180800</data>
    </edge>
    <edge source="FRA" target="JAM">
      <data key="d0">198042</data>
    </edge>
    <edge source="FRA" target="JPN">
      <data key="d0">56029878</data>
    </edge>
    <edge source="FRA" target="KAZ">
      <data key="d0">13905</data>
    </edge>
    <edge source="FRA" target="JOR">
      <data key="d0">21211511</data>
    </edge>
    <edge source="FRA" target="KOR">
      <data key="d0">10774442</data>
    </edge>
    <edge source="FRA" target="LBN">
      <data key="d0">41745045</data>
    </edge>
    <edge source="FRA" target="LVA">
      <data key="d0">173602</data>
    </edge>
    <edge source="FRA" target="LTU">
      <data key="d0">768008</data>
    </edge>
    <edge source="FRA" target="MDG">
      <data key="d0">1154680</data>
    </edge>
    <edge source="FRA" target="MYS">
      <data key="d0">8256224</data>
    </edge>
    <edge source="FRA" target="MRT">
      <data key="d0">2175928</data>
    </edge>
    <edge source="FRA" target="MUS">
      <data key="d0">3655481</data>
    </edge>
    <edge source="FRA" target="MEX">
      <data key="d0">10624295</data>
    </edge>
    <edge source="FRA" target="MAR">
      <data key="d0">7855225</data>
    </edge>
    <edge source="FRA" target="MOZ">
      <data key="d0">70930</data>
    </edge>
    <edge source="FRA" target="OMN">
      <data key="d0">7317985</data>
    </edge>
    <edge source="FRA" target="NAM">
      <data key="d0">16574</data>
    </edge>
    <edge source="FRA" target="NLD">
      <data key="d0">249759006</data>
    </edge>
    <edge source="FRA" target="NZL">
      <data key="d0">683594</data>
    </edge>
    <edge source="FRA" target="NER">
      <data key="d0">3616013</data>
    </edge>
    <edge source="FRA" target="NOR">
      <data key="d0">5702191</data>
    </edge>
    <edge source="FRA" target="PAK">
      <data key="d0">426983</data>
    </edge>
    <edge source="FRA" target="PAN">
      <data key="d0">59974</data>
    </edge>
    <edge source="FRA" target="PER">
      <data key="d0">1473092</data>
    </edge>
    <edge source="FRA" target="PHL">
      <data key="d0">10902115</data>
    </edge>
    <edge source="FRA" target="POL">
      <data key="d0">12354139</data>
    </edge>
    <edge source="FRA" target="PRT">
      <data key="d0">53246201</data>
    </edge>
    <edge source="FRA" target="ROU">
      <data key="d0">2127752</data>
    </edge>
    <edge source="FRA" target="RUS">
      <data key="d0">5771014</data>
    </edge>
    <edge source="FRA" target="SAU">
      <data key="d0">94964559</data>
    </edge>
    <edge source="FRA" target="SEN">
      <data key="d0">24097298</data>
    </edge>
    <edge source="FRA" target="IND">
      <data key="d0">457883</data>
    </edge>
    <edge source="FRA" target="SGP">
      <data key="d0">12811179</data>
    </edge>
    <edge source="FRA" target="SVK">
      <data key="d0">370099</data>
    </edge>
    <edge source="FRA" target="VNM">
      <data key="d0">3180743</data>
    </edge>
    <edge source="FRA" target="SVN">
      <data key="d0">441310</data>
    </edge>
    <edge source="FRA" target="ZAF">
      <data key="d0">5412011</data>
    </edge>
    <edge source="FRA" target="ZWE">
      <data key="d0">45929</data>
    </edge>
    <edge source="FRA" target="ESP">
      <data key="d0">365335754</data>
    </edge>
    <edge source="FRA" target="SWE">
      <data key="d0">24839041</data>
    </edge>
    <edge source="FRA" target="CHE">
      <data key="d0">84539008</data>
    </edge>
    <edge source="FRA" target="THA">
      <data key="d0">6483823</data>
    </edge>
    <edge source="FRA" target="TGO">
      <data key="d0">567017</data>
    </edge>
    <edge source="FRA" target="ARE">
      <data key="d0">14067409</data>
    </edge>
    <edge source="FRA" target="TUN">
      <data key="d0">9238286</data>
    </edge>
    <edge source="FRA" target="TUR">
      <data key="d0">7401837</data>
    </edge>
    <edge source="FRA" target="UGA">
      <data key="d0">32164</data>
    </edge>
    <edge source="FRA" target="UKR">
      <data key="d0">492576</data>
    </edge>
    <edge source="FRA" target="MKD">
      <data key="d0">1655121</data>
    </edge>
    <edge source="FRA" target="EGY">
      <data key="d0">15757363</data>
    </edge>
    <edge source="FRA" target="GBR">
      <data key="d0">343238113</data>
    </edge>
    <edge source="FRA" target="USA">
      <data key="d0">70841838</data>
    </edge>
    <edge source="FRA" target="BFA">
      <data key="d0">1019563</data>
    </edge>
    <edge source="FRA" target="URY">
      <data key="d0">113488</data>
    </edge>
    <edge source="FRA" target="SRB">
      <data key="d0">362936</data>
    </edge>
    <edge source="GEO" target="AZE">
      <data key="d0">55761</data>
    </edge>
    <edge source="DEU" target="ALB">
      <data key="d0">1375000</data>
    </edge>
    <edge source="DEU" target="DZA">
      <data key="d0">6566000</data>
    </edge>
    <edge source="DEU" target="AZE">
      <data key="d0">1477000</data>
    </edge>
    <edge source="DEU" target="ARG">
      <data key="d0">185000</data>
    </edge>
    <edge source="DEU" target="AUS">
      <data key="d0">2673000</data>
    </edge>
    <edge source="DEU" target="AUT">
      <data key="d0">199201000</data>
    </edge>
    <edge source="DEU" target="ARM">
      <data key="d0">202000</data>
    </edge>
    <edge source="DEU" target="BEL">
      <data key="d0">325805000</data>
    </edge>
    <edge source="DEU" target="BOL">
      <data key="d0">154000</data>
    </edge>
    <edge source="DEU" target="BRA">
      <data key="d0">1102000</data>
    </edge>
    <edge source="DEU" target="BGR">
      <data key="d0">4910000</data>
    </edge>
    <edge source="DEU" target="BDI">
      <data key="d0">15000</data>
    </edge>
    <edge source="DEU" target="BLR">
      <data key="d0">226000</data>
    </edge>
    <edge source="DEU" target="KHM">
      <data key="d0">365000</data>
    </edge>
    <edge source="DEU" target="CMR">
      <data key="d0">164000</data>
    </edge>
    <edge source="DEU" target="CAN">
      <data key="d0">3974000</data>
    </edge>
    <edge source="DEU" target="LKA">
      <data key="d0">883000</data>
    </edge>
    <edge source="DEU" target="CHL">
      <data key="d0">339000</data>
    </edge>
    <edge source="DEU" target="CHN">
      <data key="d0">2297000</data>
    </edge>
    <edge source="DEU" target="COL">
      <data key="d0">269000</data>
    </edge>
    <edge source="DEU" target="CRI">
      <data key="d0">84000</data>
    </edge>
    <edge source="DEU" target="HRV">
      <data key="d0">9990000</data>
    </edge>
    <edge source="DEU" target="CZE">
      <data key="d0">18710000</data>
    </edge>
    <edge source="DEU" target="BEN">
      <data key="d0">207000</data>
    </edge>
    <edge source="DEU" target="DNK">
      <data key="d0">66840000</data>
    </edge>
    <edge source="DEU" target="ECU">
      <data key="d0">28000</data>
    </edge>
    <edge source="DEU" target="SLV">
      <data key="d0">130000</data>
    </edge>
    <edge source="DEU" target="ETH">
      <data key="d0">18000</data>
    </edge>
    <edge source="DEU" target="EST">
      <data key="d0">2504000</data>
    </edge>
    <edge source="DEU" target="FIN">
      <data key="d0">13326000</data>
    </edge>
    <edge source="DEU" target="FRA">
      <data key="d0">329487000</data>
    </edge>
    <edge source="DEU" target="GEO">
      <data key="d0">199000</data>
    </edge>
    <edge source="DEU" target="GMB">
      <data key="d0">748000</data>
    </edge>
    <edge source="DEU" target="GHA">
      <data key="d0">3513000</data>
    </edge>
    <edge source="DEU" target="GRC">
      <data key="d0">125815000</data>
    </edge>
    <edge source="DEU" target="GTM">
      <data key="d0">376000</data>
    </edge>
    <edge source="DEU" target="HKG">
      <data key="d0">8172000</data>
    </edge>
    <edge source="DEU" target="HUN">
      <data key="d0">14047000</data>
    </edge>
    <edge source="DEU" target="IDN">
      <data key="d0">14399000</data>
    </edge>
    <edge source="DEU" target="IRL">
      <data key="d0">7417000</data>
    </edge>
    <edge source="DEU" target="ISR">
      <data key="d0">5881000</data>
    </edge>
    <edge source="DEU" target="ITA">
      <data key="d0">1221045000</data>
    </edge>
    <edge source="DEU" target="CIV">
      <data key="d0">1248000</data>
    </edge>
    <edge source="DEU" target="JAM">
      <data key="d0">5147000</data>
    </edge>
    <edge source="DEU" target="JPN">
      <data key="d0">36818000</data>
    </edge>
    <edge source="DEU" target="KAZ">
      <data key="d0">1873000</data>
    </edge>
    <edge source="DEU" target="JOR">
      <data key="d0">2722000</data>
    </edge>
    <edge source="DEU" target="KOR">
      <data key="d0">1693000</data>
    </edge>
    <edge source="DEU" target="KGZ">
      <data key="d0">28000</data>
    </edge>
    <edge source="DEU" target="LBN">
      <data key="d0">4915000</data>
    </edge>
    <edge source="DEU" target="LVA">
      <data key="d0">2896000</data>
    </edge>
    <edge source="DEU" target="LTU">
      <data key="d0">2400000</data>
    </edge>
    <edge source="DEU" target="MYS">
      <data key="d0">8438000</data>
    </edge>
    <edge source="DEU" target="MRT">
      <data key="d0">5458000</data>
    </edge>
    <edge source="DEU" target="MUS">
      <data key="d0">222000</data>
    </edge>
    <edge source="DEU" target="MEX">
      <data key="d0">46454000</data>
    </edge>
    <edge source="DEU" target="MDA">
      <data key="d0">975000</data>
    </edge>
    <edge source="DEU" target="MAR">
      <data key="d0">2459000</data>
    </edge>
    <edge source="DEU" target="MOZ">
      <data key="d0">19000</data>
    </edge>
    <edge source="DEU" target="OMN">
      <data key="d0">5620000</data>
    </edge>
    <edge source="DEU" target="NAM">
      <data key="d0">342000</data>
    </edge>
    <edge source="DEU" target="NLD">
      <data key="d0">824199000</data>
    </edge>
    <edge source="DEU" target="NZL">
      <data key="d0">122000</data>
    </edge>
    <edge source="DEU" target="NIC">
      <data key="d0">363000</data>
    </edge>
    <edge source="DEU" target="NER">
      <data key="d0">704000</data>
    </edge>
    <edge source="DEU" target="NOR">
      <data key="d0">1634000</data>
    </edge>
    <edge source="DEU" target="PAK">
      <data key="d0">326000</data>
    </edge>
    <edge source="DEU" target="PAN">
      <data key="d0">88000</data>
    </edge>
    <edge source="DEU" target="PER">
      <data key="d0">2320000</data>
    </edge>
    <edge source="DEU" target="PHL">
      <data key="d0">19471000</data>
    </edge>
    <edge source="DEU" target="POL">
      <data key="d0">28988000</data>
    </edge>
    <edge source="DEU" target="PRT">
      <data key="d0">27292000</data>
    </edge>
    <edge source="DEU" target="ROU">
      <data key="d0">5379000</data>
    </edge>
    <edge source="DEU" target="RUS">
      <data key="d0">111218000</data>
    </edge>
    <edge source="DEU" target="SAU">
      <data key="d0">57089000</data>
    </edge>
    <edge source="DEU" target="SEN">
      <data key="d0">668000</data>
    </edge>
    <edge source="DEU" target="IND">
      <data key="d0">315000</data>
    </edge>
    <edge source="DEU" target="SGP">
      <data key="d0">5086000</data>
    </edge>
    <edge source="DEU" target="SVK">
      <data key="d0">5063000</data>
    </edge>
    <edge source="DEU" target="VNM">
      <data key="d0">2750000</data>
    </edge>
    <edge source="DEU" target="SVN">
      <data key="d0">4362000</data>
    </edge>
    <edge source="DEU" target="ZAF">
      <data key="d0">2258000</data>
    </edge>
    <edge source="DEU" target="ESP">
      <data key="d0">163632000</data>
    </edge>
    <edge source="DEU" target="SWE">
      <data key="d0">28954000</data>
    </edge>
    <edge source="DEU" target="CHE">
      <data key="d0">31336000</data>
    </edge>
    <edge source="DEU" target="THA">
      <data key="d0">10289000</data>
    </edge>
    <edge source="DEU" target="TGO">
      <data key="d0">58000</data>
    </edge>
    <edge source="DEU" target="ARE">
      <data key="d0">13015000</data>
    </edge>
    <edge source="DEU" target="TUN">
      <data key="d0">468000</data>
    </edge>
    <edge source="DEU" target="TUR">
      <data key="d0">3323000</data>
    </edge>
    <edge source="DEU" target="UKR">
      <data key="d0">5632000</data>
    </edge>
    <edge source="DEU" target="MKD">
      <data key="d0">3955000</data>
    </edge>
    <edge source="DEU" target="EGY">
      <data key="d0">3187000</data>
    </edge>
    <edge source="DEU" target="GBR">
      <data key="d0">182356000</data>
    </edge>
    <edge source="DEU" target="TZA">
      <data key="d0">28000</data>
    </edge>
    <edge source="DEU" target="USA">
      <data key="d0">27806000</data>
    </edge>
    <edge source="DEU" target="URY">
      <data key="d0">83000</data>
    </edge>
    <edge source="DEU" target="SRB">
      <data key="d0">2438000</data>
    </edge>
    <edge source="GRC" target="ALB">
      <data key="d0">691214</data>
    </edge>
    <edge source="GRC" target="ARG">
      <data key="d0">11930</data>
    </edge>
    <edge source="GRC" target="AUS">
      <data key="d0">4346369</data>
    </edge>
    <edge source="GRC" target="AUT">
      <data key="d0">3823525</data>
    </edge>
    <edge source="GRC" target="BEL">
      <data key="d0">2326277</data>
    </edge>
    <edge source="GRC" target="BGR">
      <data key="d0">362116</data>
    </edge>
    <edge source="GRC" target="CAN">
      <data key="d0">2350627</data>
    </edge>
    <edge source="GRC" target="CZE">
      <data key="d0">47729</data>
    </edge>
    <edge source="GRC" target="DNK">
      <data key="d0">976635</data>
    </edge>
    <edge source="GRC" target="ETH">
      <data key="d0">25401</data>
    </edge>
    <edge source="GRC" target="FIN">
      <data key="d0">328359</data>
    </edge>
    <edge source="GRC" target="FRA">
      <data key="d0">3252091</data>
    </edge>
    <edge source="GRC" target="DEU">
      <data key="d0">39448807</data>
    </edge>
    <edge source="GRC" target="HKG">
      <data key="d0">10665</data>
    </edge>
    <edge source="GRC" target="HUN">
      <data key="d0">68017</data>
    </edge>
    <edge source="GRC" target="ISR">
      <data key="d0">85675</data>
    </edge>
    <edge source="GRC" target="ITA">
      <data key="d0">9188171</data>
    </edge>
    <edge source="GRC" target="JPN">
      <data key="d0">24600</data>
    </edge>
    <edge source="GRC" target="LBN">
      <data key="d0">870183</data>
    </edge>
    <edge source="GRC" target="NLD">
      <data key="d0">2192992</data>
    </edge>
    <edge source="GRC" target="NOR">
      <data key="d0">56335</data>
    </edge>
    <edge source="GRC" target="PAN">
      <data key="d0">29543</data>
    </edge>
    <edge source="GRC" target="POL">
      <data key="d0">11060</data>
    </edge>
    <edge source="GRC" target="PRT">
      <data key="d0">224578</data>
    </edge>
    <edge source="GRC" target="ROU">
      <data key="d0">108134</data>
    </edge>
    <edge source="GRC" target="SAU">
      <data key="d0">110497</data>
    </edge>
    <edge source="GRC" target="SGP">
      <data key="d0">683985</data>
    </edge>
    <edge source="GRC" target="SVN">
      <data key="d0">100438</data>
    </edge>
    <edge source="GRC" target="ZAF">
      <data key="d0">350074</data>
    </edge>
    <edge source="GRC" target="ESP">
      <data key="d0">763276</data>
    </edge>
    <edge source="GRC" target="SWE">
      <data key="d0">4476596</data>
    </edge>
    <edge source="GRC" target="CHE">
      <data key="d0">1593541</data>
    </edge>
    <edge source="GRC" target="ARE">
      <data key="d0">53182</data>
    </edge>
    <edge source="GRC" target="UKR">
      <data key="d0">137796</data>
    </edge>
    <edge source="GRC" target="MKD">
      <data key="d0">536582</data>
    </edge>
    <edge source="GRC" target="EGY">
      <data key="d0">70489</data>
    </edge>
    <edge source="GRC" target="GBR">
      <data key="d0">16543503</data>
    </edge>
    <edge source="GRC" target="USA">
      <data key="d0">8503981</data>
    </edge>
    <edge source="GRC" target="SRB">
      <data key="d0">440348</data>
    </edge>
    <edge source="GTM" target="SLV">
      <data key="d0">801230</data>
    </edge>
    <edge source="GTM" target="HND">
      <data key="d0">327963</data>
    </edge>
    <edge source="GTM" target="MEX">
      <data key="d0">133149</data>
    </edge>
    <edge source="HND" target="SLV">
      <data key="d0">1989763</data>
    </edge>
    <edge source="HND" target="GTM">
      <data key="d0">765807</data>
    </edge>
    <edge source="HND" target="NIC">
      <data key="d0">20404</data>
    </edge>
    <edge source="HND" target="PAN">
      <data key="d0">71682</data>
    </edge>
    <edge source="HND" target="USA">
      <data key="d0">695126</data>
    </edge>
    <edge source="HKG" target="CHN">
      <data key="d0">116687043</data>
    </edge>
    <edge source="HKG" target="KOR">
      <data key="d0">12422</data>
    </edge>
    <edge source="HKG" target="MDG">
      <data key="d0">10001</data>
    </edge>
    <edge source="HKG" target="MYS">
      <data key="d0">78609</data>
    </edge>
    <edge source="HKG" target="MUS">
      <data key="d0">10779</data>
    </edge>
    <edge source="HKG" target="NLD">
      <data key="d0">78478</data>
    </edge>
    <edge source="HKG" target="PAN">
      <data key="d0">14676</data>
    </edge>
    <edge source="HKG" target="PHL">
      <data key="d0">173528</data>
    </edge>
    <edge source="HKG" target="SGP">
      <data key="d0">114391</data>
    </edge>
    <edge source="HKG" target="VNM">
      <data key="d0">173210</data>
    </edge>
    <edge source="HKG" target="ZAF">
      <data key="d0">11468</data>
    </edge>
    <edge source="HKG" target="USA">
      <data key="d0">321976</data>
    </edge>
    <edge source="HUN" target="ALB">
      <data key="d0">87000</data>
    </edge>
    <edge source="HUN" target="DZA">
      <data key="d0">433000</data>
    </edge>
    <edge source="HUN" target="AZE">
      <data key="d0">36000</data>
    </edge>
    <edge source="HUN" target="AUS">
      <data key="d0">57000</data>
    </edge>
    <edge source="HUN" target="AUT">
      <data key="d0">1329000</data>
    </edge>
    <edge source="HUN" target="BEL">
      <data key="d0">829000</data>
    </edge>
    <edge source="HUN" target="BGR">
      <data key="d0">269000</data>
    </edge>
    <edge source="HUN" target="CRI">
      <data key="d0">157000</data>
    </edge>
    <edge source="HUN" target="HRV">
      <data key="d0">11452000</data>
    </edge>
    <edge source="HUN" target="CZE">
      <data key="d0">3484000</data>
    </edge>
    <edge source="HUN" target="DNK">
      <data key="d0">176000</data>
    </edge>
    <edge source="HUN" target="SLV">
      <data key="d0">100000</data>
    </edge>
    <edge source="HUN" target="EST">
      <data key="d0">139000</data>
    </edge>
    <edge source="HUN" target="FRA">
      <data key="d0">1600000</data>
    </edge>
    <edge source="HUN" target="DEU">
      <data key="d0">386000</data>
    </edge>
    <edge source="HUN" target="GRC">
      <data key="d0">152000</data>
    </edge>
    <edge source="HUN" target="GTM">
      <data key="d0">84000</data>
    </edge>
    <edge source="HUN" target="IDN">
      <data key="d0">96000</data>
    </edge>
    <edge source="HUN" target="ITA">
      <data key="d0">459000</data>
    </edge>
    <edge source="HUN" target="JPN">
      <data key="d0">8100000</data>
    </edge>
    <edge source="HUN" target="JOR">
      <data key="d0">793000</data>
    </edge>
    <edge source="HUN" target="LBN">
      <data key="d0">10661000</data>
    </edge>
    <edge source="HUN" target="LTU">
      <data key="d0">224000</data>
    </edge>
    <edge source="HUN" target="MDA">
      <data key="d0">28000</data>
    </edge>
    <edge source="HUN" target="OMN">
      <data key="d0">184000</data>
    </edge>
    <edge source="HUN" target="NLD">
      <data key="d0">6123000</data>
    </edge>
    <edge source="HUN" target="NOR">
      <data key="d0">139000</data>
    </edge>
    <edge source="HUN" target="PAN">
      <data key="d0">14000</data>
    </edge>
    <edge source="HUN" target="POL">
      <data key="d0">781000</data>
    </edge>
    <edge source="HUN" target="ROU">
      <data key="d0">4020000</data>
    </edge>
    <edge source="HUN" target="RUS">
      <data key="d0">1856000</data>
    </edge>
    <edge source="HUN" target="SAU">
      <data key="d0">6754000</data>
    </edge>
    <edge source="HUN" target="SVK">
      <data key="d0">1037000</data>
    </edge>
    <edge source="HUN" target="VNM">
      <data key="d0">69000</data>
    </edge>
    <edge source="HUN" target="SVN">
      <data key="d0">1690000</data>
    </edge>
    <edge source="HUN" target="ESP">
      <data key="d0">93000</data>
    </edge>
    <edge source="HUN" target="CHE">
      <data key="d0">17000</data>
    </edge>
    <edge source="HUN" target="THA">
      <data key="d0">12000</data>
    </edge>
    <edge source="HUN" target="ARE">
      <data key="d0">707000</data>
    </edge>
    <edge source="HUN" target="TUR">
      <data key="d0">41000</data>
    </edge>
    <edge source="HUN" target="UKR">
      <data key="d0">688000</data>
    </edge>
    <edge source="HUN" target="MKD">
      <data key="d0">7727000</data>
    </edge>
    <edge source="HUN" target="EGY">
      <data key="d0">52000</data>
    </edge>
    <edge source="HUN" target="GBR">
      <data key="d0">61000</data>
    </edge>
    <edge source="HUN" target="USA">
      <data key="d0">6533000</data>
    </edge>
    <edge source="HUN" target="SRB">
      <data key="d0">5649000</data>
    </edge>
    <edge source="IDN" target="AUS">
      <data key="d0">231260</data>
    </edge>
    <edge source="IDN" target="LKA">
      <data key="d0">387855</data>
    </edge>
    <edge source="IDN" target="COL">
      <data key="d0">13300</data>
    </edge>
    <edge source="IDN" target="CRI">
      <data key="d0">146300</data>
    </edge>
    <edge source="IDN" target="ETH">
      <data key="d0">15546</data>
    </edge>
    <edge source="IDN" target="DEU">
      <data key="d0">15704</data>
    </edge>
    <edge source="IDN" target="GTM">
      <data key="d0">33734</data>
    </edge>
    <edge source="IDN" target="HND">
      <data key="d0">67468</data>
    </edge>
    <edge source="IDN" target="HKG">
      <data key="d0">909955</data>
    </edge>
    <edge source="IDN" target="JPN">
      <data key="d0">62290</data>
    </edge>
    <edge source="IDN" target="MDG">
      <data key="d0">432684</data>
    </edge>
    <edge source="IDN" target="MWI">
      <data key="d0">69589</data>
    </edge>
    <edge source="IDN" target="MYS">
      <data key="d0">17521016</data>
    </edge>
    <edge source="IDN" target="MUS">
      <data key="d0">69126</data>
    </edge>
    <edge source="IDN" target="MOZ">
      <data key="d0">42336</data>
    </edge>
    <edge source="IDN" target="NLD">
      <data key="d0">166072</data>
    </edge>
    <edge source="IDN" target="NZL">
      <data key="d0">718511</data>
    </edge>
    <edge source="IDN" target="PAK">
      <data key="d0">467243</data>
    </edge>
    <edge source="IDN" target="PHL">
      <data key="d0">597753</data>
    </edge>
    <edge source="IDN" target="SAU">
      <data key="d0">12819</data>
    </edge>
    <edge source="IDN" target="IND">
      <data key="d0">15150</data>
    </edge>
    <edge source="IDN" target="SGP">
      <data key="d0">3156529</data>
    </edge>
    <edge source="IDN" target="THA">
      <data key="d0">489748</data>
    </edge>
    <edge source="IDN" target="USA">
      <data key="d0">124490</data>
    </edge>
    <edge source="IRL" target="DZA">
      <data key="d0">1581931</data>
    </edge>
    <edge source="IRL" target="AUT">
      <data key="d0">805211</data>
    </edge>
    <edge source="IRL" target="BEL">
      <data key="d0">71385311</data>
    </edge>
    <edge source="IRL" target="BOL">
      <data key="d0">25902</data>
    </edge>
    <edge source="IRL" target="BRA">
      <data key="d0">801767</data>
    </edge>
    <edge source="IRL" target="KHM">
      <data key="d0">129593</data>
    </edge>
    <edge source="IRL" target="CMR">
      <data key="d0">354250</data>
    </edge>
    <edge source="IRL" target="CAN">
      <data key="d0">294807</data>
    </edge>
    <edge source="IRL" target="LKA">
      <data key="d0">1020295</data>
    </edge>
    <edge source="IRL" target="CHL">
      <data key="d0">682656</data>
    </edge>
    <edge source="IRL" target="CHN">
      <data key="d0">5129136</data>
    </edge>
    <edge source="IRL" target="BEN">
      <data key="d0">222772</data>
    </edge>
    <edge source="IRL" target="DNK">
      <data key="d0">21306676</data>
    </edge>
    <edge source="IRL" target="FRA">
      <data key="d0">88528148</data>
    </edge>
    <edge source="IRL" target="GMB">
      <data key="d0">281409</data>
    </edge>
    <edge source="IRL" target="PSE">
      <data key="d0">98772</data>
    </edge>
    <edge source="IRL" target="DEU">
      <data key="d0">137509149</data>
    </edge>
    <edge source="IRL" target="GHA">
      <data key="d0">989689</data>
    </edge>
    <edge source="IRL" target="GRC">
      <data key="d0">13934022</data>
    </edge>
    <edge source="IRL" target="GTM">
      <data key="d0">581726</data>
    </edge>
    <edge source="IRL" target="HKG">
      <data key="d0">321338</data>
    </edge>
    <edge source="IRL" target="IDN">
      <data key="d0">16844262</data>
    </edge>
    <edge source="IRL" target="ISR">
      <data key="d0">732403</data>
    </edge>
    <edge source="IRL" target="ITA">
      <data key="d0">40017570</data>
    </edge>
    <edge source="IRL" target="CIV">
      <data key="d0">2385535</data>
    </edge>
    <edge source="IRL" target="JAM">
      <data key="d0">556007</data>
    </edge>
    <edge source="IRL" target="JPN">
      <data key="d0">1474763</data>
    </edge>
    <edge source="IRL" target="KOR">
      <data key="d0">915298</data>
    </edge>
    <edge source="IRL" target="LBN">
      <data key="d0">228775</data>
    </edge>
    <edge source="IRL" target="MDG">
      <data key="d0">43237</data>
    </edge>
    <edge source="IRL" target="MYS">
      <data key="d0">9795980</data>
    </edge>
    <edge source="IRL" target="MRT">
      <data key="d0">396040</data>
    </edge>
    <edge source="IRL" target="MUS">
      <data key="d0">178194</data>
    </edge>
    <edge source="IRL" target="MEX">
      <data key="d0">18773035</data>
    </edge>
    <edge source="IRL" target="MAR">
      <data key="d0">2250593</data>
    </edge>
    <edge source="IRL" target="MOZ">
      <data key="d0">119688</data>
    </edge>
    <edge source="IRL" target="OMN">
      <data key="d0">1811870</data>
    </edge>
    <edge source="IRL" target="NAM">
      <data key="d0">161193</data>
    </edge>
    <edge source="IRL" target="NLD">
      <data key="d0">134022138</data>
    </edge>
    <edge source="IRL" target="NIC">
      <data key="d0">50126</data>
    </edge>
    <edge source="IRL" target="NER">
      <data key="d0">228724</data>
    </edge>
    <edge source="IRL" target="NOR">
      <data key="d0">19030</data>
    </edge>
    <edge source="IRL" target="PAK">
      <data key="d0">175852</data>
    </edge>
    <edge source="IRL" target="PER">
      <data key="d0">9071393</data>
    </edge>
    <edge source="IRL" target="PHL">
      <data key="d0">17309713</data>
    </edge>
    <edge source="IRL" target="PRT">
      <data key="d0">1393846</data>
    </edge>
    <edge source="IRL" target="RUS">
      <data key="d0">839349</data>
    </edge>
    <edge source="IRL" target="SAU">
      <data key="d0">3093799</data>
    </edge>
    <edge source="IRL" target="SEN">
      <data key="d0">2390940</data>
    </edge>
    <edge source="IRL" target="SGP">
      <data key="d0">818979</data>
    </edge>
    <edge source="IRL" target="VNM">
      <data key="d0">3830230</data>
    </edge>
    <edge source="IRL" target="ZAF">
      <data key="d0">4195104</data>
    </edge>
    <edge source="IRL" target="ESP">
      <data key="d0">11424663</data>
    </edge>
    <edge source="IRL" target="SWE">
      <data key="d0">1985321</data>
    </edge>
    <edge source="IRL" target="CHE">
      <data key="d0">123129</data>
    </edge>
    <edge source="IRL" target="THA">
      <data key="d0">11593380</data>
    </edge>
    <edge source="IRL" target="TGO">
      <data key="d0">395510</data>
    </edge>
    <edge source="IRL" target="ARE">
      <data key="d0">614944</data>
    </edge>
    <edge source="IRL" target="TUR">
      <data key="d0">221362</data>
    </edge>
    <edge source="IRL" target="EGY">
      <data key="d0">4043342</data>
    </edge>
    <edge source="IRL" target="GBR">
      <data key="d0">331504816</data>
    </edge>
    <edge source="IRL" target="TZA">
      <data key="d0">82729</data>
    </edge>
    <edge source="IRL" target="USA">
      <data key="d0">15965936</data>
    </edge>
    <edge source="IRL" target="BFA">
      <data key="d0">548032</data>
    </edge>
    <edge source="ISR" target="ALB">
      <data key="d0">56000</data>
    </edge>
    <edge source="ISR" target="ARG">
      <data key="d0">529000</data>
    </edge>
    <edge source="ISR" target="AUS">
      <data key="d0">10000</data>
    </edge>
    <edge source="ISR" target="AUT">
      <data key="d0">47000</data>
    </edge>
    <edge source="ISR" target="BEL">
      <data key="d0">170000</data>
    </edge>
    <edge source="ISR" target="CAN">
      <data key="d0">12000</data>
    </edge>
    <edge source="ISR" target="CZE">
      <data key="d0">437000</data>
    </edge>
    <edge source="ISR" target="FRA">
      <data key="d0">155000</data>
    </edge>
    <edge source="ISR" target="GEO">
      <data key="d0">16000</data>
    </edge>
    <edge source="ISR" target="DEU">
      <data key="d0">425000</data>
    </edge>
    <edge source="ISR" target="GRC">
      <data key="d0">1507000</data>
    </edge>
    <edge source="ISR" target="HKG">
      <data key="d0">254000</data>
    </edge>
    <edge source="ISR" target="HUN">
      <data key="d0">149000</data>
    </edge>
    <edge source="ISR" target="ITA">
      <data key="d0">1377000</data>
    </edge>
    <edge source="ISR" target="JPN">
      <data key="d0">307000</data>
    </edge>
    <edge source="ISR" target="KAZ">
      <data key="d0">53000</data>
    </edge>
    <edge source="ISR" target="NLD">
      <data key="d0">443000</data>
    </edge>
    <edge source="ISR" target="POL">
      <data key="d0">105000</data>
    </edge>
    <edge source="ISR" target="RUS">
      <data key="d0">38000</data>
    </edge>
    <edge source="ISR" target="IND">
      <data key="d0">18000</data>
    </edge>
    <edge source="ISR" target="SVK">
      <data key="d0">151000</data>
    </edge>
    <edge source="ISR" target="CHE">
      <data key="d0">128000</data>
    </edge>
    <edge source="ISR" target="TUR">
      <data key="d0">608000</data>
    </edge>
    <edge source="ISR" target="UKR">
      <data key="d0">756000</data>
    </edge>
    <edge source="ISR" target="GBR">
      <data key="d0">1495000</data>
    </edge>
    <edge source="ISR" target="USA">
      <data key="d0">930000</data>
    </edge>
    <edge source="KOR" target="AUS">
      <data key="d0">260927</data>
    </edge>
    <edge source="KOR" target="CAN">
      <data key="d0">146865</data>
    </edge>
    <edge source="KOR" target="CHN">
      <data key="d0">71193</data>
    </edge>
    <edge source="KOR" target="GEO">
      <data key="d0">23350</data>
    </edge>
    <edge source="KOR" target="HKG">
      <data key="d0">28337</data>
    </edge>
    <edge source="KOR" target="IDN">
      <data key="d0">38157</data>
    </edge>
    <edge source="KOR" target="JPN">
      <data key="d0">2167078</data>
    </edge>
    <edge source="KOR" target="NLD">
      <data key="d0">64108</data>
    </edge>
    <edge source="KOR" target="NZL">
      <data key="d0">113288</data>
    </edge>
    <edge source="KOR" target="PHL">
      <data key="d0">43593</data>
    </edge>
    <edge source="KOR" target="RUS">
      <data key="d0">275181</data>
    </edge>
    <edge source="KOR" target="IND">
      <data key="d0">50396</data>
    </edge>
    <edge source="KOR" target="SGP">
      <data key="d0">28678</data>
    </edge>
    <edge source="KOR" target="USA">
      <data key="d0">4135447</data>
    </edge>
    <edge source="LVA" target="HRV">
      <data key="d0">121034</data>
    </edge>
    <edge source="LVA" target="CZE">
      <data key="d0">116030</data>
    </edge>
    <edge source="LVA" target="DNK">
      <data key="d0">199864</data>
    </edge>
    <edge source="LVA" target="EST">
      <data key="d0">2643597</data>
    </edge>
    <edge source="LVA" target="FRA">
      <data key="d0">967866</data>
    </edge>
    <edge source="LVA" target="DEU">
      <data key="d0">4757643</data>
    </edge>
    <edge source="LVA" target="HUN">
      <data key="d0">41434</data>
    </edge>
    <edge source="LVA" target="ISR">
      <data key="d0">67312</data>
    </edge>
    <edge source="LVA" target="ITA">
      <data key="d0">41737</data>
    </edge>
    <edge source="LVA" target="KAZ">
      <data key="d0">99513</data>
    </edge>
    <edge source="LVA" target="LTU">
      <data key="d0">1896873</data>
    </edge>
    <edge source="LVA" target="NLD">
      <data key="d0">5716816</data>
    </edge>
    <edge source="LVA" target="POL">
      <data key="d0">261445</data>
    </edge>
    <edge source="LVA" target="RUS">
      <data key="d0">1248240</data>
    </edge>
    <edge source="LVA" target="ESP">
      <data key="d0">85247</data>
    </edge>
    <edge source="LVA" target="TUR">
      <data key="d0">105082</data>
    </edge>
    <edge source="LVA" target="GBR">
      <data key="d0">190096</data>
    </edge>
    <edge source="LVA" target="USA">
      <data key="d0">176982</data>
    </edge>
    <edge source="LTU" target="AZE">
      <data key="d0">116000</data>
    </edge>
    <edge source="LTU" target="AUT">
      <data key="d0">131273</data>
    </edge>
    <edge source="LTU" target="ARM">
      <data key="d0">177825</data>
    </edge>
    <edge source="LTU" target="BEL">
      <data key="d0">356960</data>
    </edge>
    <edge source="LTU" target="BGR">
      <data key="d0">228098</data>
    </edge>
    <edge source="LTU" target="BLR">
      <data key="d0">38117</data>
    </edge>
    <edge source="LTU" target="CAN">
      <data key="d0">2118625</data>
    </edge>
    <edge source="LTU" target="CHN">
      <data key="d0">820345</data>
    </edge>
    <edge source="LTU" target="CZE">
      <data key="d0">202750</data>
    </edge>
    <edge source="LTU" target="DNK">
      <data key="d0">1507551</data>
    </edge>
    <edge source="LTU" target="EST">
      <data key="d0">1574633</data>
    </edge>
    <edge source="LTU" target="FRA">
      <data key="d0">1281330</data>
    </edge>
    <edge source="LTU" target="GEO">
      <data key="d0">23000</data>
    </edge>
    <edge source="LTU" target="DEU">
      <data key="d0">12486113</data>
    </edge>
    <edge source="LTU" target="GHA">
      <data key="d0">67219</data>
    </edge>
    <edge source="LTU" target="HUN">
      <data key="d0">263727</data>
    </edge>
    <edge source="LTU" target="IDN">
      <data key="d0">151848</data>
    </edge>
    <edge source="LTU" target="IRL">
      <data key="d0">608198</data>
    </edge>
    <edge source="LTU" target="ISR">
      <data key="d0">245957</data>
    </edge>
    <edge source="LTU" target="ITA">
      <data key="d0">12314</data>
    </edge>
    <edge source="LTU" target="JPN">
      <data key="d0">5976469</data>
    </edge>
    <edge source="LTU" target="KAZ">
      <data key="d0">165030</data>
    </edge>
    <edge source="LTU" target="LVA">
      <data key="d0">7871027</data>
    </edge>
    <edge source="LTU" target="MYS">
      <data key="d0">1109909</data>
    </edge>
    <edge source="LTU" target="MRT">
      <data key="d0">336000</data>
    </edge>
    <edge source="LTU" target="MEX">
      <data key="d0">206986</data>
    </edge>
    <edge source="LTU" target="MDA">
      <data key="d0">18900</data>
    </edge>
    <edge source="LTU" target="MAR">
      <data key="d0">672342</data>
    </edge>
    <edge source="LTU" target="NLD">
      <data key="d0">29353221</data>
    </edge>
    <edge source="LTU" target="NER">
      <data key="d0">108925</data>
    </edge>
    <edge source="LTU" target="PAK">
      <data key="d0">379883</data>
    </edge>
    <edge source="LTU" target="PAN">
      <data key="d0">98212</data>
    </edge>
    <edge source="LTU" target="PER">
      <data key="d0">93920</data>
    </edge>
    <edge source="LTU" target="PHL">
      <data key="d0">3553584</data>
    </edge>
    <edge source="LTU" target="POL">
      <data key="d0">5515414</data>
    </edge>
    <edge source="LTU" target="RUS">
      <data key="d0">27605251</data>
    </edge>
    <edge source="LTU" target="SAU">
      <data key="d0">63705</data>
    </edge>
    <edge source="LTU" target="SWE">
      <data key="d0">40290</data>
    </edge>
    <edge source="LTU" target="THA">
      <data key="d0">294500</data>
    </edge>
    <edge source="LTU" target="TGO">
      <data key="d0">120122</data>
    </edge>
    <edge source="LTU" target="TUR">
      <data key="d0">111280</data>
    </edge>
    <edge source="LTU" target="UKR">
      <data key="d0">174974</data>
    </edge>
    <edge source="LTU" target="GBR">
      <data key="d0">336739</data>
    </edge>
    <edge source="LTU" target="USA">
      <data key="d0">38800889</data>
    </edge>
    <edge source="MWI" target="ZWE">
      <data key="d0">32502</data>
    </edge>
    <edge source="MYS" target="AUS">
      <data key="d0">18227</data>
    </edge>
    <edge source="MYS" target="BEL">
      <data key="d0">21280</data>
    </edge>
    <edge source="MYS" target="KHM">
      <data key="d0">190010</data>
    </edge>
    <edge source="MYS" target="HKG">
      <data key="d0">4926555</data>
    </edge>
    <edge source="MYS" target="IDN">
      <data key="d0">8508558</data>
    </edge>
    <edge source="MYS" target="ITA">
      <data key="d0">40910</data>
    </edge>
    <edge source="MYS" target="JPN">
      <data key="d0">379879</data>
    </edge>
    <edge source="MYS" target="MDG">
      <data key="d0">69676</data>
    </edge>
    <edge source="MYS" target="MWI">
      <data key="d0">14250</data>
    </edge>
    <edge source="MYS" target="OMN">
      <data key="d0">1118644</data>
    </edge>
    <edge source="MYS" target="NLD">
      <data key="d0">21174</data>
    </edge>
    <edge source="MYS" target="NZL">
      <data key="d0">226620</data>
    </edge>
    <edge source="MYS" target="PHL">
      <data key="d0">1893140</data>
    </edge>
    <edge source="MYS" target="SAU">
      <data key="d0">541834</data>
    </edge>
    <edge source="MYS" target="SGP">
      <data key="d0">68658045</data>
    </edge>
    <edge source="MYS" target="VNM">
      <data key="d0">3481188</data>
    </edge>
    <edge source="MYS" target="ZAF">
      <data key="d0">23755</data>
    </edge>
    <edge source="MYS" target="ESP">
      <data key="d0">23710</data>
    </edge>
    <edge source="MYS" target="THA">
      <data key="d0">4216481</data>
    </edge>
    <edge source="MYS" target="ARE">
      <data key="d0">117198</data>
    </edge>
    <edge source="MYS" target="GBR">
      <data key="d0">14179</data>
    </edge>
    <edge source="MUS" target="FRA">
      <data key="d0">33928</data>
    </edge>
    <edge source="MUS" target="MDG">
      <data key="d0">95265</data>
    </edge>
    <edge source="MUS" target="MOZ">
      <data key="d0">55416</data>
    </edge>
    <edge source="MUS" target="ZAF">
      <data key="d0">109603</data>
    </edge>
    <edge source="MOZ" target="ZAF">
      <data key="d0">12054</data>
    </edge>
    <edge source="NAM" target="BWA">
      <data key="d0">161059</data>
    </edge>
    <edge source="NAM" target="MWI">
      <data key="d0">62252</data>
    </edge>
    <edge source="NAM" target="ZAF">
      <data key="d0">34016</data>
    </edge>
    <edge source="NAM" target="ARE">
      <data key="d0">32282</data>
    </edge>
    <edge source="NLD" target="ALB">
      <data key="d0">102177</data>
    </edge>
    <edge source="NLD" target="DZA">
      <data key="d0">25784507</data>
    </edge>
    <edge source="NLD" target="AZE">
      <data key="d0">173977</data>
    </edge>
    <edge source="NLD" target="ARG">
      <data key="d0">926957</data>
    </edge>
    <edge source="NLD" target="AUS">
      <data key="d0">4781148</data>
    </edge>
    <edge source="NLD" target="AUT">
      <data key="d0">30092510</data>
    </edge>
    <edge source="NLD" target="ARM">
      <data key="d0">55231</data>
    </edge>
    <edge source="NLD" target="BEL">
      <data key="d0">395870560</data>
    </edge>
    <edge source="NLD" target="BOL">
      <data key="d0">3277949</data>
    </edge>
    <edge source="NLD" target="BWA">
      <data key="d0">204354</data>
    </edge>
    <edge source="NLD" target="BRA">
      <data key="d0">11299305</data>
    </edge>
    <edge source="NLD" target="BGR">
      <data key="d0">1338427</data>
    </edge>
    <edge source="NLD" target="BDI">
      <data key="d0">162010</data>
    </edge>
    <edge source="NLD" target="KHM">
      <data key="d0">177659</data>
    </edge>
    <edge source="NLD" target="CMR">
      <data key="d0">4804161</data>
    </edge>
    <edge source="NLD" target="CAN">
      <data key="d0">10551848</data>
    </edge>
    <edge source="NLD" target="CAF">
      <data key="d0">509044</data>
    </edge>
    <edge source="NLD" target="LKA">
      <data key="d0">991393</data>
    </edge>
    <edge source="NLD" target="CHL">
      <data key="d0">3129746</data>
    </edge>
    <edge source="NLD" target="CHN">
      <data key="d0">10689004</data>
    </edge>
    <edge source="NLD" target="COL">
      <data key="d0">1563953</data>
    </edge>
    <edge source="NLD" target="CRI">
      <data key="d0">1250057</data>
    </edge>
    <edge source="NLD" target="HRV">
      <data key="d0">1156165</data>
    </edge>
    <edge source="NLD" target="CZE">
      <data key="d0">821098</data>
    </edge>
    <edge source="NLD" target="BEN">
      <data key="d0">9015510</data>
    </edge>
    <edge source="NLD" target="DNK">
      <data key="d0">26555897</data>
    </edge>
    <edge source="NLD" target="ECU">
      <data key="d0">283518</data>
    </edge>
    <edge source="NLD" target="SLV">
      <data key="d0">4330096</data>
    </edge>
    <edge source="NLD" target="ETH">
      <data key="d0">876329</data>
    </edge>
    <edge source="NLD" target="EST">
      <data key="d0">412390</data>
    </edge>
    <edge source="NLD" target="FIN">
      <data key="d0">7036406</data>
    </edge>
    <edge source="NLD" target="FRA">
      <data key="d0">262122694</data>
    </edge>
    <edge source="NLD" target="GEO">
      <data key="d0">1395499</data>
    </edge>
    <edge source="NLD" target="GMB">
      <data key="d0">4606250</data>
    </edge>
    <edge source="NLD" target="PSE">
      <data key="d0">58913</data>
    </edge>
    <edge source="NLD" target="DEU">
      <data key="d0">1234220966</data>
    </edge>
    <edge source="NLD" target="GHA">
      <data key="d0">5247848</data>
    </edge>
    <edge source="NLD" target="GRC">
      <data key="d0">133286689</data>
    </edge>
    <edge source="NLD" target="GTM">
      <data key="d0">1420353</data>
    </edge>
    <edge source="NLD" target="HND">
      <data key="d0">1394578</data>
    </edge>
    <edge source="NLD" target="HKG">
      <data key="d0">16166981</data>
    </edge>
    <edge source="NLD" target="HUN">
      <data key="d0">759424</data>
    </edge>
    <edge source="NLD" target="IDN">
      <data key="d0">31374786</data>
    </edge>
    <edge source="NLD" target="IRL">
      <data key="d0">7248124</data>
    </edge>
    <edge source="NLD" target="ISR">
      <data key="d0">1441524</data>
    </edge>
    <edge source="NLD" target="ITA">
      <data key="d0">113404515</data>
    </edge>
    <edge source="NLD" target="CIV">
      <data key="d0">9133336</data>
    </edge>
    <edge source="NLD" target="JAM">
      <data key="d0">682101</data>
    </edge>
    <edge source="NLD" target="JPN">
      <data key="d0">54567126</data>
    </edge>
    <edge source="NLD" target="KAZ">
      <data key="d0">1211396</data>
    </edge>
    <edge source="NLD" target="JOR">
      <data key="d0">11571777</data>
    </edge>
    <edge source="NLD" target="KOR">
      <data key="d0">13184516</data>
    </edge>
    <edge source="NLD" target="LBN">
      <data key="d0">11357297</data>
    </edge>
    <edge source="NLD" target="LVA">
      <data key="d0">58913</data>
    </edge>
    <edge source="NLD" target="LTU">
      <data key="d0">387536</data>
    </edge>
    <edge source="NLD" target="MDG">
      <data key="d0">623188</data>
    </edge>
    <edge source="NLD" target="MWI">
      <data key="d0">381093</data>
    </edge>
    <edge source="NLD" target="MYS">
      <data key="d0">7303355</data>
    </edge>
    <edge source="NLD" target="MRT">
      <data key="d0">1138675</data>
    </edge>
    <edge source="NLD" target="MUS">
      <data key="d0">1381691</data>
    </edge>
    <edge source="NLD" target="MEX">
      <data key="d0">35961705</data>
    </edge>
    <edge source="NLD" target="MAR">
      <data key="d0">11460394</data>
    </edge>
    <edge source="NLD" target="MOZ">
      <data key="d0">46946</data>
    </edge>
    <edge source="NLD" target="OMN">
      <data key="d0">27179085</data>
    </edge>
    <edge source="NLD" target="NZL">
      <data key="d0">113223</data>
    </edge>
    <edge source="NLD" target="NIC">
      <data key="d0">1423114</data>
    </edge>
    <edge source="NLD" target="NER">
      <data key="d0">1779353</data>
    </edge>
    <edge source="NLD" target="NOR">
      <data key="d0">702352</data>
    </edge>
    <edge source="NLD" target="PAK">
      <data key="d0">278916</data>
    </edge>
    <edge source="NLD" target="PAN">
      <data key="d0">2860956</data>
    </edge>
    <edge source="NLD" target="PRY">
      <data key="d0">28536</data>
    </edge>
    <edge source="NLD" target="PER">
      <data key="d0">930639</data>
    </edge>
    <edge source="NLD" target="PHL">
      <data key="d0">14566207</data>
    </edge>
    <edge source="NLD" target="POL">
      <data key="d0">4203065</data>
    </edge>
    <edge source="NLD" target="PRT">
      <data key="d0">7364109</data>
    </edge>
    <edge source="NLD" target="ROU">
      <data key="d0">633313</data>
    </edge>
    <edge source="NLD" target="RUS">
      <data key="d0">21440603</data>
    </edge>
    <edge source="NLD" target="SAU">
      <data key="d0">117069080</data>
    </edge>
    <edge source="NLD" target="SEN">
      <data key="d0">786119</data>
    </edge>
    <edge source="NLD" target="IND">
      <data key="d0">1774750</data>
    </edge>
    <edge source="NLD" target="SGP">
      <data key="d0">18464583</data>
    </edge>
    <edge source="NLD" target="SVK">
      <data key="d0">405947</data>
    </edge>
    <edge source="NLD" target="VNM">
      <data key="d0">3630506</data>
    </edge>
    <edge source="NLD" target="SVN">
      <data key="d0">680260</data>
    </edge>
    <edge source="NLD" target="ZAF">
      <data key="d0">4895291</data>
    </edge>
    <edge source="NLD" target="ESP">
      <data key="d0">83978457</data>
    </edge>
    <edge source="NLD" target="SWE">
      <data key="d0">27992819</data>
    </edge>
    <edge source="NLD" target="CHE">
      <data key="d0">28599437</data>
    </edge>
    <edge source="NLD" target="THA">
      <data key="d0">17919638</data>
    </edge>
    <edge source="NLD" target="TGO">
      <data key="d0">4474617</data>
    </edge>
    <edge source="NLD" target="ARE">
      <data key="d0">73876740</data>
    </edge>
    <edge source="NLD" target="TUN">
      <data key="d0">1953330</data>
    </edge>
    <edge source="NLD" target="TUR">
      <data key="d0">3155521</data>
    </edge>
    <edge source="NLD" target="UGA">
      <data key="d0">475906</data>
    </edge>
    <edge source="NLD" target="UKR">
      <data key="d0">558752</data>
    </edge>
    <edge source="NLD" target="MKD">
      <data key="d0">95733</data>
    </edge>
    <edge source="NLD" target="EGY">
      <data key="d0">22628066</data>
    </edge>
    <edge source="NLD" target="GBR">
      <data key="d0">110414687</data>
    </edge>
    <edge source="NLD" target="TZA">
      <data key="d0">1264786</data>
    </edge>
    <edge source="NLD" target="USA">
      <data key="d0">35444377</data>
    </edge>
    <edge source="NLD" target="BFA">
      <data key="d0">2808487</data>
    </edge>
    <edge source="NLD" target="URY">
      <data key="d0">45105</data>
    </edge>
    <edge source="NLD" target="SRB">
      <data key="d0">2148479</data>
    </edge>
    <edge source="NZL" target="ALB">
      <data key="d0">108203</data>
    </edge>
    <edge source="NZL" target="DZA">
      <data key="d0">30154265</data>
    </edge>
    <edge source="NZL" target="ARG">
      <data key="d0">862418</data>
    </edge>
    <edge source="NZL" target="AUS">
      <data key="d0">106774242</data>
    </edge>
    <edge source="NZL" target="BEL">
      <data key="d0">92383959</data>
    </edge>
    <edge source="NZL" target="BOL">
      <data key="d0">165108</data>
    </edge>
    <edge source="NZL" target="BRA">
      <data key="d0">15401590</data>
    </edge>
    <edge source="NZL" target="KHM">
      <data key="d0">410914</data>
    </edge>
    <edge source="NZL" target="CMR">
      <data key="d0">148593</data>
    </edge>
    <edge source="NZL" target="CAN">
      <data key="d0">34160688</data>
    </edge>
    <edge source="NZL" target="LKA">
      <data key="d0">59803844</data>
    </edge>
    <edge source="NZL" target="CHL">
      <data key="d0">16971988</data>
    </edge>
    <edge source="NZL" target="CHN">
      <data key="d0">52064603</data>
    </edge>
    <edge source="NZL" target="COL">
      <data key="d0">149568</data>
    </edge>
    <edge source="NZL" target="CRI">
      <data key="d0">167975</data>
    </edge>
    <edge source="NZL" target="DNK">
      <data key="d0">5687134</data>
    </edge>
    <edge source="NZL" target="ECU">
      <data key="d0">668238</data>
    </edge>
    <edge source="NZL" target="SLV">
      <data key="d0">36455537</data>
    </edge>
    <edge source="NZL" target="FIN">
      <data key="d0">403118</data>
    </edge>
    <edge source="NZL" target="FRA">
      <data key="d0">3239396</data>
    </edge>
    <edge source="NZL" target="GEO">
      <data key="d0">253842</data>
    </edge>
    <edge source="NZL" target="DEU">
      <data key="d0">3082640</data>
    </edge>
    <edge source="NZL" target="GHA">
      <data key="d0">1014945</data>
    </edge>
    <edge source="NZL" target="GRC">
      <data key="d0">499810</data>
    </edge>
    <edge source="NZL" target="GTM">
      <data key="d0">1486748</data>
    </edge>
    <edge source="NZL" target="HND">
      <data key="d0">505054</data>
    </edge>
    <edge source="NZL" target="HKG">
      <data key="d0">65897385</data>
    </edge>
    <edge source="NZL" target="HUN">
      <data key="d0">122434</data>
    </edge>
    <edge source="NZL" target="IDN">
      <data key="d0">104705422</data>
    </edge>
    <edge source="NZL" target="ITA">
      <data key="d0">3472242</data>
    </edge>
    <edge source="NZL" target="JAM">
      <data key="d0">14960639</data>
    </edge>
    <edge source="NZL" target="JPN">
      <data key="d0">140295984</data>
    </edge>
    <edge source="NZL" target="JOR">
      <data key="d0">1698813</data>
    </edge>
    <edge source="NZL" target="KOR">
      <data key="d0">26658978</data>
    </edge>
    <edge source="NZL" target="LBN">
      <data key="d0">796118</data>
    </edge>
    <edge source="NZL" target="LVA">
      <data key="d0">25002187</data>
    </edge>
    <edge source="NZL" target="MDG">
      <data key="d0">593083</data>
    </edge>
    <edge source="NZL" target="MYS">
      <data key="d0">148178229</data>
    </edge>
    <edge source="NZL" target="MUS">
      <data key="d0">5816461</data>
    </edge>
    <edge source="NZL" target="MEX">
      <data key="d0">63960182</data>
    </edge>
    <edge source="NZL" target="MAR">
      <data key="d0">9922997</data>
    </edge>
    <edge source="NZL" target="MOZ">
      <data key="d0">101078</data>
    </edge>
    <edge source="NZL" target="OMN">
      <data key="d0">3000720</data>
    </edge>
    <edge source="NZL" target="NLD">
      <data key="d0">5937572</data>
    </edge>
    <edge source="NZL" target="PAK">
      <data key="d0">1164161</data>
    </edge>
    <edge source="NZL" target="PAN">
      <data key="d0">5529724</data>
    </edge>
    <edge source="NZL" target="PRY">
      <data key="d0">191996</data>
    </edge>
    <edge source="NZL" target="PER">
      <data key="d0">32765288</data>
    </edge>
    <edge source="NZL" target="PHL">
      <data key="d0">110209577</data>
    </edge>
    <edge source="NZL" target="POL">
      <data key="d0">1661862</data>
    </edge>
    <edge source="NZL" target="RUS">
      <data key="d0">17085590</data>
    </edge>
    <edge source="NZL" target="SAU">
      <data key="d0">65218733</data>
    </edge>
    <edge source="NZL" target="SEN">
      <data key="d0">140329</data>
    </edge>
    <edge source="NZL" target="IND">
      <data key="d0">8771638</data>
    </edge>
    <edge source="NZL" target="SGP">
      <data key="d0">64732354</data>
    </edge>
    <edge source="NZL" target="SVK">
      <data key="d0">299508</data>
    </edge>
    <edge source="NZL" target="VNM">
      <data key="d0">54702227</data>
    </edge>
    <edge source="NZL" target="SVN">
      <data key="d0">306774</data>
    </edge>
    <edge source="NZL" target="ZAF">
      <data key="d0">7178723</data>
    </edge>
    <edge source="NZL" target="ZWE">
      <data key="d0">56865</data>
    </edge>
    <edge source="NZL" target="ESP">
      <data key="d0">2052285</data>
    </edge>
    <edge source="NZL" target="CHE">
      <data key="d0">345352</data>
    </edge>
    <edge source="NZL" target="THA">
      <data key="d0">66474584</data>
    </edge>
    <edge source="NZL" target="ARE">
      <data key="d0">33325160</data>
    </edge>
    <edge source="NZL" target="TUN">
      <data key="d0">3180642</data>
    </edge>
    <edge source="NZL" target="TUR">
      <data key="d0">542224</data>
    </edge>
    <edge source="NZL" target="UKR">
      <data key="d0">59168</data>
    </edge>
    <edge source="NZL" target="EGY">
      <data key="d0">45998101</data>
    </edge>
    <edge source="NZL" target="GBR">
      <data key="d0">81997918</data>
    </edge>
    <edge source="NZL" target="USA">
      <data key="d0">110914630</data>
    </edge>
    <edge source="NIC" target="CRI">
      <data key="d0">1356331</data>
    </edge>
    <edge source="NIC" target="SLV">
      <data key="d0">11250327</data>
    </edge>
    <edge source="NIC" target="GTM">
      <data key="d0">499044</data>
    </edge>
    <edge source="NIC" target="HND">
      <data key="d0">10088703</data>
    </edge>
    <edge source="NIC" target="NLD">
      <data key="d0">404257</data>
    </edge>
    <edge source="NIC" target="PAN">
      <data key="d0">22449</data>
    </edge>
    <edge source="NIC" target="USA">
      <data key="d0">552578</data>
    </edge>
    <edge source="NER" target="CHN">
      <data key="d0">20596</data>
    </edge>
    <edge source="NER" target="FRA">
      <data key="d0">89362</data>
    </edge>
    <edge source="NER" target="BFA">
      <data key="d0">20213</data>
    </edge>
    <edge source="PAK" target="KAZ">
      <data key="d0">33489</data>
    </edge>
    <edge source="PAK" target="OMN">
      <data key="d0">104736</data>
    </edge>
    <edge source="PAK" target="ARE">
      <data key="d0">76106</data>
    </edge>
    <edge source="PAN" target="BOL">
      <data key="d0">454063</data>
    </edge>
    <edge source="PAN" target="COL">
      <data key="d0">232616</data>
    </edge>
    <edge source="PAN" target="CRI">
      <data key="d0">8029154</data>
    </edge>
    <edge source="PAN" target="SLV">
      <data key="d0">440262</data>
    </edge>
    <edge source="PAN" target="GTM">
      <data key="d0">1672802</data>
    </edge>
    <edge source="PAN" target="HND">
      <data key="d0">653011</data>
    </edge>
    <edge source="PAN" target="NIC">
      <data key="d0">528772</data>
    </edge>
    <edge source="PAN" target="USA">
      <data key="d0">703969</data>
    </edge>
    <edge source="POL" target="DZA">
      <data key="d0">38922000</data>
    </edge>
    <edge source="POL" target="BEL">
      <data key="d0">2915000</data>
    </edge>
    <edge source="POL" target="BWA">
      <data key="d0">233000</data>
    </edge>
    <edge source="POL" target="BRA">
      <data key="d0">5720000</data>
    </edge>
    <edge source="POL" target="BGR">
      <data key="d0">336000</data>
    </edge>
    <edge source="POL" target="BLR">
      <data key="d0">229000</data>
    </edge>
    <edge source="POL" target="CMR">
      <data key="d0">62000</data>
    </edge>
    <edge source="POL" target="CAN">
      <data key="d0">918000</data>
    </edge>
    <edge source="POL" target="CHN">
      <data key="d0">1012000</data>
    </edge>
    <edge source="POL" target="COL">
      <data key="d0">187000</data>
    </edge>
    <edge source="POL" target="HRV">
      <data key="d0">417000</data>
    </edge>
    <edge source="POL" target="CZE">
      <data key="d0">17228000</data>
    </edge>
    <edge source="POL" target="DNK">
      <data key="d0">527000</data>
    </edge>
    <edge source="POL" target="EST">
      <data key="d0">351000</data>
    </edge>
    <edge source="POL" target="FRA">
      <data key="d0">2749000</data>
    </edge>
    <edge source="POL" target="DEU">
      <data key="d0">12598000</data>
    </edge>
    <edge source="POL" target="GHA">
      <data key="d0">472000</data>
    </edge>
    <edge source="POL" target="GTM">
      <data key="d0">157000</data>
    </edge>
    <edge source="POL" target="HUN">
      <data key="d0">4017000</data>
    </edge>
    <edge source="POL" target="IDN">
      <data key="d0">569000</data>
    </edge>
    <edge source="POL" target="ITA">
      <data key="d0">898000</data>
    </edge>
    <edge source="POL" target="CIV">
      <data key="d0">85000</data>
    </edge>
    <edge source="POL" target="JPN">
      <data key="d0">5077000</data>
    </edge>
    <edge source="POL" target="JOR">
      <data key="d0">167000</data>
    </edge>
    <edge source="POL" target="KOR">
      <data key="d0">782000</data>
    </edge>
    <edge source="POL" target="LBN">
      <data key="d0">286000</data>
    </edge>
    <edge source="POL" target="LVA">
      <data key="d0">934000</data>
    </edge>
    <edge source="POL" target="LTU">
      <data key="d0">2716000</data>
    </edge>
    <edge source="POL" target="MYS">
      <data key="d0">1931000</data>
    </edge>
    <edge source="POL" target="MEX">
      <data key="d0">29758000</data>
    </edge>
    <edge source="POL" target="MAR">
      <data key="d0">412000</data>
    </edge>
    <edge source="POL" target="MOZ">
      <data key="d0">60000</data>
    </edge>
    <edge source="POL" target="OMN">
      <data key="d0">127000</data>
    </edge>
    <edge source="POL" target="NLD">
      <data key="d0">15759000</data>
    </edge>
    <edge source="POL" target="PAK">
      <data key="d0">4403000</data>
    </edge>
    <edge source="POL" target="PHL">
      <data key="d0">1123000</data>
    </edge>
    <edge source="POL" target="ROU">
      <data key="d0">942000</data>
    </edge>
    <edge source="POL" target="RUS">
      <data key="d0">12489000</data>
    </edge>
    <edge source="POL" target="SAU">
      <data key="d0">1857000</data>
    </edge>
    <edge source="POL" target="IND">
      <data key="d0">474000</data>
    </edge>
    <edge source="POL" target="SGP">
      <data key="d0">56000</data>
    </edge>
    <edge source="POL" target="SVK">
      <data key="d0">2123000</data>
    </edge>
    <edge source="POL" target="VNM">
      <data key="d0">10585000</data>
    </edge>
    <edge source="POL" target="ZAF">
      <data key="d0">2509000</data>
    </edge>
    <edge source="POL" target="ESP">
      <data key="d0">327000</data>
    </edge>
    <edge source="POL" target="SWE">
      <data key="d0">296000</data>
    </edge>
    <edge source="POL" target="CHE">
      <data key="d0">756000</data>
    </edge>
    <edge source="POL" target="THA">
      <data key="d0">1392000</data>
    </edge>
    <edge source="POL" target="TGO">
      <data key="d0">110000</data>
    </edge>
    <edge source="POL" target="ARE">
      <data key="d0">123000</data>
    </edge>
    <edge source="POL" target="TUN">
      <data key="d0">334000</data>
    </edge>
    <edge source="POL" target="TUR">
      <data key="d0">3943000</data>
    </edge>
    <edge source="POL" target="UKR">
      <data key="d0">5356000</data>
    </edge>
    <edge source="POL" target="EGY">
      <data key="d0">7020000</data>
    </edge>
    <edge source="POL" target="GBR">
      <data key="d0">81000</data>
    </edge>
    <edge source="POL" target="USA">
      <data key="d0">11717000</data>
    </edge>
    <edge source="IND" target="ARG">
      <data key="d0">39928</data>
    </edge>
    <edge source="IND" target="AUS">
      <data key="d0">162107</data>
    </edge>
    <edge source="IND" target="AUT">
      <data key="d0">144673</data>
    </edge>
    <edge source="IND" target="BEL">
      <data key="d0">1859336</data>
    </edge>
    <edge source="IND" target="BOL">
      <data key="d0">13553</data>
    </edge>
    <edge source="IND" target="CAN">
      <data key="d0">110444</data>
    </edge>
    <edge source="IND" target="LKA">
      <data key="d0">149538</data>
    </edge>
    <edge source="IND" target="CHN">
      <data key="d0">285643</data>
    </edge>
    <edge source="IND" target="COL">
      <data key="d0">81478</data>
    </edge>
    <edge source="IND" target="GMB">
      <data key="d0">17255</data>
    </edge>
    <edge source="IND" target="DEU">
      <data key="d0">195715</data>
    </edge>
    <edge source="IND" target="GHA">
      <data key="d0">82029</data>
    </edge>
    <edge source="IND" target="HKG">
      <data key="d0">125501</data>
    </edge>
    <edge source="IND" target="IDN">
      <data key="d0">461570</data>
    </edge>
    <edge source="IND" target="ITA">
      <data key="d0">95532</data>
    </edge>
    <edge source="IND" target="CIV">
      <data key="d0">55926</data>
    </edge>
    <edge source="IND" target="JPN">
      <data key="d0">1141222</data>
    </edge>
    <edge source="IND" target="KOR">
      <data key="d0">274062</data>
    </edge>
    <edge source="IND" target="MDG">
      <data key="d0">451758</data>
    </edge>
    <edge source="IND" target="MYS">
      <data key="d0">40853</data>
    </edge>
    <edge source="IND" target="OMN">
      <data key="d0">3050315</data>
    </edge>
    <edge source="IND" target="NLD">
      <data key="d0">73753</data>
    </edge>
    <edge source="IND" target="PHL">
      <data key="d0">595361</data>
    </edge>
    <edge source="IND" target="POL">
      <data key="d0">460046</data>
    </edge>
    <edge source="IND" target="PRT">
      <data key="d0">16143</data>
    </edge>
    <edge source="IND" target="RUS">
      <data key="d0">25817</data>
    </edge>
    <edge source="IND" target="SAU">
      <data key="d0">1577923</data>
    </edge>
    <edge source="IND" target="SGP">
      <data key="d0">598978</data>
    </edge>
    <edge source="IND" target="VNM">
      <data key="d0">10521</data>
    </edge>
    <edge source="IND" target="ESP">
      <data key="d0">66626</data>
    </edge>
    <edge source="IND" target="CHE">
      <data key="d0">67906</data>
    </edge>
    <edge source="IND" target="THA">
      <data key="d0">212998</data>
    </edge>
    <edge source="IND" target="ARE">
      <data key="d0">7920715</data>
    </edge>
    <edge source="IND" target="UGA">
      <data key="d0">15756</data>
    </edge>
    <edge source="IND" target="EGY">
      <data key="d0">82832</data>
    </edge>
    <edge source="IND" target="GBR">
      <data key="d0">39073</data>
    </edge>
    <edge source="IND" target="TZA">
      <data key="d0">54864</data>
    </edge>
    <edge source="IND" target="USA">
      <data key="d0">1243091</data>
    </edge>
    <edge source="ZWE" target="ARM">
      <data key="d0">13479</data>
    </edge>
    <edge source="ZWE" target="BWA">
      <data key="d0">3177205</data>
    </edge>
    <edge source="ZWE" target="MDG">
      <data key="d0">19575</data>
    </edge>
    <edge source="ZWE" target="MWI">
      <data key="d0">2781581</data>
    </edge>
    <edge source="ZWE" target="MUS">
      <data key="d0">138175</data>
    </edge>
    <edge source="ZWE" target="MOZ">
      <data key="d0">327498</data>
    </edge>
    <edge source="ZWE" target="NAM">
      <data key="d0">160547</data>
    </edge>
    <edge source="ZWE" target="ZAF">
      <data key="d0">1202847</data>
    </edge>
    <edge source="ZWE" target="UGA">
      <data key="d0">11064</data>
    </edge>
    <edge source="ZWE" target="TZA">
      <data key="d0">1662658</data>
    </edge>
    <edge source="TUN" target="MAR">
      <data key="d0">219292</data>
    </edge>
    <edge source="TUN" target="PAK">
      <data key="d0">17496</data>
    </edge>
    <edge source="TUN" target="SEN">
      <data key="d0">45933</data>
    </edge>
    <edge source="TUR" target="AZE">
      <data key="d0">27476</data>
    </edge>
    <edge source="TUR" target="AUS">
      <data key="d0">25151</data>
    </edge>
    <edge source="TUR" target="BGR">
      <data key="d0">26401</data>
    </edge>
    <edge source="TUR" target="GEO">
      <data key="d0">1124199</data>
    </edge>
    <edge source="TUR" target="DEU">
      <data key="d0">596063</data>
    </edge>
    <edge source="TUR" target="GRC">
      <data key="d0">17886</data>
    </edge>
    <edge source="TUR" target="IDN">
      <data key="d0">30933</data>
    </edge>
    <edge source="TUR" target="ISR">
      <data key="d0">52420</data>
    </edge>
    <edge source="TUR" target="KAZ">
      <data key="d0">247111</data>
    </edge>
    <edge source="TUR" target="JOR">
      <data key="d0">364392</data>
    </edge>
    <edge source="TUR" target="KOR">
      <data key="d0">17622</data>
    </edge>
    <edge source="TUR" target="KGZ">
      <data key="d0">11869</data>
    </edge>
    <edge source="TUR" target="LBN">
      <data key="d0">365726</data>
    </edge>
    <edge source="TUR" target="MDA">
      <data key="d0">63321</data>
    </edge>
    <edge source="TUR" target="ROU">
      <data key="d0">909542</data>
    </edge>
    <edge source="TUR" target="SAU">
      <data key="d0">6052747</data>
    </edge>
    <edge source="TUR" target="IND">
      <data key="d0">21189</data>
    </edge>
    <edge source="TUR" target="ESP">
      <data key="d0">28059</data>
    </edge>
    <edge source="TUR" target="CHE">
      <data key="d0">33189</data>
    </edge>
    <edge source="TUR" target="ARE">
      <data key="d0">672461</data>
    </edge>
    <edge source="TUR" target="MKD">
      <data key="d0">2133170</data>
    </edge>
    <edge source="TUR" target="GBR">
      <data key="d0">29646</data>
    </edge>
    <edge source="TUR" target="USA">
      <data key="d0">255526</data>
    </edge>
    <edge source="TUR" target="SRB">
      <data key="d0">262604</data>
    </edge>
    <edge source="UKR" target="ALB">
      <data key="d0">281220</data>
    </edge>
    <edge source="UKR" target="AUS">
      <data key="d0">2975770</data>
    </edge>
    <edge source="UKR" target="ARM">
      <data key="d0">1114430</data>
    </edge>
    <edge source="UKR" target="BEL">
      <data key="d0">52000</data>
    </edge>
    <edge source="UKR" target="BOL">
      <data key="d0">162930</data>
    </edge>
    <edge source="UKR" target="BGR">
      <data key="d0">2528950</data>
    </edge>
    <edge source="UKR" target="CHN">
      <data key="d0">150000</data>
    </edge>
    <edge source="UKR" target="CZE">
      <data key="d0">1082210</data>
    </edge>
    <edge source="UKR" target="DNK">
      <data key="d0">665300</data>
    </edge>
    <edge source="UKR" target="ETH">
      <data key="d0">47980</data>
    </edge>
    <edge source="UKR" target="FRA">
      <data key="d0">1715630</data>
    </edge>
    <edge source="UKR" target="GEO">
      <data key="d0">259680</data>
    </edge>
    <edge source="UKR" target="GMB">
      <data key="d0">218060</data>
    </edge>
    <edge source="UKR" target="DEU">
      <data key="d0">6851990</data>
    </edge>
    <edge source="UKR" target="HUN">
      <data key="d0">1178020</data>
    </edge>
    <edge source="UKR" target="ISR">
      <data key="d0">380470</data>
    </edge>
    <edge source="UKR" target="JAM">
      <data key="d0">35700</data>
    </edge>
    <edge source="UKR" target="JPN">
      <data key="d0">7290420</data>
    </edge>
    <edge source="UKR" target="KAZ">
      <data key="d0">135250</data>
    </edge>
    <edge source="UKR" target="JOR">
      <data key="d0">34050</data>
    </edge>
    <edge source="UKR" target="LBN">
      <data key="d0">56880</data>
    </edge>
    <edge source="UKR" target="LTU">
      <data key="d0">4770570</data>
    </edge>
    <edge source="UKR" target="MDG">
      <data key="d0">23730</data>
    </edge>
    <edge source="UKR" target="MDA">
      <data key="d0">399500</data>
    </edge>
    <edge source="UKR" target="OMN">
      <data key="d0">19530</data>
    </edge>
    <edge source="UKR" target="NLD">
      <data key="d0">22853200</data>
    </edge>
    <edge source="UKR" target="PAN">
      <data key="d0">17200</data>
    </edge>
    <edge source="UKR" target="PER">
      <data key="d0">56910</data>
    </edge>
    <edge source="UKR" target="POL">
      <data key="d0">4031450</data>
    </edge>
    <edge source="UKR" target="ROU">
      <data key="d0">26000</data>
    </edge>
    <edge source="UKR" target="RUS">
      <data key="d0">71098600</data>
    </edge>
    <edge source="UKR" target="SAU">
      <data key="d0">185130</data>
    </edge>
    <edge source="UKR" target="SEN">
      <data key="d0">27080</data>
    </edge>
    <edge source="UKR" target="ZAF">
      <data key="d0">174500</data>
    </edge>
    <edge source="UKR" target="THA">
      <data key="d0">274300</data>
    </edge>
    <edge source="UKR" target="ARE">
      <data key="d0">162920</data>
    </edge>
    <edge source="UKR" target="TUR">
      <data key="d0">984930</data>
    </edge>
    <edge source="UKR" target="MKD">
      <data key="d0">110900</data>
    </edge>
    <edge source="UKR" target="EGY">
      <data key="d0">1029340</data>
    </edge>
    <edge source="UKR" target="USA">
      <data key="d0">92140</data>
    </edge>
    <edge source="UKR" target="BFA">
      <data key="d0">69030</data>
    </edge>
    <edge source="GBR" target="DZA">
      <data key="d0">21324534</data>
    </edge>
    <edge source="GBR" target="AZE">
      <data key="d0">215336</data>
    </edge>
    <edge source="GBR" target="AUS">
      <data key="d0">2254117</data>
    </edge>
    <edge source="GBR" target="AUT">
      <data key="d0">1714694</data>
    </edge>
    <edge source="GBR" target="BEL">
      <data key="d0">111928147</data>
    </edge>
    <edge source="GBR" target="BOL">
      <data key="d0">1145398</data>
    </edge>
    <edge source="GBR" target="BRA">
      <data key="d0">2193668</data>
    </edge>
    <edge source="GBR" target="BGR">
      <data key="d0">52325</data>
    </edge>
    <edge source="GBR" target="BLR">
      <data key="d0">44797</data>
    </edge>
    <edge source="GBR" target="CMR">
      <data key="d0">955369</data>
    </edge>
    <edge source="GBR" target="CAN">
      <data key="d0">3578113</data>
    </edge>
    <edge source="GBR" target="LKA">
      <data key="d0">1184532</data>
    </edge>
    <edge source="GBR" target="CHL">
      <data key="d0">1460447</data>
    </edge>
    <edge source="GBR" target="CHN">
      <data key="d0">2613961</data>
    </edge>
    <edge source="GBR" target="COL">
      <data key="d0">558619</data>
    </edge>
    <edge source="GBR" target="CRI">
      <data key="d0">118803</data>
    </edge>
    <edge source="GBR" target="HRV">
      <data key="d0">870349</data>
    </edge>
    <edge source="GBR" target="CZE">
      <data key="d0">99504</data>
    </edge>
    <edge source="GBR" target="BEN">
      <data key="d0">225795</data>
    </edge>
    <edge source="GBR" target="DNK">
      <data key="d0">12640232</data>
    </edge>
    <edge source="GBR" target="ECU">
      <data key="d0">86764</data>
    </edge>
    <edge source="GBR" target="SLV">
      <data key="d0">938549</data>
    </edge>
    <edge source="GBR" target="EST">
      <data key="d0">1036808</data>
    </edge>
    <edge source="GBR" target="FIN">
      <data key="d0">1085682</data>
    </edge>
    <edge source="GBR" target="FRA">
      <data key="d0">131097157</data>
    </edge>
    <edge source="GBR" target="GMB">
      <data key="d0">1712509</data>
    </edge>
    <edge source="GBR" target="DEU">
      <data key="d0">81846119</data>
    </edge>
    <edge source="GBR" target="GHA">
      <data key="d0">459876</data>
    </edge>
    <edge source="GBR" target="GRC">
      <data key="d0">4380011</data>
    </edge>
    <edge source="GBR" target="GTM">
      <data key="d0">853340</data>
    </edge>
    <edge source="GBR" target="HND">
      <data key="d0">2361811</data>
    </edge>
    <edge source="GBR" target="HKG">
      <data key="d0">5674618</data>
    </edge>
    <edge source="GBR" target="HUN">
      <data key="d0">791810</data>
    </edge>
    <edge source="GBR" target="IDN">
      <data key="d0">2098201</data>
    </edge>
    <edge source="GBR" target="IRL">
      <data key="d0">213191891</data>
    </edge>
    <edge source="GBR" target="ISR">
      <data key="d0">565646</data>
    </edge>
    <edge source="GBR" target="ITA">
      <data key="d0">18656112</data>
    </edge>
    <edge source="GBR" target="CIV">
      <data key="d0">6731391</data>
    </edge>
    <edge source="GBR" target="JAM">
      <data key="d0">4461790</data>
    </edge>
    <edge source="GBR" target="JPN">
      <data key="d0">2938895</data>
    </edge>
    <edge source="GBR" target="KAZ">
      <data key="d0">18026</data>
    </edge>
    <edge source="GBR" target="JOR">
      <data key="d0">72868</data>
    </edge>
    <edge source="GBR" target="KOR">
      <data key="d0">48482</data>
    </edge>
    <edge source="GBR" target="LBN">
      <data key="d0">3237463</data>
    </edge>
    <edge source="GBR" target="MDG">
      <data key="d0">361648</data>
    </edge>
    <edge source="GBR" target="MYS">
      <data key="d0">927038</data>
    </edge>
    <edge source="GBR" target="MRT">
      <data key="d0">1317827</data>
    </edge>
    <edge source="GBR" target="MUS">
      <data key="d0">268691</data>
    </edge>
    <edge source="GBR" target="MEX">
      <data key="d0">30252345</data>
    </edge>
    <edge source="GBR" target="MAR">
      <data key="d0">1972683</data>
    </edge>
    <edge source="GBR" target="MOZ">
      <data key="d0">307037</data>
    </edge>
    <edge source="GBR" target="OMN">
      <data key="d0">526364</data>
    </edge>
    <edge source="GBR" target="NLD">
      <data key="d0">120276579</data>
    </edge>
    <edge source="GBR" target="NZL">
      <data key="d0">393241</data>
    </edge>
    <edge source="GBR" target="NIC">
      <data key="d0">1694175</data>
    </edge>
    <edge source="GBR" target="NER">
      <data key="d0">22271</data>
    </edge>
    <edge source="GBR" target="NOR">
      <data key="d0">261725</data>
    </edge>
    <edge source="GBR" target="PAK">
      <data key="d0">650335</data>
    </edge>
    <edge source="GBR" target="PER">
      <data key="d0">4949890</data>
    </edge>
    <edge source="GBR" target="PHL">
      <data key="d0">432800</data>
    </edge>
    <edge source="GBR" target="POL">
      <data key="d0">14368</data>
    </edge>
    <edge source="GBR" target="PRT">
      <data key="d0">3084312</data>
    </edge>
    <edge source="GBR" target="ROU">
      <data key="d0">221185</data>
    </edge>
    <edge source="GBR" target="RUS">
      <data key="d0">127835</data>
    </edge>
    <edge source="GBR" target="SAU">
      <data key="d0">2302993</data>
    </edge>
    <edge source="GBR" target="SEN">
      <data key="d0">5556298</data>
    </edge>
    <edge source="GBR" target="IND">
      <data key="d0">407886</data>
    </edge>
    <edge source="GBR" target="SGP">
      <data key="d0">1456528</data>
    </edge>
    <edge source="GBR" target="SVK">
      <data key="d0">37424</data>
    </edge>
    <edge source="GBR" target="VNM">
      <data key="d0">740667</data>
    </edge>
    <edge source="GBR" target="SVN">
      <data key="d0">49007</data>
    </edge>
    <edge source="GBR" target="ZAF">
      <data key="d0">3461842</data>
    </edge>
    <edge source="GBR" target="ESP">
      <data key="d0">27053369</data>
    </edge>
    <edge source="GBR" target="SWE">
      <data key="d0">12216077</data>
    </edge>
    <edge source="GBR" target="CHE">
      <data key="d0">2622091</data>
    </edge>
    <edge source="GBR" target="THA">
      <data key="d0">11677308</data>
    </edge>
    <edge source="GBR" target="TGO">
      <data key="d0">84893</data>
    </edge>
    <edge source="GBR" target="ARE">
      <data key="d0">2880889</data>
    </edge>
    <edge source="GBR" target="TUR">
      <data key="d0">721275</data>
    </edge>
    <edge source="GBR" target="UGA">
      <data key="d0">17165</data>
    </edge>
    <edge source="GBR" target="UKR">
      <data key="d0">260558</data>
    </edge>
    <edge source="GBR" target="EGY">
      <data key="d0">10556329</data>
    </edge>
    <edge source="GBR" target="TZA">
      <data key="d0">201225</data>
    </edge>
    <edge source="GBR" target="USA">
      <data key="d0">23435939</data>
    </edge>
    <edge source="GBR" target="BFA">
      <data key="d0">449473</data>
    </edge>
    <edge source="BLR" target="AUT">
      <data key="d0">64200</data>
    </edge>
    <edge source="BLR" target="ARM">
      <data key="d0">44500</data>
    </edge>
    <edge source="BLR" target="BGR">
      <data key="d0">80600</data>
    </edge>
    <edge source="BLR" target="CZE">
      <data key="d0">458200</data>
    </edge>
    <edge source="BLR" target="EST">
      <data key="d0">209400</data>
    </edge>
    <edge source="BLR" target="DEU">
      <data key="d0">241000</data>
    </edge>
    <edge source="BLR" target="JPN">
      <data key="d0">78400</data>
    </edge>
    <edge source="BLR" target="KAZ">
      <data key="d0">30100</data>
    </edge>
    <edge source="BLR" target="LVA">
      <data key="d0">294300</data>
    </edge>
    <edge source="BLR" target="LTU">
      <data key="d0">7786500</data>
    </edge>
    <edge source="BLR" target="MDA">
      <data key="d0">57600</data>
    </edge>
    <edge source="BLR" target="NLD">
      <data key="d0">690300</data>
    </edge>
    <edge source="BLR" target="PAK">
      <data key="d0">132000</data>
    </edge>
    <edge source="BLR" target="POL">
      <data key="d0">15416300</data>
    </edge>
    <edge source="BLR" target="RUS">
      <data key="d0">111875300</data>
    </edge>
    <edge source="BLR" target="UKR">
      <data key="d0">75800</data>
    </edge>
    <edge source="BLR" target="GBR">
      <data key="d0">28800</data>
    </edge>
    <edge source="HRV" target="BGR">
      <data key="d0">71214</data>
    </edge>
    <edge source="HRV" target="FIN">
      <data key="d0">11649</data>
    </edge>
    <edge source="HRV" target="DEU">
      <data key="d0">360603</data>
    </edge>
    <edge source="HRV" target="HUN">
      <data key="d0">44582</data>
    </edge>
    <edge source="HRV" target="ITA">
      <data key="d0">12667</data>
    </edge>
    <edge source="HRV" target="PAN">
      <data key="d0">17097</data>
    </edge>
    <edge source="HRV" target="SVN">
      <data key="d0">3668533</data>
    </edge>
    <edge source="HRV" target="ESP">
      <data key="d0">83146</data>
    </edge>
    <edge source="HRV" target="MKD">
      <data key="d0">1082830</data>
    </edge>
    <edge source="HRV" target="USA">
      <data key="d0">46305</data>
    </edge>
    <edge source="HRV" target="SRB">
      <data key="d0">765818</data>
    </edge>
    <edge source="EST" target="DZA">
      <data key="d0">1397704</data>
    </edge>
    <edge source="EST" target="BEL">
      <data key="d0">1306483</data>
    </edge>
    <edge source="EST" target="CAN">
      <data key="d0">1092771</data>
    </edge>
    <edge source="EST" target="FIN">
      <data key="d0">31400</data>
    </edge>
    <edge source="EST" target="FRA">
      <data key="d0">1536653</data>
    </edge>
    <edge source="EST" target="GEO">
      <data key="d0">18358</data>
    </edge>
    <edge source="EST" target="DEU">
      <data key="d0">7314140</data>
    </edge>
    <edge source="EST" target="HUN">
      <data key="d0">220139</data>
    </edge>
    <edge source="EST" target="IDN">
      <data key="d0">181407</data>
    </edge>
    <edge source="EST" target="JAM">
      <data key="d0">161592</data>
    </edge>
    <edge source="EST" target="JPN">
      <data key="d0">2147078</data>
    </edge>
    <edge source="EST" target="LVA">
      <data key="d0">4855477</data>
    </edge>
    <edge source="EST" target="LTU">
      <data key="d0">2613524</data>
    </edge>
    <edge source="EST" target="MYS">
      <data key="d0">182494</data>
    </edge>
    <edge source="EST" target="MDA">
      <data key="d0">572561</data>
    </edge>
    <edge source="EST" target="MAR">
      <data key="d0">531827</data>
    </edge>
    <edge source="EST" target="NLD">
      <data key="d0">22347797</data>
    </edge>
    <edge source="EST" target="NOR">
      <data key="d0">11289</data>
    </edge>
    <edge source="EST" target="PAN">
      <data key="d0">32383</data>
    </edge>
    <edge source="EST" target="PHL">
      <data key="d0">969167</data>
    </edge>
    <edge source="EST" target="POL">
      <data key="d0">126873</data>
    </edge>
    <edge source="EST" target="RUS">
      <data key="d0">4592262</data>
    </edge>
    <edge source="EST" target="SAU">
      <data key="d0">48899</data>
    </edge>
    <edge source="EST" target="SGP">
      <data key="d0">36763</data>
    </edge>
    <edge source="EST" target="VNM">
      <data key="d0">30150</data>
    </edge>
    <edge source="EST" target="ZAF">
      <data key="d0">370233</data>
    </edge>
    <edge source="EST" target="ESP">
      <data key="d0">275146</data>
    </edge>
    <edge source="EST" target="SWE">
      <data key="d0">39827</data>
    </edge>
    <edge source="EST" target="THA">
      <data key="d0">1017276</data>
    </edge>
    <edge source="EST" target="TUR">
      <data key="d0">76702</data>
    </edge>
    <edge source="EST" target="UKR">
      <data key="d0">50591</data>
    </edge>
    <edge source="EST" target="GBR">
      <data key="d0">131374</data>
    </edge>
    <edge source="EST" target="USA">
      <data key="d0">42378</data>
    </edge>
    <edge source="PRT" target="AUT">
      <data key="d0">1092837</data>
    </edge>
    <edge source="PRT" target="BEL">
      <data key="d0">1866593</data>
    </edge>
    <edge source="PRT" target="BOL">
      <data key="d0">20291</data>
    </edge>
    <edge source="PRT" target="BRA">
      <data key="d0">139216</data>
    </edge>
    <edge source="PRT" target="CAN">
      <data key="d0">639307</data>
    </edge>
    <edge source="PRT" target="CHN">
      <data key="d0">67417</data>
    </edge>
    <edge source="PRT" target="FRA">
      <data key="d0">19873329</data>
    </edge>
    <edge source="PRT" target="DEU">
      <data key="d0">7600420</data>
    </edge>
    <edge source="PRT" target="GRC">
      <data key="d0">61122</data>
    </edge>
    <edge source="PRT" target="IRL">
      <data key="d0">617087</data>
    </edge>
    <edge source="PRT" target="ITA">
      <data key="d0">6435533</data>
    </edge>
    <edge source="PRT" target="JOR">
      <data key="d0">42263</data>
    </edge>
    <edge source="PRT" target="MRT">
      <data key="d0">11725</data>
    </edge>
    <edge source="PRT" target="MUS">
      <data key="d0">671079</data>
    </edge>
    <edge source="PRT" target="MAR">
      <data key="d0">757215</data>
    </edge>
    <edge source="PRT" target="MOZ">
      <data key="d0">59059</data>
    </edge>
    <edge source="PRT" target="NAM">
      <data key="d0">25403</data>
    </edge>
    <edge source="PRT" target="NLD">
      <data key="d0">4405248</data>
    </edge>
    <edge source="PRT" target="PER">
      <data key="d0">789312</data>
    </edge>
    <edge source="PRT" target="PHL">
      <data key="d0">573041</data>
    </edge>
    <edge source="PRT" target="SEN">
      <data key="d0">80084</data>
    </edge>
    <edge source="PRT" target="ZAF">
      <data key="d0">21927</data>
    </edge>
    <edge source="PRT" target="ESP">
      <data key="d0">99366809</data>
    </edge>
    <edge source="PRT" target="CHE">
      <data key="d0">457415</data>
    </edge>
    <edge source="PRT" target="THA">
      <data key="d0">124204</data>
    </edge>
    <edge source="PRT" target="GBR">
      <data key="d0">967928</data>
    </edge>
    <edge source="PRT" target="USA">
      <data key="d0">2491756</data>
    </edge>
    <edge source="ROU" target="AUS">
      <data key="d0">378000</data>
    </edge>
    <edge source="ROU" target="BGR">
      <data key="d0">87000</data>
    </edge>
    <edge source="ROU" target="FRA">
      <data key="d0">181000</data>
    </edge>
    <edge source="ROU" target="DEU">
      <data key="d0">44000</data>
    </edge>
    <edge source="ROU" target="GRC">
      <data key="d0">1964000</data>
    </edge>
    <edge source="ROU" target="HUN">
      <data key="d0">1247000</data>
    </edge>
    <edge source="ROU" target="ITA">
      <data key="d0">996000</data>
    </edge>
    <edge source="ROU" target="LBN">
      <data key="d0">403000</data>
    </edge>
    <edge source="ROU" target="MDA">
      <data key="d0">22000</data>
    </edge>
    <edge source="ROU" target="NLD">
      <data key="d0">470000</data>
    </edge>
    <edge source="ROU" target="TUR">
      <data key="d0">154000</data>
    </edge>
    <edge source="ROU" target="USA">
      <data key="d0">1258000</data>
    </edge>
    <edge source="ROU" target="SRB">
      <data key="d0">34000</data>
    </edge>
    <edge source="SVK" target="AUT">
      <data key="d0">123298</data>
    </edge>
    <edge source="SVK" target="BEL">
      <data key="d0">334542</data>
    </edge>
    <edge source="SVK" target="BGR">
      <data key="d0">185184</data>
    </edge>
    <edge source="SVK" target="HRV">
      <data key="d0">1746689</data>
    </edge>
    <edge source="SVK" target="CZE">
      <data key="d0">19189056</data>
    </edge>
    <edge source="SVK" target="DNK">
      <data key="d0">769332</data>
    </edge>
    <edge source="SVK" target="EST">
      <data key="d0">46005</data>
    </edge>
    <edge source="SVK" target="FRA">
      <data key="d0">553031</data>
    </edge>
    <edge source="SVK" target="GMB">
      <data key="d0">87448</data>
    </edge>
    <edge source="SVK" target="DEU">
      <data key="d0">2698445</data>
    </edge>
    <edge source="SVK" target="GHA">
      <data key="d0">193695</data>
    </edge>
    <edge source="SVK" target="GTM">
      <data key="d0">32388</data>
    </edge>
    <edge source="SVK" target="HUN">
      <data key="d0">4383147</data>
    </edge>
    <edge source="SVK" target="ISR">
      <data key="d0">42052</data>
    </edge>
    <edge source="SVK" target="JAM">
      <data key="d0">83621</data>
    </edge>
    <edge source="SVK" target="JOR">
      <data key="d0">636084</data>
    </edge>
    <edge source="SVK" target="LBN">
      <data key="d0">4210190</data>
    </edge>
    <edge source="SVK" target="LTU">
      <data key="d0">29718</data>
    </edge>
    <edge source="SVK" target="NLD">
      <data key="d0">7841862</data>
    </edge>
    <edge source="SVK" target="PHL">
      <data key="d0">129360</data>
    </edge>
    <edge source="SVK" target="POL">
      <data key="d0">1863508</data>
    </edge>
    <edge source="SVK" target="ROU">
      <data key="d0">205327</data>
    </edge>
    <edge source="SVK" target="RUS">
      <data key="d0">407333</data>
    </edge>
    <edge source="SVK" target="SVN">
      <data key="d0">19772</data>
    </edge>
    <edge source="SVK" target="ZAF">
      <data key="d0">269858</data>
    </edge>
    <edge source="SVK" target="ESP">
      <data key="d0">208430</data>
    </edge>
    <edge source="SVK" target="CHE">
      <data key="d0">139605</data>
    </edge>
    <edge source="SVK" target="THA">
      <data key="d0">690717</data>
    </edge>
    <edge source="SVK" target="TGO">
      <data key="d0">43751</data>
    </edge>
    <edge source="SVK" target="ARE">
      <data key="d0">207483</data>
    </edge>
    <edge source="SVK" target="TUR">
      <data key="d0">397390</data>
    </edge>
    <edge source="SVK" target="UKR">
      <data key="d0">42922</data>
    </edge>
    <edge source="SVK" target="MKD">
      <data key="d0">91582</data>
    </edge>
    <edge source="SVK" target="USA">
      <data key="d0">1176307</data>
    </edge>
    <edge source="SVK" target="SRB">
      <data key="d0">883388</data>
    </edge>
    <edge source="SVN" target="CAN">
      <data key="d0">440871</data>
    </edge>
    <edge source="SVN" target="HRV">
      <data key="d0">9860064</data>
    </edge>
    <edge source="SVN" target="FRA">
      <data key="d0">151561</data>
    </edge>
    <edge source="SVN" target="DEU">
      <data key="d0">793946</data>
    </edge>
    <edge source="SVN" target="HUN">
      <data key="d0">30769</data>
    </edge>
    <edge source="SVN" target="ITA">
      <data key="d0">2956389</data>
    </edge>
    <edge source="SVN" target="MEX">
      <data key="d0">171600</data>
    </edge>
    <edge source="SVN" target="NLD">
      <data key="d0">206761</data>
    </edge>
    <edge source="SVN" target="POL">
      <data key="d0">11971</data>
    </edge>
    <edge source="SVN" target="RUS">
      <data key="d0">24749</data>
    </edge>
    <edge source="SVN" target="SVK">
      <data key="d0">35675</data>
    </edge>
    <edge source="SVN" target="MKD">
      <data key="d0">3396955</data>
    </edge>
    <edge source="SVN" target="USA">
      <data key="d0">886587</data>
    </edge>
    <edge source="SVN" target="SRB">
      <data key="d0">4164381</data>
    </edge>
    <edge source="SWE" target="DZA">
      <data key="d0">133134</data>
    </edge>
    <edge source="SWE" target="AZE">
      <data key="d0">114910</data>
    </edge>
    <edge source="SWE" target="ARG">
      <data key="d0">96576</data>
    </edge>
    <edge source="SWE" target="AUS">
      <data key="d0">244660</data>
    </edge>
    <edge source="SWE" target="AUT">
      <data key="d0">579022</data>
    </edge>
    <edge source="SWE" target="BEL">
      <data key="d0">6914104</data>
    </edge>
    <edge source="SWE" target="BGR">
      <data key="d0">139681</data>
    </edge>
    <edge source="SWE" target="CAN">
      <data key="d0">424827</data>
    </edge>
    <edge source="SWE" target="CHN">
      <data key="d0">625291</data>
    </edge>
    <edge source="SWE" target="COL">
      <data key="d0">1448755</data>
    </edge>
    <edge source="SWE" target="HRV">
      <data key="d0">11786</data>
    </edge>
    <edge source="SWE" target="DNK">
      <data key="d0">27934142</data>
    </edge>
    <edge source="SWE" target="SLV">
      <data key="d0">209412</data>
    </edge>
    <edge source="SWE" target="EST">
      <data key="d0">1110683</data>
    </edge>
    <edge source="SWE" target="FIN">
      <data key="d0">32123483</data>
    </edge>
    <edge source="SWE" target="FRA">
      <data key="d0">1775368</data>
    </edge>
    <edge source="SWE" target="DEU">
      <data key="d0">23400400</data>
    </edge>
    <edge source="SWE" target="GRC">
      <data key="d0">12373561</data>
    </edge>
    <edge source="SWE" target="GTM">
      <data key="d0">204174</data>
    </edge>
    <edge source="SWE" target="HKG">
      <data key="d0">205702</data>
    </edge>
    <edge source="SWE" target="HUN">
      <data key="d0">652900</data>
    </edge>
    <edge source="SWE" target="IDN">
      <data key="d0">1360472</data>
    </edge>
    <edge source="SWE" target="IRL">
      <data key="d0">637186</data>
    </edge>
    <edge source="SWE" target="ISR">
      <data key="d0">362843</data>
    </edge>
    <edge source="SWE" target="ITA">
      <data key="d0">559270</data>
    </edge>
    <edge source="SWE" target="CIV">
      <data key="d0">21280</data>
    </edge>
    <edge source="SWE" target="JPN">
      <data key="d0">1321841</data>
    </edge>
    <edge source="SWE" target="JOR">
      <data key="d0">69404</data>
    </edge>
    <edge source="SWE" target="KOR">
      <data key="d0">2527791</data>
    </edge>
    <edge source="SWE" target="LBN">
      <data key="d0">211159</data>
    </edge>
    <edge source="SWE" target="LVA">
      <data key="d0">97122</data>
    </edge>
    <edge source="SWE" target="LTU">
      <data key="d0">173728</data>
    </edge>
    <edge source="SWE" target="MYS">
      <data key="d0">438031</data>
    </edge>
    <edge source="SWE" target="MEX">
      <data key="d0">3463763</data>
    </edge>
    <edge source="SWE" target="MAR">
      <data key="d0">601938</data>
    </edge>
    <edge source="SWE" target="OMN">
      <data key="d0">259610</data>
    </edge>
    <edge source="SWE" target="NLD">
      <data key="d0">15743803</data>
    </edge>
    <edge source="SWE" target="NOR">
      <data key="d0">2682422</data>
    </edge>
    <edge source="SWE" target="PAK">
      <data key="d0">15387</data>
    </edge>
    <edge source="SWE" target="PHL">
      <data key="d0">3536768</data>
    </edge>
    <edge source="SWE" target="POL">
      <data key="d0">264521</data>
    </edge>
    <edge source="SWE" target="ROU">
      <data key="d0">26299</data>
    </edge>
    <edge source="SWE" target="RUS">
      <data key="d0">6927745</data>
    </edge>
    <edge source="SWE" target="SAU">
      <data key="d0">280017</data>
    </edge>
    <edge source="SWE" target="SGP">
      <data key="d0">14950</data>
    </edge>
    <edge source="SWE" target="VNM">
      <data key="d0">323340</data>
    </edge>
    <edge source="SWE" target="ZAF">
      <data key="d0">484628</data>
    </edge>
    <edge source="SWE" target="ESP">
      <data key="d0">4525667</data>
    </edge>
    <edge source="SWE" target="CHE">
      <data key="d0">999593</data>
    </edge>
    <edge source="SWE" target="THA">
      <data key="d0">692403</data>
    </edge>
    <edge source="SWE" target="ARE">
      <data key="d0">160524</data>
    </edge>
    <edge source="SWE" target="TUN">
      <data key="d0">74206</data>
    </edge>
    <edge source="SWE" target="TUR">
      <data key="d0">2101764</data>
    </edge>
    <edge source="SWE" target="EGY">
      <data key="d0">7680386</data>
    </edge>
    <edge source="SWE" target="GBR">
      <data key="d0">5519148</data>
    </edge>
    <edge source="SWE" target="USA">
      <data key="d0">2060296</data>
    </edge>
    <edge source="CHE" target="ALB">
      <data key="d0">199667</data>
    </edge>
    <edge source="CHE" target="AUS">
      <data key="d0">626459</data>
    </edge>
    <edge source="CHE" target="AUT">
      <data key="d0">17940760</data>
    </edge>
    <edge source="CHE" target="BEL">
      <data key="d0">16029684</data>
    </edge>
    <edge source="CHE" target="BOL">
      <data key="d0">73666</data>
    </edge>
    <edge source="CHE" target="BRA">
      <data key="d0">1678919</data>
    </edge>
    <edge source="CHE" target="BGR">
      <data key="d0">690660</data>
    </edge>
    <edge source="CHE" target="CAN">
      <data key="d0">12176595</data>
    </edge>
    <edge source="CHE" target="LKA">
      <data key="d0">57850</data>
    </edge>
    <edge source="CHE" target="CHL">
      <data key="d0">281401</data>
    </edge>
    <edge source="CHE" target="CHN">
      <data key="d0">446243</data>
    </edge>
    <edge source="CHE" target="COL">
      <data key="d0">42205</data>
    </edge>
    <edge source="CHE" target="CRI">
      <data key="d0">28615</data>
    </edge>
    <edge source="CHE" target="HRV">
      <data key="d0">185552</data>
    </edge>
    <edge source="CHE" target="CZE">
      <data key="d0">140551</data>
    </edge>
    <edge source="CHE" target="DNK">
      <data key="d0">1922158</data>
    </edge>
    <edge source="CHE" target="SLV">
      <data key="d0">17309</data>
    </edge>
    <edge source="CHE" target="EST">
      <data key="d0">16949</data>
    </edge>
    <edge source="CHE" target="FIN">
      <data key="d0">376400</data>
    </edge>
    <edge source="CHE" target="FRA">
      <data key="d0">42529576</data>
    </edge>
    <edge source="CHE" target="DEU">
      <data key="d0">67612478</data>
    </edge>
    <edge source="CHE" target="GHA">
      <data key="d0">38809</data>
    </edge>
    <edge source="CHE" target="GRC">
      <data key="d0">1095604</data>
    </edge>
    <edge source="CHE" target="GTM">
      <data key="d0">20944</data>
    </edge>
    <edge source="CHE" target="HKG">
      <data key="d0">2341266</data>
    </edge>
    <edge source="CHE" target="IDN">
      <data key="d0">257471</data>
    </edge>
    <edge source="CHE" target="IRL">
      <data key="d0">173000</data>
    </edge>
    <edge source="CHE" target="ISR">
      <data key="d0">331235</data>
    </edge>
    <edge source="CHE" target="ITA">
      <data key="d0">78869337</data>
    </edge>
    <edge source="CHE" target="JPN">
      <data key="d0">2348778</data>
    </edge>
    <edge source="CHE" target="JOR">
      <data key="d0">151510</data>
    </edge>
    <edge source="CHE" target="KOR">
      <data key="d0">392466</data>
    </edge>
    <edge source="CHE" target="LBN">
      <data key="d0">110258</data>
    </edge>
    <edge source="CHE" target="MYS">
      <data key="d0">1162821</data>
    </edge>
    <edge source="CHE" target="MEX">
      <data key="d0">2417435</data>
    </edge>
    <edge source="CHE" target="MAR">
      <data key="d0">885348</data>
    </edge>
    <edge source="CHE" target="MOZ">
      <data key="d0">337483</data>
    </edge>
    <edge source="CHE" target="NLD">
      <data key="d0">13331165</data>
    </edge>
    <edge source="CHE" target="NZL">
      <data key="d0">30485</data>
    </edge>
    <edge source="CHE" target="NOR">
      <data key="d0">501213</data>
    </edge>
    <edge source="CHE" target="PER">
      <data key="d0">314178</data>
    </edge>
    <edge source="CHE" target="PHL">
      <data key="d0">341321</data>
    </edge>
    <edge source="CHE" target="POL">
      <data key="d0">508687</data>
    </edge>
    <edge source="CHE" target="PRT">
      <data key="d0">735776</data>
    </edge>
    <edge source="CHE" target="RUS">
      <data key="d0">285528</data>
    </edge>
    <edge source="CHE" target="SAU">
      <data key="d0">130383</data>
    </edge>
    <edge source="CHE" target="IND">
      <data key="d0">99929</data>
    </edge>
    <edge source="CHE" target="SGP">
      <data key="d0">3236588</data>
    </edge>
    <edge source="CHE" target="SVK">
      <data key="d0">137325</data>
    </edge>
    <edge source="CHE" target="VNM">
      <data key="d0">887408</data>
    </edge>
    <edge source="CHE" target="SVN">
      <data key="d0">76974</data>
    </edge>
    <edge source="CHE" target="ZAF">
      <data key="d0">1799688</data>
    </edge>
    <edge source="CHE" target="ESP">
      <data key="d0">8946359</data>
    </edge>
    <edge source="CHE" target="SWE">
      <data key="d0">240281</data>
    </edge>
    <edge source="CHE" target="THA">
      <data key="d0">592422</data>
    </edge>
    <edge source="CHE" target="ARE">
      <data key="d0">199334</data>
    </edge>
    <edge source="CHE" target="TUN">
      <data key="d0">204459</data>
    </edge>
    <edge source="CHE" target="TUR">
      <data key="d0">388646</data>
    </edge>
    <edge source="CHE" target="EGY">
      <data key="d0">645342</data>
    </edge>
    <edge source="CHE" target="GBR">
      <data key="d0">9151616</data>
    </edge>
    <edge source="CHE" target="TZA">
      <data key="d0">14019</data>
    </edge>
    <edge source="CHE" target="USA">
      <data key="d0">28486610</data>
    </edge>
    <edge source="CHE" target="SRB">
      <data key="d0">423779</data>
    </edge>
    <edge source="MKD" target="ALB">
      <data key="d0">129442</data>
    </edge>
    <edge source="MKD" target="BGR">
      <data key="d0">14165</data>
    </edge>
    <edge source="MKD" target="SRB">
      <data key="d0">4284155</data>
    </edge>
    <edge source="CAF" target="NLD">
      <data key="d0">27740</data>
    </edge>
    <edge source="ECU" target="COL">
      <data key="d0">4309522</data>
    </edge>
    <edge source="ECU" target="PER">
      <data key="d0">12365</data>
    </edge>
    <edge source="ECU" target="USA">
      <data key="d0">94208</data>
    </edge>
    <edge source="MDA" target="ALB">
      <data key="d0">24400</data>
    </edge>
    <edge source="MDA" target="BGR">
      <data key="d0">1556775</data>
    </edge>
    <edge source="MDA" target="LVA">
      <data key="d0">12634</data>
    </edge>
    <edge source="MDA" target="LTU">
      <data key="d0">341600</data>
    </edge>
    <edge source="MDA" target="ROU">
      <data key="d0">5725350</data>
    </edge>
    <edge source="MDA" target="RUS">
      <data key="d0">291878</data>
    </edge>
    <edge source="MDA" target="UKR">
      <data key="d0">24611</data>
    </edge>
    <edge source="NOR" target="AUS">
      <data key="d0">4526137</data>
    </edge>
    <edge source="NOR" target="AUT">
      <data key="d0">55421</data>
    </edge>
    <edge source="NOR" target="BEL">
      <data key="d0">119690</data>
    </edge>
    <edge source="NOR" target="CAN">
      <data key="d0">4870339</data>
    </edge>
    <edge source="NOR" target="CZE">
      <data key="d0">143208</data>
    </edge>
    <edge source="NOR" target="DNK">
      <data key="d0">4418967</data>
    </edge>
    <edge source="NOR" target="EST">
      <data key="d0">1315706</data>
    </edge>
    <edge source="NOR" target="FRA">
      <data key="d0">117803</data>
    </edge>
    <edge source="NOR" target="DEU">
      <data key="d0">3804494</data>
    </edge>
    <edge source="NOR" target="GRC">
      <data key="d0">60609</data>
    </edge>
    <edge source="NOR" target="HUN">
      <data key="d0">221069</data>
    </edge>
    <edge source="NOR" target="ITA">
      <data key="d0">382341</data>
    </edge>
    <edge source="NOR" target="CIV">
      <data key="d0">12347</data>
    </edge>
    <edge source="NOR" target="JPN">
      <data key="d0">12879098</data>
    </edge>
    <edge source="NOR" target="LBN">
      <data key="d0">31081</data>
    </edge>
    <edge source="NOR" target="LVA">
      <data key="d0">560324</data>
    </edge>
    <edge source="NOR" target="LTU">
      <data key="d0">145709</data>
    </edge>
    <edge source="NOR" target="MAR">
      <data key="d0">647530</data>
    </edge>
    <edge source="NOR" target="NLD">
      <data key="d0">204511</data>
    </edge>
    <edge source="NOR" target="PRT">
      <data key="d0">45699</data>
    </edge>
    <edge source="NOR" target="RUS">
      <data key="d0">822961</data>
    </edge>
    <edge source="NOR" target="SAU">
      <data key="d0">25088</data>
    </edge>
    <edge source="NOR" target="SVN">
      <data key="d0">52188</data>
    </edge>
    <edge source="NOR" target="ESP">
      <data key="d0">98716</data>
    </edge>
    <edge source="NOR" target="SWE">
      <data key="d0">5184771</data>
    </edge>
    <edge source="NOR" target="CHE">
      <data key="d0">193266</data>
    </edge>
    <edge source="NOR" target="TUR">
      <data key="d0">319820</data>
    </edge>
    <edge source="NOR" target="GBR">
      <data key="d0">4097334</data>
    </edge>
    <edge source="NOR" target="USA">
      <data key="d0">35317337</data>
    </edge>
    <edge source="BWA" target="ZAF">
      <data key="d0">78844</data>
    </edge>
    <edge source="KAZ" target="KGZ">
      <data key="d0">47600</data>
    </edge>
    <edge source="CRI" target="COL">
      <data key="d0">1033276</data>
    </edge>
    <edge source="CRI" target="SLV">
      <data key="d0">8039881</data>
    </edge>
    <edge source="CRI" target="GTM">
      <data key="d0">8763143</data>
    </edge>
    <edge source="CRI" target="HND">
      <data key="d0">2690143</data>
    </edge>
    <edge source="CRI" target="MEX">
      <data key="d0">32079</data>
    </edge>
    <edge source="CRI" target="NLD">
      <data key="d0">14678</data>
    </edge>
    <edge source="CRI" target="NIC">
      <data key="d0">1609037</data>
    </edge>
    <edge source="CRI" target="PAN">
      <data key="d0">847067</data>
    </edge>
    <edge source="CRI" target="USA">
      <data key="d0">185074</data>
    </edge>
    <edge source="PSE" target="ISR">
      <data key="d0">3410437</data>
    </edge>
    <edge source="PSE" target="ARE">
      <data key="d0">18345</data>
    </edge>
    <edge source="KGZ" target="KAZ">
      <data key="d0">1337518</data>
    </edge>
    <edge source="KGZ" target="RUS">
      <data key="d0">10512</data>
    </edge>
  </graph>
</graphml>
