# Supplementary material for: Core-periphery structure in sectoral international trade networks: A new approach to an old theory
Source: PLoS One. 2020 Apr 2;15(4):e0229547. doi: 10.1371/journal.pone.0229547 (PMC7117750; doi:10.1371/journal.pone.0229547)
Supplement: S8 File — (ZIP) [file pone.0229547.s008.zip › S8_File/Networks 2000/21-HIDES,SKINS,FURSKINS,RAW.graphml]

<?xml version='1.0' encoding='utf-8'?>
<graphml xmlns="http://graphml.graphdrawing.org/xmlns" xmlns:xsi="http://www.w3.org/2001/XMLSchema-instance" xsi:schemaLocation="http://graphml.graphdrawing.org/xmlns http://graphml.graphdrawing.org/xmlns/1.0/graphml.xsd">
  <key attr.name="weight" attr.type="long" for="edge" id="d0" />
  <graph edgedefault="directed">
    <node id="ALB" />
    <node id="DEU" />
    <node id="ITA" />
    <node id="RUS" />
    <node id="TUR" />
    <node id="DZA" />
    <node id="FRA" />
    <node id="TUN" />
    <node id="AZE" />
    <node id="GEO" />
    <node id="ARG" />
    <node id="BEL" />
    <node id="BRA" />
    <node id="CHN" />
    <node id="CZE" />
    <node id="DNK" />
    <node id="HKG" />
    <node id="JPN" />
    <node id="MEX" />
    <node id="NLD" />
    <node id="PRY" />
    <node id="PRT" />
    <node id="IND" />
    <node id="ESP" />
    <node id="USA" />
    <node id="URY" />
    <node id="AUS" />
    <node id="BGR" />
    <node id="CAN" />
    <node id="HRV" />
    <node id="FIN" />
    <node id="GRC" />
    <node id="HUN" />
    <node id="IDN" />
    <node id="ISR" />
    <node id="KAZ" />
    <node id="KOR" />
    <node id="MYS" />
    <node id="NZL" />
    <node id="NOR" />
    <node id="PAK" />
    <node id="POL" />
    <node id="SGP" />
    <node id="VNM" />
    <node id="SVN" />
    <node id="ZAF" />
    <node id="SWE" />
    <node id="CHE" />
    <node id="THA" />
    <node id="MKD" />
    <node id="GBR" />
    <node id="SRB" />
    <node id="AUT" />
    <node id="ROU" />
    <node id="SVK" />
    <node id="UKR" />
    <node id="ARM" />
    <node id="IRL" />
    <node id="BOL" />
    <node id="CHL" />
    <node id="ECU" />
    <node id="BWA" />
    <node id="NAM" />
    <node id="ZWE" />
    <node id="COL" />
    <node id="BLR" />
    <node id="BDI" />
    <node id="LVA" />
    <node id="LTU" />
    <node id="CMR" />
    <node id="KHM" />
    <node id="PAN" />
    <node id="TZA" />
    <node id="CRI" />
    <node id="NIC" />
    <node id="BEN" />
    <node id="NER" />
    <node id="EST" />
    <node id="ARE" />
    <node id="SLV" />
    <node id="ETH" />
    <node id="MDG" />
    <node id="MAR" />
    <node id="SAU" />
    <node id="GMB" />
    <node id="KGZ" />
    <node id="GTM" />
    <node id="HND" />
    <node id="GHA" />
    <node id="PHL" />
    <node id="EGY" />
    <node id="CIV" />
    <node id="JAM" />
    <node id="JOR" />
    <node id="LBN" />
    <node id="LKA" />
    <node id="MWI" />
    <node id="MDA" />
    <node id="MOZ" />
    <node id="OMN" />
    <node id="PER" />
    <node id="SEN" />
    <node id="MRT" />
    <node id="MUS" />
    <node id="UGA" />
    <node id="BFA" />
    <edge source="ALB" target="DEU">
      <data key="d0">11912</data>
    </edge>
    <edge source="ALB" target="ITA">
      <data key="d0">133802</data>
    </edge>
    <edge source="ALB" target="RUS">
      <data key="d0">12285</data>
    </edge>
    <edge source="ALB" target="TUR">
      <data key="d0">167346</data>
    </edge>
    <edge source="DEU" target="AUT">
      <data key="d0">64321000</data>
    </edge>
    <edge source="DEU" target="BEL">
      <data key="d0">1719000</data>
    </edge>
    <edge source="DEU" target="BGR">
      <data key="d0">24000</data>
    </edge>
    <edge source="DEU" target="BLR">
      <data key="d0">38000</data>
    </edge>
    <edge source="DEU" target="CAN">
      <data key="d0">138000</data>
    </edge>
    <edge source="DEU" target="CHN">
      <data key="d0">2724000</data>
    </edge>
    <edge source="DEU" target="HRV">
      <data key="d0">481000</data>
    </edge>
    <edge source="DEU" target="CZE">
      <data key="d0">878000</data>
    </edge>
    <edge source="DEU" target="DNK">
      <data key="d0">2618000</data>
    </edge>
    <edge source="DEU" target="EST">
      <data key="d0">383000</data>
    </edge>
    <edge source="DEU" target="FIN">
      <data key="d0">2272000</data>
    </edge>
    <edge source="DEU" target="FRA">
      <data key="d0">6227000</data>
    </edge>
    <edge source="DEU" target="GRC">
      <data key="d0">6493000</data>
    </edge>
    <edge source="DEU" target="HKG">
      <data key="d0">4306000</data>
    </edge>
    <edge source="DEU" target="HUN">
      <data key="d0">138000</data>
    </edge>
    <edge source="DEU" target="IDN">
      <data key="d0">132000</data>
    </edge>
    <edge source="DEU" target="ITA">
      <data key="d0">45291000</data>
    </edge>
    <edge source="DEU" target="JPN">
      <data key="d0">1482000</data>
    </edge>
    <edge source="DEU" target="KOR">
      <data key="d0">8517000</data>
    </edge>
    <edge source="DEU" target="KGZ">
      <data key="d0">24000</data>
    </edge>
    <edge source="DEU" target="LTU">
      <data key="d0">275000</data>
    </edge>
    <edge source="DEU" target="MEX">
      <data key="d0">11000</data>
    </edge>
    <edge source="DEU" target="NLD">
      <data key="d0">41972000</data>
    </edge>
    <edge source="DEU" target="PAK">
      <data key="d0">42000</data>
    </edge>
    <edge source="DEU" target="PAN">
      <data key="d0">77000</data>
    </edge>
    <edge source="DEU" target="POL">
      <data key="d0">15411000</data>
    </edge>
    <edge source="DEU" target="PRT">
      <data key="d0">345000</data>
    </edge>
    <edge source="DEU" target="ROU">
      <data key="d0">17000</data>
    </edge>
    <edge source="DEU" target="RUS">
      <data key="d0">1283000</data>
    </edge>
    <edge source="DEU" target="IND">
      <data key="d0">2161000</data>
    </edge>
    <edge source="DEU" target="SVK">
      <data key="d0">9842000</data>
    </edge>
    <edge source="DEU" target="VNM">
      <data key="d0">107000</data>
    </edge>
    <edge source="DEU" target="SVN">
      <data key="d0">16000</data>
    </edge>
    <edge source="DEU" target="ZAF">
      <data key="d0">80000</data>
    </edge>
    <edge source="DEU" target="ESP">
      <data key="d0">11476000</data>
    </edge>
    <edge source="DEU" target="SWE">
      <data key="d0">279000</data>
    </edge>
    <edge source="DEU" target="CHE">
      <data key="d0">1745000</data>
    </edge>
    <edge source="DEU" target="THA">
      <data key="d0">2214000</data>
    </edge>
    <edge source="DEU" target="ARE">
      <data key="d0">62000</data>
    </edge>
    <edge source="DEU" target="TUR">
      <data key="d0">2186000</data>
    </edge>
    <edge source="DEU" target="UKR">
      <data key="d0">4387000</data>
    </edge>
    <edge source="DEU" target="MKD">
      <data key="d0">38000</data>
    </edge>
    <edge source="DEU" target="GBR">
      <data key="d0">702000</data>
    </edge>
    <edge source="DEU" target="USA">
      <data key="d0">758000</data>
    </edge>
    <edge source="DEU" target="SRB">
      <data key="d0">253000</data>
    </edge>
    <edge source="ITA" target="ALB">
      <data key="d0">10087</data>
    </edge>
    <edge source="ITA" target="DZA">
      <data key="d0">33567</data>
    </edge>
    <edge source="ITA" target="ARG">
      <data key="d0">124333</data>
    </edge>
    <edge source="ITA" target="AUS">
      <data key="d0">432975</data>
    </edge>
    <edge source="ITA" target="AUT">
      <data key="d0">16697908</data>
    </edge>
    <edge source="ITA" target="BEL">
      <data key="d0">2340542</data>
    </edge>
    <edge source="ITA" target="BRA">
      <data key="d0">816194</data>
    </edge>
    <edge source="ITA" target="BGR">
      <data key="d0">834079</data>
    </edge>
    <edge source="ITA" target="CAN">
      <data key="d0">4733848</data>
    </edge>
    <edge source="ITA" target="CHL">
      <data key="d0">52914</data>
    </edge>
    <edge source="ITA" target="CHN">
      <data key="d0">3639034</data>
    </edge>
    <edge source="ITA" target="HRV">
      <data key="d0">5417900</data>
    </edge>
    <edge source="ITA" target="CZE">
      <data key="d0">451337</data>
    </edge>
    <edge source="ITA" target="DNK">
      <data key="d0">231303</data>
    </edge>
    <edge source="ITA" target="EST">
      <data key="d0">44019</data>
    </edge>
    <edge source="ITA" target="FIN">
      <data key="d0">382885</data>
    </edge>
    <edge source="ITA" target="FRA">
      <data key="d0">8434977</data>
    </edge>
    <edge source="ITA" target="DEU">
      <data key="d0">3367660</data>
    </edge>
    <edge source="ITA" target="GHA">
      <data key="d0">18350</data>
    </edge>
    <edge source="ITA" target="GRC">
      <data key="d0">738167</data>
    </edge>
    <edge source="ITA" target="HKG">
      <data key="d0">17778030</data>
    </edge>
    <edge source="ITA" target="HUN">
      <data key="d0">259091</data>
    </edge>
    <edge source="ITA" target="IDN">
      <data key="d0">87732</data>
    </edge>
    <edge source="ITA" target="ISR">
      <data key="d0">33394</data>
    </edge>
    <edge source="ITA" target="JPN">
      <data key="d0">872012</data>
    </edge>
    <edge source="ITA" target="KOR">
      <data key="d0">1800957</data>
    </edge>
    <edge source="ITA" target="LVA">
      <data key="d0">23600</data>
    </edge>
    <edge source="ITA" target="MYS">
      <data key="d0">655251</data>
    </edge>
    <edge source="ITA" target="MEX">
      <data key="d0">2483709</data>
    </edge>
    <edge source="ITA" target="MAR">
      <data key="d0">60604</data>
    </edge>
    <edge source="ITA" target="NLD">
      <data key="d0">1345015</data>
    </edge>
    <edge source="ITA" target="NZL">
      <data key="d0">11911</data>
    </edge>
    <edge source="ITA" target="NOR">
      <data key="d0">294356</data>
    </edge>
    <edge source="ITA" target="PAK">
      <data key="d0">183611</data>
    </edge>
    <edge source="ITA" target="PRY">
      <data key="d0">250800</data>
    </edge>
    <edge source="ITA" target="PHL">
      <data key="d0">28441</data>
    </edge>
    <edge source="ITA" target="POL">
      <data key="d0">1706656</data>
    </edge>
    <edge source="ITA" target="PRT">
      <data key="d0">1654628</data>
    </edge>
    <edge source="ITA" target="ROU">
      <data key="d0">2008021</data>
    </edge>
    <edge source="ITA" target="RUS">
      <data key="d0">1071827</data>
    </edge>
    <edge source="ITA" target="SAU">
      <data key="d0">40113</data>
    </edge>
    <edge source="ITA" target="IND">
      <data key="d0">2288571</data>
    </edge>
    <edge source="ITA" target="SGP">
      <data key="d0">39941</data>
    </edge>
    <edge source="ITA" target="SVK">
      <data key="d0">183614</data>
    </edge>
    <edge source="ITA" target="VNM">
      <data key="d0">57680</data>
    </edge>
    <edge source="ITA" target="SVN">
      <data key="d0">334154</data>
    </edge>
    <edge source="ITA" target="ZAF">
      <data key="d0">379350</data>
    </edge>
    <edge source="ITA" target="ESP">
      <data key="d0">13382738</data>
    </edge>
    <edge source="ITA" target="SWE">
      <data key="d0">26590</data>
    </edge>
    <edge source="ITA" target="CHE">
      <data key="d0">292733</data>
    </edge>
    <edge source="ITA" target="THA">
      <data key="d0">207152</data>
    </edge>
    <edge source="ITA" target="ARE">
      <data key="d0">14501</data>
    </edge>
    <edge source="ITA" target="TUN">
      <data key="d0">98153</data>
    </edge>
    <edge source="ITA" target="TUR">
      <data key="d0">7854174</data>
    </edge>
    <edge source="ITA" target="UKR">
      <data key="d0">373781</data>
    </edge>
    <edge source="ITA" target="EGY">
      <data key="d0">26523</data>
    </edge>
    <edge source="ITA" target="GBR">
      <data key="d0">5167074</data>
    </edge>
    <edge source="ITA" target="USA">
      <data key="d0">7109638</data>
    </edge>
    <edge source="RUS" target="AUT">
      <data key="d0">376469</data>
    </edge>
    <edge source="RUS" target="BEL">
      <data key="d0">56251</data>
    </edge>
    <edge source="RUS" target="BGR">
      <data key="d0">1320274</data>
    </edge>
    <edge source="RUS" target="CAN">
      <data key="d0">34468</data>
    </edge>
    <edge source="RUS" target="CHN">
      <data key="d0">2856423</data>
    </edge>
    <edge source="RUS" target="HRV">
      <data key="d0">1523657</data>
    </edge>
    <edge source="RUS" target="CZE">
      <data key="d0">4977852</data>
    </edge>
    <edge source="RUS" target="DNK">
      <data key="d0">2087125</data>
    </edge>
    <edge source="RUS" target="EST">
      <data key="d0">1782380</data>
    </edge>
    <edge source="RUS" target="FIN">
      <data key="d0">4006808</data>
    </edge>
    <edge source="RUS" target="FRA">
      <data key="d0">567157</data>
    </edge>
    <edge source="RUS" target="GEO">
      <data key="d0">195500</data>
    </edge>
    <edge source="RUS" target="DEU">
      <data key="d0">2525600</data>
    </edge>
    <edge source="RUS" target="GRC">
      <data key="d0">388137</data>
    </edge>
    <edge source="RUS" target="HKG">
      <data key="d0">3208512</data>
    </edge>
    <edge source="RUS" target="HUN">
      <data key="d0">1153365</data>
    </edge>
    <edge source="RUS" target="ITA">
      <data key="d0">75374361</data>
    </edge>
    <edge source="RUS" target="JPN">
      <data key="d0">913770</data>
    </edge>
    <edge source="RUS" target="LVA">
      <data key="d0">2312518</data>
    </edge>
    <edge source="RUS" target="LTU">
      <data key="d0">6310602</data>
    </edge>
    <edge source="RUS" target="NLD">
      <data key="d0">2847045</data>
    </edge>
    <edge source="RUS" target="PAK">
      <data key="d0">50394</data>
    </edge>
    <edge source="RUS" target="POL">
      <data key="d0">3352213</data>
    </edge>
    <edge source="RUS" target="PRT">
      <data key="d0">552571</data>
    </edge>
    <edge source="RUS" target="ROU">
      <data key="d0">10544</data>
    </edge>
    <edge source="RUS" target="SVK">
      <data key="d0">5096369</data>
    </edge>
    <edge source="RUS" target="SVN">
      <data key="d0">544841</data>
    </edge>
    <edge source="RUS" target="ESP">
      <data key="d0">6331835</data>
    </edge>
    <edge source="RUS" target="CHE">
      <data key="d0">1308825</data>
    </edge>
    <edge source="RUS" target="THA">
      <data key="d0">232420</data>
    </edge>
    <edge source="RUS" target="TUR">
      <data key="d0">102904</data>
    </edge>
    <edge source="RUS" target="UKR">
      <data key="d0">988136</data>
    </edge>
    <edge source="RUS" target="GBR">
      <data key="d0">5792319</data>
    </edge>
    <edge source="RUS" target="USA">
      <data key="d0">4105375</data>
    </edge>
    <edge source="TUR" target="AUS">
      <data key="d0">52185</data>
    </edge>
    <edge source="TUR" target="AUT">
      <data key="d0">43603</data>
    </edge>
    <edge source="TUR" target="CHN">
      <data key="d0">325591</data>
    </edge>
    <edge source="TUR" target="HKG">
      <data key="d0">150261</data>
    </edge>
    <edge source="TUR" target="ITA">
      <data key="d0">191845</data>
    </edge>
    <edge source="TUR" target="KOR">
      <data key="d0">82100</data>
    </edge>
    <edge source="TUR" target="NLD">
      <data key="d0">10618</data>
    </edge>
    <edge source="TUR" target="ROU">
      <data key="d0">40903</data>
    </edge>
    <edge source="TUR" target="USA">
      <data key="d0">23100</data>
    </edge>
    <edge source="DZA" target="FRA">
      <data key="d0">386098</data>
    </edge>
    <edge source="DZA" target="ITA">
      <data key="d0">193468</data>
    </edge>
    <edge source="DZA" target="TUN">
      <data key="d0">809387</data>
    </edge>
    <edge source="DZA" target="TUR">
      <data key="d0">266191</data>
    </edge>
    <edge source="FRA" target="DZA">
      <data key="d0">57587</data>
    </edge>
    <edge source="FRA" target="AUS">
      <data key="d0">175569</data>
    </edge>
    <edge source="FRA" target="AUT">
      <data key="d0">7050418</data>
    </edge>
    <edge source="FRA" target="BEL">
      <data key="d0">18323475</data>
    </edge>
    <edge source="FRA" target="BRA">
      <data key="d0">183434</data>
    </edge>
    <edge source="FRA" target="BGR">
      <data key="d0">54777</data>
    </edge>
    <edge source="FRA" target="CHN">
      <data key="d0">4600462</data>
    </edge>
    <edge source="FRA" target="CZE">
      <data key="d0">202396</data>
    </edge>
    <edge source="FRA" target="DNK">
      <data key="d0">255488</data>
    </edge>
    <edge source="FRA" target="DEU">
      <data key="d0">10385101</data>
    </edge>
    <edge source="FRA" target="GRC">
      <data key="d0">620109</data>
    </edge>
    <edge source="FRA" target="HKG">
      <data key="d0">1987438</data>
    </edge>
    <edge source="FRA" target="HUN">
      <data key="d0">102532</data>
    </edge>
    <edge source="FRA" target="IDN">
      <data key="d0">73317</data>
    </edge>
    <edge source="FRA" target="ISR">
      <data key="d0">154079</data>
    </edge>
    <edge source="FRA" target="ITA">
      <data key="d0">230537742</data>
    </edge>
    <edge source="FRA" target="JPN">
      <data key="d0">1440928</data>
    </edge>
    <edge source="FRA" target="KOR">
      <data key="d0">1252718</data>
    </edge>
    <edge source="FRA" target="MDG">
      <data key="d0">24299</data>
    </edge>
    <edge source="FRA" target="MYS">
      <data key="d0">11939</data>
    </edge>
    <edge source="FRA" target="MEX">
      <data key="d0">162085</data>
    </edge>
    <edge source="FRA" target="MAR">
      <data key="d0">114330</data>
    </edge>
    <edge source="FRA" target="NLD">
      <data key="d0">6426096</data>
    </edge>
    <edge source="FRA" target="NZL">
      <data key="d0">38766</data>
    </edge>
    <edge source="FRA" target="POL">
      <data key="d0">3878945</data>
    </edge>
    <edge source="FRA" target="PRT">
      <data key="d0">719410</data>
    </edge>
    <edge source="FRA" target="ROU">
      <data key="d0">24580</data>
    </edge>
    <edge source="FRA" target="RUS">
      <data key="d0">43120</data>
    </edge>
    <edge source="FRA" target="SAU">
      <data key="d0">383021</data>
    </edge>
    <edge source="FRA" target="IND">
      <data key="d0">1809481</data>
    </edge>
    <edge source="FRA" target="SGP">
      <data key="d0">38625</data>
    </edge>
    <edge source="FRA" target="SVK">
      <data key="d0">31743</data>
    </edge>
    <edge source="FRA" target="ZAF">
      <data key="d0">23175</data>
    </edge>
    <edge source="FRA" target="ESP">
      <data key="d0">24228905</data>
    </edge>
    <edge source="FRA" target="CHE">
      <data key="d0">497632</data>
    </edge>
    <edge source="FRA" target="THA">
      <data key="d0">243128</data>
    </edge>
    <edge source="FRA" target="TUN">
      <data key="d0">50704</data>
    </edge>
    <edge source="FRA" target="TUR">
      <data key="d0">12036008</data>
    </edge>
    <edge source="FRA" target="GBR">
      <data key="d0">5687865</data>
    </edge>
    <edge source="FRA" target="USA">
      <data key="d0">1028973</data>
    </edge>
    <edge source="TUN" target="FRA">
      <data key="d0">13304</data>
    </edge>
    <edge source="TUN" target="HKG">
      <data key="d0">13774</data>
    </edge>
    <edge source="TUN" target="ITA">
      <data key="d0">32065</data>
    </edge>
    <edge source="AZE" target="GEO">
      <data key="d0">174530</data>
    </edge>
    <edge source="AZE" target="ITA">
      <data key="d0">50000</data>
    </edge>
    <edge source="AZE" target="TUR">
      <data key="d0">1368225</data>
    </edge>
    <edge source="GEO" target="ITA">
      <data key="d0">558547</data>
    </edge>
    <edge source="GEO" target="TUR">
      <data key="d0">455614</data>
    </edge>
    <edge source="ARG" target="BEL">
      <data key="d0">187837</data>
    </edge>
    <edge source="ARG" target="BRA">
      <data key="d0">10665</data>
    </edge>
    <edge source="ARG" target="CHN">
      <data key="d0">343066</data>
    </edge>
    <edge source="ARG" target="CZE">
      <data key="d0">104006</data>
    </edge>
    <edge source="ARG" target="DNK">
      <data key="d0">171339</data>
    </edge>
    <edge source="ARG" target="FRA">
      <data key="d0">257466</data>
    </edge>
    <edge source="ARG" target="DEU">
      <data key="d0">327971</data>
    </edge>
    <edge source="ARG" target="HKG">
      <data key="d0">1221276</data>
    </edge>
    <edge source="ARG" target="ITA">
      <data key="d0">1083529</data>
    </edge>
    <edge source="ARG" target="JPN">
      <data key="d0">634470</data>
    </edge>
    <edge source="ARG" target="MEX">
      <data key="d0">332219</data>
    </edge>
    <edge source="ARG" target="NLD">
      <data key="d0">21840</data>
    </edge>
    <edge source="ARG" target="PRY">
      <data key="d0">23627</data>
    </edge>
    <edge source="ARG" target="PRT">
      <data key="d0">56513</data>
    </edge>
    <edge source="ARG" target="RUS">
      <data key="d0">10364</data>
    </edge>
    <edge source="ARG" target="IND">
      <data key="d0">23212</data>
    </edge>
    <edge source="ARG" target="ESP">
      <data key="d0">153121</data>
    </edge>
    <edge source="ARG" target="USA">
      <data key="d0">150167</data>
    </edge>
    <edge source="ARG" target="URY">
      <data key="d0">1001515</data>
    </edge>
    <edge source="BEL" target="ARG">
      <data key="d0">29490</data>
    </edge>
    <edge source="BEL" target="AUT">
      <data key="d0">1041147</data>
    </edge>
    <edge source="BEL" target="CAN">
      <data key="d0">34297</data>
    </edge>
    <edge source="BEL" target="CHN">
      <data key="d0">8430957</data>
    </edge>
    <edge source="BEL" target="CZE">
      <data key="d0">1094508</data>
    </edge>
    <edge source="BEL" target="DNK">
      <data key="d0">440472</data>
    </edge>
    <edge source="BEL" target="FIN">
      <data key="d0">140894</data>
    </edge>
    <edge source="BEL" target="FRA">
      <data key="d0">12596451</data>
    </edge>
    <edge source="BEL" target="DEU">
      <data key="d0">2115913</data>
    </edge>
    <edge source="BEL" target="GRC">
      <data key="d0">53582</data>
    </edge>
    <edge source="BEL" target="HKG">
      <data key="d0">8614129</data>
    </edge>
    <edge source="BEL" target="HUN">
      <data key="d0">26204</data>
    </edge>
    <edge source="BEL" target="IRL">
      <data key="d0">220109</data>
    </edge>
    <edge source="BEL" target="ITA">
      <data key="d0">14411925</data>
    </edge>
    <edge source="BEL" target="JPN">
      <data key="d0">1956814</data>
    </edge>
    <edge source="BEL" target="KOR">
      <data key="d0">16618942</data>
    </edge>
    <edge source="BEL" target="MEX">
      <data key="d0">17198</data>
    </edge>
    <edge source="BEL" target="NLD">
      <data key="d0">22507908</data>
    </edge>
    <edge source="BEL" target="NZL">
      <data key="d0">40926</data>
    </edge>
    <edge source="BEL" target="POL">
      <data key="d0">2204025</data>
    </edge>
    <edge source="BEL" target="PRT">
      <data key="d0">782670</data>
    </edge>
    <edge source="BEL" target="ROU">
      <data key="d0">11085</data>
    </edge>
    <edge source="BEL" target="IND">
      <data key="d0">293019</data>
    </edge>
    <edge source="BEL" target="SVK">
      <data key="d0">1564900</data>
    </edge>
    <edge source="BEL" target="VNM">
      <data key="d0">72580</data>
    </edge>
    <edge source="BEL" target="SVN">
      <data key="d0">29048</data>
    </edge>
    <edge source="BEL" target="ZAF">
      <data key="d0">295575</data>
    </edge>
    <edge source="BEL" target="ESP">
      <data key="d0">2462208</data>
    </edge>
    <edge source="BEL" target="SWE">
      <data key="d0">13588</data>
    </edge>
    <edge source="BEL" target="TUR">
      <data key="d0">1679095</data>
    </edge>
    <edge source="BEL" target="GBR">
      <data key="d0">4560630</data>
    </edge>
    <edge source="BEL" target="USA">
      <data key="d0">1290690</data>
    </edge>
    <edge source="BEL" target="URY">
      <data key="d0">34582</data>
    </edge>
    <edge source="BRA" target="COL">
      <data key="d0">353354</data>
    </edge>
    <edge source="BRA" target="FRA">
      <data key="d0">231371</data>
    </edge>
    <edge source="BRA" target="DEU">
      <data key="d0">434036</data>
    </edge>
    <edge source="BRA" target="HKG">
      <data key="d0">663498</data>
    </edge>
    <edge source="BRA" target="ITA">
      <data key="d0">320562</data>
    </edge>
    <edge source="BRA" target="NLD">
      <data key="d0">867191</data>
    </edge>
    <edge source="BRA" target="PRT">
      <data key="d0">39210</data>
    </edge>
    <edge source="BRA" target="ZAF">
      <data key="d0">12690</data>
    </edge>
    <edge source="BRA" target="ESP">
      <data key="d0">140473</data>
    </edge>
    <edge source="BRA" target="THA">
      <data key="d0">92950</data>
    </edge>
    <edge source="BRA" target="TUR">
      <data key="d0">49240</data>
    </edge>
    <edge source="BRA" target="GBR">
      <data key="d0">63265</data>
    </edge>
    <edge source="BRA" target="USA">
      <data key="d0">142136</data>
    </edge>
    <edge source="BRA" target="URY">
      <data key="d0">235235</data>
    </edge>
    <edge source="CHN" target="DEU">
      <data key="d0">11160</data>
    </edge>
    <edge source="CHN" target="HKG">
      <data key="d0">1555754</data>
    </edge>
    <edge source="CHN" target="ITA">
      <data key="d0">109379</data>
    </edge>
    <edge source="CHN" target="JPN">
      <data key="d0">3760666</data>
    </edge>
    <edge source="CHN" target="KOR">
      <data key="d0">102154</data>
    </edge>
    <edge source="CHN" target="ESP">
      <data key="d0">11959</data>
    </edge>
    <edge source="CHN" target="CHE">
      <data key="d0">10127</data>
    </edge>
    <edge source="CHN" target="THA">
      <data key="d0">5429187</data>
    </edge>
    <edge source="CHN" target="TUR">
      <data key="d0">16000</data>
    </edge>
    <edge source="CHN" target="GBR">
      <data key="d0">65721</data>
    </edge>
    <edge source="CHN" target="URY">
      <data key="d0">332493</data>
    </edge>
    <edge source="CZE" target="AUT">
      <data key="d0">5347466</data>
    </edge>
    <edge source="CZE" target="BEL">
      <data key="d0">571214</data>
    </edge>
    <edge source="CZE" target="HRV">
      <data key="d0">18649</data>
    </edge>
    <edge source="CZE" target="DNK">
      <data key="d0">361496</data>
    </edge>
    <edge source="CZE" target="FRA">
      <data key="d0">37124</data>
    </edge>
    <edge source="CZE" target="DEU">
      <data key="d0">7532978</data>
    </edge>
    <edge source="CZE" target="HUN">
      <data key="d0">239725</data>
    </edge>
    <edge source="CZE" target="ITA">
      <data key="d0">6541153</data>
    </edge>
    <edge source="CZE" target="KOR">
      <data key="d0">109635</data>
    </edge>
    <edge source="CZE" target="NLD">
      <data key="d0">1184416</data>
    </edge>
    <edge source="CZE" target="POL">
      <data key="d0">4450812</data>
    </edge>
    <edge source="CZE" target="PRT">
      <data key="d0">54859</data>
    </edge>
    <edge source="CZE" target="RUS">
      <data key="d0">15842</data>
    </edge>
    <edge source="CZE" target="IND">
      <data key="d0">205545</data>
    </edge>
    <edge source="CZE" target="SVK">
      <data key="d0">4096383</data>
    </edge>
    <edge source="CZE" target="SVN">
      <data key="d0">47929</data>
    </edge>
    <edge source="CZE" target="ESP">
      <data key="d0">378562</data>
    </edge>
    <edge source="CZE" target="CHE">
      <data key="d0">43586</data>
    </edge>
    <edge source="CZE" target="THA">
      <data key="d0">114165</data>
    </edge>
    <edge source="CZE" target="GBR">
      <data key="d0">120315</data>
    </edge>
    <edge source="CZE" target="USA">
      <data key="d0">195216</data>
    </edge>
    <edge source="DNK" target="AUT">
      <data key="d0">1675200</data>
    </edge>
    <edge source="DNK" target="BEL">
      <data key="d0">289147</data>
    </edge>
    <edge source="DNK" target="CAN">
      <data key="d0">642859</data>
    </edge>
    <edge source="DNK" target="CHN">
      <data key="d0">1874936</data>
    </edge>
    <edge source="DNK" target="CZE">
      <data key="d0">16345</data>
    </edge>
    <edge source="DNK" target="EST">
      <data key="d0">3976223</data>
    </edge>
    <edge source="DNK" target="FIN">
      <data key="d0">10151410</data>
    </edge>
    <edge source="DNK" target="FRA">
      <data key="d0">1515070</data>
    </edge>
    <edge source="DNK" target="DEU">
      <data key="d0">19651260</data>
    </edge>
    <edge source="DNK" target="GRC">
      <data key="d0">14333093</data>
    </edge>
    <edge source="DNK" target="HKG">
      <data key="d0">244261698</data>
    </edge>
    <edge source="DNK" target="HUN">
      <data key="d0">388866</data>
    </edge>
    <edge source="DNK" target="IDN">
      <data key="d0">697785</data>
    </edge>
    <edge source="DNK" target="ITA">
      <data key="d0">40945406</data>
    </edge>
    <edge source="DNK" target="JPN">
      <data key="d0">8236534</data>
    </edge>
    <edge source="DNK" target="KAZ">
      <data key="d0">223039</data>
    </edge>
    <edge source="DNK" target="KOR">
      <data key="d0">16284620</data>
    </edge>
    <edge source="DNK" target="LTU">
      <data key="d0">3908306</data>
    </edge>
    <edge source="DNK" target="NOR">
      <data key="d0">4666368</data>
    </edge>
    <edge source="DNK" target="POL">
      <data key="d0">453407</data>
    </edge>
    <edge source="DNK" target="PRT">
      <data key="d0">10588</data>
    </edge>
    <edge source="DNK" target="RUS">
      <data key="d0">7656815</data>
    </edge>
    <edge source="DNK" target="IND">
      <data key="d0">766046</data>
    </edge>
    <edge source="DNK" target="SVN">
      <data key="d0">1312254</data>
    </edge>
    <edge source="DNK" target="ZAF">
      <data key="d0">207036</data>
    </edge>
    <edge source="DNK" target="ESP">
      <data key="d0">5124885</data>
    </edge>
    <edge source="DNK" target="SWE">
      <data key="d0">8812714</data>
    </edge>
    <edge source="DNK" target="CHE">
      <data key="d0">5825001</data>
    </edge>
    <edge source="DNK" target="ARE">
      <data key="d0">263493</data>
    </edge>
    <edge source="DNK" target="TUR">
      <data key="d0">73792</data>
    </edge>
    <edge source="DNK" target="GBR">
      <data key="d0">2797953</data>
    </edge>
    <edge source="DNK" target="USA">
      <data key="d0">6579798</data>
    </edge>
    <edge source="HKG" target="CAN">
      <data key="d0">25103</data>
    </edge>
    <edge source="HKG" target="CHN">
      <data key="d0">482071279</data>
    </edge>
    <edge source="HKG" target="DNK">
      <data key="d0">2297377</data>
    </edge>
    <edge source="HKG" target="FIN">
      <data key="d0">28507</data>
    </edge>
    <edge source="HKG" target="DEU">
      <data key="d0">376563</data>
    </edge>
    <edge source="HKG" target="ITA">
      <data key="d0">73537</data>
    </edge>
    <edge source="HKG" target="JPN">
      <data key="d0">214722</data>
    </edge>
    <edge source="HKG" target="KOR">
      <data key="d0">58089</data>
    </edge>
    <edge source="HKG" target="IND">
      <data key="d0">22829</data>
    </edge>
    <edge source="HKG" target="SGP">
      <data key="d0">14593</data>
    </edge>
    <edge source="HKG" target="VNM">
      <data key="d0">35439</data>
    </edge>
    <edge source="HKG" target="THA">
      <data key="d0">815036</data>
    </edge>
    <edge source="HKG" target="GBR">
      <data key="d0">726926</data>
    </edge>
    <edge source="HKG" target="USA">
      <data key="d0">253504</data>
    </edge>
    <edge source="JPN" target="CHN">
      <data key="d0">4530006</data>
    </edge>
    <edge source="JPN" target="HKG">
      <data key="d0">9024373</data>
    </edge>
    <edge source="JPN" target="KOR">
      <data key="d0">2134055</data>
    </edge>
    <edge source="JPN" target="NLD">
      <data key="d0">1452797</data>
    </edge>
    <edge source="JPN" target="PHL">
      <data key="d0">1342827</data>
    </edge>
    <edge source="JPN" target="SVN">
      <data key="d0">2403448</data>
    </edge>
    <edge source="JPN" target="CHE">
      <data key="d0">11914</data>
    </edge>
    <edge source="JPN" target="THA">
      <data key="d0">6284262</data>
    </edge>
    <edge source="MEX" target="BEL">
      <data key="d0">15405</data>
    </edge>
    <edge source="MEX" target="BRA">
      <data key="d0">46992</data>
    </edge>
    <edge source="MEX" target="CAN">
      <data key="d0">63929</data>
    </edge>
    <edge source="MEX" target="CHN">
      <data key="d0">893851</data>
    </edge>
    <edge source="MEX" target="COL">
      <data key="d0">21945</data>
    </edge>
    <edge source="MEX" target="DEU">
      <data key="d0">67864</data>
    </edge>
    <edge source="MEX" target="HKG">
      <data key="d0">1031071</data>
    </edge>
    <edge source="MEX" target="IDN">
      <data key="d0">562300</data>
    </edge>
    <edge source="MEX" target="ITA">
      <data key="d0">184998</data>
    </edge>
    <edge source="MEX" target="JPN">
      <data key="d0">75975</data>
    </edge>
    <edge source="MEX" target="PAK">
      <data key="d0">111843</data>
    </edge>
    <edge source="MEX" target="THA">
      <data key="d0">160459</data>
    </edge>
    <edge source="MEX" target="USA">
      <data key="d0">99386390</data>
    </edge>
    <edge source="NLD" target="DZA">
      <data key="d0">1409306</data>
    </edge>
    <edge source="NLD" target="ARG">
      <data key="d0">40503</data>
    </edge>
    <edge source="NLD" target="AUT">
      <data key="d0">7770976</data>
    </edge>
    <edge source="NLD" target="BEL">
      <data key="d0">3044139</data>
    </edge>
    <edge source="NLD" target="BRA">
      <data key="d0">405947</data>
    </edge>
    <edge source="NLD" target="CAN">
      <data key="d0">5358310</data>
    </edge>
    <edge source="NLD" target="CHN">
      <data key="d0">90210</data>
    </edge>
    <edge source="NLD" target="HRV">
      <data key="d0">385695</data>
    </edge>
    <edge source="NLD" target="DNK">
      <data key="d0">742854</data>
    </edge>
    <edge source="NLD" target="FIN">
      <data key="d0">1177337</data>
    </edge>
    <edge source="NLD" target="FRA">
      <data key="d0">5181571</data>
    </edge>
    <edge source="NLD" target="DEU">
      <data key="d0">38273115</data>
    </edge>
    <edge source="NLD" target="GRC">
      <data key="d0">96654</data>
    </edge>
    <edge source="NLD" target="HKG">
      <data key="d0">2658443</data>
    </edge>
    <edge source="NLD" target="ITA">
      <data key="d0">88025034</data>
    </edge>
    <edge source="NLD" target="JPN">
      <data key="d0">495236</data>
    </edge>
    <edge source="NLD" target="KOR">
      <data key="d0">53390</data>
    </edge>
    <edge source="NLD" target="LTU">
      <data key="d0">1091729</data>
    </edge>
    <edge source="NLD" target="MAR">
      <data key="d0">16569</data>
    </edge>
    <edge source="NLD" target="POL">
      <data key="d0">15159939</data>
    </edge>
    <edge source="NLD" target="PRT">
      <data key="d0">2903300</data>
    </edge>
    <edge source="NLD" target="ROU">
      <data key="d0">33138</data>
    </edge>
    <edge source="NLD" target="RUS">
      <data key="d0">20251</data>
    </edge>
    <edge source="NLD" target="IND">
      <data key="d0">49708</data>
    </edge>
    <edge source="NLD" target="SVK">
      <data key="d0">312975</data>
    </edge>
    <edge source="NLD" target="ESP">
      <data key="d0">5208266</data>
    </edge>
    <edge source="NLD" target="SWE">
      <data key="d0">276154</data>
    </edge>
    <edge source="NLD" target="CHE">
      <data key="d0">625949</data>
    </edge>
    <edge source="NLD" target="TUR">
      <data key="d0">897501</data>
    </edge>
    <edge source="NLD" target="UKR">
      <data key="d0">107700</data>
    </edge>
    <edge source="NLD" target="EGY">
      <data key="d0">56151</data>
    </edge>
    <edge source="NLD" target="GBR">
      <data key="d0">3456529</data>
    </edge>
    <edge source="NLD" target="USA">
      <data key="d0">4682653</data>
    </edge>
    <edge source="PRT" target="AUT">
      <data key="d0">488617</data>
    </edge>
    <edge source="PRT" target="CAN">
      <data key="d0">28007</data>
    </edge>
    <edge source="PRT" target="FRA">
      <data key="d0">76619</data>
    </edge>
    <edge source="PRT" target="DEU">
      <data key="d0">362386</data>
    </edge>
    <edge source="PRT" target="HKG">
      <data key="d0">187618</data>
    </edge>
    <edge source="PRT" target="ITA">
      <data key="d0">1514310</data>
    </edge>
    <edge source="PRT" target="SVN">
      <data key="d0">13034</data>
    </edge>
    <edge source="PRT" target="ZAF">
      <data key="d0">79247</data>
    </edge>
    <edge source="PRT" target="ESP">
      <data key="d0">2901647</data>
    </edge>
    <edge source="PRT" target="CHE">
      <data key="d0">100284</data>
    </edge>
    <edge source="IND" target="AUT">
      <data key="d0">11339</data>
    </edge>
    <edge source="IND" target="HKG">
      <data key="d0">105856</data>
    </edge>
    <edge source="IND" target="ITA">
      <data key="d0">28142</data>
    </edge>
    <edge source="IND" target="NLD">
      <data key="d0">10600</data>
    </edge>
    <edge source="IND" target="USA">
      <data key="d0">17670</data>
    </edge>
    <edge source="ESP" target="DZA">
      <data key="d0">202279</data>
    </edge>
    <edge source="ESP" target="AUT">
      <data key="d0">299239</data>
    </edge>
    <edge source="ESP" target="BEL">
      <data key="d0">5347930</data>
    </edge>
    <edge source="ESP" target="BRA">
      <data key="d0">109386</data>
    </edge>
    <edge source="ESP" target="CAN">
      <data key="d0">83686</data>
    </edge>
    <edge source="ESP" target="CHN">
      <data key="d0">253726</data>
    </edge>
    <edge source="ESP" target="HRV">
      <data key="d0">95981</data>
    </edge>
    <edge source="ESP" target="CZE">
      <data key="d0">564779</data>
    </edge>
    <edge source="ESP" target="DNK">
      <data key="d0">425661</data>
    </edge>
    <edge source="ESP" target="FIN">
      <data key="d0">41429</data>
    </edge>
    <edge source="ESP" target="FRA">
      <data key="d0">19408403</data>
    </edge>
    <edge source="ESP" target="DEU">
      <data key="d0">3538663</data>
    </edge>
    <edge source="ESP" target="GRC">
      <data key="d0">427780</data>
    </edge>
    <edge source="ESP" target="HKG">
      <data key="d0">956928</data>
    </edge>
    <edge source="ESP" target="IDN">
      <data key="d0">207141</data>
    </edge>
    <edge source="ESP" target="ISR">
      <data key="d0">17223</data>
    </edge>
    <edge source="ESP" target="ITA">
      <data key="d0">43515324</data>
    </edge>
    <edge source="ESP" target="JPN">
      <data key="d0">571287</data>
    </edge>
    <edge source="ESP" target="KOR">
      <data key="d0">605358</data>
    </edge>
    <edge source="ESP" target="LBN">
      <data key="d0">209140</data>
    </edge>
    <edge source="ESP" target="MRT">
      <data key="d0">12800</data>
    </edge>
    <edge source="ESP" target="MEX">
      <data key="d0">1918532</data>
    </edge>
    <edge source="ESP" target="MAR">
      <data key="d0">12781</data>
    </edge>
    <edge source="ESP" target="NLD">
      <data key="d0">2998826</data>
    </edge>
    <edge source="ESP" target="NOR">
      <data key="d0">463397</data>
    </edge>
    <edge source="ESP" target="PAK">
      <data key="d0">114480</data>
    </edge>
    <edge source="ESP" target="POL">
      <data key="d0">20244</data>
    </edge>
    <edge source="ESP" target="PRT">
      <data key="d0">20904996</data>
    </edge>
    <edge source="ESP" target="RUS">
      <data key="d0">88728</data>
    </edge>
    <edge source="ESP" target="IND">
      <data key="d0">759011</data>
    </edge>
    <edge source="ESP" target="SVN">
      <data key="d0">46975</data>
    </edge>
    <edge source="ESP" target="CHE">
      <data key="d0">41598</data>
    </edge>
    <edge source="ESP" target="THA">
      <data key="d0">387007</data>
    </edge>
    <edge source="ESP" target="TUR">
      <data key="d0">20788961</data>
    </edge>
    <edge source="ESP" target="UKR">
      <data key="d0">11620</data>
    </edge>
    <edge source="ESP" target="GBR">
      <data key="d0">4560444</data>
    </edge>
    <edge source="ESP" target="USA">
      <data key="d0">75389</data>
    </edge>
    <edge source="USA" target="ARG">
      <data key="d0">1015107</data>
    </edge>
    <edge source="USA" target="AUS">
      <data key="d0">30273</data>
    </edge>
    <edge source="USA" target="AUT">
      <data key="d0">46615</data>
    </edge>
    <edge source="USA" target="BEL">
      <data key="d0">455718</data>
    </edge>
    <edge source="USA" target="BRA">
      <data key="d0">3302749</data>
    </edge>
    <edge source="USA" target="CAN">
      <data key="d0">88116701</data>
    </edge>
    <edge source="USA" target="LKA">
      <data key="d0">116694</data>
    </edge>
    <edge source="USA" target="CHL">
      <data key="d0">251568</data>
    </edge>
    <edge source="USA" target="CHN">
      <data key="d0">236206855</data>
    </edge>
    <edge source="USA" target="COL">
      <data key="d0">113854</data>
    </edge>
    <edge source="USA" target="CRI">
      <data key="d0">49482</data>
    </edge>
    <edge source="USA" target="CZE">
      <data key="d0">118499</data>
    </edge>
    <edge source="USA" target="DNK">
      <data key="d0">86203</data>
    </edge>
    <edge source="USA" target="FIN">
      <data key="d0">990038</data>
    </edge>
    <edge source="USA" target="FRA">
      <data key="d0">10050384</data>
    </edge>
    <edge source="USA" target="DEU">
      <data key="d0">9394184</data>
    </edge>
    <edge source="USA" target="GRC">
      <data key="d0">2487428</data>
    </edge>
    <edge source="USA" target="HND">
      <data key="d0">65192</data>
    </edge>
    <edge source="USA" target="HKG">
      <data key="d0">98232262</data>
    </edge>
    <edge source="USA" target="HUN">
      <data key="d0">37312</data>
    </edge>
    <edge source="USA" target="IDN">
      <data key="d0">664726</data>
    </edge>
    <edge source="USA" target="IRL">
      <data key="d0">85016</data>
    </edge>
    <edge source="USA" target="ISR">
      <data key="d0">732470</data>
    </edge>
    <edge source="USA" target="ITA">
      <data key="d0">72088543</data>
    </edge>
    <edge source="USA" target="JAM">
      <data key="d0">188612</data>
    </edge>
    <edge source="USA" target="JPN">
      <data key="d0">121175932</data>
    </edge>
    <edge source="USA" target="KOR">
      <data key="d0">525223036</data>
    </edge>
    <edge source="USA" target="LBN">
      <data key="d0">11838</data>
    </edge>
    <edge source="USA" target="MYS">
      <data key="d0">36159</data>
    </edge>
    <edge source="USA" target="MEX">
      <data key="d0">147563926</data>
    </edge>
    <edge source="USA" target="MAR">
      <data key="d0">84000</data>
    </edge>
    <edge source="USA" target="NLD">
      <data key="d0">1584646</data>
    </edge>
    <edge source="USA" target="NZL">
      <data key="d0">269688</data>
    </edge>
    <edge source="USA" target="NOR">
      <data key="d0">966860</data>
    </edge>
    <edge source="USA" target="PAK">
      <data key="d0">124350</data>
    </edge>
    <edge source="USA" target="PAN">
      <data key="d0">616635</data>
    </edge>
    <edge source="USA" target="PRY">
      <data key="d0">635800</data>
    </edge>
    <edge source="USA" target="PER">
      <data key="d0">24210</data>
    </edge>
    <edge source="USA" target="PHL">
      <data key="d0">794946</data>
    </edge>
    <edge source="USA" target="POL">
      <data key="d0">1269194</data>
    </edge>
    <edge source="USA" target="PRT">
      <data key="d0">2360447</data>
    </edge>
    <edge source="USA" target="ROU">
      <data key="d0">294301</data>
    </edge>
    <edge source="USA" target="RUS">
      <data key="d0">262905</data>
    </edge>
    <edge source="USA" target="SAU">
      <data key="d0">25864</data>
    </edge>
    <edge source="USA" target="SEN">
      <data key="d0">147744</data>
    </edge>
    <edge source="USA" target="IND">
      <data key="d0">1348966</data>
    </edge>
    <edge source="USA" target="SGP">
      <data key="d0">3715681</data>
    </edge>
    <edge source="USA" target="SVK">
      <data key="d0">49479</data>
    </edge>
    <edge source="USA" target="VNM">
      <data key="d0">167282</data>
    </edge>
    <edge source="USA" target="SVN">
      <data key="d0">4132116</data>
    </edge>
    <edge source="USA" target="ZAF">
      <data key="d0">986888</data>
    </edge>
    <edge source="USA" target="ESP">
      <data key="d0">10271952</data>
    </edge>
    <edge source="USA" target="SWE">
      <data key="d0">27086</data>
    </edge>
    <edge source="USA" target="CHE">
      <data key="d0">343083</data>
    </edge>
    <edge source="USA" target="THA">
      <data key="d0">31212176</data>
    </edge>
    <edge source="USA" target="ARE">
      <data key="d0">34040</data>
    </edge>
    <edge source="USA" target="TUR">
      <data key="d0">22048238</data>
    </edge>
    <edge source="USA" target="EGY">
      <data key="d0">748528</data>
    </edge>
    <edge source="USA" target="GBR">
      <data key="d0">9234003</data>
    </edge>
    <edge source="USA" target="URY">
      <data key="d0">25300</data>
    </edge>
    <edge source="URY" target="ARG">
      <data key="d0">318006</data>
    </edge>
    <edge source="URY" target="BEL">
      <data key="d0">40800</data>
    </edge>
    <edge source="URY" target="BRA">
      <data key="d0">128894</data>
    </edge>
    <edge source="URY" target="CHL">
      <data key="d0">12207</data>
    </edge>
    <edge source="URY" target="CHN">
      <data key="d0">218584</data>
    </edge>
    <edge source="URY" target="FIN">
      <data key="d0">10800</data>
    </edge>
    <edge source="URY" target="FRA">
      <data key="d0">224897</data>
    </edge>
    <edge source="URY" target="HKG">
      <data key="d0">59330</data>
    </edge>
    <edge source="URY" target="ITA">
      <data key="d0">366773</data>
    </edge>
    <edge source="URY" target="MEX">
      <data key="d0">35771</data>
    </edge>
    <edge source="URY" target="NLD">
      <data key="d0">32126</data>
    </edge>
    <edge source="URY" target="RUS">
      <data key="d0">30480</data>
    </edge>
    <edge source="URY" target="ESP">
      <data key="d0">151606</data>
    </edge>
    <edge source="URY" target="TUR">
      <data key="d0">150209</data>
    </edge>
    <edge source="URY" target="GBR">
      <data key="d0">37020</data>
    </edge>
    <edge source="URY" target="USA">
      <data key="d0">107882</data>
    </edge>
    <edge source="AUS" target="BEL">
      <data key="d0">2119871</data>
    </edge>
    <edge source="AUS" target="BRA">
      <data key="d0">1103411</data>
    </edge>
    <edge source="AUS" target="BGR">
      <data key="d0">47753</data>
    </edge>
    <edge source="AUS" target="CAN">
      <data key="d0">100437</data>
    </edge>
    <edge source="AUS" target="CHN">
      <data key="d0">78658508</data>
    </edge>
    <edge source="AUS" target="HRV">
      <data key="d0">32773</data>
    </edge>
    <edge source="AUS" target="CZE">
      <data key="d0">284064</data>
    </edge>
    <edge source="AUS" target="DNK">
      <data key="d0">90209</data>
    </edge>
    <edge source="AUS" target="FIN">
      <data key="d0">206697</data>
    </edge>
    <edge source="AUS" target="FRA">
      <data key="d0">2972633</data>
    </edge>
    <edge source="AUS" target="DEU">
      <data key="d0">960985</data>
    </edge>
    <edge source="AUS" target="GRC">
      <data key="d0">250705</data>
    </edge>
    <edge source="AUS" target="HKG">
      <data key="d0">9746667</data>
    </edge>
    <edge source="AUS" target="HUN">
      <data key="d0">137969</data>
    </edge>
    <edge source="AUS" target="IDN">
      <data key="d0">748355</data>
    </edge>
    <edge source="AUS" target="ISR">
      <data key="d0">49066</data>
    </edge>
    <edge source="AUS" target="ITA">
      <data key="d0">20118337</data>
    </edge>
    <edge source="AUS" target="JPN">
      <data key="d0">6039043</data>
    </edge>
    <edge source="AUS" target="KAZ">
      <data key="d0">10698</data>
    </edge>
    <edge source="AUS" target="KOR">
      <data key="d0">2151762</data>
    </edge>
    <edge source="AUS" target="MYS">
      <data key="d0">51461</data>
    </edge>
    <edge source="AUS" target="NLD">
      <data key="d0">76241</data>
    </edge>
    <edge source="AUS" target="NZL">
      <data key="d0">10051778</data>
    </edge>
    <edge source="AUS" target="NOR">
      <data key="d0">137957</data>
    </edge>
    <edge source="AUS" target="PAK">
      <data key="d0">161653</data>
    </edge>
    <edge source="AUS" target="POL">
      <data key="d0">112606</data>
    </edge>
    <edge source="AUS" target="RUS">
      <data key="d0">2919523</data>
    </edge>
    <edge source="AUS" target="IND">
      <data key="d0">862207</data>
    </edge>
    <edge source="AUS" target="SGP">
      <data key="d0">133574</data>
    </edge>
    <edge source="AUS" target="VNM">
      <data key="d0">36284</data>
    </edge>
    <edge source="AUS" target="SVN">
      <data key="d0">195719</data>
    </edge>
    <edge source="AUS" target="ZAF">
      <data key="d0">4270829</data>
    </edge>
    <edge source="AUS" target="ESP">
      <data key="d0">626755</data>
    </edge>
    <edge source="AUS" target="SWE">
      <data key="d0">47196</data>
    </edge>
    <edge source="AUS" target="CHE">
      <data key="d0">22323</data>
    </edge>
    <edge source="AUS" target="THA">
      <data key="d0">6042407</data>
    </edge>
    <edge source="AUS" target="TUR">
      <data key="d0">30532937</data>
    </edge>
    <edge source="AUS" target="MKD">
      <data key="d0">595585</data>
    </edge>
    <edge source="AUS" target="GBR">
      <data key="d0">829468</data>
    </edge>
    <edge source="AUS" target="USA">
      <data key="d0">602421</data>
    </edge>
    <edge source="AUS" target="URY">
      <data key="d0">192773</data>
    </edge>
    <edge source="AUS" target="SRB">
      <data key="d0">50280</data>
    </edge>
    <edge source="BGR" target="BRA">
      <data key="d0">13211</data>
    </edge>
    <edge source="BGR" target="FRA">
      <data key="d0">16185</data>
    </edge>
    <edge source="BGR" target="DEU">
      <data key="d0">440122</data>
    </edge>
    <edge source="BGR" target="GRC">
      <data key="d0">11191</data>
    </edge>
    <edge source="BGR" target="HUN">
      <data key="d0">738506</data>
    </edge>
    <edge source="BGR" target="ITA">
      <data key="d0">2187009</data>
    </edge>
    <edge source="BGR" target="NLD">
      <data key="d0">184181</data>
    </edge>
    <edge source="BGR" target="POL">
      <data key="d0">44420</data>
    </edge>
    <edge source="BGR" target="IND">
      <data key="d0">22457</data>
    </edge>
    <edge source="BGR" target="ESP">
      <data key="d0">154247</data>
    </edge>
    <edge source="BGR" target="TUR">
      <data key="d0">6142466</data>
    </edge>
    <edge source="BGR" target="MKD">
      <data key="d0">300060</data>
    </edge>
    <edge source="CAN" target="DZA">
      <data key="d0">714005</data>
    </edge>
    <edge source="CAN" target="AUS">
      <data key="d0">88366</data>
    </edge>
    <edge source="CAN" target="AUT">
      <data key="d0">653906</data>
    </edge>
    <edge source="CAN" target="BEL">
      <data key="d0">52458</data>
    </edge>
    <edge source="CAN" target="BRA">
      <data key="d0">41887</data>
    </edge>
    <edge source="CAN" target="CHN">
      <data key="d0">23150481</data>
    </edge>
    <edge source="CAN" target="CZE">
      <data key="d0">72189</data>
    </edge>
    <edge source="CAN" target="DNK">
      <data key="d0">209935</data>
    </edge>
    <edge source="CAN" target="FIN">
      <data key="d0">279152</data>
    </edge>
    <edge source="CAN" target="FRA">
      <data key="d0">2306586</data>
    </edge>
    <edge source="CAN" target="DEU">
      <data key="d0">6881100</data>
    </edge>
    <edge source="CAN" target="GRC">
      <data key="d0">4724039</data>
    </edge>
    <edge source="CAN" target="HKG">
      <data key="d0">47281253</data>
    </edge>
    <edge source="CAN" target="HUN">
      <data key="d0">114890</data>
    </edge>
    <edge source="CAN" target="IRL">
      <data key="d0">120986</data>
    </edge>
    <edge source="CAN" target="ITA">
      <data key="d0">13052259</data>
    </edge>
    <edge source="CAN" target="JPN">
      <data key="d0">3069834</data>
    </edge>
    <edge source="CAN" target="KOR">
      <data key="d0">25633190</data>
    </edge>
    <edge source="CAN" target="MEX">
      <data key="d0">90018</data>
    </edge>
    <edge source="CAN" target="NLD">
      <data key="d0">134312</data>
    </edge>
    <edge source="CAN" target="NOR">
      <data key="d0">256380</data>
    </edge>
    <edge source="CAN" target="PAK">
      <data key="d0">37146</data>
    </edge>
    <edge source="CAN" target="PAN">
      <data key="d0">32276</data>
    </edge>
    <edge source="CAN" target="POL">
      <data key="d0">1351239</data>
    </edge>
    <edge source="CAN" target="PRT">
      <data key="d0">514527</data>
    </edge>
    <edge source="CAN" target="ROU">
      <data key="d0">71888</data>
    </edge>
    <edge source="CAN" target="RUS">
      <data key="d0">125938</data>
    </edge>
    <edge source="CAN" target="IND">
      <data key="d0">162640</data>
    </edge>
    <edge source="CAN" target="VNM">
      <data key="d0">29265</data>
    </edge>
    <edge source="CAN" target="SVN">
      <data key="d0">122943</data>
    </edge>
    <edge source="CAN" target="ZAF">
      <data key="d0">2073021</data>
    </edge>
    <edge source="CAN" target="ESP">
      <data key="d0">2051837</data>
    </edge>
    <edge source="CAN" target="CHE">
      <data key="d0">269295</data>
    </edge>
    <edge source="CAN" target="THA">
      <data key="d0">4713658</data>
    </edge>
    <edge source="CAN" target="TUR">
      <data key="d0">531667</data>
    </edge>
    <edge source="CAN" target="GBR">
      <data key="d0">1281818</data>
    </edge>
    <edge source="CAN" target="TZA">
      <data key="d0">14688</data>
    </edge>
    <edge source="CAN" target="USA">
      <data key="d0">120906114</data>
    </edge>
    <edge source="HRV" target="DNK">
      <data key="d0">85446</data>
    </edge>
    <edge source="HRV" target="DEU">
      <data key="d0">69384</data>
    </edge>
    <edge source="HRV" target="ITA">
      <data key="d0">9371607</data>
    </edge>
    <edge source="HRV" target="NLD">
      <data key="d0">147506</data>
    </edge>
    <edge source="HRV" target="SVK">
      <data key="d0">25609</data>
    </edge>
    <edge source="HRV" target="SVN">
      <data key="d0">5053428</data>
    </edge>
    <edge source="HRV" target="TUR">
      <data key="d0">114240</data>
    </edge>
    <edge source="HRV" target="MKD">
      <data key="d0">182809</data>
    </edge>
    <edge source="HRV" target="SRB">
      <data key="d0">14375</data>
    </edge>
    <edge source="FIN" target="AUT">
      <data key="d0">242862</data>
    </edge>
    <edge source="FIN" target="BEL">
      <data key="d0">95762</data>
    </edge>
    <edge source="FIN" target="BLR">
      <data key="d0">95025</data>
    </edge>
    <edge source="FIN" target="CAN">
      <data key="d0">1359713</data>
    </edge>
    <edge source="FIN" target="CHN">
      <data key="d0">976713</data>
    </edge>
    <edge source="FIN" target="HRV">
      <data key="d0">90456</data>
    </edge>
    <edge source="FIN" target="DNK">
      <data key="d0">2045759</data>
    </edge>
    <edge source="FIN" target="EST">
      <data key="d0">9759987</data>
    </edge>
    <edge source="FIN" target="FRA">
      <data key="d0">4510198</data>
    </edge>
    <edge source="FIN" target="DEU">
      <data key="d0">17147922</data>
    </edge>
    <edge source="FIN" target="GRC">
      <data key="d0">7603441</data>
    </edge>
    <edge source="FIN" target="HKG">
      <data key="d0">137538363</data>
    </edge>
    <edge source="FIN" target="ITA">
      <data key="d0">22957433</data>
    </edge>
    <edge source="FIN" target="JPN">
      <data key="d0">7373147</data>
    </edge>
    <edge source="FIN" target="KOR">
      <data key="d0">13191488</data>
    </edge>
    <edge source="FIN" target="LTU">
      <data key="d0">1990919</data>
    </edge>
    <edge source="FIN" target="NOR">
      <data key="d0">97706</data>
    </edge>
    <edge source="FIN" target="POL">
      <data key="d0">365082</data>
    </edge>
    <edge source="FIN" target="RUS">
      <data key="d0">8433136</data>
    </edge>
    <edge source="FIN" target="IND">
      <data key="d0">122868</data>
    </edge>
    <edge source="FIN" target="ESP">
      <data key="d0">2361605</data>
    </edge>
    <edge source="FIN" target="SWE">
      <data key="d0">6597065</data>
    </edge>
    <edge source="FIN" target="CHE">
      <data key="d0">2024580</data>
    </edge>
    <edge source="FIN" target="THA">
      <data key="d0">99255</data>
    </edge>
    <edge source="FIN" target="ARE">
      <data key="d0">348278</data>
    </edge>
    <edge source="FIN" target="TUR">
      <data key="d0">811262</data>
    </edge>
    <edge source="FIN" target="UKR">
      <data key="d0">49440</data>
    </edge>
    <edge source="FIN" target="GBR">
      <data key="d0">4251954</data>
    </edge>
    <edge source="FIN" target="USA">
      <data key="d0">5722120</data>
    </edge>
    <edge source="GRC" target="ALB">
      <data key="d0">13291</data>
    </edge>
    <edge source="GRC" target="BGR">
      <data key="d0">102542</data>
    </edge>
    <edge source="GRC" target="CHN">
      <data key="d0">11481</data>
    </edge>
    <edge source="GRC" target="CZE">
      <data key="d0">159571</data>
    </edge>
    <edge source="GRC" target="DNK">
      <data key="d0">31584</data>
    </edge>
    <edge source="GRC" target="FRA">
      <data key="d0">722936</data>
    </edge>
    <edge source="GRC" target="DEU">
      <data key="d0">57180</data>
    </edge>
    <edge source="GRC" target="HUN">
      <data key="d0">15687</data>
    </edge>
    <edge source="GRC" target="ISR">
      <data key="d0">24341</data>
    </edge>
    <edge source="GRC" target="ITA">
      <data key="d0">3158383</data>
    </edge>
    <edge source="GRC" target="KOR">
      <data key="d0">70878</data>
    </edge>
    <edge source="GRC" target="MEX">
      <data key="d0">1001724</data>
    </edge>
    <edge source="GRC" target="NLD">
      <data key="d0">40106</data>
    </edge>
    <edge source="GRC" target="PAK">
      <data key="d0">437073</data>
    </edge>
    <edge source="GRC" target="POL">
      <data key="d0">15796</data>
    </edge>
    <edge source="GRC" target="PRT">
      <data key="d0">53934</data>
    </edge>
    <edge source="GRC" target="IND">
      <data key="d0">716683</data>
    </edge>
    <edge source="GRC" target="ESP">
      <data key="d0">8100583</data>
    </edge>
    <edge source="GRC" target="TUR">
      <data key="d0">4632817</data>
    </edge>
    <edge source="GRC" target="MKD">
      <data key="d0">114855</data>
    </edge>
    <edge source="GRC" target="GBR">
      <data key="d0">15516</data>
    </edge>
    <edge source="HUN" target="AUT">
      <data key="d0">847000</data>
    </edge>
    <edge source="HUN" target="BEL">
      <data key="d0">188000</data>
    </edge>
    <edge source="HUN" target="CZE">
      <data key="d0">867000</data>
    </edge>
    <edge source="HUN" target="DEU">
      <data key="d0">1635000</data>
    </edge>
    <edge source="HUN" target="ITA">
      <data key="d0">4666000</data>
    </edge>
    <edge source="HUN" target="NLD">
      <data key="d0">63000</data>
    </edge>
    <edge source="HUN" target="POL">
      <data key="d0">27000</data>
    </edge>
    <edge source="HUN" target="PRT">
      <data key="d0">30000</data>
    </edge>
    <edge source="HUN" target="RUS">
      <data key="d0">25000</data>
    </edge>
    <edge source="HUN" target="SVK">
      <data key="d0">151000</data>
    </edge>
    <edge source="HUN" target="CHE">
      <data key="d0">14000</data>
    </edge>
    <edge source="HUN" target="UKR">
      <data key="d0">64000</data>
    </edge>
    <edge source="HUN" target="USA">
      <data key="d0">41000</data>
    </edge>
    <edge source="IDN" target="AUS">
      <data key="d0">22601</data>
    </edge>
    <edge source="IDN" target="DNK">
      <data key="d0">600000</data>
    </edge>
    <edge source="IDN" target="DEU">
      <data key="d0">16020</data>
    </edge>
    <edge source="IDN" target="HKG">
      <data key="d0">359044</data>
    </edge>
    <edge source="IDN" target="ITA">
      <data key="d0">256438</data>
    </edge>
    <edge source="IDN" target="JPN">
      <data key="d0">275420</data>
    </edge>
    <edge source="IDN" target="KOR">
      <data key="d0">127929</data>
    </edge>
    <edge source="IDN" target="IND">
      <data key="d0">96118</data>
    </edge>
    <edge source="IDN" target="SGP">
      <data key="d0">238814</data>
    </edge>
    <edge source="IDN" target="THA">
      <data key="d0">124601</data>
    </edge>
    <edge source="IDN" target="ARE">
      <data key="d0">12420</data>
    </edge>
    <edge source="IDN" target="GBR">
      <data key="d0">29899</data>
    </edge>
    <edge source="ISR" target="DEU">
      <data key="d0">22000</data>
    </edge>
    <edge source="ISR" target="ITA">
      <data key="d0">2442000</data>
    </edge>
    <edge source="ISR" target="NLD">
      <data key="d0">1908000</data>
    </edge>
    <edge source="ISR" target="ROU">
      <data key="d0">83000</data>
    </edge>
    <edge source="ISR" target="IND">
      <data key="d0">69000</data>
    </edge>
    <edge source="ISR" target="ESP">
      <data key="d0">30000</data>
    </edge>
    <edge source="ISR" target="THA">
      <data key="d0">196000</data>
    </edge>
    <edge source="ISR" target="TUR">
      <data key="d0">23000</data>
    </edge>
    <edge source="KOR" target="KHM">
      <data key="d0">12785</data>
    </edge>
    <edge source="KOR" target="CAN">
      <data key="d0">55160</data>
    </edge>
    <edge source="KOR" target="LKA">
      <data key="d0">52218</data>
    </edge>
    <edge source="KOR" target="CHN">
      <data key="d0">960057</data>
    </edge>
    <edge source="KOR" target="COL">
      <data key="d0">528838</data>
    </edge>
    <edge source="KOR" target="ECU">
      <data key="d0">30139</data>
    </edge>
    <edge source="KOR" target="FRA">
      <data key="d0">37181</data>
    </edge>
    <edge source="KOR" target="DEU">
      <data key="d0">66026</data>
    </edge>
    <edge source="KOR" target="GRC">
      <data key="d0">12000</data>
    </edge>
    <edge source="KOR" target="HKG">
      <data key="d0">3576189</data>
    </edge>
    <edge source="KOR" target="IDN">
      <data key="d0">52923</data>
    </edge>
    <edge source="KOR" target="JPN">
      <data key="d0">4971203</data>
    </edge>
    <edge source="KOR" target="MEX">
      <data key="d0">158403</data>
    </edge>
    <edge source="KOR" target="PHL">
      <data key="d0">33321</data>
    </edge>
    <edge source="KOR" target="VNM">
      <data key="d0">34491</data>
    </edge>
    <edge source="KOR" target="URY">
      <data key="d0">35770</data>
    </edge>
    <edge source="MYS" target="CHN">
      <data key="d0">16307</data>
    </edge>
    <edge source="MYS" target="FRA">
      <data key="d0">2057460</data>
    </edge>
    <edge source="MYS" target="DEU">
      <data key="d0">492835</data>
    </edge>
    <edge source="MYS" target="HKG">
      <data key="d0">470590</data>
    </edge>
    <edge source="MYS" target="IDN">
      <data key="d0">1135331</data>
    </edge>
    <edge source="MYS" target="ITA">
      <data key="d0">2515745</data>
    </edge>
    <edge source="MYS" target="MEX">
      <data key="d0">22000</data>
    </edge>
    <edge source="MYS" target="SGP">
      <data key="d0">1439051</data>
    </edge>
    <edge source="MYS" target="ESP">
      <data key="d0">325012</data>
    </edge>
    <edge source="MYS" target="THA">
      <data key="d0">1379415</data>
    </edge>
    <edge source="NZL" target="AUS">
      <data key="d0">336030</data>
    </edge>
    <edge source="NZL" target="BEL">
      <data key="d0">5640101</data>
    </edge>
    <edge source="NZL" target="BGR">
      <data key="d0">10112</data>
    </edge>
    <edge source="NZL" target="CHN">
      <data key="d0">17871110</data>
    </edge>
    <edge source="NZL" target="FIN">
      <data key="d0">66663</data>
    </edge>
    <edge source="NZL" target="FRA">
      <data key="d0">2924488</data>
    </edge>
    <edge source="NZL" target="DEU">
      <data key="d0">484570</data>
    </edge>
    <edge source="NZL" target="GRC">
      <data key="d0">529250</data>
    </edge>
    <edge source="NZL" target="HKG">
      <data key="d0">4177942</data>
    </edge>
    <edge source="NZL" target="IDN">
      <data key="d0">290788</data>
    </edge>
    <edge source="NZL" target="ISR">
      <data key="d0">40138</data>
    </edge>
    <edge source="NZL" target="ITA">
      <data key="d0">30058257</data>
    </edge>
    <edge source="NZL" target="JPN">
      <data key="d0">7826290</data>
    </edge>
    <edge source="NZL" target="KOR">
      <data key="d0">69875000</data>
    </edge>
    <edge source="NZL" target="MEX">
      <data key="d0">2073865</data>
    </edge>
    <edge source="NZL" target="PAK">
      <data key="d0">96129</data>
    </edge>
    <edge source="NZL" target="POL">
      <data key="d0">81679</data>
    </edge>
    <edge source="NZL" target="ROU">
      <data key="d0">780433</data>
    </edge>
    <edge source="NZL" target="IND">
      <data key="d0">2134496</data>
    </edge>
    <edge source="NZL" target="ZAF">
      <data key="d0">187482</data>
    </edge>
    <edge source="NZL" target="THA">
      <data key="d0">2435149</data>
    </edge>
    <edge source="NZL" target="TUR">
      <data key="d0">2947836</data>
    </edge>
    <edge source="NZL" target="GBR">
      <data key="d0">5877378</data>
    </edge>
    <edge source="NZL" target="USA">
      <data key="d0">2640934</data>
    </edge>
    <edge source="NZL" target="URY">
      <data key="d0">826956</data>
    </edge>
    <edge source="NOR" target="BEL">
      <data key="d0">5613998</data>
    </edge>
    <edge source="NOR" target="CHN">
      <data key="d0">959272</data>
    </edge>
    <edge source="NOR" target="DNK">
      <data key="d0">34669236</data>
    </edge>
    <edge source="NOR" target="EST">
      <data key="d0">10129</data>
    </edge>
    <edge source="NOR" target="FIN">
      <data key="d0">255373</data>
    </edge>
    <edge source="NOR" target="FRA">
      <data key="d0">618819</data>
    </edge>
    <edge source="NOR" target="DEU">
      <data key="d0">476108</data>
    </edge>
    <edge source="NOR" target="HKG">
      <data key="d0">141663</data>
    </edge>
    <edge source="NOR" target="ITA">
      <data key="d0">1659820</data>
    </edge>
    <edge source="NOR" target="JPN">
      <data key="d0">299564</data>
    </edge>
    <edge source="NOR" target="LTU">
      <data key="d0">37026</data>
    </edge>
    <edge source="NOR" target="NLD">
      <data key="d0">78707</data>
    </edge>
    <edge source="NOR" target="PAK">
      <data key="d0">44950</data>
    </edge>
    <edge source="NOR" target="IND">
      <data key="d0">1481455</data>
    </edge>
    <edge source="NOR" target="ESP">
      <data key="d0">1547517</data>
    </edge>
    <edge source="NOR" target="SWE">
      <data key="d0">10447537</data>
    </edge>
    <edge source="NOR" target="TUR">
      <data key="d0">3268244</data>
    </edge>
    <edge source="NOR" target="GBR">
      <data key="d0">987145</data>
    </edge>
    <edge source="NOR" target="USA">
      <data key="d0">66418</data>
    </edge>
    <edge source="PAK" target="HKG">
      <data key="d0">46388</data>
    </edge>
    <edge source="PAK" target="JPN">
      <data key="d0">85681</data>
    </edge>
    <edge source="PAK" target="KOR">
      <data key="d0">32375</data>
    </edge>
    <edge source="POL" target="AUT">
      <data key="d0">284000</data>
    </edge>
    <edge source="POL" target="BEL">
      <data key="d0">388000</data>
    </edge>
    <edge source="POL" target="BLR">
      <data key="d0">217000</data>
    </edge>
    <edge source="POL" target="CAN">
      <data key="d0">783000</data>
    </edge>
    <edge source="POL" target="DNK">
      <data key="d0">888000</data>
    </edge>
    <edge source="POL" target="FIN">
      <data key="d0">2325000</data>
    </edge>
    <edge source="POL" target="FRA">
      <data key="d0">68000</data>
    </edge>
    <edge source="POL" target="DEU">
      <data key="d0">22638000</data>
    </edge>
    <edge source="POL" target="HKG">
      <data key="d0">72000</data>
    </edge>
    <edge source="POL" target="ITA">
      <data key="d0">10655000</data>
    </edge>
    <edge source="POL" target="JPN">
      <data key="d0">373000</data>
    </edge>
    <edge source="POL" target="LTU">
      <data key="d0">117000</data>
    </edge>
    <edge source="POL" target="NLD">
      <data key="d0">4400000</data>
    </edge>
    <edge source="POL" target="RUS">
      <data key="d0">221000</data>
    </edge>
    <edge source="POL" target="IND">
      <data key="d0">79000</data>
    </edge>
    <edge source="POL" target="SVK">
      <data key="d0">250000</data>
    </edge>
    <edge source="POL" target="ESP">
      <data key="d0">774000</data>
    </edge>
    <edge source="POL" target="SWE">
      <data key="d0">359000</data>
    </edge>
    <edge source="POL" target="CHE">
      <data key="d0">349000</data>
    </edge>
    <edge source="POL" target="UKR">
      <data key="d0">114000</data>
    </edge>
    <edge source="POL" target="GBR">
      <data key="d0">378000</data>
    </edge>
    <edge source="SGP" target="AUS">
      <data key="d0">62129</data>
    </edge>
    <edge source="SGP" target="CHN">
      <data key="d0">783541</data>
    </edge>
    <edge source="SGP" target="FRA">
      <data key="d0">329974</data>
    </edge>
    <edge source="SGP" target="DEU">
      <data key="d0">4870950</data>
    </edge>
    <edge source="SGP" target="HKG">
      <data key="d0">1061443</data>
    </edge>
    <edge source="SGP" target="ITA">
      <data key="d0">8870938</data>
    </edge>
    <edge source="SGP" target="JPN">
      <data key="d0">7287784</data>
    </edge>
    <edge source="SGP" target="KOR">
      <data key="d0">672091</data>
    </edge>
    <edge source="SGP" target="MYS">
      <data key="d0">739500</data>
    </edge>
    <edge source="SGP" target="MEX">
      <data key="d0">4309921</data>
    </edge>
    <edge source="SGP" target="IND">
      <data key="d0">34944</data>
    </edge>
    <edge source="SGP" target="VNM">
      <data key="d0">20127</data>
    </edge>
    <edge source="SGP" target="ZAF">
      <data key="d0">27269</data>
    </edge>
    <edge source="SGP" target="ESP">
      <data key="d0">2448274</data>
    </edge>
    <edge source="SGP" target="CHE">
      <data key="d0">146141</data>
    </edge>
    <edge source="SGP" target="THA">
      <data key="d0">486638</data>
    </edge>
    <edge source="SGP" target="GBR">
      <data key="d0">38453</data>
    </edge>
    <edge source="SGP" target="USA">
      <data key="d0">4406602</data>
    </edge>
    <edge source="VNM" target="KHM">
      <data key="d0">119000</data>
    </edge>
    <edge source="VNM" target="ITA">
      <data key="d0">232000</data>
    </edge>
    <edge source="VNM" target="JPN">
      <data key="d0">507000</data>
    </edge>
    <edge source="VNM" target="SGP">
      <data key="d0">1315000</data>
    </edge>
    <edge source="VNM" target="THA">
      <data key="d0">6129000</data>
    </edge>
    <edge source="SVN" target="AUT">
      <data key="d0">5783782</data>
    </edge>
    <edge source="SVN" target="HRV">
      <data key="d0">16979</data>
    </edge>
    <edge source="SVN" target="FRA">
      <data key="d0">449527</data>
    </edge>
    <edge source="SVN" target="DEU">
      <data key="d0">2984174</data>
    </edge>
    <edge source="SVN" target="ITA">
      <data key="d0">13278189</data>
    </edge>
    <edge source="SVN" target="POL">
      <data key="d0">851073</data>
    </edge>
    <edge source="SVN" target="ESP">
      <data key="d0">219996</data>
    </edge>
    <edge source="SVN" target="CHE">
      <data key="d0">129311</data>
    </edge>
    <edge source="SVN" target="TUR">
      <data key="d0">47976</data>
    </edge>
    <edge source="SVN" target="GBR">
      <data key="d0">754343</data>
    </edge>
    <edge source="ZAF" target="AUS">
      <data key="d0">93401</data>
    </edge>
    <edge source="ZAF" target="AUT">
      <data key="d0">23196</data>
    </edge>
    <edge source="ZAF" target="BEL">
      <data key="d0">233542</data>
    </edge>
    <edge source="ZAF" target="BRA">
      <data key="d0">1613663</data>
    </edge>
    <edge source="ZAF" target="CHN">
      <data key="d0">1442092</data>
    </edge>
    <edge source="ZAF" target="FRA">
      <data key="d0">1597851</data>
    </edge>
    <edge source="ZAF" target="DEU">
      <data key="d0">609313</data>
    </edge>
    <edge source="ZAF" target="GRC">
      <data key="d0">357337</data>
    </edge>
    <edge source="ZAF" target="HKG">
      <data key="d0">2981578</data>
    </edge>
    <edge source="ZAF" target="ISR">
      <data key="d0">81074</data>
    </edge>
    <edge source="ZAF" target="ITA">
      <data key="d0">37437432</data>
    </edge>
    <edge source="ZAF" target="JPN">
      <data key="d0">558935</data>
    </edge>
    <edge source="ZAF" target="KOR">
      <data key="d0">438189</data>
    </edge>
    <edge source="ZAF" target="NLD">
      <data key="d0">268688</data>
    </edge>
    <edge source="ZAF" target="NOR">
      <data key="d0">141714</data>
    </edge>
    <edge source="ZAF" target="PAK">
      <data key="d0">14262</data>
    </edge>
    <edge source="ZAF" target="PRT">
      <data key="d0">92139</data>
    </edge>
    <edge source="ZAF" target="RUS">
      <data key="d0">29139</data>
    </edge>
    <edge source="ZAF" target="IND">
      <data key="d0">369296</data>
    </edge>
    <edge source="ZAF" target="SGP">
      <data key="d0">405405</data>
    </edge>
    <edge source="ZAF" target="SVN">
      <data key="d0">219403</data>
    </edge>
    <edge source="ZAF" target="ESP">
      <data key="d0">612931</data>
    </edge>
    <edge source="ZAF" target="SWE">
      <data key="d0">14372</data>
    </edge>
    <edge source="ZAF" target="CHE">
      <data key="d0">96674</data>
    </edge>
    <edge source="ZAF" target="THA">
      <data key="d0">562867</data>
    </edge>
    <edge source="ZAF" target="ARE">
      <data key="d0">158766</data>
    </edge>
    <edge source="ZAF" target="TUR">
      <data key="d0">3216951</data>
    </edge>
    <edge source="ZAF" target="GBR">
      <data key="d0">453020</data>
    </edge>
    <edge source="ZAF" target="USA">
      <data key="d0">733261</data>
    </edge>
    <edge source="ZAF" target="SRB">
      <data key="d0">54807</data>
    </edge>
    <edge source="SWE" target="AUT">
      <data key="d0">232220</data>
    </edge>
    <edge source="SWE" target="BEL">
      <data key="d0">68749</data>
    </edge>
    <edge source="SWE" target="CAN">
      <data key="d0">1723315</data>
    </edge>
    <edge source="SWE" target="CHN">
      <data key="d0">271505</data>
    </edge>
    <edge source="SWE" target="DNK">
      <data key="d0">8160976</data>
    </edge>
    <edge source="SWE" target="EST">
      <data key="d0">28809</data>
    </edge>
    <edge source="SWE" target="FIN">
      <data key="d0">4660110</data>
    </edge>
    <edge source="SWE" target="FRA">
      <data key="d0">147211</data>
    </edge>
    <edge source="SWE" target="DEU">
      <data key="d0">4081525</data>
    </edge>
    <edge source="SWE" target="GRC">
      <data key="d0">395363</data>
    </edge>
    <edge source="SWE" target="HKG">
      <data key="d0">734417</data>
    </edge>
    <edge source="SWE" target="ITA">
      <data key="d0">11615900</data>
    </edge>
    <edge source="SWE" target="JPN">
      <data key="d0">125167</data>
    </edge>
    <edge source="SWE" target="KOR">
      <data key="d0">41031</data>
    </edge>
    <edge source="SWE" target="LTU">
      <data key="d0">88283</data>
    </edge>
    <edge source="SWE" target="NLD">
      <data key="d0">502743</data>
    </edge>
    <edge source="SWE" target="NOR">
      <data key="d0">3231325</data>
    </edge>
    <edge source="SWE" target="POL">
      <data key="d0">192607</data>
    </edge>
    <edge source="SWE" target="IND">
      <data key="d0">993700</data>
    </edge>
    <edge source="SWE" target="SVN">
      <data key="d0">132697</data>
    </edge>
    <edge source="SWE" target="ESP">
      <data key="d0">413805</data>
    </edge>
    <edge source="SWE" target="CHE">
      <data key="d0">229164</data>
    </edge>
    <edge source="SWE" target="THA">
      <data key="d0">785488</data>
    </edge>
    <edge source="SWE" target="TUR">
      <data key="d0">633585</data>
    </edge>
    <edge source="SWE" target="GBR">
      <data key="d0">2673365</data>
    </edge>
    <edge source="SWE" target="USA">
      <data key="d0">6771913</data>
    </edge>
    <edge source="CHE" target="AUT">
      <data key="d0">23405</data>
    </edge>
    <edge source="CHE" target="BEL">
      <data key="d0">260185</data>
    </edge>
    <edge source="CHE" target="BGR">
      <data key="d0">18659</data>
    </edge>
    <edge source="CHE" target="DNK">
      <data key="d0">704466</data>
    </edge>
    <edge source="CHE" target="FRA">
      <data key="d0">5346855</data>
    </edge>
    <edge source="CHE" target="DEU">
      <data key="d0">11714777</data>
    </edge>
    <edge source="CHE" target="ITA">
      <data key="d0">13857607</data>
    </edge>
    <edge source="CHE" target="JPN">
      <data key="d0">75770</data>
    </edge>
    <edge source="CHE" target="MUS">
      <data key="d0">21286</data>
    </edge>
    <edge source="CHE" target="NLD">
      <data key="d0">549301</data>
    </edge>
    <edge source="CHE" target="POL">
      <data key="d0">2105813</data>
    </edge>
    <edge source="CHE" target="IND">
      <data key="d0">139463</data>
    </edge>
    <edge source="CHE" target="SVK">
      <data key="d0">2278370</data>
    </edge>
    <edge source="CHE" target="ESP">
      <data key="d0">1921865</data>
    </edge>
    <edge source="CHE" target="SWE">
      <data key="d0">998784</data>
    </edge>
    <edge source="CHE" target="TUN">
      <data key="d0">14879</data>
    </edge>
    <edge source="CHE" target="TUR">
      <data key="d0">290940</data>
    </edge>
    <edge source="CHE" target="GBR">
      <data key="d0">241818</data>
    </edge>
    <edge source="THA" target="CHN">
      <data key="d0">345311</data>
    </edge>
    <edge source="THA" target="DEU">
      <data key="d0">24009</data>
    </edge>
    <edge source="THA" target="HKG">
      <data key="d0">540124</data>
    </edge>
    <edge source="THA" target="ITA">
      <data key="d0">219741</data>
    </edge>
    <edge source="THA" target="JPN">
      <data key="d0">160398</data>
    </edge>
    <edge source="THA" target="MYS">
      <data key="d0">75039</data>
    </edge>
    <edge source="THA" target="MEX">
      <data key="d0">86921</data>
    </edge>
    <edge source="THA" target="NLD">
      <data key="d0">35983</data>
    </edge>
    <edge source="THA" target="PAK">
      <data key="d0">28723</data>
    </edge>
    <edge source="THA" target="VNM">
      <data key="d0">36172</data>
    </edge>
    <edge source="THA" target="TUR">
      <data key="d0">18727</data>
    </edge>
    <edge source="THA" target="GBR">
      <data key="d0">251883</data>
    </edge>
    <edge source="THA" target="USA">
      <data key="d0">341998</data>
    </edge>
    <edge source="MKD" target="ALB">
      <data key="d0">99199</data>
    </edge>
    <edge source="MKD" target="BEL">
      <data key="d0">191719</data>
    </edge>
    <edge source="MKD" target="BRA">
      <data key="d0">20218</data>
    </edge>
    <edge source="MKD" target="BGR">
      <data key="d0">54918</data>
    </edge>
    <edge source="MKD" target="HRV">
      <data key="d0">55661</data>
    </edge>
    <edge source="MKD" target="CZE">
      <data key="d0">388489</data>
    </edge>
    <edge source="MKD" target="FRA">
      <data key="d0">18368</data>
    </edge>
    <edge source="MKD" target="DEU">
      <data key="d0">86224</data>
    </edge>
    <edge source="MKD" target="GRC">
      <data key="d0">52951</data>
    </edge>
    <edge source="MKD" target="HKG">
      <data key="d0">39159</data>
    </edge>
    <edge source="MKD" target="HUN">
      <data key="d0">26391</data>
    </edge>
    <edge source="MKD" target="ITA">
      <data key="d0">1373805</data>
    </edge>
    <edge source="MKD" target="NLD">
      <data key="d0">2143784</data>
    </edge>
    <edge source="MKD" target="SVK">
      <data key="d0">77955</data>
    </edge>
    <edge source="MKD" target="TUR">
      <data key="d0">3267334</data>
    </edge>
    <edge source="MKD" target="SRB">
      <data key="d0">29698</data>
    </edge>
    <edge source="GBR" target="ARG">
      <data key="d0">384056</data>
    </edge>
    <edge source="GBR" target="AUS">
      <data key="d0">20378</data>
    </edge>
    <edge source="GBR" target="BEL">
      <data key="d0">6467837</data>
    </edge>
    <edge source="GBR" target="BRA">
      <data key="d0">152101</data>
    </edge>
    <edge source="GBR" target="BGR">
      <data key="d0">52143</data>
    </edge>
    <edge source="GBR" target="BLR">
      <data key="d0">110606</data>
    </edge>
    <edge source="GBR" target="CAN">
      <data key="d0">1100385</data>
    </edge>
    <edge source="GBR" target="CHN">
      <data key="d0">3780247</data>
    </edge>
    <edge source="GBR" target="CZE">
      <data key="d0">73457</data>
    </edge>
    <edge source="GBR" target="DNK">
      <data key="d0">17533</data>
    </edge>
    <edge source="GBR" target="EST">
      <data key="d0">88642</data>
    </edge>
    <edge source="GBR" target="FIN">
      <data key="d0">507287</data>
    </edge>
    <edge source="GBR" target="FRA">
      <data key="d0">3753492</data>
    </edge>
    <edge source="GBR" target="DEU">
      <data key="d0">903577</data>
    </edge>
    <edge source="GBR" target="GRC">
      <data key="d0">146058</data>
    </edge>
    <edge source="GBR" target="HKG">
      <data key="d0">6303246</data>
    </edge>
    <edge source="GBR" target="HUN">
      <data key="d0">195780</data>
    </edge>
    <edge source="GBR" target="IDN">
      <data key="d0">163868</data>
    </edge>
    <edge source="GBR" target="IRL">
      <data key="d0">9476488</data>
    </edge>
    <edge source="GBR" target="ITA">
      <data key="d0">79892294</data>
    </edge>
    <edge source="GBR" target="JPN">
      <data key="d0">1232752</data>
    </edge>
    <edge source="GBR" target="KOR">
      <data key="d0">5544354</data>
    </edge>
    <edge source="GBR" target="LVA">
      <data key="d0">118553</data>
    </edge>
    <edge source="GBR" target="LTU">
      <data key="d0">276140</data>
    </edge>
    <edge source="GBR" target="MEX">
      <data key="d0">77252</data>
    </edge>
    <edge source="GBR" target="MAR">
      <data key="d0">29292</data>
    </edge>
    <edge source="GBR" target="NLD">
      <data key="d0">6032102</data>
    </edge>
    <edge source="GBR" target="NZL">
      <data key="d0">95486</data>
    </edge>
    <edge source="GBR" target="NOR">
      <data key="d0">2161251</data>
    </edge>
    <edge source="GBR" target="PAK">
      <data key="d0">425538</data>
    </edge>
    <edge source="GBR" target="POL">
      <data key="d0">7250378</data>
    </edge>
    <edge source="GBR" target="PRT">
      <data key="d0">30854</data>
    </edge>
    <edge source="GBR" target="RUS">
      <data key="d0">271997</data>
    </edge>
    <edge source="GBR" target="IND">
      <data key="d0">2241704</data>
    </edge>
    <edge source="GBR" target="ZAF">
      <data key="d0">11974</data>
    </edge>
    <edge source="GBR" target="ZWE">
      <data key="d0">181712</data>
    </edge>
    <edge source="GBR" target="ESP">
      <data key="d0">31119630</data>
    </edge>
    <edge source="GBR" target="SWE">
      <data key="d0">1453161</data>
    </edge>
    <edge source="GBR" target="CHE">
      <data key="d0">1476519</data>
    </edge>
    <edge source="GBR" target="THA">
      <data key="d0">2756249</data>
    </edge>
    <edge source="GBR" target="TUN">
      <data key="d0">112575</data>
    </edge>
    <edge source="GBR" target="TUR">
      <data key="d0">42360829</data>
    </edge>
    <edge source="GBR" target="EGY">
      <data key="d0">122517</data>
    </edge>
    <edge source="GBR" target="USA">
      <data key="d0">4828121</data>
    </edge>
    <edge source="GBR" target="BFA">
      <data key="d0">346508</data>
    </edge>
    <edge source="GBR" target="URY">
      <data key="d0">366791</data>
    </edge>
    <edge source="SRB" target="BGR">
      <data key="d0">25000</data>
    </edge>
    <edge source="SRB" target="CZE">
      <data key="d0">97000</data>
    </edge>
    <edge source="SRB" target="ITA">
      <data key="d0">3452000</data>
    </edge>
    <edge source="SRB" target="TUR">
      <data key="d0">304000</data>
    </edge>
    <edge source="SRB" target="MKD">
      <data key="d0">318000</data>
    </edge>
    <edge source="AUT" target="AUS">
      <data key="d0">19873</data>
    </edge>
    <edge source="AUT" target="CHN">
      <data key="d0">52994</data>
    </edge>
    <edge source="AUT" target="CZE">
      <data key="d0">475474</data>
    </edge>
    <edge source="AUT" target="DNK">
      <data key="d0">35195</data>
    </edge>
    <edge source="AUT" target="DEU">
      <data key="d0">39528350</data>
    </edge>
    <edge source="AUT" target="GRC">
      <data key="d0">408897</data>
    </edge>
    <edge source="AUT" target="HKG">
      <data key="d0">662759</data>
    </edge>
    <edge source="AUT" target="HUN">
      <data key="d0">2011897</data>
    </edge>
    <edge source="AUT" target="ITA">
      <data key="d0">6553989</data>
    </edge>
    <edge source="AUT" target="NLD">
      <data key="d0">205686</data>
    </edge>
    <edge source="AUT" target="POL">
      <data key="d0">591565</data>
    </edge>
    <edge source="AUT" target="ROU">
      <data key="d0">30043</data>
    </edge>
    <edge source="AUT" target="SVK">
      <data key="d0">960850</data>
    </edge>
    <edge source="AUT" target="ESP">
      <data key="d0">1576504</data>
    </edge>
    <edge source="AUT" target="SWE">
      <data key="d0">204080</data>
    </edge>
    <edge source="AUT" target="THA">
      <data key="d0">200668</data>
    </edge>
    <edge source="AUT" target="TUR">
      <data key="d0">58213</data>
    </edge>
    <edge source="AUT" target="UKR">
      <data key="d0">1539100</data>
    </edge>
    <edge source="AUT" target="GBR">
      <data key="d0">98226</data>
    </edge>
    <edge source="ROU" target="BGR">
      <data key="d0">211000</data>
    </edge>
    <edge source="ROU" target="DEU">
      <data key="d0">1046000</data>
    </edge>
    <edge source="ROU" target="GRC">
      <data key="d0">564000</data>
    </edge>
    <edge source="ROU" target="HUN">
      <data key="d0">482000</data>
    </edge>
    <edge source="ROU" target="ITA">
      <data key="d0">18207000</data>
    </edge>
    <edge source="ROU" target="NLD">
      <data key="d0">617000</data>
    </edge>
    <edge source="ROU" target="POL">
      <data key="d0">798000</data>
    </edge>
    <edge source="ROU" target="RUS">
      <data key="d0">36000</data>
    </edge>
    <edge source="ROU" target="IND">
      <data key="d0">98000</data>
    </edge>
    <edge source="ROU" target="SVK">
      <data key="d0">252000</data>
    </edge>
    <edge source="ROU" target="SVN">
      <data key="d0">31000</data>
    </edge>
    <edge source="ROU" target="TUR">
      <data key="d0">2818000</data>
    </edge>
    <edge source="SVK" target="AUT">
      <data key="d0">2028854</data>
    </edge>
    <edge source="SVK" target="CZE">
      <data key="d0">3231981</data>
    </edge>
    <edge source="SVK" target="FRA">
      <data key="d0">13204</data>
    </edge>
    <edge source="SVK" target="DEU">
      <data key="d0">1939298</data>
    </edge>
    <edge source="SVK" target="GRC">
      <data key="d0">24248</data>
    </edge>
    <edge source="SVK" target="ISR">
      <data key="d0">35013</data>
    </edge>
    <edge source="SVK" target="ITA">
      <data key="d0">1158110</data>
    </edge>
    <edge source="SVK" target="NLD">
      <data key="d0">329495</data>
    </edge>
    <edge source="SVK" target="POL">
      <data key="d0">1192032</data>
    </edge>
    <edge source="SVK" target="ESP">
      <data key="d0">21384</data>
    </edge>
    <edge source="UKR" target="HRV">
      <data key="d0">93630</data>
    </edge>
    <edge source="UKR" target="CZE">
      <data key="d0">657400</data>
    </edge>
    <edge source="UKR" target="EST">
      <data key="d0">239830</data>
    </edge>
    <edge source="UKR" target="GRC">
      <data key="d0">73310</data>
    </edge>
    <edge source="UKR" target="HUN">
      <data key="d0">178420</data>
    </edge>
    <edge source="UKR" target="ITA">
      <data key="d0">11290180</data>
    </edge>
    <edge source="UKR" target="LVA">
      <data key="d0">831740</data>
    </edge>
    <edge source="UKR" target="LTU">
      <data key="d0">6743080</data>
    </edge>
    <edge source="UKR" target="MDA">
      <data key="d0">2607390</data>
    </edge>
    <edge source="UKR" target="NLD">
      <data key="d0">115200</data>
    </edge>
    <edge source="UKR" target="POL">
      <data key="d0">408960</data>
    </edge>
    <edge source="UKR" target="PRT">
      <data key="d0">17350</data>
    </edge>
    <edge source="UKR" target="RUS">
      <data key="d0">329970</data>
    </edge>
    <edge source="UKR" target="IND">
      <data key="d0">70940</data>
    </edge>
    <edge source="UKR" target="SVK">
      <data key="d0">505420</data>
    </edge>
    <edge source="UKR" target="SVN">
      <data key="d0">16920</data>
    </edge>
    <edge source="UKR" target="ESP">
      <data key="d0">2267540</data>
    </edge>
    <edge source="UKR" target="TUR">
      <data key="d0">203330</data>
    </edge>
    <edge source="ARM" target="ITA">
      <data key="d0">20100</data>
    </edge>
    <edge source="ARM" target="TUR">
      <data key="d0">1294352</data>
    </edge>
    <edge source="IRL" target="ARG">
      <data key="d0">105275</data>
    </edge>
    <edge source="IRL" target="AUS">
      <data key="d0">32976</data>
    </edge>
    <edge source="IRL" target="BEL">
      <data key="d0">5656991</data>
    </edge>
    <edge source="IRL" target="CAN">
      <data key="d0">659802</data>
    </edge>
    <edge source="IRL" target="CHN">
      <data key="d0">1594939</data>
    </edge>
    <edge source="IRL" target="DNK">
      <data key="d0">253756</data>
    </edge>
    <edge source="IRL" target="FIN">
      <data key="d0">1289491</data>
    </edge>
    <edge source="IRL" target="FRA">
      <data key="d0">1847247</data>
    </edge>
    <edge source="IRL" target="DEU">
      <data key="d0">543782</data>
    </edge>
    <edge source="IRL" target="HKG">
      <data key="d0">581613</data>
    </edge>
    <edge source="IRL" target="ITA">
      <data key="d0">14139369</data>
    </edge>
    <edge source="IRL" target="JPN">
      <data key="d0">119840</data>
    </edge>
    <edge source="IRL" target="NLD">
      <data key="d0">3408648</data>
    </edge>
    <edge source="IRL" target="POL">
      <data key="d0">3112317</data>
    </edge>
    <edge source="IRL" target="PRT">
      <data key="d0">559068</data>
    </edge>
    <edge source="IRL" target="IND">
      <data key="d0">208717</data>
    </edge>
    <edge source="IRL" target="SGP">
      <data key="d0">31839</data>
    </edge>
    <edge source="IRL" target="VNM">
      <data key="d0">29498</data>
    </edge>
    <edge source="IRL" target="ZAF">
      <data key="d0">659616</data>
    </edge>
    <edge source="IRL" target="ESP">
      <data key="d0">2590949</data>
    </edge>
    <edge source="IRL" target="SWE">
      <data key="d0">936528</data>
    </edge>
    <edge source="IRL" target="THA">
      <data key="d0">2000845</data>
    </edge>
    <edge source="IRL" target="TUR">
      <data key="d0">2657040</data>
    </edge>
    <edge source="IRL" target="GBR">
      <data key="d0">42699907</data>
    </edge>
    <edge source="IRL" target="USA">
      <data key="d0">2643583</data>
    </edge>
    <edge source="BOL" target="BRA">
      <data key="d0">28080</data>
    </edge>
    <edge source="BOL" target="CHL">
      <data key="d0">14430</data>
    </edge>
    <edge source="BOL" target="ECU">
      <data key="d0">43551</data>
    </edge>
    <edge source="BOL" target="DEU">
      <data key="d0">30000</data>
    </edge>
    <edge source="BOL" target="JPN">
      <data key="d0">83354</data>
    </edge>
    <edge source="BOL" target="ESP">
      <data key="d0">739620</data>
    </edge>
    <edge source="BOL" target="USA">
      <data key="d0">20800</data>
    </edge>
    <edge source="CHL" target="AUT">
      <data key="d0">16200</data>
    </edge>
    <edge source="CHL" target="BEL">
      <data key="d0">36273</data>
    </edge>
    <edge source="CHL" target="BRA">
      <data key="d0">93231</data>
    </edge>
    <edge source="CHL" target="ECU">
      <data key="d0">12717</data>
    </edge>
    <edge source="CHL" target="FRA">
      <data key="d0">364626</data>
    </edge>
    <edge source="CHL" target="DEU">
      <data key="d0">10548</data>
    </edge>
    <edge source="CHL" target="ITA">
      <data key="d0">93097</data>
    </edge>
    <edge source="CHL" target="MEX">
      <data key="d0">78802</data>
    </edge>
    <edge source="CHL" target="NLD">
      <data key="d0">37464</data>
    </edge>
    <edge source="CHL" target="PRT">
      <data key="d0">13002</data>
    </edge>
    <edge source="CHL" target="SVK">
      <data key="d0">25397</data>
    </edge>
    <edge source="CHL" target="ESP">
      <data key="d0">92098</data>
    </edge>
    <edge source="CHL" target="TUR">
      <data key="d0">144724</data>
    </edge>
    <edge source="CHL" target="USA">
      <data key="d0">244844</data>
    </edge>
    <edge source="CHL" target="URY">
      <data key="d0">530629</data>
    </edge>
    <edge source="ECU" target="COL">
      <data key="d0">12413</data>
    </edge>
    <edge source="ECU" target="HKG">
      <data key="d0">13680</data>
    </edge>
    <edge source="ECU" target="IRL">
      <data key="d0">48047</data>
    </edge>
    <edge source="ECU" target="ITA">
      <data key="d0">11400</data>
    </edge>
    <edge source="BWA" target="ITA">
      <data key="d0">6890058</data>
    </edge>
    <edge source="BWA" target="NAM">
      <data key="d0">47082</data>
    </edge>
    <edge source="BWA" target="NOR">
      <data key="d0">55738</data>
    </edge>
    <edge source="BWA" target="ZAF">
      <data key="d0">1175088</data>
    </edge>
    <edge source="BWA" target="ZWE">
      <data key="d0">329793</data>
    </edge>
    <edge source="BWA" target="ESP">
      <data key="d0">12983</data>
    </edge>
    <edge source="BWA" target="USA">
      <data key="d0">53942</data>
    </edge>
    <edge source="NAM" target="DEU">
      <data key="d0">2272242</data>
    </edge>
    <edge source="NAM" target="ITA">
      <data key="d0">5748989</data>
    </edge>
    <edge source="NAM" target="NLD">
      <data key="d0">1023596</data>
    </edge>
    <edge source="NAM" target="ZAF">
      <data key="d0">913587</data>
    </edge>
    <edge source="ZWE" target="AUT">
      <data key="d0">12794</data>
    </edge>
    <edge source="ZWE" target="FRA">
      <data key="d0">1198734</data>
    </edge>
    <edge source="ZWE" target="ITA">
      <data key="d0">3814416</data>
    </edge>
    <edge source="ZWE" target="JPN">
      <data key="d0">1755980</data>
    </edge>
    <edge source="ZWE" target="SGP">
      <data key="d0">1993005</data>
    </edge>
    <edge source="ZWE" target="ZAF">
      <data key="d0">472929</data>
    </edge>
    <edge source="ZWE" target="CHE">
      <data key="d0">99409</data>
    </edge>
    <edge source="ZWE" target="THA">
      <data key="d0">454111</data>
    </edge>
    <edge source="ZWE" target="USA">
      <data key="d0">232464</data>
    </edge>
    <edge source="COL" target="CHN">
      <data key="d0">60524</data>
    </edge>
    <edge source="COL" target="ECU">
      <data key="d0">193520</data>
    </edge>
    <edge source="COL" target="FRA">
      <data key="d0">72400</data>
    </edge>
    <edge source="COL" target="HKG">
      <data key="d0">368152</data>
    </edge>
    <edge source="COL" target="ITA">
      <data key="d0">1214099</data>
    </edge>
    <edge source="COL" target="JPN">
      <data key="d0">175975</data>
    </edge>
    <edge source="COL" target="MEX">
      <data key="d0">2887303</data>
    </edge>
    <edge source="COL" target="PAN">
      <data key="d0">447466</data>
    </edge>
    <edge source="COL" target="PRY">
      <data key="d0">24149</data>
    </edge>
    <edge source="COL" target="SGP">
      <data key="d0">7141178</data>
    </edge>
    <edge source="COL" target="ESP">
      <data key="d0">20000</data>
    </edge>
    <edge source="COL" target="THA">
      <data key="d0">1839793</data>
    </edge>
    <edge source="COL" target="USA">
      <data key="d0">1258378</data>
    </edge>
    <edge source="BLR" target="CZE">
      <data key="d0">90000</data>
    </edge>
    <edge source="BLR" target="DEU">
      <data key="d0">731500</data>
    </edge>
    <edge source="BLR" target="ITA">
      <data key="d0">1994000</data>
    </edge>
    <edge source="BLR" target="LVA">
      <data key="d0">117700</data>
    </edge>
    <edge source="BLR" target="LTU">
      <data key="d0">953600</data>
    </edge>
    <edge source="BLR" target="POL">
      <data key="d0">799700</data>
    </edge>
    <edge source="BLR" target="RUS">
      <data key="d0">12456100</data>
    </edge>
    <edge source="BDI" target="ITA">
      <data key="d0">34342</data>
    </edge>
    <edge source="BDI" target="ESP">
      <data key="d0">2851780</data>
    </edge>
    <edge source="LVA" target="CZE">
      <data key="d0">14460</data>
    </edge>
    <edge source="LVA" target="EST">
      <data key="d0">105105</data>
    </edge>
    <edge source="LVA" target="FIN">
      <data key="d0">43203</data>
    </edge>
    <edge source="LVA" target="ITA">
      <data key="d0">7258146</data>
    </edge>
    <edge source="LVA" target="LTU">
      <data key="d0">292452</data>
    </edge>
    <edge source="LVA" target="NLD">
      <data key="d0">48448</data>
    </edge>
    <edge source="LVA" target="POL">
      <data key="d0">80091</data>
    </edge>
    <edge source="LVA" target="RUS">
      <data key="d0">380243</data>
    </edge>
    <edge source="LVA" target="IND">
      <data key="d0">84174</data>
    </edge>
    <edge source="LVA" target="ESP">
      <data key="d0">442792</data>
    </edge>
    <edge source="LVA" target="TUR">
      <data key="d0">35006</data>
    </edge>
    <edge source="LVA" target="GBR">
      <data key="d0">25227</data>
    </edge>
    <edge source="LTU" target="BGR">
      <data key="d0">29310</data>
    </edge>
    <edge source="LTU" target="BLR">
      <data key="d0">19425</data>
    </edge>
    <edge source="LTU" target="CZE">
      <data key="d0">201996</data>
    </edge>
    <edge source="LTU" target="EST">
      <data key="d0">851734</data>
    </edge>
    <edge source="LTU" target="FIN">
      <data key="d0">572064</data>
    </edge>
    <edge source="LTU" target="DEU">
      <data key="d0">39831</data>
    </edge>
    <edge source="LTU" target="HUN">
      <data key="d0">371111</data>
    </edge>
    <edge source="LTU" target="ITA">
      <data key="d0">6435490</data>
    </edge>
    <edge source="LTU" target="LVA">
      <data key="d0">54670</data>
    </edge>
    <edge source="LTU" target="NLD">
      <data key="d0">92713</data>
    </edge>
    <edge source="LTU" target="POL">
      <data key="d0">1934701</data>
    </edge>
    <edge source="LTU" target="PRT">
      <data key="d0">40527</data>
    </edge>
    <edge source="LTU" target="RUS">
      <data key="d0">1411947</data>
    </edge>
    <edge source="LTU" target="IND">
      <data key="d0">16650</data>
    </edge>
    <edge source="LTU" target="SVK">
      <data key="d0">143060</data>
    </edge>
    <edge source="LTU" target="ESP">
      <data key="d0">1556084</data>
    </edge>
    <edge source="LTU" target="SWE">
      <data key="d0">24850</data>
    </edge>
    <edge source="LTU" target="ARE">
      <data key="d0">83964</data>
    </edge>
    <edge source="LTU" target="UKR">
      <data key="d0">326718</data>
    </edge>
    <edge source="LTU" target="GBR">
      <data key="d0">58819</data>
    </edge>
    <edge source="LTU" target="USA">
      <data key="d0">611040</data>
    </edge>
    <edge source="CMR" target="HKG">
      <data key="d0">18950</data>
    </edge>
    <edge source="KHM" target="HKG">
      <data key="d0">19656</data>
    </edge>
    <edge source="KHM" target="VNM">
      <data key="d0">75295</data>
    </edge>
    <edge source="KHM" target="THA">
      <data key="d0">200428</data>
    </edge>
    <edge source="PAN" target="CRI">
      <data key="d0">205700</data>
    </edge>
    <edge source="PAN" target="HKG">
      <data key="d0">21766</data>
    </edge>
    <edge source="PAN" target="ITA">
      <data key="d0">849578</data>
    </edge>
    <edge source="PAN" target="MEX">
      <data key="d0">58540</data>
    </edge>
    <edge source="PAN" target="NIC">
      <data key="d0">11600</data>
    </edge>
    <edge source="PAN" target="ESP">
      <data key="d0">20250</data>
    </edge>
    <edge source="TZA" target="BEL">
      <data key="d0">75400</data>
    </edge>
    <edge source="TZA" target="FRA">
      <data key="d0">62586</data>
    </edge>
    <edge source="TZA" target="DEU">
      <data key="d0">141102</data>
    </edge>
    <edge source="TZA" target="GRC">
      <data key="d0">36560</data>
    </edge>
    <edge source="TZA" target="HKG">
      <data key="d0">2693340</data>
    </edge>
    <edge source="TZA" target="IDN">
      <data key="d0">12207</data>
    </edge>
    <edge source="TZA" target="ITA">
      <data key="d0">1173684</data>
    </edge>
    <edge source="TZA" target="JPN">
      <data key="d0">18277</data>
    </edge>
    <edge source="TZA" target="KOR">
      <data key="d0">34157</data>
    </edge>
    <edge source="TZA" target="MEX">
      <data key="d0">20752</data>
    </edge>
    <edge source="TZA" target="NLD">
      <data key="d0">173678</data>
    </edge>
    <edge source="TZA" target="PAK">
      <data key="d0">1275425</data>
    </edge>
    <edge source="TZA" target="PRT">
      <data key="d0">35089</data>
    </edge>
    <edge source="TZA" target="IND">
      <data key="d0">65468</data>
    </edge>
    <edge source="TZA" target="ZAF">
      <data key="d0">69463</data>
    </edge>
    <edge source="TZA" target="ESP">
      <data key="d0">110322</data>
    </edge>
    <edge source="TZA" target="CHE">
      <data key="d0">70186</data>
    </edge>
    <edge source="TZA" target="ARE">
      <data key="d0">61600</data>
    </edge>
    <edge source="TZA" target="UGA">
      <data key="d0">53330</data>
    </edge>
    <edge source="TZA" target="EGY">
      <data key="d0">98925</data>
    </edge>
    <edge source="TZA" target="GBR">
      <data key="d0">226989</data>
    </edge>
    <edge source="TZA" target="USA">
      <data key="d0">368302</data>
    </edge>
    <edge source="CRI" target="HKG">
      <data key="d0">175661</data>
    </edge>
    <edge source="CRI" target="ITA">
      <data key="d0">168137</data>
    </edge>
    <edge source="CRI" target="MEX">
      <data key="d0">32000</data>
    </edge>
    <edge source="CRI" target="NIC">
      <data key="d0">16930</data>
    </edge>
    <edge source="CRI" target="PAN">
      <data key="d0">15000</data>
    </edge>
    <edge source="CRI" target="IND">
      <data key="d0">21000</data>
    </edge>
    <edge source="CRI" target="THA">
      <data key="d0">10744</data>
    </edge>
    <edge source="NIC" target="CRI">
      <data key="d0">219793</data>
    </edge>
    <edge source="NIC" target="GTM">
      <data key="d0">18036</data>
    </edge>
    <edge source="NIC" target="HND">
      <data key="d0">36916</data>
    </edge>
    <edge source="NIC" target="ITA">
      <data key="d0">12750</data>
    </edge>
    <edge source="NIC" target="MEX">
      <data key="d0">126573</data>
    </edge>
    <edge source="NIC" target="USA">
      <data key="d0">36125</data>
    </edge>
    <edge source="BEN" target="ITA">
      <data key="d0">11684</data>
    </edge>
    <edge source="BEN" target="NER">
      <data key="d0">13075</data>
    </edge>
    <edge source="NER" target="ARE">
      <data key="d0">11739</data>
    </edge>
    <edge source="EST" target="CZE">
      <data key="d0">29813</data>
    </edge>
    <edge source="EST" target="DNK">
      <data key="d0">110845</data>
    </edge>
    <edge source="EST" target="FIN">
      <data key="d0">2234704</data>
    </edge>
    <edge source="EST" target="DEU">
      <data key="d0">37866</data>
    </edge>
    <edge source="EST" target="HKG">
      <data key="d0">20562</data>
    </edge>
    <edge source="EST" target="HUN">
      <data key="d0">31873</data>
    </edge>
    <edge source="EST" target="ITA">
      <data key="d0">2026902</data>
    </edge>
    <edge source="EST" target="LTU">
      <data key="d0">198545</data>
    </edge>
    <edge source="EST" target="NLD">
      <data key="d0">28447</data>
    </edge>
    <edge source="EST" target="NOR">
      <data key="d0">36964</data>
    </edge>
    <edge source="EST" target="RUS">
      <data key="d0">994252</data>
    </edge>
    <edge source="EST" target="IND">
      <data key="d0">142092</data>
    </edge>
    <edge source="EST" target="SVN">
      <data key="d0">35599</data>
    </edge>
    <edge source="EST" target="ESP">
      <data key="d0">106489</data>
    </edge>
    <edge source="EST" target="SWE">
      <data key="d0">227425</data>
    </edge>
    <edge source="EST" target="THA">
      <data key="d0">480794</data>
    </edge>
    <edge source="EST" target="GBR">
      <data key="d0">402767</data>
    </edge>
    <edge source="ARE" target="DZA">
      <data key="d0">26731</data>
    </edge>
    <edge source="ARE" target="AUS">
      <data key="d0">10571</data>
    </edge>
    <edge source="ARE" target="CHN">
      <data key="d0">1047783</data>
    </edge>
    <edge source="ARE" target="DEU">
      <data key="d0">46000</data>
    </edge>
    <edge source="ARE" target="GRC">
      <data key="d0">13212</data>
    </edge>
    <edge source="ARE" target="HKG">
      <data key="d0">133617</data>
    </edge>
    <edge source="ARE" target="HUN">
      <data key="d0">13615</data>
    </edge>
    <edge source="ARE" target="IDN">
      <data key="d0">46364</data>
    </edge>
    <edge source="ARE" target="ITA">
      <data key="d0">4540398</data>
    </edge>
    <edge source="ARE" target="KAZ">
      <data key="d0">126546</data>
    </edge>
    <edge source="ARE" target="KOR">
      <data key="d0">77060</data>
    </edge>
    <edge source="ARE" target="LBN">
      <data key="d0">23261</data>
    </edge>
    <edge source="ARE" target="PAK">
      <data key="d0">1110599</data>
    </edge>
    <edge source="ARE" target="RUS">
      <data key="d0">109531</data>
    </edge>
    <edge source="ARE" target="SAU">
      <data key="d0">25587</data>
    </edge>
    <edge source="ARE" target="IND">
      <data key="d0">2782517</data>
    </edge>
    <edge source="ARE" target="TUN">
      <data key="d0">131409</data>
    </edge>
    <edge source="ARE" target="TUR">
      <data key="d0">1486628</data>
    </edge>
    <edge source="SLV" target="MEX">
      <data key="d0">86093</data>
    </edge>
    <edge source="ETH" target="FRA">
      <data key="d0">11030</data>
    </edge>
    <edge source="ETH" target="HKG">
      <data key="d0">19540</data>
    </edge>
    <edge source="ETH" target="IDN">
      <data key="d0">54535</data>
    </edge>
    <edge source="ETH" target="ITA">
      <data key="d0">5025248</data>
    </edge>
    <edge source="ETH" target="MEX">
      <data key="d0">198373</data>
    </edge>
    <edge source="ETH" target="NLD">
      <data key="d0">62469</data>
    </edge>
    <edge source="ETH" target="IND">
      <data key="d0">553889</data>
    </edge>
    <edge source="ETH" target="ESP">
      <data key="d0">145279</data>
    </edge>
    <edge source="ETH" target="GBR">
      <data key="d0">364388</data>
    </edge>
    <edge source="MDG" target="FRA">
      <data key="d0">118531</data>
    </edge>
    <edge source="MDG" target="HKG">
      <data key="d0">1980226</data>
    </edge>
    <edge source="MDG" target="ITA">
      <data key="d0">128485</data>
    </edge>
    <edge source="MAR" target="FRA">
      <data key="d0">100123</data>
    </edge>
    <edge source="MAR" target="ITA">
      <data key="d0">307497</data>
    </edge>
    <edge source="MAR" target="ESP">
      <data key="d0">99589</data>
    </edge>
    <edge source="MAR" target="TUR">
      <data key="d0">92176</data>
    </edge>
    <edge source="MAR" target="GBR">
      <data key="d0">21610</data>
    </edge>
    <edge source="SAU" target="KOR">
      <data key="d0">101867</data>
    </edge>
    <edge source="SAU" target="PAK">
      <data key="d0">36000</data>
    </edge>
    <edge source="SAU" target="IND">
      <data key="d0">460534</data>
    </edge>
    <edge source="SAU" target="ARE">
      <data key="d0">73600</data>
    </edge>
    <edge source="SAU" target="TUR">
      <data key="d0">75733</data>
    </edge>
    <edge source="GMB" target="HKG">
      <data key="d0">53475</data>
    </edge>
    <edge source="GMB" target="ITA">
      <data key="d0">14339</data>
    </edge>
    <edge source="GMB" target="ESP">
      <data key="d0">38889</data>
    </edge>
    <edge source="KGZ" target="CHN">
      <data key="d0">3801044</data>
    </edge>
    <edge source="KGZ" target="ITA">
      <data key="d0">549272</data>
    </edge>
    <edge source="KGZ" target="RUS">
      <data key="d0">48823</data>
    </edge>
    <edge source="KGZ" target="IND">
      <data key="d0">148219</data>
    </edge>
    <edge source="KGZ" target="TUR">
      <data key="d0">895138</data>
    </edge>
    <edge source="KGZ" target="UKR">
      <data key="d0">159715</data>
    </edge>
    <edge source="KGZ" target="USA">
      <data key="d0">22591</data>
    </edge>
    <edge source="GTM" target="MEX">
      <data key="d0">308000</data>
    </edge>
    <edge source="HND" target="SLV">
      <data key="d0">25585</data>
    </edge>
    <edge source="HND" target="GTM">
      <data key="d0">13832</data>
    </edge>
    <edge source="HND" target="HKG">
      <data key="d0">19054</data>
    </edge>
    <edge source="HND" target="ITA">
      <data key="d0">221630</data>
    </edge>
    <edge source="HND" target="MEX">
      <data key="d0">188843</data>
    </edge>
    <edge source="HND" target="NIC">
      <data key="d0">81722</data>
    </edge>
    <edge source="HND" target="GBR">
      <data key="d0">39069</data>
    </edge>
    <edge source="HND" target="USA">
      <data key="d0">104802</data>
    </edge>
    <edge source="PHL" target="CHN">
      <data key="d0">64991</data>
    </edge>
    <edge source="PHL" target="JPN">
      <data key="d0">52886</data>
    </edge>
    <edge source="EGY" target="CHN">
      <data key="d0">75493</data>
    </edge>
    <edge source="EGY" target="ESP">
      <data key="d0">53170</data>
    </edge>
    <edge source="EGY" target="TUR">
      <data key="d0">127360</data>
    </edge>
    <edge source="CIV" target="ESP">
      <data key="d0">36506</data>
    </edge>
    <edge source="JAM" target="ITA">
      <data key="d0">168632</data>
    </edge>
    <edge source="JAM" target="USA">
      <data key="d0">210007</data>
    </edge>
    <edge source="JOR" target="BEL">
      <data key="d0">14104</data>
    </edge>
    <edge source="JOR" target="FRA">
      <data key="d0">197462</data>
    </edge>
    <edge source="JOR" target="ITA">
      <data key="d0">207335</data>
    </edge>
    <edge source="JOR" target="LBN">
      <data key="d0">56758</data>
    </edge>
    <edge source="JOR" target="SAU">
      <data key="d0">26305</data>
    </edge>
    <edge source="JOR" target="IND">
      <data key="d0">344147</data>
    </edge>
    <edge source="JOR" target="TUN">
      <data key="d0">156559</data>
    </edge>
    <edge source="JOR" target="TUR">
      <data key="d0">905960</data>
    </edge>
    <edge source="LBN" target="CHN">
      <data key="d0">28468</data>
    </edge>
    <edge source="LBN" target="DEU">
      <data key="d0">564854</data>
    </edge>
    <edge source="LBN" target="HKG">
      <data key="d0">114721</data>
    </edge>
    <edge source="LBN" target="ITA">
      <data key="d0">1390047</data>
    </edge>
    <edge source="LBN" target="PRT">
      <data key="d0">11818</data>
    </edge>
    <edge source="LBN" target="IND">
      <data key="d0">36472</data>
    </edge>
    <edge source="LBN" target="ESP">
      <data key="d0">601338</data>
    </edge>
    <edge source="LBN" target="TUR">
      <data key="d0">1396183</data>
    </edge>
    <edge source="LBN" target="GBR">
      <data key="d0">19894</data>
    </edge>
    <edge source="MWI" target="HKG">
      <data key="d0">55945</data>
    </edge>
    <edge source="MWI" target="ITA">
      <data key="d0">232605</data>
    </edge>
    <edge source="MWI" target="USA">
      <data key="d0">21830</data>
    </edge>
    <edge source="MDA" target="BLR">
      <data key="d0">21600</data>
    </edge>
    <edge source="MDA" target="HUN">
      <data key="d0">59158</data>
    </edge>
    <edge source="MDA" target="ITA">
      <data key="d0">3054781</data>
    </edge>
    <edge source="MDA" target="RUS">
      <data key="d0">147137</data>
    </edge>
    <edge source="MDA" target="ESP">
      <data key="d0">1168623</data>
    </edge>
    <edge source="MDA" target="TUR">
      <data key="d0">629855</data>
    </edge>
    <edge source="MDA" target="UKR">
      <data key="d0">101970</data>
    </edge>
    <edge source="MOZ" target="SGP">
      <data key="d0">15919</data>
    </edge>
    <edge source="OMN" target="ITA">
      <data key="d0">101659</data>
    </edge>
    <edge source="PER" target="BOL">
      <data key="d0">55800</data>
    </edge>
    <edge source="PER" target="BRA">
      <data key="d0">447291</data>
    </edge>
    <edge source="PER" target="CHL">
      <data key="d0">83284</data>
    </edge>
    <edge source="PER" target="ECU">
      <data key="d0">511928</data>
    </edge>
    <edge source="PER" target="ITA">
      <data key="d0">199555</data>
    </edge>
    <edge source="PER" target="ESP">
      <data key="d0">696041</data>
    </edge>
    <edge source="PER" target="GBR">
      <data key="d0">24076</data>
    </edge>
    <edge source="PER" target="USA">
      <data key="d0">267690</data>
    </edge>
    <edge source="PER" target="URY">
      <data key="d0">22050</data>
    </edge>
    <edge source="SEN" target="CHN">
      <data key="d0">21197</data>
    </edge>
    <edge source="SEN" target="FRA">
      <data key="d0">102374</data>
    </edge>
    <edge source="SEN" target="GHA">
      <data key="d0">12120</data>
    </edge>
    <edge source="SEN" target="HKG">
      <data key="d0">324200</data>
    </edge>
    <edge source="SEN" target="ITA">
      <data key="d0">354596</data>
    </edge>
    <edge source="SEN" target="NLD">
      <data key="d0">188621</data>
    </edge>
    <edge source="SEN" target="PRT">
      <data key="d0">407524</data>
    </edge>
    <edge source="SEN" target="ESP">
      <data key="d0">679909</data>
    </edge>
    <edge source="SEN" target="TUR">
      <data key="d0">52323</data>
    </edge>
    <edge source="UGA" target="CHN">
      <data key="d0">43406</data>
    </edge>
    <edge source="UGA" target="HKG">
      <data key="d0">9453778</data>
    </edge>
    <edge source="UGA" target="ITA">
      <data key="d0">756744</data>
    </edge>
    <edge source="UGA" target="NAM">
      <data key="d0">133566</data>
    </edge>
    <edge source="UGA" target="NLD">
      <data key="d0">591785</data>
    </edge>
    <edge source="UGA" target="PAK">
      <data key="d0">1089428</data>
    </edge>
    <edge source="UGA" target="IND">
      <data key="d0">86134</data>
    </edge>
    <edge source="UGA" target="ESP">
      <data key="d0">16424</data>
    </edge>
    <edge source="UGA" target="ARE">
      <data key="d0">99863</data>
    </edge>
    <edge source="UGA" target="GBR">
      <data key="d0">834508</data>
    </edge>
    <edge source="UGA" target="USA">
      <data key="d0">85921</data>
    </edge>
    <edge source="BFA" target="ITA">
      <data key="d0">109850</data>
    </edge>
  </graph>
</graphml>
