# Supplementary material for: Core-periphery structure in sectoral international trade networks: A new approach to an old theory
Source: PLoS One. 2020 Apr 2;15(4):e0229547. doi: 10.1371/journal.pone.0229547 (PMC7117750; doi:10.1371/journal.pone.0229547)
Supplement: S8 File — (ZIP) [file pone.0229547.s008.zip › S8_File/Networks 2000/22-OIL SEED,OLEAGINUS FRUIT.graphml]

<?xml version='1.0' encoding='utf-8'?>
<graphml xmlns="http://graphml.graphdrawing.org/xmlns" xmlns:xsi="http://www.w3.org/2001/XMLSchema-instance" xsi:schemaLocation="http://graphml.graphdrawing.org/xmlns http://graphml.graphdrawing.org/xmlns/1.0/graphml.xsd">
  <key attr.name="weight" attr.type="long" for="edge" id="d0" />
  <graph edgedefault="directed">
    <node id="ARG" />
    <node id="AUS" />
    <node id="BEL" />
    <node id="BOL" />
    <node id="BRA" />
    <node id="BGR" />
    <node id="CAN" />
    <node id="CHL" />
    <node id="CHN" />
    <node id="COL" />
    <node id="CRI" />
    <node id="DNK" />
    <node id="EST" />
    <node id="FRA" />
    <node id="DEU" />
    <node id="GRC" />
    <node id="HUN" />
    <node id="IDN" />
    <node id="IRL" />
    <node id="ISR" />
    <node id="ITA" />
    <node id="JPN" />
    <node id="JOR" />
    <node id="LBN" />
    <node id="LVA" />
    <node id="MYS" />
    <node id="MEX" />
    <node id="NLD" />
    <node id="PRY" />
    <node id="PER" />
    <node id="PHL" />
    <node id="POL" />
    <node id="PRT" />
    <node id="RUS" />
    <node id="SAU" />
    <node id="ZAF" />
    <node id="ZWE" />
    <node id="ESP" />
    <node id="SWE" />
    <node id="CHE" />
    <node id="THA" />
    <node id="ARE" />
    <node id="TUR" />
    <node id="EGY" />
    <node id="GBR" />
    <node id="USA" />
    <node id="URY" />
    <node id="AUT" />
    <node id="LKA" />
    <node id="HKG" />
    <node id="JAM" />
    <node id="KOR" />
    <node id="NZL" />
    <node id="NOR" />
    <node id="PAK" />
    <node id="IND" />
    <node id="SGP" />
    <node id="HRV" />
    <node id="CZE" />
    <node id="ROU" />
    <node id="SVK" />
    <node id="SVN" />
    <node id="MKD" />
    <node id="CMR" />
    <node id="FIN" />
    <node id="LTU" />
    <node id="TUN" />
    <node id="UKR" />
    <node id="ECU" />
    <node id="BWA" />
    <node id="GTM" />
    <node id="MAR" />
    <node id="ALB" />
    <node id="SRB" />
    <node id="BLR" />
    <node id="KHM" />
    <node id="VNM" />
    <node id="DZA" />
    <node id="SLV" />
    <node id="HND" />
    <node id="MWI" />
    <node id="MRT" />
    <node id="MUS" />
    <node id="PAN" />
    <node id="SEN" />
    <node id="NIC" />
    <node id="BEN" />
    <node id="NER" />
    <node id="TGO" />
    <node id="ETH" />
    <node id="GEO" />
    <node id="AZE" />
    <node id="ARM" />
    <node id="GMB" />
    <node id="PSE" />
    <node id="KAZ" />
    <node id="GHA" />
    <node id="MDA" />
    <node id="CIV" />
    <node id="BFA" />
    <node id="KGZ" />
    <node id="MDG" />
    <node id="MOZ" />
    <node id="OMN" />
    <node id="TZA" />
    <node id="UGA" />
    <node id="BDI" />
    <edge source="ARG" target="AUS">
      <data key="d0">1652554</data>
    </edge>
    <edge source="ARG" target="BEL">
      <data key="d0">3142458</data>
    </edge>
    <edge source="ARG" target="BOL">
      <data key="d0">2968540</data>
    </edge>
    <edge source="ARG" target="BRA">
      <data key="d0">5511132</data>
    </edge>
    <edge source="ARG" target="BGR">
      <data key="d0">15641</data>
    </edge>
    <edge source="ARG" target="CAN">
      <data key="d0">48132240</data>
    </edge>
    <edge source="ARG" target="CHL">
      <data key="d0">11599414</data>
    </edge>
    <edge source="ARG" target="CHN">
      <data key="d0">531219356</data>
    </edge>
    <edge source="ARG" target="COL">
      <data key="d0">1656923</data>
    </edge>
    <edge source="ARG" target="CRI">
      <data key="d0">5205172</data>
    </edge>
    <edge source="ARG" target="DNK">
      <data key="d0">254988</data>
    </edge>
    <edge source="ARG" target="EST">
      <data key="d0">35171</data>
    </edge>
    <edge source="ARG" target="FRA">
      <data key="d0">1681894</data>
    </edge>
    <edge source="ARG" target="DEU">
      <data key="d0">15088071</data>
    </edge>
    <edge source="ARG" target="GRC">
      <data key="d0">21674949</data>
    </edge>
    <edge source="ARG" target="HUN">
      <data key="d0">76202</data>
    </edge>
    <edge source="ARG" target="IDN">
      <data key="d0">24096256</data>
    </edge>
    <edge source="ARG" target="IRL">
      <data key="d0">573531</data>
    </edge>
    <edge source="ARG" target="ISR">
      <data key="d0">2343681</data>
    </edge>
    <edge source="ARG" target="ITA">
      <data key="d0">9482745</data>
    </edge>
    <edge source="ARG" target="JPN">
      <data key="d0">3360660</data>
    </edge>
    <edge source="ARG" target="JOR">
      <data key="d0">19769</data>
    </edge>
    <edge source="ARG" target="LBN">
      <data key="d0">1442212</data>
    </edge>
    <edge source="ARG" target="LVA">
      <data key="d0">77378</data>
    </edge>
    <edge source="ARG" target="MYS">
      <data key="d0">20148056</data>
    </edge>
    <edge source="ARG" target="MEX">
      <data key="d0">2893804</data>
    </edge>
    <edge source="ARG" target="NLD">
      <data key="d0">115552612</data>
    </edge>
    <edge source="ARG" target="PRY">
      <data key="d0">3291450</data>
    </edge>
    <edge source="ARG" target="PER">
      <data key="d0">3158023</data>
    </edge>
    <edge source="ARG" target="PHL">
      <data key="d0">1180344</data>
    </edge>
    <edge source="ARG" target="POL">
      <data key="d0">251344</data>
    </edge>
    <edge source="ARG" target="PRT">
      <data key="d0">4411344</data>
    </edge>
    <edge source="ARG" target="RUS">
      <data key="d0">12600</data>
    </edge>
    <edge source="ARG" target="SAU">
      <data key="d0">36620</data>
    </edge>
    <edge source="ARG" target="ZAF">
      <data key="d0">8247764</data>
    </edge>
    <edge source="ARG" target="ZWE">
      <data key="d0">808000</data>
    </edge>
    <edge source="ARG" target="ESP">
      <data key="d0">21525499</data>
    </edge>
    <edge source="ARG" target="SWE">
      <data key="d0">179841</data>
    </edge>
    <edge source="ARG" target="CHE">
      <data key="d0">112505</data>
    </edge>
    <edge source="ARG" target="THA">
      <data key="d0">75265239</data>
    </edge>
    <edge source="ARG" target="ARE">
      <data key="d0">1947393</data>
    </edge>
    <edge source="ARG" target="TUR">
      <data key="d0">4081374</data>
    </edge>
    <edge source="ARG" target="EGY">
      <data key="d0">5429093</data>
    </edge>
    <edge source="ARG" target="GBR">
      <data key="d0">9710684</data>
    </edge>
    <edge source="ARG" target="USA">
      <data key="d0">21010708</data>
    </edge>
    <edge source="ARG" target="URY">
      <data key="d0">1936137</data>
    </edge>
    <edge source="AUS" target="ARG">
      <data key="d0">35501</data>
    </edge>
    <edge source="AUS" target="AUT">
      <data key="d0">179861</data>
    </edge>
    <edge source="AUS" target="BEL">
      <data key="d0">770482</data>
    </edge>
    <edge source="AUS" target="CAN">
      <data key="d0">2369345</data>
    </edge>
    <edge source="AUS" target="LKA">
      <data key="d0">622576</data>
    </edge>
    <edge source="AUS" target="CHN">
      <data key="d0">177214054</data>
    </edge>
    <edge source="AUS" target="DNK">
      <data key="d0">33605</data>
    </edge>
    <edge source="AUS" target="FRA">
      <data key="d0">339758</data>
    </edge>
    <edge source="AUS" target="DEU">
      <data key="d0">989207</data>
    </edge>
    <edge source="AUS" target="GRC">
      <data key="d0">525635</data>
    </edge>
    <edge source="AUS" target="HKG">
      <data key="d0">25069</data>
    </edge>
    <edge source="AUS" target="IDN">
      <data key="d0">65509</data>
    </edge>
    <edge source="AUS" target="ISR">
      <data key="d0">69555</data>
    </edge>
    <edge source="AUS" target="ITA">
      <data key="d0">34854</data>
    </edge>
    <edge source="AUS" target="JAM">
      <data key="d0">17130</data>
    </edge>
    <edge source="AUS" target="JPN">
      <data key="d0">106407548</data>
    </edge>
    <edge source="AUS" target="KOR">
      <data key="d0">14693841</data>
    </edge>
    <edge source="AUS" target="MYS">
      <data key="d0">5371667</data>
    </edge>
    <edge source="AUS" target="MEX">
      <data key="d0">13380911</data>
    </edge>
    <edge source="AUS" target="NLD">
      <data key="d0">1936277</data>
    </edge>
    <edge source="AUS" target="NZL">
      <data key="d0">2821906</data>
    </edge>
    <edge source="AUS" target="NOR">
      <data key="d0">20669</data>
    </edge>
    <edge source="AUS" target="PAK">
      <data key="d0">17516626</data>
    </edge>
    <edge source="AUS" target="PHL">
      <data key="d0">759181</data>
    </edge>
    <edge source="AUS" target="PRT">
      <data key="d0">328288</data>
    </edge>
    <edge source="AUS" target="SAU">
      <data key="d0">27194</data>
    </edge>
    <edge source="AUS" target="IND">
      <data key="d0">160791</data>
    </edge>
    <edge source="AUS" target="SGP">
      <data key="d0">51632</data>
    </edge>
    <edge source="AUS" target="ZAF">
      <data key="d0">391601</data>
    </edge>
    <edge source="AUS" target="ESP">
      <data key="d0">263397</data>
    </edge>
    <edge source="AUS" target="SWE">
      <data key="d0">228894</data>
    </edge>
    <edge source="AUS" target="THA">
      <data key="d0">1945490</data>
    </edge>
    <edge source="AUS" target="TUR">
      <data key="d0">6446099</data>
    </edge>
    <edge source="AUS" target="GBR">
      <data key="d0">816748</data>
    </edge>
    <edge source="AUS" target="USA">
      <data key="d0">35407785</data>
    </edge>
    <edge source="BEL" target="ARG">
      <data key="d0">45485</data>
    </edge>
    <edge source="BEL" target="AUT">
      <data key="d0">109849</data>
    </edge>
    <edge source="BEL" target="CMR">
      <data key="d0">203179</data>
    </edge>
    <edge source="BEL" target="CAN">
      <data key="d0">199148</data>
    </edge>
    <edge source="BEL" target="CHN">
      <data key="d0">178225</data>
    </edge>
    <edge source="BEL" target="HRV">
      <data key="d0">25925</data>
    </edge>
    <edge source="BEL" target="CZE">
      <data key="d0">11570</data>
    </edge>
    <edge source="BEL" target="DNK">
      <data key="d0">188004</data>
    </edge>
    <edge source="BEL" target="EST">
      <data key="d0">366785</data>
    </edge>
    <edge source="BEL" target="FIN">
      <data key="d0">81321</data>
    </edge>
    <edge source="BEL" target="FRA">
      <data key="d0">16111268</data>
    </edge>
    <edge source="BEL" target="DEU">
      <data key="d0">32835056</data>
    </edge>
    <edge source="BEL" target="GRC">
      <data key="d0">9877519</data>
    </edge>
    <edge source="BEL" target="HUN">
      <data key="d0">86035</data>
    </edge>
    <edge source="BEL" target="IRL">
      <data key="d0">15486</data>
    </edge>
    <edge source="BEL" target="ITA">
      <data key="d0">336866</data>
    </edge>
    <edge source="BEL" target="JOR">
      <data key="d0">36066</data>
    </edge>
    <edge source="BEL" target="LBN">
      <data key="d0">200494</data>
    </edge>
    <edge source="BEL" target="LTU">
      <data key="d0">653948</data>
    </edge>
    <edge source="BEL" target="NLD">
      <data key="d0">24730231</data>
    </edge>
    <edge source="BEL" target="NOR">
      <data key="d0">113049</data>
    </edge>
    <edge source="BEL" target="POL">
      <data key="d0">226290</data>
    </edge>
    <edge source="BEL" target="PRT">
      <data key="d0">152044</data>
    </edge>
    <edge source="BEL" target="RUS">
      <data key="d0">796917</data>
    </edge>
    <edge source="BEL" target="SAU">
      <data key="d0">11845</data>
    </edge>
    <edge source="BEL" target="ZAF">
      <data key="d0">52300</data>
    </edge>
    <edge source="BEL" target="ESP">
      <data key="d0">2012816</data>
    </edge>
    <edge source="BEL" target="SWE">
      <data key="d0">120501</data>
    </edge>
    <edge source="BEL" target="CHE">
      <data key="d0">309005</data>
    </edge>
    <edge source="BEL" target="TUN">
      <data key="d0">35857</data>
    </edge>
    <edge source="BEL" target="TUR">
      <data key="d0">18265</data>
    </edge>
    <edge source="BEL" target="UKR">
      <data key="d0">94544</data>
    </edge>
    <edge source="BEL" target="GBR">
      <data key="d0">4181697</data>
    </edge>
    <edge source="BOL" target="ARG">
      <data key="d0">176731</data>
    </edge>
    <edge source="BOL" target="CHL">
      <data key="d0">40000</data>
    </edge>
    <edge source="BOL" target="COL">
      <data key="d0">39211506</data>
    </edge>
    <edge source="BOL" target="ECU">
      <data key="d0">1319276</data>
    </edge>
    <edge source="BOL" target="MEX">
      <data key="d0">62434</data>
    </edge>
    <edge source="BOL" target="NLD">
      <data key="d0">225325</data>
    </edge>
    <edge source="BOL" target="NZL">
      <data key="d0">12800</data>
    </edge>
    <edge source="BOL" target="PRY">
      <data key="d0">45724</data>
    </edge>
    <edge source="BOL" target="PER">
      <data key="d0">7417939</data>
    </edge>
    <edge source="BOL" target="URY">
      <data key="d0">38770195</data>
    </edge>
    <edge source="BRA" target="ARG">
      <data key="d0">95760</data>
    </edge>
    <edge source="BRA" target="BEL">
      <data key="d0">58716748</data>
    </edge>
    <edge source="BRA" target="BOL">
      <data key="d0">25694128</data>
    </edge>
    <edge source="BRA" target="CHL">
      <data key="d0">2997570</data>
    </edge>
    <edge source="BRA" target="CHN">
      <data key="d0">337350321</data>
    </edge>
    <edge source="BRA" target="COL">
      <data key="d0">2104755</data>
    </edge>
    <edge source="BRA" target="HRV">
      <data key="d0">5381558</data>
    </edge>
    <edge source="BRA" target="DNK">
      <data key="d0">24000</data>
    </edge>
    <edge source="BRA" target="ECU">
      <data key="d0">39280</data>
    </edge>
    <edge source="BRA" target="FRA">
      <data key="d0">36041457</data>
    </edge>
    <edge source="BRA" target="DEU">
      <data key="d0">201073530</data>
    </edge>
    <edge source="BRA" target="GRC">
      <data key="d0">6272935</data>
    </edge>
    <edge source="BRA" target="GTM">
      <data key="d0">25402</data>
    </edge>
    <edge source="BRA" target="IRL">
      <data key="d0">1077444</data>
    </edge>
    <edge source="BRA" target="ITA">
      <data key="d0">85508515</data>
    </edge>
    <edge source="BRA" target="JPN">
      <data key="d0">103252987</data>
    </edge>
    <edge source="BRA" target="KOR">
      <data key="d0">20940892</data>
    </edge>
    <edge source="BRA" target="MYS">
      <data key="d0">712500</data>
    </edge>
    <edge source="BRA" target="MEX">
      <data key="d0">29767481</data>
    </edge>
    <edge source="BRA" target="MAR">
      <data key="d0">13125787</data>
    </edge>
    <edge source="BRA" target="NLD">
      <data key="d0">657082228</data>
    </edge>
    <edge source="BRA" target="NOR">
      <data key="d0">102966528</data>
    </edge>
    <edge source="BRA" target="PRY">
      <data key="d0">3070491</data>
    </edge>
    <edge source="BRA" target="PRT">
      <data key="d0">55590876</data>
    </edge>
    <edge source="BRA" target="ESP">
      <data key="d0">223334554</data>
    </edge>
    <edge source="BRA" target="CHE">
      <data key="d0">672590</data>
    </edge>
    <edge source="BRA" target="THA">
      <data key="d0">19261010</data>
    </edge>
    <edge source="BRA" target="TUR">
      <data key="d0">10229180</data>
    </edge>
    <edge source="BRA" target="EGY">
      <data key="d0">5803540</data>
    </edge>
    <edge source="BRA" target="GBR">
      <data key="d0">73145725</data>
    </edge>
    <edge source="BRA" target="USA">
      <data key="d0">1009387</data>
    </edge>
    <edge source="BRA" target="URY">
      <data key="d0">26747</data>
    </edge>
    <edge source="BGR" target="ALB">
      <data key="d0">26274</data>
    </edge>
    <edge source="BGR" target="AUT">
      <data key="d0">580998</data>
    </edge>
    <edge source="BGR" target="BEL">
      <data key="d0">342876</data>
    </edge>
    <edge source="BGR" target="DNK">
      <data key="d0">394301</data>
    </edge>
    <edge source="BGR" target="FIN">
      <data key="d0">872324</data>
    </edge>
    <edge source="BGR" target="FRA">
      <data key="d0">131163</data>
    </edge>
    <edge source="BGR" target="DEU">
      <data key="d0">1662503</data>
    </edge>
    <edge source="BGR" target="GRC">
      <data key="d0">563953</data>
    </edge>
    <edge source="BGR" target="HUN">
      <data key="d0">247144</data>
    </edge>
    <edge source="BGR" target="ISR">
      <data key="d0">356253</data>
    </edge>
    <edge source="BGR" target="ITA">
      <data key="d0">613175</data>
    </edge>
    <edge source="BGR" target="MEX">
      <data key="d0">4743430</data>
    </edge>
    <edge source="BGR" target="NLD">
      <data key="d0">504081</data>
    </edge>
    <edge source="BGR" target="NOR">
      <data key="d0">78225</data>
    </edge>
    <edge source="BGR" target="POL">
      <data key="d0">43447</data>
    </edge>
    <edge source="BGR" target="PRT">
      <data key="d0">85432</data>
    </edge>
    <edge source="BGR" target="ROU">
      <data key="d0">559475</data>
    </edge>
    <edge source="BGR" target="SGP">
      <data key="d0">80517</data>
    </edge>
    <edge source="BGR" target="SVN">
      <data key="d0">14173</data>
    </edge>
    <edge source="BGR" target="ESP">
      <data key="d0">33321</data>
    </edge>
    <edge source="BGR" target="SWE">
      <data key="d0">181069</data>
    </edge>
    <edge source="BGR" target="CHE">
      <data key="d0">249042</data>
    </edge>
    <edge source="BGR" target="TUR">
      <data key="d0">4812702</data>
    </edge>
    <edge source="BGR" target="UKR">
      <data key="d0">16866</data>
    </edge>
    <edge source="BGR" target="MKD">
      <data key="d0">22448</data>
    </edge>
    <edge source="BGR" target="GBR">
      <data key="d0">517118</data>
    </edge>
    <edge source="BGR" target="USA">
      <data key="d0">259188</data>
    </edge>
    <edge source="BGR" target="SRB">
      <data key="d0">21489</data>
    </edge>
    <edge source="CAN" target="DZA">
      <data key="d0">2826742</data>
    </edge>
    <edge source="CAN" target="ARG">
      <data key="d0">38949</data>
    </edge>
    <edge source="CAN" target="AUS">
      <data key="d0">167467</data>
    </edge>
    <edge source="CAN" target="AUT">
      <data key="d0">24318</data>
    </edge>
    <edge source="CAN" target="BEL">
      <data key="d0">74323361</data>
    </edge>
    <edge source="CAN" target="BRA">
      <data key="d0">834586</data>
    </edge>
    <edge source="CAN" target="LKA">
      <data key="d0">202911</data>
    </edge>
    <edge source="CAN" target="CHL">
      <data key="d0">51200</data>
    </edge>
    <edge source="CAN" target="CHN">
      <data key="d0">203988662</data>
    </edge>
    <edge source="CAN" target="COL">
      <data key="d0">94889</data>
    </edge>
    <edge source="CAN" target="CRI">
      <data key="d0">203151</data>
    </edge>
    <edge source="CAN" target="CZE">
      <data key="d0">37458</data>
    </edge>
    <edge source="CAN" target="DNK">
      <data key="d0">19714808</data>
    </edge>
    <edge source="CAN" target="ECU">
      <data key="d0">50184</data>
    </edge>
    <edge source="CAN" target="SLV">
      <data key="d0">40098</data>
    </edge>
    <edge source="CAN" target="FIN">
      <data key="d0">180760</data>
    </edge>
    <edge source="CAN" target="FRA">
      <data key="d0">480062</data>
    </edge>
    <edge source="CAN" target="DEU">
      <data key="d0">8339834</data>
    </edge>
    <edge source="CAN" target="GRC">
      <data key="d0">53271</data>
    </edge>
    <edge source="CAN" target="GTM">
      <data key="d0">282622</data>
    </edge>
    <edge source="CAN" target="HND">
      <data key="d0">10700</data>
    </edge>
    <edge source="CAN" target="HKG">
      <data key="d0">7197273</data>
    </edge>
    <edge source="CAN" target="IDN">
      <data key="d0">3884856</data>
    </edge>
    <edge source="CAN" target="IRL">
      <data key="d0">1289909</data>
    </edge>
    <edge source="CAN" target="ISR">
      <data key="d0">208384</data>
    </edge>
    <edge source="CAN" target="ITA">
      <data key="d0">904259</data>
    </edge>
    <edge source="CAN" target="JAM">
      <data key="d0">99553</data>
    </edge>
    <edge source="CAN" target="JPN">
      <data key="d0">420100983</data>
    </edge>
    <edge source="CAN" target="JOR">
      <data key="d0">378372</data>
    </edge>
    <edge source="CAN" target="KOR">
      <data key="d0">7867360</data>
    </edge>
    <edge source="CAN" target="LBN">
      <data key="d0">347920</data>
    </edge>
    <edge source="CAN" target="MWI">
      <data key="d0">29269</data>
    </edge>
    <edge source="CAN" target="MYS">
      <data key="d0">17291855</data>
    </edge>
    <edge source="CAN" target="MRT">
      <data key="d0">11851</data>
    </edge>
    <edge source="CAN" target="MUS">
      <data key="d0">36961</data>
    </edge>
    <edge source="CAN" target="MEX">
      <data key="d0">153842439</data>
    </edge>
    <edge source="CAN" target="MAR">
      <data key="d0">78864</data>
    </edge>
    <edge source="CAN" target="NLD">
      <data key="d0">16422897</data>
    </edge>
    <edge source="CAN" target="NZL">
      <data key="d0">21956</data>
    </edge>
    <edge source="CAN" target="NOR">
      <data key="d0">40739</data>
    </edge>
    <edge source="CAN" target="PAN">
      <data key="d0">58897</data>
    </edge>
    <edge source="CAN" target="PER">
      <data key="d0">155277</data>
    </edge>
    <edge source="CAN" target="PHL">
      <data key="d0">2132734</data>
    </edge>
    <edge source="CAN" target="POL">
      <data key="d0">96732</data>
    </edge>
    <edge source="CAN" target="PRT">
      <data key="d0">26531</data>
    </edge>
    <edge source="CAN" target="ROU">
      <data key="d0">104160</data>
    </edge>
    <edge source="CAN" target="SAU">
      <data key="d0">327632</data>
    </edge>
    <edge source="CAN" target="SEN">
      <data key="d0">26208</data>
    </edge>
    <edge source="CAN" target="IND">
      <data key="d0">561822</data>
    </edge>
    <edge source="CAN" target="SGP">
      <data key="d0">3446104</data>
    </edge>
    <edge source="CAN" target="SVK">
      <data key="d0">51492</data>
    </edge>
    <edge source="CAN" target="ZAF">
      <data key="d0">63038</data>
    </edge>
    <edge source="CAN" target="ESP">
      <data key="d0">186183</data>
    </edge>
    <edge source="CAN" target="SWE">
      <data key="d0">314404</data>
    </edge>
    <edge source="CAN" target="CHE">
      <data key="d0">39486</data>
    </edge>
    <edge source="CAN" target="THA">
      <data key="d0">2094600</data>
    </edge>
    <edge source="CAN" target="ARE">
      <data key="d0">514239</data>
    </edge>
    <edge source="CAN" target="TUR">
      <data key="d0">426833</data>
    </edge>
    <edge source="CAN" target="EGY">
      <data key="d0">5553591</data>
    </edge>
    <edge source="CAN" target="GBR">
      <data key="d0">463233</data>
    </edge>
    <edge source="CAN" target="USA">
      <data key="d0">141124707</data>
    </edge>
    <edge source="CHL" target="ARG">
      <data key="d0">9530191</data>
    </edge>
    <edge source="CHL" target="CAN">
      <data key="d0">106658</data>
    </edge>
    <edge source="CHL" target="FRA">
      <data key="d0">2006309</data>
    </edge>
    <edge source="CHL" target="DEU">
      <data key="d0">26462</data>
    </edge>
    <edge source="CHL" target="JPN">
      <data key="d0">123376</data>
    </edge>
    <edge source="CHL" target="NLD">
      <data key="d0">58835</data>
    </edge>
    <edge source="CHL" target="PER">
      <data key="d0">29403</data>
    </edge>
    <edge source="CHL" target="USA">
      <data key="d0">3345797</data>
    </edge>
    <edge source="CHN" target="AUS">
      <data key="d0">4012156</data>
    </edge>
    <edge source="CHN" target="BEL">
      <data key="d0">3318506</data>
    </edge>
    <edge source="CHN" target="BRA">
      <data key="d0">35533</data>
    </edge>
    <edge source="CHN" target="BGR">
      <data key="d0">1295969</data>
    </edge>
    <edge source="CHN" target="CAN">
      <data key="d0">2710510</data>
    </edge>
    <edge source="CHN" target="LKA">
      <data key="d0">16900</data>
    </edge>
    <edge source="CHN" target="CHL">
      <data key="d0">201511</data>
    </edge>
    <edge source="CHN" target="COL">
      <data key="d0">99920</data>
    </edge>
    <edge source="CHN" target="HRV">
      <data key="d0">316935</data>
    </edge>
    <edge source="CHN" target="CZE">
      <data key="d0">214374</data>
    </edge>
    <edge source="CHN" target="DNK">
      <data key="d0">33790</data>
    </edge>
    <edge source="CHN" target="FIN">
      <data key="d0">184104</data>
    </edge>
    <edge source="CHN" target="FRA">
      <data key="d0">2955036</data>
    </edge>
    <edge source="CHN" target="DEU">
      <data key="d0">10640176</data>
    </edge>
    <edge source="CHN" target="GRC">
      <data key="d0">8550322</data>
    </edge>
    <edge source="CHN" target="HKG">
      <data key="d0">4182123</data>
    </edge>
    <edge source="CHN" target="HUN">
      <data key="d0">726906</data>
    </edge>
    <edge source="CHN" target="IDN">
      <data key="d0">8880314</data>
    </edge>
    <edge source="CHN" target="ISR">
      <data key="d0">2643769</data>
    </edge>
    <edge source="CHN" target="ITA">
      <data key="d0">6966198</data>
    </edge>
    <edge source="CHN" target="JPN">
      <data key="d0">113050499</data>
    </edge>
    <edge source="CHN" target="JOR">
      <data key="d0">1596401</data>
    </edge>
    <edge source="CHN" target="KOR">
      <data key="d0">49009382</data>
    </edge>
    <edge source="CHN" target="LBN">
      <data key="d0">3882218</data>
    </edge>
    <edge source="CHN" target="LVA">
      <data key="d0">782919</data>
    </edge>
    <edge source="CHN" target="LTU">
      <data key="d0">645267</data>
    </edge>
    <edge source="CHN" target="MYS">
      <data key="d0">7515820</data>
    </edge>
    <edge source="CHN" target="MUS">
      <data key="d0">81466</data>
    </edge>
    <edge source="CHN" target="MEX">
      <data key="d0">2881483</data>
    </edge>
    <edge source="CHN" target="NLD">
      <data key="d0">58821187</data>
    </edge>
    <edge source="CHN" target="NZL">
      <data key="d0">1376001</data>
    </edge>
    <edge source="CHN" target="NOR">
      <data key="d0">13578</data>
    </edge>
    <edge source="CHN" target="PAK">
      <data key="d0">198298</data>
    </edge>
    <edge source="CHN" target="PHL">
      <data key="d0">19112474</data>
    </edge>
    <edge source="CHN" target="POL">
      <data key="d0">4317322</data>
    </edge>
    <edge source="CHN" target="PRT">
      <data key="d0">2178853</data>
    </edge>
    <edge source="CHN" target="ROU">
      <data key="d0">1396052</data>
    </edge>
    <edge source="CHN" target="RUS">
      <data key="d0">16424017</data>
    </edge>
    <edge source="CHN" target="SAU">
      <data key="d0">1813165</data>
    </edge>
    <edge source="CHN" target="IND">
      <data key="d0">31141</data>
    </edge>
    <edge source="CHN" target="SGP">
      <data key="d0">3629586</data>
    </edge>
    <edge source="CHN" target="VNM">
      <data key="d0">293709</data>
    </edge>
    <edge source="CHN" target="SVN">
      <data key="d0">67454</data>
    </edge>
    <edge source="CHN" target="ZAF">
      <data key="d0">1788457</data>
    </edge>
    <edge source="CHN" target="ESP">
      <data key="d0">9294842</data>
    </edge>
    <edge source="CHN" target="THA">
      <data key="d0">662057</data>
    </edge>
    <edge source="CHN" target="ARE">
      <data key="d0">6224027</data>
    </edge>
    <edge source="CHN" target="TUN">
      <data key="d0">62000</data>
    </edge>
    <edge source="CHN" target="TUR">
      <data key="d0">2862532</data>
    </edge>
    <edge source="CHN" target="UKR">
      <data key="d0">3416880</data>
    </edge>
    <edge source="CHN" target="MKD">
      <data key="d0">91561</data>
    </edge>
    <edge source="CHN" target="EGY">
      <data key="d0">10459323</data>
    </edge>
    <edge source="CHN" target="GBR">
      <data key="d0">17444620</data>
    </edge>
    <edge source="CHN" target="USA">
      <data key="d0">2075690</data>
    </edge>
    <edge source="CHN" target="URY">
      <data key="d0">99419</data>
    </edge>
    <edge source="CHN" target="SRB">
      <data key="d0">314701</data>
    </edge>
    <edge source="COL" target="BRA">
      <data key="d0">38340</data>
    </edge>
    <edge source="COL" target="ECU">
      <data key="d0">70648</data>
    </edge>
    <edge source="COL" target="GTM">
      <data key="d0">142624</data>
    </edge>
    <edge source="COL" target="MEX">
      <data key="d0">84068</data>
    </edge>
    <edge source="CRI" target="BRA">
      <data key="d0">202499</data>
    </edge>
    <edge source="CRI" target="CHN">
      <data key="d0">15360</data>
    </edge>
    <edge source="CRI" target="COL">
      <data key="d0">460811</data>
    </edge>
    <edge source="CRI" target="ECU">
      <data key="d0">472101</data>
    </edge>
    <edge source="CRI" target="FRA">
      <data key="d0">12735</data>
    </edge>
    <edge source="CRI" target="GTM">
      <data key="d0">25014</data>
    </edge>
    <edge source="CRI" target="HND">
      <data key="d0">42136</data>
    </edge>
    <edge source="CRI" target="HKG">
      <data key="d0">10000</data>
    </edge>
    <edge source="CRI" target="MEX">
      <data key="d0">435857</data>
    </edge>
    <edge source="CRI" target="NLD">
      <data key="d0">184533</data>
    </edge>
    <edge source="CRI" target="NIC">
      <data key="d0">376888</data>
    </edge>
    <edge source="CRI" target="PER">
      <data key="d0">94444</data>
    </edge>
    <edge source="CRI" target="IND">
      <data key="d0">49820</data>
    </edge>
    <edge source="CRI" target="THA">
      <data key="d0">58732</data>
    </edge>
    <edge source="CRI" target="USA">
      <data key="d0">189887</data>
    </edge>
    <edge source="DNK" target="BEL">
      <data key="d0">20278</data>
    </edge>
    <edge source="DNK" target="CZE">
      <data key="d0">20449</data>
    </edge>
    <edge source="DNK" target="EST">
      <data key="d0">84538</data>
    </edge>
    <edge source="DNK" target="FIN">
      <data key="d0">323350</data>
    </edge>
    <edge source="DNK" target="FRA">
      <data key="d0">27797</data>
    </edge>
    <edge source="DNK" target="DEU">
      <data key="d0">1748623</data>
    </edge>
    <edge source="DNK" target="LVA">
      <data key="d0">37252</data>
    </edge>
    <edge source="DNK" target="LTU">
      <data key="d0">28777</data>
    </edge>
    <edge source="DNK" target="NLD">
      <data key="d0">75105</data>
    </edge>
    <edge source="DNK" target="NOR">
      <data key="d0">1203165</data>
    </edge>
    <edge source="DNK" target="POL">
      <data key="d0">41572</data>
    </edge>
    <edge source="DNK" target="PRT">
      <data key="d0">11017</data>
    </edge>
    <edge source="DNK" target="SWE">
      <data key="d0">4851690</data>
    </edge>
    <edge source="DNK" target="TUR">
      <data key="d0">18943</data>
    </edge>
    <edge source="DNK" target="GBR">
      <data key="d0">2002843</data>
    </edge>
    <edge source="DNK" target="USA">
      <data key="d0">10466</data>
    </edge>
    <edge source="EST" target="DNK">
      <data key="d0">267306</data>
    </edge>
    <edge source="EST" target="FIN">
      <data key="d0">766801</data>
    </edge>
    <edge source="EST" target="LVA">
      <data key="d0">48598</data>
    </edge>
    <edge source="EST" target="NLD">
      <data key="d0">41427</data>
    </edge>
    <edge source="EST" target="RUS">
      <data key="d0">189978</data>
    </edge>
    <edge source="FRA" target="DZA">
      <data key="d0">137786</data>
    </edge>
    <edge source="FRA" target="AUS">
      <data key="d0">17276</data>
    </edge>
    <edge source="FRA" target="AUT">
      <data key="d0">1780407</data>
    </edge>
    <edge source="FRA" target="BEL">
      <data key="d0">129997542</data>
    </edge>
    <edge source="FRA" target="BGR">
      <data key="d0">864922</data>
    </edge>
    <edge source="FRA" target="CHL">
      <data key="d0">26125</data>
    </edge>
    <edge source="FRA" target="CHN">
      <data key="d0">31151650</data>
    </edge>
    <edge source="FRA" target="HRV">
      <data key="d0">172198</data>
    </edge>
    <edge source="FRA" target="CZE">
      <data key="d0">399313</data>
    </edge>
    <edge source="FRA" target="DNK">
      <data key="d0">1849230</data>
    </edge>
    <edge source="FRA" target="FIN">
      <data key="d0">1145551</data>
    </edge>
    <edge source="FRA" target="DEU">
      <data key="d0">177617397</data>
    </edge>
    <edge source="FRA" target="GRC">
      <data key="d0">57025</data>
    </edge>
    <edge source="FRA" target="HUN">
      <data key="d0">505497</data>
    </edge>
    <edge source="FRA" target="ISR">
      <data key="d0">1060295</data>
    </edge>
    <edge source="FRA" target="ITA">
      <data key="d0">5415944</data>
    </edge>
    <edge source="FRA" target="JPN">
      <data key="d0">91717</data>
    </edge>
    <edge source="FRA" target="JOR">
      <data key="d0">18119</data>
    </edge>
    <edge source="FRA" target="LBN">
      <data key="d0">71211</data>
    </edge>
    <edge source="FRA" target="LTU">
      <data key="d0">44103</data>
    </edge>
    <edge source="FRA" target="MEX">
      <data key="d0">4946543</data>
    </edge>
    <edge source="FRA" target="MAR">
      <data key="d0">9845613</data>
    </edge>
    <edge source="FRA" target="NLD">
      <data key="d0">34023813</data>
    </edge>
    <edge source="FRA" target="NOR">
      <data key="d0">25703</data>
    </edge>
    <edge source="FRA" target="PAK">
      <data key="d0">48821026</data>
    </edge>
    <edge source="FRA" target="POL">
      <data key="d0">908182</data>
    </edge>
    <edge source="FRA" target="PRT">
      <data key="d0">1829707</data>
    </edge>
    <edge source="FRA" target="ROU">
      <data key="d0">656065</data>
    </edge>
    <edge source="FRA" target="RUS">
      <data key="d0">3275691</data>
    </edge>
    <edge source="FRA" target="SAU">
      <data key="d0">72896</data>
    </edge>
    <edge source="FRA" target="IND">
      <data key="d0">2424112</data>
    </edge>
    <edge source="FRA" target="SVK">
      <data key="d0">529094</data>
    </edge>
    <edge source="FRA" target="ZAF">
      <data key="d0">14467</data>
    </edge>
    <edge source="FRA" target="ESP">
      <data key="d0">47718033</data>
    </edge>
    <edge source="FRA" target="SWE">
      <data key="d0">24861</data>
    </edge>
    <edge source="FRA" target="CHE">
      <data key="d0">2388016</data>
    </edge>
    <edge source="FRA" target="TUN">
      <data key="d0">19664</data>
    </edge>
    <edge source="FRA" target="TUR">
      <data key="d0">1690376</data>
    </edge>
    <edge source="FRA" target="UKR">
      <data key="d0">1937295</data>
    </edge>
    <edge source="FRA" target="EGY">
      <data key="d0">11939</data>
    </edge>
    <edge source="FRA" target="GBR">
      <data key="d0">21769117</data>
    </edge>
    <edge source="FRA" target="USA">
      <data key="d0">932761</data>
    </edge>
    <edge source="DEU" target="ARG">
      <data key="d0">136000</data>
    </edge>
    <edge source="DEU" target="AUS">
      <data key="d0">237000</data>
    </edge>
    <edge source="DEU" target="AUT">
      <data key="d0">5066000</data>
    </edge>
    <edge source="DEU" target="BEL">
      <data key="d0">19434000</data>
    </edge>
    <edge source="DEU" target="BRA">
      <data key="d0">145000</data>
    </edge>
    <edge source="DEU" target="BGR">
      <data key="d0">116000</data>
    </edge>
    <edge source="DEU" target="BLR">
      <data key="d0">44000</data>
    </edge>
    <edge source="DEU" target="CAN">
      <data key="d0">28000</data>
    </edge>
    <edge source="DEU" target="CHL">
      <data key="d0">27000</data>
    </edge>
    <edge source="DEU" target="CHN">
      <data key="d0">14798000</data>
    </edge>
    <edge source="DEU" target="HRV">
      <data key="d0">497000</data>
    </edge>
    <edge source="DEU" target="CZE">
      <data key="d0">1175000</data>
    </edge>
    <edge source="DEU" target="DNK">
      <data key="d0">11532000</data>
    </edge>
    <edge source="DEU" target="EST">
      <data key="d0">216000</data>
    </edge>
    <edge source="DEU" target="FIN">
      <data key="d0">6352000</data>
    </edge>
    <edge source="DEU" target="FRA">
      <data key="d0">7198000</data>
    </edge>
    <edge source="DEU" target="PSE">
      <data key="d0">32000</data>
    </edge>
    <edge source="DEU" target="GRC">
      <data key="d0">5339000</data>
    </edge>
    <edge source="DEU" target="GTM">
      <data key="d0">43000</data>
    </edge>
    <edge source="DEU" target="HUN">
      <data key="d0">1010000</data>
    </edge>
    <edge source="DEU" target="IDN">
      <data key="d0">14000</data>
    </edge>
    <edge source="DEU" target="IRL">
      <data key="d0">49000</data>
    </edge>
    <edge source="DEU" target="ISR">
      <data key="d0">349000</data>
    </edge>
    <edge source="DEU" target="ITA">
      <data key="d0">1828000</data>
    </edge>
    <edge source="DEU" target="JPN">
      <data key="d0">51000</data>
    </edge>
    <edge source="DEU" target="KAZ">
      <data key="d0">10000</data>
    </edge>
    <edge source="DEU" target="LVA">
      <data key="d0">255000</data>
    </edge>
    <edge source="DEU" target="LTU">
      <data key="d0">267000</data>
    </edge>
    <edge source="DEU" target="MYS">
      <data key="d0">35000</data>
    </edge>
    <edge source="DEU" target="MEX">
      <data key="d0">296000</data>
    </edge>
    <edge source="DEU" target="MAR">
      <data key="d0">25000</data>
    </edge>
    <edge source="DEU" target="NLD">
      <data key="d0">11663000</data>
    </edge>
    <edge source="DEU" target="NZL">
      <data key="d0">31000</data>
    </edge>
    <edge source="DEU" target="NOR">
      <data key="d0">674000</data>
    </edge>
    <edge source="DEU" target="PAK">
      <data key="d0">16442000</data>
    </edge>
    <edge source="DEU" target="PER">
      <data key="d0">19000</data>
    </edge>
    <edge source="DEU" target="POL">
      <data key="d0">771000</data>
    </edge>
    <edge source="DEU" target="PRT">
      <data key="d0">69000</data>
    </edge>
    <edge source="DEU" target="ROU">
      <data key="d0">117000</data>
    </edge>
    <edge source="DEU" target="RUS">
      <data key="d0">266000</data>
    </edge>
    <edge source="DEU" target="SAU">
      <data key="d0">20000</data>
    </edge>
    <edge source="DEU" target="SGP">
      <data key="d0">22000</data>
    </edge>
    <edge source="DEU" target="SVK">
      <data key="d0">278000</data>
    </edge>
    <edge source="DEU" target="SVN">
      <data key="d0">174000</data>
    </edge>
    <edge source="DEU" target="ZAF">
      <data key="d0">28000</data>
    </edge>
    <edge source="DEU" target="ESP">
      <data key="d0">3822000</data>
    </edge>
    <edge source="DEU" target="SWE">
      <data key="d0">20865000</data>
    </edge>
    <edge source="DEU" target="CHE">
      <data key="d0">1718000</data>
    </edge>
    <edge source="DEU" target="THA">
      <data key="d0">34000</data>
    </edge>
    <edge source="DEU" target="TUR">
      <data key="d0">62000</data>
    </edge>
    <edge source="DEU" target="UKR">
      <data key="d0">124000</data>
    </edge>
    <edge source="DEU" target="GBR">
      <data key="d0">24485000</data>
    </edge>
    <edge source="DEU" target="USA">
      <data key="d0">240000</data>
    </edge>
    <edge source="DEU" target="SRB">
      <data key="d0">10000</data>
    </edge>
    <edge source="GRC" target="ALB">
      <data key="d0">480778</data>
    </edge>
    <edge source="GRC" target="AUS">
      <data key="d0">21590</data>
    </edge>
    <edge source="GRC" target="BEL">
      <data key="d0">154494</data>
    </edge>
    <edge source="GRC" target="BRA">
      <data key="d0">27011</data>
    </edge>
    <edge source="GRC" target="BGR">
      <data key="d0">969542</data>
    </edge>
    <edge source="GRC" target="CAN">
      <data key="d0">51417</data>
    </edge>
    <edge source="GRC" target="CHN">
      <data key="d0">11170</data>
    </edge>
    <edge source="GRC" target="FIN">
      <data key="d0">118212</data>
    </edge>
    <edge source="GRC" target="FRA">
      <data key="d0">43728</data>
    </edge>
    <edge source="GRC" target="DEU">
      <data key="d0">521934</data>
    </edge>
    <edge source="GRC" target="HUN">
      <data key="d0">365578</data>
    </edge>
    <edge source="GRC" target="IRL">
      <data key="d0">205441</data>
    </edge>
    <edge source="GRC" target="ISR">
      <data key="d0">52106</data>
    </edge>
    <edge source="GRC" target="ITA">
      <data key="d0">7948347</data>
    </edge>
    <edge source="GRC" target="NLD">
      <data key="d0">24058</data>
    </edge>
    <edge source="GRC" target="POL">
      <data key="d0">361362</data>
    </edge>
    <edge source="GRC" target="RUS">
      <data key="d0">114657</data>
    </edge>
    <edge source="GRC" target="SAU">
      <data key="d0">2296989</data>
    </edge>
    <edge source="GRC" target="ZAF">
      <data key="d0">34314</data>
    </edge>
    <edge source="GRC" target="ESP">
      <data key="d0">2259991</data>
    </edge>
    <edge source="GRC" target="TUR">
      <data key="d0">10415600</data>
    </edge>
    <edge source="GRC" target="MKD">
      <data key="d0">584367</data>
    </edge>
    <edge source="GRC" target="GBR">
      <data key="d0">1315726</data>
    </edge>
    <edge source="GRC" target="USA">
      <data key="d0">264444</data>
    </edge>
    <edge source="GRC" target="SRB">
      <data key="d0">359464</data>
    </edge>
    <edge source="HUN" target="AUT">
      <data key="d0">24242000</data>
    </edge>
    <edge source="HUN" target="BEL">
      <data key="d0">16259000</data>
    </edge>
    <edge source="HUN" target="BGR">
      <data key="d0">491000</data>
    </edge>
    <edge source="HUN" target="CAN">
      <data key="d0">120000</data>
    </edge>
    <edge source="HUN" target="HRV">
      <data key="d0">386000</data>
    </edge>
    <edge source="HUN" target="CZE">
      <data key="d0">3225000</data>
    </edge>
    <edge source="HUN" target="DNK">
      <data key="d0">625000</data>
    </edge>
    <edge source="HUN" target="EST">
      <data key="d0">51000</data>
    </edge>
    <edge source="HUN" target="FIN">
      <data key="d0">871000</data>
    </edge>
    <edge source="HUN" target="FRA">
      <data key="d0">983000</data>
    </edge>
    <edge source="HUN" target="DEU">
      <data key="d0">30782000</data>
    </edge>
    <edge source="HUN" target="GRC">
      <data key="d0">34000</data>
    </edge>
    <edge source="HUN" target="ITA">
      <data key="d0">879000</data>
    </edge>
    <edge source="HUN" target="JOR">
      <data key="d0">118000</data>
    </edge>
    <edge source="HUN" target="LBN">
      <data key="d0">13000</data>
    </edge>
    <edge source="HUN" target="LVA">
      <data key="d0">14000</data>
    </edge>
    <edge source="HUN" target="LTU">
      <data key="d0">552000</data>
    </edge>
    <edge source="HUN" target="MDA">
      <data key="d0">234000</data>
    </edge>
    <edge source="HUN" target="NLD">
      <data key="d0">13969000</data>
    </edge>
    <edge source="HUN" target="NOR">
      <data key="d0">488000</data>
    </edge>
    <edge source="HUN" target="POL">
      <data key="d0">6137000</data>
    </edge>
    <edge source="HUN" target="PRT">
      <data key="d0">145000</data>
    </edge>
    <edge source="HUN" target="ROU">
      <data key="d0">592000</data>
    </edge>
    <edge source="HUN" target="RUS">
      <data key="d0">151000</data>
    </edge>
    <edge source="HUN" target="SVK">
      <data key="d0">1109000</data>
    </edge>
    <edge source="HUN" target="SVN">
      <data key="d0">120000</data>
    </edge>
    <edge source="HUN" target="ESP">
      <data key="d0">129000</data>
    </edge>
    <edge source="HUN" target="SWE">
      <data key="d0">1962000</data>
    </edge>
    <edge source="HUN" target="CHE">
      <data key="d0">1471000</data>
    </edge>
    <edge source="HUN" target="TUR">
      <data key="d0">37000</data>
    </edge>
    <edge source="HUN" target="UKR">
      <data key="d0">116000</data>
    </edge>
    <edge source="HUN" target="GBR">
      <data key="d0">988000</data>
    </edge>
    <edge source="HUN" target="SRB">
      <data key="d0">849000</data>
    </edge>
    <edge source="IDN" target="AUS">
      <data key="d0">112148</data>
    </edge>
    <edge source="IDN" target="CAN">
      <data key="d0">46639</data>
    </edge>
    <edge source="IDN" target="CHN">
      <data key="d0">66178</data>
    </edge>
    <edge source="IDN" target="FRA">
      <data key="d0">182400</data>
    </edge>
    <edge source="IDN" target="PSE">
      <data key="d0">23909</data>
    </edge>
    <edge source="IDN" target="HKG">
      <data key="d0">464643</data>
    </edge>
    <edge source="IDN" target="JPN">
      <data key="d0">29023</data>
    </edge>
    <edge source="IDN" target="KOR">
      <data key="d0">474559</data>
    </edge>
    <edge source="IDN" target="MYS">
      <data key="d0">9957312</data>
    </edge>
    <edge source="IDN" target="NLD">
      <data key="d0">235405</data>
    </edge>
    <edge source="IDN" target="NER">
      <data key="d0">21926</data>
    </edge>
    <edge source="IDN" target="PAK">
      <data key="d0">14752</data>
    </edge>
    <edge source="IDN" target="PHL">
      <data key="d0">92571</data>
    </edge>
    <edge source="IDN" target="SAU">
      <data key="d0">42436</data>
    </edge>
    <edge source="IDN" target="IND">
      <data key="d0">362638</data>
    </edge>
    <edge source="IDN" target="SGP">
      <data key="d0">746946</data>
    </edge>
    <edge source="IDN" target="VNM">
      <data key="d0">100917</data>
    </edge>
    <edge source="IDN" target="ZAF">
      <data key="d0">145156</data>
    </edge>
    <edge source="IDN" target="THA">
      <data key="d0">113979</data>
    </edge>
    <edge source="IDN" target="GBR">
      <data key="d0">14367</data>
    </edge>
    <edge source="IDN" target="USA">
      <data key="d0">142517</data>
    </edge>
    <edge source="IRL" target="ARE">
      <data key="d0">68783</data>
    </edge>
    <edge source="IRL" target="GBR">
      <data key="d0">665819</data>
    </edge>
    <edge source="ISR" target="BGR">
      <data key="d0">21000</data>
    </edge>
    <edge source="ISR" target="CHL">
      <data key="d0">37000</data>
    </edge>
    <edge source="ISR" target="CHN">
      <data key="d0">65000</data>
    </edge>
    <edge source="ISR" target="FRA">
      <data key="d0">732000</data>
    </edge>
    <edge source="ISR" target="DEU">
      <data key="d0">1959000</data>
    </edge>
    <edge source="ISR" target="GRC">
      <data key="d0">526000</data>
    </edge>
    <edge source="ISR" target="HUN">
      <data key="d0">15000</data>
    </edge>
    <edge source="ISR" target="ITA">
      <data key="d0">6508000</data>
    </edge>
    <edge source="ISR" target="JOR">
      <data key="d0">22000</data>
    </edge>
    <edge source="ISR" target="NLD">
      <data key="d0">110000</data>
    </edge>
    <edge source="ISR" target="PRT">
      <data key="d0">13000</data>
    </edge>
    <edge source="ISR" target="IND">
      <data key="d0">19000</data>
    </edge>
    <edge source="ISR" target="ESP">
      <data key="d0">11585000</data>
    </edge>
    <edge source="ISR" target="CHE">
      <data key="d0">2330000</data>
    </edge>
    <edge source="ISR" target="THA">
      <data key="d0">48000</data>
    </edge>
    <edge source="ISR" target="TUR">
      <data key="d0">642000</data>
    </edge>
    <edge source="ISR" target="USA">
      <data key="d0">772000</data>
    </edge>
    <edge source="ITA" target="ALB">
      <data key="d0">60713</data>
    </edge>
    <edge source="ITA" target="AUT">
      <data key="d0">1769092</data>
    </edge>
    <edge source="ITA" target="BEL">
      <data key="d0">45402</data>
    </edge>
    <edge source="ITA" target="CAN">
      <data key="d0">52266</data>
    </edge>
    <edge source="ITA" target="CHN">
      <data key="d0">35688</data>
    </edge>
    <edge source="ITA" target="HRV">
      <data key="d0">377515</data>
    </edge>
    <edge source="ITA" target="DNK">
      <data key="d0">45007</data>
    </edge>
    <edge source="ITA" target="FRA">
      <data key="d0">5042773</data>
    </edge>
    <edge source="ITA" target="DEU">
      <data key="d0">612947</data>
    </edge>
    <edge source="ITA" target="GRC">
      <data key="d0">125260</data>
    </edge>
    <edge source="ITA" target="HUN">
      <data key="d0">123667</data>
    </edge>
    <edge source="ITA" target="ISR">
      <data key="d0">25288</data>
    </edge>
    <edge source="ITA" target="JPN">
      <data key="d0">84098</data>
    </edge>
    <edge source="ITA" target="JOR">
      <data key="d0">200902</data>
    </edge>
    <edge source="ITA" target="NLD">
      <data key="d0">358833</data>
    </edge>
    <edge source="ITA" target="PER">
      <data key="d0">35450</data>
    </edge>
    <edge source="ITA" target="PRT">
      <data key="d0">11536</data>
    </edge>
    <edge source="ITA" target="ROU">
      <data key="d0">328361</data>
    </edge>
    <edge source="ITA" target="SVK">
      <data key="d0">146671</data>
    </edge>
    <edge source="ITA" target="SVN">
      <data key="d0">177344</data>
    </edge>
    <edge source="ITA" target="ESP">
      <data key="d0">257701</data>
    </edge>
    <edge source="ITA" target="SWE">
      <data key="d0">15045</data>
    </edge>
    <edge source="ITA" target="CHE">
      <data key="d0">952870</data>
    </edge>
    <edge source="ITA" target="TUR">
      <data key="d0">34582</data>
    </edge>
    <edge source="ITA" target="GBR">
      <data key="d0">889613</data>
    </edge>
    <edge source="JPN" target="CAN">
      <data key="d0">82922</data>
    </edge>
    <edge source="JPN" target="CHN">
      <data key="d0">131468</data>
    </edge>
    <edge source="JPN" target="HKG">
      <data key="d0">95541</data>
    </edge>
    <edge source="JPN" target="ZAF">
      <data key="d0">22742</data>
    </edge>
    <edge source="JPN" target="THA">
      <data key="d0">55745</data>
    </edge>
    <edge source="JPN" target="USA">
      <data key="d0">279126</data>
    </edge>
    <edge source="JOR" target="BEL">
      <data key="d0">18336</data>
    </edge>
    <edge source="JOR" target="CHN">
      <data key="d0">45134</data>
    </edge>
    <edge source="JOR" target="ISR">
      <data key="d0">183018</data>
    </edge>
    <edge source="LBN" target="DZA">
      <data key="d0">69132</data>
    </edge>
    <edge source="LBN" target="AUS">
      <data key="d0">20006</data>
    </edge>
    <edge source="LBN" target="ITA">
      <data key="d0">11185</data>
    </edge>
    <edge source="LBN" target="JOR">
      <data key="d0">32000</data>
    </edge>
    <edge source="LBN" target="ROU">
      <data key="d0">98807</data>
    </edge>
    <edge source="LVA" target="DNK">
      <data key="d0">178621</data>
    </edge>
    <edge source="LVA" target="EST">
      <data key="d0">433552</data>
    </edge>
    <edge source="LVA" target="FIN">
      <data key="d0">644426</data>
    </edge>
    <edge source="LVA" target="LTU">
      <data key="d0">71711</data>
    </edge>
    <edge source="LVA" target="POL">
      <data key="d0">15920</data>
    </edge>
    <edge source="LVA" target="RUS">
      <data key="d0">37980</data>
    </edge>
    <edge source="MYS" target="AUS">
      <data key="d0">31294</data>
    </edge>
    <edge source="MYS" target="LKA">
      <data key="d0">148642</data>
    </edge>
    <edge source="MYS" target="CHN">
      <data key="d0">58666</data>
    </edge>
    <edge source="MYS" target="DEU">
      <data key="d0">296107</data>
    </edge>
    <edge source="MYS" target="IDN">
      <data key="d0">6820551</data>
    </edge>
    <edge source="MYS" target="NZL">
      <data key="d0">33391</data>
    </edge>
    <edge source="MYS" target="PAK">
      <data key="d0">34797</data>
    </edge>
    <edge source="MYS" target="SAU">
      <data key="d0">40976</data>
    </edge>
    <edge source="MYS" target="IND">
      <data key="d0">34037</data>
    </edge>
    <edge source="MYS" target="SGP">
      <data key="d0">2109510</data>
    </edge>
    <edge source="MYS" target="VNM">
      <data key="d0">994739</data>
    </edge>
    <edge source="MYS" target="SWE">
      <data key="d0">51641</data>
    </edge>
    <edge source="MYS" target="THA">
      <data key="d0">30844</data>
    </edge>
    <edge source="MYS" target="GBR">
      <data key="d0">99826</data>
    </edge>
    <edge source="MEX" target="ARG">
      <data key="d0">487315</data>
    </edge>
    <edge source="MEX" target="AUS">
      <data key="d0">2184392</data>
    </edge>
    <edge source="MEX" target="BRA">
      <data key="d0">601523</data>
    </edge>
    <edge source="MEX" target="CAN">
      <data key="d0">62286</data>
    </edge>
    <edge source="MEX" target="CHL">
      <data key="d0">169096</data>
    </edge>
    <edge source="MEX" target="CHN">
      <data key="d0">101520</data>
    </edge>
    <edge source="MEX" target="COL">
      <data key="d0">18127</data>
    </edge>
    <edge source="MEX" target="DEU">
      <data key="d0">48690</data>
    </edge>
    <edge source="MEX" target="GTM">
      <data key="d0">34791</data>
    </edge>
    <edge source="MEX" target="HKG">
      <data key="d0">171990</data>
    </edge>
    <edge source="MEX" target="ISR">
      <data key="d0">89027</data>
    </edge>
    <edge source="MEX" target="JPN">
      <data key="d0">892553</data>
    </edge>
    <edge source="MEX" target="KOR">
      <data key="d0">202770</data>
    </edge>
    <edge source="MEX" target="NLD">
      <data key="d0">2020473</data>
    </edge>
    <edge source="MEX" target="NZL">
      <data key="d0">195321</data>
    </edge>
    <edge source="MEX" target="NIC">
      <data key="d0">10000</data>
    </edge>
    <edge source="MEX" target="PHL">
      <data key="d0">13846</data>
    </edge>
    <edge source="MEX" target="SGP">
      <data key="d0">227278</data>
    </edge>
    <edge source="MEX" target="ZAF">
      <data key="d0">65317</data>
    </edge>
    <edge source="MEX" target="ESP">
      <data key="d0">208026</data>
    </edge>
    <edge source="MEX" target="SWE">
      <data key="d0">137993</data>
    </edge>
    <edge source="MEX" target="ARE">
      <data key="d0">47840</data>
    </edge>
    <edge source="MEX" target="EGY">
      <data key="d0">31250</data>
    </edge>
    <edge source="MEX" target="GBR">
      <data key="d0">130693</data>
    </edge>
    <edge source="MEX" target="USA">
      <data key="d0">20752306</data>
    </edge>
    <edge source="MEX" target="URY">
      <data key="d0">33925</data>
    </edge>
    <edge source="NLD" target="DZA">
      <data key="d0">63515</data>
    </edge>
    <edge source="NLD" target="ARG">
      <data key="d0">389377</data>
    </edge>
    <edge source="NLD" target="AUS">
      <data key="d0">544024</data>
    </edge>
    <edge source="NLD" target="AUT">
      <data key="d0">1361440</data>
    </edge>
    <edge source="NLD" target="BEL">
      <data key="d0">21942283</data>
    </edge>
    <edge source="NLD" target="BRA">
      <data key="d0">35900</data>
    </edge>
    <edge source="NLD" target="CMR">
      <data key="d0">61674</data>
    </edge>
    <edge source="NLD" target="CAN">
      <data key="d0">160169</data>
    </edge>
    <edge source="NLD" target="CHN">
      <data key="d0">258664</data>
    </edge>
    <edge source="NLD" target="HRV">
      <data key="d0">56151</data>
    </edge>
    <edge source="NLD" target="CZE">
      <data key="d0">944447</data>
    </edge>
    <edge source="NLD" target="DNK">
      <data key="d0">2733005</data>
    </edge>
    <edge source="NLD" target="EST">
      <data key="d0">42344</data>
    </edge>
    <edge source="NLD" target="FIN">
      <data key="d0">1107378</data>
    </edge>
    <edge source="NLD" target="FRA">
      <data key="d0">25235881</data>
    </edge>
    <edge source="NLD" target="DEU">
      <data key="d0">202101525</data>
    </edge>
    <edge source="NLD" target="GHA">
      <data key="d0">91131</data>
    </edge>
    <edge source="NLD" target="GRC">
      <data key="d0">1598012</data>
    </edge>
    <edge source="NLD" target="HKG">
      <data key="d0">49708</data>
    </edge>
    <edge source="NLD" target="HUN">
      <data key="d0">727206</data>
    </edge>
    <edge source="NLD" target="IRL">
      <data key="d0">1414829</data>
    </edge>
    <edge source="NLD" target="ISR">
      <data key="d0">123349</data>
    </edge>
    <edge source="NLD" target="ITA">
      <data key="d0">3092005</data>
    </edge>
    <edge source="NLD" target="JPN">
      <data key="d0">909467</data>
    </edge>
    <edge source="NLD" target="KOR">
      <data key="d0">15649</data>
    </edge>
    <edge source="NLD" target="LVA">
      <data key="d0">49708</data>
    </edge>
    <edge source="NLD" target="LTU">
      <data key="d0">313895</data>
    </edge>
    <edge source="NLD" target="MYS">
      <data key="d0">42344</data>
    </edge>
    <edge source="NLD" target="MDA">
      <data key="d0">57072</data>
    </edge>
    <edge source="NLD" target="MAR">
      <data key="d0">51549</data>
    </edge>
    <edge source="NLD" target="NZL">
      <data key="d0">65356</data>
    </edge>
    <edge source="NLD" target="NIC">
      <data key="d0">37741</data>
    </edge>
    <edge source="NLD" target="NOR">
      <data key="d0">2434758</data>
    </edge>
    <edge source="NLD" target="PAK">
      <data key="d0">29456</data>
    </edge>
    <edge source="NLD" target="PER">
      <data key="d0">56151</data>
    </edge>
    <edge source="NLD" target="POL">
      <data key="d0">2270907</data>
    </edge>
    <edge source="NLD" target="PRT">
      <data key="d0">483270</data>
    </edge>
    <edge source="NLD" target="ROU">
      <data key="d0">26695</data>
    </edge>
    <edge source="NLD" target="RUS">
      <data key="d0">1172734</data>
    </edge>
    <edge source="NLD" target="SEN">
      <data key="d0">191467</data>
    </edge>
    <edge source="NLD" target="IND">
      <data key="d0">12887</data>
    </edge>
    <edge source="NLD" target="SGP">
      <data key="d0">84687</data>
    </edge>
    <edge source="NLD" target="SVK">
      <data key="d0">454734</data>
    </edge>
    <edge source="NLD" target="SVN">
      <data key="d0">133474</data>
    </edge>
    <edge source="NLD" target="ZAF">
      <data key="d0">573480</data>
    </edge>
    <edge source="NLD" target="ESP">
      <data key="d0">1415750</data>
    </edge>
    <edge source="NLD" target="SWE">
      <data key="d0">1366963</data>
    </edge>
    <edge source="NLD" target="CHE">
      <data key="d0">1005201</data>
    </edge>
    <edge source="NLD" target="ARE">
      <data key="d0">37741</data>
    </edge>
    <edge source="NLD" target="TUR">
      <data key="d0">502600</data>
    </edge>
    <edge source="NLD" target="UKR">
      <data key="d0">119667</data>
    </edge>
    <edge source="NLD" target="MKD">
      <data key="d0">12887</data>
    </edge>
    <edge source="NLD" target="GBR">
      <data key="d0">16357527</data>
    </edge>
    <edge source="NLD" target="USA">
      <data key="d0">9121369</data>
    </edge>
    <edge source="NLD" target="URY">
      <data key="d0">13808</data>
    </edge>
    <edge source="NLD" target="SRB">
      <data key="d0">146362</data>
    </edge>
    <edge source="PRY" target="ARG">
      <data key="d0">23171863</data>
    </edge>
    <edge source="PRY" target="BOL">
      <data key="d0">9417281</data>
    </edge>
    <edge source="PRY" target="BRA">
      <data key="d0">130457194</data>
    </edge>
    <edge source="PRY" target="CHL">
      <data key="d0">2088565</data>
    </edge>
    <edge source="PRY" target="DEU">
      <data key="d0">149358</data>
    </edge>
    <edge source="PRY" target="ISR">
      <data key="d0">20218</data>
    </edge>
    <edge source="PRY" target="JPN">
      <data key="d0">1964336</data>
    </edge>
    <edge source="PRY" target="NLD">
      <data key="d0">51031950</data>
    </edge>
    <edge source="PRY" target="ESP">
      <data key="d0">40720</data>
    </edge>
    <edge source="PRY" target="USA">
      <data key="d0">22680</data>
    </edge>
    <edge source="PRY" target="URY">
      <data key="d0">47554360</data>
    </edge>
    <edge source="PER" target="BEL">
      <data key="d0">65656</data>
    </edge>
    <edge source="PER" target="BRA">
      <data key="d0">162332</data>
    </edge>
    <edge source="PER" target="CAN">
      <data key="d0">32239</data>
    </edge>
    <edge source="PER" target="CRI">
      <data key="d0">23300</data>
    </edge>
    <edge source="PER" target="DEU">
      <data key="d0">262589</data>
    </edge>
    <edge source="PER" target="ITA">
      <data key="d0">21123</data>
    </edge>
    <edge source="PER" target="JPN">
      <data key="d0">27600</data>
    </edge>
    <edge source="PER" target="NLD">
      <data key="d0">30440</data>
    </edge>
    <edge source="PER" target="ESP">
      <data key="d0">17781</data>
    </edge>
    <edge source="PER" target="USA">
      <data key="d0">323565</data>
    </edge>
    <edge source="PHL" target="JPN">
      <data key="d0">542763</data>
    </edge>
    <edge source="PHL" target="KOR">
      <data key="d0">63104</data>
    </edge>
    <edge source="PHL" target="SGP">
      <data key="d0">25250</data>
    </edge>
    <edge source="POL" target="BEL">
      <data key="d0">837000</data>
    </edge>
    <edge source="POL" target="CZE">
      <data key="d0">98000</data>
    </edge>
    <edge source="POL" target="DNK">
      <data key="d0">364000</data>
    </edge>
    <edge source="POL" target="DEU">
      <data key="d0">2347000</data>
    </edge>
    <edge source="POL" target="LTU">
      <data key="d0">155000</data>
    </edge>
    <edge source="POL" target="NLD">
      <data key="d0">145000</data>
    </edge>
    <edge source="POL" target="RUS">
      <data key="d0">293000</data>
    </edge>
    <edge source="POL" target="UKR">
      <data key="d0">151000</data>
    </edge>
    <edge source="POL" target="GBR">
      <data key="d0">1362000</data>
    </edge>
    <edge source="PRT" target="ROU">
      <data key="d0">962962</data>
    </edge>
    <edge source="PRT" target="ESP">
      <data key="d0">4494695</data>
    </edge>
    <edge source="PRT" target="EGY">
      <data key="d0">770973</data>
    </edge>
    <edge source="PRT" target="GBR">
      <data key="d0">1608678</data>
    </edge>
    <edge source="RUS" target="AZE">
      <data key="d0">41937</data>
    </edge>
    <edge source="RUS" target="AUT">
      <data key="d0">1878545</data>
    </edge>
    <edge source="RUS" target="ARM">
      <data key="d0">35749</data>
    </edge>
    <edge source="RUS" target="BEL">
      <data key="d0">298328</data>
    </edge>
    <edge source="RUS" target="CHN">
      <data key="d0">8660331</data>
    </edge>
    <edge source="RUS" target="DNK">
      <data key="d0">4659559</data>
    </edge>
    <edge source="RUS" target="EST">
      <data key="d0">78757</data>
    </edge>
    <edge source="RUS" target="FRA">
      <data key="d0">1831542</data>
    </edge>
    <edge source="RUS" target="GEO">
      <data key="d0">29853</data>
    </edge>
    <edge source="RUS" target="DEU">
      <data key="d0">13613954</data>
    </edge>
    <edge source="RUS" target="GRC">
      <data key="d0">10220278</data>
    </edge>
    <edge source="RUS" target="HUN">
      <data key="d0">557987</data>
    </edge>
    <edge source="RUS" target="ISR">
      <data key="d0">3697641</data>
    </edge>
    <edge source="RUS" target="ITA">
      <data key="d0">16213763</data>
    </edge>
    <edge source="RUS" target="KAZ">
      <data key="d0">4696120</data>
    </edge>
    <edge source="RUS" target="KOR">
      <data key="d0">329580</data>
    </edge>
    <edge source="RUS" target="KGZ">
      <data key="d0">14565</data>
    </edge>
    <edge source="RUS" target="LBN">
      <data key="d0">24068</data>
    </edge>
    <edge source="RUS" target="LVA">
      <data key="d0">458425</data>
    </edge>
    <edge source="RUS" target="LTU">
      <data key="d0">706715</data>
    </edge>
    <edge source="RUS" target="MAR">
      <data key="d0">14040</data>
    </edge>
    <edge source="RUS" target="NLD">
      <data key="d0">34471207</data>
    </edge>
    <edge source="RUS" target="POL">
      <data key="d0">672002</data>
    </edge>
    <edge source="RUS" target="PRT">
      <data key="d0">4041987</data>
    </edge>
    <edge source="RUS" target="SVK">
      <data key="d0">18830</data>
    </edge>
    <edge source="RUS" target="ESP">
      <data key="d0">11515560</data>
    </edge>
    <edge source="RUS" target="CHE">
      <data key="d0">2843252</data>
    </edge>
    <edge source="RUS" target="TUR">
      <data key="d0">63012781</data>
    </edge>
    <edge source="RUS" target="UKR">
      <data key="d0">712544</data>
    </edge>
    <edge source="RUS" target="EGY">
      <data key="d0">707219</data>
    </edge>
    <edge source="RUS" target="GBR">
      <data key="d0">291553</data>
    </edge>
    <edge source="RUS" target="USA">
      <data key="d0">146874</data>
    </edge>
    <edge source="ZAF" target="ARG">
      <data key="d0">791688</data>
    </edge>
    <edge source="ZAF" target="AUT">
      <data key="d0">22422</data>
    </edge>
    <edge source="ZAF" target="BEL">
      <data key="d0">188870</data>
    </edge>
    <edge source="ZAF" target="CMR">
      <data key="d0">91156</data>
    </edge>
    <edge source="ZAF" target="LKA">
      <data key="d0">42258</data>
    </edge>
    <edge source="ZAF" target="HRV">
      <data key="d0">241843</data>
    </edge>
    <edge source="ZAF" target="ETH">
      <data key="d0">292312</data>
    </edge>
    <edge source="ZAF" target="FIN">
      <data key="d0">496221</data>
    </edge>
    <edge source="ZAF" target="GEO">
      <data key="d0">249092</data>
    </edge>
    <edge source="ZAF" target="DEU">
      <data key="d0">1071701</data>
    </edge>
    <edge source="ZAF" target="GHA">
      <data key="d0">13671</data>
    </edge>
    <edge source="ZAF" target="HKG">
      <data key="d0">50013</data>
    </edge>
    <edge source="ZAF" target="ITA">
      <data key="d0">44843</data>
    </edge>
    <edge source="ZAF" target="JPN">
      <data key="d0">6471434</data>
    </edge>
    <edge source="ZAF" target="JOR">
      <data key="d0">29181</data>
    </edge>
    <edge source="ZAF" target="MDG">
      <data key="d0">85667</data>
    </edge>
    <edge source="ZAF" target="MWI">
      <data key="d0">13239</data>
    </edge>
    <edge source="ZAF" target="MUS">
      <data key="d0">76108</data>
    </edge>
    <edge source="ZAF" target="MOZ">
      <data key="d0">531509</data>
    </edge>
    <edge source="ZAF" target="NLD">
      <data key="d0">5402075</data>
    </edge>
    <edge source="ZAF" target="NZL">
      <data key="d0">225189</data>
    </edge>
    <edge source="ZAF" target="NOR">
      <data key="d0">139663</data>
    </edge>
    <edge source="ZAF" target="PAK">
      <data key="d0">18198</data>
    </edge>
    <edge source="ZAF" target="POL">
      <data key="d0">11211</data>
    </edge>
    <edge source="ZAF" target="ROU">
      <data key="d0">14367</data>
    </edge>
    <edge source="ZAF" target="SAU">
      <data key="d0">131301</data>
    </edge>
    <edge source="ZAF" target="SEN">
      <data key="d0">894048</data>
    </edge>
    <edge source="ZAF" target="ZWE">
      <data key="d0">2306067</data>
    </edge>
    <edge source="ZAF" target="ESP">
      <data key="d0">227854</data>
    </edge>
    <edge source="ZAF" target="THA">
      <data key="d0">44901</data>
    </edge>
    <edge source="ZAF" target="ARE">
      <data key="d0">59035</data>
    </edge>
    <edge source="ZAF" target="GBR">
      <data key="d0">1194478</data>
    </edge>
    <edge source="ZAF" target="TZA">
      <data key="d0">1174945</data>
    </edge>
    <edge source="ZAF" target="USA">
      <data key="d0">1090191</data>
    </edge>
    <edge source="ZAF" target="SRB">
      <data key="d0">32395</data>
    </edge>
    <edge source="ZWE" target="BWA">
      <data key="d0">16781</data>
    </edge>
    <edge source="ZWE" target="MWI">
      <data key="d0">725765</data>
    </edge>
    <edge source="ZWE" target="MOZ">
      <data key="d0">575547</data>
    </edge>
    <edge source="ZWE" target="IND">
      <data key="d0">65120</data>
    </edge>
    <edge source="ZWE" target="ZAF">
      <data key="d0">15962945</data>
    </edge>
    <edge source="ZWE" target="THA">
      <data key="d0">311381</data>
    </edge>
    <edge source="ESP" target="DZA">
      <data key="d0">150851</data>
    </edge>
    <edge source="ESP" target="ARG">
      <data key="d0">285932</data>
    </edge>
    <edge source="ESP" target="BEL">
      <data key="d0">58771</data>
    </edge>
    <edge source="ESP" target="BRA">
      <data key="d0">289422</data>
    </edge>
    <edge source="ESP" target="CHN">
      <data key="d0">55195</data>
    </edge>
    <edge source="ESP" target="CZE">
      <data key="d0">115892</data>
    </edge>
    <edge source="ESP" target="FIN">
      <data key="d0">14232</data>
    </edge>
    <edge source="ESP" target="FRA">
      <data key="d0">7968999</data>
    </edge>
    <edge source="ESP" target="DEU">
      <data key="d0">170694</data>
    </edge>
    <edge source="ESP" target="GRC">
      <data key="d0">356026</data>
    </edge>
    <edge source="ESP" target="ISR">
      <data key="d0">25027</data>
    </edge>
    <edge source="ESP" target="ITA">
      <data key="d0">796338</data>
    </edge>
    <edge source="ESP" target="MAR">
      <data key="d0">826684</data>
    </edge>
    <edge source="ESP" target="NLD">
      <data key="d0">1380057</data>
    </edge>
    <edge source="ESP" target="PRY">
      <data key="d0">22704</data>
    </edge>
    <edge source="ESP" target="PRT">
      <data key="d0">10733698</data>
    </edge>
    <edge source="ESP" target="ROU">
      <data key="d0">126162</data>
    </edge>
    <edge source="ESP" target="SVK">
      <data key="d0">67092</data>
    </edge>
    <edge source="ESP" target="SWE">
      <data key="d0">39360</data>
    </edge>
    <edge source="ESP" target="TUR">
      <data key="d0">128017</data>
    </edge>
    <edge source="ESP" target="UKR">
      <data key="d0">356720</data>
    </edge>
    <edge source="ESP" target="GBR">
      <data key="d0">528590</data>
    </edge>
    <edge source="ESP" target="USA">
      <data key="d0">173872</data>
    </edge>
    <edge source="SWE" target="CZE">
      <data key="d0">28809</data>
    </edge>
    <edge source="SWE" target="DNK">
      <data key="d0">1193509</data>
    </edge>
    <edge source="SWE" target="EST">
      <data key="d0">15059</data>
    </edge>
    <edge source="SWE" target="FIN">
      <data key="d0">1115812</data>
    </edge>
    <edge source="SWE" target="DEU">
      <data key="d0">183113</data>
    </edge>
    <edge source="SWE" target="LVA">
      <data key="d0">17788</data>
    </edge>
    <edge source="SWE" target="LTU">
      <data key="d0">26081</data>
    </edge>
    <edge source="SWE" target="NOR">
      <data key="d0">1185761</data>
    </edge>
    <edge source="SWE" target="POL">
      <data key="d0">68858</data>
    </edge>
    <edge source="SWE" target="UKR">
      <data key="d0">10913</data>
    </edge>
    <edge source="CHE" target="AUT">
      <data key="d0">62392</data>
    </edge>
    <edge source="CHE" target="BEL">
      <data key="d0">56876</data>
    </edge>
    <edge source="CHE" target="FRA">
      <data key="d0">117263</data>
    </edge>
    <edge source="CHE" target="DEU">
      <data key="d0">497312</data>
    </edge>
    <edge source="CHE" target="HUN">
      <data key="d0">21934</data>
    </edge>
    <edge source="CHE" target="ISR">
      <data key="d0">47505</data>
    </edge>
    <edge source="CHE" target="ITA">
      <data key="d0">67916</data>
    </edge>
    <edge source="CHE" target="KOR">
      <data key="d0">20211</data>
    </edge>
    <edge source="CHE" target="NLD">
      <data key="d0">126769</data>
    </edge>
    <edge source="CHE" target="USA">
      <data key="d0">13466</data>
    </edge>
    <edge source="THA" target="AUS">
      <data key="d0">150582</data>
    </edge>
    <edge source="THA" target="KHM">
      <data key="d0">28808</data>
    </edge>
    <edge source="THA" target="CAN">
      <data key="d0">17658</data>
    </edge>
    <edge source="THA" target="FRA">
      <data key="d0">45077</data>
    </edge>
    <edge source="THA" target="DEU">
      <data key="d0">17528</data>
    </edge>
    <edge source="THA" target="JPN">
      <data key="d0">1825010</data>
    </edge>
    <edge source="THA" target="KOR">
      <data key="d0">22083</data>
    </edge>
    <edge source="THA" target="MYS">
      <data key="d0">431488</data>
    </edge>
    <edge source="THA" target="PHL">
      <data key="d0">46449</data>
    </edge>
    <edge source="THA" target="SAU">
      <data key="d0">14886</data>
    </edge>
    <edge source="THA" target="SGP">
      <data key="d0">202260</data>
    </edge>
    <edge source="THA" target="SWE">
      <data key="d0">10644</data>
    </edge>
    <edge source="THA" target="ARE">
      <data key="d0">202841</data>
    </edge>
    <edge source="THA" target="GBR">
      <data key="d0">43123</data>
    </edge>
    <edge source="THA" target="USA">
      <data key="d0">182024</data>
    </edge>
    <edge source="ARE" target="DZA">
      <data key="d0">258017</data>
    </edge>
    <edge source="ARE" target="AZE">
      <data key="d0">33356</data>
    </edge>
    <edge source="ARE" target="ARG">
      <data key="d0">10187</data>
    </edge>
    <edge source="ARE" target="ARM">
      <data key="d0">29562</data>
    </edge>
    <edge source="ARE" target="LKA">
      <data key="d0">14909</data>
    </edge>
    <edge source="ARE" target="CHN">
      <data key="d0">12670</data>
    </edge>
    <edge source="ARE" target="JPN">
      <data key="d0">89775</data>
    </edge>
    <edge source="ARE" target="LVA">
      <data key="d0">15750</data>
    </edge>
    <edge source="ARE" target="MYS">
      <data key="d0">24699</data>
    </edge>
    <edge source="ARE" target="MAR">
      <data key="d0">29088</data>
    </edge>
    <edge source="ARE" target="OMN">
      <data key="d0">16781</data>
    </edge>
    <edge source="ARE" target="PAK">
      <data key="d0">208089</data>
    </edge>
    <edge source="ARE" target="RUS">
      <data key="d0">29117</data>
    </edge>
    <edge source="ARE" target="SAU">
      <data key="d0">454296</data>
    </edge>
    <edge source="ARE" target="IND">
      <data key="d0">211408</data>
    </edge>
    <edge source="ARE" target="SGP">
      <data key="d0">24807</data>
    </edge>
    <edge source="ARE" target="TUN">
      <data key="d0">30251</data>
    </edge>
    <edge source="ARE" target="TUR">
      <data key="d0">5302910</data>
    </edge>
    <edge source="ARE" target="EGY">
      <data key="d0">81064</data>
    </edge>
    <edge source="ARE" target="TZA">
      <data key="d0">11685</data>
    </edge>
    <edge source="TUR" target="DZA">
      <data key="d0">69831</data>
    </edge>
    <edge source="TUR" target="ARG">
      <data key="d0">10630</data>
    </edge>
    <edge source="TUR" target="AUS">
      <data key="d0">41518</data>
    </edge>
    <edge source="TUR" target="AUT">
      <data key="d0">307946</data>
    </edge>
    <edge source="TUR" target="BEL">
      <data key="d0">63160</data>
    </edge>
    <edge source="TUR" target="BGR">
      <data key="d0">1165249</data>
    </edge>
    <edge source="TUR" target="CAN">
      <data key="d0">35427</data>
    </edge>
    <edge source="TUR" target="DNK">
      <data key="d0">1507651</data>
    </edge>
    <edge source="TUR" target="FIN">
      <data key="d0">19089</data>
    </edge>
    <edge source="TUR" target="FRA">
      <data key="d0">896587</data>
    </edge>
    <edge source="TUR" target="DEU">
      <data key="d0">2428521</data>
    </edge>
    <edge source="TUR" target="GRC">
      <data key="d0">78497</data>
    </edge>
    <edge source="TUR" target="HUN">
      <data key="d0">277608</data>
    </edge>
    <edge source="TUR" target="ISR">
      <data key="d0">546125</data>
    </edge>
    <edge source="TUR" target="ITA">
      <data key="d0">615228</data>
    </edge>
    <edge source="TUR" target="JPN">
      <data key="d0">1979038</data>
    </edge>
    <edge source="TUR" target="JOR">
      <data key="d0">202092</data>
    </edge>
    <edge source="TUR" target="LBN">
      <data key="d0">426470</data>
    </edge>
    <edge source="TUR" target="LTU">
      <data key="d0">136418</data>
    </edge>
    <edge source="TUR" target="MYS">
      <data key="d0">446376</data>
    </edge>
    <edge source="TUR" target="MDA">
      <data key="d0">18735</data>
    </edge>
    <edge source="TUR" target="MAR">
      <data key="d0">238349</data>
    </edge>
    <edge source="TUR" target="NLD">
      <data key="d0">937837</data>
    </edge>
    <edge source="TUR" target="NOR">
      <data key="d0">45629</data>
    </edge>
    <edge source="TUR" target="POL">
      <data key="d0">118516</data>
    </edge>
    <edge source="TUR" target="ROU">
      <data key="d0">435993</data>
    </edge>
    <edge source="TUR" target="RUS">
      <data key="d0">2792021</data>
    </edge>
    <edge source="TUR" target="SAU">
      <data key="d0">10287</data>
    </edge>
    <edge source="TUR" target="IND">
      <data key="d0">1898762</data>
    </edge>
    <edge source="TUR" target="ZAF">
      <data key="d0">19074</data>
    </edge>
    <edge source="TUR" target="ESP">
      <data key="d0">3628681</data>
    </edge>
    <edge source="TUR" target="SWE">
      <data key="d0">813996</data>
    </edge>
    <edge source="TUR" target="TUN">
      <data key="d0">23526</data>
    </edge>
    <edge source="TUR" target="UKR">
      <data key="d0">108050</data>
    </edge>
    <edge source="TUR" target="GBR">
      <data key="d0">70272</data>
    </edge>
    <edge source="TUR" target="USA">
      <data key="d0">178090</data>
    </edge>
    <edge source="EGY" target="DZA">
      <data key="d0">21261</data>
    </edge>
    <edge source="EGY" target="AUS">
      <data key="d0">19588</data>
    </edge>
    <edge source="EGY" target="BEL">
      <data key="d0">393340</data>
    </edge>
    <edge source="EGY" target="CAN">
      <data key="d0">22354</data>
    </edge>
    <edge source="EGY" target="DNK">
      <data key="d0">32001</data>
    </edge>
    <edge source="EGY" target="FRA">
      <data key="d0">12897</data>
    </edge>
    <edge source="EGY" target="DEU">
      <data key="d0">576288</data>
    </edge>
    <edge source="EGY" target="GRC">
      <data key="d0">470508</data>
    </edge>
    <edge source="EGY" target="ISR">
      <data key="d0">161200</data>
    </edge>
    <edge source="EGY" target="ITA">
      <data key="d0">928871</data>
    </edge>
    <edge source="EGY" target="JOR">
      <data key="d0">12835</data>
    </edge>
    <edge source="EGY" target="LBN">
      <data key="d0">65095</data>
    </edge>
    <edge source="EGY" target="MAR">
      <data key="d0">329017</data>
    </edge>
    <edge source="EGY" target="NLD">
      <data key="d0">783011</data>
    </edge>
    <edge source="EGY" target="PRT">
      <data key="d0">38614</data>
    </edge>
    <edge source="EGY" target="ROU">
      <data key="d0">86900</data>
    </edge>
    <edge source="EGY" target="SAU">
      <data key="d0">393456</data>
    </edge>
    <edge source="EGY" target="ESP">
      <data key="d0">81792</data>
    </edge>
    <edge source="EGY" target="CHE">
      <data key="d0">73215</data>
    </edge>
    <edge source="EGY" target="ARE">
      <data key="d0">144444</data>
    </edge>
    <edge source="EGY" target="TUN">
      <data key="d0">22530</data>
    </edge>
    <edge source="EGY" target="TUR">
      <data key="d0">189396</data>
    </edge>
    <edge source="EGY" target="GBR">
      <data key="d0">96406</data>
    </edge>
    <edge source="EGY" target="USA">
      <data key="d0">34969</data>
    </edge>
    <edge source="GBR" target="AUS">
      <data key="d0">58353</data>
    </edge>
    <edge source="GBR" target="AUT">
      <data key="d0">40985</data>
    </edge>
    <edge source="GBR" target="BEL">
      <data key="d0">6096078</data>
    </edge>
    <edge source="GBR" target="CAN">
      <data key="d0">203609</data>
    </edge>
    <edge source="GBR" target="CHN">
      <data key="d0">37406</data>
    </edge>
    <edge source="GBR" target="CZE">
      <data key="d0">24728</data>
    </edge>
    <edge source="GBR" target="DNK">
      <data key="d0">48384</data>
    </edge>
    <edge source="GBR" target="FIN">
      <data key="d0">1713232</data>
    </edge>
    <edge source="GBR" target="FRA">
      <data key="d0">2501222</data>
    </edge>
    <edge source="GBR" target="DEU">
      <data key="d0">8265756</data>
    </edge>
    <edge source="GBR" target="GRC">
      <data key="d0">126568</data>
    </edge>
    <edge source="GBR" target="HKG">
      <data key="d0">17365</data>
    </edge>
    <edge source="GBR" target="HUN">
      <data key="d0">23408</data>
    </edge>
    <edge source="GBR" target="IRL">
      <data key="d0">6708788</data>
    </edge>
    <edge source="GBR" target="ISR">
      <data key="d0">30155</data>
    </edge>
    <edge source="GBR" target="ITA">
      <data key="d0">325447</data>
    </edge>
    <edge source="GBR" target="JOR">
      <data key="d0">34996</data>
    </edge>
    <edge source="GBR" target="MAR">
      <data key="d0">22399</data>
    </edge>
    <edge source="GBR" target="NLD">
      <data key="d0">2438314</data>
    </edge>
    <edge source="GBR" target="NIC">
      <data key="d0">17033</data>
    </edge>
    <edge source="GBR" target="NOR">
      <data key="d0">183971</data>
    </edge>
    <edge source="GBR" target="POL">
      <data key="d0">39919</data>
    </edge>
    <edge source="GBR" target="PRT">
      <data key="d0">30975</data>
    </edge>
    <edge source="GBR" target="ROU">
      <data key="d0">19329</data>
    </edge>
    <edge source="GBR" target="SAU">
      <data key="d0">44914</data>
    </edge>
    <edge source="GBR" target="SGP">
      <data key="d0">12810</data>
    </edge>
    <edge source="GBR" target="ZAF">
      <data key="d0">230228</data>
    </edge>
    <edge source="GBR" target="ESP">
      <data key="d0">717216</data>
    </edge>
    <edge source="GBR" target="SWE">
      <data key="d0">1120990</data>
    </edge>
    <edge source="GBR" target="CHE">
      <data key="d0">97078</data>
    </edge>
    <edge source="GBR" target="ARE">
      <data key="d0">17998</data>
    </edge>
    <edge source="GBR" target="TUR">
      <data key="d0">66682</data>
    </edge>
    <edge source="GBR" target="USA">
      <data key="d0">52997</data>
    </edge>
    <edge source="USA" target="DZA">
      <data key="d0">913233</data>
    </edge>
    <edge source="USA" target="ARG">
      <data key="d0">1864361</data>
    </edge>
    <edge source="USA" target="AUS">
      <data key="d0">9671672</data>
    </edge>
    <edge source="USA" target="AUT">
      <data key="d0">1431404</data>
    </edge>
    <edge source="USA" target="BEL">
      <data key="d0">94699073</data>
    </edge>
    <edge source="USA" target="BOL">
      <data key="d0">93748</data>
    </edge>
    <edge source="USA" target="BRA">
      <data key="d0">208000</data>
    </edge>
    <edge source="USA" target="BGR">
      <data key="d0">26240</data>
    </edge>
    <edge source="USA" target="CAN">
      <data key="d0">203881915</data>
    </edge>
    <edge source="USA" target="CHL">
      <data key="d0">209929</data>
    </edge>
    <edge source="USA" target="CHN">
      <data key="d0">1019104271</data>
    </edge>
    <edge source="USA" target="COL">
      <data key="d0">20602471</data>
    </edge>
    <edge source="USA" target="CRI">
      <data key="d0">37232429</data>
    </edge>
    <edge source="USA" target="CZE">
      <data key="d0">92567</data>
    </edge>
    <edge source="USA" target="DNK">
      <data key="d0">3194241</data>
    </edge>
    <edge source="USA" target="ECU">
      <data key="d0">68387</data>
    </edge>
    <edge source="USA" target="SLV">
      <data key="d0">50297</data>
    </edge>
    <edge source="USA" target="EST">
      <data key="d0">15667</data>
    </edge>
    <edge source="USA" target="FIN">
      <data key="d0">17011550</data>
    </edge>
    <edge source="USA" target="FRA">
      <data key="d0">37614204</data>
    </edge>
    <edge source="USA" target="GEO">
      <data key="d0">82760</data>
    </edge>
    <edge source="USA" target="DEU">
      <data key="d0">138802722</data>
    </edge>
    <edge source="USA" target="GHA">
      <data key="d0">303883</data>
    </edge>
    <edge source="USA" target="GRC">
      <data key="d0">26199572</data>
    </edge>
    <edge source="USA" target="GTM">
      <data key="d0">1396691</data>
    </edge>
    <edge source="USA" target="HND">
      <data key="d0">4883960</data>
    </edge>
    <edge source="USA" target="HKG">
      <data key="d0">3376018</data>
    </edge>
    <edge source="USA" target="HUN">
      <data key="d0">923112</data>
    </edge>
    <edge source="USA" target="IDN">
      <data key="d0">163955207</data>
    </edge>
    <edge source="USA" target="IRL">
      <data key="d0">570550</data>
    </edge>
    <edge source="USA" target="ISR">
      <data key="d0">98080612</data>
    </edge>
    <edge source="USA" target="ITA">
      <data key="d0">56435843</data>
    </edge>
    <edge source="USA" target="JAM">
      <data key="d0">143545</data>
    </edge>
    <edge source="USA" target="JPN">
      <data key="d0">811892491</data>
    </edge>
    <edge source="USA" target="JOR">
      <data key="d0">1457869</data>
    </edge>
    <edge source="USA" target="KOR">
      <data key="d0">267854439</data>
    </edge>
    <edge source="USA" target="LBN">
      <data key="d0">49600</data>
    </edge>
    <edge source="USA" target="LVA">
      <data key="d0">17418</data>
    </edge>
    <edge source="USA" target="LTU">
      <data key="d0">366403</data>
    </edge>
    <edge source="USA" target="MYS">
      <data key="d0">28704280</data>
    </edge>
    <edge source="USA" target="MEX">
      <data key="d0">804290820</data>
    </edge>
    <edge source="USA" target="MAR">
      <data key="d0">16517355</data>
    </edge>
    <edge source="USA" target="NLD">
      <data key="d0">566611688</data>
    </edge>
    <edge source="USA" target="NZL">
      <data key="d0">597797</data>
    </edge>
    <edge source="USA" target="NIC">
      <data key="d0">346357</data>
    </edge>
    <edge source="USA" target="NER">
      <data key="d0">13530</data>
    </edge>
    <edge source="USA" target="NOR">
      <data key="d0">823119</data>
    </edge>
    <edge source="USA" target="PAK">
      <data key="d0">194068</data>
    </edge>
    <edge source="USA" target="PAN">
      <data key="d0">2927937</data>
    </edge>
    <edge source="USA" target="PER">
      <data key="d0">1022121</data>
    </edge>
    <edge source="USA" target="PHL">
      <data key="d0">87830760</data>
    </edge>
    <edge source="USA" target="POL">
      <data key="d0">1456316</data>
    </edge>
    <edge source="USA" target="PRT">
      <data key="d0">42700382</data>
    </edge>
    <edge source="USA" target="ROU">
      <data key="d0">3173558</data>
    </edge>
    <edge source="USA" target="RUS">
      <data key="d0">120234</data>
    </edge>
    <edge source="USA" target="SAU">
      <data key="d0">2179954</data>
    </edge>
    <edge source="USA" target="SGP">
      <data key="d0">325782</data>
    </edge>
    <edge source="USA" target="VNM">
      <data key="d0">1010500</data>
    </edge>
    <edge source="USA" target="ZAF">
      <data key="d0">1213613</data>
    </edge>
    <edge source="USA" target="ZWE">
      <data key="d0">1306110</data>
    </edge>
    <edge source="USA" target="ESP">
      <data key="d0">236203818</data>
    </edge>
    <edge source="USA" target="SWE">
      <data key="d0">1551217</data>
    </edge>
    <edge source="USA" target="CHE">
      <data key="d0">1865397</data>
    </edge>
    <edge source="USA" target="THA">
      <data key="d0">145893281</data>
    </edge>
    <edge source="USA" target="ARE">
      <data key="d0">1314572</data>
    </edge>
    <edge source="USA" target="TUR">
      <data key="d0">60194147</data>
    </edge>
    <edge source="USA" target="UKR">
      <data key="d0">1341994</data>
    </edge>
    <edge source="USA" target="EGY">
      <data key="d0">25518496</data>
    </edge>
    <edge source="USA" target="GBR">
      <data key="d0">93801521</data>
    </edge>
    <edge source="USA" target="URY">
      <data key="d0">56269</data>
    </edge>
    <edge source="URY" target="ARG">
      <data key="d0">499112</data>
    </edge>
    <edge source="URY" target="BRA">
      <data key="d0">16800</data>
    </edge>
    <edge source="AUT" target="BEL">
      <data key="d0">221946</data>
    </edge>
    <edge source="AUT" target="BGR">
      <data key="d0">821139</data>
    </edge>
    <edge source="AUT" target="HRV">
      <data key="d0">1659407</data>
    </edge>
    <edge source="AUT" target="CZE">
      <data key="d0">698958</data>
    </edge>
    <edge source="AUT" target="DNK">
      <data key="d0">162662</data>
    </edge>
    <edge source="AUT" target="FRA">
      <data key="d0">546601</data>
    </edge>
    <edge source="AUT" target="DEU">
      <data key="d0">15808597</data>
    </edge>
    <edge source="AUT" target="HKG">
      <data key="d0">14988</data>
    </edge>
    <edge source="AUT" target="HUN">
      <data key="d0">373032</data>
    </edge>
    <edge source="AUT" target="ISR">
      <data key="d0">156573</data>
    </edge>
    <edge source="AUT" target="ITA">
      <data key="d0">4187862</data>
    </edge>
    <edge source="AUT" target="NLD">
      <data key="d0">673465</data>
    </edge>
    <edge source="AUT" target="NOR">
      <data key="d0">55871</data>
    </edge>
    <edge source="AUT" target="ROU">
      <data key="d0">198259</data>
    </edge>
    <edge source="AUT" target="SVK">
      <data key="d0">502171</data>
    </edge>
    <edge source="AUT" target="SVN">
      <data key="d0">619668</data>
    </edge>
    <edge source="AUT" target="ZAF">
      <data key="d0">43359</data>
    </edge>
    <edge source="AUT" target="ESP">
      <data key="d0">144529</data>
    </edge>
    <edge source="AUT" target="SWE">
      <data key="d0">807489</data>
    </edge>
    <edge source="AUT" target="CHE">
      <data key="d0">1697948</data>
    </edge>
    <edge source="AUT" target="MKD">
      <data key="d0">12646</data>
    </edge>
    <edge source="AUT" target="GBR">
      <data key="d0">218935</data>
    </edge>
    <edge source="AUT" target="USA">
      <data key="d0">332952</data>
    </edge>
    <edge source="LKA" target="DEU">
      <data key="d0">16457</data>
    </edge>
    <edge source="LKA" target="LBN">
      <data key="d0">14292</data>
    </edge>
    <edge source="LKA" target="NLD">
      <data key="d0">53519</data>
    </edge>
    <edge source="LKA" target="PAK">
      <data key="d0">7212643</data>
    </edge>
    <edge source="LKA" target="IND">
      <data key="d0">77060</data>
    </edge>
    <edge source="LKA" target="GBR">
      <data key="d0">30030</data>
    </edge>
    <edge source="HKG" target="CAN">
      <data key="d0">282516</data>
    </edge>
    <edge source="HKG" target="CHN">
      <data key="d0">7140284</data>
    </edge>
    <edge source="HKG" target="IDN">
      <data key="d0">1034965</data>
    </edge>
    <edge source="HKG" target="JPN">
      <data key="d0">59755</data>
    </edge>
    <edge source="HKG" target="MYS">
      <data key="d0">17613</data>
    </edge>
    <edge source="HKG" target="NLD">
      <data key="d0">11422</data>
    </edge>
    <edge source="HKG" target="PAN">
      <data key="d0">14824</data>
    </edge>
    <edge source="HKG" target="PHL">
      <data key="d0">34605</data>
    </edge>
    <edge source="HKG" target="SGP">
      <data key="d0">10644</data>
    </edge>
    <edge source="HKG" target="THA">
      <data key="d0">51584</data>
    </edge>
    <edge source="HKG" target="GBR">
      <data key="d0">18664</data>
    </edge>
    <edge source="HKG" target="USA">
      <data key="d0">81660</data>
    </edge>
    <edge source="KOR" target="CHN">
      <data key="d0">641772</data>
    </edge>
    <edge source="KOR" target="JPN">
      <data key="d0">58585</data>
    </edge>
    <edge source="NZL" target="AUS">
      <data key="d0">277926</data>
    </edge>
    <edge source="NZL" target="CAN">
      <data key="d0">31166</data>
    </edge>
    <edge source="NZL" target="HKG">
      <data key="d0">31962</data>
    </edge>
    <edge source="NZL" target="NLD">
      <data key="d0">34783</data>
    </edge>
    <edge source="NZL" target="SGP">
      <data key="d0">27196</data>
    </edge>
    <edge source="NZL" target="VNM">
      <data key="d0">16146</data>
    </edge>
    <edge source="NZL" target="ZAF">
      <data key="d0">15115</data>
    </edge>
    <edge source="NZL" target="THA">
      <data key="d0">74124</data>
    </edge>
    <edge source="NZL" target="USA">
      <data key="d0">216759</data>
    </edge>
    <edge source="NOR" target="DNK">
      <data key="d0">27670</data>
    </edge>
    <edge source="NOR" target="FIN">
      <data key="d0">592211</data>
    </edge>
    <edge source="NOR" target="DEU">
      <data key="d0">18130</data>
    </edge>
    <edge source="NOR" target="NLD">
      <data key="d0">114239</data>
    </edge>
    <edge source="NOR" target="SWE">
      <data key="d0">50335</data>
    </edge>
    <edge source="NOR" target="GBR">
      <data key="d0">21559</data>
    </edge>
    <edge source="PAK" target="AZE">
      <data key="d0">108436</data>
    </edge>
    <edge source="PAK" target="BLR">
      <data key="d0">80389</data>
    </edge>
    <edge source="PAK" target="CHN">
      <data key="d0">66724</data>
    </edge>
    <edge source="PAK" target="CZE">
      <data key="d0">12154</data>
    </edge>
    <edge source="PAK" target="DEU">
      <data key="d0">11433</data>
    </edge>
    <edge source="PAK" target="GRC">
      <data key="d0">47103</data>
    </edge>
    <edge source="PAK" target="IDN">
      <data key="d0">742905</data>
    </edge>
    <edge source="PAK" target="ITA">
      <data key="d0">760163</data>
    </edge>
    <edge source="PAK" target="JPN">
      <data key="d0">1239599</data>
    </edge>
    <edge source="PAK" target="MYS">
      <data key="d0">22805</data>
    </edge>
    <edge source="PAK" target="OMN">
      <data key="d0">211290</data>
    </edge>
    <edge source="PAK" target="NLD">
      <data key="d0">57109</data>
    </edge>
    <edge source="PAK" target="SAU">
      <data key="d0">17627</data>
    </edge>
    <edge source="PAK" target="SGP">
      <data key="d0">19486</data>
    </edge>
    <edge source="PAK" target="ESP">
      <data key="d0">491652</data>
    </edge>
    <edge source="PAK" target="CHE">
      <data key="d0">18473</data>
    </edge>
    <edge source="PAK" target="THA">
      <data key="d0">154151</data>
    </edge>
    <edge source="PAK" target="ARE">
      <data key="d0">161551</data>
    </edge>
    <edge source="PAK" target="TUR">
      <data key="d0">2320502</data>
    </edge>
    <edge source="PAK" target="GBR">
      <data key="d0">10738</data>
    </edge>
    <edge source="PAK" target="USA">
      <data key="d0">186198</data>
    </edge>
    <edge source="IND" target="DZA">
      <data key="d0">630334</data>
    </edge>
    <edge source="IND" target="ARG">
      <data key="d0">32694</data>
    </edge>
    <edge source="IND" target="AUS">
      <data key="d0">365227</data>
    </edge>
    <edge source="IND" target="BEL">
      <data key="d0">946654</data>
    </edge>
    <edge source="IND" target="BRA">
      <data key="d0">492471</data>
    </edge>
    <edge source="IND" target="BGR">
      <data key="d0">56577</data>
    </edge>
    <edge source="IND" target="CAN">
      <data key="d0">1575137</data>
    </edge>
    <edge source="IND" target="LKA">
      <data key="d0">2254622</data>
    </edge>
    <edge source="IND" target="CHL">
      <data key="d0">120284</data>
    </edge>
    <edge source="IND" target="CHN">
      <data key="d0">967938</data>
    </edge>
    <edge source="IND" target="CZE">
      <data key="d0">280689</data>
    </edge>
    <edge source="IND" target="DNK">
      <data key="d0">260273</data>
    </edge>
    <edge source="IND" target="ETH">
      <data key="d0">17024</data>
    </edge>
    <edge source="IND" target="EST">
      <data key="d0">34249</data>
    </edge>
    <edge source="IND" target="FRA">
      <data key="d0">305941</data>
    </edge>
    <edge source="IND" target="DEU">
      <data key="d0">6547850</data>
    </edge>
    <edge source="IND" target="GRC">
      <data key="d0">5894785</data>
    </edge>
    <edge source="IND" target="GTM">
      <data key="d0">8920827</data>
    </edge>
    <edge source="IND" target="HKG">
      <data key="d0">913091</data>
    </edge>
    <edge source="IND" target="IDN">
      <data key="d0">38221399</data>
    </edge>
    <edge source="IND" target="IRL">
      <data key="d0">42584</data>
    </edge>
    <edge source="IND" target="ISR">
      <data key="d0">3567955</data>
    </edge>
    <edge source="IND" target="ITA">
      <data key="d0">3013104</data>
    </edge>
    <edge source="IND" target="JPN">
      <data key="d0">6547952</data>
    </edge>
    <edge source="IND" target="JOR">
      <data key="d0">81348</data>
    </edge>
    <edge source="IND" target="KOR">
      <data key="d0">954053</data>
    </edge>
    <edge source="IND" target="MYS">
      <data key="d0">14376632</data>
    </edge>
    <edge source="IND" target="MUS">
      <data key="d0">213879</data>
    </edge>
    <edge source="IND" target="MEX">
      <data key="d0">1931665</data>
    </edge>
    <edge source="IND" target="MAR">
      <data key="d0">64716</data>
    </edge>
    <edge source="IND" target="OMN">
      <data key="d0">137292</data>
    </edge>
    <edge source="IND" target="NLD">
      <data key="d0">16162489</data>
    </edge>
    <edge source="IND" target="NZL">
      <data key="d0">50580</data>
    </edge>
    <edge source="IND" target="NOR">
      <data key="d0">48198</data>
    </edge>
    <edge source="IND" target="PAK">
      <data key="d0">56042</data>
    </edge>
    <edge source="IND" target="PRY">
      <data key="d0">30819</data>
    </edge>
    <edge source="IND" target="PER">
      <data key="d0">16906</data>
    </edge>
    <edge source="IND" target="PHL">
      <data key="d0">3373755</data>
    </edge>
    <edge source="IND" target="POL">
      <data key="d0">3118898</data>
    </edge>
    <edge source="IND" target="PRT">
      <data key="d0">53717</data>
    </edge>
    <edge source="IND" target="ROU">
      <data key="d0">40742</data>
    </edge>
    <edge source="IND" target="RUS">
      <data key="d0">5489648</data>
    </edge>
    <edge source="IND" target="SAU">
      <data key="d0">1518432</data>
    </edge>
    <edge source="IND" target="SGP">
      <data key="d0">5681376</data>
    </edge>
    <edge source="IND" target="SVN">
      <data key="d0">44282</data>
    </edge>
    <edge source="IND" target="ZAF">
      <data key="d0">770598</data>
    </edge>
    <edge source="IND" target="ESP">
      <data key="d0">810027</data>
    </edge>
    <edge source="IND" target="SWE">
      <data key="d0">50593</data>
    </edge>
    <edge source="IND" target="CHE">
      <data key="d0">41533</data>
    </edge>
    <edge source="IND" target="THA">
      <data key="d0">3245575</data>
    </edge>
    <edge source="IND" target="ARE">
      <data key="d0">7361708</data>
    </edge>
    <edge source="IND" target="TUN">
      <data key="d0">16273</data>
    </edge>
    <edge source="IND" target="TUR">
      <data key="d0">6996190</data>
    </edge>
    <edge source="IND" target="UKR">
      <data key="d0">1385808</data>
    </edge>
    <edge source="IND" target="MKD">
      <data key="d0">306293</data>
    </edge>
    <edge source="IND" target="EGY">
      <data key="d0">14712787</data>
    </edge>
    <edge source="IND" target="GBR">
      <data key="d0">7480589</data>
    </edge>
    <edge source="IND" target="USA">
      <data key="d0">28346087</data>
    </edge>
    <edge source="SGP" target="AUS">
      <data key="d0">19375</data>
    </edge>
    <edge source="SGP" target="BEL">
      <data key="d0">29088</data>
    </edge>
    <edge source="SGP" target="BRA">
      <data key="d0">27040</data>
    </edge>
    <edge source="SGP" target="CAN">
      <data key="d0">178106</data>
    </edge>
    <edge source="SGP" target="LKA">
      <data key="d0">12382</data>
    </edge>
    <edge source="SGP" target="FRA">
      <data key="d0">11389</data>
    </edge>
    <edge source="SGP" target="DEU">
      <data key="d0">253342</data>
    </edge>
    <edge source="SGP" target="HKG">
      <data key="d0">19535</data>
    </edge>
    <edge source="SGP" target="MYS">
      <data key="d0">5400660</data>
    </edge>
    <edge source="SGP" target="MUS">
      <data key="d0">36687</data>
    </edge>
    <edge source="SGP" target="NLD">
      <data key="d0">171587</data>
    </edge>
    <edge source="SGP" target="PHL">
      <data key="d0">208406</data>
    </edge>
    <edge source="SGP" target="PRT">
      <data key="d0">16489</data>
    </edge>
    <edge source="SGP" target="SAU">
      <data key="d0">76657</data>
    </edge>
    <edge source="SGP" target="IND">
      <data key="d0">108883</data>
    </edge>
    <edge source="SGP" target="ESP">
      <data key="d0">46568</data>
    </edge>
    <edge source="SGP" target="THA">
      <data key="d0">102820</data>
    </edge>
    <edge source="SGP" target="GBR">
      <data key="d0">13901</data>
    </edge>
    <edge source="SGP" target="USA">
      <data key="d0">6775402</data>
    </edge>
    <edge source="SGP" target="URY">
      <data key="d0">24670</data>
    </edge>
    <edge source="HRV" target="AUT">
      <data key="d0">2558858</data>
    </edge>
    <edge source="HRV" target="BEL">
      <data key="d0">187920</data>
    </edge>
    <edge source="HRV" target="DEU">
      <data key="d0">882030</data>
    </edge>
    <edge source="HRV" target="HUN">
      <data key="d0">623821</data>
    </edge>
    <edge source="HRV" target="ISR">
      <data key="d0">423264</data>
    </edge>
    <edge source="HRV" target="ITA">
      <data key="d0">16726</data>
    </edge>
    <edge source="HRV" target="NLD">
      <data key="d0">148372</data>
    </edge>
    <edge source="HRV" target="SVK">
      <data key="d0">179754</data>
    </edge>
    <edge source="HRV" target="SVN">
      <data key="d0">35611</data>
    </edge>
    <edge source="CZE" target="AUT">
      <data key="d0">4621167</data>
    </edge>
    <edge source="CZE" target="BEL">
      <data key="d0">47709</data>
    </edge>
    <edge source="CZE" target="BLR">
      <data key="d0">255212</data>
    </edge>
    <edge source="CZE" target="CAN">
      <data key="d0">33362</data>
    </edge>
    <edge source="CZE" target="DNK">
      <data key="d0">94704</data>
    </edge>
    <edge source="CZE" target="EST">
      <data key="d0">11071</data>
    </edge>
    <edge source="CZE" target="FRA">
      <data key="d0">158019</data>
    </edge>
    <edge source="CZE" target="DEU">
      <data key="d0">78498494</data>
    </edge>
    <edge source="CZE" target="HUN">
      <data key="d0">384954</data>
    </edge>
    <edge source="CZE" target="IRL">
      <data key="d0">22599</data>
    </edge>
    <edge source="CZE" target="ITA">
      <data key="d0">14420</data>
    </edge>
    <edge source="CZE" target="LVA">
      <data key="d0">55519</data>
    </edge>
    <edge source="CZE" target="LTU">
      <data key="d0">95356</data>
    </edge>
    <edge source="CZE" target="NLD">
      <data key="d0">2440754</data>
    </edge>
    <edge source="CZE" target="NOR">
      <data key="d0">42588</data>
    </edge>
    <edge source="CZE" target="POL">
      <data key="d0">9118709</data>
    </edge>
    <edge source="CZE" target="ROU">
      <data key="d0">49769</data>
    </edge>
    <edge source="CZE" target="RUS">
      <data key="d0">1377050</data>
    </edge>
    <edge source="CZE" target="SVK">
      <data key="d0">1415754</data>
    </edge>
    <edge source="CZE" target="SWE">
      <data key="d0">409712</data>
    </edge>
    <edge source="CZE" target="CHE">
      <data key="d0">37881</data>
    </edge>
    <edge source="CZE" target="UKR">
      <data key="d0">589246</data>
    </edge>
    <edge source="CZE" target="GBR">
      <data key="d0">95551</data>
    </edge>
    <edge source="ROU" target="AUT">
      <data key="d0">27000</data>
    </edge>
    <edge source="ROU" target="BEL">
      <data key="d0">47000</data>
    </edge>
    <edge source="ROU" target="BGR">
      <data key="d0">469000</data>
    </edge>
    <edge source="ROU" target="CHN">
      <data key="d0">6466000</data>
    </edge>
    <edge source="ROU" target="HRV">
      <data key="d0">953000</data>
    </edge>
    <edge source="ROU" target="FRA">
      <data key="d0">1882000</data>
    </edge>
    <edge source="ROU" target="DEU">
      <data key="d0">4791000</data>
    </edge>
    <edge source="ROU" target="GRC">
      <data key="d0">187000</data>
    </edge>
    <edge source="ROU" target="HUN">
      <data key="d0">241000</data>
    </edge>
    <edge source="ROU" target="ISR">
      <data key="d0">856000</data>
    </edge>
    <edge source="ROU" target="ITA">
      <data key="d0">2024000</data>
    </edge>
    <edge source="ROU" target="MDA">
      <data key="d0">14000</data>
    </edge>
    <edge source="ROU" target="NLD">
      <data key="d0">10500000</data>
    </edge>
    <edge source="ROU" target="PRT">
      <data key="d0">1855000</data>
    </edge>
    <edge source="ROU" target="ESP">
      <data key="d0">2280000</data>
    </edge>
    <edge source="ROU" target="TUR">
      <data key="d0">4357000</data>
    </edge>
    <edge source="ROU" target="SRB">
      <data key="d0">525000</data>
    </edge>
    <edge source="SVK" target="AUT">
      <data key="d0">3969753</data>
    </edge>
    <edge source="SVK" target="BEL">
      <data key="d0">181823</data>
    </edge>
    <edge source="SVK" target="CZE">
      <data key="d0">5327810</data>
    </edge>
    <edge source="SVK" target="DNK">
      <data key="d0">236110</data>
    </edge>
    <edge source="SVK" target="DEU">
      <data key="d0">3842770</data>
    </edge>
    <edge source="SVK" target="HUN">
      <data key="d0">183810</data>
    </edge>
    <edge source="SVK" target="LTU">
      <data key="d0">36875</data>
    </edge>
    <edge source="SVK" target="NLD">
      <data key="d0">2449805</data>
    </edge>
    <edge source="SVK" target="POL">
      <data key="d0">1005296</data>
    </edge>
    <edge source="SVK" target="UKR">
      <data key="d0">31700</data>
    </edge>
    <edge source="SVN" target="AUT">
      <data key="d0">116553</data>
    </edge>
    <edge source="SVN" target="HRV">
      <data key="d0">10749</data>
    </edge>
    <edge source="SVN" target="NLD">
      <data key="d0">12478</data>
    </edge>
    <edge source="MKD" target="DEU">
      <data key="d0">41877</data>
    </edge>
    <edge source="MKD" target="NLD">
      <data key="d0">15500</data>
    </edge>
    <edge source="MKD" target="SVN">
      <data key="d0">34910</data>
    </edge>
    <edge source="MKD" target="SRB">
      <data key="d0">192700</data>
    </edge>
    <edge source="FIN" target="EST">
      <data key="d0">34077</data>
    </edge>
    <edge source="FIN" target="DEU">
      <data key="d0">326007</data>
    </edge>
    <edge source="FIN" target="GBR">
      <data key="d0">13136</data>
    </edge>
    <edge source="LTU" target="BEL">
      <data key="d0">515108</data>
    </edge>
    <edge source="LTU" target="BLR">
      <data key="d0">535952</data>
    </edge>
    <edge source="LTU" target="DNK">
      <data key="d0">1416891</data>
    </edge>
    <edge source="LTU" target="EST">
      <data key="d0">293956</data>
    </edge>
    <edge source="LTU" target="FIN">
      <data key="d0">1511050</data>
    </edge>
    <edge source="LTU" target="DEU">
      <data key="d0">2574024</data>
    </edge>
    <edge source="LTU" target="LVA">
      <data key="d0">1997976</data>
    </edge>
    <edge source="LTU" target="NLD">
      <data key="d0">119822</data>
    </edge>
    <edge source="LTU" target="NOR">
      <data key="d0">241468</data>
    </edge>
    <edge source="LTU" target="POL">
      <data key="d0">242785</data>
    </edge>
    <edge source="LTU" target="RUS">
      <data key="d0">673947</data>
    </edge>
    <edge source="LTU" target="SWE">
      <data key="d0">472517</data>
    </edge>
    <edge source="LTU" target="CHE">
      <data key="d0">1907211</data>
    </edge>
    <edge source="LTU" target="UKR">
      <data key="d0">80383</data>
    </edge>
    <edge source="LTU" target="GBR">
      <data key="d0">325019</data>
    </edge>
    <edge source="UKR" target="AUS">
      <data key="d0">34290</data>
    </edge>
    <edge source="UKR" target="AUT">
      <data key="d0">685360</data>
    </edge>
    <edge source="UKR" target="ARM">
      <data key="d0">123650</data>
    </edge>
    <edge source="UKR" target="BEL">
      <data key="d0">2983460</data>
    </edge>
    <edge source="UKR" target="BLR">
      <data key="d0">10097260</data>
    </edge>
    <edge source="UKR" target="CZE">
      <data key="d0">254720</data>
    </edge>
    <edge source="UKR" target="DNK">
      <data key="d0">47100</data>
    </edge>
    <edge source="UKR" target="EST">
      <data key="d0">302040</data>
    </edge>
    <edge source="UKR" target="FRA">
      <data key="d0">7619050</data>
    </edge>
    <edge source="UKR" target="GEO">
      <data key="d0">8831840</data>
    </edge>
    <edge source="UKR" target="DEU">
      <data key="d0">4641770</data>
    </edge>
    <edge source="UKR" target="GRC">
      <data key="d0">2074770</data>
    </edge>
    <edge source="UKR" target="HUN">
      <data key="d0">4947260</data>
    </edge>
    <edge source="UKR" target="ISR">
      <data key="d0">4696960</data>
    </edge>
    <edge source="UKR" target="ITA">
      <data key="d0">2330360</data>
    </edge>
    <edge source="UKR" target="KAZ">
      <data key="d0">14640</data>
    </edge>
    <edge source="UKR" target="LBN">
      <data key="d0">132000</data>
    </edge>
    <edge source="UKR" target="LVA">
      <data key="d0">858820</data>
    </edge>
    <edge source="UKR" target="LTU">
      <data key="d0">4566700</data>
    </edge>
    <edge source="UKR" target="MDA">
      <data key="d0">742400</data>
    </edge>
    <edge source="UKR" target="MAR">
      <data key="d0">10233280</data>
    </edge>
    <edge source="UKR" target="NLD">
      <data key="d0">26425780</data>
    </edge>
    <edge source="UKR" target="PAK">
      <data key="d0">1434680</data>
    </edge>
    <edge source="UKR" target="POL">
      <data key="d0">2773380</data>
    </edge>
    <edge source="UKR" target="PRT">
      <data key="d0">15434980</data>
    </edge>
    <edge source="UKR" target="ROU">
      <data key="d0">1561700</data>
    </edge>
    <edge source="UKR" target="RUS">
      <data key="d0">7629800</data>
    </edge>
    <edge source="UKR" target="SVK">
      <data key="d0">157800</data>
    </edge>
    <edge source="UKR" target="ESP">
      <data key="d0">26373750</data>
    </edge>
    <edge source="UKR" target="CHE">
      <data key="d0">10076750</data>
    </edge>
    <edge source="UKR" target="TUR">
      <data key="d0">17347060</data>
    </edge>
    <edge source="UKR" target="GBR">
      <data key="d0">280370</data>
    </edge>
    <edge source="UKR" target="USA">
      <data key="d0">1967360</data>
    </edge>
    <edge source="UKR" target="SRB">
      <data key="d0">122410</data>
    </edge>
    <edge source="ECU" target="COL">
      <data key="d0">7054196</data>
    </edge>
    <edge source="BWA" target="ZAF">
      <data key="d0">58375</data>
    </edge>
    <edge source="GTM" target="ARG">
      <data key="d0">27851</data>
    </edge>
    <edge source="GTM" target="BRA">
      <data key="d0">23000</data>
    </edge>
    <edge source="GTM" target="CAN">
      <data key="d0">1598780</data>
    </edge>
    <edge source="GTM" target="COL">
      <data key="d0">55126</data>
    </edge>
    <edge source="GTM" target="CRI">
      <data key="d0">167262</data>
    </edge>
    <edge source="GTM" target="SLV">
      <data key="d0">420921</data>
    </edge>
    <edge source="GTM" target="FIN">
      <data key="d0">115920</data>
    </edge>
    <edge source="GTM" target="DEU">
      <data key="d0">687067</data>
    </edge>
    <edge source="GTM" target="HND">
      <data key="d0">10963</data>
    </edge>
    <edge source="GTM" target="JPN">
      <data key="d0">5968295</data>
    </edge>
    <edge source="GTM" target="MEX">
      <data key="d0">2095560</data>
    </edge>
    <edge source="GTM" target="NZL">
      <data key="d0">72384</data>
    </edge>
    <edge source="GTM" target="PHL">
      <data key="d0">26455</data>
    </edge>
    <edge source="GTM" target="POL">
      <data key="d0">79200</data>
    </edge>
    <edge source="GTM" target="ESP">
      <data key="d0">315416</data>
    </edge>
    <edge source="GTM" target="SWE">
      <data key="d0">794438</data>
    </edge>
    <edge source="GTM" target="EGY">
      <data key="d0">24400</data>
    </edge>
    <edge source="GTM" target="GBR">
      <data key="d0">1831456</data>
    </edge>
    <edge source="GTM" target="USA">
      <data key="d0">7710308</data>
    </edge>
    <edge source="MAR" target="FRA">
      <data key="d0">55509</data>
    </edge>
    <edge source="MAR" target="NLD">
      <data key="d0">106490</data>
    </edge>
    <edge source="MAR" target="TUN">
      <data key="d0">27874</data>
    </edge>
    <edge source="SRB" target="AUT">
      <data key="d0">35000</data>
    </edge>
    <edge source="SRB" target="BGR">
      <data key="d0">372000</data>
    </edge>
    <edge source="SRB" target="BLR">
      <data key="d0">112000</data>
    </edge>
    <edge source="SRB" target="CZE">
      <data key="d0">93000</data>
    </edge>
    <edge source="SRB" target="FRA">
      <data key="d0">27000</data>
    </edge>
    <edge source="SRB" target="GRC">
      <data key="d0">82000</data>
    </edge>
    <edge source="SRB" target="HUN">
      <data key="d0">140000</data>
    </edge>
    <edge source="SRB" target="ITA">
      <data key="d0">176000</data>
    </edge>
    <edge source="SRB" target="LTU">
      <data key="d0">34000</data>
    </edge>
    <edge source="SRB" target="NLD">
      <data key="d0">19000</data>
    </edge>
    <edge source="SRB" target="ROU">
      <data key="d0">201000</data>
    </edge>
    <edge source="SRB" target="RUS">
      <data key="d0">126000</data>
    </edge>
    <edge source="SRB" target="ZAF">
      <data key="d0">11000</data>
    </edge>
    <edge source="SRB" target="ESP">
      <data key="d0">19000</data>
    </edge>
    <edge source="SRB" target="CHE">
      <data key="d0">10000</data>
    </edge>
    <edge source="SRB" target="MKD">
      <data key="d0">131000</data>
    </edge>
    <edge source="BLR" target="LVA">
      <data key="d0">51700</data>
    </edge>
    <edge source="BLR" target="LTU">
      <data key="d0">783900</data>
    </edge>
    <edge source="BLR" target="RUS">
      <data key="d0">193000</data>
    </edge>
    <edge source="KHM" target="VNM">
      <data key="d0">455152</data>
    </edge>
    <edge source="KHM" target="THA">
      <data key="d0">22676</data>
    </edge>
    <edge source="VNM" target="BRA">
      <data key="d0">550000</data>
    </edge>
    <edge source="VNM" target="KHM">
      <data key="d0">176000</data>
    </edge>
    <edge source="VNM" target="CAN">
      <data key="d0">12000</data>
    </edge>
    <edge source="VNM" target="CHN">
      <data key="d0">10886000</data>
    </edge>
    <edge source="VNM" target="DEU">
      <data key="d0">46000</data>
    </edge>
    <edge source="VNM" target="HKG">
      <data key="d0">84000</data>
    </edge>
    <edge source="VNM" target="IDN">
      <data key="d0">6733000</data>
    </edge>
    <edge source="VNM" target="JPN">
      <data key="d0">1316000</data>
    </edge>
    <edge source="VNM" target="KOR">
      <data key="d0">158000</data>
    </edge>
    <edge source="VNM" target="MYS">
      <data key="d0">4425000</data>
    </edge>
    <edge source="VNM" target="PAK">
      <data key="d0">11000</data>
    </edge>
    <edge source="VNM" target="PHL">
      <data key="d0">5487000</data>
    </edge>
    <edge source="VNM" target="RUS">
      <data key="d0">130000</data>
    </edge>
    <edge source="VNM" target="IND">
      <data key="d0">68000</data>
    </edge>
    <edge source="VNM" target="SGP">
      <data key="d0">6492000</data>
    </edge>
    <edge source="VNM" target="THA">
      <data key="d0">2933000</data>
    </edge>
    <edge source="VNM" target="UKR">
      <data key="d0">125000</data>
    </edge>
    <edge source="VNM" target="USA">
      <data key="d0">615000</data>
    </edge>
    <edge source="SLV" target="CAN">
      <data key="d0">27512</data>
    </edge>
    <edge source="SLV" target="CRI">
      <data key="d0">56700</data>
    </edge>
    <edge source="SLV" target="FRA">
      <data key="d0">17673</data>
    </edge>
    <edge source="SLV" target="DEU">
      <data key="d0">121807</data>
    </edge>
    <edge source="SLV" target="GTM">
      <data key="d0">142155</data>
    </edge>
    <edge source="SLV" target="HND">
      <data key="d0">65695</data>
    </edge>
    <edge source="SLV" target="JPN">
      <data key="d0">46780</data>
    </edge>
    <edge source="SLV" target="NLD">
      <data key="d0">287424</data>
    </edge>
    <edge source="SLV" target="NIC">
      <data key="d0">56788</data>
    </edge>
    <edge source="SLV" target="SWE">
      <data key="d0">103600</data>
    </edge>
    <edge source="SLV" target="USA">
      <data key="d0">2799562</data>
    </edge>
    <edge source="HND" target="SLV">
      <data key="d0">285203</data>
    </edge>
    <edge source="HND" target="JPN">
      <data key="d0">964278</data>
    </edge>
    <edge source="HND" target="USA">
      <data key="d0">327620</data>
    </edge>
    <edge source="MWI" target="IND">
      <data key="d0">76848</data>
    </edge>
    <edge source="MWI" target="ZAF">
      <data key="d0">1093009</data>
    </edge>
    <edge source="MWI" target="ZWE">
      <data key="d0">75826</data>
    </edge>
    <edge source="MWI" target="GBR">
      <data key="d0">29538</data>
    </edge>
    <edge source="SEN" target="BEL">
      <data key="d0">18767</data>
    </edge>
    <edge source="SEN" target="BGR">
      <data key="d0">157900</data>
    </edge>
    <edge source="SEN" target="JPN">
      <data key="d0">28719</data>
    </edge>
    <edge source="SEN" target="MRT">
      <data key="d0">371129</data>
    </edge>
    <edge source="SEN" target="NLD">
      <data key="d0">47840</data>
    </edge>
    <edge source="SEN" target="RUS">
      <data key="d0">60123</data>
    </edge>
    <edge source="SEN" target="CHE">
      <data key="d0">131447</data>
    </edge>
    <edge source="SEN" target="GBR">
      <data key="d0">947901</data>
    </edge>
    <edge source="NIC" target="CAN">
      <data key="d0">513027</data>
    </edge>
    <edge source="NIC" target="COL">
      <data key="d0">50342</data>
    </edge>
    <edge source="NIC" target="CRI">
      <data key="d0">1681171</data>
    </edge>
    <edge source="NIC" target="SLV">
      <data key="d0">2530369</data>
    </edge>
    <edge source="NIC" target="GTM">
      <data key="d0">1803318</data>
    </edge>
    <edge source="NIC" target="HND">
      <data key="d0">443907</data>
    </edge>
    <edge source="NIC" target="MEX">
      <data key="d0">15730954</data>
    </edge>
    <edge source="NIC" target="NLD">
      <data key="d0">302080</data>
    </edge>
    <edge source="NIC" target="NOR">
      <data key="d0">33421</data>
    </edge>
    <edge source="NIC" target="PAN">
      <data key="d0">12600</data>
    </edge>
    <edge source="NIC" target="GBR">
      <data key="d0">8900282</data>
    </edge>
    <edge source="NIC" target="USA">
      <data key="d0">809515</data>
    </edge>
    <edge source="BEN" target="COL">
      <data key="d0">94098</data>
    </edge>
    <edge source="BEN" target="DNK">
      <data key="d0">491713</data>
    </edge>
    <edge source="BEN" target="ECU">
      <data key="d0">17546</data>
    </edge>
    <edge source="BEN" target="FRA">
      <data key="d0">26823</data>
    </edge>
    <edge source="BEN" target="ITA">
      <data key="d0">3259416</data>
    </edge>
    <edge source="BEN" target="NER">
      <data key="d0">131546</data>
    </edge>
    <edge source="BEN" target="SAU">
      <data key="d0">2019802</data>
    </edge>
    <edge source="BEN" target="ESP">
      <data key="d0">3215320</data>
    </edge>
    <edge source="BEN" target="TGO">
      <data key="d0">29291</data>
    </edge>
    <edge source="BEN" target="TUR">
      <data key="d0">1851716</data>
    </edge>
    <edge source="BEN" target="UKR">
      <data key="d0">336770</data>
    </edge>
    <edge source="NER" target="DZA">
      <data key="d0">38338</data>
    </edge>
    <edge source="NER" target="BEN">
      <data key="d0">60312</data>
    </edge>
    <edge source="NER" target="GHA">
      <data key="d0">13884</data>
    </edge>
    <edge source="NER" target="MAR">
      <data key="d0">19262</data>
    </edge>
    <edge source="NER" target="ESP">
      <data key="d0">239258</data>
    </edge>
    <edge source="TGO" target="DNK">
      <data key="d0">295128</data>
    </edge>
    <edge source="TGO" target="FRA">
      <data key="d0">739045</data>
    </edge>
    <edge source="TGO" target="ITA">
      <data key="d0">1217123</data>
    </edge>
    <edge source="TGO" target="NLD">
      <data key="d0">137327</data>
    </edge>
    <edge source="TGO" target="ROU">
      <data key="d0">48639</data>
    </edge>
    <edge source="TGO" target="CHE">
      <data key="d0">777864</data>
    </edge>
    <edge source="ETH" target="BEL">
      <data key="d0">137687</data>
    </edge>
    <edge source="ETH" target="BGR">
      <data key="d0">46773</data>
    </edge>
    <edge source="ETH" target="CAN">
      <data key="d0">105616</data>
    </edge>
    <edge source="ETH" target="FRA">
      <data key="d0">52118</data>
    </edge>
    <edge source="ETH" target="DEU">
      <data key="d0">31939</data>
    </edge>
    <edge source="ETH" target="GRC">
      <data key="d0">46547</data>
    </edge>
    <edge source="ETH" target="ISR">
      <data key="d0">10667218</data>
    </edge>
    <edge source="ETH" target="ITA">
      <data key="d0">853616</data>
    </edge>
    <edge source="ETH" target="JPN">
      <data key="d0">727157</data>
    </edge>
    <edge source="ETH" target="JOR">
      <data key="d0">350911</data>
    </edge>
    <edge source="ETH" target="NLD">
      <data key="d0">1992342</data>
    </edge>
    <edge source="ETH" target="SAU">
      <data key="d0">494892</data>
    </edge>
    <edge source="ETH" target="SGP">
      <data key="d0">104238</data>
    </edge>
    <edge source="ETH" target="ESP">
      <data key="d0">54392</data>
    </edge>
    <edge source="ETH" target="CHE">
      <data key="d0">458991</data>
    </edge>
    <edge source="ETH" target="EGY">
      <data key="d0">5590729</data>
    </edge>
    <edge source="ETH" target="GBR">
      <data key="d0">52754</data>
    </edge>
    <edge source="ETH" target="USA">
      <data key="d0">5021049</data>
    </edge>
    <edge source="GEO" target="AZE">
      <data key="d0">35090</data>
    </edge>
    <edge source="GEO" target="ARM">
      <data key="d0">89582</data>
    </edge>
    <edge source="GEO" target="BGR">
      <data key="d0">204372</data>
    </edge>
    <edge source="GMB" target="DEU">
      <data key="d0">557158</data>
    </edge>
    <edge source="GMB" target="SEN">
      <data key="d0">6004693</data>
    </edge>
    <edge source="GMB" target="ZAF">
      <data key="d0">1087426</data>
    </edge>
    <edge source="PSE" target="ISR">
      <data key="d0">152606</data>
    </edge>
    <edge source="KAZ" target="LVA">
      <data key="d0">811500</data>
    </edge>
    <edge source="KAZ" target="RUS">
      <data key="d0">48500</data>
    </edge>
    <edge source="GHA" target="BRA">
      <data key="d0">290323</data>
    </edge>
    <edge source="GHA" target="CZE">
      <data key="d0">49194</data>
    </edge>
    <edge source="GHA" target="DNK">
      <data key="d0">1398825</data>
    </edge>
    <edge source="GHA" target="DEU">
      <data key="d0">40620</data>
    </edge>
    <edge source="GHA" target="ITA">
      <data key="d0">729486</data>
    </edge>
    <edge source="GHA" target="JPN">
      <data key="d0">77197</data>
    </edge>
    <edge source="GHA" target="NLD">
      <data key="d0">1907820</data>
    </edge>
    <edge source="GHA" target="RUS">
      <data key="d0">15193</data>
    </edge>
    <edge source="GHA" target="ZAF">
      <data key="d0">14765</data>
    </edge>
    <edge source="GHA" target="ESP">
      <data key="d0">146380</data>
    </edge>
    <edge source="GHA" target="TGO">
      <data key="d0">22858</data>
    </edge>
    <edge source="GHA" target="GBR">
      <data key="d0">3892977</data>
    </edge>
    <edge source="GHA" target="USA">
      <data key="d0">30017</data>
    </edge>
    <edge source="MDA" target="ARM">
      <data key="d0">111385</data>
    </edge>
    <edge source="MDA" target="BGR">
      <data key="d0">141054</data>
    </edge>
    <edge source="MDA" target="EST">
      <data key="d0">22377</data>
    </edge>
    <edge source="MDA" target="HUN">
      <data key="d0">3596858</data>
    </edge>
    <edge source="MDA" target="IRL">
      <data key="d0">173493</data>
    </edge>
    <edge source="MDA" target="LVA">
      <data key="d0">30188</data>
    </edge>
    <edge source="MDA" target="POL">
      <data key="d0">34939</data>
    </edge>
    <edge source="MDA" target="ROU">
      <data key="d0">7812835</data>
    </edge>
    <edge source="MDA" target="RUS">
      <data key="d0">550146</data>
    </edge>
    <edge source="MDA" target="CHE">
      <data key="d0">210101</data>
    </edge>
    <edge source="MDA" target="TUN">
      <data key="d0">122025</data>
    </edge>
    <edge source="MDA" target="TUR">
      <data key="d0">34662</data>
    </edge>
    <edge source="MDA" target="UKR">
      <data key="d0">1615392</data>
    </edge>
    <edge source="MDA" target="GBR">
      <data key="d0">3524422</data>
    </edge>
    <edge source="MDA" target="USA">
      <data key="d0">1208076</data>
    </edge>
    <edge source="CIV" target="BEL">
      <data key="d0">10276</data>
    </edge>
    <edge source="CIV" target="COL">
      <data key="d0">28071</data>
    </edge>
    <edge source="CIV" target="FRA">
      <data key="d0">23643</data>
    </edge>
    <edge source="CIV" target="GHA">
      <data key="d0">816492</data>
    </edge>
    <edge source="CIV" target="ITA">
      <data key="d0">112741</data>
    </edge>
    <edge source="CIV" target="ESP">
      <data key="d0">1766945</data>
    </edge>
    <edge source="CIV" target="USA">
      <data key="d0">1104127</data>
    </edge>
    <edge source="CIV" target="BFA">
      <data key="d0">34112</data>
    </edge>
    <edge source="BFA" target="BEL">
      <data key="d0">353340</data>
    </edge>
    <edge source="BFA" target="DNK">
      <data key="d0">38029</data>
    </edge>
    <edge source="BFA" target="FRA">
      <data key="d0">449178</data>
    </edge>
    <edge source="BFA" target="DEU">
      <data key="d0">162869</data>
    </edge>
    <edge source="BFA" target="GHA">
      <data key="d0">304730</data>
    </edge>
    <edge source="BFA" target="GRC">
      <data key="d0">23567</data>
    </edge>
    <edge source="BFA" target="ITA">
      <data key="d0">290234</data>
    </edge>
    <edge source="BFA" target="CIV">
      <data key="d0">312352</data>
    </edge>
    <edge source="BFA" target="JPN">
      <data key="d0">892294</data>
    </edge>
    <edge source="BFA" target="NLD">
      <data key="d0">134350</data>
    </edge>
    <edge source="BFA" target="SGP">
      <data key="d0">746326</data>
    </edge>
    <edge source="BFA" target="CHE">
      <data key="d0">502073</data>
    </edge>
    <edge source="KGZ" target="KAZ">
      <data key="d0">101053</data>
    </edge>
    <edge source="KGZ" target="RUS">
      <data key="d0">67628</data>
    </edge>
    <edge source="KGZ" target="TUR">
      <data key="d0">181765</data>
    </edge>
    <edge source="MDG" target="FRA">
      <data key="d0">47480</data>
    </edge>
    <edge source="MDG" target="MUS">
      <data key="d0">141745</data>
    </edge>
    <edge source="MOZ" target="CHN">
      <data key="d0">20268</data>
    </edge>
    <edge source="MOZ" target="ISR">
      <data key="d0">30406</data>
    </edge>
    <edge source="MOZ" target="JPN">
      <data key="d0">402277</data>
    </edge>
    <edge source="MOZ" target="NLD">
      <data key="d0">2126504</data>
    </edge>
    <edge source="MOZ" target="SAU">
      <data key="d0">117268</data>
    </edge>
    <edge source="MOZ" target="ZAF">
      <data key="d0">33992</data>
    </edge>
    <edge source="MOZ" target="ARE">
      <data key="d0">25560</data>
    </edge>
    <edge source="MOZ" target="TUR">
      <data key="d0">93963</data>
    </edge>
    <edge source="MOZ" target="USA">
      <data key="d0">566806</data>
    </edge>
    <edge source="OMN" target="ARE">
      <data key="d0">28036</data>
    </edge>
    <edge source="TZA" target="BGR">
      <data key="d0">336822</data>
    </edge>
    <edge source="TZA" target="BDI">
      <data key="d0">58502</data>
    </edge>
    <edge source="TZA" target="HKG">
      <data key="d0">62332</data>
    </edge>
    <edge source="TZA" target="JPN">
      <data key="d0">6551624</data>
    </edge>
    <edge source="TZA" target="NLD">
      <data key="d0">167354</data>
    </edge>
    <edge source="TZA" target="PAK">
      <data key="d0">99768</data>
    </edge>
    <edge source="TZA" target="POL">
      <data key="d0">62332</data>
    </edge>
    <edge source="TZA" target="ZAF">
      <data key="d0">385340</data>
    </edge>
    <edge source="TZA" target="CHE">
      <data key="d0">45012</data>
    </edge>
    <edge source="TZA" target="THA">
      <data key="d0">100487</data>
    </edge>
    <edge source="TZA" target="UGA">
      <data key="d0">14502</data>
    </edge>
    <edge source="TZA" target="GBR">
      <data key="d0">656505</data>
    </edge>
    <edge source="TZA" target="USA">
      <data key="d0">281965</data>
    </edge>
    <edge source="UGA" target="NLD">
      <data key="d0">312326</data>
    </edge>
    <edge source="UGA" target="SAU">
      <data key="d0">10353</data>
    </edge>
    <edge source="UGA" target="SGP">
      <data key="d0">93289</data>
    </edge>
    <edge source="UGA" target="CHE">
      <data key="d0">281892</data>
    </edge>
  </graph>
</graphml>
