# Supplementary material for: Core-periphery structure in sectoral international trade networks: A new approach to an old theory
Source: PLoS One. 2020 Apr 2;15(4):e0229547. doi: 10.1371/journal.pone.0229547 (PMC7117750; doi:10.1371/journal.pone.0229547)
Supplement: S8 File — (ZIP) [file pone.0229547.s008.zip › S8_File/Networks 2000/23-CRUDE RUBBER.graphml]

<?xml version='1.0' encoding='utf-8'?>
<graphml xmlns="http://graphml.graphdrawing.org/xmlns" xmlns:xsi="http://www.w3.org/2001/XMLSchema-instance" xsi:schemaLocation="http://graphml.graphdrawing.org/xmlns http://graphml.graphdrawing.org/xmlns/1.0/graphml.xsd">
  <key attr.name="weight" attr.type="long" for="edge" id="d0" />
  <graph edgedefault="directed">
    <node id="ALB" />
    <node id="SRB" />
    <node id="AZE" />
    <node id="GEO" />
    <node id="RUS" />
    <node id="UKR" />
    <node id="ARG" />
    <node id="BOL" />
    <node id="BRA" />
    <node id="LKA" />
    <node id="CHL" />
    <node id="COL" />
    <node id="CRI" />
    <node id="ECU" />
    <node id="FRA" />
    <node id="DEU" />
    <node id="ISR" />
    <node id="ITA" />
    <node id="MYS" />
    <node id="MAR" />
    <node id="PAK" />
    <node id="PRY" />
    <node id="PER" />
    <node id="PRT" />
    <node id="IND" />
    <node id="ZAF" />
    <node id="ZWE" />
    <node id="ESP" />
    <node id="TUR" />
    <node id="GBR" />
    <node id="USA" />
    <node id="URY" />
    <node id="AUS" />
    <node id="BEL" />
    <node id="CHN" />
    <node id="HKG" />
    <node id="IDN" />
    <node id="JPN" />
    <node id="KOR" />
    <node id="NZL" />
    <node id="PHL" />
    <node id="SGP" />
    <node id="VNM" />
    <node id="SWE" />
    <node id="THA" />
    <node id="ARE" />
    <node id="AUT" />
    <node id="CAN" />
    <node id="HRV" />
    <node id="CZE" />
    <node id="HUN" />
    <node id="POL" />
    <node id="ROU" />
    <node id="SVK" />
    <node id="SVN" />
    <node id="CHE" />
    <node id="ARM" />
    <node id="BLR" />
    <node id="KAZ" />
    <node id="DZA" />
    <node id="BGR" />
    <node id="DNK" />
    <node id="EST" />
    <node id="FIN" />
    <node id="GRC" />
    <node id="IRL" />
    <node id="CIV" />
    <node id="JOR" />
    <node id="LBN" />
    <node id="LVA" />
    <node id="MDG" />
    <node id="NLD" />
    <node id="NOR" />
    <node id="SAU" />
    <node id="SEN" />
    <node id="TUN" />
    <node id="MKD" />
    <node id="EGY" />
    <node id="GTM" />
    <node id="MEX" />
    <node id="NIC" />
    <node id="CMR" />
    <node id="KHM" />
    <node id="JAM" />
    <node id="ETH" />
    <node id="LTU" />
    <node id="UGA" />
    <node id="HND" />
    <node id="SLV" />
    <node id="BEN" />
    <node id="GHA" />
    <node id="MUS" />
    <node id="TGO" />
    <node id="BFA" />
    <node id="MDA" />
    <node id="PAN" />
    <node id="MWI" />
    <node id="OMN" />
    <node id="TZA" />
    <node id="MOZ" />
    <node id="KGZ" />
    <node id="MRT" />
    <node id="NER" />
    <edge source="ALB" target="SRB">
      <data key="d0">11639</data>
    </edge>
    <edge source="SRB" target="BGR">
      <data key="d0">106000</data>
    </edge>
    <edge source="SRB" target="LKA">
      <data key="d0">83000</data>
    </edge>
    <edge source="SRB" target="HRV">
      <data key="d0">15000</data>
    </edge>
    <edge source="SRB" target="DEU">
      <data key="d0">115000</data>
    </edge>
    <edge source="SRB" target="GRC">
      <data key="d0">284000</data>
    </edge>
    <edge source="SRB" target="HUN">
      <data key="d0">31000</data>
    </edge>
    <edge source="SRB" target="NLD">
      <data key="d0">19000</data>
    </edge>
    <edge source="SRB" target="MKD">
      <data key="d0">166000</data>
    </edge>
    <edge source="AZE" target="GEO">
      <data key="d0">66860</data>
    </edge>
    <edge source="AZE" target="RUS">
      <data key="d0">107638</data>
    </edge>
    <edge source="AZE" target="UKR">
      <data key="d0">40300</data>
    </edge>
    <edge source="RUS" target="AUT">
      <data key="d0">1227770</data>
    </edge>
    <edge source="RUS" target="ARM">
      <data key="d0">71044</data>
    </edge>
    <edge source="RUS" target="BEL">
      <data key="d0">33694345</data>
    </edge>
    <edge source="RUS" target="BGR">
      <data key="d0">3740493</data>
    </edge>
    <edge source="RUS" target="CAN">
      <data key="d0">1764053</data>
    </edge>
    <edge source="RUS" target="CHN">
      <data key="d0">52608694</data>
    </edge>
    <edge source="RUS" target="CZE">
      <data key="d0">2725030</data>
    </edge>
    <edge source="RUS" target="EST">
      <data key="d0">4792244</data>
    </edge>
    <edge source="RUS" target="FIN">
      <data key="d0">2305336</data>
    </edge>
    <edge source="RUS" target="FRA">
      <data key="d0">210864</data>
    </edge>
    <edge source="RUS" target="DEU">
      <data key="d0">2983463</data>
    </edge>
    <edge source="RUS" target="HKG">
      <data key="d0">1821111</data>
    </edge>
    <edge source="RUS" target="HUN">
      <data key="d0">13948847</data>
    </edge>
    <edge source="RUS" target="IDN">
      <data key="d0">1593714</data>
    </edge>
    <edge source="RUS" target="ITA">
      <data key="d0">954986</data>
    </edge>
    <edge source="RUS" target="JPN">
      <data key="d0">62591</data>
    </edge>
    <edge source="RUS" target="KAZ">
      <data key="d0">1224053</data>
    </edge>
    <edge source="RUS" target="KOR">
      <data key="d0">25427741</data>
    </edge>
    <edge source="RUS" target="KGZ">
      <data key="d0">167544</data>
    </edge>
    <edge source="RUS" target="LVA">
      <data key="d0">369822</data>
    </edge>
    <edge source="RUS" target="LTU">
      <data key="d0">357335</data>
    </edge>
    <edge source="RUS" target="MYS">
      <data key="d0">64846</data>
    </edge>
    <edge source="RUS" target="MEX">
      <data key="d0">306006</data>
    </edge>
    <edge source="RUS" target="MDA">
      <data key="d0">95065</data>
    </edge>
    <edge source="RUS" target="MAR">
      <data key="d0">195306</data>
    </edge>
    <edge source="RUS" target="NLD">
      <data key="d0">8329732</data>
    </edge>
    <edge source="RUS" target="PAK">
      <data key="d0">116164</data>
    </edge>
    <edge source="RUS" target="POL">
      <data key="d0">21093005</data>
    </edge>
    <edge source="RUS" target="ROU">
      <data key="d0">1151291</data>
    </edge>
    <edge source="RUS" target="IND">
      <data key="d0">9514451</data>
    </edge>
    <edge source="RUS" target="SVK">
      <data key="d0">39894423</data>
    </edge>
    <edge source="RUS" target="VNM">
      <data key="d0">33046</data>
    </edge>
    <edge source="RUS" target="SVN">
      <data key="d0">496632</data>
    </edge>
    <edge source="RUS" target="ESP">
      <data key="d0">3029745</data>
    </edge>
    <edge source="RUS" target="THA">
      <data key="d0">744931</data>
    </edge>
    <edge source="RUS" target="ARE">
      <data key="d0">276526</data>
    </edge>
    <edge source="RUS" target="TUR">
      <data key="d0">3810224</data>
    </edge>
    <edge source="RUS" target="UKR">
      <data key="d0">18532475</data>
    </edge>
    <edge source="RUS" target="MKD">
      <data key="d0">12960</data>
    </edge>
    <edge source="RUS" target="EGY">
      <data key="d0">366098</data>
    </edge>
    <edge source="RUS" target="GBR">
      <data key="d0">18794933</data>
    </edge>
    <edge source="RUS" target="USA">
      <data key="d0">15879010</data>
    </edge>
    <edge source="RUS" target="SRB">
      <data key="d0">95593</data>
    </edge>
    <edge source="UKR" target="BGR">
      <data key="d0">13730</data>
    </edge>
    <edge source="UKR" target="CZE">
      <data key="d0">20000</data>
    </edge>
    <edge source="UKR" target="ITA">
      <data key="d0">11180</data>
    </edge>
    <edge source="UKR" target="MDA">
      <data key="d0">202690</data>
    </edge>
    <edge source="UKR" target="PAK">
      <data key="d0">12300</data>
    </edge>
    <edge source="UKR" target="RUS">
      <data key="d0">653120</data>
    </edge>
    <edge source="UKR" target="SVK">
      <data key="d0">6521850</data>
    </edge>
    <edge source="ARG" target="BOL">
      <data key="d0">29434</data>
    </edge>
    <edge source="ARG" target="BRA">
      <data key="d0">7548532</data>
    </edge>
    <edge source="ARG" target="LKA">
      <data key="d0">18747</data>
    </edge>
    <edge source="ARG" target="CHL">
      <data key="d0">4442353</data>
    </edge>
    <edge source="ARG" target="COL">
      <data key="d0">268254</data>
    </edge>
    <edge source="ARG" target="CRI">
      <data key="d0">228245</data>
    </edge>
    <edge source="ARG" target="ECU">
      <data key="d0">13237</data>
    </edge>
    <edge source="ARG" target="FRA">
      <data key="d0">71154</data>
    </edge>
    <edge source="ARG" target="DEU">
      <data key="d0">245542</data>
    </edge>
    <edge source="ARG" target="ISR">
      <data key="d0">448459</data>
    </edge>
    <edge source="ARG" target="ITA">
      <data key="d0">180739</data>
    </edge>
    <edge source="ARG" target="MYS">
      <data key="d0">10602</data>
    </edge>
    <edge source="ARG" target="MAR">
      <data key="d0">58633</data>
    </edge>
    <edge source="ARG" target="PAK">
      <data key="d0">73134</data>
    </edge>
    <edge source="ARG" target="PRY">
      <data key="d0">99716</data>
    </edge>
    <edge source="ARG" target="PER">
      <data key="d0">3247148</data>
    </edge>
    <edge source="ARG" target="PRT">
      <data key="d0">286587</data>
    </edge>
    <edge source="ARG" target="IND">
      <data key="d0">59710</data>
    </edge>
    <edge source="ARG" target="ZAF">
      <data key="d0">18855</data>
    </edge>
    <edge source="ARG" target="ZWE">
      <data key="d0">16505</data>
    </edge>
    <edge source="ARG" target="ESP">
      <data key="d0">58838</data>
    </edge>
    <edge source="ARG" target="TUR">
      <data key="d0">630178</data>
    </edge>
    <edge source="ARG" target="GBR">
      <data key="d0">920578</data>
    </edge>
    <edge source="ARG" target="USA">
      <data key="d0">8159713</data>
    </edge>
    <edge source="ARG" target="URY">
      <data key="d0">484296</data>
    </edge>
    <edge source="BRA" target="ARG">
      <data key="d0">10345316</data>
    </edge>
    <edge source="BRA" target="AUS">
      <data key="d0">122590</data>
    </edge>
    <edge source="BRA" target="BEL">
      <data key="d0">750330</data>
    </edge>
    <edge source="BRA" target="BOL">
      <data key="d0">33797</data>
    </edge>
    <edge source="BRA" target="CAN">
      <data key="d0">1618368</data>
    </edge>
    <edge source="BRA" target="LKA">
      <data key="d0">66749</data>
    </edge>
    <edge source="BRA" target="CHL">
      <data key="d0">2375904</data>
    </edge>
    <edge source="BRA" target="CHN">
      <data key="d0">1491585</data>
    </edge>
    <edge source="BRA" target="COL">
      <data key="d0">9164317</data>
    </edge>
    <edge source="BRA" target="ECU">
      <data key="d0">526685</data>
    </edge>
    <edge source="BRA" target="FIN">
      <data key="d0">35570</data>
    </edge>
    <edge source="BRA" target="FRA">
      <data key="d0">4234488</data>
    </edge>
    <edge source="BRA" target="DEU">
      <data key="d0">2607085</data>
    </edge>
    <edge source="BRA" target="GTM">
      <data key="d0">107419</data>
    </edge>
    <edge source="BRA" target="HKG">
      <data key="d0">1112064</data>
    </edge>
    <edge source="BRA" target="IDN">
      <data key="d0">2346955</data>
    </edge>
    <edge source="BRA" target="ISR">
      <data key="d0">30647</data>
    </edge>
    <edge source="BRA" target="ITA">
      <data key="d0">6092590</data>
    </edge>
    <edge source="BRA" target="JPN">
      <data key="d0">10351940</data>
    </edge>
    <edge source="BRA" target="KOR">
      <data key="d0">732258</data>
    </edge>
    <edge source="BRA" target="MYS">
      <data key="d0">588660</data>
    </edge>
    <edge source="BRA" target="MEX">
      <data key="d0">637077</data>
    </edge>
    <edge source="BRA" target="MAR">
      <data key="d0">348562</data>
    </edge>
    <edge source="BRA" target="NLD">
      <data key="d0">8942143</data>
    </edge>
    <edge source="BRA" target="NIC">
      <data key="d0">47881</data>
    </edge>
    <edge source="BRA" target="PAK">
      <data key="d0">65677</data>
    </edge>
    <edge source="BRA" target="PRY">
      <data key="d0">18114</data>
    </edge>
    <edge source="BRA" target="PER">
      <data key="d0">1040992</data>
    </edge>
    <edge source="BRA" target="PRT">
      <data key="d0">535342</data>
    </edge>
    <edge source="BRA" target="IND">
      <data key="d0">3569762</data>
    </edge>
    <edge source="BRA" target="SGP">
      <data key="d0">368497</data>
    </edge>
    <edge source="BRA" target="ZAF">
      <data key="d0">444508</data>
    </edge>
    <edge source="BRA" target="ESP">
      <data key="d0">3300448</data>
    </edge>
    <edge source="BRA" target="SWE">
      <data key="d0">449137</data>
    </edge>
    <edge source="BRA" target="THA">
      <data key="d0">241363</data>
    </edge>
    <edge source="BRA" target="TUR">
      <data key="d0">1514842</data>
    </edge>
    <edge source="BRA" target="EGY">
      <data key="d0">208425</data>
    </edge>
    <edge source="BRA" target="GBR">
      <data key="d0">286870</data>
    </edge>
    <edge source="BRA" target="USA">
      <data key="d0">21679509</data>
    </edge>
    <edge source="BRA" target="URY">
      <data key="d0">4151083</data>
    </edge>
    <edge source="LKA" target="DZA">
      <data key="d0">16657</data>
    </edge>
    <edge source="LKA" target="ARG">
      <data key="d0">470131</data>
    </edge>
    <edge source="LKA" target="AUS">
      <data key="d0">74642</data>
    </edge>
    <edge source="LKA" target="BEL">
      <data key="d0">51105</data>
    </edge>
    <edge source="LKA" target="BRA">
      <data key="d0">90257</data>
    </edge>
    <edge source="LKA" target="CAN">
      <data key="d0">214529</data>
    </edge>
    <edge source="LKA" target="CHL">
      <data key="d0">72435</data>
    </edge>
    <edge source="LKA" target="CHN">
      <data key="d0">348664</data>
    </edge>
    <edge source="LKA" target="COL">
      <data key="d0">133927</data>
    </edge>
    <edge source="LKA" target="DNK">
      <data key="d0">80541</data>
    </edge>
    <edge source="LKA" target="ETH">
      <data key="d0">1301338</data>
    </edge>
    <edge source="LKA" target="FIN">
      <data key="d0">55597</data>
    </edge>
    <edge source="LKA" target="FRA">
      <data key="d0">371305</data>
    </edge>
    <edge source="LKA" target="DEU">
      <data key="d0">4221967</data>
    </edge>
    <edge source="LKA" target="GRC">
      <data key="d0">90206</data>
    </edge>
    <edge source="LKA" target="HKG">
      <data key="d0">1063786</data>
    </edge>
    <edge source="LKA" target="IRL">
      <data key="d0">79055</data>
    </edge>
    <edge source="LKA" target="ISR">
      <data key="d0">34533</data>
    </edge>
    <edge source="LKA" target="ITA">
      <data key="d0">1618340</data>
    </edge>
    <edge source="LKA" target="JPN">
      <data key="d0">3267246</data>
    </edge>
    <edge source="LKA" target="KOR">
      <data key="d0">159381</data>
    </edge>
    <edge source="LKA" target="LTU">
      <data key="d0">14877</data>
    </edge>
    <edge source="LKA" target="MYS">
      <data key="d0">96306</data>
    </edge>
    <edge source="LKA" target="MEX">
      <data key="d0">722050</data>
    </edge>
    <edge source="LKA" target="NLD">
      <data key="d0">721050</data>
    </edge>
    <edge source="LKA" target="NZL">
      <data key="d0">13245</data>
    </edge>
    <edge source="LKA" target="PAK">
      <data key="d0">3565321</data>
    </edge>
    <edge source="LKA" target="PER">
      <data key="d0">28774</data>
    </edge>
    <edge source="LKA" target="POL">
      <data key="d0">179740</data>
    </edge>
    <edge source="LKA" target="ROU">
      <data key="d0">63565</data>
    </edge>
    <edge source="LKA" target="SAU">
      <data key="d0">20803</data>
    </edge>
    <edge source="LKA" target="IND">
      <data key="d0">487683</data>
    </edge>
    <edge source="LKA" target="SGP">
      <data key="d0">566891</data>
    </edge>
    <edge source="LKA" target="VNM">
      <data key="d0">151179</data>
    </edge>
    <edge source="LKA" target="ZAF">
      <data key="d0">131077</data>
    </edge>
    <edge source="LKA" target="ZWE">
      <data key="d0">29855</data>
    </edge>
    <edge source="LKA" target="ESP">
      <data key="d0">599800</data>
    </edge>
    <edge source="LKA" target="SWE">
      <data key="d0">39200</data>
    </edge>
    <edge source="LKA" target="CHE">
      <data key="d0">53355</data>
    </edge>
    <edge source="LKA" target="TUR">
      <data key="d0">12534</data>
    </edge>
    <edge source="LKA" target="UGA">
      <data key="d0">15130</data>
    </edge>
    <edge source="LKA" target="EGY">
      <data key="d0">138551</data>
    </edge>
    <edge source="LKA" target="GBR">
      <data key="d0">1582649</data>
    </edge>
    <edge source="LKA" target="USA">
      <data key="d0">2692274</data>
    </edge>
    <edge source="LKA" target="URY">
      <data key="d0">14817</data>
    </edge>
    <edge source="CHL" target="ARG">
      <data key="d0">26136</data>
    </edge>
    <edge source="CHL" target="PER">
      <data key="d0">78746</data>
    </edge>
    <edge source="COL" target="BOL">
      <data key="d0">69300</data>
    </edge>
    <edge source="COL" target="ECU">
      <data key="d0">77840</data>
    </edge>
    <edge source="COL" target="FRA">
      <data key="d0">15396</data>
    </edge>
    <edge source="COL" target="HND">
      <data key="d0">45600</data>
    </edge>
    <edge source="COL" target="MEX">
      <data key="d0">12204</data>
    </edge>
    <edge source="COL" target="PER">
      <data key="d0">70308</data>
    </edge>
    <edge source="CRI" target="GTM">
      <data key="d0">16678</data>
    </edge>
    <edge source="CRI" target="NIC">
      <data key="d0">10786</data>
    </edge>
    <edge source="ECU" target="COL">
      <data key="d0">33660</data>
    </edge>
    <edge source="ECU" target="PER">
      <data key="d0">120278</data>
    </edge>
    <edge source="FRA" target="DZA">
      <data key="d0">657048</data>
    </edge>
    <edge source="FRA" target="ARG">
      <data key="d0">1473232</data>
    </edge>
    <edge source="FRA" target="AUS">
      <data key="d0">659155</data>
    </edge>
    <edge source="FRA" target="AUT">
      <data key="d0">1179400</data>
    </edge>
    <edge source="FRA" target="BEL">
      <data key="d0">33879707</data>
    </edge>
    <edge source="FRA" target="BRA">
      <data key="d0">3680904</data>
    </edge>
    <edge source="FRA" target="BGR">
      <data key="d0">189755</data>
    </edge>
    <edge source="FRA" target="BLR">
      <data key="d0">167563</data>
    </edge>
    <edge source="FRA" target="CAN">
      <data key="d0">4149883</data>
    </edge>
    <edge source="FRA" target="LKA">
      <data key="d0">217003</data>
    </edge>
    <edge source="FRA" target="CHL">
      <data key="d0">310967</data>
    </edge>
    <edge source="FRA" target="CHN">
      <data key="d0">5838713</data>
    </edge>
    <edge source="FRA" target="COL">
      <data key="d0">710702</data>
    </edge>
    <edge source="FRA" target="HRV">
      <data key="d0">886833</data>
    </edge>
    <edge source="FRA" target="CZE">
      <data key="d0">2356554</data>
    </edge>
    <edge source="FRA" target="BEN">
      <data key="d0">11096</data>
    </edge>
    <edge source="FRA" target="DNK">
      <data key="d0">121634</data>
    </edge>
    <edge source="FRA" target="ETH">
      <data key="d0">147197</data>
    </edge>
    <edge source="FRA" target="FIN">
      <data key="d0">859584</data>
    </edge>
    <edge source="FRA" target="DEU">
      <data key="d0">67083404</data>
    </edge>
    <edge source="FRA" target="GHA">
      <data key="d0">18259</data>
    </edge>
    <edge source="FRA" target="GRC">
      <data key="d0">912396</data>
    </edge>
    <edge source="FRA" target="GTM">
      <data key="d0">34552</data>
    </edge>
    <edge source="FRA" target="HND">
      <data key="d0">129921</data>
    </edge>
    <edge source="FRA" target="HKG">
      <data key="d0">3265438</data>
    </edge>
    <edge source="FRA" target="HUN">
      <data key="d0">3793829</data>
    </edge>
    <edge source="FRA" target="IDN">
      <data key="d0">1459608</data>
    </edge>
    <edge source="FRA" target="IRL">
      <data key="d0">3555196</data>
    </edge>
    <edge source="FRA" target="ISR">
      <data key="d0">287792</data>
    </edge>
    <edge source="FRA" target="ITA">
      <data key="d0">45937907</data>
    </edge>
    <edge source="FRA" target="CIV">
      <data key="d0">25141</data>
    </edge>
    <edge source="FRA" target="JPN">
      <data key="d0">3263752</data>
    </edge>
    <edge source="FRA" target="JOR">
      <data key="d0">13062</data>
    </edge>
    <edge source="FRA" target="KOR">
      <data key="d0">2332536</data>
    </edge>
    <edge source="FRA" target="LTU">
      <data key="d0">21911</data>
    </edge>
    <edge source="FRA" target="MDG">
      <data key="d0">36237</data>
    </edge>
    <edge source="FRA" target="MYS">
      <data key="d0">407039</data>
    </edge>
    <edge source="FRA" target="MUS">
      <data key="d0">38485</data>
    </edge>
    <edge source="FRA" target="MEX">
      <data key="d0">376560</data>
    </edge>
    <edge source="FRA" target="MAR">
      <data key="d0">1478991</data>
    </edge>
    <edge source="FRA" target="NLD">
      <data key="d0">20952231</data>
    </edge>
    <edge source="FRA" target="NZL">
      <data key="d0">17136</data>
    </edge>
    <edge source="FRA" target="NIC">
      <data key="d0">66576</data>
    </edge>
    <edge source="FRA" target="NOR">
      <data key="d0">39749</data>
    </edge>
    <edge source="FRA" target="PAK">
      <data key="d0">49440</data>
    </edge>
    <edge source="FRA" target="PER">
      <data key="d0">21911</data>
    </edge>
    <edge source="FRA" target="PHL">
      <data key="d0">176692</data>
    </edge>
    <edge source="FRA" target="POL">
      <data key="d0">8157765</data>
    </edge>
    <edge source="FRA" target="PRT">
      <data key="d0">7581900</data>
    </edge>
    <edge source="FRA" target="ROU">
      <data key="d0">845258</data>
    </edge>
    <edge source="FRA" target="RUS">
      <data key="d0">916047</data>
    </edge>
    <edge source="FRA" target="SAU">
      <data key="d0">1483907</data>
    </edge>
    <edge source="FRA" target="SEN">
      <data key="d0">15591</data>
    </edge>
    <edge source="FRA" target="IND">
      <data key="d0">4792183</data>
    </edge>
    <edge source="FRA" target="SGP">
      <data key="d0">436394</data>
    </edge>
    <edge source="FRA" target="SVK">
      <data key="d0">151832</data>
    </edge>
    <edge source="FRA" target="VNM">
      <data key="d0">29074</data>
    </edge>
    <edge source="FRA" target="SVN">
      <data key="d0">1404971</data>
    </edge>
    <edge source="FRA" target="ZAF">
      <data key="d0">2581703</data>
    </edge>
    <edge source="FRA" target="ESP">
      <data key="d0">59485211</data>
    </edge>
    <edge source="FRA" target="SWE">
      <data key="d0">3207851</data>
    </edge>
    <edge source="FRA" target="CHE">
      <data key="d0">1312552</data>
    </edge>
    <edge source="FRA" target="THA">
      <data key="d0">2794071</data>
    </edge>
    <edge source="FRA" target="TGO">
      <data key="d0">12641</data>
    </edge>
    <edge source="FRA" target="ARE">
      <data key="d0">1242465</data>
    </edge>
    <edge source="FRA" target="TUN">
      <data key="d0">561679</data>
    </edge>
    <edge source="FRA" target="TUR">
      <data key="d0">6845776</data>
    </edge>
    <edge source="FRA" target="UKR">
      <data key="d0">730787</data>
    </edge>
    <edge source="FRA" target="EGY">
      <data key="d0">903266</data>
    </edge>
    <edge source="FRA" target="GBR">
      <data key="d0">23728885</data>
    </edge>
    <edge source="FRA" target="USA">
      <data key="d0">20635505</data>
    </edge>
    <edge source="FRA" target="BFA">
      <data key="d0">21911</data>
    </edge>
    <edge source="FRA" target="URY">
      <data key="d0">71070</data>
    </edge>
    <edge source="FRA" target="SRB">
      <data key="d0">11798</data>
    </edge>
    <edge source="DEU" target="DZA">
      <data key="d0">44000</data>
    </edge>
    <edge source="DEU" target="ARG">
      <data key="d0">851000</data>
    </edge>
    <edge source="DEU" target="AUS">
      <data key="d0">3110000</data>
    </edge>
    <edge source="DEU" target="AUT">
      <data key="d0">26299000</data>
    </edge>
    <edge source="DEU" target="BEL">
      <data key="d0">42052000</data>
    </edge>
    <edge source="DEU" target="BRA">
      <data key="d0">2545000</data>
    </edge>
    <edge source="DEU" target="BGR">
      <data key="d0">113000</data>
    </edge>
    <edge source="DEU" target="BLR">
      <data key="d0">249000</data>
    </edge>
    <edge source="DEU" target="CAN">
      <data key="d0">3030000</data>
    </edge>
    <edge source="DEU" target="LKA">
      <data key="d0">132000</data>
    </edge>
    <edge source="DEU" target="CHL">
      <data key="d0">173000</data>
    </edge>
    <edge source="DEU" target="CHN">
      <data key="d0">4405000</data>
    </edge>
    <edge source="DEU" target="COL">
      <data key="d0">42000</data>
    </edge>
    <edge source="DEU" target="CRI">
      <data key="d0">23000</data>
    </edge>
    <edge source="DEU" target="HRV">
      <data key="d0">491000</data>
    </edge>
    <edge source="DEU" target="CZE">
      <data key="d0">18228000</data>
    </edge>
    <edge source="DEU" target="DNK">
      <data key="d0">6056000</data>
    </edge>
    <edge source="DEU" target="ETH">
      <data key="d0">384000</data>
    </edge>
    <edge source="DEU" target="EST">
      <data key="d0">392000</data>
    </edge>
    <edge source="DEU" target="FIN">
      <data key="d0">7480000</data>
    </edge>
    <edge source="DEU" target="FRA">
      <data key="d0">49698000</data>
    </edge>
    <edge source="DEU" target="GEO">
      <data key="d0">40000</data>
    </edge>
    <edge source="DEU" target="GRC">
      <data key="d0">1672000</data>
    </edge>
    <edge source="DEU" target="GTM">
      <data key="d0">27000</data>
    </edge>
    <edge source="DEU" target="HND">
      <data key="d0">18000</data>
    </edge>
    <edge source="DEU" target="HKG">
      <data key="d0">481000</data>
    </edge>
    <edge source="DEU" target="HUN">
      <data key="d0">4302000</data>
    </edge>
    <edge source="DEU" target="IDN">
      <data key="d0">79000</data>
    </edge>
    <edge source="DEU" target="IRL">
      <data key="d0">1220000</data>
    </edge>
    <edge source="DEU" target="ISR">
      <data key="d0">1226000</data>
    </edge>
    <edge source="DEU" target="ITA">
      <data key="d0">34392000</data>
    </edge>
    <edge source="DEU" target="JPN">
      <data key="d0">3529000</data>
    </edge>
    <edge source="DEU" target="KAZ">
      <data key="d0">78000</data>
    </edge>
    <edge source="DEU" target="JOR">
      <data key="d0">66000</data>
    </edge>
    <edge source="DEU" target="KOR">
      <data key="d0">4309000</data>
    </edge>
    <edge source="DEU" target="LBN">
      <data key="d0">70000</data>
    </edge>
    <edge source="DEU" target="LVA">
      <data key="d0">44000</data>
    </edge>
    <edge source="DEU" target="LTU">
      <data key="d0">673000</data>
    </edge>
    <edge source="DEU" target="MYS">
      <data key="d0">1262000</data>
    </edge>
    <edge source="DEU" target="MEX">
      <data key="d0">133000</data>
    </edge>
    <edge source="DEU" target="MDA">
      <data key="d0">22000</data>
    </edge>
    <edge source="DEU" target="MAR">
      <data key="d0">178000</data>
    </edge>
    <edge source="DEU" target="NLD">
      <data key="d0">24990000</data>
    </edge>
    <edge source="DEU" target="NZL">
      <data key="d0">189000</data>
    </edge>
    <edge source="DEU" target="NOR">
      <data key="d0">1344000</data>
    </edge>
    <edge source="DEU" target="PAK">
      <data key="d0">461000</data>
    </edge>
    <edge source="DEU" target="PER">
      <data key="d0">33000</data>
    </edge>
    <edge source="DEU" target="PHL">
      <data key="d0">139000</data>
    </edge>
    <edge source="DEU" target="POL">
      <data key="d0">17074000</data>
    </edge>
    <edge source="DEU" target="PRT">
      <data key="d0">5087000</data>
    </edge>
    <edge source="DEU" target="ROU">
      <data key="d0">1485000</data>
    </edge>
    <edge source="DEU" target="RUS">
      <data key="d0">9357000</data>
    </edge>
    <edge source="DEU" target="SAU">
      <data key="d0">440000</data>
    </edge>
    <edge source="DEU" target="IND">
      <data key="d0">2168000</data>
    </edge>
    <edge source="DEU" target="SGP">
      <data key="d0">719000</data>
    </edge>
    <edge source="DEU" target="SVK">
      <data key="d0">3746000</data>
    </edge>
    <edge source="DEU" target="VNM">
      <data key="d0">74000</data>
    </edge>
    <edge source="DEU" target="SVN">
      <data key="d0">4245000</data>
    </edge>
    <edge source="DEU" target="ZAF">
      <data key="d0">1440000</data>
    </edge>
    <edge source="DEU" target="ZWE">
      <data key="d0">66000</data>
    </edge>
    <edge source="DEU" target="ESP">
      <data key="d0">14913000</data>
    </edge>
    <edge source="DEU" target="SWE">
      <data key="d0">12123000</data>
    </edge>
    <edge source="DEU" target="CHE">
      <data key="d0">14385000</data>
    </edge>
    <edge source="DEU" target="THA">
      <data key="d0">1217000</data>
    </edge>
    <edge source="DEU" target="ARE">
      <data key="d0">655000</data>
    </edge>
    <edge source="DEU" target="TUN">
      <data key="d0">688000</data>
    </edge>
    <edge source="DEU" target="TUR">
      <data key="d0">4474000</data>
    </edge>
    <edge source="DEU" target="UKR">
      <data key="d0">2162000</data>
    </edge>
    <edge source="DEU" target="MKD">
      <data key="d0">346000</data>
    </edge>
    <edge source="DEU" target="EGY">
      <data key="d0">694000</data>
    </edge>
    <edge source="DEU" target="GBR">
      <data key="d0">16010000</data>
    </edge>
    <edge source="DEU" target="USA">
      <data key="d0">26262000</data>
    </edge>
    <edge source="DEU" target="URY">
      <data key="d0">256000</data>
    </edge>
    <edge source="DEU" target="SRB">
      <data key="d0">1017000</data>
    </edge>
    <edge source="ISR" target="BEL">
      <data key="d0">14000</data>
    </edge>
    <edge source="ISR" target="ROU">
      <data key="d0">212000</data>
    </edge>
    <edge source="ISR" target="RUS">
      <data key="d0">11000</data>
    </edge>
    <edge source="ISR" target="TUR">
      <data key="d0">66000</data>
    </edge>
    <edge source="ISR" target="USA">
      <data key="d0">68000</data>
    </edge>
    <edge source="ITA" target="ALB">
      <data key="d0">49516</data>
    </edge>
    <edge source="ITA" target="DZA">
      <data key="d0">166240</data>
    </edge>
    <edge source="ITA" target="ARG">
      <data key="d0">88140</data>
    </edge>
    <edge source="ITA" target="AUS">
      <data key="d0">192049</data>
    </edge>
    <edge source="ITA" target="AUT">
      <data key="d0">2927059</data>
    </edge>
    <edge source="ITA" target="BEL">
      <data key="d0">1347554</data>
    </edge>
    <edge source="ITA" target="BOL">
      <data key="d0">12361</data>
    </edge>
    <edge source="ITA" target="BRA">
      <data key="d0">2287783</data>
    </edge>
    <edge source="ITA" target="BGR">
      <data key="d0">269347</data>
    </edge>
    <edge source="ITA" target="BLR">
      <data key="d0">22414</data>
    </edge>
    <edge source="ITA" target="CAN">
      <data key="d0">106174</data>
    </edge>
    <edge source="ITA" target="LKA">
      <data key="d0">1466699</data>
    </edge>
    <edge source="ITA" target="CHL">
      <data key="d0">216114</data>
    </edge>
    <edge source="ITA" target="CHN">
      <data key="d0">220386</data>
    </edge>
    <edge source="ITA" target="COL">
      <data key="d0">1477685</data>
    </edge>
    <edge source="ITA" target="CRI">
      <data key="d0">19414</data>
    </edge>
    <edge source="ITA" target="HRV">
      <data key="d0">429276</data>
    </edge>
    <edge source="ITA" target="CZE">
      <data key="d0">487973</data>
    </edge>
    <edge source="ITA" target="DNK">
      <data key="d0">217198</data>
    </edge>
    <edge source="ITA" target="ETH">
      <data key="d0">28064</data>
    </edge>
    <edge source="ITA" target="FIN">
      <data key="d0">423119</data>
    </edge>
    <edge source="ITA" target="FRA">
      <data key="d0">12959172</data>
    </edge>
    <edge source="ITA" target="DEU">
      <data key="d0">11721864</data>
    </edge>
    <edge source="ITA" target="GRC">
      <data key="d0">1415834</data>
    </edge>
    <edge source="ITA" target="GTM">
      <data key="d0">73498</data>
    </edge>
    <edge source="ITA" target="HND">
      <data key="d0">16051</data>
    </edge>
    <edge source="ITA" target="HKG">
      <data key="d0">274603</data>
    </edge>
    <edge source="ITA" target="HUN">
      <data key="d0">957915</data>
    </edge>
    <edge source="ITA" target="IDN">
      <data key="d0">213009</data>
    </edge>
    <edge source="ITA" target="ISR">
      <data key="d0">822851</data>
    </edge>
    <edge source="ITA" target="CIV">
      <data key="d0">63961</data>
    </edge>
    <edge source="ITA" target="JPN">
      <data key="d0">177925</data>
    </edge>
    <edge source="ITA" target="JOR">
      <data key="d0">45732</data>
    </edge>
    <edge source="ITA" target="KOR">
      <data key="d0">167681</data>
    </edge>
    <edge source="ITA" target="LBN">
      <data key="d0">128624</data>
    </edge>
    <edge source="ITA" target="MYS">
      <data key="d0">3547400</data>
    </edge>
    <edge source="ITA" target="MUS">
      <data key="d0">16982</data>
    </edge>
    <edge source="ITA" target="MEX">
      <data key="d0">1980192</data>
    </edge>
    <edge source="ITA" target="MAR">
      <data key="d0">257657</data>
    </edge>
    <edge source="ITA" target="NLD">
      <data key="d0">3170291</data>
    </edge>
    <edge source="ITA" target="NZL">
      <data key="d0">20405</data>
    </edge>
    <edge source="ITA" target="NOR">
      <data key="d0">241708</data>
    </edge>
    <edge source="ITA" target="PAK">
      <data key="d0">178248</data>
    </edge>
    <edge source="ITA" target="PER">
      <data key="d0">33309</data>
    </edge>
    <edge source="ITA" target="POL">
      <data key="d0">4915733</data>
    </edge>
    <edge source="ITA" target="PRT">
      <data key="d0">2036296</data>
    </edge>
    <edge source="ITA" target="ROU">
      <data key="d0">873415</data>
    </edge>
    <edge source="ITA" target="RUS">
      <data key="d0">547741</data>
    </edge>
    <edge source="ITA" target="SAU">
      <data key="d0">38824</data>
    </edge>
    <edge source="ITA" target="IND">
      <data key="d0">2180790</data>
    </edge>
    <edge source="ITA" target="SGP">
      <data key="d0">246807</data>
    </edge>
    <edge source="ITA" target="SVK">
      <data key="d0">124818</data>
    </edge>
    <edge source="ITA" target="SVN">
      <data key="d0">1086904</data>
    </edge>
    <edge source="ITA" target="ZAF">
      <data key="d0">346796</data>
    </edge>
    <edge source="ITA" target="ESP">
      <data key="d0">15922043</data>
    </edge>
    <edge source="ITA" target="SWE">
      <data key="d0">377855</data>
    </edge>
    <edge source="ITA" target="CHE">
      <data key="d0">1969355</data>
    </edge>
    <edge source="ITA" target="THA">
      <data key="d0">46234</data>
    </edge>
    <edge source="ITA" target="ARE">
      <data key="d0">895002</data>
    </edge>
    <edge source="ITA" target="TUN">
      <data key="d0">346355</data>
    </edge>
    <edge source="ITA" target="TUR">
      <data key="d0">3134163</data>
    </edge>
    <edge source="ITA" target="UKR">
      <data key="d0">164621</data>
    </edge>
    <edge source="ITA" target="MKD">
      <data key="d0">31188</data>
    </edge>
    <edge source="ITA" target="EGY">
      <data key="d0">224924</data>
    </edge>
    <edge source="ITA" target="GBR">
      <data key="d0">2220949</data>
    </edge>
    <edge source="ITA" target="USA">
      <data key="d0">1357315</data>
    </edge>
    <edge source="ITA" target="SRB">
      <data key="d0">871092</data>
    </edge>
    <edge source="MYS" target="DZA">
      <data key="d0">180302</data>
    </edge>
    <edge source="MYS" target="ARG">
      <data key="d0">8765880</data>
    </edge>
    <edge source="MYS" target="AUS">
      <data key="d0">9083152</data>
    </edge>
    <edge source="MYS" target="AUT">
      <data key="d0">3406729</data>
    </edge>
    <edge source="MYS" target="BEL">
      <data key="d0">34523218</data>
    </edge>
    <edge source="MYS" target="BRA">
      <data key="d0">23849434</data>
    </edge>
    <edge source="MYS" target="BGR">
      <data key="d0">28020</data>
    </edge>
    <edge source="MYS" target="KHM">
      <data key="d0">159688</data>
    </edge>
    <edge source="MYS" target="CAN">
      <data key="d0">17947591</data>
    </edge>
    <edge source="MYS" target="LKA">
      <data key="d0">420749</data>
    </edge>
    <edge source="MYS" target="CHL">
      <data key="d0">2108468</data>
    </edge>
    <edge source="MYS" target="CHN">
      <data key="d0">60809593</data>
    </edge>
    <edge source="MYS" target="COL">
      <data key="d0">828618</data>
    </edge>
    <edge source="MYS" target="CZE">
      <data key="d0">1800488</data>
    </edge>
    <edge source="MYS" target="DNK">
      <data key="d0">1342450</data>
    </edge>
    <edge source="MYS" target="ECU">
      <data key="d0">215913</data>
    </edge>
    <edge source="MYS" target="ETH">
      <data key="d0">826693</data>
    </edge>
    <edge source="MYS" target="FIN">
      <data key="d0">9215481</data>
    </edge>
    <edge source="MYS" target="FRA">
      <data key="d0">27748105</data>
    </edge>
    <edge source="MYS" target="DEU">
      <data key="d0">71827163</data>
    </edge>
    <edge source="MYS" target="GRC">
      <data key="d0">6291360</data>
    </edge>
    <edge source="MYS" target="HKG">
      <data key="d0">10443994</data>
    </edge>
    <edge source="MYS" target="HUN">
      <data key="d0">198196</data>
    </edge>
    <edge source="MYS" target="IDN">
      <data key="d0">3928188</data>
    </edge>
    <edge source="MYS" target="IRL">
      <data key="d0">1107117</data>
    </edge>
    <edge source="MYS" target="ITA">
      <data key="d0">25330843</data>
    </edge>
    <edge source="MYS" target="JPN">
      <data key="d0">21021381</data>
    </edge>
    <edge source="MYS" target="JOR">
      <data key="d0">133133</data>
    </edge>
    <edge source="MYS" target="KOR">
      <data key="d0">49823197</data>
    </edge>
    <edge source="MYS" target="LBN">
      <data key="d0">28686</data>
    </edge>
    <edge source="MYS" target="LVA">
      <data key="d0">81685</data>
    </edge>
    <edge source="MYS" target="MUS">
      <data key="d0">102162</data>
    </edge>
    <edge source="MYS" target="MEX">
      <data key="d0">5242221</data>
    </edge>
    <edge source="MYS" target="MAR">
      <data key="d0">78260</data>
    </edge>
    <edge source="MYS" target="OMN">
      <data key="d0">190441</data>
    </edge>
    <edge source="MYS" target="NLD">
      <data key="d0">11970230</data>
    </edge>
    <edge source="MYS" target="NZL">
      <data key="d0">1648975</data>
    </edge>
    <edge source="MYS" target="NOR">
      <data key="d0">10813</data>
    </edge>
    <edge source="MYS" target="PAK">
      <data key="d0">11060272</data>
    </edge>
    <edge source="MYS" target="PRY">
      <data key="d0">30406</data>
    </edge>
    <edge source="MYS" target="PER">
      <data key="d0">1271041</data>
    </edge>
    <edge source="MYS" target="PHL">
      <data key="d0">891530</data>
    </edge>
    <edge source="MYS" target="POL">
      <data key="d0">6198663</data>
    </edge>
    <edge source="MYS" target="PRT">
      <data key="d0">7329303</data>
    </edge>
    <edge source="MYS" target="ROU">
      <data key="d0">4109215</data>
    </edge>
    <edge source="MYS" target="RUS">
      <data key="d0">3632497</data>
    </edge>
    <edge source="MYS" target="SAU">
      <data key="d0">83765</data>
    </edge>
    <edge source="MYS" target="IND">
      <data key="d0">2273661</data>
    </edge>
    <edge source="MYS" target="SGP">
      <data key="d0">10916554</data>
    </edge>
    <edge source="MYS" target="SVK">
      <data key="d0">196720</data>
    </edge>
    <edge source="MYS" target="VNM">
      <data key="d0">1416089</data>
    </edge>
    <edge source="MYS" target="SVN">
      <data key="d0">2396442</data>
    </edge>
    <edge source="MYS" target="ZAF">
      <data key="d0">18429406</data>
    </edge>
    <edge source="MYS" target="ZWE">
      <data key="d0">636565</data>
    </edge>
    <edge source="MYS" target="ESP">
      <data key="d0">11250986</data>
    </edge>
    <edge source="MYS" target="SWE">
      <data key="d0">8172681</data>
    </edge>
    <edge source="MYS" target="THA">
      <data key="d0">1102967</data>
    </edge>
    <edge source="MYS" target="ARE">
      <data key="d0">1373833</data>
    </edge>
    <edge source="MYS" target="TUN">
      <data key="d0">3291449</data>
    </edge>
    <edge source="MYS" target="TUR">
      <data key="d0">21036186</data>
    </edge>
    <edge source="MYS" target="UKR">
      <data key="d0">2669181</data>
    </edge>
    <edge source="MYS" target="EGY">
      <data key="d0">9346908</data>
    </edge>
    <edge source="MYS" target="GBR">
      <data key="d0">24000227</data>
    </edge>
    <edge source="MYS" target="TZA">
      <data key="d0">559730</data>
    </edge>
    <edge source="MYS" target="USA">
      <data key="d0">71250659</data>
    </edge>
    <edge source="MYS" target="URY">
      <data key="d0">781874</data>
    </edge>
    <edge source="MYS" target="SRB">
      <data key="d0">1792041</data>
    </edge>
    <edge source="PAK" target="LKA">
      <data key="d0">19904</data>
    </edge>
    <edge source="PAK" target="KOR">
      <data key="d0">51430</data>
    </edge>
    <edge source="PAK" target="ZAF">
      <data key="d0">46909</data>
    </edge>
    <edge source="PAK" target="ARE">
      <data key="d0">28510</data>
    </edge>
    <edge source="PAK" target="GBR">
      <data key="d0">57703</data>
    </edge>
    <edge source="PER" target="CHL">
      <data key="d0">17567</data>
    </edge>
    <edge source="PRT" target="BRA">
      <data key="d0">518721</data>
    </edge>
    <edge source="PRT" target="FRA">
      <data key="d0">200499</data>
    </edge>
    <edge source="PRT" target="DEU">
      <data key="d0">95214</data>
    </edge>
    <edge source="PRT" target="MAR">
      <data key="d0">102235</data>
    </edge>
    <edge source="PRT" target="MOZ">
      <data key="d0">13671</data>
    </edge>
    <edge source="PRT" target="ROU">
      <data key="d0">21652</data>
    </edge>
    <edge source="PRT" target="ESP">
      <data key="d0">800547</data>
    </edge>
    <edge source="PRT" target="CHE">
      <data key="d0">66244</data>
    </edge>
    <edge source="PRT" target="USA">
      <data key="d0">10990</data>
    </edge>
    <edge source="IND" target="AUS">
      <data key="d0">196250</data>
    </edge>
    <edge source="IND" target="BEL">
      <data key="d0">34976</data>
    </edge>
    <edge source="IND" target="CAN">
      <data key="d0">94422</data>
    </edge>
    <edge source="IND" target="LKA">
      <data key="d0">351330</data>
    </edge>
    <edge source="IND" target="CHN">
      <data key="d0">167345</data>
    </edge>
    <edge source="IND" target="ETH">
      <data key="d0">10436</data>
    </edge>
    <edge source="IND" target="FRA">
      <data key="d0">420424</data>
    </edge>
    <edge source="IND" target="DEU">
      <data key="d0">212973</data>
    </edge>
    <edge source="IND" target="HKG">
      <data key="d0">16778</data>
    </edge>
    <edge source="IND" target="HUN">
      <data key="d0">23487</data>
    </edge>
    <edge source="IND" target="IDN">
      <data key="d0">186021</data>
    </edge>
    <edge source="IND" target="IRL">
      <data key="d0">23864</data>
    </edge>
    <edge source="IND" target="ITA">
      <data key="d0">356348</data>
    </edge>
    <edge source="IND" target="JPN">
      <data key="d0">309175</data>
    </edge>
    <edge source="IND" target="JOR">
      <data key="d0">66801</data>
    </edge>
    <edge source="IND" target="KOR">
      <data key="d0">141701</data>
    </edge>
    <edge source="IND" target="MYS">
      <data key="d0">277840</data>
    </edge>
    <edge source="IND" target="MUS">
      <data key="d0">11324</data>
    </edge>
    <edge source="IND" target="MAR">
      <data key="d0">30347</data>
    </edge>
    <edge source="IND" target="OMN">
      <data key="d0">40043</data>
    </edge>
    <edge source="IND" target="NLD">
      <data key="d0">54553</data>
    </edge>
    <edge source="IND" target="NZL">
      <data key="d0">28134</data>
    </edge>
    <edge source="IND" target="PAK">
      <data key="d0">432723</data>
    </edge>
    <edge source="IND" target="POL">
      <data key="d0">21087</data>
    </edge>
    <edge source="IND" target="RUS">
      <data key="d0">31824</data>
    </edge>
    <edge source="IND" target="SAU">
      <data key="d0">82586</data>
    </edge>
    <edge source="IND" target="SEN">
      <data key="d0">141671</data>
    </edge>
    <edge source="IND" target="SGP">
      <data key="d0">65310</data>
    </edge>
    <edge source="IND" target="VNM">
      <data key="d0">37821</data>
    </edge>
    <edge source="IND" target="ZAF">
      <data key="d0">19916</data>
    </edge>
    <edge source="IND" target="ZWE">
      <data key="d0">93104</data>
    </edge>
    <edge source="IND" target="ESP">
      <data key="d0">283499</data>
    </edge>
    <edge source="IND" target="THA">
      <data key="d0">89120</data>
    </edge>
    <edge source="IND" target="TGO">
      <data key="d0">10993</data>
    </edge>
    <edge source="IND" target="ARE">
      <data key="d0">335054</data>
    </edge>
    <edge source="IND" target="TUR">
      <data key="d0">84668</data>
    </edge>
    <edge source="IND" target="UGA">
      <data key="d0">10704</data>
    </edge>
    <edge source="IND" target="EGY">
      <data key="d0">178593</data>
    </edge>
    <edge source="IND" target="GBR">
      <data key="d0">298388</data>
    </edge>
    <edge source="IND" target="TZA">
      <data key="d0">32087</data>
    </edge>
    <edge source="IND" target="USA">
      <data key="d0">757868</data>
    </edge>
    <edge source="ZAF" target="ARG">
      <data key="d0">492165</data>
    </edge>
    <edge source="ZAF" target="AUS">
      <data key="d0">59286</data>
    </edge>
    <edge source="ZAF" target="BEL">
      <data key="d0">442202</data>
    </edge>
    <edge source="ZAF" target="ETH">
      <data key="d0">111198</data>
    </edge>
    <edge source="ZAF" target="FRA">
      <data key="d0">449324</data>
    </edge>
    <edge source="ZAF" target="DEU">
      <data key="d0">1921819</data>
    </edge>
    <edge source="ZAF" target="GHA">
      <data key="d0">37054</data>
    </edge>
    <edge source="ZAF" target="IDN">
      <data key="d0">829518</data>
    </edge>
    <edge source="ZAF" target="ITA">
      <data key="d0">1372511</data>
    </edge>
    <edge source="ZAF" target="KOR">
      <data key="d0">323629</data>
    </edge>
    <edge source="ZAF" target="MWI">
      <data key="d0">50606</data>
    </edge>
    <edge source="ZAF" target="MYS">
      <data key="d0">1082635</data>
    </edge>
    <edge source="ZAF" target="MUS">
      <data key="d0">74898</data>
    </edge>
    <edge source="ZAF" target="MOZ">
      <data key="d0">669446</data>
    </edge>
    <edge source="ZAF" target="NLD">
      <data key="d0">27329</data>
    </edge>
    <edge source="ZAF" target="NZL">
      <data key="d0">76229</data>
    </edge>
    <edge source="ZAF" target="PAK">
      <data key="d0">17515</data>
    </edge>
    <edge source="ZAF" target="PHL">
      <data key="d0">117567</data>
    </edge>
    <edge source="ZAF" target="SAU">
      <data key="d0">816752</data>
    </edge>
    <edge source="ZAF" target="IND">
      <data key="d0">573425</data>
    </edge>
    <edge source="ZAF" target="ZWE">
      <data key="d0">1232774</data>
    </edge>
    <edge source="ZAF" target="ESP">
      <data key="d0">2065639</data>
    </edge>
    <edge source="ZAF" target="SWE">
      <data key="d0">17516</data>
    </edge>
    <edge source="ZAF" target="THA">
      <data key="d0">262389</data>
    </edge>
    <edge source="ZAF" target="UGA">
      <data key="d0">31973</data>
    </edge>
    <edge source="ZAF" target="GBR">
      <data key="d0">3774044</data>
    </edge>
    <edge source="ZAF" target="TZA">
      <data key="d0">48699</data>
    </edge>
    <edge source="ZAF" target="USA">
      <data key="d0">578652</data>
    </edge>
    <edge source="ESP" target="DZA">
      <data key="d0">709498</data>
    </edge>
    <edge source="ESP" target="ARG">
      <data key="d0">203087</data>
    </edge>
    <edge source="ESP" target="AUS">
      <data key="d0">35804</data>
    </edge>
    <edge source="ESP" target="BEL">
      <data key="d0">71884</data>
    </edge>
    <edge source="ESP" target="BRA">
      <data key="d0">399631</data>
    </edge>
    <edge source="ESP" target="BGR">
      <data key="d0">14573</data>
    </edge>
    <edge source="ESP" target="CHL">
      <data key="d0">16341</data>
    </edge>
    <edge source="ESP" target="CHN">
      <data key="d0">103339</data>
    </edge>
    <edge source="ESP" target="COL">
      <data key="d0">20733</data>
    </edge>
    <edge source="ESP" target="CZE">
      <data key="d0">453549</data>
    </edge>
    <edge source="ESP" target="DNK">
      <data key="d0">25972</data>
    </edge>
    <edge source="ESP" target="EST">
      <data key="d0">374004</data>
    </edge>
    <edge source="ESP" target="FRA">
      <data key="d0">1346005</data>
    </edge>
    <edge source="ESP" target="DEU">
      <data key="d0">2243119</data>
    </edge>
    <edge source="ESP" target="GRC">
      <data key="d0">51311</data>
    </edge>
    <edge source="ESP" target="GTM">
      <data key="d0">62556</data>
    </edge>
    <edge source="ESP" target="HKG">
      <data key="d0">87336</data>
    </edge>
    <edge source="ESP" target="HUN">
      <data key="d0">30374</data>
    </edge>
    <edge source="ESP" target="IDN">
      <data key="d0">656797</data>
    </edge>
    <edge source="ESP" target="ISR">
      <data key="d0">161767</data>
    </edge>
    <edge source="ESP" target="ITA">
      <data key="d0">3379285</data>
    </edge>
    <edge source="ESP" target="JPN">
      <data key="d0">172971</data>
    </edge>
    <edge source="ESP" target="MEX">
      <data key="d0">363985</data>
    </edge>
    <edge source="ESP" target="MAR">
      <data key="d0">422892</data>
    </edge>
    <edge source="ESP" target="NLD">
      <data key="d0">343612</data>
    </edge>
    <edge source="ESP" target="PAK">
      <data key="d0">91910</data>
    </edge>
    <edge source="ESP" target="POL">
      <data key="d0">981952</data>
    </edge>
    <edge source="ESP" target="PRT">
      <data key="d0">3240686</data>
    </edge>
    <edge source="ESP" target="SAU">
      <data key="d0">94633</data>
    </edge>
    <edge source="ESP" target="IND">
      <data key="d0">81508</data>
    </edge>
    <edge source="ESP" target="SGP">
      <data key="d0">68837</data>
    </edge>
    <edge source="ESP" target="SVK">
      <data key="d0">101841</data>
    </edge>
    <edge source="ESP" target="SVN">
      <data key="d0">25090</data>
    </edge>
    <edge source="ESP" target="SWE">
      <data key="d0">46199</data>
    </edge>
    <edge source="ESP" target="CHE">
      <data key="d0">61638</data>
    </edge>
    <edge source="ESP" target="THA">
      <data key="d0">48121</data>
    </edge>
    <edge source="ESP" target="ARE">
      <data key="d0">17621</data>
    </edge>
    <edge source="ESP" target="TUN">
      <data key="d0">352785</data>
    </edge>
    <edge source="ESP" target="TUR">
      <data key="d0">1818734</data>
    </edge>
    <edge source="ESP" target="EGY">
      <data key="d0">286124</data>
    </edge>
    <edge source="ESP" target="GBR">
      <data key="d0">533116</data>
    </edge>
    <edge source="ESP" target="USA">
      <data key="d0">1900128</data>
    </edge>
    <edge source="ESP" target="BFA">
      <data key="d0">91573</data>
    </edge>
    <edge source="ESP" target="URY">
      <data key="d0">1218229</data>
    </edge>
    <edge source="ESP" target="SRB">
      <data key="d0">67611</data>
    </edge>
    <edge source="TUR" target="ALB">
      <data key="d0">19225</data>
    </edge>
    <edge source="TUR" target="BEL">
      <data key="d0">513811</data>
    </edge>
    <edge source="TUR" target="BGR">
      <data key="d0">96468</data>
    </edge>
    <edge source="TUR" target="BLR">
      <data key="d0">25503</data>
    </edge>
    <edge source="TUR" target="LKA">
      <data key="d0">89598</data>
    </edge>
    <edge source="TUR" target="CZE">
      <data key="d0">10520</data>
    </edge>
    <edge source="TUR" target="FRA">
      <data key="d0">20023</data>
    </edge>
    <edge source="TUR" target="DEU">
      <data key="d0">448849</data>
    </edge>
    <edge source="TUR" target="GRC">
      <data key="d0">168242</data>
    </edge>
    <edge source="TUR" target="HUN">
      <data key="d0">13272</data>
    </edge>
    <edge source="TUR" target="ISR">
      <data key="d0">1469832</data>
    </edge>
    <edge source="TUR" target="ITA">
      <data key="d0">358206</data>
    </edge>
    <edge source="TUR" target="KAZ">
      <data key="d0">17595</data>
    </edge>
    <edge source="TUR" target="KGZ">
      <data key="d0">33400</data>
    </edge>
    <edge source="TUR" target="MAR">
      <data key="d0">655995</data>
    </edge>
    <edge source="TUR" target="NLD">
      <data key="d0">77174</data>
    </edge>
    <edge source="TUR" target="PAK">
      <data key="d0">570987</data>
    </edge>
    <edge source="TUR" target="ROU">
      <data key="d0">70332</data>
    </edge>
    <edge source="TUR" target="RUS">
      <data key="d0">46266</data>
    </edge>
    <edge source="TUR" target="IND">
      <data key="d0">2560475</data>
    </edge>
    <edge source="TUR" target="SVN">
      <data key="d0">30421</data>
    </edge>
    <edge source="TUR" target="ESP">
      <data key="d0">187645</data>
    </edge>
    <edge source="TUR" target="CHE">
      <data key="d0">11795</data>
    </edge>
    <edge source="TUR" target="TUN">
      <data key="d0">16490</data>
    </edge>
    <edge source="TUR" target="UKR">
      <data key="d0">1276827</data>
    </edge>
    <edge source="TUR" target="EGY">
      <data key="d0">14432</data>
    </edge>
    <edge source="TUR" target="GBR">
      <data key="d0">195614</data>
    </edge>
    <edge source="TUR" target="USA">
      <data key="d0">209599</data>
    </edge>
    <edge source="TUR" target="SRB">
      <data key="d0">63473</data>
    </edge>
    <edge source="GBR" target="ARG">
      <data key="d0">549803</data>
    </edge>
    <edge source="GBR" target="AUS">
      <data key="d0">2553788</data>
    </edge>
    <edge source="GBR" target="AUT">
      <data key="d0">165766</data>
    </edge>
    <edge source="GBR" target="BEL">
      <data key="d0">27620434</data>
    </edge>
    <edge source="GBR" target="BRA">
      <data key="d0">2342832</data>
    </edge>
    <edge source="GBR" target="BGR">
      <data key="d0">91841</data>
    </edge>
    <edge source="GBR" target="BLR">
      <data key="d0">219975</data>
    </edge>
    <edge source="GBR" target="CAN">
      <data key="d0">620011</data>
    </edge>
    <edge source="GBR" target="LKA">
      <data key="d0">249456</data>
    </edge>
    <edge source="GBR" target="CHN">
      <data key="d0">15542175</data>
    </edge>
    <edge source="GBR" target="COL">
      <data key="d0">14256</data>
    </edge>
    <edge source="GBR" target="HRV">
      <data key="d0">314570</data>
    </edge>
    <edge source="GBR" target="CZE">
      <data key="d0">1529284</data>
    </edge>
    <edge source="GBR" target="DNK">
      <data key="d0">1112551</data>
    </edge>
    <edge source="GBR" target="SLV">
      <data key="d0">147885</data>
    </edge>
    <edge source="GBR" target="FIN">
      <data key="d0">359455</data>
    </edge>
    <edge source="GBR" target="FRA">
      <data key="d0">13847500</data>
    </edge>
    <edge source="GBR" target="GEO">
      <data key="d0">17186</data>
    </edge>
    <edge source="GBR" target="DEU">
      <data key="d0">25444720</data>
    </edge>
    <edge source="GBR" target="GHA">
      <data key="d0">10745</data>
    </edge>
    <edge source="GBR" target="GRC">
      <data key="d0">239537</data>
    </edge>
    <edge source="GBR" target="GTM">
      <data key="d0">22283</data>
    </edge>
    <edge source="GBR" target="HKG">
      <data key="d0">11641847</data>
    </edge>
    <edge source="GBR" target="HUN">
      <data key="d0">4718663</data>
    </edge>
    <edge source="GBR" target="IDN">
      <data key="d0">4601121</data>
    </edge>
    <edge source="GBR" target="IRL">
      <data key="d0">4273944</data>
    </edge>
    <edge source="GBR" target="ISR">
      <data key="d0">1588406</data>
    </edge>
    <edge source="GBR" target="ITA">
      <data key="d0">6964789</data>
    </edge>
    <edge source="GBR" target="CIV">
      <data key="d0">167644</data>
    </edge>
    <edge source="GBR" target="JPN">
      <data key="d0">4190929</data>
    </edge>
    <edge source="GBR" target="KOR">
      <data key="d0">14297052</data>
    </edge>
    <edge source="GBR" target="LVA">
      <data key="d0">669890</data>
    </edge>
    <edge source="GBR" target="LTU">
      <data key="d0">76576</data>
    </edge>
    <edge source="GBR" target="MDG">
      <data key="d0">20525</data>
    </edge>
    <edge source="GBR" target="MYS">
      <data key="d0">29649340</data>
    </edge>
    <edge source="GBR" target="MEX">
      <data key="d0">366356</data>
    </edge>
    <edge source="GBR" target="MAR">
      <data key="d0">679466</data>
    </edge>
    <edge source="GBR" target="NLD">
      <data key="d0">13805140</data>
    </edge>
    <edge source="GBR" target="NZL">
      <data key="d0">1596144</data>
    </edge>
    <edge source="GBR" target="NOR">
      <data key="d0">601100</data>
    </edge>
    <edge source="GBR" target="PAK">
      <data key="d0">783321</data>
    </edge>
    <edge source="GBR" target="PHL">
      <data key="d0">487932</data>
    </edge>
    <edge source="GBR" target="POL">
      <data key="d0">2768541</data>
    </edge>
    <edge source="GBR" target="PRT">
      <data key="d0">1364204</data>
    </edge>
    <edge source="GBR" target="ROU">
      <data key="d0">354475</data>
    </edge>
    <edge source="GBR" target="RUS">
      <data key="d0">1551454</data>
    </edge>
    <edge source="GBR" target="SAU">
      <data key="d0">968000</data>
    </edge>
    <edge source="GBR" target="IND">
      <data key="d0">5632722</data>
    </edge>
    <edge source="GBR" target="SGP">
      <data key="d0">2302368</data>
    </edge>
    <edge source="GBR" target="SVK">
      <data key="d0">227926</data>
    </edge>
    <edge source="GBR" target="VNM">
      <data key="d0">231693</data>
    </edge>
    <edge source="GBR" target="SVN">
      <data key="d0">2817129</data>
    </edge>
    <edge source="GBR" target="ZAF">
      <data key="d0">7086916</data>
    </edge>
    <edge source="GBR" target="ESP">
      <data key="d0">4999833</data>
    </edge>
    <edge source="GBR" target="SWE">
      <data key="d0">2649616</data>
    </edge>
    <edge source="GBR" target="CHE">
      <data key="d0">1559758</data>
    </edge>
    <edge source="GBR" target="THA">
      <data key="d0">7368111</data>
    </edge>
    <edge source="GBR" target="ARE">
      <data key="d0">933581</data>
    </edge>
    <edge source="GBR" target="TUN">
      <data key="d0">333264</data>
    </edge>
    <edge source="GBR" target="TUR">
      <data key="d0">10971906</data>
    </edge>
    <edge source="GBR" target="UKR">
      <data key="d0">303924</data>
    </edge>
    <edge source="GBR" target="MKD">
      <data key="d0">55904</data>
    </edge>
    <edge source="GBR" target="EGY">
      <data key="d0">3225677</data>
    </edge>
    <edge source="GBR" target="USA">
      <data key="d0">10870692</data>
    </edge>
    <edge source="GBR" target="SRB">
      <data key="d0">233632</data>
    </edge>
    <edge source="USA" target="ARG">
      <data key="d0">16696282</data>
    </edge>
    <edge source="USA" target="AUS">
      <data key="d0">9394606</data>
    </edge>
    <edge source="USA" target="AUT">
      <data key="d0">499885</data>
    </edge>
    <edge source="USA" target="BEL">
      <data key="d0">214476202</data>
    </edge>
    <edge source="USA" target="BOL">
      <data key="d0">106776</data>
    </edge>
    <edge source="USA" target="BRA">
      <data key="d0">85466576</data>
    </edge>
    <edge source="USA" target="BGR">
      <data key="d0">4669884</data>
    </edge>
    <edge source="USA" target="CMR">
      <data key="d0">25530</data>
    </edge>
    <edge source="USA" target="CAN">
      <data key="d0">426045791</data>
    </edge>
    <edge source="USA" target="LKA">
      <data key="d0">3216617</data>
    </edge>
    <edge source="USA" target="CHL">
      <data key="d0">3159490</data>
    </edge>
    <edge source="USA" target="CHN">
      <data key="d0">45906137</data>
    </edge>
    <edge source="USA" target="COL">
      <data key="d0">17205664</data>
    </edge>
    <edge source="USA" target="CRI">
      <data key="d0">4964085</data>
    </edge>
    <edge source="USA" target="CZE">
      <data key="d0">28655</data>
    </edge>
    <edge source="USA" target="DNK">
      <data key="d0">107041</data>
    </edge>
    <edge source="USA" target="ECU">
      <data key="d0">5242455</data>
    </edge>
    <edge source="USA" target="SLV">
      <data key="d0">594367</data>
    </edge>
    <edge source="USA" target="EST">
      <data key="d0">167153</data>
    </edge>
    <edge source="USA" target="FIN">
      <data key="d0">272584</data>
    </edge>
    <edge source="USA" target="FRA">
      <data key="d0">66461263</data>
    </edge>
    <edge source="USA" target="DEU">
      <data key="d0">54630225</data>
    </edge>
    <edge source="USA" target="GRC">
      <data key="d0">721306</data>
    </edge>
    <edge source="USA" target="GTM">
      <data key="d0">4325332</data>
    </edge>
    <edge source="USA" target="HND">
      <data key="d0">976666</data>
    </edge>
    <edge source="USA" target="HKG">
      <data key="d0">11297872</data>
    </edge>
    <edge source="USA" target="HUN">
      <data key="d0">11303</data>
    </edge>
    <edge source="USA" target="IDN">
      <data key="d0">10570923</data>
    </edge>
    <edge source="USA" target="IRL">
      <data key="d0">10910136</data>
    </edge>
    <edge source="USA" target="ISR">
      <data key="d0">4416739</data>
    </edge>
    <edge source="USA" target="ITA">
      <data key="d0">18815392</data>
    </edge>
    <edge source="USA" target="JAM">
      <data key="d0">231468</data>
    </edge>
    <edge source="USA" target="JPN">
      <data key="d0">45107377</data>
    </edge>
    <edge source="USA" target="JOR">
      <data key="d0">41354</data>
    </edge>
    <edge source="USA" target="KOR">
      <data key="d0">28818043</data>
    </edge>
    <edge source="USA" target="LBN">
      <data key="d0">239144</data>
    </edge>
    <edge source="USA" target="MYS">
      <data key="d0">8994608</data>
    </edge>
    <edge source="USA" target="MUS">
      <data key="d0">13783</data>
    </edge>
    <edge source="USA" target="MEX">
      <data key="d0">118979633</data>
    </edge>
    <edge source="USA" target="MAR">
      <data key="d0">424380</data>
    </edge>
    <edge source="USA" target="OMN">
      <data key="d0">25031</data>
    </edge>
    <edge source="USA" target="NLD">
      <data key="d0">45534105</data>
    </edge>
    <edge source="USA" target="NZL">
      <data key="d0">1152334</data>
    </edge>
    <edge source="USA" target="NIC">
      <data key="d0">315372</data>
    </edge>
    <edge source="USA" target="NER">
      <data key="d0">16335</data>
    </edge>
    <edge source="USA" target="PAK">
      <data key="d0">767998</data>
    </edge>
    <edge source="USA" target="PAN">
      <data key="d0">241316</data>
    </edge>
    <edge source="USA" target="PER">
      <data key="d0">2881123</data>
    </edge>
    <edge source="USA" target="PHL">
      <data key="d0">3228104</data>
    </edge>
    <edge source="USA" target="POL">
      <data key="d0">1458363</data>
    </edge>
    <edge source="USA" target="PRT">
      <data key="d0">926225</data>
    </edge>
    <edge source="USA" target="ROU">
      <data key="d0">68933</data>
    </edge>
    <edge source="USA" target="RUS">
      <data key="d0">70211</data>
    </edge>
    <edge source="USA" target="SAU">
      <data key="d0">2144880</data>
    </edge>
    <edge source="USA" target="SEN">
      <data key="d0">70654</data>
    </edge>
    <edge source="USA" target="IND">
      <data key="d0">6143059</data>
    </edge>
    <edge source="USA" target="SGP">
      <data key="d0">11786360</data>
    </edge>
    <edge source="USA" target="VNM">
      <data key="d0">1185336</data>
    </edge>
    <edge source="USA" target="SVN">
      <data key="d0">5037973</data>
    </edge>
    <edge source="USA" target="ZAF">
      <data key="d0">4455751</data>
    </edge>
    <edge source="USA" target="ESP">
      <data key="d0">18568396</data>
    </edge>
    <edge source="USA" target="SWE">
      <data key="d0">1700448</data>
    </edge>
    <edge source="USA" target="CHE">
      <data key="d0">1653131</data>
    </edge>
    <edge source="USA" target="THA">
      <data key="d0">11652292</data>
    </edge>
    <edge source="USA" target="ARE">
      <data key="d0">678374</data>
    </edge>
    <edge source="USA" target="TUR">
      <data key="d0">8673728</data>
    </edge>
    <edge source="USA" target="EGY">
      <data key="d0">2416182</data>
    </edge>
    <edge source="USA" target="GBR">
      <data key="d0">46794483</data>
    </edge>
    <edge source="USA" target="URY">
      <data key="d0">318653</data>
    </edge>
    <edge source="AUS" target="BEL">
      <data key="d0">14303</data>
    </edge>
    <edge source="AUS" target="CHN">
      <data key="d0">256502</data>
    </edge>
    <edge source="AUS" target="CRI">
      <data key="d0">19744</data>
    </edge>
    <edge source="AUS" target="HKG">
      <data key="d0">70906</data>
    </edge>
    <edge source="AUS" target="IDN">
      <data key="d0">272370</data>
    </edge>
    <edge source="AUS" target="ITA">
      <data key="d0">395945</data>
    </edge>
    <edge source="AUS" target="JPN">
      <data key="d0">162127</data>
    </edge>
    <edge source="AUS" target="KOR">
      <data key="d0">105398</data>
    </edge>
    <edge source="AUS" target="MYS">
      <data key="d0">250216</data>
    </edge>
    <edge source="AUS" target="NZL">
      <data key="d0">2597482</data>
    </edge>
    <edge source="AUS" target="PAK">
      <data key="d0">38348</data>
    </edge>
    <edge source="AUS" target="PHL">
      <data key="d0">144637</data>
    </edge>
    <edge source="AUS" target="IND">
      <data key="d0">191988</data>
    </edge>
    <edge source="AUS" target="SGP">
      <data key="d0">187322</data>
    </edge>
    <edge source="AUS" target="VNM">
      <data key="d0">49736</data>
    </edge>
    <edge source="AUS" target="ZAF">
      <data key="d0">16565</data>
    </edge>
    <edge source="AUS" target="SWE">
      <data key="d0">62742</data>
    </edge>
    <edge source="AUS" target="THA">
      <data key="d0">249377</data>
    </edge>
    <edge source="AUS" target="ARE">
      <data key="d0">25064</data>
    </edge>
    <edge source="AUS" target="GBR">
      <data key="d0">110690</data>
    </edge>
    <edge source="AUS" target="USA">
      <data key="d0">531819</data>
    </edge>
    <edge source="BEL" target="DZA">
      <data key="d0">342289</data>
    </edge>
    <edge source="BEL" target="ARG">
      <data key="d0">370293</data>
    </edge>
    <edge source="BEL" target="AUS">
      <data key="d0">1629993</data>
    </edge>
    <edge source="BEL" target="AUT">
      <data key="d0">6251637</data>
    </edge>
    <edge source="BEL" target="BRA">
      <data key="d0">214039</data>
    </edge>
    <edge source="BEL" target="BGR">
      <data key="d0">340326</data>
    </edge>
    <edge source="BEL" target="BLR">
      <data key="d0">30016</data>
    </edge>
    <edge source="BEL" target="CAN">
      <data key="d0">2464135</data>
    </edge>
    <edge source="BEL" target="LKA">
      <data key="d0">112550</data>
    </edge>
    <edge source="BEL" target="CHL">
      <data key="d0">304551</data>
    </edge>
    <edge source="BEL" target="CHN">
      <data key="d0">2191631</data>
    </edge>
    <edge source="BEL" target="COL">
      <data key="d0">420349</data>
    </edge>
    <edge source="BEL" target="HRV">
      <data key="d0">139884</data>
    </edge>
    <edge source="BEL" target="CZE">
      <data key="d0">1187967</data>
    </edge>
    <edge source="BEL" target="DNK">
      <data key="d0">3267719</data>
    </edge>
    <edge source="BEL" target="EST">
      <data key="d0">23520</data>
    </edge>
    <edge source="BEL" target="FIN">
      <data key="d0">1830675</data>
    </edge>
    <edge source="BEL" target="FRA">
      <data key="d0">71283849</data>
    </edge>
    <edge source="BEL" target="DEU">
      <data key="d0">106789151</data>
    </edge>
    <edge source="BEL" target="GRC">
      <data key="d0">1474175</data>
    </edge>
    <edge source="BEL" target="HKG">
      <data key="d0">1474650</data>
    </edge>
    <edge source="BEL" target="HUN">
      <data key="d0">427981</data>
    </edge>
    <edge source="BEL" target="IDN">
      <data key="d0">627983</data>
    </edge>
    <edge source="BEL" target="IRL">
      <data key="d0">1101778</data>
    </edge>
    <edge source="BEL" target="ISR">
      <data key="d0">615002</data>
    </edge>
    <edge source="BEL" target="ITA">
      <data key="d0">63772831</data>
    </edge>
    <edge source="BEL" target="CIV">
      <data key="d0">56748</data>
    </edge>
    <edge source="BEL" target="JPN">
      <data key="d0">543408</data>
    </edge>
    <edge source="BEL" target="JOR">
      <data key="d0">110314</data>
    </edge>
    <edge source="BEL" target="KOR">
      <data key="d0">1833585</data>
    </edge>
    <edge source="BEL" target="LBN">
      <data key="d0">14445</data>
    </edge>
    <edge source="BEL" target="LVA">
      <data key="d0">139443</data>
    </edge>
    <edge source="BEL" target="MDG">
      <data key="d0">10477</data>
    </edge>
    <edge source="BEL" target="MYS">
      <data key="d0">313126</data>
    </edge>
    <edge source="BEL" target="MAR">
      <data key="d0">599686</data>
    </edge>
    <edge source="BEL" target="NLD">
      <data key="d0">46776733</data>
    </edge>
    <edge source="BEL" target="NZL">
      <data key="d0">162577</data>
    </edge>
    <edge source="BEL" target="NOR">
      <data key="d0">503477</data>
    </edge>
    <edge source="BEL" target="PAK">
      <data key="d0">348543</data>
    </edge>
    <edge source="BEL" target="PHL">
      <data key="d0">258439</data>
    </edge>
    <edge source="BEL" target="POL">
      <data key="d0">3224212</data>
    </edge>
    <edge source="BEL" target="PRT">
      <data key="d0">4329872</data>
    </edge>
    <edge source="BEL" target="ROU">
      <data key="d0">151339</data>
    </edge>
    <edge source="BEL" target="RUS">
      <data key="d0">1528837</data>
    </edge>
    <edge source="BEL" target="SAU">
      <data key="d0">2390292</data>
    </edge>
    <edge source="BEL" target="SEN">
      <data key="d0">518916</data>
    </edge>
    <edge source="BEL" target="IND">
      <data key="d0">1127593</data>
    </edge>
    <edge source="BEL" target="SGP">
      <data key="d0">64374</data>
    </edge>
    <edge source="BEL" target="SVK">
      <data key="d0">3917193</data>
    </edge>
    <edge source="BEL" target="SVN">
      <data key="d0">289917</data>
    </edge>
    <edge source="BEL" target="ZAF">
      <data key="d0">491928</data>
    </edge>
    <edge source="BEL" target="ZWE">
      <data key="d0">40327</data>
    </edge>
    <edge source="BEL" target="ESP">
      <data key="d0">22601889</data>
    </edge>
    <edge source="BEL" target="SWE">
      <data key="d0">8504856</data>
    </edge>
    <edge source="BEL" target="CHE">
      <data key="d0">4699083</data>
    </edge>
    <edge source="BEL" target="THA">
      <data key="d0">762629</data>
    </edge>
    <edge source="BEL" target="ARE">
      <data key="d0">616878</data>
    </edge>
    <edge source="BEL" target="TUN">
      <data key="d0">500775</data>
    </edge>
    <edge source="BEL" target="TUR">
      <data key="d0">3621568</data>
    </edge>
    <edge source="BEL" target="UKR">
      <data key="d0">221430</data>
    </edge>
    <edge source="BEL" target="MKD">
      <data key="d0">13845</data>
    </edge>
    <edge source="BEL" target="EGY">
      <data key="d0">287011</data>
    </edge>
    <edge source="BEL" target="GBR">
      <data key="d0">41871917</data>
    </edge>
    <edge source="BEL" target="USA">
      <data key="d0">31208714</data>
    </edge>
    <edge source="BEL" target="URY">
      <data key="d0">102597</data>
    </edge>
    <edge source="BEL" target="SRB">
      <data key="d0">104416</data>
    </edge>
    <edge source="CHN" target="AUS">
      <data key="d0">362797</data>
    </edge>
    <edge source="CHN" target="BEL">
      <data key="d0">95077</data>
    </edge>
    <edge source="CHN" target="BRA">
      <data key="d0">121155</data>
    </edge>
    <edge source="CHN" target="BGR">
      <data key="d0">10000</data>
    </edge>
    <edge source="CHN" target="CAN">
      <data key="d0">52867</data>
    </edge>
    <edge source="CHN" target="ECU">
      <data key="d0">23049</data>
    </edge>
    <edge source="CHN" target="FIN">
      <data key="d0">13431</data>
    </edge>
    <edge source="CHN" target="DEU">
      <data key="d0">1547529</data>
    </edge>
    <edge source="CHN" target="GRC">
      <data key="d0">54286</data>
    </edge>
    <edge source="CHN" target="HKG">
      <data key="d0">17544789</data>
    </edge>
    <edge source="CHN" target="IDN">
      <data key="d0">5222460</data>
    </edge>
    <edge source="CHN" target="ITA">
      <data key="d0">1756794</data>
    </edge>
    <edge source="CHN" target="CIV">
      <data key="d0">10620</data>
    </edge>
    <edge source="CHN" target="JPN">
      <data key="d0">3751383</data>
    </edge>
    <edge source="CHN" target="KOR">
      <data key="d0">5421111</data>
    </edge>
    <edge source="CHN" target="LBN">
      <data key="d0">24520</data>
    </edge>
    <edge source="CHN" target="MYS">
      <data key="d0">1120698</data>
    </edge>
    <edge source="CHN" target="NLD">
      <data key="d0">583176</data>
    </edge>
    <edge source="CHN" target="NZL">
      <data key="d0">235995</data>
    </edge>
    <edge source="CHN" target="PAK">
      <data key="d0">306973</data>
    </edge>
    <edge source="CHN" target="PHL">
      <data key="d0">1130232</data>
    </edge>
    <edge source="CHN" target="PRT">
      <data key="d0">44140</data>
    </edge>
    <edge source="CHN" target="RUS">
      <data key="d0">40465</data>
    </edge>
    <edge source="CHN" target="SAU">
      <data key="d0">85204</data>
    </edge>
    <edge source="CHN" target="IND">
      <data key="d0">2093562</data>
    </edge>
    <edge source="CHN" target="SGP">
      <data key="d0">440948</data>
    </edge>
    <edge source="CHN" target="VNM">
      <data key="d0">2742372</data>
    </edge>
    <edge source="CHN" target="ZAF">
      <data key="d0">216493</data>
    </edge>
    <edge source="CHN" target="ESP">
      <data key="d0">15353</data>
    </edge>
    <edge source="CHN" target="THA">
      <data key="d0">2095785</data>
    </edge>
    <edge source="CHN" target="ARE">
      <data key="d0">163263</data>
    </edge>
    <edge source="CHN" target="TUN">
      <data key="d0">15161</data>
    </edge>
    <edge source="CHN" target="TUR">
      <data key="d0">30943</data>
    </edge>
    <edge source="CHN" target="EGY">
      <data key="d0">90803</data>
    </edge>
    <edge source="CHN" target="GBR">
      <data key="d0">16848</data>
    </edge>
    <edge source="CHN" target="USA">
      <data key="d0">2242844</data>
    </edge>
    <edge source="HKG" target="AUS">
      <data key="d0">186830</data>
    </edge>
    <edge source="HKG" target="KHM">
      <data key="d0">27757</data>
    </edge>
    <edge source="HKG" target="LKA">
      <data key="d0">41678</data>
    </edge>
    <edge source="HKG" target="CHN">
      <data key="d0">176042714</data>
    </edge>
    <edge source="HKG" target="IDN">
      <data key="d0">309417</data>
    </edge>
    <edge source="HKG" target="ITA">
      <data key="d0">39537</data>
    </edge>
    <edge source="HKG" target="JPN">
      <data key="d0">768813</data>
    </edge>
    <edge source="HKG" target="JOR">
      <data key="d0">151438</data>
    </edge>
    <edge source="HKG" target="KOR">
      <data key="d0">1875826</data>
    </edge>
    <edge source="HKG" target="MYS">
      <data key="d0">237479</data>
    </edge>
    <edge source="HKG" target="MEX">
      <data key="d0">29821</data>
    </edge>
    <edge source="HKG" target="NZL">
      <data key="d0">13797</data>
    </edge>
    <edge source="HKG" target="PHL">
      <data key="d0">295771</data>
    </edge>
    <edge source="HKG" target="IND">
      <data key="d0">354837</data>
    </edge>
    <edge source="HKG" target="SGP">
      <data key="d0">288162</data>
    </edge>
    <edge source="HKG" target="VNM">
      <data key="d0">775613</data>
    </edge>
    <edge source="HKG" target="ESP">
      <data key="d0">223005</data>
    </edge>
    <edge source="HKG" target="THA">
      <data key="d0">561587</data>
    </edge>
    <edge source="HKG" target="GBR">
      <data key="d0">17940</data>
    </edge>
    <edge source="HKG" target="USA">
      <data key="d0">640829</data>
    </edge>
    <edge source="IDN" target="ARG">
      <data key="d0">6578405</data>
    </edge>
    <edge source="IDN" target="AUS">
      <data key="d0">9331130</data>
    </edge>
    <edge source="IDN" target="AUT">
      <data key="d0">44045</data>
    </edge>
    <edge source="IDN" target="BEL">
      <data key="d0">22678998</data>
    </edge>
    <edge source="IDN" target="BRA">
      <data key="d0">21571805</data>
    </edge>
    <edge source="IDN" target="BGR">
      <data key="d0">85228</data>
    </edge>
    <edge source="IDN" target="KHM">
      <data key="d0">1775093</data>
    </edge>
    <edge source="IDN" target="CMR">
      <data key="d0">91291</data>
    </edge>
    <edge source="IDN" target="CAN">
      <data key="d0">37683802</data>
    </edge>
    <edge source="IDN" target="LKA">
      <data key="d0">262488</data>
    </edge>
    <edge source="IDN" target="CHL">
      <data key="d0">2718409</data>
    </edge>
    <edge source="IDN" target="CHN">
      <data key="d0">30449878</data>
    </edge>
    <edge source="IDN" target="COL">
      <data key="d0">7168185</data>
    </edge>
    <edge source="IDN" target="CRI">
      <data key="d0">45538</data>
    </edge>
    <edge source="IDN" target="CZE">
      <data key="d0">242737</data>
    </edge>
    <edge source="IDN" target="DNK">
      <data key="d0">5482037</data>
    </edge>
    <edge source="IDN" target="ECU">
      <data key="d0">2902172</data>
    </edge>
    <edge source="IDN" target="FRA">
      <data key="d0">8271934</data>
    </edge>
    <edge source="IDN" target="GEO">
      <data key="d0">35873</data>
    </edge>
    <edge source="IDN" target="DEU">
      <data key="d0">37026444</data>
    </edge>
    <edge source="IDN" target="GRC">
      <data key="d0">1252077</data>
    </edge>
    <edge source="IDN" target="HND">
      <data key="d0">121579</data>
    </edge>
    <edge source="IDN" target="HKG">
      <data key="d0">1073130</data>
    </edge>
    <edge source="IDN" target="HUN">
      <data key="d0">2839050</data>
    </edge>
    <edge source="IDN" target="IRL">
      <data key="d0">114701</data>
    </edge>
    <edge source="IDN" target="ISR">
      <data key="d0">20160</data>
    </edge>
    <edge source="IDN" target="ITA">
      <data key="d0">13095479</data>
    </edge>
    <edge source="IDN" target="JPN">
      <data key="d0">92079549</data>
    </edge>
    <edge source="IDN" target="JOR">
      <data key="d0">69778</data>
    </edge>
    <edge source="IDN" target="KOR">
      <data key="d0">47610140</data>
    </edge>
    <edge source="IDN" target="LVA">
      <data key="d0">11624</data>
    </edge>
    <edge source="IDN" target="MYS">
      <data key="d0">5248136</data>
    </edge>
    <edge source="IDN" target="MUS">
      <data key="d0">15846</data>
    </edge>
    <edge source="IDN" target="MEX">
      <data key="d0">20974062</data>
    </edge>
    <edge source="IDN" target="MAR">
      <data key="d0">126955</data>
    </edge>
    <edge source="IDN" target="NLD">
      <data key="d0">15446685</data>
    </edge>
    <edge source="IDN" target="NZL">
      <data key="d0">1289019</data>
    </edge>
    <edge source="IDN" target="NOR">
      <data key="d0">35362</data>
    </edge>
    <edge source="IDN" target="PAK">
      <data key="d0">1759332</data>
    </edge>
    <edge source="IDN" target="PRY">
      <data key="d0">179424</data>
    </edge>
    <edge source="IDN" target="PER">
      <data key="d0">3972642</data>
    </edge>
    <edge source="IDN" target="PHL">
      <data key="d0">890587</data>
    </edge>
    <edge source="IDN" target="POL">
      <data key="d0">13541351</data>
    </edge>
    <edge source="IDN" target="PRT">
      <data key="d0">100281</data>
    </edge>
    <edge source="IDN" target="ROU">
      <data key="d0">1078182</data>
    </edge>
    <edge source="IDN" target="RUS">
      <data key="d0">1576916</data>
    </edge>
    <edge source="IDN" target="SAU">
      <data key="d0">220634</data>
    </edge>
    <edge source="IDN" target="IND">
      <data key="d0">4001953</data>
    </edge>
    <edge source="IDN" target="SGP">
      <data key="d0">56898112</data>
    </edge>
    <edge source="IDN" target="SVK">
      <data key="d0">114444</data>
    </edge>
    <edge source="IDN" target="VNM">
      <data key="d0">279809</data>
    </edge>
    <edge source="IDN" target="SVN">
      <data key="d0">6966587</data>
    </edge>
    <edge source="IDN" target="ZAF">
      <data key="d0">8321830</data>
    </edge>
    <edge source="IDN" target="ESP">
      <data key="d0">12692435</data>
    </edge>
    <edge source="IDN" target="SWE">
      <data key="d0">132163</data>
    </edge>
    <edge source="IDN" target="CHE">
      <data key="d0">970459</data>
    </edge>
    <edge source="IDN" target="THA">
      <data key="d0">45453</data>
    </edge>
    <edge source="IDN" target="ARE">
      <data key="d0">266058</data>
    </edge>
    <edge source="IDN" target="TUN">
      <data key="d0">115818</data>
    </edge>
    <edge source="IDN" target="TUR">
      <data key="d0">5238805</data>
    </edge>
    <edge source="IDN" target="UGA">
      <data key="d0">44666</data>
    </edge>
    <edge source="IDN" target="UKR">
      <data key="d0">275081</data>
    </edge>
    <edge source="IDN" target="MKD">
      <data key="d0">61488</data>
    </edge>
    <edge source="IDN" target="EGY">
      <data key="d0">1531842</data>
    </edge>
    <edge source="IDN" target="GBR">
      <data key="d0">14640098</data>
    </edge>
    <edge source="IDN" target="USA">
      <data key="d0">363839338</data>
    </edge>
    <edge source="IDN" target="URY">
      <data key="d0">232458</data>
    </edge>
    <edge source="JPN" target="ARG">
      <data key="d0">284582</data>
    </edge>
    <edge source="JPN" target="AUS">
      <data key="d0">4966515</data>
    </edge>
    <edge source="JPN" target="BEL">
      <data key="d0">45745206</data>
    </edge>
    <edge source="JPN" target="BRA">
      <data key="d0">6643379</data>
    </edge>
    <edge source="JPN" target="BGR">
      <data key="d0">126021</data>
    </edge>
    <edge source="JPN" target="CAN">
      <data key="d0">5145043</data>
    </edge>
    <edge source="JPN" target="LKA">
      <data key="d0">1985487</data>
    </edge>
    <edge source="JPN" target="CHL">
      <data key="d0">390664</data>
    </edge>
    <edge source="JPN" target="CHN">
      <data key="d0">121655633</data>
    </edge>
    <edge source="JPN" target="COL">
      <data key="d0">484034</data>
    </edge>
    <edge source="JPN" target="CZE">
      <data key="d0">86504</data>
    </edge>
    <edge source="JPN" target="DNK">
      <data key="d0">194868</data>
    </edge>
    <edge source="JPN" target="ECU">
      <data key="d0">136729</data>
    </edge>
    <edge source="JPN" target="FIN">
      <data key="d0">2406501</data>
    </edge>
    <edge source="JPN" target="FRA">
      <data key="d0">11477758</data>
    </edge>
    <edge source="JPN" target="DEU">
      <data key="d0">48463271</data>
    </edge>
    <edge source="JPN" target="GRC">
      <data key="d0">31417</data>
    </edge>
    <edge source="JPN" target="GTM">
      <data key="d0">113402</data>
    </edge>
    <edge source="JPN" target="HKG">
      <data key="d0">52309384</data>
    </edge>
    <edge source="JPN" target="IDN">
      <data key="d0">43609917</data>
    </edge>
    <edge source="JPN" target="IRL">
      <data key="d0">95764</data>
    </edge>
    <edge source="JPN" target="ISR">
      <data key="d0">818052</data>
    </edge>
    <edge source="JPN" target="ITA">
      <data key="d0">17620996</data>
    </edge>
    <edge source="JPN" target="KOR">
      <data key="d0">85028680</data>
    </edge>
    <edge source="JPN" target="MYS">
      <data key="d0">37356543</data>
    </edge>
    <edge source="JPN" target="MEX">
      <data key="d0">2117214</data>
    </edge>
    <edge source="JPN" target="NLD">
      <data key="d0">24978915</data>
    </edge>
    <edge source="JPN" target="NZL">
      <data key="d0">1330951</data>
    </edge>
    <edge source="JPN" target="PAK">
      <data key="d0">1522859</data>
    </edge>
    <edge source="JPN" target="PRY">
      <data key="d0">85789</data>
    </edge>
    <edge source="JPN" target="PER">
      <data key="d0">20812</data>
    </edge>
    <edge source="JPN" target="PHL">
      <data key="d0">10205670</data>
    </edge>
    <edge source="JPN" target="POL">
      <data key="d0">42013</data>
    </edge>
    <edge source="JPN" target="RUS">
      <data key="d0">2326371</data>
    </edge>
    <edge source="JPN" target="SAU">
      <data key="d0">213935</data>
    </edge>
    <edge source="JPN" target="SEN">
      <data key="d0">38515</data>
    </edge>
    <edge source="JPN" target="IND">
      <data key="d0">30985684</data>
    </edge>
    <edge source="JPN" target="SGP">
      <data key="d0">11204811</data>
    </edge>
    <edge source="JPN" target="VNM">
      <data key="d0">4998080</data>
    </edge>
    <edge source="JPN" target="ZAF">
      <data key="d0">3599248</data>
    </edge>
    <edge source="JPN" target="ESP">
      <data key="d0">10230732</data>
    </edge>
    <edge source="JPN" target="SWE">
      <data key="d0">663341</data>
    </edge>
    <edge source="JPN" target="CHE">
      <data key="d0">771613</data>
    </edge>
    <edge source="JPN" target="THA">
      <data key="d0">52596722</data>
    </edge>
    <edge source="JPN" target="ARE">
      <data key="d0">188540</data>
    </edge>
    <edge source="JPN" target="TUR">
      <data key="d0">4278428</data>
    </edge>
    <edge source="JPN" target="GBR">
      <data key="d0">14845469</data>
    </edge>
    <edge source="JPN" target="USA">
      <data key="d0">125559597</data>
    </edge>
    <edge source="JPN" target="URY">
      <data key="d0">7359014</data>
    </edge>
    <edge source="KOR" target="ARG">
      <data key="d0">465221</data>
    </edge>
    <edge source="KOR" target="AUS">
      <data key="d0">6141798</data>
    </edge>
    <edge source="KOR" target="BEL">
      <data key="d0">4994846</data>
    </edge>
    <edge source="KOR" target="BRA">
      <data key="d0">5935241</data>
    </edge>
    <edge source="KOR" target="CAN">
      <data key="d0">5034043</data>
    </edge>
    <edge source="KOR" target="LKA">
      <data key="d0">3460550</data>
    </edge>
    <edge source="KOR" target="CHL">
      <data key="d0">214641</data>
    </edge>
    <edge source="KOR" target="CHN">
      <data key="d0">93751023</data>
    </edge>
    <edge source="KOR" target="HRV">
      <data key="d0">531295</data>
    </edge>
    <edge source="KOR" target="ECU">
      <data key="d0">43919</data>
    </edge>
    <edge source="KOR" target="ETH">
      <data key="d0">302568</data>
    </edge>
    <edge source="KOR" target="FRA">
      <data key="d0">4155211</data>
    </edge>
    <edge source="KOR" target="DEU">
      <data key="d0">6909259</data>
    </edge>
    <edge source="KOR" target="GRC">
      <data key="d0">52959</data>
    </edge>
    <edge source="KOR" target="HKG">
      <data key="d0">24326651</data>
    </edge>
    <edge source="KOR" target="IDN">
      <data key="d0">27537025</data>
    </edge>
    <edge source="KOR" target="ISR">
      <data key="d0">736532</data>
    </edge>
    <edge source="KOR" target="ITA">
      <data key="d0">4988823</data>
    </edge>
    <edge source="KOR" target="JPN">
      <data key="d0">31200043</data>
    </edge>
    <edge source="KOR" target="JOR">
      <data key="d0">47057</data>
    </edge>
    <edge source="KOR" target="LTU">
      <data key="d0">23370</data>
    </edge>
    <edge source="KOR" target="MYS">
      <data key="d0">4783710</data>
    </edge>
    <edge source="KOR" target="MEX">
      <data key="d0">46631</data>
    </edge>
    <edge source="KOR" target="NLD">
      <data key="d0">5725943</data>
    </edge>
    <edge source="KOR" target="NZL">
      <data key="d0">2498351</data>
    </edge>
    <edge source="KOR" target="PAK">
      <data key="d0">1302644</data>
    </edge>
    <edge source="KOR" target="PER">
      <data key="d0">350160</data>
    </edge>
    <edge source="KOR" target="PHL">
      <data key="d0">6120105</data>
    </edge>
    <edge source="KOR" target="POL">
      <data key="d0">97280</data>
    </edge>
    <edge source="KOR" target="PRT">
      <data key="d0">2720633</data>
    </edge>
    <edge source="KOR" target="ROU">
      <data key="d0">19254</data>
    </edge>
    <edge source="KOR" target="RUS">
      <data key="d0">252869</data>
    </edge>
    <edge source="KOR" target="SAU">
      <data key="d0">32880</data>
    </edge>
    <edge source="KOR" target="IND">
      <data key="d0">14809315</data>
    </edge>
    <edge source="KOR" target="SGP">
      <data key="d0">1040971</data>
    </edge>
    <edge source="KOR" target="SVK">
      <data key="d0">68802</data>
    </edge>
    <edge source="KOR" target="VNM">
      <data key="d0">6116788</data>
    </edge>
    <edge source="KOR" target="ZAF">
      <data key="d0">717162</data>
    </edge>
    <edge source="KOR" target="ESP">
      <data key="d0">4194936</data>
    </edge>
    <edge source="KOR" target="SWE">
      <data key="d0">71237</data>
    </edge>
    <edge source="KOR" target="THA">
      <data key="d0">11921598</data>
    </edge>
    <edge source="KOR" target="ARE">
      <data key="d0">234084</data>
    </edge>
    <edge source="KOR" target="TUR">
      <data key="d0">6096517</data>
    </edge>
    <edge source="KOR" target="EGY">
      <data key="d0">279803</data>
    </edge>
    <edge source="KOR" target="GBR">
      <data key="d0">2388787</data>
    </edge>
    <edge source="KOR" target="USA">
      <data key="d0">57520853</data>
    </edge>
    <edge source="KOR" target="URY">
      <data key="d0">102056</data>
    </edge>
    <edge source="KOR" target="SRB">
      <data key="d0">16791</data>
    </edge>
    <edge source="NZL" target="AUS">
      <data key="d0">101170</data>
    </edge>
    <edge source="NZL" target="CAN">
      <data key="d0">11128</data>
    </edge>
    <edge source="NZL" target="MYS">
      <data key="d0">11168</data>
    </edge>
    <edge source="PHL" target="BRA">
      <data key="d0">202910</data>
    </edge>
    <edge source="PHL" target="CHN">
      <data key="d0">4380323</data>
    </edge>
    <edge source="PHL" target="FRA">
      <data key="d0">78336</data>
    </edge>
    <edge source="PHL" target="HKG">
      <data key="d0">10233</data>
    </edge>
    <edge source="PHL" target="KOR">
      <data key="d0">42901</data>
    </edge>
    <edge source="PHL" target="MYS">
      <data key="d0">3304252</data>
    </edge>
    <edge source="PHL" target="SGP">
      <data key="d0">2207458</data>
    </edge>
    <edge source="PHL" target="THA">
      <data key="d0">11418</data>
    </edge>
    <edge source="SGP" target="ARG">
      <data key="d0">5600081</data>
    </edge>
    <edge source="SGP" target="AUS">
      <data key="d0">6465523</data>
    </edge>
    <edge source="SGP" target="BEL">
      <data key="d0">4026652</data>
    </edge>
    <edge source="SGP" target="BRA">
      <data key="d0">7835323</data>
    </edge>
    <edge source="SGP" target="KHM">
      <data key="d0">154520</data>
    </edge>
    <edge source="SGP" target="CAN">
      <data key="d0">8126127</data>
    </edge>
    <edge source="SGP" target="LKA">
      <data key="d0">2224522</data>
    </edge>
    <edge source="SGP" target="CHL">
      <data key="d0">874239</data>
    </edge>
    <edge source="SGP" target="CHN">
      <data key="d0">35273988</data>
    </edge>
    <edge source="SGP" target="COL">
      <data key="d0">48976</data>
    </edge>
    <edge source="SGP" target="CZE">
      <data key="d0">42027</data>
    </edge>
    <edge source="SGP" target="FRA">
      <data key="d0">14688941</data>
    </edge>
    <edge source="SGP" target="DEU">
      <data key="d0">5956842</data>
    </edge>
    <edge source="SGP" target="GRC">
      <data key="d0">744504</data>
    </edge>
    <edge source="SGP" target="HKG">
      <data key="d0">3886659</data>
    </edge>
    <edge source="SGP" target="IRL">
      <data key="d0">69934</data>
    </edge>
    <edge source="SGP" target="ISR">
      <data key="d0">2300898</data>
    </edge>
    <edge source="SGP" target="ITA">
      <data key="d0">9247341</data>
    </edge>
    <edge source="SGP" target="JPN">
      <data key="d0">13681199</data>
    </edge>
    <edge source="SGP" target="JOR">
      <data key="d0">10266</data>
    </edge>
    <edge source="SGP" target="KOR">
      <data key="d0">2054038</data>
    </edge>
    <edge source="SGP" target="MYS">
      <data key="d0">19383488</data>
    </edge>
    <edge source="SGP" target="MUS">
      <data key="d0">46430</data>
    </edge>
    <edge source="SGP" target="MEX">
      <data key="d0">829403</data>
    </edge>
    <edge source="SGP" target="NLD">
      <data key="d0">9150478</data>
    </edge>
    <edge source="SGP" target="NZL">
      <data key="d0">1868539</data>
    </edge>
    <edge source="SGP" target="NOR">
      <data key="d0">10903</data>
    </edge>
    <edge source="SGP" target="PAK">
      <data key="d0">3658885</data>
    </edge>
    <edge source="SGP" target="PER">
      <data key="d0">136394</data>
    </edge>
    <edge source="SGP" target="PHL">
      <data key="d0">715285</data>
    </edge>
    <edge source="SGP" target="POL">
      <data key="d0">1757069</data>
    </edge>
    <edge source="SGP" target="PRT">
      <data key="d0">6065801</data>
    </edge>
    <edge source="SGP" target="ROU">
      <data key="d0">185197</data>
    </edge>
    <edge source="SGP" target="RUS">
      <data key="d0">279371</data>
    </edge>
    <edge source="SGP" target="SAU">
      <data key="d0">136127</data>
    </edge>
    <edge source="SGP" target="IND">
      <data key="d0">2011999</data>
    </edge>
    <edge source="SGP" target="VNM">
      <data key="d0">3432437</data>
    </edge>
    <edge source="SGP" target="SVN">
      <data key="d0">751612</data>
    </edge>
    <edge source="SGP" target="ZAF">
      <data key="d0">9456388</data>
    </edge>
    <edge source="SGP" target="ESP">
      <data key="d0">9030822</data>
    </edge>
    <edge source="SGP" target="THA">
      <data key="d0">1651592</data>
    </edge>
    <edge source="SGP" target="ARE">
      <data key="d0">607746</data>
    </edge>
    <edge source="SGP" target="TUN">
      <data key="d0">27537</data>
    </edge>
    <edge source="SGP" target="TUR">
      <data key="d0">2445109</data>
    </edge>
    <edge source="SGP" target="UKR">
      <data key="d0">239673</data>
    </edge>
    <edge source="SGP" target="EGY">
      <data key="d0">444557</data>
    </edge>
    <edge source="SGP" target="GBR">
      <data key="d0">6172216</data>
    </edge>
    <edge source="SGP" target="TZA">
      <data key="d0">98319</data>
    </edge>
    <edge source="SGP" target="USA">
      <data key="d0">15054099</data>
    </edge>
    <edge source="SGP" target="URY">
      <data key="d0">454861</data>
    </edge>
    <edge source="VNM" target="ARG">
      <data key="d0">454000</data>
    </edge>
    <edge source="VNM" target="AUS">
      <data key="d0">173000</data>
    </edge>
    <edge source="VNM" target="AUT">
      <data key="d0">105000</data>
    </edge>
    <edge source="VNM" target="BEL">
      <data key="d0">1704000</data>
    </edge>
    <edge source="VNM" target="BRA">
      <data key="d0">232000</data>
    </edge>
    <edge source="VNM" target="BGR">
      <data key="d0">63000</data>
    </edge>
    <edge source="VNM" target="KHM">
      <data key="d0">878000</data>
    </edge>
    <edge source="VNM" target="CAN">
      <data key="d0">522000</data>
    </edge>
    <edge source="VNM" target="CHN">
      <data key="d0">66569000</data>
    </edge>
    <edge source="VNM" target="COL">
      <data key="d0">92000</data>
    </edge>
    <edge source="VNM" target="CZE">
      <data key="d0">36000</data>
    </edge>
    <edge source="VNM" target="DNK">
      <data key="d0">30000</data>
    </edge>
    <edge source="VNM" target="FRA">
      <data key="d0">5024000</data>
    </edge>
    <edge source="VNM" target="DEU">
      <data key="d0">8809000</data>
    </edge>
    <edge source="VNM" target="GRC">
      <data key="d0">33000</data>
    </edge>
    <edge source="VNM" target="HKG">
      <data key="d0">5275000</data>
    </edge>
    <edge source="VNM" target="IDN">
      <data key="d0">54000</data>
    </edge>
    <edge source="VNM" target="IRL">
      <data key="d0">26000</data>
    </edge>
    <edge source="VNM" target="ITA">
      <data key="d0">1977000</data>
    </edge>
    <edge source="VNM" target="JPN">
      <data key="d0">5793000</data>
    </edge>
    <edge source="VNM" target="KOR">
      <data key="d0">9223000</data>
    </edge>
    <edge source="VNM" target="LVA">
      <data key="d0">625000</data>
    </edge>
    <edge source="VNM" target="MYS">
      <data key="d0">4063000</data>
    </edge>
    <edge source="VNM" target="MRT">
      <data key="d0">11000</data>
    </edge>
    <edge source="VNM" target="MAR">
      <data key="d0">103000</data>
    </edge>
    <edge source="VNM" target="NLD">
      <data key="d0">2589000</data>
    </edge>
    <edge source="VNM" target="NZL">
      <data key="d0">134000</data>
    </edge>
    <edge source="VNM" target="POL">
      <data key="d0">131000</data>
    </edge>
    <edge source="VNM" target="RUS">
      <data key="d0">13367000</data>
    </edge>
    <edge source="VNM" target="IND">
      <data key="d0">25000</data>
    </edge>
    <edge source="VNM" target="SGP">
      <data key="d0">16419000</data>
    </edge>
    <edge source="VNM" target="SVK">
      <data key="d0">664000</data>
    </edge>
    <edge source="VNM" target="SVN">
      <data key="d0">143000</data>
    </edge>
    <edge source="VNM" target="ZAF">
      <data key="d0">26000</data>
    </edge>
    <edge source="VNM" target="ESP">
      <data key="d0">1275000</data>
    </edge>
    <edge source="VNM" target="SWE">
      <data key="d0">550000</data>
    </edge>
    <edge source="VNM" target="CHE">
      <data key="d0">14000</data>
    </edge>
    <edge source="VNM" target="THA">
      <data key="d0">70000</data>
    </edge>
    <edge source="VNM" target="TUN">
      <data key="d0">27000</data>
    </edge>
    <edge source="VNM" target="TUR">
      <data key="d0">1301000</data>
    </edge>
    <edge source="VNM" target="UKR">
      <data key="d0">3857000</data>
    </edge>
    <edge source="VNM" target="GBR">
      <data key="d0">1555000</data>
    </edge>
    <edge source="VNM" target="USA">
      <data key="d0">1563000</data>
    </edge>
    <edge source="SWE" target="AUT">
      <data key="d0">99850</data>
    </edge>
    <edge source="SWE" target="BLR">
      <data key="d0">62311</data>
    </edge>
    <edge source="SWE" target="LKA">
      <data key="d0">76497</data>
    </edge>
    <edge source="SWE" target="CZE">
      <data key="d0">33174</data>
    </edge>
    <edge source="SWE" target="DNK">
      <data key="d0">2882450</data>
    </edge>
    <edge source="SWE" target="EST">
      <data key="d0">136953</data>
    </edge>
    <edge source="SWE" target="FIN">
      <data key="d0">3864910</data>
    </edge>
    <edge source="SWE" target="FRA">
      <data key="d0">2212090</data>
    </edge>
    <edge source="SWE" target="DEU">
      <data key="d0">765518</data>
    </edge>
    <edge source="SWE" target="ITA">
      <data key="d0">44196</data>
    </edge>
    <edge source="SWE" target="JPN">
      <data key="d0">15932</data>
    </edge>
    <edge source="SWE" target="LVA">
      <data key="d0">38631</data>
    </edge>
    <edge source="SWE" target="NLD">
      <data key="d0">118402</data>
    </edge>
    <edge source="SWE" target="NOR">
      <data key="d0">1146258</data>
    </edge>
    <edge source="SWE" target="PAK">
      <data key="d0">10913</data>
    </edge>
    <edge source="SWE" target="POL">
      <data key="d0">126586</data>
    </edge>
    <edge source="SWE" target="RUS">
      <data key="d0">308390</data>
    </edge>
    <edge source="SWE" target="GBR">
      <data key="d0">100941</data>
    </edge>
    <edge source="SWE" target="USA">
      <data key="d0">881191</data>
    </edge>
    <edge source="THA" target="ARG">
      <data key="d0">549141</data>
    </edge>
    <edge source="THA" target="AUS">
      <data key="d0">4509039</data>
    </edge>
    <edge source="THA" target="AUT">
      <data key="d0">4084248</data>
    </edge>
    <edge source="THA" target="BEL">
      <data key="d0">7802746</data>
    </edge>
    <edge source="THA" target="BRA">
      <data key="d0">29259470</data>
    </edge>
    <edge source="THA" target="BGR">
      <data key="d0">12178</data>
    </edge>
    <edge source="THA" target="KHM">
      <data key="d0">15469</data>
    </edge>
    <edge source="THA" target="CAN">
      <data key="d0">12587553</data>
    </edge>
    <edge source="THA" target="LKA">
      <data key="d0">1667608</data>
    </edge>
    <edge source="THA" target="CHL">
      <data key="d0">920312</data>
    </edge>
    <edge source="THA" target="CHN">
      <data key="d0">305038262</data>
    </edge>
    <edge source="THA" target="COL">
      <data key="d0">2442483</data>
    </edge>
    <edge source="THA" target="HRV">
      <data key="d0">22606</data>
    </edge>
    <edge source="THA" target="CZE">
      <data key="d0">413163</data>
    </edge>
    <edge source="THA" target="ETH">
      <data key="d0">330837</data>
    </edge>
    <edge source="THA" target="EST">
      <data key="d0">79439</data>
    </edge>
    <edge source="THA" target="FRA">
      <data key="d0">36109292</data>
    </edge>
    <edge source="THA" target="GEO">
      <data key="d0">43260</data>
    </edge>
    <edge source="THA" target="DEU">
      <data key="d0">18129552</data>
    </edge>
    <edge source="THA" target="GRC">
      <data key="d0">442504</data>
    </edge>
    <edge source="THA" target="HKG">
      <data key="d0">33632915</data>
    </edge>
    <edge source="THA" target="HUN">
      <data key="d0">2644152</data>
    </edge>
    <edge source="THA" target="IDN">
      <data key="d0">9133322</data>
    </edge>
    <edge source="THA" target="IRL">
      <data key="d0">394809</data>
    </edge>
    <edge source="THA" target="ISR">
      <data key="d0">80426</data>
    </edge>
    <edge source="THA" target="ITA">
      <data key="d0">32932824</data>
    </edge>
    <edge source="THA" target="JPN">
      <data key="d0">353814277</data>
    </edge>
    <edge source="THA" target="JOR">
      <data key="d0">47261</data>
    </edge>
    <edge source="THA" target="KOR">
      <data key="d0">100537911</data>
    </edge>
    <edge source="THA" target="LBN">
      <data key="d0">13818</data>
    </edge>
    <edge source="THA" target="LVA">
      <data key="d0">430861</data>
    </edge>
    <edge source="THA" target="LTU">
      <data key="d0">34195</data>
    </edge>
    <edge source="THA" target="MYS">
      <data key="d0">174697294</data>
    </edge>
    <edge source="THA" target="MUS">
      <data key="d0">17911</data>
    </edge>
    <edge source="THA" target="MEX">
      <data key="d0">4740328</data>
    </edge>
    <edge source="THA" target="MAR">
      <data key="d0">33544</data>
    </edge>
    <edge source="THA" target="NLD">
      <data key="d0">11537682</data>
    </edge>
    <edge source="THA" target="NZL">
      <data key="d0">2718043</data>
    </edge>
    <edge source="THA" target="PAK">
      <data key="d0">3341340</data>
    </edge>
    <edge source="THA" target="PER">
      <data key="d0">52369</data>
    </edge>
    <edge source="THA" target="PHL">
      <data key="d0">2092004</data>
    </edge>
    <edge source="THA" target="POL">
      <data key="d0">4646027</data>
    </edge>
    <edge source="THA" target="PRT">
      <data key="d0">700290</data>
    </edge>
    <edge source="THA" target="ROU">
      <data key="d0">148481</data>
    </edge>
    <edge source="THA" target="RUS">
      <data key="d0">4551003</data>
    </edge>
    <edge source="THA" target="SAU">
      <data key="d0">133793</data>
    </edge>
    <edge source="THA" target="IND">
      <data key="d0">11906351</data>
    </edge>
    <edge source="THA" target="SGP">
      <data key="d0">44650375</data>
    </edge>
    <edge source="THA" target="SVK">
      <data key="d0">54897</data>
    </edge>
    <edge source="THA" target="VNM">
      <data key="d0">2696199</data>
    </edge>
    <edge source="THA" target="SVN">
      <data key="d0">285702</data>
    </edge>
    <edge source="THA" target="ZAF">
      <data key="d0">2443758</data>
    </edge>
    <edge source="THA" target="ZWE">
      <data key="d0">16544</data>
    </edge>
    <edge source="THA" target="ESP">
      <data key="d0">29746149</data>
    </edge>
    <edge source="THA" target="SWE">
      <data key="d0">365804</data>
    </edge>
    <edge source="THA" target="CHE">
      <data key="d0">1046254</data>
    </edge>
    <edge source="THA" target="ARE">
      <data key="d0">367553</data>
    </edge>
    <edge source="THA" target="TUN">
      <data key="d0">10161</data>
    </edge>
    <edge source="THA" target="TUR">
      <data key="d0">23210506</data>
    </edge>
    <edge source="THA" target="UKR">
      <data key="d0">256488</data>
    </edge>
    <edge source="THA" target="EGY">
      <data key="d0">4810477</data>
    </edge>
    <edge source="THA" target="GBR">
      <data key="d0">17104993</data>
    </edge>
    <edge source="THA" target="TZA">
      <data key="d0">185726</data>
    </edge>
    <edge source="THA" target="USA">
      <data key="d0">221422962</data>
    </edge>
    <edge source="THA" target="URY">
      <data key="d0">30844</data>
    </edge>
    <edge source="ARE" target="BEL">
      <data key="d0">159411</data>
    </edge>
    <edge source="ARE" target="JPN">
      <data key="d0">63049</data>
    </edge>
    <edge source="ARE" target="KOR">
      <data key="d0">44504</data>
    </edge>
    <edge source="ARE" target="OMN">
      <data key="d0">33886</data>
    </edge>
    <edge source="ARE" target="PAK">
      <data key="d0">60854</data>
    </edge>
    <edge source="ARE" target="IND">
      <data key="d0">14143</data>
    </edge>
    <edge source="AUT" target="AUS">
      <data key="d0">24423</data>
    </edge>
    <edge source="AUT" target="CAN">
      <data key="d0">26363</data>
    </edge>
    <edge source="AUT" target="HRV">
      <data key="d0">34593</data>
    </edge>
    <edge source="AUT" target="CZE">
      <data key="d0">645697</data>
    </edge>
    <edge source="AUT" target="DEU">
      <data key="d0">1745389</data>
    </edge>
    <edge source="AUT" target="HUN">
      <data key="d0">922108</data>
    </edge>
    <edge source="AUT" target="ITA">
      <data key="d0">38140</data>
    </edge>
    <edge source="AUT" target="JPN">
      <data key="d0">106657</data>
    </edge>
    <edge source="AUT" target="KOR">
      <data key="d0">48779</data>
    </edge>
    <edge source="AUT" target="PAK">
      <data key="d0">13717</data>
    </edge>
    <edge source="AUT" target="POL">
      <data key="d0">169822</data>
    </edge>
    <edge source="AUT" target="ROU">
      <data key="d0">260487</data>
    </edge>
    <edge source="AUT" target="SVK">
      <data key="d0">75209</data>
    </edge>
    <edge source="AUT" target="SVN">
      <data key="d0">86249</data>
    </edge>
    <edge source="AUT" target="CHE">
      <data key="d0">104315</data>
    </edge>
    <edge source="AUT" target="USA">
      <data key="d0">54265</data>
    </edge>
    <edge source="AUT" target="SRB">
      <data key="d0">32118</data>
    </edge>
    <edge source="CAN" target="ARG">
      <data key="d0">599106</data>
    </edge>
    <edge source="CAN" target="AUS">
      <data key="d0">1473313</data>
    </edge>
    <edge source="CAN" target="BEL">
      <data key="d0">20517240</data>
    </edge>
    <edge source="CAN" target="BRA">
      <data key="d0">5058063</data>
    </edge>
    <edge source="CAN" target="LKA">
      <data key="d0">116500</data>
    </edge>
    <edge source="CAN" target="CHL">
      <data key="d0">498276</data>
    </edge>
    <edge source="CAN" target="CHN">
      <data key="d0">14370260</data>
    </edge>
    <edge source="CAN" target="COL">
      <data key="d0">1688045</data>
    </edge>
    <edge source="CAN" target="ECU">
      <data key="d0">53524</data>
    </edge>
    <edge source="CAN" target="FIN">
      <data key="d0">418290</data>
    </edge>
    <edge source="CAN" target="FRA">
      <data key="d0">276042</data>
    </edge>
    <edge source="CAN" target="DEU">
      <data key="d0">56253</data>
    </edge>
    <edge source="CAN" target="HKG">
      <data key="d0">3135849</data>
    </edge>
    <edge source="CAN" target="IDN">
      <data key="d0">1279437</data>
    </edge>
    <edge source="CAN" target="ITA">
      <data key="d0">218717</data>
    </edge>
    <edge source="CAN" target="JAM">
      <data key="d0">38686</data>
    </edge>
    <edge source="CAN" target="JPN">
      <data key="d0">9219538</data>
    </edge>
    <edge source="CAN" target="KOR">
      <data key="d0">4992618</data>
    </edge>
    <edge source="CAN" target="MYS">
      <data key="d0">933528</data>
    </edge>
    <edge source="CAN" target="MEX">
      <data key="d0">6747139</data>
    </edge>
    <edge source="CAN" target="NLD">
      <data key="d0">354597</data>
    </edge>
    <edge source="CAN" target="PAK">
      <data key="d0">45441</data>
    </edge>
    <edge source="CAN" target="PHL">
      <data key="d0">292257</data>
    </edge>
    <edge source="CAN" target="IND">
      <data key="d0">12308269</data>
    </edge>
    <edge source="CAN" target="SGP">
      <data key="d0">223723</data>
    </edge>
    <edge source="CAN" target="VNM">
      <data key="d0">176074</data>
    </edge>
    <edge source="CAN" target="ZAF">
      <data key="d0">43600</data>
    </edge>
    <edge source="CAN" target="ESP">
      <data key="d0">548467</data>
    </edge>
    <edge source="CAN" target="SWE">
      <data key="d0">975200</data>
    </edge>
    <edge source="CAN" target="THA">
      <data key="d0">5801792</data>
    </edge>
    <edge source="CAN" target="TUN">
      <data key="d0">20866</data>
    </edge>
    <edge source="CAN" target="TUR">
      <data key="d0">81188</data>
    </edge>
    <edge source="CAN" target="EGY">
      <data key="d0">231302</data>
    </edge>
    <edge source="CAN" target="GBR">
      <data key="d0">1041098</data>
    </edge>
    <edge source="CAN" target="USA">
      <data key="d0">269572003</data>
    </edge>
    <edge source="CAN" target="URY">
      <data key="d0">25474</data>
    </edge>
    <edge source="HRV" target="NLD">
      <data key="d0">12201</data>
    </edge>
    <edge source="HRV" target="SVN">
      <data key="d0">45922</data>
    </edge>
    <edge source="HRV" target="SRB">
      <data key="d0">10325</data>
    </edge>
    <edge source="CZE" target="AUT">
      <data key="d0">2092639</data>
    </edge>
    <edge source="CZE" target="BEL">
      <data key="d0">383578</data>
    </edge>
    <edge source="CZE" target="BRA">
      <data key="d0">12495</data>
    </edge>
    <edge source="CZE" target="BLR">
      <data key="d0">27463</data>
    </edge>
    <edge source="CZE" target="DNK">
      <data key="d0">1096536</data>
    </edge>
    <edge source="CZE" target="FIN">
      <data key="d0">1865222</data>
    </edge>
    <edge source="CZE" target="FRA">
      <data key="d0">4431261</data>
    </edge>
    <edge source="CZE" target="DEU">
      <data key="d0">3780569</data>
    </edge>
    <edge source="CZE" target="GRC">
      <data key="d0">124323</data>
    </edge>
    <edge source="CZE" target="HUN">
      <data key="d0">17947</data>
    </edge>
    <edge source="CZE" target="IDN">
      <data key="d0">16529</data>
    </edge>
    <edge source="CZE" target="ITA">
      <data key="d0">7825126</data>
    </edge>
    <edge source="CZE" target="NLD">
      <data key="d0">804444</data>
    </edge>
    <edge source="CZE" target="POL">
      <data key="d0">1063046</data>
    </edge>
    <edge source="CZE" target="ROU">
      <data key="d0">1130037</data>
    </edge>
    <edge source="CZE" target="RUS">
      <data key="d0">11625</data>
    </edge>
    <edge source="CZE" target="SVK">
      <data key="d0">4923645</data>
    </edge>
    <edge source="CZE" target="SVN">
      <data key="d0">1815728</data>
    </edge>
    <edge source="CZE" target="ESP">
      <data key="d0">10102233</data>
    </edge>
    <edge source="CZE" target="SWE">
      <data key="d0">1865538</data>
    </edge>
    <edge source="CZE" target="CHE">
      <data key="d0">19956</data>
    </edge>
    <edge source="CZE" target="TUR">
      <data key="d0">12290</data>
    </edge>
    <edge source="CZE" target="GBR">
      <data key="d0">49287</data>
    </edge>
    <edge source="CZE" target="SRB">
      <data key="d0">2346396</data>
    </edge>
    <edge source="HUN" target="AUT">
      <data key="d0">98000</data>
    </edge>
    <edge source="HUN" target="CZE">
      <data key="d0">110000</data>
    </edge>
    <edge source="HUN" target="DEU">
      <data key="d0">277000</data>
    </edge>
    <edge source="HUN" target="ITA">
      <data key="d0">12000</data>
    </edge>
    <edge source="HUN" target="NLD">
      <data key="d0">34000</data>
    </edge>
    <edge source="HUN" target="POL">
      <data key="d0">68000</data>
    </edge>
    <edge source="HUN" target="ROU">
      <data key="d0">373000</data>
    </edge>
    <edge source="HUN" target="SVK">
      <data key="d0">46000</data>
    </edge>
    <edge source="POL" target="ARG">
      <data key="d0">232000</data>
    </edge>
    <edge source="POL" target="AUT">
      <data key="d0">1603000</data>
    </edge>
    <edge source="POL" target="BEL">
      <data key="d0">739000</data>
    </edge>
    <edge source="POL" target="BRA">
      <data key="d0">137000</data>
    </edge>
    <edge source="POL" target="BGR">
      <data key="d0">199000</data>
    </edge>
    <edge source="POL" target="BLR">
      <data key="d0">571000</data>
    </edge>
    <edge source="POL" target="CHN">
      <data key="d0">133000</data>
    </edge>
    <edge source="POL" target="CZE">
      <data key="d0">1281000</data>
    </edge>
    <edge source="POL" target="DNK">
      <data key="d0">202000</data>
    </edge>
    <edge source="POL" target="FIN">
      <data key="d0">961000</data>
    </edge>
    <edge source="POL" target="FRA">
      <data key="d0">1517000</data>
    </edge>
    <edge source="POL" target="DEU">
      <data key="d0">20029000</data>
    </edge>
    <edge source="POL" target="GRC">
      <data key="d0">213000</data>
    </edge>
    <edge source="POL" target="HUN">
      <data key="d0">536000</data>
    </edge>
    <edge source="POL" target="ITA">
      <data key="d0">2239000</data>
    </edge>
    <edge source="POL" target="LTU">
      <data key="d0">535000</data>
    </edge>
    <edge source="POL" target="NLD">
      <data key="d0">1600000</data>
    </edge>
    <edge source="POL" target="ROU">
      <data key="d0">551000</data>
    </edge>
    <edge source="POL" target="RUS">
      <data key="d0">1089000</data>
    </edge>
    <edge source="POL" target="IND">
      <data key="d0">2382000</data>
    </edge>
    <edge source="POL" target="SVK">
      <data key="d0">439000</data>
    </edge>
    <edge source="POL" target="SVN">
      <data key="d0">666000</data>
    </edge>
    <edge source="POL" target="ESP">
      <data key="d0">1132000</data>
    </edge>
    <edge source="POL" target="SWE">
      <data key="d0">3801000</data>
    </edge>
    <edge source="POL" target="TUN">
      <data key="d0">93000</data>
    </edge>
    <edge source="POL" target="TUR">
      <data key="d0">144000</data>
    </edge>
    <edge source="POL" target="UKR">
      <data key="d0">579000</data>
    </edge>
    <edge source="POL" target="GBR">
      <data key="d0">284000</data>
    </edge>
    <edge source="POL" target="SRB">
      <data key="d0">368000</data>
    </edge>
    <edge source="ROU" target="DZA">
      <data key="d0">23000</data>
    </edge>
    <edge source="ROU" target="AUT">
      <data key="d0">20000</data>
    </edge>
    <edge source="ROU" target="BEL">
      <data key="d0">210000</data>
    </edge>
    <edge source="ROU" target="BRA">
      <data key="d0">946000</data>
    </edge>
    <edge source="ROU" target="BGR">
      <data key="d0">12000</data>
    </edge>
    <edge source="ROU" target="LKA">
      <data key="d0">324000</data>
    </edge>
    <edge source="ROU" target="CZE">
      <data key="d0">24000</data>
    </edge>
    <edge source="ROU" target="DEU">
      <data key="d0">35000</data>
    </edge>
    <edge source="ROU" target="GRC">
      <data key="d0">108000</data>
    </edge>
    <edge source="ROU" target="HUN">
      <data key="d0">175000</data>
    </edge>
    <edge source="ROU" target="IDN">
      <data key="d0">80000</data>
    </edge>
    <edge source="ROU" target="ITA">
      <data key="d0">353000</data>
    </edge>
    <edge source="ROU" target="MDA">
      <data key="d0">12000</data>
    </edge>
    <edge source="ROU" target="MAR">
      <data key="d0">36000</data>
    </edge>
    <edge source="ROU" target="NIC">
      <data key="d0">24000</data>
    </edge>
    <edge source="ROU" target="PAK">
      <data key="d0">30000</data>
    </edge>
    <edge source="ROU" target="POL">
      <data key="d0">92000</data>
    </edge>
    <edge source="ROU" target="IND">
      <data key="d0">72000</data>
    </edge>
    <edge source="ROU" target="SVK">
      <data key="d0">169000</data>
    </edge>
    <edge source="ROU" target="ESP">
      <data key="d0">560000</data>
    </edge>
    <edge source="ROU" target="SWE">
      <data key="d0">17000</data>
    </edge>
    <edge source="ROU" target="ARE">
      <data key="d0">190000</data>
    </edge>
    <edge source="ROU" target="TUR">
      <data key="d0">36000</data>
    </edge>
    <edge source="ROU" target="UKR">
      <data key="d0">341000</data>
    </edge>
    <edge source="ROU" target="EGY">
      <data key="d0">131000</data>
    </edge>
    <edge source="ROU" target="GBR">
      <data key="d0">155000</data>
    </edge>
    <edge source="ROU" target="USA">
      <data key="d0">129000</data>
    </edge>
    <edge source="ROU" target="SRB">
      <data key="d0">78000</data>
    </edge>
    <edge source="SVK" target="BEL">
      <data key="d0">30037</data>
    </edge>
    <edge source="SVK" target="CZE">
      <data key="d0">511595</data>
    </edge>
    <edge source="SVK" target="DEU">
      <data key="d0">112230</data>
    </edge>
    <edge source="SVK" target="HUN">
      <data key="d0">17111</data>
    </edge>
    <edge source="SVK" target="POL">
      <data key="d0">40294</data>
    </edge>
    <edge source="SVK" target="RUS">
      <data key="d0">264275</data>
    </edge>
    <edge source="SVN" target="HRV">
      <data key="d0">20952</data>
    </edge>
    <edge source="SVN" target="DEU">
      <data key="d0">179652</data>
    </edge>
    <edge source="SVN" target="GRC">
      <data key="d0">47465</data>
    </edge>
    <edge source="SVN" target="ITA">
      <data key="d0">25989</data>
    </edge>
    <edge source="SVN" target="POL">
      <data key="d0">140065</data>
    </edge>
    <edge source="SVN" target="TUR">
      <data key="d0">78156</data>
    </edge>
    <edge source="SVN" target="SRB">
      <data key="d0">22977</data>
    </edge>
    <edge source="CHE" target="AUS">
      <data key="d0">50647</data>
    </edge>
    <edge source="CHE" target="AUT">
      <data key="d0">803171</data>
    </edge>
    <edge source="CHE" target="BEL">
      <data key="d0">1266333</data>
    </edge>
    <edge source="CHE" target="BRA">
      <data key="d0">41576</data>
    </edge>
    <edge source="CHE" target="CAN">
      <data key="d0">11943</data>
    </edge>
    <edge source="CHE" target="CHL">
      <data key="d0">56520</data>
    </edge>
    <edge source="CHE" target="CHN">
      <data key="d0">65465</data>
    </edge>
    <edge source="CHE" target="HRV">
      <data key="d0">25652</data>
    </edge>
    <edge source="CHE" target="CZE">
      <data key="d0">328918</data>
    </edge>
    <edge source="CHE" target="DNK">
      <data key="d0">92302</data>
    </edge>
    <edge source="CHE" target="EST">
      <data key="d0">14566</data>
    </edge>
    <edge source="CHE" target="FIN">
      <data key="d0">84343</data>
    </edge>
    <edge source="CHE" target="FRA">
      <data key="d0">3124503</data>
    </edge>
    <edge source="CHE" target="DEU">
      <data key="d0">4367734</data>
    </edge>
    <edge source="CHE" target="GRC">
      <data key="d0">10913</data>
    </edge>
    <edge source="CHE" target="HKG">
      <data key="d0">176703</data>
    </edge>
    <edge source="CHE" target="HUN">
      <data key="d0">92990</data>
    </edge>
    <edge source="CHE" target="ITA">
      <data key="d0">491341</data>
    </edge>
    <edge source="CHE" target="JPN">
      <data key="d0">137561</data>
    </edge>
    <edge source="CHE" target="KOR">
      <data key="d0">12044</data>
    </edge>
    <edge source="CHE" target="LBN">
      <data key="d0">50785</data>
    </edge>
    <edge source="CHE" target="LVA">
      <data key="d0">20872</data>
    </edge>
    <edge source="CHE" target="MYS">
      <data key="d0">28053</data>
    </edge>
    <edge source="CHE" target="MAR">
      <data key="d0">20569</data>
    </edge>
    <edge source="CHE" target="NLD">
      <data key="d0">314503</data>
    </edge>
    <edge source="CHE" target="NOR">
      <data key="d0">67508</data>
    </edge>
    <edge source="CHE" target="POL">
      <data key="d0">217430</data>
    </edge>
    <edge source="CHE" target="PRT">
      <data key="d0">29226</data>
    </edge>
    <edge source="CHE" target="ROU">
      <data key="d0">196237</data>
    </edge>
    <edge source="CHE" target="SGP">
      <data key="d0">59144</data>
    </edge>
    <edge source="CHE" target="SVK">
      <data key="d0">11177</data>
    </edge>
    <edge source="CHE" target="SVN">
      <data key="d0">55513</data>
    </edge>
    <edge source="CHE" target="ZAF">
      <data key="d0">67214</data>
    </edge>
    <edge source="CHE" target="ESP">
      <data key="d0">229730</data>
    </edge>
    <edge source="CHE" target="SWE">
      <data key="d0">60362</data>
    </edge>
    <edge source="CHE" target="THA">
      <data key="d0">15123</data>
    </edge>
    <edge source="CHE" target="ARE">
      <data key="d0">46908</data>
    </edge>
    <edge source="CHE" target="TUN">
      <data key="d0">90073</data>
    </edge>
    <edge source="CHE" target="TUR">
      <data key="d0">129776</data>
    </edge>
    <edge source="CHE" target="EGY">
      <data key="d0">214446</data>
    </edge>
    <edge source="CHE" target="GBR">
      <data key="d0">638342</data>
    </edge>
    <edge source="CHE" target="USA">
      <data key="d0">371802</data>
    </edge>
    <edge source="ARM" target="BLR">
      <data key="d0">50193</data>
    </edge>
    <edge source="ARM" target="KAZ">
      <data key="d0">60270</data>
    </edge>
    <edge source="ARM" target="RUS">
      <data key="d0">7310932</data>
    </edge>
    <edge source="ARM" target="UKR">
      <data key="d0">131723</data>
    </edge>
    <edge source="ARM" target="GBR">
      <data key="d0">232250</data>
    </edge>
    <edge source="BLR" target="RUS">
      <data key="d0">369700</data>
    </edge>
    <edge source="BGR" target="AUS">
      <data key="d0">21609</data>
    </edge>
    <edge source="BGR" target="AUT">
      <data key="d0">1274140</data>
    </edge>
    <edge source="BGR" target="BEL">
      <data key="d0">5453379</data>
    </edge>
    <edge source="BGR" target="CZE">
      <data key="d0">404475</data>
    </edge>
    <edge source="BGR" target="DNK">
      <data key="d0">245035</data>
    </edge>
    <edge source="BGR" target="FRA">
      <data key="d0">20504</data>
    </edge>
    <edge source="BGR" target="DEU">
      <data key="d0">170393</data>
    </edge>
    <edge source="BGR" target="GRC">
      <data key="d0">1047785</data>
    </edge>
    <edge source="BGR" target="HUN">
      <data key="d0">1448562</data>
    </edge>
    <edge source="BGR" target="ITA">
      <data key="d0">3783346</data>
    </edge>
    <edge source="BGR" target="MYS">
      <data key="d0">21142</data>
    </edge>
    <edge source="BGR" target="NLD">
      <data key="d0">175225</data>
    </edge>
    <edge source="BGR" target="ROU">
      <data key="d0">907938</data>
    </edge>
    <edge source="BGR" target="RUS">
      <data key="d0">256895</data>
    </edge>
    <edge source="BGR" target="ESP">
      <data key="d0">698698</data>
    </edge>
    <edge source="BGR" target="CHE">
      <data key="d0">13925</data>
    </edge>
    <edge source="BGR" target="TUR">
      <data key="d0">145483</data>
    </edge>
    <edge source="BGR" target="MKD">
      <data key="d0">86480</data>
    </edge>
    <edge source="BGR" target="EGY">
      <data key="d0">15313</data>
    </edge>
    <edge source="BGR" target="GBR">
      <data key="d0">1938234</data>
    </edge>
    <edge source="BGR" target="SRB">
      <data key="d0">1093915</data>
    </edge>
    <edge source="DNK" target="CZE">
      <data key="d0">142123</data>
    </edge>
    <edge source="DNK" target="FIN">
      <data key="d0">34435</data>
    </edge>
    <edge source="DNK" target="FRA">
      <data key="d0">771641</data>
    </edge>
    <edge source="DNK" target="DEU">
      <data key="d0">1414491</data>
    </edge>
    <edge source="DNK" target="LTU">
      <data key="d0">34378</data>
    </edge>
    <edge source="DNK" target="NLD">
      <data key="d0">55580</data>
    </edge>
    <edge source="DNK" target="NOR">
      <data key="d0">147689</data>
    </edge>
    <edge source="DNK" target="POL">
      <data key="d0">37066</data>
    </edge>
    <edge source="DNK" target="SWE">
      <data key="d0">226819</data>
    </edge>
    <edge source="DNK" target="CHE">
      <data key="d0">100082</data>
    </edge>
    <edge source="DNK" target="TUR">
      <data key="d0">30159</data>
    </edge>
    <edge source="DNK" target="GBR">
      <data key="d0">80630</data>
    </edge>
    <edge source="EST" target="ARG">
      <data key="d0">17048</data>
    </edge>
    <edge source="EST" target="BLR">
      <data key="d0">490460</data>
    </edge>
    <edge source="EST" target="FRA">
      <data key="d0">18745</data>
    </edge>
    <edge source="EST" target="ITA">
      <data key="d0">38774</data>
    </edge>
    <edge source="EST" target="KAZ">
      <data key="d0">228279</data>
    </edge>
    <edge source="EST" target="LVA">
      <data key="d0">21347</data>
    </edge>
    <edge source="EST" target="MEX">
      <data key="d0">52110</data>
    </edge>
    <edge source="EST" target="RUS">
      <data key="d0">6791709</data>
    </edge>
    <edge source="EST" target="SVK">
      <data key="d0">475315</data>
    </edge>
    <edge source="EST" target="ZAF">
      <data key="d0">68518</data>
    </edge>
    <edge source="EST" target="SWE">
      <data key="d0">21393</data>
    </edge>
    <edge source="EST" target="UKR">
      <data key="d0">570021</data>
    </edge>
    <edge source="EST" target="USA">
      <data key="d0">20354</data>
    </edge>
    <edge source="FIN" target="BEL">
      <data key="d0">176849</data>
    </edge>
    <edge source="FIN" target="CAN">
      <data key="d0">740109</data>
    </edge>
    <edge source="FIN" target="DNK">
      <data key="d0">492005</data>
    </edge>
    <edge source="FIN" target="EST">
      <data key="d0">107901</data>
    </edge>
    <edge source="FIN" target="DEU">
      <data key="d0">129854</data>
    </edge>
    <edge source="FIN" target="ITA">
      <data key="d0">1559637</data>
    </edge>
    <edge source="FIN" target="KOR">
      <data key="d0">269754</data>
    </edge>
    <edge source="FIN" target="LVA">
      <data key="d0">125168</data>
    </edge>
    <edge source="FIN" target="LTU">
      <data key="d0">69533</data>
    </edge>
    <edge source="FIN" target="NLD">
      <data key="d0">257144</data>
    </edge>
    <edge source="FIN" target="NOR">
      <data key="d0">302424</data>
    </edge>
    <edge source="FIN" target="POL">
      <data key="d0">68998</data>
    </edge>
    <edge source="FIN" target="RUS">
      <data key="d0">2611673</data>
    </edge>
    <edge source="FIN" target="SWE">
      <data key="d0">8541922</data>
    </edge>
    <edge source="FIN" target="UKR">
      <data key="d0">596515</data>
    </edge>
    <edge source="FIN" target="GBR">
      <data key="d0">961419</data>
    </edge>
    <edge source="GRC" target="BGR">
      <data key="d0">22970</data>
    </edge>
    <edge source="GRC" target="DEU">
      <data key="d0">22145</data>
    </edge>
    <edge source="GRC" target="MKD">
      <data key="d0">34653</data>
    </edge>
    <edge source="IRL" target="BEL">
      <data key="d0">243144</data>
    </edge>
    <edge source="IRL" target="FRA">
      <data key="d0">286130</data>
    </edge>
    <edge source="IRL" target="DEU">
      <data key="d0">1069603</data>
    </edge>
    <edge source="IRL" target="ITA">
      <data key="d0">158382</data>
    </edge>
    <edge source="IRL" target="MYS">
      <data key="d0">50969</data>
    </edge>
    <edge source="IRL" target="NLD">
      <data key="d0">427464</data>
    </edge>
    <edge source="IRL" target="POL">
      <data key="d0">61774</data>
    </edge>
    <edge source="IRL" target="SAU">
      <data key="d0">86371</data>
    </edge>
    <edge source="IRL" target="ESP">
      <data key="d0">34919</data>
    </edge>
    <edge source="IRL" target="TUR">
      <data key="d0">47989</data>
    </edge>
    <edge source="IRL" target="GBR">
      <data key="d0">4349601</data>
    </edge>
    <edge source="IRL" target="USA">
      <data key="d0">87338</data>
    </edge>
    <edge source="CIV" target="DZA">
      <data key="d0">14827</data>
    </edge>
    <edge source="CIV" target="ARG">
      <data key="d0">64202</data>
    </edge>
    <edge source="CIV" target="BEL">
      <data key="d0">2775224</data>
    </edge>
    <edge source="CIV" target="CAN">
      <data key="d0">671920</data>
    </edge>
    <edge source="CIV" target="FRA">
      <data key="d0">13920952</data>
    </edge>
    <edge source="CIV" target="DEU">
      <data key="d0">5556251</data>
    </edge>
    <edge source="CIV" target="GRC">
      <data key="d0">329415</data>
    </edge>
    <edge source="CIV" target="HUN">
      <data key="d0">88112</data>
    </edge>
    <edge source="CIV" target="IRL">
      <data key="d0">360483</data>
    </edge>
    <edge source="CIV" target="ITA">
      <data key="d0">7632915</data>
    </edge>
    <edge source="CIV" target="MAR">
      <data key="d0">3227670</data>
    </edge>
    <edge source="CIV" target="NLD">
      <data key="d0">6478708</data>
    </edge>
    <edge source="CIV" target="POL">
      <data key="d0">1087597</data>
    </edge>
    <edge source="CIV" target="PRT">
      <data key="d0">826607</data>
    </edge>
    <edge source="CIV" target="ROU">
      <data key="d0">84716</data>
    </edge>
    <edge source="CIV" target="SGP">
      <data key="d0">238489</data>
    </edge>
    <edge source="CIV" target="ZAF">
      <data key="d0">637422</data>
    </edge>
    <edge source="CIV" target="ESP">
      <data key="d0">21394080</data>
    </edge>
    <edge source="CIV" target="TUN">
      <data key="d0">17637</data>
    </edge>
    <edge source="CIV" target="TUR">
      <data key="d0">64831</data>
    </edge>
    <edge source="CIV" target="GBR">
      <data key="d0">10078292</data>
    </edge>
    <edge source="CIV" target="USA">
      <data key="d0">1357268</data>
    </edge>
    <edge source="CIV" target="BFA">
      <data key="d0">500887</data>
    </edge>
    <edge source="CIV" target="SRB">
      <data key="d0">154778</data>
    </edge>
    <edge source="JOR" target="KOR">
      <data key="d0">33286</data>
    </edge>
    <edge source="LBN" target="BEL">
      <data key="d0">77350</data>
    </edge>
    <edge source="LBN" target="CHN">
      <data key="d0">82407</data>
    </edge>
    <edge source="LBN" target="KOR">
      <data key="d0">10279</data>
    </edge>
    <edge source="LBN" target="NLD">
      <data key="d0">22352</data>
    </edge>
    <edge source="NLD" target="AUS">
      <data key="d0">765867</data>
    </edge>
    <edge source="NLD" target="AUT">
      <data key="d0">3011000</data>
    </edge>
    <edge source="NLD" target="BEL">
      <data key="d0">4520642</data>
    </edge>
    <edge source="NLD" target="BRA">
      <data key="d0">418834</data>
    </edge>
    <edge source="NLD" target="BGR">
      <data key="d0">12887</data>
    </edge>
    <edge source="NLD" target="CAN">
      <data key="d0">71800</data>
    </edge>
    <edge source="NLD" target="CHN">
      <data key="d0">70880</data>
    </edge>
    <edge source="NLD" target="HRV">
      <data key="d0">158328</data>
    </edge>
    <edge source="NLD" target="CZE">
      <data key="d0">1239932</data>
    </edge>
    <edge source="NLD" target="DNK">
      <data key="d0">391218</data>
    </edge>
    <edge source="NLD" target="EST">
      <data key="d0">12887</data>
    </edge>
    <edge source="NLD" target="FIN">
      <data key="d0">219082</data>
    </edge>
    <edge source="NLD" target="FRA">
      <data key="d0">7627376</data>
    </edge>
    <edge source="NLD" target="DEU">
      <data key="d0">32241910</data>
    </edge>
    <edge source="NLD" target="GRC">
      <data key="d0">139918</data>
    </edge>
    <edge source="NLD" target="HUN">
      <data key="d0">220003</data>
    </edge>
    <edge source="NLD" target="IDN">
      <data key="d0">134395</data>
    </edge>
    <edge source="NLD" target="IRL">
      <data key="d0">49708</data>
    </edge>
    <edge source="NLD" target="ISR">
      <data key="d0">140839</data>
    </edge>
    <edge source="NLD" target="ITA">
      <data key="d0">12849449</data>
    </edge>
    <edge source="NLD" target="JPN">
      <data key="d0">2211074</data>
    </edge>
    <edge source="NLD" target="KOR">
      <data key="d0">129792</data>
    </edge>
    <edge source="NLD" target="MEX">
      <data key="d0">13808</data>
    </edge>
    <edge source="NLD" target="MAR">
      <data key="d0">53390</data>
    </edge>
    <edge source="NLD" target="NZL">
      <data key="d0">15649</data>
    </edge>
    <edge source="NLD" target="NOR">
      <data key="d0">302849</data>
    </edge>
    <edge source="NLD" target="PAK">
      <data key="d0">37741</data>
    </edge>
    <edge source="NLD" target="PHL">
      <data key="d0">35900</data>
    </edge>
    <edge source="NLD" target="POL">
      <data key="d0">475906</data>
    </edge>
    <edge source="NLD" target="PRT">
      <data key="d0">579003</data>
    </edge>
    <edge source="NLD" target="ROU">
      <data key="d0">16569</data>
    </edge>
    <edge source="NLD" target="SAU">
      <data key="d0">105859</data>
    </edge>
    <edge source="NLD" target="IND">
      <data key="d0">58913</data>
    </edge>
    <edge source="NLD" target="SGP">
      <data key="d0">68118</data>
    </edge>
    <edge source="NLD" target="SVK">
      <data key="d0">179500</data>
    </edge>
    <edge source="NLD" target="SVN">
      <data key="d0">822019</data>
    </edge>
    <edge source="NLD" target="ZAF">
      <data key="d0">265108</data>
    </edge>
    <edge source="NLD" target="ESP">
      <data key="d0">2070235</data>
    </edge>
    <edge source="NLD" target="SWE">
      <data key="d0">1260183</data>
    </edge>
    <edge source="NLD" target="CHE">
      <data key="d0">686703</data>
    </edge>
    <edge source="NLD" target="ARE">
      <data key="d0">13808</data>
    </edge>
    <edge source="NLD" target="TUR">
      <data key="d0">1772909</data>
    </edge>
    <edge source="NLD" target="EGY">
      <data key="d0">165692</data>
    </edge>
    <edge source="NLD" target="GBR">
      <data key="d0">7339255</data>
    </edge>
    <edge source="NLD" target="USA">
      <data key="d0">6280664</data>
    </edge>
    <edge source="NLD" target="SRB">
      <data key="d0">382013</data>
    </edge>
    <edge source="NOR" target="DNK">
      <data key="d0">27396</data>
    </edge>
    <edge source="NOR" target="NLD">
      <data key="d0">71452</data>
    </edge>
    <edge source="NOR" target="SVK">
      <data key="d0">13505</data>
    </edge>
    <edge source="NOR" target="SWE">
      <data key="d0">76024</data>
    </edge>
    <edge source="SAU" target="JPN">
      <data key="d0">211467</data>
    </edge>
    <edge source="SAU" target="KOR">
      <data key="d0">74933</data>
    </edge>
    <edge source="SAU" target="ARE">
      <data key="d0">292534</data>
    </edge>
    <edge source="EGY" target="LBN">
      <data key="d0">12166</data>
    </edge>
    <edge source="GTM" target="CHL">
      <data key="d0">199134</data>
    </edge>
    <edge source="GTM" target="COL">
      <data key="d0">5369281</data>
    </edge>
    <edge source="GTM" target="CRI">
      <data key="d0">3316547</data>
    </edge>
    <edge source="GTM" target="ECU">
      <data key="d0">47040</data>
    </edge>
    <edge source="GTM" target="SLV">
      <data key="d0">212538</data>
    </edge>
    <edge source="GTM" target="HND">
      <data key="d0">138483</data>
    </edge>
    <edge source="GTM" target="MEX">
      <data key="d0">17616115</data>
    </edge>
    <edge source="GTM" target="NIC">
      <data key="d0">86420</data>
    </edge>
    <edge source="GTM" target="PAN">
      <data key="d0">465871</data>
    </edge>
    <edge source="GTM" target="PER">
      <data key="d0">121881</data>
    </edge>
    <edge source="GTM" target="ESP">
      <data key="d0">483500</data>
    </edge>
    <edge source="GTM" target="USA">
      <data key="d0">250396</data>
    </edge>
    <edge source="MEX" target="ARG">
      <data key="d0">1483249</data>
    </edge>
    <edge source="MEX" target="AUS">
      <data key="d0">279682</data>
    </edge>
    <edge source="MEX" target="BEL">
      <data key="d0">5306451</data>
    </edge>
    <edge source="MEX" target="BRA">
      <data key="d0">2408140</data>
    </edge>
    <edge source="MEX" target="CHL">
      <data key="d0">856878</data>
    </edge>
    <edge source="MEX" target="CHN">
      <data key="d0">45047</data>
    </edge>
    <edge source="MEX" target="COL">
      <data key="d0">2978026</data>
    </edge>
    <edge source="MEX" target="CRI">
      <data key="d0">3530175</data>
    </edge>
    <edge source="MEX" target="ECU">
      <data key="d0">451020</data>
    </edge>
    <edge source="MEX" target="SLV">
      <data key="d0">171990</data>
    </edge>
    <edge source="MEX" target="FIN">
      <data key="d0">105165</data>
    </edge>
    <edge source="MEX" target="DEU">
      <data key="d0">33498</data>
    </edge>
    <edge source="MEX" target="GTM">
      <data key="d0">612072</data>
    </edge>
    <edge source="MEX" target="HND">
      <data key="d0">242326</data>
    </edge>
    <edge source="MEX" target="HKG">
      <data key="d0">3254572</data>
    </edge>
    <edge source="MEX" target="IDN">
      <data key="d0">82119</data>
    </edge>
    <edge source="MEX" target="ITA">
      <data key="d0">599284</data>
    </edge>
    <edge source="MEX" target="JPN">
      <data key="d0">705262</data>
    </edge>
    <edge source="MEX" target="KOR">
      <data key="d0">186690</data>
    </edge>
    <edge source="MEX" target="NZL">
      <data key="d0">181814</data>
    </edge>
    <edge source="MEX" target="NIC">
      <data key="d0">307159</data>
    </edge>
    <edge source="MEX" target="PAK">
      <data key="d0">33187</data>
    </edge>
    <edge source="MEX" target="PAN">
      <data key="d0">16950</data>
    </edge>
    <edge source="MEX" target="PER">
      <data key="d0">220188</data>
    </edge>
    <edge source="MEX" target="IND">
      <data key="d0">17803</data>
    </edge>
    <edge source="MEX" target="SGP">
      <data key="d0">330030</data>
    </edge>
    <edge source="MEX" target="VNM">
      <data key="d0">203661</data>
    </edge>
    <edge source="MEX" target="ZAF">
      <data key="d0">115249</data>
    </edge>
    <edge source="MEX" target="ESP">
      <data key="d0">2183914</data>
    </edge>
    <edge source="MEX" target="THA">
      <data key="d0">684935</data>
    </edge>
    <edge source="MEX" target="TUR">
      <data key="d0">86975</data>
    </edge>
    <edge source="MEX" target="EGY">
      <data key="d0">11624</data>
    </edge>
    <edge source="MEX" target="GBR">
      <data key="d0">4353396</data>
    </edge>
    <edge source="MEX" target="USA">
      <data key="d0">104086289</data>
    </edge>
    <edge source="MEX" target="URY">
      <data key="d0">289214</data>
    </edge>
    <edge source="CMR" target="BEL">
      <data key="d0">2063899</data>
    </edge>
    <edge source="CMR" target="CAN">
      <data key="d0">185606</data>
    </edge>
    <edge source="CMR" target="FRA">
      <data key="d0">3433623</data>
    </edge>
    <edge source="CMR" target="DEU">
      <data key="d0">957844</data>
    </edge>
    <edge source="CMR" target="GRC">
      <data key="d0">261181</data>
    </edge>
    <edge source="CMR" target="ITA">
      <data key="d0">1629179</data>
    </edge>
    <edge source="CMR" target="MAR">
      <data key="d0">817559</data>
    </edge>
    <edge source="CMR" target="NLD">
      <data key="d0">802029</data>
    </edge>
    <edge source="CMR" target="ROU">
      <data key="d0">13378</data>
    </edge>
    <edge source="CMR" target="RUS">
      <data key="d0">103810</data>
    </edge>
    <edge source="CMR" target="SEN">
      <data key="d0">11350</data>
    </edge>
    <edge source="CMR" target="ZAF">
      <data key="d0">22306</data>
    </edge>
    <edge source="CMR" target="ESP">
      <data key="d0">4980216</data>
    </edge>
    <edge source="CMR" target="SWE">
      <data key="d0">27082</data>
    </edge>
    <edge source="CMR" target="TUR">
      <data key="d0">188657</data>
    </edge>
    <edge source="CMR" target="GBR">
      <data key="d0">2989012</data>
    </edge>
    <edge source="CMR" target="USA">
      <data key="d0">1607600</data>
    </edge>
    <edge source="KHM" target="CHN">
      <data key="d0">242052</data>
    </edge>
    <edge source="KHM" target="IDN">
      <data key="d0">116568</data>
    </edge>
    <edge source="KHM" target="JPN">
      <data key="d0">35590</data>
    </edge>
    <edge source="KHM" target="KOR">
      <data key="d0">306786</data>
    </edge>
    <edge source="KHM" target="MYS">
      <data key="d0">8609161</data>
    </edge>
    <edge source="KHM" target="SGP">
      <data key="d0">9266863</data>
    </edge>
    <edge source="KHM" target="VNM">
      <data key="d0">13838810</data>
    </edge>
    <edge source="LTU" target="BLR">
      <data key="d0">177397</data>
    </edge>
    <edge source="LTU" target="LVA">
      <data key="d0">54825</data>
    </edge>
    <edge source="LTU" target="RUS">
      <data key="d0">670161</data>
    </edge>
    <edge source="HND" target="USA">
      <data key="d0">30830</data>
    </edge>
    <edge source="SLV" target="GTM">
      <data key="d0">15195</data>
    </edge>
    <edge source="SLV" target="HND">
      <data key="d0">20032</data>
    </edge>
    <edge source="GHA" target="DNK">
      <data key="d0">104650</data>
    </edge>
    <edge source="GHA" target="FRA">
      <data key="d0">1460282</data>
    </edge>
    <edge source="GHA" target="DEU">
      <data key="d0">53269</data>
    </edge>
    <edge source="GHA" target="ITA">
      <data key="d0">1431697</data>
    </edge>
    <edge source="GHA" target="CIV">
      <data key="d0">60950</data>
    </edge>
    <edge source="GHA" target="MYS">
      <data key="d0">17896</data>
    </edge>
    <edge source="GHA" target="MAR">
      <data key="d0">32856</data>
    </edge>
    <edge source="GHA" target="NLD">
      <data key="d0">284175</data>
    </edge>
    <edge source="GHA" target="IND">
      <data key="d0">215083</data>
    </edge>
    <edge source="GHA" target="ZAF">
      <data key="d0">58568</data>
    </edge>
    <edge source="GHA" target="ESP">
      <data key="d0">596489</data>
    </edge>
    <edge source="GHA" target="SWE">
      <data key="d0">73171</data>
    </edge>
    <edge source="GHA" target="GBR">
      <data key="d0">175980</data>
    </edge>
    <edge source="GHA" target="USA">
      <data key="d0">51383</data>
    </edge>
    <edge source="MWI" target="ZAF">
      <data key="d0">912077</data>
    </edge>
    <edge source="MWI" target="ZWE">
      <data key="d0">176429</data>
    </edge>
    <edge source="MOZ" target="CHN">
      <data key="d0">30574</data>
    </edge>
  </graph>
</graphml>
